# Supplementary material for: Increasing Patient Engagement in Rehabilitation Exercises Using Computer-Based Citizen Science
Source: PLoS One. 2015 Mar 20;10(3):e0117013. doi: 10.1371/journal.pone.0117013 (PMC4368773; doi:10.1371/journal.pone.0117013)
Supplement: S3 Dataset — (ZIP) [file pone.0117013.s003.zip › Dataset_S3/H25/H25_without.dat]

0.012763 -0.005882 0.170148 -0.803941 0.725264 -2.485076 -0.000000 1 0 0 0 0 0 0 940
0.012783 -0.005920 0.170240 -0.342687 0.569816 -1.467085 -0.000031 1 0 0 0 0 0 0 1929
0.012809 -0.005940 0.170337 -0.388042 0.325068 -1.457471 -0.000062 1 0 0 0 0 0 0 2924
0.012845 -0.005975 0.170424 -0.522124 0.496535 -1.346418 -0.000093 1 0 0 0 0 0 0 3908
0.012864 -0.006013 0.170515 -0.330832 0.550514 -1.399942 -0.000126 1 0 0 0 0 0 0 4957
0.012869 -0.006029 0.170603 -0.136020 0.272926 -1.400412 -0.000154 1 0 0 0 0 0 0 5856
0.012889 -0.006038 0.170682 -0.307056 0.167878 -1.307703 -0.000185 1 0 0 0 0 0 0 6864
0.012889 -0.006017 0.170762 -0.076000 -0.243007 -1.328080 -0.000216 1 0 0 0 0 0 0 7854
0.012891 -0.006027 0.170832 -0.089850 0.128370 -1.236655 -0.000248 1 0 0 0 0 0 0 8865
0.012903 -0.006010 0.170900 -0.231000 -0.174610 -1.211349 -0.000279 1 0 0 0 0 0 0 9853
0.012906 -0.006000 0.170962 -0.136001 -0.122864 -1.179667 -0.000338 1 0 0 0 0 0 0 11765
0.012924 -0.005996 0.171044 -0.331544 -0.031951 -1.486450 -0.000406 1 0 0 0 0 0 0 13924
0.012934 -0.006013 0.171131 -0.255472 0.263559 -1.596726 -0.000435 1 0 0 0 0 0 0 14853
0.012956 -0.006025 0.171193 -0.415496 0.211400 -1.318659 -0.000466 1 0 0 0 0 0 0 15850
0.012986 -0.006033 0.171230 -0.537873 0.180653 -0.972997 -0.000497 1 0 0 0 0 0 0 16854
0.013005 -0.006060 0.171264 -0.412544 0.405520 -0.944896 -0.000529 1 0 0 0 0 0 0 17870
0.013012 -0.006072 0.171296 -0.262374 0.244606 -0.917573 -0.000560 1 0 0 0 0 0 0 18867
0.013027 -0.006123 0.171316 -0.341035 0.747773 -0.798644 -0.000591 1 0 0 0 0 0 0 19866
0.013032 -0.006148 0.171341 -0.243787 0.451440 -0.862040 -0.000623 1 0 0 0 0 0 0 20863
0.013049 -0.006141 0.171357 -0.385274 0.013481 -0.776727 -0.000655 1 0 0 0 0 0 0 21891
0.013042 -0.006156 0.171375 -0.091508 0.251329 -0.821558 -0.000685 1 0 0 0 0 0 0 22865
0.013038 -0.006163 0.171383 -0.112346 0.181415 -0.723959 -0.000716 1 0 0 0 0 0 0 23867
0.013014 -0.006161 0.171395 0.128162 0.067326 -0.779944 -0.000748 1 0 0 0 0 0 0 24864
0.013003 -0.006161 0.171400 -0.002332 0.066170 -0.727814 -0.000779 1 0 0 0 0 0 0 25870
0.013011 -0.006141 0.171407 -0.286737 -0.173952 -0.768554 -0.000817 1 0 0 0 0 0 0 27075
0.013015 -0.006131 0.171410 -0.264011 -0.070167 -0.742980 -0.000842 1 0 0 0 0 0 0 27873
0.013017 -0.006126 0.171411 -0.241744 0.006329 -0.742993 -0.000874 1 0 0 0 0 0 0 28904
0.013018 -0.006124 0.171412 -0.236009 0.049780 -0.765851 -0.000917 1 0 0 0 0 0 0 30293
0.013018 -0.006123 0.171412 -0.232393 0.071469 -0.774830 -0.000936 1 0 0 0 0 0 0 30876
0.013019 -0.006122 0.171413 -0.235836 0.084537 -0.797137 -0.000966 1 0 0 0 0 0 0 31854
0.013019 -0.006122 0.171413 -0.241548 0.092638 -0.821844 -0.000998 1 0 0 0 0 0 0 32866
0.013019 -0.006122 0.171413 -0.248116 0.098244 -0.846900 -0.001029 1 0 0 0 0 0 0 33864
0.013019 -0.006121 0.171413 -0.255169 0.102506 -0.872310 -0.001060 1 0 0 0 0 0 0 34864
0.013019 -0.006121 0.171413 -0.262367 0.106197 -0.897451 -0.001091 1 0 0 0 0 0 0 35847
0.013019 -0.006121 0.171413 -0.269905 0.109690 -0.923621 -0.001123 1 0 0 0 0 0 0 36868
0.013019 -0.006121 0.171413 -0.277389 0.112842 -0.949387 -0.001154 1 0 0 0 0 0 0 37871
0.013019 -0.006121 0.171413 -0.284842 0.116001 -0.974986 -0.001185 1 0 0 0 0 0 0 38867
0.013019 -0.006121 0.171413 -0.292299 0.119113 -1.000630 -0.001216 1 0 0 0 0 0 0 39865
0.013019 -0.006121 0.171413 -0.300037 0.122275 -1.027132 -0.001249 1 0 0 0 0 0 0 40896
0.013019 -0.006121 0.171413 -0.307313 0.125241 -1.052041 -0.001279 1 0 0 0 0 0 0 41865
0.013019 -0.006121 0.171413 -0.314889 0.128320 -1.077780 -0.001310 1 0 0 0 0 0 0 42867
0.013019 -0.006121 0.171413 -0.322330 0.131360 -1.103426 -0.001341 1 0 0 0 0 0 0 43864
0.013019 -0.006121 0.171413 -0.329849 0.134426 -1.129186 -0.001373 1 0 0 0 0 0 0 44866
0.013019 -0.006121 0.171413 -0.337818 0.137726 -1.156380 -0.001406 1 0 0 0 0 0 0 45925
0.013019 -0.006121 0.171413 -0.345207 0.140691 -1.181753 -0.001437 1 0 0 0 0 0 0 46911
0.013019 -0.006121 0.171413 -0.353098 0.143903 -1.208773 -0.001469 1 0 0 0 0 0 0 47962
0.013019 -0.006121 0.171413 -0.360555 0.146941 -1.234299 -0.001500 1 0 0 0 0 0 0 48955
0.013019 -0.006121 0.171413 -0.367733 0.149857 -1.258676 -0.001530 1 0 0 0 0 0 0 49904
0.013019 -0.006121 0.171413 -0.375371 0.153040 -1.285109 -0.001562 1 0 0 0 0 0 0 50932
0.013019 -0.006121 0.171413 -0.382877 0.156045 -1.310723 -0.001593 1 0 0 0 0 0 0 51928
0.013019 -0.006121 0.171413 -0.390831 0.159273 -1.337749 -0.001626 1 0 0 0 0 0 0 52980
0.013019 -0.006121 0.171413 -0.397957 0.162185 -1.362315 -0.001656 1 0 0 0 0 0 0 53935
0.013019 -0.006121 0.171413 -0.405267 0.165164 -1.387355 -0.001687 1 0 0 0 0 0 0 54909
0.013019 -0.006121 0.171413 -0.412777 0.168277 -1.412981 -0.001718 1 0 0 0 0 0 0 55907
0.013019 -0.006121 0.171413 -0.420384 0.171331 -1.439099 -0.001749 1 0 0 0 0 0 0 56922
0.013019 -0.006121 0.171413 -0.427960 0.174414 -1.465039 -0.001781 1 0 0 0 0 0 0 57931
0.013019 -0.006121 0.171413 -0.435214 0.177370 -1.489872 -0.001811 1 0 0 0 0 0 0 58897
0.013019 -0.006121 0.171413 -0.442774 0.180443 -1.515560 -0.001842 1 0 0 0 0 0 0 59897
0.013019 -0.006121 0.171413 -0.450345 0.183597 -1.541761 -0.001874 1 0 0 0 0 0 0 60916
0.013019 -0.006121 0.171413 -0.458009 0.186667 -1.567915 -0.001906 1 0 0 0 0 0 0 61933
0.013019 -0.006121 0.171413 -0.466646 0.190173 -1.597280 -0.001942 1 0 0 0 0 0 0 63076
0.013019 -0.006121 0.171413 -0.473005 0.192823 -1.619181 -0.001968 1 0 0 0 0 0 0 63927
0.013019 -0.006121 0.171413 -0.480835 0.195970 -1.646039 -0.002001 1 0 0 0 0 0 0 64972
0.013019 -0.006121 0.171413 -0.487940 0.198922 -1.670475 -0.002031 1 0 0 0 0 0 0 65923
0.013019 -0.006121 0.171413 -0.495592 0.201976 -1.696377 -0.002062 1 0 0 0 0 0 0 66931
0.013019 -0.006121 0.171413 -0.502818 0.204924 -1.721279 -0.002092 1 0 0 0 0 0 0 67899
0.013019 -0.006121 0.171413 -0.510594 0.208094 -1.747913 -0.002125 1 0 0 0 0 0 0 68935
0.013019 -0.006121 0.171413 -0.518109 0.211148 -1.773446 -0.002156 1 0 0 0 0 0 0 69929
0.013019 -0.006121 0.171413 -0.525347 0.214106 -1.798398 -0.002186 1 0 0 0 0 0 0 70899
0.013019 -0.006121 0.171413 -0.532809 0.217209 -1.824070 -0.002217 1 0 0 0 0 0 0 71898
0.013019 -0.006121 0.171413 -0.540470 0.220277 -1.850197 -0.002249 1 0 0 0 0 0 0 72914
0.013019 -0.006121 0.171413 -0.547906 0.223293 -1.875449 -0.002280 1 0 0 0 0 0 0 73897
0.013019 -0.006121 0.171413 -0.555362 0.226339 -1.901146 -0.002311 1 0 0 0 0 0 0 74896
0.013019 -0.006121 0.171413 -0.563027 0.229525 -1.927513 -0.002343 1 0 0 0 0 0 0 75922
0.013019 -0.006121 0.171413 -0.570866 0.232657 -1.954058 -0.002375 1 0 0 0 0 0 0 76955
0.013019 -0.006121 0.171413 -0.577972 0.235555 -1.978548 -0.002405 1 0 0 0 0 0 0 77907
0.013019 -0.006121 0.171413 -0.585590 0.238661 -2.004642 -0.002437 1 0 0 0 0 0 0 78922
0.013019 -0.006121 0.171413 -0.593135 0.241727 -2.030278 -0.002468 1 0 0 0 0 0 0 79920
0.013019 -0.006121 0.171413 -0.600764 0.244844 -2.056567 -0.002500 1 0 0 0 0 0 0 80942
0.013019 -0.006121 0.171413 -0.608083 0.247889 -2.081751 -0.002531 1 0 0 0 0 0 0 81922
0.013019 -0.006121 0.171413 -0.616998 0.251468 -2.112171 -0.002568 1 0 0 0 0 0 0 83105
0.013019 -0.006121 0.171413 -0.623248 0.254000 -2.133361 -0.002593 1 0 0 0 0 0 0 83930
0.013019 -0.006121 0.171413 -0.630808 0.257140 -2.159374 -0.002625 1 0 0 0 0 0 0 84941
0.013019 -0.006121 0.171413 -0.638157 0.260091 -2.184587 -0.002656 1 0 0 0 0 0 0 85922
0.013019 -0.006121 0.171413 -0.645561 0.263156 -2.209853 -0.002686 1 0 0 0 0 0 0 86906
0.013019 -0.006121 0.171413 -0.653259 0.266246 -2.236279 -0.002719 1 0 0 0 0 0 0 87933
0.013019 -0.006121 0.171413 -0.660977 0.269387 -2.262708 -0.002751 1 0 0 0 0 0 0 88961
0.013019 -0.006121 0.171413 -0.667750 0.272147 -2.285896 -0.002779 1 0 0 0 0 0 0 89863
0.013019 -0.006121 0.171413 -0.675193 0.275233 -2.311290 -0.002810 1 0 0 0 0 0 0 90852
0.013019 -0.006121 0.171413 -0.682771 0.278275 -2.337305 -0.002841 1 0 0 0 0 0 0 91863
0.013019 -0.006121 0.171413 -0.690196 0.281296 -2.362732 -0.002872 1 0 0 0 0 0 0 92852
0.013019 -0.006121 0.171413 -0.697839 0.284402 -2.388702 -0.002904 1 0 0 0 0 0 0 93863
0.012998 -0.006117 0.171420 -0.430921 0.224514 -2.515193 -0.002935 1 0 0 0 0 0 0 94851
0.012987 -0.006114 0.171424 -0.545362 0.251774 -2.497613 -0.002966 1 0 0 0 0 0 0 95863
0.012982 -0.006113 0.171426 -0.631722 0.272875 -2.493979 -0.002998 1 0 0 0 0 0 0 96863
0.012979 -0.006112 0.171427 -0.681577 0.285738 -2.504901 -0.003029 1 0 0 0 0 0 0 97854
0.012978 -0.006112 0.171427 -0.710945 0.293889 -2.523943 -0.003060 1 0 0 0 0 0 0 98862
0.012977 -0.006112 0.171427 -0.729346 0.299511 -2.546174 -0.003091 1 0 0 0 0 0 0 99851
0.012956 -0.006107 0.171435 -0.468169 0.241060 -2.671652 -0.003123 1 0 0 0 0 0 0 100863
0.012945 -0.006104 0.171439 -0.585181 0.268822 -2.652856 -0.003153 1 0 0 0 0 0 0 101852
0.012939 -0.006103 0.171440 -0.673088 0.290339 -2.649372 -0.003185 1 0 0 0 0 0 0 102868
0.012936 -0.006102 0.171441 -0.726593 0.304623 -2.670352 -0.003229 1 0 0 0 0 0 0 104255
0.012935 -0.006102 0.171441 -0.753328 0.311648 -2.679231 -0.003248 1 0 0 0 0 0 0 104870
0.012934 -0.006102 0.171442 -0.771972 0.317329 -2.701532 -0.003279 1 0 0 0 0 0 0 105863
0.012913 -0.006097 0.171449 -0.510669 0.258781 -2.826704 -0.003310 1 0 0 0 0 0 0 106867
0.012902 -0.006094 0.171453 -0.627683 0.286646 -2.808025 -0.003341 1 0 0 0 0 0 0 107857
0.012891 -0.006070 0.171452 -0.642903 0.008978 -2.765275 -0.003372 1 0 0 0 0 0 0 108860
0.012886 -0.006058 0.171451 -0.723115 0.140880 -2.793236 -0.003404 1 0 0 0 0 0 0 109868
0.012862 -0.006047 0.171459 -0.499815 0.172663 -2.926904 -0.003439 1 0 0 0 0 0 0 110979
0.012850 -0.006042 0.171462 -0.635366 0.247703 -2.908829 -0.003467 1 0 0 0 0 0 0 111869
0.012823 -0.006034 0.171471 -0.458094 0.230218 -3.007153 -0.003498 1 0 0 0 0 0 0 112870
0.012809 -0.006030 0.171476 -0.620382 0.279398 -2.975593 -0.003529 1 0 0 0 0 0 0 113871
0.012796 -0.006005 0.171475 -0.658411 0.012610 -2.926213 -0.003560 1 0 0 0 0 0 0 114864
0.012790 -0.005993 0.171474 -0.750087 0.149810 -2.950763 -0.003591 1 0 0 0 0 0 0 115847
0.012766 -0.005982 0.171482 -0.531768 0.183929 -3.080408 -0.003623 1 0 0 0 0 0 0 116861
0.012754 -0.005976 0.171485 -0.671189 0.260627 -3.064833 -0.003654 1 0 0 0 0 0 0 117866
0.012742 -0.005951 0.171484 -0.697176 0.007763 -3.022877 -0.003685 1 0 0 0 0 0 0 118862
0.012715 -0.005933 0.171491 -0.508023 0.088930 -3.151787 -0.003716 1 0 0 0 0 0 0 119864
0.012701 -0.005924 0.171494 -0.668131 0.213328 -3.139118 -0.003748 1 0 0 0 0 0 0 120863
0.012695 -0.005920 0.171496 -0.777934 0.285615 -3.138402 -0.003779 1 0 0 0 0 0 0 121863
0.012686 -0.005894 0.171493 -0.766671 0.025418 -3.111523 -0.003810 1 0 0 0 0 0 0 122867
0.012681 -0.005882 0.171492 -0.831135 0.165031 -3.147493 -0.003841 1 0 0 0 0 0 0 123848
0.012658 -0.005871 0.171499 -0.598466 0.200067 -3.282431 -0.003873 1 0 0 0 0 0 0 124866
0.012640 -0.005842 0.171500 -0.657731 -0.021621 -3.229602 -0.003904 1 0 0 0 0 0 0 125862
0.012632 -0.005828 0.171500 -0.782596 0.143222 -3.245400 -0.003935 1 0 0 0 0 0 0 126862
0.012627 -0.005821 0.171500 -0.857888 0.254530 -3.269282 -0.003966 1 0 0 0 0 0 0 127863
0.012620 -0.005795 0.171497 -0.827099 0.015460 -3.254512 -0.003998 1 0 0 0 0 0 0 128862
0.012595 -0.005777 0.171503 -0.606359 0.102789 -3.397161 -0.004029 1 0 0 0 0 0 0 129865
0.012577 -0.005745 0.171503 -0.677335 -0.068719 -3.351254 -0.004060 1 0 0 0 0 0 0 130864
0.012567 -0.005729 0.171503 -0.808578 0.123406 -3.370792 -0.004091 1 0 0 0 0 0 0 131860
0.012563 -0.005721 0.171503 -0.887042 0.248523 -3.396598 -0.004123 1 0 0 0 0 0 0 132864
0.012534 -0.005689 0.171507 -0.582115 -0.046431 -3.481694 -0.004153 1 0 0 0 0 0 0 133843
0.012519 -0.005673 0.171509 -0.744467 0.131254 -3.482307 -0.004185 1 0 0 0 0 0 0 134861
0.012512 -0.005665 0.171510 -0.861002 0.254042 -3.490931 -0.004216 1 0 0 0 0 0 0 135862
0.012503 -0.005638 0.171508 -0.853168 0.021429 -3.467726 -0.004248 1 0 0 0 0 0 0 136860
0.012498 -0.005625 0.171506 -0.919591 0.174732 -3.506805 -0.004279 1 0 0 0 0 0 0 137861
0.012475 -0.005614 0.171513 -0.687173 0.216754 -3.642131 -0.004310 1 0 0 0 0 0 0 138862
0.012463 -0.005608 0.171517 -0.819737 0.297108 -3.629489 -0.004341 1 0 0 0 0 0 0 139843
0.012451 -0.005582 0.171515 -0.842014 0.046223 -3.588525 -0.004372 1 0 0 0 0 0 0 140859
0.012446 -0.005569 0.171514 -0.926050 0.190593 -3.618518 -0.004404 1 0 0 0 0 0 0 141861
0.012416 -0.005535 0.171519 -0.629341 -0.070434 -3.708644 -0.004435 1 0 0 0 0 0 0 142864
0.012401 -0.005518 0.171520 -0.796438 0.126160 -3.712068 -0.004467 1 0 0 0 0 0 0 143868
0.012394 -0.005509 0.171521 -0.915380 0.258622 -3.722217 -0.004498 1 0 0 0 0 0 0 144866
0.012363 -0.005477 0.171526 -0.632540 -0.031776 -3.798546 -0.004529 1 0 0 0 0 0 0 145862
0.012348 -0.005462 0.171529 -0.806650 0.147820 -3.795401 -0.004560 1 0 0 0 0 0 0 146861
0.012340 -0.005453 0.171530 -0.929105 0.271434 -3.802583 -0.004591 1 0 0 0 0 0 0 147860
0.012310 -0.005422 0.171534 -0.647967 -0.023175 -3.877327 -0.004623 1 0 0 0 0 0 0 148862
0.012294 -0.005406 0.171537 -0.823479 0.154265 -3.875206 -0.004656 1 0 0 0 0 0 0 149920
0.012286 -0.005398 0.171538 -0.946302 0.276715 -3.881563 -0.004686 1 0 0 0 0 0 0 150895
0.012256 -0.005366 0.171543 -0.665162 -0.018455 -3.955860 -0.004717 1 0 0 0 0 0 0 151896
0.012240 -0.005351 0.171545 -0.840531 0.158511 -3.952793 -0.004749 1 0 0 0 0 0 0 152913
0.012227 -0.005320 0.171543 -0.889991 -0.017670 -3.918052 -0.004780 1 0 0 0 0 0 0 153901
0.012199 -0.005300 0.171549 -0.712163 0.103753 -4.051925 -0.004812 1 0 0 0 0 0 0 154925
0.012185 -0.005290 0.171553 -0.878805 0.247993 -4.042706 -0.004843 1 0 0 0 0 0 0 155919
0.012172 -0.005262 0.171551 -0.918296 0.031671 -4.002662 -0.004875 1 0 0 0 0 0 0 156939
0.012145 -0.005243 0.171557 -0.734449 0.130383 -4.132204 -0.004906 1 0 0 0 0 0 0 157917
0.012126 -0.005211 0.171557 -0.824597 -0.035236 -4.079510 -0.004936 1 0 0 0 0 0 0 158902
0.012116 -0.005195 0.171557 -0.966208 0.158931 -4.098303 -0.004968 1 0 0 0 0 0 0 159916
0.012096 -0.005206 0.171553 -0.859982 0.531818 -4.069849 -0.005000 1 0 0 0 0 0 0 160953
0.012081 -0.005188 0.171548 -0.907718 0.203091 -4.074791 -0.005029 1 0 0 0 0 0 0 161862
0.012052 -0.005175 0.171553 -0.741987 0.222878 -4.232744 -0.005060 1 0 0 0 0 0 0 162849
0.012032 -0.005145 0.171552 -0.842196 0.015350 -4.194062 -0.005091 1 0 0 0 0 0 0 163850
0.012022 -0.005130 0.171552 -0.988725 0.188071 -4.219390 -0.005122 1 0 0 0 0 0 0 164859
0.012012 -0.005100 0.171548 -1.000662 0.004879 -4.205249 -0.005153 1 0 0 0 0 0 0 165849
0.012006 -0.005085 0.171547 -1.078043 0.184380 -4.250962 -0.005185 1 0 0 0 0 0 0 166860
0.011998 -0.005055 0.171543 -1.052497 0.003852 -4.246968 -0.005216 1 0 0 0 0 0 0 167849
0.011994 -0.005040 0.171541 -1.110654 0.184466 -4.297631 -0.005247 1 0 0 0 0 0 0 168859
0.011986 -0.005009 0.171537 -1.075430 0.004526 -4.295786 -0.005278 1 0 0 0 0 0 0 169848
0.011983 -0.004994 0.171535 -1.128725 0.185459 -4.347608 -0.005310 1 0 0 0 0 0 0 170859
0.011975 -0.004964 0.171531 -1.090890 0.005528 -4.346165 -0.005341 1 0 0 0 0 0 0 171848
0.011950 -0.004944 0.171536 -0.865745 0.124166 -4.496712 -0.005373 1 0 0 0 0 0 0 172860
0.011932 -0.004911 0.171536 -0.934710 -0.031631 -4.453008 -0.005403 1 0 0 0 0 0 0 173850
0.011923 -0.004895 0.171535 -1.065686 0.166994 -4.476828 -0.005435 1 0 0 0 0 0 0 174859
0.011919 -0.004887 0.171535 -1.143708 0.295020 -4.504428 -0.005466 1 0 0 0 0 0 0 175849
0.011911 -0.004860 0.171532 -1.113242 0.064756 -4.488545 -0.005497 1 0 0 0 0 0 0 176859
0.011907 -0.004846 0.171530 -1.168475 0.217906 -4.533568 -0.005529 1 0 0 0 0 0 0 177865
0.011890 -0.004858 0.171525 -1.014901 0.568894 -4.517541 -0.005560 1 0 0 0 0 0 0 178861
0.011876 -0.004842 0.171520 -1.039563 0.229748 -4.529735 -0.005591 1 0 0 0 0 0 0 179865
0.011870 -0.004833 0.171517 -1.139055 0.306334 -4.592957 -0.005623 1 0 0 0 0 0 0 180872
0.011866 -0.004829 0.171516 -1.199750 0.370071 -4.640100 -0.005654 1 0 0 0 0 0 0 181857
0.011859 -0.004804 0.171512 -1.159897 0.107150 -4.632731 -0.005685 1 0 0 0 0 0 0 182849
0.011855 -0.004792 0.171510 -1.210452 0.243936 -4.682183 -0.005716 1 0 0 0 0 0 0 183855
0.011848 -0.004763 0.171506 -1.171204 0.041783 -4.679383 -0.005748 1 0 0 0 0 0 0 184863
0.011844 -0.004749 0.171504 -1.222498 0.211307 -4.730793 -0.005778 1 0 0 0 0 0 0 185852
0.011837 -0.004718 0.171500 -1.183608 0.025632 -4.728803 -0.005810 1 0 0 0 0 0 0 186851
0.011818 -0.004722 0.171494 -1.043913 0.450021 -4.727122 -0.005842 1 0 0 0 0 0 0 187869
0.011804 -0.004701 0.171487 -1.082171 0.172037 -4.751795 -0.005877 1 0 0 0 0 0 0 188991
0.011797 -0.004691 0.171484 -1.187701 0.281033 -4.816879 -0.005904 1 0 0 0 0 0 0 189869
0.011787 -0.004663 0.171480 -1.177532 0.063025 -4.822628 -0.005935 1 0 0 0 0 0 0 190860
0.011783 -0.004649 0.171478 -1.243645 0.224349 -4.879008 -0.005966 1 0 0 0 0 0 0 191864
0.011775 -0.004619 0.171473 -1.211920 0.034462 -4.878647 -0.005997 1 0 0 0 0 0 0 192859
0.011756 -0.004623 0.171467 -1.075385 0.456602 -4.877790 -0.006029 1 0 0 0 0 0 0 193862
0.011742 -0.004603 0.171461 -1.114535 0.177191 -4.899390 -0.006060 1 0 0 0 0 0 0 194860
0.011734 -0.004592 0.171458 -1.221890 0.285928 -4.968090 -0.006091 1 0 0 0 0 0 0 195861
0.011725 -0.004564 0.171453 -1.212191 0.067550 -4.973808 -0.006123 1 0 0 0 0 0 0 196860
0.011727 -0.004574 0.171439 -1.364905 0.537181 -4.877930 -0.006154 1 0 0 0 0 0 0 197862
0.011723 -0.004556 0.171429 -1.302028 0.226435 -4.942862 -0.006185 1 0 0 0 0 0 0 198865
0.011715 -0.004524 0.171421 -1.258272 0.015228 -4.995987 -0.006216 1 0 0 0 0 0 0 199867
0.011711 -0.004508 0.171418 -1.311817 0.201449 -5.079551 -0.006248 1 0 0 0 0 0 0 200864
0.011689 -0.004497 0.171408 -1.082001 0.272582 -5.038931 -0.006281 1 0 0 0 0 0 0 201921
0.011678 -0.004491 0.171404 -1.210202 0.358895 -5.122194 -0.006312 1 0 0 0 0 0 0 202919
0.011652 -0.004484 0.171394 -1.033850 0.355699 -5.084169 -0.006343 1 0 0 0 0 0 0 203920
0.011634 -0.004457 0.171386 -1.116261 0.103879 -5.125235 -0.006375 1 0 0 0 0 0 0 204934
0.011625 -0.004444 0.171383 -1.251023 0.250346 -5.206087 -0.006405 1 0 0 0 0 0 0 205895
0.011600 -0.004434 0.171373 -1.062918 0.299469 -5.162994 -0.006436 1 0 0 0 0 0 0 206893
0.011567 -0.004425 0.171361 -0.945572 0.322330 -5.146348 -0.006467 1 0 0 0 0 0 0 207892
0.011546 -0.004397 0.171352 -1.079140 0.088074 -5.206681 -0.006500 1 0 0 0 0 0 0 208953
0.011535 -0.004384 0.171348 -1.241439 0.243654 -5.297317 -0.006531 1 0 0 0 0 0 0 209922
0.011509 -0.004373 0.171339 -1.066437 0.297085 -5.257628 -0.006561 1 0 0 0 0 0 0 210895
0.011497 -0.004368 0.171319 -1.234578 0.384199 -5.144944 -0.006592 1 0 0 0 0 0 0 211896
0.011486 -0.004343 0.171306 -1.263595 0.126958 -5.247029 -0.006624 1 0 0 0 0 0 0 212909
0.011466 -0.004349 0.171296 -1.155638 0.511896 -5.313054 -0.006656 1 0 0 0 0 0 0 213928
0.011451 -0.004331 0.171273 -1.219120 0.222570 -5.167498 -0.006687 1 0 0 0 0 0 0 214925
0.011444 -0.004321 0.171262 -1.332408 0.318656 -5.337268 -0.006718 1 0 0 0 0 0 0 215920
0.011420 -0.004313 0.171249 -1.129108 0.338459 -5.351774 -0.006750 1 0 0 0 0 0 0 216937
0.011409 -0.004309 0.171228 -1.281741 0.408144 -5.264144 -0.006780 1 0 0 0 0 0 0 217896
0.011399 -0.004284 0.171215 -1.302840 0.142126 -5.379372 -0.006812 1 0 0 0 0 0 0 218928
0.011373 -0.004268 0.171201 -1.114924 0.223557 -5.404487 -0.006843 1 0 0 0 0 0 0 219921
0.011356 -0.004238 0.171176 -1.206372 0.049180 -5.281413 -0.006876 1 0 0 0 0 0 0 220964
0.011327 -0.004219 0.171156 -1.071156 0.176609 -5.363769 -0.006906 1 0 0 0 0 0 0 221923
0.011313 -0.004210 0.171132 -1.264724 0.324193 -5.330020 -0.006937 1 0 0 0 0 0 0 222927
0.011301 -0.004183 0.171117 -1.305856 0.099189 -5.471041 -0.006968 1 0 0 0 0 0 0 223918
0.011296 -0.004170 0.171095 -1.407152 0.263383 -5.410995 -0.007000 1 0 0 0 0 0 0 224935
0.011274 -0.004160 0.171077 -1.190384 0.312176 -5.478113 -0.007030 1 0 0 0 0 0 0 225894
0.011264 -0.004155 0.171053 -1.335079 0.395722 -5.432469 -0.007061 1 0 0 0 0 0 0 226894
0.011254 -0.004131 0.171023 -1.361265 0.144970 -5.366879 -0.007092 1 0 0 0 0 0 0 227895
0.011229 -0.004115 0.171001 -1.169670 0.226717 -5.488599 -0.007125 1 0 0 0 0 0 0 228936
0.011218 -0.004107 0.170976 -1.332085 0.350478 -5.472795 -0.007156 1 0 0 0 0 0 0 229938
0.011213 -0.004104 0.170948 -1.442967 0.421787 -5.468154 -0.007187 1 0 0 0 0 0 0 230914
0.011191 -0.004099 0.170928 -1.224692 0.397290 -5.575975 -0.007218 1 0 0 0 0 0 0 231928
0.011181 -0.004097 0.170903 -1.367657 0.441326 -5.550246 -0.007251 1 0 0 0 0 0 0 232957
0.011171 -0.004074 0.170872 -1.391844 0.170056 -5.491885 -0.007281 1 0 0 0 0 0 0 233917
0.011167 -0.004063 0.170843 -1.479241 0.303820 -5.518163 -0.007311 1 0 0 0 0 0 0 234901
0.011167 -0.004058 0.170813 -1.533407 0.398558 -5.546671 -0.007343 1 0 0 0 0 0 0 235913
0.011140 -0.004029 0.170788 -1.207536 0.087159 -5.622819 -0.007375 1 0 0 0 0 0 0 236934
0.011128 -0.004015 0.170761 -1.365064 0.255795 -5.623734 -0.007405 1 0 0 0 0 0 0 237916
0.011103 -0.004005 0.170725 -1.207388 0.319526 -5.526133 -0.007436 1 0 0 0 0 0 0 238900
0.011091 -0.004000 0.170692 -1.379744 0.404136 -5.585875 -0.007468 1 0 0 0 0 0 0 239915
0.011081 -0.003976 0.170658 -1.416570 0.151902 -5.585941 -0.007500 1 0 0 0 0 0 0 240934
0.011062 -0.003983 0.170622 -1.313524 0.541847 -5.584421 -0.007531 1 0 0 0 0 0 0 241916
0.011048 -0.003964 0.170586 -1.370415 0.244158 -5.600841 -0.007561 1 0 0 0 0 0 0 242901
0.011042 -0.003956 0.170554 -1.489108 0.345374 -5.669580 -0.007593 1 0 0 0 0 0 0 243916
0.011020 -0.003948 0.170515 -1.286696 0.367185 -5.612390 -0.007626 1 0 0 0 0 0 0 244958
0.011010 -0.003945 0.170482 -1.433637 0.430251 -5.689381 -0.007654 1 0 0 0 0 0 0 245859
0.010985 -0.003940 0.170442 -1.260642 0.413071 -5.640327 -0.007685 1 0 0 0 0 0 0 246858
0.010974 -0.003938 0.170408 -1.424760 0.454985 -5.724635 -0.007716 1 0 0 0 0 0 0 247846
0.010971 -0.003938 0.170361 -1.541362 0.489220 -5.578108 -0.007747 1 0 0 0 0 0 0 248857
0.010949 -0.003935 0.170315 -1.327308 0.446641 -5.598834 -0.007778 1 0 0 0 0 0 0 249846
0.010934 -0.003911 0.170274 -1.390099 0.173097 -5.684239 -0.007810 1 0 0 0 0 0 0 250857
0.010928 -0.003900 0.170223 -1.524020 0.318008 -5.582484 -0.007841 1 0 0 0 0 0 0 251845
0.010912 -0.003914 0.170180 -1.402271 0.659375 -5.680121 -0.007872 1 0 0 0 0 0 0 252857
0.010899 -0.003899 0.170140 -1.441576 0.311155 -5.756294 -0.007903 1 0 0 0 0 0 0 253847
0.010894 -0.003893 0.170089 -1.557101 0.392266 -5.645846 -0.007935 1 0 0 0 0 0 0 254856
0.010872 -0.003886 0.170042 -1.347550 0.397118 -5.687891 -0.007966 1 0 0 0 0 0 0 255846
0.010848 -0.003903 0.169983 -1.299945 0.705355 -5.566544 -0.007997 1 0 0 0 0 0 0 256856
0.010832 -0.003889 0.169920 -1.404956 0.344337 -5.510105 -0.008028 1 0 0 0 0 0 0 257848
0.010804 -0.003879 0.169867 -1.269430 0.350445 -5.643471 -0.008060 1 0 0 0 0 0 0 258865
0.010793 -0.003875 0.169810 -1.463065 0.434794 -5.628425 -0.008091 1 0 0 0 0 0 0 259865
0.010767 -0.003870 0.169742 -1.312885 0.429880 -5.510342 -0.008123 1 0 0 0 0 0 0 260868
0.010757 -0.003868 0.169679 -1.492292 0.479647 -5.561309 -0.008154 1 0 0 0 0 0 0 261856
0.010738 -0.003887 0.169613 -1.410605 0.757283 -5.543419 -0.008185 1 0 0 0 0 0 0 262857
0.010725 -0.003875 0.169546 -1.474461 0.374384 -5.545106 -0.008216 1 0 0 0 0 0 0 263864
0.010699 -0.003866 0.169473 -1.319508 0.375532 -5.492486 -0.008247 1 0 0 0 0 0 0 264838
0.010673 -0.003881 0.169403 -1.303444 0.699446 -5.521912 -0.008279 1 0 0 0 0 0 0 265861
0.010662 -0.003890 0.169321 -1.505697 0.655895 -5.391557 -0.008310 1 0 0 0 0 0 0 266852
0.010638 -0.003892 0.169242 -1.349979 0.551848 -5.423971 -0.008341 1 0 0 0 0 0 0 267866
0.010606 -0.003889 0.169163 -1.245512 0.491575 -5.453139 -0.008373 1 0 0 0 0 0 0 268861
0.010593 -0.003890 0.169078 -1.473301 0.523824 -5.370447 -0.008404 1 0 0 0 0 0 0 269854
0.010567 -0.003887 0.168996 -1.336118 0.484158 -5.429779 -0.008435 1 0 0 0 0 0 0 270856
0.010550 -0.003863 0.168904 -1.444798 0.217005 -5.315038 -0.008466 1 0 0 0 0 0 0 271861
0.010528 -0.003872 0.168807 -1.399957 0.608899 -5.242726 -0.008497 1 0 0 0 0 0 0 272858
0.010514 -0.003855 0.168708 -1.490031 0.308463 -5.218016 -0.008529 1 0 0 0 0 0 0 273857
0.010472 -0.003861 0.168615 -1.143483 0.595369 -5.306246 -0.008560 1 0 0 0 0 0 0 274858
0.010447 -0.003843 0.168517 -1.331843 0.295413 -5.264446 -0.008591 1 0 0 0 0 0 0 275858
0.010416 -0.003831 0.168413 -1.263263 0.346021 -5.176390 -0.008622 1 0 0 0 0 0 0 276858
0.010381 -0.003822 0.168304 -1.213390 0.391622 -5.130250 -0.008654 1 0 0 0 0 0 0 277857
0.010372 -0.003842 0.168191 -1.552042 0.786148 -5.061176 -0.008685 1 0 0 0 0 0 0 278862
0.010348 -0.003849 0.168078 -1.396862 0.654873 -5.074228 -0.008716 1 0 0 0 0 0 0 279860
0.010317 -0.003850 0.167965 -1.285728 0.556183 -5.085863 -0.008748 1 0 0 0 0 0 0 280861
0.010303 -0.003851 0.167844 -1.510831 0.567341 -4.988819 -0.008781 1 0 0 0 0 0 0 281927
0.010271 -0.003826 0.167723 -1.289147 0.209281 -4.981295 -0.008812 1 0 0 0 0 0 0 282920
0.010242 -0.003833 0.167593 -1.306065 0.608481 -4.867343 -0.008843 1 0 0 0 0 0 0 283927
0.010201 -0.003811 0.167467 -1.165987 0.251094 -4.916598 -0.008875 1 0 0 0 0 0 0 284935
0.010183 -0.003801 0.167339 -1.444654 0.384520 -4.899164 -0.008905 1 0 0 0 0 0 0 285892
0.010155 -0.003793 0.167218 -1.336576 0.419207 -4.994279 -0.008936 1 0 0 0 0 0 0 286896
0.010121 -0.003785 0.167083 -1.254140 0.436205 -4.816173 -0.008968 1 0 0 0 0 0 0 287914
0.010099 -0.003760 0.166945 -1.416532 0.198099 -4.776043 -0.009000 1 0 0 0 0 0 0 288928
0.010053 -0.003762 0.166814 -1.111741 0.542701 -4.859196 -0.009031 1 0 0 0 0 0 0 289920
0.010026 -0.003741 0.166677 -1.323542 0.272116 -4.805584 -0.009061 1 0 0 0 0 0 0 290892
0.009998 -0.003751 0.166538 -1.345759 0.645507 -4.762049 -0.009092 1 0 0 0 0 0 0 291892
0.009980 -0.003734 0.166397 -1.471583 0.330873 -4.746375 -0.009125 1 0 0 0 0 0 0 292930
0.009957 -0.003745 0.166256 -1.424376 0.676343 -4.728282 -0.009155 1 0 0 0 0 0 0 293915
0.009925 -0.003748 0.166108 -1.306640 0.593430 -4.655019 -0.009187 1 0 0 0 0 0 0 294920
0.009895 -0.003769 0.165962 -1.321270 0.835271 -4.671809 -0.009217 1 0 0 0 0 0 0 295893
0.009876 -0.003757 0.165818 -1.458384 0.431896 -4.691819 -0.009251 1 0 0 0 0 0 0 296978
0.009830 -0.003767 0.165663 -1.127162 0.668123 -4.555652 -0.009281 1 0 0 0 0 0 0 297919
0.009802 -0.003749 0.165513 -1.333273 0.339405 -4.615121 -0.009311 1 0 0 0 0 0 0 298895
0.009773 -0.003760 0.165365 -1.350489 0.683668 -4.643944 -0.009343 1 0 0 0 0 0 0 299925
0.009739 -0.003762 0.165213 -1.265577 0.599725 -4.590165 -0.009375 1 0 0 0 0 0 0 300938
0.009700 -0.003759 0.165059 -1.213115 0.532057 -4.553678 -0.009406 1 0 0 0 0 0 0 301925
0.009660 -0.003754 0.164903 -1.184861 0.495450 -4.530945 -0.009437 1 0 0 0 0 0 0 302920
0.009641 -0.003752 0.164738 -1.455748 0.541490 -4.402740 -0.009468 1 0 0 0 0 0 0 303920
0.009604 -0.003724 0.164571 -1.252334 0.197118 -4.373852 -0.009500 1 0 0 0 0 0 0 304931
0.009571 -0.003730 0.164414 -1.283535 0.604875 -4.486604 -0.009530 1 0 0 0 0 0 0 305891
0.009527 -0.003705 0.164250 -1.140121 0.248543 -4.415172 -0.009561 1 0 0 0 0 0 0 306894
0.009505 -0.003693 0.164080 -1.422888 0.386513 -4.316035 -0.009592 1 0 0 0 0 0 0 307891
0.009473 -0.003684 0.163915 -1.316224 0.422955 -4.371734 -0.009624 1 0 0 0 0 0 0 308908
0.009457 -0.003680 0.163743 -1.521775 0.502106 -4.286265 -0.009655 1 0 0 0 0 0 0 309890
0.009428 -0.003674 0.163577 -1.366794 0.483582 -4.344090 -0.009686 1 0 0 0 0 0 0 310896
0.009386 -0.003699 0.163318 -1.184169 0.897873 -3.130357 -0.009720 1 0 0 0 0 0 0 311967
0.009357 -0.003699 0.163192 -1.333574 0.607643 -4.739071 -0.009750 1 0 0 0 0 0 0 312934
0.009342 -0.003699 0.163036 -1.531991 0.587357 -4.511257 -0.009780 1 0 0 0 0 0 0 313915
0.009296 -0.003714 0.162870 -1.155896 0.771953 -4.344550 -0.009811 1 0 0 0 0 0 0 314900
0.009289 -0.003703 0.162702 -1.624820 0.461611 -4.295143 -0.009843 1 0 0 0 0 0 0 315914
0.009221 -0.003682 0.162444 -0.866364 0.293869 -3.115026 -0.009877 1 0 0 0 0 0 0 316994
0.009186 -0.003674 0.162316 -1.239219 0.447747 -4.688408 -0.009905 1 0 0 0 0 0 0 317914
0.009168 -0.003670 0.162158 -1.485912 0.520559 -4.442836 -0.009936 1 0 0 0 0 0 0 318897
0.009137 -0.003663 0.161995 -1.337397 0.493860 -4.347954 -0.009968 1 0 0 0 0 0 0 319911
0.009083 -0.003674 0.161823 -1.025369 0.718380 -4.220075 -0.010000 1 0 0 0 0 0 0 320932
0.009055 -0.003680 0.161643 -1.340476 0.677849 -4.107056 -0.010030 1 0 0 0 0 0 0 321913
0.009019 -0.003678 0.161470 -1.261249 0.578095 -4.160608 -0.010061 1 0 0 0 0 0 0 322897
0.009000 -0.003678 0.161289 -1.481829 0.584973 -4.068955 -0.010093 1 0 0 0 0 0 0 323913
0.008952 -0.003691 0.161108 -1.123845 0.773257 -4.044944 -0.010125 1 0 0 0 0 0 0 324932
0.008906 -0.003693 0.160933 -1.104490 0.644055 -4.107923 -0.010155 1 0 0 0 0 0 0 325912
0.008864 -0.003661 0.160662 -1.152921 0.178627 -2.850467 -0.010188 1 0 0 0 0 0 0 326958
0.008817 -0.003669 0.160522 -1.103531 0.662724 -4.437630 -0.010218 1 0 0 0 0 0 0 327912
0.008792 -0.003673 0.160355 -1.379722 0.659282 -4.227269 -0.010250 1 0 0 0 0 0 0 328950
0.008757 -0.003670 0.160185 -1.268644 0.569992 -4.151689 -0.010279 1 0 0 0 0 0 0 329857
0.008698 -0.003661 0.159906 -0.950084 0.485437 -2.710463 -0.010311 1 0 0 0 0 0 0 330877
0.008665 -0.003654 0.159770 -1.249877 0.506540 -4.433470 -0.010341 1 0 0 0 0 0 0 331844
0.008646 -0.003650 0.159603 -1.471681 0.549105 -4.188446 -0.010372 1 0 0 0 0 0 0 332855
0.008613 -0.003644 0.159432 -1.312142 0.510932 -4.091500 -0.010403 1 0 0 0 0 0 0 333845
0.008595 -0.003640 0.159248 -1.491151 0.551386 -3.918972 -0.010435 1 0 0 0 0 0 0 334854
0.008547 -0.003651 0.159062 -1.112886 0.754890 -3.855132 -0.010466 1 0 0 0 0 0 0 335843
0.008493 -0.003628 0.158875 -0.996965 0.325029 -3.826760 -0.010497 1 0 0 0 0 0 0 336854
0.008465 -0.003617 0.158683 -1.317690 0.429605 -3.757927 -0.010528 1 0 0 0 0 0 0 337844
0.008412 -0.003624 0.158492 -1.020447 0.689864 -3.747105 -0.010560 1 0 0 0 0 0 0 338854
0.008384 -0.003628 0.158299 -1.319242 0.667015 -3.697075 -0.010591 1 0 0 0 0 0 0 339844
0.008346 -0.003624 0.158113 -1.229124 0.575576 -3.783668 -0.010622 1 0 0 0 0 0 0 340854
0.008297 -0.003593 0.157924 -1.068032 0.211044 -3.742981 -0.010654 1 0 0 0 0 0 0 341871
0.008271 -0.003578 0.157731 -1.347771 0.369070 -3.660871 -0.010685 1 0 0 0 0 0 0 342864
0.008235 -0.003565 0.157544 -1.240130 0.417137 -3.732035 -0.010717 1 0 0 0 0 0 0 343871
0.008193 -0.003553 0.157360 -1.157874 0.436910 -3.763295 -0.010748 1 0 0 0 0 0 0 344865
0.008148 -0.003542 0.157177 -1.111266 0.445653 -3.766482 -0.010779 1 0 0 0 0 0 0 345859
0.008124 -0.003535 0.156985 -1.370832 0.514917 -3.630902 -0.010810 1 0 0 0 0 0 0 346865
0.008088 -0.003527 0.156797 -1.246627 0.491616 -3.671865 -0.010841 1 0 0 0 0 0 0 347863
0.008053 -0.003541 0.156618 -1.244567 0.782148 -3.771348 -0.010872 1 0 0 0 0 0 0 348859
0.008012 -0.003542 0.156436 -1.157887 0.650660 -3.730296 -0.010903 1 0 0 0 0 0 0 349849
0.007967 -0.003537 0.156253 -1.104747 0.557246 -3.693379 -0.010935 1 0 0 0 0 0 0 350860
0.007921 -0.003529 0.156068 -1.075494 0.507539 -3.664144 -0.010966 1 0 0 0 0 0 0 351856
0.007881 -0.003542 0.155889 -1.147567 0.790460 -3.723070 -0.010998 1 0 0 0 0 0 0 352861
0.007836 -0.003544 0.155706 -1.100990 0.656419 -3.661566 -0.011029 1 0 0 0 0 0 0 353862
0.007790 -0.003538 0.155521 -1.068339 0.561968 -3.614716 -0.011060 1 0 0 0 0 0 0 354856
0.007759 -0.003512 0.155342 -1.261006 0.274688 -3.675608 -0.011091 1 0 0 0 0 0 0 355855
0.007698 -0.003488 0.155168 -0.880761 0.275576 -3.732971 -0.011122 1 0 0 0 0 0 0 356856
0.007643 -0.003470 0.154985 -0.921223 0.353980 -3.621966 -0.011154 1 0 0 0 0 0 0 357854
0.007591 -0.003456 0.154799 -0.964240 0.401127 -3.548933 -0.011185 1 0 0 0 0 0 0 358855
0.007535 -0.003420 0.154629 -0.913544 0.123622 -3.727725 -0.011216 1 0 0 0 0 0 0 359853
0.007490 -0.003419 0.154454 -1.036496 0.558571 -3.678300 -0.011247 1 0 0 0 0 0 0 360858
0.007443 -0.003413 0.154270 -1.023524 0.529068 -3.546552 -0.011279 1 0 0 0 0 0 0 361858
0.007411 -0.003386 0.154090 -1.220780 0.254575 -3.563976 -0.011310 1 0 0 0 0 0 0 362858
0.007371 -0.003367 0.153904 -1.127764 0.323780 -3.470292 -0.011341 1 0 0 0 0 0 0 363859
0.007349 -0.003357 0.153729 -1.361792 0.450177 -3.594045 -0.011372 1 0 0 0 0 0 0 364857
0.007292 -0.003341 0.153554 -0.921266 0.385269 -3.597332 -0.011405 1 0 0 0 0 0 0 365913
0.007239 -0.003327 0.153370 -0.923701 0.403928 -3.451761 -0.011437 1 0 0 0 0 0 0 366917
0.007211 -0.003319 0.153195 -1.247459 0.490059 -3.550480 -0.011467 1 0 0 0 0 0 0 367889
0.007167 -0.003286 0.153027 -1.067577 0.169547 -3.639616 -0.011499 1 0 0 0 0 0 0 368904
0.007126 -0.003287 0.152851 -1.100575 0.573391 -3.532364 -0.011530 1 0 0 0 0 0 0 369912
0.007060 -0.003277 0.152675 -0.757147 0.464133 -3.500226 -0.011561 1 0 0 0 0 0 0 370888
0.007025 -0.003271 0.152503 -1.127885 0.514154 -3.537152 -0.011593 1 0 0 0 0 0 0 371914
0.006978 -0.003239 0.152335 -0.994904 0.179723 -3.587299 -0.011624 1 0 0 0 0 0 0 372922
0.006936 -0.003240 0.152159 -1.053866 0.575343 -3.460483 -0.011655 1 0 0 0 0 0 0 373888
0.006875 -0.003252 0.151988 -0.813710 0.767209 -3.511784 -0.011686 1 0 0 0 0 0 0 374890
0.006836 -0.003235 0.151811 -1.065279 0.392554 -3.410715 -0.011717 1 0 0 0 0 0 0 375890
0.006777 -0.003238 0.151640 -0.825702 0.627326 -3.467064 -0.011750 1 0 0 0 0 0 0 376949
0.006725 -0.003233 0.151479 -0.873732 0.555970 -3.591134 -0.011780 1 0 0 0 0 0 0 377914
0.006680 -0.003248 0.151304 -0.982277 0.797020 -3.409304 -0.011811 1 0 0 0 0 0 0 378892
0.006634 -0.003249 0.151141 -0.974470 0.652552 -3.532339 -0.011842 1 0 0 0 0 0 0 379887
0.006602 -0.003226 0.150966 -1.152906 0.314708 -3.369001 -0.011875 1 0 0 0 0 0 0 380945
0.006547 -0.003226 0.150794 -0.859640 0.586309 -3.388292 -0.011906 1 0 0 0 0 0 0 381924
0.006517 -0.003225 0.150623 -1.161710 0.601890 -3.365437 -0.011937 1 0 0 0 0 0 0 382917
0.006456 -0.003214 0.150445 -0.777426 0.460882 -3.274570 -0.011968 1 0 0 0 0 0 0 383921
0.006402 -0.003202 0.150280 -0.826521 0.447018 -3.415470 -0.012000 1 0 0 0 0 0 0 384936
0.006356 -0.003212 0.150102 -0.942146 0.738942 -3.243577 -0.012031 1 0 0 0 0 0 0 385923
0.006310 -0.003212 0.149937 -0.938171 0.623837 -3.373826 -0.012061 1 0 0 0 0 0 0 386889
0.006248 -0.003223 0.149769 -0.715587 0.768016 -3.332176 -0.012092 1 0 0 0 0 0 0 387887
0.006193 -0.003222 0.149607 -0.787749 0.633473 -3.400152 -0.012125 1 0 0 0 0 0 0 388931
0.006163 -0.003221 0.149438 -1.119609 0.609711 -3.292552 -0.012155 1 0 0 0 0 0 0 389912
0.006109 -0.003232 0.149268 -0.827118 0.766749 -3.248835 -0.012187 1 0 0 0 0 0 0 390912
0.006058 -0.003231 0.149105 -0.839698 0.635850 -3.325391 -0.012217 1 0 0 0 0 0 0 391888
0.006009 -0.003225 0.148945 -0.857988 0.548648 -3.356695 -0.012250 1 0 0 0 0 0 0 392926
0.005945 -0.003232 0.148778 -0.656463 0.729719 -3.250137 -0.012281 1 0 0 0 0 0 0 393921
0.005889 -0.003230 0.148616 -0.739924 0.617750 -3.289463 -0.012311 1 0 0 0 0 0 0 394886
0.005837 -0.003223 0.148456 -0.796558 0.540869 -3.303545 -0.012342 1 0 0 0 0 0 0 395897
0.005795 -0.003236 0.148304 -0.912779 0.799660 -3.397695 -0.012375 1 0 0 0 0 0 0 396950
0.005750 -0.003236 0.148148 -0.887175 0.660984 -3.335841 -0.012405 1 0 0 0 0 0 0 397910
0.005687 -0.003247 0.147981 -0.656416 0.791225 -3.179090 -0.012436 1 0 0 0 0 0 0 398896
0.005639 -0.003269 0.147826 -0.813721 0.952366 -3.298342 -0.012468 1 0 0 0 0 0 0 399910
0.005592 -0.003274 0.147668 -0.826772 0.745415 -3.256566 -0.012500 1 0 0 0 0 0 0 400948
0.005551 -0.003293 0.147517 -0.913681 0.912066 -3.318156 -0.012530 1 0 0 0 0 0 0 401911
0.005492 -0.003313 0.147378 -0.682495 0.959944 -3.476362 -0.012561 1 0 0 0 0 0 0 402896
0.005439 -0.003317 0.147226 -0.723062 0.747435 -3.310764 -0.012593 1 0 0 0 0 0 0 403909
0.005395 -0.003335 0.147077 -0.847997 0.917004 -3.309123 -0.012625 1 0 0 0 0 0 0 404929
0.005335 -0.003355 0.146938 -0.639194 0.967345 -3.439673 -0.012655 1 0 0 0 0 0 0 405912
0.005281 -0.003359 0.146786 -0.691188 0.756715 -3.260998 -0.012686 1 0 0 0 0 0 0 406896
0.005237 -0.003377 0.146637 -0.821944 0.926940 -3.254461 -0.012718 1 0 0 0 0 0 0 407911
0.005177 -0.003397 0.146498 -0.616465 0.977652 -3.383459 -0.012750 1 0 0 0 0 0 0 408928
0.005130 -0.003423 0.146353 -0.758823 1.065143 -3.304426 -0.012780 1 0 0 0 0 0 0 409911
0.005061 -0.003424 0.146208 -0.485933 0.756954 -3.282019 -0.012811 1 0 0 0 0 0 0 410895
0.005025 -0.003424 0.146069 -0.883231 0.705747 -3.344612 -0.012843 1 0 0 0 0 0 0 411911
0.004969 -0.003435 0.145935 -0.649870 0.848236 -3.389569 -0.012875 1 0 0 0 0 0 0 412947
0.004924 -0.003456 0.145791 -0.762862 1.002164 -3.263229 -0.012903 1 0 0 0 0 0 0 413842
0.004863 -0.003477 0.145654 -0.563801 1.027066 -3.323067 -0.012935 1 0 0 0 0 0 0 414852
0.004831 -0.003487 0.145518 -0.916615 0.878655 -3.328964 -0.012966 1 0 0 0 0 0 0 415841
0.004777 -0.003502 0.145384 -0.654892 0.945961 -3.340266 -0.012997 1 0 0 0 0 0 0 416851
0.004726 -0.003503 0.145233 -0.664602 0.764059 -3.096743 -0.013028 1 0 0 0 0 0 0 417842
0.004678 -0.003498 0.145101 -0.699368 0.663994 -3.316887 -0.013060 1 0 0 0 0 0 0 418851
0.004616 -0.003506 0.144969 -0.508457 0.830925 -3.312609 -0.013091 1 0 0 0 0 0 0 419840
0.004568 -0.003525 0.144825 -0.665562 1.002555 -3.155895 -0.013122 1 0 0 0 0 0 0 420851
0.004521 -0.003529 0.144697 -0.695939 0.817173 -3.319387 -0.013153 1 0 0 0 0 0 0 421841
0.004460 -0.003541 0.144565 -0.496561 0.915265 -3.282074 -0.013185 1 0 0 0 0 0 0 422852
0.004428 -0.003546 0.144430 -0.852979 0.830607 -3.228792 -0.013216 1 0 0 0 0 0 0 423841
0.004374 -0.003559 0.144296 -0.596048 0.931017 -3.211602 -0.013248 1 0 0 0 0 0 0 424862
0.004324 -0.003560 0.144171 -0.622837 0.778555 -3.313779 -0.013279 1 0 0 0 0 0 0 425866
0.004282 -0.003575 0.144030 -0.721215 0.963733 -3.101767 -0.013310 1 0 0 0 0 0 0 426850
0.004239 -0.003577 0.143902 -0.705990 0.804707 -3.235314 -0.013341 1 0 0 0 0 0 0 427852
0.004179 -0.003588 0.143770 -0.483469 0.916564 -3.182469 -0.013372 1 0 0 0 0 0 0 428858
0.004127 -0.003587 0.143645 -0.549518 0.776136 -3.260360 -0.013404 1 0 0 0 0 0 0 429871
0.004099 -0.003586 0.143513 -0.873308 0.749280 -3.156321 -0.013435 1 0 0 0 0 0 0 430846
0.004062 -0.003579 0.143388 -0.789095 0.677617 -3.227579 -0.013466 1 0 0 0 0 0 0 431856
0.004006 -0.003585 0.143257 -0.515476 0.852031 -3.137626 -0.013498 1 0 0 0 0 0 0 432861
0.003956 -0.003582 0.143133 -0.554058 0.745958 -3.200099 -0.013529 1 0 0 0 0 0 0 433859
0.003915 -0.003597 0.143019 -0.675002 0.965224 -3.332641 -0.013560 1 0 0 0 0 0 0 434849
0.003871 -0.003598 0.142901 -0.654066 0.811389 -3.282668 -0.013591 1 0 0 0 0 0 0 435861
0.003812 -0.003608 0.142772 -0.430769 0.924780 -3.121163 -0.013622 1 0 0 0 0 0 0 436840
0.003760 -0.003607 0.142649 -0.496395 0.787847 -3.154019 -0.013654 1 0 0 0 0 0 0 437852
0.003711 -0.003600 0.142527 -0.543083 0.699146 -3.167726 -0.013685 1 0 0 0 0 0 0 438854
0.003671 -0.003612 0.142414 -0.652566 0.944019 -3.271568 -0.013716 1 0 0 0 0 0 0 439851
0.003628 -0.003612 0.142296 -0.624768 0.805728 -3.207636 -0.013747 1 0 0 0 0 0 0 440852
0.003569 -0.003622 0.142167 -0.398819 0.926175 -3.039044 -0.013779 1 0 0 0 0 0 0 441852
0.003524 -0.003642 0.142051 -0.550154 1.085165 -3.177842 -0.013810 1 0 0 0 0 0 0 442852
0.003479 -0.003646 0.141931 -0.560527 0.885088 -3.137772 -0.013841 1 0 0 0 0 0 0 443862
0.003441 -0.003664 0.141819 -0.644387 1.048264 -3.211125 -0.013872 1 0 0 0 0 0 0 444857
0.003399 -0.003666 0.141701 -0.603570 0.867765 -3.132962 -0.013904 1 0 0 0 0 0 0 445863
0.003357 -0.003662 0.141609 -0.585159 0.764497 -3.451567 -0.013935 1 0 0 0 0 0 0 446855
0.003298 -0.003669 0.141490 -0.356391 0.909006 -3.113259 -0.013966 1 0 0 0 0 0 0 447855
0.003268 -0.003672 0.141387 -0.706883 0.869563 -3.280507 -0.013997 1 0 0 0 0 0 0 448852
0.003230 -0.003667 0.141272 -0.638963 0.760606 -3.136219 -0.014028 1 0 0 0 0 0 0 449834
0.003196 -0.003679 0.141162 -0.666877 0.988342 -3.157869 -0.014060 1 0 0 0 0 0 0 450852
0.003156 -0.003679 0.141044 -0.597040 0.843415 -3.056587 -0.014091 1 0 0 0 0 0 0 451851
0.003121 -0.003695 0.140932 -0.639132 1.035260 -3.105146 -0.014122 1 0 0 0 0 0 0 452849
0.003060 -0.003691 0.140824 -0.302438 0.807159 -3.151933 -0.014154 1 0 0 0 0 0 0 453852
0.003014 -0.003704 0.140716 -0.453461 1.011691 -3.137616 -0.014185 1 0 0 0 0 0 0 454851
0.002975 -0.003726 0.140608 -0.558924 1.149215 -3.120409 -0.014216 1 0 0 0 0 0 0 455850
0.002948 -0.003714 0.140500 -0.724661 0.724003 -3.121026 -0.014247 1 0 0 0 0 0 0 456851
0.002892 -0.003697 0.140394 -0.344113 0.607338 -3.123917 -0.014280 1 0 0 0 0 0 0 457910
0.002848 -0.003704 0.140286 -0.462501 0.908983 -3.089949 -0.014312 1 0 0 0 0 0 0 458914
0.002804 -0.003700 0.140169 -0.463530 0.810876 -2.953977 -0.014343 1 0 0 0 0 0 0 459915
0.002766 -0.003714 0.140057 -0.543293 1.026009 -2.988568 -0.014374 1 0 0 0 0 0 0 460917
0.002747 -0.003720 0.139957 -0.786906 0.951601 -3.129886 -0.014405 1 0 0 0 0 0 0 461888
0.002715 -0.003716 0.139843 -0.642915 0.818283 -2.952093 -0.014436 1 0 0 0 0 0 0 462885
0.002683 -0.003729 0.139731 -0.629887 1.031292 -2.959578 -0.014467 1 0 0 0 0 0 0 463888
0.002625 -0.003724 0.139623 -0.265709 0.817864 -2.987414 -0.014501 1 0 0 0 0 0 0 464963
0.002595 -0.003721 0.139524 -0.599320 0.817703 -3.094242 -0.014530 1 0 0 0 0 0 0 465914
0.002558 -0.003712 0.139410 -0.532620 0.750533 -2.898338 -0.014562 1 0 0 0 0 0 0 466918
0.002503 -0.003719 0.139310 -0.286963 0.935573 -3.035570 -0.014593 1 0 0 0 0 0 0 467914
0.002475 -0.003721 0.139213 -0.607004 0.904027 -3.095748 -0.014624 1 0 0 0 0 0 0 468917
0.002439 -0.003715 0.139100 -0.527319 0.798760 -2.871018 -0.014655 1 0 0 0 0 0 0 469910
0.002406 -0.003727 0.138989 -0.548659 1.025536 -2.859423 -0.014686 1 0 0 0 0 0 0 470887
0.002368 -0.003727 0.138899 -0.486391 0.897691 -3.120060 -0.014717 1 0 0 0 0 0 0 471888
0.002327 -0.003720 0.138789 -0.432699 0.792327 -2.863240 -0.014749 1 0 0 0 0 0 0 472922
0.002270 -0.003727 0.138689 -0.215181 0.960796 -2.965328 -0.014780 1 0 0 0 0 0 0 473911
0.002241 -0.003730 0.138593 -0.550285 0.922536 -3.011095 -0.014811 1 0 0 0 0 0 0 474885
0.002184 -0.003719 0.138490 -0.206014 0.750996 -2.915524 -0.014843 1 0 0 0 0 0 0 475917
0.002140 -0.003729 0.138383 -0.335780 0.997981 -2.833447 -0.014875 1 0 0 0 0 0 0 476925
0.002118 -0.003732 0.138284 -0.625212 0.950828 -2.918385 -0.014905 1 0 0 0 0 0 0 477887
0.002070 -0.003744 0.138188 -0.322718 1.054429 -2.960988 -0.014937 1 0 0 0 0 0 0 478913
0.002025 -0.003743 0.138075 -0.307401 0.898926 -2.719964 -0.014968 1 0 0 0 0 0 0 479910
0.002002 -0.003742 0.137974 -0.593509 0.880225 -2.834901 -0.015000 1 0 0 0 0 0 0 480946
0.001969 -0.003735 0.137887 -0.491956 0.812559 -3.028504 -0.015030 1 0 0 0 0 0 0 481893
0.001937 -0.003747 0.137786 -0.489618 1.040228 -2.843737 -0.015061 1 0 0 0 0 0 0 482907
0.001879 -0.003741 0.137681 -0.133569 0.838671 -2.758923 -0.015093 1 0 0 0 0 0 0 483919
0.001849 -0.003737 0.137583 -0.466886 0.845938 -2.824776 -0.015125 1 0 0 0 0 0 0 484951
0.001813 -0.003729 0.137497 -0.411499 0.796999 -2.988340 -0.015155 1 0 0 0 0 0 0 485909
0.001774 -0.003718 0.137388 -0.349076 0.750313 -2.675035 -0.015186 1 0 0 0 0 0 0 486893
0.001733 -0.003707 0.137298 -0.320843 0.742502 -2.888820 -0.015218 1 0 0 0 0 0 0 487908
0.001712 -0.003700 0.137205 -0.574298 0.799495 -2.861951 -0.015250 1 0 0 0 0 0 0 488927
0.001686 -0.003711 0.137101 -0.533992 1.040729 -2.698826 -0.015280 1 0 0 0 0 0 0 489908
0.001652 -0.003711 0.137014 -0.417775 0.919385 -2.880320 -0.015311 1 0 0 0 0 0 0 490892
0.001635 -0.003710 0.136922 -0.617486 0.894573 -2.831645 -0.015342 1 0 0 0 0 0 0 491893
0.001605 -0.003703 0.136839 -0.471814 0.824302 -2.929619 -0.015375 1 0 0 0 0 0 0 492924
0.001568 -0.003693 0.136730 -0.362963 0.766782 -2.585924 -0.015405 1 0 0 0 0 0 0 493891
0.001529 -0.003682 0.136640 -0.310566 0.753946 -2.789620 -0.015436 1 0 0 0 0 0 0 494906
0.001509 -0.003675 0.136547 -0.551340 0.808328 -2.757968 -0.015467 1 0 0 0 0 0 0 495890
0.001464 -0.003681 0.136454 -0.233748 0.984600 -2.728890 -0.015500 1 0 0 0 0 0 0 496942
0.001440 -0.003683 0.136360 -0.489856 0.948241 -2.704103 -0.015528 1 0 0 0 0 0 0 497850
0.001408 -0.003679 0.136275 -0.388180 0.855882 -2.821530 -0.015560 1 0 0 0 0 0 0 498850
0.001391 -0.003675 0.136185 -0.581677 0.862851 -2.735736 -0.015591 1 0 0 0 0 0 0 499839
0.001362 -0.003667 0.136102 -0.432211 0.810697 -2.817763 -0.015622 1 0 0 0 0 0 0 500848
0.001346 -0.003662 0.136012 -0.600193 0.839879 -2.717091 -0.015653 1 0 0 0 0 0 0 501838
0.001318 -0.003654 0.135929 -0.438107 0.799166 -2.793220 -0.015685 1 0 0 0 0 0 0 502848
0.001283 -0.003643 0.135849 -0.328219 0.771623 -2.826707 -0.015716 1 0 0 0 0 0 0 503838
0.001265 -0.003637 0.135760 -0.537793 0.818688 -2.696548 -0.015747 1 0 0 0 0 0 0 504848
0.001235 -0.003628 0.135678 -0.398937 0.787755 -2.760037 -0.015778 1 0 0 0 0 0 0 505839
0.001199 -0.003617 0.135598 -0.301020 0.765337 -2.788607 -0.015810 1 0 0 0 0 0 0 506848
0.001201 -0.003617 0.135528 -0.793052 0.892099 -2.909492 -0.015841 1 0 0 0 0 0 0 507839
0.001182 -0.003610 0.135453 -0.549943 0.830183 -2.846077 -0.015876 1 0 0 0 0 0 0 508984
0.001165 -0.003584 0.135357 -0.562211 0.568967 -2.548230 -0.015903 1 0 0 0 0 0 0 509845
0.001142 -0.003587 0.135280 -0.480698 0.912386 -2.769375 -0.015938 1 0 0 0 0 0 0 510969
0.001103 -0.003561 0.135194 -0.258435 0.572573 -2.644800 -0.015966 1 0 0 0 0 0 0 511844
0.001070 -0.003563 0.135121 -0.293418 0.907271 -2.803444 -0.015997 1 0 0 0 0 0 0 512854
0.001067 -0.003548 0.135045 -0.700292 0.707742 -2.762466 -0.016034 1 0 0 0 0 0 0 514037
0.001024 -0.003528 0.134948 -0.208225 0.631590 -2.472687 -0.016059 1 0 0 0 0 0 0 514843
0.001002 -0.003518 0.134882 -0.437034 0.751308 -2.833905 -0.016090 1 0 0 0 0 0 0 515835
0.000991 -0.003512 0.134798 -0.592590 0.808234 -2.623532 -0.016122 1 0 0 0 0 0 0 516849
0.000958 -0.003482 0.134708 -0.321632 0.498771 -2.517230 -0.016153 1 0 0 0 0 0 0 517849
0.000956 -0.003450 0.134626 -0.691969 0.445497 -2.584454 -0.016189 1 0 0 0 0 0 0 518973
0.000934 -0.003429 0.134545 -0.469435 0.564128 -2.611456 -0.016216 1 0 0 0 0 0 0 519860
0.000923 -0.003417 0.134456 -0.583623 0.699170 -2.478037 -0.016247 1 0 0 0 0 0 0 520851
0.000897 -0.003405 0.134373 -0.394290 0.713835 -2.539792 -0.016278 1 0 0 0 0 0 0 521850
0.000897 -0.003383 0.134293 -0.731311 0.575246 -2.567275 -0.016310 1 0 0 0 0 0 0 522854
0.000877 -0.003366 0.134214 -0.486064 0.627223 -2.569644 -0.016341 1 0 0 0 0 0 0 523849
0.000867 -0.003356 0.134124 -0.587868 0.726598 -2.425311 -0.016372 1 0 0 0 0 0 0 524849
0.000834 -0.003324 0.134033 -0.309162 0.446350 -2.362895 -0.016403 1 0 0 0 0 0 0 525850
0.000812 -0.003288 0.133959 -0.405731 0.345067 -2.586436 -0.016439 1 0 0 0 0 0 0 526976
0.000786 -0.003283 0.133862 -0.364536 0.754708 -2.276986 -0.016466 1 0 0 0 0 0 0 527858
0.000767 -0.003260 0.133787 -0.444648 0.549649 -2.521320 -0.016501 1 0 0 0 0 0 0 528976
0.000751 -0.003226 0.133690 -0.488603 0.385063 -2.247685 -0.016529 1 0 0 0 0 0 0 529857
0.000743 -0.003210 0.133623 -0.598452 0.585807 -2.612242 -0.016564 1 0 0 0 0 0 0 530977
0.000732 -0.003179 0.133530 -0.574054 0.420605 -2.275451 -0.016591 1 0 0 0 0 0 0 531855
0.000713 -0.003179 0.133454 -0.451794 0.801082 -2.468648 -0.016628 1 0 0 0 0 0 0 533021
0.000696 -0.003157 0.133357 -0.478847 0.549253 -2.187050 -0.016655 1 0 0 0 0 0 0 533911
0.000682 -0.003125 0.133282 -0.505222 0.392131 -2.429849 -0.016690 1 0 0 0 0 0 0 535032
0.000674 -0.003108 0.133194 -0.596877 0.564801 -2.273988 -0.016718 1 0 0 0 0 0 0 535909
0.000644 -0.003074 0.133132 -0.304076 0.355187 -2.592704 -0.016753 1 0 0 0 0 0 0 537035
0.000609 -0.003051 0.133060 -0.196301 0.473260 -2.470098 -0.016780 1 0 0 0 0 0 0 537908
0.000590 -0.003038 0.132973 -0.411366 0.617449 -2.256186 -0.016816 1 0 0 0 0 0 0 539041
0.000589 -0.002995 0.132882 -0.653072 0.226446 -2.164053 -0.016847 1 0 0 0 0 0 0 540038
0.000568 -0.002968 0.132798 -0.415136 0.389540 -2.237771 -0.016878 1 0 0 0 0 0 0 541035
0.000572 -0.002938 0.132717 -0.712824 0.367487 -2.268545 -0.016905 1 0 0 0 0 0 0 541910
0.000553 -0.002917 0.132638 -0.450311 0.480232 -2.271021 -0.016940 1 0 0 0 0 0 0 543010
0.000543 -0.002906 0.132548 -0.541755 0.609757 -2.125469 -0.016972 1 0 0 0 0 0 0 544032
0.000538 -0.002899 0.132454 -0.610528 0.683390 -2.045150 -0.017003 1 0 0 0 0 0 0 545037
0.000515 -0.002890 0.132370 -0.380019 0.659965 -2.137084 -0.017030 1 0 0 0 0 0 0 545906
0.000504 -0.002885 0.132278 -0.501743 0.702373 -2.038905 -0.017065 1 0 0 0 0 0 0 547009
0.000492 -0.002860 0.132175 -0.504861 0.457391 -1.854102 -0.017097 1 0 0 0 0 0 0 548032
0.000465 -0.002843 0.132087 -0.314855 0.516730 -2.016436 -0.017128 1 0 0 0 0 0 0 549036
0.000452 -0.002833 0.131994 -0.463315 0.623401 -1.954201 -0.017159 1 0 0 0 0 0 0 550033
0.000433 -0.002787 0.131910 -0.401379 0.153516 -2.059059 -0.017190 1 0 0 0 0 0 0 551036
0.000423 -0.002763 0.131819 -0.515231 0.388094 -1.949672 -0.017221 1 0 0 0 0 0 0 552017
0.000418 -0.002750 0.131725 -0.587293 0.553459 -1.882737 -0.017253 1 0 0 0 0 0 0 553038
0.000410 -0.002723 0.131651 -0.546155 0.382123 -2.119145 -0.017284 1 0 0 0 0 0 0 554041
0.000405 -0.002708 0.131563 -0.595624 0.523793 -1.950469 -0.017315 1 0 0 0 0 0 0 555030
0.000383 -0.002696 0.131480 -0.361547 0.557556 -1.986455 -0.017343 1 0 0 0 0 0 0 555908
0.000385 -0.002673 0.131400 -0.668235 0.433498 -2.003337 -0.017377 1 0 0 0 0 0 0 557009
0.000352 -0.002671 0.131309 -0.226877 0.687398 -1.859014 -0.017409 1 0 0 0 0 0 0 558034
0.000350 -0.002654 0.131226 -0.579984 0.516389 -1.919619 -0.017440 1 0 0 0 0 0 0 559028
0.000322 -0.002620 0.131135 -0.283085 0.262740 -1.816668 -0.017472 1 0 0 0 0 0 0 560031
0.000308 -0.002602 0.131042 -0.429104 0.446189 -1.741803 -0.017502 1 0 0 0 0 0 0 561017
0.000295 -0.002572 0.130967 -0.452746 0.311073 -1.973981 -0.017530 1 0 0 0 0 0 0 561909
0.000275 -0.002572 0.130899 -0.352777 0.681086 -2.065741 -0.017565 1 0 0 0 0 0 0 563034
0.000258 -0.002551 0.130804 -0.392179 0.434761 -1.704017 -0.017593 1 0 0 0 0 0 0 563906
0.000250 -0.002540 0.130738 -0.503322 0.548480 -2.044516 -0.017628 1 0 0 0 0 0 0 565032
0.000220 -0.002509 0.130654 -0.219718 0.283859 -1.821473 -0.017659 1 0 0 0 0 0 0 566017
0.000210 -0.002512 0.130572 -0.465721 0.715523 -1.806774 -0.017690 1 0 0 0 0 0 0 567029
0.000200 -0.002494 0.130502 -0.469231 0.465863 -1.948581 -0.017721 1 0 0 0 0 0 0 568016
0.000174 -0.002479 0.130426 -0.271913 0.485170 -1.868494 -0.017752 1 0 0 0 0 0 0 569016
0.000162 -0.002470 0.130337 -0.414129 0.570053 -1.677838 -0.017778 1 0 0 0 0 0 0 569837
0.000149 -0.002446 0.130265 -0.430913 0.364837 -1.856575 -0.017813 1 0 0 0 0 0 0 570971
0.000123 -0.002428 0.130188 -0.246697 0.427009 -1.798799 -0.017841 1 0 0 0 0 0 0 571837
0.000104 -0.002399 0.130120 -0.316913 0.278660 -1.895898 -0.017876 1 0 0 0 0 0 0 572972
0.000094 -0.002383 0.130034 -0.446061 0.437839 -1.658086 -0.017903 1 0 0 0 0 0 0 573837
0.000095 -0.002395 0.129981 -0.602115 0.821488 -2.062141 -0.017938 1 0 0 0 0 0 0 574971
0.000076 -0.002395 0.129912 -0.344771 0.705560 -1.862183 -0.017965 1 0 0 0 0 0 0 575835
0.000060 -0.002375 0.129846 -0.363920 0.422744 -1.884621 -0.018001 1 0 0 0 0 0 0 576971
0.000052 -0.002364 0.129761 -0.466229 0.510237 -1.616689 -0.018028 1 0 0 0 0 0 0 577836
0.000048 -0.002358 0.129700 -0.528283 0.590224 -1.882885 -0.018064 1 0 0 0 0 0 0 578978
0.000020 -0.002330 0.129617 -0.215431 0.292736 -1.615864 -0.018091 1 0 0 0 0 0 0 579838
0.000007 -0.002315 0.129556 -0.363993 0.445729 -1.864232 -0.018126 1 0 0 0 0 0 0 580963
-0.000020 -0.002302 0.129483 -0.204084 0.478377 -1.715955 -0.018153 1 0 0 0 0 0 0 581847
-0.000040 -0.002276 0.129416 -0.281165 0.296136 -1.768167 -0.018188 1 0 0 0 0 0 0 582960
-0.000069 -0.002257 0.129341 -0.149582 0.374626 -1.648585 -0.018216 1 0 0 0 0 0 0 583847
-0.000064 -0.002252 0.129273 -0.590448 0.563324 -1.712882 -0.018251 1 0 0 0 0 0 0 584962
-0.000081 -0.002243 0.129197 -0.338755 0.540763 -1.606356 -0.018278 1 0 0 0 0 0 0 585845
-0.000096 -0.002219 0.129129 -0.345885 0.323566 -1.685039 -0.018314 1 0 0 0 0 0 0 586986
-0.000123 -0.002201 0.129054 -0.177371 0.383386 -1.576279 -0.018345 1 0 0 0 0 0 0 587970
-0.000117 -0.002197 0.128985 -0.598386 0.561991 -1.644415 -0.018376 1 0 0 0 0 0 0 588977
-0.000133 -0.002189 0.128910 -0.337879 0.534878 -1.539208 -0.018407 1 0 0 0 0 0 0 589970
-0.000148 -0.002165 0.128842 -0.339995 0.315562 -1.617539 -0.018438 1 0 0 0 0 0 0 590969
-0.000155 -0.002153 0.128786 -0.432416 0.444965 -1.778183 -0.018470 1 0 0 0 0 0 0 591976
-0.000178 -0.002141 0.128715 -0.225238 0.461643 -1.574680 -0.018501 1 0 0 0 0 0 0 592966
-0.000190 -0.002135 0.128659 -0.354575 0.536643 -1.732857 -0.018532 1 0 0 0 0 0 0 593977
-0.000201 -0.002112 0.128598 -0.363685 0.315255 -1.679088 -0.018563 1 0 0 0 0 0 0 594967
-0.000221 -0.002114 0.128535 -0.257167 0.632328 -1.627400 -0.018591 1 0 0 0 0 0 0 595853
-0.000237 -0.002096 0.128471 -0.294167 0.380321 -1.609426 -0.018626 1 0 0 0 0 0 0 596976
-0.000225 -0.002091 0.128407 -0.662048 0.533368 -1.586360 -0.018654 1 0 0 0 0 0 0 597854
-0.000258 -0.002078 0.128343 -0.099106 0.447386 -1.571139 -0.018689 1 0 0 0 0 0 0 598974
-0.000255 -0.002076 0.128279 -0.520400 0.577978 -1.553323 -0.018720 1 0 0 0 0 0 0 599973
-0.000260 -0.002055 0.128216 -0.465312 0.337822 -1.544157 -0.018751 1 0 0 0 0 0 0 600974
-0.000275 -0.002058 0.128151 -0.306001 0.639100 -1.520074 -0.018782 1 0 0 0 0 0 0 601971
-0.000289 -0.002040 0.128087 -0.314198 0.379547 -1.512114 -0.018814 1 0 0 0 0 0 0 602975
-0.000296 -0.002031 0.128034 -0.404546 0.467383 -1.630225 -0.018845 1 0 0 0 0 0 0 603973
-0.000299 -0.002026 0.127983 -0.458735 0.532340 -1.679263 -0.018876 1 0 0 0 0 0 0 604972
-0.000321 -0.002018 0.127914 -0.226059 0.496697 -1.420295 -0.018907 1 0 0 0 0 0 0 605976
-0.000331 -0.002014 0.127858 -0.339934 0.543050 -1.558138 -0.018939 1 0 0 0 0 0 0 606974
-0.000337 -0.002011 0.127807 -0.420289 0.571722 -1.625319 -0.018970 1 0 0 0 0 0 0 607976
-0.000345 -0.001990 0.127748 -0.384801 0.323906 -1.515191 -0.019001 1 0 0 0 0 0 0 608982
-0.000349 -0.001979 0.127696 -0.436643 0.432330 -1.582839 -0.019032 1 0 0 0 0 0 0 609970
-0.000351 -0.001973 0.127647 -0.469908 0.509390 -1.611983 -0.019064 1 0 0 0 0 0 0 610972
-0.000372 -0.001964 0.127578 -0.227342 0.480311 -1.344797 -0.019095 1 0 0 0 0 0 0 611971
-0.000382 -0.001960 0.127522 -0.335551 0.529736 -1.480148 -0.019126 1 0 0 0 0 0 0 612971
-0.000407 -0.001953 0.127481 -0.151572 0.499409 -1.682648 -0.019157 1 0 0 0 0 0 0 613970
-0.000425 -0.001929 0.127426 -0.214342 0.275138 -1.500712 -0.019189 1 0 0 0 0 0 0 614975
-0.000447 -0.001932 0.127365 -0.156232 0.592369 -1.388824 -0.019220 1 0 0 0 0 0 0 615970
-0.000459 -0.001932 0.127312 -0.296534 0.606526 -1.476268 -0.019251 1 0 0 0 0 0 0 616974
-0.000464 -0.001933 0.127262 -0.384011 0.598784 -1.514277 -0.019282 1 0 0 0 0 0 0 617970
-0.000473 -0.001913 0.127203 -0.351863 0.332128 -1.391447 -0.019313 1 0 0 0 0 0 0 618972
-0.000491 -0.001917 0.127141 -0.223483 0.621443 -1.312767 -0.019345 1 0 0 0 0 0 0 619969
-0.000486 -0.001904 0.127098 -0.507312 0.429697 -1.555571 -0.019376 1 0 0 0 0 0 0 620972
-0.000497 -0.001912 0.127041 -0.325801 0.677824 -1.382648 -0.019407 1 0 0 0 0 0 0 621974
-0.000502 -0.001916 0.126990 -0.380376 0.650214 -1.426531 -0.019438 1 0 0 0 0 0 0 622950
-0.000505 -0.001917 0.126940 -0.422645 0.621173 -1.446496 -0.019470 1 0 0 0 0 0 0 623969
-0.000532 -0.001893 0.126892 -0.107224 0.284171 -1.452809 -0.019501 1 0 0 0 0 0 0 624959
-0.000545 -0.001881 0.126844 -0.247771 0.398311 -1.442902 -0.019532 1 0 0 0 0 0 0 625972
-0.000565 -0.001889 0.126785 -0.167318 0.674887 -1.289150 -0.019563 1 0 0 0 0 0 0 626972
-0.000575 -0.001892 0.126733 -0.289302 0.649166 -1.351192 -0.019595 1 0 0 0 0 0 0 627965
-0.000580 -0.001894 0.126684 -0.366895 0.619684 -1.378616 -0.019626 1 0 0 0 0 0 0 628973
-0.000582 -0.001894 0.126635 -0.407698 0.603396 -1.382188 -0.019657 1 0 0 0 0 0 0 629975
-0.000603 -0.001890 0.126597 -0.168338 0.535090 -1.512281 -0.019688 1 0 0 0 0 0 0 630952
-0.000632 -0.001882 0.126532 -0.020373 0.483919 -1.157738 -0.019720 1 0 0 0 0 0 0 631969
-0.000647 -0.001877 0.126477 -0.195881 0.527352 -1.251065 -0.019751 1 0 0 0 0 0 0 632974
-0.000654 -0.001875 0.126427 -0.309018 0.555298 -1.299934 -0.019782 1 0 0 0 0 0 0 633972
-0.000658 -0.001873 0.126378 -0.368470 0.569875 -1.312113 -0.019813 1 0 0 0 0 0 0 634969
-0.000659 -0.001872 0.126330 -0.398843 0.577406 -1.308961 -0.019845 1 0 0 0 0 0 0 635969
-0.000660 -0.001871 0.126281 -0.414399 0.581452 -1.300076 -0.019876 1 0 0 0 0 0 0 636972
-0.000680 -0.001866 0.126243 -0.162692 0.523678 -1.425326 -0.019907 1 0 0 0 0 0 0 637969
-0.000703 -0.001877 0.126188 -0.086103 0.737149 -1.199820 -0.019938 1 0 0 0 0 0 0 638970
-0.000720 -0.001863 0.126128 -0.151637 0.424523 -1.092577 -0.019969 1 0 0 0 0 0 0 639960
-0.000729 -0.001856 0.126075 -0.270432 0.481155 -1.173408 -0.020002 1 0 0 0 0 0 0 641013
-0.000733 -0.001852 0.126025 -0.338852 0.530288 -1.207234 -0.020034 1 0 0 0 0 0 0 642027
-0.000754 -0.001845 0.125987 -0.114720 0.496847 -1.348797 -0.020065 1 0 0 0 0 0 0 643010
-0.000778 -0.001855 0.125931 -0.052198 0.722116 -1.128976 -0.020096 1 0 0 0 0 0 0 644026
-0.000790 -0.001860 0.125880 -0.201355 0.674973 -1.155712 -0.020127 1 0 0 0 0 0 0 645013
-0.000796 -0.001862 0.125831 -0.294344 0.635436 -1.168703 -0.020159 1 0 0 0 0 0 0 646026
-0.000799 -0.001863 0.125783 -0.342974 0.614255 -1.166348 -0.020190 1 0 0 0 0 0 0 647010
-0.000819 -0.001858 0.125745 -0.108523 0.543801 -1.293594 -0.020221 1 0 0 0 0 0 0 648010
-0.000830 -0.001856 0.125700 -0.219865 0.560676 -1.211507 -0.020253 1 0 0 0 0 0 0 649027
-0.000834 -0.001854 0.125653 -0.298457 0.575198 -1.161906 -0.020283 1 0 0 0 0 0 0 650011
-0.000837 -0.001853 0.125606 -0.340272 0.583576 -1.134740 -0.020315 1 0 0 0 0 0 0 651025
-0.000838 -0.001852 0.125558 -0.361673 0.588248 -1.116560 -0.020346 1 0 0 0 0 0 0 652011
-0.000857 -0.001846 0.125520 -0.113727 0.531068 -1.237830 -0.020377 1 0 0 0 0 0 0 653009
-0.000867 -0.001843 0.125475 -0.217971 0.554504 -1.153246 -0.020407 1 0 0 0 0 0 0 653958
-0.000872 -0.001841 0.125428 -0.293000 0.572318 -1.102727 -0.020438 1 0 0 0 0 0 0 654959
-0.000874 -0.001840 0.125381 -0.332985 0.582360 -1.075081 -0.020470 1 0 0 0 0 0 0 655967
-0.000894 -0.001835 0.125343 -0.094743 0.528032 -1.192757 -0.020502 1 0 0 0 0 0 0 656994
-0.000904 -0.001831 0.125299 -0.203623 0.552875 -1.106821 -0.020532 1 0 0 0 0 0 0 657970
-0.000909 -0.001829 0.125252 -0.280905 0.571382 -1.055655 -0.020563 1 0 0 0 0 0 0 658958
-0.000931 -0.001824 0.125214 -0.063404 0.521939 -1.163706 -0.020595 1 0 0 0 0 0 0 659970
-0.000941 -0.001820 0.125170 -0.182703 0.549306 -1.074189 -0.020626 1 0 0 0 0 0 0 660959
-0.000946 -0.001818 0.125123 -0.265163 0.569090 -1.021707 -0.020657 1 0 0 0 0 0 0 661958
-0.000949 -0.001817 0.125075 -0.308842 0.580143 -0.993193 -0.020688 1 0 0 0 0 0 0 662970
-0.000969 -0.001811 0.125038 -0.072762 0.526332 -1.110153 -0.020719 1 0 0 0 0 0 0 663958
-0.000979 -0.001808 0.124993 -0.182436 0.551449 -1.024004 -0.020752 1 0 0 0 0 0 0 665001
-0.000984 -0.001806 0.124946 -0.260004 0.570011 -0.972529 -0.020782 1 0 0 0 0 0 0 665974
-0.001006 -0.001800 0.124909 -0.042969 0.520687 -1.080160 -0.020814 1 0 0 0 0 0 0 666975
-0.001016 -0.001797 0.124865 -0.162167 0.548047 -0.990384 -0.020845 1 0 0 0 0 0 0 667976
-0.001008 -0.001781 0.124829 -0.422087 0.379963 -1.081850 -0.020876 1 0 0 0 0 0 0 668976
-0.001029 -0.001749 0.124785 -0.064916 0.144869 -0.980674 -0.020907 1 0 0 0 0 0 0 669965
-0.001039 -0.001732 0.124738 -0.164378 0.322469 -0.920395 -0.020939 1 0 0 0 0 0 0 670974
-0.001063 -0.001719 0.124701 0.016018 0.381469 -1.024386 -0.020970 1 0 0 0 0 0 0 671977
-0.001075 -0.001712 0.124657 -0.123771 0.465817 -0.933232 -0.021001 1 0 0 0 0 0 0 672976
-0.001100 -0.001704 0.124620 0.041382 0.454579 -1.015612 -0.021032 1 0 0 0 0 0 0 673967
-0.001099 -0.001685 0.124587 -0.282643 0.314056 -1.060006 -0.021064 1 0 0 0 0 0 0 674973
-0.001098 -0.001676 0.124544 -0.312412 0.413680 -0.928207 -0.021094 1 0 0 0 0 0 0 675956
-0.001111 -0.001685 0.124518 -0.131668 0.677469 -1.127706 -0.021125 1 0 0 0 0 0 0 676956
-0.001123 -0.001670 0.124468 -0.125352 0.382363 -0.818475 -0.021157 1 0 0 0 0 0 0 677970
-0.001142 -0.001677 0.124439 -0.021510 0.640205 -1.062029 -0.021188 1 0 0 0 0 0 0 678969
-0.001138 -0.001666 0.124409 -0.315832 0.429260 -1.057138 -0.021220 1 0 0 0 0 0 0 679973
-0.001156 -0.001656 0.124377 -0.067087 0.413689 -1.032477 -0.021250 1 0 0 0 0 0 0 680955
-0.001164 -0.001650 0.124335 -0.155315 0.473562 -0.880679 -0.021282 1 0 0 0 0 0 0 681952
-0.001187 -0.001642 0.124299 0.037241 0.451717 -0.939644 -0.021313 1 0 0 0 0 0 0 682950
-0.001185 -0.001624 0.124266 -0.272016 0.306531 -0.975679 -0.021345 1 0 0 0 0 0 0 683975
-0.001203 -0.001610 0.124233 -0.037204 0.343815 -0.976003 -0.021376 1 0 0 0 0 0 0 684980
-0.001212 -0.001603 0.124190 -0.132972 0.431927 -0.834129 -0.021407 1 0 0 0 0 0 0 685973
-0.001222 -0.001580 0.124165 -0.120940 0.237281 -1.041073 -0.021438 1 0 0 0 0 0 0 686972
-0.001227 -0.001568 0.124125 -0.189226 0.356043 -0.858460 -0.021470 1 0 0 0 0 0 0 687970
-0.001248 -0.001558 0.124090 0.027204 0.378760 -0.894957 -0.021501 1 0 0 0 0 0 0 688972
-0.001245 -0.001538 0.124058 -0.268138 0.257656 -0.921853 -0.021532 1 0 0 0 0 0 0 689969
-0.001263 -0.001523 0.124025 -0.026670 0.306933 -0.918476 -0.021563 1 0 0 0 0 0 0 690968
-0.001271 -0.001515 0.123982 -0.118895 0.401042 -0.775322 -0.021595 1 0 0 0 0 0 0 691969
-0.001295 -0.001507 0.123946 0.071382 0.396358 -0.837061 -0.021626 1 0 0 0 0 0 0 692970
-0.001293 -0.001488 0.123913 -0.238173 0.260091 -0.874104 -0.021657 1 0 0 0 0 0 0 693969
-0.001311 -0.001474 0.123881 -0.004310 0.301424 -0.874207 -0.021688 1 0 0 0 0 0 0 694967
-0.001314 -0.001485 0.123848 -0.175182 0.645417 -0.867105 -0.021720 1 0 0 0 0 0 0 695971
-0.001321 -0.001472 0.123827 -0.135214 0.355447 -1.003371 -0.021750 1 0 0 0 0 0 0 696951
-0.001324 -0.001465 0.123788 -0.182895 0.404390 -0.783776 -0.021782 1 0 0 0 0 0 0 697966
-0.001345 -0.001457 0.123753 0.044390 0.390080 -0.805567 -0.021813 1 0 0 0 0 0 0 698968
-0.001361 -0.001434 0.123731 0.012636 0.191055 -0.962303 -0.021845 1 0 0 0 0 0 0 699972
-0.001363 -0.001441 0.123702 -0.172897 0.565693 -0.885873 -0.021875 1 0 0 0 0 0 0 700951
-0.001383 -0.001440 0.123671 0.047708 0.493725 -0.840149 -0.021907 1 0 0 0 0 0 0 701967
-0.001379 -0.001425 0.123639 -0.237739 0.304029 -0.826183 -0.021938 1 0 0 0 0 0 0 702971
-0.001391 -0.001432 0.123617 -0.066204 0.569886 -0.941487 -0.021970 1 0 0 0 0 0 0 703968
-0.001416 -0.001430 0.123589 0.129075 0.489493 -0.856812 -0.022001 1 0 0 0 0 0 0 704970
-0.001414 -0.001415 0.123558 -0.188893 0.300585 -0.818430 -0.022032 1 0 0 0 0 0 0 705968
-0.001433 -0.001402 0.123527 0.039019 0.313987 -0.788724 -0.022063 1 0 0 0 0 0 0 706972
-0.001442 -0.001396 0.123515 -0.052681 0.397201 -1.050965 -0.022094 1 0 0 0 0 0 0 707962
-0.001446 -0.001393 0.123480 -0.127347 0.438091 -0.757135 -0.022126 1 0 0 0 0 0 0 708970
-0.001467 -0.001386 0.123447 0.090669 0.400722 -0.740390 -0.022157 1 0 0 0 0 0 0 709973
-0.001458 -0.001388 0.123425 -0.275993 0.501328 -0.882863 -0.022188 1 0 0 0 0 0 0 710950
-0.001473 -0.001384 0.123396 -0.006911 0.438128 -0.800444 -0.022220 1 0 0 0 0 0 0 711969
-0.001494 -0.001396 0.123375 0.104593 0.647238 -0.887647 -0.022251 1 0 0 0 0 0 0 712969
-0.001509 -0.001383 0.123358 0.060790 0.341235 -0.937085 -0.022282 1 0 0 0 0 0 0 713969
-0.001517 -0.001376 0.123320 -0.051259 0.386950 -0.674365 -0.022313 1 0 0 0 0 0 0 714968
-0.001521 -0.001373 0.123307 -0.107870 0.438396 -0.959717 -0.022345 1 0 0 0 0 0 0 715973
-0.001542 -0.001366 0.123281 0.111589 0.398882 -0.818753 -0.022376 1 0 0 0 0 0 0 716968
-0.001546 -0.001381 0.123251 -0.078459 0.684389 -0.739811 -0.022407 1 0 0 0 0 0 0 717966
-0.001554 -0.001370 0.123231 -0.048999 0.366169 -0.847304 -0.022438 1 0 0 0 0 0 0 718960
-0.001571 -0.001379 0.123212 0.079969 0.592978 -0.886987 -0.022470 1 0 0 0 0 0 0 719967
-0.001585 -0.001364 0.123196 0.059135 0.311338 -0.908050 -0.022501 1 0 0 0 0 0 0 720960
-0.001586 -0.001375 0.123169 -0.114367 0.622968 -0.769778 -0.022532 1 0 0 0 0 0 0 721966
-0.001600 -0.001395 0.123149 0.038096 0.771263 -0.834955 -0.022563 1 0 0 0 0 0 0 722957
-0.001613 -0.001386 0.123131 0.041327 0.411057 -0.876327 -0.022594 1 0 0 0 0 0 0 723957
-0.001632 -0.001395 0.123114 0.137732 0.619562 -0.880744 -0.022626 1 0 0 0 0 0 0 724967
-0.001641 -0.001400 0.123077 0.016908 0.574620 -0.608375 -0.022657 1 0 0 0 0 0 0 725958
-0.001646 -0.001402 0.123064 -0.051159 0.546133 -0.891192 -0.022688 1 0 0 0 0 0 0 726968
-0.001654 -0.001384 0.123049 -0.013618 0.277730 -0.894121 -0.022719 1 0 0 0 0 0 0 727956
-0.001671 -0.001390 0.123033 0.114665 0.550110 -0.873248 -0.022751 1 0 0 0 0 0 0 728967
-0.001693 -0.001406 0.123017 0.194031 0.731787 -0.860916 -0.022782 1 0 0 0 0 0 0 729956
-0.001690 -0.001400 0.122991 -0.117741 0.454078 -0.728817 -0.022813 1 0 0 0 0 0 0 730957
-0.001702 -0.001411 0.122970 0.044698 0.652678 -0.788146 -0.022844 1 0 0 0 0 0 0 731958
-0.001708 -0.001417 0.122963 -0.012933 0.604871 -0.962625 -0.022876 1 0 0 0 0 0 0 732967
-0.001724 -0.001433 0.122950 0.117729 0.750912 -0.894672 -0.022907 1 0 0 0 0 0 0 733956
-0.001738 -0.001423 0.122935 0.103379 0.408936 -0.864923 -0.022938 1 0 0 0 0 0 0 734967
-0.001758 -0.001432 0.122919 0.190461 0.628011 -0.841307 -0.022969 1 0 0 0 0 0 0 735956
-0.001768 -0.001436 0.122913 0.073520 0.596377 -0.974732 -0.023001 1 0 0 0 0 0 0 736968
-0.001767 -0.001456 0.122890 -0.084420 0.810626 -0.756790 -0.023032 1 0 0 0 0 0 0 737968
-0.001772 -0.001448 0.122872 -0.017411 0.451761 -0.791538 -0.023063 1 0 0 0 0 0 0 738966
-0.001788 -0.001458 0.122855 0.132274 0.656651 -0.802267 -0.023095 1 0 0 0 0 0 0 739977
-0.001809 -0.001477 0.122838 0.222907 0.802293 -0.802971 -0.023126 1 0 0 0 0 0 0 740967
-0.001819 -0.001486 0.122832 0.100038 0.699448 -0.946140 -0.023157 1 0 0 0 0 0 0 741972
-0.001830 -0.001472 0.122819 0.094824 0.378006 -0.876032 -0.023188 1 0 0 0 0 0 0 742965
-0.001849 -0.001479 0.122804 0.200245 0.621728 -0.826222 -0.023220 1 0 0 0 0 0 0 743966
-0.001858 -0.001482 0.122799 0.094404 0.604340 -0.949509 -0.023251 1 0 0 0 0 0 0 744964
-0.001876 -0.001498 0.122786 0.198694 0.766110 -0.861591 -0.023282 1 0 0 0 0 0 0 745950
-0.001865 -0.001510 0.122771 -0.159206 0.744282 -0.826971 -0.023313 1 0 0 0 0 0 0 746965
-0.001873 -0.001530 0.122755 0.045274 0.850343 -0.799386 -0.023345 1 0 0 0 0 0 0 747981
-0.001878 -0.001540 0.122749 0.016475 0.735744 -0.932023 -0.023386 1 0 0 0 0 0 0 749276
-0.001898 -0.001540 0.122726 0.235733 0.593457 -0.711036 -0.023407 1 0 0 0 0 0 0 749974
-0.001909 -0.001541 0.122718 0.128809 0.581487 -0.882420 -0.023438 1 0 0 0 0 0 0 750968
-0.001927 -0.001555 0.122704 0.226159 0.765111 -0.821974 -0.023470 1 0 0 0 0 0 0 751966
-0.001936 -0.001562 0.122699 0.121124 0.696839 -0.932231 -0.023501 1 0 0 0 0 0 0 752970
-0.001954 -0.001579 0.122687 0.226065 0.830826 -0.838336 -0.023532 1 0 0 0 0 0 0 753967
-0.001963 -0.001588 0.122682 0.125787 0.735833 -0.935712 -0.023563 1 0 0 0 0 0 0 754966
-0.001967 -0.001592 0.122681 0.059703 0.671904 -0.983915 -0.023595 1 0 0 0 0 0 0 755967
-0.001982 -0.001608 0.122669 0.198298 0.822776 -0.856204 -0.023626 1 0 0 0 0 0 0 756970
-0.001995 -0.001597 0.122655 0.190327 0.485930 -0.804943 -0.023657 1 0 0 0 0 0 0 757970
-0.002015 -0.001606 0.122639 0.280452 0.706898 -0.772263 -0.023689 1 0 0 0 0 0 0 758972
-0.002025 -0.001610 0.122633 0.166125 0.677200 -0.903258 -0.023720 1 0 0 0 0 0 0 759973
-0.002030 -0.001612 0.122631 0.092153 0.647914 -0.964489 -0.023751 1 0 0 0 0 0 0 760977
-0.002045 -0.001627 0.122620 0.226485 0.816091 -0.841224 -0.023782 1 0 0 0 0 0 0 761966
-0.002053 -0.001635 0.122616 0.142811 0.740145 -0.927365 -0.023813 1 0 0 0 0 0 0 762967
-0.002057 -0.001638 0.122614 0.085257 0.685949 -0.971479 -0.023845 1 0 0 0 0 0 0 763969
-0.002072 -0.001654 0.122603 0.227908 0.841515 -0.841934 -0.023876 1 0 0 0 0 0 0 764972
-0.002080 -0.001662 0.122599 0.148563 0.759378 -0.925933 -0.023907 1 0 0 0 0 0 0 765969
-0.002096 -0.001680 0.122586 0.266340 0.886160 -0.821928 -0.023938 1 0 0 0 0 0 0 766966
-0.002105 -0.001689 0.122582 0.173097 0.788119 -0.916174 -0.023970 1 0 0 0 0 0 0 767965
-0.002109 -0.001693 0.122580 0.110576 0.722708 -0.963287 -0.024001 1 0 0 0 0 0 0 768969
-0.002124 -0.001709 0.122569 0.250561 0.872467 -0.834530 -0.024032 1 0 0 0 0 0 0 769967
-0.002132 -0.001717 0.122564 0.170070 0.787646 -0.919004 -0.024063 1 0 0 0 0 0 0 770968
-0.002136 -0.001721 0.122563 0.114139 0.729044 -0.962550 -0.024095 1 0 0 0 0 0 0 771965
-0.002151 -0.001737 0.122552 0.257379 0.882166 -0.832371 -0.024126 1 0 0 0 0 0 0 772968
-0.002158 -0.001745 0.122547 0.178640 0.799146 -0.916465 -0.024157 1 0 0 0 0 0 0 773966
-0.002175 -0.001763 0.122535 0.296508 0.925241 -0.812103 -0.024188 1 0 0 0 0 0 0 774968
-0.002183 -0.001772 0.122531 0.203611 0.827195 -0.906535 -0.024220 1 0 0 0 0 0 0 775966
-0.002187 -0.001776 0.122529 0.141279 0.761799 -0.953711 -0.024251 1 0 0 0 0 0 0 776967
-0.002202 -0.001792 0.122517 0.281143 0.911321 -0.824551 -0.024282 1 0 0 0 0 0 0 777966
-0.002210 -0.001800 0.122513 0.200903 0.826712 -0.909215 -0.024313 1 0 0 0 0 0 0 778968
-0.002214 -0.001804 0.122512 0.145112 0.768234 -0.952809 -0.024344 1 0 0 0 0 0 0 779958
-0.002229 -0.001820 0.122500 0.288183 0.921194 -0.822246 -0.024376 1 0 0 0 0 0 0 780968
-0.002236 -0.001828 0.122496 0.209678 0.838410 -0.906500 -0.024407 1 0 0 0 0 0 0 781965
-0.002240 -0.001832 0.122495 0.154767 0.780874 -0.949978 -0.024438 1 0 0 0 0 0 0 782968
-0.002242 -0.001834 0.122494 0.125542 0.750661 -0.967417 -0.024470 1 0 0 0 0 0 0 783969
-0.002243 -0.001835 0.122494 0.110720 0.735760 -0.974496 -0.024501 1 0 0 0 0 0 0 784966
-0.002256 -0.001849 0.122483 0.275982 0.912231 -0.829592 -0.024532 1 0 0 0 0 0 0 785967
-0.002263 -0.001856 0.122479 0.208935 0.841600 -0.908785 -0.024563 1 0 0 0 0 0 0 786967
-0.002266 -0.001860 0.122478 0.159824 0.790193 -0.950467 -0.024595 1 0 0 0 0 0 0 787965
-0.002268 -0.001862 0.122477 0.133506 0.763090 -0.967256 -0.024626 1 0 0 0 0 0 0 788967
-0.002282 -0.001876 0.122466 0.292761 0.933169 -0.825743 -0.024657 1 0 0 0 0 0 0 789965
-0.002289 -0.001884 0.122462 0.222768 0.859405 -0.906248 -0.024688 1 0 0 0 0 0 0 790958
-0.002292 -0.001888 0.122461 0.172166 0.806455 -0.948390 -0.024720 1 0 0 0 0 0 0 791965
-0.002294 -0.001889 0.122460 0.145120 0.778549 -0.965336 -0.024751 1 0 0 0 0 0 0 792960
-0.002308 -0.001904 0.122449 0.303935 0.948178 -0.823735 -0.024782 1 0 0 0 0 0 0 793965
-0.002296 -0.001916 0.122435 -0.023641 0.933565 -0.771209 -0.024813 1 0 0 0 0 0 0 794954
-0.002290 -0.001922 0.122430 0.022939 0.859406 -0.882717 -0.024844 1 0 0 0 0 0 0 795964
-0.002287 -0.001925 0.122428 0.066353 0.815218 -0.935715 -0.024876 1 0 0 0 0 0 0 796957
-0.002285 -0.001926 0.122428 0.089809 0.792575 -0.956481 -0.024907 1 0 0 0 0 0 0 797964
-0.002297 -0.001941 0.122416 0.274175 0.964810 -0.816108 -0.024938 1 0 0 0 0 0 0 798964
-0.002304 -0.001948 0.122412 0.216902 0.892371 -0.897174 -0.024969 1 0 0 0 0 0 0 799954
-0.002307 -0.001952 0.122411 0.172690 0.840086 -0.939523 -0.025001 1 0 0 0 0 0 0 800966
-0.002308 -0.001954 0.122411 0.148816 0.812509 -0.956504 -0.025032 1 0 0 0 0 0 0 801955
-0.002290 -0.001959 0.122400 -0.120747 0.858174 -0.830226 -0.025063 1 0 0 0 0 0 0 802965
-0.002294 -0.001976 0.122386 0.142812 1.013944 -0.754049 -0.025094 1 0 0 0 0 0 0 803953
-0.002296 -0.001984 0.122381 0.147136 0.927778 -0.869482 -0.025126 1 0 0 0 0 0 0 804965
-0.002297 -0.001988 0.122379 0.135648 0.867816 -0.925062 -0.025157 1 0 0 0 0 0 0 805954
-0.002278 -0.001995 0.122368 -0.129080 0.895482 -0.813555 -0.025188 1 0 0 0 0 0 0 806964
-0.002269 -0.001998 0.122364 -0.035905 0.858825 -0.891481 -0.025219 1 0 0 0 0 0 0 807953
-0.002277 -0.002013 0.122352 0.204988 1.018413 -0.782592 -0.025251 1 0 0 0 0 0 0 808970
-0.002281 -0.002021 0.122348 0.178063 0.939130 -0.876022 -0.025282 1 0 0 0 0 0 0 809955
-0.002283 -0.002025 0.122346 0.149134 0.883301 -0.922831 -0.025314 1 0 0 0 0 0 0 810976
-0.002279 -0.002046 0.122356 0.059226 1.106759 -1.076293 -0.025345 1 0 0 0 0 0 0 811971
-0.002257 -0.002061 0.122349 -0.180035 1.056162 -0.880002 -0.025376 1 0 0 0 0 0 0 812974
-0.002247 -0.002068 0.122347 -0.067008 0.959201 -0.916266 -0.025407 1 0 0 0 0 0 0 813957
-0.002254 -0.002085 0.122335 0.184789 1.086672 -0.791392 -0.025438 1 0 0 0 0 0 0 814960
-0.002258 -0.002094 0.122331 0.163525 0.991420 -0.879196 -0.025470 1 0 0 0 0 0 0 815965
-0.002260 -0.002099 0.122329 0.137478 0.927613 -0.923996 -0.025501 1 0 0 0 0 0 0 816971
-0.002242 -0.002105 0.122319 -0.134510 0.953349 -0.808292 -0.025532 1 0 0 0 0 0 0 817969
-0.002246 -0.002122 0.122304 0.127201 1.098968 -0.735887 -0.025563 1 0 0 0 0 0 0 818970
-0.002248 -0.002131 0.122299 0.130640 1.008047 -0.852858 -0.025594 1 0 0 0 0 0 0 819963
-0.002249 -0.002135 0.122297 0.118718 0.945765 -0.908981 -0.025626 1 0 0 0 0 0 0 820978
-0.002249 -0.002137 0.122296 0.111118 0.913048 -0.930899 -0.025657 1 0 0 0 0 0 0 821965
-0.002231 -0.002143 0.122286 -0.150052 0.955913 -0.805864 -0.025688 1 0 0 0 0 0 0 822967
-0.002221 -0.002146 0.122282 -0.055231 0.927412 -0.879154 -0.025720 1 0 0 0 0 0 0 823968
-0.002216 -0.002147 0.122281 0.014068 0.907962 -0.917374 -0.025751 1 0 0 0 0 0 0 824968
-0.002214 -0.002148 0.122281 0.050712 0.897945 -0.932736 -0.025782 1 0 0 0 0 0 0 825966
-0.002207 -0.002166 0.122259 -0.015467 1.135217 -0.656092 -0.025813 1 0 0 0 0 0 0 826966
-0.002203 -0.002176 0.122252 0.027520 1.045644 -0.806194 -0.025844 1 0 0 0 0 0 0 827964
-0.002201 -0.002181 0.122249 0.055286 0.979107 -0.884479 -0.025876 1 0 0 0 0 0 0 828966
-0.002201 -0.002183 0.122248 0.069364 0.943650 -0.915230 -0.025907 1 0 0 0 0 0 0 829964
-0.002200 -0.002184 0.122248 0.076300 0.926014 -0.927027 -0.025938 1 0 0 0 0 0 0 830972
-0.002188 -0.002222 0.122237 -0.078701 1.412647 -0.783288 -0.025970 1 0 0 0 0 0 0 831969
-0.002182 -0.002241 0.122233 -0.016873 1.226021 -0.862884 -0.026001 1 0 0 0 0 0 0 832976
-0.002179 -0.002250 0.122231 0.027306 1.089469 -0.904678 -0.026032 1 0 0 0 0 0 0 833963
-0.002178 -0.002255 0.122231 0.050502 1.017098 -0.921469 -0.026063 1 0 0 0 0 0 0 834965
-0.002177 -0.002257 0.122231 0.062170 0.980906 -0.928234 -0.026094 1 0 0 0 0 0 0 835963
-0.002177 -0.002258 0.122231 0.068014 0.963290 -0.931353 -0.026126 1 0 0 0 0 0 0 836965
-0.002189 -0.002272 0.122220 0.243347 1.137766 -0.783808 -0.026157 1 0 0 0 0 0 0 837964
-0.002196 -0.002280 0.122216 0.181841 1.067498 -0.862797 -0.026188 1 0 0 0 0 0 0 838964
-0.002180 -0.002288 0.122204 -0.121379 1.075208 -0.770349 -0.026220 1 0 0 0 0 0 0 839964
-0.002172 -0.002292 0.122200 -0.049684 1.027555 -0.856659 -0.026251 1 0 0 0 0 0 0 840967
-0.002168 -0.002294 0.122199 0.007783 0.998277 -0.899570 -0.026282 1 0 0 0 0 0 0 841964
-0.002166 -0.002295 0.122198 0.038450 0.983315 -0.916577 -0.026313 1 0 0 0 0 0 0 842965
-0.002178 -0.002309 0.122187 0.226282 1.158891 -0.773912 -0.026344 1 0 0 0 0 0 0 843963
-0.002184 -0.002316 0.122183 0.171062 1.089244 -0.854719 -0.026376 1 0 0 0 0 0 0 844966
-0.002168 -0.002324 0.122172 -0.128968 1.097229 -0.762779 -0.026407 1 0 0 0 0 0 0 845965
-0.002160 -0.002328 0.122168 -0.055790 1.049769 -0.849318 -0.026438 1 0 0 0 0 0 0 846964
-0.002156 -0.002330 0.122166 0.002403 1.020575 -0.892311 -0.026470 1 0 0 0 0 0 0 847965
-0.002154 -0.002332 0.122166 0.033444 1.005684 -0.909339 -0.026501 1 0 0 0 0 0 0 848969
-0.002153 -0.002332 0.122166 0.049105 0.998613 -0.916145 -0.026532 1 0 0 0 0 0 0 849969
-0.002153 -0.002332 0.122166 0.056946 0.995591 -0.919234 -0.026563 1 0 0 0 0 0 0 850956
-0.002152 -0.002332 0.122165 0.060894 0.994672 -0.921055 -0.026595 1 0 0 0 0 0 0 851970
-0.002146 -0.002350 0.122144 -0.021576 1.236210 -0.638537 -0.026626 1 0 0 0 0 0 0 852984
-0.002143 -0.002360 0.122137 0.012955 1.149662 -0.787157 -0.026657 1 0 0 0 0 0 0 853965
-0.002141 -0.002364 0.122134 0.036520 1.084666 -0.864890 -0.026688 1 0 0 0 0 0 0 854962
-0.002141 -0.002367 0.122133 0.048492 1.049995 -0.895407 -0.026720 1 0 0 0 0 0 0 855966
-0.002140 -0.002368 0.122133 0.054362 1.032763 -0.907091 -0.026751 1 0 0 0 0 0 0 856965
-0.002140 -0.002369 0.122133 0.057277 1.024621 -0.911906 -0.026782 1 0 0 0 0 0 0 857962
-0.002140 -0.002369 0.122133 0.058734 1.021124 -0.914296 -0.026813 1 0 0 0 0 0 0 858964
-0.002140 -0.002369 0.122133 0.059481 1.019934 -0.915830 -0.026844 1 0 0 0 0 0 0 859963
-0.002140 -0.002369 0.122133 0.059897 1.019932 -0.917066 -0.026876 1 0 0 0 0 0 0 860964
-0.002140 -0.002369 0.122133 0.060138 1.020524 -0.918181 -0.026907 1 0 0 0 0 0 0 861961
-0.002140 -0.002369 0.122133 0.060286 1.021423 -0.919272 -0.026938 1 0 0 0 0 0 0 862962
-0.002140 -0.002369 0.122133 0.060405 1.022437 -0.920335 -0.026969 1 0 0 0 0 0 0 863954
-0.002121 -0.002373 0.122123 -0.196339 1.082322 -0.787000 -0.027001 1 0 0 0 0 0 0 864962
-0.002111 -0.002376 0.122119 -0.099942 1.062892 -0.857819 -0.027032 1 0 0 0 0 0 0 865962
-0.002107 -0.002377 0.122118 -0.029887 1.047996 -0.895143 -0.027063 1 0 0 0 0 0 0 866953
-0.002104 -0.002378 0.122118 0.007115 1.040327 -0.910162 -0.027094 1 0 0 0 0 0 0 867963
-0.002103 -0.002378 0.122117 0.025761 1.036899 -0.916224 -0.027125 1 0 0 0 0 0 0 868955
-0.002103 -0.002378 0.122117 0.035088 1.035746 -0.919069 -0.027157 1 0 0 0 0 0 0 869963
-0.002102 -0.002378 0.122117 0.039790 1.035720 -0.920748 -0.027188 1 0 0 0 0 0 0 870952
-0.002102 -0.002378 0.122117 0.042147 1.036309 -0.922033 -0.027219 1 0 0 0 0 0 0 871962
-0.002102 -0.002378 0.122117 0.043351 1.037190 -0.923161 -0.027250 1 0 0 0 0 0 0 872953
-0.002115 -0.002392 0.122106 0.216441 1.220907 -0.774550 -0.027282 1 0 0 0 0 0 0 873962
-0.002121 -0.002399 0.122102 0.153882 1.155618 -0.853264 -0.027313 1 0 0 0 0 0 0 874952
-0.002125 -0.002402 0.122101 0.107095 1.107015 -0.894706 -0.027344 1 0 0 0 0 0 0 875963
-0.002126 -0.002404 0.122100 0.081949 1.081345 -0.911274 -0.027375 1 0 0 0 0 0 0 876952
-0.002127 -0.002405 0.122100 0.069145 1.068823 -0.917908 -0.027407 1 0 0 0 0 0 0 877962
-0.002128 -0.002405 0.122100 0.062720 1.063091 -0.920929 -0.027438 1 0 0 0 0 0 0 878952
-0.002128 -0.002405 0.122100 0.059521 1.060808 -0.922690 -0.027469 1 0 0 0 0 0 0 879962
-0.002128 -0.002406 0.122100 0.057950 1.060262 -0.923979 -0.027500 1 0 0 0 0 0 0 880953
-0.002128 -0.002406 0.122100 0.057203 1.060588 -0.925105 -0.027532 1 0 0 0 0 0 0 881953
-0.002128 -0.002406 0.122100 0.056853 1.061360 -0.926199 -0.027563 1 0 0 0 0 0 0 882962
-0.002128 -0.002406 0.122100 0.056705 1.062340 -0.927271 -0.027594 1 0 0 0 0 0 0 883964
-0.002128 -0.002406 0.122100 0.056670 1.063445 -0.928322 -0.027626 1 0 0 0 0 0 0 884970
-0.002128 -0.002406 0.122100 0.056690 1.064599 -0.929393 -0.027658 1 0 0 0 0 0 0 885982
-0.002128 -0.002406 0.122100 0.056721 1.065755 -0.930409 -0.027688 1 0 0 0 0 0 0 886960
-0.002128 -0.002406 0.122100 0.056767 1.066960 -0.931490 -0.027720 1 0 0 0 0 0 0 887977
-0.002128 -0.002406 0.122100 0.056832 1.068133 -0.932520 -0.027751 1 0 0 0 0 0 0 888963
-0.002128 -0.002406 0.122100 0.056884 1.069331 -0.933558 -0.027782 1 0 0 0 0 0 0 889958
-0.002128 -0.002406 0.122100 0.056960 1.070541 -0.934622 -0.027813 1 0 0 0 0 0 0 890966
-0.002128 -0.002406 0.122100 0.057009 1.071747 -0.935663 -0.027844 1 0 0 0 0 0 0 891957
-0.002128 -0.002406 0.122100 0.057086 1.072932 -0.936709 -0.027875 1 0 0 0 0 0 0 892953
-0.002128 -0.002406 0.122100 0.057141 1.074155 -0.937769 -0.027907 1 0 0 0 0 0 0 893968
-0.002128 -0.002406 0.122100 0.057213 1.075369 -0.938833 -0.027938 1 0 0 0 0 0 0 894970
-0.002128 -0.002406 0.122100 0.057269 1.076566 -0.939874 -0.027970 1 0 0 0 0 0 0 895972
-0.002128 -0.002406 0.122100 0.057336 1.077748 -0.940928 -0.028001 1 0 0 0 0 0 0 896964
-0.002128 -0.002406 0.122100 0.057396 1.078960 -0.941966 -0.028032 1 0 0 0 0 0 0 897964
-0.002128 -0.002406 0.122100 0.057471 1.080158 -0.943018 -0.028063 1 0 0 0 0 0 0 898961
-0.002128 -0.002406 0.122100 0.057532 1.081350 -0.944056 -0.028094 1 0 0 0 0 0 0 899943
-0.002128 -0.002406 0.122100 0.057589 1.082571 -0.945116 -0.028126 1 0 0 0 0 0 0 900964
-0.002128 -0.002406 0.122100 0.057655 1.083757 -0.946174 -0.028157 1 0 0 0 0 0 0 901960
-0.002128 -0.002406 0.122100 0.057716 1.084974 -0.947216 -0.028188 1 0 0 0 0 0 0 902964
-0.002128 -0.002406 0.122100 0.057787 1.086167 -0.948260 -0.028219 1 0 0 0 0 0 0 903947
-0.002128 -0.002406 0.122100 0.057847 1.087425 -0.949354 -0.028252 1 0 0 0 0 0 0 905000
-0.002128 -0.002406 0.122100 0.057924 1.088658 -0.950439 -0.028284 1 0 0 0 0 0 0 906028
-0.002128 -0.002406 0.122100 0.057968 1.089843 -0.951480 -0.028315 1 0 0 0 0 0 0 907018
-0.002128 -0.002406 0.122100 0.058047 1.091070 -0.952542 -0.028346 1 0 0 0 0 0 0 908024
-0.002128 -0.002406 0.122100 0.058104 1.092262 -0.953577 -0.028378 1 0 0 0 0 0 0 909021
-0.002128 -0.002406 0.122100 0.058179 1.093460 -0.954631 -0.028409 1 0 0 0 0 0 0 910020
-0.002128 -0.002406 0.122100 0.058232 1.094665 -0.955675 -0.028440 1 0 0 0 0 0 0 911020
-0.002128 -0.002406 0.122100 0.058296 1.095870 -0.956745 -0.028471 1 0 0 0 0 0 0 912021
-0.002128 -0.002406 0.122100 0.058359 1.097071 -0.957777 -0.028502 1 0 0 0 0 0 0 913020
-0.002128 -0.002406 0.122100 0.058435 1.098275 -0.958835 -0.028534 1 0 0 0 0 0 0 914023
-0.002128 -0.002406 0.122100 0.058487 1.099446 -0.959849 -0.028564 1 0 0 0 0 0 0 914995
-0.002128 -0.002406 0.122100 0.058560 1.100690 -0.960939 -0.028596 1 0 0 0 0 0 0 916021
-0.002128 -0.002406 0.122100 0.058609 1.101892 -0.961998 -0.028628 1 0 0 0 0 0 0 917034
-0.002128 -0.002406 0.122100 0.058690 1.103083 -0.963034 -0.028659 1 0 0 0 0 0 0 918021
-0.002128 -0.002406 0.122100 0.058744 1.104289 -0.964077 -0.028690 1 0 0 0 0 0 0 919021
-0.002128 -0.002406 0.122100 0.058816 1.105500 -0.965138 -0.028721 1 0 0 0 0 0 0 920020
-0.002128 -0.002406 0.122100 0.058872 1.106698 -0.966180 -0.028753 1 0 0 0 0 0 0 921023
-0.002128 -0.002406 0.122100 0.058939 1.107885 -0.967239 -0.028784 1 0 0 0 0 0 0 922020
-0.002128 -0.002406 0.122100 0.058999 1.109094 -0.968274 -0.028815 1 0 0 0 0 0 0 923017
-0.002128 -0.002406 0.122100 0.059074 1.110291 -0.969325 -0.028846 1 0 0 0 0 0 0 924013
-0.002128 -0.002406 0.122100 0.059125 1.111520 -0.970386 -0.028878 1 0 0 0 0 0 0 925023
-0.002128 -0.002406 0.122100 0.059202 1.112691 -0.971419 -0.028908 1 0 0 0 0 0 0 926007
-0.002128 -0.002406 0.122100 0.059248 1.113903 -0.972485 -0.028940 1 0 0 0 0 0 0 927021
-0.002128 -0.002406 0.122100 0.059330 1.115116 -0.973539 -0.028971 1 0 0 0 0 0 0 928025
-0.002128 -0.002406 0.122100 0.059381 1.116335 -0.974590 -0.029003 1 0 0 0 0 0 0 929026
-0.002128 -0.002406 0.122100 0.059458 1.117515 -0.975631 -0.029034 1 0 0 0 0 0 0 930018
-0.002128 -0.002406 0.122100 0.059504 1.118717 -0.976688 -0.029065 1 0 0 0 0 0 0 931023
-0.002128 -0.002406 0.122100 0.059586 1.119929 -0.977741 -0.029096 1 0 0 0 0 0 0 932027
-0.002128 -0.002406 0.122100 0.059637 1.121141 -0.978786 -0.029128 1 0 0 0 0 0 0 933022
-0.002128 -0.002406 0.122100 0.059715 1.122330 -0.979835 -0.029159 1 0 0 0 0 0 0 934021
-0.002128 -0.002406 0.122100 0.059768 1.123531 -0.980876 -0.029190 1 0 0 0 0 0 0 935018
-0.002128 -0.002406 0.122100 0.059835 1.124723 -0.981939 -0.029221 1 0 0 0 0 0 0 936019
-0.002128 -0.002406 0.122100 0.059892 1.125952 -0.982987 -0.029253 1 0 0 0 0 0 0 937022
-0.002128 -0.002406 0.122100 0.059970 1.127127 -0.984023 -0.029283 1 0 0 0 0 0 0 938009
-0.002128 -0.002406 0.122100 0.060024 1.128338 -0.985073 -0.029315 1 0 0 0 0 0 0 939015
-0.002128 -0.002406 0.122100 0.060098 1.129522 -0.986114 -0.029346 1 0 0 0 0 0 0 940001
-0.002128 -0.002406 0.122100 0.060140 1.130747 -0.987186 -0.029377 1 0 0 0 0 0 0 941015
-0.002128 -0.002406 0.122100 0.060224 1.131928 -0.988216 -0.029408 1 0 0 0 0 0 0 942001
-0.002128 -0.002406 0.122100 0.060279 1.133151 -0.989275 -0.029440 1 0 0 0 0 0 0 943016
-0.002128 -0.002406 0.122100 0.060354 1.134334 -0.990315 -0.029471 1 0 0 0 0 0 0 944002
-0.002128 -0.002406 0.122100 0.060416 1.135564 -0.991386 -0.029502 1 0 0 0 0 0 0 945015
-0.002128 -0.002406 0.122100 0.060463 1.136734 -0.992417 -0.029533 1 0 0 0 0 0 0 946001
-0.002128 -0.002406 0.122100 0.060534 1.137960 -0.993474 -0.029565 1 0 0 0 0 0 0 947015
-0.002128 -0.002406 0.122100 0.060609 1.139143 -0.994514 -0.029596 1 0 0 0 0 0 0 948000
-0.002128 -0.002406 0.122100 0.060675 1.140357 -0.995575 -0.029627 1 0 0 0 0 0 0 949010
-0.002128 -0.002406 0.122100 0.060724 1.141581 -0.996630 -0.029659 1 0 0 0 0 0 0 950015
-0.002128 -0.002406 0.122100 0.060793 1.142744 -0.997672 -0.029689 1 0 0 0 0 0 0 951000
-0.002128 -0.002406 0.122100 0.060855 1.143974 -0.998725 -0.029721 1 0 0 0 0 0 0 952015
-0.002128 -0.002406 0.122100 0.060930 1.145170 -0.999776 -0.029752 1 0 0 0 0 0 0 953011
-0.002128 -0.002406 0.122100 0.060977 1.146325 -1.000772 -0.029782 1 0 0 0 0 0 0 953959
-0.002128 -0.002406 0.122100 0.061054 1.147502 -1.001811 -0.029813 1 0 0 0 0 0 0 954948
-0.002128 -0.002406 0.122100 0.061100 1.148710 -1.002873 -0.029844 1 0 0 0 0 0 0 955959
-0.002128 -0.002406 0.122100 0.061182 1.149911 -1.003916 -0.029875 1 0 0 0 0 0 0 956953
-0.002128 -0.002406 0.122100 0.061232 1.151135 -1.004971 -0.029907 1 0 0 0 0 0 0 957958
-0.002128 -0.002406 0.122100 0.061310 1.152315 -1.006013 -0.029938 1 0 0 0 0 0 0 958950
-0.002128 -0.002406 0.122100 0.061364 1.153530 -1.007066 -0.029969 1 0 0 0 0 0 0 959959
-0.002128 -0.002406 0.122100 0.061430 1.154715 -1.008123 -0.030000 1 0 0 0 0 0 0 960953
-0.002128 -0.002406 0.122100 0.061488 1.155947 -1.009174 -0.030032 1 0 0 0 0 0 0 961959
-0.002128 -0.002406 0.122100 0.061566 1.157136 -1.010222 -0.030063 1 0 0 0 0 0 0 962958
-0.002128 -0.002406 0.122100 0.061619 1.158329 -1.011256 -0.030094 1 0 0 0 0 0 0 963949
-0.002128 -0.002406 0.122100 0.061687 1.159534 -1.012331 -0.030126 1 0 0 0 0 0 0 964960
-0.002128 -0.002406 0.122100 0.061744 1.160771 -1.013386 -0.030157 1 0 0 0 0 0 0 965970
-0.002128 -0.002406 0.122100 0.061822 1.161945 -1.014421 -0.030188 1 0 0 0 0 0 0 966956
-0.002128 -0.002406 0.122100 0.061876 1.163162 -1.015476 -0.030220 1 0 0 0 0 0 0 967967
-0.002128 -0.002406 0.122100 0.061952 1.164369 -1.016537 -0.030251 1 0 0 0 0 0 0 968972
-0.002128 -0.002406 0.122100 0.061992 1.165558 -1.017578 -0.030282 1 0 0 0 0 0 0 969956
-0.002128 -0.002406 0.122100 0.062078 1.166765 -1.018630 -0.030313 1 0 0 0 0 0 0 970964
-0.002128 -0.002406 0.122100 0.062132 1.167972 -1.019675 -0.030345 1 0 0 0 0 0 0 971966
-0.002128 -0.002406 0.122100 0.062207 1.169171 -1.020730 -0.030376 1 0 0 0 0 0 0 972965
-0.002128 -0.002406 0.122100 0.062256 1.170371 -1.021765 -0.030407 1 0 0 0 0 0 0 973950
-0.002128 -0.002406 0.122100 0.062327 1.171571 -1.022839 -0.030438 1 0 0 0 0 0 0 974966
-0.002128 -0.002406 0.122100 0.062386 1.172753 -1.023850 -0.030469 1 0 0 0 0 0 0 975941
-0.002128 -0.002406 0.122100 0.062463 1.173985 -1.024932 -0.030501 1 0 0 0 0 0 0 976967
-0.002128 -0.002406 0.122100 0.062515 1.175171 -1.025960 -0.030532 1 0 0 0 0 0 0 977951
-0.002128 -0.002406 0.122100 0.062587 1.176395 -1.027032 -0.030563 1 0 0 0 0 0 0 978961
-0.002128 -0.002406 0.122100 0.062636 1.177585 -1.028081 -0.030594 1 0 0 0 0 0 0 979964
-0.002128 -0.002406 0.122100 0.062716 1.178766 -1.029107 -0.030625 1 0 0 0 0 0 0 980942
-0.002128 -0.002406 0.122100 0.062772 1.179992 -1.030169 -0.030657 1 0 0 0 0 0 0 981959
-0.002128 -0.002406 0.122100 0.062843 1.181203 -1.031230 -0.030688 1 0 0 0 0 0 0 982958
-0.002128 -0.002406 0.122100 0.062899 1.182399 -1.032270 -0.030719 1 0 0 0 0 0 0 983959
-0.002128 -0.002406 0.122100 0.062966 1.183581 -1.033324 -0.030750 1 0 0 0 0 0 0 984952
-0.002128 -0.002406 0.122100 0.063032 1.184895 -1.034451 -0.030784 1 0 0 0 0 0 0 986036
-0.002128 -0.002406 0.122100 0.063103 1.186097 -1.035503 -0.030815 1 0 0 0 0 0 0 987027
-0.002128 -0.002406 0.122100 0.063160 1.187292 -1.036541 -0.030846 1 0 0 0 0 0 0 988027
-0.002128 -0.002406 0.122100 0.063235 1.188496 -1.037601 -0.030878 1 0 0 0 0 0 0 989031
-0.002128 -0.002406 0.122100 0.063279 1.189681 -1.038642 -0.030909 1 0 0 0 0 0 0 990021
-0.002128 -0.002406 0.122100 0.063358 1.190898 -1.039695 -0.030940 1 0 0 0 0 0 0 991019
-0.002128 -0.002406 0.122100 0.063415 1.192090 -1.040730 -0.030971 1 0 0 0 0 0 0 992016
-0.002133 -0.002387 0.122090 0.137857 0.938281 -0.907265 -0.031002 1 0 0 0 0 0 0 993020
-0.002136 -0.002377 0.122087 0.111601 1.034333 -0.977579 -0.031034 1 0 0 0 0 0 0 994016
-0.002138 -0.002373 0.122086 0.091561 1.104379 -1.014673 -0.031065 1 0 0 0 0 0 0 995017
-0.002138 -0.002370 0.122085 0.080674 1.141862 -1.029571 -0.031096 1 0 0 0 0 0 0 996022
-0.002139 -0.002369 0.122085 0.075096 1.161244 -1.035575 -0.031127 1 0 0 0 0 0 0 996996
-0.002139 -0.002369 0.122085 0.072317 1.171571 -1.038409 -0.031159 1 0 0 0 0 0 0 998018
-0.002139 -0.002368 0.122085 0.070935 1.177296 -1.040082 -0.031190 1 0 0 0 0 0 0 999026
-0.002139 -0.002368 0.122085 0.070287 1.180727 -1.041343 -0.031221 1 0 0 0 0 0 1 21
-0.002139 -0.002368 0.122085 0.069977 1.183035 -1.042463 -0.031253 1 0 0 0 0 0 1 1021
-0.002139 -0.002368 0.122085 0.069866 1.184789 -1.043518 -0.031284 1 0 0 0 0 0 1 2017
-0.002139 -0.002368 0.122085 0.069851 1.186254 -1.044592 -0.031315 1 0 0 0 0 0 1 3020
-0.002139 -0.002368 0.122085 0.069878 1.187573 -1.045620 -0.031346 1 0 0 0 0 0 1 4018
-0.002139 -0.002368 0.122085 0.069915 1.188830 -1.046668 -0.031378 1 0 0 0 0 0 1 5020
-0.002139 -0.002368 0.122085 0.069970 1.190041 -1.047698 -0.031408 1 0 0 0 0 0 1 6008
-0.002139 -0.002368 0.122085 0.070043 1.191261 -1.048751 -0.031440 1 0 0 0 0 0 1 7019
-0.002139 -0.002368 0.122085 0.070105 1.192422 -1.049786 -0.031471 1 0 0 0 0 0 1 8005
-0.002139 -0.002368 0.122085 0.070179 1.193641 -1.050842 -0.031502 1 0 0 0 0 0 1 9018
-0.002139 -0.002368 0.122085 0.070241 1.194829 -1.051881 -0.031534 1 0 0 0 0 0 1 10027
-0.002139 -0.002368 0.122085 0.070318 1.196011 -1.052925 -0.031565 1 0 0 0 0 0 1 11018
-0.002139 -0.002368 0.122085 0.070377 1.197198 -1.053962 -0.031596 1 0 0 0 0 0 1 12018
-0.002139 -0.002368 0.122085 0.070440 1.198364 -1.055006 -0.031627 1 0 0 0 0 0 1 13019
-0.002139 -0.002368 0.122085 0.070526 1.199561 -1.056052 -0.031659 1 0 0 0 0 0 1 14017
-0.002139 -0.002368 0.122085 0.070597 1.200749 -1.057097 -0.031690 1 0 0 0 0 0 1 15019
-0.002139 -0.002368 0.122085 0.070658 1.201919 -1.058123 -0.031721 1 0 0 0 0 0 1 16015
-0.002139 -0.002368 0.122085 0.070728 1.203109 -1.059189 -0.031753 1 0 0 0 0 0 1 17020
-0.002139 -0.002368 0.122085 0.070793 1.204303 -1.060219 -0.031784 1 0 0 0 0 0 1 18019
-0.002139 -0.002368 0.122085 0.070866 1.205476 -1.061254 -0.031815 1 0 0 0 0 0 1 19019
-0.002139 -0.002368 0.122085 0.070945 1.206680 -1.062318 -0.031847 1 0 0 0 0 0 1 20029
-0.002139 -0.002368 0.122085 0.071002 1.207849 -1.063339 -0.031877 1 0 0 0 0 0 1 21013
-0.002139 -0.002368 0.122085 0.071078 1.209009 -1.064387 -0.031909 1 0 0 0 0 0 1 22012
-0.002139 -0.002368 0.122085 0.071152 1.210197 -1.065417 -0.031939 1 0 0 0 0 0 1 23000
-0.002139 -0.002368 0.122085 0.071211 1.211402 -1.066468 -0.031971 1 0 0 0 0 0 1 24014
-0.002139 -0.002368 0.122085 0.071283 1.212575 -1.067503 -0.032002 1 0 0 0 0 0 1 25014
-0.002139 -0.002368 0.122085 0.071358 1.213700 -1.068498 -0.032032 1 0 0 0 0 0 1 25957
-0.002139 -0.002368 0.122085 0.071408 1.214869 -1.069534 -0.032063 1 0 0 0 0 0 1 26949
-0.002139 -0.002368 0.122085 0.071499 1.216055 -1.070577 -0.032094 1 0 0 0 0 0 1 27956
-0.002139 -0.002368 0.122085 0.071568 1.217250 -1.071625 -0.032125 1 0 0 0 0 0 1 28956
-0.002139 -0.002368 0.122085 0.071637 1.218438 -1.072670 -0.032157 1 0 0 0 0 0 1 29958
-0.002139 -0.002368 0.122085 0.071698 1.219599 -1.073687 -0.032188 1 0 0 0 0 0 1 30946
-0.002139 -0.002368 0.122085 0.071756 1.220797 -1.074752 -0.032219 1 0 0 0 0 0 1 31956
-0.002139 -0.002368 0.122085 0.071844 1.221987 -1.075795 -0.032251 1 0 0 0 0 0 1 32956
-0.002139 -0.002368 0.122085 0.071906 1.223151 -1.076815 -0.032281 1 0 0 0 0 0 1 33946
-0.002139 -0.002368 0.122085 0.071984 1.224355 -1.077879 -0.032313 1 0 0 0 0 0 1 34956
-0.002139 -0.002368 0.122085 0.072042 1.225529 -1.078903 -0.032344 1 0 0 0 0 0 1 35944
-0.002139 -0.002368 0.122085 0.072119 1.226707 -1.079967 -0.032376 1 0 0 0 0 0 1 36958
-0.002139 -0.002368 0.122085 0.072193 1.227895 -1.080998 -0.032406 1 0 0 0 0 0 1 37947
-0.002139 -0.002368 0.122085 0.072252 1.229095 -1.082043 -0.032438 1 0 0 0 0 0 1 38956
-0.002139 -0.002368 0.122085 0.072323 1.230255 -1.083067 -0.032469 1 0 0 0 0 0 1 39945
-0.002139 -0.002368 0.122085 0.072402 1.231460 -1.084133 -0.032501 1 0 0 0 0 0 1 40956
-0.002139 -0.002368 0.122085 0.072452 1.232628 -1.085168 -0.032531 1 0 0 0 0 0 1 41947
-0.002139 -0.002368 0.122085 0.072544 1.233828 -1.086223 -0.032563 1 0 0 0 0 0 1 42966
-0.002145 -0.002349 0.122075 0.147075 0.979658 -0.952357 -0.032595 1 0 0 0 0 0 1 43967
-0.002148 -0.002340 0.122071 0.120914 1.075371 -1.022644 -0.032626 1 0 0 0 0 0 1 44967
-0.002149 -0.002335 0.122070 0.100932 1.145248 -1.059723 -0.032657 1 0 0 0 0 0 1 45955
-0.002150 -0.002333 0.122070 0.090084 1.182650 -1.074617 -0.032688 1 0 0 0 0 0 1 46962
-0.002150 -0.002332 0.122070 0.084527 1.202012 -1.080649 -0.032720 1 0 0 0 0 0 1 47965
-0.002150 -0.002331 0.122069 0.081741 1.212255 -1.083448 -0.032751 1 0 0 0 0 0 1 48962
-0.002150 -0.002331 0.122069 0.080402 1.218401 -1.085500 -0.032794 1 0 0 0 0 0 1 50349
-0.002150 -0.002331 0.122069 0.079730 1.221375 -1.086363 -0.032813 1 0 0 0 0 0 1 50961
-0.002150 -0.002331 0.122069 0.079424 1.223646 -1.087462 -0.032844 1 0 0 0 0 0 1 51946
-0.002150 -0.002331 0.122069 0.079324 1.225388 -1.088520 -0.032876 1 0 0 0 0 0 1 52959
-0.002150 -0.002331 0.122069 0.079304 1.226850 -1.089593 -0.032907 1 0 0 0 0 0 1 53975
-0.002150 -0.002331 0.122069 0.079343 1.228153 -1.090620 -0.032938 1 0 0 0 0 0 1 54968
-0.002150 -0.002331 0.122069 0.079386 1.229379 -1.091650 -0.032969 1 0 0 0 0 0 1 55958
-0.002156 -0.002312 0.122059 0.153916 0.975221 -0.957577 -0.033001 1 0 0 0 0 0 1 56967
-0.002159 -0.002302 0.122056 0.127801 1.070819 -1.027897 -0.033032 1 0 0 0 0 0 1 57956
-0.002160 -0.002298 0.122055 0.107851 1.140616 -1.065006 -0.033063 1 0 0 0 0 0 1 58955
-0.002161 -0.002295 0.122054 0.096996 1.177968 -1.079912 -0.033094 1 0 0 0 0 0 1 59958
-0.002161 -0.002294 0.122054 0.091450 1.197313 -1.085923 -0.033126 1 0 0 0 0 0 1 60958
-0.002162 -0.002294 0.122054 0.088689 1.207524 -1.088721 -0.033157 1 0 0 0 0 0 1 61960
-0.002162 -0.002293 0.122054 0.087314 1.213211 -1.090369 -0.033188 1 0 0 0 0 0 1 62961
-0.002167 -0.002274 0.122044 0.161106 0.961317 -0.956342 -0.033220 1 0 0 0 0 0 1 63969
-0.002170 -0.002265 0.122041 0.134671 1.057897 -1.026803 -0.033251 1 0 0 0 0 0 1 64963
-0.002171 -0.002260 0.122039 0.114558 1.128185 -1.063964 -0.033282 1 0 0 0 0 0 1 65962
-0.002172 -0.002258 0.122039 0.103636 1.165747 -1.078837 -0.033312 1 0 0 0 0 0 1 66938
-0.002173 -0.002257 0.122039 0.098048 1.185225 -1.084886 -0.033344 1 0 0 0 0 0 1 67958
-0.002173 -0.002256 0.122039 0.095256 1.195493 -1.087673 -0.033376 1 0 0 0 0 0 1 68958
-0.002178 -0.002237 0.122029 0.168301 0.945943 -0.953861 -0.033407 1 0 0 0 0 0 1 69958
-0.002181 -0.002228 0.122025 0.141536 1.043581 -1.024524 -0.033438 1 0 0 0 0 0 1 70956
-0.002183 -0.002223 0.122024 0.121260 1.114370 -1.061762 -0.033469 1 0 0 0 0 0 1 71955
-0.002183 -0.002221 0.122023 0.110268 1.152197 -1.076687 -0.033501 1 0 0 0 0 0 1 72959
-0.002184 -0.002219 0.122023 0.104642 1.171768 -1.082707 -0.033532 1 0 0 0 0 0 1 73956
-0.002184 -0.002219 0.122023 0.101825 1.182087 -1.085498 -0.033563 1 0 0 0 0 0 1 74958
-0.002190 -0.002200 0.122013 0.174821 0.932627 -0.951504 -0.033594 1 0 0 0 0 0 1 75954
-0.002192 -0.002190 0.122010 0.148113 1.030165 -1.022239 -0.033626 1 0 0 0 0 0 1 76958
-0.002194 -0.002186 0.122008 0.127846 1.100898 -1.059485 -0.033657 1 0 0 0 0 0 1 77956
-0.002195 -0.002183 0.122008 0.116863 1.138693 -1.074423 -0.033688 1 0 0 0 0 0 1 78957
-0.002195 -0.002182 0.122008 0.111247 1.158205 -1.080422 -0.033719 1 0 0 0 0 0 1 79937
-0.002201 -0.002163 0.121998 0.182772 0.913455 -0.947438 -0.033751 1 0 0 0 0 0 1 80957
-0.002204 -0.002153 0.121994 0.155363 1.013184 -1.018625 -0.033782 1 0 0 0 0 0 1 81956
-0.002205 -0.002148 0.121993 0.134773 1.084976 -1.056019 -0.033812 1 0 0 0 0 0 1 82932
-0.002211 -0.002127 0.121982 0.197897 0.868347 -0.935113 -0.033844 1 0 0 0 0 0 1 83949
-0.002214 -0.002116 0.121979 0.166191 0.982204 -1.010826 -0.033878 1 0 0 0 0 0 1 85029
-0.002216 -0.002111 0.121977 0.143395 1.061017 -1.049833 -0.033909 1 0 0 0 0 0 1 86022
-0.002217 -0.002109 0.121977 0.131138 1.102824 -1.065364 -0.033940 1 0 0 0 0 0 1 87015
-0.002217 -0.002107 0.121977 0.124882 1.124339 -1.071587 -0.033971 1 0 0 0 0 0 1 88013
-0.002223 -0.002088 0.121967 0.196024 0.880724 -0.938338 -0.034002 1 0 0 0 0 0 1 89018
-0.002226 -0.002078 0.121963 0.168518 0.980741 -1.009658 -0.034033 1 0 0 0 0 0 1 90009
-0.002227 -0.002073 0.121962 0.147870 1.052700 -1.047153 -0.034065 1 0 0 0 0 0 1 91015
-0.002228 -0.002071 0.121961 0.136697 1.091071 -1.062140 -0.034096 1 0 0 0 0 0 1 92013
-0.002229 -0.002070 0.121961 0.130986 1.110893 -1.068177 -0.034127 1 0 0 0 0 0 1 93017
-0.002234 -0.002050 0.121951 0.202383 0.866488 -0.934680 -0.034159 1 0 0 0 0 0 1 94013
-0.002237 -0.002041 0.121948 0.175057 0.965993 -1.006050 -0.034190 1 0 0 0 0 0 1 95019
-0.002239 -0.002036 0.121946 0.154500 1.037632 -1.043541 -0.034221 1 0 0 0 0 0 1 96001
-0.002239 -0.002034 0.121946 0.143365 1.075897 -1.058537 -0.034252 1 0 0 0 0 0 1 97010
-0.002240 -0.002033 0.121946 0.137692 1.095608 -1.064554 -0.034283 1 0 0 0 0 0 1 97998
-0.002240 -0.002032 0.121946 0.134864 1.105963 -1.067307 -0.034315 1 0 0 0 0 0 1 99005
-0.002246 -0.002013 0.121936 0.207695 0.856910 -0.932506 -0.034346 1 0 0 0 0 0 1 100010
-0.002248 -0.002003 0.121932 0.181149 0.953949 -1.003503 -0.034377 1 0 0 0 0 0 1 100998
-0.002250 -0.001999 0.121931 0.160996 1.024391 -1.040889 -0.034408 1 0 0 0 0 0 1 102011
-0.002251 -0.001996 0.121930 0.150062 1.061991 -1.055838 -0.034440 1 0 0 0 0 0 1 103006
-0.002251 -0.001995 0.121930 0.144485 1.081411 -1.061842 -0.034471 1 0 0 0 0 0 1 104012
-0.002251 -0.001995 0.121930 0.141714 1.091604 -1.064587 -0.034502 1 0 0 0 0 0 1 105009
-0.002257 -0.001975 0.121920 0.214547 0.842520 -0.929594 -0.034533 1 0 0 0 0 0 1 106010
-0.002260 -0.001966 0.121917 0.188052 0.939402 -1.000655 -0.034564 1 0 0 0 0 0 1 106997
-0.002261 -0.001961 0.121915 0.167938 1.009757 -1.038071 -0.034596 1 0 0 0 0 0 1 108010
-0.002262 -0.001959 0.121915 0.156998 1.047301 -1.053005 -0.034627 1 0 0 0 0 0 1 108998
-0.002262 -0.001958 0.121915 0.151431 1.066651 -1.058956 -0.034657 1 0 0 0 0 0 1 109956
-0.002262 -0.001957 0.121915 0.148688 1.076939 -1.061818 -0.034692 1 0 0 0 0 0 1 111085
-0.002262 -0.001957 0.121915 0.147343 1.082380 -1.063291 -0.034719 1 0 0 0 0 0 1 111958
-0.002263 -0.001957 0.121915 0.146728 1.085615 -1.064450 -0.034750 1 0 0 0 0 0 1 112943
-0.002263 -0.001957 0.121915 0.146493 1.087752 -1.065493 -0.034782 1 0 0 0 0 0 1 113954
-0.002263 -0.001957 0.121915 0.146438 1.089286 -1.066467 -0.034813 1 0 0 0 0 0 1 114945
-0.002263 -0.001957 0.121915 0.146476 1.090560 -1.067428 -0.034844 1 0 0 0 0 0 1 115944
-0.002263 -0.001957 0.121915 0.146559 1.091685 -1.068414 -0.034876 1 0 0 0 0 0 1 116961
-0.002263 -0.001957 0.121915 0.146662 1.092726 -1.069355 -0.034906 1 0 0 0 0 0 1 117944
-0.002263 -0.001957 0.121915 0.146782 1.093754 -1.070320 -0.034938 1 0 0 0 0 0 1 118953
-0.002268 -0.001938 0.121905 0.221087 0.840072 -0.934471 -0.034969 1 0 0 0 0 0 1 119943
-0.002271 -0.001929 0.121901 0.195379 0.934549 -1.005379 -0.035000 1 0 0 0 0 0 1 120946
-0.002272 -0.001924 0.121900 0.175649 1.003669 -1.042735 -0.035032 1 0 0 0 0 0 1 121956
-0.002273 -0.001922 0.121899 0.164920 1.040623 -1.057664 -0.035063 1 0 0 0 0 0 1 122963
-0.002273 -0.001920 0.121899 0.159457 1.059686 -1.063628 -0.035094 1 0 0 0 0 0 1 123952
-0.002274 -0.001920 0.121899 0.156737 1.069691 -1.066355 -0.035126 1 0 0 0 0 0 1 124957
-0.002274 -0.001920 0.121899 0.155442 1.075146 -1.067941 -0.035157 1 0 0 0 0 0 1 125961
-0.002274 -0.001919 0.121899 0.154849 1.078364 -1.069112 -0.035188 1 0 0 0 0 0 1 126959
-0.002274 -0.001919 0.121899 0.154638 1.080437 -1.070124 -0.035219 1 0 0 0 0 0 1 127951
-0.002274 -0.001919 0.121899 0.154585 1.081960 -1.071116 -0.035251 1 0 0 0 0 0 1 128962
-0.002274 -0.001919 0.121899 0.154619 1.083202 -1.072072 -0.035282 1 0 0 0 0 0 1 129956
-0.002274 -0.001919 0.121899 0.154719 1.084302 -1.073015 -0.035313 1 0 0 0 0 0 1 130950
-0.002274 -0.001919 0.121899 0.154829 1.085331 -1.073973 -0.035344 1 0 0 0 0 0 1 131959
-0.002274 -0.001919 0.121899 0.154952 1.086325 -1.074918 -0.035375 1 0 0 0 0 0 1 132955
-0.002274 -0.001919 0.121899 0.155093 1.087314 -1.075872 -0.035407 1 0 0 0 0 0 1 133961
-0.002279 -0.001901 0.121889 0.229386 0.833594 -0.939828 -0.035438 1 0 0 0 0 0 1 134961
-0.002282 -0.001891 0.121885 0.203734 0.927911 -1.010750 -0.035469 1 0 0 0 0 0 1 135954
-0.002283 -0.001887 0.121884 0.184033 0.996937 -1.048121 -0.035501 1 0 0 0 0 0 1 136958
-0.002284 -0.001884 0.121884 0.173316 1.033840 -1.063035 -0.035532 1 0 0 0 0 0 1 137954
-0.002285 -0.001883 0.121884 0.167869 1.052868 -1.069022 -0.035563 1 0 0 0 0 0 1 138954
-0.002285 -0.001883 0.121884 0.165168 1.062839 -1.071729 -0.035594 1 0 0 0 0 0 1 139954
-0.002285 -0.001882 0.121884 0.163866 1.068283 -1.073307 -0.035625 1 0 0 0 0 0 1 140956
-0.002285 -0.001882 0.121884 0.163281 1.071472 -1.074466 -0.035657 1 0 0 0 0 0 1 141956
-0.002285 -0.001882 0.121884 0.163053 1.073540 -1.075487 -0.035688 1 0 0 0 0 0 1 142958
-0.002285 -0.001882 0.121884 0.163030 1.075019 -1.076430 -0.035719 1 0 0 0 0 0 1 143939
-0.002285 -0.001882 0.121884 0.163069 1.076258 -1.077408 -0.035751 1 0 0 0 0 0 1 144959
-0.002285 -0.001882 0.121884 0.163175 1.077339 -1.078345 -0.035782 1 0 0 0 0 0 1 145954
-0.002285 -0.001882 0.121884 0.163285 1.078350 -1.079291 -0.035813 1 0 0 0 0 0 1 146952
-0.002285 -0.001882 0.121884 0.163418 1.079322 -1.080228 -0.035844 1 0 0 0 0 0 1 147954
-0.002285 -0.001882 0.121884 0.163553 1.080290 -1.081184 -0.035875 1 0 0 0 0 0 1 148956
-0.002290 -0.001863 0.121873 0.237858 0.826538 -0.944889 -0.035906 1 0 0 0 0 0 1 149935
-0.002293 -0.001854 0.121870 0.212246 0.920711 -1.015879 -0.035938 1 0 0 0 0 0 1 150956
-0.002295 -0.001849 0.121869 0.192592 0.989645 -1.053265 -0.035969 1 0 0 0 0 0 1 151954
-0.002295 -0.001847 0.121868 0.181886 1.026494 -1.068182 -0.036001 1 0 0 0 0 0 1 152957
-0.002296 -0.001846 0.121868 0.176445 1.045494 -1.074152 -0.036032 1 0 0 0 0 0 1 153953
-0.002296 -0.001845 0.121868 0.173740 1.055442 -1.076868 -0.036063 1 0 0 0 0 0 1 154953
-0.002296 -0.001845 0.121868 0.172451 1.060873 -1.078434 -0.036094 1 0 0 0 0 0 1 155954
-0.002296 -0.001845 0.121868 0.171877 1.064031 -1.079580 -0.036125 1 0 0 0 0 0 1 156955
-0.002296 -0.001845 0.121868 0.171667 1.066071 -1.080595 -0.036157 1 0 0 0 0 0 1 157952
-0.002296 -0.001845 0.121868 0.171639 1.067566 -1.081551 -0.036188 1 0 0 0 0 0 1 158955
-0.002296 -0.001845 0.121868 0.171687 1.068775 -1.082495 -0.036219 1 0 0 0 0 0 1 159953
-0.002296 -0.001845 0.121868 0.171784 1.069828 -1.083443 -0.036250 1 0 0 0 0 0 1 160954
-0.002296 -0.001845 0.121868 0.171909 1.070815 -1.084369 -0.036282 1 0 0 0 0 0 1 161952
-0.002296 -0.001845 0.121868 0.172057 1.071778 -1.085312 -0.036313 1 0 0 0 0 0 1 162956
-0.002296 -0.001845 0.121868 0.172202 1.072717 -1.086235 -0.036344 1 0 0 0 0 0 1 163958
-0.002302 -0.001826 0.121858 0.246493 0.818949 -0.949761 -0.036376 1 0 0 0 0 0 1 164960
-0.002304 -0.001817 0.121854 0.220942 0.912956 -1.020760 -0.036407 1 0 0 0 0 0 1 165952
-0.002306 -0.001812 0.121853 0.201292 0.981794 -1.058141 -0.036437 1 0 0 0 0 0 1 166934
-0.002307 -0.001810 0.121853 0.190611 1.018614 -1.073092 -0.036469 1 0 0 0 0 0 1 167952
-0.002307 -0.001809 0.121852 0.185174 1.037578 -1.079058 -0.036500 1 0 0 0 0 0 1 168955
-0.002307 -0.001808 0.121852 0.182499 1.047490 -1.081758 -0.036532 1 0 0 0 0 0 1 169951
-0.002307 -0.001808 0.121852 0.181207 1.052901 -1.083313 -0.036563 1 0 0 0 0 0 1 170953
-0.002307 -0.001808 0.121852 0.180643 1.056058 -1.084449 -0.036594 1 0 0 0 0 0 1 171952
-0.002307 -0.001808 0.121852 0.180432 1.058076 -1.085468 -0.036625 1 0 0 0 0 0 1 172954
-0.002307 -0.001808 0.121852 0.180404 1.059531 -1.086419 -0.036657 1 0 0 0 0 0 1 173957
-0.002307 -0.001807 0.121852 0.180464 1.060719 -1.087339 -0.036688 1 0 0 0 0 0 1 174945
-0.002294 -0.001794 0.121863 0.006452 0.876628 -1.238863 -0.036719 1 0 0 0 0 0 1 175942
-0.002288 -0.001787 0.121867 0.068184 0.943340 -1.162947 -0.036750 1 0 0 0 0 0 1 176952
-0.002285 -0.001783 0.121869 0.114765 0.993649 -1.123966 -0.036781 1 0 0 0 0 0 1 177943
-0.002283 -0.001782 0.121869 0.139947 1.021136 -1.109601 -0.036813 1 0 0 0 0 0 1 178951
-0.002282 -0.001781 0.121869 0.152894 1.035588 -1.105033 -0.036844 1 0 0 0 0 0 1 179943
-0.002282 -0.001780 0.121869 0.159490 1.043310 -1.104035 -0.036875 1 0 0 0 0 0 1 180953
-0.002282 -0.001780 0.121869 0.162881 1.047634 -1.104284 -0.036906 1 0 0 0 0 0 1 181943
-0.002281 -0.001780 0.121869 0.164652 1.050249 -1.104974 -0.036938 1 0 0 0 0 0 1 182942
-0.002287 -0.001761 0.121859 0.239792 0.797279 -0.968113 -0.036969 1 0 0 0 0 0 1 183952
-0.002290 -0.001752 0.121856 0.214670 0.891501 -1.039163 -0.037000 1 0 0 0 0 0 1 184943
-0.002291 -0.001747 0.121855 0.195239 0.960457 -1.076604 -0.037032 1 0 0 0 0 0 1 185952
-0.002292 -0.001745 0.121854 0.184686 0.997283 -1.091528 -0.037063 1 0 0 0 0 0 1 186941
-0.002292 -0.001744 0.121854 0.179293 1.016280 -1.097511 -0.037094 1 0 0 0 0 0 1 187954
-0.002292 -0.001743 0.121854 0.176621 1.026171 -1.100212 -0.037125 1 0 0 0 0 0 1 188943
-0.002292 -0.001743 0.121854 0.175353 1.031568 -1.101769 -0.037157 1 0 0 0 0 0 1 189952
-0.002280 -0.001729 0.121865 0.000479 0.849315 -1.253399 -0.037188 1 0 0 0 0 0 1 190941
-0.002273 -0.001722 0.121869 0.061846 0.917086 -1.177680 -0.037219 1 0 0 0 0 0 1 191951
-0.002270 -0.001719 0.121870 0.108249 0.967883 -1.138781 -0.037250 1 0 0 0 0 0 1 192941
-0.002268 -0.001717 0.121871 0.133351 0.995608 -1.124467 -0.037282 1 0 0 0 0 0 1 193951
-0.002267 -0.001716 0.121871 0.146234 1.010154 -1.119905 -0.037313 1 0 0 0 0 0 1 194953
-0.002267 -0.001716 0.121871 0.152808 1.017919 -1.118922 -0.037345 1 0 0 0 0 0 1 195966
-0.002267 -0.001715 0.121871 0.156183 1.022237 -1.119166 -0.037375 1 0 0 0 0 0 1 196953
-0.002267 -0.001715 0.121871 0.157933 1.024822 -1.119849 -0.037407 1 0 0 0 0 0 1 197949
-0.002267 -0.001715 0.121871 0.158879 1.026561 -1.120713 -0.037438 1 0 0 0 0 0 1 198956
-0.002254 -0.001702 0.121882 -0.015037 0.842318 -1.272042 -0.037469 1 0 0 0 0 0 1 199951
-0.002247 -0.001695 0.121886 0.046918 0.909197 -1.196325 -0.037501 1 0 0 0 0 0 1 200958
-0.002244 -0.001691 0.121887 0.093593 0.959547 -1.157439 -0.037532 1 0 0 0 0 0 1 201957
-0.002242 -0.001689 0.121888 0.118824 0.987001 -1.143113 -0.037563 1 0 0 0 0 0 1 202947
-0.002242 -0.001689 0.121888 0.131776 1.001444 -1.138585 -0.037594 1 0 0 0 0 0 1 203960
-0.002241 -0.001688 0.121888 0.138360 1.009121 -1.137592 -0.037626 1 0 0 0 0 0 1 204961
-0.002241 -0.001688 0.121888 0.141736 1.013395 -1.137857 -0.037657 1 0 0 0 0 0 1 205959
-0.002228 -0.001674 0.121899 -0.031101 0.830291 -1.288888 -0.037688 1 0 0 0 0 0 1 206954
-0.002221 -0.001667 0.121903 0.031468 0.897813 -1.213183 -0.037719 1 0 0 0 0 0 1 207954
-0.002218 -0.001664 0.121904 0.078447 0.948503 -1.174322 -0.037750 1 0 0 0 0 0 1 208955
-0.002216 -0.001662 0.121905 0.103825 0.976119 -1.160015 -0.037782 1 0 0 0 0 0 1 209951
-0.002216 -0.001661 0.121905 0.116834 0.990614 -1.155482 -0.037813 1 0 0 0 0 0 1 210952
-0.002215 -0.001661 0.121905 0.123455 0.998316 -1.154500 -0.037844 1 0 0 0 0 0 1 211953
-0.002215 -0.001660 0.121905 0.126828 1.002601 -1.154777 -0.037875 1 0 0 0 0 0 1 212953
-0.002215 -0.001660 0.121905 0.128586 1.005161 -1.155486 -0.037907 1 0 0 0 0 0 1 213950
-0.002215 -0.001660 0.121905 0.129520 1.006870 -1.156356 -0.037938 1 0 0 0 0 0 1 214957
-0.002202 -0.001647 0.121916 -0.044733 0.822276 -1.307530 -0.037969 1 0 0 0 0 0 1 215942
-0.002195 -0.001640 0.121920 0.017252 0.889152 -1.231992 -0.038000 1 0 0 0 0 0 1 216942
-0.002192 -0.001636 0.121921 0.063923 0.939535 -1.193211 -0.038032 1 0 0 0 0 0 1 217953
-0.002190 -0.001634 0.121922 0.089139 0.966983 -1.178931 -0.038063 1 0 0 0 0 0 1 218952
-0.002190 -0.001634 0.121922 0.102064 0.981371 -1.174424 -0.038094 1 0 0 0 0 0 1 219950
-0.002189 -0.001633 0.121922 0.108622 0.989021 -1.173440 -0.038125 1 0 0 0 0 0 1 220953
-0.002189 -0.001633 0.121922 0.111970 0.993280 -1.173731 -0.038157 1 0 0 0 0 0 1 221951
-0.002189 -0.001633 0.121922 0.113698 0.995809 -1.174446 -0.038188 1 0 0 0 0 0 1 222949
-0.002189 -0.001633 0.121922 0.114609 0.997489 -1.175326 -0.038219 1 0 0 0 0 0 1 223951
-0.002176 -0.001619 0.121933 -0.059792 0.812735 -1.326453 -0.038250 1 0 0 0 0 0 1 224953
-0.002169 -0.001612 0.121937 0.002189 0.879637 -1.250999 -0.038282 1 0 0 0 0 0 1 225954
-0.002166 -0.001609 0.121938 0.048864 0.929985 -1.212260 -0.038313 1 0 0 0 0 0 1 226950
-0.002164 -0.001607 0.121939 0.074061 0.957425 -1.198003 -0.038344 1 0 0 0 0 0 1 227949
-0.002164 -0.001606 0.121939 0.086973 0.971806 -1.193500 -0.038375 1 0 0 0 0 0 1 228953
-0.002163 -0.001606 0.121939 0.093507 0.979443 -1.192536 -0.038407 1 0 0 0 0 0 1 229951
-0.002163 -0.001605 0.121939 0.096853 0.983690 -1.192832 -0.038438 1 0 0 0 0 0 1 230955
-0.002163 -0.001605 0.121939 0.098560 0.986193 -1.193557 -0.038469 1 0 0 0 0 0 1 231949
-0.002163 -0.001605 0.121939 0.099466 0.987871 -1.194445 -0.038500 1 0 0 0 0 0 1 232955
-0.002163 -0.001605 0.121939 0.099953 0.989102 -1.195389 -0.038532 1 0 0 0 0 0 1 233955
-0.002163 -0.001605 0.121939 0.100236 0.990114 -1.196343 -0.038563 1 0 0 0 0 0 1 234950
-0.002163 -0.001605 0.121939 0.100431 0.991040 -1.197311 -0.038594 1 0 0 0 0 0 1 235954
-0.002150 -0.001591 0.121950 -0.074519 0.805724 -1.348453 -0.038626 1 0 0 0 0 0 1 236984
-0.002143 -0.001584 0.121954 -0.012721 0.872448 -1.273125 -0.038658 1 0 0 0 0 0 1 238006
-0.002140 -0.001581 0.121955 0.033854 0.922698 -1.234440 -0.038690 1 0 0 0 0 0 1 239013
-0.002138 -0.001579 0.121956 0.058992 0.950073 -1.220205 -0.038721 1 0 0 0 0 0 1 240009
-0.002138 -0.001578 0.121956 0.071859 0.964423 -1.215729 -0.038752 1 0 0 0 0 0 1 241014
-0.002137 -0.001578 0.121956 0.078393 0.972027 -1.214756 -0.038783 1 0 0 0 0 0 1 242008
-0.002137 -0.001578 0.121956 0.081711 0.976239 -1.215071 -0.038815 1 0 0 0 0 0 1 243009
-0.002137 -0.001578 0.121956 0.083397 0.978755 -1.215807 -0.038846 1 0 0 0 0 0 1 244009
-0.002137 -0.001578 0.121956 0.084284 0.980399 -1.216702 -0.038877 1 0 0 0 0 0 1 245013
-0.002137 -0.001578 0.121956 0.084765 0.981619 -1.217644 -0.038908 1 0 0 0 0 0 1 246008
-0.002137 -0.001578 0.121956 0.085036 0.982622 -1.218609 -0.038940 1 0 0 0 0 0 1 247007
-0.002137 -0.001578 0.121956 0.085210 0.983522 -1.219588 -0.038971 1 0 0 0 0 0 1 248007
-0.002137 -0.001578 0.121956 0.085326 0.984351 -1.220558 -0.039002 1 0 0 0 0 0 1 248993
-0.002137 -0.001578 0.121956 0.085426 0.985158 -1.221529 -0.039033 1 0 0 0 0 0 1 249993
-0.002137 -0.001578 0.121956 0.085503 0.985978 -1.222518 -0.039065 1 0 0 0 0 0 1 251006
-0.002137 -0.001578 0.121956 0.085571 0.986758 -1.223482 -0.039095 1 0 0 0 0 0 1 251992
-0.002137 -0.001578 0.121956 0.085644 0.987573 -1.224467 -0.039127 1 0 0 0 0 0 1 253000
-0.002137 -0.001578 0.121956 0.085716 0.988292 -1.225391 -0.039156 1 0 0 0 0 0 1 253938
-0.002137 -0.001578 0.121956 0.085782 0.989098 -1.226368 -0.039188 1 0 0 0 0 0 1 254949
-0.002137 -0.001578 0.121956 0.085858 0.989889 -1.227347 -0.039219 1 0 0 0 0 0 1 255939
-0.002137 -0.001578 0.121956 0.085919 0.990678 -1.228323 -0.039250 1 0 0 0 0 0 1 256949
-0.002137 -0.001578 0.121956 0.085987 0.991466 -1.229320 -0.039282 1 0 0 0 0 0 1 257949
-0.002137 -0.001578 0.121956 0.086054 0.992246 -1.230269 -0.039312 1 0 0 0 0 0 1 258938
-0.002137 -0.001578 0.121956 0.086132 0.993052 -1.231269 -0.039344 1 0 0 0 0 0 1 259949
-0.002137 -0.001578 0.121956 0.086192 0.993825 -1.232226 -0.039375 1 0 0 0 0 0 1 260939
-0.002137 -0.001578 0.121956 0.086264 0.994609 -1.233225 -0.039407 1 0 0 0 0 0 1 261949
-0.002137 -0.001578 0.121956 0.086325 0.995412 -1.234188 -0.039437 1 0 0 0 0 0 1 262939
-0.002137 -0.001578 0.121956 0.086409 0.996196 -1.235175 -0.039469 1 0 0 0 0 0 1 263949
-0.002137 -0.001578 0.121956 0.086466 0.997028 -1.236189 -0.039501 1 0 0 0 0 0 1 264986
-0.002137 -0.001578 0.121956 0.086537 0.997759 -1.237130 -0.039531 1 0 0 0 0 0 1 265941
-0.002137 -0.001578 0.121956 0.086598 0.998567 -1.238100 -0.039562 1 0 0 0 0 0 1 266939
-0.002137 -0.001578 0.121956 0.086682 0.999352 -1.239087 -0.039594 1 0 0 0 0 0 1 267949
-0.002137 -0.001578 0.121956 0.086740 1.000135 -1.240050 -0.039625 1 0 0 0 0 0 1 268940
-0.002137 -0.001578 0.121956 0.086808 1.000931 -1.241055 -0.039657 1 0 0 0 0 0 1 269949
-0.002137 -0.001578 0.121956 0.086876 1.001719 -1.242016 -0.039688 1 0 0 0 0 0 1 270949
-0.002137 -0.001578 0.121956 0.086953 1.002516 -1.243002 -0.039719 1 0 0 0 0 0 1 271947
-0.002137 -0.001578 0.121956 0.087014 1.003307 -1.243982 -0.039751 1 0 0 0 0 0 1 272960
-0.002137 -0.001578 0.121956 0.087081 1.004080 -1.244959 -0.039781 1 0 0 0 0 0 1 273941
-0.002124 -0.001564 0.121967 -0.088276 0.818319 -1.396159 -0.039813 1 0 0 0 0 0 1 274954
-0.002117 -0.001557 0.121971 -0.026594 0.884898 -1.320957 -0.039844 1 0 0 0 0 0 1 275945
-0.002114 -0.001553 0.121972 0.019930 0.935097 -1.282345 -0.039875 1 0 0 0 0 0 1 276954
-0.002112 -0.001552 0.121973 0.045028 0.962433 -1.268138 -0.039907 1 0 0 0 0 0 1 277955
-0.002112 -0.001551 0.121973 0.057875 0.976735 -1.263661 -0.039938 1 0 0 0 0 0 1 278946
-0.002111 -0.001550 0.121973 0.064368 0.984338 -1.262725 -0.039969 1 0 0 0 0 0 1 279957
-0.002111 -0.001550 0.121973 0.067679 0.988523 -1.263030 -0.040000 1 0 0 0 0 0 1 280948
-0.002111 -0.001550 0.121973 0.069353 0.991031 -1.263784 -0.040032 1 0 0 0 0 0 1 281958
-0.002111 -0.001550 0.121973 0.070217 0.992643 -1.264683 -0.040063 1 0 0 0 0 0 1 282950
-0.002111 -0.001550 0.121973 0.070684 0.993854 -1.265642 -0.040094 1 0 0 0 0 0 1 283953
-0.002111 -0.001550 0.121973 0.070938 0.994856 -1.266626 -0.040125 1 0 0 0 0 0 1 284955
-0.002111 -0.001550 0.121973 0.071102 0.995730 -1.267605 -0.040157 1 0 0 0 0 0 1 285952
-0.002111 -0.001550 0.121973 0.071218 0.996550 -1.268579 -0.040188 1 0 0 0 0 0 1 286949
-0.002111 -0.001550 0.121973 0.071300 0.997368 -1.269572 -0.040219 1 0 0 0 0 0 1 287951
-0.002111 -0.001550 0.121973 0.071357 0.998145 -1.270558 -0.040250 1 0 0 0 0 0 1 288950
-0.002111 -0.001550 0.121973 0.071420 0.998929 -1.271539 -0.040282 1 0 0 0 0 0 1 289951
-0.002111 -0.001550 0.121973 0.071489 0.999705 -1.272534 -0.040313 1 0 0 0 0 0 1 290954
-0.002111 -0.001550 0.121973 0.071533 1.000480 -1.273512 -0.040344 1 0 0 0 0 0 1 291952
-0.002111 -0.001550 0.121973 0.071596 1.001264 -1.274511 -0.040375 1 0 0 0 0 0 1 292952
-0.002111 -0.001550 0.121973 0.071643 1.002029 -1.275483 -0.040407 1 0 0 0 0 0 1 293949
-0.002111 -0.001550 0.121973 0.071706 1.002812 -1.276481 -0.040438 1 0 0 0 0 0 1 294949
-0.002111 -0.001550 0.121973 0.071754 1.003577 -1.277454 -0.040469 1 0 0 0 0 0 1 295947
-0.002098 -0.001536 0.121984 -0.103848 0.817549 -1.428681 -0.040500 1 0 0 0 0 0 1 296951
-0.002091 -0.001529 0.121988 -0.042199 0.884097 -1.353575 -0.040531 1 0 0 0 0 0 1 297947
-0.002088 -0.001526 0.121989 0.004294 0.934256 -1.315016 -0.040563 1 0 0 0 0 0 1 298946
-0.002086 -0.001524 0.121990 0.029373 0.961576 -1.300847 -0.040594 1 0 0 0 0 0 1 299953
-0.002086 -0.001523 0.121990 0.042191 0.975868 -1.296390 -0.040625 1 0 0 0 0 0 1 300950
-0.002085 -0.001523 0.121990 0.048683 0.983431 -1.295456 -0.040657 1 0 0 0 0 0 1 301949
-0.002085 -0.001523 0.121990 0.051965 0.987623 -1.295763 -0.040688 1 0 0 0 0 0 1 302951
-0.002085 -0.001522 0.121990 0.053627 0.990096 -1.296524 -0.040719 1 0 0 0 0 0 1 303948
-0.002085 -0.001522 0.121990 0.054487 0.991709 -1.297436 -0.040750 1 0 0 0 0 0 1 304950
-0.002085 -0.001522 0.121990 0.054934 0.992897 -1.298408 -0.040782 1 0 0 0 0 0 1 305951
-0.002085 -0.001522 0.121990 0.055198 0.993876 -1.299391 -0.040813 1 0 0 0 0 0 1 306949
-0.002085 -0.001522 0.121990 0.055336 0.994751 -1.300381 -0.040844 1 0 0 0 0 0 1 307949
-0.002085 -0.001522 0.121990 0.055426 0.995565 -1.301380 -0.040875 1 0 0 0 0 0 1 308949
-0.002085 -0.001522 0.121990 0.055484 0.996344 -1.302349 -0.040906 1 0 0 0 0 0 1 309930
-0.002085 -0.001522 0.121990 0.055540 0.997122 -1.303372 -0.040938 1 0 0 0 0 0 1 310952
-0.002085 -0.001522 0.121990 0.055590 0.997885 -1.304352 -0.040969 1 0 0 0 0 0 1 311944
-0.002085 -0.001522 0.121990 0.055642 0.998659 -1.305344 -0.041000 1 0 0 0 0 0 1 312949
-0.002085 -0.001522 0.121990 0.055689 0.999413 -1.306356 -0.041032 1 0 0 0 0 0 1 313953
-0.002085 -0.001522 0.121990 0.055724 1.000178 -1.307321 -0.041062 1 0 0 0 0 0 1 314929
-0.002085 -0.001522 0.121990 0.055773 1.000932 -1.308341 -0.041094 1 0 0 0 0 0 1 315948
-0.002085 -0.001522 0.121990 0.055809 1.001715 -1.309331 -0.041125 1 0 0 0 0 0 1 316949
-0.002085 -0.001522 0.121990 0.055866 1.002465 -1.310326 -0.041157 1 0 0 0 0 0 1 317950
-0.002085 -0.001522 0.121990 0.055887 1.003230 -1.311327 -0.041188 1 0 0 0 0 0 1 318949
-0.002085 -0.001522 0.121990 0.055950 1.003983 -1.312313 -0.041219 1 0 0 0 0 0 1 319946
-0.002085 -0.001522 0.121990 0.055975 1.004742 -1.313313 -0.041250 1 0 0 0 0 0 1 320951
-0.002085 -0.001522 0.121990 0.056032 1.005520 -1.314313 -0.041282 1 0 0 0 0 0 1 321951
-0.002085 -0.001522 0.121990 0.056066 1.006253 -1.315268 -0.041312 1 0 0 0 0 0 1 322923
-0.002085 -0.001522 0.121990 0.056109 1.007024 -1.316295 -0.041344 1 0 0 0 0 0 1 323937
-0.002085 -0.001522 0.121990 0.056152 1.007794 -1.317285 -0.041375 1 0 0 0 0 0 1 324949
-0.002085 -0.001522 0.121990 0.056194 1.008546 -1.318285 -0.041406 1 0 0 0 0 0 1 325937
-0.002085 -0.001522 0.121990 0.056236 1.009314 -1.319272 -0.041438 1 0 0 0 0 0 1 326946
-0.002085 -0.001522 0.121990 0.056290 1.010065 -1.320262 -0.041469 1 0 0 0 0 0 1 327937
-0.002085 -0.001522 0.121990 0.056323 1.010837 -1.321281 -0.041500 1 0 0 0 0 0 1 328947
-0.002085 -0.001522 0.121990 0.056364 1.011591 -1.322247 -0.041531 1 0 0 0 0 0 1 329937
-0.002085 -0.001522 0.121990 0.056407 1.012360 -1.323270 -0.041563 1 0 0 0 0 0 1 330947
-0.002085 -0.001522 0.121990 0.056448 1.013112 -1.324236 -0.041594 1 0 0 0 0 0 1 331936
-0.002085 -0.001522 0.121990 0.056499 1.013879 -1.325238 -0.041625 1 0 0 0 0 0 1 332932
-0.002085 -0.001522 0.121990 0.056526 1.014635 -1.326242 -0.041656 1 0 0 0 0 0 1 333946
-0.002085 -0.001522 0.121990 0.056587 1.015392 -1.327226 -0.041687 1 0 0 0 0 0 1 334936
-0.002085 -0.001522 0.121990 0.056616 1.016177 -1.328232 -0.041719 1 0 0 0 0 0 1 335947
-0.002085 -0.001522 0.121990 0.056664 1.016908 -1.329223 -0.041750 1 0 0 0 0 0 1 336936
-0.002085 -0.001522 0.121990 0.056700 1.017697 -1.330221 -0.041781 1 0 0 0 0 0 1 337945
-0.002085 -0.001522 0.121990 0.056749 1.018430 -1.331213 -0.041812 1 0 0 0 0 0 1 338936
-0.002085 -0.001522 0.121990 0.056785 1.019220 -1.332211 -0.041844 1 0 0 0 0 0 1 339946
-0.002085 -0.001522 0.121990 0.056842 1.019963 -1.333198 -0.041875 1 0 0 0 0 0 1 340938
-0.002085 -0.001522 0.121990 0.056866 1.020723 -1.334201 -0.041906 1 0 0 0 0 0 1 341946
-0.002085 -0.001522 0.121990 0.056923 1.021501 -1.335203 -0.041938 1 0 0 0 0 0 1 342947
-0.002085 -0.001522 0.121990 0.056950 1.022247 -1.336194 -0.041969 1 0 0 0 0 0 1 343948
-0.002085 -0.001522 0.121990 0.057008 1.023024 -1.337193 -0.042000 1 0 0 0 0 0 1 344947
-0.002085 -0.001522 0.121990 0.057043 1.023782 -1.338181 -0.042032 1 0 0 0 0 0 1 345953
-0.002085 -0.001522 0.121990 0.057085 1.024536 -1.339186 -0.042063 1 0 0 0 0 0 1 346944
-0.002085 -0.001522 0.121990 0.057127 1.025294 -1.340159 -0.042094 1 0 0 0 0 0 1 347940
-0.002085 -0.001522 0.121990 0.057170 1.026065 -1.341185 -0.042125 1 0 0 0 0 0 1 348953
-0.002085 -0.001522 0.121990 0.057212 1.026819 -1.342152 -0.042156 1 0 0 0 0 0 1 349943
-0.002085 -0.001522 0.121990 0.057267 1.027584 -1.343160 -0.042188 1 0 0 0 0 0 1 350952
-0.002085 -0.001522 0.121990 0.057287 1.028353 -1.344166 -0.042219 1 0 0 0 0 0 1 351955
-0.002085 -0.001522 0.121990 0.057350 1.029102 -1.345145 -0.042250 1 0 0 0 0 0 1 352946
-0.002085 -0.001522 0.121990 0.057372 1.029878 -1.346160 -0.042282 1 0 0 0 0 0 1 353959
-0.002085 -0.001522 0.121990 0.057435 1.030629 -1.347141 -0.042313 1 0 0 0 0 0 1 354952
-0.002085 -0.001522 0.121990 0.057464 1.031403 -1.348134 -0.042344 1 0 0 0 0 0 1 355950
-0.002085 -0.001522 0.121990 0.057513 1.032141 -1.349133 -0.042375 1 0 0 0 0 0 1 356948
-0.002085 -0.001522 0.121990 0.057552 1.032911 -1.350116 -0.042406 1 0 0 0 0 0 1 357948
-0.002085 -0.001522 0.121990 0.057594 1.033672 -1.351128 -0.042438 1 0 0 0 0 0 1 358947
-0.002085 -0.001522 0.121990 0.057636 1.034431 -1.352102 -0.042469 1 0 0 0 0 0 1 359944
-0.002085 -0.001522 0.121990 0.057687 1.035206 -1.353114 -0.042500 1 0 0 0 0 0 1 360950
-0.002085 -0.001522 0.121990 0.057714 1.035948 -1.354101 -0.042531 1 0 0 0 0 0 1 361947
-0.002085 -0.001522 0.121990 0.057771 1.036730 -1.355107 -0.042563 1 0 0 0 0 0 1 362953
-0.002085 -0.001522 0.121990 0.057798 1.037474 -1.356096 -0.042594 1 0 0 0 0 0 1 363952
-0.002085 -0.001522 0.121990 0.057859 1.038240 -1.357091 -0.042625 1 0 0 0 0 0 1 364953
-0.002085 -0.001522 0.121990 0.057888 1.039010 -1.358078 -0.042656 1 0 0 0 0 0 1 365945
-0.002085 -0.001522 0.121990 0.057937 1.039754 -1.359084 -0.042688 1 0 0 0 0 0 1 366950
-0.002085 -0.001522 0.121990 0.057972 1.040532 -1.360068 -0.042719 1 0 0 0 0 0 1 367945
-0.002085 -0.001522 0.121990 0.058021 1.041276 -1.361074 -0.042750 1 0 0 0 0 0 1 368950
-0.002085 -0.001522 0.121990 0.058057 1.042055 -1.362059 -0.042781 1 0 0 0 0 0 1 369946
-0.002085 -0.001522 0.121990 0.058114 1.042805 -1.363054 -0.042813 1 0 0 0 0 0 1 370947
-0.002085 -0.001522 0.121990 0.058147 1.043568 -1.364063 -0.042844 1 0 0 0 0 0 1 371947
-0.002085 -0.001522 0.121990 0.058188 1.044329 -1.365040 -0.042875 1 0 0 0 0 0 1 372948
-0.002085 -0.001522 0.121990 0.058234 1.045077 -1.366045 -0.042906 1 0 0 0 0 0 1 373946
-0.002085 -0.001522 0.121990 0.058269 1.045861 -1.367035 -0.042938 1 0 0 0 0 0 1 374947
-0.002085 -0.001522 0.121990 0.058314 1.046612 -1.368022 -0.042969 1 0 0 0 0 0 1 375946
-0.002085 -0.001522 0.121990 0.058357 1.047374 -1.369036 -0.043000 1 0 0 0 0 0 1 376947
-0.002085 -0.001522 0.121990 0.058399 1.048134 -1.370014 -0.043031 1 0 0 0 0 0 1 377947
-0.002085 -0.001522 0.121990 0.058442 1.048894 -1.371024 -0.043063 1 0 0 0 0 0 1 378944
-0.002085 -0.001522 0.121990 0.058484 1.049658 -1.372005 -0.043094 1 0 0 0 0 0 1 379948
-0.002085 -0.001522 0.121990 0.058538 1.050401 -1.372984 -0.043125 1 0 0 0 0 0 1 380928
-0.002085 -0.001522 0.121990 0.058571 1.051177 -1.374010 -0.043156 1 0 0 0 0 0 1 381945
-0.002085 -0.001522 0.121990 0.058617 1.052037 -1.375115 -0.043192 1 0 0 0 0 0 1 383074
-0.002085 -0.001522 0.121990 0.058655 1.052704 -1.376004 -0.043219 1 0 0 0 0 0 1 383950
-0.002085 -0.001522 0.121990 0.058698 1.053485 -1.377007 -0.043251 1 0 0 0 0 0 1 384976
-0.002085 -0.001522 0.121990 0.058750 1.054275 -1.378040 -0.043283 1 0 0 0 0 0 1 386003
-0.002085 -0.001522 0.121990 0.058782 1.055123 -1.379164 -0.043319 1 0 0 0 0 0 1 387138
-0.002085 -0.001522 0.121990 0.058837 1.055789 -1.380029 -0.043346 1 0 0 0 0 0 1 388008
-0.002085 -0.001522 0.121990 0.058864 1.056660 -1.381167 -0.043381 1 0 0 0 0 0 1 389145
-0.002085 -0.001522 0.121990 0.058927 1.057404 -1.382140 -0.043412 1 0 0 0 0 0 1 390129
-0.002085 -0.001522 0.121990 0.058956 1.058181 -1.383136 -0.043443 1 0 0 0 0 0 1 391131
-0.002085 -0.001522 0.121990 0.058998 1.058806 -1.383989 -0.043470 1 0 0 0 0 0 1 391981
-0.002085 -0.001522 0.121990 0.059039 1.059684 -1.385103 -0.043505 1 0 0 0 0 0 1 393107
-0.002085 -0.001522 0.121990 0.059092 1.060354 -1.385993 -0.043533 1 0 0 0 0 0 1 394003
-0.002085 -0.001522 0.121990 0.059122 1.061213 -1.387126 -0.043569 1 0 0 0 0 0 1 395141
-0.002085 -0.001522 0.121990 0.059173 1.061876 -1.387977 -0.043595 1 0 0 0 0 0 1 395990
-0.002090 -0.001504 0.121980 0.134070 0.806320 -1.249669 -0.043631 1 0 0 0 0 0 1 397128
-0.002093 -0.001494 0.121976 0.108630 0.898660 -1.320600 -0.043658 1 0 0 0 0 0 1 397985
-0.002095 -0.001490 0.121975 0.089036 0.966783 -1.358272 -0.043693 1 0 0 0 0 0 1 399123
-0.002095 -0.001487 0.121974 0.078337 1.003132 -1.373299 -0.043725 1 0 0 0 0 0 1 400126
-0.002096 -0.001486 0.121974 0.072866 1.021812 -1.379343 -0.043756 1 0 0 0 0 0 1 401128
-0.002096 -0.001486 0.121974 0.070095 1.031523 -1.382116 -0.043787 1 0 0 0 0 0 1 402128
-0.002096 -0.001485 0.121974 0.068720 1.036726 -1.383714 -0.043818 1 0 0 0 0 0 1 403114
-0.002096 -0.001485 0.121974 0.068062 1.039703 -1.384944 -0.043850 1 0 0 0 0 0 1 404127
-0.002096 -0.001485 0.121974 0.067757 1.041560 -1.386005 -0.043881 1 0 0 0 0 0 1 405132
-0.002096 -0.001485 0.121974 0.067619 1.042867 -1.387020 -0.043912 1 0 0 0 0 0 1 406126
-0.002096 -0.001485 0.121974 0.067569 1.043874 -1.387999 -0.043943 1 0 0 0 0 0 1 407111
-0.002096 -0.001485 0.121974 0.067584 1.044773 -1.389002 -0.043975 1 0 0 0 0 0 1 408128
-0.002096 -0.001485 0.121974 0.067597 1.045481 -1.389863 -0.044002 1 0 0 0 0 0 1 409001
-0.002096 -0.001485 0.121974 0.067635 1.046305 -1.390907 -0.044035 1 0 0 0 0 0 1 410059
-0.002096 -0.001485 0.121974 0.067679 1.047071 -1.391911 -0.044067 1 0 0 0 0 0 1 411070
-0.002096 -0.001485 0.121974 0.067726 1.047806 -1.392888 -0.044097 1 0 0 0 0 0 1 412059
-0.002096 -0.001485 0.121974 0.067780 1.048576 -1.393886 -0.044129 1 0 0 0 0 0 1 413070
-0.002096 -0.001485 0.121974 0.067808 1.049307 -1.394863 -0.044160 1 0 0 0 0 0 1 414059
-0.002096 -0.001485 0.121974 0.067874 1.050062 -1.395858 -0.044191 1 0 0 0 0 0 1 415068
-0.002096 -0.001485 0.121974 0.067904 1.050801 -1.396849 -0.044223 1 0 0 0 0 0 1 416071
-0.002096 -0.001485 0.121974 0.067970 1.051548 -1.397833 -0.044254 1 0 0 0 0 0 1 417069
-0.002096 -0.001485 0.121974 0.068011 1.052274 -1.398798 -0.044285 1 0 0 0 0 0 1 418059
-0.002101 -0.001466 0.121964 0.142938 0.796544 -1.260131 -0.044317 1 0 0 0 0 0 1 419069
-0.002104 -0.001457 0.121960 0.117545 0.888791 -1.331213 -0.044347 1 0 0 0 0 0 1 420059
-0.002106 -0.001452 0.121959 0.097985 0.956719 -1.368767 -0.044379 1 0 0 0 0 0 1 421068
-0.002106 -0.001450 0.121959 0.087313 0.993011 -1.383783 -0.044410 1 0 0 0 0 0 1 422061
-0.002107 -0.001449 0.121959 0.081829 1.011560 -1.389709 -0.044438 1 0 0 0 0 0 1 422943
-0.002107 -0.001448 0.121958 0.079076 1.021240 -1.392466 -0.044469 1 0 0 0 0 0 1 423943
-0.002107 -0.001448 0.121958 0.077729 1.026519 -1.394202 -0.044504 1 0 0 0 0 0 1 425071
-0.002107 -0.001448 0.121958 0.077060 1.029381 -1.395289 -0.044532 1 0 0 0 0 0 1 425951
-0.002107 -0.001448 0.121958 0.076763 1.031318 -1.396467 -0.044567 1 0 0 0 0 0 1 427077
-0.002107 -0.001448 0.121958 0.076633 1.032591 -1.397463 -0.044598 1 0 0 0 0 0 1 428065
-0.002107 -0.001448 0.121958 0.076584 1.033497 -1.398325 -0.044625 1 0 0 0 0 0 1 428939
-0.002113 -0.001429 0.121948 0.151465 0.778000 -1.259566 -0.044660 1 0 0 0 0 0 1 430070
-0.002115 -0.001420 0.121945 0.126092 0.870193 -1.330704 -0.044691 1 0 0 0 0 0 1 431065
-0.002117 -0.001415 0.121943 0.106550 0.938071 -1.368277 -0.044723 1 0 0 0 0 0 1 432075
-0.002118 -0.001413 0.121943 0.095898 0.974344 -1.383311 -0.044754 1 0 0 0 0 0 1 433078
-0.002118 -0.001412 0.121943 0.090415 0.992962 -1.389334 -0.044786 1 0 0 0 0 0 1 434077
-0.002118 -0.001411 0.121943 0.087668 1.002616 -1.392102 -0.044817 1 0 0 0 0 0 1 435074
-0.002118 -0.001411 0.121943 0.086320 1.007778 -1.393686 -0.044848 1 0 0 0 0 0 1 436070
-0.002118 -0.001411 0.121943 0.085660 1.010707 -1.394873 -0.044879 1 0 0 0 0 0 1 437054
-0.002118 -0.001411 0.121943 0.085366 1.012534 -1.395929 -0.044910 1 0 0 0 0 0 1 438069
-0.002118 -0.001411 0.121943 0.085242 1.013795 -1.396928 -0.044942 1 0 0 0 0 0 1 439069
-0.002118 -0.001411 0.121943 0.085202 1.014786 -1.397914 -0.044973 1 0 0 0 0 0 1 440070
-0.002118 -0.001411 0.121943 0.085218 1.015628 -1.398893 -0.045004 1 0 0 0 0 0 1 441071
-0.002118 -0.001411 0.121943 0.085257 1.016406 -1.399865 -0.045036 1 0 0 0 0 0 1 442078
-0.002118 -0.001411 0.121943 0.085303 1.017149 -1.400832 -0.045067 1 0 0 0 0 0 1 443075
-0.002124 -0.001392 0.121933 0.160212 0.761405 -1.261711 -0.045097 1 0 0 0 0 0 1 444055
-0.002127 -0.001383 0.121929 0.134913 0.853372 -1.332884 -0.045129 1 0 0 0 0 0 1 445055
-0.002128 -0.001378 0.121928 0.115405 0.921149 -1.370496 -0.045160 1 0 0 0 0 0 1 446070
-0.002129 -0.001376 0.121927 0.104764 0.957346 -1.385519 -0.045192 1 0 0 0 0 0 1 447070
-0.002129 -0.001375 0.121927 0.099310 0.975922 -1.391522 -0.045222 1 0 0 0 0 0 1 448051
-0.002129 -0.001374 0.121927 0.096567 0.985558 -1.394297 -0.045254 1 0 0 0 0 0 1 449071
-0.002129 -0.001374 0.121927 0.095218 0.990720 -1.395886 -0.045285 1 0 0 0 0 0 1 450067
-0.002142 -0.001387 0.121916 0.271278 1.181719 -1.246358 -0.045316 1 0 0 0 0 0 1 451068
-0.002149 -0.001394 0.121912 0.209817 1.118008 -1.322891 -0.045347 1 0 0 0 0 0 1 452051
-0.002152 -0.001398 0.121911 0.163528 1.070108 -1.363289 -0.045379 1 0 0 0 0 0 1 453074
-0.002154 -0.001399 0.121910 0.138607 1.044673 -1.379357 -0.045410 1 0 0 0 0 0 1 454051
-0.002155 -0.001400 0.121910 0.125928 1.032086 -1.385776 -0.045442 1 0 0 0 0 0 1 455071
-0.002155 -0.001401 0.121910 0.119580 1.026086 -1.388647 -0.045473 1 0 0 0 0 0 1 456068
-0.002161 -0.001382 0.121900 0.191245 0.766962 -1.250050 -0.045504 1 0 0 0 0 0 1 457062
-0.002164 -0.001373 0.121896 0.164401 0.857137 -1.321487 -0.045535 1 0 0 0 0 0 1 458068
-0.002165 -0.001368 0.121895 0.144122 0.923985 -1.359133 -0.045566 1 0 0 0 0 0 1 459051
-0.002166 -0.001366 0.121895 0.133123 0.959734 -1.374191 -0.045598 1 0 0 0 0 0 1 460068
-0.002166 -0.001365 0.121894 0.127478 0.978075 -1.380208 -0.045629 1 0 0 0 0 0 1 461071
-0.002166 -0.001364 0.121894 0.124653 0.987590 -1.382944 -0.045660 1 0 0 0 0 0 1 462068
-0.002166 -0.001364 0.121894 0.123259 0.992682 -1.384534 -0.045692 1 0 0 0 0 0 1 463071
-0.002167 -0.001364 0.121894 0.122604 0.995557 -1.385675 -0.045723 1 0 0 0 0 0 1 464061
-0.002167 -0.001364 0.121894 0.122313 0.997345 -1.386717 -0.045754 1 0 0 0 0 0 1 465068
-0.002167 -0.001364 0.121894 0.122212 0.998583 -1.387696 -0.045785 1 0 0 0 0 0 1 466070
-0.002167 -0.001364 0.121894 0.122215 0.999524 -1.388650 -0.045817 1 0 0 0 0 0 1 467070
-0.002167 -0.001364 0.121894 0.122242 1.000352 -1.389601 -0.045848 1 0 0 0 0 0 1 468067
-0.002172 -0.001345 0.121884 0.197116 0.744663 -1.250131 -0.045879 1 0 0 0 0 0 1 469071
-0.002175 -0.001336 0.121880 0.171937 0.836405 -1.321358 -0.045910 1 0 0 0 0 0 1 470068
-0.002176 -0.001331 0.121879 0.152497 0.904039 -1.358965 -0.045942 1 0 0 0 0 0 1 471069
-0.002177 -0.001329 0.121879 0.141873 0.940160 -1.373963 -0.045972 1 0 0 0 0 0 1 472050
-0.002177 -0.001328 0.121879 0.136462 0.958696 -1.379961 -0.046003 1 0 0 0 0 0 1 473051
-0.002178 -0.001327 0.121879 0.133749 0.968294 -1.382718 -0.046035 1 0 0 0 0 0 1 474073
-0.002178 -0.001327 0.121879 0.132418 0.973417 -1.384274 -0.046067 1 0 0 0 0 0 1 475069
-0.002178 -0.001327 0.121879 0.131798 0.976301 -1.385423 -0.046097 1 0 0 0 0 0 1 476057
-0.002178 -0.001327 0.121879 0.131524 0.978082 -1.386455 -0.046129 1 0 0 0 0 0 1 477067
-0.002178 -0.001327 0.121879 0.131440 0.979291 -1.387402 -0.046160 1 0 0 0 0 0 1 478057
-0.002183 -0.001308 0.121868 0.206225 0.723842 -1.247762 -0.046191 1 0 0 0 0 0 1 479066
-0.002186 -0.001299 0.121865 0.181055 0.815555 -1.319034 -0.046222 1 0 0 0 0 0 1 480057
-0.002200 -0.001308 0.121852 0.338379 1.071457 -1.205834 -0.046254 1 0 0 0 0 0 1 481067
-0.002207 -0.001312 0.121848 0.266816 1.042137 -1.296302 -0.046285 1 0 0 0 0 0 1 482056
-0.002211 -0.001315 0.121847 0.215290 1.011544 -1.341653 -0.046316 1 0 0 0 0 0 1 483067
-0.002213 -0.001316 0.121846 0.187723 0.994779 -1.359463 -0.046348 1 0 0 0 0 0 1 484067
-0.002214 -0.001317 0.121846 0.173722 0.986491 -1.366450 -0.046379 1 0 0 0 0 0 1 485067
-0.002214 -0.001317 0.121846 0.166707 0.982617 -1.369520 -0.046410 1 0 0 0 0 0 1 486068
-0.002215 -0.001317 0.121846 0.163237 0.980982 -1.371176 -0.046441 1 0 0 0 0 0 1 487058
-0.002215 -0.001317 0.121846 0.161551 0.980513 -1.372370 -0.046473 1 0 0 0 0 0 1 488069
-0.002215 -0.001317 0.121846 0.160757 0.980603 -1.373386 -0.046504 1 0 0 0 0 0 1 489057
-0.002215 -0.001317 0.121846 0.160413 0.980972 -1.374336 -0.046535 1 0 0 0 0 0 1 490067
-0.002215 -0.001317 0.121846 0.160298 0.981478 -1.375270 -0.046566 1 0 0 0 0 0 1 491056
-0.002215 -0.001317 0.121846 0.160287 0.982085 -1.376209 -0.046598 1 0 0 0 0 0 1 492067
-0.002220 -0.001298 0.121836 0.235097 0.726269 -1.236370 -0.046629 1 0 0 0 0 0 1 493058
-0.002223 -0.001289 0.121832 0.210023 0.817728 -1.307670 -0.046660 1 0 0 0 0 0 1 494068
-0.002225 -0.001285 0.121831 0.190652 0.885218 -1.345311 -0.046693 1 0 0 0 0 0 1 495104
-0.002225 -0.001282 0.121830 0.180099 0.921229 -1.360284 -0.046723 1 0 0 0 0 0 1 496073
-0.002226 -0.001281 0.121830 0.174690 0.939725 -1.366276 -0.046754 1 0 0 0 0 0 1 497081
-0.002226 -0.001281 0.121830 0.171998 0.949263 -1.368962 -0.046785 1 0 0 0 0 0 1 498065
-0.002226 -0.001280 0.121830 0.170694 0.954365 -1.370508 -0.046817 1 0 0 0 0 0 1 499075
-0.002239 -0.001294 0.121819 0.346868 1.145564 -1.220648 -0.046848 1 0 0 0 0 0 1 500063
-0.002245 -0.001301 0.121815 0.285774 1.081974 -1.297103 -0.046879 1 0 0 0 0 0 1 501071
-0.002249 -0.001304 0.121814 0.239659 1.034102 -1.337379 -0.046910 1 0 0 0 0 0 1 502062
-0.002250 -0.001306 0.121813 0.214865 1.008710 -1.353411 -0.046942 1 0 0 0 0 0 1 503072
-0.002251 -0.001307 0.121813 0.202253 0.996094 -1.359745 -0.046973 1 0 0 0 0 0 1 504065
-0.002252 -0.001307 0.121813 0.195952 0.990083 -1.362572 -0.047004 1 0 0 0 0 0 1 505068
-0.002252 -0.001307 0.121813 0.192849 0.987376 -1.364144 -0.047035 1 0 0 0 0 0 1 506068
-0.002252 -0.001307 0.121813 0.191348 0.986362 -1.365306 -0.047067 1 0 0 0 0 0 1 507072
-0.002257 -0.001289 0.121803 0.265412 0.729715 -1.225391 -0.047098 1 0 0 0 0 0 1 508070
-0.002260 -0.001280 0.121799 0.240055 0.820645 -1.296706 -0.047129 1 0 0 0 0 0 1 509070
-0.002262 -0.001275 0.121798 0.220516 0.887846 -1.334318 -0.047160 1 0 0 0 0 0 1 510068
-0.002262 -0.001273 0.121798 0.209883 0.923756 -1.349302 -0.047192 1 0 0 0 0 0 1 511068
-0.002263 -0.001272 0.121797 0.204463 0.942162 -1.355269 -0.047223 1 0 0 0 0 0 1 512067
-0.002263 -0.001271 0.121797 0.201767 0.951667 -1.357957 -0.047254 1 0 0 0 0 0 1 513069
-0.002263 -0.001271 0.121797 0.200471 0.956742 -1.359483 -0.047285 1 0 0 0 0 0 1 514066
-0.002263 -0.001271 0.121797 0.199877 0.959601 -1.360616 -0.047317 1 0 0 0 0 0 1 515077
-0.002263 -0.001271 0.121797 0.199654 0.961339 -1.361582 -0.047348 1 0 0 0 0 0 1 516073
-0.002276 -0.001284 0.121786 0.376379 1.150921 -1.211360 -0.047379 1 0 0 0 0 0 1 517074
-0.002282 -0.001291 0.121783 0.315680 1.086552 -1.287731 -0.047410 1 0 0 0 0 0 1 518067
-0.002286 -0.001295 0.121781 0.269790 1.038304 -1.327960 -0.047441 1 0 0 0 0 0 1 519048
-0.002287 -0.001296 0.121781 0.245087 1.012731 -1.343970 -0.047473 1 0 0 0 0 0 1 520068
-0.002288 -0.001297 0.121781 0.232546 1.000030 -1.350296 -0.047504 1 0 0 0 0 0 1 521068
-0.002289 -0.001298 0.121780 0.226286 0.993965 -1.353099 -0.047535 1 0 0 0 0 0 1 522068
-0.002289 -0.001298 0.121780 0.223209 0.991240 -1.354665 -0.047566 1 0 0 0 0 0 1 523064
-0.002289 -0.001298 0.121780 0.221739 0.990187 -1.355793 -0.047598 1 0 0 0 0 0 1 524068
-0.002289 -0.001298 0.121780 0.221071 0.989993 -1.356769 -0.047629 1 0 0 0 0 0 1 525068
-0.002289 -0.001298 0.121780 0.220814 0.990217 -1.357679 -0.047660 1 0 0 0 0 0 1 526065
-0.002294 -0.001279 0.121770 0.295482 0.734147 -1.217530 -0.047692 1 0 0 0 0 0 1 527070
-0.002297 -0.001270 0.121767 0.270511 0.825254 -1.288802 -0.047723 1 0 0 0 0 0 1 528069
-0.002299 -0.001265 0.121765 0.251174 0.892540 -1.326392 -0.047754 1 0 0 0 0 0 1 529068
-0.002299 -0.001263 0.121765 0.240654 0.928452 -1.341337 -0.047785 1 0 0 0 0 0 1 530047
-0.002300 -0.001262 0.121765 0.235296 0.946897 -1.347305 -0.047816 1 0 0 0 0 0 1 531066
-0.002300 -0.001261 0.121765 0.232641 0.956408 -1.349982 -0.047848 1 0 0 0 0 0 1 532065
-0.002300 -0.001261 0.121765 0.231383 0.961523 -1.351542 -0.047881 1 0 0 0 0 0 1 533125
-0.002300 -0.001261 0.121765 0.230809 0.964373 -1.352655 -0.047912 1 0 0 0 0 0 1 534132
-0.002300 -0.001261 0.121765 0.230602 0.966120 -1.353617 -0.047944 1 0 0 0 0 0 1 535133
-0.002300 -0.001261 0.121765 0.230577 0.967281 -1.354487 -0.047974 1 0 0 0 0 0 1 536101
-0.002300 -0.001261 0.121765 0.230626 0.968209 -1.355421 -0.048006 1 0 0 0 0 0 1 537137
-0.002300 -0.001261 0.121765 0.230740 0.968979 -1.356298 -0.048037 1 0 0 0 0 0 1 538130
-0.002300 -0.001261 0.121765 0.230862 0.969670 -1.357183 -0.048069 1 0 0 0 0 0 1 539133
-0.002300 -0.001261 0.121765 0.230999 0.970339 -1.358064 -0.048100 1 0 0 0 0 0 1 540132
-0.002300 -0.001261 0.121765 0.231154 0.970997 -1.358952 -0.048131 1 0 0 0 0 0 1 541139
-0.002300 -0.001261 0.121765 0.231299 0.971605 -1.359801 -0.048161 1 0 0 0 0 0 1 542101
-0.002300 -0.001261 0.121765 0.231450 0.972235 -1.360683 -0.048193 1 0 0 0 0 0 1 543101
-0.002300 -0.001261 0.121765 0.231588 0.972868 -1.361579 -0.048224 1 0 0 0 0 0 1 544101
-0.002300 -0.001261 0.121765 0.231737 0.973500 -1.362445 -0.048255 1 0 0 0 0 0 1 545103
-0.002300 -0.001261 0.121765 0.231895 0.974136 -1.363334 -0.048286 1 0 0 0 0 0 1 546099
-0.002300 -0.001261 0.121765 0.232039 0.974792 -1.364241 -0.048319 1 0 0 0 0 0 1 547132
-0.002294 -0.001279 0.121744 0.145535 1.225033 -1.077158 -0.048349 1 0 0 0 0 0 1 548122
-0.002291 -0.001288 0.121736 0.178357 1.139842 -1.221561 -0.048380 1 0 0 0 0 0 1 549101
-0.002289 -0.001293 0.121734 0.201014 1.075683 -1.297283 -0.048411 1 0 0 0 0 0 1 550100
-0.002289 -0.001295 0.121733 0.212520 1.041452 -1.326871 -0.048443 1 0 0 0 0 0 1 551123
-0.002288 -0.001296 0.121733 0.218184 1.024306 -1.338052 -0.048475 1 0 0 0 0 0 1 552129
-0.002288 -0.001297 0.121733 0.221001 1.015973 -1.342560 -0.048506 1 0 0 0 0 0 1 553124
-0.002288 -0.001297 0.121732 0.222457 1.012102 -1.344697 -0.048536 1 0 0 0 0 0 1 554106
-0.002288 -0.001297 0.121732 0.223240 1.010513 -1.346025 -0.048568 1 0 0 0 0 0 1 555122
-0.002288 -0.001297 0.121732 0.223701 1.010015 -1.347029 -0.048599 1 0 0 0 0 0 1 556107
-0.002288 -0.001297 0.121732 0.224012 1.010104 -1.347973 -0.048631 1 0 0 0 0 0 1 557124
-0.002288 -0.001297 0.121732 0.224241 1.010460 -1.348831 -0.048661 1 0 0 0 0 0 1 558106
-0.002288 -0.001297 0.121732 0.224422 1.010977 -1.349734 -0.048693 1 0 0 0 0 0 1 559124
-0.002288 -0.001297 0.121732 0.224583 1.011548 -1.350575 -0.048724 1 0 0 0 0 0 1 560108
-0.002288 -0.001297 0.121732 0.224734 1.012160 -1.351463 -0.048756 1 0 0 0 0 0 1 561126
-0.002288 -0.001297 0.121732 0.224887 1.012790 -1.352319 -0.048786 1 0 0 0 0 0 1 562106
-0.002288 -0.001297 0.121732 0.225039 1.013438 -1.353194 -0.048818 1 0 0 0 0 0 1 563123
-0.002294 -0.001279 0.121722 0.299963 0.757302 -1.212791 -0.048849 1 0 0 0 0 0 1 564107
-0.002296 -0.001270 0.121719 0.275162 0.848294 -1.283941 -0.048879 1 0 0 0 0 0 1 565069
-0.002298 -0.001265 0.121717 0.255908 0.915510 -1.321478 -0.048910 1 0 0 0 0 0 1 566053
-0.002298 -0.001263 0.121717 0.245429 0.951400 -1.336418 -0.048941 1 0 0 0 0 0 1 567054
-0.002299 -0.001262 0.121717 0.240088 0.969822 -1.342349 -0.048973 1 0 0 0 0 0 1 568067
-0.002280 -0.001265 0.121707 -0.026173 1.040460 -1.208292 -0.049004 1 0 0 0 0 0 1 569054
-0.002271 -0.001267 0.121703 0.065677 1.024880 -1.277825 -0.049035 1 0 0 0 0 0 1 570064
-0.002266 -0.001268 0.121702 0.133446 1.011890 -1.314382 -0.049066 1 0 0 0 0 0 1 571055
-0.002276 -0.001283 0.121691 0.346290 1.193628 -1.177461 -0.049098 1 0 0 0 0 0 1 572065
-0.002282 -0.001290 0.121687 0.303904 1.125356 -1.258617 -0.049129 1 0 0 0 0 0 1 573054
-0.002284 -0.001293 0.121685 0.267157 1.075150 -1.300531 -0.049160 1 0 0 0 0 0 1 574063
-0.002286 -0.001295 0.121685 0.247024 1.048577 -1.317057 -0.049191 1 0 0 0 0 0 1 575053
-0.002286 -0.001296 0.121685 0.236764 1.035377 -1.323533 -0.049223 1 0 0 0 0 0 1 576064
-0.002287 -0.001296 0.121684 0.231633 1.029043 -1.326362 -0.049254 1 0 0 0 0 0 1 577054
-0.002287 -0.001297 0.121684 0.229123 1.026217 -1.327915 -0.049285 1 0 0 0 0 0 1 578075
-0.002300 -0.001310 0.121673 0.404865 1.213664 -1.177386 -0.049317 1 0 0 0 0 0 1 579075
-0.002306 -0.001317 0.121670 0.343908 1.148476 -1.253745 -0.049348 1 0 0 0 0 0 1 580074
-0.002310 -0.001321 0.121668 0.297898 1.099858 -1.293953 -0.049379 1 0 0 0 0 0 1 581071
-0.002292 -0.001327 0.121658 0.009510 1.135154 -1.173107 -0.049410 1 0 0 0 0 0 1 582059
-0.002284 -0.001330 0.121654 0.089957 1.101801 -1.247411 -0.049441 1 0 0 0 0 0 1 583064
-0.002279 -0.001332 0.121653 0.151966 1.079857 -1.285640 -0.049473 1 0 0 0 0 0 1 584061
-0.002277 -0.001333 0.121652 0.184943 1.068530 -1.300751 -0.049504 1 0 0 0 0 0 1 585063
-0.002276 -0.001333 0.121652 0.201611 1.063064 -1.306700 -0.049535 1 0 0 0 0 0 1 586060
-0.002276 -0.001333 0.121652 0.210008 1.060647 -1.309345 -0.049567 1 0 0 0 0 0 1 587072
-0.002275 -0.001333 0.121652 0.214247 1.059735 -1.310784 -0.049597 1 0 0 0 0 0 1 588049
-0.002275 -0.001333 0.121652 0.216440 1.059666 -1.311893 -0.049631 1 0 0 0 0 0 1 589129
-0.002288 -0.001347 0.121641 0.394525 1.248415 -1.161004 -0.049660 1 0 0 0 0 0 1 590066
-0.002294 -0.001354 0.121637 0.334787 1.184034 -1.237326 -0.049691 1 0 0 0 0 0 1 591066
-0.002298 -0.001357 0.121636 0.289390 1.135814 -1.277483 -0.049722 1 0 0 0 0 0 1 592050
-0.002299 -0.001359 0.121636 0.264969 1.110255 -1.293413 -0.049754 1 0 0 0 0 0 1 593068
-0.002300 -0.001360 0.121635 0.252546 1.097573 -1.299643 -0.049785 1 0 0 0 0 0 1 594065
-0.002282 -0.001365 0.121625 -0.017288 1.152567 -1.165481 -0.049816 1 0 0 0 0 0 1 595064
-0.002285 -0.001381 0.121611 0.249476 1.317828 -1.083144 -0.049848 1 0 0 0 0 0 1 596065
-0.002287 -0.001389 0.121606 0.255913 1.236235 -1.195209 -0.049879 1 0 0 0 0 0 1 597065
-0.002288 -0.001393 0.121604 0.245530 1.178749 -1.249083 -0.049910 1 0 0 0 0 0 1 598074
-0.002288 -0.001395 0.121603 0.238715 1.148407 -1.269893 -0.049941 1 0 0 0 0 0 1 599067
-0.002289 -0.001396 0.121603 0.235079 1.133302 -1.277843 -0.049973 1 0 0 0 0 0 1 600067
-0.002289 -0.001397 0.121603 0.233256 1.126062 -1.281178 -0.050004 1 0 0 0 0 0 1 601071
-0.002289 -0.001397 0.121603 0.232402 1.122753 -1.282859 -0.050035 1 0 0 0 0 0 1 602063
-0.002289 -0.001397 0.121603 0.232040 1.121460 -1.283971 -0.050066 1 0 0 0 0 0 1 603065
-0.002289 -0.001397 0.121603 0.231915 1.121152 -1.284865 -0.050097 1 0 0 0 0 0 1 604046
-0.002289 -0.001397 0.121603 0.231943 1.121353 -1.285721 -0.050129 1 0 0 0 0 0 1 605065
-0.002302 -0.001411 0.121592 0.408891 1.310223 -1.134503 -0.050160 1 0 0 0 0 0 1 606066
-0.002289 -0.001422 0.121578 0.085097 1.307105 -1.073836 -0.050191 1 0 0 0 0 0 1 607064
-0.002283 -0.001428 0.121573 0.132323 1.238589 -1.182114 -0.050223 1 0 0 0 0 0 1 608065
-0.002280 -0.001431 0.121572 0.175943 1.197364 -1.233495 -0.050254 1 0 0 0 0 0 1 609069
-0.002278 -0.001432 0.121571 0.199472 1.176116 -1.253290 -0.050285 1 0 0 0 0 0 1 610045
-0.002278 -0.001433 0.121571 0.211370 1.165693 -1.260900 -0.050316 1 0 0 0 0 0 1 611064
-0.002277 -0.001434 0.121571 0.217336 1.160793 -1.264073 -0.050348 1 0 0 0 0 0 1 612061
-0.002290 -0.001447 0.121560 0.397249 1.347052 -1.113573 -0.050379 1 0 0 0 0 0 1 613066
-0.002296 -0.001454 0.121556 0.338599 1.281746 -1.190222 -0.050410 1 0 0 0 0 0 1 614067
-0.002300 -0.001458 0.121555 0.293757 1.233084 -1.230479 -0.050441 1 0 0 0 0 0 1 615044
-0.002301 -0.001460 0.121554 0.269610 1.207325 -1.246415 -0.050473 1 0 0 0 0 0 1 616065
-0.002302 -0.001461 0.121554 0.257337 1.194549 -1.252622 -0.050504 1 0 0 0 0 0 1 617053
-0.002302 -0.001461 0.121554 0.251216 1.188480 -1.255317 -0.050535 1 0 0 0 0 0 1 618062
-0.002303 -0.001461 0.121554 0.248201 1.185791 -1.256753 -0.050566 1 0 0 0 0 0 1 619039
-0.002303 -0.001461 0.121554 0.246780 1.184818 -1.257787 -0.050597 1 0 0 0 0 0 1 620057
-0.002308 -0.001443 0.121544 0.321052 0.927424 -1.117639 -0.050631 1 0 0 0 0 0 1 621130
-0.002311 -0.001434 0.121540 0.295954 1.017929 -1.188471 -0.050662 1 0 0 0 0 0 1 622134
-0.002313 -0.001429 0.121539 0.276560 1.084870 -1.225743 -0.050692 1 0 0 0 0 0 1 623097
-0.002313 -0.001427 0.121538 0.266020 1.120672 -1.240525 -0.050724 1 0 0 0 0 0 1 624101
-0.002295 -0.001430 0.121528 -0.003071 1.200065 -1.109227 -0.050755 1 0 0 0 0 0 1 625099
-0.002285 -0.001432 0.121525 0.086978 1.189204 -1.179815 -0.050786 1 0 0 0 0 0 1 626097
-0.002281 -0.001432 0.121523 0.153794 1.178573 -1.216687 -0.050817 1 0 0 0 0 0 1 627097
-0.002278 -0.001433 0.121523 0.189197 1.172899 -1.231262 -0.050849 1 0 0 0 0 0 1 628097
-0.002277 -0.001433 0.121523 0.207071 1.170287 -1.236994 -0.050880 1 0 0 0 0 0 1 629098
-0.002277 -0.001433 0.121523 0.216050 1.169334 -1.239520 -0.050912 1 0 0 0 0 0 1 630128
-0.002276 -0.001433 0.121523 0.220614 1.169179 -1.240897 -0.050943 1 0 0 0 0 0 1 631121
-0.002276 -0.001433 0.121523 0.222955 1.169476 -1.241876 -0.050975 1 0 0 0 0 0 1 632126
-0.002289 -0.001447 0.121512 0.401102 1.358374 -1.090459 -0.051006 1 0 0 0 0 0 1 633123
-0.002295 -0.001454 0.121508 0.341651 1.294490 -1.166786 -0.051037 1 0 0 0 0 0 1 634121
-0.002299 -0.001457 0.121507 0.296424 1.246544 -1.206949 -0.051068 1 0 0 0 0 0 1 635126
-0.002300 -0.001459 0.121506 0.272073 1.221118 -1.222791 -0.051099 1 0 0 0 0 0 1 636120
-0.002301 -0.001460 0.121506 0.259687 1.208494 -1.228919 -0.051129 1 0 0 0 0 0 1 637059
-0.002302 -0.001460 0.121506 0.253518 1.202515 -1.231589 -0.051160 1 0 0 0 0 0 1 638062
-0.002302 -0.001461 0.121506 0.250497 1.199867 -1.233005 -0.051191 1 0 0 0 0 0 1 639051
-0.002302 -0.001461 0.121506 0.249056 1.198918 -1.233996 -0.051223 1 0 0 0 0 0 1 640062
-0.002302 -0.001461 0.121506 0.248400 1.198805 -1.234828 -0.051254 1 0 0 0 0 0 1 641052
-0.002302 -0.001461 0.121506 0.248167 1.199121 -1.235619 -0.051285 1 0 0 0 0 0 1 642063
-0.002302 -0.001461 0.121506 0.248098 1.199627 -1.236375 -0.051316 1 0 0 0 0 0 1 643051
-0.002302 -0.001461 0.121506 0.248165 1.200262 -1.237134 -0.051348 1 0 0 0 0 0 1 644062
-0.002307 -0.001442 0.121496 0.323189 0.943483 -1.096679 -0.051378 1 0 0 0 0 0 1 645052
-0.002291 -0.001437 0.121482 0.034706 1.095249 -1.030222 -0.051410 1 0 0 0 0 0 1 646062
-0.002283 -0.001435 0.121477 0.108091 1.141984 -1.135510 -0.051441 1 0 0 0 0 0 1 647050
-0.002279 -0.001434 0.121476 0.165659 1.162110 -1.185736 -0.051473 1 0 0 0 0 0 1 648062
-0.002277 -0.001433 0.121475 0.196252 1.171952 -1.205078 -0.051504 1 0 0 0 0 0 1 649052
-0.002276 -0.001433 0.121475 0.211682 1.177105 -1.212482 -0.051535 1 0 0 0 0 0 1 650062
-0.002276 -0.001433 0.121475 0.219428 1.179983 -1.215552 -0.051566 1 0 0 0 0 0 1 651061
-0.002275 -0.001433 0.121475 0.223368 1.181767 -1.217108 -0.051597 1 0 0 0 0 0 1 652051
-0.002275 -0.001433 0.121475 0.225390 1.183024 -1.218137 -0.051629 1 0 0 0 0 0 1 653062
-0.002275 -0.001433 0.121475 0.226466 1.184001 -1.218969 -0.051660 1 0 0 0 0 0 1 654053
-0.002275 -0.001433 0.121475 0.227081 1.184858 -1.219757 -0.051691 1 0 0 0 0 0 1 655067
-0.002275 -0.001433 0.121475 0.227454 1.185631 -1.220506 -0.051723 1 0 0 0 0 0 1 656069
-0.002275 -0.001433 0.121475 0.227705 1.186397 -1.221253 -0.051754 1 0 0 0 0 0 1 657076
-0.002288 -0.001446 0.121464 0.404902 1.375613 -1.069592 -0.051785 1 0 0 0 0 0 1 658060
-0.002294 -0.001453 0.121460 0.345026 1.311941 -1.145833 -0.051816 1 0 0 0 0 0 1 659062
-0.002298 -0.001457 0.121459 0.299607 1.264126 -1.185947 -0.051848 1 0 0 0 0 0 1 660067
-0.002299 -0.001458 0.121458 0.275159 1.238773 -1.201747 -0.051879 1 0 0 0 0 0 1 661059
-0.002300 -0.001459 0.121458 0.262736 1.226224 -1.207902 -0.051910 1 0 0 0 0 0 1 662069
-0.002306 -0.001441 0.121448 0.331488 0.962732 -1.069231 -0.051941 1 0 0 0 0 0 1 663058
-0.002309 -0.001432 0.121444 0.303674 1.050056 -1.140624 -0.051973 1 0 0 0 0 0 1 664068
-0.002291 -0.001432 0.121433 0.019059 1.176438 -1.040759 -0.052004 1 0 0 0 0 0 1 665071
-0.002283 -0.001432 0.121429 0.100277 1.191087 -1.123579 -0.052035 1 0 0 0 0 0 1 666071
-0.002278 -0.001432 0.121428 0.162489 1.193348 -1.164796 -0.052066 1 0 0 0 0 0 1 667065
-0.002276 -0.001432 0.121427 0.195544 1.194125 -1.180873 -0.052098 1 0 0 0 0 0 1 668064
-0.002275 -0.001432 0.121427 0.212238 1.194741 -1.187097 -0.052129 1 0 0 0 0 0 1 669064
-0.002275 -0.001432 0.121427 0.220624 1.195331 -1.189737 -0.052159 1 0 0 0 0 0 1 670044
-0.002274 -0.001432 0.121427 0.224880 1.196018 -1.191138 -0.052191 1 0 0 0 0 0 1 671065
-0.002274 -0.001432 0.121427 0.227060 1.196697 -1.192092 -0.052223 1 0 0 0 0 0 1 672062
-0.002274 -0.001432 0.121427 0.228220 1.197400 -1.192887 -0.052254 1 0 0 0 0 0 1 673064
-0.002274 -0.001432 0.121427 0.228877 1.198106 -1.193632 -0.052285 1 0 0 0 0 0 1 674071
-0.002274 -0.001432 0.121427 0.229258 1.198810 -1.194352 -0.052316 1 0 0 0 0 0 1 675067
-0.002274 -0.001432 0.121427 0.229527 1.199513 -1.195061 -0.052347 1 0 0 0 0 0 1 676046
-0.002274 -0.001432 0.121427 0.229732 1.200243 -1.195791 -0.052379 1 0 0 0 0 0 1 677070
-0.002274 -0.001432 0.121427 0.229892 1.200958 -1.196496 -0.052410 1 0 0 0 0 0 1 678060
-0.002274 -0.001432 0.121427 0.230051 1.201682 -1.197210 -0.052441 1 0 0 0 0 0 1 679062
-0.002274 -0.001432 0.121427 0.230205 1.202384 -1.197923 -0.052473 1 0 0 0 0 0 1 680061
-0.002274 -0.001432 0.121427 0.230338 1.203099 -1.198631 -0.052503 1 0 0 0 0 0 1 681045
-0.002274 -0.001432 0.121427 0.230478 1.203803 -1.199338 -0.052534 1 0 0 0 0 0 1 682043
-0.002287 -0.001446 0.121416 0.407692 1.393110 -1.047509 -0.052566 1 0 0 0 0 0 1 683042
-0.002293 -0.001453 0.121412 0.347914 1.329563 -1.123707 -0.052597 1 0 0 0 0 0 1 684045
-0.002297 -0.001456 0.121411 0.302529 1.281813 -1.163786 -0.052629 1 0 0 0 0 0 1 685069
-0.002298 -0.001458 0.121410 0.278101 1.256483 -1.179563 -0.052660 1 0 0 0 0 0 1 686062
-0.002299 -0.001459 0.121410 0.265693 1.243930 -1.185680 -0.052691 1 0 0 0 0 0 1 687062
-0.002300 -0.001459 0.121410 0.259507 1.237979 -1.188291 -0.052722 1 0 0 0 0 0 1 688060
-0.002305 -0.001441 0.121400 0.331440 0.977725 -1.048212 -0.052754 1 0 0 0 0 0 1 689063
-0.002308 -0.001432 0.121396 0.305284 1.066534 -1.119124 -0.052785 1 0 0 0 0 0 1 690066
-0.002310 -0.001427 0.121395 0.285362 1.132621 -1.156365 -0.052816 1 0 0 0 0 0 1 691043
-0.002310 -0.001425 0.121394 0.274561 1.167993 -1.171085 -0.052848 1 0 0 0 0 0 1 692061
-0.002311 -0.001424 0.121394 0.269064 1.186169 -1.176806 -0.052879 1 0 0 0 0 0 1 693063
-0.002311 -0.001423 0.121394 0.266329 1.195596 -1.179279 -0.052910 1 0 0 0 0 0 1 694061
-0.002311 -0.001423 0.121394 0.265021 1.200658 -1.180589 -0.052941 1 0 0 0 0 0 1 695055
-0.002311 -0.001423 0.121394 0.264449 1.203552 -1.181514 -0.052973 1 0 0 0 0 0 1 696066
-0.002311 -0.001423 0.121394 0.264246 1.205351 -1.182289 -0.053004 1 0 0 0 0 0 1 697069
-0.002311 -0.001423 0.121394 0.264212 1.206595 -1.183016 -0.053035 1 0 0 0 0 0 1 698060
-0.002311 -0.001423 0.121394 0.264280 1.207585 -1.183715 -0.053066 1 0 0 0 0 0 1 699061
-0.002324 -0.001436 0.121383 0.441467 1.397065 -1.031718 -0.053097 1 0 0 0 0 0 1 700059
-0.002330 -0.001443 0.121379 0.381789 1.333641 -1.107903 -0.053129 1 0 0 0 0 0 1 701062
-0.002334 -0.001447 0.121378 0.336463 1.285951 -1.147954 -0.053160 1 0 0 0 0 0 1 702059
-0.002316 -0.001453 0.121368 0.047935 1.321728 -1.026255 -0.053191 1 0 0 0 0 0 1 703042
-0.002308 -0.001456 0.121364 0.127793 1.288950 -1.100301 -0.053222 1 0 0 0 0 0 1 704060
-0.002303 -0.001457 0.121363 0.189432 1.267330 -1.138313 -0.053254 1 0 0 0 0 0 1 705063
-0.002301 -0.001458 0.121362 0.222237 1.256149 -1.153237 -0.053285 1 0 0 0 0 0 1 706062
-0.002300 -0.001459 0.121362 0.238818 1.250807 -1.159019 -0.053316 1 0 0 0 0 0 1 707060
-0.002300 -0.001459 0.121362 0.247154 1.248440 -1.161494 -0.053347 1 0 0 0 0 0 1 708049
-0.002299 -0.001459 0.121362 0.251411 1.247669 -1.162852 -0.053381 1 0 0 0 0 0 1 709117
-0.002299 -0.001459 0.121362 0.253590 1.247603 -1.163741 -0.053411 1 0 0 0 0 0 1 710102
-0.002299 -0.001459 0.121362 0.254752 1.247962 -1.164510 -0.053443 1 0 0 0 0 0 1 711117
-0.002299 -0.001459 0.121362 0.255421 1.248494 -1.165211 -0.053474 1 0 0 0 0 0 1 712104
-0.002312 -0.001473 0.121351 0.432929 1.437736 -1.013077 -0.053506 1 0 0 0 0 0 1 713117
-0.002318 -0.001479 0.121347 0.373445 1.374312 -1.089258 -0.053536 1 0 0 0 0 0 1 714103
-0.002322 -0.001483 0.121346 0.328232 1.326653 -1.129310 -0.053568 1 0 0 0 0 0 1 715121
-0.002323 -0.001485 0.121345 0.303893 1.301360 -1.145045 -0.053599 1 0 0 0 0 0 1 716103
-0.002324 -0.001486 0.121345 0.291537 1.288848 -1.151130 -0.053631 1 0 0 0 0 0 1 717116
-0.002325 -0.001486 0.121345 0.285384 1.282934 -1.153706 -0.053662 1 0 0 0 0 0 1 718117
-0.002325 -0.001486 0.121345 0.282355 1.280308 -1.155053 -0.053693 1 0 0 0 0 0 1 719101
-0.002325 -0.001486 0.121345 0.280926 1.279397 -1.155956 -0.053724 1 0 0 0 0 0 1 720119
-0.002325 -0.001486 0.121345 0.280283 1.279239 -1.156678 -0.053754 1 0 0 0 0 0 1 721056
-0.002325 -0.001486 0.121345 0.280050 1.279565 -1.157379 -0.053785 1 0 0 0 0 0 1 722060
-0.002325 -0.001486 0.121345 0.280001 1.280094 -1.158048 -0.053816 1 0 0 0 0 0 1 723049
-0.002338 -0.001500 0.121334 0.457150 1.469312 -1.005720 -0.053847 1 0 0 0 0 0 1 724059
-0.002344 -0.001507 0.121330 0.397593 1.405989 -1.081933 -0.053878 1 0 0 0 0 0 1 725048
-0.002347 -0.001510 0.121329 0.352339 1.358387 -1.121996 -0.053910 1 0 0 0 0 0 1 726062
-0.002349 -0.001512 0.121328 0.327993 1.333142 -1.137742 -0.053941 1 0 0 0 0 0 1 727049
-0.002350 -0.001513 0.121328 0.315625 1.320653 -1.143821 -0.053973 1 0 0 0 0 0 1 728061
-0.002350 -0.001513 0.121328 0.309480 1.314728 -1.146385 -0.054003 1 0 0 0 0 0 1 729050
-0.002351 -0.001514 0.121328 0.306469 1.312134 -1.147723 -0.054035 1 0 0 0 0 0 1 730059
-0.002332 -0.001518 0.121318 0.040735 1.372282 -1.011025 -0.054066 1 0 0 0 0 0 1 731050
-0.002322 -0.001520 0.121315 0.132197 1.352019 -1.079675 -0.054097 1 0 0 0 0 0 1 732059
-0.002318 -0.001522 0.121313 0.199693 1.336721 -1.115750 -0.054128 1 0 0 0 0 0 1 733051
-0.002315 -0.001522 0.121313 0.235437 1.328727 -1.129986 -0.054160 1 0 0 0 0 0 1 734054
-0.002314 -0.001523 0.121313 0.253496 1.324978 -1.135525 -0.054191 1 0 0 0 0 0 1 735062
-0.002313 -0.001523 0.121313 0.262650 1.323746 -1.138143 -0.054235 1 0 0 0 0 0 1 736445
-0.002313 -0.001523 0.121313 0.267209 1.323043 -1.139147 -0.054254 1 0 0 0 0 0 1 737059
-0.002313 -0.001523 0.121313 0.269569 1.323238 -1.140022 -0.054285 1 0 0 0 0 0 1 738066
-0.002313 -0.001523 0.121313 0.270842 1.323705 -1.140745 -0.054316 1 0 0 0 0 0 1 739066
-0.002313 -0.001523 0.121313 0.271545 1.324313 -1.141428 -0.054347 1 0 0 0 0 0 1 740056
-0.002326 -0.001536 0.121302 0.449111 1.513568 -0.988918 -0.054378 1 0 0 0 0 0 1 741045
-0.002332 -0.001543 0.121298 0.389803 1.450436 -1.065149 -0.054410 1 0 0 0 0 0 1 742068
-0.002335 -0.001547 0.121296 0.344700 1.402902 -1.105173 -0.054441 1 0 0 0 0 0 1 743058
-0.002337 -0.001548 0.121296 0.320410 1.377703 -1.120907 -0.054473 1 0 0 0 0 0 1 744067
-0.002338 -0.001549 0.121296 0.308078 1.365253 -1.126979 -0.054504 1 0 0 0 0 0 1 745072
-0.002338 -0.001550 0.121296 0.301939 1.359343 -1.129524 -0.054535 1 0 0 0 0 0 1 746063
-0.002339 -0.001550 0.121296 0.298920 1.356773 -1.130846 -0.054566 1 0 0 0 0 0 1 747061
-0.002344 -0.001531 0.121285 0.372568 1.097709 -0.990214 -0.054597 1 0 0 0 0 0 1 748059
-0.002347 -0.001522 0.121282 0.347357 1.187191 -1.060705 -0.054629 1 0 0 0 0 0 1 749061
-0.002348 -0.001518 0.121281 0.327907 1.253587 -1.097742 -0.054659 1 0 0 0 0 0 1 750041
-0.002349 -0.001515 0.121280 0.317364 1.289133 -1.112331 -0.054691 1 0 0 0 0 0 1 751058
-0.002330 -0.001519 0.121270 0.047582 1.368487 -0.980271 -0.054722 1 0 0 0 0 0 1 752060
-0.002321 -0.001520 0.121267 0.136872 1.357870 -1.050563 -0.054754 1 0 0 0 0 0 1 753072
-0.002317 -0.001521 0.121265 0.203282 1.347369 -1.087201 -0.054785 1 0 0 0 0 0 1 754065
-0.002314 -0.001522 0.121265 0.238457 1.341769 -1.101602 -0.054816 1 0 0 0 0 0 1 755062
-0.002313 -0.001522 0.121265 0.256231 1.339200 -1.107172 -0.054848 1 0 0 0 0 0 1 756061
-0.002313 -0.001522 0.121265 0.265177 1.338261 -1.109534 -0.054878 1 0 0 0 0 0 1 757042
-0.002325 -0.001536 0.121254 0.446879 1.526780 -0.957509 -0.054909 1 0 0 0 0 0 1 758040
-0.002331 -0.001543 0.121250 0.389714 1.463342 -1.033900 -0.054941 1 0 0 0 0 0 1 759060
-0.002335 -0.001546 0.121248 0.345658 1.415649 -1.073976 -0.054972 1 0 0 0 0 0 1 760056
-0.002336 -0.001548 0.121248 0.321915 1.390378 -1.089702 -0.055004 1 0 0 0 0 0 1 761062
-0.002337 -0.001549 0.121248 0.309840 1.377876 -1.095740 -0.055035 1 0 0 0 0 0 1 762059
-0.002337 -0.001549 0.121248 0.303834 1.371969 -1.098282 -0.055066 1 0 0 0 0 0 1 763058
-0.002338 -0.001549 0.121248 0.300909 1.369385 -1.099569 -0.055098 1 0 0 0 0 0 1 764060
-0.002338 -0.001549 0.121248 0.299511 1.368481 -1.100430 -0.055129 1 0 0 0 0 0 1 765061
-0.002338 -0.001549 0.121248 0.298903 1.368417 -1.101133 -0.055160 1 0 0 0 0 0 1 766059
-0.002338 -0.001550 0.121248 0.298670 1.368767 -1.101789 -0.055191 1 0 0 0 0 0 1 767059
-0.002338 -0.001550 0.121248 0.298649 1.369344 -1.102419 -0.055223 1 0 0 0 0 0 1 768062
-0.002338 -0.001550 0.121248 0.298720 1.369999 -1.103053 -0.055254 1 0 0 0 0 0 1 769061
-0.002338 -0.001550 0.121248 0.298838 1.370706 -1.103662 -0.055284 1 0 0 0 0 0 1 770041
-0.002319 -0.001554 0.121238 0.034513 1.432535 -0.966419 -0.055316 1 0 0 0 0 0 1 771060
-0.002309 -0.001556 0.121234 0.126477 1.413221 -1.034922 -0.055347 1 0 0 0 0 0 1 772057
-0.002305 -0.001557 0.121233 0.194218 1.398391 -1.070948 -0.055379 1 0 0 0 0 0 1 773059
-0.002302 -0.001558 0.121233 0.230087 1.390628 -1.085116 -0.055410 1 0 0 0 0 0 1 774047
-0.002301 -0.001558 0.121233 0.248187 1.387018 -1.090606 -0.055441 1 0 0 0 0 0 1 775067
-0.002301 -0.001558 0.121232 0.257303 1.385552 -1.092929 -0.055473 1 0 0 0 0 0 1 776063
-0.002300 -0.001558 0.121232 0.261915 1.385215 -1.094150 -0.055504 1 0 0 0 0 0 1 777060
-0.002313 -0.001572 0.121221 0.441535 1.574060 -0.941524 -0.055535 1 0 0 0 0 0 1 778060
-0.002319 -0.001579 0.121218 0.383358 1.510879 -1.017761 -0.055566 1 0 0 0 0 0 1 779057
-0.002322 -0.001582 0.121216 0.338812 1.463359 -1.057764 -0.055597 1 0 0 0 0 0 1 780057
-0.002324 -0.001584 0.121216 0.314814 1.438178 -1.073464 -0.055629 1 0 0 0 0 0 1 781059
-0.002325 -0.001585 0.121216 0.302626 1.425701 -1.079468 -0.055659 1 0 0 0 0 0 1 782040
-0.002325 -0.001585 0.121215 0.296546 1.419851 -1.081989 -0.055691 1 0 0 0 0 0 1 783058
-0.002326 -0.001586 0.121215 0.293581 1.417289 -1.083273 -0.055723 1 0 0 0 0 0 1 784062
-0.002326 -0.001586 0.121215 0.292164 1.416406 -1.084112 -0.055754 1 0 0 0 0 0 1 785060
-0.002326 -0.001586 0.121215 0.291545 1.416340 -1.084800 -0.055785 1 0 0 0 0 0 1 786058
-0.002326 -0.001586 0.121215 0.291310 1.416718 -1.085433 -0.055816 1 0 0 0 0 0 1 787048
-0.002326 -0.001586 0.121215 0.291280 1.417300 -1.086051 -0.055847 1 0 0 0 0 0 1 788058
-0.002326 -0.001586 0.121215 0.291348 1.418046 -1.086703 -0.055881 1 0 0 0 0 0 1 789122
-0.002331 -0.001567 0.121205 0.366615 1.160309 -0.945692 -0.055912 1 0 0 0 0 0 1 790116
-0.002334 -0.001558 0.121202 0.342217 1.250402 -1.015952 -0.055942 1 0 0 0 0 0 1 791100
-0.002335 -0.001553 0.121200 0.323208 1.317141 -1.052880 -0.055974 1 0 0 0 0 0 1 792116
-0.002336 -0.001551 0.121200 0.312835 1.352778 -1.067352 -0.056004 1 0 0 0 0 0 1 793055
-0.002336 -0.001550 0.121200 0.307575 1.371143 -1.072943 -0.056035 1 0 0 0 0 0 1 794057
-0.002318 -0.001554 0.121190 0.040382 1.441778 -0.937281 -0.056066 1 0 0 0 0 0 1 795046
-0.002308 -0.001556 0.121186 0.130811 1.426906 -1.006369 -0.056097 1 0 0 0 0 0 1 796058
-0.002304 -0.001557 0.121185 0.197765 1.414292 -1.042557 -0.056128 1 0 0 0 0 0 1 797047
-0.002301 -0.001557 0.121185 0.233226 1.407643 -1.056779 -0.056160 1 0 0 0 0 0 1 798058
-0.002300 -0.001558 0.121185 0.251138 1.404566 -1.062251 -0.056191 1 0 0 0 0 0 1 799047
-0.002300 -0.001558 0.121184 0.260149 1.403394 -1.064571 -0.056222 1 0 0 0 0 0 1 800057
-0.002299 -0.001558 0.121184 0.264738 1.403189 -1.065770 -0.056254 1 0 0 0 0 0 1 801058
-0.002299 -0.001558 0.121184 0.267075 1.403457 -1.066570 -0.056285 1 0 0 0 0 0 1 802047
-0.002299 -0.001558 0.121184 0.268328 1.403988 -1.067235 -0.056316 1 0 0 0 0 0 1 803057
-0.002299 -0.001558 0.121184 0.269034 1.404644 -1.067847 -0.056347 1 0 0 0 0 0 1 804046
-0.002299 -0.001558 0.121184 0.269457 1.405367 -1.068454 -0.056379 1 0 0 0 0 0 1 805056
-0.002299 -0.001558 0.121184 0.269740 1.406106 -1.069045 -0.056410 1 0 0 0 0 0 1 806046
-0.002299 -0.001558 0.121184 0.269950 1.406868 -1.069643 -0.056441 1 0 0 0 0 0 1 807057
-0.002299 -0.001558 0.121184 0.270138 1.407638 -1.070236 -0.056472 1 0 0 0 0 0 1 808059
-0.002299 -0.001558 0.121184 0.270310 1.408424 -1.070829 -0.056504 1 0 0 0 0 0 1 809062
-0.002299 -0.001558 0.121184 0.270474 1.409203 -1.071429 -0.056535 1 0 0 0 0 0 1 810065
-0.002299 -0.001558 0.121184 0.270625 1.409983 -1.072023 -0.056566 1 0 0 0 0 0 1 811066
-0.002299 -0.001558 0.121184 0.270776 1.410740 -1.072601 -0.056597 1 0 0 0 0 0 1 812054
-0.002299 -0.001558 0.121184 0.270922 1.411531 -1.073201 -0.056629 1 0 0 0 0 0 1 813056
-0.002299 -0.001558 0.121184 0.271072 1.412315 -1.073797 -0.056660 1 0 0 0 0 0 1 814061
-0.002299 -0.001558 0.121184 0.271224 1.413076 -1.074378 -0.056691 1 0 0 0 0 0 1 815053
-0.002299 -0.001558 0.121184 0.271371 1.413867 -1.074977 -0.056722 1 0 0 0 0 0 1 816055
-0.002299 -0.001558 0.121184 0.271533 1.414651 -1.075562 -0.056754 1 0 0 0 0 0 1 817064
-0.002299 -0.001558 0.121184 0.271673 1.415437 -1.076169 -0.056785 1 0 0 0 0 0 1 818069
-0.002299 -0.001558 0.121184 0.271821 1.416215 -1.076761 -0.056816 1 0 0 0 0 0 1 819067
-0.002299 -0.001558 0.121184 0.271970 1.416962 -1.077332 -0.056847 1 0 0 0 0 0 1 820042
-0.002299 -0.001558 0.121184 0.272119 1.417767 -1.077942 -0.056879 1 0 0 0 0 0 1 821061
-0.002299 -0.001558 0.121184 0.272268 1.418544 -1.078533 -0.056910 1 0 0 0 0 0 1 822058
-0.002299 -0.001558 0.121184 0.272420 1.419310 -1.079117 -0.056941 1 0 0 0 0 0 1 823056
-0.002299 -0.001558 0.121184 0.272575 1.420110 -1.079710 -0.056972 1 0 0 0 0 0 1 824058
-0.002299 -0.001558 0.121184 0.272717 1.420883 -1.080309 -0.057004 1 0 0 0 0 0 1 825058
-0.002312 -0.001571 0.121173 0.450327 1.610539 -0.927183 -0.057035 1 0 0 0 0 0 1 826058
-0.002318 -0.001578 0.121170 0.391211 1.547846 -1.003241 -0.057066 1 0 0 0 0 0 1 827057
-0.002322 -0.001582 0.121168 0.346207 1.500569 -1.043165 -0.057098 1 0 0 0 0 0 1 828061
-0.002323 -0.001583 0.121168 0.321998 1.475503 -1.058809 -0.057129 1 0 0 0 0 0 1 829065
-0.002324 -0.001584 0.121168 0.309696 1.463118 -1.064799 -0.057160 1 0 0 0 0 0 1 830057
-0.002324 -0.001585 0.121168 0.303565 1.457263 -1.067280 -0.057191 1 0 0 0 0 0 1 831058
-0.002325 -0.001585 0.121167 0.300551 1.454723 -1.068536 -0.057222 1 0 0 0 0 0 1 832055
-0.002325 -0.001585 0.121167 0.299121 1.453852 -1.069349 -0.057254 1 0 0 0 0 0 1 833059
-0.002325 -0.001585 0.121167 0.298486 1.453803 -1.070011 -0.057285 1 0 0 0 0 0 1 834056
-0.002325 -0.001585 0.121167 0.298267 1.454178 -1.070627 -0.057316 1 0 0 0 0 0 1 835059
-0.002325 -0.001585 0.121167 0.298222 1.454763 -1.071213 -0.057347 1 0 0 0 0 0 1 836055
-0.002325 -0.001585 0.121167 0.298282 1.455425 -1.071801 -0.057378 1 0 0 0 0 0 1 837041
-0.002325 -0.001585 0.121167 0.298400 1.456178 -1.072390 -0.057410 1 0 0 0 0 0 1 838057
-0.002325 -0.001585 0.121167 0.298539 1.456961 -1.072974 -0.057441 1 0 0 0 0 0 1 839056
-0.002325 -0.001585 0.121167 0.298684 1.457737 -1.073552 -0.057472 1 0 0 0 0 0 1 840056
-0.002325 -0.001585 0.121167 0.298834 1.458506 -1.074132 -0.057503 1 0 0 0 0 0 1 841039
-0.002325 -0.001585 0.121167 0.298998 1.459312 -1.074727 -0.057535 1 0 0 0 0 0 1 842057
-0.002325 -0.001585 0.121167 0.299164 1.460092 -1.075303 -0.057566 1 0 0 0 0 0 1 843056
-0.002325 -0.001585 0.121167 0.299315 1.460886 -1.075899 -0.057597 1 0 0 0 0 0 1 844055
-0.002325 -0.001585 0.121167 0.299488 1.461676 -1.076471 -0.057629 1 0 0 0 0 0 1 845056
-0.002330 -0.001567 0.121157 0.374913 1.203575 -0.935144 -0.057659 1 0 0 0 0 0 1 846038
-0.002346 -0.001571 0.121143 0.528123 1.482358 -0.851397 -0.057691 1 0 0 0 0 0 1 847056
-0.002354 -0.001573 0.121138 0.450019 1.485574 -0.963746 -0.057722 1 0 0 0 0 0 1 848050
-0.002358 -0.001574 0.121136 0.394622 1.473203 -1.017558 -0.057754 1 0 0 0 0 0 1 849060
-0.002341 -0.001579 0.121125 0.100003 1.526864 -0.899915 -0.057785 1 0 0 0 0 0 1 850048
-0.002332 -0.001582 0.121122 0.176343 1.503293 -0.975395 -0.057816 1 0 0 0 0 0 1 851047
-0.002328 -0.001583 0.121120 0.236160 1.486305 -1.013818 -0.057847 1 0 0 0 0 0 1 852056
-0.002326 -0.001584 0.121120 0.268064 1.477433 -1.028776 -0.057878 1 0 0 0 0 0 1 853039
-0.002325 -0.001584 0.121120 0.284178 1.473271 -1.034509 -0.057910 1 0 0 0 0 0 1 854056
-0.002324 -0.001584 0.121120 0.292307 1.471555 -1.036883 -0.057941 1 0 0 0 0 0 1 855056
-0.002324 -0.001584 0.121120 0.296448 1.471065 -1.038072 -0.057972 1 0 0 0 0 0 1 856055
-0.002324 -0.001585 0.121120 0.298584 1.471222 -1.038862 -0.058004 1 0 0 0 0 0 1 857057
-0.002324 -0.001585 0.121120 0.299721 1.471693 -1.039501 -0.058035 1 0 0 0 0 0 1 858056
-0.002324 -0.001585 0.121120 0.300378 1.472326 -1.040076 -0.058066 1 0 0 0 0 0 1 859055
-0.002324 -0.001585 0.121120 0.300791 1.473038 -1.040661 -0.058098 1 0 0 0 0 0 1 860060
-0.002324 -0.001585 0.121120 0.301076 1.473777 -1.041207 -0.058128 1 0 0 0 0 0 1 861047
-0.002324 -0.001585 0.121120 0.301294 1.474561 -1.041776 -0.058160 1 0 0 0 0 0 1 862055
-0.002324 -0.001585 0.121120 0.301493 1.475336 -1.042329 -0.058191 1 0 0 0 0 0 1 863044
-0.002324 -0.001585 0.121120 0.301675 1.476121 -1.042894 -0.058222 1 0 0 0 0 0 1 864054
-0.002324 -0.001585 0.121120 0.301837 1.476905 -1.043448 -0.058253 1 0 0 0 0 0 1 865045
-0.002324 -0.001585 0.121120 0.302000 1.477706 -1.044015 -0.058285 1 0 0 0 0 0 1 866057
-0.002324 -0.001585 0.121120 0.302160 1.478488 -1.044567 -0.058316 1 0 0 0 0 0 1 867044
-0.002324 -0.001585 0.121120 0.302334 1.479278 -1.045134 -0.058347 1 0 0 0 0 0 1 868045
-0.002337 -0.001598 0.121108 0.480051 1.669084 -0.891609 -0.058379 1 0 0 0 0 0 1 869054
-0.002343 -0.001605 0.121105 0.421156 1.606607 -0.967623 -0.058409 1 0 0 0 0 0 1 870043
-0.002346 -0.001608 0.121103 0.376301 1.559476 -1.007527 -0.058441 1 0 0 0 0 0 1 871055
-0.002348 -0.001610 0.121103 0.352130 1.534471 -1.023133 -0.058472 1 0 0 0 0 0 1 872044
-0.002349 -0.001611 0.121103 0.339867 1.522143 -1.029086 -0.058504 1 0 0 0 0 0 1 873054
-0.002349 -0.001611 0.121103 0.333766 1.516303 -1.031549 -0.058535 1 0 0 0 0 0 1 874054
-0.002349 -0.001612 0.121103 0.330790 1.513782 -1.032751 -0.058566 1 0 0 0 0 0 1 875043
-0.002355 -0.001593 0.121092 0.404664 1.253839 -0.891535 -0.058597 1 0 0 0 0 0 1 876055
-0.002358 -0.001584 0.121089 0.379666 1.342699 -0.961666 -0.058628 1 0 0 0 0 0 1 877046
-0.002359 -0.001579 0.121088 0.360370 1.408797 -0.998508 -0.058660 1 0 0 0 0 0 1 878055
-0.002360 -0.001577 0.121087 0.349880 1.444171 -1.012927 -0.058691 1 0 0 0 0 0 1 879044
-0.002360 -0.001576 0.121087 0.344539 1.462374 -1.018453 -0.058723 1 0 0 0 0 0 1 880062
-0.002360 -0.001576 0.121087 0.341913 1.471874 -1.020744 -0.058754 1 0 0 0 0 0 1 881062
-0.002361 -0.001575 0.121087 0.340674 1.476999 -1.021905 -0.058785 1 0 0 0 0 0 1 882058
-0.002361 -0.001575 0.121087 0.340138 1.479962 -1.022678 -0.058817 1 0 0 0 0 0 1 883081
-0.002361 -0.001575 0.121087 0.339961 1.481823 -1.023278 -0.058847 1 0 0 0 0 0 1 884051
-0.002361 -0.001575 0.121087 0.339965 1.483142 -1.023841 -0.058878 1 0 0 0 0 0 1 885048
-0.002361 -0.001575 0.121087 0.340057 1.484187 -1.024406 -0.058910 1 0 0 0 0 0 1 886052
-0.002361 -0.001575 0.121087 0.340189 1.485130 -1.024951 -0.058941 1 0 0 0 0 0 1 887054
-0.002361 -0.001575 0.121087 0.340339 1.485972 -1.025491 -0.058972 1 0 0 0 0 0 1 888048
-0.002361 -0.001575 0.121087 0.340507 1.486801 -1.026037 -0.059003 1 0 0 0 0 0 1 889052
-0.002361 -0.001575 0.121087 0.340696 1.487606 -1.026577 -0.059035 1 0 0 0 0 0 1 890060
-0.002361 -0.001575 0.121087 0.340866 1.488397 -1.027134 -0.059066 1 0 0 0 0 0 1 891061
-0.002361 -0.001575 0.121087 0.341042 1.489198 -1.027667 -0.059098 1 0 0 0 0 0 1 892064
-0.002361 -0.001575 0.121087 0.341214 1.489981 -1.028203 -0.059128 1 0 0 0 0 0 1 893041
-0.002361 -0.001575 0.121087 0.341412 1.490767 -1.028755 -0.059160 1 0 0 0 0 0 1 894056
-0.002361 -0.001575 0.121087 0.341579 1.491566 -1.029297 -0.059191 1 0 0 0 0 0 1 895054
-0.002361 -0.001575 0.121087 0.341773 1.492340 -1.029840 -0.059222 1 0 0 0 0 0 1 896053
-0.002361 -0.001575 0.121087 0.341939 1.493140 -1.030383 -0.059254 1 0 0 0 0 0 1 897053
-0.002361 -0.001575 0.121087 0.342126 1.493907 -1.030934 -0.059285 1 0 0 0 0 0 1 898054
-0.002361 -0.001575 0.121087 0.342299 1.494689 -1.031455 -0.059315 1 0 0 0 0 0 1 899036
-0.002361 -0.001575 0.121087 0.342480 1.495510 -1.032018 -0.059348 1 0 0 0 0 0 1 900063
-0.002361 -0.001575 0.121087 0.342675 1.496282 -1.032561 -0.059379 1 0 0 0 0 0 1 901060
-0.002361 -0.001575 0.121087 0.342842 1.497082 -1.033104 -0.059410 1 0 0 0 0 0 1 902059
-0.002361 -0.001575 0.121087 0.343035 1.497852 -1.033644 -0.059441 1 0 0 0 0 0 1 903053
-0.002361 -0.001575 0.121087 0.343202 1.498654 -1.034188 -0.059472 1 0 0 0 0 0 1 904055
-0.002361 -0.001575 0.121087 0.343397 1.499429 -1.034732 -0.059504 1 0 0 0 0 0 1 905056
-0.002361 -0.001575 0.121087 0.343554 1.500220 -1.035282 -0.059535 1 0 0 0 0 0 1 906054
-0.002361 -0.001575 0.121087 0.343743 1.501004 -1.035812 -0.059566 1 0 0 0 0 0 1 907054
-0.002361 -0.001575 0.121087 0.343933 1.501800 -1.036367 -0.059597 1 0 0 0 0 0 1 908054
-0.002361 -0.001575 0.121087 0.344106 1.502581 -1.036900 -0.059629 1 0 0 0 0 0 1 909055
-0.002361 -0.001575 0.121087 0.344295 1.503376 -1.037454 -0.059660 1 0 0 0 0 0 1 910054
-0.002361 -0.001575 0.121087 0.344467 1.504154 -1.037985 -0.059691 1 0 0 0 0 0 1 911053
-0.002361 -0.001575 0.121087 0.344656 1.504951 -1.038541 -0.059722 1 0 0 0 0 0 1 912055
-0.002361 -0.001575 0.121087 0.344825 1.505717 -1.039063 -0.059753 1 0 0 0 0 0 1 913037
-0.002361 -0.001575 0.121087 0.345008 1.506517 -1.039635 -0.059785 1 0 0 0 0 0 1 914054
-0.002361 -0.001575 0.121087 0.345187 1.507303 -1.040160 -0.059816 1 0 0 0 0 0 1 915053
-0.002361 -0.001575 0.121087 0.345367 1.508089 -1.040701 -0.059847 1 0 0 0 0 0 1 916052
-0.002361 -0.001575 0.121087 0.345557 1.508888 -1.041258 -0.059879 1 0 0 0 0 0 1 917055
-0.002361 -0.001575 0.121087 0.345730 1.509669 -1.041791 -0.059910 1 0 0 0 0 0 1 918057
-0.002361 -0.001575 0.121087 0.345917 1.510461 -1.042344 -0.059941 1 0 0 0 0 0 1 919052
-0.002361 -0.001575 0.121087 0.346087 1.511228 -1.042867 -0.059972 1 0 0 0 0 0 1 920036
-0.002361 -0.001575 0.121087 0.346292 1.512123 -1.043504 -0.060007 1 0 0 0 0 0 1 921174
-0.002361 -0.001575 0.121087 0.346451 1.512821 -1.043968 -0.060035 1 0 0 0 0 0 1 922061
-0.002361 -0.001575 0.121087 0.346628 1.513620 -1.044516 -0.060066 1 0 0 0 0 0 1 923060
-0.002361 -0.001575 0.121087 0.346822 1.514388 -1.045055 -0.060097 1 0 0 0 0 0 1 924052
-0.002361 -0.001575 0.121087 0.346989 1.515192 -1.045601 -0.060129 1 0 0 0 0 0 1 925057
-0.002361 -0.001575 0.121087 0.347206 1.516062 -1.046210 -0.060164 1 0 0 0 0 0 1 926178
-0.002361 -0.001575 0.121087 0.347372 1.516863 -1.046754 -0.060195 1 0 0 0 0 0 1 927178
-0.002342 -0.001579 0.121077 0.081892 1.578851 -0.908597 -0.060222 1 0 0 0 0 0 1 928054
-0.002332 -0.001582 0.121073 0.173026 1.559769 -0.976781 -0.060253 1 0 0 0 0 0 1 929036
-0.002328 -0.001583 0.121072 0.240362 1.545190 -1.012680 -0.060289 1 0 0 0 0 0 1 930181
-0.002325 -0.001583 0.121072 0.276013 1.537519 -1.026723 -0.060320 1 0 0 0 0 0 1 931180
-0.002324 -0.001584 0.121072 0.293999 1.533833 -1.032043 -0.060347 1 0 0 0 0 0 1 932053
-0.002323 -0.001584 0.121072 0.303099 1.532500 -1.034340 -0.060382 1 0 0 0 0 0 1 933172
-0.002329 -0.001565 0.121061 0.383122 1.272664 -0.893081 -0.060413 1 0 0 0 0 0 1 934168
-0.002331 -0.001556 0.121058 0.361207 1.361464 -0.963295 -0.060445 1 0 0 0 0 0 1 935168
-0.002333 -0.001552 0.121057 0.343414 1.427409 -1.000059 -0.060472 1 0 0 0 0 0 1 936052
-0.002333 -0.001549 0.121056 0.333707 1.462845 -1.014554 -0.060507 1 0 0 0 0 0 1 937167
-0.002334 -0.001548 0.121056 0.328731 1.480949 -1.019993 -0.060535 1 0 0 0 0 0 1 938053
-0.002334 -0.001548 0.121056 0.326305 1.490510 -1.022331 -0.060570 1 0 0 0 0 0 1 939166
-0.002334 -0.001547 0.121056 0.325124 1.495528 -1.023417 -0.060597 1 0 0 0 0 0 1 940052
-0.002334 -0.001547 0.121056 0.324644 1.498565 -1.024215 -0.060632 1 0 0 0 0 0 1 941168
-0.002334 -0.001547 0.121056 0.324460 1.500330 -1.024754 -0.060660 1 0 0 0 0 0 1 942052
-0.002334 -0.001547 0.121056 0.324480 1.501732 -1.025376 -0.060695 1 0 0 0 0 0 1 943166
-0.002334 -0.001547 0.121056 0.324547 1.502681 -1.025858 -0.060722 1 0 0 0 0 0 1 944052
-0.002334 -0.001547 0.121056 0.324688 1.503686 -1.026439 -0.060757 1 0 0 0 0 0 1 945166
-0.002334 -0.001547 0.121056 0.324807 1.504429 -1.026906 -0.060785 1 0 0 0 0 0 1 946052
-0.002334 -0.001547 0.121056 0.324992 1.505325 -1.027499 -0.060820 1 0 0 0 0 0 1 947165
-0.002334 -0.001547 0.121056 0.325134 1.506036 -1.027961 -0.060847 1 0 0 0 0 0 1 948052
-0.002334 -0.001547 0.121056 0.325308 1.506904 -1.028563 -0.060882 1 0 0 0 0 0 1 949167
-0.002334 -0.001547 0.121056 0.325465 1.507584 -1.029017 -0.060910 1 0 0 0 0 0 1 950051
-0.002315 -0.001551 0.121046 0.059900 1.569814 -0.890786 -0.060945 1 0 0 0 0 0 1 951166
-0.002306 -0.001554 0.121042 0.150850 1.550647 -0.958902 -0.060972 1 0 0 0 0 0 1 952041
-0.002301 -0.001555 0.121041 0.218067 1.535970 -0.994727 -0.061004 1 0 0 0 0 0 1 953062
-0.002299 -0.001555 0.121041 0.253680 1.528382 -1.008819 -0.061039 1 0 0 0 0 0 1 954175
-0.002297 -0.001556 0.121041 0.271646 1.524685 -1.014116 -0.061066 1 0 0 0 0 0 1 955048
-0.002297 -0.001556 0.121041 0.280704 1.523341 -1.016402 -0.061101 1 0 0 0 0 0 1 956177
-0.002296 -0.001556 0.121041 0.285293 1.523016 -1.017518 -0.061133 1 0 0 0 0 0 1 957184
-0.002296 -0.001556 0.121041 0.287637 1.523140 -1.018194 -0.061160 1 0 0 0 0 0 1 958062
-0.002296 -0.001556 0.121041 0.288911 1.523710 -1.018838 -0.061195 1 0 0 0 0 0 1 959170
-0.002296 -0.001556 0.121041 0.289573 1.524260 -1.019327 -0.061222 1 0 0 0 0 0 1 960058
-0.002296 -0.001556 0.121041 0.290030 1.525061 -1.019914 -0.061258 1 0 0 0 0 0 1 961181
-0.002296 -0.001556 0.121041 0.290306 1.525799 -1.020446 -0.061289 1 0 0 0 0 0 1 962184
-0.002296 -0.001556 0.121041 0.290516 1.526468 -1.020892 -0.061316 1 0 0 0 0 0 1 963043
-0.002296 -0.001556 0.121041 0.290716 1.527328 -1.021484 -0.061351 1 0 0 0 0 0 1 964169
-0.002296 -0.001556 0.121041 0.290872 1.528108 -1.022009 -0.061383 1 0 0 0 0 0 1 965189
-0.002296 -0.001556 0.121041 0.291020 1.528784 -1.022457 -0.061410 1 0 0 0 0 0 1 966052
-0.002296 -0.001556 0.121041 0.291188 1.529660 -1.023042 -0.061445 1 0 0 0 0 0 1 967177
-0.002296 -0.001556 0.121041 0.291336 1.530437 -1.023561 -0.061476 1 0 0 0 0 0 1 968176
-0.002296 -0.001556 0.121041 0.291484 1.531215 -1.024081 -0.061507 1 0 0 0 0 0 1 969175
-0.002296 -0.001556 0.121041 0.291626 1.531893 -1.024543 -0.061535 1 0 0 0 0 0 1 970051
-0.002296 -0.001556 0.121041 0.291771 1.532748 -1.025121 -0.061569 1 0 0 0 0 0 1 971158
-0.002296 -0.001556 0.121041 0.291909 1.533450 -1.025578 -0.061597 1 0 0 0 0 0 1 972050
-0.002296 -0.001556 0.121041 0.292077 1.534334 -1.026168 -0.061633 1 0 0 0 0 0 1 973185
-0.002296 -0.001556 0.121041 0.292238 1.535111 -1.026696 -0.061664 1 0 0 0 0 0 1 974187
-0.002296 -0.001556 0.121041 0.292374 1.535886 -1.027206 -0.061695 1 0 0 0 0 0 1 975179
-0.002296 -0.001556 0.121041 0.292521 1.536663 -1.027725 -0.061726 1 0 0 0 0 0 1 976178
-0.002296 -0.001556 0.121041 0.292669 1.537442 -1.028246 -0.061757 1 0 0 0 0 0 1 977179
-0.002296 -0.001556 0.121041 0.292810 1.538119 -1.028707 -0.061785 1 0 0 0 0 0 1 978053
-0.002296 -0.001556 0.121041 0.292958 1.538960 -1.029276 -0.061819 1 0 0 0 0 0 1 979157
-0.002296 -0.001556 0.121041 0.293094 1.539676 -1.029742 -0.061847 1 0 0 0 0 0 1 980054
-0.002296 -0.001556 0.121041 0.293273 1.540551 -1.030334 -0.061882 1 0 0 0 0 0 1 981180
-0.002296 -0.001556 0.121041 0.293410 1.541329 -1.030847 -0.061914 1 0 0 0 0 0 1 982177
-0.002296 -0.001556 0.121041 0.293557 1.542109 -1.031367 -0.061945 1 0 0 0 0 0 1 983178
-0.002296 -0.001556 0.121041 0.293705 1.542887 -1.031887 -0.061976 1 0 0 0 0 0 1 984178
-0.002296 -0.001556 0.121041 0.293866 1.543666 -1.032417 -0.062008 1 0 0 0 0 0 1 985183
-0.002296 -0.001556 0.121041 0.294003 1.544440 -1.032927 -0.062039 1 0 0 0 0 0 1 986175
-0.002296 -0.001556 0.121041 0.294141 1.545212 -1.033455 -0.062070 1 0 0 0 0 0 1 987177
-0.002296 -0.001556 0.121041 0.294297 1.545971 -1.033953 -0.062101 1 0 0 0 0 0 1 988159
-0.002296 -0.001556 0.121041 0.294458 1.546774 -1.034496 -0.062133 1 0 0 0 0 0 1 989180
-0.002296 -0.001556 0.121041 0.294595 1.547553 -1.035009 -0.062164 1 0 0 0 0 0 1 990177
-0.002296 -0.001556 0.121041 0.294742 1.548330 -1.035528 -0.062195 1 0 0 0 0 0 1 991175
-0.002296 -0.001556 0.121041 0.294902 1.549106 -1.036055 -0.062226 1 0 0 0 0 0 1 992176
-0.002296 -0.001556 0.121041 0.295040 1.549889 -1.036571 -0.062257 1 0 0 0 0 0 1 993179
-0.002296 -0.001556 0.121041 0.295186 1.550661 -1.037087 -0.062288 1 0 0 0 0 0 1 994171
-0.002296 -0.001556 0.121041 0.295338 1.551432 -1.037624 -0.062320 1 0 0 0 0 0 1 995177
-0.002296 -0.001556 0.121041 0.295486 1.552208 -1.038126 -0.062351 1 0 0 0 0 0 1 996177
-0.002296 -0.001556 0.121041 0.295631 1.553000 -1.038652 -0.062383 1 0 0 0 0 0 1 997180
-0.002296 -0.001556 0.121041 0.295778 1.553775 -1.039170 -0.062414 1 0 0 0 0 0 1 998175
-0.002296 -0.001556 0.121041 0.295939 1.554551 -1.039697 -0.062445 1 0 0 0 0 0 1 999176
-0.002296 -0.001556 0.121041 0.296076 1.555331 -1.040211 -0.062476 1 0 0 0 0 0 2 175
-0.002296 -0.001556 0.121041 -0.058694 -0.030227 -1.040609 -0.062500 0 0 0 0 0 0 2 1177
-0.002296 -0.001556 0.121041 -0.058702 -0.030235 -1.040616 -0.062500 0 0 0 0 0 0 2 2175
-0.002296 -0.001556 0.121041 -0.058683 -0.030230 -1.040616 -0.062500 0 0 0 0 0 0 2 3176
-0.002296 -0.001556 0.121041 -0.058693 -0.030227 -1.040610 -0.062500 0 0 0 0 0 0 2 4157
-0.002296 -0.001556 0.121041 -0.058694 -0.030227 -1.040609 -0.062500 0 0 0 0 0 0 2 5176
-0.002296 -0.001556 0.121041 -0.058683 -0.030229 -1.040615 -0.062500 0 0 0 0 0 0 2 6166
-0.002309 -0.001569 0.121030 0.106920 0.146038 -0.885913 -0.062500 0 0 0 0 0 0 2 7175
-0.002323 -0.001608 0.121025 0.137202 0.494039 -0.949105 -0.062500 0 0 0 0 0 0 2 8165
-0.002330 -0.001628 0.121023 0.050998 0.275870 -0.993949 -0.062500 0 0 0 0 0 0 2 9173
-0.002340 -0.001670 0.121022 0.080467 0.541677 -0.999698 -0.062500 0 0 0 0 0 0 2 10166
-0.002359 -0.001704 0.121010 0.175824 0.470996 -0.857012 -0.062500 0 0 0 0 0 0 2 11176
-0.002375 -0.001754 0.121005 0.164199 0.658373 -0.924994 -0.062500 0 0 0 0 0 0 2 12166
-0.002396 -0.001792 0.120992 0.221642 0.531941 -0.817022 -0.062500 0 0 0 0 0 0 2 13175
-0.002419 -0.001825 0.120977 0.257461 0.447261 -0.756084 -0.062500 0 0 0 0 0 0 2 14164
-0.002444 -0.001855 0.120960 0.276321 0.402933 -0.722356 -0.062500 0 0 0 0 0 0 2 15175
-0.002476 -0.001915 0.120942 0.376571 0.795765 -0.685443 -0.062500 0 0 0 0 0 0 2 16163
-0.002505 -0.001959 0.120925 0.343328 0.617489 -0.672257 -0.062500 0 0 0 0 0 0 2 17175
-0.002532 -0.001995 0.120907 0.318101 0.490706 -0.657649 -0.062500 0 0 0 0 0 0 2 18176
-0.002554 -0.002045 0.120900 0.216838 0.664549 -0.783001 -0.062500 0 0 0 0 0 0 2 19165
-0.002564 -0.002070 0.120898 0.072242 0.357714 -0.853446 -0.062500 0 0 0 0 0 0 2 20175
-0.002563 -0.002100 0.120876 -0.093446 0.396005 -0.585809 -0.062500 0 0 0 0 0 0 2 21166
-0.002575 -0.002129 0.120857 0.058098 0.379020 -0.582685 -0.062500 0 0 0 0 0 0 2 22175
-0.002589 -0.002176 0.120849 0.090082 0.609145 -0.721630 -0.062500 0 0 0 0 0 0 2 23163
-0.002608 -0.002213 0.120835 0.170145 0.504486 -0.641684 -0.062500 0 0 0 0 0 0 2 24175
-0.002631 -0.002245 0.120819 0.217240 0.430729 -0.590763 -0.062500 0 0 0 0 0 0 2 25191
-0.002643 -0.002310 0.120791 0.088536 0.865239 -0.405651 -0.062500 0 0 0 0 0 0 2 26172
-0.002662 -0.002357 0.120770 0.157652 0.656175 -0.458454 -0.062500 0 0 0 0 0 0 2 27175
-0.002684 -0.002394 0.120752 0.208084 0.508927 -0.478609 -0.062500 0 0 0 0 0 0 2 28180
-0.002708 -0.002426 0.120734 0.234247 0.430640 -0.475641 -0.062500 0 0 0 0 0 0 2 29182
-0.002733 -0.002455 0.120716 0.247267 0.390885 -0.463377 -0.062500 0 0 0 0 0 0 2 30171
-0.002753 -0.002502 0.120709 0.183525 0.613558 -0.587946 -0.062500 0 0 0 0 0 0 2 31174
-0.002775 -0.002539 0.120695 0.194452 0.502280 -0.502661 -0.062500 0 0 0 0 0 0 2 32180
-0.002780 -0.002576 0.120669 -0.036357 0.480537 -0.311450 -0.062500 0 0 0 0 0 0 2 33172
-0.002795 -0.002607 0.120649 0.075608 0.419607 -0.347773 -0.062500 0 0 0 0 0 0 2 34173
-0.002816 -0.002637 0.120630 0.153210 0.383233 -0.360505 -0.062500 0 0 0 0 0 0 2 35165
-0.002839 -0.002665 0.120613 0.193857 0.364138 -0.354667 -0.062500 0 0 0 0 0 0 2 36173
-0.002858 -0.002711 0.120605 0.144101 0.597309 -0.480911 -0.062500 0 0 0 0 0 0 2 37184
-0.002880 -0.002748 0.120591 0.180907 0.493772 -0.396669 -0.062500 0 0 0 0 0 0 2 38180
-0.002903 -0.002779 0.120575 0.200531 0.417850 -0.344165 -0.062500 0 0 0 0 0 0 2 39176
-0.002928 -0.002809 0.120558 0.214110 0.379425 -0.313213 -0.062500 0 0 0 0 0 0 2 40176
-0.002953 -0.002837 0.120540 0.221019 0.360061 -0.290799 -0.062500 0 0 0 0 0 0 2 41177
-0.002972 -0.002883 0.120533 0.154393 0.593536 -0.410643 -0.062500 0 0 0 0 0 0 2 42176
-0.002995 -0.002919 0.120519 0.164237 0.483699 -0.324502 -0.062500 0 0 0 0 0 0 2 43175
-0.003019 -0.002951 0.120503 0.185363 0.410685 -0.271313 -0.062500 0 0 0 0 0 0 2 44174
-0.003043 -0.002980 0.120486 0.190605 0.370879 -0.240086 -0.062500 0 0 0 0 0 0 2 45181
-0.003063 -0.003027 0.120478 0.126475 0.594932 -0.356318 -0.062500 0 0 0 0 0 0 2 46180
-0.003085 -0.003064 0.120464 0.156024 0.486397 -0.269191 -0.062500 0 0 0 0 0 0 2 47180
-0.003097 -0.003082 0.120459 0.015702 0.239062 -0.375590 -0.062500 0 0 0 0 0 0 2 48177
-0.003115 -0.003105 0.120446 0.090904 0.266603 -0.266604 -0.062500 0 0 0 0 0 0 2 49176
-0.003136 -0.003129 0.120430 0.144083 0.296682 -0.203504 -0.062500 0 0 0 0 0 0 2 50176
-0.003154 -0.003174 0.120423 0.102569 0.557293 -0.306893 -0.062500 0 0 0 0 0 0 2 51175
-0.003176 -0.003209 0.120409 0.137269 0.466326 -0.215453 -0.062500 0 0 0 0 0 0 2 52177
-0.003199 -0.003240 0.120392 0.146315 0.393589 -0.160412 -0.062500 0 0 0 0 0 0 2 53177
-0.003218 -0.003288 0.120385 0.091115 0.602444 -0.266487 -0.062500 0 0 0 0 0 0 2 54177
-0.003240 -0.003325 0.120371 0.125191 0.485781 -0.176273 -0.062500 0 0 0 0 0 0 2 55173
-0.003264 -0.003357 0.120355 0.149319 0.406317 -0.121658 -0.062500 0 0 0 0 0 0 2 56174
-0.003270 -0.003392 0.120359 -0.068983 0.437701 -0.388499 -0.062500 0 0 0 0 0 0 2 57177
-0.003286 -0.003423 0.120349 0.020821 0.383660 -0.220392 -0.062500 0 0 0 0 0 0 2 58173
-0.003301 -0.003470 0.120343 0.021458 0.596308 -0.262589 -0.062500 0 0 0 0 0 0 2 59172
-0.003321 -0.003507 0.120330 0.086188 0.481594 -0.148090 -0.062500 0 0 0 0 0 0 2 60174
-0.003338 -0.003557 0.120324 0.056132 0.647623 -0.221998 -0.062500 0 0 0 0 0 0 2 61179
-0.003347 -0.003583 0.120321 -0.057285 0.336942 -0.281663 -0.062500 0 0 0 0 0 0 2 62155
-0.003363 -0.003608 0.120309 0.036598 0.312016 -0.144502 -0.062500 0 0 0 0 0 0 2 63174
-0.003379 -0.003653 0.120303 0.023804 0.558047 -0.207204 -0.062500 0 0 0 0 0 0 2 64174
-0.003399 -0.003689 0.120289 0.084124 0.461694 -0.101309 -0.062500 0 0 0 0 0 0 2 65175
-0.003416 -0.003739 0.120283 0.032846 0.631354 -0.177784 -0.062500 0 0 0 0 0 0 2 66163
-0.003425 -0.003764 0.120280 -0.081452 0.325607 -0.239348 -0.062500 0 0 0 0 0 0 2 67181
-0.003436 -0.003809 0.120278 -0.058382 0.547303 -0.238819 -0.062500 0 0 0 0 0 0 2 68177
-0.003454 -0.003844 0.120265 0.024964 0.450442 -0.098018 -0.062500 0 0 0 0 0 0 2 69175
-0.003470 -0.003894 0.120259 0.008910 0.628056 -0.160465 -0.062500 0 0 0 0 0 0 2 70175
-0.003491 -0.003932 0.120245 0.063789 0.493355 -0.055240 -0.062500 0 0 0 0 0 0 2 71172
-0.003496 -0.003970 0.120250 -0.131774 0.480390 -0.293968 -0.062500 0 0 0 0 0 0 2 72173
-0.003511 -0.004002 0.120240 -0.024342 0.400343 -0.114920 -0.062500 0 0 0 0 0 0 2 73176
-0.003525 -0.004050 0.120234 -0.024065 0.600381 -0.151285 -0.062500 0 0 0 0 0 0 2 74174
-0.003539 -0.004106 0.120230 -0.026455 0.723793 -0.171673 -0.062500 0 0 0 0 0 0 2 75171
-0.003546 -0.004134 0.120229 -0.118489 0.373030 -0.205145 -0.062500 0 0 0 0 0 0 2 76174
-0.003557 -0.004180 0.120227 -0.084008 0.570409 -0.191798 -0.062500 0 0 0 0 0 0 2 77178
-0.003574 -0.004216 0.120214 0.011500 0.461103 -0.047217 -0.062500 0 0 0 0 0 0 2 78165
-0.003578 -0.004253 0.120219 -0.161481 0.464230 -0.270704 -0.062500 0 0 0 0 0 0 2 79171
-0.003592 -0.004284 0.120209 -0.048611 0.390202 -0.086254 -0.062500 0 0 0 0 0 0 2 80163
-0.003606 -0.004332 0.120204 -0.036628 0.594954 -0.119742 -0.062500 0 0 0 0 0 0 2 81229
-0.003644 -0.004365 0.120200 0.262140 0.414216 -0.141060 -0.062500 0 0 0 0 0 0 2 82234
-0.003658 -0.004400 0.120208 -0.025096 0.430622 -0.309324 -0.062500 0 0 0 0 0 0 2 83232
-0.003677 -0.004431 0.120199 0.014550 0.369314 -0.094332 -0.062500 0 0 0 0 0 0 2 84216
-0.003694 -0.004478 0.120194 -0.020555 0.579827 -0.115516 -0.062500 0 0 0 0 0 0 2 85235
-0.003709 -0.004533 0.120190 -0.040896 0.709278 -0.130183 -0.062500 0 0 0 0 0 0 2 86236
-0.003717 -0.004561 0.120189 -0.141054 0.361791 -0.164075 -0.062500 0 0 0 0 0 0 2 87216
-0.003727 -0.004607 0.120186 -0.111399 0.560554 -0.148507 -0.062500 0 0 0 0 0 0 2 88232
-0.003740 -0.004662 0.120183 -0.088539 0.697483 -0.137885 -0.062500 0 0 0 0 0 0 2 89214
-0.003746 -0.004689 0.120182 -0.170756 0.353571 -0.162396 -0.062500 0 0 0 0 0 0 2 90232
-0.003756 -0.004735 0.120179 -0.129328 0.555370 -0.142728 -0.062500 0 0 0 0 0 0 2 91213
-0.003773 -0.004771 0.120166 -0.030161 0.447301 0.002854 -0.062500 0 0 0 0 0 0 2 92231
-0.003776 -0.004808 0.120171 -0.200526 0.453640 -0.220111 -0.062500 0 0 0 0 0 0 2 93163
-0.003790 -0.004839 0.120161 -0.081258 0.379619 -0.035573 -0.062500 0 0 0 0 0 0 2 94174
-0.003804 -0.004887 0.120155 -0.069143 0.585120 -0.067112 -0.062500 0 0 0 0 0 0 2 95162
-0.003805 -0.004930 0.120163 -0.232929 0.541281 -0.250673 -0.062500 0 0 0 0 0 0 2 96172
-0.003818 -0.004964 0.120154 -0.101503 0.423472 -0.042312 -0.062500 0 0 0 0 0 0 2 97163
-0.003832 -0.005013 0.120148 -0.101644 0.600554 -0.064097 -0.062500 0 0 0 0 0 0 2 98172
-0.003833 -0.005057 0.120156 -0.256220 0.547902 -0.244370 -0.062500 0 0 0 0 0 0 2 99163
-0.003846 -0.005091 0.120146 -0.122938 0.423860 -0.034948 -0.062500 0 0 0 0 0 0 2 100172
-0.003859 -0.005141 0.120141 -0.108290 0.600274 -0.055924 -0.062500 0 0 0 0 0 0 2 101162
-0.003860 -0.005185 0.120148 -0.262260 0.546529 -0.236153 -0.062500 0 0 0 0 0 0 2 102163
-0.003873 -0.005219 0.120139 -0.128758 0.421341 -0.026843 -0.062500 0 0 0 0 0 0 2 103171
-0.003886 -0.005268 0.120133 -0.108791 0.600596 -0.047387 -0.062500 0 0 0 0 0 0 2 104172
-0.003893 -0.005293 0.120131 -0.191989 0.299331 -0.096053 -0.062500 0 0 0 0 0 0 2 105178
-0.003903 -0.005338 0.120128 -0.160961 0.519308 -0.082558 -0.062500 0 0 0 0 0 0 2 106179
-0.003920 -0.005373 0.120115 -0.064341 0.420953 0.059346 -0.062500 0 0 0 0 0 0 2 107179
-0.003924 -0.005409 0.120120 -0.235437 0.434865 -0.164501 -0.062500 0 0 0 0 0 0 2 108168
-0.003932 -0.005460 0.120119 -0.187765 0.609736 -0.111791 -0.062500 0 0 0 0 0 0 2 109172
-0.003948 -0.005497 0.120106 -0.079090 0.467408 0.053570 -0.062500 0 0 0 0 0 0 2 110177
-0.003963 -0.005548 0.120100 -0.090376 0.620586 0.006036 -0.062500 0 0 0 0 0 0 2 111278
-0.003966 -0.005593 0.120106 -0.258423 0.554572 -0.185544 -0.062500 0 0 0 0 0 0 2 112180
-0.003979 -0.005628 0.120097 -0.132608 0.420955 0.019354 -0.062500 0 0 0 0 0 0 2 113178
-0.003992 -0.005678 0.120091 -0.116699 0.596831 -0.001323 -0.062500 0 0 0 0 0 0 2 114180
-0.003993 -0.005722 0.120098 -0.271992 0.542516 -0.182474 -0.062500 0 0 0 0 0 0 2 115211
-0.004006 -0.005756 0.120089 -0.144937 0.410463 0.026097 -0.062500 0 0 0 0 0 0 2 116173
-0.004019 -0.005806 0.120083 -0.125772 0.589534 0.007185 -0.062500 0 0 0 0 0 0 2 117171
-0.004021 -0.005850 0.120090 -0.279255 0.537151 -0.173574 -0.062500 0 0 0 0 0 0 2 118177
-0.004033 -0.005884 0.120080 -0.146097 0.409525 0.035017 -0.062500 0 0 0 0 0 0 2 119173
-0.004046 -0.005933 0.120074 -0.145597 0.583533 0.016571 -0.062500 0 0 0 0 0 0 2 120173
-0.004047 -0.005977 0.120081 -0.304244 0.528044 -0.164248 -0.062500 0 0 0 0 0 0 2 121234
-0.004060 -0.006012 0.120072 -0.170996 0.400076 0.044178 -0.062500 0 0 0 0 0 0 2 122232
-0.004061 -0.006049 0.120078 -0.308909 0.414982 -0.142181 -0.062500 0 0 0 0 0 0 2 123216
-0.004073 -0.006079 0.120068 -0.172657 0.341373 0.055799 -0.062500 0 0 0 0 0 0 2 124241
-0.004087 -0.006127 0.120061 -0.152294 0.550359 0.033522 -0.062500 0 0 0 0 0 0 2 125238
-0.004088 -0.006170 0.120068 -0.304924 0.513804 -0.149078 -0.062500 0 0 0 0 0 0 2 126248
-0.004095 -0.006223 0.120068 -0.248621 0.639888 -0.070095 -0.062500 0 0 0 0 0 0 2 127213
-0.004117 -0.006246 0.120077 -0.041375 0.253455 -0.201716 -0.062500 0 0 0 0 0 0 2 128215
-0.004135 -0.006289 0.120078 -0.082888 0.479499 -0.096002 -0.062500 0 0 0 0 0 0 2 129208
-0.004151 -0.006342 0.120075 -0.116749 0.637241 -0.040681 -0.062500 0 0 0 0 0 0 2 130207
-0.004158 -0.006369 0.120074 -0.220418 0.307626 -0.057458 -0.062500 0 0 0 0 0 0 2 131206
-0.004169 -0.006414 0.120071 -0.201884 0.514900 -0.026000 -0.062500 0 0 0 0 0 0 2 132206
-0.004169 -0.006456 0.120079 -0.338273 0.492847 -0.177468 -0.062500 0 0 0 0 0 0 2 133207
-0.004180 -0.006489 0.120069 -0.195303 0.379542 0.042130 -0.062500 0 0 0 0 0 0 2 134230
-0.004193 -0.006538 0.120063 -0.170901 0.568130 0.029878 -0.062500 0 0 0 0 0 0 2 135239
-0.004194 -0.006582 0.120070 -0.320825 0.522366 -0.149858 -0.062500 0 0 0 0 0 0 2 136243
-0.004206 -0.006616 0.120060 -0.193056 0.395011 0.058389 -0.062500 0 0 0 0 0 0 2 137208
-0.004207 -0.006653 0.120066 -0.329925 0.412807 -0.127376 -0.062500 0 0 0 0 0 0 2 138209
-0.004214 -0.006703 0.120065 -0.264881 0.588443 -0.056630 -0.062500 0 0 0 0 0 0 2 139205
-0.004218 -0.006728 0.120064 -0.303179 0.281178 -0.058147 -0.062500 0 0 0 0 0 0 2 140239
-0.004226 -0.006772 0.120061 -0.244256 0.501723 -0.018214 -0.062500 0 0 0 0 0 0 2 141231
-0.004225 -0.006814 0.120069 -0.369675 0.487579 -0.167107 -0.062500 0 0 0 0 0 0 2 142212
-0.004236 -0.006847 0.120059 -0.218056 0.376476 0.053001 -0.062500 0 0 0 0 0 0 2 143204
-0.004236 -0.006883 0.120065 -0.345969 0.404117 -0.128118 -0.062500 0 0 0 0 0 0 2 144197
-0.004243 -0.006933 0.120064 -0.276575 0.584244 -0.055170 -0.062500 0 0 0 0 0 0 2 145239
-0.004246 -0.006957 0.120064 -0.312344 0.279307 -0.057066 -0.062500 0 0 0 0 0 0 2 146239
-0.004254 -0.007002 0.120060 -0.252495 0.501004 -0.016060 -0.062500 0 0 0 0 0 0 2 147236
-0.004253 -0.007043 0.120068 -0.377064 0.487753 -0.164876 -0.062500 0 0 0 0 0 0 2 148215
-0.004264 -0.007076 0.120059 -0.244116 0.370120 0.054956 -0.062500 0 0 0 0 0 0 2 149210
-0.004295 -0.007121 0.120062 0.031551 0.508202 -0.091247 -0.062500 0 0 0 0 0 0 2 150207
-0.004305 -0.007163 0.120072 -0.216295 0.482691 -0.205174 -0.062500 0 0 0 0 0 0 2 151207
-0.004310 -0.007183 0.120075 -0.308408 0.206624 -0.134291 -0.062500 0 0 0 0 0 0 2 152227
-0.004319 -0.007225 0.120073 -0.265652 0.458446 -0.052429 -0.062500 0 0 0 0 0 0 2 153208
-0.004318 -0.007265 0.120081 -0.396807 0.463182 -0.185828 -0.062500 0 0 0 0 0 0 2 154204
-0.004330 -0.007298 0.120072 -0.248044 0.360147 0.039377 -0.062500 0 0 0 0 0 0 2 155205
-0.004330 -0.007334 0.120078 -0.377106 0.394097 -0.139330 -0.062500 0 0 0 0 0 0 2 156237
-0.004336 -0.007383 0.120076 -0.308751 0.576358 -0.064392 -0.062500 0 0 0 0 0 0 2 157231
-0.004352 -0.007421 0.120063 -0.188404 0.434402 0.103771 -0.062500 0 0 0 0 0 0 2 158205
-0.004354 -0.007459 0.120068 -0.351258 0.434082 -0.107925 -0.062500 0 0 0 0 0 0 2 159234
-0.004355 -0.007478 0.120069 -0.382628 0.182919 -0.093203 -0.062500 0 0 0 0 0 0 2 160228
-0.004362 -0.007520 0.120066 -0.309111 0.447149 -0.031519 -0.062500 0 0 0 0 0 0 2 161215
-0.004379 -0.007556 0.120084 -0.171271 0.405783 -0.308760 -0.062500 0 0 0 0 0 0 2 162227
-0.004394 -0.007605 0.120087 -0.187423 0.574374 -0.144752 -0.062500 0 0 0 0 0 0 2 163212
-0.004413 -0.007642 0.120075 -0.129612 0.430449 0.066502 -0.062500 0 0 0 0 0 0 2 164230
-0.004417 -0.007680 0.120080 -0.324868 0.430823 -0.128548 -0.062500 0 0 0 0 0 0 2 165161
-0.004431 -0.007712 0.120070 -0.216904 0.341605 0.063799 -0.062500 0 0 0 0 0 0 2 166169
-0.004433 -0.007747 0.120075 -0.367324 0.385320 -0.127003 -0.062500 0 0 0 0 0 0 2 167160
-0.004440 -0.007797 0.120073 -0.310405 0.571296 -0.055366 -0.062500 0 0 0 0 0 0 2 168170
-0.004457 -0.007837 0.120091 -0.175710 0.469972 -0.321273 -0.062500 0 0 0 0 0 0 2 169171
-0.004477 -0.007869 0.120085 -0.140296 0.346918 -0.029019 -0.062500 0 0 0 0 0 0 2 170172
-0.004482 -0.007904 0.120091 -0.342930 0.380971 -0.171894 -0.062500 0 0 0 0 0 0 2 171159
-0.004496 -0.007934 0.120081 -0.238921 0.311198 0.041017 -0.062500 0 0 0 0 0 0 2 172170
-0.004498 -0.007969 0.120087 -0.390944 0.366490 -0.142011 -0.062500 0 0 0 0 0 0 2 173160
-0.004505 -0.008018 0.120085 -0.335018 0.557945 -0.067042 -0.062500 0 0 0 0 0 0 2 174170
-0.004503 -0.008062 0.120093 -0.447795 0.512286 -0.196137 -0.062500 0 0 0 0 0 0 2 175159
-0.004514 -0.008097 0.120083 -0.298150 0.375647 0.030468 -0.062500 0 0 0 0 0 0 2 176169
-0.004514 -0.008133 0.120089 -0.423594 0.397703 -0.146611 -0.062500 0 0 0 0 0 0 2 177170
-0.004526 -0.008164 0.120078 -0.282101 0.318415 0.052850 -0.062500 0 0 0 0 0 0 2 178159
-0.004526 -0.008199 0.120083 -0.415286 0.369499 -0.134664 -0.062500 0 0 0 0 0 0 2 179170
-0.004552 -0.008244 0.120091 -0.102866 0.506076 -0.196693 -0.062500 0 0 0 0 0 0 2 180159
-0.004559 -0.008286 0.120102 -0.311565 0.476418 -0.260904 -0.062500 0 0 0 0 0 0 2 181167
-0.004574 -0.008319 0.120094 -0.231111 0.352729 -0.000343 -0.062500 0 0 0 0 0 0 2 182176
-0.004576 -0.008356 0.120099 -0.392852 0.384279 -0.163969 -0.062500 0 0 0 0 0 0 2 183162
-0.004589 -0.008386 0.120089 -0.269636 0.309196 0.040154 -0.062500 0 0 0 0 0 0 2 184169
-0.004590 -0.008421 0.120094 -0.411818 0.363576 -0.145403 -0.062500 0 0 0 0 0 0 2 185172
-0.004597 -0.008470 0.120092 -0.351460 0.553396 -0.070238 -0.062500 0 0 0 0 0 0 2 186166
-0.004620 -0.008491 0.120101 -0.141754 0.201618 -0.215049 -0.062500 0 0 0 0 0 0 2 187175
-0.004637 -0.008532 0.120100 -0.191142 0.437859 -0.102833 -0.062500 0 0 0 0 0 0 2 188166
-0.004652 -0.008585 0.120096 -0.226662 0.603833 -0.042946 -0.062500 0 0 0 0 0 0 2 189175
-0.004660 -0.008612 0.120095 -0.327223 0.278953 -0.070035 -0.062500 0 0 0 0 0 0 2 190176
-0.004658 -0.008645 0.120103 -0.458664 0.329308 -0.205009 -0.062500 0 0 0 0 0 0 2 191177
-0.004663 -0.008693 0.120102 -0.379936 0.531001 -0.098144 -0.062500 0 0 0 0 0 0 2 192167
-0.004666 -0.008717 0.120101 -0.406334 0.239431 -0.095742 -0.062500 0 0 0 0 0 0 2 193178
-0.004673 -0.008761 0.120097 -0.349174 0.462449 -0.043678 -0.062500 0 0 0 0 0 0 2 194175
-0.004677 -0.008783 0.120096 -0.391838 0.201863 -0.071367 -0.062500 0 0 0 0 0 0 2 195171
-0.004685 -0.008826 0.120091 -0.358657 0.442165 -0.030625 -0.062500 0 0 0 0 0 0 2 196171
-0.004684 -0.008867 0.120098 -0.478801 0.444753 -0.182256 -0.062500 0 0 0 0 0 0 2 197173
-0.004695 -0.008900 0.120088 -0.328748 0.332685 0.034470 -0.062500 0 0 0 0 0 0 2 198152
-0.004695 -0.008936 0.120093 -0.456486 0.369256 -0.144997 -0.062500 0 0 0 0 0 0 2 199151
-0.004726 -0.008962 0.120092 -0.073635 0.235269 -0.082943 -0.062500 0 0 0 0 0 0 2 200169
-0.004736 -0.008995 0.120100 -0.307981 0.308112 -0.204465 -0.062500 0 0 0 0 0 0 2 201161
-0.004753 -0.009023 0.120090 -0.242925 0.257139 0.025018 -0.062500 0 0 0 0 0 0 2 202173
-0.004755 -0.009057 0.120095 -0.415665 0.327877 -0.149527 -0.062500 0 0 0 0 0 0 2 203177
-0.004763 -0.009106 0.120093 -0.371408 0.524705 -0.068779 -0.062500 0 0 0 0 0 0 2 204172
-0.004786 -0.009126 0.120102 -0.168493 0.177211 -0.214593 -0.062500 0 0 0 0 0 0 2 205172
-0.004803 -0.009168 0.120101 -0.221719 0.411225 -0.099676 -0.062500 0 0 0 0 0 0 2 206169
-0.004812 -0.009189 0.120101 -0.340484 0.164372 -0.095787 -0.062500 0 0 0 0 0 0 2 207169
-0.004811 -0.009219 0.120109 -0.482233 0.259803 -0.216585 -0.062500 0 0 0 0 0 0 2 208170
-0.004822 -0.009246 0.120099 -0.336385 0.227469 0.015205 -0.062500 0 0 0 0 0 0 2 209172
-0.004822 -0.009280 0.120104 -0.465063 0.309498 -0.157983 -0.062500 0 0 0 0 0 0 2 210168
-0.004834 -0.009308 0.120094 -0.325743 0.255457 0.041808 -0.062500 0 0 0 0 0 0 2 211169
-0.004834 -0.009343 0.120098 -0.459354 0.324474 -0.143985 -0.062500 0 0 0 0 0 0 2 212170
-0.004829 -0.009380 0.120108 -0.553579 0.353112 -0.242973 -0.062500 0 0 0 0 0 0 2 213152
-0.004838 -0.009410 0.120099 -0.375423 0.270837 0.005234 -0.062500 0 0 0 0 0 0 2 214170
-0.004837 -0.009445 0.120104 -0.487017 0.327099 -0.160977 -0.062500 0 0 0 0 0 0 2 215168
-0.004867 -0.009470 0.120103 -0.091459 0.208227 -0.094341 -0.062500 0 0 0 0 0 0 2 216169
-0.004882 -0.009483 0.120103 -0.248415 0.030851 -0.096512 -0.062500 0 0 0 0 0 0 2 217170
-0.004896 -0.009521 0.120098 -0.301601 0.339830 -0.040549 -0.062500 0 0 0 0 0 0 2 218169
-0.004903 -0.009541 0.120097 -0.393627 0.124616 -0.070460 -0.062500 0 0 0 0 0 0 2 219175
-0.004913 -0.009582 0.120092 -0.371572 0.383136 -0.026419 -0.062500 0 0 0 0 0 0 2 220152
-0.004917 -0.009603 0.120090 -0.430899 0.142318 -0.061064 -0.062500 0 0 0 0 0 0 2 221171
-0.004914 -0.009633 0.120098 -0.541464 0.239693 -0.195413 -0.062500 0 0 0 0 0 0 2 222171
-0.004924 -0.009660 0.120088 -0.380318 0.205979 0.031116 -0.062500 0 0 0 0 0 0 2 223163
-0.004924 -0.009694 0.120093 -0.501129 0.288995 -0.143319 -0.062500 0 0 0 0 0 0 2 224170
-0.004954 -0.009719 0.120091 -0.110514 0.182444 -0.079723 -0.062500 0 0 0 0 0 0 2 225172
-0.004964 -0.009751 0.120099 -0.342936 0.268447 -0.200118 -0.062500 0 0 0 0 0 0 2 226170
-0.004969 -0.009767 0.120102 -0.430471 0.064236 -0.148282 -0.062500 0 0 0 0 0 0 2 227167
-0.004977 -0.009806 0.120099 -0.394532 0.343280 -0.059405 -0.062500 0 0 0 0 0 0 2 228169
-0.004982 -0.009826 0.120098 -0.444880 0.116309 -0.077750 -0.062500 0 0 0 0 0 0 2 229170
-0.004990 -0.009868 0.120093 -0.397775 0.378200 -0.027964 -0.062500 0 0 0 0 0 0 2 230170
-0.004994 -0.009889 0.120091 -0.446031 0.134871 -0.061946 -0.062500 0 0 0 0 0 0 2 231168
-0.005002 -0.009931 0.120086 -0.398310 0.387796 -0.017553 -0.062500 0 0 0 0 0 0 2 232167
-0.005006 -0.009953 0.120084 -0.446258 0.139800 -0.053747 -0.062500 0 0 0 0 0 0 2 233170
-0.005020 -0.009976 0.120071 -0.325171 0.132913 0.105820 -0.062500 0 0 0 0 0 0 2 234169
-0.005022 -0.010007 0.120074 -0.477672 0.236538 -0.102086 -0.062500 0 0 0 0 0 0 2 235158
-0.005042 -0.010019 0.120085 -0.255280 -0.010458 -0.229483 -0.062500 0 0 0 0 0 0 2 236158
-0.005057 -0.010056 0.120085 -0.284148 0.296246 -0.091163 -0.062500 0 0 0 0 0 0 2 237226
-0.005065 -0.010075 0.120084 -0.389742 0.084825 -0.082004 -0.062500 0 0 0 0 0 0 2 238211
-0.005075 -0.010116 0.120080 -0.372507 0.355871 -0.019975 -0.062500 0 0 0 0 0 0 2 239225
-0.005080 -0.010137 0.120078 -0.435286 0.117811 -0.050699 -0.062500 0 0 0 0 0 0 2 240211
-0.005077 -0.010167 0.120086 -0.547785 0.217694 -0.182100 -0.062500 0 0 0 0 0 0 2 241227
-0.005106 -0.010190 0.120085 -0.159799 0.128987 -0.089924 -0.062500 0 0 0 0 0 0 2 242210
-0.005121 -0.010202 0.120085 -0.308359 -0.028274 -0.083681 -0.062500 0 0 0 0 0 0 2 243227
-0.005134 -0.010239 0.120081 -0.342129 0.282079 -0.020567 -0.062500 0 0 0 0 0 0 2 244211
-0.005141 -0.010258 0.120079 -0.431195 0.072713 -0.051399 -0.062500 0 0 0 0 0 0 2 245228
-0.005139 -0.010287 0.120087 -0.557137 0.187431 -0.182474 -0.062500 0 0 0 0 0 0 2 246208
-0.005149 -0.010314 0.120076 -0.404243 0.159525 0.044801 -0.062500 0 0 0 0 0 0 2 247226
-0.005149 -0.010347 0.120081 -0.528638 0.248546 -0.128423 -0.062500 0 0 0 0 0 0 2 248209
-0.005149 -0.010364 0.120083 -0.540233 0.038039 -0.108448 -0.062500 0 0 0 0 0 0 2 249168
-0.005155 -0.010404 0.120079 -0.461715 0.322044 -0.028699 -0.062500 0 0 0 0 0 0 2 250157
-0.005158 -0.010424 0.120077 -0.491607 0.092515 -0.053245 -0.062500 0 0 0 0 0 0 2 251167
-0.005178 -0.010430 0.120086 -0.268831 -0.125703 -0.202321 -0.062500 0 0 0 0 0 0 2 252167
-0.005195 -0.010465 0.120085 -0.303374 0.221995 -0.078289 -0.062500 0 0 0 0 0 0 2 253156
-0.005203 -0.010482 0.120084 -0.411898 0.032890 -0.077038 -0.062500 0 0 0 0 0 0 2 254168
-0.005218 -0.010503 0.120071 -0.323346 0.056464 0.098115 -0.062500 0 0 0 0 0 0 2 255157
-0.005221 -0.010533 0.120075 -0.488123 0.189923 -0.103293 -0.062500 0 0 0 0 0 0 2 256168
-0.005222 -0.010548 0.120076 -0.520981 0.002109 -0.095013 -0.062500 0 0 0 0 0 0 2 257158
-0.005229 -0.010588 0.120072 -0.453709 0.297022 -0.018449 -0.062500 0 0 0 0 0 0 2 258167
-0.005251 -0.010604 0.120080 -0.241037 0.022398 -0.179766 -0.062500 0 0 0 0 0 0 2 259156
-0.005256 -0.010631 0.120091 -0.440818 0.145728 -0.243637 -0.062500 0 0 0 0 0 0 2 260175
-0.005271 -0.010656 0.120082 -0.348866 0.112882 0.018547 -0.062500 0 0 0 0 0 0 2 261176
-0.005278 -0.010669 0.120079 -0.430121 -0.048276 -0.027318 -0.062500 0 0 0 0 0 0 2 262177
-0.005276 -0.010696 0.120086 -0.558485 0.111702 -0.170897 -0.062500 0 0 0 0 0 0 2 263181
-0.005286 -0.010721 0.120075 -0.407905 0.106190 0.050747 -0.062500 0 0 0 0 0 0 2 264164
-0.005292 -0.010734 0.120072 -0.459474 -0.050574 -0.010918 -0.062500 0 0 0 0 0 0 2 265172
-0.005308 -0.010756 0.120088 -0.325091 0.060532 -0.294595 -0.062500 0 0 0 0 0 0 2 266173
-0.005328 -0.010779 0.120081 -0.288075 0.068247 -0.010561 -0.062500 0 0 0 0 0 0 2 267161
-0.005332 -0.010810 0.120087 -0.481670 0.185544 -0.151641 -0.062500 0 0 0 0 0 0 2 268172
-0.005334 -0.010826 0.120089 -0.529325 -0.010017 -0.120697 -0.062500 0 0 0 0 0 0 2 269167
-0.005329 -0.010853 0.120097 -0.623648 0.111834 -0.214258 -0.062500 0 0 0 0 0 0 2 270175
-0.005338 -0.010879 0.120088 -0.452392 0.095651 0.027366 -0.062500 0 0 0 0 0 0 2 271174
-0.005343 -0.010892 0.120084 -0.492932 -0.065258 -0.027260 -0.062500 0 0 0 0 0 0 2 272178
-0.005364 -0.010894 0.120092 -0.278977 -0.214746 -0.195377 -0.062500 0 0 0 0 0 0 2 273171
-0.005381 -0.010927 0.120091 -0.321407 0.160828 -0.076744 -0.062500 0 0 0 0 0 0 2 274167
-0.005389 -0.010944 0.120090 -0.433167 -0.013985 -0.079736 -0.062500 0 0 0 0 0 0 2 275166
-0.005393 -0.010952 0.120090 -0.498297 -0.138258 -0.085465 -0.062500 0 0 0 0 0 0 2 276168
-0.005402 -0.010988 0.120085 -0.454421 0.208697 -0.019925 -0.062500 0 0 0 0 0 0 2 277169
-0.005406 -0.011006 0.120083 -0.501390 0.012582 -0.053266 -0.062500 0 0 0 0 0 0 2 278168
-0.005421 -0.011031 0.120100 -0.358208 0.084853 -0.317319 -0.062500 0 0 0 0 0 0 2 279167
-0.005440 -0.011055 0.120093 -0.296562 0.072604 -0.025870 -0.062500 0 0 0 0 0 0 2 280186
-0.005450 -0.011067 0.120091 -0.415717 -0.094977 -0.051969 -0.062500 0 0 0 0 0 0 2 281173
-0.005449 -0.011093 0.120098 -0.563712 0.071688 -0.186253 -0.062500 0 0 0 0 0 0 2 282173
-0.005449 -0.011106 0.120100 -0.574608 -0.085288 -0.142063 -0.062500 0 0 0 0 0 0 2 283166
-0.005448 -0.011112 0.120101 -0.572787 -0.185396 -0.117085 -0.062500 0 0 0 0 0 0 2 284169
-0.005473 -0.011143 0.120106 -0.245448 0.125875 -0.172433 -0.062500 0 0 0 0 0 0 2 285151
-0.005485 -0.011159 0.120108 -0.375370 -0.047182 -0.137475 -0.062500 0 0 0 0 0 0 2 286174
-0.005492 -0.011166 0.120109 -0.468999 -0.164849 -0.119646 -0.062500 0 0 0 0 0 0 2 287170
-0.005501 -0.011202 0.120104 -0.441469 0.186806 -0.043409 -0.062500 0 0 0 0 0 0 2 288169
-0.005505 -0.011220 0.120102 -0.496206 -0.006404 -0.073859 -0.062500 0 0 0 0 0 0 2 289174
-0.005507 -0.011229 0.120101 -0.530990 -0.141532 -0.090656 -0.062500 0 0 0 0 0 0 2 290166
-0.005514 -0.011265 0.120096 -0.472485 0.199389 -0.027599 -0.062500 0 0 0 0 0 0 2 291168
-0.005537 -0.011280 0.120104 -0.285353 -0.068237 -0.197183 -0.062500 0 0 0 0 0 0 2 292167
-0.005548 -0.011286 0.120107 -0.413667 -0.191693 -0.151777 -0.062500 0 0 0 0 0 0 2 293169
-0.005548 -0.011310 0.120116 -0.574302 0.009359 -0.236074 -0.062500 0 0 0 0 0 0 2 294168
-0.005560 -0.011333 0.120106 -0.440489 0.025811 0.008901 -0.062500 0 0 0 0 0 0 2 295165
-0.005566 -0.011345 0.120102 -0.499209 -0.117129 -0.045401 -0.062500 0 0 0 0 0 0 2 296165
-0.005569 -0.011351 0.120101 -0.542395 -0.207105 -0.079107 -0.062500 0 0 0 0 0 0 2 297169
-0.005583 -0.011370 0.120118 -0.391647 -0.045420 -0.337371 -0.062500 0 0 0 0 0 0 2 298168
-0.005602 -0.011391 0.120111 -0.326209 -0.010949 -0.044031 -0.062500 0 0 0 0 0 0 2 299167
-0.005612 -0.011401 0.120109 -0.440362 -0.138020 -0.070055 -0.062500 0 0 0 0 0 0 2 300165
-0.005611 -0.011427 0.120116 -0.587268 0.041791 -0.203277 -0.062500 0 0 0 0 0 0 2 301229
-0.005622 -0.011451 0.120105 -0.446741 0.043284 0.021799 -0.062500 0 0 0 0 0 0 2 302237
-0.005628 -0.011464 0.120102 -0.502161 -0.107825 -0.040125 -0.062500 0 0 0 0 0 0 2 303231
-0.005625 -0.011490 0.120108 -0.621082 0.042941 -0.187129 -0.062500 0 0 0 0 0 0 2 304226
-0.005642 -0.011499 0.120120 -0.367255 -0.166169 -0.282578 -0.062500 0 0 0 0 0 0 2 305235
-0.005662 -0.011515 0.120111 -0.308096 -0.100313 -0.014259 -0.062500 0 0 0 0 0 0 2 306203
-0.005667 -0.011543 0.120116 -0.505989 0.069061 -0.168141 -0.062500 0 0 0 0 0 0 2 307203
-0.005669 -0.011557 0.120118 -0.556186 -0.100404 -0.145043 -0.062500 0 0 0 0 0 0 2 308202
-0.005670 -0.011564 0.120118 -0.575753 -0.208878 -0.129006 -0.062500 0 0 0 0 0 0 2 309203
-0.005682 -0.011579 0.120106 -0.434209 -0.112620 0.059362 -0.062500 0 0 0 0 0 0 2 310200
-0.005689 -0.011587 0.120101 -0.496054 -0.194250 -0.024949 -0.062500 0 0 0 0 0 0 2 311199
-0.005705 -0.011608 0.120117 -0.367691 -0.042327 -0.314058 -0.062500 0 0 0 0 0 0 2 312236
-0.005713 -0.011617 0.120122 -0.466092 -0.168757 -0.215575 -0.062500 0 0 0 0 0 0 2 313227
-0.005717 -0.011622 0.120124 -0.529425 -0.246557 -0.160104 -0.062500 0 0 0 0 0 0 2 314196
-0.005725 -0.011656 0.120120 -0.485750 0.127834 -0.066116 -0.062500 0 0 0 0 0 0 2 315229
-0.005729 -0.011673 0.120118 -0.531049 -0.052733 -0.092287 -0.062500 0 0 0 0 0 0 2 316225
-0.005731 -0.011681 0.120118 -0.560975 -0.181380 -0.107782 -0.062500 0 0 0 0 0 0 2 317228
-0.005743 -0.011697 0.120105 -0.426563 -0.098135 0.068225 -0.062500 0 0 0 0 0 0 2 318225
-0.005763 -0.011722 0.120117 -0.339978 0.005642 -0.264046 -0.062500 0 0 0 0 0 0 2 319221
-0.005773 -0.011734 0.120122 -0.461151 -0.150412 -0.195221 -0.062500 0 0 0 0 0 0 2 320207
-0.005778 -0.011740 0.120123 -0.537585 -0.245546 -0.151832 -0.062500 0 0 0 0 0 0 2 321156
-0.005780 -0.011743 0.120124 -0.576754 -0.293218 -0.134386 -0.062500 0 0 0 0 0 0 2 322166
-0.005787 -0.011776 0.120119 -0.520515 0.096200 -0.055159 -0.062500 0 0 0 0 0 0 2 323154
-0.005810 -0.011789 0.120127 -0.310606 -0.127431 -0.220707 -0.062500 0 0 0 0 0 0 2 324165
-0.005821 -0.011795 0.120129 -0.438897 -0.238142 -0.174833 -0.062500 0 0 0 0 0 0 2 325154
-0.005827 -0.011798 0.120130 -0.525313 -0.290568 -0.147910 -0.062500 0 0 0 0 0 0 2 326164
-0.005835 -0.011831 0.120126 -0.494813 0.097126 -0.064062 -0.062500 0 0 0 0 0 0 2 327154
-0.005840 -0.011848 0.120124 -0.546550 -0.076909 -0.094822 -0.062500 0 0 0 0 0 0 2 328155
-0.005861 -0.011852 0.120133 -0.330882 -0.252617 -0.245218 -0.062500 0 0 0 0 0 0 2 329166
-0.005866 -0.011874 0.120144 -0.524541 -0.044286 -0.297789 -0.062500 0 0 0 0 0 0 2 330154
-0.005868 -0.011885 0.120148 -0.577500 -0.172676 -0.214313 -0.062500 0 0 0 0 0 0 2 331164
-0.005881 -0.011901 0.120136 -0.448091 -0.104626 0.008643 -0.062500 0 0 0 0 0 0 2 332153
-0.005887 -0.011910 0.120132 -0.514425 -0.199955 -0.062943 -0.062500 0 0 0 0 0 0 2 333165
-0.005885 -0.011935 0.120138 -0.641126 -0.016767 -0.212908 -0.062500 0 0 0 0 0 0 2 334153
-0.005903 -0.011943 0.120150 -0.390014 -0.211485 -0.310154 -0.062500 0 0 0 0 0 0 2 335153
-0.005911 -0.011947 0.120154 -0.483329 -0.291199 -0.224992 -0.062500 0 0 0 0 0 0 2 336154
-0.005927 -0.011960 0.120143 -0.400408 -0.173593 0.000539 -0.062500 0 0 0 0 0 0 2 337165
-0.005930 -0.011987 0.120146 -0.567059 0.019892 -0.178913 -0.062500 0 0 0 0 0 0 2 338165
-0.005931 -0.012001 0.120147 -0.599887 -0.139800 -0.167560 -0.062500 0 0 0 0 0 0 2 339172
-0.005950 -0.012004 0.120157 -0.361665 -0.294120 -0.288872 -0.062500 0 0 0 0 0 0 2 340214
-0.005960 -0.012005 0.120161 -0.486150 -0.338325 -0.220631 -0.062500 0 0 0 0 0 0 2 341546
-0.005976 -0.012017 0.120149 -0.410770 -0.199422 -0.001806 -0.062500 0 0 0 0 0 0 2 342165
-0.005979 -0.012043 0.120153 -0.581249 0.004940 -0.183721 -0.062500 0 0 0 0 0 0 2 343171
-0.005980 -0.012056 0.120154 -0.616040 -0.149572 -0.173426 -0.062500 0 0 0 0 0 0 2 344156
-0.006000 -0.012059 0.120164 -0.378705 -0.301345 -0.294987 -0.062500 0 0 0 0 0 0 2 345161
-0.006010 -0.012060 0.120167 -0.485598 -0.339582 -0.226994 -0.062500 0 0 0 0 0 0 2 346169
-0.006009 -0.012080 0.120177 -0.634904 -0.089797 -0.299962 -0.062500 0 0 0 0 0 0 2 347174
-0.006020 -0.012102 0.120167 -0.496093 -0.051582 -0.050956 -0.062500 0 0 0 0 0 0 2 348162
-0.006025 -0.012113 0.120163 -0.550785 -0.181232 -0.105401 -0.062500 0 0 0 0 0 0 2 349173
-0.006028 -0.012118 0.120162 -0.591923 -0.264575 -0.139438 -0.062500 0 0 0 0 0 0 2 350169
-0.006043 -0.012138 0.120179 -0.444516 -0.110432 -0.394146 -0.062500 0 0 0 0 0 0 2 351165
-0.006050 -0.012147 0.120185 -0.529724 -0.228256 -0.284469 -0.062500 0 0 0 0 0 0 2 352167
-0.006054 -0.012151 0.120187 -0.586087 -0.301034 -0.224914 -0.062500 0 0 0 0 0 0 2 353167
-0.006067 -0.012164 0.120174 -0.465296 -0.185699 -0.017943 -0.062500 0 0 0 0 0 0 2 354165
-0.006068 -0.012192 0.120178 -0.611049 0.006389 -0.204829 -0.062500 0 0 0 0 0 0 2 355164
-0.006087 -0.012201 0.120188 -0.383921 -0.204985 -0.329420 -0.062500 0 0 0 0 0 0 2 356147
-0.006097 -0.012206 0.120192 -0.491292 -0.295647 -0.256044 -0.062500 0 0 0 0 0 0 2 357167
-0.006102 -0.012208 0.120194 -0.565582 -0.335449 -0.217865 -0.062500 0 0 0 0 0 0 2 358170
-0.006116 -0.012220 0.120181 -0.454857 -0.202695 -0.019200 -0.062500 0 0 0 0 0 0 2 359172
-0.006123 -0.012227 0.120176 -0.530978 -0.263519 -0.101058 -0.062500 0 0 0 0 0 0 2 360148
-0.006121 -0.012251 0.120182 -0.658759 -0.049602 -0.253953 -0.062500 0 0 0 0 0 0 2 361167
-0.006139 -0.012259 0.120194 -0.409793 -0.236346 -0.352540 -0.062500 0 0 0 0 0 0 2 362146
-0.006148 -0.012262 0.120198 -0.504646 -0.312284 -0.268580 -0.062500 0 0 0 0 0 0 2 363145
-0.006152 -0.012264 0.120200 -0.572388 -0.344111 -0.226427 -0.062500 0 0 0 0 0 0 2 364166
-0.006148 -0.012284 0.120208 -0.682490 -0.095943 -0.317988 -0.062500 0 0 0 0 0 0 2 365166
-0.006158 -0.012306 0.120198 -0.522662 -0.060730 -0.076653 -0.062500 0 0 0 0 0 0 2 366166
-0.006163 -0.012317 0.120194 -0.566365 -0.191725 -0.134383 -0.062500 0 0 0 0 0 0 2 367164
-0.006185 -0.012319 0.120202 -0.370170 -0.331495 -0.301943 -0.062500 0 0 0 0 0 0 2 368164
-0.006195 -0.012320 0.120205 -0.491820 -0.362384 -0.253201 -0.062500 0 0 0 0 0 0 2 369171
-0.006195 -0.012340 0.120214 -0.649205 -0.109130 -0.332519 -0.062500 0 0 0 0 0 0 2 370166
-0.006194 -0.012350 0.120217 -0.669278 -0.232682 -0.269940 -0.062500 0 0 0 0 0 0 2 371165
-0.006206 -0.012366 0.120205 -0.519877 -0.158821 -0.054170 -0.062500 0 0 0 0 0 0 2 372165
-0.006211 -0.012375 0.120201 -0.575237 -0.250324 -0.129341 -0.062500 0 0 0 0 0 0 2 373166
-0.006214 -0.012379 0.120199 -0.617627 -0.313423 -0.171766 -0.062500 0 0 0 0 0 0 2 374167
-0.006235 -0.012378 0.120208 -0.391294 -0.398518 -0.320671 -0.062500 0 0 0 0 0 0 2 375145
-0.006240 -0.012397 0.120219 -0.580216 -0.140442 -0.371627 -0.062500 0 0 0 0 0 0 2 376146
-0.006242 -0.012406 0.120223 -0.630520 -0.244539 -0.289092 -0.062500 0 0 0 0 0 0 2 377165
-0.006243 -0.012410 0.120224 -0.649676 -0.315803 -0.249268 -0.062500 0 0 0 0 0 0 2 378165
-0.006243 -0.012412 0.120225 -0.658065 -0.351842 -0.233934 -0.062500 0 0 0 0 0 0 2 379158
-0.006243 -0.012413 0.120225 -0.661941 -0.369380 -0.228309 -0.062500 0 0 0 0 0 0 2 380169
-0.006263 -0.012410 0.120234 -0.414035 -0.428091 -0.358244 -0.062500 0 0 0 0 0 0 2 381171
-0.006284 -0.012419 0.120225 -0.367920 -0.267613 -0.110387 -0.062500 0 0 0 0 0 0 2 382162
-0.006294 -0.012425 0.120221 -0.497309 -0.307152 -0.164024 -0.062500 0 0 0 0 0 0 2 383166
-0.006300 -0.012427 0.120220 -0.578647 -0.342583 -0.197721 -0.062500 0 0 0 0 0 0 2 384162
-0.006302 -0.012429 0.120219 -0.621500 -0.363192 -0.211315 -0.062500 0 0 0 0 0 0 2 385167
-0.006298 -0.012450 0.120227 -0.718208 -0.112084 -0.323797 -0.062500 0 0 0 0 0 0 2 386162
-0.006296 -0.012460 0.120230 -0.701089 -0.227296 -0.274531 -0.062500 0 0 0 0 0 0 2 387165
-0.006294 -0.012465 0.120231 -0.684835 -0.306152 -0.247825 -0.062500 0 0 0 0 0 0 2 388144
-0.006313 -0.012463 0.120240 -0.425680 -0.396843 -0.369147 -0.062500 0 0 0 0 0 0 2 389164
-0.006322 -0.012462 0.120244 -0.522850 -0.402453 -0.302604 -0.062500 0 0 0 0 0 0 2 390163
-0.006327 -0.012461 0.120245 -0.592696 -0.397491 -0.267601 -0.062500 0 0 0 0 0 0 2 391162
-0.006329 -0.012461 0.120246 -0.629233 -0.392905 -0.253888 -0.062500 0 0 0 0 0 0 2 392152
-0.006330 -0.012461 0.120246 -0.647474 -0.389888 -0.248833 -0.062500 0 0 0 0 0 0 2 393164
-0.006336 -0.012492 0.120240 -0.582621 0.024190 -0.169739 -0.062500 0 0 0 0 0 0 2 394152
-0.006359 -0.012504 0.120248 -0.365499 -0.186685 -0.337339 -0.062500 0 0 0 0 0 0 2 395162
-0.006370 -0.012510 0.120251 -0.491339 -0.291463 -0.294221 -0.062500 0 0 0 0 0 0 2 396153
-0.006375 -0.012513 0.120251 -0.576592 -0.340926 -0.268367 -0.062500 0 0 0 0 0 0 2 397162
-0.006378 -0.012514 0.120252 -0.621089 -0.364328 -0.258020 -0.062500 0 0 0 0 0 0 2 398152
-0.006379 -0.012515 0.120252 -0.643372 -0.375522 -0.254190 -0.062500 0 0 0 0 0 0 2 399163
-0.006380 -0.012515 0.120252 -0.654458 -0.380930 -0.252798 -0.062500 0 0 0 0 0 0 2 400150
-0.006380 -0.012515 0.120252 -0.659986 -0.383560 -0.252299 -0.062500 0 0 0 0 0 0 2 401162
-0.006400 -0.012512 0.120261 -0.430271 -0.440694 -0.383680 -0.062500 0 0 0 0 0 0 2 402151
-0.006409 -0.012509 0.120265 -0.533818 -0.426915 -0.321101 -0.062500 0 0 0 0 0 0 2 403151
-0.006414 -0.012508 0.120266 -0.606950 -0.412430 -0.287544 -0.062500 0 0 0 0 0 0 2 404162
-0.006416 -0.012507 0.120266 -0.645136 -0.403142 -0.274343 -0.062500 0 0 0 0 0 0 2 405153
-0.006417 -0.012507 0.120267 -0.664219 -0.397802 -0.269484 -0.062500 0 0 0 0 0 0 2 406163
-0.006418 -0.012507 0.120267 -0.673695 -0.394910 -0.267706 -0.062500 0 0 0 0 0 0 2 407151
-0.006418 -0.012507 0.120267 -0.678388 -0.393366 -0.267070 -0.062500 0 0 0 0 0 0 2 408162
-0.006418 -0.012507 0.120267 -0.680751 -0.392571 -0.266841 -0.062500 0 0 0 0 0 0 2 409152
-0.006418 -0.012507 0.120267 -0.681898 -0.392144 -0.266773 -0.062500 0 0 0 0 0 0 2 410162
-0.006419 -0.012507 0.120267 -0.682488 -0.391951 -0.266726 -0.062500 0 0 0 0 0 0 2 411189
-0.006438 -0.012503 0.120276 -0.432613 -0.442130 -0.398132 -0.062500 0 0 0 0 0 0 2 412169
-0.006441 -0.012520 0.120287 -0.609934 -0.165237 -0.442946 -0.062500 0 0 0 0 0 0 2 413175
-0.006443 -0.012529 0.120291 -0.654327 -0.259929 -0.358492 -0.062500 0 0 0 0 0 0 2 414161
-0.006444 -0.012533 0.120293 -0.670420 -0.326356 -0.317989 -0.062500 0 0 0 0 0 0 2 415164
-0.006444 -0.012535 0.120293 -0.677270 -0.359953 -0.302367 -0.062500 0 0 0 0 0 0 2 416168
-0.006444 -0.012536 0.120293 -0.680333 -0.376251 -0.296632 -0.062500 0 0 0 0 0 0 2 417170
-0.006444 -0.012536 0.120293 -0.681770 -0.384142 -0.294544 -0.062500 0 0 0 0 0 0 2 418158
-0.006464 -0.012533 0.120303 -0.432173 -0.438315 -0.425139 -0.062500 0 0 0 0 0 0 2 419167
-0.006473 -0.012530 0.120306 -0.534779 -0.425730 -0.362493 -0.062500 0 0 0 0 0 0 2 420188
-0.006478 -0.012529 0.120307 -0.607420 -0.411865 -0.328899 -0.062500 0 0 0 0 0 0 2 421164
-0.006480 -0.012528 0.120308 -0.645387 -0.402844 -0.315699 -0.062500 0 0 0 0 0 0 2 422160
-0.006481 -0.012528 0.120308 -0.664347 -0.397655 -0.310833 -0.062500 0 0 0 0 0 0 2 423166
-0.006482 -0.012528 0.120308 -0.673748 -0.394826 -0.309055 -0.062500 0 0 0 0 0 0 2 424145
-0.006482 -0.012528 0.120308 -0.678435 -0.393319 -0.308421 -0.062500 0 0 0 0 0 0 2 425148
-0.006502 -0.012524 0.120317 -0.430368 -0.442919 -0.439383 -0.062500 0 0 0 0 0 0 2 426164
-0.006511 -0.012521 0.120321 -0.533867 -0.428037 -0.376971 -0.062500 0 0 0 0 0 0 2 427163
-0.006516 -0.012520 0.120322 -0.606988 -0.412995 -0.343502 -0.062500 0 0 0 0 0 0 2 428163
-0.006518 -0.012519 0.120322 -0.645183 -0.403401 -0.330349 -0.062500 0 0 0 0 0 0 2 429164
-0.006519 -0.012519 0.120323 -0.664237 -0.397926 -0.325482 -0.062500 0 0 0 0 0 0 2 430163
-0.006520 -0.012519 0.120323 -0.673699 -0.394980 -0.323712 -0.062500 0 0 0 0 0 0 2 431179
-0.006520 -0.012519 0.120323 -0.678405 -0.393394 -0.323077 -0.062500 0 0 0 0 0 0 2 432171
-0.006520 -0.012518 0.120323 -0.680734 -0.392585 -0.322846 -0.062500 0 0 0 0 0 0 2 433168
-0.006520 -0.012518 0.120323 -0.681907 -0.392174 -0.322751 -0.062500 0 0 0 0 0 0 2 434162
-0.006520 -0.012518 0.120323 -0.682479 -0.391940 -0.322738 -0.062500 0 0 0 0 0 0 2 435161
-0.006540 -0.012515 0.120332 -0.432275 -0.442273 -0.453778 -0.062500 0 0 0 0 0 0 2 436166
-0.006549 -0.012512 0.120335 -0.534825 -0.427691 -0.391516 -0.062500 0 0 0 0 0 0 2 437166
-0.006554 -0.012511 0.120337 -0.607463 -0.412821 -0.358128 -0.062500 0 0 0 0 0 0 2 438145
-0.006556 -0.012510 0.120337 -0.645405 -0.403316 -0.344971 -0.062500 0 0 0 0 0 0 2 439143
-0.006557 -0.012510 0.120337 -0.664355 -0.397879 -0.340130 -0.062500 0 0 0 0 0 0 2 440163
-0.006558 -0.012510 0.120337 -0.673764 -0.394950 -0.338351 -0.062500 0 0 0 0 0 0 2 441164
-0.006558 -0.012509 0.120337 -0.678448 -0.393393 -0.337713 -0.062500 0 0 0 0 0 0 2 442163
-0.006558 -0.012509 0.120337 -0.680752 -0.392560 -0.337496 -0.062500 0 0 0 0 0 0 2 443161
-0.006578 -0.012505 0.120347 -0.431290 -0.442637 -0.468336 -0.062500 0 0 0 0 0 0 2 444162
-0.006587 -0.012503 0.120350 -0.534323 -0.427889 -0.406117 -0.062500 0 0 0 0 0 0 2 445143
-0.006592 -0.012502 0.120351 -0.607233 -0.412905 -0.372742 -0.062500 0 0 0 0 0 0 2 446138
-0.006594 -0.012501 0.120352 -0.645294 -0.403360 -0.359599 -0.062500 0 0 0 0 0 0 2 447167
-0.006595 -0.012501 0.120352 -0.664308 -0.397907 -0.354743 -0.062500 0 0 0 0 0 0 2 448161
-0.006596 -0.012500 0.120352 -0.691733 -0.399908 -0.352984 -0.062500 0 0 0 0 0 0 2 449164
-0.006596 -0.012500 0.120352 -0.696408 -0.398351 -0.352357 -0.062500 0 0 0 0 0 0 2 450144
-0.006596 -0.012500 0.120352 -0.698747 -0.397510 -0.352124 -0.062500 0 0 0 0 0 0 2 451162
-0.006596 -0.012500 0.120352 -0.699910 -0.397097 -0.352036 -0.062500 0 0 0 0 0 0 2 452156
-0.006596 -0.012500 0.120352 -0.700467 -0.396912 -0.352005 -0.062500 0 0 0 0 0 0 2 453167
-0.006616 -0.012496 0.120361 -0.450042 -0.447345 -0.482786 -0.062500 0 0 0 0 0 0 2 454166
-0.006625 -0.012494 0.120365 -0.552706 -0.432680 -0.420670 -0.062500 0 0 0 0 0 0 2 455162
-0.006630 -0.012493 0.120366 -0.625404 -0.417783 -0.387326 -0.062500 0 0 0 0 0 0 2 456161
-0.006632 -0.012492 0.120366 -0.663383 -0.408270 -0.374214 -0.062500 0 0 0 0 0 0 2 457164
-0.006633 -0.012491 0.120367 -0.682345 -0.402841 -0.369369 -0.062500 0 0 0 0 0 0 2 458160
-0.006653 -0.012487 0.120376 -0.440897 -0.450482 -0.498259 -0.062500 0 0 0 0 0 0 2 459162
-0.006663 -0.012485 0.120379 -0.548152 -0.434304 -0.435577 -0.062500 0 0 0 0 0 0 2 460160
-0.006668 -0.012484 0.120381 -0.623155 -0.418590 -0.402052 -0.062500 0 0 0 0 0 0 2 461163
-0.006670 -0.012483 0.120381 -0.662254 -0.408701 -0.388849 -0.062500 0 0 0 0 0 0 2 462159
-0.006671 -0.012482 0.120381 -0.681786 -0.403054 -0.383976 -0.062500 0 0 0 0 0 0 2 463166
-0.006672 -0.012482 0.120381 -0.691477 -0.400006 -0.382210 -0.062500 0 0 0 0 0 0 2 464152
-0.006672 -0.012482 0.120381 -0.696284 -0.398379 -0.381572 -0.062500 0 0 0 0 0 0 2 465160
-0.006672 -0.012482 0.120381 -0.698686 -0.397538 -0.381340 -0.062500 0 0 0 0 0 0 2 466153
-0.006673 -0.012482 0.120381 -0.699874 -0.397129 -0.381255 -0.062500 0 0 0 0 0 0 2 467162
-0.006692 -0.012478 0.120391 -0.449481 -0.447575 -0.511741 -0.062500 0 0 0 0 0 0 2 468151
-0.006701 -0.012476 0.120394 -0.552445 -0.432775 -0.449763 -0.062500 0 0 0 0 0 0 2 469161
-0.006706 -0.012474 0.120395 -0.625290 -0.417809 -0.416490 -0.062500 0 0 0 0 0 0 2 470161
-0.006708 -0.012474 0.120396 -0.663317 -0.408290 -0.403387 -0.062500 0 0 0 0 0 0 2 471150
-0.006710 -0.012473 0.120396 -0.682307 -0.402853 -0.398552 -0.062500 0 0 0 0 0 0 2 472159
-0.006710 -0.012473 0.120396 -0.691750 -0.399892 -0.396794 -0.062500 0 0 0 0 0 0 2 473150
-0.006710 -0.012473 0.120396 -0.696415 -0.398349 -0.396154 -0.062500 0 0 0 0 0 0 2 474160
-0.006730 -0.012469 0.120405 -0.447662 -0.448232 -0.526313 -0.062500 0 0 0 0 0 0 2 475149
-0.006739 -0.012467 0.120408 -0.551522 -0.433118 -0.464318 -0.062500 0 0 0 0 0 0 2 476161
-0.006744 -0.012465 0.120410 -0.624846 -0.417987 -0.431057 -0.062500 0 0 0 0 0 0 2 477150
-0.006746 -0.012464 0.120410 -0.663105 -0.408366 -0.417961 -0.062500 0 0 0 0 0 0 2 478160
-0.006748 -0.012464 0.120410 -0.682208 -0.402884 -0.413117 -0.062500 0 0 0 0 0 0 2 479149
-0.006748 -0.012464 0.120410 -0.691683 -0.399922 -0.411364 -0.062500 0 0 0 0 0 0 2 480161
-0.006748 -0.012464 0.120410 -0.696391 -0.398356 -0.410733 -0.062500 0 0 0 0 0 0 2 481150
-0.006749 -0.012464 0.120410 -0.698728 -0.397538 -0.410494 -0.062500 0 0 0 0 0 0 2 482159
-0.006749 -0.012464 0.120410 -0.699899 -0.397102 -0.410417 -0.062500 0 0 0 0 0 0 2 483148
-0.006749 -0.012464 0.120410 -0.700476 -0.396888 -0.410392 -0.062500 0 0 0 0 0 0 2 484170
-0.006768 -0.012460 0.120420 -0.449568 -0.447569 -0.540617 -0.062500 0 0 0 0 0 0 2 485175
-0.006778 -0.012457 0.120423 -0.552481 -0.432771 -0.478777 -0.062500 0 0 0 0 0 0 2 486162
-0.006782 -0.012456 0.120424 -0.625309 -0.417798 -0.445578 -0.062500 0 0 0 0 0 0 2 487168
-0.006785 -0.012455 0.120425 -0.663359 -0.408266 -0.432515 -0.062500 0 0 0 0 0 0 2 488156
-0.006786 -0.012455 0.120425 -0.682330 -0.402835 -0.427679 -0.062500 0 0 0 0 0 0 2 489166
-0.006786 -0.012455 0.120425 -0.691738 -0.399895 -0.425922 -0.062500 0 0 0 0 0 0 2 490341
-0.006787 -0.012455 0.120425 -0.696426 -0.398348 -0.425274 -0.062500 0 0 0 0 0 0 2 491165
-0.006787 -0.012455 0.120425 -0.698740 -0.397521 -0.425071 -0.062500 0 0 0 0 0 0 2 492165
-0.006806 -0.012451 0.120434 -0.448592 -0.447933 -0.555079 -0.062500 0 0 0 0 0 0 2 493170
-0.006816 -0.012448 0.120438 -0.570253 -0.437502 -0.493282 -0.062500 0 0 0 0 0 0 2 494158
-0.006820 -0.012447 0.120439 -0.643341 -0.422418 -0.460103 -0.062500 0 0 0 0 0 0 2 495171
-0.006828 -0.012426 0.120432 -0.606645 -0.675311 -0.339268 -0.062500 0 0 0 0 0 0 2 496163
-0.006833 -0.012416 0.120429 -0.653694 -0.560252 -0.385500 -0.062500 0 0 0 0 0 0 2 497163
-0.006835 -0.012411 0.120428 -0.684929 -0.481361 -0.411235 -0.062500 0 0 0 0 0 0 2 498161
-0.006836 -0.012408 0.120428 -0.701705 -0.440791 -0.421453 -0.062500 0 0 0 0 0 0 2 499161
-0.006836 -0.012407 0.120427 -0.710392 -0.420744 -0.425246 -0.062500 0 0 0 0 0 0 2 500160
-0.006837 -0.012407 0.120427 -0.714815 -0.410884 -0.426630 -0.062500 0 0 0 0 0 0 2 501162
-0.006837 -0.012406 0.120427 -0.717048 -0.406012 -0.427131 -0.062500 0 0 0 0 0 0 2 502159
-0.006837 -0.012406 0.120427 -0.718173 -0.403602 -0.427301 -0.062500 0 0 0 0 0 0 2 503155
-0.006837 -0.012406 0.120427 -0.718738 -0.402418 -0.427359 -0.062500 0 0 0 0 0 0 2 504165
-0.006837 -0.012406 0.120427 -0.719037 -0.401806 -0.427397 -0.062500 0 0 0 0 0 0 2 505169
-0.006856 -0.012402 0.120437 -0.467720 -0.452417 -0.557304 -0.062500 0 0 0 0 0 0 2 506166
-0.006866 -0.012400 0.120440 -0.570694 -0.437456 -0.495628 -0.062500 0 0 0 0 0 0 2 507159
-0.006870 -0.012398 0.120441 -0.643576 -0.422373 -0.462530 -0.062500 0 0 0 0 0 0 2 508160
-0.006873 -0.012398 0.120442 -0.681606 -0.412825 -0.449493 -0.062500 0 0 0 0 0 0 2 509160
-0.006874 -0.012397 0.120442 -0.700610 -0.407381 -0.444668 -0.062500 0 0 0 0 0 0 2 510160
-0.006874 -0.012397 0.120442 -0.710007 -0.404433 -0.442920 -0.062500 0 0 0 0 0 0 2 511158
-0.006875 -0.012397 0.120442 -0.714678 -0.402879 -0.442276 -0.062500 0 0 0 0 0 0 2 512159
-0.006875 -0.012397 0.120442 -0.717008 -0.402071 -0.442053 -0.062500 0 0 0 0 0 0 2 513143
-0.006875 -0.012397 0.120442 -0.718167 -0.401639 -0.441986 -0.062500 0 0 0 0 0 0 2 514159
-0.006875 -0.012397 0.120442 -0.718741 -0.401439 -0.441939 -0.062500 0 0 0 0 0 0 2 515161
-0.006875 -0.012397 0.120442 -0.719026 -0.401323 -0.441933 -0.062500 0 0 0 0 0 0 2 516141
-0.006875 -0.012397 0.120442 -0.719172 -0.401266 -0.441937 -0.062500 0 0 0 0 0 0 2 517162
-0.006894 -0.012393 0.120451 -0.467666 -0.452228 -0.571682 -0.062500 0 0 0 0 0 0 2 518158
-0.006904 -0.012391 0.120455 -0.570673 -0.437331 -0.510095 -0.062500 0 0 0 0 0 0 2 519160
-0.006909 -0.012389 0.120456 -0.643573 -0.422321 -0.477017 -0.062500 0 0 0 0 0 0 2 520164
-0.006911 -0.012389 0.120456 -0.681621 -0.412796 -0.463982 -0.062500 0 0 0 0 0 0 2 521161
-0.006912 -0.012388 0.120456 -0.700597 -0.407360 -0.459183 -0.062500 0 0 0 0 0 0 2 522160
-0.006913 -0.012388 0.120456 -0.710010 -0.404430 -0.457420 -0.062500 0 0 0 0 0 0 2 523141
-0.006913 -0.012388 0.120456 -0.714691 -0.402854 -0.456786 -0.062500 0 0 0 0 0 0 2 524160
-0.006913 -0.012388 0.120456 -0.717016 -0.402067 -0.456555 -0.062500 0 0 0 0 0 0 2 525224
-0.006913 -0.012388 0.120456 -0.718162 -0.401639 -0.456493 -0.062500 0 0 0 0 0 0 2 526226
-0.006913 -0.012388 0.120456 -0.718735 -0.401441 -0.456447 -0.062500 0 0 0 0 0 0 2 527233
-0.006913 -0.012388 0.120456 -0.719021 -0.401324 -0.456442 -0.062500 0 0 0 0 0 0 2 528223
-0.006919 -0.012368 0.120449 -0.644421 -0.663623 -0.348350 -0.062500 0 0 0 0 0 0 2 529228
-0.006922 -0.012358 0.120446 -0.672426 -0.554044 -0.399554 -0.062500 0 0 0 0 0 0 2 530193
-0.006924 -0.012353 0.120445 -0.694212 -0.478128 -0.427131 -0.062500 0 0 0 0 0 0 2 531194
-0.006944 -0.012347 0.120454 -0.454623 -0.490187 -0.567573 -0.062500 0 0 0 0 0 0 2 532190
-0.006954 -0.012343 0.120457 -0.564018 -0.456020 -0.510091 -0.062500 0 0 0 0 0 0 2 533218
-0.006959 -0.012341 0.120458 -0.640198 -0.431556 -0.478523 -0.062500 0 0 0 0 0 0 2 534217
-0.006961 -0.012340 0.120459 -0.676584 -0.402675 -0.466060 -0.062500 0 0 0 0 0 0 2 535194
-0.006962 -0.012340 0.120459 -0.696411 -0.394935 -0.461440 -0.062500 0 0 0 0 0 0 2 536246
-0.006963 -0.012340 0.120459 -0.706250 -0.390861 -0.459763 -0.062500 0 0 0 0 0 0 2 537223
-0.006963 -0.012339 0.120459 -0.711141 -0.388721 -0.459161 -0.062500 0 0 0 0 0 0 2 538223
-0.006963 -0.012339 0.120459 -0.713575 -0.387641 -0.458951 -0.062500 0 0 0 0 0 0 2 539222
-0.006963 -0.012339 0.120459 -0.714780 -0.387079 -0.458873 -0.062500 0 0 0 0 0 0 2 540217
-0.006963 -0.012339 0.120459 -0.715390 -0.386806 -0.458825 -0.062500 0 0 0 0 0 0 2 541221
-0.006963 -0.012339 0.120459 -0.715698 -0.386655 -0.458824 -0.062500 0 0 0 0 0 0 2 542201
-0.006963 -0.012339 0.120459 -0.715827 -0.386590 -0.458825 -0.062500 0 0 0 0 0 0 2 543217
-0.006963 -0.012339 0.120459 -0.715913 -0.386554 -0.458814 -0.062500 0 0 0 0 0 0 2 544200
-0.006969 -0.012319 0.120451 -0.641272 -0.648779 -0.350499 -0.062500 0 0 0 0 0 0 2 545217
-0.006972 -0.012309 0.120448 -0.669169 -0.539268 -0.401814 -0.062500 0 0 0 0 0 0 2 546200
-0.006974 -0.012305 0.120447 -0.690897 -0.463413 -0.429456 -0.062500 0 0 0 0 0 0 2 547215
-0.006974 -0.012302 0.120447 -0.703021 -0.424410 -0.440364 -0.062500 0 0 0 0 0 0 2 548201
-0.006975 -0.012301 0.120447 -0.709363 -0.405197 -0.444398 -0.062500 0 0 0 0 0 0 2 549149
-0.006975 -0.012301 0.120447 -0.712618 -0.395769 -0.445858 -0.062500 0 0 0 0 0 0 2 550158
-0.006975 -0.012300 0.120447 -0.714292 -0.391086 -0.446395 -0.062500 0 0 0 0 0 0 2 551148
-0.006964 -0.012289 0.120460 -0.863106 -0.538984 -0.632049 -0.062500 0 0 0 0 0 0 2 552158
-0.006958 -0.012282 0.120465 -0.807845 -0.485601 -0.544092 -0.062500 0 0 0 0 0 0 2 553158
-0.006955 -0.012279 0.120466 -0.764994 -0.441160 -0.496840 -0.062500 0 0 0 0 0 0 2 554147
-0.006953 -0.012277 0.120467 -0.741255 -0.415357 -0.478229 -0.062500 0 0 0 0 0 0 2 555157
-0.006953 -0.012276 0.120467 -0.728871 -0.401468 -0.471344 -0.062500 0 0 0 0 0 0 2 556159
-0.006958 -0.012255 0.120460 -0.647876 -0.656308 -0.360295 -0.062500 0 0 0 0 0 0 2 557149
-0.006961 -0.012245 0.120457 -0.672489 -0.543106 -0.410844 -0.062500 0 0 0 0 0 0 2 558157
-0.006962 -0.012241 0.120456 -0.692571 -0.465365 -0.438196 -0.062500 0 0 0 0 0 0 2 559145
-0.006963 -0.012238 0.120455 -0.703854 -0.425388 -0.449006 -0.062500 0 0 0 0 0 0 2 560156
-0.006963 -0.012237 0.120455 -0.709796 -0.405678 -0.453001 -0.062500 0 0 0 0 0 0 2 561159
-0.006963 -0.012236 0.120455 -0.712829 -0.396004 -0.454455 -0.062500 0 0 0 0 0 0 2 562158
-0.006964 -0.012236 0.120455 -0.714399 -0.391240 -0.454977 -0.062500 0 0 0 0 0 0 2 563158
-0.006964 -0.012236 0.120455 -0.715183 -0.388853 -0.455183 -0.062500 0 0 0 0 0 0 2 564158
-0.006969 -0.012216 0.120448 -0.640992 -0.649722 -0.346527 -0.062500 0 0 0 0 0 0 2 565156
-0.006972 -0.012206 0.120445 -0.669034 -0.539731 -0.398081 -0.062500 0 0 0 0 0 0 2 566157
-0.006974 -0.012201 0.120444 -0.690818 -0.463652 -0.425825 -0.062500 0 0 0 0 0 0 2 567169
-0.006963 -0.012187 0.120457 -0.851014 -0.574917 -0.622055 -0.062500 0 0 0 0 0 0 2 568150
-0.006958 -0.012180 0.120461 -0.801687 -0.503246 -0.538135 -0.062500 0 0 0 0 0 0 2 569154
-0.006955 -0.012176 0.120463 -0.761863 -0.449875 -0.492372 -0.062500 0 0 0 0 0 0 2 570157
-0.006954 -0.012174 0.120463 -0.739678 -0.419660 -0.474314 -0.062500 0 0 0 0 0 0 2 571162
-0.006972 -0.012169 0.120473 -0.476186 -0.454821 -0.597003 -0.062500 0 0 0 0 0 0 2 572153
-0.006981 -0.012166 0.120476 -0.573355 -0.431371 -0.533136 -0.062500 0 0 0 0 0 0 2 573156
-0.006986 -0.012164 0.120478 -0.643306 -0.412007 -0.499281 -0.062500 0 0 0 0 0 0 2 574165
-0.006994 -0.012143 0.120470 -0.605298 -0.662226 -0.376986 -0.062500 0 0 0 0 0 0 2 575165
-0.006986 -0.012121 0.120481 -0.797054 -0.680485 -0.608970 -0.062500 0 0 0 0 0 0 2 576167
-0.006983 -0.012110 0.120485 -0.772063 -0.548752 -0.547038 -0.062500 0 0 0 0 0 0 2 577161
-0.006981 -0.012104 0.120486 -0.745556 -0.464007 -0.510138 -0.062500 0 0 0 0 0 0 2 578140
-0.006980 -0.012101 0.120487 -0.730239 -0.418323 -0.495376 -0.062500 0 0 0 0 0 0 2 579159
-0.006979 -0.012100 0.120487 -0.722149 -0.394619 -0.489908 -0.062500 0 0 0 0 0 0 2 580157
-0.006967 -0.012087 0.120500 -0.866144 -0.533182 -0.673053 -0.062500 0 0 0 0 0 0 2 581158
-0.006961 -0.012081 0.120505 -0.808262 -0.474479 -0.584429 -0.062500 0 0 0 0 0 0 2 582159
-0.006964 -0.012057 0.120499 -0.689588 -0.689198 -0.427667 -0.062500 0 0 0 0 0 0 2 583156
-0.006965 -0.012045 0.120496 -0.692927 -0.552800 -0.460811 -0.062500 0 0 0 0 0 0 2 584173
-0.006966 -0.012040 0.120496 -0.701860 -0.462490 -0.481800 -0.062500 0 0 0 0 0 0 2 585161
-0.006966 -0.012037 0.120495 -0.707397 -0.415953 -0.490290 -0.062500 0 0 0 0 0 0 2 586163
-0.006955 -0.012024 0.120509 -0.858678 -0.543643 -0.678464 -0.062500 0 0 0 0 0 0 2 587160
-0.006955 -0.011997 0.120505 -0.730031 -0.741286 -0.482235 -0.062500 0 0 0 0 0 0 2 588158
-0.006955 -0.011983 0.120504 -0.715463 -0.582315 -0.487400 -0.062500 0 0 0 0 0 0 2 589141
-0.006955 -0.011976 0.120504 -0.713634 -0.478241 -0.496927 -0.062500 0 0 0 0 0 0 2 590157
-0.006955 -0.011973 0.120504 -0.713457 -0.424155 -0.501146 -0.062500 0 0 0 0 0 0 2 591155
-0.006944 -0.011960 0.120517 -0.861808 -0.548031 -0.687637 -0.062500 0 0 0 0 0 0 2 592160
-0.006943 -0.011933 0.120514 -0.731677 -0.743363 -0.490668 -0.062500 0 0 0 0 0 0 2 593158
-0.006943 -0.011919 0.120513 -0.716289 -0.583368 -0.495767 -0.062500 0 0 0 0 0 0 2 594158
-0.006943 -0.011912 0.120512 -0.712354 -0.461357 -0.505302 -0.062500 0 0 0 0 0 0 2 595158
-0.006943 -0.011909 0.120512 -0.711956 -0.407006 -0.509522 -0.062500 0 0 0 0 0 0 2 596157
-0.006938 -0.011876 0.120517 -0.785953 -0.792441 -0.585960 -0.062500 0 0 0 0 0 0 2 597139
-0.006935 -0.011859 0.120519 -0.757800 -0.616872 -0.550856 -0.062500 0 0 0 0 0 0 2 598157
-0.006933 -0.011850 0.120520 -0.736283 -0.490306 -0.532027 -0.062500 0 0 0 0 0 0 2 599155
-0.006932 -0.011846 0.120520 -0.724454 -0.422438 -0.524661 -0.062500 0 0 0 0 0 0 2 600161
-0.006921 -0.011832 0.120534 -0.866763 -0.539121 -0.706570 -0.062500 0 0 0 0 0 0 2 601139
-0.006920 -0.011804 0.120530 -0.733465 -0.730048 -0.507638 -0.062500 0 0 0 0 0 0 2 602156
-0.006920 -0.011791 0.120529 -0.716347 -0.568020 -0.512482 -0.062500 0 0 0 0 0 0 2 603157
-0.006920 -0.011784 0.120529 -0.713238 -0.462402 -0.521960 -0.062500 0 0 0 0 0 0 2 604157
-0.006920 -0.011781 0.120529 -0.712411 -0.407521 -0.526164 -0.062500 0 0 0 0 0 0 2 605161
-0.006914 -0.011747 0.120534 -0.786429 -0.792789 -0.601882 -0.062500 0 0 0 0 0 0 2 606150
-0.006911 -0.011730 0.120536 -0.758046 -0.616990 -0.567118 -0.062500 0 0 0 0 0 0 2 607156
-0.006910 -0.011722 0.120537 -0.736407 -0.490343 -0.548454 -0.062500 0 0 0 0 0 0 2 608159
-0.006915 -0.011697 0.120529 -0.648989 -0.665626 -0.430551 -0.062500 0 0 0 0 0 0 2 609158
-0.006906 -0.011674 0.120539 -0.819043 -0.673642 -0.664686 -0.062500 0 0 0 0 0 0 2 610157
-0.006901 -0.011661 0.120543 -0.781569 -0.527402 -0.604258 -0.062500 0 0 0 0 0 0 2 611155
-0.006899 -0.011655 0.120544 -0.748778 -0.435450 -0.568049 -0.062500 0 0 0 0 0 0 2 612157
-0.006898 -0.011652 0.120545 -0.730341 -0.386281 -0.553561 -0.062500 0 0 0 0 0 0 2 613159
-0.006903 -0.011630 0.120537 -0.646522 -0.621961 -0.437347 -0.062500 0 0 0 0 0 0 2 614157
-0.006894 -0.011608 0.120548 -0.817867 -0.651890 -0.672253 -0.062500 0 0 0 0 0 0 2 615154
-0.006889 -0.011597 0.120551 -0.780967 -0.516466 -0.612182 -0.062500 0 0 0 0 0 0 2 616160
-0.006893 -0.011571 0.120545 -0.674365 -0.690964 -0.465061 -0.062500 0 0 0 0 0 0 2 617148
-0.006883 -0.011546 0.120555 -0.832412 -0.687577 -0.687460 -0.062500 0 0 0 0 0 0 2 618155
-0.006878 -0.011533 0.120559 -0.788405 -0.534639 -0.622842 -0.062500 0 0 0 0 0 0 2 619146
-0.006875 -0.011527 0.120561 -0.752262 -0.439162 -0.585155 -0.062500 0 0 0 0 0 0 2 620145
-0.006880 -0.011504 0.120553 -0.658032 -0.649019 -0.458840 -0.062500 0 0 0 0 0 0 2 621155
-0.006871 -0.011481 0.120564 -0.822575 -0.648117 -0.690121 -0.062500 0 0 0 0 0 0 2 622146
-0.006866 -0.011469 0.120567 -0.782726 -0.505675 -0.628954 -0.062500 0 0 0 0 0 0 2 623155
-0.006869 -0.011442 0.120561 -0.674698 -0.676403 -0.481010 -0.062500 0 0 0 0 0 0 2 624144
-0.006871 -0.011430 0.120558 -0.683166 -0.519468 -0.519403 -0.062500 0 0 0 0 0 0 2 625155
-0.006860 -0.011412 0.120571 -0.843657 -0.571354 -0.726307 -0.062500 0 0 0 0 0 0 2 626143
-0.006860 -0.011382 0.120567 -0.720553 -0.726822 -0.536325 -0.062500 0 0 0 0 0 0 2 627156
-0.006861 -0.011367 0.120566 -0.708449 -0.548103 -0.545968 -0.062500 0 0 0 0 0 0 2 628144
-0.006849 -0.011348 0.120579 -0.856885 -0.586787 -0.741018 -0.062500 0 0 0 0 0 0 2 629155
-0.006849 -0.011318 0.120575 -0.727370 -0.734750 -0.546512 -0.062500 0 0 0 0 0 0 2 630143
-0.006849 -0.011303 0.120574 -0.711906 -0.552164 -0.554713 -0.062500 0 0 0 0 0 0 2 631154
-0.006849 -0.011296 0.120573 -0.709659 -0.436417 -0.565585 -0.062500 0 0 0 0 0 0 2 632144
-0.006843 -0.011261 0.120578 -0.782805 -0.772705 -0.641699 -0.062500 0 0 0 0 0 0 2 633155
-0.006840 -0.011243 0.120580 -0.754094 -0.580295 -0.609350 -0.062500 0 0 0 0 0 0 2 634143
-0.006844 -0.011214 0.120573 -0.658422 -0.705809 -0.479481 -0.062500 0 0 0 0 0 0 2 635154
-0.006835 -0.011188 0.120583 -0.822990 -0.678152 -0.709402 -0.062500 0 0 0 0 0 0 2 636144
-0.006830 -0.011174 0.120587 -0.782131 -0.512235 -0.648164 -0.062500 0 0 0 0 0 0 2 637155
-0.006833 -0.011147 0.120580 -0.673811 -0.670631 -0.499223 -0.062500 0 0 0 0 0 0 2 638161
-0.006824 -0.011122 0.120591 -0.831081 -0.661008 -0.721516 -0.062500 0 0 0 0 0 0 2 639152
-0.006819 -0.011109 0.120595 -0.786304 -0.503803 -0.657540 -0.062500 0 0 0 0 0 0 2 640160
-0.006822 -0.011083 0.120588 -0.675952 -0.666376 -0.507381 -0.062500 0 0 0 0 0 0 2 641161
-0.006812 -0.011058 0.120599 -0.830138 -0.643441 -0.729321 -0.062500 0 0 0 0 0 0 2 642150
-0.006812 -0.011025 0.120594 -0.711072 -0.747223 -0.552323 -0.062500 0 0 0 0 0 0 2 643158
-0.006813 -0.011009 0.120593 -0.701545 -0.541804 -0.568703 -0.062500 0 0 0 0 0 0 2 644162
-0.006807 -0.010969 0.120597 -0.758159 -0.826121 -0.652481 -0.062500 0 0 0 0 0 0 2 645151
-0.006804 -0.010949 0.120599 -0.730541 -0.598126 -0.624908 -0.062500 0 0 0 0 0 0 2 646164
-0.006803 -0.010939 0.120599 -0.709345 -0.445509 -0.609354 -0.062500 0 0 0 0 0 0 2 647162
-0.006796 -0.010902 0.120605 -0.773557 -0.777954 -0.672664 -0.062500 0 0 0 0 0 0 2 648166
-0.006793 -0.010883 0.120606 -0.738593 -0.574338 -0.637175 -0.062500 0 0 0 0 0 0 2 649142
-0.006797 -0.010854 0.120599 -0.639907 -0.693468 -0.505070 -0.062500 0 0 0 0 0 0 2 650156
-0.006787 -0.010828 0.120609 -0.800480 -0.649761 -0.734644 -0.062500 0 0 0 0 0 0 2 651155
-0.006782 -0.010814 0.120613 -0.758556 -0.482025 -0.673887 -0.062500 0 0 0 0 0 0 2 652155
-0.006785 -0.010787 0.120606 -0.649954 -0.638877 -0.523888 -0.062500 0 0 0 0 0 0 2 653158
-0.006776 -0.010762 0.120617 -0.807161 -0.630051 -0.746273 -0.062500 0 0 0 0 0 0 2 654155
-0.006776 -0.010730 0.120612 -0.688540 -0.731751 -0.568842 -0.062500 0 0 0 0 0 0 2 655156
-0.006776 -0.010713 0.120611 -0.678962 -0.525903 -0.586099 -0.062500 0 0 0 0 0 0 2 656165
-0.006771 -0.010673 0.120615 -0.756108 -0.812056 -0.668635 -0.062500 0 0 0 0 0 0 2 657160
-0.006768 -0.010653 0.120617 -0.728266 -0.583833 -0.641959 -0.062500 0 0 0 0 0 0 2 658138
-0.006772 -0.010623 0.120609 -0.630310 -0.678118 -0.512405 -0.062500 0 0 0 0 0 0 2 659158
-0.006763 -0.010597 0.120619 -0.795521 -0.643548 -0.743214 -0.062500 0 0 0 0 0 0 2 660155
-0.006764 -0.010563 0.120615 -0.681150 -0.731795 -0.568553 -0.062500 0 0 0 0 0 0 2 661155
-0.006753 -0.010535 0.120626 -0.823403 -0.673919 -0.769538 -0.062500 0 0 0 0 0 0 2 662155
-0.006752 -0.010500 0.120622 -0.695682 -0.747770 -0.582689 -0.062500 0 0 0 0 0 0 2 663154
-0.006752 -0.010483 0.120621 -0.681069 -0.527973 -0.597244 -0.062500 0 0 0 0 0 0 2 664154
-0.006747 -0.010442 0.120625 -0.755972 -0.807099 -0.677587 -0.062500 0 0 0 0 0 0 2 665156
-0.006749 -0.010402 0.120618 -0.649650 -0.823491 -0.535924 -0.062500 0 0 0 0 0 0 2 666154
-0.006739 -0.010371 0.120629 -0.804550 -0.715806 -0.757722 -0.062500 0 0 0 0 0 0 2 667155
-0.006739 -0.010334 0.120624 -0.684179 -0.762790 -0.578917 -0.062500 0 0 0 0 0 0 2 668155
-0.006740 -0.010316 0.120623 -0.673330 -0.530008 -0.597045 -0.062500 0 0 0 0 0 0 2 669138
-0.006734 -0.010276 0.120627 -0.750469 -0.802822 -0.677807 -0.062500 0 0 0 0 0 0 2 670157
-0.006731 -0.010255 0.120628 -0.721981 -0.567669 -0.652301 -0.062500 0 0 0 0 0 0 2 671155
-0.006724 -0.010213 0.120633 -0.777285 -0.824977 -0.703469 -0.062500 0 0 0 0 0 0 2 672137
-0.006720 -0.010192 0.120635 -0.731877 -0.570342 -0.666262 -0.062500 0 0 0 0 0 0 2 673157
-0.006723 -0.010161 0.120628 -0.630360 -0.666920 -0.531365 -0.062500 0 0 0 0 0 0 2 674155
-0.006714 -0.010134 0.120638 -0.792112 -0.629165 -0.760876 -0.062500 0 0 0 0 0 0 2 675153
-0.006714 -0.010101 0.120633 -0.675965 -0.713688 -0.584803 -0.062500 0 0 0 0 0 0 2 676155
-0.006709 -0.010052 0.120636 -0.744430 -0.914066 -0.669485 -0.062500 0 0 0 0 0 0 2 677157
-0.006706 -0.010028 0.120637 -0.716101 -0.620398 -0.653853 -0.062500 0 0 0 0 0 0 2 678147
-0.006699 -0.009984 0.120642 -0.768376 -0.838092 -0.708181 -0.062500 0 0 0 0 0 0 2 679159
-0.006695 -0.009962 0.120644 -0.727341 -0.577039 -0.673263 -0.062500 0 0 0 0 0 0 2 680135
-0.006687 -0.009919 0.120649 -0.776524 -0.820990 -0.719443 -0.062500 0 0 0 0 0 0 2 681156
-0.006688 -0.009877 0.120642 -0.658745 -0.826419 -0.564662 -0.062500 0 0 0 0 0 0 2 682155
-0.006678 -0.009845 0.120653 -0.805655 -0.709698 -0.782543 -0.062500 0 0 0 0 0 0 2 683153
-0.006678 -0.009808 0.120648 -0.681147 -0.749625 -0.601315 -0.062500 0 0 0 0 0 0 2 684154
-0.006666 -0.009778 0.120660 -0.814127 -0.661875 -0.801032 -0.062500 0 0 0 0 0 0 2 685155
-0.006666 -0.009743 0.120655 -0.683694 -0.721573 -0.612279 -0.062500 0 0 0 0 0 0 2 686139
-0.006671 -0.009706 0.120645 -0.594379 -0.753770 -0.511008 -0.062500 0 0 0 0 0 0 2 687160
-0.006663 -0.009675 0.120655 -0.769045 -0.666053 -0.762039 -0.062500 0 0 0 0 0 0 2 688135
-0.006664 -0.009640 0.120649 -0.660338 -0.722281 -0.593707 -0.062500 0 0 0 0 0 0 2 689147
-0.006658 -0.009591 0.120652 -0.733187 -0.909668 -0.680243 -0.062500 0 0 0 0 0 0 2 690153
-0.006656 -0.009566 0.120653 -0.702207 -0.601594 -0.667542 -0.062500 0 0 0 0 0 0 2 691143
-0.006648 -0.009522 0.120658 -0.760151 -0.824844 -0.720586 -0.062500 0 0 0 0 0 0 2 692152
-0.006638 -0.009468 0.120664 -0.797462 -0.975593 -0.748845 -0.062500 0 0 0 0 0 0 2 693144
-0.006633 -0.009441 0.120666 -0.739030 -0.641977 -0.702172 -0.062500 0 0 0 0 0 0 2 694156
-0.006625 -0.009395 0.120671 -0.779403 -0.846012 -0.741119 -0.062500 0 0 0 0 0 0 2 695142
-0.006626 -0.009352 0.120664 -0.652136 -0.823151 -0.584269 -0.062500 0 0 0 0 0 0 2 696153
-0.006627 -0.009331 0.120662 -0.645578 -0.540900 -0.622557 -0.062500 0 0 0 0 0 0 2 697144
-0.006621 -0.009289 0.120665 -0.727542 -0.787930 -0.706254 -0.062500 0 0 0 0 0 0 2 698152
-0.006624 -0.009248 0.120658 -0.627773 -0.795924 -0.567011 -0.062500 0 0 0 0 0 0 2 699141
-0.006614 -0.009216 0.120668 -0.784157 -0.683974 -0.791645 -0.062500 0 0 0 0 0 0 2 700153
-0.006602 -0.009167 0.120676 -0.815589 -0.880905 -0.791108 -0.062500 0 0 0 0 0 0 2 701142
-0.006602 -0.009123 0.120670 -0.670215 -0.841169 -0.606898 -0.062500 0 0 0 0 0 0 2 702151
-0.006596 -0.009070 0.120673 -0.731755 -0.961633 -0.694167 -0.062500 0 0 0 0 0 0 2 703142
-0.006593 -0.009043 0.120673 -0.679595 -0.620584 -0.685045 -0.062500 0 0 0 0 0 0 2 704142
-0.006585 -0.008997 0.120678 -0.735488 -0.825971 -0.736796 -0.062500 0 0 0 0 0 0 2 705153
-0.006587 -0.008955 0.120671 -0.620512 -0.810011 -0.585115 -0.062500 0 0 0 0 0 0 2 706140
-0.006581 -0.008902 0.120672 -0.692075 -0.938034 -0.685022 -0.062500 0 0 0 0 0 0 2 707153
-0.006579 -0.008876 0.120673 -0.666780 -0.608655 -0.681359 -0.062500 0 0 0 0 0 0 2 708142
-0.006571 -0.008830 0.120677 -0.726847 -0.817572 -0.734233 -0.062500 0 0 0 0 0 0 2 709142
-0.006573 -0.008788 0.120670 -0.613879 -0.803046 -0.583118 -0.062500 0 0 0 0 0 0 2 710160
-0.006562 -0.008755 0.120680 -0.763318 -0.681310 -0.804127 -0.062500 0 0 0 0 0 0 2 711161
-0.006551 -0.008706 0.120688 -0.786484 -0.868389 -0.800527 -0.062500 0 0 0 0 0 0 2 712150
-0.006550 -0.008662 0.120682 -0.643821 -0.829635 -0.615830 -0.062500 0 0 0 0 0 0 2 713138
-0.006539 -0.008628 0.120693 -0.776489 -0.693882 -0.823714 -0.062500 0 0 0 0 0 0 2 714157
-0.006538 -0.008591 0.120688 -0.644363 -0.718365 -0.636595 -0.062500 0 0 0 0 0 0 2 715147
-0.006532 -0.008541 0.120690 -0.705926 -0.891640 -0.713972 -0.062500 0 0 0 0 0 0 2 716152
-0.006534 -0.008496 0.120682 -0.594431 -0.836216 -0.581063 -0.062500 0 0 0 0 0 0 2 717158
-0.006529 -0.008442 0.120683 -0.676708 -0.950098 -0.687680 -0.062500 0 0 0 0 0 0 2 718151
-0.006527 -0.008415 0.120683 -0.653760 -0.611272 -0.688777 -0.062500 0 0 0 0 0 0 2 719158
-0.006519 -0.008370 0.120688 -0.715842 -0.815646 -0.740991 -0.062500 0 0 0 0 0 0 2 720160
-0.006521 -0.008327 0.120680 -0.603524 -0.797744 -0.590184 -0.062500 0 0 0 0 0 0 2 721166
-0.006510 -0.008294 0.120690 -0.747559 -0.675144 -0.812022 -0.062500 0 0 0 0 0 0 2 722155
-0.006498 -0.008245 0.120698 -0.776397 -0.865062 -0.806944 -0.062500 0 0 0 0 0 0 2 723155
-0.006498 -0.008201 0.120692 -0.633590 -0.824807 -0.622350 -0.062500 0 0 0 0 0 0 2 724152
-0.006492 -0.008147 0.120693 -0.694817 -0.944749 -0.707703 -0.062500 0 0 0 0 0 0 2 725156
-0.006488 -0.008121 0.120694 -0.660221 -0.608238 -0.702469 -0.062500 0 0 0 0 0 0 2 726152
-0.006480 -0.008075 0.120698 -0.710643 -0.813560 -0.750886 -0.062500 0 0 0 0 0 0 2 727153
-0.006482 -0.008033 0.120690 -0.595217 -0.795390 -0.599068 -0.062500 0 0 0 0 0 0 2 728151
-0.006477 -0.007980 0.120691 -0.672234 -0.929191 -0.697069 -0.062500 0 0 0 0 0 0 2 729164
-0.006474 -0.007954 0.120692 -0.645676 -0.600122 -0.697304 -0.062500 0 0 0 0 0 0 2 730155
-0.006466 -0.007909 0.120696 -0.706658 -0.809411 -0.746813 -0.062500 0 0 0 0 0 0 2 731158
-0.006468 -0.007867 0.120688 -0.586895 -0.793557 -0.595571 -0.062500 0 0 0 0 0 0 2 732151
-0.006457 -0.007833 0.120698 -0.736239 -0.674979 -0.817943 -0.062500 0 0 0 0 0 0 2 733154
-0.006445 -0.007785 0.120705 -0.765232 -0.865159 -0.811300 -0.062500 0 0 0 0 0 0 2 734152
-0.006445 -0.007741 0.120699 -0.622079 -0.823935 -0.626825 -0.062500 0 0 0 0 0 0 2 735152
-0.006438 -0.007687 0.120700 -0.683519 -0.944596 -0.711278 -0.062500 0 0 0 0 0 0 2 736152
-0.006440 -0.007641 0.120692 -0.570479 -0.862978 -0.582900 -0.062500 0 0 0 0 0 0 2 737216
-0.006430 -0.007605 0.120701 -0.724499 -0.710616 -0.814778 -0.062500 0 0 0 0 0 0 2 738210
-0.006430 -0.007568 0.120696 -0.603640 -0.722840 -0.634721 -0.062500 0 0 0 0 0 0 2 739211
-0.006436 -0.007530 0.120685 -0.519263 -0.731958 -0.536329 -0.062500 0 0 0 0 0 0 2 740191
-0.006432 -0.007480 0.120685 -0.625911 -0.895419 -0.665639 -0.062500 0 0 0 0 0 0 2 741217
-0.006431 -0.007454 0.120684 -0.615318 -0.583392 -0.680824 -0.062500 0 0 0 0 0 0 2 742187
-0.006424 -0.007410 0.120688 -0.678511 -0.803415 -0.733173 -0.062500 0 0 0 0 0 0 2 743184
-0.006414 -0.007356 0.120693 -0.722291 -0.951373 -0.759205 -0.062500 0 0 0 0 0 0 2 744187
-0.006414 -0.007309 0.120685 -0.592696 -0.868604 -0.596375 -0.062500 0 0 0 0 0 0 2 745219
-0.006403 -0.007274 0.120695 -0.732996 -0.715684 -0.815112 -0.062500 0 0 0 0 0 0 2 746210
-0.006402 -0.007236 0.120690 -0.604840 -0.725620 -0.629688 -0.062500 0 0 0 0 0 0 2 747187
-0.006396 -0.007186 0.120691 -0.662648 -0.896048 -0.704617 -0.062500 0 0 0 0 0 0 2 748185
-0.006392 -0.007161 0.120692 -0.627653 -0.585981 -0.699644 -0.062500 0 0 0 0 0 0 2 749190
-0.006384 -0.007116 0.120695 -0.685466 -0.804789 -0.743097 -0.062500 0 0 0 0 0 0 2 750222
-0.006386 -0.007074 0.120688 -0.569836 -0.791084 -0.590659 -0.062500 0 0 0 0 0 0 2 751216
-0.006380 -0.007022 0.120688 -0.628878 -0.922589 -0.686469 -0.062500 0 0 0 0 0 0 2 752218
-0.006377 -0.006996 0.120688 -0.594334 -0.595938 -0.690681 -0.062500 0 0 0 0 0 0 2 753216
-0.006370 -0.006951 0.120692 -0.656272 -0.806335 -0.736654 -0.062500 0 0 0 0 0 0 2 754212
-0.006371 -0.006909 0.120684 -0.542636 -0.788119 -0.585321 -0.062500 0 0 0 0 0 0 2 755188
-0.006360 -0.006876 0.120694 -0.691877 -0.673031 -0.809052 -0.062500 0 0 0 0 0 0 2 756186
-0.006360 -0.006840 0.120688 -0.568341 -0.700507 -0.624763 -0.062500 0 0 0 0 0 0 2 757188
-0.006354 -0.006790 0.120689 -0.629612 -0.877959 -0.699168 -0.062500 0 0 0 0 0 0 2 758185
-0.006344 -0.006733 0.120693 -0.678357 -0.986360 -0.742036 -0.062500 0 0 0 0 0 0 2 759186
-0.006339 -0.006705 0.120694 -0.621901 -0.629716 -0.715653 -0.062500 0 0 0 0 0 0 2 760184
-0.006330 -0.006658 0.120698 -0.668014 -0.823095 -0.747998 -0.062500 0 0 0 0 0 0 2 761187
-0.006331 -0.006616 0.120690 -0.545788 -0.795211 -0.592087 -0.062500 0 0 0 0 0 0 2 762192
-0.006325 -0.006563 0.120690 -0.615064 -0.923549 -0.685687 -0.062500 0 0 0 0 0 0 2 763185
-0.006322 -0.006537 0.120690 -0.584993 -0.593471 -0.691394 -0.062500 0 0 0 0 0 0 2 764211
-0.006314 -0.006492 0.120694 -0.646533 -0.802306 -0.735529 -0.062500 0 0 0 0 0 0 2 765209
-0.006316 -0.006450 0.120685 -0.532310 -0.782238 -0.584131 -0.062500 0 0 0 0 0 0 2 766193
-0.006305 -0.006417 0.120695 -0.681321 -0.668323 -0.808440 -0.062500 0 0 0 0 0 0 2 767208
-0.006293 -0.006368 0.120701 -0.706416 -0.852109 -0.797172 -0.062500 0 0 0 0 0 0 2 768209
-0.006292 -0.006324 0.120694 -0.562449 -0.807103 -0.613109 -0.062500 0 0 0 0 0 0 2 769193
-0.006280 -0.006290 0.120704 -0.694662 -0.679082 -0.824701 -0.062500 0 0 0 0 0 0 2 770227
-0.006279 -0.006253 0.120699 -0.562049 -0.696961 -0.635155 -0.062500 0 0 0 0 0 0 2 771208
-0.006272 -0.006203 0.120700 -0.625473 -0.872403 -0.706268 -0.062500 0 0 0 0 0 0 2 772195
-0.006262 -0.006147 0.120703 -0.667274 -0.973920 -0.747555 -0.062500 0 0 0 0 0 0 2 773208
-0.006257 -0.006118 0.120704 -0.608748 -0.616237 -0.723694 -0.062500 0 0 0 0 0 0 2 774192
-0.006248 -0.006072 0.120708 -0.654813 -0.809191 -0.753905 -0.062500 0 0 0 0 0 0 2 775192
-0.006249 -0.006030 0.120699 -0.532005 -0.779760 -0.598039 -0.062500 0 0 0 0 0 0 2 776210
-0.006238 -0.005996 0.120709 -0.676767 -0.662951 -0.821246 -0.062500 0 0 0 0 0 0 2 777140
-0.006237 -0.005960 0.120703 -0.550702 -0.685504 -0.635533 -0.062500 0 0 0 0 0 0 2 778151
-0.006231 -0.005910 0.120704 -0.612827 -0.859639 -0.707293 -0.062500 0 0 0 0 0 0 2 779139
-0.006221 -0.005853 0.120707 -0.661432 -0.967701 -0.748586 -0.062500 0 0 0 0 0 0 2 780150
-0.006216 -0.005825 0.120708 -0.603338 -0.610795 -0.726279 -0.062500 0 0 0 0 0 0 2 781140
-0.006207 -0.005779 0.120711 -0.650111 -0.804180 -0.755519 -0.062500 0 0 0 0 0 0 2 782139
-0.006207 -0.005737 0.120703 -0.522272 -0.770550 -0.599721 -0.062500 0 0 0 0 0 0 2 783150
-0.006201 -0.005684 0.120703 -0.597590 -0.903897 -0.691405 -0.062500 0 0 0 0 0 0 2 784139
-0.006198 -0.005657 0.120703 -0.566321 -0.574291 -0.700853 -0.062500 0 0 0 0 0 0 2 785154
-0.006190 -0.005612 0.120706 -0.628772 -0.783393 -0.741733 -0.062500 0 0 0 0 0 0 2 786140
-0.006180 -0.005558 0.120709 -0.668730 -0.926143 -0.762015 -0.062500 0 0 0 0 0 0 2 787141
-0.006174 -0.005531 0.120711 -0.599473 -0.585175 -0.732833 -0.062500 0 0 0 0 0 0 2 788149
-0.006165 -0.005485 0.120714 -0.624397 -0.782612 -0.758007 -0.062500 0 0 0 0 0 0 2 789151
-0.006166 -0.005443 0.120705 -0.499965 -0.756771 -0.601173 -0.062500 0 0 0 0 0 0 2 790143
-0.006154 -0.005410 0.120715 -0.644083 -0.644410 -0.824710 -0.062500 0 0 0 0 0 0 2 791152
-0.006154 -0.005374 0.120708 -0.517491 -0.666494 -0.638335 -0.062500 0 0 0 0 0 0 2 792146
-0.006147 -0.005324 0.120709 -0.584930 -0.846202 -0.708397 -0.062500 0 0 0 0 0 0 2 793154
-0.006144 -0.005299 0.120709 -0.542591 -0.539128 -0.711031 -0.062500 0 0 0 0 0 0 2 794156
-0.006135 -0.005255 0.120712 -0.602633 -0.760580 -0.747494 -0.062500 0 0 0 0 0 0 2 795146
-0.006105 -0.005206 0.120706 -0.894892 -0.853340 -0.637526 -0.062500 0 0 0 0 0 0 2 796158
-0.006095 -0.005162 0.120695 -0.656443 -0.786220 -0.537810 -0.062500 0 0 0 0 0 0 2 797147
-0.006079 -0.005127 0.120703 -0.721436 -0.657450 -0.792295 -0.062500 0 0 0 0 0 0 2 798149
-0.006076 -0.005091 0.120696 -0.547647 -0.669739 -0.617609 -0.062500 0 0 0 0 0 0 2 799150
-0.006068 -0.005041 0.120696 -0.594757 -0.845994 -0.691153 -0.062500 0 0 0 0 0 0 2 800150
-0.006069 -0.004997 0.120687 -0.478199 -0.786966 -0.562282 -0.062500 0 0 0 0 0 0 2 801153
-0.006058 -0.004963 0.120696 -0.627601 -0.658688 -0.797102 -0.062500 0 0 0 0 0 0 2 802161
-0.006057 -0.004926 0.120689 -0.503744 -0.670739 -0.614347 -0.062500 0 0 0 0 0 0 2 803150
-0.006051 -0.004876 0.120689 -0.567003 -0.846434 -0.684518 -0.062500 0 0 0 0 0 0 2 804151
-0.006047 -0.004851 0.120689 -0.530382 -0.539629 -0.689471 -0.062500 0 0 0 0 0 0 2 805156
-0.006039 -0.004807 0.120692 -0.591312 -0.760089 -0.724370 -0.062500 0 0 0 0 0 0 2 806151
-0.006040 -0.004766 0.120683 -0.474995 -0.741933 -0.572145 -0.062500 0 0 0 0 0 0 2 807152
-0.006029 -0.004732 0.120692 -0.623528 -0.636667 -0.797963 -0.062500 0 0 0 0 0 0 2 808150
-0.006016 -0.004684 0.120698 -0.654505 -0.825715 -0.781099 -0.062500 0 0 0 0 0 0 2 809152
-0.006015 -0.004641 0.120690 -0.502808 -0.777350 -0.597884 -0.062500 0 0 0 0 0 0 2 810135
-0.006003 -0.004606 0.120699 -0.634948 -0.655382 -0.811629 -0.062500 0 0 0 0 0 0 2 811154
-0.006002 -0.004570 0.120693 -0.501678 -0.668580 -0.620773 -0.062500 0 0 0 0 0 0 2 812152
-0.005995 -0.004520 0.120693 -0.566546 -0.845623 -0.687156 -0.062500 0 0 0 0 0 0 2 813157
-0.005996 -0.004476 0.120683 -0.458245 -0.785735 -0.556619 -0.062500 0 0 0 0 0 0 2 814150
-0.005985 -0.004442 0.120692 -0.605271 -0.660182 -0.791396 -0.062500 0 0 0 0 0 0 2 815149
-0.005985 -0.004405 0.120685 -0.483356 -0.670744 -0.607988 -0.062500 0 0 0 0 0 0 2 816149
-0.005978 -0.004355 0.120685 -0.554248 -0.846964 -0.676591 -0.062500 0 0 0 0 0 0 2 817152
-0.005963 -0.004318 0.120697 -0.673483 -0.707705 -0.852218 -0.062500 0 0 0 0 0 0 2 818149
-0.005960 -0.004280 0.120692 -0.520180 -0.696690 -0.634908 -0.062500 0 0 0 0 0 0 2 819150
-0.005952 -0.004229 0.120692 -0.547985 -0.854755 -0.689976 -0.062500 0 0 0 0 0 0 2 820149
-0.005948 -0.004203 0.120692 -0.501793 -0.541624 -0.692750 -0.062500 0 0 0 0 0 0 2 821154
-0.005939 -0.004159 0.120694 -0.558896 -0.758743 -0.723505 -0.062500 0 0 0 0 0 0 2 822148
-0.005940 -0.004118 0.120685 -0.439986 -0.737439 -0.570773 -0.062500 0 0 0 0 0 0 2 823148
-0.005929 -0.004085 0.120694 -0.587448 -0.633587 -0.797029 -0.062500 0 0 0 0 0 0 2 824152
-0.005916 -0.004036 0.120699 -0.611515 -0.822320 -0.778005 -0.062500 0 0 0 0 0 0 2 825151
-0.005915 -0.003993 0.120691 -0.465452 -0.771650 -0.595166 -0.062500 0 0 0 0 0 0 2 826148
-0.005903 -0.003958 0.120700 -0.597485 -0.651768 -0.809684 -0.062500 0 0 0 0 0 0 2 827148
-0.005901 -0.003922 0.120694 -0.463861 -0.663056 -0.618364 -0.062500 0 0 0 0 0 0 2 828131
-0.005894 -0.003872 0.120694 -0.529279 -0.840625 -0.682909 -0.062500 0 0 0 0 0 0 2 829150
-0.005891 -0.003847 0.120693 -0.488902 -0.534727 -0.690953 -0.062500 0 0 0 0 0 0 2 830149
-0.005882 -0.003803 0.120695 -0.543042 -0.755064 -0.721684 -0.062500 0 0 0 0 0 0 2 831130
-0.005871 -0.003749 0.120698 -0.582214 -0.903242 -0.736719 -0.062500 0 0 0 0 0 0 2 832152
-0.005865 -0.003722 0.120699 -0.514583 -0.568110 -0.715242 -0.062500 0 0 0 0 0 0 2 833142
-0.005856 -0.003677 0.120701 -0.559944 -0.772418 -0.733706 -0.062500 0 0 0 0 0 0 2 834149
-0.005856 -0.003635 0.120692 -0.434271 -0.743327 -0.577285 -0.062500 0 0 0 0 0 0 2 835152
-0.005844 -0.003602 0.120701 -0.572519 -0.635400 -0.802646 -0.062500 0 0 0 0 0 0 2 836149
-0.005831 -0.003553 0.120706 -0.602058 -0.821283 -0.781607 -0.062500 0 0 0 0 0 0 2 837146
-0.005830 -0.003510 0.120698 -0.454773 -0.768470 -0.598929 -0.062500 0 0 0 0 0 0 2 838148
-0.005818 -0.003476 0.120707 -0.586420 -0.649804 -0.813921 -0.062500 0 0 0 0 0 0 2 839132
-0.005804 -0.003426 0.120712 -0.609399 -0.828556 -0.788662 -0.062500 0 0 0 0 0 0 2 840149
-0.005803 -0.003383 0.120704 -0.453214 -0.767747 -0.604749 -0.062500 0 0 0 0 0 0 2 841151
-0.005790 -0.003348 0.120713 -0.583139 -0.647704 -0.819371 -0.062500 0 0 0 0 0 0 2 842152
-0.005789 -0.003312 0.120706 -0.448116 -0.656069 -0.627532 -0.062500 0 0 0 0 0 0 2 843130
-0.005781 -0.003262 0.120705 -0.513559 -0.833607 -0.690240 -0.062500 0 0 0 0 0 0 2 844148
-0.005766 -0.003224 0.120717 -0.629387 -0.697264 -0.866580 -0.062500 0 0 0 0 0 0 2 845138
-0.005763 -0.003187 0.120711 -0.468582 -0.678062 -0.648689 -0.062500 0 0 0 0 0 0 2 846148
-0.005749 -0.003155 0.120721 -0.589911 -0.599309 -0.840977 -0.062500 0 0 0 0 0 0 2 847137
-0.005735 -0.003107 0.120726 -0.587715 -0.793574 -0.805573 -0.062500 0 0 0 0 0 0 2 848146
-0.005734 -0.003064 0.120718 -0.433219 -0.746579 -0.618596 -0.062500 0 0 0 0 0 0 2 849138
-0.005721 -0.003030 0.120727 -0.561483 -0.632907 -0.832339 -0.062500 0 0 0 0 0 0 2 850147
-0.005707 -0.002981 0.120731 -0.582975 -0.813014 -0.805137 -0.062500 0 0 0 0 0 0 2 851138
-0.005706 -0.002938 0.120723 -0.425649 -0.751790 -0.621397 -0.062500 0 0 0 0 0 0 2 852147
-0.005693 -0.002903 0.120732 -0.555260 -0.633692 -0.836362 -0.062500 0 0 0 0 0 0 2 853138
-0.005679 -0.002854 0.120737 -0.577501 -0.811268 -0.809162 -0.062500 0 0 0 0 0 0 2 854138
-0.005678 -0.002810 0.120728 -0.425547 -0.752676 -0.625666 -0.062500 0 0 0 0 0 0 2 855147
-0.005665 -0.002776 0.120737 -0.555369 -0.634397 -0.840809 -0.062500 0 0 0 0 0 0 2 856137
-0.005651 -0.002727 0.120742 -0.572640 -0.807764 -0.813236 -0.062500 0 0 0 0 0 0 2 857147
-0.005650 -0.002683 0.120733 -0.420620 -0.748684 -0.629853 -0.062500 0 0 0 0 0 0 2 858136
-0.005637 -0.002649 0.120742 -0.550488 -0.630764 -0.845112 -0.062500 0 0 0 0 0 0 2 859147
-0.005623 -0.002599 0.120747 -0.572997 -0.807819 -0.817149 -0.062500 0 0 0 0 0 0 2 860137
-0.005616 -0.002575 0.120748 -0.488532 -0.506283 -0.776063 -0.062500 0 0 0 0 0 0 2 861148
-0.005606 -0.002531 0.120750 -0.521168 -0.725854 -0.780470 -0.062500 0 0 0 0 0 0 2 862136
-0.005594 -0.002477 0.120753 -0.548381 -0.874701 -0.784843 -0.062500 0 0 0 0 0 0 2 863147
-0.005588 -0.002450 0.120753 -0.472249 -0.539817 -0.766436 -0.062500 0 0 0 0 0 0 2 864164
-0.005577 -0.002405 0.120755 -0.515504 -0.744302 -0.779242 -0.062500 0 0 0 0 0 0 2 865147
-0.005560 -0.002369 0.120767 -0.613251 -0.642185 -0.929345 -0.062500 0 0 0 0 0 0 2 866148
-0.005557 -0.002332 0.120761 -0.441092 -0.639819 -0.700747 -0.062500 0 0 0 0 0 0 2 867155
-0.005548 -0.002282 0.120761 -0.489875 -0.814052 -0.746409 -0.062500 0 0 0 0 0 0 2 868157
-0.005531 -0.002244 0.120772 -0.577392 -0.672300 -0.919041 -0.062500 0 0 0 0 0 0 2 869145
-0.005528 -0.002206 0.120766 -0.415996 -0.653119 -0.699398 -0.062500 0 0 0 0 0 0 2 870145
-0.005514 -0.002174 0.120775 -0.535367 -0.576646 -0.891360 -0.062500 0 0 0 0 0 0 2 871144
-0.005500 -0.002126 0.120780 -0.546257 -0.772901 -0.852516 -0.062500 0 0 0 0 0 0 2 872153
-0.005493 -0.002102 0.120782 -0.457613 -0.482042 -0.809978 -0.062500 0 0 0 0 0 0 2 873132
-0.005482 -0.002058 0.120784 -0.494185 -0.710313 -0.811313 -0.062500 0 0 0 0 0 0 2 874156
-0.005470 -0.002005 0.120786 -0.520774 -0.861837 -0.814170 -0.062500 0 0 0 0 0 0 2 875145
-0.005444 -0.001982 0.120777 -0.697098 -0.470132 -0.669363 -0.062500 0 0 0 0 0 0 2 876153
-0.005424 -0.001939 0.120775 -0.636694 -0.697615 -0.742571 -0.062500 0 0 0 0 0 0 2 877154
-0.005407 -0.001886 0.120776 -0.587828 -0.853171 -0.781414 -0.062500 0 0 0 0 0 0 2 878131
-0.005399 -0.001860 0.120776 -0.473858 -0.523063 -0.779440 -0.062500 0 0 0 0 0 0 2 879147
-0.005388 -0.001815 0.120778 -0.499362 -0.730148 -0.794927 -0.062500 0 0 0 0 0 0 2 880149
-0.005370 -0.001779 0.120790 -0.588111 -0.630623 -0.947242 -0.062500 0 0 0 0 0 0 2 881150
-0.005366 -0.001742 0.120783 -0.416181 -0.629352 -0.719315 -0.062500 0 0 0 0 0 0 2 882148
-0.005351 -0.001711 0.120793 -0.530626 -0.564164 -0.908247 -0.062500 0 0 0 0 0 0 2 883147
-0.005349 -0.001676 0.120786 -0.379128 -0.593577 -0.705280 -0.062500 0 0 0 0 0 0 2 884141
-0.005336 -0.001646 0.120795 -0.508711 -0.545907 -0.904189 -0.062500 0 0 0 0 0 0 2 885138
-0.005322 -0.001599 0.120799 -0.530698 -0.757484 -0.866107 -0.062500 0 0 0 0 0 0 2 886159
-0.005315 -0.001575 0.120801 -0.424907 -0.467334 -0.826630 -0.062500 0 0 0 0 0 0 2 887152
-0.005305 -0.001532 0.120802 -0.463398 -0.699026 -0.826169 -0.062500 0 0 0 0 0 0 2 888147
-0.005292 -0.001478 0.120804 -0.484824 -0.852046 -0.827913 -0.062500 0 0 0 0 0 0 2 889207
-0.005286 -0.001452 0.120804 -0.406941 -0.519341 -0.814047 -0.062500 0 0 0 0 0 0 2 890210
-0.005275 -0.001406 0.120806 -0.451176 -0.724998 -0.823061 -0.062500 0 0 0 0 0 0 2 891183
-0.005258 -0.001370 0.120818 -0.549091 -0.625576 -0.973966 -0.062500 0 0 0 0 0 0 2 892181
-0.005235 -0.001339 0.120802 -0.634815 -0.563934 -0.616751 -0.062500 0 0 0 0 0 0 2 893183
-0.005211 -0.001309 0.120808 -0.647963 -0.522470 -0.867875 -0.062500 0 0 0 0 0 0 2 894182
-0.005187 -0.001281 0.120822 -0.657160 -0.502482 -1.003753 -0.062500 0 0 0 0 0 0 2 895211
-0.005179 -0.001249 0.120816 -0.430291 -0.558496 -0.759993 -0.062500 0 0 0 0 0 0 2 896181
-0.005164 -0.001219 0.120825 -0.520053 -0.526314 -0.942291 -0.062500 0 0 0 0 0 0 2 897182
-0.005161 -0.001186 0.120818 -0.361319 -0.570575 -0.736806 -0.062500 0 0 0 0 0 0 2 898204
-0.005152 -0.001138 0.120817 -0.417806 -0.771418 -0.788200 -0.062500 0 0 0 0 0 0 2 899180
-0.005136 -0.001100 0.120828 -0.528288 -0.651174 -0.965600 -0.062500 0 0 0 0 0 0 2 900212
-0.005132 -0.001063 0.120821 -0.360826 -0.634648 -0.747549 -0.062500 0 0 0 0 0 0 2 901208
-0.005118 -0.001031 0.120830 -0.481948 -0.564937 -0.939986 -0.062500 0 0 0 0 0 0 2 902181
-0.005111 -0.001015 0.120833 -0.406065 -0.350714 -0.885032 -0.062500 0 0 0 0 0 0 2 903181
-0.005081 -0.000979 0.120826 -0.681186 -0.573366 -0.737109 -0.062500 0 0 0 0 0 0 2 904203
-0.005054 -0.000948 0.120835 -0.672470 -0.540948 -0.940442 -0.062500 0 0 0 0 0 0 2 905218
-0.005045 -0.000915 0.120827 -0.428758 -0.575079 -0.741081 -0.062500 0 0 0 0 0 0 2 906209
-0.005028 -0.000884 0.120836 -0.506835 -0.532250 -0.940933 -0.062500 0 0 0 0 0 0 2 907213
-0.005025 -0.000851 0.120828 -0.335407 -0.569569 -0.741784 -0.062500 0 0 0 0 0 0 2 908208
-0.005011 -0.000820 0.120837 -0.456591 -0.529522 -0.941782 -0.062500 0 0 0 0 0 0 2 909220
-0.004990 -0.000792 0.120820 -0.566882 -0.509213 -0.613539 -0.062500 0 0 0 0 0 0 2 910179
-0.004967 -0.000764 0.120826 -0.595444 -0.493150 -0.876176 -0.062500 0 0 0 0 0 0 2 911183
-0.004948 -0.000718 0.120829 -0.545608 -0.723883 -0.868330 -0.062500 0 0 0 0 0 0 2 912179
-0.004939 -0.000695 0.120829 -0.419552 -0.449883 -0.845333 -0.062500 0 0 0 0 0 0 2 913182
-0.004927 -0.000652 0.120831 -0.440112 -0.686912 -0.845845 -0.062500 0 0 0 0 0 0 2 914180
-0.004921 -0.000630 0.120831 -0.358107 -0.429248 -0.836977 -0.062500 0 0 0 0 0 0 2 915180
-0.004905 -0.000606 0.120842 -0.472883 -0.438330 -0.991241 -0.062500 0 0 0 0 0 0 2 916207
-0.004902 -0.000575 0.120836 -0.319901 -0.519638 -0.764882 -0.062500 0 0 0 0 0 0 2 917182
-0.004889 -0.000547 0.120845 -0.427748 -0.498365 -0.954088 -0.062500 0 0 0 0 0 0 2 918181
-0.004887 -0.000514 0.120837 -0.286692 -0.548314 -0.751080 -0.062500 0 0 0 0 0 0 2 919171
-0.004854 -0.000489 0.120837 -0.673445 -0.457215 -0.820261 -0.062500 0 0 0 0 0 0 2 920189
-0.004838 -0.000476 0.120836 -0.499483 -0.283898 -0.831823 -0.062500 0 0 0 0 0 0 2 921210
-0.004822 -0.000438 0.120837 -0.470492 -0.597487 -0.843797 -0.062500 0 0 0 0 0 0 2 922205
-0.004815 -0.000419 0.120837 -0.361147 -0.379690 -0.840159 -0.062500 0 0 0 0 0 0 2 923189
-0.004803 -0.000378 0.120838 -0.395379 -0.647316 -0.846947 -0.062500 0 0 0 0 0 0 2 924203
-0.004798 -0.000357 0.120838 -0.326456 -0.405644 -0.841813 -0.062500 0 0 0 0 0 0 2 925189
-0.004788 -0.000315 0.120839 -0.378122 -0.660302 -0.847746 -0.062500 0 0 0 0 0 0 2 926203
-0.004763 -0.000299 0.120830 -0.570922 -0.353060 -0.713090 -0.062500 0 0 0 0 0 0 2 927188
-0.004739 -0.000277 0.120838 -0.590453 -0.390810 -0.930566 -0.062500 0 0 0 0 0 0 2 928205
-0.004731 -0.000248 0.120830 -0.367804 -0.490329 -0.737172 -0.062500 0 0 0 0 0 0 2 929188
-0.004728 -0.000233 0.120827 -0.296424 -0.310665 -0.782010 -0.062500 0 0 0 0 0 0 2 930208
-0.004719 -0.000194 0.120827 -0.355304 -0.608030 -0.816585 -0.062500 0 0 0 0 0 0 2 931189
-0.004714 -0.000175 0.120827 -0.303097 -0.384274 -0.823345 -0.062500 0 0 0 0 0 0 2 932205
-0.004705 -0.000133 0.120827 -0.363783 -0.648005 -0.832521 -0.062500 0 0 0 0 0 0 2 933136
-0.004700 -0.000112 0.120827 -0.307778 -0.404466 -0.829492 -0.062500 0 0 0 0 0 0 2 934145
-0.004666 -0.000093 0.120829 -0.667216 -0.356742 -0.854703 -0.062500 0 0 0 0 0 0 2 935134
-0.004654 -0.000065 0.120819 -0.415447 -0.463130 -0.691359 -0.062500 0 0 0 0 0 0 2 936145
-0.004648 -0.000051 0.120816 -0.309582 -0.292229 -0.757047 -0.062500 0 0 0 0 0 0 2 937135
-0.004632 -0.000030 0.120825 -0.422467 -0.360993 -0.948572 -0.062500 0 0 0 0 0 0 2 938134
-0.004630 -0.000002 0.120818 -0.269419 -0.470930 -0.736487 -0.062500 0 0 0 0 0 0 2 939144
-0.004616 0.000026 0.120827 -0.391817 -0.469805 -0.930483 -0.062500 0 0 0 0 0 0 2 940134
-0.004595 0.000053 0.120810 -0.503411 -0.466452 -0.599375 -0.062500 0 0 0 0 0 0 2 941144
-0.004584 0.000067 0.120804 -0.372080 -0.286972 -0.705382 -0.062500 0 0 0 0 0 0 2 942134
-0.004567 0.000088 0.120813 -0.452749 -0.356331 -0.920542 -0.062500 0 0 0 0 0 0 2 943144
-0.004563 0.000116 0.120805 -0.281813 -0.466449 -0.717724 -0.062500 0 0 0 0 0 0 2 944133
-0.004561 0.000130 0.120803 -0.238277 -0.292740 -0.759385 -0.062500 0 0 0 0 0 0 2 945144
-0.004553 0.000169 0.120802 -0.317621 -0.595953 -0.790597 -0.062500 0 0 0 0 0 0 2 946147
-0.004549 0.000188 0.120802 -0.272084 -0.373682 -0.798057 -0.062500 0 0 0 0 0 0 2 947171
-0.004547 0.000198 0.120802 -0.240846 -0.225195 -0.800460 -0.062500 0 0 0 0 0 0 2 948145
-0.004519 0.000230 0.120793 -0.567543 -0.497678 -0.676227 -0.062500 0 0 0 0 0 0 2 949151
-0.004505 0.000246 0.120790 -0.417793 -0.316916 -0.737059 -0.062500 0 0 0 0 0 0 2 950144
-0.004486 0.000268 0.120800 -0.475438 -0.371777 -0.924113 -0.062500 0 0 0 0 0 0 2 951141
-0.004481 0.000297 0.120792 -0.290915 -0.472358 -0.710257 -0.062500 0 0 0 0 0 0 2 952141
-0.004479 0.000311 0.120790 -0.240209 -0.294233 -0.748433 -0.062500 0 0 0 0 0 0 2 953152
-0.004470 0.000350 0.120789 -0.316223 -0.595129 -0.777349 -0.062500 0 0 0 0 0 0 2 954141
-0.004466 0.000370 0.120789 -0.249719 -0.366217 -0.784946 -0.062500 0 0 0 0 0 0 2 955191
-0.004469 0.000398 0.120778 -0.169675 -0.458143 -0.636538 -0.062500 0 0 0 0 0 0 2 956153
-0.004439 0.000421 0.120776 -0.573629 -0.398119 -0.735317 -0.062500 0 0 0 0 0 0 2 957153
-0.004424 0.000432 0.120775 -0.413243 -0.240382 -0.761811 -0.062500 0 0 0 0 0 0 2 958154
-0.004421 0.000456 0.120764 -0.232699 -0.385387 -0.619303 -0.062500 0 0 0 0 0 0 2 959129
-0.004408 0.000482 0.120772 -0.359707 -0.422408 -0.850110 -0.062500 0 0 0 0 0 0 2 960128
-0.004401 0.000494 0.120774 -0.285849 -0.259772 -0.814333 -0.062500 0 0 0 0 0 0 2 961148
-0.004390 0.000532 0.120775 -0.330629 -0.573052 -0.793287 -0.062500 0 0 0 0 0 0 2 962147
-0.004384 0.000552 0.120775 -0.264431 -0.356472 -0.782046 -0.062500 0 0 0 0 0 0 2 963145
-0.004382 0.000561 0.120776 -0.222266 -0.210866 -0.777862 -0.062500 0 0 0 0 0 0 2 964145
-0.004373 0.000598 0.120776 -0.296836 -0.547018 -0.779059 -0.062500 0 0 0 0 0 0 2 965146
-0.004349 0.000611 0.120767 -0.499582 -0.283744 -0.646820 -0.062500 0 0 0 0 0 0 2 966153
-0.004325 0.000632 0.120774 -0.526283 -0.346550 -0.863216 -0.062500 0 0 0 0 0 0 2 967150
-0.004318 0.000660 0.120766 -0.300486 -0.451333 -0.669417 -0.062500 0 0 0 0 0 0 2 968150
-0.004314 0.000674 0.120763 -0.230138 -0.278155 -0.716599 -0.062500 0 0 0 0 0 0 2 969146
-0.004300 0.000695 0.120773 -0.363559 -0.346737 -0.898423 -0.062500 0 0 0 0 0 0 2 970144
-0.004298 0.000723 0.120766 -0.219774 -0.453005 -0.682787 -0.062500 0 0 0 0 0 0 2 971149
-0.004284 0.000751 0.120774 -0.353320 -0.457066 -0.875080 -0.062500 0 0 0 0 0 0 2 972145
-0.004277 0.000765 0.120777 -0.280474 -0.275825 -0.825376 -0.062500 0 0 0 0 0 0 2 973144
-0.004261 0.000786 0.120789 -0.392540 -0.345132 -0.949815 -0.062500 0 0 0 0 0 0 2 974142
-0.004258 0.000814 0.120783 -0.235072 -0.451890 -0.711787 -0.062500 0 0 0 0 0 0 2 975126
-0.004237 0.000824 0.120771 -0.431027 -0.213253 -0.612182 -0.062500 0 0 0 0 0 0 2 976145
-0.004214 0.000842 0.120778 -0.478172 -0.306200 -0.851051 -0.062500 0 0 0 0 0 0 2 977148
-0.004208 0.000870 0.120769 -0.263954 -0.426489 -0.666310 -0.062500 0 0 0 0 0 0 2 978126
-0.004192 0.000897 0.120777 -0.363543 -0.440059 -0.870380 -0.062500 0 0 0 0 0 0 2 979144
-0.004184 0.000911 0.120780 -0.273368 -0.263228 -0.825381 -0.062500 0 0 0 0 0 0 2 980144
-0.004173 0.000949 0.120781 -0.310472 -0.569241 -0.798539 -0.062500 0 0 0 0 0 0 2 981148
-0.004167 0.000969 0.120781 -0.239576 -0.349071 -0.787451 -0.062500 0 0 0 0 0 0 2 982145
-0.004151 0.000992 0.120792 -0.359079 -0.380309 -0.936247 -0.062500 0 0 0 0 0 0 2 983144
-0.004144 0.001004 0.120796 -0.272530 -0.231110 -0.860617 -0.062500 0 0 0 0 0 0 2 984142
-0.004127 0.001023 0.120808 -0.377251 -0.318953 -0.974031 -0.062500 0 0 0 0 0 0 2 985146
-0.004123 0.001051 0.120802 -0.215366 -0.434090 -0.732123 -0.062500 0 0 0 0 0 0 2 986145
-0.004109 0.001079 0.120810 -0.334519 -0.442243 -0.914661 -0.062500 0 0 0 0 0 0 2 987138
-0.004070 0.001102 0.120815 -0.672756 -0.382317 -0.884093 -0.062500 0 0 0 0 0 0 2 988136
-0.004050 0.001113 0.120816 -0.452172 -0.226985 -0.843674 -0.062500 0 0 0 0 0 0 2 989144
-0.004028 0.001133 0.120828 -0.447783 -0.311125 -0.978851 -0.062500 0 0 0 0 0 0 2 990145
-0.004021 0.001160 0.120821 -0.238429 -0.426577 -0.745703 -0.062500 0 0 0 0 0 0 2 991144
-0.004006 0.001188 0.120829 -0.339584 -0.437480 -0.931189 -0.062500 0 0 0 0 0 0 2 992144
-0.003998 0.001202 0.120832 -0.249323 -0.258507 -0.880575 -0.062500 0 0 0 0 0 0 2 993145
-0.003986 0.001240 0.120833 -0.286917 -0.563618 -0.849990 -0.062500 0 0 0 0 0 0 2 994142
-0.003980 0.001260 0.120833 -0.215673 -0.342896 -0.839163 -0.062500 0 0 0 0 0 0 2 995145
-0.003965 0.001283 0.120844 -0.329909 -0.373916 -0.987091 -0.062500 0 0 0 0 0 0 2 996144
-0.003957 0.001295 0.120848 -0.242867 -0.224129 -0.912109 -0.062500 0 0 0 0 0 0 2 997145
-0.003926 0.001328 0.120840 -0.533298 -0.485926 -0.740128 -0.062500 0 0 0 0 0 0 2 998144
-0.003910 0.001344 0.120837 -0.359384 -0.298183 -0.789741 -0.062500 0 0 0 0 0 0 2 999135
-0.003890 0.001366 0.120847 -0.406526 -0.351721 -0.969482 -0.062500 0 0 0 0 0 0 3 132
-0.003880 0.001377 0.120850 -0.281114 -0.213040 -0.907036 -0.062500 0 0 0 0 0 0 3 1144
-0.003867 0.001415 0.120851 -0.300527 -0.540352 -0.870170 -0.062500 0 0 0 0 0 0 3 2133
-0.003861 0.001433 0.120852 -0.219678 -0.330894 -0.858007 -0.062500 0 0 0 0 0 0 3 3142
-0.003845 0.001456 0.120863 -0.335183 -0.368662 -1.004854 -0.062500 0 0 0 0 0 0 3 4133
-0.003817 0.001463 0.120857 -0.478459 -0.159409 -0.798682 -0.062500 0 0 0 0 0 0 3 5134
-0.003791 0.001481 0.120866 -0.480096 -0.274011 -0.974471 -0.062500 0 0 0 0 0 0 3 6143
-0.003783 0.001507 0.120858 -0.238716 -0.404427 -0.765798 -0.062500 0 0 0 0 0 0 3 7133
-0.003779 0.001521 0.120855 -0.160383 -0.245464 -0.809815 -0.062500 0 0 0 0 0 0 3 8142
-0.003764 0.001541 0.120865 -0.291546 -0.323214 -0.987481 -0.062500 0 0 0 0 0 0 3 9133
-0.003762 0.001569 0.120857 -0.144462 -0.429984 -0.770912 -0.062500 0 0 0 0 0 0 3 10142
-0.003748 0.001597 0.120865 -0.278530 -0.438363 -0.961750 -0.062500 0 0 0 0 0 0 3 11131
-0.003721 0.001606 0.120859 -0.455568 -0.196931 -0.782834 -0.062500 0 0 0 0 0 0 3 12143
-0.003696 0.001625 0.120867 -0.466106 -0.292896 -0.969018 -0.062500 0 0 0 0 0 0 3 13133
-0.003688 0.001652 0.120859 -0.234143 -0.414107 -0.764208 -0.062500 0 0 0 0 0 0 3 14142
-0.003671 0.001680 0.120867 -0.323753 -0.430622 -0.959934 -0.062500 0 0 0 0 0 0 3 15132
-0.003663 0.001693 0.120870 -0.226476 -0.253166 -0.914763 -0.062500 0 0 0 0 0 0 3 16142
-0.003626 0.001709 0.120872 -0.574621 -0.266406 -0.905648 -0.062500 0 0 0 0 0 0 3 17131
-0.003608 0.001717 0.120873 -0.358298 -0.160732 -0.886142 -0.062500 0 0 0 0 0 0 3 18143
-0.003591 0.001753 0.120873 -0.319132 -0.511176 -0.872982 -0.062500 0 0 0 0 0 0 3 19144
-0.003583 0.001771 0.120873 -0.206485 -0.313616 -0.872134 -0.062500 0 0 0 0 0 0 3 20142
-0.003579 0.001780 0.120873 -0.140809 -0.177544 -0.872337 -0.062500 0 0 0 0 0 0 3 21153
-0.003564 0.001798 0.120883 -0.273032 -0.286409 -1.021922 -0.062500 0 0 0 0 0 0 3 22142
-0.003537 0.001803 0.120878 -0.443038 -0.116949 -0.817210 -0.062500 0 0 0 0 0 0 3 23143
-0.003516 0.001837 0.120875 -0.383233 -0.484318 -0.838077 -0.062500 0 0 0 0 0 0 3 24148
-0.003506 0.001854 0.120874 -0.240280 -0.299872 -0.859566 -0.062500 0 0 0 0 0 0 3 25150
-0.003500 0.001863 0.120874 -0.157732 -0.170714 -0.868653 -0.062500 0 0 0 0 0 0 3 26140
-0.003485 0.001881 0.120885 -0.281663 -0.283220 -1.021059 -0.062500 0 0 0 0 0 0 3 27147
-0.003463 0.001903 0.120868 -0.380320 -0.347521 -0.662568 -0.062500 0 0 0 0 0 0 3 28146
-0.003439 0.001928 0.120872 -0.405466 -0.392148 -0.913542 -0.062500 0 0 0 0 0 0 3 29150
-0.003427 0.001941 0.120874 -0.256087 -0.232739 -0.899629 -0.062500 0 0 0 0 0 0 3 30149
-0.003409 0.001961 0.120885 -0.330817 -0.316128 -1.033391 -0.062500 0 0 0 0 0 0 3 31155
-0.003385 0.001984 0.120869 -0.391368 -0.360169 -0.667253 -0.062500 0 0 0 0 0 0 3 32145
-0.003373 0.001996 0.120863 -0.241557 -0.215282 -0.766957 -0.062500 0 0 0 0 0 0 3 33144
-0.003355 0.002016 0.120871 -0.316545 -0.306225 -0.973150 -0.062500 0 0 0 0 0 0 3 34143
-0.003345 0.002026 0.120874 -0.205000 -0.185672 -0.923416 -0.062500 0 0 0 0 0 0 3 35124
-0.003341 0.002030 0.120875 -0.133332 -0.109260 -0.893917 -0.062500 0 0 0 0 0 0 3 36124
-0.003306 0.002042 0.120877 -0.513198 -0.190566 -0.897992 -0.062500 0 0 0 0 0 0 3 37145
-0.003289 0.002048 0.120877 -0.327148 -0.122200 -0.886091 -0.062500 0 0 0 0 0 0 3 38142
-0.003273 0.002083 0.120877 -0.296169 -0.490346 -0.873607 -0.062500 0 0 0 0 0 0 3 39147
-0.003264 0.002100 0.120877 -0.186971 -0.301548 -0.874906 -0.062500 0 0 0 0 0 0 3 40147
-0.003260 0.002109 0.120877 -0.123010 -0.169832 -0.876073 -0.062500 0 0 0 0 0 0 3 41148
-0.003226 0.002122 0.120878 -0.507791 -0.221389 -0.891578 -0.062500 0 0 0 0 0 0 3 42124
-0.003209 0.002129 0.120878 -0.322356 -0.135317 -0.884312 -0.062500 0 0 0 0 0 0 3 43123
-0.003201 0.002133 0.120878 -0.192938 -0.082562 -0.880620 -0.062500 0 0 0 0 0 0 3 44142
-0.003189 0.002166 0.120878 -0.218470 -0.463927 -0.871539 -0.062500 0 0 0 0 0 0 3 45144
-0.003183 0.002183 0.120878 -0.143771 -0.284851 -0.874638 -0.062500 0 0 0 0 0 0 3 46143
-0.003160 0.002187 0.120868 -0.348074 -0.097767 -0.743351 -0.062500 0 0 0 0 0 0 3 47142
-0.003136 0.002203 0.120875 -0.389228 -0.237375 -0.956222 -0.062500 0 0 0 0 0 0 3 48143
-0.003124 0.002211 0.120878 -0.239410 -0.147255 -0.918487 -0.062500 0 0 0 0 0 0 3 49125
-0.003124 0.002232 0.120868 -0.079629 -0.318123 -0.738542 -0.062500 0 0 0 0 0 0 3 50144
-0.003091 0.002253 0.120865 -0.474022 -0.316245 -0.818526 -0.062500 0 0 0 0 0 0 3 51142
-0.003075 0.002263 0.120864 -0.302091 -0.184497 -0.847541 -0.062500 0 0 0 0 0 0 3 52141
-0.003067 0.002268 0.120864 -0.179485 -0.105356 -0.857918 -0.062500 0 0 0 0 0 0 3 53143
-0.003031 0.002280 0.120865 -0.532362 -0.185897 -0.875230 -0.062500 0 0 0 0 0 0 3 54143
-0.003013 0.002286 0.120865 -0.332654 -0.116590 -0.869715 -0.062500 0 0 0 0 0 0 3 55147
-0.003003 0.002289 0.120865 -0.195092 -0.071018 -0.866773 -0.062500 0 0 0 0 0 0 3 56124
-0.003004 0.002308 0.120854 -0.055402 -0.278473 -0.709918 -0.062500 0 0 0 0 0 0 3 57125
-0.002985 0.002313 0.120841 -0.294131 -0.114637 -0.651574 -0.062500 0 0 0 0 0 0 3 58142
-0.002963 0.002330 0.120846 -0.359570 -0.243834 -0.902639 -0.062500 0 0 0 0 0 0 3 59141
-0.002952 0.002338 0.120848 -0.223415 -0.148473 -0.880158 -0.062500 0 0 0 0 0 0 3 60137
-0.002946 0.002342 0.120849 -0.138852 -0.081749 -0.861344 -0.062500 0 0 0 0 0 0 3 61147
-0.002924 0.002339 0.120840 -0.343106 0.008653 -0.719879 -0.062500 0 0 0 0 0 0 3 62147
-0.002919 0.002356 0.120825 -0.152851 -0.227790 -0.626243 -0.062500 0 0 0 0 0 0 3 63124
-0.002903 0.002378 0.120831 -0.261809 -0.327608 -0.881489 -0.062500 0 0 0 0 0 0 3 64123
-0.002895 0.002390 0.120833 -0.172169 -0.191433 -0.862312 -0.062500 0 0 0 0 0 0 3 65143
-0.002872 0.002390 0.120824 -0.362387 -0.044720 -0.710888 -0.062500 0 0 0 0 0 0 3 66140
-0.002861 0.002391 0.120821 -0.229308 -0.025037 -0.768788 -0.062500 0 0 0 0 0 0 3 67141
-0.002855 0.002391 0.120820 -0.140842 -0.019932 -0.800155 -0.062500 0 0 0 0 0 0 3 68140
-0.002833 0.002387 0.120810 -0.344641 0.042719 -0.678153 -0.062500 0 0 0 0 0 0 3 69143
-0.002809 0.002399 0.120817 -0.387857 -0.163440 -0.893894 -0.062500 0 0 0 0 0 0 3 70129
-0.002797 0.002405 0.120819 -0.238404 -0.106284 -0.858233 -0.062500 0 0 0 0 0 0 3 71123
-0.002796 0.002425 0.120809 -0.078657 -0.293168 -0.678789 -0.062500 0 0 0 0 0 0 3 72133
-0.002796 0.002436 0.120805 -0.055659 -0.178468 -0.745273 -0.062500 0 0 0 0 0 0 3 73141
-0.002776 0.002436 0.120794 -0.300563 -0.039262 -0.647193 -0.062500 0 0 0 0 0 0 3 74131
-0.002767 0.002437 0.120790 -0.197796 -0.022640 -0.726374 -0.062500 0 0 0 0 0 0 3 75139
-0.002749 0.002451 0.120800 -0.296799 -0.193182 -0.911437 -0.062500 0 0 0 0 0 0 3 76130
-0.002740 0.002458 0.120803 -0.192949 -0.117446 -0.855163 -0.062500 0 0 0 0 0 0 3 77141
-0.002717 0.002457 0.120794 -0.374655 -0.003346 -0.689025 -0.062500 0 0 0 0 0 0 3 78130
-0.002710 0.002474 0.120780 -0.170270 -0.231183 -0.586019 -0.062500 0 0 0 0 0 0 3 79141
-0.002707 0.002483 0.120775 -0.105060 -0.143317 -0.691575 -0.062500 0 0 0 0 0 0 3 80129
-0.002686 0.002483 0.120764 -0.326963 -0.017843 -0.608092 -0.062500 0 0 0 0 0 0 3 81140
-0.002676 0.002483 0.120760 -0.212904 -0.008065 -0.692740 -0.062500 0 0 0 0 0 0 3 82129
-0.002671 0.002483 0.120758 -0.134472 -0.007636 -0.733734 -0.062500 0 0 0 0 0 0 3 83140
-0.002668 0.002483 0.120758 -0.093465 -0.007572 -0.749206 -0.062500 0 0 0 0 0 0 3 84130
-0.002667 0.002483 0.120758 -0.072918 -0.007454 -0.754724 -0.062500 0 0 0 0 0 0 3 85141
-0.002666 0.002483 0.120758 -0.062683 -0.007348 -0.756674 -0.062500 0 0 0 0 0 0 3 86129
-0.002647 0.002478 0.120748 -0.306942 0.053053 -0.622667 -0.062500 0 0 0 0 0 0 3 87148
-0.002637 0.002476 0.120745 -0.203292 0.027877 -0.688363 -0.062500 0 0 0 0 0 0 3 88141
-0.002633 0.002475 0.120744 -0.129774 0.010455 -0.722593 -0.062500 0 0 0 0 0 0 3 89130
-0.002630 0.002474 0.120743 -0.091157 0.001507 -0.735693 -0.062500 0 0 0 0 0 0 3 90140
-0.002616 0.002488 0.120753 -0.239891 -0.185290 -0.885988 -0.062500 0 0 0 0 0 0 3 91129
-0.002609 0.002495 0.120757 -0.164446 -0.113365 -0.816758 -0.062500 0 0 0 0 0 0 3 92161
-0.002586 0.002493 0.120749 -0.360034 -0.001254 -0.645579 -0.062500 0 0 0 0 0 0 3 93140
-0.002575 0.002493 0.120746 -0.230239 0.000711 -0.697218 -0.062500 0 0 0 0 0 0 3 94143
-0.002569 0.002493 0.120745 -0.143375 -0.003085 -0.726454 -0.062500 0 0 0 0 0 0 3 95138
-0.002566 0.002493 0.120744 -0.097991 -0.005236 -0.737805 -0.062500 0 0 0 0 0 0 3 96137
-0.002565 0.002492 0.120744 -0.075202 -0.006264 -0.741873 -0.062500 0 0 0 0 0 0 3 97124
-0.002564 0.002492 0.120744 -0.063844 -0.006748 -0.743312 -0.062500 0 0 0 0 0 0 3 98152
-0.002564 0.002492 0.120744 -0.058162 -0.006984 -0.743812 -0.062500 0 0 0 0 0 0 3 99136
-0.002545 0.002488 0.120734 -0.310823 0.065672 -0.608955 -0.062500 0 0 0 0 0 0 3 100144
-0.002535 0.002486 0.120731 -0.208444 0.040394 -0.674658 -0.062500 0 0 0 0 0 0 3 101150
-0.002530 0.002484 0.120730 -0.135565 0.022932 -0.708908 -0.062500 0 0 0 0 0 0 3 102138
-0.002528 0.002484 0.120729 -0.097260 0.013975 -0.722019 -0.062500 0 0 0 0 0 0 3 103147
-0.002527 0.002484 0.120729 -0.078020 0.009556 -0.726715 -0.062500 0 0 0 0 0 0 3 104143
-0.002526 0.002484 0.120729 -0.068448 0.007392 -0.728373 -0.062500 0 0 0 0 0 0 3 105142
-0.002526 0.002483 0.120729 -0.063658 0.006322 -0.728941 -0.062500 0 0 0 0 0 0 3 106141
-0.002526 0.002483 0.120729 -0.061261 0.005779 -0.729147 -0.062500 0 0 0 0 0 0 3 107266
-0.002526 0.002483 0.120729 -0.060082 0.005517 -0.729219 -0.062500 0 0 0 0 0 0 3 108140
-0.002531 0.002501 0.120718 0.007902 -0.225331 -0.573281 -0.062500 0 0 0 0 0 0 3 109247
-0.002514 0.002505 0.120705 -0.266284 -0.074042 -0.513977 -0.062500 0 0 0 0 0 0 3 110139
-0.002506 0.002508 0.120700 -0.184843 -0.032332 -0.619240 -0.062500 0 0 0 0 0 0 3 111269
-0.002502 0.002509 0.120698 -0.123467 -0.013876 -0.668629 -0.062500 0 0 0 0 0 0 3 112148
-0.002500 0.002510 0.120698 -0.091118 -0.004532 -0.687143 -0.062500 0 0 0 0 0 0 3 113274
-0.002499 0.002510 0.120697 -0.074923 0.000289 -0.693736 -0.062500 0 0 0 0 0 0 3 114143
-0.002499 0.002510 0.120697 -0.066875 0.002737 -0.696057 -0.062500 0 0 0 0 0 0 3 115246
-0.002499 0.002510 0.120697 -0.062869 0.003989 -0.696863 -0.062500 0 0 0 0 0 0 3 116137
-0.002498 0.002510 0.120697 -0.060871 0.004621 -0.697137 -0.062500 0 0 0 0 0 0 3 117264
-0.002498 0.002510 0.120697 -0.059885 0.004941 -0.697248 -0.062500 0 0 0 0 0 0 3 118245
-0.002498 0.002510 0.120697 -0.059390 0.005106 -0.697269 -0.062500 0 0 0 0 0 0 3 119265
-0.002498 0.002510 0.120697 -0.059144 0.005179 -0.697285 -0.062500 0 0 0 0 0 0 3 120263
-0.002498 0.002510 0.120697 -0.059013 0.005223 -0.697297 -0.062500 0 0 0 0 0 0 3 121260
-0.002498 0.002510 0.120697 -0.058953 0.005248 -0.697291 -0.062500 0 0 0 0 0 0 3 122267
-0.002498 0.002510 0.120697 -0.058928 0.005256 -0.697290 -0.062500 0 0 0 0 0 0 3 123263
-0.002498 0.002510 0.120697 -0.058913 0.005254 -0.697296 -0.062500 0 0 0 0 0 0 3 124265
-0.002479 0.002506 0.120688 -0.307763 0.065528 -0.562051 -0.062500 0 0 0 0 0 0 3 125248
-0.002470 0.002503 0.120684 -0.206912 0.040302 -0.627793 -0.062500 0 0 0 0 0 0 3 126245
-0.002465 0.002502 0.120683 -0.134811 0.022892 -0.662092 -0.062500 0 0 0 0 0 0 3 127269
-0.002463 0.002502 0.120683 -0.096889 0.013948 -0.675211 -0.062500 0 0 0 0 0 0 3 128264
-0.002461 0.002501 0.120683 -0.077841 0.009546 -0.679906 -0.062500 0 0 0 0 0 0 3 129266
-0.002461 0.002501 0.120682 -0.068349 0.007388 -0.681552 -0.062500 0 0 0 0 0 0 3 130245
-0.002461 0.002501 0.120682 -0.063607 0.006307 -0.682143 -0.062500 0 0 0 0 0 0 3 131264
-0.002460 0.002501 0.120682 -0.061247 0.005791 -0.682335 -0.062500 0 0 0 0 0 0 3 132259
-0.002460 0.002501 0.120682 -0.060069 0.005521 -0.682398 -0.062500 0 0 0 0 0 0 3 133332
-0.002460 0.002501 0.120682 -0.059480 0.005385 -0.682437 -0.062500 0 0 0 0 0 0 3 134331
-0.002460 0.002501 0.120682 -0.059183 0.005327 -0.682438 -0.062500 0 0 0 0 0 0 3 135320
-0.002460 0.002501 0.120682 -0.059039 0.005294 -0.682440 -0.062500 0 0 0 0 0 0 3 136330
-0.002460 0.002501 0.120682 -0.058971 0.005289 -0.682438 -0.062500 0 0 0 0 0 0 3 137324
-0.002460 0.002501 0.120682 -0.058926 0.005269 -0.682450 -0.062500 0 0 0 0 0 0 3 138320
-0.002460 0.002501 0.120682 -0.058918 0.005256 -0.682444 -0.062500 0 0 0 0 0 0 3 139300
-0.002460 0.002501 0.120682 -0.058898 0.005261 -0.682443 -0.062500 0 0 0 0 0 0 3 140299
-0.002460 0.002501 0.120682 -0.058896 0.005261 -0.682443 -0.062500 0 0 0 0 0 0 3 141300
-0.002460 0.002501 0.120682 -0.058896 0.005261 -0.682442 -0.062500 0 0 0 0 0 0 3 142297
-0.002460 0.002501 0.120682 -0.058896 0.005261 -0.682442 -0.062500 0 0 0 0 0 0 3 143329
-0.002460 0.002501 0.120682 -0.058896 0.005261 -0.682442 -0.062500 0 0 0 0 0 0 3 144322
-0.002460 0.002501 0.120682 -0.058896 0.005261 -0.682442 -0.062500 0 0 0 0 0 0 3 145291
-0.002460 0.002501 0.120682 -0.058896 0.005261 -0.682442 -0.062500 0 0 0 0 0 0 3 146307
-0.002460 0.002501 0.120682 -0.058884 0.005258 -0.682448 -0.062500 0 0 0 0 0 0 3 147321
-0.002460 0.002501 0.120682 -0.058894 0.005261 -0.682443 -0.062500 0 0 0 0 0 0 3 148303
-0.002460 0.002501 0.120682 -0.058895 0.005261 -0.682442 -0.062500 0 0 0 0 0 0 3 149322
-0.002460 0.002501 0.120682 -0.058896 0.005261 -0.682442 -0.062500 0 0 0 0 0 0 3 150305
-0.002460 0.002501 0.120682 -0.058899 0.005272 -0.682449 -0.062500 0 0 0 0 0 0 3 151319
-0.002460 0.002501 0.120682 -0.058884 0.005260 -0.682450 -0.062500 0 0 0 0 0 0 3 152304
-0.002441 0.002497 0.120673 -0.307631 0.065513 -0.547049 -0.062500 0 0 0 0 0 0 3 153324
-0.002432 0.002494 0.120669 -0.206841 0.040299 -0.612879 -0.062500 0 0 0 0 0 0 3 154305
-0.002427 0.002493 0.120668 -0.134785 0.022887 -0.647207 -0.062500 0 0 0 0 0 0 3 155305
-0.002425 0.002493 0.120668 -0.096891 0.013949 -0.660338 -0.062500 0 0 0 0 0 0 3 156321
-0.002424 0.002492 0.120668 -0.077830 0.009543 -0.665035 -0.062500 0 0 0 0 0 0 3 157306
-0.002423 0.002492 0.120668 -0.068338 0.007386 -0.666685 -0.062500 0 0 0 0 0 0 3 158321
-0.002423 0.002492 0.120668 -0.063610 0.006308 -0.667272 -0.062500 0 0 0 0 0 0 3 159303
-0.002422 0.002492 0.120668 -0.061251 0.005793 -0.667465 -0.062500 0 0 0 0 0 0 3 160323
-0.002422 0.002492 0.120668 -0.060073 0.005522 -0.667549 -0.062500 0 0 0 0 0 0 3 161253
-0.002422 0.002492 0.120668 -0.059477 0.005395 -0.667564 -0.062500 0 0 0 0 0 0 3 162264
-0.002422 0.002492 0.120668 -0.059188 0.005329 -0.667569 -0.062500 0 0 0 0 0 0 3 163251
-0.002422 0.002492 0.120668 -0.059033 0.005293 -0.667578 -0.062500 0 0 0 0 0 0 3 164262
-0.002422 0.002492 0.120668 -0.058971 0.005279 -0.667583 -0.062500 0 0 0 0 0 0 3 165252
-0.002422 0.002492 0.120668 -0.058928 0.005258 -0.667576 -0.062500 0 0 0 0 0 0 3 166262
-0.002422 0.002492 0.120668 -0.058907 0.005273 -0.667581 -0.062500 0 0 0 0 0 0 3 167250
-0.002422 0.002492 0.120668 -0.058902 0.005264 -0.667575 -0.062500 0 0 0 0 0 0 3 168263
-0.002422 0.002492 0.120668 -0.058901 0.005263 -0.667574 -0.062500 0 0 0 0 0 0 3 169253
-0.002422 0.002492 0.120668 -0.058889 0.005260 -0.667580 -0.062500 0 0 0 0 0 0 3 170263
-0.002422 0.002492 0.120668 -0.058900 0.005262 -0.667574 -0.062500 0 0 0 0 0 0 3 171252
-0.002422 0.002492 0.120668 -0.058889 0.005260 -0.667580 -0.062500 0 0 0 0 0 0 3 172252
-0.002422 0.002492 0.120668 -0.058888 0.005259 -0.667581 -0.062500 0 0 0 0 0 0 3 173143
-0.002422 0.002492 0.120668 -0.058900 0.005262 -0.667575 -0.062500 0 0 0 0 0 0 3 174270
-0.002422 0.002492 0.120668 -0.058889 0.005260 -0.667580 -0.062500 0 0 0 0 0 0 3 175276
-0.002422 0.002492 0.120668 -0.058900 0.005262 -0.667574 -0.062500 0 0 0 0 0 0 3 176269
-0.002422 0.002492 0.120668 -0.058889 0.005260 -0.667580 -0.062500 0 0 0 0 0 0 3 177256
-0.002422 0.002492 0.120668 -0.058888 0.005259 -0.667581 -0.062500 0 0 0 0 0 0 3 178258
-0.002422 0.002492 0.120668 -0.058900 0.005262 -0.667575 -0.062500 0 0 0 0 0 0 3 179267
-0.002422 0.002492 0.120668 -0.058889 0.005260 -0.667580 -0.062500 0 0 0 0 0 0 3 180262
-0.002422 0.002492 0.120668 -0.058888 0.005259 -0.667581 -0.062500 0 0 0 0 0 0 3 181268
-0.002422 0.002492 0.120668 -0.058900 0.005262 -0.667575 -0.062500 0 0 0 0 0 0 3 182261
-0.002422 0.002492 0.120668 -0.058889 0.005260 -0.667580 -0.062500 0 0 0 0 0 0 3 183268
-0.002422 0.002492 0.120668 -0.058903 0.005273 -0.667582 -0.062500 0 0 0 0 0 0 3 184262
-0.002422 0.002492 0.120668 -0.058890 0.005261 -0.667581 -0.062500 0 0 0 0 0 0 3 185264
-0.002422 0.002492 0.120668 -0.058888 0.005260 -0.667581 -0.062500 0 0 0 0 0 0 3 186267
-0.002422 0.002492 0.120668 -0.058900 0.005262 -0.667575 -0.062500 0 0 0 0 0 0 3 187246
-0.002422 0.002492 0.120668 -0.058889 0.005260 -0.667581 -0.062500 0 0 0 0 0 0 3 188260
-0.002422 0.002492 0.120668 -0.058900 0.005262 -0.667575 -0.062500 0 0 0 0 0 0 3 189264
-0.002422 0.002492 0.120668 -0.058889 0.005260 -0.667580 -0.062500 0 0 0 0 0 0 3 190261
-0.002403 0.002488 0.120658 -0.307498 0.065486 -0.532044 -0.062500 0 0 0 0 0 0 3 191263
-0.002394 0.002485 0.120655 -0.206782 0.040296 -0.597946 -0.062500 0 0 0 0 0 0 3 192261
-0.002389 0.002484 0.120653 -0.134768 0.022874 -0.632313 -0.062500 0 0 0 0 0 0 3 193273
-0.002387 0.002484 0.120653 -0.096875 0.013955 -0.645451 -0.062500 0 0 0 0 0 0 3 194249
-0.002386 0.002483 0.120653 -0.077839 0.009546 -0.650157 -0.062500 0 0 0 0 0 0 3 195247
-0.002385 0.002483 0.120653 -0.068338 0.007375 -0.651812 -0.062500 0 0 0 0 0 0 3 196263
-0.002385 0.002483 0.120653 -0.063614 0.006308 -0.652389 -0.062500 0 0 0 0 0 0 3 197264
-0.002385 0.002483 0.120653 -0.061245 0.005791 -0.652587 -0.062500 0 0 0 0 0 0 3 198263
-0.002384 0.002483 0.120653 -0.060066 0.005521 -0.652652 -0.062500 0 0 0 0 0 0 3 199261
-0.002384 0.002483 0.120653 -0.059489 0.005387 -0.652686 -0.062500 0 0 0 0 0 0 3 200244
-0.002384 0.002483 0.120653 -0.059182 0.005326 -0.652692 -0.062500 0 0 0 0 0 0 3 201244
-0.002384 0.002483 0.120653 -0.059037 0.005294 -0.652695 -0.062500 0 0 0 0 0 0 3 202243
-0.002384 0.002483 0.120653 -0.058965 0.005277 -0.652706 -0.062500 0 0 0 0 0 0 3 203255
-0.002384 0.002483 0.120653 -0.058927 0.005279 -0.652694 -0.062500 0 0 0 0 0 0 3 204262
-0.002384 0.002483 0.120653 -0.058916 0.005257 -0.652698 -0.062500 0 0 0 0 0 0 3 205267
-0.002384 0.002483 0.120653 -0.058896 0.005260 -0.652698 -0.062500 0 0 0 0 0 0 3 206263
-0.002384 0.002483 0.120653 -0.058894 0.005261 -0.652698 -0.062500 0 0 0 0 0 0 3 207261
-0.002384 0.002483 0.120653 -0.058894 0.005261 -0.652698 -0.062500 0 0 0 0 0 0 3 208261
-0.002384 0.002483 0.120653 -0.058894 0.005261 -0.652698 -0.062500 0 0 0 0 0 0 3 209266
-0.002384 0.002483 0.120653 -0.058894 0.005261 -0.652698 -0.062500 0 0 0 0 0 0 3 210262
-0.002384 0.002483 0.120653 -0.058894 0.005261 -0.652698 -0.062500 0 0 0 0 0 0 3 211261
-0.002384 0.002483 0.120653 -0.058894 0.005261 -0.652698 -0.062500 0 0 0 0 0 0 3 212261
-0.002384 0.002483 0.120653 -0.058897 0.005272 -0.652705 -0.062500 0 0 0 0 0 0 3 213268
-0.002384 0.002483 0.120653 -0.058894 0.005262 -0.652699 -0.062500 0 0 0 0 0 0 3 214256
-0.002384 0.002483 0.120653 -0.058894 0.005261 -0.652698 -0.062500 0 0 0 0 0 0 3 215266
-0.002384 0.002483 0.120653 -0.058894 0.005261 -0.652698 -0.062500 0 0 0 0 0 0 3 216267
-0.002384 0.002483 0.120653 -0.058894 0.005261 -0.652698 -0.062500 0 0 0 0 0 0 3 217262
-0.002384 0.002483 0.120653 -0.058894 0.005261 -0.652698 -0.062500 0 0 0 0 0 0 3 218261
-0.002384 0.002483 0.120653 -0.058894 0.005261 -0.652698 -0.062500 0 0 0 0 0 0 3 219261
-0.002384 0.002483 0.120653 -0.058894 0.005261 -0.652698 -0.062500 0 0 0 0 0 0 3 220262
-0.002384 0.002483 0.120653 -0.058894 0.005261 -0.652698 -0.062500 0 0 0 0 0 0 3 221261
-0.002384 0.002483 0.120653 -0.058894 0.005261 -0.652698 -0.062500 0 0 0 0 0 0 3 222260
-0.002384 0.002483 0.120653 -0.058894 0.005261 -0.652698 -0.062500 0 0 0 0 0 0 3 223260
-0.002384 0.002483 0.120653 -0.058886 0.005269 -0.652691 -0.062500 0 0 0 0 0 0 3 224242
-0.002384 0.002483 0.120653 -0.058893 0.005262 -0.652697 -0.062500 0 0 0 0 0 0 3 225261
-0.002384 0.002483 0.120653 -0.058893 0.005261 -0.652697 -0.062500 0 0 0 0 0 0 3 226261
-0.002384 0.002483 0.120653 -0.058894 0.005261 -0.652697 -0.062500 0 0 0 0 0 0 3 227251
-0.002384 0.002483 0.120653 -0.058894 0.005261 -0.652697 -0.062500 0 0 0 0 0 0 3 228260
-0.002384 0.002483 0.120653 -0.058894 0.005261 -0.652697 -0.062500 0 0 0 0 0 0 3 229304
-0.002384 0.002483 0.120653 -0.058894 0.005261 -0.652697 -0.062500 0 0 0 0 0 0 3 230318
-0.002384 0.002483 0.120653 -0.058897 0.005272 -0.652705 -0.062500 0 0 0 0 0 0 3 231301
-0.002384 0.002483 0.120653 -0.058894 0.005262 -0.652699 -0.062500 0 0 0 0 0 0 3 232318
-0.002384 0.002483 0.120653 -0.058894 0.005261 -0.652698 -0.062500 0 0 0 0 0 0 3 233251
-0.002384 0.002483 0.120653 -0.058894 0.005261 -0.652698 -0.062500 0 0 0 0 0 0 3 234260
-0.002384 0.002483 0.120653 -0.058894 0.005261 -0.652698 -0.062500 0 0 0 0 0 0 3 235250
-0.002384 0.002483 0.120653 -0.058894 0.005261 -0.652698 -0.062500 0 0 0 0 0 0 3 236259
-0.002384 0.002483 0.120653 -0.058894 0.005261 -0.652698 -0.062500 0 0 0 0 0 0 3 237250
-0.002384 0.002483 0.120653 -0.058894 0.005261 -0.652698 -0.062500 0 0 0 0 0 0 3 238250
-0.002384 0.002483 0.120653 -0.058874 0.005267 -0.652697 -0.062500 0 0 0 0 0 0 3 239260
-0.002384 0.002483 0.120653 -0.058892 0.005261 -0.652698 -0.062500 0 0 0 0 0 0 3 240249
-0.002384 0.002483 0.120653 -0.058893 0.005261 -0.652698 -0.062500 0 0 0 0 0 0 3 241261
-0.002384 0.002483 0.120653 -0.058894 0.005261 -0.652698 -0.062500 0 0 0 0 0 0 3 242248
-0.002384 0.002483 0.120653 -0.058894 0.005261 -0.652698 -0.062500 0 0 0 0 0 0 3 243260
-0.002384 0.002483 0.120653 -0.058894 0.005261 -0.652698 -0.062500 0 0 0 0 0 0 3 244249
-0.002384 0.002483 0.120653 -0.058894 0.005261 -0.652698 -0.062500 0 0 0 0 0 0 3 245260
-0.002384 0.002483 0.120653 -0.058894 0.005261 -0.652698 -0.062500 0 0 0 0 0 0 3 246251
-0.002384 0.002483 0.120653 -0.058894 0.005261 -0.652698 -0.062500 0 0 0 0 0 0 3 247258
-0.002384 0.002483 0.120653 -0.058894 0.005261 -0.652698 -0.062500 0 0 0 0 0 0 3 248259
-0.002384 0.002483 0.120653 -0.058894 0.005261 -0.652698 -0.062500 0 0 0 0 0 0 3 249266
-0.002384 0.002483 0.120653 -0.058894 0.005261 -0.652698 -0.062500 0 0 0 0 0 0 3 250272
-0.002384 0.002483 0.120653 -0.058897 0.005272 -0.652705 -0.062500 0 0 0 0 0 0 3 251269
-0.002384 0.002483 0.120653 -0.058894 0.005262 -0.652699 -0.062500 0 0 0 0 0 0 3 252265
-0.002384 0.002483 0.120653 -0.058894 0.005261 -0.652698 -0.062500 0 0 0 0 0 0 3 253256
-0.002384 0.002483 0.120653 -0.058886 0.005269 -0.652691 -0.062500 0 0 0 0 0 0 3 254259
-0.002384 0.002483 0.120653 -0.058893 0.005262 -0.652697 -0.062500 0 0 0 0 0 0 3 255255
-0.002384 0.002483 0.120653 -0.058893 0.005261 -0.652697 -0.062500 0 0 0 0 0 0 3 256263
-0.002384 0.002483 0.120653 -0.058894 0.005261 -0.652697 -0.062500 0 0 0 0 0 0 3 257269
-0.002384 0.002483 0.120653 -0.058882 0.005258 -0.652704 -0.062500 0 0 0 0 0 0 3 258267
-0.002384 0.002483 0.120653 -0.058892 0.005261 -0.652699 -0.062500 0 0 0 0 0 0 3 259270
-0.002384 0.002483 0.120653 -0.058893 0.005261 -0.652698 -0.062500 0 0 0 0 0 0 3 260262
-0.002384 0.002483 0.120653 -0.058894 0.005261 -0.652698 -0.062500 0 0 0 0 0 0 3 261263
-0.002384 0.002483 0.120653 -0.058894 0.005261 -0.652698 -0.062500 0 0 0 0 0 0 3 262260
-0.002384 0.002483 0.120653 -0.058894 0.005261 -0.652698 -0.062500 0 0 0 0 0 0 3 263260
-0.002384 0.002483 0.120653 -0.058894 0.005261 -0.652698 -0.062500 0 0 0 0 0 0 3 264258
-0.002384 0.002483 0.120653 -0.058894 0.005261 -0.652698 -0.062500 0 0 0 0 0 0 3 265262
-0.002384 0.002483 0.120653 -0.058894 0.005261 -0.652698 -0.062500 0 0 0 0 0 0 3 266260
-0.002384 0.002483 0.120653 -0.058894 0.005261 -0.652698 -0.062500 0 0 0 0 0 0 3 267269
-0.002384 0.002483 0.120653 -0.058894 0.005261 -0.652698 -0.062500 0 0 0 0 0 0 3 268264
-0.002384 0.002483 0.120653 -0.058894 0.005261 -0.652698 -0.062500 0 0 0 0 0 0 3 269264
-0.002384 0.002483 0.120653 -0.058894 0.005261 -0.652698 -0.062500 0 0 0 0 0 0 3 270263
-0.002384 0.002483 0.120653 -0.058889 0.005280 -0.652698 -0.062500 0 0 0 0 0 0 3 271259
-0.002384 0.002483 0.120653 -0.058893 0.005263 -0.652698 -0.062500 0 0 0 0 0 0 3 272262
-0.002384 0.002483 0.120653 -0.058893 0.005261 -0.652698 -0.062500 0 0 0 0 0 0 3 273262
-0.002384 0.002483 0.120653 -0.058894 0.005261 -0.652698 -0.062500 0 0 0 0 0 0 3 274242
-0.002384 0.002483 0.120653 -0.058894 0.005261 -0.652698 -0.062500 0 0 0 0 0 0 3 275259
-0.002384 0.002483 0.120653 -0.058894 0.005261 -0.652698 -0.062500 0 0 0 0 0 0 3 276260
-0.002384 0.002483 0.120653 -0.058894 0.005261 -0.652698 -0.062500 0 0 0 0 0 0 3 277261
-0.002384 0.002483 0.120653 -0.058894 0.005261 -0.652698 -0.062500 0 0 0 0 0 0 3 278257
-0.002384 0.002483 0.120653 -0.058882 0.005258 -0.652704 -0.062500 0 0 0 0 0 0 3 279259
-0.002384 0.002483 0.120653 -0.058892 0.005261 -0.652699 -0.062500 0 0 0 0 0 0 3 280241
-0.002384 0.002483 0.120653 -0.058893 0.005261 -0.652698 -0.062500 0 0 0 0 0 0 3 281261
-0.002384 0.002483 0.120653 -0.058894 0.005261 -0.652698 -0.062500 0 0 0 0 0 0 3 282259
-0.002384 0.002483 0.120653 -0.058894 0.005261 -0.652698 -0.062500 0 0 0 0 0 0 3 283259
-0.002384 0.002483 0.120653 -0.058894 0.005261 -0.652698 -0.062500 0 0 0 0 0 0 3 284257
-0.002384 0.002483 0.120653 -0.058886 0.005269 -0.652691 -0.062500 0 0 0 0 0 0 3 285260
-0.002384 0.002483 0.120653 -0.058893 0.005262 -0.652697 -0.062500 0 0 0 0 0 0 3 286241
-0.002384 0.002483 0.120653 -0.058893 0.005261 -0.652697 -0.062500 0 0 0 0 0 0 3 287263
-0.002384 0.002483 0.120653 -0.058894 0.005261 -0.652697 -0.062500 0 0 0 0 0 0 3 288264
-0.002384 0.002483 0.120653 -0.058897 0.005272 -0.652705 -0.062500 0 0 0 0 0 0 3 289327
-0.002384 0.002483 0.120653 -0.058894 0.005262 -0.652699 -0.062500 0 0 0 0 0 0 3 290326
-0.002384 0.002483 0.120653 -0.058894 0.005261 -0.652698 -0.062500 0 0 0 0 0 0 3 291318
-0.002384 0.002483 0.120653 -0.058894 0.005261 -0.652698 -0.062500 0 0 0 0 0 0 3 292326
-0.002384 0.002483 0.120653 -0.058894 0.005261 -0.652698 -0.062500 0 0 0 0 0 0 3 293322
-0.002384 0.002483 0.120653 -0.058894 0.005261 -0.652698 -0.062500 0 0 0 0 0 0 3 294295
-0.002384 0.002483 0.120653 -0.058894 0.005261 -0.652698 -0.062500 0 0 0 0 0 0 3 295294
-0.002384 0.002483 0.120653 -0.058894 0.005261 -0.652698 -0.062500 0 0 0 0 0 0 3 296293
-0.002384 0.002483 0.120653 -0.058894 0.005261 -0.652698 -0.062500 0 0 0 0 0 0 3 297297
-0.002384 0.002483 0.120653 -0.058894 0.005261 -0.652698 -0.062500 0 0 0 0 0 0 3 298292
-0.002384 0.002483 0.120653 -0.058894 0.005261 -0.652698 -0.062500 0 0 0 0 0 0 3 299293
-0.002384 0.002483 0.120653 -0.058882 0.005258 -0.652704 -0.062500 0 0 0 0 0 0 3 300326
-0.002384 0.002483 0.120653 -0.058884 0.005269 -0.652692 -0.062500 0 0 0 0 0 0 3 301327
-0.002384 0.002483 0.120653 -0.058893 0.005262 -0.652697 -0.062500 0 0 0 0 0 0 3 302301
-0.002384 0.002483 0.120653 -0.058893 0.005261 -0.652698 -0.062500 0 0 0 0 0 0 3 303316
-0.002384 0.002483 0.120653 -0.058894 0.005261 -0.652698 -0.062500 0 0 0 0 0 0 3 304300
-0.002384 0.002483 0.120653 -0.058894 0.005261 -0.652698 -0.062500 0 0 0 0 0 0 3 305322
-0.002384 0.002483 0.120653 -0.058894 0.005261 -0.652698 -0.062500 0 0 0 0 0 0 3 306314
-0.002384 0.002483 0.120653 -0.058894 0.005261 -0.652698 -0.062500 0 0 0 0 0 0 3 307300
-0.002384 0.002483 0.120653 -0.058894 0.005261 -0.652698 -0.062500 0 0 0 0 0 0 3 308315
-0.002384 0.002483 0.120653 -0.058897 0.005272 -0.652705 -0.062500 0 0 0 0 0 0 3 309301
-0.002384 0.002483 0.120653 -0.058894 0.005262 -0.652699 -0.062500 0 0 0 0 0 0 3 310313
-0.002384 0.002483 0.120653 -0.058894 0.005261 -0.652698 -0.062500 0 0 0 0 0 0 3 311300
-0.002384 0.002483 0.120653 -0.058894 0.005261 -0.652698 -0.062500 0 0 0 0 0 0 3 312312
-0.002384 0.002483 0.120653 -0.058894 0.005261 -0.652698 -0.062500 0 0 0 0 0 0 3 313323
-0.002384 0.002483 0.120653 -0.058894 0.005261 -0.652698 -0.062500 0 0 0 0 0 0 3 314321
-0.002384 0.002483 0.120653 -0.058886 0.005269 -0.652691 -0.062500 0 0 0 0 0 0 3 315316
-0.002384 0.002483 0.120653 -0.058893 0.005262 -0.652697 -0.062500 0 0 0 0 0 0 3 316298
-0.002384 0.002483 0.120653 -0.058893 0.005261 -0.652697 -0.062500 0 0 0 0 0 0 3 317259
-0.002384 0.002483 0.120653 -0.058894 0.005261 -0.652697 -0.062500 0 0 0 0 0 0 3 318248
-0.002384 0.002483 0.120653 -0.058882 0.005258 -0.652704 -0.062500 0 0 0 0 0 0 3 319259
-0.002384 0.002483 0.120653 -0.058892 0.005261 -0.652698 -0.062500 0 0 0 0 0 0 3 320247
-0.002384 0.002483 0.120653 -0.058893 0.005261 -0.652698 -0.062500 0 0 0 0 0 0 3 321258
-0.002384 0.002483 0.120653 -0.058894 0.005261 -0.652698 -0.062500 0 0 0 0 0 0 3 322258
-0.002384 0.002483 0.120653 -0.058894 0.005261 -0.652698 -0.062500 0 0 0 0 0 0 3 323246
-0.002384 0.002483 0.120653 -0.058894 0.005261 -0.652698 -0.062500 0 0 0 0 0 0 3 324257
-0.002384 0.002483 0.120653 -0.058894 0.005261 -0.652698 -0.062500 0 0 0 0 0 0 3 325246
-0.002384 0.002483 0.120653 -0.058894 0.005261 -0.652698 -0.062500 0 0 0 0 0 0 3 326256
-0.002384 0.002483 0.120653 -0.058894 0.005261 -0.652698 -0.062500 0 0 0 0 0 0 3 327247
-0.002384 0.002483 0.120653 -0.058894 0.005261 -0.652698 -0.062500 0 0 0 0 0 0 3 328257
-0.002384 0.002483 0.120653 -0.058897 0.005272 -0.652705 -0.062500 0 0 0 0 0 0 3 329273
-0.002384 0.002483 0.120653 -0.058886 0.005270 -0.652692 -0.062500 0 0 0 0 0 0 3 330256
-0.002384 0.002483 0.120653 -0.058893 0.005262 -0.652697 -0.062500 0 0 0 0 0 0 3 331258
-0.002384 0.002483 0.120653 -0.058893 0.005261 -0.652698 -0.062500 0 0 0 0 0 0 3 332265
-0.002384 0.002483 0.120653 -0.058894 0.005261 -0.652698 -0.062500 0 0 0 0 0 0 3 333266
-0.002384 0.002483 0.120653 -0.058894 0.005261 -0.652698 -0.062500 0 0 0 0 0 0 3 334253
-0.002384 0.002483 0.120653 -0.058894 0.005261 -0.652698 -0.062500 0 0 0 0 0 0 3 335262
-0.002384 0.002483 0.120653 -0.058894 0.005261 -0.652698 -0.062500 0 0 0 0 0 0 3 336265
-0.002384 0.002483 0.120653 -0.058894 0.005261 -0.652698 -0.062500 0 0 0 0 0 0 3 337253
-0.002384 0.002483 0.120653 -0.058894 0.005261 -0.652698 -0.062500 0 0 0 0 0 0 3 338265
-0.002384 0.002483 0.120653 -0.058894 0.005261 -0.652698 -0.062500 0 0 0 0 0 0 3 339258
-0.002384 0.002483 0.120653 -0.058882 0.005258 -0.652704 -0.062500 0 0 0 0 0 0 3 340263
-0.002384 0.002483 0.120653 -0.058892 0.005261 -0.652699 -0.062500 0 0 0 0 0 0 3 341271
-0.002384 0.002483 0.120653 -0.058893 0.005261 -0.652698 -0.062500 0 0 0 0 0 0 3 342258
-0.002384 0.002483 0.120653 -0.058894 0.005261 -0.652698 -0.062500 0 0 0 0 0 0 3 343258
-0.002384 0.002483 0.120653 -0.058894 0.005261 -0.652698 -0.062500 0 0 0 0 0 0 3 344256
-0.002384 0.002483 0.120653 -0.058894 0.005261 -0.652698 -0.062500 0 0 0 0 0 0 3 345261
-0.002384 0.002483 0.120653 -0.058894 0.005261 -0.652698 -0.062500 0 0 0 0 0 0 3 346239
-0.002384 0.002483 0.120653 -0.058886 0.005269 -0.652691 -0.062500 0 0 0 0 0 0 3 347238
-0.002384 0.002483 0.120653 -0.058896 0.005272 -0.652704 -0.062500 0 0 0 0 0 0 3 348258
-0.002384 0.002483 0.120653 -0.058894 0.005262 -0.652698 -0.062500 0 0 0 0 0 0 3 349267
-0.002384 0.002483 0.120653 -0.058894 0.005261 -0.652698 -0.062500 0 0 0 0 0 0 3 350262
-0.002384 0.002483 0.120653 -0.058894 0.005261 -0.652698 -0.062500 0 0 0 0 0 0 3 351263
-0.002384 0.002483 0.120653 -0.058894 0.005261 -0.652698 -0.062500 0 0 0 0 0 0 3 352256
-0.002384 0.002483 0.120653 -0.058894 0.005261 -0.652698 -0.062500 0 0 0 0 0 0 3 353259
-0.002384 0.002483 0.120653 -0.058894 0.005261 -0.652698 -0.062500 0 0 0 0 0 0 3 354255
-0.002384 0.002483 0.120653 -0.058894 0.005261 -0.652698 -0.062500 0 0 0 0 0 0 3 355240
-0.002384 0.002483 0.120653 -0.058894 0.005261 -0.652698 -0.062500 0 0 0 0 0 0 3 356256
-0.002384 0.002483 0.120653 -0.058894 0.005261 -0.652698 -0.062500 0 0 0 0 0 0 3 357241
-0.002384 0.002483 0.120653 -0.058894 0.005261 -0.652698 -0.062500 0 0 0 0 0 0 3 358257
-0.002384 0.002483 0.120653 -0.058894 0.005261 -0.652698 -0.062500 0 0 0 0 0 0 3 359256
-0.002384 0.002483 0.120653 -0.058894 0.005261 -0.652698 -0.062500 0 0 0 0 0 0 3 360258
-0.002384 0.002483 0.120653 -0.058882 0.005258 -0.652704 -0.062500 0 0 0 0 0 0 3 361240
-0.002384 0.002483 0.120653 -0.058884 0.005269 -0.652692 -0.062500 0 0 0 0 0 0 3 362258
-0.002384 0.002483 0.120653 -0.058893 0.005262 -0.652697 -0.062500 0 0 0 0 0 0 3 363256
-0.002384 0.002483 0.120653 -0.058893 0.005261 -0.652698 -0.062500 0 0 0 0 0 0 3 364255
-0.002384 0.002483 0.120653 -0.058894 0.005261 -0.652698 -0.062500 0 0 0 0 0 0 3 365261
-0.002384 0.002483 0.120653 -0.058894 0.005261 -0.652698 -0.062500 0 0 0 0 0 0 3 366256
-0.002384 0.002483 0.120653 -0.058897 0.005272 -0.652705 -0.062500 0 0 0 0 0 0 3 367255
-0.002384 0.002483 0.120653 -0.058894 0.005262 -0.652699 -0.062500 0 0 0 0 0 0 3 368257
-0.002384 0.002483 0.120653 -0.058894 0.005261 -0.652698 -0.062500 0 0 0 0 0 0 3 369258
-0.002384 0.002483 0.120653 -0.058894 0.005261 -0.652698 -0.062500 0 0 0 0 0 0 3 370262
-0.002384 0.002483 0.120653 -0.058894 0.005261 -0.652698 -0.062500 0 0 0 0 0 0 3 371251
-0.002384 0.002483 0.120653 -0.058894 0.005261 -0.652698 -0.062500 0 0 0 0 0 0 3 372249
-0.002384 0.002483 0.120653 -0.058894 0.005261 -0.652698 -0.062500 0 0 0 0 0 0 3 373257
-0.002384 0.002483 0.120653 -0.058894 0.005261 -0.652698 -0.062500 0 0 0 0 0 0 3 374256
-0.002384 0.002483 0.120653 -0.058894 0.005261 -0.652698 -0.062500 0 0 0 0 0 0 3 375257
-0.002384 0.002483 0.120653 -0.058894 0.005261 -0.652698 -0.062500 0 0 0 0 0 0 3 376255
-0.002384 0.002483 0.120653 -0.058886 0.005269 -0.652691 -0.062500 0 0 0 0 0 0 3 377257
-0.002384 0.002483 0.120653 -0.058893 0.005262 -0.652697 -0.062500 0 0 0 0 0 0 3 378255
-0.002384 0.002483 0.120653 -0.058893 0.005261 -0.652697 -0.062500 0 0 0 0 0 0 3 379255
-0.002384 0.002483 0.120653 -0.058894 0.005261 -0.652697 -0.062500 0 0 0 0 0 0 3 380239
-0.002384 0.002483 0.120653 -0.058882 0.005258 -0.652704 -0.062500 0 0 0 0 0 0 3 381258
-0.002384 0.002483 0.120653 -0.058892 0.005261 -0.652698 -0.062500 0 0 0 0 0 0 3 382256
-0.002384 0.002483 0.120653 -0.058893 0.005261 -0.652698 -0.062500 0 0 0 0 0 0 3 383247
-0.002390 0.002501 0.120642 0.008590 -0.225365 -0.496852 -0.062500 0 0 0 0 0 0 3 384255
-0.002392 0.002510 0.120638 -0.017032 -0.134322 -0.572657 -0.062500 0 0 0 0 0 0 3 385315
-0.002394 0.002514 0.120636 -0.036663 -0.067394 -0.612164 -0.062500 0 0 0 0 0 0 3 386299
-0.002394 0.002517 0.120636 -0.047488 -0.031513 -0.627267 -0.062500 0 0 0 0 0 0 3 387315
-0.002395 0.002518 0.120636 -0.053092 -0.013225 -0.632668 -0.062500 0 0 0 0 0 0 3 388298
-0.002395 0.002518 0.120636 -0.055971 -0.004010 -0.634571 -0.062500 0 0 0 0 0 0 3 389246
-0.002395 0.002519 0.120636 -0.057417 0.000625 -0.635238 -0.062500 0 0 0 0 0 0 3 390255
-0.002395 0.002519 0.120636 -0.058154 0.002930 -0.635465 -0.062500 0 0 0 0 0 0 3 391245
-0.002395 0.002519 0.120636 -0.058513 0.004094 -0.635550 -0.062500 0 0 0 0 0 0 3 392255
-0.002395 0.002519 0.120636 -0.058705 0.004686 -0.635578 -0.062500 0 0 0 0 0 0 3 393244
-0.002395 0.002519 0.120636 -0.058791 0.004965 -0.635583 -0.062500 0 0 0 0 0 0 3 394246
-0.002395 0.002519 0.120636 -0.058848 0.005116 -0.635596 -0.062500 0 0 0 0 0 0 3 395255
-0.002400 0.002537 0.120624 0.008570 -0.225309 -0.479627 -0.062500 0 0 0 0 0 0 3 396244
-0.002403 0.002546 0.120621 -0.017037 -0.134310 -0.555479 -0.062500 0 0 0 0 0 0 3 397255
-0.002404 0.002550 0.120619 -0.036663 -0.067395 -0.595032 -0.062500 0 0 0 0 0 0 3 398244
-0.002405 0.002552 0.120619 -0.047486 -0.031518 -0.610142 -0.062500 0 0 0 0 0 0 3 399255
-0.002405 0.002554 0.120619 -0.055274 -0.007360 -0.615551 -0.062500 0 0 0 0 0 0 3 400244
-0.002406 0.002554 0.120619 -0.058129 0.001849 -0.617452 -0.062500 0 0 0 0 0 0 3 401245
-0.002406 0.002554 0.120618 -0.059585 0.006484 -0.618114 -0.062500 0 0 0 0 0 0 3 402256
-0.002406 0.002555 0.120618 -0.060326 0.008799 -0.618349 -0.062500 0 0 0 0 0 0 3 403244
-0.002411 0.002572 0.120607 0.006701 -0.220399 -0.462342 -0.062500 0 0 0 0 0 0 3 404255
-0.002414 0.002581 0.120603 -0.019047 -0.128934 -0.538292 -0.062500 0 0 0 0 0 0 3 405272
-0.002415 0.002586 0.120602 -0.038753 -0.061792 -0.577872 -0.062500 0 0 0 0 0 0 3 406262
-0.002416 0.002588 0.120602 -0.049608 -0.025777 -0.593010 -0.062500 0 0 0 0 0 0 3 407268
-0.002416 0.002589 0.120601 -0.055240 -0.007430 -0.598419 -0.062500 0 0 0 0 0 0 3 408264
-0.002416 0.002590 0.120601 -0.058130 0.001820 -0.600312 -0.062500 0 0 0 0 0 0 3 409262
-0.002416 0.002590 0.120601 -0.059578 0.006456 -0.600981 -0.062500 0 0 0 0 0 0 3 410251
-0.002416 0.002590 0.120601 -0.060324 0.008793 -0.601212 -0.062500 0 0 0 0 0 0 3 411258
-0.002422 0.002608 0.120590 0.006671 -0.220276 -0.445091 -0.062500 0 0 0 0 0 0 3 412262
-0.002424 0.002617 0.120586 -0.019063 -0.128883 -0.521109 -0.062500 0 0 0 0 0 0 3 413261
-0.002426 0.002622 0.120585 -0.038760 -0.061768 -0.560711 -0.062500 0 0 0 0 0 0 3 414263
-0.002426 0.002624 0.120584 -0.049611 -0.025768 -0.575846 -0.062500 0 0 0 0 0 0 3 415258
-0.002427 0.002625 0.120584 -0.055252 -0.007426 -0.581275 -0.062500 0 0 0 0 0 0 3 416265
-0.002427 0.002626 0.120584 -0.058119 0.001816 -0.583167 -0.062500 0 0 0 0 0 0 3 417260
-0.002427 0.002626 0.120584 -0.059579 0.006463 -0.583838 -0.062500 0 0 0 0 0 0 3 418256
-0.002427 0.002626 0.120584 -0.060323 0.008789 -0.584063 -0.062500 0 0 0 0 0 0 3 419255
-0.002427 0.002626 0.120584 -0.060685 0.009966 -0.584157 -0.062500 0 0 0 0 0 0 3 420247
-0.002432 0.002644 0.120573 0.006429 -0.219566 -0.427858 -0.062500 0 0 0 0 0 0 3 421248
-0.002435 0.002653 0.120569 -0.019174 -0.128530 -0.503914 -0.062500 0 0 0 0 0 0 3 422246
-0.002436 0.002657 0.120568 -0.038822 -0.061601 -0.543542 -0.062500 0 0 0 0 0 0 3 423252
-0.002437 0.002660 0.120567 -0.049636 -0.025690 -0.558685 -0.062500 0 0 0 0 0 0 3 424253
-0.002438 0.002661 0.120567 -0.055253 -0.007387 -0.564114 -0.062500 0 0 0 0 0 0 3 425259
-0.002438 0.002661 0.120567 -0.058125 0.001839 -0.566016 -0.062500 0 0 0 0 0 0 3 426249
-0.002438 0.002662 0.120567 -0.059590 0.006465 -0.566671 -0.062500 0 0 0 0 0 0 3 427255
-0.002438 0.002662 0.120567 -0.060315 0.008793 -0.566914 -0.062500 0 0 0 0 0 0 3 428252
-0.002443 0.002679 0.120556 0.006573 -0.220011 -0.410542 -0.062500 0 0 0 0 0 0 3 429260
-0.002446 0.002688 0.120552 -0.019102 -0.128766 -0.486691 -0.062500 0 0 0 0 0 0 3 430255
-0.002447 0.002693 0.120551 -0.038776 -0.061717 -0.526349 -0.062500 0 0 0 0 0 0 3 431256
-0.002448 0.002695 0.120550 -0.049613 -0.025762 -0.541511 -0.062500 0 0 0 0 0 0 3 432254
-0.002448 0.002696 0.120550 -0.055244 -0.007416 -0.546938 -0.062500 0 0 0 0 0 0 3 433239
-0.002448 0.002697 0.120550 -0.058121 0.001823 -0.548831 -0.062500 0 0 0 0 0 0 3 434255
-0.002448 0.002697 0.120550 -0.059580 0.006468 -0.549506 -0.062500 0 0 0 0 0 0 3 435256
-0.002454 0.002715 0.120539 0.006904 -0.221064 -0.393179 -0.062500 0 0 0 0 0 0 3 436236
-0.002456 0.002724 0.120535 -0.018930 -0.129295 -0.469429 -0.062500 0 0 0 0 0 0 3 437255
-0.002458 0.002729 0.120533 -0.038683 -0.061984 -0.509141 -0.062500 0 0 0 0 0 0 3 438255
-0.002459 0.002731 0.120533 -0.049572 -0.025892 -0.524315 -0.062500 0 0 0 0 0 0 3 439259
-0.002459 0.002732 0.120533 -0.055232 -0.007492 -0.529753 -0.062500 0 0 0 0 0 0 3 440255
-0.002459 0.002733 0.120533 -0.058108 0.001780 -0.531659 -0.062500 0 0 0 0 0 0 3 441256
-0.002459 0.002733 0.120533 -0.059571 0.006438 -0.532325 -0.062500 0 0 0 0 0 0 3 442254
-0.002464 0.002751 0.120521 0.006871 -0.220932 -0.375865 -0.062500 0 0 0 0 0 0 3 443253
-0.002467 0.002760 0.120518 -0.018949 -0.129231 -0.452181 -0.062500 0 0 0 0 0 0 3 444253
-0.002468 0.002764 0.120516 -0.038696 -0.061977 -0.491926 -0.062500 0 0 0 0 0 0 3 445248
-0.002469 0.002767 0.120516 -0.050214 -0.015190 -0.507125 -0.062500 0 0 0 0 0 0 3 446260
-0.002470 0.002768 0.120516 -0.055871 0.003204 -0.512554 -0.062500 0 0 0 0 0 0 3 447259
-0.002470 0.002768 0.120516 -0.058761 0.012487 -0.514463 -0.062500 0 0 0 0 0 0 3 448255
-0.002470 0.002769 0.120515 -0.060236 0.017147 -0.515125 -0.062500 0 0 0 0 0 0 3 449255
-0.002470 0.002769 0.120515 -0.060965 0.019489 -0.515359 -0.062500 0 0 0 0 0 0 3 450256
-0.002470 0.002769 0.120515 -0.061342 0.020649 -0.515449 -0.062500 0 0 0 0 0 0 3 451253
-0.002470 0.002769 0.120515 -0.061532 0.021228 -0.515472 -0.062500 0 0 0 0 0 0 3 452255
-0.002475 0.002787 0.120504 0.005525 -0.208058 -0.358670 -0.062500 0 0 0 0 0 0 3 453257
-0.002478 0.002795 0.120500 -0.019943 -0.117461 -0.434970 -0.062500 0 0 0 0 0 0 3 454253
-0.002479 0.002800 0.120499 -0.039515 -0.050735 -0.474717 -0.062500 0 0 0 0 0 0 3 455257
-0.002480 0.002802 0.120499 -0.050308 -0.014918 -0.489909 -0.062500 0 0 0 0 0 0 3 456253
-0.002480 0.002803 0.120498 -0.055914 0.003342 -0.495345 -0.062500 0 0 0 0 0 0 3 457245
-0.002480 0.002804 0.120498 -0.058789 0.012545 -0.497249 -0.062500 0 0 0 0 0 0 3 458254
-0.002481 0.002804 0.120498 -0.060236 0.017180 -0.497918 -0.062500 0 0 0 0 0 0 3 459243
-0.002481 0.002804 0.120498 -0.060967 0.019499 -0.498154 -0.062500 0 0 0 0 0 0 3 460252
-0.002481 0.002804 0.120498 -0.061341 0.020646 -0.498237 -0.062500 0 0 0 0 0 0 3 461244
-0.002486 0.002822 0.120487 0.005569 -0.208210 -0.341333 -0.062500 0 0 0 0 0 0 3 462243
-0.002488 0.002831 0.120483 -0.019917 -0.117547 -0.417698 -0.062500 0 0 0 0 0 0 3 463252
-0.002490 0.002836 0.120482 -0.039487 -0.050793 -0.457482 -0.062500 0 0 0 0 0 0 3 464242
-0.002491 0.002838 0.120481 -0.050297 -0.014950 -0.472687 -0.062500 0 0 0 0 0 0 3 465253
-0.002491 0.002839 0.120481 -0.055910 0.003328 -0.478106 -0.062500 0 0 0 0 0 0 3 466242
-0.002491 0.002840 0.120481 -0.058780 0.012549 -0.480032 -0.062500 0 0 0 0 0 0 3 467253
-0.002491 0.002840 0.120481 -0.060242 0.017168 -0.480699 -0.062500 0 0 0 0 0 0 3 468240
-0.002491 0.002840 0.120481 -0.060967 0.019494 -0.480928 -0.062500 0 0 0 0 0 0 3 469244
-0.002491 0.002840 0.120481 -0.061335 0.020660 -0.481012 -0.062500 0 0 0 0 0 0 3 470253
-0.002496 0.002858 0.120470 0.005520 -0.208091 -0.323995 -0.062500 0 0 0 0 0 0 3 471241
-0.002499 0.002867 0.120466 -0.019939 -0.117484 -0.400413 -0.062500 0 0 0 0 0 0 3 472243
-0.002500 0.002871 0.120465 -0.039495 -0.050767 -0.440230 -0.062500 0 0 0 0 0 0 3 473252
-0.002501 0.002874 0.120464 -0.050296 -0.014953 -0.455445 -0.062500 0 0 0 0 0 0 3 474241
-0.002502 0.002875 0.120464 -0.055909 0.003328 -0.460880 -0.062500 0 0 0 0 0 0 3 475252
-0.002502 0.002875 0.120464 -0.058779 0.012547 -0.462792 -0.062500 0 0 0 0 0 0 3 476252
-0.002502 0.002876 0.120464 -0.060233 0.017173 -0.463472 -0.062500 0 0 0 0 0 0 3 477294
-0.002502 0.002876 0.120464 -0.060968 0.019501 -0.463698 -0.062500 0 0 0 0 0 0 3 478260
-0.002502 0.002876 0.120464 -0.061353 0.020651 -0.463775 -0.062500 0 0 0 0 0 0 3 479266
-0.002502 0.002876 0.120464 -0.061527 0.021245 -0.463804 -0.062500 0 0 0 0 0 0 3 480259
-0.002502 0.002876 0.120464 -0.061623 0.021527 -0.463824 -0.062500 0 0 0 0 0 0 3 481257
-0.002502 0.002876 0.120464 -0.061662 0.021684 -0.463819 -0.062500 0 0 0 0 0 0 3 482257
-0.002502 0.002876 0.120464 -0.061690 0.021746 -0.463821 -0.062500 0 0 0 0 0 0 3 483258
-0.002502 0.002876 0.120464 -0.061703 0.021785 -0.463822 -0.062500 0 0 0 0 0 0 3 484263
-0.002502 0.002876 0.120464 -0.061712 0.021811 -0.463817 -0.062500 0 0 0 0 0 0 3 485249
-0.002507 0.002893 0.120453 0.005307 -0.207381 -0.306657 -0.062500 0 0 0 0 0 0 3 486260
-0.002510 0.002902 0.120449 -0.020047 -0.117132 -0.383129 -0.062500 0 0 0 0 0 0 3 487258
-0.002511 0.002907 0.120447 -0.039554 -0.050611 -0.422966 -0.062500 0 0 0 0 0 0 3 488264
-0.002512 0.002909 0.120447 -0.050321 -0.014876 -0.438195 -0.062500 0 0 0 0 0 0 3 489255
-0.002512 0.002910 0.120447 -0.055918 0.003358 -0.443637 -0.062500 0 0 0 0 0 0 3 490252
-0.002512 0.002911 0.120447 -0.058783 0.012559 -0.445546 -0.062500 0 0 0 0 0 0 3 491254
-0.002512 0.002911 0.120447 -0.060239 0.017192 -0.446215 -0.062500 0 0 0 0 0 0 3 492236
-0.002513 0.002911 0.120447 -0.060967 0.019499 -0.446446 -0.062500 0 0 0 0 0 0 3 493255
-0.002513 0.002911 0.120447 -0.061347 0.020666 -0.446524 -0.062500 0 0 0 0 0 0 3 494255
-0.002513 0.002911 0.120447 -0.061533 0.021234 -0.446559 -0.062500 0 0 0 0 0 0 3 495252
-0.002513 0.002911 0.120447 -0.061614 0.021529 -0.446567 -0.062500 0 0 0 0 0 0 3 496253
-0.002513 0.002911 0.120447 -0.061671 0.021682 -0.446581 -0.062500 0 0 0 0 0 0 3 497257
-0.002513 0.002911 0.120447 -0.061693 0.021752 -0.446579 -0.062500 0 0 0 0 0 0 3 498254
-0.002513 0.002911 0.120447 -0.061702 0.021781 -0.446573 -0.062500 0 0 0 0 0 0 3 499256
-0.002513 0.002911 0.120447 -0.061699 0.021804 -0.446573 -0.062500 0 0 0 0 0 0 3 500234
-0.002513 0.002911 0.120447 -0.061713 0.021819 -0.446574 -0.062500 0 0 0 0 0 0 3 501253
-0.002513 0.002911 0.120447 -0.061714 0.021821 -0.446574 -0.062500 0 0 0 0 0 0 3 502254
-0.002513 0.002911 0.120447 -0.061714 0.021821 -0.446574 -0.062500 0 0 0 0 0 0 3 503250
-0.002513 0.002911 0.120447 -0.061715 0.021821 -0.446574 -0.062500 0 0 0 0 0 0 3 504253
-0.002513 0.002911 0.120447 -0.061715 0.021821 -0.446573 -0.062500 0 0 0 0 0 0 3 505253
-0.002513 0.002911 0.120447 -0.061715 0.021821 -0.446573 -0.062500 0 0 0 0 0 0 3 506254
-0.002513 0.002911 0.120447 -0.061715 0.021821 -0.446573 -0.062500 0 0 0 0 0 0 3 507253
-0.002513 0.002911 0.120447 -0.061715 0.021821 -0.446573 -0.062500 0 0 0 0 0 0 3 508255
-0.002513 0.002911 0.120447 -0.061715 0.021821 -0.446573 -0.062500 0 0 0 0 0 0 3 509253
-0.002513 0.002911 0.120447 -0.061715 0.021821 -0.446573 -0.062500 0 0 0 0 0 0 3 510253
-0.002513 0.002911 0.120447 -0.061718 0.021832 -0.446580 -0.062500 0 0 0 0 0 0 3 511250
-0.002513 0.002911 0.120447 -0.061715 0.021822 -0.446574 -0.062500 0 0 0 0 0 0 3 512253
-0.002513 0.002911 0.120447 -0.061715 0.021821 -0.446574 -0.062500 0 0 0 0 0 0 3 513257
-0.002518 0.002929 0.120435 0.005250 -0.207241 -0.289289 -0.062500 0 0 0 0 0 0 3 514235
-0.002520 0.002938 0.120431 -0.020057 -0.117070 -0.365825 -0.062500 0 0 0 0 0 0 3 515253
-0.002522 0.002942 0.120430 -0.039549 -0.050588 -0.405696 -0.062500 0 0 0 0 0 0 3 516250
-0.002523 0.002945 0.120430 -0.050326 -0.014856 -0.420923 -0.062500 0 0 0 0 0 0 3 517253
-0.002523 0.002946 0.120429 -0.055922 0.003371 -0.426372 -0.062500 0 0 0 0 0 0 3 518252
-0.002523 0.002946 0.120429 -0.058786 0.012569 -0.428286 -0.062500 0 0 0 0 0 0 3 519244
-0.002523 0.002947 0.120429 -0.060246 0.017182 -0.428957 -0.062500 0 0 0 0 0 0 3 520258
-0.002523 0.002947 0.120429 -0.060967 0.019494 -0.429182 -0.062500 0 0 0 0 0 0 3 521258
-0.002523 0.002947 0.120429 -0.061334 0.020658 -0.429266 -0.062500 0 0 0 0 0 0 3 522253
-0.002523 0.002947 0.120429 -0.061534 0.021240 -0.429304 -0.062500 0 0 0 0 0 0 3 523250
-0.002523 0.002947 0.120429 -0.061616 0.021536 -0.429312 -0.062500 0 0 0 0 0 0 3 524251
-0.002523 0.002947 0.120429 -0.061669 0.021678 -0.429319 -0.062500 0 0 0 0 0 0 3 525254
-0.002523 0.002947 0.120429 -0.061692 0.021747 -0.429316 -0.062500 0 0 0 0 0 0 3 526234
-0.002523 0.002947 0.120429 -0.061704 0.021787 -0.429317 -0.062500 0 0 0 0 0 0 3 527255
-0.002523 0.002947 0.120429 -0.061697 0.021800 -0.429310 -0.062500 0 0 0 0 0 0 3 528250
-0.002523 0.002947 0.120429 -0.061711 0.021814 -0.429310 -0.062500 0 0 0 0 0 0 3 529257
-0.002523 0.002947 0.120429 -0.061716 0.021827 -0.429318 -0.062500 0 0 0 0 0 0 3 530249
-0.002523 0.002947 0.120429 -0.061713 0.021817 -0.429311 -0.062500 0 0 0 0 0 0 3 531244
-0.002523 0.002947 0.120429 -0.061716 0.021827 -0.429318 -0.062500 0 0 0 0 0 0 3 532251
-0.002523 0.002947 0.120429 -0.061713 0.021817 -0.429311 -0.062500 0 0 0 0 0 0 3 533294
-0.002523 0.002947 0.120429 -0.061716 0.021827 -0.429318 -0.062500 0 0 0 0 0 0 3 534309
-0.002523 0.002947 0.120429 -0.061713 0.021817 -0.429311 -0.062500 0 0 0 0 0 0 3 535293
-0.002523 0.002947 0.120429 -0.061716 0.021827 -0.429318 -0.062500 0 0 0 0 0 0 3 536307
-0.002523 0.002947 0.120429 -0.061713 0.021817 -0.429311 -0.062500 0 0 0 0 0 0 3 537293
-0.002523 0.002947 0.120429 -0.061716 0.021827 -0.429318 -0.062500 0 0 0 0 0 0 3 538308
-0.002523 0.002947 0.120429 -0.061716 0.021828 -0.429318 -0.062500 0 0 0 0 0 0 3 539308
-0.002523 0.002947 0.120429 -0.061713 0.021817 -0.429311 -0.062500 0 0 0 0 0 0 3 540292
-0.002523 0.002947 0.120429 -0.061716 0.021827 -0.429318 -0.062500 0 0 0 0 0 0 3 541308
-0.002523 0.002947 0.120429 -0.061713 0.021817 -0.429311 -0.062500 0 0 0 0 0 0 3 542294
-0.002523 0.002947 0.120429 -0.061716 0.021827 -0.429318 -0.062500 0 0 0 0 0 0 3 543309
-0.002523 0.002947 0.120429 -0.061713 0.021817 -0.429311 -0.062500 0 0 0 0 0 0 3 544290
-0.002523 0.002947 0.120429 -0.061716 0.021827 -0.429318 -0.062500 0 0 0 0 0 0 3 545251
-0.002523 0.002947 0.120429 -0.061713 0.021817 -0.429311 -0.062500 0 0 0 0 0 0 3 546239
-0.002523 0.002947 0.120429 -0.061697 0.021833 -0.429317 -0.062500 0 0 0 0 0 0 3 547250
-0.002523 0.002947 0.120429 -0.061715 0.021828 -0.429318 -0.062500 0 0 0 0 0 0 3 548240
-0.002523 0.002947 0.120429 -0.061713 0.021817 -0.429311 -0.062500 0 0 0 0 0 0 3 549251
-0.002523 0.002947 0.120429 -0.061716 0.021827 -0.429318 -0.062500 0 0 0 0 0 0 3 550239
-0.002528 0.002965 0.120418 0.005208 -0.207114 -0.271908 -0.062500 0 0 0 0 0 0 3 551249
-0.002531 0.002974 0.120414 -0.020086 -0.117015 -0.348509 -0.062500 0 0 0 0 0 0 3 552239
-0.002532 0.002978 0.120413 -0.039558 -0.050563 -0.388407 -0.062500 0 0 0 0 0 0 3 553250
-0.002533 0.002980 0.120412 -0.051395 -0.007805 -0.403645 -0.062500 0 0 0 0 0 0 3 554225
-0.002534 0.002981 0.120412 -0.056995 0.010436 -0.409096 -0.062500 0 0 0 0 0 0 3 555239
-0.002534 0.002982 0.120412 -0.059843 0.019618 -0.411013 -0.062500 0 0 0 0 0 0 3 556240
-0.002534 0.002982 0.120412 -0.061314 0.024231 -0.411679 -0.062500 0 0 0 0 0 0 3 557261
-0.002534 0.002982 0.120412 -0.062038 0.026553 -0.411912 -0.062500 0 0 0 0 0 0 3 558246
-0.002534 0.002982 0.120412 -0.062413 0.027710 -0.412005 -0.062500 0 0 0 0 0 0 3 559261
-0.002534 0.002983 0.120412 -0.062595 0.028297 -0.412023 -0.062500 0 0 0 0 0 0 3 560249
-0.002534 0.002983 0.120412 -0.062684 0.028585 -0.412035 -0.062500 0 0 0 0 0 0 3 561262
-0.002534 0.002983 0.120412 -0.062737 0.028726 -0.412042 -0.062500 0 0 0 0 0 0 3 562247
-0.002534 0.002983 0.120412 -0.062763 0.028806 -0.412047 -0.062500 0 0 0 0 0 0 3 563247
-0.002534 0.002983 0.120412 -0.062772 0.028836 -0.412042 -0.062500 0 0 0 0 0 0 3 564254
-0.002534 0.002983 0.120412 -0.062780 0.028861 -0.412035 -0.062500 0 0 0 0 0 0 3 565246
-0.002539 0.003000 0.120401 0.004098 -0.199937 -0.254533 -0.062500 0 0 0 0 0 0 3 566255
-0.002542 0.003009 0.120397 -0.021172 -0.109910 -0.331169 -0.062500 0 0 0 0 0 0 3 567255
-0.002543 0.003014 0.120395 -0.040635 -0.043486 -0.371105 -0.062500 0 0 0 0 0 0 3 568261
-0.002544 0.003016 0.120395 -0.051389 -0.007788 -0.386353 -0.062500 0 0 0 0 0 0 3 569255
-0.002544 0.003017 0.120395 -0.056991 0.010427 -0.391812 -0.062500 0 0 0 0 0 0 3 570252
-0.002544 0.003018 0.120395 -0.059853 0.019617 -0.393735 -0.062500 0 0 0 0 0 0 3 571249
-0.002544 0.003018 0.120395 -0.061317 0.024238 -0.394398 -0.062500 0 0 0 0 0 0 3 572232
-0.002544 0.003018 0.120395 -0.062037 0.026550 -0.394624 -0.062500 0 0 0 0 0 0 3 573314
-0.002544 0.003018 0.120395 -0.062412 0.027705 -0.394716 -0.062500 0 0 0 0 0 0 3 574312
-0.002545 0.003018 0.120395 -0.062597 0.028303 -0.394741 -0.062500 0 0 0 0 0 0 3 575286
-0.002545 0.003018 0.120395 -0.062682 0.028581 -0.394748 -0.062500 0 0 0 0 0 0 3 576328
-0.002550 0.003036 0.120383 0.004096 -0.199938 -0.237122 -0.062500 0 0 0 0 0 0 3 577319
-0.002552 0.003045 0.120380 -0.021160 -0.109917 -0.313831 -0.062500 0 0 0 0 0 0 3 578324
-0.002554 0.003049 0.120378 -0.036719 -0.064612 -0.353789 -0.062500 0 0 0 0 0 0 3 579290
-0.002554 0.003051 0.120378 -0.047484 -0.028916 -0.369055 -0.062500 0 0 0 0 0 0 3 580289
-0.002555 0.003053 0.120378 -0.053082 -0.010687 -0.374504 -0.062500 0 0 0 0 0 0 3 581287
-0.002555 0.003053 0.120377 -0.055942 -0.001498 -0.376429 -0.062500 0 0 0 0 0 0 3 582284
-0.002555 0.003053 0.120377 -0.057394 0.003119 -0.377100 -0.062500 0 0 0 0 0 0 3 583283
-0.002555 0.003054 0.120377 -0.058135 0.005435 -0.377336 -0.062500 0 0 0 0 0 0 3 584282
-0.002555 0.003054 0.120377 -0.058501 0.006588 -0.377416 -0.062500 0 0 0 0 0 0 3 585287
-0.002560 0.003071 0.120366 0.008107 -0.221354 -0.219682 -0.062500 0 0 0 0 0 0 3 586284
-0.002563 0.003080 0.120362 -0.017199 -0.131196 -0.296466 -0.062500 0 0 0 0 0 0 3 587282
-0.002564 0.003085 0.120361 -0.036693 -0.064697 -0.336463 -0.062500 0 0 0 0 0 0 3 588311
-0.002565 0.003087 0.120360 -0.047459 -0.028965 -0.351743 -0.062500 0 0 0 0 0 0 3 589296
-0.002565 0.003088 0.120360 -0.053061 -0.010716 -0.357195 -0.062500 0 0 0 0 0 0 3 590318
-0.002566 0.003089 0.120360 -0.055947 -0.001511 -0.359119 -0.062500 0 0 0 0 0 0 3 591307
-0.002566 0.003089 0.120360 -0.057393 0.003115 -0.359784 -0.062500 0 0 0 0 0 0 3 592284
-0.002566 0.003089 0.120360 -0.058134 0.005431 -0.360021 -0.062500 0 0 0 0 0 0 3 593287
-0.002566 0.003089 0.120360 -0.058495 0.006603 -0.360102 -0.062500 0 0 0 0 0 0 3 594284
-0.002566 0.003089 0.120360 -0.058694 0.007184 -0.360140 -0.062500 0 0 0 0 0 0 3 595282
-0.002571 0.003107 0.120349 0.007975 -0.220939 -0.202265 -0.062500 0 0 0 0 0 0 3 596283
-0.002574 0.003116 0.120345 -0.017262 -0.130994 -0.279106 -0.062500 0 0 0 0 0 0 3 597285
-0.002575 0.003120 0.120344 -0.036723 -0.064603 -0.319121 -0.062500 0 0 0 0 0 0 3 598280
-0.002576 0.003122 0.120343 -0.047474 -0.028916 -0.334401 -0.062500 0 0 0 0 0 0 3 599316
-0.002576 0.003124 0.120343 -0.053077 -0.010698 -0.339880 -0.062500 0 0 0 0 0 0 3 600314
-0.002576 0.003124 0.120343 -0.055940 -0.001503 -0.341803 -0.062500 0 0 0 0 0 0 3 601316
-0.002576 0.003124 0.120343 -0.057395 0.003123 -0.342465 -0.062500 0 0 0 0 0 0 3 602307
-0.002576 0.003125 0.120343 -0.058136 0.005438 -0.342702 -0.062500 0 0 0 0 0 0 3 603316
-0.002582 0.003142 0.120332 0.008203 -0.221688 -0.184790 -0.062500 0 0 0 0 0 0 3 604284
-0.002584 0.003151 0.120328 -0.017148 -0.131369 -0.261708 -0.062500 0 0 0 0 0 0 3 605287
-0.002586 0.003156 0.120326 -0.036660 -0.064807 -0.301765 -0.062500 0 0 0 0 0 0 3 606310
-0.002586 0.003158 0.120326 -0.047442 -0.029018 -0.317069 -0.062500 0 0 0 0 0 0 3 607317
-0.002587 0.003159 0.120326 -0.053052 -0.010743 -0.322540 -0.062500 0 0 0 0 0 0 3 608284
-0.002587 0.003160 0.120326 -0.055922 -0.001524 -0.324460 -0.062500 0 0 0 0 0 0 3 609287
-0.002587 0.003160 0.120326 -0.057397 0.003098 -0.325123 -0.062500 0 0 0 0 0 0 3 610283
-0.002587 0.003160 0.120325 -0.058123 0.005429 -0.325368 -0.062500 0 0 0 0 0 0 3 611284
-0.002587 0.003160 0.120325 -0.058495 0.006605 -0.325445 -0.062500 0 0 0 0 0 0 3 612310
-0.002592 0.003178 0.120314 0.007970 -0.220971 -0.167364 -0.062500 0 0 0 0 0 0 3 613308
-0.002595 0.003187 0.120310 -0.017258 -0.131016 -0.244324 -0.062500 0 0 0 0 0 0 3 614291
-0.002596 0.003191 0.120309 -0.036703 -0.064634 -0.284407 -0.062500 0 0 0 0 0 0 3 615306
-0.002597 0.003193 0.120308 -0.049810 -0.025575 -0.299718 -0.062500 0 0 0 0 0 0 3 616290
-0.002597 0.003195 0.120308 -0.055418 -0.007345 -0.305189 -0.062500 0 0 0 0 0 0 3 617250
-0.002597 0.003195 0.120308 -0.058284 0.001856 -0.307105 -0.062500 0 0 0 0 0 0 3 618238
-0.002598 0.003195 0.120308 -0.059737 0.006480 -0.307790 -0.062500 0 0 0 0 0 0 3 619248
-0.002603 0.003213 0.120297 0.006140 -0.219222 -0.149784 -0.062500 0 0 0 0 0 0 3 620238
-0.002605 0.003222 0.120293 -0.019331 -0.128467 -0.226873 -0.062500 0 0 0 0 0 0 3 621248
-0.002607 0.003227 0.120292 -0.038919 -0.061681 -0.267014 -0.062500 0 0 0 0 0 0 3 622236
-0.002608 0.003229 0.120291 -0.049746 -0.025784 -0.282340 -0.062500 0 0 0 0 0 0 3 623238
-0.002608 0.003230 0.120291 -0.055373 -0.007456 -0.287824 -0.062500 0 0 0 0 0 0 3 624247
-0.002608 0.003231 0.120291 -0.058265 0.001799 -0.289748 -0.062500 0 0 0 0 0 0 3 625237
-0.002608 0.003231 0.120291 -0.059739 0.006451 -0.290424 -0.062500 0 0 0 0 0 0 3 626248
-0.002608 0.003231 0.120291 -0.060469 0.008796 -0.290659 -0.062500 0 0 0 0 0 0 3 627236
-0.002608 0.003231 0.120291 -0.060845 0.009953 -0.290735 -0.062500 0 0 0 0 0 0 3 628248
-0.002613 0.003249 0.120279 0.005549 -0.217347 -0.132427 -0.062500 0 0 0 0 0 0 3 629238
-0.002616 0.003258 0.120276 -0.019629 -0.127537 -0.209491 -0.062500 0 0 0 0 0 0 3 630246
-0.002617 0.003262 0.120274 -0.039067 -0.061238 -0.249638 -0.062500 0 0 0 0 0 0 3 631236
-0.002618 0.003264 0.120274 -0.049816 -0.025559 -0.264965 -0.062500 0 0 0 0 0 0 3 632248
-0.002619 0.003265 0.120273 -0.055418 -0.007343 -0.270452 -0.062500 0 0 0 0 0 0 3 633237
-0.002619 0.003266 0.120273 -0.058285 0.001862 -0.272385 -0.062500 0 0 0 0 0 0 3 634248
-0.002619 0.003266 0.120273 -0.059738 0.006484 -0.273055 -0.062500 0 0 0 0 0 0 3 635261
-0.002624 0.003284 0.120262 0.006052 -0.218958 -0.114815 -0.062500 0 0 0 0 0 0 3 636246
-0.002627 0.003293 0.120258 -0.019369 -0.128350 -0.192028 -0.062500 0 0 0 0 0 0 3 637254
-0.002628 0.003297 0.120257 -0.038921 -0.061644 -0.232221 -0.062500 0 0 0 0 0 0 3 638246
-0.002629 0.003300 0.120256 -0.049738 -0.025771 -0.247569 -0.062500 0 0 0 0 0 0 3 639253
-0.002629 0.003301 0.120256 -0.055387 -0.007440 -0.253064 -0.062500 0 0 0 0 0 0 3 640252
-0.002629 0.003301 0.120256 -0.058276 0.001798 -0.254989 -0.062500 0 0 0 0 0 0 3 641232
-0.002629 0.003302 0.120256 -0.059729 0.006453 -0.255669 -0.062500 0 0 0 0 0 0 3 642252
-0.002635 0.003319 0.120245 0.006022 -0.218837 -0.097314 -0.062500 0 0 0 0 0 0 3 643242
-0.002637 0.003328 0.120241 -0.019382 -0.128309 -0.174586 -0.062500 0 0 0 0 0 0 3 644253
-0.002639 0.003333 0.120239 -0.038928 -0.061620 -0.214807 -0.062500 0 0 0 0 0 0 3 645247
-0.002639 0.003335 0.120239 -0.049752 -0.025760 -0.230165 -0.062500 0 0 0 0 0 0 3 646257
-0.002640 0.003336 0.120239 -0.055377 -0.007441 -0.235661 -0.062500 0 0 0 0 0 0 3 647250
-0.002640 0.003337 0.120239 -0.058266 0.001804 -0.237597 -0.062500 0 0 0 0 0 0 3 648249
-0.002640 0.003337 0.120239 -0.059739 0.006453 -0.238260 -0.062500 0 0 0 0 0 0 3 649251
-0.002640 0.003337 0.120239 -0.060477 0.008786 -0.238504 -0.062500 0 0 0 0 0 0 3 650247
-0.002645 0.003355 0.120227 0.005611 -0.217546 -0.079885 -0.062500 0 0 0 0 0 0 3 651248
-0.002648 0.003364 0.120223 -0.019594 -0.127657 -0.157159 -0.062500 0 0 0 0 0 0 3 652247
-0.002649 0.003368 0.120222 -0.039034 -0.061314 -0.197382 -0.062500 0 0 0 0 0 0 3 653246
-0.002650 0.003371 0.120221 -0.049790 -0.025605 -0.212761 -0.062500 0 0 0 0 0 0 3 654259
-0.002650 0.003372 0.120221 -0.055409 -0.007368 -0.218250 -0.062500 0 0 0 0 0 0 3 655255
-0.002650 0.003372 0.120221 -0.058279 0.001842 -0.220182 -0.062500 0 0 0 0 0 0 3 656249
-0.002651 0.003373 0.120221 -0.059735 0.006472 -0.220844 -0.062500 0 0 0 0 0 0 3 657254
-0.002651 0.003373 0.120221 -0.060470 0.008803 -0.221089 -0.062500 0 0 0 0 0 0 3 658246
-0.002656 0.003390 0.120210 0.005554 -0.217404 -0.062355 -0.062500 0 0 0 0 0 0 3 659248
-0.002658 0.003399 0.120206 -0.019613 -0.127603 -0.139699 -0.062500 0 0 0 0 0 0 3 660229
-0.002660 0.003404 0.120205 -0.039030 -0.061292 -0.179949 -0.062500 0 0 0 0 0 0 3 661230
-0.002661 0.003406 0.120204 -0.052852 -0.024678 -0.195325 -0.062500 0 0 0 0 0 0 3 662247
-0.002661 0.003407 0.120204 -0.058455 -0.006433 -0.200829 -0.062500 0 0 0 0 0 0 3 663244
-0.002661 0.003408 0.120204 -0.061330 0.002768 -0.202752 -0.062500 0 0 0 0 0 0 3 664246
-0.002661 0.003408 0.120204 -0.062789 0.007406 -0.203423 -0.062500 0 0 0 0 0 0 3 665249
-0.002666 0.003426 0.120192 0.002828 -0.217513 -0.044739 -0.062500 0 0 0 0 0 0 3 666229
-0.002669 0.003435 0.120188 -0.022494 -0.127201 -0.122181 -0.062500 0 0 0 0 0 0 3 667248
-0.002670 0.003439 0.120187 -0.041998 -0.060639 -0.162493 -0.062500 0 0 0 0 0 0 3 668246
-0.002671 0.003441 0.120187 -0.052800 -0.024811 -0.177884 -0.062500 0 0 0 0 0 0 3 669249
-0.002671 0.003442 0.120186 -0.058433 -0.006500 -0.183386 -0.062500 0 0 0 0 0 0 3 670242
-0.002672 0.003443 0.120186 -0.061320 0.002737 -0.185314 -0.062500 0 0 0 0 0 0 3 671227
-0.002672 0.003443 0.120186 -0.062784 0.007389 -0.185995 -0.062500 0 0 0 0 0 0 3 672249
-0.002672 0.003443 0.120186 -0.063528 0.009713 -0.186230 -0.062500 0 0 0 0 0 0 3 673252
-0.002677 0.003461 0.120175 0.002425 -0.216218 -0.027270 -0.062500 0 0 0 0 0 0 3 674247
-0.002680 0.003470 0.120171 -0.022703 -0.126559 -0.104711 -0.062500 0 0 0 0 0 0 3 675225
-0.002681 0.003474 0.120170 -0.042106 -0.060323 -0.145038 -0.062500 0 0 0 0 0 0 3 676240
-0.002682 0.003477 0.120169 -0.052847 -0.024664 -0.160430 -0.062500 0 0 0 0 0 0 3 677310
-0.002682 0.003478 0.120169 -0.058454 -0.006431 -0.165943 -0.062500 0 0 0 0 0 0 3 678313
-0.002682 0.003478 0.120169 -0.061340 0.002766 -0.167868 -0.062500 0 0 0 0 0 0 3 679303
-0.002682 0.003479 0.120169 -0.062788 0.007399 -0.168549 -0.062500 0 0 0 0 0 0 3 680310
-0.002687 0.003496 0.120158 0.002740 -0.217249 -0.009625 -0.062500 0 0 0 0 0 0 3 681284
-0.002690 0.003505 0.120154 -0.022524 -0.127075 -0.087182 -0.062500 0 0 0 0 0 0 3 682282
-0.002692 0.003510 0.120152 -0.042010 -0.060597 -0.127545 -0.062500 0 0 0 0 0 0 3 683280
-0.002692 0.003512 0.120152 -0.052813 -0.024803 -0.142962 -0.062500 0 0 0 0 0 0 3 684279
-0.002693 0.003513 0.120152 -0.058434 -0.006499 -0.148475 -0.062500 0 0 0 0 0 0 3 685282
-0.002693 0.003514 0.120151 -0.061311 0.002741 -0.150405 -0.062500 0 0 0 0 0 0 3 686279
-0.002693 0.003514 0.120151 -0.062784 0.007393 -0.151083 -0.062500 0 0 0 0 0 0 3 687332
-0.002698 0.003532 0.120140 0.002710 -0.217125 0.007950 -0.062500 0 0 0 0 0 0 3 688310
-0.002701 0.003541 0.120136 -0.022549 -0.127031 -0.069659 -0.062500 0 0 0 0 0 0 3 689305
-0.002702 0.003545 0.120135 -0.042018 -0.060573 -0.110055 -0.062500 0 0 0 0 0 0 3 690306
-0.002703 0.003547 0.120134 -0.052816 -0.024795 -0.125489 -0.062500 0 0 0 0 0 0 3 691288
-0.002703 0.003548 0.120134 -0.058423 -0.006500 -0.130997 -0.062500 0 0 0 0 0 0 3 692303
-0.002703 0.003549 0.120134 -0.061320 0.002741 -0.132939 -0.062500 0 0 0 0 0 0 3 693288
-0.002703 0.003549 0.120134 -0.062792 0.007381 -0.133613 -0.062500 0 0 0 0 0 0 3 694302
-0.002709 0.003567 0.120123 0.002667 -0.216999 0.025543 -0.062500 0 0 0 0 0 0 3 695286
-0.002711 0.003576 0.120119 -0.022558 -0.126970 -0.052130 -0.062500 0 0 0 0 0 0 3 696305
-0.002713 0.003580 0.120117 -0.042025 -0.060548 -0.092554 -0.062500 0 0 0 0 0 0 3 697287
-0.002713 0.003583 0.120117 -0.052810 -0.024777 -0.107998 -0.062500 0 0 0 0 0 0 3 698305
-0.002714 0.003584 0.120117 -0.058434 -0.006495 -0.113515 -0.062500 0 0 0 0 0 0 3 699287
-0.002714 0.003584 0.120117 -0.061321 0.002739 -0.115447 -0.062500 0 0 0 0 0 0 3 700304
-0.002719 0.003602 0.120105 0.003361 -0.219202 0.043379 -0.062500 0 0 0 0 0 0 3 701236
-0.002722 0.003611 0.120101 -0.022216 -0.128087 -0.034509 -0.062500 0 0 0 0 0 0 3 702245
-0.002723 0.003616 0.120100 -0.041843 -0.061111 -0.075005 -0.062500 0 0 0 0 0 0 3 703233
-0.002724 0.003618 0.120099 -0.055951 -0.024237 -0.090483 -0.062500 0 0 0 0 0 0 3 704245
-0.002724 0.003619 0.120099 -0.061637 -0.005819 -0.096011 -0.062500 0 0 0 0 0 0 3 705235
-0.002725 0.003620 0.120099 -0.064541 0.003500 -0.097945 -0.062500 0 0 0 0 0 0 3 706235
-0.002725 0.003620 0.120099 -0.066011 0.008175 -0.098630 -0.062500 0 0 0 0 0 0 3 707243
-0.002725 0.003620 0.120099 -0.066757 0.010540 -0.098866 -0.062500 0 0 0 0 0 0 3 708233
-0.002730 0.003638 0.120088 -0.001033 -0.214729 0.060676 -0.062500 0 0 0 0 0 0 3 709245
-0.002732 0.003646 0.120084 -0.026026 -0.125442 -0.017065 -0.062500 0 0 0 0 0 0 3 710235
-0.002734 0.003651 0.120082 -0.045369 -0.059388 -0.057522 -0.062500 0 0 0 0 0 0 3 711244
-0.002735 0.003653 0.120082 -0.056099 -0.023790 -0.072986 -0.062500 0 0 0 0 0 0 3 712234
-0.002735 0.003654 0.120082 -0.061697 -0.005591 -0.078502 -0.062500 0 0 0 0 0 0 3 713244
-0.002735 0.003655 0.120082 -0.064573 0.003607 -0.080447 -0.062500 0 0 0 0 0 0 3 714258
-0.002735 0.003655 0.120081 -0.066030 0.008238 -0.081114 -0.062500 0 0 0 0 0 0 3 715245
-0.002740 0.003673 0.120070 -0.000720 -0.215758 0.078386 -0.062500 0 0 0 0 0 0 3 716244
-0.002743 0.003682 0.120066 -0.025860 -0.125954 0.000534 -0.062500 0 0 0 0 0 0 3 717246
-0.002744 0.003686 0.120065 -0.045285 -0.059660 -0.039980 -0.062500 0 0 0 0 0 0 3 718255
-0.002745 0.003689 0.120064 -0.056060 -0.023920 -0.055451 -0.062500 0 0 0 0 0 0 3 719241
-0.002745 0.003690 0.120064 -0.061677 -0.005658 -0.060972 -0.062500 0 0 0 0 0 0 3 720249
-0.002746 0.003690 0.120064 -0.064564 0.003577 -0.062922 -0.062500 0 0 0 0 0 0 3 721241
-0.002751 0.003708 0.120053 -0.000015 -0.217964 0.096254 -0.062500 0 0 0 0 0 0 3 722249
-0.002753 0.003717 0.120049 -0.025497 -0.127065 0.018193 -0.062500 0 0 0 0 0 0 3 723243
-0.002755 0.003721 0.120047 -0.045100 -0.060221 -0.022394 -0.062500 0 0 0 0 0 0 3 724253
-0.002756 0.003724 0.120047 -0.055958 -0.024212 -0.037899 -0.062500 0 0 0 0 0 0 3 725253
-0.002756 0.003725 0.120047 -0.061641 -0.005805 -0.043438 -0.062500 0 0 0 0 0 0 3 726256
-0.002756 0.003725 0.120046 -0.064540 0.003495 -0.045377 -0.062500 0 0 0 0 0 0 3 727248
-0.002756 0.003726 0.120046 -0.066011 0.008176 -0.046056 -0.062500 0 0 0 0 0 0 3 728246
-0.002756 0.003726 0.120046 -0.066753 0.010528 -0.046306 -0.062500 0 0 0 0 0 0 3 729247
-0.002756 0.003726 0.120046 -0.067128 0.011712 -0.046378 -0.062500 0 0 0 0 0 0 3 730246
-0.002781 0.003748 0.120045 0.255954 -0.292255 -0.019811 -0.062500 0 0 0 0 0 0 3 731245
-0.002793 0.003759 0.120044 0.130274 -0.177427 -0.032636 -0.062500 0 0 0 0 0 0 3 732245
-0.002799 0.003765 0.120044 0.038961 -0.094014 -0.039403 -0.062500 0 0 0 0 0 0 3 733247
-0.002802 0.003768 0.120044 -0.009616 -0.049630 -0.042031 -0.062500 0 0 0 0 0 0 3 734261
-0.002803 0.003769 0.120044 -0.034231 -0.027157 -0.042972 -0.062500 0 0 0 0 0 0 3 735250
-0.002804 0.003770 0.120043 -0.046572 -0.015879 -0.043306 -0.062500 0 0 0 0 0 0 3 736247
-0.002804 0.003770 0.120043 -0.052759 -0.010231 -0.043427 -0.062500 0 0 0 0 0 0 3 737248
-0.002805 0.003770 0.120043 -0.055836 -0.007415 -0.043469 -0.062500 0 0 0 0 0 0 3 738242
-0.002810 0.003788 0.120032 0.008508 -0.231904 0.116670 -0.062500 0 0 0 0 0 0 3 739245
-0.002813 0.003796 0.120028 -0.016939 -0.142777 0.038694 -0.062500 0 0 0 0 0 0 3 740249
-0.002814 0.003801 0.120027 -0.036504 -0.076824 -0.001897 -0.062500 0 0 0 0 0 0 3 741248
-0.002815 0.003803 0.120026 -0.047373 -0.041269 -0.017396 -0.062500 0 0 0 0 0 0 3 742245
-0.002815 0.003804 0.120026 -0.053042 -0.023063 -0.022933 -0.062500 0 0 0 0 0 0 3 743244
-0.002815 0.003805 0.120026 -0.055957 -0.013866 -0.024878 -0.062500 0 0 0 0 0 0 3 744243
-0.002815 0.003805 0.120026 -0.057428 -0.009238 -0.025546 -0.062500 0 0 0 0 0 0 3 745246
-0.002815 0.003805 0.120026 -0.058175 -0.006912 -0.025797 -0.062500 0 0 0 0 0 0 3 746245
-0.002815 0.003805 0.120026 -0.058555 -0.005750 -0.025869 -0.062500 0 0 0 0 0 0 3 747244
-0.002815 0.003805 0.120026 -0.058736 -0.005166 -0.025911 -0.062500 0 0 0 0 0 0 3 748244
-0.002815 0.003805 0.120026 -0.058839 -0.004865 -0.025910 -0.062500 0 0 0 0 0 0 3 749246
-0.002820 0.003823 0.120014 0.006960 -0.230509 0.134331 -0.062500 0 0 0 0 0 0 3 750253
-0.002823 0.003832 0.120010 -0.019510 -0.146754 0.056318 -0.062500 0 0 0 0 0 0 3 751225
-0.002824 0.003836 0.120009 -0.038687 -0.081155 0.015702 -0.062500 0 0 0 0 0 0 3 752243
-0.002825 0.003838 0.120009 -0.049363 -0.045753 0.000190 -0.062500 0 0 0 0 0 0 3 753246
-0.002826 0.003840 0.120008 -0.054937 -0.027636 -0.005348 -0.062500 0 0 0 0 0 0 3 754243
-0.002826 0.003840 0.120008 -0.057800 -0.018480 -0.007301 -0.062500 0 0 0 0 0 0 3 755240
-0.002826 0.003840 0.120008 -0.059251 -0.013871 -0.007971 -0.062500 0 0 0 0 0 0 3 756252
-0.002826 0.003841 0.120008 -0.059993 -0.011558 -0.008215 -0.062500 0 0 0 0 0 0 3 757252
-0.002826 0.003841 0.120008 -0.060360 -0.010400 -0.008294 -0.062500 0 0 0 0 0 0 3 758244
-0.002826 0.003841 0.120008 -0.060548 -0.009825 -0.008323 -0.062500 0 0 0 0 0 0 3 759245
-0.002831 0.003858 0.119997 0.005169 -0.235181 0.152036 -0.062500 0 0 0 0 0 0 3 760243
-0.002834 0.003867 0.119993 -0.019497 -0.146762 0.073950 -0.062500 0 0 0 0 0 0 3 761245
-0.002835 0.003871 0.119991 -0.038681 -0.081169 0.033311 -0.062500 0 0 0 0 0 0 3 762242
-0.002836 0.003874 0.119991 -0.049361 -0.045759 0.017789 -0.062500 0 0 0 0 0 0 3 763244
-0.002836 0.003875 0.119991 -0.054934 -0.027647 0.012242 -0.062500 0 0 0 0 0 0 3 764244
-0.002836 0.003875 0.119991 -0.057807 -0.018492 0.010291 -0.062500 0 0 0 0 0 0 3 765245
-0.002836 0.003876 0.119991 -0.059251 -0.013876 0.009626 -0.062500 0 0 0 0 0 0 3 766243
-0.002836 0.003876 0.119991 -0.059980 -0.011565 0.009375 -0.062500 0 0 0 0 0 0 3 767246
-0.002836 0.003876 0.119991 -0.060361 -0.010395 0.009294 -0.062500 0 0 0 0 0 0 3 768233
-0.002836 0.003876 0.119991 -0.060550 -0.009819 0.009264 -0.062500 0 0 0 0 0 0 3 769300
-0.002836 0.003876 0.119991 -0.060636 -0.009543 0.009255 -0.062500 0 0 0 0 0 0 3 770285
-0.002836 0.003876 0.119991 -0.060696 -0.009382 0.009252 -0.062500 0 0 0 0 0 0 3 771300
-0.002836 0.003876 0.119991 -0.060707 -0.009315 0.009249 -0.062500 0 0 0 0 0 0 3 772283
-0.002836 0.003876 0.119991 -0.060718 -0.009275 0.009246 -0.062500 0 0 0 0 0 0 3 773232
-0.002836 0.003876 0.119991 -0.060726 -0.009249 0.009251 -0.062500 0 0 0 0 0 0 3 774243
-0.002836 0.003876 0.119991 -0.060727 -0.009247 0.009251 -0.062500 0 0 0 0 0 0 3 775231
-0.002836 0.003876 0.119991 -0.060739 -0.009244 0.009258 -0.062500 0 0 0 0 0 0 3 776242
-0.002836 0.003876 0.119991 -0.060728 -0.009246 0.009253 -0.062500 0 0 0 0 0 0 3 777232
-0.002836 0.003876 0.119991 -0.060730 -0.009236 0.009245 -0.062500 0 0 0 0 0 0 3 778242
-0.002836 0.003876 0.119991 -0.060739 -0.009243 0.009257 -0.062500 0 0 0 0 0 0 3 779231
-0.002836 0.003876 0.119991 -0.060731 -0.009235 0.009245 -0.062500 0 0 0 0 0 0 3 780242
-0.002836 0.003876 0.119991 -0.060730 -0.009235 0.009244 -0.062500 0 0 0 0 0 0 3 781231
-0.002841 0.003893 0.119979 0.005016 -0.234761 0.169740 -0.062500 0 0 0 0 0 0 3 782250
-0.002844 0.003902 0.119975 -0.019563 -0.146560 0.091607 -0.062500 0 0 0 0 0 0 3 783232
-0.002846 0.003907 0.119974 -0.038722 -0.081072 0.050920 -0.062500 0 0 0 0 0 0 3 784244
-0.002846 0.003909 0.119973 -0.049374 -0.045722 0.035396 -0.062500 0 0 0 0 0 0 3 785233
-0.002847 0.003910 0.119973 -0.054930 -0.027624 0.029855 -0.062500 0 0 0 0 0 0 3 786242
-0.002847 0.003911 0.119973 -0.057802 -0.018473 0.027902 -0.062500 0 0 0 0 0 0 3 787232
-0.002847 0.003911 0.119973 -0.059249 -0.013878 0.027215 -0.062500 0 0 0 0 0 0 3 788242
-0.002847 0.003911 0.119973 -0.059993 -0.011556 0.026980 -0.062500 0 0 0 0 0 0 3 789242
-0.002847 0.003911 0.119973 -0.060361 -0.010398 0.026901 -0.062500 0 0 0 0 0 0 3 790259
-0.002847 0.003911 0.119973 -0.060549 -0.009823 0.026872 -0.062500 0 0 0 0 0 0 3 791250
-0.002847 0.003911 0.119973 -0.060630 -0.009529 0.026861 -0.062500 0 0 0 0 0 0 3 792254
-0.002847 0.003911 0.119973 -0.060682 -0.009388 0.026853 -0.062500 0 0 0 0 0 0 3 793239
-0.002847 0.003911 0.119973 -0.060719 -0.009306 0.026854 -0.062500 0 0 0 0 0 0 3 794247
-0.002847 0.003911 0.119973 -0.060718 -0.009279 0.026853 -0.062500 0 0 0 0 0 0 3 795250
-0.002847 0.003911 0.119973 -0.060725 -0.009254 0.026859 -0.062500 0 0 0 0 0 0 3 796249
-0.002847 0.003911 0.119973 -0.060729 -0.009241 0.026852 -0.062500 0 0 0 0 0 0 3 797248
-0.002847 0.003911 0.119973 -0.060729 -0.009240 0.026851 -0.062500 0 0 0 0 0 0 3 798251
-0.002847 0.003911 0.119973 -0.060741 -0.009237 0.026857 -0.062500 0 0 0 0 0 0 3 799233
-0.002847 0.003911 0.119973 -0.060730 -0.009239 0.026852 -0.062500 0 0 0 0 0 0 3 800252
-0.002847 0.003911 0.119973 -0.060729 -0.009240 0.026851 -0.062500 0 0 0 0 0 0 3 801247
-0.002847 0.003911 0.119973 -0.060741 -0.009237 0.026857 -0.062500 0 0 0 0 0 0 3 802244
-0.002847 0.003911 0.119973 -0.060730 -0.009239 0.026851 -0.062500 0 0 0 0 0 0 3 803242
-0.002847 0.003911 0.119973 -0.060741 -0.009237 0.026857 -0.062500 0 0 0 0 0 0 3 804224
-0.002847 0.003911 0.119973 -0.060730 -0.009239 0.026851 -0.062500 0 0 0 0 0 0 3 805243
-0.002847 0.003911 0.119973 -0.060729 -0.009240 0.026851 -0.062500 0 0 0 0 0 0 3 806244
-0.002847 0.003911 0.119973 -0.060741 -0.009237 0.026857 -0.062500 0 0 0 0 0 0 3 807242
-0.002847 0.003911 0.119973 -0.060730 -0.009239 0.026851 -0.062500 0 0 0 0 0 0 3 808233
-0.002847 0.003911 0.119973 -0.060726 -0.009250 0.026858 -0.062500 0 0 0 0 0 0 3 809251
-0.002847 0.003911 0.119973 -0.060740 -0.009238 0.026858 -0.062500 0 0 0 0 0 0 3 810227
-0.002847 0.003911 0.119973 -0.060730 -0.009239 0.026852 -0.062500 0 0 0 0 0 0 3 811245
-0.002847 0.003911 0.119973 -0.060729 -0.009240 0.026851 -0.062500 0 0 0 0 0 0 3 812242
-0.002847 0.003911 0.119973 -0.060741 -0.009237 0.026857 -0.062500 0 0 0 0 0 0 3 813244
-0.002847 0.003911 0.119973 -0.060730 -0.009239 0.026851 -0.062500 0 0 0 0 0 0 3 814242
-0.002847 0.003911 0.119973 -0.060741 -0.009237 0.026857 -0.062500 0 0 0 0 0 0 3 815242
-0.002847 0.003911 0.119973 -0.060730 -0.009239 0.026851 -0.062500 0 0 0 0 0 0 3 816242
-0.002847 0.003911 0.119973 -0.060729 -0.009240 0.026851 -0.062500 0 0 0 0 0 0 3 817244
-0.002847 0.003911 0.119973 -0.060741 -0.009237 0.026857 -0.062500 0 0 0 0 0 0 3 818242
-0.002847 0.003911 0.119973 -0.060730 -0.009239 0.026851 -0.062500 0 0 0 0 0 0 3 819245
-0.002847 0.003911 0.119973 -0.060733 -0.009228 0.026863 -0.062500 0 0 0 0 0 0 3 820223
-0.002847 0.003911 0.119973 -0.060729 -0.009239 0.026852 -0.062500 0 0 0 0 0 0 3 821244
-0.002847 0.003911 0.119973 -0.060729 -0.009240 0.026851 -0.062500 0 0 0 0 0 0 3 822242
-0.002847 0.003911 0.119973 -0.060741 -0.009237 0.026857 -0.062500 0 0 0 0 0 0 3 823282
-0.002847 0.003911 0.119973 -0.060730 -0.009239 0.026851 -0.062500 0 0 0 0 0 0 3 824244
-0.002847 0.003911 0.119973 -0.060729 -0.009240 0.026851 -0.062500 0 0 0 0 0 0 3 825246
-0.002847 0.003911 0.119973 -0.060741 -0.009237 0.026857 -0.062500 0 0 0 0 0 0 3 826241
-0.002847 0.003911 0.119973 -0.060730 -0.009239 0.026851 -0.062500 0 0 0 0 0 0 3 827243
-0.002847 0.003911 0.119973 -0.060729 -0.009240 0.026851 -0.062500 0 0 0 0 0 0 3 828241
-0.002847 0.003911 0.119973 -0.060741 -0.009237 0.026857 -0.062500 0 0 0 0 0 0 3 829244
-0.002847 0.003911 0.119973 -0.060730 -0.009239 0.026851 -0.062500 0 0 0 0 0 0 3 830236
-0.002847 0.003911 0.119973 -0.060741 -0.009237 0.026857 -0.062500 0 0 0 0 0 0 3 831241
-0.002847 0.003911 0.119973 -0.060730 -0.009239 0.026851 -0.062500 0 0 0 0 0 0 3 832244
-0.002847 0.003911 0.119973 -0.060729 -0.009240 0.026850 -0.062500 0 0 0 0 0 0 3 833243
-0.002847 0.003911 0.119973 -0.060733 -0.009228 0.026863 -0.062500 0 0 0 0 0 0 3 834242
-0.002847 0.003911 0.119973 -0.060729 -0.009239 0.026852 -0.062500 0 0 0 0 0 0 3 835240
-0.002847 0.003911 0.119973 -0.060729 -0.009240 0.026851 -0.062500 0 0 0 0 0 0 3 836242
-0.002847 0.003911 0.119973 -0.060741 -0.009237 0.026857 -0.062500 0 0 0 0 0 0 3 837243
-0.002847 0.003911 0.119973 -0.060730 -0.009239 0.026851 -0.062500 0 0 0 0 0 0 3 838242
-0.002847 0.003911 0.119973 -0.060741 -0.009237 0.026857 -0.062500 0 0 0 0 0 0 3 839241
-0.002847 0.003911 0.119973 -0.060730 -0.009239 0.026851 -0.062500 0 0 0 0 0 0 3 840240
-0.002847 0.003911 0.119973 -0.060729 -0.009240 0.026851 -0.062500 0 0 0 0 0 0 3 841242
-0.002847 0.003911 0.119973 -0.060741 -0.009237 0.026856 -0.062500 0 0 0 0 0 0 3 842231
-0.002847 0.003911 0.119973 -0.060730 -0.009239 0.026851 -0.062500 0 0 0 0 0 0 3 843241
-0.002847 0.003911 0.119973 -0.060741 -0.009237 0.026857 -0.062500 0 0 0 0 0 0 3 844230
-0.002847 0.003911 0.119973 -0.060730 -0.009239 0.026851 -0.062500 0 0 0 0 0 0 3 845240
-0.002847 0.003911 0.119973 -0.060729 -0.009240 0.026850 -0.062500 0 0 0 0 0 0 3 846231
-0.002847 0.003911 0.119973 -0.060738 -0.009247 0.026864 -0.062500 0 0 0 0 0 0 3 847241
-0.002847 0.003911 0.119973 -0.060730 -0.009240 0.026852 -0.062500 0 0 0 0 0 0 3 848230
-0.002847 0.003911 0.119973 -0.060729 -0.009240 0.026851 -0.062500 0 0 0 0 0 0 3 849242
-0.002847 0.003911 0.119973 -0.060741 -0.009237 0.026857 -0.062500 0 0 0 0 0 0 3 850230
-0.002847 0.003911 0.119973 -0.060722 -0.009231 0.026858 -0.062500 0 0 0 0 0 0 3 851241
-0.002847 0.003911 0.119973 -0.060728 -0.009239 0.026852 -0.062500 0 0 0 0 0 0 3 852229
-0.002847 0.003911 0.119973 -0.060741 -0.009237 0.026857 -0.062500 0 0 0 0 0 0 3 853240
-0.002847 0.003911 0.119973 -0.060730 -0.009239 0.026852 -0.062500 0 0 0 0 0 0 3 854230
-0.002847 0.003911 0.119973 -0.060741 -0.009237 0.026857 -0.062500 0 0 0 0 0 0 3 855240
-0.002847 0.003911 0.119973 -0.060730 -0.009239 0.026852 -0.062500 0 0 0 0 0 0 3 856229
-0.002847 0.003911 0.119973 -0.060729 -0.009240 0.026851 -0.062500 0 0 0 0 0 0 3 857231
-0.002847 0.003911 0.119973 -0.060741 -0.009237 0.026857 -0.062500 0 0 0 0 0 0 3 858240
-0.002847 0.003911 0.119973 -0.060730 -0.009239 0.026851 -0.062500 0 0 0 0 0 0 3 859229
-0.002847 0.003911 0.119973 -0.060729 -0.009240 0.026851 -0.062500 0 0 0 0 0 0 3 860239
-0.002847 0.003911 0.119973 -0.060741 -0.009237 0.026857 -0.062500 0 0 0 0 0 0 3 861273
-0.002847 0.003911 0.119973 -0.060730 -0.009239 0.026851 -0.062500 0 0 0 0 0 0 3 862239
-0.002847 0.003911 0.119973 -0.060741 -0.009237 0.026857 -0.062500 0 0 0 0 0 0 3 863237
-0.002847 0.003911 0.119973 -0.060730 -0.009239 0.026851 -0.062500 0 0 0 0 0 0 3 864243
-0.002847 0.003911 0.119973 -0.060721 -0.009231 0.026857 -0.062500 0 0 0 0 0 0 3 865246
-0.002847 0.003911 0.119973 -0.060740 -0.009236 0.026858 -0.062500 0 0 0 0 0 0 3 866235
-0.002847 0.003911 0.119973 -0.060730 -0.009239 0.026852 -0.062500 0 0 0 0 0 0 3 867239
-0.002847 0.003911 0.119973 -0.060729 -0.009240 0.026851 -0.062500 0 0 0 0 0 0 3 868245
-0.002847 0.003911 0.119973 -0.060741 -0.009237 0.026857 -0.062500 0 0 0 0 0 0 3 869240
-0.002847 0.003911 0.119973 -0.060730 -0.009239 0.026851 -0.062500 0 0 0 0 0 0 3 870239
-0.002847 0.003911 0.119973 -0.060741 -0.009237 0.026857 -0.062500 0 0 0 0 0 0 3 871232
-0.002847 0.003911 0.119973 -0.060730 -0.009239 0.026851 -0.062500 0 0 0 0 0 0 3 872232
-0.002847 0.003911 0.119973 -0.060729 -0.009240 0.026851 -0.062500 0 0 0 0 0 0 3 873251
-0.002847 0.003911 0.119973 -0.060741 -0.009237 0.026857 -0.062500 0 0 0 0 0 0 3 874241
-0.002847 0.003911 0.119973 -0.060730 -0.009239 0.026851 -0.062500 0 0 0 0 0 0 3 875243
-0.002847 0.003911 0.119973 -0.060729 -0.009240 0.026850 -0.062500 0 0 0 0 0 0 3 876223
-0.002847 0.003911 0.119973 -0.060741 -0.009237 0.026856 -0.062500 0 0 0 0 0 0 3 877242
-0.002847 0.003911 0.119973 -0.060730 -0.009239 0.026851 -0.062500 0 0 0 0 0 0 3 878239
-0.002847 0.003911 0.119973 -0.060741 -0.009237 0.026856 -0.062500 0 0 0 0 0 0 3 879240
-0.002847 0.003911 0.119973 -0.060722 -0.009231 0.026858 -0.062500 0 0 0 0 0 0 3 880239
-0.002847 0.003911 0.119973 -0.060728 -0.009239 0.026851 -0.062500 0 0 0 0 0 0 3 881331
-0.002847 0.003911 0.119973 -0.060741 -0.009237 0.026857 -0.062500 0 0 0 0 0 0 3 882310
-0.002847 0.003911 0.119973 -0.060730 -0.009239 0.026851 -0.062500 0 0 0 0 0 0 3 883308
-0.002847 0.003911 0.119973 -0.060729 -0.009240 0.026851 -0.062500 0 0 0 0 0 0 3 884309
-0.002847 0.003911 0.119973 -0.060741 -0.009237 0.026857 -0.062500 0 0 0 0 0 0 3 885286
-0.002847 0.003911 0.119973 -0.060730 -0.009239 0.026851 -0.062500 0 0 0 0 0 0 3 886273
-0.002847 0.003911 0.119973 -0.060741 -0.009237 0.026857 -0.062500 0 0 0 0 0 0 3 887274
-0.002847 0.003911 0.119973 -0.060730 -0.009239 0.026851 -0.062500 0 0 0 0 0 0 3 888310
-0.002847 0.003911 0.119973 -0.060729 -0.009240 0.026850 -0.062500 0 0 0 0 0 0 3 889305
-0.002847 0.003911 0.119973 -0.060738 -0.009247 0.026864 -0.062500 0 0 0 0 0 0 3 890308
-0.002847 0.003911 0.119973 -0.060730 -0.009240 0.026852 -0.062500 0 0 0 0 0 0 3 891303
-0.002847 0.003911 0.119973 -0.060729 -0.009240 0.026851 -0.062500 0 0 0 0 0 0 3 892299
-0.002847 0.003911 0.119973 -0.060741 -0.009237 0.026857 -0.062500 0 0 0 0 0 0 3 893304
-0.002847 0.003911 0.119973 -0.060730 -0.009239 0.026851 -0.062500 0 0 0 0 0 0 3 894274
-0.002847 0.003911 0.119973 -0.060741 -0.009237 0.026857 -0.062500 0 0 0 0 0 0 3 895273
-0.002847 0.003911 0.119973 -0.060730 -0.009239 0.026851 -0.062500 0 0 0 0 0 0 3 896301
-0.002847 0.003911 0.119973 -0.060721 -0.009231 0.026857 -0.062500 0 0 0 0 0 0 3 897311
-0.002847 0.003911 0.119973 -0.060740 -0.009236 0.026858 -0.062500 0 0 0 0 0 0 3 898276
-0.002847 0.003911 0.119973 -0.060730 -0.009239 0.026852 -0.062500 0 0 0 0 0 0 3 899274
-0.002847 0.003911 0.119973 -0.060729 -0.009240 0.026851 -0.062500 0 0 0 0 0 0 3 900276
-0.002847 0.003911 0.119973 -0.060741 -0.009237 0.026857 -0.062500 0 0 0 0 0 0 3 901278
-0.002847 0.003911 0.119973 -0.060730 -0.009239 0.026851 -0.062500 0 0 0 0 0 0 3 902310
-0.002847 0.003911 0.119973 -0.060741 -0.009237 0.026857 -0.062500 0 0 0 0 0 0 3 903303
-0.002847 0.003911 0.119973 -0.060730 -0.009239 0.026851 -0.062500 0 0 0 0 0 0 3 904306
-0.002847 0.003911 0.119973 -0.060729 -0.009240 0.026851 -0.062500 0 0 0 0 0 0 3 905299
-0.002847 0.003911 0.119973 -0.060741 -0.009237 0.026857 -0.062500 0 0 0 0 0 0 3 906308
-0.002847 0.003911 0.119973 -0.060730 -0.009239 0.026851 -0.062500 0 0 0 0 0 0 3 907295
-0.002847 0.003911 0.119973 -0.060729 -0.009240 0.026850 -0.062500 0 0 0 0 0 0 3 908275
-0.002847 0.003911 0.119973 -0.060741 -0.009237 0.026856 -0.062500 0 0 0 0 0 0 3 909275
-0.002847 0.003911 0.119973 -0.060730 -0.009239 0.026851 -0.062500 0 0 0 0 0 0 3 910294
-0.002847 0.003911 0.119973 -0.060733 -0.009228 0.026863 -0.062500 0 0 0 0 0 0 3 911272
-0.002847 0.003911 0.119973 -0.060729 -0.009239 0.026852 -0.062500 0 0 0 0 0 0 3 912274
-0.002847 0.003911 0.119973 -0.060729 -0.009240 0.026851 -0.062500 0 0 0 0 0 0 3 913307
-0.002847 0.003911 0.119973 -0.060741 -0.009237 0.026857 -0.062500 0 0 0 0 0 0 3 914272
-0.002847 0.003911 0.119973 -0.060730 -0.009239 0.026851 -0.062500 0 0 0 0 0 0 3 915271
-0.002847 0.003911 0.119973 -0.060729 -0.009240 0.026851 -0.062500 0 0 0 0 0 0 3 916304
-0.002847 0.003911 0.119973 -0.060741 -0.009237 0.026857 -0.062500 0 0 0 0 0 0 3 917298
-0.002847 0.003911 0.119973 -0.060730 -0.009239 0.026851 -0.062500 0 0 0 0 0 0 3 918281
-0.002847 0.003911 0.119973 -0.060741 -0.009237 0.026857 -0.062500 0 0 0 0 0 0 3 919296
-0.002847 0.003911 0.119973 -0.060730 -0.009239 0.026851 -0.062500 0 0 0 0 0 0 3 920280
-0.002847 0.003911 0.119973 -0.060729 -0.009240 0.026850 -0.062500 0 0 0 0 0 0 3 921296
-0.002847 0.003911 0.119973 -0.060741 -0.009237 0.026856 -0.062500 0 0 0 0 0 0 3 922279
-0.002847 0.003911 0.119973 -0.060730 -0.009239 0.026851 -0.062500 0 0 0 0 0 0 3 923296
-0.002847 0.003911 0.119973 -0.060729 -0.009240 0.026850 -0.062500 0 0 0 0 0 0 3 924297
-0.002847 0.003911 0.119973 -0.060733 -0.009228 0.026863 -0.062500 0 0 0 0 0 0 3 925301
-0.002847 0.003911 0.119973 -0.060729 -0.009239 0.026852 -0.062500 0 0 0 0 0 0 3 926295
-0.002847 0.003911 0.119973 -0.060741 -0.009237 0.026857 -0.062500 0 0 0 0 0 0 3 927280
-0.002847 0.003911 0.119973 -0.060730 -0.009239 0.026851 -0.062500 0 0 0 0 0 0 3 928295
-0.002847 0.003911 0.119973 -0.060729 -0.009240 0.026851 -0.062500 0 0 0 0 0 0 3 929228
-0.002847 0.003911 0.119973 -0.060741 -0.009237 0.026857 -0.062500 0 0 0 0 0 0 3 930239
-0.002847 0.003911 0.119973 -0.060730 -0.009239 0.026851 -0.062500 0 0 0 0 0 0 3 931227
-0.002847 0.003911 0.119973 -0.060726 -0.009250 0.026858 -0.062500 0 0 0 0 0 0 3 932238
-0.002847 0.003911 0.119973 -0.060740 -0.009238 0.026858 -0.062500 0 0 0 0 0 0 3 933227
-0.002847 0.003911 0.119973 -0.060730 -0.009239 0.026852 -0.062500 0 0 0 0 0 0 3 934237
-0.002847 0.003911 0.119973 -0.060729 -0.009240 0.026851 -0.062500 0 0 0 0 0 0 3 935228
-0.002847 0.003911 0.119973 -0.060741 -0.009237 0.026857 -0.062500 0 0 0 0 0 0 3 936237
-0.002847 0.003911 0.119973 -0.060730 -0.009239 0.026851 -0.062500 0 0 0 0 0 0 3 937227
-0.002847 0.003911 0.119973 -0.060741 -0.009237 0.026857 -0.062500 0 0 0 0 0 0 3 938238
-0.002847 0.003911 0.119973 -0.060730 -0.009239 0.026851 -0.062500 0 0 0 0 0 0 3 939226
-0.002847 0.003911 0.119973 -0.060729 -0.009240 0.026851 -0.062500 0 0 0 0 0 0 3 940227
-0.002847 0.003911 0.119973 -0.060741 -0.009237 0.026857 -0.062500 0 0 0 0 0 0 3 941238
-0.002847 0.003911 0.119973 -0.060722 -0.009231 0.026858 -0.062500 0 0 0 0 0 0 3 942231
-0.002847 0.003911 0.119973 -0.060728 -0.009239 0.026851 -0.062500 0 0 0 0 0 0 3 943243
-0.002847 0.003911 0.119973 -0.060741 -0.009237 0.026857 -0.062500 0 0 0 0 0 0 3 944245
-0.002847 0.003911 0.119973 -0.060730 -0.009239 0.026851 -0.062500 0 0 0 0 0 0 3 945249
-0.002847 0.003911 0.119973 -0.060741 -0.009237 0.026857 -0.062500 0 0 0 0 0 0 3 946234
-0.002847 0.003911 0.119973 -0.060730 -0.009239 0.026851 -0.062500 0 0 0 0 0 0 3 947236
-0.002847 0.003911 0.119973 -0.060729 -0.009240 0.026851 -0.062500 0 0 0 0 0 0 3 948242
-0.002847 0.003911 0.119973 -0.060741 -0.009237 0.026857 -0.062500 0 0 0 0 0 0 3 949233
-0.002847 0.003911 0.119973 -0.060730 -0.009239 0.026851 -0.062500 0 0 0 0 0 0 3 950245
-0.002847 0.003911 0.119973 -0.060741 -0.009237 0.026857 -0.062500 0 0 0 0 0 0 3 951235
-0.002847 0.003911 0.119973 -0.060730 -0.009239 0.026851 -0.062500 0 0 0 0 0 0 3 952243
-0.002847 0.003911 0.119973 -0.060729 -0.009240 0.026851 -0.062500 0 0 0 0 0 0 3 953236
-0.002847 0.003911 0.119973 -0.060741 -0.009237 0.026857 -0.062500 0 0 0 0 0 0 3 954245
-0.002847 0.003911 0.119973 -0.060730 -0.009239 0.026851 -0.062500 0 0 0 0 0 0 3 955243
-0.002847 0.003911 0.119973 -0.060729 -0.009240 0.026850 -0.062500 0 0 0 0 0 0 3 956238
-0.002847 0.003911 0.119973 -0.060733 -0.009228 0.026863 -0.062500 0 0 0 0 0 0 3 957220
-0.002847 0.003911 0.119973 -0.060729 -0.009239 0.026852 -0.062500 0 0 0 0 0 0 3 958240
-0.002847 0.003911 0.119973 -0.060741 -0.009237 0.026857 -0.062500 0 0 0 0 0 0 3 959238
-0.002847 0.003911 0.119973 -0.060730 -0.009239 0.026851 -0.062500 0 0 0 0 0 0 3 960237
-0.002847 0.003911 0.119973 -0.060729 -0.009240 0.026851 -0.062500 0 0 0 0 0 0 3 961240
-0.002847 0.003911 0.119973 -0.060741 -0.009237 0.026857 -0.062500 0 0 0 0 0 0 3 962240
-0.002847 0.003911 0.119973 -0.060730 -0.009239 0.026851 -0.062500 0 0 0 0 0 0 3 963245
-0.002847 0.003911 0.119973 -0.060729 -0.009240 0.026850 -0.062500 0 0 0 0 0 0 3 964240
-0.002847 0.003911 0.119973 -0.060741 -0.009237 0.026856 -0.062500 0 0 0 0 0 0 3 965225
-0.002847 0.003911 0.119973 -0.060730 -0.009239 0.026851 -0.062500 0 0 0 0 0 0 3 966238
-0.002847 0.003911 0.119973 -0.060741 -0.009237 0.026857 -0.062500 0 0 0 0 0 0 3 967236
-0.002860 0.003897 0.119963 0.107149 0.174127 0.169355 -0.062500 0 0 0 0 0 0 3 968238
-0.002866 0.003890 0.119959 0.041508 0.098904 0.099992 -0.062500 0 0 0 0 0 0 3 969239
-0.002870 0.003887 0.119958 -0.007246 0.045832 0.063871 -0.062500 0 0 0 0 0 0 3 970238
-0.002871 0.003885 0.119958 -0.033560 0.018174 0.050073 -0.062500 0 0 0 0 0 0 3 971217
-0.002872 0.003884 0.119958 -0.047049 0.004372 0.045147 -0.062500 0 0 0 0 0 0 3 972219
-0.002873 0.003884 0.119958 -0.053849 -0.002459 0.043419 -0.062500 0 0 0 0 0 0 3 973238
-0.002873 0.003884 0.119958 -0.057280 -0.005870 0.042806 -0.062500 0 0 0 0 0 0 3 974241
-0.002873 0.003883 0.119958 -0.059007 -0.007555 0.042607 -0.062500 0 0 0 0 0 0 3 975238
-0.002873 0.003883 0.119958 -0.059864 -0.008402 0.042528 -0.062500 0 0 0 0 0 0 3 976238
-0.002873 0.003883 0.119958 -0.060304 -0.008822 0.042506 -0.062500 0 0 0 0 0 0 3 977238
-0.002873 0.003883 0.119958 -0.060510 -0.009031 0.042494 -0.062500 0 0 0 0 0 0 3 978238
-0.002873 0.003883 0.119958 -0.060634 -0.009130 0.042479 -0.062500 0 0 0 0 0 0 3 979238
-0.002892 0.003888 0.119967 0.188225 -0.070349 -0.090341 -0.062500 0 0 0 0 0 0 3 980237
-0.002902 0.003890 0.119970 0.087227 -0.044212 -0.025581 -0.062500 0 0 0 0 0 0 3 981220
-0.002906 0.003891 0.119971 0.015084 -0.026561 0.008061 -0.062500 0 0 0 0 0 0 3 982237
-0.002909 0.003892 0.119972 -0.022815 -0.017679 0.020887 -0.062500 0 0 0 0 0 0 3 983230
-0.002910 0.003892 0.119972 -0.041838 -0.013369 0.025465 -0.062500 0 0 0 0 0 0 3 984242
-0.002911 0.003892 0.119972 -0.051311 -0.011268 0.027067 -0.062500 0 0 0 0 0 0 3 985243
-0.002911 0.003892 0.119972 -0.056024 -0.010239 0.027633 -0.062500 0 0 0 0 0 0 3 986235
-0.002911 0.003892 0.119972 -0.058380 -0.009734 0.027824 -0.062500 0 0 0 0 0 0 3 987238
-0.002911 0.003892 0.119972 -0.059561 -0.009487 0.027899 -0.062500 0 0 0 0 0 0 3 988235
-0.002911 0.003892 0.119972 -0.060149 -0.009355 0.027915 -0.062500 0 0 0 0 0 0 3 989238
-0.002911 0.003892 0.119972 -0.060434 -0.009301 0.027925 -0.062500 0 0 0 0 0 0 3 990217
-0.002911 0.003892 0.119972 -0.060596 -0.009275 0.027926 -0.062500 0 0 0 0 0 0 3 991235
-0.002911 0.003892 0.119972 -0.060654 -0.009243 0.027929 -0.062500 0 0 0 0 0 0 3 992237
-0.002930 0.003897 0.119982 0.188324 -0.070427 -0.104754 -0.062500 0 0 0 0 0 0 3 993237
-0.002940 0.003899 0.119985 0.087268 -0.044246 -0.040075 -0.062500 0 0 0 0 0 0 3 994236
-0.002944 0.003900 0.119986 0.015112 -0.026590 -0.006465 -0.062500 0 0 0 0 0 0 3 995240
-0.002947 0.003901 0.119986 -0.022804 -0.017694 0.006354 -0.062500 0 0 0 0 0 0 3 996226
-0.002948 0.003901 0.119987 -0.041827 -0.013373 0.010929 -0.062500 0 0 0 0 0 0 3 997237
-0.002948 0.003901 0.119987 -0.051303 -0.011270 0.012528 -0.062500 0 0 0 0 0 0 3 998225
-0.002949 0.003901 0.119987 -0.056037 -0.010246 0.013090 -0.062500 0 0 0 0 0 0 3 999234
-0.002949 0.003901 0.119987 -0.058387 -0.009733 0.013287 -0.062500 0 0 0 0 0 0 4 225
-0.002968 0.003906 0.119996 0.189579 -0.070685 -0.119198 -0.062500 0 0 0 0 0 0 4 1236
-0.002978 0.003908 0.119999 0.087896 -0.044374 -0.054554 -0.062500 0 0 0 0 0 0 4 2226
-0.002982 0.003909 0.120001 0.025082 -0.036125 -0.020972 -0.062500 0 0 0 0 0 0 4 3234
-0.002985 0.003910 0.120001 -0.012997 -0.027183 -0.008179 -0.062500 0 0 0 0 0 0 4 4224
-0.002986 0.003910 0.120001 -0.032097 -0.022854 -0.003597 -0.062500 0 0 0 0 0 0 4 5235
-0.002986 0.003910 0.120001 -0.041617 -0.020742 -0.002004 -0.062500 0 0 0 0 0 0 4 6223
-0.002987 0.003910 0.120001 -0.046357 -0.019717 -0.001444 -0.062500 0 0 0 0 0 0 4 7224
-0.002987 0.003910 0.120001 -0.048720 -0.019201 -0.001243 -0.062500 0 0 0 0 0 0 4 8236
-0.002987 0.003910 0.120001 -0.049891 -0.018956 -0.001175 -0.062500 0 0 0 0 0 0 4 9225
-0.002987 0.003910 0.120001 -0.050486 -0.018832 -0.001146 -0.062500 0 0 0 0 0 0 4 10234
-0.002987 0.003910 0.120001 -0.050775 -0.018768 -0.001142 -0.062500 0 0 0 0 0 0 4 11224
-0.002987 0.003910 0.120001 -0.050918 -0.018735 -0.001141 -0.062500 0 0 0 0 0 0 4 12234
-0.002987 0.003910 0.120001 -0.051001 -0.018717 -0.001145 -0.062500 0 0 0 0 0 0 4 13225
-0.002987 0.003910 0.120001 -0.051033 -0.018709 -0.001134 -0.062500 0 0 0 0 0 0 4 14235
-0.002987 0.003910 0.120001 -0.051059 -0.018703 -0.001140 -0.062500 0 0 0 0 0 0 4 15249
-0.002987 0.003910 0.120001 -0.051061 -0.018703 -0.001141 -0.062500 0 0 0 0 0 0 4 16233
-0.002987 0.003910 0.120001 -0.051070 -0.018711 -0.001148 -0.062500 0 0 0 0 0 0 4 17237
-0.003006 0.003915 0.120011 0.198198 -0.079922 -0.133531 -0.062500 0 0 0 0 0 0 4 18242
-0.003016 0.003917 0.120014 0.097029 -0.053750 -0.069003 -0.062500 0 0 0 0 0 0 4 19244
-0.003020 0.003918 0.120015 0.024806 -0.036065 -0.035475 -0.062500 0 0 0 0 0 0 4 20231
-0.003023 0.003919 0.120015 -0.013132 -0.027163 -0.022684 -0.062500 0 0 0 0 0 0 4 21226
-0.003024 0.003919 0.120016 -0.032169 -0.022839 -0.018108 -0.062500 0 0 0 0 0 0 4 22229
-0.003024 0.003919 0.120016 -0.041640 -0.020737 -0.016503 -0.062500 0 0 0 0 0 0 4 23239
-0.003025 0.003919 0.120016 -0.046368 -0.019705 -0.015957 -0.062500 0 0 0 0 0 0 4 24244
-0.003025 0.003919 0.120016 -0.048727 -0.019198 -0.015751 -0.062500 0 0 0 0 0 0 4 25238
-0.003025 0.003919 0.120016 -0.049906 -0.018962 -0.015689 -0.062500 0 0 0 0 0 0 4 26243
-0.003025 0.003919 0.120016 -0.050486 -0.018823 -0.015669 -0.062500 0 0 0 0 0 0 4 27246
-0.003025 0.003919 0.120016 -0.050782 -0.018765 -0.015653 -0.062500 0 0 0 0 0 0 4 28237
-0.003025 0.003919 0.120016 -0.050926 -0.018733 -0.015650 -0.062500 0 0 0 0 0 0 4 29239
-0.003025 0.003919 0.120016 -0.050997 -0.018718 -0.015660 -0.062500 0 0 0 0 0 0 4 30234
-0.003025 0.003919 0.120016 -0.051036 -0.018719 -0.015656 -0.062500 0 0 0 0 0 0 4 31236
-0.003025 0.003919 0.120016 -0.051054 -0.018706 -0.015657 -0.062500 0 0 0 0 0 0 4 32217
-0.003025 0.003919 0.120016 -0.051065 -0.018712 -0.015643 -0.062500 0 0 0 0 0 0 4 33218
-0.003025 0.003919 0.120016 -0.051069 -0.018702 -0.015649 -0.062500 0 0 0 0 0 0 4 34235
-0.003025 0.003919 0.120016 -0.051069 -0.018701 -0.015649 -0.062500 0 0 0 0 0 0 4 35238
-0.003025 0.003919 0.120016 -0.051077 -0.018709 -0.015656 -0.062500 0 0 0 0 0 0 4 36243
-0.003025 0.003919 0.120016 -0.051070 -0.018702 -0.015650 -0.062500 0 0 0 0 0 0 4 37224
-0.003025 0.003919 0.120016 -0.051069 -0.018701 -0.015650 -0.062500 0 0 0 0 0 0 4 38235
-0.003025 0.003919 0.120016 -0.051077 -0.018709 -0.015656 -0.062500 0 0 0 0 0 0 4 39217
-0.003025 0.003919 0.120016 -0.051070 -0.018702 -0.015650 -0.062500 0 0 0 0 0 0 4 40216
-0.003025 0.003919 0.120016 -0.051069 -0.018701 -0.015650 -0.062500 0 0 0 0 0 0 4 41241
-0.003025 0.003919 0.120016 -0.051077 -0.018709 -0.015656 -0.062500 0 0 0 0 0 0 4 42235
-0.003025 0.003919 0.120016 -0.051070 -0.018702 -0.015651 -0.062500 0 0 0 0 0 0 4 43235
-0.003025 0.003919 0.120016 -0.051077 -0.018710 -0.015657 -0.062500 0 0 0 0 0 0 4 44218
-0.003044 0.003924 0.120025 0.198327 -0.079945 -0.147902 -0.062500 0 0 0 0 0 0 4 45236
-0.003054 0.003926 0.120028 0.097086 -0.053750 -0.083446 -0.062500 0 0 0 0 0 0 4 46218
-0.003058 0.003927 0.120030 0.024829 -0.036069 -0.049951 -0.062500 0 0 0 0 0 0 4 47235
-0.003061 0.003928 0.120030 -0.013122 -0.027175 -0.037172 -0.062500 0 0 0 0 0 0 4 48233
-0.003062 0.003928 0.120030 -0.032161 -0.022832 -0.032606 -0.062500 0 0 0 0 0 0 4 49237
-0.003062 0.003928 0.120030 -0.041643 -0.020735 -0.031013 -0.062500 0 0 0 0 0 0 4 50235
-0.003063 0.003928 0.120030 -0.046374 -0.019703 -0.030451 -0.062500 0 0 0 0 0 0 4 51239
-0.003063 0.003928 0.120030 -0.048730 -0.019208 -0.030257 -0.062500 0 0 0 0 0 0 4 52222
-0.003063 0.003928 0.120030 -0.049893 -0.018956 -0.030183 -0.062500 0 0 0 0 0 0 4 53237
-0.003063 0.003928 0.120030 -0.050491 -0.018821 -0.030163 -0.062500 0 0 0 0 0 0 4 54235
-0.003063 0.003928 0.120030 -0.050777 -0.018766 -0.030153 -0.062500 0 0 0 0 0 0 4 55233
-0.003063 0.003928 0.120030 -0.050920 -0.018735 -0.030151 -0.062500 0 0 0 0 0 0 4 56230
-0.003063 0.003928 0.120030 -0.051000 -0.018727 -0.030147 -0.062500 0 0 0 0 0 0 4 57304
-0.003063 0.003928 0.120030 -0.051043 -0.018718 -0.030149 -0.062500 0 0 0 0 0 0 4 58289
-0.003063 0.003928 0.120030 -0.051062 -0.018704 -0.030150 -0.062500 0 0 0 0 0 0 4 59303
-0.003063 0.003928 0.120030 -0.051064 -0.018702 -0.030150 -0.062500 0 0 0 0 0 0 4 60269
-0.003063 0.003928 0.120030 -0.051064 -0.018702 -0.030150 -0.062500 0 0 0 0 0 0 4 61272
-0.003063 0.003928 0.120030 -0.051072 -0.018711 -0.030157 -0.062500 0 0 0 0 0 0 4 62267
-0.003063 0.003928 0.120030 -0.051076 -0.018700 -0.030145 -0.062500 0 0 0 0 0 0 4 63269
-0.003082 0.003933 0.120040 0.198457 -0.079968 -0.162257 -0.062500 0 0 0 0 0 0 4 64266
-0.003092 0.003935 0.120043 0.097150 -0.053773 -0.097880 -0.062500 0 0 0 0 0 0 4 65270
-0.003096 0.003936 0.120044 0.024853 -0.036075 -0.064413 -0.062500 0 0 0 0 0 0 4 66266
-0.003099 0.003937 0.120044 -0.013115 -0.027177 -0.051652 -0.062500 0 0 0 0 0 0 4 67295
-0.003100 0.003937 0.120045 -0.032159 -0.022842 -0.047089 -0.062500 0 0 0 0 0 0 4 68297
-0.003101 0.003937 0.120045 -0.041648 -0.020735 -0.045488 -0.062500 0 0 0 0 0 0 4 69417
-0.003101 0.003937 0.120045 -0.046368 -0.019704 -0.044933 -0.062500 0 0 0 0 0 0 4 70276
-0.003101 0.003937 0.120045 -0.048724 -0.019209 -0.044741 -0.062500 0 0 0 0 0 0 4 71414
-0.003101 0.003937 0.120045 -0.049910 -0.018953 -0.044677 -0.062500 0 0 0 0 0 0 4 72275
-0.003101 0.003937 0.120045 -0.050488 -0.018822 -0.044650 -0.062500 0 0 0 0 0 0 4 73359
-0.003120 0.003942 0.120054 0.198864 -0.080053 -0.176596 -0.062500 0 0 0 0 0 0 4 74233
-0.003130 0.003944 0.120057 0.097349 -0.053806 -0.112294 -0.062500 0 0 0 0 0 0 4 75348
-0.003134 0.003945 0.120058 0.024951 -0.036105 -0.078862 -0.062500 0 0 0 0 0 0 4 76233
-0.003137 0.003946 0.120059 -0.013069 -0.027178 -0.066124 -0.062500 0 0 0 0 0 0 4 77349
-0.003138 0.003946 0.120059 -0.032133 -0.022848 -0.061559 -0.062500 0 0 0 0 0 0 4 78359
-0.003139 0.003946 0.120059 -0.041638 -0.020737 -0.059956 -0.062500 0 0 0 0 0 0 4 79347
-0.003139 0.003946 0.120059 -0.046361 -0.019706 -0.059403 -0.062500 0 0 0 0 0 0 4 80358
-0.003139 0.003946 0.120059 -0.048722 -0.019199 -0.059199 -0.062500 0 0 0 0 0 0 4 81348
-0.003158 0.003951 0.120069 0.199875 -0.080255 -0.190958 -0.062500 0 0 0 0 0 0 4 82359
-0.003168 0.003953 0.120072 0.097842 -0.053914 -0.126709 -0.062500 0 0 0 0 0 0 4 83347
-0.003173 0.003954 0.120073 0.025190 -0.036159 -0.093306 -0.062500 0 0 0 0 0 0 4 84356
-0.003175 0.003955 0.120073 -0.012950 -0.027205 -0.080565 -0.062500 0 0 0 0 0 0 4 85348
-0.003176 0.003955 0.120073 -0.032073 -0.022872 -0.076016 -0.062500 0 0 0 0 0 0 4 86358
-0.003177 0.003955 0.120074 -0.041605 -0.020736 -0.074407 -0.062500 0 0 0 0 0 0 4 87346
-0.003177 0.003955 0.120074 -0.046352 -0.019707 -0.073856 -0.062500 0 0 0 0 0 0 4 88368
-0.003196 0.003960 0.120083 0.206889 -0.085638 -0.205335 -0.062500 0 0 0 0 0 0 4 89349
-0.003206 0.003962 0.120086 0.104226 -0.059149 -0.141118 -0.062500 0 0 0 0 0 0 4 90359
-0.003211 0.003963 0.120087 0.031228 -0.041317 -0.107739 -0.062500 0 0 0 0 0 0 4 91236
-0.003213 0.003964 0.120088 -0.007082 -0.032334 -0.095004 -0.062500 0 0 0 0 0 0 4 92232
-0.003214 0.003964 0.120088 -0.026290 -0.027972 -0.090441 -0.062500 0 0 0 0 0 0 4 93359
-0.003220 0.003982 0.120076 0.029502 -0.251210 0.072196 -0.062500 0 0 0 0 0 0 4 94238
-0.003223 0.003991 0.120072 0.000540 -0.162084 -0.005586 -0.062500 0 0 0 0 0 0 4 95363
-0.003243 0.004000 0.120080 0.229143 -0.157495 -0.177701 -0.062500 0 0 0 0 0 0 4 96363
-0.003254 0.004004 0.120083 0.115721 -0.095645 -0.129183 -0.062500 0 0 0 0 0 0 4 97246
-0.003259 0.004007 0.120084 0.037090 -0.059701 -0.101426 -0.062500 0 0 0 0 0 0 4 98357
-0.003261 0.004008 0.120085 -0.004101 -0.041579 -0.090675 -0.062500 0 0 0 0 0 0 4 99230
-0.003263 0.004008 0.120085 -0.024792 -0.032607 -0.086819 -0.062500 0 0 0 0 0 0 4 100366
-0.003283 0.004013 0.120094 0.215052 -0.089581 -0.216781 -0.062500 0 0 0 0 0 0 4 101357
-0.003292 0.004016 0.120097 0.108281 -0.061089 -0.152347 -0.062500 0 0 0 0 0 0 4 102367
-0.003297 0.004017 0.120099 0.033242 -0.042286 -0.118911 -0.062500 0 0 0 0 0 0 4 103362
-0.003300 0.004017 0.120099 -0.006083 -0.032809 -0.106156 -0.062500 0 0 0 0 0 0 4 104359
-0.003301 0.004017 0.120099 -0.025790 -0.028215 -0.101592 -0.062500 0 0 0 0 0 0 4 105362
-0.003321 0.004022 0.120108 0.214668 -0.087394 -0.231165 -0.062500 0 0 0 0 0 0 4 106214
-0.003330 0.004025 0.120112 0.108086 -0.060004 -0.166721 -0.062500 0 0 0 0 0 0 4 107361
-0.003335 0.004026 0.120113 0.033126 -0.041740 -0.133292 -0.062500 0 0 0 0 0 0 4 108340
-0.003338 0.004026 0.120113 -0.006137 -0.032532 -0.120548 -0.062500 0 0 0 0 0 0 4 109359
-0.003339 0.004027 0.120113 -0.025819 -0.028081 -0.115987 -0.062500 0 0 0 0 0 0 4 110235
-0.003364 0.004049 0.120111 0.281658 -0.315188 -0.084085 -0.062500 0 0 0 0 0 0 4 111364
-0.003376 0.004060 0.120111 0.150952 -0.199836 -0.098120 -0.062500 0 0 0 0 0 0 4 112366
-0.003383 0.004065 0.120110 0.056978 -0.116165 -0.105636 -0.062500 0 0 0 0 0 0 4 113426
-0.003386 0.004068 0.120110 0.007032 -0.071657 -0.108552 -0.062500 0 0 0 0 0 0 4 114419
-0.003406 0.004074 0.120120 0.234898 -0.113603 -0.240423 -0.062500 0 0 0 0 0 0 4 115394
-0.003417 0.004077 0.120123 0.120367 -0.075955 -0.177083 -0.062500 0 0 0 0 0 0 4 116393
-0.003422 0.004079 0.120124 0.041429 -0.052539 -0.144081 -0.062500 0 0 0 0 0 0 4 117417
-0.003444 0.004084 0.120134 0.250824 -0.102275 -0.262157 -0.062500 0 0 0 0 0 0 4 118416
-0.003454 0.004087 0.120137 0.128242 -0.070192 -0.193998 -0.062500 0 0 0 0 0 0 4 119393
-0.003460 0.004088 0.120138 0.045333 -0.049615 -0.159307 -0.062500 0 0 0 0 0 0 4 120392
-0.003462 0.004088 0.120139 0.002111 -0.039294 -0.146121 -0.062500 0 0 0 0 0 0 4 121394
-0.003469 0.004106 0.120127 0.045501 -0.259338 0.020193 -0.062500 0 0 0 0 0 0 4 122391
-0.003491 0.004120 0.120133 0.261574 -0.230524 -0.187212 -0.062500 0 0 0 0 0 0 4 123393
-0.003503 0.004127 0.120134 0.135264 -0.137600 -0.164029 -0.062500 0 0 0 0 0 0 4 124423
-0.003508 0.004130 0.120135 0.049285 -0.083934 -0.146455 -0.062500 0 0 0 0 0 0 4 125423
-0.003530 0.004136 0.120145 0.255127 -0.118186 -0.269699 -0.062500 0 0 0 0 0 0 4 126417
-0.003541 0.004139 0.120148 0.130435 -0.078171 -0.203685 -0.062500 0 0 0 0 0 0 4 127390
-0.003547 0.004141 0.120149 0.046416 -0.053629 -0.169762 -0.062500 0 0 0 0 0 0 4 128392
-0.003549 0.004142 0.120150 0.002660 -0.041303 -0.156833 -0.062500 0 0 0 0 0 0 4 129292
-0.003570 0.004147 0.120159 0.231758 -0.096877 -0.282393 -0.062500 0 0 0 0 0 0 4 130420
-0.003580 0.004149 0.120162 0.118735 -0.067533 -0.217410 -0.062500 0 0 0 0 0 0 4 131414
-0.003590 0.004168 0.120152 0.105462 -0.273222 -0.021984 -0.062500 0 0 0 0 0 0 4 132421
-0.003615 0.004182 0.120157 0.291971 -0.237372 -0.217845 -0.062500 0 0 0 0 0 0 4 133418
-0.003627 0.004189 0.120159 0.149533 -0.144921 -0.191009 -0.062500 0 0 0 0 0 0 4 134420
-0.003633 0.004192 0.120160 0.055933 -0.089544 -0.172167 -0.062500 0 0 0 0 0 0 4 135400
-0.003655 0.004199 0.120170 0.258357 -0.123058 -0.294485 -0.062500 0 0 0 0 0 0 4 136411
-0.003666 0.004202 0.120173 0.131576 -0.082599 -0.228587 -0.062500 0 0 0 0 0 0 4 137427
-0.003672 0.004203 0.120174 0.046538 -0.057808 -0.194745 -0.062500 0 0 0 0 0 0 4 138391
-0.003674 0.004204 0.120175 0.002252 -0.045381 -0.181835 -0.062500 0 0 0 0 0 0 4 139392
-0.003676 0.004204 0.120175 -0.019923 -0.039306 -0.177230 -0.062500 0 0 0 0 0 0 4 140424
-0.003701 0.004226 0.120172 0.285213 -0.322775 -0.143146 -0.062500 0 0 0 0 0 0 4 141418
-0.003713 0.004238 0.120172 0.153713 -0.207151 -0.158216 -0.062500 0 0 0 0 0 0 4 142415
-0.003720 0.004243 0.120171 0.059254 -0.123342 -0.166276 -0.062500 0 0 0 0 0 0 4 143390
-0.003742 0.004251 0.120180 0.260586 -0.140474 -0.298867 -0.062500 0 0 0 0 0 0 4 144391
-0.003753 0.004254 0.120184 0.132785 -0.091397 -0.236979 -0.062500 0 0 0 0 0 0 4 145392
-0.003759 0.004256 0.120185 0.052015 -0.062551 -0.204582 -0.062500 0 0 0 0 0 0 4 146419
-0.003761 0.004257 0.120185 0.007425 -0.047916 -0.192188 -0.062500 0 0 0 0 0 0 4 147400
-0.003787 0.004279 0.120183 0.301410 -0.327095 -0.154725 -0.062500 0 0 0 0 0 0 4 148413
-0.003800 0.004291 0.120182 0.164248 -0.209435 -0.169068 -0.062500 0 0 0 0 0 0 4 149398
-0.003807 0.004296 0.120182 0.066962 -0.124644 -0.176927 -0.062500 0 0 0 0 0 0 4 150415
-0.003810 0.004299 0.120182 0.015343 -0.079553 -0.179988 -0.062500 0 0 0 0 0 0 4 151397
-0.003811 0.004301 0.120182 -0.010789 -0.056700 -0.181101 -0.062500 0 0 0 0 0 0 4 152411
-0.003832 0.004306 0.120191 0.224945 -0.110810 -0.310570 -0.062500 0 0 0 0 0 0 4 153399
-0.003846 0.004326 0.120183 0.180378 -0.303036 -0.085389 -0.062500 0 0 0 0 0 0 4 154398
-0.003854 0.004336 0.120180 0.080659 -0.194759 -0.131651 -0.062500 0 0 0 0 0 0 4 155414
-0.003858 0.004341 0.120179 0.021980 -0.119156 -0.160380 -0.062500 0 0 0 0 0 0 4 156397
-0.003860 0.004344 0.120178 -0.008628 -0.078850 -0.171697 -0.062500 0 0 0 0 0 0 4 157356
-0.003861 0.004345 0.120178 -0.024200 -0.058312 -0.175783 -0.062500 0 0 0 0 0 0 4 158356
-0.003886 0.004368 0.120176 0.284326 -0.334128 -0.143438 -0.062500 0 0 0 0 0 0 4 159345
-0.003898 0.004379 0.120175 0.154328 -0.214898 -0.160216 -0.062500 0 0 0 0 0 0 4 160355
-0.003904 0.004385 0.120174 0.060571 -0.129284 -0.168994 -0.062500 0 0 0 0 0 0 4 161357
-0.003907 0.004387 0.120174 0.010692 -0.083770 -0.172386 -0.062500 0 0 0 0 0 0 4 162346
-0.003909 0.004389 0.120174 -0.014588 -0.060708 -0.173610 -0.062500 0 0 0 0 0 0 4 163354
-0.003910 0.004390 0.120174 -0.027277 -0.049118 -0.174042 -0.062500 0 0 0 0 0 0 4 164345
-0.003935 0.004412 0.120172 0.282797 -0.329409 -0.140013 -0.062500 0 0 0 0 0 0 4 165355
-0.003947 0.004423 0.120171 0.153564 -0.212529 -0.156527 -0.062500 0 0 0 0 0 0 4 166344
-0.003953 0.004429 0.120171 0.060186 -0.128101 -0.165240 -0.062500 0 0 0 0 0 0 4 167355
-0.003956 0.004432 0.120171 0.010505 -0.083188 -0.168625 -0.062500 0 0 0 0 0 0 4 168354
-0.003958 0.004433 0.120171 -0.014682 -0.060409 -0.169828 -0.062500 0 0 0 0 0 0 4 169346
-0.003959 0.004434 0.120171 -0.027323 -0.048980 -0.170260 -0.062500 0 0 0 0 0 0 4 170354
-0.003964 0.004451 0.120159 0.030644 -0.267308 -0.007423 -0.062500 0 0 0 0 0 0 4 171344
-0.003967 0.004460 0.120155 0.004169 -0.177130 -0.086631 -0.062500 0 0 0 0 0 0 4 172361
-0.003968 0.004465 0.120153 -0.016175 -0.110614 -0.127989 -0.062500 0 0 0 0 0 0 4 173362
-0.003988 0.004472 0.120162 0.228264 -0.133319 -0.272198 -0.062500 0 0 0 0 0 0 4 174358
-0.004003 0.004492 0.120153 0.183711 -0.312196 -0.052305 -0.062500 0 0 0 0 0 0 4 175352
-0.004011 0.004503 0.120150 0.084285 -0.197756 -0.100971 -0.062500 0 0 0 0 0 0 4 176355
-0.004015 0.004508 0.120149 0.025693 -0.119048 -0.130612 -0.062500 0 0 0 0 0 0 4 177361
-0.004017 0.004511 0.120149 -0.004913 -0.077153 -0.142251 -0.062500 0 0 0 0 0 0 4 178350
-0.004018 0.004512 0.120149 -0.020478 -0.055807 -0.146465 -0.062500 0 0 0 0 0 0 4 179369
-0.004018 0.004513 0.120149 -0.028354 -0.045054 -0.147945 -0.062500 0 0 0 0 0 0 4 180352
-0.004023 0.004530 0.120137 0.031860 -0.263440 0.014808 -0.062500 0 0 0 0 0 0 4 181362
-0.004026 0.004539 0.120133 0.006657 -0.173547 -0.064662 -0.062500 0 0 0 0 0 0 4 182374
-0.004028 0.004544 0.120132 -0.013059 -0.107192 -0.106126 -0.062500 0 0 0 0 0 0 4 183363
-0.004028 0.004546 0.120131 -0.024194 -0.071330 -0.122018 -0.062500 0 0 0 0 0 0 4 184361
-0.004029 0.004547 0.120131 -0.030087 -0.052929 -0.127710 -0.062500 0 0 0 0 0 0 4 185357
-0.004029 0.004548 0.120131 -0.033149 -0.043631 -0.129716 -0.062500 0 0 0 0 0 0 4 186357
-0.004034 0.004565 0.120119 0.029417 -0.262591 0.032961 -0.062500 0 0 0 0 0 0 4 187355
-0.004037 0.004574 0.120115 0.005444 -0.173145 -0.046630 -0.062500 0 0 0 0 0 0 4 188357
-0.004038 0.004579 0.120114 -0.013658 -0.106995 -0.088137 -0.062500 0 0 0 0 0 0 4 189339
-0.004039 0.004581 0.120113 -0.024493 -0.071231 -0.104057 -0.062500 0 0 0 0 0 0 4 190336
-0.004039 0.004582 0.120113 -0.030236 -0.052882 -0.109751 -0.062500 0 0 0 0 0 0 4 191357
-0.004044 0.004600 0.120101 0.027189 -0.271384 0.051733 -0.062500 0 0 0 0 0 0 4 192362
-0.004047 0.004609 0.120097 0.002516 -0.179678 -0.028369 -0.062500 0 0 0 0 0 0 4 193343
-0.004048 0.004614 0.120096 -0.016963 -0.112399 -0.070072 -0.062500 0 0 0 0 0 0 4 194360
-0.004049 0.004616 0.120095 -0.027970 -0.076050 -0.086046 -0.062500 0 0 0 0 0 0 4 195356
-0.004050 0.004617 0.120095 -0.033819 -0.057428 -0.091769 -0.062500 0 0 0 0 0 0 4 196355
-0.004055 0.004635 0.120083 0.027194 -0.271385 0.069822 -0.062500 0 0 0 0 0 0 4 197357
-0.004057 0.004644 0.120079 0.002531 -0.179694 -0.010340 -0.062500 0 0 0 0 0 0 4 198355
-0.004078 0.004653 0.120087 0.235373 -0.174462 -0.179983 -0.062500 0 0 0 0 0 0 4 199353
-0.004089 0.004658 0.120089 0.121508 -0.111372 -0.133740 -0.062500 0 0 0 0 0 0 4 200356
-0.004094 0.004660 0.120090 0.042579 -0.074840 -0.107065 -0.062500 0 0 0 0 0 0 4 201356
-0.004096 0.004661 0.120091 0.001290 -0.056444 -0.096690 -0.062500 0 0 0 0 0 0 4 202353
-0.004102 0.004679 0.120079 0.044546 -0.270611 0.070812 -0.062500 0 0 0 0 0 0 4 203353
-0.004106 0.004688 0.120075 0.013843 -0.173356 -0.007392 -0.062500 0 0 0 0 0 0 4 204338
-0.004107 0.004693 0.120074 -0.009970 -0.106276 -0.048475 -0.062500 0 0 0 0 0 0 4 205356
-0.004108 0.004695 0.120073 -0.023143 -0.070049 -0.064221 -0.062500 0 0 0 0 0 0 4 206355
-0.004109 0.004696 0.120073 -0.030059 -0.051468 -0.069877 -0.062500 0 0 0 0 0 0 4 207355
-0.004109 0.004697 0.120073 -0.033628 -0.042059 -0.071860 -0.062500 0 0 0 0 0 0 4 208359
-0.004114 0.004714 0.120061 0.028465 -0.260453 0.091326 -0.062500 0 0 0 0 0 0 4 209353
-0.004117 0.004723 0.120057 0.004514 -0.171277 0.011499 -0.062500 0 0 0 0 0 0 4 210355
-0.004118 0.004728 0.120056 -0.014594 -0.105259 -0.030145 -0.062500 0 0 0 0 0 0 4 211337
-0.004119 0.004730 0.120055 -0.025457 -0.069551 -0.046098 -0.062500 0 0 0 0 0 0 4 212348
-0.004119 0.004731 0.120055 -0.031223 -0.051216 -0.051822 -0.062500 0 0 0 0 0 0 4 213359
-0.004124 0.004749 0.120043 0.029653 -0.264934 0.110156 -0.062500 0 0 0 0 0 0 4 214361
-0.004127 0.004758 0.120039 0.005125 -0.173536 0.029813 -0.062500 0 0 0 0 0 0 4 215355
-0.004129 0.004763 0.120038 -0.014292 -0.106406 -0.012019 -0.062500 0 0 0 0 0 0 4 216355
-0.004129 0.004765 0.120037 -0.025296 -0.070122 -0.028037 -0.062500 0 0 0 0 0 0 4 217355
-0.004130 0.004766 0.120037 -0.031136 -0.051500 -0.033786 -0.062500 0 0 0 0 0 0 4 218355
-0.004135 0.004784 0.120025 0.029651 -0.264941 0.128293 -0.062500 0 0 0 0 0 0 4 219353
-0.004138 0.004793 0.120021 0.005128 -0.173549 0.047902 -0.062500 0 0 0 0 0 0 4 220354
-0.004139 0.004797 0.120020 -0.014288 -0.106420 0.006037 -0.062500 0 0 0 0 0 0 4 221355
-0.004140 0.004800 0.120019 -0.025303 -0.070136 -0.010000 -0.062500 0 0 0 0 0 0 4 222353
-0.004140 0.004801 0.120019 -0.031130 -0.051523 -0.015744 -0.062500 0 0 0 0 0 0 4 223354
-0.004145 0.004819 0.120007 0.029610 -0.264824 0.146434 -0.062500 0 0 0 0 0 0 4 224358
-0.004148 0.004828 0.120003 0.005106 -0.173485 0.065998 -0.062500 0 0 0 0 0 0 4 225344
-0.004149 0.004832 0.120002 -0.014285 -0.106396 0.024096 -0.062500 0 0 0 0 0 0 4 226354
-0.004150 0.004835 0.120001 -0.025293 -0.070130 0.008062 -0.062500 0 0 0 0 0 0 4 227342
-0.004151 0.004836 0.120001 -0.031140 -0.051519 0.002303 -0.062500 0 0 0 0 0 0 4 228352
-0.004156 0.004853 0.119989 0.029561 -0.264683 0.164590 -0.062500 0 0 0 0 0 0 4 229343
-0.004158 0.004863 0.119985 0.005088 -0.173430 0.084093 -0.062500 0 0 0 0 0 0 4 230353
-0.004160 0.004867 0.119984 -0.014302 -0.106378 0.042185 -0.062500 0 0 0 0 0 0 4 231342
-0.004161 0.004869 0.119983 -0.025296 -0.070122 0.026122 -0.062500 0 0 0 0 0 0 4 232353
-0.004161 0.004871 0.119983 -0.031132 -0.051510 0.020360 -0.062500 0 0 0 0 0 0 4 233343
-0.004166 0.004888 0.119971 0.029516 -0.264552 0.182766 -0.062500 0 0 0 0 0 0 4 234354
-0.004169 0.004897 0.119967 0.006403 -0.167094 0.102214 -0.062500 0 0 0 0 0 0 4 235341
-0.004170 0.004902 0.119965 -0.012974 -0.100071 0.060268 -0.062500 0 0 0 0 0 0 4 236352
-0.004171 0.004904 0.119965 -0.023987 -0.063826 0.044199 -0.062500 0 0 0 0 0 0 4 237342
-0.004171 0.004905 0.119965 -0.029812 -0.045223 0.038443 -0.062500 0 0 0 0 0 0 4 238353
-0.004176 0.004923 0.119953 0.030782 -0.258136 0.200941 -0.062500 0 0 0 0 0 0 4 239343
-0.004179 0.004932 0.119949 0.006380 -0.167028 0.120345 -0.062500 0 0 0 0 0 0 4 240352
-0.004181 0.004937 0.119947 -0.012991 -0.100053 0.078361 -0.062500 0 0 0 0 0 0 4 241359
-0.004181 0.004939 0.119947 -0.023968 -0.063823 0.062290 -0.062500 0 0 0 0 0 0 4 242343
-0.004182 0.004940 0.119947 -0.029806 -0.045233 0.056526 -0.062500 0 0 0 0 0 0 4 243352
-0.004182 0.004941 0.119947 -0.032835 -0.035799 0.054502 -0.062500 0 0 0 0 0 0 4 244372
-0.004187 0.004958 0.119935 0.029202 -0.253251 0.218426 -0.062500 0 0 0 0 0 0 4 245351
-0.004190 0.004967 0.119931 0.005575 -0.164581 0.138224 -0.062500 0 0 0 0 0 0 4 246354
-0.004191 0.004972 0.119929 -0.013383 -0.098835 0.096391 -0.062500 0 0 0 0 0 0 4 247360
-0.004192 0.004974 0.119929 -0.024179 -0.063214 0.080357 -0.062500 0 0 0 0 0 0 4 248361
-0.004192 0.004975 0.119929 -0.029917 -0.044920 0.074621 -0.062500 0 0 0 0 0 0 4 249349
-0.004192 0.004976 0.119929 -0.032882 -0.035652 0.072582 -0.062500 0 0 0 0 0 0 4 250352
-0.004192 0.004976 0.119929 -0.034414 -0.030975 0.071879 -0.062500 0 0 0 0 0 0 4 251357
-0.004197 0.004993 0.119917 0.028356 -0.250689 0.236379 -0.062500 0 0 0 0 0 0 4 252348
-0.004200 0.005002 0.119913 0.005152 -0.163307 0.156294 -0.062500 0 0 0 0 0 0 4 253340
-0.004201 0.005006 0.119911 -0.013602 -0.098207 0.114486 -0.062500 0 0 0 0 0 0 4 254354
-0.004202 0.005009 0.119911 -0.024288 -0.062904 0.098461 -0.062500 0 0 0 0 0 0 4 255351
-0.004203 0.005010 0.119910 -0.029956 -0.044762 0.092723 -0.062500 0 0 0 0 0 0 4 256357
-0.004203 0.005010 0.119910 -0.032905 -0.035573 0.090690 -0.062500 0 0 0 0 0 0 4 257335
-0.004203 0.005011 0.119910 -0.034425 -0.030938 0.089989 -0.062500 0 0 0 0 0 0 4 258352
-0.004203 0.005011 0.119910 -0.035193 -0.028613 0.089733 -0.062500 0 0 0 0 0 0 4 259353
-0.004203 0.005011 0.119910 -0.035561 -0.027441 0.089653 -0.062500 0 0 0 0 0 0 4 260355
-0.004203 0.005011 0.119910 -0.035775 -0.026852 0.089618 -0.062500 0 0 0 0 0 0 4 261356
-0.004208 0.005028 0.119899 0.027617 -0.248486 0.254473 -0.062500 0 0 0 0 0 0 4 262352
-0.004210 0.005037 0.119894 0.004787 -0.162220 0.174413 -0.062500 0 0 0 0 0 0 4 263353
-0.004212 0.005041 0.119893 -0.013776 -0.097657 0.132602 -0.062500 0 0 0 0 0 0 4 264354
-0.004213 0.005044 0.119893 -0.024371 -0.062638 0.116573 -0.062500 0 0 0 0 0 0 4 265340
-0.004232 0.005049 0.119901 0.222495 -0.106949 -0.016153 -0.062500 0 0 0 0 0 0 4 266357
-0.004242 0.005052 0.119905 0.116583 -0.070808 0.043576 -0.062500 0 0 0 0 0 0 4 267352
-0.004247 0.005054 0.119906 0.041959 -0.048244 0.075062 -0.062500 0 0 0 0 0 0 4 268353
-0.004249 0.005054 0.119906 0.002912 -0.036970 0.087115 -0.062500 0 0 0 0 0 0 4 269354
-0.004251 0.005055 0.119906 -0.016619 -0.031498 0.091432 -0.062500 0 0 0 0 0 0 4 270333
-0.004251 0.005055 0.119906 -0.026337 -0.028843 0.092958 -0.062500 0 0 0 0 0 0 4 271335
-0.004251 0.005055 0.119906 -0.031171 -0.027551 0.093491 -0.062500 0 0 0 0 0 0 4 272334
-0.004256 0.005072 0.119894 0.026257 -0.251049 0.258702 -0.062500 0 0 0 0 0 0 4 273354
-0.004259 0.005081 0.119890 0.002337 -0.164689 0.178642 -0.062500 0 0 0 0 0 0 4 274449
-0.004261 0.005085 0.119889 -0.016777 -0.100086 0.136821 -0.062500 0 0 0 0 0 0 4 275353
-0.004261 0.005087 0.119888 -0.027648 -0.065036 0.120776 -0.062500 0 0 0 0 0 0 4 276354
-0.004281 0.005093 0.119897 0.219200 -0.109352 -0.011736 -0.062500 0 0 0 0 0 0 4 277354
-0.004291 0.005096 0.119900 0.113138 -0.073191 0.047886 -0.062500 0 0 0 0 0 0 4 278353
-0.004296 0.005097 0.119901 0.038428 -0.050618 0.079301 -0.062500 0 0 0 0 0 0 4 279352
-0.004298 0.005098 0.119902 -0.000629 -0.039344 0.091335 -0.062500 0 0 0 0 0 0 4 280352
-0.004299 0.005098 0.119902 -0.020190 -0.033866 0.095649 -0.062500 0 0 0 0 0 0 4 281354
-0.004300 0.005099 0.119902 -0.029906 -0.031201 0.097175 -0.062500 0 0 0 0 0 0 4 282352
-0.004300 0.005099 0.119902 -0.034733 -0.029900 0.097711 -0.062500 0 0 0 0 0 0 4 283352
-0.004320 0.005104 0.119911 0.215603 -0.091635 -0.028731 -0.062500 0 0 0 0 0 0 4 284351
-0.004329 0.005106 0.119914 0.111277 -0.064263 0.032902 -0.062500 0 0 0 0 0 0 4 285419
-0.004334 0.005107 0.119915 0.037386 -0.037469 0.065016 -0.062500 0 0 0 0 0 0 4 286420
-0.004337 0.005107 0.119916 -0.001214 -0.028425 0.077292 -0.062500 0 0 0 0 0 0 4 287417
-0.004338 0.005108 0.119916 -0.020530 -0.024076 0.081711 -0.062500 0 0 0 0 0 0 4 288421
-0.004338 0.005108 0.119916 -0.030117 -0.021970 0.083258 -0.062500 0 0 0 0 0 0 4 289422
-0.004358 0.005113 0.119925 0.217978 -0.083339 -0.042674 -0.062500 0 0 0 0 0 0 4 290389
-0.004368 0.005115 0.119928 0.112416 -0.055797 0.018994 -0.062500 0 0 0 0 0 0 4 291406
-0.004373 0.005116 0.119929 0.037988 -0.037557 0.051113 -0.062500 0 0 0 0 0 0 4 292388
-0.004375 0.005116 0.119930 -0.000914 -0.028467 0.063404 -0.062500 0 0 0 0 0 0 4 293388
-0.004376 0.005117 0.119930 -0.020389 -0.024096 0.067806 -0.062500 0 0 0 0 0 0 4 294386
-0.004377 0.005117 0.119930 -0.030049 -0.021984 0.069364 -0.062500 0 0 0 0 0 0 4 295416
-0.004377 0.005117 0.119930 -0.034856 -0.020964 0.069895 -0.062500 0 0 0 0 0 0 4 296412
-0.004377 0.005117 0.119930 -0.037251 -0.020455 0.070104 -0.062500 0 0 0 0 0 0 4 297389
-0.004397 0.005122 0.119939 0.214551 -0.082613 -0.056163 -0.062500 0 0 0 0 0 0 4 298394
-0.004406 0.005124 0.119942 0.110697 -0.055440 0.005267 -0.062500 0 0 0 0 0 0 4 299411
-0.004424 0.005111 0.119933 0.203410 0.146583 0.180060 -0.062500 0 0 0 0 0 0 4 300394
-0.004433 0.005105 0.119930 0.100847 0.070923 0.123052 -0.062500 0 0 0 0 0 0 4 301409
-0.004437 0.005101 0.119929 0.033282 0.022025 0.091228 -0.062500 0 0 0 0 0 0 4 302394
-0.004440 0.005100 0.119928 -0.002596 -0.003464 0.078881 -0.062500 0 0 0 0 0 0 4 303408
-0.004441 0.005099 0.119928 -0.020935 -0.016171 0.074434 -0.062500 0 0 0 0 0 0 4 304391
-0.004441 0.005099 0.119928 -0.030185 -0.022438 0.072869 -0.062500 0 0 0 0 0 0 4 305408
-0.004461 0.005103 0.119937 0.218272 -0.087951 -0.053788 -0.062500 0 0 0 0 0 0 4 306392
-0.004471 0.005105 0.119940 0.108618 -0.065594 0.007317 -0.062500 0 0 0 0 0 0 4 307410
-0.004476 0.005106 0.119941 0.034360 -0.037891 0.039209 -0.062500 0 0 0 0 0 0 4 308408
-0.004478 0.005107 0.119942 -0.004584 -0.029299 0.051417 -0.062500 0 0 0 0 0 0 4 309394
-0.004479 0.005107 0.119942 -0.024064 -0.025179 0.055793 -0.062500 0 0 0 0 0 0 4 310409
-0.004480 0.005107 0.119942 -0.033720 -0.023194 0.057346 -0.062500 0 0 0 0 0 0 4 311393
-0.004480 0.005107 0.119942 -0.038538 -0.022223 0.057874 -0.062500 0 0 0 0 0 0 4 312409
-0.004480 0.005107 0.119942 -0.040935 -0.021749 0.058068 -0.062500 0 0 0 0 0 0 4 313340
-0.004480 0.005107 0.119942 -0.042123 -0.021527 0.058136 -0.062500 0 0 0 0 0 0 4 314350
-0.004480 0.005107 0.119942 -0.042728 -0.021395 0.058165 -0.062500 0 0 0 0 0 0 4 315342
-0.004480 0.005107 0.119942 -0.043023 -0.021349 0.058164 -0.062500 0 0 0 0 0 0 4 316350
-0.004480 0.005107 0.119942 -0.043168 -0.021318 0.058162 -0.062500 0 0 0 0 0 0 4 317340
-0.004480 0.005107 0.119942 -0.043241 -0.021302 0.058170 -0.062500 0 0 0 0 0 0 4 318350
-0.004480 0.005107 0.119942 -0.043283 -0.021293 0.058168 -0.062500 0 0 0 0 0 0 4 319339
-0.004480 0.005107 0.119942 -0.043299 -0.021289 0.058174 -0.062500 0 0 0 0 0 0 4 320351
-0.004480 0.005107 0.119942 -0.043308 -0.021297 0.058168 -0.062500 0 0 0 0 0 0 4 321340
-0.004500 0.005112 0.119951 0.209931 -0.083721 -0.067785 -0.062500 0 0 0 0 0 0 4 322352
-0.004522 0.005100 0.119944 0.272444 0.116742 0.136430 -0.062500 0 0 0 0 0 0 4 323340
-0.004533 0.005095 0.119941 0.135040 0.058797 0.099003 -0.062500 0 0 0 0 0 0 4 324349
-0.004539 0.005092 0.119940 0.048409 0.014568 0.074940 -0.062500 0 0 0 0 0 0 4 325351
-0.004542 0.005090 0.119940 0.002902 -0.008688 0.065395 -0.062500 0 0 0 0 0 0 4 326349
-0.004543 0.005090 0.119940 -0.020186 -0.020310 0.061949 -0.062500 0 0 0 0 0 0 4 327356
-0.004544 0.005089 0.119940 -0.031828 -0.026063 0.060722 -0.062500 0 0 0 0 0 0 4 328343
-0.004545 0.005089 0.119940 -0.037662 -0.028926 0.060293 -0.062500 0 0 0 0 0 0 4 329358
-0.004545 0.005089 0.119940 -0.040600 -0.030350 0.060142 -0.062500 0 0 0 0 0 0 4 330350
-0.004545 0.005089 0.119940 -0.042060 -0.031047 0.060091 -0.062500 0 0 0 0 0 0 4 331357
-0.004545 0.005089 0.119940 -0.042790 -0.031409 0.060071 -0.062500 0 0 0 0 0 0 4 332360
-0.004545 0.005089 0.119940 -0.043165 -0.031579 0.060067 -0.062500 0 0 0 0 0 0 4 333355
-0.004545 0.005089 0.119940 -0.043350 -0.031674 0.060064 -0.062500 0 0 0 0 0 0 4 334346
-0.004545 0.005089 0.119940 -0.043444 -0.031717 0.060068 -0.062500 0 0 0 0 0 0 4 335356
-0.004545 0.005089 0.119940 -0.043481 -0.031735 0.060061 -0.062500 0 0 0 0 0 0 4 336360
-0.004545 0.005089 0.119940 -0.043501 -0.031753 0.060067 -0.062500 0 0 0 0 0 0 4 337344
-0.004545 0.005089 0.119940 -0.043526 -0.031750 0.060059 -0.062500 0 0 0 0 0 0 4 338353
-0.004545 0.005089 0.119940 -0.043525 -0.031760 0.060066 -0.062500 0 0 0 0 0 0 4 339333
-0.004545 0.005089 0.119940 -0.043528 -0.031751 0.060059 -0.062500 0 0 0 0 0 0 4 340333
-0.004545 0.005089 0.119940 -0.043525 -0.031760 0.060066 -0.062500 0 0 0 0 0 0 4 341350
-0.004545 0.005089 0.119940 -0.043525 -0.031761 0.060067 -0.062500 0 0 0 0 0 0 4 342349
-0.004545 0.005089 0.119940 -0.043528 -0.031751 0.060059 -0.062500 0 0 0 0 0 0 4 343333
-0.004545 0.005089 0.119940 -0.043525 -0.031760 0.060066 -0.062500 0 0 0 0 0 0 4 344332
-0.004545 0.005089 0.119940 -0.043528 -0.031751 0.060059 -0.062500 0 0 0 0 0 0 4 345359
-0.004545 0.005089 0.119940 -0.043525 -0.031760 0.060066 -0.062500 0 0 0 0 0 0 4 346354
-0.004545 0.005089 0.119940 -0.043548 -0.031757 0.060058 -0.062500 0 0 0 0 0 0 4 347334
-0.004545 0.005089 0.119940 -0.043527 -0.031761 0.060066 -0.062500 0 0 0 0 0 0 4 348355
-0.004545 0.005089 0.119940 -0.043525 -0.031761 0.060067 -0.062500 0 0 0 0 0 0 4 349352
-0.004545 0.005089 0.119940 -0.043528 -0.031751 0.060059 -0.062500 0 0 0 0 0 0 4 350352
-0.004545 0.005089 0.119940 -0.043525 -0.031760 0.060066 -0.062500 0 0 0 0 0 0 4 351349
-0.004545 0.005089 0.119940 -0.043536 -0.031760 0.060052 -0.062500 0 0 0 0 0 0 4 352350
-0.004545 0.005089 0.119940 -0.043538 -0.031758 0.060071 -0.062500 0 0 0 0 0 0 4 353351
-0.004545 0.005089 0.119940 -0.043526 -0.031761 0.060067 -0.062500 0 0 0 0 0 0 4 354350
-0.004545 0.005089 0.119940 -0.043528 -0.031751 0.060059 -0.062500 0 0 0 0 0 0 4 355348
-0.004545 0.005089 0.119940 -0.043525 -0.031760 0.060066 -0.062500 0 0 0 0 0 0 4 356348
-0.004545 0.005089 0.119940 -0.043536 -0.031760 0.060052 -0.062500 0 0 0 0 0 0 4 357351
-0.004545 0.005089 0.119940 -0.043538 -0.031758 0.060071 -0.062500 0 0 0 0 0 0 4 358353
-0.004558 0.005075 0.119930 0.122467 0.152030 0.203230 -0.062500 0 0 0 0 0 0 4 359350
-0.004564 0.005068 0.119926 0.058496 0.076133 0.133763 -0.062500 0 0 0 0 0 0 4 360333
-0.004568 0.005064 0.119925 0.010230 0.022953 0.097450 -0.062500 0 0 0 0 0 0 4 361351
-0.004569 0.005063 0.119924 -0.016065 -0.004622 0.083518 -0.062500 0 0 0 0 0 0 4 362349
-0.004570 0.005062 0.119924 -0.029637 -0.018309 0.078520 -0.062500 0 0 0 0 0 0 4 363330
-0.004571 0.005062 0.119924 -0.036536 -0.025076 0.076763 -0.062500 0 0 0 0 0 0 4 364351
-0.004571 0.005061 0.119924 -0.040015 -0.028438 0.076145 -0.062500 0 0 0 0 0 0 4 365332
-0.004571 0.005061 0.119924 -0.041762 -0.030108 0.075922 -0.062500 0 0 0 0 0 0 4 366327
-0.004571 0.005061 0.119924 -0.042641 -0.030934 0.075854 -0.062500 0 0 0 0 0 0 4 367343
-0.004571 0.005061 0.119924 -0.043088 -0.031340 0.075822 -0.062500 0 0 0 0 0 0 4 368349
-0.004571 0.005061 0.119924 -0.043312 -0.031562 0.075814 -0.062500 0 0 0 0 0 0 4 369352
-0.004571 0.005061 0.119924 -0.043418 -0.031656 0.075800 -0.062500 0 0 0 0 0 0 4 370354
-0.004571 0.005061 0.119924 -0.043470 -0.031706 0.075805 -0.062500 0 0 0 0 0 0 4 371349
-0.004571 0.005061 0.119924 -0.043500 -0.031736 0.075806 -0.062500 0 0 0 0 0 0 4 372330
-0.004571 0.005061 0.119924 -0.043522 -0.031745 0.075805 -0.062500 0 0 0 0 0 0 4 373331
-0.004571 0.005061 0.119924 -0.043522 -0.031756 0.075813 -0.062500 0 0 0 0 0 0 4 374348
-0.004571 0.005061 0.119924 -0.043524 -0.031747 0.075806 -0.062500 0 0 0 0 0 0 4 375349
-0.004571 0.005061 0.119924 -0.043530 -0.031765 0.075806 -0.062500 0 0 0 0 0 0 4 376347
-0.004571 0.005061 0.119924 -0.043533 -0.031756 0.075799 -0.062500 0 0 0 0 0 0 4 377407
-0.004571 0.005061 0.119924 -0.043535 -0.031754 0.075818 -0.062500 0 0 0 0 0 0 4 378402
-0.004571 0.005061 0.119924 -0.043531 -0.031766 0.075808 -0.062500 0 0 0 0 0 0 4 379411
-0.004571 0.005061 0.119924 -0.043525 -0.031748 0.075806 -0.062500 0 0 0 0 0 0 4 380405
-0.004571 0.005061 0.119924 -0.043530 -0.031765 0.075806 -0.062500 0 0 0 0 0 0 4 381391
-0.004591 0.005066 0.119933 0.209865 -0.094168 -0.049880 -0.062500 0 0 0 0 0 0 4 382405
-0.004600 0.005068 0.119936 0.106383 -0.067148 0.011201 -0.062500 0 0 0 0 0 0 4 383389
-0.004605 0.005069 0.119937 0.032991 -0.049146 0.043068 -0.062500 0 0 0 0 0 0 4 384406
-0.004607 0.005070 0.119938 -0.005373 -0.040181 0.055260 -0.062500 0 0 0 0 0 0 4 385347
-0.004608 0.005070 0.119938 -0.024561 -0.035844 0.059632 -0.062500 0 0 0 0 0 0 4 386348
-0.004609 0.005070 0.119938 -0.034086 -0.033758 0.061166 -0.062500 0 0 0 0 0 0 4 387338
-0.004609 0.005070 0.119938 -0.038827 -0.032750 0.061715 -0.062500 0 0 0 0 0 0 4 388348
-0.004609 0.005070 0.119938 -0.041193 -0.032248 0.061888 -0.062500 0 0 0 0 0 0 4 389338
-0.004609 0.005070 0.119938 -0.042354 -0.031998 0.061971 -0.062500 0 0 0 0 0 0 4 390348
-0.004609 0.005070 0.119938 -0.042940 -0.031877 0.061983 -0.062500 0 0 0 0 0 0 4 391350
-0.004609 0.005070 0.119938 -0.043238 -0.031820 0.061992 -0.062500 0 0 0 0 0 0 4 392346
-0.004609 0.005070 0.119938 -0.043395 -0.031786 0.061997 -0.062500 0 0 0 0 0 0 4 393350
-0.004609 0.005070 0.119938 -0.043457 -0.031772 0.062000 -0.062500 0 0 0 0 0 0 4 394337
-0.004609 0.005070 0.119938 -0.043495 -0.031773 0.062006 -0.062500 0 0 0 0 0 0 4 395348
-0.004610 0.005070 0.119938 -0.043502 -0.031763 0.061999 -0.062500 0 0 0 0 0 0 4 396336
-0.004610 0.005070 0.119938 -0.043515 -0.031759 0.062004 -0.062500 0 0 0 0 0 0 4 397346
-0.004629 0.005075 0.119947 0.210002 -0.094180 -0.063532 -0.062500 0 0 0 0 0 0 4 398337
-0.004639 0.005077 0.119950 0.106435 -0.067166 -0.002531 -0.062500 0 0 0 0 0 0 4 399352
-0.004643 0.005078 0.119951 0.033017 -0.049162 0.029288 -0.062500 0 0 0 0 0 0 4 400337
-0.004646 0.005079 0.119952 -0.005366 -0.040184 0.041470 -0.062500 0 0 0 0 0 0 4 401347
-0.004647 0.005079 0.119952 -0.024561 -0.035844 0.045832 -0.062500 0 0 0 0 0 0 4 402348
-0.004647 0.005079 0.119952 -0.034091 -0.033757 0.047381 -0.062500 0 0 0 0 0 0 4 403355
-0.004660 0.005065 0.119942 0.126996 0.150970 0.191323 -0.062500 0 0 0 0 0 0 4 404366
-0.004667 0.005058 0.119938 0.060784 0.075584 0.121954 -0.062500 0 0 0 0 0 0 4 405355
-0.004671 0.005055 0.119937 0.011419 0.022682 0.085628 -0.062500 0 0 0 0 0 0 4 406354
-0.004672 0.005053 0.119936 -0.015468 -0.004753 0.071699 -0.062500 0 0 0 0 0 0 4 407345
-0.004673 0.005052 0.119936 -0.029338 -0.018366 0.066706 -0.062500 0 0 0 0 0 0 4 408354
-0.004693 0.005057 0.119945 0.213671 -0.091811 -0.060381 -0.062500 0 0 0 0 0 0 4 409344
-0.004703 0.005059 0.119948 0.106475 -0.068137 -0.000109 -0.062500 0 0 0 0 0 0 4 410352
-0.004708 0.005060 0.119949 0.031233 -0.051772 0.031442 -0.062500 0 0 0 0 0 0 4 411354
-0.004710 0.005060 0.119950 -0.008068 -0.043620 0.043525 -0.062500 0 0 0 0 0 0 4 412355
-0.004711 0.005061 0.119950 -0.027706 -0.039697 0.047861 -0.062500 0 0 0 0 0 0 4 413358
-0.004712 0.005061 0.119950 -0.037464 -0.037822 0.049389 -0.062500 0 0 0 0 0 0 4 414350
-0.004732 0.005066 0.119959 0.211448 -0.099357 -0.075243 -0.062500 0 0 0 0 0 0 4 415351
-0.004742 0.005068 0.119962 0.105341 -0.071889 -0.014251 -0.062500 0 0 0 0 0 0 4 416347
-0.004746 0.005069 0.119963 0.030648 -0.053656 0.017555 -0.062500 0 0 0 0 0 0 4 417350
-0.004749 0.005069 0.119963 -0.008359 -0.044553 0.029717 -0.062500 0 0 0 0 0 0 4 418349
-0.004750 0.005070 0.119963 -0.027853 -0.040167 0.034086 -0.062500 0 0 0 0 0 0 4 419349
-0.004751 0.005070 0.119964 -0.037542 -0.038056 0.035636 -0.062500 0 0 0 0 0 0 4 420329
-0.004770 0.005075 0.119972 0.211542 -0.099486 -0.088849 -0.062500 0 0 0 0 0 0 4 421354
-0.004780 0.005077 0.119976 0.105388 -0.071948 -0.027921 -0.062500 0 0 0 0 0 0 4 422353
-0.004785 0.005078 0.119977 0.030669 -0.053695 0.003831 -0.062500 0 0 0 0 0 0 4 423353
-0.004787 0.005079 0.119977 -0.008357 -0.044577 0.015982 -0.062500 0 0 0 0 0 0 4 424350
-0.004788 0.005079 0.119977 -0.027863 -0.040177 0.020354 -0.062500 0 0 0 0 0 0 4 425414
-0.004789 0.005079 0.119977 -0.037539 -0.038048 0.021893 -0.062500 0 0 0 0 0 0 4 426406
-0.004822 0.005070 0.119976 0.377260 0.084122 0.041272 -0.062500 0 0 0 0 0 0 4 427404
-0.004838 0.005065 0.119975 0.207368 0.035831 0.032471 -0.062500 0 0 0 0 0 0 4 428416
-0.004846 0.005063 0.119975 0.084471 0.000970 0.027720 -0.062500 0 0 0 0 0 0 4 429383
-0.004850 0.005062 0.119975 0.019142 -0.017461 0.025874 -0.062500 0 0 0 0 0 0 4 430383
-0.004852 0.005061 0.119975 -0.013940 -0.026746 0.025185 -0.062500 0 0 0 0 0 0 4 431381
-0.004873 0.005066 0.119984 0.223625 -0.093881 -0.099704 -0.062500 0 0 0 0 0 0 4 432408
-0.004883 0.005068 0.119987 0.111425 -0.069170 -0.039242 -0.062500 0 0 0 0 0 0 4 433383
-0.004888 0.005069 0.119988 0.033678 -0.052313 -0.007671 -0.062500 0 0 0 0 0 0 4 434401
-0.004890 0.005069 0.119989 -0.006865 -0.043889 0.004417 -0.062500 0 0 0 0 0 0 4 435381
-0.004892 0.005069 0.119989 -0.027102 -0.039830 0.008757 -0.062500 0 0 0 0 0 0 4 436381
-0.004912 0.005074 0.119998 0.215241 -0.106580 -0.114215 -0.062500 0 0 0 0 0 0 4 437383
-0.004934 0.005062 0.119991 0.271706 0.104960 0.090771 -0.062500 0 0 0 0 0 0 4 438413
-0.004946 0.005057 0.119988 0.132037 0.047653 0.052743 -0.062500 0 0 0 0 0 0 4 439405
-0.004952 0.005054 0.119987 0.044229 0.003765 0.028370 -0.062500 0 0 0 0 0 0 4 440382
-0.004974 0.005057 0.119996 0.252517 -0.081837 -0.105605 -0.062500 0 0 0 0 0 0 4 441405
-0.004985 0.005059 0.119999 0.125057 -0.066333 -0.048729 -0.062500 0 0 0 0 0 0 4 442410
-0.004991 0.005060 0.120000 0.039585 -0.054007 -0.018461 -0.062500 0 0 0 0 0 0 4 443414
-0.004993 0.005060 0.120000 -0.004816 -0.047840 -0.006833 -0.062500 0 0 0 0 0 0 4 444410
-0.004995 0.005060 0.120000 -0.027022 -0.044903 -0.002654 -0.062500 0 0 0 0 0 0 4 445414
-0.005015 0.005065 0.120009 0.216477 -0.106042 -0.125310 -0.062500 0 0 0 0 0 0 4 446402
-0.005025 0.005067 0.120012 0.106888 -0.078360 -0.064522 -0.062500 0 0 0 0 0 0 4 447414
-0.005030 0.005068 0.120013 0.030436 -0.059982 -0.032870 -0.062500 0 0 0 0 0 0 4 448382
-0.005045 0.005055 0.120004 0.155821 0.132661 0.123503 -0.062500 0 0 0 0 0 0 4 449385
-0.005072 0.005053 0.120009 0.327152 -0.001238 -0.066010 -0.062500 0 0 0 0 0 0 4 450381
-0.005086 0.005052 0.120011 0.165071 -0.025146 -0.040867 -0.062500 0 0 0 0 0 0 4 451380
-0.005093 0.005051 0.120011 0.060151 -0.033590 -0.022962 -0.062500 0 0 0 0 0 0 4 452380
-0.005096 0.005051 0.120012 0.005602 -0.037736 -0.015794 -0.062500 0 0 0 0 0 0 4 453382
-0.005117 0.005056 0.120021 0.233422 -0.109688 -0.136959 -0.062500 0 0 0 0 0 0 4 454411
-0.005128 0.005058 0.120024 0.115541 -0.083798 -0.075949 -0.062500 0 0 0 0 0 0 4 455404
-0.005146 0.005045 0.120014 0.200018 0.117084 0.100238 -0.062500 0 0 0 0 0 0 4 456414
-0.005155 0.005039 0.120011 0.094820 0.050059 0.042367 -0.062500 0 0 0 0 0 0 4 457410
-0.005159 0.005035 0.120010 0.025877 0.001201 0.010051 -0.062500 0 0 0 0 0 0 4 458388
-0.005181 0.005039 0.120019 0.244146 -0.086841 -0.126045 -0.062500 0 0 0 0 0 0 4 459404
-0.005192 0.005040 0.120021 0.121079 -0.072513 -0.070574 -0.062500 0 0 0 0 0 0 4 460387
-0.005198 0.005041 0.120023 0.037781 -0.060745 -0.040855 -0.062500 0 0 0 0 0 0 4 461389
-0.005200 0.005041 0.120023 -0.005539 -0.054822 -0.029409 -0.062500 0 0 0 0 0 0 4 462404
-0.005221 0.005046 0.120032 0.227850 -0.114607 -0.148701 -0.062500 0 0 0 0 0 0 4 463387
-0.005244 0.005034 0.120025 0.277622 0.097072 0.057364 -0.062500 0 0 0 0 0 0 4 464402
-0.005256 0.005029 0.120022 0.135252 0.040070 0.019071 -0.062500 0 0 0 0 0 0 4 465389
-0.005262 0.005026 0.120021 0.046098 -0.003629 -0.005488 -0.062500 0 0 0 0 0 0 4 466404
-0.005284 0.005029 0.120030 0.254424 -0.089220 -0.138421 -0.062500 0 0 0 0 0 0 4 467386
-0.005295 0.005031 0.120033 0.126183 -0.073683 -0.082156 -0.062500 0 0 0 0 0 0 4 468387
-0.005301 0.005031 0.120034 0.040304 -0.061311 -0.052171 -0.062500 0 0 0 0 0 0 4 469346
-0.005336 0.005023 0.120032 0.417364 0.059006 -0.018773 -0.062500 0 0 0 0 0 0 4 470335
-0.005353 0.005018 0.120032 0.227520 0.013333 -0.025051 -0.062500 0 0 0 0 0 0 4 471346
-0.005362 0.005016 0.120032 0.094639 -0.020224 -0.029185 -0.062500 0 0 0 0 0 0 4 472334
-0.005366 0.005015 0.120032 0.024320 -0.038003 -0.030853 -0.062500 0 0 0 0 0 0 4 473345
-0.005388 0.005019 0.120041 0.244143 -0.109578 -0.154284 -0.062500 0 0 0 0 0 0 4 474334
-0.005399 0.005021 0.120044 0.121721 -0.087044 -0.094895 -0.062500 0 0 0 0 0 0 4 475345
-0.005404 0.005022 0.120045 0.038841 -0.071228 -0.063835 -0.062500 0 0 0 0 0 0 4 476334
-0.005427 0.005027 0.120054 0.251293 -0.125940 -0.174595 -0.062500 0 0 0 0 0 0 4 477345
-0.005450 0.005016 0.120047 0.289710 0.088035 0.034411 -0.062500 0 0 0 0 0 0 4 478334
-0.005462 0.005010 0.120044 0.142129 0.032318 -0.003276 -0.062500 0 0 0 0 0 0 4 479346
-0.005488 0.005012 0.120052 0.306025 -0.073395 -0.150153 -0.062500 0 0 0 0 0 0 4 480334
-0.005501 0.005013 0.120055 0.153167 -0.069067 -0.100390 -0.062500 0 0 0 0 0 0 4 481346
-0.005507 0.005013 0.120056 0.054687 -0.062309 -0.072858 -0.062500 0 0 0 0 0 0 4 482346
-0.005530 0.005018 0.120065 0.259529 -0.121542 -0.184509 -0.062500 0 0 0 0 0 0 4 483361
-0.005541 0.005021 0.120068 0.131220 -0.098297 -0.121335 -0.062500 0 0 0 0 0 0 4 484344
-0.005559 0.005008 0.120059 0.208842 0.103582 0.056485 -0.062500 0 0 0 0 0 0 4 485350
-0.005588 0.005006 0.120064 0.357042 -0.025286 -0.123684 -0.062500 0 0 0 0 0 0 4 486343
-0.005602 0.005005 0.120066 0.181983 -0.046710 -0.096884 -0.062500 0 0 0 0 0 0 4 487342
-0.005610 0.005005 0.120067 0.070529 -0.053921 -0.078555 -0.062500 0 0 0 0 0 0 4 488327
-0.005633 0.005009 0.120076 0.268796 -0.120120 -0.193165 -0.062500 0 0 0 0 0 0 4 489334
-0.005644 0.005012 0.120079 0.134919 -0.094957 -0.131366 -0.062500 0 0 0 0 0 0 4 490348
-0.005650 0.005013 0.120080 0.046338 -0.077848 -0.099514 -0.062500 0 0 0 0 0 0 4 491341
-0.005685 0.005004 0.120079 0.420791 0.051018 -0.063398 -0.062500 0 0 0 0 0 0 4 492335
-0.005703 0.004999 0.120078 0.230293 0.006595 -0.070439 -0.062500 0 0 0 0 0 0 4 493348
-0.005731 0.005002 0.120087 0.353273 -0.088983 -0.196592 -0.062500 0 0 0 0 0 0 4 494353
-0.005745 0.005003 0.120090 0.179723 -0.083815 -0.139429 -0.062500 0 0 0 0 0 0 4 495348
-0.005752 0.005004 0.120091 0.069828 -0.074526 -0.109288 -0.062500 0 0 0 0 0 0 4 496346
-0.005788 0.004995 0.120089 0.433627 0.050348 -0.073166 -0.062500 0 0 0 0 0 0 4 497346
-0.005806 0.004990 0.120089 0.237762 0.004033 -0.080712 -0.062500 0 0 0 0 0 0 4 498346
-0.005815 0.004988 0.120089 0.101764 -0.029780 -0.085506 -0.062500 0 0 0 0 0 0 4 499344
-0.005839 0.004992 0.120097 0.286405 -0.110404 -0.208628 -0.062500 0 0 0 0 0 0 4 500345
-0.005851 0.004994 0.120100 0.144824 -0.092408 -0.150567 -0.062500 0 0 0 0 0 0 4 501346
-0.005857 0.004994 0.120101 0.052305 -0.078819 -0.120090 -0.062500 0 0 0 0 0 0 4 502348
-0.005880 0.005000 0.120110 0.261116 -0.134751 -0.229406 -0.062500 0 0 0 0 0 0 4 503350
-0.005903 0.004988 0.120103 0.295778 0.078366 -0.020312 -0.062500 0 0 0 0 0 0 4 504329
-0.005915 0.004982 0.120100 0.147262 0.022553 -0.058855 -0.062500 0 0 0 0 0 0 4 505348
-0.005941 0.004984 0.120108 0.311766 -0.083288 -0.204496 -0.062500 0 0 0 0 0 0 4 506345
-0.005954 0.004985 0.120111 0.158003 -0.078953 -0.155759 -0.062500 0 0 0 0 0 0 4 507345
-0.005973 0.004972 0.120101 0.224475 0.106970 0.017684 -0.062500 0 0 0 0 0 0 4 508346
-0.006002 0.004970 0.120107 0.367961 -0.027775 -0.163266 -0.062500 0 0 0 0 0 0 4 509350
-0.006017 0.004969 0.120109 0.189410 -0.052040 -0.138146 -0.062500 0 0 0 0 0 0 4 510345
-0.006024 0.004968 0.120109 0.076152 -0.060620 -0.120538 -0.062500 0 0 0 0 0 0 4 511343
-0.006060 0.004959 0.120108 0.437989 0.055081 -0.087324 -0.062500 0 0 0 0 0 0 4 512345
-0.006078 0.004954 0.120107 0.240957 0.004493 -0.097247 -0.062500 0 0 0 0 0 0 4 513347
-0.006087 0.004952 0.120107 0.104317 -0.031380 -0.103012 -0.062500 0 0 0 0 0 0 4 514344
-0.006111 0.004955 0.120115 0.289219 -0.113068 -0.225524 -0.062500 0 0 0 0 0 0 4 515326
-0.006136 0.004943 0.120108 0.310445 0.087003 -0.021273 -0.062500 0 0 0 0 0 0 4 516345
-0.006148 0.004937 0.120105 0.155617 0.024988 -0.062079 -0.062500 0 0 0 0 0 0 4 517347
-0.006174 0.004939 0.120113 0.319094 -0.086974 -0.207762 -0.062500 0 0 0 0 0 0 4 518344
-0.006187 0.004939 0.120115 0.163407 -0.084182 -0.159763 -0.062500 0 0 0 0 0 0 4 519344
-0.006213 0.004945 0.120125 0.320806 -0.140940 -0.252876 -0.062500 0 0 0 0 0 0 4 520347
-0.006239 0.004933 0.120118 0.326675 0.071664 -0.037376 -0.062500 0 0 0 0 0 0 4 521346
-0.006252 0.004927 0.120115 0.164476 0.015887 -0.074313 -0.062500 0 0 0 0 0 0 4 522344
-0.006278 0.004929 0.120123 0.322896 -0.089988 -0.218279 -0.062500 0 0 0 0 0 0 4 523347
-0.006303 0.004916 0.120115 0.328294 0.096747 -0.022803 -0.062500 0 0 0 0 0 0 4 524353
-0.006316 0.004910 0.120112 0.165553 0.028245 -0.067154 -0.062500 0 0 0 0 0 0 4 525403
-0.006323 0.004907 0.120111 0.066027 -0.021056 -0.094135 -0.062500 0 0 0 0 0 0 4 526412
-0.006346 0.004910 0.120119 0.271512 -0.109630 -0.224174 -0.062500 0 0 0 0 0 0 4 527411
-0.006370 0.004897 0.120112 0.302051 0.086812 -0.022800 -0.062500 0 0 0 0 0 0 4 528408
-0.006382 0.004891 0.120109 0.160681 0.002367 -0.065128 -0.062500 0 0 0 0 0 0 4 529404
-0.006408 0.004893 0.120117 0.327658 -0.110028 -0.210613 -0.062500 0 0 0 0 0 0 4 530377
-0.006421 0.004894 0.120119 0.163744 -0.086387 -0.163245 -0.062500 0 0 0 0 0 0 4 531380
[truncated: 5,470,717 more chars]
