# Supplementary material for: Increasing Patient Engagement in Rehabilitation Exercises Using Computer-Based Citizen Science
Source: PLoS One. 2015 Mar 20;10(3):e0117013. doi: 10.1371/journal.pone.0117013 (PMC4368773; doi:10.1371/journal.pone.0117013)
Supplement: S3 Dataset — (ZIP) [file pone.0117013.s003.zip › Dataset_S3/H25/H25_with.dat]

-0.024107 -0.006740 0.170249 -1.540144 0.419157 -3.237475 -0.000000 1 0 0 0 0 0 0 976
-0.024031 -0.006761 0.170367 -1.137125 0.310632 -1.883688 -0.000031 1 0 0 0 0 0 0 1973
-0.023953 -0.006777 0.170482 -1.105741 0.246624 -1.729925 -0.000062 1 0 0 0 0 0 0 2974
-0.023851 -0.006798 0.170595 -1.402063 0.309676 -1.712801 -0.000094 1 0 0 0 0 0 0 3973
-0.023752 -0.006836 0.170698 -1.384783 0.538963 -1.603988 -0.000125 1 0 0 0 0 0 0 4975
-0.023654 -0.006847 0.170785 -1.365484 0.218250 -1.405978 -0.000156 1 0 0 0 0 0 0 5974
-0.023561 -0.006881 0.170860 -1.286691 0.476813 -1.264734 -0.000187 1 0 0 0 0 0 0 6973
-0.023493 -0.006883 0.170920 -0.945828 0.098630 -1.061577 -0.000219 1 0 0 0 0 0 0 7977
-0.023453 -0.006884 0.170963 -0.537203 0.046748 -0.848877 -0.000250 1 0 0 0 0 0 0 8975
-0.023416 -0.006870 0.170992 -0.448642 -0.145372 -0.674309 -0.000281 1 0 0 0 0 0 0 9976
-0.023381 -0.006849 0.171015 -0.401196 -0.257721 -0.595532 -0.000313 1 0 0 0 0 0 0 10981
-0.023362 -0.006839 0.171026 -0.176240 -0.126855 -0.456528 -0.000344 1 0 0 0 0 0 0 11978
-0.023329 -0.006841 0.171031 -0.327351 0.052166 -0.389009 -0.000375 1 0 0 0 0 0 0 12982
-0.023301 -0.006828 0.171027 -0.279587 -0.120429 -0.297731 -0.000406 1 0 0 0 0 0 0 13977
-0.023264 -0.006829 0.171026 -0.373861 0.042170 -0.330162 -0.000437 1 0 0 0 0 0 0 14973
-0.023200 -0.006844 0.171024 -0.726219 0.244342 -0.361750 -0.000468 1 0 0 0 0 0 0 15967
-0.023133 -0.006845 0.171018 -0.788320 0.084491 -0.319874 -0.000500 1 0 0 0 0 0 0 16979
-0.023077 -0.006852 0.171014 -0.643729 0.159855 -0.379238 -0.000531 1 0 0 0 0 0 0 17979
-0.023003 -0.006871 0.171012 -0.848602 0.309175 -0.423570 -0.000562 1 0 0 0 0 0 0 18974
-0.022921 -0.006894 0.171010 -0.975461 0.396756 -0.457674 -0.000594 1 0 0 0 0 0 0 19973
-0.022834 -0.006920 0.171008 -1.037368 0.443621 -0.486571 -0.000625 1 0 0 0 0 0 0 20975
-0.022756 -0.006927 0.171001 -0.924475 0.193663 -0.443094 -0.000656 1 0 0 0 0 0 0 21972
-0.022709 -0.006952 0.170989 -0.497109 0.412322 -0.389377 -0.000687 1 0 0 0 0 0 0 22955
-0.022663 -0.006971 0.170983 -0.429246 0.369020 -0.486235 -0.000719 1 0 0 0 0 0 0 23979
-0.022606 -0.006974 0.170973 -0.567944 0.152486 -0.481012 -0.000750 1 0 0 0 0 0 0 24962
-0.022577 -0.006976 0.170969 -0.192507 0.113406 -0.566493 -0.000782 1 0 0 0 0 0 0 25993
-0.022540 -0.006984 0.170966 -0.256813 0.196772 -0.621909 -0.000812 1 0 0 0 0 0 0 26975
-0.022510 -0.006974 0.170959 -0.171733 -0.025385 -0.592535 -0.000844 1 0 0 0 0 0 0 27977
-0.022487 -0.006991 0.170947 -0.048054 0.306869 -0.565684 -0.000905 1 0 0 0 0 0 0 29943
-0.022441 -0.006992 0.170934 -0.325303 0.146047 -0.589522 -0.000940 1 0 0 0 0 0 0 31058
-0.022396 -0.007000 0.170928 -0.335541 0.216249 -0.690954 -0.000971 1 0 0 0 0 0 0 32053
-0.022350 -0.007011 0.170925 -0.327553 0.268403 -0.760123 -0.001002 1 0 0 0 0 0 0 33035
-0.022320 -0.007039 0.170914 -0.127932 0.487891 -0.694738 -0.001034 1 0 0 0 0 0 0 34053
-0.022282 -0.007059 0.170908 -0.191279 0.428871 -0.777597 -0.001064 1 0 0 0 0 0 0 35034
-0.022240 -0.007077 0.170905 -0.238163 0.384504 -0.841152 -0.001096 1 0 0 0 0 0 0 36050
-0.022197 -0.007093 0.170903 -0.260859 0.362597 -0.885086 -0.001127 1 0 0 0 0 0 0 37035
-0.022152 -0.007108 0.170901 -0.268493 0.353537 -0.919825 -0.001159 1 0 0 0 0 0 0 38050
-0.022107 -0.007123 0.170900 -0.266361 0.351574 -0.954238 -0.001196 1 0 0 0 0 0 0 39241
-0.022062 -0.007138 0.170898 -0.263781 0.351581 -0.976888 -0.001221 1 0 0 0 0 0 0 40061
-0.022039 -0.007145 0.170898 0.041123 0.259435 -1.009599 -0.001251 1 0 0 0 0 0 0 41024
-0.022005 -0.007156 0.170897 -0.070898 0.299991 -1.031155 -0.001281 1 0 0 0 0 0 0 41981
-0.021988 -0.007162 0.170897 0.149784 0.236537 -1.062364 -0.001313 1 0 0 0 0 0 0 42990
-0.021956 -0.007172 0.170896 -0.006908 0.292145 -1.082881 -0.001343 1 0 0 0 0 0 0 43967
-0.021918 -0.007184 0.170895 -0.107449 0.330469 -1.105600 -0.001375 1 0 0 0 0 0 0 44978
-0.021898 -0.007190 0.170894 0.142658 0.258313 -1.137082 -0.001406 1 0 0 0 0 0 0 45967
-0.021866 -0.007200 0.170893 0.003297 0.308916 -1.158579 -0.001438 1 0 0 0 0 0 0 46976
-0.021827 -0.007213 0.170892 -0.088701 0.344572 -1.180886 -0.001469 1 0 0 0 0 0 0 47968
-0.021807 -0.007219 0.170892 0.165972 0.271119 -1.213139 -0.001500 1 0 0 0 0 0 0 48973
-0.021789 -0.007244 0.170882 0.220143 0.511859 -1.121436 -0.001531 1 0 0 0 0 0 0 49978
-0.021758 -0.007263 0.170877 0.058343 0.471101 -1.191643 -0.001563 1 0 0 0 0 0 0 50985
-0.021753 -0.007252 0.170869 0.396454 0.064588 -1.188181 -0.001594 1 0 0 0 0 0 0 51972
-0.021728 -0.007253 0.170865 0.176854 0.195684 -1.254848 -0.001625 1 0 0 0 0 0 0 52978
-0.021693 -0.007261 0.170862 0.029758 0.296515 -1.304966 -0.001656 1 0 0 0 0 0 0 53968
-0.021675 -0.007265 0.170861 0.254482 0.258159 -1.351672 -0.001687 1 0 0 0 0 0 0 54975
-0.021658 -0.007289 0.170851 0.292638 0.517074 -1.266203 -0.001719 1 0 0 0 0 0 0 55974
-0.021627 -0.007308 0.170845 0.122241 0.485294 -1.339285 -0.001750 1 0 0 0 0 0 0 56974
-0.021589 -0.007325 0.170842 0.019023 0.455246 -1.397001 -0.001781 1 0 0 0 0 0 0 57962
-0.021570 -0.007334 0.170840 0.267420 0.346489 -1.448402 -0.001812 1 0 0 0 0 0 0 58975
-0.021552 -0.007360 0.170830 0.317103 0.569985 -1.364518 -0.001843 1 0 0 0 0 0 0 59968
-0.021521 -0.007380 0.170825 0.152513 0.520368 -1.438813 -0.001875 1 0 0 0 0 0 0 60981
-0.021520 -0.007405 0.170813 0.542691 0.578464 -1.393457 -0.001906 1 0 0 0 0 0 0 61973
-0.021497 -0.007424 0.170807 0.302732 0.520711 -1.479280 -0.001937 1 0 0 0 0 0 0 62974
-0.021501 -0.007449 0.170795 0.630377 0.582269 -1.439096 -0.001969 1 0 0 0 0 0 0 63971
-0.021495 -0.007483 0.170780 0.547802 0.718646 -1.413859 -0.002000 1 0 0 0 0 0 0 64975
-0.021493 -0.007500 0.170773 0.596017 0.513649 -1.535846 -0.002031 1 0 0 0 0 0 0 65971
-0.021494 -0.007509 0.170755 0.658315 0.393134 -1.428333 -0.002062 1 0 0 0 0 0 0 66974
-0.021510 -0.007528 0.170738 0.865991 0.516586 -1.449509 -0.002094 1 0 0 0 0 0 0 67970
-0.021496 -0.007545 0.170729 0.501042 0.502029 -1.582391 -0.002125 1 0 0 0 0 0 0 68975
-0.021504 -0.007568 0.170716 0.761286 0.586248 -1.566087 -0.002156 1 0 0 0 0 0 0 69978
-0.021486 -0.007587 0.170709 0.451901 0.542691 -1.665615 -0.002187 1 0 0 0 0 0 0 70974
-0.021469 -0.007619 0.170696 0.444474 0.706268 -1.621805 -0.002219 1 0 0 0 0 0 0 71976
-0.021452 -0.007656 0.170680 0.462870 0.809074 -1.603088 -0.002250 1 0 0 0 0 0 0 72972
-0.021437 -0.007697 0.170663 0.479999 0.865197 -1.605807 -0.002281 1 0 0 0 0 0 0 73972
-0.021406 -0.007725 0.170654 0.303074 0.704375 -1.733731 -0.002312 1 0 0 0 0 0 0 74970
-0.021406 -0.007753 0.170641 0.685897 0.704085 -1.715657 -0.002344 1 0 0 0 0 0 0 75972
-0.021409 -0.007768 0.170620 0.769376 0.529780 -1.632785 -0.002375 1 0 0 0 0 0 0 76977
-0.021403 -0.007798 0.170601 0.671531 0.706511 -1.664407 -0.002406 1 0 0 0 0 0 0 77972
-0.021393 -0.007835 0.170582 0.611762 0.823962 -1.697999 -0.002437 1 0 0 0 0 0 0 78971
-0.021413 -0.007846 0.170559 1.022495 0.513074 -1.670714 -0.002469 1 0 0 0 0 0 0 79972
-0.021416 -0.007874 0.170538 0.841480 0.697367 -1.721367 -0.002500 1 0 0 0 0 0 0 80975
-0.021434 -0.007903 0.170520 1.015354 0.730757 -1.773981 -0.002531 1 0 0 0 0 0 0 81970
-0.021445 -0.007918 0.170496 0.969671 0.559404 -1.735122 -0.002562 1 0 0 0 0 0 0 82972
-0.021443 -0.007947 0.170475 0.803016 0.736857 -1.788797 -0.002594 1 0 0 0 0 0 0 83970
-0.021450 -0.007999 0.170447 0.898489 1.047158 -1.717830 -0.002625 1 0 0 0 0 0 0 84975
-0.021469 -0.008039 0.170424 1.082970 0.939557 -1.810861 -0.002656 1 0 0 0 0 0 0 85954
-0.021481 -0.008060 0.170399 1.027324 0.677335 -1.801579 -0.002687 1 0 0 0 0 0 0 86970
-0.021480 -0.008093 0.170377 0.853011 0.807867 -1.870131 -0.002719 1 0 0 0 0 0 0 87971
-0.021487 -0.008146 0.170348 0.943321 1.094635 -1.805178 -0.002749 1 0 0 0 0 0 0 88956
-0.021483 -0.008194 0.170324 0.824427 1.071343 -1.891406 -0.002781 1 0 0 0 0 0 0 89964
-0.021484 -0.008219 0.170298 0.887412 0.764881 -1.888350 -0.002812 1 0 0 0 0 0 0 90975
-0.021492 -0.008269 0.170267 0.989303 1.057761 -1.844517 -0.002844 1 0 0 0 0 0 0 91975
-0.021476 -0.008301 0.170236 0.700457 0.875101 -1.867406 -0.002875 1 0 0 0 0 0 0 92970
-0.021476 -0.008355 0.170203 0.879024 1.130680 -1.855917 -0.002906 1 0 0 0 0 0 0 93969
-0.021479 -0.008382 0.170172 0.954465 0.822495 -1.908309 -0.002937 1 0 0 0 0 0 0 94969
-0.021498 -0.008411 0.170133 1.183901 0.819326 -1.833366 -0.002969 1 0 0 0 0 0 0 95971
-0.021501 -0.008448 0.170105 0.998992 0.924626 -1.982252 -0.003000 1 0 0 0 0 0 0 96971
-0.021520 -0.008481 0.170067 1.202455 0.901787 -1.897855 -0.003030 1 0 0 0 0 0 0 97952
-0.021548 -0.008514 0.170025 1.344324 0.885397 -1.853171 -0.003062 1 0 0 0 0 0 0 98970
-0.021543 -0.008538 0.169989 0.933754 0.783830 -1.946999 -0.003094 1 0 0 0 0 0 0 99972
-0.021558 -0.008565 0.169948 1.172897 0.821560 -1.908245 -0.003125 1 0 0 0 0 0 0 100973
-0.021561 -0.008602 0.169903 1.041675 0.949388 -1.879377 -0.003156 1 0 0 0 0 0 0 101970
-0.021580 -0.008636 0.169858 1.259826 0.929848 -1.886641 -0.003187 1 0 0 0 0 0 0 102961
-0.021585 -0.008675 0.169811 1.099236 1.012205 -1.890363 -0.003219 1 0 0 0 0 0 0 103970
-0.021583 -0.008718 0.169763 0.996870 1.066087 -1.903423 -0.003252 1 0 0 0 0 0 0 105034
-0.021577 -0.008762 0.169716 0.947150 1.097524 -1.919998 -0.003283 1 0 0 0 0 0 0 106048
-0.021569 -0.008808 0.169667 0.925942 1.116913 -1.938251 -0.003314 1 0 0 0 0 0 0 107032
-0.021570 -0.008831 0.169614 1.057576 0.846576 -1.890879 -0.003346 1 0 0 0 0 0 0 108045
-0.021566 -0.008866 0.169563 1.006386 0.969118 -1.939270 -0.003377 1 0 0 0 0 0 0 109032
-0.021570 -0.008885 0.169508 1.109175 0.775368 -1.911719 -0.003408 1 0 0 0 0 0 0 110031
-0.021567 -0.008917 0.169456 1.041866 0.939407 -1.971078 -0.003440 1 0 0 0 0 0 0 111048
-0.021548 -0.008942 0.169400 0.830188 0.864674 -1.934427 -0.003470 1 0 0 0 0 0 0 112032
-0.021544 -0.008955 0.169342 1.016937 0.715443 -1.932894 -0.003501 1 0 0 0 0 0 0 113015
-0.021547 -0.008963 0.169284 1.143781 0.631397 -1.942180 -0.003531 1 0 0 0 0 0 0 113966
-0.021546 -0.008991 0.169215 1.098319 0.882900 -1.823060 -0.003562 1 0 0 0 0 0 0 114974
-0.021551 -0.009006 0.169151 1.190625 0.748999 -1.896722 -0.003593 1 0 0 0 0 0 0 115965
-0.021550 -0.009037 0.169079 1.131929 0.950613 -1.818963 -0.003625 1 0 0 0 0 0 0 116975
-0.021566 -0.009032 0.169008 1.354350 0.503156 -1.845780 -0.003656 1 0 0 0 0 0 0 117965
-0.021557 -0.009038 0.168942 1.050048 0.609993 -1.927931 -0.003687 1 0 0 0 0 0 0 118974
-0.021549 -0.009064 0.168869 1.044810 0.892689 -1.860285 -0.003719 1 0 0 0 0 0 0 119968
-0.021552 -0.009079 0.168787 1.200822 0.774343 -1.757165 -0.003750 1 0 0 0 0 0 0 120989
-0.021536 -0.009096 0.168716 0.976923 0.783543 -1.899029 -0.003781 1 0 0 0 0 0 0 121972
-0.021534 -0.009105 0.168634 1.156471 0.704516 -1.802188 -0.003812 1 0 0 0 0 0 0 122958
-0.021503 -0.009104 0.168556 0.786588 0.563761 -1.855232 -0.003844 1 0 0 0 0 0 0 123974
-0.021494 -0.009105 0.168471 1.051940 0.579354 -1.789700 -0.003875 1 0 0 0 0 0 0 124975
-0.021473 -0.009115 0.168382 0.927042 0.697084 -1.740941 -0.003906 1 0 0 0 0 0 0 125973
-0.021470 -0.009122 0.168291 1.152431 0.670112 -1.738496 -0.003937 1 0 0 0 0 0 0 126973
-0.021451 -0.009134 0.168199 0.987727 0.749289 -1.730566 -0.003969 1 0 0 0 0 0 0 127986
-0.021449 -0.009141 0.168107 1.190373 0.701174 -1.748755 -0.004000 1 0 0 0 0 0 0 128988
-0.021431 -0.009154 0.168014 1.012535 0.769640 -1.750018 -0.004032 1 0 0 0 0 0 0 129994
-0.021415 -0.009148 0.167914 1.032461 0.526572 -1.685204 -0.004063 1 0 0 0 0 0 0 130981
-0.021424 -0.009124 0.167813 1.369610 0.278627 -1.670897 -0.004094 1 0 0 0 0 0 0 131983
-0.021422 -0.009099 0.167709 1.263326 0.241731 -1.654395 -0.004125 1 0 0 0 0 0 0 132982
-0.021414 -0.009073 0.167604 1.185257 0.232586 -1.650954 -0.004156 1 0 0 0 0 0 0 133982
-0.021393 -0.009069 0.167504 1.011814 0.519062 -1.726624 -0.004188 1 0 0 0 0 0 0 134982
-0.021389 -0.009068 0.167390 1.232626 0.598889 -1.578090 -0.004219 1 0 0 0 0 0 0 135981
-0.021380 -0.009055 0.167280 1.194886 0.439238 -1.619664 -0.004249 1 0 0 0 0 0 0 136952
-0.021368 -0.009035 0.167171 1.160810 0.340003 -1.656012 -0.004281 1 0 0 0 0 0 0 137952
-0.021345 -0.009034 0.167051 1.017036 0.583520 -1.534631 -0.004312 1 0 0 0 0 0 0 138976
-0.021326 -0.009020 0.166938 1.065085 0.442288 -1.613018 -0.004344 1 0 0 0 0 0 0 139985
-0.021285 -0.009007 0.166825 0.784340 0.444940 -1.649445 -0.004375 1 0 0 0 0 0 0 140988
-0.021256 -0.008988 0.166697 0.932167 0.358582 -1.468820 -0.004406 1 0 0 0 0 0 0 141978
-0.021235 -0.008964 0.166579 1.038987 0.304165 -1.588194 -0.004437 1 0 0 0 0 0 0 142974
-0.021206 -0.008961 0.166454 0.963820 0.570716 -1.520614 -0.004468 1 0 0 0 0 0 0 143951
-0.021169 -0.008931 0.166329 0.861334 0.248052 -1.534390 -0.004499 1 0 0 0 0 0 0 144953
-0.021132 -0.008925 0.166200 0.859155 0.528091 -1.494269 -0.004531 1 0 0 0 0 0 0 145980
-0.021106 -0.008909 0.166064 0.996221 0.421961 -1.397765 -0.004562 1 0 0 0 0 0 0 146951
-0.021108 -0.008879 0.165924 1.400765 0.246261 -1.369044 -0.004594 1 0 0 0 0 0 0 147980
-0.021102 -0.008851 0.165782 1.322622 0.244933 -1.337809 -0.004625 1 0 0 0 0 0 0 148980
-0.021090 -0.008823 0.165638 1.257102 0.253109 -1.322326 -0.004655 1 0 0 0 0 0 0 149951
-0.021075 -0.008795 0.165493 1.223265 0.258226 -1.316924 -0.004687 1 0 0 0 0 0 0 150952
-0.021059 -0.008767 0.165347 1.207067 0.261106 -1.315987 -0.004718 1 0 0 0 0 0 0 151949
-0.021017 -0.008747 0.165199 0.881107 0.361319 -1.295135 -0.004750 1 0 0 0 0 0 0 152981
-0.020987 -0.008723 0.165050 1.004722 0.323090 -1.305560 -0.004780 1 0 0 0 0 0 0 153950
-0.020938 -0.008704 0.164900 0.776188 0.393804 -1.291559 -0.004813 1 0 0 0 0 0 0 154980
-0.020904 -0.008681 0.164751 0.952058 0.340276 -1.306722 -0.004844 1 0 0 0 0 0 0 155982
-0.020833 -0.008654 0.164529 0.497951 0.291338 -0.370485 -0.004876 1 0 0 0 0 0 0 156994
-0.020785 -0.008642 0.164413 0.755626 0.491538 -1.679216 -0.004905 1 0 0 0 0 0 0 157949
-0.020764 -0.008637 0.164269 1.129657 0.596313 -1.438064 -0.004937 1 0 0 0 0 0 0 158951
-0.020715 -0.008590 0.164040 0.827206 0.059198 -0.321519 -0.004969 1 0 0 0 0 0 0 159992
-0.020695 -0.008567 0.163925 1.167523 0.330650 -1.698402 -0.005000 1 0 0 0 0 0 0 160983
-0.020672 -0.008541 0.163771 1.164455 0.314094 -1.343873 -0.005032 1 0 0 0 0 0 0 161992
-0.020658 -0.008491 0.163612 1.301563 -0.001556 -1.238803 -0.005063 1 0 0 0 0 0 0 162995
-0.020623 -0.008466 0.163364 1.038704 0.297780 -0.090978 -0.005095 1 0 0 0 0 0 0 164013
-0.020603 -0.008447 0.163226 1.224564 0.405400 -1.406238 -0.005125 1 0 0 0 0 0 0 164991
-0.020566 -0.008408 0.163071 1.011406 0.150293 -1.316139 -0.005157 1 0 0 0 0 0 0 165990
-0.020549 -0.008388 0.162904 1.268098 0.387243 -1.176222 -0.005188 1 0 0 0 0 0 0 166988
-0.020525 -0.008352 0.162641 1.204866 0.196827 0.095551 -0.005220 1 0 0 0 0 0 0 168011
-0.020492 -0.008316 0.162510 1.093755 0.176431 -1.494979 -0.005250 1 0 0 0 0 0 0 168988
-0.020437 -0.008300 0.162250 0.794982 0.446962 0.008514 -0.005282 1 0 0 0 0 0 0 170010
-0.020398 -0.008267 0.162118 0.986217 0.247054 -1.506922 -0.005313 1 0 0 0 0 0 0 170985
-0.020354 -0.008258 0.161959 0.934495 0.537460 -1.306301 -0.005344 1 0 0 0 0 0 0 171991
-0.020269 -0.008239 0.161694 0.409919 0.456170 0.081592 -0.005379 1 0 0 0 0 0 0 173099
-0.020239 -0.008221 0.161550 1.072615 0.442713 -1.347917 -0.005409 1 0 0 0 0 0 0 174051
-0.020163 -0.008195 0.161294 0.543892 0.354997 -0.041870 -0.005441 1 0 0 0 0 0 0 175088
-0.020134 -0.008175 0.161149 1.102161 0.417702 -1.369753 -0.005470 1 0 0 0 0 0 0 176030
-0.020095 -0.008137 0.160896 1.035377 0.195819 -0.083503 -0.005504 1 0 0 0 0 0 0 177093
-0.020071 -0.008115 0.160751 1.233853 0.375750 -1.372614 -0.005533 1 0 0 0 0 0 0 178045
-0.020012 -0.008052 0.160482 0.799426 -0.131875 0.107253 -0.005566 1 0 0 0 0 0 0 179091
-0.019975 -0.008048 0.160341 1.055289 0.584613 -1.403788 -0.005596 1 0 0 0 0 0 0 180044
-0.019965 -0.008011 0.160062 1.421866 0.222227 0.243418 -0.005629 1 0 0 0 0 0 0 181094
-0.019945 -0.007988 0.159911 1.349482 0.380777 -1.272451 -0.005658 1 0 0 0 0 0 0 182045
-0.019896 -0.007982 0.159631 0.962168 0.608023 0.274773 -0.005691 1 0 0 0 0 0 0 183092
-0.019878 -0.007942 0.159472 1.340486 0.191936 -1.165074 -0.005721 1 0 0 0 0 0 0 184045
-0.019809 -0.007899 0.159201 0.706079 0.120049 0.166424 -0.005752 1 0 0 0 0 0 0 185029
-0.019792 -0.007890 0.159039 1.336300 0.556220 -1.124331 -0.005781 1 0 0 0 0 0 0 185972
-0.019723 -0.007871 0.158763 0.719845 0.466281 0.221262 -0.005813 1 0 0 0 0 0 0 186977
-0.019667 -0.007859 0.158608 0.832072 0.541382 -1.204315 -0.005844 1 0 0 0 0 0 0 187972
-0.019626 -0.007848 0.158324 1.042001 0.579961 0.329737 -0.005875 1 0 0 0 0 0 0 188978
-0.019597 -0.007829 0.158148 1.227113 0.474106 -0.924369 -0.005906 1 0 0 0 0 0 0 189973
-0.019519 -0.007801 0.157861 0.601901 0.360672 0.398416 -0.005938 1 0 0 0 0 0 0 190978
-0.019475 -0.007802 0.157691 0.988081 0.713724 -0.983913 -0.005969 1 0 0 0 0 0 0 191971
-0.019384 -0.007789 0.157406 0.418042 0.578564 0.367536 -0.006000 1 0 0 0 0 0 0 192976
-0.019370 -0.007762 0.157231 1.377465 0.380204 -0.918609 -0.006031 1 0 0 0 0 0 0 193968
-0.019324 -0.007751 0.156926 1.042772 0.573748 0.649211 -0.006063 1 0 0 0 0 0 0 194992
-0.019270 -0.007739 0.156762 0.925452 0.579803 -1.031044 -0.006094 1 0 0 0 0 0 0 195972
-0.019205 -0.007705 0.156453 0.761159 0.294727 0.704250 -0.006125 1 0 0 0 0 0 0 196987
-0.019195 -0.007674 0.156272 1.475767 0.309638 -0.794148 -0.006156 1 0 0 0 0 0 0 197967
-0.019150 -0.007660 0.155961 1.093266 0.531988 0.761613 -0.006188 1 0 0 0 0 0 0 198985
-0.019119 -0.007640 0.155776 1.231713 0.469775 -0.716249 -0.006218 1 0 0 0 0 0 0 199961
-0.019049 -0.007577 0.155466 0.748076 -0.090064 0.761042 -0.006251 1 0 0 0 0 0 0 200993
-0.019004 -0.007570 0.155287 1.031731 0.594596 -0.788084 -0.006281 1 0 0 0 0 0 0 201976
-0.018944 -0.007540 0.154964 0.867723 0.354792 0.945933 -0.006313 1 0 0 0 0 0 0 202999
-0.018876 -0.007546 0.154778 0.745516 0.803374 -0.671103 -0.006344 1 0 0 0 0 0 0 203980
-0.018787 -0.007559 0.154460 0.448378 0.942394 0.904531 -0.006376 1 0 0 0 0 0 0 204993
-0.018732 -0.007528 0.154282 0.884050 0.377984 -0.753903 -0.006406 1 0 0 0 0 0 0 205976
-0.018652 -0.007512 0.153967 0.581648 0.531997 0.867168 -0.006438 1 0 0 0 0 0 0 206991
-0.018612 -0.007491 0.153777 1.092544 0.470508 -0.581838 -0.006468 1 0 0 0 0 0 0 207950
-0.018555 -0.007449 0.153442 0.920797 0.200818 1.161032 -0.006501 1 0 0 0 0 0 0 208994
-0.018512 -0.007445 0.153256 1.078713 0.676629 -0.584048 -0.006531 1 0 0 0 0 0 0 209968
-0.018488 -0.007407 0.152928 1.355491 0.264977 1.092678 -0.006563 1 0 0 0 0 0 0 210994
-0.018432 -0.007388 0.152730 0.975543 0.483189 -0.419700 -0.006594 1 0 0 0 0 0 0 211979
-0.018367 -0.007349 0.152421 0.803854 0.244691 0.874893 -0.006626 1 0 0 0 0 0 0 212997
-0.018328 -0.007323 0.152228 1.144240 0.389420 -0.491539 -0.006656 1 0 0 0 0 0 0 213954
-0.018258 -0.007311 0.151900 0.770891 0.589814 1.151266 -0.006688 1 0 0 0 0 0 0 214994
-0.018219 -0.007290 0.151703 1.137281 0.485273 -0.393578 -0.006719 1 0 0 0 0 0 0 215972
-0.018139 -0.007225 0.151377 0.649913 -0.088818 1.153568 -0.006751 1 0 0 0 0 0 0 216994
-0.018098 -0.007195 0.151179 1.100857 0.298974 -0.360304 -0.006781 1 0 0 0 0 0 0 217976
-0.018026 -0.007180 0.150846 0.739450 0.534074 1.276240 -0.006813 1 0 0 0 0 0 0 218993
-0.017985 -0.007157 0.150646 1.125265 0.468809 -0.296941 -0.006843 1 0 0 0 0 0 0 219949
-0.017950 -0.007138 0.150316 1.230841 0.500402 1.258651 -0.006875 1 0 0 0 0 0 0 220985
-0.017902 -0.007100 0.150128 1.078045 0.263646 -0.424440 -0.006906 1 0 0 0 0 0 0 221978
-0.017834 -0.007045 0.149787 0.810392 0.014192 1.420925 -0.006938 1 0 0 0 0 0 0 222991
-0.017786 -0.007038 0.149592 1.044715 0.620862 -0.297396 -0.006969 1 0 0 0 0 0 0 223979
-0.017719 -0.007006 0.149246 0.815812 0.355768 1.527187 -0.007001 1 0 0 0 0 0 0 224995
-0.017679 -0.006981 0.149041 1.145440 0.413776 -0.130895 -0.007031 1 0 0 0 0 0 0 225977
-0.017622 -0.006937 0.148723 0.959797 0.172673 1.204348 -0.007063 1 0 0 0 0 0 0 226981
-0.017582 -0.006909 0.148522 1.171812 0.363966 -0.170472 -0.007094 1 0 0 0 0 0 0 227977
-0.017509 -0.006895 0.148181 0.758435 0.560096 1.528006 -0.007126 1 0 0 0 0 0 0 228994
-0.017467 -0.006873 0.147975 1.122612 0.470192 -0.056379 -0.007156 1 0 0 0 0 0 0 229978
-0.017407 -0.006830 0.147654 0.937438 0.204140 1.301182 -0.007188 1 0 0 0 0 0 0 230992
-0.017367 -0.006803 0.147450 1.162862 0.369885 -0.071205 -0.007219 1 0 0 0 0 0 0 231976
-0.017293 -0.006788 0.147106 0.747029 0.559385 1.641183 -0.007250 1 0 0 0 0 0 0 232992
-0.017261 -0.006745 0.146915 1.260210 0.193493 -0.174515 -0.007281 1 0 0 0 0 0 0 233976
-0.017191 -0.006718 0.146578 0.825141 0.376103 1.571803 -0.007313 1 0 0 0 0 0 0 234992
-0.017149 -0.006693 0.146370 1.131690 0.419652 0.073174 -0.007344 1 0 0 0 0 0 0 235969
-0.017088 -0.006648 0.146046 0.930607 0.172958 1.457313 -0.007375 1 0 0 0 0 0 0 236987
-0.017047 -0.006620 0.145839 1.155962 0.358327 0.084978 -0.007406 1 0 0 0 0 0 0 237979
-0.017000 -0.006587 0.145610 1.108878 0.311186 0.239732 -0.007438 1 0 0 0 0 0 0 238978
-0.016932 -0.006536 0.145236 0.845227 0.067558 2.175523 -0.007469 1 0 0 0 0 0 0 239992
-0.016887 -0.006530 0.145056 1.104071 0.637024 -0.143567 -0.007500 1 0 0 0 0 0 0 240972
-0.016853 -0.006489 0.144717 1.274681 0.226880 1.715290 -0.007532 1 0 0 0 0 0 0 241987
-0.016808 -0.006483 0.144514 1.158283 0.653807 0.137137 -0.007563 1 0 0 0 0 0 0 242980
-0.016759 -0.006461 0.144286 1.086779 0.483638 0.328531 -0.007594 1 0 0 0 0 0 0 243970
-0.016678 -0.006450 0.143922 0.674329 0.618758 2.134689 -0.007626 1 0 0 0 0 0 0 244997
-0.016637 -0.006429 0.143733 1.146102 0.494269 0.057920 -0.007656 1 0 0 0 0 0 0 245977
-0.016605 -0.006376 0.143387 1.320657 0.066696 1.919870 -0.007688 1 0 0 0 0 0 0 246979
-0.016548 -0.006353 0.143194 0.999534 0.423067 0.123544 -0.007718 1 0 0 0 0 0 0 247962
-0.016491 -0.006323 0.142968 0.978594 0.349449 0.388050 -0.007750 1 0 0 0 0 0 0 248986
-0.016440 -0.006296 0.142612 1.049254 0.395817 2.139436 -0.007782 1 0 0 0 0 0 0 249999
-0.016403 -0.006272 0.142422 1.244040 0.432793 0.161483 -0.007813 1 0 0 0 0 0 0 250985
-0.016343 -0.006226 0.142209 0.965491 0.149508 0.278583 -0.007844 1 0 0 0 0 0 0 251975
-0.016287 -0.006188 0.141859 0.999478 0.218387 2.095469 -0.007876 1 0 0 0 0 0 0 253007
-0.016249 -0.006162 0.141669 1.227012 0.384430 0.213812 -0.007906 1 0 0 0 0 0 0 253976
-0.016214 -0.006144 0.141430 1.294498 0.501817 0.681184 -0.007938 1 0 0 0 0 0 0 254986
-0.016160 -0.006105 0.141083 1.045754 0.247540 2.168646 -0.007969 1 0 0 0 0 0 0 255996
-0.016134 -0.006093 0.140879 1.401974 0.571158 0.455079 -0.008000 1 0 0 0 0 0 0 256976
-0.016093 -0.006067 0.140647 1.235655 0.427627 0.684450 -0.008031 1 0 0 0 0 0 0 257961
-0.016039 -0.006057 0.140411 1.048687 0.612242 0.767897 -0.008062 1 0 0 0 0 0 0 258971
-0.015970 -0.006024 0.140064 0.828211 0.336890 2.245317 -0.008094 1 0 0 0 0 0 0 259984
-0.015928 -0.005999 0.139873 1.177761 0.406692 0.392043 -0.008125 1 0 0 0 0 0 0 260961
-0.015885 -0.006002 0.139640 1.183385 0.787627 0.758348 -0.008156 1 0 0 0 0 0 0 261970
-0.015859 -0.005979 0.139400 1.419835 0.478538 0.912850 -0.008187 1 0 0 0 0 0 0 262966
-0.015811 -0.005936 0.139051 1.148443 0.198094 2.382681 -0.008219 1 0 0 0 0 0 0 263992
-0.015760 -0.005895 0.138870 1.092883 0.187224 0.341506 -0.008250 1 0 0 0 0 0 0 264972
-0.015735 -0.005885 0.138647 1.414572 0.580013 0.714661 -0.008281 1 0 0 0 0 0 0 265962
-0.015694 -0.005860 0.138404 1.249334 0.438275 1.028237 -0.008312 1 0 0 0 0 0 0 266961
-0.015657 -0.005809 0.138172 1.285372 0.076489 0.943914 -0.008343 1 0 0 0 0 0 0 267966
-0.015604 -0.005785 0.137934 1.085327 0.401023 1.025623 -0.008375 1 0 0 0 0 0 0 268965
-0.015535 -0.005743 0.137585 0.848225 0.182946 2.514779 -0.008406 1 0 0 0 0 0 0 269983
-0.015511 -0.005731 0.137406 1.404501 0.564875 0.468387 -0.008437 1 0 0 0 0 0 0 270963
-0.015468 -0.005706 0.137179 1.226944 0.418406 0.896319 -0.008469 1 0 0 0 0 0 0 271971
-0.015412 -0.005695 0.136943 1.037930 0.596366 1.087166 -0.008499 1 0 0 0 0 0 0 272953
-0.015361 -0.005671 0.136722 1.077900 0.455149 0.934625 -0.008531 1 0 0 0 0 0 0 273964
-0.015329 -0.005635 0.136484 1.347125 0.264615 1.154376 -0.008562 1 0 0 0 0 0 0 274963
-0.015280 -0.005619 0.136243 1.133057 0.509948 1.242010 -0.008593 1 0 0 0 0 0 0 275967
-0.015244 -0.005607 0.136007 1.294713 0.593201 1.213587 -0.008625 1 0 0 0 0 0 0 276966
-0.015221 -0.005576 0.135762 1.480523 0.355343 1.333732 -0.008656 1 0 0 0 0 0 0 277964
-0.015199 -0.005557 0.135524 1.508675 0.483927 1.287346 -0.008687 1 0 0 0 0 0 0 278966
-0.015176 -0.005544 0.135289 1.513364 0.571889 1.274518 -0.008719 1 0 0 0 0 0 0 279974
-0.015137 -0.005518 0.135038 1.293050 0.417705 1.489800 -0.008749 1 0 0 0 0 0 0 280952
-0.015106 -0.005502 0.134798 1.389753 0.523123 1.409873 -0.008781 1 0 0 0 0 0 0 281970
-0.015080 -0.005490 0.134561 1.453419 0.592409 1.377223 -0.008812 1 0 0 0 0 0 0 282965
-0.015043 -0.005466 0.134338 1.323889 0.448153 1.210571 -0.008843 1 0 0 0 0 0 0 283963
-0.015012 -0.005450 0.134108 1.395292 0.534854 1.313142 -0.008875 1 0 0 0 0 0 0 284966
-0.014985 -0.005438 0.133875 1.449468 0.595761 1.385924 -0.008906 1 0 0 0 0 0 0 285963
-0.014970 -0.005409 0.133659 1.618400 0.376981 1.181784 -0.008937 1 0 0 0 0 0 0 286964
-0.014949 -0.005390 0.133432 1.569905 0.490000 1.343922 -0.008968 1 0 0 0 0 0 0 287963
-0.014915 -0.005363 0.133212 1.380634 0.392297 1.277982 -0.009000 1 0 0 0 0 0 0 288965
-0.014885 -0.005345 0.132983 1.424095 0.504497 1.423968 -0.009031 1 0 0 0 0 0 0 289963
-0.014845 -0.005319 0.132762 1.306786 0.400303 1.344539 -0.009062 1 0 0 0 0 0 0 290962
-0.014835 -0.005296 0.132539 1.683642 0.436465 1.401323 -0.009093 1 0 0 0 0 0 0 291964
-0.014806 -0.005267 0.132321 1.464823 0.357424 1.361118 -0.009125 1 0 0 0 0 0 0 292964
-0.014760 -0.005255 0.132114 1.235475 0.575179 1.228037 -0.009156 1 0 0 0 0 0 0 293967
-0.014746 -0.005240 0.131896 1.630401 0.545994 1.391214 -0.009187 1 0 0 0 0 0 0 294963
-0.014708 -0.005234 0.131689 1.359518 0.681802 1.278718 -0.009218 1 0 0 0 0 0 0 295963
-0.014686 -0.005208 0.131483 1.539541 0.424672 1.274246 -0.009250 1 0 0 0 0 0 0 296965
-0.014644 -0.005198 0.131281 1.292407 0.600579 1.248448 -0.009281 1 0 0 0 0 0 0 297963
-0.014631 -0.005183 0.131064 1.658023 0.557929 1.463031 -0.009312 1 0 0 0 0 0 0 298962
-0.014622 -0.005152 0.130855 1.743510 0.350289 1.413731 -0.009343 1 0 0 0 0 0 0 299963
-0.014608 -0.005134 0.130657 1.699195 0.491763 1.268569 -0.009375 1 0 0 0 0 0 0 300966
-0.014575 -0.005107 0.130449 1.443834 0.388909 1.427253 -0.009406 1 0 0 0 0 0 0 301963
-0.014550 -0.005090 0.130252 1.517685 0.517249 1.311889 -0.009437 1 0 0 0 0 0 0 302963
-0.014539 -0.005092 0.130046 1.724407 0.772778 1.434087 -0.009468 1 0 0 0 0 0 0 303957
-0.014530 -0.005070 0.129841 1.769610 0.482873 1.470407 -0.009500 1 0 0 0 0 0 0 304968
-0.014516 -0.005056 0.129645 1.714589 0.559782 1.370062 -0.009531 1 0 0 0 0 0 0 305968
-0.014521 -0.005041 0.129460 1.965164 0.549591 1.247497 -0.009562 1 0 0 0 0 0 0 306963
-0.014508 -0.005050 0.129281 1.752046 0.870611 1.163053 -0.009593 1 0 0 0 0 0 0 307964
-0.014496 -0.005031 0.129086 1.753375 0.537484 1.397708 -0.009625 1 0 0 0 0 0 0 308965
-0.014492 -0.005031 0.128881 1.858328 0.761124 1.571505 -0.009656 1 0 0 0 0 0 0 309967
-0.014480 -0.005029 0.128686 1.775262 0.741530 1.490970 -0.009687 1 0 0 0 0 0 0 310963
-0.014453 -0.005011 0.128507 1.562149 0.544047 1.288927 -0.009718 1 0 0 0 0 0 0 311963
-0.014450 -0.004993 0.128327 1.870273 0.527469 1.291666 -0.009750 1 0 0 0 0 0 0 312965
-0.014443 -0.004961 0.128132 1.851709 0.334119 1.531209 -0.009781 1 0 0 0 0 0 0 313962
-0.014424 -0.004962 0.127949 1.694441 0.743723 1.402790 -0.009812 1 0 0 0 0 0 0 314962
-0.014420 -0.004921 0.127772 1.870523 0.235696 1.345854 -0.009843 1 0 0 0 0 0 0 315954
-0.014401 -0.004917 0.127597 1.706664 0.668474 1.336691 -0.009875 1 0 0 0 0 0 0 316963
-0.014402 -0.004906 0.127419 1.956635 0.626708 1.389819 -0.009906 1 0 0 0 0 0 0 317954
-0.014380 -0.004884 0.127246 1.680773 0.476584 1.346211 -0.009937 1 0 0 0 0 0 0 318962
-0.014380 -0.004864 0.127070 1.937340 0.490822 1.420164 -0.009968 1 0 0 0 0 0 0 319953
-0.014357 -0.004838 0.126898 1.673325 0.403775 1.388091 -0.010000 1 0 0 0 0 0 0 320962
-0.014350 -0.004836 0.126731 1.866278 0.711842 1.336165 -0.010031 1 0 0 0 0 0 0 321954
-0.014323 -0.004818 0.126563 1.627795 0.539178 1.373231 -0.010062 1 0 0 0 0 0 0 322959
-0.014320 -0.004801 0.126387 1.911651 0.523554 1.489438 -0.010093 1 0 0 0 0 0 0 323963
-0.014312 -0.004790 0.126233 1.881353 0.611517 1.255251 -0.010124 1 0 0 0 0 0 0 324954
-0.014296 -0.004781 0.126056 1.772736 0.641182 1.542714 -0.010156 1 0 0 0 0 0 0 325963
-0.014286 -0.004755 0.125890 1.857920 0.422421 1.442988 -0.010187 1 0 0 0 0 0 0 326963
-0.014275 -0.004740 0.125739 1.840460 0.543271 1.266835 -0.010218 1 0 0 0 0 0 0 327953
-0.014266 -0.004710 0.125583 1.886864 0.367590 1.329890 -0.010250 1 0 0 0 0 0 0 328971
-0.014255 -0.004693 0.125436 1.851942 0.512089 1.248298 -0.010281 1 0 0 0 0 0 0 329953
-0.014257 -0.004676 0.125268 2.042250 0.519753 1.522097 -0.010312 1 0 0 0 0 0 0 330971
-0.014230 -0.004670 0.125110 1.674185 0.673615 1.456338 -0.010343 1 0 0 0 0 0 0 331948
-0.014215 -0.004646 0.124951 1.788084 0.443241 1.470116 -0.010375 1 0 0 0 0 0 0 332974
-0.014204 -0.004612 0.124792 1.876237 0.296111 1.492629 -0.010406 1 0 0 0 0 0 0 333973
-0.014192 -0.004593 0.124644 1.857875 0.472675 1.384537 -0.010437 1 0 0 0 0 0 0 334959
-0.014178 -0.004581 0.124499 1.837769 0.584257 1.344806 -0.010468 1 0 0 0 0 0 0 335968
-0.014168 -0.004554 0.124346 1.892493 0.387928 1.474484 -0.010500 1 0 0 0 0 0 0 336966
-0.014155 -0.004538 0.124199 1.866914 0.518803 1.418729 -0.010531 1 0 0 0 0 0 0 337980
-0.014152 -0.004540 0.124042 1.993286 0.774080 1.571587 -0.010562 1 0 0 0 0 0 0 338975
-0.014148 -0.004520 0.123884 1.998546 0.503423 1.620759 -0.010593 1 0 0 0 0 0 0 339946
-0.014159 -0.004503 0.123743 2.211846 0.515053 1.429258 -0.010625 1 0 0 0 0 0 0 340963
-0.014156 -0.004491 0.123601 2.053013 0.597376 1.439645 -0.010656 1 0 0 0 0 0 0 341971
-0.014136 -0.004471 0.123471 1.802714 0.479558 1.292798 -0.010687 1 0 0 0 0 0 0 342975
-0.014116 -0.004458 0.123334 1.798770 0.568389 1.406172 -0.010719 1 0 0 0 0 0 0 343974
-0.014098 -0.004449 0.123193 1.815961 0.629824 1.477515 -0.010752 1 0 0 0 0 0 0 345052
-0.014080 -0.004442 0.123051 1.829382 0.663217 1.519790 -0.010784 1 0 0 0 0 0 0 346049
-0.014084 -0.004431 0.122916 2.116999 0.616325 1.458869 -0.010815 1 0 0 0 0 0 0 347060
-0.014067 -0.004411 0.122789 1.864428 0.483422 1.360438 -0.010845 1 0 0 0 0 0 0 348025
-0.014070 -0.004393 0.122659 2.116710 0.505277 1.408248 -0.010878 1 0 0 0 0 0 0 349057
-0.014062 -0.004382 0.122522 2.008397 0.589896 1.537556 -0.010909 1 0 0 0 0 0 0 350052
-0.014039 -0.004361 0.122394 1.792190 0.475586 1.438239 -0.010939 1 0 0 0 0 0 0 351017
-0.014028 -0.004330 0.122277 1.938700 0.335646 1.307345 -0.010970 1 0 0 0 0 0 0 352016
-0.014008 -0.004331 0.122154 1.836318 0.733121 1.389755 -0.011002 1 0 0 0 0 0 0 353025
-0.013998 -0.004312 0.122039 1.968377 0.503278 1.315462 -0.011033 1 0 0 0 0 0 0 354017
-0.013994 -0.004282 0.121926 2.050167 0.342652 1.288343 -0.011064 1 0 0 0 0 0 0 355040
-0.013982 -0.004264 0.121795 1.960876 0.484646 1.552103 -0.011095 1 0 0 0 0 0 0 356017
-0.013972 -0.004254 0.121687 1.985013 0.601560 1.293060 -0.011126 1 0 0 0 0 0 0 357020
-0.013966 -0.004229 0.121577 2.054403 0.412324 1.305642 -0.011158 1 0 0 0 0 0 0 358017
-0.013959 -0.004215 0.121477 2.034918 0.539797 1.198015 -0.011189 1 0 0 0 0 0 0 359040
-0.013950 -0.004207 0.121380 2.015202 0.624296 1.156716 -0.011220 1 0 0 0 0 0 0 360016
-0.013944 -0.004182 0.121274 2.067409 0.420973 1.284604 -0.011252 1 0 0 0 0 0 0 361054
-0.013916 -0.004173 0.121168 1.769285 0.605572 1.314695 -0.011282 1 0 0 0 0 0 0 362015
-0.013896 -0.004168 0.121070 1.862128 0.664248 1.242593 -0.011315 1 0 0 0 0 0 0 363041
-0.013886 -0.004144 0.120963 1.992574 0.442492 1.351429 -0.011346 1 0 0 0 0 0 0 364048
-0.013896 -0.004127 0.120871 2.284648 0.489806 1.189328 -0.011376 1 0 0 0 0 0 0 365020
-0.013895 -0.004116 0.120778 2.174489 0.589620 1.210865 -0.011408 1 0 0 0 0 0 0 366019
-0.013941 -0.004083 0.120717 2.775979 0.294698 0.788494 -0.011439 1 0 0 0 0 0 0 367013
-0.013956 -0.004064 0.120635 2.450690 0.456418 1.044239 -0.011470 1 0 0 0 0 0 0 368016
-0.013957 -0.004053 0.120545 2.241259 0.572867 1.187476 -0.011501 1 0 0 0 0 0 0 369012
-0.013962 -0.004029 0.120472 2.270564 0.410046 0.991311 -0.011534 1 0 0 0 0 0 0 370049
-0.013957 -0.004015 0.120385 2.158835 0.528050 1.164879 -0.011565 1 0 0 0 0 0 0 371045
-0.013938 -0.003994 0.120306 1.959141 0.446607 1.091373 -0.011596 1 0 0 0 0 0 0 372048
-0.013922 -0.003981 0.120217 1.981589 0.552509 1.229810 -0.011627 1 0 0 0 0 0 0 373040
-0.013897 -0.003961 0.120138 1.871544 0.459228 1.135765 -0.011658 1 0 0 0 0 0 0 374048
-0.013883 -0.003951 0.120079 2.009304 0.576980 0.868195 -0.011689 1 0 0 0 0 0 0 375016
-0.013869 -0.003944 0.119997 2.016763 0.630406 1.150692 -0.011720 1 0 0 0 0 0 0 376017
-0.013844 -0.003926 0.119920 1.889297 0.498272 1.130492 -0.011752 1 0 0 0 0 0 0 377035
-0.013831 -0.003917 0.119862 2.020116 0.595887 0.891680 -0.011783 1 0 0 0 0 0 0 378019
-0.013837 -0.003906 0.119788 2.297505 0.577035 1.092582 -0.011814 1 0 0 0 0 0 0 379017
-0.013823 -0.003886 0.119714 2.059110 0.463391 1.125157 -0.011845 1 0 0 0 0 0 0 380016
-0.013818 -0.003857 0.119646 2.174165 0.332362 1.048567 -0.011876 1 0 0 0 0 0 0 381018
-0.013814 -0.003843 0.119592 2.192268 0.499836 0.884007 -0.011908 1 0 0 0 0 0 0 382017
-0.013825 -0.003828 0.119519 2.393333 0.524262 1.121558 -0.011939 1 0 0 0 0 0 0 383009
-0.013808 -0.003826 0.119455 2.056312 0.676945 1.033466 -0.011970 1 0 0 0 0 0 0 384026
-0.013803 -0.003805 0.119392 2.169559 0.461338 1.033422 -0.012002 1 0 0 0 0 0 0 385040
-0.013798 -0.003795 0.119339 2.196095 0.565402 0.908458 -0.012033 1 0 0 0 0 0 0 386022
-0.013797 -0.003770 0.119279 2.262692 0.394452 0.991608 -0.012064 1 0 0 0 0 0 0 387040
-0.013794 -0.003758 0.119228 2.247633 0.528544 0.906308 -0.012095 1 0 0 0 0 0 0 388022
-0.013770 -0.003755 0.119172 1.961268 0.678925 0.962307 -0.012126 1 0 0 0 0 0 0 389010
-0.013749 -0.003723 0.119124 1.982670 0.297385 0.870495 -0.012156 1 0 0 0 0 0 0 389966
-0.013736 -0.003706 0.119077 2.085538 0.460192 0.866046 -0.012187 1 0 0 0 0 0 0 390957
-0.013726 -0.003697 0.119030 2.148183 0.577505 0.872723 -0.012218 1 0 0 0 0 0 0 391966
-0.013708 -0.003679 0.118995 2.042102 0.478047 0.711595 -0.012249 1 0 0 0 0 0 0 392957
-0.013695 -0.003670 0.118953 2.107533 0.571108 0.810631 -0.012281 1 0 0 0 0 0 0 393958
-0.013686 -0.003664 0.118907 2.159593 0.634049 0.867554 -0.012312 1 0 0 0 0 0 0 394966
-0.013667 -0.003648 0.118873 2.051180 0.506117 0.725992 -0.012343 1 0 0 0 0 0 0 395966
-0.013655 -0.003639 0.118831 2.116275 0.584909 0.832198 -0.012374 1 0 0 0 0 0 0 396956
-0.013634 -0.003622 0.118799 2.028202 0.478618 0.722050 -0.012406 1 0 0 0 0 0 0 397966
-0.013621 -0.003612 0.118757 2.106091 0.569853 0.840899 -0.012437 1 0 0 0 0 0 0 398956
-0.013621 -0.003590 0.118731 2.295841 0.408490 0.642113 -0.012472 1 0 0 0 0 0 0 400094
-0.013616 -0.003578 0.118692 2.268338 0.525749 0.811907 -0.012504 1 0 0 0 0 0 0 401088
-0.013611 -0.003571 0.118648 2.252871 0.607053 0.902686 -0.012531 1 0 0 0 0 0 0 401966
-0.013595 -0.003554 0.118614 2.110565 0.489548 0.774598 -0.012562 1 0 0 0 0 0 0 402970
-0.013568 -0.003551 0.118595 1.958890 0.652757 0.580212 -0.012594 1 0 0 0 0 0 0 403970
-0.013550 -0.003549 0.118558 2.065017 0.676558 0.802921 -0.012625 1 0 0 0 0 0 0 404972
-0.013548 -0.003529 0.118535 2.280007 0.462893 0.654833 -0.012660 1 0 0 0 0 0 0 406092
-0.013532 -0.003507 0.118509 2.128520 0.390458 0.675015 -0.012691 1 0 0 0 0 0 0 407094
-0.013505 -0.003500 0.118492 1.968586 0.597432 0.557173 -0.012722 1 0 0 0 0 0 0 408094
-0.013487 -0.003496 0.118456 2.072522 0.646139 0.809620 -0.012750 1 0 0 0 0 0 0 408979
-0.013459 -0.003499 0.118436 1.958623 0.748091 0.630218 -0.012784 1 0 0 0 0 0 0 410076
-0.013446 -0.003501 0.118429 2.142677 0.744034 0.446743 -0.012816 1 0 0 0 0 0 0 411100
-0.013424 -0.003488 0.118409 2.043429 0.555855 0.599766 -0.012847 1 0 0 0 0 0 0 412067
-0.013394 -0.003487 0.118395 1.923374 0.684564 0.544132 -0.012879 1 0 0 0 0 0 0 413099
-0.013364 -0.003473 0.118372 1.911287 0.531053 0.651279 -0.012910 1 0 0 0 0 0 0 414095
-0.013350 -0.003466 0.118364 2.124392 0.611457 0.475529 -0.012941 1 0 0 0 0 0 0 415097
-0.013327 -0.003449 0.118343 2.036969 0.486542 0.622327 -0.012973 1 0 0 0 0 0 0 416097
-0.013328 -0.003453 0.118323 2.331076 0.749260 0.637833 -0.013004 1 0 0 0 0 0 0 417100
-0.013309 -0.003460 0.118309 2.106994 0.815441 0.568056 -0.013034 1 0 0 0 0 0 0 418071
-0.013280 -0.003469 0.118297 1.953383 0.842775 0.537559 -0.013066 1 0 0 0 0 0 0 419100
-0.013270 -0.003455 0.118282 2.198350 0.555141 0.569557 -0.013098 1 0 0 0 0 0 0 420098
-0.013246 -0.003453 0.118270 2.029611 0.681054 0.546221 -0.013129 1 0 0 0 0 0 0 421099
-0.013214 -0.003456 0.118258 1.913324 0.772157 0.536369 -0.013159 1 0 0 0 0 0 0 422065
-0.013198 -0.003458 0.118254 2.119118 0.760732 0.439738 -0.013191 1 0 0 0 0 0 0 423097
-0.013171 -0.003464 0.118245 1.977539 0.810200 0.491375 -0.013222 1 0 0 0 0 0 0 424095
-0.013157 -0.003467 0.118242 2.152394 0.781551 0.425304 -0.013254 1 0 0 0 0 0 0 425098
-0.013135 -0.003455 0.118223 2.054845 0.582482 0.625139 -0.013285 1 0 0 0 0 0 0 426097
-0.013104 -0.003454 0.118209 1.937307 0.705915 0.586675 -0.013316 1 0 0 0 0 0 0 427093
-0.013090 -0.003454 0.118204 2.135626 0.729473 0.468524 -0.013347 1 0 0 0 0 0 0 428090
-0.013062 -0.003458 0.118195 1.989035 0.797940 0.511821 -0.013378 1 0 0 0 0 0 0 429068
-0.013029 -0.003465 0.118185 1.892693 0.840261 0.537967 -0.013410 1 0 0 0 0 0 0 430096
-0.013013 -0.003469 0.118181 2.109802 0.802917 0.454668 -0.013441 1 0 0 0 0 0 0 431094
-0.012989 -0.003457 0.118162 2.035092 0.598710 0.648107 -0.013473 1 0 0 0 0 0 0 432098
-0.012958 -0.003456 0.118148 1.928636 0.719379 0.607369 -0.013504 1 0 0 0 0 0 0 433097
-0.012923 -0.003460 0.118136 1.864163 0.802794 0.583951 -0.013535 1 0 0 0 0 0 0 434097
-0.012906 -0.003463 0.118132 2.096166 0.787079 0.480642 -0.013566 1 0 0 0 0 0 0 435096
-0.012877 -0.003468 0.118123 1.968335 0.834036 0.530973 -0.013598 1 0 0 0 0 0 0 436097
-0.012843 -0.003476 0.118112 1.881457 0.865447 0.559790 -0.013629 1 0 0 0 0 0 0 437097
-0.012806 -0.003485 0.118101 1.835379 0.883883 0.573305 -0.013660 1 0 0 0 0 0 0 438096
-0.012768 -0.003494 0.118090 1.811054 0.895175 0.580617 -0.013691 1 0 0 0 0 0 0 439096
-0.012750 -0.003498 0.118086 2.064910 0.841787 0.488810 -0.013722 1 0 0 0 0 0 0 440096
-0.012720 -0.003505 0.118077 1.948190 0.869478 0.543801 -0.013749 1 0 0 0 0 0 0 440954
-0.012686 -0.003514 0.118067 1.868182 0.891670 0.574566 -0.013785 1 0 0 0 0 0 0 442096
-0.012653 -0.003504 0.118045 1.885385 0.664817 0.724674 -0.013816 1 0 0 0 0 0 0 443095
-0.012618 -0.003504 0.118030 1.845034 0.768019 0.660194 -0.013843 1 0 0 0 0 0 0 443958
-0.012581 -0.003509 0.118018 1.815101 0.842010 0.627674 -0.013875 1 0 0 0 0 0 0 444968
-0.012532 -0.003504 0.118019 1.655221 0.720524 0.449265 -0.013909 1 0 0 0 0 0 0 446073
-0.012487 -0.003506 0.118011 1.689995 0.802892 0.537054 -0.013941 1 0 0 0 0 0 0 447096
-0.012465 -0.003508 0.118009 1.988269 0.800524 0.487560 -0.013969 1 0 0 0 0 0 0 447970
-0.012434 -0.003513 0.118001 1.899330 0.856095 0.560443 -0.014004 1 0 0 0 0 0 0 449097
-0.012399 -0.003520 0.117990 1.831932 0.891895 0.597471 -0.014031 1 0 0 0 0 0 0 449972
-0.012362 -0.003528 0.117979 1.796059 0.912812 0.614069 -0.014062 1 0 0 0 0 0 0 450970
-0.012324 -0.003537 0.117968 1.777389 0.925645 0.622705 -0.014098 1 0 0 0 0 0 0 452097
-0.012285 -0.003546 0.117956 1.766102 0.933904 0.628228 -0.014128 1 0 0 0 0 0 0 453083
-0.012246 -0.003556 0.117945 1.758743 0.940004 0.632718 -0.014159 1 0 0 0 0 0 0 454080
-0.012207 -0.003565 0.117933 1.753377 0.944999 0.636840 -0.014191 1 0 0 0 0 0 0 455089
-0.012168 -0.003575 0.117921 1.748784 0.949418 0.640816 -0.014222 1 0 0 0 0 0 0 456079
-0.012149 -0.003579 0.117917 2.010780 0.893184 0.545613 -0.014254 1 0 0 0 0 0 0 457095
-0.012119 -0.003587 0.117908 1.900009 0.919156 0.601844 -0.014285 1 0 0 0 0 0 0 458103
-0.012085 -0.003595 0.117898 1.821551 0.940123 0.633153 -0.014316 1 0 0 0 0 0 0 459096
-0.012037 -0.003591 0.117899 1.637043 0.791199 0.480027 -0.014348 1 0 0 0 0 0 0 460103
-0.011993 -0.003594 0.117892 1.661305 0.860025 0.576807 -0.014379 1 0 0 0 0 0 0 461089
-0.011952 -0.003600 0.117882 1.688338 0.912030 0.628536 -0.014409 1 0 0 0 0 0 0 462079
-0.011911 -0.003608 0.117871 1.703367 0.942133 0.650974 -0.014441 1 0 0 0 0 0 0 463087
-0.011851 -0.003621 0.117851 1.444473 1.019744 0.761813 -0.014472 1 0 0 0 0 0 0 464089
-0.011791 -0.003620 0.117850 1.409886 0.846324 0.548076 -0.014503 1 0 0 0 0 0 0 465080
-0.011741 -0.003624 0.117841 1.530527 0.896784 0.614235 -0.014535 1 0 0 0 0 0 0 466087
-0.011697 -0.003631 0.117831 1.606520 0.938698 0.654112 -0.014566 1 0 0 0 0 0 0 467080
-0.011655 -0.003639 0.117819 1.645749 0.963570 0.672250 -0.014598 1 0 0 0 0 0 0 468113
-0.011615 -0.003648 0.117808 1.663885 0.978267 0.681428 -0.014629 1 0 0 0 0 0 0 469099
-0.011575 -0.003657 0.117796 1.671090 0.987689 0.687329 -0.014660 1 0 0 0 0 0 0 470084
-0.011525 -0.003654 0.117797 1.529454 0.832000 0.524949 -0.014691 1 0 0 0 0 0 0 471088
-0.011480 -0.003657 0.117789 1.575789 0.897340 0.618068 -0.014722 1 0 0 0 0 0 0 472078
-0.011437 -0.003663 0.117779 1.613558 0.947657 0.668461 -0.014754 1 0 0 0 0 0 0 473100
-0.011386 -0.003658 0.117780 1.489940 0.814386 0.523496 -0.014785 1 0 0 0 0 0 0 474098
-0.011340 -0.003660 0.117773 1.546493 0.891380 0.622801 -0.014816 1 0 0 0 0 0 0 475099
-0.011298 -0.003666 0.117763 1.589373 0.947608 0.675358 -0.014847 1 0 0 0 0 0 0 476092
-0.011257 -0.003674 0.117751 1.612005 0.979877 0.698100 -0.014879 1 0 0 0 0 0 0 477099
-0.011206 -0.003670 0.117752 1.478044 0.835795 0.542286 -0.014910 1 0 0 0 0 0 0 478092
-0.011161 -0.003672 0.117744 1.529067 0.907123 0.637472 -0.014940 1 0 0 0 0 0 0 479066
-0.011119 -0.003678 0.117734 1.569122 0.960558 0.688581 -0.014972 1 0 0 0 0 0 0 480095
-0.011078 -0.003686 0.117722 1.590008 0.991367 0.710834 -0.015004 1 0 0 0 0 0 0 481095
-0.011028 -0.003682 0.117723 1.454677 0.846442 0.555054 -0.015034 1 0 0 0 0 0 0 482065
-0.010982 -0.003684 0.117716 1.505627 0.917527 0.650203 -0.015066 1 0 0 0 0 0 0 483094
-0.010940 -0.003690 0.117705 1.545222 0.970735 0.701216 -0.015097 1 0 0 0 0 0 0 484089
-0.010889 -0.003686 0.117706 1.421314 0.838672 0.557126 -0.015128 1 0 0 0 0 0 0 485072
-0.010843 -0.003688 0.117698 1.478731 0.916537 0.656406 -0.015160 1 0 0 0 0 0 0 486096
-0.010801 -0.003693 0.117688 1.521727 0.973229 0.708886 -0.015191 1 0 0 0 0 0 0 487096
-0.010749 -0.003688 0.117689 1.399192 0.842865 0.565505 -0.015222 1 0 0 0 0 0 0 488082
-0.010704 -0.003691 0.117681 1.457441 0.921536 0.664850 -0.015253 1 0 0 0 0 0 0 489066
-0.010661 -0.003696 0.117671 1.500933 0.978768 0.717403 -0.015285 1 0 0 0 0 0 0 490096
-0.010610 -0.003691 0.117672 1.378318 0.848577 0.574246 -0.015316 1 0 0 0 0 0 0 491094
-0.010544 -0.003698 0.117656 1.174066 0.986588 0.778622 -0.015347 1 0 0 0 0 0 0 492065
-0.010492 -0.003706 0.117642 1.322642 1.022642 0.775672 -0.015379 1 0 0 0 0 0 0 493096
-0.010436 -0.003702 0.117642 1.273015 0.875761 0.603831 -0.015410 1 0 0 0 0 0 0 494083
-0.010388 -0.003705 0.117634 1.369481 0.945437 0.691961 -0.015441 1 0 0 0 0 0 0 495094
-0.010345 -0.003710 0.117623 1.431501 0.997905 0.740359 -0.015472 1 0 0 0 0 0 0 496095
-0.010293 -0.003706 0.117624 1.317307 0.865148 0.596181 -0.015504 1 0 0 0 0 0 0 497096
-0.010247 -0.003708 0.117616 1.380460 0.942819 0.694874 -0.015535 1 0 0 0 0 0 0 498094
-0.010205 -0.003713 0.117605 1.425859 0.999463 0.747048 -0.015565 1 0 0 0 0 0 0 499065
-0.010153 -0.003708 0.117606 1.303213 0.868812 0.604461 -0.015597 1 0 0 0 0 0 0 500075
-0.010108 -0.003710 0.117598 1.362417 0.947602 0.703576 -0.015628 1 0 0 0 0 0 0 501065
-0.010065 -0.003716 0.117587 1.406009 1.004940 0.755967 -0.015660 1 0 0 0 0 0 0 502095
-0.010014 -0.003711 0.117588 1.281954 0.874485 0.613631 -0.015691 1 0 0 0 0 0 0 503093
-0.009969 -0.003713 0.117580 1.340642 0.953401 0.712674 -0.015721 1 0 0 0 0 0 0 504063
-0.009926 -0.003718 0.117569 1.383952 1.010846 0.765034 -0.015754 1 0 0 0 0 0 0 505095
-0.009875 -0.003713 0.117569 1.259384 0.880351 0.622914 -0.015785 1 0 0 0 0 0 0 506093
-0.009830 -0.003715 0.117561 1.318081 0.959323 0.721891 -0.015815 1 0 0 0 0 0 0 507063
-0.009788 -0.003721 0.117550 1.361276 1.016813 0.774219 -0.015847 1 0 0 0 0 0 0 508094
-0.009736 -0.003716 0.117551 1.236314 0.886241 0.632283 -0.015879 1 0 0 0 0 0 0 509092
-0.009691 -0.003718 0.117543 1.295118 0.965288 0.731235 -0.015910 1 0 0 0 0 0 0 510082
-0.009649 -0.003723 0.117532 1.338218 1.022778 0.783505 -0.015941 1 0 0 0 0 0 0 511098
-0.009597 -0.003718 0.117532 1.212865 0.892142 0.641773 -0.015972 1 0 0 0 0 0 0 512095
-0.009552 -0.003720 0.117524 1.271762 0.971255 0.740674 -0.016004 1 0 0 0 0 0 0 513096
-0.009510 -0.003725 0.117513 1.314725 1.028724 0.792886 -0.016035 1 0 0 0 0 0 0 514092
-0.009459 -0.003720 0.117513 1.188992 0.898024 0.651358 -0.016066 1 0 0 0 0 0 0 515093
-0.009414 -0.003722 0.117505 1.247949 0.977170 0.750199 -0.016097 1 0 0 0 0 0 0 516091
-0.009372 -0.003728 0.117494 1.290880 1.034692 0.802377 -0.016129 1 0 0 0 0 0 0 517096
-0.009320 -0.003723 0.117494 1.164747 0.903912 0.661058 -0.016160 1 0 0 0 0 0 0 518093
-0.009275 -0.003725 0.117486 1.223774 0.983087 0.759831 -0.016191 1 0 0 0 0 0 0 519094
-0.009233 -0.003730 0.117475 1.266626 1.040630 0.811970 -0.016222 1 0 0 0 0 0 0 520093
-0.009193 -0.003737 0.117462 1.287896 1.073613 0.834751 -0.016253 1 0 0 0 0 0 0 521081
-0.009162 -0.003729 0.117470 1.407764 0.870620 0.571818 -0.016285 1 0 0 0 0 0 0 522087
-0.009127 -0.003729 0.117465 1.356735 0.963168 0.724840 -0.016316 1 0 0 0 0 0 0 523083
-0.009090 -0.003733 0.117455 1.323437 1.033355 0.805698 -0.016347 1 0 0 0 0 0 0 524087
-0.009041 -0.003728 0.117455 1.157204 0.909693 0.675851 -0.016378 1 0 0 0 0 0 0 525088
-0.009017 -0.003725 0.117455 1.455888 0.934651 0.667594 -0.016409 1 0 0 0 0 0 0 526078
-0.008985 -0.003728 0.117447 1.386076 1.014857 0.779924 -0.016441 1 0 0 0 0 0 0 527086
-0.008939 -0.003721 0.117448 1.181753 0.901180 0.670027 -0.016472 1 0 0 0 0 0 0 528087
-0.008896 -0.003722 0.117440 1.201127 0.990043 0.780390 -0.016503 1 0 0 0 0 0 0 529078
-0.008855 -0.003728 0.117428 1.224102 1.052720 0.836698 -0.016535 1 0 0 0 0 0 0 530086
-0.008824 -0.003718 0.117437 1.345434 0.866271 0.586077 -0.016566 1 0 0 0 0 0 0 531076
-0.008789 -0.003717 0.117431 1.297175 0.967427 0.744309 -0.016597 1 0 0 0 0 0 0 532077
-0.008752 -0.003721 0.117421 1.265186 1.041996 0.827036 -0.016628 1 0 0 0 0 0 0 533072
-0.008734 -0.003724 0.117417 1.506068 1.026643 0.749685 -0.016660 1 0 0 0 0 0 0 534086
-0.008694 -0.003717 0.117420 1.243411 0.906888 0.661487 -0.016690 1 0 0 0 0 0 0 535071
-0.008655 -0.003718 0.117412 1.214189 0.997724 0.787929 -0.016722 1 0 0 0 0 0 0 536091
-0.008635 -0.003718 0.117410 1.469351 1.004204 0.738396 -0.016753 1 0 0 0 0 0 0 537087
-0.008595 -0.003710 0.117413 1.215971 0.896982 0.661706 -0.016785 1 0 0 0 0 0 0 538084
-0.008575 -0.003707 0.117414 1.450125 0.936570 0.679670 -0.016816 1 0 0 0 0 0 0 539077
-0.008545 -0.003709 0.117405 1.347471 1.024774 0.803593 -0.016847 1 0 0 0 0 0 0 540092
-0.008500 -0.003702 0.117406 1.125607 0.914870 0.698680 -0.016878 1 0 0 0 0 0 0 541078
-0.008477 -0.003699 0.117407 1.395175 0.948316 0.697502 -0.016910 1 0 0 0 0 0 0 542099
-0.008447 -0.003702 0.117398 1.311701 1.032608 0.814097 -0.016941 1 0 0 0 0 0 0 543095
-0.008420 -0.003691 0.117408 1.357024 0.862807 0.593704 -0.016972 1 0 0 0 0 0 0 544088
-0.008387 -0.003689 0.117402 1.271218 0.973305 0.764372 -0.017004 1 0 0 0 0 0 0 545094
-0.008371 -0.003689 0.117400 1.478030 0.995061 0.738316 -0.017034 1 0 0 0 0 0 0 546063
-0.008332 -0.003680 0.117404 1.199053 0.895864 0.672092 -0.017065 1 0 0 0 0 0 0 547062
-0.008313 -0.003676 0.117405 1.420620 0.940099 0.692628 -0.017097 1 0 0 0 0 0 0 548092
-0.008284 -0.003678 0.117396 1.311954 1.030453 0.818208 -0.017128 1 0 0 0 0 0 0 549064
-0.008258 -0.003667 0.117406 1.344105 0.863785 0.600855 -0.017160 1 0 0 0 0 0 0 550091
-0.008225 -0.003666 0.117400 1.252312 0.975933 0.772837 -0.017190 1 0 0 0 0 0 0 551066
-0.008198 -0.003653 0.117411 1.305962 0.833889 0.584461 -0.017223 1 0 0 0 0 0 0 552097
-0.008165 -0.003651 0.117406 1.227325 0.960173 0.767968 -0.017254 1 0 0 0 0 0 0 553098
-0.008148 -0.003649 0.117404 1.437748 0.990269 0.745760 -0.017285 1 0 0 0 0 0 0 554088
-0.008109 -0.003641 0.117407 1.160467 0.894899 0.682017 -0.017316 1 0 0 0 0 0 0 555090
-0.008090 -0.003636 0.117408 1.382892 0.941367 0.702321 -0.017347 1 0 0 0 0 0 0 556094
-0.008049 -0.003626 0.117412 1.124746 0.867782 0.666486 -0.017379 1 0 0 0 0 0 0 557094
-0.008029 -0.003621 0.117413 1.358819 0.926927 0.697515 -0.017410 1 0 0 0 0 0 0 558092
-0.007999 -0.003623 0.117405 1.257368 1.025019 0.827776 -0.017441 1 0 0 0 0 0 0 559092
-0.007973 -0.003611 0.117415 1.291733 0.861897 0.611633 -0.017472 1 0 0 0 0 0 0 560092
-0.007960 -0.003605 0.117418 1.459452 0.918619 0.669849 -0.017504 1 0 0 0 0 0 0 561095
-0.007923 -0.003594 0.117423 1.154256 0.854998 0.657038 -0.017534 1 0 0 0 0 0 0 562063
-0.007904 -0.003589 0.117424 1.363582 0.920231 0.696410 -0.017566 1 0 0 0 0 0 0 563091
-0.007875 -0.003590 0.117416 1.249947 1.021462 0.830034 -0.017597 1 0 0 0 0 0 0 564092
-0.007850 -0.003579 0.117425 1.277673 0.859784 0.614932 -0.017629 1 0 0 0 0 0 0 565095
-0.007836 -0.003573 0.117429 1.442341 0.917383 0.673247 -0.017660 1 0 0 0 0 0 0 566080
-0.007799 -0.003561 0.117433 1.135625 0.854054 0.661161 -0.017691 1 0 0 0 0 0 0 567091
-0.007780 -0.003556 0.117435 1.344085 0.919530 0.700123 -0.017722 1 0 0 0 0 0 0 568086
-0.007760 -0.003541 0.117448 1.335820 0.797822 0.557160 -0.017754 1 0 0 0 0 0 0 569093
-0.007729 -0.003537 0.117443 1.208813 0.940055 0.766362 -0.017785 1 0 0 0 0 0 0 570092
-0.007714 -0.003535 0.117442 1.392712 0.979071 0.752566 -0.017816 1 0 0 0 0 0 0 571091
-0.007696 -0.003522 0.117453 1.358255 0.829977 0.578466 -0.017847 1 0 0 0 0 0 0 572092
-0.007686 -0.003515 0.117457 1.472984 0.899341 0.659984 -0.017879 1 0 0 0 0 0 0 573093
-0.007650 -0.003504 0.117462 1.139535 0.842301 0.657672 -0.017910 1 0 0 0 0 0 0 574082
-0.007632 -0.003498 0.117464 1.334862 0.911386 0.699372 -0.017941 1 0 0 0 0 0 0 575079
-0.007612 -0.003482 0.117477 1.319594 0.791212 0.557614 -0.017972 1 0 0 0 0 0 0 576085
-0.007582 -0.003479 0.117472 1.189725 0.934489 0.767427 -0.018004 1 0 0 0 0 0 0 577094
-0.007556 -0.003464 0.117483 1.220106 0.808006 0.592352 -0.018035 1 0 0 0 0 0 0 578091
-0.007542 -0.003457 0.117487 1.389137 0.885707 0.665283 -0.018066 1 0 0 0 0 0 0 579090
-0.007535 -0.003453 0.117488 1.492876 0.940719 0.704684 -0.018097 1 0 0 0 0 0 0 580091
-0.007520 -0.003439 0.117500 1.396876 0.804924 0.559585 -0.018129 1 0 0 0 0 0 0 581092
-0.007493 -0.003436 0.117496 1.223411 0.939667 0.768038 -0.018159 1 0 0 0 0 0 0 582072
-0.007469 -0.003422 0.117507 1.231143 0.808584 0.592366 -0.018190 1 0 0 0 0 0 0 583064
-0.007456 -0.003415 0.117510 1.389050 0.884163 0.664894 -0.018221 1 0 0 0 0 0 0 584062
-0.007438 -0.003399 0.117524 1.335119 0.771806 0.543434 -0.018254 1 0 0 0 0 0 0 585092
-0.007429 -0.003391 0.117528 1.441452 0.862547 0.644829 -0.018284 1 0 0 0 0 0 0 586077
-0.007412 -0.003374 0.117542 1.360135 0.758526 0.534482 -0.018316 1 0 0 0 0 0 0 587084
-0.007404 -0.003365 0.117547 1.453016 0.853745 0.639786 -0.018347 1 0 0 0 0 0 0 588075
-0.007369 -0.003353 0.117552 1.108506 0.809465 0.647507 -0.018378 1 0 0 0 0 0 0 589086
-0.007351 -0.003346 0.117553 1.298867 0.885606 0.691199 -0.018409 1 0 0 0 0 0 0 590074
-0.007331 -0.003331 0.117566 1.280191 0.768226 0.550657 -0.018441 1 0 0 0 0 0 0 591085
-0.007320 -0.003323 0.117570 1.406019 0.856028 0.644223 -0.018472 1 0 0 0 0 0 0 592075
-0.007315 -0.003319 0.117572 1.486700 0.916846 0.691643 -0.018503 1 0 0 0 0 0 0 593084
-0.007300 -0.003304 0.117585 1.378278 0.783361 0.549940 -0.018534 1 0 0 0 0 0 0 594075
-0.007293 -0.003297 0.117589 1.455947 0.862417 0.642778 -0.018566 1 0 0 0 0 0 0 595075
-0.007278 -0.003280 0.117603 1.359321 0.751824 0.529653 -0.018597 1 0 0 0 0 0 0 596085
-0.007270 -0.003272 0.117607 1.444903 0.844085 0.633591 -0.018628 1 0 0 0 0 0 0 597075
-0.007254 -0.003255 0.117621 1.352565 0.740275 0.524483 -0.018660 1 0 0 0 0 0 0 598084
-0.007226 -0.003251 0.117617 1.184160 0.893712 0.746918 -0.018691 1 0 0 0 0 0 0 599093
-0.007201 -0.003236 0.117627 1.193452 0.771212 0.576086 -0.018722 1 0 0 0 0 0 0 600088
-0.007188 -0.003229 0.117631 1.353193 0.851923 0.649490 -0.018754 1 0 0 0 0 0 0 601088
-0.007170 -0.003212 0.117644 1.299039 0.741161 0.528883 -0.018785 1 0 0 0 0 0 0 602086
-0.007149 -0.003191 0.117661 1.252967 0.666175 0.469914 -0.018816 1 0 0 0 0 0 0 603074
-0.007139 -0.003181 0.117667 1.378047 0.790739 0.605149 -0.018847 1 0 0 0 0 0 0 604090
-0.007121 -0.003163 0.117681 1.306932 0.704315 0.508436 -0.018878 1 0 0 0 0 0 0 605068
-0.007112 -0.003153 0.117686 1.406456 0.809544 0.617789 -0.018910 1 0 0 0 0 0 0 606083
-0.007096 -0.003136 0.117699 1.320558 0.711686 0.510935 -0.018941 1 0 0 0 0 0 0 607084
-0.007088 -0.003127 0.117704 1.412313 0.810993 0.616539 -0.018972 1 0 0 0 0 0 0 608085
-0.007072 -0.003110 0.117718 1.322322 0.709985 0.508428 -0.019003 1 0 0 0 0 0 0 609083
-0.007064 -0.003102 0.117723 1.412037 0.807773 0.613487 -0.019034 1 0 0 0 0 0 0 610062
-0.007048 -0.003085 0.117736 1.320959 0.705929 0.505309 -0.019066 1 0 0 0 0 0 0 611080
-0.007040 -0.003076 0.117741 1.410261 0.803391 0.610255 -0.019097 1 0 0 0 0 0 0 612080
-0.007024 -0.003059 0.117755 1.318734 0.701202 0.502044 -0.019128 1 0 0 0 0 0 0 613064
-0.007015 -0.003050 0.117759 1.407955 0.798618 0.606919 -0.019159 1 0 0 0 0 0 0 614062
-0.007000 -0.003033 0.117773 1.316313 0.696294 0.498767 -0.019190 1 0 0 0 0 0 0 615063
-0.006972 -0.003029 0.117769 1.149188 0.851516 0.721508 -0.019222 1 0 0 0 0 0 0 616084
-0.006947 -0.003014 0.117779 1.157767 0.728650 0.550790 -0.019253 1 0 0 0 0 0 0 617085
-0.006922 -0.002994 0.117795 1.163914 0.641822 0.464115 -0.019285 1 0 0 0 0 0 0 618083
-0.006910 -0.002984 0.117800 1.317318 0.760355 0.587854 -0.019316 1 0 0 0 0 0 0 619079
-0.006892 -0.002966 0.117814 1.259385 0.669810 0.487638 -0.019347 1 0 0 0 0 0 0 620079
-0.006882 -0.002957 0.117819 1.366116 0.773632 0.595008 -0.019378 1 0 0 0 0 0 0 621081
-0.006866 -0.002939 0.117833 1.282791 0.674100 0.488046 -0.019409 1 0 0 0 0 0 0 622078
-0.006857 -0.002931 0.117837 1.376633 0.773316 0.592853 -0.019441 1 0 0 0 0 0 0 623079
-0.006841 -0.002914 0.117851 1.286644 0.671309 0.485077 -0.019472 1 0 0 0 0 0 0 624079
-0.006833 -0.002905 0.117856 1.377228 0.769372 0.589529 -0.019503 1 0 0 0 0 0 0 625080
-0.006817 -0.002888 0.117869 1.285482 0.666661 0.481688 -0.019534 1 0 0 0 0 0 0 626079
-0.006809 -0.002879 0.117874 1.375276 0.764455 0.586010 -0.019566 1 0 0 0 0 0 0 627079
-0.006804 -0.002875 0.117875 1.437794 0.830314 0.636989 -0.019597 1 0 0 0 0 0 0 628081
-0.006791 -0.002860 0.117888 1.318131 0.697204 0.498000 -0.019628 1 0 0 0 0 0 0 629082
-0.006783 -0.002852 0.117892 1.391986 0.778194 0.590128 -0.019659 1 0 0 0 0 0 0 630063
-0.006768 -0.002836 0.117906 1.291240 0.666425 0.478051 -0.019691 1 0 0 0 0 0 0 631077
-0.006760 -0.002827 0.117910 1.376581 0.759824 0.580710 -0.019722 1 0 0 0 0 0 0 632077
-0.006744 -0.002810 0.117924 1.281838 0.654402 0.472452 -0.019753 1 0 0 0 0 0 0 633081
-0.006736 -0.002802 0.117929 1.370352 0.751099 0.576369 -0.019784 1 0 0 0 0 0 0 634077
-0.006720 -0.002784 0.117942 1.277068 0.647202 0.468600 -0.019815 1 0 0 0 0 0 0 635061
-0.006712 -0.002776 0.117947 1.366485 0.744789 0.572594 -0.019846 1 0 0 0 0 0 0 636061
-0.006696 -0.002759 0.117960 1.273606 0.641262 0.464971 -0.019878 1 0 0 0 0 0 0 637080
-0.006688 -0.002750 0.117965 1.363261 0.739093 0.568905 -0.019909 1 0 0 0 0 0 0 638079
-0.006672 -0.002733 0.117979 1.270338 0.635555 0.461309 -0.019941 1 0 0 0 0 0 0 639080
-0.006663 -0.002724 0.117983 1.360089 0.733476 0.565171 -0.019972 1 0 0 0 0 0 0 640074
-0.006659 -0.002720 0.117985 1.422556 0.799359 0.615899 -0.020003 1 0 0 0 0 0 0 641079
-0.006645 -0.002705 0.117997 1.302108 0.665529 0.477274 -0.020034 1 0 0 0 0 0 0 642079
-0.006638 -0.002697 0.118002 1.376198 0.746738 0.569000 -0.020066 1 0 0 0 0 0 0 643078
-0.006623 -0.002680 0.118015 1.274799 0.634330 0.457187 -0.020097 1 0 0 0 0 0 0 644078
-0.006614 -0.002672 0.118020 1.360407 0.727988 0.559404 -0.020128 1 0 0 0 0 0 0 645081
-0.006610 -0.002668 0.118021 1.420718 0.791667 0.609508 -0.020159 1 0 0 0 0 0 0 646079
-0.006597 -0.002653 0.118034 1.298939 0.656473 0.470835 -0.020191 1 0 0 0 0 0 0 647077
-0.006589 -0.002645 0.118038 1.372552 0.737208 0.562364 -0.020222 1 0 0 0 0 0 0 648077
-0.006574 -0.002629 0.118051 1.270673 0.624306 0.450611 -0.020253 1 0 0 0 0 0 0 649078
-0.006566 -0.002620 0.118056 1.356215 0.717894 0.552643 -0.020284 1 0 0 0 0 0 0 650076
-0.006542 -0.002620 0.118049 1.159939 0.839637 0.721960 -0.020316 1 0 0 0 0 0 0 651078
-0.006519 -0.002608 0.118058 1.137824 0.683464 0.520163 -0.020347 1 0 0 0 0 0 0 652068
-0.006507 -0.002601 0.118061 1.282584 0.748243 0.579187 -0.020381 1 0 0 0 0 0 0 653153
-0.006490 -0.002585 0.118074 1.217325 0.626201 0.455203 -0.020411 1 0 0 0 0 0 0 654141
-0.006481 -0.002577 0.118079 1.321354 0.715249 0.552712 -0.020443 1 0 0 0 0 0 0 655156
-0.006464 -0.002560 0.118092 1.234514 0.606326 0.443349 -0.020474 1 0 0 0 0 0 0 656140
-0.006456 -0.002552 0.118097 1.328022 0.702256 0.545954 -0.020506 1 0 0 0 0 0 0 657155
-0.006451 -0.002547 0.118098 1.392228 0.767021 0.596111 -0.020536 1 0 0 0 0 0 0 658139
-0.006437 -0.002532 0.118111 1.271747 0.631780 0.457886 -0.020568 1 0 0 0 0 0 0 659154
-0.006430 -0.002525 0.118115 1.346497 0.712927 0.549091 -0.020599 1 0 0 0 0 0 0 660140
-0.006414 -0.002508 0.118128 1.244588 0.599685 0.437616 -0.020631 1 0 0 0 0 0 0 661162
-0.006406 -0.002500 0.118133 1.330583 0.693527 0.539261 -0.020662 1 0 0 0 0 0 0 662154
-0.006391 -0.002483 0.118146 1.234468 0.586710 0.431570 -0.020693 1 0 0 0 0 0 0 663138
-0.006363 -0.002478 0.118142 1.067148 0.742176 0.654310 -0.020724 1 0 0 0 0 0 0 664156
-0.006338 -0.002463 0.118152 1.072146 0.616102 0.483593 -0.020753 1 0 0 0 0 0 0 665073
-0.006325 -0.002456 0.118156 1.233002 0.698128 0.554000 -0.020785 1 0 0 0 0 0 0 666083
-0.006318 -0.002452 0.118157 1.332330 0.755111 0.591839 -0.020815 1 0 0 0 0 0 0 667072
-0.006303 -0.002437 0.118169 1.228781 0.615275 0.449580 -0.020847 1 0 0 0 0 0 0 668081
-0.006295 -0.002430 0.118173 1.312356 0.694488 0.538971 -0.020878 1 0 0 0 0 0 0 669072
-0.006279 -0.002413 0.118187 1.214250 0.579750 0.427192 -0.020910 1 0 0 0 0 0 0 670082
-0.006271 -0.002405 0.118191 1.302577 0.673222 0.528325 -0.020940 1 0 0 0 0 0 0 671072
-0.006255 -0.002388 0.118205 1.207149 0.565780 0.420807 -0.020972 1 0 0 0 0 0 0 672088
-0.006247 -0.002379 0.118209 1.297021 0.663050 0.523346 -0.021003 1 0 0 0 0 0 0 673080
-0.006231 -0.002362 0.118223 1.202255 0.557406 0.416394 -0.021035 1 0 0 0 0 0 0 674096
-0.006223 -0.002353 0.118227 1.292553 0.655657 0.519010 -0.021066 1 0 0 0 0 0 0 675078
-0.006187 -0.002340 0.118232 0.941427 0.608653 0.532533 -0.021097 1 0 0 0 0 0 0 676089
-0.006169 -0.002334 0.118233 1.131489 0.686375 0.571404 -0.021128 1 0 0 0 0 0 0 677080
-0.006149 -0.002317 0.118245 1.107507 0.564973 0.431902 -0.021160 1 0 0 0 0 0 0 678086
-0.006138 -0.002309 0.118250 1.234899 0.654723 0.521972 -0.021190 1 0 0 0 0 0 0 679067
-0.006121 -0.002292 0.118263 1.158432 0.544786 0.410809 -0.021222 1 0 0 0 0 0 0 680079
-0.006112 -0.002284 0.118267 1.258185 0.641170 0.511703 -0.021254 1 0 0 0 0 0 0 681094
-0.006107 -0.002279 0.118269 1.325381 0.706103 0.561097 -0.021285 1 0 0 0 0 0 0 682091
-0.006093 -0.002264 0.118281 1.204861 0.569531 0.423553 -0.021316 1 0 0 0 0 0 0 683084
-0.006086 -0.002257 0.118286 1.280813 0.651106 0.513922 -0.021347 1 0 0 0 0 0 0 684089
-0.006070 -0.002240 0.118299 1.178002 0.536725 0.403035 -0.021379 1 0 0 0 0 0 0 685102
-0.006043 -0.002236 0.118294 1.008297 0.689408 0.624643 -0.021410 1 0 0 0 0 0 0 686098
-0.006018 -0.002221 0.118305 1.010518 0.560629 0.453583 -0.021441 1 0 0 0 0 0 0 687095
-0.006005 -0.002213 0.118308 1.170947 0.642211 0.522773 -0.021473 1 0 0 0 0 0 0 688096
-0.005986 -0.002197 0.118321 1.111975 0.527033 0.403733 -0.021504 1 0 0 0 0 0 0 689100
-0.005977 -0.002188 0.118325 1.220908 0.621034 0.501349 -0.021535 1 0 0 0 0 0 0 690104
-0.005960 -0.002171 0.118339 1.134466 0.512713 0.393325 -0.021566 1 0 0 0 0 0 0 691102
-0.005951 -0.002162 0.118343 1.229776 0.610408 0.494779 -0.021598 1 0 0 0 0 0 0 692102
-0.005916 -0.002149 0.118347 0.880262 0.562284 0.509456 -0.021631 1 0 0 0 0 0 0 693160
-0.005898 -0.002143 0.118349 1.071560 0.640037 0.547202 -0.021662 1 0 0 0 0 0 0 694158
-0.005877 -0.002127 0.118361 1.047134 0.517719 0.407915 -0.021693 1 0 0 0 0 0 0 695162
-0.005867 -0.002119 0.118365 1.175202 0.607812 0.497245 -0.021725 1 0 0 0 0 0 0 696165
-0.005849 -0.002101 0.118378 1.097929 0.497035 0.386484 -0.021756 1 0 0 0 0 0 0 697155
-0.005840 -0.002093 0.118383 1.198116 0.593747 0.486675 -0.021787 1 0 0 0 0 0 0 698161
-0.005836 -0.002088 0.118385 1.265400 0.658758 0.535692 -0.021817 1 0 0 0 0 0 0 699132
-0.005822 -0.002073 0.118397 1.143855 0.521281 0.398778 -0.021849 1 0 0 0 0 0 0 700133
-0.005795 -0.002070 0.118392 0.963876 0.661587 0.610202 -0.021880 1 0 0 0 0 0 0 701135
-0.005770 -0.002056 0.118402 0.959273 0.525437 0.435449 -0.021911 1 0 0 0 0 0 0 702133
-0.005757 -0.002048 0.118405 1.117002 0.603962 0.502558 -0.021943 1 0 0 0 0 0 0 703155
-0.005739 -0.002032 0.118418 1.055638 0.486400 0.383381 -0.021974 1 0 0 0 0 0 0 704132
-0.005729 -0.002023 0.118423 1.164120 0.579879 0.480234 -0.022005 1 0 0 0 0 0 0 705135
-0.005713 -0.002006 0.118436 1.076552 0.470492 0.372551 -0.022037 1 0 0 0 0 0 0 706162
-0.005704 -0.001997 0.118440 1.172007 0.568242 0.473396 -0.022068 1 0 0 0 0 0 0 707154
-0.005680 -0.001997 0.118433 0.980698 0.692271 0.644593 -0.022099 1 0 0 0 0 0 0 708133
-0.005657 -0.001984 0.118442 0.956423 0.533564 0.443625 -0.022130 1 0 0 0 0 0 0 709135
-0.005645 -0.001978 0.118445 1.102857 0.599558 0.500061 -0.022162 1 0 0 0 0 0 0 710154
-0.005627 -0.001962 0.118458 1.035045 0.475135 0.377328 -0.022192 1 0 0 0 0 0 0 711130
-0.005617 -0.001953 0.118462 1.140604 0.565434 0.472619 -0.022224 1 0 0 0 0 0 0 712154
-0.005601 -0.001936 0.118475 1.051035 0.454037 0.364664 -0.022256 1 0 0 0 0 0 0 713157
-0.005573 -0.001932 0.118471 0.889731 0.609617 0.587444 -0.022287 1 0 0 0 0 0 0 714163
-0.005547 -0.001917 0.118481 0.893671 0.480538 0.416717 -0.022318 1 0 0 0 0 0 0 715159
-0.005534 -0.001909 0.118484 1.056409 0.563204 0.484513 -0.022349 1 0 0 0 0 0 0 716160
-0.005528 -0.001905 0.118485 1.156454 0.620410 0.521079 -0.022381 1 0 0 0 0 0 0 717153
-0.005507 -0.001909 0.118508 0.982926 0.720292 0.242553 -0.022412 1 0 0 0 0 0 0 718166
-0.005497 -0.001910 0.118515 1.089913 0.708164 0.403177 -0.022442 1 0 0 0 0 0 0 719129
-0.005472 -0.001915 0.118509 0.911560 0.756351 0.607710 -0.022474 1 0 0 0 0 0 0 720132
-0.005448 -0.001905 0.118518 0.893900 0.557221 0.419400 -0.022505 1 0 0 0 0 0 0 721130
-0.005436 -0.001899 0.118521 1.044591 0.603336 0.479762 -0.022537 1 0 0 0 0 0 0 722158
-0.005429 -0.001897 0.118523 1.138292 0.642034 0.513629 -0.022568 1 0 0 0 0 0 0 723162
-0.005414 -0.001882 0.118535 1.028289 0.490022 0.372291 -0.022599 1 0 0 0 0 0 0 724152
-0.005407 -0.001875 0.118539 1.111485 0.565455 0.459476 -0.022631 1 0 0 0 0 0 0 725166
-0.005371 -0.001863 0.118542 0.753691 0.504412 0.472048 -0.022662 1 0 0 0 0 0 0 726158
-0.005354 -0.001857 0.118544 0.941514 0.576730 0.506091 -0.022693 1 0 0 0 0 0 0 727139
-0.005345 -0.001854 0.118544 1.073536 0.623887 0.521185 -0.022724 1 0 0 0 0 0 0 728137
-0.005328 -0.001839 0.118556 0.984081 0.475293 0.372595 -0.022756 1 0 0 0 0 0 0 729153
-0.005320 -0.001832 0.118560 1.077769 0.552498 0.456924 -0.022786 1 0 0 0 0 0 0 730140
-0.005316 -0.001828 0.118561 1.141255 0.607473 0.500118 -0.022818 1 0 0 0 0 0 0 731151
-0.005294 -0.001830 0.118553 0.920201 0.695795 0.640234 -0.022849 1 0 0 0 0 0 0 732136
-0.005272 -0.001819 0.118561 0.877078 0.516486 0.427089 -0.022880 1 0 0 0 0 0 0 733151
-0.005260 -0.001813 0.118564 1.014751 0.572726 0.478085 -0.022911 1 0 0 0 0 0 0 734137
-0.005255 -0.001810 0.118565 1.101746 0.616435 0.508626 -0.022943 1 0 0 0 0 0 0 735149
-0.005240 -0.001795 0.118577 0.987705 0.466396 0.366569 -0.022974 1 0 0 0 0 0 0 736137
-0.005213 -0.001792 0.118572 0.813428 0.601678 0.576574 -0.023003 1 0 0 0 0 0 0 737080
-0.005200 -0.001791 0.118570 0.969280 0.635381 0.555253 -0.023034 1 0 0 0 0 0 0 738070
-0.005193 -0.001790 0.118570 1.071353 0.648946 0.538800 -0.023066 1 0 0 0 0 0 0 739080
-0.005178 -0.001777 0.118581 0.964471 0.481533 0.378407 -0.023097 1 0 0 0 0 0 0 740070
-0.005170 -0.001770 0.118585 1.049529 0.549388 0.458169 -0.023128 1 0 0 0 0 0 0 741079
-0.005147 -0.001771 0.118577 0.852797 0.658157 0.623533 -0.023159 1 0 0 0 0 0 0 742070
-0.005135 -0.001772 0.118574 0.983653 0.664506 0.574383 -0.023191 1 0 0 0 0 0 0 743079
-0.005113 -0.001777 0.118595 0.842869 0.731113 0.254728 -0.023222 1 0 0 0 0 0 0 744070
-0.005101 -0.001779 0.118602 0.969119 0.702217 0.399165 -0.023253 1 0 0 0 0 0 0 745071
-0.005095 -0.001781 0.118605 1.056097 0.683261 0.475112 -0.023284 1 0 0 0 0 0 0 746079
-0.005061 -0.001773 0.118608 0.687241 0.558330 0.474500 -0.023316 1 0 0 0 0 0 0 747089
-0.005043 -0.001769 0.118609 0.868217 0.597547 0.501324 -0.023347 1 0 0 0 0 0 0 748094
-0.005035 -0.001767 0.118609 0.996451 0.627947 0.513612 -0.023379 1 0 0 0 0 0 0 749095
-0.005030 -0.001765 0.118609 1.065170 0.644682 0.518538 -0.023410 1 0 0 0 0 0 0 750080
-0.005016 -0.001752 0.118621 0.939557 0.479144 0.366844 -0.023441 1 0 0 0 0 0 0 751081
-0.005009 -0.001745 0.118625 1.015580 0.548285 0.449378 -0.023472 1 0 0 0 0 0 0 752078
-0.005005 -0.001742 0.118626 1.070053 0.599216 0.491863 -0.023504 1 0 0 0 0 0 0 753090
-0.004984 -0.001744 0.118618 0.844724 0.685469 0.632787 -0.023535 1 0 0 0 0 0 0 754085
-0.004962 -0.001733 0.118626 0.797781 0.504389 0.419654 -0.023566 1 0 0 0 0 0 0 755079
-0.004950 -0.001727 0.118629 0.934425 0.560303 0.469922 -0.023597 1 0 0 0 0 0 0 756090
-0.004945 -0.001724 0.118630 1.020771 0.603844 0.500080 -0.023629 1 0 0 0 0 0 0 757089
-0.004930 -0.001709 0.118642 0.905368 0.453000 0.358499 -0.023659 1 0 0 0 0 0 0 758059
-0.004922 -0.001702 0.118646 0.987124 0.529911 0.444479 -0.023691 1 0 0 0 0 0 0 759087
-0.004918 -0.001698 0.118647 1.044464 0.584723 0.488117 -0.023722 1 0 0 0 0 0 0 760086
-0.004916 -0.001696 0.118648 1.076061 0.614374 0.504992 -0.023753 1 0 0 0 0 0 0 761057
-0.004884 -0.001687 0.118650 0.676035 0.513630 0.482584 -0.023785 1 0 0 0 0 0 0 762085
-0.004868 -0.001682 0.118651 0.840953 0.565160 0.500643 -0.023816 1 0 0 0 0 0 0 763080
-0.004860 -0.001679 0.118651 0.960938 0.601678 0.509785 -0.023847 1 0 0 0 0 0 0 764093
-0.004856 -0.001678 0.118651 1.025391 0.621404 0.513573 -0.023878 1 0 0 0 0 0 0 765061
-0.004842 -0.001664 0.118663 0.897037 0.456888 0.361929 -0.023910 1 0 0 0 0 0 0 766089
-0.004834 -0.001657 0.118667 0.972193 0.526897 0.444024 -0.023941 1 0 0 0 0 0 0 767087
-0.004831 -0.001654 0.118668 1.026135 0.578208 0.486274 -0.023972 1 0 0 0 0 0 0 768083
-0.004817 -0.001639 0.118680 0.894104 0.431024 0.349314 -0.024003 1 0 0 0 0 0 0 769087
-0.004809 -0.001632 0.118684 0.967896 0.510044 0.436544 -0.024035 1 0 0 0 0 0 0 770086
-0.004806 -0.001628 0.118686 1.021275 0.565910 0.480581 -0.024066 1 0 0 0 0 0 0 771086
-0.004804 -0.001626 0.118686 1.050878 0.596097 0.497587 -0.024097 1 0 0 0 0 0 0 772084
-0.004791 -0.001612 0.118698 0.904809 0.436641 0.350782 -0.024128 1 0 0 0 0 0 0 773087
-0.004784 -0.001605 0.118702 0.971366 0.509426 0.434355 -0.024160 1 0 0 0 0 0 0 774083
-0.004781 -0.001601 0.118703 1.021041 0.562134 0.477099 -0.024191 1 0 0 0 0 0 0 775085
-0.004748 -0.001591 0.118706 0.631205 0.474013 0.465664 -0.024222 1 0 0 0 0 0 0 776083
-0.004731 -0.001585 0.118707 0.801801 0.532353 0.486872 -0.024253 1 0 0 0 0 0 0 777084
-0.004718 -0.001601 0.118717 0.856536 0.815177 0.358299 -0.024284 1 0 0 0 0 0 0 778067
-0.004699 -0.001596 0.118732 0.783153 0.569542 0.282561 -0.024316 1 0 0 0 0 0 0 779087
-0.004689 -0.001593 0.118738 0.893861 0.578698 0.402646 -0.024347 1 0 0 0 0 0 0 780085
-0.004672 -0.001578 0.118751 0.804470 0.422205 0.306198 -0.024378 1 0 0 0 0 0 0 781087
-0.004663 -0.001571 0.118755 0.902055 0.498350 0.408398 -0.024410 1 0 0 0 0 0 0 782085
-0.004659 -0.001567 0.118757 0.967677 0.552992 0.457679 -0.024441 1 0 0 0 0 0 0 783085
-0.004656 -0.001565 0.118758 1.003478 0.582584 0.476509 -0.024472 1 0 0 0 0 0 0 784086
-0.004643 -0.001551 0.118769 0.859949 0.422390 0.330637 -0.024503 1 0 0 0 0 0 0 785086
-0.004636 -0.001544 0.118773 0.928247 0.495151 0.414158 -0.024535 1 0 0 0 0 0 0 786086
-0.004633 -0.001540 0.118775 0.978732 0.547827 0.456821 -0.024565 1 0 0 0 0 0 0 787072
-0.004619 -0.001526 0.118786 0.844162 0.400606 0.320479 -0.024597 1 0 0 0 0 0 0 788082
-0.004612 -0.001518 0.118791 0.917430 0.480204 0.407401 -0.024631 1 0 0 0 0 0 0 789175
-0.004596 -0.001501 0.118803 0.807628 0.360419 0.298439 -0.024662 1 0 0 0 0 0 0 790152
-0.004588 -0.001492 0.118808 0.895041 0.455326 0.395910 -0.024693 1 0 0 0 0 0 0 791161
-0.004584 -0.001488 0.118809 0.955467 0.519326 0.443494 -0.024724 1 0 0 0 0 0 0 792155
-0.004569 -0.001473 0.118821 0.825676 0.377528 0.309045 -0.024755 1 0 0 0 0 0 0 793134
-0.004562 -0.001465 0.118825 0.901446 0.459991 0.396333 -0.024786 1 0 0 0 0 0 0 794128
-0.004558 -0.001461 0.118827 0.955768 0.517557 0.440306 -0.024818 1 0 0 0 0 0 0 795151
-0.004544 -0.001446 0.118839 0.822765 0.372396 0.304663 -0.024849 1 0 0 0 0 0 0 796155
-0.004537 -0.001439 0.118843 0.896970 0.453253 0.391459 -0.024881 1 0 0 0 0 0 0 797154
-0.004521 -0.001422 0.118856 0.787376 0.333771 0.282720 -0.024912 1 0 0 0 0 0 0 798152
-0.004513 -0.001413 0.118860 0.875141 0.429094 0.379963 -0.024943 1 0 0 0 0 0 0 799156
-0.004509 -0.001409 0.118862 0.935710 0.493289 0.427435 -0.024974 1 0 0 0 0 0 0 800150
-0.004475 -0.001398 0.118864 0.550189 0.410007 0.419248 -0.025005 1 0 0 0 0 0 0 801136
-0.004459 -0.001392 0.118865 0.723615 0.471432 0.440059 -0.025037 1 0 0 0 0 0 0 802151
-0.004450 -0.001389 0.118865 0.847825 0.512901 0.449851 -0.025067 1 0 0 0 0 0 0 803134
-0.004434 -0.001375 0.118877 0.751006 0.358616 0.301563 -0.025099 1 0 0 0 0 0 0 804149
-0.004426 -0.001368 0.118881 0.843609 0.435058 0.383525 -0.025130 1 0 0 0 0 0 0 805134
-0.004421 -0.001364 0.118882 0.906253 0.489554 0.425554 -0.025162 1 0 0 0 0 0 0 806151
-0.004407 -0.001349 0.118894 0.776771 0.342326 0.289639 -0.025192 1 0 0 0 0 0 0 807132
-0.004400 -0.001341 0.118898 0.853215 0.422545 0.375904 -0.025224 1 0 0 0 0 0 0 808149
-0.004384 -0.001324 0.118911 0.744173 0.302240 0.267354 -0.025256 1 0 0 0 0 0 0 809155
-0.004375 -0.001316 0.118915 0.832614 0.397508 0.364197 -0.025287 1 0 0 0 0 0 0 810149
-0.004371 -0.001311 0.118917 0.893462 0.461634 0.411467 -0.025317 1 0 0 0 0 0 0 811133
-0.004357 -0.001296 0.118929 0.763037 0.319067 0.277573 -0.025350 1 0 0 0 0 0 0 812167
-0.004350 -0.001288 0.118933 0.839149 0.401767 0.364332 -0.025380 1 0 0 0 0 0 0 813151
-0.004346 -0.001284 0.118934 0.893542 0.459393 0.407970 -0.025411 1 0 0 0 0 0 0 814136
-0.004332 -0.001269 0.118946 0.759642 0.313373 0.272899 -0.025443 1 0 0 0 0 0 0 815151
-0.004324 -0.001262 0.118950 0.834108 0.394458 0.359131 -0.025474 1 0 0 0 0 0 0 816133
-0.004321 -0.001258 0.118951 0.887695 0.451288 0.402605 -0.025505 1 0 0 0 0 0 0 817150
-0.004307 -0.001243 0.118963 0.753226 0.304713 0.267531 -0.025536 1 0 0 0 0 0 0 818134
-0.004299 -0.001235 0.118967 0.827553 0.385648 0.353692 -0.025568 1 0 0 0 0 0 0 819148
-0.004296 -0.001231 0.118969 0.880999 0.442364 0.397087 -0.025599 1 0 0 0 0 0 0 820132
-0.004282 -0.001216 0.118981 0.746296 0.295587 0.262077 -0.025628 1 0 0 0 0 0 0 821077
-0.004274 -0.001208 0.118985 0.820607 0.376503 0.348137 -0.025659 1 0 0 0 0 0 0 822068
-0.004271 -0.001204 0.118986 0.874086 0.433224 0.391515 -0.025691 1 0 0 0 0 0 0 823076
-0.004257 -0.001189 0.118998 0.739317 0.286350 0.256594 -0.025722 1 0 0 0 0 0 0 824067
-0.004249 -0.001182 0.119002 0.813655 0.367310 0.342592 -0.025753 1 0 0 0 0 0 0 825077
-0.004233 -0.001165 0.119015 0.702821 0.246600 0.234410 -0.025784 1 0 0 0 0 0 0 826066
-0.004225 -0.001156 0.119019 0.790960 0.342281 0.330782 -0.025816 1 0 0 0 0 0 0 827087
-0.004221 -0.001152 0.119021 0.851604 0.406544 0.377801 -0.025847 1 0 0 0 0 0 0 828074
-0.004207 -0.001136 0.119032 0.720282 0.263231 0.244330 -0.025878 1 0 0 0 0 0 0 829080
-0.004199 -0.001129 0.119036 0.796532 0.346158 0.330621 -0.025909 1 0 0 0 0 0 0 830075
-0.004196 -0.001125 0.119038 0.850974 0.403872 0.374029 -0.025941 1 0 0 0 0 0 0 831079
-0.004181 -0.001109 0.119050 0.716314 0.257113 0.239384 -0.025972 1 0 0 0 0 0 0 832080
-0.004174 -0.001102 0.119054 0.790975 0.338392 0.325163 -0.026003 1 0 0 0 0 0 0 833064
-0.004170 -0.001098 0.119055 0.844625 0.395282 0.368382 -0.026034 1 0 0 0 0 0 0 834077
-0.004169 -0.001096 0.119056 0.874103 0.425748 0.384973 -0.026066 1 0 0 0 0 0 0 835078
-0.004155 -0.001082 0.119067 0.725106 0.263702 0.239945 -0.026097 1 0 0 0 0 0 0 836077
-0.004149 -0.001075 0.119071 0.792422 0.337251 0.321901 -0.026128 1 0 0 0 0 0 0 837076
-0.004133 -0.001058 0.119084 0.677504 0.212321 0.212625 -0.026159 1 0 0 0 0 0 0 838074
-0.004125 -0.001049 0.119088 0.763888 0.306219 0.308185 -0.026190 1 0 0 0 0 0 0 839056
-0.004121 -0.001045 0.119090 0.823695 0.369585 0.354881 -0.026222 1 0 0 0 0 0 0 840073
-0.004119 -0.001043 0.119090 0.856291 0.403325 0.372664 -0.026253 1 0 0 0 0 0 0 841056
-0.004105 -0.001028 0.119102 0.708624 0.242646 0.228240 -0.026284 1 0 0 0 0 0 0 842071
-0.004098 -0.001021 0.119105 0.776812 0.317088 0.310193 -0.026315 1 0 0 0 0 0 0 843072
-0.004095 -0.001018 0.119107 0.827113 0.370502 0.352037 -0.026347 1 0 0 0 0 0 0 844079
-0.004081 -0.001003 0.119119 0.689828 0.221030 0.217180 -0.026378 1 0 0 0 0 0 0 845075
-0.004074 -0.000995 0.119123 0.763579 0.301366 0.302478 -0.026409 1 0 0 0 0 0 0 846077
-0.004070 -0.000991 0.119124 0.816703 0.357732 0.345475 -0.026440 1 0 0 0 0 0 0 847070
-0.004068 -0.000989 0.119125 0.845885 0.387902 0.361965 -0.026472 1 0 0 0 0 0 0 848070
-0.004055 -0.000975 0.119136 0.696243 0.225175 0.217249 -0.026503 1 0 0 0 0 0 0 849074
-0.004048 -0.000968 0.119140 0.763576 0.298787 0.298887 -0.026534 1 0 0 0 0 0 0 850055
-0.004045 -0.000964 0.119141 0.813472 0.351759 0.340584 -0.026565 1 0 0 0 0 0 0 851070
-0.004031 -0.000949 0.119153 0.675735 0.201815 0.205871 -0.026597 1 0 0 0 0 0 0 852073
-0.004023 -0.000941 0.119157 0.749418 0.282092 0.291008 -0.026628 1 0 0 0 0 0 0 853072
-0.004020 -0.000938 0.119158 0.802501 0.338425 0.333914 -0.026659 1 0 0 0 0 0 0 854071
-0.004018 -0.000936 0.119159 0.831667 0.368565 0.350364 -0.026690 1 0 0 0 0 0 0 855070
-0.004017 -0.000935 0.119159 0.847133 0.384078 0.356470 -0.026722 1 0 0 0 0 0 0 856071
-0.004004 -0.000921 0.119170 0.690069 0.213572 0.208204 -0.026753 1 0 0 0 0 0 0 857073
-0.003997 -0.000914 0.119174 0.753851 0.283468 0.288391 -0.026784 1 0 0 0 0 0 0 858069
-0.003994 -0.000911 0.119176 0.801885 0.334549 0.329555 -0.026815 1 0 0 0 0 0 0 859070
-0.003992 -0.000909 0.119176 0.828489 0.362056 0.345406 -0.026847 1 0 0 0 0 0 0 860074
-0.003979 -0.000895 0.119187 0.677123 0.197566 0.200718 -0.026878 1 0 0 0 0 0 0 861072
-0.003973 -0.000888 0.119191 0.743915 0.270596 0.282058 -0.026909 1 0 0 0 0 0 0 862071
-0.003969 -0.000884 0.119193 0.793476 0.323254 0.323610 -0.026940 1 0 0 0 0 0 0 863070
-0.003967 -0.000882 0.119193 0.820815 0.351532 0.339570 -0.026972 1 0 0 0 0 0 0 864069
-0.003966 -0.000881 0.119193 0.835365 0.366104 0.345499 -0.027003 1 0 0 0 0 0 0 865070
-0.003966 -0.000881 0.119193 0.843231 0.373650 0.347834 -0.027034 1 0 0 0 0 0 0 866069
-0.003953 -0.000867 0.119205 0.682011 0.198843 0.198409 -0.027065 1 0 0 0 0 0 0 867069
-0.003942 -0.000879 0.119219 0.674842 0.509984 0.137201 -0.027097 1 0 0 0 0 0 0 868064
-0.003936 -0.000884 0.119224 0.745401 0.469361 0.251951 -0.027128 1 0 0 0 0 0 0 869075
-0.003933 -0.000887 0.119226 0.790358 0.430066 0.305532 -0.027159 1 0 0 0 0 0 0 870076
-0.003931 -0.000888 0.119226 0.814855 0.408884 0.325705 -0.027190 1 0 0 0 0 0 0 871069
-0.003930 -0.000889 0.119227 0.827961 0.398393 0.333090 -0.027222 1 0 0 0 0 0 0 872071
-0.003930 -0.000889 0.119227 0.835113 0.393365 0.335914 -0.027253 1 0 0 0 0 0 0 873071
-0.003917 -0.000876 0.119238 0.673373 0.212163 0.186672 -0.027284 1 0 0 0 0 0 0 874071
-0.003911 -0.000870 0.119242 0.735092 0.276932 0.266230 -0.027315 1 0 0 0 0 0 0 875053
-0.003908 -0.000866 0.119243 0.782090 0.325465 0.307151 -0.027346 1 0 0 0 0 0 0 876053
-0.003906 -0.000865 0.119244 0.808117 0.351681 0.322878 -0.027378 1 0 0 0 0 0 0 877069
-0.003905 -0.000864 0.119244 0.821982 0.365220 0.328719 -0.027409 1 0 0 0 0 0 0 878072
-0.003905 -0.000863 0.119244 0.829489 0.372239 0.331005 -0.027440 1 0 0 0 0 0 0 879070
-0.003899 -0.000881 0.119254 0.764606 0.619389 0.191208 -0.027472 1 0 0 0 0 0 0 880069
-0.003897 -0.000890 0.119258 0.790712 0.530788 0.265621 -0.027503 1 0 0 0 0 0 0 881061
-0.003883 -0.000881 0.119270 0.645406 0.286712 0.153438 -0.027534 1 0 0 0 0 0 0 882070
-0.003876 -0.000877 0.119275 0.716604 0.318153 0.246984 -0.027565 1 0 0 0 0 0 0 883060
-0.003872 -0.000874 0.119276 0.768596 0.349859 0.292867 -0.027597 1 0 0 0 0 0 0 884070
-0.003870 -0.000873 0.119277 0.797184 0.367643 0.310320 -0.027628 1 0 0 0 0 0 0 885061
-0.003869 -0.000873 0.119277 0.812334 0.376984 0.316745 -0.027659 1 0 0 0 0 0 0 886071
-0.003869 -0.000873 0.119277 0.820484 0.381913 0.319214 -0.027690 1 0 0 0 0 0 0 887060
-0.003869 -0.000872 0.119277 0.825060 0.384600 0.320307 -0.027722 1 0 0 0 0 0 0 888068
-0.003869 -0.000872 0.119277 0.827831 0.386172 0.320924 -0.027753 1 0 0 0 0 0 0 889060
-0.003868 -0.000872 0.119277 0.829686 0.387176 0.321375 -0.027784 1 0 0 0 0 0 0 890069
-0.003856 -0.000859 0.119288 0.664919 0.208670 0.171347 -0.027815 1 0 0 0 0 0 0 891060
-0.003845 -0.000870 0.119303 0.656093 0.518603 0.109641 -0.027847 1 0 0 0 0 0 0 892068
-0.003839 -0.000876 0.119307 0.725972 0.477229 0.224116 -0.027878 1 0 0 0 0 0 0 893084
-0.003836 -0.000879 0.119309 0.770532 0.437529 0.277574 -0.027910 1 0 0 0 0 0 0 894085
-0.003834 -0.000880 0.119310 0.794795 0.416126 0.297684 -0.027941 1 0 0 0 0 0 0 895075
-0.003833 -0.000881 0.119310 0.807740 0.405529 0.305023 -0.027972 1 0 0 0 0 0 0 896068
-0.003833 -0.000881 0.119310 0.814788 0.400467 0.307806 -0.028003 1 0 0 0 0 0 0 897077
-0.003833 -0.000881 0.119310 0.818799 0.398153 0.309000 -0.028035 1 0 0 0 0 0 0 898080
-0.003833 -0.000881 0.119310 0.821270 0.397211 0.309631 -0.028065 1 0 0 0 0 0 0 899065
-0.003832 -0.000881 0.119310 0.822992 0.396982 0.310087 -0.028097 1 0 0 0 0 0 0 900082
-0.003832 -0.000882 0.119310 0.824282 0.397076 0.310456 -0.028128 1 0 0 0 0 0 0 901068
-0.003832 -0.000882 0.119310 0.825419 0.397352 0.310822 -0.028160 1 0 0 0 0 0 0 902086
-0.003832 -0.000882 0.119310 0.826432 0.397715 0.311178 -0.028191 1 0 0 0 0 0 0 903083
-0.003832 -0.000882 0.119310 0.827390 0.398098 0.311517 -0.028222 1 0 0 0 0 0 0 904079
-0.003832 -0.000882 0.119310 0.828340 0.398519 0.311858 -0.028253 1 0 0 0 0 0 0 905083
-0.003832 -0.000882 0.119310 0.829266 0.398953 0.312214 -0.028284 1 0 0 0 0 0 0 906079
-0.003832 -0.000882 0.119310 0.830178 0.399387 0.312555 -0.028316 1 0 0 0 0 0 0 907082
-0.003820 -0.000868 0.119321 0.664744 0.220429 0.162442 -0.028347 1 0 0 0 0 0 0 908081
-0.003814 -0.000861 0.119325 0.724919 0.286549 0.241485 -0.028378 1 0 0 0 0 0 0 909082
-0.003810 -0.000858 0.119327 0.771113 0.335762 0.282170 -0.028410 1 0 0 0 0 0 0 910081
-0.003809 -0.000856 0.119327 0.796687 0.362298 0.297804 -0.028441 1 0 0 0 0 0 0 911084
-0.003808 -0.000856 0.119327 0.810308 0.376002 0.303582 -0.028472 1 0 0 0 0 0 0 912083
-0.003808 -0.000855 0.119327 0.817643 0.383111 0.305812 -0.028503 1 0 0 0 0 0 0 913082
-0.003807 -0.000855 0.119327 0.821795 0.386861 0.306794 -0.028534 1 0 0 0 0 0 0 914073
-0.003807 -0.000855 0.119327 0.824341 0.388985 0.307366 -0.028566 1 0 0 0 0 0 0 915081
-0.003807 -0.000855 0.119327 0.826070 0.390245 0.307791 -0.028597 1 0 0 0 0 0 0 916081
-0.003807 -0.000855 0.119327 0.827388 0.391088 0.308151 -0.028628 1 0 0 0 0 0 0 917082
-0.003807 -0.000855 0.119327 0.828489 0.391736 0.308492 -0.028660 1 0 0 0 0 0 0 918081
-0.003807 -0.000855 0.119327 0.829499 0.392261 0.308834 -0.028691 1 0 0 0 0 0 0 919080
-0.003807 -0.000855 0.119327 0.830451 0.392738 0.309167 -0.028722 1 0 0 0 0 0 0 920080
-0.003807 -0.000855 0.119327 0.831384 0.393195 0.309505 -0.028753 1 0 0 0 0 0 0 921081
-0.003788 -0.000859 0.119318 0.576114 0.453098 0.438401 -0.028785 1 0 0 0 0 0 0 922081
-0.003779 -0.000861 0.119314 0.673502 0.432062 0.371641 -0.028816 1 0 0 0 0 0 0 923081
-0.003774 -0.000863 0.119313 0.743890 0.416332 0.337501 -0.028847 1 0 0 0 0 0 0 924081
-0.003772 -0.000863 0.119313 0.781258 0.408048 0.324752 -0.028878 1 0 0 0 0 0 0 925083
-0.003771 -0.000863 0.119313 0.800402 0.404023 0.320455 -0.028909 1 0 0 0 0 0 0 926079
-0.003770 -0.000864 0.119313 0.810378 0.402207 0.319166 -0.028941 1 0 0 0 0 0 0 927080
-0.003770 -0.000864 0.119313 0.815788 0.401503 0.318942 -0.028972 1 0 0 0 0 0 0 928080
-0.003770 -0.000864 0.119313 0.818933 0.401366 0.319094 -0.029003 1 0 0 0 0 0 0 929083
-0.003764 -0.000882 0.119323 0.751466 0.645593 0.178396 -0.029034 1 0 0 0 0 0 0 930075
-0.003762 -0.000891 0.119327 0.776502 0.555345 0.252361 -0.029066 1 0 0 0 0 0 0 931074
-0.003760 -0.000895 0.119328 0.796574 0.489484 0.290449 -0.029097 1 0 0 0 0 0 0 932080
-0.003760 -0.000898 0.119328 0.808178 0.454795 0.305095 -0.029128 1 0 0 0 0 0 0 933080
-0.003759 -0.000899 0.119329 0.814696 0.437521 0.310510 -0.029159 1 0 0 0 0 0 0 934066
-0.003759 -0.000899 0.119329 0.818478 0.429100 0.312627 -0.029191 1 0 0 0 0 0 0 935076
-0.003759 -0.000900 0.119329 0.820820 0.425133 0.313571 -0.029222 1 0 0 0 0 0 0 936082
-0.003759 -0.000900 0.119329 0.822456 0.423363 0.314126 -0.029253 1 0 0 0 0 0 0 937081
-0.003759 -0.000900 0.119329 0.823702 0.422710 0.314537 -0.029284 1 0 0 0 0 0 0 938078
-0.003759 -0.000900 0.119329 0.824776 0.422620 0.314896 -0.029316 1 0 0 0 0 0 0 939081
-0.003759 -0.000900 0.119329 0.825749 0.422781 0.315242 -0.029347 1 0 0 0 0 0 0 940082
-0.003746 -0.000886 0.119340 0.659951 0.243418 0.165039 -0.029378 1 0 0 0 0 0 0 941081
-0.003740 -0.000880 0.119344 0.720118 0.309379 0.243965 -0.029410 1 0 0 0 0 0 0 942081
-0.003737 -0.000876 0.119345 0.766266 0.358525 0.284594 -0.029441 1 0 0 0 0 0 0 943078
-0.003735 -0.000875 0.119345 0.791792 0.385049 0.300194 -0.029472 1 0 0 0 0 0 0 944080
-0.003734 -0.000874 0.119346 0.805366 0.398735 0.305952 -0.029503 1 0 0 0 0 0 0 945081
-0.003734 -0.000873 0.119346 0.812655 0.405845 0.308165 -0.029534 1 0 0 0 0 0 0 946075
-0.003734 -0.000873 0.119346 0.816770 0.409616 0.309151 -0.029566 1 0 0 0 0 0 0 947074
-0.003734 -0.000873 0.119346 0.819269 0.411720 0.309701 -0.029597 1 0 0 0 0 0 0 948064
-0.003734 -0.000873 0.119346 0.821027 0.413041 0.310146 -0.029631 1 0 0 0 0 0 0 949158
-0.003734 -0.000873 0.119346 0.822290 0.413891 0.310494 -0.029661 1 0 0 0 0 0 0 950131
-0.003734 -0.000873 0.119346 0.823376 0.414533 0.310826 -0.029693 1 0 0 0 0 0 0 951146
-0.003734 -0.000873 0.119346 0.824322 0.415073 0.311152 -0.029724 1 0 0 0 0 0 0 952130
-0.003734 -0.000873 0.119346 0.825208 0.415529 0.311464 -0.029753 1 0 0 0 0 0 0 953072
-0.003734 -0.000873 0.119346 0.826086 0.415993 0.311796 -0.029784 1 0 0 0 0 0 0 954063
-0.003734 -0.000873 0.119346 0.826970 0.416444 0.312115 -0.029816 1 0 0 0 0 0 0 955072
-0.003734 -0.000873 0.119346 0.827837 0.416886 0.312444 -0.029846 1 0 0 0 0 0 0 956062
-0.003734 -0.000873 0.119346 0.828714 0.417328 0.312776 -0.029878 1 0 0 0 0 0 0 957073
-0.003734 -0.000873 0.119346 0.829569 0.417771 0.313093 -0.029909 1 0 0 0 0 0 0 958063
-0.003734 -0.000873 0.119346 0.830446 0.418201 0.313429 -0.029941 1 0 0 0 0 0 0 959072
-0.003734 -0.000873 0.119346 0.831306 0.418633 0.313754 -0.029972 1 0 0 0 0 0 0 960064
-0.003734 -0.000873 0.119346 0.832197 0.419091 0.314079 -0.030003 1 0 0 0 0 0 0 961073
-0.003734 -0.000873 0.119346 0.833054 0.419514 0.314412 -0.030034 1 0 0 0 0 0 0 962078
-0.003734 -0.000873 0.119346 0.833912 0.419946 0.314737 -0.030065 1 0 0 0 0 0 0 963070
-0.003734 -0.000873 0.119346 0.834799 0.420383 0.315062 -0.030097 1 0 0 0 0 0 0 964080
-0.003734 -0.000873 0.119346 0.835656 0.420840 0.315393 -0.030128 1 0 0 0 0 0 0 965076
-0.003734 -0.000873 0.119346 0.836515 0.421258 0.315720 -0.030159 1 0 0 0 0 0 0 966073
-0.003715 -0.000877 0.119336 0.580918 0.481216 0.445075 -0.030191 1 0 0 0 0 0 0 967073
-0.003705 -0.000880 0.119333 0.677969 0.460268 0.378236 -0.030222 1 0 0 0 0 0 0 968080
-0.003701 -0.000881 0.119332 0.748161 0.444578 0.344052 -0.030253 1 0 0 0 0 0 0 969066
-0.003698 -0.000881 0.119331 0.785435 0.436328 0.331291 -0.030285 1 0 0 0 0 0 0 970083
-0.003697 -0.000882 0.119331 0.804516 0.432306 0.326952 -0.030315 1 0 0 0 0 0 0 971058
-0.003696 -0.000882 0.119331 0.814453 0.430490 0.325669 -0.030347 1 0 0 0 0 0 0 972077
-0.003696 -0.000882 0.119331 0.819804 0.429810 0.325433 -0.030378 1 0 0 0 0 0 0 973079
-0.003696 -0.000882 0.119331 0.822921 0.429669 0.325574 -0.030410 1 0 0 0 0 0 0 974081
-0.003696 -0.000882 0.119331 0.824873 0.429838 0.325840 -0.030441 1 0 0 0 0 0 0 975079
-0.003696 -0.000882 0.119331 0.826288 0.430133 0.326145 -0.030472 1 0 0 0 0 0 0 976081
-0.003696 -0.000882 0.119331 0.827426 0.430491 0.326474 -0.030503 1 0 0 0 0 0 0 977080
-0.003696 -0.000882 0.119331 0.828384 0.430895 0.326810 -0.030534 1 0 0 0 0 0 0 978051
-0.003696 -0.000882 0.119331 0.829329 0.431335 0.327146 -0.030566 1 0 0 0 0 0 0 979084
-0.003696 -0.000882 0.119331 0.830208 0.431758 0.327474 -0.030597 1 0 0 0 0 0 0 980083
-0.003696 -0.000882 0.119331 0.831080 0.432204 0.327810 -0.030628 1 0 0 0 0 0 0 981085
-0.003696 -0.000882 0.119331 0.831914 0.432637 0.328138 -0.030659 1 0 0 0 0 0 0 982067
-0.003696 -0.000882 0.119331 0.832786 0.433069 0.328476 -0.030691 1 0 0 0 0 0 0 983077
-0.003696 -0.000882 0.119331 0.833625 0.433512 0.328818 -0.030722 1 0 0 0 0 0 0 984079
-0.003696 -0.000882 0.119331 0.834489 0.433970 0.329147 -0.030753 1 0 0 0 0 0 0 985080
-0.003696 -0.000882 0.119331 0.835334 0.434393 0.329481 -0.030785 1 0 0 0 0 0 0 986080
-0.003696 -0.000882 0.119331 0.836168 0.434834 0.329821 -0.030816 1 0 0 0 0 0 0 987078
-0.003696 -0.000882 0.119331 0.837025 0.435285 0.330144 -0.030847 1 0 0 0 0 0 0 988080
-0.003696 -0.000882 0.119331 0.837884 0.435723 0.330490 -0.030878 1 0 0 0 0 0 0 989079
-0.003696 -0.000882 0.119331 0.838714 0.436158 0.330825 -0.030909 1 0 0 0 0 0 0 990079
-0.003696 -0.000882 0.119331 0.839568 0.436607 0.331147 -0.030941 1 0 0 0 0 0 0 991079
-0.003696 -0.000882 0.119331 0.840412 0.437033 0.331483 -0.030972 1 0 0 0 0 0 0 992069
-0.003696 -0.000882 0.119331 0.841265 0.437489 0.331835 -0.031003 1 0 0 0 0 0 0 993079
-0.003677 -0.000886 0.119321 0.585494 0.497467 0.461434 -0.031033 1 0 0 0 0 0 0 994048
-0.003668 -0.000889 0.119318 0.682346 0.476561 0.394587 -0.031066 1 0 0 0 0 0 0 995076
-0.003663 -0.000890 0.119317 0.752444 0.460915 0.360399 -0.031097 1 0 0 0 0 0 0 996081
-0.003661 -0.000890 0.119317 0.789638 0.452674 0.347626 -0.031128 1 0 0 0 0 0 0 997081
-0.003659 -0.000891 0.119316 0.808687 0.448663 0.343306 -0.031159 1 0 0 0 0 0 0 998077
-0.003659 -0.000891 0.119316 0.818583 0.446866 0.342022 -0.031191 1 0 0 0 0 0 0 999079
-0.003659 -0.000891 0.119316 0.823928 0.446167 0.341799 -0.031222 1 0 0 0 0 0 1 79
-0.003658 -0.000891 0.119316 0.827006 0.446054 0.341939 -0.031253 1 0 0 0 0 0 1 1080
-0.003658 -0.000891 0.119316 0.828953 0.446218 0.342212 -0.031284 1 0 0 0 0 0 1 2080
-0.003658 -0.000891 0.119316 0.830348 0.446506 0.342532 -0.031315 1 0 0 0 0 0 1 3067
-0.003658 -0.000891 0.119316 0.831448 0.446888 0.342858 -0.031347 1 0 0 0 0 0 1 4072
-0.003658 -0.000891 0.119316 0.832424 0.447293 0.343207 -0.031378 1 0 0 0 0 0 1 5082
-0.003658 -0.000891 0.119316 0.833313 0.447729 0.343549 -0.031409 1 0 0 0 0 0 1 6076
-0.003658 -0.000891 0.119316 0.834176 0.448159 0.343887 -0.031441 1 0 0 0 0 0 1 7078
-0.003658 -0.000891 0.119316 0.835027 0.448608 0.344229 -0.031472 1 0 0 0 0 0 1 8078
-0.003658 -0.000891 0.119316 0.835875 0.449041 0.344572 -0.031503 1 0 0 0 0 0 1 9080
-0.003658 -0.000891 0.119316 0.836699 0.449495 0.344906 -0.031534 1 0 0 0 0 0 1 10076
-0.003658 -0.000891 0.119316 0.837538 0.449938 0.345260 -0.031566 1 0 0 0 0 0 1 11075
-0.003658 -0.000891 0.119316 0.838346 0.450367 0.345591 -0.031596 1 0 0 0 0 0 1 12058
-0.003658 -0.000891 0.119316 0.839188 0.450832 0.345932 -0.031628 1 0 0 0 0 0 1 13078
-0.003658 -0.000891 0.119316 0.840022 0.451268 0.346281 -0.031660 1 0 0 0 0 0 1 14081
-0.003658 -0.000891 0.119316 0.840846 0.451713 0.346624 -0.031690 1 0 0 0 0 0 1 15064
-0.003658 -0.000891 0.119316 0.841670 0.452166 0.346956 -0.031722 1 0 0 0 0 0 1 16071
-0.003658 -0.000891 0.119316 0.842566 0.452635 0.347329 -0.031755 1 0 0 0 0 0 1 17148
-0.003658 -0.000891 0.119316 0.843391 0.453077 0.347670 -0.031786 1 0 0 0 0 0 1 18143
-0.003658 -0.000891 0.119316 0.844203 0.453526 0.348000 -0.031817 1 0 0 0 0 0 1 19127
-0.003658 -0.000891 0.119316 0.845048 0.453969 0.348353 -0.031849 1 0 0 0 0 0 1 20143
-0.003658 -0.000891 0.119316 0.845872 0.454414 0.348697 -0.031880 1 0 0 0 0 0 1 21127
-0.003658 -0.000891 0.119316 0.846718 0.454868 0.349026 -0.031911 1 0 0 0 0 0 1 22144
-0.003658 -0.000891 0.119316 0.847525 0.455298 0.349372 -0.031942 1 0 0 0 0 0 1 23128
-0.003658 -0.000891 0.119316 0.848374 0.455758 0.349728 -0.031974 1 0 0 0 0 0 1 24144
-0.003658 -0.000891 0.119316 0.849125 0.456171 0.350029 -0.032003 1 0 0 0 0 0 1 25062
-0.003658 -0.000891 0.119316 0.849963 0.456609 0.350379 -0.032034 1 0 0 0 0 0 1 26070
-0.003658 -0.000891 0.119316 0.850785 0.457049 0.350718 -0.032065 1 0 0 0 0 0 1 27061
-0.003658 -0.000891 0.119316 0.851630 0.457507 0.351070 -0.032097 1 0 0 0 0 0 1 28070
-0.003658 -0.000891 0.119316 0.852448 0.457956 0.351399 -0.032128 1 0 0 0 0 0 1 29069
-0.003658 -0.000891 0.119316 0.853272 0.458386 0.351743 -0.032159 1 0 0 0 0 0 1 30061
-0.003658 -0.000891 0.119316 0.854109 0.458835 0.352088 -0.032190 1 0 0 0 0 0 1 31070
-0.003658 -0.000891 0.119316 0.854936 0.459296 0.352428 -0.032221 1 0 0 0 0 0 1 32062
-0.003658 -0.000891 0.119316 0.855779 0.459724 0.352766 -0.032253 1 0 0 0 0 0 1 33069
-0.003658 -0.000891 0.119316 0.856601 0.460172 0.353114 -0.032284 1 0 0 0 0 0 1 34073
-0.003658 -0.000891 0.119316 0.857435 0.460638 0.353458 -0.032316 1 0 0 0 0 0 1 35075
-0.003658 -0.000891 0.119316 0.858260 0.461066 0.353799 -0.032347 1 0 0 0 0 0 1 36075
-0.003658 -0.000891 0.119316 0.859082 0.461506 0.354138 -0.032378 1 0 0 0 0 0 1 37067
-0.003658 -0.000891 0.119316 0.859909 0.461963 0.354474 -0.032409 1 0 0 0 0 0 1 38068
-0.003658 -0.000891 0.119316 0.860741 0.462399 0.354822 -0.032440 1 0 0 0 0 0 1 39069
-0.003658 -0.000891 0.119316 0.861582 0.462849 0.355169 -0.032472 1 0 0 0 0 0 1 40083
-0.003658 -0.000891 0.119316 0.862399 0.463305 0.355504 -0.032503 1 0 0 0 0 0 1 41063
-0.003658 -0.000891 0.119316 0.863230 0.463737 0.355848 -0.032534 1 0 0 0 0 0 1 42070
-0.003658 -0.000891 0.119316 0.864055 0.464178 0.356188 -0.032565 1 0 0 0 0 0 1 43065
-0.003658 -0.000891 0.119316 0.864895 0.464633 0.356518 -0.032597 1 0 0 0 0 0 1 44068
-0.003658 -0.000891 0.119316 0.865723 0.465078 0.356878 -0.032628 1 0 0 0 0 0 1 45066
-0.003658 -0.000891 0.119316 0.866543 0.465514 0.357214 -0.032659 1 0 0 0 0 0 1 46064
-0.003658 -0.000891 0.119316 0.867375 0.465978 0.357555 -0.032690 1 0 0 0 0 0 1 47063
-0.003658 -0.000891 0.119316 0.868203 0.466408 0.357898 -0.032722 1 0 0 0 0 0 1 48067
-0.003658 -0.000891 0.119316 0.869031 0.466851 0.358239 -0.032753 1 0 0 0 0 0 1 49066
-0.003658 -0.000891 0.119316 0.869863 0.467311 0.358577 -0.032784 1 0 0 0 0 0 1 50073
-0.003658 -0.000891 0.119316 0.870676 0.467736 0.358917 -0.032815 1 0 0 0 0 0 1 51051
-0.003658 -0.000891 0.119316 0.871527 0.468196 0.359272 -0.032847 1 0 0 0 0 0 1 52067
-0.003658 -0.000891 0.119316 0.872343 0.468644 0.359600 -0.032878 1 0 0 0 0 0 1 53064
-0.003658 -0.000891 0.119316 0.873176 0.469079 0.359948 -0.032909 1 0 0 0 0 0 1 54066
-0.003658 -0.000891 0.119316 0.874003 0.469522 0.360289 -0.032940 1 0 0 0 0 0 1 55063
-0.003658 -0.000891 0.119316 0.874847 0.469966 0.360626 -0.032972 1 0 0 0 0 0 1 56066
-0.003658 -0.000891 0.119316 0.875670 0.470433 0.360973 -0.033003 1 0 0 0 0 0 1 57066
-0.003658 -0.000891 0.119316 0.876501 0.470870 0.361322 -0.033034 1 0 0 0 0 0 1 58065
-0.003658 -0.000891 0.119316 0.877323 0.471306 0.361658 -0.033065 1 0 0 0 0 0 1 59065
-0.003658 -0.000891 0.119316 0.878148 0.471762 0.361993 -0.033097 1 0 0 0 0 0 1 60065
-0.003658 -0.000891 0.119316 0.878980 0.472197 0.362340 -0.033128 1 0 0 0 0 0 1 61066
-0.003658 -0.000891 0.119316 0.879809 0.472641 0.362682 -0.033159 1 0 0 0 0 0 1 62065
-0.003658 -0.000891 0.119316 0.880645 0.473107 0.363026 -0.033190 1 0 0 0 0 0 1 63068
-0.003658 -0.000891 0.119316 0.881469 0.473535 0.363367 -0.033222 1 0 0 0 0 0 1 64067
-0.003658 -0.000891 0.119316 0.882297 0.473978 0.363708 -0.033253 1 0 0 0 0 0 1 65066
-0.003658 -0.000891 0.119316 0.883121 0.474434 0.364043 -0.033284 1 0 0 0 0 0 1 66064
-0.003658 -0.000891 0.119316 0.883965 0.474866 0.364384 -0.033315 1 0 0 0 0 0 1 67064
-0.003658 -0.000891 0.119316 0.884794 0.475322 0.364740 -0.033347 1 0 0 0 0 0 1 68066
-0.003658 -0.000891 0.119316 0.885610 0.475771 0.365069 -0.033378 1 0 0 0 0 0 1 69064
-0.003658 -0.000891 0.119316 0.886442 0.476206 0.365416 -0.033409 1 0 0 0 0 0 1 70065
-0.003658 -0.000891 0.119316 0.887278 0.476657 0.365765 -0.033440 1 0 0 0 0 0 1 71063
-0.003658 -0.000891 0.119316 0.888097 0.477107 0.366094 -0.033471 1 0 0 0 0 0 1 72064
-0.003658 -0.000891 0.119316 0.888923 0.477539 0.366439 -0.033503 1 0 0 0 0 0 1 73057
-0.003658 -0.000891 0.119316 0.889761 0.477988 0.366785 -0.033534 1 0 0 0 0 0 1 74068
-0.003658 -0.000891 0.119316 0.890597 0.478441 0.367134 -0.033565 1 0 0 0 0 0 1 75067
-0.003658 -0.000891 0.119316 0.891413 0.478888 0.367461 -0.033596 1 0 0 0 0 0 1 76063
-0.003658 -0.000891 0.119316 0.892292 0.479349 0.367828 -0.033630 1 0 0 0 0 0 1 77121
-0.003658 -0.000891 0.119316 0.893148 0.479811 0.368165 -0.033661 1 0 0 0 0 0 1 78142
-0.003658 -0.000891 0.119316 0.893969 0.480248 0.368517 -0.033693 1 0 0 0 0 0 1 79141
-0.003658 -0.000891 0.119316 0.894805 0.480701 0.368868 -0.033724 1 0 0 0 0 0 1 80141
-0.003658 -0.000891 0.119316 0.895629 0.481140 0.369204 -0.033755 1 0 0 0 0 0 1 81143
-0.003658 -0.000891 0.119316 0.896472 0.481609 0.369550 -0.033787 1 0 0 0 0 0 1 82155
-0.003658 -0.000891 0.119316 0.897267 0.482021 0.369879 -0.033817 1 0 0 0 0 0 1 83119
-0.003658 -0.000891 0.119316 0.898097 0.482466 0.370221 -0.033848 1 0 0 0 0 0 1 84121
-0.003658 -0.000891 0.119316 0.898947 0.482935 0.370566 -0.033880 1 0 0 0 0 0 1 85150
-0.003658 -0.000891 0.119316 0.899761 0.483361 0.370907 -0.033911 1 0 0 0 0 0 1 86128
-0.003658 -0.000891 0.119316 0.900601 0.483811 0.371253 -0.033943 1 0 0 0 0 0 1 87141
-0.003658 -0.000891 0.119316 0.901421 0.484269 0.371590 -0.033973 1 0 0 0 0 0 1 88125
-0.003646 -0.000878 0.119328 0.734435 0.303943 0.220800 -0.034005 1 0 0 0 0 0 1 89141
-0.003640 -0.000871 0.119331 0.794181 0.369517 0.299327 -0.034036 1 0 0 0 0 0 1 90126
-0.003636 -0.000867 0.119333 0.840074 0.418475 0.339802 -0.034068 1 0 0 0 0 0 1 91139
-0.003635 -0.000866 0.119333 0.865444 0.444875 0.355348 -0.034098 1 0 0 0 0 0 1 92127
-0.003634 -0.000865 0.119333 0.878895 0.458532 0.361087 -0.034130 1 0 0 0 0 0 1 93141
-0.003633 -0.000864 0.119333 0.886107 0.465606 0.363304 -0.034161 1 0 0 0 0 0 1 94127
-0.003633 -0.000864 0.119333 0.890162 0.469369 0.364303 -0.034193 1 0 0 0 0 0 1 95144
-0.003633 -0.000864 0.119333 0.892601 0.471456 0.364853 -0.034224 1 0 0 0 0 0 1 96141
-0.003633 -0.000864 0.119333 0.894155 0.472692 0.365244 -0.034253 1 0 0 0 0 0 1 97059
-0.003633 -0.000864 0.119333 0.895397 0.473551 0.365608 -0.034284 1 0 0 0 0 0 1 98068
-0.003633 -0.000864 0.119333 0.896419 0.474185 0.365945 -0.034315 1 0 0 0 0 0 1 99059
-0.003633 -0.000864 0.119333 0.897335 0.474731 0.366286 -0.034347 1 0 0 0 0 0 1 100067
-0.003633 -0.000864 0.119333 0.898196 0.475200 0.366620 -0.034378 1 0 0 0 0 0 1 101060
-0.003621 -0.000851 0.119345 0.731043 0.294715 0.215862 -0.034409 1 0 0 0 0 0 1 102068
-0.003595 -0.000848 0.119339 0.533314 0.420089 0.424337 -0.034440 1 0 0 0 0 0 1 103059
-0.003583 -0.000847 0.119337 0.674599 0.447796 0.397661 -0.034472 1 0 0 0 0 0 1 104067
-0.003576 -0.000847 0.119336 0.768892 0.458174 0.378639 -0.034503 1 0 0 0 0 0 1 105059
-0.003573 -0.000846 0.119336 0.818553 0.463151 0.371266 -0.034534 1 0 0 0 0 0 1 106066
-0.003572 -0.000846 0.119336 0.843889 0.465770 0.368802 -0.034565 1 0 0 0 0 0 1 107059
-0.003571 -0.000846 0.119336 0.856943 0.467294 0.368167 -0.034597 1 0 0 0 0 0 1 108068
-0.003571 -0.000846 0.119336 0.863857 0.468254 0.368167 -0.034628 1 0 0 0 0 0 1 109069
-0.003558 -0.000833 0.119347 0.699494 0.287854 0.217395 -0.034659 1 0 0 0 0 0 1 110064
-0.003552 -0.000826 0.119351 0.760811 0.353575 0.295698 -0.034690 1 0 0 0 0 0 1 111067
-0.003548 -0.000823 0.119352 0.807451 0.402578 0.336055 -0.034721 1 0 0 0 0 0 1 112058
-0.003547 -0.000821 0.119353 0.833135 0.428995 0.351559 -0.034752 1 0 0 0 0 0 1 113054
-0.003527 -0.000825 0.119343 0.589285 0.502451 0.487596 -0.034784 1 0 0 0 0 0 1 114060
-0.003517 -0.000826 0.119340 0.691798 0.488257 0.422571 -0.034815 1 0 0 0 0 0 1 115051
-0.003512 -0.000827 0.119339 0.764761 0.475980 0.388958 -0.034846 1 0 0 0 0 0 1 116064
-0.003497 -0.000814 0.119349 0.634985 0.288184 0.225529 -0.034878 1 0 0 0 0 0 1 117064
-0.003490 -0.000808 0.119353 0.713767 0.350176 0.299196 -0.034909 1 0 0 0 0 0 1 118062
-0.003486 -0.000805 0.119354 0.769078 0.397318 0.337916 -0.034940 1 0 0 0 0 0 1 119060
-0.003484 -0.000803 0.119355 0.799073 0.422792 0.352847 -0.034971 1 0 0 0 0 0 1 120061
-0.003483 -0.000802 0.119355 0.814790 0.435951 0.358361 -0.035003 1 0 0 0 0 0 1 121063
-0.003483 -0.000802 0.119355 0.823104 0.442756 0.360488 -0.035034 1 0 0 0 0 0 1 122061
-0.003463 -0.000806 0.119346 0.570269 0.506186 0.492012 -0.035066 1 0 0 0 0 0 1 123073
-0.003441 -0.000795 0.119353 0.499510 0.305568 0.274487 -0.035097 1 0 0 0 0 0 1 124070
-0.003430 -0.000789 0.119356 0.629148 0.355980 0.318100 -0.035128 1 0 0 0 0 0 1 125068
-0.003425 -0.000786 0.119357 0.711665 0.396681 0.345248 -0.035159 1 0 0 0 0 0 1 126049
-0.003422 -0.000785 0.119357 0.755313 0.418845 0.356043 -0.035190 1 0 0 0 0 0 1 127061
-0.003421 -0.000784 0.119357 0.777795 0.430317 0.360114 -0.035221 1 0 0 0 0 0 1 128060
-0.003420 -0.000784 0.119357 0.789473 0.436277 0.361748 -0.035253 1 0 0 0 0 0 1 129082
-0.003420 -0.000784 0.119357 0.795666 0.439468 0.362513 -0.035284 1 0 0 0 0 0 1 130063
-0.003419 -0.000783 0.119357 0.799134 0.441244 0.362995 -0.035315 1 0 0 0 0 0 1 131062
-0.003407 -0.000770 0.119369 0.632513 0.260805 0.212735 -0.035346 1 0 0 0 0 0 1 132063
-0.003400 -0.000763 0.119372 0.693065 0.326782 0.290807 -0.035378 1 0 0 0 0 0 1 133064
-0.003397 -0.000760 0.119374 0.739275 0.375895 0.331036 -0.035409 1 0 0 0 0 0 1 134063
-0.003377 -0.000763 0.119365 0.507342 0.462213 0.477369 -0.035440 1 0 0 0 0 0 1 135045
-0.003366 -0.000764 0.119361 0.615724 0.454603 0.415613 -0.035471 1 0 0 0 0 0 1 136046
-0.003361 -0.000765 0.119360 0.691647 0.445630 0.383113 -0.035503 1 0 0 0 0 0 1 137063
-0.003359 -0.000765 0.119360 0.731717 0.440714 0.370908 -0.035534 1 0 0 0 0 0 1 138063
-0.003358 -0.000765 0.119360 0.752152 0.438355 0.366772 -0.035565 1 0 0 0 0 0 1 139065
-0.003357 -0.000765 0.119360 0.762678 0.437354 0.365535 -0.035596 1 0 0 0 0 0 1 140060
-0.003344 -0.000752 0.119371 0.599360 0.255348 0.214795 -0.035628 1 0 0 0 0 0 1 141062
-0.003338 -0.000745 0.119375 0.661702 0.320604 0.292559 -0.035659 1 0 0 0 0 0 1 142060
-0.003334 -0.000742 0.119376 0.708779 0.369391 0.332678 -0.035690 1 0 0 0 0 0 1 143060
-0.003333 -0.000740 0.119376 0.734616 0.395677 0.348067 -0.035721 1 0 0 0 0 0 1 144060
-0.003332 -0.000739 0.119377 0.748204 0.409214 0.353735 -0.035753 1 0 0 0 0 0 1 145062
-0.003331 -0.000739 0.119377 0.755409 0.416193 0.355911 -0.035784 1 0 0 0 0 0 1 146063
-0.003331 -0.000739 0.119377 0.759369 0.419876 0.356879 -0.035815 1 0 0 0 0 0 1 147056
-0.003331 -0.000739 0.119377 0.761702 0.421907 0.357417 -0.035847 1 0 0 0 0 0 1 148065
-0.003331 -0.000739 0.119377 0.763201 0.423113 0.357800 -0.035878 1 0 0 0 0 0 1 149068
-0.003312 -0.000743 0.119367 0.506922 0.483766 0.489310 -0.035909 1 0 0 0 0 0 1 150061
-0.003303 -0.000745 0.119364 0.602627 0.463097 0.422103 -0.035940 1 0 0 0 0 0 1 151063
-0.003286 -0.000733 0.119374 0.502984 0.265726 0.237259 -0.035971 1 0 0 0 0 0 1 152060
-0.003277 -0.000727 0.119377 0.599078 0.322785 0.301937 -0.036003 1 0 0 0 0 0 1 153064
-0.003273 -0.000724 0.119378 0.663054 0.367350 0.337369 -0.036034 1 0 0 0 0 0 1 154059
-0.003270 -0.000722 0.119379 0.697289 0.391499 0.351133 -0.036065 1 0 0 0 0 0 1 155062
-0.003269 -0.000721 0.119379 0.715049 0.403945 0.356222 -0.036096 1 0 0 0 0 0 1 156062
-0.003269 -0.000721 0.119379 0.724309 0.410397 0.358208 -0.036128 1 0 0 0 0 0 1 157064
-0.003268 -0.000721 0.119379 0.729282 0.413809 0.359093 -0.036159 1 0 0 0 0 0 1 158060
-0.003268 -0.000721 0.119379 0.732081 0.415686 0.359610 -0.036190 1 0 0 0 0 0 1 159061
-0.003268 -0.000721 0.119379 0.733812 0.416799 0.359988 -0.036221 1 0 0 0 0 0 1 160052
-0.003268 -0.000721 0.119379 0.735047 0.417582 0.360354 -0.036255 1 0 0 0 0 0 1 161140
-0.003249 -0.000725 0.119369 0.478616 0.478017 0.492081 -0.036286 1 0 0 0 0 0 1 162124
-0.003240 -0.000727 0.119366 0.574077 0.457239 0.424791 -0.036317 1 0 0 0 0 0 1 163124
-0.003235 -0.000728 0.119365 0.643417 0.441667 0.390310 -0.036349 1 0 0 0 0 0 1 164140
-0.003233 -0.000729 0.119364 0.680167 0.433430 0.377419 -0.036380 1 0 0 0 0 0 1 165123
-0.003232 -0.000729 0.119364 0.698908 0.429407 0.373064 -0.036411 1 0 0 0 0 0 1 166138
-0.003231 -0.000729 0.119364 0.708549 0.427548 0.371729 -0.036442 1 0 0 0 0 0 1 167123
-0.003231 -0.000729 0.119364 0.713662 0.426815 0.371479 -0.036474 1 0 0 0 0 0 1 168139
-0.003212 -0.000734 0.119354 0.459202 0.486457 0.503174 -0.036502 1 0 0 0 0 0 1 169056
-0.003202 -0.000736 0.119351 0.555532 0.465330 0.435746 -0.036534 1 0 0 0 0 0 1 170066
-0.003198 -0.000737 0.119350 0.625281 0.449583 0.401218 -0.036565 1 0 0 0 0 0 1 171055
-0.003195 -0.000738 0.119349 0.662242 0.441263 0.388331 -0.036597 1 0 0 0 0 0 1 172066
-0.003194 -0.000738 0.119349 0.681071 0.437203 0.383946 -0.036628 1 0 0 0 0 0 1 173056
-0.003194 -0.000738 0.119349 0.690762 0.435332 0.382640 -0.036659 1 0 0 0 0 0 1 174065
-0.003193 -0.000738 0.119349 0.695874 0.434565 0.382390 -0.036690 1 0 0 0 0 0 1 175056
-0.003193 -0.000738 0.119349 0.698725 0.434370 0.382526 -0.036722 1 0 0 0 0 0 1 176065
-0.003174 -0.000743 0.119339 0.443237 0.494322 0.514551 -0.036753 1 0 0 0 0 0 1 177069
-0.003165 -0.000745 0.119336 0.538892 0.473363 0.447099 -0.036784 1 0 0 0 0 0 1 178062
-0.003160 -0.000746 0.119335 0.608297 0.457711 0.412583 -0.036816 1 0 0 0 0 0 1 179072
-0.003158 -0.000747 0.119334 0.645065 0.449429 0.399685 -0.036847 1 0 0 0 0 0 1 180065
-0.003157 -0.000747 0.119334 0.663799 0.445381 0.395315 -0.036878 1 0 0 0 0 0 1 181056
-0.003156 -0.000747 0.119334 0.673519 0.443603 0.394064 -0.036914 1 0 0 0 0 0 1 182219
-0.003156 -0.000747 0.119334 0.678503 0.442783 0.393770 -0.036940 1 0 0 0 0 0 1 183064
-0.003137 -0.000752 0.119325 0.424192 0.502431 0.525845 -0.036972 1 0 0 0 0 0 1 184078
-0.003127 -0.000754 0.119321 0.520279 0.481371 0.458313 -0.037003 1 0 0 0 0 0 1 185062
-0.003123 -0.000755 0.119320 0.589894 0.465663 0.423733 -0.037034 1 0 0 0 0 0 1 186077
-0.003120 -0.000756 0.119320 0.626775 0.457363 0.410838 -0.037065 1 0 0 0 0 0 1 187071
-0.003119 -0.000756 0.119319 0.645549 0.453304 0.406475 -0.037097 1 0 0 0 0 0 1 188075
-0.003119 -0.000756 0.119319 0.655181 0.451450 0.405166 -0.037128 1 0 0 0 0 0 1 189073
-0.003118 -0.000756 0.119319 0.660237 0.450686 0.404938 -0.037158 1 0 0 0 0 0 1 190042
-0.003118 -0.000756 0.119319 0.663051 0.450507 0.405073 -0.037190 1 0 0 0 0 0 1 191043
-0.003118 -0.000756 0.119319 0.664760 0.450610 0.405355 -0.037222 1 0 0 0 0 0 1 192071
-0.003118 -0.000756 0.119319 0.665863 0.450841 0.405665 -0.037252 1 0 0 0 0 0 1 193043
-0.003118 -0.000756 0.119319 0.666712 0.451154 0.405996 -0.037284 1 0 0 0 0 0 1 194051
-0.003118 -0.000756 0.119319 0.667401 0.451501 0.406340 -0.037316 1 0 0 0 0 0 1 195073
-0.003118 -0.000756 0.119319 0.668032 0.451857 0.406679 -0.037347 1 0 0 0 0 0 1 196065
-0.003118 -0.000756 0.119319 0.668636 0.452228 0.407024 -0.037378 1 0 0 0 0 0 1 197073
-0.003118 -0.000756 0.119319 0.669209 0.452588 0.407362 -0.037409 1 0 0 0 0 0 1 198064
-0.003099 -0.000761 0.119310 0.412626 0.512810 0.539832 -0.037440 1 0 0 0 0 0 1 199069
-0.003090 -0.000763 0.119306 0.507440 0.492060 0.472331 -0.037472 1 0 0 0 0 0 1 200071
-0.003085 -0.000764 0.119305 0.576425 0.476517 0.437771 -0.037503 1 0 0 0 0 0 1 201072
-0.003070 -0.000751 0.119316 0.443250 0.286038 0.274581 -0.037534 1 0 0 0 0 0 1 202072
-0.003063 -0.000745 0.119319 0.521180 0.347137 0.347489 -0.037565 1 0 0 0 0 0 1 203069
-0.003059 -0.000741 0.119321 0.575920 0.393820 0.385860 -0.037597 1 0 0 0 0 0 1 204071
-0.003057 -0.000740 0.119321 0.605468 0.419035 0.400653 -0.037628 1 0 0 0 0 0 1 205073
-0.003056 -0.000739 0.119321 0.620821 0.432033 0.406121 -0.037659 1 0 0 0 0 0 1 206073
-0.003056 -0.000739 0.119321 0.628826 0.438748 0.408247 -0.037690 1 0 0 0 0 0 1 207070
-0.003043 -0.000725 0.119332 0.463247 0.259915 0.259005 -0.037721 1 0 0 0 0 0 1 208061
-0.003037 -0.000718 0.119336 0.525059 0.327017 0.336749 -0.037753 1 0 0 0 0 0 1 209074
-0.003033 -0.000715 0.119338 0.571740 0.376701 0.376789 -0.037784 1 0 0 0 0 0 1 210071
-0.003032 -0.000713 0.119338 0.597266 0.403431 0.392152 -0.037816 1 0 0 0 0 0 1 211073
-0.003031 -0.000712 0.119338 0.610601 0.417181 0.397828 -0.037847 1 0 0 0 0 0 1 212070
-0.003018 -0.000698 0.119349 0.447629 0.241747 0.249897 -0.037879 1 0 0 0 0 0 1 213095
-0.003011 -0.000691 0.119353 0.510825 0.310632 0.327996 -0.037910 1 0 0 0 0 0 1 214082
-0.003008 -0.000688 0.119355 0.558213 0.361232 0.368139 -0.037941 1 0 0 0 0 0 1 215079
-0.003006 -0.000686 0.119355 0.584072 0.388401 0.383541 -0.037972 1 0 0 0 0 0 1 216079
-0.003005 -0.000685 0.119355 0.597571 0.402358 0.389208 -0.038003 1 0 0 0 0 0 1 217080
-0.002992 -0.000671 0.119366 0.434530 0.226877 0.241365 -0.038034 1 0 0 0 0 0 1 218073
-0.002986 -0.000664 0.119370 0.497797 0.295847 0.319382 -0.038066 1 0 0 0 0 0 1 219083
-0.002983 -0.000661 0.119371 0.545206 0.346471 0.359489 -0.038097 1 0 0 0 0 0 1 220072
-0.002981 -0.000659 0.119372 0.571086 0.373645 0.374868 -0.038128 1 0 0 0 0 0 1 221082
-0.002980 -0.000658 0.119372 0.584581 0.387611 0.380536 -0.038159 1 0 0 0 0 0 1 222079
-0.002967 -0.000644 0.119383 0.421405 0.211976 0.232759 -0.038191 1 0 0 0 0 0 1 223079
-0.002960 -0.000637 0.119387 0.484680 0.280967 0.310704 -0.038222 1 0 0 0 0 0 1 224078
-0.002957 -0.000634 0.119388 0.532101 0.331603 0.350769 -0.038253 1 0 0 0 0 0 1 225081
-0.002955 -0.000632 0.119389 0.557971 0.358768 0.366117 -0.038284 1 0 0 0 0 0 1 226078
-0.002955 -0.000631 0.119389 0.571463 0.372714 0.371775 -0.038316 1 0 0 0 0 0 1 227081
-0.002954 -0.000631 0.119389 0.578493 0.379868 0.373938 -0.038346 1 0 0 0 0 0 1 228061
-0.002941 -0.000617 0.119400 0.411911 0.200674 0.225032 -0.038378 1 0 0 0 0 0 1 229081
-0.002935 -0.000610 0.119404 0.473570 0.267978 0.302464 -0.038409 1 0 0 0 0 0 1 230077
-0.002932 -0.000607 0.119405 0.520156 0.317749 0.342330 -0.038440 1 0 0 0 0 0 1 231072
-0.002930 -0.000605 0.119406 0.545604 0.344487 0.357623 -0.038472 1 0 0 0 0 0 1 232078
-0.002929 -0.000604 0.119406 0.558861 0.358205 0.363248 -0.038503 1 0 0 0 0 0 1 233069
-0.002929 -0.000604 0.119406 0.565812 0.365242 0.365396 -0.038534 1 0 0 0 0 0 1 234078
-0.002929 -0.000604 0.119406 0.569527 0.368916 0.366333 -0.038565 1 0 0 0 0 0 1 235068
-0.002928 -0.000603 0.119406 0.571632 0.370908 0.366858 -0.038597 1 0 0 0 0 0 1 236077
-0.002928 -0.000603 0.119406 0.572917 0.372055 0.367230 -0.038628 1 0 0 0 0 0 1 237068
-0.002928 -0.000603 0.119406 0.573792 0.372772 0.367543 -0.038659 1 0 0 0 0 0 1 238068
-0.002928 -0.000603 0.119406 0.574468 0.373292 0.367859 -0.038691 1 0 0 0 0 0 1 239077
-0.002928 -0.000603 0.119406 0.575020 0.373703 0.368158 -0.038722 1 0 0 0 0 0 1 240068
-0.002928 -0.000603 0.119406 0.575540 0.374051 0.368463 -0.038753 1 0 0 0 0 0 1 241063
-0.002928 -0.000603 0.119406 0.576029 0.374379 0.368740 -0.038784 1 0 0 0 0 0 1 242053
-0.002928 -0.000603 0.119406 0.576516 0.374702 0.369052 -0.038815 1 0 0 0 0 0 1 243063
-0.002928 -0.000603 0.119406 0.576977 0.375003 0.369348 -0.038846 1 0 0 0 0 0 1 244054
-0.002928 -0.000603 0.119406 0.577442 0.375305 0.369645 -0.038877 1 0 0 0 0 0 1 245055
-0.002928 -0.000603 0.119406 0.577903 0.375605 0.369941 -0.038909 1 0 0 0 0 0 1 246049
-0.002928 -0.000603 0.119406 0.578373 0.375910 0.370242 -0.038940 1 0 0 0 0 0 1 247061
-0.002928 -0.000603 0.119406 0.578850 0.376209 0.370534 -0.038971 1 0 0 0 0 0 1 248064
-0.002928 -0.000603 0.119406 0.579298 0.376524 0.370828 -0.039003 1 0 0 0 0 0 1 249060
-0.002928 -0.000603 0.119406 0.579770 0.376819 0.371136 -0.039034 1 0 0 0 0 0 1 250073
-0.002928 -0.000603 0.119406 0.580243 0.377115 0.371425 -0.039065 1 0 0 0 0 0 1 251065
-0.002928 -0.000603 0.119406 0.580691 0.377429 0.371720 -0.039096 1 0 0 0 0 0 1 252061
-0.002928 -0.000603 0.119406 0.581158 0.377721 0.372024 -0.039128 1 0 0 0 0 0 1 253063
-0.002928 -0.000603 0.119406 0.581647 0.378031 0.372326 -0.039159 1 0 0 0 0 0 1 254074
-0.002928 -0.000603 0.119406 0.582089 0.378338 0.372615 -0.039190 1 0 0 0 0 0 1 255071
-0.002928 -0.000603 0.119406 0.582557 0.378630 0.372919 -0.039222 1 0 0 0 0 0 1 256076
-0.002928 -0.000603 0.119406 0.583032 0.378927 0.373210 -0.039253 1 0 0 0 0 0 1 257074
-0.002928 -0.000603 0.119406 0.583483 0.379229 0.373511 -0.039284 1 0 0 0 0 0 1 258068
-0.002928 -0.000603 0.119406 0.583939 0.379540 0.373800 -0.039315 1 0 0 0 0 0 1 259060
-0.002928 -0.000603 0.119406 0.584431 0.379841 0.374107 -0.039347 1 0 0 0 0 0 1 260071
-0.002928 -0.000603 0.119406 0.584874 0.380148 0.374398 -0.039378 1 0 0 0 0 0 1 261071
-0.002928 -0.000603 0.119406 0.585339 0.380439 0.374700 -0.039409 1 0 0 0 0 0 1 262070
-0.002928 -0.000603 0.119406 0.585815 0.380736 0.374992 -0.039440 1 0 0 0 0 0 1 263069
-0.002928 -0.000603 0.119406 0.586267 0.381039 0.375293 -0.039472 1 0 0 0 0 0 1 264066
-0.002928 -0.000603 0.119406 0.586731 0.381355 0.375587 -0.039503 1 0 0 0 0 0 1 265076
-0.002928 -0.000603 0.119406 0.587216 0.381652 0.375890 -0.039534 1 0 0 0 0 0 1 266073
-0.002928 -0.000603 0.119406 0.587663 0.381947 0.376187 -0.039566 1 0 0 0 0 0 1 267073
-0.002928 -0.000603 0.119406 0.588120 0.382258 0.376477 -0.039597 1 0 0 0 0 0 1 268068
-0.002928 -0.000603 0.119406 0.588600 0.382548 0.376774 -0.039628 1 0 0 0 0 0 1 269071
-0.002928 -0.000603 0.119406 0.589053 0.382850 0.377077 -0.039659 1 0 0 0 0 0 1 270069
-0.002928 -0.000603 0.119406 0.589520 0.383171 0.377374 -0.039690 1 0 0 0 0 0 1 271067
-0.002928 -0.000603 0.119406 0.589980 0.383456 0.377672 -0.039722 1 0 0 0 0 0 1 272068
-0.002928 -0.000603 0.119406 0.590457 0.383753 0.377963 -0.039753 1 0 0 0 0 0 1 273070
-0.002928 -0.000603 0.119406 0.590906 0.384068 0.378259 -0.039784 1 0 0 0 0 0 1 274069
-0.002928 -0.000603 0.119406 0.591359 0.384351 0.378554 -0.039814 1 0 0 0 0 0 1 275040
-0.002928 -0.000603 0.119406 0.591849 0.384658 0.378854 -0.039847 1 0 0 0 0 0 1 276070
-0.002928 -0.000603 0.119406 0.592307 0.384982 0.379157 -0.039878 1 0 0 0 0 0 1 277069
-0.002928 -0.000603 0.119406 0.592760 0.385263 0.379451 -0.039909 1 0 0 0 0 0 1 278058
-0.002928 -0.000603 0.119406 0.593241 0.385563 0.379745 -0.039940 1 0 0 0 0 0 1 279068
-0.002928 -0.000603 0.119406 0.593693 0.385879 0.380043 -0.039972 1 0 0 0 0 0 1 280073
-0.002928 -0.000603 0.119406 0.594157 0.386170 0.380345 -0.040003 1 0 0 0 0 0 1 281069
-0.002928 -0.000603 0.119406 0.594641 0.386476 0.380643 -0.040034 1 0 0 0 0 0 1 282068
-0.002928 -0.000603 0.119406 0.595085 0.386784 0.380934 -0.040065 1 0 0 0 0 0 1 283069
-0.002928 -0.000603 0.119406 0.595550 0.387075 0.381237 -0.040097 1 0 0 0 0 0 1 284069
-0.002928 -0.000603 0.119406 0.596001 0.387367 0.381526 -0.040127 1 0 0 0 0 0 1 285041
-0.002928 -0.000603 0.119406 0.596487 0.387686 0.381819 -0.040159 1 0 0 0 0 0 1 286070
-0.002928 -0.000603 0.119406 0.596950 0.387988 0.382133 -0.040190 1 0 0 0 0 0 1 287066
-0.002928 -0.000603 0.119406 0.597399 0.388276 0.382421 -0.040221 1 0 0 0 0 0 1 288051
-0.002928 -0.000603 0.119406 0.597878 0.388590 0.382709 -0.040253 1 0 0 0 0 0 1 289066
-0.002928 -0.000603 0.119406 0.598336 0.388885 0.383019 -0.040284 1 0 0 0 0 0 1 290070
-0.002928 -0.000603 0.119406 0.598799 0.389186 0.383317 -0.040315 1 0 0 0 0 0 1 291069
-0.002928 -0.000603 0.119406 0.599275 0.389485 0.383608 -0.040347 1 0 0 0 0 0 1 292070
-0.002928 -0.000603 0.119406 0.599725 0.389800 0.383904 -0.040378 1 0 0 0 0 0 1 293069
-0.002928 -0.000603 0.119406 0.600198 0.390100 0.384214 -0.040409 1 0 0 0 0 0 1 294068
-0.002928 -0.000603 0.119406 0.600667 0.390390 0.384500 -0.040440 1 0 0 0 0 0 1 295067
-0.002928 -0.000603 0.119406 0.601117 0.390705 0.384795 -0.040472 1 0 0 0 0 0 1 296068
-0.002928 -0.000603 0.119406 0.601571 0.390989 0.385091 -0.040502 1 0 0 0 0 0 1 297042
-0.002928 -0.000603 0.119406 0.602059 0.391294 0.385390 -0.040534 1 0 0 0 0 0 1 298068
-0.002928 -0.000603 0.119406 0.602517 0.391618 0.385693 -0.040565 1 0 0 0 0 0 1 299066
-0.002928 -0.000603 0.119406 0.602977 0.391903 0.385991 -0.040597 1 0 0 0 0 0 1 300068
-0.002928 -0.000603 0.119406 0.603433 0.392198 0.386284 -0.040627 1 0 0 0 0 0 1 301053
-0.002928 -0.000603 0.119406 0.603910 0.392511 0.386571 -0.040659 1 0 0 0 0 0 1 302062
-0.002928 -0.000603 0.119406 0.604362 0.392802 0.386876 -0.040690 1 0 0 0 0 0 1 303052
-0.002928 -0.000603 0.119406 0.604841 0.393102 0.387171 -0.040721 1 0 0 0 0 0 1 304061
-0.002928 -0.000603 0.119406 0.605295 0.393423 0.387471 -0.040752 1 0 0 0 0 0 1 305051
-0.002928 -0.000603 0.119406 0.605758 0.393711 0.387772 -0.040784 1 0 0 0 0 0 1 306061
-0.002928 -0.000603 0.119406 0.606217 0.394007 0.388066 -0.040815 1 0 0 0 0 0 1 307051
-0.002928 -0.000603 0.119406 0.606694 0.394320 0.388353 -0.040846 1 0 0 0 0 0 1 308061
-0.002928 -0.000603 0.119406 0.607146 0.394611 0.388659 -0.040877 1 0 0 0 0 0 1 309051
-0.002928 -0.000603 0.119406 0.607635 0.394921 0.388961 -0.040909 1 0 0 0 0 0 1 310062
-0.002928 -0.000603 0.119406 0.608073 0.395226 0.389248 -0.040940 1 0 0 0 0 0 1 311052
-0.002928 -0.000603 0.119406 0.608542 0.395520 0.389554 -0.040971 1 0 0 0 0 0 1 312061
-0.002928 -0.000603 0.119406 0.609049 0.395848 0.389879 -0.041006 1 0 0 0 0 0 1 313153
-0.002928 -0.000603 0.119406 0.609523 0.396145 0.390169 -0.041037 1 0 0 0 0 0 1 314149
-0.002928 -0.000603 0.119406 0.609982 0.396466 0.390470 -0.041068 1 0 0 0 0 0 1 315166
-0.002928 -0.000603 0.119406 0.610454 0.396755 0.390765 -0.041099 1 0 0 0 0 0 1 316137
-0.002928 -0.000603 0.119406 0.610902 0.397051 0.391063 -0.041130 1 0 0 0 0 0 1 317139
-0.002928 -0.000603 0.119406 0.611364 0.397365 0.391355 -0.041162 1 0 0 0 0 0 1 318145
-0.002928 -0.000603 0.119406 0.611843 0.397665 0.391667 -0.041194 1 0 0 0 0 0 1 319173
-0.002928 -0.000603 0.119406 0.612312 0.397958 0.391954 -0.041224 1 0 0 0 0 0 1 320157
-0.002928 -0.000603 0.119406 0.612721 0.398246 0.392223 -0.041253 1 0 0 0 0 0 1 321067
-0.002928 -0.000603 0.119406 0.613193 0.398545 0.392532 -0.041284 1 0 0 0 0 0 1 322063
-0.002928 -0.000603 0.119406 0.613646 0.398836 0.392822 -0.041315 1 0 0 0 0 0 1 323055
-0.002928 -0.000603 0.119406 0.614186 0.399189 0.393149 -0.041351 1 0 0 0 0 0 1 324201
-0.002928 -0.000603 0.119406 0.614583 0.399445 0.393419 -0.041378 1 0 0 0 0 0 1 325074
-0.002928 -0.000603 0.119406 0.615054 0.399740 0.393709 -0.041409 1 0 0 0 0 0 1 326064
-0.002928 -0.000603 0.119406 0.615515 0.400066 0.394013 -0.041440 1 0 0 0 0 0 1 327070
-0.002928 -0.000603 0.119406 0.615973 0.400350 0.394311 -0.041472 1 0 0 0 0 0 1 328069
-0.002928 -0.000603 0.119406 0.616437 0.400650 0.394608 -0.041503 1 0 0 0 0 0 1 329070
-0.002928 -0.000603 0.119406 0.616908 0.400958 0.394891 -0.041534 1 0 0 0 0 0 1 330065
-0.002928 -0.000603 0.119406 0.617365 0.401253 0.395200 -0.041565 1 0 0 0 0 0 1 331066
-0.002928 -0.000603 0.119406 0.617827 0.401542 0.395484 -0.041596 1 0 0 0 0 0 1 332038
-0.002928 -0.000603 0.119406 0.618288 0.401855 0.395793 -0.041627 1 0 0 0 0 0 1 333038
-0.002928 -0.000603 0.119406 0.618741 0.402160 0.396078 -0.041658 1 0 0 0 0 0 1 334037
-0.002928 -0.000603 0.119406 0.619221 0.402460 0.396390 -0.041690 1 0 0 0 0 0 1 335068
-0.002928 -0.000603 0.119406 0.619695 0.402770 0.396675 -0.041722 1 0 0 0 0 0 1 336071
-0.002928 -0.000603 0.119406 0.620153 0.403065 0.396984 -0.041753 1 0 0 0 0 0 1 337073
-0.002928 -0.000603 0.119406 0.620634 0.403370 0.397282 -0.041784 1 0 0 0 0 0 1 338068
-0.002928 -0.000603 0.119406 0.621071 0.403660 0.397573 -0.041815 1 0 0 0 0 0 1 339047
-0.002928 -0.000603 0.119406 0.621539 0.403979 0.397869 -0.041847 1 0 0 0 0 0 1 340067
-0.002928 -0.000603 0.119406 0.622004 0.404269 0.398171 -0.041878 1 0 0 0 0 0 1 341064
-0.002928 -0.000603 0.119406 0.622482 0.404568 0.398464 -0.041909 1 0 0 0 0 0 1 342068
-0.002928 -0.000603 0.119406 0.622931 0.404882 0.398759 -0.041940 1 0 0 0 0 0 1 343064
-0.002928 -0.000603 0.119406 0.623405 0.405183 0.399070 -0.041972 1 0 0 0 0 0 1 344065
-0.002928 -0.000603 0.119406 0.623898 0.405499 0.399384 -0.042005 1 0 0 0 0 0 1 345142
-0.002928 -0.000603 0.119406 0.624369 0.405808 0.399667 -0.042036 1 0 0 0 0 0 1 346139
-0.002928 -0.000603 0.119406 0.624826 0.406102 0.399976 -0.042068 1 0 0 0 0 0 1 347142
-0.002928 -0.000603 0.119406 0.625301 0.406400 0.400268 -0.042099 1 0 0 0 0 0 1 348141
-0.002928 -0.000603 0.119406 0.625747 0.406716 0.400563 -0.042129 1 0 0 0 0 0 1 349114
-0.002928 -0.000603 0.119406 0.626204 0.406999 0.400860 -0.042160 1 0 0 0 0 0 1 350110
-0.002928 -0.000603 0.119406 0.626680 0.407307 0.401165 -0.042193 1 0 0 0 0 0 1 351137
-0.002928 -0.000603 0.119406 0.627140 0.407609 0.401441 -0.042223 1 0 0 0 0 0 1 352110
-0.002928 -0.000603 0.119406 0.627597 0.407903 0.401750 -0.042254 1 0 0 0 0 0 1 353112
-0.002928 -0.000603 0.119406 0.628073 0.408201 0.402042 -0.042285 1 0 0 0 0 0 1 354112
-0.002916 -0.000590 0.119417 0.457268 0.224638 0.251920 -0.042318 1 0 0 0 0 0 1 355144
-0.002909 -0.000583 0.119421 0.516888 0.289833 0.328815 -0.042349 1 0 0 0 0 0 1 356138
-0.002906 -0.000580 0.119422 0.562465 0.338547 0.368486 -0.042380 1 0 0 0 0 0 1 357143
-0.002905 -0.000578 0.119422 0.587381 0.364729 0.383697 -0.042411 1 0 0 0 0 0 1 358136
-0.002904 -0.000577 0.119422 0.600379 0.378172 0.389283 -0.042443 1 0 0 0 0 0 1 359146
-0.002903 -0.000577 0.119423 0.607170 0.385059 0.391416 -0.042474 1 0 0 0 0 0 1 360137
-0.002903 -0.000577 0.119423 0.610805 0.388653 0.392343 -0.042504 1 0 0 0 0 0 1 361114
-0.002903 -0.000576 0.119423 0.612859 0.390593 0.392853 -0.042535 1 0 0 0 0 0 1 362111
-0.002903 -0.000576 0.119423 0.614121 0.391712 0.393231 -0.042567 1 0 0 0 0 0 1 363129
-0.002903 -0.000576 0.119423 0.614982 0.392416 0.393539 -0.042598 1 0 0 0 0 0 1 364114
-0.002903 -0.000576 0.119423 0.615633 0.392912 0.393837 -0.042629 1 0 0 0 0 0 1 365114
-0.002903 -0.000576 0.119423 0.616178 0.393299 0.394116 -0.042660 1 0 0 0 0 0 1 366109
-0.002903 -0.000576 0.119423 0.616687 0.393657 0.394421 -0.042693 1 0 0 0 0 0 1 367142
-0.002903 -0.000576 0.119423 0.617166 0.393962 0.394716 -0.042724 1 0 0 0 0 0 1 368136
-0.002903 -0.000576 0.119423 0.617637 0.394269 0.395001 -0.042755 1 0 0 0 0 0 1 369138
-0.002903 -0.000576 0.119423 0.618088 0.394557 0.395288 -0.042786 1 0 0 0 0 0 1 370133
-0.002903 -0.000576 0.119423 0.618539 0.394849 0.395578 -0.042817 1 0 0 0 0 0 1 371115
-0.002903 -0.000576 0.119423 0.619003 0.395131 0.395859 -0.042849 1 0 0 0 0 0 1 372132
-0.002903 -0.000576 0.119423 0.619412 0.395418 0.396130 -0.042877 1 0 0 0 0 0 1 373053
-0.002903 -0.000576 0.119423 0.619861 0.395690 0.396421 -0.042909 1 0 0 0 0 0 1 374059
-0.002903 -0.000576 0.119423 0.620327 0.395979 0.396708 -0.042940 1 0 0 0 0 0 1 375049
-0.002890 -0.000563 0.119434 0.449252 0.212136 0.246559 -0.042971 1 0 0 0 0 0 1 376058
-0.002884 -0.000556 0.119437 0.508917 0.277338 0.323385 -0.043006 1 0 0 0 0 0 1 377175
-0.002881 -0.000553 0.119439 0.554411 0.326000 0.362974 -0.043034 1 0 0 0 0 0 1 378059
-0.002879 -0.000551 0.119439 0.579352 0.352200 0.378195 -0.043069 1 0 0 0 0 0 1 379175
-0.002878 -0.000550 0.119439 0.592276 0.365578 0.383732 -0.043096 1 0 0 0 0 0 1 380050
-0.002878 -0.000550 0.119439 0.599123 0.372496 0.385899 -0.043132 1 0 0 0 0 0 1 381184
-0.002878 -0.000550 0.119439 0.602757 0.376070 0.386807 -0.043162 1 0 0 0 0 0 1 382176
-0.002878 -0.000549 0.119439 0.604744 0.377975 0.387288 -0.043190 1 0 0 0 0 0 1 383061
-0.002878 -0.000549 0.119439 0.606037 0.379109 0.387665 -0.043225 1 0 0 0 0 0 1 384176
-0.002877 -0.000549 0.119439 0.606825 0.379769 0.387956 -0.043253 1 0 0 0 0 0 1 385071
-0.002877 -0.000549 0.119439 0.607464 0.380242 0.388236 -0.043284 1 0 0 0 0 0 1 386051
-0.002877 -0.000549 0.119439 0.608061 0.380659 0.388549 -0.043319 1 0 0 0 0 0 1 387175
-0.002877 -0.000549 0.119439 0.608495 0.380965 0.388806 -0.043346 1 0 0 0 0 0 1 388064
-0.002877 -0.000549 0.119439 0.609014 0.381286 0.389124 -0.043382 1 0 0 0 0 0 1 389195
-0.002877 -0.000549 0.119439 0.609461 0.381571 0.389393 -0.043412 1 0 0 0 0 0 1 390173
-0.002877 -0.000549 0.119439 0.609910 0.381857 0.389680 -0.043444 1 0 0 0 0 0 1 391176
-0.002877 -0.000549 0.119439 0.610302 0.382092 0.389917 -0.043471 1 0 0 0 0 0 1 392040
-0.002877 -0.000549 0.119439 0.610732 0.382384 0.390199 -0.043502 1 0 0 0 0 0 1 393051
-0.002877 -0.000549 0.119439 0.611230 0.382685 0.390523 -0.043538 1 0 0 0 0 0 1 394182
-0.002877 -0.000549 0.119439 0.611684 0.382958 0.390800 -0.043569 1 0 0 0 0 0 1 395190
-0.002877 -0.000549 0.119439 0.612112 0.383234 0.391086 -0.043600 1 0 0 0 0 0 1 396189
-0.002877 -0.000549 0.119439 0.612534 0.383513 0.391352 -0.043631 1 0 0 0 0 0 1 397162
-0.002865 -0.000536 0.119450 0.441253 0.199392 0.241204 -0.043663 1 0 0 0 0 0 1 398191
-0.002859 -0.000529 0.119454 0.500812 0.264540 0.317880 -0.043694 1 0 0 0 0 0 1 399191
-0.002855 -0.000526 0.119455 0.546337 0.313202 0.357449 -0.043725 1 0 0 0 0 0 1 400190
-0.002854 -0.000524 0.119456 0.571142 0.339310 0.372566 -0.043752 1 0 0 0 0 0 1 401037
-0.002853 -0.000523 0.119456 0.584179 0.352754 0.378167 -0.043788 1 0 0 0 0 0 1 402190
-0.002852 -0.000523 0.119456 0.590940 0.359604 0.380291 -0.043819 1 0 0 0 0 0 1 403196
-0.002852 -0.000523 0.119456 0.594554 0.363174 0.381203 -0.043850 1 0 0 0 0 0 1 404189
-0.002852 -0.000522 0.119456 0.596582 0.365076 0.381682 -0.043881 1 0 0 0 0 0 1 405161
-0.002852 -0.000522 0.119456 0.597821 0.366181 0.382036 -0.043913 1 0 0 0 0 0 1 406190
-0.002852 -0.000522 0.119456 0.598634 0.366849 0.382341 -0.043944 1 0 0 0 0 0 1 407189
-0.002852 -0.000522 0.119456 0.599276 0.367322 0.382625 -0.043975 1 0 0 0 0 0 1 408189
-0.002852 -0.000522 0.119456 0.599800 0.367684 0.382889 -0.044007 1 0 0 0 0 0 1 409191
-0.002852 -0.000522 0.119456 0.600215 0.367972 0.383133 -0.044034 1 0 0 0 0 0 1 410063
-0.002852 -0.000522 0.119456 0.600726 0.368286 0.383449 -0.044069 1 0 0 0 0 0 1 411193
-0.002852 -0.000522 0.119456 0.601108 0.368523 0.383674 -0.044096 1 0 0 0 0 0 1 412064
-0.002852 -0.000522 0.119456 0.601543 0.368793 0.383951 -0.044128 1 0 0 0 0 0 1 413065
-0.002852 -0.000522 0.119456 0.602022 0.369088 0.384258 -0.044163 1 0 0 0 0 0 1 414189
-0.002852 -0.000522 0.119456 0.602444 0.369350 0.384529 -0.044193 1 0 0 0 0 0 1 415160
-0.002852 -0.000522 0.119456 0.602884 0.369619 0.384790 -0.044225 1 0 0 0 0 0 1 416189
-0.002852 -0.000522 0.119456 0.603307 0.369880 0.385078 -0.044257 1 0 0 0 0 0 1 417185
-0.002852 -0.000522 0.119456 0.603728 0.370134 0.385346 -0.044288 1 0 0 0 0 0 1 418190
-0.002852 -0.000522 0.119456 0.604160 0.370402 0.385604 -0.044319 1 0 0 0 0 0 1 419187
-0.002852 -0.000522 0.119456 0.604586 0.370663 0.385894 -0.044350 1 0 0 0 0 0 1 420186
-0.002852 -0.000522 0.119456 0.605005 0.370917 0.386162 -0.044382 1 0 0 0 0 0 1 421190
-0.002852 -0.000522 0.119456 0.605446 0.371194 0.386427 -0.044413 1 0 0 0 0 0 1 422187
-0.002852 -0.000522 0.119456 0.605857 0.371439 0.386704 -0.044444 1 0 0 0 0 0 1 423187
-0.002852 -0.000522 0.119456 0.606277 0.371700 0.386975 -0.044474 1 0 0 0 0 0 1 424159
-0.002852 -0.000522 0.119456 0.606750 0.371990 0.387257 -0.044509 1 0 0 0 0 0 1 425265
-0.002852 -0.000522 0.119456 0.607167 0.372246 0.387541 -0.044540 1 0 0 0 0 0 1 426245
-0.002852 -0.000522 0.119456 0.607591 0.372502 0.387812 -0.044571 1 0 0 0 0 0 1 427258
-0.002852 -0.000522 0.119456 0.608037 0.372769 0.388085 -0.044603 1 0 0 0 0 0 1 428262
-0.002852 -0.000522 0.119456 0.608441 0.373035 0.388349 -0.044634 1 0 0 0 0 0 1 429258
-0.002852 -0.000522 0.119456 0.608813 0.373252 0.388592 -0.044661 1 0 0 0 0 0 1 430131
-0.002852 -0.000522 0.119456 0.609312 0.373550 0.388899 -0.044696 1 0 0 0 0 0 1 431255
-0.002852 -0.000522 0.119456 0.609718 0.373818 0.389164 -0.044728 1 0 0 0 0 0 1 432257
-0.002852 -0.000522 0.119456 0.610153 0.374078 0.389449 -0.044759 1 0 0 0 0 0 1 433258
-0.002852 -0.000522 0.119456 0.610534 0.374296 0.389677 -0.044786 1 0 0 0 0 0 1 434139
-0.002852 -0.000522 0.119456 0.611002 0.374609 0.389985 -0.044821 1 0 0 0 0 0 1 435254
-0.002852 -0.000522 0.119456 0.611424 0.374854 0.390258 -0.044853 1 0 0 0 0 0 1 436258
-0.002852 -0.000522 0.119456 0.611857 0.375121 0.390537 -0.044884 1 0 0 0 0 0 1 437257
-0.002852 -0.000522 0.119456 0.612226 0.375347 0.390753 -0.044911 1 0 0 0 0 0 1 438120
-0.002852 -0.000522 0.119456 0.612704 0.375640 0.391075 -0.044946 1 0 0 0 0 0 1 439242
-0.002852 -0.000522 0.119456 0.613127 0.375896 0.391346 -0.044977 1 0 0 0 0 0 1 440255
-0.002852 -0.000522 0.119456 0.613555 0.376162 0.391601 -0.045008 1 0 0 0 0 0 1 441242
-0.002852 -0.000522 0.119456 0.613987 0.376427 0.391894 -0.045040 1 0 0 0 0 0 1 442254
-0.002852 -0.000522 0.119456 0.614398 0.376675 0.392157 -0.045071 1 0 0 0 0 0 1 443238
-0.002852 -0.000522 0.119456 0.614846 0.376957 0.392426 -0.045102 1 0 0 0 0 0 1 444253
-0.002852 -0.000522 0.119456 0.615223 0.377182 0.392682 -0.045131 1 0 0 0 0 0 1 445173
-0.002852 -0.000522 0.119456 0.615659 0.377452 0.392963 -0.045163 1 0 0 0 0 0 1 446181
-0.002852 -0.000522 0.119456 0.616086 0.377714 0.393216 -0.045194 1 0 0 0 0 0 1 447181
-0.002852 -0.000522 0.119456 0.616508 0.377973 0.393504 -0.045225 1 0 0 0 0 0 1 448173
-0.002852 -0.000522 0.119456 0.616930 0.378228 0.393773 -0.045256 1 0 0 0 0 0 1 449182
-0.002852 -0.000522 0.119456 0.617360 0.378494 0.394029 -0.045287 1 0 0 0 0 0 1 450172
-0.002852 -0.000522 0.119456 0.617789 0.378758 0.394321 -0.045319 1 0 0 0 0 0 1 451180
-0.002852 -0.000522 0.119456 0.618204 0.379009 0.394586 -0.045350 1 0 0 0 0 0 1 452172
-0.002852 -0.000522 0.119456 0.618652 0.379277 0.394860 -0.045381 1 0 0 0 0 0 1 453180
-0.002839 -0.000509 0.119467 0.446855 0.194671 0.244496 -0.045412 1 0 0 0 0 0 1 454171
-0.002833 -0.000502 0.119471 0.506301 0.259658 0.321000 -0.045444 1 0 0 0 0 0 1 455182
-0.002830 -0.000499 0.119472 0.551743 0.308242 0.360498 -0.045475 1 0 0 0 0 0 1 456187
-0.002828 -0.000497 0.119473 0.576565 0.334340 0.375618 -0.045506 1 0 0 0 0 0 1 457183
-0.002827 -0.000496 0.119473 0.589506 0.347708 0.381173 -0.045538 1 0 0 0 0 0 1 458202
-0.002827 -0.000496 0.119473 0.596229 0.354540 0.383270 -0.045569 1 0 0 0 0 0 1 459181
-0.002827 -0.000496 0.119473 0.599853 0.358089 0.384180 -0.045600 1 0 0 0 0 0 1 460186
-0.002827 -0.000495 0.119473 0.601847 0.359979 0.384661 -0.045631 1 0 0 0 0 0 1 461181
-0.002827 -0.000495 0.119473 0.603071 0.361059 0.384995 -0.045663 1 0 0 0 0 0 1 462186
-0.002827 -0.000495 0.119473 0.603890 0.361718 0.385291 -0.045694 1 0 0 0 0 0 1 463183
-0.002827 -0.000495 0.119473 0.604501 0.362171 0.385564 -0.045725 1 0 0 0 0 0 1 464180
-0.002827 -0.000495 0.119473 0.605009 0.362532 0.385834 -0.045757 1 0 0 0 0 0 1 465189
-0.002827 -0.000495 0.119473 0.605470 0.362817 0.386099 -0.045788 1 0 0 0 0 0 1 466185
-0.002827 -0.000495 0.119473 0.605909 0.363095 0.386344 -0.045818 1 0 0 0 0 0 1 467160
-0.002827 -0.000495 0.119473 0.606345 0.363361 0.386621 -0.045850 1 0 0 0 0 0 1 468188
-0.002827 -0.000495 0.119473 0.606767 0.363618 0.386892 -0.045882 1 0 0 0 0 0 1 469189
-0.002827 -0.000495 0.119473 0.607179 0.363865 0.387155 -0.045913 1 0 0 0 0 0 1 470183
-0.002827 -0.000495 0.119473 0.607594 0.364114 0.387420 -0.045944 1 0 0 0 0 0 1 471187
-0.002827 -0.000495 0.119473 0.608011 0.364350 0.387670 -0.045975 1 0 0 0 0 0 1 472187
-0.002827 -0.000495 0.119473 0.608419 0.364620 0.387940 -0.046007 1 0 0 0 0 0 1 473191
-0.002827 -0.000495 0.119473 0.608834 0.364858 0.388210 -0.046038 1 0 0 0 0 0 1 474189
-0.002827 -0.000495 0.119473 0.609236 0.365098 0.388467 -0.046068 1 0 0 0 0 0 1 475161
-0.002827 -0.000495 0.119473 0.609669 0.365361 0.388725 -0.046100 1 0 0 0 0 0 1 476188
-0.002827 -0.000495 0.119473 0.610075 0.365602 0.389000 -0.046132 1 0 0 0 0 0 1 477190
-0.002827 -0.000495 0.119473 0.610486 0.365847 0.389264 -0.046163 1 0 0 0 0 0 1 478185
-0.002827 -0.000495 0.119473 0.610909 0.366104 0.389516 -0.046194 1 0 0 0 0 0 1 479188
-0.002827 -0.000495 0.119473 0.611310 0.366341 0.389788 -0.046225 1 0 0 0 0 0 1 480177
-0.002827 -0.000495 0.119473 0.611719 0.366583 0.390049 -0.046257 1 0 0 0 0 0 1 481189
-0.002827 -0.000495 0.119473 0.612148 0.366846 0.390305 -0.046288 1 0 0 0 0 0 1 482189
-0.002827 -0.000495 0.119473 0.612554 0.367087 0.390581 -0.046319 1 0 0 0 0 0 1 483188
-0.002827 -0.000495 0.119473 0.612966 0.367333 0.390845 -0.046350 1 0 0 0 0 0 1 484186
-0.002827 -0.000495 0.119473 0.613388 0.367590 0.391097 -0.046382 1 0 0 0 0 0 1 485188
-0.002827 -0.000495 0.119473 0.613793 0.367830 0.391371 -0.046413 1 0 0 0 0 0 1 486186
-0.002827 -0.000495 0.119473 0.614194 0.368069 0.391628 -0.046443 1 0 0 0 0 0 1 487157
-0.002845 -0.000491 0.119483 0.874240 0.307663 0.257556 -0.046475 1 0 0 0 0 0 1 488167
-0.002855 -0.000489 0.119486 0.782060 0.328882 0.325667 -0.046506 1 0 0 0 0 0 1 489159
-0.002859 -0.000488 0.119487 0.714794 0.344966 0.360858 -0.046538 1 0 0 0 0 0 1 490187
-0.002862 -0.000487 0.119488 0.679528 0.353716 0.374338 -0.046569 1 0 0 0 0 0 1 491186
-0.002863 -0.000487 0.119488 0.662041 0.358303 0.379287 -0.046600 1 0 0 0 0 0 1 492187
-0.002863 -0.000487 0.119488 0.653522 0.360721 0.381186 -0.046632 1 0 0 0 0 0 1 493188
-0.002864 -0.000486 0.119488 0.649505 0.362074 0.382013 -0.046663 1 0 0 0 0 0 1 494186
-0.002864 -0.000486 0.119488 0.647719 0.362853 0.382462 -0.046694 1 0 0 0 0 0 1 495186
-0.002864 -0.000486 0.119488 0.647047 0.363382 0.382786 -0.046725 1 0 0 0 0 0 1 496185
-0.002864 -0.000486 0.119488 0.646941 0.363778 0.383085 -0.046758 1 0 0 0 0 0 1 497245
-0.002864 -0.000486 0.119488 0.647106 0.364090 0.383352 -0.046790 1 0 0 0 0 0 1 498257
-0.002864 -0.000486 0.119488 0.647395 0.364362 0.383607 -0.046821 1 0 0 0 0 0 1 499240
-0.002864 -0.000486 0.119488 0.647777 0.364621 0.383871 -0.046852 1 0 0 0 0 0 1 500252
-0.002864 -0.000486 0.119488 0.648163 0.364878 0.384115 -0.046884 1 0 0 0 0 0 1 501260
-0.002864 -0.000486 0.119488 0.648577 0.365123 0.384373 -0.046915 1 0 0 0 0 0 1 502253
-0.002864 -0.000486 0.119488 0.648997 0.365370 0.384636 -0.046946 1 0 0 0 0 0 1 503255
-0.002864 -0.000486 0.119488 0.649427 0.365613 0.384893 -0.046977 1 0 0 0 0 0 1 504253
-0.002864 -0.000486 0.119488 0.649864 0.365859 0.385152 -0.047009 1 0 0 0 0 0 1 505266
-0.002864 -0.000486 0.119488 0.650291 0.366099 0.385405 -0.047040 1 0 0 0 0 0 1 506253
-0.002864 -0.000486 0.119488 0.650720 0.366354 0.385655 -0.047071 1 0 0 0 0 0 1 507254
-0.002864 -0.000486 0.119488 0.651154 0.366586 0.385916 -0.047102 1 0 0 0 0 0 1 508251
-0.002864 -0.000486 0.119488 0.651589 0.366830 0.386174 -0.047134 1 0 0 0 0 0 1 509257
-0.002851 -0.000473 0.119499 0.479409 0.181728 0.235552 -0.047165 1 0 0 0 0 0 1 510263
-0.002845 -0.000466 0.119503 0.538663 0.246554 0.311875 -0.047196 1 0 0 0 0 0 1 511237
-0.002842 -0.000463 0.119504 0.584048 0.295053 0.351316 -0.047227 1 0 0 0 0 0 1 512249
-0.002840 -0.000461 0.119504 0.608837 0.321096 0.366417 -0.047258 1 0 0 0 0 0 1 513238
-0.002839 -0.000460 0.119505 0.621757 0.334423 0.371925 -0.047289 1 0 0 0 0 0 1 514236
-0.002839 -0.000460 0.119505 0.628503 0.341233 0.374022 -0.047321 1 0 0 0 0 0 1 515249
-0.002839 -0.000460 0.119505 0.632095 0.344741 0.374904 -0.047352 1 0 0 0 0 0 1 516236
-0.002839 -0.000459 0.119505 0.634097 0.346611 0.375364 -0.047381 1 0 0 0 0 0 1 517182
-0.002839 -0.000459 0.119505 0.635310 0.347673 0.375684 -0.047412 1 0 0 0 0 0 1 518172
-0.002839 -0.000459 0.119505 0.636130 0.348308 0.375961 -0.047444 1 0 0 0 0 0 1 519180
-0.002839 -0.000459 0.119505 0.636754 0.348738 0.376210 -0.047475 1 0 0 0 0 0 1 520170
-0.002839 -0.000459 0.119505 0.637277 0.349088 0.376470 -0.047506 1 0 0 0 0 0 1 521179
-0.002826 -0.000446 0.119516 0.464954 0.163826 0.225892 -0.047537 1 0 0 0 0 0 1 522170
-0.002820 -0.000439 0.119519 0.524243 0.228678 0.302132 -0.047569 1 0 0 0 0 0 1 523179
-0.002816 -0.000436 0.119521 0.569636 0.277187 0.341515 -0.047600 1 0 0 0 0 0 1 524180
-0.002815 -0.000434 0.119521 0.594425 0.303230 0.356594 -0.047631 1 0 0 0 0 0 1 525170
-0.002814 -0.000433 0.119521 0.607330 0.316538 0.362099 -0.047663 1 0 0 0 0 0 1 526179
-0.002813 -0.000433 0.119521 0.614065 0.323326 0.364173 -0.047694 1 0 0 0 0 0 1 527170
-0.002813 -0.000433 0.119521 0.617656 0.326838 0.365065 -0.047725 1 0 0 0 0 0 1 528191
-0.002813 -0.000432 0.119521 0.619651 0.328695 0.365518 -0.047756 1 0 0 0 0 0 1 529171
-0.002813 -0.000432 0.119521 0.620859 0.329748 0.365834 -0.047788 1 0 0 0 0 0 1 530182
-0.002813 -0.000432 0.119521 0.621680 0.330371 0.366099 -0.047819 1 0 0 0 0 0 1 531175
-0.002801 -0.000419 0.119532 0.449328 0.145087 0.215600 -0.047850 1 0 0 0 0 0 1 532183
-0.002794 -0.000412 0.119536 0.508697 0.210026 0.291739 -0.047881 1 0 0 0 0 0 1 533169
-0.002791 -0.000409 0.119538 0.554132 0.258576 0.331084 -0.047913 1 0 0 0 0 0 1 534185
-0.002789 -0.000407 0.119538 0.578918 0.284613 0.346136 -0.047944 1 0 0 0 0 0 1 535181
-0.002788 -0.000406 0.119538 0.591825 0.297925 0.351636 -0.047975 1 0 0 0 0 0 1 536185
-0.002788 -0.000406 0.119538 0.598543 0.304707 0.353708 -0.048007 1 0 0 0 0 0 1 537189
-0.002788 -0.000405 0.119538 0.602118 0.308210 0.354571 -0.048038 1 0 0 0 0 0 1 538186
-0.002788 -0.000405 0.119538 0.604109 0.310050 0.355024 -0.048068 1 0 0 0 0 0 1 539157
-0.002788 -0.000405 0.119538 0.605304 0.311084 0.355329 -0.048100 1 0 0 0 0 0 1 540185
-0.002788 -0.000405 0.119538 0.606115 0.311694 0.355588 -0.048132 1 0 0 0 0 0 1 541187
-0.002775 -0.000392 0.119549 0.433581 0.126223 0.205140 -0.048163 1 0 0 0 0 0 1 542179
-0.002769 -0.000385 0.119553 0.492963 0.191171 0.281202 -0.048194 1 0 0 0 0 0 1 543183
-0.002765 -0.000382 0.119554 0.538390 0.239714 0.320495 -0.048225 1 0 0 0 0 0 1 544183
-0.002764 -0.000380 0.119555 0.563172 0.265745 0.335522 -0.048257 1 0 0 0 0 0 1 545193
-0.002763 -0.000379 0.119555 0.576076 0.279040 0.341015 -0.048288 1 0 0 0 0 0 1 546187
-0.002762 -0.000379 0.119555 0.582755 0.285812 0.343065 -0.048319 1 0 0 0 0 0 1 547180
-0.002762 -0.000378 0.119555 0.586343 0.289285 0.343931 -0.048350 1 0 0 0 0 0 1 548179
-0.002762 -0.000378 0.119555 0.588312 0.291134 0.344371 -0.048382 1 0 0 0 0 0 1 549186
-0.002762 -0.000378 0.119555 0.589492 0.292148 0.344672 -0.048413 1 0 0 0 0 0 1 550186
-0.002762 -0.000378 0.119555 0.590270 0.292738 0.344922 -0.048444 1 0 0 0 0 0 1 551184
-0.002749 -0.000365 0.119566 0.417581 0.107082 0.194521 -0.048474 1 0 0 0 0 0 1 552155
-0.002743 -0.000358 0.119570 0.476949 0.172041 0.270492 -0.048506 1 0 0 0 0 0 1 553157
-0.002740 -0.000355 0.119571 0.522378 0.220568 0.309742 -0.048538 1 0 0 0 0 0 1 554186
-0.002738 -0.000353 0.119571 0.547164 0.246589 0.324757 -0.048569 1 0 0 0 0 0 1 555178
-0.002737 -0.000352 0.119572 0.560039 0.259880 0.330229 -0.048600 1 0 0 0 0 0 1 556184
-0.002737 -0.000352 0.119572 0.566730 0.266635 0.332274 -0.048632 1 0 0 0 0 0 1 557184
-0.002737 -0.000351 0.119572 0.570262 0.270098 0.333123 -0.048662 1 0 0 0 0 0 1 558154
-0.002737 -0.000351 0.119572 0.572241 0.271913 0.333565 -0.048694 1 0 0 0 0 0 1 559185
-0.002737 -0.000351 0.119572 0.573395 0.272916 0.333846 -0.048724 1 0 0 0 0 0 1 560155
-0.002737 -0.000351 0.119572 0.574194 0.273506 0.334094 -0.048757 1 0 0 0 0 0 1 561188
-0.002724 -0.000338 0.119583 0.401309 0.087668 0.183760 -0.048788 1 0 0 0 0 0 1 562184
-0.002718 -0.000331 0.119586 0.460692 0.152620 0.259632 -0.048818 1 0 0 0 0 0 1 563154
-0.002714 -0.000327 0.119588 0.506115 0.201167 0.298838 -0.048850 1 0 0 0 0 0 1 564185
-0.002713 -0.000326 0.119588 0.530889 0.227162 0.313826 -0.048881 1 0 0 0 0 0 1 565181
-0.002712 -0.000325 0.119588 0.543743 0.240430 0.319292 -0.048913 1 0 0 0 0 0 1 566185
-0.002711 -0.000324 0.119588 0.550420 0.247171 0.321325 -0.048944 1 0 0 0 0 0 1 567184
-0.002711 -0.000324 0.119588 0.553961 0.250622 0.322163 -0.048975 1 0 0 0 0 0 1 568182
-0.002711 -0.000324 0.119588 0.555941 0.252441 0.322617 -0.049009 1 0 0 0 0 0 1 569257
-0.002711 -0.000324 0.119588 0.557084 0.253428 0.322889 -0.049040 1 0 0 0 0 0 1 570255
-0.002711 -0.000324 0.119588 0.557838 0.253998 0.323123 -0.049071 1 0 0 0 0 0 1 571237
-0.002698 -0.000311 0.119599 0.384812 0.067981 0.172844 -0.049102 1 0 0 0 0 0 1 572247
-0.002692 -0.000304 0.119603 0.444195 0.132951 0.248634 -0.049134 1 0 0 0 0 0 1 573256
-0.002689 -0.000300 0.119604 0.489617 0.181476 0.287784 -0.049165 1 0 0 0 0 0 1 574252
-0.002687 -0.000299 0.119605 0.514361 0.207466 0.302757 -0.049196 1 0 0 0 0 0 1 575252
-0.002686 -0.000298 0.119605 0.527215 0.220707 0.308205 -0.049227 1 0 0 0 0 0 1 576250
-0.002686 -0.000297 0.119605 0.533870 0.227436 0.310232 -0.049259 1 0 0 0 0 0 1 577252
-0.002686 -0.000297 0.119605 0.537395 0.230886 0.311073 -0.049290 1 0 0 0 0 0 1 578254
-0.002686 -0.000297 0.119605 0.539334 0.232681 0.311484 -0.049321 1 0 0 0 0 0 1 579251
-0.002686 -0.000297 0.119605 0.540488 0.233649 0.311752 -0.049352 1 0 0 0 0 0 1 580250
-0.002673 -0.000283 0.119616 0.367467 0.047655 0.161562 -0.049384 1 0 0 0 0 0 1 581252
-0.002666 -0.000277 0.119620 0.426973 0.112724 0.237271 -0.049415 1 0 0 0 0 0 1 582254
-0.002663 -0.000273 0.119621 0.472428 0.161297 0.276372 -0.049446 1 0 0 0 0 0 1 583236
-0.002662 -0.000272 0.119622 0.497195 0.187310 0.291320 -0.049477 1 0 0 0 0 0 1 584249
-0.002661 -0.000271 0.119622 0.510048 0.200568 0.296755 -0.049508 1 0 0 0 0 0 1 585235
-0.002660 -0.000270 0.119622 0.516702 0.207283 0.298782 -0.049539 1 0 0 0 0 0 1 586233
-0.002660 -0.000270 0.119622 0.520224 0.210711 0.299603 -0.049571 1 0 0 0 0 0 1 587249
-0.002660 -0.000270 0.119622 0.522139 0.212480 0.300014 -0.049602 1 0 0 0 0 0 1 588234
-0.002660 -0.000270 0.119622 0.523278 0.213459 0.300284 -0.049634 1 0 0 0 0 0 1 589250
-0.002647 -0.000256 0.119633 0.350084 0.027275 0.150141 -0.049664 1 0 0 0 0 0 1 590234
-0.002641 -0.000250 0.119637 0.409612 0.092363 0.225758 -0.049696 1 0 0 0 0 0 1 591248
-0.002638 -0.000246 0.119638 0.455057 0.140939 0.264817 -0.049727 1 0 0 0 0 0 1 592234
-0.002636 -0.000244 0.119638 0.479810 0.166924 0.279757 -0.049759 1 0 0 0 0 0 1 593250
-0.002635 -0.000244 0.119638 0.492651 0.180168 0.285175 -0.049789 1 0 0 0 0 0 1 594233
-0.002635 -0.000243 0.119638 0.499310 0.186869 0.287187 -0.049821 1 0 0 0 0 0 1 595249
-0.002635 -0.000243 0.119638 0.502799 0.190281 0.287997 -0.049852 1 0 0 0 0 0 1 596233
-0.002622 -0.000229 0.119649 0.330649 0.005191 0.138127 -0.049883 1 0 0 0 0 0 1 597235
-0.002615 -0.000222 0.119653 0.390786 0.070903 0.213730 -0.049915 1 0 0 0 0 0 1 598248
-0.002612 -0.000219 0.119654 0.436536 0.119783 0.252777 -0.049945 1 0 0 0 0 0 1 599232
-0.002610 -0.000217 0.119655 0.461442 0.145925 0.267691 -0.049977 1 0 0 0 0 0 1 600248
-0.002610 -0.000216 0.119655 0.474309 0.159225 0.273096 -0.050006 1 0 0 0 0 0 1 601168
-0.002609 -0.000216 0.119655 0.480990 0.165952 0.275102 -0.050037 1 0 0 0 0 0 1 602176
-0.002609 -0.000216 0.119655 0.484490 0.169361 0.275905 -0.050069 1 0 0 0 0 0 1 603168
-0.002609 -0.000216 0.119655 0.486409 0.171144 0.276295 -0.050100 1 0 0 0 0 0 1 604176
-0.002596 -0.000202 0.119666 0.313312 -0.014952 0.126339 -0.050131 1 0 0 0 0 0 1 605167
-0.002590 -0.000195 0.119670 0.373049 0.050351 0.201817 -0.050163 1 0 0 0 0 0 1 606177
-0.002587 -0.000192 0.119671 0.418603 0.099038 0.240802 -0.050194 1 0 0 0 0 0 1 607176
-0.002585 -0.000190 0.119672 0.443392 0.125063 0.255687 -0.050225 1 0 0 0 0 0 1 608171
-0.002584 -0.000189 0.119672 0.456241 0.138309 0.261088 -0.050256 1 0 0 0 0 0 1 609183
-0.002584 -0.000189 0.119672 0.462879 0.144992 0.263077 -0.050288 1 0 0 0 0 0 1 610176
-0.002583 -0.000189 0.119672 0.466360 0.148390 0.263879 -0.050319 1 0 0 0 0 0 1 611187
-0.002571 -0.000175 0.119683 0.293876 -0.037043 0.114140 -0.050350 1 0 0 0 0 0 1 612167
-0.002564 -0.000168 0.119686 0.354039 0.028706 0.189581 -0.050382 1 0 0 0 0 0 1 613185
-0.002561 -0.000165 0.119688 0.399808 0.077589 0.228529 -0.050413 1 0 0 0 0 0 1 614181
-0.002559 -0.000163 0.119688 0.424683 0.103698 0.243411 -0.050444 1 0 0 0 0 0 1 615189
-0.002558 -0.000162 0.119688 0.437562 0.116967 0.248793 -0.050475 1 0 0 0 0 0 1 616172
-0.002558 -0.000162 0.119688 0.444204 0.123693 0.250787 -0.050507 1 0 0 0 0 0 1 617190
-0.002558 -0.000161 0.119688 0.447691 0.127075 0.251563 -0.050538 1 0 0 0 0 0 1 618183
-0.002545 -0.000148 0.119699 0.275069 -0.058524 0.101914 -0.050569 1 0 0 0 0 0 1 619185
-0.002539 -0.000141 0.119703 0.335252 0.007247 0.177263 -0.050600 1 0 0 0 0 0 1 620183
-0.002535 -0.000138 0.119704 0.381003 0.056139 0.216177 -0.050632 1 0 0 0 0 0 1 621184
-0.002534 -0.000136 0.119705 0.405878 0.082238 0.231024 -0.050663 1 0 0 0 0 0 1 622182
-0.002533 -0.000135 0.119705 0.418749 0.095509 0.236403 -0.050694 1 0 0 0 0 0 1 623182
-0.002532 -0.000135 0.119705 0.425374 0.102191 0.238369 -0.050725 1 0 0 0 0 0 1 624183
-0.002532 -0.000134 0.119705 0.428843 0.105580 0.239162 -0.050757 1 0 0 0 0 0 1 625187
-0.002532 -0.000134 0.119705 0.430728 0.107301 0.239517 -0.050788 1 0 0 0 0 0 1 626184
-0.002519 -0.000121 0.119716 0.257136 -0.079300 0.089798 -0.050819 1 0 0 0 0 0 1 627185
-0.002513 -0.000114 0.119720 0.316915 -0.013937 0.165004 -0.050850 1 0 0 0 0 0 1 628175
-0.002510 -0.000110 0.119721 0.362475 0.034744 0.203849 -0.050881 1 0 0 0 0 0 1 629156
-0.002508 -0.000109 0.119721 0.387237 0.060739 0.218683 -0.050912 1 0 0 0 0 0 1 630153
-0.002507 -0.000108 0.119722 0.400042 0.073934 0.224042 -0.050944 1 0 0 0 0 0 1 631184
-0.002507 -0.000107 0.119722 0.406641 0.080589 0.226007 -0.050975 1 0 0 0 0 0 1 632184
-0.002507 -0.000107 0.119722 0.410093 0.083945 0.226769 -0.051006 1 0 0 0 0 0 1 633184
-0.002507 -0.000107 0.119722 0.411934 0.085648 0.227139 -0.051038 1 0 0 0 0 0 1 634184
-0.002494 -0.000093 0.119733 0.238187 -0.101119 0.077468 -0.051068 1 0 0 0 0 0 1 635153
-0.002487 -0.000087 0.119736 0.297986 -0.035762 0.152598 -0.051100 1 0 0 0 0 0 1 636183
-0.002484 -0.000083 0.119738 0.343541 0.012922 0.191405 -0.051131 1 0 0 0 0 0 1 637183
-0.002482 -0.000081 0.119738 0.368295 0.038909 0.206212 -0.051163 1 0 0 0 0 0 1 638182
-0.002482 -0.000081 0.119738 0.381078 0.052102 0.211561 -0.051194 1 0 0 0 0 0 1 639183
-0.002481 -0.000080 0.119738 0.387664 0.058723 0.213503 -0.051224 1 0 0 0 0 0 1 640151
-0.002481 -0.000080 0.119738 0.391088 0.062070 0.214271 -0.051257 1 0 0 0 0 0 1 641185
-0.002481 -0.000080 0.119738 0.392937 0.063754 0.214620 -0.051288 1 0 0 0 0 0 1 642182
-0.002481 -0.000080 0.119738 0.393960 0.064618 0.214827 -0.051318 1 0 0 0 0 0 1 643152
-0.002481 -0.000080 0.119738 0.394624 0.065066 0.214987 -0.051350 1 0 0 0 0 0 1 644180
-0.002481 -0.000080 0.119738 0.395052 0.065315 0.215132 -0.051381 1 0 0 0 0 0 1 645182
-0.002481 -0.000080 0.119738 0.395394 0.065463 0.215261 -0.051413 1 0 0 0 0 0 1 646181
-0.002481 -0.000080 0.119738 0.395686 0.065561 0.215391 -0.051443 1 0 0 0 0 0 1 647168
-0.002468 -0.000066 0.119749 0.220969 -0.122212 0.065704 -0.051474 1 0 0 0 0 0 1 648153
-0.002462 -0.000059 0.119753 0.280366 -0.057249 0.140698 -0.051507 1 0 0 0 0 0 1 649194
-0.002458 -0.000056 0.119754 0.325726 -0.008781 0.179455 -0.051538 1 0 0 0 0 0 1 650185
-0.002457 -0.000054 0.119755 0.350381 0.017083 0.194232 -0.051569 1 0 0 0 0 0 1 651191
-0.002456 -0.000053 0.119755 0.363104 0.030213 0.199568 -0.051600 1 0 0 0 0 0 1 652190
-0.002456 -0.000053 0.119755 0.369634 0.036797 0.201513 -0.051632 1 0 0 0 0 0 1 653193
-0.002455 -0.000053 0.119755 0.373039 0.040104 0.202261 -0.051663 1 0 0 0 0 0 1 654189
-0.002455 -0.000053 0.119755 0.374865 0.041776 0.202606 -0.051694 1 0 0 0 0 0 1 655191
-0.002455 -0.000053 0.119755 0.375893 0.042625 0.202803 -0.051725 1 0 0 0 0 0 1 656189
-0.002455 -0.000053 0.119755 0.376505 0.043067 0.202949 -0.051757 1 0 0 0 0 0 1 657195
-0.002455 -0.000053 0.119755 0.376951 0.043294 0.203086 -0.051788 1 0 0 0 0 0 1 658191
-0.002455 -0.000053 0.119755 0.377271 0.043431 0.203212 -0.051819 1 0 0 0 0 0 1 659189
-0.002455 -0.000053 0.119755 0.377548 0.043496 0.203337 -0.051850 1 0 0 0 0 0 1 660188
-0.002455 -0.000053 0.119755 0.377799 0.043561 0.203453 -0.051881 1 0 0 0 0 0 1 661183
-0.002455 -0.000053 0.119755 0.378038 0.043599 0.203583 -0.051913 1 0 0 0 0 0 1 662190
-0.002455 -0.000053 0.119755 0.378276 0.043623 0.203698 -0.051944 1 0 0 0 0 0 1 663180
-0.002455 -0.000052 0.119755 0.378504 0.043649 0.203820 -0.051975 1 0 0 0 0 0 1 664179
-0.002455 -0.000052 0.119755 0.378755 0.043685 0.203958 -0.052008 1 0 0 0 0 0 1 665247
-0.002455 -0.000052 0.119755 0.378973 0.043703 0.204073 -0.052039 1 0 0 0 0 0 1 666234
-0.002455 -0.000052 0.119755 0.379207 0.043749 0.204196 -0.052071 1 0 0 0 0 0 1 667248
-0.002455 -0.000052 0.119755 0.379435 0.043765 0.204323 -0.052102 1 0 0 0 0 0 1 668230
-0.002455 -0.000052 0.119755 0.379659 0.043782 0.204442 -0.052134 1 0 0 0 0 0 1 669248
-0.002455 -0.000052 0.119755 0.379874 0.043830 0.204568 -0.052164 1 0 0 0 0 0 1 670230
-0.002455 -0.000052 0.119755 0.380119 0.043845 0.204694 -0.052196 1 0 0 0 0 0 1 671245
-0.002455 -0.000052 0.119755 0.380337 0.043861 0.204808 -0.052227 1 0 0 0 0 0 1 672230
-0.002455 -0.000052 0.119755 0.380556 0.043904 0.204923 -0.052256 1 0 0 0 0 0 1 673174
-0.002455 -0.000052 0.119755 0.380785 0.043921 0.205051 -0.052287 1 0 0 0 0 0 1 674164
-0.002455 -0.000052 0.119755 0.381007 0.043938 0.205168 -0.052319 1 0 0 0 0 0 1 675174
-0.002455 -0.000052 0.119755 0.381240 0.043971 0.205296 -0.052350 1 0 0 0 0 0 1 676165
-0.002455 -0.000052 0.119755 0.381459 0.044001 0.205407 -0.052381 1 0 0 0 0 0 1 677174
-0.002455 -0.000052 0.119755 0.381695 0.044025 0.205540 -0.052412 1 0 0 0 0 0 1 678164
-0.002455 -0.000052 0.119755 0.381926 0.044051 0.205665 -0.052444 1 0 0 0 0 0 1 679174
-0.002455 -0.000052 0.119755 0.382128 0.044083 0.205779 -0.052475 1 0 0 0 0 0 1 680165
-0.002455 -0.000052 0.119755 0.382378 0.044104 0.205910 -0.052506 1 0 0 0 0 0 1 681175
-0.002455 -0.000053 0.119755 0.382605 0.044142 0.206026 -0.052538 1 0 0 0 0 0 1 682176
-0.002455 -0.000052 0.119755 0.382829 0.044149 0.206149 -0.052569 1 0 0 0 0 0 1 683182
-0.002455 -0.000052 0.119755 0.383061 0.044182 0.206277 -0.052600 1 0 0 0 0 0 1 684169
-0.002455 -0.000052 0.119755 0.383290 0.044208 0.206400 -0.052631 1 0 0 0 0 0 1 685170
-0.002455 -0.000052 0.119755 0.383511 0.044238 0.206512 -0.052663 1 0 0 0 0 0 1 686190
-0.002455 -0.000052 0.119755 0.383744 0.044261 0.206644 -0.052694 1 0 0 0 0 0 1 687170
-0.002455 -0.000052 0.119755 0.383976 0.044288 0.206769 -0.052725 1 0 0 0 0 0 1 688184
-0.002455 -0.000052 0.119755 0.384189 0.044316 0.206876 -0.052756 1 0 0 0 0 0 1 689167
-0.002455 -0.000052 0.119755 0.384418 0.044343 0.207019 -0.052788 1 0 0 0 0 0 1 690185
-0.002455 -0.000052 0.119755 0.384649 0.044358 0.207130 -0.052819 1 0 0 0 0 0 1 691181
-0.002455 -0.000052 0.119755 0.384881 0.044403 0.207252 -0.052850 1 0 0 0 0 0 1 692181
-0.002455 -0.000052 0.119755 0.385113 0.044420 0.207381 -0.052881 1 0 0 0 0 0 1 693182
-0.002455 -0.000052 0.119755 0.385332 0.044437 0.207497 -0.052913 1 0 0 0 0 0 1 694179
-0.002455 -0.000052 0.119755 0.385564 0.044482 0.207619 -0.052944 1 0 0 0 0 0 1 695181
-0.002455 -0.000052 0.119755 0.385795 0.044499 0.207748 -0.052975 1 0 0 0 0 0 1 696179
-0.002455 -0.000052 0.119755 0.386016 0.044515 0.207865 -0.053006 1 0 0 0 0 0 1 697183
-0.002455 -0.000052 0.119755 0.386249 0.044561 0.207988 -0.053038 1 0 0 0 0 0 1 698189
-0.002455 -0.000052 0.119755 0.386467 0.044581 0.208123 -0.053069 1 0 0 0 0 0 1 699182
-0.002455 -0.000052 0.119755 0.386697 0.044595 0.208233 -0.053100 1 0 0 0 0 0 1 700180
-0.002455 -0.000052 0.119755 0.386930 0.044640 0.208355 -0.053131 1 0 0 0 0 0 1 701183
-0.002455 -0.000052 0.119755 0.387161 0.044657 0.208484 -0.053163 1 0 0 0 0 0 1 702181
-0.002455 -0.000052 0.119755 0.387381 0.044673 0.208600 -0.053194 1 0 0 0 0 0 1 703180
-0.002455 -0.000052 0.119755 0.387615 0.044707 0.208729 -0.053225 1 0 0 0 0 0 1 704178
-0.002455 -0.000052 0.119755 0.387833 0.044736 0.208839 -0.053256 1 0 0 0 0 0 1 705182
-0.002455 -0.000052 0.119755 0.388070 0.044760 0.208973 -0.053288 1 0 0 0 0 0 1 706179
-0.002455 -0.000052 0.119755 0.388299 0.044786 0.209097 -0.053319 1 0 0 0 0 0 1 707177
-0.002455 -0.000052 0.119755 0.388516 0.044815 0.209206 -0.053350 1 0 0 0 0 0 1 708179
-0.002455 -0.000052 0.119755 0.388739 0.044842 0.209346 -0.053381 1 0 0 0 0 0 1 709170
-0.002455 -0.000052 0.119755 0.388978 0.044865 0.209464 -0.053412 1 0 0 0 0 0 1 710167
-0.002455 -0.000052 0.119755 0.389195 0.044894 0.209573 -0.053443 1 0 0 0 0 0 1 711167
-0.002455 -0.000052 0.119755 0.389433 0.044918 0.209707 -0.053475 1 0 0 0 0 0 1 712169
-0.002455 -0.000052 0.119755 0.389662 0.044944 0.209831 -0.053506 1 0 0 0 0 0 1 713169
-0.002455 -0.000052 0.119755 0.389879 0.044973 0.209941 -0.053537 1 0 0 0 0 0 1 714172
-0.002455 -0.000052 0.119755 0.390116 0.044996 0.210075 -0.053569 1 0 0 0 0 0 1 715168
-0.002455 -0.000052 0.119755 0.390337 0.045014 0.210192 -0.053600 1 0 0 0 0 0 1 716169
-0.002455 -0.000052 0.119755 0.390569 0.045059 0.210314 -0.053631 1 0 0 0 0 0 1 717170
-0.002455 -0.000052 0.119755 0.390788 0.045079 0.210450 -0.053662 1 0 0 0 0 0 1 718170
-0.002455 -0.000052 0.119755 0.391018 0.045093 0.210560 -0.053693 1 0 0 0 0 0 1 719167
-0.002455 -0.000052 0.119755 0.391251 0.045138 0.210682 -0.053725 1 0 0 0 0 0 1 720169
-0.002455 -0.000052 0.119755 0.391481 0.045155 0.210810 -0.053756 1 0 0 0 0 0 1 721162
-0.002455 -0.000052 0.119755 0.391703 0.045171 0.210928 -0.053787 1 0 0 0 0 0 1 722173
-0.002455 -0.000052 0.119755 0.391934 0.045217 0.211050 -0.053819 1 0 0 0 0 0 1 723172
-0.002455 -0.000052 0.119755 0.392165 0.045234 0.211178 -0.053850 1 0 0 0 0 0 1 724167
-0.002455 -0.000052 0.119755 0.392386 0.045250 0.211295 -0.053881 1 0 0 0 0 0 1 725171
-0.002455 -0.000052 0.119755 0.392620 0.045284 0.211424 -0.053912 1 0 0 0 0 0 1 726168
-0.002455 -0.000052 0.119755 0.392837 0.045313 0.211533 -0.053944 1 0 0 0 0 0 1 727169
-0.002455 -0.000052 0.119755 0.393062 0.045340 0.211674 -0.053975 1 0 0 0 0 0 1 728167
-0.002455 -0.000052 0.119755 0.393298 0.045375 0.211786 -0.054006 1 0 0 0 0 0 1 729169
-0.002455 -0.000052 0.119755 0.393521 0.045382 0.211907 -0.054037 1 0 0 0 0 0 1 730165
-0.002455 -0.000052 0.119755 0.393757 0.045415 0.212036 -0.054069 1 0 0 0 0 0 1 731169
-0.002455 -0.000052 0.119755 0.393982 0.045442 0.212158 -0.054099 1 0 0 0 0 0 1 732152
-0.002455 -0.000052 0.119755 0.394200 0.045471 0.212268 -0.054131 1 0 0 0 0 0 1 733159
-0.002455 -0.000052 0.119755 0.394440 0.045495 0.212403 -0.054162 1 0 0 0 0 0 1 734168
-0.002455 -0.000052 0.119755 0.394667 0.045521 0.212526 -0.054193 1 0 0 0 0 0 1 735159
-0.002455 -0.000052 0.119755 0.394885 0.045550 0.212636 -0.054225 1 0 0 0 0 0 1 736167
-0.002455 -0.000052 0.119755 0.395109 0.045576 0.212776 -0.054256 1 0 0 0 0 0 1 737160
-0.002455 -0.000052 0.119755 0.395349 0.045600 0.212895 -0.054287 1 0 0 0 0 0 1 738166
-0.002455 -0.000052 0.119755 0.395565 0.045629 0.213003 -0.054318 1 0 0 0 0 0 1 739157
-0.002455 -0.000052 0.119755 0.395805 0.045653 0.213139 -0.054350 1 0 0 0 0 0 1 740168
-0.002455 -0.000052 0.119755 0.396024 0.045670 0.213255 -0.054381 1 0 0 0 0 0 1 741159
-0.002455 -0.000052 0.119755 0.396257 0.045715 0.213377 -0.054412 1 0 0 0 0 0 1 742167
-0.002455 -0.000052 0.119755 0.396486 0.045732 0.213505 -0.054443 1 0 0 0 0 0 1 743157
-0.002455 -0.000052 0.119755 0.396709 0.045749 0.213623 -0.054475 1 0 0 0 0 0 1 744168
-0.002455 -0.000052 0.119755 0.396940 0.045794 0.213745 -0.054506 1 0 0 0 0 0 1 745165
-0.002455 -0.000052 0.119755 0.397164 0.045814 0.213883 -0.054538 1 0 0 0 0 0 1 746187
-0.002455 -0.000052 0.119755 0.397390 0.045828 0.213992 -0.054569 1 0 0 0 0 0 1 747170
-0.002455 -0.000052 0.119755 0.397624 0.045873 0.214114 -0.054600 1 0 0 0 0 0 1 748175
-0.002455 -0.000052 0.119755 0.397855 0.045890 0.214243 -0.054631 1 0 0 0 0 0 1 749174
-0.002455 -0.000052 0.119755 0.398073 0.045906 0.214358 -0.054662 1 0 0 0 0 0 1 750161
-0.002455 -0.000052 0.119755 0.398307 0.045952 0.214482 -0.054694 1 0 0 0 0 0 1 751176
-0.002455 -0.000052 0.119755 0.398536 0.045969 0.214609 -0.054725 1 0 0 0 0 0 1 752164
-0.002455 -0.000052 0.119755 0.398761 0.045986 0.214728 -0.054757 1 0 0 0 0 0 1 753185
-0.002455 -0.000052 0.119755 0.398993 0.046019 0.214856 -0.054787 1 0 0 0 0 0 1 754174
-0.002455 -0.000052 0.119755 0.399212 0.046049 0.214966 -0.054819 1 0 0 0 0 0 1 755182
-0.002455 -0.000052 0.119755 0.399437 0.046075 0.215107 -0.054850 1 0 0 0 0 0 1 756177
-0.002455 -0.000053 0.119755 0.399673 0.046111 0.215219 -0.054881 1 0 0 0 0 0 1 757181
-0.002455 -0.000052 0.119755 0.399896 0.046118 0.215340 -0.054913 1 0 0 0 0 0 1 758178
-0.002455 -0.000052 0.119755 0.400132 0.046151 0.215469 -0.054944 1 0 0 0 0 0 1 759178
-0.002455 -0.000052 0.119755 0.400360 0.046177 0.215592 -0.054975 1 0 0 0 0 0 1 760177
-0.002455 -0.000052 0.119755 0.400577 0.046207 0.215702 -0.055006 1 0 0 0 0 0 1 761181
-0.002455 -0.000052 0.119755 0.400815 0.046230 0.215836 -0.055038 1 0 0 0 0 0 1 762179
-0.002455 -0.000052 0.119755 0.401044 0.046256 0.215960 -0.055069 1 0 0 0 0 0 1 763180
-0.002455 -0.000052 0.119755 0.401258 0.046285 0.216068 -0.055100 1 0 0 0 0 0 1 764171
-0.002455 -0.000052 0.119755 0.401486 0.046312 0.216210 -0.055131 1 0 0 0 0 0 1 765182
-0.002455 -0.000052 0.119755 0.401716 0.046327 0.216322 -0.055163 1 0 0 0 0 0 1 766180
-0.002455 -0.000052 0.119755 0.401949 0.046372 0.216443 -0.055194 1 0 0 0 0 0 1 767180
-0.002455 -0.000052 0.119755 0.402180 0.046389 0.216572 -0.055225 1 0 0 0 0 0 1 768179
-0.002455 -0.000052 0.119755 0.402400 0.046405 0.216688 -0.055256 1 0 0 0 0 0 1 769179
-0.002455 -0.000052 0.119755 0.402632 0.046450 0.216810 -0.055288 1 0 0 0 0 0 1 770177
-0.002455 -0.000052 0.119755 0.402863 0.046467 0.216939 -0.055319 1 0 0 0 0 0 1 771177
-0.002455 -0.000052 0.119755 0.403083 0.046484 0.217056 -0.055350 1 0 0 0 0 0 1 772176
-0.002455 -0.000052 0.119755 0.403308 0.046528 0.217174 -0.055380 1 0 0 0 0 0 1 773149
-0.002455 -0.000052 0.119755 0.403546 0.046546 0.217307 -0.055413 1 0 0 0 0 0 1 774178
-0.002455 -0.000052 0.119755 0.403766 0.046563 0.217423 -0.055444 1 0 0 0 0 0 1 775176
-0.002455 -0.000052 0.119755 0.403989 0.046599 0.217559 -0.055475 1 0 0 0 0 0 1 776179
-0.002455 -0.000052 0.119755 0.404215 0.046626 0.217662 -0.055506 1 0 0 0 0 0 1 777173
-0.002455 -0.000052 0.119755 0.404454 0.046650 0.217796 -0.055537 1 0 0 0 0 0 1 778175
-0.002455 -0.000052 0.119755 0.404679 0.046688 0.217913 -0.055569 1 0 0 0 0 0 1 779170
-0.002455 -0.000052 0.119755 0.404911 0.046704 0.218042 -0.055600 1 0 0 0 0 0 1 780175
-0.002455 -0.000052 0.119755 0.405132 0.046720 0.218159 -0.055631 1 0 0 0 0 0 1 781180
-0.002455 -0.000052 0.119755 0.405367 0.046754 0.218288 -0.055663 1 0 0 0 0 0 1 782179
-0.002455 -0.000052 0.119755 0.405583 0.046784 0.218397 -0.055694 1 0 0 0 0 0 1 783176
-0.002455 -0.000052 0.119755 0.405821 0.046808 0.218531 -0.055725 1 0 0 0 0 0 1 784175
-0.002455 -0.000052 0.119755 0.406038 0.046836 0.218662 -0.055756 1 0 0 0 0 0 1 785179
-0.002455 -0.000052 0.119755 0.406262 0.046863 0.218764 -0.055787 1 0 0 0 0 0 1 786167
-0.002455 -0.000052 0.119755 0.406500 0.046886 0.218898 -0.055818 1 0 0 0 0 0 1 787165
-0.002455 -0.000052 0.119755 0.406731 0.046912 0.219023 -0.055850 1 0 0 0 0 0 1 788171
-0.002455 -0.000052 0.119755 0.406949 0.046942 0.219133 -0.055881 1 0 0 0 0 0 1 789180
-0.002455 -0.000052 0.119755 0.407186 0.046965 0.219267 -0.055913 1 0 0 0 0 0 1 790178
-0.002455 -0.000052 0.119755 0.407415 0.046991 0.219391 -0.055944 1 0 0 0 0 0 1 791176
-0.002455 -0.000052 0.119755 0.407631 0.047020 0.219500 -0.055975 1 0 0 0 0 0 1 792177
-0.002455 -0.000052 0.119755 0.407862 0.047043 0.219631 -0.056005 1 0 0 0 0 0 1 793147
-0.002455 -0.000052 0.119755 0.408090 0.047061 0.219752 -0.056038 1 0 0 0 0 0 1 794178
-0.002455 -0.000052 0.119755 0.408308 0.047109 0.219879 -0.056069 1 0 0 0 0 0 1 795173
-0.002455 -0.000052 0.119755 0.408551 0.047124 0.220004 -0.056100 1 0 0 0 0 0 1 796177
-0.002455 -0.000052 0.119755 0.408772 0.047140 0.220120 -0.056131 1 0 0 0 0 0 1 797178
-0.002455 -0.000052 0.119755 0.409001 0.047185 0.220240 -0.056162 1 0 0 0 0 0 1 798167
-0.002455 -0.000052 0.119755 0.409234 0.047202 0.220370 -0.056194 1 0 0 0 0 0 1 799170
-0.002455 -0.000052 0.119755 0.409452 0.047219 0.220485 -0.056225 1 0 0 0 0 0 1 800161
-0.002455 -0.000052 0.119755 0.409685 0.047264 0.220608 -0.056256 1 0 0 0 0 0 1 801169
-0.002455 -0.000052 0.119755 0.409915 0.047281 0.220736 -0.056287 1 0 0 0 0 0 1 802162
-0.002455 -0.000052 0.119755 0.410137 0.047298 0.220854 -0.056319 1 0 0 0 0 0 1 803170
-0.002455 -0.000052 0.119755 0.410357 0.047334 0.220988 -0.056350 1 0 0 0 0 0 1 804161
-0.002455 -0.000052 0.119755 0.410587 0.047361 0.221093 -0.056381 1 0 0 0 0 0 1 805170
-0.002455 -0.000052 0.119755 0.410823 0.047385 0.221226 -0.056412 1 0 0 0 0 0 1 806161
-0.002455 -0.000052 0.119755 0.411051 0.047423 0.221344 -0.056444 1 0 0 0 0 0 1 807170
-0.002455 -0.000052 0.119755 0.411272 0.047430 0.221465 -0.056475 1 0 0 0 0 0 1 808161
-0.002455 -0.000052 0.119755 0.411509 0.047463 0.221595 -0.056506 1 0 0 0 0 0 1 809170
-0.002455 -0.000052 0.119755 0.411735 0.047489 0.221718 -0.056537 1 0 0 0 0 0 1 810161
-0.002455 -0.000052 0.119755 0.411956 0.047519 0.221829 -0.056569 1 0 0 0 0 0 1 811180
-0.002455 -0.000052 0.119755 0.412192 0.047543 0.221963 -0.056600 1 0 0 0 0 0 1 812174
-0.002455 -0.000052 0.119755 0.412422 0.047569 0.222087 -0.056631 1 0 0 0 0 0 1 813175
-0.002455 -0.000052 0.119755 0.412635 0.047597 0.222194 -0.056662 1 0 0 0 0 0 1 814163
-0.002455 -0.000052 0.119755 0.412863 0.047624 0.222336 -0.056694 1 0 0 0 0 0 1 815172
-0.002455 -0.000052 0.119755 0.413101 0.047648 0.222454 -0.056725 1 0 0 0 0 0 1 816168
-0.002455 -0.000052 0.119755 0.413317 0.047676 0.222562 -0.056756 1 0 0 0 0 0 1 817160
-0.002455 -0.000052 0.119755 0.413559 0.047700 0.222699 -0.056788 1 0 0 0 0 0 1 818180
-0.002455 -0.000052 0.119755 0.413777 0.047717 0.222814 -0.056819 1 0 0 0 0 0 1 819169
-0.002455 -0.000052 0.119755 0.414011 0.047763 0.222938 -0.056850 1 0 0 0 0 0 1 820181
-0.002455 -0.000052 0.119755 0.414242 0.047780 0.223067 -0.056881 1 0 0 0 0 0 1 821177
-0.002455 -0.000052 0.119755 0.414462 0.047796 0.223183 -0.056913 1 0 0 0 0 0 1 822176
-0.002455 -0.000052 0.119755 0.414681 0.047844 0.223311 -0.056944 1 0 0 0 0 0 1 823174
-0.002455 -0.000052 0.119755 0.414922 0.047859 0.223435 -0.056975 1 0 0 0 0 0 1 824174
-0.002455 -0.000052 0.119755 0.415144 0.047875 0.223551 -0.057006 1 0 0 0 0 0 1 825176
-0.002455 -0.000052 0.119755 0.415375 0.047921 0.223672 -0.057037 1 0 0 0 0 0 1 826173
-0.002455 -0.000052 0.119755 0.415607 0.047938 0.223802 -0.057069 1 0 0 0 0 0 1 827174
-0.002455 -0.000052 0.119755 0.415828 0.047954 0.223919 -0.057100 1 0 0 0 0 0 1 828179
-0.002455 -0.000052 0.119755 0.416063 0.047988 0.224048 -0.057131 1 0 0 0 0 0 1 829179
-0.002455 -0.000052 0.119755 0.416280 0.048017 0.224157 -0.057163 1 0 0 0 0 0 1 830179
-0.002455 -0.000052 0.119755 0.416515 0.048041 0.224290 -0.057193 1 0 0 0 0 0 1 831167
-0.002455 -0.000052 0.119755 0.416745 0.048067 0.224415 -0.057225 1 0 0 0 0 0 1 832173
-0.002455 -0.000052 0.119755 0.416962 0.048096 0.224524 -0.057256 1 0 0 0 0 0 1 833176
-0.002455 -0.000052 0.119755 0.417187 0.048123 0.224665 -0.057287 1 0 0 0 0 0 1 834173
-0.002455 -0.000053 0.119755 0.417423 0.048158 0.224777 -0.057319 1 0 0 0 0 0 1 835174
-0.002455 -0.000052 0.119755 0.417646 0.048165 0.224898 -0.057350 1 0 0 0 0 0 1 836173
-0.002455 -0.000052 0.119755 0.417882 0.048198 0.225027 -0.057381 1 0 0 0 0 0 1 837174
-0.002455 -0.000052 0.119755 0.418110 0.048225 0.225151 -0.057412 1 0 0 0 0 0 1 838174
-0.002455 -0.000052 0.119755 0.418327 0.048254 0.225259 -0.057444 1 0 0 0 0 0 1 839173
-0.002455 -0.000052 0.119755 0.418558 0.048277 0.225391 -0.057474 1 0 0 0 0 0 1 840147
-0.002455 -0.000052 0.119755 0.418793 0.048303 0.225518 -0.057506 1 0 0 0 0 0 1 841170
-0.002455 -0.000052 0.119755 0.419009 0.048333 0.225626 -0.057537 1 0 0 0 0 0 1 842169
-0.002455 -0.000052 0.119755 0.419231 0.048359 0.225766 -0.057568 1 0 0 0 0 0 1 843157
-0.002455 -0.000052 0.119755 0.419466 0.048374 0.225879 -0.057600 1 0 0 0 0 0 1 844173
-0.002455 -0.000052 0.119755 0.419699 0.048419 0.226001 -0.057631 1 0 0 0 0 0 1 845173
-0.002455 -0.000052 0.119755 0.419930 0.048436 0.226130 -0.057662 1 0 0 0 0 0 1 846174
-0.002455 -0.000052 0.119755 0.420150 0.048452 0.226246 -0.057694 1 0 0 0 0 0 1 847173
-0.002455 -0.000052 0.119755 0.420383 0.048498 0.226369 -0.057725 1 0 0 0 0 0 1 848177
-0.002455 -0.000052 0.119755 0.420614 0.048515 0.226498 -0.057756 1 0 0 0 0 0 1 849175
-0.002455 -0.000052 0.119755 0.420833 0.048531 0.226614 -0.057787 1 0 0 0 0 0 1 850173
-0.002455 -0.000052 0.119755 0.421068 0.048565 0.226743 -0.057819 1 0 0 0 0 0 1 851171
-0.002455 -0.000052 0.119755 0.421291 0.048603 0.226858 -0.057850 1 0 0 0 0 0 1 852163
-0.002455 -0.000052 0.119755 0.421503 0.048614 0.226987 -0.057881 1 0 0 0 0 0 1 853171
-0.002455 -0.000052 0.119755 0.421747 0.048656 0.227105 -0.057913 1 0 0 0 0 0 1 854178
-0.002455 -0.000052 0.119755 0.421972 0.048672 0.227230 -0.057943 1 0 0 0 0 0 1 855145
-0.002455 -0.000052 0.119755 0.422199 0.048689 0.227350 -0.057975 1 0 0 0 0 0 1 856176
-0.002455 -0.000052 0.119755 0.422434 0.048723 0.227479 -0.058006 1 0 0 0 0 0 1 857175
-0.002455 -0.000052 0.119755 0.422651 0.048752 0.227588 -0.058037 1 0 0 0 0 0 1 858174
-0.002455 -0.000052 0.119755 0.422890 0.048776 0.227723 -0.058069 1 0 0 0 0 0 1 859179
-0.002455 -0.000052 0.119755 0.423118 0.048802 0.227847 -0.058100 1 0 0 0 0 0 1 860176
-0.002455 -0.000052 0.119755 0.423334 0.048831 0.227956 -0.058131 1 0 0 0 0 0 1 861176
-0.002455 -0.000052 0.119755 0.423559 0.048858 0.228096 -0.058162 1 0 0 0 0 0 1 862172
-0.002455 -0.000052 0.119755 0.423797 0.048881 0.228214 -0.058194 1 0 0 0 0 0 1 863168
-0.002455 -0.000052 0.119755 0.424012 0.048910 0.228322 -0.058224 1 0 0 0 0 0 1 864159
-0.002455 -0.000052 0.119755 0.424266 0.048935 0.228465 -0.058258 1 0 0 0 0 0 1 865228
-0.002455 -0.000052 0.119755 0.424498 0.048962 0.228590 -0.058290 1 0 0 0 0 0 1 866240
-0.002455 -0.000052 0.119755 0.424710 0.048990 0.228697 -0.058320 1 0 0 0 0 0 1 867223
-0.002455 -0.000052 0.119755 0.424952 0.049015 0.228834 -0.058352 1 0 0 0 0 0 1 868242
-0.002455 -0.000052 0.119755 0.425178 0.049040 0.228956 -0.058383 1 0 0 0 0 0 1 869227
-0.002455 -0.000052 0.119755 0.425397 0.049070 0.229067 -0.058415 1 0 0 0 0 0 1 870241
-0.002455 -0.000052 0.119755 0.425619 0.049096 0.229206 -0.058445 1 0 0 0 0 0 1 871224
-0.002455 -0.000052 0.119755 0.425853 0.049111 0.229319 -0.058477 1 0 0 0 0 0 1 872239
-0.002455 -0.000052 0.119755 0.426083 0.049156 0.229439 -0.058508 1 0 0 0 0 0 1 873226
-0.002455 -0.000052 0.119755 0.426316 0.049173 0.229569 -0.058539 1 0 0 0 0 0 1 874235
-0.002455 -0.000052 0.119755 0.426534 0.049189 0.229684 -0.058570 1 0 0 0 0 0 1 875223
-0.002455 -0.000052 0.119755 0.426769 0.049235 0.229808 -0.058602 1 0 0 0 0 0 1 876240
-0.002455 -0.000052 0.119755 0.426982 0.049250 0.229927 -0.058631 1 0 0 0 0 0 1 877159
-0.002455 -0.000052 0.119755 0.427204 0.049266 0.230045 -0.058662 1 0 0 0 0 0 1 878167
-0.002455 -0.000052 0.119755 0.427437 0.049299 0.230172 -0.058693 1 0 0 0 0 0 1 879158
-0.002455 -0.000052 0.119755 0.427664 0.049338 0.230290 -0.058725 1 0 0 0 0 0 1 880168
-0.002455 -0.000052 0.119755 0.427875 0.049349 0.230418 -0.058756 1 0 0 0 0 0 1 881168
-0.002455 -0.000052 0.119755 0.428117 0.049391 0.230535 -0.058787 1 0 0 0 0 0 1 882167
-0.002455 -0.000052 0.119755 0.428347 0.049407 0.230663 -0.058818 1 0 0 0 0 0 1 883158
-0.002455 -0.000052 0.119755 0.428570 0.049424 0.230781 -0.058850 1 0 0 0 0 0 1 884172
-0.002455 -0.000052 0.119755 0.428804 0.049457 0.230909 -0.058881 1 0 0 0 0 0 1 885166
-0.002455 -0.000052 0.119755 0.429022 0.049487 0.231019 -0.058912 1 0 0 0 0 0 1 886171
-0.002455 -0.000052 0.119755 0.429259 0.049511 0.231153 -0.058943 1 0 0 0 0 0 1 887166
-0.002455 -0.000052 0.119755 0.429488 0.049537 0.231277 -0.058975 1 0 0 0 0 0 1 888169
-0.002455 -0.000052 0.119755 0.429704 0.049566 0.231386 -0.059006 1 0 0 0 0 0 1 889166
-0.002455 -0.000052 0.119755 0.429932 0.049593 0.231528 -0.059037 1 0 0 0 0 0 1 890176
-0.002455 -0.000052 0.119755 0.430170 0.049616 0.231646 -0.059069 1 0 0 0 0 0 1 891173
-0.002455 -0.000052 0.119755 0.430387 0.049645 0.231754 -0.059100 1 0 0 0 0 0 1 892170
-0.002455 -0.000052 0.119755 0.430628 0.049669 0.231890 -0.059131 1 0 0 0 0 0 1 893182
-0.002455 -0.000052 0.119755 0.430855 0.049695 0.232014 -0.059162 1 0 0 0 0 0 1 894175
-0.002455 -0.000052 0.119755 0.431071 0.049724 0.232122 -0.059194 1 0 0 0 0 0 1 895174
-0.002455 -0.000052 0.119755 0.431309 0.049748 0.232257 -0.059225 1 0 0 0 0 0 1 896173
-0.002455 -0.000052 0.119755 0.431530 0.049765 0.232374 -0.059256 1 0 0 0 0 0 1 897176
-0.002455 -0.000052 0.119755 0.431761 0.049810 0.232496 -0.059287 1 0 0 0 0 0 1 898173
-0.002455 -0.000052 0.119755 0.431993 0.049827 0.232625 -0.059319 1 0 0 0 0 0 1 899175
-0.002455 -0.000052 0.119755 0.432212 0.049844 0.232741 -0.059350 1 0 0 0 0 0 1 900172
-0.002455 -0.000052 0.119755 0.432434 0.049880 0.232876 -0.059381 1 0 0 0 0 0 1 901170
-0.002455 -0.000052 0.119755 0.432672 0.049917 0.232988 -0.059413 1 0 0 0 0 0 1 902179
-0.002455 -0.000052 0.119755 0.432895 0.049924 0.233109 -0.059444 1 0 0 0 0 0 1 903179
-0.002455 -0.000052 0.119755 0.433126 0.049968 0.233231 -0.059475 1 0 0 0 0 0 1 904175
-0.002455 -0.000052 0.119755 0.433358 0.049985 0.233360 -0.059506 1 0 0 0 0 0 1 905173
-0.002455 -0.000052 0.119755 0.433578 0.050001 0.233477 -0.059537 1 0 0 0 0 0 1 906173
-0.002455 -0.000052 0.119755 0.433812 0.050035 0.233606 -0.059569 1 0 0 0 0 0 1 907172
-0.002455 -0.000052 0.119755 0.434029 0.050065 0.233715 -0.059600 1 0 0 0 0 0 1 908172
-0.002455 -0.000052 0.119755 0.434255 0.050092 0.233856 -0.059631 1 0 0 0 0 0 1 909173
-0.002455 -0.000053 0.119755 0.434491 0.050127 0.233968 -0.059662 1 0 0 0 0 0 1 910172
-0.002455 -0.000052 0.119755 0.434714 0.050134 0.234089 -0.059694 1 0 0 0 0 0 1 911171
-0.002455 -0.000052 0.119755 0.434943 0.050166 0.234215 -0.059724 1 0 0 0 0 0 1 912144
-0.002455 -0.000052 0.119755 0.435179 0.050193 0.234342 -0.059756 1 0 0 0 0 0 1 913174
-0.002455 -0.000052 0.119755 0.435395 0.050223 0.234451 -0.059787 1 0 0 0 0 0 1 914173
-0.002455 -0.000052 0.119755 0.435633 0.050246 0.234585 -0.059819 1 0 0 0 0 0 1 915174
-0.002455 -0.000052 0.119755 0.435862 0.050272 0.234709 -0.059850 1 0 0 0 0 0 1 916174
-0.002455 -0.000052 0.119755 0.436078 0.050301 0.234818 -0.059881 1 0 0 0 0 0 1 917174
-0.002455 -0.000052 0.119755 0.436315 0.050325 0.234953 -0.059912 1 0 0 0 0 0 1 918172
-0.002455 -0.000052 0.119755 0.436544 0.050351 0.235077 -0.059944 1 0 0 0 0 0 1 919172
-0.002455 -0.000052 0.119755 0.436748 0.050383 0.235192 -0.059975 1 0 0 0 0 0 1 920171
-0.002455 -0.000052 0.119755 0.436997 0.050404 0.235322 -0.060006 1 0 0 0 0 0 1 921175
-0.002455 -0.000052 0.119755 0.437218 0.050421 0.235438 -0.060037 1 0 0 0 0 0 1 922173
-0.002455 -0.000052 0.119755 0.437450 0.050467 0.235559 -0.060069 1 0 0 0 0 0 1 923172
-0.002455 -0.000052 0.119755 0.437681 0.050484 0.235689 -0.060100 1 0 0 0 0 0 1 924173
-0.002455 -0.000052 0.119755 0.437901 0.050500 0.235805 -0.060131 1 0 0 0 0 0 1 925173
-0.002455 -0.000052 0.119755 0.438130 0.050545 0.235926 -0.060162 1 0 0 0 0 0 1 926162
-0.002455 -0.000052 0.119755 0.438363 0.050562 0.236055 -0.060193 1 0 0 0 0 0 1 927165
-0.002455 -0.000052 0.119755 0.438585 0.050579 0.236173 -0.060225 1 0 0 0 0 0 1 928174
-0.002455 -0.000052 0.119755 0.438807 0.050615 0.236308 -0.060256 1 0 0 0 0 0 1 929174
-0.002455 -0.000052 0.119755 0.439034 0.050643 0.236412 -0.060287 1 0 0 0 0 0 1 930171
-0.002455 -0.000052 0.119755 0.439274 0.050666 0.236546 -0.060319 1 0 0 0 0 0 1 931176
-0.002455 -0.000052 0.119755 0.439498 0.050704 0.236663 -0.060350 1 0 0 0 0 0 1 932170
-0.002455 -0.000052 0.119755 0.439730 0.050720 0.236792 -0.060381 1 0 0 0 0 0 1 933174
-0.002455 -0.000052 0.119755 0.439948 0.050736 0.236907 -0.060412 1 0 0 0 0 0 1 934166
-0.002455 -0.000052 0.119755 0.440184 0.050770 0.237037 -0.060444 1 0 0 0 0 0 1 935172
-0.002455 -0.000052 0.119755 0.440401 0.050800 0.237146 -0.060475 1 0 0 0 0 0 1 936171
-0.002455 -0.000052 0.119755 0.440638 0.050823 0.237280 -0.060506 1 0 0 0 0 0 1 937166
-0.002455 -0.000052 0.119755 0.440865 0.050849 0.237403 -0.060537 1 0 0 0 0 0 1 938158
-0.002455 -0.000052 0.119755 0.441071 0.050881 0.237520 -0.060568 1 0 0 0 0 0 1 939167
-0.002455 -0.000052 0.119755 0.441317 0.050903 0.237648 -0.060599 1 0 0 0 0 0 1 940158
-0.002455 -0.000052 0.119755 0.441549 0.050928 0.237772 -0.060631 1 0 0 0 0 0 1 941165
-0.002442 -0.000039 0.119766 0.264815 -0.138975 0.086586 -0.060662 1 0 0 0 0 0 1 942156
-0.002436 -0.000032 0.119769 0.323299 -0.074999 0.160971 -0.060693 1 0 0 0 0 0 1 943165
-0.002433 -0.000029 0.119771 0.368184 -0.027016 0.199483 -0.060724 1 0 0 0 0 0 1 944155
-0.002431 -0.000027 0.119771 0.392586 -0.001400 0.214192 -0.060756 1 0 0 0 0 0 1 945166
-0.002430 -0.000026 0.119771 0.405172 0.011577 0.219489 -0.060787 1 0 0 0 0 0 1 946156
-0.002430 -0.000026 0.119771 0.411644 0.018082 0.221409 -0.060818 1 0 0 0 0 0 1 947165
-0.002430 -0.000025 0.119771 0.415002 0.021369 0.222149 -0.060850 1 0 0 0 0 0 1 948164
-0.002430 -0.000025 0.119771 0.416801 0.023002 0.222490 -0.060881 1 0 0 0 0 0 1 949157
-0.002430 -0.000025 0.119771 0.417794 0.023824 0.222680 -0.060913 1 0 0 0 0 0 1 950179
-0.002430 -0.000025 0.119771 0.418415 0.024251 0.222810 -0.060943 1 0 0 0 0 0 1 951164
-0.002430 -0.000025 0.119771 0.418834 0.024458 0.222940 -0.060975 1 0 0 0 0 0 1 952180
-0.002430 -0.000025 0.119771 0.419136 0.024579 0.223056 -0.061006 1 0 0 0 0 0 1 953168
-0.002430 -0.000025 0.119771 0.419407 0.024638 0.223178 -0.061037 1 0 0 0 0 0 1 954163
-0.002430 -0.000025 0.119771 0.419636 0.024682 0.223279 -0.061068 1 0 0 0 0 0 1 955150
-0.002430 -0.000025 0.119771 0.419859 0.024705 0.223399 -0.061099 1 0 0 0 0 0 1 956150
-0.002430 -0.000025 0.119771 0.420098 0.024724 0.223516 -0.061131 1 0 0 0 0 0 1 957165
-0.002430 -0.000025 0.119771 0.420315 0.024737 0.223631 -0.061162 1 0 0 0 0 0 1 958166
-0.002430 -0.000025 0.119771 0.420533 0.024750 0.223747 -0.061194 1 0 0 0 0 0 1 959179
-0.002430 -0.000025 0.119771 0.420745 0.024762 0.223860 -0.061225 1 0 0 0 0 0 1 960168
-0.002430 -0.000025 0.119771 0.420958 0.024786 0.223968 -0.061256 1 0 0 0 0 0 1 961174
-0.002430 -0.000025 0.119771 0.421162 0.024791 0.224093 -0.061287 1 0 0 0 0 0 1 962166
-0.002430 -0.000025 0.119771 0.421388 0.024800 0.224204 -0.061319 1 0 0 0 0 0 1 963172
-0.002430 -0.000025 0.119771 0.421601 0.024824 0.224310 -0.061350 1 0 0 0 0 0 1 964171
-0.002430 -0.000025 0.119771 0.421819 0.024827 0.224431 -0.061381 1 0 0 0 0 0 1 965171
-0.002430 -0.000025 0.119771 0.422034 0.024838 0.224545 -0.061412 1 0 0 0 0 0 1 966170
-0.002430 -0.000025 0.119771 0.422247 0.024862 0.224654 -0.061444 1 0 0 0 0 0 1 967180
-0.002430 -0.000025 0.119771 0.422463 0.024864 0.224773 -0.061475 1 0 0 0 0 0 1 968173
-0.002430 -0.000025 0.119771 0.422679 0.024876 0.224888 -0.061506 1 0 0 0 0 0 1 969174
-0.002430 -0.000025 0.119771 0.422890 0.024900 0.224995 -0.061537 1 0 0 0 0 0 1 970171
-0.002430 -0.000025 0.119771 0.423095 0.024905 0.225122 -0.061569 1 0 0 0 0 0 1 971169
-0.002430 -0.000025 0.119771 0.423321 0.024914 0.225232 -0.061600 1 0 0 0 0 0 1 972172
-0.002430 -0.000025 0.119771 0.423534 0.024938 0.225339 -0.061631 1 0 0 0 0 0 1 973174
-0.002430 -0.000025 0.119771 0.423751 0.024940 0.225459 -0.061662 1 0 0 0 0 0 1 974171
-0.002430 -0.000025 0.119771 0.423966 0.024951 0.225574 -0.061694 1 0 0 0 0 0 1 975171
-0.002430 -0.000025 0.119771 0.424181 0.024964 0.225688 -0.061725 1 0 0 0 0 0 1 976169
-0.002430 -0.000025 0.119771 0.424386 0.024987 0.225792 -0.061755 1 0 0 0 0 0 1 977142
-0.002430 -0.000025 0.119771 0.424604 0.024990 0.225912 -0.061786 1 0 0 0 0 0 1 978142
-0.002430 -0.000025 0.119771 0.424826 0.025002 0.226030 -0.061819 1 0 0 0 0 0 1 979172
-0.002430 -0.000025 0.119771 0.425035 0.025026 0.226137 -0.061850 1 0 0 0 0 0 1 980164
-0.002430 -0.000025 0.119771 0.425249 0.025040 0.226271 -0.061881 1 0 0 0 0 0 1 981164
-0.002430 -0.000025 0.119771 0.425469 0.025041 0.226375 -0.061912 1 0 0 0 0 0 1 982172
-0.002430 -0.000025 0.119771 0.425681 0.025064 0.226481 -0.061944 1 0 0 0 0 0 1 983171
-0.002430 -0.000025 0.119771 0.425892 0.025066 0.226598 -0.061974 1 0 0 0 0 0 1 984141
-0.002430 -0.000025 0.119771 0.426108 0.025078 0.226713 -0.062005 1 0 0 0 0 0 1 985143
-0.002430 -0.000025 0.119771 0.426325 0.025102 0.226824 -0.062037 1 0 0 0 0 0 1 986170
-0.002430 -0.000025 0.119771 0.426537 0.025104 0.226940 -0.062068 1 0 0 0 0 0 1 987140
-0.002430 -0.000025 0.119771 0.426758 0.025116 0.227059 -0.062100 1 0 0 0 0 0 1 988171
-0.002430 -0.000025 0.119771 0.426970 0.025140 0.227166 -0.062131 1 0 0 0 0 0 1 989171
-0.002430 -0.000025 0.119771 0.427175 0.025145 0.227293 -0.062162 1 0 0 0 0 0 1 990171
-0.002430 -0.000025 0.119771 0.427400 0.025154 0.227402 -0.062193 1 0 0 0 0 0 1 991167
-0.002430 -0.000025 0.119771 0.427613 0.025178 0.227509 -0.062225 1 0 0 0 0 0 1 992168
-0.002430 -0.000025 0.119771 0.427832 0.025180 0.227630 -0.062256 1 0 0 0 0 0 1 993175
-0.002430 -0.000025 0.119771 0.428046 0.025191 0.227744 -0.062287 1 0 0 0 0 0 1 994169
-0.002430 -0.000025 0.119771 0.428258 0.025215 0.227852 -0.062319 1 0 0 0 0 0 1 995170
-0.002430 -0.000025 0.119771 0.428476 0.025218 0.227972 -0.062350 1 0 0 0 0 0 1 996172
-0.002430 -0.000025 0.119771 0.428691 0.025229 0.228087 -0.062381 1 0 0 0 0 0 1 997172
-0.002430 -0.000025 0.119771 0.428912 0.025250 0.228208 -0.062412 1 0 0 0 0 0 1 998163
-0.002430 -0.000025 0.119771 0.429112 0.025267 0.228306 -0.062443 1 0 0 0 0 0 1 999141
-0.002430 -0.000025 0.119771 0.429323 0.025272 0.228436 -0.062475 1 0 0 0 0 0 2 170
-0.002430 -0.000025 0.119771 0.429503 0.025290 0.228516 -0.062500 1 0 0 0 0 0 2 1171
-0.002430 -0.000025 0.119771 0.429507 0.025279 0.228522 -0.062500 1 0 0 0 0 0 2 2170
-0.002430 -0.000025 0.119771 0.429508 0.025278 0.228522 -0.062500 1 0 0 0 0 0 2 3156
-0.002430 -0.000025 0.119771 0.429508 0.025277 0.228522 -0.062500 1 0 0 0 0 0 2 4164
-0.002430 -0.000025 0.119771 0.429505 0.025289 0.228515 -0.062500 1 0 0 0 0 0 2 5163
-0.002430 -0.000025 0.119771 0.429508 0.025279 0.228521 -0.062500 1 0 0 0 0 0 2 6154
-0.002430 -0.000025 0.119771 0.429508 0.025277 0.228522 -0.062500 1 0 0 0 0 0 2 7163
-0.002430 -0.000025 0.119771 0.429505 0.025289 0.228515 -0.062500 1 0 0 0 0 0 2 8154
-0.002430 -0.000025 0.119771 0.429496 0.025281 0.228527 -0.062500 1 0 0 0 0 0 2 9163
-0.002430 -0.000025 0.119771 0.429506 0.025278 0.228523 -0.062500 1 0 0 0 0 0 2 10154
-0.002430 -0.000025 0.119771 0.429504 0.025289 0.228515 -0.062500 1 0 0 0 0 0 2 11170
-0.002430 -0.000025 0.119771 0.429507 0.025279 0.228521 -0.062500 1 0 0 0 0 0 2 12167
-0.002430 -0.000025 0.119771 0.429508 0.025277 0.228522 -0.062500 1 0 0 0 0 0 2 13153
-0.002430 -0.000025 0.119771 0.429513 0.025298 0.228522 -0.062500 1 0 0 0 0 0 2 15539
-0.002417 -0.000012 0.119782 0.252086 -0.165156 0.077033 -0.062500 1 0 0 0 0 0 2 16155
-0.002410 -0.000005 0.119786 0.310198 -0.101332 0.151119 -0.062500 1 0 0 0 0 0 2 17163
-0.002407 -0.000001 0.119787 0.354803 -0.053444 0.189450 -0.062500 1 0 0 0 0 0 2 18169
-0.002405 0.000000 0.119788 0.378956 -0.027891 0.204021 -0.062500 1 0 0 0 0 0 2 19158
-0.002405 0.000001 0.119788 0.391310 -0.014935 0.209185 -0.062500 1 0 0 0 0 0 2 20167
-0.002404 0.000002 0.119788 0.397552 -0.008439 0.210995 -0.062500 1 0 0 0 0 0 2 21161
-0.002404 0.000002 0.119788 0.400689 -0.005200 0.211626 -0.062500 1 0 0 0 0 0 2 22154
-0.002404 0.000002 0.119788 0.402269 -0.003573 0.211846 -0.062500 1 0 0 0 0 0 2 23172
-0.002404 0.000002 0.119788 0.403049 -0.002756 0.211926 -0.062500 1 0 0 0 0 0 2 24162
-0.002404 0.000002 0.119788 0.403450 -0.002350 0.211937 -0.062500 1 0 0 0 0 0 2 25174
-0.002404 0.000002 0.119788 0.403637 -0.002155 0.211955 -0.062500 1 0 0 0 0 0 2 26167
-0.002404 0.000002 0.119788 0.403758 -0.002043 0.211954 -0.062500 1 0 0 0 0 0 2 27173
-0.002404 0.000002 0.119788 0.403796 -0.001990 0.211954 -0.062500 1 0 0 0 0 0 2 28170
-0.002404 0.000002 0.119788 0.403825 -0.001973 0.211962 -0.062500 1 0 0 0 0 0 2 29170
-0.002404 0.000002 0.119788 0.403824 -0.001961 0.211956 -0.062500 1 0 0 0 0 0 2 30163
-0.002404 0.000002 0.119788 0.403843 -0.001954 0.211956 -0.062500 1 0 0 0 0 0 2 31169
-0.002404 0.000002 0.119788 0.403845 -0.001954 0.211956 -0.062500 1 0 0 0 0 0 2 32161
-0.002404 0.000002 0.119788 0.403850 -0.001934 0.211956 -0.062500 1 0 0 0 0 0 2 33173
-0.002404 0.000002 0.119788 0.403845 -0.001952 0.211955 -0.062500 1 0 0 0 0 0 2 34175
-0.002404 0.000002 0.119788 0.403841 -0.001943 0.211969 -0.062500 1 0 0 0 0 0 2 35170
-0.002404 0.000002 0.119788 0.403841 -0.001941 0.211950 -0.062500 1 0 0 0 0 0 2 36168
-0.002404 0.000002 0.119788 0.403852 -0.001944 0.211962 -0.062500 1 0 0 0 0 0 2 37171
-0.002404 0.000002 0.119788 0.403845 -0.001953 0.211956 -0.062500 1 0 0 0 0 0 2 38170
-0.002404 0.000002 0.119788 0.403853 -0.001946 0.211963 -0.062500 1 0 0 0 0 0 2 39168
-0.002404 0.000002 0.119788 0.403842 -0.001942 0.211950 -0.062500 1 0 0 0 0 0 2 40169
-0.002404 0.000002 0.119788 0.403853 -0.001944 0.211962 -0.062500 1 0 0 0 0 0 2 41169
-0.002404 0.000002 0.119788 0.403846 -0.001953 0.211956 -0.062500 1 0 0 0 0 0 2 42169
-0.002404 0.000002 0.119788 0.403850 -0.001934 0.211956 -0.062500 1 0 0 0 0 0 2 43167
-0.002404 0.000002 0.119788 0.403846 -0.001952 0.211956 -0.062500 1 0 0 0 0 0 2 44168
-0.002404 0.000002 0.119788 0.403841 -0.001943 0.211969 -0.062500 1 0 0 0 0 0 2 45171
-0.002404 0.000002 0.119788 0.403841 -0.001942 0.211951 -0.062500 1 0 0 0 0 0 2 46139
-0.002404 0.000002 0.119788 0.403852 -0.001944 0.211962 -0.062500 1 0 0 0 0 0 2 47168
-0.002404 0.000002 0.119788 0.403846 -0.001953 0.211957 -0.062500 1 0 0 0 0 0 2 48170
-0.002404 0.000002 0.119788 0.403850 -0.001934 0.211956 -0.062500 1 0 0 0 0 0 2 49171
-0.002404 0.000002 0.119788 0.403845 -0.001952 0.211956 -0.062500 1 0 0 0 0 0 2 50169
-0.002404 0.000002 0.119788 0.403853 -0.001945 0.211963 -0.062500 1 0 0 0 0 0 2 51170
-0.002404 0.000002 0.119788 0.403843 -0.001942 0.211950 -0.062500 1 0 0 0 0 0 2 52167
-0.002404 0.000002 0.119788 0.403853 -0.001944 0.211962 -0.062500 1 0 0 0 0 0 2 53139
-0.002404 0.000002 0.119788 0.403846 -0.001953 0.211956 -0.062500 1 0 0 0 0 0 2 54168
-0.002404 0.000002 0.119788 0.403838 -0.001931 0.211962 -0.062500 1 0 0 0 0 0 2 55167
-0.002404 0.000002 0.119788 0.403844 -0.001952 0.211957 -0.062500 1 0 0 0 0 0 2 56168
-0.002404 0.000002 0.119788 0.403853 -0.001945 0.211963 -0.062500 1 0 0 0 0 0 2 57163
-0.002404 0.000002 0.119788 0.403842 -0.001942 0.211950 -0.062500 1 0 0 0 0 0 2 58156
-0.002404 0.000002 0.119788 0.403853 -0.001944 0.211962 -0.062500 1 0 0 0 0 0 2 59163
-0.002404 0.000002 0.119788 0.403846 -0.001953 0.211956 -0.062500 1 0 0 0 0 0 2 60169
-0.002404 0.000002 0.119788 0.403850 -0.001934 0.211956 -0.062500 1 0 0 0 0 0 2 61167
-0.002404 0.000002 0.119788 0.403846 -0.001952 0.211956 -0.062500 1 0 0 0 0 0 2 62166
-0.002404 0.000002 0.119788 0.403853 -0.001945 0.211963 -0.062500 1 0 0 0 0 0 2 63165
-0.002404 0.000002 0.119788 0.403843 -0.001942 0.211950 -0.062500 1 0 0 0 0 0 2 64166
-0.002404 0.000002 0.119788 0.403841 -0.001941 0.211968 -0.062500 1 0 0 0 0 0 2 65163
-0.002404 0.000002 0.119788 0.403844 -0.001953 0.211957 -0.062500 1 0 0 0 0 0 2 66169
-0.002404 0.000002 0.119788 0.403845 -0.001954 0.211956 -0.062500 1 0 0 0 0 0 2 67167
-0.002404 0.000002 0.119788 0.403849 -0.001934 0.211956 -0.062500 1 0 0 0 0 0 2 68167
-0.002404 0.000002 0.119788 0.403845 -0.001952 0.211956 -0.062500 1 0 0 0 0 0 2 69155
-0.002404 0.000002 0.119788 0.403853 -0.001946 0.211963 -0.062500 1 0 0 0 0 0 2 70162
-0.002404 0.000002 0.119788 0.403842 -0.001942 0.211950 -0.062500 1 0 0 0 0 0 2 71153
-0.002404 0.000002 0.119788 0.403853 -0.001944 0.211962 -0.062500 1 0 0 0 0 0 2 72162
-0.002404 0.000002 0.119788 0.403846 -0.001953 0.211956 -0.062500 1 0 0 0 0 0 2 73153
-0.002404 0.000002 0.119788 0.403838 -0.001931 0.211962 -0.062500 1 0 0 0 0 0 2 74152
-0.002404 0.000002 0.119788 0.403844 -0.001952 0.211956 -0.062500 1 0 0 0 0 0 2 75161
-0.002404 0.000002 0.119788 0.403853 -0.001945 0.211963 -0.062500 1 0 0 0 0 0 2 76152
-0.002404 0.000002 0.119788 0.403842 -0.001942 0.211950 -0.062500 1 0 0 0 0 0 2 77161
-0.002404 0.000002 0.119788 0.403853 -0.001944 0.211962 -0.062500 1 0 0 0 0 0 2 78152
-0.002404 0.000002 0.119788 0.403846 -0.001953 0.211956 -0.062500 1 0 0 0 0 0 2 79161
-0.002404 0.000002 0.119788 0.403850 -0.001934 0.211956 -0.062500 1 0 0 0 0 0 2 80151
-0.002404 0.000002 0.119788 0.403845 -0.001952 0.211956 -0.062500 1 0 0 0 0 0 2 81155
-0.002404 0.000002 0.119788 0.403853 -0.001945 0.211962 -0.062500 1 0 0 0 0 0 2 82159
-0.002404 0.000002 0.119788 0.403843 -0.001942 0.211949 -0.062500 1 0 0 0 0 0 2 83162
-0.002404 0.000002 0.119788 0.403841 -0.001941 0.211968 -0.062500 1 0 0 0 0 0 2 84157
-0.002404 0.000002 0.119788 0.403844 -0.001953 0.211957 -0.062500 1 0 0 0 0 0 2 85162
-0.002404 0.000002 0.119788 0.403849 -0.001934 0.211956 -0.062500 1 0 0 0 0 0 2 86157
-0.002404 0.000002 0.119788 0.403845 -0.001952 0.211956 -0.062500 1 0 0 0 0 0 2 87162
-0.002404 0.000002 0.119788 0.403853 -0.001945 0.211963 -0.062500 1 0 0 0 0 0 2 88172
-0.002404 0.000002 0.119788 0.403842 -0.001942 0.211950 -0.062500 1 0 0 0 0 0 2 89173
-0.002404 0.000002 0.119788 0.403853 -0.001944 0.211962 -0.062500 1 0 0 0 0 0 2 90163
-0.002404 0.000002 0.119788 0.403846 -0.001953 0.211956 -0.062500 1 0 0 0 0 0 2 91171
-0.002404 0.000002 0.119788 0.403853 -0.001946 0.211963 -0.062500 1 0 0 0 0 0 2 92157
-0.002404 0.000002 0.119788 0.403843 -0.001942 0.211950 -0.062500 1 0 0 0 0 0 2 93170
-0.002404 0.000002 0.119788 0.403841 -0.001941 0.211968 -0.062500 1 0 0 0 0 0 2 94141
-0.002404 0.000002 0.119788 0.403844 -0.001953 0.211957 -0.062500 1 0 0 0 0 0 2 95168
-0.002404 0.000002 0.119788 0.403849 -0.001934 0.211956 -0.062500 1 0 0 0 0 0 2 96166
-0.002404 0.000002 0.119788 0.403845 -0.001952 0.211956 -0.062500 1 0 0 0 0 0 2 97168
-0.002404 0.000002 0.119788 0.403853 -0.001945 0.211963 -0.062500 1 0 0 0 0 0 2 98169
-0.002404 0.000002 0.119788 0.403843 -0.001942 0.211950 -0.062500 1 0 0 0 0 0 2 99162
-0.002404 0.000002 0.119788 0.403853 -0.001944 0.211962 -0.062500 1 0 0 0 0 0 2 100170
-0.002404 0.000002 0.119788 0.403846 -0.001953 0.211956 -0.062500 1 0 0 0 0 0 2 101173
-0.002404 0.000002 0.119788 0.403842 -0.001943 0.211949 -0.062500 1 0 0 0 0 0 2 102156
-0.002404 0.000002 0.119788 0.403840 -0.001942 0.211968 -0.062500 1 0 0 0 0 0 2 103137
-0.002404 0.000002 0.119788 0.403844 -0.001953 0.211957 -0.062500 1 0 0 0 0 0 2 104167
-0.002404 0.000002 0.119788 0.403849 -0.001934 0.211956 -0.062500 1 0 0 0 0 0 2 105167
-0.002404 0.000002 0.119788 0.403853 -0.001943 0.211963 -0.062500 1 0 0 0 0 0 2 106167
-0.002404 0.000002 0.119788 0.403846 -0.001953 0.211957 -0.062500 1 0 0 0 0 0 2 107165
-0.002404 0.000002 0.119788 0.403842 -0.001943 0.211949 -0.062500 1 0 0 0 0 0 2 108137
-0.002404 0.000002 0.119788 0.403853 -0.001944 0.211962 -0.062500 1 0 0 0 0 0 2 109167
-0.002404 0.000002 0.119788 0.403846 -0.001953 0.211956 -0.062500 1 0 0 0 0 0 2 110165
-0.002404 0.000002 0.119788 0.403853 -0.001946 0.211963 -0.062500 1 0 0 0 0 0 2 111165
-0.002404 0.000002 0.119788 0.403843 -0.001942 0.211950 -0.062500 1 0 0 0 0 0 2 112166
-0.002404 0.000002 0.119788 0.403841 -0.001942 0.211968 -0.062500 1 0 0 0 0 0 2 113167
-0.002404 0.000002 0.119788 0.403841 -0.001941 0.211950 -0.062500 1 0 0 0 0 0 2 114167
-0.002404 0.000002 0.119788 0.403852 -0.001944 0.211962 -0.062500 1 0 0 0 0 0 2 115141
-0.002404 0.000002 0.119788 0.403845 -0.001953 0.211956 -0.062500 1 0 0 0 0 0 2 116139
-0.002404 0.000002 0.119788 0.403853 -0.001946 0.211963 -0.062500 1 0 0 0 0 0 2 117168
-0.002404 0.000002 0.119788 0.403842 -0.001942 0.211950 -0.062500 1 0 0 0 0 0 2 118167
-0.002404 0.000002 0.119788 0.403853 -0.001944 0.211962 -0.062500 1 0 0 0 0 0 2 119166
-0.002404 0.000002 0.119788 0.403846 -0.001953 0.211956 -0.062500 1 0 0 0 0 0 2 120165
-0.002404 0.000002 0.119788 0.403850 -0.001934 0.211956 -0.062500 1 0 0 0 0 0 2 121167
-0.002404 0.000002 0.119788 0.403833 -0.001949 0.211962 -0.062500 1 0 0 0 0 0 2 122166
-0.002404 0.000002 0.119788 0.403852 -0.001945 0.211964 -0.062500 1 0 0 0 0 0 2 123156
-0.002404 0.000002 0.119788 0.403842 -0.001942 0.211950 -0.062500 1 0 0 0 0 0 2 124163
-0.002404 0.000002 0.119788 0.403852 -0.001944 0.211962 -0.062500 1 0 0 0 0 0 2 125172
-0.002404 0.000002 0.119788 0.403846 -0.001953 0.211957 -0.062500 1 0 0 0 0 0 2 126168
-0.002404 0.000002 0.119788 0.403850 -0.001934 0.211956 -0.062500 1 0 0 0 0 0 2 127166
-0.002404 0.000002 0.119788 0.403845 -0.001952 0.211956 -0.062500 1 0 0 0 0 0 2 128166
-0.002404 0.000002 0.119788 0.403853 -0.001945 0.211963 -0.062500 1 0 0 0 0 0 2 129168
-0.002404 0.000002 0.119788 0.403843 -0.001942 0.211950 -0.062500 1 0 0 0 0 0 2 130165
-0.002404 0.000002 0.119788 0.403841 -0.001941 0.211968 -0.062500 1 0 0 0 0 0 2 131167
-0.002404 0.000002 0.119788 0.403844 -0.001953 0.211957 -0.062500 1 0 0 0 0 0 2 132166
-0.002404 0.000002 0.119788 0.403849 -0.001934 0.211956 -0.062500 1 0 0 0 0 0 2 133167
-0.002404 0.000002 0.119788 0.403845 -0.001952 0.211956 -0.062500 1 0 0 0 0 0 2 134166
-0.002404 0.000002 0.119788 0.403853 -0.001945 0.211963 -0.062500 1 0 0 0 0 0 2 135153
-0.002404 0.000002 0.119788 0.403842 -0.001942 0.211950 -0.062500 1 0 0 0 0 0 2 136160
-0.002404 0.000002 0.119788 0.403853 -0.001944 0.211962 -0.062500 1 0 0 0 0 0 2 137151
-0.002404 0.000002 0.119788 0.403846 -0.001953 0.211956 -0.062500 1 0 0 0 0 0 2 138158
-0.002404 0.000002 0.119788 0.403853 -0.001946 0.211963 -0.062500 1 0 0 0 0 0 2 139150
-0.002404 0.000002 0.119788 0.403843 -0.001942 0.211950 -0.062500 1 0 0 0 0 0 2 140159
-0.002404 0.000002 0.119788 0.403841 -0.001941 0.211968 -0.062500 1 0 0 0 0 0 2 141151
-0.002404 0.000002 0.119788 0.403841 -0.001941 0.211951 -0.062500 1 0 0 0 0 0 2 142159
-0.002404 0.000002 0.119788 0.403852 -0.001944 0.211962 -0.062500 1 0 0 0 0 0 2 143150
-0.002404 0.000002 0.119788 0.403846 -0.001953 0.211957 -0.062500 1 0 0 0 0 0 2 144159
-0.002404 0.000002 0.119788 0.403845 -0.001954 0.211956 -0.062500 1 0 0 0 0 0 2 145150
-0.002404 0.000002 0.119788 0.403850 -0.001934 0.211956 -0.062500 1 0 0 0 0 0 2 146158
-0.002404 0.000002 0.119788 0.403845 -0.001952 0.211956 -0.062500 1 0 0 0 0 0 2 147156
-0.002404 0.000002 0.119788 0.403853 -0.001946 0.211963 -0.062500 1 0 0 0 0 0 2 148164
-0.002404 0.000002 0.119788 0.403843 -0.001942 0.211950 -0.062500 1 0 0 0 0 0 2 149168
-0.002404 0.000002 0.119788 0.403841 -0.001941 0.211968 -0.062500 1 0 0 0 0 0 2 150176
-0.002404 0.000002 0.119788 0.403844 -0.001953 0.211957 -0.062500 1 0 0 0 0 0 2 151136
-0.002404 0.000002 0.119788 0.403849 -0.001934 0.211956 -0.062500 1 0 0 0 0 0 2 152158
-0.002404 0.000002 0.119788 0.403845 -0.001952 0.211956 -0.062500 1 0 0 0 0 0 2 153149
-0.002404 0.000002 0.119788 0.403853 -0.001945 0.211963 -0.062500 1 0 0 0 0 0 2 154162
-0.002404 0.000002 0.119788 0.403842 -0.001942 0.211950 -0.062500 1 0 0 0 0 0 2 155157
-0.002404 0.000002 0.119788 0.403853 -0.001944 0.211962 -0.062500 1 0 0 0 0 0 2 156171
-0.002404 0.000002 0.119788 0.403846 -0.001953 0.211956 -0.062500 1 0 0 0 0 0 2 157167
-0.002404 0.000002 0.119788 0.403850 -0.001934 0.211956 -0.062500 1 0 0 0 0 0 2 158162
-0.002404 0.000002 0.119788 0.403846 -0.001952 0.211955 -0.062500 1 0 0 0 0 0 2 159164
-0.002409 0.000020 0.119777 0.477346 -0.255039 0.360139 -0.062500 1 0 0 0 0 0 2 160165
-0.002412 0.000029 0.119774 0.454018 -0.169959 0.287757 -0.062500 1 0 0 0 0 0 2 161167
-0.002413 0.000034 0.119773 0.435551 -0.106341 0.250233 -0.062500 1 0 0 0 0 0 2 162165
-0.002414 0.000036 0.119772 0.425376 -0.072431 0.235966 -0.062500 1 0 0 0 0 0 2 163158
-0.002414 0.000037 0.119772 0.420092 -0.055275 0.230898 -0.062500 1 0 0 0 0 0 2 164173
-0.002414 0.000038 0.119772 0.417396 -0.046689 0.229116 -0.062500 1 0 0 0 0 0 2 165168
-0.002415 0.000038 0.119772 0.416017 -0.042386 0.228501 -0.062500 1 0 0 0 0 0 2 166170
-0.002415 0.000038 0.119772 0.415343 -0.040227 0.228286 -0.062500 1 0 0 0 0 0 2 167168
-0.002415 0.000038 0.119772 0.414983 -0.039157 0.228212 -0.062500 1 0 0 0 0 0 2 168164
-0.002415 0.000038 0.119772 0.414814 -0.038616 0.228181 -0.062500 1 0 0 0 0 0 2 169137
-0.002415 0.000038 0.119772 0.414731 -0.038344 0.228176 -0.062500 1 0 0 0 0 0 2 170135
-0.002415 0.000038 0.119772 0.414695 -0.038226 0.228174 -0.062500 1 0 0 0 0 0 2 171135
-0.002415 0.000038 0.119772 0.414672 -0.038151 0.228174 -0.062500 1 0 0 0 0 0 2 172166
-0.002415 0.000038 0.119772 0.414648 -0.038110 0.228180 -0.062500 1 0 0 0 0 0 2 173160
-0.002415 0.000038 0.119772 0.414643 -0.038095 0.228174 -0.062500 1 0 0 0 0 0 2 174162
-0.002415 0.000038 0.119772 0.414639 -0.038083 0.228167 -0.062500 1 0 0 0 0 0 2 175165
-0.002415 0.000038 0.119772 0.414641 -0.038094 0.228172 -0.062500 1 0 0 0 0 0 2 176165
-0.002415 0.000038 0.119772 0.414647 -0.038075 0.228173 -0.062500 1 0 0 0 0 0 2 177165
-0.002415 0.000038 0.119772 0.414639 -0.038081 0.228166 -0.062500 1 0 0 0 0 0 2 178165
-0.002415 0.000038 0.119772 0.414650 -0.038085 0.228179 -0.062500 1 0 0 0 0 0 2 179163
-0.002415 0.000038 0.119772 0.414640 -0.038083 0.228167 -0.062500 1 0 0 0 0 0 2 180156
-0.002415 0.000038 0.119772 0.414647 -0.038074 0.228172 -0.062500 1 0 0 0 0 0 2 181166
-0.002415 0.000038 0.119772 0.414639 -0.038081 0.228166 -0.062500 1 0 0 0 0 0 2 182159
-0.002415 0.000038 0.119772 0.414650 -0.038085 0.228179 -0.062500 1 0 0 0 0 0 2 183166
-0.002415 0.000038 0.119772 0.414640 -0.038083 0.228167 -0.062500 1 0 0 0 0 0 2 184165
-0.002415 0.000038 0.119772 0.414639 -0.038083 0.228165 -0.062500 1 0 0 0 0 0 2 185165
-0.002415 0.000038 0.119772 0.414647 -0.038074 0.228172 -0.062500 1 0 0 0 0 0 2 186163
-0.002415 0.000038 0.119772 0.414651 -0.038084 0.228179 -0.062500 1 0 0 0 0 0 2 187165
-0.002415 0.000038 0.119772 0.414641 -0.038083 0.228167 -0.062500 1 0 0 0 0 0 2 188157
-0.002415 0.000038 0.119772 0.414639 -0.038083 0.228165 -0.062500 1 0 0 0 0 0 2 189163
-0.002415 0.000038 0.119772 0.414647 -0.038074 0.228172 -0.062500 1 0 0 0 0 0 2 190164
-0.002415 0.000038 0.119772 0.414639 -0.038081 0.228186 -0.062500 1 0 0 0 0 0 2 191164
-0.002415 0.000038 0.119772 0.414639 -0.038082 0.228168 -0.062500 1 0 0 0 0 0 2 192162
-0.002415 0.000038 0.119772 0.414639 -0.038082 0.228165 -0.062500 1 0 0 0 0 0 2 193165
-0.002415 0.000038 0.119772 0.414647 -0.038074 0.228172 -0.062500 1 0 0 0 0 0 2 194165
-0.002415 0.000038 0.119772 0.414643 -0.038093 0.228172 -0.062500 1 0 0 0 0 0 2 195164
-0.002415 0.000038 0.119772 0.414647 -0.038075 0.228173 -0.062500 1 0 0 0 0 0 2 196151
-0.002415 0.000038 0.119772 0.414640 -0.038082 0.228166 -0.062500 1 0 0 0 0 0 2 197160
-0.002420 0.000056 0.119761 0.488109 -0.291046 0.376476 -0.062500 1 0 0 0 0 0 2 198134
-0.002423 0.000065 0.119758 0.464791 -0.206020 0.304037 -0.062500 1 0 0 0 0 0 2 199162
-0.002424 0.000070 0.119756 0.446335 -0.142437 0.266478 -0.062500 1 0 0 0 0 0 2 200145
-0.002425 0.000072 0.119756 0.436169 -0.108555 0.252200 -0.062500 1 0 0 0 0 0 2 201158
-0.002425 0.000073 0.119756 0.430871 -0.091394 0.247122 -0.062500 1 0 0 0 0 0 2 202147
-0.002425 0.000074 0.119756 0.428183 -0.082801 0.245343 -0.062500 1 0 0 0 0 0 2 203156
-0.002425 0.000074 0.119756 0.426830 -0.078503 0.244733 -0.062500 1 0 0 0 0 0 2 204147
-0.002425 0.000074 0.119756 0.426127 -0.076349 0.244504 -0.062500 1 0 0 0 0 0 2 205232
-0.002425 0.000074 0.119756 0.425775 -0.075282 0.244441 -0.062500 1 0 0 0 0 0 2 206214
-0.002425 0.000074 0.119756 0.425615 -0.074733 0.244418 -0.062500 1 0 0 0 0 0 2 207228
-0.002425 0.000074 0.119756 0.425525 -0.074469 0.244407 -0.062500 1 0 0 0 0 0 2 208211
-0.002425 0.000074 0.119756 0.425485 -0.074340 0.244399 -0.062500 1 0 0 0 0 0 2 209230
-0.002425 0.000074 0.119756 0.425442 -0.074270 0.244396 -0.062500 1 0 0 0 0 0 2 210338
-0.002425 0.000074 0.119756 0.425447 -0.074226 0.244396 -0.062500 1 0 0 0 0 0 2 211230
-0.002425 0.000074 0.119756 0.425436 -0.074220 0.244402 -0.062500 1 0 0 0 0 0 2 212214
-0.002425 0.000074 0.119756 0.425432 -0.074209 0.244396 -0.062500 1 0 0 0 0 0 2 213156
-0.002425 0.000074 0.119756 0.425440 -0.074199 0.244403 -0.062500 1 0 0 0 0 0 2 214147
-0.002425 0.000074 0.119756 0.425433 -0.074207 0.244396 -0.062500 1 0 0 0 0 0 2 215156
-0.002425 0.000074 0.119756 0.425440 -0.074199 0.244403 -0.062500 1 0 0 0 0 0 2 216156
-0.002425 0.000074 0.119756 0.425433 -0.074207 0.244396 -0.062500 1 0 0 0 0 0 2 217149
-0.002425 0.000074 0.119756 0.425440 -0.074200 0.244403 -0.062500 1 0 0 0 0 0 2 218158
-0.002425 0.000074 0.119756 0.425433 -0.074208 0.244397 -0.062500 1 0 0 0 0 0 2 219170
-0.002425 0.000074 0.119756 0.425441 -0.074200 0.244403 -0.062500 1 0 0 0 0 0 2 220150
-0.002425 0.000074 0.119756 0.425433 -0.074208 0.244397 -0.062500 1 0 0 0 0 0 2 221144
-0.002425 0.000074 0.119756 0.425433 -0.074209 0.244396 -0.062500 1 0 0 0 0 0 2 222268
-0.002425 0.000074 0.119756 0.425437 -0.074189 0.244396 -0.062500 1 0 0 0 0 0 2 223147
-0.002425 0.000074 0.119756 0.425441 -0.074198 0.244402 -0.062500 1 0 0 0 0 0 2 224141
-0.002425 0.000074 0.119756 0.425434 -0.074207 0.244396 -0.062500 1 0 0 0 0 0 2 225158
-0.002425 0.000074 0.119756 0.425433 -0.074209 0.244395 -0.062500 1 0 0 0 0 0 2 226151
-0.002425 0.000074 0.119756 0.425441 -0.074200 0.244402 -0.062500 1 0 0 0 0 0 2 227286
-0.002425 0.000074 0.119756 0.425434 -0.074208 0.244396 -0.062500 1 0 0 0 0 0 2 228157
-0.002425 0.000074 0.119756 0.425425 -0.074186 0.244402 -0.062500 1 0 0 0 0 0 2 229154
-0.002425 0.000074 0.119756 0.425431 -0.074206 0.244396 -0.062500 1 0 0 0 0 0 2 230279
-0.002425 0.000074 0.119756 0.425440 -0.074200 0.244402 -0.062500 1 0 0 0 0 0 2 231278
-0.002425 0.000074 0.119756 0.425433 -0.074208 0.244396 -0.062500 1 0 0 0 0 0 2 232151
-0.002425 0.000074 0.119756 0.425441 -0.074200 0.244403 -0.062500 1 0 0 0 0 0 2 233153
-0.002425 0.000074 0.119756 0.425434 -0.074208 0.244396 -0.062500 1 0 0 0 0 0 2 234278
-0.002425 0.000074 0.119756 0.425438 -0.074189 0.244396 -0.062500 1 0 0 0 0 0 2 235151
-0.002425 0.000074 0.119756 0.425433 -0.074207 0.244395 -0.062500 1 0 0 0 0 0 2 236155
-0.002425 0.000074 0.119756 0.425441 -0.074200 0.244402 -0.062500 1 0 0 0 0 0 2 237285
-0.002425 0.000074 0.119756 0.425421 -0.074205 0.244402 -0.062500 1 0 0 0 0 0 2 238283
-0.002425 0.000074 0.119756 0.425439 -0.074200 0.244403 -0.062500 1 0 0 0 0 0 2 239143
-0.002425 0.000074 0.119756 0.425433 -0.074208 0.244397 -0.062500 1 0 0 0 0 0 2 240150
-0.002425 0.000074 0.119756 0.425437 -0.074189 0.244396 -0.062500 1 0 0 0 0 0 2 241280
-0.002425 0.000074 0.119756 0.425433 -0.074206 0.244396 -0.062500 1 0 0 0 0 0 2 242276
-0.002425 0.000074 0.119756 0.425441 -0.074200 0.244402 -0.062500 1 0 0 0 0 0 2 243150
-0.002425 0.000074 0.119756 0.425434 -0.074208 0.244396 -0.062500 1 0 0 0 0 0 2 244275
-0.002425 0.000074 0.119756 0.425441 -0.074200 0.244403 -0.062500 1 0 0 0 0 0 2 245153
-0.002425 0.000074 0.119756 0.425434 -0.074208 0.244396 -0.062500 1 0 0 0 0 0 2 246275
-0.002425 0.000074 0.119756 0.425438 -0.074189 0.244396 -0.062500 1 0 0 0 0 0 2 247151
-0.002425 0.000074 0.119756 0.425421 -0.074204 0.244402 -0.062500 1 0 0 0 0 0 2 248279
-0.002425 0.000074 0.119756 0.425439 -0.074199 0.244403 -0.062500 1 0 0 0 0 0 2 249279
-0.002425 0.000074 0.119756 0.425433 -0.074208 0.244397 -0.062500 1 0 0 0 0 0 2 250276
-0.002425 0.000074 0.119756 0.425441 -0.074200 0.244403 -0.062500 1 0 0 0 0 0 2 251276
-0.002425 0.000074 0.119756 0.425434 -0.074208 0.244397 -0.062500 1 0 0 0 0 0 2 252150
-0.002425 0.000074 0.119756 0.425438 -0.074189 0.244396 -0.062500 1 0 0 0 0 0 2 253260
-0.002425 0.000074 0.119756 0.425433 -0.074206 0.244395 -0.062500 1 0 0 0 0 0 2 254275
-0.002425 0.000074 0.119756 0.425441 -0.074200 0.244402 -0.062500 1 0 0 0 0 0 2 255274
-0.002425 0.000074 0.119756 0.425434 -0.074208 0.244396 -0.062500 1 0 0 0 0 0 2 256152
-0.002425 0.000074 0.119756 0.425429 -0.074197 0.244409 -0.062500 1 0 0 0 0 0 2 257261
-0.002425 0.000074 0.119756 0.425432 -0.074208 0.244397 -0.062500 1 0 0 0 0 0 2 258275
-0.002425 0.000074 0.119756 0.425429 -0.074197 0.244389 -0.062500 1 0 0 0 0 0 2 259280
-0.002425 0.000074 0.119756 0.425440 -0.074199 0.244402 -0.062500 1 0 0 0 0 0 2 260153
-0.002425 0.000074 0.119756 0.425441 -0.074199 0.244403 -0.062500 1 0 0 0 0 0 2 261270
-0.002425 0.000074 0.119756 0.425434 -0.074208 0.244396 -0.062500 1 0 0 0 0 0 2 262149
-0.002425 0.000074 0.119756 0.425433 -0.074209 0.244396 -0.062500 1 0 0 0 0 0 2 263150
-0.002425 0.000074 0.119756 0.425441 -0.074201 0.244402 -0.062500 1 0 0 0 0 0 2 264153
-0.002425 0.000074 0.119756 0.425430 -0.074197 0.244389 -0.062500 1 0 0 0 0 0 2 265278
-0.002425 0.000074 0.119756 0.425428 -0.074196 0.244408 -0.062500 1 0 0 0 0 0 2 266282
-0.002425 0.000074 0.119756 0.425432 -0.074207 0.244397 -0.062500 1 0 0 0 0 0 2 267151
-0.002425 0.000074 0.119756 0.425440 -0.074200 0.244403 -0.062500 1 0 0 0 0 0 2 268280
-0.002425 0.000074 0.119756 0.425433 -0.074208 0.244396 -0.062500 1 0 0 0 0 0 2 269275
-0.002425 0.000074 0.119756 0.425441 -0.074200 0.244403 -0.062500 1 0 0 0 0 0 2 270274
-0.002425 0.000074 0.119756 0.425430 -0.074197 0.244390 -0.062500 1 0 0 0 0 0 2 271149
-0.002425 0.000074 0.119756 0.425440 -0.074199 0.244402 -0.062500 1 0 0 0 0 0 2 272271
-0.002425 0.000074 0.119756 0.425433 -0.074208 0.244396 -0.062500 1 0 0 0 0 0 2 273275
-0.002425 0.000074 0.119756 0.425441 -0.074200 0.244402 -0.062500 1 0 0 0 0 0 2 274266
-0.002425 0.000074 0.119756 0.425434 -0.074208 0.244396 -0.062500 1 0 0 0 0 0 2 275149
-0.002425 0.000074 0.119756 0.425429 -0.074198 0.244409 -0.062500 1 0 0 0 0 0 2 276266
-0.002425 0.000074 0.119756 0.425429 -0.074196 0.244390 -0.062500 1 0 0 0 0 0 2 277274
-0.002425 0.000074 0.119756 0.425440 -0.074199 0.244402 -0.062500 1 0 0 0 0 0 2 278266
-0.002425 0.000074 0.119756 0.425433 -0.074208 0.244396 -0.062500 1 0 0 0 0 0 2 279274
-0.002413 0.000088 0.119766 0.247945 -0.264800 0.093162 -0.062500 1 0 0 0 0 0 2 280265
-0.002406 0.000095 0.119770 0.306088 -0.200868 0.167124 -0.062500 1 0 0 0 0 0 2 281274
-0.002403 0.000098 0.119771 0.350705 -0.152944 0.205401 -0.062500 1 0 0 0 0 0 2 282274
-0.002401 0.000100 0.119772 0.374854 -0.127372 0.219943 -0.062500 1 0 0 0 0 0 2 283266
-0.002401 0.000101 0.119772 0.387214 -0.114422 0.225097 -0.062500 1 0 0 0 0 0 2 284280
-0.002400 0.000101 0.119772 0.393462 -0.107936 0.226905 -0.062500 1 0 0 0 0 0 2 285280
-0.002400 0.000101 0.119772 0.396597 -0.104686 0.227525 -0.062500 1 0 0 0 0 0 2 286289
-0.002400 0.000101 0.119772 0.398180 -0.103070 0.227749 -0.062500 1 0 0 0 0 0 2 287283
-0.002400 0.000101 0.119772 0.398981 -0.102248 0.227829 -0.062500 1 0 0 0 0 0 2 288278
-0.002400 0.000101 0.119772 0.399374 -0.101838 0.227845 -0.062500 1 0 0 0 0 0 2 289275
-0.002400 0.000101 0.119772 0.399573 -0.101645 0.227858 -0.062500 1 0 0 0 0 0 2 290277
-0.002400 0.000101 0.119772 0.399663 -0.101536 0.227861 -0.062500 1 0 0 0 0 0 2 291284
-0.002400 0.000101 0.119772 0.399712 -0.101498 0.227863 -0.062500 1 0 0 0 0 0 2 292276
-0.002400 0.000101 0.119772 0.399739 -0.101471 0.227864 -0.062500 1 0 0 0 0 0 2 293293
-0.002400 0.000101 0.119772 0.399745 -0.101449 0.227864 -0.062500 1 0 0 0 0 0 2 294284
-0.002400 0.000101 0.119772 0.399766 -0.101442 0.227865 -0.062500 1 0 0 0 0 0 2 295285
-0.002400 0.000101 0.119772 0.399768 -0.101441 0.227865 -0.062500 1 0 0 0 0 0 2 296257
-0.002400 0.000101 0.119772 0.399760 -0.101450 0.227858 -0.062500 1 0 0 0 0 0 2 297288
-0.002400 0.000101 0.119772 0.399767 -0.101443 0.227864 -0.062500 1 0 0 0 0 0 2 298286
-0.002400 0.000101 0.119772 0.399768 -0.101442 0.227865 -0.062500 1 0 0 0 0 0 2 299286
-0.002400 0.000101 0.119772 0.399768 -0.101442 0.227865 -0.062500 1 0 0 0 0 0 2 300287
-0.002400 0.000101 0.119772 0.399768 -0.101442 0.227865 -0.062500 1 0 0 0 0 0 2 301275
-0.002400 0.000101 0.119772 0.399765 -0.101430 0.227858 -0.062500 1 0 0 0 0 0 2 302290
-0.002400 0.000101 0.119772 0.399756 -0.101438 0.227870 -0.062500 1 0 0 0 0 0 2 303290
-0.002400 0.000101 0.119772 0.399767 -0.101441 0.227866 -0.062500 1 0 0 0 0 0 2 304284
-0.002400 0.000101 0.119772 0.399768 -0.101442 0.227865 -0.062500 1 0 0 0 0 0 2 305287
-0.002400 0.000101 0.119772 0.399768 -0.101442 0.227865 -0.062500 1 0 0 0 0 0 2 306285
-0.002400 0.000101 0.119772 0.399760 -0.101451 0.227858 -0.062500 1 0 0 0 0 0 2 307255
-0.002400 0.000101 0.119772 0.399764 -0.101431 0.227857 -0.062500 1 0 0 0 0 0 2 308285
-0.002400 0.000101 0.119772 0.399768 -0.101441 0.227864 -0.062500 1 0 0 0 0 0 2 309285
-0.002400 0.000101 0.119772 0.399768 -0.101442 0.227864 -0.062500 1 0 0 0 0 0 2 310285
-0.002400 0.000101 0.119772 0.399768 -0.101442 0.227865 -0.062500 1 0 0 0 0 0 2 311285
-0.002400 0.000101 0.119772 0.399768 -0.101442 0.227865 -0.062500 1 0 0 0 0 0 2 312286
-0.002400 0.000101 0.119772 0.399756 -0.101439 0.227871 -0.062500 1 0 0 0 0 0 2 313285
-0.002400 0.000101 0.119772 0.399763 -0.101430 0.227859 -0.062500 1 0 0 0 0 0 2 314274
-0.002400 0.000101 0.119772 0.399767 -0.101440 0.227864 -0.062500 1 0 0 0 0 0 2 315283
-0.002400 0.000101 0.119772 0.399768 -0.101441 0.227865 -0.062500 1 0 0 0 0 0 2 316286
-0.002400 0.000101 0.119772 0.399768 -0.101442 0.227865 -0.062500 1 0 0 0 0 0 2 317284
-0.002400 0.000101 0.119772 0.399768 -0.101442 0.227865 -0.062500 1 0 0 0 0 0 2 318283
-0.002400 0.000101 0.119772 0.399760 -0.101451 0.227858 -0.062500 1 0 0 0 0 0 2 319256
-0.002400 0.000101 0.119772 0.399767 -0.101443 0.227864 -0.062500 1 0 0 0 0 0 2 320283
-0.002400 0.000101 0.119772 0.399765 -0.101431 0.227858 -0.062500 1 0 0 0 0 0 2 321256
-0.002400 0.000101 0.119772 0.399756 -0.101438 0.227870 -0.062500 1 0 0 0 0 0 2 322283
-0.002400 0.000101 0.119772 0.399766 -0.101441 0.227866 -0.062500 1 0 0 0 0 0 2 323282
-0.002400 0.000101 0.119772 0.399768 -0.101442 0.227865 -0.062500 1 0 0 0 0 0 2 324269
-0.002400 0.000101 0.119772 0.399768 -0.101442 0.227865 -0.062500 1 0 0 0 0 0 2 325278
-0.002400 0.000101 0.119772 0.399765 -0.101430 0.227858 -0.062500 1 0 0 0 0 0 2 326281
-0.002400 0.000101 0.119772 0.399768 -0.101440 0.227864 -0.062500 1 0 0 0 0 0 2 327287
-0.002400 0.000101 0.119772 0.399768 -0.101441 0.227865 -0.062500 1 0 0 0 0 0 2 328284
-0.002400 0.000101 0.119772 0.399769 -0.101442 0.227865 -0.062500 1 0 0 0 0 0 2 329287
-0.002400 0.000101 0.119772 0.399760 -0.101451 0.227858 -0.062500 1 0 0 0 0 0 2 330283
-0.002400 0.000101 0.119772 0.399768 -0.101443 0.227864 -0.062500 1 0 0 0 0 0 2 331286
-0.002400 0.000101 0.119772 0.399756 -0.101440 0.227871 -0.062500 1 0 0 0 0 0 2 332255
-0.002400 0.000101 0.119772 0.399763 -0.101430 0.227859 -0.062500 1 0 0 0 0 0 2 333285
-0.002400 0.000101 0.119772 0.399767 -0.101441 0.227864 -0.062500 1 0 0 0 0 0 2 334283
-0.002400 0.000101 0.119772 0.399768 -0.101442 0.227865 -0.062500 1 0 0 0 0 0 2 335284
-0.002400 0.000101 0.119772 0.399768 -0.101442 0.227865 -0.062500 1 0 0 0 0 0 2 336282
-0.002400 0.000101 0.119772 0.399768 -0.101442 0.227865 -0.062500 1 0 0 0 0 0 2 337272
-0.002400 0.000101 0.119772 0.399765 -0.101430 0.227858 -0.062500 1 0 0 0 0 0 2 338278
-0.002400 0.000101 0.119772 0.399768 -0.101440 0.227864 -0.062500 1 0 0 0 0 0 2 339269
-0.002400 0.000101 0.119772 0.399769 -0.101441 0.227865 -0.062500 1 0 0 0 0 0 2 340277
-0.002400 0.000101 0.119772 0.399760 -0.101450 0.227858 -0.062500 1 0 0 0 0 0 2 341356
-0.002400 0.000101 0.119772 0.399755 -0.101440 0.227870 -0.062500 1 0 0 0 0 0 2 342333
-0.002400 0.000101 0.119772 0.399766 -0.101442 0.227866 -0.062500 1 0 0 0 0 0 2 343350
-0.002400 0.000101 0.119772 0.399764 -0.101430 0.227858 -0.062500 1 0 0 0 0 0 2 344333
-0.002400 0.000101 0.119772 0.399768 -0.101440 0.227864 -0.062500 1 0 0 0 0 0 2 345270
-0.002400 0.000101 0.119772 0.399768 -0.101442 0.227865 -0.062500 1 0 0 0 0 0 2 346278
-0.002400 0.000101 0.119772 0.399768 -0.101442 0.227865 -0.062500 1 0 0 0 0 0 2 347269
-0.002400 0.000101 0.119772 0.399768 -0.101442 0.227865 -0.062500 1 0 0 0 0 0 2 348269
-0.002400 0.000101 0.119772 0.399769 -0.101442 0.227865 -0.062500 1 0 0 0 0 0 2 349263
-0.002400 0.000101 0.119772 0.399765 -0.101430 0.227858 -0.062500 1 0 0 0 0 0 2 350276
-0.002400 0.000101 0.119772 0.399756 -0.101437 0.227870 -0.062500 1 0 0 0 0 0 2 351268
-0.002400 0.000101 0.119772 0.399759 -0.101450 0.227859 -0.062500 1 0 0 0 0 0 2 352291
-0.002400 0.000101 0.119772 0.399767 -0.101443 0.227864 -0.062500 1 0 0 0 0 0 2 353275
-0.002400 0.000101 0.119772 0.399768 -0.101442 0.227865 -0.062500 1 0 0 0 0 0 2 354295
-0.002400 0.000101 0.119772 0.399768 -0.101442 0.227865 -0.062500 1 0 0 0 0 0 2 355273
-0.002400 0.000101 0.119772 0.399765 -0.101430 0.227858 -0.062500 1 0 0 0 0 0 2 356282
-0.002400 0.000101 0.119772 0.399768 -0.101440 0.227864 -0.062500 1 0 0 0 0 0 2 357264
-0.002400 0.000101 0.119772 0.399768 -0.101442 0.227865 -0.062500 1 0 0 0 0 0 2 358266
-0.002400 0.000101 0.119772 0.399768 -0.101442 0.227865 -0.062500 1 0 0 0 0 0 2 359273
-0.002400 0.000101 0.119772 0.399769 -0.101442 0.227865 -0.062500 1 0 0 0 0 0 2 360262
-0.002400 0.000101 0.119772 0.399756 -0.101439 0.227871 -0.062500 1 0 0 0 0 0 2 361281
-0.002400 0.000101 0.119772 0.399755 -0.101439 0.227852 -0.062500 1 0 0 0 0 0 2 362273
-0.002400 0.000101 0.119772 0.399766 -0.101441 0.227863 -0.062500 1 0 0 0 0 0 2 363275
-0.002400 0.000101 0.119772 0.399768 -0.101442 0.227864 -0.062500 1 0 0 0 0 0 2 364272
-0.002400 0.000101 0.119772 0.399768 -0.101442 0.227865 -0.062500 1 0 0 0 0 0 2 365274
-0.002400 0.000101 0.119772 0.399768 -0.101442 0.227865 -0.062500 1 0 0 0 0 0 2 366272
-0.002400 0.000101 0.119772 0.399768 -0.101442 0.227865 -0.062500 1 0 0 0 0 0 2 367272
-0.002400 0.000101 0.119772 0.399765 -0.101430 0.227858 -0.062500 1 0 0 0 0 0 2 368272
-0.002400 0.000101 0.119772 0.399768 -0.101440 0.227864 -0.062500 1 0 0 0 0 0 2 369372
-0.002400 0.000101 0.119772 0.399756 -0.101439 0.227871 -0.062500 1 0 0 0 0 0 2 370366
-0.002400 0.000101 0.119772 0.399767 -0.101441 0.227866 -0.062500 1 0 0 0 0 0 2 371332
-0.002400 0.000101 0.119772 0.399768 -0.101442 0.227865 -0.062500 1 0 0 0 0 0 2 372334
-0.002400 0.000101 0.119772 0.399768 -0.101442 0.227865 -0.062500 1 0 0 0 0 0 2 373363
-0.002400 0.000101 0.119772 0.399757 -0.101439 0.227851 -0.062500 1 0 0 0 0 0 2 374353
-0.002400 0.000101 0.119772 0.399767 -0.101442 0.227863 -0.062500 1 0 0 0 0 0 2 375350
-0.002400 0.000101 0.119772 0.399768 -0.101442 0.227864 -0.062500 1 0 0 0 0 0 2 376329
-0.002400 0.000101 0.119772 0.399768 -0.101442 0.227865 -0.062500 1 0 0 0 0 0 2 377328
-0.002400 0.000101 0.119772 0.399768 -0.101442 0.227865 -0.062500 1 0 0 0 0 0 2 378328
-0.002400 0.000101 0.119772 0.399769 -0.101442 0.227865 -0.062500 1 0 0 0 0 0 2 379325
-0.002400 0.000101 0.119772 0.399756 -0.101439 0.227871 -0.062500 1 0 0 0 0 0 2 380328
-0.002400 0.000101 0.119772 0.399763 -0.101430 0.227859 -0.062500 1 0 0 0 0 0 2 381327
-0.002400 0.000101 0.119772 0.399768 -0.101440 0.227864 -0.062500 1 0 0 0 0 0 2 382327
-0.002400 0.000101 0.119772 0.399768 -0.101441 0.227865 -0.062500 1 0 0 0 0 0 2 383356
-0.002400 0.000101 0.119772 0.399768 -0.101442 0.227865 -0.062500 1 0 0 0 0 0 2 384360
-0.002400 0.000101 0.119772 0.399760 -0.101451 0.227858 -0.062500 1 0 0 0 0 0 2 385329
-0.002400 0.000101 0.119772 0.399767 -0.101443 0.227864 -0.062500 1 0 0 0 0 0 2 386327
-0.002400 0.000101 0.119772 0.399765 -0.101431 0.227858 -0.062500 1 0 0 0 0 0 2 387326
-0.002400 0.000101 0.119772 0.399768 -0.101441 0.227864 -0.062500 1 0 0 0 0 0 2 388326
-0.002400 0.000101 0.119772 0.399756 -0.101439 0.227871 -0.062500 1 0 0 0 0 0 2 389329
-0.002400 0.000101 0.119772 0.399767 -0.101442 0.227866 -0.062500 1 0 0 0 0 0 2 390325
-0.002400 0.000101 0.119772 0.399768 -0.101442 0.227865 -0.062500 1 0 0 0 0 0 2 391324
-0.002400 0.000101 0.119772 0.399765 -0.101430 0.227858 -0.062500 1 0 0 0 0 0 2 392325
-0.002400 0.000101 0.119772 0.399768 -0.101440 0.227864 -0.062500 1 0 0 0 0 0 2 393361
-0.002400 0.000101 0.119772 0.399768 -0.101441 0.227865 -0.062500 1 0 0 0 0 0 2 394357
-0.002400 0.000101 0.119772 0.399768 -0.101442 0.227865 -0.062500 1 0 0 0 0 0 2 395358
-0.002400 0.000101 0.119772 0.399769 -0.101442 0.227865 -0.062500 1 0 0 0 0 0 2 396352
-0.002400 0.000101 0.119772 0.399760 -0.101451 0.227858 -0.062500 1 0 0 0 0 0 2 397362
-0.002400 0.000101 0.119772 0.399768 -0.101443 0.227864 -0.062500 1 0 0 0 0 0 2 398327
-0.002400 0.000101 0.119772 0.399753 -0.101428 0.227864 -0.062500 1 0 0 0 0 0 2 399329
-0.002400 0.000101 0.119772 0.399766 -0.101440 0.227865 -0.062500 1 0 0 0 0 0 2 400333
-0.002400 0.000101 0.119772 0.399768 -0.101442 0.227865 -0.062500 1 0 0 0 0 0 2 401331
-0.002400 0.000101 0.119772 0.399768 -0.101442 0.227865 -0.062500 1 0 0 0 0 0 2 402328
-0.002400 0.000101 0.119772 0.399768 -0.101442 0.227865 -0.062500 1 0 0 0 0 0 2 403327
-0.002400 0.000101 0.119772 0.399765 -0.101430 0.227858 -0.062500 1 0 0 0 0 0 2 404325
-0.002400 0.000101 0.119772 0.399768 -0.101440 0.227864 -0.062500 1 0 0 0 0 0 2 405351
-0.002400 0.000101 0.119772 0.399768 -0.101441 0.227865 -0.062500 1 0 0 0 0 0 2 406325
-0.002400 0.000101 0.119772 0.399769 -0.101442 0.227865 -0.062500 1 0 0 0 0 0 2 407353
-0.002400 0.000101 0.119772 0.399761 -0.101451 0.227858 -0.062500 1 0 0 0 0 0 2 408349
-0.002400 0.000101 0.119772 0.399755 -0.101440 0.227870 -0.062500 1 0 0 0 0 0 2 409334
-0.002400 0.000101 0.119772 0.399763 -0.101430 0.227859 -0.062500 1 0 0 0 0 0 2 410349
-0.002400 0.000101 0.119772 0.399767 -0.101440 0.227864 -0.062500 1 0 0 0 0 0 2 411331
-0.002400 0.000101 0.119772 0.399768 -0.101442 0.227865 -0.062500 1 0 0 0 0 0 2 412346
-0.002400 0.000101 0.119772 0.399768 -0.101442 0.227865 -0.062500 1 0 0 0 0 0 2 413333
-0.002400 0.000101 0.119772 0.399768 -0.101442 0.227865 -0.062500 1 0 0 0 0 0 2 414348
-0.002400 0.000101 0.119772 0.399768 -0.101442 0.227865 -0.062500 1 0 0 0 0 0 2 415334
-0.002400 0.000101 0.119772 0.399765 -0.101430 0.227858 -0.062500 1 0 0 0 0 0 2 416349
-0.002400 0.000101 0.119772 0.399768 -0.101440 0.227864 -0.062500 1 0 0 0 0 0 2 417266
-0.002400 0.000101 0.119772 0.399756 -0.101438 0.227871 -0.062500 1 0 0 0 0 0 2 418276
-0.002400 0.000101 0.119772 0.399759 -0.101450 0.227859 -0.062500 1 0 0 0 0 0 2 419265
-0.002400 0.000101 0.119772 0.399767 -0.101443 0.227864 -0.062500 1 0 0 0 0 0 2 420275
-0.002400 0.000101 0.119772 0.399768 -0.101442 0.227865 -0.062500 1 0 0 0 0 0 2 421266
-0.002400 0.000101 0.119772 0.399765 -0.101430 0.227858 -0.062500 1 0 0 0 0 0 2 422275
-0.002400 0.000101 0.119772 0.399768 -0.101440 0.227864 -0.062500 1 0 0 0 0 0 2 423274
-0.002400 0.000101 0.119772 0.399768 -0.101442 0.227865 -0.062500 1 0 0 0 0 0 2 424266
-0.002400 0.000101 0.119772 0.399768 -0.101442 0.227865 -0.062500 1 0 0 0 0 0 2 425274
-0.002400 0.000101 0.119772 0.399769 -0.101442 0.227865 -0.062500 1 0 0 0 0 0 2 426269
-0.002400 0.000101 0.119772 0.399769 -0.101442 0.227865 -0.062500 1 0 0 0 0 0 2 427280
-0.002400 0.000101 0.119772 0.399753 -0.101427 0.227865 -0.062500 1 0 0 0 0 0 2 428268
-0.002400 0.000101 0.119772 0.399766 -0.101440 0.227865 -0.062500 1 0 0 0 0 0 2 429280
-0.002400 0.000101 0.119772 0.399760 -0.101450 0.227858 -0.062500 1 0 0 0 0 0 2 430281
-0.002400 0.000101 0.119772 0.399767 -0.101443 0.227864 -0.062500 1 0 0 0 0 0 2 431266
-0.002400 0.000101 0.119772 0.399768 -0.101442 0.227865 -0.062500 1 0 0 0 0 0 2 432272
-0.002400 0.000101 0.119772 0.399768 -0.101442 0.227865 -0.062500 1 0 0 0 0 0 2 433268
-0.002400 0.000101 0.119772 0.399768 -0.101442 0.227865 -0.062500 1 0 0 0 0 0 2 434253
-0.002400 0.000101 0.119772 0.399765 -0.101431 0.227858 -0.062500 1 0 0 0 0 0 2 435278
-0.002400 0.000101 0.119772 0.399768 -0.101441 0.227864 -0.062500 1 0 0 0 0 0 2 436287
-0.002400 0.000101 0.119772 0.399756 -0.101439 0.227871 -0.062500 1 0 0 0 0 0 2 437254
-0.002400 0.000101 0.119772 0.399767 -0.101441 0.227866 -0.062500 1 0 0 0 0 0 2 438252
-0.002400 0.000101 0.119772 0.399768 -0.101442 0.227865 -0.062500 1 0 0 0 0 0 2 439281
-0.002400 0.000101 0.119772 0.399756 -0.101439 0.227851 -0.062500 1 0 0 0 0 0 2 440251
-0.002400 0.000101 0.119772 0.399767 -0.101442 0.227863 -0.062500 1 0 0 0 0 0 2 441283
-0.002400 0.000101 0.119772 0.399768 -0.101442 0.227864 -0.062500 1 0 0 0 0 0 2 442280
-0.002400 0.000101 0.119772 0.399768 -0.101442 0.227865 -0.062500 1 0 0 0 0 0 2 443251
-0.002400 0.000101 0.119772 0.399768 -0.101442 0.227865 -0.062500 1 0 0 0 0 0 2 444284
-0.002400 0.000101 0.119772 0.399768 -0.101442 0.227865 -0.062500 1 0 0 0 0 0 2 445255
-0.002400 0.000101 0.119772 0.399769 -0.101442 0.227865 -0.062500 1 0 0 0 0 0 2 446287
-0.002400 0.000101 0.119772 0.399753 -0.101428 0.227864 -0.062500 1 0 0 0 0 0 2 447284
-0.002400 0.000101 0.119772 0.399766 -0.101440 0.227865 -0.062500 1 0 0 0 0 0 2 448279
-0.002400 0.000101 0.119772 0.399768 -0.101441 0.227865 -0.062500 1 0 0 0 0 0 2 449282
-0.002400 0.000101 0.119772 0.399768 -0.101442 0.227865 -0.062500 1 0 0 0 0 0 2 450279
-0.002400 0.000101 0.119772 0.399768 -0.101442 0.227865 -0.062500 1 0 0 0 0 0 2 451278
-0.002400 0.000101 0.119772 0.399757 -0.101439 0.227851 -0.062500 1 0 0 0 0 0 2 452278
-0.002400 0.000101 0.119772 0.399767 -0.101442 0.227863 -0.062500 1 0 0 0 0 0 2 453358
-0.002400 0.000101 0.119772 0.399768 -0.101442 0.227864 -0.062500 1 0 0 0 0 0 2 454350
-0.002400 0.000101 0.119772 0.399768 -0.101442 0.227865 -0.062500 1 0 0 0 0 0 2 455324
-0.002400 0.000101 0.119772 0.399756 -0.101439 0.227871 -0.062500 1 0 0 0 0 0 2 456324
-0.002400 0.000101 0.119772 0.399767 -0.101442 0.227866 -0.062500 1 0 0 0 0 0 2 457353
-0.002400 0.000101 0.119772 0.399764 -0.101430 0.227858 -0.062500 1 0 0 0 0 0 2 458325
-0.002400 0.000101 0.119772 0.399768 -0.101440 0.227864 -0.062500 1 0 0 0 0 0 2 459323
-0.002400 0.000101 0.119772 0.399768 -0.101441 0.227865 -0.062500 1 0 0 0 0 0 2 460355
-0.002400 0.000101 0.119772 0.399768 -0.101442 0.227865 -0.062500 1 0 0 0 0 0 2 461355
-0.002400 0.000101 0.119772 0.399768 -0.101442 0.227865 -0.062500 1 0 0 0 0 0 2 462324
-0.002400 0.000101 0.119772 0.399760 -0.101451 0.227858 -0.062500 1 0 0 0 0 0 2 463322
-0.002400 0.000101 0.119772 0.399767 -0.101443 0.227864 -0.062500 1 0 0 0 0 0 2 464322
-0.002400 0.000101 0.119772 0.399765 -0.101431 0.227858 -0.062500 1 0 0 0 0 0 2 465324
-0.002400 0.000101 0.119772 0.399756 -0.101438 0.227870 -0.062500 1 0 0 0 0 0 2 466346
-0.002400 0.000101 0.119772 0.399766 -0.101441 0.227865 -0.062500 1 0 0 0 0 0 2 467329
-0.002400 0.000101 0.119772 0.399768 -0.101442 0.227865 -0.062500 1 0 0 0 0 0 2 468352
-0.002400 0.000101 0.119772 0.399768 -0.101442 0.227865 -0.062500 1 0 0 0 0 0 2 469356
-0.002400 0.000101 0.119772 0.399765 -0.101430 0.227858 -0.062500 1 0 0 0 0 0 2 470351
-0.002400 0.000101 0.119772 0.399768 -0.101440 0.227864 -0.062500 1 0 0 0 0 0 2 471354
-0.002400 0.000101 0.119772 0.399768 -0.101441 0.227865 -0.062500 1 0 0 0 0 0 2 472348
-0.002400 0.000101 0.119772 0.399769 -0.101442 0.227865 -0.062500 1 0 0 0 0 0 2 473327
-0.002400 0.000101 0.119772 0.399769 -0.101442 0.227865 -0.062500 1 0 0 0 0 0 2 474321
-0.002400 0.000101 0.119772 0.399761 -0.101451 0.227858 -0.062500 1 0 0 0 0 0 2 475324
-0.002400 0.000101 0.119772 0.399755 -0.101440 0.227870 -0.062500 1 0 0 0 0 0 2 476354
-0.002400 0.000101 0.119772 0.399763 -0.101430 0.227859 -0.062500 1 0 0 0 0 0 2 477349
-0.002400 0.000101 0.119772 0.399767 -0.101441 0.227864 -0.062500 1 0 0 0 0 0 2 478325
-0.002400 0.000101 0.119772 0.399768 -0.101442 0.227865 -0.062500 1 0 0 0 0 0 2 479323
-0.002400 0.000101 0.119772 0.399768 -0.101442 0.227865 -0.062500 1 0 0 0 0 0 2 480323
-0.002400 0.000101 0.119772 0.399768 -0.101442 0.227865 -0.062500 1 0 0 0 0 0 2 481349
-0.002400 0.000101 0.119772 0.399765 -0.101430 0.227858 -0.062500 1 0 0 0 0 0 2 482346
-0.002400 0.000101 0.119772 0.399768 -0.101440 0.227864 -0.062500 1 0 0 0 0 0 2 483345
-0.002400 0.000101 0.119772 0.399769 -0.101441 0.227865 -0.062500 1 0 0 0 0 0 2 484330
-0.002400 0.000101 0.119772 0.399769 -0.101442 0.227865 -0.062500 1 0 0 0 0 0 2 485346
-0.002400 0.000101 0.119772 0.399748 -0.101448 0.227864 -0.062500 1 0 0 0 0 0 2 486331
-0.002400 0.000101 0.119772 0.399766 -0.101443 0.227865 -0.062500 1 0 0 0 0 0 2 487343
-0.002400 0.000101 0.119772 0.399764 -0.101431 0.227858 -0.062500 1 0 0 0 0 0 2 488328
-0.002400 0.000101 0.119772 0.399767 -0.101440 0.227864 -0.062500 1 0 0 0 0 0 2 489273
-0.002400 0.000101 0.119772 0.399768 -0.101442 0.227865 -0.062500 1 0 0 0 0 0 2 490263
-0.002400 0.000101 0.119772 0.399768 -0.101442 0.227865 -0.062500 1 0 0 0 0 0 2 491273
-0.002400 0.000101 0.119772 0.399768 -0.101442 0.227865 -0.062500 1 0 0 0 0 0 2 492264
-0.002400 0.000101 0.119772 0.399769 -0.101442 0.227865 -0.062500 1 0 0 0 0 0 2 493272
-0.002400 0.000101 0.119772 0.399765 -0.101430 0.227858 -0.062500 1 0 0 0 0 0 2 494264
-0.002400 0.000101 0.119772 0.399756 -0.101437 0.227870 -0.062500 1 0 0 0 0 0 2 495272
-0.002400 0.000101 0.119772 0.399767 -0.101441 0.227866 -0.062500 1 0 0 0 0 0 2 496264
-0.002400 0.000101 0.119772 0.399760 -0.101450 0.227858 -0.062500 1 0 0 0 0 0 2 497272
-0.002400 0.000101 0.119772 0.399767 -0.101443 0.227864 -0.062500 1 0 0 0 0 0 2 498263
-0.002400 0.000101 0.119772 0.399768 -0.101442 0.227865 -0.062500 1 0 0 0 0 0 2 499271
-0.002400 0.000101 0.119772 0.399768 -0.101442 0.227865 -0.062500 1 0 0 0 0 0 2 500278
-0.002400 0.000101 0.119772 0.399765 -0.101431 0.227858 -0.062500 1 0 0 0 0 0 2 501272
-0.002400 0.000101 0.119772 0.399768 -0.101441 0.227864 -0.062500 1 0 0 0 0 0 2 502279
-0.002400 0.000101 0.119772 0.399768 -0.101442 0.227865 -0.062500 1 0 0 0 0 0 2 503276
-0.002400 0.000101 0.119772 0.399769 -0.101442 0.227865 -0.062500 1 0 0 0 0 0 2 504257
-0.002400 0.000101 0.119772 0.399756 -0.101439 0.227871 -0.062500 1 0 0 0 0 0 2 505270
-0.002400 0.000101 0.119772 0.399764 -0.101430 0.227859 -0.062500 1 0 0 0 0 0 2 506280
-0.002400 0.000101 0.119772 0.399768 -0.101440 0.227864 -0.062500 1 0 0 0 0 0 2 507282
-0.002400 0.000101 0.119772 0.399760 -0.101450 0.227858 -0.062500 1 0 0 0 0 0 2 508284
-0.002400 0.000101 0.119772 0.399767 -0.101443 0.227864 -0.062500 1 0 0 0 0 0 2 509282
-0.002400 0.000101 0.119772 0.399768 -0.101442 0.227865 -0.062500 1 0 0 0 0 0 2 510279
-0.002400 0.000101 0.119772 0.399768 -0.101442 0.227865 -0.062500 1 0 0 0 0 0 2 511278
-0.002400 0.000101 0.119772 0.399768 -0.101442 0.227865 -0.062500 1 0 0 0 0 0 2 512280
-0.002400 0.000101 0.119772 0.399765 -0.101431 0.227858 -0.062500 1 0 0 0 0 0 2 513249
-0.002400 0.000101 0.119772 0.399756 -0.101438 0.227870 -0.062500 1 0 0 0 0 0 2 514279
-0.002400 0.000101 0.119772 0.399767 -0.101441 0.227866 -0.062500 1 0 0 0 0 0 2 515279
-0.002400 0.000101 0.119772 0.399768 -0.101442 0.227865 -0.062500 1 0 0 0 0 0 2 516277
-0.002400 0.000101 0.119772 0.399768 -0.101442 0.227865 -0.062500 1 0 0 0 0 0 2 517290
-0.002400 0.000101 0.119772 0.399757 -0.101439 0.227851 -0.062500 1 0 0 0 0 0 2 520430
-0.002400 0.000101 0.119772 0.399767 -0.101442 0.227863 -0.062500 1 0 0 0 0 0 2 521283
-0.002400 0.000101 0.119772 0.399768 -0.101442 0.227864 -0.062500 1 0 0 0 0 0 2 522280
-0.002400 0.000101 0.119772 0.399768 -0.101442 0.227865 -0.062500 1 0 0 0 0 0 2 523286
-0.002400 0.000101 0.119772 0.399768 -0.101442 0.227865 -0.062500 1 0 0 0 0 0 2 524278
-0.002400 0.000101 0.119772 0.399768 -0.101442 0.227865 -0.062500 1 0 0 0 0 0 2 525293
-0.002400 0.000101 0.119772 0.399756 -0.101439 0.227871 -0.062500 1 0 0 0 0 0 2 526290
-0.002400 0.000101 0.119772 0.399763 -0.101430 0.227859 -0.062500 1 0 0 0 0 0 2 527268
-0.002400 0.000101 0.119772 0.399767 -0.101440 0.227864 -0.062500 1 0 0 0 0 0 2 528268
-0.002400 0.000101 0.119772 0.399768 -0.101441 0.227865 -0.062500 1 0 0 0 0 0 2 529288
-0.002400 0.000101 0.119772 0.399768 -0.101442 0.227865 -0.062500 1 0 0 0 0 0 2 530290
-0.002400 0.000101 0.119772 0.399768 -0.101442 0.227865 -0.062500 1 0 0 0 0 0 2 531286
-0.002400 0.000101 0.119772 0.399757 -0.101439 0.227851 -0.062500 1 0 0 0 0 0 2 532287
-0.002400 0.000101 0.119772 0.399767 -0.101442 0.227863 -0.062500 1 0 0 0 0 0 2 533293
-0.002400 0.000101 0.119772 0.399768 -0.101442 0.227864 -0.062500 1 0 0 0 0 0 2 534288
-0.002400 0.000101 0.119772 0.399756 -0.101439 0.227871 -0.062500 1 0 0 0 0 0 2 535286
-0.002400 0.000101 0.119772 0.399767 -0.101442 0.227866 -0.062500 1 0 0 0 0 0 2 536287
-0.002400 0.000101 0.119772 0.399768 -0.101442 0.227865 -0.062500 1 0 0 0 0 0 2 537343
-0.002400 0.000101 0.119772 0.399765 -0.101430 0.227858 -0.062500 1 0 0 0 0 0 2 538342
-0.002400 0.000101 0.119772 0.399768 -0.101440 0.227864 -0.062500 1 0 0 0 0 0 2 539347
-0.002400 0.000101 0.119772 0.399768 -0.101441 0.227865 -0.062500 1 0 0 0 0 0 2 540356
-0.002400 0.000101 0.119772 0.399768 -0.101442 0.227865 -0.062500 1 0 0 0 0 0 2 541355
-0.002400 0.000101 0.119772 0.399769 -0.101442 0.227865 -0.062500 1 0 0 0 0 0 2 542348
-0.002400 0.000101 0.119772 0.399760 -0.101451 0.227858 -0.062500 1 0 0 0 0 0 2 543351
-0.002400 0.000101 0.119772 0.399768 -0.101443 0.227864 -0.062500 1 0 0 0 0 0 2 544343
-0.002400 0.000101 0.119772 0.399753 -0.101428 0.227864 -0.062500 1 0 0 0 0 0 2 545358
-0.002400 0.000101 0.119772 0.399766 -0.101440 0.227865 -0.062500 1 0 0 0 0 0 2 546322
-0.002400 0.000101 0.119772 0.399768 -0.101442 0.227865 -0.062500 1 0 0 0 0 0 2 547323
-0.002400 0.000101 0.119772 0.399768 -0.101442 0.227865 -0.062500 1 0 0 0 0 0 2 548352
-0.002400 0.000101 0.119772 0.399768 -0.101442 0.227865 -0.062500 1 0 0 0 0 0 2 549349
-0.002400 0.000101 0.119772 0.399765 -0.101430 0.227858 -0.062500 1 0 0 0 0 0 2 550346
-0.002400 0.000101 0.119772 0.399768 -0.101440 0.227864 -0.062500 1 0 0 0 0 0 2 551349
-0.002400 0.000101 0.119772 0.399768 -0.101441 0.227865 -0.062500 1 0 0 0 0 0 2 552319
-0.002400 0.000101 0.119772 0.399769 -0.101442 0.227865 -0.062500 1 0 0 0 0 0 2 553324
-0.002400 0.000101 0.119772 0.399769 -0.101442 0.227865 -0.062500 1 0 0 0 0 0 2 554349
-0.002400 0.000101 0.119772 0.399748 -0.101448 0.227864 -0.062500 1 0 0 0 0 0 2 555345
-0.002400 0.000101 0.119772 0.399766 -0.101443 0.227865 -0.062500 1 0 0 0 0 0 2 556329
-0.002400 0.000101 0.119772 0.399764 -0.101431 0.227858 -0.062500 1 0 0 0 0 0 2 557343
-0.002400 0.000101 0.119772 0.399768 -0.101441 0.227864 -0.062500 1 0 0 0 0 0 2 558328
-0.002400 0.000101 0.119772 0.399768 -0.101442 0.227865 -0.062500 1 0 0 0 0 0 2 559342
-0.002400 0.000101 0.119772 0.399768 -0.101442 0.227865 -0.062500 1 0 0 0 0 0 2 560326
-0.002400 0.000101 0.119772 0.399768 -0.101442 0.227865 -0.062500 1 0 0 0 0 0 2 561271
-0.002400 0.000101 0.119772 0.399769 -0.101442 0.227865 -0.062500 1 0 0 0 0 0 2 562262
-0.002400 0.000101 0.119772 0.399765 -0.101430 0.227858 -0.062500 1 0 0 0 0 0 2 563270
-0.002400 0.000101 0.119772 0.399756 -0.101437 0.227871 -0.062500 1 0 0 0 0 0 2 564261
-0.002400 0.000101 0.119772 0.399759 -0.101450 0.227859 -0.062500 1 0 0 0 0 0 2 565271
-0.002400 0.000101 0.119772 0.399767 -0.101443 0.227864 -0.062500 1 0 0 0 0 0 2 566261
-0.002400 0.000101 0.119772 0.399768 -0.101442 0.227865 -0.062500 1 0 0 0 0 0 2 567261
-0.002400 0.000101 0.119772 0.399768 -0.101442 0.227865 -0.062500 1 0 0 0 0 0 2 568270
-0.002400 0.000101 0.119772 0.399765 -0.101431 0.227858 -0.062500 1 0 0 0 0 0 2 569271
-0.002400 0.000101 0.119772 0.399768 -0.101441 0.227864 -0.062500 1 0 0 0 0 0 2 570262
-0.002400 0.000101 0.119772 0.399768 -0.101442 0.227865 -0.062500 1 0 0 0 0 0 2 571271
-0.002400 0.000101 0.119772 0.399768 -0.101442 0.227865 -0.062500 1 0 0 0 0 0 2 572269
-0.002400 0.000101 0.119772 0.399769 -0.101442 0.227865 -0.062500 1 0 0 0 0 0 2 573276
-0.002400 0.000101 0.119772 0.399756 -0.101439 0.227871 -0.062500 1 0 0 0 0 0 2 574288
-0.002400 0.000101 0.119772 0.399764 -0.101430 0.227859 -0.062500 1 0 0 0 0 0 2 575275
-0.002400 0.000101 0.119772 0.399768 -0.101440 0.227864 -0.062500 1 0 0 0 0 0 2 576269
-0.002400 0.000101 0.119772 0.399760 -0.101450 0.227858 -0.062500 1 0 0 0 0 0 2 577260
-0.002400 0.000101 0.119772 0.399767 -0.101443 0.227864 -0.062500 1 0 0 0 0 0 2 578271
-0.002400 0.000101 0.119772 0.399768 -0.101442 0.227865 -0.062500 1 0 0 0 0 0 2 579280
-0.002400 0.000101 0.119772 0.399768 -0.101442 0.227865 -0.062500 1 0 0 0 0 0 2 580265
-0.002400 0.000101 0.119772 0.399765 -0.101431 0.227858 -0.062500 1 0 0 0 0 0 2 581249
-0.002400 0.000101 0.119772 0.399768 -0.101441 0.227864 -0.062500 1 0 0 0 0 0 2 582266
-0.002400 0.000101 0.119772 0.399756 -0.101439 0.227871 -0.062500 1 0 0 0 0 0 2 583270
-0.002400 0.000101 0.119772 0.399767 -0.101441 0.227866 -0.062500 1 0 0 0 0 0 2 584271
-0.002400 0.000101 0.119772 0.399768 -0.101442 0.227865 -0.062500 1 0 0 0 0 0 2 585277
-0.002400 0.000101 0.119772 0.399765 -0.101430 0.227858 -0.062500 1 0 0 0 0 0 2 586277
-0.002400 0.000101 0.119772 0.399768 -0.101440 0.227864 -0.062500 1 0 0 0 0 0 2 587275
-0.002400 0.000101 0.119772 0.399760 -0.101450 0.227858 -0.062500 1 0 0 0 0 0 2 588276
-0.002400 0.000101 0.119772 0.399767 -0.101443 0.227864 -0.062500 1 0 0 0 0 0 2 589280
-0.002381 0.000097 0.119762 0.135404 -0.039134 0.365649 -0.062500 1 0 0 0 0 0 2 590276
-0.002372 0.000095 0.119759 0.225460 -0.060056 0.298358 -0.062500 1 0 0 0 0 0 2 591282
-0.002367 0.000094 0.119758 0.291940 -0.075718 0.263455 -0.062500 1 0 0 0 0 0 2 592279
-0.002365 0.000093 0.119757 0.327060 -0.084075 0.250196 -0.062500 1 0 0 0 0 0 2 593277
-0.002363 0.000093 0.119757 0.344708 -0.088297 0.245467 -0.062500 1 0 0 0 0 0 2 594277
-0.002363 0.000093 0.119757 0.353528 -0.090417 0.243822 -0.062500 1 0 0 0 0 0 2 595276
-0.002363 0.000093 0.119757 0.357901 -0.091482 0.243243 -0.062500 1 0 0 0 0 0 2 596276
-0.002362 0.000093 0.119757 0.360107 -0.092010 0.243050 -0.062500 1 0 0 0 0 0 2 597248
-0.002362 0.000093 0.119757 0.361180 -0.092276 0.242977 -0.062500 1 0 0 0 0 0 2 598275
-0.002362 0.000093 0.119757 0.361743 -0.092401 0.242953 -0.062500 1 0 0 0 0 0 2 599274
-0.002362 0.000093 0.119757 0.362015 -0.092476 0.242952 -0.062500 1 0 0 0 0 0 2 600278
-0.002362 0.000093 0.119757 0.362137 -0.092506 0.242935 -0.062500 1 0 0 0 0 0 2 601278
-0.002362 0.000093 0.119757 0.362222 -0.092515 0.242942 -0.062500 1 0 0 0 0 0 2 602276
-0.002362 0.000093 0.119757 0.362242 -0.092529 0.242944 -0.062500 1 0 0 0 0 0 2 603277
-0.002362 0.000093 0.119757 0.362270 -0.092548 0.242938 -0.062500 1 0 0 0 0 0 2 604278
-0.002362 0.000093 0.119757 0.362281 -0.092541 0.242944 -0.062500 1 0 0 0 0 0 2 605261
-0.002362 0.000093 0.119757 0.362281 -0.092541 0.242945 -0.062500 1 0 0 0 0 0 2 606273
-0.002362 0.000093 0.119757 0.362278 -0.092529 0.242939 -0.062500 1 0 0 0 0 0 2 607275
-0.002362 0.000093 0.119757 0.362281 -0.092539 0.242945 -0.062500 1 0 0 0 0 0 2 608279
-0.002362 0.000093 0.119757 0.362281 -0.092540 0.242946 -0.062500 1 0 0 0 0 0 2 609350
-0.002362 0.000093 0.119757 0.362293 -0.092543 0.242939 -0.062500 1 0 0 0 0 0 2 610342
-0.002362 0.000093 0.119757 0.362282 -0.092540 0.242945 -0.062500 1 0 0 0 0 0 2 611346
-0.002362 0.000093 0.119757 0.362282 -0.092540 0.242925 -0.062500 1 0 0 0 0 0 2 612317
-0.002362 0.000093 0.119757 0.362281 -0.092540 0.242943 -0.062500 1 0 0 0 0 0 2 613350
-0.002362 0.000093 0.119757 0.362281 -0.092540 0.242945 -0.062500 1 0 0 0 0 0 2 614350
-0.002362 0.000093 0.119757 0.362281 -0.092540 0.242945 -0.062500 1 0 0 0 0 0 2 615344
-0.002362 0.000093 0.119757 0.362293 -0.092543 0.242939 -0.062500 1 0 0 0 0 0 2 616328
-0.002362 0.000093 0.119757 0.362282 -0.092541 0.242945 -0.062500 1 0 0 0 0 0 2 617344
-0.002362 0.000093 0.119757 0.362281 -0.092540 0.242946 -0.062500 1 0 0 0 0 0 2 618352
-0.002362 0.000093 0.119757 0.362290 -0.092531 0.242933 -0.062500 1 0 0 0 0 0 2 619319
-0.002362 0.000093 0.119757 0.362282 -0.092539 0.242944 -0.062500 1 0 0 0 0 0 2 620351
-0.002343 0.000088 0.119747 0.098052 -0.030264 0.380868 -0.062500 1 0 0 0 0 0 2 621346
-0.002334 0.000086 0.119744 0.188054 -0.051173 0.313489 -0.062500 1 0 0 0 0 0 2 622320
-0.002329 0.000085 0.119743 0.254498 -0.066827 0.278565 -0.062500 1 0 0 0 0 0 2 623318
-0.002327 0.000084 0.119742 0.289602 -0.075180 0.265288 -0.062500 1 0 0 0 0 0 2 624342
-0.002326 0.000084 0.119742 0.307255 -0.079403 0.260563 -0.062500 1 0 0 0 0 0 2 625321
-0.002325 0.000084 0.119742 0.316052 -0.081529 0.258914 -0.062500 1 0 0 0 0 0 2 626318
-0.002325 0.000084 0.119742 0.320450 -0.082579 0.258340 -0.062500 1 0 0 0 0 0 2 627327
-0.002325 0.000084 0.119742 0.322631 -0.083120 0.258139 -0.062500 1 0 0 0 0 0 2 628341
-0.002325 0.000084 0.119742 0.323729 -0.083374 0.258072 -0.062500 1 0 0 0 0 0 2 629346
-0.002325 0.000084 0.119742 0.324266 -0.083511 0.258041 -0.062500 1 0 0 0 0 0 2 630339
-0.002325 0.000084 0.119742 0.324543 -0.083579 0.258046 -0.062500 1 0 0 0 0 0 2 631344
-0.002325 0.000084 0.119742 0.324685 -0.083602 0.258031 -0.062500 1 0 0 0 0 0 2 632325
-0.002325 0.000084 0.119742 0.324744 -0.083625 0.258031 -0.062500 1 0 0 0 0 0 2 633255
-0.002325 0.000084 0.119742 0.324782 -0.083635 0.258031 -0.062500 1 0 0 0 0 0 2 634268
-0.002325 0.000084 0.119742 0.324800 -0.083650 0.258032 -0.062500 1 0 0 0 0 0 2 635259
-0.002325 0.000084 0.119742 0.324809 -0.083644 0.258039 -0.062500 1 0 0 0 0 0 2 636268
-0.002325 0.000084 0.119742 0.324818 -0.083634 0.258027 -0.062500 1 0 0 0 0 0 2 637259
-0.002325 0.000084 0.119742 0.324823 -0.083644 0.258032 -0.062500 1 0 0 0 0 0 2 638258
-0.002325 0.000084 0.119742 0.324823 -0.083645 0.258033 -0.062500 1 0 0 0 0 0 2 639268
-0.002325 0.000084 0.119742 0.324811 -0.083643 0.258039 -0.062500 1 0 0 0 0 0 2 640258
-0.002319 0.000066 0.119721 0.238404 0.169288 0.547092 -0.062500 1 0 0 0 0 0 2 641267
-0.002316 0.000057 0.119714 0.270005 0.084348 0.405824 -0.062500 1 0 0 0 0 0 2 642258
-0.002314 0.000052 0.119712 0.291759 0.020773 0.332656 -0.062500 1 0 0 0 0 0 2 643269
-0.002314 0.000050 0.119711 0.302698 -0.013136 0.304832 -0.062500 1 0 0 0 0 0 2 644262
-0.002313 0.000049 0.119711 0.307993 -0.030295 0.294941 -0.062500 1 0 0 0 0 0 2 645277
-0.002313 0.000048 0.119710 0.310573 -0.038900 0.291497 -0.062500 1 0 0 0 0 0 2 646283
-0.002313 0.000048 0.119710 0.311819 -0.043204 0.290284 -0.062500 1 0 0 0 0 0 2 647272
-0.002313 0.000048 0.119710 0.312434 -0.045356 0.289877 -0.062500 1 0 0 0 0 0 2 648267
-0.002313 0.000048 0.119710 0.312745 -0.046434 0.289727 -0.062500 1 0 0 0 0 0 2 649264
-0.002313 0.000048 0.119710 0.312889 -0.046970 0.289672 -0.062500 1 0 0 0 0 0 2 650264
-0.002313 0.000048 0.119710 0.312963 -0.047249 0.289663 -0.062500 1 0 0 0 0 0 2 651270
-0.002313 0.000048 0.119710 0.312990 -0.047377 0.289656 -0.062500 1 0 0 0 0 0 2 652279
-0.002313 0.000048 0.119710 0.313029 -0.047435 0.289650 -0.062500 1 0 0 0 0 0 2 653283
-0.002313 0.000048 0.119710 0.313023 -0.047478 0.289649 -0.062500 1 0 0 0 0 0 2 654274
-0.002313 0.000048 0.119710 0.313037 -0.047495 0.289650 -0.062500 1 0 0 0 0 0 2 655275
-0.002313 0.000048 0.119710 0.313042 -0.047508 0.289657 -0.062500 1 0 0 0 0 0 2 656276
-0.002313 0.000048 0.119710 0.313034 -0.047518 0.289651 -0.062500 1 0 0 0 0 0 2 657276
-0.002313 0.000048 0.119710 0.313042 -0.047510 0.289657 -0.062500 1 0 0 0 0 0 2 658272
-0.002313 0.000048 0.119710 0.313031 -0.047506 0.289644 -0.062500 1 0 0 0 0 0 2 659275
-0.002313 0.000048 0.119710 0.313041 -0.047508 0.289656 -0.062500 1 0 0 0 0 0 2 660274
-0.002313 0.000048 0.119710 0.313034 -0.047517 0.289651 -0.062500 1 0 0 0 0 0 2 661276
-0.002313 0.000048 0.119710 0.313041 -0.047510 0.289657 -0.062500 1 0 0 0 0 0 2 662278
-0.002313 0.000048 0.119710 0.313034 -0.047517 0.289651 -0.062500 1 0 0 0 0 0 2 663277
-0.002313 0.000048 0.119710 0.313053 -0.047513 0.289651 -0.062500 1 0 0 0 0 0 2 664275
-0.002313 0.000048 0.119710 0.313032 -0.047506 0.289643 -0.062500 1 0 0 0 0 0 2 665245
-0.002313 0.000048 0.119710 0.313041 -0.047508 0.289656 -0.062500 1 0 0 0 0 0 2 666275
-0.002313 0.000048 0.119710 0.313034 -0.047517 0.289651 -0.062500 1 0 0 0 0 0 2 667276
-0.002313 0.000048 0.119710 0.313041 -0.047509 0.289657 -0.062500 1 0 0 0 0 0 2 668275
-0.002313 0.000048 0.119710 0.313034 -0.047517 0.289651 -0.062500 1 0 0 0 0 0 2 669275
-0.002313 0.000048 0.119710 0.313053 -0.047513 0.289651 -0.062500 1 0 0 0 0 0 2 670274
-0.002313 0.000048 0.119710 0.313032 -0.047506 0.289643 -0.062500 1 0 0 0 0 0 2 671273
-0.002313 0.000048 0.119710 0.313041 -0.047508 0.289656 -0.062500 1 0 0 0 0 0 2 672274
-0.002313 0.000048 0.119710 0.313034 -0.047517 0.289651 -0.062500 1 0 0 0 0 0 2 673275
-0.002313 0.000048 0.119710 0.313041 -0.047509 0.289657 -0.062500 1 0 0 0 0 0 2 674274
-0.002313 0.000048 0.119710 0.313034 -0.047517 0.289651 -0.062500 1 0 0 0 0 0 2 675244
-0.002313 0.000048 0.119710 0.313053 -0.047513 0.289651 -0.062500 1 0 0 0 0 0 2 676271
-0.002313 0.000048 0.119710 0.313032 -0.047506 0.289643 -0.062500 1 0 0 0 0 0 2 677272
-0.002313 0.000048 0.119710 0.313041 -0.047508 0.289656 -0.062500 1 0 0 0 0 0 2 678273
-0.002313 0.000048 0.119710 0.313034 -0.047517 0.289651 -0.062500 1 0 0 0 0 0 2 679274
-0.002313 0.000048 0.119710 0.313041 -0.047509 0.289657 -0.062500 1 0 0 0 0 0 2 680268
-0.002313 0.000048 0.119710 0.313034 -0.047517 0.289651 -0.062500 1 0 0 0 0 0 2 681275
-0.002313 0.000048 0.119710 0.313053 -0.047513 0.289651 -0.062500 1 0 0 0 0 0 2 682274
-0.002313 0.000048 0.119710 0.313032 -0.047506 0.289644 -0.062500 1 0 0 0 0 0 2 683273
-0.002313 0.000048 0.119710 0.313041 -0.047508 0.289656 -0.062500 1 0 0 0 0 0 2 684270
-0.002313 0.000048 0.119710 0.313034 -0.047517 0.289651 -0.062500 1 0 0 0 0 0 2 685278
-0.002313 0.000048 0.119710 0.313041 -0.047509 0.289657 -0.062500 1 0 0 0 0 0 2 686279
-0.002313 0.000048 0.119710 0.313034 -0.047517 0.289651 -0.062500 1 0 0 0 0 0 2 687285
-0.002313 0.000048 0.119710 0.313045 -0.047521 0.289644 -0.062500 1 0 0 0 0 0 2 688280
-0.002313 0.000048 0.119710 0.313039 -0.047499 0.289649 -0.062500 1 0 0 0 0 0 2 689281
-0.002313 0.000048 0.119710 0.313042 -0.047507 0.289657 -0.062500 1 0 0 0 0 0 2 690264
-0.002313 0.000048 0.119710 0.313034 -0.047517 0.289651 -0.062500 1 0 0 0 0 0 2 691281
-0.002313 0.000048 0.119710 0.313033 -0.047518 0.289650 -0.062500 1 0 0 0 0 0 2 692265
-0.002313 0.000048 0.119710 0.313041 -0.047510 0.289657 -0.062500 1 0 0 0 0 0 2 693284
-0.002313 0.000048 0.119710 0.313046 -0.047521 0.289645 -0.062500 1 0 0 0 0 0 2 694263
-0.002313 0.000048 0.119710 0.313039 -0.047499 0.289650 -0.062500 1 0 0 0 0 0 2 695281
-0.002313 0.000048 0.119710 0.313034 -0.047516 0.289650 -0.062500 1 0 0 0 0 0 2 696282
-0.002313 0.000048 0.119710 0.313041 -0.047509 0.289657 -0.062500 1 0 0 0 0 0 2 697325
-0.002313 0.000048 0.119710 0.313034 -0.047517 0.289651 -0.062500 1 0 0 0 0 0 2 698339
-0.002313 0.000048 0.119710 0.313041 -0.047510 0.289657 -0.062500 1 0 0 0 0 0 2 699338
-0.002313 0.000048 0.119710 0.313046 -0.047521 0.289645 -0.062500 1 0 0 0 0 0 2 700337
-0.002313 0.000048 0.119710 0.313039 -0.047498 0.289650 -0.062500 1 0 0 0 0 0 2 701324
-0.002313 0.000048 0.119710 0.313034 -0.047516 0.289650 -0.062500 1 0 0 0 0 0 2 702337
-0.002313 0.000048 0.119710 0.313041 -0.047509 0.289657 -0.062500 1 0 0 0 0 0 2 703322
-0.002313 0.000048 0.119710 0.313034 -0.047517 0.289651 -0.062500 1 0 0 0 0 0 2 704338
-0.002313 0.000048 0.119710 0.313041 -0.047510 0.289657 -0.062500 1 0 0 0 0 0 2 705256
-0.002313 0.000048 0.119710 0.313046 -0.047520 0.289645 -0.062500 1 0 0 0 0 0 2 706256
-0.002313 0.000048 0.119710 0.313039 -0.047498 0.289650 -0.062500 1 0 0 0 0 0 2 707267
-0.002313 0.000048 0.119710 0.313034 -0.047516 0.289650 -0.062500 1 0 0 0 0 0 2 708255
-0.002313 0.000048 0.119710 0.313041 -0.047509 0.289657 -0.062500 1 0 0 0 0 0 2 709265
-0.002313 0.000048 0.119710 0.313034 -0.047517 0.289651 -0.062500 1 0 0 0 0 0 2 710255
-0.002313 0.000048 0.119710 0.313041 -0.047510 0.289657 -0.062500 1 0 0 0 0 0 2 711266
-0.002313 0.000048 0.119710 0.313042 -0.047509 0.289638 -0.062500 1 0 0 0 0 0 2 712256
-0.002313 0.000048 0.119710 0.313042 -0.047508 0.289655 -0.062500 1 0 0 0 0 0 2 713258
-0.002313 0.000048 0.119710 0.313034 -0.047517 0.289651 -0.062500 1 0 0 0 0 0 2 714267
-0.002313 0.000048 0.119710 0.313041 -0.047509 0.289657 -0.062500 1 0 0 0 0 0 2 715260
-0.002313 0.000048 0.119710 0.313034 -0.047517 0.289651 -0.062500 1 0 0 0 0 0 2 716263
-0.002313 0.000048 0.119710 0.313041 -0.047510 0.289657 -0.062500 1 0 0 0 0 0 2 717289
-0.002313 0.000048 0.119710 0.313043 -0.047509 0.289638 -0.062500 1 0 0 0 0 0 2 718268
-0.002313 0.000048 0.119710 0.313042 -0.047508 0.289656 -0.062500 1 0 0 0 0 0 2 719263
-0.002313 0.000048 0.119710 0.313034 -0.047517 0.289651 -0.062500 1 0 0 0 0 0 2 720257
-0.002313 0.000048 0.119710 0.313041 -0.047509 0.289657 -0.062500 1 0 0 0 0 0 2 721251
-0.002313 0.000048 0.119710 0.313034 -0.047517 0.289651 -0.062500 1 0 0 0 0 0 2 722246
-0.002313 0.000048 0.119710 0.313041 -0.047509 0.289657 -0.062500 1 0 0 0 0 0 2 723266
-0.002313 0.000048 0.119710 0.313043 -0.047508 0.289638 -0.062500 1 0 0 0 0 0 2 724268
-0.002313 0.000048 0.119710 0.313042 -0.047508 0.289656 -0.062500 1 0 0 0 0 0 2 725251
-0.002313 0.000048 0.119710 0.313034 -0.047517 0.289651 -0.062500 1 0 0 0 0 0 2 726261
-0.002313 0.000048 0.119710 0.313041 -0.047509 0.289657 -0.062500 1 0 0 0 0 0 2 727261
-0.002313 0.000048 0.119710 0.313034 -0.047517 0.289651 -0.062500 1 0 0 0 0 0 2 728262
-0.002313 0.000048 0.119710 0.313033 -0.047518 0.289650 -0.062500 1 0 0 0 0 0 2 729262
-0.002313 0.000048 0.119710 0.313041 -0.047510 0.289657 -0.062500 1 0 0 0 0 0 2 730262
-0.002313 0.000048 0.119710 0.313042 -0.047509 0.289638 -0.062500 1 0 0 0 0 0 2 731262
-0.002313 0.000048 0.119710 0.313042 -0.047509 0.289655 -0.062500 1 0 0 0 0 0 2 732268
-0.002313 0.000048 0.119710 0.313034 -0.047517 0.289651 -0.062500 1 0 0 0 0 0 2 733264
-0.002313 0.000048 0.119710 0.313041 -0.047510 0.289657 -0.062500 1 0 0 0 0 0 2 734266
-0.002313 0.000048 0.119710 0.313034 -0.047518 0.289651 -0.062500 1 0 0 0 0 0 2 735258
-0.002313 0.000048 0.119710 0.313041 -0.047510 0.289657 -0.062500 1 0 0 0 0 0 2 736262
-0.002313 0.000048 0.119710 0.313042 -0.047509 0.289638 -0.062500 1 0 0 0 0 0 2 737261
-0.002313 0.000048 0.119710 0.313042 -0.047509 0.289656 -0.062500 1 0 0 0 0 0 2 738262
-0.002313 0.000048 0.119710 0.313034 -0.047517 0.289651 -0.062500 1 0 0 0 0 0 2 739258
-0.002313 0.000048 0.119710 0.313041 -0.047510 0.289657 -0.062500 1 0 0 0 0 0 2 740261
-0.002313 0.000048 0.119710 0.313034 -0.047517 0.289651 -0.062500 1 0 0 0 0 0 2 741261
-0.002313 0.000048 0.119710 0.313041 -0.047510 0.289657 -0.062500 1 0 0 0 0 0 2 742261
-0.002313 0.000048 0.119710 0.313042 -0.047509 0.289638 -0.062500 1 0 0 0 0 0 2 743259
-0.002313 0.000048 0.119710 0.313042 -0.047508 0.289656 -0.062500 1 0 0 0 0 0 2 744260
-0.002313 0.000048 0.119710 0.313034 -0.047517 0.289651 -0.062500 1 0 0 0 0 0 2 745260
-0.002313 0.000048 0.119710 0.313041 -0.047509 0.289657 -0.062500 1 0 0 0 0 0 2 746259
-0.002313 0.000048 0.119710 0.313034 -0.047517 0.289651 -0.062500 1 0 0 0 0 0 2 747242
-0.002313 0.000048 0.119710 0.313041 -0.047510 0.289657 -0.062500 1 0 0 0 0 0 2 748259
-0.002313 0.000048 0.119710 0.313042 -0.047509 0.289638 -0.062500 1 0 0 0 0 0 2 749262
-0.002313 0.000048 0.119710 0.313042 -0.047508 0.289656 -0.062500 1 0 0 0 0 0 2 750250
-0.002313 0.000048 0.119710 0.313034 -0.047517 0.289651 -0.062500 1 0 0 0 0 0 2 751258
-0.002313 0.000048 0.119710 0.313041 -0.047509 0.289657 -0.062500 1 0 0 0 0 0 2 752260
-0.002313 0.000048 0.119710 0.313034 -0.047517 0.289651 -0.062500 1 0 0 0 0 0 2 753261
-0.002313 0.000048 0.119710 0.313041 -0.047510 0.289657 -0.062500 1 0 0 0 0 0 2 754260
-0.002313 0.000048 0.119710 0.313042 -0.047509 0.289638 -0.062500 1 0 0 0 0 0 2 755258
-0.002313 0.000048 0.119710 0.313042 -0.047508 0.289656 -0.062500 1 0 0 0 0 0 2 756255
-0.002313 0.000048 0.119710 0.313034 -0.047517 0.289651 -0.062500 1 0 0 0 0 0 2 757263
-0.002313 0.000048 0.119710 0.313041 -0.047509 0.289657 -0.062500 1 0 0 0 0 0 2 758264
-0.002313 0.000048 0.119710 0.313034 -0.047517 0.289651 -0.062500 1 0 0 0 0 0 2 759260
-0.002313 0.000048 0.119710 0.313041 -0.047510 0.289658 -0.062500 1 0 0 0 0 0 2 760259
-0.002313 0.000048 0.119710 0.313043 -0.047509 0.289638 -0.062500 1 0 0 0 0 0 2 761262
-0.002313 0.000048 0.119710 0.313042 -0.047508 0.289656 -0.062500 1 0 0 0 0 0 2 762259
-0.002313 0.000048 0.119710 0.313034 -0.047517 0.289651 -0.062500 1 0 0 0 0 0 2 763260
-0.002313 0.000048 0.119710 0.313041 -0.047509 0.289657 -0.062500 1 0 0 0 0 0 2 764260
-0.002313 0.000048 0.119710 0.313034 -0.047517 0.289651 -0.062500 1 0 0 0 0 0 2 765260
-0.002313 0.000048 0.119710 0.313033 -0.047518 0.289650 -0.062500 1 0 0 0 0 0 2 766258
-0.002313 0.000048 0.119710 0.313050 -0.047501 0.289644 -0.062500 1 0 0 0 0 0 2 767260
-0.002313 0.000048 0.119710 0.313043 -0.047508 0.289656 -0.062500 1 0 0 0 0 0 2 768260
-0.002308 0.000029 0.119721 0.239521 0.205322 0.141406 -0.062500 1 0 0 0 0 0 2 769251
-0.002305 0.000020 0.119725 0.262871 0.120455 0.213931 -0.062500 1 0 0 0 0 0 2 770257
-0.002304 0.000016 0.119726 0.281351 0.056886 0.251443 -0.062500 1 0 0 0 0 0 2 771249
-0.002303 0.000014 0.119726 0.291532 0.022979 0.265686 -0.062500 1 0 0 0 0 0 2 772258
-0.002303 0.000013 0.119726 0.296824 0.005804 0.270739 -0.062500 1 0 0 0 0 0 2 773250
-0.002302 0.000012 0.119727 0.299512 -0.002793 0.272507 -0.062500 1 0 0 0 0 0 2 774259
-0.002302 0.000012 0.119727 0.300862 -0.007079 0.273125 -0.062500 1 0 0 0 0 0 2 775249
-0.002302 0.000012 0.119727 0.301556 -0.009242 0.273326 -0.062500 1 0 0 0 0 0 2 776258
-0.002302 0.000011 0.119727 0.301890 -0.010327 0.273410 -0.062500 1 0 0 0 0 0 2 777256
-0.002302 0.000011 0.119727 0.302072 -0.010852 0.273436 -0.062500 1 0 0 0 0 0 2 778263
-0.002302 0.000011 0.119727 0.302156 -0.011122 0.273440 -0.062500 1 0 0 0 0 0 2 779254
-0.002302 0.000011 0.119727 0.302208 -0.011254 0.273441 -0.062500 1 0 0 0 0 0 2 780388
-0.002302 0.000011 0.119727 0.302220 -0.011327 0.273448 -0.062500 1 0 0 0 0 0 2 781262
-0.002302 0.000011 0.119727 0.302239 -0.011358 0.273457 -0.062500 1 0 0 0 0 0 2 782276
-0.002302 0.000011 0.119727 0.302245 -0.011370 0.273444 -0.062500 1 0 0 0 0 0 2 783264
-0.002302 0.000011 0.119727 0.302249 -0.011382 0.273450 -0.062500 1 0 0 0 0 0 2 784385
-0.002302 0.000011 0.119727 0.302241 -0.011392 0.273444 -0.062500 1 0 0 0 0 0 2 785395
-0.002302 0.000011 0.119727 0.302248 -0.011384 0.273450 -0.062500 1 0 0 0 0 0 2 786386
-0.002302 0.000011 0.119727 0.302240 -0.011392 0.273443 -0.062500 1 0 0 0 0 0 2 787263
-0.002302 0.000011 0.119727 0.302260 -0.011386 0.273443 -0.062500 1 0 0 0 0 0 2 788384
-0.002302 0.000011 0.119727 0.302242 -0.011392 0.273442 -0.062500 1 0 0 0 0 0 2 789378
-0.002302 0.000011 0.119727 0.302251 -0.011395 0.273456 -0.062500 1 0 0 0 0 0 2 790397
-0.002302 0.000011 0.119727 0.302241 -0.011393 0.273444 -0.062500 1 0 0 0 0 0 2 791265
-0.002302 0.000011 0.119727 0.302248 -0.011384 0.273450 -0.062500 1 0 0 0 0 0 2 792375
-0.002302 0.000011 0.119727 0.302240 -0.011391 0.273443 -0.062500 1 0 0 0 0 0 2 793272
-0.002302 0.000011 0.119727 0.302251 -0.011395 0.273456 -0.062500 1 0 0 0 0 0 2 794398
-0.002302 0.000011 0.119727 0.302253 -0.011395 0.273438 -0.062500 1 0 0 0 0 0 2 795269
-0.002302 0.000011 0.119727 0.302249 -0.011384 0.273449 -0.062500 1 0 0 0 0 0 2 796365
-0.002302 0.000011 0.119727 0.302241 -0.011391 0.273443 -0.062500 1 0 0 0 0 0 2 797394
-0.002302 0.000011 0.119727 0.302251 -0.011395 0.273456 -0.062500 1 0 0 0 0 0 2 798396
-0.002302 0.000011 0.119727 0.302241 -0.011393 0.273444 -0.062500 1 0 0 0 0 0 2 799398
-0.002302 0.000011 0.119727 0.302248 -0.011383 0.273450 -0.062500 1 0 0 0 0 0 2 800274
-0.002302 0.000011 0.119727 0.302240 -0.011391 0.273443 -0.062500 1 0 0 0 0 0 2 801258
-0.002302 0.000011 0.119727 0.302263 -0.011398 0.273450 -0.062500 1 0 0 0 0 0 2 802372
-0.002302 0.000011 0.119727 0.302242 -0.011393 0.273443 -0.062500 1 0 0 0 0 0 2 803393
-0.002302 0.000011 0.119727 0.302248 -0.011383 0.273450 -0.062500 1 0 0 0 0 0 2 804395
-0.002302 0.000011 0.119727 0.302240 -0.011391 0.273443 -0.062500 1 0 0 0 0 0 2 805395
-0.002302 0.000011 0.119727 0.302251 -0.011395 0.273456 -0.062500 1 0 0 0 0 0 2 806394
-0.002302 0.000011 0.119727 0.302253 -0.011395 0.273438 -0.062500 1 0 0 0 0 0 2 807392
-0.002302 0.000011 0.119727 0.302249 -0.011384 0.273449 -0.062500 1 0 0 0 0 0 2 808394
-0.002302 0.000011 0.119727 0.302241 -0.011391 0.273443 -0.062500 1 0 0 0 0 0 2 809394
-0.002302 0.000011 0.119727 0.302251 -0.011395 0.273456 -0.062500 1 0 0 0 0 0 2 810395
-0.002302 0.000011 0.119727 0.302241 -0.011392 0.273444 -0.062500 1 0 0 0 0 0 2 811383
-0.002302 0.000011 0.119727 0.302239 -0.011392 0.273443 -0.062500 1 0 0 0 0 0 2 812263
-0.002302 0.000011 0.119727 0.302247 -0.011383 0.273449 -0.062500 1 0 0 0 0 0 2 813374
-0.002302 0.000011 0.119727 0.302255 -0.011406 0.273444 -0.062500 1 0 0 0 0 0 2 814396
-0.002302 0.000011 0.119727 0.302249 -0.011385 0.273449 -0.062500 1 0 0 0 0 0 2 815393
-0.002302 0.000011 0.119727 0.302240 -0.011391 0.273443 -0.062500 1 0 0 0 0 0 2 816394
-0.002302 0.000011 0.119727 0.302251 -0.011395 0.273456 -0.062500 1 0 0 0 0 0 2 817263
-0.002302 0.000011 0.119727 0.302253 -0.011396 0.273438 -0.062500 1 0 0 0 0 0 2 818395
-0.002302 0.000011 0.119727 0.302249 -0.011384 0.273449 -0.062500 1 0 0 0 0 0 2 819394
-0.002302 0.000011 0.119727 0.302241 -0.011391 0.273443 -0.062500 1 0 0 0 0 0 2 820394
-0.002302 0.000011 0.119727 0.302251 -0.011395 0.273456 -0.062500 1 0 0 0 0 0 2 821379
-0.002302 0.000011 0.119727 0.302241 -0.011393 0.273444 -0.062500 1 0 0 0 0 0 2 822382
-0.002302 0.000011 0.119727 0.302248 -0.011384 0.273450 -0.062500 1 0 0 0 0 0 2 823390
-0.002302 0.000011 0.119727 0.302240 -0.011391 0.273443 -0.062500 1 0 0 0 0 0 2 824396
-0.002302 0.000011 0.119727 0.302251 -0.011395 0.273456 -0.062500 1 0 0 0 0 0 2 825395
-0.002302 0.000011 0.119727 0.302253 -0.011396 0.273438 -0.062500 1 0 0 0 0 0 2 826393
-0.002302 0.000011 0.119727 0.302249 -0.011384 0.273449 -0.062500 1 0 0 0 0 0 2 827394
-0.002302 0.000011 0.119727 0.302240 -0.011391 0.273443 -0.062500 1 0 0 0 0 0 2 828392
-0.002302 0.000011 0.119727 0.302251 -0.011395 0.273456 -0.062500 1 0 0 0 0 0 2 829388
-0.002302 0.000011 0.119727 0.302241 -0.011393 0.273444 -0.062500 1 0 0 0 0 0 2 830364
-0.002302 0.000011 0.119727 0.302260 -0.011386 0.273443 -0.062500 1 0 0 0 0 0 2 831392
-0.002302 0.000011 0.119727 0.302242 -0.011391 0.273442 -0.062500 1 0 0 0 0 0 2 832395
-0.002302 0.000011 0.119727 0.302251 -0.011395 0.273456 -0.062500 1 0 0 0 0 0 2 833394
-0.002302 0.000011 0.119727 0.302241 -0.011393 0.273444 -0.062500 1 0 0 0 0 0 2 834378
-0.002302 0.000011 0.119727 0.302248 -0.011384 0.273450 -0.062500 1 0 0 0 0 0 2 835386
-0.002302 0.000011 0.119727 0.302240 -0.011391 0.273443 -0.062500 1 0 0 0 0 0 2 836378
-0.002302 0.000011 0.119727 0.302251 -0.011395 0.273456 -0.062500 1 0 0 0 0 0 2 837260
-0.002302 0.000011 0.119727 0.302253 -0.011395 0.273438 -0.062500 1 0 0 0 0 0 2 838377
-0.002302 0.000011 0.119727 0.302249 -0.011384 0.273449 -0.062500 1 0 0 0 0 0 2 839386
-0.002302 0.000011 0.119727 0.302241 -0.011391 0.273443 -0.062500 1 0 0 0 0 0 2 840377
-0.002302 0.000011 0.119727 0.302251 -0.011395 0.273456 -0.062500 1 0 0 0 0 0 2 841386
-0.002302 0.000011 0.119727 0.302241 -0.011392 0.273444 -0.062500 1 0 0 0 0 0 2 842377
-0.002302 0.000011 0.119727 0.302247 -0.011383 0.273450 -0.062500 1 0 0 0 0 0 2 843388
-0.002302 0.000011 0.119727 0.302252 -0.011394 0.273437 -0.062500 1 0 0 0 0 0 2 844378
-0.002302 0.000011 0.119727 0.302252 -0.011395 0.273455 -0.062500 1 0 0 0 0 0 2 845261
-0.002302 0.000011 0.119727 0.302241 -0.011392 0.273444 -0.062500 1 0 0 0 0 0 2 846385
-0.002302 0.000011 0.119727 0.302248 -0.011383 0.273450 -0.062500 1 0 0 0 0 0 2 847392
-0.002302 0.000011 0.119727 0.302240 -0.011391 0.273443 -0.062500 1 0 0 0 0 0 2 848386
-0.002302 0.000011 0.119727 0.302251 -0.011395 0.273456 -0.062500 1 0 0 0 0 0 2 849396
-0.002302 0.000011 0.119727 0.302253 -0.011395 0.273438 -0.062500 1 0 0 0 0 0 2 850386
-0.002302 0.000011 0.119727 0.302249 -0.011384 0.273449 -0.062500 1 0 0 0 0 0 2 851377
-0.002302 0.000011 0.119727 0.302241 -0.011391 0.273443 -0.062500 1 0 0 0 0 0 2 852384
-0.002302 0.000011 0.119727 0.302251 -0.011395 0.273456 -0.062500 1 0 0 0 0 0 2 853394
-0.002302 0.000011 0.119727 0.302241 -0.011392 0.273444 -0.062500 1 0 0 0 0 0 2 854390
-0.002302 0.000011 0.119727 0.302239 -0.011392 0.273443 -0.062500 1 0 0 0 0 0 2 855398
-0.002302 0.000011 0.119727 0.302250 -0.011395 0.273456 -0.062500 1 0 0 0 0 0 2 856366
-0.002302 0.000011 0.119727 0.302252 -0.011396 0.273438 -0.062500 1 0 0 0 0 0 2 857395
-0.002302 0.000011 0.119727 0.302249 -0.011384 0.273449 -0.062500 1 0 0 0 0 0 2 858363
-0.002302 0.000011 0.119727 0.302240 -0.011391 0.273443 -0.062500 1 0 0 0 0 0 2 859394
-0.002302 0.000011 0.119727 0.302251 -0.011395 0.273456 -0.062500 1 0 0 0 0 0 2 860393
-0.002302 0.000011 0.119727 0.302240 -0.011393 0.273444 -0.062500 1 0 0 0 0 0 2 861390
-0.002302 0.000011 0.119727 0.302260 -0.011386 0.273443 -0.062500 1 0 0 0 0 0 2 862394
-0.002302 0.000011 0.119727 0.302242 -0.011392 0.273442 -0.062500 1 0 0 0 0 0 2 863393
-0.002302 0.000011 0.119727 0.302251 -0.011395 0.273456 -0.062500 1 0 0 0 0 0 2 864395
-0.002302 0.000011 0.119727 0.302241 -0.011393 0.273444 -0.062500 1 0 0 0 0 0 2 865397
-0.002302 0.000011 0.119727 0.302248 -0.011384 0.273450 -0.062500 1 0 0 0 0 0 2 866397
-0.002302 0.000011 0.119727 0.302240 -0.011391 0.273443 -0.062500 1 0 0 0 0 0 2 867385
-0.002302 0.000011 0.119727 0.302251 -0.011395 0.273456 -0.062500 1 0 0 0 0 0 2 868394
-0.002302 0.000011 0.119727 0.302253 -0.011395 0.273438 -0.062500 1 0 0 0 0 0 2 869395
-0.002302 0.000011 0.119727 0.302249 -0.011384 0.273449 -0.062500 1 0 0 0 0 0 2 870393
-0.002302 0.000011 0.119727 0.302240 -0.011391 0.273443 -0.062500 1 0 0 0 0 0 2 871392
-0.002302 0.000011 0.119727 0.302251 -0.011395 0.273456 -0.062500 1 0 0 0 0 0 2 872392
-0.002302 0.000011 0.119727 0.302240 -0.011393 0.273444 -0.062500 1 0 0 0 0 0 2 873392
-0.002302 0.000011 0.119727 0.302247 -0.011383 0.273450 -0.062500 1 0 0 0 0 0 2 874392
-0.002302 0.000011 0.119727 0.302252 -0.011394 0.273437 -0.062500 1 0 0 0 0 0 2 875392
-0.002302 0.000011 0.119727 0.302252 -0.011395 0.273456 -0.062500 1 0 0 0 0 0 2 876392
-0.002302 0.000011 0.119727 0.302241 -0.011393 0.273444 -0.062500 1 0 0 0 0 0 2 877390
-0.002302 0.000011 0.119727 0.302248 -0.011383 0.273450 -0.062500 1 0 0 0 0 0 2 878392
-0.002302 0.000011 0.119727 0.302240 -0.011391 0.273443 -0.062500 1 0 0 0 0 0 2 879378
-0.002302 0.000011 0.119727 0.302251 -0.011395 0.273456 -0.062500 1 0 0 0 0 0 2 880388
-0.002302 0.000011 0.119727 0.302253 -0.011395 0.273438 -0.062500 1 0 0 0 0 0 2 881393
-0.002302 0.000011 0.119727 0.302249 -0.011384 0.273449 -0.062500 1 0 0 0 0 0 2 882392
-0.002302 0.000011 0.119727 0.302241 -0.011391 0.273443 -0.062500 1 0 0 0 0 0 2 883390
-0.002302 0.000011 0.119727 0.302251 -0.011395 0.273456 -0.062500 1 0 0 0 0 0 2 884393
-0.002302 0.000011 0.119727 0.302241 -0.011392 0.273444 -0.062500 1 0 0 0 0 0 2 885393
-0.002302 0.000011 0.119727 0.302247 -0.011383 0.273450 -0.062500 1 0 0 0 0 0 2 886391
-0.002302 0.000011 0.119727 0.302252 -0.011394 0.273437 -0.062500 1 0 0 0 0 0 2 887393
-0.002302 0.000011 0.119727 0.302252 -0.011395 0.273456 -0.062500 1 0 0 0 0 0 2 888379
-0.002302 0.000011 0.119727 0.302241 -0.011392 0.273444 -0.062500 1 0 0 0 0 0 2 889386
-0.002302 0.000011 0.119727 0.302239 -0.011392 0.273443 -0.062500 1 0 0 0 0 0 2 890391
-0.002302 0.000011 0.119727 0.302251 -0.011395 0.273456 -0.062500 1 0 0 0 0 0 2 891367
-0.002302 0.000011 0.119727 0.302253 -0.011396 0.273438 -0.062500 1 0 0 0 0 0 2 892362
-0.002302 0.000011 0.119727 0.302249 -0.011384 0.273449 -0.062500 1 0 0 0 0 0 2 893392
-0.002302 0.000011 0.119727 0.302241 -0.011391 0.273443 -0.062500 1 0 0 0 0 0 2 894362
-0.002302 0.000011 0.119727 0.302251 -0.011395 0.273456 -0.062500 1 0 0 0 0 0 2 895392
-0.002302 0.000011 0.119727 0.302241 -0.011393 0.273444 -0.062500 1 0 0 0 0 0 2 896393
-0.002302 0.000011 0.119727 0.302260 -0.011387 0.273443 -0.062500 1 0 0 0 0 0 2 897393
-0.002302 0.000011 0.119727 0.302242 -0.011392 0.273442 -0.062500 1 0 0 0 0 0 2 898363
-0.002302 0.000011 0.119727 0.302251 -0.011395 0.273456 -0.062500 1 0 0 0 0 0 2 899372
-0.002302 0.000011 0.119727 0.302241 -0.011393 0.273444 -0.062500 1 0 0 0 0 0 2 900385
-0.002302 0.000011 0.119727 0.302248 -0.011384 0.273450 -0.062500 1 0 0 0 0 0 2 901385
-0.002302 0.000011 0.119727 0.302240 -0.011391 0.273443 -0.062500 1 0 0 0 0 0 2 902375
-0.002302 0.000011 0.119727 0.302251 -0.011395 0.273456 -0.062500 1 0 0 0 0 0 2 903384
-0.002302 0.000011 0.119727 0.302253 -0.011396 0.273438 -0.062500 1 0 0 0 0 0 2 904375
-0.002302 0.000011 0.119727 0.302249 -0.011384 0.273449 -0.062500 1 0 0 0 0 0 2 905385
-0.002302 0.000011 0.119727 0.302241 -0.011391 0.273443 -0.062500 1 0 0 0 0 0 2 906376
-0.002302 0.000011 0.119727 0.302251 -0.011395 0.273456 -0.062500 1 0 0 0 0 0 2 907384
-0.002302 0.000011 0.119727 0.302241 -0.011393 0.273444 -0.062500 1 0 0 0 0 0 2 908374
-0.002302 0.000011 0.119727 0.302260 -0.011386 0.273443 -0.062500 1 0 0 0 0 0 2 909384
-0.002302 0.000011 0.119727 0.302242 -0.011391 0.273442 -0.062500 1 0 0 0 0 0 2 910375
-0.002302 0.000011 0.119727 0.302251 -0.011395 0.273456 -0.062500 1 0 0 0 0 0 2 911384
-0.002302 0.000011 0.119727 0.302241 -0.011393 0.273444 -0.062500 1 0 0 0 0 0 2 912393
-0.002302 0.000011 0.119727 0.302248 -0.011384 0.273450 -0.062500 1 0 0 0 0 0 2 913399
-0.002302 0.000011 0.119727 0.302240 -0.011391 0.273443 -0.062500 1 0 0 0 0 0 2 914384
-0.002302 0.000011 0.119727 0.302251 -0.011395 0.273456 -0.062500 1 0 0 0 0 0 2 915378
-0.002302 0.000011 0.119727 0.302253 -0.011395 0.273438 -0.062500 1 0 0 0 0 0 2 916384
-0.002302 0.000011 0.119727 0.302249 -0.011384 0.273449 -0.062500 1 0 0 0 0 0 2 917388
-0.002302 0.000011 0.119727 0.302241 -0.011391 0.273443 -0.062500 1 0 0 0 0 0 2 918363
-0.002302 0.000011 0.119727 0.302251 -0.011395 0.273456 -0.062500 1 0 0 0 0 0 2 919396
-0.002302 0.000011 0.119727 0.302241 -0.011392 0.273444 -0.062500 1 0 0 0 0 0 2 920593
-0.002302 0.000011 0.119727 0.302248 -0.011383 0.273450 -0.062500 1 0 0 0 0 0 2 921391
-0.002302 0.000011 0.119727 0.302240 -0.011391 0.273443 -0.062500 1 0 0 0 0 0 2 922394
-0.002302 0.000011 0.119727 0.302263 -0.011397 0.273450 -0.062500 1 0 0 0 0 0 2 923392
-0.002302 0.000011 0.119727 0.302242 -0.011393 0.273443 -0.062500 1 0 0 0 0 0 2 924392
-0.002302 0.000011 0.119727 0.302248 -0.011383 0.273450 -0.062500 1 0 0 0 0 0 2 925374
-0.002302 0.000011 0.119727 0.302240 -0.011391 0.273443 -0.062500 1 0 0 0 0 0 2 926395
-0.002302 0.000011 0.119727 0.302251 -0.011395 0.273456 -0.062500 1 0 0 0 0 0 2 927389
-0.002302 0.000011 0.119727 0.302240 -0.011392 0.273444 -0.062500 1 0 0 0 0 0 2 928392
-0.002302 0.000011 0.119727 0.302251 -0.011395 0.273436 -0.062500 1 0 0 0 0 0 2 929391
-0.002302 0.000011 0.119727 0.302252 -0.011396 0.273455 -0.062500 1 0 0 0 0 0 2 930398
-0.002302 0.000011 0.119727 0.302241 -0.011393 0.273444 -0.062500 1 0 0 0 0 0 2 931395
-0.002302 0.000011 0.119727 0.302248 -0.011384 0.273450 -0.062500 1 0 0 0 0 0 2 932391
-0.002302 0.000011 0.119727 0.302240 -0.011391 0.273443 -0.062500 1 0 0 0 0 0 2 933391
-0.002302 0.000011 0.119727 0.302251 -0.011395 0.273456 -0.062500 1 0 0 0 0 0 2 934392
-0.002302 0.000011 0.119727 0.302253 -0.011396 0.273438 -0.062500 1 0 0 0 0 0 2 935389
-0.002302 0.000011 0.119727 0.302249 -0.011384 0.273449 -0.062500 1 0 0 0 0 0 2 936388
-0.002302 0.000011 0.119727 0.302240 -0.011391 0.273443 -0.062500 1 0 0 0 0 0 2 937389
-0.002302 0.000011 0.119727 0.302251 -0.011395 0.273456 -0.062500 1 0 0 0 0 0 2 938388
-0.002302 0.000011 0.119727 0.302240 -0.011393 0.273444 -0.062500 1 0 0 0 0 0 2 939388
-0.002302 0.000011 0.119727 0.302260 -0.011386 0.273443 -0.062500 1 0 0 0 0 0 2 940389
-0.002302 0.000011 0.119727 0.302242 -0.011392 0.273442 -0.062500 1 0 0 0 0 0 2 941362
-0.002302 0.000011 0.119727 0.302251 -0.011395 0.273456 -0.062500 1 0 0 0 0 0 2 942392
-0.002302 0.000011 0.119727 0.302241 -0.011393 0.273444 -0.062500 1 0 0 0 0 0 2 943360
-0.002302 0.000011 0.119727 0.302248 -0.011384 0.273450 -0.062500 1 0 0 0 0 0 2 944390
-0.002302 0.000011 0.119727 0.302240 -0.011391 0.273443 -0.062500 1 0 0 0 0 0 2 945391
-0.002302 0.000011 0.119727 0.302251 -0.011395 0.273456 -0.062500 1 0 0 0 0 0 2 946387
-0.002302 0.000011 0.119727 0.302253 -0.011395 0.273438 -0.062500 1 0 0 0 0 0 2 947390
-0.002302 0.000011 0.119727 0.302249 -0.011384 0.273449 -0.062500 1 0 0 0 0 0 2 948387
-0.002302 0.000011 0.119727 0.302241 -0.011391 0.273443 -0.062500 1 0 0 0 0 0 2 949389
-0.002302 0.000011 0.119727 0.302251 -0.011395 0.273456 -0.062500 1 0 0 0 0 0 2 950359
-0.002302 0.000011 0.119727 0.302241 -0.011393 0.273444 -0.062500 1 0 0 0 0 0 2 951384
-0.002302 0.000011 0.119727 0.302247 -0.011383 0.273450 -0.062500 1 0 0 0 0 0 2 952386
-0.002302 0.000011 0.119727 0.302252 -0.011394 0.273437 -0.062500 1 0 0 0 0 0 2 953467
-0.002302 0.000011 0.119727 0.302252 -0.011395 0.273455 -0.062500 1 0 0 0 0 0 2 954466
-0.002302 0.000011 0.119727 0.302241 -0.011393 0.273444 -0.062500 1 0 0 0 0 0 2 955455
-0.002302 0.000011 0.119727 0.302248 -0.011383 0.273450 -0.062500 1 0 0 0 0 0 2 956464
-0.002302 0.000011 0.119727 0.302240 -0.011391 0.273443 -0.062500 1 0 0 0 0 0 2 957434
-0.002302 0.000011 0.119727 0.302251 -0.011395 0.273456 -0.062500 1 0 0 0 0 0 2 958433
-0.002302 0.000011 0.119727 0.302253 -0.011395 0.273438 -0.062500 1 0 0 0 0 0 2 959430
-0.002302 0.000011 0.119727 0.302249 -0.011384 0.273449 -0.062500 1 0 0 0 0 0 2 960432
-0.002302 0.000011 0.119727 0.302241 -0.011391 0.273443 -0.062500 1 0 0 0 0 0 2 961466
-0.002302 0.000011 0.119727 0.302251 -0.011395 0.273456 -0.062500 1 0 0 0 0 0 2 962457
-0.002302 0.000011 0.119727 0.302241 -0.011392 0.273444 -0.062500 1 0 0 0 0 0 2 963462
-0.002302 0.000011 0.119727 0.302239 -0.011392 0.273443 -0.062500 1 0 0 0 0 0 2 964435
-0.002302 0.000011 0.119727 0.302247 -0.011383 0.273449 -0.062500 1 0 0 0 0 0 2 965446
-0.002302 0.000011 0.119727 0.302264 -0.011397 0.273451 -0.062500 1 0 0 0 0 0 2 966462
-0.002302 0.000011 0.119727 0.302242 -0.011393 0.273443 -0.062500 1 0 0 0 0 0 2 967474
-0.002302 0.000011 0.119727 0.302240 -0.011392 0.273442 -0.062500 1 0 0 0 0 0 2 968454
-0.002302 0.000011 0.119727 0.302251 -0.011395 0.273456 -0.062500 1 0 0 0 0 0 2 969440
-0.002302 0.000011 0.119727 0.302253 -0.011396 0.273438 -0.062500 1 0 0 0 0 0 2 970454
-0.002302 0.000011 0.119727 0.302249 -0.011384 0.273449 -0.062500 1 0 0 0 0 0 2 971439
-0.002302 0.000011 0.119727 0.302241 -0.011391 0.273443 -0.062500 1 0 0 0 0 0 2 972455
-0.002302 0.000011 0.119727 0.302251 -0.011395 0.273456 -0.062500 1 0 0 0 0 0 2 973440
-0.002302 0.000011 0.119727 0.302241 -0.011393 0.273444 -0.062500 1 0 0 0 0 0 2 974456
-0.002302 0.000011 0.119727 0.302247 -0.011384 0.273450 -0.062500 1 0 0 0 0 0 2 975440
-0.002302 0.000011 0.119727 0.302240 -0.011391 0.273443 -0.062500 1 0 0 0 0 0 2 976453
-0.002302 0.000011 0.119727 0.302251 -0.011395 0.273456 -0.062500 1 0 0 0 0 0 2 977440
-0.002302 0.000011 0.119727 0.302252 -0.011395 0.273438 -0.062500 1 0 0 0 0 0 2 978454
-0.002302 0.000011 0.119727 0.302249 -0.011384 0.273449 -0.062500 1 0 0 0 0 0 2 979438
-0.002302 0.000011 0.119727 0.302240 -0.011391 0.273443 -0.062500 1 0 0 0 0 0 2 980455
-0.002302 0.000011 0.119727 0.302251 -0.011395 0.273456 -0.062500 1 0 0 0 0 0 2 981373
-0.002302 0.000011 0.119727 0.302240 -0.011393 0.273444 -0.062500 1 0 0 0 0 0 2 982382
-0.002302 0.000011 0.119727 0.302260 -0.011386 0.273443 -0.062500 1 0 0 0 0 0 2 983374
-0.002302 0.000011 0.119727 0.302242 -0.011391 0.273442 -0.062500 1 0 0 0 0 0 2 984373
-0.002302 0.000011 0.119727 0.302251 -0.011395 0.273456 -0.062500 1 0 0 0 0 0 2 985383
-0.002302 0.000011 0.119727 0.302241 -0.011393 0.273444 -0.062500 1 0 0 0 0 0 2 986373
-0.002302 0.000011 0.119727 0.302248 -0.011383 0.273450 -0.062500 1 0 0 0 0 0 2 987382
-0.002302 0.000011 0.119727 0.302240 -0.011391 0.273443 -0.062500 1 0 0 0 0 0 2 988372
-0.002302 0.000011 0.119727 0.302251 -0.011395 0.273456 -0.062500 1 0 0 0 0 0 2 989381
-0.002315 -0.000002 0.119716 0.479879 0.179154 0.424563 -0.062500 1 0 0 0 0 0 2 990388
-0.002321 -0.000009 0.119712 0.421542 0.115204 0.350728 -0.062500 1 0 0 0 0 0 2 991396
-0.002325 -0.000012 0.119711 0.376904 0.067297 0.312474 -0.062500 1 0 0 0 0 0 2 992383
-0.002326 -0.000014 0.119710 0.352774 0.041758 0.297926 -0.062500 1 0 0 0 0 0 2 993361
-0.002327 -0.000015 0.119710 0.340422 0.028818 0.292748 -0.062500 1 0 0 0 0 0 2 994381
-0.002327 -0.000015 0.119710 0.334190 0.022334 0.290948 -0.062500 1 0 0 0 0 0 2 995506
-0.002328 -0.000016 0.119710 0.331059 0.019086 0.290308 -0.062500 1 0 0 0 0 0 2 996388
-0.002328 -0.000016 0.119710 0.329492 0.017456 0.290101 -0.062500 1 0 0 0 0 0 2 997381
-0.002328 -0.000016 0.119710 0.328698 0.016653 0.290023 -0.062500 1 0 0 0 0 0 2 998391
-0.002328 -0.000016 0.119710 0.328308 0.016245 0.289987 -0.062500 1 0 0 0 0 0 2 999387
-0.002328 -0.000016 0.119710 0.328105 0.016032 0.289991 -0.062500 1 0 0 0 0 0 3 392
-0.002328 -0.000016 0.119710 0.328011 0.015933 0.289983 -0.062500 1 0 0 0 0 0 3 1388
-0.002328 -0.000016 0.119710 0.327953 0.015887 0.289974 -0.062500 1 0 0 0 0 0 3 2387
-0.002328 -0.000016 0.119710 0.327932 0.015868 0.289979 -0.062500 1 0 0 0 0 0 3 3389
-0.002328 -0.000016 0.119710 0.327927 0.015847 0.289979 -0.062500 1 0 0 0 0 0 3 4389
-0.002328 -0.000016 0.119710 0.327907 0.015839 0.289979 -0.062500 1 0 0 0 0 0 3 5390
-0.002328 -0.000016 0.119710 0.327913 0.015848 0.289986 -0.062500 1 0 0 0 0 0 3 6389
-0.002328 -0.000016 0.119710 0.327905 0.015840 0.289980 -0.062500 1 0 0 0 0 0 3 7391
-0.002328 -0.000016 0.119710 0.327908 0.015828 0.289986 -0.062500 1 0 0 0 0 0 3 8392
-0.002328 -0.000016 0.119710 0.327917 0.015835 0.289973 -0.062500 1 0 0 0 0 0 3 9389
-0.002328 -0.000016 0.119710 0.327906 0.015839 0.289978 -0.062500 1 0 0 0 0 0 3 10385
-0.002328 -0.000016 0.119710 0.327905 0.015839 0.289979 -0.062500 1 0 0 0 0 0 3 11386
-0.002328 -0.000016 0.119710 0.327908 0.015828 0.289985 -0.062500 1 0 0 0 0 0 3 12387
-0.002328 -0.000016 0.119710 0.327905 0.015838 0.289980 -0.062500 1 0 0 0 0 0 3 13389
-0.002323 -0.000034 0.119721 0.254368 0.268839 0.141925 -0.062500 1 0 0 0 0 0 3 14387
-0.002320 -0.000043 0.119724 0.277731 0.183878 0.214358 -0.062500 1 0 0 0 0 0 3 15387
-0.002319 -0.000047 0.119726 0.296198 0.120259 0.251818 -0.062500 1 0 0 0 0 0 3 16382
-0.002318 -0.000050 0.119726 0.306389 0.086342 0.266040 -0.062500 1 0 0 0 0 0 3 17388
-0.002317 -0.000051 0.119726 0.311679 0.069171 0.271093 -0.062500 1 0 0 0 0 0 3 18388
-0.002317 -0.000051 0.119726 0.314376 0.060582 0.272863 -0.062500 1 0 0 0 0 0 3 19387
-0.002317 -0.000052 0.119726 0.315735 0.056272 0.273471 -0.062500 1 0 0 0 0 0 3 20387
-0.002317 -0.000052 0.119726 0.316415 0.054121 0.273690 -0.062500 1 0 0 0 0 0 3 21359
-0.002317 -0.000052 0.119726 0.316768 0.053043 0.273756 -0.062500 1 0 0 0 0 0 3 22384
-0.002317 -0.000052 0.119726 0.316932 0.052512 0.273778 -0.062500 1 0 0 0 0 0 3 23387
-0.002317 -0.000052 0.119726 0.317026 0.052239 0.273796 -0.062500 1 0 0 0 0 0 3 24388
-0.002317 -0.000052 0.119726 0.317071 0.052097 0.273792 -0.062500 1 0 0 0 0 0 3 25388
-0.002317 -0.000052 0.119726 0.317087 0.052043 0.273798 -0.062500 1 0 0 0 0 0 3 26387
-0.002317 -0.000052 0.119726 0.317098 0.052006 0.273799 -0.062500 1 0 0 0 0 0 3 27387
-0.002317 -0.000052 0.119726 0.317114 0.051990 0.273800 -0.062500 1 0 0 0 0 0 3 28387
-0.002317 -0.000052 0.119726 0.317108 0.051980 0.273793 -0.062500 1 0 0 0 0 0 3 29388
-0.002317 -0.000052 0.119726 0.317107 0.051980 0.273792 -0.062500 1 0 0 0 0 0 3 30375
-0.002317 -0.000052 0.119726 0.317110 0.051969 0.273799 -0.062500 1 0 0 0 0 0 3 31386
-0.002317 -0.000052 0.119726 0.317110 0.051967 0.273800 -0.062500 1 0 0 0 0 0 3 32390
-0.002317 -0.000052 0.119726 0.317119 0.051976 0.273787 -0.062500 1 0 0 0 0 0 3 33389
-0.002317 -0.000052 0.119726 0.317111 0.051968 0.273798 -0.062500 1 0 0 0 0 0 3 34372
-0.002317 -0.000052 0.119726 0.317111 0.051967 0.273799 -0.062500 1 0 0 0 0 0 3 35381
-0.002317 -0.000052 0.119726 0.317107 0.051978 0.273793 -0.062500 1 0 0 0 0 0 3 36386
-0.002317 -0.000052 0.119726 0.317110 0.051968 0.273799 -0.062500 1 0 0 0 0 0 3 37388
-0.002317 -0.000052 0.119726 0.317110 0.051967 0.273800 -0.062500 1 0 0 0 0 0 3 38384
-0.002317 -0.000052 0.119726 0.317106 0.051978 0.273793 -0.062500 1 0 0 0 0 0 3 39388
-0.002317 -0.000052 0.119726 0.317122 0.051965 0.273792 -0.062500 1 0 0 0 0 0 3 40387
-0.002317 -0.000052 0.119726 0.317111 0.051966 0.273799 -0.062500 1 0 0 0 0 0 3 41388
-0.002317 -0.000052 0.119726 0.317110 0.051966 0.273799 -0.062500 1 0 0 0 0 0 3 42381
-0.002317 -0.000052 0.119726 0.317107 0.051978 0.273793 -0.062500 1 0 0 0 0 0 3 43371
-0.002317 -0.000052 0.119726 0.317109 0.051968 0.273799 -0.062500 1 0 0 0 0 0 3 44379
-0.002317 -0.000052 0.119726 0.317110 0.051966 0.273799 -0.062500 1 0 0 0 0 0 3 45386
-0.002317 -0.000052 0.119726 0.317118 0.051975 0.273786 -0.062500 1 0 0 0 0 0 3 46394
-0.002317 -0.000052 0.119726 0.317119 0.051976 0.273805 -0.062500 1 0 0 0 0 0 3 47384
-0.002317 -0.000052 0.119726 0.317111 0.051968 0.273800 -0.062500 1 0 0 0 0 0 3 48394
-0.002317 -0.000052 0.119726 0.317107 0.051978 0.273793 -0.062500 1 0 0 0 0 0 3 49384
-0.002317 -0.000052 0.119726 0.317110 0.051968 0.273799 -0.062500 1 0 0 0 0 0 3 50394
-0.002317 -0.000052 0.119726 0.317110 0.051967 0.273800 -0.062500 1 0 0 0 0 0 3 51395
-0.002317 -0.000052 0.119726 0.317119 0.051976 0.273787 -0.062500 1 0 0 0 0 0 3 52383
-0.002317 -0.000052 0.119726 0.317111 0.051968 0.273798 -0.062500 1 0 0 0 0 0 3 53379
-0.002317 -0.000052 0.119726 0.317110 0.051967 0.273799 -0.062500 1 0 0 0 0 0 3 54370
-0.002317 -0.000052 0.119726 0.317107 0.051978 0.273793 -0.062500 1 0 0 0 0 0 3 55379
-0.002317 -0.000052 0.119726 0.317110 0.051968 0.273799 -0.062500 1 0 0 0 0 0 3 56370
-0.002317 -0.000052 0.119726 0.317110 0.051967 0.273800 -0.062500 1 0 0 0 0 0 3 57381
-0.002317 -0.000052 0.119726 0.317119 0.051975 0.273786 -0.062500 1 0 0 0 0 0 3 58379
-0.002317 -0.000052 0.119726 0.317111 0.051968 0.273798 -0.062500 1 0 0 0 0 0 3 59383
-0.002317 -0.000052 0.119726 0.317110 0.051967 0.273799 -0.062500 1 0 0 0 0 0 3 60373
-0.002317 -0.000052 0.119726 0.317110 0.051966 0.273799 -0.062500 1 0 0 0 0 0 3 61380
-0.002317 -0.000052 0.119726 0.317106 0.051978 0.273793 -0.062500 1 0 0 0 0 0 3 62378
-0.002317 -0.000052 0.119726 0.317118 0.051976 0.273806 -0.062500 1 0 0 0 0 0 3 63377
-0.002317 -0.000052 0.119726 0.317120 0.051977 0.273787 -0.062500 1 0 0 0 0 0 3 64379
-0.002317 -0.000052 0.119726 0.317111 0.051968 0.273798 -0.062500 1 0 0 0 0 0 3 65387
-0.002317 -0.000052 0.119726 0.317111 0.051967 0.273799 -0.062500 1 0 0 0 0 0 3 66378
-0.002317 -0.000052 0.119726 0.317110 0.051967 0.273800 -0.062500 1 0 0 0 0 0 3 67387
-0.002317 -0.000052 0.119726 0.317107 0.051978 0.273793 -0.062500 1 0 0 0 0 0 3 68385
-0.002317 -0.000052 0.119726 0.317110 0.051968 0.273799 -0.062500 1 0 0 0 0 0 3 69390
-0.002317 -0.000052 0.119726 0.317122 0.051964 0.273793 -0.062500 1 0 0 0 0 0 3 70387
-0.002317 -0.000052 0.119726 0.317108 0.051978 0.273792 -0.062500 1 0 0 0 0 0 3 71387
-0.002317 -0.000052 0.119726 0.317110 0.051968 0.273799 -0.062500 1 0 0 0 0 0 3 72384
-0.002317 -0.000052 0.119726 0.317110 0.051967 0.273799 -0.062500 1 0 0 0 0 0 3 73388
-0.002317 -0.000052 0.119726 0.317107 0.051978 0.273793 -0.062500 1 0 0 0 0 0 3 74386
-0.002317 -0.000052 0.119726 0.317109 0.051968 0.273799 -0.062500 1 0 0 0 0 0 3 75389
-0.002317 -0.000052 0.119726 0.317110 0.051967 0.273800 -0.062500 1 0 0 0 0 0 3 76390
-0.002317 -0.000052 0.119726 0.317118 0.051975 0.273786 -0.062500 1 0 0 0 0 0 3 77391
-0.002317 -0.000052 0.119726 0.317119 0.051976 0.273805 -0.062500 1 0 0 0 0 0 3 78384
-0.002317 -0.000052 0.119726 0.317111 0.051968 0.273800 -0.062500 1 0 0 0 0 0 3 79387
-0.002317 -0.000052 0.119726 0.317107 0.051979 0.273793 -0.062500 1 0 0 0 0 0 3 80386
-0.002317 -0.000052 0.119726 0.317110 0.051968 0.273799 -0.062500 1 0 0 0 0 0 3 81387
-0.002317 -0.000052 0.119726 0.317122 0.051964 0.273793 -0.062500 1 0 0 0 0 0 3 82385
-0.002317 -0.000052 0.119726 0.317108 0.051978 0.273792 -0.062500 1 0 0 0 0 0 3 83385
-0.002317 -0.000052 0.119726 0.317110 0.051968 0.273799 -0.062500 1 0 0 0 0 0 3 84383
-0.002317 -0.000052 0.119726 0.317110 0.051967 0.273799 -0.062500 1 0 0 0 0 0 3 85388
-0.002317 -0.000052 0.119726 0.317107 0.051978 0.273793 -0.062500 1 0 0 0 0 0 3 86387
-0.002317 -0.000052 0.119726 0.317109 0.051968 0.273799 -0.062500 1 0 0 0 0 0 3 87383
-0.002317 -0.000052 0.119726 0.317110 0.051967 0.273800 -0.062500 1 0 0 0 0 0 3 88386
-0.002317 -0.000052 0.119726 0.317118 0.051975 0.273786 -0.062500 1 0 0 0 0 0 3 89385
-0.002317 -0.000052 0.119726 0.317111 0.051968 0.273798 -0.062500 1 0 0 0 0 0 3 90384
-0.002317 -0.000052 0.119726 0.317110 0.051967 0.273799 -0.062500 1 0 0 0 0 0 3 91383
-0.002317 -0.000052 0.119726 0.317110 0.051966 0.273799 -0.062500 1 0 0 0 0 0 3 92386
-0.002317 -0.000052 0.119726 0.317106 0.051978 0.273793 -0.062500 1 0 0 0 0 0 3 93386
-0.002317 -0.000052 0.119726 0.317117 0.051977 0.273806 -0.062500 1 0 0 0 0 0 3 94384
-0.002317 -0.000052 0.119726 0.317120 0.051977 0.273787 -0.062500 1 0 0 0 0 0 3 95382
-0.002317 -0.000052 0.119726 0.317111 0.051968 0.273798 -0.062500 1 0 0 0 0 0 3 96385
-0.002317 -0.000052 0.119726 0.317110 0.051967 0.273799 -0.062500 1 0 0 0 0 0 3 97384
-0.002317 -0.000052 0.119726 0.317110 0.051967 0.273800 -0.062500 1 0 0 0 0 0 3 98373
-0.002317 -0.000052 0.119726 0.317107 0.051978 0.273793 -0.062500 1 0 0 0 0 0 3 99381
-0.002317 -0.000052 0.119726 0.317109 0.051968 0.273799 -0.062500 1 0 0 0 0 0 3 100390
-0.002317 -0.000052 0.119726 0.317122 0.051964 0.273793 -0.062500 1 0 0 0 0 0 3 101379
-0.002317 -0.000052 0.119726 0.317108 0.051978 0.273792 -0.062500 1 0 0 0 0 0 3 102384
-0.002317 -0.000052 0.119726 0.317110 0.051968 0.273799 -0.062500 1 0 0 0 0 0 3 103384
-0.002317 -0.000052 0.119726 0.317110 0.051967 0.273799 -0.062500 1 0 0 0 0 0 3 104376
-0.002317 -0.000052 0.119726 0.317106 0.051978 0.273793 -0.062500 1 0 0 0 0 0 3 105380
-0.002317 -0.000052 0.119726 0.317109 0.051968 0.273799 -0.062500 1 0 0 0 0 0 3 106385
-0.002317 -0.000052 0.119726 0.317122 0.051964 0.273793 -0.062500 1 0 0 0 0 0 3 107386
-0.002317 -0.000052 0.119726 0.317108 0.051978 0.273792 -0.062500 1 0 0 0 0 0 3 108383
-0.002317 -0.000052 0.119726 0.317118 0.051977 0.273805 -0.062500 1 0 0 0 0 0 3 109385
-0.002317 -0.000052 0.119726 0.317111 0.051968 0.273800 -0.062500 1 0 0 0 0 0 3 110378
-0.002317 -0.000052 0.119726 0.317107 0.051979 0.273793 -0.062500 1 0 0 0 0 0 3 111369
-0.002317 -0.000052 0.119726 0.317110 0.051968 0.273799 -0.062500 1 0 0 0 0 0 3 112379
-0.002317 -0.000052 0.119726 0.317122 0.051964 0.273793 -0.062500 1 0 0 0 0 0 3 113384
-0.002317 -0.000052 0.119726 0.317108 0.051978 0.273792 -0.062500 1 0 0 0 0 0 3 114393
-0.002317 -0.000052 0.119726 0.317110 0.051968 0.273799 -0.062500 1 0 0 0 0 0 3 115384
-0.002317 -0.000052 0.119726 0.317110 0.051967 0.273799 -0.062500 1 0 0 0 0 0 3 116392
-0.002317 -0.000052 0.119726 0.317110 0.051967 0.273800 -0.062500 1 0 0 0 0 0 3 117383
-0.002317 -0.000052 0.119726 0.317119 0.051975 0.273787 -0.062500 1 0 0 0 0 0 3 118383
-0.002317 -0.000052 0.119726 0.317111 0.051967 0.273798 -0.062500 1 0 0 0 0 0 3 119392
-0.002317 -0.000052 0.119726 0.317110 0.051966 0.273799 -0.062500 1 0 0 0 0 0 3 120381
-0.002317 -0.000052 0.119726 0.317107 0.051978 0.273793 -0.062500 1 0 0 0 0 0 3 121392
-0.002317 -0.000052 0.119726 0.317110 0.051968 0.273799 -0.062500 1 0 0 0 0 0 3 122381
-0.002317 -0.000052 0.119726 0.317110 0.051966 0.273799 -0.062500 1 0 0 0 0 0 3 123392
-0.002317 -0.000052 0.119726 0.317106 0.051978 0.273793 -0.062500 1 0 0 0 0 0 3 124381
-0.002317 -0.000052 0.119726 0.317130 0.051974 0.273799 -0.062500 1 0 0 0 0 0 3 125373
-0.002317 -0.000052 0.119726 0.317113 0.051967 0.273800 -0.062500 1 0 0 0 0 0 3 126370
-0.002317 -0.000052 0.119726 0.317107 0.051978 0.273793 -0.062500 1 0 0 0 0 0 3 127374
-0.002317 -0.000052 0.119726 0.317110 0.051968 0.273799 -0.062500 1 0 0 0 0 0 3 128359
-0.002317 -0.000052 0.119726 0.317110 0.051967 0.273800 -0.062500 1 0 0 0 0 0 3 129392
-0.002317 -0.000052 0.119726 0.317107 0.051978 0.273793 -0.062500 1 0 0 0 0 0 3 130380
-0.002317 -0.000052 0.119726 0.317122 0.051965 0.273793 -0.062500 1 0 0 0 0 0 3 131382
-0.002317 -0.000052 0.119726 0.317112 0.051966 0.273799 -0.062500 1 0 0 0 0 0 3 132381
-0.002317 -0.000052 0.119726 0.317107 0.051978 0.273793 -0.062500 1 0 0 0 0 0 3 133368
-0.002317 -0.000052 0.119726 0.317110 0.051968 0.273799 -0.062500 1 0 0 0 0 0 3 134386
-0.002317 -0.000052 0.119726 0.317110 0.051967 0.273799 -0.062500 1 0 0 0 0 0 3 135379
-0.002317 -0.000052 0.119726 0.317106 0.051978 0.273793 -0.062500 1 0 0 0 0 0 3 136361
-0.002317 -0.000052 0.119726 0.317121 0.051965 0.273792 -0.062500 1 0 0 0 0 0 3 137393
-0.002317 -0.000052 0.119726 0.317111 0.051966 0.273799 -0.062500 1 0 0 0 0 0 3 138398
-0.002317 -0.000052 0.119726 0.317110 0.051966 0.273799 -0.062500 1 0 0 0 0 0 3 139391
-0.002317 -0.000052 0.119726 0.317107 0.051978 0.273793 -0.062500 1 0 0 0 0 0 3 140377
-0.002317 -0.000052 0.119726 0.317118 0.051976 0.273806 -0.062500 1 0 0 0 0 0 3 141394
-0.002317 -0.000052 0.119726 0.317107 0.051980 0.273794 -0.062500 1 0 0 0 0 0 3 142392
-0.002317 -0.000052 0.119726 0.317122 0.051966 0.273793 -0.062500 1 0 0 0 0 0 3 143391
-0.002317 -0.000052 0.119726 0.317112 0.051967 0.273799 -0.062500 1 0 0 0 0 0 3 144393
-0.002317 -0.000052 0.119726 0.317111 0.051967 0.273800 -0.062500 1 0 0 0 0 0 3 145402
-0.002317 -0.000052 0.119726 0.317107 0.051978 0.273793 -0.062500 1 0 0 0 0 0 3 146396
-0.002317 -0.000052 0.119726 0.317110 0.051968 0.273799 -0.062500 1 0 0 0 0 0 3 147390
-0.002317 -0.000052 0.119726 0.317110 0.051967 0.273800 -0.062500 1 0 0 0 0 0 3 148394
-0.002317 -0.000052 0.119726 0.317119 0.051975 0.273787 -0.062500 1 0 0 0 0 0 3 149393
-0.002317 -0.000052 0.119726 0.317111 0.051968 0.273798 -0.062500 1 0 0 0 0 0 3 150393
-0.002317 -0.000052 0.119726 0.317110 0.051967 0.273799 -0.062500 1 0 0 0 0 0 3 151416
-0.002317 -0.000052 0.119726 0.317107 0.051978 0.273793 -0.062500 1 0 0 0 0 0 3 152394
-0.002317 -0.000052 0.119726 0.317109 0.051968 0.273799 -0.062500 1 0 0 0 0 0 3 153395
-0.002317 -0.000052 0.119726 0.317110 0.051967 0.273799 -0.062500 1 0 0 0 0 0 3 154391
-0.002317 -0.000052 0.119726 0.317118 0.051975 0.273786 -0.062500 1 0 0 0 0 0 3 155393
-0.002317 -0.000052 0.119726 0.317119 0.051976 0.273805 -0.062500 1 0 0 0 0 0 3 156389
-0.002317 -0.000052 0.119726 0.317111 0.051968 0.273800 -0.062500 1 0 0 0 0 0 3 157390
-0.002317 -0.000052 0.119726 0.317107 0.051979 0.273793 -0.062500 1 0 0 0 0 0 3 158393
-0.002317 -0.000052 0.119726 0.317110 0.051968 0.273799 -0.062500 1 0 0 0 0 0 3 159391
-0.002317 -0.000052 0.119726 0.317110 0.051967 0.273800 -0.062500 1 0 0 0 0 0 3 160392
-0.002317 -0.000052 0.119726 0.317119 0.051976 0.273787 -0.062500 1 0 0 0 0 0 3 161396
-0.002317 -0.000052 0.119726 0.317111 0.051968 0.273798 -0.062500 1 0 0 0 0 0 3 162373
-0.002317 -0.000052 0.119726 0.317110 0.051967 0.273799 -0.062500 1 0 0 0 0 0 3 163373
-0.002317 -0.000052 0.119726 0.317107 0.051978 0.273793 -0.062500 1 0 0 0 0 0 3 164391
-0.002317 -0.000052 0.119726 0.317110 0.051968 0.273799 -0.062500 1 0 0 0 0 0 3 165375
-0.002317 -0.000052 0.119726 0.317110 0.051967 0.273799 -0.062500 1 0 0 0 0 0 3 166372
-0.002317 -0.000052 0.119726 0.317119 0.051975 0.273786 -0.062500 1 0 0 0 0 0 3 167393
-0.002317 -0.000052 0.119726 0.317111 0.051968 0.273798 -0.062500 1 0 0 0 0 0 3 168394
-0.002317 -0.000052 0.119726 0.317110 0.051967 0.273799 -0.062500 1 0 0 0 0 0 3 169459
-0.002317 -0.000052 0.119726 0.317110 0.051966 0.273799 -0.062500 1 0 0 0 0 0 3 170448
-0.002317 -0.000052 0.119726 0.317106 0.051978 0.273793 -0.062500 1 0 0 0 0 0 3 171459
-0.002317 -0.000052 0.119726 0.317118 0.051977 0.273806 -0.062500 1 0 0 0 0 0 3 172451
-0.002317 -0.000052 0.119726 0.317123 0.051965 0.273794 -0.062500 1 0 0 0 0 0 3 173450
-0.002317 -0.000052 0.119726 0.317109 0.051978 0.273792 -0.062500 1 0 0 0 0 0 3 174428
-0.002317 -0.000052 0.119726 0.317110 0.051968 0.273799 -0.062500 1 0 0 0 0 0 3 175424
-0.002317 -0.000052 0.119726 0.317110 0.051967 0.273800 -0.062500 1 0 0 0 0 0 3 176427
-0.002317 -0.000052 0.119726 0.317107 0.051978 0.273793 -0.062500 1 0 0 0 0 0 3 177458
-0.002317 -0.000052 0.119726 0.317110 0.051968 0.273799 -0.062500 1 0 0 0 0 0 3 178450
-0.002317 -0.000052 0.119726 0.317122 0.051964 0.273793 -0.062500 1 0 0 0 0 0 3 179423
-0.002317 -0.000052 0.119726 0.317108 0.051978 0.273792 -0.062500 1 0 0 0 0 0 3 180452
-0.002317 -0.000052 0.119726 0.317110 0.051968 0.273799 -0.062500 1 0 0 0 0 0 3 181448
-0.002317 -0.000052 0.119726 0.317110 0.051967 0.273799 -0.062500 1 0 0 0 0 0 3 182433
-0.002317 -0.000052 0.119726 0.317107 0.051978 0.273793 -0.062500 1 0 0 0 0 0 3 183446
-0.002317 -0.000052 0.119726 0.317109 0.051968 0.273799 -0.062500 1 0 0 0 0 0 3 184432
-0.002317 -0.000052 0.119726 0.317110 0.051967 0.273799 -0.062500 1 0 0 0 0 0 3 185368
-0.002317 -0.000052 0.119726 0.317118 0.051975 0.273786 -0.062500 1 0 0 0 0 0 3 186376
-0.002317 -0.000052 0.119726 0.317119 0.051976 0.273805 -0.062500 1 0 0 0 0 0 3 187366
-0.002317 -0.000052 0.119726 0.317111 0.051968 0.273800 -0.062500 1 0 0 0 0 0 3 188374
-0.002317 -0.000052 0.119726 0.317107 0.051979 0.273793 -0.062500 1 0 0 0 0 0 3 189366
-0.002317 -0.000052 0.119726 0.317110 0.051968 0.273799 -0.062500 1 0 0 0 0 0 3 190375
-0.002317 -0.000052 0.119726 0.317122 0.051964 0.273793 -0.062500 1 0 0 0 0 0 3 191365
-0.002317 -0.000052 0.119726 0.317112 0.051966 0.273799 -0.062500 1 0 0 0 0 0 3 192375
-0.002317 -0.000052 0.119726 0.317107 0.051978 0.273793 -0.062500 1 0 0 0 0 0 3 193367
-0.002317 -0.000052 0.119726 0.317110 0.051968 0.273799 -0.062500 1 0 0 0 0 0 3 194374
-0.002317 -0.000052 0.119726 0.317110 0.051967 0.273800 -0.062500 1 0 0 0 0 0 3 195365
-0.002317 -0.000052 0.119726 0.317107 0.051978 0.273793 -0.062500 1 0 0 0 0 0 3 196390
-0.002317 -0.000052 0.119726 0.317109 0.051968 0.273799 -0.062500 1 0 0 0 0 0 3 197395
-0.002312 -0.000070 0.119737 0.243539 0.305100 0.125867 -0.062500 1 0 0 0 0 0 3 198388
-0.002309 -0.000079 0.119740 0.266908 0.220097 0.198236 -0.062500 1 0 0 0 0 0 3 199372
-0.002308 -0.000084 0.119742 0.285389 0.156433 0.235666 -0.062500 1 0 0 0 0 0 3 200365
-0.002307 -0.000086 0.119742 0.295586 0.122499 0.249871 -0.062500 1 0 0 0 0 0 3 201384
-0.002307 -0.000087 0.119742 0.300875 0.105332 0.254928 -0.062500 1 0 0 0 0 0 3 202375
-0.002306 -0.000088 0.119742 0.303580 0.096718 0.256687 -0.062500 1 0 0 0 0 0 3 203388
-0.002306 -0.000088 0.119742 0.304933 0.092426 0.257299 -0.062500 1 0 0 0 0 0 3 204592
-0.002306 -0.000088 0.119742 0.305624 0.090274 0.257510 -0.062500 1 0 0 0 0 0 3 205384
-0.002306 -0.000088 0.119742 0.305958 0.089190 0.257595 -0.062500 1 0 0 0 0 0 3 206384
-0.002306 -0.000088 0.119742 0.306132 0.088655 0.257613 -0.062500 1 0 0 0 0 0 3 207383
-0.002306 -0.000088 0.119742 0.306224 0.088393 0.257623 -0.062500 1 0 0 0 0 0 3 208383
-0.002306 -0.000088 0.119742 0.306268 0.088253 0.257618 -0.062500 1 0 0 0 0 0 3 209383
-0.002306 -0.000088 0.119742 0.306288 0.088187 0.257631 -0.062500 1 0 0 0 0 0 3 210380
-0.002306 -0.000088 0.119742 0.306308 0.088158 0.257620 -0.062500 1 0 0 0 0 0 3 211381
-0.002306 -0.000088 0.119742 0.306301 0.088148 0.257632 -0.062500 1 0 0 0 0 0 3 212379
-0.002301 -0.000106 0.119753 0.232678 0.341398 0.109828 -0.062500 1 0 0 0 0 0 3 213387
-0.002298 -0.000115 0.119757 0.256085 0.256311 0.182121 -0.062500 1 0 0 0 0 0 3 214354
-0.002297 -0.000120 0.119758 0.274576 0.192620 0.219528 -0.062500 1 0 0 0 0 0 3 215383
-0.002296 -0.000122 0.119758 0.284786 0.158680 0.233722 -0.062500 1 0 0 0 0 0 3 216383
-0.002296 -0.000123 0.119758 0.290075 0.141486 0.238770 -0.062500 1 0 0 0 0 0 3 217381
-0.002296 -0.000124 0.119759 0.292761 0.132892 0.240538 -0.062500 1 0 0 0 0 0 3 218375
-0.002296 -0.000124 0.119759 0.294124 0.128599 0.241142 -0.062500 1 0 0 0 0 0 3 219380
-0.002296 -0.000124 0.119759 0.294820 0.126434 0.241359 -0.062500 1 0 0 0 0 0 3 220351
-0.002296 -0.000124 0.119759 0.295160 0.125369 0.241423 -0.062500 1 0 0 0 0 0 3 221352
-0.002296 -0.000124 0.119759 0.295329 0.124816 0.241459 -0.062500 1 0 0 0 0 0 3 222380
-0.002296 -0.000124 0.119759 0.295418 0.124564 0.241464 -0.062500 1 0 0 0 0 0 3 223350
-0.002296 -0.000124 0.119759 0.295465 0.124412 0.241465 -0.062500 1 0 0 0 0 0 3 224380
-0.002296 -0.000124 0.119759 0.295482 0.124357 0.241472 -0.062500 1 0 0 0 0 0 3 225381
-0.002296 -0.000124 0.119759 0.295493 0.124320 0.241473 -0.062500 1 0 0 0 0 0 3 226379
-0.002296 -0.000124 0.119759 0.295497 0.124307 0.241460 -0.062500 1 0 0 0 0 0 3 227380
-0.002296 -0.000124 0.119759 0.295501 0.124295 0.241465 -0.062500 1 0 0 0 0 0 3 228351
-0.002308 -0.000138 0.119748 0.473080 0.314646 0.392915 -0.062500 1 0 0 0 0 0 3 229372
-0.002309 -0.000163 0.119755 0.341087 0.504251 0.171279 -0.062500 1 0 0 0 0 0 3 230350
-0.002310 -0.000175 0.119757 0.319875 0.371248 0.205187 -0.062500 1 0 0 0 0 0 3 231379
-0.002310 -0.000181 0.119758 0.314261 0.281965 0.227958 -0.062500 1 0 0 0 0 0 3 232381
-0.002310 -0.000185 0.119758 0.312128 0.235069 0.236946 -0.062500 1 0 0 0 0 0 3 233381
-0.002310 -0.000186 0.119758 0.311197 0.211393 0.240176 -0.062500 1 0 0 0 0 0 3 234350
-0.002310 -0.000187 0.119758 0.310747 0.199540 0.241304 -0.062500 1 0 0 0 0 0 3 235371
-0.002310 -0.000187 0.119758 0.310543 0.193614 0.241696 -0.062500 1 0 0 0 0 0 3 236348
-0.002310 -0.000187 0.119758 0.310446 0.190645 0.241832 -0.062500 1 0 0 0 0 0 3 237442
-0.002310 -0.000188 0.119758 0.310395 0.189172 0.241878 -0.062500 1 0 0 0 0 0 3 238451
-0.002310 -0.000188 0.119758 0.310379 0.188424 0.241893 -0.062500 1 0 0 0 0 0 3 239432
-0.002310 -0.000188 0.119758 0.310359 0.188057 0.241893 -0.062500 1 0 0 0 0 0 3 240446
-0.002310 -0.000188 0.119758 0.310343 0.187870 0.241898 -0.062500 1 0 0 0 0 0 3 241460
-0.002310 -0.000188 0.119758 0.310346 0.187773 0.241905 -0.062500 1 0 0 0 0 0 3 242449
-0.002310 -0.000188 0.119758 0.310357 0.187733 0.241906 -0.062500 1 0 0 0 0 0 3 243425
-0.002310 -0.000188 0.119758 0.310346 0.187702 0.241899 -0.062500 1 0 0 0 0 0 3 244423
-0.002310 -0.000188 0.119758 0.310344 0.187700 0.241899 -0.062500 1 0 0 0 0 0 3 245440
-0.002310 -0.000188 0.119758 0.310347 0.187689 0.241905 -0.062500 1 0 0 0 0 0 3 246430
-0.002310 -0.000188 0.119758 0.310344 0.187700 0.241899 -0.062500 1 0 0 0 0 0 3 247425
-0.002310 -0.000188 0.119758 0.310347 0.187690 0.241905 -0.062500 1 0 0 0 0 0 3 248423
-0.002310 -0.000188 0.119758 0.310339 0.187680 0.241899 -0.062500 1 0 0 0 0 0 3 249433
-0.002310 -0.000188 0.119758 0.310359 0.187685 0.241899 -0.062500 1 0 0 0 0 0 3 250453
-0.002310 -0.000188 0.119758 0.310349 0.187688 0.241905 -0.062500 1 0 0 0 0 0 3 251444
-0.002323 -0.000201 0.119747 0.487820 0.377901 0.393520 -0.062500 1 0 0 0 0 0 3 252444
-0.002348 -0.000204 0.119753 0.693499 0.252198 0.181167 -0.062500 1 0 0 0 0 0 3 253450
-0.002361 -0.000205 0.119756 0.559113 0.225028 0.210438 -0.062500 1 0 0 0 0 0 3 254429
-0.002367 -0.000205 0.119756 0.468598 0.215064 0.230839 -0.062500 1 0 0 0 0 0 3 255447
-0.002370 -0.000206 0.119756 0.421175 0.210473 0.238919 -0.062500 1 0 0 0 0 0 3 256431
-0.002372 -0.000206 0.119757 0.397287 0.208227 0.241814 -0.062500 1 0 0 0 0 0 3 257374
-0.002373 -0.000206 0.119757 0.385349 0.207111 0.242840 -0.062500 1 0 0 0 0 0 3 258364
-0.002373 -0.000206 0.119757 0.379390 0.206553 0.243187 -0.062500 1 0 0 0 0 0 3 259372
-0.002373 -0.000206 0.119757 0.376421 0.206283 0.243313 -0.062500 1 0 0 0 0 0 3 260364
-0.002373 -0.000206 0.119757 0.374910 0.206135 0.243356 -0.062500 1 0 0 0 0 0 3 261402
-0.002373 -0.000206 0.119757 0.374187 0.206066 0.243373 -0.062500 1 0 0 0 0 0 3 262373
-0.002373 -0.000206 0.119757 0.373810 0.206026 0.243371 -0.062500 1 0 0 0 0 0 3 263364
-0.002373 -0.000206 0.119757 0.373614 0.206023 0.243378 -0.062500 1 0 0 0 0 0 3 264372
-0.002373 -0.000206 0.119757 0.373522 0.206000 0.243377 -0.062500 1 0 0 0 0 0 3 265364
-0.002373 -0.000206 0.119757 0.373481 0.206007 0.243375 -0.062500 1 0 0 0 0 0 3 266373
-0.002373 -0.000206 0.119757 0.373459 0.206002 0.243374 -0.062500 1 0 0 0 0 0 3 267380
-0.002373 -0.000206 0.119757 0.373446 0.206005 0.243381 -0.062500 1 0 0 0 0 0 3 268367
-0.002386 -0.000220 0.119746 0.550785 0.396129 0.395186 -0.062500 1 0 0 0 0 0 3 269384
-0.002393 -0.000226 0.119742 0.492571 0.332438 0.321019 -0.062500 1 0 0 0 0 0 3 270351
-0.002396 -0.000230 0.119741 0.448019 0.284647 0.282592 -0.062500 1 0 0 0 0 0 3 271364
-0.002397 -0.000231 0.119740 0.423900 0.259127 0.267966 -0.062500 1 0 0 0 0 0 3 272374
-0.002398 -0.000232 0.119740 0.411580 0.246175 0.262767 -0.062500 1 0 0 0 0 0 3 273366
-0.002399 -0.000233 0.119740 0.405345 0.239697 0.260951 -0.062500 1 0 0 0 0 0 3 274372
-0.002399 -0.000233 0.119740 0.402220 0.236440 0.260325 -0.062500 1 0 0 0 0 0 3 275360
-0.002399 -0.000233 0.119740 0.400652 0.234820 0.260108 -0.062500 1 0 0 0 0 0 3 276374
-0.002418 -0.000229 0.119750 0.663966 0.172029 0.121962 -0.062500 1 0 0 0 0 0 3 277374
-0.002427 -0.000227 0.119753 0.573684 0.192239 0.189476 -0.062500 1 0 0 0 0 0 3 278370
-0.002432 -0.000225 0.119754 0.507068 0.207622 0.224408 -0.062500 1 0 0 0 0 0 3 279352
-0.002434 -0.000225 0.119755 0.471861 0.215862 0.237660 -0.062500 1 0 0 0 0 0 3 280369
-0.002435 -0.000225 0.119755 0.454145 0.220081 0.242378 -0.062500 1 0 0 0 0 0 3 281369
-0.002436 -0.000224 0.119755 0.445318 0.222186 0.244022 -0.062500 1 0 0 0 0 0 3 282351
-0.002449 -0.000238 0.119744 0.618110 0.413254 0.396573 -0.062500 1 0 0 0 0 0 3 283367
-0.002455 -0.000245 0.119740 0.557810 0.350158 0.322534 -0.062500 1 0 0 0 0 0 3 284375
-0.002459 -0.000248 0.119739 0.512176 0.302653 0.284117 -0.062500 1 0 0 0 0 0 3 285371
-0.002455 -0.000268 0.119749 0.413971 0.530902 0.122084 -0.062500 1 0 0 0 0 0 3 286369
-0.002453 -0.000278 0.119753 0.424670 0.432732 0.189003 -0.062500 1 0 0 0 0 0 3 287370
-0.002452 -0.000283 0.119754 0.436774 0.362489 0.224493 -0.062500 1 0 0 0 0 0 3 288370
-0.002452 -0.000285 0.119754 0.443785 0.325290 0.238022 -0.062500 1 0 0 0 0 0 3 289352
-0.002452 -0.000286 0.119755 0.447481 0.306502 0.242831 -0.062500 1 0 0 0 0 0 3 290351
-0.002451 -0.000287 0.119755 0.449380 0.297093 0.244510 -0.062500 1 0 0 0 0 0 3 291368
-0.002451 -0.000287 0.119755 0.450359 0.292378 0.245096 -0.062500 1 0 0 0 0 0 3 292349
-0.002451 -0.000288 0.119755 0.450832 0.290035 0.245301 -0.062500 1 0 0 0 0 0 3 293370
-0.002451 -0.000288 0.119755 0.451091 0.288860 0.245374 -0.062500 1 0 0 0 0 0 3 294367
-0.002451 -0.000288 0.119755 0.451205 0.288260 0.245402 -0.062500 1 0 0 0 0 0 3 295351
-0.002451 -0.000288 0.119755 0.451265 0.287979 0.245405 -0.062500 1 0 0 0 0 0 3 296351
-0.002451 -0.000288 0.119755 0.451291 0.287821 0.245405 -0.062500 1 0 0 0 0 0 3 297352
-0.002451 -0.000288 0.119755 0.451321 0.287751 0.245412 -0.062500 1 0 0 0 0 0 3 298365
-0.002446 -0.000306 0.119765 0.377713 0.541487 0.098119 -0.062500 1 0 0 0 0 0 3 299368
-0.002443 -0.000315 0.119769 0.401032 0.456099 0.170162 -0.062500 1 0 0 0 0 0 3 300358
-0.002442 -0.000319 0.119770 0.419535 0.392267 0.207434 -0.062500 1 0 0 0 0 0 3 301368
-0.002441 -0.000322 0.119770 0.429760 0.358278 0.221583 -0.062500 1 0 0 0 0 0 3 302369
-0.002441 -0.000323 0.119771 0.435053 0.341105 0.226623 -0.062500 1 0 0 0 0 0 3 303369
-0.002441 -0.000323 0.119771 0.437758 0.332492 0.228376 -0.062500 1 0 0 0 0 0 3 304367
-0.002441 -0.000324 0.119771 0.439125 0.328193 0.228971 -0.062500 1 0 0 0 0 0 3 305370
-0.002441 -0.000324 0.119771 0.439819 0.326038 0.229196 -0.062500 1 0 0 0 0 0 3 306366
-0.002441 -0.000324 0.119771 0.440162 0.324961 0.229266 -0.062500 1 0 0 0 0 0 3 307368
-0.002441 -0.000324 0.119771 0.440334 0.324439 0.229295 -0.062500 1 0 0 0 0 0 3 308359
-0.002441 -0.000324 0.119771 0.440421 0.324158 0.229305 -0.062500 1 0 0 0 0 0 3 309372
-0.002441 -0.000324 0.119771 0.440473 0.324024 0.229307 -0.062500 1 0 0 0 0 0 3 310373
-0.002441 -0.000324 0.119771 0.440495 0.323959 0.229301 -0.062500 1 0 0 0 0 0 3 311366
-0.002441 -0.000324 0.119771 0.440494 0.323924 0.229307 -0.062500 1 0 0 0 0 0 3 312367
-0.002441 -0.000324 0.119771 0.440509 0.323908 0.229308 -0.062500 1 0 0 0 0 0 3 313369
-0.002441 -0.000324 0.119771 0.440502 0.323898 0.229301 -0.062500 1 0 0 0 0 0 3 314367
-0.002441 -0.000324 0.119771 0.440513 0.323895 0.229314 -0.062500 1 0 0 0 0 0 3 315365
-0.002441 -0.000324 0.119771 0.440505 0.323886 0.229308 -0.062500 1 0 0 0 0 0 3 316367
-0.002441 -0.000324 0.119771 0.440517 0.323882 0.229301 -0.062500 1 0 0 0 0 0 3 317369
-0.002441 -0.000324 0.119771 0.440514 0.323893 0.229314 -0.062500 1 0 0 0 0 0 3 318350
-0.002441 -0.000324 0.119771 0.440502 0.323897 0.229302 -0.062500 1 0 0 0 0 0 3 319365
-0.002441 -0.000324 0.119771 0.440516 0.323883 0.229300 -0.062500 1 0 0 0 0 0 3 320366
-0.002441 -0.000324 0.119771 0.440514 0.323893 0.229313 -0.062500 1 0 0 0 0 0 3 321357
-0.002441 -0.000324 0.119771 0.440506 0.323885 0.229308 -0.062500 1 0 0 0 0 0 3 322366
-0.002441 -0.000324 0.119771 0.440525 0.323890 0.229308 -0.062500 1 0 0 0 0 0 3 323357
-0.002441 -0.000324 0.119771 0.440504 0.323897 0.229301 -0.062500 1 0 0 0 0 0 3 324365
-0.002441 -0.000324 0.119771 0.440504 0.323886 0.229307 -0.062500 1 0 0 0 0 0 3 325358
-0.002441 -0.000324 0.119771 0.440512 0.323893 0.229314 -0.062500 1 0 0 0 0 0 3 326363
-0.002441 -0.000324 0.119771 0.440517 0.323883 0.229302 -0.062500 1 0 0 0 0 0 3 327365
-0.002441 -0.000324 0.119771 0.440506 0.323884 0.229307 -0.062500 1 0 0 0 0 0 3 328356
-0.002441 -0.000324 0.119771 0.440509 0.323904 0.229308 -0.062500 1 0 0 0 0 0 3 329371
-0.002441 -0.000324 0.119771 0.440517 0.323884 0.229301 -0.062500 1 0 0 0 0 0 3 330361
-0.002441 -0.000324 0.119771 0.440514 0.323893 0.229314 -0.062500 1 0 0 0 0 0 3 331370
-0.002441 -0.000324 0.119771 0.440506 0.323885 0.229308 -0.062500 1 0 0 0 0 0 3 332362
-0.002441 -0.000324 0.119771 0.440517 0.323881 0.229301 -0.062500 1 0 0 0 0 0 3 333376
-0.002441 -0.000324 0.119771 0.440511 0.323904 0.229307 -0.062500 1 0 0 0 0 0 3 334363
-0.002441 -0.000324 0.119771 0.440505 0.323887 0.229308 -0.062500 1 0 0 0 0 0 3 335365
-0.002441 -0.000324 0.119771 0.440517 0.323882 0.229301 -0.062500 1 0 0 0 0 0 3 336383
-0.002441 -0.000324 0.119771 0.440514 0.323893 0.229314 -0.062500 1 0 0 0 0 0 3 337370
-0.002441 -0.000324 0.119771 0.440502 0.323897 0.229301 -0.062500 1 0 0 0 0 0 3 338370
-0.002441 -0.000324 0.119771 0.440525 0.323892 0.229307 -0.062500 1 0 0 0 0 0 3 339373
-0.002441 -0.000324 0.119771 0.440507 0.323886 0.229307 -0.062500 1 0 0 0 0 0 3 340376
-0.002441 -0.000324 0.119771 0.440505 0.323885 0.229308 -0.062500 1 0 0 0 0 0 3 341363
-0.002441 -0.000324 0.119771 0.440525 0.323890 0.229308 -0.062500 1 0 0 0 0 0 3 342382
-0.002441 -0.000324 0.119771 0.440504 0.323897 0.229301 -0.062500 1 0 0 0 0 0 3 343377
-0.002441 -0.000324 0.119771 0.440504 0.323886 0.229307 -0.062500 1 0 0 0 0 0 3 344377
-0.002441 -0.000324 0.119771 0.440512 0.323893 0.229314 -0.062500 1 0 0 0 0 0 3 345377
-0.002441 -0.000324 0.119771 0.440517 0.323883 0.229302 -0.062500 1 0 0 0 0 0 3 346347
-0.002441 -0.000324 0.119771 0.440506 0.323884 0.229307 -0.062500 1 0 0 0 0 0 3 347376
-0.002441 -0.000324 0.119771 0.440509 0.323905 0.229308 -0.062500 1 0 0 0 0 0 3 348376
-0.002441 -0.000324 0.119771 0.440517 0.323884 0.229301 -0.062500 1 0 0 0 0 0 3 349349
-0.002441 -0.000324 0.119771 0.440514 0.323893 0.229314 -0.062500 1 0 0 0 0 0 3 350382
-0.002441 -0.000324 0.119771 0.440518 0.323883 0.229302 -0.062500 1 0 0 0 0 0 3 351378
-0.002441 -0.000324 0.119771 0.440506 0.323884 0.229307 -0.062500 1 0 0 0 0 0 3 352378
-0.002459 -0.000319 0.119781 0.704757 0.261961 0.091332 -0.062500 1 0 0 0 0 0 3 353379
-0.002469 -0.000317 0.119784 0.614814 0.282506 0.158806 -0.062500 1 0 0 0 0 0 3 354375
-0.002473 -0.000316 0.119785 0.548349 0.298078 0.193726 -0.062500 1 0 0 0 0 0 3 355375
-0.002476 -0.000316 0.119786 0.513230 0.306444 0.206985 -0.062500 1 0 0 0 0 0 3 356376
-0.002477 -0.000315 0.119786 0.495558 0.310704 0.211701 -0.062500 1 0 0 0 0 0 3 357377
-0.002477 -0.000315 0.119786 0.486756 0.312838 0.213344 -0.062500 1 0 0 0 0 0 3 358376
-0.002478 -0.000315 0.119786 0.482369 0.313920 0.213922 -0.062500 1 0 0 0 0 0 3 359376
-0.002478 -0.000315 0.119786 0.480174 0.314448 0.214108 -0.062500 1 0 0 0 0 0 3 360376
-0.002478 -0.000315 0.119786 0.479074 0.314733 0.214186 -0.062500 1 0 0 0 0 0 3 361377
-0.002478 -0.000315 0.119786 0.478544 0.314852 0.214212 -0.062500 1 0 0 0 0 0 3 362376
-0.002478 -0.000315 0.119786 0.478255 0.314920 0.214212 -0.062500 1 0 0 0 0 0 3 363376
-0.002478 -0.000315 0.119786 0.478128 0.314961 0.214222 -0.062500 1 0 0 0 0 0 3 364369
-0.002478 -0.000315 0.119786 0.478051 0.314981 0.214221 -0.062500 1 0 0 0 0 0 3 365377
-0.002478 -0.000315 0.119786 0.478026 0.314976 0.214220 -0.062500 1 0 0 0 0 0 3 366364
-0.002478 -0.000315 0.119786 0.478010 0.314990 0.214220 -0.062500 1 0 0 0 0 0 3 367374
-0.002478 -0.000315 0.119786 0.477997 0.314994 0.214226 -0.062500 1 0 0 0 0 0 3 368347
-0.002478 -0.000315 0.119786 0.477988 0.314986 0.214220 -0.062500 1 0 0 0 0 0 3 369378
-0.002478 -0.000315 0.119786 0.477987 0.314985 0.214219 -0.062500 1 0 0 0 0 0 3 370370
-0.002478 -0.000315 0.119786 0.477995 0.314993 0.214226 -0.062500 1 0 0 0 0 0 3 371376
-0.002478 -0.000315 0.119786 0.477988 0.314985 0.214220 -0.062500 1 0 0 0 0 0 3 372376
-0.002478 -0.000315 0.119786 0.477988 0.314984 0.214219 -0.062500 1 0 0 0 0 0 3 373377
-0.002478 -0.000315 0.119786 0.477992 0.315004 0.214219 -0.062500 1 0 0 0 0 0 3 374358
-0.002478 -0.000315 0.119786 0.477988 0.314986 0.214219 -0.062500 1 0 0 0 0 0 3 375373
-0.002478 -0.000315 0.119786 0.477988 0.314984 0.214219 -0.062500 1 0 0 0 0 0 3 376375
-0.002497 -0.000311 0.119796 0.742375 0.253027 0.076381 -0.062500 1 0 0 0 0 0 3 377371
-0.002506 -0.000308 0.119799 0.652362 0.273601 0.143786 -0.062500 1 0 0 0 0 0 3 378374
-0.002511 -0.000307 0.119800 0.585863 0.289172 0.178675 -0.062500 1 0 0 0 0 0 3 379375
-0.002513 -0.000307 0.119801 0.550729 0.297540 0.191915 -0.062500 1 0 0 0 0 0 3 380376
-0.002514 -0.000306 0.119801 0.533062 0.301800 0.196635 -0.062500 1 0 0 0 0 0 3 381377
-0.002515 -0.000306 0.119801 0.524245 0.303936 0.198281 -0.062500 1 0 0 0 0 0 3 382374
-0.002515 -0.000306 0.119801 0.519860 0.305007 0.198844 -0.062500 1 0 0 0 0 0 3 383378
-0.002515 -0.000306 0.119801 0.517668 0.305555 0.199048 -0.062500 1 0 0 0 0 0 3 384346
-0.002534 -0.000302 0.119811 0.781078 0.243823 0.061400 -0.062500 1 0 0 0 0 0 3 385362
-0.002544 -0.000299 0.119814 0.690473 0.264537 0.128773 -0.062500 1 0 0 0 0 0 3 386355
-0.002548 -0.000298 0.119815 0.623672 0.280192 0.163627 -0.062500 1 0 0 0 0 0 3 387369
-0.002551 -0.000298 0.119816 0.588380 0.288588 0.176863 -0.062500 1 0 0 0 0 0 3 388361
-0.002552 -0.000297 0.119816 0.570635 0.292876 0.181578 -0.062500 1 0 0 0 0 0 3 389368
-0.002552 -0.000297 0.119816 0.561795 0.295030 0.183219 -0.062500 1 0 0 0 0 0 3 390360
-0.002553 -0.000297 0.119816 0.557376 0.296100 0.183786 -0.062500 1 0 0 0 0 0 3 391368
-0.002553 -0.000297 0.119816 0.555180 0.296648 0.183989 -0.062500 1 0 0 0 0 0 3 392360
-0.002553 -0.000297 0.119816 0.554088 0.296912 0.184061 -0.062500 1 0 0 0 0 0 3 393368
-0.002553 -0.000297 0.119816 0.553531 0.297045 0.184071 -0.062500 1 0 0 0 0 0 3 394358
-0.002553 -0.000297 0.119816 0.553263 0.297109 0.184098 -0.062500 1 0 0 0 0 0 3 395368
-0.002572 -0.000293 0.119826 0.817780 0.235109 0.046515 -0.062500 1 0 0 0 0 0 3 396359
-0.002581 -0.000291 0.119829 0.727574 0.255738 0.113792 -0.062500 1 0 0 0 0 0 3 397369
-0.002586 -0.000289 0.119830 0.660966 0.271337 0.148605 -0.062500 1 0 0 0 0 0 3 398359
-0.002588 -0.000289 0.119831 0.625784 0.279717 0.161831 -0.062500 1 0 0 0 0 0 3 399367
-0.002589 -0.000289 0.119831 0.608117 0.283966 0.166534 -0.062500 1 0 0 0 0 0 3 400370
-0.002590 -0.000288 0.119831 0.599289 0.286126 0.168176 -0.062500 1 0 0 0 0 0 3 401463
-0.002590 -0.000288 0.119831 0.594892 0.287191 0.168748 -0.062500 1 0 0 0 0 0 3 402469
-0.002590 -0.000288 0.119831 0.592689 0.287730 0.168944 -0.062500 1 0 0 0 0 0 3 403445
-0.002590 -0.000288 0.119831 0.591604 0.288001 0.169002 -0.062500 1 0 0 0 0 0 3 404447
-0.002590 -0.000288 0.119831 0.591058 0.288133 0.169044 -0.062500 1 0 0 0 0 0 3 405377
-0.002590 -0.000288 0.119831 0.590788 0.288208 0.169047 -0.062500 1 0 0 0 0 0 3 406376
-0.002591 -0.000288 0.119831 0.590647 0.288233 0.169043 -0.062500 1 0 0 0 0 0 3 407361
-0.002591 -0.000288 0.119831 0.590576 0.288259 0.169047 -0.062500 1 0 0 0 0 0 3 408378
-0.002591 -0.000288 0.119831 0.590540 0.288258 0.169053 -0.062500 1 0 0 0 0 0 3 409360
-0.002591 -0.000288 0.119831 0.590535 0.288269 0.169047 -0.062500 1 0 0 0 0 0 3 410381
-0.002591 -0.000288 0.119831 0.590523 0.288273 0.169052 -0.062500 1 0 0 0 0 0 3 411378
-0.002591 -0.000288 0.119831 0.590514 0.288265 0.169046 -0.062500 1 0 0 0 0 0 3 412375
-0.002591 -0.000288 0.119831 0.590522 0.288272 0.169052 -0.062500 1 0 0 0 0 0 3 413377
-0.002591 -0.000288 0.119831 0.590515 0.288264 0.169046 -0.062500 1 0 0 0 0 0 3 414373
-0.002591 -0.000288 0.119831 0.590510 0.288275 0.169059 -0.062500 1 0 0 0 0 0 3 415374
-0.002591 -0.000288 0.119831 0.590514 0.288265 0.169047 -0.062500 1 0 0 0 0 0 3 416375
-0.002591 -0.000288 0.119831 0.590499 0.288278 0.169045 -0.062500 1 0 0 0 0 0 3 417376
-0.002591 -0.000288 0.119831 0.590520 0.288274 0.169052 -0.062500 1 0 0 0 0 0 3 418365
-0.002591 -0.000288 0.119831 0.590515 0.288265 0.169046 -0.062500 1 0 0 0 0 0 3 419380
-0.002591 -0.000288 0.119831 0.590502 0.288266 0.169052 -0.062500 1 0 0 0 0 0 3 420378
-0.002591 -0.000288 0.119831 0.590521 0.288272 0.169053 -0.062500 1 0 0 0 0 0 3 421380
-0.002591 -0.000288 0.119831 0.590512 0.288276 0.169040 -0.062500 1 0 0 0 0 0 3 422374
-0.002591 -0.000288 0.119831 0.590510 0.288276 0.169058 -0.062500 1 0 0 0 0 0 3 423374
-0.002609 -0.000284 0.119841 0.855298 0.226200 0.031618 -0.062500 1 0 0 0 0 0 3 424374
-0.002619 -0.000282 0.119844 0.765091 0.246829 0.098822 -0.062500 1 0 0 0 0 0 3 425375
-0.002623 -0.000280 0.119845 0.698498 0.262424 0.133590 -0.062500 1 0 0 0 0 0 3 426374
-0.002626 -0.000280 0.119846 0.663328 0.270802 0.146804 -0.062500 1 0 0 0 0 0 3 427374
-0.002627 -0.000280 0.119846 0.645631 0.275057 0.151509 -0.062500 1 0 0 0 0 0 3 428374
-0.002627 -0.000279 0.119846 0.636824 0.277201 0.153142 -0.062500 1 0 0 0 0 0 3 429361
-0.002628 -0.000279 0.119846 0.632420 0.278288 0.153718 -0.062500 1 0 0 0 0 0 3 430372
-0.002628 -0.000279 0.119846 0.630231 0.278815 0.153914 -0.062500 1 0 0 0 0 0 3 431374
-0.002628 -0.000279 0.119846 0.629147 0.279086 0.153991 -0.062500 1 0 0 0 0 0 3 432374
-0.002628 -0.000279 0.119846 0.628591 0.279220 0.154001 -0.062500 1 0 0 0 0 0 3 433375
-0.002628 -0.000279 0.119846 0.628319 0.279296 0.154020 -0.062500 1 0 0 0 0 0 3 434371
-0.002628 -0.000279 0.119846 0.628189 0.279318 0.154012 -0.062500 1 0 0 0 0 0 3 435368
-0.002628 -0.000279 0.119846 0.628123 0.279332 0.154022 -0.062500 1 0 0 0 0 0 3 436371
-0.002628 -0.000279 0.119846 0.628081 0.279353 0.154015 -0.062500 1 0 0 0 0 0 3 437375
-0.002628 -0.000279 0.119846 0.628066 0.279358 0.154020 -0.062500 1 0 0 0 0 0 3 438374
-0.002628 -0.000279 0.119846 0.628053 0.279361 0.154027 -0.062500 1 0 0 0 0 0 3 439364
-0.002628 -0.000279 0.119846 0.628056 0.279350 0.154015 -0.062500 1 0 0 0 0 0 3 440361
-0.002628 -0.000279 0.119846 0.628053 0.279360 0.154027 -0.062500 1 0 0 0 0 0 3 441444
-0.002628 -0.000279 0.119846 0.628045 0.279352 0.154021 -0.062500 1 0 0 0 0 0 3 442450
-0.002628 -0.000279 0.119846 0.628044 0.279351 0.154021 -0.062500 1 0 0 0 0 0 3 443439
-0.002628 -0.000279 0.119846 0.628051 0.279360 0.154028 -0.062500 1 0 0 0 0 0 3 444442
-0.002628 -0.000279 0.119846 0.628057 0.279349 0.154016 -0.062500 1 0 0 0 0 0 3 445419
-0.002628 -0.000279 0.119846 0.628045 0.279350 0.154020 -0.062500 1 0 0 0 0 0 3 446417
-0.002628 -0.000279 0.119846 0.628049 0.279371 0.154021 -0.062500 1 0 0 0 0 0 3 447417
-0.002628 -0.000279 0.119846 0.628044 0.279353 0.154021 -0.062500 1 0 0 0 0 0 3 448414
-0.002628 -0.000279 0.119846 0.628043 0.279351 0.154021 -0.062500 1 0 0 0 0 0 3 449419
-0.002628 -0.000279 0.119846 0.628064 0.279356 0.154022 -0.062500 1 0 0 0 0 0 3 450415
-0.002628 -0.000279 0.119846 0.628042 0.279363 0.154014 -0.062500 1 0 0 0 0 0 3 451450
-0.002628 -0.000279 0.119846 0.628052 0.279361 0.154027 -0.062500 1 0 0 0 0 0 3 452440
-0.002628 -0.000279 0.119846 0.628044 0.279352 0.154022 -0.062500 1 0 0 0 0 0 3 453439
-0.002628 -0.000279 0.119846 0.628043 0.279351 0.154021 -0.062500 1 0 0 0 0 0 3 454445
-0.002628 -0.000279 0.119846 0.628064 0.279357 0.154022 -0.062500 1 0 0 0 0 0 3 455439
-0.002628 -0.000279 0.119846 0.628043 0.279363 0.154014 -0.062500 1 0 0 0 0 0 3 456423
-0.002628 -0.000279 0.119846 0.628043 0.279352 0.154020 -0.062500 1 0 0 0 0 0 3 457438
-0.002628 -0.000279 0.119846 0.628051 0.279360 0.154028 -0.062500 1 0 0 0 0 0 3 458422
-0.002628 -0.000279 0.119846 0.628044 0.279352 0.154022 -0.062500 1 0 0 0 0 0 3 459435
-0.002628 -0.000279 0.119846 0.628055 0.279348 0.154015 -0.062500 1 0 0 0 0 0 3 460422
-0.002628 -0.000279 0.119846 0.628053 0.279359 0.154027 -0.062500 1 0 0 0 0 0 3 461366
-0.002628 -0.000279 0.119846 0.628041 0.279363 0.154015 -0.062500 1 0 0 0 0 0 3 462357
-0.002628 -0.000279 0.119846 0.628051 0.279361 0.154027 -0.062500 1 0 0 0 0 0 3 463366
-0.002628 -0.000279 0.119846 0.628044 0.279352 0.154022 -0.062500 1 0 0 0 0 0 3 464356
-0.002628 -0.000279 0.119846 0.628056 0.279348 0.154015 -0.062500 1 0 0 0 0 0 3 465366
-0.002628 -0.000279 0.119846 0.628050 0.279371 0.154020 -0.062500 1 0 0 0 0 0 3 466356
-0.002628 -0.000279 0.119846 0.628044 0.279353 0.154021 -0.062500 1 0 0 0 0 0 3 467365
-0.002628 -0.000279 0.119846 0.628052 0.279360 0.154028 -0.062500 1 0 0 0 0 0 3 468357
-0.002628 -0.000279 0.119846 0.628057 0.279349 0.154016 -0.062500 1 0 0 0 0 0 3 469358
-0.002628 -0.000279 0.119846 0.628045 0.279350 0.154020 -0.062500 1 0 0 0 0 0 3 470365
-0.002628 -0.000279 0.119846 0.628049 0.279371 0.154021 -0.062500 1 0 0 0 0 0 3 471377
-0.002628 -0.000279 0.119846 0.628044 0.279353 0.154021 -0.062500 1 0 0 0 0 0 3 472377
-0.002628 -0.000279 0.119846 0.628043 0.279351 0.154021 -0.062500 1 0 0 0 0 0 3 473366
-0.002628 -0.000279 0.119846 0.628051 0.279359 0.154028 -0.062500 1 0 0 0 0 0 3 474361
-0.002628 -0.000279 0.119846 0.628053 0.279361 0.154009 -0.062500 1 0 0 0 0 0 3 475364
-0.002628 -0.000279 0.119846 0.628053 0.279361 0.154026 -0.062500 1 0 0 0 0 0 3 476371
-0.002628 -0.000279 0.119846 0.628045 0.279352 0.154022 -0.062500 1 0 0 0 0 0 3 477355
-0.002628 -0.000279 0.119846 0.628044 0.279351 0.154021 -0.062500 1 0 0 0 0 0 3 478374
-0.002628 -0.000279 0.119846 0.628051 0.279360 0.154028 -0.062500 1 0 0 0 0 0 3 479351
-0.002628 -0.000279 0.119846 0.628053 0.279361 0.154009 -0.062500 1 0 0 0 0 0 3 480377
-0.002628 -0.000279 0.119846 0.628045 0.279352 0.154019 -0.062500 1 0 0 0 0 0 3 481370
-0.002628 -0.000279 0.119846 0.628052 0.279360 0.154028 -0.062500 1 0 0 0 0 0 3 482373
-0.002628 -0.000279 0.119846 0.628044 0.279352 0.154022 -0.062500 1 0 0 0 0 0 3 483373
-0.002628 -0.000279 0.119846 0.628056 0.279348 0.154015 -0.062500 1 0 0 0 0 0 3 484372
-0.002628 -0.000279 0.119846 0.628053 0.279359 0.154027 -0.062500 1 0 0 0 0 0 3 485375
-0.002628 -0.000279 0.119846 0.628041 0.279363 0.154015 -0.062500 1 0 0 0 0 0 3 486370
-0.002628 -0.000279 0.119846 0.628051 0.279361 0.154027 -0.062500 1 0 0 0 0 0 3 487373
-0.002628 -0.000279 0.119846 0.628044 0.279352 0.154022 -0.062500 1 0 0 0 0 0 3 488379
-0.002628 -0.000279 0.119846 0.628056 0.279348 0.154015 -0.062500 1 0 0 0 0 0 3 489377
-0.002628 -0.000279 0.119846 0.628053 0.279359 0.154027 -0.062500 1 0 0 0 0 0 3 490377
-0.002628 -0.000279 0.119846 0.628041 0.279363 0.154015 -0.062500 1 0 0 0 0 0 3 491345
-0.002628 -0.000279 0.119846 0.628043 0.279352 0.154020 -0.062500 1 0 0 0 0 0 3 492371
-0.002628 -0.000279 0.119846 0.628051 0.279360 0.154028 -0.062500 1 0 0 0 0 0 3 493374
-0.002628 -0.000279 0.119846 0.628056 0.279349 0.154015 -0.062500 1 0 0 0 0 0 3 494372
-0.002628 -0.000279 0.119846 0.628053 0.279359 0.154027 -0.062500 1 0 0 0 0 0 3 495372
-0.002628 -0.000279 0.119846 0.628042 0.279363 0.154015 -0.062500 1 0 0 0 0 0 3 496370
-0.002628 -0.000279 0.119846 0.628043 0.279352 0.154020 -0.062500 1 0 0 0 0 0 3 497372
-0.002628 -0.000279 0.119846 0.628051 0.279360 0.154028 -0.062500 1 0 0 0 0 0 3 498370
-0.002628 -0.000279 0.119846 0.628057 0.279349 0.154016 -0.062500 1 0 0 0 0 0 3 499371
-0.002628 -0.000279 0.119846 0.628042 0.279362 0.154013 -0.062500 1 0 0 0 0 0 3 500370
-0.002628 -0.000279 0.119846 0.628051 0.279361 0.154027 -0.062500 1 0 0 0 0 0 3 501370
-0.002628 -0.000279 0.119846 0.628044 0.279352 0.154022 -0.062500 1 0 0 0 0 0 3 502353
-0.002628 -0.000279 0.119846 0.628043 0.279351 0.154021 -0.062500 1 0 0 0 0 0 3 503367
-0.002628 -0.000279 0.119846 0.628064 0.279356 0.154022 -0.062500 1 0 0 0 0 0 3 504366
-0.002628 -0.000279 0.119846 0.628042 0.279363 0.154014 -0.062500 1 0 0 0 0 0 3 505372
-0.002628 -0.000279 0.119846 0.628052 0.279361 0.154027 -0.062500 1 0 0 0 0 0 3 506371
-0.002628 -0.000279 0.119846 0.628044 0.279352 0.154022 -0.062500 1 0 0 0 0 0 3 507371
-0.002628 -0.000279 0.119846 0.628043 0.279351 0.154021 -0.062500 1 0 0 0 0 0 3 508369
-0.002628 -0.000279 0.119846 0.628064 0.279356 0.154022 -0.062500 1 0 0 0 0 0 3 509373
-0.002628 -0.000279 0.119846 0.628043 0.279363 0.154014 -0.062500 1 0 0 0 0 0 3 510369
-0.002628 -0.000279 0.119846 0.628052 0.279361 0.154027 -0.062500 1 0 0 0 0 0 3 511367
-0.002628 -0.000279 0.119846 0.628044 0.279352 0.154022 -0.062500 1 0 0 0 0 0 3 512358
-0.002628 -0.000279 0.119846 0.628043 0.279351 0.154021 -0.062500 1 0 0 0 0 0 3 513364
-0.002628 -0.000279 0.119846 0.628064 0.279356 0.154022 -0.062500 1 0 0 0 0 0 3 514373
-0.002628 -0.000279 0.119846 0.628043 0.279363 0.154014 -0.062500 1 0 0 0 0 0 3 515370
-0.002628 -0.000279 0.119846 0.628043 0.279352 0.154020 -0.062500 1 0 0 0 0 0 3 516370
-0.002628 -0.000279 0.119846 0.628051 0.279360 0.154028 -0.062500 1 0 0 0 0 0 3 517373
-0.002628 -0.000279 0.119846 0.628044 0.279352 0.154022 -0.062500 1 0 0 0 0 0 3 518377
-0.002628 -0.000279 0.119846 0.628056 0.279348 0.154015 -0.062500 1 0 0 0 0 0 3 519371
-0.002628 -0.000279 0.119846 0.628050 0.279371 0.154020 -0.062500 1 0 0 0 0 0 3 520369
-0.002628 -0.000279 0.119846 0.628044 0.279353 0.154021 -0.062500 1 0 0 0 0 0 3 521372
-0.002628 -0.000279 0.119846 0.628052 0.279360 0.154028 -0.062500 1 0 0 0 0 0 3 522371
-0.002628 -0.000279 0.119846 0.628044 0.279352 0.154022 -0.062500 1 0 0 0 0 0 3 523369
-0.002628 -0.000279 0.119846 0.628052 0.279360 0.154008 -0.062500 1 0 0 0 0 0 3 524355
-0.002628 -0.000279 0.119846 0.628053 0.279361 0.154026 -0.062500 1 0 0 0 0 0 3 525365
-0.002628 -0.000279 0.119846 0.628045 0.279352 0.154021 -0.062500 1 0 0 0 0 0 3 526361
-0.002628 -0.000279 0.119846 0.628043 0.279351 0.154021 -0.062500 1 0 0 0 0 0 3 527365
-0.002628 -0.000279 0.119846 0.628051 0.279359 0.154028 -0.062500 1 0 0 0 0 0 3 528355
-0.002628 -0.000279 0.119846 0.628053 0.279361 0.154009 -0.062500 1 0 0 0 0 0 3 529364
-0.002628 -0.000279 0.119846 0.628053 0.279361 0.154026 -0.062500 1 0 0 0 0 0 3 530355
-0.002628 -0.000279 0.119846 0.628045 0.279352 0.154021 -0.062500 1 0 0 0 0 0 3 531364
-0.002628 -0.000279 0.119846 0.628043 0.279351 0.154021 -0.062500 1 0 0 0 0 0 3 532355
-0.002628 -0.000279 0.119846 0.628051 0.279359 0.154028 -0.062500 1 0 0 0 0 0 3 533364
-0.002628 -0.000279 0.119846 0.628053 0.279361 0.154009 -0.062500 1 0 0 0 0 0 3 534354
-0.002628 -0.000279 0.119846 0.628045 0.279352 0.154019 -0.062500 1 0 0 0 0 0 3 535364
-0.002628 -0.000279 0.119846 0.628052 0.279360 0.154028 -0.062500 1 0 0 0 0 0 3 536360
-0.002628 -0.000279 0.119846 0.628044 0.279352 0.154022 -0.062500 1 0 0 0 0 0 3 537366
-0.002628 -0.000279 0.119846 0.628043 0.279351 0.154021 -0.062500 1 0 0 0 0 0 3 538366
-0.002628 -0.000279 0.119846 0.628060 0.279368 0.154015 -0.062500 1 0 0 0 0 0 3 539357
-0.002628 -0.000279 0.119846 0.628045 0.279353 0.154020 -0.062500 1 0 0 0 0 0 3 540374
-0.002633 -0.000261 0.119835 0.701542 0.025478 0.301480 -0.062500 1 0 0 0 0 0 3 541369
-0.002636 -0.000252 0.119832 0.678321 0.110979 0.229478 -0.062500 1 0 0 0 0 0 3 542354
-0.002637 -0.000248 0.119831 0.659870 0.174796 0.192142 -0.062500 1 0 0 0 0 0 3 543375
-0.002638 -0.000245 0.119830 0.649662 0.208768 0.177936 -0.062500 1 0 0 0 0 0 3 544355
-0.002639 -0.000244 0.119830 0.644346 0.225955 0.172874 -0.062500 1 0 0 0 0 0 3 545373
-0.002639 -0.000244 0.119830 0.641632 0.234549 0.171106 -0.062500 1 0 0 0 0 0 3 546371
-0.002639 -0.000243 0.119830 0.640264 0.238845 0.170483 -0.062500 1 0 0 0 0 0 3 547365
-0.002639 -0.000243 0.119830 0.639570 0.241000 0.170271 -0.062500 1 0 0 0 0 0 3 548342
-0.002639 -0.000243 0.119830 0.639209 0.242059 0.170206 -0.062500 1 0 0 0 0 0 3 549371
-0.002639 -0.000243 0.119830 0.639036 0.242611 0.170171 -0.062500 1 0 0 0 0 0 3 550340
-0.002639 -0.000243 0.119830 0.638968 0.242869 0.170167 -0.062500 1 0 0 0 0 0 3 551369
-0.002639 -0.000243 0.119830 0.638915 0.243012 0.170159 -0.062500 1 0 0 0 0 0 3 552369
-0.002639 -0.000243 0.119830 0.638893 0.243078 0.170164 -0.062500 1 0 0 0 0 0 3 553378
-0.002639 -0.000243 0.119830 0.638873 0.243107 0.170158 -0.062500 1 0 0 0 0 0 3 554374
-0.002639 -0.000243 0.119830 0.638877 0.243129 0.170157 -0.062500 1 0 0 0 0 0 3 555374
-0.002639 -0.000243 0.119830 0.638865 0.243133 0.170163 -0.062500 1 0 0 0 0 0 3 556369
-0.002639 -0.000243 0.119830 0.638872 0.243142 0.170171 -0.062500 1 0 0 0 0 0 3 557341
-0.002639 -0.000243 0.119830 0.638861 0.243145 0.170158 -0.062500 1 0 0 0 0 0 3 558370
-0.002639 -0.000243 0.119830 0.638860 0.243146 0.170157 -0.062500 1 0 0 0 0 0 3 559369
-0.002639 -0.000243 0.119830 0.638883 0.243140 0.170164 -0.062500 1 0 0 0 0 0 3 560369
-0.002639 -0.000243 0.119830 0.638863 0.243145 0.170157 -0.062500 1 0 0 0 0 0 3 561371
-0.002639 -0.000243 0.119830 0.638872 0.243143 0.170171 -0.062500 1 0 0 0 0 0 3 562369
-0.002639 -0.000243 0.119830 0.638861 0.243146 0.170158 -0.062500 1 0 0 0 0 0 3 563371
-0.002639 -0.000243 0.119830 0.638872 0.243143 0.170151 -0.062500 1 0 0 0 0 0 3 564338
-0.002639 -0.000243 0.119830 0.638873 0.243143 0.170170 -0.062500 1 0 0 0 0 0 3 565341
-0.002639 -0.000243 0.119830 0.638862 0.243146 0.170158 -0.062500 1 0 0 0 0 0 3 566370
-0.002639 -0.000243 0.119830 0.638860 0.243146 0.170157 -0.062500 1 0 0 0 0 0 3 567369
-0.002639 -0.000243 0.119830 0.638871 0.243143 0.170170 -0.062500 1 0 0 0 0 0 3 568369
-0.002639 -0.000243 0.119830 0.638873 0.243143 0.170152 -0.062500 1 0 0 0 0 0 3 569365
-0.002639 -0.000243 0.119830 0.638873 0.243143 0.170170 -0.062500 1 0 0 0 0 0 3 570369
-0.002639 -0.000243 0.119830 0.638862 0.243145 0.170158 -0.062500 1 0 0 0 0 0 3 571370
-0.002639 -0.000243 0.119830 0.638860 0.243146 0.170157 -0.062500 1 0 0 0 0 0 3 572370
-0.002639 -0.000243 0.119830 0.638871 0.243143 0.170170 -0.062500 1 0 0 0 0 0 3 573370
-0.002639 -0.000243 0.119830 0.638873 0.243143 0.170152 -0.062500 1 0 0 0 0 0 3 574368
-0.002639 -0.000243 0.119830 0.638862 0.243146 0.170156 -0.062500 1 0 0 0 0 0 3 575369
-0.002639 -0.000243 0.119830 0.638872 0.243143 0.170170 -0.062500 1 0 0 0 0 0 3 576370
-0.002639 -0.000243 0.119830 0.638861 0.243146 0.170158 -0.062500 1 0 0 0 0 0 3 577356
-0.002639 -0.000243 0.119830 0.638872 0.243143 0.170171 -0.062500 1 0 0 0 0 0 3 578363
-0.002639 -0.000243 0.119830 0.638874 0.243143 0.170152 -0.062500 1 0 0 0 0 0 3 579369
-0.002639 -0.000243 0.119830 0.638862 0.243146 0.170156 -0.062500 1 0 0 0 0 0 3 580369
-0.002639 -0.000243 0.119830 0.638872 0.243143 0.170170 -0.062500 1 0 0 0 0 0 3 581370
-0.002639 -0.000243 0.119830 0.638861 0.243146 0.170158 -0.062500 1 0 0 0 0 0 3 582369
-0.002639 -0.000243 0.119830 0.638860 0.243146 0.170157 -0.062500 1 0 0 0 0 0 3 583369
-0.002639 -0.000243 0.119830 0.638883 0.243140 0.170164 -0.062500 1 0 0 0 0 0 3 584368
-0.002639 -0.000243 0.119830 0.638863 0.243145 0.170157 -0.062500 1 0 0 0 0 0 3 585357
-0.002639 -0.000243 0.119830 0.638872 0.243143 0.170171 -0.062500 1 0 0 0 0 0 3 586362
-0.002639 -0.000243 0.119830 0.638862 0.243146 0.170158 -0.062500 1 0 0 0 0 0 3 587363
-0.002639 -0.000243 0.119830 0.638860 0.243146 0.170157 -0.062500 1 0 0 0 0 0 3 588357
-0.002639 -0.000243 0.119830 0.638884 0.243140 0.170164 -0.062500 1 0 0 0 0 0 3 589355
-0.002639 -0.000243 0.119830 0.638863 0.243145 0.170158 -0.062500 1 0 0 0 0 0 3 590363
-0.002644 -0.000225 0.119819 0.712303 -0.010600 0.317738 -0.062500 1 0 0 0 0 0 3 591353
-0.002647 -0.000216 0.119816 0.689116 0.074829 0.245691 -0.062500 1 0 0 0 0 0 3 592362
-0.002648 -0.000211 0.119814 0.670675 0.138621 0.208315 -0.062500 1 0 0 0 0 0 3 593352
-0.002649 -0.000209 0.119814 0.660473 0.172579 0.194090 -0.062500 1 0 0 0 0 0 3 594362
-0.002649 -0.000208 0.119814 0.655162 0.189746 0.189024 -0.062500 1 0 0 0 0 0 3 595352
-0.002649 -0.000208 0.119814 0.652443 0.198358 0.187259 -0.062500 1 0 0 0 0 0 3 596361
-0.002650 -0.000207 0.119814 0.651079 0.202643 0.186641 -0.062500 1 0 0 0 0 0 3 597353
-0.002650 -0.000207 0.119814 0.650384 0.204796 0.186429 -0.062500 1 0 0 0 0 0 3 598361
-0.002650 -0.000207 0.119814 0.650041 0.205873 0.186358 -0.062500 1 0 0 0 0 0 3 599336
-0.002650 -0.000207 0.119814 0.649854 0.206409 0.186328 -0.062500 1 0 0 0 0 0 3 600352
-0.002650 -0.000207 0.119814 0.649769 0.206680 0.186324 -0.062500 1 0 0 0 0 0 3 601374
-0.002650 -0.000207 0.119814 0.649729 0.206810 0.186316 -0.062500 1 0 0 0 0 0 3 602369
-0.002650 -0.000207 0.119814 0.649697 0.206878 0.186308 -0.062500 1 0 0 0 0 0 3 603366
-0.002650 -0.000207 0.119814 0.649696 0.206913 0.186320 -0.062500 1 0 0 0 0 0 3 604367
-0.002650 -0.000207 0.119814 0.649693 0.206926 0.186315 -0.062500 1 0 0 0 0 0 3 605361
-0.002650 -0.000207 0.119814 0.649677 0.206941 0.186314 -0.062500 1 0 0 0 0 0 3 606503
-0.002650 -0.000207 0.119814 0.649676 0.206943 0.186314 -0.062500 1 0 0 0 0 0 3 607360
-0.002650 -0.000207 0.119814 0.649675 0.206943 0.186314 -0.062500 1 0 0 0 0 0 3 608374
-0.002650 -0.000207 0.119814 0.649695 0.206948 0.186314 -0.062500 1 0 0 0 0 0 3 609349
-0.002650 -0.000207 0.119814 0.649678 0.206943 0.186314 -0.062500 1 0 0 0 0 0 3 610373
-0.002650 -0.000207 0.119814 0.649675 0.206942 0.186313 -0.062500 1 0 0 0 0 0 3 611368
-0.002650 -0.000207 0.119814 0.649683 0.206951 0.186320 -0.062500 1 0 0 0 0 0 3 612368
-0.002650 -0.000207 0.119814 0.649676 0.206943 0.186314 -0.062500 1 0 0 0 0 0 3 613369
-0.002650 -0.000207 0.119814 0.649687 0.206939 0.186307 -0.062500 1 0 0 0 0 0 3 614368
-0.002650 -0.000207 0.119814 0.649685 0.206951 0.186320 -0.062500 1 0 0 0 0 0 3 615367
-0.002650 -0.000207 0.119814 0.649676 0.206943 0.186314 -0.062500 1 0 0 0 0 0 3 616368
-0.002650 -0.000207 0.119814 0.649683 0.206951 0.186321 -0.062500 1 0 0 0 0 0 3 617368
-0.002650 -0.000207 0.119814 0.649676 0.206943 0.186315 -0.062500 1 0 0 0 0 0 3 618376
-0.002650 -0.000207 0.119814 0.649687 0.206939 0.186308 -0.062500 1 0 0 0 0 0 3 619361
-0.002650 -0.000207 0.119814 0.649685 0.206950 0.186320 -0.062500 1 0 0 0 0 0 3 620372
-0.002650 -0.000207 0.119814 0.649676 0.206943 0.186314 -0.062500 1 0 0 0 0 0 3 621367
-0.002655 -0.000189 0.119803 0.723071 -0.046668 0.334023 -0.062500 1 0 0 0 0 0 3 622367
-0.002658 -0.000180 0.119799 0.699913 0.038714 0.261899 -0.062500 1 0 0 0 0 0 3 623339
-0.002659 -0.000175 0.119798 0.681489 0.102461 0.224492 -0.062500 1 0 0 0 0 0 3 624367
-0.002660 -0.000173 0.119798 0.671269 0.136407 0.210262 -0.062500 1 0 0 0 0 0 3 625369
-0.002660 -0.000172 0.119798 0.665966 0.153577 0.205195 -0.062500 1 0 0 0 0 0 3 626367
-0.002660 -0.000171 0.119798 0.663264 0.162172 0.203427 -0.062500 1 0 0 0 0 0 3 627366
-0.002660 -0.000171 0.119798 0.661887 0.166469 0.202806 -0.062500 1 0 0 0 0 0 3 628366
-0.002660 -0.000171 0.119798 0.661195 0.168611 0.202600 -0.062500 1 0 0 0 0 0 3 629369
-0.002660 -0.000171 0.119798 0.660840 0.169689 0.202515 -0.062500 1 0 0 0 0 0 3 630367
-0.002660 -0.000171 0.119798 0.660663 0.170222 0.202496 -0.062500 1 0 0 0 0 0 3 631367
-0.002660 -0.000171 0.119798 0.660579 0.170492 0.202493 -0.062500 1 0 0 0 0 0 3 632367
-0.002660 -0.000171 0.119798 0.660536 0.170634 0.202479 -0.062500 1 0 0 0 0 0 3 633369
-0.002660 -0.000171 0.119798 0.660507 0.170691 0.202477 -0.062500 1 0 0 0 0 0 3 634370
-0.002660 -0.000171 0.119798 0.660503 0.170737 0.202483 -0.062500 1 0 0 0 0 0 3 635368
-0.002660 -0.000171 0.119798 0.660490 0.170743 0.202490 -0.062500 1 0 0 0 0 0 3 636369
-0.002660 -0.000171 0.119798 0.660498 0.170751 0.202478 -0.062500 1 0 0 0 0 0 3 637368
-0.002660 -0.000171 0.119798 0.660487 0.170754 0.202483 -0.062500 1 0 0 0 0 0 3 638367
-0.002660 -0.000171 0.119798 0.660482 0.170766 0.202477 -0.062500 1 0 0 0 0 0 3 639367
-0.002660 -0.000171 0.119798 0.660493 0.170764 0.202490 -0.062500 1 0 0 0 0 0 3 640366
-0.002660 -0.000171 0.119798 0.660483 0.170767 0.202478 -0.062500 1 0 0 0 0 0 3 641353
-0.002660 -0.000171 0.119798 0.660505 0.170762 0.202484 -0.062500 1 0 0 0 0 0 3 642364
-0.002660 -0.000171 0.119798 0.660485 0.170767 0.202477 -0.062500 1 0 0 0 0 0 3 643367
-0.002660 -0.000171 0.119798 0.660485 0.170756 0.202483 -0.062500 1 0 0 0 0 0 3 644368
-0.002660 -0.000171 0.119798 0.660490 0.170775 0.202484 -0.062500 1 0 0 0 0 0 3 645370
-0.002660 -0.000171 0.119798 0.660486 0.170757 0.202484 -0.062500 1 0 0 0 0 0 3 646368
-0.002660 -0.000171 0.119798 0.660494 0.170763 0.202471 -0.062500 1 0 0 0 0 0 3 647366
-0.002660 -0.000171 0.119798 0.660494 0.170764 0.202489 -0.062500 1 0 0 0 0 0 3 648367
-0.002660 -0.000171 0.119798 0.660483 0.170767 0.202477 -0.062500 1 0 0 0 0 0 3 649368
-0.002660 -0.000171 0.119798 0.660493 0.170765 0.202490 -0.062500 1 0 0 0 0 0 3 650370
-0.002660 -0.000171 0.119798 0.660495 0.170764 0.202471 -0.062500 1 0 0 0 0 0 3 651337
-0.002660 -0.000171 0.119798 0.660487 0.170756 0.202482 -0.062500 1 0 0 0 0 0 3 652367
-0.002660 -0.000171 0.119798 0.660494 0.170763 0.202490 -0.062500 1 0 0 0 0 0 3 653369
-0.002660 -0.000171 0.119798 0.660483 0.170767 0.202478 -0.062500 1 0 0 0 0 0 3 654360
-0.002660 -0.000171 0.119798 0.660485 0.170756 0.202483 -0.062500 1 0 0 0 0 0 3 655351
-0.002660 -0.000171 0.119798 0.660490 0.170775 0.202484 -0.062500 1 0 0 0 0 0 3 656361
-0.002660 -0.000171 0.119798 0.660498 0.170754 0.202478 -0.062500 1 0 0 0 0 0 3 657367
-0.002660 -0.000171 0.119798 0.660492 0.170775 0.202483 -0.062500 1 0 0 0 0 0 3 658376
-0.002660 -0.000171 0.119798 0.660486 0.170757 0.202484 -0.062500 1 0 0 0 0 0 3 659365
-0.002660 -0.000171 0.119798 0.660482 0.170766 0.202477 -0.062500 1 0 0 0 0 0 3 660375
-0.002666 -0.000153 0.119787 0.733841 -0.082709 0.350327 -0.062500 1 0 0 0 0 0 3 661366
-0.002668 -0.000144 0.119783 0.710701 0.002597 0.278121 -0.062500 1 0 0 0 0 0 3 662371
-0.002670 -0.000139 0.119782 0.692285 0.066318 0.240690 -0.062500 1 0 0 0 0 0 3 663375
-0.002671 -0.000137 0.119782 0.682082 0.100246 0.226456 -0.062500 1 0 0 0 0 0 3 664364
-0.002671 -0.000136 0.119781 0.676776 0.117398 0.221375 -0.062500 1 0 0 0 0 0 3 665359
-0.002671 -0.000135 0.119781 0.674059 0.126003 0.219600 -0.062500 1 0 0 0 0 0 3 666350
-0.002671 -0.000135 0.119781 0.672691 0.130297 0.218990 -0.062500 1 0 0 0 0 0 3 667360
-0.002671 -0.000135 0.119781 0.671997 0.132450 0.218777 -0.062500 1 0 0 0 0 0 3 668350
-0.002671 -0.000135 0.119781 0.671633 0.133520 0.218704 -0.062500 1 0 0 0 0 0 3 669372
-0.002671 -0.000135 0.119781 0.671464 0.134061 0.218674 -0.062500 1 0 0 0 0 0 3 670358
-0.002671 -0.000135 0.119781 0.671380 0.134333 0.218670 -0.062500 1 0 0 0 0 0 3 671374
-0.002671 -0.000135 0.119781 0.671340 0.134463 0.218662 -0.062500 1 0 0 0 0 0 3 672362
-0.002671 -0.000135 0.119781 0.671320 0.134527 0.218668 -0.062500 1 0 0 0 0 0 3 673364
-0.002671 -0.000135 0.119781 0.671300 0.134556 0.218661 -0.062500 1 0 0 0 0 0 3 674361
-0.002671 -0.000135 0.119781 0.671304 0.134577 0.218660 -0.062500 1 0 0 0 0 0 3 675338
-0.002671 -0.000135 0.119781 0.671301 0.134590 0.218653 -0.062500 1 0 0 0 0 0 3 676367
-0.002671 -0.000135 0.119781 0.671289 0.134594 0.218659 -0.062500 1 0 0 0 0 0 3 677352
-0.002671 -0.000135 0.119781 0.671296 0.134603 0.218666 -0.062500 1 0 0 0 0 0 3 678370
-0.002671 -0.000135 0.119781 0.671288 0.134596 0.218660 -0.062500 1 0 0 0 0 0 3 679366
-0.002671 -0.000135 0.119781 0.671303 0.134580 0.218660 -0.062500 1 0 0 0 0 0 3 680360
-0.002671 -0.000135 0.119781 0.671297 0.134601 0.218666 -0.062500 1 0 0 0 0 0 3 681340
-0.002671 -0.000135 0.119781 0.671289 0.134595 0.218660 -0.062500 1 0 0 0 0 0 3 682365
-0.002671 -0.000135 0.119781 0.671296 0.134603 0.218666 -0.062500 1 0 0 0 0 0 3 683367
-0.002677 -0.000117 0.119771 0.744589 -0.118742 0.366625 -0.062500 1 0 0 0 0 0 3 684364
-0.002679 -0.000107 0.119767 0.721482 -0.033507 0.294374 -0.062500 1 0 0 0 0 0 3 685378
-0.002681 -0.000103 0.119766 0.703068 0.030180 0.256896 -0.062500 1 0 0 0 0 0 3 686382
-0.002681 -0.000101 0.119765 0.692877 0.064100 0.242649 -0.062500 1 0 0 0 0 0 3 687377
-0.002682 -0.000100 0.119765 0.687570 0.081258 0.237572 -0.062500 1 0 0 0 0 0 3 688378
-0.002682 -0.000099 0.119765 0.684857 0.089850 0.235801 -0.062500 1 0 0 0 0 0 3 689375
-0.002682 -0.000099 0.119765 0.683487 0.094152 0.235183 -0.062500 1 0 0 0 0 0 3 690375
-0.002682 -0.000099 0.119765 0.682796 0.096294 0.234975 -0.062500 1 0 0 0 0 0 3 691372
-0.002682 -0.000099 0.119765 0.682442 0.097371 0.234889 -0.062500 1 0 0 0 0 0 3 692375
-0.002682 -0.000098 0.119765 0.682265 0.097904 0.234870 -0.062500 1 0 0 0 0 0 3 693438
-0.002682 -0.000098 0.119765 0.682193 0.098172 0.234860 -0.062500 1 0 0 0 0 0 3 694433
-0.002682 -0.000098 0.119765 0.682143 0.098304 0.234858 -0.062500 1 0 0 0 0 0 3 695409
-0.002682 -0.000098 0.119765 0.682119 0.098380 0.234857 -0.062500 1 0 0 0 0 0 3 696411
-0.002682 -0.000098 0.119765 0.682107 0.098420 0.234857 -0.062500 1 0 0 0 0 0 3 697412
-0.002682 -0.000098 0.119765 0.682090 0.098437 0.234856 -0.062500 1 0 0 0 0 0 3 698408
-0.002682 -0.000098 0.119765 0.682101 0.098435 0.234850 -0.062500 1 0 0 0 0 0 3 699433
-0.002682 -0.000098 0.119765 0.682090 0.098438 0.234855 -0.062500 1 0 0 0 0 0 3 700432
-0.002682 -0.000098 0.119765 0.682089 0.098437 0.234856 -0.062500 1 0 0 0 0 0 3 701411
-0.002687 -0.000080 0.119755 0.755341 -0.154764 0.382948 -0.062500 1 0 0 0 0 0 3 702442
-0.002690 -0.000071 0.119751 0.732268 -0.069588 0.310629 -0.062500 1 0 0 0 0 0 3 703441
-0.002691 -0.000067 0.119750 0.713856 -0.005933 0.273120 -0.062500 1 0 0 0 0 0 3 704442
-0.002692 -0.000065 0.119749 0.703670 0.027971 0.258855 -0.062500 1 0 0 0 0 0 3 705411
-0.002693 -0.000063 0.119749 0.698364 0.045122 0.253789 -0.062500 1 0 0 0 0 0 3 706408
-0.002693 -0.000063 0.119749 0.695649 0.053722 0.252009 -0.062500 1 0 0 0 0 0 3 707409
-0.002693 -0.000063 0.119749 0.694282 0.058013 0.251395 -0.062500 1 0 0 0 0 0 3 708446
-0.002693 -0.000062 0.119749 0.693580 0.060155 0.251173 -0.062500 1 0 0 0 0 0 3 709444
-0.002693 -0.000062 0.119749 0.693244 0.061238 0.251105 -0.062500 1 0 0 0 0 0 3 710436
-0.002693 -0.000062 0.119749 0.693071 0.061772 0.251068 -0.062500 1 0 0 0 0 0 3 711439
-0.002693 -0.000062 0.119749 0.692975 0.062046 0.251069 -0.062500 1 0 0 0 0 0 3 712434
-0.002693 -0.000062 0.119749 0.692937 0.062164 0.251068 -0.062500 1 0 0 0 0 0 3 713447
-0.002693 -0.000062 0.119749 0.692906 0.062230 0.251061 -0.062500 1 0 0 0 0 0 3 714407
-0.002693 -0.000062 0.119749 0.692901 0.062276 0.251066 -0.062500 1 0 0 0 0 0 3 715410
-0.002693 -0.000062 0.119749 0.692898 0.062291 0.251060 -0.062500 1 0 0 0 0 0 3 716407
-0.002693 -0.000062 0.119749 0.692883 0.062306 0.251059 -0.062500 1 0 0 0 0 0 3 717409
-0.002698 -0.000044 0.119738 0.766102 -0.190772 0.399279 -0.062500 1 0 0 0 0 0 3 718438
-0.002701 -0.000035 0.119735 0.743031 -0.105659 0.326895 -0.062500 1 0 0 0 0 0 3 719431
-0.002702 -0.000031 0.119733 0.724637 -0.042031 0.289358 -0.062500 1 0 0 0 0 0 3 720435
-0.002703 -0.000028 0.119733 0.714453 -0.008131 0.275089 -0.062500 1 0 0 0 0 0 3 721410
-0.002703 -0.000027 0.119733 0.709153 0.009003 0.270001 -0.062500 1 0 0 0 0 0 3 722408
-0.002703 -0.000027 0.119733 0.706451 0.017595 0.268228 -0.062500 1 0 0 0 0 0 3 723416
-0.002704 -0.000026 0.119733 0.705066 0.021878 0.267612 -0.062500 1 0 0 0 0 0 3 724431
-0.002704 -0.000026 0.119733 0.704375 0.024048 0.267396 -0.062500 1 0 0 0 0 0 3 725416
-0.002704 -0.000026 0.119733 0.704028 0.025104 0.267322 -0.062500 1 0 0 0 0 0 3 726446
-0.002704 -0.000026 0.119733 0.703849 0.025646 0.267297 -0.062500 1 0 0 0 0 0 3 727416
-0.002704 -0.000026 0.119733 0.703776 0.025915 0.267287 -0.062500 1 0 0 0 0 0 3 728431
-0.002704 -0.000026 0.119733 0.703726 0.026047 0.267284 -0.062500 1 0 0 0 0 0 3 729415
-0.002704 -0.000026 0.119733 0.703702 0.026123 0.267283 -0.062500 1 0 0 0 0 0 3 730429
-0.002704 -0.000026 0.119733 0.703682 0.026154 0.267276 -0.062500 1 0 0 0 0 0 3 731412
-0.002704 -0.000026 0.119733 0.703676 0.026167 0.267288 -0.062500 1 0 0 0 0 0 3 732429
-0.002704 -0.000026 0.119733 0.703684 0.026176 0.267276 -0.062500 1 0 0 0 0 0 3 733415
-0.002704 -0.000026 0.119733 0.703673 0.026180 0.267281 -0.062500 1 0 0 0 0 0 3 734431
-0.002704 -0.000026 0.119733 0.703680 0.026189 0.267289 -0.062500 1 0 0 0 0 0 3 735413
-0.002704 -0.000026 0.119733 0.703672 0.026181 0.267283 -0.062500 1 0 0 0 0 0 3 736413
-0.002704 -0.000026 0.119733 0.703671 0.026180 0.267282 -0.062500 1 0 0 0 0 0 3 737358
-0.002704 -0.000026 0.119733 0.703691 0.026185 0.267283 -0.062500 1 0 0 0 0 0 3 738347
-0.002704 -0.000026 0.119733 0.703674 0.026180 0.267282 -0.062500 1 0 0 0 0 0 3 739356
-0.002709 -0.000008 0.119722 0.776830 -0.226749 0.415629 -0.062500 1 0 0 0 0 0 3 740347
-0.002712 0.000001 0.119718 0.753801 -0.141697 0.343169 -0.062500 1 0 0 0 0 0 3 741357
-0.002713 0.000005 0.119717 0.735413 -0.078112 0.305608 -0.062500 1 0 0 0 0 0 3 742348
-0.002714 0.000008 0.119717 0.725237 -0.044241 0.291328 -0.062500 1 0 0 0 0 0 3 743356
-0.002714 0.000009 0.119717 0.719949 -0.027108 0.286239 -0.062500 1 0 0 0 0 0 3 744347
-0.002714 0.000009 0.119717 0.717226 -0.018512 0.284455 -0.062500 1 0 0 0 0 0 3 745357
-0.002714 0.000010 0.119716 0.715856 -0.014213 0.283850 -0.062500 1 0 0 0 0 0 3 746358
-0.002714 0.000010 0.119716 0.715162 -0.012062 0.283634 -0.062500 1 0 0 0 0 0 3 747364
-0.002714 0.000010 0.119716 0.714811 -0.010996 0.283552 -0.062500 1 0 0 0 0 0 3 748360
-0.002714 0.000010 0.119716 0.714634 -0.010464 0.283533 -0.062500 1 0 0 0 0 0 3 749348
-0.002714 0.000010 0.119716 0.714559 -0.010185 0.283516 -0.062500 1 0 0 0 0 0 3 750358
-0.002714 0.000010 0.119716 0.714512 -0.010063 0.283520 -0.062500 1 0 0 0 0 0 3 751349
-0.002714 0.000010 0.119716 0.714488 -0.009989 0.283520 -0.062500 1 0 0 0 0 0 3 752356
-0.002714 0.000010 0.119716 0.714468 -0.009958 0.283513 -0.062500 1 0 0 0 0 0 3 753340
-0.002714 0.000010 0.119716 0.714471 -0.009937 0.283512 -0.062500 1 0 0 0 0 0 3 754358
-0.002714 0.000010 0.119716 0.714460 -0.009932 0.283518 -0.062500 1 0 0 0 0 0 3 755337
-0.002714 0.000010 0.119716 0.714458 -0.009933 0.283519 -0.062500 1 0 0 0 0 0 3 756356
-0.002714 0.000010 0.119716 0.714463 -0.009912 0.283519 -0.062500 1 0 0 0 0 0 3 757354
-0.002714 0.000010 0.119716 0.714467 -0.009922 0.283506 -0.062500 1 0 0 0 0 0 3 758335
-0.002714 0.000010 0.119716 0.714459 -0.009931 0.283517 -0.062500 1 0 0 0 0 0 3 759352
-0.002714 0.000010 0.119716 0.714463 -0.009912 0.283519 -0.062500 1 0 0 0 0 0 3 760353
-0.002714 0.000010 0.119716 0.714459 -0.009930 0.283519 -0.062500 1 0 0 0 0 0 3 761353
-0.002714 0.000010 0.119716 0.714454 -0.009921 0.283512 -0.062500 1 0 0 0 0 0 3 762356
-0.002714 0.000010 0.119716 0.714478 -0.009926 0.283519 -0.062500 1 0 0 0 0 0 3 763355
-0.002714 0.000010 0.119716 0.714457 -0.009921 0.283512 -0.062500 1 0 0 0 0 0 3 764357
-0.002714 0.000010 0.119716 0.714463 -0.009911 0.283518 -0.062500 1 0 0 0 0 0 3 765355
-0.002714 0.000010 0.119716 0.714459 -0.009930 0.283519 -0.062500 1 0 0 0 0 0 3 766350
-0.002714 0.000010 0.119716 0.714454 -0.009921 0.283512 -0.062500 1 0 0 0 0 0 3 767349
-0.002714 0.000010 0.119716 0.714478 -0.009926 0.283519 -0.062500 1 0 0 0 0 0 3 768349
-0.002714 0.000010 0.119716 0.714457 -0.009921 0.283512 -0.062500 1 0 0 0 0 0 3 769353
-0.002714 0.000010 0.119716 0.714455 -0.009920 0.283511 -0.062500 1 0 0 0 0 0 3 770355
-0.002714 0.000010 0.119716 0.714466 -0.009923 0.283525 -0.062500 1 0 0 0 0 0 3 771351
-0.002714 0.000010 0.119716 0.714455 -0.009920 0.283513 -0.062500 1 0 0 0 0 0 3 772353
-0.002714 0.000010 0.119716 0.714478 -0.009925 0.283519 -0.062500 1 0 0 0 0 0 3 773353
-0.002714 0.000010 0.119716 0.714457 -0.009920 0.283512 -0.062500 1 0 0 0 0 0 3 774352
-0.002714 0.000010 0.119716 0.714455 -0.009920 0.283511 -0.062500 1 0 0 0 0 0 3 775352
-0.002714 0.000010 0.119716 0.714466 -0.009922 0.283525 -0.062500 1 0 0 0 0 0 3 776350
-0.002714 0.000010 0.119716 0.714455 -0.009920 0.283513 -0.062500 1 0 0 0 0 0 3 777352
-0.002714 0.000010 0.119716 0.714470 -0.009934 0.283512 -0.062500 1 0 0 0 0 0 3 778349
-0.002714 0.000010 0.119716 0.714464 -0.009913 0.283518 -0.062500 1 0 0 0 0 0 3 779352
-0.002714 0.000010 0.119716 0.714459 -0.009931 0.283519 -0.062500 1 0 0 0 0 0 3 780350
-0.002714 0.000010 0.119716 0.714455 -0.009921 0.283512 -0.062500 1 0 0 0 0 0 3 781353
-0.002714 0.000010 0.119716 0.714462 -0.009911 0.283518 -0.062500 1 0 0 0 0 0 3 782350
-0.002714 0.000010 0.119716 0.714470 -0.009933 0.283512 -0.062500 1 0 0 0 0 0 3 783352
-0.002714 0.000010 0.119716 0.714464 -0.009913 0.283518 -0.062500 1 0 0 0 0 0 3 784349
-0.002714 0.000010 0.119716 0.714459 -0.009931 0.283519 -0.062500 1 0 0 0 0 0 3 785353
-0.002714 0.000010 0.119716 0.714455 -0.009921 0.283512 -0.062500 1 0 0 0 0 0 3 786352
-0.002714 0.000010 0.119716 0.714462 -0.009911 0.283518 -0.062500 1 0 0 0 0 0 3 787344
-0.002714 0.000010 0.119716 0.714470 -0.009933 0.283512 -0.062500 1 0 0 0 0 0 3 788351
-0.002714 0.000010 0.119716 0.714456 -0.009921 0.283511 -0.062500 1 0 0 0 0 0 3 789353
-0.002714 0.000010 0.119716 0.714466 -0.009923 0.283525 -0.062500 1 0 0 0 0 0 3 790350
-0.002714 0.000010 0.119716 0.714455 -0.009920 0.283513 -0.062500 1 0 0 0 0 0 3 791352
-0.002714 0.000010 0.119716 0.714462 -0.009911 0.283518 -0.062500 1 0 0 0 0 0 3 792349
-0.002714 0.000010 0.119716 0.714471 -0.009933 0.283512 -0.062500 1 0 0 0 0 0 3 793353
-0.002714 0.000010 0.119716 0.714456 -0.009921 0.283511 -0.062500 1 0 0 0 0 0 3 794348
-0.002714 0.000010 0.119716 0.714466 -0.009923 0.283525 -0.062500 1 0 0 0 0 0 3 795351
-0.002714 0.000010 0.119716 0.714455 -0.009920 0.283513 -0.062500 1 0 0 0 0 0 3 796334
-0.002714 0.000010 0.119716 0.714454 -0.009920 0.283511 -0.062500 1 0 0 0 0 0 3 797456
-0.002714 0.000010 0.119716 0.714477 -0.009925 0.283519 -0.062500 1 0 0 0 0 0 3 798434
-0.002714 0.000010 0.119716 0.714457 -0.009920 0.283512 -0.062500 1 0 0 0 0 0 3 799429
-0.002714 0.000010 0.119716 0.714466 -0.009923 0.283525 -0.062500 1 0 0 0 0 0 3 800413
-0.002714 0.000010 0.119716 0.714456 -0.009920 0.283513 -0.062500 1 0 0 0 0 0 3 801428
-0.002714 0.000010 0.119716 0.714470 -0.009934 0.283512 -0.062500 1 0 0 0 0 0 3 802412
-0.002714 0.000010 0.119716 0.714464 -0.009913 0.283518 -0.062500 1 0 0 0 0 0 3 803412
-0.002714 0.000010 0.119716 0.714456 -0.009919 0.283512 -0.062500 1 0 0 0 0 0 3 804430
-0.002714 0.000010 0.119716 0.714458 -0.009931 0.283518 -0.062500 1 0 0 0 0 0 3 805411
-0.002714 0.000010 0.119716 0.714462 -0.009912 0.283519 -0.062500 1 0 0 0 0 0 3 806428
-0.002714 0.000010 0.119716 0.714471 -0.009933 0.283513 -0.062500 1 0 0 0 0 0 3 807411
-0.002720 0.000028 0.119706 0.787575 -0.262705 0.431992 -0.062500 1 0 0 0 0 0 3 808428
-0.002722 0.000037 0.119702 0.764557 -0.177746 0.359469 -0.062500 1 0 0 0 0 0 3 809345
-0.002724 0.000042 0.119701 0.746197 -0.114184 0.321867 -0.062500 1 0 0 0 0 0 3 810355
-0.002725 0.000044 0.119700 0.736017 -0.080324 0.307574 -0.062500 1 0 0 0 0 0 3 811345
-0.002725 0.000045 0.119700 0.730726 -0.063187 0.302490 -0.062500 1 0 0 0 0 0 3 812356
-0.002725 0.000045 0.119700 0.728007 -0.054605 0.300709 -0.062500 1 0 0 0 0 0 3 813346
-0.002725 0.000046 0.119700 0.726626 -0.050305 0.300088 -0.062500 1 0 0 0 0 0 3 814355
-0.002725 0.000046 0.119700 0.725934 -0.048166 0.299876 -0.062500 1 0 0 0 0 0 3 815345
-0.002725 0.000046 0.119700 0.725599 -0.047085 0.299809 -0.062500 1 0 0 0 0 0 3 816354
-0.002725 0.000046 0.119700 0.725426 -0.046552 0.299771 -0.062500 1 0 0 0 0 0 3 817346
-0.002725 0.000046 0.119700 0.725330 -0.046279 0.299771 -0.062500 1 0 0 0 0 0 3 818357
-0.002725 0.000046 0.119700 0.725289 -0.046149 0.299764 -0.062500 1 0 0 0 0 0 3 819360
-0.002725 0.000046 0.119700 0.725258 -0.046081 0.299755 -0.062500 1 0 0 0 0 0 3 820358
-0.002725 0.000046 0.119700 0.725256 -0.046046 0.299767 -0.062500 1 0 0 0 0 0 3 821366
-0.002725 0.000046 0.119700 0.725253 -0.046033 0.299762 -0.062500 1 0 0 0 0 0 3 822351
-0.002725 0.000046 0.119700 0.725238 -0.046018 0.299761 -0.062500 1 0 0 0 0 0 3 823359
-0.002725 0.000046 0.119700 0.725236 -0.046016 0.299761 -0.062500 1 0 0 0 0 0 3 824362
-0.002725 0.000046 0.119700 0.725235 -0.046016 0.299761 -0.062500 1 0 0 0 0 0 3 825357
-0.002725 0.000046 0.119700 0.725256 -0.046011 0.299761 -0.062500 1 0 0 0 0 0 3 826351
-0.002725 0.000046 0.119700 0.725238 -0.046016 0.299761 -0.062500 1 0 0 0 0 0 3 827357
-0.002725 0.000046 0.119700 0.725236 -0.046016 0.299760 -0.062500 1 0 0 0 0 0 3 828352
-0.002725 0.000046 0.119700 0.725244 -0.046008 0.299767 -0.062500 1 0 0 0 0 0 3 829351
-0.002725 0.000046 0.119700 0.725236 -0.046015 0.299761 -0.062500 1 0 0 0 0 0 3 830335
-0.002725 0.000046 0.119700 0.725256 -0.046010 0.299761 -0.062500 1 0 0 0 0 0 3 831350
-0.002725 0.000046 0.119700 0.725238 -0.046016 0.299761 -0.062500 1 0 0 0 0 0 3 832352
-0.002725 0.000046 0.119700 0.725236 -0.046016 0.299761 -0.062500 1 0 0 0 0 0 3 833335
-0.002725 0.000046 0.119700 0.725244 -0.046008 0.299768 -0.062500 1 0 0 0 0 0 3 834351
-0.002725 0.000046 0.119700 0.725249 -0.046018 0.299755 -0.062500 1 0 0 0 0 0 3 835350
-0.002725 0.000046 0.119700 0.725237 -0.046017 0.299760 -0.062500 1 0 0 0 0 0 3 836355
-0.002725 0.000046 0.119700 0.725244 -0.046008 0.299767 -0.062500 1 0 0 0 0 0 3 837354
-0.002725 0.000046 0.119700 0.725237 -0.046016 0.299761 -0.062500 1 0 0 0 0 0 3 838351
-0.002725 0.000046 0.119700 0.725235 -0.046017 0.299761 -0.062500 1 0 0 0 0 0 3 839351
-0.002725 0.000046 0.119700 0.725243 -0.046008 0.299768 -0.062500 1 0 0 0 0 0 3 840349
-0.002725 0.000046 0.119700 0.725248 -0.046018 0.299755 -0.062500 1 0 0 0 0 0 3 841351
-0.002725 0.000046 0.119700 0.725245 -0.046008 0.299767 -0.062500 1 0 0 0 0 0 3 842348
-0.002725 0.000046 0.119700 0.725237 -0.046016 0.299761 -0.062500 1 0 0 0 0 0 3 843350
-0.002725 0.000046 0.119700 0.725236 -0.046016 0.299761 -0.062500 1 0 0 0 0 0 3 844349
-0.002725 0.000046 0.119700 0.725243 -0.046008 0.299768 -0.062500 1 0 0 0 0 0 3 845351
-0.002725 0.000046 0.119700 0.725248 -0.046018 0.299755 -0.062500 1 0 0 0 0 0 3 846348
-0.002725 0.000046 0.119700 0.725237 -0.046017 0.299760 -0.062500 1 0 0 0 0 0 3 847350
-0.002725 0.000046 0.119700 0.725244 -0.046008 0.299767 -0.062500 1 0 0 0 0 0 3 848349
-0.002725 0.000046 0.119700 0.725236 -0.046016 0.299761 -0.062500 1 0 0 0 0 0 3 849349
-0.002725 0.000046 0.119700 0.725256 -0.046011 0.299761 -0.062500 1 0 0 0 0 0 3 850332
-0.002725 0.000046 0.119700 0.725238 -0.046016 0.299761 -0.062500 1 0 0 0 0 0 3 851352
-0.002725 0.000046 0.119700 0.725236 -0.046017 0.299761 -0.062500 1 0 0 0 0 0 3 852353
-0.002725 0.000046 0.119700 0.725244 -0.046008 0.299768 -0.062500 1 0 0 0 0 0 3 853335
-0.002725 0.000046 0.119700 0.725236 -0.046016 0.299762 -0.062500 1 0 0 0 0 0 3 854351
-0.002725 0.000046 0.119700 0.725248 -0.046020 0.299754 -0.062500 1 0 0 0 0 0 3 855349
-0.002725 0.000046 0.119700 0.725245 -0.046008 0.299767 -0.062500 1 0 0 0 0 0 3 856332
-0.002725 0.000046 0.119700 0.725237 -0.046016 0.299761 -0.062500 1 0 0 0 0 0 3 857334
-0.002725 0.000046 0.119700 0.725244 -0.046008 0.299768 -0.062500 1 0 0 0 0 0 3 858332
-0.002725 0.000046 0.119700 0.725237 -0.046016 0.299762 -0.062500 1 0 0 0 0 0 3 859347
-0.002725 0.000046 0.119700 0.725248 -0.046019 0.299755 -0.062500 1 0 0 0 0 0 3 860343
-0.002725 0.000046 0.119700 0.725245 -0.046008 0.299767 -0.062500 1 0 0 0 0 0 3 861348
-0.002725 0.000046 0.119700 0.725237 -0.046016 0.299761 -0.062500 1 0 0 0 0 0 3 862349
-0.002725 0.000046 0.119700 0.725236 -0.046017 0.299761 -0.062500 1 0 0 0 0 0 3 863350
-0.002725 0.000046 0.119700 0.725244 -0.046008 0.299768 -0.062500 1 0 0 0 0 0 3 864332
-0.002725 0.000046 0.119700 0.725249 -0.046019 0.299755 -0.062500 1 0 0 0 0 0 3 865350
-0.002725 0.000046 0.119700 0.725245 -0.046008 0.299767 -0.062500 1 0 0 0 0 0 3 866349
-0.002725 0.000046 0.119700 0.725237 -0.046016 0.299761 -0.062500 1 0 0 0 0 0 3 867332
-0.002725 0.000046 0.119700 0.725236 -0.046017 0.299761 -0.062500 1 0 0 0 0 0 3 868350
-0.002725 0.000046 0.119700 0.725244 -0.046008 0.299768 -0.062500 1 0 0 0 0 0 3 869350
-0.002725 0.000046 0.119700 0.725249 -0.046019 0.299755 -0.062500 1 0 0 0 0 0 3 870348
-0.002725 0.000046 0.119700 0.725237 -0.046017 0.299760 -0.062500 1 0 0 0 0 0 3 871349
-0.002725 0.000046 0.119700 0.725244 -0.046008 0.299768 -0.062500 1 0 0 0 0 0 3 872341
-0.002725 0.000046 0.119700 0.725237 -0.046016 0.299762 -0.062500 1 0 0 0 0 0 3 873347
-0.002725 0.000046 0.119700 0.725235 -0.046017 0.299761 -0.062500 1 0 0 0 0 0 3 874339
-0.002725 0.000046 0.119700 0.725256 -0.046011 0.299761 -0.062500 1 0 0 0 0 0 3 875346
-0.002725 0.000046 0.119700 0.725238 -0.046016 0.299761 -0.062500 1 0 0 0 0 0 3 876338
-0.002725 0.000046 0.119700 0.725244 -0.046008 0.299768 -0.062500 1 0 0 0 0 0 3 877346
-0.002725 0.000046 0.119700 0.725237 -0.046016 0.299762 -0.062500 1 0 0 0 0 0 3 878339
-0.002725 0.000046 0.119700 0.725236 -0.046017 0.299761 -0.062500 1 0 0 0 0 0 3 879347
-0.002725 0.000046 0.119700 0.725256 -0.046011 0.299762 -0.062500 1 0 0 0 0 0 3 880339
-0.002725 0.000046 0.119700 0.725238 -0.046016 0.299761 -0.062500 1 0 0 0 0 0 3 881353
-0.002725 0.000046 0.119700 0.725236 -0.046017 0.299761 -0.062500 1 0 0 0 0 0 3 882344
-0.002725 0.000046 0.119700 0.725244 -0.046008 0.299768 -0.062500 1 0 0 0 0 0 3 883352
-0.002725 0.000046 0.119700 0.725249 -0.046019 0.299755 -0.062500 1 0 0 0 0 0 3 884376
-0.002725 0.000046 0.119700 0.725246 -0.046009 0.299767 -0.062500 1 0 0 0 0 0 3 885355
-0.002725 0.000046 0.119700 0.725237 -0.046016 0.299762 -0.062500 1 0 0 0 0 0 3 886346
-0.002725 0.000046 0.119700 0.725236 -0.046017 0.299761 -0.062500 1 0 0 0 0 0 3 887350
-0.002725 0.000046 0.119700 0.725244 -0.046008 0.299768 -0.062500 1 0 0 0 0 0 3 888349
-0.002725 0.000046 0.119700 0.725249 -0.046019 0.299755 -0.062500 1 0 0 0 0 0 3 889353
-0.002725 0.000046 0.119700 0.725237 -0.046017 0.299760 -0.062500 1 0 0 0 0 0 3 890343
-0.002725 0.000046 0.119700 0.725244 -0.046009 0.299768 -0.062500 1 0 0 0 0 0 3 891359
-0.002725 0.000046 0.119700 0.725237 -0.046016 0.299762 -0.062500 1 0 0 0 0 0 3 892357
-0.002725 0.000046 0.119700 0.725236 -0.046017 0.299761 -0.062500 1 0 0 0 0 0 3 893356
-0.002725 0.000046 0.119700 0.725243 -0.046009 0.299768 -0.062500 1 0 0 0 0 0 3 894349
-0.002725 0.000046 0.119700 0.725249 -0.046019 0.299755 -0.062500 1 0 0 0 0 0 3 895347
-0.002725 0.000046 0.119700 0.725245 -0.046009 0.299767 -0.062500 1 0 0 0 0 0 3 896347
-0.002725 0.000046 0.119700 0.725237 -0.046016 0.299762 -0.062500 1 0 0 0 0 0 3 897349
-0.002725 0.000046 0.119700 0.725236 -0.046017 0.299761 -0.062500 1 0 0 0 0 0 3 898347
-0.002725 0.000046 0.119700 0.725256 -0.046011 0.299762 -0.062500 1 0 0 0 0 0 3 899346
-0.002725 0.000046 0.119700 0.725238 -0.046017 0.299761 -0.062500 1 0 0 0 0 0 3 900346
-0.002725 0.000046 0.119700 0.725236 -0.046017 0.299761 -0.062500 1 0 0 0 0 0 3 901358
-0.002725 0.000046 0.119700 0.725244 -0.046009 0.299768 -0.062500 1 0 0 0 0 0 3 902350
-0.002725 0.000046 0.119700 0.725236 -0.046016 0.299762 -0.062500 1 0 0 0 0 0 3 903354
-0.002725 0.000046 0.119700 0.725256 -0.046011 0.299762 -0.062500 1 0 0 0 0 0 3 904349
-0.002725 0.000046 0.119700 0.725238 -0.046017 0.299761 -0.062500 1 0 0 0 0 0 3 905350
-0.002725 0.000046 0.119700 0.725236 -0.046017 0.299761 -0.062500 1 0 0 0 0 0 3 906347
-0.002725 0.000046 0.119700 0.725244 -0.046009 0.299768 -0.062500 1 0 0 0 0 0 3 907348
-0.002725 0.000046 0.119700 0.725237 -0.046016 0.299762 -0.062500 1 0 0 0 0 0 3 908347
-0.002730 0.000064 0.119690 0.798311 -0.298676 0.448355 -0.062500 1 0 0 0 0 0 3 909350
-0.002733 0.000073 0.119686 0.775316 -0.213744 0.375781 -0.062500 1 0 0 0 0 0 3 910346
-0.002735 0.000078 0.119685 0.756968 -0.150245 0.338152 -0.062500 1 0 0 0 0 0 3 911349
-0.002735 0.000080 0.119684 0.746790 -0.116393 0.323835 -0.062500 1 0 0 0 0 0 3 912330
-0.002736 0.000081 0.119684 0.741492 -0.099271 0.318753 -0.062500 1 0 0 0 0 0 3 913332
-0.002736 0.000082 0.119684 0.738778 -0.090673 0.316969 -0.062500 1 0 0 0 0 0 3 914346
-0.002736 0.000082 0.119684 0.737413 -0.086388 0.316347 -0.062500 1 0 0 0 0 0 3 915347
-0.002736 0.000082 0.119684 0.736716 -0.084228 0.316140 -0.062500 1 0 0 0 0 0 3 916330
-0.002736 0.000082 0.119684 0.736369 -0.083173 0.316066 -0.062500 1 0 0 0 0 0 3 917346
-0.002736 0.000082 0.119684 0.736202 -0.082635 0.316034 -0.062500 1 0 0 0 0 0 3 918345
-0.002736 0.000082 0.119684 0.736103 -0.082349 0.316028 -0.062500 1 0 0 0 0 0 3 919345
-0.002736 0.000082 0.119684 0.736065 -0.082230 0.316026 -0.062500 1 0 0 0 0 0 3 920351
-0.002736 0.000082 0.119684 0.736034 -0.082164 0.316018 -0.062500 1 0 0 0 0 0 3 921348
-0.002736 0.000082 0.119684 0.736029 -0.082117 0.316024 -0.062500 1 0 0 0 0 0 3 922347
-0.002736 0.000082 0.119684 0.736026 -0.082102 0.316018 -0.062500 1 0 0 0 0 0 3 923345
-0.002736 0.000082 0.119684 0.736014 -0.082098 0.316023 -0.062500 1 0 0 0 0 0 3 924347
-0.002736 0.000082 0.119684 0.736012 -0.082098 0.316024 -0.062500 1 0 0 0 0 0 3 925341
-0.002736 0.000082 0.119684 0.736024 -0.082102 0.316018 -0.062500 1 0 0 0 0 0 3 926349
-0.002736 0.000082 0.119684 0.736014 -0.082100 0.316023 -0.062500 1 0 0 0 0 0 3 927350
-0.002736 0.000082 0.119684 0.736017 -0.082080 0.316024 -0.062500 1 0 0 0 0 0 3 928331
-0.002736 0.000082 0.119684 0.736013 -0.082097 0.316024 -0.062500 1 0 0 0 0 0 3 929349
-0.002736 0.000082 0.119684 0.736017 -0.082079 0.316024 -0.062500 1 0 0 0 0 0 3 930347
-0.002736 0.000082 0.119684 0.736025 -0.082100 0.316018 -0.062500 1 0 0 0 0 0 3 931329
-0.002736 0.000082 0.119684 0.736011 -0.082088 0.316016 -0.062500 1 0 0 0 0 0 3 932330
-0.002736 0.000082 0.119684 0.736020 -0.082089 0.316030 -0.062500 1 0 0 0 0 0 3 933331
-0.002736 0.000082 0.119684 0.736010 -0.082087 0.316018 -0.062500 1 0 0 0 0 0 3 934347
-0.002736 0.000082 0.119684 0.736012 -0.082098 0.316023 -0.062500 1 0 0 0 0 0 3 935347
-0.002736 0.000082 0.119684 0.736020 -0.082091 0.316031 -0.062500 1 0 0 0 0 0 3 936345
-0.002736 0.000082 0.119684 0.736022 -0.082090 0.316012 -0.062500 1 0 0 0 0 0 3 937338
-0.002736 0.000082 0.119684 0.736022 -0.082090 0.316030 -0.062500 1 0 0 0 0 0 3 938344
-0.002736 0.000082 0.119684 0.736010 -0.082087 0.316018 -0.062500 1 0 0 0 0 0 3 939337
-0.002736 0.000082 0.119684 0.736012 -0.082098 0.316023 -0.062500 1 0 0 0 0 0 3 940346
-0.002736 0.000082 0.119684 0.736029 -0.082082 0.316018 -0.062500 1 0 0 0 0 0 3 941338
-0.002736 0.000082 0.119684 0.736014 -0.082097 0.316023 -0.062500 1 0 0 0 0 0 3 942345
-0.002736 0.000082 0.119684 0.736013 -0.082099 0.316024 -0.062500 1 0 0 0 0 0 3 943334
-0.002736 0.000082 0.119684 0.736017 -0.082079 0.316024 -0.062500 1 0 0 0 0 0 3 944346
-0.002736 0.000082 0.119684 0.736013 -0.082097 0.316024 -0.062500 1 0 0 0 0 0 3 945336
-0.002736 0.000082 0.119684 0.736021 -0.082091 0.316011 -0.062500 1 0 0 0 0 0 3 946345
-0.002736 0.000082 0.119684 0.736021 -0.082090 0.316029 -0.062500 1 0 0 0 0 0 3 947336
-0.002736 0.000082 0.119684 0.736010 -0.082087 0.316018 -0.062500 1 0 0 0 0 0 3 948344
-0.002736 0.000082 0.119684 0.736020 -0.082089 0.316030 -0.062500 1 0 0 0 0 0 3 949336
-0.002736 0.000082 0.119684 0.736010 -0.082087 0.316018 -0.062500 1 0 0 0 0 0 3 950355
-0.002736 0.000082 0.119684 0.736024 -0.082101 0.316017 -0.062500 1 0 0 0 0 0 3 951362
-0.002736 0.000082 0.119684 0.736022 -0.082091 0.316030 -0.062500 1 0 0 0 0 0 3 952348
-0.002736 0.000082 0.119684 0.736010 -0.082087 0.316018 -0.062500 1 0 0 0 0 0 3 953369
-0.002736 0.000082 0.119684 0.736020 -0.082089 0.316030 -0.062500 1 0 0 0 0 0 3 954350
-0.002736 0.000082 0.119684 0.736010 -0.082087 0.316018 -0.062500 1 0 0 0 0 0 3 955356
-0.002736 0.000082 0.119684 0.736024 -0.082101 0.316017 -0.062500 1 0 0 0 0 0 3 956337
-0.002736 0.000082 0.119684 0.736018 -0.082079 0.316023 -0.062500 1 0 0 0 0 0 3 957360
-0.002736 0.000082 0.119684 0.736013 -0.082097 0.316024 -0.062500 1 0 0 0 0 0 3 958336
-0.002736 0.000082 0.119684 0.736012 -0.082099 0.316024 -0.062500 1 0 0 0 0 0 3 959362
-0.002736 0.000082 0.119684 0.736017 -0.082079 0.316024 -0.062500 1 0 0 0 0 0 3 960357
-0.002736 0.000082 0.119684 0.736025 -0.082100 0.316018 -0.062500 1 0 0 0 0 0 3 961359
-0.002736 0.000082 0.119684 0.736010 -0.082088 0.316016 -0.062500 1 0 0 0 0 0 3 962329
-0.002736 0.000082 0.119684 0.736020 -0.082090 0.316030 -0.062500 1 0 0 0 0 0 3 963356
-0.002736 0.000082 0.119684 0.736010 -0.082087 0.316018 -0.062500 1 0 0 0 0 0 3 964356
-0.002736 0.000082 0.119684 0.736020 -0.082089 0.316030 -0.062500 1 0 0 0 0 0 3 965327
-0.002736 0.000082 0.119684 0.736022 -0.082089 0.316012 -0.062500 1 0 0 0 0 0 3 966358
-0.002736 0.000082 0.119684 0.736013 -0.082098 0.316022 -0.062500 1 0 0 0 0 0 3 967364
-0.002736 0.000082 0.119684 0.736021 -0.082091 0.316031 -0.062500 1 0 0 0 0 0 3 968358
-0.002736 0.000082 0.119684 0.736010 -0.082087 0.316018 -0.062500 1 0 0 0 0 0 3 969365
-0.002736 0.000082 0.119684 0.736012 -0.082098 0.316023 -0.062500 1 0 0 0 0 0 3 970341
-0.002736 0.000082 0.119684 0.736029 -0.082082 0.316018 -0.062500 1 0 0 0 0 0 3 971360
-0.002736 0.000082 0.119684 0.736014 -0.082097 0.316023 -0.062500 1 0 0 0 0 0 3 972326
-0.002736 0.000082 0.119684 0.736017 -0.082079 0.316024 -0.062500 1 0 0 0 0 0 3 973358
-0.002741 0.000100 0.119673 0.809028 -0.334616 0.464751 -0.062500 1 0 0 0 0 0 3 974356
-0.002744 0.000109 0.119670 0.786068 -0.249757 0.392096 -0.062500 1 0 0 0 0 0 3 975356
-0.002745 0.000114 0.119668 0.767742 -0.186286 0.354436 -0.062500 1 0 0 0 0 0 3 976357
-0.002746 0.000116 0.119668 0.757550 -0.152456 0.340120 -0.062500 1 0 0 0 0 0 3 977357
-0.002746 0.000117 0.119668 0.752270 -0.135324 0.335025 -0.062500 1 0 0 0 0 0 3 978356
-0.002747 0.000118 0.119668 0.749562 -0.126739 0.333243 -0.062500 1 0 0 0 0 0 3 979355
-0.002747 0.000118 0.119668 0.748171 -0.122439 0.332624 -0.062500 1 0 0 0 0 0 3 980349
-0.002747 0.000118 0.119668 0.747490 -0.120304 0.332404 -0.062500 1 0 0 0 0 0 3 981354
-0.002747 0.000118 0.119668 0.747138 -0.119230 0.332334 -0.062500 1 0 0 0 0 0 3 982357
-0.002747 0.000118 0.119668 0.746957 -0.118686 0.332309 -0.062500 1 0 0 0 0 0 3 983356
-0.002747 0.000118 0.119668 0.746873 -0.118415 0.332304 -0.062500 1 0 0 0 0 0 3 984326
-0.002747 0.000118 0.119668 0.746833 -0.118285 0.332295 -0.062500 1 0 0 0 0 0 3 985357
-0.002747 0.000118 0.119668 0.746813 -0.118220 0.332301 -0.062500 1 0 0 0 0 0 3 986326
-0.002747 0.000118 0.119668 0.746793 -0.118191 0.332294 -0.062500 1 0 0 0 0 0 3 987355
-0.002747 0.000118 0.119668 0.746797 -0.118170 0.332293 -0.062500 1 0 0 0 0 0 3 988350
-0.002747 0.000118 0.119668 0.746794 -0.118157 0.332286 -0.062500 1 0 0 0 0 0 3 989357
-0.002747 0.000118 0.119668 0.746785 -0.118165 0.332298 -0.062500 1 0 0 0 0 0 3 990355
-0.002747 0.000118 0.119668 0.746789 -0.118146 0.332300 -0.062500 1 0 0 0 0 0 3 991344
-0.002747 0.000118 0.119668 0.746781 -0.118152 0.332293 -0.062500 1 0 0 0 0 0 3 992353
-0.002747 0.000118 0.119668 0.746780 -0.118153 0.332293 -0.062500 1 0 0 0 0 0 3 993356
-0.002747 0.000118 0.119668 0.746800 -0.118147 0.332293 -0.062500 1 0 0 0 0 0 3 994355
-0.002747 0.000118 0.119668 0.746783 -0.118152 0.332292 -0.062500 1 0 0 0 0 0 3 995356
-0.002747 0.000118 0.119668 0.746792 -0.118156 0.332306 -0.062500 1 0 0 0 0 0 3 996355
-0.002747 0.000118 0.119668 0.746782 -0.118153 0.332294 -0.062500 1 0 0 0 0 0 3 997357
-0.002747 0.000118 0.119668 0.746780 -0.118153 0.332293 -0.062500 1 0 0 0 0 0 3 998354
-0.002747 0.000118 0.119668 0.746801 -0.118147 0.332293 -0.062500 1 0 0 0 0 0 3 999355
-0.002747 0.000118 0.119668 0.746791 -0.118144 0.332300 -0.062500 1 0 0 0 0 0 4 347
-0.002747 0.000118 0.119668 0.746782 -0.118152 0.332293 -0.062500 1 0 0 0 0 0 4 1356
-0.002747 0.000118 0.119668 0.746781 -0.118152 0.332293 -0.062500 1 0 0 0 0 0 4 2355
-0.002747 0.000118 0.119668 0.746780 -0.118153 0.332292 -0.062500 1 0 0 0 0 0 4 3336
-0.002747 0.000118 0.119668 0.746804 -0.118159 0.332300 -0.062500 1 0 0 0 0 0 4 4340
-0.002747 0.000118 0.119668 0.746783 -0.118154 0.332293 -0.062500 1 0 0 0 0 0 4 5348
-0.002747 0.000118 0.119668 0.746789 -0.118144 0.332300 -0.062500 1 0 0 0 0 0 4 6340
-0.002747 0.000118 0.119668 0.746782 -0.118152 0.332294 -0.062500 1 0 0 0 0 0 4 7348
-0.002747 0.000118 0.119668 0.746780 -0.118153 0.332293 -0.062500 1 0 0 0 0 0 4 8338
-0.002752 0.000136 0.119657 0.819760 -0.370538 0.481139 -0.062500 1 0 0 0 0 0 4 9350
-0.002755 0.000145 0.119653 0.796817 -0.285754 0.408440 -0.062500 1 0 0 0 0 0 4 10340
-0.002756 0.000150 0.119652 0.778500 -0.222309 0.370741 -0.062500 1 0 0 0 0 0 4 11347
-0.002757 0.000152 0.119652 0.768321 -0.188485 0.356414 -0.062500 1 0 0 0 0 0 4 12340
-0.002757 0.000153 0.119652 0.763024 -0.171365 0.351309 -0.062500 1 0 0 0 0 0 4 13348
-0.002757 0.000154 0.119651 0.760327 -0.162787 0.349536 -0.062500 1 0 0 0 0 0 4 14338
-0.002757 0.000154 0.119651 0.758949 -0.158492 0.348910 -0.062500 1 0 0 0 0 0 4 15475
-0.002758 0.000154 0.119651 0.758256 -0.156344 0.348688 -0.062500 1 0 0 0 0 0 4 16355
-0.002758 0.000154 0.119651 0.757905 -0.155280 0.348623 -0.062500 1 0 0 0 0 0 4 17470
-0.002758 0.000154 0.119651 0.757725 -0.154738 0.348599 -0.062500 1 0 0 0 0 0 4 18354
-0.002758 0.000154 0.119651 0.757637 -0.154455 0.348587 -0.062500 1 0 0 0 0 0 4 19472
-0.002758 0.000154 0.119651 0.757600 -0.154335 0.348585 -0.062500 1 0 0 0 0 0 4 20467
-0.002758 0.000154 0.119651 0.757578 -0.154260 0.348584 -0.062500 1 0 0 0 0 0 4 21344
-0.002758 0.000154 0.119651 0.757557 -0.154230 0.348576 -0.062500 1 0 0 0 0 0 4 22473
-0.002758 0.000154 0.119651 0.757564 -0.154220 0.348582 -0.062500 1 0 0 0 0 0 4 23474
-0.002758 0.000154 0.119651 0.757549 -0.154205 0.348582 -0.062500 1 0 0 0 0 0 4 24473
-0.002758 0.000154 0.119651 0.757548 -0.154204 0.348582 -0.062500 1 0 0 0 0 0 4 25487
-0.002758 0.000154 0.119651 0.757560 -0.154208 0.348576 -0.062500 1 0 0 0 0 0 4 26484
-0.002758 0.000154 0.119651 0.757557 -0.154197 0.348588 -0.062500 1 0 0 0 0 0 4 27482
-0.002758 0.000154 0.119651 0.757549 -0.154204 0.348583 -0.062500 1 0 0 0 0 0 4 28480
-0.002758 0.000154 0.119651 0.757553 -0.154185 0.348583 -0.062500 1 0 0 0 0 0 4 29482
-0.002758 0.000154 0.119651 0.757548 -0.154203 0.348583 -0.062500 1 0 0 0 0 0 4 30450
-0.002758 0.000154 0.119651 0.757560 -0.154208 0.348576 -0.062500 1 0 0 0 0 0 4 31481
-0.002758 0.000154 0.119651 0.757557 -0.154197 0.348589 -0.062500 1 0 0 0 0 0 4 32479
-0.002758 0.000154 0.119651 0.757546 -0.154193 0.348576 -0.062500 1 0 0 0 0 0 4 33481
-0.002758 0.000154 0.119651 0.757547 -0.154204 0.348582 -0.062500 1 0 0 0 0 0 4 34486
-0.002758 0.000154 0.119651 0.757547 -0.154205 0.348582 -0.062500 1 0 0 0 0 0 4 35480
-0.002758 0.000154 0.119651 0.757564 -0.154188 0.348576 -0.062500 1 0 0 0 0 0 4 36479
-0.002758 0.000154 0.119651 0.757558 -0.154194 0.348588 -0.062500 1 0 0 0 0 0 4 37482
-0.002758 0.000154 0.119651 0.757549 -0.154204 0.348583 -0.062500 1 0 0 0 0 0 4 38450
-0.002758 0.000154 0.119651 0.757548 -0.154205 0.348583 -0.062500 1 0 0 0 0 0 4 39480
-0.002758 0.000154 0.119651 0.757552 -0.154185 0.348583 -0.062500 1 0 0 0 0 0 4 40449
-0.002758 0.000154 0.119651 0.757560 -0.154206 0.348576 -0.062500 1 0 0 0 0 0 4 41480
-0.002758 0.000154 0.119651 0.757557 -0.154196 0.348589 -0.062500 1 0 0 0 0 0 4 42479
-0.002758 0.000154 0.119651 0.757546 -0.154192 0.348576 -0.062500 1 0 0 0 0 0 4 43477
-0.002758 0.000154 0.119651 0.757547 -0.154203 0.348582 -0.062500 1 0 0 0 0 0 4 44480
-0.002758 0.000154 0.119651 0.757547 -0.154205 0.348582 -0.062500 1 0 0 0 0 0 4 45481
-0.002758 0.000154 0.119651 0.757568 -0.154199 0.348583 -0.062500 1 0 0 0 0 0 4 46479
-0.002758 0.000154 0.119651 0.757547 -0.154193 0.348576 -0.062500 1 0 0 0 0 0 4 47475
-0.002758 0.000154 0.119651 0.757547 -0.154204 0.348581 -0.062500 1 0 0 0 0 0 4 48449
-0.002758 0.000154 0.119651 0.757556 -0.154196 0.348589 -0.062500 1 0 0 0 0 0 4 49346
-0.002758 0.000154 0.119651 0.757545 -0.154193 0.348576 -0.062500 1 0 0 0 0 0 4 50459
-0.002758 0.000154 0.119651 0.757559 -0.154207 0.348575 -0.062500 1 0 0 0 0 0 4 51478
-0.002763 0.000172 0.119641 0.830477 -0.406443 0.497568 -0.062500 1 0 0 0 0 0 4 52477
-0.002765 0.000181 0.119637 0.807558 -0.321724 0.424775 -0.062500 1 0 0 0 0 0 4 53480
-0.002767 0.000186 0.119636 0.789252 -0.258315 0.387057 -0.062500 1 0 0 0 0 0 4 54476
-0.002768 0.000188 0.119635 0.779080 -0.224507 0.372713 -0.062500 1 0 0 0 0 0 4 55476
-0.002768 0.000189 0.119635 0.773784 -0.207395 0.367619 -0.062500 1 0 0 0 0 0 4 56477
-0.002768 0.000190 0.119635 0.771076 -0.198818 0.365829 -0.062500 1 0 0 0 0 0 4 57476
-0.002768 0.000190 0.119635 0.769709 -0.194527 0.365214 -0.062500 1 0 0 0 0 0 4 58449
-0.002768 0.000190 0.119635 0.769017 -0.192380 0.364991 -0.062500 1 0 0 0 0 0 4 59477
-0.002768 0.000190 0.119635 0.768663 -0.191305 0.364920 -0.062500 1 0 0 0 0 0 4 60478
-0.002768 0.000190 0.119635 0.768483 -0.190761 0.364894 -0.062500 1 0 0 0 0 0 4 61480
-0.002768 0.000190 0.119635 0.768410 -0.190493 0.364882 -0.062500 1 0 0 0 0 0 4 62472
-0.002768 0.000190 0.119635 0.768360 -0.190360 0.364879 -0.062500 1 0 0 0 0 0 4 63480
-0.002768 0.000190 0.119635 0.768339 -0.190296 0.364885 -0.062500 1 0 0 0 0 0 4 64477
-0.002768 0.000190 0.119635 0.768320 -0.190266 0.364878 -0.062500 1 0 0 0 0 0 4 65454
-0.002768 0.000190 0.119635 0.768323 -0.190245 0.364878 -0.062500 1 0 0 0 0 0 4 66479
-0.002768 0.000190 0.119635 0.768311 -0.190241 0.364884 -0.062500 1 0 0 0 0 0 4 67450
-0.002768 0.000190 0.119635 0.768310 -0.190241 0.364885 -0.062500 1 0 0 0 0 0 4 68479
-0.002768 0.000190 0.119635 0.768314 -0.190221 0.364885 -0.062500 1 0 0 0 0 0 4 69466
-0.002768 0.000190 0.119635 0.768307 -0.190227 0.364878 -0.062500 1 0 0 0 0 0 4 70475
-0.002768 0.000190 0.119635 0.768321 -0.190243 0.364878 -0.062500 1 0 0 0 0 0 4 71463
-0.002768 0.000190 0.119635 0.768316 -0.190222 0.364884 -0.062500 1 0 0 0 0 0 4 72470
-0.002768 0.000190 0.119635 0.768307 -0.190228 0.364878 -0.062500 1 0 0 0 0 0 4 73531
-0.002768 0.000190 0.119635 0.768317 -0.190231 0.364891 -0.062500 1 0 0 0 0 0 4 74545
-0.002768 0.000190 0.119635 0.768307 -0.190229 0.364879 -0.062500 1 0 0 0 0 0 4 75527
-0.002768 0.000190 0.119635 0.768318 -0.190231 0.364871 -0.062500 1 0 0 0 0 0 4 76544
-0.002768 0.000190 0.119635 0.768319 -0.190232 0.364890 -0.062500 1 0 0 0 0 0 4 77530
-0.002768 0.000190 0.119635 0.768308 -0.190229 0.364879 -0.062500 1 0 0 0 0 0 4 78545
-0.002768 0.000190 0.119635 0.768306 -0.190229 0.364877 -0.062500 1 0 0 0 0 0 4 79528
-0.002768 0.000190 0.119635 0.768314 -0.190220 0.364884 -0.062500 1 0 0 0 0 0 4 80544
-0.002768 0.000190 0.119635 0.768322 -0.190242 0.364879 -0.062500 1 0 0 0 0 0 4 81529
-0.002768 0.000190 0.119635 0.768308 -0.190230 0.364877 -0.062500 1 0 0 0 0 0 4 82542
-0.002768 0.000190 0.119635 0.768314 -0.190220 0.364884 -0.062500 1 0 0 0 0 0 4 83528
-0.002768 0.000190 0.119635 0.768310 -0.190239 0.364885 -0.062500 1 0 0 0 0 0 4 84544
-0.002768 0.000190 0.119635 0.768306 -0.190230 0.364878 -0.062500 1 0 0 0 0 0 4 85463
-0.002768 0.000190 0.119635 0.768326 -0.190223 0.364878 -0.062500 1 0 0 0 0 0 4 86472
-0.002768 0.000190 0.119635 0.768308 -0.190228 0.364877 -0.062500 1 0 0 0 0 0 4 87471
-0.002768 0.000190 0.119635 0.768318 -0.190231 0.364891 -0.062500 1 0 0 0 0 0 4 88462
-0.002768 0.000190 0.119635 0.768307 -0.190229 0.364879 -0.062500 1 0 0 0 0 0 4 89471
-0.002768 0.000190 0.119635 0.768306 -0.190229 0.364877 -0.062500 1 0 0 0 0 0 4 90472
-0.002768 0.000190 0.119635 0.768329 -0.190234 0.364885 -0.062500 1 0 0 0 0 0 4 91469
-0.002768 0.000190 0.119635 0.768309 -0.190229 0.364878 -0.062500 1 0 0 0 0 0 4 92475
-0.002768 0.000190 0.119635 0.768314 -0.190220 0.364884 -0.062500 1 0 0 0 0 0 4 93465
-0.002768 0.000190 0.119635 0.768307 -0.190227 0.364878 -0.062500 1 0 0 0 0 0 4 94470
-0.002768 0.000190 0.119635 0.768309 -0.190240 0.364884 -0.062500 1 0 0 0 0 0 4 95483
-0.002768 0.000190 0.119635 0.768326 -0.190224 0.364879 -0.062500 1 0 0 0 0 0 4 96454
-0.002768 0.000190 0.119635 0.768308 -0.190228 0.364877 -0.062500 1 0 0 0 0 0 4 97470
-0.002768 0.000190 0.119635 0.768309 -0.190240 0.364884 -0.062500 1 0 0 0 0 0 4 98458
-0.002768 0.000190 0.119635 0.768314 -0.190221 0.364885 -0.062500 1 0 0 0 0 0 4 99474
-0.002768 0.000190 0.119635 0.768319 -0.190231 0.364872 -0.062500 1 0 0 0 0 0 4 100467
-0.002768 0.000190 0.119635 0.768319 -0.190232 0.364890 -0.062500 1 0 0 0 0 0 4 101469
-0.002768 0.000190 0.119635 0.768308 -0.190229 0.364879 -0.062500 1 0 0 0 0 0 4 102466
-0.002768 0.000190 0.119635 0.768306 -0.190229 0.364877 -0.062500 1 0 0 0 0 0 4 103467
-0.002768 0.000190 0.119635 0.768314 -0.190220 0.364884 -0.062500 1 0 0 0 0 0 4 104466
-0.002768 0.000190 0.119635 0.768322 -0.190242 0.364879 -0.062500 1 0 0 0 0 0 4 105468
-0.002768 0.000190 0.119635 0.768308 -0.190230 0.364877 -0.062500 1 0 0 0 0 0 4 106469
-0.002768 0.000190 0.119635 0.768314 -0.190220 0.364884 -0.062500 1 0 0 0 0 0 4 107473
-0.002768 0.000190 0.119635 0.768310 -0.190239 0.364885 -0.062500 1 0 0 0 0 0 4 108471
-0.002768 0.000190 0.119635 0.768306 -0.190230 0.364878 -0.062500 1 0 0 0 0 0 4 109471
-0.002774 0.000208 0.119624 0.841186 -0.442329 0.513990 -0.062500 1 0 0 0 0 0 4 110466
-0.002776 0.000217 0.119621 0.818307 -0.357693 0.441141 -0.062500 1 0 0 0 0 0 4 111449
-0.002778 0.000222 0.119619 0.799993 -0.294316 0.403381 -0.062500 1 0 0 0 0 0 4 112465
-0.002778 0.000224 0.119619 0.789843 -0.260519 0.389039 -0.062500 1 0 0 0 0 0 4 113469
-0.002779 0.000225 0.119619 0.784541 -0.243411 0.383924 -0.062500 1 0 0 0 0 0 4 114448
-0.002779 0.000226 0.119619 0.781829 -0.234825 0.382141 -0.062500 1 0 0 0 0 0 4 115467
-0.002779 0.000226 0.119619 0.780462 -0.230534 0.381524 -0.062500 1 0 0 0 0 0 4 116464
-0.002779 0.000226 0.119619 0.779773 -0.228399 0.381308 -0.062500 1 0 0 0 0 0 4 117467
-0.002779 0.000226 0.119619 0.779416 -0.227314 0.381229 -0.062500 1 0 0 0 0 0 4 118465
-0.002779 0.000226 0.119619 0.779239 -0.226781 0.381209 -0.062500 1 0 0 0 0 0 4 119465
-0.002779 0.000226 0.119619 0.779168 -0.226514 0.381198 -0.062500 1 0 0 0 0 0 4 120466
-0.002779 0.000226 0.119619 0.779118 -0.226382 0.381195 -0.062500 1 0 0 0 0 0 4 121468
-0.002779 0.000226 0.119619 0.779093 -0.226306 0.381194 -0.062500 1 0 0 0 0 0 4 122466
-0.002779 0.000226 0.119619 0.779077 -0.226287 0.381194 -0.062500 1 0 0 0 0 0 4 123464
-0.002779 0.000226 0.119619 0.779080 -0.226267 0.381194 -0.062500 1 0 0 0 0 0 4 124466
-0.002779 0.000226 0.119619 0.779065 -0.226251 0.381193 -0.062500 1 0 0 0 0 0 4 125465
-0.002779 0.000226 0.119619 0.779063 -0.226250 0.381193 -0.062500 1 0 0 0 0 0 4 126466
-0.002779 0.000226 0.119619 0.779071 -0.226241 0.381200 -0.062500 1 0 0 0 0 0 4 127466
-0.002779 0.000226 0.119619 0.779076 -0.226252 0.381188 -0.062500 1 0 0 0 0 0 4 128467
-0.002779 0.000226 0.119619 0.779065 -0.226250 0.381192 -0.062500 1 0 0 0 0 0 4 129466
-0.002779 0.000226 0.119619 0.779072 -0.226242 0.381200 -0.062500 1 0 0 0 0 0 4 130459
-0.002779 0.000226 0.119619 0.779064 -0.226249 0.381194 -0.062500 1 0 0 0 0 0 4 131468
-0.002779 0.000226 0.119619 0.779063 -0.226250 0.381193 -0.062500 1 0 0 0 0 0 4 132469
-0.002779 0.000226 0.119619 0.779084 -0.226245 0.381194 -0.062500 1 0 0 0 0 0 4 133467
-0.002779 0.000226 0.119619 0.779066 -0.226250 0.381193 -0.062500 1 0 0 0 0 0 4 134464
-0.002779 0.000226 0.119619 0.779069 -0.226230 0.381193 -0.062500 1 0 0 0 0 0 4 135465
-0.002779 0.000226 0.119619 0.779064 -0.226248 0.381193 -0.062500 1 0 0 0 0 0 4 136464
-0.002779 0.000226 0.119619 0.779063 -0.226250 0.381193 -0.062500 1 0 0 0 0 0 4 137468
-0.002779 0.000226 0.119619 0.779083 -0.226244 0.381194 -0.062500 1 0 0 0 0 0 4 138464
-0.002779 0.000226 0.119619 0.779066 -0.226250 0.381193 -0.062500 1 0 0 0 0 0 4 139465
-0.002779 0.000226 0.119619 0.779064 -0.226250 0.381193 -0.062500 1 0 0 0 0 0 4 140463
-0.002779 0.000226 0.119619 0.779071 -0.226242 0.381200 -0.062500 1 0 0 0 0 0 4 141466
-0.002779 0.000226 0.119619 0.779061 -0.226238 0.381187 -0.062500 1 0 0 0 0 0 4 142463
-0.002779 0.000226 0.119619 0.779083 -0.226243 0.381193 -0.062500 1 0 0 0 0 0 4 143454
-0.002779 0.000226 0.119619 0.779066 -0.226249 0.381193 -0.062500 1 0 0 0 0 0 4 144463
-0.002779 0.000226 0.119619 0.779064 -0.226250 0.381193 -0.062500 1 0 0 0 0 0 4 145547
-0.002784 0.000244 0.119608 0.851896 -0.478214 0.530432 -0.062500 1 0 0 0 0 0 4 146546
-0.002787 0.000253 0.119604 0.829026 -0.393632 0.457506 -0.062500 1 0 0 0 0 0 4 147525
-0.002788 0.000258 0.119603 0.810734 -0.330292 0.419723 -0.062500 1 0 0 0 0 0 4 148542
-0.002789 0.000260 0.119603 0.800591 -0.296511 0.405364 -0.062500 1 0 0 0 0 0 4 149528
-0.002789 0.000261 0.119603 0.795291 -0.279411 0.400260 -0.062500 1 0 0 0 0 0 4 150540
-0.002790 0.000262 0.119603 0.792592 -0.270831 0.398468 -0.062500 1 0 0 0 0 0 4 151526
-0.002790 0.000262 0.119602 0.791216 -0.266539 0.397855 -0.062500 1 0 0 0 0 0 4 152543
-0.002790 0.000262 0.119602 0.790523 -0.264393 0.397631 -0.062500 1 0 0 0 0 0 4 153527
-0.002790 0.000262 0.119602 0.790169 -0.263319 0.397559 -0.062500 1 0 0 0 0 0 4 154525
-0.002790 0.000262 0.119602 0.790001 -0.262778 0.397526 -0.062500 1 0 0 0 0 0 4 155540
-0.002790 0.000262 0.119602 0.789909 -0.262516 0.397532 -0.062500 1 0 0 0 0 0 4 156525
-0.002790 0.000262 0.119602 0.789866 -0.262376 0.397519 -0.062500 1 0 0 0 0 0 4 157469
-0.002790 0.000262 0.119602 0.789846 -0.262310 0.397523 -0.062500 1 0 0 0 0 0 4 158459
-0.002790 0.000262 0.119602 0.789826 -0.262281 0.397516 -0.062500 1 0 0 0 0 0 4 159469
-0.002790 0.000262 0.119602 0.789829 -0.262260 0.397515 -0.062500 1 0 0 0 0 0 4 160459
-0.002790 0.000262 0.119602 0.789817 -0.262255 0.397521 -0.062500 1 0 0 0 0 0 4 161468
-0.002790 0.000262 0.119602 0.789816 -0.262255 0.397522 -0.062500 1 0 0 0 0 0 4 162459
-0.002790 0.000262 0.119602 0.789836 -0.262250 0.397523 -0.062500 1 0 0 0 0 0 4 163500
-0.002790 0.000262 0.119602 0.789815 -0.262244 0.397516 -0.062500 1 0 0 0 0 0 4 164461
-0.002790 0.000262 0.119602 0.789816 -0.262255 0.397522 -0.062500 1 0 0 0 0 0 4 165477
-0.002790 0.000262 0.119602 0.789821 -0.262236 0.397522 -0.062500 1 0 0 0 0 0 4 166495
-0.002790 0.000262 0.119602 0.789813 -0.262242 0.397516 -0.062500 1 0 0 0 0 0 4 167475
-0.002790 0.000262 0.119602 0.789836 -0.262248 0.397522 -0.062500 1 0 0 0 0 0 4 168444
-0.002790 0.000262 0.119602 0.789815 -0.262244 0.397515 -0.062500 1 0 0 0 0 0 4 169477
-0.002790 0.000262 0.119602 0.789816 -0.262255 0.397521 -0.062500 1 0 0 0 0 0 4 170476
-0.002790 0.000262 0.119602 0.789821 -0.262236 0.397522 -0.062500 1 0 0 0 0 0 4 171479
-0.002790 0.000262 0.119602 0.789817 -0.262254 0.397522 -0.062500 1 0 0 0 0 0 4 172482
-0.002790 0.000262 0.119602 0.789825 -0.262247 0.397509 -0.062500 1 0 0 0 0 0 4 173478
-0.002790 0.000262 0.119602 0.789825 -0.262247 0.397528 -0.062500 1 0 0 0 0 0 4 174474
-0.002790 0.000262 0.119602 0.789814 -0.262244 0.397516 -0.062500 1 0 0 0 0 0 4 175474
-0.002790 0.000262 0.119602 0.789816 -0.262255 0.397522 -0.062500 1 0 0 0 0 0 4 176446
-0.002790 0.000262 0.119602 0.789821 -0.262236 0.397522 -0.062500 1 0 0 0 0 0 4 177475
-0.002790 0.000262 0.119602 0.789825 -0.262245 0.397509 -0.062500 1 0 0 0 0 0 4 178475
-0.002790 0.000262 0.119602 0.789825 -0.262246 0.397528 -0.062500 1 0 0 0 0 0 4 179474
-0.002790 0.000262 0.119602 0.789814 -0.262243 0.397516 -0.062500 1 0 0 0 0 0 4 180482
-0.002790 0.000262 0.119602 0.789816 -0.262255 0.397522 -0.062500 1 0 0 0 0 0 4 181449
-0.002790 0.000262 0.119602 0.789821 -0.262236 0.397522 -0.062500 1 0 0 0 0 0 4 182478
-0.002795 0.000280 0.119592 0.862606 -0.514092 0.546873 -0.062500 1 0 0 0 0 0 4 183476
-0.002798 0.000289 0.119588 0.839753 -0.429559 0.473897 -0.062500 1 0 0 0 0 0 4 184476
-0.002799 0.000294 0.119587 0.821488 -0.366268 0.436081 -0.062500 1 0 0 0 0 0 4 185475
-0.002800 0.000296 0.119586 0.811325 -0.332488 0.421709 -0.062500 1 0 0 0 0 0 4 186475
-0.002800 0.000297 0.119586 0.806045 -0.315387 0.416597 -0.062500 1 0 0 0 0 0 4 187472
-0.002800 0.000298 0.119586 0.803337 -0.306807 0.414807 -0.062500 1 0 0 0 0 0 4 188474
-0.002800 0.000298 0.119586 0.801952 -0.302524 0.414185 -0.062500 1 0 0 0 0 0 4 189473
-0.002801 0.000298 0.119586 0.801269 -0.300383 0.413973 -0.062500 1 0 0 0 0 0 4 190446
-0.002801 0.000298 0.119586 0.800916 -0.299309 0.413901 -0.062500 1 0 0 0 0 0 4 191473
-0.002801 0.000298 0.119586 0.800737 -0.298766 0.413874 -0.062500 1 0 0 0 0 0 4 192444
-0.002801 0.000298 0.119586 0.800664 -0.298498 0.413863 -0.062500 1 0 0 0 0 0 4 193474
-0.002801 0.000298 0.119586 0.800614 -0.298366 0.413859 -0.062500 1 0 0 0 0 0 4 194475
-0.002801 0.000298 0.119586 0.800590 -0.298290 0.413858 -0.062500 1 0 0 0 0 0 4 195444
-0.002801 0.000298 0.119586 0.800573 -0.298271 0.413857 -0.062500 1 0 0 0 0 0 4 196474
-0.002801 0.000298 0.119586 0.800577 -0.298251 0.413857 -0.062500 1 0 0 0 0 0 4 197476
-0.002801 0.000298 0.119586 0.800562 -0.298235 0.413857 -0.062500 1 0 0 0 0 0 4 198474
-0.002801 0.000298 0.119586 0.800563 -0.298246 0.413863 -0.062500 1 0 0 0 0 0 4 199475
-0.002801 0.000298 0.119586 0.800560 -0.298236 0.413857 -0.062500 1 0 0 0 0 0 4 200475
-0.002801 0.000298 0.119586 0.800580 -0.298229 0.413857 -0.062500 1 0 0 0 0 0 4 201475
-0.002801 0.000298 0.119586 0.800562 -0.298234 0.413857 -0.062500 1 0 0 0 0 0 4 202474
-0.002801 0.000298 0.119586 0.800568 -0.298226 0.413864 -0.062500 1 0 0 0 0 0 4 203474
-0.002801 0.000298 0.119586 0.800561 -0.298233 0.413858 -0.062500 1 0 0 0 0 0 4 204466
-0.002801 0.000298 0.119586 0.800560 -0.298234 0.413857 -0.062500 1 0 0 0 0 0 4 205544
-0.002801 0.000298 0.119586 0.800580 -0.298229 0.413857 -0.062500 1 0 0 0 0 0 4 206549
-0.002801 0.000298 0.119586 0.800562 -0.298234 0.413857 -0.062500 1 0 0 0 0 0 4 207543
-0.002801 0.000298 0.119586 0.800568 -0.298226 0.413864 -0.062500 1 0 0 0 0 0 4 208551
-0.002801 0.000298 0.119586 0.800561 -0.298233 0.413858 -0.062500 1 0 0 0 0 0 4 209515
-0.002801 0.000298 0.119586 0.800560 -0.298234 0.413857 -0.062500 1 0 0 0 0 0 4 210520
-0.002801 0.000298 0.119586 0.800580 -0.298228 0.413857 -0.062500 1 0 0 0 0 0 4 211519
-0.002801 0.000298 0.119586 0.800562 -0.298234 0.413857 -0.062500 1 0 0 0 0 0 4 212519
-0.002801 0.000298 0.119586 0.800560 -0.298234 0.413857 -0.062500 1 0 0 0 0 0 4 213542
-0.002801 0.000298 0.119586 0.800568 -0.298226 0.413863 -0.062500 1 0 0 0 0 0 4 214550
-0.002801 0.000298 0.119586 0.800561 -0.298233 0.413857 -0.062500 1 0 0 0 0 0 4 215518
-0.002801 0.000298 0.119586 0.800572 -0.298237 0.413850 -0.062500 1 0 0 0 0 0 4 216519
-0.002801 0.000298 0.119586 0.800569 -0.298226 0.413863 -0.062500 1 0 0 0 0 0 4 217515
-0.002801 0.000298 0.119586 0.800561 -0.298233 0.413857 -0.062500 1 0 0 0 0 0 4 218508
-0.002801 0.000298 0.119586 0.800568 -0.298225 0.413864 -0.062500 1 0 0 0 0 0 4 219523
-0.002801 0.000298 0.119586 0.800561 -0.298233 0.413857 -0.062500 1 0 0 0 0 0 4 220538
-0.002801 0.000298 0.119586 0.800572 -0.298237 0.413850 -0.062500 1 0 0 0 0 0 4 221539
-0.002801 0.000298 0.119586 0.800569 -0.298226 0.413863 -0.062500 1 0 0 0 0 0 4 222525
-0.002801 0.000298 0.119586 0.800561 -0.298233 0.413857 -0.062500 1 0 0 0 0 0 4 223539
-0.002801 0.000298 0.119586 0.800560 -0.298234 0.413856 -0.062500 1 0 0 0 0 0 4 224522
-0.002806 0.000316 0.119575 0.873297 -0.549924 0.563346 -0.062500 1 0 0 0 0 0 4 225540
-0.002808 0.000325 0.119572 0.850487 -0.465481 0.490303 -0.062500 1 0 0 0 0 0 4 226525
-0.002810 0.000330 0.119570 0.832222 -0.402214 0.452451 -0.062500 1 0 0 0 0 0 4 227539
-0.002811 0.000332 0.119570 0.822064 -0.368450 0.438061 -0.062500 1 0 0 0 0 0 4 228523
-0.002811 0.000333 0.119570 0.816774 -0.351353 0.432945 -0.062500 1 0 0 0 0 0 4 229467
-0.002811 0.000334 0.119570 0.814077 -0.342779 0.431165 -0.062500 1 0 0 0 0 0 4 230458
-0.002811 0.000334 0.119570 0.812705 -0.338502 0.430536 -0.062500 1 0 0 0 0 0 4 231466
-0.002799 0.000348 0.119581 0.635323 -0.526754 0.278852 -0.062500 1 0 0 0 0 0 4 232457
-0.002792 0.000355 0.119584 0.692609 -0.461681 0.352901 -0.062500 1 0 0 0 0 0 4 233466
-0.002789 0.000358 0.119586 0.736847 -0.413257 0.391189 -0.062500 1 0 0 0 0 0 4 234458
-0.002787 0.000360 0.119586 0.760869 -0.387475 0.405727 -0.062500 1 0 0 0 0 0 4 235467
-0.002787 0.000361 0.119586 0.773180 -0.374450 0.410895 -0.062500 1 0 0 0 0 0 4 236456
-0.002786 0.000361 0.119586 0.779411 -0.367922 0.412693 -0.062500 1 0 0 0 0 0 4 237467
-0.002786 0.000361 0.119586 0.782542 -0.364647 0.413330 -0.062500 1 0 0 0 0 0 4 238471
-0.002786 0.000361 0.119586 0.784118 -0.363010 0.413544 -0.062500 1 0 0 0 0 0 4 239463
-0.002786 0.000361 0.119586 0.784909 -0.362197 0.413617 -0.062500 1 0 0 0 0 0 4 240469
-0.002786 0.000361 0.119586 0.785300 -0.361790 0.413633 -0.062500 1 0 0 0 0 0 4 241481
-0.002786 0.000361 0.119586 0.785506 -0.361589 0.413653 -0.062500 1 0 0 0 0 0 4 242473
-0.002786 0.000361 0.119586 0.785609 -0.361483 0.413651 -0.062500 1 0 0 0 0 0 4 243457
-0.002786 0.000361 0.119586 0.785644 -0.361431 0.413652 -0.062500 1 0 0 0 0 0 4 244464
-0.002786 0.000361 0.119586 0.785673 -0.361414 0.413659 -0.062500 1 0 0 0 0 0 4 245470
-0.002786 0.000361 0.119586 0.785692 -0.361396 0.413654 -0.062500 1 0 0 0 0 0 4 246467
-0.002786 0.000361 0.119586 0.785693 -0.361395 0.413653 -0.062500 1 0 0 0 0 0 4 247477
-0.002786 0.000361 0.119586 0.785701 -0.361387 0.413660 -0.062500 1 0 0 0 0 0 4 248477
-0.002786 0.000361 0.119586 0.785699 -0.361374 0.413654 -0.062500 1 0 0 0 0 0 4 249474
-0.002786 0.000361 0.119586 0.785693 -0.361393 0.413654 -0.062500 1 0 0 0 0 0 4 250442
-0.002786 0.000361 0.119586 0.785697 -0.361375 0.413654 -0.062500 1 0 0 0 0 0 4 251474
-0.002786 0.000361 0.119586 0.785713 -0.361387 0.413654 -0.062500 1 0 0 0 0 0 4 252471
-0.002786 0.000361 0.119586 0.785703 -0.361386 0.413660 -0.062500 1 0 0 0 0 0 4 253475
-0.002786 0.000361 0.119586 0.785699 -0.361374 0.413654 -0.062500 1 0 0 0 0 0 4 254459
-0.002786 0.000361 0.119586 0.785693 -0.361393 0.413654 -0.062500 1 0 0 0 0 0 4 255474
-0.002786 0.000361 0.119586 0.785697 -0.361375 0.413654 -0.062500 1 0 0 0 0 0 4 256446
-0.002786 0.000361 0.119586 0.785713 -0.361387 0.413654 -0.062500 1 0 0 0 0 0 4 257477
-0.002786 0.000361 0.119586 0.785703 -0.361386 0.413660 -0.062500 1 0 0 0 0 0 4 258474
-0.002786 0.000361 0.119586 0.785699 -0.361374 0.413654 -0.062500 1 0 0 0 0 0 4 259470
-0.002786 0.000361 0.119586 0.785693 -0.361393 0.413654 -0.062500 1 0 0 0 0 0 4 260470
-0.002786 0.000361 0.119586 0.785697 -0.361375 0.413654 -0.062500 1 0 0 0 0 0 4 261473
-0.002786 0.000361 0.119586 0.785713 -0.361387 0.413654 -0.062500 1 0 0 0 0 0 4 262473
-0.002791 0.000379 0.119576 0.858409 -0.612922 0.563332 -0.062500 1 0 0 0 0 0 4 263472
-0.002794 0.000388 0.119572 0.835582 -0.528559 0.490183 -0.062500 1 0 0 0 0 0 4 264472
-0.002795 0.000393 0.119571 0.817340 -0.465329 0.452299 -0.062500 1 0 0 0 0 0 4 265473
-0.002796 0.000395 0.119570 0.807198 -0.431585 0.437897 -0.062500 1 0 0 0 0 0 4 266470
-0.002796 0.000396 0.119570 0.801913 -0.414496 0.432770 -0.062500 1 0 0 0 0 0 4 267471
-0.002796 0.000397 0.119570 0.799194 -0.405920 0.430975 -0.062500 1 0 0 0 0 0 4 268442
-0.002796 0.000397 0.119570 0.797837 -0.401626 0.430356 -0.062500 1 0 0 0 0 0 4 269473
-0.002796 0.000397 0.119570 0.797138 -0.399490 0.430141 -0.062500 1 0 0 0 0 0 4 270442
-0.002796 0.000397 0.119570 0.796783 -0.398417 0.430067 -0.062500 1 0 0 0 0 0 4 271470
-0.002796 0.000397 0.119570 0.796624 -0.397869 0.430041 -0.062500 1 0 0 0 0 0 4 272472
-0.002796 0.000397 0.119570 0.796522 -0.397603 0.430034 -0.062500 1 0 0 0 0 0 4 273473
-0.002796 0.000397 0.119570 0.796480 -0.397474 0.430025 -0.062500 1 0 0 0 0 0 4 274472
-0.002796 0.000397 0.119570 0.796460 -0.397410 0.430030 -0.062500 1 0 0 0 0 0 4 275471
-0.002796 0.000397 0.119570 0.796448 -0.397373 0.430030 -0.062500 1 0 0 0 0 0 4 276470
-0.002796 0.000397 0.119570 0.796453 -0.397350 0.430030 -0.062500 1 0 0 0 0 0 4 277472
-0.002796 0.000397 0.119570 0.796430 -0.397343 0.430022 -0.062500 1 0 0 0 0 0 4 278469
-0.002796 0.000397 0.119570 0.796451 -0.397348 0.430029 -0.062500 1 0 0 0 0 0 4 279472
-0.002796 0.000397 0.119570 0.796438 -0.397335 0.430029 -0.062500 1 0 0 0 0 0 4 280461
-0.002796 0.000397 0.119570 0.796437 -0.397333 0.430029 -0.062500 1 0 0 0 0 0 4 281541
-0.002796 0.000397 0.119570 0.796428 -0.397342 0.430022 -0.062500 1 0 0 0 0 0 4 282546
-0.002796 0.000397 0.119570 0.796435 -0.397334 0.430028 -0.062500 1 0 0 0 0 0 4 283516
-0.002796 0.000397 0.119570 0.796452 -0.397347 0.430030 -0.062500 1 0 0 0 0 0 4 284517
-0.002796 0.000397 0.119570 0.796438 -0.397335 0.430029 -0.062500 1 0 0 0 0 0 4 285515
-0.002796 0.000397 0.119570 0.796437 -0.397333 0.430029 -0.062500 1 0 0 0 0 0 4 286514
-0.002796 0.000397 0.119570 0.796428 -0.397342 0.430022 -0.062500 1 0 0 0 0 0 4 287544
-0.002796 0.000397 0.119570 0.796435 -0.397334 0.430028 -0.062500 1 0 0 0 0 0 4 288537
-0.002796 0.000397 0.119570 0.796448 -0.397336 0.430023 -0.062500 1 0 0 0 0 0 4 289516
-0.002796 0.000397 0.119570 0.796441 -0.397345 0.430035 -0.062500 1 0 0 0 0 0 4 290513
-0.002796 0.000397 0.119570 0.796437 -0.397334 0.430030 -0.062500 1 0 0 0 0 0 4 291515
-0.002796 0.000397 0.119570 0.796428 -0.397342 0.430022 -0.062500 1 0 0 0 0 0 4 292542
-0.002796 0.000397 0.119570 0.796435 -0.397334 0.430028 -0.062500 1 0 0 0 0 0 4 293538
-0.002796 0.000397 0.119570 0.796448 -0.397336 0.430023 -0.062500 1 0 0 0 0 0 4 294522
-0.002796 0.000397 0.119570 0.796441 -0.397345 0.430035 -0.062500 1 0 0 0 0 0 4 295538
-0.002796 0.000397 0.119570 0.796437 -0.397334 0.430030 -0.062500 1 0 0 0 0 0 4 296520
-0.002796 0.000397 0.119570 0.796429 -0.397342 0.430022 -0.062500 1 0 0 0 0 0 4 297537
-0.002796 0.000397 0.119570 0.796435 -0.397334 0.430028 -0.062500 1 0 0 0 0 0 4 298520
-0.002796 0.000397 0.119570 0.796448 -0.397336 0.430023 -0.062500 1 0 0 0 0 0 4 299535
-0.002796 0.000397 0.119570 0.796438 -0.397333 0.430028 -0.062500 1 0 0 0 0 0 4 300521
-0.002796 0.000397 0.119570 0.796440 -0.397344 0.430036 -0.062500 1 0 0 0 0 0 4 301464
-0.002796 0.000397 0.119570 0.796429 -0.397343 0.430023 -0.062500 1 0 0 0 0 0 4 302455
-0.002802 0.000415 0.119559 0.869093 -0.648734 0.579825 -0.062500 1 0 0 0 0 0 4 303464
-0.002804 0.000424 0.119556 0.846316 -0.564443 0.506629 -0.062500 1 0 0 0 0 0 4 304465
-0.002806 0.000429 0.119554 0.828070 -0.501256 0.468690 -0.062500 1 0 0 0 0 0 4 305456
-0.002806 0.000431 0.119554 0.817929 -0.467518 0.454281 -0.062500 1 0 0 0 0 0 4 306463
-0.002807 0.000432 0.119554 0.812642 -0.450424 0.449159 -0.062500 1 0 0 0 0 0 4 307455
-0.002807 0.000433 0.119554 0.809927 -0.441860 0.447368 -0.062500 1 0 0 0 0 0 4 308463
-0.002807 0.000433 0.119554 0.808562 -0.437578 0.446740 -0.062500 1 0 0 0 0 0 4 309454
-0.002807 0.000433 0.119554 0.807875 -0.435415 0.446530 -0.062500 1 0 0 0 0 0 4 310464
-0.002807 0.000433 0.119554 0.807514 -0.434348 0.446450 -0.062500 1 0 0 0 0 0 4 311449
-0.002807 0.000433 0.119554 0.807349 -0.433821 0.446422 -0.062500 1 0 0 0 0 0 4 312466
-0.002807 0.000433 0.119554 0.807254 -0.433549 0.446422 -0.062500 1 0 0 0 0 0 4 313486
-0.002807 0.000433 0.119554 0.807222 -0.433411 0.446421 -0.062500 1 0 0 0 0 0 4 314460
-0.002807 0.000433 0.119554 0.807192 -0.433343 0.446413 -0.062500 1 0 0 0 0 0 4 315460
-0.002807 0.000433 0.119554 0.807182 -0.433317 0.446418 -0.062500 1 0 0 0 0 0 4 316462
-0.002807 0.000433 0.119554 0.807175 -0.433293 0.446405 -0.062500 1 0 0 0 0 0 4 317476
-0.002807 0.000433 0.119554 0.807171 -0.433279 0.446417 -0.062500 1 0 0 0 0 0 4 318474
-0.002807 0.000433 0.119554 0.807162 -0.433287 0.446411 -0.062500 1 0 0 0 0 0 4 319461
-0.002807 0.000433 0.119554 0.807181 -0.433282 0.446411 -0.062500 1 0 0 0 0 0 4 320469
-0.002807 0.000433 0.119554 0.807171 -0.433279 0.446417 -0.062500 1 0 0 0 0 0 4 321475
-0.002807 0.000433 0.119554 0.807170 -0.433279 0.446418 -0.062500 1 0 0 0 0 0 4 322469
-0.002807 0.000433 0.119554 0.807170 -0.433279 0.446419 -0.062500 1 0 0 0 0 0 4 323471
-0.002807 0.000433 0.119554 0.807171 -0.433279 0.446398 -0.062500 1 0 0 0 0 0 4 324469
-0.002807 0.000433 0.119554 0.807170 -0.433279 0.446416 -0.062500 1 0 0 0 0 0 4 325472
-0.002807 0.000433 0.119554 0.807170 -0.433279 0.446418 -0.062500 1 0 0 0 0 0 4 326470
-0.002807 0.000433 0.119554 0.807170 -0.433279 0.446418 -0.062500 1 0 0 0 0 0 4 327474
-0.002807 0.000433 0.119554 0.807162 -0.433288 0.446412 -0.062500 1 0 0 0 0 0 4 328445
-0.002807 0.000433 0.119554 0.807166 -0.433269 0.446411 -0.062500 1 0 0 0 0 0 4 329476
-0.002807 0.000433 0.119554 0.807182 -0.433281 0.446411 -0.062500 1 0 0 0 0 0 4 330440
-0.002807 0.000433 0.119554 0.807172 -0.433279 0.446418 -0.062500 1 0 0 0 0 0 4 331469
-0.002807 0.000433 0.119554 0.807171 -0.433279 0.446418 -0.062500 1 0 0 0 0 0 4 332472
-0.002807 0.000433 0.119554 0.807159 -0.433276 0.446405 -0.062500 1 0 0 0 0 0 4 333469
-0.002807 0.000433 0.119554 0.807169 -0.433279 0.446417 -0.062500 1 0 0 0 0 0 4 334468
-0.002807 0.000433 0.119554 0.807182 -0.433282 0.446412 -0.062500 1 0 0 0 0 0 4 335439
-0.002807 0.000433 0.119554 0.807172 -0.433279 0.446418 -0.062500 1 0 0 0 0 0 4 336470
-0.002795 0.000447 0.119564 0.630407 -0.623838 0.295191 -0.062500 1 0 0 0 0 0 4 337469
-0.002788 0.000454 0.119568 0.688069 -0.559743 0.369180 -0.062500 1 0 0 0 0 0 4 338471
-0.002785 0.000457 0.119569 0.732505 -0.511818 0.407445 -0.062500 1 0 0 0 0 0 4 339446
-0.002783 0.000459 0.119570 0.756620 -0.486290 0.421975 -0.062500 1 0 0 0 0 0 4 340440
-0.002782 0.000460 0.119570 0.768984 -0.473380 0.427123 -0.062500 1 0 0 0 0 0 4 341469
-0.002782 0.000460 0.119570 0.775241 -0.466924 0.428933 -0.062500 1 0 0 0 0 0 4 342465
-0.002782 0.000460 0.119570 0.778390 -0.463699 0.429554 -0.062500 1 0 0 0 0 0 4 343472
-0.002782 0.000460 0.119570 0.779963 -0.462085 0.429765 -0.062500 1 0 0 0 0 0 4 344468
-0.002782 0.000460 0.119570 0.780757 -0.461286 0.429843 -0.062500 1 0 0 0 0 0 4 345464
-0.002782 0.000460 0.119570 0.781156 -0.460871 0.429866 -0.062500 1 0 0 0 0 0 4 346480
-0.002782 0.000460 0.119570 0.781343 -0.460675 0.429886 -0.062500 1 0 0 0 0 0 4 347477
-0.002782 0.000460 0.119570 0.781455 -0.460573 0.429878 -0.062500 1 0 0 0 0 0 4 348479
-0.002782 0.000460 0.119570 0.781503 -0.460524 0.429891 -0.062500 1 0 0 0 0 0 4 349480
-0.002787 0.000478 0.119559 0.854161 -0.711721 0.579871 -0.062500 1 0 0 0 0 0 4 350478
-0.002789 0.000487 0.119556 0.831394 -0.627512 0.506577 -0.062500 1 0 0 0 0 0 4 351476
-0.002791 0.000492 0.119554 0.813157 -0.564348 0.468606 -0.062500 1 0 0 0 0 0 4 352481
-0.002792 0.000494 0.119554 0.803036 -0.530640 0.454173 -0.062500 1 0 0 0 0 0 4 353473
-0.002792 0.000495 0.119554 0.797752 -0.513556 0.449037 -0.062500 1 0 0 0 0 0 4 354477
-0.002792 0.000496 0.119554 0.795044 -0.504977 0.447238 -0.062500 1 0 0 0 0 0 4 355476
-0.002792 0.000496 0.119554 0.793664 -0.500679 0.446626 -0.062500 1 0 0 0 0 0 4 356480
-0.002780 0.000510 0.119564 0.616135 -0.689240 0.295376 -0.062500 1 0 0 0 0 0 4 357480
-0.002773 0.000517 0.119568 0.673481 -0.623979 0.369202 -0.062500 1 0 0 0 0 0 4 358479
-0.002770 0.000520 0.119570 0.717751 -0.575483 0.407381 -0.062500 1 0 0 0 0 0 4 359483
-0.002768 0.000522 0.119570 0.741808 -0.549685 0.421878 -0.062500 1 0 0 0 0 0 4 360478
-0.002767 0.000523 0.119570 0.754130 -0.536651 0.427035 -0.062500 1 0 0 0 0 0 4 361480
-0.002767 0.000523 0.119570 0.760358 -0.530127 0.428833 -0.062500 1 0 0 0 0 0 4 362476
-0.002767 0.000523 0.119570 0.763495 -0.526863 0.429449 -0.062500 1 0 0 0 0 0 4 363478
-0.002767 0.000523 0.119570 0.765068 -0.525215 0.429672 -0.062500 1 0 0 0 0 0 4 364469
-0.002767 0.000524 0.119570 0.765863 -0.524412 0.429750 -0.062500 1 0 0 0 0 0 4 365477
-0.002767 0.000524 0.119570 0.766254 -0.524006 0.429767 -0.062500 1 0 0 0 0 0 4 366467
-0.002767 0.000524 0.119570 0.766457 -0.523794 0.429779 -0.062500 1 0 0 0 0 0 4 367477
-0.002767 0.000524 0.119570 0.766555 -0.523707 0.429776 -0.062500 1 0 0 0 0 0 4 368466
-0.002767 0.000524 0.119570 0.766598 -0.523648 0.429783 -0.062500 1 0 0 0 0 0 4 369478
-0.002767 0.000524 0.119570 0.766624 -0.523619 0.429785 -0.062500 1 0 0 0 0 0 4 370466
-0.002767 0.000524 0.119570 0.766646 -0.523611 0.429786 -0.062500 1 0 0 0 0 0 4 371466
-0.002767 0.000524 0.119570 0.766648 -0.523611 0.429786 -0.062500 1 0 0 0 0 0 4 372476
-0.002767 0.000524 0.119570 0.766653 -0.523591 0.429786 -0.062500 1 0 0 0 0 0 4 373452
-0.002767 0.000524 0.119570 0.766648 -0.523609 0.429786 -0.062500 1 0 0 0 0 0 4 374461
-0.002767 0.000524 0.119570 0.766652 -0.523591 0.429786 -0.062500 1 0 0 0 0 0 4 375453
-0.002767 0.000524 0.119570 0.766653 -0.523589 0.429786 -0.062500 1 0 0 0 0 0 4 376461
-0.002767 0.000524 0.119570 0.766660 -0.523612 0.429780 -0.062500 1 0 0 0 0 0 4 377453
-0.002767 0.000524 0.119570 0.766654 -0.523592 0.429785 -0.062500 1 0 0 0 0 0 4 378461
-0.002767 0.000524 0.119570 0.766653 -0.523589 0.429786 -0.062500 1 0 0 0 0 0 4 379452
-0.002767 0.000524 0.119570 0.766648 -0.523609 0.429786 -0.062500 1 0 0 0 0 0 4 380461
-0.002767 0.000524 0.119570 0.766652 -0.523591 0.429786 -0.062500 1 0 0 0 0 0 4 381464
-0.002767 0.000524 0.119570 0.766657 -0.523601 0.429773 -0.062500 1 0 0 0 0 0 4 382476
-0.002767 0.000524 0.119570 0.766657 -0.523602 0.429791 -0.062500 1 0 0 0 0 0 4 383464
-0.002767 0.000524 0.119570 0.766653 -0.523591 0.429787 -0.062500 1 0 0 0 0 0 4 384457
-0.002767 0.000524 0.119570 0.766645 -0.523598 0.429779 -0.062500 1 0 0 0 0 0 4 385458
-0.002767 0.000524 0.119570 0.766655 -0.523601 0.429792 -0.062500 1 0 0 0 0 0 4 386448
-0.002767 0.000524 0.119570 0.766665 -0.523593 0.429781 -0.062500 1 0 0 0 0 0 4 387472
-0.002767 0.000524 0.119570 0.766646 -0.523598 0.429778 -0.062500 1 0 0 0 0 0 4 388461
-0.002767 0.000524 0.119570 0.766655 -0.523602 0.429792 -0.062500 1 0 0 0 0 0 4 389474
-0.002767 0.000524 0.119570 0.766653 -0.523590 0.429787 -0.062500 1 0 0 0 0 0 4 390468
-0.002767 0.000524 0.119570 0.766645 -0.523598 0.429779 -0.062500 1 0 0 0 0 0 4 391468
-0.002767 0.000524 0.119570 0.766667 -0.523604 0.429786 -0.062500 1 0 0 0 0 0 4 392440
-0.002767 0.000524 0.119570 0.766646 -0.523600 0.429779 -0.062500 1 0 0 0 0 0 4 393470
-0.002767 0.000524 0.119570 0.766652 -0.523590 0.429785 -0.062500 1 0 0 0 0 0 4 394466
-0.002767 0.000524 0.119570 0.766656 -0.523601 0.429793 -0.062500 1 0 0 0 0 0 4 395468
-0.002767 0.000524 0.119570 0.766657 -0.523602 0.429774 -0.062500 1 0 0 0 0 0 4 396466
-0.002767 0.000524 0.119570 0.766653 -0.523591 0.429784 -0.062500 1 0 0 0 0 0 4 397469
-0.002767 0.000524 0.119570 0.766656 -0.523601 0.429793 -0.062500 1 0 0 0 0 0 4 398441
-0.002767 0.000524 0.119570 0.766645 -0.523599 0.429780 -0.062500 1 0 0 0 0 0 4 399472
-0.002767 0.000524 0.119570 0.766652 -0.523590 0.429785 -0.062500 1 0 0 0 0 0 4 400469
-0.002772 0.000542 0.119559 0.839267 -0.774675 0.579966 -0.062500 1 0 0 0 0 0 4 401469
-0.002775 0.000551 0.119556 0.816488 -0.690561 0.506575 -0.062500 1 0 0 0 0 0 4 402468
-0.002776 0.000555 0.119554 0.798248 -0.627451 0.468544 -0.062500 1 0 0 0 0 0 4 403468
-0.002777 0.000557 0.119554 0.788122 -0.593739 0.454089 -0.062500 1 0 0 0 0 0 4 404468
-0.002777 0.000558 0.119554 0.782838 -0.576660 0.448959 -0.062500 1 0 0 0 0 0 4 405467
-0.002777 0.000559 0.119554 0.780143 -0.568086 0.447170 -0.062500 1 0 0 0 0 0 4 406438
-0.002777 0.000559 0.119554 0.778769 -0.563801 0.446543 -0.062500 1 0 0 0 0 0 4 407438
-0.002777 0.000559 0.119554 0.778077 -0.561659 0.446331 -0.062500 1 0 0 0 0 0 4 408466
-0.002777 0.000559 0.119554 0.777733 -0.560578 0.446243 -0.062500 1 0 0 0 0 0 4 409439
-0.002777 0.000559 0.119554 0.777546 -0.560044 0.446226 -0.062500 1 0 0 0 0 0 4 410465
-0.002777 0.000559 0.119554 0.777473 -0.559777 0.446215 -0.062500 1 0 0 0 0 0 4 411462
-0.002777 0.000559 0.119554 0.777423 -0.559645 0.446211 -0.062500 1 0 0 0 0 0 4 412465
-0.002777 0.000560 0.119554 0.777399 -0.559570 0.446209 -0.062500 1 0 0 0 0 0 4 413465
-0.002777 0.000560 0.119554 0.777390 -0.559542 0.446216 -0.062500 1 0 0 0 0 0 4 414467
-0.002777 0.000560 0.119554 0.777374 -0.559527 0.446216 -0.062500 1 0 0 0 0 0 4 415464
-0.002777 0.000560 0.119554 0.777390 -0.559509 0.446210 -0.062500 1 0 0 0 0 0 4 416466
-0.002777 0.000560 0.119554 0.777371 -0.559513 0.446208 -0.062500 1 0 0 0 0 0 4 417458
-0.002777 0.000560 0.119554 0.777377 -0.559505 0.446215 -0.062500 1 0 0 0 0 0 4 418437
-0.002777 0.000560 0.119554 0.777370 -0.559513 0.446209 -0.062500 1 0 0 0 0 0 4 419466
-0.002777 0.000560 0.119554 0.777377 -0.559505 0.446215 -0.062500 1 0 0 0 0 0 4 420456
-0.002777 0.000560 0.119554 0.777390 -0.559507 0.446210 -0.062500 1 0 0 0 0 0 4 421465
-0.002777 0.000560 0.119554 0.777371 -0.559513 0.446209 -0.062500 1 0 0 0 0 0 4 422465
-0.002777 0.000560 0.119554 0.777377 -0.559505 0.446215 -0.062500 1 0 0 0 0 0 4 423466
-0.002777 0.000560 0.119554 0.777378 -0.559504 0.446216 -0.062500 1 0 0 0 0 0 4 424468
-0.002777 0.000560 0.119554 0.777382 -0.559516 0.446203 -0.062500 1 0 0 0 0 0 4 425468
-0.002777 0.000560 0.119554 0.777379 -0.559506 0.446215 -0.062500 1 0 0 0 0 0 4 426467
-0.002777 0.000560 0.119554 0.777378 -0.559504 0.446216 -0.062500 1 0 0 0 0 0 4 427467
-0.002777 0.000560 0.119554 0.777370 -0.559513 0.446210 -0.062500 1 0 0 0 0 0 4 428466
-0.002777 0.000560 0.119554 0.777377 -0.559505 0.446216 -0.062500 1 0 0 0 0 0 4 429464
-0.002777 0.000560 0.119554 0.777379 -0.559505 0.446196 -0.062500 1 0 0 0 0 0 4 430465
-0.002777 0.000560 0.119554 0.777378 -0.559504 0.446214 -0.062500 1 0 0 0 0 0 4 431464
-0.002777 0.000560 0.119554 0.777378 -0.559504 0.446216 -0.062500 1 0 0 0 0 0 4 432467
-0.002777 0.000560 0.119554 0.777370 -0.559513 0.446209 -0.062500 1 0 0 0 0 0 4 433451
-0.002777 0.000560 0.119554 0.777377 -0.559505 0.446215 -0.062500 1 0 0 0 0 0 4 434460
-0.002777 0.000560 0.119554 0.777390 -0.559507 0.446210 -0.062500 1 0 0 0 0 0 4 435449
-0.002777 0.000560 0.119554 0.777371 -0.559513 0.446209 -0.062500 1 0 0 0 0 0 4 436459
-0.002777 0.000560 0.119554 0.777377 -0.559505 0.446215 -0.062500 1 0 0 0 0 0 4 437451
-0.002777 0.000560 0.119554 0.777378 -0.559504 0.446216 -0.062500 1 0 0 0 0 0 4 438455
-0.002777 0.000560 0.119554 0.777370 -0.559513 0.446210 -0.062500 1 0 0 0 0 0 4 439459
-0.002777 0.000560 0.119554 0.777389 -0.559508 0.446209 -0.062500 1 0 0 0 0 0 4 440451
-0.002777 0.000560 0.119554 0.777371 -0.559514 0.446209 -0.062500 1 0 0 0 0 0 4 441458
-0.002777 0.000560 0.119554 0.777374 -0.559494 0.446208 -0.062500 1 0 0 0 0 0 4 442450
-0.002777 0.000560 0.119554 0.777377 -0.559503 0.446215 -0.062500 1 0 0 0 0 0 4 443460
-0.002777 0.000560 0.119554 0.777370 -0.559513 0.446209 -0.062500 1 0 0 0 0 0 4 444449
-0.002777 0.000560 0.119554 0.777389 -0.559508 0.446209 -0.062500 1 0 0 0 0 0 4 445459
-0.002777 0.000560 0.119554 0.777379 -0.559505 0.446215 -0.062500 1 0 0 0 0 0 4 446468
-0.002777 0.000560 0.119554 0.777370 -0.559513 0.446209 -0.062500 1 0 0 0 0 0 4 447475
-0.002777 0.000560 0.119554 0.777377 -0.559505 0.446215 -0.062500 1 0 0 0 0 0 4 448462
-0.002777 0.000560 0.119554 0.777378 -0.559504 0.446216 -0.062500 1 0 0 0 0 0 4 449460
-0.002777 0.000560 0.119554 0.777382 -0.559516 0.446203 -0.062500 1 0 0 0 0 0 4 450457
-0.002777 0.000560 0.119554 0.777379 -0.559506 0.446215 -0.062500 1 0 0 0 0 0 4 451460
-0.002777 0.000560 0.119554 0.777378 -0.559505 0.446216 -0.062500 1 0 0 0 0 0 4 452472
-0.002777 0.000560 0.119554 0.777367 -0.559501 0.446203 -0.062500 1 0 0 0 0 0 4 453451
-0.002777 0.000560 0.119554 0.777376 -0.559504 0.446215 -0.062500 1 0 0 0 0 0 4 454468
-0.002777 0.000560 0.119554 0.777390 -0.559507 0.446210 -0.062500 1 0 0 0 0 0 4 455469
-0.002777 0.000560 0.119554 0.777371 -0.559513 0.446209 -0.062500 1 0 0 0 0 0 4 456467
-0.002777 0.000560 0.119554 0.777377 -0.559505 0.446215 -0.062500 1 0 0 0 0 0 4 457468
-0.002777 0.000560 0.119554 0.777370 -0.559513 0.446209 -0.062500 1 0 0 0 0 0 4 458467
-0.002777 0.000560 0.119554 0.777377 -0.559505 0.446216 -0.062500 1 0 0 0 0 0 4 459467
-0.002777 0.000560 0.119554 0.777390 -0.559507 0.446210 -0.062500 1 0 0 0 0 0 4 460464
-0.002777 0.000560 0.119554 0.777371 -0.559513 0.446209 -0.062500 1 0 0 0 0 0 4 461467
-0.002777 0.000560 0.119554 0.777377 -0.559505 0.446216 -0.062500 1 0 0 0 0 0 4 462473
-0.002777 0.000560 0.119554 0.777378 -0.559505 0.446216 -0.062500 1 0 0 0 0 0 4 463469
-0.002777 0.000560 0.119554 0.777379 -0.559504 0.446196 -0.062500 1 0 0 0 0 0 4 464469
-0.002777 0.000560 0.119554 0.777378 -0.559504 0.446214 -0.062500 1 0 0 0 0 0 4 465438
-0.002777 0.000560 0.119554 0.777378 -0.559504 0.446216 -0.062500 1 0 0 0 0 0 4 466436
-0.002777 0.000560 0.119554 0.777370 -0.559513 0.446209 -0.062500 1 0 0 0 0 0 4 467466
-0.002777 0.000560 0.119554 0.777377 -0.559505 0.446216 -0.062500 1 0 0 0 0 0 4 468434
-0.002777 0.000560 0.119554 0.777382 -0.559516 0.446203 -0.062500 1 0 0 0 0 0 4 469467
-0.002777 0.000560 0.119554 0.777379 -0.559506 0.446215 -0.062500 1 0 0 0 0 0 4 470464
-0.002777 0.000560 0.119554 0.777378 -0.559504 0.446216 -0.062500 1 0 0 0 0 0 4 471435
-0.002777 0.000560 0.119554 0.777370 -0.559513 0.446209 -0.062500 1 0 0 0 0 0 4 472467
-0.002777 0.000560 0.119554 0.777377 -0.559505 0.446216 -0.062500 1 0 0 0 0 0 4 473468
-0.002777 0.000560 0.119554 0.777390 -0.559507 0.446210 -0.062500 1 0 0 0 0 0 4 474464
-0.002777 0.000560 0.119554 0.777372 -0.559514 0.446209 -0.062500 1 0 0 0 0 0 4 475463
-0.002777 0.000560 0.119554 0.777374 -0.559494 0.446209 -0.062500 1 0 0 0 0 0 4 476463
-0.002777 0.000560 0.119554 0.777378 -0.559503 0.446215 -0.062500 1 0 0 0 0 0 4 477437
-0.002777 0.000560 0.119554 0.777370 -0.559512 0.446209 -0.062500 1 0 0 0 0 0 4 478462
-0.002777 0.000560 0.119554 0.777377 -0.559505 0.446216 -0.062500 1 0 0 0 0 0 4 479462
-0.002777 0.000560 0.119554 0.777382 -0.559516 0.446203 -0.062500 1 0 0 0 0 0 4 480466
-0.002777 0.000560 0.119554 0.777378 -0.559506 0.446215 -0.062500 1 0 0 0 0 0 4 481466
-0.002777 0.000560 0.119554 0.777378 -0.559504 0.446216 -0.062500 1 0 0 0 0 0 4 482465
-0.002777 0.000560 0.119554 0.777370 -0.559513 0.446209 -0.062500 1 0 0 0 0 0 4 483466
-0.002777 0.000560 0.119554 0.777389 -0.559508 0.446209 -0.062500 1 0 0 0 0 0 4 484465
-0.002777 0.000560 0.119554 0.777380 -0.559505 0.446216 -0.062500 1 0 0 0 0 0 4 485452
-0.002777 0.000560 0.119554 0.777370 -0.559513 0.446209 -0.062500 1 0 0 0 0 0 4 486464
-0.002777 0.000560 0.119554 0.777374 -0.559494 0.446209 -0.062500 1 0 0 0 0 0 4 487464
-0.002777 0.000560 0.119554 0.777377 -0.559503 0.446215 -0.062500 1 0 0 0 0 0 4 488452
-0.002777 0.000560 0.119554 0.777382 -0.559515 0.446203 -0.062500 1 0 0 0 0 0 4 489465
-0.002777 0.000560 0.119554 0.777379 -0.559505 0.446215 -0.062500 1 0 0 0 0 0 4 490460
-0.002777 0.000560 0.119554 0.777378 -0.559504 0.446216 -0.062500 1 0 0 0 0 0 4 491464
-0.002777 0.000560 0.119554 0.777370 -0.559513 0.446209 -0.062500 1 0 0 0 0 0 4 492464
-0.002777 0.000560 0.119554 0.777377 -0.559505 0.446216 -0.062500 1 0 0 0 0 0 4 493466
-0.002777 0.000560 0.119554 0.777382 -0.559516 0.446203 -0.062500 1 0 0 0 0 0 4 494465
-0.002777 0.000560 0.119554 0.777379 -0.559506 0.446215 -0.062500 1 0 0 0 0 0 4 495467
-0.002777 0.000560 0.119554 0.777378 -0.559505 0.446216 -0.062500 1 0 0 0 0 0 4 496434
-0.002777 0.000560 0.119554 0.777367 -0.559502 0.446203 -0.062500 1 0 0 0 0 0 4 497451
-0.002777 0.000560 0.119554 0.777376 -0.559504 0.446215 -0.062500 1 0 0 0 0 0 4 498450
-0.002777 0.000560 0.119554 0.777390 -0.559507 0.446210 -0.062500 1 0 0 0 0 0 4 499457
-0.002777 0.000560 0.119554 0.777371 -0.559513 0.446208 -0.062500 1 0 0 0 0 0 4 500449
-0.002777 0.000560 0.119554 0.777377 -0.559505 0.446215 -0.062500 1 0 0 0 0 0 4 501458
-0.002777 0.000560 0.119554 0.777378 -0.559504 0.446216 -0.062500 1 0 0 0 0 0 4 502448
-0.002777 0.000560 0.119554 0.777370 -0.559513 0.446210 -0.062500 1 0 0 0 0 0 4 503457
-0.002777 0.000560 0.119554 0.777389 -0.559508 0.446209 -0.062500 1 0 0 0 0 0 4 504448
-0.002777 0.000560 0.119554 0.777380 -0.559505 0.446216 -0.062500 1 0 0 0 0 0 4 505450
-0.002777 0.000560 0.119554 0.777370 -0.559513 0.446209 -0.062500 1 0 0 0 0 0 4 506457
-0.002777 0.000560 0.119554 0.777377 -0.559505 0.446216 -0.062500 1 0 0 0 0 0 4 507450
-0.002777 0.000560 0.119554 0.777366 -0.559502 0.446203 -0.062500 1 0 0 0 0 0 4 508457
-0.002777 0.000560 0.119554 0.777389 -0.559507 0.446208 -0.062500 1 0 0 0 0 0 4 509448
-0.002777 0.000560 0.119554 0.777379 -0.559504 0.446215 -0.062500 1 0 0 0 0 0 4 510455
-0.002777 0.000560 0.119554 0.777370 -0.559513 0.446209 -0.062500 1 0 0 0 0 0 4 511464
-0.002777 0.000560 0.119554 0.777377 -0.559505 0.446215 -0.062500 1 0 0 0 0 0 4 512471
-0.002777 0.000560 0.119554 0.777378 -0.559504 0.446216 -0.062500 1 0 0 0 0 0 4 513459
-0.002777 0.000560 0.119554 0.777382 -0.559516 0.446203 -0.062500 1 0 0 0 0 0 4 514452
-0.002777 0.000560 0.119554 0.777379 -0.559506 0.446215 -0.062500 1 0 0 0 0 0 4 515455
-0.002777 0.000560 0.119554 0.777378 -0.559504 0.446216 -0.062500 1 0 0 0 0 0 4 516458
-0.002777 0.000560 0.119554 0.777370 -0.559513 0.446210 -0.062500 1 0 0 0 0 0 4 517469
-0.002777 0.000560 0.119554 0.777377 -0.559505 0.446216 -0.062500 1 0 0 0 0 0 4 518450
-0.002777 0.000560 0.119554 0.777378 -0.559505 0.446196 -0.062500 1 0 0 0 0 0 4 519464
-0.002777 0.000560 0.119554 0.777378 -0.559504 0.446214 -0.062500 1 0 0 0 0 0 4 520461
-0.002777 0.000560 0.119554 0.777378 -0.559504 0.446216 -0.062500 1 0 0 0 0 0 4 521467
-0.002777 0.000560 0.119554 0.777370 -0.559513 0.446209 -0.062500 1 0 0 0 0 0 4 522462
-0.002777 0.000560 0.119554 0.777377 -0.559505 0.446215 -0.062500 1 0 0 0 0 0 4 523465
-0.002777 0.000560 0.119554 0.777390 -0.559507 0.446210 -0.062500 1 0 0 0 0 0 4 524463
-0.002777 0.000560 0.119554 0.777371 -0.559513 0.446209 -0.062500 1 0 0 0 0 0 4 525465
-0.002777 0.000560 0.119554 0.777377 -0.559505 0.446215 -0.062500 1 0 0 0 0 0 4 526464
-0.002777 0.000560 0.119554 0.777378 -0.559504 0.446216 -0.062500 1 0 0 0 0 0 4 527468
-0.002777 0.000560 0.119554 0.777382 -0.559516 0.446203 -0.062500 1 0 0 0 0 0 4 528471
-0.002777 0.000560 0.119554 0.777379 -0.559506 0.446215 -0.062500 1 0 0 0 0 0 4 529469
-0.002777 0.000560 0.119554 0.777378 -0.559505 0.446216 -0.062500 1 0 0 0 0 0 4 530463
-0.002777 0.000560 0.119554 0.777367 -0.559501 0.446203 -0.062500 1 0 0 0 0 0 4 531462
-0.002777 0.000560 0.119554 0.777377 -0.559504 0.446215 -0.062500 1 0 0 0 0 0 4 532463
-0.002777 0.000560 0.119554 0.777382 -0.559516 0.446203 -0.062500 1 0 0 0 0 0 4 533465
-0.002777 0.000560 0.119554 0.777378 -0.559505 0.446214 -0.062500 1 0 0 0 0 0 4 534433
-0.002777 0.000560 0.119554 0.777378 -0.559504 0.446216 -0.062500 1 0 0 0 0 0 4 535463
-0.002777 0.000560 0.119554 0.777370 -0.559513 0.446209 -0.062500 1 0 0 0 0 0 4 536462
-0.002777 0.000560 0.119554 0.777377 -0.559505 0.446216 -0.062500 1 0 0 0 0 0 4 537464
-0.002777 0.000560 0.119554 0.777390 -0.559507 0.446210 -0.062500 1 0 0 0 0 0 4 538465
-0.002777 0.000560 0.119554 0.777372 -0.559513 0.446209 -0.062500 1 0 0 0 0 0 4 539461
-0.002777 0.000560 0.119554 0.777377 -0.559506 0.446215 -0.062500 1 0 0 0 0 0 4 540461
-0.002777 0.000560 0.119554 0.777378 -0.559505 0.446216 -0.062500 1 0 0 0 0 0 4 541436
-0.002777 0.000560 0.119554 0.777367 -0.559501 0.446203 -0.062500 1 0 0 0 0 0 4 542463
-0.002777 0.000560 0.119554 0.777376 -0.559504 0.446215 -0.062500 1 0 0 0 0 0 4 543462
-0.002777 0.000560 0.119554 0.777390 -0.559507 0.446210 -0.062500 1 0 0 0 0 0 4 544460
-0.002777 0.000560 0.119554 0.777371 -0.559513 0.446209 -0.062500 1 0 0 0 0 0 4 545464
-0.002777 0.000560 0.119554 0.777377 -0.559505 0.446215 -0.062500 1 0 0 0 0 0 4 546462
-0.002777 0.000560 0.119554 0.777370 -0.559513 0.446209 -0.062500 1 0 0 0 0 0 4 547433
-0.002777 0.000560 0.119554 0.777389 -0.559508 0.446209 -0.062500 1 0 0 0 0 0 4 548433
-0.002777 0.000560 0.119554 0.777379 -0.559505 0.446215 -0.062500 1 0 0 0 0 0 4 549462
-0.002777 0.000560 0.119554 0.777370 -0.559513 0.446209 -0.062500 1 0 0 0 0 0 4 550429
-0.002777 0.000560 0.119554 0.777377 -0.559505 0.446216 -0.062500 1 0 0 0 0 0 4 551451
-0.002777 0.000560 0.119554 0.777378 -0.559505 0.446217 -0.062500 1 0 0 0 0 0 4 552457
-0.002777 0.000560 0.119554 0.777379 -0.559504 0.446196 -0.062500 1 0 0 0 0 0 4 553465
-0.002777 0.000560 0.119554 0.777378 -0.559504 0.446214 -0.062500 1 0 0 0 0 0 4 554433
-0.002777 0.000560 0.119554 0.777378 -0.559504 0.446216 -0.062500 1 0 0 0 0 0 4 555455
-0.002777 0.000560 0.119554 0.777370 -0.559513 0.446209 -0.062500 1 0 0 0 0 0 4 556433
-0.002777 0.000560 0.119554 0.777377 -0.559505 0.446216 -0.062500 1 0 0 0 0 0 4 557463
-0.002777 0.000560 0.119554 0.777382 -0.559516 0.446203 -0.062500 1 0 0 0 0 0 4 558461
-0.002777 0.000560 0.119554 0.777378 -0.559506 0.446215 -0.062500 1 0 0 0 0 0 4 559460
-0.002777 0.000560 0.119554 0.777378 -0.559504 0.446216 -0.062500 1 0 0 0 0 0 4 560460
-0.002777 0.000560 0.119554 0.777370 -0.559513 0.446209 -0.062500 1 0 0 0 0 0 4 561463
-0.002777 0.000560 0.119554 0.777377 -0.559505 0.446216 -0.062500 1 0 0 0 0 0 4 562443
-0.002777 0.000560 0.119554 0.777390 -0.559507 0.446210 -0.062500 1 0 0 0 0 0 4 563455
-0.002777 0.000560 0.119554 0.777371 -0.559514 0.446209 -0.062500 1 0 0 0 0 0 4 564446
-0.002777 0.000560 0.119554 0.777374 -0.559494 0.446209 -0.062500 1 0 0 0 0 0 4 565456
-0.002777 0.000560 0.119554 0.777378 -0.559503 0.446215 -0.062500 1 0 0 0 0 0 4 566446
-0.002777 0.000560 0.119554 0.777370 -0.559512 0.446209 -0.062500 1 0 0 0 0 0 4 567456
-0.002777 0.000560 0.119554 0.777389 -0.559508 0.446209 -0.062500 1 0 0 0 0 0 4 568447
-0.002777 0.000560 0.119554 0.777379 -0.559504 0.446215 -0.062500 1 0 0 0 0 0 4 569456
-0.002777 0.000560 0.119554 0.777370 -0.559513 0.446209 -0.062500 1 0 0 0 0 0 4 570445
-0.002777 0.000560 0.119554 0.777377 -0.559505 0.446216 -0.062500 1 0 0 0 0 0 4 571455
-0.002777 0.000560 0.119554 0.777370 -0.559513 0.446209 -0.062500 1 0 0 0 0 0 4 572455
-0.002777 0.000560 0.119554 0.777389 -0.559508 0.446209 -0.062500 1 0 0 0 0 0 4 573446
-0.002777 0.000560 0.119554 0.777379 -0.559505 0.446216 -0.062500 1 0 0 0 0 0 4 574455
-0.002777 0.000560 0.119554 0.777367 -0.559502 0.446202 -0.062500 1 0 0 0 0 0 4 575462
-0.002765 0.000573 0.119565 0.600441 -0.750339 0.295367 -0.062500 1 0 0 0 0 0 4 576468
-0.002758 0.000580 0.119568 0.658179 -0.686067 0.369165 -0.062500 1 0 0 0 0 0 4 577472
-0.002755 0.000583 0.119570 0.702652 -0.638077 0.407339 -0.062500 1 0 0 0 0 0 4 578455
-0.002753 0.000585 0.119570 0.726795 -0.612544 0.421831 -0.062500 1 0 0 0 0 0 4 579457
-0.002753 0.000586 0.119570 0.739150 -0.599631 0.426972 -0.062500 1 0 0 0 0 0 4 580454
-0.002752 0.000586 0.119570 0.745421 -0.593175 0.428763 -0.062500 1 0 0 0 0 0 4 581453
-0.002752 0.000587 0.119570 0.748573 -0.589948 0.429397 -0.062500 1 0 0 0 0 0 4 582467
-0.002752 0.000587 0.119570 0.750155 -0.588324 0.429614 -0.062500 1 0 0 0 0 0 4 583455
-0.002752 0.000587 0.119570 0.750943 -0.587532 0.429684 -0.062500 1 0 0 0 0 0 4 584467
-0.002752 0.000587 0.119570 0.751345 -0.587130 0.429713 -0.062500 1 0 0 0 0 0 4 585458
-0.002757 0.000605 0.119560 0.824129 -0.837838 0.580080 -0.062500 1 0 0 0 0 0 4 586462
-0.002760 0.000614 0.119556 0.801451 -0.753711 0.506600 -0.062500 1 0 0 0 0 0 4 587463
-0.002761 0.000618 0.119555 0.783271 -0.690586 0.468540 -0.062500 1 0 0 0 0 0 4 588462
-0.002762 0.000620 0.119554 0.773168 -0.656872 0.454075 -0.062500 1 0 0 0 0 0 4 589461
-0.002762 0.000621 0.119554 0.767905 -0.639782 0.448927 -0.062500 1 0 0 0 0 0 4 590456
-0.002762 0.000622 0.119554 0.765208 -0.631198 0.447124 -0.062500 1 0 0 0 0 0 4 591432
-0.002762 0.000622 0.119554 0.763846 -0.626917 0.446506 -0.062500 1 0 0 0 0 0 4 592462
-0.002762 0.000622 0.119554 0.763152 -0.624765 0.446286 -0.062500 1 0 0 0 0 0 4 593460
-0.002762 0.000623 0.119554 0.762811 -0.623694 0.446204 -0.062500 1 0 0 0 0 0 4 594466
-0.002762 0.000623 0.119554 0.762632 -0.623153 0.446194 -0.062500 1 0 0 0 0 0 4 595462
-0.002762 0.000623 0.119554 0.762549 -0.622882 0.446169 -0.062500 1 0 0 0 0 0 4 596462
-0.002762 0.000623 0.119554 0.762506 -0.622741 0.446171 -0.062500 1 0 0 0 0 0 4 597464
-0.002762 0.000623 0.119554 0.762478 -0.622685 0.446170 -0.062500 1 0 0 0 0 0 4 598462
-0.002762 0.000623 0.119554 0.762465 -0.622648 0.446169 -0.062500 1 0 0 0 0 0 4 599461
-0.002762 0.000623 0.119554 0.762472 -0.622637 0.446176 -0.062500 1 0 0 0 0 0 4 600460
-0.002750 0.000636 0.119565 0.585434 -0.813589 0.295515 -0.062500 1 0 0 0 0 0 4 601463
-0.002743 0.000643 0.119568 0.643209 -0.749234 0.369229 -0.062500 1 0 0 0 0 0 4 602459
-0.002740 0.000646 0.119570 0.687704 -0.701207 0.407352 -0.062500 1 0 0 0 0 0 4 603460
-0.002738 0.000648 0.119570 0.711859 -0.675660 0.421817 -0.062500 1 0 0 0 0 0 4 604460
[truncated: 37,040,535 more chars]
