# Supplementary material for: Increasing Patient Engagement in Rehabilitation Exercises Using Computer-Based Citizen Science
Source: PLoS One. 2015 Mar 20;10(3):e0117013. doi: 10.1371/journal.pone.0117013 (PMC4368773; doi:10.1371/journal.pone.0117013)
Supplement: S3 Dataset — (ZIP) [file pone.0117013.s003.zip › Dataset_S3/H26/H26_without.dat]

0.007617 -0.019382 0.170112 -1.430452 -0.114135 -1.697757 -0.000000 1 0 0 0 0 0 0 629
0.007658 -0.019351 0.170179 -0.679011 -0.407172 -1.067304 -0.000031 1 0 0 0 0 0 0 1627
0.007711 -0.019318 0.170241 -0.760251 -0.457373 -0.957057 -0.000062 1 0 0 0 0 0 0 2618
0.007756 -0.019301 0.170293 -0.676162 -0.227873 -0.841394 -0.000094 1 0 0 0 0 0 0 3626
0.007783 -0.019246 0.170355 -0.441748 -0.702372 -0.976530 -0.000124 1 0 0 0 0 0 0 4594
0.007809 -0.019196 0.170406 -0.397113 -0.682661 -0.881395 -0.000156 1 0 0 0 0 0 0 5620
0.007833 -0.019148 0.170452 -0.387540 -0.635027 -0.831447 -0.000187 1 0 0 0 0 0 0 6620
0.007824 -0.019114 0.170497 0.051524 -0.443580 -0.823530 -0.000218 1 0 0 0 0 0 0 7620
0.007832 -0.019075 0.170540 -0.127371 -0.481626 -0.827666 -0.000249 1 0 0 0 0 0 0 8593
0.007834 -0.019052 0.170576 -0.086110 -0.271098 -0.750510 -0.000280 1 0 0 0 0 0 0 9600
0.007827 -0.019014 0.170607 0.034343 -0.437995 -0.713389 -0.000313 1 0 0 0 0 0 0 10634
0.007844 -0.018998 0.170629 -0.256285 -0.154236 -0.615338 -0.000344 1 0 0 0 0 0 0 11624
0.007864 -0.018971 0.170647 -0.350354 -0.269849 -0.567955 -0.000375 1 0 0 0 0 0 0 12639
0.007874 -0.018956 0.170656 -0.232031 -0.090489 -0.511173 -0.000463 1 0 0 0 0 0 0 15446
0.007906 -0.018911 0.170674 -0.502994 -0.450615 -0.653772 -0.000500 1 0 0 0 0 0 0 16620
0.007921 -0.018888 0.170682 -0.324799 -0.203133 -0.566675 -0.000530 1 0 0 0 0 0 0 17602
0.007949 -0.018882 0.170679 -0.475674 0.056836 -0.426163 -0.000562 1 0 0 0 0 0 0 18618
0.007976 -0.018861 0.170684 -0.488266 -0.106392 -0.548213 -0.000593 1 0 0 0 0 0 0 19600
0.007990 -0.018850 0.170687 -0.314966 0.018683 -0.546731 -0.000625 1 0 0 0 0 0 0 20616
0.007996 -0.018845 0.170688 -0.213410 0.108065 -0.551483 -0.000655 1 0 0 0 0 0 0 21602
0.008000 -0.018842 0.170689 -0.163938 0.161009 -0.566864 -0.000687 1 0 0 0 0 0 0 22618
0.008001 -0.018840 0.170689 -0.142130 0.193657 -0.589127 -0.000721 1 0 0 0 0 0 0 23694
0.008015 -0.018821 0.170696 -0.306377 -0.024522 -0.701496 -0.000750 1 0 0 0 0 0 0 24630
0.008022 -0.018811 0.170699 -0.233381 0.080627 -0.687091 -0.000781 1 0 0 0 0 0 0 25626
0.008019 -0.018783 0.170701 -0.098338 -0.135092 -0.702561 -0.000840 1 0 0 0 0 0 0 27521
0.008030 -0.018750 0.170708 -0.285459 -0.202204 -0.808483 -0.000873 1 0 0 0 0 0 0 28566
0.008036 -0.018733 0.170712 -0.237299 0.016389 -0.817642 -0.000938 1 0 0 0 0 0 0 30642
0.008031 -0.018701 0.170713 -0.108024 -0.153983 -0.806495 -0.000967 1 0 0 0 0 0 0 31563
0.008043 -0.018667 0.170721 -0.300362 -0.194106 -0.910062 -0.000998 1 0 0 0 0 0 0 32550
0.008048 -0.018649 0.170724 -0.249512 0.028309 -0.891942 -0.001029 1 0 0 0 0 0 0 33559
0.008051 -0.018640 0.170726 -0.212724 0.170819 -0.888184 -0.001060 1 0 0 0 0 0 0 34548
0.008052 -0.018635 0.170727 -0.196161 0.250943 -0.899294 -0.001092 1 0 0 0 0 0 0 35558
0.008052 -0.018633 0.170727 -0.190572 0.296591 -0.917342 -0.001122 1 0 0 0 0 0 0 36546
0.008073 -0.018638 0.170720 -0.456681 0.405912 -0.842994 -0.001154 1 0 0 0 0 0 0 37558
0.008084 -0.018641 0.170716 -0.355412 0.397825 -0.907297 -0.001185 1 0 0 0 0 0 0 38548
0.008089 -0.018643 0.170715 -0.282448 0.388978 -0.960303 -0.001217 1 0 0 0 0 0 0 39558
0.008098 -0.018602 0.170720 -0.328079 -0.157267 -1.084305 -0.001248 1 0 0 0 0 0 0 40564
0.008103 -0.018581 0.170723 -0.276653 0.057596 -1.080768 -0.001279 1 0 0 0 0 0 0 41573
0.008098 -0.018547 0.170724 -0.155944 -0.085302 -1.078232 -0.001310 1 0 0 0 0 0 0 42558
0.008095 -0.018530 0.170724 -0.179532 0.128860 -1.095373 -0.001342 1 0 0 0 0 0 0 43565
0.008087 -0.018498 0.170724 -0.111459 -0.036561 -1.110729 -0.001373 1 0 0 0 0 0 0 44556
0.008096 -0.018464 0.170731 -0.336022 -0.075708 -1.227567 -0.001404 1 0 0 0 0 0 0 45564
0.008101 -0.018446 0.170734 -0.300866 0.146465 -1.215658 -0.001435 1 0 0 0 0 0 0 46557
0.008103 -0.018437 0.170736 -0.272019 0.288543 -1.215637 -0.001467 1 0 0 0 0 0 0 47566
0.008104 -0.018433 0.170736 -0.259215 0.368084 -1.228011 -0.001498 1 0 0 0 0 0 0 48566
0.008104 -0.018430 0.170737 -0.256417 0.415014 -1.251632 -0.001535 1 0 0 0 0 0 0 49743
0.008105 -0.018429 0.170737 -0.256241 0.441034 -1.269517 -0.001561 1 0 0 0 0 0 0 50565
0.008105 -0.018428 0.170737 -0.259304 0.459616 -1.293480 -0.001592 1 0 0 0 0 0 0 51566
0.008125 -0.018434 0.170730 -0.529943 0.554658 -1.221409 -0.001623 1 0 0 0 0 0 0 52566
0.008129 -0.018414 0.170726 -0.340045 0.233988 -1.280499 -0.001654 1 0 0 0 0 0 0 53559
0.008131 -0.018404 0.170724 -0.304339 0.343411 -1.336687 -0.001685 1 0 0 0 0 0 0 54563
0.008125 -0.018376 0.170722 -0.203391 0.122197 -1.371383 -0.001717 1 0 0 0 0 0 0 55559
0.008122 -0.018362 0.170721 -0.237116 0.292676 -1.407304 -0.001748 1 0 0 0 0 0 0 56558
0.008120 -0.018355 0.170721 -0.264509 0.409641 -1.438495 -0.001779 1 0 0 0 0 0 0 57563
0.008113 -0.018328 0.170720 -0.190806 0.169583 -1.459812 -0.001810 1 0 0 0 0 0 0 58564
0.008109 -0.018315 0.170720 -0.237970 0.328975 -1.489195 -0.001842 1 0 0 0 0 0 0 59558
0.008107 -0.018308 0.170720 -0.272139 0.440547 -1.517258 -0.001873 1 0 0 0 0 0 0 60560
0.008119 -0.018286 0.170727 -0.466409 0.264130 -1.633440 -0.001903 1 0 0 0 0 0 0 61540
0.008118 -0.018252 0.170730 -0.317414 0.085049 -1.614833 -0.001935 1 0 0 0 0 0 0 62560
0.008118 -0.018234 0.170731 -0.312069 0.298350 -1.617173 -0.001966 1 0 0 0 0 0 0 63557
0.008118 -0.018225 0.170731 -0.319078 0.440428 -1.631569 -0.001998 1 0 0 0 0 0 0 64558
0.008117 -0.018221 0.170732 -0.325996 0.519545 -1.651684 -0.002029 1 0 0 0 0 0 0 65557
0.008117 -0.018219 0.170732 -0.332130 0.564267 -1.674598 -0.002060 1 0 0 0 0 0 0 66558
0.008117 -0.018218 0.170732 -0.337752 0.591264 -1.698350 -0.002091 1 0 0 0 0 0 0 67541
0.008110 -0.018194 0.170731 -0.252671 0.303717 -1.715854 -0.002122 1 0 0 0 0 0 0 68540
0.008107 -0.018182 0.170731 -0.294102 0.439528 -1.744442 -0.002154 1 0 0 0 0 0 0 69559
0.008105 -0.018176 0.170731 -0.325422 0.539115 -1.771788 -0.002185 1 0 0 0 0 0 0 70559
0.008104 -0.018173 0.170731 -0.344378 0.596196 -1.798424 -0.002217 1 0 0 0 0 0 0 71567
0.008097 -0.018148 0.170730 -0.265867 0.323695 -1.816730 -0.002248 1 0 0 0 0 0 0 72563
0.008093 -0.018135 0.170730 -0.310622 0.466746 -1.845479 -0.002279 1 0 0 0 0 0 0 73565
0.008091 -0.018129 0.170730 -0.343549 0.570110 -1.873106 -0.002311 1 0 0 0 0 0 0 74565
0.008090 -0.018126 0.170730 -0.363112 0.628722 -1.899024 -0.002341 1 0 0 0 0 0 0 75540
0.008083 -0.018101 0.170729 -0.285164 0.357266 -1.917798 -0.002373 1 0 0 0 0 0 0 76558
0.008079 -0.018089 0.170729 -0.330025 0.500780 -1.946541 -0.002404 1 0 0 0 0 0 0 77557
0.008078 -0.018082 0.170729 -0.363033 0.604248 -1.974324 -0.002435 1 0 0 0 0 0 0 78559
0.008070 -0.018056 0.170728 -0.292287 0.357410 -1.993059 -0.002467 1 0 0 0 0 0 0 79557
0.008066 -0.018043 0.170728 -0.340862 0.513362 -2.022045 -0.002498 1 0 0 0 0 0 0 80550
0.008064 -0.018036 0.170728 -0.375699 0.623230 -2.050206 -0.002529 1 0 0 0 0 0 0 81560
0.008056 -0.018009 0.170727 -0.305913 0.379480 -2.069048 -0.002560 1 0 0 0 0 0 0 82564
0.008052 -0.017996 0.170727 -0.354969 0.537023 -2.098144 -0.002592 1 0 0 0 0 0 0 83558
0.008050 -0.017989 0.170726 -0.390009 0.647504 -2.126112 -0.002623 1 0 0 0 0 0 0 84557
0.008049 -0.017986 0.170726 -0.410851 0.709918 -2.152805 -0.002654 1 0 0 0 0 0 0 85557
0.008042 -0.017961 0.170726 -0.333197 0.439925 -2.170734 -0.002685 1 0 0 0 0 0 0 86558
0.008038 -0.017948 0.170725 -0.378277 0.584099 -2.199478 -0.002716 1 0 0 0 0 0 0 87547
0.008036 -0.017942 0.170725 -0.411466 0.688088 -2.227594 -0.002748 1 0 0 0 0 0 0 88557
0.008035 -0.017939 0.170725 -0.431272 0.747132 -2.254268 -0.002779 1 0 0 0 0 0 0 89558
0.008035 -0.017937 0.170725 -0.443757 0.781334 -2.280244 -0.002810 1 0 0 0 0 0 0 90557
0.008028 -0.017913 0.170724 -0.361921 0.496940 -2.297607 -0.002842 1 0 0 0 0 0 0 91557
0.008024 -0.017901 0.170724 -0.404857 0.634057 -2.326553 -0.002873 1 0 0 0 0 0 0 92557
0.008022 -0.017895 0.170724 -0.436902 0.734215 -2.354112 -0.002904 1 0 0 0 0 0 0 93546
0.008014 -0.017869 0.170723 -0.365577 0.485541 -2.372537 -0.002935 1 0 0 0 0 0 0 94555
0.008010 -0.017855 0.170723 -0.413944 0.640628 -2.401751 -0.002966 1 0 0 0 0 0 0 95546
0.008008 -0.017849 0.170723 -0.448694 0.749988 -2.430208 -0.002998 1 0 0 0 0 0 0 96559
0.008001 -0.017822 0.170722 -0.378586 0.505494 -2.448015 -0.003029 1 0 0 0 0 0 0 97545
0.007997 -0.017809 0.170722 -0.427653 0.662913 -2.477890 -0.003060 1 0 0 0 0 0 0 98556
0.007995 -0.017802 0.170722 -0.462667 0.773191 -2.505857 -0.003091 1 0 0 0 0 0 0 99547
0.007994 -0.017799 0.170721 -0.483429 0.835542 -2.532888 -0.003123 1 0 0 0 0 0 0 100556
0.007986 -0.017774 0.170721 -0.405621 0.565088 -2.549832 -0.003154 1 0 0 0 0 0 0 101543
0.007983 -0.017761 0.170720 -0.450784 0.709296 -2.579532 -0.003185 1 0 0 0 0 0 0 102557
0.007981 -0.017755 0.170720 -0.483885 0.812974 -2.607302 -0.003216 1 0 0 0 0 0 0 103546
0.007980 -0.017752 0.170720 -0.503707 0.871975 -2.634283 -0.003248 1 0 0 0 0 0 0 104555
0.007972 -0.017727 0.170719 -0.425350 0.599806 -2.651095 -0.003279 1 0 0 0 0 0 0 105544
0.007969 -0.017714 0.170719 -0.470252 0.743157 -2.680796 -0.003310 1 0 0 0 0 0 0 106556
0.007967 -0.017708 0.170719 -0.503224 0.846461 -2.708901 -0.003341 1 0 0 0 0 0 0 107556
0.007959 -0.017682 0.170718 -0.432207 0.598910 -2.726282 -0.003372 1 0 0 0 0 0 0 108545
0.007955 -0.017668 0.170718 -0.480819 0.754764 -2.756352 -0.003404 1 0 0 0 0 0 0 109556
0.007953 -0.017662 0.170718 -0.515525 0.864144 -2.784451 -0.003435 1 0 0 0 0 0 0 110546
0.007952 -0.017659 0.170717 -0.536844 0.927070 -2.814750 -0.003470 1 0 0 0 0 0 0 111681
0.007952 -0.017657 0.170717 -0.549775 0.962757 -2.841273 -0.003502 1 0 0 0 0 0 0 112699
0.007945 -0.017633 0.170717 -0.467906 0.678613 -2.857455 -0.003533 1 0 0 0 0 0 0 113689
0.007941 -0.017621 0.170716 -0.510316 0.814572 -2.883288 -0.003560 1 0 0 0 0 0 0 114549
0.007939 -0.017615 0.170716 -0.543023 0.916117 -2.915059 -0.003596 1 0 0 0 0 0 0 115693
0.007938 -0.017612 0.170716 -0.562253 0.973086 -2.941308 -0.003626 1 0 0 0 0 0 0 116672
0.007931 -0.017587 0.170715 -0.483058 0.698934 -2.955020 -0.003654 1 0 0 0 0 0 0 117558
0.007927 -0.017574 0.170715 -0.528480 0.842843 -2.988161 -0.003690 1 0 0 0 0 0 0 118697
0.007925 -0.017568 0.170715 -0.560620 0.944609 -3.012743 -0.003716 1 0 0 0 0 0 0 119553
0.007924 -0.017565 0.170715 -0.580870 1.004157 -3.042734 -0.003752 1 0 0 0 0 0 0 120677
0.007924 -0.017563 0.170715 -0.593333 1.038016 -3.069117 -0.003783 1 0 0 0 0 0 0 121689
0.007903 -0.017557 0.170707 -0.334778 0.991287 -2.992651 -0.003810 1 0 0 0 0 0 0 122557
0.007893 -0.017555 0.170704 -0.449944 1.039148 -3.063239 -0.003846 1 0 0 0 0 0 0 123695
0.007888 -0.017554 0.170702 -0.531942 1.069622 -3.113996 -0.003873 1 0 0 0 0 0 0 124565
0.007886 -0.017553 0.170701 -0.578125 1.089894 -3.156913 -0.003908 1 0 0 0 0 0 0 125686
0.007878 -0.017530 0.170700 -0.511774 0.795650 -3.176326 -0.003935 1 0 0 0 0 0 0 126559
0.007874 -0.017518 0.170699 -0.563409 0.929161 -3.212102 -0.003970 1 0 0 0 0 0 0 127681
0.007865 -0.017489 0.170698 -0.507933 0.719258 -3.228879 -0.003998 1 0 0 0 0 0 0 128557
0.007860 -0.017474 0.170698 -0.565833 0.897789 -3.263626 -0.004033 1 0 0 0 0 0 0 129682
0.007858 -0.017467 0.170698 -0.604488 1.017160 -3.289751 -0.004060 1 0 0 0 0 0 0 130558
0.007836 -0.017458 0.170690 -0.360236 1.017031 -3.217298 -0.004091 1 0 0 0 0 0 0 131537
0.007826 -0.017454 0.170686 -0.482002 1.087106 -3.286162 -0.004123 1 0 0 0 0 0 0 132569
0.007821 -0.017452 0.170684 -0.568870 1.131213 -3.343603 -0.004158 1 0 0 0 0 0 0 133685
0.007797 -0.017446 0.170676 -0.349058 1.089034 -3.284516 -0.004190 1 0 0 0 0 0 0 134695
0.007786 -0.017444 0.170672 -0.482237 1.135756 -3.355240 -0.004216 1 0 0 0 0 0 0 135556
0.007781 -0.017443 0.170670 -0.574386 1.167428 -3.412310 -0.004247 1 0 0 0 0 0 0 136540
0.007757 -0.017437 0.170662 -0.357912 1.120403 -3.357748 -0.004283 1 0 0 0 0 0 0 137681
0.007739 -0.017411 0.170657 -0.401438 0.857650 -3.419332 -0.004310 1 0 0 0 0 0 0 138559
0.007716 -0.017417 0.170648 -0.354856 1.249944 -3.395069 -0.004345 1 0 0 0 0 0 0 139682
0.007698 -0.017397 0.170643 -0.412052 0.959818 -3.466980 -0.004377 1 0 0 0 0 0 0 140684
0.007676 -0.017405 0.170633 -0.363513 1.310738 -3.439223 -0.004404 1 0 0 0 0 0 0 141561
0.007679 -0.017393 0.170621 -0.688939 1.078715 -3.415899 -0.004435 1 0 0 0 0 0 0 142557
0.007660 -0.017382 0.170607 -0.444671 1.085634 -3.421753 -0.004467 1 0 0 0 0 0 0 143557
0.007650 -0.017377 0.170601 -0.550861 1.173478 -3.537861 -0.004498 1 0 0 0 0 0 0 144556
0.007625 -0.017370 0.170590 -0.359209 1.157913 -3.518579 -0.004532 1 0 0 0 0 0 0 145663
0.007593 -0.017361 0.170577 -0.240629 1.150185 -3.512232 -0.004564 1 0 0 0 0 0 0 146683
0.007570 -0.017335 0.170570 -0.357017 0.912114 -3.610469 -0.004595 1 0 0 0 0 0 0 147683
0.007538 -0.017316 0.170559 -0.255305 1.005818 -3.585797 -0.004623 1 0 0 0 0 0 0 148554
0.007508 -0.017326 0.170547 -0.282216 1.387911 -3.590798 -0.004653 1 0 0 0 0 0 0 149536
0.007473 -0.017326 0.170534 -0.213831 1.312369 -3.599051 -0.004689 1 0 0 0 0 0 0 150684
0.007456 -0.017328 0.170512 -0.441481 1.330737 -3.513185 -0.004716 1 0 0 0 0 0 0 151554
0.007428 -0.017324 0.170494 -0.316635 1.276096 -3.575285 -0.004751 1 0 0 0 0 0 0 152661
0.007393 -0.017318 0.170478 -0.229613 1.242966 -3.624806 -0.004783 1 0 0 0 0 0 0 153674
0.007376 -0.017317 0.170455 -0.453394 1.307527 -3.562360 -0.004810 1 0 0 0 0 0 0 154558
0.007361 -0.017294 0.170443 -0.503383 1.037934 -3.723428 -0.004842 1 0 0 0 0 0 0 155561
0.007326 -0.017254 0.170429 -0.251352 0.799363 -3.731238 -0.004877 1 0 0 0 0 0 0 156679
0.007296 -0.017254 0.170400 -0.283029 1.299040 -3.562125 -0.004908 1 0 0 0 0 0 0 157679
0.007253 -0.017227 0.170378 -0.133801 0.997801 -3.647024 -0.004935 1 0 0 0 0 0 0 158557
0.007212 -0.017209 0.170359 -0.133358 1.097811 -3.727705 -0.004966 1 0 0 0 0 0 0 159536
0.007163 -0.017172 0.170342 -0.047854 0.866896 -3.772944 -0.005002 1 0 0 0 0 0 0 160683
0.007126 -0.017173 0.170311 -0.180614 1.349157 -3.625636 -0.005029 1 0 0 0 0 0 0 161554
0.007080 -0.017146 0.170288 -0.084298 1.038423 -3.728716 -0.005064 1 0 0 0 0 0 0 162663
0.007058 -0.017135 0.170262 -0.381424 1.213056 -3.720805 -0.005095 1 0 0 0 0 0 0 163683
0.007006 -0.017120 0.170233 -0.024544 1.188137 -3.714005 -0.005127 1 0 0 0 0 0 0 164679
0.006973 -0.017091 0.170203 -0.244322 1.010755 -3.715652 -0.005158 1 0 0 0 0 0 0 165670
0.006936 -0.017073 0.170166 -0.216677 1.145219 -3.632918 -0.005185 1 0 0 0 0 0 0 166555
0.006898 -0.017060 0.170140 -0.192710 1.235378 -3.800453 -0.005220 1 0 0 0 0 0 0 167670
0.006859 -0.017051 0.170105 -0.175718 1.286805 -3.708796 -0.005252 1 0 0 0 0 0 0 168679
0.006832 -0.017025 0.170071 -0.348564 1.084962 -3.749531 -0.005282 1 0 0 0 0 0 0 169669
0.006799 -0.017008 0.170032 -0.274655 1.199218 -3.695693 -0.005314 1 0 0 0 0 0 0 170678
0.006741 -0.016991 0.169998 0.049047 1.204375 -3.768237 -0.005345 1 0 0 0 0 0 0 171669
0.006706 -0.016961 0.169965 -0.209184 1.044440 -3.818650 -0.005377 1 0 0 0 0 0 0 172679
0.006668 -0.016943 0.169925 -0.201454 1.186158 -3.761751 -0.005408 1 0 0 0 0 0 0 173680
0.006622 -0.016907 0.169882 -0.091285 0.976049 -3.721520 -0.005439 1 0 0 0 0 0 0 174668
0.006578 -0.016886 0.169838 -0.120185 1.156528 -3.724872 -0.005470 1 0 0 0 0 0 0 175678
0.006550 -0.016854 0.169800 -0.323341 1.041974 -3.830623 -0.005501 1 0 0 0 0 0 0 176668
0.006508 -0.016812 0.169757 -0.168477 0.888375 -3.793492 -0.005533 1 0 0 0 0 0 0 177680
0.006488 -0.016793 0.169706 -0.433685 1.196348 -3.694323 -0.005564 1 0 0 0 0 0 0 178669
0.006458 -0.016781 0.169658 -0.331478 1.317887 -3.745054 -0.005595 1 0 0 0 0 0 0 179679
0.006415 -0.016749 0.169610 -0.160842 1.065304 -3.771901 -0.005626 1 0 0 0 0 0 0 180668
0.006394 -0.016736 0.169555 -0.431273 1.299379 -3.713056 -0.005658 1 0 0 0 0 0 0 181678
0.006357 -0.016703 0.169505 -0.236548 1.068493 -3.767114 -0.005689 1 0 0 0 0 0 0 182670
0.006338 -0.016689 0.169449 -0.473549 1.308236 -3.729099 -0.005720 1 0 0 0 0 0 0 183678
0.006302 -0.016656 0.169397 -0.259039 1.078521 -3.793431 -0.005751 1 0 0 0 0 0 0 184667
0.006263 -0.016637 0.169333 -0.209027 1.243128 -3.649932 -0.005783 1 0 0 0 0 0 0 185690
0.006237 -0.016607 0.169269 -0.375196 1.128966 -3.670407 -0.005820 1 0 0 0 0 0 0 186871
0.006204 -0.016590 0.169199 -0.294849 1.286279 -3.594950 -0.005846 1 0 0 0 0 0 0 187685
0.006160 -0.016555 0.169140 -0.147586 1.078451 -3.752849 -0.005877 1 0 0 0 0 0 0 188694
0.006138 -0.016541 0.169080 -0.429780 1.331568 -3.774680 -0.005908 1 0 0 0 0 0 0 189686
0.006121 -0.016513 0.169018 -0.512702 1.184955 -3.770095 -0.005939 1 0 0 0 0 0 0 190674
0.006085 -0.016472 0.168963 -0.274458 1.007155 -3.872028 -0.005970 1 0 0 0 0 0 0 191685
0.006046 -0.016449 0.168896 -0.216709 1.219233 -3.745287 -0.006002 1 0 0 0 0 0 0 192685
0.005998 -0.016411 0.168822 -0.100143 1.051550 -3.656327 -0.006033 1 0 0 0 0 0 0 193686
0.005968 -0.016371 0.168754 -0.313243 1.022665 -3.732069 -0.006064 1 0 0 0 0 0 0 194687
0.005946 -0.016331 0.168687 -0.446646 1.011516 -3.786961 -0.006096 1 0 0 0 0 0 0 195685
0.005929 -0.016290 0.168606 -0.512284 1.006212 -3.608402 -0.006127 1 0 0 0 0 0 0 196689
0.005899 -0.016267 0.168526 -0.369541 1.247925 -3.626463 -0.006157 1 0 0 0 0 0 0 197663
0.005878 -0.016236 0.168454 -0.464027 1.159740 -3.749109 -0.006189 1 0 0 0 0 0 0 198684
0.005860 -0.016199 0.168369 -0.522093 1.090035 -3.609203 -0.006220 1 0 0 0 0 0 0 199680
0.005831 -0.016178 0.168288 -0.375945 1.296381 -3.648022 -0.006252 1 0 0 0 0 0 0 200678
0.005802 -0.016123 0.168213 -0.372032 0.874500 -3.759297 -0.006283 1 0 0 0 0 0 0 201680
0.005789 -0.016099 0.168128 -0.564252 1.233861 -3.651740 -0.006314 1 0 0 0 0 0 0 202680
0.005754 -0.016060 0.168045 -0.309323 1.085220 -3.668674 -0.006345 1 0 0 0 0 0 0 203679
0.005729 -0.016019 0.167954 -0.422362 1.055780 -3.589158 -0.006377 1 0 0 0 0 0 0 204682
0.005710 -0.015979 0.167859 -0.505537 1.049899 -3.547589 -0.006408 1 0 0 0 0 0 0 205682
0.005672 -0.015932 0.167771 -0.273363 0.971773 -3.631876 -0.006439 1 0 0 0 0 0 0 206684
0.005647 -0.015887 0.167677 -0.404777 0.999813 -3.586739 -0.006470 1 0 0 0 0 0 0 207683
0.005627 -0.015844 0.167580 -0.497244 1.023532 -3.561444 -0.006502 1 0 0 0 0 0 0 208679
0.005610 -0.015802 0.167483 -0.547437 1.037993 -3.553413 -0.006533 1 0 0 0 0 0 0 209679
0.005566 -0.015729 0.167390 -0.197596 0.651497 -3.630706 -0.006564 1 0 0 0 0 0 0 210680
0.005558 -0.015678 0.167286 -0.636755 0.885902 -3.501385 -0.006595 1 0 0 0 0 0 0 211678
0.005533 -0.015649 0.167176 -0.456917 1.208807 -3.429465 -0.006626 1 0 0 0 0 0 0 212677
0.005514 -0.015614 0.167072 -0.514933 1.161670 -3.497417 -0.006658 1 0 0 0 0 0 0 213677
0.005483 -0.015593 0.166961 -0.369969 1.348228 -3.443230 -0.006689 1 0 0 0 0 0 0 214679
0.005460 -0.015562 0.166856 -0.468492 1.233544 -3.512211 -0.006720 1 0 0 0 0 0 0 215676
0.005449 -0.015549 0.166738 -0.625640 1.463547 -3.355268 -0.006752 1 0 0 0 0 0 0 216679
0.005437 -0.015521 0.166628 -0.628132 1.306130 -3.467669 -0.006783 1 0 0 0 0 0 0 217677
0.005402 -0.015480 0.166513 -0.333170 1.109975 -3.414156 -0.006814 1 0 0 0 0 0 0 218679
0.005384 -0.015462 0.166389 -0.533661 1.397994 -3.304511 -0.006845 1 0 0 0 0 0 0 219677
0.005347 -0.015425 0.166267 -0.293345 1.191453 -3.321792 -0.006876 1 0 0 0 0 0 0 220674
0.005335 -0.015367 0.166145 -0.606783 0.895298 -3.336590 -0.006908 1 0 0 0 0 0 0 221678
0.005308 -0.015335 0.166025 -0.436892 1.200590 -3.374778 -0.006939 1 0 0 0 0 0 0 222680
0.005287 -0.015296 0.165896 -0.499871 1.156261 -3.265605 -0.006970 1 0 0 0 0 0 0 223679
0.005269 -0.015255 0.165762 -0.548661 1.118683 -3.202190 -0.007002 1 0 0 0 0 0 0 224678
0.005238 -0.015231 0.165636 -0.393417 1.343377 -3.304844 -0.007033 1 0 0 0 0 0 0 225672
0.005216 -0.015197 0.165503 -0.477460 1.233671 -3.233600 -0.007064 1 0 0 0 0 0 0 226682
0.005197 -0.015157 0.165367 -0.537581 1.159749 -3.188282 -0.007095 1 0 0 0 0 0 0 227685
0.005180 -0.015115 0.165229 -0.570576 1.121849 -3.165385 -0.007127 1 0 0 0 0 0 0 228678
0.005150 -0.015091 0.165100 -0.404886 1.347474 -3.290479 -0.007158 1 0 0 0 0 0 0 229678
0.005127 -0.015055 0.164965 -0.483468 1.236432 -3.226535 -0.007189 1 0 0 0 0 0 0 230680
0.005108 -0.015015 0.164826 -0.540671 1.161253 -3.184011 -0.007220 1 0 0 0 0 0 0 231677
0.005091 -0.014972 0.164686 -0.572224 1.122693 -3.162275 -0.007252 1 0 0 0 0 0 0 232677
0.005089 -0.014910 0.164553 -0.781156 0.872093 -3.256483 -0.007283 1 0 0 0 0 0 0 233676
0.005081 -0.014856 0.164414 -0.713237 0.948811 -3.204655 -0.007314 1 0 0 0 0 0 0 234679
0.005069 -0.014806 0.164273 -0.663443 1.009242 -3.170238 -0.007345 1 0 0 0 0 0 0 235676
0.005048 -0.014734 0.164128 -0.538982 0.720781 -3.118179 -0.007377 1 0 0 0 0 0 0 236678
0.005029 -0.014674 0.163983 -0.566095 0.864916 -3.122207 -0.007407 1 0 0 0 0 0 0 237669
0.005034 -0.014627 0.163830 -0.871820 1.039702 -3.018304 -0.007439 1 0 0 0 0 0 0 238678
0.005029 -0.014580 0.163681 -0.775307 1.066112 -3.065243 -0.007470 1 0 0 0 0 0 0 239666
0.005019 -0.014534 0.163534 -0.701449 1.070219 -3.094774 -0.007501 1 0 0 0 0 0 0 240667
0.005006 -0.014487 0.163387 -0.661857 1.069668 -3.107592 -0.007533 1 0 0 0 0 0 0 241676
0.004991 -0.014440 0.163240 -0.641912 1.067828 -3.111333 -0.007564 1 0 0 0 0 0 0 242668
0.004976 -0.014392 0.163093 -0.632212 1.066023 -3.111222 -0.007595 1 0 0 0 0 0 0 243675
0.004961 -0.014345 0.162946 -0.627689 1.064126 -3.108736 -0.007626 1 0 0 0 0 0 0 244665
0.004938 -0.014273 0.162795 -0.527013 0.740325 -3.067393 -0.007658 1 0 0 0 0 0 0 245676
0.004918 -0.014212 0.162645 -0.565917 0.866602 -3.079144 -0.007689 1 0 0 0 0 0 0 246665
0.004901 -0.014158 0.162495 -0.594312 0.957028 -3.085943 -0.007720 1 0 0 0 0 0 0 247677
0.004905 -0.014113 0.162337 -0.893528 1.077528 -2.975875 -0.007751 1 0 0 0 0 0 0 248665
0.004900 -0.014066 0.162183 -0.792223 1.075486 -3.022317 -0.007783 1 0 0 0 0 0 0 249675
0.004882 -0.013994 0.162027 -0.617022 0.742623 -3.009466 -0.007814 1 0 0 0 0 0 0 250666
0.004872 -0.013958 0.161877 -0.714369 1.185165 -3.078627 -0.007845 1 0 0 0 0 0 0 251676
0.004852 -0.013891 0.161722 -0.583748 0.821110 -3.032857 -0.007876 1 0 0 0 0 0 0 252666
0.004856 -0.013840 0.161581 -0.894446 0.995147 -3.194956 -0.007908 1 0 0 0 0 0 0 253675
0.004849 -0.013787 0.161412 -0.782230 0.997103 -2.866961 -0.007939 1 0 0 0 0 0 0 254667
0.004860 -0.013744 0.161264 -1.010722 1.115848 -3.092907 -0.007970 1 0 0 0 0 0 0 255676
0.004850 -0.013673 0.161109 -0.758302 0.760494 -3.033204 -0.008001 1 0 0 0 0 0 0 256664
0.004837 -0.013612 0.160954 -0.695047 0.863605 -3.029382 -0.008032 1 0 0 0 0 0 0 257668
0.004822 -0.013557 0.160800 -0.669904 0.942143 -3.027047 -0.008064 1 0 0 0 0 0 0 258682
0.004807 -0.013504 0.160644 -0.658183 0.982907 -3.022293 -0.008095 1 0 0 0 0 0 0 259675
0.004806 -0.013436 0.160497 -0.849722 0.774454 -3.128504 -0.008126 1 0 0 0 0 0 0 260675
0.004797 -0.013376 0.160345 -0.768622 0.868632 -3.072187 -0.008158 1 0 0 0 0 0 0 261681
0.004784 -0.013320 0.160190 -0.712333 0.938202 -3.036742 -0.008195 1 0 0 0 0 0 0 262871
0.004784 -0.013248 0.160021 -0.868651 0.723006 -2.847994 -0.008220 1 0 0 0 0 0 0 263673
0.004776 -0.013189 0.159879 -0.795437 0.867833 -3.180325 -0.008251 1 0 0 0 0 0 0 264674
0.004756 -0.013108 0.159725 -0.628899 0.606512 -3.045934 -0.008283 1 0 0 0 0 0 0 265681
0.004760 -0.013048 0.159559 -0.917906 0.838825 -2.884299 -0.008314 1 0 0 0 0 0 0 266685
0.004753 -0.012993 0.159397 -0.819800 0.924220 -2.912996 -0.008346 1 0 0 0 0 0 0 267687
0.004757 -0.012922 0.159244 -0.944067 0.733616 -3.045140 -0.008376 1 0 0 0 0 0 0 268676
0.004750 -0.012861 0.159088 -0.825514 0.834506 -2.998826 -0.008408 1 0 0 0 0 0 0 269685
0.004746 -0.012829 0.158932 -0.847205 1.227092 -3.013573 -0.008439 1 0 0 0 0 0 0 270682
0.004772 -0.012775 0.158774 -1.251989 0.980533 -2.966751 -0.008470 1 0 0 0 0 0 0 271676
0.004755 -0.012717 0.158622 -0.731252 0.897255 -3.056404 -0.008501 1 0 0 0 0 0 0 272677
0.004738 -0.012661 0.158465 -0.679629 0.925337 -2.985627 -0.008533 1 0 0 0 0 0 0 273676
0.004736 -0.012590 0.158313 -0.874866 0.721552 -3.053441 -0.008564 1 0 0 0 0 0 0 274681
0.004727 -0.012528 0.158155 -0.796710 0.818425 -2.974043 -0.008595 1 0 0 0 0 0 0 275675
0.004729 -0.012454 0.158003 -0.940588 0.662294 -3.038506 -0.008627 1 0 0 0 0 0 0 276678
0.004729 -0.012415 0.157848 -0.930381 1.105260 -3.010885 -0.008658 1 0 0 0 0 0 0 277679
0.004735 -0.012352 0.157697 -1.020031 0.834084 -3.051335 -0.008689 1 0 0 0 0 0 0 278686
0.004730 -0.012294 0.157538 -0.876678 0.870564 -2.953898 -0.008720 1 0 0 0 0 0 0 279683
0.004733 -0.012221 0.157385 -0.987338 0.682489 -3.010071 -0.008752 1 0 0 0 0 0 0 280679
0.004742 -0.012141 0.157233 -1.062058 0.562343 -3.040036 -0.008783 1 0 0 0 0 0 0 281675
0.004738 -0.012076 0.157096 -0.915950 0.746330 -3.225712 -0.008814 1 0 0 0 0 0 0 282678
0.004728 -0.012016 0.156942 -0.809721 0.829783 -3.029138 -0.008845 1 0 0 0 0 0 0 283675
0.004707 -0.011937 0.156799 -0.672066 0.581918 -3.147024 -0.008876 1 0 0 0 0 0 0 284677
0.004696 -0.011895 0.156647 -0.773895 1.035335 -3.034819 -0.008908 1 0 0 0 0 0 0 285676
0.004675 -0.011825 0.156504 -0.663087 0.710532 -3.145713 -0.008939 1 0 0 0 0 0 0 286678
0.004670 -0.011745 0.156356 -0.873595 0.554593 -3.084558 -0.008970 1 0 0 0 0 0 0 287674
0.004682 -0.011686 0.156210 -1.105625 0.796098 -3.100788 -0.009001 1 0 0 0 0 0 0 288677
0.004657 -0.011624 0.156060 -0.655593 0.783176 -3.053929 -0.009033 1 0 0 0 0 0 0 289676
0.004651 -0.011549 0.155908 -0.856778 0.607424 -3.018366 -0.009064 1 0 0 0 0 0 0 290681
0.004662 -0.011491 0.155760 -1.099216 0.819551 -3.056126 -0.009095 1 0 0 0 0 0 0 291677
0.004637 -0.011430 0.155608 -0.655789 0.789696 -3.018227 -0.009127 1 0 0 0 0 0 0 292677
0.004638 -0.011380 0.155460 -0.956822 0.923914 -3.047157 -0.009158 1 0 0 0 0 0 0 293675
0.004624 -0.011305 0.155317 -0.781365 0.616657 -3.121908 -0.009189 1 0 0 0 0 0 0 294677
0.004607 -0.011240 0.155158 -0.743211 0.711928 -2.913924 -0.009220 1 0 0 0 0 0 0 295674
0.004613 -0.011188 0.155006 -1.029211 0.884307 -2.974166 -0.009252 1 0 0 0 0 0 0 296680
0.004600 -0.011113 0.154861 -0.824055 0.592738 -3.071692 -0.009283 1 0 0 0 0 0 0 297674
0.004608 -0.011055 0.154714 -1.065025 0.788715 -3.055537 -0.009314 1 0 0 0 0 0 0 298670
0.004596 -0.010976 0.154571 -0.843119 0.534573 -3.098879 -0.009345 1 0 0 0 0 0 0 299679
0.004581 -0.010910 0.154411 -0.780011 0.658390 -2.873767 -0.009377 1 0 0 0 0 0 0 300680
0.004581 -0.010834 0.154276 -0.970329 0.553843 -3.173149 -0.009408 1 0 0 0 0 0 0 301674
0.004551 -0.010764 0.154128 -0.587751 0.600313 -3.035300 -0.009439 1 0 0 0 0 0 0 302678
0.004549 -0.010708 0.153979 -0.928853 0.798309 -3.003222 -0.009470 1 0 0 0 0 0 0 303675
0.004533 -0.010631 0.153835 -0.776370 0.529537 -3.046344 -0.009501 1 0 0 0 0 0 0 304675
0.004517 -0.010567 0.153696 -0.762299 0.669632 -3.131882 -0.009533 1 0 0 0 0 0 0 305673
0.004522 -0.010514 0.153551 -1.043971 0.830521 -3.046054 -0.009564 1 0 0 0 0 0 0 306678
0.004516 -0.010462 0.153412 -0.934403 0.854267 -3.117666 -0.009595 1 0 0 0 0 0 0 307675
0.004498 -0.010387 0.153271 -0.758247 0.540288 -3.086754 -0.009626 1 0 0 0 0 0 0 308657
0.004487 -0.010345 0.153115 -0.835675 0.953416 -2.883572 -0.009657 1 0 0 0 0 0 0 309658
0.004489 -0.010282 0.152980 -1.013538 0.712121 -3.138926 -0.009689 1 0 0 0 0 0 0 310668
0.004475 -0.010201 0.152840 -0.818402 0.441505 -3.088860 -0.009720 1 0 0 0 0 0 0 311673
0.004459 -0.010135 0.152703 -0.788110 0.604524 -3.115271 -0.009751 1 0 0 0 0 0 0 312664
0.004443 -0.010076 0.152567 -0.779390 0.713124 -3.127373 -0.009783 1 0 0 0 0 0 0 313673
0.004441 -0.010002 0.152416 -0.963599 0.520185 -2.929864 -0.009814 1 0 0 0 0 0 0 314666
0.004432 -0.009939 0.152273 -0.891591 0.648835 -3.016601 -0.009845 1 0 0 0 0 0 0 315664
0.004420 -0.009882 0.152135 -0.837808 0.730692 -3.066214 -0.009876 1 0 0 0 0 0 0 316674
0.004405 -0.009828 0.151997 -0.808666 0.770287 -3.083581 -0.009907 1 0 0 0 0 0 0 317663
0.004390 -0.009775 0.151860 -0.793896 0.787972 -3.086037 -0.009939 1 0 0 0 0 0 0 318674
0.004366 -0.009699 0.151717 -0.691945 0.480978 -3.008377 -0.009970 1 0 0 0 0 0 0 319664
0.004347 -0.009635 0.151578 -0.726571 0.607500 -3.034461 -0.010001 1 0 0 0 0 0 0 320674
0.004344 -0.009561 0.151449 -0.953249 0.474966 -3.168126 -0.010032 1 0 0 0 0 0 0 321662
0.004334 -0.009498 0.151315 -0.886613 0.602265 -3.111108 -0.010064 1 0 0 0 0 0 0 322665
0.004300 -0.009435 0.151188 -0.554159 0.619000 -3.199450 -0.010095 1 0 0 0 0 0 0 323674
0.004274 -0.009378 0.151055 -0.636190 0.683924 -3.115046 -0.010126 1 0 0 0 0 0 0 324674
0.004253 -0.009324 0.150919 -0.703382 0.722700 -3.061844 -0.010157 1 0 0 0 0 0 0 325663
0.004241 -0.009294 0.150787 -0.834424 1.054298 -3.108641 -0.010189 1 0 0 0 0 0 0 326674
0.004220 -0.009230 0.150645 -0.721584 0.626612 -2.978157 -0.010220 1 0 0 0 0 0 0 327664
0.004202 -0.009174 0.150530 -0.755907 0.690555 -3.306878 -0.010251 1 0 0 0 0 0 0 328674
0.004206 -0.009125 0.150391 -1.046230 0.779349 -3.022767 -0.010283 1 0 0 0 0 0 0 329674
0.004178 -0.009069 0.150262 -0.662234 0.704749 -3.113793 -0.010314 1 0 0 0 0 0 0 330693
0.004156 -0.009016 0.150126 -0.694741 0.715725 -3.038083 -0.010345 1 0 0 0 0 0 0 331672
0.004138 -0.008965 0.150013 -0.747888 0.752097 -3.320919 -0.010376 1 0 0 0 0 0 0 332673
0.004120 -0.008913 0.149885 -0.761102 0.738215 -3.136968 -0.010408 1 0 0 0 0 0 0 333682
0.004110 -0.008885 0.149755 -0.862863 1.042178 -3.102668 -0.010439 1 0 0 0 0 0 0 334668
0.004090 -0.008823 0.149639 -0.750486 0.631603 -3.262661 -0.010470 1 0 0 0 0 0 0 335671
0.004058 -0.008785 0.149524 -0.567554 0.890258 -3.299493 -0.010502 1 0 0 0 0 0 0 336685
0.004048 -0.008723 0.149403 -0.850035 0.602670 -3.221522 -0.010533 1 0 0 0 0 0 0 337669
0.004036 -0.008667 0.149296 -0.844108 0.659544 -3.386173 -0.010564 1 0 0 0 0 0 0 338686
0.004021 -0.008613 0.149169 -0.811074 0.676182 -3.136571 -0.010595 1 0 0 0 0 0 0 339684
0.003991 -0.008579 0.149050 -0.607180 0.931842 -3.206527 -0.010627 1 0 0 0 0 0 0 340681
0.003969 -0.008537 0.148943 -0.684215 0.863896 -3.373689 -0.010658 1 0 0 0 0 0 0 341676
0.003949 -0.008490 0.148816 -0.725523 0.779225 -3.117302 -0.010689 1 0 0 0 0 0 0 342677
0.003910 -0.008437 0.148715 -0.482082 0.696631 -3.440594 -0.010720 1 0 0 0 0 0 0 343674
0.003904 -0.008391 0.148606 -0.888313 0.770678 -3.354032 -0.010751 1 0 0 0 0 0 0 344656
0.003894 -0.008344 0.148503 -0.867969 0.755702 -3.424046 -0.010783 1 0 0 0 0 0 0 345673
0.003859 -0.008289 0.148387 -0.540760 0.648756 -3.252883 -0.010814 1 0 0 0 0 0 0 346677
0.003833 -0.008237 0.148281 -0.638504 0.677380 -3.364935 -0.010845 1 0 0 0 0 0 0 347675
0.003835 -0.008192 0.148170 -0.992564 0.759927 -3.295619 -0.010876 1 0 0 0 0 0 0 348675
0.003791 -0.008156 0.148066 -0.442008 0.895497 -3.389378 -0.010908 1 0 0 0 0 0 0 349674
0.003762 -0.008114 0.147965 -0.569004 0.817796 -3.431253 -0.010939 1 0 0 0 0 0 0 350684
0.003761 -0.008073 0.147855 -0.952817 0.826845 -3.314203 -0.010970 1 0 0 0 0 0 0 351669
0.003752 -0.008028 0.147752 -0.900834 0.772755 -3.380204 -0.011001 1 0 0 0 0 0 0 352675
0.003725 -0.007998 0.147641 -0.648851 0.952671 -3.290121 -0.011032 1 0 0 0 0 0 0 353664
0.003720 -0.007942 0.147546 -0.900865 0.632745 -3.489167 -0.011065 1 0 0 0 0 0 0 354720
0.003694 -0.007906 0.147439 -0.662991 0.855762 -3.341135 -0.011097 1 0 0 0 0 0 0 355729
0.003652 -0.007858 0.147347 -0.427898 0.728156 -3.510684 -0.011128 1 0 0 0 0 0 0 356716
0.003623 -0.007810 0.147250 -0.573610 0.698545 -3.470110 -0.011160 1 0 0 0 0 0 0 357763
0.003601 -0.007761 0.147151 -0.673315 0.686217 -3.438488 -0.011190 1 0 0 0 0 0 0 358721
0.003582 -0.007712 0.147051 -0.726209 0.678967 -3.421206 -0.011222 1 0 0 0 0 0 0 359725
0.003565 -0.007664 0.146952 -0.753103 0.673401 -3.410446 -0.011253 1 0 0 0 0 0 0 360731
0.003528 -0.007610 0.146861 -0.486593 0.603587 -3.534435 -0.011284 1 0 0 0 0 0 0 361715
0.003509 -0.007581 0.146772 -0.692596 0.925663 -3.551667 -0.011314 1 0 0 0 0 0 0 362672
0.003491 -0.007542 0.146676 -0.738414 0.818744 -3.465393 -0.011345 1 0 0 0 0 0 0 363678
0.003475 -0.007498 0.146577 -0.756587 0.738362 -3.416894 -0.011376 1 0 0 0 0 0 0 364657
0.003466 -0.007475 0.146484 -0.857561 0.998425 -3.481738 -0.011407 1 0 0 0 0 0 0 365666
0.003447 -0.007418 0.146406 -0.746012 0.573800 -3.684741 -0.011439 1 0 0 0 0 0 0 366680
0.003437 -0.007387 0.146322 -0.842143 0.880295 -3.614525 -0.011470 1 0 0 0 0 0 0 367673
0.003424 -0.007347 0.146227 -0.815661 0.784717 -3.478691 -0.011501 1 0 0 0 0 0 0 368674
0.003389 -0.007298 0.146139 -0.516817 0.648148 -3.541618 -0.011533 1 0 0 0 0 0 0 369673
0.003371 -0.007271 0.146050 -0.705805 0.934199 -3.534408 -0.011564 1 0 0 0 0 0 0 370669
0.003369 -0.007217 0.145963 -0.943775 0.595821 -3.562326 -0.011595 1 0 0 0 0 0 0 371665
0.003346 -0.007184 0.145885 -0.691026 0.826523 -3.671352 -0.011626 1 0 0 0 0 0 0 372676
0.003327 -0.007142 0.145793 -0.711897 0.741584 -3.500246 -0.011658 1 0 0 0 0 0 0 373676
0.003295 -0.007115 0.145712 -0.551043 0.918731 -3.629854 -0.011689 1 0 0 0 0 0 0 374673
0.003293 -0.007084 0.145636 -0.928786 0.876216 -3.695897 -0.011720 1 0 0 0 0 0 0 375672
0.003264 -0.007038 0.145555 -0.595588 0.687174 -3.636622 -0.011751 1 0 0 0 0 0 0 376673
0.003248 -0.007014 0.145468 -0.744686 0.940796 -3.560532 -0.011783 1 0 0 0 0 0 0 377672
0.003233 -0.006979 0.145400 -0.773093 0.826001 -3.782918 -0.011814 1 0 0 0 0 0 0 378675
0.003225 -0.006959 0.145318 -0.859490 1.016167 -3.637807 -0.011845 1 0 0 0 0 0 0 379672
0.003192 -0.006920 0.145235 -0.542412 0.774534 -3.593144 -0.011876 1 0 0 0 0 0 0 380673
0.003174 -0.006899 0.145147 -0.714912 0.983449 -3.533494 -0.011908 1 0 0 0 0 0 0 381672
0.003159 -0.006865 0.145078 -0.756405 0.844560 -3.763971 -0.011939 1 0 0 0 0 0 0 382678
0.003150 -0.006847 0.144996 -0.849314 1.021922 -3.621247 -0.011970 1 0 0 0 0 0 0 383664
0.003139 -0.006815 0.144929 -0.826440 0.861606 -3.798950 -0.012001 1 0 0 0 0 0 0 384673
0.003125 -0.006774 0.144841 -0.794347 0.727629 -3.538557 -0.012033 1 0 0 0 0 0 0 385672
0.003096 -0.006747 0.144762 -0.591120 0.894874 -3.623419 -0.012064 1 0 0 0 0 0 0 386662
0.003075 -0.006710 0.144695 -0.666638 0.786239 -3.803765 -0.012095 1 0 0 0 0 0 0 387673
0.003078 -0.006674 0.144624 -0.998883 0.771096 -3.757480 -0.012126 1 0 0 0 0 0 0 388660
0.003058 -0.006649 0.144552 -0.720355 0.916428 -3.730894 -0.012158 1 0 0 0 0 0 0 389672
0.003040 -0.006612 0.144461 -0.722291 0.769197 -3.488719 -0.012189 1 0 0 0 0 0 0 390662
0.003024 -0.006571 0.144391 -0.751226 0.698283 -3.720988 -0.012220 1 0 0 0 0 0 0 391661
0.002994 -0.006544 0.144318 -0.566264 0.868702 -3.718879 -0.012251 1 0 0 0 0 0 0 392665
0.002994 -0.006512 0.144244 -0.929384 0.826247 -3.701839 -0.012283 1 0 0 0 0 0 0 393672
0.002971 -0.006489 0.144171 -0.682210 0.939757 -3.696602 -0.012314 1 0 0 0 0 0 0 394663
0.002953 -0.006455 0.144106 -0.712504 0.797310 -3.821904 -0.012345 1 0 0 0 0 0 0 395672
0.002936 -0.006413 0.144019 -0.730382 0.679281 -3.525239 -0.012376 1 0 0 0 0 0 0 396661
0.002921 -0.006370 0.143949 -0.753754 0.641010 -3.726130 -0.012408 1 0 0 0 0 0 0 397671
0.002912 -0.006346 0.143867 -0.843547 0.893708 -3.575409 -0.012439 1 0 0 0 0 0 0 398662
0.002901 -0.006312 0.143799 -0.819675 0.774629 -3.751427 -0.012470 1 0 0 0 0 0 0 399662
0.002873 -0.006288 0.143728 -0.599769 0.896944 -3.716293 -0.012501 1 0 0 0 0 0 0 400672
0.002874 -0.006258 0.143654 -0.944007 0.828925 -3.684620 -0.012532 1 0 0 0 0 0 0 401662
0.002852 -0.006236 0.143580 -0.688165 0.929276 -3.673205 -0.012564 1 0 0 0 0 0 0 402674
0.002827 -0.006180 0.143509 -0.623766 0.482895 -3.697746 -0.012595 1 0 0 0 0 0 0 403675
0.002829 -0.006134 0.143435 -0.964420 0.565270 -3.672386 -0.012627 1 0 0 0 0 0 0 404679
0.002808 -0.006105 0.143361 -0.698813 0.783766 -3.661353 -0.012657 1 0 0 0 0 0 0 405668
0.002791 -0.006067 0.143296 -0.718700 0.698756 -3.784398 -0.012689 1 0 0 0 0 0 0 406689
0.002775 -0.006025 0.143236 -0.742418 0.631853 -3.845489 -0.012720 1 0 0 0 0 0 0 407677
0.002745 -0.005998 0.143167 -0.556267 0.804421 -3.741135 -0.012752 1 0 0 0 0 0 0 408680
0.002744 -0.005966 0.143094 -0.918183 0.765370 -3.679497 -0.012783 1 0 0 0 0 0 0 409669
0.002730 -0.005905 0.143022 -0.781118 0.371810 -3.685212 -0.012814 1 0 0 0 0 0 0 410678
0.002723 -0.005874 0.142966 -0.858693 0.724056 -3.887852 -0.012845 1 0 0 0 0 0 0 411679
0.002690 -0.005829 0.142891 -0.533179 0.571391 -3.659800 -0.012877 1 0 0 0 0 0 0 412679
0.002674 -0.005807 0.142834 -0.710154 0.843554 -3.864330 -0.012908 1 0 0 0 0 0 0 413679
0.002652 -0.005750 0.142768 -0.652313 0.419315 -3.775036 -0.012939 1 0 0 0 0 0 0 414682
0.002641 -0.005722 0.142715 -0.787323 0.738368 -3.921480 -0.012970 1 0 0 0 0 0 0 415675
0.002643 -0.005667 0.142640 -0.969519 0.421727 -3.662352 -0.013001 1 0 0 0 0 0 0 416673
0.002643 -0.005639 0.142583 -0.978105 0.741978 -3.860176 -0.013033 1 0 0 0 0 0 0 417672
0.002622 -0.005619 0.142515 -0.685155 0.863048 -3.738569 -0.013064 1 0 0 0 0 0 0 418674
0.002604 -0.005586 0.142453 -0.705920 0.710626 -3.797256 -0.013095 1 0 0 0 0 0 0 419671
0.002588 -0.005547 0.142393 -0.732111 0.609161 -3.830256 -0.013126 1 0 0 0 0 0 0 420673
0.002573 -0.005504 0.142333 -0.746294 0.552589 -3.843248 -0.013158 1 0 0 0 0 0 0 421671
0.002559 -0.005460 0.142274 -0.753147 0.520683 -3.847485 -0.013189 1 0 0 0 0 0 0 422682
0.002545 -0.005416 0.142215 -0.756274 0.501419 -3.847836 -0.013220 1 0 0 0 0 0 0 423676
0.002537 -0.005393 0.142164 -0.846532 0.782800 -3.949657 -0.013251 1 0 0 0 0 0 0 424674
0.002491 -0.005370 0.142109 -0.335886 0.804829 -3.902471 -0.013283 1 0 0 0 0 0 0 425676
0.002475 -0.005319 0.142061 -0.692485 0.445657 -3.999160 -0.013314 1 0 0 0 0 0 0 426672
0.002446 -0.005287 0.141997 -0.537017 0.643778 -3.789472 -0.013345 1 0 0 0 0 0 0 427670
0.002446 -0.005255 0.141953 -0.910065 0.655771 -4.042641 -0.013376 1 0 0 0 0 0 0 428671
0.002439 -0.005216 0.141900 -0.855889 0.563896 -3.944780 -0.013408 1 0 0 0 0 0 0 429671
0.002435 -0.005196 0.141851 -0.894309 0.800719 -3.989095 -0.013439 1 0 0 0 0 0 0 430675
0.002426 -0.005163 0.141796 -0.831762 0.654021 -3.911195 -0.013470 1 0 0 0 0 0 0 431670
0.002414 -0.005124 0.141739 -0.792737 0.552534 -3.869483 -0.013501 1 0 0 0 0 0 0 432669
0.002408 -0.005104 0.141688 -0.861111 0.789531 -3.955122 -0.013533 1 0 0 0 0 0 0 433673
0.002398 -0.005071 0.141632 -0.815575 0.643274 -3.894863 -0.013564 1 0 0 0 0 0 0 434675
0.002387 -0.005032 0.141574 -0.785098 0.541686 -3.859906 -0.013594 1 0 0 0 0 0 0 435652
0.002359 -0.005007 0.141534 -0.580538 0.714326 -4.083554 -0.013626 1 0 0 0 0 0 0 436672
0.002339 -0.004972 0.141482 -0.642831 0.590624 -3.957641 -0.013658 1 0 0 0 0 0 0 437671
0.002328 -0.004954 0.141433 -0.779766 0.799389 -3.990485 -0.013689 1 0 0 0 0 0 0 438661
0.002316 -0.004922 0.141378 -0.770871 0.638717 -3.906521 -0.013720 1 0 0 0 0 0 0 439671
0.002309 -0.004906 0.141329 -0.847452 0.822228 -3.967836 -0.013751 1 0 0 0 0 0 0 440670
0.002299 -0.004875 0.141273 -0.805812 0.648121 -3.895770 -0.013783 1 0 0 0 0 0 0 441676
0.002273 -0.004854 0.141233 -0.588682 0.760659 -4.096781 -0.013814 1 0 0 0 0 0 0 442675
0.002268 -0.004805 0.141191 -0.842067 0.395284 -4.090404 -0.013845 1 0 0 0 0 0 0 443673
0.002265 -0.004780 0.141147 -0.898092 0.666682 -4.055314 -0.013876 1 0 0 0 0 0 0 444662
0.002256 -0.004745 0.141093 -0.832030 0.557571 -3.932039 -0.013908 1 0 0 0 0 0 0 445671
0.002252 -0.004727 0.141044 -0.878304 0.768485 -3.977583 -0.013939 1 0 0 0 0 0 0 446675
0.002243 -0.004695 0.140988 -0.821678 0.609140 -3.897958 -0.013970 1 0 0 0 0 0 0 447671
0.002238 -0.004679 0.140939 -0.873724 0.792168 -3.962121 -0.014001 1 0 0 0 0 0 0 448669
0.002228 -0.004648 0.140883 -0.820055 0.618663 -3.889643 -0.014033 1 0 0 0 0 0 0 449670
0.002218 -0.004611 0.140853 -0.794536 0.520287 -4.222131 -0.014064 1 0 0 0 0 0 0 450672
0.002205 -0.004570 0.140805 -0.769931 0.444937 -4.019594 -0.014095 1 0 0 0 0 0 0 451670
0.002198 -0.004549 0.140757 -0.845824 0.695402 -4.012640 -0.014126 1 0 0 0 0 0 0 452668
0.002188 -0.004516 0.140703 -0.805428 0.559456 -3.909232 -0.014158 1 0 0 0 0 0 0 453671
0.002183 -0.004499 0.140653 -0.865626 0.753895 -3.964647 -0.014189 1 0 0 0 0 0 0 454675
0.002173 -0.004468 0.140597 -0.816306 0.586912 -3.887555 -0.014220 1 0 0 0 0 0 0 455675
0.002162 -0.004430 0.140539 -0.783969 0.474850 -3.845212 -0.014251 1 0 0 0 0 0 0 456671
0.002156 -0.004411 0.140488 -0.854575 0.703041 -3.933837 -0.014283 1 0 0 0 0 0 0 457673
0.002146 -0.004379 0.140431 -0.810936 0.555055 -3.869957 -0.014313 1 0 0 0 0 0 0 458660
0.002140 -0.004362 0.140381 -0.869017 0.742227 -3.941879 -0.014345 1 0 0 0 0 0 0 459669
0.002131 -0.004332 0.140325 -0.818662 0.571949 -3.870215 -0.014376 1 0 0 0 0 0 0 460660
0.002126 -0.004316 0.140274 -0.873305 0.747562 -3.939172 -0.014407 1 0 0 0 0 0 0 461668
0.002117 -0.004286 0.140218 -0.821324 0.571776 -3.866025 -0.014438 1 0 0 0 0 0 0 462660
0.002112 -0.004270 0.140168 -0.875051 0.744409 -3.934620 -0.014470 1 0 0 0 0 0 0 463669
0.002123 -0.004245 0.140101 -1.098793 0.631010 -3.725883 -0.014501 1 0 0 0 0 0 0 464658
0.002122 -0.004210 0.140039 -0.959601 0.491077 -3.751429 -0.014533 1 0 0 0 0 0 0 465670
0.002122 -0.004192 0.139986 -0.951505 0.697442 -3.879369 -0.014563 1 0 0 0 0 0 0 466659
0.002114 -0.004161 0.139928 -0.866215 0.538646 -3.830660 -0.014595 1 0 0 0 0 0 0 467668
0.002104 -0.004123 0.139869 -0.815488 0.430322 -3.799027 -0.014626 1 0 0 0 0 0 0 468659
0.002099 -0.004104 0.139818 -0.876302 0.658489 -3.893356 -0.014658 1 0 0 0 0 0 0 469669
0.002110 -0.004077 0.139751 -1.103858 0.575448 -3.694184 -0.014688 1 0 0 0 0 0 0 470659
0.002109 -0.004041 0.139688 -0.967019 0.450792 -3.723623 -0.014720 1 0 0 0 0 0 0 471671
0.002093 -0.004039 0.139625 -0.762679 0.873074 -3.722974 -0.014751 1 0 0 0 0 0 0 472660
0.002099 -0.004020 0.139553 -1.030338 0.702969 -3.603235 -0.014783 1 0 0 0 0 0 0 473670
0.002102 -0.004011 0.139497 -1.017272 0.802918 -3.786322 -0.014814 1 0 0 0 0 0 0 474669
0.002097 -0.003984 0.139438 -0.908464 0.582009 -3.768386 -0.014845 1 0 0 0 0 0 0 475660
0.002087 -0.003949 0.139378 -0.843729 0.441416 -3.749779 -0.014876 1 0 0 0 0 0 0 476675
0.002097 -0.003914 0.139308 -1.085161 0.428207 -3.602657 -0.014908 1 0 0 0 0 0 0 477677
0.002086 -0.003912 0.139242 -0.852808 0.858891 -3.642848 -0.014939 1 0 0 0 0 0 0 478676
0.002075 -0.003889 0.139179 -0.808837 0.625104 -3.684279 -0.014970 1 0 0 0 0 0 0 479667
0.002083 -0.003860 0.139108 -1.068222 0.522757 -3.564098 -0.015001 1 0 0 0 0 0 0 480667
0.002087 -0.003845 0.139051 -1.042523 0.695151 -3.746656 -0.015033 1 0 0 0 0 0 0 481675
0.002102 -0.003821 0.138982 -1.201617 0.578665 -3.591117 -0.015064 1 0 0 0 0 0 0 482675
0.002089 -0.003802 0.138908 -0.832397 0.645187 -3.509299 -0.015101 1 0 0 0 0 0 0 483852
0.002103 -0.003798 0.138841 -1.157166 0.831712 -3.575324 -0.015127 1 0 0 0 0 0 0 484678
0.002103 -0.003774 0.138777 -1.014092 0.591621 -3.631466 -0.015157 1 0 0 0 0 0 0 485660
0.002088 -0.003777 0.138714 -0.801198 0.928493 -3.634555 -0.015188 1 0 0 0 0 0 0 486652
0.002074 -0.003757 0.138652 -0.788502 0.652152 -3.649130 -0.015220 1 0 0 0 0 0 0 487675
0.002081 -0.003729 0.138581 -1.065032 0.528942 -3.516320 -0.015251 1 0 0 0 0 0 0 488673
0.002077 -0.003694 0.138516 -0.962170 0.404401 -3.581611 -0.015282 1 0 0 0 0 0 0 489653
0.002061 -0.003692 0.138452 -0.775571 0.824782 -3.597183 -0.015313 1 0 0 0 0 0 0 490653
0.002067 -0.003673 0.138380 -1.050395 0.656584 -3.480405 -0.015345 1 0 0 0 0 0 0 491669
0.002063 -0.003642 0.138315 -0.955278 0.470136 -3.553657 -0.015376 1 0 0 0 0 0 0 492669
0.002081 -0.003631 0.138250 -1.243361 0.710171 -3.567442 -0.015408 1 0 0 0 0 0 0 493670
0.002069 -0.003620 0.138178 -0.869981 0.724635 -3.458834 -0.015439 1 0 0 0 0 0 0 494671
0.002077 -0.003597 0.138102 -1.098529 0.577369 -3.394634 -0.015470 1 0 0 0 0 0 0 495677
0.002074 -0.003564 0.138036 -0.984985 0.423002 -3.498371 -0.015501 1 0 0 0 0 0 0 496675
0.002079 -0.003568 0.137961 -1.067488 0.887898 -3.393409 -0.015533 1 0 0 0 0 0 0 497674
0.002074 -0.003548 0.137895 -0.962237 0.625484 -3.486527 -0.015564 1 0 0 0 0 0 0 498677
0.002086 -0.003521 0.137821 -1.166840 0.502914 -3.394946 -0.015595 1 0 0 0 0 0 0 499668
0.002077 -0.003523 0.137754 -0.916356 0.869287 -3.460811 -0.015626 1 0 0 0 0 0 0 500668
0.002066 -0.003502 0.137691 -0.863043 0.606756 -3.509393 -0.015658 1 0 0 0 0 0 0 501670
0.002074 -0.003475 0.137618 -1.115538 0.489689 -3.389385 -0.015689 1 0 0 0 0 0 0 502671
0.002057 -0.003455 0.137543 -0.805900 0.575330 -3.328385 -0.015720 1 0 0 0 0 0 0 503670
0.002062 -0.003429 0.137466 -1.072546 0.488195 -3.291841 -0.015751 1 0 0 0 0 0 0 504668
0.002065 -0.003415 0.137407 -1.065087 0.649512 -3.522795 -0.015782 1 0 0 0 0 0 0 505667
0.002065 -0.003407 0.137327 -1.037654 0.735207 -3.249522 -0.015814 1 0 0 0 0 0 0 506673
0.002059 -0.003381 0.137258 -0.947567 0.512314 -3.368986 -0.015845 1 0 0 0 0 0 0 507669
0.002076 -0.003373 0.137192 -1.251034 0.714626 -3.411459 -0.015876 1 0 0 0 0 0 0 508674
0.002063 -0.003363 0.137119 -0.889525 0.709407 -3.312699 -0.015907 1 0 0 0 0 0 0 509668
0.002071 -0.003341 0.137043 -1.121942 0.552746 -3.251336 -0.015939 1 0 0 0 0 0 0 510671
0.002068 -0.003309 0.136976 -1.011632 0.393836 -3.356295 -0.015969 1 0 0 0 0 0 0 511650
0.002052 -0.003308 0.136911 -0.822756 0.790154 -3.389458 -0.016001 1 0 0 0 0 0 0 512672
0.002058 -0.003290 0.136838 -1.093866 0.613249 -3.274880 -0.016032 1 0 0 0 0 0 0 513649
0.002039 -0.003276 0.136762 -0.803932 0.629400 -3.217374 -0.016064 1 0 0 0 0 0 0 514669
0.002044 -0.003252 0.136685 -1.079597 0.504061 -3.181571 -0.016095 1 0 0 0 0 0 0 515668
0.002031 -0.003255 0.136616 -0.882235 0.850694 -3.281927 -0.016126 1 0 0 0 0 0 0 516662
0.002039 -0.003240 0.136541 -1.127992 0.642436 -3.204771 -0.016157 1 0 0 0 0 0 0 517661
0.002036 -0.003211 0.136475 -1.018538 0.435576 -3.294868 -0.016189 1 0 0 0 0 0 0 518668
0.002034 -0.003195 0.136391 -1.015693 0.585417 -3.066102 -0.016220 1 0 0 0 0 0 0 519674
0.002033 -0.003187 0.136330 -1.030512 0.700997 -3.330879 -0.016251 1 0 0 0 0 0 0 520669
0.002032 -0.003182 0.136248 -1.029515 0.747719 -3.076774 -0.016282 1 0 0 0 0 0 0 521668
0.002024 -0.003158 0.136178 -0.954651 0.504856 -3.205670 -0.016314 1 0 0 0 0 0 0 522670
0.002026 -0.003166 0.136102 -1.069131 0.900132 -3.119250 -0.016345 1 0 0 0 0 0 0 523667
0.002021 -0.003149 0.136035 -0.983260 0.606555 -3.218871 -0.016376 1 0 0 0 0 0 0 524668
0.002017 -0.003139 0.135951 -1.000751 0.673431 -2.993973 -0.016407 1 0 0 0 0 0 0 525651
0.002009 -0.003113 0.135881 -0.941852 0.463160 -3.143829 -0.016439 1 0 0 0 0 0 0 526669
0.002004 -0.003098 0.135795 -0.979782 0.595515 -2.948044 -0.016470 1 0 0 0 0 0 0 527668
0.001995 -0.003070 0.135724 -0.931647 0.420204 -3.109960 -0.016501 1 0 0 0 0 0 0 528672
0.001996 -0.003076 0.135648 -1.059450 0.849724 -3.036869 -0.016532 1 0 0 0 0 0 0 529657
0.001990 -0.003058 0.135580 -0.980720 0.574832 -3.141453 -0.016564 1 0 0 0 0 0 0 530668
0.001987 -0.003047 0.135496 -1.001537 0.650490 -2.917559 -0.016595 1 0 0 0 0 0 0 531668
0.001999 -0.003026 0.135415 -1.214076 0.507330 -2.929129 -0.016626 1 0 0 0 0 0 0 532658
0.001983 -0.003009 0.135336 -0.880827 0.556714 -2.941338 -0.016657 1 0 0 0 0 0 0 533668
0.001990 -0.002984 0.135257 -1.129560 0.450145 -2.933299 -0.016688 1 0 0 0 0 0 0 534657
0.001972 -0.002966 0.135178 -0.836373 0.523101 -2.927166 -0.016720 1 0 0 0 0 0 0 535675
0.001962 -0.002956 0.135089 -0.913409 0.633489 -2.777639 -0.016751 1 0 0 0 0 0 0 536657
0.001971 -0.002934 0.135007 -1.169384 0.493407 -2.829417 -0.016782 1 0 0 0 0 0 0 537667
0.001975 -0.002923 0.134917 -1.129030 0.604327 -2.718582 -0.016814 1 0 0 0 0 0 0 538670
0.001971 -0.002896 0.134844 -1.017998 0.412891 -2.925644 -0.016845 1 0 0 0 0 0 0 539656
0.001968 -0.002881 0.134757 -1.026762 0.552398 -2.750961 -0.016876 1 0 0 0 0 0 0 540667
0.001965 -0.002873 0.134665 -1.039444 0.647611 -2.649036 -0.016907 1 0 0 0 0 0 0 541667
0.001952 -0.002827 0.134583 -0.888598 0.155223 -2.749150 -0.016938 1 0 0 0 0 0 0 542657
0.001944 -0.002803 0.134493 -0.953874 0.388629 -2.639951 -0.016970 1 0 0 0 0 0 0 543667
0.001940 -0.002790 0.134399 -1.001905 0.554322 -2.573384 -0.017001 1 0 0 0 0 0 0 544656
0.001931 -0.002763 0.134325 -0.953230 0.377150 -2.808141 -0.017032 1 0 0 0 0 0 0 545657
0.001920 -0.002727 0.134229 -0.910781 0.244751 -2.523235 -0.017064 1 0 0 0 0 0 0 546667
0.001928 -0.002693 0.134143 -1.165372 0.245821 -2.619426 -0.017095 1 0 0 0 0 0 0 547656
0.001911 -0.002671 0.134062 -0.862948 0.390008 -2.673743 -0.017126 1 0 0 0 0 0 0 548676
0.001896 -0.002638 0.133963 -0.848565 0.260720 -2.426751 -0.017157 1 0 0 0 0 0 0 549665
0.001902 -0.002605 0.133876 -1.131913 0.246665 -2.548594 -0.017189 1 0 0 0 0 0 0 550667
0.001884 -0.002584 0.133795 -0.845671 0.381189 -2.613308 -0.017220 1 0 0 0 0 0 0 551666
0.001889 -0.002556 0.133715 -1.115033 0.320058 -2.625177 -0.017251 1 0 0 0 0 0 0 552666
0.001865 -0.002517 0.133626 -0.752145 0.138980 -2.503782 -0.017283 1 0 0 0 0 0 0 553672
0.001852 -0.002496 0.133534 -0.866649 0.365919 -2.416640 -0.017314 1 0 0 0 0 0 0 554678
0.001859 -0.002469 0.133449 -1.146496 0.308960 -2.502358 -0.017345 1 0 0 0 0 0 0 555662
0.001836 -0.002430 0.133359 -0.770083 0.125494 -2.421112 -0.017376 1 0 0 0 0 0 0 556665
0.001823 -0.002409 0.133266 -0.875165 0.349741 -2.350658 -0.017408 1 0 0 0 0 0 0 557673
0.001811 -0.002379 0.133192 -0.883190 0.229726 -2.582737 -0.017439 1 0 0 0 0 0 0 558680
0.001804 -0.002362 0.133104 -0.955086 0.404211 -2.415320 -0.017470 1 0 0 0 0 0 0 559670
0.001773 -0.002328 0.133013 -0.650497 0.180888 -2.332368 -0.017501 1 0 0 0 0 0 0 560668
0.001772 -0.002295 0.132929 -0.999620 0.166426 -2.405108 -0.017532 1 0 0 0 0 0 0 561669
0.001771 -0.002277 0.132838 -1.036092 0.366781 -2.299489 -0.017563 1 0 0 0 0 0 0 562654
0.001764 -0.002248 0.132764 -0.967198 0.224974 -2.509190 -0.017595 1 0 0 0 0 0 0 563666
0.001760 -0.002233 0.132677 -0.996483 0.387282 -2.331821 -0.017626 1 0 0 0 0 0 0 564668
0.001751 -0.002204 0.132605 -0.944796 0.229875 -2.502289 -0.017658 1 0 0 0 0 0 0 565671
0.001746 -0.002189 0.132518 -0.984891 0.384746 -2.308756 -0.017689 1 0 0 0 0 0 0 566669
0.001723 -0.002176 0.132437 -0.747856 0.425446 -2.338907 -0.017720 1 0 0 0 0 0 0 567667
0.001762 -0.002088 0.132377 -1.546080 -0.575446 -2.623804 -0.017751 1 0 0 0 0 0 0 568671
0.001761 -0.002038 0.132305 -1.101492 -0.183048 -2.479420 -0.017782 1 0 0 0 0 0 0 569649
0.001754 -0.001993 0.132239 -0.982670 -0.098886 -2.526135 -0.017814 1 0 0 0 0 0 0 570675
0.001750 -0.001969 0.132154 -1.006601 0.189864 -2.272466 -0.017845 1 0 0 0 0 0 0 571667
0.001727 -0.001952 0.132073 -0.764021 0.298928 -2.278941 -0.017876 1 0 0 0 0 0 0 572649
0.001695 -0.001938 0.131994 -0.612978 0.348696 -2.281953 -0.017907 1 0 0 0 0 0 0 573667
0.001685 -0.001951 0.131913 -0.876926 0.704456 -2.258792 -0.017939 1 0 0 0 0 0 0 574669
0.001659 -0.001952 0.131834 -0.698301 0.588085 -2.252570 -0.017970 1 0 0 0 0 0 0 575673
0.001640 -0.001932 0.131765 -0.764050 0.298784 -2.374951 -0.018001 1 0 0 0 0 0 0 576648
0.001629 -0.001921 0.131679 -0.885119 0.388009 -2.151340 -0.018032 1 0 0 0 0 0 0 577667
0.001604 -0.001910 0.131597 -0.691886 0.396074 -2.169002 -0.018064 1 0 0 0 0 0 0 578665
0.001585 -0.001885 0.131527 -0.755499 0.194713 -2.310260 -0.018095 1 0 0 0 0 0 0 579666
0.001555 -0.001866 0.131451 -0.611581 0.268428 -2.234204 -0.018126 1 0 0 0 0 0 0 580666
0.001545 -0.001877 0.131373 -0.864064 0.653356 -2.169397 -0.018157 1 0 0 0 0 0 0 581667
0.001534 -0.001862 0.131304 -0.869056 0.354658 -2.280159 -0.018189 1 0 0 0 0 0 0 582668
0.001508 -0.001848 0.131228 -0.668266 0.351031 -2.192426 -0.018220 1 0 0 0 0 0 0 583667
0.001475 -0.001837 0.131150 -0.543814 0.363342 -2.136851 -0.018251 1 0 0 0 0 0 0 584666
0.001452 -0.001810 0.131082 -0.664486 0.170343 -2.238759 -0.018283 1 0 0 0 0 0 0 585670
0.001420 -0.001792 0.131007 -0.552189 0.248365 -2.146088 -0.018314 1 0 0 0 0 0 0 586669
0.001383 -0.001777 0.130929 -0.474925 0.304302 -2.088438 -0.018345 1 0 0 0 0 0 0 587667
0.001359 -0.001750 0.130860 -0.619108 0.133717 -2.189687 -0.018376 1 0 0 0 0 0 0 588670
0.001326 -0.001730 0.130785 -0.518883 0.222599 -2.096337 -0.018407 1 0 0 0 0 0 0 589660
0.001304 -0.001701 0.130717 -0.636623 0.084757 -2.174098 -0.018441 1 0 0 0 0 0 0 590730
0.001272 -0.001680 0.130642 -0.521977 0.191544 -2.070621 -0.018472 1 0 0 0 0 0 0 591722
0.001260 -0.001745 0.130603 -0.766885 1.333054 -2.520011 -0.018503 1 0 0 0 0 0 0 592728
0.001248 -0.001758 0.130548 -0.784166 0.759335 -2.358359 -0.018534 1 0 0 0 0 0 0 593725
0.001222 -0.001758 0.130478 -0.593768 0.553227 -2.123007 -0.018566 1 0 0 0 0 0 0 594727
0.001208 -0.001758 0.130392 -0.738587 0.519717 -1.868268 -0.018597 1 0 0 0 0 0 0 595722
0.001175 -0.001733 0.130330 -0.498317 0.190413 -2.159556 -0.018628 1 0 0 0 0 0 0 596725
0.001138 -0.001715 0.130258 -0.414489 0.246525 -2.024238 -0.018659 1 0 0 0 0 0 0 597722
0.001100 -0.001700 0.130181 -0.372447 0.296435 -1.939343 -0.018691 1 0 0 0 0 0 0 598727
0.001068 -0.001653 0.130103 -0.454506 -0.142250 -1.901691 -0.018722 1 0 0 0 0 0 0 599723
0.001032 -0.001624 0.130024 -0.396105 0.047568 -1.868183 -0.018753 1 0 0 0 0 0 0 600723
0.001008 -0.001589 0.129954 -0.540150 -0.015789 -1.979397 -0.018784 1 0 0 0 0 0 0 601722
0.000976 -0.001567 0.129879 -0.440340 0.129146 -1.888012 -0.018815 1 0 0 0 0 0 0 602711
0.000920 -0.001546 0.129811 -0.106211 0.157321 -1.969398 -0.018847 1 0 0 0 0 0 0 603719
0.000892 -0.001535 0.129756 -0.430963 0.293531 -2.128677 -0.018877 1 0 0 0 0 0 0 604707
0.000858 -0.001524 0.129685 -0.375016 0.305014 -1.929007 -0.018909 1 0 0 0 0 0 0 605722
0.000820 -0.001514 0.129609 -0.321409 0.305099 -1.818557 -0.018940 1 0 0 0 0 0 0 606706
0.000796 -0.001488 0.129540 -0.474648 0.106576 -1.899940 -0.018971 1 0 0 0 0 0 0 607707
0.000769 -0.001490 0.129475 -0.460870 0.444646 -1.926317 -0.019002 1 0 0 0 0 0 0 608707
0.000736 -0.001486 0.129400 -0.361973 0.396002 -1.797421 -0.019034 1 0 0 0 0 0 0 609721
0.000699 -0.001479 0.129322 -0.299067 0.349449 -1.724814 -0.019065 1 0 0 0 0 0 0 610711
0.000655 -0.001450 0.129264 -0.185614 0.065149 -1.960165 -0.019097 1 0 0 0 0 0 0 611723
0.000619 -0.001451 0.129202 -0.269481 0.412135 -1.920594 -0.019127 1 0 0 0 0 0 0 612705
0.000581 -0.001446 0.129128 -0.242944 0.374211 -1.754855 -0.019159 1 0 0 0 0 0 0 613722
0.000556 -0.001423 0.129061 -0.404489 0.137235 -1.804735 -0.019188 1 0 0 0 0 0 0 614656
0.000510 -0.001422 0.129006 -0.132437 0.391183 -1.956646 -0.019220 1 0 0 0 0 0 0 615664
0.000467 -0.001416 0.128935 -0.135458 0.354384 -1.750445 -0.019251 1 0 0 0 0 0 0 616655
0.000439 -0.001393 0.128869 -0.332339 0.123497 -1.775148 -0.019282 1 0 0 0 0 0 0 617664
0.000411 -0.001396 0.128804 -0.342689 0.441410 -1.778195 -0.019313 1 0 0 0 0 0 0 618654
0.000391 -0.001378 0.128740 -0.442035 0.188071 -1.777022 -0.019345 1 0 0 0 0 0 0 619665
0.000348 -0.001379 0.128686 -0.131424 0.413364 -1.898231 -0.019376 1 0 0 0 0 0 0 620653
0.000320 -0.001359 0.128626 -0.299878 0.165444 -1.817484 -0.019407 1 0 0 0 0 0 0 621655
0.000306 -0.001349 0.128573 -0.494458 0.264087 -1.897840 -0.019439 1 0 0 0 0 0 0 622665
0.000279 -0.001339 0.128503 -0.338997 0.267929 -1.662425 -0.019469 1 0 0 0 0 0 0 623653
0.000232 -0.001344 0.128447 -0.048370 0.466919 -1.807232 -0.019501 1 0 0 0 0 0 0 624664
0.000203 -0.001326 0.128386 -0.241075 0.191138 -1.745880 -0.019532 1 0 0 0 0 0 0 625664
0.000188 -0.001317 0.128333 -0.448844 0.273726 -1.834581 -0.019563 1 0 0 0 0 0 0 626654
0.000141 -0.001303 0.128274 -0.038711 0.208354 -1.739122 -0.019595 1 0 0 0 0 0 0 627664
0.000118 -0.001295 0.128221 -0.297475 0.291383 -1.815003 -0.019626 1 0 0 0 0 0 0 628675
0.000086 -0.001286 0.128151 -0.210475 0.276997 -1.576786 -0.019657 1 0 0 0 0 0 0 629656
0.000051 -0.001277 0.128105 -0.141474 0.270191 -1.859463 -0.019689 1 0 0 0 0 0 0 630674
0.000028 -0.001253 0.128048 -0.282655 0.063591 -1.726214 -0.019720 1 0 0 0 0 0 0 631661
0.000016 -0.001240 0.127997 -0.448162 0.197406 -1.777032 -0.019751 1 0 0 0 0 0 0 632664
-0.000024 -0.001244 0.127947 -0.094781 0.421180 -1.797040 -0.019782 1 0 0 0 0 0 0 633651
-0.000043 -0.001246 0.127899 -0.311647 0.418060 -1.799770 -0.019814 1 0 0 0 0 0 0 634662
-0.000079 -0.001222 0.127851 -0.119436 0.082759 -1.798522 -0.019844 1 0 0 0 0 0 0 635647
-0.000110 -0.001224 0.127792 -0.143255 0.392059 -1.647256 -0.019876 1 0 0 0 0 0 0 636661
-0.000126 -0.001226 0.127740 -0.347360 0.404766 -1.707183 -0.019908 1 0 0 0 0 0 0 637671
-0.000153 -0.001221 0.127701 -0.207061 0.335715 -1.870649 -0.019939 1 0 0 0 0 0 0 638662
-0.000181 -0.001233 0.127645 -0.186113 0.546968 -1.663960 -0.019970 1 0 0 0 0 0 0 639674
-0.000220 -0.001215 0.127595 -0.020573 0.166396 -1.696375 -0.020001 1 0 0 0 0 0 0 640669
-0.000239 -0.001206 0.127546 -0.255390 0.242729 -1.708016 -0.020032 1 0 0 0 0 0 0 641665
-0.000269 -0.001196 0.127508 -0.143037 0.246522 -1.842271 -0.020064 1 0 0 0 0 0 0 642668
-0.000283 -0.001191 0.127463 -0.320557 0.304307 -1.763415 -0.020095 1 0 0 0 0 0 0 643666
-0.000310 -0.001184 0.127427 -0.171271 0.278264 -1.851904 -0.020126 1 0 0 0 0 0 0 644664
-0.000324 -0.001180 0.127383 -0.329465 0.319264 -1.755222 -0.020157 1 0 0 0 0 0 0 645664
-0.000364 -0.001188 0.127336 0.012280 0.478133 -1.696965 -0.020189 1 0 0 0 0 0 0 646665
-0.000384 -0.001191 0.127288 -0.210178 0.442080 -1.670071 -0.020220 1 0 0 0 0 0 0 647667
-0.000413 -0.001188 0.127250 -0.099267 0.351790 -1.789300 -0.020251 1 0 0 0 0 0 0 648670
-0.000428 -0.001187 0.127206 -0.278199 0.358824 -1.705030 -0.020282 1 0 0 0 0 0 0 649669
-0.000455 -0.001181 0.127169 -0.129685 0.307083 -1.791143 -0.020314 1 0 0 0 0 0 0 650673
-0.000468 -0.001178 0.127125 -0.288158 0.335175 -1.693636 -0.020345 1 0 0 0 0 0 0 651665
-0.000494 -0.001172 0.127089 -0.129240 0.294198 -1.774733 -0.020376 1 0 0 0 0 0 0 652664
-0.000507 -0.001168 0.127045 -0.282480 0.327674 -1.675444 -0.020407 1 0 0 0 0 0 0 653666
-0.000533 -0.001162 0.127008 -0.120984 0.289391 -1.755746 -0.020439 1 0 0 0 0 0 0 654666
-0.000546 -0.001158 0.126964 -0.272873 0.324222 -1.656213 -0.020470 1 0 0 0 0 0 0 655664
-0.000572 -0.001151 0.126928 -0.110690 0.286603 -1.736297 -0.020501 1 0 0 0 0 0 0 656666
-0.000585 -0.001148 0.126884 -0.262229 0.321752 -1.636660 -0.020532 1 0 0 0 0 0 0 657662
-0.000605 -0.001161 0.126858 -0.177154 0.543425 -1.850427 -0.020564 1 0 0 0 0 0 0 658669
-0.000621 -0.001148 0.126838 -0.219613 0.226587 -1.958359 -0.020595 1 0 0 0 0 0 0 659665
-0.000629 -0.001141 0.126800 -0.327981 0.273167 -1.722578 -0.020626 1 0 0 0 0 0 0 660665
-0.000652 -0.001133 0.126766 -0.129315 0.257147 -1.738642 -0.020657 1 0 0 0 0 0 0 661663
-0.000677 -0.001143 0.126743 -0.076594 0.502677 -1.884173 -0.020689 1 0 0 0 0 0 0 662666
-0.000690 -0.001148 0.126704 -0.235830 0.456773 -1.679649 -0.020720 1 0 0 0 0 0 0 663664
-0.000716 -0.001146 0.126669 -0.072454 0.357039 -1.708630 -0.020751 1 0 0 0 0 0 0 664663
-0.000748 -0.001140 0.126636 0.038790 0.298104 -1.724937 -0.020782 1 0 0 0 0 0 0 665664
-0.000764 -0.001136 0.126593 -0.158706 0.327489 -1.591488 -0.020814 1 0 0 0 0 0 0 666666
-0.000785 -0.001149 0.126567 -0.098277 0.546277 -1.791794 -0.020845 1 0 0 0 0 0 0 667662
-0.000783 -0.001141 0.126538 -0.414402 0.290204 -1.759271 -0.020876 1 0 0 0 0 0 0 668657
-0.000800 -0.001132 0.126506 -0.168869 0.252776 -1.726841 -0.020907 1 0 0 0 0 0 0 669655
-0.000823 -0.001142 0.126484 -0.077204 0.500416 -1.843128 -0.020941 1 0 0 0 0 0 0 670726
-0.000834 -0.001147 0.126446 -0.215514 0.457394 -1.626632 -0.020972 1 0 0 0 0 0 0 671733
-0.000859 -0.001144 0.126411 -0.041480 0.359381 -1.650732 -0.021003 1 0 0 0 0 0 0 672721
-0.000891 -0.001138 0.126378 0.075188 0.301349 -1.665069 -0.021034 1 0 0 0 0 0 0 673722
-0.000901 -0.001154 0.126345 -0.196180 0.589192 -1.665405 -0.021065 1 0 0 0 0 0 0 674723
-0.000912 -0.001143 0.126323 -0.209232 0.260150 -1.803273 -0.021097 1 0 0 0 0 0 0 675718
-0.000936 -0.001133 0.126295 -0.021909 0.233828 -1.723430 -0.021128 1 0 0 0 0 0 0 676721
-0.000949 -0.001127 0.126254 -0.164446 0.294551 -1.542037 -0.021159 1 0 0 0 0 0 0 677719
-0.000968 -0.001139 0.126228 -0.074429 0.530097 -1.723638 -0.021190 1 0 0 0 0 0 0 678724
-0.000997 -0.001140 0.126198 0.066543 0.414196 -1.677439 -0.021222 1 0 0 0 0 0 0 679720
-0.001031 -0.001135 0.126167 0.152364 0.331927 -1.644970 -0.021253 1 0 0 0 0 0 0 680722
-0.001042 -0.001152 0.126135 -0.135403 0.605856 -1.626811 -0.021284 1 0 0 0 0 0 0 681722
-0.001054 -0.001141 0.126113 -0.156483 0.270680 -1.757560 -0.021315 1 0 0 0 0 0 0 682706
-0.001073 -0.001150 0.126095 -0.050095 0.498472 -1.809285 -0.021347 1 0 0 0 0 0 0 683718
-0.001082 -0.001155 0.126057 -0.166328 0.459569 -1.557160 -0.021377 1 0 0 0 0 0 0 684703
-0.001087 -0.001157 0.126044 -0.235839 0.431850 -1.843862 -0.021409 1 0 0 0 0 0 0 685718
-0.001109 -0.001153 0.126018 -0.016690 0.349446 -1.708778 -0.021438 1 0 0 0 0 0 0 686652
-0.001119 -0.001151 0.125978 -0.136851 0.361746 -1.497083 -0.021470 1 0 0 0 0 0 0 687662
-0.001138 -0.001164 0.125953 -0.034608 0.570733 -1.666448 -0.021501 1 0 0 0 0 0 0 688662
-0.001147 -0.001171 0.125913 -0.148950 0.502764 -1.480558 -0.021532 1 0 0 0 0 0 0 689652
-0.001152 -0.001174 0.125899 -0.216869 0.458380 -1.793597 -0.021564 1 0 0 0 0 0 0 690661
-0.001173 -0.001171 0.125873 0.002538 0.367336 -1.667946 -0.021595 1 0 0 0 0 0 0 691663
-0.001198 -0.001183 0.125853 0.067569 0.571592 -1.729026 -0.021626 1 0 0 0 0 0 0 692652
-0.001210 -0.001189 0.125815 -0.085694 0.506582 -1.490385 -0.021657 1 0 0 0 0 0 0 693662
-0.001235 -0.001188 0.125780 0.080955 0.397774 -1.505331 -0.021688 1 0 0 0 0 0 0 694653
-0.001248 -0.001187 0.125768 -0.061301 0.401079 -1.793744 -0.021719 1 0 0 0 0 0 0 695651
-0.001254 -0.001186 0.125733 -0.162032 0.401576 -1.514675 -0.021751 1 0 0 0 0 0 0 696657
-0.001270 -0.001200 0.125709 -0.029341 0.599412 -1.637798 -0.021782 1 0 0 0 0 0 0 697662
-0.001298 -0.001202 0.125680 0.134734 0.465037 -1.567380 -0.021813 1 0 0 0 0 0 0 698652
-0.001292 -0.001208 0.125660 -0.283620 0.501283 -1.669669 -0.021845 1 0 0 0 0 0 0 699663
-0.001308 -0.001206 0.125631 -0.033229 0.403352 -1.573594 -0.021876 1 0 0 0 0 0 0 700652
-0.001336 -0.001200 0.125600 0.144066 0.342003 -1.520908 -0.021907 1 0 0 0 0 0 0 701663
-0.001343 -0.001216 0.125569 -0.093197 0.626559 -1.495913 -0.021939 1 0 0 0 0 0 0 702663
-0.001353 -0.001205 0.125547 -0.088126 0.299080 -1.624027 -0.021970 1 0 0 0 0 0 0 703655
-0.001371 -0.001214 0.125529 0.030699 0.528736 -1.673629 -0.022001 1 0 0 0 0 0 0 704665
-0.001380 -0.001218 0.125491 -0.079514 0.491453 -1.420526 -0.022032 1 0 0 0 0 0 0 705660
-0.001385 -0.001220 0.125478 -0.144240 0.465056 -1.707559 -0.022063 1 0 0 0 0 0 0 706661
-0.001406 -0.001216 0.125452 0.075433 0.383069 -1.570848 -0.022095 1 0 0 0 0 0 0 707666
-0.001436 -0.001209 0.125422 0.217056 0.334683 -1.492786 -0.022126 1 0 0 0 0 0 0 708668
-0.001431 -0.001210 0.125401 -0.218176 0.436362 -1.601621 -0.022157 1 0 0 0 0 0 0 709657
-0.001448 -0.001206 0.125373 0.022163 0.373358 -1.507736 -0.022189 1 0 0 0 0 0 0 710663
-0.001470 -0.001218 0.125352 0.118683 0.586047 -1.590945 -0.022220 1 0 0 0 0 0 0 711658
-0.001481 -0.001224 0.125313 -0.017031 0.525429 -1.361049 -0.022251 1 0 0 0 0 0 0 712654
-0.001486 -0.001227 0.125300 -0.095420 0.485878 -1.657805 -0.022283 1 0 0 0 0 0 0 713671
-0.001502 -0.001243 0.125284 0.040950 0.653387 -1.659303 -0.022313 1 0 0 0 0 0 0 714654
-0.001510 -0.001250 0.125247 -0.054339 0.565152 -1.378143 -0.022345 1 0 0 0 0 0 0 715672
-0.001514 -0.001254 0.125234 -0.110054 0.511612 -1.654341 -0.022376 1 0 0 0 0 0 0 716662
-0.001535 -0.001251 0.125209 0.113438 0.415774 -1.512813 -0.022407 1 0 0 0 0 0 0 717662
-0.001539 -0.001268 0.125179 -0.079475 0.677300 -1.434262 -0.022438 1 0 0 0 0 0 0 718649
-0.001561 -0.001272 0.125147 0.128381 0.528654 -1.396732 -0.022470 1 0 0 0 0 0 0 719661
-0.001572 -0.001274 0.125136 0.015312 0.492375 -1.656668 -0.022501 1 0 0 0 0 0 0 720664
-0.001577 -0.001275 0.125101 -0.071738 0.470612 -1.364824 -0.022532 1 0 0 0 0 0 0 721661
-0.001593 -0.001289 0.125078 0.068378 0.656467 -1.482721 -0.022564 1 0 0 0 0 0 0 722664
-0.001606 -0.001278 0.125059 0.057951 0.328221 -1.553993 -0.022595 1 0 0 0 0 0 0 723664
-0.001613 -0.001271 0.125022 -0.036963 0.365426 -1.302242 -0.022626 1 0 0 0 0 0 0 724671
-0.001629 -0.001283 0.124997 0.093041 0.600831 -1.445197 -0.022658 1 0 0 0 0 0 0 725669
-0.001643 -0.001269 0.124979 0.076937 0.299515 -1.526410 -0.022688 1 0 0 0 0 0 0 726648
-0.001644 -0.001281 0.124951 -0.096474 0.606037 -1.413788 -0.022720 1 0 0 0 0 0 0 727662
-0.001645 -0.001287 0.124941 -0.117844 0.562535 -1.632353 -0.022751 1 0 0 0 0 0 0 728663
-0.001645 -0.001290 0.124907 -0.131182 0.513787 -1.323787 -0.022782 1 0 0 0 0 0 0 729662
-0.001658 -0.001306 0.124884 0.048757 0.683616 -1.435436 -0.022813 1 0 0 0 0 0 0 730643
-0.001684 -0.001308 0.124854 0.236142 0.536336 -1.359712 -0.022844 1 0 0 0 0 0 0 731643
-0.001677 -0.001315 0.124834 -0.167216 0.566419 -1.462307 -0.022876 1 0 0 0 0 0 0 732662
-0.001693 -0.001313 0.124806 0.087723 0.465267 -1.363277 -0.022907 1 0 0 0 0 0 0 733662
-0.001701 -0.001312 0.124796 0.014953 0.469564 -1.589246 -0.022939 1 0 0 0 0 0 0 734664
-0.001699 -0.001330 0.124771 -0.126213 0.725208 -1.418789 -0.022970 1 0 0 0 0 0 0 735665
-0.001717 -0.001334 0.124741 0.127618 0.569558 -1.325426 -0.023001 1 0 0 0 0 0 0 736663
-0.001726 -0.001337 0.124731 0.041098 0.529748 -1.563772 -0.023032 1 0 0 0 0 0 0 737641
-0.001730 -0.001337 0.124696 -0.033175 0.505929 -1.263137 -0.023063 1 0 0 0 0 0 0 738661
-0.001732 -0.001338 0.124684 -0.063496 0.502269 -1.522719 -0.023095 1 0 0 0 0 0 0 739662
-0.001752 -0.001333 0.124658 0.172487 0.432748 -1.372560 -0.023126 1 0 0 0 0 0 0 740661
-0.001756 -0.001349 0.124628 -0.012945 0.706682 -1.291062 -0.023157 1 0 0 0 0 0 0 741661
-0.001764 -0.001339 0.124608 0.021074 0.377317 -1.396796 -0.023189 1 0 0 0 0 0 0 742663
-0.001762 -0.001352 0.124579 -0.106844 0.663351 -1.302707 -0.023220 1 0 0 0 0 0 0 743664
-0.001767 -0.001340 0.124559 -0.028022 0.354612 -1.393539 -0.023251 1 0 0 0 0 0 0 744656
-0.001763 -0.001352 0.124531 -0.131847 0.652283 -1.293008 -0.023282 1 0 0 0 0 0 0 745654
-0.001767 -0.001340 0.124511 -0.040830 0.349744 -1.381631 -0.023315 1 0 0 0 0 0 0 746720
-0.001782 -0.001347 0.124493 0.121797 0.589924 -1.413811 -0.023347 1 0 0 0 0 0 0 747732
-0.001776 -0.001337 0.124466 -0.142868 0.371388 -1.298995 -0.023378 1 0 0 0 0 0 0 748721
-0.001786 -0.001346 0.124446 0.048176 0.606878 -1.363952 -0.023409 1 0 0 0 0 0 0 749721
-0.001778 -0.001336 0.124419 -0.181923 0.381218 -1.271335 -0.023440 1 0 0 0 0 0 0 750723
-0.001787 -0.001345 0.124398 0.028239 0.612416 -1.345149 -0.023471 1 0 0 0 0 0 0 751698
-0.001805 -0.001364 0.124380 0.169617 0.766925 -1.379681 -0.023502 1 0 0 0 0 0 0 752697
-0.001800 -0.001359 0.124353 -0.113514 0.470674 -1.266520 -0.023534 1 0 0 0 0 0 0 753723
-0.001811 -0.001370 0.124333 0.067264 0.663520 -1.331970 -0.023565 1 0 0 0 0 0 0 754720
-0.001822 -0.001357 0.124316 0.092303 0.356101 -1.373159 -0.023597 1 0 0 0 0 0 0 755720
-0.001821 -0.001369 0.124289 -0.058709 0.658607 -1.243999 -0.023628 1 0 0 0 0 0 0 756716
-0.001827 -0.001356 0.124269 0.006797 0.359928 -1.321187 -0.023659 1 0 0 0 0 0 0 757705
-0.001830 -0.001350 0.124262 -0.019990 0.413932 -1.494532 -0.023690 1 0 0 0 0 0 0 758718
-0.001831 -0.001346 0.124228 -0.049196 0.453694 -1.156932 -0.023721 1 0 0 0 0 0 0 759701
-0.001831 -0.001345 0.124216 -0.054571 0.483814 -1.402707 -0.023753 1 0 0 0 0 0 0 760717
-0.001831 -0.001343 0.124181 -0.066972 0.491778 -1.112728 -0.023783 1 0 0 0 0 0 0 761700
-0.001831 -0.001343 0.124169 -0.063552 0.503768 -1.377665 -0.023815 1 0 0 0 0 0 0 762718
-0.001850 -0.001338 0.124143 0.188274 0.442080 -1.228203 -0.023846 1 0 0 0 0 0 0 763702
-0.001840 -0.001340 0.124124 -0.164257 0.531590 -1.292766 -0.023878 1 0 0 0 0 0 0 764715
-0.001848 -0.001355 0.124106 0.040575 0.716744 -1.313107 -0.023909 1 0 0 0 0 0 0 765718
-0.001858 -0.001343 0.124090 0.084098 0.386553 -1.327205 -0.023940 1 0 0 0 0 0 0 766702
-0.001857 -0.001356 0.124063 -0.056734 0.675070 -1.187278 -0.023971 1 0 0 0 0 0 0 767716
-0.001862 -0.001344 0.124044 0.013868 0.369992 -1.260354 -0.024002 1 0 0 0 0 0 0 768698
-0.001878 -0.001352 0.124026 0.165851 0.607569 -1.286491 -0.024034 1 0 0 0 0 0 0 769719
-0.001872 -0.001341 0.123999 -0.103133 0.389009 -1.169243 -0.024063 1 0 0 0 0 0 0 770649
-0.001870 -0.001336 0.123990 -0.091045 0.436132 -1.378819 -0.024095 1 0 0 0 0 0 0 771659
-0.001887 -0.001329 0.123965 0.178841 0.407239 -1.197571 -0.024126 1 0 0 0 0 0 0 772661
-0.001876 -0.001330 0.123947 -0.162440 0.514642 -1.249854 -0.024157 1 0 0 0 0 0 0 773648
-0.001884 -0.001344 0.123929 0.047768 0.708797 -1.265478 -0.024188 1 0 0 0 0 0 0 774659
-0.001894 -0.001332 0.123913 0.094141 0.383721 -1.277782 -0.024220 1 0 0 0 0 0 0 775659
-0.001880 -0.001331 0.123897 -0.220938 0.487160 -1.282987 -0.024251 1 0 0 0 0 0 0 776648
-0.001891 -0.001326 0.123870 0.091020 0.439899 -1.134058 -0.024282 1 0 0 0 0 0 0 777659
-0.001897 -0.001323 0.123861 0.050927 0.472845 -1.341946 -0.024313 1 0 0 0 0 0 0 778649
-0.001894 -0.001340 0.123837 -0.073973 0.741325 -1.163447 -0.024344 1 0 0 0 0 0 0 779649
-0.001898 -0.001330 0.123818 0.010616 0.407240 -1.211962 -0.024376 1 0 0 0 0 0 0 780660
-0.001900 -0.001325 0.123811 -0.005476 0.440842 -1.374087 -0.024407 1 0 0 0 0 0 0 781649
-0.001882 -0.001327 0.123799 -0.279911 0.537413 -1.313657 -0.024438 1 0 0 0 0 0 0 782659
-0.001892 -0.001323 0.123773 0.059737 0.468598 -1.129367 -0.024470 1 0 0 0 0 0 0 783676
-0.001897 -0.001321 0.123764 0.034618 0.489054 -1.323607 -0.024501 1 0 0 0 0 0 0 784660
-0.001893 -0.001339 0.123740 -0.082576 0.751022 -1.139947 -0.024532 1 0 0 0 0 0 0 785656
-0.001891 -0.001348 0.123732 -0.068732 0.667953 -1.322859 -0.024563 1 0 0 0 0 0 0 786660
-0.001896 -0.001333 0.123719 0.018622 0.350411 -1.277374 -0.024595 1 0 0 0 0 0 0 787660
-0.001879 -0.001330 0.123704 -0.261191 0.472137 -1.250266 -0.024626 1 0 0 0 0 0 0 788659
-0.001884 -0.001343 0.123688 -0.005151 0.689596 -1.224701 -0.024657 1 0 0 0 0 0 0 789644
-0.001887 -0.001350 0.123682 -0.008442 0.632568 -1.357319 -0.024689 1 0 0 0 0 0 0 790665
-0.001893 -0.001334 0.123670 0.050431 0.333251 -1.283272 -0.024720 1 0 0 0 0 0 0 791654
-0.001877 -0.001331 0.123656 -0.245370 0.464623 -1.244947 -0.024751 1 0 0 0 0 0 0 792668
-0.001883 -0.001343 0.123640 0.002422 0.686967 -1.215277 -0.024782 1 0 0 0 0 0 0 793654
-0.001891 -0.001330 0.123624 0.069576 0.378680 -1.210080 -0.024814 1 0 0 0 0 0 0 794662
-0.001876 -0.001328 0.123608 -0.234249 0.490183 -1.208773 -0.024845 1 0 0 0 0 0 0 795662
-0.001869 -0.001328 0.123603 -0.167556 0.514190 -1.339567 -0.024876 1 0 0 0 0 0 0 796660
-0.001865 -0.001327 0.123601 -0.113275 0.522660 -1.400056 -0.024907 1 0 0 0 0 0 0 797643
-0.001857 -0.001346 0.123579 -0.167954 0.773436 -1.144112 -0.024938 1 0 0 0 0 0 0 798661
-0.001858 -0.001336 0.123561 -0.045948 0.431140 -1.162756 -0.024970 1 0 0 0 0 0 0 799662
-0.001859 -0.001331 0.123555 -0.042838 0.460313 -1.313989 -0.025000 1 0 0 0 0 0 0 800642
-0.001860 -0.001329 0.123553 -0.048071 0.494451 -1.383071 -0.025032 1 0 0 0 0 0 0 801640
-0.001873 -0.001341 0.123541 0.123779 0.700136 -1.264070 -0.025063 1 0 0 0 0 0 0 802661
-0.001861 -0.001352 0.123527 -0.201921 0.701278 -1.216869 -0.025095 1 0 0 0 0 0 0 803672
-0.001855 -0.001358 0.123522 -0.153575 0.633689 -1.330902 -0.025126 1 0 0 0 0 0 0 804663
-0.001857 -0.001342 0.123510 -0.034642 0.339094 -1.249090 -0.025157 1 0 0 0 0 0 0 805666
-0.001839 -0.001338 0.123496 -0.296594 0.473499 -1.207580 -0.025188 1 0 0 0 0 0 0 806659
-0.001830 -0.001337 0.123491 -0.207472 0.510842 -1.322971 -0.025220 1 0 0 0 0 0 0 807658
-0.001826 -0.001336 0.123489 -0.141768 0.526199 -1.377863 -0.025251 1 0 0 0 0 0 0 808661
-0.001842 -0.001330 0.123467 0.142874 0.466608 -1.117227 -0.025282 1 0 0 0 0 0 0 809659
-0.001831 -0.001332 0.123450 -0.190111 0.557081 -1.138748 -0.025314 1 0 0 0 0 0 0 810662
-0.001826 -0.001333 0.123443 -0.152495 0.555922 -1.289137 -0.025345 1 0 0 0 0 0 0 811659
-0.001823 -0.001334 0.123441 -0.114299 0.550262 -1.357645 -0.025376 1 0 0 0 0 0 0 812659
-0.001835 -0.001348 0.123429 0.081840 0.733519 -1.238325 -0.025407 1 0 0 0 0 0 0 813660
-0.001846 -0.001336 0.123415 0.102123 0.409619 -1.188385 -0.025439 1 0 0 0 0 0 0 814661
-0.001852 -0.001331 0.123410 0.032309 0.453361 -1.303630 -0.025470 1 0 0 0 0 0 0 815658
-0.001836 -0.001332 0.123398 -0.270236 0.555520 -1.224709 -0.025501 1 0 0 0 0 0 0 816659
-0.001828 -0.001333 0.123394 -0.195899 0.556977 -1.316116 -0.025532 1 0 0 0 0 0 0 817659
-0.001824 -0.001333 0.123393 -0.136863 0.552533 -1.361401 -0.025563 1 0 0 0 0 0 0 818659
-0.001822 -0.001334 0.123392 -0.105442 0.549911 -1.379712 -0.025595 1 0 0 0 0 0 0 819659
-0.001802 -0.001338 0.123382 -0.348455 0.608856 -1.253251 -0.025626 1 0 0 0 0 0 0 820658
-0.001797 -0.001322 0.123368 -0.168898 0.333367 -1.190141 -0.025657 1 0 0 0 0 0 0 821659
-0.001808 -0.001327 0.123352 0.054295 0.598861 -1.153588 -0.025688 1 0 0 0 0 0 0 822661
-0.001813 -0.001330 0.123347 0.008742 0.590906 -1.282291 -0.025720 1 0 0 0 0 0 0 823655
-0.001816 -0.001332 0.123345 -0.030605 0.572505 -1.342950 -0.025751 1 0 0 0 0 0 0 824651
-0.001818 -0.001333 0.123344 -0.052252 0.561947 -1.366906 -0.025782 1 0 0 0 0 0 0 825651
-0.001799 -0.001337 0.123334 -0.322169 0.616781 -1.242401 -0.025813 1 0 0 0 0 0 0 826660
-0.001790 -0.001340 0.123330 -0.230655 0.592791 -1.316477 -0.025845 1 0 0 0 0 0 0 827660
-0.001798 -0.001355 0.123318 0.012589 0.762025 -1.209321 -0.025876 1 0 0 0 0 0 0 828659
-0.001808 -0.001344 0.123304 0.058443 0.430779 -1.164659 -0.025907 1 0 0 0 0 0 0 829659
-0.001794 -0.001343 0.123288 -0.257042 0.530647 -1.147550 -0.025938 1 0 0 0 0 0 0 830659
-0.001787 -0.001342 0.123283 -0.197061 0.549105 -1.272873 -0.025970 1 0 0 0 0 0 0 831658
-0.001784 -0.001342 0.123281 -0.146169 0.554848 -1.331289 -0.026001 1 0 0 0 0 0 0 832658
-0.001782 -0.001342 0.123281 -0.118974 0.557427 -1.354320 -0.026032 1 0 0 0 0 0 0 833658
-0.001781 -0.001342 0.123280 -0.105336 0.558930 -1.363662 -0.026063 1 0 0 0 0 0 0 834659
-0.001781 -0.001342 0.123280 -0.098607 0.559959 -1.368031 -0.026095 1 0 0 0 0 0 0 835657
-0.001780 -0.001341 0.123249 -0.104049 0.553780 -0.953469 -0.026126 1 0 0 0 0 0 0 836660
-0.001779 -0.001341 0.123238 -0.096615 0.559309 -1.171678 -0.026157 1 0 0 0 0 0 0 837647
-0.001779 -0.001341 0.123234 -0.093541 0.561936 -1.286372 -0.026190 1 0 0 0 0 0 0 838714
-0.001779 -0.001341 0.123233 -0.092699 0.563035 -1.331535 -0.026221 1 0 0 0 0 0 0 839701
-0.001779 -0.001341 0.123232 -0.092593 0.563692 -1.348930 -0.026253 1 0 0 0 0 0 0 840712
-0.001792 -0.001355 0.123221 0.082727 0.750727 -1.209888 -0.026283 1 0 0 0 0 0 0 841698
-0.001799 -0.001362 0.123217 0.018268 0.682705 -1.289177 -0.026313 1 0 0 0 0 0 0 842649
-0.001783 -0.001370 0.123206 -0.288355 0.692400 -1.196632 -0.026345 1 0 0 0 0 0 0 843657
-0.001775 -0.001374 0.123202 -0.217194 0.644181 -1.283355 -0.026376 1 0 0 0 0 0 0 844646
-0.001771 -0.001376 0.123201 -0.159850 0.614598 -1.326944 -0.026407 1 0 0 0 0 0 0 845657
-0.001769 -0.001377 0.123200 -0.129271 0.599387 -1.344551 -0.026438 1 0 0 0 0 0 0 846646
-0.001768 -0.001378 0.123200 -0.113926 0.591985 -1.351953 -0.026470 1 0 0 0 0 0 0 847656
-0.001786 -0.001373 0.123179 0.143529 0.521418 -1.072728 -0.026501 1 0 0 0 0 0 0 848646
-0.001796 -0.001371 0.123171 0.056124 0.546552 -1.221588 -0.026532 1 0 0 0 0 0 0 849656
-0.001800 -0.001370 0.123169 -0.010242 0.564496 -1.299886 -0.026563 1 0 0 0 0 0 0 850647
-0.001783 -0.001374 0.123158 -0.304695 0.633956 -1.196594 -0.026595 1 0 0 0 0 0 0 851656
-0.001775 -0.001376 0.123154 -0.226159 0.617372 -1.278503 -0.026625 1 0 0 0 0 0 0 852645
-0.001784 -0.001391 0.123141 0.010377 0.790148 -1.173853 -0.026657 1 0 0 0 0 0 0 853656
-0.001788 -0.001398 0.123137 -0.021349 0.714505 -1.266593 -0.026688 1 0 0 0 0 0 0 854647
-0.001791 -0.001402 0.123136 -0.052852 0.660302 -1.313286 -0.026720 1 0 0 0 0 0 0 855657
-0.001792 -0.001404 0.123135 -0.070443 0.631663 -1.332075 -0.026751 1 0 0 0 0 0 0 856646
-0.001792 -0.001405 0.123135 -0.079544 0.617465 -1.339873 -0.026782 1 0 0 0 0 0 0 857657
-0.001798 -0.001386 0.123125 -0.009784 0.357101 -1.207139 -0.026813 1 0 0 0 0 0 0 858659
-0.001814 -0.001391 0.123110 0.136334 0.635254 -1.133647 -0.026845 1 0 0 0 0 0 0 859665
-0.001822 -0.001394 0.123105 0.050601 0.634788 -1.248221 -0.026876 1 0 0 0 0 0 0 860656
-0.001826 -0.001395 0.123103 -0.008901 0.620296 -1.303708 -0.026907 1 0 0 0 0 0 0 861669
-0.001829 -0.001396 0.123103 -0.040621 0.611701 -1.325673 -0.026938 1 0 0 0 0 0 0 862656
-0.001823 -0.001414 0.123081 -0.140183 0.853704 -1.053504 -0.026970 1 0 0 0 0 0 0 863671
-0.001821 -0.001424 0.123074 -0.115628 0.762030 -1.203169 -0.027001 1 0 0 0 0 0 0 864654
-0.001820 -0.001428 0.123071 -0.097101 0.694331 -1.281552 -0.027032 1 0 0 0 0 0 0 865654
-0.001819 -0.001431 0.123070 -0.087660 0.658326 -1.312718 -0.027064 1 0 0 0 0 0 0 866676
-0.001819 -0.001432 0.123070 -0.083092 0.640284 -1.324940 -0.027095 1 0 0 0 0 0 0 867665
-0.001819 -0.001433 0.123070 -0.080919 0.631524 -1.330256 -0.027126 1 0 0 0 0 0 0 868653
-0.001819 -0.001433 0.123070 -0.079905 0.627511 -1.333152 -0.027157 1 0 0 0 0 0 0 869663
-0.001837 -0.001428 0.123049 0.170168 0.558417 -1.051893 -0.027188 1 0 0 0 0 0 0 870660
-0.001847 -0.001426 0.123041 0.079523 0.584527 -1.200191 -0.027220 1 0 0 0 0 0 0 871659
-0.001851 -0.001425 0.123039 0.011562 0.602970 -1.278234 -0.027251 1 0 0 0 0 0 0 872657
-0.001854 -0.001424 0.123038 -0.025108 0.612726 -1.309261 -0.027282 1 0 0 0 0 0 0 873659
-0.001855 -0.001424 0.123037 -0.043884 0.617842 -1.321442 -0.027313 1 0 0 0 0 0 0 874657
-0.001869 -0.001437 0.123026 0.121734 0.806848 -1.179920 -0.027345 1 0 0 0 0 0 0 875657
-0.001875 -0.001444 0.123022 0.052916 0.740405 -1.258730 -0.027376 1 0 0 0 0 0 0 876657
-0.001860 -0.001452 0.123011 -0.255884 0.750851 -1.165887 -0.027407 1 0 0 0 0 0 0 877651
-0.001852 -0.001456 0.123007 -0.186010 0.703200 -1.252415 -0.027439 1 0 0 0 0 0 0 878667
-0.001848 -0.001458 0.123006 -0.129309 0.673883 -1.295776 -0.027470 1 0 0 0 0 0 0 879663
-0.001846 -0.001459 0.123005 -0.099063 0.658806 -1.313228 -0.027500 1 0 0 0 0 0 0 880641
-0.001864 -0.001455 0.122984 0.165623 0.583948 -1.037037 -0.027532 1 0 0 0 0 0 0 881656
-0.001873 -0.001453 0.122976 0.082524 0.607279 -1.187229 -0.027563 1 0 0 0 0 0 0 882660
-0.001877 -0.001452 0.122974 0.018327 0.624309 -1.265910 -0.027595 1 0 0 0 0 0 0 883655
-0.001879 -0.001451 0.122973 -0.016466 0.633355 -1.297122 -0.027626 1 0 0 0 0 0 0 884657
-0.001894 -0.001465 0.122961 0.140728 0.824156 -1.162343 -0.027657 1 0 0 0 0 0 0 885656
-0.001901 -0.001472 0.122958 0.067809 0.758751 -1.243656 -0.027688 1 0 0 0 0 0 0 886659
-0.001904 -0.001475 0.122956 0.015593 0.709801 -1.286138 -0.027720 1 0 0 0 0 0 0 887656
-0.001906 -0.001477 0.122956 -0.012330 0.683860 -1.303383 -0.027751 1 0 0 0 0 0 0 888657
-0.001888 -0.001482 0.122945 -0.285243 0.730919 -1.176108 -0.027782 1 0 0 0 0 0 0 889657
-0.001879 -0.001485 0.122942 -0.195745 0.703387 -1.249111 -0.027813 1 0 0 0 0 0 0 890658
-0.001874 -0.001486 0.122941 -0.129025 0.684386 -1.287555 -0.027845 1 0 0 0 0 0 0 891657
-0.001885 -0.001501 0.122929 0.081315 0.860503 -1.156127 -0.027876 1 0 0 0 0 0 0 892662
-0.001890 -0.001508 0.122925 0.035224 0.787796 -1.238786 -0.027907 1 0 0 0 0 0 0 893659
-0.001893 -0.001512 0.122924 -0.003550 0.735199 -1.281757 -0.027938 1 0 0 0 0 0 0 894659
-0.001895 -0.001514 0.122923 -0.024759 0.707421 -1.299147 -0.027970 1 0 0 0 0 0 0 895655
-0.001882 -0.001500 0.122903 -0.219908 0.499811 -1.035297 -0.028001 1 0 0 0 0 0 0 896661
-0.001888 -0.001507 0.122885 0.019523 0.752522 -1.031703 -0.028032 1 0 0 0 0 0 0 897658
-0.001892 -0.001511 0.122878 0.003020 0.734319 -1.183051 -0.028063 1 0 0 0 0 0 0 898651
-0.001893 -0.001513 0.122876 -0.019855 0.710284 -1.252580 -0.028095 1 0 0 0 0 0 0 899659
-0.001894 -0.001514 0.122875 -0.033121 0.696787 -1.279563 -0.028126 1 0 0 0 0 0 0 900663
-0.001895 -0.001514 0.122875 -0.040092 0.690128 -1.290151 -0.028157 1 0 0 0 0 0 0 901656
-0.001908 -0.001529 0.122864 0.131251 0.873023 -1.147610 -0.028190 1 0 0 0 0 0 0 902714
-0.001915 -0.001536 0.122860 0.065667 0.803979 -1.226300 -0.028221 1 0 0 0 0 0 0 903715
-0.001918 -0.001539 0.122859 0.017165 0.753234 -1.267845 -0.028253 1 0 0 0 0 0 0 904715
-0.001920 -0.001541 0.122858 -0.008897 0.726426 -1.284708 -0.028284 1 0 0 0 0 0 0 905716
-0.001901 -0.001546 0.122848 -0.280820 0.772977 -1.157149 -0.028315 1 0 0 0 0 0 0 906716
-0.001892 -0.001549 0.122844 -0.191004 0.745351 -1.230066 -0.028346 1 0 0 0 0 0 0 907715
-0.001901 -0.001564 0.122832 0.050748 0.912110 -1.121020 -0.028378 1 0 0 0 0 0 0 908715
-0.001905 -0.001572 0.122828 0.022445 0.834409 -1.212806 -0.028409 1 0 0 0 0 0 0 909714
-0.001907 -0.001576 0.122826 -0.007283 0.779231 -1.259063 -0.028440 1 0 0 0 0 0 0 910709
-0.001914 -0.001559 0.122816 0.050389 0.496355 -1.141182 -0.028471 1 0 0 0 0 0 0 911714
-0.001917 -0.001550 0.122812 0.015200 0.576586 -1.219204 -0.028502 1 0 0 0 0 0 0 912699
-0.001919 -0.001546 0.122811 -0.009397 0.638664 -1.259554 -0.028534 1 0 0 0 0 0 0 913711
-0.001920 -0.001544 0.122810 -0.022620 0.672017 -1.275876 -0.028565 1 0 0 0 0 0 0 914700
-0.001933 -0.001557 0.122799 0.145412 0.874997 -1.135163 -0.028596 1 0 0 0 0 0 0 915710
-0.001921 -0.001568 0.122785 -0.180291 0.876040 -1.080033 -0.028627 1 0 0 0 0 0 0 916697
-0.001915 -0.001573 0.122780 -0.133083 0.809150 -1.191364 -0.028659 1 0 0 0 0 0 0 917710
-0.001912 -0.001576 0.122778 -0.089290 0.768632 -1.244506 -0.028690 1 0 0 0 0 0 0 918697
-0.001910 -0.001578 0.122778 -0.065689 0.747801 -1.265489 -0.028721 1 0 0 0 0 0 0 919712
-0.001909 -0.001578 0.122778 -0.053823 0.737575 -1.273892 -0.028752 1 0 0 0 0 0 0 920696
-0.001922 -0.001592 0.122767 0.126865 0.918527 -1.130169 -0.028784 1 0 0 0 0 0 0 921710
-0.001909 -0.001604 0.122753 -0.192387 0.908617 -1.073927 -0.028815 1 0 0 0 0 0 0 922697
-0.001908 -0.001591 0.122738 -0.067697 0.582517 -1.048497 -0.028846 1 0 0 0 0 0 0 923710
-0.001908 -0.001585 0.122732 -0.048889 0.633867 -1.171961 -0.028877 1 0 0 0 0 0 0 924695
-0.001908 -0.001582 0.122730 -0.044701 0.680564 -1.229589 -0.028909 1 0 0 0 0 0 0 925712
-0.001908 -0.001580 0.122730 -0.043418 0.706032 -1.252020 -0.028938 1 0 0 0 0 0 0 926655
-0.001908 -0.001579 0.122730 -0.043006 0.719256 -1.260957 -0.028969 1 0 0 0 0 0 0 927644
-0.001921 -0.001593 0.122719 0.131921 0.911925 -1.117360 -0.029001 1 0 0 0 0 0 0 928655
-0.001927 -0.001599 0.122715 0.068419 0.848169 -1.195871 -0.029032 1 0 0 0 0 0 0 929645
-0.001912 -0.001607 0.122703 -0.237587 0.859888 -1.102555 -0.029063 1 0 0 0 0 0 0 930654
-0.001909 -0.001592 0.122689 -0.092454 0.559360 -1.052399 -0.029094 1 0 0 0 0 0 0 931644
-0.001908 -0.001585 0.122684 -0.061887 0.625050 -1.166015 -0.029126 1 0 0 0 0 0 0 932653
-0.001908 -0.001581 0.122682 -0.051598 0.679073 -1.219978 -0.029157 1 0 0 0 0 0 0 933643
-0.001907 -0.001580 0.122682 -0.047252 0.708304 -1.241200 -0.029188 1 0 0 0 0 0 0 934656
-0.001920 -0.001592 0.122671 0.129477 0.909046 -1.101940 -0.029219 1 0 0 0 0 0 0 935645
-0.001927 -0.001599 0.122667 0.066915 0.849402 -1.182044 -0.029251 1 0 0 0 0 0 0 936654
-0.001911 -0.001607 0.122655 -0.238601 0.863145 -1.089185 -0.029282 1 0 0 0 0 0 0 937646
-0.001903 -0.001611 0.122651 -0.167628 0.817488 -1.175677 -0.029313 1 0 0 0 0 0 0 938655
-0.001899 -0.001613 0.122650 -0.110480 0.789195 -1.218879 -0.029345 1 0 0 0 0 0 0 939654
-0.001903 -0.001595 0.122639 -0.005661 0.520845 -1.099678 -0.029376 1 0 0 0 0 0 0 940655
-0.001904 -0.001586 0.122635 -0.016829 0.608266 -1.177144 -0.029407 1 0 0 0 0 0 0 941652
-0.001905 -0.001581 0.122634 -0.029360 0.673903 -1.217197 -0.029438 1 0 0 0 0 0 0 942656
-0.001906 -0.001579 0.122634 -0.036557 0.709062 -1.233359 -0.029470 1 0 0 0 0 0 0 943661
-0.001906 -0.001578 0.122633 -0.040342 0.727153 -1.240017 -0.029501 1 0 0 0 0 0 0 944650
-0.001887 -0.001582 0.122623 -0.300778 0.796359 -1.108351 -0.029532 1 0 0 0 0 0 0 945657
-0.001878 -0.001584 0.122620 -0.205618 0.780264 -1.179903 -0.029563 1 0 0 0 0 0 0 946659
-0.001878 -0.001566 0.122608 -0.061817 0.513247 -1.081078 -0.029594 1 0 0 0 0 0 0 947648
-0.001892 -0.001571 0.122593 0.123188 0.786290 -1.019189 -0.029626 1 0 0 0 0 0 0 948663
-0.001899 -0.001574 0.122588 0.058062 0.784274 -1.138452 -0.029657 1 0 0 0 0 0 0 949646
-0.001902 -0.001575 0.122586 0.008910 0.769034 -1.195377 -0.029689 1 0 0 0 0 0 0 950663
-0.001904 -0.001576 0.122586 -0.017620 0.760082 -1.217669 -0.029720 1 0 0 0 0 0 0 951659
-0.001886 -0.001581 0.122575 -0.289647 0.815498 -1.091544 -0.029751 1 0 0 0 0 0 0 952656
-0.001876 -0.001583 0.122572 -0.200443 0.792467 -1.165084 -0.029782 1 0 0 0 0 0 0 953658
-0.001872 -0.001584 0.122570 -0.133937 0.775723 -1.203565 -0.029813 1 0 0 0 0 0 0 954657
-0.001870 -0.001585 0.122570 -0.098746 0.767003 -1.219139 -0.029845 1 0 0 0 0 0 0 955655
-0.001869 -0.001585 0.122570 -0.081044 0.762894 -1.225547 -0.029875 1 0 0 0 0 0 0 956636
-0.001874 -0.001567 0.122560 0.002068 0.507465 -1.092015 -0.029907 1 0 0 0 0 0 0 957655
-0.001857 -0.001562 0.122546 -0.278417 0.661023 -1.029309 -0.029938 1 0 0 0 0 0 0 958656
-0.001849 -0.001559 0.122541 -0.200412 0.708703 -1.137173 -0.029970 1 0 0 0 0 0 0 959658
-0.001858 -0.001572 0.122529 0.034446 0.914962 -1.041207 -0.030001 1 0 0 0 0 0 0 960662
-0.001862 -0.001578 0.122524 0.002849 0.857589 -1.137704 -0.030032 1 0 0 0 0 0 0 961657
-0.001864 -0.001582 0.122523 -0.028536 0.812681 -1.185616 -0.030067 1 0 0 0 0 0 0 962763
-0.001871 -0.001564 0.122512 0.028269 0.534899 -1.067678 -0.030094 1 0 0 0 0 0 0 963636
-0.001874 -0.001556 0.122508 -0.007236 0.617232 -1.145757 -0.030125 1 0 0 0 0 0 0 964636
-0.001876 -0.001552 0.122507 -0.031970 0.680282 -1.185988 -0.030157 1 0 0 0 0 0 0 965654
-0.001877 -0.001550 0.122506 -0.045273 0.714138 -1.202154 -0.030188 1 0 0 0 0 0 0 966655
-0.001858 -0.001553 0.122496 -0.310484 0.791450 -1.073822 -0.030223 1 0 0 0 0 0 0 967778
-0.001849 -0.001555 0.122493 -0.218044 0.779287 -1.146433 -0.030251 1 0 0 0 0 0 0 968655
-0.001844 -0.001556 0.122491 -0.149959 0.768125 -1.184778 -0.030286 1 0 0 0 0 0 0 969780
-0.001842 -0.001556 0.122491 -0.113959 0.762044 -1.200070 -0.030313 1 0 0 0 0 0 0 970656
-0.001846 -0.001537 0.122481 -0.021565 0.505751 -1.069734 -0.030348 1 0 0 0 0 0 0 971761
-0.001849 -0.001528 0.122477 -0.039013 0.598747 -1.143138 -0.030376 1 0 0 0 0 0 0 972654
-0.001850 -0.001524 0.122476 -0.054679 0.667205 -1.181731 -0.030407 1 0 0 0 0 0 0 973653
-0.001863 -0.001535 0.122464 0.111422 0.889607 -1.049759 -0.030442 1 0 0 0 0 0 0 974782
-0.001870 -0.001541 0.122460 0.043528 0.840911 -1.132103 -0.030470 1 0 0 0 0 0 0 975654
-0.001855 -0.001548 0.122449 -0.264467 0.860298 -1.039782 -0.030505 1 0 0 0 0 0 0 976786
-0.001847 -0.001552 0.122445 -0.195279 0.817455 -1.126524 -0.030536 1 0 0 0 0 0 0 977778
-0.001848 -0.001535 0.122433 -0.064739 0.536865 -1.032702 -0.030563 1 0 0 0 0 0 0 978654
-0.001849 -0.001527 0.122429 -0.061151 0.617153 -1.120552 -0.030598 1 0 0 0 0 0 0 979780
-0.001850 -0.001523 0.122428 -0.066168 0.679014 -1.164246 -0.030630 1 0 0 0 0 0 0 980786
-0.001850 -0.001521 0.122427 -0.069608 0.712249 -1.181590 -0.030661 1 0 0 0 0 0 0 981784
-0.001850 -0.001519 0.122427 -0.071530 0.729370 -1.188614 -0.030692 1 0 0 0 0 0 0 982781
-0.001831 -0.001523 0.122417 -0.330872 0.798057 -1.056603 -0.030723 1 0 0 0 0 0 0 983779
-0.001822 -0.001525 0.122413 -0.235686 0.781736 -1.128185 -0.030755 1 0 0 0 0 0 0 984777
-0.001822 -0.001508 0.122402 -0.091936 0.514817 -1.028933 -0.030786 1 0 0 0 0 0 0 985778
-0.001836 -0.001513 0.122387 0.093204 0.787471 -0.967009 -0.030817 1 0 0 0 0 0 0 986777
-0.001843 -0.001515 0.122382 0.028271 0.785339 -1.086085 -0.030848 1 0 0 0 0 0 0 987776
-0.001846 -0.001516 0.122380 -0.020742 0.770061 -1.142760 -0.030879 1 0 0 0 0 0 0 988760
-0.001848 -0.001517 0.122379 -0.047222 0.761104 -1.164912 -0.030911 1 0 0 0 0 0 0 989780
-0.001854 -0.001499 0.122369 0.013459 0.503227 -1.036534 -0.030942 1 0 0 0 0 0 0 990779
-0.001857 -0.001490 0.122365 -0.019786 0.595152 -1.110793 -0.030970 1 0 0 0 0 0 0 991656
-0.001859 -0.001485 0.122364 -0.043362 0.663017 -1.149638 -0.031000 1 0 0 0 0 0 0 992642
-0.001860 -0.001483 0.122363 -0.056059 0.699387 -1.165422 -0.031036 1 0 0 0 0 0 0 993768
-0.001841 -0.001486 0.122353 -0.320936 0.777874 -1.036588 -0.031069 1 0 0 0 0 0 0 994834
-0.001832 -0.001488 0.122350 -0.228594 0.766379 -1.109237 -0.031100 1 0 0 0 0 0 0 995820
-0.001827 -0.001489 0.122348 -0.160584 0.755432 -1.147333 -0.031131 1 0 0 0 0 0 0 996835
-0.001831 -0.001470 0.122338 -0.050381 0.496148 -1.025462 -0.031162 1 0 0 0 0 0 0 997820
-0.001832 -0.001461 0.122334 -0.058678 0.587224 -1.102299 -0.031192 1 0 0 0 0 0 0 998779
-0.001846 -0.001470 0.122322 0.105126 0.840440 -0.994295 -0.031223 1 0 0 0 0 0 0 999766
-0.001853 -0.001475 0.122317 0.035454 0.809152 -1.086254 -0.031254 1 0 0 0 0 0 1 767
-0.001856 -0.001477 0.122316 -0.015178 0.777391 -1.132172 -0.031282 1 0 0 0 0 0 1 1650
-0.001864 -0.001460 0.122305 0.031844 0.506811 -1.013258 -0.031317 1 0 0 0 0 0 1 2769
-0.001867 -0.001451 0.122301 -0.008339 0.591903 -1.091056 -0.031344 1 0 0 0 0 0 1 3653
-0.001869 -0.001447 0.122300 -0.035400 0.656305 -1.131135 -0.031375 1 0 0 0 0 0 1 4641
-0.001870 -0.001445 0.122300 -0.049858 0.690857 -1.147202 -0.031407 1 0 0 0 0 0 1 5652
-0.001884 -0.001457 0.122289 0.117535 0.894488 -1.006044 -0.031442 1 0 0 0 0 0 1 6771
-0.001890 -0.001464 0.122285 0.050633 0.836427 -1.085128 -0.031473 1 0 0 0 0 0 1 7766
-0.001875 -0.001471 0.122273 -0.256845 0.850987 -0.991114 -0.031501 1 0 0 0 0 0 1 8652
-0.001872 -0.001457 0.122259 -0.113442 0.552557 -0.940053 -0.031536 1 0 0 0 0 0 1 9778
-0.001871 -0.001449 0.122254 -0.083493 0.618137 -1.053641 -0.031567 1 0 0 0 0 0 1 10767
-0.001871 -0.001446 0.122252 -0.073488 0.671938 -1.107296 -0.031594 1 0 0 0 0 0 1 11651
-0.001871 -0.001444 0.122252 -0.069309 0.701166 -1.128381 -0.031629 1 0 0 0 0 0 1 12766
-0.001876 -0.001424 0.122241 0.006750 0.462859 -0.999008 -0.031657 1 0 0 0 0 0 1 13657
-0.001879 -0.001414 0.122238 -0.018649 0.564365 -1.073481 -0.031692 1 0 0 0 0 0 1 14787
-0.001880 -0.001409 0.122236 -0.038271 0.636817 -1.112140 -0.031719 1 0 0 0 0 0 1 15649
-0.001894 -0.001421 0.122225 0.125798 0.861332 -0.980042 -0.031755 1 0 0 0 0 0 1 16784
-0.001901 -0.001426 0.122221 0.057209 0.813866 -1.062377 -0.031786 1 0 0 0 0 0 1 17774
-0.001904 -0.001429 0.122220 0.007209 0.773995 -1.104885 -0.031817 1 0 0 0 0 0 1 18782
-0.001906 -0.001431 0.122219 -0.019586 0.752610 -1.121847 -0.031849 1 0 0 0 0 0 1 19787
-0.001912 -0.001413 0.122209 0.040851 0.488796 -0.991045 -0.031880 1 0 0 0 0 0 1 20775
-0.001916 -0.001404 0.122205 0.007720 0.577284 -1.064917 -0.031911 1 0 0 0 0 0 1 21778
-0.001898 -0.001404 0.122194 -0.274172 0.703245 -0.968321 -0.031942 1 0 0 0 0 0 1 22787
-0.001902 -0.001418 0.122179 -0.016547 0.903117 -0.905308 -0.031970 1 0 0 0 0 0 1 23656
-0.001905 -0.001425 0.122174 -0.016407 0.838057 -1.023950 -0.032005 1 0 0 0 0 0 1 24781
-0.001906 -0.001428 0.122172 -0.030041 0.788613 -1.080321 -0.032036 1 0 0 0 0 0 1 25779
-0.001912 -0.001411 0.122161 0.035551 0.509145 -0.964592 -0.032067 1 0 0 0 0 0 1 26780
-0.001915 -0.001403 0.122157 0.004811 0.589494 -1.043897 -0.032098 1 0 0 0 0 0 1 27778
-0.001917 -0.001399 0.122156 -0.017501 0.651431 -1.084424 -0.032130 1 0 0 0 0 0 1 28777
-0.001917 -0.001396 0.122155 -0.029601 0.684706 -1.100552 -0.032160 1 0 0 0 0 0 1 29760
-0.001918 -0.001395 0.122155 -0.035821 0.701831 -1.107052 -0.032192 1 0 0 0 0 0 1 30763
-0.001918 -0.001395 0.122155 -0.038996 0.710736 -1.110059 -0.032223 1 0 0 0 0 0 1 31777
-0.001918 -0.001395 0.122155 -0.040625 0.715530 -1.111813 -0.032255 1 0 0 0 0 0 1 32778
-0.001918 -0.001395 0.122155 -0.041452 0.718191 -1.112992 -0.032282 1 0 0 0 0 0 1 33661
-0.001931 -0.001408 0.122144 0.132845 0.905774 -0.966291 -0.032317 1 0 0 0 0 0 1 34763
-0.001943 -0.001396 0.122130 0.143756 0.586731 -0.905665 -0.032349 1 0 0 0 0 0 1 35785
-0.001949 -0.001391 0.122125 0.070418 0.630964 -1.017102 -0.032380 1 0 0 0 0 0 1 36776
-0.001952 -0.001388 0.122123 0.025085 0.673086 -1.070190 -0.032411 1 0 0 0 0 0 1 37777
-0.001935 -0.001391 0.122113 -0.257240 0.756116 -0.955642 -0.032442 1 0 0 0 0 0 1 38760
-0.001926 -0.001392 0.122109 -0.173948 0.746992 -1.033211 -0.032473 1 0 0 0 0 0 1 39777
-0.001922 -0.001393 0.122108 -0.110518 0.737189 -1.072869 -0.032505 1 0 0 0 0 0 1 40777
-0.001920 -0.001393 0.122107 -0.076868 0.731923 -1.088679 -0.032536 1 0 0 0 0 0 1 41777
-0.001924 -0.001375 0.122097 0.014120 0.476420 -0.957159 -0.032567 1 0 0 0 0 0 1 42777
-0.001926 -0.001366 0.122093 -0.003573 0.568767 -1.030905 -0.032599 1 0 0 0 0 0 1 43782
-0.001927 -0.001361 0.122092 -0.019342 0.636743 -1.069449 -0.032630 1 0 0 0 0 0 1 44778
-0.001941 -0.001373 0.122081 0.146607 0.858863 -0.936876 -0.032661 1 0 0 0 0 0 1 45778
-0.001948 -0.001378 0.122077 0.079205 0.810390 -1.019104 -0.032692 1 0 0 0 0 0 1 46778
-0.001951 -0.001381 0.122075 0.029845 0.770050 -1.061508 -0.032723 1 0 0 0 0 0 1 47777
-0.001953 -0.001383 0.122075 0.003358 0.748399 -1.078376 -0.032755 1 0 0 0 0 0 1 48783
-0.001954 -0.001383 0.122075 -0.010147 0.737667 -1.085096 -0.032786 1 0 0 0 0 0 1 49778
-0.001954 -0.001384 0.122074 -0.016964 0.732608 -1.088143 -0.032817 1 0 0 0 0 0 1 50779
-0.001954 -0.001384 0.122074 -0.020409 0.730412 -1.089880 -0.032848 1 0 0 0 0 0 1 51775
-0.001955 -0.001384 0.122074 -0.022149 0.729652 -1.091177 -0.032880 1 0 0 0 0 0 1 52778
-0.001960 -0.001365 0.122064 0.051001 0.476542 -0.954298 -0.032911 1 0 0 0 0 0 1 53770
-0.001963 -0.001356 0.122061 0.024484 0.570020 -1.026203 -0.032942 1 0 0 0 0 0 1 54780
-0.001964 -0.001352 0.122059 0.004324 0.638560 -1.064096 -0.032973 1 0 0 0 0 0 1 55777
-0.001965 -0.001349 0.122059 -0.006645 0.675151 -1.079273 -0.033005 1 0 0 0 0 0 1 56776
-0.001965 -0.001348 0.122059 -0.012306 0.693925 -1.085404 -0.033036 1 0 0 0 0 0 1 57779
-0.001966 -0.001348 0.122059 -0.015190 0.703634 -1.088227 -0.033067 1 0 0 0 0 0 1 58778
-0.001966 -0.001347 0.122059 -0.016654 0.708815 -1.089892 -0.033098 1 0 0 0 0 0 1 59775
-0.001979 -0.001361 0.122048 0.157331 0.897599 -0.943005 -0.033130 1 0 0 0 0 0 1 60774
-0.001991 -0.001349 0.122034 0.168212 0.579341 -0.881971 -0.033160 1 0 0 0 0 0 1 61758
-0.001997 -0.001343 0.122029 0.095035 0.623676 -0.993489 -0.033192 1 0 0 0 0 0 1 62778
-0.002000 -0.001340 0.122027 0.049765 0.665837 -1.046552 -0.033223 1 0 0 0 0 0 1 63776
-0.002001 -0.001339 0.122026 0.025992 0.688988 -1.067175 -0.033255 1 0 0 0 0 0 1 64776
-0.001983 -0.001343 0.122016 -0.244816 0.760956 -0.940043 -0.033286 1 0 0 0 0 0 1 65776
-0.001974 -0.001344 0.122013 -0.155611 0.746115 -1.012887 -0.033317 1 0 0 0 0 0 1 66769
-0.001970 -0.001345 0.122011 -0.089192 0.733492 -1.050833 -0.033348 1 0 0 0 0 0 1 67776
-0.001967 -0.001346 0.122011 -0.054046 0.726797 -1.065979 -0.033379 1 0 0 0 0 0 1 68766
-0.001979 -0.001360 0.122000 0.138356 0.909502 -0.923890 -0.033411 1 0 0 0 0 0 1 69775
-0.001990 -0.001348 0.121986 0.158494 0.588256 -0.864496 -0.033442 1 0 0 0 0 0 1 70766
-0.001996 -0.001343 0.121981 0.089959 0.631008 -0.976587 -0.033473 1 0 0 0 0 0 1 71775
-0.001999 -0.001340 0.121979 0.047025 0.672352 -1.029816 -0.033504 1 0 0 0 0 0 1 72765
-0.002001 -0.001338 0.121978 0.024416 0.695113 -1.050501 -0.033536 1 0 0 0 0 0 1 73775
-0.002001 -0.001338 0.121978 0.012891 0.706918 -1.058520 -0.033567 1 0 0 0 0 0 1 74767
-0.002002 -0.001337 0.121978 0.007073 0.713143 -1.062003 -0.033598 1 0 0 0 0 0 1 75775
-0.002002 -0.001337 0.121978 0.004135 0.716570 -1.063869 -0.033630 1 0 0 0 0 0 1 76776
-0.002008 -0.001318 0.121968 0.076610 0.465637 -0.926820 -0.033660 1 0 0 0 0 0 1 77764
-0.002010 -0.001309 0.121964 0.049917 0.559903 -0.998858 -0.033692 1 0 0 0 0 0 1 78775
-0.002012 -0.001304 0.121963 0.029700 0.628793 -1.036742 -0.033723 1 0 0 0 0 0 1 79764
-0.002026 -0.001316 0.121952 0.193339 0.851411 -0.903647 -0.033755 1 0 0 0 0 0 1 80774
-0.002032 -0.001321 0.121948 0.125124 0.803334 -0.985736 -0.033785 1 0 0 0 0 0 1 81763
-0.002036 -0.001324 0.121946 0.075379 0.763183 -1.028051 -0.033817 1 0 0 0 0 0 1 82776
-0.002038 -0.001326 0.121946 0.048716 0.741629 -1.044805 -0.033848 1 0 0 0 0 0 1 83763
-0.002039 -0.001327 0.121946 0.035111 0.730951 -1.051475 -0.033880 1 0 0 0 0 0 1 84775
-0.002044 -0.001308 0.121935 0.102179 0.472955 -0.915985 -0.033910 1 0 0 0 0 0 1 85764
-0.002047 -0.001299 0.121932 0.072853 0.563583 -0.988641 -0.033942 1 0 0 0 0 0 1 86785
-0.002030 -0.001299 0.121920 -0.207521 0.690662 -0.891651 -0.033974 1 0 0 0 0 0 1 87785
-0.002034 -0.001313 0.121905 0.050629 0.891177 -0.827767 -0.034005 1 0 0 0 0 0 1 88784
-0.002036 -0.001320 0.121900 0.051579 0.826579 -0.945910 -0.034036 1 0 0 0 0 0 1 89784
-0.002037 -0.001323 0.121898 0.038367 0.777487 -1.002014 -0.034067 1 0 0 0 0 0 1 90784
-0.002038 -0.001325 0.121898 0.030095 0.751331 -1.023716 -0.034098 1 0 0 0 0 0 1 91780
-0.002044 -0.001307 0.121887 0.099570 0.485437 -0.893595 -0.034130 1 0 0 0 0 0 1 92783
-0.002047 -0.001298 0.121884 0.071428 0.571932 -0.968111 -0.034161 1 0 0 0 0 0 1 93769
-0.002048 -0.001294 0.121882 0.050468 0.636937 -1.006882 -0.034192 1 0 0 0 0 0 1 94775
-0.002049 -0.001292 0.121882 0.039091 0.671738 -1.022315 -0.034224 1 0 0 0 0 0 1 95781
-0.002062 -0.001304 0.121871 0.207817 0.875414 -0.880028 -0.034254 1 0 0 0 0 0 1 96772
-0.002069 -0.001311 0.121867 0.142453 0.817839 -0.958866 -0.034286 1 0 0 0 0 0 1 97785
-0.002072 -0.001314 0.121866 0.094168 0.772971 -0.999968 -0.034317 1 0 0 0 0 0 1 98782
-0.002079 -0.001297 0.121855 0.142091 0.496197 -0.877668 -0.034348 1 0 0 0 0 0 1 99776
-0.002083 -0.001288 0.121851 0.103068 0.577003 -0.955142 -0.034380 1 0 0 0 0 0 1 100776
-0.002085 -0.001284 0.121850 0.076622 0.639098 -0.994937 -0.034411 1 0 0 0 0 0 1 101775
-0.002086 -0.001282 0.121849 0.062517 0.672436 -1.010701 -0.034442 1 0 0 0 0 0 1 102777
-0.002086 -0.001281 0.121849 0.055297 0.689560 -1.016958 -0.034473 1 0 0 0 0 0 1 103774
-0.002080 -0.001299 0.121828 -0.032746 0.944296 -0.736159 -0.034505 1 0 0 0 0 0 1 104776
-0.002083 -0.001289 0.121811 0.072067 0.608350 -0.744338 -0.034536 1 0 0 0 0 0 1 105784
-0.002084 -0.001284 0.121804 0.067964 0.637755 -0.892048 -0.034567 1 0 0 0 0 0 1 106783
-0.002085 -0.001282 0.121802 0.059203 0.671680 -0.958860 -0.034598 1 0 0 0 0 0 1 107759
-0.002086 -0.001281 0.121801 0.053795 0.690607 -0.984363 -0.034630 1 0 0 0 0 0 1 108780
-0.002086 -0.001280 0.121801 0.050882 0.700452 -0.994031 -0.034661 1 0 0 0 0 0 1 109778
-0.002086 -0.001280 0.121801 0.049364 0.705669 -0.998019 -0.034692 1 0 0 0 0 0 1 110777
-0.002091 -0.001261 0.121791 0.122403 0.455831 -0.861173 -0.034723 1 0 0 0 0 0 1 111757
-0.002094 -0.001252 0.121787 0.096262 0.550138 -0.933529 -0.034755 1 0 0 0 0 0 1 112775
-0.002096 -0.001247 0.121786 0.076324 0.618999 -0.971500 -0.034786 1 0 0 0 0 0 1 113774
-0.002109 -0.001258 0.121775 0.239977 0.841557 -0.838069 -0.034817 1 0 0 0 0 0 1 114776
-0.002116 -0.001264 0.121771 0.172163 0.793630 -0.920123 -0.034848 1 0 0 0 0 0 1 115774
-0.002120 -0.001267 0.121769 0.122628 0.753590 -0.962327 -0.034880 1 0 0 0 0 0 1 116774
-0.002121 -0.001268 0.121769 0.096066 0.732071 -0.978992 -0.034911 1 0 0 0 0 0 1 117774
-0.002122 -0.001269 0.121768 0.082561 0.721403 -0.985531 -0.034942 1 0 0 0 0 0 1 118758
-0.002128 -0.001251 0.121758 0.149540 0.463646 -0.849504 -0.034973 1 0 0 0 0 0 1 119773
-0.002131 -0.001242 0.121755 0.120454 0.553853 -0.922192 -0.035005 1 0 0 0 0 0 1 120774
-0.002146 -0.001251 0.121742 0.273474 0.806469 -0.811629 -0.035036 1 0 0 0 0 0 1 121777
-0.002153 -0.001256 0.121738 0.199718 0.775486 -0.902839 -0.035067 1 0 0 0 0 0 1 122776
-0.002137 -0.001262 0.121727 -0.111963 0.804126 -0.813381 -0.035098 1 0 0 0 0 0 1 123755
-0.002130 -0.001266 0.121723 -0.045030 0.765795 -0.900279 -0.035129 1 0 0 0 0 0 1 124757
-0.002126 -0.001268 0.121721 0.009959 0.741213 -0.943120 -0.035161 1 0 0 0 0 0 1 125775
-0.002130 -0.001250 0.121710 0.113107 0.475839 -0.820898 -0.035192 1 0 0 0 0 0 1 126778
-0.002131 -0.001241 0.121707 0.102251 0.562002 -0.898570 -0.035223 1 0 0 0 0 0 1 127767
-0.002132 -0.001237 0.121705 0.089948 0.626782 -0.938379 -0.035255 1 0 0 0 0 0 1 128774
-0.002146 -0.001248 0.121694 0.257314 0.847216 -0.805416 -0.035286 1 0 0 0 0 0 1 129775
-0.002152 -0.001254 0.121690 0.191531 0.798346 -0.887663 -0.035316 1 0 0 0 0 0 1 130756
-0.002156 -0.001257 0.121688 0.143030 0.757853 -0.929924 -0.035348 1 0 0 0 0 0 1 131756
-0.002158 -0.001258 0.121688 0.117004 0.736136 -0.946584 -0.035379 1 0 0 0 0 0 1 132773
-0.002164 -0.001241 0.121678 0.177460 0.472728 -0.814012 -0.035411 1 0 0 0 0 0 1 133772
-0.002148 -0.001236 0.121664 -0.113881 0.619978 -0.753020 -0.035442 1 0 0 0 0 0 1 134774
-0.002153 -0.001248 0.121648 0.132424 0.849866 -0.711825 -0.035473 1 0 0 0 0 0 1 135772
-0.002156 -0.001253 0.121643 0.127226 0.802129 -0.839057 -0.035505 1 0 0 0 0 0 1 136776
-0.002157 -0.001256 0.121641 0.110834 0.761653 -0.898295 -0.035535 1 0 0 0 0 0 1 137755
-0.002158 -0.001258 0.121640 0.100956 0.739809 -0.921010 -0.035566 1 0 0 0 0 0 1 138752
-0.002158 -0.001259 0.121640 0.095747 0.728942 -0.929656 -0.035598 1 0 0 0 0 0 1 139763
-0.002164 -0.001240 0.121629 0.166786 0.471175 -0.794122 -0.035629 1 0 0 0 0 0 1 140773
-0.002167 -0.001231 0.121626 0.139867 0.561115 -0.867031 -0.035660 1 0 0 0 0 0 1 141762
-0.002168 -0.001227 0.121625 0.119560 0.627784 -0.905200 -0.035694 1 0 0 0 0 0 1 142829
-0.002169 -0.001225 0.121624 0.108521 0.663411 -0.920290 -0.035725 1 0 0 0 0 0 1 143832
-0.002150 -0.001228 0.121614 -0.156197 0.741758 -0.791223 -0.035756 1 0 0 0 0 0 1 144836
-0.002141 -0.001230 0.121610 -0.064136 0.730085 -0.862865 -0.035788 1 0 0 0 0 0 1 145832
-0.002136 -0.001230 0.121609 0.003669 0.719028 -0.900149 -0.035818 1 0 0 0 0 0 1 146816
-0.002134 -0.001231 0.121609 0.039544 0.713123 -0.914932 -0.035850 1 0 0 0 0 0 1 147832
-0.002151 -0.001226 0.121587 0.305682 0.643570 -0.632695 -0.035881 1 0 0 0 0 0 1 148815
-0.002160 -0.001224 0.121580 0.227140 0.668073 -0.782573 -0.035913 1 0 0 0 0 0 1 149833
-0.002164 -0.001223 0.121577 0.165425 0.685616 -0.860439 -0.035943 1 0 0 0 0 0 1 150814
-0.002166 -0.001222 0.121576 0.131883 0.694907 -0.890733 -0.035975 1 0 0 0 0 0 1 151833
-0.002168 -0.001222 0.121576 0.114718 0.699757 -0.902095 -0.036006 1 0 0 0 0 0 1 152814
-0.002168 -0.001222 0.121576 0.106077 0.702460 -0.906649 -0.036038 1 0 0 0 0 0 1 153832
-0.002149 -0.001226 0.121566 -0.157297 0.764143 -0.773609 -0.036067 1 0 0 0 0 0 1 154764
-0.002140 -0.001228 0.121562 -0.064620 0.744166 -0.843884 -0.036098 1 0 0 0 0 0 1 155772
-0.002135 -0.001230 0.121561 0.003498 0.728984 -0.880670 -0.036129 1 0 0 0 0 0 1 156761
-0.002138 -0.001212 0.121551 0.113193 0.468493 -0.755955 -0.036161 1 0 0 0 0 0 1 157772
-0.002140 -0.001203 0.121547 0.105775 0.556732 -0.832861 -0.036192 1 0 0 0 0 0 1 158762
-0.002154 -0.001212 0.121535 0.269583 0.808272 -0.723524 -0.036223 1 0 0 0 0 0 1 159762
-0.002161 -0.001217 0.121530 0.201481 0.776945 -0.815135 -0.036254 1 0 0 0 0 0 1 160772
-0.002164 -0.001219 0.121529 0.151708 0.745375 -0.860674 -0.036285 1 0 0 0 0 0 1 161763
-0.002166 -0.001220 0.121528 0.125008 0.728117 -0.878434 -0.036317 1 0 0 0 0 0 1 162773
-0.002167 -0.001221 0.121528 0.111418 0.719558 -0.885266 -0.036348 1 0 0 0 0 0 1 163762
-0.002167 -0.001221 0.121528 0.104622 0.715530 -0.888185 -0.036380 1 0 0 0 0 0 1 164773
-0.002154 -0.001207 0.121508 -0.084209 0.521435 -0.615171 -0.036411 1 0 0 0 0 0 1 165781
-0.002147 -0.001200 0.121501 -0.016668 0.591778 -0.756451 -0.036442 1 0 0 0 0 0 1 166782
-0.002144 -0.001197 0.121498 0.031973 0.643094 -0.830123 -0.036474 1 0 0 0 0 0 1 167781
-0.002143 -0.001195 0.121497 0.057354 0.670336 -0.858754 -0.036504 1 0 0 0 0 0 1 168751
-0.002142 -0.001194 0.121497 0.070014 0.684291 -0.869531 -0.036536 1 0 0 0 0 0 1 169769
-0.002141 -0.001194 0.121497 0.076332 0.691552 -0.873829 -0.036567 1 0 0 0 0 0 1 170788
-0.002141 -0.001193 0.121497 0.079486 0.695445 -0.875804 -0.036598 1 0 0 0 0 0 1 171768
-0.002141 -0.001193 0.121497 0.081096 0.697686 -0.876990 -0.036630 1 0 0 0 0 0 1 172777
-0.002141 -0.001193 0.121497 0.081924 0.699106 -0.877884 -0.036661 1 0 0 0 0 0 1 173767
-0.002141 -0.001193 0.121497 0.082380 0.700118 -0.878692 -0.036692 1 0 0 0 0 0 1 174777
-0.002141 -0.001193 0.121497 0.082647 0.700908 -0.879459 -0.036723 1 0 0 0 0 0 1 175780
-0.002141 -0.001193 0.121497 0.082800 0.701620 -0.880220 -0.036755 1 0 0 0 0 0 1 176781
-0.002159 -0.001188 0.121476 0.330986 0.635629 -0.592511 -0.036786 1 0 0 0 0 0 1 177777
-0.002169 -0.001186 0.121468 0.243721 0.661702 -0.740558 -0.036817 1 0 0 0 0 0 1 178776
-0.002154 -0.001189 0.121456 -0.081413 0.740163 -0.682538 -0.036848 1 0 0 0 0 0 1 179774
-0.002147 -0.001191 0.121451 -0.022501 0.728785 -0.781563 -0.036879 1 0 0 0 0 0 1 180772
-0.002144 -0.001192 0.121450 0.028288 0.717810 -0.828617 -0.036911 1 0 0 0 0 0 1 181772
-0.002142 -0.001192 0.121449 0.055544 0.711890 -0.846756 -0.036942 1 0 0 0 0 0 1 182774
-0.002141 -0.001193 0.121449 0.069303 0.709094 -0.853694 -0.036973 1 0 0 0 0 0 1 183774
-0.002141 -0.001193 0.121449 0.076192 0.707960 -0.856612 -0.037005 1 0 0 0 0 0 1 184775
-0.002140 -0.001193 0.121449 0.079649 0.707680 -0.858105 -0.037036 1 0 0 0 0 0 1 185779
-0.002140 -0.001193 0.121449 0.081396 0.707836 -0.859098 -0.037067 1 0 0 0 0 0 1 186778
-0.002140 -0.001193 0.121449 0.082316 0.708202 -0.859920 -0.037098 1 0 0 0 0 0 1 187776
-0.002140 -0.001193 0.121449 0.082814 0.708691 -0.860668 -0.037129 1 0 0 0 0 0 1 188772
-0.002146 -0.001174 0.121439 0.156717 0.456752 -0.721785 -0.037161 1 0 0 0 0 0 1 189772
-0.002148 -0.001165 0.121435 0.131407 0.549075 -0.793741 -0.037192 1 0 0 0 0 0 1 190773
-0.002150 -0.001160 0.121434 0.111926 0.616871 -0.831451 -0.037223 1 0 0 0 0 0 1 191771
-0.002163 -0.001172 0.121422 0.275717 0.838939 -0.697379 -0.037254 1 0 0 0 0 0 1 192772
-0.002170 -0.001177 0.121418 0.208519 0.791115 -0.779164 -0.037286 1 0 0 0 0 0 1 193776
-0.002174 -0.001180 0.121417 0.159340 0.751176 -0.821112 -0.037317 1 0 0 0 0 0 1 194775
-0.002175 -0.001182 0.121416 0.132992 0.729714 -0.837541 -0.037348 1 0 0 0 0 0 1 195774
-0.002176 -0.001183 0.121416 0.119579 0.719043 -0.843894 -0.037379 1 0 0 0 0 0 1 196773
-0.002177 -0.001183 0.121416 0.112856 0.713974 -0.846577 -0.037411 1 0 0 0 0 0 1 197771
-0.002177 -0.001183 0.121416 0.109529 0.711711 -0.847990 -0.037442 1 0 0 0 0 0 1 198775
-0.002177 -0.001183 0.121416 0.107898 0.710875 -0.848932 -0.037473 1 0 0 0 0 0 1 199770
-0.002177 -0.001183 0.121416 0.107126 0.710757 -0.849733 -0.037505 1 0 0 0 0 0 1 200775
-0.002177 -0.001183 0.121416 0.106776 0.710980 -0.850455 -0.037535 1 0 0 0 0 0 1 201753
-0.002182 -0.001165 0.121406 0.180269 0.458908 -0.711439 -0.037567 1 0 0 0 0 0 1 202773
-0.002185 -0.001155 0.121402 0.154819 0.551073 -0.783392 -0.037598 1 0 0 0 0 0 1 203772
-0.002187 -0.001151 0.121401 0.135266 0.618774 -0.821083 -0.037629 1 0 0 0 0 0 1 204771
-0.002187 -0.001149 0.121401 0.124609 0.654897 -0.835952 -0.037660 1 0 0 0 0 0 1 205765
-0.002201 -0.001161 0.121389 0.293569 0.859308 -0.692657 -0.037692 1 0 0 0 0 0 1 206775
-0.002207 -0.001167 0.121386 0.229196 0.802562 -0.771139 -0.037723 1 0 0 0 0 0 1 207778
-0.002211 -0.001171 0.121384 0.181474 0.758159 -0.811904 -0.037754 1 0 0 0 0 0 1 208771
-0.002212 -0.001172 0.121384 0.155853 0.734467 -0.827914 -0.037786 1 0 0 0 0 0 1 209772
-0.002213 -0.001173 0.121384 0.142828 0.722696 -0.834101 -0.037817 1 0 0 0 0 0 1 210772
-0.002219 -0.001155 0.121373 0.209877 0.464598 -0.696861 -0.037848 1 0 0 0 0 0 1 211771
-0.002222 -0.001146 0.121370 0.181275 0.553635 -0.769505 -0.037879 1 0 0 0 0 0 1 212770
-0.002224 -0.001141 0.121368 0.160142 0.619762 -0.807425 -0.037911 1 0 0 0 0 0 1 213771
-0.002224 -0.001139 0.121368 0.148716 0.655084 -0.822355 -0.037941 1 0 0 0 0 0 1 214755
-0.002225 -0.001138 0.121368 0.142874 0.673188 -0.828152 -0.037973 1 0 0 0 0 0 1 215770
-0.002238 -0.001151 0.121357 0.314338 0.868428 -0.681444 -0.038004 1 0 0 0 0 0 1 216771
-0.002244 -0.001158 0.121353 0.251361 0.807154 -0.758762 -0.038035 1 0 0 0 0 0 1 217762
-0.002248 -0.001161 0.121351 0.204351 0.760486 -0.799119 -0.038067 1 0 0 0 0 0 1 218761
-0.002249 -0.001163 0.121351 0.179110 0.735686 -0.814984 -0.038098 1 0 0 0 0 0 1 219768
-0.002250 -0.001163 0.121351 0.166269 0.723331 -0.821098 -0.038129 1 0 0 0 0 0 1 220759
-0.002256 -0.001145 0.121340 0.233377 0.464973 -0.683701 -0.038161 1 0 0 0 0 0 1 221769
-0.002259 -0.001136 0.121337 0.204913 0.553751 -0.756343 -0.038192 1 0 0 0 0 0 1 222760
-0.002261 -0.001132 0.121336 0.183843 0.619780 -0.794267 -0.038223 1 0 0 0 0 0 1 223770
-0.002261 -0.001130 0.121335 0.172438 0.655031 -0.809174 -0.038254 1 0 0 0 0 0 1 224759
-0.002262 -0.001128 0.121335 0.166630 0.673109 -0.814961 -0.038286 1 0 0 0 0 0 1 225770
-0.002262 -0.001128 0.121335 0.163752 0.682420 -0.817426 -0.038317 1 0 0 0 0 0 1 226769
-0.002262 -0.001128 0.121335 0.162354 0.687341 -0.818718 -0.038348 1 0 0 0 0 0 1 227759
-0.002275 -0.001141 0.121324 0.336038 0.876014 -0.670301 -0.038379 1 0 0 0 0 0 1 228768
-0.002281 -0.001148 0.121320 0.274330 0.811499 -0.747066 -0.038410 1 0 0 0 0 0 1 229759
-0.002285 -0.001151 0.121319 0.227975 0.763239 -0.787219 -0.038442 1 0 0 0 0 0 1 230769
-0.002286 -0.001153 0.121318 0.203055 0.737616 -0.802975 -0.038473 1 0 0 0 0 0 1 231758
-0.002287 -0.001154 0.121318 0.190381 0.724881 -0.809058 -0.038504 1 0 0 0 0 0 1 232769
-0.002293 -0.001136 0.121308 0.257551 0.466303 -0.671505 -0.038535 1 0 0 0 0 0 1 233757
-0.002296 -0.001127 0.121304 0.229203 0.554892 -0.744164 -0.038567 1 0 0 0 0 0 1 234761
-0.002297 -0.001122 0.121303 0.208199 0.620797 -0.782074 -0.038598 1 0 0 0 0 0 1 235771
-0.002298 -0.001120 0.121302 0.196838 0.656006 -0.796976 -0.038629 1 0 0 0 0 0 1 236758
-0.002299 -0.001119 0.121302 0.191051 0.674052 -0.802739 -0.038661 1 0 0 0 0 0 1 237780
-0.002299 -0.001118 0.121302 0.188171 0.683338 -0.805183 -0.038692 1 0 0 0 0 0 1 238769
-0.002299 -0.001118 0.121302 0.186816 0.688275 -0.806481 -0.038724 1 0 0 0 0 0 1 239792
-0.002299 -0.001118 0.121302 0.186187 0.690997 -0.807343 -0.038754 1 0 0 0 0 0 1 240771
-0.002299 -0.001118 0.121302 0.185954 0.692639 -0.808072 -0.038786 1 0 0 0 0 0 1 241776
-0.002299 -0.001118 0.121302 0.185905 0.693747 -0.808740 -0.038817 1 0 0 0 0 0 1 242764
-0.002312 -0.001132 0.121291 0.360279 0.880514 -0.659945 -0.038848 1 0 0 0 0 0 1 243763
-0.002318 -0.001138 0.121287 0.299044 0.815126 -0.736635 -0.038879 1 0 0 0 0 0 1 244767
-0.002322 -0.001142 0.121286 0.252900 0.766432 -0.776751 -0.038911 1 0 0 0 0 0 1 245769
-0.002323 -0.001144 0.121286 0.228111 0.740594 -0.792495 -0.038942 1 0 0 0 0 0 1 246776
-0.002329 -0.001126 0.121275 0.288985 0.475272 -0.658292 -0.038973 1 0 0 0 0 0 1 247772
-0.002333 -0.001117 0.121271 0.257531 0.560361 -0.732179 -0.039004 1 0 0 0 0 0 1 248770
-0.002315 -0.001117 0.121260 -0.024806 0.684801 -0.635531 -0.039036 1 0 0 0 0 0 1 249772
-0.002307 -0.001117 0.121256 0.057417 0.698096 -0.719223 -0.039067 1 0 0 0 0 0 1 250775
-0.002302 -0.001117 0.121255 0.120103 0.699680 -0.760646 -0.039098 1 0 0 0 0 0 1 251771
-0.002300 -0.001117 0.121254 0.153400 0.700078 -0.776728 -0.039129 1 0 0 0 0 0 1 252770
-0.002299 -0.001117 0.121254 0.170199 0.700429 -0.782875 -0.039161 1 0 0 0 0 0 1 253770
-0.002299 -0.001117 0.121254 0.178661 0.700854 -0.785435 -0.039191 1 0 0 0 0 0 1 254754
-0.002298 -0.001117 0.121254 0.182944 0.701332 -0.786744 -0.039223 1 0 0 0 0 0 1 255752
-0.002298 -0.001117 0.121254 0.185162 0.701863 -0.787626 -0.039254 1 0 0 0 0 0 1 256770
-0.002298 -0.001117 0.121254 0.186328 0.702403 -0.788337 -0.039286 1 0 0 0 0 0 1 257774
-0.002304 -0.001099 0.121244 0.260477 0.450499 -0.648606 -0.039317 1 0 0 0 0 0 1 258776
-0.002306 -0.001090 0.121240 0.235696 0.542203 -0.720584 -0.039348 1 0 0 0 0 0 1 259756
-0.002308 -0.001085 0.121239 0.216511 0.609654 -0.758271 -0.039380 1 0 0 0 0 0 1 260774
-0.002308 -0.001083 0.121239 0.206047 0.645634 -0.773051 -0.039411 1 0 0 0 0 0 1 261768
-0.002309 -0.001082 0.121238 0.200711 0.664049 -0.778759 -0.039442 1 0 0 0 0 0 1 262773
-0.002309 -0.001081 0.121238 0.198070 0.673514 -0.781164 -0.039473 1 0 0 0 0 0 1 263770
-0.002309 -0.001081 0.121238 0.196813 0.678526 -0.782412 -0.039504 1 0 0 0 0 0 1 264770
-0.002309 -0.001081 0.121238 0.196264 0.681283 -0.783254 -0.039536 1 0 0 0 0 0 1 265769
-0.002309 -0.001081 0.121238 0.196055 0.682934 -0.783942 -0.039567 1 0 0 0 0 0 1 266771
-0.002322 -0.001094 0.121227 0.370411 0.870090 -0.635045 -0.039598 1 0 0 0 0 0 1 267767
-0.002328 -0.001101 0.121224 0.309252 0.804909 -0.711666 -0.039629 1 0 0 0 0 0 1 268770
-0.002313 -0.001109 0.121212 0.003336 0.816639 -0.616604 -0.039660 1 0 0 0 0 0 1 269751
-0.002310 -0.001094 0.121198 0.146248 0.517419 -0.560458 -0.039692 1 0 0 0 0 0 1 270772
-0.002309 -0.001087 0.121193 0.177323 0.579659 -0.673492 -0.039723 1 0 0 0 0 0 1 271768
-0.002309 -0.001084 0.121191 0.187892 0.631635 -0.726659 -0.039754 1 0 0 0 0 0 1 272770
-0.002308 -0.001082 0.121191 0.192429 0.659763 -0.746967 -0.039786 1 0 0 0 0 0 1 273773
-0.002308 -0.001081 0.121191 0.194542 0.674210 -0.754575 -0.039816 1 0 0 0 0 0 1 274751
-0.002308 -0.001081 0.121190 0.195616 0.681699 -0.757644 -0.039848 1 0 0 0 0 0 1 275769
-0.002308 -0.001080 0.121190 0.196223 0.685711 -0.759106 -0.039879 1 0 0 0 0 0 1 276767
-0.002289 -0.001085 0.121181 -0.063231 0.748328 -0.624819 -0.039911 1 0 0 0 0 0 1 277770
-0.002280 -0.001087 0.121177 0.031188 0.728762 -0.694199 -0.039944 1 0 0 0 0 0 1 278839
-0.002275 -0.001088 0.121176 0.100129 0.713753 -0.730461 -0.039975 1 0 0 0 0 0 1 279834
-0.002278 -0.001070 0.121165 0.210064 0.453439 -0.604108 -0.040006 1 0 0 0 0 0 1 280836
-0.002280 -0.001061 0.121161 0.203341 0.540601 -0.680973 -0.040037 1 0 0 0 0 0 1 281824
-0.002293 -0.001070 0.121149 0.367570 0.791836 -0.570797 -0.040069 1 0 0 0 0 0 1 282840
-0.002300 -0.001075 0.121145 0.300417 0.760674 -0.662067 -0.040099 1 0 0 0 0 0 1 283804
-0.002304 -0.001077 0.121143 0.251180 0.729265 -0.707329 -0.040130 1 0 0 0 0 0 1 284805
-0.002305 -0.001078 0.121143 0.224746 0.712062 -0.724817 -0.040162 1 0 0 0 0 0 1 285803
-0.002306 -0.001079 0.121143 0.211339 0.703499 -0.731426 -0.040193 1 0 0 0 0 0 1 286803
-0.002288 -0.001084 0.121133 -0.055168 0.759792 -0.598875 -0.040224 1 0 0 0 0 0 1 287803
-0.002279 -0.001086 0.121129 0.035598 0.737051 -0.668840 -0.040255 1 0 0 0 0 0 1 288803
-0.002274 -0.001087 0.121128 0.102716 0.720485 -0.705313 -0.040287 1 0 0 0 0 0 1 289828
-0.002272 -0.001088 0.121127 0.138259 0.711792 -0.719605 -0.040319 1 0 0 0 0 0 1 290836
-0.002271 -0.001088 0.121127 0.156197 0.707590 -0.725065 -0.040350 1 0 0 0 0 0 1 291817
-0.002275 -0.001070 0.121117 0.238700 0.453329 -0.586703 -0.040381 1 0 0 0 0 0 1 292833
-0.002278 -0.001061 0.121113 0.218144 0.543539 -0.659262 -0.040413 1 0 0 0 0 0 1 293831
-0.002279 -0.001056 0.121112 0.201071 0.610196 -0.697067 -0.040444 1 0 0 0 0 0 1 294829
-0.002280 -0.001054 0.121112 0.191664 0.645768 -0.711849 -0.040474 1 0 0 0 0 0 1 295811
-0.002293 -0.001067 0.121100 0.361296 0.850110 -0.567911 -0.040506 1 0 0 0 0 0 1 296826
-0.002300 -0.001073 0.121097 0.297806 0.793584 -0.646182 -0.040537 1 0 0 0 0 0 1 297811
-0.002303 -0.001076 0.121095 0.250559 0.749322 -0.686700 -0.040567 1 0 0 0 0 0 1 298768
-0.002286 -0.001082 0.121085 -0.034619 0.786043 -0.567190 -0.040598 1 0 0 0 0 0 1 299761
-0.002277 -0.001085 0.121081 0.046468 0.753328 -0.641869 -0.040629 1 0 0 0 0 0 1 300769
-0.002273 -0.001087 0.121080 0.108670 0.731717 -0.679956 -0.040660 1 0 0 0 0 0 1 301757
-0.002271 -0.001087 0.121080 0.141737 0.720513 -0.694787 -0.040692 1 0 0 0 0 0 1 302768
-0.002270 -0.001088 0.121079 0.158436 0.715060 -0.700445 -0.040723 1 0 0 0 0 0 1 303756
-0.002274 -0.001069 0.121069 0.240316 0.460149 -0.562054 -0.040754 1 0 0 0 0 0 1 304767
-0.002277 -0.001060 0.121065 0.219476 0.549953 -0.634605 -0.040785 1 0 0 0 0 0 1 305757
-0.002278 -0.001056 0.121064 0.202267 0.616402 -0.672386 -0.040817 1 0 0 0 0 0 1 306769
-0.002292 -0.001067 0.121053 0.367227 0.837993 -0.537488 -0.040848 1 0 0 0 0 0 1 307757
-0.002298 -0.001073 0.121049 0.301345 0.790332 -0.619035 -0.040879 1 0 0 0 0 0 1 308768
-0.002302 -0.001076 0.121047 0.252877 0.750522 -0.660726 -0.040910 1 0 0 0 0 0 1 309758
-0.002304 -0.001077 0.121047 0.226882 0.729123 -0.676916 -0.040942 1 0 0 0 0 0 1 310759
-0.002285 -0.001082 0.121037 -0.046133 0.778819 -0.547644 -0.040973 1 0 0 0 0 0 1 311768
-0.002276 -0.001085 0.121033 0.041156 0.752779 -0.618788 -0.041004 1 0 0 0 0 0 1 312757
-0.002272 -0.001086 0.121032 0.106503 0.734564 -0.655630 -0.041036 1 0 0 0 0 0 1 313767
-0.002270 -0.001087 0.121032 0.141138 0.725032 -0.669998 -0.041067 1 0 0 0 0 0 1 314757
-0.002269 -0.001087 0.121031 0.158645 0.720449 -0.675483 -0.041098 1 0 0 0 0 0 1 315778
-0.002268 -0.001088 0.121031 0.167432 0.718398 -0.677733 -0.041130 1 0 0 0 0 0 1 316778
-0.002268 -0.001088 0.121031 0.171890 0.717626 -0.678858 -0.041161 1 0 0 0 0 0 1 317767
-0.002268 -0.001088 0.121031 0.174183 0.717506 -0.679584 -0.041191 1 0 0 0 0 0 1 318754
-0.002268 -0.001088 0.121031 0.175377 0.717727 -0.680182 -0.041223 1 0 0 0 0 0 1 319767
-0.002268 -0.001088 0.121031 0.176049 0.718104 -0.680710 -0.041254 1 0 0 0 0 0 1 320750
-0.002268 -0.001088 0.121031 0.176454 0.718573 -0.681247 -0.041286 1 0 0 0 0 0 1 321773
-0.002268 -0.001088 0.121031 0.176725 0.719082 -0.681767 -0.041317 1 0 0 0 0 0 1 322773
-0.002280 -0.001101 0.121020 0.351419 0.905721 -0.532474 -0.041348 1 0 0 0 0 0 1 323767
-0.002287 -0.001108 0.121017 0.290598 0.840559 -0.608911 -0.041380 1 0 0 0 0 0 1 324775
-0.002290 -0.001112 0.121015 0.244724 0.791995 -0.648787 -0.041410 1 0 0 0 0 0 1 325764
-0.002292 -0.001113 0.121015 0.220053 0.766260 -0.664349 -0.041442 1 0 0 0 0 0 1 326778
-0.002293 -0.001114 0.121015 0.207511 0.753409 -0.670241 -0.041473 1 0 0 0 0 0 1 327768
-0.002293 -0.001115 0.121014 0.201258 0.747259 -0.672645 -0.041504 1 0 0 0 0 0 1 328773
-0.002293 -0.001115 0.121014 0.198184 0.744431 -0.673816 -0.041536 1 0 0 0 0 0 1 329768
-0.002293 -0.001115 0.121014 0.196727 0.743279 -0.674559 -0.041567 1 0 0 0 0 0 1 330766
-0.002293 -0.001115 0.121014 0.196058 0.743006 -0.675138 -0.041598 1 0 0 0 0 0 1 331768
-0.002293 -0.001115 0.121014 0.195792 0.743146 -0.675680 -0.041629 1 0 0 0 0 0 1 332768
-0.002293 -0.001115 0.121014 0.195741 0.743481 -0.676191 -0.041661 1 0 0 0 0 0 1 333768
-0.002293 -0.001115 0.121014 0.195791 0.743932 -0.676705 -0.041692 1 0 0 0 0 0 1 334761
-0.002274 -0.001119 0.121005 -0.064045 0.804786 -0.541628 -0.041723 1 0 0 0 0 0 1 335775
-0.002265 -0.001122 0.121001 0.029795 0.784453 -0.610784 -0.041755 1 0 0 0 0 0 1 336774
-0.002273 -0.001136 0.120989 0.272921 0.955190 -0.496937 -0.041786 1 0 0 0 0 0 1 337774
-0.002277 -0.001144 0.120985 0.248295 0.881522 -0.587003 -0.041817 1 0 0 0 0 0 1 338768
-0.002279 -0.001148 0.120983 0.220628 0.828611 -0.631750 -0.041848 1 0 0 0 0 0 1 339769
-0.002280 -0.001150 0.120983 0.205034 0.800661 -0.649008 -0.041879 1 0 0 0 0 0 1 340768
-0.002281 -0.001150 0.120982 0.197032 0.786739 -0.655484 -0.041911 1 0 0 0 0 0 1 341766
-0.002281 -0.001151 0.120982 0.193025 0.780016 -0.658080 -0.041942 1 0 0 0 0 0 1 342769
-0.002281 -0.001151 0.120982 0.191076 0.776925 -0.659311 -0.041973 1 0 0 0 0 0 1 343770
-0.002281 -0.001151 0.120982 0.190169 0.775656 -0.660043 -0.042004 1 0 0 0 0 0 1 344751
-0.002281 -0.001151 0.120982 0.189788 0.775333 -0.660643 -0.042036 1 0 0 0 0 0 1 345771
-0.002281 -0.001151 0.120982 0.189658 0.775444 -0.661168 -0.042067 1 0 0 0 0 0 1 346769
-0.002281 -0.001151 0.120982 0.189666 0.775790 -0.661661 -0.042098 1 0 0 0 0 0 1 347767
-0.002281 -0.001151 0.120982 0.189739 0.776258 -0.662155 -0.042129 1 0 0 0 0 0 1 348767
-0.002262 -0.001156 0.120972 -0.070095 0.837091 -0.526903 -0.042161 1 0 0 0 0 0 1 349767
-0.002253 -0.001158 0.120969 0.023635 0.816813 -0.596081 -0.042192 1 0 0 0 0 0 1 350772
-0.002248 -0.001159 0.120968 0.092167 0.801478 -0.632187 -0.042222 1 0 0 0 0 0 1 351747
-0.002246 -0.001160 0.120967 0.128441 0.793441 -0.646291 -0.042254 1 0 0 0 0 0 1 352767
-0.002245 -0.001160 0.120967 0.146734 0.789594 -0.651651 -0.042286 1 0 0 0 0 0 1 353767
-0.002244 -0.001160 0.120967 0.155912 0.787917 -0.653842 -0.042316 1 0 0 0 0 0 1 354750
-0.002244 -0.001160 0.120967 0.160572 0.787374 -0.654932 -0.042348 1 0 0 0 0 0 1 355760
-0.002244 -0.001160 0.120967 0.162941 0.787395 -0.655635 -0.042379 1 0 0 0 0 0 1 356770
-0.002244 -0.001160 0.120967 0.164201 0.787689 -0.656179 -0.042411 1 0 0 0 0 0 1 357773
-0.002244 -0.001160 0.120967 0.164876 0.788120 -0.656693 -0.042442 1 0 0 0 0 0 1 358768
-0.002244 -0.001160 0.120967 0.165284 0.788630 -0.657192 -0.042473 1 0 0 0 0 0 1 359767
-0.002244 -0.001160 0.120967 0.165551 0.789184 -0.657673 -0.042504 1 0 0 0 0 0 1 360765
-0.002244 -0.001160 0.120967 0.165735 0.789741 -0.658157 -0.042536 1 0 0 0 0 0 1 361767
-0.002244 -0.001160 0.120967 0.165894 0.790302 -0.658631 -0.042566 1 0 0 0 0 0 1 362751
-0.002244 -0.001160 0.120967 0.166032 0.790888 -0.659129 -0.042598 1 0 0 0 0 0 1 363767
-0.002244 -0.001160 0.120967 0.166156 0.791445 -0.659598 -0.042629 1 0 0 0 0 0 1 364749
-0.002244 -0.001160 0.120967 0.166286 0.792032 -0.660073 -0.042660 1 0 0 0 0 0 1 365747
-0.002244 -0.001160 0.120967 0.166412 0.792629 -0.660589 -0.042692 1 0 0 0 0 0 1 366775
-0.002244 -0.001160 0.120967 0.166533 0.793207 -0.661053 -0.042723 1 0 0 0 0 0 1 367771
-0.002244 -0.001160 0.120967 0.166658 0.793774 -0.661545 -0.042754 1 0 0 0 0 0 1 368767
-0.002244 -0.001160 0.120967 0.166787 0.794355 -0.662018 -0.042785 1 0 0 0 0 0 1 369757
-0.002244 -0.001160 0.120967 0.166907 0.794978 -0.662547 -0.042819 1 0 0 0 0 0 1 370824
-0.002244 -0.001160 0.120967 0.167027 0.795561 -0.663014 -0.042850 1 0 0 0 0 0 1 371828
-0.002244 -0.001160 0.120967 0.167152 0.796128 -0.663508 -0.042881 1 0 0 0 0 0 1 372825
-0.002244 -0.001160 0.120967 0.167283 0.796717 -0.663987 -0.042912 1 0 0 0 0 0 1 373828
-0.002244 -0.001160 0.120967 0.167390 0.797310 -0.664468 -0.042944 1 0 0 0 0 0 1 374824
-0.002244 -0.001160 0.120967 0.167518 0.797871 -0.664960 -0.042975 1 0 0 0 0 0 1 375828
-0.002244 -0.001160 0.120967 0.167648 0.798455 -0.665436 -0.043006 1 0 0 0 0 0 1 376824
-0.002244 -0.001160 0.120967 0.167760 0.799039 -0.665932 -0.043037 1 0 0 0 0 0 1 377824
-0.002244 -0.001160 0.120967 0.167880 0.799622 -0.666399 -0.043069 1 0 0 0 0 0 1 378827
-0.002244 -0.001160 0.120967 0.168005 0.800189 -0.666892 -0.043100 1 0 0 0 0 0 1 379825
-0.002244 -0.001160 0.120967 0.168133 0.800766 -0.667362 -0.043131 1 0 0 0 0 0 1 380807
-0.002244 -0.001160 0.120967 0.168243 0.801372 -0.667853 -0.043162 1 0 0 0 0 0 1 381825
-0.002244 -0.001160 0.120967 0.168362 0.801890 -0.668310 -0.043191 1 0 0 0 0 0 1 382755
-0.002244 -0.001160 0.120967 0.168494 0.802483 -0.668792 -0.043223 1 0 0 0 0 0 1 383765
-0.002244 -0.001160 0.120967 0.168604 0.803061 -0.669283 -0.043254 1 0 0 0 0 0 1 384755
-0.002244 -0.001160 0.120967 0.168725 0.803647 -0.669754 -0.043286 1 0 0 0 0 0 1 385765
-0.002244 -0.001160 0.120967 0.168849 0.804210 -0.670243 -0.043316 1 0 0 0 0 0 1 386755
-0.002244 -0.001160 0.120967 0.168981 0.804803 -0.670726 -0.043348 1 0 0 0 0 0 1 387765
-0.002244 -0.001160 0.120967 0.169079 0.805384 -0.671211 -0.043379 1 0 0 0 0 0 1 388755
-0.002244 -0.001160 0.120967 0.169223 0.805965 -0.671693 -0.043410 1 0 0 0 0 0 1 389765
-0.002244 -0.001160 0.120967 0.169346 0.806539 -0.672171 -0.043441 1 0 0 0 0 0 1 390755
-0.002244 -0.001160 0.120967 0.169446 0.807130 -0.672666 -0.043473 1 0 0 0 0 0 1 391764
-0.002225 -0.001165 0.120957 -0.090632 0.868083 -0.537051 -0.043504 1 0 0 0 0 0 1 392755
-0.002215 -0.001167 0.120954 0.002813 0.847910 -0.606215 -0.043535 1 0 0 0 0 0 1 393757
-0.002211 -0.001168 0.120952 0.071225 0.832645 -0.642333 -0.043567 1 0 0 0 0 0 1 394776
-0.002208 -0.001169 0.120952 0.107402 0.824612 -0.656435 -0.043598 1 0 0 0 0 0 1 395761
-0.002207 -0.001169 0.120952 0.125643 0.820784 -0.661781 -0.043629 1 0 0 0 0 0 1 396772
-0.002206 -0.001169 0.120952 0.134806 0.819120 -0.663965 -0.043660 1 0 0 0 0 0 1 397754
-0.002206 -0.001169 0.120952 0.139430 0.818591 -0.665046 -0.043692 1 0 0 0 0 0 1 398770
-0.002206 -0.001169 0.120952 0.141785 0.818603 -0.665738 -0.043723 1 0 0 0 0 0 1 399761
-0.002206 -0.001169 0.120952 0.143014 0.818906 -0.666271 -0.043754 1 0 0 0 0 0 1 400766
-0.002206 -0.001169 0.120952 0.143681 0.819345 -0.666787 -0.043786 1 0 0 0 0 0 1 401770
-0.002206 -0.001169 0.120952 0.144058 0.819857 -0.667271 -0.043817 1 0 0 0 0 0 1 402762
-0.002206 -0.001169 0.120952 0.144306 0.820419 -0.667745 -0.043848 1 0 0 0 0 0 1 403764
-0.002206 -0.001169 0.120952 0.144481 0.820976 -0.668226 -0.043879 1 0 0 0 0 0 1 404764
-0.002206 -0.001169 0.120952 0.144614 0.821558 -0.668699 -0.043911 1 0 0 0 0 0 1 405772
-0.002206 -0.001169 0.120952 0.144730 0.822136 -0.669178 -0.043942 1 0 0 0 0 0 1 406766
-0.002206 -0.001169 0.120952 0.144848 0.822705 -0.669653 -0.043973 1 0 0 0 0 0 1 407764
-0.002206 -0.001169 0.120952 0.144959 0.823287 -0.670114 -0.044004 1 0 0 0 0 0 1 408748
-0.002206 -0.001169 0.120952 0.145053 0.823886 -0.670612 -0.044036 1 0 0 0 0 0 1 409766
-0.002206 -0.001169 0.120952 0.145166 0.824467 -0.671074 -0.044067 1 0 0 0 0 0 1 410764
-0.002206 -0.001169 0.120952 0.145262 0.825042 -0.671555 -0.044098 1 0 0 0 0 0 1 411763
-0.002206 -0.001169 0.120952 0.145367 0.825637 -0.672024 -0.044129 1 0 0 0 0 0 1 412747
-0.002206 -0.001169 0.120952 0.145469 0.826218 -0.672513 -0.044161 1 0 0 0 0 0 1 413773
-0.002206 -0.001169 0.120952 0.145578 0.826806 -0.672979 -0.044192 1 0 0 0 0 0 1 414767
-0.002206 -0.001169 0.120952 0.145674 0.827385 -0.673462 -0.044223 1 0 0 0 0 0 1 415770
-0.002206 -0.001169 0.120952 0.145781 0.827987 -0.673937 -0.044254 1 0 0 0 0 0 1 416768
-0.002206 -0.001169 0.120952 0.145887 0.828562 -0.674406 -0.044286 1 0 0 0 0 0 1 417766
-0.002206 -0.001169 0.120952 0.145983 0.829136 -0.674887 -0.044317 1 0 0 0 0 0 1 418765
-0.002206 -0.001169 0.120952 0.146101 0.829737 -0.675369 -0.044348 1 0 0 0 0 0 1 419764
-0.002206 -0.001169 0.120952 0.146188 0.830295 -0.675832 -0.044379 1 0 0 0 0 0 1 420746
-0.002206 -0.001169 0.120952 0.146297 0.830887 -0.676300 -0.044410 1 0 0 0 0 0 1 421746
-0.002206 -0.001169 0.120952 0.146395 0.831475 -0.676792 -0.044442 1 0 0 0 0 0 1 422766
-0.002206 -0.001169 0.120952 0.146501 0.832078 -0.677267 -0.044473 1 0 0 0 0 0 1 423765
-0.002206 -0.001169 0.120952 0.146608 0.832653 -0.677736 -0.044504 1 0 0 0 0 0 1 424764
-0.002206 -0.001169 0.120952 0.146703 0.833227 -0.678217 -0.044535 1 0 0 0 0 0 1 425762
-0.002206 -0.001169 0.120952 0.146808 0.833823 -0.678687 -0.044566 1 0 0 0 0 0 1 426749
-0.002206 -0.001169 0.120952 0.146921 0.834399 -0.679180 -0.044598 1 0 0 0 0 0 1 427769
-0.002206 -0.001169 0.120952 0.147021 0.834991 -0.679642 -0.044629 1 0 0 0 0 0 1 428766
-0.002206 -0.001169 0.120952 0.147115 0.835566 -0.680122 -0.044660 1 0 0 0 0 0 1 429764
-0.002206 -0.001169 0.120952 0.147222 0.836172 -0.680600 -0.044692 1 0 0 0 0 0 1 430767
-0.002206 -0.001169 0.120952 0.147329 0.836746 -0.681067 -0.044723 1 0 0 0 0 0 1 431764
-0.002206 -0.001169 0.120952 0.147424 0.837321 -0.681550 -0.044754 1 0 0 0 0 0 1 432764
-0.002206 -0.001169 0.120952 0.147534 0.837913 -0.682019 -0.044785 1 0 0 0 0 0 1 433764
-0.002206 -0.001169 0.120952 0.147625 0.838498 -0.682505 -0.044817 1 0 0 0 0 0 1 434758
-0.002206 -0.001169 0.120952 0.147752 0.839083 -0.682980 -0.044848 1 0 0 0 0 0 1 435768
-0.002206 -0.001169 0.120952 0.147838 0.839663 -0.683457 -0.044879 1 0 0 0 0 0 1 436770
-0.002206 -0.001169 0.120952 0.147943 0.840263 -0.683929 -0.044910 1 0 0 0 0 0 1 437763
-0.002211 -0.001151 0.120942 0.221900 0.587204 -0.543281 -0.044942 1 0 0 0 0 0 1 438766
-0.002214 -0.001142 0.120938 0.197059 0.677976 -0.614786 -0.044973 1 0 0 0 0 0 1 439762
-0.002215 -0.001137 0.120937 0.177852 0.744901 -0.652111 -0.045004 1 0 0 0 0 0 1 440764
-0.002216 -0.001135 0.120936 0.167374 0.780623 -0.666670 -0.045035 1 0 0 0 0 0 1 441745
-0.002217 -0.001134 0.120936 0.162000 0.798920 -0.672171 -0.045066 1 0 0 0 0 0 1 442747
-0.002217 -0.001133 0.120936 0.159337 0.808354 -0.674421 -0.045098 1 0 0 0 0 0 1 443768
-0.002217 -0.001133 0.120936 0.158041 0.813332 -0.675510 -0.045129 1 0 0 0 0 0 1 444763
-0.002217 -0.001133 0.120936 0.157445 0.816120 -0.676192 -0.045160 1 0 0 0 0 0 1 445764
-0.002198 -0.001137 0.120926 -0.103411 0.878291 -0.540304 -0.045192 1 0 0 0 0 0 1 446757
-0.002188 -0.001139 0.120923 -0.010470 0.858694 -0.609421 -0.045223 1 0 0 0 0 0 1 447764
-0.002184 -0.001140 0.120921 0.057682 0.843714 -0.645523 -0.045254 1 0 0 0 0 0 1 448764
-0.002181 -0.001141 0.120921 0.093722 0.835832 -0.659605 -0.045285 1 0 0 0 0 0 1 449752
-0.002180 -0.001141 0.120921 0.111902 0.832065 -0.664936 -0.045317 1 0 0 0 0 0 1 450764
-0.002180 -0.001141 0.120921 0.121010 0.830438 -0.667103 -0.045348 1 0 0 0 0 0 1 451753
-0.002179 -0.001141 0.120921 0.125606 0.829908 -0.668171 -0.045379 1 0 0 0 0 0 1 452762
-0.002179 -0.001141 0.120921 0.127942 0.829908 -0.668829 -0.045410 1 0 0 0 0 0 1 453751
-0.002179 -0.001141 0.120921 0.129160 0.830222 -0.669367 -0.045442 1 0 0 0 0 0 1 454763
-0.002179 -0.001141 0.120921 0.129805 0.830638 -0.669855 -0.045473 1 0 0 0 0 0 1 455763
-0.002185 -0.001123 0.120910 0.204062 0.577456 -0.529043 -0.045504 1 0 0 0 0 0 1 456752
-0.002187 -0.001114 0.120907 0.179370 0.668055 -0.600540 -0.045535 1 0 0 0 0 0 1 457762
-0.002189 -0.001109 0.120906 0.160234 0.734868 -0.637864 -0.045566 1 0 0 0 0 0 1 458752
-0.002170 -0.001111 0.120895 -0.110827 0.831065 -0.515823 -0.045598 1 0 0 0 0 0 1 459762
-0.002161 -0.001112 0.120892 -0.023274 0.828626 -0.589982 -0.045629 1 0 0 0 0 0 1 460762
-0.002157 -0.001113 0.120890 0.042118 0.822203 -0.627836 -0.045660 1 0 0 0 0 0 1 461752
-0.002155 -0.001113 0.120890 0.076763 0.818607 -0.642507 -0.045691 1 0 0 0 0 0 1 462754
-0.002154 -0.001113 0.120890 0.094236 0.816969 -0.648055 -0.045723 1 0 0 0 0 0 1 463762
-0.002153 -0.001114 0.120890 0.102984 0.816402 -0.650270 -0.045754 1 0 0 0 0 0 1 464752
-0.002153 -0.001114 0.120890 0.107398 0.816393 -0.651353 -0.045785 1 0 0 0 0 0 1 465761
-0.002153 -0.001114 0.120890 0.109618 0.816643 -0.652012 -0.045816 1 0 0 0 0 0 1 466755
-0.002153 -0.001114 0.120890 0.110779 0.817079 -0.652545 -0.045848 1 0 0 0 0 0 1 467773
-0.002153 -0.001114 0.120890 0.111396 0.817548 -0.652998 -0.045879 1 0 0 0 0 0 1 468758
-0.002158 -0.001095 0.120879 0.185629 0.564400 -0.512036 -0.045910 1 0 0 0 0 0 1 469758
-0.002161 -0.001086 0.120876 0.160949 0.654872 -0.583547 -0.045942 1 0 0 0 0 0 1 470767
-0.002162 -0.001081 0.120874 0.141807 0.721637 -0.620868 -0.045973 1 0 0 0 0 0 1 471769
-0.002176 -0.001093 0.120863 0.306747 0.944244 -0.484972 -0.046004 1 0 0 0 0 0 1 472759
-0.002182 -0.001098 0.120859 0.240853 0.897351 -0.566034 -0.046036 1 0 0 0 0 0 1 473766
-0.002186 -0.001101 0.120858 0.192401 0.857923 -0.607448 -0.046067 1 0 0 0 0 0 1 474758
-0.002188 -0.001103 0.120857 0.166410 0.836735 -0.623465 -0.046098 1 0 0 0 0 0 1 475765
-0.002169 -0.001108 0.120847 -0.107475 0.886732 -0.492795 -0.046129 1 0 0 0 0 0 1 476769
-0.002160 -0.001111 0.120844 -0.021314 0.861012 -0.563838 -0.046161 1 0 0 0 0 0 1 477772
-0.002156 -0.001112 0.120842 0.043415 0.842964 -0.600569 -0.046192 1 0 0 0 0 0 1 478772
-0.002154 -0.001112 0.120842 0.077714 0.833537 -0.614834 -0.046223 1 0 0 0 0 0 1 479764
-0.002153 -0.001113 0.120842 0.095025 0.828996 -0.620209 -0.046254 1 0 0 0 0 0 1 480763
-0.002152 -0.001113 0.120842 0.103711 0.826970 -0.622365 -0.046285 1 0 0 0 0 0 1 481762
-0.002157 -0.001095 0.120831 0.181971 0.572547 -0.481901 -0.046317 1 0 0 0 0 0 1 482764
-0.002160 -0.001085 0.120828 0.159311 0.662289 -0.553581 -0.046348 1 0 0 0 0 0 1 483761
-0.002161 -0.001081 0.120827 0.141173 0.728653 -0.590937 -0.046379 1 0 0 0 0 0 1 484744
-0.002162 -0.001079 0.120826 0.131238 0.764103 -0.605467 -0.046410 1 0 0 0 0 0 1 485764
-0.002162 -0.001078 0.120826 0.126137 0.782256 -0.610916 -0.046442 1 0 0 0 0 0 1 486772
-0.002162 -0.001077 0.120826 0.123581 0.791582 -0.613112 -0.046473 1 0 0 0 0 0 1 487766
-0.002163 -0.001077 0.120826 0.122334 0.796517 -0.614135 -0.046504 1 0 0 0 0 0 1 488747
-0.002163 -0.001077 0.120826 0.121730 0.799248 -0.614771 -0.046536 1 0 0 0 0 0 1 489767
-0.002163 -0.001076 0.120826 0.121478 0.800888 -0.615254 -0.046566 1 0 0 0 0 0 1 490748
-0.002163 -0.001076 0.120826 0.121396 0.801961 -0.615696 -0.046597 1 0 0 0 0 0 1 491744
-0.002163 -0.001076 0.120826 0.121393 0.802786 -0.616118 -0.046629 1 0 0 0 0 0 1 492762
-0.002163 -0.001076 0.120826 0.121434 0.803462 -0.616539 -0.046661 1 0 0 0 0 0 1 493769
-0.002163 -0.001076 0.120826 0.121487 0.804058 -0.616953 -0.046692 1 0 0 0 0 0 1 494769
-0.002163 -0.001076 0.120826 0.121553 0.804621 -0.617356 -0.046722 1 0 0 0 0 0 1 495745
-0.002163 -0.001076 0.120826 0.121640 0.805191 -0.617775 -0.046754 1 0 0 0 0 0 1 496762
-0.002163 -0.001076 0.120826 0.121706 0.805746 -0.618188 -0.046785 1 0 0 0 0 0 1 497762
-0.002163 -0.001076 0.120826 0.121798 0.806286 -0.618610 -0.046817 1 0 0 0 0 0 1 498768
-0.002163 -0.001076 0.120826 0.121868 0.806823 -0.619015 -0.046848 1 0 0 0 0 0 1 499762
-0.002163 -0.001076 0.120826 0.121948 0.807362 -0.619428 -0.046879 1 0 0 0 0 0 1 500763
-0.002163 -0.001076 0.120826 0.122041 0.807897 -0.619846 -0.046910 1 0 0 0 0 0 1 501762
-0.002163 -0.001076 0.120826 0.122112 0.808439 -0.620255 -0.046942 1 0 0 0 0 0 1 502764
-0.002163 -0.001076 0.120826 0.122204 0.808973 -0.620672 -0.046973 1 0 0 0 0 0 1 503761
-0.002175 -0.001090 0.120815 0.297800 0.996650 -0.470498 -0.047004 1 0 0 0 0 0 1 504762
-0.002182 -0.001097 0.120811 0.237484 0.932164 -0.546418 -0.047035 1 0 0 0 0 0 1 505744
-0.002185 -0.001100 0.120810 0.191869 0.883994 -0.586027 -0.047067 1 0 0 0 0 0 1 506763
-0.002187 -0.001102 0.120809 0.167305 0.858422 -0.601389 -0.047098 1 0 0 0 0 0 1 507756
-0.002188 -0.001103 0.120809 0.154805 0.845689 -0.607153 -0.047129 1 0 0 0 0 0 1 508764
-0.002188 -0.001103 0.120809 0.148553 0.839559 -0.609445 -0.047161 1 0 0 0 0 0 1 509767
-0.002188 -0.001104 0.120809 0.145444 0.836770 -0.610501 -0.047192 1 0 0 0 0 0 1 510761
-0.002188 -0.001104 0.120809 0.143945 0.835628 -0.611138 -0.047223 1 0 0 0 0 0 1 511761
-0.002194 -0.001085 0.120799 0.217148 0.581482 -0.469897 -0.047254 1 0 0 0 0 0 1 512743
-0.002196 -0.001076 0.120795 0.192053 0.671282 -0.541366 -0.047285 1 0 0 0 0 0 1 513761
-0.002198 -0.001072 0.120794 0.172714 0.737674 -0.578641 -0.047317 1 0 0 0 0 0 1 514762
-0.002180 -0.001074 0.120783 -0.098768 0.833737 -0.456313 -0.047348 1 0 0 0 0 0 1 515763
-0.002171 -0.001075 0.120780 -0.011582 0.831226 -0.530317 -0.047379 1 0 0 0 0 0 1 516761
-0.002166 -0.001075 0.120779 0.053593 0.824796 -0.568068 -0.047410 1 0 0 0 0 0 1 517760
-0.002164 -0.001076 0.120778 0.088132 0.821172 -0.582662 -0.047442 1 0 0 0 0 0 1 518763
-0.002163 -0.001076 0.120778 0.105561 0.819512 -0.588122 -0.047473 1 0 0 0 0 0 1 519757
-0.002162 -0.001076 0.120778 0.114296 0.818920 -0.590292 -0.047504 1 0 0 0 0 0 1 520752
-0.002162 -0.001076 0.120778 0.118680 0.818897 -0.591305 -0.047535 1 0 0 0 0 0 1 521761
-0.002162 -0.001076 0.120778 0.120913 0.819145 -0.591912 -0.047566 1 0 0 0 0 0 1 522751
-0.002162 -0.001076 0.120778 0.122072 0.819540 -0.592385 -0.047598 1 0 0 0 0 0 1 523760
-0.002162 -0.001076 0.120778 0.122689 0.820002 -0.592791 -0.047629 1 0 0 0 0 0 1 524749
-0.002162 -0.001076 0.120778 0.123039 0.820496 -0.593200 -0.047660 1 0 0 0 0 0 1 525760
-0.002162 -0.001076 0.120778 0.123250 0.821009 -0.593578 -0.047691 1 0 0 0 0 0 1 526752
-0.002162 -0.001076 0.120778 0.123402 0.821620 -0.594019 -0.047726 1 0 0 0 0 0 1 527876
-0.002162 -0.001076 0.120778 0.123512 0.822089 -0.594363 -0.047754 1 0 0 0 0 0 1 528761
-0.002162 -0.001076 0.120778 0.123607 0.822617 -0.594753 -0.047785 1 0 0 0 0 0 1 529749
-0.002162 -0.001076 0.120778 0.123723 0.823223 -0.595189 -0.047821 1 0 0 0 0 0 1 530886
-0.002162 -0.001076 0.120778 0.123792 0.823699 -0.595531 -0.047848 1 0 0 0 0 0 1 531751
-0.002162 -0.001076 0.120778 0.123857 0.824226 -0.595919 -0.047879 1 0 0 0 0 0 1 532761
-0.002162 -0.001076 0.120778 0.123955 0.824762 -0.596302 -0.047910 1 0 0 0 0 0 1 533749
-0.002162 -0.001076 0.120778 0.124035 0.825318 -0.596702 -0.047942 1 0 0 0 0 0 1 534761
-0.002162 -0.001076 0.120778 0.124129 0.825907 -0.597129 -0.047976 1 0 0 0 0 0 1 535875
-0.002162 -0.001076 0.120778 0.124200 0.826458 -0.597539 -0.048008 1 0 0 0 0 0 1 536895
-0.002162 -0.001076 0.120778 0.124267 0.826919 -0.597854 -0.048035 1 0 0 0 0 0 1 537751
-0.002162 -0.001076 0.120778 0.124371 0.827526 -0.598299 -0.048071 1 0 0 0 0 0 1 538886
-0.002162 -0.001076 0.120778 0.124431 0.827996 -0.598651 -0.048098 1 0 0 0 0 0 1 539754
-0.002162 -0.001076 0.120778 0.124523 0.828536 -0.599031 -0.048129 1 0 0 0 0 0 1 540763
-0.002162 -0.001076 0.120778 0.124612 0.829155 -0.599476 -0.048164 1 0 0 0 0 0 1 541892
-0.002162 -0.001076 0.120778 0.124695 0.829676 -0.599854 -0.048195 1 0 0 0 0 0 1 542880
-0.002162 -0.001076 0.120778 0.124747 0.830142 -0.600196 -0.048223 1 0 0 0 0 0 1 543759
-0.002162 -0.001076 0.120778 0.124842 0.830700 -0.600593 -0.048254 1 0 0 0 0 0 1 544766
-0.002162 -0.001076 0.120778 0.124938 0.831296 -0.601026 -0.048289 1 0 0 0 0 0 1 545892
-0.002162 -0.001076 0.120778 0.125007 0.831830 -0.601423 -0.048320 1 0 0 0 0 0 1 546880
-0.002162 -0.001076 0.120778 0.125098 0.832359 -0.601796 -0.048351 1 0 0 0 0 0 1 547869
-0.002162 -0.001076 0.120778 0.125172 0.832932 -0.602200 -0.048384 1 0 0 0 0 0 1 548930
-0.002162 -0.001076 0.120778 0.125257 0.833456 -0.602584 -0.048414 1 0 0 0 0 0 1 549887
-0.002162 -0.001076 0.120778 0.125324 0.833905 -0.602925 -0.048442 1 0 0 0 0 0 1 550758
-0.002162 -0.001076 0.120778 0.125410 0.834468 -0.603318 -0.048473 1 0 0 0 0 0 1 551769
-0.002162 -0.001076 0.120778 0.125504 0.835060 -0.603747 -0.048508 1 0 0 0 0 0 1 552888
-0.002162 -0.001076 0.120778 0.125567 0.835520 -0.604093 -0.048535 1 0 0 0 0 0 1 553761
-0.002167 -0.001057 0.120768 0.199663 0.582036 -0.462515 -0.048571 1 0 0 0 0 0 1 554889
-0.002170 -0.001048 0.120764 0.175004 0.671899 -0.533867 -0.048598 1 0 0 0 0 0 1 555760
-0.002171 -0.001044 0.120763 0.155902 0.738418 -0.571147 -0.048632 1 0 0 0 0 0 1 556866
-0.002172 -0.001041 0.120762 0.145458 0.773840 -0.585565 -0.048660 1 0 0 0 0 0 1 557760
-0.002172 -0.001040 0.120762 0.140119 0.792049 -0.591021 -0.048696 1 0 0 0 0 0 1 558887
-0.002173 -0.001040 0.120762 0.137432 0.801378 -0.593172 -0.048726 1 0 0 0 0 0 1 559868
-0.002173 -0.001039 0.120762 0.136121 0.806245 -0.594135 -0.048754 1 0 0 0 0 0 1 560767
-0.002173 -0.001039 0.120762 0.135522 0.809027 -0.594771 -0.048789 1 0 0 0 0 0 1 561889
-0.002173 -0.001039 0.120762 0.135227 0.810579 -0.595183 -0.048817 1 0 0 0 0 0 1 562762
-0.002173 -0.001039 0.120762 0.135143 0.811642 -0.595581 -0.048848 1 0 0 0 0 0 1 563759
-0.002173 -0.001039 0.120762 0.135153 0.812494 -0.596023 -0.048882 1 0 0 0 0 0 1 564866
-0.002173 -0.001039 0.120762 0.135186 0.813104 -0.596358 -0.048910 1 0 0 0 0 0 1 565759
-0.002173 -0.001039 0.120762 0.135255 0.813679 -0.596744 -0.048942 1 0 0 0 0 0 1 566758
-0.002173 -0.001039 0.120762 0.135341 0.814301 -0.597173 -0.048977 1 0 0 0 0 0 1 567883
-0.002173 -0.001039 0.120762 0.135412 0.814840 -0.597556 -0.049008 1 0 0 0 0 0 1 568887
-0.002173 -0.001039 0.120762 0.135495 0.815353 -0.597932 -0.049039 1 0 0 0 0 0 1 569873
-0.002185 -0.001053 0.120751 0.311453 1.003469 -0.447452 -0.049072 1 0 0 0 0 0 1 570946
-0.002192 -0.001060 0.120747 0.251374 0.939132 -0.523163 -0.049100 1 0 0 0 0 0 1 571818
-0.002195 -0.001063 0.120746 0.205902 0.891114 -0.562714 -0.049134 1 0 0 0 0 0 1 572922
-0.002197 -0.001065 0.120745 0.181398 0.865537 -0.577985 -0.049162 1 0 0 0 0 0 1 573818
-0.002198 -0.001066 0.120745 0.168937 0.852792 -0.583689 -0.049193 1 0 0 0 0 0 1 574796
-0.002198 -0.001066 0.120745 0.162702 0.846697 -0.585949 -0.049225 1 0 0 0 0 0 1 575827
-0.002198 -0.001066 0.120745 0.159624 0.843941 -0.587021 -0.049260 1 0 0 0 0 0 1 576940
-0.002198 -0.001066 0.120745 0.158129 0.842810 -0.587623 -0.049291 1 0 0 0 0 0 1 577949
-0.002198 -0.001066 0.120745 0.157424 0.842514 -0.588080 -0.049323 1 0 0 0 0 0 1 578955
-0.002198 -0.001067 0.120745 0.157105 0.842551 -0.588432 -0.049350 1 0 0 0 0 0 1 579824
-0.002198 -0.001067 0.120745 0.157018 0.842942 -0.588862 -0.049385 1 0 0 0 0 0 1 580951
-0.002198 -0.001067 0.120745 0.157022 0.843376 -0.589226 -0.049416 1 0 0 0 0 0 1 581952
-0.002198 -0.001067 0.120745 0.157074 0.843858 -0.589611 -0.049447 1 0 0 0 0 0 1 582949
-0.002198 -0.001067 0.120745 0.157146 0.844363 -0.589987 -0.049479 1 0 0 0 0 0 1 583951
-0.002198 -0.001067 0.120745 0.157226 0.844872 -0.590350 -0.049510 1 0 0 0 0 0 1 584942
-0.002198 -0.001067 0.120745 0.157325 0.845411 -0.590727 -0.049541 1 0 0 0 0 0 1 585954
-0.002198 -0.001067 0.120745 0.157415 0.845930 -0.591103 -0.049572 1 0 0 0 0 0 1 586944
-0.002198 -0.001067 0.120745 0.157511 0.846451 -0.591468 -0.049603 1 0 0 0 0 0 1 587923
-0.002198 -0.001067 0.120745 0.157618 0.846991 -0.591833 -0.049634 1 0 0 0 0 0 1 588920
-0.002198 -0.001067 0.120745 0.157713 0.847531 -0.592221 -0.049666 1 0 0 0 0 0 1 589945
-0.002198 -0.001067 0.120745 0.157799 0.848065 -0.592588 -0.049697 1 0 0 0 0 0 1 590943
-0.002198 -0.001067 0.120745 0.157913 0.848588 -0.592962 -0.049729 1 0 0 0 0 0 1 591951
-0.002198 -0.001067 0.120745 0.158015 0.849123 -0.593323 -0.049759 1 0 0 0 0 0 1 592920
-0.002198 -0.001067 0.120745 0.158107 0.849650 -0.593702 -0.049790 1 0 0 0 0 0 1 593920
-0.002198 -0.001067 0.120745 0.158209 0.850200 -0.594088 -0.049823 1 0 0 0 0 0 1 594953
-0.002198 -0.001067 0.120745 0.158302 0.850731 -0.594438 -0.049853 1 0 0 0 0 0 1 595927
-0.002198 -0.001067 0.120745 0.158406 0.851262 -0.594828 -0.049885 1 0 0 0 0 0 1 596942
-0.002198 -0.001067 0.120745 0.158507 0.851774 -0.595189 -0.049915 1 0 0 0 0 0 1 597925
-0.002198 -0.001067 0.120745 0.158613 0.852334 -0.595566 -0.049947 1 0 0 0 0 0 1 598941
-0.002198 -0.001067 0.120745 0.158705 0.852863 -0.595947 -0.049979 1 0 0 0 0 0 1 599945
-0.002198 -0.001067 0.120745 0.158804 0.853395 -0.596320 -0.050010 1 0 0 0 0 0 1 600943
-0.002198 -0.001067 0.120745 0.158897 0.853930 -0.596673 -0.050041 1 0 0 0 0 0 1 601926
-0.002198 -0.001067 0.120745 0.159005 0.854450 -0.597057 -0.050072 1 0 0 0 0 0 1 602942
-0.002198 -0.001067 0.120745 0.159100 0.854985 -0.597431 -0.050103 1 0 0 0 0 0 1 603927
-0.002198 -0.001067 0.120745 0.159200 0.855526 -0.597810 -0.050135 1 0 0 0 0 0 1 604941
-0.002198 -0.001067 0.120745 0.159306 0.856060 -0.598170 -0.050166 1 0 0 0 0 0 1 605925
-0.002198 -0.001067 0.120745 0.159400 0.856595 -0.598555 -0.050197 1 0 0 0 0 0 1 606943
-0.002198 -0.001067 0.120745 0.159488 0.857109 -0.598909 -0.050228 1 0 0 0 0 0 1 607925
-0.002198 -0.001067 0.120745 0.159596 0.857659 -0.599300 -0.050260 1 0 0 0 0 0 1 608943
-0.002198 -0.001067 0.120745 0.159703 0.858193 -0.599660 -0.050291 1 0 0 0 0 0 1 609926
-0.002198 -0.001067 0.120745 0.159791 0.858696 -0.600023 -0.050320 1 0 0 0 0 0 1 610883
-0.002198 -0.001067 0.120745 0.159889 0.859229 -0.600397 -0.050352 1 0 0 0 0 0 1 611884
-0.002198 -0.001067 0.120745 0.159987 0.859756 -0.600746 -0.050383 1 0 0 0 0 0 1 612873
-0.002198 -0.001067 0.120745 0.160087 0.860295 -0.601139 -0.050414 1 0 0 0 0 0 1 613883
-0.002198 -0.001067 0.120745 0.160186 0.860823 -0.601511 -0.050445 1 0 0 0 0 0 1 614874
-0.002198 -0.001067 0.120745 0.160294 0.861370 -0.601880 -0.050477 1 0 0 0 0 0 1 615883
-0.002198 -0.001067 0.120745 0.160385 0.861890 -0.602255 -0.050508 1 0 0 0 0 0 1 616872
-0.002198 -0.001067 0.120745 0.160485 0.862428 -0.602632 -0.050539 1 0 0 0 0 0 1 617883
-0.002198 -0.001067 0.120745 0.160582 0.862955 -0.602981 -0.050570 1 0 0 0 0 0 1 618872
-0.002198 -0.001067 0.120745 0.160683 0.863494 -0.603375 -0.050602 1 0 0 0 0 0 1 619882
-0.002198 -0.001067 0.120745 0.160781 0.864022 -0.603746 -0.050633 1 0 0 0 0 0 1 620872
-0.002198 -0.001067 0.120745 0.160881 0.864560 -0.604122 -0.050664 1 0 0 0 0 0 1 621882
-0.002198 -0.001067 0.120745 0.160989 0.865104 -0.604490 -0.050696 1 0 0 0 0 0 1 622886
-0.002198 -0.001067 0.120745 0.161080 0.865622 -0.604863 -0.050726 1 0 0 0 0 0 1 623870
-0.002198 -0.001067 0.120745 0.161172 0.866157 -0.605232 -0.050758 1 0 0 0 0 0 1 624893
-0.002198 -0.001067 0.120745 0.161287 0.866711 -0.605611 -0.050790 1 0 0 0 0 0 1 625900
-0.002198 -0.001067 0.120745 0.161379 0.867233 -0.605988 -0.050821 1 0 0 0 0 0 1 626892
-0.002198 -0.001067 0.120745 0.161477 0.867761 -0.606358 -0.050852 1 0 0 0 0 0 1 627883
-0.002198 -0.001067 0.120745 0.161584 0.868302 -0.606724 -0.050883 1 0 0 0 0 0 1 628882
-0.002198 -0.001067 0.120745 0.161664 0.868829 -0.607095 -0.050914 1 0 0 0 0 0 1 629878
-0.002198 -0.001067 0.120745 0.161776 0.869347 -0.607468 -0.050945 1 0 0 0 0 0 1 630879
-0.002198 -0.001067 0.120745 0.161874 0.869896 -0.607850 -0.050977 1 0 0 0 0 0 1 631889
-0.002198 -0.001067 0.120745 0.161981 0.870435 -0.608215 -0.051008 1 0 0 0 0 0 1 632883
-0.002198 -0.001067 0.120745 0.162074 0.870965 -0.608597 -0.051039 1 0 0 0 0 0 1 633891
-0.002198 -0.001067 0.120745 0.162160 0.871499 -0.608962 -0.051071 1 0 0 0 0 0 1 634888
-0.002198 -0.001067 0.120745 0.162281 0.872024 -0.609325 -0.051102 1 0 0 0 0 0 1 635883
-0.002198 -0.001067 0.120745 0.162371 0.872559 -0.609710 -0.051133 1 0 0 0 0 0 1 636882
-0.002198 -0.001067 0.120745 0.162469 0.873093 -0.610084 -0.051164 1 0 0 0 0 0 1 637883
-0.002198 -0.001067 0.120745 0.162568 0.873627 -0.610458 -0.051195 1 0 0 0 0 0 1 638884
-0.002198 -0.001067 0.120745 0.162676 0.874168 -0.610823 -0.051227 1 0 0 0 0 0 1 639883
-0.002198 -0.001067 0.120745 0.162759 0.874685 -0.611189 -0.051258 1 0 0 0 0 0 1 640883
-0.002198 -0.001067 0.120745 0.162865 0.875227 -0.611575 -0.051289 1 0 0 0 0 0 1 641886
-0.002198 -0.001067 0.120745 0.162974 0.875771 -0.611943 -0.051321 1 0 0 0 0 0 1 642889
-0.002198 -0.001067 0.120745 0.163064 0.876286 -0.612314 -0.051351 1 0 0 0 0 0 1 643868
-0.002198 -0.001067 0.120745 0.163165 0.876829 -0.612695 -0.051383 1 0 0 0 0 0 1 644888
-0.002198 -0.001067 0.120745 0.163259 0.877371 -0.613052 -0.051414 1 0 0 0 0 0 1 645882
-0.002198 -0.001067 0.120745 0.163368 0.877927 -0.613460 -0.051447 1 0 0 0 0 0 1 646945
-0.002198 -0.001067 0.120745 0.163471 0.878446 -0.613826 -0.051479 1 0 0 0 0 0 1 647942
-0.002198 -0.001067 0.120745 0.163567 0.878989 -0.614205 -0.051510 1 0 0 0 0 0 1 648942
-0.002198 -0.001067 0.120745 0.163674 0.879531 -0.614571 -0.051541 1 0 0 0 0 0 1 649940
-0.002198 -0.001067 0.120745 0.163766 0.880059 -0.614951 -0.051572 1 0 0 0 0 0 1 650943
-0.002198 -0.001067 0.120745 0.163853 0.880568 -0.615301 -0.051603 1 0 0 0 0 0 1 651917
-0.002198 -0.001067 0.120745 0.163962 0.881123 -0.615695 -0.051635 1 0 0 0 0 0 1 652943
-0.002198 -0.001067 0.120745 0.164068 0.881651 -0.616052 -0.051665 1 0 0 0 0 0 1 653916
-0.002198 -0.001067 0.120745 0.164160 0.882178 -0.616432 -0.051697 1 0 0 0 0 0 1 654918
-0.002198 -0.001067 0.120745 0.164259 0.882711 -0.616805 -0.051728 1 0 0 0 0 0 1 655918
-0.002198 -0.001067 0.120745 0.164354 0.883256 -0.617165 -0.051759 1 0 0 0 0 0 1 656918
-0.002198 -0.001067 0.120745 0.164461 0.883773 -0.617546 -0.051791 1 0 0 0 0 0 1 657929
-0.002198 -0.001067 0.120745 0.164560 0.884326 -0.617933 -0.051822 1 0 0 0 0 0 1 658949
-0.002204 -0.001048 0.120735 0.238892 0.629880 -0.475667 -0.051853 1 0 0 0 0 0 1 659915
-0.002207 -0.001039 0.120731 0.214432 0.719287 -0.546902 -0.051884 1 0 0 0 0 0 1 660919
-0.002208 -0.001034 0.120730 0.195425 0.785484 -0.584097 -0.051916 1 0 0 0 0 0 1 661948
-0.002209 -0.001032 0.120730 0.185065 0.820824 -0.598518 -0.051948 1 0 0 0 0 0 1 662961
-0.002209 -0.001031 0.120729 0.179759 0.838909 -0.603900 -0.051979 1 0 0 0 0 0 1 663949
-0.002209 -0.001030 0.120729 0.177095 0.848200 -0.606027 -0.052010 1 0 0 0 0 0 1 664943
-0.002209 -0.001030 0.120729 0.175813 0.853111 -0.607019 -0.052041 1 0 0 0 0 0 1 665946
-0.002209 -0.001030 0.120729 0.175215 0.855806 -0.607598 -0.052072 1 0 0 0 0 0 1 666941
-0.002209 -0.001030 0.120729 0.174962 0.857416 -0.608032 -0.052104 1 0 0 0 0 0 1 667948
-0.002209 -0.001030 0.120729 0.174886 0.858474 -0.608426 -0.052135 1 0 0 0 0 0 1 668945
-0.002209 -0.001030 0.120729 0.174913 0.859249 -0.608788 -0.052165 1 0 0 0 0 0 1 669917
-0.002209 -0.001030 0.120729 0.174966 0.859898 -0.609153 -0.052196 1 0 0 0 0 0 1 670915
-0.002209 -0.001030 0.120729 0.175058 0.860490 -0.609524 -0.052228 1 0 0 0 0 0 1 671918
-0.002209 -0.001030 0.120729 0.175147 0.861022 -0.609888 -0.052259 1 0 0 0 0 0 1 672914
-0.002209 -0.001030 0.120729 0.175243 0.861561 -0.610247 -0.052290 1 0 0 0 0 0 1 673916
-0.002209 -0.001030 0.120729 0.175348 0.862106 -0.610630 -0.052322 1 0 0 0 0 0 1 674949
-0.002209 -0.001030 0.120729 0.175448 0.862603 -0.610982 -0.052353 1 0 0 0 0 0 1 675913
-0.002209 -0.001030 0.120729 0.175552 0.863116 -0.611345 -0.052384 1 0 0 0 0 0 1 676908
-0.002209 -0.001030 0.120729 0.175668 0.863654 -0.611713 -0.052416 1 0 0 0 0 0 1 677937
-0.002215 -0.001011 0.120719 0.249994 0.609154 -0.469235 -0.052447 1 0 0 0 0 0 1 678924
-0.002218 -0.001002 0.120715 0.225609 0.698399 -0.540495 -0.052478 1 0 0 0 0 0 1 679940
-0.002219 -0.000998 0.120714 0.206627 0.764486 -0.577675 -0.052509 1 0 0 0 0 0 1 680921
-0.002220 -0.000995 0.120714 0.196263 0.799760 -0.592098 -0.052540 1 0 0 0 0 0 1 681922
-0.002220 -0.000994 0.120714 0.190969 0.817822 -0.597491 -0.052572 1 0 0 0 0 0 1 682939
-0.002220 -0.000994 0.120714 0.188335 0.827075 -0.599604 -0.052603 1 0 0 0 0 0 1 683922
-0.002220 -0.000993 0.120714 0.187044 0.831963 -0.600594 -0.052635 1 0 0 0 0 0 1 684938
-0.002220 -0.000993 0.120714 0.186457 0.834640 -0.601156 -0.052665 1 0 0 0 0 0 1 685922
-0.002220 -0.000993 0.120714 0.186208 0.836246 -0.601591 -0.052697 1 0 0 0 0 0 1 686937
-0.002220 -0.000993 0.120714 0.186148 0.837279 -0.601961 -0.052728 1 0 0 0 0 0 1 687924
-0.002220 -0.000993 0.120714 0.186173 0.838051 -0.602337 -0.052759 1 0 0 0 0 0 1 688922
-0.002220 -0.000993 0.120714 0.186236 0.838681 -0.602695 -0.052791 1 0 0 0 0 0 1 689939
-0.002220 -0.000993 0.120714 0.186324 0.839234 -0.603058 -0.052822 1 0 0 0 0 0 1 690922
-0.002220 -0.000993 0.120714 0.186432 0.839785 -0.603414 -0.052853 1 0 0 0 0 0 1 691937
-0.002220 -0.000993 0.120714 0.186526 0.840291 -0.603765 -0.052884 1 0 0 0 0 0 1 692921
-0.002220 -0.000993 0.120714 0.186636 0.840797 -0.604127 -0.052916 1 0 0 0 0 0 1 693937
-0.002220 -0.000993 0.120714 0.186737 0.841277 -0.604470 -0.052945 1 0 0 0 0 0 1 694880
-0.002220 -0.000993 0.120714 0.186849 0.841757 -0.604817 -0.052976 1 0 0 0 0 0 1 695869
-0.002220 -0.000993 0.120714 0.186957 0.842269 -0.605184 -0.053008 1 0 0 0 0 0 1 696879
-0.002220 -0.000993 0.120714 0.187066 0.842761 -0.605538 -0.053039 1 0 0 0 0 0 1 697869
-0.002220 -0.000993 0.120714 0.187176 0.843263 -0.605878 -0.053070 1 0 0 0 0 0 1 698879
-0.002220 -0.000993 0.120714 0.187286 0.843754 -0.606249 -0.053101 1 0 0 0 0 0 1 699868
-0.002220 -0.000993 0.120714 0.187397 0.844257 -0.606612 -0.053133 1 0 0 0 0 0 1 700880
-0.002220 -0.000993 0.120714 0.187518 0.844745 -0.606951 -0.053164 1 0 0 0 0 0 1 701869
-0.002220 -0.000993 0.120714 0.187619 0.845249 -0.607324 -0.053195 1 0 0 0 0 0 1 702879
-0.002220 -0.000993 0.120714 0.187727 0.845741 -0.607678 -0.053226 1 0 0 0 0 0 1 703869
-0.002220 -0.000993 0.120714 0.187838 0.846242 -0.608019 -0.053258 1 0 0 0 0 0 1 704879
-0.002220 -0.000993 0.120714 0.187951 0.846749 -0.608400 -0.053290 1 0 0 0 0 0 1 705899
-0.002220 -0.000993 0.120714 0.188060 0.847240 -0.608755 -0.053321 1 0 0 0 0 0 1 706888
-0.002220 -0.000993 0.120714 0.188173 0.847724 -0.609105 -0.053352 1 0 0 0 0 0 1 707887
-0.002220 -0.000993 0.120714 0.188289 0.848241 -0.609462 -0.053383 1 0 0 0 0 0 1 708889
-0.002220 -0.000993 0.120714 0.188378 0.848728 -0.609815 -0.053414 1 0 0 0 0 0 1 709878
-0.002220 -0.000993 0.120714 0.188502 0.849213 -0.610174 -0.053445 1 0 0 0 0 0 1 710884
-0.002220 -0.000993 0.120714 0.188618 0.849726 -0.610529 -0.053477 1 0 0 0 0 0 1 711880
-0.002220 -0.000993 0.120714 0.188722 0.850219 -0.610894 -0.053508 1 0 0 0 0 0 1 712886
-0.002220 -0.000993 0.120714 0.188833 0.850695 -0.611239 -0.053539 1 0 0 0 0 0 1 713869
-0.002220 -0.000993 0.120714 0.188942 0.851210 -0.611608 -0.053571 1 0 0 0 0 0 1 714886
-0.002220 -0.000993 0.120714 0.189047 0.851716 -0.611950 -0.053602 1 0 0 0 0 0 1 715880
-0.002220 -0.000993 0.120714 0.189165 0.852198 -0.612317 -0.053633 1 0 0 0 0 0 1 716893
-0.002220 -0.000993 0.120714 0.189272 0.852700 -0.612679 -0.053664 1 0 0 0 0 0 1 717887
-0.002220 -0.000993 0.120714 0.189390 0.853204 -0.613028 -0.053695 1 0 0 0 0 0 1 718882
-0.002220 -0.000993 0.120714 0.189496 0.853680 -0.613383 -0.053727 1 0 0 0 0 0 1 719879
-0.002220 -0.000993 0.120714 0.189590 0.854190 -0.613741 -0.053758 1 0 0 0 0 0 1 720882
-0.002220 -0.000993 0.120714 0.189710 0.854684 -0.614103 -0.053789 1 0 0 0 0 0 1 721879
-0.002220 -0.000993 0.120714 0.189834 0.855179 -0.614448 -0.053820 1 0 0 0 0 0 1 722882
-0.002220 -0.000993 0.120714 0.189934 0.855676 -0.614816 -0.053852 1 0 0 0 0 0 1 723879
-0.002220 -0.000993 0.120714 0.190043 0.856174 -0.615175 -0.053883 1 0 0 0 0 0 1 724880
-0.002220 -0.000993 0.120714 0.190153 0.856673 -0.615514 -0.053914 1 0 0 0 0 0 1 725886
-0.002220 -0.000993 0.120714 0.190271 0.857203 -0.615912 -0.053948 1 0 0 0 0 0 1 726953
-0.002220 -0.000993 0.120714 0.190385 0.857719 -0.616285 -0.053980 1 0 0 0 0 0 1 727992
-0.002220 -0.000993 0.120714 0.190502 0.858187 -0.616610 -0.054010 1 0 0 0 0 0 1 728941
-0.002220 -0.000993 0.120714 0.190603 0.858691 -0.616982 -0.054041 1 0 0 0 0 0 1 729950
-0.002220 -0.000993 0.120714 0.190711 0.859184 -0.617337 -0.054072 1 0 0 0 0 0 1 730942
-0.002220 -0.000993 0.120714 0.190818 0.859666 -0.617664 -0.054103 1 0 0 0 0 0 1 731914
-0.002220 -0.000993 0.120714 0.190928 0.860163 -0.618038 -0.054134 1 0 0 0 0 0 1 732914
-0.002220 -0.000993 0.120714 0.191038 0.860660 -0.618397 -0.054165 1 0 0 0 0 0 1 733914
-0.002220 -0.000993 0.120714 0.191155 0.861156 -0.618756 -0.054197 1 0 0 0 0 0 1 734938
-0.002220 -0.000993 0.120714 0.191269 0.861669 -0.619110 -0.054228 1 0 0 0 0 0 1 735932
-0.002220 -0.000993 0.120714 0.191374 0.862166 -0.619478 -0.054260 1 0 0 0 0 0 1 736945
-0.002220 -0.000993 0.120714 0.191472 0.862641 -0.619814 -0.054290 1 0 0 0 0 0 1 737921
-0.002220 -0.000993 0.120714 0.191589 0.863142 -0.620181 -0.054321 1 0 0 0 0 0 1 738916
-0.002220 -0.000993 0.120714 0.191710 0.863660 -0.620540 -0.054353 1 0 0 0 0 0 1 739939
-0.002220 -0.000993 0.120714 0.191817 0.864136 -0.620896 -0.054385 1 0 0 0 0 0 1 740937
-0.002220 -0.000993 0.120714 0.191923 0.864641 -0.621259 -0.054416 1 0 0 0 0 0 1 741935
-0.002220 -0.000993 0.120714 0.192029 0.865154 -0.621605 -0.054447 1 0 0 0 0 0 1 742942
-0.002220 -0.000993 0.120714 0.192147 0.865630 -0.621968 -0.054479 1 0 0 0 0 0 1 743944
-0.002220 -0.000993 0.120714 0.192253 0.866130 -0.622328 -0.054510 1 0 0 0 0 0 1 744934
-0.002220 -0.000993 0.120714 0.192369 0.866627 -0.622672 -0.054540 1 0 0 0 0 0 1 745915
-0.002220 -0.000993 0.120714 0.192479 0.867121 -0.623040 -0.054572 1 0 0 0 0 0 1 746948
-0.002220 -0.000993 0.120714 0.192585 0.867625 -0.623402 -0.054604 1 0 0 0 0 0 1 747943
-0.002220 -0.000993 0.120714 0.192691 0.868134 -0.623746 -0.054635 1 0 0 0 0 0 1 748943
-0.002220 -0.000993 0.120714 0.192808 0.868608 -0.624107 -0.054666 1 0 0 0 0 0 1 749941
-0.002220 -0.000993 0.120714 0.192916 0.869117 -0.624474 -0.054697 1 0 0 0 0 0 1 750949
-0.002220 -0.000993 0.120714 0.193022 0.869597 -0.624819 -0.054728 1 0 0 0 0 0 1 751913
-0.002220 -0.000993 0.120714 0.193144 0.870091 -0.625163 -0.054759 1 0 0 0 0 0 1 752914
-0.002220 -0.000993 0.120714 0.193244 0.870589 -0.625531 -0.054790 1 0 0 0 0 0 1 753912
-0.002220 -0.000993 0.120714 0.193344 0.871101 -0.625891 -0.054822 1 0 0 0 0 0 1 754936
-0.002220 -0.000993 0.120714 0.193473 0.871581 -0.626232 -0.054853 1 0 0 0 0 0 1 755914
-0.002220 -0.000993 0.120714 0.193574 0.872079 -0.626601 -0.054884 1 0 0 0 0 0 1 756912
-0.002220 -0.000993 0.120714 0.193684 0.872576 -0.626960 -0.054915 1 0 0 0 0 0 1 757913
-0.002220 -0.000993 0.120714 0.193788 0.873079 -0.627315 -0.054947 1 0 0 0 0 0 1 758944
-0.002220 -0.000993 0.120714 0.193911 0.873578 -0.627665 -0.054978 1 0 0 0 0 0 1 759914
-0.002220 -0.000993 0.120714 0.194018 0.874082 -0.628040 -0.055010 1 0 0 0 0 0 1 760944
-0.002220 -0.000993 0.120714 0.194129 0.874555 -0.628383 -0.055040 1 0 0 0 0 0 1 761921
-0.002220 -0.000993 0.120714 0.194246 0.875078 -0.628745 -0.055072 1 0 0 0 0 0 1 762937
-0.002220 -0.000993 0.120714 0.194347 0.875561 -0.629103 -0.055103 1 0 0 0 0 0 1 763921
-0.002220 -0.000993 0.120714 0.194449 0.876054 -0.629452 -0.055135 1 0 0 0 0 0 1 764935
-0.002220 -0.000993 0.120714 0.194565 0.876551 -0.629815 -0.055165 1 0 0 0 0 0 1 765920
-0.002220 -0.000993 0.120714 0.194686 0.877065 -0.630172 -0.055197 1 0 0 0 0 0 1 766935
-0.002220 -0.000993 0.120714 0.194791 0.877535 -0.630523 -0.055228 1 0 0 0 0 0 1 767921
-0.002220 -0.000993 0.120714 0.194899 0.878049 -0.630892 -0.055260 1 0 0 0 0 0 1 768937
-0.002220 -0.000993 0.120714 0.195003 0.878550 -0.631231 -0.055290 1 0 0 0 0 0 1 769921
-0.002220 -0.000993 0.120714 0.195122 0.879033 -0.631598 -0.055322 1 0 0 0 0 0 1 770937
-0.002220 -0.000993 0.120714 0.195228 0.879531 -0.631957 -0.055353 1 0 0 0 0 0 1 771921
-0.002220 -0.000993 0.120714 0.195348 0.880047 -0.632314 -0.055385 1 0 0 0 0 0 1 772940
-0.002220 -0.000993 0.120714 0.195452 0.880514 -0.632663 -0.055415 1 0 0 0 0 0 1 773920
-0.002220 -0.000993 0.120714 0.195561 0.881029 -0.633033 -0.055447 1 0 0 0 0 0 1 774938
-0.002220 -0.000993 0.120714 0.195656 0.881521 -0.633378 -0.055478 1 0 0 0 0 0 1 775921
-0.002220 -0.000993 0.120714 0.195790 0.882019 -0.633733 -0.055510 1 0 0 0 0 0 1 776936
-0.002220 -0.000993 0.120714 0.195890 0.882511 -0.634096 -0.055540 1 0 0 0 0 0 1 777920
-0.002233 -0.001007 0.120703 0.373054 1.071892 -0.482408 -0.055570 1 0 0 0 0 0 1 778868
-0.002240 -0.001014 0.120699 0.313753 1.008313 -0.557756 -0.055601 1 0 0 0 0 0 1 779877
-0.002243 -0.001017 0.120697 0.268670 0.960567 -0.597098 -0.055632 1 0 0 0 0 0 1 780867
-0.002245 -0.001019 0.120697 0.244396 0.935223 -0.612332 -0.055664 1 0 0 0 0 0 1 781878
-0.002245 -0.001020 0.120697 0.232033 0.922584 -0.618005 -0.055695 1 0 0 0 0 0 1 782867
-0.002246 -0.001020 0.120697 0.225862 0.916475 -0.620221 -0.055727 1 0 0 0 0 0 1 783878
-0.002246 -0.001020 0.120697 0.222823 0.913670 -0.621220 -0.055757 1 0 0 0 0 0 1 784867
-0.002246 -0.001020 0.120697 0.221355 0.912522 -0.621804 -0.055789 1 0 0 0 0 0 1 785876
-0.002246 -0.001020 0.120697 0.220689 0.912198 -0.622218 -0.055820 1 0 0 0 0 0 1 786869
-0.002246 -0.001020 0.120697 0.220421 0.912299 -0.622610 -0.055852 1 0 0 0 0 0 1 787879
-0.002246 -0.001020 0.120697 0.220335 0.912599 -0.622959 -0.055882 1 0 0 0 0 0 1 788868
-0.002246 -0.001020 0.120697 0.220355 0.913004 -0.623307 -0.055914 1 0 0 0 0 0 1 789874
-0.002246 -0.001020 0.120697 0.220431 0.913465 -0.623670 -0.055945 1 0 0 0 0 0 1 790875
-0.002246 -0.001020 0.120697 0.220531 0.913939 -0.624018 -0.055977 1 0 0 0 0 0 1 791884
-0.002246 -0.001020 0.120697 0.220639 0.914444 -0.624357 -0.056008 1 0 0 0 0 0 1 792876
-0.002246 -0.001020 0.120697 0.220754 0.914949 -0.624713 -0.056039 1 0 0 0 0 0 1 793880
-0.002246 -0.001020 0.120697 0.220876 0.915456 -0.625060 -0.056070 1 0 0 0 0 0 1 794875
-0.002246 -0.001020 0.120697 0.220998 0.915965 -0.625408 -0.056101 1 0 0 0 0 0 1 795872
-0.002246 -0.001020 0.120697 0.221122 0.916475 -0.625756 -0.056133 1 0 0 0 0 0 1 796872
-0.002246 -0.001020 0.120697 0.221249 0.916978 -0.626101 -0.056164 1 0 0 0 0 0 1 797881
-0.002246 -0.001020 0.120697 0.221358 0.917504 -0.626450 -0.056196 1 0 0 0 0 0 1 798885
-0.002246 -0.001020 0.120697 0.221490 0.918008 -0.626801 -0.056226 1 0 0 0 0 0 1 799875
-0.002246 -0.001020 0.120697 0.221620 0.918514 -0.627149 -0.056258 1 0 0 0 0 0 1 800890
-0.002246 -0.001020 0.120697 0.221739 0.919030 -0.627501 -0.056289 1 0 0 0 0 0 1 801882
-0.002246 -0.001020 0.120697 0.221862 0.919541 -0.627849 -0.056320 1 0 0 0 0 0 1 802880
-0.002246 -0.001020 0.120697 0.221988 0.920039 -0.628191 -0.056352 1 0 0 0 0 0 1 803879
-0.002246 -0.001020 0.120697 0.222096 0.920561 -0.628538 -0.056383 1 0 0 0 0 0 1 804877
-0.002246 -0.001020 0.120697 0.222221 0.921062 -0.628900 -0.056414 1 0 0 0 0 0 1 805878
-0.002246 -0.001020 0.120697 0.222356 0.921568 -0.629236 -0.056445 1 0 0 0 0 0 1 806879
-0.002246 -0.001020 0.120697 0.222477 0.922089 -0.629590 -0.056477 1 0 0 0 0 0 1 807878
-0.002246 -0.001020 0.120697 0.222600 0.922602 -0.629940 -0.056508 1 0 0 0 0 0 1 808881
-0.002246 -0.001020 0.120697 0.222715 0.923104 -0.630275 -0.056539 1 0 0 0 0 0 1 809881
-0.002246 -0.001020 0.120697 0.222846 0.923624 -0.630636 -0.056571 1 0 0 0 0 0 1 810885
-0.002246 -0.001020 0.120697 0.222969 0.924133 -0.630984 -0.056602 1 0 0 0 0 0 1 811880
-0.002246 -0.001020 0.120697 0.223096 0.924630 -0.631325 -0.056633 1 0 0 0 0 0 1 812877
-0.002246 -0.001020 0.120697 0.223205 0.925132 -0.631680 -0.056663 1 0 0 0 0 0 1 813858
-0.002246 -0.001020 0.120697 0.223326 0.925665 -0.632024 -0.056695 1 0 0 0 0 0 1 814879
-0.002246 -0.001020 0.120697 0.223463 0.926161 -0.632370 -0.056727 1 0 0 0 0 0 1 815877
-0.002246 -0.001020 0.120697 0.223584 0.926681 -0.632724 -0.056758 1 0 0 0 0 0 1 816877
-0.002246 -0.001020 0.120697 0.223707 0.927191 -0.633073 -0.056789 1 0 0 0 0 0 1 817875
-0.002246 -0.001020 0.120697 0.223834 0.927691 -0.633415 -0.056820 1 0 0 0 0 0 1 818877
-0.002246 -0.001020 0.120697 0.223955 0.928212 -0.633769 -0.056851 1 0 0 0 0 0 1 819877
-0.002246 -0.001020 0.120697 0.224075 0.928714 -0.634112 -0.056882 1 0 0 0 0 0 1 820858
-0.002246 -0.001020 0.120697 0.224192 0.929225 -0.634454 -0.056914 1 0 0 0 0 0 1 821877
-0.002246 -0.001020 0.120697 0.224322 0.929766 -0.634843 -0.056947 1 0 0 0 0 0 1 822940
-0.002246 -0.001020 0.120697 0.224452 0.930282 -0.635185 -0.056978 1 0 0 0 0 0 1 823935
-0.002246 -0.001020 0.120697 0.224577 0.930770 -0.635518 -0.057009 1 0 0 0 0 0 1 824912
-0.002246 -0.001020 0.120697 0.224701 0.931308 -0.635884 -0.057041 1 0 0 0 0 0 1 825945
-0.002246 -0.001020 0.120697 0.224811 0.931816 -0.636222 -0.057072 1 0 0 0 0 0 1 826933
-0.002246 -0.001020 0.120697 0.224945 0.932302 -0.636562 -0.057103 1 0 0 0 0 0 1 827913
-0.002246 -0.001020 0.120697 0.225070 0.932838 -0.636928 -0.057135 1 0 0 0 0 0 1 828944
-0.002246 -0.001020 0.120697 0.225185 0.933339 -0.637283 -0.057166 1 0 0 0 0 0 1 829940
-0.002246 -0.001020 0.120697 0.225319 0.933848 -0.637621 -0.057197 1 0 0 0 0 0 1 830946
-0.002246 -0.001020 0.120697 0.225427 0.934368 -0.637965 -0.057228 1 0 0 0 0 0 1 831938
-0.002246 -0.001020 0.120697 0.225561 0.934879 -0.638321 -0.057260 1 0 0 0 0 0 1 832942
-0.002246 -0.001020 0.120697 0.225687 0.935373 -0.638660 -0.057291 1 0 0 0 0 0 1 833933
-0.002246 -0.001020 0.120697 0.225809 0.935901 -0.639019 -0.057322 1 0 0 0 0 0 1 834947
-0.002246 -0.001020 0.120697 0.225928 0.936394 -0.639356 -0.057353 1 0 0 0 0 0 1 835912
-0.002246 -0.001020 0.120697 0.226055 0.936893 -0.639698 -0.057384 1 0 0 0 0 0 1 836912
-0.002246 -0.001020 0.120697 0.226154 0.937406 -0.640052 -0.057415 1 0 0 0 0 0 1 837909
-0.002246 -0.001020 0.120697 0.226297 0.937935 -0.640409 -0.057447 1 0 0 0 0 0 1 838934
-0.002246 -0.001020 0.120697 0.226426 0.938437 -0.640752 -0.057478 1 0 0 0 0 0 1 839938
-0.002246 -0.001020 0.120697 0.226543 0.938943 -0.641097 -0.057509 1 0 0 0 0 0 1 840910
-0.002246 -0.001020 0.120697 0.226670 0.939471 -0.641457 -0.057541 1 0 0 0 0 0 1 841942
-0.002246 -0.001020 0.120697 0.226783 0.939967 -0.641789 -0.057572 1 0 0 0 0 0 1 842932
-0.002246 -0.001020 0.120697 0.226912 0.940476 -0.642142 -0.057603 1 0 0 0 0 0 1 843913
-0.002246 -0.001020 0.120697 0.227040 0.941003 -0.642503 -0.057635 1 0 0 0 0 0 1 844945
-0.002246 -0.001020 0.120697 0.227155 0.941479 -0.642842 -0.057665 1 0 0 0 0 0 1 845917
-0.002246 -0.001020 0.120697 0.227284 0.942016 -0.643196 -0.057697 1 0 0 0 0 0 1 846935
-0.002246 -0.001020 0.120697 0.227406 0.942519 -0.643539 -0.057728 1 0 0 0 0 0 1 847917
-0.002246 -0.001020 0.120697 0.227522 0.943029 -0.643880 -0.057760 1 0 0 0 0 0 1 848934
-0.002246 -0.001020 0.120697 0.227651 0.943539 -0.644234 -0.057790 1 0 0 0 0 0 1 849917
-0.002246 -0.001020 0.120697 0.227770 0.944029 -0.644569 -0.057820 1 0 0 0 0 0 1 850875
-0.002246 -0.001020 0.120697 0.227895 0.944522 -0.644907 -0.057851 1 0 0 0 0 0 1 851865
-0.002246 -0.001020 0.120697 0.228008 0.945039 -0.645272 -0.057883 1 0 0 0 0 0 1 852874
-0.002246 -0.001020 0.120697 0.228125 0.945555 -0.645605 -0.057914 1 0 0 0 0 0 1 853864
-0.002246 -0.001020 0.120697 0.228264 0.946059 -0.645956 -0.057945 1 0 0 0 0 0 1 854878
-0.002246 -0.001020 0.120697 0.228384 0.946572 -0.646306 -0.057976 1 0 0 0 0 0 1 855863
-0.002246 -0.001020 0.120697 0.228508 0.947090 -0.646659 -0.058008 1 0 0 0 0 0 1 856875
-0.002246 -0.001020 0.120697 0.228634 0.947582 -0.646997 -0.058039 1 0 0 0 0 0 1 857863
-0.002246 -0.001020 0.120697 0.228755 0.948109 -0.647355 -0.058070 1 0 0 0 0 0 1 858874
-0.002246 -0.001020 0.120697 0.228864 0.948617 -0.647694 -0.058101 1 0 0 0 0 0 1 859863
-0.002246 -0.001020 0.120697 0.228995 0.949110 -0.648052 -0.058133 1 0 0 0 0 0 1 860874
-0.002246 -0.001020 0.120697 0.229123 0.949639 -0.648401 -0.058164 1 0 0 0 0 0 1 861875
-0.002246 -0.001020 0.120697 0.229245 0.950145 -0.648746 -0.058195 1 0 0 0 0 0 1 862864
-0.002246 -0.001020 0.120697 0.229373 0.950649 -0.649091 -0.058226 1 0 0 0 0 0 1 863874
-0.002246 -0.001020 0.120697 0.229480 0.951167 -0.649435 -0.058257 1 0 0 0 0 0 1 864863
-0.002246 -0.001020 0.120697 0.229615 0.951683 -0.649794 -0.058289 1 0 0 0 0 0 1 865877
-0.002246 -0.001020 0.120697 0.229741 0.952175 -0.650132 -0.058320 1 0 0 0 0 0 1 866863
-0.002246 -0.001020 0.120697 0.229863 0.952701 -0.650490 -0.058351 1 0 0 0 0 0 1 867874
-0.002246 -0.001020 0.120697 0.229978 0.953204 -0.650847 -0.058383 1 0 0 0 0 0 1 868876
-0.002246 -0.001020 0.120697 0.230100 0.953716 -0.651178 -0.058414 1 0 0 0 0 0 1 869882
-0.002246 -0.001020 0.120697 0.230232 0.954237 -0.651539 -0.058446 1 0 0 0 0 0 1 870886
-0.002246 -0.001020 0.120697 0.230355 0.954746 -0.651887 -0.058477 1 0 0 0 0 0 1 871881
-0.002246 -0.001020 0.120697 0.230482 0.955244 -0.652228 -0.058508 1 0 0 0 0 0 1 872880
-0.002246 -0.001020 0.120697 0.230601 0.955760 -0.652579 -0.058539 1 0 0 0 0 0 1 873871
-0.002246 -0.001020 0.120697 0.230723 0.956266 -0.652924 -0.058570 1 0 0 0 0 0 1 874860
-0.002246 -0.001020 0.120697 0.230852 0.956777 -0.653274 -0.058602 1 0 0 0 0 0 1 875883
-0.002246 -0.001020 0.120697 0.230952 0.957292 -0.653630 -0.058633 1 0 0 0 0 0 1 876885
-0.002246 -0.001020 0.120697 0.231092 0.957807 -0.653977 -0.058664 1 0 0 0 0 0 1 877882
-0.002246 -0.001020 0.120697 0.231221 0.958307 -0.654320 -0.058695 1 0 0 0 0 0 1 878883
-0.002246 -0.001020 0.120697 0.231340 0.958825 -0.654672 -0.058727 1 0 0 0 0 0 1 879878
-0.002246 -0.001020 0.120697 0.231463 0.959335 -0.655020 -0.058758 1 0 0 0 0 0 1 880875
-0.002246 -0.001020 0.120697 0.231578 0.959837 -0.655356 -0.058789 1 0 0 0 0 0 1 881876
-0.002246 -0.001020 0.120697 0.231708 0.960354 -0.655715 -0.058820 1 0 0 0 0 0 1 882874
-0.002246 -0.001020 0.120697 0.231832 0.960866 -0.656065 -0.058851 1 0 0 0 0 0 1 883875
-0.002246 -0.001020 0.120697 0.231950 0.961355 -0.656413 -0.058883 1 0 0 0 0 0 1 884874
-0.002246 -0.001020 0.120697 0.232078 0.961884 -0.656762 -0.058914 1 0 0 0 0 0 1 885876
-0.002246 -0.001020 0.120697 0.232190 0.962404 -0.657107 -0.058945 1 0 0 0 0 0 1 886884
-0.002246 -0.001020 0.120697 0.232327 0.962897 -0.657452 -0.058977 1 0 0 0 0 0 1 887878
-0.002246 -0.001020 0.120697 0.232446 0.963407 -0.657800 -0.059007 1 0 0 0 0 0 1 888859
-0.002246 -0.001020 0.120697 0.232571 0.963929 -0.658156 -0.059039 1 0 0 0 0 0 1 889878
-0.002246 -0.001020 0.120697 0.232697 0.964426 -0.658497 -0.059070 1 0 0 0 0 0 1 890875
-0.002246 -0.001020 0.120697 0.232809 0.964937 -0.658858 -0.059101 1 0 0 0 0 0 1 891874
-0.002246 -0.001020 0.120697 0.232927 0.965458 -0.659194 -0.059133 1 0 0 0 0 0 1 892873
-0.002246 -0.001020 0.120697 0.233065 0.965956 -0.659541 -0.059164 1 0 0 0 0 0 1 893874
-0.002246 -0.001020 0.120697 0.233184 0.966467 -0.659890 -0.059195 1 0 0 0 0 0 1 894856
-0.002246 -0.001020 0.120697 0.233310 0.966992 -0.660248 -0.059227 1 0 0 0 0 0 1 895882
-0.002246 -0.001020 0.120697 0.233436 0.967486 -0.660587 -0.059258 1 0 0 0 0 0 1 896874
-0.002246 -0.001020 0.120697 0.233556 0.968007 -0.660941 -0.059289 1 0 0 0 0 0 1 897874
-0.002246 -0.001020 0.120697 0.233674 0.968552 -0.661305 -0.059322 1 0 0 0 0 0 1 898934
-0.002246 -0.001020 0.120697 0.233803 0.969041 -0.661661 -0.059353 1 0 0 0 0 0 1 899938
-0.002246 -0.001020 0.120697 0.233928 0.969554 -0.661999 -0.059384 1 0 0 0 0 0 1 900909
-0.002246 -0.001020 0.120697 0.234055 0.970078 -0.662356 -0.059416 1 0 0 0 0 0 1 901932
-0.002246 -0.001020 0.120697 0.234182 0.970580 -0.662700 -0.059447 1 0 0 0 0 0 1 902938
-0.002246 -0.001020 0.120697 0.234288 0.971092 -0.663040 -0.059478 1 0 0 0 0 0 1 903916
-0.002246 -0.001020 0.120697 0.234420 0.971598 -0.663392 -0.059509 1 0 0 0 0 0 1 904909
-0.002246 -0.001020 0.120697 0.234551 0.972109 -0.663743 -0.059541 1 0 0 0 0 0 1 905933
-0.002227 -0.001025 0.120687 -0.029909 1.034124 -0.525518 -0.059572 1 0 0 0 0 0 1 906931
-0.002218 -0.001027 0.120683 0.060945 1.014393 -0.593693 -0.059604 1 0 0 0 0 0 1 907944
-0.002213 -0.001028 0.120682 0.128029 0.999345 -0.629338 -0.059635 1 0 0 0 0 0 1 908937
-0.002211 -0.001029 0.120682 0.163535 0.991421 -0.643162 -0.059666 1 0 0 0 0 0 1 909939
-0.002210 -0.001029 0.120682 0.181449 0.987609 -0.648313 -0.059697 1 0 0 0 0 0 1 910938
-0.002209 -0.001029 0.120682 0.190436 0.985929 -0.650345 -0.059728 1 0 0 0 0 0 1 911932
-0.002209 -0.001029 0.120681 0.194976 0.985349 -0.651280 -0.059760 1 0 0 0 0 0 1 912946
-0.002209 -0.001029 0.120681 0.197296 0.985298 -0.651820 -0.059790 1 0 0 0 0 0 1 913909
-0.002209 -0.001029 0.120681 0.198498 0.985525 -0.652240 -0.059821 1 0 0 0 0 0 1 914908
-0.002209 -0.001029 0.120681 0.199148 0.985919 -0.652596 -0.059853 1 0 0 0 0 0 1 915911
-0.002209 -0.001029 0.120681 0.199535 0.986354 -0.652944 -0.059884 1 0 0 0 0 0 1 916909
-0.002209 -0.001029 0.120681 0.199767 0.986826 -0.653295 -0.059915 1 0 0 0 0 0 1 917908
-0.002209 -0.001029 0.120681 0.199952 0.987336 -0.653646 -0.059947 1 0 0 0 0 0 1 918939
-0.002209 -0.001029 0.120681 0.200090 0.987837 -0.653983 -0.059978 1 0 0 0 0 0 1 919909
-0.002209 -0.001029 0.120681 0.200208 0.988348 -0.654310 -0.060009 1 0 0 0 0 0 1 920906
-0.002209 -0.001029 0.120681 0.200325 0.988862 -0.654656 -0.060040 1 0 0 0 0 0 1 921909
-0.002209 -0.001029 0.120681 0.200433 0.989388 -0.655005 -0.060072 1 0 0 0 0 0 1 922932
-0.002209 -0.001029 0.120681 0.200533 0.989885 -0.655348 -0.060103 1 0 0 0 0 0 1 923936
-0.002209 -0.001029 0.120681 0.200641 0.990415 -0.655687 -0.060134 1 0 0 0 0 0 1 924932
-0.002209 -0.001029 0.120681 0.200743 0.990923 -0.656022 -0.060165 1 0 0 0 0 0 1 925915
-0.002190 -0.001034 0.120672 -0.063782 1.052940 -0.517545 -0.060197 1 0 0 0 0 0 1 926931
-0.002180 -0.001036 0.120668 0.026911 1.033242 -0.585748 -0.060228 1 0 0 0 0 0 1 927915
-0.002176 -0.001037 0.120667 0.093885 1.018225 -0.621408 -0.060259 1 0 0 0 0 0 1 928915
-0.002173 -0.001038 0.120666 0.129333 1.010323 -0.635245 -0.060291 1 0 0 0 0 0 1 929932
-0.002172 -0.001038 0.120666 0.147218 1.006532 -0.640392 -0.060322 1 0 0 0 0 0 1 930935
-0.002171 -0.001038 0.120666 0.156182 1.004848 -0.642413 -0.060353 1 0 0 0 0 0 1 931929
-0.002171 -0.001038 0.120666 0.160673 1.004265 -0.643341 -0.060384 1 0 0 0 0 0 1 932915
-0.002171 -0.001038 0.120666 0.162986 1.004243 -0.643879 -0.060416 1 0 0 0 0 0 1 933932
-0.002171 -0.001038 0.120666 0.164171 1.004450 -0.644261 -0.060445 1 0 0 0 0 0 1 934864
-0.002171 -0.001038 0.120666 0.164802 1.004820 -0.644625 -0.060476 1 0 0 0 0 0 1 935874
-0.002171 -0.001038 0.120666 0.165186 1.005337 -0.645005 -0.060511 1 0 0 0 0 0 1 936989
-0.002171 -0.001038 0.120666 0.165377 1.005760 -0.645306 -0.060539 1 0 0 0 0 0 1 937875
-0.002171 -0.001038 0.120666 0.165537 1.006253 -0.645634 -0.060570 1 0 0 0 0 0 1 938863
-0.002171 -0.001038 0.120666 0.165660 1.006778 -0.645975 -0.060601 1 0 0 0 0 0 1 939872
-0.002171 -0.001038 0.120666 0.165771 1.007287 -0.646299 -0.060632 1 0 0 0 0 0 1 940862
-0.002171 -0.001038 0.120666 0.165859 1.007811 -0.646634 -0.060664 1 0 0 0 0 0 1 941871
-0.002171 -0.001038 0.120666 0.165956 1.008323 -0.646970 -0.060695 1 0 0 0 0 0 1 942863
-0.002171 -0.001038 0.120666 0.166023 1.008841 -0.647308 -0.060726 1 0 0 0 0 0 1 943872
-0.002171 -0.001038 0.120666 0.166128 1.009348 -0.647631 -0.060757 1 0 0 0 0 0 1 944861
-0.002171 -0.001038 0.120666 0.166213 1.009879 -0.647970 -0.060789 1 0 0 0 0 0 1 945862
-0.002171 -0.001038 0.120666 0.166287 1.010408 -0.648301 -0.060820 1 0 0 0 0 0 1 946873
-0.002171 -0.001038 0.120666 0.166386 1.010909 -0.648630 -0.060851 1 0 0 0 0 0 1 947865
-0.002171 -0.001038 0.120666 0.166472 1.011448 -0.648976 -0.060883 1 0 0 0 0 0 1 948884
-0.002171 -0.001038 0.120666 0.166543 1.011963 -0.649299 -0.060914 1 0 0 0 0 0 1 949869
-0.002171 -0.001038 0.120666 0.166644 1.012473 -0.649634 -0.060945 1 0 0 0 0 0 1 950878
-0.002171 -0.001038 0.120666 0.166720 1.012997 -0.649983 -0.060977 1 0 0 0 0 0 1 951885
-0.002171 -0.001038 0.120666 0.166798 1.013518 -0.650298 -0.061007 1 0 0 0 0 0 1 952867
-0.002171 -0.001038 0.120666 0.166899 1.014024 -0.650629 -0.061039 1 0 0 0 0 0 1 953866
-0.002171 -0.001038 0.120666 0.166983 1.014554 -0.650969 -0.061070 1 0 0 0 0 0 1 954867
-0.002171 -0.001038 0.120666 0.167057 1.015081 -0.651299 -0.061101 1 0 0 0 0 0 1 955875
-0.002171 -0.001038 0.120666 0.167155 1.015582 -0.651629 -0.061132 1 0 0 0 0 0 1 956867
-0.002171 -0.001038 0.120666 0.167240 1.016113 -0.651970 -0.061164 1 0 0 0 0 0 1 957871
-0.002171 -0.001038 0.120666 0.167312 1.016631 -0.652293 -0.061195 1 0 0 0 0 0 1 958859
-0.002171 -0.001038 0.120666 0.167405 1.017138 -0.652640 -0.061227 1 0 0 0 0 0 1 959881
-0.002171 -0.001038 0.120666 0.167495 1.017673 -0.652972 -0.061258 1 0 0 0 0 0 1 960877
-0.002171 -0.001038 0.120666 0.167569 1.018195 -0.653298 -0.061289 1 0 0 0 0 0 1 961873
-0.002171 -0.001038 0.120666 0.167669 1.018700 -0.653630 -0.061320 1 0 0 0 0 0 1 962874
-0.002171 -0.001038 0.120666 0.167752 1.019230 -0.653969 -0.061351 1 0 0 0 0 0 1 963874
-0.002171 -0.001038 0.120666 0.167825 1.019752 -0.654296 -0.061383 1 0 0 0 0 0 1 964872
-0.002171 -0.001038 0.120666 0.167925 1.020257 -0.654628 -0.061414 1 0 0 0 0 0 1 965872
-0.002171 -0.001038 0.120666 0.168001 1.020778 -0.654975 -0.061445 1 0 0 0 0 0 1 966873
-0.002171 -0.001038 0.120666 0.168081 1.021314 -0.655300 -0.061477 1 0 0 0 0 0 1 967883
-0.002171 -0.001038 0.120666 0.168181 1.021817 -0.655630 -0.061508 1 0 0 0 0 0 1 968877
-0.002171 -0.001038 0.120666 0.168265 1.022345 -0.655969 -0.061539 1 0 0 0 0 0 1 969875
-0.002176 -0.001020 0.120656 0.243349 0.765269 -0.511992 -0.061570 1 0 0 0 0 0 1 970879
-0.002179 -0.001011 0.120652 0.219329 0.853128 -0.582696 -0.061601 1 0 0 0 0 0 1 971871
-0.002180 -0.001006 0.120651 0.200547 0.918534 -0.619645 -0.061633 1 0 0 0 0 0 1 972873
-0.002181 -0.001004 0.120651 0.190277 0.953483 -0.633962 -0.061664 1 0 0 0 0 0 1 973871
-0.002182 -0.001003 0.120650 0.185014 0.971351 -0.639292 -0.061695 1 0 0 0 0 0 1 974874
-0.002182 -0.001002 0.120650 0.182374 0.980540 -0.641368 -0.061726 1 0 0 0 0 0 1 975870
-0.002182 -0.001002 0.120650 0.181098 0.985376 -0.642310 -0.061758 1 0 0 0 0 0 1 976870
-0.002182 -0.001002 0.120650 0.180487 0.988058 -0.642844 -0.061789 1 0 0 0 0 0 1 977869
-0.002182 -0.001002 0.120650 0.180240 0.989670 -0.643263 -0.061822 1 0 0 0 0 0 1 978935
-0.002182 -0.001002 0.120650 0.180155 0.990712 -0.643619 -0.061853 1 0 0 0 0 0 1 979938
-0.002182 -0.001002 0.120650 0.180162 0.991461 -0.643950 -0.061884 1 0 0 0 0 0 1 980909
-0.002182 -0.001002 0.120650 0.180209 0.992102 -0.644269 -0.061915 1 0 0 0 0 0 1 981907
-0.002182 -0.001002 0.120650 0.180282 0.992681 -0.644614 -0.061947 1 0 0 0 0 0 1 982929
-0.002182 -0.001002 0.120650 0.180351 0.993204 -0.644922 -0.061978 1 0 0 0 0 0 1 983914
-0.002182 -0.001002 0.120650 0.180446 0.993734 -0.645251 -0.062009 1 0 0 0 0 0 1 984930
-0.002182 -0.001002 0.120650 0.180527 0.994243 -0.645591 -0.062041 1 0 0 0 0 0 1 985937
-0.002182 -0.001002 0.120650 0.180624 0.994750 -0.645909 -0.062072 1 0 0 0 0 0 1 986931
-0.002182 -0.001002 0.120650 0.180714 0.995240 -0.646227 -0.062103 1 0 0 0 0 0 1 987909
-0.002182 -0.001002 0.120650 0.180809 0.995757 -0.646562 -0.062135 1 0 0 0 0 0 1 988941
-0.002182 -0.001002 0.120650 0.180887 0.996259 -0.646880 -0.062166 1 0 0 0 0 0 1 989938
-0.002182 -0.001002 0.120650 0.180989 0.996759 -0.647211 -0.062197 1 0 0 0 0 0 1 990940
-0.002182 -0.001002 0.120650 0.181081 0.997256 -0.647535 -0.062228 1 0 0 0 0 0 1 991934
-0.002182 -0.001002 0.120650 0.181152 0.997755 -0.647864 -0.062260 1 0 0 0 0 0 1 992942
-0.002182 -0.001002 0.120650 0.181258 0.998243 -0.648177 -0.062290 1 0 0 0 0 0 1 993907
-0.002182 -0.001002 0.120650 0.181351 0.998744 -0.648502 -0.062321 1 0 0 0 0 0 1 994907
-0.002182 -0.001002 0.120650 0.181432 0.999259 -0.648828 -0.062353 1 0 0 0 0 0 1 995929
-0.002182 -0.001002 0.120650 0.181532 0.999747 -0.649152 -0.062384 1 0 0 0 0 0 1 996909
-0.002182 -0.001002 0.120650 0.181624 1.000247 -0.649478 -0.062415 1 0 0 0 0 0 1 997908
-0.002182 -0.001002 0.120650 0.181705 1.000762 -0.649804 -0.062447 1 0 0 0 0 0 1 998930
-0.002182 -0.001002 0.120650 0.181797 1.001240 -0.650134 -0.062477 1 0 0 0 0 0 1 999908
-0.002182 -0.001002 0.120650 0.181871 1.001609 -0.650363 -0.062500 1 0 0 0 0 0 2 916
-0.002182 -0.001002 0.120650 0.181859 1.001612 -0.650356 -0.062500 1 0 0 0 0 0 2 1905
-0.002182 -0.001002 0.120650 0.181867 1.001622 -0.650369 -0.062500 1 0 0 0 0 0 2 2899
-0.002182 -0.001002 0.120650 0.181871 1.001611 -0.650364 -0.062500 1 0 0 0 0 0 2 3933
-0.002182 -0.001002 0.120650 0.181859 1.001613 -0.650357 -0.062500 1 0 0 0 0 0 2 4931
-0.002182 -0.001002 0.120650 0.181870 1.001611 -0.650362 -0.062500 1 0 0 0 0 0 2 5933
-0.002182 -0.001002 0.120650 0.181872 1.001610 -0.650363 -0.062500 1 0 0 0 0 0 2 6931
-0.002182 -0.001002 0.120650 0.181860 1.001613 -0.650356 -0.062500 1 0 0 0 0 0 2 7913
-0.002182 -0.001002 0.120650 0.181862 1.001602 -0.650369 -0.062500 1 0 0 0 0 0 2 8930
-0.002182 -0.001002 0.120650 0.181871 1.001609 -0.650363 -0.062500 1 0 0 0 0 0 2 9914
-0.002187 -0.000983 0.120640 0.256903 0.743872 -0.505765 -0.062500 1 0 0 0 0 0 2 10932
-0.002190 -0.000974 0.120636 0.232855 0.831038 -0.576156 -0.062500 1 0 0 0 0 0 2 11912
-0.002191 -0.000969 0.120635 0.214003 0.895843 -0.612812 -0.062500 1 0 0 0 0 0 2 12914
-0.002192 -0.000967 0.120635 0.203668 0.930241 -0.626806 -0.062500 1 0 0 0 0 0 2 13929
-0.002192 -0.000966 0.120635 0.198318 0.947595 -0.631803 -0.062500 1 0 0 0 0 0 2 14913
-0.002193 -0.000965 0.120635 0.195607 0.956261 -0.633558 -0.062500 1 0 0 0 0 0 2 15929
-0.002193 -0.000965 0.120635 0.194228 0.960605 -0.634177 -0.062500 1 0 0 0 0 0 2 16913
-0.002193 -0.000965 0.120635 0.193542 0.962770 -0.634387 -0.062500 1 0 0 0 0 0 2 17931
-0.002193 -0.000965 0.120635 0.193188 0.963848 -0.634453 -0.062500 1 0 0 0 0 0 2 18861
-0.002193 -0.000965 0.120635 0.193011 0.964387 -0.634483 -0.062500 1 0 0 0 0 0 2 19870
-0.002193 -0.000965 0.120635 0.192926 0.964661 -0.634505 -0.062500 1 0 0 0 0 0 2 20859
-0.002193 -0.000965 0.120635 0.192885 0.964792 -0.634493 -0.062500 1 0 0 0 0 0 2 21869
-0.002193 -0.000965 0.120635 0.192854 0.964860 -0.634498 -0.062500 1 0 0 0 0 0 2 22859
-0.002193 -0.000965 0.120635 0.192853 0.964896 -0.634505 -0.062500 1 0 0 0 0 0 2 23868
-0.002193 -0.000965 0.120635 0.192846 0.964922 -0.634499 -0.062500 1 0 0 0 0 0 2 24859
-0.002193 -0.000965 0.120635 0.192846 0.964924 -0.634498 -0.062500 1 0 0 0 0 0 2 25869
-0.002193 -0.000965 0.120635 0.192838 0.964915 -0.634505 -0.062500 1 0 0 0 0 0 2 26859
-0.002193 -0.000965 0.120635 0.192829 0.964937 -0.634499 -0.062500 1 0 0 0 0 0 2 27869
-0.002193 -0.000965 0.120635 0.192844 0.964925 -0.634498 -0.062500 1 0 0 0 0 0 2 28869
-0.002193 -0.000965 0.120635 0.192842 0.964935 -0.634505 -0.062500 1 0 0 0 0 0 2 29858
-0.002193 -0.000965 0.120635 0.192833 0.964927 -0.634493 -0.062500 1 0 0 0 0 0 2 30901
-0.002193 -0.000965 0.120635 0.192841 0.964936 -0.634504 -0.062500 1 0 0 0 0 0 2 31871
-0.002193 -0.000965 0.120635 0.192845 0.964925 -0.634499 -0.062500 1 0 0 0 0 0 2 32872
-0.002193 -0.000965 0.120635 0.192834 0.964926 -0.634512 -0.062500 1 0 0 0 0 0 2 33868
-0.002193 -0.000965 0.120635 0.192832 0.964926 -0.634494 -0.062500 1 0 0 0 0 0 2 34877
-0.002193 -0.000965 0.120635 0.192841 0.964935 -0.634505 -0.062500 1 0 0 0 0 0 2 35866
-0.002193 -0.000965 0.120635 0.192833 0.964927 -0.634493 -0.062500 1 0 0 0 0 0 2 36869
-0.002193 -0.000965 0.120635 0.192841 0.964935 -0.634504 -0.062500 1 0 0 0 0 0 2 37874
-0.002193 -0.000965 0.120635 0.192845 0.964925 -0.634499 -0.062500 1 0 0 0 0 0 2 38886
-0.002193 -0.000965 0.120635 0.192843 0.964935 -0.634505 -0.062500 1 0 0 0 0 0 2 39878
-0.002193 -0.000965 0.120635 0.192834 0.964927 -0.634493 -0.062500 1 0 0 0 0 0 2 40864
-0.002193 -0.000965 0.120635 0.192833 0.964927 -0.634511 -0.062500 1 0 0 0 0 0 2 41872
-0.002193 -0.000965 0.120635 0.192832 0.964926 -0.634493 -0.062500 1 0 0 0 0 0 2 42871
-0.002193 -0.000965 0.120635 0.192841 0.964935 -0.634504 -0.062500 1 0 0 0 0 0 2 43873
-0.002193 -0.000965 0.120635 0.192845 0.964924 -0.634499 -0.062500 1 0 0 0 0 0 2 44868
-0.002193 -0.000965 0.120635 0.192830 0.964938 -0.634499 -0.062500 1 0 0 0 0 0 2 45868
-0.002193 -0.000965 0.120635 0.192844 0.964925 -0.634498 -0.062500 1 0 0 0 0 0 2 46870
-0.002193 -0.000965 0.120635 0.192842 0.964935 -0.634505 -0.062500 1 0 0 0 0 0 2 47852
-0.002193 -0.000965 0.120635 0.192833 0.964927 -0.634492 -0.062500 1 0 0 0 0 0 2 48868
-0.002193 -0.000965 0.120635 0.192833 0.964927 -0.634511 -0.062500 1 0 0 0 0 0 2 49869
-0.002193 -0.000965 0.120635 0.192844 0.964923 -0.634500 -0.062500 1 0 0 0 0 0 2 50878
-0.002193 -0.000965 0.120635 0.192830 0.964938 -0.634499 -0.062500 1 0 0 0 0 0 2 51854
-0.002193 -0.000965 0.120635 0.192844 0.964925 -0.634498 -0.062500 1 0 0 0 0 0 2 52871
-0.002193 -0.000965 0.120635 0.192842 0.964935 -0.634505 -0.062500 1 0 0 0 0 0 2 53850
-0.002193 -0.000965 0.120635 0.192833 0.964927 -0.634492 -0.062500 1 0 0 0 0 0 2 54870
-0.002193 -0.000965 0.120635 0.192841 0.964935 -0.634504 -0.062500 1 0 0 0 0 0 2 55868
-0.002193 -0.000965 0.120635 0.192837 0.964916 -0.634506 -0.062500 1 0 0 0 0 0 2 56868
-0.002193 -0.000965 0.120635 0.192829 0.964937 -0.634499 -0.062500 1 0 0 0 0 0 2 57852
-0.002193 -0.000965 0.120635 0.192844 0.964924 -0.634498 -0.062500 1 0 0 0 0 0 2 58870
-0.002193 -0.000965 0.120635 0.192842 0.964935 -0.634505 -0.062500 1 0 0 0 0 0 2 59869
-0.002193 -0.000965 0.120635 0.192833 0.964927 -0.634493 -0.062500 1 0 0 0 0 0 2 60868
-0.002193 -0.000965 0.120635 0.192841 0.964935 -0.634504 -0.062500 1 0 0 0 0 0 2 61869
-0.002193 -0.000965 0.120635 0.192842 0.964936 -0.634506 -0.062500 1 0 0 0 0 0 2 62872
-0.002193 -0.000965 0.120635 0.192833 0.964928 -0.634493 -0.062500 1 0 0 0 0 0 2 63869
-0.002193 -0.000965 0.120635 0.192833 0.964927 -0.634511 -0.062500 1 0 0 0 0 0 2 64851
-0.002193 -0.000965 0.120635 0.192844 0.964924 -0.634500 -0.062500 1 0 0 0 0 0 2 65869
-0.002193 -0.000965 0.120635 0.192833 0.964926 -0.634492 -0.062500 1 0 0 0 0 0 2 66869
-0.002193 -0.000965 0.120635 0.192841 0.964935 -0.634504 -0.062500 1 0 0 0 0 0 2 67868
-0.002193 -0.000965 0.120635 0.192842 0.964936 -0.634506 -0.062500 1 0 0 0 0 0 2 68851
-0.002193 -0.000965 0.120635 0.192833 0.964928 -0.634493 -0.062500 1 0 0 0 0 0 2 69868
-0.002193 -0.000965 0.120635 0.192841 0.964936 -0.634504 -0.062500 1 0 0 0 0 0 2 70858
-0.002193 -0.000965 0.120635 0.192845 0.964925 -0.634499 -0.062500 1 0 0 0 0 0 2 71858
-0.002193 -0.000965 0.120635 0.192822 0.964929 -0.634506 -0.062500 1 0 0 0 0 0 2 72874
-0.002193 -0.000965 0.120635 0.192843 0.964924 -0.634499 -0.062500 1 0 0 0 0 0 2 73872
-0.002193 -0.000965 0.120635 0.192842 0.964935 -0.634505 -0.062500 1 0 0 0 0 0 2 74870
-0.002193 -0.000965 0.120635 0.192833 0.964927 -0.634493 -0.062500 1 0 0 0 0 0 2 75868
-0.002193 -0.000965 0.120635 0.192841 0.964935 -0.634504 -0.062500 1 0 0 0 0 0 2 76868
-0.002193 -0.000965 0.120635 0.192845 0.964925 -0.634499 -0.062500 1 0 0 0 0 0 2 77866
-0.002193 -0.000965 0.120635 0.192830 0.964938 -0.634499 -0.062500 1 0 0 0 0 0 2 78869
-0.002193 -0.000965 0.120635 0.192844 0.964925 -0.634498 -0.062500 1 0 0 0 0 0 2 79866
-0.002193 -0.000965 0.120635 0.192834 0.964926 -0.634512 -0.062500 1 0 0 0 0 0 2 80867
-0.002193 -0.000965 0.120635 0.192832 0.964926 -0.634494 -0.062500 1 0 0 0 0 0 2 81867
-0.002193 -0.000965 0.120635 0.192841 0.964935 -0.634504 -0.062500 1 0 0 0 0 0 2 82868
-0.002193 -0.000965 0.120635 0.192845 0.964924 -0.634499 -0.062500 1 0 0 0 0 0 2 83868
-0.002193 -0.000965 0.120635 0.192830 0.964938 -0.634499 -0.062500 1 0 0 0 0 0 2 84866
-0.002193 -0.000965 0.120635 0.192844 0.964925 -0.634498 -0.062500 1 0 0 0 0 0 2 85857
-0.002193 -0.000965 0.120635 0.192842 0.964935 -0.634505 -0.062500 1 0 0 0 0 0 2 86866
-0.002193 -0.000965 0.120635 0.192834 0.964927 -0.634492 -0.062500 1 0 0 0 0 0 2 87856
-0.002193 -0.000965 0.120635 0.192833 0.964927 -0.634511 -0.062500 1 0 0 0 0 0 2 88867
-0.002193 -0.000965 0.120635 0.192844 0.964923 -0.634500 -0.062500 1 0 0 0 0 0 2 89856
-0.002193 -0.000965 0.120635 0.192830 0.964938 -0.634499 -0.062500 1 0 0 0 0 0 2 90868
-0.002193 -0.000965 0.120635 0.192844 0.964925 -0.634498 -0.062500 1 0 0 0 0 0 2 91857
-0.002193 -0.000965 0.120635 0.192842 0.964935 -0.634505 -0.062500 1 0 0 0 0 0 2 92867
-0.002193 -0.000965 0.120635 0.192833 0.964927 -0.634493 -0.062500 1 0 0 0 0 0 2 93857
-0.002193 -0.000965 0.120635 0.192841 0.964935 -0.634504 -0.062500 1 0 0 0 0 0 2 94867
-0.002193 -0.000965 0.120635 0.192846 0.964925 -0.634499 -0.062500 1 0 0 0 0 0 2 95867
-0.002193 -0.000965 0.120635 0.192822 0.964929 -0.634505 -0.062500 1 0 0 0 0 0 2 96857
-0.002193 -0.000965 0.120635 0.192843 0.964924 -0.634499 -0.062500 1 0 0 0 0 0 2 97865
-0.002193 -0.000965 0.120635 0.192842 0.964935 -0.634505 -0.062500 1 0 0 0 0 0 2 98856
-0.002193 -0.000965 0.120635 0.192833 0.964927 -0.634493 -0.062500 1 0 0 0 0 0 2 99868
-0.002193 -0.000965 0.120635 0.192841 0.964935 -0.634504 -0.062500 1 0 0 0 0 0 2 100855
-0.002193 -0.000965 0.120635 0.192846 0.964924 -0.634499 -0.062500 1 0 0 0 0 0 2 101865
-0.002193 -0.000965 0.120635 0.192830 0.964938 -0.634498 -0.062500 1 0 0 0 0 0 2 102857
-0.002193 -0.000965 0.120635 0.192832 0.964928 -0.634512 -0.062500 1 0 0 0 0 0 2 103877
-0.002193 -0.000965 0.120635 0.192844 0.964924 -0.634500 -0.062500 1 0 0 0 0 0 2 104879
-0.002193 -0.000965 0.120635 0.192833 0.964926 -0.634492 -0.062500 1 0 0 0 0 0 2 105866
-0.002193 -0.000965 0.120635 0.192841 0.964935 -0.634504 -0.062500 1 0 0 0 0 0 2 106874
-0.002193 -0.000965 0.120635 0.192842 0.964936 -0.634506 -0.062500 1 0 0 0 0 0 2 107866
-0.002193 -0.000965 0.120635 0.192833 0.964928 -0.634493 -0.062500 1 0 0 0 0 0 2 108874
-0.002193 -0.000965 0.120635 0.192841 0.964936 -0.634504 -0.062500 1 0 0 0 0 0 2 109863
-0.002193 -0.000965 0.120635 0.192846 0.964925 -0.634499 -0.062500 1 0 0 0 0 0 2 110866
-0.002193 -0.000965 0.120635 0.192822 0.964929 -0.634506 -0.062500 1 0 0 0 0 0 2 111863
-0.002193 -0.000965 0.120635 0.192843 0.964924 -0.634499 -0.062500 1 0 0 0 0 0 2 112875
-0.002193 -0.000965 0.120635 0.192842 0.964935 -0.634505 -0.062500 1 0 0 0 0 0 2 113864
-0.002193 -0.000965 0.120635 0.192833 0.964927 -0.634493 -0.062500 1 0 0 0 0 0 2 114876
-0.002193 -0.000965 0.120635 0.192841 0.964935 -0.634504 -0.062500 1 0 0 0 0 0 2 115871
-0.002193 -0.000965 0.120635 0.192845 0.964925 -0.634499 -0.062500 1 0 0 0 0 0 2 116867
-0.002193 -0.000965 0.120635 0.192830 0.964938 -0.634499 -0.062500 1 0 0 0 0 0 2 117867
-0.002193 -0.000965 0.120635 0.192844 0.964925 -0.634498 -0.062500 1 0 0 0 0 0 2 118869
-0.002193 -0.000965 0.120635 0.192834 0.964926 -0.634512 -0.062500 1 0 0 0 0 0 2 119867
-0.002193 -0.000965 0.120635 0.192832 0.964926 -0.634494 -0.062500 1 0 0 0 0 0 2 120866
-0.002193 -0.000965 0.120635 0.192841 0.964935 -0.634505 -0.062500 1 0 0 0 0 0 2 121867
-0.002193 -0.000965 0.120635 0.192845 0.964924 -0.634499 -0.062500 1 0 0 0 0 0 2 122867
-0.002193 -0.000965 0.120635 0.192830 0.964938 -0.634499 -0.062500 1 0 0 0 0 0 2 123873
-0.002193 -0.000965 0.120635 0.192844 0.964925 -0.634498 -0.062500 1 0 0 0 0 0 2 124852
-0.002193 -0.000965 0.120635 0.192842 0.964935 -0.634505 -0.062500 1 0 0 0 0 0 2 125872
-0.002193 -0.000965 0.120635 0.192834 0.964927 -0.634493 -0.062500 1 0 0 0 0 0 2 126868
-0.002193 -0.000965 0.120635 0.192833 0.964927 -0.634511 -0.062500 1 0 0 0 0 0 2 127867
-0.002193 -0.000965 0.120635 0.192844 0.964923 -0.634500 -0.062500 1 0 0 0 0 0 2 128865
-0.002193 -0.000965 0.120635 0.192830 0.964938 -0.634499 -0.062500 1 0 0 0 0 0 2 129871
-0.002193 -0.000965 0.120635 0.192844 0.964925 -0.634498 -0.062500 1 0 0 0 0 0 2 130870
-0.002193 -0.000965 0.120635 0.192842 0.964935 -0.634505 -0.062500 1 0 0 0 0 0 2 131867
-0.002193 -0.000965 0.120635 0.192833 0.964927 -0.634493 -0.062500 1 0 0 0 0 0 2 132867
-0.002193 -0.000965 0.120635 0.192841 0.964935 -0.634504 -0.062500 1 0 0 0 0 0 2 133867
-0.002193 -0.000965 0.120635 0.192846 0.964925 -0.634499 -0.062500 1 0 0 0 0 0 2 134865
-0.002193 -0.000965 0.120635 0.192822 0.964929 -0.634506 -0.062500 1 0 0 0 0 0 2 135867
-0.002193 -0.000965 0.120635 0.192843 0.964924 -0.634499 -0.062500 1 0 0 0 0 0 2 136864
-0.002193 -0.000965 0.120635 0.192842 0.964935 -0.634505 -0.062500 1 0 0 0 0 0 2 137871
-0.002193 -0.000965 0.120635 0.192833 0.964927 -0.634493 -0.062500 1 0 0 0 0 0 2 138867
-0.002193 -0.000965 0.120635 0.192841 0.964935 -0.634504 -0.062500 1 0 0 0 0 0 2 139866
-0.002193 -0.000965 0.120635 0.192846 0.964924 -0.634499 -0.062500 1 0 0 0 0 0 2 140866
-0.002193 -0.000965 0.120635 0.192831 0.964938 -0.634498 -0.062500 1 0 0 0 0 0 2 141867
-0.002193 -0.000965 0.120635 0.192836 0.964916 -0.634505 -0.062500 1 0 0 0 0 0 2 142867
-0.002193 -0.000965 0.120635 0.192841 0.964934 -0.634506 -0.062500 1 0 0 0 0 0 2 143868
-0.002193 -0.000965 0.120635 0.192833 0.964927 -0.634493 -0.062500 1 0 0 0 0 0 2 144859
-0.002193 -0.000965 0.120635 0.192841 0.964935 -0.634504 -0.062500 1 0 0 0 0 0 2 145872
-0.002193 -0.000965 0.120635 0.192845 0.964924 -0.634499 -0.062500 1 0 0 0 0 0 2 146867
-0.002193 -0.000965 0.120635 0.192830 0.964938 -0.634499 -0.062500 1 0 0 0 0 0 2 147866
-0.002193 -0.000965 0.120635 0.192841 0.964937 -0.634505 -0.062500 1 0 0 0 0 0 2 148865
-0.002193 -0.000965 0.120635 0.192846 0.964925 -0.634499 -0.062500 1 0 0 0 0 0 2 149865
-0.002193 -0.000965 0.120635 0.192822 0.964929 -0.634506 -0.062500 1 0 0 0 0 0 2 150867
-0.002193 -0.000965 0.120635 0.192843 0.964924 -0.634499 -0.062500 1 0 0 0 0 0 2 151866
-0.002193 -0.000965 0.120635 0.192846 0.964923 -0.634499 -0.062500 1 0 0 0 0 0 2 152866
-0.002193 -0.000965 0.120635 0.192830 0.964937 -0.634499 -0.062500 1 0 0 0 0 0 2 153864
-0.002193 -0.000965 0.120635 0.192841 0.964936 -0.634505 -0.062500 1 0 0 0 0 0 2 154868
-0.002193 -0.000965 0.120635 0.192845 0.964925 -0.634499 -0.062500 1 0 0 0 0 0 2 155858
-0.002193 -0.000965 0.120635 0.192830 0.964938 -0.634499 -0.062500 1 0 0 0 0 0 2 156865
-0.002193 -0.000965 0.120635 0.192844 0.964925 -0.634498 -0.062500 1 0 0 0 0 0 2 157855
-0.002193 -0.000965 0.120635 0.192834 0.964927 -0.634512 -0.062500 1 0 0 0 0 0 2 158865
-0.002193 -0.000965 0.120635 0.192832 0.964926 -0.634494 -0.062500 1 0 0 0 0 0 2 159855
-0.002193 -0.000965 0.120635 0.192841 0.964935 -0.634505 -0.062500 1 0 0 0 0 0 2 160865
-0.002193 -0.000965 0.120635 0.192845 0.964924 -0.634499 -0.062500 1 0 0 0 0 0 2 161854
-0.002193 -0.000965 0.120635 0.192830 0.964938 -0.634499 -0.062500 1 0 0 0 0 0 2 162855
-0.002193 -0.000965 0.120635 0.192844 0.964925 -0.634498 -0.062500 1 0 0 0 0 0 2 163865
-0.002193 -0.000965 0.120635 0.192843 0.964935 -0.634505 -0.062500 1 0 0 0 0 0 2 164854
-0.002193 -0.000965 0.120635 0.192834 0.964927 -0.634493 -0.062500 1 0 0 0 0 0 2 165864
-0.002193 -0.000965 0.120635 0.192833 0.964927 -0.634511 -0.062500 1 0 0 0 0 0 2 166855
-0.002193 -0.000965 0.120635 0.192832 0.964926 -0.634493 -0.062500 1 0 0 0 0 0 2 167864
-0.002193 -0.000965 0.120635 0.192841 0.964935 -0.634504 -0.062500 1 0 0 0 0 0 2 168853
-0.002193 -0.000965 0.120635 0.192845 0.964924 -0.634499 -0.062500 1 0 0 0 0 0 2 169865
-0.002193 -0.000965 0.120635 0.192843 0.964935 -0.634505 -0.062500 1 0 0 0 0 0 2 170854
-0.002193 -0.000965 0.120635 0.192834 0.964927 -0.634493 -0.062500 1 0 0 0 0 0 2 171865
-0.002193 -0.000965 0.120635 0.192841 0.964935 -0.634504 -0.062500 1 0 0 0 0 0 2 172854
-0.002193 -0.000965 0.120635 0.192846 0.964925 -0.634499 -0.062500 1 0 0 0 0 0 2 173864
-0.002193 -0.000965 0.120635 0.192822 0.964929 -0.634506 -0.062500 1 0 0 0 0 0 2 174855
-0.002193 -0.000965 0.120635 0.192843 0.964924 -0.634499 -0.062500 1 0 0 0 0 0 2 175864
-0.002193 -0.000965 0.120635 0.192842 0.964935 -0.634505 -0.062500 1 0 0 0 0 0 2 176866
-0.002193 -0.000965 0.120635 0.192833 0.964927 -0.634493 -0.062500 1 0 0 0 0 0 2 177870
-0.002193 -0.000965 0.120635 0.192841 0.964935 -0.634504 -0.062500 1 0 0 0 0 0 2 178882
-0.002193 -0.000965 0.120635 0.192846 0.964924 -0.634499 -0.062500 1 0 0 0 0 0 2 179866
-0.002193 -0.000965 0.120635 0.192831 0.964938 -0.634499 -0.062500 1 0 0 0 0 0 2 180879
-0.002193 -0.000965 0.120635 0.192836 0.964916 -0.634505 -0.062500 1 0 0 0 0 0 2 181863
-0.002193 -0.000965 0.120635 0.192829 0.964937 -0.634499 -0.062500 1 0 0 0 0 0 2 182860
-0.002193 -0.000965 0.120635 0.192844 0.964924 -0.634498 -0.062500 1 0 0 0 0 0 2 183869
-0.002193 -0.000965 0.120635 0.192842 0.964935 -0.634505 -0.062500 1 0 0 0 0 0 2 184871
-0.002193 -0.000965 0.120635 0.192846 0.964924 -0.634499 -0.062500 1 0 0 0 0 0 2 185875
-0.002193 -0.000965 0.120635 0.192830 0.964938 -0.634499 -0.062500 1 0 0 0 0 0 2 186871
-0.002193 -0.000965 0.120635 0.192844 0.964925 -0.634498 -0.062500 1 0 0 0 0 0 2 187873
-0.002193 -0.000965 0.120635 0.192843 0.964935 -0.634505 -0.062500 1 0 0 0 0 0 2 188865
-0.002193 -0.000965 0.120635 0.192825 0.964918 -0.634500 -0.062500 1 0 0 0 0 0 2 189866
-0.002193 -0.000965 0.120635 0.192840 0.964934 -0.634505 -0.062500 1 0 0 0 0 0 2 190867
-0.002193 -0.000965 0.120635 0.192833 0.964927 -0.634493 -0.062500 1 0 0 0 0 0 2 191865
-0.002193 -0.000965 0.120635 0.192841 0.964935 -0.634504 -0.062500 1 0 0 0 0 0 2 192865
-0.002193 -0.000965 0.120635 0.192842 0.964936 -0.634506 -0.062500 1 0 0 0 0 0 2 193845
-0.002193 -0.000965 0.120635 0.192833 0.964928 -0.634493 -0.062500 1 0 0 0 0 0 2 194865
-0.002193 -0.000965 0.120635 0.192841 0.964936 -0.634504 -0.062500 1 0 0 0 0 0 2 195875
-0.002193 -0.000965 0.120635 0.192845 0.964925 -0.634499 -0.062500 1 0 0 0 0 0 2 196851
-0.002193 -0.000965 0.120635 0.192834 0.964927 -0.634512 -0.062500 1 0 0 0 0 0 2 197867
-0.002193 -0.000965 0.120635 0.192832 0.964926 -0.634494 -0.062500 1 0 0 0 0 0 2 198869
-0.002193 -0.000965 0.120635 0.192841 0.964935 -0.634505 -0.062500 1 0 0 0 0 0 2 199863
-0.002193 -0.000965 0.120635 0.192833 0.964927 -0.634493 -0.062500 1 0 0 0 0 0 2 200864
-0.002193 -0.000965 0.120635 0.192841 0.964935 -0.634504 -0.062500 1 0 0 0 0 0 2 201862
-0.002193 -0.000965 0.120635 0.192845 0.964925 -0.634499 -0.062500 1 0 0 0 0 0 2 202865
-0.002193 -0.000965 0.120635 0.192843 0.964935 -0.634505 -0.062500 1 0 0 0 0 0 2 203863
-0.002193 -0.000965 0.120635 0.192834 0.964928 -0.634493 -0.062500 1 0 0 0 0 0 2 204863
-0.002193 -0.000965 0.120635 0.192833 0.964927 -0.634511 -0.062500 1 0 0 0 0 0 2 205862
-0.002193 -0.000965 0.120635 0.192832 0.964926 -0.634493 -0.062500 1 0 0 0 0 0 2 206864
-0.002193 -0.000965 0.120635 0.192841 0.964935 -0.634504 -0.062500 1 0 0 0 0 0 2 207864
-0.002193 -0.000965 0.120635 0.192845 0.964924 -0.634499 -0.062500 1 0 0 0 0 0 2 208865
-0.002193 -0.000965 0.120635 0.192830 0.964938 -0.634499 -0.062500 1 0 0 0 0 0 2 209862
-0.002193 -0.000965 0.120635 0.192844 0.964925 -0.634498 -0.062500 1 0 0 0 0 0 2 210864
-0.002193 -0.000965 0.120635 0.192842 0.964935 -0.634505 -0.062500 1 0 0 0 0 0 2 211865
-0.002193 -0.000965 0.120635 0.192833 0.964928 -0.634492 -0.062500 1 0 0 0 0 0 2 212867
-0.002193 -0.000965 0.120635 0.192833 0.964927 -0.634511 -0.062500 1 0 0 0 0 0 2 213864
-0.002193 -0.000965 0.120635 0.192844 0.964923 -0.634500 -0.062500 1 0 0 0 0 0 2 214864
-0.002193 -0.000965 0.120635 0.192830 0.964938 -0.634499 -0.062500 1 0 0 0 0 0 2 215863
-0.002193 -0.000965 0.120635 0.192844 0.964925 -0.634498 -0.062500 1 0 0 0 0 0 2 216866
-0.002193 -0.000965 0.120635 0.192842 0.964935 -0.634505 -0.062500 1 0 0 0 0 0 2 217856
-0.002193 -0.000965 0.120635 0.192833 0.964927 -0.634493 -0.062500 1 0 0 0 0 0 2 218867
-0.002193 -0.000965 0.120635 0.192841 0.964936 -0.634504 -0.062500 1 0 0 0 0 0 2 219865
-0.002193 -0.000965 0.120635 0.192837 0.964916 -0.634506 -0.062500 1 0 0 0 0 0 2 220863
-0.002193 -0.000965 0.120635 0.192829 0.964937 -0.634499 -0.062500 1 0 0 0 0 0 2 221863
-0.002193 -0.000965 0.120635 0.192844 0.964924 -0.634498 -0.062500 1 0 0 0 0 0 2 222865
-0.002193 -0.000965 0.120635 0.192842 0.964935 -0.634505 -0.062500 1 0 0 0 0 0 2 223862
-0.002193 -0.000965 0.120635 0.192833 0.964927 -0.634493 -0.062500 1 0 0 0 0 0 2 224862
-0.002193 -0.000965 0.120635 0.192841 0.964935 -0.634504 -0.062500 1 0 0 0 0 0 2 225863
-0.002193 -0.000965 0.120635 0.192845 0.964924 -0.634499 -0.062500 1 0 0 0 0 0 2 226923
-0.002193 -0.000965 0.120635 0.192843 0.964935 -0.634505 -0.062500 1 0 0 0 0 0 2 227920
-0.002193 -0.000965 0.120635 0.192826 0.964918 -0.634500 -0.062500 1 0 0 0 0 0 2 228921
-0.002193 -0.000965 0.120635 0.192840 0.964934 -0.634505 -0.062500 1 0 0 0 0 0 2 229921
-0.002193 -0.000965 0.120635 0.192833 0.964927 -0.634493 -0.062500 1 0 0 0 0 0 2 230929
-0.002193 -0.000965 0.120635 0.192841 0.964935 -0.634504 -0.062500 1 0 0 0 0 0 2 231921
-0.002193 -0.000965 0.120635 0.192845 0.964924 -0.634499 -0.062500 1 0 0 0 0 0 2 232905
-0.002193 -0.000965 0.120635 0.192830 0.964938 -0.634498 -0.062500 1 0 0 0 0 0 2 233920
-0.002193 -0.000965 0.120635 0.192841 0.964937 -0.634505 -0.062500 1 0 0 0 0 0 2 234853
-0.002193 -0.000965 0.120635 0.192845 0.964925 -0.634499 -0.062500 1 0 0 0 0 0 2 235862
-0.002193 -0.000965 0.120635 0.192822 0.964929 -0.634506 -0.062500 1 0 0 0 0 0 2 236851
-0.002193 -0.000965 0.120635 0.192843 0.964924 -0.634499 -0.062500 1 0 0 0 0 0 2 237861
-0.002193 -0.000965 0.120635 0.192842 0.964935 -0.634505 -0.062500 1 0 0 0 0 0 2 238853
-0.002193 -0.000965 0.120635 0.192833 0.964927 -0.634493 -0.062500 1 0 0 0 0 0 2 239862
-0.002174 -0.000969 0.120625 -0.072380 1.026629 -0.495309 -0.062500 1 0 0 0 0 0 2 240851
-0.002165 -0.000972 0.120621 0.017825 1.006451 -0.563072 -0.062500 1 0 0 0 0 0 2 241862
-0.002160 -0.000973 0.120620 0.084523 0.990943 -0.598346 -0.062500 1 0 0 0 0 0 2 242853
-0.002158 -0.000973 0.120619 0.119783 0.982545 -0.611816 -0.062500 1 0 0 0 0 0 2 243862
-0.002156 -0.000974 0.120619 0.137521 0.978248 -0.616636 -0.062500 1 0 0 0 0 0 2 244852
-0.002156 -0.000974 0.120619 0.146382 0.976064 -0.618318 -0.062500 1 0 0 0 0 0 2 245861
-0.002155 -0.000974 0.120619 0.150794 0.974959 -0.618916 -0.062500 1 0 0 0 0 0 2 246862
-0.002155 -0.000974 0.120619 0.153013 0.974421 -0.619122 -0.062500 1 0 0 0 0 0 2 247851
-0.002155 -0.000974 0.120619 0.154107 0.974137 -0.619202 -0.062500 1 0 0 0 0 0 2 248862
-0.002155 -0.000974 0.120619 0.154654 0.974002 -0.619210 -0.062500 1 0 0 0 0 0 2 249853
-0.002155 -0.000974 0.120619 0.154925 0.973926 -0.619231 -0.062500 1 0 0 0 0 0 2 250862
-0.002155 -0.000974 0.120619 0.155067 0.973901 -0.619230 -0.062500 1 0 0 0 0 0 2 251904
-0.002155 -0.000974 0.120619 0.155138 0.973874 -0.619235 -0.062500 1 0 0 0 0 0 2 252867
-0.002155 -0.000974 0.120619 0.155166 0.973866 -0.619228 -0.062500 1 0 0 0 0 0 2 253858
-0.002155 -0.000974 0.120619 0.155187 0.973872 -0.619227 -0.062500 1 0 0 0 0 0 2 254872
-0.002155 -0.000974 0.120619 0.155201 0.973870 -0.619233 -0.062500 1 0 0 0 0 0 2 255873
-0.002155 -0.000974 0.120619 0.155202 0.973871 -0.619233 -0.062500 1 0 0 0 0 0 2 256859
-0.002155 -0.000974 0.120619 0.155197 0.973850 -0.619234 -0.062500 1 0 0 0 0 0 2 257861
-0.002155 -0.000974 0.120619 0.155201 0.973868 -0.619234 -0.062500 1 0 0 0 0 0 2 258857
-0.002136 -0.000978 0.120609 -0.109880 1.035517 -0.479893 -0.062500 1 0 0 0 0 0 2 259866
-0.002127 -0.000981 0.120606 -0.019738 1.015375 -0.547736 -0.062500 1 0 0 0 0 0 2 260871
-0.002122 -0.000982 0.120605 0.046913 0.999881 -0.583043 -0.062500 1 0 0 0 0 0 2 261860
-0.002120 -0.000982 0.120604 0.082170 0.991474 -0.596532 -0.062500 1 0 0 0 0 0 2 262900
-0.002119 -0.000983 0.120604 0.099905 0.987166 -0.601355 -0.062500 1 0 0 0 0 0 2 263863
-0.002118 -0.000983 0.120604 0.108773 0.984990 -0.603035 -0.062500 1 0 0 0 0 0 2 264866
-0.002118 -0.000983 0.120604 0.113184 0.983885 -0.603635 -0.062500 1 0 0 0 0 0 2 265863
-0.002118 -0.000983 0.120604 0.115382 0.983342 -0.603843 -0.062500 1 0 0 0 0 0 2 266864
-0.002118 -0.000983 0.120604 0.116490 0.983074 -0.603909 -0.062500 1 0 0 0 0 0 2 267862
-0.002118 -0.000983 0.120604 0.117034 0.982922 -0.603936 -0.062500 1 0 0 0 0 0 2 268860
-0.002099 -0.000987 0.120594 -0.147640 1.044487 -0.464467 -0.062500 1 0 0 0 0 0 2 269862
-0.002089 -0.000989 0.120591 -0.057424 1.024309 -0.532382 -0.062500 1 0 0 0 0 0 2 270863
-0.002085 -0.000991 0.120589 0.009266 1.008815 -0.567733 -0.062500 1 0 0 0 0 0 2 271865
-0.002082 -0.000991 0.120589 0.044543 1.000414 -0.581228 -0.062500 1 0 0 0 0 0 2 272869
-0.002081 -0.000991 0.120589 0.062297 0.996104 -0.586053 -0.062500 1 0 0 0 0 0 2 273864
-0.002081 -0.000992 0.120589 0.071155 0.993920 -0.587744 -0.062500 1 0 0 0 0 0 2 274864
-0.002080 -0.000992 0.120589 0.075575 0.992812 -0.588333 -0.062500 1 0 0 0 0 0 2 275861
-0.002061 -0.000996 0.120579 -0.187041 1.053858 -0.448931 -0.062500 1 0 0 0 0 0 2 276861
-0.002052 -0.000998 0.120575 -0.095923 1.033472 -0.516977 -0.062500 1 0 0 0 0 0 2 277861
-0.002047 -0.000999 0.120574 -0.028780 1.017849 -0.552388 -0.062500 1 0 0 0 0 0 2 278863
-0.002045 -0.001000 0.120574 0.006726 1.009381 -0.565913 -0.062500 1 0 0 0 0 0 2 279865
-0.002044 -0.001000 0.120573 0.024590 1.005053 -0.570732 -0.062500 1 0 0 0 0 0 2 280863
-0.002043 -0.001000 0.120573 0.033497 1.002857 -0.572432 -0.062500 1 0 0 0 0 0 2 281860
-0.002024 -0.001005 0.120563 -0.226717 1.063304 -0.433270 -0.062500 1 0 0 0 0 0 2 282865
-0.002014 -0.001007 0.120560 -0.134555 1.042646 -0.501538 -0.062500 1 0 0 0 0 0 2 283860
-0.002010 -0.001008 0.120559 -0.066880 1.026904 -0.537022 -0.062500 1 0 0 0 0 0 2 284861
-0.002007 -0.001009 0.120558 -0.031130 1.018367 -0.550563 -0.062500 1 0 0 0 0 0 2 285861
-0.002006 -0.001009 0.120558 -0.013118 1.014003 -0.555409 -0.062500 1 0 0 0 0 0 2 286865
-0.002005 -0.001009 0.120558 -0.004133 1.011788 -0.557094 -0.062500 1 0 0 0 0 0 2 287861
-0.002005 -0.001009 0.120558 0.000335 1.010680 -0.557699 -0.062500 1 0 0 0 0 0 2 288861
-0.002005 -0.001010 0.120558 0.002585 1.010115 -0.557909 -0.062500 1 0 0 0 0 0 2 289861
-0.002005 -0.001010 0.120558 0.003698 1.009834 -0.557971 -0.062500 1 0 0 0 0 0 2 290862
-0.002005 -0.001010 0.120558 0.004258 1.009698 -0.558004 -0.062500 1 0 0 0 0 0 2 291863
-0.002005 -0.001010 0.120558 0.004538 1.009630 -0.558002 -0.062500 1 0 0 0 0 0 2 292852
-0.002005 -0.001010 0.120558 0.004685 1.009595 -0.558011 -0.062500 1 0 0 0 0 0 2 293864
-0.002005 -0.001010 0.120558 0.004744 1.009570 -0.558011 -0.062500 1 0 0 0 0 0 2 294863
-0.002005 -0.001010 0.120558 0.004783 1.009559 -0.558010 -0.062500 1 0 0 0 0 0 2 295861
-0.002005 -0.001010 0.120558 0.004805 1.009565 -0.558010 -0.062500 1 0 0 0 0 0 2 296858
-0.002005 -0.001010 0.120558 0.004798 1.009557 -0.558016 -0.062500 1 0 0 0 0 0 2 297860
-0.002005 -0.001010 0.120558 0.004821 1.009550 -0.558010 -0.062500 1 0 0 0 0 0 2 298864
-0.002005 -0.001010 0.120558 0.004820 1.009561 -0.558016 -0.062500 1 0 0 0 0 0 2 299841
-0.002005 -0.001010 0.120558 0.004811 1.009553 -0.558004 -0.062500 1 0 0 0 0 0 2 300861
-0.002005 -0.001010 0.120558 0.004819 1.009562 -0.558015 -0.062500 1 0 0 0 0 0 2 301842
-0.002005 -0.001010 0.120558 0.004820 1.009563 -0.558016 -0.062500 1 0 0 0 0 0 2 302860
-0.002005 -0.001010 0.120558 0.004823 1.009551 -0.558010 -0.062500 1 0 0 0 0 0 2 303861
-0.002005 -0.001010 0.120558 0.004820 1.009562 -0.558016 -0.062500 1 0 0 0 0 0 2 304861
-0.002005 -0.001010 0.120558 0.004803 1.009545 -0.558011 -0.062500 1 0 0 0 0 0 2 305851
-0.002005 -0.001010 0.120558 0.004818 1.009561 -0.558016 -0.062500 1 0 0 0 0 0 2 306918
-0.002005 -0.001010 0.120558 0.004823 1.009551 -0.558010 -0.062500 1 0 0 0 0 0 2 307902
-0.002005 -0.001010 0.120558 0.004820 1.009561 -0.558016 -0.062500 1 0 0 0 0 0 2 308919
-0.002005 -0.001010 0.120558 0.004811 1.009554 -0.558004 -0.062500 1 0 0 0 0 0 2 309902
-0.002005 -0.001010 0.120558 0.004819 1.009562 -0.558015 -0.062500 1 0 0 0 0 0 2 310919
-0.002005 -0.001010 0.120558 0.004823 1.009551 -0.558010 -0.062500 1 0 0 0 0 0 2 311902
-0.002005 -0.001010 0.120558 0.004812 1.009553 -0.558023 -0.062500 1 0 0 0 0 0 2 312937
-0.002005 -0.001010 0.120558 0.004822 1.009550 -0.558011 -0.062500 1 0 0 0 0 0 2 313918
-0.002005 -0.001010 0.120558 0.004808 1.009564 -0.558010 -0.062500 1 0 0 0 0 0 2 314902
-0.002005 -0.001010 0.120558 0.004822 1.009551 -0.558009 -0.062500 1 0 0 0 0 0 2 315919
-0.002005 -0.001010 0.120558 0.004820 1.009562 -0.558016 -0.062500 1 0 0 0 0 0 2 316900
-0.002005 -0.001010 0.120558 0.004823 1.009551 -0.558010 -0.062500 1 0 0 0 0 0 2 317918
-0.002005 -0.001010 0.120558 0.004820 1.009562 -0.558016 -0.062500 1 0 0 0 0 0 2 318849
-0.002005 -0.001010 0.120558 0.004811 1.009554 -0.558004 -0.062500 1 0 0 0 0 0 2 319859
-0.002005 -0.001010 0.120558 0.004811 1.009553 -0.558022 -0.062500 1 0 0 0 0 0 2 320848
-0.002005 -0.001010 0.120558 0.004822 1.009550 -0.558011 -0.062500 1 0 0 0 0 0 2 321858
-0.002005 -0.001010 0.120558 0.004820 1.009561 -0.558016 -0.062500 1 0 0 0 0 0 2 322850
-0.002005 -0.001010 0.120558 0.004811 1.009553 -0.558004 -0.062500 1 0 0 0 0 0 2 323859
-0.002005 -0.001010 0.120558 0.004819 1.009562 -0.558015 -0.062500 1 0 0 0 0 0 2 324848
-0.002005 -0.001010 0.120558 0.004823 1.009551 -0.558010 -0.062500 1 0 0 0 0 0 2 325858
-0.002005 -0.001010 0.120558 0.004820 1.009562 -0.558016 -0.062500 1 0 0 0 0 0 2 326848
-0.002005 -0.001010 0.120558 0.004824 1.009551 -0.558010 -0.062500 1 0 0 0 0 0 2 327858
-0.002005 -0.001010 0.120558 0.004800 1.009556 -0.558017 -0.062500 1 0 0 0 0 0 2 328849
-0.002005 -0.001010 0.120558 0.004821 1.009550 -0.558010 -0.062500 1 0 0 0 0 0 2 329859
-0.002005 -0.001010 0.120558 0.004820 1.009561 -0.558016 -0.062500 1 0 0 0 0 0 2 330860
-0.002005 -0.001010 0.120558 0.004823 1.009551 -0.558010 -0.062500 1 0 0 0 0 0 2 331861
-0.002005 -0.001010 0.120558 0.004808 1.009564 -0.558010 -0.062500 1 0 0 0 0 0 2 332867
-0.002005 -0.001010 0.120558 0.004822 1.009551 -0.558009 -0.062500 1 0 0 0 0 0 2 333872
-0.002005 -0.001010 0.120558 0.004820 1.009562 -0.558016 -0.062500 1 0 0 0 0 0 2 334867
-0.002005 -0.001010 0.120558 0.004823 1.009551 -0.558010 -0.062500 1 0 0 0 0 0 2 335864
-0.002005 -0.001010 0.120558 0.004812 1.009553 -0.558023 -0.062500 1 0 0 0 0 0 2 336864
-0.002005 -0.001010 0.120558 0.004810 1.009552 -0.558004 -0.062500 1 0 0 0 0 0 2 337860
-0.002005 -0.001010 0.120558 0.004819 1.009561 -0.558015 -0.062500 1 0 0 0 0 0 2 338876
-0.002005 -0.001010 0.120558 0.004823 1.009551 -0.558010 -0.062500 1 0 0 0 0 0 2 339869
-0.002005 -0.001010 0.120558 0.004820 1.009561 -0.558016 -0.062500 1 0 0 0 0 0 2 340856
-0.002005 -0.001010 0.120558 0.004811 1.009554 -0.558003 -0.062500 1 0 0 0 0 0 2 341867
-0.002005 -0.001010 0.120558 0.004819 1.009562 -0.558015 -0.062500 1 0 0 0 0 0 2 342863
-0.002005 -0.001010 0.120558 0.004820 1.009563 -0.558016 -0.062500 1 0 0 0 0 0 2 343859
-0.002005 -0.001010 0.120558 0.004815 1.009543 -0.558017 -0.062500 1 0 0 0 0 0 2 344860
-0.002005 -0.001010 0.120558 0.004823 1.009548 -0.558010 -0.062500 1 0 0 0 0 0 2 345858
-0.002005 -0.001010 0.120558 0.004808 1.009564 -0.558010 -0.062500 1 0 0 0 0 0 2 346860
-0.002005 -0.001010 0.120558 0.004818 1.009563 -0.558016 -0.062500 1 0 0 0 0 0 2 347840
-0.002005 -0.001010 0.120558 0.004823 1.009551 -0.558010 -0.062500 1 0 0 0 0 0 2 348859
-0.002005 -0.001010 0.120558 0.004820 1.009562 -0.558016 -0.062500 1 0 0 0 0 0 2 349852
-0.002005 -0.001010 0.120558 0.004811 1.009554 -0.558004 -0.062500 1 0 0 0 0 0 2 350870
-0.002005 -0.001010 0.120558 0.004810 1.009553 -0.558022 -0.062500 1 0 0 0 0 0 2 351862
-0.002005 -0.001010 0.120558 0.004822 1.009550 -0.558011 -0.062500 1 0 0 0 0 0 2 352863
-0.002005 -0.001010 0.120558 0.004820 1.009561 -0.558016 -0.062500 1 0 0 0 0 0 2 353855
-0.002005 -0.001010 0.120558 0.004823 1.009551 -0.558010 -0.062500 1 0 0 0 0 0 2 354918
-0.002005 -0.001010 0.120558 0.004808 1.009564 -0.558010 -0.062500 1 0 0 0 0 0 2 355917
-0.002005 -0.001010 0.120558 0.004822 1.009551 -0.558009 -0.062500 1 0 0 0 0 0 2 356893
-0.002005 -0.001010 0.120558 0.004820 1.009562 -0.558016 -0.062500 1 0 0 0 0 0 2 357890
-0.002005 -0.001010 0.120558 0.004823 1.009551 -0.558010 -0.062500 1 0 0 0 0 0 2 358921
-0.002005 -0.001010 0.120558 0.004812 1.009553 -0.558023 -0.062500 1 0 0 0 0 0 2 359920
-0.002005 -0.001010 0.120558 0.004810 1.009553 -0.558005 -0.062500 1 0 0 0 0 0 2 360917
-0.002005 -0.001010 0.120558 0.004818 1.009562 -0.558015 -0.062500 1 0 0 0 0 0 2 361891
-0.002005 -0.001010 0.120558 0.004823 1.009551 -0.558010 -0.062500 1 0 0 0 0 0 2 362894
-0.002005 -0.001010 0.120558 0.004820 1.009561 -0.558016 -0.062500 1 0 0 0 0 0 2 363917
-0.002005 -0.001010 0.120558 0.004811 1.009554 -0.558004 -0.062500 1 0 0 0 0 0 2 364928
-0.002005 -0.001010 0.120558 0.004819 1.009562 -0.558015 -0.062500 1 0 0 0 0 0 2 365894
-0.002005 -0.001010 0.120558 0.004823 1.009551 -0.558010 -0.062500 1 0 0 0 0 0 2 366894
-0.002005 -0.001010 0.120558 0.004812 1.009553 -0.558023 -0.062500 1 0 0 0 0 0 2 367894
-0.002005 -0.001010 0.120558 0.004810 1.009553 -0.558004 -0.062500 1 0 0 0 0 0 2 368892
-0.002005 -0.001010 0.120558 0.004818 1.009562 -0.558015 -0.062500 1 0 0 0 0 0 2 369892
-0.002005 -0.001010 0.120558 0.004823 1.009551 -0.558010 -0.062500 1 0 0 0 0 0 2 370888
-0.002005 -0.001010 0.120558 0.004820 1.009561 -0.558016 -0.062500 1 0 0 0 0 0 2 371925
-0.002005 -0.001010 0.120558 0.004823 1.009551 -0.558010 -0.062500 1 0 0 0 0 0 2 372922
-0.002005 -0.001010 0.120558 0.004808 1.009564 -0.558009 -0.062500 1 0 0 0 0 0 2 373924
-0.002005 -0.001010 0.120558 0.004822 1.009551 -0.558009 -0.062500 1 0 0 0 0 0 2 374915
-0.002005 -0.001010 0.120558 0.004812 1.009553 -0.558023 -0.062500 1 0 0 0 0 0 2 375927
-0.002005 -0.001010 0.120558 0.004822 1.009550 -0.558011 -0.062500 1 0 0 0 0 0 2 376893
-0.002005 -0.001010 0.120558 0.004820 1.009561 -0.558016 -0.062500 1 0 0 0 0 0 2 377893
-0.002005 -0.001010 0.120558 0.004811 1.009553 -0.558004 -0.062500 1 0 0 0 0 0 2 378916
-0.002005 -0.001010 0.120558 0.004819 1.009562 -0.558015 -0.062500 1 0 0 0 0 0 2 379922
-0.002005 -0.001010 0.120558 0.004823 1.009551 -0.558010 -0.062500 1 0 0 0 0 0 2 380901
-0.002005 -0.001010 0.120558 0.004820 1.009561 -0.558016 -0.062500 1 0 0 0 0 0 2 381895
-0.002005 -0.001010 0.120558 0.004824 1.009551 -0.558010 -0.062500 1 0 0 0 0 0 2 382892
-0.002005 -0.001010 0.120558 0.004800 1.009555 -0.558016 -0.062500 1 0 0 0 0 0 2 383894
-0.002005 -0.001010 0.120558 0.004821 1.009550 -0.558010 -0.062500 1 0 0 0 0 0 2 384886
-0.002005 -0.001010 0.120558 0.004820 1.009561 -0.558016 -0.062500 1 0 0 0 0 0 2 385899
-0.002005 -0.001010 0.120558 0.004823 1.009550 -0.558010 -0.062500 1 0 0 0 0 0 2 386917
-0.002005 -0.001010 0.120558 0.004808 1.009564 -0.558009 -0.062500 1 0 0 0 0 0 2 387900
-0.002005 -0.001010 0.120558 0.004818 1.009563 -0.558016 -0.062500 1 0 0 0 0 0 2 388914
-0.002005 -0.001010 0.120558 0.004823 1.009551 -0.558010 -0.062500 1 0 0 0 0 0 2 389897
-0.002005 -0.001010 0.120558 0.004820 1.009562 -0.558016 -0.062500 1 0 0 0 0 0 2 390915
-0.002005 -0.001010 0.120558 0.004815 1.009542 -0.558017 -0.062500 1 0 0 0 0 0 2 391898
-0.002005 -0.001010 0.120558 0.004811 1.009551 -0.558004 -0.062500 1 0 0 0 0 0 2 392914
-0.002005 -0.001010 0.120558 0.004819 1.009561 -0.558015 -0.062500 1 0 0 0 0 0 2 393897
-0.002005 -0.001010 0.120558 0.004820 1.009563 -0.558017 -0.062500 1 0 0 0 0 0 2 394914
-0.002005 -0.001010 0.120558 0.004823 1.009551 -0.558010 -0.062500 1 0 0 0 0 0 2 395899
-0.002005 -0.001010 0.120558 0.004808 1.009564 -0.558010 -0.062500 1 0 0 0 0 0 2 396897
-0.002005 -0.001010 0.120558 0.004822 1.009551 -0.558009 -0.062500 1 0 0 0 0 0 2 397916
-0.002005 -0.001010 0.120558 0.004812 1.009553 -0.558023 -0.062500 1 0 0 0 0 0 2 398899
-0.002010 -0.000991 0.120548 0.079976 0.751920 -0.413591 -0.062500 1 0 0 0 0 0 2 399914
-0.002013 -0.000982 0.120544 0.055788 0.839053 -0.483932 -0.062500 1 0 0 0 0 0 2 400898
-0.002014 -0.000977 0.120543 0.036908 0.903838 -0.520517 -0.062500 1 0 0 0 0 0 2 401913
-0.002015 -0.000975 0.120542 0.026571 0.938210 -0.534496 -0.062500 1 0 0 0 0 0 2 402847
-0.002015 -0.000974 0.120542 0.021252 0.955570 -0.539494 -0.062500 1 0 0 0 0 0 2 403855
-0.002016 -0.000973 0.120542 0.018534 0.964236 -0.541237 -0.062500 1 0 0 0 0 0 2 404846
-0.002016 -0.000973 0.120542 0.017159 0.968567 -0.541845 -0.062500 1 0 0 0 0 0 2 405857
-0.002016 -0.000973 0.120542 0.016477 0.970718 -0.542065 -0.062500 1 0 0 0 0 0 2 406846
-0.002016 -0.000973 0.120542 0.016130 0.971815 -0.542132 -0.062500 1 0 0 0 0 0 2 407856
-0.002016 -0.000973 0.120542 0.015965 0.972353 -0.542168 -0.062500 1 0 0 0 0 0 2 408846
-0.002016 -0.000973 0.120542 0.015861 0.972621 -0.542171 -0.062500 1 0 0 0 0 0 2 409857
-0.002016 -0.000973 0.120542 0.015826 0.972761 -0.542170 -0.062500 1 0 0 0 0 0 2 410846
-0.002016 -0.000973 0.120542 0.015811 0.972815 -0.542176 -0.062500 1 0 0 0 0 0 2 411846
-0.002016 -0.000973 0.120542 0.015800 0.972852 -0.542177 -0.062500 1 0 0 0 0 0 2 412857
-0.002016 -0.000973 0.120542 0.015784 0.972868 -0.542177 -0.062500 1 0 0 0 0 0 2 413848
-0.002021 -0.000954 0.120532 0.090895 0.715395 -0.397623 -0.062500 1 0 0 0 0 0 2 414856
-0.002024 -0.000945 0.120528 0.066729 0.802463 -0.468025 -0.062500 1 0 0 0 0 0 2 415854
-0.002025 -0.000941 0.120527 0.047865 0.867201 -0.504660 -0.062500 1 0 0 0 0 0 2 416865
-0.002026 -0.000939 0.120527 0.037539 0.901576 -0.518640 -0.062500 1 0 0 0 0 0 2 417853
-0.002026 -0.000937 0.120526 0.032206 0.918913 -0.523639 -0.062500 1 0 0 0 0 0 2 418847
-0.002027 -0.000937 0.120526 0.029495 0.927583 -0.525378 -0.062500 1 0 0 0 0 0 2 419862
-0.002027 -0.000937 0.120526 0.028134 0.931910 -0.525995 -0.062500 1 0 0 0 0 0 2 420851
-0.002027 -0.000936 0.120526 0.027439 0.934074 -0.526217 -0.062500 1 0 0 0 0 0 2 421856
-0.002027 -0.000936 0.120526 0.027093 0.935161 -0.526278 -0.062500 1 0 0 0 0 0 2 422866
-0.002027 -0.000936 0.120526 0.026929 0.935697 -0.526313 -0.062500 1 0 0 0 0 0 2 423859
-0.002027 -0.000936 0.120526 0.026837 0.935962 -0.526323 -0.062500 1 0 0 0 0 0 2 424854
-0.002027 -0.000936 0.120526 0.026781 0.936106 -0.526330 -0.062500 1 0 0 0 0 0 2 425867
-0.002032 -0.000918 0.120516 0.101819 0.678814 -0.381638 -0.062500 1 0 0 0 0 0 2 426860
-0.002035 -0.000909 0.120512 0.077689 0.765846 -0.452111 -0.062500 1 0 0 0 0 0 2 427858
-0.002036 -0.000904 0.120511 0.058832 0.830572 -0.488776 -0.062500 1 0 0 0 0 0 2 428858
-0.002037 -0.000902 0.120511 0.048500 0.864935 -0.502768 -0.062500 1 0 0 0 0 0 2 429858
-0.002037 -0.000901 0.120511 0.043152 0.882280 -0.507776 -0.062500 1 0 0 0 0 0 2 430858
-0.002038 -0.000900 0.120510 0.040461 0.890953 -0.509520 -0.062500 1 0 0 0 0 0 2 431857
-0.002038 -0.000900 0.120510 0.039090 0.895283 -0.510133 -0.062500 1 0 0 0 0 0 2 432839
-0.002038 -0.000900 0.120510 0.038385 0.897438 -0.510342 -0.062500 1 0 0 0 0 0 2 433861
-0.002038 -0.000900 0.120510 0.038047 0.898533 -0.510415 -0.062500 1 0 0 0 0 0 2 434863
-0.002038 -0.000900 0.120510 0.037887 0.899058 -0.510446 -0.062500 1 0 0 0 0 0 2 435861
-0.002038 -0.000900 0.120510 0.037792 0.899333 -0.510461 -0.062500 1 0 0 0 0 0 2 436857
-0.002038 -0.000900 0.120510 0.037739 0.899467 -0.510463 -0.062500 1 0 0 0 0 0 2 437856
-0.002038 -0.000900 0.120510 0.037717 0.899532 -0.510456 -0.062500 1 0 0 0 0 0 2 438858
-0.002043 -0.000881 0.120500 0.112732 0.642344 -0.365642 -0.062500 1 0 0 0 0 0 2 439856
-0.002046 -0.000872 0.120497 0.088618 0.729298 -0.436183 -0.062500 1 0 0 0 0 0 2 440856
-0.002047 -0.000868 0.120495 0.069772 0.793989 -0.472886 -0.062500 1 0 0 0 0 0 2 441856
-0.002048 -0.000865 0.120495 0.059437 0.828327 -0.486883 -0.062500 1 0 0 0 0 0 2 442859
-0.002048 -0.000864 0.120495 0.054115 0.845658 -0.491893 -0.062500 1 0 0 0 0 0 2 443859
-0.002048 -0.000864 0.120495 0.051407 0.854321 -0.493642 -0.062500 1 0 0 0 0 0 2 444858
-0.002049 -0.000863 0.120495 0.050042 0.858656 -0.494250 -0.062500 1 0 0 0 0 0 2 445855
-0.002049 -0.000863 0.120495 0.049356 0.860830 -0.494466 -0.062500 1 0 0 0 0 0 2 446859
-0.002049 -0.000863 0.120495 0.048995 0.861899 -0.494541 -0.062500 1 0 0 0 0 0 2 447857
-0.002049 -0.000863 0.120495 0.048824 0.862445 -0.494565 -0.062500 1 0 0 0 0 0 2 448839
-0.002049 -0.000863 0.120495 0.048744 0.862708 -0.494580 -0.062500 1 0 0 0 0 0 2 449856
-0.002049 -0.000863 0.120495 0.048701 0.862849 -0.494574 -0.062500 1 0 0 0 0 0 2 450858
-0.002049 -0.000863 0.120495 0.048681 0.862916 -0.494586 -0.062500 1 0 0 0 0 0 2 451855
-0.002049 -0.000863 0.120495 0.048669 0.862954 -0.494588 -0.062500 1 0 0 0 0 0 2 452836
-0.002054 -0.000845 0.120484 0.123633 0.605879 -0.349623 -0.062500 1 0 0 0 0 0 2 453836
-0.002057 -0.000835 0.120481 0.099542 0.692766 -0.420240 -0.062500 1 0 0 0 0 0 2 454917
-0.002058 -0.000831 0.120479 0.080704 0.757401 -0.456981 -0.062500 1 0 0 0 0 0 2 455925
-0.002059 -0.000829 0.120479 0.070381 0.791730 -0.470992 -0.062500 1 0 0 0 0 0 2 456916
-0.002059 -0.000828 0.120479 0.065062 0.809053 -0.475990 -0.062500 1 0 0 0 0 0 2 457920
-0.002059 -0.000827 0.120479 0.062352 0.817725 -0.477748 -0.062500 1 0 0 0 0 0 2 458914
-0.002060 -0.000827 0.120479 0.060987 0.822060 -0.478359 -0.062500 1 0 0 0 0 0 2 459923
-0.002060 -0.000827 0.120479 0.060296 0.824213 -0.478576 -0.062500 1 0 0 0 0 0 2 460893
-0.002060 -0.000826 0.120479 0.059960 0.825306 -0.478651 -0.062500 1 0 0 0 0 0 2 461889
-0.002060 -0.000826 0.120479 0.059776 0.825837 -0.478670 -0.062500 1 0 0 0 0 0 2 462922
-0.002060 -0.000826 0.120479 0.059691 0.826110 -0.478691 -0.062500 1 0 0 0 0 0 2 463923
-0.002065 -0.000808 0.120468 0.134572 0.569287 -0.333595 -0.062500 1 0 0 0 0 0 2 464888
-0.002068 -0.000799 0.120465 0.110485 0.656171 -0.404284 -0.062500 1 0 0 0 0 0 2 465891
-0.002069 -0.000794 0.120463 0.091650 0.720797 -0.441056 -0.062500 1 0 0 0 0 0 2 466918
-0.002070 -0.000792 0.120463 0.081338 0.755130 -0.455085 -0.062500 1 0 0 0 0 0 2 467891
-0.002070 -0.000791 0.120463 0.076015 0.772472 -0.460086 -0.062500 1 0 0 0 0 0 2 468919
-0.002070 -0.000790 0.120463 0.073297 0.781134 -0.461835 -0.062500 1 0 0 0 0 0 2 469913
-0.002070 -0.000790 0.120463 0.071924 0.785458 -0.462454 -0.062500 1 0 0 0 0 0 2 470918
-0.002071 -0.000790 0.120463 0.071236 0.787629 -0.462673 -0.062500 1 0 0 0 0 0 2 471915
-0.002071 -0.000790 0.120463 0.070896 0.788703 -0.462750 -0.062500 1 0 0 0 0 0 2 472897
-0.002071 -0.000790 0.120463 0.070716 0.789252 -0.462768 -0.062500 1 0 0 0 0 0 2 473913
-0.002071 -0.000790 0.120463 0.070643 0.789524 -0.462776 -0.062500 1 0 0 0 0 0 2 474846
-0.002071 -0.000790 0.120463 0.070592 0.789658 -0.462776 -0.062500 1 0 0 0 0 0 2 475855
-0.002071 -0.000790 0.120463 0.070559 0.789726 -0.462783 -0.062500 1 0 0 0 0 0 2 476844
-0.002071 -0.000790 0.120463 0.070561 0.789751 -0.462783 -0.062500 1 0 0 0 0 0 2 477854
-0.002071 -0.000790 0.120463 0.070547 0.789766 -0.462783 -0.062500 1 0 0 0 0 0 2 478844
-0.002071 -0.000790 0.120463 0.070550 0.789787 -0.462783 -0.062500 1 0 0 0 0 0 2 479853
-0.002071 -0.000790 0.120463 0.070550 0.789789 -0.462783 -0.062500 1 0 0 0 0 0 2 480854
-0.002071 -0.000790 0.120463 0.070551 0.789789 -0.462783 -0.062500 1 0 0 0 0 0 2 481843
-0.002071 -0.000790 0.120463 0.070551 0.789789 -0.462783 -0.062500 1 0 0 0 0 0 2 482855
-0.002071 -0.000790 0.120463 0.070543 0.789780 -0.462790 -0.062500 1 0 0 0 0 0 2 483843
-0.002071 -0.000790 0.120463 0.070550 0.789788 -0.462784 -0.062500 1 0 0 0 0 0 2 484854
-0.002071 -0.000790 0.120463 0.070539 0.789791 -0.462777 -0.062500 1 0 0 0 0 0 2 485843
-0.002071 -0.000790 0.120463 0.070550 0.789789 -0.462782 -0.062500 1 0 0 0 0 0 2 486855
-0.002071 -0.000790 0.120463 0.070551 0.789789 -0.462783 -0.062500 1 0 0 0 0 0 2 487843
-0.002071 -0.000790 0.120463 0.070551 0.789789 -0.462783 -0.062500 1 0 0 0 0 0 2 488853
-0.002071 -0.000790 0.120463 0.070552 0.789789 -0.462783 -0.062500 1 0 0 0 0 0 2 489843
-0.002071 -0.000790 0.120463 0.070539 0.789792 -0.462777 -0.062500 1 0 0 0 0 0 2 490854
-0.002071 -0.000790 0.120463 0.070542 0.789780 -0.462789 -0.062500 1 0 0 0 0 0 2 491856
-0.002071 -0.000790 0.120463 0.070550 0.789787 -0.462784 -0.062500 1 0 0 0 0 0 2 492864
-0.002071 -0.000790 0.120463 0.070551 0.789788 -0.462783 -0.062500 1 0 0 0 0 0 2 493853
-0.002071 -0.000790 0.120463 0.070552 0.789788 -0.462783 -0.062500 1 0 0 0 0 0 2 494861
-0.002071 -0.000790 0.120463 0.070539 0.789791 -0.462777 -0.062500 1 0 0 0 0 0 2 495854
-0.002071 -0.000790 0.120463 0.070550 0.789789 -0.462782 -0.062500 1 0 0 0 0 0 2 496860
-0.002071 -0.000790 0.120463 0.070551 0.789788 -0.462783 -0.062500 1 0 0 0 0 0 2 497850
-0.002071 -0.000790 0.120463 0.070543 0.789779 -0.462790 -0.062500 1 0 0 0 0 0 2 498854
-0.002071 -0.000790 0.120463 0.070538 0.789790 -0.462777 -0.062500 1 0 0 0 0 0 2 499852
-0.002071 -0.000790 0.120463 0.070550 0.789788 -0.462782 -0.062500 1 0 0 0 0 0 2 500861
-0.002071 -0.000790 0.120463 0.070551 0.789788 -0.462783 -0.062500 1 0 0 0 0 0 2 501852
-0.002071 -0.000790 0.120463 0.070551 0.789788 -0.462783 -0.062500 1 0 0 0 0 0 2 502862
-0.002071 -0.000790 0.120463 0.070552 0.789788 -0.462783 -0.062500 1 0 0 0 0 0 2 503859
-0.002071 -0.000790 0.120463 0.070540 0.789791 -0.462776 -0.062500 1 0 0 0 0 0 2 504856
-0.002071 -0.000790 0.120463 0.070542 0.789779 -0.462789 -0.062500 1 0 0 0 0 0 2 505855
-0.002071 -0.000790 0.120463 0.070550 0.789787 -0.462784 -0.062500 1 0 0 0 0 0 2 506856
-0.002071 -0.000790 0.120463 0.070551 0.789787 -0.462783 -0.062500 1 0 0 0 0 0 2 507854
-0.002071 -0.000790 0.120463 0.070539 0.789790 -0.462776 -0.062500 1 0 0 0 0 0 2 508855
-0.002071 -0.000790 0.120463 0.070550 0.789788 -0.462782 -0.062500 1 0 0 0 0 0 2 509855
-0.002071 -0.000790 0.120463 0.070551 0.789788 -0.462783 -0.062500 1 0 0 0 0 0 2 510857
-0.002071 -0.000790 0.120463 0.070552 0.789788 -0.462783 -0.062500 1 0 0 0 0 0 2 511858
-0.002071 -0.000790 0.120463 0.070552 0.789788 -0.462783 -0.062500 1 0 0 0 0 0 2 512840
-0.002071 -0.000790 0.120463 0.070531 0.789782 -0.462783 -0.062500 1 0 0 0 0 0 2 513858
-0.002071 -0.000790 0.120463 0.070549 0.789787 -0.462783 -0.062500 1 0 0 0 0 0 2 514856
-0.002071 -0.000790 0.120463 0.070548 0.789799 -0.462789 -0.062500 1 0 0 0 0 0 2 515854
-0.002071 -0.000790 0.120463 0.070551 0.789789 -0.462784 -0.062500 1 0 0 0 0 0 2 516854
-0.002071 -0.000790 0.120463 0.070552 0.789788 -0.462783 -0.062500 1 0 0 0 0 0 2 517854
-0.002071 -0.000790 0.120463 0.070539 0.789791 -0.462777 -0.062500 1 0 0 0 0 0 2 518855
-0.002071 -0.000790 0.120463 0.070550 0.789788 -0.462782 -0.062500 1 0 0 0 0 0 2 519834
-0.002071 -0.000790 0.120463 0.070551 0.789788 -0.462783 -0.062500 1 0 0 0 0 0 2 520852
-0.002071 -0.000790 0.120463 0.070543 0.789779 -0.462790 -0.062500 1 0 0 0 0 0 2 521854
-0.002071 -0.000790 0.120463 0.070538 0.789790 -0.462777 -0.062500 1 0 0 0 0 0 2 522855
-0.002052 -0.000794 0.120453 -0.194062 0.851491 -0.323273 -0.062500 1 0 0 0 0 0 2 523853
-0.002042 -0.000796 0.120449 -0.104110 0.831225 -0.391246 -0.062500 1 0 0 0 0 0 2 524854
-0.002038 -0.000798 0.120448 -0.037585 0.815721 -0.426594 -0.062500 1 0 0 0 0 0 2 525853
-0.002035 -0.000798 0.120448 -0.002375 0.807347 -0.440080 -0.062500 1 0 0 0 0 0 2 526862
-0.002034 -0.000798 0.120448 0.015333 0.803048 -0.444892 -0.062500 1 0 0 0 0 0 2 527854
-0.002034 -0.000799 0.120448 0.024183 0.800888 -0.446582 -0.062500 1 0 0 0 0 0 2 528854
-0.002033 -0.000799 0.120447 0.028583 0.799800 -0.447172 -0.062500 1 0 0 0 0 0 2 529855
-0.002033 -0.000799 0.120447 0.030793 0.799245 -0.447379 -0.062500 1 0 0 0 0 0 2 530859
-0.002033 -0.000799 0.120447 0.031889 0.798980 -0.447460 -0.062500 1 0 0 0 0 0 2 531848
-0.002033 -0.000799 0.120447 0.032435 0.798848 -0.447469 -0.062500 1 0 0 0 0 0 2 532846
-0.002033 -0.000799 0.120447 0.032710 0.798761 -0.447483 -0.062500 1 0 0 0 0 0 2 533853
-0.002033 -0.000799 0.120447 0.032852 0.798735 -0.447481 -0.062500 1 0 0 0 0 0 2 534856
-0.002033 -0.000799 0.120447 0.032919 0.798719 -0.447493 -0.062500 1 0 0 0 0 0 2 535854
-0.002033 -0.000799 0.120447 0.032959 0.798710 -0.447493 -0.062500 1 0 0 0 0 0 2 536853
-0.002033 -0.000799 0.120447 0.032973 0.798706 -0.447480 -0.062500 1 0 0 0 0 0 2 537859
-0.002033 -0.000799 0.120447 0.032982 0.798715 -0.447491 -0.062500 1 0 0 0 0 0 2 538857
-0.002033 -0.000799 0.120447 0.032986 0.798705 -0.447486 -0.062500 1 0 0 0 0 0 2 539854
-0.002033 -0.000799 0.120447 0.032987 0.798704 -0.447485 -0.062500 1 0 0 0 0 0 2 540854
-0.002033 -0.000799 0.120447 0.032978 0.798695 -0.447492 -0.062500 1 0 0 0 0 0 2 541853
-0.002033 -0.000799 0.120447 0.032985 0.798703 -0.447486 -0.062500 1 0 0 0 0 0 2 542856
-0.002033 -0.000799 0.120447 0.032986 0.798704 -0.447485 -0.062500 1 0 0 0 0 0 2 543846
-0.002033 -0.000799 0.120447 0.032986 0.798704 -0.447485 -0.062500 1 0 0 0 0 0 2 544852
-0.002033 -0.000799 0.120447 0.032998 0.798701 -0.447491 -0.062500 1 0 0 0 0 0 2 545842
-0.002033 -0.000799 0.120447 0.032988 0.798703 -0.447486 -0.062500 1 0 0 0 0 0 2 546854
-0.002033 -0.000799 0.120447 0.032987 0.798704 -0.447485 -0.062500 1 0 0 0 0 0 2 547852
-0.002033 -0.000799 0.120447 0.032978 0.798695 -0.447492 -0.062500 1 0 0 0 0 0 2 548843
-0.002033 -0.000799 0.120447 0.032985 0.798702 -0.447486 -0.062500 1 0 0 0 0 0 2 549852
-0.002033 -0.000799 0.120447 0.032998 0.798700 -0.447491 -0.062500 1 0 0 0 0 0 2 550843
-0.002033 -0.000799 0.120447 0.032987 0.798703 -0.447486 -0.062500 1 0 0 0 0 0 2 551852
-0.002033 -0.000799 0.120447 0.032986 0.798703 -0.447485 -0.062500 1 0 0 0 0 0 2 552841
-0.002033 -0.000799 0.120447 0.032986 0.798703 -0.447485 -0.062500 1 0 0 0 0 0 2 553852
-0.002033 -0.000799 0.120447 0.032983 0.798716 -0.447491 -0.062500 1 0 0 0 0 0 2 554842
-0.002033 -0.000799 0.120447 0.032998 0.798703 -0.447492 -0.062500 1 0 0 0 0 0 2 555852
-0.002033 -0.000799 0.120447 0.032979 0.798695 -0.447493 -0.062500 1 0 0 0 0 0 2 556841
-0.002033 -0.000799 0.120447 0.032985 0.798703 -0.447486 -0.062500 1 0 0 0 0 0 2 557851
-0.002033 -0.000799 0.120447 0.032986 0.798704 -0.447485 -0.062500 1 0 0 0 0 0 2 558842
-0.002033 -0.000799 0.120447 0.032986 0.798704 -0.447485 -0.062500 1 0 0 0 0 0 2 559851
-0.002033 -0.000799 0.120447 0.032998 0.798701 -0.447491 -0.062500 1 0 0 0 0 0 2 560840
-0.002033 -0.000799 0.120447 0.032988 0.798704 -0.447486 -0.062500 1 0 0 0 0 0 2 561851
-0.002033 -0.000799 0.120447 0.032986 0.798704 -0.447485 -0.062500 1 0 0 0 0 0 2 562842
-0.002033 -0.000799 0.120447 0.032986 0.798704 -0.447485 -0.062500 1 0 0 0 0 0 2 563844
-0.002033 -0.000799 0.120447 0.032978 0.798695 -0.447492 -0.062500 1 0 0 0 0 0 2 564861
-0.002033 -0.000799 0.120447 0.032997 0.798700 -0.447492 -0.062500 1 0 0 0 0 0 2 565860
-0.002033 -0.000799 0.120447 0.032987 0.798703 -0.447486 -0.062500 1 0 0 0 0 0 2 566870
-0.002033 -0.000799 0.120447 0.032986 0.798703 -0.447485 -0.062500 1 0 0 0 0 0 2 567861
-0.002033 -0.000799 0.120447 0.032986 0.798704 -0.447485 -0.062500 1 0 0 0 0 0 2 568858
-0.002033 -0.000799 0.120447 0.032986 0.798704 -0.447485 -0.062500 1 0 0 0 0 0 2 569849
-0.002033 -0.000799 0.120447 0.032998 0.798701 -0.447491 -0.062500 1 0 0 0 0 0 2 570851
-0.002033 -0.000799 0.120447 0.032979 0.798694 -0.447492 -0.062500 1 0 0 0 0 0 2 571859
-0.002033 -0.000799 0.120447 0.032985 0.798702 -0.447486 -0.062500 1 0 0 0 0 0 2 572861
-0.002033 -0.000799 0.120447 0.032986 0.798703 -0.447485 -0.062500 1 0 0 0 0 0 2 573843
-0.002033 -0.000799 0.120447 0.032986 0.798703 -0.447485 -0.062500 1 0 0 0 0 0 2 574850
-0.002033 -0.000799 0.120447 0.032995 0.798712 -0.447498 -0.062500 1 0 0 0 0 0 2 575860
-0.002033 -0.000799 0.120447 0.032987 0.798705 -0.447487 -0.062500 1 0 0 0 0 0 2 576857
-0.002033 -0.000799 0.120447 0.032986 0.798704 -0.447485 -0.062500 1 0 0 0 0 0 2 577853
-0.002033 -0.000799 0.120447 0.032986 0.798704 -0.447485 -0.062500 1 0 0 0 0 0 2 578855
-0.002033 -0.000799 0.120447 0.032978 0.798695 -0.447492 -0.062500 1 0 0 0 0 0 2 579853
-0.002033 -0.000799 0.120447 0.032997 0.798700 -0.447492 -0.062500 1 0 0 0 0 0 2 580851
-0.002033 -0.000799 0.120447 0.032987 0.798703 -0.447486 -0.062500 1 0 0 0 0 0 2 581853
-0.002033 -0.000799 0.120447 0.032986 0.798704 -0.447485 -0.062500 1 0 0 0 0 0 2 582852
-0.002033 -0.000799 0.120447 0.032986 0.798704 -0.447485 -0.062500 1 0 0 0 0 0 2 583853
-0.002033 -0.000799 0.120447 0.032986 0.798704 -0.447485 -0.062500 1 0 0 0 0 0 2 584853
-0.002033 -0.000799 0.120447 0.032998 0.798701 -0.447491 -0.062500 1 0 0 0 0 0 2 585858
-0.002033 -0.000799 0.120447 0.032988 0.798704 -0.447485 -0.062500 1 0 0 0 0 0 2 586855
-0.002033 -0.000799 0.120447 0.032978 0.798695 -0.447492 -0.062500 1 0 0 0 0 0 2 587852
-0.002033 -0.000799 0.120447 0.032985 0.798702 -0.447486 -0.062500 1 0 0 0 0 0 2 588852
-0.002033 -0.000799 0.120447 0.032986 0.798703 -0.447485 -0.062500 1 0 0 0 0 0 2 589852
-0.002033 -0.000799 0.120447 0.032998 0.798701 -0.447491 -0.062500 1 0 0 0 0 0 2 590853
-0.002033 -0.000799 0.120447 0.032987 0.798703 -0.447486 -0.062500 1 0 0 0 0 0 2 591852
-0.002033 -0.000799 0.120447 0.032986 0.798703 -0.447485 -0.062500 1 0 0 0 0 0 2 592851
-0.002033 -0.000799 0.120447 0.032986 0.798704 -0.447485 -0.062500 1 0 0 0 0 0 2 593851
-0.002033 -0.000799 0.120447 0.032987 0.798704 -0.447505 -0.062500 1 0 0 0 0 0 2 594851
-0.002038 -0.000780 0.120437 0.107893 0.541881 -0.302332 -0.062500 1 0 0 0 0 0 2 595852
-0.002041 -0.000771 0.120434 0.083832 0.628625 -0.373060 -0.062500 1 0 0 0 0 0 2 596850
-0.002042 -0.000767 0.120432 0.065006 0.693200 -0.409846 -0.062500 1 0 0 0 0 0 2 597855
-0.002043 -0.000764 0.120432 0.054691 0.727497 -0.423864 -0.062500 1 0 0 0 0 0 2 598854
-0.002044 -0.000763 0.120432 0.049373 0.744817 -0.428882 -0.062500 1 0 0 0 0 0 2 599851
-0.002044 -0.000763 0.120432 0.046677 0.753481 -0.430634 -0.062500 1 0 0 0 0 0 2 600851
-0.002044 -0.000762 0.120432 0.045307 0.757804 -0.431255 -0.062500 1 0 0 0 0 0 2 601850
-0.002044 -0.000762 0.120432 0.044620 0.759974 -0.431455 -0.062500 1 0 0 0 0 0 2 602852
-0.002044 -0.000762 0.120432 0.044271 0.761040 -0.431535 -0.062500 1 0 0 0 0 0 2 603850
-0.002044 -0.000762 0.120432 0.044102 0.761585 -0.431561 -0.062500 1 0 0 0 0 0 2 604853
-0.002044 -0.000762 0.120432 0.044007 0.761862 -0.431576 -0.062500 1 0 0 0 0 0 2 605844
-0.002044 -0.000762 0.120432 0.043977 0.761990 -0.431571 -0.062500 1 0 0 0 0 0 2 606850
-0.002044 -0.000762 0.120432 0.043947 0.762058 -0.431577 -0.062500 1 0 0 0 0 0 2 607854
-0.002044 -0.000762 0.120432 0.043934 0.762096 -0.431577 -0.062500 1 0 0 0 0 0 2 608850
-0.002049 -0.000744 0.120421 0.118799 0.505432 -0.286289 -0.062500 1 0 0 0 0 0 2 609851
-0.002052 -0.000735 0.120418 0.094738 0.592116 -0.357086 -0.062500 1 0 0 0 0 0 2 610852
-0.002053 -0.000730 0.120416 0.075930 0.656665 -0.393902 -0.062500 1 0 0 0 0 0 2 611853
-0.002054 -0.000728 0.120416 0.065633 0.690944 -0.407945 -0.062500 1 0 0 0 0 0 2 612834
-0.002054 -0.000727 0.120416 0.060307 0.708259 -0.412946 -0.062500 1 0 0 0 0 0 2 613851
-0.002055 -0.000726 0.120416 0.057602 0.716911 -0.414708 -0.062500 1 0 0 0 0 0 2 614852
-0.002055 -0.000726 0.120416 0.056248 0.721248 -0.415317 -0.062500 1 0 0 0 0 0 2 615850
-0.002055 -0.000726 0.120416 0.055543 0.723414 -0.415537 -0.062500 1 0 0 0 0 0 2 616843
-0.002055 -0.000726 0.120416 0.055201 0.724488 -0.415614 -0.062500 1 0 0 0 0 0 2 617850
-0.002055 -0.000726 0.120416 0.055036 0.725021 -0.415633 -0.062500 1 0 0 0 0 0 2 618841
-0.002055 -0.000726 0.120416 0.054941 0.725297 -0.415647 -0.062500 1 0 0 0 0 0 2 619850
-0.002055 -0.000726 0.120416 0.054908 0.725437 -0.415648 -0.062500 1 0 0 0 0 0 2 620840
-0.002055 -0.000726 0.120416 0.054881 0.725494 -0.415648 -0.062500 1 0 0 0 0 0 2 621849
-0.002055 -0.000726 0.120416 0.054869 0.725531 -0.415648 -0.062500 1 0 0 0 0 0 2 622839
-0.002055 -0.000726 0.120416 0.054873 0.725554 -0.415648 -0.062500 1 0 0 0 0 0 2 623849
-0.002055 -0.000726 0.120416 0.054858 0.725570 -0.415648 -0.062500 1 0 0 0 0 0 2 624838
-0.002055 -0.000726 0.120416 0.054869 0.725569 -0.415654 -0.062500 1 0 0 0 0 0 2 625849
-0.002060 -0.000707 0.120405 0.129673 0.469020 -0.270229 -0.062500 1 0 0 0 0 0 2 626839
-0.002063 -0.000698 0.120402 0.105657 0.555630 -0.341096 -0.062500 1 0 0 0 0 0 2 627848
-0.002064 -0.000694 0.120400 0.086852 0.620144 -0.377943 -0.062500 1 0 0 0 0 0 2 628837
-0.002065 -0.000691 0.120400 0.076548 0.654410 -0.391998 -0.062500 1 0 0 0 0 0 2 629850
-0.002065 -0.000690 0.120400 0.071234 0.671716 -0.397015 -0.062500 1 0 0 0 0 0 2 630850
-0.002066 -0.000690 0.120400 0.068536 0.680385 -0.398762 -0.062500 1 0 0 0 0 0 2 631837
-0.002066 -0.000689 0.120400 0.067170 0.684694 -0.399378 -0.062500 1 0 0 0 0 0 2 632849
-0.002066 -0.000689 0.120400 0.066485 0.686862 -0.399600 -0.062500 1 0 0 0 0 0 2 633838
-0.002066 -0.000689 0.120400 0.066133 0.687937 -0.399671 -0.062500 1 0 0 0 0 0 2 634849
-0.002066 -0.000689 0.120400 0.065964 0.688483 -0.399696 -0.062500 1 0 0 0 0 0 2 635838
-0.002066 -0.000689 0.120400 0.065868 0.688760 -0.399712 -0.062500 1 0 0 0 0 0 2 636855
-0.002066 -0.000689 0.120400 0.065839 0.688889 -0.399706 -0.062500 1 0 0 0 0 0 2 637848
-0.002066 -0.000689 0.120400 0.065808 0.688956 -0.399713 -0.062500 1 0 0 0 0 0 2 638846
-0.002066 -0.000689 0.120400 0.065799 0.688983 -0.399706 -0.062500 1 0 0 0 0 0 2 639849
-0.002066 -0.000689 0.120400 0.065800 0.689016 -0.399712 -0.062500 1 0 0 0 0 0 2 640856
-0.002066 -0.000689 0.120400 0.065780 0.689013 -0.399713 -0.062500 1 0 0 0 0 0 2 641846
-0.002066 -0.000689 0.120400 0.065786 0.689021 -0.399707 -0.062500 1 0 0 0 0 0 2 642854
-0.002066 -0.000689 0.120400 0.065787 0.689022 -0.399706 -0.062500 1 0 0 0 0 0 2 643844
-0.002066 -0.000689 0.120400 0.065787 0.689022 -0.399705 -0.062500 1 0 0 0 0 0 2 644849
-0.002066 -0.000689 0.120400 0.065795 0.689031 -0.399718 -0.062500 1 0 0 0 0 0 2 645858
-0.002066 -0.000689 0.120400 0.065788 0.689023 -0.399707 -0.062500 1 0 0 0 0 0 2 646850
-0.002066 -0.000689 0.120400 0.065787 0.689022 -0.399705 -0.062500 1 0 0 0 0 0 2 647854
-0.002066 -0.000689 0.120400 0.065775 0.689025 -0.399719 -0.062500 1 0 0 0 0 0 2 648861
-0.002066 -0.000689 0.120400 0.065785 0.689022 -0.399707 -0.062500 1 0 0 0 0 0 2 649850
-0.002066 -0.000689 0.120400 0.065799 0.689019 -0.399712 -0.062500 1 0 0 0 0 0 2 650851
-0.002066 -0.000689 0.120400 0.065788 0.689021 -0.399706 -0.062500 1 0 0 0 0 0 2 651850
-0.002066 -0.000689 0.120400 0.065784 0.689033 -0.399712 -0.062500 1 0 0 0 0 0 2 652831
-0.002066 -0.000689 0.120400 0.065787 0.689023 -0.399706 -0.062500 1 0 0 0 0 0 2 653830
-0.002066 -0.000689 0.120400 0.065787 0.689022 -0.399705 -0.062500 1 0 0 0 0 0 2 654852
-0.002066 -0.000689 0.120400 0.065787 0.689022 -0.399725 -0.062500 1 0 0 0 0 0 2 655849
-0.002066 -0.000689 0.120400 0.065787 0.689021 -0.399708 -0.062500 1 0 0 0 0 0 2 656854
-0.002066 -0.000689 0.120400 0.065787 0.689021 -0.399706 -0.062500 1 0 0 0 0 0 2 657856
-0.002066 -0.000689 0.120400 0.065783 0.689033 -0.399712 -0.062500 1 0 0 0 0 0 2 658857
-0.002066 -0.000689 0.120400 0.065786 0.689023 -0.399706 -0.062500 1 0 0 0 0 0 2 659831
-0.002066 -0.000689 0.120400 0.065799 0.689019 -0.399712 -0.062500 1 0 0 0 0 0 2 660830
-0.002066 -0.000689 0.120400 0.065785 0.689033 -0.399713 -0.062500 1 0 0 0 0 0 2 661850
-0.002066 -0.000689 0.120400 0.065787 0.689023 -0.399706 -0.062500 1 0 0 0 0 0 2 662851
-0.002066 -0.000689 0.120400 0.065779 0.689013 -0.399712 -0.062500 1 0 0 0 0 0 2 663848
-0.002066 -0.000689 0.120400 0.065782 0.689032 -0.399713 -0.062500 1 0 0 0 0 0 2 664848
-0.002066 -0.000689 0.120400 0.065798 0.689020 -0.399713 -0.062500 1 0 0 0 0 0 2 665851
-0.002066 -0.000689 0.120400 0.065788 0.689021 -0.399706 -0.062500 1 0 0 0 0 0 2 666837
-0.002066 -0.000689 0.120400 0.065784 0.689033 -0.399712 -0.062500 1 0 0 0 0 0 2 667848
-0.002079 -0.000703 0.120389 0.244323 0.879631 -0.247488 -0.062500 1 0 0 0 0 0 2 668848
-0.002085 -0.000709 0.120385 0.185520 0.816044 -0.321684 -0.062500 1 0 0 0 0 0 2 669849
-0.002088 -0.000713 0.120384 0.140655 0.768141 -0.360254 -0.062500 1 0 0 0 0 0 2 670849
-0.002090 -0.000715 0.120383 0.116442 0.742486 -0.374957 -0.062500 1 0 0 0 0 0 2 671850
-0.002091 -0.000715 0.120383 0.104068 0.729460 -0.380199 -0.062500 1 0 0 0 0 0 2 672847
-0.002091 -0.000716 0.120383 0.097828 0.722909 -0.382038 -0.062500 1 0 0 0 0 0 2 673849
-0.002091 -0.000716 0.120383 0.094700 0.719639 -0.382685 -0.062500 1 0 0 0 0 0 2 674850
-0.002091 -0.000716 0.120383 0.093122 0.717990 -0.382908 -0.062500 1 0 0 0 0 0 2 675849
-0.002091 -0.000716 0.120383 0.092329 0.717170 -0.382985 -0.062500 1 0 0 0 0 0 2 676847
-0.002092 -0.000716 0.120383 0.091949 0.716756 -0.383010 -0.062500 1 0 0 0 0 0 2 677843
-0.002092 -0.000716 0.120383 0.091732 0.716556 -0.383025 -0.062500 1 0 0 0 0 0 2 678853
-0.002092 -0.000716 0.120383 0.091639 0.716447 -0.383030 -0.062500 1 0 0 0 0 0 2 679854
-0.002092 -0.000716 0.120383 0.091593 0.716397 -0.383025 -0.062500 1 0 0 0 0 0 2 680850
-0.002092 -0.000716 0.120383 0.091566 0.716368 -0.383026 -0.062500 1 0 0 0 0 0 2 681830
-0.002092 -0.000716 0.120383 0.091564 0.716366 -0.383026 -0.062500 1 0 0 0 0 0 2 682851
-0.002092 -0.000716 0.120383 0.091548 0.716349 -0.383019 -0.062500 1 0 0 0 0 0 2 683849
-0.002092 -0.000716 0.120383 0.091556 0.716357 -0.383032 -0.062500 1 0 0 0 0 0 2 684849
-0.002092 -0.000716 0.120383 0.091540 0.716340 -0.383027 -0.062500 1 0 0 0 0 0 2 685848
-0.002092 -0.000716 0.120383 0.091546 0.716347 -0.383019 -0.062500 1 0 0 0 0 0 2 686849
-0.002104 -0.000730 0.120372 0.269971 0.906853 -0.230690 -0.062500 1 0 0 0 0 0 2 687847
-0.002111 -0.000737 0.120368 0.211224 0.843330 -0.304936 -0.062500 1 0 0 0 0 0 2 688849
-0.002114 -0.000740 0.120367 0.166382 0.795436 -0.343539 -0.062500 1 0 0 0 0 0 2 689851
-0.002121 -0.000724 0.120356 0.216910 0.513321 -0.212821 -0.062500 1 0 0 0 0 0 2 690838
-0.002125 -0.000715 0.120352 0.180575 0.586912 -0.288955 -0.062500 1 0 0 0 0 0 2 691848
-0.002126 -0.000711 0.120351 0.155572 0.644845 -0.327649 -0.062500 1 0 0 0 0 0 2 692837
-0.002127 -0.000709 0.120351 0.142144 0.675819 -0.342342 -0.062500 1 0 0 0 0 0 2 693847
-0.002128 -0.000708 0.120350 0.135243 0.691472 -0.347576 -0.062500 1 0 0 0 0 0 2 694838
-0.002128 -0.000708 0.120350 0.131755 0.699305 -0.349413 -0.062500 1 0 0 0 0 0 2 695847
-0.002128 -0.000707 0.120350 0.129983 0.703215 -0.350050 -0.062500 1 0 0 0 0 0 2 696836
-0.002128 -0.000707 0.120350 0.129100 0.705177 -0.350280 -0.062500 1 0 0 0 0 0 2 697836
-0.002128 -0.000707 0.120350 0.128666 0.706152 -0.350348 -0.062500 1 0 0 0 0 0 2 698847
-0.002128 -0.000707 0.120350 0.128432 0.706642 -0.350368 -0.062500 1 0 0 0 0 0 2 699842
-0.002128 -0.000707 0.120350 0.128320 0.706887 -0.350390 -0.062500 1 0 0 0 0 0 2 700847
-0.002128 -0.000707 0.120350 0.128269 0.707008 -0.350385 -0.062500 1 0 0 0 0 0 2 701835
-0.002128 -0.000707 0.120350 0.128241 0.707064 -0.350405 -0.062500 1 0 0 0 0 0 2 702848
-0.002128 -0.000707 0.120350 0.128229 0.707101 -0.350387 -0.062500 1 0 0 0 0 0 2 703836
-0.002128 -0.000707 0.120350 0.128225 0.707115 -0.350392 -0.062500 1 0 0 0 0 0 2 704848
-0.002128 -0.000707 0.120350 0.128213 0.707119 -0.350386 -0.062500 1 0 0 0 0 0 2 705836
-0.002128 -0.000707 0.120350 0.128221 0.707128 -0.350398 -0.062500 1 0 0 0 0 0 2 706847
-0.002128 -0.000707 0.120350 0.128213 0.707120 -0.350387 -0.062500 1 0 0 0 0 0 2 707837
-0.002128 -0.000707 0.120350 0.128209 0.707130 -0.350392 -0.062500 1 0 0 0 0 0 2 708847
-0.002128 -0.000707 0.120350 0.128208 0.707132 -0.350392 -0.062500 1 0 0 0 0 0 2 709834
-0.002134 -0.000689 0.120340 0.202885 0.450803 -0.204837 -0.062500 1 0 0 0 0 0 2 710853
-0.002136 -0.000680 0.120336 0.178963 0.537327 -0.275784 -0.062500 1 0 0 0 0 0 2 711843
-0.002138 -0.000675 0.120335 0.160200 0.601773 -0.312664 -0.062500 1 0 0 0 0 0 2 712854
-0.002138 -0.000673 0.120335 0.149907 0.636020 -0.326725 -0.062500 1 0 0 0 0 0 2 713857
-0.002139 -0.000672 0.120335 0.144575 0.653318 -0.331738 -0.062500 1 0 0 0 0 0 2 714852
-0.002139 -0.000671 0.120334 0.141880 0.661968 -0.333502 -0.062500 1 0 0 0 0 0 2 715834
-0.002139 -0.000671 0.120334 0.140516 0.666305 -0.334109 -0.062500 1 0 0 0 0 0 2 716851
-0.002139 -0.000671 0.120334 0.139826 0.668454 -0.334331 -0.062500 1 0 0 0 0 0 2 717842
-0.002139 -0.000671 0.120334 0.139482 0.669537 -0.334396 -0.062500 1 0 0 0 0 0 2 718853
-0.002139 -0.000671 0.120334 0.139306 0.670074 -0.334427 -0.062500 1 0 0 0 0 0 2 720177
-0.002139 -0.000671 0.120334 0.139213 0.670338 -0.334437 -0.062500 1 0 0 0 0 0 2 720855
-0.002139 -0.000671 0.120334 0.139180 0.670477 -0.334437 -0.062500 1 0 0 0 0 0 2 721847
-0.002139 -0.000671 0.120334 0.139149 0.670546 -0.334444 -0.062500 1 0 0 0 0 0 2 722849
-0.002139 -0.000671 0.120334 0.139140 0.670572 -0.334438 -0.062500 1 0 0 0 0 0 2 723848
-0.002139 -0.000671 0.120334 0.139128 0.670608 -0.334438 -0.062500 1 0 0 0 0 0 2 724847
-0.002139 -0.000671 0.120334 0.139140 0.670609 -0.334444 -0.062500 1 0 0 0 0 0 2 725847
-0.002144 -0.000652 0.120324 0.213760 0.414418 -0.188751 -0.062500 1 0 0 0 0 0 2 726848
-0.002147 -0.000643 0.120320 0.189856 0.500887 -0.259763 -0.062500 1 0 0 0 0 0 2 727848
-0.002149 -0.000639 0.120319 0.171105 0.565298 -0.296678 -0.062500 1 0 0 0 0 0 2 728855
-0.002149 -0.000636 0.120319 0.160818 0.599529 -0.310759 -0.062500 1 0 0 0 0 0 2 729855
-0.002150 -0.000635 0.120319 0.155496 0.616829 -0.315775 -0.062500 1 0 0 0 0 0 2 730852
-0.002150 -0.000635 0.120319 0.152795 0.625468 -0.317530 -0.062500 1 0 0 0 0 0 2 731852
-0.002150 -0.000634 0.120318 0.151423 0.629793 -0.318145 -0.062500 1 0 0 0 0 0 2 732828
-0.002150 -0.000634 0.120318 0.150736 0.631961 -0.318368 -0.062500 1 0 0 0 0 0 2 733847
-0.002150 -0.000634 0.120318 0.150396 0.633033 -0.318427 -0.062500 1 0 0 0 0 0 2 734848
-0.002150 -0.000634 0.120318 0.150217 0.633582 -0.318465 -0.062500 1 0 0 0 0 0 2 735847
-0.002150 -0.000634 0.120318 0.150127 0.633835 -0.318469 -0.062500 1 0 0 0 0 0 2 736846
-0.002150 -0.000634 0.120318 0.150092 0.633984 -0.318475 -0.062500 1 0 0 0 0 0 2 737852
-0.002150 -0.000634 0.120318 0.150064 0.634042 -0.318476 -0.062500 1 0 0 0 0 0 2 738850
-0.002155 -0.000616 0.120308 0.224644 0.378030 -0.172651 -0.062500 1 0 0 0 0 0 2 739846
-0.002158 -0.000607 0.120304 0.200750 0.464450 -0.243741 -0.062500 1 0 0 0 0 0 2 740846
-0.002160 -0.000602 0.120303 0.182006 0.528839 -0.280682 -0.062500 1 0 0 0 0 0 2 741829
-0.002160 -0.000600 0.120303 0.171736 0.563051 -0.294766 -0.062500 1 0 0 0 0 0 2 742847
-0.002161 -0.000599 0.120303 0.166410 0.580334 -0.299797 -0.062500 1 0 0 0 0 0 2 743846
-0.002161 -0.000598 0.120303 0.163703 0.588992 -0.301551 -0.062500 1 0 0 0 0 0 2 744839
-0.002166 -0.000580 0.120292 0.236868 0.337395 -0.156220 -0.062500 1 0 0 0 0 0 2 745847
-0.002169 -0.000570 0.120288 0.212317 0.425889 -0.227578 -0.062500 1 0 0 0 0 0 2 746847
-0.002170 -0.000566 0.120287 0.193258 0.491308 -0.264638 -0.062500 1 0 0 0 0 0 2 747850
-0.002171 -0.000563 0.120287 0.182803 0.526055 -0.278756 -0.062500 1 0 0 0 0 0 2 748847
-0.002171 -0.000562 0.120287 0.177402 0.543614 -0.283791 -0.062500 1 0 0 0 0 0 2 749849
-0.002172 -0.000562 0.120287 0.174648 0.552392 -0.285563 -0.062500 1 0 0 0 0 0 2 750840
-0.002172 -0.000561 0.120287 0.173257 0.556769 -0.286170 -0.062500 1 0 0 0 0 0 2 751849
-0.002177 -0.000543 0.120276 0.247052 0.303185 -0.140315 -0.062500 1 0 0 0 0 0 2 752847
-0.002180 -0.000534 0.120272 0.222868 0.390562 -0.211602 -0.062500 1 0 0 0 0 0 2 753845
-0.002181 -0.000529 0.120271 0.203986 0.455413 -0.248634 -0.062500 1 0 0 0 0 0 2 754848
-0.002182 -0.000527 0.120271 0.193617 0.489882 -0.262751 -0.062500 1 0 0 0 0 0 2 755847
-0.002182 -0.000526 0.120271 0.188253 0.507284 -0.267788 -0.062500 1 0 0 0 0 0 2 756845
-0.002183 -0.000525 0.120271 0.185523 0.516012 -0.269550 -0.062500 1 0 0 0 0 0 2 757846
-0.002183 -0.000525 0.120271 0.184155 0.520360 -0.270171 -0.062500 1 0 0 0 0 0 2 758847
-0.002188 -0.000507 0.120260 0.257894 0.266868 -0.124168 -0.062500 1 0 0 0 0 0 2 759846
-0.002191 -0.000497 0.120256 0.233738 0.354194 -0.195531 -0.062500 1 0 0 0 0 0 2 760851
-0.002192 -0.000493 0.120255 0.214864 0.418991 -0.232601 -0.062500 1 0 0 0 0 0 2 761826
-0.002193 -0.000491 0.120255 0.204508 0.453451 -0.246731 -0.062500 1 0 0 0 0 0 2 762846
-0.002193 -0.000489 0.120255 0.199155 0.470855 -0.251770 -0.062500 1 0 0 0 0 0 2 763834
-0.002193 -0.000489 0.120255 0.196411 0.479563 -0.253530 -0.062500 1 0 0 0 0 0 2 764835
-0.002194 -0.000489 0.120254 0.195049 0.483916 -0.254146 -0.062500 1 0 0 0 0 0 2 765845
-0.002199 -0.000470 0.120244 0.268748 0.230580 -0.108013 -0.062500 1 0 0 0 0 0 2 766835
-0.002202 -0.000461 0.120240 0.244612 0.317821 -0.179454 -0.062500 1 0 0 0 0 0 2 767844
-0.002203 -0.000456 0.120239 0.225746 0.382591 -0.216550 -0.062500 1 0 0 0 0 0 2 768834
-0.002204 -0.000454 0.120239 0.215407 0.417033 -0.230684 -0.062500 1 0 0 0 0 0 2 769844
-0.002204 -0.000453 0.120239 0.210034 0.434434 -0.235737 -0.062500 1 0 0 0 0 0 2 770833
-0.002204 -0.000452 0.120238 0.207313 0.443134 -0.237496 -0.062500 1 0 0 0 0 0 2 771844
-0.002204 -0.000452 0.120238 0.205939 0.447499 -0.238114 -0.062500 1 0 0 0 0 0 2 772835
-0.002204 -0.000452 0.120238 0.205238 0.449681 -0.238323 -0.062500 1 0 0 0 0 0 2 773845
-0.002210 -0.000434 0.120228 0.279236 0.195376 -0.091924 -0.062500 1 0 0 0 0 0 2 774835
-0.002213 -0.000425 0.120224 0.255300 0.282010 -0.163386 -0.062500 1 0 0 0 0 0 2 775844
-0.002214 -0.000420 0.120223 0.236547 0.346489 -0.200500 -0.062500 1 0 0 0 0 0 2 776833
-0.002227 -0.000431 0.120212 0.404451 0.571437 -0.062718 -0.062500 1 0 0 0 0 0 2 777844
-0.002234 -0.000437 0.120208 0.340506 0.525015 -0.141855 -0.062500 1 0 0 0 0 0 2 778834
-0.002238 -0.000440 0.120206 0.293028 0.485763 -0.182109 -0.062500 1 0 0 0 0 0 2 779844
-0.002239 -0.000441 0.120206 0.267445 0.464475 -0.197384 -0.062500 1 0 0 0 0 0 2 780844
-0.002240 -0.000442 0.120206 0.254384 0.453628 -0.202828 -0.062500 1 0 0 0 0 0 2 781835
-0.002241 -0.000442 0.120206 0.247797 0.448189 -0.204737 -0.062500 1 0 0 0 0 0 2 782855
-0.002241 -0.000443 0.120206 0.244491 0.445473 -0.205401 -0.062500 1 0 0 0 0 0 2 783833
-0.002241 -0.000443 0.120206 0.242829 0.444100 -0.205623 -0.062500 1 0 0 0 0 0 2 784850
-0.002241 -0.000443 0.120206 0.241996 0.443412 -0.205705 -0.062500 1 0 0 0 0 0 2 785832
-0.002241 -0.000443 0.120206 0.241570 0.443081 -0.205737 -0.062500 1 0 0 0 0 0 2 786841
-0.002241 -0.000443 0.120206 0.241365 0.442904 -0.205739 -0.062500 1 0 0 0 0 0 2 787849
-0.002241 -0.000443 0.120206 0.241268 0.442819 -0.205755 -0.062500 1 0 0 0 0 0 2 788840
-0.002241 -0.000443 0.120206 0.241206 0.442785 -0.205752 -0.062500 1 0 0 0 0 0 2 789841
-0.002241 -0.000443 0.120206 0.241177 0.442758 -0.205753 -0.062500 1 0 0 0 0 0 2 790843
-0.002246 -0.000424 0.120195 0.315453 0.187468 -0.059214 -0.062500 1 0 0 0 0 0 2 791855
-0.002249 -0.000415 0.120192 0.291731 0.273512 -0.130678 -0.062500 1 0 0 0 0 0 2 792838
-0.002251 -0.000411 0.120190 0.273070 0.337693 -0.167801 -0.062500 1 0 0 0 0 0 2 793855
-0.002251 -0.000409 0.120190 0.262807 0.371827 -0.181942 -0.062500 1 0 0 0 0 0 2 794832
-0.002264 -0.000421 0.120179 0.435587 0.579678 -0.035009 -0.062500 1 0 0 0 0 0 2 795845
-0.002271 -0.000427 0.120175 0.374347 0.524576 -0.110905 -0.062500 1 0 0 0 0 0 2 796846
-0.002274 -0.000430 0.120174 0.328220 0.480982 -0.150019 -0.062500 1 0 0 0 0 0 2 797845
-0.002276 -0.000432 0.120173 0.303352 0.457520 -0.164898 -0.062500 1 0 0 0 0 0 2 798844
-0.002277 -0.000433 0.120173 0.290646 0.445615 -0.170204 -0.062500 1 0 0 0 0 0 2 799845
-0.002277 -0.000433 0.120173 0.284221 0.439628 -0.172049 -0.062500 1 0 0 0 0 0 2 800845
-0.002278 -0.000433 0.120173 0.280999 0.436640 -0.172707 -0.062500 1 0 0 0 0 0 2 801848
-0.002278 -0.000434 0.120173 0.279381 0.435126 -0.172936 -0.062500 1 0 0 0 0 0 2 802848
-0.002278 -0.000434 0.120173 0.278568 0.434372 -0.173006 -0.062500 1 0 0 0 0 0 2 803851
-0.002278 -0.000434 0.120173 0.278153 0.434003 -0.173038 -0.062500 1 0 0 0 0 0 2 804848
-0.002278 -0.000434 0.120173 0.277960 0.433821 -0.173046 -0.062500 1 0 0 0 0 0 2 805845
-0.002278 -0.000434 0.120173 0.277859 0.433715 -0.173043 -0.062500 1 0 0 0 0 0 2 806846
-0.002278 -0.000434 0.120173 0.277809 0.433677 -0.173044 -0.062500 1 0 0 0 0 0 2 807844
-0.002278 -0.000434 0.120173 0.277778 0.433661 -0.173052 -0.062500 1 0 0 0 0 0 2 808843
-0.002278 -0.000434 0.120173 0.277771 0.433641 -0.173053 -0.062500 1 0 0 0 0 0 2 809844
-0.002278 -0.000434 0.120173 0.277763 0.433630 -0.173060 -0.062500 1 0 0 0 0 0 2 810845
-0.002278 -0.000434 0.120173 0.277754 0.433620 -0.173048 -0.062500 1 0 0 0 0 0 2 811970
-0.002278 -0.000434 0.120173 0.277749 0.433631 -0.173053 -0.062500 1 0 0 0 0 0 2 812971
-0.002278 -0.000434 0.120173 0.277760 0.433629 -0.173040 -0.062500 1 0 0 0 0 0 2 813844
-0.002278 -0.000434 0.120173 0.277763 0.433629 -0.173059 -0.062500 1 0 0 0 0 0 2 814977
-0.002278 -0.000434 0.120173 0.277754 0.433620 -0.173048 -0.062500 1 0 0 0 0 0 2 815969
-0.002278 -0.000434 0.120173 0.277750 0.433631 -0.173053 -0.062500 1 0 0 0 0 0 2 816969
-0.002290 -0.000447 0.120162 0.455749 0.624116 -0.020948 -0.062500 1 0 0 0 0 0 2 817952
-0.002297 -0.000454 0.120158 0.397266 0.560444 -0.095138 -0.062500 1 0 0 0 0 0 2 818970
-0.002300 -0.000457 0.120157 0.352538 0.512562 -0.133677 -0.062500 1 0 0 0 0 0 2 819969
-0.002302 -0.000459 0.120157 0.328368 0.486951 -0.148345 -0.062500 1 0 0 0 0 0 2 820968
-0.002303 -0.000460 0.120156 0.316001 0.473962 -0.153578 -0.062500 1 0 0 0 0 0 2 821968
-0.002303 -0.000460 0.120156 0.309754 0.467440 -0.155413 -0.062500 1 0 0 0 0 0 2 823039
-0.002303 -0.000461 0.120156 0.306621 0.464169 -0.156045 -0.062500 1 0 0 0 0 0 2 824032
-0.002303 -0.000461 0.120156 0.305048 0.462544 -0.156265 -0.062500 1 0 0 0 0 0 2 825034
-0.002303 -0.000461 0.120156 0.304248 0.461720 -0.156348 -0.062500 1 0 0 0 0 0 2 826052
-0.002303 -0.000461 0.120156 0.303864 0.461318 -0.156380 -0.062500 1 0 0 0 0 0 2 827039
-0.002303 -0.000461 0.120156 0.303658 0.461117 -0.156383 -0.062500 1 0 0 0 0 0 2 828004
-0.002303 -0.000461 0.120156 0.303567 0.461008 -0.156386 -0.062500 1 0 0 0 0 0 2 829029
-0.002303 -0.000461 0.120156 0.303513 0.460949 -0.156388 -0.062500 1 0 0 0 0 0 2 830043
-0.002303 -0.000461 0.120156 0.303485 0.460919 -0.156389 -0.062500 1 0 0 0 0 0 2 831051
-0.002303 -0.000461 0.120156 0.303483 0.460917 -0.156389 -0.062500 1 0 0 0 0 0 2 832025
-0.002303 -0.000461 0.120156 0.303464 0.460912 -0.156389 -0.062500 1 0 0 0 0 0 2 833004
-0.002303 -0.000461 0.120156 0.303461 0.460912 -0.156390 -0.062500 1 0 0 0 0 0 2 834038
-0.002303 -0.000461 0.120156 0.303474 0.460909 -0.156396 -0.062500 1 0 0 0 0 0 2 835027
-0.002303 -0.000461 0.120156 0.303466 0.460900 -0.156384 -0.062500 1 0 0 0 0 0 2 836002
-0.002303 -0.000461 0.120156 0.303462 0.460911 -0.156389 -0.062500 1 0 0 0 0 0 2 837032
-0.002303 -0.000461 0.120156 0.303465 0.460901 -0.156383 -0.062500 1 0 0 0 0 0 2 838042
-0.002303 -0.000461 0.120156 0.303466 0.460900 -0.156402 -0.062500 1 0 0 0 0 0 2 839012
-0.002303 -0.000461 0.120156 0.303466 0.460899 -0.156384 -0.062500 1 0 0 0 0 0 2 840026
-0.002303 -0.000461 0.120156 0.303462 0.460911 -0.156389 -0.062500 1 0 0 0 0 0 2 841008
-0.002303 -0.000461 0.120156 0.303465 0.460901 -0.156383 -0.062500 1 0 0 0 0 0 2 842040
-0.002303 -0.000461 0.120156 0.303454 0.460902 -0.156396 -0.062500 1 0 0 0 0 0 2 843010
-0.002303 -0.000461 0.120156 0.303461 0.460911 -0.156390 -0.062500 1 0 0 0 0 0 2 844027
-0.002303 -0.000461 0.120156 0.303477 0.460898 -0.156389 -0.062500 1 0 0 0 0 0 2 845010
-0.002303 -0.000461 0.120156 0.303464 0.460911 -0.156389 -0.062500 1 0 0 0 0 0 2 846066
-0.002303 -0.000461 0.120156 0.303457 0.460892 -0.156390 -0.062500 1 0 0 0 0 0 2 846958
-0.002303 -0.000461 0.120156 0.303461 0.460910 -0.156390 -0.062500 1 0 0 0 0 0 2 847958
-0.002303 -0.000461 0.120156 0.303465 0.460900 -0.156383 -0.062500 1 0 0 0 0 0 2 848967
-0.002303 -0.000461 0.120156 0.303474 0.460908 -0.156395 -0.062500 1 0 0 0 0 0 2 849957
-0.002303 -0.000461 0.120156 0.303459 0.460891 -0.156390 -0.062500 1 0 0 0 0 0 2 850969
-0.002303 -0.000461 0.120156 0.303461 0.460910 -0.156390 -0.062500 1 0 0 0 0 0 2 851957
-0.002303 -0.000461 0.120156 0.303465 0.460900 -0.156383 -0.062500 1 0 0 0 0 0 2 852968
-0.002303 -0.000461 0.120156 0.303474 0.460908 -0.156395 -0.062500 1 0 0 0 0 0 2 853956
-0.002303 -0.000461 0.120156 0.303455 0.460903 -0.156397 -0.062500 1 0 0 0 0 0 2 854967
-0.002303 -0.000461 0.120156 0.303465 0.460900 -0.156384 -0.062500 1 0 0 0 0 0 2 855957
-0.002303 -0.000461 0.120156 0.303462 0.460911 -0.156389 -0.062500 1 0 0 0 0 0 2 856966
-0.002303 -0.000461 0.120156 0.303465 0.460901 -0.156383 -0.062500 1 0 0 0 0 0 2 857956
-0.002303 -0.000461 0.120156 0.303466 0.460900 -0.156402 -0.062500 1 0 0 0 0 0 2 858967
-0.002303 -0.000461 0.120156 0.303466 0.460899 -0.156384 -0.062500 1 0 0 0 0 0 2 859956
-0.002303 -0.000461 0.120156 0.303462 0.460911 -0.156389 -0.062500 1 0 0 0 0 0 2 860967
-0.002303 -0.000461 0.120156 0.303465 0.460900 -0.156383 -0.062500 1 0 0 0 0 0 2 861968
-0.002303 -0.000461 0.120156 0.303454 0.460902 -0.156396 -0.062500 1 0 0 0 0 0 2 862968
-0.002303 -0.000461 0.120156 0.303473 0.460908 -0.156397 -0.062500 1 0 0 0 0 0 2 863975
-0.002303 -0.000461 0.120156 0.303467 0.460900 -0.156384 -0.062500 1 0 0 0 0 0 2 864986
-0.002303 -0.000461 0.120156 0.303462 0.460911 -0.156389 -0.062500 1 0 0 0 0 0 2 865967
-0.002303 -0.000461 0.120156 0.303457 0.460892 -0.156390 -0.062500 1 0 0 0 0 0 2 866989
-0.002303 -0.000461 0.120156 0.303461 0.460910 -0.156390 -0.062500 1 0 0 0 0 0 2 867962
-0.002303 -0.000461 0.120156 0.303477 0.460897 -0.156389 -0.062500 1 0 0 0 0 0 2 868966
-0.002303 -0.000461 0.120156 0.303464 0.460911 -0.156389 -0.062500 1 0 0 0 0 0 2 869964
-0.002303 -0.000461 0.120156 0.303457 0.460892 -0.156390 -0.062500 1 0 0 0 0 0 2 870976
-0.002303 -0.000461 0.120156 0.303461 0.460910 -0.156390 -0.062500 1 0 0 0 0 0 2 871976
-0.002303 -0.000461 0.120156 0.303461 0.460912 -0.156390 -0.062500 1 0 0 0 0 0 2 872841
-0.002303 -0.000461 0.120156 0.303477 0.460898 -0.156389 -0.062500 1 0 0 0 0 0 2 873975
-0.002309 -0.000443 0.120146 0.377646 0.205721 -0.009855 -0.062500 1 0 0 0 0 0 2 874977
-0.002312 -0.000434 0.120142 0.354003 0.291747 -0.081326 -0.062500 1 0 0 0 0 0 2 875969
-0.002313 -0.000429 0.120141 0.335372 0.355895 -0.118444 -0.062500 1 0 0 0 0 0 2 876968
-0.002314 -0.000427 0.120141 0.325115 0.390026 -0.132592 -0.062500 1 0 0 0 0 0 2 877968
-0.002314 -0.000426 0.120140 0.319791 0.407265 -0.137626 -0.062500 1 0 0 0 0 0 2 878968
-0.002314 -0.000425 0.120140 0.317097 0.415909 -0.139395 -0.062500 1 0 0 0 0 0 2 879966
-0.002314 -0.000425 0.120140 0.315719 0.420216 -0.140011 -0.062500 1 0 0 0 0 0 2 880949
-0.002314 -0.000425 0.120140 0.315037 0.422365 -0.140214 -0.062500 1 0 0 0 0 0 2 881976
-0.002314 -0.000425 0.120140 0.314683 0.423447 -0.140294 -0.062500 1 0 0 0 0 0 2 882973
-0.002314 -0.000425 0.120140 0.314506 0.423983 -0.140329 -0.062500 1 0 0 0 0 0 2 883973
-0.002314 -0.000425 0.120140 0.314433 0.424252 -0.140340 -0.062500 1 0 0 0 0 0 2 884966
-0.002314 -0.000425 0.120140 0.314391 0.424394 -0.140335 -0.062500 1 0 0 0 0 0 2 885968
-0.002314 -0.000425 0.120140 0.314363 0.424451 -0.140335 -0.062500 1 0 0 0 0 0 2 886966
-0.002314 -0.000425 0.120140 0.314351 0.424488 -0.140334 -0.062500 1 0 0 0 0 0 2 887949
-0.002314 -0.000425 0.120140 0.314334 0.424505 -0.140335 -0.062500 1 0 0 0 0 0 2 888949
-0.002314 -0.000425 0.120140 0.314337 0.424526 -0.140334 -0.062500 1 0 0 0 0 0 2 889966
-0.002314 -0.000425 0.120140 0.314341 0.424516 -0.140348 -0.062500 1 0 0 0 0 0 2 891029
-0.002314 -0.000425 0.120140 0.314338 0.424527 -0.140336 -0.062500 1 0 0 0 0 0 2 892001
-0.002314 -0.000425 0.120140 0.314337 0.424528 -0.140335 -0.062500 1 0 0 0 0 0 2 893005
-0.002314 -0.000425 0.120140 0.314337 0.424528 -0.140334 -0.062500 1 0 0 0 0 0 2 894062
-0.002314 -0.000425 0.120140 0.314341 0.424517 -0.140348 -0.062500 1 0 0 0 0 0 2 895023
-0.002314 -0.000425 0.120140 0.314338 0.424527 -0.140336 -0.062500 1 0 0 0 0 0 2 896002
-0.002314 -0.000425 0.120140 0.314338 0.424528 -0.140335 -0.062500 1 0 0 0 0 0 2 897033
-0.002314 -0.000425 0.120140 0.314338 0.424528 -0.140334 -0.062500 1 0 0 0 0 0 2 898048
-0.002314 -0.000425 0.120140 0.314329 0.424520 -0.140341 -0.062500 1 0 0 0 0 0 2 899026
-0.002314 -0.000425 0.120140 0.314336 0.424527 -0.140335 -0.062500 1 0 0 0 0 0 2 900031
-0.002314 -0.000425 0.120140 0.314349 0.424525 -0.140341 -0.062500 1 0 0 0 0 0 2 901025
-0.002314 -0.000425 0.120140 0.314339 0.424528 -0.140335 -0.062500 1 0 0 0 0 0 2 902044
-0.002314 -0.000425 0.120140 0.314338 0.424529 -0.140334 -0.062500 1 0 0 0 0 0 2 903029
-0.002314 -0.000425 0.120140 0.314329 0.424520 -0.140341 -0.062500 1 0 0 0 0 0 2 904033
-0.002314 -0.000425 0.120140 0.314336 0.424528 -0.140335 -0.062500 1 0 0 0 0 0 2 905029
-0.002327 -0.000438 0.120129 0.492230 0.614948 0.011821 -0.062500 1 0 0 0 0 0 2 906072
-0.002333 -0.000445 0.120126 0.433791 0.551290 -0.062399 -0.062500 1 0 0 0 0 0 2 907025
-0.002337 -0.000448 0.120124 0.389095 0.503415 -0.100948 -0.062500 1 0 0 0 0 0 2 908033
-0.002338 -0.000450 0.120124 0.364923 0.477827 -0.115625 -0.062500 1 0 0 0 0 0 2 909001
-0.002339 -0.000451 0.120124 0.352563 0.464833 -0.120856 -0.062500 1 0 0 0 0 0 2 910017
-0.002340 -0.000451 0.120124 0.346339 0.458318 -0.122692 -0.062500 1 0 0 0 0 0 2 911023
-0.002340 -0.000452 0.120124 0.343194 0.455064 -0.123326 -0.062500 1 0 0 0 0 0 2 912000
-0.002340 -0.000452 0.120124 0.341612 0.453432 -0.123554 -0.062500 1 0 0 0 0 0 2 912998
-0.002340 -0.000452 0.120124 0.340835 0.452602 -0.123630 -0.062500 1 0 0 0 0 0 2 914026
-0.002340 -0.000452 0.120124 0.340422 0.452196 -0.123656 -0.062500 1 0 0 0 0 0 2 915026
-0.002340 -0.000452 0.120124 0.340236 0.451988 -0.123671 -0.062500 1 0 0 0 0 0 2 916031
-0.002340 -0.000452 0.120124 0.340132 0.451893 -0.123676 -0.062500 1 0 0 0 0 0 2 917028
-0.002340 -0.000452 0.120124 0.340085 0.451845 -0.123672 -0.062500 1 0 0 0 0 0 2 918060
-0.002340 -0.000452 0.120124 0.340057 0.451816 -0.123672 -0.062500 1 0 0 0 0 0 2 919028
-0.002340 -0.000452 0.120124 0.340051 0.451794 -0.123672 -0.062500 1 0 0 0 0 0 2 920023
-0.002345 -0.000434 0.120113 0.414160 0.196725 0.022942 -0.062500 1 0 0 0 0 0 2 921004
-0.002348 -0.000424 0.120110 0.390545 0.282703 -0.048576 -0.062500 1 0 0 0 0 0 2 922039
-0.002349 -0.000420 0.120108 0.371936 0.346843 -0.085715 -0.062500 1 0 0 0 0 0 2 923008
-0.002350 -0.000418 0.120108 0.361686 0.380930 -0.099866 -0.062500 1 0 0 0 0 0 2 924023
-0.002351 -0.000417 0.120108 0.356370 0.398179 -0.104904 -0.062500 1 0 0 0 0 0 2 925008
-0.002351 -0.000416 0.120108 0.353661 0.406803 -0.106670 -0.062500 1 0 0 0 0 0 2 926038
-0.002351 -0.000416 0.120108 0.352290 0.411116 -0.107280 -0.062500 1 0 0 0 0 0 2 927007
-0.002351 -0.000416 0.120108 0.351597 0.413267 -0.107496 -0.062500 1 0 0 0 0 0 2 928022
-0.002351 -0.000415 0.120108 0.351262 0.414356 -0.107577 -0.062500 1 0 0 0 0 0 2 929006
-0.002351 -0.000415 0.120108 0.351078 0.414884 -0.107600 -0.062500 1 0 0 0 0 0 2 930060
-0.002351 -0.000415 0.120108 0.350993 0.415154 -0.107602 -0.062500 1 0 0 0 0 0 2 930955
-0.002351 -0.000415 0.120108 0.350950 0.415297 -0.107616 -0.062500 1 0 0 0 0 0 2 931954
-0.002351 -0.000415 0.120108 0.350921 0.415354 -0.107618 -0.062500 1 0 0 0 0 0 2 932964
-0.002351 -0.000415 0.120108 0.350917 0.415400 -0.107612 -0.062500 1 0 0 0 0 0 2 933955
-0.002351 -0.000415 0.120108 0.350917 0.415403 -0.107611 -0.062500 1 0 0 0 0 0 2 934964
-0.002351 -0.000415 0.120108 0.350902 0.415417 -0.107611 -0.062500 1 0 0 0 0 0 2 935955
-0.002351 -0.000415 0.120108 0.350900 0.415418 -0.107611 -0.062500 1 0 0 0 0 0 2 936966
-0.002351 -0.000415 0.120108 0.350900 0.415417 -0.107611 -0.062500 1 0 0 0 0 0 2 938026
-0.002351 -0.000415 0.120108 0.350908 0.415426 -0.107624 -0.062500 1 0 0 0 0 0 2 938967
-0.002351 -0.000415 0.120108 0.350909 0.415427 -0.107606 -0.062500 1 0 0 0 0 0 2 939953
-0.002351 -0.000415 0.120108 0.350898 0.415430 -0.107617 -0.062500 1 0 0 0 0 0 2 940964
-0.002351 -0.000415 0.120108 0.350899 0.415419 -0.107612 -0.062500 1 0 0 0 0 0 2 941954
-0.002351 -0.000415 0.120108 0.350899 0.415417 -0.107611 -0.062500 1 0 0 0 0 0 2 942963
-0.002351 -0.000415 0.120108 0.350916 0.415435 -0.107617 -0.062500 1 0 0 0 0 0 2 943965
-0.002351 -0.000415 0.120108 0.350902 0.415419 -0.107612 -0.062500 1 0 0 0 0 0 2 944974
-0.002351 -0.000415 0.120108 0.350908 0.415426 -0.107604 -0.062500 1 0 0 0 0 0 2 945962
-0.002351 -0.000415 0.120108 0.350897 0.415430 -0.107617 -0.062500 1 0 0 0 0 0 2 946967
-0.002351 -0.000415 0.120108 0.350899 0.415419 -0.107612 -0.062500 1 0 0 0 0 0 2 947970
-0.002351 -0.000415 0.120108 0.350917 0.415435 -0.107617 -0.062500 1 0 0 0 0 0 2 948970
-0.002351 -0.000415 0.120108 0.350902 0.415419 -0.107612 -0.062500 1 0 0 0 0 0 2 949960
-0.002351 -0.000415 0.120108 0.350900 0.415417 -0.107611 -0.062500 1 0 0 0 0 0 2 950962
-0.002351 -0.000415 0.120108 0.350905 0.415437 -0.107611 -0.062500 1 0 0 0 0 0 2 951962
-0.002351 -0.000415 0.120108 0.350900 0.415419 -0.107611 -0.062500 1 0 0 0 0 0 2 952971
-0.002351 -0.000415 0.120108 0.350908 0.415426 -0.107624 -0.062500 1 0 0 0 0 0 2 953962
-0.002351 -0.000415 0.120108 0.350909 0.415427 -0.107606 -0.062500 1 0 0 0 0 0 2 954973
-0.002351 -0.000415 0.120108 0.350901 0.415418 -0.107611 -0.062500 1 0 0 0 0 0 2 955969
-0.002351 -0.000415 0.120108 0.350896 0.415429 -0.107618 -0.062500 1 0 0 0 0 0 2 956965
-0.002351 -0.000415 0.120108 0.350899 0.415418 -0.107612 -0.062500 1 0 0 0 0 0 2 957967
-0.002351 -0.000415 0.120108 0.350916 0.415435 -0.107617 -0.062500 1 0 0 0 0 0 2 958964
-0.002356 -0.000397 0.120097 0.424976 0.160485 0.039126 -0.062500 1 0 0 0 0 0 2 959965
-0.002359 -0.000388 0.120093 0.401400 0.246411 -0.032457 -0.062500 1 0 0 0 0 0 2 960964
-0.002360 -0.000384 0.120092 0.382786 0.310510 -0.069632 -0.062500 1 0 0 0 0 0 2 961965
-0.002361 -0.000381 0.120092 0.372543 0.344601 -0.083782 -0.062500 1 0 0 0 0 0 2 962966
-0.002361 -0.000380 0.120092 0.367237 0.361821 -0.088834 -0.062500 1 0 0 0 0 0 2 963971
-0.002362 -0.000380 0.120092 0.364523 0.370463 -0.090598 -0.062500 1 0 0 0 0 0 2 964966
-0.002362 -0.000379 0.120092 0.363164 0.374774 -0.091217 -0.062500 1 0 0 0 0 0 2 965970
-0.002362 -0.000379 0.120092 0.362464 0.376916 -0.091422 -0.062500 1 0 0 0 0 0 2 967024
-0.002362 -0.000379 0.120092 0.362108 0.377997 -0.091503 -0.062500 1 0 0 0 0 0 2 968021
-0.002362 -0.000379 0.120092 0.361938 0.378541 -0.091532 -0.062500 1 0 0 0 0 0 2 968999
-0.002362 -0.000379 0.120092 0.361854 0.378814 -0.091535 -0.062500 1 0 0 0 0 0 2 970058
-0.002362 -0.000379 0.120092 0.361818 0.378933 -0.091536 -0.062500 1 0 0 0 0 0 2 970999
-0.002362 -0.000379 0.120092 0.361795 0.379007 -0.091536 -0.062500 1 0 0 0 0 0 2 972000
-0.002362 -0.000379 0.120092 0.361775 0.379038 -0.091543 -0.062500 1 0 0 0 0 0 2 972996
-0.002362 -0.000379 0.120092 0.361779 0.379059 -0.091543 -0.062500 1 0 0 0 0 0 2 974039
-0.002362 -0.000379 0.120092 0.361776 0.379072 -0.091550 -0.062500 1 0 0 0 0 0 2 974997
-0.002362 -0.000379 0.120092 0.361764 0.379076 -0.091545 -0.062500 1 0 0 0 0 0 2 975996
-0.002362 -0.000379 0.120092 0.361774 0.379074 -0.091531 -0.062500 1 0 0 0 0 0 2 976998
-0.002362 -0.000379 0.120092 0.361764 0.379076 -0.091543 -0.062500 1 0 0 0 0 0 2 977997
-0.002362 -0.000379 0.120092 0.361762 0.379076 -0.091544 -0.062500 1 0 0 0 0 0 2 979037
-0.002362 -0.000379 0.120092 0.361782 0.379083 -0.091544 -0.062500 1 0 0 0 0 0 2 980020
-0.002362 -0.000379 0.120092 0.361765 0.379077 -0.091544 -0.062500 1 0 0 0 0 0 2 981033
-0.002362 -0.000379 0.120092 0.361766 0.379065 -0.091538 -0.062500 1 0 0 0 0 0 2 982047
-0.002362 -0.000379 0.120092 0.361771 0.379084 -0.091536 -0.062500 1 0 0 0 0 0 2 983028
-0.002362 -0.000379 0.120092 0.361775 0.379074 -0.091550 -0.062500 1 0 0 0 0 0 2 984036
-0.002362 -0.000379 0.120092 0.361764 0.379076 -0.091545 -0.062500 1 0 0 0 0 0 2 985028
-0.002362 -0.000379 0.120092 0.361771 0.379085 -0.091538 -0.062500 1 0 0 0 0 0 2 986068
-0.002362 -0.000379 0.120092 0.361763 0.379078 -0.091544 -0.062500 1 0 0 0 0 0 2 987028
-0.002362 -0.000379 0.120092 0.361766 0.379065 -0.091537 -0.062500 1 0 0 0 0 0 2 988011
-0.002362 -0.000379 0.120092 0.361771 0.379084 -0.091536 -0.062500 1 0 0 0 0 0 2 988998
-0.002362 -0.000379 0.120092 0.361775 0.379075 -0.091550 -0.062500 1 0 0 0 0 0 2 990035
-0.002362 -0.000379 0.120092 0.361764 0.379076 -0.091545 -0.062500 1 0 0 0 0 0 2 991022
-0.002362 -0.000379 0.120092 0.361771 0.379085 -0.091537 -0.062500 1 0 0 0 0 0 2 991997
-0.002362 -0.000379 0.120092 0.361763 0.379078 -0.091544 -0.062500 1 0 0 0 0 0 2 992997
-0.002362 -0.000379 0.120092 0.361765 0.379065 -0.091537 -0.062500 1 0 0 0 0 0 2 993997
-0.002362 -0.000379 0.120092 0.361783 0.379081 -0.091543 -0.062500 1 0 0 0 0 0 2 994995
-0.002362 -0.000379 0.120092 0.361765 0.379077 -0.091544 -0.062500 1 0 0 0 0 0 2 996025
-0.002362 -0.000379 0.120092 0.361763 0.379077 -0.091544 -0.062500 1 0 0 0 0 0 2 996997
-0.002362 -0.000379 0.120092 0.361770 0.379086 -0.091537 -0.062500 1 0 0 0 0 0 2 997991
-0.002367 -0.000361 0.120081 0.435794 0.124268 0.055331 -0.062500 1 0 0 0 0 0 2 999024
-0.002370 -0.000352 0.120077 0.412243 0.210126 -0.016330 -0.062500 1 0 0 0 0 0 3 6
-0.002371 -0.000347 0.120076 0.393638 0.274200 -0.053529 -0.062500 1 0 0 0 0 0 3 1019
-0.002372 -0.000345 0.120076 0.383400 0.308276 -0.067697 -0.062500 1 0 0 0 0 0 3 2056
-0.002372 -0.000344 0.120076 0.378092 0.325501 -0.072745 -0.062500 1 0 0 0 0 0 3 3021
-0.002372 -0.000343 0.120075 0.375394 0.334126 -0.074513 -0.062500 1 0 0 0 0 0 3 4002
-0.002373 -0.000343 0.120075 0.374005 0.338431 -0.075127 -0.062500 1 0 0 0 0 0 3 5003
-0.002373 -0.000343 0.120075 0.373319 0.340589 -0.075339 -0.062500 1 0 0 0 0 0 3 6035
-0.002373 -0.000343 0.120075 0.372988 0.341665 -0.075414 -0.062500 1 0 0 0 0 0 3 7004
-0.002373 -0.000343 0.120075 0.372802 0.342203 -0.075443 -0.062500 1 0 0 0 0 0 3 8019
-0.002373 -0.000343 0.120075 0.372716 0.342475 -0.075446 -0.062500 1 0 0 0 0 0 3 9005
-0.002373 -0.000343 0.120075 0.372677 0.342605 -0.075454 -0.062500 1 0 0 0 0 0 3 10035
-0.002373 -0.000343 0.120075 0.372645 0.342673 -0.075462 -0.062500 1 0 0 0 0 0 3 11003
-0.002373 -0.000343 0.120075 0.372640 0.342720 -0.075456 -0.062500 1 0 0 0 0 0 3 12004
-0.002373 -0.000343 0.120075 0.372640 0.342723 -0.075455 -0.062500 1 0 0 0 0 0 3 13019
-0.002373 -0.000343 0.120075 0.372638 0.342734 -0.075462 -0.062500 1 0 0 0 0 0 3 14054
-0.002373 -0.000343 0.120075 0.372626 0.342738 -0.075457 -0.062500 1 0 0 0 0 0 3 14951
-0.002373 -0.000343 0.120075 0.372624 0.342738 -0.075456 -0.062500 1 0 0 0 0 0 3 15962
-0.002373 -0.000343 0.120075 0.372632 0.342746 -0.075449 -0.062500 1 0 0 0 0 0 3 16951
-0.002373 -0.000343 0.120075 0.372625 0.342738 -0.075455 -0.062500 1 0 0 0 0 0 3 17961
-0.002373 -0.000343 0.120075 0.372633 0.342746 -0.075469 -0.062500 1 0 0 0 0 0 3 18952
-0.002373 -0.000343 0.120075 0.372633 0.342747 -0.075450 -0.062500 1 0 0 0 0 0 3 19961
-0.002373 -0.000343 0.120075 0.372625 0.342739 -0.075455 -0.062500 1 0 0 0 0 0 3 20950
-0.002373 -0.000343 0.120075 0.372624 0.342738 -0.075456 -0.062500 1 0 0 0 0 0 3 21962
-0.002373 -0.000343 0.120075 0.372628 0.342758 -0.075455 -0.062500 1 0 0 0 0 0 3 22951
-0.002373 -0.000343 0.120075 0.372636 0.342737 -0.075462 -0.062500 1 0 0 0 0 0 3 23962
-0.002373 -0.000343 0.120075 0.372625 0.342737 -0.075457 -0.062500 1 0 0 0 0 0 3 24951
-0.002378 -0.000325 0.120065 0.446613 0.088084 0.071548 -0.062500 1 0 0 0 0 0 3 25963
-0.002381 -0.000315 0.120061 0.423076 0.173881 -0.000183 -0.062500 1 0 0 0 0 0 3 26963
-0.002382 -0.000311 0.120060 0.404500 0.237894 -0.037412 -0.062500 1 0 0 0 0 0 3 27953
-0.002383 -0.000309 0.120060 0.394246 0.271956 -0.051585 -0.062500 1 0 0 0 0 0 3 28958
-0.002383 -0.000308 0.120059 0.388935 0.289185 -0.056648 -0.062500 1 0 0 0 0 0 3 29968
-0.002383 -0.000307 0.120059 0.386240 0.297797 -0.058414 -0.062500 1 0 0 0 0 0 3 30970
-0.002383 -0.000307 0.120059 0.384877 0.302124 -0.059030 -0.062500 1 0 0 0 0 0 3 31961
-0.002383 -0.000307 0.120059 0.384174 0.304279 -0.059244 -0.062500 1 0 0 0 0 0 3 32967
-0.002383 -0.000306 0.120059 0.383833 0.305346 -0.059326 -0.062500 1 0 0 0 0 0 3 33943
-0.002383 -0.000306 0.120059 0.383665 0.305889 -0.059336 -0.062500 1 0 0 0 0 0 3 34960
-0.002383 -0.000306 0.120059 0.383562 0.306156 -0.059358 -0.062500 1 0 0 0 0 0 3 35970
-0.002383 -0.000306 0.120059 0.383532 0.306282 -0.059354 -0.062500 1 0 0 0 0 0 3 36959
-0.002383 -0.000306 0.120059 0.383510 0.306358 -0.059353 -0.062500 1 0 0 0 0 0 3 37970
-0.002383 -0.000306 0.120059 0.383498 0.306397 -0.059353 -0.062500 1 0 0 0 0 0 3 38968
-0.002383 -0.000306 0.120059 0.383494 0.306411 -0.059360 -0.062500 1 0 0 0 0 0 3 39963
-0.002383 -0.000306 0.120059 0.383482 0.306415 -0.059354 -0.062500 1 0 0 0 0 0 3 40964
-0.002383 -0.000306 0.120059 0.383489 0.306424 -0.059367 -0.062500 1 0 0 0 0 0 3 41962
-0.002383 -0.000306 0.120059 0.383482 0.306415 -0.059355 -0.062500 1 0 0 0 0 0 3 42963
-0.002383 -0.000306 0.120059 0.383477 0.306426 -0.059361 -0.062500 1 0 0 0 0 0 3 43963
-0.002389 -0.000288 0.120049 0.457418 0.051910 0.087772 -0.062500 1 0 0 0 0 0 3 44961
-0.002391 -0.000279 0.120045 0.433912 0.137616 0.015976 -0.062500 1 0 0 0 0 0 3 45972
-0.002393 -0.000275 0.120044 0.415343 0.201613 -0.021282 -0.062500 1 0 0 0 0 0 3 46947
-0.002394 -0.000272 0.120043 0.405094 0.235661 -0.035473 -0.062500 1 0 0 0 0 0 3 47965
-0.002394 -0.000271 0.120043 0.399796 0.252880 -0.040532 -0.062500 1 0 0 0 0 0 3 48964
-0.002394 -0.000271 0.120043 0.397089 0.261502 -0.042302 -0.062500 1 0 0 0 0 0 3 49960
-0.002394 -0.000270 0.120043 0.395729 0.265818 -0.042913 -0.062500 1 0 0 0 0 0 3 50942
-0.002394 -0.000270 0.120043 0.395026 0.267971 -0.043127 -0.062500 1 0 0 0 0 0 3 51961
-0.002394 -0.000270 0.120043 0.394685 0.269038 -0.043210 -0.062500 1 0 0 0 0 0 3 52943
-0.002394 -0.000270 0.120043 0.394506 0.269583 -0.043234 -0.062500 1 0 0 0 0 0 3 53942
-0.002394 -0.000270 0.120043 0.394421 0.269855 -0.043237 -0.062500 1 0 0 0 0 0 3 54960
-0.002394 -0.000270 0.120043 0.394381 0.269986 -0.043244 -0.062500 1 0 0 0 0 0 3 55961
-0.002394 -0.000270 0.120043 0.394358 0.270062 -0.043245 -0.062500 1 0 0 0 0 0 3 56961
-0.002394 -0.000270 0.120043 0.394338 0.270093 -0.043253 -0.062500 1 0 0 0 0 0 3 57961
-0.002394 -0.000270 0.120043 0.394344 0.270103 -0.043247 -0.062500 1 0 0 0 0 0 3 59019
-0.002394 -0.000270 0.120043 0.394330 0.270118 -0.043247 -0.062500 1 0 0 0 0 0 3 59996
-0.002394 -0.000270 0.120043 0.394328 0.270119 -0.043247 -0.062500 1 0 0 0 0 0 3 61018
-0.002400 -0.000252 0.120033 0.468222 0.015738 0.104016 -0.062500 1 0 0 0 0 0 3 62059
-0.002402 -0.000243 0.120029 0.444736 0.101388 0.032156 -0.062500 1 0 0 0 0 0 3 63019
-0.002385 -0.000243 0.120018 0.161407 0.227479 0.132875 -0.062500 1 0 0 0 0 0 3 64030
-0.002376 -0.000243 0.120014 0.241369 0.240824 0.051316 -0.062500 1 0 0 0 0 0 3 65021
-0.002372 -0.000243 0.120013 0.302629 0.242418 0.011303 -0.062500 1 0 0 0 0 0 3 66047
-0.002370 -0.000243 0.120012 0.335113 0.242670 -0.003777 -0.062500 1 0 0 0 0 0 3 67034
-0.002369 -0.000243 0.120012 0.351418 0.242728 -0.009144 -0.062500 1 0 0 0 0 0 3 68027
-0.002368 -0.000243 0.120012 0.359552 0.242739 -0.011006 -0.062500 1 0 0 0 0 0 3 69024
-0.002368 -0.000243 0.120012 0.363608 0.242754 -0.011658 -0.062500 1 0 0 0 0 0 3 70044
-0.002368 -0.000243 0.120012 0.365625 0.242753 -0.011889 -0.062500 1 0 0 0 0 0 3 71018
-0.002368 -0.000243 0.120012 0.366630 0.242742 -0.011968 -0.062500 1 0 0 0 0 0 3 72027
-0.002368 -0.000243 0.120012 0.367131 0.242751 -0.011987 -0.062500 1 0 0 0 0 0 3 72998
-0.002373 -0.000225 0.120001 0.441263 -0.011509 0.135310 -0.062500 1 0 0 0 0 0 3 73996
-0.002376 -0.000216 0.119998 0.417884 0.074097 0.063424 -0.062500 1 0 0 0 0 0 3 75021
-0.002377 -0.000211 0.119997 0.399397 0.138002 0.026107 -0.062500 1 0 0 0 0 0 3 75995
-0.002378 -0.000209 0.119996 0.389210 0.172035 0.011896 -0.062500 1 0 0 0 0 0 3 76995
-0.002378 -0.000208 0.119996 0.383921 0.189240 0.006843 -0.062500 1 0 0 0 0 0 3 78036
-0.002378 -0.000207 0.119996 0.381216 0.197856 0.005068 -0.062500 1 0 0 0 0 0 3 78998
-0.002378 -0.000207 0.119996 0.379856 0.202168 0.004453 -0.062500 1 0 0 0 0 0 3 80029
-0.002378 -0.000207 0.119996 0.379173 0.204325 0.004238 -0.062500 1 0 0 0 0 0 3 81028
-0.002378 -0.000207 0.119996 0.378831 0.205404 0.004168 -0.062500 1 0 0 0 0 0 3 82057
-0.002378 -0.000207 0.119996 0.378656 0.205939 0.004132 -0.062500 1 0 0 0 0 0 3 83022
-0.002378 -0.000206 0.119996 0.378560 0.206213 0.004133 -0.062500 1 0 0 0 0 0 3 84017
-0.002384 -0.000188 0.119985 0.452357 -0.047782 0.151573 -0.062500 1 0 0 0 0 0 3 85000
-0.002386 -0.000179 0.119982 0.428849 0.037818 0.079608 -0.062500 1 0 0 0 0 0 3 86054
-0.002388 -0.000175 0.119980 0.410296 0.101738 0.042264 -0.062500 1 0 0 0 0 0 3 87003
-0.002389 -0.000172 0.119980 0.400070 0.135779 0.028047 -0.062500 1 0 0 0 0 0 3 88018
-0.002389 -0.000171 0.119980 0.394781 0.152979 0.022986 -0.062500 1 0 0 0 0 0 3 89000
-0.002389 -0.000171 0.119980 0.392066 0.161593 0.021213 -0.062500 1 0 0 0 0 0 3 90038
-0.002389 -0.000171 0.119980 0.390703 0.165916 0.020589 -0.062500 1 0 0 0 0 0 3 91003
-0.002389 -0.000170 0.119980 0.390012 0.168065 0.020385 -0.062500 1 0 0 0 0 0 3 92017
-0.002389 -0.000170 0.119980 0.389661 0.169133 0.020308 -0.062500 1 0 0 0 0 0 3 93000
-0.002389 -0.000170 0.119980 0.389480 0.169678 0.020285 -0.062500 1 0 0 0 0 0 3 94032
-0.002389 -0.000170 0.119980 0.389404 0.169959 0.020269 -0.062500 1 0 0 0 0 0 3 95001
-0.002395 -0.000152 0.119969 0.463135 -0.083905 0.167854 -0.062500 1 0 0 0 0 0 3 96016
-0.002397 -0.000143 0.119966 0.439670 0.001632 0.095814 -0.062500 1 0 0 0 0 0 3 97001
-0.002399 -0.000138 0.119964 0.421128 0.065528 0.058447 -0.062500 1 0 0 0 0 0 3 98054
-0.002399 -0.000136 0.119964 0.410903 0.099534 0.044213 -0.062500 1 0 0 0 0 0 3 98960
-0.002400 -0.000135 0.119964 0.405600 0.116739 0.039142 -0.062500 1 0 0 0 0 0 3 99955
-0.002400 -0.000135 0.119964 0.402893 0.125361 0.037371 -0.062500 1 0 0 0 0 0 3 100959
-0.002400 -0.000134 0.119964 0.401534 0.129671 0.036753 -0.062500 1 0 0 0 0 0 3 101948
-0.002400 -0.000134 0.119964 0.400840 0.131830 0.036541 -0.062500 1 0 0 0 0 0 3 102959
-0.002400 -0.000134 0.119964 0.400489 0.132899 0.036463 -0.062500 1 0 0 0 0 0 3 103948
-0.002400 -0.000134 0.119964 0.400324 0.133429 0.036439 -0.062500 1 0 0 0 0 0 3 104958
-0.002400 -0.000134 0.119964 0.400238 0.133712 0.036429 -0.062500 1 0 0 0 0 0 3 105949
-0.002400 -0.000134 0.119964 0.400186 0.133846 0.036427 -0.062500 1 0 0 0 0 0 3 106959
-0.002400 -0.000134 0.119964 0.400165 0.133911 0.036433 -0.062500 1 0 0 0 0 0 3 107948
-0.002400 -0.000134 0.119964 0.400157 0.133937 0.036420 -0.062500 1 0 0 0 0 0 3 108959
-0.002400 -0.000134 0.119964 0.400149 0.133961 0.036425 -0.062500 1 0 0 0 0 0 3 109976
-0.002400 -0.000134 0.119964 0.400149 0.133963 0.036426 -0.062500 1 0 0 0 0 0 3 110967
-0.002400 -0.000134 0.119964 0.400146 0.133974 0.036419 -0.062500 1 0 0 0 0 0 3 111966
-0.002400 -0.000134 0.119964 0.400141 0.133987 0.036432 -0.062500 1 0 0 0 0 0 3 112968
-0.002400 -0.000134 0.119964 0.400148 0.133965 0.036427 -0.062500 1 0 0 0 0 0 3 113957
-0.002400 -0.000134 0.119964 0.400146 0.133974 0.036419 -0.062500 1 0 0 0 0 0 3 114966
-0.002405 -0.000116 0.119953 0.473873 -0.119863 0.184142 -0.062500 1 0 0 0 0 0 3 115954
-0.002408 -0.000107 0.119949 0.450455 -0.034467 0.112047 -0.062500 1 0 0 0 0 0 3 116964
-0.002410 -0.000102 0.119948 0.431938 0.029354 0.074625 -0.062500 1 0 0 0 0 0 3 117954
-0.002410 -0.000100 0.119948 0.421731 0.063338 0.060383 -0.062500 1 0 0 0 0 0 3 118965
-0.002411 -0.000099 0.119947 0.416424 0.080528 0.055317 -0.062500 1 0 0 0 0 0 3 119961
-0.002411 -0.000098 0.119947 0.413720 0.089133 0.053550 -0.062500 1 0 0 0 0 0 3 120956
-0.002411 -0.000098 0.119947 0.412353 0.093432 0.052923 -0.062500 1 0 0 0 0 0 3 121947
-0.002411 -0.000098 0.119947 0.411667 0.095597 0.052716 -0.062500 1 0 0 0 0 0 3 122962
-0.002411 -0.000098 0.119947 0.411313 0.096678 0.052632 -0.062500 1 0 0 0 0 0 3 123961
-0.002411 -0.000098 0.119947 0.411148 0.097210 0.052607 -0.062500 1 0 0 0 0 0 3 124961
-0.002411 -0.000098 0.119947 0.411065 0.097481 0.052603 -0.062500 1 0 0 0 0 0 3 125961
-0.002411 -0.000098 0.119947 0.411014 0.097614 0.052602 -0.062500 1 0 0 0 0 0 3 127018
-0.002411 -0.000098 0.119947 0.410989 0.097690 0.052601 -0.062500 1 0 0 0 0 0 3 128018
-0.002411 -0.000098 0.119947 0.410981 0.097718 0.052588 -0.062500 1 0 0 0 0 0 3 128992
-0.002411 -0.000098 0.119947 0.410977 0.097731 0.052599 -0.062500 1 0 0 0 0 0 3 130072
-0.002411 -0.000098 0.119947 0.410973 0.097743 0.052594 -0.062500 1 0 0 0 0 0 3 131035
-0.002411 -0.000098 0.119947 0.410973 0.097743 0.052593 -0.062500 1 0 0 0 0 0 3 132024
-0.002411 -0.000098 0.119947 0.410961 0.097746 0.052599 -0.062500 1 0 0 0 0 0 3 133000
-0.002411 -0.000098 0.119947 0.410980 0.097752 0.052601 -0.062500 1 0 0 0 0 0 3 133997
-0.002411 -0.000098 0.119947 0.410962 0.097747 0.052600 -0.062500 1 0 0 0 0 0 3 135018
-0.002411 -0.000098 0.119947 0.410972 0.097743 0.052594 -0.062500 1 0 0 0 0 0 3 135994
-0.002411 -0.000098 0.119947 0.410973 0.097742 0.052593 -0.062500 1 0 0 0 0 0 3 136993
-0.002411 -0.000098 0.119947 0.410969 0.097754 0.052607 -0.062500 1 0 0 0 0 0 3 137992
-0.002411 -0.000098 0.119947 0.410969 0.097755 0.052588 -0.062500 1 0 0 0 0 0 3 139028
-0.002411 -0.000098 0.119947 0.410981 0.097753 0.052600 -0.062500 1 0 0 0 0 0 3 140019
-0.002411 -0.000098 0.119947 0.410962 0.097747 0.052600 -0.062500 1 0 0 0 0 0 3 140994
-0.002411 -0.000098 0.119947 0.410972 0.097743 0.052594 -0.062500 1 0 0 0 0 0 3 141993
-0.002411 -0.000098 0.119947 0.410961 0.097745 0.052600 -0.062500 1 0 0 0 0 0 3 143018
-0.002411 -0.000098 0.119947 0.410976 0.097763 0.052594 -0.062500 1 0 0 0 0 0 3 143991
-0.002416 -0.000080 0.119937 0.484658 -0.155969 0.200431 -0.062500 1 0 0 0 0 0 3 144992
-0.002419 -0.000071 0.119933 0.461269 -0.070624 0.128278 -0.062500 1 0 0 0 0 0 3 146058
-0.002420 -0.000066 0.119932 0.442753 -0.006834 0.090828 -0.062500 1 0 0 0 0 0 3 147016
-0.002421 -0.000064 0.119931 0.432542 0.027125 0.076581 -0.062500 1 0 0 0 0 0 3 147992
-0.002421 -0.000063 0.119931 0.427240 0.044327 0.071507 -0.062500 1 0 0 0 0 0 3 149025
-0.002422 -0.000062 0.119931 0.424550 0.052929 0.069729 -0.062500 1 0 0 0 0 0 3 150081
-0.002422 -0.000062 0.119931 0.423173 0.057229 0.069105 -0.062500 1 0 0 0 0 0 3 151028
-0.002422 -0.000062 0.119931 0.422489 0.059382 0.068905 -0.062500 1 0 0 0 0 0 3 152023
-0.002422 -0.000062 0.119931 0.422136 0.060461 0.068820 -0.062500 1 0 0 0 0 0 3 153021
-0.002422 -0.000062 0.119931 0.421968 0.061005 0.068789 -0.062500 1 0 0 0 0 0 3 154039
-0.002422 -0.000062 0.119931 0.421888 0.061265 0.068791 -0.062500 1 0 0 0 0 0 3 155024
-0.002422 -0.000062 0.119931 0.421834 0.061408 0.068783 -0.062500 1 0 0 0 0 0 3 155992
-0.002422 -0.000062 0.119931 0.421804 0.061465 0.068782 -0.062500 1 0 0 0 0 0 3 157020
-0.002422 -0.000062 0.119931 0.421803 0.061499 0.068775 -0.062500 1 0 0 0 0 0 3 158056
-0.002422 -0.000062 0.119931 0.421796 0.061524 0.068780 -0.062500 1 0 0 0 0 0 3 159019
-0.002422 -0.000062 0.119931 0.421804 0.061535 0.068788 -0.062500 1 0 0 0 0 0 3 159991
-0.002422 -0.000062 0.119931 0.421797 0.061527 0.068782 -0.062500 1 0 0 0 0 0 3 160992
-0.002422 -0.000062 0.119931 0.421793 0.061537 0.068775 -0.062500 1 0 0 0 0 0 3 162041
-0.002422 -0.000062 0.119931 0.421792 0.061538 0.068794 -0.062500 1 0 0 0 0 0 3 163016
-0.002422 -0.000062 0.119931 0.421793 0.061538 0.068776 -0.062500 1 0 0 0 0 0 3 163993
-0.002422 -0.000062 0.119931 0.421780 0.061541 0.068780 -0.062500 1 0 0 0 0 0 3 165020
-0.002422 -0.000062 0.119931 0.421803 0.061536 0.068788 -0.062500 1 0 0 0 0 0 3 166034
-0.002422 -0.000062 0.119931 0.421794 0.061538 0.068775 -0.062500 1 0 0 0 0 0 3 167017
-0.002422 -0.000062 0.119931 0.421784 0.061530 0.068787 -0.062500 1 0 0 0 0 0 3 167998
-0.002422 -0.000062 0.119931 0.421791 0.061537 0.068775 -0.062500 1 0 0 0 0 0 3 169014
-0.002422 -0.000062 0.119931 0.421788 0.061550 0.068787 -0.062500 1 0 0 0 0 0 3 170049
-0.002422 -0.000062 0.119931 0.421795 0.061528 0.068782 -0.062500 1 0 0 0 0 0 3 170957
-0.002422 -0.000062 0.119931 0.421793 0.061537 0.068775 -0.062500 1 0 0 0 0 0 3 171946
-0.002422 -0.000062 0.119931 0.421788 0.061550 0.068787 -0.062500 1 0 0 0 0 0 3 172959
-0.002422 -0.000062 0.119931 0.421795 0.061528 0.068782 -0.062500 1 0 0 0 0 0 3 173946
-0.002422 -0.000062 0.119931 0.421793 0.061537 0.068774 -0.062500 1 0 0 0 0 0 3 174956
-0.002422 -0.000062 0.119931 0.421792 0.061538 0.068794 -0.062500 1 0 0 0 0 0 3 175946
-0.002422 -0.000062 0.119931 0.421792 0.061538 0.068776 -0.062500 1 0 0 0 0 0 3 176956
-0.002422 -0.000062 0.119931 0.421793 0.061538 0.068774 -0.062500 1 0 0 0 0 0 3 177945
-0.002422 -0.000062 0.119931 0.421792 0.061538 0.068794 -0.062500 1 0 0 0 0 0 3 178956
-0.002422 -0.000062 0.119931 0.421793 0.061538 0.068776 -0.062500 1 0 0 0 0 0 3 179946
-0.002422 -0.000062 0.119931 0.421789 0.061550 0.068787 -0.062500 1 0 0 0 0 0 3 180957
-0.002422 -0.000062 0.119931 0.421795 0.061528 0.068782 -0.062500 1 0 0 0 0 0 3 181956
-0.002422 -0.000062 0.119931 0.421793 0.061537 0.068775 -0.062500 1 0 0 0 0 0 3 182945
-0.002422 -0.000062 0.119931 0.421792 0.061538 0.068794 -0.062500 1 0 0 0 0 0 3 183956
-0.002422 -0.000062 0.119931 0.421793 0.061538 0.068776 -0.062500 1 0 0 0 0 0 3 184945
-0.002422 -0.000062 0.119931 0.421793 0.061538 0.068774 -0.062500 1 0 0 0 0 0 3 185956
-0.002422 -0.000062 0.119931 0.421792 0.061538 0.068794 -0.062500 1 0 0 0 0 0 3 186945
-0.002427 -0.000043 0.119921 0.495431 -0.192039 0.216742 -0.062500 1 0 0 0 0 0 3 187967
-0.002430 -0.000034 0.119917 0.472056 -0.106768 0.144523 -0.062500 1 0 0 0 0 0 3 188967
-0.002431 -0.000030 0.119916 0.453561 -0.043007 0.107044 -0.062500 1 0 0 0 0 0 3 189954
-0.002432 -0.000028 0.119915 0.443355 -0.009063 0.092779 -0.062500 1 0 0 0 0 0 3 190947
-0.002432 -0.000026 0.119915 0.438060 0.008119 0.087703 -0.062500 1 0 0 0 0 0 3 191956
-0.002432 -0.000026 0.119915 0.435367 0.016728 0.085933 -0.062500 1 0 0 0 0 0 3 192939
-0.002433 -0.000026 0.119915 0.433996 0.021048 0.085309 -0.062500 1 0 0 0 0 0 3 193962
-0.002433 -0.000025 0.119915 0.433296 0.023186 0.085094 -0.062500 1 0 0 0 0 0 3 194964
-0.002433 -0.000025 0.119915 0.432965 0.024257 0.085014 -0.062500 1 0 0 0 0 0 3 195948
-0.002433 -0.000025 0.119915 0.432787 0.024802 0.084990 -0.062500 1 0 0 0 0 0 3 196965
-0.002433 -0.000025 0.119915 0.432691 0.025077 0.084992 -0.062500 1 0 0 0 0 0 3 197963
-0.002433 -0.000025 0.119915 0.432650 0.025207 0.084985 -0.062500 1 0 0 0 0 0 3 198965
-0.002433 -0.000025 0.119915 0.432630 0.025272 0.084970 -0.062500 1 0 0 0 0 0 3 199962
-0.002433 -0.000025 0.119915 0.432618 0.025310 0.084988 -0.062500 1 0 0 0 0 0 3 200956
-0.002433 -0.000025 0.119915 0.432614 0.025324 0.084984 -0.062500 1 0 0 0 0 0 3 201958
-0.002433 -0.000025 0.119915 0.432610 0.025336 0.084976 -0.062500 1 0 0 0 0 0 3 202957
-0.002433 -0.000025 0.119915 0.432610 0.025337 0.084975 -0.062500 1 0 0 0 0 0 3 203957
-0.002433 -0.000025 0.119915 0.432610 0.025337 0.084975 -0.062500 1 0 0 0 0 0 3 204955
-0.002433 -0.000025 0.119915 0.432606 0.025348 0.084988 -0.062500 1 0 0 0 0 0 3 205957
-0.002433 -0.000025 0.119915 0.432610 0.025338 0.084976 -0.062500 1 0 0 0 0 0 3 206959
-0.002433 -0.000025 0.119915 0.432610 0.025337 0.084975 -0.062500 1 0 0 0 0 0 3 207964
-0.002433 -0.000025 0.119915 0.432607 0.025348 0.084988 -0.062500 1 0 0 0 0 0 3 208942
-0.002433 -0.000025 0.119915 0.432610 0.025338 0.084976 -0.062500 1 0 0 0 0 0 3 209961
-0.002433 -0.000025 0.119915 0.432598 0.025339 0.084981 -0.062500 1 0 0 0 0 0 3 210957
-0.002433 -0.000025 0.119915 0.432617 0.025345 0.084983 -0.062500 1 0 0 0 0 0 3 211957
-0.002433 -0.000025 0.119915 0.432611 0.025337 0.084976 -0.062500 1 0 0 0 0 0 3 212954
-0.002433 -0.000025 0.119915 0.432598 0.025339 0.084981 -0.062500 1 0 0 0 0 0 3 213956
-0.002433 -0.000025 0.119915 0.432617 0.025345 0.084983 -0.062500 1 0 0 0 0 0 3 214957
-0.002433 -0.000025 0.119915 0.432611 0.025337 0.084976 -0.062500 1 0 0 0 0 0 3 215960
-0.002433 -0.000025 0.119915 0.432599 0.025339 0.084981 -0.062500 1 0 0 0 0 0 3 216956
-0.002433 -0.000025 0.119915 0.432617 0.025345 0.084983 -0.062500 1 0 0 0 0 0 3 217957
-0.002433 -0.000025 0.119915 0.432612 0.025337 0.084976 -0.062500 1 0 0 0 0 0 3 218957
-0.002433 -0.000025 0.119915 0.432599 0.025339 0.084982 -0.062500 1 0 0 0 0 0 3 219959
-0.002433 -0.000025 0.119915 0.432618 0.025345 0.084983 -0.062500 1 0 0 0 0 0 3 220954
-0.002433 -0.000025 0.119915 0.432599 0.025340 0.084982 -0.062500 1 0 0 0 0 0 3 221957
-0.002433 -0.000025 0.119915 0.432609 0.025336 0.084976 -0.062500 1 0 0 0 0 0 3 222960
-0.002433 -0.000025 0.119915 0.432619 0.025345 0.084982 -0.062500 1 0 0 0 0 0 3 223955
-0.002433 -0.000025 0.119915 0.432600 0.025340 0.084982 -0.062500 1 0 0 0 0 0 3 224956
-0.002433 -0.000025 0.119915 0.432609 0.025336 0.084976 -0.062500 1 0 0 0 0 0 3 225954
-0.002433 -0.000025 0.119915 0.432619 0.025344 0.084982 -0.062500 1 0 0 0 0 0 3 226956
-0.002433 -0.000025 0.119915 0.432600 0.025339 0.084982 -0.062500 1 0 0 0 0 0 3 227949
-0.002433 -0.000025 0.119915 0.432610 0.025336 0.084976 -0.062500 1 0 0 0 0 0 3 228957
-0.002433 -0.000025 0.119915 0.432607 0.025347 0.084989 -0.062500 1 0 0 0 0 0 3 229961
-0.002433 -0.000025 0.119915 0.432610 0.025337 0.084977 -0.062500 1 0 0 0 0 0 3 230955
-0.002433 -0.000025 0.119915 0.432611 0.025336 0.084976 -0.062500 1 0 0 0 0 0 3 231956
-0.002433 -0.000025 0.119915 0.432607 0.025347 0.084989 -0.062500 1 0 0 0 0 0 3 232955
-0.002433 -0.000025 0.119915 0.432607 0.025349 0.084970 -0.062500 1 0 0 0 0 0 3 233955
-0.002438 -0.000007 0.119904 0.506201 -0.228103 0.233069 -0.062500 1 0 0 0 0 0 3 234937
-0.002441 0.000002 0.119901 0.482860 -0.142893 0.160782 -0.062500 1 0 0 0 0 0 3 235956
-0.002442 0.000006 0.119899 0.464369 -0.079176 0.123280 -0.062500 1 0 0 0 0 0 3 236953
-0.002443 0.000009 0.119899 0.454174 -0.045229 0.108999 -0.062500 1 0 0 0 0 0 3 237956
-0.002443 0.000010 0.119899 0.448870 -0.028049 0.103919 -0.062500 1 0 0 0 0 0 3 238959
-0.002443 0.000010 0.119899 0.446168 -0.019452 0.102139 -0.062500 1 0 0 0 0 0 3 239931
-0.002443 0.000011 0.119899 0.444799 -0.015146 0.101518 -0.062500 1 0 0 0 0 0 3 240944
-0.002443 0.000011 0.119899 0.444113 -0.012981 0.101309 -0.062500 1 0 0 0 0 0 3 241954
-0.002443 0.000011 0.119899 0.443766 -0.011924 0.101236 -0.062500 1 0 0 0 0 0 3 242946
-0.002443 0.000011 0.119899 0.443599 -0.011384 0.101206 -0.062500 1 0 0 0 0 0 3 243953
-0.002443 0.000011 0.119899 0.443513 -0.011101 0.101194 -0.062500 1 0 0 0 0 0 3 244944
-0.002443 0.000011 0.119899 0.443464 -0.010978 0.101199 -0.062500 1 0 0 0 0 0 3 245954
-0.002443 0.000011 0.119899 0.443444 -0.010915 0.101185 -0.062500 1 0 0 0 0 0 3 246928
-0.002443 0.000011 0.119899 0.443428 -0.010866 0.101197 -0.062500 1 0 0 0 0 0 3 247943
-0.002443 0.000011 0.119899 0.443424 -0.010850 0.101191 -0.062500 1 0 0 0 0 0 3 248944
-0.002443 0.000011 0.119899 0.443423 -0.010849 0.101190 -0.062500 1 0 0 0 0 0 3 249954
-0.002443 0.000011 0.119899 0.443424 -0.010850 0.101190 -0.062500 1 0 0 0 0 0 3 250943
-0.002425 0.000006 0.119889 0.178708 0.051460 0.238879 -0.062500 1 0 0 0 0 0 3 251954
-0.002415 0.000004 0.119886 0.268905 0.030590 0.171671 -0.062500 1 0 0 0 0 0 3 252942
-0.002411 0.000003 0.119884 0.335475 0.014932 0.136800 -0.062500 1 0 0 0 0 0 3 253954
-0.002408 0.000002 0.119884 0.370629 0.006574 0.123522 -0.062500 1 0 0 0 0 0 3 254944
-0.002407 0.000002 0.119884 0.388306 0.002325 0.118790 -0.062500 1 0 0 0 0 0 3 255954
-0.002406 0.000002 0.119884 0.397117 0.000192 0.117147 -0.062500 1 0 0 0 0 0 3 256944
-0.002406 0.000002 0.119884 0.401513 -0.000869 0.116570 -0.062500 1 0 0 0 0 0 3 257954
-0.002406 0.000002 0.119884 0.403700 -0.001392 0.116370 -0.062500 1 0 0 0 0 0 3 258943
-0.002406 0.000002 0.119884 0.404795 -0.001664 0.116304 -0.062500 1 0 0 0 0 0 3 259954
-0.002406 0.000002 0.119884 0.405353 -0.001798 0.116274 -0.062500 1 0 0 0 0 0 3 260968
-0.002406 0.000002 0.119884 0.405621 -0.001862 0.116265 -0.062500 1 0 0 0 0 0 3 261952
-0.002406 0.000002 0.119884 0.405763 -0.001885 0.116269 -0.062500 1 0 0 0 0 0 3 262955
-0.002406 0.000002 0.119884 0.405822 -0.001908 0.116271 -0.062500 1 0 0 0 0 0 3 263953
-0.002406 0.000002 0.119884 0.405851 -0.001927 0.116265 -0.062500 1 0 0 0 0 0 3 264951
-0.002406 0.000002 0.119884 0.405873 -0.001923 0.116266 -0.062500 1 0 0 0 0 0 3 265950
-0.002406 0.000002 0.119884 0.405886 -0.001925 0.116259 -0.062500 1 0 0 0 0 0 3 266953
-0.002406 0.000002 0.119884 0.405891 -0.001937 0.116265 -0.062500 1 0 0 0 0 0 3 267959
-0.002406 0.000002 0.119884 0.405887 -0.001927 0.116259 -0.062500 1 0 0 0 0 0 3 268946
-0.002406 0.000002 0.119884 0.405899 -0.001929 0.116272 -0.062500 1 0 0 0 0 0 3 269963
-0.002406 0.000002 0.119884 0.405888 -0.001926 0.116260 -0.062500 1 0 0 0 0 0 3 270953
-0.002406 0.000002 0.119884 0.405890 -0.001937 0.116265 -0.062500 1 0 0 0 0 0 3 271962
-0.002411 0.000020 0.119873 0.479473 -0.255227 0.264428 -0.062500 1 0 0 0 0 0 3 272958
-0.002414 0.000029 0.119869 0.456117 -0.170095 0.192089 -0.062500 1 0 0 0 0 0 3 273956
-0.002415 0.000034 0.119868 0.437640 -0.106417 0.154559 -0.062500 1 0 0 0 0 0 3 274956
-0.002416 0.000036 0.119868 0.427432 -0.072473 0.140287 -0.062500 1 0 0 0 0 0 3 275955
-0.002416 0.000037 0.119868 0.422152 -0.055304 0.135211 -0.062500 1 0 0 0 0 0 3 276954
-0.002417 0.000038 0.119868 0.419455 -0.046711 0.133430 -0.062500 1 0 0 0 0 0 3 277954
-0.002417 0.000038 0.119868 0.418075 -0.042404 0.132814 -0.062500 1 0 0 0 0 0 3 278954
-0.002417 0.000038 0.119868 0.417401 -0.040244 0.132600 -0.062500 1 0 0 0 0 0 3 279956
-0.002417 0.000038 0.119868 0.417052 -0.039176 0.132519 -0.062500 1 0 0 0 0 0 3 280961
-0.002417 0.000038 0.119868 0.416873 -0.038631 0.132494 -0.062500 1 0 0 0 0 0 3 281958
-0.002417 0.000038 0.119868 0.416788 -0.038359 0.132489 -0.062500 1 0 0 0 0 0 3 282958
-0.002417 0.000038 0.119868 0.416749 -0.038229 0.132481 -0.062500 1 0 0 0 0 0 3 283953
-0.002417 0.000038 0.119868 0.416726 -0.038153 0.132480 -0.062500 1 0 0 0 0 0 3 284953
-0.002417 0.000038 0.119868 0.416709 -0.038134 0.132479 -0.062500 1 0 0 0 0 0 3 285953
-0.002417 0.000038 0.119868 0.416700 -0.038111 0.132485 -0.062500 1 0 0 0 0 0 3 286953
-0.002417 0.000038 0.119868 0.416699 -0.038109 0.132486 -0.062500 1 0 0 0 0 0 3 287954
-0.002417 0.000038 0.119868 0.416696 -0.038098 0.132480 -0.062500 1 0 0 0 0 0 3 288953
-0.002417 0.000038 0.119868 0.416695 -0.038097 0.132479 -0.062500 1 0 0 0 0 0 3 289954
-0.002417 0.000038 0.119868 0.416703 -0.038088 0.132486 -0.062500 1 0 0 0 0 0 3 290953
-0.002417 0.000038 0.119868 0.416696 -0.038096 0.132480 -0.062500 1 0 0 0 0 0 3 291954
-0.002417 0.000038 0.119868 0.416695 -0.038096 0.132479 -0.062500 1 0 0 0 0 0 3 292953
-0.002417 0.000038 0.119868 0.416703 -0.038088 0.132486 -0.062500 1 0 0 0 0 0 3 293953
-0.002398 0.000034 0.119858 0.152105 0.024212 0.270243 -0.062500 1 0 0 0 0 0 3 294953
-0.002388 0.000031 0.119854 0.242268 0.003321 0.202988 -0.062500 1 0 0 0 0 0 3 295957
-0.002384 0.000030 0.119853 0.308788 -0.012344 0.168094 -0.062500 1 0 0 0 0 0 3 296935
-0.002381 0.000030 0.119853 0.343937 -0.020705 0.154819 -0.062500 1 0 0 0 0 0 3 297952
-0.002380 0.000029 0.119853 0.361603 -0.024942 0.150096 -0.062500 1 0 0 0 0 0 3 298942
-0.002380 0.000029 0.119852 0.370419 -0.027063 0.148439 -0.062500 1 0 0 0 0 0 3 299953
-0.002379 0.000029 0.119852 0.374802 -0.028120 0.147866 -0.062500 1 0 0 0 0 0 3 300946
-0.002379 0.000029 0.119852 0.377003 -0.028656 0.147666 -0.062500 1 0 0 0 0 0 3 301956
-0.002379 0.000029 0.119852 0.378100 -0.028930 0.147600 -0.062500 1 0 0 0 0 0 3 303021
-0.002379 0.000029 0.119852 0.378643 -0.029050 0.147569 -0.062500 1 0 0 0 0 0 3 304013
-0.002379 0.000029 0.119852 0.378912 -0.029124 0.147567 -0.062500 1 0 0 0 0 0 3 304989
-0.002379 0.000029 0.119852 0.379054 -0.029148 0.147572 -0.062500 1 0 0 0 0 0 3 305990
-0.002379 0.000029 0.119852 0.379125 -0.029174 0.147568 -0.062500 1 0 0 0 0 0 3 307015
-0.002379 0.000029 0.119852 0.379153 -0.029182 0.147555 -0.062500 1 0 0 0 0 0 3 307988
-0.002384 0.000047 0.119842 0.452730 -0.282363 0.295796 -0.062500 1 0 0 0 0 0 3 308986
-0.002387 0.000056 0.119838 0.429379 -0.197276 0.223401 -0.062500 1 0 0 0 0 0 3 309986
-0.002389 0.000061 0.119837 0.410905 -0.133631 0.185870 -0.062500 1 0 0 0 0 0 3 310990
-0.002389 0.000063 0.119836 0.400724 -0.099708 0.171597 -0.062500 1 0 0 0 0 0 3 311987
-0.002390 0.000064 0.119836 0.395438 -0.082545 0.166504 -0.062500 1 0 0 0 0 0 3 313009
-0.002390 0.000065 0.119836 0.392737 -0.073944 0.164732 -0.062500 1 0 0 0 0 0 3 314048
-0.002390 0.000065 0.119836 0.391369 -0.069640 0.164110 -0.062500 1 0 0 0 0 0 3 315011
-0.002390 0.000065 0.119836 0.390687 -0.067488 0.163907 -0.062500 1 0 0 0 0 0 3 316010
-0.002390 0.000065 0.119836 0.390335 -0.066410 0.163821 -0.062500 1 0 0 0 0 0 3 316995
-0.002390 0.000065 0.119836 0.390171 -0.065879 0.163796 -0.062500 1 0 0 0 0 0 3 318024
-0.002390 0.000065 0.119836 0.390076 -0.065606 0.163798 -0.062500 1 0 0 0 0 0 3 318995
-0.002390 0.000065 0.119836 0.390031 -0.065464 0.163784 -0.062500 1 0 0 0 0 0 3 320009
-0.002390 0.000065 0.119836 0.390003 -0.065407 0.163781 -0.062500 1 0 0 0 0 0 3 320993
-0.002390 0.000065 0.119836 0.390014 -0.065376 0.163788 -0.062500 1 0 0 0 0 0 3 322026
-0.002390 0.000065 0.119836 0.389997 -0.065348 0.163781 -0.062500 1 0 0 0 0 0 3 323013
-0.002390 0.000065 0.119836 0.389996 -0.065346 0.163781 -0.062500 1 0 0 0 0 0 3 324011
-0.002390 0.000065 0.119836 0.389983 -0.065343 0.163787 -0.062500 1 0 0 0 0 0 3 324993
-0.002390 0.000065 0.119836 0.389994 -0.065346 0.163781 -0.062500 1 0 0 0 0 0 3 326025
-0.002390 0.000065 0.119836 0.389983 -0.065344 0.163787 -0.062500 1 0 0 0 0 0 3 326942
-0.002390 0.000065 0.119836 0.389982 -0.065344 0.163787 -0.062500 1 0 0 0 0 0 3 327951
-0.002390 0.000065 0.119836 0.390002 -0.065339 0.163788 -0.062500 1 0 0 0 0 0 3 328942
-0.002390 0.000065 0.119836 0.389980 -0.065332 0.163781 -0.062500 1 0 0 0 0 0 3 329951
-0.002390 0.000065 0.119836 0.389993 -0.065346 0.163781 -0.062500 1 0 0 0 0 0 3 330941
-0.002390 0.000065 0.119836 0.389991 -0.065336 0.163794 -0.062500 1 0 0 0 0 0 3 331952
-0.002390 0.000065 0.119836 0.389991 -0.065335 0.163775 -0.062500 1 0 0 0 0 0 3 332951
-0.002390 0.000065 0.119836 0.389983 -0.065343 0.163786 -0.062500 1 0 0 0 0 0 3 333940
-0.002390 0.000065 0.119836 0.390002 -0.065339 0.163788 -0.062500 1 0 0 0 0 0 3 334952
-0.002395 0.000083 0.119826 0.463498 -0.318374 0.312138 -0.062500 1 0 0 0 0 0 3 335941
-0.002398 0.000092 0.119822 0.440180 -0.233356 0.239698 -0.062500 1 0 0 0 0 0 3 336950
-0.002399 0.000097 0.119821 0.421709 -0.169745 0.202119 -0.062500 1 0 0 0 0 0 3 337940
-0.002400 0.000099 0.119820 0.411521 -0.135835 0.187833 -0.062500 1 0 0 0 0 0 3 338962
-0.002400 0.000100 0.119820 0.406235 -0.118679 0.182751 -0.062500 1 0 0 0 0 0 3 339964
-0.002401 0.000101 0.119820 0.403524 -0.110078 0.180963 -0.062500 1 0 0 0 0 0 3 340950
-0.002401 0.000101 0.119820 0.402167 -0.105779 0.180351 -0.062500 1 0 0 0 0 0 3 341953
-0.002401 0.000101 0.119820 0.401474 -0.103626 0.180134 -0.062500 1 0 0 0 0 0 3 342960
-0.002401 0.000101 0.119820 0.401132 -0.102551 0.180060 -0.062500 1 0 0 0 0 0 3 343950
-0.002401 0.000101 0.119820 0.400969 -0.102021 0.180035 -0.062500 1 0 0 0 0 0 3 344957
-0.002401 0.000101 0.119820 0.400883 -0.101739 0.180024 -0.062500 1 0 0 0 0 0 3 345952
-0.002401 0.000101 0.119820 0.400831 -0.101605 0.180021 -0.062500 1 0 0 0 0 0 3 346958
-0.002401 0.000101 0.119820 0.400810 -0.101540 0.180027 -0.062500 1 0 0 0 0 0 3 347966
-0.002401 0.000101 0.119820 0.400790 -0.101511 0.180021 -0.062500 1 0 0 0 0 0 3 348960
-0.002401 0.000101 0.119820 0.400793 -0.101489 0.180020 -0.062500 1 0 0 0 0 0 3 349951
-0.002401 0.000101 0.119820 0.400794 -0.101488 0.180020 -0.062500 1 0 0 0 0 0 3 350964
-0.002401 0.000101 0.119820 0.400791 -0.101477 0.180013 -0.062500 1 0 0 0 0 0 3 351961
-0.002401 0.000101 0.119820 0.400782 -0.101485 0.180025 -0.062500 1 0 0 0 0 0 3 352953
-0.002401 0.000101 0.119820 0.400798 -0.101468 0.180021 -0.062500 1 0 0 0 0 0 3 353953
-0.002401 0.000101 0.119820 0.400779 -0.101472 0.180020 -0.062500 1 0 0 0 0 0 3 354951
-0.002401 0.000101 0.119820 0.400777 -0.101472 0.180019 -0.062500 1 0 0 0 0 0 3 355952
-0.002401 0.000101 0.119820 0.400797 -0.101466 0.180020 -0.062500 1 0 0 0 0 0 3 356952
-0.002401 0.000101 0.119820 0.400782 -0.101483 0.180026 -0.062500 1 0 0 0 0 0 3 357952
-0.002401 0.000101 0.119820 0.400789 -0.101477 0.180014 -0.062500 1 0 0 0 0 0 3 358950
-0.002406 0.000120 0.119809 0.474257 -0.354369 0.328510 -0.062500 1 0 0 0 0 0 3 359962
-0.002409 0.000129 0.119806 0.450945 -0.269424 0.255995 -0.062500 1 0 0 0 0 0 3 360938
-0.002410 0.000133 0.119804 0.432492 -0.205841 0.218387 -0.062500 1 0 0 0 0 0 3 361935
-0.002411 0.000135 0.119804 0.422314 -0.171959 0.204089 -0.062500 1 0 0 0 0 0 3 362953
-0.002411 0.000136 0.119804 0.417015 -0.154798 0.198999 -0.062500 1 0 0 0 0 0 3 363951
-0.002411 0.000137 0.119804 0.414335 -0.146196 0.197219 -0.062500 1 0 0 0 0 0 3 364951
-0.002411 0.000137 0.119804 0.412959 -0.141891 0.196600 -0.062500 1 0 0 0 0 0 3 365959
-0.002412 0.000137 0.119804 0.412280 -0.139752 0.196381 -0.062500 1 0 0 0 0 0 3 366953
-0.002412 0.000138 0.119804 0.411928 -0.138677 0.196312 -0.062500 1 0 0 0 0 0 3 367950
-0.002393 0.000133 0.119794 0.147263 -0.075769 0.333998 -0.062500 1 0 0 0 0 0 3 368952
-0.002383 0.000131 0.119790 0.237294 -0.096462 0.266729 -0.062500 1 0 0 0 0 0 3 369951
-0.002379 0.000130 0.119789 0.303754 -0.112007 0.231864 -0.062500 1 0 0 0 0 0 3 370952
-0.002376 0.000129 0.119789 0.338862 -0.120282 0.218590 -0.062500 1 0 0 0 0 0 3 371950
-0.002375 0.000129 0.119789 0.356524 -0.124491 0.213871 -0.062500 1 0 0 0 0 0 3 372950
-0.002375 0.000129 0.119789 0.365331 -0.126587 0.212222 -0.062500 1 0 0 0 0 0 3 373952
-0.002374 0.000129 0.119789 0.369712 -0.127641 0.211650 -0.062500 1 0 0 0 0 0 3 374950
-0.002374 0.000129 0.119789 0.371897 -0.128163 0.211452 -0.062500 1 0 0 0 0 0 3 375934
-0.002374 0.000129 0.119789 0.372988 -0.128423 0.211379 -0.062500 1 0 0 0 0 0 3 376950
-0.002374 0.000129 0.119789 0.373546 -0.128556 0.211348 -0.062500 1 0 0 0 0 0 3 377933
-0.002374 0.000129 0.119789 0.373817 -0.128631 0.211346 -0.062500 1 0 0 0 0 0 3 378950
-0.002379 0.000147 0.119778 0.447405 -0.381426 0.359887 -0.062500 1 0 0 0 0 0 3 379950
-0.002369 0.000169 0.119785 0.246456 -0.487364 0.136379 -0.062500 1 0 0 0 0 0 3 380942
-0.002364 0.000181 0.119788 0.286282 -0.359784 0.172611 -0.062500 1 0 0 0 0 0 3 381955
-0.002362 0.000186 0.119788 0.320787 -0.277938 0.196497 -0.062500 1 0 0 0 0 0 3 383008
-0.002360 0.000189 0.119789 0.339691 -0.235203 0.205912 -0.062500 1 0 0 0 0 0 3 384018
-0.002360 0.000191 0.119789 0.349373 -0.213642 0.209288 -0.062500 1 0 0 0 0 0 3 384985
-0.002360 0.000191 0.119789 0.354249 -0.202849 0.210465 -0.062500 1 0 0 0 0 0 3 386045
-0.002359 0.000192 0.119789 0.356708 -0.197460 0.210881 -0.062500 1 0 0 0 0 0 3 386988
-0.002359 0.000192 0.119789 0.357949 -0.194757 0.211022 -0.062500 1 0 0 0 0 0 3 388011
-0.002359 0.000192 0.119789 0.358564 -0.193398 0.211067 -0.062500 1 0 0 0 0 0 3 388983
-0.002359 0.000192 0.119789 0.358874 -0.192729 0.211084 -0.062500 1 0 0 0 0 0 3 389983
-0.002359 0.000192 0.119789 0.359018 -0.192392 0.211088 -0.062500 1 0 0 0 0 0 3 390985
-0.002359 0.000192 0.119789 0.359102 -0.192233 0.211097 -0.062500 1 0 0 0 0 0 3 391999
-0.002359 0.000192 0.119789 0.359146 -0.192138 0.211099 -0.062500 1 0 0 0 0 0 3 393022
-0.002359 0.000192 0.119789 0.359162 -0.192104 0.211086 -0.062500 1 0 0 0 0 0 3 393993
-0.002359 0.000192 0.119789 0.359164 -0.192070 0.211098 -0.062500 1 0 0 0 0 0 3 395009
-0.002359 0.000192 0.119789 0.359175 -0.192071 0.211093 -0.062500 1 0 0 0 0 0 3 395991
-0.002359 0.000192 0.119789 0.359185 -0.192063 0.211100 -0.062500 1 0 0 0 0 0 3 397008
-0.002359 0.000192 0.119789 0.359174 -0.192059 0.211087 -0.062500 1 0 0 0 0 0 3 397990
-0.002359 0.000192 0.119789 0.359184 -0.192062 0.211099 -0.062500 1 0 0 0 0 0 3 399009
-0.002359 0.000192 0.119789 0.359182 -0.192051 0.211093 -0.062500 1 0 0 0 0 0 3 400007
-0.002359 0.000192 0.119789 0.359186 -0.192061 0.211100 -0.062500 1 0 0 0 0 0 3 400992
-0.002359 0.000192 0.119789 0.359175 -0.192059 0.211087 -0.062500 1 0 0 0 0 0 3 402023
-0.002359 0.000192 0.119789 0.359169 -0.192048 0.211098 -0.062500 1 0 0 0 0 0 3 402992
-0.002359 0.000192 0.119789 0.359184 -0.192060 0.211100 -0.062500 1 0 0 0 0 0 3 404004
-0.002359 0.000192 0.119789 0.359182 -0.192050 0.211094 -0.062500 1 0 0 0 0 0 3 404990
-0.002359 0.000192 0.119789 0.359177 -0.192070 0.211093 -0.062500 1 0 0 0 0 0 3 406024
-0.002359 0.000192 0.119789 0.359181 -0.192052 0.211093 -0.062500 1 0 0 0 0 0 3 406992
-0.002359 0.000192 0.119789 0.359182 -0.192049 0.211093 -0.062500 1 0 0 0 0 0 3 408009
-0.002359 0.000192 0.119789 0.359185 -0.192061 0.211099 -0.062500 1 0 0 0 0 0 3 408991
-0.002359 0.000192 0.119789 0.359174 -0.192059 0.211086 -0.062500 1 0 0 0 0 0 3 410023
-0.002359 0.000192 0.119789 0.359172 -0.192059 0.211105 -0.062500 1 0 0 0 0 0 3 410939
-0.002359 0.000192 0.119789 0.359181 -0.192050 0.211094 -0.062500 1 0 0 0 0 0 3 411948
-0.002359 0.000192 0.119789 0.359181 -0.192049 0.211093 -0.062500 1 0 0 0 0 0 3 412938
-0.002359 0.000192 0.119789 0.359177 -0.192069 0.211093 -0.062500 1 0 0 0 0 0 3 413948
-0.002359 0.000192 0.119789 0.359181 -0.192051 0.211093 -0.062500 1 0 0 0 0 0 3 414937
-0.002359 0.000192 0.119789 0.359185 -0.192061 0.211099 -0.062500 1 0 0 0 0 0 3 415930
-0.002359 0.000192 0.119789 0.359182 -0.192050 0.211094 -0.062500 1 0 0 0 0 0 3 416949
-0.002359 0.000192 0.119789 0.359177 -0.192070 0.211093 -0.062500 1 0 0 0 0 0 3 417937
-0.002359 0.000192 0.119789 0.359181 -0.192052 0.211093 -0.062500 1 0 0 0 0 0 3 418948
-0.002359 0.000192 0.119789 0.359182 -0.192050 0.211092 -0.062500 1 0 0 0 0 0 3 419937
-0.002359 0.000192 0.119789 0.359173 -0.192058 0.211106 -0.062500 1 0 0 0 0 0 3 420949
-0.002359 0.000192 0.119789 0.359173 -0.192059 0.211087 -0.062500 1 0 0 0 0 0 3 421959
-0.002359 0.000192 0.119789 0.359184 -0.192062 0.211099 -0.062500 1 0 0 0 0 0 3 422955
-0.002359 0.000192 0.119789 0.359182 -0.192051 0.211094 -0.062500 1 0 0 0 0 0 3 423944
-0.002359 0.000192 0.119789 0.359182 -0.192049 0.211093 -0.062500 1 0 0 0 0 0 3 424959
-0.002359 0.000192 0.119789 0.359177 -0.192069 0.211093 -0.062500 1 0 0 0 0 0 3 425934
-0.002359 0.000192 0.119789 0.359181 -0.192052 0.211093 -0.062500 1 0 0 0 0 0 3 426954
-0.002359 0.000192 0.119789 0.359185 -0.192061 0.211099 -0.062500 1 0 0 0 0 0 3 427942
-0.002359 0.000192 0.119789 0.359183 -0.192051 0.211093 -0.062500 1 0 0 0 0 0 3 428952
-0.002359 0.000192 0.119789 0.359182 -0.192049 0.211093 -0.062500 1 0 0 0 0 0 3 429956
-0.002359 0.000192 0.119789 0.359165 -0.192066 0.211099 -0.062500 1 0 0 0 0 0 3 430958
-0.002359 0.000192 0.119789 0.359180 -0.192051 0.211093 -0.062500 1 0 0 0 0 0 3 431946
-0.002359 0.000192 0.119789 0.359185 -0.192061 0.211100 -0.062500 1 0 0 0 0 0 3 432960
-0.002359 0.000192 0.119789 0.359174 -0.192059 0.211087 -0.062500 1 0 0 0 0 0 3 433952
-0.002359 0.000192 0.119789 0.359184 -0.192062 0.211099 -0.062500 1 0 0 0 0 0 3 434949
-0.002364 0.000210 0.119778 0.432617 -0.444662 0.359835 -0.062500 1 0 0 0 0 0 3 435950
-0.002367 0.000219 0.119775 0.409302 -0.359863 0.287189 -0.062500 1 0 0 0 0 0 3 436949
-0.002369 0.000224 0.119773 0.390846 -0.296355 0.249515 -0.062500 1 0 0 0 0 0 3 437951
-0.002369 0.000226 0.119773 0.380669 -0.262495 0.235194 -0.062500 1 0 0 0 0 0 3 438946
-0.002370 0.000227 0.119773 0.375394 -0.245342 0.230106 -0.062500 1 0 0 0 0 0 3 439949
-0.002370 0.000228 0.119773 0.372698 -0.236751 0.228320 -0.062500 1 0 0 0 0 0 3 440940
-0.002370 0.000228 0.119773 0.371344 -0.232457 0.227703 -0.062500 1 0 0 0 0 0 3 441959
-0.002370 0.000228 0.119773 0.370662 -0.230297 0.227490 -0.062500 1 0 0 0 0 0 3 443017
-0.002370 0.000228 0.119773 0.370310 -0.229219 0.227400 -0.062500 1 0 0 0 0 0 3 444021
-0.002370 0.000228 0.119773 0.370142 -0.228677 0.227386 -0.062500 1 0 0 0 0 0 3 444990
-0.002370 0.000228 0.119773 0.370051 -0.228415 0.227376 -0.062500 1 0 0 0 0 0 3 445982
-0.002370 0.000228 0.119773 0.369998 -0.228283 0.227373 -0.062500 1 0 0 0 0 0 3 447009
-0.002370 0.000228 0.119773 0.369989 -0.228221 0.227373 -0.062500 1 0 0 0 0 0 3 447984
-0.002370 0.000228 0.119773 0.369978 -0.228184 0.227373 -0.062500 1 0 0 0 0 0 3 448982
-0.002370 0.000228 0.119773 0.369962 -0.228168 0.227372 -0.062500 1 0 0 0 0 0 3 450053
-0.002370 0.000228 0.119773 0.369966 -0.228147 0.227372 -0.062500 1 0 0 0 0 0 3 451015
-0.002370 0.000228 0.119773 0.369966 -0.228145 0.227372 -0.062500 1 0 0 0 0 0 3 452007
-0.002370 0.000228 0.119773 0.369958 -0.228153 0.227365 -0.062500 1 0 0 0 0 0 3 453010
-0.002370 0.000228 0.119773 0.369965 -0.228146 0.227371 -0.062500 1 0 0 0 0 0 3 453983
-0.002370 0.000228 0.119773 0.369966 -0.228145 0.227372 -0.062500 1 0 0 0 0 0 3 455006
-0.002370 0.000228 0.119773 0.369967 -0.228144 0.227372 -0.062500 1 0 0 0 0 0 3 456006
-0.002370 0.000228 0.119773 0.369959 -0.228153 0.227365 -0.062500 1 0 0 0 0 0 3 457004
-0.002370 0.000228 0.119773 0.369966 -0.228146 0.227371 -0.062500 1 0 0 0 0 0 3 458051
-0.002370 0.000228 0.119773 0.369967 -0.228145 0.227372 -0.062500 1 0 0 0 0 0 3 459005
-0.002370 0.000228 0.119773 0.369967 -0.228145 0.227372 -0.062500 1 0 0 0 0 0 3 459984
-0.002370 0.000228 0.119773 0.369959 -0.228153 0.227365 -0.062500 1 0 0 0 0 0 3 460981
-0.002370 0.000228 0.119773 0.369966 -0.228146 0.227371 -0.062500 1 0 0 0 0 0 3 461978
-0.002370 0.000228 0.119773 0.369967 -0.228145 0.227372 -0.062500 1 0 0 0 0 0 3 463015
-0.002370 0.000228 0.119773 0.369955 -0.228142 0.227378 -0.062500 1 0 0 0 0 0 3 464009
-0.002370 0.000228 0.119773 0.369957 -0.228153 0.227366 -0.062500 1 0 0 0 0 0 3 464991
-0.002370 0.000228 0.119773 0.369965 -0.228146 0.227371 -0.062500 1 0 0 0 0 0 3 466054
-0.002370 0.000228 0.119773 0.369967 -0.228145 0.227372 -0.062500 1 0 0 0 0 0 3 467006
-0.002370 0.000228 0.119773 0.369967 -0.228145 0.227372 -0.062500 1 0 0 0 0 0 3 468014
-0.002370 0.000228 0.119773 0.369967 -0.228145 0.227372 -0.062500 1 0 0 0 0 0 3 468981
-0.002370 0.000228 0.119773 0.369959 -0.228153 0.227365 -0.062500 1 0 0 0 0 0 3 470046
-0.002370 0.000228 0.119773 0.369966 -0.228146 0.227371 -0.062500 1 0 0 0 0 0 3 471003
-0.002370 0.000228 0.119773 0.369967 -0.228145 0.227372 -0.062500 1 0 0 0 0 0 3 471983
-0.002370 0.000228 0.119773 0.369967 -0.228145 0.227372 -0.062500 1 0 0 0 0 0 3 473012
-0.002370 0.000228 0.119773 0.369959 -0.228154 0.227365 -0.062500 1 0 0 0 0 0 3 474021
-0.002370 0.000228 0.119773 0.369954 -0.228143 0.227377 -0.062500 1 0 0 0 0 0 3 474982
-0.002370 0.000228 0.119773 0.369965 -0.228145 0.227373 -0.062500 1 0 0 0 0 0 3 475990
-0.002370 0.000228 0.119773 0.369967 -0.228145 0.227372 -0.062500 1 0 0 0 0 0 3 477006
-0.002370 0.000228 0.119773 0.369959 -0.228153 0.227365 -0.062500 1 0 0 0 0 0 3 477989
-0.002370 0.000228 0.119773 0.369966 -0.228146 0.227371 -0.062500 1 0 0 0 0 0 3 479004
-0.002370 0.000228 0.119773 0.369967 -0.228145 0.227372 -0.062500 1 0 0 0 0 0 3 479989
-0.002370 0.000228 0.119773 0.369967 -0.228145 0.227372 -0.062500 1 0 0 0 0 0 3 481003
-0.002370 0.000228 0.119773 0.369959 -0.228154 0.227365 -0.062500 1 0 0 0 0 0 3 481988
-0.002370 0.000228 0.119773 0.369954 -0.228143 0.227377 -0.062500 1 0 0 0 0 0 3 483009
-0.002370 0.000228 0.119773 0.369965 -0.228145 0.227373 -0.062500 1 0 0 0 0 0 3 484005
-0.002370 0.000228 0.119773 0.369967 -0.228145 0.227372 -0.062500 1 0 0 0 0 0 3 484990
-0.002370 0.000228 0.119773 0.369959 -0.228154 0.227365 -0.062500 1 0 0 0 0 0 3 486019
-0.002370 0.000228 0.119773 0.369966 -0.228146 0.227371 -0.062500 1 0 0 0 0 0 3 486988
-0.002370 0.000228 0.119773 0.369967 -0.228145 0.227372 -0.062500 1 0 0 0 0 0 3 488005
-0.002370 0.000228 0.119773 0.369967 -0.228145 0.227372 -0.062500 1 0 0 0 0 0 3 488989
-0.002370 0.000228 0.119773 0.369959 -0.228154 0.227365 -0.062500 1 0 0 0 0 0 3 490018
-0.002370 0.000228 0.119773 0.369966 -0.228146 0.227371 -0.062500 1 0 0 0 0 0 3 490989
-0.002370 0.000228 0.119773 0.369967 -0.228145 0.227372 -0.062500 1 0 0 0 0 0 3 492006
-0.002370 0.000228 0.119773 0.369967 -0.228145 0.227372 -0.062500 1 0 0 0 0 0 3 492988
-0.002370 0.000228 0.119773 0.369947 -0.228151 0.227371 -0.062500 1 0 0 0 0 0 3 494019
-0.002370 0.000228 0.119773 0.369965 -0.228146 0.227372 -0.062500 1 0 0 0 0 0 3 494937
-0.002370 0.000228 0.119773 0.369967 -0.228145 0.227372 -0.062500 1 0 0 0 0 0 3 495946
-0.002370 0.000228 0.119773 0.369967 -0.228145 0.227372 -0.062500 1 0 0 0 0 0 3 496935
-0.002370 0.000228 0.119773 0.369959 -0.228154 0.227365 -0.062500 1 0 0 0 0 0 3 497946
-0.002370 0.000228 0.119773 0.369966 -0.228146 0.227371 -0.062500 1 0 0 0 0 0 3 498936
-0.002370 0.000228 0.119773 0.369967 -0.228145 0.227372 -0.062500 1 0 0 0 0 0 3 499944
-0.002370 0.000228 0.119773 0.369967 -0.228145 0.227372 -0.062500 1 0 0 0 0 0 3 500946
-0.002370 0.000228 0.119773 0.369959 -0.228154 0.227365 -0.062500 1 0 0 0 0 0 3 501936
-0.002370 0.000228 0.119773 0.369954 -0.228143 0.227378 -0.062500 1 0 0 0 0 0 3 502946
-0.002370 0.000228 0.119773 0.369965 -0.228145 0.227373 -0.062500 1 0 0 0 0 0 3 503936
-0.002370 0.000228 0.119773 0.369967 -0.228145 0.227372 -0.062500 1 0 0 0 0 0 3 504948
-0.002370 0.000228 0.119773 0.369959 -0.228154 0.227365 -0.062500 1 0 0 0 0 0 3 505945
-0.002370 0.000228 0.119773 0.369966 -0.228146 0.227371 -0.062500 1 0 0 0 0 0 3 506949
-0.002370 0.000228 0.119773 0.369967 -0.228145 0.227372 -0.062500 1 0 0 0 0 0 3 507953
-0.002370 0.000228 0.119773 0.369967 -0.228145 0.227372 -0.062500 1 0 0 0 0 0 3 508966
-0.002370 0.000228 0.119773 0.369959 -0.228154 0.227365 -0.062500 1 0 0 0 0 0 3 509954
-0.002370 0.000228 0.119773 0.369966 -0.228146 0.227371 -0.062500 1 0 0 0 0 0 3 510953
-0.002370 0.000228 0.119773 0.369955 -0.228143 0.227378 -0.062500 1 0 0 0 0 0 3 511942
-0.002370 0.000228 0.119773 0.369966 -0.228145 0.227373 -0.062500 1 0 0 0 0 0 3 512950
-0.002370 0.000228 0.119773 0.369958 -0.228154 0.227366 -0.062500 1 0 0 0 0 0 3 513953
-0.002370 0.000228 0.119773 0.369966 -0.228146 0.227371 -0.062500 1 0 0 0 0 0 3 514955
-0.002370 0.000228 0.119773 0.369967 -0.228145 0.227372 -0.062500 1 0 0 0 0 0 3 515944
-0.002370 0.000228 0.119773 0.369967 -0.228145 0.227372 -0.062500 1 0 0 0 0 0 3 516957
-0.002370 0.000228 0.119773 0.369959 -0.228154 0.227365 -0.062500 1 0 0 0 0 0 3 517949
-0.002370 0.000228 0.119773 0.369966 -0.228146 0.227371 -0.062500 1 0 0 0 0 0 3 518948
-0.002370 0.000228 0.119773 0.369967 -0.228146 0.227372 -0.062500 1 0 0 0 0 0 3 519946
-0.002370 0.000228 0.119773 0.369967 -0.228145 0.227372 -0.062500 1 0 0 0 0 0 3 520946
-0.002370 0.000228 0.119773 0.369968 -0.228145 0.227372 -0.062500 1 0 0 0 0 0 3 521946
-0.002370 0.000228 0.119773 0.369947 -0.228151 0.227372 -0.062500 1 0 0 0 0 0 3 522946
-0.002370 0.000228 0.119773 0.369965 -0.228146 0.227372 -0.062500 1 0 0 0 0 0 3 523945
-0.002370 0.000228 0.119773 0.369967 -0.228145 0.227372 -0.062500 1 0 0 0 0 0 3 524956
-0.002370 0.000228 0.119773 0.369967 -0.228145 0.227372 -0.062500 1 0 0 0 0 0 3 525950
-0.002370 0.000228 0.119773 0.369959 -0.228154 0.227365 -0.062500 1 0 0 0 0 0 3 526949
-0.002370 0.000228 0.119773 0.369966 -0.228146 0.227371 -0.062500 1 0 0 0 0 0 3 527952
-0.002370 0.000228 0.119773 0.369967 -0.228146 0.227372 -0.062500 1 0 0 0 0 0 3 528946
-0.002370 0.000228 0.119773 0.369967 -0.228145 0.227372 -0.062500 1 0 0 0 0 0 3 529946
-0.002370 0.000228 0.119773 0.369959 -0.228154 0.227365 -0.062500 1 0 0 0 0 0 3 530946
-0.002370 0.000228 0.119773 0.369954 -0.228144 0.227378 -0.062500 1 0 0 0 0 0 3 531945
-0.002370 0.000228 0.119773 0.369966 -0.228145 0.227373 -0.062500 1 0 0 0 0 0 3 532941
-0.002370 0.000228 0.119773 0.369967 -0.228145 0.227373 -0.062500 1 0 0 0 0 0 3 533945
-0.002370 0.000228 0.119773 0.369955 -0.228142 0.227359 -0.062500 1 0 0 0 0 0 3 534946
-0.002370 0.000228 0.119773 0.369966 -0.228145 0.227370 -0.062500 1 0 0 0 0 0 3 535944
-0.002370 0.000228 0.119773 0.369967 -0.228145 0.227372 -0.062500 1 0 0 0 0 0 3 536944
-0.002370 0.000228 0.119773 0.369967 -0.228145 0.227372 -0.062500 1 0 0 0 0 0 3 537927
-0.002370 0.000228 0.119773 0.369959 -0.228153 0.227365 -0.062500 1 0 0 0 0 0 3 538949
-0.002370 0.000228 0.119773 0.369966 -0.228146 0.227371 -0.062500 1 0 0 0 0 0 3 539946
-0.002370 0.000228 0.119773 0.369955 -0.228142 0.227378 -0.062500 1 0 0 0 0 0 3 540946
-0.002370 0.000228 0.119773 0.369965 -0.228144 0.227373 -0.062500 1 0 0 0 0 0 3 541945
-0.002370 0.000228 0.119773 0.369958 -0.228153 0.227365 -0.062500 1 0 0 0 0 0 3 542945
-0.002370 0.000228 0.119773 0.369966 -0.228146 0.227371 -0.062500 1 0 0 0 0 0 3 543945
-0.002375 0.000246 0.119762 0.443354 -0.480619 0.376240 -0.062500 1 0 0 0 0 0 3 544945
-0.002378 0.000255 0.119758 0.420052 -0.395887 0.303524 -0.062500 1 0 0 0 0 0 3 545939
-0.002379 0.000260 0.119757 0.401618 -0.332418 0.265829 -0.062500 1 0 0 0 0 0 3 546948
-0.002380 0.000262 0.119757 0.391453 -0.298555 0.251491 -0.062500 1 0 0 0 0 0 3 547951
-0.002380 0.000263 0.119756 0.386173 -0.281415 0.246387 -0.062500 1 0 0 0 0 0 3 548927
-0.002381 0.000264 0.119756 0.383489 -0.272832 0.244608 -0.062500 1 0 0 0 0 0 3 549943
-0.002381 0.000264 0.119756 0.382122 -0.268525 0.243990 -0.062500 1 0 0 0 0 0 3 550944
-0.002381 0.000264 0.119756 0.381438 -0.266364 0.243775 -0.062500 1 0 0 0 0 0 3 551927
-0.002381 0.000264 0.119756 0.381086 -0.265286 0.243706 -0.062500 1 0 0 0 0 0 3 552944
-0.002381 0.000264 0.119756 0.380913 -0.264764 0.243674 -0.062500 1 0 0 0 0 0 3 553945
-0.002381 0.000264 0.119756 0.380830 -0.264496 0.243668 -0.062500 1 0 0 0 0 0 3 554948
-0.002381 0.000264 0.119756 0.380787 -0.264355 0.243653 -0.062500 1 0 0 0 0 0 3 555925
-0.002381 0.000264 0.119756 0.380767 -0.264289 0.243657 -0.062500 1 0 0 0 0 0 3 556945
-0.002381 0.000264 0.119756 0.380755 -0.264251 0.243657 -0.062500 1 0 0 0 0 0 3 557981
-0.002381 0.000264 0.119756 0.380743 -0.264246 0.243663 -0.062500 1 0 0 0 0 0 3 559028
-0.002381 0.000264 0.119756 0.380746 -0.264227 0.243664 -0.062500 1 0 0 0 0 0 3 559985
-0.002381 0.000264 0.119756 0.380747 -0.264225 0.243665 -0.062500 1 0 0 0 0 0 3 561060
-0.002381 0.000264 0.119756 0.380744 -0.264213 0.243658 -0.062500 1 0 0 0 0 0 3 566276
-0.002381 0.000264 0.119756 0.380739 -0.264232 0.243657 -0.062500 1 0 0 0 0 0 3 566945
-0.002381 0.000264 0.119756 0.380746 -0.264226 0.243664 -0.062500 1 0 0 0 0 0 3 567935
-0.002381 0.000264 0.119756 0.380744 -0.264214 0.243658 -0.062500 1 0 0 0 0 0 3 568944
-0.002381 0.000264 0.119756 0.380747 -0.264224 0.243664 -0.062500 1 0 0 0 0 0 3 569932
-0.002381 0.000264 0.119756 0.380745 -0.264213 0.243658 -0.062500 1 0 0 0 0 0 3 570942
-0.002381 0.000264 0.119756 0.380739 -0.264232 0.243657 -0.062500 1 0 0 0 0 0 3 571932
-0.002381 0.000264 0.119756 0.380731 -0.264211 0.243663 -0.062500 1 0 0 0 0 0 3 572942
-0.002381 0.000264 0.119756 0.380737 -0.264232 0.243657 -0.062500 1 0 0 0 0 0 3 573931
-0.002386 0.000282 0.119746 0.454087 -0.516563 0.392658 -0.062500 1 0 0 0 0 0 3 574943
-0.002389 0.000291 0.119742 0.430814 -0.431878 0.319867 -0.062500 1 0 0 0 0 0 3 575932
-0.002390 0.000296 0.119741 0.412385 -0.368451 0.282148 -0.062500 1 0 0 0 0 0 3 576942
-0.002391 0.000298 0.119740 0.402228 -0.334617 0.267800 -0.062500 1 0 0 0 0 0 3 577930
-0.002391 0.000299 0.119740 0.396947 -0.317475 0.262701 -0.062500 1 0 0 0 0 0 3 578945
-0.002391 0.000300 0.119740 0.394261 -0.308882 0.260912 -0.062500 1 0 0 0 0 0 3 579934
-0.002391 0.000300 0.119740 0.392894 -0.304575 0.260291 -0.062500 1 0 0 0 0 0 3 580943
-0.002391 0.000300 0.119740 0.392205 -0.302436 0.260075 -0.062500 1 0 0 0 0 0 3 581933
-0.002391 0.000300 0.119740 0.391872 -0.301355 0.260005 -0.062500 1 0 0 0 0 0 3 582953
-0.002392 0.000300 0.119740 0.391687 -0.300819 0.259972 -0.062500 1 0 0 0 0 0 3 583947
-0.002392 0.000300 0.119740 0.391602 -0.300548 0.259966 -0.062500 1 0 0 0 0 0 3 584954
-0.002392 0.000300 0.119740 0.391562 -0.300418 0.259958 -0.062500 1 0 0 0 0 0 3 585956
-0.002392 0.000300 0.119740 0.391543 -0.300354 0.259962 -0.062500 1 0 0 0 0 0 3 586955
-0.002392 0.000300 0.119740 0.391519 -0.300314 0.259969 -0.062500 1 0 0 0 0 0 3 587949
-0.002392 0.000300 0.119740 0.391513 -0.300300 0.259963 -0.062500 1 0 0 0 0 0 3 588940
-0.002392 0.000300 0.119740 0.391517 -0.300279 0.259963 -0.062500 1 0 0 0 0 0 3 589948
-0.002392 0.000300 0.119740 0.391521 -0.300288 0.259969 -0.062500 1 0 0 0 0 0 3 590952
-0.002392 0.000300 0.119740 0.391519 -0.300278 0.259964 -0.062500 1 0 0 0 0 0 3 591951
-0.002397 0.000318 0.119729 0.464813 -0.552477 0.409084 -0.062500 1 0 0 0 0 0 3 592951
-0.002399 0.000327 0.119726 0.441570 -0.467883 0.336230 -0.062500 1 0 0 0 0 0 3 593953
-0.002401 0.000332 0.119724 0.423159 -0.404476 0.298475 -0.062500 1 0 0 0 0 0 3 594947
-0.002402 0.000334 0.119724 0.412993 -0.370642 0.284128 -0.062500 1 0 0 0 0 0 3 595945
-0.002402 0.000335 0.119724 0.407717 -0.353516 0.279009 -0.062500 1 0 0 0 0 0 3 596944
-0.002402 0.000336 0.119724 0.405031 -0.344928 0.277234 -0.062500 1 0 0 0 0 0 3 597942
-0.002402 0.000336 0.119724 0.403656 -0.340632 0.276605 -0.062500 1 0 0 0 0 0 3 598944
-0.002402 0.000336 0.119724 0.402980 -0.338465 0.276394 -0.062500 1 0 0 0 0 0 3 599944
-0.002402 0.000336 0.119724 0.402632 -0.337399 0.276311 -0.062500 1 0 0 0 0 0 3 600943
-0.002402 0.000336 0.119724 0.402456 -0.336867 0.276290 -0.062500 1 0 0 0 0 0 3 601953
-0.002402 0.000336 0.119724 0.402372 -0.336598 0.276285 -0.062500 1 0 0 0 0 0 3 602947
-0.002402 0.000336 0.119724 0.402341 -0.336459 0.276284 -0.062500 1 0 0 0 0 0 3 603929
-0.002402 0.000336 0.119724 0.402311 -0.336391 0.276276 -0.062500 1 0 0 0 0 0 3 604946
-0.002402 0.000336 0.119724 0.402287 -0.336350 0.276281 -0.062500 1 0 0 0 0 0 3 605924
-0.002402 0.000336 0.119724 0.402284 -0.336347 0.276281 -0.062500 1 0 0 0 0 0 3 606924
-0.002402 0.000336 0.119724 0.402289 -0.336328 0.276282 -0.062500 1 0 0 0 0 0 3 607941
-0.002402 0.000336 0.119724 0.402289 -0.336326 0.276282 -0.062500 1 0 0 0 0 0 3 608944
-0.002402 0.000336 0.119724 0.402281 -0.336335 0.276275 -0.062500 1 0 0 0 0 0 3 609941
-0.002402 0.000336 0.119724 0.402289 -0.336327 0.276281 -0.062500 1 0 0 0 0 0 3 610942
-0.002402 0.000336 0.119724 0.402286 -0.336315 0.276275 -0.062500 1 0 0 0 0 0 3 611943
-0.002402 0.000336 0.119724 0.402290 -0.336325 0.276281 -0.062500 1 0 0 0 0 0 3 612945
-0.002402 0.000336 0.119724 0.402282 -0.336335 0.276275 -0.062500 1 0 0 0 0 0 3 613924
-0.002402 0.000336 0.119724 0.402289 -0.336328 0.276281 -0.062500 1 0 0 0 0 0 3 614943
-0.002408 0.000354 0.119713 0.475534 -0.588379 0.425522 -0.062500 1 0 0 0 0 0 3 615943
-0.002410 0.000363 0.119709 0.452315 -0.503851 0.352611 -0.062500 1 0 0 0 0 0 3 616947
-0.002412 0.000368 0.119708 0.433916 -0.440480 0.314822 -0.062500 1 0 0 0 0 0 3 617944
-0.002412 0.000370 0.119708 0.423755 -0.406662 0.300457 -0.062500 1 0 0 0 0 0 3 618944
-0.002413 0.000371 0.119707 0.418481 -0.389544 0.295348 -0.062500 1 0 0 0 0 0 3 619942
-0.002413 0.000372 0.119707 0.415784 -0.380957 0.293557 -0.062500 1 0 0 0 0 0 3 620943
-0.002413 0.000372 0.119707 0.414432 -0.376667 0.292932 -0.062500 1 0 0 0 0 0 3 621942
-0.002413 0.000372 0.119707 0.413747 -0.374500 0.292727 -0.062500 1 0 0 0 0 0 3 622935
-0.002413 0.000372 0.119707 0.413398 -0.373433 0.292643 -0.062500 1 0 0 0 0 0 3 623943
-0.002413 0.000372 0.119707 0.413219 -0.372891 0.292616 -0.062500 1 0 0 0 0 0 3 624948
-0.002413 0.000372 0.119707 0.413135 -0.372620 0.292610 -0.062500 1 0 0 0 0 0 3 625940
-0.002413 0.000372 0.119707 0.413091 -0.372478 0.292614 -0.062500 1 0 0 0 0 0 3 627001
-0.002413 0.000372 0.119707 0.413075 -0.372424 0.292608 -0.062500 1 0 0 0 0 0 3 628008
-0.002413 0.000372 0.119707 0.413064 -0.372387 0.292607 -0.062500 1 0 0 0 0 0 3 628978
-0.002413 0.000372 0.119707 0.413048 -0.372370 0.292606 -0.062500 1 0 0 0 0 0 3 629977
-0.002413 0.000372 0.119707 0.413046 -0.372370 0.292606 -0.062500 1 0 0 0 0 0 3 630999
-0.002413 0.000372 0.119707 0.413054 -0.372362 0.292613 -0.062500 1 0 0 0 0 0 3 631981
-0.002413 0.000372 0.119707 0.413052 -0.372350 0.292607 -0.062500 1 0 0 0 0 0 3 633008
-0.002413 0.000372 0.119707 0.413052 -0.372348 0.292606 -0.062500 1 0 0 0 0 0 3 634051
-0.002413 0.000372 0.119707 0.413047 -0.372368 0.292606 -0.062500 1 0 0 0 0 0 3 635010
-0.002413 0.000372 0.119707 0.413052 -0.372351 0.292606 -0.062500 1 0 0 0 0 0 3 635985
-0.002394 0.000368 0.119698 0.148659 -0.309818 0.430134 -0.062500 1 0 0 0 0 0 3 637000
-0.002385 0.000366 0.119694 0.238757 -0.330968 0.362957 -0.062500 1 0 0 0 0 0 3 637983
-0.002380 0.000365 0.119693 0.305232 -0.346685 0.328122 -0.062500 1 0 0 0 0 0 3 639000
-0.002378 0.000364 0.119693 0.340346 -0.355034 0.314886 -0.062500 1 0 0 0 0 0 3 639984
-0.002377 0.000364 0.119692 0.357999 -0.359235 0.310174 -0.062500 1 0 0 0 0 0 3 640999
-0.002376 0.000364 0.119692 0.366796 -0.361346 0.308531 -0.062500 1 0 0 0 0 0 3 641982
-0.002376 0.000364 0.119692 0.371186 -0.362402 0.307956 -0.062500 1 0 0 0 0 0 3 642999
-0.002376 0.000363 0.119692 0.373394 -0.362929 0.307766 -0.062500 1 0 0 0 0 0 3 643984
-0.002376 0.000363 0.119692 0.374480 -0.363198 0.307688 -0.062500 1 0 0 0 0 0 3 645000
-0.002376 0.000363 0.119692 0.375020 -0.363317 0.307677 -0.062500 1 0 0 0 0 0 3 645982
-0.002376 0.000363 0.119692 0.375290 -0.363391 0.307657 -0.062500 1 0 0 0 0 0 3 647002
-0.002376 0.000363 0.119692 0.375431 -0.363415 0.307659 -0.062500 1 0 0 0 0 0 3 647984
-0.002376 0.000363 0.119692 0.375498 -0.363430 0.307648 -0.062500 1 0 0 0 0 0 3 649001
-0.002376 0.000363 0.119692 0.375541 -0.363450 0.307655 -0.062500 1 0 0 0 0 0 3 650036
-0.002381 0.000381 0.119682 0.448779 -0.615384 0.456969 -0.062500 1 0 0 0 0 0 3 650932
-0.002384 0.000390 0.119678 0.425552 -0.530899 0.384008 -0.062500 1 0 0 0 0 0 3 651942
-0.002385 0.000395 0.119677 0.407178 -0.467565 0.346206 -0.062500 1 0 0 0 0 0 3 652931
-0.002386 0.000397 0.119676 0.397027 -0.433776 0.331839 -0.062500 1 0 0 0 0 0 3 653940
-0.002386 0.000398 0.119676 0.391760 -0.416647 0.326726 -0.062500 1 0 0 0 0 0 3 654931
-0.002386 0.000399 0.119676 0.389070 -0.408072 0.324939 -0.062500 1 0 0 0 0 0 3 655940
-0.002386 0.000399 0.119676 0.387712 -0.403762 0.324320 -0.062500 1 0 0 0 0 0 3 656929
-0.002386 0.000399 0.119676 0.387010 -0.401610 0.324101 -0.062500 1 0 0 0 0 0 3 657941
-0.002386 0.000399 0.119676 0.386671 -0.400548 0.324030 -0.062500 1 0 0 0 0 0 3 658930
-0.002386 0.000399 0.119676 0.386505 -0.400009 0.323997 -0.062500 1 0 0 0 0 0 3 659940
-0.002386 0.000399 0.119676 0.386410 -0.399736 0.323997 -0.062500 1 0 0 0 0 0 3 660929
-0.002386 0.000399 0.119676 0.386377 -0.399598 0.323996 -0.062500 1 0 0 0 0 0 3 661940
-0.002386 0.000399 0.119676 0.386347 -0.399529 0.323988 -0.062500 1 0 0 0 0 0 3 662959
-0.002386 0.000399 0.119676 0.386334 -0.399491 0.323987 -0.062500 1 0 0 0 0 0 3 663950
-0.002386 0.000399 0.119676 0.386333 -0.399488 0.323987 -0.062500 1 0 0 0 0 0 3 664947
-0.002386 0.000399 0.119676 0.386338 -0.399469 0.323987 -0.062500 1 0 0 0 0 0 3 665952
-0.002386 0.000399 0.119676 0.386319 -0.399473 0.323986 -0.062500 1 0 0 0 0 0 3 666948
-0.002386 0.000399 0.119676 0.386337 -0.399468 0.323986 -0.062500 1 0 0 0 0 0 3 667937
-0.002386 0.000399 0.119676 0.386327 -0.399464 0.323993 -0.062500 1 0 0 0 0 0 3 668958
-0.002386 0.000399 0.119676 0.386326 -0.399464 0.323994 -0.062500 1 0 0 0 0 0 3 669939
-0.002386 0.000399 0.119676 0.386330 -0.399476 0.323981 -0.062500 1 0 0 0 0 0 3 670937
-0.002386 0.000399 0.119676 0.386326 -0.399466 0.323992 -0.062500 1 0 0 0 0 0 3 671947
-0.002386 0.000399 0.119676 0.386326 -0.399465 0.323994 -0.062500 1 0 0 0 0 0 3 672941
-0.002386 0.000399 0.119676 0.386338 -0.399467 0.323988 -0.062500 1 0 0 0 0 0 3 673926
-0.002386 0.000399 0.119676 0.386319 -0.399474 0.323986 -0.062500 1 0 0 0 0 0 3 674943
-0.002386 0.000399 0.119676 0.386325 -0.399466 0.323993 -0.062500 1 0 0 0 0 0 3 675945
-0.002386 0.000399 0.119676 0.386338 -0.399468 0.323988 -0.062500 1 0 0 0 0 0 3 676941
-0.002386 0.000399 0.119676 0.386328 -0.399465 0.323993 -0.062500 1 0 0 0 0 0 3 677941
-0.002386 0.000399 0.119676 0.386318 -0.399474 0.323987 -0.062500 1 0 0 0 0 0 3 678941
-0.002386 0.000399 0.119676 0.386334 -0.399457 0.323980 -0.062500 1 0 0 0 0 0 3 679942
-0.002386 0.000399 0.119676 0.386327 -0.399464 0.323992 -0.062500 1 0 0 0 0 0 3 680938
-0.002386 0.000399 0.119676 0.386326 -0.399464 0.323994 -0.062500 1 0 0 0 0 0 3 681941
-0.002386 0.000399 0.119676 0.386330 -0.399476 0.323981 -0.062500 1 0 0 0 0 0 3 682942
-0.002386 0.000399 0.119676 0.386327 -0.399466 0.323992 -0.062500 1 0 0 0 0 0 3 683942
-0.002386 0.000399 0.119676 0.386326 -0.399465 0.323994 -0.062500 1 0 0 0 0 0 3 684944
-0.002386 0.000399 0.119676 0.386338 -0.399468 0.323988 -0.062500 1 0 0 0 0 0 3 685923
-0.002386 0.000399 0.119676 0.386320 -0.399474 0.323986 -0.062500 1 0 0 0 0 0 3 686941
-0.002386 0.000399 0.119676 0.386322 -0.399455 0.323986 -0.062500 1 0 0 0 0 0 3 687942
-0.002386 0.000399 0.119676 0.386325 -0.399464 0.323993 -0.062500 1 0 0 0 0 0 3 688939
-0.002386 0.000399 0.119676 0.386338 -0.399467 0.323988 -0.062500 1 0 0 0 0 0 3 689941
-0.002386 0.000399 0.119676 0.386319 -0.399474 0.323986 -0.062500 1 0 0 0 0 0 3 690940
-0.002386 0.000399 0.119676 0.386325 -0.399466 0.323993 -0.062500 1 0 0 0 0 0 3 691941
-0.002386 0.000399 0.119676 0.386338 -0.399468 0.323988 -0.062500 1 0 0 0 0 0 3 692922
-0.002392 0.000417 0.119665 0.459516 -0.651260 0.473433 -0.062500 1 0 0 0 0 0 3 693939
-0.002394 0.000426 0.119662 0.436301 -0.566840 0.400403 -0.062500 1 0 0 0 0 0 3 694942
-0.002396 0.000431 0.119660 0.417927 -0.503539 0.362571 -0.062500 1 0 0 0 0 0 3 695939
-0.002396 0.000433 0.119660 0.407779 -0.469766 0.348186 -0.062500 1 0 0 0 0 0 3 696941
-0.002397 0.000434 0.119660 0.402506 -0.452653 0.343077 -0.062500 1 0 0 0 0 0 3 697940
-0.002397 0.000435 0.119660 0.399820 -0.444063 0.341287 -0.062500 1 0 0 0 0 0 3 698939
-0.002397 0.000435 0.119660 0.398459 -0.439772 0.340665 -0.062500 1 0 0 0 0 0 3 699939
-0.002397 0.000435 0.119660 0.397776 -0.437617 0.340446 -0.062500 1 0 0 0 0 0 3 700939
-0.002397 0.000435 0.119660 0.397433 -0.436533 0.340380 -0.062500 1 0 0 0 0 0 3 701943
-0.002397 0.000435 0.119660 0.397258 -0.436000 0.340341 -0.062500 1 0 0 0 0 0 3 702940
-0.002397 0.000435 0.119660 0.397166 -0.435738 0.340347 -0.062500 1 0 0 0 0 0 3 703933
-0.002397 0.000435 0.119660 0.397122 -0.435598 0.340333 -0.062500 1 0 0 0 0 0 3 704944
-0.002397 0.000435 0.119660 0.397102 -0.435533 0.340337 -0.062500 1 0 0 0 0 0 3 705947
-0.002397 0.000435 0.119660 0.397090 -0.435495 0.340337 -0.062500 1 0 0 0 0 0 3 706939
-0.002397 0.000435 0.119660 0.397098 -0.435484 0.340344 -0.062500 1 0 0 0 0 0 3 707941
-0.002397 0.000435 0.119660 0.397096 -0.435472 0.340339 -0.062500 1 0 0 0 0 0 3 708940
-0.002397 0.000435 0.119660 0.397072 -0.435466 0.340330 -0.062500 1 0 0 0 0 0 3 709941
-0.002397 0.000435 0.119660 0.397093 -0.435471 0.340337 -0.062500 1 0 0 0 0 0 3 710939
-0.002397 0.000435 0.119660 0.397081 -0.435457 0.340337 -0.062500 1 0 0 0 0 0 3 711939
-0.002397 0.000435 0.119660 0.397082 -0.435467 0.340344 -0.062500 1 0 0 0 0 0 3 712939
-0.002397 0.000435 0.119660 0.397083 -0.435468 0.340325 -0.062500 1 0 0 0 0 0 3 713938
-0.002397 0.000435 0.119660 0.397083 -0.435469 0.340342 -0.062500 1 0 0 0 0 0 3 714944
-0.002397 0.000435 0.119660 0.397079 -0.435457 0.340338 -0.062500 1 0 0 0 0 0 3 715939
-0.002397 0.000435 0.119660 0.397091 -0.435458 0.340331 -0.062500 1 0 0 0 0 0 3 716940
-0.002397 0.000435 0.119660 0.397084 -0.435467 0.340343 -0.062500 1 0 0 0 0 0 3 717928
-0.002397 0.000435 0.119660 0.397071 -0.435465 0.340331 -0.062500 1 0 0 0 0 0 3 718938
-0.002397 0.000435 0.119660 0.397081 -0.435468 0.340343 -0.062500 1 0 0 0 0 0 3 719929
-0.002397 0.000435 0.119660 0.397091 -0.435459 0.340332 -0.062500 1 0 0 0 0 0 3 720939
-0.002397 0.000435 0.119660 0.397075 -0.435476 0.340336 -0.062500 1 0 0 0 0 0 3 721928
-0.002397 0.000435 0.119660 0.397078 -0.435458 0.340337 -0.062500 1 0 0 0 0 0 3 722939
-0.002397 0.000435 0.119660 0.397094 -0.435470 0.340338 -0.062500 1 0 0 0 0 0 3 723928
-0.002402 0.000453 0.119649 0.470222 -0.687115 0.489902 -0.062500 1 0 0 0 0 0 3 724939
-0.002405 0.000462 0.119645 0.447046 -0.602776 0.416816 -0.062500 1 0 0 0 0 0 3 725928
-0.002406 0.000467 0.119644 0.428675 -0.539511 0.378937 -0.062500 1 0 0 0 0 0 3 726939
-0.002407 0.000469 0.119644 0.418516 -0.505739 0.364551 -0.062500 1 0 0 0 0 0 3 727929
-0.002407 0.000470 0.119643 0.413264 -0.488626 0.359435 -0.062500 1 0 0 0 0 0 3 728938
-0.002408 0.000471 0.119643 0.410572 -0.480047 0.357654 -0.062500 1 0 0 0 0 0 3 729927
-0.002408 0.000471 0.119643 0.409207 -0.475748 0.357024 -0.062500 1 0 0 0 0 0 3 730938
-0.002408 0.000471 0.119643 0.408528 -0.473604 0.356810 -0.062500 1 0 0 0 0 0 3 731928
-0.002408 0.000471 0.119643 0.408185 -0.472521 0.356745 -0.062500 1 0 0 0 0 0 3 732938
-0.002408 0.000471 0.119643 0.408011 -0.471988 0.356706 -0.062500 1 0 0 0 0 0 3 733938
-0.002408 0.000471 0.119643 0.407915 -0.471716 0.356705 -0.062500 1 0 0 0 0 0 3 734928
-0.002408 0.000471 0.119643 0.407874 -0.471586 0.356696 -0.062500 1 0 0 0 0 0 3 735949
-0.002408 0.000471 0.119643 0.407851 -0.471510 0.356694 -0.062500 1 0 0 0 0 0 3 736949
-0.002408 0.000471 0.119643 0.407842 -0.471483 0.356700 -0.062500 1 0 0 0 0 0 3 737947
-0.002408 0.000471 0.119643 0.407847 -0.471461 0.356701 -0.062500 1 0 0 0 0 0 3 738922
-0.002408 0.000471 0.119643 0.407836 -0.471457 0.356688 -0.062500 1 0 0 0 0 0 3 739946
-0.002408 0.000471 0.119643 0.407835 -0.471457 0.356706 -0.062500 1 0 0 0 0 0 3 740927
-0.002408 0.000471 0.119643 0.407831 -0.471446 0.356702 -0.062500 1 0 0 0 0 0 3 741935
-0.002408 0.000471 0.119643 0.407835 -0.471456 0.356688 -0.062500 1 0 0 0 0 0 3 742937
-0.002408 0.000471 0.119643 0.407831 -0.471446 0.356699 -0.062500 1 0 0 0 0 0 3 743941
-0.002408 0.000471 0.119643 0.407831 -0.471445 0.356701 -0.062500 1 0 0 0 0 0 3 744946
-0.002408 0.000471 0.119643 0.407843 -0.471447 0.356695 -0.062500 1 0 0 0 0 0 3 745936
-0.002408 0.000471 0.119643 0.407824 -0.471454 0.356693 -0.062500 1 0 0 0 0 0 3 746947
-0.002408 0.000471 0.119643 0.407830 -0.471446 0.356700 -0.062500 1 0 0 0 0 0 3 747942
-0.002408 0.000471 0.119643 0.407843 -0.471448 0.356694 -0.062500 1 0 0 0 0 0 3 748940
-0.002408 0.000471 0.119643 0.407832 -0.471445 0.356700 -0.062500 1 0 0 0 0 0 3 749939
-0.002408 0.000471 0.119643 0.407831 -0.471444 0.356701 -0.062500 1 0 0 0 0 0 3 750937
-0.002408 0.000471 0.119643 0.407835 -0.471456 0.356688 -0.062500 1 0 0 0 0 0 3 751937
-0.002408 0.000471 0.119643 0.407831 -0.471446 0.356699 -0.062500 1 0 0 0 0 0 3 752920
-0.002408 0.000471 0.119643 0.407831 -0.471444 0.356701 -0.062500 1 0 0 0 0 0 3 753937
-0.002408 0.000471 0.119643 0.407843 -0.471447 0.356695 -0.062500 1 0 0 0 0 0 3 754940
-0.002408 0.000471 0.119643 0.407824 -0.471453 0.356693 -0.062500 1 0 0 0 0 0 3 755944
-0.002408 0.000471 0.119643 0.407830 -0.471445 0.356700 -0.062500 1 0 0 0 0 0 3 756942
-0.002413 0.000489 0.119633 0.480937 -0.722968 0.506385 -0.062500 1 0 0 0 0 0 3 757945
-0.002416 0.000498 0.119629 0.457773 -0.638684 0.433242 -0.062500 1 0 0 0 0 0 3 758938
-0.002417 0.000503 0.119628 0.439416 -0.575466 0.395335 -0.062500 1 0 0 0 0 0 3 759939
-0.002418 0.000505 0.119627 0.429268 -0.541692 0.380933 -0.062500 1 0 0 0 0 0 3 760937
-0.002418 0.000506 0.119627 0.424002 -0.524601 0.375814 -0.062500 1 0 0 0 0 0 3 761938
-0.002418 0.000507 0.119627 0.421315 -0.516008 0.374028 -0.062500 1 0 0 0 0 0 3 762939
-0.002418 0.000507 0.119627 0.419953 -0.511719 0.373404 -0.062500 1 0 0 0 0 0 3 763938
-0.002419 0.000507 0.119627 0.419272 -0.509565 0.373182 -0.062500 1 0 0 0 0 0 3 764937
-0.002419 0.000507 0.119627 0.418932 -0.508493 0.373102 -0.062500 1 0 0 0 0 0 3 765940
-0.002419 0.000507 0.119627 0.418746 -0.507959 0.373087 -0.062500 1 0 0 0 0 0 3 766976
-0.002419 0.000507 0.119627 0.418669 -0.507681 0.373069 -0.062500 1 0 0 0 0 0 3 767940
-0.002419 0.000507 0.119627 0.418630 -0.507550 0.373079 -0.062500 1 0 0 0 0 0 3 768937
-0.002419 0.000507 0.119627 0.418599 -0.507483 0.373072 -0.062500 1 0 0 0 0 0 3 769937
-0.002419 0.000507 0.119627 0.418587 -0.507445 0.373071 -0.062500 1 0 0 0 0 0 3 770937
-0.002419 0.000507 0.119627 0.418586 -0.507442 0.373071 -0.062500 1 0 0 0 0 0 3 771942
-0.002419 0.000507 0.119627 0.418570 -0.507429 0.373070 -0.062500 1 0 0 0 0 0 3 772937
-0.002419 0.000507 0.119627 0.418589 -0.507422 0.373071 -0.062500 1 0 0 0 0 0 3 773938
-0.002419 0.000507 0.119627 0.418576 -0.507407 0.373070 -0.062500 1 0 0 0 0 0 3 774938
-0.002419 0.000507 0.119627 0.418578 -0.507417 0.373077 -0.062500 1 0 0 0 0 0 3 775931
-0.002419 0.000507 0.119627 0.418582 -0.507430 0.373065 -0.062500 1 0 0 0 0 0 3 776940
-0.002419 0.000507 0.119627 0.418575 -0.507408 0.373070 -0.062500 1 0 0 0 0 0 3 777942
-0.002419 0.000507 0.119627 0.418577 -0.507417 0.373077 -0.062500 1 0 0 0 0 0 3 778939
-0.002419 0.000507 0.119627 0.418587 -0.507409 0.373065 -0.062500 1 0 0 0 0 0 3 779936
-0.002419 0.000507 0.119627 0.418571 -0.507426 0.373070 -0.062500 1 0 0 0 0 0 3 780937
-0.002419 0.000507 0.119627 0.418577 -0.507419 0.373077 -0.062500 1 0 0 0 0 0 3 781937
-0.002419 0.000507 0.119627 0.418586 -0.507410 0.373065 -0.062500 1 0 0 0 0 0 3 782919
-0.002419 0.000507 0.119627 0.418579 -0.507417 0.373077 -0.062500 1 0 0 0 0 0 3 783935
-0.002419 0.000507 0.119627 0.418566 -0.507415 0.373064 -0.062500 1 0 0 0 0 0 3 784935
-0.002406 0.000521 0.119638 0.240890 -0.698620 0.222887 -0.062500 1 0 0 0 0 0 3 785938
-0.002399 0.000528 0.119641 0.299088 -0.634241 0.296365 -0.062500 1 0 0 0 0 0 3 786937
-0.002396 0.000531 0.119643 0.343756 -0.586156 0.334381 -0.062500 1 0 0 0 0 0 3 787930
-0.002395 0.000533 0.119643 0.367944 -0.560562 0.348796 -0.062500 1 0 0 0 0 0 3 788937
-0.002394 0.000534 0.119643 0.380318 -0.547630 0.353921 -0.062500 1 0 0 0 0 0 3 789926
-0.002393 0.000534 0.119643 0.386580 -0.541166 0.355709 -0.062500 1 0 0 0 0 0 3 790936
-0.002393 0.000534 0.119643 0.389720 -0.537918 0.356332 -0.062500 1 0 0 0 0 0 3 791926
-0.002398 0.000553 0.119633 0.464369 -0.787668 0.506420 -0.062500 1 0 0 0 0 0 3 792938
-0.002401 0.000562 0.119629 0.442004 -0.702657 0.433247 -0.062500 1 0 0 0 0 0 3 793926
-0.002402 0.000566 0.119628 0.424052 -0.639064 0.395328 -0.062500 1 0 0 0 0 0 3 794937
-0.002403 0.000568 0.119627 0.414111 -0.605126 0.380919 -0.062500 1 0 0 0 0 0 3 795925
-0.002403 0.000570 0.119627 0.408943 -0.587916 0.375790 -0.062500 1 0 0 0 0 0 3 796936
-0.002403 0.000570 0.119627 0.406310 -0.579297 0.374006 -0.062500 1 0 0 0 0 0 3 797926
-0.002404 0.000570 0.119627 0.404971 -0.574961 0.373385 -0.062500 1 0 0 0 0 0 3 798935
-0.002404 0.000570 0.119627 0.404290 -0.572804 0.373163 -0.062500 1 0 0 0 0 0 3 799924
-0.002404 0.000571 0.119627 0.403957 -0.571723 0.373089 -0.062500 1 0 0 0 0 0 3 800926
-0.002404 0.000571 0.119627 0.403788 -0.571171 0.373068 -0.062500 1 0 0 0 0 0 3 801936
-0.002404 0.000571 0.119627 0.403709 -0.570911 0.373050 -0.062500 1 0 0 0 0 0 3 802927
-0.002404 0.000571 0.119627 0.403670 -0.570783 0.373059 -0.062500 1 0 0 0 0 0 3 803936
-0.002404 0.000571 0.119627 0.403638 -0.570716 0.373053 -0.062500 1 0 0 0 0 0 3 804925
-0.002404 0.000571 0.119627 0.403625 -0.570679 0.373051 -0.062500 1 0 0 0 0 0 3 805936
-0.002404 0.000571 0.119627 0.403629 -0.570656 0.373051 -0.062500 1 0 0 0 0 0 3 806925
-0.002404 0.000571 0.119627 0.403627 -0.570643 0.373044 -0.062500 1 0 0 0 0 0 3 807936
-0.002404 0.000571 0.119627 0.403615 -0.570639 0.373049 -0.062500 1 0 0 0 0 0 3 808952
-0.002404 0.000571 0.119627 0.403625 -0.570641 0.373064 -0.062500 1 0 0 0 0 0 3 809945
-0.002404 0.000571 0.119627 0.403627 -0.570642 0.373046 -0.062500 1 0 0 0 0 0 3 810946
-0.002404 0.000571 0.119627 0.403615 -0.570639 0.373050 -0.062500 1 0 0 0 0 0 3 812322
-0.002404 0.000571 0.119627 0.403614 -0.570639 0.373050 -0.062500 1 0 0 0 0 0 3 812936
-0.002404 0.000571 0.119627 0.403625 -0.570641 0.373044 -0.062500 1 0 0 0 0 0 3 813942
-0.002404 0.000571 0.119627 0.403618 -0.570651 0.373056 -0.062500 1 0 0 0 0 0 3 814942
-0.002404 0.000571 0.119627 0.403622 -0.570631 0.373058 -0.062500 1 0 0 0 0 0 3 815931
-0.002404 0.000571 0.119627 0.403627 -0.570641 0.373045 -0.062500 1 0 0 0 0 0 3 817083
-0.002404 0.000571 0.119627 0.403615 -0.570639 0.373050 -0.062500 1 0 0 0 0 0 3 817920
-0.002404 0.000571 0.119627 0.403614 -0.570639 0.373050 -0.062500 1 0 0 0 0 0 3 818944
-0.002404 0.000571 0.119627 0.403613 -0.570638 0.373050 -0.062500 1 0 0 0 0 0 3 819946
-0.002404 0.000571 0.119627 0.403637 -0.570644 0.373058 -0.062500 1 0 0 0 0 0 3 820938
-0.002404 0.000571 0.119627 0.403616 -0.570639 0.373052 -0.062500 1 0 0 0 0 0 3 821938
-0.002404 0.000571 0.119627 0.403614 -0.570639 0.373051 -0.062500 1 0 0 0 0 0 3 822937
-0.002404 0.000571 0.119627 0.403625 -0.570641 0.373044 -0.062500 1 0 0 0 0 0 3 823937
-0.002404 0.000571 0.119627 0.403615 -0.570639 0.373050 -0.062500 1 0 0 0 0 0 3 824935
-0.002404 0.000571 0.119627 0.403617 -0.570650 0.373057 -0.062500 1 0 0 0 0 0 3 825936
-0.002404 0.000571 0.119627 0.403626 -0.570643 0.373045 -0.062500 1 0 0 0 0 0 3 826936
-0.002404 0.000571 0.119627 0.403623 -0.570631 0.373057 -0.062500 1 0 0 0 0 0 3 827946
-0.002404 0.000571 0.119627 0.403614 -0.570638 0.373051 -0.062500 1 0 0 0 0 0 3 828940
-0.002404 0.000571 0.119627 0.403625 -0.570641 0.373044 -0.062500 1 0 0 0 0 0 3 829939
-0.002404 0.000571 0.119627 0.403615 -0.570639 0.373050 -0.062500 1 0 0 0 0 0 3 830941
-0.002404 0.000571 0.119627 0.403625 -0.570641 0.373064 -0.062500 1 0 0 0 0 0 3 831935
-0.002409 0.000589 0.119616 0.476652 -0.821862 0.523050 -0.062500 1 0 0 0 0 0 3 832936
-0.002412 0.000598 0.119613 0.453510 -0.737740 0.449746 -0.062500 1 0 0 0 0 0 3 834069
-0.002413 0.000602 0.119611 0.435174 -0.674582 0.411772 -0.062500 1 0 0 0 0 0 3 834936
-0.002414 0.000604 0.119611 0.425040 -0.640853 0.397333 -0.062500 1 0 0 0 0 0 3 835936
-0.002414 0.000605 0.119611 0.419780 -0.623747 0.392204 -0.062500 1 0 0 0 0 0 3 836938
-0.002414 0.000606 0.119611 0.417099 -0.615167 0.390415 -0.062500 1 0 0 0 0 0 3 837936
-0.002414 0.000606 0.119611 0.415740 -0.610883 0.389785 -0.062500 1 0 0 0 0 0 3 838936
-0.002414 0.000606 0.119611 0.415047 -0.608728 0.389567 -0.062500 1 0 0 0 0 0 3 839935
-0.002414 0.000607 0.119611 0.414705 -0.607656 0.389506 -0.062500 1 0 0 0 0 0 3 840917
-0.002414 0.000607 0.119611 0.414527 -0.607113 0.389480 -0.062500 1 0 0 0 0 0 3 841935
-0.002414 0.000607 0.119611 0.414447 -0.606854 0.389461 -0.062500 1 0 0 0 0 0 3 842936
-0.002414 0.000607 0.119611 0.414401 -0.606703 0.389457 -0.062500 1 0 0 0 0 0 3 843926
-0.002414 0.000607 0.119611 0.414373 -0.606645 0.389455 -0.062500 1 0 0 0 0 0 3 844935
-0.002414 0.000607 0.119611 0.414363 -0.606620 0.389461 -0.062500 1 0 0 0 0 0 3 845936
-0.002414 0.000607 0.119611 0.414367 -0.606599 0.389462 -0.062500 1 0 0 0 0 0 3 846936
-0.002414 0.000607 0.119611 0.414365 -0.606586 0.389455 -0.062500 1 0 0 0 0 0 3 847936
-0.002414 0.000607 0.119611 0.414353 -0.606582 0.389461 -0.062500 1 0 0 0 0 0 3 848929
-0.002414 0.000607 0.119611 0.414352 -0.606582 0.389461 -0.062500 1 0 0 0 0 0 3 849939
-0.002414 0.000607 0.119611 0.414364 -0.606585 0.389455 -0.062500 1 0 0 0 0 0 3 850992
-0.002402 0.000620 0.119621 0.236577 -0.797931 0.239521 -0.062500 1 0 0 0 0 0 3 852001
-0.002395 0.000627 0.119625 0.294824 -0.733452 0.312901 -0.062500 1 0 0 0 0 0 3 852996
-0.002392 0.000630 0.119626 0.339515 -0.685323 0.350831 -0.062500 1 0 0 0 0 0 3 853997
-0.002390 0.000632 0.119627 0.363709 -0.659734 0.365228 -0.062500 1 0 0 0 0 0 3 854994
-0.002389 0.000633 0.119627 0.376087 -0.646798 0.370337 -0.062500 1 0 0 0 0 0 3 856094
-0.002389 0.000633 0.119627 0.382340 -0.640329 0.372122 -0.062500 1 0 0 0 0 0 3 857118
-0.002389 0.000634 0.119627 0.385482 -0.637092 0.372747 -0.062500 1 0 0 0 0 0 3 858097
-0.002389 0.000634 0.119627 0.387065 -0.635464 0.372955 -0.062500 1 0 0 0 0 0 3 859093
-0.002389 0.000634 0.119627 0.387850 -0.634658 0.373033 -0.062500 1 0 0 0 0 0 3 860084
-0.002389 0.000634 0.119627 0.388248 -0.634273 0.373061 -0.062500 1 0 0 0 0 0 3 861123
-0.002389 0.000634 0.119627 0.388443 -0.634072 0.373068 -0.062500 1 0 0 0 0 0 3 862121
-0.002389 0.000634 0.119627 0.388553 -0.633957 0.373070 -0.062500 1 0 0 0 0 0 3 863122
-0.002389 0.000634 0.119627 0.388589 -0.633904 0.373071 -0.062500 1 0 0 0 0 0 3 864117
-0.002394 0.000652 0.119616 0.461621 -0.884943 0.523270 -0.062500 1 0 0 0 0 0 3 865103
-0.002397 0.000661 0.119612 0.438517 -0.800891 0.449860 -0.062500 1 0 0 0 0 0 3 866122
-0.002398 0.000665 0.119611 0.420179 -0.737773 0.411838 -0.062500 1 0 0 0 0 0 3 867157
-0.002399 0.000668 0.119611 0.410058 -0.704064 0.397386 -0.062500 1 0 0 0 0 0 3 868051
-0.002399 0.000669 0.119611 0.404798 -0.686955 0.392259 -0.062500 1 0 0 0 0 0 3 869058
-0.002399 0.000669 0.119611 0.402106 -0.678375 0.390451 -0.062500 1 0 0 0 0 0 3 870051
-0.002399 0.000669 0.119611 0.400766 -0.674086 0.389837 -0.062500 1 0 0 0 0 0 3 871058
-0.002399 0.000670 0.119611 0.400067 -0.671940 0.389612 -0.062500 1 0 0 0 0 0 3 872048
-0.002399 0.000670 0.119611 0.399722 -0.670858 0.389543 -0.062500 1 0 0 0 0 0 3 873062
-0.002399 0.000670 0.119610 0.399556 -0.670317 0.389509 -0.062500 1 0 0 0 0 0 3 874056
-0.002399 0.000670 0.119610 0.399461 -0.670044 0.389508 -0.062500 1 0 0 0 0 0 3 875060
-0.002399 0.000670 0.119610 0.399420 -0.669914 0.389499 -0.062500 1 0 0 0 0 0 3 876048
-0.002399 0.000670 0.119610 0.399400 -0.669849 0.389504 -0.062500 1 0 0 0 0 0 3 877058
-0.002399 0.000670 0.119610 0.399388 -0.669811 0.389504 -0.062500 1 0 0 0 0 0 3 878050
-0.002399 0.000670 0.119610 0.399384 -0.669798 0.389497 -0.062500 1 0 0 0 0 0 3 879057
-0.002399 0.000670 0.119610 0.399384 -0.669797 0.389496 -0.062500 1 0 0 0 0 0 3 880047
-0.002399 0.000670 0.119610 0.399381 -0.669786 0.389509 -0.062500 1 0 0 0 0 0 3 881059
-0.002399 0.000670 0.119610 0.399381 -0.669786 0.389491 -0.062500 1 0 0 0 0 0 3 882049
-0.002399 0.000670 0.119610 0.399381 -0.669786 0.389509 -0.062500 1 0 0 0 0 0 3 883060
-0.002399 0.000670 0.119610 0.399377 -0.669774 0.389504 -0.062500 1 0 0 0 0 0 3 884066
-0.002399 0.000670 0.119610 0.399381 -0.669784 0.389490 -0.062500 1 0 0 0 0 0 3 884934
-0.002399 0.000670 0.119610 0.399381 -0.669785 0.389509 -0.062500 1 0 0 0 0 0 3 886059
-0.002399 0.000670 0.119610 0.399369 -0.669783 0.389497 -0.062500 1 0 0 0 0 0 3 886939
-0.002399 0.000670 0.119610 0.399388 -0.669777 0.389496 -0.062500 1 0 0 0 0 0 3 888076
-0.002399 0.000670 0.119610 0.399382 -0.669784 0.389509 -0.062500 1 0 0 0 0 0 3 888932
-0.002399 0.000670 0.119610 0.399369 -0.669783 0.389497 -0.062500 1 0 0 0 0 0 3 890058
-0.002399 0.000670 0.119610 0.399388 -0.669776 0.389496 -0.062500 1 0 0 0 0 0 3 891064
-0.002399 0.000670 0.119610 0.399373 -0.669793 0.389503 -0.062500 1 0 0 0 0 0 3 892066
-0.002399 0.000670 0.119610 0.399376 -0.669775 0.389503 -0.062500 1 0 0 0 0 0 3 892942
-0.002405 0.000688 0.119600 0.472345 -0.920695 0.539813 -0.062500 1 0 0 0 0 0 3 893936
-0.002407 0.000697 0.119596 0.449227 -0.836735 0.466352 -0.062500 1 0 0 0 0 0 3 895071
-0.002409 0.000701 0.119595 0.430910 -0.773658 0.428290 -0.062500 1 0 0 0 0 0 3 896067
-0.002409 0.000703 0.119594 0.420780 -0.739952 0.413839 -0.062500 1 0 0 0 0 0 3 897058
-0.002410 0.000705 0.119594 0.415525 -0.722860 0.408691 -0.062500 1 0 0 0 0 0 3 898055
-0.002410 0.000705 0.119594 0.412833 -0.714285 0.406897 -0.062500 1 0 0 0 0 0 3 899061
-0.002410 0.000705 0.119594 0.411490 -0.709985 0.406276 -0.062500 1 0 0 0 0 0 3 900055
-0.002410 0.000706 0.119594 0.410803 -0.707841 0.406064 -0.062500 1 0 0 0 0 0 3 901062
-0.002410 0.000706 0.119594 0.410460 -0.706760 0.405976 -0.062500 1 0 0 0 0 0 3 902068
-0.002410 0.000706 0.119594 0.410286 -0.706228 0.405952 -0.062500 1 0 0 0 0 0 3 903058
-0.002410 0.000706 0.119594 0.410191 -0.705955 0.405952 -0.062500 1 0 0 0 0 0 3 904066
-0.002410 0.000706 0.119594 0.410150 -0.705826 0.405944 -0.062500 1 0 0 0 0 0 3 905044
-0.002410 0.000706 0.119594 0.410127 -0.705750 0.405942 -0.062500 1 0 0 0 0 0 3 906062
-0.002410 0.000706 0.119594 0.410110 -0.705731 0.405941 -0.062500 1 0 0 0 0 0 3 907059
-0.002410 0.000706 0.119594 0.410113 -0.705711 0.405941 -0.062500 1 0 0 0 0 0 3 908057
-0.002410 0.000706 0.119594 0.410119 -0.705690 0.405941 -0.062500 1 0 0 0 0 0 3 909058
-0.002410 0.000706 0.119594 0.410099 -0.705694 0.405940 -0.062500 1 0 0 0 0 0 3 910060
-0.002410 0.000706 0.119594 0.410105 -0.705686 0.405947 -0.062500 1 0 0 0 0 0 3 911058
-0.002410 0.000706 0.119594 0.410110 -0.705697 0.405934 -0.062500 1 0 0 0 0 0 3 912056
-0.002410 0.000706 0.119594 0.410106 -0.705686 0.405946 -0.062500 1 0 0 0 0 0 3 913059
-0.002410 0.000706 0.119594 0.410106 -0.705685 0.405948 -0.062500 1 0 0 0 0 0 3 914059
-0.002410 0.000706 0.119594 0.410110 -0.705697 0.405935 -0.062500 1 0 0 0 0 0 3 915059
-0.002410 0.000706 0.119594 0.410107 -0.705686 0.405946 -0.062500 1 0 0 0 0 0 3 916039
-0.002410 0.000706 0.119594 0.410098 -0.705694 0.405941 -0.062500 1 0 0 0 0 0 3 917057
-0.002410 0.000706 0.119594 0.410117 -0.705689 0.405941 -0.062500 1 0 0 0 0 0 3 918066
-0.002410 0.000706 0.119594 0.410108 -0.705686 0.405947 -0.062500 1 0 0 0 0 0 3 919058
-0.002410 0.000706 0.119594 0.410098 -0.705694 0.405941 -0.062500 1 0 0 0 0 0 3 920059
-0.002410 0.000706 0.119594 0.410117 -0.705689 0.405941 -0.062500 1 0 0 0 0 0 3 921041
-0.002415 0.000724 0.119583 0.483008 -0.956477 0.556381 -0.062500 1 0 0 0 0 0 3 922059
-0.002418 0.000733 0.119580 0.459940 -0.872571 0.482853 -0.062500 1 0 0 0 0 0 3 923058
-0.002419 0.000737 0.119578 0.441626 -0.809526 0.444762 -0.062500 1 0 0 0 0 0 3 924060
-0.002420 0.000739 0.119578 0.431501 -0.775836 0.430293 -0.062500 1 0 0 0 0 0 3 925049
-0.002420 0.000740 0.119578 0.426247 -0.758752 0.425156 -0.062500 1 0 0 0 0 0 3 926062
-0.002421 0.000741 0.119578 0.423566 -0.750171 0.423346 -0.062500 1 0 0 0 0 0 3 927064
-0.002421 0.000741 0.119578 0.422204 -0.745878 0.422721 -0.062500 1 0 0 0 0 0 3 928056
-0.002421 0.000741 0.119578 0.421523 -0.743726 0.422513 -0.062500 1 0 0 0 0 0 3 929059
-0.002421 0.000742 0.119578 0.421171 -0.742653 0.422438 -0.062500 1 0 0 0 0 0 3 930060
-0.002421 0.000742 0.119578 0.421008 -0.742125 0.422410 -0.062500 1 0 0 0 0 0 3 931039
-0.002421 0.000742 0.119578 0.420926 -0.741856 0.422403 -0.062500 1 0 0 0 0 0 3 932056
-0.002421 0.000742 0.119578 0.420872 -0.741713 0.422394 -0.062500 1 0 0 0 0 0 3 933058
-0.002421 0.000742 0.119578 0.420851 -0.741647 0.422398 -0.062500 1 0 0 0 0 0 3 934053
-0.002421 0.000742 0.119578 0.420839 -0.741609 0.422398 -0.062500 1 0 0 0 0 0 3 935057
-0.002421 0.000742 0.119578 0.420835 -0.741595 0.422391 -0.062500 1 0 0 0 0 0 3 936056
-0.002421 0.000742 0.119578 0.420822 -0.741592 0.422396 -0.062500 1 0 0 0 0 0 3 937056
-0.002421 0.000742 0.119578 0.420841 -0.741586 0.422398 -0.062500 1 0 0 0 0 0 3 938049
-0.002421 0.000742 0.119578 0.420823 -0.741592 0.422397 -0.062500 1 0 0 0 0 0 3 939055
-0.002421 0.000742 0.119578 0.420826 -0.741572 0.422397 -0.062500 1 0 0 0 0 0 3 940055
-0.002421 0.000742 0.119578 0.420834 -0.741593 0.422391 -0.062500 1 0 0 0 0 0 3 941048
-0.002421 0.000742 0.119578 0.420827 -0.741572 0.422397 -0.062500 1 0 0 0 0 0 3 942058
-0.002421 0.000742 0.119578 0.420822 -0.741590 0.422397 -0.062500 1 0 0 0 0 0 3 943046
-0.002421 0.000742 0.119578 0.420838 -0.741575 0.422391 -0.062500 1 0 0 0 0 0 3 944056
-0.002421 0.000742 0.119578 0.420831 -0.741582 0.422403 -0.062500 1 0 0 0 0 0 3 945046
-0.002421 0.000742 0.119578 0.420819 -0.741580 0.422391 -0.062500 1 0 0 0 0 0 3 946057
-0.002421 0.000742 0.119578 0.420841 -0.741585 0.422397 -0.062500 1 0 0 0 0 0 3 947045
-0.002421 0.000742 0.119578 0.420820 -0.741580 0.422390 -0.062500 1 0 0 0 0 0 3 948046
-0.002421 0.000742 0.119578 0.420829 -0.741583 0.422403 -0.062500 1 0 0 0 0 0 3 949055
-0.002421 0.000742 0.119578 0.420839 -0.741574 0.422392 -0.062500 1 0 0 0 0 0 3 950055
-0.002421 0.000742 0.119578 0.420823 -0.741591 0.422397 -0.062500 1 0 0 0 0 0 3 951047
-0.002421 0.000742 0.119578 0.420826 -0.741572 0.422397 -0.062500 1 0 0 0 0 0 3 952056
-0.002421 0.000742 0.119578 0.420834 -0.741593 0.422391 -0.062500 1 0 0 0 0 0 3 953045
-0.002421 0.000742 0.119578 0.420827 -0.741573 0.422396 -0.062500 1 0 0 0 0 0 3 954058
-0.002421 0.000742 0.119578 0.420830 -0.741582 0.422404 -0.062500 1 0 0 0 0 0 3 955056
-0.002426 0.000759 0.119567 0.493693 -0.992227 0.572950 -0.062500 1 0 0 0 0 0 3 956045
-0.002429 0.000768 0.119563 0.470638 -0.908387 0.499371 -0.062500 1 0 0 0 0 0 3 957066
-0.002430 0.000773 0.119562 0.452339 -0.845389 0.461254 -0.062500 1 0 0 0 0 0 3 958068
-0.002431 0.000775 0.119561 0.442225 -0.811697 0.446768 -0.062500 1 0 0 0 0 0 3 959065
-0.002431 0.000776 0.119561 0.436966 -0.794626 0.441615 -0.062500 1 0 0 0 0 0 3 960064
-0.002431 0.000777 0.119561 0.434285 -0.786050 0.439819 -0.062500 1 0 0 0 0 0 3 961064
-0.002431 0.000777 0.119561 0.432923 -0.781759 0.439193 -0.062500 1 0 0 0 0 0 3 962089
-0.002432 0.000777 0.119561 0.432234 -0.779617 0.438978 -0.062500 1 0 0 0 0 0 3 963063
-0.002432 0.000777 0.119561 0.431887 -0.778524 0.438902 -0.062500 1 0 0 0 0 0 3 964065
-0.002432 0.000777 0.119561 0.431724 -0.777994 0.438873 -0.062500 1 0 0 0 0 0 3 965049
-0.002432 0.000777 0.119561 0.431642 -0.777725 0.438866 -0.062500 1 0 0 0 0 0 3 966067
-0.002432 0.000777 0.119561 0.431591 -0.777593 0.438863 -0.062500 1 0 0 0 0 0 3 967064
-0.002432 0.000777 0.119561 0.431570 -0.777529 0.438868 -0.062500 1 0 0 0 0 0 3 968065
-0.002432 0.000777 0.119561 0.431558 -0.777491 0.438868 -0.062500 1 0 0 0 0 0 3 969058
-0.002432 0.000777 0.119561 0.431554 -0.777478 0.438862 -0.062500 1 0 0 0 0 0 3 970059
-0.002432 0.000777 0.119561 0.431539 -0.777463 0.438860 -0.062500 1 0 0 0 0 0 3 971040
-0.002432 0.000777 0.119561 0.431557 -0.777456 0.438860 -0.062500 1 0 0 0 0 0 3 972058
-0.002432 0.000777 0.119561 0.431547 -0.777452 0.438867 -0.062500 1 0 0 0 0 0 3 973057
-0.002432 0.000777 0.119561 0.431538 -0.777460 0.438861 -0.062500 1 0 0 0 0 0 3 974059
-0.002432 0.000777 0.119561 0.431557 -0.777455 0.438860 -0.062500 1 0 0 0 0 0 3 975057
-0.002432 0.000777 0.119561 0.431542 -0.777472 0.438867 -0.062500 1 0 0 0 0 0 3 976031
-0.002432 0.000777 0.119561 0.431546 -0.777454 0.438868 -0.062500 1 0 0 0 0 0 3 977067
-0.002432 0.000777 0.119561 0.431550 -0.777464 0.438855 -0.062500 1 0 0 0 0 0 3 978069
-0.002432 0.000777 0.119561 0.431546 -0.777453 0.438866 -0.062500 1 0 0 0 0 0 3 979060
-0.002432 0.000777 0.119561 0.431546 -0.777452 0.438868 -0.062500 1 0 0 0 0 0 3 980055
-0.002432 0.000777 0.119561 0.431550 -0.777463 0.438855 -0.062500 1 0 0 0 0 0 3 981056
-0.002432 0.000777 0.119561 0.431547 -0.777453 0.438866 -0.062500 1 0 0 0 0 0 3 982056
-0.002432 0.000777 0.119561 0.431546 -0.777452 0.438868 -0.062500 1 0 0 0 0 0 3 983038
-0.002432 0.000777 0.119561 0.431550 -0.777463 0.438855 -0.062500 1 0 0 0 0 0 3 984037
-0.002432 0.000777 0.119561 0.431547 -0.777453 0.438866 -0.062500 1 0 0 0 0 0 3 985061
-0.002432 0.000777 0.119561 0.431538 -0.777460 0.438861 -0.062500 1 0 0 0 0 0 3 986059
-0.002432 0.000777 0.119561 0.431545 -0.777452 0.438867 -0.062500 1 0 0 0 0 0 3 987057
-0.002432 0.000777 0.119561 0.431558 -0.777454 0.438861 -0.062500 1 0 0 0 0 0 3 988036
-0.002432 0.000777 0.119561 0.431539 -0.777460 0.438860 -0.062500 1 0 0 0 0 0 3 989054
-0.002432 0.000777 0.119561 0.431545 -0.777452 0.438867 -0.062500 1 0 0 0 0 0 3 990058
-0.002432 0.000777 0.119561 0.431550 -0.777463 0.438854 -0.062500 1 0 0 0 0 0 3 991037
-0.002432 0.000777 0.119561 0.431550 -0.777464 0.438873 -0.062500 1 0 0 0 0 0 3 992059
-0.002432 0.000777 0.119561 0.431546 -0.777453 0.438868 -0.062500 1 0 0 0 0 0 3 993056
-0.002432 0.000777 0.119561 0.431550 -0.777464 0.438855 -0.062500 1 0 0 0 0 0 3 994057
-0.002432 0.000777 0.119561 0.431547 -0.777453 0.438866 -0.062500 1 0 0 0 0 0 3 995055
-0.002432 0.000777 0.119561 0.431538 -0.777461 0.438861 -0.062500 1 0 0 0 0 0 3 996055
-0.002432 0.000777 0.119561 0.431557 -0.777456 0.438861 -0.062500 1 0 0 0 0 0 3 997049
-0.002432 0.000777 0.119561 0.431547 -0.777452 0.438867 -0.062500 1 0 0 0 0 0 3 998059
-0.002432 0.000777 0.119561 0.431538 -0.777460 0.438861 -0.062500 1 0 0 0 0 0 3 999061
-0.002432 0.000777 0.119561 0.431557 -0.777455 0.438861 -0.062500 1 0 0 0 0 0 4 56
-0.002432 0.000777 0.119561 0.431539 -0.777461 0.438860 -0.062500 1 0 0 0 0 0 4 1054
-0.002432 0.000777 0.119561 0.431545 -0.777453 0.438867 -0.062500 1 0 0 0 0 0 4 2056
-0.002432 0.000777 0.119561 0.431558 -0.777454 0.438861 -0.062500 1 0 0 0 0 0 4 3055
-0.002432 0.000777 0.119561 0.431539 -0.777460 0.438860 -0.062500 1 0 0 0 0 0 4 4055
-0.002432 0.000777 0.119561 0.431545 -0.777452 0.438867 -0.062500 1 0 0 0 0 0 4 5055
-0.002432 0.000777 0.119561 0.431537 -0.777460 0.438861 -0.062500 1 0 0 0 0 0 4 6055
-0.002437 0.000795 0.119550 0.504375 -1.027974 0.589557 -0.062500 1 0 0 0 0 0 4 7054
-0.002439 0.000804 0.119547 0.481344 -0.944191 0.515899 -0.062500 1 0 0 0 0 0 4 8056
-0.002441 0.000809 0.119545 0.463046 -0.881226 0.477752 -0.062500 1 0 0 0 0 0 4 9047
-0.002442 0.000811 0.119545 0.452928 -0.847559 0.463241 -0.062500 1 0 0 0 0 0 4 10055
-0.002442 0.000812 0.119545 0.447678 -0.830487 0.458105 -0.062500 1 0 0 0 0 0 4 11054
-0.002442 0.000813 0.119545 0.444995 -0.821902 0.456301 -0.062500 1 0 0 0 0 0 4 12043
-0.002442 0.000813 0.119545 0.443637 -0.817622 0.455679 -0.062500 1 0 0 0 0 0 4 13053
-0.002442 0.000813 0.119545 0.442957 -0.815474 0.455450 -0.062500 1 0 0 0 0 0 4 14054
-0.002442 0.000813 0.119545 0.442603 -0.814390 0.455385 -0.062500 1 0 0 0 0 0 4 15054
-0.002442 0.000813 0.119545 0.442439 -0.813861 0.455357 -0.062500 1 0 0 0 0 0 4 16043
-0.002442 0.000813 0.119545 0.442345 -0.813589 0.455356 -0.062500 1 0 0 0 0 0 4 17054
-0.002442 0.000813 0.119545 0.442301 -0.813448 0.455341 -0.062500 1 0 0 0 0 0 4 18056
-0.002442 0.000813 0.119545 0.442281 -0.813383 0.455345 -0.062500 1 0 0 0 0 0 4 19043
-0.002442 0.000813 0.119545 0.442273 -0.813357 0.455331 -0.062500 1 0 0 0 0 0 4 20053
-0.002442 0.000813 0.119545 0.442269 -0.813344 0.455342 -0.062500 1 0 0 0 0 0 4 21043
-0.002442 0.000813 0.119545 0.442261 -0.813321 0.455350 -0.062500 1 0 0 0 0 0 4 22055
-0.002442 0.000813 0.119545 0.442261 -0.813319 0.455351 -0.062500 1 0 0 0 0 0 4 23042
-0.002442 0.000813 0.119545 0.442265 -0.813330 0.455338 -0.062500 1 0 0 0 0 0 4 24056
-0.002442 0.000813 0.119545 0.442261 -0.813320 0.455350 -0.062500 1 0 0 0 0 0 4 25044
-0.002442 0.000813 0.119545 0.442249 -0.813316 0.455338 -0.062500 1 0 0 0 0 0 4 26057
-0.002442 0.000813 0.119545 0.442272 -0.813322 0.455344 -0.062500 1 0 0 0 0 0 4 27042
-0.002442 0.000813 0.119545 0.442259 -0.813308 0.455344 -0.062500 1 0 0 0 0 0 4 28053
-0.002442 0.000813 0.119545 0.442252 -0.813326 0.455344 -0.062500 1 0 0 0 0 0 4 29046
-0.002442 0.000813 0.119545 0.442272 -0.813323 0.455344 -0.062500 1 0 0 0 0 0 4 30072
-0.002442 0.000813 0.119545 0.442251 -0.813317 0.455337 -0.062500 1 0 0 0 0 0 4 31059
-0.002442 0.000813 0.119545 0.442260 -0.813319 0.455350 -0.062500 1 0 0 0 0 0 4 32052
-0.002442 0.000813 0.119545 0.442273 -0.813322 0.455345 -0.062500 1 0 0 0 0 0 4 33043
-0.002442 0.000813 0.119545 0.442251 -0.813316 0.455337 -0.062500 1 0 0 0 0 0 4 34061
-0.002442 0.000813 0.119545 0.442260 -0.813319 0.455350 -0.062500 1 0 0 0 0 0 4 35050
-0.002442 0.000813 0.119545 0.442265 -0.813331 0.455338 -0.062500 1 0 0 0 0 0 4 36059
-0.002442 0.000813 0.119545 0.442258 -0.813309 0.455343 -0.062500 1 0 0 0 0 0 4 37049
-0.002442 0.000813 0.119545 0.442261 -0.813318 0.455351 -0.062500 1 0 0 0 0 0 4 38072
-0.002442 0.000813 0.119545 0.442262 -0.813319 0.455331 -0.062500 1 0 0 0 0 0 4 39062
-0.002442 0.000813 0.119545 0.442261 -0.813319 0.455349 -0.062500 1 0 0 0 0 0 4 40061
-0.002447 0.000831 0.119534 0.515021 -1.063697 0.606158 -0.062500 1 0 0 0 0 0 4 41064
-0.002450 0.000840 0.119530 0.492021 -0.979986 0.532437 -0.062500 1 0 0 0 0 0 4 42058
-0.002452 0.000845 0.119529 0.473756 -0.917052 0.494256 -0.062500 1 0 0 0 0 0 4 43054
-0.002452 0.000847 0.119528 0.463646 -0.883400 0.479747 -0.062500 1 0 0 0 0 0 4 44055
-0.002453 0.000848 0.119528 0.458396 -0.866325 0.474596 -0.062500 1 0 0 0 0 0 4 45055
-0.002453 0.000849 0.119528 0.455697 -0.857759 0.472794 -0.062500 1 0 0 0 0 0 4 46055
-0.002453 0.000849 0.119528 0.454343 -0.853463 0.472170 -0.062500 1 0 0 0 0 0 4 47054
-0.002453 0.000849 0.119528 0.453651 -0.851310 0.471946 -0.062500 1 0 0 0 0 0 4 48055
-0.002453 0.000849 0.119528 0.453322 -0.850242 0.471875 -0.062500 1 0 0 0 0 0 4 49063
-0.002453 0.000849 0.119528 0.453147 -0.849701 0.471846 -0.062500 1 0 0 0 0 0 4 50059
-0.002453 0.000849 0.119528 0.453051 -0.849428 0.471845 -0.062500 1 0 0 0 0 0 4 51056
-0.002453 0.000849 0.119528 0.453010 -0.849298 0.471836 -0.062500 1 0 0 0 0 0 4 52058
-0.002453 0.000849 0.119528 0.452990 -0.849234 0.471841 -0.062500 1 0 0 0 0 0 4 53052
-0.002453 0.000849 0.119528 0.452979 -0.849196 0.471841 -0.062500 1 0 0 0 0 0 4 54055
-0.002453 0.000849 0.119528 0.452975 -0.849183 0.471834 -0.062500 1 0 0 0 0 0 4 55054
-0.002453 0.000849 0.119528 0.452975 -0.849183 0.471833 -0.062500 1 0 0 0 0 0 4 56054
-0.002453 0.000849 0.119528 0.452968 -0.849160 0.471839 -0.062500 1 0 0 0 0 0 4 57052
-0.002453 0.000849 0.119528 0.452974 -0.849181 0.471834 -0.062500 1 0 0 0 0 0 4 58110
-0.002453 0.000849 0.119528 0.452968 -0.849160 0.471839 -0.062500 1 0 0 0 0 0 4 59112
-0.002453 0.000849 0.119528 0.452959 -0.849167 0.471833 -0.062500 1 0 0 0 0 0 4 60111
-0.002453 0.000849 0.119528 0.452978 -0.849162 0.471833 -0.062500 1 0 0 0 0 0 4 61088
-0.002453 0.000849 0.119528 0.452972 -0.849170 0.471846 -0.062500 1 0 0 0 0 0 4 62123
-0.002453 0.000849 0.119528 0.452960 -0.849168 0.471834 -0.062500 1 0 0 0 0 0 4 63109
-0.002453 0.000849 0.119528 0.452978 -0.849162 0.471833 -0.062500 1 0 0 0 0 0 4 64086
-0.002453 0.000849 0.119528 0.452969 -0.849158 0.471839 -0.062500 1 0 0 0 0 0 4 65093
-0.002453 0.000849 0.119528 0.452959 -0.849166 0.471833 -0.062500 1 0 0 0 0 0 4 66307
-0.002453 0.000849 0.119528 0.452969 -0.849170 0.471846 -0.062500 1 0 0 0 0 0 4 67113
-0.002453 0.000849 0.119528 0.452971 -0.849171 0.471828 -0.062500 1 0 0 0 0 0 4 68108
-0.002458 0.000867 0.119517 0.525689 -1.099391 0.622776 -0.062500 1 0 0 0 0 0 4 69141
-0.002461 0.000876 0.119514 -0.003339 -0.161926 0.548989 -0.062500 0 0 0 0 0 0 4 77914
-0.002462 0.000880 0.119512 -0.022989 -0.094535 0.510779 -0.062500 0 0 0 0 0 0 4 79141
-0.002463 0.000883 0.119512 -0.033809 -0.058658 0.496266 -0.062500 0 0 0 0 0 0 4 80122
-0.002463 0.000884 0.119512 -0.039417 -0.040455 0.491101 -0.062500 0 0 0 0 0 0 4 82158
-0.002469 0.000902 0.119501 0.025209 -0.263555 0.640350 -0.062500 0 0 0 0 0 0 4 83118
-0.002471 0.000912 0.119497 -0.001892 -0.166448 0.565890 -0.062500 0 0 0 0 0 0 4 84128
-0.002497 0.000939 0.119495 0.290653 -0.387389 0.541672 -0.062500 0 0 0 0 0 0 4 85087
-0.002497 0.000966 0.119505 -0.010581 -0.412134 0.370978 -0.062500 0 0 0 0 0 0 4 86156
-0.002502 0.000997 0.119497 0.024909 -0.469526 0.586568 -0.062500 0 0 0 0 0 0 4 87095
-0.002510 0.001031 0.119484 0.063425 -0.503227 0.698644 -0.062500 0 0 0 0 0 0 4 88108
-0.002514 0.001048 0.119479 0.018147 -0.288904 0.599524 -0.062500 0 0 0 0 0 0 4 89092
-0.002521 0.001074 0.119467 0.054174 -0.387543 0.702896 -0.062500 0 0 0 0 0 0 4 90130
-0.002530 0.001105 0.119452 0.079678 -0.459167 0.762385 -0.062500 0 0 0 0 0 0 4 91092
-0.002535 0.001120 0.119446 0.026168 -0.265562 0.643459 -0.062500 0 0 0 0 0 0 4 92093
-0.002542 0.001146 0.119434 0.058784 -0.376920 0.740061 -0.062500 0 0 0 0 0 0 4 93106
-0.002551 0.001176 0.119418 0.081950 -0.453641 0.797226 -0.062500 0 0 0 0 0 0 4 94138
-0.002556 0.001192 0.119413 0.027779 -0.266661 0.677261 -0.062500 0 0 0 0 0 0 4 95107
-0.002564 0.001217 0.119400 0.059720 -0.379154 0.773733 -0.062500 0 0 0 0 0 0 4 96091
-0.002560 0.001262 0.119396 -0.082469 -0.634726 0.682122 -0.062500 0 0 0 0 0 0 4 97109
-0.002558 0.001284 0.119394 -0.071780 -0.372338 0.634843 -0.062500 0 0 0 0 0 0 4 98124
-0.002563 0.001313 0.119383 0.007993 -0.433138 0.769140 -0.062500 0 0 0 0 0 0 4 99093
-0.002565 0.001327 0.119379 -0.010427 -0.252273 0.688164 -0.062500 0 0 0 0 0 0 4 100107
-0.002558 0.001366 0.119377 -0.124487 -0.549601 0.651324 -0.062500 0 0 0 0 0 0 4 101110
-0.002560 0.001403 0.119366 -0.027285 -0.558354 0.786760 -0.062500 0 0 0 0 0 0 4 102125
-0.002561 0.001422 0.119362 -0.028975 -0.318554 0.705632 -0.062500 0 0 0 0 0 0 4 103109
-0.002586 0.001453 0.119359 0.276811 -0.463266 0.681245 -0.062500 0 0 0 0 0 0 4 104093
-0.002598 0.001469 0.119358 0.147591 -0.272573 0.657762 -0.062500 0 0 0 0 0 0 4 105109
-0.002610 0.001495 0.119347 0.120550 -0.378403 0.800988 -0.062500 0 0 0 0 0 0 4 106116
-0.002616 0.001507 0.119343 0.045777 -0.223364 0.722617 -0.062500 0 0 0 0 0 0 4 107042
-0.002611 0.001545 0.119341 -0.096989 -0.533393 0.687588 -0.062500 0 0 0 0 0 0 4 108051
-0.002609 0.001564 0.119341 -0.080994 -0.318093 0.670166 -0.062500 0 0 0 0 0 0 4 109041
-0.002608 0.001574 0.119340 -0.064377 -0.173371 0.663472 -0.062500 0 0 0 0 0 0 4 110053
-0.002612 0.001596 0.119329 0.011548 -0.327369 0.814403 -0.062500 0 0 0 0 0 0 4 111039
-0.002614 0.001607 0.119326 -0.009069 -0.197627 0.738579 -0.062500 0 0 0 0 0 0 4 112051
-0.002603 0.001627 0.119335 -0.191368 -0.290400 0.551523 -0.062500 0 0 0 0 0 0 4 113051
-0.002602 0.001654 0.119327 -0.069576 -0.402820 0.762640 -0.062500 0 0 0 0 0 0 4 114062
-0.002621 0.001673 0.119334 0.193929 -0.295881 0.583899 -0.062500 0 0 0 0 0 0 4 115052
-0.002635 0.001699 0.119325 0.164976 -0.395845 0.777571 -0.062500 0 0 0 0 0 0 4 116069
-0.002643 0.001713 0.119322 0.068354 -0.229128 0.726481 -0.062500 0 0 0 0 0 0 4 117049
-0.002639 0.001751 0.119321 -0.086580 -0.534355 0.702960 -0.062500 0 0 0 0 0 0 4 118062
-0.002637 0.001770 0.119320 -0.076543 -0.316887 0.688702 -0.062500 0 0 0 0 0 0 4 119050
-0.002636 0.001779 0.119320 -0.062846 -0.171109 0.683010 -0.062500 0 0 0 0 0 0 4 120060
-0.002628 0.001816 0.119320 -0.153785 -0.503068 0.687419 -0.062500 0 0 0 0 0 0 4 121048
-0.002624 0.001834 0.119320 -0.110431 -0.300975 0.683690 -0.062500 0 0 0 0 0 0 4 122075
-0.002641 0.001847 0.119329 0.166039 -0.222292 0.546115 -0.062500 0 0 0 0 0 0 4 123057
-0.002654 0.001872 0.119322 0.149180 -0.354553 0.765991 -0.062500 0 0 0 0 0 0 4 124046
-0.002648 0.001898 0.119329 -0.104392 -0.389058 0.577303 -0.062500 0 0 0 0 0 0 4 125057
-0.002650 0.001928 0.119321 -0.026937 -0.450606 0.777695 -0.062500 0 0 0 0 0 0 4 126043
-0.002651 0.001944 0.119318 -0.031536 -0.258671 0.729283 -0.062500 0 0 0 0 0 0 4 127107
-0.002652 0.001951 0.119317 -0.038951 -0.139968 0.700635 -0.062500 0 0 0 0 0 0 4 128053
-0.002645 0.001987 0.119316 -0.142272 -0.486566 0.696928 -0.062500 0 0 0 0 0 0 4 129050
-0.002641 0.002004 0.119316 -0.105106 -0.292043 0.689477 -0.062500 0 0 0 0 0 0 4 130059
-0.002663 0.002035 0.119314 0.234863 -0.446253 0.705463 -0.062500 0 0 0 0 0 0 4 131052
-0.002662 0.002065 0.119324 -0.040803 -0.439727 0.547998 -0.062500 0 0 0 0 0 0 4 132052
-0.002666 0.002097 0.119317 0.007061 -0.476470 0.769493 -0.062500 0 0 0 0 0 0 4 133050
-0.002668 0.002113 0.119314 -0.014448 -0.271591 0.728923 -0.062500 0 0 0 0 0 0 4 134053
-0.002662 0.002152 0.119313 -0.131455 -0.550872 0.711346 -0.062500 0 0 0 0 0 0 4 135051
-0.002658 0.002172 0.119312 -0.100536 -0.322594 0.697310 -0.062500 0 0 0 0 0 0 4 136058
-0.002657 0.002182 0.119312 -0.076340 -0.171407 0.691513 -0.062500 0 0 0 0 0 0 4 137056
-0.002648 0.002218 0.119311 -0.162565 -0.500257 0.698062 -0.062500 0 0 0 0 0 0 4 138058
-0.002663 0.002241 0.119321 0.129806 -0.356497 0.558018 -0.062500 0 0 0 0 0 0 4 139050
-0.002675 0.002270 0.119313 0.128469 -0.421621 0.777148 -0.062500 0 0 0 0 0 0 4 140054
-0.002682 0.002285 0.119310 0.049015 -0.241237 0.734446 -0.062500 0 0 0 0 0 0 4 141033
-0.002677 0.002323 0.119308 -0.098592 -0.537329 0.716915 -0.062500 0 0 0 0 0 0 4 142053
-0.002675 0.002343 0.119308 -0.086245 -0.311119 0.702101 -0.062500 0 0 0 0 0 0 4 143052
-0.002679 0.002370 0.119297 -0.003976 -0.391380 0.851737 -0.062500 0 0 0 0 0 0 4 144050
-0.002687 0.002402 0.119313 0.060431 -0.463271 0.492237 -0.062500 0 0 0 0 0 0 4 145051
-0.002691 0.002418 0.119318 0.010570 -0.259924 0.589604 -0.062500 0 0 0 0 0 0 4 146054
-0.002698 0.002443 0.119309 0.045135 -0.363289 0.801466 -0.062500 0 0 0 0 0 0 4 147033
-0.002689 0.002470 0.119316 -0.161521 -0.389282 0.600775 -0.062500 0 0 0 0 0 0 4 148051
-0.002690 0.002501 0.119308 -0.057648 -0.445596 0.796614 -0.062500 0 0 0 0 0 0 4 149051
-0.002677 0.002530 0.119315 -0.214753 -0.432234 0.599088 -0.062500 0 0 0 0 0 0 4 150052
-0.002676 0.002562 0.119306 -0.086564 -0.464106 0.796907 -0.062500 0 0 0 0 0 0 4 151050
-0.002675 0.002578 0.119303 -0.064470 -0.259845 0.745824 -0.062500 0 0 0 0 0 0 4 152055
-0.002686 0.002622 0.119311 0.088145 -0.602527 0.592146 -0.062500 0 0 0 0 0 0 4 153052
-0.002692 0.002644 0.119314 0.030432 -0.349478 0.641462 -0.062500 0 0 0 0 0 0 4 154053
-0.002700 0.002673 0.119304 0.055034 -0.408424 0.825341 -0.062500 0 0 0 0 0 0 4 155051
-0.002691 0.002701 0.119310 -0.157568 -0.411133 0.613752 -0.062500 0 0 0 0 0 0 4 156055
-0.002692 0.002732 0.119302 -0.056785 -0.454477 0.805831 -0.062500 0 0 0 0 0 0 4 157043
-0.002692 0.002748 0.119299 -0.049519 -0.255075 0.752199 -0.062500 0 0 0 0 0 0 4 158054
-0.002684 0.002788 0.119297 -0.153238 -0.533048 0.733296 -0.062500 0 0 0 0 0 0 4 159057
-0.002681 0.002807 0.119296 -0.114710 -0.306344 0.715843 -0.062500 0 0 0 0 0 0 4 160049
-0.002671 0.002848 0.119295 -0.186718 -0.563463 0.720705 -0.062500 0 0 0 0 0 0 4 161051
-0.002685 0.002874 0.119304 0.114703 -0.381606 0.577741 -0.062500 0 0 0 0 0 0 4 162052
-0.002697 0.002904 0.119296 0.117282 -0.424952 0.796913 -0.062500 0 0 0 0 0 0 4 163050
-0.002691 0.002933 0.119304 -0.125959 -0.416423 0.607692 -0.062500 0 0 0 0 0 0 4 164049
-0.002687 0.002947 0.119306 -0.108128 -0.226308 0.651064 -0.062500 0 0 0 0 0 0 4 165050
-0.002691 0.002972 0.119296 -0.018601 -0.339811 0.834559 -0.062500 0 0 0 0 0 0 4 166051
-0.002680 0.002998 0.119303 -0.198121 -0.368727 0.622944 -0.062500 0 0 0 0 0 0 4 167051
-0.002679 0.003028 0.119294 -0.079411 -0.426457 0.815188 -0.062500 0 0 0 0 0 0 4 168048
-0.002698 0.003048 0.119300 0.183579 -0.295303 0.626435 -0.062500 0 0 0 0 0 0 4 169041
-0.002700 0.003090 0.119301 -0.013658 -0.558765 0.674624 -0.062500 0 0 0 0 0 0 4 170052
-0.002700 0.003110 0.119302 -0.044102 -0.316781 0.690238 -0.062500 0 0 0 0 0 0 4 171039
-0.002706 0.003138 0.119291 0.013494 -0.384639 0.853513 -0.062500 0 0 0 0 0 0 4 172051
-0.002709 0.003152 0.119287 -0.014613 -0.212998 0.778019 -0.062500 0 0 0 0 0 0 4 173038
-0.002702 0.003190 0.119284 -0.135930 -0.512782 0.752591 -0.062500 0 0 0 0 0 0 4 174053
-0.002718 0.003214 0.119293 0.137328 -0.350769 0.596736 -0.062500 0 0 0 0 0 0 4 175040
-0.002731 0.003243 0.119285 0.126290 -0.404482 0.811861 -0.062500 0 0 0 0 0 0 4 176049
-0.002725 0.003272 0.119292 -0.123843 -0.402662 0.621141 -0.062500 0 0 0 0 0 0 4 177039
-0.002727 0.003303 0.119284 -0.043564 -0.440896 0.821840 -0.062500 0 0 0 0 0 0 4 178052
-0.002728 0.003319 0.119280 -0.046251 -0.240671 0.769748 -0.062500 0 0 0 0 0 0 4 179038
-0.002716 0.003341 0.119290 -0.219131 -0.299282 0.595570 -0.062500 0 0 0 0 0 0 4 180047
-0.002714 0.003369 0.119282 -0.092419 -0.386583 0.813013 -0.062500 0 0 0 0 0 0 4 181039
-0.002714 0.003384 0.119279 -0.070888 -0.213187 0.767647 -0.062500 0 0 0 0 0 0 4 182051
-0.002733 0.003395 0.119287 0.181762 -0.164488 0.605811 -0.062500 0 0 0 0 0 0 4 183037
-0.002734 0.003433 0.119289 -0.020082 -0.487643 0.675772 -0.062500 0 0 0 0 0 0 4 184047
-0.002735 0.003451 0.119290 -0.050216 -0.278660 0.698411 -0.062500 0 0 0 0 0 0 4 185050
-0.002740 0.003478 0.119279 0.007457 -0.362448 0.865154 -0.062500 0 0 0 0 0 0 4 186066
-0.002762 0.003496 0.119284 0.226594 -0.260383 0.656263 -0.062500 0 0 0 0 0 0 4 187048
-0.002760 0.003519 0.119297 -0.060673 -0.313499 0.538815 -0.062500 0 0 0 0 0 0 4 188039
-0.002764 0.003547 0.119289 -0.012952 -0.392690 0.787144 -0.062500 0 0 0 0 0 0 4 189059
-0.002766 0.003562 0.119287 -0.024999 -0.232943 0.753160 -0.062500 0 0 0 0 0 0 4 190064
-0.002754 0.003583 0.119296 -0.214099 -0.286567 0.585950 -0.062500 0 0 0 0 0 0 4 191048
-0.002753 0.003611 0.119288 -0.091663 -0.379036 0.806103 -0.062500 0 0 0 0 0 0 4 192057
-0.002753 0.003625 0.119285 -0.075286 -0.208153 0.761050 -0.062500 0 0 0 0 0 0 4 193048
-0.002753 0.003632 0.119284 -0.070396 -0.100647 0.733188 -0.062500 0 0 0 0 0 0 4 194060
-0.002764 0.003671 0.119292 0.077126 -0.511667 0.605337 -0.062500 0 0 0 0 0 0 4 195055
-0.002769 0.003691 0.119295 0.026820 -0.312268 0.658782 -0.062500 0 0 0 0 0 0 4 196057
-0.002772 0.003701 0.119296 -0.015132 -0.162489 0.686950 -0.062500 0 0 0 0 0 0 4 197036
-0.002779 0.003723 0.119285 0.028347 -0.308289 0.857610 -0.062500 0 0 0 0 0 0 4 198059
-0.002788 0.003753 0.119301 0.073290 -0.423625 0.507040 -0.062500 0 0 0 0 0 0 4 199056
-0.002798 0.003785 0.119295 0.079069 -0.462488 0.763048 -0.062500 0 0 0 0 0 0 4 200058
-0.002803 0.003801 0.119293 0.018123 -0.259337 0.739927 -0.062500 0 0 0 0 0 0 4 201052
-0.002805 0.003809 0.119292 -0.019289 -0.134907 0.720587 -0.062500 0 0 0 0 0 0 4 202050
-0.002806 0.003813 0.119292 -0.038892 -0.070151 0.712722 -0.062500 0 0 0 0 0 0 4 203047
-0.002799 0.003846 0.119290 -0.152111 -0.448546 0.727443 -0.062500 0 0 0 0 0 0 4 204032
-0.002795 0.003863 0.119290 -0.116405 -0.269762 0.718000 -0.062500 0 0 0 0 0 0 4 205049
-0.002813 0.003876 0.119299 0.157776 -0.204540 0.579964 -0.062500 0 0 0 0 0 0 4 206051
-0.002826 0.003899 0.119291 0.137086 -0.335780 0.803706 -0.062500 0 0 0 0 0 0 4 207047
-0.002820 0.003925 0.119298 -0.118575 -0.379181 0.615884 -0.062500 0 0 0 0 0 0 4 208041
-0.002817 0.003938 0.119301 -0.106469 -0.213562 0.657505 -0.062500 0 0 0 0 0 0 4 209056
-0.002821 0.003962 0.119290 -0.020428 -0.336767 0.843250 -0.062500 0 0 0 0 0 0 4 210151
-0.002823 0.003974 0.119287 -0.032677 -0.197439 0.774607 -0.062500 0 0 0 0 0 0 4 211117
-0.002842 0.003985 0.119295 0.202036 -0.167421 0.604381 -0.062500 0 0 0 0 0 0 4 212090
-0.002852 0.003990 0.119298 0.094318 -0.093212 0.655124 -0.062500 0 0 0 0 0 0 4 213106
-0.002862 0.004010 0.119287 0.083909 -0.274935 0.844557 -0.062500 0 0 0 0 0 0 4 214108
-0.002855 0.004034 0.119294 -0.146969 -0.348850 0.634716 -0.062500 0 0 0 0 0 0 4 215109
-0.002851 0.004046 0.119296 -0.121810 -0.203612 0.667471 -0.062500 0 0 0 0 0 0 4 216082
-0.002854 0.004069 0.119285 -0.028688 -0.334105 0.850399 -0.062500 0 0 0 0 0 0 4 217082
-0.002855 0.004080 0.119282 -0.037311 -0.198694 0.780469 -0.062500 0 0 0 0 0 0 4 218140
-0.002862 0.004105 0.119300 0.032391 -0.353311 0.467843 -0.062500 0 0 0 0 0 0 4 219118
-0.002866 0.004117 0.119306 -0.009318 -0.205049 0.587718 -0.062500 0 0 0 0 0 0 4 220081
-0.002872 0.004140 0.119297 0.029116 -0.334031 0.813408 -0.062500 0 0 0 0 0 0 4 221083
-0.002876 0.004152 0.119294 -0.008463 -0.198351 0.759413 -0.062500 0 0 0 0 0 0 4 222109
-0.002877 0.004158 0.119293 -0.033841 -0.109375 0.727360 -0.062500 0 0 0 0 0 0 4 223084
-0.002883 0.004178 0.119281 0.017535 -0.285671 0.876259 -0.062500 0 0 0 0 0 0 4 224081
-0.002905 0.004193 0.119286 0.233870 -0.235772 0.660431 -0.062500 0 0 0 0 0 0 4 225089
-0.002916 0.004200 0.119288 0.110855 -0.132583 0.682811 -0.062500 0 0 0 0 0 0 4 226114
-0.002927 0.004221 0.119277 0.091705 -0.297022 0.861794 -0.062500 0 0 0 0 0 0 4 227108
-0.002919 0.004246 0.119283 -0.143563 -0.362865 0.648060 -0.062500 0 0 0 0 0 0 4 228083
-0.002916 0.004258 0.119286 -0.117335 -0.218997 0.679038 -0.062500 0 0 0 0 0 0 4 229118
-0.002914 0.004264 0.119286 -0.090493 -0.123622 0.700270 -0.062500 0 0 0 0 0 0 4 230110
-0.002918 0.004284 0.119275 -0.010407 -0.297423 0.870396 -0.062500 0 0 0 0 0 0 4 231115
-0.002920 0.004295 0.119271 -0.026768 -0.185823 0.794525 -0.062500 0 0 0 0 0 0 4 232110
-0.002940 0.004305 0.119279 0.206039 -0.169980 0.622253 -0.062500 0 0 0 0 0 0 4 233119
-0.002937 0.004323 0.119292 -0.070077 -0.285333 0.529943 -0.062500 0 0 0 0 0 0 4 234103
-0.002941 0.004350 0.119285 -0.016323 -0.394333 0.789145 -0.062500 0 0 0 0 0 0 4 235102
-0.002942 0.004363 0.119283 -0.031989 -0.235051 0.756928 -0.062500 0 0 0 0 0 0 4 236085
-0.002943 0.004370 0.119282 -0.044797 -0.133160 0.733424 -0.062500 0 0 0 0 0 0 4 237081
-0.002949 0.004390 0.119270 0.012914 -0.302375 0.886067 -0.062500 0 0 0 0 0 0 4 238125
-0.002952 0.004401 0.119266 -0.014947 -0.188494 0.803630 -0.062500 0 0 0 0 0 0 4 239106
-0.002953 0.004406 0.119264 -0.035776 -0.110169 0.761379 -0.062500 0 0 0 0 0 0 4 240105
-0.002973 0.004413 0.119273 0.200589 -0.129640 0.613170 -0.062500 0 0 0 0 0 0 4 241134
-0.002988 0.004434 0.119265 0.170826 -0.308329 0.834216 -0.062500 0 0 0 0 0 0 4 242109
-0.002995 0.004444 0.119262 0.071836 -0.193167 0.786563 -0.062500 0 0 0 0 0 0 4 243109
-0.002999 0.004450 0.119261 0.013651 -0.114218 0.757492 -0.062500 0 0 0 0 0 0 4 244105
-0.002988 0.004467 0.119270 -0.183609 -0.255270 0.604603 -0.062500 0 0 0 0 0 0 4 245090
-0.002982 0.004475 0.119274 -0.130046 -0.163551 0.669650 -0.062500 0 0 0 0 0 0 4 246107
-0.002980 0.004479 0.119275 -0.089257 -0.099803 0.704031 -0.062500 0 0 0 0 0 0 4 247088
-0.002983 0.004498 0.119264 -0.002171 -0.289214 0.879560 -0.062500 0 0 0 0 0 0 4 248131
-0.002985 0.004508 0.119260 -0.014718 -0.186199 0.805028 -0.062500 0 0 0 0 0 0 4 249089
-0.002986 0.004513 0.119259 -0.027774 -0.113449 0.765535 -0.062500 0 0 0 0 0 0 4 250107
-0.003006 0.004520 0.119268 0.212624 -0.135814 0.618492 -0.062500 0 0 0 0 0 0 4 251089
-0.003015 0.004523 0.119271 0.107886 -0.089317 0.677547 -0.062500 0 0 0 0 0 0 4 252089
-0.003025 0.004542 0.119260 0.098618 -0.283769 0.871612 -0.062500 0 0 0 0 0 0 4 253109
-0.003017 0.004566 0.119267 -0.131236 -0.366507 0.663053 -0.062500 0 0 0 0 0 0 4 254126
-0.003013 0.004577 0.119269 -0.104432 -0.219753 0.695206 -0.062500 0 0 0 0 0 0 4 255130
-0.003011 0.004583 0.119270 -0.076137 -0.128421 0.716791 -0.062500 0 0 0 0 0 0 4 256090
-0.003015 0.004603 0.119258 0.004387 -0.303377 0.888048 -0.062500 0 0 0 0 0 0 4 257104
-0.003017 0.004613 0.119254 -0.011408 -0.193357 0.811771 -0.062500 0 0 0 0 0 0 4 258119
-0.003038 0.004623 0.119262 0.222035 -0.178540 0.639888 -0.062500 0 0 0 0 0 0 4 259106
-0.003048 0.004628 0.119265 0.112858 -0.111103 0.688893 -0.062500 0 0 0 0 0 0 4 260088
-0.003057 0.004647 0.119254 0.101078 -0.294473 0.879654 -0.062500 0 0 0 0 0 0 4 261105
-0.003063 0.004657 0.119251 0.037065 -0.188746 0.811018 -0.062500 0 0 0 0 0 0 4 262121
-0.003065 0.004662 0.119249 -0.001881 -0.114694 0.773592 -0.062500 0 0 0 0 0 0 4 263047
-0.003067 0.004665 0.119249 -0.022426 -0.075030 0.759211 -0.062500 0 0 0 0 0 0 4 264035
-0.003067 0.004666 0.119249 -0.032962 -0.054761 0.754073 -0.062500 0 0 0 0 0 0 4 265046
-0.003060 0.004698 0.119247 -0.137547 -0.452231 0.774181 -0.062500 0 0 0 0 0 0 4 266063
-0.003056 0.004714 0.119247 -0.098990 -0.285336 0.763002 -0.062500 0 0 0 0 0 0 4 267047
-0.003073 0.004727 0.119256 0.177640 -0.226821 0.625699 -0.062500 0 0 0 0 0 0 4 268036
-0.003082 0.004733 0.119259 0.091869 -0.136353 0.687667 -0.062500 0 0 0 0 0 0 4 269042
-0.003086 0.004736 0.119260 0.027537 -0.086294 0.720157 -0.062500 0 0 0 0 0 0 4 270048
-0.003093 0.004754 0.119249 0.058036 -0.282908 0.895762 -0.062500 0 0 0 0 0 0 4 271035
-0.003097 0.004764 0.119245 0.017127 -0.184417 0.820613 -0.062500 0 0 0 0 0 0 4 272046
-0.003098 0.004769 0.119244 -0.010157 -0.113899 0.780802 -0.062500 0 0 0 0 0 0 4 273061
-0.003099 0.004771 0.119243 -0.024900 -0.075957 0.765578 -0.062500 0 0 0 0 0 0 4 274072
-0.003100 0.004772 0.119243 -0.032536 -0.056523 0.760137 -0.062500 0 0 0 0 0 0 4 275045
-0.003119 0.004778 0.119252 0.211941 -0.108311 0.626947 -0.062500 0 0 0 0 0 0 4 276047
-0.003134 0.004797 0.119244 0.173509 -0.298142 0.853749 -0.062500 0 0 0 0 0 0 4 277044
-0.003141 0.004807 0.119241 0.076730 -0.191845 0.807131 -0.062500 0 0 0 0 0 0 4 278056
-0.003145 0.004812 0.119240 0.019676 -0.117378 0.778303 -0.062500 0 0 0 0 0 0 4 279041
-0.003147 0.004815 0.119239 -0.010045 -0.077608 0.766999 -0.062500 0 0 0 0 0 0 4 280052
-0.003148 0.004816 0.119239 -0.025128 -0.057307 0.762950 -0.062500 0 0 0 0 0 0 4 281041
-0.003148 0.004817 0.119239 -0.032744 -0.047066 0.761510 -0.062500 0 0 0 0 0 0 4 282054
-0.003135 0.004831 0.119249 -0.203620 -0.225389 0.620126 -0.062500 0 0 0 0 0 0 4 283062
-0.003134 0.004855 0.119241 -0.076106 -0.368561 0.852256 -0.062500 0 0 0 0 0 0 4 284099
-0.003133 0.004867 0.119238 -0.052291 -0.228201 0.808183 -0.062500 0 0 0 0 0 0 4 285049
-0.003152 0.004878 0.119247 0.203218 -0.197368 0.649204 -0.062500 0 0 0 0 0 0 4 286053
-0.003161 0.004883 0.119250 0.104994 -0.121658 0.702229 -0.062500 0 0 0 0 0 0 4 287048
-0.003166 0.004886 0.119251 0.034172 -0.079001 0.731475 -0.062500 0 0 0 0 0 0 4 288046
-0.003168 0.004887 0.119251 -0.003105 -0.057629 0.742719 -0.062500 0 0 0 0 0 0 4 289046
-0.003170 0.004888 0.119251 -0.021815 -0.047075 0.746731 -0.062500 0 0 0 0 0 0 4 290102
-0.003189 0.004893 0.119260 0.217483 -0.103608 0.617200 -0.062500 0 0 0 0 0 0 4 291104
-0.003199 0.004895 0.119264 0.120853 -0.071208 0.681609 -0.062500 0 0 0 0 0 0 4 292136
-0.003209 0.004913 0.119253 0.110772 -0.273344 0.878708 -0.062500 0 0 0 0 0 0 4 293117
-0.003214 0.004923 0.119249 0.048099 -0.178000 0.811570 -0.062500 0 0 0 0 0 0 4 294125
-0.003216 0.004927 0.119248 0.009827 -0.109147 0.774596 -0.062500 0 0 0 0 0 0 4 295116
-0.003218 0.004930 0.119248 -0.010411 -0.072067 0.760343 -0.062500 0 0 0 0 0 0 4 296089
-0.003218 0.004931 0.119248 -0.020781 -0.053077 0.755260 -0.062500 0 0 0 0 0 0 4 297085
-0.003238 0.004936 0.119257 0.222697 -0.105226 0.622744 -0.062500 0 0 0 0 0 0 4 298121
-0.003247 0.004939 0.119260 0.118965 -0.073537 0.685924 -0.062500 0 0 0 0 0 0 4 299104
-0.003252 0.004940 0.119261 0.045569 -0.053302 0.718801 -0.062500 0 0 0 0 0 0 4 300078
-0.003259 0.004958 0.119250 0.071238 -0.264311 0.895277 -0.062500 0 0 0 0 0 0 4 301079
-0.003263 0.004967 0.119246 0.028310 -0.173659 0.819836 -0.062500 0 0 0 0 0 0 4 302117
-0.003252 0.004985 0.119255 -0.167028 -0.290690 0.639124 -0.062500 0 0 0 0 0 0 4 303105
-0.003247 0.004995 0.119258 -0.117327 -0.178938 0.692512 -0.062500 0 0 0 0 0 0 4 304114
-0.003244 0.004999 0.119259 -0.076698 -0.107316 0.722687 -0.062500 0 0 0 0 0 0 4 305080
-0.003262 0.005006 0.119268 0.194400 -0.132216 0.603776 -0.062500 0 0 0 0 0 0 4 306099
-0.003270 0.005009 0.119272 0.104702 -0.086902 0.671646 -0.062500 0 0 0 0 0 0 4 307106
-0.003280 0.005028 0.119261 0.102511 -0.280836 0.870329 -0.062500 0 0 0 0 0 0 4 308078
-0.003284 0.005037 0.119258 0.043987 -0.181751 0.803457 -0.062500 0 0 0 0 0 0 4 309088
-0.003287 0.005042 0.119256 0.007786 -0.111044 0.766526 -0.062500 0 0 0 0 0 0 4 310105
-0.003288 0.005045 0.119256 -0.011420 -0.073024 0.752294 -0.062500 0 0 0 0 0 0 4 311077
-0.003308 0.005051 0.119265 0.227693 -0.115430 0.616826 -0.062500 0 0 0 0 0 0 4 312079
-0.003318 0.005054 0.119268 0.121493 -0.078641 0.678648 -0.062500 0 0 0 0 0 0 4 313112
-0.003322 0.005055 0.119269 0.046827 -0.055855 0.711041 -0.062500 0 0 0 0 0 0 4 314108
-0.003325 0.005056 0.119270 0.007696 -0.044501 0.723396 -0.062500 0 0 0 0 0 0 4 315112
-0.003331 0.005073 0.119258 0.052113 -0.259767 0.892127 -0.062500 0 0 0 0 0 0 4 316109
-0.003334 0.005082 0.119254 0.018819 -0.171501 0.813615 -0.062500 0 0 0 0 0 0 4 317108
-0.003336 0.005086 0.119253 -0.004707 -0.106050 0.772516 -0.062500 0 0 0 0 0 0 4 318103
-0.003356 0.005093 0.119261 0.231470 -0.132487 0.626654 -0.062500 0 0 0 0 0 0 4 319102
-0.003353 0.005111 0.119274 -0.042090 -0.270149 0.543941 -0.062500 0 0 0 0 0 0 4 320115
-0.003351 0.005119 0.119279 -0.052755 -0.167197 0.643498 -0.062500 0 0 0 0 0 0 4 321080
-0.003350 0.005123 0.119281 -0.043847 -0.100502 0.690969 -0.062500 0 0 0 0 0 0 4 322118
-0.003350 0.005125 0.119281 -0.037426 -0.066341 0.708790 -0.062500 0 0 0 0 0 0 4 323104
-0.003355 0.005143 0.119270 0.030140 -0.270001 0.879672 -0.062500 0 0 0 0 0 0 4 324079
-0.003376 0.005157 0.119275 0.257790 -0.238129 0.671700 -0.062500 0 0 0 0 0 0 4 325090
-0.003387 0.005164 0.119277 0.138777 -0.142897 0.694227 -0.062500 0 0 0 0 0 0 4 326117
-0.003392 0.005168 0.119277 0.056588 -0.088153 0.711516 -0.062500 0 0 0 0 0 0 4 327106
-0.003395 0.005169 0.119278 0.013437 -0.060381 0.718457 -0.062500 0 0 0 0 0 0 4 328109
-0.003396 0.005170 0.119278 -0.008279 -0.046533 0.720968 -0.062500 0 0 0 0 0 0 4 329103
-0.003397 0.005171 0.119278 -0.019120 -0.039655 0.721850 -0.062500 0 0 0 0 0 0 4 330122
-0.003417 0.005176 0.119287 0.224705 -0.092069 0.592301 -0.062500 0 0 0 0 0 0 4 331103
-0.003431 0.005195 0.119278 0.184483 -0.283800 0.820501 -0.062500 0 0 0 0 0 0 4 332087
-0.003438 0.005205 0.119275 0.087486 -0.179688 0.773193 -0.062500 0 0 0 0 0 0 4 333103
-0.003442 0.005210 0.119274 0.030291 -0.106334 0.743991 -0.062500 0 0 0 0 0 0 4 334118
-0.003444 0.005212 0.119274 0.000477 -0.067063 0.732522 -0.062500 0 0 0 0 0 0 4 335121
-0.003445 0.005213 0.119274 -0.014682 -0.047019 0.728402 -0.062500 0 0 0 0 0 0 4 336103
-0.003445 0.005214 0.119274 -0.022336 -0.036885 0.726946 -0.062500 0 0 0 0 0 0 4 337107
-0.003465 0.005219 0.119283 0.223308 -0.093829 0.596797 -0.062500 0 0 0 0 0 0 4 338104
-0.003479 0.005238 0.119275 0.183699 -0.284545 0.824754 -0.062500 0 0 0 0 0 0 4 339086
-0.003487 0.005248 0.119272 0.087111 -0.180058 0.777236 -0.062500 0 0 0 0 0 0 4 340081
-0.003491 0.005253 0.119271 0.030114 -0.106531 0.747929 -0.062500 0 0 0 0 0 0 4 341088
-0.003492 0.005256 0.119270 0.000390 -0.067171 0.736428 -0.062500 0 0 0 0 0 0 4 342106
-0.003493 0.005257 0.119270 -0.014723 -0.047071 0.732294 -0.062500 0 0 0 0 0 0 4 343085
-0.003513 0.005262 0.119279 0.227269 -0.098999 0.601402 -0.062500 0 0 0 0 0 0 4 344102
-0.003523 0.005265 0.119282 0.121882 -0.066815 0.664009 -0.062500 0 0 0 0 0 0 4 345083
-0.003532 0.005283 0.119272 0.111331 -0.266529 0.861693 -0.062500 0 0 0 0 0 0 4 346102
-0.003537 0.005292 0.119268 0.049201 -0.171133 0.793747 -0.062500 0 0 0 0 0 0 4 347034
-0.003540 0.005297 0.119267 0.011138 -0.102268 0.756348 -0.062500 0 0 0 0 0 0 4 348043
-0.003528 0.005314 0.119276 -0.175947 -0.249070 0.601455 -0.062500 0 0 0 0 0 0 4 349032
-0.003523 0.005322 0.119280 -0.123352 -0.150252 0.664767 -0.062500 0 0 0 0 0 0 4 350054
-0.003539 0.005330 0.119290 0.169626 -0.149522 0.569274 -0.062500 0 0 0 0 0 0 4 351032
-0.003547 0.005335 0.119294 0.091647 -0.089941 0.645218 -0.062500 0 0 0 0 0 0 4 352034
-0.003551 0.005337 0.119295 0.031479 -0.055911 0.682582 -0.062500 0 0 0 0 0 0 4 353043
-0.003553 0.005338 0.119295 -0.000291 -0.039057 0.696676 -0.062500 0 0 0 0 0 0 4 354062
-0.003558 0.005355 0.119284 0.047437 -0.250842 0.867026 -0.062500 0 0 0 0 0 0 4 355044
-0.003562 0.005364 0.119280 0.016346 -0.161704 0.788307 -0.062500 0 0 0 0 0 0 4 356032
-0.003582 0.005373 0.119287 0.243708 -0.157965 0.617932 -0.062500 0 0 0 0 0 0 4 357044
-0.003593 0.005378 0.119290 0.129599 -0.095075 0.665087 -0.062500 0 0 0 0 0 0 4 358070
-0.003598 0.005380 0.119291 0.050716 -0.058788 0.692147 -0.062500 0 0 0 0 0 0 4 359042
-0.003600 0.005381 0.119291 0.009408 -0.040588 0.702623 -0.062500 0 0 0 0 0 0 4 360046
-0.003602 0.005382 0.119292 -0.011299 -0.031655 0.706369 -0.062500 0 0 0 0 0 0 4 361053
-0.003602 0.005382 0.119292 -0.021632 -0.027253 0.707694 -0.062500 0 0 0 0 0 0 4 362050
-0.003607 0.005399 0.119280 0.036764 -0.244924 0.873642 -0.062500 0 0 0 0 0 0 4 363050
-0.003629 0.005412 0.119285 0.259946 -0.216328 0.664348 -0.062500 0 0 0 0 0 0 4 364053
-0.003640 0.005419 0.119287 0.138389 -0.124726 0.685317 -0.062500 0 0 0 0 0 0 4 365040
-0.003646 0.005422 0.119287 0.054844 -0.071784 0.701959 -0.062500 0 0 0 0 0 0 4 366055
-0.003649 0.005424 0.119287 0.011017 -0.044885 0.708684 -0.062500 0 0 0 0 0 0 4 367052
-0.003650 0.005425 0.119288 -0.011017 -0.031496 0.711115 -0.062500 0 0 0 0 0 0 4 368051
-0.003651 0.005425 0.119288 -0.022022 -0.024843 0.711969 -0.062500 0 0 0 0 0 0 4 369051
-0.003675 0.005447 0.119285 0.286036 -0.303497 0.749206 -0.062500 0 0 0 0 0 0 4 370059
-0.003687 0.005458 0.119284 0.158419 -0.189685 0.731466 -0.062500 0 0 0 0 0 0 4 371044
-0.003693 0.005464 0.119284 0.066083 -0.107058 0.722111 -0.062500 0 0 0 0 0 0 4 372046
-0.003696 0.005466 0.119284 0.016949 -0.063047 0.718507 -0.062500 0 0 0 0 0 0 4 373042
-0.003698 0.005468 0.119284 -0.007957 -0.040710 0.717204 -0.062500 0 0 0 0 0 0 4 374127
-0.003699 0.005469 0.119284 -0.020464 -0.029497 0.716755 -0.062500 0 0 0 0 0 0 4 375102
-0.003699 0.005469 0.119283 -0.026729 -0.023867 0.716585 -0.062500 0 0 0 0 0 0 4 376104
-0.003723 0.005491 0.119281 0.283744 -0.302921 0.753841 -0.062500 0 0 0 0 0 0 4 377130
-0.003736 0.005502 0.119280 0.157281 -0.189406 0.735798 -0.062500 0 0 0 0 0 0 4 378110
-0.003742 0.005507 0.119280 0.065536 -0.106923 0.726299 -0.062500 0 0 0 0 0 0 4 379086
-0.003745 0.005510 0.119279 0.016680 -0.062978 0.722651 -0.062500 0 0 0 0 0 0 4 380111
-0.003746 0.005511 0.119279 -0.008099 -0.040677 0.721329 -0.062500 0 0 0 0 0 0 4 381110
-0.003734 0.005526 0.119289 -0.187289 -0.213607 0.580491 -0.062500 0 0 0 0 0 0 4 382106
-0.003747 0.005538 0.119302 0.118659 -0.190016 0.520403 -0.062500 0 0 0 0 0 0 4 383079
-0.003754 0.005544 0.119306 0.062069 -0.106657 0.618417 -0.062500 0 0 0 0 0 0 4 384079
-0.003762 0.005564 0.119296 0.077590 -0.279126 0.830521 -0.062500 0 0 0 0 0 0 4 385076
-0.003766 0.005574 0.119293 0.029408 -0.171089 0.766989 -0.062500 0 0 0 0 0 0 4 386113
-0.003768 0.005579 0.119291 -0.001631 -0.095953 0.731030 -0.062500 0 0 0 0 0 0 4 387086
-0.003788 0.005586 0.119300 0.232152 -0.118071 0.588946 -0.062500 0 0 0 0 0 0 4 388106
-0.003798 0.005590 0.119303 0.121530 -0.070148 0.646381 -0.062500 0 0 0 0 0 0 4 389104
-0.003803 0.005591 0.119304 0.044587 -0.041746 0.677076 -0.062500 0 0 0 0 0 0 4 390114
-0.003806 0.005592 0.119304 0.004341 -0.027616 0.688858 -0.062500 0 0 0 0 0 0 4 391076
-0.003807 0.005593 0.119305 -0.015822 -0.020738 0.693049 -0.062500 0 0 0 0 0 0 4 392076
-0.003808 0.005593 0.119305 -0.025860 -0.017373 0.694531 -0.062500 0 0 0 0 0 0 4 393079
-0.003827 0.005598 0.119314 0.219746 -0.078122 0.567068 -0.062500 0 0 0 0 0 0 4 394116
-0.003837 0.005600 0.119317 0.112866 -0.044567 0.629597 -0.062500 0 0 0 0 0 0 4 395102
-0.003842 0.005601 0.119318 0.039031 -0.026175 0.662081 -0.062500 0 0 0 0 0 0 4 396077
-0.003849 0.005618 0.119307 0.063531 -0.236347 0.840755 -0.062500 0 0 0 0 0 0 4 397076
-0.003853 0.005627 0.119303 0.021359 -0.147337 0.764301 -0.062500 0 0 0 0 0 0 4 398128
-0.003874 0.005637 0.119310 0.244014 -0.143948 0.595912 -0.062500 0 0 0 0 0 0 4 399104
-0.003884 0.005641 0.119313 0.126624 -0.080903 0.642612 -0.062500 0 0 0 0 0 0 4 400110
-0.003890 0.005643 0.119314 0.046046 -0.044540 0.669410 -0.062500 0 0 0 0 0 0 4 401108
-0.003892 0.005644 0.119314 0.003941 -0.026354 0.679791 -0.062500 0 0 0 0 0 0 4 402100
-0.003894 0.005645 0.119314 -0.017180 -0.017404 0.683513 -0.062500 0 0 0 0 0 0 4 403112
-0.003894 0.005645 0.119314 -0.027693 -0.012994 0.684830 -0.062500 0 0 0 0 0 0 4 404077
-0.003895 0.005645 0.119314 -0.032935 -0.010811 0.685291 -0.062500 0 0 0 0 0 0 4 405077
-0.003914 0.005650 0.119324 0.215303 -0.072204 0.557824 -0.062500 0 0 0 0 0 0 4 406131
-0.003924 0.005653 0.119327 0.111791 -0.044307 0.620035 -0.062500 0 0 0 0 0 0 4 407103
-0.003933 0.005670 0.119316 0.101515 -0.245169 0.818884 -0.062500 0 0 0 0 0 0 4 408101
-0.003938 0.005680 0.119312 0.040403 -0.151554 0.750264 -0.062500 0 0 0 0 0 0 4 409102
-0.003941 0.005684 0.119311 0.002795 -0.083555 0.712481 -0.062500 0 0 0 0 0 0 4 410110
-0.003942 0.005687 0.119310 -0.017233 -0.046798 0.697884 -0.062500 0 0 0 0 0 0 4 411077
-0.003962 0.005693 0.119319 0.223427 -0.090418 0.565232 -0.062500 0 0 0 0 0 0 4 412105
-0.003972 0.005695 0.119322 0.115904 -0.053478 0.625449 -0.062500 0 0 0 0 0 0 4 413123
-0.003977 0.005697 0.119324 0.040539 -0.030651 0.657079 -0.062500 0 0 0 0 0 0 4 414123
-0.003979 0.005697 0.119324 0.001132 -0.019333 0.669173 -0.062500 0 0 0 0 0 0 4 415100
-0.003980 0.005698 0.119324 -0.018601 -0.013870 0.673502 -0.062500 0 0 0 0 0 0 4 416085
-0.003981 0.005698 0.119324 -0.028417 -0.011227 0.675021 -0.062500 0 0 0 0 0 0 4 417101
-0.003981 0.005698 0.119324 -0.033286 -0.009937 0.675563 -0.062500 0 0 0 0 0 0 4 418119
-0.004001 0.005703 0.119333 0.215374 -0.071816 0.548482 -0.062500 0 0 0 0 0 0 4 419034
-0.004010 0.005705 0.119336 0.111818 -0.044115 0.610515 -0.062500 0 0 0 0 0 0 4 420044
-0.004015 0.005706 0.119338 0.038482 -0.025936 0.642774 -0.062500 0 0 0 0 0 0 4 421031
-0.004017 0.005707 0.119338 0.000096 -0.016989 0.655091 -0.062500 0 0 0 0 0 0 4 422051
-0.004018 0.005707 0.119338 -0.019114 -0.012695 0.659496 -0.062500 0 0 0 0 0 0 4 423031
-0.004019 0.005707 0.119338 -0.028664 -0.010626 0.661051 -0.062500 0 0 0 0 0 0 4 424041
-0.004039 0.005712 0.119347 0.217793 -0.072169 0.534474 -0.062500 0 0 0 0 0 0 4 425030
-0.004048 0.005714 0.119350 0.110529 -0.039690 0.596556 -0.062500 0 0 0 0 0 0 4 426051
-0.004053 0.005715 0.119351 0.036587 -0.021435 0.628822 -0.062500 0 0 0 0 0 0 4 427030
-0.004055 0.005716 0.119352 -0.002114 -0.012423 0.641145 -0.062500 0 0 0 0 0 0 4 428041
-0.004061 0.005733 0.119340 0.041381 -0.227074 0.812323 -0.062500 0 0 0 0 0 0 4 429029
-0.004065 0.005742 0.119336 0.009191 -0.140513 0.732793 -0.062500 0 0 0 0 0 0 4 430063
-0.004066 0.005746 0.119335 -0.017507 -0.065986 0.691055 -0.062500 0 0 0 0 0 0 4 431031
-0.004087 0.005753 0.119343 0.220984 -0.093398 0.548159 -0.062500 0 0 0 0 0 0 4 432040
-0.004097 0.005756 0.119346 0.111746 -0.047874 0.604226 -0.062500 0 0 0 0 0 0 4 433030
-0.004101 0.005758 0.119347 0.035456 -0.020656 0.634363 -0.062500 0 0 0 0 0 0 4 434052
-0.004104 0.005759 0.119347 -0.004441 -0.007118 0.645944 -0.062500 0 0 0 0 0 0 4 435033
-0.004105 0.005759 0.119348 -0.024397 -0.000530 0.650089 -0.062500 0 0 0 0 0 0 4 436056
-0.004106 0.005759 0.119348 -0.034342 0.002686 0.651537 -0.062500 0 0 0 0 0 0 4 437039
-0.004106 0.005760 0.119348 -0.039287 0.004257 0.652058 -0.062500 0 0 0 0 0 0 4 438054
-0.004106 0.005760 0.119348 -0.041762 0.005031 0.652223 -0.062500 0 0 0 0 0 0 4 439039
-0.004106 0.005760 0.119348 -0.042981 0.005407 0.652293 -0.062500 0 0 0 0 0 0 4 440042
-0.004126 0.005764 0.119357 0.207884 -0.056982 0.525568 -0.062500 0 0 0 0 0 0 4 441046
-0.004135 0.005767 0.119360 0.105030 -0.029455 0.587263 -0.062500 0 0 0 0 0 0 4 442064
-0.004140 0.005768 0.119361 0.032037 -0.011377 0.619386 -0.062500 0 0 0 0 0 0 4 443051
-0.004142 0.005768 0.119361 -0.006165 -0.002453 0.631658 -0.062500 0 0 0 0 0 0 4 444043
-0.004143 0.005768 0.119362 -0.025286 0.001803 0.636046 -0.062500 0 0 0 0 0 0 4 445045
-0.004144 0.005769 0.119362 -0.034779 0.003856 0.637595 -0.062500 0 0 0 0 0 0 4 446060
-0.004144 0.005769 0.119362 -0.039513 0.004844 0.638121 -0.062500 0 0 0 0 0 0 4 447051
-0.004164 0.005773 0.119371 0.209737 -0.057287 0.511712 -0.062500 0 0 0 0 0 0 4 448042
-0.004173 0.005776 0.119374 0.105950 -0.029608 0.573400 -0.062500 0 0 0 0 0 0 4 449043
-0.004178 0.005777 0.119375 0.032497 -0.011453 0.605499 -0.062500 0 0 0 0 0 0 4 450051
-0.004185 0.005794 0.119363 0.056751 -0.221297 0.784794 -0.062500 0 0 0 0 0 0 4 451041
-0.004189 0.005803 0.119359 0.015100 -0.132605 0.708009 -0.062500 0 0 0 0 0 0 4 452040
-0.004191 0.005808 0.119358 -0.012770 -0.066958 0.667196 -0.062500 0 0 0 0 0 0 4 453040
-0.004192 0.005810 0.119357 -0.028005 -0.031311 0.651532 -0.062500 0 0 0 0 0 0 4 454066
-0.004212 0.005816 0.119366 0.215783 -0.075602 0.519530 -0.062500 0 0 0 0 0 0 4 455035
-0.004222 0.005819 0.119369 0.109031 -0.038839 0.579054 -0.062500 0 0 0 0 0 0 4 456045
-0.004227 0.005820 0.119370 0.034038 -0.016083 0.610391 -0.062500 0 0 0 0 0 0 4 457044
-0.004229 0.005821 0.119371 -0.005159 -0.004813 0.622387 -0.062500 0 0 0 0 0 0 4 458122
-0.004230 0.005821 0.119371 -0.024767 0.000620 0.626676 -0.062500 0 0 0 0 0 0 4 459101
-0.004231 0.005821 0.119371 -0.034533 0.003261 0.628184 -0.062500 0 0 0 0 0 0 4 460076
-0.004231 0.005821 0.119371 -0.039382 0.004547 0.628718 -0.062500 0 0 0 0 0 0 4 461074
-0.004231 0.005821 0.119371 -0.041814 0.005176 0.628905 -0.062500 0 0 0 0 0 0 4 462091
-0.004231 0.005821 0.119371 -0.043003 0.005491 0.628959 -0.062500 0 0 0 0 0 0 4 463076
-0.004231 0.005821 0.119371 -0.043598 0.005640 0.628994 -0.062500 0 0 0 0 0 0 4 464075
-0.004251 0.005826 0.119380 0.207933 -0.056940 0.502758 -0.062500 0 0 0 0 0 0 4 465085
-0.004260 0.005828 0.119383 0.103505 -0.024923 0.564191 -0.062500 0 0 0 0 0 0 4 466113
-0.004265 0.005829 0.119384 0.030488 -0.006844 0.596177 -0.062500 0 0 0 0 0 0 4 467101
-0.004267 0.005830 0.119385 -0.007717 0.002069 0.608408 -0.062500 0 0 0 0 0 0 4 468073
-0.004268 0.005830 0.119385 -0.026825 0.006330 0.612777 -0.062500 0 0 0 0 0 0 4 469116
-0.004269 0.005830 0.119385 -0.036325 0.008355 0.614319 -0.062500 0 0 0 0 0 0 4 470102
-0.004269 0.005830 0.119385 -0.041048 0.009358 0.614850 -0.062500 0 0 0 0 0 0 4 471103
-0.004289 0.005835 0.119394 0.208561 -0.052844 0.488956 -0.062500 0 0 0 0 0 0 4 472099
-0.004298 0.005837 0.119397 0.104591 -0.025136 0.550374 -0.062500 0 0 0 0 0 0 4 473075
-0.004303 0.005838 0.119398 0.031026 -0.006951 0.582341 -0.062500 0 0 0 0 0 0 4 474122
-0.004306 0.005839 0.119398 -0.007463 0.002014 0.594570 -0.062500 0 0 0 0 0 0 4 475098
-0.004307 0.005839 0.119399 -0.026697 0.006301 0.598937 -0.062500 0 0 0 0 0 0 4 476103
-0.004307 0.005839 0.119399 -0.036262 0.008351 0.600469 -0.062500 0 0 0 0 0 0 4 477104
-0.004308 0.005839 0.119399 -0.041020 0.009343 0.601010 -0.062500 0 0 0 0 0 0 4 478101
-0.004308 0.005839 0.119399 -0.043392 0.009841 0.601213 -0.062500 0 0 0 0 0 0 4 479106
-0.004327 0.005844 0.119408 0.207528 -0.052627 0.475324 -0.062500 0 0 0 0 0 0 4 480097
-0.004337 0.005846 0.119411 0.104066 -0.025028 0.536623 -0.062500 0 0 0 0 0 0 4 481132
-0.004341 0.005847 0.119412 0.030752 -0.006900 0.568549 -0.062500 0 0 0 0 0 0 4 482100
-0.004344 0.005848 0.119412 -0.007586 0.002030 0.580748 -0.062500 0 0 0 0 0 0 4 483099
-0.004345 0.005848 0.119412 -0.026768 0.006316 0.585113 -0.062500 0 0 0 0 0 0 4 484074
-0.004346 0.005848 0.119412 -0.036305 0.008351 0.586657 -0.062500 0 0 0 0 0 0 4 485111
-0.004346 0.005848 0.119413 -0.041030 0.009344 0.587193 -0.062500 0 0 0 0 0 0 4 486109
-0.004365 0.005853 0.119422 0.208819 -0.052885 0.461585 -0.062500 0 0 0 0 0 0 4 487097
-0.004375 0.005856 0.119425 0.104708 -0.025147 0.522840 -0.062500 0 0 0 0 0 0 4 488097
-0.004380 0.005857 0.119426 0.031072 -0.006958 0.554751 -0.062500 0 0 0 0 0 0 4 489073
-0.004382 0.005857 0.119426 -0.007437 0.002007 0.566934 -0.062500 0 0 0 0 0 0 4 490123
-0.004383 0.005857 0.119426 -0.026683 0.006288 0.571307 -0.062500 0 0 0 0 0 0 4 491096
-0.004384 0.005857 0.119426 -0.036258 0.008349 0.572845 -0.062500 0 0 0 0 0 0 4 492082
-0.004384 0.005857 0.119426 -0.041020 0.009343 0.573382 -0.062500 0 0 0 0 0 0 4 493095
-0.004384 0.005858 0.119426 -0.043389 0.009830 0.573570 -0.062500 0 0 0 0 0 0 4 494114
-0.004384 0.005858 0.119426 -0.044565 0.010070 0.573635 -0.062500 0 0 0 0 0 0 4 495097
-0.004404 0.005862 0.119435 0.207182 -0.052535 0.448011 -0.062500 0 0 0 0 0 0 4 496080
-0.004413 0.005865 0.119438 0.103887 -0.024992 0.509139 -0.062500 0 0 0 0 0 0 4 497096
-0.004418 0.005866 0.119440 0.030658 -0.006888 0.540977 -0.062500 0 0 0 0 0 0 4 498117
-0.004420 0.005866 0.119440 -0.007647 0.002052 0.553148 -0.062500 0 0 0 0 0 0 4 499097
-0.004422 0.005866 0.119440 -0.026809 0.006316 0.557517 -0.062500 0 0 0 0 0 0 4 500080
-0.004422 0.005867 0.119440 -0.036309 0.008361 0.559055 -0.062500 0 0 0 0 0 0 4 501097
-0.004423 0.005867 0.119440 -0.041045 0.009358 0.559592 -0.062500 0 0 0 0 0 0 4 502124
-0.004423 0.005867 0.119440 -0.043398 0.009833 0.559781 -0.062500 0 0 0 0 0 0 4 503029
-0.004423 0.005867 0.119440 -0.044580 0.010063 0.559839 -0.062500 0 0 0 0 0 0 4 504038
-0.004442 0.005871 0.119449 0.207297 -0.052552 0.434369 -0.062500 0 0 0 0 0 0 4 505026
-0.004452 0.005874 0.119452 0.103946 -0.025002 0.495405 -0.062500 0 0 0 0 0 0 4 506047
-0.004456 0.005875 0.119453 0.030681 -0.006893 0.527219 -0.062500 0 0 0 0 0 0 4 507028
-0.004459 0.005875 0.119454 -0.007637 0.002040 0.539379 -0.062500 0 0 0 0 0 0 4 508039
-0.004460 0.005875 0.119454 -0.026786 0.006310 0.543739 -0.062500 0 0 0 0 0 0 4 509027
-0.004461 0.005876 0.119454 -0.036310 0.008360 0.545264 -0.062500 0 0 0 0 0 0 4 510048
-0.004461 0.005876 0.119454 -0.041039 0.009357 0.545810 -0.062500 0 0 0 0 0 0 4 511030
-0.004480 0.005881 0.119463 0.207824 -0.049516 0.420655 -0.062500 0 0 0 0 0 0 4 512039
-0.004490 0.005883 0.119466 0.103515 -0.021772 0.481664 -0.062500 0 0 0 0 0 0 4 513026
-0.004495 0.005884 0.119467 0.029793 -0.003575 0.513456 -0.062500 0 0 0 0 0 0 4 514059
-0.004497 0.005884 0.119467 -0.008760 0.005419 0.525615 -0.062500 0 0 0 0 0 0 4 515028
-0.004498 0.005885 0.119468 -0.028038 0.009708 0.529966 -0.062500 0 0 0 0 0 0 4 516040
-0.004499 0.005885 0.119468 -0.037606 0.011778 0.531509 -0.062500 0 0 0 0 0 0 4 517053
-0.004499 0.005885 0.119468 -0.042367 0.012763 0.532048 -0.062500 0 0 0 0 0 0 4 518048
-0.004499 0.005885 0.119468 -0.044738 0.013250 0.532234 -0.062500 0 0 0 0 0 0 4 519050
-0.004519 0.005890 0.119477 0.206777 -0.049297 0.407102 -0.062500 0 0 0 0 0 0 4 520051
-0.004528 0.005892 0.119480 0.102988 -0.021664 0.467989 -0.062500 0 0 0 0 0 0 4 521035
-0.004533 0.005893 0.119481 0.029524 -0.003505 0.499738 -0.062500 0 0 0 0 0 0 4 522055
-0.004536 0.005893 0.119481 -0.008894 0.005440 0.511875 -0.062500 0 0 0 0 0 0 4 523048
-0.004537 0.005894 0.119481 -0.028111 0.009723 0.516218 -0.062500 0 0 0 0 0 0 4 524034
-0.004537 0.005894 0.119481 -0.037645 0.011767 0.517760 -0.062500 0 0 0 0 0 0 4 525037
-0.004538 0.005894 0.119481 -0.042380 0.012773 0.518297 -0.062500 0 0 0 0 0 0 4 526049
-0.004538 0.005894 0.119481 -0.044749 0.013262 0.518481 -0.062500 0 0 0 0 0 0 4 527046
-0.004538 0.005894 0.119481 -0.045923 0.013492 0.518551 -0.062500 0 0 0 0 0 0 4 528047
-0.004538 0.005894 0.119481 -0.046519 0.013603 0.518574 -0.062500 0 0 0 0 0 0 4 529039
-0.004557 0.005899 0.119490 0.206015 -0.049132 0.393533 -0.062500 0 0 0 0 0 0 4 530069
-0.004567 0.005901 0.119493 0.102616 -0.021589 0.454323 -0.062500 0 0 0 0 0 0 4 531021
-0.004572 0.005902 0.119495 0.029315 -0.003479 0.486021 -0.062500 0 0 0 0 0 0 4 532039
-0.004574 0.005903 0.119495 -0.009003 0.005462 0.498148 -0.062500 0 0 0 0 0 0 4 533038
-0.004575 0.005903 0.119495 -0.028158 0.009734 0.502494 -0.062500 0 0 0 0 0 0 4 534050
-0.004576 0.005903 0.119495 -0.037657 0.011779 0.504027 -0.062500 0 0 0 0 0 0 4 535039
-0.004576 0.005903 0.119495 -0.042395 0.012768 0.504562 -0.062500 0 0 0 0 0 0 4 536042
-0.004576 0.005903 0.119495 -0.044757 0.013263 0.504751 -0.062500 0 0 0 0 0 0 4 537044
-0.004576 0.005903 0.119495 -0.045941 0.013496 0.504807 -0.062500 0 0 0 0 0 0 4 538064
-0.004596 0.005908 0.119504 0.206442 -0.049216 0.379942 -0.062500 0 0 0 0 0 0 4 539040
-0.004605 0.005910 0.119507 0.102821 -0.021631 0.440650 -0.062500 0 0 0 0 0 0 4 540038
-0.004610 0.005911 0.119508 0.029411 -0.003499 0.472315 -0.062500 0 0 0 0 0 0 4 541045
-0.004612 0.005912 0.119509 -0.008946 0.005460 0.484440 -0.062500 0 0 0 0 0 0 4 542047
-0.004614 0.005912 0.119509 -0.028131 0.009729 0.488776 -0.062500 0 0 0 0 0 0 4 543038
-0.004614 0.005912 0.119509 -0.037667 0.011772 0.490309 -0.062500 0 0 0 0 0 0 4 544037
-0.004614 0.005912 0.119509 -0.042401 0.012768 0.490849 -0.062500 0 0 0 0 0 0 4 545037
-0.004615 0.005912 0.119509 -0.044759 0.013254 0.491025 -0.062500 0 0 0 0 0 0 4 546047
-0.004634 0.005917 0.119518 0.207146 -0.049352 0.366348 -0.062500 0 0 0 0 0 0 4 547036
-0.004644 0.005919 0.119521 0.103169 -0.021704 0.426995 -0.062500 0 0 0 0 0 0 4 548038
-0.004648 0.005920 0.119522 0.029598 -0.003529 0.458637 -0.062500 0 0 0 0 0 0 4 549036
-0.004651 0.005921 0.119522 -0.008865 0.005443 0.470731 -0.062500 0 0 0 0 0 0 4 550057
-0.004652 0.005921 0.119523 -0.028101 0.009722 0.475073 -0.062500 0 0 0 0 0 0 4 551018
-0.004653 0.005921 0.119523 -0.037637 0.011775 0.476608 -0.062500 0 0 0 0 0 0 4 552038
-0.004653 0.005921 0.119523 -0.042388 0.012756 0.477133 -0.062500 0 0 0 0 0 0 4 553041
-0.004653 0.005921 0.119523 -0.044745 0.013260 0.477325 -0.062500 0 0 0 0 0 0 4 554048
-0.004653 0.005921 0.119523 -0.045931 0.013494 0.477400 -0.062500 0 0 0 0 0 0 4 555019
-0.004653 0.005921 0.119523 -0.046519 0.013612 0.477410 -0.062500 0 0 0 0 0 0 4 556038
-0.004653 0.005921 0.119523 -0.046817 0.013667 0.477418 -0.062500 0 0 0 0 0 0 4 557042
-0.004653 0.005921 0.119523 -0.046951 0.013697 0.477431 -0.062500 0 0 0 0 0 0 4 558128
-0.004673 0.005926 0.119531 0.206160 -0.049148 0.352825 -0.062500 0 0 0 0 0 0 4 559095
-0.004682 0.005928 0.119535 0.101385 -0.019418 0.413379 -0.062500 0 0 0 0 0 0 4 560105
-0.004687 0.005929 0.119536 0.028053 -0.001298 0.444970 -0.062500 0 0 0 0 0 0 4 561071
-0.004689 0.005930 0.119536 -0.010295 0.007648 0.457050 -0.062500 0 0 0 0 0 0 4 562109
-0.004690 0.005930 0.119536 -0.029456 0.011911 0.461387 -0.062500 0 0 0 0 0 0 4 563094
-0.004691 0.005930 0.119536 -0.038967 0.013968 0.462919 -0.062500 0 0 0 0 0 0 4 564071
-0.004691 0.005930 0.119536 -0.043710 0.014958 0.463448 -0.062500 0 0 0 0 0 0 4 565070
-0.004691 0.005930 0.119536 -0.046051 0.015450 0.463642 -0.062500 0 0 0 0 0 0 4 566098
-0.004691 0.005930 0.119536 -0.047232 0.015672 0.463704 -0.062500 0 0 0 0 0 0 4 567068
-0.004692 0.005930 0.119536 -0.047823 0.015800 0.463724 -0.062500 0 0 0 0 0 0 4 568101
-0.004692 0.005930 0.119536 -0.048102 0.015862 0.463735 -0.062500 0 0 0 0 0 0 4 569110
-0.004692 0.005930 0.119536 -0.048250 0.015875 0.463734 -0.062500 0 0 0 0 0 0 4 570097
-0.004692 0.005930 0.119536 -0.048326 0.015899 0.463735 -0.062500 0 0 0 0 0 0 4 571080
-0.004692 0.005930 0.119536 -0.048365 0.015899 0.463740 -0.062500 0 0 0 0 0 0 4 572095
-0.004711 0.005935 0.119545 0.204940 -0.046959 0.339293 -0.062500 0 0 0 0 0 0 4 573078
-0.004721 0.005937 0.119548 0.101416 -0.019420 0.399763 -0.062500 0 0 0 0 0 0 4 574095
-0.004725 0.005938 0.119549 0.028051 -0.001297 0.431312 -0.062500 0 0 0 0 0 0 4 575079
-0.004728 0.005939 0.119550 -0.010290 0.007647 0.443378 -0.062500 0 0 0 0 0 0 4 576095
-0.004729 0.005939 0.119550 -0.029460 0.011922 0.447718 -0.062500 0 0 0 0 0 0 4 577078
-0.004729 0.005939 0.119550 -0.038968 0.013959 0.449242 -0.062500 0 0 0 0 0 0 4 578094
-0.004730 0.005939 0.119550 -0.043704 0.014955 0.449774 -0.062500 0 0 0 0 0 0 4 579078
[truncated: 5,478,530 more chars]
