# Supplementary material for: Increasing Patient Engagement in Rehabilitation Exercises Using Computer-Based Citizen Science
Source: PLoS One. 2015 Mar 20;10(3):e0117013. doi: 10.1371/journal.pone.0117013 (PMC4368773; doi:10.1371/journal.pone.0117013)
Supplement: S3 Dataset — (ZIP) [file pone.0117013.s003.zip › Dataset_S3/H26/H26_with.dat]

0.021300 -0.000648 0.170212 -0.718291 0.047750 -3.079416 -0.000000 1 0 0 0 0 0 0 972
0.021342 -0.000689 0.170401 -0.619244 0.526647 -2.790929 -0.000032 1 0 0 0 0 0 0 1983
0.021375 -0.000698 0.170501 -0.523879 0.171341 -1.629962 -0.000062 1 0 0 0 0 0 0 2970
0.021400 -0.000702 0.170614 -0.407572 0.072230 -1.697932 -0.000094 1 0 0 0 0 0 0 3968
0.021424 -0.000727 0.170736 -0.391662 0.331103 -1.847530 -0.000124 1 0 0 0 0 0 0 4953
0.021463 -0.000743 0.170849 -0.600309 0.248569 -1.771237 -0.000156 1 0 0 0 0 0 0 5968
0.021474 -0.000771 0.170964 -0.273347 0.393573 -1.819411 -0.000188 1 0 0 0 0 0 0 6973
0.021488 -0.000787 0.171068 -0.284834 0.241082 -1.694982 -0.000219 1 0 0 0 0 0 0 7975
0.021504 -0.000795 0.171166 -0.315675 0.138709 -1.631927 -0.000250 1 0 0 0 0 0 0 8971
0.021506 -0.000820 0.171259 -0.151280 0.344901 -1.586009 -0.000281 1 0 0 0 0 0 0 9973
0.021517 -0.000835 0.171338 -0.275124 0.228459 -1.413292 -0.000316 1 0 0 0 0 0 0 11071
0.021499 -0.000860 0.171416 0.088349 0.354027 -1.416196 -0.000347 1 0 0 0 0 0 0 12063
0.021483 -0.000872 0.171481 0.090499 0.192158 -1.274995 -0.000377 1 0 0 0 0 0 0 13026
0.021485 -0.000858 0.171529 -0.153888 -0.157903 -1.045732 -0.000408 1 0 0 0 0 0 0 14024
0.021468 -0.000871 0.171563 0.058463 0.156705 -0.883990 -0.000440 1 0 0 0 0 0 0 15057
0.021456 -0.000877 0.171594 0.002420 0.098049 -0.839355 -0.000471 1 0 0 0 0 0 0 16057
0.021449 -0.000880 0.171608 -0.080456 0.064343 -0.647502 -0.000502 1 0 0 0 0 0 0 17024
0.021445 -0.000882 0.171615 -0.138895 0.042034 -0.552574 -0.000533 1 0 0 0 0 0 0 18025
0.021443 -0.000884 0.171618 -0.177904 0.027992 -0.519408 -0.000564 1 0 0 0 0 0 0 19025
0.021438 -0.000862 0.171616 -0.155317 -0.273491 -0.473054 -0.000598 1 0 0 0 0 0 0 20100
0.021452 -0.000832 0.171603 -0.414382 -0.404629 -0.343767 -0.000628 1 0 0 0 0 0 0 21053
0.021466 -0.000841 0.171586 -0.445940 0.082035 -0.305533 -0.000659 1 0 0 0 0 0 0 22054
0.021490 -0.000826 0.171566 -0.593080 -0.174279 -0.279808 -0.000689 1 0 0 0 0 0 0 23025
0.021523 -0.000822 0.171547 -0.737275 -0.060254 -0.325350 -0.000720 1 0 0 0 0 0 0 24024
0.021561 -0.000824 0.171530 -0.821265 0.021859 -0.364605 -0.000752 1 0 0 0 0 0 0 25021
0.021577 -0.000802 0.171518 -0.550580 -0.278470 -0.465037 -0.000783 1 0 0 0 0 0 0 26016
0.021605 -0.000794 0.171503 -0.706675 -0.116615 -0.465764 -0.000815 1 0 0 0 0 0 0 27051
0.021620 -0.000790 0.171497 -0.551725 -0.055889 -0.587618 -0.000846 1 0 0 0 0 0 0 28055
0.021628 -0.000788 0.171493 -0.454751 -0.024792 -0.672583 -0.000881 1 0 0 0 0 0 0 29163
0.021652 -0.000790 0.171483 -0.674816 0.042870 -0.608917 -0.000909 1 0 0 0 0 0 0 30065
0.021665 -0.000791 0.171478 -0.552204 0.029031 -0.696610 -0.000940 1 0 0 0 0 0 0 31062
0.021671 -0.000792 0.171476 -0.471441 0.019436 -0.763206 -0.000973 1 0 0 0 0 0 0 32105
0.021674 -0.000792 0.171475 -0.432785 0.015333 -0.807914 -0.001003 1 0 0 0 0 0 0 33069
0.021676 -0.000792 0.171474 -0.418625 0.013970 -0.842978 -0.001034 1 0 0 0 0 0 0 34060
0.021677 -0.000792 0.171474 -0.417431 0.013723 -0.873562 -0.001066 1 0 0 0 0 0 0 35073
0.021677 -0.000792 0.171474 -0.448140 0.014686 -0.957173 -0.001165 1 0 0 0 0 0 0 38238
0.021698 -0.000796 0.171465 -0.723043 0.065789 -0.864461 -0.001190 1 0 0 0 0 0 0 39062
0.021709 -0.000798 0.171461 -0.628869 0.043006 -0.938499 -0.001220 1 0 0 0 0 0 0 40026
0.021714 -0.000798 0.171459 -0.562369 0.028454 -0.997843 -0.001252 1 0 0 0 0 0 0 41022
0.021738 -0.000803 0.171449 -0.800548 0.072587 -0.926109 -0.001284 1 0 0 0 0 0 0 42045
0.021750 -0.000805 0.171444 -0.686417 0.046733 -1.008346 -0.001314 1 0 0 0 0 0 0 43027
0.021776 -0.000809 0.171433 -0.878140 0.081621 -0.956102 -0.001345 1 0 0 0 0 0 0 44021
0.021790 -0.000811 0.171428 -0.738460 0.051201 -1.049454 -0.001377 1 0 0 0 0 0 0 45022
0.021797 -0.000812 0.171425 -0.648350 0.033340 -1.117672 -0.001408 1 0 0 0 0 0 0 46021
0.021821 -0.000816 0.171415 -0.874097 0.076020 -1.049292 -0.001439 1 0 0 0 0 0 0 47022
0.021834 -0.000818 0.171411 -0.754081 0.049398 -1.134007 -0.001470 1 0 0 0 0 0 0 48019
0.021861 -0.000823 0.171400 -0.943367 0.084183 -1.083968 -0.001503 1 0 0 0 0 0 0 49071
0.021874 -0.000825 0.171394 -0.802027 0.053566 -1.177522 -0.001534 1 0 0 0 0 0 0 50058
0.021881 -0.000826 0.171392 -0.711165 0.035680 -1.245988 -0.001565 1 0 0 0 0 0 0 51055
0.021885 -0.000826 0.171391 -0.668123 0.027577 -1.293114 -0.001596 1 0 0 0 0 0 0 52057
0.021908 -0.000831 0.171381 -0.919715 0.075085 -1.212569 -0.001627 1 0 0 0 0 0 0 53025
0.021915 -0.000810 0.171373 -0.763722 -0.243927 -1.246309 -0.001659 1 0 0 0 0 0 0 54050
0.021919 -0.000799 0.171369 -0.711748 -0.143098 -1.326451 -0.001689 1 0 0 0 0 0 0 55005
0.021942 -0.000798 0.171359 -0.960590 -0.014191 -1.267120 -0.001719 1 0 0 0 0 0 0 55972
0.021954 -0.000797 0.171353 -0.852592 0.005186 -1.357116 -0.001750 1 0 0 0 0 0 0 56962
0.021960 -0.000796 0.171351 -0.778838 0.012479 -1.424148 -0.001781 1 0 0 0 0 0 0 57972
0.021983 -0.000799 0.171341 -1.012640 0.067794 -1.354173 -0.001812 1 0 0 0 0 0 0 58962
0.021995 -0.000801 0.171336 -0.897169 0.047430 -1.439158 -0.001844 1 0 0 0 0 0 0 59976
0.022022 -0.000805 0.171325 -1.087858 0.085314 -1.386788 -0.001875 1 0 0 0 0 0 0 60962
0.022036 -0.000807 0.171320 -0.948116 0.056305 -1.481072 -0.001906 1 0 0 0 0 0 0 61971
0.022064 -0.000812 0.171308 -1.126310 0.090011 -1.433285 -0.001937 1 0 0 0 0 0 0 62962
0.022078 -0.000814 0.171303 -0.980095 0.058985 -1.529639 -0.001969 1 0 0 0 0 0 0 63965
0.022085 -0.000815 0.171300 -0.886629 0.041026 -1.599285 -0.002000 1 0 0 0 0 0 0 64962
0.022109 -0.000819 0.171290 -1.110840 0.083710 -1.530867 -0.002031 1 0 0 0 0 0 0 65975
0.022122 -0.000821 0.171285 -0.990425 0.057179 -1.616451 -0.002063 1 0 0 0 0 0 0 66982
0.022128 -0.000822 0.171283 -0.910275 0.040978 -1.680550 -0.002094 1 0 0 0 0 0 0 67968
0.022131 -0.000822 0.171282 -0.872787 0.033787 -1.725841 -0.002125 1 0 0 0 0 0 0 68974
0.022129 -0.000800 0.171278 -0.809232 -0.264283 -1.713881 -0.002156 1 0 0 0 0 0 0 69962
0.022149 -0.000792 0.171267 -1.097897 -0.098444 -1.647160 -0.002187 1 0 0 0 0 0 0 70964
0.022159 -0.000788 0.171262 -1.014443 -0.036933 -1.737844 -0.002219 1 0 0 0 0 0 0 71967
0.022164 -0.000786 0.171259 -0.953331 -0.006120 -1.805326 -0.002250 1 0 0 0 0 0 0 72972
0.022187 -0.000789 0.171249 -1.193566 0.061207 -1.734902 -0.002281 1 0 0 0 0 0 0 73962
0.022199 -0.000790 0.171245 -1.081272 0.046873 -1.819756 -0.002312 1 0 0 0 0 0 0 74957
0.022205 -0.000791 0.171242 -1.005568 0.036977 -1.884387 -0.002344 1 0 0 0 0 0 0 75971
0.022229 -0.000795 0.171232 -1.238379 0.083577 -1.812016 -0.002374 1 0 0 0 0 0 0 76949
0.022241 -0.000796 0.171227 -1.122886 0.058858 -1.896897 -0.002406 1 0 0 0 0 0 0 77972
0.022247 -0.000797 0.171225 -1.045268 0.043646 -1.960857 -0.002437 1 0 0 0 0 0 0 78971
0.022250 -0.000797 0.171224 -1.009018 0.036837 -2.005605 -0.002469 1 0 0 0 0 0 0 79967
0.022273 -0.000801 0.171215 -1.264568 0.084958 -1.923464 -0.002500 1 0 0 0 0 0 0 80966
0.022284 -0.000803 0.171210 -1.160624 0.060699 -2.002919 -0.002531 1 0 0 0 0 0 0 81967
0.022290 -0.000804 0.171208 -1.089136 0.045628 -2.064607 -0.002562 1 0 0 0 0 0 0 82968
0.022293 -0.000804 0.171207 -1.056025 0.038858 -2.108293 -0.002594 1 0 0 0 0 0 0 83966
0.022291 -0.000782 0.171203 -0.995005 -0.259520 -2.095822 -0.002625 1 0 0 0 0 0 0 84965
0.022289 -0.000770 0.171201 -1.016283 -0.144340 -2.145379 -0.002656 1 0 0 0 0 0 0 85968
0.022310 -0.000769 0.171191 -1.305339 -0.008612 -2.069574 -0.002688 1 0 0 0 0 0 0 86975
0.022320 -0.000767 0.171186 -1.218393 0.013689 -2.152324 -0.002719 1 0 0 0 0 0 0 87969
0.022325 -0.000767 0.171184 -1.155356 0.022359 -2.215566 -0.002750 1 0 0 0 0 0 0 88966
0.022328 -0.000766 0.171183 -1.126379 0.027479 -2.260069 -0.002781 1 0 0 0 0 0 0 89964
0.022350 -0.000770 0.171174 -1.385656 0.081521 -2.177586 -0.002812 1 0 0 0 0 0 0 90967
0.022361 -0.000771 0.171169 -1.283712 0.060221 -2.256971 -0.002844 1 0 0 0 0 0 0 91966
0.022367 -0.000772 0.171167 -1.213225 0.046701 -2.318651 -0.002875 1 0 0 0 0 0 0 92966
0.022370 -0.000772 0.171166 -1.180642 0.040568 -2.362386 -0.002906 1 0 0 0 0 0 0 93965
0.022371 -0.000772 0.171165 -1.169664 0.038153 -2.396800 -0.002937 1 0 0 0 0 0 0 94969
0.022372 -0.000772 0.171165 -1.169981 0.037394 -2.426409 -0.002969 1 0 0 0 0 0 0 95965
0.022393 -0.000776 0.171156 -1.444553 0.088238 -2.336526 -0.003000 1 0 0 0 0 0 0 96964
0.022404 -0.000778 0.171152 -1.350568 0.065045 -2.412585 -0.003031 1 0 0 0 0 0 0 97964
0.022409 -0.000779 0.171150 -1.284156 0.050471 -2.472741 -0.003062 1 0 0 0 0 0 0 98966
0.022412 -0.000779 0.171149 -1.253447 0.043827 -2.515295 -0.003093 1 0 0 0 0 0 0 99949
0.022414 -0.000779 0.171148 -1.243713 0.041201 -2.549646 -0.003125 1 0 0 0 0 0 0 100965
0.022414 -0.000779 0.171148 -1.244701 0.040233 -2.579322 -0.003156 1 0 0 0 0 0 0 101970
0.022415 -0.000779 0.171148 -1.251098 0.040134 -2.606718 -0.003187 1 0 0 0 0 0 0 102967
0.022415 -0.000779 0.171148 -1.260375 0.040274 -2.633142 -0.003219 1 0 0 0 0 0 0 103966
0.022415 -0.000779 0.171148 -1.271073 0.040584 -2.659180 -0.003250 1 0 0 0 0 0 0 104967
0.022421 -0.000804 0.171137 -1.364035 0.356328 -2.543316 -0.003281 1 0 0 0 0 0 0 105965
0.022425 -0.000815 0.171132 -1.348765 0.228002 -2.631086 -0.003315 1 0 0 0 0 0 0 107059
0.022427 -0.000821 0.171129 -1.337593 0.137227 -2.697573 -0.003346 1 0 0 0 0 0 0 108052
0.022428 -0.000824 0.171128 -1.336202 0.090383 -2.743842 -0.003377 1 0 0 0 0 0 0 109050
0.022428 -0.000825 0.171128 -1.340949 0.067498 -2.779429 -0.003409 1 0 0 0 0 0 0 110051
0.022428 -0.000826 0.171128 -1.349021 0.056407 -2.809528 -0.003440 1 0 0 0 0 0 0 111043
0.022429 -0.000826 0.171127 -1.359165 0.051236 -2.837612 -0.003471 1 0 0 0 0 0 0 112053
0.022449 -0.000830 0.171118 -1.638382 0.099944 -2.745627 -0.003501 1 0 0 0 0 0 0 113019
0.022460 -0.000832 0.171114 -1.547039 0.075613 -2.821351 -0.003533 1 0 0 0 0 0 0 114020
0.022451 -0.000853 0.171110 -1.294945 0.325345 -2.857191 -0.003564 1 0 0 0 0 0 0 115021
0.022447 -0.000864 0.171108 -1.339893 0.212864 -2.910180 -0.003595 1 0 0 0 0 0 0 116020
0.022444 -0.000869 0.171107 -1.384306 0.133802 -2.951313 -0.003627 1 0 0 0 0 0 0 117029
0.022443 -0.000871 0.171107 -1.414016 0.092601 -2.984775 -0.003659 1 0 0 0 0 0 0 118045
0.022464 -0.000877 0.171098 -1.703470 0.123231 -2.896304 -0.003690 1 0 0 0 0 0 0 119055
0.022474 -0.000879 0.171093 -1.616831 0.089937 -2.972917 -0.003721 1 0 0 0 0 0 0 120043
0.022479 -0.000880 0.171091 -1.554225 0.070289 -3.033550 -0.003752 1 0 0 0 0 0 0 121048
0.022467 -0.000901 0.171088 -1.338446 0.326137 -3.052369 -0.003784 1 0 0 0 0 0 0 122044
0.022462 -0.000911 0.171087 -1.404283 0.216670 -3.096668 -0.003815 1 0 0 0 0 0 0 123048
0.022459 -0.000916 0.171086 -1.459250 0.139004 -3.132692 -0.003845 1 0 0 0 0 0 0 124026
0.022478 -0.000923 0.171077 -1.763085 0.149489 -3.046086 -0.003877 1 0 0 0 0 0 0 125041
0.022474 -0.000946 0.171071 -1.496523 0.370970 -3.099130 -0.003908 1 0 0 0 0 0 0 126024
0.022472 -0.000957 0.171068 -1.512020 0.240616 -3.169871 -0.003939 1 0 0 0 0 0 0 127006
0.022471 -0.000963 0.171066 -1.538495 0.152661 -3.219173 -0.003968 1 0 0 0 0 0 0 127961
0.022470 -0.000966 0.171066 -1.558957 0.107294 -3.257089 -0.004000 1 0 0 0 0 0 0 128970
0.022491 -0.000971 0.171056 -1.843546 0.136119 -3.170003 -0.004031 1 0 0 0 0 0 0 129960
0.022501 -0.000973 0.171052 -1.754533 0.101798 -3.247653 -0.004062 1 0 0 0 0 0 0 130945
0.022492 -0.000995 0.171048 -1.503551 0.347084 -3.284547 -0.004093 1 0 0 0 0 0 0 131959
0.022488 -0.001005 0.171046 -1.549266 0.232197 -3.338452 -0.004125 1 0 0 0 0 0 0 132968
0.022486 -0.001011 0.171045 -1.593718 0.151976 -3.379471 -0.004156 1 0 0 0 0 0 0 133960
0.022491 -0.001037 0.171034 -1.704772 0.426851 -3.269944 -0.004187 1 0 0 0 0 0 0 134968
0.022494 -0.001051 0.171028 -1.697542 0.277245 -3.359065 -0.004218 1 0 0 0 0 0 0 135960
0.022495 -0.001057 0.171026 -1.690991 0.176030 -3.427681 -0.004250 1 0 0 0 0 0 0 136960
0.022482 -0.001081 0.171023 -1.504809 0.389441 -3.450697 -0.004282 1 0 0 0 0 0 0 137982
0.022496 -0.001096 0.171012 -1.853780 0.309786 -3.378083 -0.004312 1 0 0 0 0 0 0 138961
0.022499 -0.001081 0.171004 -1.763824 -0.099412 -3.419773 -0.004344 1 0 0 0 0 0 0 139984
0.022487 -0.001093 0.170998 -1.559485 0.221404 -3.480162 -0.004375 1 0 0 0 0 0 0 140986
0.022481 -0.001099 0.170995 -1.632234 0.171082 -3.549467 -0.004406 1 0 0 0 0 0 0 141976
0.022498 -0.001106 0.170984 -1.958907 0.177759 -3.479580 -0.004437 1 0 0 0 0 0 0 142955
0.022507 -0.001110 0.170980 -1.892651 0.130688 -3.566735 -0.004469 1 0 0 0 0 0 0 143966
0.022498 -0.001131 0.170975 -1.652508 0.369878 -3.607029 -0.004500 1 0 0 0 0 0 0 144969
0.022493 -0.001142 0.170973 -1.703389 0.251856 -3.662767 -0.004531 1 0 0 0 0 0 0 145963
0.022497 -0.001172 0.170961 -1.831935 0.487521 -3.561467 -0.004562 1 0 0 0 0 0 0 146972
0.022499 -0.001186 0.170956 -1.834912 0.315972 -3.655450 -0.004594 1 0 0 0 0 0 0 147966
0.022497 -0.001171 0.170949 -1.783272 -0.094117 -3.680085 -0.004625 1 0 0 0 0 0 0 148966
0.022481 -0.001183 0.170945 -1.620001 0.230547 -3.722190 -0.004655 1 0 0 0 0 0 0 149948
0.022470 -0.001166 0.170939 -1.666241 -0.115758 -3.736743 -0.004687 1 0 0 0 0 0 0 150967
0.022485 -0.001162 0.170927 -2.026620 0.008071 -3.682157 -0.004719 1 0 0 0 0 0 0 151964
0.022478 -0.001179 0.170919 -1.793390 0.312376 -3.755001 -0.004750 1 0 0 0 0 0 0 152961
0.022472 -0.001165 0.170912 -1.775643 -0.071943 -3.790279 -0.004781 1 0 0 0 0 0 0 153963
0.022489 -0.001162 0.170900 -2.100926 0.030719 -3.746534 -0.004812 1 0 0 0 0 0 0 154967
0.022480 -0.001158 0.170888 -1.798895 0.026588 -3.777966 -0.004843 1 0 0 0 0 0 0 155964
0.022475 -0.001155 0.170883 -1.843526 0.051311 -3.881761 -0.004875 1 0 0 0 0 0 0 156965
0.022455 -0.001151 0.170875 -1.650227 0.036643 -3.879846 -0.004906 1 0 0 0 0 0 0 157966
0.022466 -0.001153 0.170862 -2.044460 0.109513 -3.838542 -0.004937 1 0 0 0 0 0 0 158968
0.022453 -0.001151 0.170850 -1.792014 0.069047 -3.873053 -0.004969 1 0 0 0 0 0 0 159965
0.022429 -0.001148 0.170839 -1.624371 0.041560 -3.906341 -0.005000 1 0 0 0 0 0 0 160964
0.022417 -0.001145 0.170834 -1.779155 0.059428 -4.007657 -0.005031 1 0 0 0 0 0 0 161962
0.022414 -0.001146 0.170817 -1.913654 0.093419 -3.884871 -0.005062 1 0 0 0 0 0 0 162966
0.022409 -0.001123 0.170805 -1.916056 -0.208800 -3.965109 -0.005093 1 0 0 0 0 0 0 163963
0.022388 -0.001108 0.170794 -1.725462 -0.125350 -4.002994 -0.005125 1 0 0 0 0 0 0 164964
0.022374 -0.001078 0.170785 -1.803269 -0.326088 -4.058034 -0.005156 1 0 0 0 0 0 0 165962
0.022349 -0.001060 0.170775 -1.674939 -0.185296 -4.073442 -0.005187 1 0 0 0 0 0 0 166948
0.022319 -0.001049 0.170765 -1.598286 -0.091263 -4.091263 -0.005218 1 0 0 0 0 0 0 167945
0.022285 -0.001040 0.170755 -1.563034 -0.042111 -4.112688 -0.005250 1 0 0 0 0 0 0 168964
0.022265 -0.001013 0.170746 -1.738517 -0.283403 -4.161195 -0.005281 1 0 0 0 0 0 0 169966
0.022233 -0.000973 0.170733 -1.609595 -0.464160 -4.126176 -0.005312 1 0 0 0 0 0 0 170965
0.022219 -0.000955 0.170712 -1.849246 -0.213470 -4.043252 -0.005344 1 0 0 0 0 0 0 171964
0.022195 -0.000943 0.170696 -1.738596 -0.108382 -4.127313 -0.005375 1 0 0 0 0 0 0 172962
0.022160 -0.000911 0.170679 -1.610390 -0.354785 -4.142913 -0.005406 1 0 0 0 0 0 0 173963
0.022140 -0.000871 0.170668 -1.784018 -0.477300 -4.232801 -0.005437 1 0 0 0 0 0 0 174964
0.022107 -0.000826 0.170653 -1.656290 -0.571420 -4.220919 -0.005468 1 0 0 0 0 0 0 175962
0.022094 -0.000805 0.170631 -1.896874 -0.274051 -4.150021 -0.005500 1 0 0 0 0 0 0 176962
0.022069 -0.000791 0.170615 -1.786244 -0.145031 -4.239914 -0.005531 1 0 0 0 0 0 0 177962
0.022035 -0.000758 0.170598 -1.658323 -0.379531 -4.259790 -0.005565 1 0 0 0 0 0 0 179054
0.021999 -0.000739 0.170584 -1.642071 -0.230202 -4.325071 -0.005596 1 0 0 0 0 0 0 180048
0.021959 -0.000703 0.170568 -1.588922 -0.426866 -4.324158 -0.005627 1 0 0 0 0 0 0 181048
0.021921 -0.000682 0.170555 -1.614206 -0.256205 -4.380370 -0.005659 1 0 0 0 0 0 0 182045
0.021901 -0.000650 0.170530 -1.852245 -0.390373 -4.255844 -0.005690 1 0 0 0 0 0 0 183052
0.021868 -0.000608 0.170508 -1.732654 -0.536946 -4.310002 -0.005720 1 0 0 0 0 0 0 184016
0.021834 -0.000584 0.170492 -1.703781 -0.320084 -4.407900 -0.005751 1 0 0 0 0 0 0 185019
0.021816 -0.000550 0.170466 -1.911622 -0.428200 -4.304579 -0.005784 1 0 0 0 0 0 0 186050
0.021784 -0.000507 0.170444 -1.776107 -0.561171 -4.369281 -0.005815 1 0 0 0 0 0 0 187043
0.021746 -0.000459 0.170424 -1.685868 -0.636396 -4.421877 -0.005846 1 0 0 0 0 0 0 188038
0.021726 -0.000414 0.170395 -1.911113 -0.624441 -4.340647 -0.005877 1 0 0 0 0 0 0 189045
0.021694 -0.000364 0.170372 -1.788395 -0.670157 -4.420512 -0.005908 1 0 0 0 0 0 0 190037
0.021680 -0.000341 0.170346 -2.028249 -0.347511 -4.411898 -0.005939 1 0 0 0 0 0 0 191013
0.021651 -0.000303 0.170324 -1.861781 -0.503786 -4.484246 -0.005972 1 0 0 0 0 0 0 192083
0.021600 -0.000278 0.170302 -1.578627 -0.349218 -4.553175 -0.006058 1 0 0 0 0 0 0 194830
0.021526 -0.000192 0.170252 -1.303458 -1.130193 -4.298163 -0.006183 1 0 0 0 0 0 0 198825
0.021420 -0.000050 0.170180 -0.839811 -1.957532 -3.985424 -0.006219 1 0 0 0 0 0 0 199970
0.021330 0.000028 0.170134 -1.019914 -1.217567 -4.306537 -0.006250 1 0 0 0 0 0 0 200967
0.021284 0.000090 0.170092 -1.610119 -0.936939 -4.425448 -0.006281 1 0 0 0 0 0 0 201967
0.021239 0.000148 0.170062 -1.687689 -0.857583 -4.608306 -0.006312 1 0 0 0 0 0 0 202966
0.021219 0.000176 0.170033 -2.029678 -0.470698 -4.651640 -0.006343 1 0 0 0 0 0 0 203943
0.021207 0.000213 0.170000 -2.181377 -0.542228 -4.625109 -0.006374 1 0 0 0 0 0 0 204942
0.021189 0.000210 0.169967 -2.121742 -0.043484 -4.644660 -0.006405 1 0 0 0 0 0 0 205943
0.021182 0.000209 0.169936 -2.277345 -0.003529 -4.693919 -0.006437 1 0 0 0 0 0 0 206943
0.021146 0.000191 0.169913 -1.910979 0.209185 -4.824072 -0.006468 1 0 0 0 0 0 0 207941
0.021130 0.000182 0.169887 -2.149207 0.126251 -4.814269 -0.006499 1 0 0 0 0 0 0 208943
0.021084 0.000183 0.169862 -1.793806 -0.022856 -4.851103 -0.006530 1 0 0 0 0 0 0 209942
0.021039 0.000210 0.169840 -1.764629 -0.373422 -4.909972 -0.006562 1 0 0 0 0 0 0 210941
0.020978 0.000230 0.169817 -1.570417 -0.313238 -4.924935 -0.006593 1 0 0 0 0 0 0 211946
0.020925 0.000266 0.169796 -1.652473 -0.525452 -4.968151 -0.006624 1 0 0 0 0 0 0 212945
0.020856 0.000313 0.169769 -1.462002 -0.693709 -4.923313 -0.006659 1 0 0 0 0 0 0 214076
0.020794 0.000386 0.169742 -1.539667 -1.053572 -4.927273 -0.006687 1 0 0 0 0 0 0 214945
0.020726 0.000428 0.169716 -1.458677 -0.701334 -4.970586 -0.006718 1 0 0 0 0 0 0 215945
0.020685 0.000495 0.169680 -1.818690 -0.984836 -4.857878 -0.006749 1 0 0 0 0 0 0 216945
0.020626 0.000535 0.169650 -1.634161 -0.668368 -4.947671 -0.006780 1 0 0 0 0 0 0 217945
0.020591 0.000600 0.169612 -1.916411 -0.975357 -4.866564 -0.006812 1 0 0 0 0 0 0 218944
0.020556 0.000635 0.169572 -1.962791 -0.618508 -4.854716 -0.006845 1 0 0 0 0 0 0 220011
0.020517 0.000678 0.169527 -1.927105 -0.690867 -4.814570 -0.006890 1 0 0 0 0 0 0 221466
0.020476 0.000726 0.169479 -1.898803 -0.756663 -4.781975 -0.006907 1 0 0 0 0 0 0 221983
0.020438 0.000754 0.169450 -1.931291 -0.511765 -5.042975 -0.006938 1 0 0 0 0 0 0 222973
0.020386 0.000750 0.169412 -1.765622 -0.075840 -4.970929 -0.006969 1 0 0 0 0 0 0 223996
0.020338 0.000773 0.169367 -1.809076 -0.392980 -4.895736 -0.007000 1 0 0 0 0 0 0 224968
0.020297 0.000788 0.169324 -1.906461 -0.309532 -4.922614 -0.007031 1 0 0 0 0 0 0 225969
0.020239 0.000802 0.169290 -1.691579 -0.296264 -5.070311 -0.007062 1 0 0 0 0 0 0 226972
0.020167 0.000839 0.169257 -1.495525 -0.591316 -5.105191 -0.007095 1 0 0 0 0 0 0 227996
0.020098 0.000839 0.169216 -1.520157 -0.154999 -5.035367 -0.007125 1 0 0 0 0 0 0 228970
0.020025 0.000846 0.169184 -1.474671 -0.196093 -5.151628 -0.007156 1 0 0 0 0 0 0 229963
0.019951 0.000856 0.169139 -1.457474 -0.225647 -5.023060 -0.007188 1 0 0 0 0 0 0 230978
0.019892 0.000886 0.169091 -1.654118 -0.509990 -4.981303 -0.007219 1 0 0 0 0 0 0 231979
0.019845 0.000904 0.169046 -1.836043 -0.381969 -5.030816 -0.007250 1 0 0 0 0 0 0 232978
0.019763 0.000923 0.169004 -1.401653 -0.381646 -5.099881 -0.007281 1 0 0 0 0 0 0 233968
0.019720 0.000954 0.168948 -1.877357 -0.545433 -4.936116 -0.007313 1 0 0 0 0 0 0 234996
0.019662 0.000976 0.168892 -1.718212 -0.440938 -4.935131 -0.007344 1 0 0 0 0 0 0 235968
0.019611 0.001013 0.168838 -1.800177 -0.634489 -4.980475 -0.007375 1 0 0 0 0 0 0 236971
0.019563 0.001058 0.168785 -1.858312 -0.758163 -5.014556 -0.007407 1 0 0 0 0 0 0 237995
0.019517 0.001105 0.168716 -1.901277 -0.810665 -4.826710 -0.007437 1 0 0 0 0 0 0 238970
0.019473 0.001155 0.168656 -1.920408 -0.859256 -4.935854 -0.007469 1 0 0 0 0 0 0 239967
0.019413 0.001187 0.168597 -1.725565 -0.623181 -4.983934 -0.007501 1 0 0 0 0 0 0 240998
0.019366 0.001205 0.168530 -1.881083 -0.426514 -4.892328 -0.007532 1 0 0 0 0 0 0 241999
0.019305 0.001220 0.168468 -1.714005 -0.377220 -4.963744 -0.007562 1 0 0 0 0 0 0 242969
0.019252 0.001255 0.168411 -1.807140 -0.620123 -5.048244 -0.007595 1 0 0 0 0 0 0 243997
0.019188 0.001277 0.168337 -1.675925 -0.492500 -4.852308 -0.007625 1 0 0 0 0 0 0 244968
0.019118 0.001295 0.168272 -1.588923 -0.425168 -4.957098 -0.007656 1 0 0 0 0 0 0 245971
0.019066 0.001306 0.168201 -1.814670 -0.335831 -4.911634 -0.007687 1 0 0 0 0 0 0 246968
0.019002 0.001319 0.168137 -1.683210 -0.341920 -5.008314 -0.007719 1 0 0 0 0 0 0 247996
0.018948 0.001350 0.168061 -1.801294 -0.597398 -4.886279 -0.007750 1 0 0 0 0 0 0 248968
0.018904 0.001369 0.167985 -1.947868 -0.454940 -4.882060 -0.007782 1 0 0 0 0 0 0 249996
0.018823 0.001388 0.167911 -1.486391 -0.451497 -4.913491 -0.007812 1 0 0 0 0 0 0 250967
0.018760 0.001423 0.167831 -1.699575 -0.667897 -4.896731 -0.007907 1 0 0 0 0 0 0 253981
0.018595 0.001501 0.167576 -0.372275 -1.240650 -2.620762 -0.007937 1 0 0 0 0 0 0 254965
0.018546 0.001541 0.167492 -1.765271 -0.824747 -4.617422 -0.007968 1 0 0 0 0 0 0 255963
0.018499 0.001587 0.167406 -1.930779 -0.866402 -4.807969 -0.008000 1 0 0 0 0 0 0 256974
0.018438 0.001616 0.167317 -1.754260 -0.653861 -4.791600 -0.008031 1 0 0 0 0 0 0 257971
0.018410 0.001630 0.167224 -2.189456 -0.431311 -4.756651 -0.008063 1 0 0 0 0 0 0 258974
0.018358 0.001643 0.167131 -1.914702 -0.405213 -4.761351 -0.008094 1 0 0 0 0 0 0 259971
0.018309 0.001676 0.167040 -1.933924 -0.664411 -4.803395 -0.008124 1 0 0 0 0 0 0 260941
0.018272 0.001671 0.166944 -2.093842 -0.203521 -4.740999 -0.008156 1 0 0 0 0 0 0 261961
0.018215 0.001675 0.166849 -1.849395 -0.272179 -4.760613 -0.008187 1 0 0 0 0 0 0 262944
0.018164 0.001704 0.166757 -1.901388 -0.599689 -4.814689 -0.008219 1 0 0 0 0 0 0 263977
0.018104 0.001701 0.166668 -1.801427 -0.229632 -4.879108 -0.008250 1 0 0 0 0 0 0 264957
0.018056 0.001702 0.166567 -1.946443 -0.236927 -4.724888 -0.008281 1 0 0 0 0 0 0 265965
0.017987 0.001732 0.166464 -1.699615 -0.623533 -4.690232 -0.008312 1 0 0 0 0 0 0 266957
0.017930 0.001774 0.166367 -1.819271 -0.818137 -4.786229 -0.008343 1 0 0 0 0 0 0 267956
0.017862 0.001801 0.166271 -1.691047 -0.655175 -4.807735 -0.008375 1 0 0 0 0 0 0 268964
0.017809 0.001817 0.166165 -1.883222 -0.493347 -4.693819 -0.008406 1 0 0 0 0 0 0 269964
0.017738 0.001855 0.166059 -1.663420 -0.767688 -4.682897 -0.008437 1 0 0 0 0 0 0 270952
0.017684 0.001877 0.165948 -1.864996 -0.584943 -4.630042 -0.008468 1 0 0 0 0 0 0 271958
0.017639 0.001890 0.165835 -1.999461 -0.463731 -4.601719 -0.008499 1 0 0 0 0 0 0 272951
0.017577 0.001904 0.165730 -1.793969 -0.457822 -4.713939 -0.008531 1 0 0 0 0 0 0 273958
0.017526 0.001913 0.165619 -1.936093 -0.403086 -4.655446 -0.008562 1 0 0 0 0 0 0 274960
0.017483 0.001920 0.165505 -2.034443 -0.372857 -4.618037 -0.008593 1 0 0 0 0 0 0 275951
0.017436 0.001950 0.165384 -2.018294 -0.663141 -4.527711 -0.008624 1 0 0 0 0 0 0 276956
0.017416 0.001963 0.165256 -2.353804 -0.483627 -4.425715 -0.008656 1 0 0 0 0 0 0 277955
0.017387 0.001973 0.165133 -2.284667 -0.420350 -4.498142 -0.008688 1 0 0 0 0 0 0 278988
0.017332 0.001984 0.165005 -1.940839 -0.433528 -4.428074 -0.008719 1 0 0 0 0 0 0 279978
0.017285 0.001992 0.164882 -2.021191 -0.404912 -4.499031 -0.008750 1 0 0 0 0 0 0 280984
0.017221 0.002002 0.164752 -1.800620 -0.429319 -4.426158 -0.008782 1 0 0 0 0 0 0 281998
0.017165 0.002034 0.164623 -1.876824 -0.709697 -4.421007 -0.008813 1 0 0 0 0 0 0 282978
0.017101 0.002033 0.164495 -1.790632 -0.315047 -4.453453 -0.008844 1 0 0 0 0 0 0 283977
0.017028 0.002038 0.164363 -1.660484 -0.366851 -4.394839 -0.008875 1 0 0 0 0 0 0 284979
0.016972 0.002044 0.164237 -1.871562 -0.376700 -4.477184 -0.008907 1 0 0 0 0 0 0 285980
0.016924 0.002049 0.164095 -1.995207 -0.365301 -4.281064 -0.008941 1 0 0 0 0 0 0 287094
0.016857 0.002057 0.163936 -1.776041 -0.406802 -4.038700 -0.008969 1 0 0 0 0 0 0 287972
0.016805 0.002065 0.163798 -1.938070 -0.408036 -4.276983 -0.008999 1 0 0 0 0 0 0 288941
0.016781 0.002068 0.163658 -2.317011 -0.343852 -4.293103 -0.009030 1 0 0 0 0 0 0 289943
0.016748 0.002071 0.163509 -2.251608 -0.349743 -4.166810 -0.009062 1 0 0 0 0 0 0 290972
0.016711 0.002075 0.163355 -2.196704 -0.359904 -4.090521 -0.009094 1 0 0 0 0 0 0 291972
0.016672 0.002080 0.163198 -2.168151 -0.367639 -4.048236 -0.009124 1 0 0 0 0 0 0 292940
0.016632 0.002084 0.163040 -2.154691 -0.373219 -4.024148 -0.009156 1 0 0 0 0 0 0 293969
0.016592 0.002089 0.162881 -2.147917 -0.377247 -4.007204 -0.009187 1 0 0 0 0 0 0 294971
0.016530 0.002099 0.162731 -1.866297 -0.438808 -4.123580 -0.009219 1 0 0 0 0 0 0 295976
0.016477 0.002106 0.162575 -1.968565 -0.416102 -4.054946 -0.009250 1 0 0 0 0 0 0 296981
0.016430 0.002112 0.162416 -2.045773 -0.401634 -4.006035 -0.009281 1 0 0 0 0 0 0 297972
0.016385 0.002117 0.162255 -2.087671 -0.395564 -3.976685 -0.009313 1 0 0 0 0 0 0 298973
0.016320 0.002127 0.162103 -1.830991 -0.452670 -4.087753 -0.009344 1 0 0 0 0 0 0 299969
0.016266 0.002134 0.161945 -1.945681 -0.427546 -4.015117 -0.009375 1 0 0 0 0 0 0 300971
0.016218 0.002140 0.161784 -2.029281 -0.411828 -3.964157 -0.009406 1 0 0 0 0 0 0 301970
0.016172 0.002146 0.161621 -2.074101 -0.405178 -3.932784 -0.009437 1 0 0 0 0 0 0 302943
0.016133 0.002128 0.161463 -2.173003 -0.098883 -3.995606 -0.009469 1 0 0 0 0 0 0 303974
0.016074 0.002120 0.161199 -1.932665 -0.200271 -2.599945 -0.009500 1 0 0 0 0 0 0 304985
0.016042 0.002121 0.161071 -2.248269 -0.322227 -4.228936 -0.009531 1 0 0 0 0 0 0 305970
0.016008 0.002100 0.160928 -2.266827 -0.049900 -4.199046 -0.009562 1 0 0 0 0 0 0 306972
0.015963 0.002115 0.160765 -2.115449 -0.490348 -3.935271 -0.009594 1 0 0 0 0 0 0 307971
0.015917 0.002125 0.160599 -2.107807 -0.472563 -3.870659 -0.009629 1 0 0 0 0 0 0 309097
0.015854 0.002138 0.160328 -1.867014 -0.517032 -2.462039 -0.009660 1 0 0 0 0 0 0 310078
0.015820 0.002143 0.160197 -2.232301 -0.407336 -4.150337 -0.009687 1 0 0 0 0 0 0 310970
0.015764 0.002128 0.160061 -1.980728 -0.149872 -4.259329 -0.009719 1 0 0 0 0 0 0 311964
0.015712 0.002123 0.159906 -2.011865 -0.244626 -4.020787 -0.009754 1 0 0 0 0 0 0 313097
0.015642 0.002124 0.159640 -1.775695 -0.342466 -2.520128 -0.009786 1 0 0 0 0 0 0 314110
0.015606 0.002127 0.159508 -2.203302 -0.365114 -4.123718 -0.009812 1 0 0 0 0 0 0 314971
0.015543 0.002134 0.159365 -1.886343 -0.438344 -4.128271 -0.009848 1 0 0 0 0 0 0 316095
0.015492 0.002116 0.159191 -2.010277 -0.108208 -3.724835 -0.009879 1 0 0 0 0 0 0 317094
0.015443 0.002110 0.159017 -2.055014 -0.228405 -3.685312 -0.009910 1 0 0 0 0 0 0 318082
0.015395 0.002109 0.158844 -2.074639 -0.317507 -3.674218 -0.009941 1 0 0 0 0 0 0 319093
0.015342 0.002134 0.158663 -2.004254 -0.668664 -3.572618 -0.009972 1 0 0 0 0 0 0 320082
0.015292 0.002150 0.158486 -2.040939 -0.576917 -3.597603 -0.010004 1 0 0 0 0 0 0 321094
0.015264 0.002155 0.158300 -2.340811 -0.443577 -3.470555 -0.010035 1 0 0 0 0 0 0 322095
0.015227 0.002161 0.158120 -2.247952 -0.431175 -3.527518 -0.010066 1 0 0 0 0 0 0 323097
0.015191 0.002144 0.157949 -2.253182 -0.127176 -3.646050 -0.010098 1 0 0 0 0 0 0 324094
0.015148 0.002137 0.157774 -2.177722 -0.243853 -3.609782 -0.010129 1 0 0 0 0 0 0 325094
0.015103 0.002137 0.157599 -2.132441 -0.330392 -3.576070 -0.010160 1 0 0 0 0 0 0 326095
0.015056 0.002139 0.157422 -2.108724 -0.377532 -3.550527 -0.010191 1 0 0 0 0 0 0 327097
0.015009 0.002143 0.157244 -2.096119 -0.402402 -3.529103 -0.010223 1 0 0 0 0 0 0 328097
0.014967 0.002125 0.157073 -2.168775 -0.113775 -3.601265 -0.010253 1 0 0 0 0 0 0 329064
0.014921 0.002118 0.156898 -2.130517 -0.237923 -3.541594 -0.010285 1 0 0 0 0 0 0 330088
0.014857 0.002098 0.156715 -1.884388 -0.074503 -3.435200 -0.010316 1 0 0 0 0 0 0 331082
0.014780 0.002095 0.156545 -1.682714 -0.285696 -3.570492 -0.010347 1 0 0 0 0 0 0 332089
0.014716 0.002096 0.156369 -1.840273 -0.357794 -3.500158 -0.010378 1 0 0 0 0 0 0 333078
0.014677 0.002119 0.156194 -2.166292 -0.645388 -3.509723 -0.010410 1 0 0 0 0 0 0 334087
0.014638 0.002110 0.156023 -2.214904 -0.262275 -3.541006 -0.010441 1 0 0 0 0 0 0 335079
0.014593 0.002108 0.155846 -2.144544 -0.316649 -3.452217 -0.010468 1 0 0 0 0 0 0 335963
0.014563 0.002128 0.155671 -2.323119 -0.623084 -3.460078 -0.010504 1 0 0 0 0 0 0 337088
0.014543 0.002136 0.155480 -2.488136 -0.492352 -3.253219 -0.010535 1 0 0 0 0 0 0 338087
0.014509 0.002143 0.155294 -2.311372 -0.463812 -3.270815 -0.010566 1 0 0 0 0 0 0 339079
0.014473 0.002126 0.155116 -2.275917 -0.152789 -3.375114 -0.010597 1 0 0 0 0 0 0 340087
0.014429 0.002121 0.154935 -2.177987 -0.264120 -3.324320 -0.010628 1 0 0 0 0 0 0 341078
0.014405 0.002117 0.154764 -2.423620 -0.299307 -3.444735 -0.010660 1 0 0 0 0 0 0 342100
0.014367 0.002117 0.154585 -2.271327 -0.361261 -3.340239 -0.010691 1 0 0 0 0 0 0 343090
0.014323 0.002120 0.154402 -2.170017 -0.399117 -3.268264 -0.010723 1 0 0 0 0 0 0 344094
0.014261 0.002106 0.154236 -1.925418 -0.182773 -3.464056 -0.010754 1 0 0 0 0 0 0 345115
0.014203 0.002101 0.154058 -1.964034 -0.283730 -3.319676 -0.010781 1 0 0 0 0 0 0 345960
0.014151 0.002102 0.153898 -2.032463 -0.371361 -3.533548 -0.010812 1 0 0 0 0 0 0 346962
0.014099 0.002105 0.153723 -2.034852 -0.402821 -3.339202 -0.010847 1 0 0 0 0 0 0 348081
0.014046 0.002109 0.153540 -2.037748 -0.421264 -3.214156 -0.010879 1 0 0 0 0 0 0 349093
0.014017 0.002110 0.153367 -2.342497 -0.383571 -3.310191 -0.010906 1 0 0 0 0 0 0 349954
0.013979 0.002113 0.153209 -2.250892 -0.420602 -3.503552 -0.010938 1 0 0 0 0 0 0 350975
0.013933 0.002117 0.153033 -2.144627 -0.429614 -3.283086 -0.010972 1 0 0 0 0 0 0 352090
0.013900 0.002141 0.152855 -2.311092 -0.686293 -3.214520 -0.011004 1 0 0 0 0 0 0 353093
0.013864 0.002132 0.152678 -2.281072 -0.296580 -3.207950 -0.011035 1 0 0 0 0 0 0 354092
0.013836 0.002149 0.152498 -2.391177 -0.594165 -3.165974 -0.011066 1 0 0 0 0 0 0 355095
0.013803 0.002138 0.152320 -2.323292 -0.249571 -3.163495 -0.011097 1 0 0 0 0 0 0 356064
0.013755 0.002158 0.152151 -2.141336 -0.633790 -3.268101 -0.011129 1 0 0 0 0 0 0 357092
0.013711 0.002148 0.151977 -2.164879 -0.275893 -3.199241 -0.011160 1 0 0 0 0 0 0 358093
0.013658 0.002168 0.151809 -2.053644 -0.647961 -3.260093 -0.011187 1 0 0 0 0 0 0 358963
0.013607 0.002182 0.151651 -2.065714 -0.594925 -3.391138 -0.011222 1 0 0 0 0 0 0 360076
0.013538 0.002172 0.151468 -1.821335 -0.283249 -3.055323 -0.011254 1 0 0 0 0 0 0 361096
0.013473 0.002193 0.151296 -1.849121 -0.658962 -3.149394 -0.011285 1 0 0 0 0 0 0 362096
0.013420 0.002184 0.151119 -2.006291 -0.296160 -3.087959 -0.011316 1 0 0 0 0 0 0 363094
0.013362 0.002205 0.150949 -1.965270 -0.663323 -3.155823 -0.011348 1 0 0 0 0 0 0 364094
0.013307 0.002217 0.150765 -1.979277 -0.595289 -2.963602 -0.011379 1 0 0 0 0 0 0 365093
0.013275 0.002222 0.150589 -2.297344 -0.490163 -3.025451 -0.011410 1 0 0 0 0 0 0 366095
0.013255 0.002223 0.150415 -2.486058 -0.429298 -3.055754 -0.011441 1 0 0 0 0 0 0 367095
0.013198 0.002231 0.150240 -2.010073 -0.509959 -3.025064 -0.011473 1 0 0 0 0 0 0 368094
0.013165 0.002233 0.150067 -2.284996 -0.450960 -3.029144 -0.011504 1 0 0 0 0 0 0 369093
0.013137 0.002255 0.149886 -2.390817 -0.705525 -2.915913 -0.011535 1 0 0 0 0 0 0 370094
0.013076 0.002273 0.149707 -1.955093 -0.683925 -2.915576 -0.011566 1 0 0 0 0 0 0 371094
0.013042 0.002281 0.149532 -2.256225 -0.547352 -2.942623 -0.011598 1 0 0 0 0 0 0 372093
0.012976 0.002292 0.149355 -1.885867 -0.578449 -2.910095 -0.011629 1 0 0 0 0 0 0 373091
0.012919 0.002300 0.149192 -1.947845 -0.556504 -3.063246 -0.011660 1 0 0 0 0 0 0 374092
0.012869 0.002284 0.149016 -2.047092 -0.233873 -2.909367 -0.011690 1 0 0 0 0 0 0 375065
0.012813 0.002302 0.148845 -1.973281 -0.640450 -2.928172 -0.011723 1 0 0 0 0 0 0 376093
0.012743 0.002295 0.148677 -1.785392 -0.368052 -2.963168 -0.011754 1 0 0 0 0 0 0 377092
0.012683 0.002295 0.148516 -1.889783 -0.425099 -3.047250 -0.011785 1 0 0 0 0 0 0 378092
0.012642 0.002316 0.148339 -2.141928 -0.701218 -2.822146 -0.011816 1 0 0 0 0 0 0 379094
0.012596 0.002329 0.148175 -2.110932 -0.641332 -2.946438 -0.011848 1 0 0 0 0 0 0 380093
0.012531 0.002320 0.148009 -1.854773 -0.348722 -2.930744 -0.011879 1 0 0 0 0 0 0 381088
0.012488 0.002336 0.147829 -2.101830 -0.644754 -2.726215 -0.011910 1 0 0 0 0 0 0 382093
0.012441 0.002348 0.147663 -2.085237 -0.614580 -2.866637 -0.011941 1 0 0 0 0 0 0 383094
0.012392 0.002356 0.147502 -2.055776 -0.580274 -2.937030 -0.011972 1 0 0 0 0 0 0 384081
0.012362 0.002359 0.147332 -2.303513 -0.498105 -2.807849 -0.012004 1 0 0 0 0 0 0 385087
0.012299 0.002367 0.147155 -1.888397 -0.565128 -2.683328 -0.012035 1 0 0 0 0 0 0 386093
0.012243 0.002374 0.146990 -1.927608 -0.562807 -2.802437 -0.012066 1 0 0 0 0 0 0 387081
0.012209 0.002376 0.146817 -2.233374 -0.493751 -2.708746 -0.012097 1 0 0 0 0 0 0 388091
0.012167 0.002380 0.146653 -2.151554 -0.516986 -2.792670 -0.012129 1 0 0 0 0 0 0 389093
0.012114 0.002407 0.146484 -1.997493 -0.822822 -2.716140 -0.012160 1 0 0 0 0 0 0 390092
0.012046 0.002405 0.146315 -1.776157 -0.482020 -2.690418 -0.012191 1 0 0 0 0 0 0 391095
0.011986 0.002407 0.146152 -1.864391 -0.500242 -2.749999 -0.012222 1 0 0 0 0 0 0 392091
0.011908 0.002415 0.145976 -1.622187 -0.577545 -2.573917 -0.012254 1 0 0 0 0 0 0 393093
0.011844 0.002422 0.145810 -1.774422 -0.577258 -2.663051 -0.012285 1 0 0 0 0 0 0 394092
0.011786 0.002428 0.145648 -1.872024 -0.572401 -2.704430 -0.012316 1 0 0 0 0 0 0 395082
0.011725 0.002456 0.145479 -1.834782 -0.857027 -2.596012 -0.012347 1 0 0 0 0 0 0 396076
0.011669 0.002473 0.145315 -1.892717 -0.746154 -2.639827 -0.012379 1 0 0 0 0 0 0 397086
0.011616 0.002484 0.145153 -1.925260 -0.665611 -2.654609 -0.012409 1 0 0 0 0 0 0 398076
0.011563 0.002493 0.144992 -1.939411 -0.623587 -2.648550 -0.012441 1 0 0 0 0 0 0 399085
0.011509 0.002499 0.144805 -1.908915 -0.589507 -2.280921 -0.012472 1 0 0 0 0 0 0 400076
0.011456 0.002505 0.144633 -1.933888 -0.590523 -2.428631 -0.012504 1 0 0 0 0 0 0 401085
0.011405 0.002511 0.144468 -1.942245 -0.591004 -2.506314 -0.012535 1 0 0 0 0 0 0 402077
0.011353 0.002517 0.144305 -1.941780 -0.591137 -2.527445 -0.012566 1 0 0 0 0 0 0 403086
0.011302 0.002523 0.144142 -1.938321 -0.591755 -2.522404 -0.012597 1 0 0 0 0 0 0 404086
0.011234 0.002510 0.143974 -1.718370 -0.357821 -2.419117 -0.012628 1 0 0 0 0 0 0 405076
0.011175 0.002507 0.143809 -1.800609 -0.452197 -2.439754 -0.012660 1 0 0 0 0 0 0 406084
0.011113 0.002530 0.143637 -1.772320 -0.804668 -2.324118 -0.012691 1 0 0 0 0 0 0 407077
0.011057 0.002544 0.143471 -1.836407 -0.732659 -2.367773 -0.012723 1 0 0 0 0 0 0 408102
0.011003 0.002554 0.143307 -1.871938 -0.671977 -2.381239 -0.012754 1 0 0 0 0 0 0 409091
0.010950 0.002562 0.143143 -1.887329 -0.639890 -2.373241 -0.012785 1 0 0 0 0 0 0 410097
0.010878 0.002574 0.142992 -1.628296 -0.687970 -2.506923 -0.012817 1 0 0 0 0 0 0 411112
0.010816 0.002582 0.142833 -1.726371 -0.654828 -2.411065 -0.012847 1 0 0 0 0 0 0 412086
0.010775 0.002606 0.142678 -2.013489 -0.867582 -2.433808 -0.012878 1 0 0 0 0 0 0 413083
0.010729 0.002621 0.142518 -1.965363 -0.766904 -2.347472 -0.012910 1 0 0 0 0 0 0 414084
0.010667 0.002615 0.142377 -1.743561 -0.479754 -2.560932 -0.012941 1 0 0 0 0 0 0 415097
0.010609 0.002614 0.142222 -1.780280 -0.526247 -2.389740 -0.012972 1 0 0 0 0 0 0 416085
0.010554 0.002616 0.142061 -1.816704 -0.571702 -2.281621 -0.013004 1 0 0 0 0 0 0 417099
0.010501 0.002620 0.141898 -1.836700 -0.598455 -2.220083 -0.013035 1 0 0 0 0 0 0 418093
0.010465 0.002642 0.141742 -2.059380 -0.844795 -2.270914 -0.013066 1 0 0 0 0 0 0 419093
0.010401 0.002660 0.141591 -1.713272 -0.825926 -2.346280 -0.013097 1 0 0 0 0 0 0 420063
0.010349 0.002651 0.141442 -1.834932 -0.459863 -2.339246 -0.013129 1 0 0 0 0 0 0 421089
0.010298 0.002649 0.141283 -1.839029 -0.518885 -2.198683 -0.013160 1 0 0 0 0 0 0 422085
0.010226 0.002655 0.141132 -1.574138 -0.638381 -2.266229 -0.013191 1 0 0 0 0 0 0 423089
0.010180 0.002678 0.140979 -1.882153 -0.874051 -2.233599 -0.013222 1 0 0 0 0 0 0 424092
0.010118 0.002676 0.140839 -1.690690 -0.568010 -2.383113 -0.013254 1 0 0 0 0 0 0 425099
0.010061 0.002677 0.140684 -1.728493 -0.584496 -2.173090 -0.013284 1 0 0 0 0 0 0 426064
0.010002 0.002702 0.140541 -1.714930 -0.905788 -2.293891 -0.013316 1 0 0 0 0 0 0 427095
0.009947 0.002717 0.140384 -1.747014 -0.807497 -2.104827 -0.013347 1 0 0 0 0 0 0 428090
0.009880 0.002711 0.140242 -1.592716 -0.521808 -2.266251 -0.013379 1 0 0 0 0 0 0 429086
0.009820 0.002710 0.140086 -1.665559 -0.565570 -2.067114 -0.013410 1 0 0 0 0 0 0 430085
0.009767 0.002713 0.139951 -1.754971 -0.623780 -2.317345 -0.013441 1 0 0 0 0 0 0 431092
0.009695 0.002722 0.139809 -1.498401 -0.702958 -2.220708 -0.013472 1 0 0 0 0 0 0 432090
0.009654 0.002725 0.139668 -1.895054 -0.638247 -2.216886 -0.013504 1 0 0 0 0 0 0 433091
0.009588 0.002733 0.139523 -1.589011 -0.707890 -2.139321 -0.013535 1 0 0 0 0 0 0 434092
0.009529 0.002740 0.139365 -1.642998 -0.692117 -1.935038 -0.013566 1 0 0 0 0 0 0 435092
0.009477 0.002747 0.139229 -1.727554 -0.696784 -2.194534 -0.013597 1 0 0 0 0 0 0 436090
0.009431 0.002732 0.139084 -1.815461 -0.407869 -2.072313 -0.013628 1 0 0 0 0 0 0 437082
0.009378 0.002748 0.138944 -1.731437 -0.798548 -2.111444 -0.013660 1 0 0 0 0 0 0 438084
0.009312 0.002743 0.138808 -1.545765 -0.549785 -2.151991 -0.013692 1 0 0 0 0 0 0 439110
0.009249 0.002764 0.138671 -1.558063 -0.879437 -2.129663 -0.013723 1 0 0 0 0 0 0 440101
0.009194 0.002778 0.138544 -1.656075 -0.819537 -2.230721 -0.013754 1 0 0 0 0 0 0 441101
0.009127 0.002771 0.138413 -1.498827 -0.541750 -2.173204 -0.013785 1 0 0 0 0 0 0 442100
0.009063 0.002792 0.138279 -1.521615 -0.876244 -2.100262 -0.013817 1 0 0 0 0 0 0 443102
0.009007 0.002805 0.138152 -1.625396 -0.822049 -2.180639 -0.013848 1 0 0 0 0 0 0 444097
0.008940 0.002798 0.138021 -1.472005 -0.548403 -2.113859 -0.013879 1 0 0 0 0 0 0 445100
0.008883 0.002798 0.137895 -1.580822 -0.610554 -2.164182 -0.013910 1 0 0 0 0 0 0 446100
0.008814 0.002784 0.137765 -1.440333 -0.437642 -2.081588 -0.013942 1 0 0 0 0 0 0 447100
0.008757 0.002780 0.137639 -1.556585 -0.553944 -2.125781 -0.013973 1 0 0 0 0 0 0 448098
0.008698 0.002802 0.137506 -1.544844 -0.904697 -2.012218 -0.014004 1 0 0 0 0 0 0 449093
0.008629 0.002799 0.137372 -1.406815 -0.619705 -1.969554 -0.014035 1 0 0 0 0 0 0 450102
0.008571 0.002801 0.137246 -1.528737 -0.653143 -2.040900 -0.014069 1 0 0 0 0 0 0 451166
0.008538 0.002800 0.137110 -1.863373 -0.623923 -1.914488 -0.014100 1 0 0 0 0 0 0 452157
0.008463 0.002791 0.136987 -1.334930 -0.510595 -2.039071 -0.014130 1 0 0 0 0 0 0 453143
0.008401 0.002789 0.136864 -1.456215 -0.600512 -2.042912 -0.014162 1 0 0 0 0 0 0 454155
0.008340 0.002812 0.136731 -1.468596 -0.931723 -1.899809 -0.014193 1 0 0 0 0 0 0 455143
0.008267 0.002831 0.136616 -1.294168 -0.924632 -2.096648 -0.014224 1 0 0 0 0 0 0 456134
0.008191 0.002827 0.136489 -1.228898 -0.618583 -1.935086 -0.014255 1 0 0 0 0 0 0 457135
0.008110 0.002833 0.136376 -1.145401 -0.720507 -2.088706 -0.014286 1 0 0 0 0 0 0 458132
0.008045 0.002839 0.136256 -1.346794 -0.733281 -2.008832 -0.014318 1 0 0 0 0 0 0 459134
0.007970 0.002849 0.136146 -1.211950 -0.801240 -2.103588 -0.014349 1 0 0 0 0 0 0 460132
0.007892 0.002841 0.136020 -1.164267 -0.558283 -1.888571 -0.014380 1 0 0 0 0 0 0 461125
0.007830 0.002840 0.135896 -1.348905 -0.630453 -1.870166 -0.014412 1 0 0 0 0 0 0 462143
0.007756 0.002847 0.135784 -1.199772 -0.749930 -2.008556 -0.014443 1 0 0 0 0 0 0 463155
0.007695 0.002854 0.135665 -1.349857 -0.754745 -1.915304 -0.014474 1 0 0 0 0 0 0 464141
0.007642 0.002860 0.135543 -1.446998 -0.753969 -1.852982 -0.014506 1 0 0 0 0 0 0 465155
0.007572 0.002871 0.135431 -1.237006 -0.818101 -1.964655 -0.014536 1 0 0 0 0 0 0 466139
0.007497 0.002862 0.135305 -1.150062 -0.574887 -1.755585 -0.014568 1 0 0 0 0 0 0 467157
0.007437 0.002861 0.135180 -1.313082 -0.645493 -1.740455 -0.014599 1 0 0 0 0 0 0 468139
0.007364 0.002869 0.135067 -1.153296 -0.764009 -1.879459 -0.014631 1 0 0 0 0 0 0 469153
0.007304 0.002875 0.134947 -1.297718 -0.768413 -1.786063 -0.014661 1 0 0 0 0 0 0 470139
0.007231 0.002886 0.134836 -1.133190 -0.830683 -1.873625 -0.014693 1 0 0 0 0 0 0 471159
0.007155 0.002878 0.134709 -1.071995 -0.587502 -1.652230 -0.014724 1 0 0 0 0 0 0 472141
0.007090 0.002898 0.134603 -1.193288 -0.937890 -1.890197 -0.014756 1 0 0 0 0 0 0 473157
0.007041 0.002891 0.134496 -1.396000 -0.615046 -1.880565 -0.014786 1 0 0 0 0 0 0 474140
0.006973 0.002895 0.134390 -1.168797 -0.730774 -1.873108 -0.014816 1 0 0 0 0 0 0 475075
0.006915 0.002900 0.134272 -1.274191 -0.755026 -1.709331 -0.014847 1 0 0 0 0 0 0 476083
0.006844 0.002910 0.134162 -1.090826 -0.829931 -1.767488 -0.014878 1 0 0 0 0 0 0 477075
0.006791 0.002898 0.134053 -1.307955 -0.546444 -1.774240 -0.014910 1 0 0 0 0 0 0 478083
0.006721 0.002899 0.133945 -1.104394 -0.698082 -1.780540 -0.014941 1 0 0 0 0 0 0 479073
0.006663 0.002903 0.133827 -1.222512 -0.741723 -1.622639 -0.014972 1 0 0 0 0 0 0 480083
0.006613 0.002908 0.133735 -1.331024 -0.777710 -1.924749 -0.015003 1 0 0 0 0 0 0 481074
0.006545 0.002919 0.133634 -1.095106 -0.843116 -1.826366 -0.015034 1 0 0 0 0 0 0 482074
0.006494 0.002906 0.133528 -1.284352 -0.556963 -1.741154 -0.015066 1 0 0 0 0 0 0 483084
0.006440 0.002924 0.133430 -1.271291 -0.922276 -1.816871 -0.015097 1 0 0 0 0 0 0 484081
0.006377 0.002920 0.133336 -1.128013 -0.681070 -1.872128 -0.015129 1 0 0 0 0 0 0 485088
0.006322 0.002921 0.133223 -1.211404 -0.716054 -1.602917 -0.015160 1 0 0 0 0 0 0 486087
0.006273 0.002926 0.133133 -1.297345 -0.767854 -1.851612 -0.015191 1 0 0 0 0 0 0 487087
0.006206 0.002935 0.133032 -1.051991 -0.843660 -1.728801 -0.015222 1 0 0 0 0 0 0 488086
0.006151 0.002944 0.132946 -1.180080 -0.841690 -1.893794 -0.015253 1 0 0 0 0 0 0 489083
0.006081 0.002955 0.132846 -0.978903 -0.884423 -1.724638 -0.015285 1 0 0 0 0 0 0 490085
0.006024 0.002965 0.132761 -1.131590 -0.865875 -1.871489 -0.015317 1 0 0 0 0 0 0 491100
0.005959 0.002957 0.132672 -1.025529 -0.638368 -1.829811 -0.015347 1 0 0 0 0 0 0 492085
0.005918 0.002971 0.132568 -1.326202 -0.913679 -1.621788 -0.015378 1 0 0 0 0 0 0 493083
0.005862 0.002966 0.132473 -1.138686 -0.684965 -1.685257 -0.015410 1 0 0 0 0 0 0 494084
0.005812 0.002968 0.132388 -1.204207 -0.744330 -1.824732 -0.015441 1 0 0 0 0 0 0 495092
0.005757 0.002936 0.132310 -1.128223 -0.316955 -1.905586 -0.015472 1 0 0 0 0 0 0 496089
0.005701 0.002943 0.132222 -1.110415 -0.785844 -1.770733 -0.015504 1 0 0 0 0 0 0 497088
0.005652 0.002951 0.132140 -1.183259 -0.834102 -1.829791 -0.015535 1 0 0 0 0 0 0 498090
0.005591 0.002942 0.132052 -1.023235 -0.627794 -1.743054 -0.015566 1 0 0 0 0 0 0 499091
0.005552 0.002956 0.131950 -1.295025 -0.910348 -1.517774 -0.015598 1 0 0 0 0 0 0 500094
0.005503 0.002931 0.131864 -1.175196 -0.427264 -1.709888 -0.015628 1 0 0 0 0 0 0 501084
0.005437 0.002927 0.131795 -0.941837 -0.650166 -1.925211 -0.015660 1 0 0 0 0 0 0 502086
0.005377 0.002948 0.131709 -0.972822 -1.004744 -1.730080 -0.015691 1 0 0 0 0 0 0 503094
0.005310 0.002946 0.131620 -0.884400 -0.742676 -1.642735 -0.015722 1 0 0 0 0 0 0 504080
0.005249 0.002968 0.131528 -0.942614 -1.037578 -1.574664 -0.015754 1 0 0 0 0 0 0 505087
0.005198 0.002983 0.131444 -1.059406 -0.973787 -1.672268 -0.015785 1 0 0 0 0 0 0 506087
0.005151 0.002994 0.131364 -1.121364 -0.921010 -1.712903 -0.015816 1 0 0 0 0 0 0 507090
0.005091 0.002987 0.131277 -0.950214 -0.682831 -1.606453 -0.015847 1 0 0 0 0 0 0 508089
0.005033 0.003007 0.131185 -0.957567 -1.011329 -1.520295 -0.015879 1 0 0 0 0 0 0 509089
0.004984 0.003020 0.131101 -1.047893 -0.967576 -1.610497 -0.015910 1 0 0 0 0 0 0 510087
0.004938 0.003030 0.131021 -1.096638 -0.925123 -1.647970 -0.015941 1 0 0 0 0 0 0 511090
0.004893 0.003039 0.130942 -1.117474 -0.902804 -1.653884 -0.015972 1 0 0 0 0 0 0 512089
0.004835 0.003031 0.130855 -0.926308 -0.683027 -1.532119 -0.016004 1 0 0 0 0 0 0 513088
0.004784 0.003030 0.130774 -1.003751 -0.761503 -1.578197 -0.016034 1 0 0 0 0 0 0 514059
0.004738 0.003033 0.130694 -1.055364 -0.820061 -1.596025 -0.016065 1 0 0 0 0 0 0 515060
0.004674 0.003043 0.130626 -0.821734 -0.915462 -1.740263 -0.016097 1 0 0 0 0 0 0 516070
0.004612 0.003016 0.130553 -0.809228 -0.440966 -1.678241 -0.016129 1 0 0 0 0 0 0 517087
0.004560 0.003006 0.130477 -0.926138 -0.612643 -1.611887 -0.016160 1 0 0 0 0 0 0 518089
0.004493 0.003009 0.130410 -0.737200 -0.804187 -1.720151 -0.016191 1 0 0 0 0 0 0 519090
0.004438 0.003014 0.130336 -0.865409 -0.848353 -1.621132 -0.016222 1 0 0 0 0 0 0 520088
0.004390 0.003020 0.130259 -0.949901 -0.867761 -1.561822 -0.016254 1 0 0 0 0 0 0 521088
0.004325 0.003031 0.130192 -0.734299 -0.942145 -1.674109 -0.016285 1 0 0 0 0 0 0 522083
0.004271 0.003040 0.130118 -0.848111 -0.923640 -1.576829 -0.016316 1 0 0 0 0 0 0 523077
0.004244 0.003044 0.130060 -1.201121 -0.863179 -1.774274 -0.016346 1 0 0 0 0 0 0 524057
0.004209 0.003049 0.129989 -1.129383 -0.874100 -1.610149 -0.016378 1 0 0 0 0 0 0 525077
0.004151 0.003060 0.129925 -0.810776 -0.950209 -1.661749 -0.016410 1 0 0 0 0 0 0 526084
0.004107 0.003049 0.129861 -0.951111 -0.678103 -1.679797 -0.016441 1 0 0 0 0 0 0 527089
0.004064 0.003047 0.129788 -0.969034 -0.763675 -1.539960 -0.016472 1 0 0 0 0 0 0 528088
0.004022 0.003051 0.129742 -0.989235 -0.846433 -1.866723 -0.016504 1 0 0 0 0 0 0 529088
0.003980 0.003056 0.129675 -0.974256 -0.874350 -1.620500 -0.016534 1 0 0 0 0 0 0 530067
0.003924 0.003047 0.129622 -0.787308 -0.699574 -1.769008 -0.016568 1 0 0 0 0 0 0 531161
0.003875 0.003045 0.129553 -0.844269 -0.781498 -1.558257 -0.016600 1 0 0 0 0 0 0 532187
0.003831 0.003049 0.129508 -0.904304 -0.858096 -1.847372 -0.016631 1 0 0 0 0 0 0 533155
0.003788 0.003054 0.129442 -0.912727 -0.882948 -1.585510 -0.016662 1 0 0 0 0 0 0 534162
0.003731 0.003045 0.129389 -0.737118 -0.707108 -1.727342 -0.016693 1 0 0 0 0 0 0 535134
0.003703 0.003041 0.129339 -1.073944 -0.739919 -1.773186 -0.016724 1 0 0 0 0 0 0 536132
0.003648 0.003046 0.129282 -0.754613 -0.879713 -1.669788 -0.016756 1 0 0 0 0 0 0 537159
0.003620 0.003048 0.129230 -1.069811 -0.854279 -1.727844 -0.016786 1 0 0 0 0 0 0 538139
0.003571 0.003038 0.129183 -0.823682 -0.688757 -1.779229 -0.016818 1 0 0 0 0 0 0 539157
0.003546 0.003032 0.129135 -1.103929 -0.731184 -1.771562 -0.016849 1 0 0 0 0 0 0 540140
0.003508 0.003053 0.129087 -0.949339 -1.082532 -1.764387 -0.016881 1 0 0 0 0 0 0 541153
0.003474 0.003047 0.129030 -0.979780 -0.774367 -1.634134 -0.016911 1 0 0 0 0 0 0 542138
0.003436 0.003048 0.128990 -0.941708 -0.839280 -1.829552 -0.016943 1 0 0 0 0 0 0 543154
0.003383 0.003038 0.128946 -0.717430 -0.687173 -1.803390 -0.016974 1 0 0 0 0 0 0 544137
0.003356 0.003032 0.128900 -1.029042 -0.733705 -1.755590 -0.017006 1 0 0 0 0 0 0 545154
0.003317 0.003052 0.128853 -0.892595 -1.086651 -1.731506 -0.017036 1 0 0 0 0 0 0 546137
0.003262 0.003051 0.128806 -0.675561 -0.843499 -1.737829 -0.017066 1 0 0 0 0 0 0 547081
0.003215 0.003055 0.128770 -0.738247 -0.883255 -1.856843 -0.017097 1 0 0 0 0 0 0 548072
0.003176 0.003040 0.128717 -0.845684 -0.651379 -1.646488 -0.017128 1 0 0 0 0 0 0 549081
0.003152 0.003053 0.128687 -1.035750 -0.982590 -1.920356 -0.017159 1 0 0 0 0 0 0 550071
0.003119 0.003063 0.128656 -0.947872 -0.989834 -1.935040 -0.017191 1 0 0 0 0 0 0 551080
0.003102 0.003067 0.128614 -1.139239 -0.916258 -1.786532 -0.017222 1 0 0 0 0 0 0 552071
0.003059 0.003058 0.128570 -0.810928 -0.732377 -1.733912 -0.017253 1 0 0 0 0 0 0 553081
0.003018 0.003058 0.128534 -0.790322 -0.828819 -1.830350 -0.017285 1 0 0 0 0 0 0 554080
0.002977 0.003062 0.128502 -0.789354 -0.896275 -1.874509 -0.017316 1 0 0 0 0 0 0 555071
0.002941 0.003047 0.128450 -0.850501 -0.665632 -1.625543 -0.017347 1 0 0 0 0 0 0 556081
0.002904 0.003044 0.128411 -0.822305 -0.791099 -1.763879 -0.017378 1 0 0 0 0 0 0 557080
0.002865 0.003047 0.128377 -0.796763 -0.877530 -1.834629 -0.017410 1 0 0 0 0 0 0 558084
0.002811 0.003037 0.128336 -0.586179 -0.719986 -1.738343 -0.017441 1 0 0 0 0 0 0 559092
0.002784 0.003031 0.128290 -0.904369 -0.761270 -1.665147 -0.017473 1 0 0 0 0 0 0 560093
0.002736 0.003017 0.128245 -0.657710 -0.654176 -1.649687 -0.017503 1 0 0 0 0 0 0 561071
0.002692 0.003015 0.128208 -0.678474 -0.789800 -1.761651 -0.017535 1 0 0 0 0 0 0 562093
0.002675 0.002993 0.128175 -1.033637 -0.561628 -1.812002 -0.017566 1 0 0 0 0 0 0 563092
0.002647 0.002987 0.128143 -0.912061 -0.728375 -1.828097 -0.017597 1 0 0 0 0 0 0 564089
0.002598 0.002972 0.128102 -0.625704 -0.637755 -1.708554 -0.017628 1 0 0 0 0 0 0 565066
0.002573 0.002964 0.128057 -0.902718 -0.714786 -1.627835 -0.017660 1 0 0 0 0 0 0 566087
0.002541 0.002965 0.128020 -0.827026 -0.829640 -1.730862 -0.017691 1 0 0 0 0 0 0 567077
0.002505 0.002969 0.127987 -0.762774 -0.895063 -1.778734 -0.017722 1 0 0 0 0 0 0 568090
0.002467 0.002975 0.127955 -0.723623 -0.929768 -1.794153 -0.017754 1 0 0 0 0 0 0 569086
0.002414 0.002967 0.127914 -0.508107 -0.745804 -1.673740 -0.017785 1 0 0 0 0 0 0 570088
0.002392 0.002943 0.127879 -0.900596 -0.521393 -1.736098 -0.017816 1 0 0 0 0 0 0 571086
0.002362 0.002935 0.127846 -0.813043 -0.705368 -1.765175 -0.017847 1 0 0 0 0 0 0 572086
0.002327 0.002935 0.127815 -0.736641 -0.828267 -1.773367 -0.017879 1 0 0 0 0 0 0 573087
0.002308 0.002935 0.127772 -0.948675 -0.831308 -1.632125 -0.017910 1 0 0 0 0 0 0 574095
0.002271 0.002904 0.127738 -0.710970 -0.438080 -1.720948 -0.017941 1 0 0 0 0 0 0 575093
0.002232 0.002893 0.127706 -0.663714 -0.647886 -1.744955 -0.017972 1 0 0 0 0 0 0 576091
0.002193 0.002892 0.127674 -0.642903 -0.794783 -1.749760 -0.018003 1 0 0 0 0 0 0 577076
0.002173 0.002890 0.127632 -0.886259 -0.810943 -1.607284 -0.018034 1 0 0 0 0 0 0 578056
0.002149 0.002875 0.127607 -0.854937 -0.627169 -1.819035 -0.018066 1 0 0 0 0 0 0 579088
0.002117 0.002871 0.127578 -0.742120 -0.761596 -1.778944 -0.018097 1 0 0 0 0 0 0 580086
0.002101 0.002868 0.127537 -0.929988 -0.790722 -1.609001 -0.018129 1 0 0 0 0 0 0 581085
0.002073 0.002871 0.127502 -0.792590 -0.866591 -1.666486 -0.018160 1 0 0 0 0 0 0 582087
0.002044 0.002858 0.127480 -0.773295 -0.660604 -1.838935 -0.018191 1 0 0 0 0 0 0 583088
0.002011 0.002855 0.127452 -0.687368 -0.779158 -1.773200 -0.018222 1 0 0 0 0 0 0 584087
0.001974 0.002858 0.127422 -0.633091 -0.863086 -1.733241 -0.018254 1 0 0 0 0 0 0 585086
0.001946 0.002824 0.127381 -0.746174 -0.394089 -1.592080 -0.018285 1 0 0 0 0 0 0 586087
0.001913 0.002812 0.127346 -0.670906 -0.617107 -1.644242 -0.018316 1 0 0 0 0 0 0 587093
0.001882 0.002790 0.127324 -0.692435 -0.524480 -1.813238 -0.018347 1 0 0 0 0 0 0 588087
0.001866 0.002779 0.127286 -0.885930 -0.640540 -1.605907 -0.018379 1 0 0 0 0 0 0 589085
0.001839 0.002778 0.127252 -0.745242 -0.780401 -1.638008 -0.018410 1 0 0 0 0 0 0 590087
0.001811 0.002762 0.127230 -0.723563 -0.608981 -1.799987 -0.018441 1 0 0 0 0 0 0 591088
0.001777 0.002758 0.127202 -0.636730 -0.744845 -1.730009 -0.018472 1 0 0 0 0 0 0 592087
0.001765 0.002737 0.127172 -0.916726 -0.523980 -1.691688 -0.018504 1 0 0 0 0 0 0 593086
0.001740 0.002730 0.127140 -0.756628 -0.693905 -1.669976 -0.018535 1 0 0 0 0 0 0 594086
0.001707 0.002731 0.127109 -0.642298 -0.808677 -1.657879 -0.018566 1 0 0 0 0 0 0 595088
0.001696 0.002712 0.127078 -0.912146 -0.557439 -1.653018 -0.018597 1 0 0 0 0 0 0 596086
0.001671 0.002706 0.127046 -0.747248 -0.709747 -1.644413 -0.018629 1 0 0 0 0 0 0 597086
0.001644 0.002688 0.127025 -0.707340 -0.565036 -1.780250 -0.018660 1 0 0 0 0 0 0 598081
0.001611 0.002684 0.126997 -0.611061 -0.716250 -1.699396 -0.018691 1 0 0 0 0 0 0 599074
0.001594 0.002681 0.126957 -0.809288 -0.753895 -1.514167 -0.018722 1 0 0 0 0 0 0 600085
0.001572 0.002664 0.126932 -0.753570 -0.583655 -1.708031 -0.018754 1 0 0 0 0 0 0 601086
0.001541 0.002660 0.126903 -0.629407 -0.724415 -1.660216 -0.018785 1 0 0 0 0 0 0 602086
0.001526 0.002658 0.126893 -0.818455 -0.769807 -1.897288 -0.018816 1 0 0 0 0 0 0 603087
0.001517 0.002657 0.126858 -0.930597 -0.775236 -1.601268 -0.018847 1 0 0 0 0 0 0 604089
0.001499 0.002641 0.126836 -0.809530 -0.592474 -1.732363 -0.018878 1 0 0 0 0 0 0 605078
0.001471 0.002637 0.126808 -0.650829 -0.727667 -1.659379 -0.018909 1 0 0 0 0 0 0 606055
0.001462 0.002616 0.126778 -0.892166 -0.507586 -1.621529 -0.018941 1 0 0 0 0 0 0 607088
0.001437 0.002609 0.126747 -0.712734 -0.677254 -1.599051 -0.018972 1 0 0 0 0 0 0 608084
0.001411 0.002591 0.126726 -0.665173 -0.541840 -1.729630 -0.019004 1 0 0 0 0 0 0 609085
0.001398 0.002581 0.126688 -0.823213 -0.634622 -1.507373 -0.019035 1 0 0 0 0 0 0 610079
0.001377 0.002562 0.126664 -0.740880 -0.512485 -1.676141 -0.019066 1 0 0 0 0 0 0 611073
0.001347 0.002556 0.126635 -0.603163 -0.679269 -1.617817 -0.019097 1 0 0 0 0 0 0 612079
0.001338 0.002534 0.126605 -0.854689 -0.475096 -1.585286 -0.019128 1 0 0 0 0 0 0 613070
0.001313 0.002527 0.126574 -0.680538 -0.652437 -1.564554 -0.019160 1 0 0 0 0 0 0 614079
0.001287 0.002509 0.126553 -0.635385 -0.520947 -1.695572 -0.019191 1 0 0 0 0 0 0 615070
0.001288 0.002514 0.126524 -0.981994 -0.815005 -1.601333 -0.019222 1 0 0 0 0 0 0 616079
0.001274 0.002502 0.126504 -0.828421 -0.616887 -1.703751 -0.019253 1 0 0 0 0 0 0 617068
0.001247 0.002499 0.126477 -0.639065 -0.728636 -1.610163 -0.019285 1 0 0 0 0 0 0 618079
0.001240 0.002479 0.126447 -0.863031 -0.495714 -1.563893 -0.019316 1 0 0 0 0 0 0 619070
0.001216 0.002473 0.126415 -0.675125 -0.658387 -1.537780 -0.019347 1 0 0 0 0 0 0 620077
0.001190 0.002455 0.126395 -0.622942 -0.519741 -1.666791 -0.019378 1 0 0 0 0 0 0 621078
0.001177 0.002445 0.126356 -0.778891 -0.610796 -1.444178 -0.019411 1 0 0 0 0 0 0 622115
0.001171 0.002441 0.126342 -0.881863 -0.686689 -1.740516 -0.019441 1 0 0 0 0 0 0 623089
0.001167 0.002438 0.126307 -0.929983 -0.713405 -1.476403 -0.019472 1 0 0 0 0 0 0 624083
0.001146 0.002441 0.126273 -0.697795 -0.791234 -1.476167 -0.019504 1 0 0 0 0 0 0 625096
0.001121 0.002427 0.126252 -0.627487 -0.588488 -1.624800 -0.019535 1 0 0 0 0 0 0 626081
0.001114 0.002401 0.126224 -0.850830 -0.395504 -1.553467 -0.019566 1 0 0 0 0 0 0 627075
0.001105 0.002407 0.126203 -0.843552 -0.796468 -1.635296 -0.019597 1 0 0 0 0 0 0 628068
0.001081 0.002414 0.126175 -0.640335 -0.852987 -1.545725 -0.019629 1 0 0 0 0 0 0 629088
0.001074 0.002398 0.126145 -0.848085 -0.557351 -1.502259 -0.019660 1 0 0 0 0 0 0 630088
0.001065 0.002409 0.126124 -0.837877 -0.883088 -1.605517 -0.019691 1 0 0 0 0 0 0 631089
0.001066 0.002395 0.126096 -0.967367 -0.587670 -1.529304 -0.019722 1 0 0 0 0 0 0 632084
0.001053 0.002374 0.126076 -0.790520 -0.452667 -1.625149 -0.019753 1 0 0 0 0 0 0 633083
0.001027 0.002367 0.126048 -0.598362 -0.631193 -1.527389 -0.019785 1 0 0 0 0 0 0 634084
0.001033 0.002359 0.126028 -1.007184 -0.634080 -1.608745 -0.019816 1 0 0 0 0 0 0 635084
0.001016 0.002359 0.126000 -0.748172 -0.738827 -1.514577 -0.019847 1 0 0 0 0 0 0 636084
0.000994 0.002345 0.125981 -0.643857 -0.554847 -1.607600 -0.019878 1 0 0 0 0 0 0 637082
0.000983 0.002337 0.125943 -0.772159 -0.621412 -1.370636 -0.019910 1 0 0 0 0 0 0 638086
0.000977 0.002333 0.125929 -0.860170 -0.684399 -1.662505 -0.019941 1 0 0 0 0 0 0 639089
0.000974 0.002330 0.125894 -0.901770 -0.705235 -1.395567 -0.019972 1 0 0 0 0 0 0 640089
0.000973 0.002329 0.125881 -0.928240 -0.728836 -1.666571 -0.020004 1 0 0 0 0 0 0 641088
0.000953 0.002333 0.125856 -0.680024 -0.791026 -1.529426 -0.020035 1 0 0 0 0 0 0 642086
0.000948 0.002315 0.125826 -0.858668 -0.518717 -1.457479 -0.020066 1 0 0 0 0 0 0 643084
0.000946 0.002307 0.125816 -0.909022 -0.608100 -1.693094 -0.020097 1 0 0 0 0 0 0 644082
0.000925 0.002306 0.125792 -0.668635 -0.724913 -1.532535 -0.020128 1 0 0 0 0 0 0 645082
0.000934 0.002302 0.125773 -1.036371 -0.680096 -1.580671 -0.020160 1 0 0 0 0 0 0 646084
0.000919 0.002303 0.125745 -0.756184 -0.759619 -1.472563 -0.020191 1 0 0 0 0 0 0 647084
0.000911 0.002304 0.125736 -0.826560 -0.761023 -1.689992 -0.020222 1 0 0 0 0 0 0 648085
0.000894 0.002290 0.125722 -0.697171 -0.558833 -1.665617 -0.020253 1 0 0 0 0 0 0 649082
0.000899 0.002297 0.125696 -0.979805 -0.818136 -1.493150 -0.020285 1 0 0 0 0 0 0 650085
0.000887 0.002286 0.125677 -0.793924 -0.605797 -1.562646 -0.020316 1 0 0 0 0 0 0 651085
0.000868 0.002266 0.125661 -0.664714 -0.461057 -1.599405 -0.020347 1 0 0 0 0 0 0 652084
0.000872 0.002270 0.125634 -0.959896 -0.764657 -1.460395 -0.020379 1 0 0 0 0 0 0 653085
0.000860 0.002257 0.125614 -0.781534 -0.575917 -1.542763 -0.020409 1 0 0 0 0 0 0 654053
0.000854 0.002251 0.125607 -0.841540 -0.640458 -1.714213 -0.020441 1 0 0 0 0 0 0 655075
0.000851 0.002247 0.125574 -0.882763 -0.676665 -1.379611 -0.020472 1 0 0 0 0 0 0 656085
0.000849 0.002246 0.125562 -0.909854 -0.709423 -1.624514 -0.020504 1 0 0 0 0 0 0 657084
0.000829 0.002249 0.125537 -0.663000 -0.776826 -1.476736 -0.020535 1 0 0 0 0 0 0 658083
0.000819 0.002251 0.125528 -0.769820 -0.767344 -1.669326 -0.020566 1 0 0 0 0 0 0 659086
0.000800 0.002237 0.125515 -0.661136 -0.559860 -1.634348 -0.020597 1 0 0 0 0 0 0 660082
0.000804 0.002244 0.125490 -0.953907 -0.815927 -1.458361 -0.020629 1 0 0 0 0 0 0 661084
0.000792 0.002233 0.125471 -0.773480 -0.602550 -1.526014 -0.020660 1 0 0 0 0 0 0 662082
0.000786 0.002228 0.125464 -0.831997 -0.654408 -1.692131 -0.020691 1 0 0 0 0 0 0 663075
0.000770 0.002210 0.125452 -0.691298 -0.498230 -1.637077 -0.020722 1 0 0 0 0 0 0 664070
0.000775 0.002216 0.125426 -0.967168 -0.781988 -1.453028 -0.020753 1 0 0 0 0 0 0 665078
0.000764 0.002204 0.125407 -0.778339 -0.582848 -1.517486 -0.020785 1 0 0 0 0 0 0 666085
0.000758 0.002198 0.125400 -0.832554 -0.641744 -1.682577 -0.020816 1 0 0 0 0 0 0 667086
0.000761 0.002176 0.125378 -0.946884 -0.426849 -1.488697 -0.020847 1 0 0 0 0 0 0 668083
0.000757 0.002183 0.125359 -0.867737 -0.799278 -1.514683 -0.020878 1 0 0 0 0 0 0 669082
0.000755 0.002187 0.125352 -0.888964 -0.790592 -1.675439 -0.020910 1 0 0 0 0 0 0 670085
0.000740 0.002175 0.125340 -0.721050 -0.569085 -1.619032 -0.020941 1 0 0 0 0 0 0 671074
0.000727 0.002187 0.125325 -0.725185 -0.878714 -1.573039 -0.020972 1 0 0 0 0 0 0 672086
0.000725 0.002174 0.125299 -0.882844 -0.574255 -1.427012 -0.021003 1 0 0 0 0 0 0 673083
0.000725 0.002167 0.125290 -0.907516 -0.631160 -1.626148 -0.021035 1 0 0 0 0 0 0 674084
0.000711 0.002150 0.125277 -0.729835 -0.482447 -1.593254 -0.021065 1 0 0 0 0 0 0 675064
0.000698 0.002159 0.125262 -0.727776 -0.832130 -1.556779 -0.021097 1 0 0 0 0 0 0 676076
0.000678 0.002150 0.125246 -0.625256 -0.610519 -1.552284 -0.021128 1 0 0 0 0 0 0 677068
0.000668 0.002145 0.125241 -0.744874 -0.652909 -1.680875 -0.021160 1 0 0 0 0 0 0 678077
0.000682 0.002138 0.125228 -1.079035 -0.626539 -1.603250 -0.021190 1 0 0 0 0 0 0 679063
0.000676 0.002120 0.125214 -0.838647 -0.474051 -1.568700 -0.021222 1 0 0 0 0 0 0 680070
0.000667 0.002129 0.125198 -0.783248 -0.825147 -1.541501 -0.021253 1 0 0 0 0 0 0 681061
0.000662 0.002134 0.125193 -0.836444 -0.801343 -1.672143 -0.021284 1 0 0 0 0 0 0 682071
0.000646 0.002122 0.125181 -0.686942 -0.572374 -1.603317 -0.021315 1 0 0 0 0 0 0 683062
0.000657 0.002111 0.125166 -1.032596 -0.567141 -1.558542 -0.021347 1 0 0 0 0 0 0 684071
0.000663 0.002106 0.125161 -0.997000 -0.637060 -1.676954 -0.021378 1 0 0 0 0 0 0 685063
0.000647 0.002108 0.125139 -0.698880 -0.730672 -1.459527 -0.021409 1 0 0 0 0 0 0 686070
0.000638 0.002108 0.125131 -0.776766 -0.734920 -1.625672 -0.021440 1 0 0 0 0 0 0 687062
0.000620 0.002094 0.125118 -0.654231 -0.535371 -1.579769 -0.021472 1 0 0 0 0 0 0 688075
0.000611 0.002087 0.125113 -0.757652 -0.608383 -1.682420 -0.021503 1 0 0 0 0 0 0 689077
0.000626 0.002079 0.125101 -1.083118 -0.599487 -1.594380 -0.021534 1 0 0 0 0 0 0 690069
0.000628 0.002094 0.125086 -0.947700 -0.901021 -1.543511 -0.021569 1 0 0 0 0 0 0 691177
0.000615 0.002086 0.125071 -0.740155 -0.644102 -1.533687 -0.021600 1 0 0 0 0 0 0 692169
0.000609 0.002083 0.125066 -0.803050 -0.667298 -1.660721 -0.021631 1 0 0 0 0 0 0 693159
0.000605 0.002081 0.125064 -0.851455 -0.693532 -1.720590 -0.021662 1 0 0 0 0 0 0 694151
0.000609 0.002061 0.125043 -0.950572 -0.449641 -1.475390 -0.021693 1 0 0 0 0 0 0 695155
0.000606 0.002069 0.125025 -0.862272 -0.805301 -1.482208 -0.021725 1 0 0 0 0 0 0 696161
0.000604 0.002074 0.125018 -0.878507 -0.788537 -1.635832 -0.021756 1 0 0 0 0 0 0 697164
0.000589 0.002062 0.125006 -0.708767 -0.563761 -1.575725 -0.021786 1 0 0 0 0 0 0 698139
0.000582 0.002055 0.125002 -0.786645 -0.622429 -1.672414 -0.021816 1 0 0 0 0 0 0 699079
0.000564 0.002038 0.124990 -0.658146 -0.472360 -1.588736 -0.021847 1 0 0 0 0 0 0 700079
0.000569 0.002043 0.124965 -0.939268 -0.758263 -1.395165 -0.021878 1 0 0 0 0 0 0 701080
0.000572 0.002046 0.124956 -0.937943 -0.757421 -1.586311 -0.021910 1 0 0 0 0 0 0 702089
0.000573 0.002047 0.124953 -0.923299 -0.741529 -1.681962 -0.021941 1 0 0 0 0 0 0 703086
0.000560 0.002033 0.124942 -0.730985 -0.535783 -1.588620 -0.021972 1 0 0 0 0 0 0 704078
0.000553 0.002026 0.124938 -0.796803 -0.605913 -1.672477 -0.022003 1 0 0 0 0 0 0 705081
0.000544 0.002041 0.124926 -0.770981 -0.906305 -1.571951 -0.022035 1 0 0 0 0 0 0 706080
0.000545 0.002030 0.124901 -0.899393 -0.583583 -1.394828 -0.022066 1 0 0 0 0 0 0 707082
0.000546 0.002024 0.124893 -0.907377 -0.628878 -1.582349 -0.022097 1 0 0 0 0 0 0 708081
0.000546 0.002021 0.124889 -0.906013 -0.671128 -1.675762 -0.022128 1 0 0 0 0 0 0 709081
0.000541 0.002039 0.124878 -0.829937 -0.942318 -1.569480 -0.022160 1 0 0 0 0 0 0 710086
0.000524 0.002033 0.124863 -0.674728 -0.665901 -1.527420 -0.022191 1 0 0 0 0 0 0 711087
0.000535 0.002025 0.124848 -1.022392 -0.616404 -1.503983 -0.022222 1 0 0 0 0 0 0 712086
0.000541 0.002021 0.124843 -0.988592 -0.661843 -1.630964 -0.022253 1 0 0 0 0 0 0 713083
0.000530 0.002005 0.124831 -0.767435 -0.495093 -1.559322 -0.022285 1 0 0 0 0 0 0 714083
0.000519 0.002015 0.124816 -0.741353 -0.833293 -1.508389 -0.022315 1 0 0 0 0 0 0 715054
0.000513 0.002021 0.124810 -0.810908 -0.803139 -1.629435 -0.022347 1 0 0 0 0 0 0 716082
0.000497 0.002009 0.124799 -0.670442 -0.571756 -1.555919 -0.022378 1 0 0 0 0 0 0 717083
0.000508 0.001998 0.124784 -1.019597 -0.564574 -1.510117 -0.022410 1 0 0 0 0 0 0 718079
0.000513 0.001993 0.124779 -0.986040 -0.633241 -1.627957 -0.022441 1 0 0 0 0 0 0 719081
0.000510 0.002009 0.124766 -0.873649 -0.922481 -1.541063 -0.022472 1 0 0 0 0 0 0 720078
0.000495 0.002002 0.124752 -0.698285 -0.655782 -1.506770 -0.022503 1 0 0 0 0 0 0 721081
0.000488 0.001999 0.124747 -0.778604 -0.673102 -1.624425 -0.022535 1 0 0 0 0 0 0 722087
0.000484 0.001998 0.124745 -0.835910 -0.696403 -1.680727 -0.022566 1 0 0 0 0 0 0 723085
0.000487 0.001978 0.124724 -0.939860 -0.451661 -1.433392 -0.022597 1 0 0 0 0 0 0 724083
0.000484 0.001986 0.124706 -0.853750 -0.805802 -1.439730 -0.022628 1 0 0 0 0 0 0 725083
0.000468 0.001976 0.124690 -0.687164 -0.592863 -1.460863 -0.022660 1 0 0 0 0 0 0 726081
0.000460 0.001971 0.124684 -0.771216 -0.638736 -1.600597 -0.022691 1 0 0 0 0 0 0 727083
0.000456 0.001969 0.124682 -0.830304 -0.676353 -1.664984 -0.022722 1 0 0 0 0 0 0 728081
0.000468 0.001982 0.124660 -1.043622 -0.882595 -1.408907 -0.022753 1 0 0 0 0 0 0 729080
0.000460 0.001973 0.124642 -0.808829 -0.629759 -1.433733 -0.022785 1 0 0 0 0 0 0 730082
0.000456 0.001969 0.124636 -0.836884 -0.658792 -1.584578 -0.022816 1 0 0 0 0 0 0 731077
0.000454 0.001968 0.124634 -0.865798 -0.688194 -1.653847 -0.022847 1 0 0 0 0 0 0 732067
0.000434 0.001970 0.124612 -0.623559 -0.756832 -1.405247 -0.022878 1 0 0 0 0 0 0 733075
0.000443 0.001967 0.124594 -0.986706 -0.685622 -1.422022 -0.022910 1 0 0 0 0 0 0 734081
0.000447 0.001966 0.124588 -0.966723 -0.700235 -1.574530 -0.022941 1 0 0 0 0 0 0 735083
0.000436 0.001951 0.124576 -0.753512 -0.516352 -1.512398 -0.022972 1 0 0 0 0 0 0 736083
0.000425 0.001962 0.124560 -0.731074 -0.845020 -1.465236 -0.023003 1 0 0 0 0 0 0 737081
0.000405 0.001953 0.124545 -0.618695 -0.614751 -1.455003 -0.023034 1 0 0 0 0 0 0 738069
0.000415 0.001944 0.124529 -0.988508 -0.589285 -1.444560 -0.023066 1 0 0 0 0 0 0 739083
0.000420 0.001939 0.124524 -0.966160 -0.646582 -1.576074 -0.023097 1 0 0 0 0 0 0 740082
0.000403 0.001941 0.124501 -0.676267 -0.734178 -1.361284 -0.023128 1 0 0 0 0 0 0 741080
0.000394 0.001942 0.124493 -0.756317 -0.734786 -1.529521 -0.023160 1 0 0 0 0 0 0 742084
0.000396 0.001923 0.124470 -0.892408 -0.472332 -1.344402 -0.023190 1 0 0 0 0 0 0 743048
0.000396 0.001914 0.124462 -0.899318 -0.567875 -1.519313 -0.023222 1 0 0 0 0 0 0 744065
0.000391 0.001928 0.124448 -0.821955 -0.885213 -1.463139 -0.023253 1 0 0 0 0 0 0 745077
0.000375 0.001921 0.124433 -0.665764 -0.634740 -1.440010 -0.023284 1 0 0 0 0 0 0 746065
0.000367 0.001917 0.124428 -0.755122 -0.659681 -1.562203 -0.023316 1 0 0 0 0 0 0 747075
0.000368 0.001896 0.124406 -0.890344 -0.429359 -1.349126 -0.023347 1 0 0 0 0 0 0 748065
0.000363 0.001904 0.124387 -0.821156 -0.790688 -1.369161 -0.023378 1 0 0 0 0 0 0 749074
0.000347 0.001894 0.124371 -0.663427 -0.582263 -1.394452 -0.023409 1 0 0 0 0 0 0 750065
0.000339 0.001889 0.124365 -0.751237 -0.629774 -1.536102 -0.023441 1 0 0 0 0 0 0 751074
0.000340 0.001867 0.124342 -0.885704 -0.410939 -1.329992 -0.023472 1 0 0 0 0 0 0 752065
0.000336 0.001875 0.124324 -0.816067 -0.777740 -1.352640 -0.023503 1 0 0 0 0 0 0 753074
0.000320 0.001864 0.124307 -0.658172 -0.572223 -1.378648 -0.023534 1 0 0 0 0 0 0 754064
0.000311 0.001859 0.124301 -0.745754 -0.621016 -1.520640 -0.023565 1 0 0 0 0 0 0 755067
0.000313 0.001837 0.124279 -0.880216 -0.403038 -1.314521 -0.023597 1 0 0 0 0 0 0 756079
0.000308 0.001845 0.124260 -0.810474 -0.769968 -1.337261 -0.023628 1 0 0 0 0 0 0 757077
0.000306 0.001849 0.124253 -0.835457 -0.759633 -1.496407 -0.023660 1 0 0 0 0 0 0 758090
0.000291 0.001837 0.124241 -0.671470 -0.539548 -1.435969 -0.023690 1 0 0 0 0 0 0 759064
0.000297 0.001845 0.124216 -0.932159 -0.784636 -1.252075 -0.023722 1 0 0 0 0 0 0 760065
0.000286 0.001834 0.124197 -0.737675 -0.568440 -1.313003 -0.023753 1 0 0 0 0 0 0 761058
0.000281 0.001829 0.124190 -0.786541 -0.616287 -1.478411 -0.023784 1 0 0 0 0 0 0 762052
0.000265 0.001812 0.124177 -0.643311 -0.460389 -1.419422 -0.023816 1 0 0 0 0 0 0 763083
0.000270 0.001817 0.124152 -0.915048 -0.740846 -1.236066 -0.023848 1 0 0 0 0 0 0 764093
0.000259 0.001806 0.124133 -0.726290 -0.542817 -1.296953 -0.023878 1 0 0 0 0 0 0 765073
0.000254 0.001800 0.124126 -0.777888 -0.599631 -1.462460 -0.023909 1 0 0 0 0 0 0 766069
0.000251 0.001797 0.124124 -0.818649 -0.642954 -1.536872 -0.023941 1 0 0 0 0 0 0 767084
0.000255 0.001776 0.124103 -0.914823 -0.409550 -1.294461 -0.023972 1 0 0 0 0 0 0 768080
0.000252 0.001785 0.124084 -0.824379 -0.767025 -1.303417 -0.024003 1 0 0 0 0 0 0 769081
0.000237 0.001775 0.124068 -0.656238 -0.557482 -1.323743 -0.024035 1 0 0 0 0 0 0 770081
0.000229 0.001770 0.124062 -0.738135 -0.603777 -1.464042 -0.024066 1 0 0 0 0 0 0 771082
0.000231 0.001748 0.124040 -0.869990 -0.385077 -1.256631 -0.024097 1 0 0 0 0 0 0 772079
0.000232 0.001737 0.124032 -0.873611 -0.503205 -1.423107 -0.024128 1 0 0 0 0 0 0 773081
0.000213 0.001736 0.124008 -0.612457 -0.637333 -1.229789 -0.024160 1 0 0 0 0 0 0 774085
0.000203 0.001735 0.124000 -0.706715 -0.661831 -1.407494 -0.024191 1 0 0 0 0 0 0 775087
0.000199 0.001735 0.123997 -0.776625 -0.668930 -1.496342 -0.024222 1 0 0 0 0 0 0 776067
0.000196 0.001735 0.123996 -0.814345 -0.671952 -1.531643 -0.024253 1 0 0 0 0 0 0 777076
0.000201 0.001716 0.123975 -0.907971 -0.417387 -1.273791 -0.024285 1 0 0 0 0 0 0 778078
0.000197 0.001725 0.123957 -0.816020 -0.763735 -1.277427 -0.024316 1 0 0 0 0 0 0 779082
0.000182 0.001715 0.123941 -0.647243 -0.548977 -1.295377 -0.024347 1 0 0 0 0 0 0 780080
0.000174 0.001710 0.123935 -0.728528 -0.592378 -1.435048 -0.024378 1 0 0 0 0 0 0 781080
0.000171 0.001708 0.123933 -0.786144 -0.628651 -1.499099 -0.024410 1 0 0 0 0 0 0 782080
0.000174 0.001688 0.123912 -0.891220 -0.392231 -1.252351 -0.024441 1 0 0 0 0 0 0 783082
0.000176 0.001678 0.123904 -0.879782 -0.499930 -1.403885 -0.024472 1 0 0 0 0 0 0 784080
0.000158 0.001677 0.123881 -0.611287 -0.629028 -1.204743 -0.024503 1 0 0 0 0 0 0 785080
0.000149 0.001676 0.123873 -0.701427 -0.650792 -1.380564 -0.024535 1 0 0 0 0 0 0 786079
0.000144 0.001676 0.123870 -0.769279 -0.656561 -1.468727 -0.024566 1 0 0 0 0 0 0 787080
0.000128 0.001662 0.123859 -0.623959 -0.464837 -1.369362 -0.024597 1 0 0 0 0 0 0 788091
0.000139 0.001650 0.123844 -0.967310 -0.477679 -1.315034 -0.024628 1 0 0 0 0 0 0 789079
0.000145 0.001644 0.123839 -0.931561 -0.555786 -1.429227 -0.024660 1 0 0 0 0 0 0 790080
0.000129 0.001645 0.123817 -0.636795 -0.655226 -1.206048 -0.024691 1 0 0 0 0 0 0 791082
0.000120 0.001646 0.123809 -0.712134 -0.660600 -1.372411 -0.024722 1 0 0 0 0 0 0 792079
0.000116 0.001646 0.123806 -0.772460 -0.658118 -1.457076 -0.024753 1 0 0 0 0 0 0 793080
0.000101 0.001632 0.123795 -0.623457 -0.462384 -1.356202 -0.024785 1 0 0 0 0 0 0 794079
0.000112 0.001620 0.123781 -0.964815 -0.473109 -1.301540 -0.024816 1 0 0 0 0 0 0 795081
0.000104 0.001600 0.123766 -0.746273 -0.356220 -1.280906 -0.024847 1 0 0 0 0 0 0 796077
0.000100 0.001590 0.123760 -0.775599 -0.474710 -1.405582 -0.024878 1 0 0 0 0 0 0 797075
0.000093 0.001604 0.123748 -0.729878 -0.798806 -1.320441 -0.024909 1 0 0 0 0 0 0 798067
0.000089 0.001610 0.123743 -0.774143 -0.747291 -1.418249 -0.024941 1 0 0 0 0 0 0 799079
0.000073 0.001599 0.123731 -0.621682 -0.506152 -1.332041 -0.024972 1 0 0 0 0 0 0 800081
0.000066 0.001594 0.123727 -0.705345 -0.553620 -1.421583 -0.025003 1 0 0 0 0 0 0 801080
0.000081 0.001587 0.123716 -1.019798 -0.532149 -1.328614 -0.025035 1 0 0 0 0 0 0 802079
0.000075 0.001569 0.123701 -0.773713 -0.384220 -1.283541 -0.025066 1 0 0 0 0 0 0 803080
0.000067 0.001578 0.123686 -0.713057 -0.733223 -1.254982 -0.025097 1 0 0 0 0 0 0 804080
0.000062 0.001583 0.123680 -0.762016 -0.709540 -1.384477 -0.025128 1 0 0 0 0 0 0 805080
0.000047 0.001571 0.123668 -0.613254 -0.483833 -1.310463 -0.025160 1 0 0 0 0 0 0 806078
0.000039 0.001565 0.123664 -0.698736 -0.538954 -1.404565 -0.025191 1 0 0 0 0 0 0 807081
0.000021 0.001548 0.123652 -0.576342 -0.389442 -1.315972 -0.025222 1 0 0 0 0 0 0 808078
0.000013 0.001539 0.123648 -0.675727 -0.486283 -1.404776 -0.025253 1 0 0 0 0 0 0 809073
0.000008 0.001535 0.123647 -0.741902 -0.551607 -1.449352 -0.025284 1 0 0 0 0 0 0 810066
0.000006 0.001533 0.123646 -0.777106 -0.586121 -1.467528 -0.025316 1 0 0 0 0 0 0 811072
0.000005 0.001531 0.123615 -0.795552 -0.596148 -1.058627 -0.025347 1 0 0 0 0 0 0 812063
0.000004 0.001530 0.123604 -0.805026 -0.610568 -1.278647 -0.025378 1 0 0 0 0 0 0 813071
0.000004 0.001530 0.123600 -0.810283 -0.617601 -1.394076 -0.025409 1 0 0 0 0 0 0 814063
-0.000010 0.001516 0.123588 -0.632032 -0.427452 -1.304493 -0.025441 1 0 0 0 0 0 0 815071
-0.000016 0.001508 0.123584 -0.701715 -0.502151 -1.392275 -0.025472 1 0 0 0 0 0 0 816062
-0.000020 0.001505 0.123583 -0.752897 -0.556254 -1.436405 -0.025503 1 0 0 0 0 0 0 817072
-0.000022 0.001503 0.123582 -0.780556 -0.585122 -1.454341 -0.025534 1 0 0 0 0 0 0 818063
-0.000036 0.001488 0.123572 -0.613692 -0.406603 -1.326586 -0.025566 1 0 0 0 0 0 0 819071
-0.000030 0.001494 0.123547 -0.870699 -0.673119 -1.119253 -0.025597 1 0 0 0 0 0 0 820061
-0.000026 0.001497 0.123539 -0.856850 -0.662519 -1.304411 -0.025628 1 0 0 0 0 0 0 821083
-0.000038 0.001484 0.123525 -0.654916 -0.448726 -1.261321 -0.025659 1 0 0 0 0 0 0 822074
-0.000044 0.001478 0.123521 -0.711315 -0.509785 -1.368102 -0.025694 1 0 0 0 0 0 0 823167
-0.000047 0.001475 0.123519 -0.755612 -0.556767 -1.419051 -0.025725 1 0 0 0 0 0 0 824158
-0.000062 0.001459 0.123508 -0.598581 -0.388715 -1.303803 -0.025755 1 0 0 0 0 0 0 825127
-0.000070 0.001451 0.123505 -0.678819 -0.474534 -1.382565 -0.025787 1 0 0 0 0 0 0 826154
-0.000074 0.001447 0.123503 -0.735158 -0.534136 -1.423259 -0.025815 1 0 0 0 0 0 0 827063
-0.000081 0.001464 0.123492 -0.690946 -0.813444 -1.296452 -0.025847 1 0 0 0 0 0 0 828069
-0.000098 0.001458 0.123478 -0.553242 -0.545059 -1.242329 -0.025878 1 0 0 0 0 0 0 829062
-0.000107 0.001455 0.123473 -0.649367 -0.558535 -1.355228 -0.025909 1 0 0 0 0 0 0 830071
-0.000111 0.001453 0.123471 -0.714383 -0.579744 -1.409435 -0.025941 1 0 0 0 0 0 0 831084
-0.000113 0.001453 0.123471 -0.749005 -0.591869 -1.430995 -0.025972 1 0 0 0 0 0 0 832064
-0.000128 0.001438 0.123460 -0.585917 -0.405214 -1.304080 -0.026003 1 0 0 0 0 0 0 833083
-0.000135 0.001430 0.123457 -0.662697 -0.481402 -1.378722 -0.026035 1 0 0 0 0 0 0 834079
-0.000125 0.001441 0.123434 -0.899309 -0.722199 -1.136893 -0.026066 1 0 0 0 0 0 0 835080
-0.000134 0.001431 0.123416 -0.679726 -0.490631 -1.162910 -0.026096 1 0 0 0 0 0 0 836050
-0.000138 0.001427 0.123410 -0.712643 -0.527480 -1.316398 -0.026127 1 0 0 0 0 0 0 837049
-0.000140 0.001425 0.123408 -0.743893 -0.560707 -1.386159 -0.026160 1 0 0 0 0 0 0 838077
-0.000141 0.001424 0.123407 -0.761451 -0.578820 -1.413354 -0.026191 1 0 0 0 0 0 0 839080
-0.000155 0.001409 0.123397 -0.589881 -0.395223 -1.288187 -0.026222 1 0 0 0 0 0 0 840078
-0.000162 0.001401 0.123393 -0.662270 -0.472769 -1.363583 -0.026253 1 0 0 0 0 0 0 841080
-0.000171 0.001416 0.123381 -0.640348 -0.775909 -1.259596 -0.026285 1 0 0 0 0 0 0 842083
-0.000189 0.001409 0.123367 -0.515272 -0.521159 -1.214130 -0.026315 1 0 0 0 0 0 0 843059
-0.000198 0.001406 0.123361 -0.617517 -0.541293 -1.330495 -0.026347 1 0 0 0 0 0 0 844076
-0.000203 0.001404 0.123360 -0.685588 -0.565775 -1.385887 -0.026378 1 0 0 0 0 0 0 845079
-0.000205 0.001403 0.123359 -0.721739 -0.579546 -1.407869 -0.026409 1 0 0 0 0 0 0 846076
-0.000220 0.001389 0.123349 -0.559644 -0.393925 -1.280592 -0.026441 1 0 0 0 0 0 0 847080
-0.000227 0.001381 0.123345 -0.636556 -0.470292 -1.355418 -0.026472 1 0 0 0 0 0 0 848077
-0.000231 0.001378 0.123344 -0.691258 -0.525233 -1.394869 -0.026503 1 0 0 0 0 0 0 849079
-0.000238 0.001394 0.123332 -0.646299 -0.802108 -1.267340 -0.026534 1 0 0 0 0 0 0 850050
-0.000255 0.001388 0.123318 -0.508363 -0.533077 -1.212330 -0.026566 1 0 0 0 0 0 0 851080
-0.000264 0.001385 0.123313 -0.603783 -0.545727 -1.325334 -0.026597 1 0 0 0 0 0 0 852075
-0.000268 0.001384 0.123312 -0.668419 -0.566500 -1.379527 -0.026628 1 0 0 0 0 0 0 853078
-0.000270 0.001383 0.123311 -0.702858 -0.578415 -1.401070 -0.026660 1 0 0 0 0 0 0 854077
-0.000271 0.001383 0.123311 -0.720681 -0.584768 -1.409884 -0.026691 1 0 0 0 0 0 0 855074
-0.000285 0.001368 0.123301 -0.549395 -0.395477 -1.277550 -0.026722 1 0 0 0 0 0 0 856078
-0.000298 0.001379 0.123286 -0.547154 -0.717392 -1.206957 -0.026752 1 0 0 0 0 0 0 857050
-0.000304 0.001385 0.123281 -0.626817 -0.680104 -1.320254 -0.026784 1 0 0 0 0 0 0 858047
-0.000307 0.001388 0.123279 -0.675278 -0.641403 -1.375152 -0.026816 1 0 0 0 0 0 0 859079
-0.000309 0.001389 0.123279 -0.700760 -0.620132 -1.396909 -0.026846 1 0 0 0 0 0 0 860047
-0.000323 0.001376 0.123268 -0.533459 -0.416804 -1.269232 -0.026878 1 0 0 0 0 0 0 861077
-0.000330 0.001369 0.123265 -0.607394 -0.484064 -1.344142 -0.026909 1 0 0 0 0 0 0 862067
-0.000334 0.001366 0.123263 -0.660679 -0.534493 -1.383748 -0.026943 1 0 0 0 0 0 0 863156
-0.000317 0.001359 0.123253 -0.945984 -0.499813 -1.262766 -0.026974 1 0 0 0 0 0 0 864149
-0.000327 0.001360 0.123228 -0.610617 -0.592186 -1.060057 -0.027006 1 0 0 0 0 0 0 865153
-0.000332 0.001361 0.123219 -0.642713 -0.597273 -1.245832 -0.027036 1 0 0 0 0 0 0 866121
-0.000335 0.001361 0.123216 -0.679377 -0.595035 -1.338177 -0.027067 1 0 0 0 0 0 0 867122
-0.000336 0.001362 0.123215 -0.700247 -0.593383 -1.374392 -0.027098 1 0 0 0 0 0 0 868122
-0.000350 0.001347 0.123205 -0.530850 -0.400042 -1.251651 -0.027130 1 0 0 0 0 0 0 869119
-0.000357 0.001340 0.123201 -0.603624 -0.472119 -1.328474 -0.027161 1 0 0 0 0 0 0 870119
-0.000361 0.001337 0.123199 -0.656246 -0.524888 -1.368636 -0.027193 1 0 0 0 0 0 0 871148
-0.000368 0.001353 0.123188 -0.610365 -0.800622 -1.241201 -0.027224 1 0 0 0 0 0 0 872148
-0.000372 0.001362 0.123184 -0.652401 -0.723991 -1.322526 -0.027255 1 0 0 0 0 0 0 873120
-0.000374 0.001366 0.123183 -0.680428 -0.664138 -1.364849 -0.027286 1 0 0 0 0 0 0 874119
-0.000388 0.001354 0.123172 -0.515155 -0.439638 -1.245204 -0.027318 1 0 0 0 0 0 0 875150
-0.000395 0.001348 0.123169 -0.589885 -0.495813 -1.323271 -0.027349 1 0 0 0 0 0 0 876143
-0.000399 0.001345 0.123167 -0.643473 -0.540584 -1.363806 -0.027380 1 0 0 0 0 0 0 877128
-0.000400 0.001343 0.123167 -0.672286 -0.564790 -1.380345 -0.027411 1 0 0 0 0 0 0 878126
-0.000415 0.001328 0.123156 -0.506925 -0.384782 -1.250295 -0.027443 1 0 0 0 0 0 0 879145
-0.000427 0.001339 0.123142 -0.507318 -0.710929 -1.180716 -0.027474 1 0 0 0 0 0 0 880126
-0.000434 0.001345 0.123137 -0.588020 -0.675905 -1.294453 -0.027505 1 0 0 0 0 0 0 881144
-0.000437 0.001347 0.123135 -0.636962 -0.638336 -1.349337 -0.027536 1 0 0 0 0 0 0 882127
-0.000439 0.001349 0.123134 -0.662668 -0.617613 -1.371028 -0.027566 1 0 0 0 0 0 0 883070
-0.000453 0.001335 0.123124 -0.495752 -0.414817 -1.242665 -0.027597 1 0 0 0 0 0 0 884061
-0.000460 0.001328 0.123120 -0.569399 -0.481934 -1.317739 -0.027628 1 0 0 0 0 0 0 885060
-0.000464 0.001325 0.123119 -0.622427 -0.532220 -1.357246 -0.027659 1 0 0 0 0 0 0 886069
-0.000465 0.001323 0.123119 -0.650943 -0.559149 -1.373389 -0.027690 1 0 0 0 0 0 0 887061
-0.000485 0.001327 0.123097 -0.411467 -0.628143 -1.098879 -0.027722 1 0 0 0 0 0 0 888069
-0.000495 0.001328 0.123090 -0.512944 -0.616346 -1.247790 -0.027753 1 0 0 0 0 0 0 889069
-0.000500 0.001329 0.123087 -0.586424 -0.605286 -1.325868 -0.027784 1 0 0 0 0 0 0 890059
-0.000503 0.001330 0.123086 -0.625907 -0.599266 -1.356900 -0.027816 1 0 0 0 0 0 0 891069
-0.000504 0.001330 0.123086 -0.646303 -0.596393 -1.369111 -0.027847 1 0 0 0 0 0 0 892069
-0.000485 0.001326 0.123076 -0.913908 -0.533542 -1.237572 -0.027878 1 0 0 0 0 0 0 893079
-0.000490 0.001309 0.123062 -0.643970 -0.364357 -1.173745 -0.027909 1 0 0 0 0 0 0 894060
-0.000492 0.001301 0.123057 -0.643739 -0.453223 -1.283718 -0.027941 1 0 0 0 0 0 0 895072
-0.000498 0.001315 0.123045 -0.583575 -0.762191 -1.192652 -0.027972 1 0 0 0 0 0 0 896068
-0.000502 0.001322 0.123040 -0.619468 -0.703797 -1.288111 -0.028003 1 0 0 0 0 0 0 897073
-0.000517 0.001312 0.123029 -0.464428 -0.460803 -1.197962 -0.028034 1 0 0 0 0 0 0 898063
-0.000524 0.001306 0.123024 -0.544477 -0.505318 -1.287987 -0.028066 1 0 0 0 0 0 0 899068
-0.000528 0.001304 0.123023 -0.600759 -0.543986 -1.332861 -0.028097 1 0 0 0 0 0 0 900082
-0.000530 0.001303 0.123022 -0.631115 -0.565249 -1.351279 -0.028136 1 0 0 0 0 0 0 901338
-0.000536 0.001320 0.123011 -0.572543 -0.823499 -1.214249 -0.028160 1 0 0 0 0 0 0 902083
-0.000553 0.001315 0.122997 -0.427785 -0.546101 -1.154703 -0.028191 1 0 0 0 0 0 0 903080
-0.000561 0.001312 0.122992 -0.518688 -0.553834 -1.266894 -0.028222 1 0 0 0 0 0 0 904077
-0.000565 0.001311 0.122991 -0.581012 -0.572055 -1.320696 -0.028253 1 0 0 0 0 0 0 905068
-0.000568 0.001310 0.122990 -0.614273 -0.582709 -1.341984 -0.028284 1 0 0 0 0 0 0 906071
-0.000569 0.001310 0.122990 -0.631463 -0.588421 -1.350597 -0.028316 1 0 0 0 0 0 0 907078
-0.000550 0.001305 0.122980 -0.897525 -0.529881 -1.217840 -0.028347 1 0 0 0 0 0 0 908075
-0.000554 0.001289 0.122966 -0.627017 -0.362977 -1.153153 -0.028378 1 0 0 0 0 0 0 909077
-0.000556 0.001280 0.122961 -0.626203 -0.452728 -1.262954 -0.028410 1 0 0 0 0 0 0 910077
-0.000557 0.001276 0.122959 -0.639801 -0.514637 -1.315839 -0.028441 1 0 0 0 0 0 0 911079
-0.000563 0.001293 0.122948 -0.574435 -0.794868 -1.192651 -0.028472 1 0 0 0 0 0 0 912081
-0.000566 0.001301 0.122944 -0.606306 -0.720828 -1.275573 -0.028503 1 0 0 0 0 0 0 913081
-0.000581 0.001291 0.122932 -0.449272 -0.470090 -1.180542 -0.028535 1 0 0 0 0 0 0 914080
-0.000589 0.001286 0.122928 -0.527994 -0.510464 -1.268960 -0.028565 1 0 0 0 0 0 0 915047
-0.000592 0.001283 0.122927 -0.583612 -0.547072 -1.313283 -0.028597 1 0 0 0 0 0 0 916076
-0.000594 0.001282 0.122926 -0.613405 -0.567122 -1.331026 -0.028627 1 0 0 0 0 0 0 917047
-0.000595 0.001281 0.122926 -0.628888 -0.577574 -1.338407 -0.028659 1 0 0 0 0 0 0 918075
-0.000601 0.001300 0.122915 -0.563040 -0.830563 -1.197741 -0.028691 1 0 0 0 0 0 0 919077
-0.000618 0.001294 0.122901 -0.414536 -0.550708 -1.136471 -0.028722 1 0 0 0 0 0 0 920075
-0.000626 0.001292 0.122896 -0.503291 -0.556994 -1.248241 -0.028753 1 0 0 0 0 0 0 921075
-0.000630 0.001291 0.122894 -0.564516 -0.574492 -1.301860 -0.028785 1 0 0 0 0 0 0 922077
-0.000632 0.001290 0.122894 -0.597224 -0.584772 -1.323025 -0.028816 1 0 0 0 0 0 0 923070
-0.000614 0.001285 0.122883 -0.871299 -0.528598 -1.194871 -0.028847 1 0 0 0 0 0 0 924068
-0.000605 0.001283 0.122880 -0.784808 -0.555071 -1.269400 -0.028878 1 0 0 0 0 0 0 925074
-0.000600 0.001281 0.122878 -0.719784 -0.573648 -1.308506 -0.028909 1 0 0 0 0 0 0 926069
-0.000612 0.001267 0.122868 -0.505660 -0.391476 -1.186434 -0.028941 1 0 0 0 0 0 0 927077
-0.000617 0.001259 0.122864 -0.554738 -0.468331 -1.264331 -0.028972 1 0 0 0 0 0 0 928075
-0.000625 0.001274 0.122852 -0.521451 -0.770852 -1.160505 -0.029003 1 0 0 0 0 0 0 929075
-0.000630 0.001281 0.122848 -0.570705 -0.709497 -1.251341 -0.029034 1 0 0 0 0 0 0 930074
-0.000645 0.001271 0.122836 -0.422674 -0.465353 -1.158873 -0.029066 1 0 0 0 0 0 0 931077
-0.000653 0.001266 0.122832 -0.505663 -0.508827 -1.248417 -0.029097 1 0 0 0 0 0 0 932074
-0.000657 0.001263 0.122830 -0.563362 -0.546939 -1.293056 -0.029128 1 0 0 0 0 0 0 933074
-0.000659 0.001262 0.122830 -0.594221 -0.567742 -1.310903 -0.029159 1 0 0 0 0 0 0 934056
-0.000660 0.001261 0.122830 -0.610199 -0.578561 -1.318272 -0.029191 1 0 0 0 0 0 0 935072
-0.000660 0.001261 0.122830 -0.618528 -0.584259 -1.321748 -0.029221 1 0 0 0 0 0 0 936048
-0.000660 0.001261 0.122829 -0.623055 -0.587427 -1.323937 -0.029253 1 0 0 0 0 0 0 937073
-0.000660 0.001261 0.122829 -0.625654 -0.589330 -1.325610 -0.029284 1 0 0 0 0 0 0 938074
-0.000679 0.001265 0.122809 -0.373664 -0.645994 -1.044506 -0.029316 1 0 0 0 0 0 0 939076
-0.000689 0.001267 0.122801 -0.467586 -0.627768 -1.191782 -0.029347 1 0 0 0 0 0 0 940075
-0.000675 0.001263 0.122788 -0.794520 -0.551822 -1.132540 -0.029378 1 0 0 0 0 0 0 941075
-0.000667 0.001262 0.122784 -0.736842 -0.567547 -1.233674 -0.029409 1 0 0 0 0 0 0 942066
-0.000664 0.001261 0.122782 -0.686533 -0.580593 -1.282361 -0.029441 1 0 0 0 0 0 0 943078
-0.000675 0.001246 0.122771 -0.479938 -0.395728 -1.163321 -0.029472 1 0 0 0 0 0 0 944075
-0.000681 0.001239 0.122768 -0.532516 -0.470999 -1.242471 -0.029503 1 0 0 0 0 0 0 945073
-0.000684 0.001235 0.122766 -0.574904 -0.525245 -1.283315 -0.029534 1 0 0 0 0 0 0 946074
-0.000686 0.001233 0.122766 -0.598079 -0.554134 -1.299794 -0.029565 1 0 0 0 0 0 0 947060
-0.000686 0.001232 0.122766 -0.610203 -0.569007 -1.306634 -0.029597 1 0 0 0 0 0 0 948068
-0.000692 0.001250 0.122755 -0.542732 -0.824204 -1.165576 -0.029628 1 0 0 0 0 0 0 949059
-0.000708 0.001245 0.122741 -0.393474 -0.545871 -1.103650 -0.029659 1 0 0 0 0 0 0 950068
-0.000717 0.001243 0.122736 -0.481374 -0.552539 -1.215455 -0.029690 1 0 0 0 0 0 0 951060
-0.000721 0.001241 0.122734 -0.542177 -0.570209 -1.269040 -0.029722 1 0 0 0 0 0 0 952066
-0.000723 0.001241 0.122733 -0.574647 -0.580567 -1.290122 -0.029753 1 0 0 0 0 0 0 953058
-0.000724 0.001240 0.122733 -0.591417 -0.586109 -1.298593 -0.029784 1 0 0 0 0 0 0 954067
-0.000738 0.001226 0.122723 -0.420585 -0.397262 -1.163888 -0.029815 1 0 0 0 0 0 0 955060
-0.000726 0.001214 0.122709 -0.748354 -0.408689 -1.100959 -0.029846 1 0 0 0 0 0 0 956059
-0.000720 0.001208 0.122704 -0.704492 -0.485186 -1.210304 -0.029878 1 0 0 0 0 0 0 957067
-0.000717 0.001206 0.122703 -0.662444 -0.530252 -1.262771 -0.029909 1 0 0 0 0 0 0 958057
-0.000715 0.001204 0.122702 -0.639836 -0.553575 -1.283464 -0.029941 1 0 0 0 0 0 0 959072
-0.000720 0.001222 0.122691 -0.554829 -0.813010 -1.147368 -0.029972 1 0 0 0 0 0 0 960063
-0.000722 0.001231 0.122687 -0.576373 -0.728784 -1.225623 -0.030003 1 0 0 0 0 0 0 961079
-0.000723 0.001235 0.122686 -0.594059 -0.665183 -1.266578 -0.030034 1 0 0 0 0 0 0 962067
-0.000737 0.001223 0.122675 -0.424441 -0.439519 -1.144509 -0.030065 1 0 0 0 0 0 0 963066
-0.000744 0.001217 0.122671 -0.495485 -0.493860 -1.222783 -0.030097 1 0 0 0 0 0 0 964065
-0.000748 0.001214 0.122670 -0.547103 -0.537620 -1.263288 -0.030128 1 0 0 0 0 0 0 965058
-0.000750 0.001213 0.122669 -0.574912 -0.561306 -1.279645 -0.030159 1 0 0 0 0 0 0 966074
-0.000750 0.001212 0.122669 -0.589313 -0.573507 -1.286349 -0.030190 1 0 0 0 0 0 0 967045
-0.000751 0.001212 0.122669 -0.596870 -0.579942 -1.289641 -0.030222 1 0 0 0 0 0 0 968079
-0.000751 0.001211 0.122669 -0.600956 -0.583444 -1.291656 -0.030253 1 0 0 0 0 0 0 969074
-0.000764 0.001197 0.122659 -0.423822 -0.393645 -1.154428 -0.030284 1 0 0 0 0 0 0 970075
-0.000777 0.001208 0.122645 -0.417105 -0.713628 -1.082885 -0.030316 1 0 0 0 0 0 0 971074
-0.000764 0.001210 0.122629 -0.750839 -0.614382 -1.059320 -0.030347 1 0 0 0 0 0 0 972067
-0.000757 0.001210 0.122624 -0.702499 -0.598922 -1.184152 -0.030378 1 0 0 0 0 0 0 973074
-0.000754 0.001210 0.122622 -0.657515 -0.594335 -1.242192 -0.030409 1 0 0 0 0 0 0 974072
-0.000753 0.001211 0.122621 -0.633363 -0.592421 -1.264790 -0.030440 1 0 0 0 0 0 0 975051
-0.000752 0.001211 0.122621 -0.621479 -0.591736 -1.273758 -0.030472 1 0 0 0 0 0 0 976076
-0.000765 0.001197 0.122611 -0.436362 -0.399838 -1.138920 -0.030503 1 0 0 0 0 0 0 977076
-0.000771 0.001190 0.122607 -0.499379 -0.471178 -1.212642 -0.030534 1 0 0 0 0 0 0 978046
-0.000774 0.001186 0.122606 -0.546988 -0.523465 -1.251580 -0.030566 1 0 0 0 0 0 0 979075
-0.000776 0.001184 0.122605 -0.572747 -0.551391 -1.267322 -0.030597 1 0 0 0 0 0 0 980075
-0.000777 0.001183 0.122605 -0.586139 -0.565759 -1.273843 -0.030628 1 0 0 0 0 0 0 981075
-0.000777 0.001183 0.122605 -0.593172 -0.573219 -1.276987 -0.030659 1 0 0 0 0 0 0 982074
-0.000777 0.001183 0.122605 -0.596993 -0.577247 -1.278939 -0.030691 1 0 0 0 0 0 0 983075
-0.000796 0.001187 0.122584 -0.345996 -0.635331 -0.996942 -0.030722 1 0 0 0 0 0 0 984074
-0.000806 0.001189 0.122577 -0.439555 -0.617466 -1.144342 -0.030753 1 0 0 0 0 0 0 985073
-0.000811 0.001190 0.122574 -0.508993 -0.603404 -1.221680 -0.030784 1 0 0 0 0 0 0 986073
-0.000813 0.001190 0.122573 -0.546419 -0.595852 -1.252159 -0.030815 1 0 0 0 0 0 0 987045
-0.000814 0.001191 0.122573 -0.565741 -0.592202 -1.263993 -0.030846 1 0 0 0 0 0 0 988044
-0.000815 0.001191 0.122573 -0.575775 -0.590662 -1.269053 -0.030878 1 0 0 0 0 0 0 989075
-0.000815 0.001191 0.122573 -0.581102 -0.590156 -1.271647 -0.030909 1 0 0 0 0 0 0 990072
-0.000815 0.001191 0.122573 -0.584056 -0.590186 -1.273407 -0.030941 1 0 0 0 0 0 0 991075
-0.000815 0.001191 0.122573 -0.585818 -0.590486 -1.274820 -0.030971 1 0 0 0 0 0 0 992044
-0.000815 0.001191 0.122573 -0.587015 -0.590961 -1.276202 -0.031003 1 0 0 0 0 0 0 993071
-0.000815 0.001191 0.122573 -0.587902 -0.591489 -1.277498 -0.031034 1 0 0 0 0 0 0 994072
-0.000810 0.001172 0.122552 -0.666819 -0.338568 -1.003028 -0.031066 1 0 0 0 0 0 0 995075
-0.000807 0.001163 0.122545 -0.637897 -0.433337 -1.146247 -0.031097 1 0 0 0 0 0 0 996074
-0.000805 0.001158 0.122543 -0.617442 -0.502338 -1.221414 -0.031128 1 0 0 0 0 0 0 997074
-0.000805 0.001156 0.122542 -0.607066 -0.538989 -1.251094 -0.031159 1 0 0 0 0 0 0 998071
-0.000804 0.001155 0.122541 -0.602217 -0.557727 -1.262613 -0.031191 1 0 0 0 0 0 0 999075
-0.000804 0.001154 0.122541 -0.600099 -0.567351 -1.267501 -0.031222 1 0 0 0 0 0 1 69
-0.000804 0.001154 0.122541 -0.599361 -0.572425 -1.270037 -0.031253 1 0 0 0 0 0 1 1060
-0.000810 0.001172 0.122531 -0.525498 -0.822906 -1.127210 -0.031284 1 0 0 0 0 0 1 2067
-0.000826 0.001167 0.122516 -0.372999 -0.542637 -1.063766 -0.031316 1 0 0 0 0 0 1 3075
-0.000834 0.001165 0.122511 -0.458685 -0.547821 -1.175457 -0.031347 1 0 0 0 0 0 1 4074
-0.000838 0.001163 0.122510 -0.518319 -0.564720 -1.228903 -0.031378 1 0 0 0 0 0 1 5072
-0.000840 0.001163 0.122509 -0.550210 -0.574670 -1.249874 -0.031409 1 0 0 0 0 0 1 6072
-0.000841 0.001163 0.122509 -0.566663 -0.580009 -1.258188 -0.031441 1 0 0 0 0 0 1 7075
-0.000841 0.001162 0.122509 -0.575233 -0.582946 -1.261943 -0.031472 1 0 0 0 0 0 1 8072
-0.000841 0.001162 0.122509 -0.579810 -0.584708 -1.264086 -0.031503 1 0 0 0 0 0 1 9073
-0.000842 0.001162 0.122509 -0.582388 -0.585856 -1.265649 -0.031534 1 0 0 0 0 0 1 10071
-0.000842 0.001162 0.122509 -0.583971 -0.586736 -1.267019 -0.031566 1 0 0 0 0 0 1 11074
-0.000842 0.001162 0.122509 -0.585046 -0.587462 -1.268295 -0.031597 1 0 0 0 0 0 1 12066
-0.000842 0.001162 0.122509 -0.585872 -0.588106 -1.269554 -0.031628 1 0 0 0 0 0 1 13056
-0.000855 0.001148 0.122498 -0.407242 -0.396993 -1.131431 -0.031659 1 0 0 0 0 0 1 14067
-0.000862 0.001141 0.122495 -0.473110 -0.468398 -1.204324 -0.031690 1 0 0 0 0 0 1 15057
-0.000865 0.001138 0.122494 -0.522090 -0.520692 -1.242899 -0.031722 1 0 0 0 0 0 1 16065
-0.000867 0.001136 0.122493 -0.548534 -0.548609 -1.258486 -0.031753 1 0 0 0 0 0 1 17056
-0.000868 0.001135 0.122493 -0.562233 -0.562959 -1.264911 -0.031784 1 0 0 0 0 0 1 18065
-0.000868 0.001134 0.122493 -0.569402 -0.570419 -1.267988 -0.031815 1 0 0 0 0 0 1 19056
-0.000849 0.001130 0.122483 -0.831009 -0.512709 -1.133234 -0.031847 1 0 0 0 0 0 1 20065
-0.000840 0.001127 0.122479 -0.738387 -0.538148 -1.204913 -0.031878 1 0 0 0 0 0 1 21055
-0.000835 0.001126 0.122478 -0.670319 -0.556176 -1.242795 -0.031909 1 0 0 0 0 0 1 22051
-0.000846 0.001111 0.122467 -0.455158 -0.374184 -1.118627 -0.031940 1 0 0 0 0 0 1 23065
-0.000857 0.001122 0.122453 -0.430704 -0.699732 -1.056210 -0.032078 1 0 0 0 0 0 1 27478
-0.000862 0.001128 0.122448 -0.496706 -0.663838 -1.170373 -0.032096 1 0 0 0 0 0 1 28056
-0.000865 0.001131 0.122446 -0.538416 -0.626093 -1.225258 -0.032128 1 0 0 0 0 0 1 29063
-0.000867 0.001132 0.122445 -0.560526 -0.605328 -1.246746 -0.032159 1 0 0 0 0 0 1 30072
-0.000867 0.001133 0.122445 -0.571989 -0.594931 -1.255230 -0.032190 1 0 0 0 0 0 1 31063
-0.000881 0.001119 0.122435 -0.398756 -0.398293 -1.119392 -0.032222 1 0 0 0 0 0 1 32062
-0.000888 0.001112 0.122431 -0.467163 -0.466754 -1.193203 -0.032252 1 0 0 0 0 0 1 33048
-0.000891 0.001109 0.122430 -0.517419 -0.517550 -1.232089 -0.032284 1 0 0 0 0 0 1 34055
-0.000893 0.001107 0.122429 -0.544489 -0.544722 -1.247773 -0.032315 1 0 0 0 0 0 1 35060
-0.000894 0.001106 0.122429 -0.558508 -0.558694 -1.254211 -0.032347 1 0 0 0 0 0 1 36076
-0.000894 0.001106 0.122429 -0.565814 -0.565939 -1.257264 -0.032378 1 0 0 0 0 0 1 37059
-0.000894 0.001106 0.122429 -0.569760 -0.569853 -1.259142 -0.032409 1 0 0 0 0 0 1 38073
-0.000895 0.001105 0.122429 -0.572008 -0.572069 -1.260574 -0.032440 1 0 0 0 0 0 1 39063
-0.000908 0.001091 0.122419 -0.394165 -0.381812 -1.122073 -0.032472 1 0 0 0 0 0 1 40073
-0.000915 0.001084 0.122415 -0.460162 -0.453387 -1.195083 -0.032503 1 0 0 0 0 0 1 41071
-0.000899 0.001076 0.122404 -0.767045 -0.444020 -1.097005 -0.032534 1 0 0 0 0 0 1 42072
-0.000891 0.001072 0.122399 -0.698765 -0.495022 -1.182735 -0.032566 1 0 0 0 0 0 1 43072
-0.000887 0.001070 0.122398 -0.643083 -0.525971 -1.225631 -0.032597 1 0 0 0 0 0 1 44072
-0.000891 0.001087 0.122387 -0.539680 -0.789997 -1.098062 -0.032628 1 0 0 0 0 0 1 45070
-0.000892 0.001096 0.122383 -0.551448 -0.708294 -1.179210 -0.032659 1 0 0 0 0 0 1 46073
-0.000893 0.001101 0.122382 -0.564236 -0.646018 -1.221073 -0.032691 1 0 0 0 0 0 1 47078
-0.000894 0.001103 0.122381 -0.571685 -0.612849 -1.237823 -0.032722 1 0 0 0 0 0 1 48075
-0.000894 0.001104 0.122381 -0.575794 -0.596264 -1.244606 -0.032753 1 0 0 0 0 0 1 49072
-0.000907 0.001090 0.122371 -0.398899 -0.396590 -1.107912 -0.032784 1 0 0 0 0 0 1 50072
-0.000914 0.001083 0.122367 -0.465348 -0.463363 -1.181578 -0.032816 1 0 0 0 0 0 1 51072
-0.000918 0.001080 0.122366 -0.514570 -0.513283 -1.220355 -0.032847 1 0 0 0 0 0 1 52072
-0.000919 0.001078 0.122365 -0.541124 -0.540022 -1.235993 -0.032878 1 0 0 0 0 0 1 53070
-0.000920 0.001078 0.122365 -0.554877 -0.553755 -1.242368 -0.032909 1 0 0 0 0 0 1 54070
-0.000921 0.001077 0.122365 -0.562067 -0.560894 -1.245400 -0.032941 1 0 0 0 0 0 1 55071
-0.000921 0.001077 0.122365 -0.565926 -0.564733 -1.247223 -0.032972 1 0 0 0 0 0 1 56071
-0.000921 0.001077 0.122365 -0.568143 -0.566917 -1.248642 -0.033003 1 0 0 0 0 0 1 57071
-0.000934 0.001063 0.122355 -0.390296 -0.376683 -1.109865 -0.033034 1 0 0 0 0 0 1 58069
-0.000941 0.001056 0.122351 -0.456157 -0.448087 -1.182906 -0.033066 1 0 0 0 0 0 1 59072
-0.000944 0.001052 0.122350 -0.505078 -0.500320 -1.221479 -0.033097 1 0 0 0 0 0 1 60071
-0.000946 0.001050 0.122349 -0.531487 -0.528215 -1.237018 -0.033128 1 0 0 0 0 0 1 61072
-0.000947 0.001049 0.122349 -0.545146 -0.542523 -1.243377 -0.033159 1 0 0 0 0 0 1 62073
-0.000947 0.001049 0.122349 -0.552262 -0.549927 -1.246343 -0.033190 1 0 0 0 0 0 1 63042
-0.000947 0.001049 0.122349 -0.556118 -0.553896 -1.248204 -0.033222 1 0 0 0 0 0 1 64071
-0.000947 0.001049 0.122349 -0.558308 -0.556151 -1.249602 -0.033253 1 0 0 0 0 0 1 65070
-0.000947 0.001049 0.122349 -0.559657 -0.557524 -1.250853 -0.033284 1 0 0 0 0 0 1 66070
-0.000948 0.001049 0.122349 -0.560604 -0.558490 -1.252061 -0.033316 1 0 0 0 0 0 1 67071
-0.000953 0.001067 0.122338 -0.487580 -0.807264 -1.108476 -0.033347 1 0 0 0 0 0 1 68071
-0.000969 0.001062 0.122324 -0.335388 -0.526399 -1.043670 -0.033378 1 0 0 0 0 0 1 69068
-0.000977 0.001059 0.122319 -0.420583 -0.530714 -1.155350 -0.033409 1 0 0 0 0 0 1 70067
-0.000981 0.001058 0.122317 -0.479945 -0.547131 -1.208755 -0.033440 1 0 0 0 0 0 1 71058
-0.000964 0.001053 0.122307 -0.769770 -0.495133 -1.092975 -0.033472 1 0 0 0 0 0 1 72068
-0.000956 0.001051 0.122303 -0.691535 -0.523328 -1.171258 -0.033503 1 0 0 0 0 0 1 73070
-0.000951 0.001049 0.122302 -0.630718 -0.542743 -1.211353 -0.033534 1 0 0 0 0 0 1 74070
-0.000949 0.001049 0.122301 -0.598500 -0.553099 -1.227392 -0.033566 1 0 0 0 0 0 1 75072
-0.000948 0.001048 0.122301 -0.582483 -0.558537 -1.233896 -0.033597 1 0 0 0 0 0 1 76071
-0.000948 0.001048 0.122301 -0.574740 -0.561508 -1.236940 -0.033628 1 0 0 0 0 0 1 77071
-0.000961 0.001034 0.122290 -0.391976 -0.371678 -1.098460 -0.033659 1 0 0 0 0 0 1 78073
-0.000967 0.001027 0.122287 -0.455172 -0.443114 -1.171702 -0.033690 1 0 0 0 0 0 1 79042
-0.000970 0.001023 0.122286 -0.502781 -0.495354 -1.210379 -0.033722 1 0 0 0 0 0 1 80071
-0.000972 0.001022 0.122285 -0.528503 -0.523239 -1.225911 -0.033753 1 0 0 0 0 0 1 81069
-0.000973 0.001021 0.122285 -0.541835 -0.537533 -1.232229 -0.033784 1 0 0 0 0 0 1 82056
-0.000973 0.001020 0.122285 -0.548806 -0.544944 -1.235221 -0.033815 1 0 0 0 0 0 1 83066
-0.000974 0.001020 0.122285 -0.552531 -0.548893 -1.236991 -0.033846 1 0 0 0 0 0 1 84055
-0.000974 0.001020 0.122285 -0.554671 -0.551136 -1.238375 -0.033878 1 0 0 0 0 0 1 85064
-0.000974 0.001020 0.122285 -0.555997 -0.552488 -1.239584 -0.033909 1 0 0 0 0 0 1 86054
-0.000974 0.001020 0.122285 -0.556907 -0.553428 -1.240764 -0.033940 1 0 0 0 0 0 1 87064
-0.000987 0.001006 0.122274 -0.378492 -0.362627 -1.101434 -0.033971 1 0 0 0 0 0 1 88052
-0.000999 0.001017 0.122260 -0.370029 -0.681636 -1.029722 -0.034003 1 0 0 0 0 0 1 89060
-0.001005 0.001023 0.122255 -0.444925 -0.643756 -1.142482 -0.034034 1 0 0 0 0 0 1 90064
-0.001008 0.001026 0.122253 -0.490944 -0.604893 -1.196569 -0.034065 1 0 0 0 0 0 1 91054
-0.001010 0.001027 0.122253 -0.515196 -0.583600 -1.217703 -0.034097 1 0 0 0 0 0 1 92063
-0.001011 0.001028 0.122252 -0.527729 -0.572920 -1.225980 -0.034128 1 0 0 0 0 0 1 93053
-0.001011 0.001028 0.122252 -0.534285 -0.567801 -1.229652 -0.034159 1 0 0 0 0 0 1 94065
-0.001024 0.001014 0.122242 -0.358739 -0.373976 -1.091095 -0.034190 1 0 0 0 0 0 1 95062
-0.001031 0.001007 0.122238 -0.425337 -0.443238 -1.164485 -0.034222 1 0 0 0 0 0 1 96061
-0.001034 0.001004 0.122237 -0.474617 -0.494386 -1.203183 -0.034253 1 0 0 0 0 0 1 97069
-0.001036 0.001002 0.122237 -0.501173 -0.521711 -1.218727 -0.034284 1 0 0 0 0 0 1 98066
-0.001037 0.001001 0.122236 -0.514908 -0.535734 -1.225030 -0.034315 1 0 0 0 0 0 1 99059
-0.001037 0.001001 0.122236 -0.522039 -0.542993 -1.227982 -0.034346 1 0 0 0 0 0 1 100052
-0.001038 0.001001 0.122236 -0.525872 -0.546887 -1.229763 -0.034378 1 0 0 0 0 0 1 101074
-0.001038 0.001000 0.122236 -0.528023 -0.549060 -1.231100 -0.034409 1 0 0 0 0 0 1 102061
-0.001038 0.001000 0.122236 -0.529342 -0.550403 -1.232301 -0.034441 1 0 0 0 0 0 1 103070
-0.001051 0.000986 0.122226 -0.351215 -0.359851 -1.092696 -0.034472 1 0 0 0 0 0 1 104072
-0.001058 0.000979 0.122222 -0.416407 -0.430667 -1.165844 -0.034503 1 0 0 0 0 0 1 105071
-0.001061 0.000976 0.122221 -0.464961 -0.482540 -1.204434 -0.034534 1 0 0 0 0 0 1 106061
-0.001068 0.000992 0.122210 -0.417453 -0.758525 -1.075067 -0.034565 1 0 0 0 0 0 1 107065
-0.001072 0.001001 0.122206 -0.457191 -0.683019 -1.155488 -0.034597 1 0 0 0 0 0 1 108069
-0.001074 0.001005 0.122205 -0.483978 -0.623848 -1.197002 -0.034628 1 0 0 0 0 0 1 109071
-0.001075 0.001007 0.122204 -0.498414 -0.592257 -1.213561 -0.034659 1 0 0 0 0 0 1 110069
-0.001088 0.000994 0.122194 -0.327005 -0.384989 -1.079348 -0.034690 1 0 0 0 0 0 1 111063
-0.001095 0.000987 0.122190 -0.395489 -0.447347 -1.154483 -0.034722 1 0 0 0 0 0 1 112074
-0.001098 0.000984 0.122189 -0.445676 -0.494998 -1.193763 -0.034753 1 0 0 0 0 0 1 113071
-0.001100 0.000982 0.122188 -0.472706 -0.520588 -1.209495 -0.034784 1 0 0 0 0 0 1 114074
-0.001101 0.000982 0.122188 -0.486654 -0.533732 -1.215857 -0.034816 1 0 0 0 0 0 1 115070
-0.001102 0.000981 0.122188 -0.493861 -0.540540 -1.218784 -0.034846 1 0 0 0 0 0 1 116039
-0.001102 0.000981 0.122188 -0.497741 -0.544193 -1.220564 -0.034878 1 0 0 0 0 0 1 117068
-0.001115 0.000967 0.122177 -0.320967 -0.354878 -1.080870 -0.034909 1 0 0 0 0 0 1 118069
-0.001122 0.000960 0.122174 -0.386627 -0.426119 -1.154145 -0.034941 1 0 0 0 0 0 1 119071
-0.001131 0.000975 0.122162 -0.361722 -0.726519 -1.047819 -0.034972 1 0 0 0 0 0 1 120069
-0.001135 0.000982 0.122158 -0.414138 -0.664688 -1.137453 -0.035003 1 0 0 0 0 0 1 121068
-0.001137 0.000986 0.122156 -0.447420 -0.612466 -1.182266 -0.035034 1 0 0 0 0 0 1 122045
-0.001138 0.000988 0.122156 -0.465141 -0.584384 -1.200013 -0.035066 1 0 0 0 0 0 1 123072
-0.001139 0.000989 0.122155 -0.474346 -0.570300 -1.207054 -0.035097 1 0 0 0 0 0 1 124068
-0.001152 0.000975 0.122145 -0.300328 -0.372089 -1.069091 -0.035128 1 0 0 0 0 0 1 125058
-0.001159 0.000968 0.122141 -0.367254 -0.438833 -1.143079 -0.035159 1 0 0 0 0 0 1 126069
-0.001163 0.000965 0.122140 -0.416655 -0.488686 -1.181945 -0.035191 1 0 0 0 0 0 1 127070
-0.001164 0.000963 0.122140 -0.443251 -0.515360 -1.197519 -0.035222 1 0 0 0 0 0 1 128067
-0.001165 0.000962 0.122139 -0.456981 -0.529036 -1.203803 -0.035253 1 0 0 0 0 0 1 129067
-0.001166 0.000962 0.122139 -0.464109 -0.536128 -1.206710 -0.035284 1 0 0 0 0 0 1 130068
-0.001166 0.000962 0.122139 -0.467872 -0.539901 -1.208408 -0.035315 1 0 0 0 0 0 1 131040
-0.001166 0.000961 0.122139 -0.469983 -0.542042 -1.209739 -0.035347 1 0 0 0 0 0 1 132068
-0.001166 0.000961 0.122139 -0.471235 -0.543346 -1.210889 -0.035378 1 0 0 0 0 0 1 133067
-0.001147 0.000957 0.122129 -0.730777 -0.482462 -1.075505 -0.035409 1 0 0 0 0 0 1 134066
-0.001151 0.000940 0.122115 -0.458140 -0.314646 -1.005010 -0.035440 1 0 0 0 0 0 1 135059
-0.001158 0.000951 0.122100 -0.380065 -0.649931 -0.969522 -0.035471 1 0 0 0 0 0 1 136054
-0.001162 0.000956 0.122094 -0.417779 -0.620720 -1.096204 -0.035503 1 0 0 0 0 0 1 137062
-0.001164 0.000958 0.122092 -0.445052 -0.586259 -1.155228 -0.035534 1 0 0 0 0 0 1 138069
-0.001165 0.000960 0.122092 -0.459930 -0.567110 -1.178000 -0.035565 1 0 0 0 0 0 1 139055
-0.001165 0.000960 0.122091 -0.467738 -0.557500 -1.186818 -0.035597 1 0 0 0 0 0 1 140061
-0.001178 0.000947 0.122081 -0.293116 -0.361609 -1.049258 -0.035628 1 0 0 0 0 0 1 141069
-0.001185 0.000940 0.122077 -0.359546 -0.429306 -1.123462 -0.035659 1 0 0 0 0 0 1 142068
-0.001189 0.000936 0.122076 -0.408700 -0.479623 -1.162415 -0.035691 1 0 0 0 0 0 1 143069
-0.001190 0.000935 0.122075 -0.435187 -0.506525 -1.177989 -0.035722 1 0 0 0 0 0 1 144070
-0.001191 0.000934 0.122075 -0.448828 -0.520313 -1.184215 -0.035752 1 0 0 0 0 0 1 145038
-0.001192 0.000933 0.122075 -0.455905 -0.527460 -1.187132 -0.035784 1 0 0 0 0 0 1 146069
-0.001192 0.000933 0.122075 -0.459660 -0.531266 -1.188825 -0.035816 1 0 0 0 0 0 1 147070
-0.001192 0.000933 0.122075 -0.461734 -0.533384 -1.190071 -0.035846 1 0 0 0 0 0 1 148054
-0.001205 0.000919 0.122065 -0.284221 -0.343413 -1.049665 -0.035878 1 0 0 0 0 0 1 149060
-0.001212 0.000912 0.122061 -0.349118 -0.413991 -1.122985 -0.035909 1 0 0 0 0 0 1 150053
-0.001215 0.000908 0.122060 -0.397473 -0.465738 -1.161616 -0.035940 1 0 0 0 0 0 1 151061
-0.001217 0.000907 0.122059 -0.423542 -0.493355 -1.177073 -0.035971 1 0 0 0 0 0 1 152052
-0.001218 0.000906 0.122059 -0.437015 -0.507525 -1.183302 -0.036003 1 0 0 0 0 0 1 153062
-0.001218 0.000905 0.122059 -0.443966 -0.514823 -1.186158 -0.036034 1 0 0 0 0 0 1 154051
-0.001231 0.000891 0.122049 -0.268954 -0.327489 -1.046147 -0.036065 1 0 0 0 0 0 1 155061
-0.001238 0.000884 0.122045 -0.334999 -0.399279 -1.119723 -0.036096 1 0 0 0 0 0 1 156060
-0.001242 0.000880 0.122044 -0.383925 -0.451611 -1.158436 -0.036128 1 0 0 0 0 0 1 157052
-0.001249 0.000897 0.122033 -0.336682 -0.728060 -1.028878 -0.036159 1 0 0 0 0 0 1 158060
-0.001252 0.000905 0.122029 -0.376189 -0.652874 -1.109118 -0.036190 1 0 0 0 0 0 1 159052
-0.001254 0.000909 0.122027 -0.402880 -0.593915 -1.150496 -0.036222 1 0 0 0 0 0 1 160066
-0.001255 0.000911 0.122027 -0.417232 -0.562419 -1.166934 -0.036253 1 0 0 0 0 0 1 161067
-0.001236 0.000908 0.122017 -0.683636 -0.484855 -1.037087 -0.036284 1 0 0 0 0 0 1 162057
-0.001227 0.000906 0.122013 -0.593318 -0.499916 -1.109661 -0.036316 1 0 0 0 0 0 1 163075
-0.001236 0.000891 0.122001 -0.347754 -0.321581 -1.005791 -0.036347 1 0 0 0 0 0 1 164070
-0.001240 0.000884 0.121997 -0.376387 -0.398220 -1.093254 -0.036378 1 0 0 0 0 0 1 165068
-0.001242 0.000880 0.121996 -0.406440 -0.452971 -1.136954 -0.036409 1 0 0 0 0 0 1 166061
-0.001243 0.000878 0.121995 -0.423385 -0.482098 -1.154186 -0.036440 1 0 0 0 0 0 1 167067
-0.001244 0.000877 0.121995 -0.432277 -0.496970 -1.160986 -0.036472 1 0 0 0 0 0 1 168061
-0.001257 0.000863 0.121985 -0.258333 -0.313515 -1.022147 -0.036503 1 0 0 0 0 0 1 169071
-0.001264 0.000856 0.121981 -0.324739 -0.387067 -1.096243 -0.036534 1 0 0 0 0 0 1 170070
-0.001267 0.000852 0.121980 -0.373830 -0.440273 -1.135138 -0.036566 1 0 0 0 0 0 1 171069
-0.001269 0.000850 0.121979 -0.400287 -0.468608 -1.150653 -0.036597 1 0 0 0 0 0 1 172068
-0.001270 0.000849 0.121979 -0.413913 -0.483113 -1.156871 -0.036628 1 0 0 0 0 0 1 173067
-0.001270 0.000849 0.121979 -0.420959 -0.490568 -1.159709 -0.036659 1 0 0 0 0 0 1 174066
-0.001271 0.000849 0.121979 -0.424658 -0.494504 -1.161346 -0.036690 1 0 0 0 0 0 1 175068
-0.001271 0.000848 0.121979 -0.426697 -0.496691 -1.162561 -0.036722 1 0 0 0 0 0 1 176067
-0.001271 0.000848 0.121979 -0.427911 -0.497994 -1.163639 -0.036753 1 0 0 0 0 0 1 177066
-0.001271 0.000848 0.121979 -0.428688 -0.498848 -1.164619 -0.036783 1 0 0 0 0 0 1 178040
-0.001284 0.000834 0.121968 -0.250677 -0.308396 -1.023565 -0.036816 1 0 0 0 0 0 1 179073
-0.001291 0.000827 0.121965 -0.314943 -0.378349 -1.096985 -0.036847 1 0 0 0 0 0 1 180067
-0.001294 0.000824 0.121963 -0.362950 -0.429764 -1.135644 -0.036878 1 0 0 0 0 0 1 181068
-0.001296 0.000822 0.121963 -0.388847 -0.457174 -1.151079 -0.036909 1 0 0 0 0 0 1 182065
-0.001296 0.000821 0.121963 -0.402194 -0.471223 -1.157255 -0.036940 1 0 0 0 0 0 1 183067
-0.001297 0.000821 0.121963 -0.409093 -0.478452 -1.160074 -0.036972 1 0 0 0 0 0 1 184068
-0.001278 0.000816 0.121953 -0.671790 -0.420531 -1.025247 -0.037003 1 0 0 0 0 0 1 185067
-0.001269 0.000814 0.121949 -0.579590 -0.445308 -1.095987 -0.037034 1 0 0 0 0 0 1 186067
-0.001277 0.000798 0.121938 -0.333204 -0.271953 -0.990997 -0.037065 1 0 0 0 0 0 1 187068
-0.001281 0.000791 0.121933 -0.361169 -0.350772 -1.078353 -0.037097 1 0 0 0 0 0 1 188067
-0.001284 0.000787 0.121932 -0.390887 -0.406606 -1.122014 -0.037128 1 0 0 0 0 0 1 189067
-0.001285 0.000785 0.121931 -0.407655 -0.436252 -1.139192 -0.037159 1 0 0 0 0 0 1 190065
-0.001285 0.000784 0.121931 -0.416429 -0.451375 -1.145975 -0.037191 1 0 0 0 0 0 1 191069
-0.001286 0.000784 0.121931 -0.421044 -0.459141 -1.148991 -0.037222 1 0 0 0 0 0 1 192067
-0.001286 0.000784 0.121931 -0.423538 -0.463219 -1.150683 -0.037253 1 0 0 0 0 0 1 193066
-0.001286 0.000783 0.121931 -0.424969 -0.465442 -1.151894 -0.037284 1 0 0 0 0 0 1 194066
-0.001286 0.000783 0.121931 -0.425867 -0.466758 -1.152954 -0.037315 1 0 0 0 0 0 1 195067
-0.001286 0.000783 0.121931 -0.426494 -0.467613 -1.153952 -0.037347 1 0 0 0 0 0 1 196066
-0.001286 0.000783 0.121931 -0.426991 -0.468225 -1.154922 -0.037378 1 0 0 0 0 0 1 197067
-0.001286 0.000783 0.121931 -0.427403 -0.468724 -1.155871 -0.037408 1 0 0 0 0 0 1 198036
-0.001299 0.000769 0.121921 -0.249240 -0.278139 -1.014444 -0.037440 1 0 0 0 0 0 1 199038
-0.001306 0.000762 0.121917 -0.313279 -0.347804 -1.087934 -0.037472 1 0 0 0 0 0 1 200064
-0.001290 0.000754 0.121906 -0.620260 -0.337324 -0.990018 -0.037502 1 0 0 0 0 0 1 201033
-0.001282 0.000750 0.121902 -0.552029 -0.387268 -1.075007 -0.037534 1 0 0 0 0 0 1 202054
-0.001278 0.000748 0.121900 -0.496407 -0.417676 -1.117339 -0.037565 1 0 0 0 0 0 1 203062
-0.001276 0.000747 0.121900 -0.466795 -0.433500 -1.133993 -0.037597 1 0 0 0 0 0 1 204068
-0.001275 0.000747 0.121900 -0.451998 -0.441594 -1.140534 -0.037627 1 0 0 0 0 0 1 205036
-0.001275 0.000747 0.121900 -0.444819 -0.445832 -1.143503 -0.037659 1 0 0 0 0 0 1 206060
-0.001275 0.000746 0.121900 -0.441401 -0.448141 -1.145155 -0.037691 1 0 0 0 0 0 1 207068
-0.001274 0.000746 0.121900 -0.439882 -0.449483 -1.146346 -0.037722 1 0 0 0 0 0 1 208066
-0.001287 0.000732 0.121889 -0.260748 -0.259319 -1.004865 -0.037753 1 0 0 0 0 0 1 209065
-0.001294 0.000725 0.121885 -0.324250 -0.329097 -1.078374 -0.037784 1 0 0 0 0 0 1 210065
-0.001303 0.000740 0.121873 -0.298203 -0.629420 -0.972112 -0.037815 1 0 0 0 0 0 1 211066
-0.001307 0.000748 0.121869 -0.349684 -0.567444 -1.061279 -0.037846 1 0 0 0 0 0 1 212035
-0.001309 0.000751 0.121868 -0.382533 -0.515198 -1.105774 -0.037877 1 0 0 0 0 0 1 213032
-0.001311 0.000753 0.121867 -0.399988 -0.487065 -1.123270 -0.037909 1 0 0 0 0 0 1 214051
-0.001292 0.000750 0.121857 -0.668201 -0.411256 -0.993571 -0.037943 1 0 0 0 0 0 1 215140
-0.001283 0.000748 0.121853 -0.578952 -0.426893 -1.066115 -0.037974 1 0 0 0 0 0 1 216133
-0.001278 0.000747 0.121852 -0.512632 -0.440007 -1.103924 -0.038005 1 0 0 0 0 0 1 217117
-0.001276 0.000746 0.121852 -0.477625 -0.447182 -1.118983 -0.038036 1 0 0 0 0 0 1 218133
-0.001275 0.000746 0.121852 -0.460122 -0.450960 -1.124902 -0.038065 1 0 0 0 0 0 1 219050
-0.001274 0.000746 0.121852 -0.451583 -0.453043 -1.127624 -0.038096 1 0 0 0 0 0 1 220058
-0.001274 0.000746 0.121852 -0.447481 -0.454257 -1.129172 -0.038127 1 0 0 0 0 0 1 221049
-0.001274 0.000746 0.121852 -0.445624 -0.455046 -1.130330 -0.038159 1 0 0 0 0 0 1 222058
-0.001287 0.000732 0.121841 -0.266301 -0.264621 -0.988734 -0.038190 1 0 0 0 0 0 1 223059
-0.001294 0.000725 0.121837 -0.329637 -0.334158 -1.062204 -0.038221 1 0 0 0 0 0 1 224050
-0.001297 0.000722 0.121836 -0.377180 -0.385338 -1.100859 -0.038253 1 0 0 0 0 0 1 225058
-0.001298 0.000720 0.121836 -0.402823 -0.412632 -1.116229 -0.038284 1 0 0 0 0 0 1 226050
-0.001299 0.000719 0.121835 -0.416056 -0.426588 -1.122355 -0.038315 1 0 0 0 0 0 1 227060
-0.001281 0.000714 0.121825 -0.682035 -0.372059 -0.988344 -0.038347 1 0 0 0 0 0 1 228069
-0.001271 0.000711 0.121822 -0.591769 -0.398334 -1.059430 -0.038378 1 0 0 0 0 0 1 229055
-0.001267 0.000710 0.121821 -0.524935 -0.416771 -1.096753 -0.038409 1 0 0 0 0 0 1 230062
-0.001265 0.000710 0.121820 -0.489665 -0.426605 -1.111604 -0.038440 1 0 0 0 0 0 1 231057
-0.001263 0.000709 0.121820 -0.472066 -0.431717 -1.117515 -0.038471 1 0 0 0 0 0 1 232051
-0.001263 0.000709 0.121820 -0.463456 -0.434436 -1.120185 -0.038502 1 0 0 0 0 0 1 233052
-0.001263 0.000709 0.121820 -0.459339 -0.435977 -1.121725 -0.038534 1 0 0 0 0 0 1 234057
-0.001262 0.000709 0.121820 -0.457469 -0.436935 -1.122861 -0.038565 1 0 0 0 0 0 1 235061
-0.001275 0.000695 0.121809 -0.278110 -0.246560 -0.981091 -0.038596 1 0 0 0 0 0 1 236049
-0.001282 0.000688 0.121806 -0.341417 -0.316035 -1.054598 -0.038628 1 0 0 0 0 0 1 237059
-0.001285 0.000685 0.121804 -0.388900 -0.367162 -1.093231 -0.038659 1 0 0 0 0 0 1 238058
-0.001287 0.000683 0.121804 -0.414538 -0.394427 -1.108585 -0.038690 1 0 0 0 0 0 1 239059
-0.001288 0.000682 0.121804 -0.427757 -0.408361 -1.114697 -0.038721 1 0 0 0 0 0 1 240054
-0.001288 0.000682 0.121804 -0.434594 -0.415503 -1.117426 -0.038753 1 0 0 0 0 0 1 241053
-0.001288 0.000681 0.121804 -0.438193 -0.419245 -1.118973 -0.038784 1 0 0 0 0 0 1 242055
-0.001289 0.000681 0.121804 -0.440173 -0.421280 -1.120098 -0.038815 1 0 0 0 0 0 1 243055
-0.001289 0.000681 0.121804 -0.441336 -0.422468 -1.121077 -0.038846 1 0 0 0 0 0 1 244055
-0.001289 0.000681 0.121804 -0.442102 -0.423226 -1.122015 -0.038878 1 0 0 0 0 0 1 245056
-0.001289 0.000681 0.121804 -0.442663 -0.423780 -1.122922 -0.038909 1 0 0 0 0 0 1 246057
-0.001289 0.000681 0.121804 -0.443116 -0.424238 -1.123818 -0.038940 1 0 0 0 0 0 1 247042
-0.001289 0.000681 0.121804 -0.443523 -0.424620 -1.124719 -0.038971 1 0 0 0 0 0 1 248040
-0.001289 0.000681 0.121804 -0.443913 -0.424994 -1.125633 -0.039003 1 0 0 0 0 0 1 249053
-0.001289 0.000681 0.121804 -0.444267 -0.425348 -1.126528 -0.039034 1 0 0 0 0 0 1 250053
-0.001289 0.000681 0.121804 -0.444632 -0.425700 -1.127439 -0.039065 1 0 0 0 0 0 1 251057
-0.001289 0.000681 0.121804 -0.444998 -0.426037 -1.128332 -0.039096 1 0 0 0 0 0 1 252053
-0.001270 0.000677 0.121794 -0.704624 -0.364684 -0.992281 -0.039128 1 0 0 0 0 0 1 253054
-0.001260 0.000674 0.121790 -0.611270 -0.387469 -1.062712 -0.039159 1 0 0 0 0 0 1 254053
-0.001255 0.000673 0.121789 -0.542922 -0.404166 -1.099777 -0.039190 1 0 0 0 0 0 1 255054
-0.001253 0.000673 0.121789 -0.506877 -0.413115 -1.114537 -0.039221 1 0 0 0 0 0 1 256048
-0.001252 0.000672 0.121788 -0.488906 -0.417798 -1.120416 -0.039253 1 0 0 0 0 0 1 257052
-0.001251 0.000672 0.121788 -0.480106 -0.420295 -1.123063 -0.039284 1 0 0 0 0 0 1 258054
-0.001251 0.000672 0.121788 -0.475903 -0.421702 -1.124584 -0.039315 1 0 0 0 0 0 1 259055
-0.001251 0.000672 0.121788 -0.473980 -0.422561 -1.125670 -0.039346 1 0 0 0 0 0 1 260036
-0.001251 0.000672 0.121788 -0.473203 -0.423176 -1.126659 -0.039378 1 0 0 0 0 0 1 261054
-0.001251 0.000672 0.121788 -0.473020 -0.423643 -1.127578 -0.039409 1 0 0 0 0 0 1 262054
-0.001251 0.000672 0.121788 -0.473102 -0.424058 -1.128481 -0.039440 1 0 0 0 0 0 1 263052
-0.001251 0.000672 0.121788 -0.473353 -0.424413 -1.129380 -0.039471 1 0 0 0 0 0 1 264051
-0.001251 0.000672 0.121788 -0.473648 -0.424767 -1.130272 -0.039502 1 0 0 0 0 0 1 265050
-0.001251 0.000672 0.121788 -0.473982 -0.425112 -1.131167 -0.039534 1 0 0 0 0 0 1 266051
-0.001251 0.000672 0.121788 -0.474339 -0.425465 -1.132063 -0.039565 1 0 0 0 0 0 1 267054
-0.001251 0.000672 0.121788 -0.474712 -0.425802 -1.132956 -0.039596 1 0 0 0 0 0 1 268053
-0.001256 0.000690 0.121778 -0.401242 -0.675670 -0.988780 -0.039627 1 0 0 0 0 0 1 269047
-0.001259 0.000700 0.121774 -0.427371 -0.586927 -1.063273 -0.039659 1 0 0 0 0 0 1 270056
-0.001260 0.000704 0.121773 -0.447299 -0.521191 -1.102437 -0.039690 1 0 0 0 0 0 1 271059
-0.001261 0.000706 0.121772 -0.458255 -0.486279 -1.117984 -0.039721 1 0 0 0 0 0 1 272051
-0.001261 0.000708 0.121772 -0.464058 -0.468766 -1.124142 -0.039752 1 0 0 0 0 0 1 273050
-0.001262 0.000708 0.121772 -0.467179 -0.460135 -1.126881 -0.039784 1 0 0 0 0 0 1 274050
-0.001262 0.000708 0.121772 -0.468927 -0.456008 -1.128422 -0.039815 1 0 0 0 0 0 1 275053
-0.001262 0.000709 0.121772 -0.469994 -0.454124 -1.129538 -0.039846 1 0 0 0 0 0 1 276049
-0.001262 0.000709 0.121772 -0.470711 -0.453340 -1.130505 -0.039877 1 0 0 0 0 0 1 277050
-0.001262 0.000709 0.121772 -0.471249 -0.453141 -1.131420 -0.039909 1 0 0 0 0 0 1 278053
-0.001262 0.000709 0.121772 -0.471706 -0.453202 -1.132318 -0.039940 1 0 0 0 0 0 1 279052
-0.001262 0.000709 0.121772 -0.472128 -0.453416 -1.133206 -0.039971 1 0 0 0 0 0 1 280051
-0.001262 0.000709 0.121772 -0.472516 -0.453700 -1.134079 -0.040002 1 0 0 0 0 0 1 281043
-0.001262 0.000709 0.121772 -0.472896 -0.454029 -1.134984 -0.040034 1 0 0 0 0 0 1 282050
-0.001262 0.000709 0.121772 -0.473267 -0.454369 -1.135853 -0.040065 1 0 0 0 0 0 1 283044
-0.001262 0.000709 0.121772 -0.473635 -0.454704 -1.136744 -0.040096 1 0 0 0 0 0 1 284051
-0.001262 0.000709 0.121772 -0.474008 -0.455063 -1.137629 -0.040127 1 0 0 0 0 0 1 285042
-0.001262 0.000709 0.121772 -0.474376 -0.455401 -1.138523 -0.040159 1 0 0 0 0 0 1 286051
-0.001262 0.000709 0.121772 -0.474738 -0.455761 -1.139395 -0.040190 1 0 0 0 0 0 1 287042
-0.001262 0.000709 0.121772 -0.475122 -0.456117 -1.140301 -0.040221 1 0 0 0 0 0 1 288051
-0.001262 0.000709 0.121772 -0.475489 -0.456468 -1.141161 -0.040252 1 0 0 0 0 0 1 289042
-0.001262 0.000709 0.121772 -0.475858 -0.456823 -1.142065 -0.040283 1 0 0 0 0 0 1 290043
-0.001262 0.000709 0.121772 -0.476221 -0.457185 -1.142951 -0.040315 1 0 0 0 0 0 1 291056
-0.001262 0.000709 0.121772 -0.476609 -0.457531 -1.143835 -0.040346 1 0 0 0 0 0 1 292047
-0.001262 0.000709 0.121772 -0.476961 -0.457894 -1.144724 -0.040378 1 0 0 0 0 0 1 293057
-0.001262 0.000709 0.121772 -0.477329 -0.458235 -1.145612 -0.040409 1 0 0 0 0 0 1 294053
-0.001262 0.000709 0.121772 -0.477707 -0.458612 -1.146506 -0.040440 1 0 0 0 0 0 1 295062
-0.001262 0.000709 0.121772 -0.478081 -0.458943 -1.147379 -0.040471 1 0 0 0 0 0 1 296054
-0.001262 0.000709 0.121772 -0.478446 -0.459320 -1.148277 -0.040503 1 0 0 0 0 0 1 297061
-0.001262 0.000709 0.121772 -0.478806 -0.459653 -1.149155 -0.040534 1 0 0 0 0 0 1 298051
-0.001262 0.000709 0.121772 -0.479187 -0.460033 -1.150058 -0.040566 1 0 0 0 0 0 1 299071
-0.001262 0.000709 0.121772 -0.479541 -0.460360 -1.150921 -0.040596 1 0 0 0 0 0 1 300044
-0.001262 0.000709 0.121772 -0.479926 -0.460728 -1.151812 -0.040628 1 0 0 0 0 0 1 301065
-0.001262 0.000709 0.121772 -0.480290 -0.461077 -1.152701 -0.040659 1 0 0 0 0 0 1 302048
-0.001262 0.000709 0.121772 -0.480647 -0.461434 -1.153575 -0.040690 1 0 0 0 0 0 1 303047
-0.001262 0.000709 0.121772 -0.481044 -0.461789 -1.154481 -0.040722 1 0 0 0 0 0 1 304063
-0.001262 0.000709 0.121772 -0.481393 -0.462149 -1.155362 -0.040753 1 0 0 0 0 0 1 305065
-0.001262 0.000709 0.121772 -0.481761 -0.462491 -1.156234 -0.040783 1 0 0 0 0 0 1 306035
-0.001262 0.000709 0.121772 -0.482143 -0.462856 -1.157129 -0.040815 1 0 0 0 0 0 1 307066
-0.001262 0.000709 0.121772 -0.482499 -0.463198 -1.158003 -0.040846 1 0 0 0 0 0 1 308032
-0.001262 0.000709 0.121772 -0.482868 -0.463566 -1.158905 -0.040878 1 0 0 0 0 0 1 309063
-0.001262 0.000709 0.121772 -0.483238 -0.463909 -1.159794 -0.040909 1 0 0 0 0 0 1 310061
-0.001262 0.000709 0.121772 -0.483616 -0.464285 -1.160689 -0.040941 1 0 0 0 0 0 1 311070
-0.001262 0.000709 0.121772 -0.483991 -0.464617 -1.161565 -0.040972 1 0 0 0 0 0 1 312066
-0.001262 0.000709 0.121772 -0.484357 -0.464980 -1.162462 -0.041003 1 0 0 0 0 0 1 313064
-0.001262 0.000709 0.121772 -0.484713 -0.465337 -1.163334 -0.041034 1 0 0 0 0 0 1 314062
-0.001267 0.000727 0.121761 -0.411191 -0.715516 -1.018776 -0.041065 1 0 0 0 0 0 1 315063
-0.001270 0.000736 0.121758 -0.437216 -0.627072 -1.093250 -0.041097 1 0 0 0 0 0 1 316063
-0.001271 0.000741 0.121756 -0.457095 -0.561485 -1.132399 -0.041128 1 0 0 0 0 0 1 317063
-0.001272 0.000743 0.121756 -0.468027 -0.526662 -1.147951 -0.041159 1 0 0 0 0 0 1 318062
-0.001272 0.000744 0.121756 -0.473819 -0.509191 -1.154097 -0.041190 1 0 0 0 0 0 1 319064
-0.001273 0.000745 0.121756 -0.476914 -0.500607 -1.156828 -0.041222 1 0 0 0 0 0 1 320062
-0.001273 0.000745 0.121756 -0.478666 -0.496492 -1.158360 -0.041253 1 0 0 0 0 0 1 321062
-0.001273 0.000745 0.121756 -0.479726 -0.494642 -1.159466 -0.041284 1 0 0 0 0 0 1 322062
-0.001273 0.000745 0.121756 -0.480434 -0.493877 -1.160419 -0.041315 1 0 0 0 0 0 1 323057
-0.001273 0.000745 0.121756 -0.480970 -0.493687 -1.161335 -0.041347 1 0 0 0 0 0 1 324062
-0.001273 0.000745 0.121756 -0.481419 -0.493778 -1.162218 -0.041378 1 0 0 0 0 0 1 325061
-0.001273 0.000745 0.121756 -0.481836 -0.494013 -1.163100 -0.041409 1 0 0 0 0 0 1 326063
-0.001273 0.000745 0.121756 -0.482221 -0.494318 -1.163972 -0.041440 1 0 0 0 0 0 1 327063
-0.001273 0.000745 0.121756 -0.482593 -0.494663 -1.164862 -0.041472 1 0 0 0 0 0 1 328062
-0.001273 0.000745 0.121756 -0.482964 -0.495011 -1.165734 -0.041503 1 0 0 0 0 0 1 329061
-0.001254 0.000741 0.121745 -0.743214 -0.433467 -1.029240 -0.041534 1 0 0 0 0 0 1 330062
-0.001244 0.000739 0.121742 -0.650299 -0.456249 -1.099556 -0.041565 1 0 0 0 0 0 1 331063
-0.001240 0.000738 0.121741 -0.582144 -0.472931 -1.136548 -0.041597 1 0 0 0 0 0 1 332062
-0.001237 0.000737 0.121740 -0.546233 -0.481897 -1.151255 -0.041628 1 0 0 0 0 0 1 333062
-0.001236 0.000737 0.121740 -0.528306 -0.486582 -1.157107 -0.041659 1 0 0 0 0 0 1 334063
-0.001235 0.000737 0.121740 -0.519544 -0.489095 -1.159709 -0.041690 1 0 0 0 0 0 1 335050
-0.001241 0.000755 0.121729 -0.441395 -0.740426 -1.015583 -0.041721 1 0 0 0 0 0 1 336057
-0.001243 0.000764 0.121726 -0.465152 -0.652679 -1.090255 -0.041753 1 0 0 0 0 0 1 337060
-0.001244 0.000768 0.121724 -0.483871 -0.587472 -1.129467 -0.041784 1 0 0 0 0 0 1 338060
-0.001245 0.000771 0.121724 -0.494244 -0.552830 -1.145018 -0.041815 1 0 0 0 0 0 1 339043
-0.001245 0.000772 0.121724 -0.499766 -0.535455 -1.151170 -0.041847 1 0 0 0 0 0 1 340062
-0.001246 0.000773 0.121724 -0.502723 -0.526915 -1.153868 -0.041877 1 0 0 0 0 0 1 341032
-0.001246 0.000773 0.121724 -0.504418 -0.522850 -1.155410 -0.041909 1 0 0 0 0 0 1 342062
-0.001246 0.000773 0.121724 -0.505445 -0.521005 -1.156501 -0.041940 1 0 0 0 0 0 1 343063
-0.001227 0.000768 0.121714 -0.766046 -0.458344 -1.019922 -0.041971 1 0 0 0 0 0 1 344059
-0.001217 0.000766 0.121710 -0.673441 -0.480580 -1.090268 -0.042003 1 0 0 0 0 0 1 345063
-0.001213 0.000765 0.121709 -0.605439 -0.496989 -1.127268 -0.042034 1 0 0 0 0 0 1 346061
-0.001210 0.000765 0.121708 -0.569612 -0.505813 -1.141954 -0.042065 1 0 0 0 0 0 1 347050
-0.001209 0.000764 0.121708 -0.551733 -0.510438 -1.147783 -0.042096 1 0 0 0 0 0 1 348045
-0.001214 0.000783 0.121697 -0.469023 -0.762803 -1.004633 -0.042128 1 0 0 0 0 0 1 349055
-0.001216 0.000792 0.121694 -0.490492 -0.675736 -1.079704 -0.042159 1 0 0 0 0 0 1 350046
-0.001218 0.000796 0.121692 -0.508095 -0.610845 -1.119062 -0.042190 1 0 0 0 0 0 1 351054
-0.001218 0.000798 0.121692 -0.517894 -0.576376 -1.134650 -0.042221 1 0 0 0 0 0 1 352046
-0.001219 0.000800 0.121692 -0.523140 -0.559102 -1.140787 -0.042253 1 0 0 0 0 0 1 353056
-0.001219 0.000800 0.121692 -0.525956 -0.550618 -1.143491 -0.042284 1 0 0 0 0 0 1 354044
-0.001219 0.000800 0.121692 -0.527596 -0.546576 -1.145007 -0.042315 1 0 0 0 0 0 1 355054
-0.001200 0.000796 0.121682 -0.788495 -0.482800 -1.008415 -0.042346 1 0 0 0 0 0 1 356045
-0.001190 0.000794 0.121678 -0.696140 -0.504489 -1.078827 -0.042377 1 0 0 0 0 0 1 357045
-0.001191 0.000811 0.121666 -0.554316 -0.770447 -0.969951 -0.042409 1 0 0 0 0 0 1 358054
-0.001192 0.000820 0.121662 -0.544183 -0.690738 -1.058287 -0.042440 1 0 0 0 0 0 1 359047
-0.001192 0.000824 0.121661 -0.545840 -0.629574 -1.102403 -0.042471 1 0 0 0 0 0 1 360056
-0.001192 0.000826 0.121660 -0.547670 -0.596954 -1.119660 -0.042503 1 0 0 0 0 0 1 361060
-0.001192 0.000827 0.121660 -0.548928 -0.580611 -1.126376 -0.042534 1 0 0 0 0 0 1 362065
-0.001192 0.000828 0.121660 -0.549827 -0.572641 -1.129351 -0.042568 1 0 0 0 0 0 1 363157
-0.001192 0.000828 0.121660 -0.550463 -0.568819 -1.130896 -0.042599 1 0 0 0 0 0 1 364138
-0.001192 0.000828 0.121660 -0.550980 -0.567130 -1.131976 -0.042630 1 0 0 0 0 0 1 365141
-0.001192 0.000828 0.121660 -0.551448 -0.566487 -1.132910 -0.042662 1 0 0 0 0 0 1 366142
-0.001192 0.000828 0.121660 -0.551884 -0.566371 -1.133760 -0.042693 1 0 0 0 0 0 1 367141
-0.001192 0.000828 0.121660 -0.552310 -0.566511 -1.134589 -0.042724 1 0 0 0 0 0 1 368127
-0.001192 0.000828 0.121660 -0.552722 -0.566805 -1.135439 -0.042755 1 0 0 0 0 0 1 369141
-0.001192 0.000828 0.121660 -0.553134 -0.567159 -1.136276 -0.042787 1 0 0 0 0 0 1 370147
-0.001192 0.000828 0.121660 -0.553502 -0.567485 -1.137020 -0.042815 1 0 0 0 0 0 1 371051
-0.001197 0.000847 0.121649 -0.479923 -0.817714 -0.991774 -0.042846 1 0 0 0 0 0 1 372058
-0.001200 0.000856 0.121645 -0.505916 -0.729836 -1.066288 -0.042878 1 0 0 0 0 0 1 373058
-0.001202 0.000860 0.121644 -0.525775 -0.664584 -1.105430 -0.042909 1 0 0 0 0 0 1 374066
-0.001202 0.000863 0.121644 -0.536687 -0.629931 -1.120908 -0.042939 1 0 0 0 0 0 1 375034
-0.001203 0.000864 0.121643 -0.542507 -0.612582 -1.127024 -0.042972 1 0 0 0 0 0 1 376062
-0.001203 0.000864 0.121643 -0.545619 -0.604078 -1.129701 -0.043003 1 0 0 0 0 0 1 377060
-0.001203 0.000865 0.121643 -0.547397 -0.600034 -1.131145 -0.043033 1 0 0 0 0 0 1 378031
-0.001203 0.000865 0.121643 -0.548489 -0.598236 -1.132235 -0.043065 1 0 0 0 0 0 1 379062
-0.001203 0.000865 0.121643 -0.549239 -0.597542 -1.133125 -0.043097 1 0 0 0 0 0 1 380061
-0.001203 0.000865 0.121643 -0.549804 -0.597423 -1.133972 -0.043128 1 0 0 0 0 0 1 381060
-0.001203 0.000865 0.121643 -0.550292 -0.597566 -1.134810 -0.043159 1 0 0 0 0 0 1 382064
-0.001203 0.000865 0.121643 -0.550730 -0.597861 -1.135638 -0.043190 1 0 0 0 0 0 1 383060
-0.001203 0.000865 0.121643 -0.551151 -0.598228 -1.136459 -0.043222 1 0 0 0 0 0 1 384065
-0.001203 0.000865 0.121643 -0.551561 -0.598621 -1.137281 -0.043253 1 0 0 0 0 0 1 385065
-0.001203 0.000865 0.121643 -0.551974 -0.599035 -1.138099 -0.043284 1 0 0 0 0 0 1 386061
-0.001203 0.000865 0.121643 -0.552375 -0.599467 -1.138923 -0.043315 1 0 0 0 0 0 1 387063
-0.001203 0.000865 0.121643 -0.552765 -0.599890 -1.139736 -0.043347 1 0 0 0 0 0 1 388061
-0.001203 0.000865 0.121643 -0.553174 -0.600319 -1.140570 -0.043378 1 0 0 0 0 0 1 389061
-0.001203 0.000865 0.121643 -0.553562 -0.600754 -1.141379 -0.043409 1 0 0 0 0 0 1 390060
-0.001203 0.000865 0.121643 -0.553969 -0.601182 -1.142209 -0.043440 1 0 0 0 0 0 1 391056
-0.001203 0.000865 0.121643 -0.554359 -0.601619 -1.143023 -0.043472 1 0 0 0 0 0 1 392061
-0.001203 0.000865 0.121643 -0.554768 -0.602049 -1.143855 -0.043503 1 0 0 0 0 0 1 393059
-0.001203 0.000865 0.121643 -0.555160 -0.602473 -1.144673 -0.043534 1 0 0 0 0 0 1 394061
-0.001203 0.000865 0.121643 -0.555562 -0.602925 -1.145494 -0.043565 1 0 0 0 0 0 1 395061
-0.001203 0.000865 0.121643 -0.555956 -0.603338 -1.146315 -0.043596 1 0 0 0 0 0 1 396060
-0.001203 0.000865 0.121643 -0.556351 -0.603780 -1.147130 -0.043628 1 0 0 0 0 0 1 397060
-0.001203 0.000865 0.121643 -0.556758 -0.604208 -1.147959 -0.043659 1 0 0 0 0 0 1 398053
-0.001203 0.000865 0.121643 -0.557152 -0.604635 -1.148781 -0.043690 1 0 0 0 0 0 1 399060
-0.001203 0.000865 0.121643 -0.557554 -0.605086 -1.149600 -0.043721 1 0 0 0 0 0 1 400058
-0.001203 0.000865 0.121643 -0.557947 -0.605500 -1.150421 -0.043753 1 0 0 0 0 0 1 401057
-0.001203 0.000865 0.121643 -0.558350 -0.605934 -1.151241 -0.043784 1 0 0 0 0 0 1 402047
-0.001203 0.000865 0.121643 -0.558771 -0.606406 -1.152118 -0.043817 1 0 0 0 0 0 1 403130
-0.001203 0.000865 0.121643 -0.559181 -0.606838 -1.152955 -0.043849 1 0 0 0 0 0 1 404133
-0.001203 0.000865 0.121643 -0.559567 -0.607271 -1.153761 -0.043880 1 0 0 0 0 0 1 405129
-0.001203 0.000865 0.121643 -0.559970 -0.607694 -1.154592 -0.043911 1 0 0 0 0 0 1 406134
-0.001203 0.000865 0.121643 -0.560375 -0.608132 -1.155417 -0.043942 1 0 0 0 0 0 1 407129
-0.001203 0.000865 0.121643 -0.560753 -0.608558 -1.156206 -0.043973 1 0 0 0 0 0 1 408105
-0.001203 0.000865 0.121643 -0.561162 -0.608988 -1.157040 -0.044004 1 0 0 0 0 0 1 409105
-0.001203 0.000865 0.121643 -0.561552 -0.609410 -1.157853 -0.044035 1 0 0 0 0 0 1 410101
-0.001203 0.000865 0.121643 -0.561947 -0.609853 -1.158669 -0.044067 1 0 0 0 0 0 1 411103
-0.001203 0.000865 0.121643 -0.562357 -0.610284 -1.159503 -0.044098 1 0 0 0 0 0 1 412103
-0.001203 0.000865 0.121643 -0.562744 -0.610719 -1.160311 -0.044129 1 0 0 0 0 0 1 413101
-0.001203 0.000865 0.121643 -0.563150 -0.611146 -1.161139 -0.044160 1 0 0 0 0 0 1 414094
-0.001203 0.000865 0.121643 -0.563556 -0.611585 -1.161985 -0.044192 1 0 0 0 0 0 1 415130
-0.001203 0.000865 0.121643 -0.563957 -0.612034 -1.162802 -0.044224 1 0 0 0 0 0 1 416125
-0.001203 0.000865 0.121643 -0.564344 -0.612441 -1.163610 -0.044254 1 0 0 0 0 0 1 417108
-0.001203 0.000865 0.121643 -0.564757 -0.612888 -1.164452 -0.044286 1 0 0 0 0 0 1 418125
-0.001203 0.000865 0.121643 -0.565139 -0.613318 -1.165250 -0.044317 1 0 0 0 0 0 1 419111
-0.001203 0.000865 0.121643 -0.565546 -0.613745 -1.166088 -0.044349 1 0 0 0 0 0 1 420125
-0.001203 0.000865 0.121643 -0.565946 -0.614178 -1.166903 -0.044379 1 0 0 0 0 0 1 421108
-0.001203 0.000865 0.121643 -0.566340 -0.614620 -1.167725 -0.044411 1 0 0 0 0 0 1 422123
-0.001203 0.000865 0.121643 -0.566717 -0.615016 -1.168492 -0.044440 1 0 0 0 0 0 1 423043
-0.001203 0.000865 0.121643 -0.567105 -0.615451 -1.169302 -0.044471 1 0 0 0 0 0 1 424043
-0.001203 0.000865 0.121643 -0.567518 -0.615885 -1.170144 -0.044503 1 0 0 0 0 0 1 425053
-0.001203 0.000865 0.121643 -0.567905 -0.616304 -1.170952 -0.044533 1 0 0 0 0 0 1 426043
-0.001203 0.000865 0.121643 -0.568303 -0.616751 -1.171774 -0.044565 1 0 0 0 0 0 1 427052
-0.001203 0.000865 0.121643 -0.568709 -0.617178 -1.172601 -0.044596 1 0 0 0 0 0 1 428043
-0.001203 0.000865 0.121643 -0.569104 -0.617605 -1.173425 -0.044627 1 0 0 0 0 0 1 429052
-0.001203 0.000865 0.121643 -0.569510 -0.618060 -1.174251 -0.044659 1 0 0 0 0 0 1 430059
-0.001203 0.000865 0.121643 -0.569897 -0.618468 -1.175060 -0.044690 1 0 0 0 0 0 1 431043
-0.001203 0.000865 0.121643 -0.570304 -0.618923 -1.175889 -0.044721 1 0 0 0 0 0 1 432052
-0.001203 0.000865 0.121643 -0.570700 -0.619339 -1.176716 -0.044753 1 0 0 0 0 0 1 433058
-0.001203 0.000865 0.121643 -0.571107 -0.619779 -1.177544 -0.044784 1 0 0 0 0 0 1 434058
-0.001203 0.000865 0.121643 -0.571494 -0.620214 -1.178352 -0.044815 1 0 0 0 0 0 1 435057
-0.001203 0.000865 0.121643 -0.571894 -0.620634 -1.179177 -0.044846 1 0 0 0 0 0 1 436055
-0.001203 0.000865 0.121643 -0.572292 -0.621080 -1.180019 -0.044878 1 0 0 0 0 0 1 437062
-0.001203 0.000865 0.121643 -0.572685 -0.621509 -1.180812 -0.044909 1 0 0 0 0 0 1 438050
-0.001203 0.000865 0.121643 -0.573093 -0.621936 -1.181640 -0.044940 1 0 0 0 0 0 1 439044
-0.001203 0.000865 0.121643 -0.573488 -0.622379 -1.182466 -0.044972 1 0 0 0 0 0 1 440063
-0.001203 0.000865 0.121643 -0.573889 -0.622800 -1.183282 -0.045002 1 0 0 0 0 0 1 441042
-0.001203 0.000865 0.121643 -0.574290 -0.623234 -1.184117 -0.045034 1 0 0 0 0 0 1 442065
-0.001203 0.000865 0.121643 -0.574682 -0.623675 -1.184928 -0.045065 1 0 0 0 0 0 1 443061
-0.001203 0.000865 0.121643 -0.575092 -0.624106 -1.185763 -0.045097 1 0 0 0 0 0 1 444061
-0.001203 0.000865 0.121643 -0.575468 -0.624527 -1.186547 -0.045127 1 0 0 0 0 0 1 445030
-0.001203 0.000865 0.121643 -0.575888 -0.624970 -1.187404 -0.045159 1 0 0 0 0 0 1 446058
-0.001203 0.000865 0.121643 -0.576280 -0.625394 -1.188222 -0.045190 1 0 0 0 0 0 1 447061
-0.001216 0.000851 0.121633 -0.396722 -0.433297 -1.045670 -0.045221 1 0 0 0 0 0 1 448057
-0.001223 0.000844 0.121629 -0.459909 -0.502055 -1.118450 -0.045253 1 0 0 0 0 0 1 449057
-0.001226 0.000840 0.121628 -0.507352 -0.552824 -1.156729 -0.045284 1 0 0 0 0 0 1 450049
-0.001228 0.000839 0.121628 -0.532971 -0.579942 -1.171898 -0.045315 1 0 0 0 0 0 1 451062
-0.001229 0.000838 0.121627 -0.546190 -0.593817 -1.177846 -0.045346 1 0 0 0 0 0 1 452033
-0.001229 0.000837 0.121627 -0.553044 -0.600971 -1.180492 -0.045378 1 0 0 0 0 0 1 453061
-0.001229 0.000837 0.121627 -0.556661 -0.604759 -1.181930 -0.045409 1 0 0 0 0 0 1 454059
-0.001229 0.000837 0.121627 -0.558671 -0.606856 -1.182975 -0.045440 1 0 0 0 0 0 1 455060
-0.001229 0.000837 0.121627 -0.559869 -0.608112 -1.183875 -0.045471 1 0 0 0 0 0 1 456058
-0.001229 0.000837 0.121627 -0.560660 -0.608955 -1.184718 -0.045503 1 0 0 0 0 0 1 457058
-0.001229 0.000837 0.121627 -0.561247 -0.609585 -1.185534 -0.045534 1 0 0 0 0 0 1 458056
-0.001229 0.000837 0.121627 -0.561730 -0.610107 -1.186356 -0.045565 1 0 0 0 0 0 1 459058
-0.001229 0.000837 0.121627 -0.562165 -0.610561 -1.187134 -0.045596 1 0 0 0 0 0 1 460029
-0.001229 0.000837 0.121627 -0.562581 -0.611012 -1.187981 -0.045628 1 0 0 0 0 0 1 461056
-0.001229 0.000837 0.121627 -0.562974 -0.611453 -1.188799 -0.045659 1 0 0 0 0 0 1 462059
-0.001229 0.000837 0.121627 -0.563371 -0.611870 -1.189605 -0.045690 1 0 0 0 0 0 1 463058
-0.001229 0.000837 0.121627 -0.563760 -0.612291 -1.190414 -0.045721 1 0 0 0 0 0 1 464045
-0.001229 0.000837 0.121627 -0.564147 -0.612726 -1.191231 -0.045753 1 0 0 0 0 0 1 465056
-0.001229 0.000837 0.121627 -0.564534 -0.613133 -1.192047 -0.045784 1 0 0 0 0 0 1 466052
-0.001229 0.000837 0.121627 -0.564924 -0.613555 -1.192870 -0.045815 1 0 0 0 0 0 1 467062
-0.001229 0.000837 0.121627 -0.565284 -0.613961 -1.193641 -0.045845 1 0 0 0 0 0 1 468026
-0.001229 0.000837 0.121627 -0.565692 -0.614390 -1.194492 -0.045878 1 0 0 0 0 0 1 469058
-0.001229 0.000837 0.121627 -0.566078 -0.614808 -1.195306 -0.045909 1 0 0 0 0 0 1 470057
-0.001229 0.000837 0.121627 -0.566461 -0.615239 -1.196115 -0.045940 1 0 0 0 0 0 1 471059
-0.001229 0.000837 0.121627 -0.566837 -0.615634 -1.196910 -0.045970 1 0 0 0 0 0 1 472028
-0.001242 0.000823 0.121617 -0.387190 -0.423452 -1.054077 -0.046002 1 0 0 0 0 0 1 473026
-0.001249 0.000816 0.121613 -0.450242 -0.492056 -1.126907 -0.046034 1 0 0 0 0 0 1 474049
-0.001252 0.000813 0.121612 -0.497617 -0.542753 -1.165200 -0.046065 1 0 0 0 0 0 1 475056
-0.001254 0.000811 0.121611 -0.523194 -0.569810 -1.180346 -0.046096 1 0 0 0 0 0 1 476043
-0.001260 0.000828 0.121601 -0.462207 -0.834364 -1.039662 -0.046128 1 0 0 0 0 0 1 477058
-0.001263 0.000837 0.121597 -0.494400 -0.753704 -1.115788 -0.046159 1 0 0 0 0 0 1 478057
-0.001265 0.000841 0.121595 -0.517363 -0.692078 -1.155470 -0.046190 1 0 0 0 0 0 1 479059
-0.001266 0.000843 0.121595 -0.529845 -0.659236 -1.171153 -0.046221 1 0 0 0 0 0 1 480057
-0.001266 0.000845 0.121595 -0.536411 -0.642779 -1.177273 -0.046253 1 0 0 0 0 0 1 481055
-0.001266 0.000845 0.121595 -0.539910 -0.634720 -1.179958 -0.046284 1 0 0 0 0 0 1 482055
-0.001267 0.000845 0.121595 -0.541847 -0.630902 -1.181425 -0.046315 1 0 0 0 0 0 1 483056
-0.001267 0.000845 0.121595 -0.542996 -0.629199 -1.182441 -0.046346 1 0 0 0 0 0 1 484055
-0.001280 0.000832 0.121584 -0.363773 -0.435940 -1.039553 -0.046378 1 0 0 0 0 0 1 485055
-0.001286 0.000825 0.121581 -0.426893 -0.503956 -1.112387 -0.046409 1 0 0 0 0 0 1 486055
-0.001290 0.000821 0.121579 -0.474314 -0.554358 -1.150742 -0.046442 1 0 0 0 0 0 1 487130
-0.001291 0.000819 0.121579 -0.499908 -0.581283 -1.165888 -0.046473 1 0 0 0 0 0 1 488124
-0.001292 0.000819 0.121579 -0.513100 -0.595049 -1.171814 -0.046504 1 0 0 0 0 0 1 489106
-0.001293 0.000818 0.121579 -0.519905 -0.602151 -1.174426 -0.046535 1 0 0 0 0 0 1 490108
-0.001293 0.000818 0.121579 -0.523505 -0.605915 -1.175858 -0.046567 1 0 0 0 0 0 1 491123
-0.001306 0.000804 0.121568 -0.345522 -0.415413 -1.032922 -0.046598 1 0 0 0 0 0 1 492107
-0.001313 0.000797 0.121564 -0.409205 -0.484714 -1.105872 -0.046630 1 0 0 0 0 0 1 493121
-0.001316 0.000793 0.121563 -0.456843 -0.535722 -1.144186 -0.046660 1 0 0 0 0 0 1 494107
-0.001318 0.000792 0.121563 -0.482537 -0.562912 -1.159307 -0.046690 1 0 0 0 0 0 1 495051
-0.001319 0.000791 0.121563 -0.495778 -0.576847 -1.165240 -0.046721 1 0 0 0 0 0 1 496041
-0.001319 0.000790 0.121563 -0.502615 -0.584023 -1.167842 -0.046752 1 0 0 0 0 0 1 497050
-0.001319 0.000790 0.121563 -0.506220 -0.587793 -1.169246 -0.046783 1 0 0 0 0 0 1 498040
-0.001319 0.000790 0.121563 -0.508193 -0.589887 -1.170268 -0.046815 1 0 0 0 0 0 1 499049
-0.001319 0.000790 0.121563 -0.509350 -0.591125 -1.171119 -0.046846 1 0 0 0 0 0 1 500040
-0.001319 0.000790 0.121563 -0.510103 -0.591937 -1.171943 -0.046877 1 0 0 0 0 0 1 501050
-0.001332 0.000776 0.121552 -0.330731 -0.400002 -1.028600 -0.046908 1 0 0 0 0 0 1 502040
-0.001339 0.000769 0.121548 -0.393576 -0.468470 -1.101511 -0.046940 1 0 0 0 0 0 1 503048
-0.001342 0.000765 0.121547 -0.440831 -0.519065 -1.139827 -0.046971 1 0 0 0 0 0 1 504044
-0.001344 0.000764 0.121547 -0.466337 -0.546074 -1.154975 -0.047002 1 0 0 0 0 0 1 505048
-0.001345 0.000763 0.121546 -0.479475 -0.559903 -1.160920 -0.047034 1 0 0 0 0 0 1 506057
-0.001345 0.000762 0.121546 -0.486242 -0.567005 -1.163512 -0.047065 1 0 0 0 0 0 1 507051
-0.001345 0.000762 0.121546 -0.489811 -0.570738 -1.164930 -0.047097 1 0 0 0 0 0 1 508064
-0.001346 0.000762 0.121546 -0.491753 -0.572799 -1.165925 -0.047128 1 0 0 0 0 0 1 509056
-0.001346 0.000762 0.121546 -0.492885 -0.574010 -1.166756 -0.047158 1 0 0 0 0 0 1 510039
-0.001359 0.000748 0.121536 -0.313749 -0.382320 -1.023269 -0.047190 1 0 0 0 0 0 1 511053
-0.001365 0.000741 0.121532 -0.376630 -0.450797 -1.096237 -0.047222 1 0 0 0 0 0 1 512061
-0.001369 0.000737 0.121531 -0.423864 -0.501382 -1.134577 -0.047253 1 0 0 0 0 0 1 513064
-0.001370 0.000736 0.121530 -0.449360 -0.528382 -1.149726 -0.047284 1 0 0 0 0 0 1 514058
-0.001371 0.000735 0.121530 -0.462487 -0.542199 -1.155650 -0.047315 1 0 0 0 0 0 1 515047
-0.001372 0.000734 0.121530 -0.469255 -0.549287 -1.158243 -0.047346 1 0 0 0 0 0 1 516055
-0.001372 0.000734 0.121530 -0.472793 -0.553000 -1.159617 -0.047377 1 0 0 0 0 0 1 517028
-0.001372 0.000734 0.121530 -0.474733 -0.555060 -1.160632 -0.047409 1 0 0 0 0 0 1 518056
-0.001372 0.000734 0.121530 -0.475865 -0.556272 -1.161475 -0.047440 1 0 0 0 0 0 1 519057
-0.001372 0.000734 0.121530 -0.476583 -0.557062 -1.162267 -0.047471 1 0 0 0 0 0 1 520054
-0.001372 0.000734 0.121530 -0.477103 -0.557630 -1.163044 -0.047503 1 0 0 0 0 0 1 521056
-0.001372 0.000734 0.121530 -0.477523 -0.558108 -1.163806 -0.047534 1 0 0 0 0 0 1 522058
-0.001385 0.000720 0.121520 -0.298018 -0.366026 -1.020064 -0.047564 1 0 0 0 0 0 1 523031
-0.001392 0.000713 0.121516 -0.360614 -0.434219 -1.093078 -0.047596 1 0 0 0 0 0 1 524055
-0.001395 0.000710 0.121515 -0.407709 -0.484660 -1.131426 -0.047628 1 0 0 0 0 0 1 525059
-0.001397 0.000708 0.121514 -0.433131 -0.511583 -1.146576 -0.047659 1 0 0 0 0 0 1 526054
-0.001397 0.000707 0.121514 -0.446211 -0.525352 -1.152508 -0.047690 1 0 0 0 0 0 1 527054
-0.001398 0.000707 0.121514 -0.452945 -0.532418 -1.155079 -0.047721 1 0 0 0 0 0 1 528055
-0.001398 0.000706 0.121514 -0.456478 -0.536114 -1.156473 -0.047753 1 0 0 0 0 0 1 529055
-0.001398 0.000706 0.121514 -0.458406 -0.538144 -1.157452 -0.047784 1 0 0 0 0 0 1 530053
-0.001398 0.000706 0.121514 -0.459531 -0.539363 -1.158347 -0.047818 1 0 0 0 0 0 1 531134
-0.001398 0.000706 0.121514 -0.460230 -0.540135 -1.159123 -0.047848 1 0 0 0 0 0 1 532121
-0.001411 0.000692 0.121504 -0.280926 -0.348247 -1.015223 -0.047880 1 0 0 0 0 0 1 533122
-0.001418 0.000685 0.121500 -0.343490 -0.416405 -1.088263 -0.047911 1 0 0 0 0 0 1 534125
-0.001421 0.000682 0.121499 -0.390548 -0.466807 -1.126610 -0.047941 1 0 0 0 0 0 1 535098
-0.001423 0.000680 0.121498 -0.415954 -0.493729 -1.141762 -0.047973 1 0 0 0 0 0 1 536102
-0.001424 0.000679 0.121498 -0.429040 -0.507490 -1.147679 -0.048004 1 0 0 0 0 0 1 537099
-0.001424 0.000679 0.121498 -0.435770 -0.514537 -1.150272 -0.048036 1 0 0 0 0 0 1 538129
-0.001424 0.000678 0.121498 -0.439293 -0.518234 -1.151658 -0.048067 1 0 0 0 0 0 1 539125
-0.001424 0.000678 0.121498 -0.441180 -0.520237 -1.152612 -0.048098 1 0 0 0 0 0 1 540099
-0.001425 0.000678 0.121498 -0.442291 -0.521427 -1.153456 -0.048130 1 0 0 0 0 0 1 541121
-0.001425 0.000678 0.121498 -0.442981 -0.522173 -1.154243 -0.048161 1 0 0 0 0 0 1 542133
-0.001425 0.000678 0.121498 -0.443475 -0.522727 -1.154995 -0.048192 1 0 0 0 0 0 1 543122
-0.001425 0.000678 0.121498 -0.443862 -0.523169 -1.155722 -0.048223 1 0 0 0 0 0 1 544099
-0.001406 0.000674 0.121488 -0.705907 -0.461289 -1.018417 -0.048254 1 0 0 0 0 0 1 545096
-0.001396 0.000671 0.121484 -0.613957 -0.483756 -1.088109 -0.048286 1 0 0 0 0 0 1 546127
-0.001405 0.000656 0.121473 -0.366479 -0.307827 -0.979889 -0.048317 1 0 0 0 0 0 1 547127
-0.001409 0.000649 0.121469 -0.392875 -0.384296 -1.066688 -0.048349 1 0 0 0 0 0 1 548129
-0.001411 0.000645 0.121467 -0.421736 -0.438878 -1.109977 -0.048380 1 0 0 0 0 0 1 549128
-0.001412 0.000643 0.121467 -0.438038 -0.467859 -1.126858 -0.048411 1 0 0 0 0 0 1 550128
-0.001413 0.000642 0.121466 -0.446553 -0.482635 -1.133347 -0.048441 1 0 0 0 0 0 1 551099
-0.001413 0.000642 0.121466 -0.451048 -0.490232 -1.136198 -0.048477 1 0 0 0 0 0 1 552223
-0.001413 0.000642 0.121466 -0.453408 -0.494127 -1.137570 -0.048505 1 0 0 0 0 0 1 553125
-0.001413 0.000641 0.121466 -0.454744 -0.496249 -1.138555 -0.048536 1 0 0 0 0 0 1 554122
-0.001413 0.000641 0.121466 -0.455619 -0.497519 -1.139476 -0.048571 1 0 0 0 0 0 1 555256
-0.001426 0.000627 0.121456 -0.276359 -0.305890 -0.995227 -0.048602 1 0 0 0 0 0 1 556248
-0.001433 0.000620 0.121452 -0.338770 -0.373912 -1.068242 -0.048630 1 0 0 0 0 0 1 557119
-0.001436 0.000617 0.121451 -0.385774 -0.424242 -1.106597 -0.048660 1 0 0 0 0 0 1 558098
-0.001438 0.000615 0.121450 -0.411158 -0.451161 -1.121835 -0.048695 1 0 0 0 0 0 1 559223
-0.001438 0.000614 0.121450 -0.424230 -0.464887 -1.127745 -0.048727 1 0 0 0 0 0 1 560245
-0.001420 0.000609 0.121440 -0.692662 -0.409649 -0.992037 -0.048754 1 0 0 0 0 0 1 561106
-0.001411 0.000607 0.121437 -0.604000 -0.435318 -1.062327 -0.048786 1 0 0 0 0 0 1 562120
-0.001406 0.000606 0.121435 -0.538060 -0.453465 -1.099214 -0.048821 1 0 0 0 0 0 1 563232
-0.001404 0.000605 0.121435 -0.503209 -0.463140 -1.113763 -0.048852 1 0 0 0 0 0 1 564245
-0.001403 0.000605 0.121435 -0.485742 -0.468086 -1.119324 -0.048879 1 0 0 0 0 0 1 565103
-0.001402 0.000605 0.121435 -0.477199 -0.470755 -1.121798 -0.048911 1 0 0 0 0 0 1 566119
-0.001402 0.000605 0.121435 -0.473076 -0.472235 -1.123158 -0.048944 1 0 0 0 0 0 1 567164
-0.001407 0.000623 0.121424 -0.396906 -0.724745 -0.977434 -0.048975 1 0 0 0 0 0 1 568172
-0.001410 0.000632 0.121420 -0.421230 -0.637818 -1.051362 -0.049006 1 0 0 0 0 0 1 569163
-0.001424 0.000623 0.121408 -0.260410 -0.380643 -0.945059 -0.049038 1 0 0 0 0 0 1 570172
-0.001431 0.000618 0.121404 -0.332831 -0.413638 -1.032709 -0.049068 1 0 0 0 0 0 1 571164
-0.001435 0.000616 0.121403 -0.384965 -0.446230 -1.076288 -0.049100 1 0 0 0 0 0 1 572172
-0.001437 0.000614 0.121402 -0.412918 -0.464172 -1.093230 -0.049131 1 0 0 0 0 0 1 573162
-0.001438 0.000614 0.121402 -0.427289 -0.473440 -1.099747 -0.049162 1 0 0 0 0 0 1 574164
-0.001438 0.000614 0.121402 -0.434648 -0.478219 -1.102499 -0.049194 1 0 0 0 0 0 1 575171
-0.001438 0.000613 0.121402 -0.438491 -0.480761 -1.103909 -0.049225 1 0 0 0 0 0 1 576164
-0.001439 0.000613 0.121402 -0.440555 -0.482191 -1.104862 -0.049256 1 0 0 0 0 0 1 577174
-0.001439 0.000613 0.121402 -0.441727 -0.483052 -1.105658 -0.049288 1 0 0 0 0 0 1 578172
-0.001439 0.000613 0.121402 -0.442454 -0.483634 -1.106385 -0.049319 1 0 0 0 0 0 1 579171
-0.001439 0.000613 0.121402 -0.442961 -0.484090 -1.107116 -0.049351 1 0 0 0 0 0 1 580188
-0.001439 0.000613 0.121402 -0.443355 -0.484464 -1.107805 -0.049381 1 0 0 0 0 0 1 581175
-0.001444 0.000632 0.121391 -0.369483 -0.736484 -0.961803 -0.049417 1 0 0 0 0 0 1 582314
-0.001460 0.000627 0.121377 -0.215017 -0.456933 -0.890305 -0.049444 1 0 0 0 0 0 1 583166
-0.001468 0.000624 0.121372 -0.296398 -0.459447 -1.001475 -0.049475 1 0 0 0 0 0 1 584178
-0.001472 0.000623 0.121370 -0.353659 -0.474808 -1.054367 -0.049506 1 0 0 0 0 0 1 585156
-0.001474 0.000623 0.121370 -0.384313 -0.483952 -1.074710 -0.049538 1 0 0 0 0 0 1 586177
-0.001475 0.000622 0.121370 -0.400035 -0.488788 -1.082386 -0.049569 1 0 0 0 0 0 1 587183
-0.001475 0.000622 0.121370 -0.408088 -0.491360 -1.085544 -0.049600 1 0 0 0 0 0 1 588179
-0.001476 0.000622 0.121370 -0.412245 -0.492787 -1.087085 -0.049631 1 0 0 0 0 0 1 589179
-0.001476 0.000622 0.121370 -0.414474 -0.493666 -1.088074 -0.049663 1 0 0 0 0 0 1 590179
-0.001476 0.000622 0.121370 -0.415714 -0.494253 -1.088865 -0.049694 1 0 0 0 0 0 1 591180
-0.001476 0.000622 0.121370 -0.416462 -0.494706 -1.089584 -0.049725 1 0 0 0 0 0 1 592178
-0.001476 0.000622 0.121370 -0.416981 -0.495081 -1.090284 -0.049757 1 0 0 0 0 0 1 593180
-0.001476 0.000622 0.121370 -0.417356 -0.495419 -1.090957 -0.049787 1 0 0 0 0 0 1 594160
-0.001476 0.000622 0.121370 -0.417680 -0.495760 -1.091666 -0.049819 1 0 0 0 0 0 1 595183
-0.001476 0.000622 0.121370 -0.417978 -0.496076 -1.092345 -0.049850 1 0 0 0 0 0 1 596183
-0.001476 0.000622 0.121370 -0.418250 -0.496396 -1.093036 -0.049882 1 0 0 0 0 0 1 597183
-0.001476 0.000622 0.121370 -0.418521 -0.496700 -1.093706 -0.049912 1 0 0 0 0 0 1 598169
-0.001476 0.000622 0.121370 -0.418787 -0.497014 -1.094397 -0.049944 1 0 0 0 0 0 1 599180
-0.001476 0.000622 0.121370 -0.419057 -0.497333 -1.095087 -0.049975 1 0 0 0 0 0 1 600178
-0.001489 0.000608 0.121359 -0.239491 -0.305183 -0.950314 -0.050006 1 0 0 0 0 0 1 601171
-0.001496 0.000601 0.121355 -0.301501 -0.372750 -1.023407 -0.050038 1 0 0 0 0 0 1 602177
-0.001504 0.000616 0.121343 -0.274042 -0.674567 -0.914821 -0.050069 1 0 0 0 0 0 1 603180
-0.001509 0.000623 0.121339 -0.324259 -0.614007 -1.003066 -0.050100 1 0 0 0 0 0 1 604178
-0.001511 0.000627 0.121338 -0.356414 -0.562582 -1.046951 -0.050131 1 0 0 0 0 0 1 605178
-0.001512 0.000629 0.121337 -0.373507 -0.534825 -1.064019 -0.050163 1 0 0 0 0 0 1 606179
-0.001513 0.000630 0.121337 -0.382299 -0.520821 -1.070435 -0.050190 1 0 0 0 0 0 1 607040
-0.001513 0.000630 0.121337 -0.386906 -0.514002 -1.073251 -0.050225 1 0 0 0 0 0 1 608170
-0.001513 0.000630 0.121337 -0.389324 -0.510742 -1.074649 -0.050256 1 0 0 0 0 0 1 609172
-0.001513 0.000631 0.121337 -0.390669 -0.509253 -1.075577 -0.050288 1 0 0 0 0 0 1 610176
-0.001513 0.000631 0.121337 -0.391454 -0.508667 -1.076324 -0.050319 1 0 0 0 0 0 1 611179
-0.001513 0.000631 0.121337 -0.391970 -0.508535 -1.077039 -0.050350 1 0 0 0 0 0 1 612178
-0.001513 0.000631 0.121337 -0.392347 -0.508623 -1.077709 -0.050381 1 0 0 0 0 0 1 613178
-0.001526 0.000617 0.121326 -0.212881 -0.316352 -0.932801 -0.050413 1 0 0 0 0 0 1 614176
-0.001533 0.000610 0.121323 -0.274802 -0.383800 -1.005885 -0.050444 1 0 0 0 0 0 1 615180
-0.001536 0.000606 0.121321 -0.321487 -0.433812 -1.044230 -0.050475 1 0 0 0 0 0 1 616176
-0.001538 0.000605 0.121321 -0.346693 -0.460517 -1.059308 -0.050506 1 0 0 0 0 0 1 617177
-0.001538 0.000604 0.121321 -0.359649 -0.474163 -1.065141 -0.050538 1 0 0 0 0 0 1 618183
-0.001539 0.000603 0.121321 -0.366294 -0.481128 -1.067634 -0.050569 1 0 0 0 0 0 1 619190
-0.001539 0.000603 0.121321 -0.369736 -0.484760 -1.068908 -0.050600 1 0 0 0 0 0 1 620179
-0.001539 0.000603 0.121321 -0.371578 -0.486725 -1.069812 -0.050632 1 0 0 0 0 0 1 621186
-0.001539 0.000603 0.121321 -0.372619 -0.487877 -1.070548 -0.050663 1 0 0 0 0 0 1 622188
-0.001539 0.000603 0.121321 -0.373245 -0.488578 -1.071233 -0.050694 1 0 0 0 0 0 1 623179
-0.001539 0.000603 0.121321 -0.373677 -0.489091 -1.071904 -0.050726 1 0 0 0 0 0 1 624189
-0.001545 0.000621 0.121310 -0.299811 -0.741323 -0.925463 -0.050757 1 0 0 0 0 0 1 625186
-0.001547 0.000630 0.121306 -0.324986 -0.654533 -0.999260 -0.050788 1 0 0 0 0 0 1 626186
-0.001562 0.000621 0.121294 -0.164631 -0.397379 -0.892231 -0.050819 1 0 0 0 0 0 1 627189
-0.001569 0.000616 0.121290 -0.236831 -0.430098 -0.979891 -0.050850 1 0 0 0 0 0 1 628186
-0.001573 0.000614 0.121289 -0.288823 -0.462531 -1.023448 -0.050882 1 0 0 0 0 0 1 629187
-0.001575 0.000613 0.121288 -0.316697 -0.480386 -1.040351 -0.050913 1 0 0 0 0 0 1 630185
-0.001576 0.000612 0.121288 -0.331006 -0.489629 -1.046855 -0.050946 1 0 0 0 0 0 1 631252
-0.001557 0.000607 0.121278 -0.600743 -0.432036 -0.911443 -0.050977 1 0 0 0 0 0 1 632242
-0.001548 0.000605 0.121275 -0.512602 -0.456475 -0.981404 -0.051008 1 0 0 0 0 0 1 633226
-0.001543 0.000604 0.121273 -0.446899 -0.473992 -1.018024 -0.051040 1 0 0 0 0 0 1 634243
-0.001541 0.000603 0.121273 -0.412151 -0.483343 -1.032393 -0.051071 1 0 0 0 0 0 1 635230
-0.001540 0.000603 0.121273 -0.394769 -0.488194 -1.037975 -0.051102 1 0 0 0 0 0 1 636243
-0.001539 0.000603 0.121273 -0.386187 -0.490772 -1.040338 -0.051133 1 0 0 0 0 0 1 637227
-0.001539 0.000603 0.121273 -0.382027 -0.492217 -1.041582 -0.051165 1 0 0 0 0 0 1 638243
-0.001552 0.000589 0.121262 -0.200271 -0.300579 -0.896532 -0.051193 1 0 0 0 0 0 1 639161
-0.001558 0.000582 0.121258 -0.260901 -0.368196 -0.969706 -0.051225 1 0 0 0 0 0 1 640170
-0.001562 0.000578 0.121257 -0.306927 -0.418285 -1.008062 -0.051256 1 0 0 0 0 0 1 641170
-0.001563 0.000577 0.121257 -0.331790 -0.444999 -1.023111 -0.051287 1 0 0 0 0 0 1 642159
-0.001564 0.000576 0.121257 -0.344585 -0.458651 -1.028914 -0.051319 1 0 0 0 0 0 1 643171
-0.001564 0.000575 0.121257 -0.351121 -0.465617 -1.031359 -0.051350 1 0 0 0 0 0 1 644161
-0.001565 0.000575 0.121257 -0.354507 -0.469246 -1.032633 -0.051381 1 0 0 0 0 0 1 645169
-0.001565 0.000575 0.121257 -0.356324 -0.471202 -1.033472 -0.051412 1 0 0 0 0 0 1 646161
-0.001565 0.000575 0.121257 -0.357348 -0.472322 -1.034199 -0.051444 1 0 0 0 0 0 1 647170
-0.001565 0.000575 0.121257 -0.357953 -0.473029 -1.034839 -0.051475 1 0 0 0 0 0 1 648160
-0.001565 0.000575 0.121257 -0.358379 -0.473522 -1.035493 -0.051507 1 0 0 0 0 0 1 649184
-0.001565 0.000575 0.121257 -0.358685 -0.473915 -1.036112 -0.051537 1 0 0 0 0 0 1 650166
-0.001565 0.000575 0.121257 -0.358963 -0.474269 -1.036754 -0.051569 1 0 0 0 0 0 1 651188
-0.001565 0.000575 0.121257 -0.359208 -0.474570 -1.037377 -0.051600 1 0 0 0 0 0 1 652168
-0.001565 0.000575 0.121257 -0.359426 -0.474871 -1.038003 -0.051631 1 0 0 0 0 0 1 653174
-0.001565 0.000575 0.121257 -0.359664 -0.475166 -1.038632 -0.051663 1 0 0 0 0 0 1 654175
-0.001565 0.000575 0.121257 -0.359868 -0.475452 -1.039257 -0.051693 1 0 0 0 0 0 1 655160
-0.001565 0.000575 0.121257 -0.360098 -0.475739 -1.039884 -0.051725 1 0 0 0 0 0 1 656167
-0.001565 0.000575 0.121257 -0.360315 -0.476024 -1.040509 -0.051756 1 0 0 0 0 0 1 657162
-0.001565 0.000575 0.121257 -0.360532 -0.476326 -1.041136 -0.051787 1 0 0 0 0 0 1 658171
-0.001565 0.000575 0.121257 -0.360740 -0.476605 -1.041775 -0.051819 1 0 0 0 0 0 1 659169
-0.001570 0.000593 0.121246 -0.286726 -0.728963 -0.895163 -0.051850 1 0 0 0 0 0 1 660167
-0.001573 0.000602 0.121242 -0.311754 -0.642274 -0.968834 -0.051881 1 0 0 0 0 0 1 661149
-0.001574 0.000607 0.121241 -0.331086 -0.577652 -1.007481 -0.051912 1 0 0 0 0 0 1 662166
-0.001575 0.000609 0.121240 -0.341710 -0.543306 -1.022637 -0.051944 1 0 0 0 0 0 1 663166
-0.001575 0.000610 0.121240 -0.347273 -0.526045 -1.028472 -0.051975 1 0 0 0 0 0 1 664165
-0.001576 0.000611 0.121240 -0.350210 -0.517534 -1.030926 -0.052006 1 0 0 0 0 0 1 665164
-0.001576 0.000611 0.121240 -0.351793 -0.513436 -1.032193 -0.052037 1 0 0 0 0 0 1 666172
-0.001576 0.000611 0.121240 -0.352688 -0.511534 -1.033039 -0.052069 1 0 0 0 0 0 1 667172
-0.001589 0.000597 0.121230 -0.173391 -0.318138 -0.887666 -0.052100 1 0 0 0 0 0 1 668167
-0.001595 0.000590 0.121226 -0.235100 -0.384789 -0.960744 -0.052131 1 0 0 0 0 0 1 669165
-0.001599 0.000587 0.121225 -0.281685 -0.434387 -0.999081 -0.052162 1 0 0 0 0 0 1 670166
-0.001600 0.000585 0.121224 -0.306806 -0.460869 -1.014094 -0.052193 1 0 0 0 0 0 1 671149
-0.001601 0.000584 0.121224 -0.319726 -0.474399 -1.019881 -0.052225 1 0 0 0 0 0 1 672165
-0.001602 0.000584 0.121224 -0.326313 -0.481319 -1.022318 -0.052256 1 0 0 0 0 0 1 673164
-0.001602 0.000584 0.121224 -0.329730 -0.484921 -1.023575 -0.052287 1 0 0 0 0 0 1 674166
-0.001602 0.000584 0.121224 -0.331541 -0.486857 -1.024398 -0.052319 1 0 0 0 0 0 1 675167
-0.001602 0.000584 0.121224 -0.332539 -0.487985 -1.025092 -0.052350 1 0 0 0 0 0 1 676163
-0.001602 0.000584 0.121224 -0.333146 -0.488675 -1.025731 -0.052381 1 0 0 0 0 0 1 677165
-0.001602 0.000584 0.121224 -0.333553 -0.489183 -1.026352 -0.052412 1 0 0 0 0 0 1 678163
-0.001602 0.000584 0.121224 -0.333847 -0.489589 -1.026969 -0.052444 1 0 0 0 0 0 1 679167
-0.001602 0.000584 0.121224 -0.334096 -0.489920 -1.027580 -0.052475 1 0 0 0 0 0 1 680165
-0.001602 0.000584 0.121224 -0.334323 -0.490240 -1.028193 -0.052506 1 0 0 0 0 0 1 681165
-0.001602 0.000584 0.121224 -0.334529 -0.490537 -1.028801 -0.052537 1 0 0 0 0 0 1 682148
-0.001602 0.000584 0.121224 -0.334741 -0.490844 -1.029412 -0.052569 1 0 0 0 0 0 1 683166
-0.001602 0.000584 0.121224 -0.334925 -0.491134 -1.030017 -0.052599 1 0 0 0 0 0 1 684148
-0.001602 0.000584 0.121224 -0.335146 -0.491437 -1.030640 -0.052631 1 0 0 0 0 0 1 685164
-0.001602 0.000584 0.121224 -0.335338 -0.491720 -1.031244 -0.052662 1 0 0 0 0 0 1 686163
-0.001602 0.000584 0.121224 -0.335537 -0.492012 -1.031877 -0.052694 1 0 0 0 0 0 1 687166
-0.001602 0.000584 0.121224 -0.335735 -0.492302 -1.032469 -0.052725 1 0 0 0 0 0 1 688162
-0.001602 0.000584 0.121224 -0.335943 -0.492603 -1.033088 -0.052756 1 0 0 0 0 0 1 689165
-0.001602 0.000584 0.121224 -0.336129 -0.492897 -1.033702 -0.052787 1 0 0 0 0 0 1 690157
-0.001602 0.000584 0.121224 -0.336331 -0.493178 -1.034301 -0.052818 1 0 0 0 0 0 1 691157
-0.001602 0.000584 0.121224 -0.336539 -0.493478 -1.034922 -0.052850 1 0 0 0 0 0 1 692162
-0.001602 0.000584 0.121224 -0.336743 -0.493760 -1.035543 -0.052881 1 0 0 0 0 0 1 693165
-0.001602 0.000584 0.121224 -0.336919 -0.494055 -1.036147 -0.052912 1 0 0 0 0 0 1 694162
-0.001602 0.000584 0.121224 -0.337136 -0.494355 -1.036761 -0.052944 1 0 0 0 0 0 1 695166
-0.001602 0.000584 0.121224 -0.337336 -0.494646 -1.037370 -0.052975 1 0 0 0 0 0 1 696162
-0.001602 0.000584 0.121224 -0.337515 -0.494932 -1.037982 -0.053006 1 0 0 0 0 0 1 697162
-0.001602 0.000584 0.121224 -0.337732 -0.495230 -1.038594 -0.053037 1 0 0 0 0 0 1 698162
-0.001615 0.000570 0.121213 -0.157973 -0.302789 -0.892847 -0.053069 1 0 0 0 0 0 1 699165
-0.001622 0.000563 0.121210 -0.219341 -0.369841 -0.965911 -0.053100 1 0 0 0 0 0 1 700162
-0.001625 0.000559 0.121208 -0.265746 -0.419635 -1.004224 -0.053131 1 0 0 0 0 0 1 701162
-0.001627 0.000558 0.121208 -0.290790 -0.446199 -1.019250 -0.053162 1 0 0 0 0 0 1 702155
-0.001627 0.000557 0.121208 -0.303646 -0.459763 -1.025025 -0.053194 1 0 0 0 0 0 1 703165
-0.001628 0.000556 0.121208 -0.310201 -0.466686 -1.027441 -0.053225 1 0 0 0 0 0 1 704160
-0.001628 0.000556 0.121208 -0.313605 -0.470291 -1.028690 -0.053256 1 0 0 0 0 0 1 705163
-0.001628 0.000556 0.121208 -0.315380 -0.472236 -1.029512 -0.053287 1 0 0 0 0 0 1 706153
-0.001628 0.000556 0.121208 -0.316384 -0.473329 -1.030196 -0.053318 1 0 0 0 0 0 1 707162
-0.001628 0.000556 0.121208 -0.316968 -0.474036 -1.030824 -0.053350 1 0 0 0 0 0 1 708162
-0.001628 0.000556 0.121208 -0.317343 -0.474514 -1.031440 -0.053381 1 0 0 0 0 0 1 709154
-0.001628 0.000556 0.121208 -0.317637 -0.474892 -1.032052 -0.053412 1 0 0 0 0 0 1 710162
-0.001628 0.000556 0.121208 -0.317871 -0.475218 -1.032647 -0.053443 1 0 0 0 0 0 1 711158
-0.001628 0.000556 0.121208 -0.318086 -0.475527 -1.033256 -0.053475 1 0 0 0 0 0 1 712167
-0.001628 0.000556 0.121208 -0.318280 -0.475813 -1.033861 -0.053506 1 0 0 0 0 0 1 713158
-0.001628 0.000556 0.121208 -0.318486 -0.476111 -1.034465 -0.053537 1 0 0 0 0 0 1 714168
-0.001628 0.000556 0.121208 -0.318675 -0.476394 -1.035075 -0.053569 1 0 0 0 0 0 1 715179
-0.001628 0.000556 0.121208 -0.318843 -0.476666 -1.035666 -0.053599 1 0 0 0 0 0 1 716147
-0.001628 0.000556 0.121208 -0.319044 -0.476949 -1.036278 -0.053631 1 0 0 0 0 0 1 717171
-0.001628 0.000556 0.121208 -0.319231 -0.477226 -1.036881 -0.053662 1 0 0 0 0 0 1 718171
-0.001628 0.000556 0.121208 -0.319408 -0.477495 -1.037498 -0.053694 1 0 0 0 0 0 1 719170
-0.001628 0.000556 0.121208 -0.319604 -0.477783 -1.038095 -0.053725 1 0 0 0 0 0 1 720178
-0.001628 0.000556 0.121208 -0.319790 -0.478061 -1.038697 -0.053756 1 0 0 0 0 0 1 721178
-0.001628 0.000556 0.121208 -0.319977 -0.478340 -1.039302 -0.053788 1 0 0 0 0 0 1 722180
-0.001609 0.000551 0.121198 -0.583366 -0.416118 -0.901475 -0.053818 1 0 0 0 0 0 1 723159
-0.001600 0.000549 0.121194 -0.492088 -0.438153 -0.970499 -0.053850 1 0 0 0 0 0 1 724162
-0.001595 0.000548 0.121193 -0.424802 -0.454455 -1.006727 -0.053881 1 0 0 0 0 0 1 725169
-0.001593 0.000547 0.121193 -0.389271 -0.463194 -1.020939 -0.053912 1 0 0 0 0 0 1 726163
-0.001592 0.000547 0.121192 -0.371470 -0.467747 -1.026418 -0.053943 1 0 0 0 0 0 1 727164
-0.001591 0.000547 0.121192 -0.362679 -0.470142 -1.028730 -0.053975 1 0 0 0 0 0 1 728162
-0.001591 0.000547 0.121192 -0.358386 -0.471475 -1.029915 -0.054005 1 0 0 0 0 0 1 729147
-0.001591 0.000547 0.121192 -0.356357 -0.472271 -1.030732 -0.054037 1 0 0 0 0 0 1 730162
-0.001590 0.000547 0.121192 -0.355447 -0.472819 -1.031405 -0.054069 1 0 0 0 0 0 1 731165
-0.001590 0.000547 0.121192 -0.355097 -0.473227 -1.032033 -0.054100 1 0 0 0 0 0 1 732171
-0.001590 0.000547 0.121192 -0.355008 -0.473557 -1.032636 -0.054131 1 0 0 0 0 0 1 733165
-0.001590 0.000547 0.121192 -0.355073 -0.473874 -1.033232 -0.054162 1 0 0 0 0 0 1 734167
-0.001590 0.000547 0.121192 -0.355220 -0.474160 -1.033831 -0.054193 1 0 0 0 0 0 1 735163
-0.001590 0.000547 0.121192 -0.355387 -0.474443 -1.034427 -0.054225 1 0 0 0 0 0 1 736164
-0.001590 0.000547 0.121192 -0.355568 -0.474711 -1.035022 -0.054256 1 0 0 0 0 0 1 737162
-0.001590 0.000547 0.121192 -0.355768 -0.474995 -1.035612 -0.054287 1 0 0 0 0 0 1 738163
-0.001590 0.000547 0.121192 -0.355982 -0.475279 -1.036215 -0.054319 1 0 0 0 0 0 1 739165
-0.001590 0.000547 0.121192 -0.356167 -0.475547 -1.036810 -0.054350 1 0 0 0 0 0 1 740163
-0.001590 0.000547 0.121192 -0.356370 -0.475821 -1.037408 -0.054381 1 0 0 0 0 0 1 741165
-0.001590 0.000547 0.121192 -0.356586 -0.476091 -1.037995 -0.054412 1 0 0 0 0 0 1 742162
-0.001590 0.000547 0.121192 -0.356784 -0.476355 -1.038605 -0.054444 1 0 0 0 0 0 1 743164
-0.001590 0.000547 0.121192 -0.356984 -0.476639 -1.039196 -0.054475 1 0 0 0 0 0 1 744163
-0.001590 0.000547 0.121192 -0.357201 -0.476910 -1.039784 -0.054506 1 0 0 0 0 0 1 745162
-0.001590 0.000547 0.121192 -0.357395 -0.477187 -1.040386 -0.054537 1 0 0 0 0 0 1 746162
-0.001590 0.000547 0.121192 -0.357599 -0.477461 -1.040985 -0.054569 1 0 0 0 0 0 1 747166
-0.001590 0.000547 0.121192 -0.357803 -0.477734 -1.041579 -0.054600 1 0 0 0 0 0 1 748163
-0.001590 0.000547 0.121192 -0.358023 -0.477993 -1.042175 -0.054631 1 0 0 0 0 0 1 749162
-0.001590 0.000547 0.121192 -0.358214 -0.478279 -1.042771 -0.054662 1 0 0 0 0 0 1 750162
-0.001590 0.000547 0.121192 -0.358417 -0.478554 -1.043368 -0.054693 1 0 0 0 0 0 1 751163
-0.001590 0.000547 0.121192 -0.358634 -0.478825 -1.043957 -0.054725 1 0 0 0 0 0 1 752163
-0.001590 0.000547 0.121192 -0.358828 -0.479101 -1.044558 -0.054756 1 0 0 0 0 0 1 753162
-0.001590 0.000547 0.121192 -0.359031 -0.479374 -1.045155 -0.054787 1 0 0 0 0 0 1 754162
-0.001590 0.000547 0.121192 -0.359240 -0.479637 -1.045760 -0.054818 1 0 0 0 0 0 1 755164
-0.001590 0.000547 0.121192 -0.359584 -0.480091 -1.046723 -0.054870 1 0 0 0 0 0 1 756800
-0.001590 0.000547 0.121192 -0.359656 -0.480204 -1.046952 -0.054881 1 0 0 0 0 0 1 757165
-0.001590 0.000547 0.121192 -0.359849 -0.480466 -1.047533 -0.054912 1 0 0 0 0 0 1 758149
-0.001590 0.000547 0.121192 -0.360089 -0.480767 -1.048192 -0.054947 1 0 0 0 0 0 1 759265
-0.001590 0.000547 0.121192 -0.360278 -0.481037 -1.048779 -0.054977 1 0 0 0 0 0 1 760241
-0.001590 0.000547 0.121192 -0.360480 -0.481292 -1.049368 -0.055008 1 0 0 0 0 0 1 761217
-0.001590 0.000547 0.121192 -0.360693 -0.481572 -1.049951 -0.055039 1 0 0 0 0 0 1 762215
-0.001590 0.000547 0.121192 -0.360893 -0.481857 -1.050568 -0.055071 1 0 0 0 0 0 1 763242
-0.001590 0.000547 0.121192 -0.361097 -0.482132 -1.051168 -0.055102 1 0 0 0 0 0 1 764247
-0.001590 0.000547 0.121192 -0.361312 -0.482400 -1.051753 -0.055133 1 0 0 0 0 0 1 765239
-0.001590 0.000547 0.121192 -0.361501 -0.482670 -1.052341 -0.055164 1 0 0 0 0 0 1 766216
-0.001590 0.000547 0.121192 -0.361714 -0.482939 -1.052960 -0.055196 1 0 0 0 0 0 1 767242
-0.001590 0.000547 0.121192 -0.361916 -0.483224 -1.053553 -0.055227 1 0 0 0 0 0 1 768247
-0.001590 0.000547 0.121192 -0.362128 -0.483489 -1.054128 -0.055258 1 0 0 0 0 0 1 769223
-0.001590 0.000547 0.121192 -0.362325 -0.483770 -1.054739 -0.055290 1 0 0 0 0 0 1 770239
-0.001590 0.000547 0.121192 -0.362529 -0.484044 -1.055336 -0.055321 1 0 0 0 0 0 1 771239
-0.001590 0.000547 0.121192 -0.362742 -0.484310 -1.055917 -0.055352 1 0 0 0 0 0 1 772224
-0.001590 0.000547 0.121192 -0.362943 -0.484579 -1.056535 -0.055383 1 0 0 0 0 0 1 773241
-0.001590 0.000547 0.121192 -0.363143 -0.484862 -1.057125 -0.055415 1 0 0 0 0 0 1 774239
-0.001590 0.000547 0.121192 -0.363344 -0.485133 -1.057712 -0.055445 1 0 0 0 0 0 1 775224
-0.001590 0.000547 0.121192 -0.363564 -0.485408 -1.058310 -0.055477 1 0 0 0 0 0 1 776239
-0.001590 0.000547 0.121192 -0.363763 -0.485688 -1.058909 -0.055508 1 0 0 0 0 0 1 777222
-0.001590 0.000547 0.121192 -0.363960 -0.485955 -1.059500 -0.055539 1 0 0 0 0 0 1 778223
-0.001590 0.000547 0.121192 -0.364183 -0.486217 -1.060106 -0.055571 1 0 0 0 0 0 1 779240
-0.001590 0.000547 0.121192 -0.364370 -0.486498 -1.060691 -0.055602 1 0 0 0 0 0 1 780222
-0.001590 0.000547 0.121192 -0.364577 -0.486778 -1.061298 -0.055633 1 0 0 0 0 0 1 781239
-0.001590 0.000547 0.121192 -0.364790 -0.487044 -1.061877 -0.055664 1 0 0 0 0 0 1 782222
-0.001590 0.000547 0.121192 -0.364973 -0.487304 -1.062445 -0.055694 1 0 0 0 0 0 1 783165
-0.001590 0.000547 0.121192 -0.365174 -0.487576 -1.063036 -0.055725 1 0 0 0 0 0 1 784156
-0.001590 0.000547 0.121192 -0.365381 -0.487836 -1.063636 -0.055756 1 0 0 0 0 0 1 785151
-0.001590 0.000547 0.121192 -0.365598 -0.488121 -1.064229 -0.055787 1 0 0 0 0 0 1 786165
-0.001590 0.000547 0.121192 -0.365790 -0.488395 -1.064824 -0.055818 1 0 0 0 0 0 1 787155
-0.001590 0.000547 0.121192 -0.365995 -0.488672 -1.065426 -0.055850 1 0 0 0 0 0 1 788165
-0.001603 0.000533 0.121182 -0.185733 -0.295707 -0.919104 -0.055881 1 0 0 0 0 0 1 789156
-0.001610 0.000526 0.121178 -0.246804 -0.362366 -0.992052 -0.055912 1 0 0 0 0 0 1 790166
-0.001613 0.000523 0.121177 -0.293047 -0.411934 -1.030293 -0.055944 1 0 0 0 0 0 1 791164
-0.001615 0.000521 0.121176 -0.318004 -0.438425 -1.045298 -0.055975 1 0 0 0 0 0 1 792171
-0.001616 0.000520 0.121176 -0.330817 -0.451924 -1.051040 -0.056006 1 0 0 0 0 0 1 793156
-0.001616 0.000520 0.121176 -0.337376 -0.458797 -1.053452 -0.056037 1 0 0 0 0 0 1 794169
-0.001622 0.000538 0.121165 -0.266229 -0.715631 -0.906842 -0.056069 1 0 0 0 0 0 1 795173
-0.001625 0.000547 0.121162 -0.292585 -0.631165 -0.980396 -0.056099 1 0 0 0 0 0 1 796155
-0.001626 0.000551 0.121160 -0.312580 -0.567664 -1.018959 -0.056131 1 0 0 0 0 0 1 797163
-0.001627 0.000553 0.121160 -0.323534 -0.533872 -1.034078 -0.056162 1 0 0 0 0 0 1 798172
-0.001627 0.000554 0.121160 -0.329254 -0.516883 -1.039843 -0.056194 1 0 0 0 0 0 1 799164
-0.001627 0.000555 0.121160 -0.332250 -0.508492 -1.042263 -0.056225 1 0 0 0 0 0 1 800176
-0.001608 0.000551 0.121150 -0.597697 -0.441785 -0.904647 -0.056256 1 0 0 0 0 0 1 801174
-0.001599 0.000549 0.121146 -0.507533 -0.461554 -0.973758 -0.056288 1 0 0 0 0 0 1 802173
-0.001594 0.000548 0.121145 -0.440793 -0.476715 -1.009969 -0.056318 1 0 0 0 0 0 1 803143
-0.001592 0.000547 0.121145 -0.405551 -0.484897 -1.024202 -0.056350 1 0 0 0 0 0 1 804172
-0.001591 0.000547 0.121144 -0.387899 -0.489159 -1.029651 -0.056381 1 0 0 0 0 0 1 805171
-0.001590 0.000547 0.121144 -0.379177 -0.491415 -1.031928 -0.056412 1 0 0 0 0 0 1 806172
-0.001603 0.000533 0.121134 -0.194423 -0.299412 -0.886100 -0.056444 1 0 0 0 0 0 1 807173
-0.001609 0.000526 0.121130 -0.253179 -0.366462 -0.959193 -0.056475 1 0 0 0 0 0 1 808178
-0.001613 0.000522 0.121129 -0.298274 -0.416235 -0.997494 -0.056506 1 0 0 0 0 0 1 809173
-0.001614 0.000521 0.121128 -0.322651 -0.442797 -1.012487 -0.056538 1 0 0 0 0 0 1 810175
-0.001615 0.000520 0.121128 -0.335169 -0.456362 -1.018223 -0.056569 1 0 0 0 0 0 1 811178
-0.001616 0.000519 0.121128 -0.341577 -0.463268 -1.020596 -0.056600 1 0 0 0 0 0 1 812169
-0.001616 0.000519 0.121128 -0.344899 -0.466847 -1.021790 -0.056631 1 0 0 0 0 0 1 813169
-0.001616 0.000519 0.121128 -0.346629 -0.468770 -1.022560 -0.056662 1 0 0 0 0 0 1 814142
-0.001616 0.000519 0.121128 -0.347622 -0.469862 -1.023215 -0.056694 1 0 0 0 0 0 1 815172
-0.001616 0.000519 0.121128 -0.348203 -0.470529 -1.023822 -0.056725 1 0 0 0 0 0 1 816171
-0.001616 0.000519 0.121128 -0.348590 -0.471008 -1.024384 -0.056756 1 0 0 0 0 0 1 817169
-0.001597 0.000514 0.121118 -0.612768 -0.408734 -0.885970 -0.056787 1 0 0 0 0 0 1 818169
-0.001588 0.000512 0.121115 -0.522072 -0.430639 -0.954824 -0.056818 1 0 0 0 0 0 1 819142
-0.001583 0.000511 0.121113 -0.455094 -0.446886 -0.990998 -0.056850 1 0 0 0 0 0 1 820170
-0.001599 0.000515 0.121092 -0.164604 -0.515715 -0.710070 -0.056881 1 0 0 0 0 0 1 821170
-0.001607 0.000517 0.121084 -0.232154 -0.500187 -0.860606 -0.056913 1 0 0 0 0 0 1 822173
-0.001611 0.000518 0.121082 -0.288321 -0.487259 -0.938350 -0.056943 1 0 0 0 0 0 1 823142
-0.001613 0.000518 0.121081 -0.319124 -0.480315 -0.968366 -0.056975 1 0 0 0 0 0 1 824159
-0.001614 0.000518 0.121080 -0.335000 -0.476867 -0.979444 -0.057005 1 0 0 0 0 0 1 825144
-0.001615 0.000519 0.121080 -0.343117 -0.475243 -0.983687 -0.057037 1 0 0 0 0 0 1 826142
-0.001615 0.000519 0.121080 -0.347309 -0.474555 -0.985529 -0.057068 1 0 0 0 0 0 1 827142
-0.001615 0.000519 0.121080 -0.349507 -0.474348 -0.986535 -0.057100 1 0 0 0 0 0 1 828172
-0.001615 0.000519 0.121080 -0.350701 -0.474361 -0.987214 -0.057130 1 0 0 0 0 0 1 829141
-0.001615 0.000519 0.121080 -0.351397 -0.474509 -0.987825 -0.057162 1 0 0 0 0 0 1 830169
-0.001615 0.000519 0.121080 -0.351841 -0.474721 -0.988382 -0.057194 1 0 0 0 0 0 1 831171
-0.001615 0.000519 0.121080 -0.352156 -0.474938 -0.988926 -0.057225 1 0 0 0 0 0 1 832159
-0.001615 0.000519 0.121080 -0.352426 -0.475191 -0.989467 -0.057256 1 0 0 0 0 0 1 833168
-0.001615 0.000519 0.121080 -0.352647 -0.475446 -0.990014 -0.057287 1 0 0 0 0 0 1 834169
-0.001628 0.000505 0.121070 -0.172334 -0.282401 -0.843261 -0.057319 1 0 0 0 0 0 1 835171
-0.001635 0.000498 0.121066 -0.233137 -0.348775 -0.916148 -0.057350 1 0 0 0 0 0 1 836169
-0.001638 0.000494 0.121065 -0.279235 -0.398193 -0.954359 -0.057381 1 0 0 0 0 0 1 837177
-0.001645 0.000511 0.121053 -0.229559 -0.678036 -0.821247 -0.057412 1 0 0 0 0 0 1 838159
-0.001649 0.000519 0.121050 -0.266823 -0.605387 -0.899693 -0.057447 1 0 0 0 0 0 1 839265
-0.001650 0.000523 0.121048 -0.292299 -0.547799 -0.939877 -0.057477 1 0 0 0 0 0 1 840247
-0.001651 0.000525 0.121048 -0.305994 -0.516962 -0.955505 -0.057509 1 0 0 0 0 0 1 841247
-0.001652 0.000526 0.121048 -0.313072 -0.501439 -0.961435 -0.057540 1 0 0 0 0 0 1 842247
-0.001652 0.000527 0.121048 -0.316747 -0.493768 -0.963851 -0.057571 1 0 0 0 0 0 1 843236
-0.001652 0.000527 0.121047 -0.319144 -0.490758 -0.966405 -0.057684 1 0 0 0 0 0 1 846849
-0.001652 0.000527 0.121047 -0.320269 -0.489148 -0.967375 -0.057728 1 0 0 0 0 0 1 848267
-0.001652 0.000527 0.121047 -0.320876 -0.488414 -0.967971 -0.057758 1 0 0 0 0 0 1 849243
-0.001652 0.000527 0.121047 -0.321285 -0.488182 -0.968521 -0.057790 1 0 0 0 0 0 1 850239
-0.001652 0.000527 0.121047 -0.321573 -0.488201 -0.969052 -0.057821 1 0 0 0 0 0 1 851242
-0.001652 0.000527 0.121047 -0.321787 -0.488332 -0.969579 -0.057852 1 0 0 0 0 0 1 852233
-0.001652 0.000527 0.121047 -0.322001 -0.488536 -0.970099 -0.057883 1 0 0 0 0 0 1 853235
-0.001652 0.000527 0.121047 -0.322183 -0.488770 -0.970628 -0.057914 1 0 0 0 0 0 1 854220
-0.001658 0.000546 0.121037 -0.247808 -0.742478 -0.822888 -0.057944 1 0 0 0 0 0 1 855177
-0.001660 0.000555 0.121033 -0.272400 -0.656740 -0.896125 -0.057975 1 0 0 0 0 0 1 856157
-0.001662 0.000559 0.121032 -0.291577 -0.592767 -0.934758 -0.058020 1 0 0 0 0 0 1 857628
-0.001662 0.000562 0.121031 -0.301989 -0.558533 -0.949508 -0.058037 1 0 0 0 0 0 1 858166
-0.001663 0.000563 0.121031 -0.307492 -0.541398 -0.955201 -0.058068 1 0 0 0 0 0 1 859155
-0.001663 0.000563 0.121031 -0.310348 -0.532931 -0.957545 -0.058100 1 0 0 0 0 0 1 860159
-0.001676 0.000550 0.121021 -0.131319 -0.335416 -0.811257 -0.058131 1 0 0 0 0 0 1 861163
-0.001683 0.000543 0.121017 -0.192625 -0.399551 -0.884300 -0.058162 1 0 0 0 0 0 1 862154
-0.001686 0.000540 0.121016 -0.238969 -0.447836 -0.922557 -0.058193 1 0 0 0 0 0 1 863162
-0.001688 0.000538 0.121015 -0.263954 -0.473665 -0.937481 -0.058224 1 0 0 0 0 0 1 864154
-0.001688 0.000537 0.121015 -0.276768 -0.486848 -0.943144 -0.058256 1 0 0 0 0 0 1 865163
-0.001689 0.000537 0.121015 -0.283311 -0.493578 -0.945467 -0.058287 1 0 0 0 0 0 1 866170
-0.001689 0.000536 0.121015 -0.286675 -0.497074 -0.946626 -0.058319 1 0 0 0 0 0 1 867167
-0.001689 0.000536 0.121015 -0.288427 -0.498966 -0.947343 -0.058350 1 0 0 0 0 0 1 868160
-0.001695 0.000554 0.121004 -0.214878 -0.753539 -0.799550 -0.058381 1 0 0 0 0 0 1 869166
-0.001697 0.000564 0.121000 -0.239792 -0.668308 -0.872823 -0.058412 1 0 0 0 0 0 1 870153
-0.001699 0.000568 0.120999 -0.259035 -0.604469 -0.911213 -0.058444 1 0 0 0 0 0 1 871167
-0.001700 0.000570 0.120999 -0.269603 -0.570507 -0.926179 -0.058474 1 0 0 0 0 0 1 872139
-0.001700 0.000571 0.120999 -0.275125 -0.553458 -0.931881 -0.058506 1 0 0 0 0 0 1 873169
-0.001700 0.000572 0.120999 -0.277997 -0.545027 -0.934200 -0.058537 1 0 0 0 0 0 1 874164
-0.001700 0.000572 0.120998 -0.279528 -0.540957 -0.935348 -0.058569 1 0 0 0 0 0 1 875181
-0.001700 0.000572 0.120998 -0.280366 -0.539048 -0.936059 -0.058600 1 0 0 0 0 0 1 876168
-0.001700 0.000573 0.120998 -0.280855 -0.538252 -0.936624 -0.058631 1 0 0 0 0 0 1 877158
-0.001700 0.000573 0.120998 -0.281180 -0.537999 -0.937161 -0.058662 1 0 0 0 0 0 1 878156
-0.001713 0.000559 0.120988 -0.100848 -0.344527 -0.790077 -0.058693 1 0 0 0 0 0 1 879162
-0.001720 0.000552 0.120984 -0.161378 -0.410644 -0.862890 -0.058725 1 0 0 0 0 0 1 880160
-0.001723 0.000548 0.120983 -0.207323 -0.459895 -0.901035 -0.058756 1 0 0 0 0 0 1 881157
-0.001725 0.000547 0.120982 -0.232115 -0.486224 -0.915926 -0.058787 1 0 0 0 0 0 1 882158
-0.001731 0.000564 0.120972 -0.170329 -0.753170 -0.773050 -0.058818 1 0 0 0 0 0 1 883160
-0.001734 0.000573 0.120968 -0.201101 -0.674236 -0.848109 -0.058850 1 0 0 0 0 0 1 884158
-0.001736 0.000577 0.120967 -0.223278 -0.613553 -0.887115 -0.058881 1 0 0 0 0 0 1 885159
-0.001717 0.000575 0.120956 -0.499830 -0.518367 -0.763400 -0.058912 1 0 0 0 0 0 1 886163
-0.001708 0.000574 0.120952 -0.415405 -0.523654 -0.837170 -0.058943 1 0 0 0 0 0 1 887164
-0.001704 0.000573 0.120951 -0.351605 -0.531536 -0.874912 -0.058975 1 0 0 0 0 0 1 888157
-0.001702 0.000573 0.120951 -0.317802 -0.536091 -0.889581 -0.059006 1 0 0 0 0 0 1 889159
-0.001701 0.000573 0.120951 -0.300874 -0.538522 -0.895122 -0.059037 1 0 0 0 0 0 1 890156
-0.001700 0.000572 0.120951 -0.292487 -0.539895 -0.897390 -0.059068 1 0 0 0 0 0 1 891156
-0.001700 0.000572 0.120951 -0.288372 -0.540710 -0.898477 -0.059100 1 0 0 0 0 0 1 892158
-0.001700 0.000572 0.120951 -0.286403 -0.541254 -0.899178 -0.059131 1 0 0 0 0 0 1 893156
-0.001700 0.000572 0.120951 -0.285499 -0.541680 -0.899731 -0.059162 1 0 0 0 0 0 1 894158
-0.001700 0.000572 0.120951 -0.285118 -0.542032 -0.900229 -0.059193 1 0 0 0 0 0 1 895158
-0.001705 0.000591 0.120940 -0.210477 -0.795851 -0.752050 -0.059225 1 0 0 0 0 0 1 896159
-0.001708 0.000600 0.120936 -0.234786 -0.710486 -0.825300 -0.059255 1 0 0 0 0 0 1 897140
-0.001709 0.000604 0.120935 -0.253728 -0.646608 -0.863675 -0.059287 1 0 0 0 0 0 1 898157
-0.001710 0.000606 0.120934 -0.264150 -0.612623 -0.878624 -0.059318 1 0 0 0 0 0 1 899162
-0.001710 0.000608 0.120934 -0.269573 -0.595541 -0.884254 -0.059349 1 0 0 0 0 0 1 900140
-0.001710 0.000608 0.120934 -0.272413 -0.587140 -0.886553 -0.059381 1 0 0 0 0 0 1 901159
-0.001710 0.000608 0.120934 -0.273905 -0.583058 -0.887653 -0.059411 1 0 0 0 0 0 1 902140
-0.001710 0.000609 0.120934 -0.274724 -0.581193 -0.888348 -0.059443 1 0 0 0 0 0 1 903159
-0.001710 0.000609 0.120934 -0.275223 -0.580407 -0.888887 -0.059475 1 0 0 0 0 0 1 904158
-0.001710 0.000609 0.120934 -0.275536 -0.580163 -0.889387 -0.059506 1 0 0 0 0 0 1 905159
-0.001723 0.000595 0.120924 -0.095117 -0.386592 -0.742179 -0.059537 1 0 0 0 0 0 1 906160
-0.001730 0.000588 0.120920 -0.155511 -0.452618 -0.814903 -0.059568 1 0 0 0 0 0 1 907151
-0.001733 0.000585 0.120919 -0.201371 -0.501833 -0.852996 -0.059599 1 0 0 0 0 0 1 908155
-0.001735 0.000583 0.120918 -0.226127 -0.528137 -0.867832 -0.059631 1 0 0 0 0 0 1 909162
-0.001736 0.000582 0.120918 -0.238819 -0.541566 -0.873431 -0.059662 1 0 0 0 0 0 1 910158
-0.001736 0.000582 0.120918 -0.245273 -0.548436 -0.875700 -0.059693 1 0 0 0 0 0 1 911159
-0.001736 0.000581 0.120918 -0.248598 -0.552009 -0.876790 -0.059725 1 0 0 0 0 0 1 912157
-0.001742 0.000599 0.120907 -0.175831 -0.807493 -0.728651 -0.059756 1 0 0 0 0 0 1 913157
-0.001745 0.000608 0.120904 -0.200974 -0.723050 -0.801968 -0.059787 1 0 0 0 0 0 1 914156
-0.001746 0.000613 0.120902 -0.220327 -0.659639 -0.840347 -0.059818 1 0 0 0 0 0 1 915159
-0.001747 0.000615 0.120902 -0.230949 -0.625899 -0.855299 -0.059849 1 0 0 0 0 0 1 916155
-0.001747 0.000616 0.120902 -0.236481 -0.608949 -0.860933 -0.059881 1 0 0 0 0 0 1 917159
-0.001747 0.000617 0.120902 -0.239338 -0.600593 -0.863194 -0.059912 1 0 0 0 0 0 1 918153
-0.001747 0.000617 0.120902 -0.240858 -0.596576 -0.864285 -0.059944 1 0 0 0 0 0 1 919164
-0.001747 0.000617 0.120902 -0.241680 -0.594705 -0.864954 -0.059974 1 0 0 0 0 0 1 920147
-0.001747 0.000617 0.120902 -0.242151 -0.593929 -0.865487 -0.060006 1 0 0 0 0 0 1 921155
-0.001747 0.000617 0.120902 -0.242464 -0.593692 -0.865968 -0.060037 1 0 0 0 0 0 1 922146
-0.001747 0.000617 0.120902 -0.242665 -0.593733 -0.866416 -0.060068 1 0 0 0 0 0 1 923156
-0.001747 0.000617 0.120902 -0.242832 -0.593896 -0.866877 -0.060099 1 0 0 0 0 0 1 924147
-0.001747 0.000617 0.120902 -0.242987 -0.594149 -0.867333 -0.060131 1 0 0 0 0 0 1 925154
-0.001747 0.000617 0.120902 -0.243126 -0.594421 -0.867786 -0.060162 1 0 0 0 0 0 1 926156
-0.001747 0.000617 0.120902 -0.243260 -0.594703 -0.868228 -0.060193 1 0 0 0 0 0 1 927152
-0.001747 0.000617 0.120902 -0.243397 -0.595021 -0.868689 -0.060225 1 0 0 0 0 0 1 928161
-0.001747 0.000617 0.120902 -0.243515 -0.595320 -0.869129 -0.060256 1 0 0 0 0 0 1 929151
-0.001747 0.000617 0.120902 -0.243641 -0.595631 -0.869583 -0.060287 1 0 0 0 0 0 1 930160
-0.001747 0.000617 0.120902 -0.243769 -0.595924 -0.870035 -0.060318 1 0 0 0 0 0 1 931148
-0.001747 0.000617 0.120902 -0.243899 -0.596238 -0.870497 -0.060350 1 0 0 0 0 0 1 932170
-0.001747 0.000617 0.120902 -0.244020 -0.596553 -0.870933 -0.060381 1 0 0 0 0 0 1 933153
-0.001747 0.000617 0.120902 -0.244151 -0.596857 -0.871397 -0.060412 1 0 0 0 0 0 1 934169
-0.001747 0.000617 0.120902 -0.244273 -0.597174 -0.871840 -0.060443 1 0 0 0 0 0 1 935164
-0.001747 0.000617 0.120902 -0.244401 -0.597469 -0.872291 -0.060474 1 0 0 0 0 0 1 936151
-0.001747 0.000617 0.120902 -0.244526 -0.597792 -0.872741 -0.060506 1 0 0 0 0 0 1 937164
-0.001747 0.000617 0.120902 -0.244656 -0.598091 -0.873199 -0.060537 1 0 0 0 0 0 1 938167
-0.001747 0.000617 0.120902 -0.244779 -0.598410 -0.873644 -0.060569 1 0 0 0 0 0 1 939167
-0.001747 0.000617 0.120902 -0.244908 -0.598709 -0.874102 -0.060600 1 0 0 0 0 0 1 940169
-0.001747 0.000617 0.120902 -0.245028 -0.599019 -0.874533 -0.060630 1 0 0 0 0 0 1 941139
-0.001747 0.000617 0.120902 -0.245161 -0.599326 -0.875002 -0.060662 1 0 0 0 0 0 1 942167
-0.001747 0.000617 0.120902 -0.245288 -0.599634 -0.875455 -0.060694 1 0 0 0 0 0 1 943169
-0.001747 0.000617 0.120902 -0.245410 -0.599954 -0.875898 -0.060725 1 0 0 0 0 0 1 944167
-0.001747 0.000617 0.120902 -0.245539 -0.600252 -0.876354 -0.060756 1 0 0 0 0 0 1 945166
-0.001747 0.000617 0.120902 -0.245663 -0.600571 -0.876799 -0.060787 1 0 0 0 0 0 1 946167
-0.001747 0.000617 0.120902 -0.245792 -0.600870 -0.877256 -0.060819 1 0 0 0 0 0 1 947166
-0.001747 0.000617 0.120902 -0.245916 -0.601190 -0.877702 -0.060850 1 0 0 0 0 0 1 948170
-0.001747 0.000617 0.120902 -0.246044 -0.601486 -0.878156 -0.060881 1 0 0 0 0 0 1 949164
-0.001747 0.000617 0.120902 -0.246168 -0.601806 -0.878602 -0.060912 1 0 0 0 0 0 1 950166
-0.001747 0.000617 0.120902 -0.246298 -0.602106 -0.879061 -0.060944 1 0 0 0 0 0 1 951172
-0.001747 0.000617 0.120902 -0.246420 -0.602424 -0.879504 -0.060975 1 0 0 0 0 0 1 952167
-0.001747 0.000617 0.120902 -0.246549 -0.602722 -0.879960 -0.061006 1 0 0 0 0 0 1 953166
-0.001747 0.000617 0.120902 -0.246676 -0.603030 -0.880412 -0.061037 1 0 0 0 0 0 1 954166
-0.001747 0.000617 0.120902 -0.246798 -0.603348 -0.880854 -0.061068 1 0 0 0 0 0 1 955161
-0.001747 0.000617 0.120902 -0.246928 -0.603647 -0.881310 -0.061100 1 0 0 0 0 0 1 956161
-0.001747 0.000617 0.120902 -0.247051 -0.603967 -0.881757 -0.061131 1 0 0 0 0 0 1 957166
-0.001747 0.000617 0.120902 -0.247180 -0.604264 -0.882212 -0.061162 1 0 0 0 0 0 1 958161
-0.001760 0.000604 0.120891 -0.066417 -0.410683 -0.734624 -0.061194 1 0 0 0 0 0 1 959166
-0.001767 0.000597 0.120887 -0.126515 -0.476636 -0.807264 -0.061224 1 0 0 0 0 0 1 960138
-0.001770 0.000593 0.120886 -0.172238 -0.525834 -0.845336 -0.061256 1 0 0 0 0 0 1 961166
-0.001772 0.000592 0.120885 -0.196911 -0.552111 -0.860131 -0.061287 1 0 0 0 0 0 1 962155
-0.001773 0.000591 0.120885 -0.209547 -0.565525 -0.865727 -0.061319 1 0 0 0 0 0 1 963168
-0.001773 0.000590 0.120885 -0.215972 -0.572404 -0.867981 -0.061350 1 0 0 0 0 0 1 964167
-0.001773 0.000590 0.120885 -0.219261 -0.575979 -0.869043 -0.061381 1 0 0 0 0 0 1 965166
-0.001773 0.000590 0.120885 -0.220961 -0.577908 -0.869708 -0.061412 1 0 0 0 0 0 1 966166
-0.001779 0.000608 0.120875 -0.147302 -0.832956 -0.721070 -0.061444 1 0 0 0 0 0 1 967167
-0.001782 0.000617 0.120871 -0.171918 -0.748399 -0.794251 -0.061475 1 0 0 0 0 0 1 968166
-0.001783 0.000622 0.120870 -0.191002 -0.684922 -0.832576 -0.061506 1 0 0 0 0 0 1 969165
-0.001784 0.000624 0.120869 -0.201473 -0.651166 -0.847489 -0.061537 1 0 0 0 0 0 1 970166
-0.001784 0.000625 0.120869 -0.206922 -0.634220 -0.853101 -0.061569 1 0 0 0 0 0 1 971166
-0.001784 0.000626 0.120869 -0.209750 -0.625855 -0.855354 -0.061600 1 0 0 0 0 0 1 972161
-0.001784 0.000626 0.120869 -0.211223 -0.621816 -0.856422 -0.061631 1 0 0 0 0 0 1 973153
-0.001784 0.000626 0.120869 -0.212023 -0.619971 -0.857081 -0.061662 1 0 0 0 0 0 1 974164
-0.001784 0.000626 0.120869 -0.212466 -0.619193 -0.857589 -0.061694 1 0 0 0 0 0 1 975167
-0.001784 0.000626 0.120869 -0.212759 -0.618964 -0.858056 -0.061725 1 0 0 0 0 0 1 976167
-0.001784 0.000626 0.120869 -0.212952 -0.619004 -0.858497 -0.061756 1 0 0 0 0 0 1 977166
-0.001784 0.000626 0.120869 -0.213101 -0.619188 -0.858942 -0.061788 1 0 0 0 0 0 1 978172
-0.001784 0.000626 0.120869 -0.213243 -0.619419 -0.859370 -0.061819 1 0 0 0 0 0 1 979167
-0.001784 0.000626 0.120869 -0.213349 -0.619706 -0.859803 -0.061850 1 0 0 0 0 0 1 980165
-0.001784 0.000626 0.120869 -0.213471 -0.620004 -0.860238 -0.061881 1 0 0 0 0 0 1 981166
-0.001784 0.000626 0.120869 -0.213584 -0.620305 -0.860680 -0.061912 1 0 0 0 0 0 1 982166
-0.001784 0.000626 0.120869 -0.213702 -0.620642 -0.861150 -0.061946 1 0 0 0 0 0 1 983246
-0.001784 0.000626 0.120869 -0.213800 -0.620944 -0.861575 -0.061977 1 0 0 0 0 0 1 984239
-0.001784 0.000626 0.120869 -0.213907 -0.621254 -0.862006 -0.062008 1 0 0 0 0 0 1 985233
-0.001784 0.000626 0.120869 -0.214021 -0.621571 -0.862439 -0.062039 1 0 0 0 0 0 1 986216
-0.001784 0.000626 0.120869 -0.214119 -0.621893 -0.862868 -0.062071 1 0 0 0 0 0 1 987233
-0.001784 0.000626 0.120869 -0.214236 -0.622200 -0.863308 -0.062101 1 0 0 0 0 0 1 988218
-0.001784 0.000626 0.120869 -0.214338 -0.622507 -0.863741 -0.062133 1 0 0 0 0 0 1 989228
-0.001784 0.000626 0.120869 -0.214452 -0.622824 -0.864177 -0.062164 1 0 0 0 0 0 1 990216
-0.001784 0.000626 0.120869 -0.214554 -0.623134 -0.864612 -0.062196 1 0 0 0 0 0 1 991232
-0.001784 0.000626 0.120869 -0.214669 -0.623455 -0.865052 -0.062227 1 0 0 0 0 0 1 992231
-0.001784 0.000626 0.120869 -0.214768 -0.623756 -0.865475 -0.062258 1 0 0 0 0 0 1 993218
-0.001784 0.000626 0.120869 -0.214876 -0.624072 -0.865914 -0.062289 1 0 0 0 0 0 1 994231
-0.001784 0.000626 0.120869 -0.214991 -0.624390 -0.866349 -0.062320 1 0 0 0 0 0 1 995217
-0.001784 0.000626 0.120869 -0.215093 -0.624699 -0.866784 -0.062352 1 0 0 0 0 0 1 996231
-0.001784 0.000626 0.120869 -0.215206 -0.625016 -0.867218 -0.062383 1 0 0 0 0 0 1 997216
-0.001784 0.000626 0.120869 -0.215308 -0.625326 -0.867653 -0.062414 1 0 0 0 0 0 1 998232
-0.001784 0.000626 0.120869 -0.215415 -0.625621 -0.868058 -0.062443 1 0 0 0 0 0 1 999150
-0.001784 0.000626 0.120869 -0.215516 -0.625929 -0.868490 -0.062475 1 0 0 0 0 0 2 158
-0.001784 0.000626 0.120869 -0.215603 -0.626183 -0.868843 -0.062500 1 0 0 0 0 0 2 1149
-0.001784 0.000626 0.120869 -0.215611 -0.626191 -0.868850 -0.062500 1 0 0 0 0 0 2 2158
-0.001784 0.000626 0.120869 -0.215604 -0.626183 -0.868844 -0.062500 1 0 0 0 0 0 2 3149
-0.001784 0.000626 0.120869 -0.215611 -0.626192 -0.868850 -0.062500 1 0 0 0 0 0 2 4158
-0.001784 0.000626 0.120869 -0.215604 -0.626184 -0.868844 -0.062500 1 0 0 0 0 0 2 5149
-0.001784 0.000626 0.120869 -0.215611 -0.626192 -0.868850 -0.062500 1 0 0 0 0 0 2 6158
-0.001797 0.000612 0.120858 -0.034561 -0.432066 -0.720520 -0.062500 1 0 0 0 0 0 2 7154
-0.001804 0.000605 0.120855 -0.094355 -0.497571 -0.792688 -0.062500 1 0 0 0 0 0 2 8154
-0.001807 0.000602 0.120853 -0.139851 -0.546380 -0.830284 -0.062500 1 0 0 0 0 0 2 9171
-0.001809 0.000600 0.120853 -0.164362 -0.572319 -0.844660 -0.062500 1 0 0 0 0 0 2 10154
-0.001810 0.000599 0.120853 -0.176882 -0.585419 -0.849793 -0.062500 1 0 0 0 0 0 2 11157
-0.001810 0.000599 0.120853 -0.183181 -0.591972 -0.851604 -0.062500 1 0 0 0 0 0 2 12145
-0.001810 0.000599 0.120853 -0.186347 -0.595257 -0.852238 -0.062500 1 0 0 0 0 0 2 13149
-0.001810 0.000599 0.120853 -0.187931 -0.596889 -0.852443 -0.062500 1 0 0 0 0 0 2 14157
-0.001810 0.000599 0.120853 -0.188732 -0.597713 -0.852523 -0.062500 1 0 0 0 0 0 2 15159
-0.001810 0.000599 0.120853 -0.189131 -0.598115 -0.852561 -0.062500 1 0 0 0 0 0 2 16159
-0.001810 0.000599 0.120853 -0.189329 -0.598321 -0.852567 -0.062500 1 0 0 0 0 0 2 17156
-0.001810 0.000599 0.120853 -0.189420 -0.598432 -0.852569 -0.062500 1 0 0 0 0 0 2 18153
-0.001810 0.000599 0.120853 -0.189470 -0.598471 -0.852570 -0.062500 1 0 0 0 0 0 2 19156
-0.001810 0.000599 0.120853 -0.189497 -0.598499 -0.852570 -0.062500 1 0 0 0 0 0 2 20153
-0.001810 0.000599 0.120853 -0.189516 -0.598518 -0.852564 -0.062500 1 0 0 0 0 0 2 21155
-0.001810 0.000599 0.120853 -0.189517 -0.598519 -0.852563 -0.062500 1 0 0 0 0 0 2 22152
-0.001816 0.000617 0.120842 -0.114941 -0.852649 -0.703154 -0.062500 1 0 0 0 0 0 2 23138
-0.001819 0.000626 0.120838 -0.138950 -0.767568 -0.775860 -0.062500 1 0 0 0 0 0 2 24163
-0.001820 0.000630 0.120837 -0.157680 -0.703688 -0.813739 -0.062500 1 0 0 0 0 0 2 25157
-0.001821 0.000633 0.120836 -0.167942 -0.669569 -0.828204 -0.062500 1 0 0 0 0 0 2 26155
-0.001821 0.000634 0.120836 -0.173233 -0.652274 -0.833377 -0.062500 1 0 0 0 0 0 2 27155
-0.001821 0.000634 0.120836 -0.175923 -0.643579 -0.835198 -0.062500 1 0 0 0 0 0 2 28154
-0.001821 0.000635 0.120836 -0.177262 -0.639240 -0.835828 -0.062500 1 0 0 0 0 0 2 29137
-0.001821 0.000635 0.120836 -0.177957 -0.637060 -0.836061 -0.062500 1 0 0 0 0 0 2 30137
-0.001821 0.000635 0.120836 -0.178300 -0.635975 -0.836121 -0.062500 1 0 0 0 0 0 2 31138
-0.001821 0.000635 0.120836 -0.178471 -0.635417 -0.836160 -0.062500 1 0 0 0 0 0 2 32153
-0.001821 0.000635 0.120836 -0.178559 -0.635163 -0.836167 -0.062500 1 0 0 0 0 0 2 33136
-0.001821 0.000635 0.120836 -0.178595 -0.635013 -0.836176 -0.062500 1 0 0 0 0 0 2 34152
-0.001821 0.000635 0.120836 -0.178622 -0.634955 -0.836178 -0.062500 1 0 0 0 0 0 2 35155
-0.001821 0.000635 0.120836 -0.178631 -0.634930 -0.836172 -0.062500 1 0 0 0 0 0 2 36152
-0.001821 0.000635 0.120836 -0.178642 -0.634894 -0.836172 -0.062500 1 0 0 0 0 0 2 37137
-0.001821 0.000635 0.120836 -0.178643 -0.634891 -0.836171 -0.062500 1 0 0 0 0 0 2 38154
-0.001821 0.000635 0.120836 -0.178643 -0.634891 -0.836171 -0.062500 1 0 0 0 0 0 2 39154
-0.001821 0.000635 0.120836 -0.178643 -0.634891 -0.836171 -0.062500 1 0 0 0 0 0 2 40155
-0.001821 0.000635 0.120836 -0.178643 -0.634892 -0.836171 -0.062500 1 0 0 0 0 0 2 41151
-0.001821 0.000635 0.120836 -0.178647 -0.634880 -0.836178 -0.062500 1 0 0 0 0 0 2 42153
-0.001821 0.000635 0.120836 -0.178644 -0.634891 -0.836172 -0.062500 1 0 0 0 0 0 2 43154
-0.001821 0.000635 0.120836 -0.178643 -0.634892 -0.836171 -0.062500 1 0 0 0 0 0 2 44151
-0.001821 0.000635 0.120836 -0.178647 -0.634881 -0.836178 -0.062500 1 0 0 0 0 0 2 45150
-0.001821 0.000635 0.120836 -0.178644 -0.634891 -0.836172 -0.062500 1 0 0 0 0 0 2 46150
-0.001821 0.000635 0.120836 -0.178639 -0.634872 -0.836172 -0.062500 1 0 0 0 0 0 2 47153
-0.001834 0.000621 0.120826 0.002287 -0.440847 -0.687781 -0.062500 1 0 0 0 0 0 2 48145
-0.001841 0.000614 0.120822 -0.057439 -0.506326 -0.759992 -0.062500 1 0 0 0 0 0 2 49155
-0.001844 0.000611 0.120821 -0.102919 -0.555101 -0.797608 -0.062500 1 0 0 0 0 0 2 50155
-0.001846 0.000609 0.120820 -0.127428 -0.581037 -0.811982 -0.062500 1 0 0 0 0 0 2 51156
-0.001847 0.000608 0.120820 -0.139919 -0.594138 -0.817111 -0.062500 1 0 0 0 0 0 2 52154
-0.001847 0.000608 0.120820 -0.146225 -0.600686 -0.818917 -0.062500 1 0 0 0 0 0 2 53151
-0.001847 0.000607 0.120820 -0.149391 -0.603969 -0.819551 -0.062500 1 0 0 0 0 0 2 54153
-0.001847 0.000607 0.120820 -0.150973 -0.605601 -0.819777 -0.062500 1 0 0 0 0 0 2 55154
-0.001847 0.000607 0.120820 -0.151778 -0.606412 -0.819846 -0.062500 1 0 0 0 0 0 2 56151
-0.001847 0.000607 0.120820 -0.152173 -0.606824 -0.819877 -0.062500 1 0 0 0 0 0 2 57150
-0.001847 0.000607 0.120820 -0.152379 -0.607040 -0.819889 -0.062500 1 0 0 0 0 0 2 58151
-0.001847 0.000607 0.120820 -0.152478 -0.607129 -0.819885 -0.062500 1 0 0 0 0 0 2 59137
-0.001847 0.000607 0.120820 -0.152522 -0.607189 -0.819891 -0.062500 1 0 0 0 0 0 2 60130
-0.001847 0.000607 0.120820 -0.152549 -0.607219 -0.819892 -0.062500 1 0 0 0 0 0 2 61143
-0.001847 0.000607 0.120820 -0.152563 -0.607218 -0.819886 -0.062500 1 0 0 0 0 0 2 62154
-0.001847 0.000607 0.120820 -0.152572 -0.607226 -0.819892 -0.062500 1 0 0 0 0 0 2 63238
-0.001847 0.000607 0.120820 -0.152570 -0.607238 -0.819886 -0.062500 1 0 0 0 0 0 2 64230
-0.001847 0.000607 0.120820 -0.152569 -0.607239 -0.819885 -0.062500 1 0 0 0 0 0 2 65214
-0.001847 0.000607 0.120820 -0.152572 -0.607228 -0.819892 -0.062500 1 0 0 0 0 0 2 66231
-0.001847 0.000607 0.120820 -0.152569 -0.607238 -0.819885 -0.062500 1 0 0 0 0 0 2 67215
-0.001847 0.000607 0.120820 -0.152581 -0.607236 -0.819899 -0.062500 1 0 0 0 0 0 2 68231
-0.001847 0.000607 0.120820 -0.152570 -0.607239 -0.819886 -0.062500 1 0 0 0 0 0 2 69213
-0.001847 0.000607 0.120820 -0.152569 -0.607239 -0.819885 -0.062500 1 0 0 0 0 0 2 70230
-0.001847 0.000607 0.120820 -0.152572 -0.607227 -0.819892 -0.062500 1 0 0 0 0 0 2 71147
-0.001847 0.000607 0.120820 -0.152577 -0.607247 -0.819892 -0.062500 1 0 0 0 0 0 2 72156
-0.001847 0.000607 0.120820 -0.152573 -0.607228 -0.819893 -0.062500 1 0 0 0 0 0 2 73148
-0.001847 0.000607 0.120820 -0.152569 -0.607238 -0.819886 -0.062500 1 0 0 0 0 0 2 74156
-0.001847 0.000607 0.120820 -0.152577 -0.607248 -0.819892 -0.062500 1 0 0 0 0 0 2 75157
-0.001847 0.000607 0.120820 -0.152573 -0.607229 -0.819893 -0.062500 1 0 0 0 0 0 2 76148
-0.001847 0.000607 0.120820 -0.152569 -0.607238 -0.819886 -0.062500 1 0 0 0 0 0 2 77157
-0.001847 0.000607 0.120820 -0.152572 -0.607227 -0.819892 -0.062500 1 0 0 0 0 0 2 78211
-0.001847 0.000607 0.120820 -0.152577 -0.607246 -0.819893 -0.062500 1 0 0 0 0 0 2 79168
-0.001847 0.000607 0.120820 -0.152570 -0.607240 -0.819886 -0.062500 1 0 0 0 0 0 2 80154
-0.001847 0.000607 0.120820 -0.152572 -0.607228 -0.819892 -0.062500 1 0 0 0 0 0 2 81178
-0.001847 0.000607 0.120820 -0.152569 -0.607238 -0.819886 -0.062500 1 0 0 0 0 0 2 82160
-0.001847 0.000607 0.120820 -0.152580 -0.607236 -0.819899 -0.062500 1 0 0 0 0 0 2 83146
-0.001847 0.000607 0.120820 -0.152570 -0.607239 -0.819887 -0.062500 1 0 0 0 0 0 2 84146
-0.001847 0.000607 0.120820 -0.152569 -0.607239 -0.819885 -0.062500 1 0 0 0 0 0 2 85160
-0.001860 0.000593 0.120809 0.028248 -0.413297 -0.671379 -0.062500 1 0 0 0 0 0 2 86156
-0.001867 0.000586 0.120806 -0.031429 -0.478722 -0.743649 -0.062500 1 0 0 0 0 0 2 87167
-0.001870 0.000583 0.120804 -0.076876 -0.527493 -0.781287 -0.062500 1 0 0 0 0 0 2 88153
-0.001872 0.000581 0.120804 -0.101366 -0.553399 -0.795678 -0.062500 1 0 0 0 0 0 2 89152
-0.001873 0.000580 0.120804 -0.113859 -0.566500 -0.800823 -0.062500 1 0 0 0 0 0 2 90134
-0.001873 0.000580 0.120804 -0.120172 -0.573055 -0.802622 -0.062500 1 0 0 0 0 0 2 91135
-0.001873 0.000580 0.120804 -0.123329 -0.576329 -0.803250 -0.062500 1 0 0 0 0 0 2 92148
-0.001873 0.000580 0.120804 -0.124919 -0.577969 -0.803483 -0.062500 1 0 0 0 0 0 2 93135
-0.001873 0.000580 0.120804 -0.125724 -0.578781 -0.803554 -0.062500 1 0 0 0 0 0 2 94153
-0.001873 0.000580 0.120804 -0.126112 -0.579185 -0.803578 -0.062500 1 0 0 0 0 0 2 95159
-0.001873 0.000580 0.120804 -0.126317 -0.579399 -0.803589 -0.062500 1 0 0 0 0 0 2 96154
-0.001873 0.000580 0.120804 -0.126412 -0.579500 -0.803599 -0.062500 1 0 0 0 0 0 2 97157
-0.001879 0.000598 0.120793 -0.051978 -0.833583 -0.654167 -0.062500 1 0 0 0 0 0 2 98138
-0.001882 0.000607 0.120789 -0.075945 -0.748546 -0.726894 -0.062500 1 0 0 0 0 0 2 99153
-0.001883 0.000611 0.120788 -0.094668 -0.684706 -0.764769 -0.062500 1 0 0 0 0 0 2 100152
-0.001884 0.000614 0.120787 -0.104922 -0.650601 -0.779235 -0.062500 1 0 0 0 0 0 2 101149
-0.001884 0.000615 0.120787 -0.110210 -0.633312 -0.784408 -0.062500 1 0 0 0 0 0 2 102151
-0.001884 0.000615 0.120787 -0.112895 -0.624632 -0.786222 -0.062500 1 0 0 0 0 0 2 103152
-0.001884 0.000616 0.120787 -0.114256 -0.620290 -0.786859 -0.062500 1 0 0 0 0 0 2 104152
-0.001884 0.000616 0.120787 -0.114950 -0.618122 -0.787086 -0.062500 1 0 0 0 0 0 2 105135
-0.001884 0.000616 0.120787 -0.115297 -0.617027 -0.787153 -0.062500 1 0 0 0 0 0 2 106149
-0.001884 0.000616 0.120787 -0.115465 -0.616480 -0.787185 -0.062500 1 0 0 0 0 0 2 107153
-0.001884 0.000616 0.120787 -0.115556 -0.616215 -0.787198 -0.062500 1 0 0 0 0 0 2 108133
-0.001884 0.000616 0.120787 -0.115589 -0.616076 -0.787201 -0.062500 1 0 0 0 0 0 2 109153
-0.001884 0.000616 0.120787 -0.115607 -0.616011 -0.787196 -0.062500 1 0 0 0 0 0 2 110150
-0.001884 0.000616 0.120787 -0.115627 -0.615981 -0.787202 -0.062500 1 0 0 0 0 0 2 111152
-0.001884 0.000616 0.120787 -0.115636 -0.615957 -0.787197 -0.062500 1 0 0 0 0 0 2 112134
-0.001884 0.000616 0.120787 -0.115637 -0.615955 -0.787196 -0.062500 1 0 0 0 0 0 2 113133
-0.001884 0.000616 0.120787 -0.115640 -0.615944 -0.787203 -0.062500 1 0 0 0 0 0 2 114151
-0.001884 0.000616 0.120787 -0.115641 -0.615943 -0.787204 -0.062500 1 0 0 0 0 0 2 115134
-0.001897 0.000602 0.120777 0.065085 -0.422081 -0.638603 -0.062500 1 0 0 0 0 0 2 116151
-0.001904 0.000595 0.120773 0.005462 -0.487485 -0.710933 -0.062500 1 0 0 0 0 0 2 117150
-0.001907 0.000592 0.120772 -0.039971 -0.536222 -0.748593 -0.062500 1 0 0 0 0 0 2 118132
-0.001909 0.000590 0.120771 -0.064443 -0.562139 -0.762981 -0.062500 1 0 0 0 0 0 2 119128
-0.001910 0.000589 0.120771 -0.076954 -0.575232 -0.768117 -0.062500 1 0 0 0 0 0 2 120143
-0.001910 0.000589 0.120771 -0.083238 -0.581769 -0.769930 -0.062500 1 0 0 0 0 0 2 121151
-0.001910 0.000589 0.120771 -0.086412 -0.585046 -0.770561 -0.062500 1 0 0 0 0 0 2 122151
-0.001910 0.000588 0.120771 -0.087992 -0.586688 -0.770781 -0.062500 1 0 0 0 0 0 2 123152
-0.001910 0.000588 0.120771 -0.088795 -0.587500 -0.770850 -0.062500 1 0 0 0 0 0 2 124149
-0.001910 0.000588 0.120771 -0.089191 -0.587913 -0.770881 -0.062500 1 0 0 0 0 0 2 125154
-0.001910 0.000588 0.120771 -0.089391 -0.588108 -0.770893 -0.062500 1 0 0 0 0 0 2 126134
-0.001910 0.000588 0.120771 -0.089482 -0.588217 -0.770896 -0.062500 1 0 0 0 0 0 2 127133
-0.001910 0.000588 0.120771 -0.089540 -0.588265 -0.770904 -0.062500 1 0 0 0 0 0 2 128151
-0.001910 0.000588 0.120771 -0.089561 -0.588285 -0.770898 -0.062500 1 0 0 0 0 0 2 129133
-0.001910 0.000588 0.120771 -0.089579 -0.588303 -0.770891 -0.062500 1 0 0 0 0 0 2 130150
-0.001910 0.000588 0.120771 -0.089588 -0.588313 -0.770897 -0.062500 1 0 0 0 0 0 2 131149
-0.001910 0.000588 0.120771 -0.089589 -0.588314 -0.770898 -0.062500 1 0 0 0 0 0 2 132141
-0.001910 0.000588 0.120771 -0.089589 -0.588313 -0.770898 -0.062500 1 0 0 0 0 0 2 133140
-0.001910 0.000588 0.120771 -0.089589 -0.588313 -0.770898 -0.062500 1 0 0 0 0 0 2 134150
-0.001910 0.000588 0.120771 -0.089589 -0.588313 -0.770898 -0.062500 1 0 0 0 0 0 2 135141
-0.001910 0.000588 0.120771 -0.089585 -0.588325 -0.770891 -0.062500 1 0 0 0 0 0 2 136148
-0.001910 0.000588 0.120771 -0.089588 -0.588314 -0.770897 -0.062500 1 0 0 0 0 0 2 137139
-0.001910 0.000588 0.120771 -0.089589 -0.588313 -0.770898 -0.062500 1 0 0 0 0 0 2 138148
-0.001891 0.000584 0.120761 -0.355207 -0.525259 -0.631991 -0.062500 1 0 0 0 0 0 2 139140
-0.001882 0.000582 0.120758 -0.264972 -0.546708 -0.699589 -0.062500 1 0 0 0 0 0 2 140147
-0.001877 0.000580 0.120756 -0.198170 -0.562557 -0.734805 -0.062500 1 0 0 0 0 0 2 141148
-0.001875 0.000580 0.120756 -0.162836 -0.570939 -0.748253 -0.062500 1 0 0 0 0 0 2 142148
-0.001874 0.000580 0.120756 -0.145037 -0.575171 -0.753064 -0.062500 1 0 0 0 0 0 2 143154
-0.001873 0.000580 0.120756 -0.136164 -0.577265 -0.754750 -0.062500 1 0 0 0 0 0 2 144148
-0.001873 0.000579 0.120756 -0.131709 -0.578320 -0.755336 -0.062500 1 0 0 0 0 0 2 145158
-0.001873 0.000579 0.120756 -0.129505 -0.578842 -0.755545 -0.062500 1 0 0 0 0 0 2 146152
-0.001873 0.000579 0.120756 -0.128405 -0.579102 -0.755624 -0.062500 1 0 0 0 0 0 2 147147
-0.001873 0.000579 0.120756 -0.127865 -0.579241 -0.755638 -0.062500 1 0 0 0 0 0 2 148154
-0.001873 0.000579 0.120756 -0.127577 -0.579300 -0.755645 -0.062500 1 0 0 0 0 0 2 149155
-0.001873 0.000579 0.120756 -0.127438 -0.579343 -0.755663 -0.062500 1 0 0 0 0 0 2 150154
-0.001873 0.000579 0.120756 -0.127374 -0.579348 -0.755663 -0.062500 1 0 0 0 0 0 2 151166
-0.001873 0.000579 0.120756 -0.127347 -0.579354 -0.755656 -0.062500 1 0 0 0 0 0 2 152169
-0.001886 0.000566 0.120745 0.053340 -0.385606 -0.606999 -0.062500 1 0 0 0 0 0 2 153166
-0.001892 0.000559 0.120741 -0.006264 -0.450963 -0.679355 -0.062500 1 0 0 0 0 0 2 154130
-0.001895 0.000555 0.120740 -0.051669 -0.499675 -0.717040 -0.062500 1 0 0 0 0 0 2 155156
-0.001897 0.000553 0.120740 -0.076143 -0.525577 -0.731432 -0.062500 1 0 0 0 0 0 2 156132
-0.001898 0.000553 0.120739 -0.088630 -0.538658 -0.736572 -0.062500 1 0 0 0 0 0 2 157161
-0.001898 0.000552 0.120739 -0.094927 -0.545210 -0.738381 -0.062500 1 0 0 0 0 0 2 158162
-0.001899 0.000552 0.120739 -0.098080 -0.548481 -0.739012 -0.062500 1 0 0 0 0 0 2 159154
-0.001899 0.000552 0.120739 -0.099669 -0.550119 -0.739226 -0.062500 1 0 0 0 0 0 2 160156
-0.001899 0.000552 0.120739 -0.100469 -0.550943 -0.739308 -0.062500 1 0 0 0 0 0 2 161161
-0.001899 0.000552 0.120739 -0.100868 -0.551345 -0.739327 -0.062500 1 0 0 0 0 0 2 162160
-0.001899 0.000552 0.120739 -0.101078 -0.551548 -0.739345 -0.062500 1 0 0 0 0 0 2 163157
-0.001899 0.000552 0.120739 -0.101170 -0.551658 -0.739348 -0.062500 1 0 0 0 0 0 2 164134
-0.001899 0.000552 0.120739 -0.101220 -0.551697 -0.739349 -0.062500 1 0 0 0 0 0 2 165162
-0.001899 0.000552 0.120739 -0.101236 -0.551727 -0.739356 -0.062500 1 0 0 0 0 0 2 166130
-0.001899 0.000552 0.120739 -0.101245 -0.551738 -0.739344 -0.062500 1 0 0 0 0 0 2 167161
-0.001899 0.000552 0.120739 -0.101253 -0.551747 -0.739349 -0.062500 1 0 0 0 0 0 2 168130
-0.001899 0.000552 0.120739 -0.101265 -0.551744 -0.739343 -0.062500 1 0 0 0 0 0 2 169157
-0.001899 0.000552 0.120739 -0.101275 -0.551753 -0.739349 -0.062500 1 0 0 0 0 0 2 170158
-0.001899 0.000552 0.120739 -0.101256 -0.551748 -0.739350 -0.062500 1 0 0 0 0 0 2 171161
-0.001899 0.000552 0.120739 -0.101274 -0.551753 -0.739350 -0.062500 1 0 0 0 0 0 2 172161
-0.001899 0.000552 0.120739 -0.101256 -0.551747 -0.739350 -0.062500 1 0 0 0 0 0 2 173160
-0.001899 0.000552 0.120739 -0.101270 -0.551764 -0.739343 -0.062500 1 0 0 0 0 0 2 174159
-0.001899 0.000552 0.120739 -0.101276 -0.551755 -0.739349 -0.062500 1 0 0 0 0 0 2 175156
-0.001899 0.000552 0.120739 -0.101256 -0.551748 -0.739350 -0.062500 1 0 0 0 0 0 2 176159
-0.001912 0.000538 0.120729 0.079275 -0.358100 -0.590566 -0.062500 1 0 0 0 0 0 2 177161
-0.001918 0.000531 0.120725 0.019728 -0.423409 -0.662985 -0.062500 1 0 0 0 0 0 2 178160
-0.001921 0.000528 0.120724 -0.025649 -0.472095 -0.700706 -0.062500 1 0 0 0 0 0 2 179160
-0.001923 0.000526 0.120723 -0.050114 -0.497972 -0.715104 -0.062500 1 0 0 0 0 0 2 180159
-0.001924 0.000525 0.120723 -0.062604 -0.511055 -0.720239 -0.062500 1 0 0 0 0 0 2 181160
-0.001924 0.000525 0.120723 -0.068907 -0.517614 -0.722057 -0.062500 1 0 0 0 0 0 2 182159
-0.001930 0.000543 0.120712 0.002350 -0.774868 -0.573390 -0.062500 1 0 0 0 0 0 2 183160
-0.001933 0.000551 0.120709 -0.023130 -0.691423 -0.646295 -0.062500 1 0 0 0 0 0 2 184159
-0.001934 0.000556 0.120707 -0.042612 -0.628396 -0.684210 -0.062500 1 0 0 0 0 0 2 185147
-0.001935 0.000558 0.120707 -0.053256 -0.594701 -0.698678 -0.062500 1 0 0 0 0 0 2 186156
-0.001935 0.000559 0.120707 -0.058746 -0.577633 -0.703853 -0.062500 1 0 0 0 0 0 2 187156
-0.001935 0.000560 0.120707 -0.061534 -0.569066 -0.705679 -0.062500 1 0 0 0 0 0 2 188159
-0.001936 0.000560 0.120707 -0.062943 -0.564776 -0.706309 -0.062500 1 0 0 0 0 0 2 189159
-0.001936 0.000560 0.120707 -0.063657 -0.562629 -0.706528 -0.062500 1 0 0 0 0 0 2 190160
-0.001936 0.000560 0.120707 -0.064013 -0.561545 -0.706600 -0.062500 1 0 0 0 0 0 2 191162
-0.001936 0.000560 0.120707 -0.064189 -0.561007 -0.706640 -0.062500 1 0 0 0 0 0 2 192155
-0.001936 0.000560 0.120707 -0.064277 -0.560755 -0.706647 -0.062500 1 0 0 0 0 0 2 193159
-0.001936 0.000560 0.120707 -0.064321 -0.560615 -0.706643 -0.062500 1 0 0 0 0 0 2 194129
-0.001936 0.000560 0.120707 -0.064353 -0.560546 -0.706650 -0.062500 1 0 0 0 0 0 2 195160
-0.001936 0.000560 0.120707 -0.064366 -0.560507 -0.706651 -0.062500 1 0 0 0 0 0 2 196158
-0.001936 0.000560 0.120707 -0.064359 -0.560496 -0.706644 -0.062500 1 0 0 0 0 0 2 197151
-0.001936 0.000560 0.120707 -0.064361 -0.560484 -0.706650 -0.062500 1 0 0 0 0 0 2 198144
-0.001936 0.000560 0.120707 -0.064373 -0.560480 -0.706645 -0.062500 1 0 0 0 0 0 2 199153
-0.001936 0.000560 0.120707 -0.064362 -0.560483 -0.706650 -0.062500 1 0 0 0 0 0 2 200144
-0.001936 0.000560 0.120707 -0.064373 -0.560481 -0.706645 -0.062500 1 0 0 0 0 0 2 201152
-0.001936 0.000560 0.120707 -0.064362 -0.560484 -0.706650 -0.062500 1 0 0 0 0 0 2 202143
-0.001936 0.000560 0.120707 -0.064376 -0.560469 -0.706651 -0.062500 1 0 0 0 0 0 2 203151
-0.001936 0.000560 0.120707 -0.064374 -0.560479 -0.706645 -0.062500 1 0 0 0 0 0 2 204142
-0.001936 0.000560 0.120707 -0.064362 -0.560483 -0.706650 -0.062500 1 0 0 0 0 0 2 205152
-0.001936 0.000560 0.120707 -0.064373 -0.560481 -0.706645 -0.062500 1 0 0 0 0 0 2 206142
-0.001936 0.000560 0.120707 -0.064365 -0.560472 -0.706657 -0.062500 1 0 0 0 0 0 2 207152
-0.001936 0.000560 0.120707 -0.064373 -0.560479 -0.706646 -0.062500 1 0 0 0 0 0 2 208142
-0.001936 0.000560 0.120707 -0.064374 -0.560480 -0.706644 -0.062500 1 0 0 0 0 0 2 209143
-0.001936 0.000560 0.120707 -0.064362 -0.560484 -0.706650 -0.062500 1 0 0 0 0 0 2 210161
-0.001936 0.000560 0.120707 -0.064376 -0.560469 -0.706651 -0.062500 1 0 0 0 0 0 2 211149
-0.001936 0.000560 0.120707 -0.064362 -0.560482 -0.706651 -0.062500 1 0 0 0 0 0 2 212165
-0.001936 0.000560 0.120707 -0.064373 -0.560481 -0.706645 -0.062500 1 0 0 0 0 0 2 213161
-0.001936 0.000560 0.120707 -0.064374 -0.560481 -0.706644 -0.062500 1 0 0 0 0 0 2 214152
-0.001936 0.000560 0.120707 -0.064366 -0.560472 -0.706657 -0.062500 1 0 0 0 0 0 2 215141
-0.001936 0.000560 0.120707 -0.064373 -0.560480 -0.706646 -0.062500 1 0 0 0 0 0 2 216149
-0.001936 0.000560 0.120707 -0.064374 -0.560480 -0.706644 -0.062500 1 0 0 0 0 0 2 217161
-0.001936 0.000560 0.120707 -0.064362 -0.560484 -0.706650 -0.062500 1 0 0 0 0 0 2 218147
-0.001936 0.000560 0.120707 -0.064373 -0.560481 -0.706645 -0.062500 1 0 0 0 0 0 2 219132
-0.001936 0.000560 0.120707 -0.064366 -0.560472 -0.706657 -0.062500 1 0 0 0 0 0 2 220149
-0.001936 0.000560 0.120707 -0.064373 -0.560480 -0.706646 -0.062500 1 0 0 0 0 0 2 221157
-0.001936 0.000560 0.120707 -0.064374 -0.560481 -0.706644 -0.062500 1 0 0 0 0 0 2 222129
-0.001936 0.000560 0.120707 -0.064362 -0.560484 -0.706650 -0.062500 1 0 0 0 0 0 2 223130
-0.001936 0.000560 0.120707 -0.064377 -0.560470 -0.706652 -0.062500 1 0 0 0 0 0 2 224157
-0.001936 0.000560 0.120707 -0.064363 -0.560482 -0.706651 -0.062500 1 0 0 0 0 0 2 225129
-0.001936 0.000560 0.120707 -0.064373 -0.560481 -0.706645 -0.062500 1 0 0 0 0 0 2 226157
-0.001936 0.000560 0.120707 -0.064374 -0.560481 -0.706644 -0.062500 1 0 0 0 0 0 2 227160
-0.001936 0.000560 0.120707 -0.064366 -0.560472 -0.706657 -0.062500 1 0 0 0 0 0 2 228162
-0.001936 0.000560 0.120707 -0.064374 -0.560480 -0.706646 -0.062500 1 0 0 0 0 0 2 229161
-0.001936 0.000560 0.120707 -0.064362 -0.560484 -0.706651 -0.062500 1 0 0 0 0 0 2 230157
-0.001936 0.000560 0.120707 -0.064373 -0.560481 -0.706645 -0.062500 1 0 0 0 0 0 2 231160
-0.001936 0.000560 0.120707 -0.064378 -0.560469 -0.706651 -0.062500 1 0 0 0 0 0 2 232153
-0.001936 0.000560 0.120707 -0.064363 -0.560482 -0.706651 -0.062500 1 0 0 0 0 0 2 233151
-0.001936 0.000560 0.120707 -0.064373 -0.560481 -0.706645 -0.062500 1 0 0 0 0 0 2 234158
-0.001936 0.000560 0.120707 -0.064362 -0.560484 -0.706651 -0.062500 1 0 0 0 0 0 2 235158
-0.001936 0.000560 0.120707 -0.064377 -0.560470 -0.706652 -0.062500 1 0 0 0 0 0 2 236157
-0.001936 0.000560 0.120707 -0.064375 -0.560480 -0.706645 -0.062500 1 0 0 0 0 0 2 237156
-0.001936 0.000560 0.120707 -0.064363 -0.560484 -0.706651 -0.062500 1 0 0 0 0 0 2 238156
-0.001936 0.000560 0.120707 -0.064373 -0.560482 -0.706645 -0.062500 1 0 0 0 0 0 2 239159
-0.001936 0.000560 0.120707 -0.064366 -0.560472 -0.706658 -0.062500 1 0 0 0 0 0 2 240156
-0.001936 0.000560 0.120707 -0.064374 -0.560480 -0.706646 -0.062500 1 0 0 0 0 0 2 241158
-0.001936 0.000560 0.120707 -0.064375 -0.560481 -0.706645 -0.062500 1 0 0 0 0 0 2 242140
-0.001936 0.000560 0.120707 -0.064363 -0.560484 -0.706651 -0.062500 1 0 0 0 0 0 2 243160
-0.001936 0.000560 0.120707 -0.064373 -0.560482 -0.706645 -0.062500 1 0 0 0 0 0 2 244157
-0.001936 0.000560 0.120707 -0.064366 -0.560473 -0.706658 -0.062500 1 0 0 0 0 0 2 245156
-0.001936 0.000560 0.120707 -0.064365 -0.560471 -0.706639 -0.062500 1 0 0 0 0 0 2 246158
-0.001936 0.000560 0.120707 -0.064373 -0.560480 -0.706643 -0.062500 1 0 0 0 0 0 2 247157
-0.001936 0.000560 0.120707 -0.064365 -0.560472 -0.706657 -0.062500 1 0 0 0 0 0 2 248158
-0.001936 0.000560 0.120707 -0.064373 -0.560479 -0.706645 -0.062500 1 0 0 0 0 0 2 249157
-0.001936 0.000560 0.120707 -0.064362 -0.560483 -0.706651 -0.062500 1 0 0 0 0 0 2 250155
-0.001936 0.000560 0.120707 -0.064373 -0.560481 -0.706645 -0.062500 1 0 0 0 0 0 2 251153
-0.001936 0.000560 0.120707 -0.064378 -0.560469 -0.706651 -0.062500 1 0 0 0 0 0 2 252144
-0.001936 0.000560 0.120707 -0.064363 -0.560482 -0.706651 -0.062500 1 0 0 0 0 0 2 253155
-0.001936 0.000560 0.120707 -0.064373 -0.560481 -0.706645 -0.062500 1 0 0 0 0 0 2 254156
-0.001936 0.000560 0.120707 -0.064362 -0.560484 -0.706651 -0.062500 1 0 0 0 0 0 2 255158
-0.001936 0.000560 0.120707 -0.064373 -0.560481 -0.706645 -0.062500 1 0 0 0 0 0 2 256155
-0.001936 0.000560 0.120707 -0.064378 -0.560469 -0.706651 -0.062500 1 0 0 0 0 0 2 257157
-0.001936 0.000560 0.120707 -0.064363 -0.560482 -0.706651 -0.062500 1 0 0 0 0 0 2 258158
-0.001936 0.000560 0.120707 -0.064373 -0.560481 -0.706645 -0.062500 1 0 0 0 0 0 2 259156
-0.001936 0.000560 0.120707 -0.064362 -0.560484 -0.706650 -0.062500 1 0 0 0 0 0 2 260158
-0.001936 0.000560 0.120707 -0.064376 -0.560470 -0.706652 -0.062500 1 0 0 0 0 0 2 261154
-0.001936 0.000560 0.120707 -0.064375 -0.560480 -0.706645 -0.062500 1 0 0 0 0 0 2 262156
-0.001936 0.000560 0.120707 -0.064362 -0.560484 -0.706651 -0.062500 1 0 0 0 0 0 2 263150
-0.001936 0.000560 0.120707 -0.064373 -0.560481 -0.706645 -0.062500 1 0 0 0 0 0 2 264141
-0.001936 0.000560 0.120707 -0.064378 -0.560469 -0.706651 -0.062500 1 0 0 0 0 0 2 265150
-0.001936 0.000560 0.120707 -0.064363 -0.560482 -0.706651 -0.062500 1 0 0 0 0 0 2 266141
-0.001936 0.000560 0.120707 -0.064373 -0.560481 -0.706645 -0.062500 1 0 0 0 0 0 2 267149
-0.001936 0.000560 0.120707 -0.064362 -0.560484 -0.706651 -0.062500 1 0 0 0 0 0 2 268141
-0.001936 0.000560 0.120707 -0.064377 -0.560470 -0.706652 -0.062500 1 0 0 0 0 0 2 269149
-0.001936 0.000560 0.120707 -0.064375 -0.560480 -0.706645 -0.062500 1 0 0 0 0 0 2 270140
-0.001936 0.000560 0.120707 -0.064363 -0.560484 -0.706651 -0.062500 1 0 0 0 0 0 2 271149
-0.001936 0.000560 0.120707 -0.064373 -0.560481 -0.706645 -0.062500 1 0 0 0 0 0 2 272141
-0.001936 0.000560 0.120707 -0.064366 -0.560472 -0.706657 -0.062500 1 0 0 0 0 0 2 273149
-0.001936 0.000560 0.120707 -0.064374 -0.560480 -0.706646 -0.062500 1 0 0 0 0 0 2 274140
-0.001936 0.000560 0.120707 -0.064375 -0.560481 -0.706644 -0.062500 1 0 0 0 0 0 2 275150
-0.001936 0.000560 0.120707 -0.064363 -0.560484 -0.706651 -0.062500 1 0 0 0 0 0 2 276155
-0.001936 0.000560 0.120707 -0.064377 -0.560470 -0.706652 -0.062500 1 0 0 0 0 0 2 277154
-0.001936 0.000560 0.120707 -0.064363 -0.560483 -0.706652 -0.062500 1 0 0 0 0 0 2 278161
-0.001936 0.000560 0.120707 -0.064373 -0.560481 -0.706645 -0.062500 1 0 0 0 0 0 2 279160
-0.001936 0.000560 0.120707 -0.064375 -0.560481 -0.706644 -0.062500 1 0 0 0 0 0 2 280148
-0.001936 0.000560 0.120707 -0.064366 -0.560472 -0.706657 -0.062500 1 0 0 0 0 0 2 281148
-0.001936 0.000560 0.120707 -0.064365 -0.560471 -0.706639 -0.062500 1 0 0 0 0 0 2 282161
-0.001936 0.000560 0.120707 -0.064361 -0.560482 -0.706650 -0.062500 1 0 0 0 0 0 2 283141
-0.001936 0.000560 0.120707 -0.064373 -0.560481 -0.706645 -0.062500 1 0 0 0 0 0 2 284162
-0.001936 0.000560 0.120707 -0.064378 -0.560469 -0.706651 -0.062500 1 0 0 0 0 0 2 285159
-0.001936 0.000560 0.120707 -0.064363 -0.560482 -0.706651 -0.062500 1 0 0 0 0 0 2 286158
-0.001936 0.000560 0.120707 -0.064373 -0.560481 -0.706645 -0.062500 1 0 0 0 0 0 2 287157
-0.001936 0.000560 0.120707 -0.064362 -0.560484 -0.706650 -0.062500 1 0 0 0 0 0 2 288157
-0.001936 0.000560 0.120707 -0.064373 -0.560481 -0.706645 -0.062500 1 0 0 0 0 0 2 289157
-0.001936 0.000560 0.120707 -0.064378 -0.560469 -0.706651 -0.062500 1 0 0 0 0 0 2 290156
-0.001936 0.000560 0.120707 -0.064363 -0.560482 -0.706651 -0.062500 1 0 0 0 0 0 2 291158
-0.001936 0.000560 0.120707 -0.064373 -0.560481 -0.706645 -0.062500 1 0 0 0 0 0 2 292154
-0.001936 0.000560 0.120707 -0.064362 -0.560484 -0.706650 -0.062500 1 0 0 0 0 0 2 293159
-0.001936 0.000560 0.120707 -0.064376 -0.560470 -0.706652 -0.062500 1 0 0 0 0 0 2 294155
-0.001936 0.000560 0.120707 -0.064375 -0.560479 -0.706645 -0.062500 1 0 0 0 0 0 2 295162
-0.001936 0.000560 0.120707 -0.064362 -0.560484 -0.706650 -0.062500 1 0 0 0 0 0 2 296154
-0.001936 0.000560 0.120707 -0.064373 -0.560481 -0.706645 -0.062500 1 0 0 0 0 0 2 297153
-0.001936 0.000560 0.120707 -0.064365 -0.560472 -0.706657 -0.062500 1 0 0 0 0 0 2 298126
-0.001936 0.000560 0.120707 -0.064373 -0.560480 -0.706646 -0.062500 1 0 0 0 0 0 2 299158
-0.001936 0.000560 0.120707 -0.064374 -0.560481 -0.706644 -0.062500 1 0 0 0 0 0 2 300155
-0.001936 0.000560 0.120707 -0.064362 -0.560484 -0.706650 -0.062500 1 0 0 0 0 0 2 301153
-0.001936 0.000560 0.120707 -0.064377 -0.560470 -0.706652 -0.062500 1 0 0 0 0 0 2 302155
-0.001936 0.000560 0.120707 -0.064375 -0.560480 -0.706645 -0.062500 1 0 0 0 0 0 2 303155
-0.001936 0.000560 0.120707 -0.064363 -0.560484 -0.706651 -0.062500 1 0 0 0 0 0 2 304158
-0.001936 0.000560 0.120707 -0.064373 -0.560481 -0.706645 -0.062500 1 0 0 0 0 0 2 305127
-0.001936 0.000560 0.120707 -0.064366 -0.560472 -0.706657 -0.062500 1 0 0 0 0 0 2 306149
-0.001936 0.000560 0.120707 -0.064374 -0.560480 -0.706646 -0.062500 1 0 0 0 0 0 2 307156
-0.001936 0.000560 0.120707 -0.064375 -0.560481 -0.706644 -0.062500 1 0 0 0 0 0 2 308145
-0.001936 0.000560 0.120707 -0.064363 -0.560484 -0.706650 -0.062500 1 0 0 0 0 0 2 309150
-0.001936 0.000560 0.120707 -0.064377 -0.560470 -0.706652 -0.062500 1 0 0 0 0 0 2 310154
-0.001936 0.000560 0.120707 -0.064363 -0.560483 -0.706652 -0.062500 1 0 0 0 0 0 2 311156
-0.001936 0.000560 0.120707 -0.064373 -0.560481 -0.706645 -0.062500 1 0 0 0 0 0 2 312155
-0.001936 0.000560 0.120707 -0.064375 -0.560481 -0.706644 -0.062500 1 0 0 0 0 0 2 313154
-0.001936 0.000560 0.120707 -0.064366 -0.560472 -0.706657 -0.062500 1 0 0 0 0 0 2 314155
-0.001936 0.000560 0.120707 -0.064374 -0.560480 -0.706646 -0.062500 1 0 0 0 0 0 2 315156
-0.001936 0.000560 0.120707 -0.064363 -0.560484 -0.706651 -0.062500 1 0 0 0 0 0 2 316146
-0.001936 0.000560 0.120707 -0.064373 -0.560482 -0.706645 -0.062500 1 0 0 0 0 0 2 317140
-0.001936 0.000560 0.120707 -0.064375 -0.560481 -0.706644 -0.062500 1 0 0 0 0 0 2 318148
-0.001936 0.000560 0.120707 -0.064366 -0.560473 -0.706657 -0.062500 1 0 0 0 0 0 2 319157
-0.001936 0.000560 0.120707 -0.064365 -0.560471 -0.706639 -0.062500 1 0 0 0 0 0 2 320155
-0.001936 0.000560 0.120707 -0.064361 -0.560483 -0.706650 -0.062500 1 0 0 0 0 0 2 321155
-0.001936 0.000560 0.120707 -0.064376 -0.560469 -0.706651 -0.062500 1 0 0 0 0 0 2 322153
-0.001936 0.000560 0.120707 -0.064375 -0.560479 -0.706645 -0.062500 1 0 0 0 0 0 2 323156
-0.001936 0.000560 0.120707 -0.064362 -0.560483 -0.706650 -0.062500 1 0 0 0 0 0 2 324145
-0.001936 0.000560 0.120707 -0.064373 -0.560481 -0.706645 -0.062500 1 0 0 0 0 0 2 325153
-0.001936 0.000560 0.120707 -0.064365 -0.560472 -0.706657 -0.062500 1 0 0 0 0 0 2 326153
-0.001936 0.000560 0.120707 -0.064373 -0.560479 -0.706646 -0.062500 1 0 0 0 0 0 2 327154
-0.001936 0.000560 0.120707 -0.064374 -0.560480 -0.706644 -0.062500 1 0 0 0 0 0 2 328156
-0.001936 0.000560 0.120707 -0.064362 -0.560484 -0.706650 -0.062500 1 0 0 0 0 0 2 329140
-0.001936 0.000560 0.120707 -0.064373 -0.560481 -0.706645 -0.062500 1 0 0 0 0 0 2 330149
-0.001936 0.000560 0.120707 -0.064365 -0.560472 -0.706657 -0.062500 1 0 0 0 0 0 2 331140
-0.001936 0.000560 0.120707 -0.064373 -0.560480 -0.706646 -0.062500 1 0 0 0 0 0 2 332148
-0.001936 0.000560 0.120707 -0.064374 -0.560481 -0.706644 -0.062500 1 0 0 0 0 0 2 333137
-0.001936 0.000560 0.120707 -0.064362 -0.560484 -0.706650 -0.062500 1 0 0 0 0 0 2 334147
-0.001936 0.000560 0.120707 -0.064376 -0.560470 -0.706652 -0.062500 1 0 0 0 0 0 2 335138
-0.001936 0.000560 0.120707 -0.064362 -0.560482 -0.706651 -0.062500 1 0 0 0 0 0 2 336148
-0.001936 0.000560 0.120707 -0.064373 -0.560481 -0.706645 -0.062500 1 0 0 0 0 0 2 337138
-0.001936 0.000560 0.120707 -0.064374 -0.560481 -0.706644 -0.062500 1 0 0 0 0 0 2 338147
-0.001936 0.000560 0.120707 -0.064366 -0.560472 -0.706657 -0.062500 1 0 0 0 0 0 2 339140
-0.001936 0.000560 0.120707 -0.064374 -0.560480 -0.706646 -0.062500 1 0 0 0 0 0 2 340147
-0.001936 0.000560 0.120707 -0.064362 -0.560484 -0.706651 -0.062500 1 0 0 0 0 0 2 341143
-0.001936 0.000560 0.120707 -0.064373 -0.560481 -0.706645 -0.062500 1 0 0 0 0 0 2 342160
-0.001936 0.000560 0.120707 -0.064378 -0.560469 -0.706651 -0.062500 1 0 0 0 0 0 2 343154
-0.001936 0.000560 0.120707 -0.064363 -0.560482 -0.706651 -0.062500 1 0 0 0 0 0 2 344146
-0.001936 0.000560 0.120707 -0.064373 -0.560481 -0.706645 -0.062500 1 0 0 0 0 0 2 345147
-0.001936 0.000560 0.120707 -0.064375 -0.560481 -0.706644 -0.062500 1 0 0 0 0 0 2 346152
-0.001936 0.000560 0.120707 -0.064366 -0.560472 -0.706657 -0.062500 1 0 0 0 0 0 2 347131
-0.001936 0.000560 0.120707 -0.064374 -0.560480 -0.706646 -0.062500 1 0 0 0 0 0 2 348155
-0.001936 0.000560 0.120707 -0.064362 -0.560484 -0.706651 -0.062500 1 0 0 0 0 0 2 349133
-0.001936 0.000560 0.120707 -0.064373 -0.560481 -0.706645 -0.062500 1 0 0 0 0 0 2 350158
-0.001936 0.000560 0.120707 -0.064378 -0.560469 -0.706651 -0.062500 1 0 0 0 0 0 2 351157
-0.001936 0.000560 0.120707 -0.064363 -0.560482 -0.706651 -0.062500 1 0 0 0 0 0 2 352147
-0.001936 0.000560 0.120707 -0.064374 -0.560481 -0.706645 -0.062500 1 0 0 0 0 0 2 353148
-0.001936 0.000560 0.120707 -0.064362 -0.560484 -0.706651 -0.062500 1 0 0 0 0 0 2 354154
-0.001936 0.000560 0.120707 -0.064373 -0.560482 -0.706645 -0.062500 1 0 0 0 0 0 2 355155
-0.001936 0.000560 0.120707 -0.064378 -0.560470 -0.706651 -0.062500 1 0 0 0 0 0 2 356153
-0.001936 0.000560 0.120707 -0.064363 -0.560483 -0.706651 -0.062500 1 0 0 0 0 0 2 357152
-0.001936 0.000560 0.120707 -0.064374 -0.560481 -0.706645 -0.062500 1 0 0 0 0 0 2 358153
-0.001936 0.000560 0.120707 -0.064362 -0.560484 -0.706651 -0.062500 1 0 0 0 0 0 2 359147
-0.001936 0.000560 0.120707 -0.064377 -0.560470 -0.706652 -0.062500 1 0 0 0 0 0 2 360157
-0.001936 0.000560 0.120707 -0.064367 -0.560471 -0.706638 -0.062500 1 0 0 0 0 0 2 361154
-0.001936 0.000560 0.120707 -0.064361 -0.560483 -0.706650 -0.062500 1 0 0 0 0 0 2 362155
-0.001936 0.000560 0.120707 -0.064373 -0.560481 -0.706644 -0.062500 1 0 0 0 0 0 2 363124
-0.001936 0.000560 0.120707 -0.064365 -0.560472 -0.706657 -0.062500 1 0 0 0 0 0 2 364155
-0.001936 0.000560 0.120707 -0.064373 -0.560480 -0.706646 -0.062500 1 0 0 0 0 0 2 365153
-0.001936 0.000560 0.120707 -0.064374 -0.560481 -0.706644 -0.062500 1 0 0 0 0 0 2 366153
-0.001936 0.000560 0.120707 -0.064366 -0.560472 -0.706657 -0.062500 1 0 0 0 0 0 2 367154
-0.001936 0.000560 0.120707 -0.064374 -0.560479 -0.706646 -0.062500 1 0 0 0 0 0 2 368152
-0.001936 0.000560 0.120707 -0.064362 -0.560483 -0.706651 -0.062500 1 0 0 0 0 0 2 369151
-0.001936 0.000560 0.120707 -0.064373 -0.560481 -0.706645 -0.062500 1 0 0 0 0 0 2 370151
-0.001936 0.000560 0.120707 -0.064374 -0.560481 -0.706644 -0.062500 1 0 0 0 0 0 2 371154
-0.001936 0.000560 0.120707 -0.064366 -0.560472 -0.706657 -0.062500 1 0 0 0 0 0 2 372151
-0.001936 0.000560 0.120707 -0.064374 -0.560480 -0.706646 -0.062500 1 0 0 0 0 0 2 373151
-0.001936 0.000560 0.120707 -0.064362 -0.560484 -0.706651 -0.062500 1 0 0 0 0 0 2 374150
-0.001936 0.000560 0.120707 -0.064373 -0.560481 -0.706645 -0.062500 1 0 0 0 0 0 2 375155
-0.001936 0.000560 0.120707 -0.064378 -0.560469 -0.706651 -0.062500 1 0 0 0 0 0 2 376155
-0.001936 0.000560 0.120707 -0.064363 -0.560482 -0.706651 -0.062500 1 0 0 0 0 0 2 377126
-0.001936 0.000560 0.120707 -0.064373 -0.560481 -0.706645 -0.062500 1 0 0 0 0 0 2 378125
-0.001936 0.000560 0.120707 -0.064362 -0.560484 -0.706651 -0.062500 1 0 0 0 0 0 2 379123
-0.001936 0.000560 0.120707 -0.064376 -0.560470 -0.706652 -0.062500 1 0 0 0 0 0 2 380151
-0.001936 0.000560 0.120707 -0.064375 -0.560480 -0.706645 -0.062500 1 0 0 0 0 0 2 381148
-0.001936 0.000560 0.120707 -0.064363 -0.560484 -0.706651 -0.062500 1 0 0 0 0 0 2 382140
-0.001936 0.000560 0.120707 -0.064373 -0.560481 -0.706645 -0.062500 1 0 0 0 0 0 2 383150
-0.001936 0.000560 0.120707 -0.064366 -0.560472 -0.706658 -0.062500 1 0 0 0 0 0 2 384151
-0.001936 0.000560 0.120707 -0.064373 -0.560480 -0.706646 -0.062500 1 0 0 0 0 0 2 385151
-0.001936 0.000560 0.120707 -0.064375 -0.560481 -0.706644 -0.062500 1 0 0 0 0 0 2 386153
-0.001936 0.000560 0.120707 -0.064362 -0.560484 -0.706651 -0.062500 1 0 0 0 0 0 2 387153
-0.001936 0.000560 0.120707 -0.064373 -0.560482 -0.706645 -0.062500 1 0 0 0 0 0 2 388153
-0.001936 0.000560 0.120707 -0.064366 -0.560473 -0.706657 -0.062500 1 0 0 0 0 0 2 389152
-0.001936 0.000560 0.120707 -0.064374 -0.560480 -0.706646 -0.062500 1 0 0 0 0 0 2 390151
-0.001936 0.000560 0.120707 -0.064375 -0.560481 -0.706644 -0.062500 1 0 0 0 0 0 2 391153
-0.001936 0.000560 0.120707 -0.064366 -0.560472 -0.706658 -0.062500 1 0 0 0 0 0 2 392151
-0.001936 0.000560 0.120707 -0.064374 -0.560480 -0.706646 -0.062500 1 0 0 0 0 0 2 393154
-0.001936 0.000560 0.120707 -0.064375 -0.560481 -0.706645 -0.062500 1 0 0 0 0 0 2 394133
-0.001936 0.000560 0.120707 -0.064363 -0.560484 -0.706651 -0.062500 1 0 0 0 0 0 2 395147
-0.001936 0.000560 0.120707 -0.064374 -0.560482 -0.706645 -0.062500 1 0 0 0 0 0 2 396137
-0.001936 0.000560 0.120707 -0.064366 -0.560473 -0.706658 -0.062500 1 0 0 0 0 0 2 397146
-0.001936 0.000560 0.120707 -0.064365 -0.560471 -0.706639 -0.062500 1 0 0 0 0 0 2 398137
-0.001936 0.000560 0.120707 -0.064361 -0.560483 -0.706650 -0.062500 1 0 0 0 0 0 2 399145
-0.001936 0.000560 0.120707 -0.064373 -0.560481 -0.706645 -0.062500 1 0 0 0 0 0 2 400136
-0.001936 0.000560 0.120707 -0.064377 -0.560469 -0.706651 -0.062500 1 0 0 0 0 0 2 401145
-0.001936 0.000560 0.120707 -0.064362 -0.560482 -0.706651 -0.062500 1 0 0 0 0 0 2 402136
-0.001936 0.000560 0.120707 -0.064373 -0.560481 -0.706645 -0.062500 1 0 0 0 0 0 2 403145
-0.001936 0.000560 0.120707 -0.064374 -0.560481 -0.706644 -0.062500 1 0 0 0 0 0 2 404135
-0.001936 0.000560 0.120707 -0.064366 -0.560472 -0.706657 -0.062500 1 0 0 0 0 0 2 405145
-0.001936 0.000560 0.120707 -0.064373 -0.560480 -0.706645 -0.062500 1 0 0 0 0 0 2 406136
-0.001936 0.000560 0.120707 -0.064362 -0.560484 -0.706651 -0.062500 1 0 0 0 0 0 2 407145
-0.001936 0.000560 0.120707 -0.064373 -0.560481 -0.706645 -0.062500 1 0 0 0 0 0 2 408152
-0.001936 0.000560 0.120707 -0.064378 -0.560469 -0.706651 -0.062500 1 0 0 0 0 0 2 409162
-0.001936 0.000560 0.120707 -0.064363 -0.560482 -0.706651 -0.062500 1 0 0 0 0 0 2 410157
-0.001936 0.000560 0.120707 -0.064373 -0.560481 -0.706645 -0.062500 1 0 0 0 0 0 2 411152
-0.001917 0.000556 0.120697 -0.329886 -0.497477 -0.567796 -0.062500 1 0 0 0 0 0 2 412130
-0.001907 0.000554 0.120693 -0.239673 -0.518871 -0.635385 -0.062500 1 0 0 0 0 0 2 413158
-0.001903 0.000553 0.120692 -0.172912 -0.534721 -0.670583 -0.062500 1 0 0 0 0 0 2 414156
-0.001900 0.000552 0.120692 -0.137573 -0.543093 -0.684023 -0.062500 1 0 0 0 0 0 2 415148
-0.001899 0.000552 0.120691 -0.119791 -0.547320 -0.688824 -0.062500 1 0 0 0 0 0 2 416153
-0.001899 0.000552 0.120691 -0.110917 -0.549436 -0.690514 -0.062500 1 0 0 0 0 0 2 417156
-0.001898 0.000552 0.120691 -0.106487 -0.550487 -0.691106 -0.062500 1 0 0 0 0 0 2 418151
-0.001898 0.000552 0.120691 -0.104275 -0.551012 -0.691303 -0.062500 1 0 0 0 0 0 2 419153
-0.001898 0.000552 0.120691 -0.103167 -0.551264 -0.691372 -0.062500 1 0 0 0 0 0 2 420152
-0.001898 0.000552 0.120691 -0.102613 -0.551405 -0.691412 -0.062500 1 0 0 0 0 0 2 421122
-0.001898 0.000552 0.120691 -0.102344 -0.551470 -0.691402 -0.062500 1 0 0 0 0 0 2 422150
-0.001898 0.000552 0.120691 -0.102202 -0.551492 -0.691418 -0.062500 1 0 0 0 0 0 2 423153
-0.001898 0.000552 0.120691 -0.102143 -0.551516 -0.691418 -0.062500 1 0 0 0 0 0 2 424159
-0.001898 0.000552 0.120691 -0.102105 -0.551526 -0.691417 -0.062500 1 0 0 0 0 0 2 425126
-0.001898 0.000552 0.120691 -0.102079 -0.551533 -0.691410 -0.062500 1 0 0 0 0 0 2 426154
-0.001898 0.000552 0.120691 -0.102068 -0.551524 -0.691422 -0.062500 1 0 0 0 0 0 2 427147
-0.001898 0.000552 0.120691 -0.102063 -0.551535 -0.691417 -0.062500 1 0 0 0 0 0 2 428151
-0.001898 0.000552 0.120691 -0.102075 -0.551533 -0.691410 -0.062500 1 0 0 0 0 0 2 429152
-0.001898 0.000552 0.120691 -0.102065 -0.551536 -0.691415 -0.062500 1 0 0 0 0 0 2 430149
-0.001898 0.000552 0.120691 -0.102067 -0.551525 -0.691423 -0.062500 1 0 0 0 0 0 2 431153
-0.001898 0.000552 0.120691 -0.102064 -0.551535 -0.691417 -0.062500 1 0 0 0 0 0 2 432152
-0.001898 0.000552 0.120691 -0.102063 -0.551536 -0.691416 -0.062500 1 0 0 0 0 0 2 433152
-0.001898 0.000552 0.120691 -0.102075 -0.551534 -0.691410 -0.062500 1 0 0 0 0 0 2 434151
-0.001898 0.000552 0.120691 -0.102068 -0.551524 -0.691422 -0.062500 1 0 0 0 0 0 2 435232
-0.001898 0.000552 0.120691 -0.102064 -0.551535 -0.691417 -0.062500 1 0 0 0 0 0 2 436224
-0.001898 0.000552 0.120691 -0.102063 -0.551536 -0.691416 -0.062500 1 0 0 0 0 0 2 437214
-0.001898 0.000552 0.120691 -0.102063 -0.551537 -0.691416 -0.062500 1 0 0 0 0 0 2 438221
-0.001898 0.000552 0.120691 -0.102066 -0.551525 -0.691423 -0.062500 1 0 0 0 0 0 2 439221
-0.001898 0.000552 0.120691 -0.102076 -0.551532 -0.691411 -0.062500 1 0 0 0 0 0 2 440226
-0.001898 0.000552 0.120691 -0.102065 -0.551536 -0.691415 -0.062500 1 0 0 0 0 0 2 441219
-0.001898 0.000552 0.120691 -0.102064 -0.551537 -0.691416 -0.062500 1 0 0 0 0 0 2 442195
-0.001898 0.000552 0.120691 -0.102067 -0.551525 -0.691423 -0.062500 1 0 0 0 0 0 2 443226
-0.001898 0.000552 0.120691 -0.102064 -0.551535 -0.691417 -0.062500 1 0 0 0 0 0 2 444226
-0.001898 0.000552 0.120691 -0.102076 -0.551533 -0.691410 -0.062500 1 0 0 0 0 0 2 445196
-0.001898 0.000552 0.120691 -0.102065 -0.551536 -0.691415 -0.062500 1 0 0 0 0 0 2 446194
-0.001898 0.000552 0.120691 -0.102064 -0.551537 -0.691416 -0.062500 1 0 0 0 0 0 2 447197
-0.001898 0.000552 0.120691 -0.102067 -0.551525 -0.691423 -0.062500 1 0 0 0 0 0 2 448228
-0.001898 0.000552 0.120691 -0.102064 -0.551535 -0.691417 -0.062500 1 0 0 0 0 0 2 449221
-0.001898 0.000552 0.120691 -0.102063 -0.551537 -0.691416 -0.062500 1 0 0 0 0 0 2 450223
-0.001898 0.000552 0.120691 -0.102075 -0.551534 -0.691410 -0.062500 1 0 0 0 0 0 2 451223
-0.001898 0.000552 0.120691 -0.102068 -0.551525 -0.691422 -0.062500 1 0 0 0 0 0 2 452224
-0.001898 0.000552 0.120691 -0.102064 -0.551535 -0.691417 -0.062500 1 0 0 0 0 0 2 453191
-0.001898 0.000552 0.120691 -0.102064 -0.551537 -0.691416 -0.062500 1 0 0 0 0 0 2 454193
-0.001898 0.000552 0.120691 -0.102063 -0.551537 -0.691416 -0.062500 1 0 0 0 0 0 2 455220
-0.001898 0.000552 0.120691 -0.102079 -0.551522 -0.691417 -0.062500 1 0 0 0 0 0 2 456218
-0.001898 0.000552 0.120691 -0.102066 -0.551535 -0.691416 -0.062500 1 0 0 0 0 0 2 457225
-0.001898 0.000552 0.120691 -0.102064 -0.551537 -0.691416 -0.062500 1 0 0 0 0 0 2 458192
-0.001898 0.000552 0.120691 -0.102064 -0.551537 -0.691416 -0.062500 1 0 0 0 0 0 2 459195
-0.001898 0.000552 0.120691 -0.102067 -0.551525 -0.691423 -0.062500 1 0 0 0 0 0 2 460220
-0.001898 0.000552 0.120691 -0.102076 -0.551533 -0.691411 -0.062500 1 0 0 0 0 0 2 461192
-0.001898 0.000552 0.120691 -0.102065 -0.551536 -0.691416 -0.062500 1 0 0 0 0 0 2 462184
-0.001898 0.000552 0.120691 -0.102064 -0.551537 -0.691416 -0.062500 1 0 0 0 0 0 2 463202
-0.001898 0.000552 0.120691 -0.102067 -0.551525 -0.691423 -0.062500 1 0 0 0 0 0 2 464217
-0.001898 0.000552 0.120691 -0.102064 -0.551536 -0.691417 -0.062500 1 0 0 0 0 0 2 465199
-0.001898 0.000552 0.120691 -0.102064 -0.551537 -0.691417 -0.062500 1 0 0 0 0 0 2 466215
-0.001898 0.000552 0.120691 -0.102076 -0.551534 -0.691410 -0.062500 1 0 0 0 0 0 2 467135
-0.001898 0.000552 0.120691 -0.102069 -0.551525 -0.691422 -0.062500 1 0 0 0 0 0 2 468144
-0.001898 0.000552 0.120691 -0.102065 -0.551535 -0.691417 -0.062500 1 0 0 0 0 0 2 469133
-0.001898 0.000552 0.120691 -0.102064 -0.551537 -0.691416 -0.062500 1 0 0 0 0 0 2 470144
-0.001898 0.000552 0.120691 -0.102064 -0.551537 -0.691416 -0.062500 1 0 0 0 0 0 2 471134
-0.001898 0.000552 0.120691 -0.102076 -0.551534 -0.691410 -0.062500 1 0 0 0 0 0 2 472143
-0.001898 0.000552 0.120691 -0.102069 -0.551525 -0.691422 -0.062500 1 0 0 0 0 0 2 473134
-0.001898 0.000552 0.120691 -0.102056 -0.551527 -0.691410 -0.062500 1 0 0 0 0 0 2 474143
-0.001898 0.000552 0.120691 -0.102063 -0.551536 -0.691415 -0.062500 1 0 0 0 0 0 2 475134
-0.001898 0.000552 0.120691 -0.102067 -0.551525 -0.691423 -0.062500 1 0 0 0 0 0 2 476129
-0.001898 0.000552 0.120691 -0.102064 -0.551535 -0.691417 -0.062500 1 0 0 0 0 0 2 477143
-0.001903 0.000570 0.120681 -0.027677 -0.805385 -0.542041 -0.062500 1 0 0 0 0 0 2 478129
-0.001906 0.000579 0.120677 -0.051577 -0.720375 -0.614773 -0.062500 1 0 0 0 0 0 2 479143
-0.001907 0.000583 0.120676 -0.070258 -0.656561 -0.652625 -0.062500 1 0 0 0 0 0 2 480136
-0.001908 0.000586 0.120675 -0.080492 -0.622472 -0.667076 -0.062500 1 0 0 0 0 0 2 481156
-0.001908 0.000587 0.120675 -0.085785 -0.605193 -0.672258 -0.062500 1 0 0 0 0 0 2 482139
-0.001909 0.000587 0.120675 -0.088466 -0.596532 -0.674066 -0.062500 1 0 0 0 0 0 2 483141
-0.001909 0.000588 0.120675 -0.089830 -0.592183 -0.674688 -0.062500 1 0 0 0 0 0 2 484143
-0.001909 0.000588 0.120675 -0.090512 -0.590018 -0.674919 -0.062500 1 0 0 0 0 0 2 485148
-0.001909 0.000588 0.120675 -0.090858 -0.588924 -0.674986 -0.062500 1 0 0 0 0 0 2 486147
-0.001909 0.000588 0.120675 -0.091030 -0.588398 -0.675018 -0.062500 1 0 0 0 0 0 2 487155
-0.001909 0.000588 0.120675 -0.091117 -0.588116 -0.675032 -0.062500 1 0 0 0 0 0 2 488152
-0.001909 0.000588 0.120675 -0.091145 -0.587987 -0.675028 -0.062500 1 0 0 0 0 0 2 489148
-0.001909 0.000588 0.120675 -0.091187 -0.587917 -0.675028 -0.062500 1 0 0 0 0 0 2 490145
-0.001909 0.000588 0.120675 -0.091189 -0.587882 -0.675035 -0.062500 1 0 0 0 0 0 2 491122
-0.001909 0.000588 0.120675 -0.091196 -0.587856 -0.675030 -0.062500 1 0 0 0 0 0 2 492149
-0.001909 0.000588 0.120675 -0.091197 -0.587854 -0.675029 -0.062500 1 0 0 0 0 0 2 493149
-0.001909 0.000588 0.120675 -0.091200 -0.587843 -0.675036 -0.062500 1 0 0 0 0 0 2 494120
-0.001909 0.000588 0.120675 -0.091200 -0.587841 -0.675036 -0.062500 1 0 0 0 0 0 2 495147
-0.001909 0.000588 0.120675 -0.091197 -0.587853 -0.675030 -0.062500 1 0 0 0 0 0 2 496123
-0.001909 0.000588 0.120675 -0.091200 -0.587843 -0.675036 -0.062500 1 0 0 0 0 0 2 497154
-0.001909 0.000588 0.120675 -0.091200 -0.587842 -0.675037 -0.062500 1 0 0 0 0 0 2 498150
-0.001909 0.000588 0.120675 -0.091196 -0.587853 -0.675030 -0.062500 1 0 0 0 0 0 2 499151
-0.001909 0.000588 0.120675 -0.091199 -0.587843 -0.675036 -0.062500 1 0 0 0 0 0 2 500149
-0.001909 0.000588 0.120675 -0.091212 -0.587839 -0.675031 -0.062500 1 0 0 0 0 0 2 501119
-0.001909 0.000588 0.120675 -0.091198 -0.587853 -0.675029 -0.062500 1 0 0 0 0 0 2 502119
-0.001909 0.000588 0.120675 -0.091200 -0.587843 -0.675036 -0.062500 1 0 0 0 0 0 2 503149
-0.001909 0.000588 0.120675 -0.091200 -0.587842 -0.675037 -0.062500 1 0 0 0 0 0 2 504144
-0.001909 0.000588 0.120675 -0.091196 -0.587853 -0.675030 -0.062500 1 0 0 0 0 0 2 505143
-0.001909 0.000588 0.120675 -0.091199 -0.587843 -0.675036 -0.062500 1 0 0 0 0 0 2 506150
-0.001909 0.000588 0.120675 -0.091208 -0.587851 -0.675024 -0.062500 1 0 0 0 0 0 2 507150
-0.001909 0.000588 0.120675 -0.091201 -0.587843 -0.675035 -0.062500 1 0 0 0 0 0 2 508149
-0.001909 0.000588 0.120675 -0.091200 -0.587842 -0.675037 -0.062500 1 0 0 0 0 0 2 509148
-0.001909 0.000588 0.120675 -0.091200 -0.587842 -0.675037 -0.062500 1 0 0 0 0 0 2 510150
-0.001909 0.000588 0.120675 -0.091196 -0.587853 -0.675030 -0.062500 1 0 0 0 0 0 2 511151
-0.001914 0.000606 0.120664 -0.016859 -0.841555 -0.525533 -0.062500 1 0 0 0 0 0 2 512148
-0.001917 0.000615 0.120661 -0.040725 -0.756614 -0.598329 -0.062500 1 0 0 0 0 0 2 513149
-0.001918 0.000620 0.120659 -0.059403 -0.692833 -0.636210 -0.062500 1 0 0 0 0 0 2 514148
-0.001919 0.000622 0.120659 -0.069633 -0.658761 -0.650679 -0.062500 1 0 0 0 0 0 2 515150
-0.001919 0.000623 0.120659 -0.074924 -0.641489 -0.655851 -0.062500 1 0 0 0 0 0 2 516149
-0.001919 0.000624 0.120659 -0.077604 -0.632831 -0.657661 -0.062500 1 0 0 0 0 0 2 517149
-0.001920 0.000624 0.120659 -0.078964 -0.628497 -0.658298 -0.062500 1 0 0 0 0 0 2 518148
-0.001920 0.000624 0.120659 -0.079649 -0.626323 -0.658519 -0.062500 1 0 0 0 0 0 2 519136
-0.001920 0.000624 0.120659 -0.079998 -0.625217 -0.658592 -0.062500 1 0 0 0 0 0 2 520144
-0.001920 0.000624 0.120659 -0.080170 -0.624689 -0.658625 -0.062500 1 0 0 0 0 0 2 521147
-0.001920 0.000624 0.120659 -0.080254 -0.624418 -0.658632 -0.062500 1 0 0 0 0 0 2 522149
-0.001920 0.000624 0.120659 -0.080298 -0.624276 -0.658628 -0.062500 1 0 0 0 0 0 2 523150
-0.001920 0.000624 0.120659 -0.080318 -0.624210 -0.658641 -0.062500 1 0 0 0 0 0 2 524146
-0.001920 0.000624 0.120659 -0.080326 -0.624184 -0.658637 -0.062500 1 0 0 0 0 0 2 525145
-0.001920 0.000624 0.120659 -0.080333 -0.624160 -0.658630 -0.062500 1 0 0 0 0 0 2 526150
-0.001920 0.000624 0.120659 -0.080337 -0.624146 -0.658636 -0.062500 1 0 0 0 0 0 2 527228
-0.001920 0.000624 0.120659 -0.080337 -0.624145 -0.658636 -0.062500 1 0 0 0 0 0 2 528215
-0.001920 0.000624 0.120659 -0.080337 -0.624145 -0.658637 -0.062500 1 0 0 0 0 0 2 529214
-0.001920 0.000624 0.120659 -0.080337 -0.624145 -0.658637 -0.062500 1 0 0 0 0 0 2 530188
-0.001920 0.000624 0.120659 -0.080337 -0.624145 -0.658637 -0.062500 1 0 0 0 0 0 2 531217
-0.001920 0.000624 0.120659 -0.080349 -0.624142 -0.658630 -0.062500 1 0 0 0 0 0 2 532216
-0.001920 0.000624 0.120659 -0.080339 -0.624145 -0.658636 -0.062500 1 0 0 0 0 0 2 533200
-0.001920 0.000624 0.120659 -0.080337 -0.624145 -0.658636 -0.062500 1 0 0 0 0 0 2 534214
-0.001920 0.000624 0.120659 -0.080337 -0.624145 -0.658636 -0.062500 1 0 0 0 0 0 2 535198
-0.001920 0.000624 0.120659 -0.080337 -0.624146 -0.658636 -0.062500 1 0 0 0 0 0 2 536214
-0.001920 0.000624 0.120659 -0.080337 -0.624146 -0.658637 -0.062500 1 0 0 0 0 0 2 537198
-0.001920 0.000624 0.120659 -0.080349 -0.624143 -0.658630 -0.062500 1 0 0 0 0 0 2 538212
-0.001920 0.000624 0.120659 -0.080338 -0.624145 -0.658636 -0.062500 1 0 0 0 0 0 2 539132
-0.001920 0.000624 0.120659 -0.080337 -0.624146 -0.658636 -0.062500 1 0 0 0 0 0 2 540140
-0.001920 0.000624 0.120659 -0.080337 -0.624146 -0.658636 -0.062500 1 0 0 0 0 0 2 541132
-0.001925 0.000642 0.120648 -0.006030 -0.877723 -0.509011 -0.062500 1 0 0 0 0 0 2 542140
-0.001928 0.000651 0.120644 -0.029886 -0.792837 -0.581864 -0.062500 1 0 0 0 0 0 2 543142
-0.001929 0.000656 0.120643 -0.048550 -0.729104 -0.619794 -0.062500 1 0 0 0 0 0 2 544132
-0.001930 0.000658 0.120642 -0.058790 -0.695035 -0.634264 -0.062500 1 0 0 0 0 0 2 545141
-0.001930 0.000659 0.120642 -0.064069 -0.677772 -0.639429 -0.062500 1 0 0 0 0 0 2 546131
-0.001930 0.000660 0.120642 -0.066751 -0.669106 -0.641249 -0.062500 1 0 0 0 0 0 2 547140
-0.001930 0.000660 0.120642 -0.068110 -0.664771 -0.641889 -0.062500 1 0 0 0 0 0 2 548131
-0.001930 0.000660 0.120642 -0.068795 -0.662597 -0.642112 -0.062500 1 0 0 0 0 0 2 549140
-0.001930 0.000660 0.120642 -0.069149 -0.661512 -0.642186 -0.062500 1 0 0 0 0 0 2 550259
-0.001931 0.000660 0.120642 -0.069306 -0.660970 -0.642205 -0.062500 1 0 0 0 0 0 2 551142
-0.001931 0.000660 0.120642 -0.069399 -0.660694 -0.642224 -0.062500 1 0 0 0 0 0 2 552271
-0.001931 0.000660 0.120642 -0.069428 -0.660566 -0.642221 -0.062500 1 0 0 0 0 0 2 553154
-0.001931 0.000660 0.120642 -0.069458 -0.660499 -0.642228 -0.062500 1 0 0 0 0 0 2 554265
-0.001931 0.000660 0.120642 -0.069483 -0.660458 -0.642223 -0.062500 1 0 0 0 0 0 2 555130
-0.001931 0.000660 0.120642 -0.069481 -0.660434 -0.642223 -0.062500 1 0 0 0 0 0 2 556145
-0.001931 0.000660 0.120642 -0.069480 -0.660433 -0.642223 -0.062500 1 0 0 0 0 0 2 557131
-0.001931 0.000660 0.120642 -0.069480 -0.660433 -0.642222 -0.062500 1 0 0 0 0 0 2 558278
-0.001931 0.000660 0.120642 -0.069483 -0.660421 -0.642229 -0.062500 1 0 0 0 0 0 2 559154
-0.001931 0.000660 0.120642 -0.069480 -0.660432 -0.642223 -0.062500 1 0 0 0 0 0 2 560147
-0.001931 0.000660 0.120642 -0.069483 -0.660421 -0.642230 -0.062500 1 0 0 0 0 0 2 561273
-0.001931 0.000660 0.120642 -0.069480 -0.660432 -0.642223 -0.062500 1 0 0 0 0 0 2 562272
-0.001931 0.000660 0.120642 -0.069482 -0.660422 -0.642230 -0.062500 1 0 0 0 0 0 2 563149
-0.001931 0.000660 0.120642 -0.069492 -0.660429 -0.642217 -0.062500 1 0 0 0 0 0 2 564250
-0.001931 0.000660 0.120642 -0.069484 -0.660421 -0.642229 -0.062500 1 0 0 0 0 0 2 565271
-0.001931 0.000660 0.120642 -0.069480 -0.660432 -0.642223 -0.062500 1 0 0 0 0 0 2 566138
-0.001931 0.000660 0.120642 -0.069483 -0.660422 -0.642230 -0.062500 1 0 0 0 0 0 2 567256
-0.001931 0.000660 0.120642 -0.069480 -0.660432 -0.642224 -0.062500 1 0 0 0 0 0 2 568275
-0.001931 0.000660 0.120642 -0.069482 -0.660422 -0.642230 -0.062500 1 0 0 0 0 0 2 569274
-0.001931 0.000660 0.120642 -0.069492 -0.660429 -0.642217 -0.062500 1 0 0 0 0 0 2 570268
-0.001931 0.000660 0.120642 -0.069484 -0.660421 -0.642229 -0.062500 1 0 0 0 0 0 2 571242
-0.001931 0.000660 0.120642 -0.069480 -0.660432 -0.642223 -0.062500 1 0 0 0 0 0 2 572272
-0.001931 0.000660 0.120642 -0.069483 -0.660422 -0.642230 -0.062500 1 0 0 0 0 0 2 573272
-0.001931 0.000660 0.120642 -0.069480 -0.660432 -0.642224 -0.062500 1 0 0 0 0 0 2 574271
-0.001931 0.000660 0.120642 -0.069482 -0.660422 -0.642230 -0.062500 1 0 0 0 0 0 2 575273
-0.001931 0.000660 0.120642 -0.069492 -0.660430 -0.642217 -0.062500 1 0 0 0 0 0 2 576270
-0.001931 0.000660 0.120642 -0.069484 -0.660422 -0.642229 -0.062500 1 0 0 0 0 0 2 577271
-0.001931 0.000660 0.120642 -0.069480 -0.660432 -0.642223 -0.062500 1 0 0 0 0 0 2 578273
-0.001936 0.000679 0.120632 0.004778 -0.913861 -0.492477 -0.062500 1 0 0 0 0 0 2 579273
-0.001939 0.000688 0.120628 -0.019043 -0.829045 -0.565394 -0.062500 1 0 0 0 0 0 2 580146
-0.001940 0.000692 0.120626 -0.037706 -0.765346 -0.603353 -0.062500 1 0 0 0 0 0 2 581270
-0.001941 0.000694 0.120626 -0.047937 -0.731304 -0.617834 -0.062500 1 0 0 0 0 0 2 582270
-0.001941 0.000696 0.120626 -0.053217 -0.714039 -0.623014 -0.062500 1 0 0 0 0 0 2 583271
-0.001941 0.000696 0.120626 -0.055898 -0.705376 -0.624820 -0.062500 1 0 0 0 0 0 2 584269
-0.001941 0.000696 0.120626 -0.057257 -0.701042 -0.625460 -0.062500 1 0 0 0 0 0 2 585270
-0.001941 0.000697 0.120626 -0.057942 -0.698870 -0.625684 -0.062500 1 0 0 0 0 0 2 586242
-0.001941 0.000697 0.120626 -0.058291 -0.697764 -0.625758 -0.062500 1 0 0 0 0 0 2 587273
-0.001941 0.000697 0.120626 -0.058463 -0.697237 -0.625792 -0.062500 1 0 0 0 0 0 2 588270
-0.001941 0.000697 0.120626 -0.058547 -0.696966 -0.625799 -0.062500 1 0 0 0 0 0 2 589270
-0.001941 0.000697 0.120626 -0.058591 -0.696824 -0.625794 -0.062500 1 0 0 0 0 0 2 590135
-0.001941 0.000697 0.120626 -0.058607 -0.696770 -0.625801 -0.062500 1 0 0 0 0 0 2 591258
-0.001941 0.000697 0.120626 -0.058618 -0.696733 -0.625803 -0.062500 1 0 0 0 0 0 2 592265
-0.001941 0.000697 0.120626 -0.058626 -0.696708 -0.625796 -0.062500 1 0 0 0 0 0 2 593264
-0.001941 0.000697 0.120626 -0.058630 -0.696694 -0.625802 -0.062500 1 0 0 0 0 0 2 594273
-0.001941 0.000697 0.120626 -0.058630 -0.696693 -0.625803 -0.062500 1 0 0 0 0 0 2 595271
-0.001941 0.000697 0.120626 -0.058630 -0.696693 -0.625803 -0.062500 1 0 0 0 0 0 2 596270
-0.001941 0.000697 0.120626 -0.058630 -0.696693 -0.625803 -0.062500 1 0 0 0 0 0 2 597270
-0.001941 0.000697 0.120626 -0.058630 -0.696693 -0.625804 -0.062500 1 0 0 0 0 0 2 598271
-0.001941 0.000697 0.120626 -0.058630 -0.696693 -0.625804 -0.062500 1 0 0 0 0 0 2 599274
-0.001941 0.000697 0.120626 -0.058639 -0.696702 -0.625790 -0.062500 1 0 0 0 0 0 2 600241
-0.001941 0.000697 0.120626 -0.058631 -0.696694 -0.625802 -0.062500 1 0 0 0 0 0 2 601271
-0.001941 0.000697 0.120626 -0.058630 -0.696693 -0.625803 -0.062500 1 0 0 0 0 0 2 602252
-0.001941 0.000697 0.120626 -0.058630 -0.696693 -0.625803 -0.062500 1 0 0 0 0 0 2 603257
-0.001941 0.000697 0.120626 -0.058630 -0.696693 -0.625803 -0.062500 1 0 0 0 0 0 2 604264
-0.001941 0.000697 0.120626 -0.058630 -0.696693 -0.625803 -0.062500 1 0 0 0 0 0 2 605256
-0.001941 0.000697 0.120626 -0.058642 -0.696690 -0.625797 -0.062500 1 0 0 0 0 0 2 606264
-0.001941 0.000697 0.120626 -0.058631 -0.696693 -0.625803 -0.062500 1 0 0 0 0 0 2 607255
-0.001941 0.000697 0.120626 -0.058630 -0.696693 -0.625803 -0.062500 1 0 0 0 0 0 2 608263
-0.001941 0.000697 0.120626 -0.058630 -0.696693 -0.625804 -0.062500 1 0 0 0 0 0 2 609254
-0.001941 0.000697 0.120626 -0.058630 -0.696693 -0.625804 -0.062500 1 0 0 0 0 0 2 610254
-0.001941 0.000697 0.120626 -0.058642 -0.696690 -0.625797 -0.062500 1 0 0 0 0 0 2 611263
-0.001941 0.000697 0.120626 -0.058632 -0.696693 -0.625803 -0.062500 1 0 0 0 0 0 2 612253
-0.001941 0.000697 0.120626 -0.058630 -0.696693 -0.625804 -0.062500 1 0 0 0 0 0 2 613263
-0.001941 0.000697 0.120626 -0.058630 -0.696693 -0.625804 -0.062500 1 0 0 0 0 0 2 614254
-0.001941 0.000697 0.120626 -0.058627 -0.696705 -0.625797 -0.062500 1 0 0 0 0 0 2 615269
-0.001941 0.000697 0.120626 -0.058629 -0.696695 -0.625803 -0.062500 1 0 0 0 0 0 2 616266
-0.001941 0.000697 0.120626 -0.058642 -0.696691 -0.625797 -0.062500 1 0 0 0 0 0 2 617273
-0.001941 0.000697 0.120626 -0.058631 -0.696693 -0.625803 -0.062500 1 0 0 0 0 0 2 618272
-0.001941 0.000697 0.120626 -0.058630 -0.696694 -0.625803 -0.062500 1 0 0 0 0 0 2 619280
-0.001941 0.000697 0.120626 -0.058630 -0.696694 -0.625804 -0.062500 1 0 0 0 0 0 2 620262
-0.001941 0.000697 0.120626 -0.058630 -0.696694 -0.625804 -0.062500 1 0 0 0 0 0 2 621263
-0.001941 0.000697 0.120626 -0.058642 -0.696691 -0.625797 -0.062500 1 0 0 0 0 0 2 622275
-0.001941 0.000697 0.120626 -0.058632 -0.696693 -0.625803 -0.062500 1 0 0 0 0 0 2 623263
-0.001941 0.000697 0.120626 -0.058631 -0.696693 -0.625804 -0.062500 1 0 0 0 0 0 2 624276
-0.001941 0.000697 0.120626 -0.058630 -0.696693 -0.625804 -0.062500 1 0 0 0 0 0 2 625264
-0.001941 0.000697 0.120626 -0.058630 -0.696693 -0.625804 -0.062500 1 0 0 0 0 0 2 626240
-0.001941 0.000697 0.120626 -0.058630 -0.696693 -0.625804 -0.062500 1 0 0 0 0 0 2 627270
-0.001941 0.000697 0.120626 -0.058642 -0.696690 -0.625798 -0.062500 1 0 0 0 0 0 2 628267
-0.001941 0.000697 0.120626 -0.058632 -0.696693 -0.625803 -0.062500 1 0 0 0 0 0 2 629271
-0.001941 0.000697 0.120626 -0.058627 -0.696705 -0.625797 -0.062500 1 0 0 0 0 0 2 630268
-0.001941 0.000697 0.120626 -0.058630 -0.696695 -0.625803 -0.062500 1 0 0 0 0 0 2 631272
-0.001941 0.000697 0.120626 -0.058630 -0.696694 -0.625804 -0.062500 1 0 0 0 0 0 2 632273
-0.001941 0.000697 0.120626 -0.058642 -0.696691 -0.625797 -0.062500 1 0 0 0 0 0 2 633270
-0.001941 0.000697 0.120626 -0.058632 -0.696694 -0.625803 -0.062500 1 0 0 0 0 0 2 634271
-0.001941 0.000697 0.120626 -0.058631 -0.696694 -0.625804 -0.062500 1 0 0 0 0 0 2 635268
-0.001941 0.000697 0.120626 -0.058630 -0.696694 -0.625804 -0.062500 1 0 0 0 0 0 2 636267
-0.001941 0.000697 0.120626 -0.058630 -0.696694 -0.625804 -0.062500 1 0 0 0 0 0 2 637268
-0.001941 0.000697 0.120626 -0.058643 -0.696691 -0.625797 -0.062500 1 0 0 0 0 0 2 638267
-0.001941 0.000697 0.120626 -0.058632 -0.696693 -0.625803 -0.062500 1 0 0 0 0 0 2 639269
-0.001941 0.000697 0.120626 -0.058631 -0.696694 -0.625804 -0.062500 1 0 0 0 0 0 2 640292
-0.001941 0.000697 0.120626 -0.058622 -0.696684 -0.625797 -0.062500 1 0 0 0 0 0 2 641263
-0.001941 0.000697 0.120626 -0.058629 -0.696692 -0.625803 -0.062500 1 0 0 0 0 0 2 642256
-0.001941 0.000697 0.120626 -0.058630 -0.696693 -0.625804 -0.062500 1 0 0 0 0 0 2 643257
-0.001941 0.000697 0.120626 -0.058642 -0.696690 -0.625797 -0.062500 1 0 0 0 0 0 2 644267
-0.001941 0.000697 0.120626 -0.058632 -0.696692 -0.625803 -0.062500 1 0 0 0 0 0 2 645267
-0.001941 0.000697 0.120626 -0.058627 -0.696705 -0.625797 -0.062500 1 0 0 0 0 0 2 646266
-0.001941 0.000697 0.120626 -0.058630 -0.696695 -0.625803 -0.062500 1 0 0 0 0 0 2 647285
-0.001941 0.000697 0.120626 -0.058630 -0.696694 -0.625803 -0.062500 1 0 0 0 0 0 2 648284
-0.001941 0.000697 0.120626 -0.058630 -0.696694 -0.625803 -0.062500 1 0 0 0 0 0 2 649276
-0.001941 0.000697 0.120626 -0.058642 -0.696691 -0.625797 -0.062500 1 0 0 0 0 0 2 650278
-0.001941 0.000697 0.120626 -0.058631 -0.696693 -0.625803 -0.062500 1 0 0 0 0 0 2 651336
-0.001941 0.000697 0.120626 -0.058630 -0.696693 -0.625803 -0.062500 1 0 0 0 0 0 2 652335
-0.001941 0.000697 0.120626 -0.058630 -0.696693 -0.625804 -0.062500 1 0 0 0 0 0 2 653339
-0.001941 0.000697 0.120626 -0.058630 -0.696693 -0.625804 -0.062500 1 0 0 0 0 0 2 654310
-0.001941 0.000697 0.120626 -0.058642 -0.696690 -0.625797 -0.062500 1 0 0 0 0 0 2 655350
-0.001941 0.000697 0.120626 -0.058632 -0.696693 -0.625803 -0.062500 1 0 0 0 0 0 2 656341
-0.001941 0.000697 0.120626 -0.058630 -0.696693 -0.625804 -0.062500 1 0 0 0 0 0 2 657321
-0.001941 0.000697 0.120626 -0.058630 -0.696693 -0.625804 -0.062500 1 0 0 0 0 0 2 658340
-0.001941 0.000697 0.120626 -0.058630 -0.696693 -0.625804 -0.062500 1 0 0 0 0 0 2 659346
-0.001941 0.000697 0.120626 -0.058630 -0.696693 -0.625804 -0.062500 1 0 0 0 0 0 2 660334
-0.001941 0.000697 0.120626 -0.058639 -0.696702 -0.625791 -0.062500 1 0 0 0 0 0 2 661313
-0.001941 0.000697 0.120626 -0.058631 -0.696695 -0.625802 -0.062500 1 0 0 0 0 0 2 662312
-0.001941 0.000697 0.120626 -0.058630 -0.696694 -0.625803 -0.062500 1 0 0 0 0 0 2 663312
-0.001941 0.000697 0.120626 -0.058630 -0.696694 -0.625804 -0.062500 1 0 0 0 0 0 2 664343
-0.001941 0.000697 0.120626 -0.058630 -0.696694 -0.625804 -0.062500 1 0 0 0 0 0 2 665312
-0.001941 0.000697 0.120626 -0.058642 -0.696691 -0.625797 -0.062500 1 0 0 0 0 0 2 666313
-0.001941 0.000697 0.120626 -0.058632 -0.696693 -0.625803 -0.062500 1 0 0 0 0 0 2 667314
-0.001941 0.000697 0.120626 -0.058631 -0.696694 -0.625804 -0.062500 1 0 0 0 0 0 2 668311
-0.001941 0.000697 0.120626 -0.058630 -0.696694 -0.625804 -0.062500 1 0 0 0 0 0 2 669306
-0.001941 0.000697 0.120626 -0.058630 -0.696694 -0.625804 -0.062500 1 0 0 0 0 0 2 670319
-0.001941 0.000697 0.120626 -0.058630 -0.696694 -0.625804 -0.062500 1 0 0 0 0 0 2 671336
-0.001941 0.000697 0.120626 -0.058642 -0.696691 -0.625798 -0.062500 1 0 0 0 0 0 2 672320
-0.001941 0.000697 0.120626 -0.058632 -0.696693 -0.625803 -0.062500 1 0 0 0 0 0 2 673333
-0.001941 0.000697 0.120626 -0.058631 -0.696693 -0.625804 -0.062500 1 0 0 0 0 0 2 674319
-0.001922 0.000692 0.120616 -0.324060 -0.633601 -0.487066 -0.062500 1 0 0 0 0 0 2 675335
-0.001913 0.000690 0.120612 -0.233862 -0.655106 -0.554609 -0.062500 1 0 0 0 0 0 2 676318
-0.001908 0.000689 0.120611 -0.167126 -0.670974 -0.589783 -0.062500 1 0 0 0 0 0 2 677319
-0.001906 0.000688 0.120611 -0.131801 -0.679350 -0.603208 -0.062500 1 0 0 0 0 0 2 678338
-0.001905 0.000688 0.120611 -0.114034 -0.683553 -0.607994 -0.062500 1 0 0 0 0 0 2 679339
-0.001904 0.000688 0.120611 -0.105151 -0.685668 -0.609685 -0.062500 1 0 0 0 0 0 2 680337
-0.001904 0.000688 0.120611 -0.100726 -0.686707 -0.610263 -0.062500 1 0 0 0 0 0 2 681319
-0.001904 0.000688 0.120611 -0.098514 -0.687229 -0.610476 -0.062500 1 0 0 0 0 0 2 682335
-0.001904 0.000688 0.120611 -0.097414 -0.687490 -0.610555 -0.062500 1 0 0 0 0 0 2 683253
-0.001904 0.000688 0.120611 -0.096866 -0.687619 -0.610561 -0.062500 1 0 0 0 0 0 2 684262
-0.001904 0.000688 0.120611 -0.096594 -0.687695 -0.610581 -0.062500 1 0 0 0 0 0 2 685252
-0.001904 0.000688 0.120611 -0.096452 -0.687719 -0.610580 -0.062500 1 0 0 0 0 0 2 686261
-0.001904 0.000688 0.120611 -0.096384 -0.687734 -0.610592 -0.062500 1 0 0 0 0 0 2 687254
-0.001904 0.000688 0.120611 -0.096357 -0.687740 -0.610586 -0.062500 1 0 0 0 0 0 2 688261
-0.001904 0.000688 0.120611 -0.096321 -0.687749 -0.610584 -0.062500 1 0 0 0 0 0 2 689252
-0.001904 0.000688 0.120611 -0.096317 -0.687750 -0.610584 -0.062500 1 0 0 0 0 0 2 690262
-0.001904 0.000688 0.120611 -0.096317 -0.687750 -0.610584 -0.062500 1 0 0 0 0 0 2 691268
-0.001904 0.000688 0.120611 -0.096317 -0.687750 -0.610584 -0.062500 1 0 0 0 0 0 2 692257
-0.001904 0.000688 0.120611 -0.096317 -0.687750 -0.610584 -0.062500 1 0 0 0 0 0 2 693267
-0.001904 0.000688 0.120611 -0.096318 -0.687750 -0.610584 -0.062500 1 0 0 0 0 0 2 694270
-0.001904 0.000688 0.120611 -0.096318 -0.687750 -0.610584 -0.062500 1 0 0 0 0 0 2 695264
-0.001904 0.000688 0.120611 -0.096318 -0.687749 -0.610584 -0.062500 1 0 0 0 0 0 2 696262
-0.001904 0.000688 0.120611 -0.096306 -0.687752 -0.610590 -0.062500 1 0 0 0 0 0 2 697250
-0.001904 0.000688 0.120611 -0.096317 -0.687750 -0.610585 -0.062500 1 0 0 0 0 0 2 698260
-0.001904 0.000688 0.120611 -0.096318 -0.687749 -0.610584 -0.062500 1 0 0 0 0 0 2 699254
-0.001904 0.000688 0.120611 -0.096318 -0.687749 -0.610584 -0.062500 1 0 0 0 0 0 2 700261
-0.001904 0.000688 0.120611 -0.096306 -0.687752 -0.610590 -0.062500 1 0 0 0 0 0 2 701241
-0.001904 0.000688 0.120611 -0.096317 -0.687750 -0.610585 -0.062500 1 0 0 0 0 0 2 702255
-0.001904 0.000688 0.120611 -0.096318 -0.687749 -0.610584 -0.062500 1 0 0 0 0 0 2 703259
-0.001904 0.000688 0.120611 -0.096318 -0.687749 -0.610584 -0.062500 1 0 0 0 0 0 2 704260
-0.001904 0.000688 0.120611 -0.096319 -0.687749 -0.610584 -0.062500 1 0 0 0 0 0 2 705259
-0.001904 0.000688 0.120611 -0.096306 -0.687752 -0.610590 -0.062500 1 0 0 0 0 0 2 706255
-0.001904 0.000688 0.120611 -0.096317 -0.687749 -0.610585 -0.062500 1 0 0 0 0 0 2 707258
-0.001904 0.000688 0.120611 -0.096318 -0.687749 -0.610584 -0.062500 1 0 0 0 0 0 2 708255
-0.001904 0.000688 0.120611 -0.096319 -0.687749 -0.610584 -0.062500 1 0 0 0 0 0 2 709264
-0.001904 0.000688 0.120611 -0.096307 -0.687752 -0.610591 -0.062500 1 0 0 0 0 0 2 710258
-0.001904 0.000688 0.120611 -0.096317 -0.687749 -0.610585 -0.062500 1 0 0 0 0 0 2 711262
-0.001904 0.000688 0.120611 -0.096318 -0.687749 -0.610584 -0.062500 1 0 0 0 0 0 2 712257
-0.001904 0.000688 0.120611 -0.096315 -0.687761 -0.610577 -0.062500 1 0 0 0 0 0 2 713238
-0.001904 0.000688 0.120611 -0.096306 -0.687754 -0.610590 -0.062500 1 0 0 0 0 0 2 714257
-0.001909 0.000706 0.120600 -0.022068 -0.941057 -0.460764 -0.062500 1 0 0 0 0 0 2 715256
-0.001912 0.000715 0.120596 -0.045902 -0.856303 -0.533731 -0.062500 1 0 0 0 0 0 2 716257
-0.001913 0.000719 0.120595 -0.064546 -0.792621 -0.571697 -0.062500 1 0 0 0 0 0 2 717255
-0.001914 0.000722 0.120594 -0.074781 -0.758602 -0.586193 -0.062500 1 0 0 0 0 0 2 718256
-0.001914 0.000723 0.120594 -0.080060 -0.741346 -0.591359 -0.062500 1 0 0 0 0 0 2 719256
-0.001914 0.000723 0.120594 -0.082739 -0.732686 -0.593185 -0.062500 1 0 0 0 0 0 2 720256
-0.001914 0.000724 0.120594 -0.084102 -0.728342 -0.593816 -0.062500 1 0 0 0 0 0 2 721255
-0.001914 0.000724 0.120594 -0.084771 -0.726183 -0.594038 -0.062500 1 0 0 0 0 0 2 722254
-0.001915 0.000724 0.120594 -0.085117 -0.725080 -0.594113 -0.062500 1 0 0 0 0 0 2 723255
-0.001915 0.000724 0.120594 -0.085301 -0.724551 -0.594140 -0.062500 1 0 0 0 0 0 2 724254
-0.001915 0.000724 0.120594 -0.085387 -0.724280 -0.594146 -0.062500 1 0 0 0 0 0 2 725254
-0.001915 0.000724 0.120594 -0.085422 -0.724129 -0.594155 -0.062500 1 0 0 0 0 0 2 726255
-0.001915 0.000724 0.120594 -0.085449 -0.724071 -0.594157 -0.062500 1 0 0 0 0 0 2 727356
-0.001915 0.000724 0.120594 -0.085462 -0.724033 -0.594158 -0.062500 1 0 0 0 0 0 2 728340
-0.001915 0.000724 0.120594 -0.085454 -0.724022 -0.594151 -0.062500 1 0 0 0 0 0 2 729310
-0.001915 0.000724 0.120594 -0.085456 -0.724010 -0.594158 -0.062500 1 0 0 0 0 0 2 730310
-0.001915 0.000724 0.120594 -0.085468 -0.724007 -0.594152 -0.062500 1 0 0 0 0 0 2 731310
-0.001915 0.000724 0.120594 -0.085469 -0.724007 -0.594151 -0.062500 1 0 0 0 0 0 2 732304
-0.001915 0.000724 0.120594 -0.085457 -0.724010 -0.594157 -0.062500 1 0 0 0 0 0 2 733340
-0.001915 0.000724 0.120594 -0.085471 -0.723996 -0.594158 -0.062500 1 0 0 0 0 0 2 734338
-0.001915 0.000724 0.120594 -0.085469 -0.724006 -0.594152 -0.062500 1 0 0 0 0 0 2 735342
-0.001915 0.000724 0.120594 -0.085473 -0.723995 -0.594158 -0.062500 1 0 0 0 0 0 2 736330
-0.001915 0.000724 0.120594 -0.085470 -0.724005 -0.594152 -0.062500 1 0 0 0 0 0 2 737341
-0.001915 0.000724 0.120594 -0.085458 -0.724010 -0.594157 -0.062500 1 0 0 0 0 0 2 738333
-0.001915 0.000724 0.120594 -0.085472 -0.723996 -0.594159 -0.062500 1 0 0 0 0 0 2 739320
-0.001915 0.000724 0.120594 -0.085470 -0.724006 -0.594152 -0.062500 1 0 0 0 0 0 2 740340
-0.001915 0.000724 0.120594 -0.085470 -0.724007 -0.594151 -0.062500 1 0 0 0 0 0 2 741309
-0.001915 0.000724 0.120594 -0.085461 -0.723998 -0.594164 -0.062500 1 0 0 0 0 0 2 742308
-0.001915 0.000724 0.120594 -0.085469 -0.724006 -0.594152 -0.062500 1 0 0 0 0 0 2 743309
-0.001915 0.000724 0.120594 -0.085469 -0.724007 -0.594151 -0.062500 1 0 0 0 0 0 2 744335
-0.001915 0.000724 0.120594 -0.085473 -0.723995 -0.594158 -0.062500 1 0 0 0 0 0 2 745333
-0.001915 0.000724 0.120594 -0.085458 -0.724009 -0.594158 -0.062500 1 0 0 0 0 0 2 746320
-0.001915 0.000724 0.120594 -0.085468 -0.724007 -0.594152 -0.062500 1 0 0 0 0 0 2 747339
-0.001915 0.000724 0.120594 -0.085473 -0.723996 -0.594158 -0.062500 1 0 0 0 0 0 2 748332
-0.001915 0.000724 0.120594 -0.085470 -0.724006 -0.594152 -0.062500 1 0 0 0 0 0 2 749317
-0.001915 0.000724 0.120594 -0.085461 -0.723998 -0.594164 -0.062500 1 0 0 0 0 0 2 750334
-0.001915 0.000724 0.120594 -0.085469 -0.724006 -0.594153 -0.062500 1 0 0 0 0 0 2 751315
-0.001915 0.000724 0.120594 -0.085470 -0.724007 -0.594151 -0.062500 1 0 0 0 0 0 2 752332
-0.001915 0.000724 0.120594 -0.085473 -0.723995 -0.594158 -0.062500 1 0 0 0 0 0 2 753317
-0.001915 0.000724 0.120594 -0.085458 -0.724009 -0.594158 -0.062500 1 0 0 0 0 0 2 754332
-0.001915 0.000724 0.120594 -0.085468 -0.724007 -0.594152 -0.062500 1 0 0 0 0 0 2 755251
-0.001915 0.000724 0.120594 -0.085473 -0.723996 -0.594158 -0.062500 1 0 0 0 0 0 2 756259
-0.001915 0.000724 0.120594 -0.085470 -0.724006 -0.594152 -0.062500 1 0 0 0 0 0 2 757250
-0.001915 0.000724 0.120594 -0.085458 -0.724010 -0.594158 -0.062500 1 0 0 0 0 0 2 758258
-0.001915 0.000724 0.120594 -0.085472 -0.723996 -0.594159 -0.062500 1 0 0 0 0 0 2 759250
-0.001915 0.000724 0.120594 -0.085470 -0.724006 -0.594152 -0.062500 1 0 0 0 0 0 2 760258
-0.001915 0.000724 0.120594 -0.085470 -0.724007 -0.594151 -0.062500 1 0 0 0 0 0 2 761251
-0.001915 0.000724 0.120594 -0.085461 -0.723999 -0.594164 -0.062500 1 0 0 0 0 0 2 762258
-0.001915 0.000724 0.120594 -0.085469 -0.724006 -0.594153 -0.062500 1 0 0 0 0 0 2 763249
-0.001915 0.000724 0.120594 -0.085470 -0.724007 -0.594151 -0.062500 1 0 0 0 0 0 2 764258
-0.001915 0.000724 0.120594 -0.085473 -0.723996 -0.594158 -0.062500 1 0 0 0 0 0 2 765254
-0.001915 0.000724 0.120594 -0.085470 -0.724006 -0.594152 -0.062500 1 0 0 0 0 0 2 766264
-0.001915 0.000724 0.120594 -0.085461 -0.723999 -0.594164 -0.062500 1 0 0 0 0 0 2 767265
-0.001915 0.000724 0.120594 -0.085469 -0.724006 -0.594153 -0.062500 1 0 0 0 0 0 2 768255
-0.001915 0.000724 0.120594 -0.085470 -0.724007 -0.594151 -0.062500 1 0 0 0 0 0 2 769265
-0.001915 0.000724 0.120594 -0.085474 -0.723996 -0.594158 -0.062500 1 0 0 0 0 0 2 770253
-0.001915 0.000724 0.120594 -0.085458 -0.724009 -0.594158 -0.062500 1 0 0 0 0 0 2 771247
-0.001915 0.000724 0.120594 -0.085469 -0.724008 -0.594152 -0.062500 1 0 0 0 0 0 2 772272
-0.001915 0.000724 0.120594 -0.085473 -0.723996 -0.594158 -0.062500 1 0 0 0 0 0 2 773242
-0.001915 0.000724 0.120594 -0.085471 -0.724006 -0.594152 -0.062500 1 0 0 0 0 0 2 774272
-0.001915 0.000724 0.120594 -0.085458 -0.724010 -0.594158 -0.062500 1 0 0 0 0 0 2 775268
-0.001915 0.000724 0.120594 -0.085472 -0.723996 -0.594159 -0.062500 1 0 0 0 0 0 2 776267
-0.001915 0.000724 0.120594 -0.085470 -0.724006 -0.594152 -0.062500 1 0 0 0 0 0 2 777257
-0.001915 0.000724 0.120594 -0.085470 -0.724008 -0.594151 -0.062500 1 0 0 0 0 0 2 778260
-0.001915 0.000724 0.120594 -0.085461 -0.723999 -0.594164 -0.062500 1 0 0 0 0 0 2 779267
-0.001915 0.000724 0.120594 -0.085461 -0.723998 -0.594146 -0.062500 1 0 0 0 0 0 2 780266
-0.001915 0.000724 0.120594 -0.085472 -0.723994 -0.594157 -0.062500 1 0 0 0 0 0 2 781265
-0.001915 0.000724 0.120594 -0.085470 -0.724006 -0.594152 -0.062500 1 0 0 0 0 0 2 782266
-0.001915 0.000724 0.120594 -0.085458 -0.724010 -0.594157 -0.062500 1 0 0 0 0 0 2 783271
-0.001915 0.000724 0.120594 -0.085471 -0.723996 -0.594159 -0.062500 1 0 0 0 0 0 2 784269
-0.001915 0.000724 0.120594 -0.085470 -0.724006 -0.594152 -0.062500 1 0 0 0 0 0 2 785264
-0.001915 0.000724 0.120594 -0.085470 -0.724007 -0.594151 -0.062500 1 0 0 0 0 0 2 786266
-0.001915 0.000724 0.120594 -0.085461 -0.723998 -0.594164 -0.062500 1 0 0 0 0 0 2 787236
-0.001915 0.000724 0.120594 -0.085469 -0.724006 -0.594153 -0.062500 1 0 0 0 0 0 2 788264
-0.001915 0.000724 0.120594 -0.085469 -0.724007 -0.594151 -0.062500 1 0 0 0 0 0 2 789263
-0.001915 0.000724 0.120594 -0.085473 -0.723996 -0.594158 -0.062500 1 0 0 0 0 0 2 790235
-0.001915 0.000724 0.120594 -0.085458 -0.724009 -0.594158 -0.062500 1 0 0 0 0 0 2 791265
-0.001915 0.000724 0.120594 -0.085472 -0.723996 -0.594159 -0.062500 1 0 0 0 0 0 2 792265
-0.001915 0.000724 0.120594 -0.085470 -0.724006 -0.594152 -0.062500 1 0 0 0 0 0 2 793263
-0.001915 0.000724 0.120594 -0.085470 -0.724007 -0.594151 -0.062500 1 0 0 0 0 0 2 794265
-0.001915 0.000724 0.120594 -0.085461 -0.723999 -0.594164 -0.062500 1 0 0 0 0 0 2 795266
-0.001915 0.000724 0.120594 -0.085469 -0.724006 -0.594153 -0.062500 1 0 0 0 0 0 2 796263
-0.001915 0.000724 0.120594 -0.085469 -0.724007 -0.594151 -0.062500 1 0 0 0 0 0 2 797263
-0.001915 0.000724 0.120594 -0.085473 -0.723996 -0.594158 -0.062500 1 0 0 0 0 0 2 798235
-0.001915 0.000724 0.120594 -0.085470 -0.724006 -0.594152 -0.062500 1 0 0 0 0 0 2 799264
-0.001915 0.000724 0.120594 -0.085458 -0.724010 -0.594157 -0.062500 1 0 0 0 0 0 2 800259
-0.001915 0.000724 0.120594 -0.085472 -0.723996 -0.594159 -0.062500 1 0 0 0 0 0 2 801264
-0.001915 0.000724 0.120594 -0.085470 -0.724006 -0.594152 -0.062500 1 0 0 0 0 0 2 802257
-0.001915 0.000724 0.120594 -0.085470 -0.724007 -0.594151 -0.062500 1 0 0 0 0 0 2 803261
-0.001915 0.000724 0.120594 -0.085461 -0.723999 -0.594164 -0.062500 1 0 0 0 0 0 2 804263
-0.001915 0.000724 0.120594 -0.085469 -0.724007 -0.594153 -0.062500 1 0 0 0 0 0 2 805265
-0.001915 0.000724 0.120594 -0.085473 -0.723996 -0.594158 -0.062500 1 0 0 0 0 0 2 806252
-0.001915 0.000724 0.120594 -0.085471 -0.724006 -0.594152 -0.062500 1 0 0 0 0 0 2 807338
-0.001915 0.000724 0.120594 -0.085458 -0.724010 -0.594158 -0.062500 1 0 0 0 0 0 2 808340
-0.001915 0.000724 0.120594 -0.085472 -0.723996 -0.594159 -0.062500 1 0 0 0 0 0 2 809331
-0.001915 0.000724 0.120594 -0.085470 -0.724006 -0.594152 -0.062500 1 0 0 0 0 0 2 810356
-0.001915 0.000724 0.120594 -0.085470 -0.724007 -0.594151 -0.062500 1 0 0 0 0 0 2 811335
-0.001915 0.000724 0.120594 -0.085461 -0.723999 -0.594164 -0.062500 1 0 0 0 0 0 2 812336
-0.001915 0.000724 0.120594 -0.085469 -0.724007 -0.594153 -0.062500 1 0 0 0 0 0 2 813305
-0.001915 0.000724 0.120594 -0.085470 -0.724008 -0.594151 -0.062500 1 0 0 0 0 0 2 814306
-0.001920 0.000742 0.120583 -0.011271 -0.977165 -0.444210 -0.062500 1 0 0 0 0 0 2 815334
-0.001923 0.000751 0.120580 -0.035068 -0.892481 -0.517241 -0.062500 1 0 0 0 0 0 2 816307
-0.001924 0.000756 0.120578 -0.053716 -0.828854 -0.555236 -0.062500 1 0 0 0 0 0 2 817307
-0.001925 0.000758 0.120578 -0.063934 -0.794825 -0.569743 -0.062500 1 0 0 0 0 0 2 818306
-0.001925 0.000759 0.120578 -0.069208 -0.777572 -0.574918 -0.062500 1 0 0 0 0 0 2 819308
-0.001925 0.000760 0.120578 -0.071895 -0.768924 -0.576735 -0.062500 1 0 0 0 0 0 2 820334
-0.001925 0.000760 0.120578 -0.073261 -0.764572 -0.577374 -0.062500 1 0 0 0 0 0 2 821313
-0.001925 0.000760 0.120578 -0.073943 -0.762409 -0.577592 -0.062500 1 0 0 0 0 0 2 822331
-0.001925 0.000760 0.120578 -0.074284 -0.761329 -0.577672 -0.062500 1 0 0 0 0 0 2 823314
-0.001925 0.000760 0.120578 -0.074442 -0.760776 -0.577701 -0.062500 1 0 0 0 0 0 2 824330
-0.001925 0.000760 0.120578 -0.074544 -0.760508 -0.577708 -0.062500 1 0 0 0 0 0 2 825312
-0.001925 0.000760 0.120578 -0.074574 -0.760381 -0.577703 -0.062500 1 0 0 0 0 0 2 826326
-0.001925 0.000760 0.120578 -0.074604 -0.760314 -0.577710 -0.062500 1 0 0 0 0 0 2 827258
-0.001925 0.000760 0.120578 -0.074617 -0.760276 -0.577711 -0.062500 1 0 0 0 0 0 2 828256
-0.001925 0.000760 0.120578 -0.074622 -0.760262 -0.577718 -0.062500 1 0 0 0 0 0 2 829247
-0.001925 0.000760 0.120578 -0.074629 -0.760238 -0.577713 -0.062500 1 0 0 0 0 0 2 830256
-0.001925 0.000760 0.120578 -0.074614 -0.760251 -0.577712 -0.062500 1 0 0 0 0 0 2 831247
-0.001925 0.000760 0.120578 -0.074628 -0.760238 -0.577712 -0.062500 1 0 0 0 0 0 2 832256
-0.001925 0.000760 0.120578 -0.074630 -0.760236 -0.577713 -0.062500 1 0 0 0 0 0 2 833247
-0.001925 0.000760 0.120578 -0.074630 -0.760236 -0.577713 -0.062500 1 0 0 0 0 0 2 834257
-0.001925 0.000760 0.120578 -0.074614 -0.760251 -0.577712 -0.062500 1 0 0 0 0 0 2 835257
-0.001925 0.000760 0.120578 -0.074628 -0.760238 -0.577712 -0.062500 1 0 0 0 0 0 2 836248
-0.001925 0.000760 0.120578 -0.074630 -0.760237 -0.577713 -0.062500 1 0 0 0 0 0 2 837239
-0.001925 0.000760 0.120578 -0.074630 -0.760236 -0.577713 -0.062500 1 0 0 0 0 0 2 838256
-0.001925 0.000760 0.120578 -0.074618 -0.760239 -0.577719 -0.062500 1 0 0 0 0 0 2 839269
-0.001925 0.000760 0.120578 -0.074625 -0.760248 -0.577707 -0.062500 1 0 0 0 0 0 2 840254
-0.001925 0.000760 0.120578 -0.074629 -0.760238 -0.577712 -0.062500 1 0 0 0 0 0 2 841268
-0.001925 0.000760 0.120578 -0.074630 -0.760236 -0.577712 -0.062500 1 0 0 0 0 0 2 842254
-0.001925 0.000760 0.120578 -0.074618 -0.760239 -0.577719 -0.062500 1 0 0 0 0 0 2 843256
-0.001925 0.000760 0.120578 -0.074625 -0.760248 -0.577707 -0.062500 1 0 0 0 0 0 2 844262
-0.001925 0.000760 0.120578 -0.074629 -0.760238 -0.577712 -0.062500 1 0 0 0 0 0 2 845246
-0.001925 0.000760 0.120578 -0.074630 -0.760237 -0.577712 -0.062500 1 0 0 0 0 0 2 846268
-0.001925 0.000760 0.120578 -0.074618 -0.760239 -0.577719 -0.062500 1 0 0 0 0 0 2 847267
-0.001925 0.000760 0.120578 -0.074620 -0.760228 -0.577707 -0.062500 1 0 0 0 0 0 2 848261
-0.001925 0.000760 0.120578 -0.074625 -0.760246 -0.577705 -0.062500 1 0 0 0 0 0 2 849262
-0.001925 0.000760 0.120578 -0.074629 -0.760237 -0.577711 -0.062500 1 0 0 0 0 0 2 850234
-0.001925 0.000760 0.120578 -0.074617 -0.760239 -0.577718 -0.062500 1 0 0 0 0 0 2 851264
-0.001925 0.000760 0.120578 -0.074628 -0.760236 -0.577713 -0.062500 1 0 0 0 0 0 2 852263
-0.001925 0.000760 0.120578 -0.074629 -0.760236 -0.577713 -0.062500 1 0 0 0 0 0 2 853261
-0.001925 0.000760 0.120578 -0.074626 -0.760247 -0.577706 -0.062500 1 0 0 0 0 0 2 854253
-0.001925 0.000760 0.120578 -0.074617 -0.760240 -0.577718 -0.062500 1 0 0 0 0 0 2 855270
-0.001925 0.000760 0.120578 -0.074628 -0.760236 -0.577713 -0.062500 1 0 0 0 0 0 2 856266
-0.001925 0.000760 0.120578 -0.074629 -0.760236 -0.577713 -0.062500 1 0 0 0 0 0 2 857265
-0.001925 0.000760 0.120578 -0.074626 -0.760247 -0.577706 -0.062500 1 0 0 0 0 0 2 858264
-0.001925 0.000760 0.120578 -0.074617 -0.760240 -0.577718 -0.062500 1 0 0 0 0 0 2 859233
-0.001925 0.000760 0.120578 -0.074628 -0.760237 -0.577713 -0.062500 1 0 0 0 0 0 2 860262
-0.001925 0.000760 0.120578 -0.074629 -0.760236 -0.577713 -0.062500 1 0 0 0 0 0 2 861257
-0.001925 0.000760 0.120578 -0.074630 -0.760236 -0.577713 -0.062500 1 0 0 0 0 0 2 862261
-0.001925 0.000760 0.120578 -0.074626 -0.760247 -0.577706 -0.062500 1 0 0 0 0 0 2 863265
-0.001925 0.000760 0.120578 -0.074617 -0.760240 -0.577718 -0.062500 1 0 0 0 0 0 2 864261
-0.001925 0.000760 0.120578 -0.074628 -0.760237 -0.577713 -0.062500 1 0 0 0 0 0 2 865262
-0.001925 0.000760 0.120578 -0.074630 -0.760236 -0.577713 -0.062500 1 0 0 0 0 0 2 866262
-0.001925 0.000760 0.120578 -0.074626 -0.760248 -0.577706 -0.062500 1 0 0 0 0 0 2 867264
-0.001925 0.000760 0.120578 -0.074617 -0.760240 -0.577718 -0.062500 1 0 0 0 0 0 2 868256
-0.001925 0.000760 0.120578 -0.074628 -0.760237 -0.577713 -0.062500 1 0 0 0 0 0 2 869261
-0.001925 0.000760 0.120578 -0.074630 -0.760236 -0.577713 -0.062500 1 0 0 0 0 0 2 870261
-0.001925 0.000760 0.120578 -0.074630 -0.760236 -0.577713 -0.062500 1 0 0 0 0 0 2 871262
-0.001925 0.000760 0.120578 -0.074614 -0.760251 -0.577712 -0.062500 1 0 0 0 0 0 2 872263
-0.001925 0.000760 0.120578 -0.074628 -0.760238 -0.577713 -0.062500 1 0 0 0 0 0 2 873232
-0.001925 0.000760 0.120578 -0.074630 -0.760236 -0.577713 -0.062500 1 0 0 0 0 0 2 874261
-0.001925 0.000760 0.120578 -0.074630 -0.760236 -0.577713 -0.062500 1 0 0 0 0 0 2 875261
-0.001925 0.000760 0.120578 -0.074614 -0.760251 -0.577712 -0.062500 1 0 0 0 0 0 2 876262
-0.001925 0.000760 0.120578 -0.074628 -0.760238 -0.577713 -0.062500 1 0 0 0 0 0 2 877249
-0.001925 0.000760 0.120578 -0.074630 -0.760237 -0.577713 -0.062500 1 0 0 0 0 0 2 878245
-0.001925 0.000760 0.120578 -0.074630 -0.760236 -0.577713 -0.062500 1 0 0 0 0 0 2 879334
-0.001925 0.000760 0.120578 -0.074630 -0.760236 -0.577713 -0.062500 1 0 0 0 0 0 2 880338
-0.001925 0.000760 0.120578 -0.074615 -0.760251 -0.577712 -0.062500 1 0 0 0 0 0 2 881333
-0.001925 0.000760 0.120578 -0.074628 -0.760238 -0.577713 -0.062500 1 0 0 0 0 0 2 882338
-0.001925 0.000760 0.120578 -0.074630 -0.760237 -0.577713 -0.062500 1 0 0 0 0 0 2 883332
-0.001925 0.000760 0.120578 -0.074630 -0.760236 -0.577713 -0.062500 1 0 0 0 0 0 2 884305
-0.001925 0.000760 0.120578 -0.074618 -0.760239 -0.577719 -0.062500 1 0 0 0 0 0 2 885303
-0.001925 0.000760 0.120578 -0.074617 -0.760239 -0.577700 -0.062500 1 0 0 0 0 0 2 886303
-0.001925 0.000760 0.120578 -0.074628 -0.760236 -0.577711 -0.062500 1 0 0 0 0 0 2 887337
-0.001925 0.000760 0.120578 -0.074617 -0.760239 -0.577718 -0.062500 1 0 0 0 0 0 2 888326
-0.001925 0.000760 0.120578 -0.074628 -0.760236 -0.577713 -0.062500 1 0 0 0 0 0 2 889305
-0.001925 0.000760 0.120578 -0.074626 -0.760247 -0.577706 -0.062500 1 0 0 0 0 0 2 890303
-0.001925 0.000760 0.120578 -0.074629 -0.760237 -0.577711 -0.062500 1 0 0 0 0 0 2 891307
-0.001925 0.000760 0.120578 -0.074630 -0.760236 -0.577712 -0.062500 1 0 0 0 0 0 2 892333
-0.001925 0.000760 0.120578 -0.074617 -0.760239 -0.577719 -0.062500 1 0 0 0 0 0 2 893326
-0.001925 0.000760 0.120578 -0.074628 -0.760236 -0.577713 -0.062500 1 0 0 0 0 0 2 894326
-0.001925 0.000760 0.120578 -0.074626 -0.760247 -0.577706 -0.062500 1 0 0 0 0 0 2 895313
-0.001925 0.000760 0.120578 -0.074629 -0.760237 -0.577711 -0.062500 1 0 0 0 0 0 2 896311
-0.001925 0.000760 0.120578 -0.074617 -0.760239 -0.577719 -0.062500 1 0 0 0 0 0 2 897329
-0.001925 0.000760 0.120578 -0.074628 -0.760236 -0.577713 -0.062500 1 0 0 0 0 0 2 898311
-0.001925 0.000760 0.120578 -0.074626 -0.760248 -0.577706 -0.062500 1 0 0 0 0 0 2 899255
-0.001925 0.000760 0.120578 -0.074629 -0.760237 -0.577711 -0.062500 1 0 0 0 0 0 2 900245
-0.001925 0.000760 0.120578 -0.074617 -0.760239 -0.577719 -0.062500 1 0 0 0 0 0 2 901254
-0.001925 0.000760 0.120578 -0.074628 -0.760236 -0.577713 -0.062500 1 0 0 0 0 0 2 902245
-0.001925 0.000760 0.120578 -0.074630 -0.760236 -0.577713 -0.062500 1 0 0 0 0 0 2 903245
-0.001925 0.000760 0.120578 -0.074626 -0.760248 -0.577706 -0.062500 1 0 0 0 0 0 2 904253
-0.001925 0.000760 0.120578 -0.074617 -0.760240 -0.577718 -0.062500 1 0 0 0 0 0 2 905248
-0.001925 0.000760 0.120578 -0.074628 -0.760237 -0.577713 -0.062500 1 0 0 0 0 0 2 906255
-0.001925 0.000760 0.120578 -0.074630 -0.760236 -0.577713 -0.062500 1 0 0 0 0 0 2 907246
-0.001925 0.000760 0.120578 -0.074626 -0.760248 -0.577706 -0.062500 1 0 0 0 0 0 2 908254
-0.001925 0.000760 0.120578 -0.074617 -0.760241 -0.577718 -0.062500 1 0 0 0 0 0 2 909248
-0.001925 0.000760 0.120578 -0.074628 -0.760237 -0.577713 -0.062500 1 0 0 0 0 0 2 910248
-0.001925 0.000760 0.120578 -0.074630 -0.760236 -0.577713 -0.062500 1 0 0 0 0 0 2 911254
-0.001925 0.000760 0.120578 -0.074630 -0.760236 -0.577713 -0.062500 1 0 0 0 0 0 2 912237
-0.001925 0.000760 0.120578 -0.074627 -0.760248 -0.577706 -0.062500 1 0 0 0 0 0 2 913264
-0.001925 0.000760 0.120578 -0.074617 -0.760240 -0.577718 -0.062500 1 0 0 0 0 0 2 914260
-0.001925 0.000760 0.120578 -0.074628 -0.760237 -0.577713 -0.062500 1 0 0 0 0 0 2 915229
-0.001925 0.000760 0.120578 -0.074630 -0.760236 -0.577713 -0.062500 1 0 0 0 0 0 2 916259
-0.001925 0.000760 0.120578 -0.074630 -0.760236 -0.577713 -0.062500 1 0 0 0 0 0 2 917525
-0.001925 0.000760 0.120578 -0.074615 -0.760251 -0.577712 -0.062500 1 0 0 0 0 0 2 918266
-0.001925 0.000760 0.120578 -0.074628 -0.760238 -0.577713 -0.062500 1 0 0 0 0 0 2 919262
-0.001931 0.000778 0.120567 -0.000473 -1.013268 -0.427637 -0.062500 1 0 0 0 0 0 2 920260
-0.001933 0.000787 0.120563 -0.024251 -0.928642 -0.500730 -0.062500 1 0 0 0 0 0 2 921262
-0.001935 0.000792 0.120562 -0.042886 -0.865049 -0.538761 -0.062500 1 0 0 0 0 0 2 922262
-0.001935 0.000794 0.120561 -0.053095 -0.831049 -0.553279 -0.062500 1 0 0 0 0 0 2 923262
-0.001936 0.000795 0.120561 -0.058383 -0.813791 -0.558464 -0.062500 1 0 0 0 0 0 2 924260
-0.001936 0.000796 0.120561 -0.061062 -0.805136 -0.560279 -0.062500 1 0 0 0 0 0 2 925261
-0.001936 0.000796 0.120561 -0.062411 -0.800798 -0.560919 -0.062500 1 0 0 0 0 0 2 926257
-0.001936 0.000796 0.120561 -0.063090 -0.798638 -0.561138 -0.062500 1 0 0 0 0 0 2 927266
-0.001936 0.000796 0.120561 -0.063443 -0.797556 -0.561213 -0.062500 1 0 0 0 0 0 2 928265
-0.001936 0.000796 0.120561 -0.063623 -0.797009 -0.561241 -0.062500 1 0 0 0 0 0 2 929257
-0.001936 0.000796 0.120561 -0.063698 -0.796728 -0.561261 -0.062500 1 0 0 0 0 0 2 930262
-0.001936 0.000796 0.120561 -0.063737 -0.796596 -0.561252 -0.062500 1 0 0 0 0 0 2 931231
-0.001936 0.000796 0.120561 -0.063769 -0.796528 -0.561259 -0.062500 1 0 0 0 0 0 2 932260
-0.001936 0.000796 0.120561 -0.063778 -0.796502 -0.561253 -0.062500 1 0 0 0 0 0 2 933259
-0.001936 0.000796 0.120561 -0.063786 -0.796478 -0.561246 -0.062500 1 0 0 0 0 0 2 934260
-0.001936 0.000796 0.120561 -0.063778 -0.796467 -0.561258 -0.062500 1 0 0 0 0 0 2 935262
-0.001936 0.000796 0.120561 -0.063789 -0.796463 -0.561253 -0.062500 1 0 0 0 0 0 2 936258
-0.001936 0.000796 0.120561 -0.063790 -0.796463 -0.561252 -0.062500 1 0 0 0 0 0 2 937260
-0.001936 0.000796 0.120561 -0.063778 -0.796466 -0.561259 -0.062500 1 0 0 0 0 0 2 938259
-0.001936 0.000796 0.120561 -0.063789 -0.796464 -0.561253 -0.062500 1 0 0 0 0 0 2 939262
-0.001936 0.000796 0.120561 -0.063793 -0.796452 -0.561259 -0.062500 1 0 0 0 0 0 2 940248
-0.001936 0.000796 0.120561 -0.063791 -0.796462 -0.561253 -0.062500 1 0 0 0 0 0 2 941261
-0.001936 0.000796 0.120561 -0.063778 -0.796466 -0.561259 -0.062500 1 0 0 0 0 0 2 942261
-0.001936 0.000796 0.120561 -0.063789 -0.796464 -0.561253 -0.062500 1 0 0 0 0 0 2 943232
-0.001936 0.000796 0.120561 -0.063793 -0.796452 -0.561259 -0.062500 1 0 0 0 0 0 2 944260
-0.001936 0.000796 0.120561 -0.063791 -0.796462 -0.561253 -0.062500 1 0 0 0 0 0 2 945253
-0.001936 0.000796 0.120561 -0.063791 -0.796463 -0.561253 -0.062500 1 0 0 0 0 0 2 946261
-0.001936 0.000796 0.120561 -0.063778 -0.796466 -0.561259 -0.062500 1 0 0 0 0 0 2 947260
-0.001936 0.000796 0.120561 -0.063789 -0.796464 -0.561253 -0.062500 1 0 0 0 0 0 2 948257
-0.001936 0.000796 0.120561 -0.063794 -0.796452 -0.561259 -0.062500 1 0 0 0 0 0 2 949258
-0.001936 0.000796 0.120561 -0.063791 -0.796462 -0.561253 -0.062500 1 0 0 0 0 0 2 950248
-0.001936 0.000796 0.120561 -0.063778 -0.796466 -0.561259 -0.062500 1 0 0 0 0 0 2 951338
-0.001936 0.000796 0.120561 -0.063789 -0.796464 -0.561253 -0.062500 1 0 0 0 0 0 2 952332
-0.001936 0.000796 0.120561 -0.063790 -0.796464 -0.561253 -0.062500 1 0 0 0 0 0 2 953312
-0.001936 0.000796 0.120561 -0.063794 -0.796452 -0.561259 -0.062500 1 0 0 0 0 0 2 954326
-0.001936 0.000796 0.120561 -0.063779 -0.796465 -0.561260 -0.062500 1 0 0 0 0 0 2 955337
-0.001936 0.000796 0.120561 -0.063789 -0.796464 -0.561254 -0.062500 1 0 0 0 0 0 2 956302
-0.001936 0.000796 0.120561 -0.063790 -0.796464 -0.561253 -0.062500 1 0 0 0 0 0 2 957301
-0.001936 0.000796 0.120561 -0.063791 -0.796464 -0.561252 -0.062500 1 0 0 0 0 0 2 958293
-0.001936 0.000796 0.120561 -0.063782 -0.796455 -0.561266 -0.062500 1 0 0 0 0 0 2 959330
-0.001936 0.000796 0.120561 -0.063789 -0.796463 -0.561254 -0.062500 1 0 0 0 0 0 2 960334
-0.001936 0.000796 0.120561 -0.063790 -0.796463 -0.561253 -0.062500 1 0 0 0 0 0 2 961324
-0.001936 0.000796 0.120561 -0.063791 -0.796464 -0.561253 -0.062500 1 0 0 0 0 0 2 962300
-0.001936 0.000796 0.120561 -0.063778 -0.796467 -0.561259 -0.062500 1 0 0 0 0 0 2 963304
-0.001936 0.000796 0.120561 -0.063792 -0.796453 -0.561260 -0.062500 1 0 0 0 0 0 2 964294
-0.001936 0.000796 0.120561 -0.063791 -0.796462 -0.561254 -0.062500 1 0 0 0 0 0 2 965311
-0.001936 0.000796 0.120561 -0.063791 -0.796464 -0.561253 -0.062500 1 0 0 0 0 0 2 966325
-0.001936 0.000796 0.120561 -0.063791 -0.796464 -0.561253 -0.062500 1 0 0 0 0 0 2 967312
-0.001936 0.000796 0.120561 -0.063779 -0.796467 -0.561259 -0.062500 1 0 0 0 0 0 2 968325
-0.001936 0.000796 0.120561 -0.063793 -0.796453 -0.561260 -0.062500 1 0 0 0 0 0 2 969308
-0.001936 0.000796 0.120561 -0.063791 -0.796462 -0.561254 -0.062500 1 0 0 0 0 0 2 970308
-0.001936 0.000796 0.120561 -0.063791 -0.796464 -0.561253 -0.062500 1 0 0 0 0 0 2 971252
-0.001936 0.000796 0.120561 -0.063779 -0.796467 -0.561259 -0.062500 1 0 0 0 0 0 2 972242
-0.001936 0.000796 0.120561 -0.063789 -0.796464 -0.561253 -0.062500 1 0 0 0 0 0 2 973250
-0.001936 0.000796 0.120561 -0.063794 -0.796453 -0.561260 -0.062500 1 0 0 0 0 0 2 974243
-0.001936 0.000796 0.120561 -0.063791 -0.796463 -0.561254 -0.062500 1 0 0 0 0 0 2 975253
-0.001936 0.000796 0.120561 -0.063779 -0.796467 -0.561259 -0.062500 1 0 0 0 0 0 2 976242
-0.001936 0.000796 0.120561 -0.063789 -0.796464 -0.561254 -0.062500 1 0 0 0 0 0 2 977243
-0.001936 0.000796 0.120561 -0.063791 -0.796464 -0.561253 -0.062500 1 0 0 0 0 0 2 978243
-0.001936 0.000796 0.120561 -0.063794 -0.796453 -0.561260 -0.062500 1 0 0 0 0 0 2 979253
-0.001936 0.000796 0.120561 -0.063771 -0.796456 -0.561253 -0.062500 1 0 0 0 0 0 2 980242
-0.001936 0.000796 0.120561 -0.063788 -0.796463 -0.561253 -0.062500 1 0 0 0 0 0 2 981253
-0.001936 0.000796 0.120561 -0.063790 -0.796463 -0.561252 -0.062500 1 0 0 0 0 0 2 982251
-0.001936 0.000796 0.120561 -0.063794 -0.796452 -0.561259 -0.062500 1 0 0 0 0 0 2 983250
-0.001936 0.000796 0.120561 -0.063779 -0.796465 -0.561260 -0.062500 1 0 0 0 0 0 2 984257
-0.001936 0.000796 0.120561 -0.063789 -0.796463 -0.561253 -0.062500 1 0 0 0 0 0 2 985252
-0.001936 0.000796 0.120561 -0.063790 -0.796463 -0.561253 -0.062500 1 0 0 0 0 0 2 986248
-0.001936 0.000796 0.120561 -0.063790 -0.796464 -0.561252 -0.062500 1 0 0 0 0 0 2 987251
-0.001936 0.000796 0.120561 -0.063782 -0.796455 -0.561266 -0.062500 1 0 0 0 0 0 2 988262
-0.001936 0.000796 0.120561 -0.063789 -0.796462 -0.561254 -0.062500 1 0 0 0 0 0 2 989246
-0.001936 0.000796 0.120561 -0.063790 -0.796463 -0.561253 -0.062500 1 0 0 0 0 0 2 990264
-0.001936 0.000796 0.120561 -0.063791 -0.796463 -0.561253 -0.062500 1 0 0 0 0 0 2 991261
-0.001936 0.000796 0.120561 -0.063778 -0.796467 -0.561259 -0.062500 1 0 0 0 0 0 2 992260
-0.001936 0.000796 0.120561 -0.063792 -0.796452 -0.561260 -0.062500 1 0 0 0 0 0 2 993229
-0.001936 0.000796 0.120561 -0.063791 -0.796462 -0.561254 -0.062500 1 0 0 0 0 0 2 994245
-0.001936 0.000796 0.120561 -0.063791 -0.796463 -0.561253 -0.062500 1 0 0 0 0 0 2 995259
-0.001936 0.000796 0.120561 -0.063778 -0.796467 -0.561259 -0.062500 1 0 0 0 0 0 2 996257
-0.001936 0.000796 0.120561 -0.063789 -0.796464 -0.561253 -0.062500 1 0 0 0 0 0 2 997227
-0.001936 0.000796 0.120561 -0.063794 -0.796452 -0.561260 -0.062500 1 0 0 0 0 0 2 998224
-0.001936 0.000796 0.120561 -0.063791 -0.796462 -0.561253 -0.062500 1 0 0 0 0 0 2 999264
-0.001936 0.000796 0.120561 -0.063791 -0.796463 -0.561253 -0.062500 1 0 0 0 0 0 3 260
-0.001936 0.000796 0.120561 -0.063779 -0.796467 -0.561259 -0.062500 1 0 0 0 0 0 3 1260
-0.001936 0.000796 0.120561 -0.063789 -0.796464 -0.561253 -0.062500 1 0 0 0 0 0 3 2250
-0.001936 0.000796 0.120561 -0.063794 -0.796452 -0.561260 -0.062500 1 0 0 0 0 0 3 3258
-0.001936 0.000796 0.120561 -0.063791 -0.796462 -0.561253 -0.062500 1 0 0 0 0 0 3 4257
-0.001936 0.000796 0.120561 -0.063779 -0.796466 -0.561259 -0.062500 1 0 0 0 0 0 3 5253
-0.001936 0.000796 0.120561 -0.063789 -0.796464 -0.561253 -0.062500 1 0 0 0 0 0 3 6228
-0.001936 0.000796 0.120561 -0.063791 -0.796464 -0.561253 -0.062500 1 0 0 0 0 0 3 7259
-0.001936 0.000796 0.120561 -0.063794 -0.796452 -0.561259 -0.062500 1 0 0 0 0 0 3 8256
-0.001936 0.000796 0.120561 -0.063779 -0.796465 -0.561260 -0.062500 1 0 0 0 0 0 3 9257
-0.001936 0.000796 0.120561 -0.063789 -0.796464 -0.561254 -0.062500 1 0 0 0 0 0 3 10258
-0.001936 0.000796 0.120561 -0.063791 -0.796464 -0.561253 -0.062500 1 0 0 0 0 0 3 11260
-0.001936 0.000796 0.120561 -0.063791 -0.796464 -0.561253 -0.062500 1 0 0 0 0 0 3 12245
-0.001936 0.000796 0.120561 -0.063782 -0.796455 -0.561266 -0.062500 1 0 0 0 0 0 3 13257
-0.001936 0.000796 0.120561 -0.063790 -0.796463 -0.561254 -0.062500 1 0 0 0 0 0 3 14252
-0.001936 0.000796 0.120561 -0.063791 -0.796464 -0.561253 -0.062500 1 0 0 0 0 0 3 15259
-0.001936 0.000796 0.120561 -0.063791 -0.796464 -0.561253 -0.062500 1 0 0 0 0 0 3 16256
-0.001936 0.000796 0.120561 -0.063779 -0.796467 -0.561259 -0.062500 1 0 0 0 0 0 3 17257
-0.001936 0.000796 0.120561 -0.063793 -0.796453 -0.561260 -0.062500 1 0 0 0 0 0 3 18228
-0.001936 0.000796 0.120561 -0.063783 -0.796454 -0.561247 -0.062500 1 0 0 0 0 0 3 19259
-0.001936 0.000796 0.120561 -0.063790 -0.796462 -0.561252 -0.062500 1 0 0 0 0 0 3 20255
-0.001936 0.000796 0.120561 -0.063778 -0.796466 -0.561259 -0.062500 1 0 0 0 0 0 3 21257
-0.001936 0.000796 0.120561 -0.063789 -0.796464 -0.561253 -0.062500 1 0 0 0 0 0 3 22243
-0.001936 0.000796 0.120561 -0.063793 -0.796452 -0.561259 -0.062500 1 0 0 0 0 0 3 23243
-0.001936 0.000796 0.120561 -0.063791 -0.796462 -0.561253 -0.062500 1 0 0 0 0 0 3 24254
-0.001936 0.000796 0.120561 -0.063778 -0.796466 -0.561259 -0.062500 1 0 0 0 0 0 3 25257
-0.001936 0.000796 0.120561 -0.063789 -0.796464 -0.561253 -0.062500 1 0 0 0 0 0 3 26257
-0.001936 0.000796 0.120561 -0.063794 -0.796452 -0.561260 -0.062500 1 0 0 0 0 0 3 27259
-0.001936 0.000796 0.120561 -0.063791 -0.796462 -0.561253 -0.062500 1 0 0 0 0 0 3 28249
-0.001936 0.000796 0.120561 -0.063791 -0.796463 -0.561253 -0.062500 1 0 0 0 0 0 3 29251
-0.001936 0.000796 0.120561 -0.063779 -0.796466 -0.561259 -0.062500 1 0 0 0 0 0 3 30258
-0.001936 0.000796 0.120561 -0.063789 -0.796464 -0.561253 -0.062500 1 0 0 0 0 0 3 31258
-0.001936 0.000796 0.120561 -0.063794 -0.796452 -0.561260 -0.062500 1 0 0 0 0 0 3 32256
-0.001936 0.000796 0.120561 -0.063791 -0.796462 -0.561253 -0.062500 1 0 0 0 0 0 3 33251
-0.001936 0.000796 0.120561 -0.063779 -0.796466 -0.561259 -0.062500 1 0 0 0 0 0 3 34256
-0.001936 0.000796 0.120561 -0.063789 -0.796464 -0.561253 -0.062500 1 0 0 0 0 0 3 35267
-0.001936 0.000796 0.120561 -0.063790 -0.796464 -0.561253 -0.062500 1 0 0 0 0 0 3 36254
-0.001936 0.000796 0.120561 -0.063794 -0.796452 -0.561259 -0.062500 1 0 0 0 0 0 3 37265
-0.001936 0.000796 0.120561 -0.063779 -0.796465 -0.561260 -0.062500 1 0 0 0 0 0 3 38253
-0.001936 0.000796 0.120561 -0.063789 -0.796464 -0.561254 -0.062500 1 0 0 0 0 0 3 39255
-0.001936 0.000796 0.120561 -0.063790 -0.796464 -0.561253 -0.062500 1 0 0 0 0 0 3 40265
-0.001936 0.000796 0.120561 -0.063791 -0.796464 -0.561253 -0.062500 1 0 0 0 0 0 3 41253
-0.001936 0.000796 0.120561 -0.063782 -0.796455 -0.561266 -0.062500 1 0 0 0 0 0 3 42265
-0.001936 0.000796 0.120561 -0.063790 -0.796463 -0.561254 -0.062500 1 0 0 0 0 0 3 43240
-0.001936 0.000796 0.120561 -0.063791 -0.796464 -0.561253 -0.062500 1 0 0 0 0 0 3 44251
-0.001936 0.000796 0.120561 -0.063791 -0.796464 -0.561253 -0.062500 1 0 0 0 0 0 3 45250
-0.001936 0.000796 0.120561 -0.063779 -0.796467 -0.561259 -0.062500 1 0 0 0 0 0 3 46249
-0.001936 0.000796 0.120561 -0.063793 -0.796453 -0.561260 -0.062500 1 0 0 0 0 0 3 47240
-0.001936 0.000796 0.120561 -0.063791 -0.796463 -0.561254 -0.062500 1 0 0 0 0 0 3 48249
-0.001936 0.000796 0.120561 -0.063791 -0.796464 -0.561253 -0.062500 1 0 0 0 0 0 3 49240
-0.001936 0.000796 0.120561 -0.063779 -0.796467 -0.561259 -0.062500 1 0 0 0 0 0 3 50235
-0.001936 0.000796 0.120561 -0.063789 -0.796464 -0.561253 -0.062500 1 0 0 0 0 0 3 51251
-0.001936 0.000796 0.120561 -0.063794 -0.796453 -0.561260 -0.062500 1 0 0 0 0 0 3 52248
-0.001936 0.000796 0.120561 -0.063791 -0.796463 -0.561254 -0.062500 1 0 0 0 0 0 3 53272
-0.001936 0.000796 0.120561 -0.063791 -0.796464 -0.561253 -0.062500 1 0 0 0 0 0 3 54240
-0.001936 0.000796 0.120561 -0.063779 -0.796467 -0.561259 -0.062500 1 0 0 0 0 0 3 55246
-0.001936 0.000796 0.120561 -0.063789 -0.796465 -0.561253 -0.062500 1 0 0 0 0 0 3 56251
-0.001936 0.000796 0.120561 -0.063794 -0.796453 -0.561260 -0.062500 1 0 0 0 0 0 3 57249
-0.001936 0.000796 0.120561 -0.063783 -0.796454 -0.561247 -0.062500 1 0 0 0 0 0 3 58240
-0.001936 0.000796 0.120561 -0.063778 -0.796465 -0.561258 -0.062500 1 0 0 0 0 0 3 59251
-0.001936 0.000796 0.120561 -0.063789 -0.796464 -0.561253 -0.062500 1 0 0 0 0 0 3 60247
-0.001936 0.000796 0.120561 -0.063790 -0.796464 -0.561252 -0.062500 1 0 0 0 0 0 3 61244
-0.001936 0.000796 0.120561 -0.063782 -0.796455 -0.561266 -0.062500 1 0 0 0 0 0 3 62246
-0.001936 0.000796 0.120561 -0.063789 -0.796463 -0.561254 -0.062500 1 0 0 0 0 0 3 63246
-0.001936 0.000796 0.120561 -0.063790 -0.796463 -0.561253 -0.062500 1 0 0 0 0 0 3 64245
-0.001936 0.000796 0.120561 -0.063790 -0.796464 -0.561252 -0.062500 1 0 0 0 0 0 3 65244
-0.001936 0.000796 0.120561 -0.063794 -0.796452 -0.561259 -0.062500 1 0 0 0 0 0 3 66245
-0.001936 0.000796 0.120561 -0.063779 -0.796465 -0.561260 -0.062500 1 0 0 0 0 0 3 67247
-0.001936 0.000796 0.120561 -0.063789 -0.796464 -0.561254 -0.062500 1 0 0 0 0 0 3 68249
-0.001936 0.000796 0.120561 -0.063790 -0.796464 -0.561253 -0.062500 1 0 0 0 0 0 3 69231
-0.001936 0.000796 0.120561 -0.063791 -0.796464 -0.561252 -0.062500 1 0 0 0 0 0 3 70250
-0.001936 0.000796 0.120561 -0.063782 -0.796455 -0.561266 -0.062500 1 0 0 0 0 0 3 71246
-0.001936 0.000796 0.120561 -0.063790 -0.796463 -0.561254 -0.062500 1 0 0 0 0 0 3 72243
-0.001936 0.000796 0.120561 -0.063790 -0.796463 -0.561253 -0.062500 1 0 0 0 0 0 3 73245
-0.001936 0.000796 0.120561 -0.063791 -0.796464 -0.561253 -0.062500 1 0 0 0 0 0 3 74243
-0.001936 0.000796 0.120561 -0.063778 -0.796467 -0.561259 -0.062500 1 0 0 0 0 0 3 75246
-0.001936 0.000796 0.120561 -0.063793 -0.796453 -0.561260 -0.062500 1 0 0 0 0 0 3 76243
-0.001936 0.000796 0.120561 -0.063791 -0.796462 -0.561254 -0.062500 1 0 0 0 0 0 3 77245
-0.001936 0.000796 0.120561 -0.063791 -0.796463 -0.561253 -0.062500 1 0 0 0 0 0 3 78247
-0.001942 0.000815 0.120551 0.010333 -1.049360 -0.411056 -0.062500 1 0 0 0 0 0 3 79245
-0.001944 0.000824 0.120547 -0.013444 -0.964798 -0.484214 -0.062500 1 0 0 0 0 0 3 80245
-0.001946 0.000828 0.120545 -0.032050 -0.901236 -0.522280 -0.062500 1 0 0 0 0 0 3 81244
-0.001946 0.000830 0.120545 -0.042276 -0.867245 -0.536804 -0.062500 1 0 0 0 0 0 3 82244
-0.001947 0.000832 0.120545 -0.047539 -0.850000 -0.541989 -0.062500 1 0 0 0 0 0 3 83246
-0.001947 0.000832 0.120545 -0.050230 -0.841334 -0.543809 -0.062500 1 0 0 0 0 0 3 84245
-0.001947 0.000832 0.120545 -0.051577 -0.837008 -0.544444 -0.062500 1 0 0 0 0 0 3 85225
-0.001947 0.000833 0.120545 -0.052259 -0.834838 -0.544670 -0.062500 1 0 0 0 0 0 3 86243
-0.001947 0.000833 0.120545 -0.052612 -0.833755 -0.544747 -0.062500 1 0 0 0 0 0 3 87247
-0.001947 0.000833 0.120545 -0.052792 -0.833208 -0.544775 -0.062500 1 0 0 0 0 0 3 88227
-0.001947 0.000833 0.120545 -0.052873 -0.832947 -0.544775 -0.062500 1 0 0 0 0 0 3 89244
-0.001947 0.000833 0.120545 -0.052908 -0.832797 -0.544784 -0.062500 1 0 0 0 0 0 3 90243
-0.001947 0.000833 0.120545 -0.052935 -0.832739 -0.544786 -0.062500 1 0 0 0 0 0 3 91237
-0.001947 0.000833 0.120545 -0.052948 -0.832702 -0.544787 -0.062500 1 0 0 0 0 0 3 92245
-0.001947 0.000833 0.120545 -0.052944 -0.832679 -0.544787 -0.062500 1 0 0 0 0 0 3 93247
-0.001947 0.000833 0.120545 -0.052943 -0.832677 -0.544787 -0.062500 1 0 0 0 0 0 3 94226
-0.001947 0.000833 0.120545 -0.052954 -0.832675 -0.544780 -0.062500 1 0 0 0 0 0 3 95244
-0.001947 0.000833 0.120545 -0.052959 -0.832663 -0.544786 -0.062500 1 0 0 0 0 0 3 96242
-0.001947 0.000833 0.120545 -0.052960 -0.832662 -0.544787 -0.062500 1 0 0 0 0 0 3 97244
-0.001947 0.000833 0.120545 -0.052944 -0.832676 -0.544787 -0.062500 1 0 0 0 0 0 3 98242
-0.001947 0.000833 0.120545 -0.052958 -0.832663 -0.544787 -0.062500 1 0 0 0 0 0 3 99245
-0.001947 0.000833 0.120545 -0.052956 -0.832674 -0.544780 -0.062500 1 0 0 0 0 0 3 100244
-0.001947 0.000833 0.120545 -0.052959 -0.832663 -0.544786 -0.062500 1 0 0 0 0 0 3 101243
-0.001947 0.000833 0.120545 -0.052947 -0.832665 -0.544793 -0.062500 1 0 0 0 0 0 3 102243
-0.001947 0.000833 0.120545 -0.052955 -0.832674 -0.544781 -0.062500 1 0 0 0 0 0 3 103243
-0.001934 0.000847 0.120555 -0.233365 -1.026456 -0.693015 -0.062500 1 0 0 0 0 0 3 104234
-0.001928 0.000853 0.120559 -0.173957 -0.961031 -0.620711 -0.062500 1 0 0 0 0 0 3 105248
-0.001924 0.000857 0.120560 -0.128599 -0.912296 -0.583182 -0.062500 1 0 0 0 0 0 3 106232
-0.001923 0.000859 0.120561 -0.104127 -0.886393 -0.568878 -0.062500 1 0 0 0 0 0 3 107243
-0.001922 0.000859 0.120561 -0.091616 -0.873332 -0.563768 -0.062500 1 0 0 0 0 0 3 108234
-0.001921 0.000860 0.120561 -0.085326 -0.866794 -0.561989 -0.062500 1 0 0 0 0 0 3 109242
-0.001921 0.000860 0.120561 -0.082161 -0.863529 -0.561357 -0.062500 1 0 0 0 0 0 3 110233
-0.001921 0.000860 0.120561 -0.080584 -0.861891 -0.561141 -0.062500 1 0 0 0 0 0 3 111235
-0.001921 0.000860 0.120561 -0.079778 -0.861091 -0.561068 -0.062500 1 0 0 0 0 0 3 112241
-0.001921 0.000860 0.120561 -0.079382 -0.860681 -0.561037 -0.062500 1 0 0 0 0 0 3 113231
-0.001921 0.000860 0.120561 -0.079177 -0.860465 -0.561026 -0.062500 1 0 0 0 0 0 3 114242
-0.001921 0.000860 0.120561 -0.079078 -0.860377 -0.561030 -0.062500 1 0 0 0 0 0 3 115239
-0.001921 0.000860 0.120561 -0.079022 -0.860321 -0.561030 -0.062500 1 0 0 0 0 0 3 116253
-0.001921 0.000860 0.120561 -0.079006 -0.860288 -0.561024 -0.062500 1 0 0 0 0 0 3 117243
-0.001921 0.000860 0.120561 -0.078985 -0.860280 -0.561022 -0.062500 1 0 0 0 0 0 3 118248
-0.001921 0.000860 0.120561 -0.078986 -0.860268 -0.561029 -0.062500 1 0 0 0 0 0 3 119243
-0.001921 0.000860 0.120561 -0.078984 -0.860278 -0.561023 -0.062500 1 0 0 0 0 0 3 120245
-0.001921 0.000860 0.120561 -0.078987 -0.860268 -0.561029 -0.062500 1 0 0 0 0 0 3 121248
-0.001921 0.000860 0.120561 -0.078979 -0.860258 -0.561023 -0.062500 1 0 0 0 0 0 3 122247
-0.001921 0.000860 0.120561 -0.078984 -0.860277 -0.561022 -0.062500 1 0 0 0 0 0 3 123256
-0.001921 0.000860 0.120561 -0.078975 -0.860271 -0.561036 -0.062500 1 0 0 0 0 0 3 124247
-0.001921 0.000860 0.120561 -0.078975 -0.860270 -0.561017 -0.062500 1 0 0 0 0 0 3 125259
-0.001921 0.000860 0.120561 -0.078986 -0.860268 -0.561029 -0.062500 1 0 0 0 0 0 3 126254
-0.001921 0.000860 0.120561 -0.078980 -0.860258 -0.561023 -0.062500 1 0 0 0 0 0 3 127255
-0.001921 0.000860 0.120561 -0.078971 -0.860281 -0.561029 -0.062500 1 0 0 0 0 0 3 128251
-0.001921 0.000860 0.120561 -0.078978 -0.860260 -0.561023 -0.062500 1 0 0 0 0 0 3 129251
-0.001921 0.000860 0.120561 -0.078987 -0.860266 -0.561029 -0.062500 1 0 0 0 0 0 3 130252
-0.001921 0.000860 0.120561 -0.078976 -0.860270 -0.561016 -0.062500 1 0 0 0 0 0 3 131253
-0.001926 0.000878 0.120550 -0.004886 -1.112999 -0.410643 -0.062500 1 0 0 0 0 0 3 132251
-0.001929 0.000887 0.120547 -0.028652 -1.028533 -0.483893 -0.062500 1 0 0 0 0 0 3 133263
-0.001930 0.000892 0.120545 -0.047255 -0.965005 -0.521997 -0.062500 1 0 0 0 0 0 3 134228
-0.001931 0.000894 0.120545 -0.057474 -0.931043 -0.536541 -0.062500 1 0 0 0 0 0 3 135258
-0.001931 0.000895 0.120545 -0.062742 -0.913784 -0.541732 -0.062500 1 0 0 0 0 0 3 136256
-0.001932 0.000896 0.120545 -0.065426 -0.905143 -0.543565 -0.062500 1 0 0 0 0 0 3 137247
-0.001932 0.000896 0.120545 -0.066791 -0.900794 -0.544192 -0.062500 1 0 0 0 0 0 3 138223
-0.001932 0.000896 0.120545 -0.067460 -0.898637 -0.544418 -0.062500 1 0 0 0 0 0 3 139256
-0.001932 0.000896 0.120545 -0.067803 -0.897547 -0.544488 -0.062500 1 0 0 0 0 0 3 140252
-0.001932 0.000896 0.120545 -0.067981 -0.896999 -0.544516 -0.062500 1 0 0 0 0 0 3 141224
-0.001932 0.000896 0.120545 -0.068062 -0.896738 -0.544536 -0.062500 1 0 0 0 0 0 3 142253
-0.001932 0.000896 0.120545 -0.068105 -0.896598 -0.544534 -0.062500 1 0 0 0 0 0 3 143253
-0.001932 0.000896 0.120545 -0.068128 -0.896520 -0.544535 -0.062500 1 0 0 0 0 0 3 144251
-0.001932 0.000896 0.120545 -0.068137 -0.896492 -0.544529 -0.062500 1 0 0 0 0 0 3 145255
-0.001932 0.000896 0.120545 -0.068140 -0.896479 -0.544535 -0.062500 1 0 0 0 0 0 3 146251
-0.001932 0.000896 0.120545 -0.068156 -0.896465 -0.544536 -0.062500 1 0 0 0 0 0 3 147255
-0.001932 0.000896 0.120545 -0.068158 -0.896463 -0.544536 -0.062500 1 0 0 0 0 0 3 148251
-0.001932 0.000896 0.120545 -0.068137 -0.896457 -0.544536 -0.062500 1 0 0 0 0 0 3 149254
-0.001932 0.000896 0.120545 -0.068155 -0.896463 -0.544536 -0.062500 1 0 0 0 0 0 3 150255
-0.001932 0.000896 0.120545 -0.068158 -0.896464 -0.544536 -0.062500 1 0 0 0 0 0 3 151224
-0.001932 0.000896 0.120545 -0.068150 -0.896455 -0.544529 -0.062500 1 0 0 0 0 0 3 152253
-0.001932 0.000896 0.120545 -0.068145 -0.896466 -0.544542 -0.062500 1 0 0 0 0 0 3 153252
-0.001932 0.000896 0.120545 -0.068148 -0.896455 -0.544530 -0.062500 1 0 0 0 0 0 3 154224
-0.001932 0.000896 0.120545 -0.068157 -0.896463 -0.544535 -0.062500 1 0 0 0 0 0 3 155223
-0.001932 0.000896 0.120545 -0.068150 -0.896455 -0.544529 -0.062500 1 0 0 0 0 0 3 156224
-0.001932 0.000896 0.120545 -0.068145 -0.896466 -0.544542 -0.062500 1 0 0 0 0 0 3 157248
-0.001932 0.000896 0.120545 -0.068148 -0.896455 -0.544530 -0.062500 1 0 0 0 0 0 3 158240
-0.001937 0.000915 0.120534 0.005886 -1.149053 -0.394016 -0.062500 1 0 0 0 0 0 3 159245
-0.001940 0.000924 0.120530 -0.017850 -1.064648 -0.467334 -0.062500 1 0 0 0 0 0 3 160251
-0.001941 0.000928 0.120529 -0.036449 -1.001164 -0.505481 -0.062500 1 0 0 0 0 0 3 161234
-0.001942 0.000930 0.120528 -0.046646 -0.967203 -0.520030 -0.062500 1 0 0 0 0 0 3 162247
-0.001942 0.000931 0.120528 -0.051919 -0.949958 -0.525237 -0.062500 1 0 0 0 0 0 3 163255
-0.001942 0.000932 0.120528 -0.054602 -0.941320 -0.527055 -0.062500 1 0 0 0 0 0 3 164251
-0.001943 0.000932 0.120528 -0.055954 -0.936977 -0.527689 -0.062500 1 0 0 0 0 0 3 165251
-0.001943 0.000932 0.120528 -0.056637 -0.934807 -0.527917 -0.062500 1 0 0 0 0 0 3 166250
-0.001943 0.000933 0.120528 -0.056981 -0.933715 -0.527988 -0.062500 1 0 0 0 0 0 3 167253
-0.001943 0.000933 0.120528 -0.057156 -0.933179 -0.528010 -0.062500 1 0 0 0 0 0 3 168224
-0.001943 0.000933 0.120528 -0.057240 -0.932907 -0.528036 -0.062500 1 0 0 0 0 0 3 169243
-0.001943 0.000933 0.120528 -0.057280 -0.932777 -0.528028 -0.062500 1 0 0 0 0 0 3 170246
-0.001943 0.000933 0.120528 -0.057303 -0.932701 -0.528028 -0.062500 1 0 0 0 0 0 3 171238
-0.001943 0.000933 0.120528 -0.057315 -0.932662 -0.528028 -0.062500 1 0 0 0 0 0 3 172245
-0.001943 0.000933 0.120528 -0.057318 -0.932647 -0.528035 -0.062500 1 0 0 0 0 0 3 173236
-0.001943 0.000933 0.120528 -0.057331 -0.932644 -0.528030 -0.062500 1 0 0 0 0 0 3 174245
-0.001943 0.000933 0.120528 -0.057332 -0.932644 -0.528029 -0.062500 1 0 0 0 0 0 3 175237
-0.001943 0.000933 0.120528 -0.057312 -0.932638 -0.528029 -0.062500 1 0 0 0 0 0 3 176244
-0.001943 0.000933 0.120528 -0.057333 -0.932632 -0.528036 -0.062500 1 0 0 0 0 0 3 177236
-0.001943 0.000933 0.120528 -0.057333 -0.932643 -0.528030 -0.062500 1 0 0 0 0 0 3 178236
-0.001943 0.000933 0.120528 -0.057328 -0.932624 -0.528029 -0.062500 1 0 0 0 0 0 3 179245
-0.001943 0.000933 0.120528 -0.057320 -0.932645 -0.528035 -0.062500 1 0 0 0 0 0 3 180235
-0.001943 0.000933 0.120528 -0.057326 -0.932624 -0.528030 -0.062500 1 0 0 0 0 0 3 181247
-0.001943 0.000933 0.120528 -0.057332 -0.932642 -0.528029 -0.062500 1 0 0 0 0 0 3 182252
-0.001943 0.000933 0.120528 -0.057328 -0.932624 -0.528029 -0.062500 1 0 0 0 0 0 3 183247
-0.001930 0.000946 0.120539 -0.237813 -1.126593 -0.676002 -0.062500 1 0 0 0 0 0 3 184253
-0.001923 0.000953 0.120542 -0.178369 -1.061050 -0.603825 -0.062500 1 0 0 0 0 0 3 185257
-0.001920 0.000957 0.120544 -0.133003 -1.012266 -0.566360 -0.062500 1 0 0 0 0 0 3 186228
-0.001918 0.000959 0.120544 -0.108515 -0.986370 -0.552078 -0.062500 1 0 0 0 0 0 3 187224
-0.001923 0.000977 0.120533 -0.021991 -1.225731 -0.396275 -0.062500 1 0 0 0 0 0 3 188238
-0.001925 0.000987 0.120530 -0.021601 -0.157234 -0.467908 -0.062500 0 0 0 0 0 0 3 189250
-0.001926 0.000992 0.120528 -0.038220 -0.085777 -0.505472 -0.062500 0 0 0 0 0 0 3 190247
-0.001927 0.000994 0.120528 -0.047425 -0.047819 -0.519821 -0.062500 0 0 0 0 0 0 3 191228
-0.001927 0.000995 0.120528 -0.052191 -0.028591 -0.524948 -0.062500 0 0 0 0 0 0 3 192251
-0.001927 0.000996 0.120528 -0.054637 -0.018928 -0.526755 -0.062500 0 0 0 0 0 0 3 193223
-0.001927 0.000996 0.120528 -0.055865 -0.014091 -0.527382 -0.062500 0 0 0 0 0 0 3 194252
-0.001933 0.001014 0.120517 0.012199 -0.245941 -0.376771 -0.062500 0 0 0 0 0 0 3 195249
-0.001935 0.001023 0.120513 -0.014529 -0.151446 -0.450316 -0.062500 0 0 0 0 0 0 3 196251
-0.001942 0.001046 0.120501 0.033988 -0.317060 -0.337645 -0.062500 0 0 0 0 0 0 3 197251
-0.001951 0.001075 0.120486 0.062319 -0.416696 -0.274724 -0.062500 0 0 0 0 0 0 3 198251
-0.001948 0.001122 0.120481 -0.088772 -0.651272 -0.388226 -0.062500 0 0 0 0 0 0 3 199272
-0.001946 0.001145 0.120479 -0.082896 -0.372152 -0.444373 -0.062500 0 0 0 0 0 0 3 200262
-0.001951 0.001175 0.120467 -0.003590 -0.426640 -0.314454 -0.062500 0 0 0 0 0 0 3 201265
-0.001958 0.001208 0.120452 0.044634 -0.473617 -0.244381 -0.062500 0 0 0 0 0 0 3 202260
-0.001967 0.001242 0.120436 0.069880 -0.499125 -0.207629 -0.062500 0 0 0 0 0 0 3 203261
-0.001972 0.001259 0.120431 0.014249 -0.278564 -0.335360 -0.062500 0 0 0 0 0 0 3 204260
-0.001980 0.001286 0.120418 0.044124 -0.373719 -0.242294 -0.062500 0 0 0 0 0 0 3 205259
-0.001989 0.001317 0.120403 0.067245 -0.444617 -0.186230 -0.062500 0 0 0 0 0 0 3 206260
-0.001994 0.001333 0.120397 0.011337 -0.249018 -0.306352 -0.062500 0 0 0 0 0 0 3 207244
-0.001988 0.001373 0.120395 -0.123640 -0.541294 -0.357368 -0.062500 0 0 0 0 0 0 3 208260
-0.001991 0.001410 0.120384 -0.034581 -0.545617 -0.228328 -0.062500 0 0 0 0 0 0 3 209259
-0.001993 0.001429 0.120379 -0.041731 -0.301069 -0.311051 -0.062500 0 0 0 0 0 0 3 210260
-0.001999 0.001457 0.120367 0.017052 -0.386620 -0.200463 -0.062500 0 0 0 0 0 0 3 211261
-0.002007 0.001488 0.120352 0.053493 -0.450552 -0.138101 -0.062500 0 0 0 0 0 0 3 212264
-0.002011 0.001504 0.120347 0.001669 -0.245273 -0.256530 -0.062500 0 0 0 0 0 0 3 213261
-0.002019 0.001530 0.120334 0.037633 -0.355021 -0.159339 -0.062500 0 0 0 0 0 0 3 214260
-0.002022 0.001543 0.120330 -0.005778 -0.198652 -0.254324 -0.062500 0 0 0 0 0 0 3 215260
-0.002017 0.001582 0.120328 -0.133993 -0.512068 -0.294331 -0.062500 0 0 0 0 0 0 3 216262
-0.002014 0.001601 0.120327 -0.109519 -0.294527 -0.314394 -0.062500 0 0 0 0 0 0 3 217240
-0.002018 0.001628 0.120316 -0.020397 -0.380573 -0.169289 -0.062500 0 0 0 0 0 0 3 218258
-0.002020 0.001642 0.120312 -0.035185 -0.211479 -0.246531 -0.062500 0 0 0 0 0 0 3 219262
-0.002026 0.001667 0.120299 0.018824 -0.337425 -0.133295 -0.062500 0 0 0 0 0 0 3 220258
-0.002029 0.001679 0.120295 -0.015253 -0.189839 -0.222948 -0.062500 0 0 0 0 0 0 3 221260
-0.002031 0.001685 0.120294 -0.039221 -0.094470 -0.267106 -0.062500 0 0 0 0 0 0 3 222263
-0.002024 0.001720 0.120293 -0.153641 -0.447269 -0.276996 -0.062500 0 0 0 0 0 0 3 223327
-0.002021 0.001738 0.120292 -0.120422 -0.256788 -0.286083 -0.062500 0 0 0 0 0 0 3 224322
-0.002024 0.001764 0.120281 -0.026886 -0.356207 -0.136668 -0.062500 0 0 0 0 0 0 3 225327
-0.002026 0.001778 0.120277 -0.039330 -0.194280 -0.212756 -0.062500 0 0 0 0 0 0 3 226296
-0.002032 0.001802 0.120265 0.015771 -0.323391 -0.098713 -0.062500 0 0 0 0 0 0 3 227297
-0.002035 0.001815 0.120261 -0.017649 -0.177833 -0.188450 -0.062500 0 0 0 0 0 0 3 228314
-0.002037 0.001821 0.120259 -0.041294 -0.083451 -0.232690 -0.062500 0 0 0 0 0 0 3 229314
-0.002030 0.001856 0.120258 -0.153958 -0.446584 -0.241850 -0.062500 0 0 0 0 0 0 3 230295
-0.002027 0.001873 0.120258 -0.120599 -0.256431 -0.251313 -0.062500 0 0 0 0 0 0 3 231326
-0.002030 0.001900 0.120247 -0.027080 -0.355608 -0.101640 -0.062500 0 0 0 0 0 0 3 232322
-0.002032 0.001913 0.120243 -0.039420 -0.194023 -0.178028 -0.062500 0 0 0 0 0 0 3 233318
-0.002033 0.001920 0.120242 -0.053092 -0.081430 -0.217518 -0.062500 0 0 0 0 0 0 3 234319
-0.002039 0.001941 0.120230 0.007428 -0.259134 -0.078722 -0.062500 0 0 0 0 0 0 3 235302
-0.002029 0.001965 0.120237 -0.190281 -0.321637 -0.304785 -0.062500 0 0 0 0 0 0 3 236315
-0.002024 0.001978 0.120239 -0.145997 -0.167520 -0.274500 -0.062500 0 0 0 0 0 0 3 237299
-0.002026 0.002001 0.120229 -0.041214 -0.303432 -0.099107 -0.062500 0 0 0 0 0 0 3 238314
-0.002028 0.002013 0.120225 -0.047105 -0.162599 -0.165666 -0.062500 0 0 0 0 0 0 3 239302
-0.002029 0.002019 0.120224 -0.056564 -0.070733 -0.201640 -0.062500 0 0 0 0 0 0 3 240315
-0.002034 0.002040 0.120212 0.005626 -0.253491 -0.061278 -0.062500 0 0 0 0 0 0 3 241299
-0.002024 0.002065 0.120219 -0.191276 -0.318979 -0.286803 -0.062500 0 0 0 0 0 0 3 242315
-0.002024 0.002095 0.120210 -0.078712 -0.397090 -0.102277 -0.062500 0 0 0 0 0 0 3 243301
-0.002024 0.002110 0.120207 -0.067486 -0.211111 -0.156114 -0.062500 0 0 0 0 0 0 3 244316
-0.002030 0.002135 0.120195 0.001301 -0.314922 -0.032310 -0.062500 0 0 0 0 0 0 3 245315
-0.002032 0.002148 0.120190 -0.025115 -0.163154 -0.119420 -0.062500 0 0 0 0 0 0 3 246298
-0.002034 0.002154 0.120189 -0.045188 -0.065644 -0.162798 -0.062500 0 0 0 0 0 0 3 247243
-0.002040 0.002175 0.120177 0.011499 -0.245087 -0.024647 -0.062500 0 0 0 0 0 0 3 248234
-0.002043 0.002186 0.120173 -0.020133 -0.127959 -0.105829 -0.062500 0 0 0 0 0 0 3 249244
-0.002037 0.002223 0.120171 -0.143044 -0.460070 -0.137459 -0.062500 0 0 0 0 0 0 3 250234
-0.002034 0.002241 0.120171 -0.115141 -0.252922 -0.157601 -0.062500 0 0 0 0 0 0 3 251242
-0.002032 0.002250 0.120170 -0.092364 -0.111911 -0.165656 -0.062500 0 0 0 0 0 0 3 252234
-0.002037 0.002273 0.120159 -0.012496 -0.267957 -0.013716 -0.062500 0 0 0 0 0 0 3 253243
-0.002039 0.002284 0.120155 -0.032208 -0.139380 -0.090247 -0.062500 0 0 0 0 0 0 3 254234
-0.002045 0.002307 0.120143 0.018821 -0.283950 0.025145 -0.062500 0 0 0 0 0 0 3 255244
-0.002036 0.002333 0.120149 -0.184342 -0.329454 -0.210288 -0.062500 0 0 0 0 0 0 3 256247
-0.002036 0.002364 0.120140 -0.071669 -0.382719 -0.029089 -0.062500 0 0 0 0 0 0 3 257247
-0.002036 0.002379 0.120137 -0.061947 -0.191835 -0.084879 -0.062500 0 0 0 0 0 0 3 258240
-0.002042 0.002404 0.120125 0.005358 -0.303333 0.039036 -0.062500 0 0 0 0 0 0 3 259252
-0.002031 0.002431 0.120131 -0.189449 -0.332639 -0.193328 -0.062500 0 0 0 0 0 0 3 260245
-0.002031 0.002462 0.120122 -0.076039 -0.390671 -0.010977 -0.062500 0 0 0 0 0 0 3 261241
-0.002032 0.002478 0.120119 -0.064143 -0.195819 -0.066645 -0.062500 0 0 0 0 0 0 3 262241
-0.002037 0.002503 0.120106 0.004189 -0.305061 0.057576 -0.062500 0 0 0 0 0 0 3 263251
-0.002040 0.002516 0.120102 -0.021926 -0.151692 -0.030373 -0.062500 0 0 0 0 0 0 3 264235
-0.002041 0.002522 0.120101 -0.041840 -0.053351 -0.074149 -0.062500 0 0 0 0 0 0 3 265254
-0.002034 0.002557 0.120099 -0.148474 -0.400579 -0.079238 -0.062500 0 0 0 0 0 0 3 266250
-0.002030 0.002575 0.120099 -0.113799 -0.209881 -0.090568 -0.062500 0 0 0 0 0 0 3 267246
-0.002034 0.002601 0.120087 -0.020053 -0.306739 0.060303 -0.062500 0 0 0 0 0 0 3 268247
-0.002023 0.002629 0.120094 -0.200054 -0.328372 -0.161565 -0.062500 0 0 0 0 0 0 3 269249
-0.002022 0.002660 0.120085 -0.079024 -0.381598 0.024644 -0.062500 0 0 0 0 0 0 3 270227
-0.002022 0.002675 0.120082 -0.063135 -0.184992 -0.030218 -0.062500 0 0 0 0 0 0 3 271221
-0.002027 0.002701 0.120069 0.007107 -0.292799 0.094835 -0.062500 0 0 0 0 0 0 3 272248
-0.002030 0.002714 0.120065 -0.017952 -0.139316 0.006660 -0.062500 0 0 0 0 0 0 3 273248
-0.002023 0.002752 0.120063 -0.138323 -0.452113 -0.024677 -0.062500 0 0 0 0 0 0 3 274222
-0.002020 0.002771 0.120062 -0.096568 -0.220439 -0.047222 -0.062500 0 0 0 0 0 0 3 275255
-0.002019 0.002781 0.120062 -0.072810 -0.074961 -0.056365 -0.062500 0 0 0 0 0 0 3 276248
-0.002023 0.002803 0.120050 0.007196 -0.227197 0.096784 -0.062500 0 0 0 0 0 0 3 277245
-0.002012 0.002828 0.120057 -0.180508 -0.280803 -0.124188 -0.062500 0 0 0 0 0 0 3 278255
-0.002012 0.002858 0.120048 -0.063367 -0.349405 0.062468 -0.062500 0 0 0 0 0 0 3 279248
-0.002012 0.002874 0.120045 -0.049323 -0.161137 0.007219 -0.062500 0 0 0 0 0 0 3 280250
-0.002017 0.002899 0.120032 0.019879 -0.272553 0.132670 -0.062500 0 0 0 0 0 0 3 281249
-0.002020 0.002911 0.120028 -0.005574 -0.121481 0.044147 -0.062500 0 0 0 0 0 0 3 282249
-0.002027 0.002935 0.120015 0.042058 -0.252623 0.156986 -0.062500 0 0 0 0 0 0 3 283251
-0.002017 0.002962 0.120021 -0.162861 -0.294146 -0.079342 -0.062500 0 0 0 0 0 0 3 284249
-0.002012 0.002975 0.120023 -0.121750 -0.127509 -0.055116 -0.062500 0 0 0 0 0 0 3 285247
-0.002015 0.002999 0.120013 -0.013634 -0.244994 0.120964 -0.062500 0 0 0 0 0 0 3 286249
-0.002016 0.003011 0.120009 -0.020008 -0.102800 0.052066 -0.062500 0 0 0 0 0 0 3 287264
-0.002009 0.003049 0.120007 -0.131078 -0.420987 0.029259 -0.062500 0 0 0 0 0 0 3 288258
-0.002006 0.003067 0.120006 -0.096204 -0.208053 0.008304 -0.062500 0 0 0 0 0 0 3 289257
-0.002023 0.003081 0.120015 0.176672 -0.124488 -0.137015 -0.062500 0 0 0 0 0 0 3 290259
-0.002037 0.003106 0.120007 0.158197 -0.251154 0.083879 -0.062500 0 0 0 0 0 0 3 291260
-0.002044 0.003118 0.120005 0.068168 -0.105861 0.040610 -0.062500 0 0 0 0 0 0 3 292257
-0.002047 0.003124 0.120004 0.014549 -0.011652 0.013476 -0.062500 0 0 0 0 0 0 3 293257
-0.002054 0.003145 0.119992 0.053722 -0.189917 0.160378 -0.062500 0 0 0 0 0 0 3 294258
-0.002045 0.003170 0.119998 -0.154559 -0.258146 -0.062959 -0.062500 0 0 0 0 0 0 3 295257
-0.002040 0.003182 0.120000 -0.114884 -0.104824 -0.034559 -0.062500 0 0 0 0 0 0 3 296258
-0.002043 0.003205 0.119990 -0.007872 -0.229243 0.143618 -0.062500 0 0 0 0 0 0 3 297249
-0.002044 0.003217 0.119986 -0.014474 -0.090780 0.074901 -0.062500 0 0 0 0 0 0 3 298262
-0.002032 0.003237 0.119995 -0.192889 -0.183054 -0.104622 -0.062500 0 0 0 0 0 0 3 299319
-0.002031 0.003265 0.119987 -0.065405 -0.287999 0.108619 -0.062500 0 0 0 0 0 0 3 300316
-0.002030 0.003279 0.119984 -0.045082 -0.121382 0.062682 -0.062500 0 0 0 0 0 0 3 301325
-0.002030 0.003285 0.119983 -0.039833 -0.015414 0.034628 -0.062500 0 0 0 0 0 0 3 302292
-0.002030 0.003289 0.119983 -0.037906 0.040128 0.023627 -0.062500 0 0 0 0 0 0 3 303294
-0.002035 0.003308 0.119971 0.029873 -0.159061 0.177731 -0.062500 0 0 0 0 0 0 3 304315
-0.002038 0.003318 0.119967 0.004687 -0.055708 0.099307 -0.062500 0 0 0 0 0 0 3 305321
-0.002026 0.003337 0.119976 -0.183325 -0.165724 -0.083448 -0.062500 0 0 0 0 0 0 3 306327
-0.002025 0.003364 0.119968 -0.060645 -0.279030 0.128738 -0.062500 0 0 0 0 0 0 3 307294
-0.002025 0.003377 0.119965 -0.042708 -0.116928 0.082171 -0.062500 0 0 0 0 0 0 3 308293
-0.002025 0.003384 0.119964 -0.038645 -0.013190 0.053849 -0.062500 0 0 0 0 0 0 3 309302
-0.002044 0.003392 0.119973 0.209314 -0.019319 -0.093462 -0.062500 0 0 0 0 0 0 3 310323
-0.002046 0.003428 0.119975 0.007672 -0.370332 -0.014608 -0.062500 0 0 0 0 0 0 3 311320
-0.002046 0.003445 0.119976 -0.022728 -0.175079 0.010665 -0.062500 0 0 0 0 0 0 3 312299
-0.002047 0.003454 0.119976 -0.030753 -0.040308 0.019139 -0.062500 0 0 0 0 0 0 3 313314
-0.002047 0.003459 0.119976 -0.033977 0.030705 0.022016 -0.062500 0 0 0 0 0 0 3 314298
-0.002052 0.003478 0.119965 0.031340 -0.160295 0.181586 -0.062500 0 0 0 0 0 0 3 315316
-0.002055 0.003488 0.119961 0.005095 -0.053393 0.104650 -0.062500 0 0 0 0 0 0 3 316298
-0.002043 0.003507 0.119970 -0.183549 -0.161894 -0.077223 -0.062500 0 0 0 0 0 0 3 317314
-0.002037 0.003517 0.119973 -0.128031 -0.046960 -0.023286 -0.062500 0 0 0 0 0 0 3 318313
-0.002039 0.003539 0.119963 -0.017800 -0.200191 0.165907 -0.062500 0 0 0 0 0 0 3 319232
-0.002041 0.003550 0.119959 -0.019800 -0.073301 0.100306 -0.062500 0 0 0 0 0 0 3 320241
-0.002041 0.003556 0.119958 -0.027244 0.011533 0.064296 -0.062500 0 0 0 0 0 0 3 321232
-0.002042 0.003559 0.119957 -0.031854 0.056488 0.050431 -0.062500 0 0 0 0 0 0 3 322240
-0.002034 0.003592 0.119956 -0.136480 -0.330676 0.062733 -0.062500 0 0 0 0 0 0 3 323232
-0.002030 0.003608 0.119956 -0.096814 -0.155329 0.052721 -0.062500 0 0 0 0 0 0 3 324240
-0.002028 0.003616 0.119955 -0.067872 -0.030655 0.047701 -0.062500 0 0 0 0 0 0 3 325241
-0.002027 0.003621 0.119955 -0.061981 0.037605 0.045778 -0.062500 0 0 0 0 0 0 3 326231
-0.002032 0.003640 0.119944 0.012551 -0.155337 0.204126 -0.062500 0 0 0 0 0 0 3 327241
-0.002034 0.003650 0.119940 -0.009038 -0.049895 0.126378 -0.062500 0 0 0 0 0 0 3 328232
-0.002035 0.003655 0.119939 -0.026521 0.024237 0.085997 -0.062500 0 0 0 0 0 0 3 329248
-0.002036 0.003657 0.119938 -0.036220 0.063867 0.070593 -0.062500 0 0 0 0 0 0 3 330249
-0.002042 0.003676 0.119927 0.025465 -0.142161 0.224265 -0.062500 0 0 0 0 0 0 3 331241
-0.002031 0.003700 0.119933 -0.171526 -0.226949 0.003468 -0.062500 0 0 0 0 0 0 3 332241
-0.002026 0.003711 0.119935 -0.125800 -0.080963 0.031445 -0.062500 0 0 0 0 0 0 3 333241
-0.002024 0.003717 0.119935 -0.088059 0.010200 0.051603 -0.062500 0 0 0 0 0 0 3 334224
-0.002022 0.003720 0.119936 -0.067530 0.057366 0.059644 -0.062500 0 0 0 0 0 0 3 335229
-0.002027 0.003739 0.119924 0.009675 -0.145067 0.221893 -0.062500 0 0 0 0 0 0 3 336248
-0.002048 0.003753 0.119930 0.236222 -0.105561 0.009356 -0.062500 0 0 0 0 0 0 3 337251
-0.002059 0.003760 0.119932 0.119752 -0.008000 0.035686 -0.062500 0 0 0 0 0 0 3 338245
-0.002064 0.003764 0.119933 0.038929 0.047907 0.054811 -0.062500 0 0 0 0 0 0 3 339244
-0.002067 0.003765 0.119933 -0.003608 0.076338 0.062457 -0.062500 0 0 0 0 0 0 3 340241
-0.002068 0.003766 0.119933 -0.025050 0.090526 0.065218 -0.062500 0 0 0 0 0 0 3 341246
-0.002061 0.003798 0.119932 -0.138154 -0.312108 0.084564 -0.062500 0 0 0 0 0 0 3 342246
-0.002057 0.003814 0.119932 -0.102444 -0.144919 0.076081 -0.062500 0 0 0 0 0 0 3 343248
-0.002055 0.003822 0.119931 -0.075421 -0.024359 0.071510 -0.062500 0 0 0 0 0 0 3 344246
-0.002055 0.003826 0.119931 -0.061028 0.039674 0.069729 -0.062500 0 0 0 0 0 0 3 345236
-0.002054 0.003828 0.119931 -0.053749 0.072094 0.069080 -0.062500 0 0 0 0 0 0 3 346222
-0.002054 0.003829 0.119931 -0.050096 0.088342 0.068853 -0.062500 0 0 0 0 0 0 3 347222
-0.002059 0.003847 0.119920 -0.001389 -0.134507 0.228472 -0.062500 0 0 0 0 0 0 3 348248
-0.002061 0.003856 0.119916 -0.025860 -0.042123 0.150639 -0.062500 0 0 0 0 0 0 3 349216
-0.002063 0.003861 0.119915 -0.044793 0.025490 0.110155 -0.062500 0 0 0 0 0 0 3 350246
-0.002063 0.003863 0.119914 -0.055204 0.061892 0.094714 -0.062500 0 0 0 0 0 0 3 351249
-0.002064 0.003864 0.119914 -0.060605 0.080518 0.089209 -0.062500 0 0 0 0 0 0 3 352245
-0.002064 0.003865 0.119914 -0.063375 0.089925 0.087272 -0.062500 0 0 0 0 0 0 3 353247
-0.002069 0.003883 0.119902 0.001803 -0.131006 0.246417 -0.062500 0 0 0 0 0 0 3 354245
-0.002072 0.003892 0.119898 -0.024264 -0.040385 0.168306 -0.062500 0 0 0 0 0 0 3 355249
-0.002073 0.003896 0.119897 -0.043982 0.026349 0.127729 -0.062500 0 0 0 0 0 0 3 356245
-0.002074 0.003898 0.119897 -0.054801 0.062318 0.112254 -0.062500 0 0 0 0 0 0 3 357246
-0.002074 0.003900 0.119896 -0.060422 0.080722 0.106729 -0.062500 0 0 0 0 0 0 3 358246
-0.002075 0.003900 0.119896 -0.063267 0.090035 0.104788 -0.062500 0 0 0 0 0 0 3 359249
-0.002075 0.003900 0.119896 -0.064715 0.094712 0.104124 -0.062500 0 0 0 0 0 0 3 360247
-0.002075 0.003901 0.119896 -0.065442 0.097070 0.103883 -0.062500 0 0 0 0 0 0 3 361216
-0.002080 0.003918 0.119885 0.000707 -0.127290 0.263730 -0.062500 0 0 0 0 0 0 3 362249
-0.002082 0.003927 0.119881 -0.024813 -0.038530 0.185766 -0.062500 0 0 0 0 0 0 3 363250
-0.002084 0.003931 0.119879 -0.044249 0.027269 0.145236 -0.062500 0 0 0 0 0 0 3 364217
-0.002085 0.003934 0.119879 -0.054939 0.062775 0.129778 -0.062500 0 0 0 0 0 0 3 365245
-0.002085 0.003935 0.119879 -0.060481 0.080951 0.124259 -0.062500 0 0 0 0 0 0 3 366247
-0.002085 0.003935 0.119879 -0.063299 0.090143 0.122327 -0.062500 0 0 0 0 0 0 3 367247
-0.002085 0.003936 0.119879 -0.064733 0.094773 0.121645 -0.062500 0 0 0 0 0 0 3 368247
-0.002085 0.003936 0.119879 -0.065453 0.097105 0.121415 -0.062500 0 0 0 0 0 0 3 369245
-0.002085 0.003936 0.119879 -0.065816 0.098265 0.121340 -0.062500 0 0 0 0 0 0 3 370241
-0.002085 0.003936 0.119879 -0.066005 0.098851 0.121305 -0.062500 0 0 0 0 0 0 3 371234
-0.002085 0.003936 0.119879 -0.066090 0.099127 0.121295 -0.062500 0 0 0 0 0 0 3 372238
-0.002090 0.003953 0.119867 0.000347 -0.126120 0.281325 -0.062500 0 0 0 0 0 0 3 373247
-0.002093 0.003962 0.119863 -0.024988 -0.037959 0.203341 -0.062500 0 0 0 0 0 0 3 374245
-0.002094 0.003967 0.119862 -0.044343 0.027545 0.162788 -0.062500 0 0 0 0 0 0 3 375248
-0.002095 0.003969 0.119861 -0.054983 0.062918 0.147326 -0.062500 0 0 0 0 0 0 3 376246
-0.002095 0.003970 0.119861 -0.060494 0.081028 0.141803 -0.062500 0 0 0 0 0 0 3 377244
-0.002096 0.003971 0.119861 -0.063309 0.090181 0.139875 -0.062500 0 0 0 0 0 0 3 378244
-0.002096 0.003971 0.119861 -0.064728 0.094793 0.139192 -0.062500 0 0 0 0 0 0 3 379247
-0.002096 0.003971 0.119861 -0.065459 0.097095 0.138956 -0.062500 0 0 0 0 0 0 3 380246
-0.002096 0.003971 0.119861 -0.065826 0.098261 0.138872 -0.062500 0 0 0 0 0 0 3 381245
-0.002096 0.003971 0.119861 -0.066005 0.098846 0.138850 -0.062500 0 0 0 0 0 0 3 382240
-0.002096 0.003971 0.119861 -0.066084 0.099141 0.138841 -0.062500 0 0 0 0 0 0 3 383231
-0.002096 0.003971 0.119861 -0.066136 0.099282 0.138833 -0.062500 0 0 0 0 0 0 3 384241
-0.002096 0.003971 0.119861 -0.066161 0.099361 0.138828 -0.062500 0 0 0 0 0 0 3 385229
-0.002096 0.003971 0.119861 -0.066170 0.099391 0.138833 -0.062500 0 0 0 0 0 0 3 386238
-0.002096 0.003971 0.119861 -0.066178 0.099416 0.138839 -0.062500 0 0 0 0 0 0 3 387230
-0.002115 0.003976 0.119871 0.180706 0.038448 0.003372 -0.062500 0 0 0 0 0 0 3 388239
-0.002124 0.003978 0.119874 0.080890 0.064628 0.069465 -0.062500 0 0 0 0 0 0 3 389229
-0.002129 0.003979 0.119875 -0.003644 0.046561 0.103766 -0.062500 0 0 0 0 0 0 3 390239
-0.002131 0.003980 0.119876 -0.041352 0.055377 0.116833 -0.062500 0 0 0 0 0 0 3 391231
-0.002132 0.003980 0.119876 -0.060298 0.059675 0.121492 -0.062500 0 0 0 0 0 0 3 392239
-0.002133 0.003980 0.119876 -0.069766 0.061751 0.123119 -0.062500 0 0 0 0 0 0 3 393229
-0.002133 0.003980 0.119876 -0.074470 0.062764 0.123699 -0.062500 0 0 0 0 0 0 3 394251
-0.002133 0.003980 0.119876 -0.076824 0.063255 0.123884 -0.062500 0 0 0 0 0 0 3 395240
-0.002133 0.003980 0.119876 -0.078005 0.063510 0.123960 -0.062500 0 0 0 0 0 0 3 396236
-0.002133 0.003980 0.119876 -0.078588 0.063631 0.123988 -0.062500 0 0 0 0 0 0 3 397245
-0.002133 0.003980 0.119876 -0.078883 0.063686 0.123988 -0.062500 0 0 0 0 0 0 3 398233
-0.002133 0.003980 0.119876 -0.079026 0.063717 0.123990 -0.062500 0 0 0 0 0 0 3 399237
-0.002133 0.003980 0.119876 -0.079101 0.063744 0.123993 -0.062500 0 0 0 0 0 0 3 400237
-0.002133 0.003980 0.119876 -0.079139 0.063744 0.124000 -0.062500 0 0 0 0 0 0 3 401242
-0.002133 0.003980 0.119876 -0.079154 0.063746 0.123987 -0.062500 0 0 0 0 0 0 3 402234
-0.002133 0.003980 0.119876 -0.079156 0.063747 0.124005 -0.062500 0 0 0 0 0 0 3 403244
-0.002133 0.003980 0.119876 -0.079168 0.063749 0.123994 -0.062500 0 0 0 0 0 0 3 404246
-0.002133 0.003980 0.119876 -0.079180 0.063752 0.123999 -0.062500 0 0 0 0 0 0 3 405244
-0.002133 0.003980 0.119876 -0.079170 0.063750 0.123993 -0.062500 0 0 0 0 0 0 3 406243
-0.002133 0.003980 0.119876 -0.079181 0.063752 0.123998 -0.062500 0 0 0 0 0 0 3 407244
-0.002133 0.003980 0.119876 -0.079170 0.063750 0.123993 -0.062500 0 0 0 0 0 0 3 408243
-0.002133 0.003980 0.119876 -0.079181 0.063752 0.123998 -0.062500 0 0 0 0 0 0 3 409242
-0.002133 0.003980 0.119876 -0.079170 0.063750 0.123993 -0.062500 0 0 0 0 0 0 3 410243
-0.002133 0.003980 0.119876 -0.079181 0.063752 0.123998 -0.062500 0 0 0 0 0 0 3 411230
-0.002133 0.003980 0.119876 -0.079170 0.063750 0.123993 -0.062500 0 0 0 0 0 0 3 412240
-0.002133 0.003980 0.119876 -0.079169 0.063749 0.123992 -0.062500 0 0 0 0 0 0 3 413248
-0.002133 0.003980 0.119876 -0.079180 0.063752 0.123998 -0.062500 0 0 0 0 0 0 3 414219
-0.002133 0.003980 0.119876 -0.079170 0.063750 0.123993 -0.062500 0 0 0 0 0 0 3 415239
-0.002133 0.003980 0.119876 -0.079181 0.063752 0.123998 -0.062500 0 0 0 0 0 0 3 416243
-0.002133 0.003980 0.119876 -0.079170 0.063750 0.123993 -0.062500 0 0 0 0 0 0 3 417246
-0.002133 0.003980 0.119876 -0.079181 0.063752 0.123998 -0.062500 0 0 0 0 0 0 3 418245
-0.002133 0.003980 0.119876 -0.079170 0.063750 0.123993 -0.062500 0 0 0 0 0 0 3 419246
-0.002133 0.003980 0.119876 -0.079181 0.063752 0.123998 -0.062500 0 0 0 0 0 0 3 420244
-0.002133 0.003980 0.119876 -0.079170 0.063750 0.123993 -0.062500 0 0 0 0 0 0 3 421244
-0.002133 0.003980 0.119876 -0.079181 0.063752 0.123998 -0.062500 0 0 0 0 0 0 3 422244
-0.002133 0.003980 0.119876 -0.079170 0.063750 0.123993 -0.062500 0 0 0 0 0 0 3 423246
-0.002133 0.003980 0.119876 -0.079169 0.063749 0.123992 -0.062500 0 0 0 0 0 0 3 424244
-0.002133 0.003980 0.119876 -0.079180 0.063752 0.123998 -0.062500 0 0 0 0 0 0 3 425233
-0.002133 0.003980 0.119876 -0.079170 0.063750 0.123992 -0.062500 0 0 0 0 0 0 3 426245
-0.002133 0.003980 0.119876 -0.079181 0.063752 0.123998 -0.062500 0 0 0 0 0 0 3 427238
-0.002133 0.003980 0.119876 -0.079170 0.063750 0.123992 -0.062500 0 0 0 0 0 0 3 428245
-0.002133 0.003980 0.119876 -0.079181 0.063752 0.123998 -0.062500 0 0 0 0 0 0 3 429246
-0.002133 0.003980 0.119876 -0.079170 0.063750 0.123992 -0.062500 0 0 0 0 0 0 3 430243
-0.002133 0.003980 0.119876 -0.079181 0.063752 0.123998 -0.062500 0 0 0 0 0 0 3 431246
-0.002133 0.003980 0.119876 -0.079170 0.063750 0.123992 -0.062500 0 0 0 0 0 0 3 432244
-0.002133 0.003980 0.119876 -0.079181 0.063752 0.123998 -0.062500 0 0 0 0 0 0 3 433242
-0.002133 0.003980 0.119876 -0.079170 0.063750 0.123992 -0.062500 0 0 0 0 0 0 3 434242
-0.002133 0.003980 0.119876 -0.079169 0.063749 0.123992 -0.062500 0 0 0 0 0 0 3 435313
-0.002133 0.003980 0.119876 -0.079180 0.063752 0.123998 -0.062500 0 0 0 0 0 0 3 436315
-0.002133 0.003980 0.119876 -0.079170 0.063750 0.123992 -0.062500 0 0 0 0 0 0 3 437317
-0.002133 0.003980 0.119876 -0.079181 0.063752 0.123998 -0.062500 0 0 0 0 0 0 3 438312
-0.002133 0.003980 0.119876 -0.079167 0.063739 0.124000 -0.062500 0 0 0 0 0 0 3 439318
-0.002133 0.003980 0.119876 -0.079180 0.063751 0.123999 -0.062500 0 0 0 0 0 0 3 440323
-0.002133 0.003980 0.119876 -0.079170 0.063749 0.123993 -0.062500 0 0 0 0 0 0 3 441289
-0.002133 0.003980 0.119876 -0.079181 0.063752 0.123998 -0.062500 0 0 0 0 0 0 3 442286
-0.002133 0.003980 0.119876 -0.079170 0.063750 0.123993 -0.062500 0 0 0 0 0 0 3 443288
-0.002133 0.003980 0.119876 -0.079169 0.063749 0.123992 -0.062500 0 0 0 0 0 0 3 444312
-0.002133 0.003980 0.119876 -0.079173 0.063761 0.124005 -0.062500 0 0 0 0 0 0 3 445286
-0.002133 0.003980 0.119876 -0.079169 0.063750 0.123993 -0.062500 0 0 0 0 0 0 3 446312
-0.002133 0.003980 0.119876 -0.079181 0.063752 0.123999 -0.062500 0 0 0 0 0 0 3 447311
-0.002133 0.003980 0.119876 -0.079170 0.063750 0.123993 -0.062500 0 0 0 0 0 0 3 448315
-0.002133 0.003980 0.119876 -0.079181 0.063752 0.123998 -0.062500 0 0 0 0 0 0 3 449287
-0.002133 0.003980 0.119876 -0.079170 0.063750 0.123993 -0.062500 0 0 0 0 0 0 3 450318
-0.002133 0.003980 0.119876 -0.079181 0.063752 0.123998 -0.062500 0 0 0 0 0 0 3 451311
-0.002133 0.003980 0.119876 -0.079170 0.063750 0.123993 -0.062500 0 0 0 0 0 0 3 452296
-0.002133 0.003980 0.119876 -0.079169 0.063749 0.123992 -0.062500 0 0 0 0 0 0 3 453310
-0.002133 0.003980 0.119876 -0.079180 0.063752 0.123998 -0.062500 0 0 0 0 0 0 3 454294
-0.002133 0.003980 0.119876 -0.079170 0.063750 0.123993 -0.062500 0 0 0 0 0 0 3 455310
-0.002133 0.003980 0.119876 -0.079181 0.063752 0.123998 -0.062500 0 0 0 0 0 0 3 456295
-0.002133 0.003980 0.119876 -0.079170 0.063750 0.123993 -0.062500 0 0 0 0 0 0 3 457308
-0.002133 0.003980 0.119876 -0.079181 0.063752 0.123998 -0.062500 0 0 0 0 0 0 3 458295
-0.002133 0.003980 0.119876 -0.079170 0.063750 0.123993 -0.062500 0 0 0 0 0 0 3 459310
-0.002133 0.003980 0.119876 -0.079181 0.063752 0.123998 -0.062500 0 0 0 0 0 0 3 460294
-0.002133 0.003980 0.119876 -0.079170 0.063750 0.123993 -0.062500 0 0 0 0 0 0 3 461311
-0.002133 0.003980 0.119876 -0.079181 0.063752 0.123998 -0.062500 0 0 0 0 0 0 3 462311
-0.002133 0.003980 0.119876 -0.079170 0.063750 0.123993 -0.062500 0 0 0 0 0 0 3 463228
-0.002133 0.003980 0.119876 -0.079181 0.063752 0.123998 -0.062500 0 0 0 0 0 0 3 464236
-0.002133 0.003980 0.119876 -0.079170 0.063750 0.123993 -0.062500 0 0 0 0 0 0 3 465227
-0.002133 0.003980 0.119876 -0.079169 0.063749 0.123992 -0.062500 0 0 0 0 0 0 3 466236
-0.002133 0.003980 0.119876 -0.079180 0.063752 0.123998 -0.062500 0 0 0 0 0 0 3 467227
-0.002133 0.003980 0.119876 -0.079170 0.063750 0.123992 -0.062500 0 0 0 0 0 0 3 468237
-0.002133 0.003980 0.119876 -0.079181 0.063752 0.123998 -0.062500 0 0 0 0 0 0 3 469227
-0.002133 0.003980 0.119876 -0.079170 0.063750 0.123992 -0.062500 0 0 0 0 0 0 3 470236
-0.002133 0.003980 0.119876 -0.079181 0.063752 0.123998 -0.062500 0 0 0 0 0 0 3 471231
-0.002133 0.003980 0.119876 -0.079170 0.063750 0.123992 -0.062500 0 0 0 0 0 0 3 472239
-0.002133 0.003980 0.119876 -0.079181 0.063752 0.123998 -0.062500 0 0 0 0 0 0 3 473235
-0.002133 0.003980 0.119876 -0.079170 0.063750 0.123992 -0.062500 0 0 0 0 0 0 3 474254
-0.002133 0.003980 0.119876 -0.079181 0.063752 0.123998 -0.062500 0 0 0 0 0 0 3 475228
-0.002133 0.003980 0.119876 -0.079170 0.063750 0.123992 -0.062500 0 0 0 0 0 0 3 476246
-0.002133 0.003980 0.119876 -0.079169 0.063749 0.123992 -0.062500 0 0 0 0 0 0 3 477244
-0.002133 0.003980 0.119876 -0.079173 0.063761 0.124004 -0.062500 0 0 0 0 0 0 3 478243
-0.002133 0.003980 0.119876 -0.079169 0.063750 0.123993 -0.062500 0 0 0 0 0 0 3 479245
-0.002133 0.003980 0.119876 -0.079181 0.063752 0.123998 -0.062500 0 0 0 0 0 0 3 480239
-0.002133 0.003980 0.119876 -0.079170 0.063750 0.123993 -0.062500 0 0 0 0 0 0 3 481243
-0.002133 0.003980 0.119876 -0.079181 0.063752 0.123998 -0.062500 0 0 0 0 0 0 3 482236
-0.002133 0.003980 0.119876 -0.079170 0.063750 0.123993 -0.062500 0 0 0 0 0 0 3 483239
-0.002133 0.003980 0.119876 -0.079181 0.063752 0.123998 -0.062500 0 0 0 0 0 0 3 484241
-0.002133 0.003980 0.119876 -0.079167 0.063739 0.124000 -0.062500 0 0 0 0 0 0 3 485242
-0.002133 0.003980 0.119876 -0.079169 0.063748 0.123993 -0.062500 0 0 0 0 0 0 3 486242
-0.002133 0.003980 0.119876 -0.079180 0.063752 0.123998 -0.062500 0 0 0 0 0 0 3 487244
-0.002133 0.003980 0.119876 -0.079170 0.063749 0.123993 -0.062500 0 0 0 0 0 0 3 488240
-0.002133 0.003980 0.119876 -0.079181 0.063752 0.123998 -0.062500 0 0 0 0 0 0 3 489246
-0.002133 0.003980 0.119876 -0.079170 0.063750 0.123993 -0.062500 0 0 0 0 0 0 3 490238
-0.002133 0.003980 0.119876 -0.079181 0.063752 0.123998 -0.062500 0 0 0 0 0 0 3 491248
-0.002133 0.003980 0.119876 -0.079170 0.063750 0.123993 -0.062500 0 0 0 0 0 0 3 492231
-0.002133 0.003980 0.119876 -0.079181 0.063752 0.123998 -0.062500 0 0 0 0 0 0 3 493240
-0.002133 0.003980 0.119876 -0.079170 0.063750 0.123993 -0.062500 0 0 0 0 0 0 3 494242
-0.002133 0.003980 0.119876 -0.079169 0.063749 0.123992 -0.062500 0 0 0 0 0 0 3 495243
-0.002133 0.003980 0.119876 -0.079180 0.063752 0.123998 -0.062500 0 0 0 0 0 0 3 496244
-0.002133 0.003980 0.119876 -0.079170 0.063750 0.123993 -0.062500 0 0 0 0 0 0 3 497243
-0.002133 0.003980 0.119876 -0.079181 0.063752 0.123998 -0.062500 0 0 0 0 0 0 3 498241
-0.002133 0.003980 0.119876 -0.079170 0.063750 0.123993 -0.062500 0 0 0 0 0 0 3 499244
-0.002133 0.003980 0.119876 -0.079181 0.063752 0.123998 -0.062500 0 0 0 0 0 0 3 500241
-0.002133 0.003980 0.119876 -0.079170 0.063750 0.123993 -0.062500 0 0 0 0 0 0 3 501242
-0.002133 0.003980 0.119876 -0.079181 0.063752 0.123998 -0.062500 0 0 0 0 0 0 3 502231
-0.002133 0.003980 0.119876 -0.079170 0.063750 0.123993 -0.062500 0 0 0 0 0 0 3 503238
-0.002133 0.003980 0.119876 -0.079181 0.063752 0.123998 -0.062500 0 0 0 0 0 0 3 504242
-0.002133 0.003980 0.119876 -0.079170 0.063750 0.123993 -0.062500 0 0 0 0 0 0 3 505233
-0.002133 0.003980 0.119876 -0.079169 0.063749 0.123992 -0.062500 0 0 0 0 0 0 3 506243
-0.002133 0.003980 0.119876 -0.079180 0.063752 0.123998 -0.062500 0 0 0 0 0 0 3 507243
-0.002133 0.003980 0.119876 -0.079170 0.063750 0.123992 -0.062500 0 0 0 0 0 0 3 508241
-0.002133 0.003980 0.119876 -0.079181 0.063752 0.123998 -0.062500 0 0 0 0 0 0 3 509240
-0.002133 0.003980 0.119876 -0.079170 0.063750 0.123992 -0.062500 0 0 0 0 0 0 3 510241
-0.002133 0.003980 0.119876 -0.079181 0.063752 0.123998 -0.062500 0 0 0 0 0 0 3 511242
-0.002133 0.003980 0.119876 -0.079170 0.063750 0.123992 -0.062500 0 0 0 0 0 0 3 512241
-0.002133 0.003980 0.119876 -0.079181 0.063752 0.123998 -0.062500 0 0 0 0 0 0 3 513228
-0.002133 0.003980 0.119876 -0.079170 0.063750 0.123992 -0.062500 0 0 0 0 0 0 3 514237
-0.002133 0.003980 0.119876 -0.079181 0.063752 0.123998 -0.062500 0 0 0 0 0 0 3 515245
-0.002133 0.003980 0.119876 -0.079162 0.063758 0.123999 -0.062500 0 0 0 0 0 0 3 516240
-0.002133 0.003980 0.119876 -0.079168 0.063750 0.123993 -0.062500 0 0 0 0 0 0 3 517242
-0.002133 0.003980 0.119876 -0.079180 0.063752 0.123998 -0.062500 0 0 0 0 0 0 3 518240
-0.002133 0.003980 0.119876 -0.079170 0.063750 0.123993 -0.062500 0 0 0 0 0 0 3 519243
-0.002133 0.003980 0.119876 -0.079181 0.063752 0.123998 -0.062500 0 0 0 0 0 0 3 520229
-0.002133 0.003980 0.119876 -0.079170 0.063750 0.123993 -0.062500 0 0 0 0 0 0 3 521235
-0.002133 0.003980 0.119876 -0.079181 0.063752 0.123998 -0.062500 0 0 0 0 0 0 3 522240
-0.002133 0.003980 0.119876 -0.079170 0.063750 0.123993 -0.062500 0 0 0 0 0 0 3 523242
-0.002133 0.003980 0.119876 -0.079181 0.063752 0.123998 -0.062500 0 0 0 0 0 0 3 524240
-0.002133 0.003980 0.119876 -0.079167 0.063739 0.124000 -0.062500 0 0 0 0 0 0 3 525231
-0.002133 0.003980 0.119876 -0.079169 0.063748 0.123993 -0.062500 0 0 0 0 0 0 3 526233
-0.002133 0.003980 0.119876 -0.079180 0.063752 0.123998 -0.062500 0 0 0 0 0 0 3 527310
-0.002133 0.003980 0.119876 -0.079170 0.063749 0.123993 -0.062500 0 0 0 0 0 0 3 528292
-0.002133 0.003980 0.119876 -0.079181 0.063752 0.123998 -0.062500 0 0 0 0 0 0 3 529291
-0.002133 0.003980 0.119876 -0.079170 0.063750 0.123993 -0.062500 0 0 0 0 0 0 3 530305
-0.002133 0.003980 0.119876 -0.079181 0.063752 0.123998 -0.062500 0 0 0 0 0 0 3 531307
-0.002133 0.003980 0.119876 -0.079170 0.063750 0.123993 -0.062500 0 0 0 0 0 0 3 532292
-0.002133 0.003980 0.119876 -0.079181 0.063752 0.123998 -0.062500 0 0 0 0 0 0 3 533310
-0.002133 0.003980 0.119876 -0.079170 0.063750 0.123993 -0.062500 0 0 0 0 0 0 3 534290
-0.002133 0.003980 0.119876 -0.079169 0.063749 0.123992 -0.062500 0 0 0 0 0 0 3 535234
-0.002133 0.003980 0.119876 -0.079180 0.063752 0.123998 -0.062500 0 0 0 0 0 0 3 536225
-0.002133 0.003980 0.119876 -0.079170 0.063750 0.123993 -0.062500 0 0 0 0 0 0 3 537232
-0.002133 0.003980 0.119876 -0.079181 0.063752 0.123998 -0.062500 0 0 0 0 0 0 3 538225
-0.002133 0.003980 0.119876 -0.079170 0.063750 0.123993 -0.062500 0 0 0 0 0 0 3 539234
-0.002133 0.003980 0.119876 -0.079181 0.063752 0.123998 -0.062500 0 0 0 0 0 0 3 540224
-0.002133 0.003980 0.119876 -0.079170 0.063750 0.123993 -0.062500 0 0 0 0 0 0 3 541233
-0.002133 0.003980 0.119876 -0.079181 0.063752 0.123998 -0.062500 0 0 0 0 0 0 3 542224
-0.002133 0.003980 0.119876 -0.079170 0.063750 0.123993 -0.062500 0 0 0 0 0 0 3 543220
-0.002133 0.003980 0.119876 -0.079181 0.063752 0.123998 -0.062500 0 0 0 0 0 0 3 544226
-0.002133 0.003980 0.119876 -0.079170 0.063750 0.123993 -0.062500 0 0 0 0 0 0 3 545353
-0.002133 0.003980 0.119876 -0.079169 0.063749 0.123992 -0.062500 0 0 0 0 0 0 3 546248
-0.002133 0.003980 0.119876 -0.079180 0.063752 0.123998 -0.062500 0 0 0 0 0 0 3 547222
-0.002133 0.003980 0.119876 -0.079170 0.063750 0.123992 -0.062500 0 0 0 0 0 0 3 548217
-0.002133 0.003980 0.119876 -0.079181 0.063752 0.123998 -0.062500 0 0 0 0 0 0 3 549225
-0.002133 0.003980 0.119876 -0.079170 0.063750 0.123992 -0.062500 0 0 0 0 0 0 3 550360
-0.002133 0.003980 0.119876 -0.079181 0.063752 0.123998 -0.062500 0 0 0 0 0 0 3 551239
-0.002133 0.003980 0.119876 -0.079170 0.063750 0.123992 -0.062500 0 0 0 0 0 0 3 552244
-0.002133 0.003980 0.119876 -0.079173 0.063761 0.124004 -0.062500 0 0 0 0 0 0 3 553358
-0.002133 0.003980 0.119876 -0.079169 0.063750 0.123993 -0.062500 0 0 0 0 0 0 3 554359
-0.002133 0.003980 0.119876 -0.079181 0.063752 0.123998 -0.062500 0 0 0 0 0 0 3 555241
-0.002133 0.003980 0.119876 -0.079170 0.063750 0.123993 -0.062500 0 0 0 0 0 0 3 556241
-0.002133 0.003980 0.119876 -0.079169 0.063749 0.123992 -0.062500 0 0 0 0 0 0 3 557343
-0.002133 0.003980 0.119876 -0.079180 0.063752 0.123998 -0.062500 0 0 0 0 0 0 3 558365
-0.002133 0.003980 0.119876 -0.079170 0.063750 0.123992 -0.062500 0 0 0 0 0 0 3 559241
-0.002133 0.003980 0.119876 -0.079181 0.063752 0.123998 -0.062500 0 0 0 0 0 0 3 560338
-0.002133 0.003980 0.119876 -0.079170 0.063750 0.123992 -0.062500 0 0 0 0 0 0 3 561365
-0.002133 0.003980 0.119876 -0.079181 0.063752 0.123998 -0.062500 0 0 0 0 0 0 3 562369
-0.002133 0.003980 0.119876 -0.079170 0.063750 0.123992 -0.062500 0 0 0 0 0 0 3 563371
-0.002133 0.003980 0.119876 -0.079181 0.063752 0.123998 -0.062500 0 0 0 0 0 0 3 564365
-0.002133 0.003980 0.119876 -0.079167 0.063739 0.124000 -0.062500 0 0 0 0 0 0 3 565364
-0.002133 0.003980 0.119876 -0.079169 0.063748 0.123993 -0.062500 0 0 0 0 0 0 3 566365
-0.002152 0.003985 0.119886 0.167834 0.002749 -0.011321 -0.062500 0 0 0 0 0 0 3 567367
-0.002162 0.003987 0.119889 0.067954 0.028948 0.054697 -0.062500 0 0 0 0 0 0 3 568365
-0.002167 0.003988 0.119890 -0.003621 0.046557 0.088966 -0.062500 0 0 0 0 0 0 3 569364
-0.002169 0.003989 0.119891 -0.041337 0.055385 0.102020 -0.062500 0 0 0 0 0 0 3 570365
-0.002170 0.003989 0.119891 -0.060295 0.059665 0.106670 -0.062500 0 0 0 0 0 0 3 571365
-0.002171 0.003989 0.119891 -0.069758 0.061749 0.108299 -0.062500 0 0 0 0 0 0 3 572364
-0.002171 0.003989 0.119891 -0.074474 0.062764 0.108862 -0.062500 0 0 0 0 0 0 3 573363
-0.002171 0.003989 0.119891 -0.076823 0.063265 0.109071 -0.062500 0 0 0 0 0 0 3 574365
-0.002171 0.003989 0.119891 -0.078000 0.063509 0.109137 -0.062500 0 0 0 0 0 0 3 575365
-0.002171 0.003989 0.119891 -0.078602 0.063624 0.109163 -0.062500 0 0 0 0 0 0 3 576362
-0.002171 0.003989 0.119891 -0.078891 0.063687 0.109170 -0.062500 0 0 0 0 0 0 3 577363
-0.002171 0.003989 0.119891 -0.079014 0.063725 0.109172 -0.062500 0 0 0 0 0 0 3 578364
-0.002171 0.003989 0.119891 -0.079100 0.063724 0.109171 -0.062500 0 0 0 0 0 0 3 579231
-0.002171 0.003989 0.119891 -0.079134 0.063741 0.109175 -0.062500 0 0 0 0 0 0 3 580359
-0.002171 0.003989 0.119891 -0.079153 0.063756 0.109175 -0.062500 0 0 0 0 0 0 3 581365
-0.002171 0.003989 0.119891 -0.079174 0.063752 0.109174 -0.062500 0 0 0 0 0 0 3 582364
-0.002171 0.003989 0.119891 -0.079176 0.063751 0.109174 -0.062500 0 0 0 0 0 0 3 583365
-0.002171 0.003989 0.119891 -0.079176 0.063751 0.109174 -0.062500 0 0 0 0 0 0 3 584353
-0.002171 0.003989 0.119891 -0.079176 0.063751 0.109175 -0.062500 0 0 0 0 0 0 3 585361
-0.002171 0.003989 0.119891 -0.079165 0.063748 0.109168 -0.062500 0 0 0 0 0 0 3 586361
-0.002171 0.003989 0.119891 -0.079175 0.063751 0.109174 -0.062500 0 0 0 0 0 0 3 587366
-0.002171 0.003989 0.119891 -0.079176 0.063751 0.109174 -0.062500 0 0 0 0 0 0 3 588363
-0.002171 0.003989 0.119891 -0.079176 0.063751 0.109174 -0.062500 0 0 0 0 0 0 3 589364
-0.002171 0.003989 0.119891 -0.079176 0.063751 0.109174 -0.062500 0 0 0 0 0 0 3 590364
-0.002171 0.003989 0.119891 -0.079176 0.063751 0.109174 -0.062500 0 0 0 0 0 0 3 591352
-0.002171 0.003989 0.119891 -0.079176 0.063751 0.109174 -0.062500 0 0 0 0 0 0 3 592365
-0.002171 0.003989 0.119891 -0.079176 0.063751 0.109174 -0.062500 0 0 0 0 0 0 3 593363
-0.002171 0.003989 0.119891 -0.079165 0.063748 0.109168 -0.062500 0 0 0 0 0 0 3 594364
-0.002171 0.003989 0.119891 -0.079175 0.063751 0.109173 -0.062500 0 0 0 0 0 0 3 595364
-0.002171 0.003989 0.119891 -0.079176 0.063751 0.109174 -0.062500 0 0 0 0 0 0 3 596357
-0.002171 0.003989 0.119891 -0.079176 0.063751 0.109174 -0.062500 0 0 0 0 0 0 3 597349
-0.002171 0.003989 0.119891 -0.079176 0.063751 0.109174 -0.062500 0 0 0 0 0 0 3 598357
-0.002171 0.003989 0.119891 -0.079176 0.063751 0.109174 -0.062500 0 0 0 0 0 0 3 599349
-0.002171 0.003989 0.119891 -0.079176 0.063751 0.109174 -0.062500 0 0 0 0 0 0 3 600356
-0.002171 0.003989 0.119891 -0.079176 0.063751 0.109174 -0.062500 0 0 0 0 0 0 3 601348
-0.002171 0.003989 0.119891 -0.079165 0.063748 0.109168 -0.062500 0 0 0 0 0 0 3 602356
-0.002171 0.003989 0.119891 -0.079175 0.063751 0.109173 -0.062500 0 0 0 0 0 0 3 603347
-0.002171 0.003989 0.119891 -0.079176 0.063751 0.109174 -0.062500 0 0 0 0 0 0 3 604356
-0.002171 0.003989 0.119891 -0.079173 0.063740 0.109181 -0.062500 0 0 0 0 0 0 3 605347
-0.002171 0.003989 0.119891 -0.079176 0.063750 0.109175 -0.062500 0 0 0 0 0 0 3 606356
-0.002171 0.003989 0.119891 -0.079176 0.063751 0.109174 -0.062500 0 0 0 0 0 0 3 607348
-0.002171 0.003989 0.119891 -0.079176 0.063751 0.109174 -0.062500 0 0 0 0 0 0 3 608357
-0.002171 0.003989 0.119891 -0.079176 0.063751 0.109174 -0.062500 0 0 0 0 0 0 3 609355
-0.002190 0.003994 0.119900 0.167976 0.002723 -0.026011 -0.062500 0 0 0 0 0 0 3 610363
-0.002200 0.003996 0.119904 0.068016 0.028937 0.039949 -0.062500 0 0 0 0 0 0 3 611372
-0.002204 0.003997 0.119905 -0.003605 0.046544 0.074174 -0.062500 0 0 0 0 0 0 3 612369
-0.002207 0.003997 0.119905 -0.041331 0.055382 0.087214 -0.062500 0 0 0 0 0 0 3 613355
-0.002208 0.003998 0.119906 -0.060288 0.059673 0.091861 -0.062500 0 0 0 0 0 0 3 614337
-0.002208 0.003998 0.119906 -0.069750 0.061748 0.093492 -0.062500 0 0 0 0 0 0 3 615236
-0.002209 0.003998 0.119906 -0.074475 0.062755 0.094068 -0.062500 0 0 0 0 0 0 3 616360
-0.002209 0.003998 0.119906 -0.076826 0.063254 0.094257 -0.062500 0 0 0 0 0 0 3 617368
-0.002209 0.003998 0.119906 -0.078006 0.063510 0.094333 -0.062500 0 0 0 0 0 0 3 618366
-0.002209 0.003998 0.119906 -0.078593 0.063642 0.094353 -0.062500 0 0 0 0 0 0 3 619362
-0.002209 0.003998 0.119906 -0.078885 0.063687 0.094360 -0.062500 0 0 0 0 0 0 3 620358
-0.002209 0.003998 0.119906 -0.079020 0.063726 0.094368 -0.062500 0 0 0 0 0 0 3 621334
-0.002209 0.003998 0.119906 -0.079107 0.063726 0.094367 -0.062500 0 0 0 0 0 0 3 622362
-0.002209 0.003998 0.119906 -0.079130 0.063740 0.094366 -0.062500 0 0 0 0 0 0 3 623363
-0.002209 0.003998 0.119906 -0.079155 0.063746 0.094358 -0.062500 0 0 0 0 0 0 3 624362
-0.002209 0.003998 0.119906 -0.079169 0.063749 0.094363 -0.062500 0 0 0 0 0 0 3 625352
-0.002209 0.003998 0.119906 -0.079163 0.063758 0.094370 -0.062500 0 0 0 0 0 0 3 626368
-0.002209 0.003998 0.119906 -0.079170 0.063751 0.094365 -0.062500 0 0 0 0 0 0 3 627367
-0.002209 0.003998 0.119906 -0.079182 0.063753 0.094370 -0.062500 0 0 0 0 0 0 3 628363
-0.002209 0.003998 0.119906 -0.079172 0.063750 0.094365 -0.062500 0 0 0 0 0 0 3 629359
-0.002209 0.003998 0.119906 -0.079171 0.063750 0.094364 -0.062500 0 0 0 0 0 0 3 630362
-0.002209 0.003998 0.119906 -0.079182 0.063753 0.094370 -0.062500 0 0 0 0 0 0 3 631363
-0.002209 0.003998 0.119906 -0.079172 0.063750 0.094365 -0.062500 0 0 0 0 0 0 3 632360
-0.002209 0.003998 0.119906 -0.079171 0.063750 0.094364 -0.062500 0 0 0 0 0 0 3 633333
-0.002209 0.003998 0.119906 -0.079182 0.063753 0.094370 -0.062500 0 0 0 0 0 0 3 634362
-0.002209 0.003998 0.119906 -0.079172 0.063750 0.094365 -0.062500 0 0 0 0 0 0 3 635363
-0.002209 0.003998 0.119906 -0.079171 0.063750 0.094364 -0.062500 0 0 0 0 0 0 3 636362
-0.002209 0.003998 0.119906 -0.079182 0.063753 0.094370 -0.062500 0 0 0 0 0 0 3 637360
-0.002209 0.003998 0.119906 -0.079172 0.063750 0.094365 -0.062500 0 0 0 0 0 0 3 638362
-0.002209 0.003998 0.119906 -0.079171 0.063750 0.094364 -0.062500 0 0 0 0 0 0 3 639349
-0.002209 0.003998 0.119906 -0.079171 0.063750 0.094364 -0.062500 0 0 0 0 0 0 3 640361
-0.002209 0.003998 0.119906 -0.079182 0.063753 0.094370 -0.062500 0 0 0 0 0 0 3 641361
-0.002209 0.003998 0.119906 -0.079172 0.063750 0.094364 -0.062500 0 0 0 0 0 0 3 642363
-0.002209 0.003998 0.119906 -0.079171 0.063750 0.094364 -0.062500 0 0 0 0 0 0 3 643362
-0.002209 0.003998 0.119906 -0.079182 0.063753 0.094370 -0.062500 0 0 0 0 0 0 3 644360
-0.002209 0.003998 0.119906 -0.079172 0.063750 0.094364 -0.062500 0 0 0 0 0 0 3 645360
-0.002209 0.003998 0.119906 -0.079171 0.063750 0.094364 -0.062500 0 0 0 0 0 0 3 646360
-0.002209 0.003998 0.119906 -0.079179 0.063742 0.094377 -0.062500 0 0 0 0 0 0 3 647363
-0.002209 0.003998 0.119906 -0.079172 0.063749 0.094366 -0.062500 0 0 0 0 0 0 3 648360
-0.002209 0.003998 0.119906 -0.079171 0.063750 0.094364 -0.062500 0 0 0 0 0 0 3 649344
-0.002209 0.003998 0.119906 -0.079171 0.063750 0.094364 -0.062500 0 0 0 0 0 0 3 650356
-0.002209 0.003998 0.119906 -0.079182 0.063753 0.094370 -0.062500 0 0 0 0 0 0 3 651437
-0.002209 0.003998 0.119906 -0.079172 0.063750 0.094365 -0.062500 0 0 0 0 0 0 3 652427
-0.002209 0.003998 0.119906 -0.079171 0.063750 0.094364 -0.062500 0 0 0 0 0 0 3 653439
-0.002209 0.003998 0.119906 -0.079182 0.063753 0.094370 -0.062500 0 0 0 0 0 0 3 654428
-0.002209 0.003998 0.119906 -0.079172 0.063750 0.094365 -0.062500 0 0 0 0 0 0 3 655407
-0.002209 0.003998 0.119906 -0.079171 0.063750 0.094364 -0.062500 0 0 0 0 0 0 3 656403
-0.002209 0.003998 0.119906 -0.079171 0.063750 0.094364 -0.062500 0 0 0 0 0 0 3 657403
-0.002209 0.003998 0.119906 -0.079182 0.063753 0.094370 -0.062500 0 0 0 0 0 0 3 658435
-0.002209 0.003998 0.119906 -0.079172 0.063750 0.094364 -0.062500 0 0 0 0 0 0 3 659429
-0.002209 0.003998 0.119906 -0.079171 0.063750 0.094364 -0.062500 0 0 0 0 0 0 3 660405
-0.002209 0.003998 0.119906 -0.079182 0.063753 0.094370 -0.062500 0 0 0 0 0 0 3 661401
-0.002209 0.003998 0.119906 -0.079172 0.063750 0.094364 -0.062500 0 0 0 0 0 0 3 662396
-0.002209 0.003998 0.119906 -0.079163 0.063758 0.094370 -0.062500 0 0 0 0 0 0 3 663427
-0.002209 0.003998 0.119906 -0.079170 0.063751 0.094365 -0.062500 0 0 0 0 0 0 3 664413
-0.002209 0.003998 0.119906 -0.079182 0.063753 0.094370 -0.062500 0 0 0 0 0 0 3 665426
-0.002209 0.003998 0.119906 -0.079172 0.063750 0.094365 -0.062500 0 0 0 0 0 0 3 666410
-0.002209 0.003998 0.119906 -0.079171 0.063750 0.094364 -0.062500 0 0 0 0 0 0 3 667347
-0.002209 0.003998 0.119906 -0.079182 0.063753 0.094370 -0.062500 0 0 0 0 0 0 3 668354
-0.002209 0.003998 0.119906 -0.079172 0.063750 0.094365 -0.062500 0 0 0 0 0 0 3 669345
-0.002209 0.003998 0.119906 -0.079171 0.063750 0.094364 -0.062500 0 0 0 0 0 0 3 670354
-0.002209 0.003998 0.119906 -0.079182 0.063753 0.094370 -0.062500 0 0 0 0 0 0 3 671345
-0.002209 0.003998 0.119906 -0.079172 0.063750 0.094365 -0.062500 0 0 0 0 0 0 3 672354
-0.002209 0.003998 0.119906 -0.079171 0.063750 0.094364 -0.062500 0 0 0 0 0 0 3 673345
-0.002209 0.003998 0.119906 -0.079171 0.063750 0.094364 -0.062500 0 0 0 0 0 0 3 674346
-0.002209 0.003998 0.119906 -0.079182 0.063753 0.094370 -0.062500 0 0 0 0 0 0 3 675355
-0.002209 0.003998 0.119906 -0.079172 0.063750 0.094364 -0.062500 0 0 0 0 0 0 3 676344
-0.002209 0.003998 0.119906 -0.079171 0.063750 0.094364 -0.062500 0 0 0 0 0 0 3 677354
-0.002209 0.003998 0.119906 -0.079182 0.063753 0.094370 -0.062500 0 0 0 0 0 0 3 678351
-0.002209 0.003998 0.119906 -0.079172 0.063750 0.094364 -0.062500 0 0 0 0 0 0 3 679361
-0.002209 0.003998 0.119906 -0.079171 0.063750 0.094364 -0.062500 0 0 0 0 0 0 3 680355
-0.002209 0.003998 0.119906 -0.079182 0.063753 0.094370 -0.062500 0 0 0 0 0 0 3 681341
-0.002209 0.003998 0.119906 -0.079172 0.063750 0.094364 -0.062500 0 0 0 0 0 0 3 682354
-0.002209 0.003998 0.119906 -0.079171 0.063750 0.094364 -0.062500 0 0 0 0 0 0 3 683344
-0.002209 0.003998 0.119906 -0.079182 0.063753 0.094370 -0.062500 0 0 0 0 0 0 3 684352
-0.002209 0.003998 0.119906 -0.079172 0.063750 0.094364 -0.062500 0 0 0 0 0 0 3 685357
-0.002209 0.003998 0.119906 -0.079171 0.063750 0.094364 -0.062500 0 0 0 0 0 0 3 686352
-0.002209 0.003998 0.119906 -0.079171 0.063750 0.094363 -0.062500 0 0 0 0 0 0 3 687366
-0.002209 0.003998 0.119906 -0.079179 0.063742 0.094377 -0.062500 0 0 0 0 0 0 3 688361
-0.002209 0.003998 0.119906 -0.079172 0.063749 0.094365 -0.062500 0 0 0 0 0 0 3 689363
-0.002209 0.003998 0.119906 -0.079171 0.063750 0.094364 -0.062500 0 0 0 0 0 0 3 690331
-0.002209 0.003998 0.119906 -0.079182 0.063753 0.094370 -0.062500 0 0 0 0 0 0 3 691361
-0.002209 0.003998 0.119906 -0.079172 0.063750 0.094365 -0.062500 0 0 0 0 0 0 3 692360
-0.002209 0.003998 0.119906 -0.079171 0.063750 0.094364 -0.062500 0 0 0 0 0 0 3 693328
-0.002209 0.003998 0.119906 -0.079171 0.063750 0.094364 -0.062500 0 0 0 0 0 0 3 694361
-0.002209 0.003998 0.119906 -0.079182 0.063753 0.094370 -0.062500 0 0 0 0 0 0 3 695380
-0.002209 0.003998 0.119906 -0.079172 0.063750 0.094364 -0.062500 0 0 0 0 0 0 3 696373
-0.002209 0.003998 0.119906 -0.079171 0.063750 0.094364 -0.062500 0 0 0 0 0 0 3 697371
-0.002209 0.003998 0.119906 -0.079182 0.063753 0.094370 -0.062500 0 0 0 0 0 0 3 698373
-0.002209 0.003998 0.119906 -0.079172 0.063750 0.094364 -0.062500 0 0 0 0 0 0 3 699372
-0.002209 0.003998 0.119906 -0.079163 0.063758 0.094370 -0.062500 0 0 0 0 0 0 3 700349
-0.002209 0.003998 0.119906 -0.079170 0.063751 0.094365 -0.062500 0 0 0 0 0 0 3 701370
-0.002209 0.003998 0.119906 -0.079182 0.063753 0.094370 -0.062500 0 0 0 0 0 0 3 702368
-0.002209 0.003998 0.119906 -0.079172 0.063750 0.094365 -0.062500 0 0 0 0 0 0 3 703371
-0.002209 0.003998 0.119906 -0.079171 0.063750 0.094364 -0.062500 0 0 0 0 0 0 3 704369
-0.002209 0.003998 0.119906 -0.079182 0.063753 0.094370 -0.062500 0 0 0 0 0 0 3 705359
-0.002209 0.003998 0.119906 -0.079172 0.063750 0.094365 -0.062500 0 0 0 0 0 0 3 706370
-0.002209 0.003998 0.119906 -0.079171 0.063750 0.094364 -0.062500 0 0 0 0 0 0 3 707371
-0.002209 0.003998 0.119906 -0.079182 0.063753 0.094370 -0.062500 0 0 0 0 0 0 3 708370
-0.002209 0.003998 0.119906 -0.079172 0.063750 0.094365 -0.062500 0 0 0 0 0 0 3 709371
-0.002209 0.003998 0.119906 -0.079171 0.063750 0.094364 -0.062500 0 0 0 0 0 0 3 710349
-0.002209 0.003998 0.119906 -0.079171 0.063750 0.094364 -0.062500 0 0 0 0 0 0 3 711377
-0.002209 0.003998 0.119906 -0.079182 0.063753 0.094370 -0.062500 0 0 0 0 0 0 3 712372
-0.002209 0.003998 0.119906 -0.079172 0.063750 0.094364 -0.062500 0 0 0 0 0 0 3 713371
-0.002209 0.003998 0.119906 -0.079171 0.063750 0.094364 -0.062500 0 0 0 0 0 0 3 714370
-0.002209 0.003998 0.119906 -0.079182 0.063753 0.094370 -0.062500 0 0 0 0 0 0 3 715370
-0.002209 0.003998 0.119906 -0.079172 0.063750 0.094364 -0.062500 0 0 0 0 0 0 3 716369
-0.002209 0.003998 0.119906 -0.079171 0.063750 0.094364 -0.062500 0 0 0 0 0 0 3 717369
-0.002209 0.003998 0.119906 -0.079182 0.063753 0.094370 -0.062500 0 0 0 0 0 0 3 718370
-0.002209 0.003998 0.119906 -0.079172 0.063750 0.094364 -0.062500 0 0 0 0 0 0 3 719362
-0.002209 0.003998 0.119906 -0.079171 0.063750 0.094364 -0.062500 0 0 0 0 0 0 3 720370
-0.002209 0.003998 0.119906 -0.079171 0.063750 0.094364 -0.062500 0 0 0 0 0 0 3 721373
-0.002209 0.003998 0.119906 -0.079182 0.063753 0.094370 -0.062500 0 0 0 0 0 0 3 722350
-0.002209 0.003998 0.119906 -0.079172 0.063750 0.094364 -0.062500 0 0 0 0 0 0 3 723353
-0.002209 0.003998 0.119906 -0.079171 0.063750 0.094364 -0.062500 0 0 0 0 0 0 3 724367
-0.002209 0.003998 0.119906 -0.079182 0.063753 0.094370 -0.062500 0 0 0 0 0 0 3 725368
-0.002209 0.003998 0.119906 -0.079172 0.063750 0.094364 -0.062500 0 0 0 0 0 0 3 726367
-0.002209 0.003998 0.119906 -0.079171 0.063750 0.094364 -0.062500 0 0 0 0 0 0 3 727367
-0.002209 0.003998 0.119906 -0.079179 0.063742 0.094377 -0.062500 0 0 0 0 0 0 3 728367
-0.002209 0.003998 0.119906 -0.079172 0.063749 0.094365 -0.062500 0 0 0 0 0 0 3 729350
-0.002209 0.003998 0.119906 -0.079171 0.063750 0.094364 -0.062500 0 0 0 0 0 0 3 730368
-0.002209 0.003998 0.119906 -0.079171 0.063750 0.094364 -0.062500 0 0 0 0 0 0 3 731368
-0.002209 0.003998 0.119906 -0.079182 0.063753 0.094370 -0.062500 0 0 0 0 0 0 3 732356
-0.002209 0.003998 0.119906 -0.079172 0.063750 0.094365 -0.062500 0 0 0 0 0 0 3 733366
-0.002209 0.003998 0.119906 -0.079171 0.063750 0.094364 -0.062500 0 0 0 0 0 0 3 734356
-0.002209 0.003998 0.119906 -0.079182 0.063753 0.094370 -0.062500 0 0 0 0 0 0 3 735424
-0.002209 0.003998 0.119906 -0.079172 0.063750 0.094365 -0.062500 0 0 0 0 0 0 3 736410
-0.002209 0.003998 0.119906 -0.079171 0.063750 0.094364 -0.062500 0 0 0 0 0 0 3 737426
-0.002209 0.003998 0.119906 -0.079175 0.063761 0.094377 -0.062500 0 0 0 0 0 0 3 738408
-0.002209 0.003998 0.119906 -0.079171 0.063751 0.094366 -0.062500 0 0 0 0 0 0 3 739352
-0.002209 0.003998 0.119906 -0.079171 0.063750 0.094364 -0.062500 0 0 0 0 0 0 3 740342
-0.002209 0.003998 0.119906 -0.079171 0.063750 0.094364 -0.062500 0 0 0 0 0 0 3 741351
-0.002209 0.003998 0.119906 -0.079182 0.063753 0.094370 -0.062500 0 0 0 0 0 0 3 742327
-0.002209 0.003998 0.119906 -0.079172 0.063750 0.094365 -0.062500 0 0 0 0 0 0 3 743343
-0.002209 0.003998 0.119906 -0.079171 0.063750 0.094364 -0.062500 0 0 0 0 0 0 3 744352
-0.002209 0.003998 0.119906 -0.079182 0.063753 0.094370 -0.062500 0 0 0 0 0 0 3 745343
-0.002209 0.003998 0.119906 -0.079172 0.063750 0.094365 -0.062500 0 0 0 0 0 0 3 746337
-0.002209 0.003998 0.119906 -0.079171 0.063750 0.094364 -0.062500 0 0 0 0 0 0 3 747352
-0.002209 0.003998 0.119906 -0.079171 0.063750 0.094364 -0.062500 0 0 0 0 0 0 3 748396
-0.002209 0.003998 0.119906 -0.079182 0.063753 0.094370 -0.062500 0 0 0 0 0 0 3 749362
-0.002209 0.003998 0.119906 -0.079172 0.063750 0.094365 -0.062500 0 0 0 0 0 0 3 750355
-0.002209 0.003998 0.119906 -0.079171 0.063750 0.094364 -0.062500 0 0 0 0 0 0 3 751368
-0.002209 0.003998 0.119906 -0.079182 0.063753 0.094370 -0.062500 0 0 0 0 0 0 3 752355
-0.002209 0.003998 0.119906 -0.079172 0.063750 0.094365 -0.062500 0 0 0 0 0 0 3 753342
-0.002209 0.003998 0.119906 -0.079171 0.063750 0.094364 -0.062500 0 0 0 0 0 0 3 754351
-0.002209 0.003998 0.119906 -0.079182 0.063753 0.094370 -0.062500 0 0 0 0 0 0 3 755357
-0.002209 0.003998 0.119906 -0.079172 0.063750 0.094365 -0.062500 0 0 0 0 0 0 3 756355
-0.002209 0.003998 0.119906 -0.079171 0.063750 0.094364 -0.062500 0 0 0 0 0 0 3 757363
-0.002209 0.003998 0.119906 -0.079171 0.063750 0.094364 -0.062500 0 0 0 0 0 0 3 758361
-0.002209 0.003998 0.119906 -0.079182 0.063753 0.094370 -0.062500 0 0 0 0 0 0 3 759360
-0.002209 0.003998 0.119906 -0.079172 0.063750 0.094364 -0.062500 0 0 0 0 0 0 3 760329
-0.002209 0.003998 0.119906 -0.079171 0.063750 0.094364 -0.062500 0 0 0 0 0 0 3 761359
-0.002209 0.003998 0.119906 -0.079182 0.063753 0.094370 -0.062500 0 0 0 0 0 0 3 762357
-0.002209 0.003998 0.119906 -0.079172 0.063750 0.094364 -0.062500 0 0 0 0 0 0 3 763357
-0.002209 0.003998 0.119906 -0.079171 0.063750 0.094364 -0.062500 0 0 0 0 0 0 3 764328
-0.002209 0.003998 0.119906 -0.079182 0.063753 0.094370 -0.062500 0 0 0 0 0 0 3 765360
-0.002209 0.003998 0.119906 -0.079172 0.063750 0.094364 -0.062500 0 0 0 0 0 0 3 766356
-0.002228 0.004003 0.119915 0.168097 0.002702 -0.040674 -0.062500 0 0 0 0 0 0 3 767364
-0.002237 0.004005 0.119919 0.068088 0.028923 0.025211 -0.062500 0 0 0 0 0 0 3 768362
-0.002242 0.004006 0.119920 -0.003580 0.046539 0.059402 -0.062500 0 0 0 0 0 0 3 769359
-0.002244 0.004006 0.119920 -0.041324 0.055380 0.072423 -0.062500 0 0 0 0 0 0 3 770358
-0.002246 0.004007 0.119920 -0.060297 0.059665 0.077074 -0.062500 0 0 0 0 0 0 3 771360
-0.002246 0.004007 0.119920 -0.069756 0.061748 0.078708 -0.062500 0 0 0 0 0 0 3 772327
-0.002246 0.004007 0.119920 -0.074473 0.062764 0.079269 -0.062500 0 0 0 0 0 0 3 773357
-0.002247 0.004007 0.119920 -0.076831 0.063257 0.079469 -0.062500 0 0 0 0 0 0 3 774356
-0.002247 0.004007 0.119920 -0.078002 0.063509 0.079539 -0.062500 0 0 0 0 0 0 3 775360
-0.002247 0.004007 0.119920 -0.078592 0.063621 0.079559 -0.062500 0 0 0 0 0 0 3 776358
-0.002247 0.004007 0.119920 -0.078880 0.063684 0.079564 -0.062500 0 0 0 0 0 0 3 777328
-0.002247 0.004007 0.119920 -0.079026 0.063728 0.079579 -0.062500 0 0 0 0 0 0 3 778357
-0.002247 0.004007 0.119920 -0.079106 0.063736 0.079565 -0.062500 0 0 0 0 0 0 3 779358
-0.002247 0.004007 0.119920 -0.079137 0.063742 0.079576 -0.062500 0 0 0 0 0 0 3 780360
-0.002247 0.004007 0.119920 -0.079155 0.063756 0.079576 -0.062500 0 0 0 0 0 0 3 781358
-0.002247 0.004007 0.119920 -0.079164 0.063749 0.079569 -0.062500 0 0 0 0 0 0 3 782357
-0.002247 0.004007 0.119920 -0.079162 0.063738 0.079576 -0.062500 0 0 0 0 0 0 3 783359
-0.002247 0.004007 0.119920 -0.079177 0.063750 0.079575 -0.062500 0 0 0 0 0 0 3 784357
-0.002247 0.004007 0.119920 -0.079178 0.063751 0.079575 -0.062500 0 0 0 0 0 0 3 785357
-0.002247 0.004007 0.119920 -0.079178 0.063752 0.079575 -0.062500 0 0 0 0 0 0 3 786357
-0.002247 0.004007 0.119920 -0.079167 0.063749 0.079569 -0.062500 0 0 0 0 0 0 3 787358
-0.002247 0.004007 0.119920 -0.079177 0.063751 0.079575 -0.062500 0 0 0 0 0 0 3 788357
-0.002247 0.004007 0.119920 -0.079178 0.063752 0.079575 -0.062500 0 0 0 0 0 0 3 789361
-0.002247 0.004007 0.119920 -0.079167 0.063749 0.079569 -0.062500 0 0 0 0 0 0 3 790344
-0.002247 0.004007 0.119920 -0.079177 0.063751 0.079574 -0.062500 0 0 0 0 0 0 3 791357
-0.002247 0.004007 0.119920 -0.079178 0.063752 0.079575 -0.062500 0 0 0 0 0 0 3 792327
-0.002247 0.004007 0.119920 -0.079178 0.063752 0.079575 -0.062500 0 0 0 0 0 0 3 793358
-0.002247 0.004007 0.119920 -0.079167 0.063749 0.079569 -0.062500 0 0 0 0 0 0 3 794357
-0.002266 0.004012 0.119930 0.168217 0.002681 -0.055322 -0.062500 0 0 0 0 0 0 3 795359
-0.002275 0.004014 0.119933 0.068136 0.028914 0.010480 -0.062500 0 0 0 0 0 0 3 796359
-0.002280 0.004015 0.119935 -0.003566 0.046526 0.044638 -0.062500 0 0 0 0 0 0 3 797330
-0.002282 0.004015 0.119935 -0.041318 0.055378 0.057646 -0.062500 0 0 0 0 0 0 3 798326
-0.002283 0.004016 0.119935 -0.060286 0.059663 0.062301 -0.062500 0 0 0 0 0 0 3 799359
-0.002284 0.004016 0.119935 -0.069747 0.061747 0.063932 -0.062500 0 0 0 0 0 0 3 800356
-0.002284 0.004016 0.119935 -0.074466 0.062762 0.064490 -0.062500 0 0 0 0 0 0 3 801345
-0.002284 0.004016 0.119935 -0.076825 0.063255 0.064689 -0.062500 0 0 0 0 0 0 3 802342
-0.002284 0.004016 0.119935 -0.077996 0.063507 0.064758 -0.062500 0 0 0 0 0 0 3 803351
-0.002285 0.004016 0.119935 -0.078601 0.063633 0.064777 -0.062500 0 0 0 0 0 0 3 804342
-0.002285 0.004016 0.119935 -0.078879 0.063695 0.064795 -0.062500 0 0 0 0 0 0 3 805341
-0.002285 0.004016 0.119935 -0.079029 0.063719 0.064793 -0.062500 0 0 0 0 0 0 3 806349
-0.002285 0.004016 0.119935 -0.079090 0.063732 0.064797 -0.062500 0 0 0 0 0 0 3 807341
-0.002285 0.004016 0.119935 -0.079130 0.063741 0.064796 -0.062500 0 0 0 0 0 0 3 808350
-0.002285 0.004016 0.119935 -0.079157 0.063746 0.064788 -0.062500 0 0 0 0 0 0 3 809341
-0.002285 0.004016 0.119935 -0.079171 0.063750 0.064793 -0.062500 0 0 0 0 0 0 3 810350
-0.002304 0.004021 0.119945 0.168348 0.002658 -0.069962 -0.062500 0 0 0 0 0 0 3 811341
-0.002313 0.004023 0.119948 0.068189 0.028894 -0.004229 -0.062500 0 0 0 0 0 0 3 812341
-0.002318 0.004024 0.119949 -0.003543 0.046521 0.029896 -0.062500 0 0 0 0 0 0 3 813340
-0.002320 0.004024 0.119950 -0.041304 0.055385 0.042891 -0.062500 0 0 0 0 0 0 3 814364
-0.002321 0.004025 0.119950 -0.060286 0.059663 0.047530 -0.062500 0 0 0 0 0 0 3 815356
-0.002322 0.004025 0.119950 -0.069748 0.061736 0.049162 -0.062500 0 0 0 0 0 0 3 816347
-0.002322 0.004025 0.119950 -0.074472 0.062763 0.049731 -0.062500 0 0 0 0 0 0 3 817348
-0.002322 0.004025 0.119950 -0.076820 0.063254 0.049923 -0.062500 0 0 0 0 0 0 3 818360
-0.002322 0.004025 0.119950 -0.078002 0.063509 0.049998 -0.062500 0 0 0 0 0 0 3 819348
-0.002322 0.004025 0.119950 -0.078589 0.063641 0.050018 -0.062500 0 0 0 0 0 0 3 820341
-0.002322 0.004025 0.119950 -0.078881 0.063686 0.050023 -0.062500 0 0 0 0 0 0 3 821358
-0.002322 0.004025 0.119950 -0.079036 0.063720 0.050031 -0.062500 0 0 0 0 0 0 3 822586
-0.002322 0.004025 0.119950 -0.079097 0.063733 0.050037 -0.062500 0 0 0 0 0 0 3 823347
-0.002341 0.004030 0.119960 0.168104 -0.029534 -0.084577 -0.062500 0 0 0 0 0 0 3 824347
-0.002351 0.004032 0.119963 0.067868 -0.003275 -0.018936 -0.062500 0 0 0 0 0 0 3 825344
-0.002356 0.004033 0.119964 -0.003911 0.014351 0.015161 -0.062500 0 0 0 0 0 0 3 826345
-0.002358 0.004033 0.119965 -0.041697 0.023210 0.028150 -0.062500 0 0 0 0 0 0 3 827347
-0.002359 0.004034 0.119965 -0.060680 0.027497 0.032787 -0.062500 0 0 0 0 0 0 3 828346
-0.002360 0.004034 0.119965 -0.070156 0.029574 0.034401 -0.062500 0 0 0 0 0 0 3 829344
-0.002360 0.004034 0.119965 -0.074871 0.030599 0.034979 -0.062500 0 0 0 0 0 0 3 830342
-0.002360 0.004034 0.119965 -0.077234 0.031103 0.035171 -0.062500 0 0 0 0 0 0 3 831354
-0.002360 0.004034 0.119965 -0.078403 0.031346 0.035246 -0.062500 0 0 0 0 0 0 3 832346
-0.002360 0.004034 0.119965 -0.079005 0.031461 0.035272 -0.062500 0 0 0 0 0 0 3 833350
-0.002360 0.004034 0.119965 -0.079286 0.031532 0.035284 -0.062500 0 0 0 0 0 0 3 834345
-0.002360 0.004034 0.119965 -0.079436 0.031557 0.035281 -0.062500 0 0 0 0 0 0 3 835347
-0.002360 0.004034 0.119965 -0.079500 0.031580 0.035278 -0.062500 0 0 0 0 0 0 3 836328
-0.002360 0.004034 0.119965 -0.079538 0.031580 0.035283 -0.062500 0 0 0 0 0 0 3 837345
-0.002379 0.004039 0.119974 0.168209 -0.029552 -0.099196 -0.062500 0 0 0 0 0 0 3 838343
-0.002389 0.004041 0.119978 0.067918 -0.003294 -0.033618 -0.062500 0 0 0 0 0 0 3 839329
-0.002393 0.004042 0.119979 -0.003888 0.014346 0.000447 -0.062500 0 0 0 0 0 0 3 840343
-0.002396 0.004042 0.119979 -0.041690 0.023208 0.013417 -0.062500 0 0 0 0 0 0 3 841346
-0.002397 0.004043 0.119979 -0.067246 0.018404 0.018050 -0.062500 0 0 0 0 0 0 3 842326
-0.002397 0.004043 0.119979 -0.076707 0.020488 0.019680 -0.062500 0 0 0 0 0 0 3 843347
-0.002398 0.004043 0.119979 -0.081438 0.021496 0.020245 -0.062500 0 0 0 0 0 0 3 844342
-0.002398 0.004043 0.119979 -0.083781 0.021995 0.020442 -0.062500 0 0 0 0 0 0 3 845347
-0.002398 0.004043 0.119979 -0.084950 0.022248 0.020510 -0.062500 0 0 0 0 0 0 3 846328
-0.002398 0.004043 0.119979 -0.085545 0.022371 0.020542 -0.062500 0 0 0 0 0 0 3 847350
-0.002398 0.004043 0.119979 -0.085841 0.022427 0.020541 -0.062500 0 0 0 0 0 0 3 848329
-0.002398 0.004043 0.119979 -0.085985 0.022458 0.020542 -0.062500 0 0 0 0 0 0 3 849346
-0.002398 0.004043 0.119979 -0.086068 0.022477 0.020539 -0.062500 0 0 0 0 0 0 3 850343
-0.002398 0.004043 0.119979 -0.086099 0.022484 0.020551 -0.062500 0 0 0 0 0 0 3 851328
-0.002417 0.004048 0.119989 0.161782 -0.038659 -0.113779 -0.062500 0 0 0 0 0 0 3 852343
-0.002427 0.004050 0.119992 0.061417 -0.012409 -0.048282 -0.062500 0 0 0 0 0 0 3 853344
-0.002431 0.004051 0.119994 -0.010430 0.005246 -0.014265 -0.062500 0 0 0 0 0 0 3 854327
-0.002434 0.004051 0.119994 -0.048238 0.014110 -0.001303 -0.062500 0 0 0 0 0 0 3 855346
-0.002435 0.004052 0.119994 -0.067236 0.018401 0.003335 -0.062500 0 0 0 0 0 0 3 856338
-0.002435 0.004052 0.119994 -0.076699 0.020486 0.004961 -0.062500 0 0 0 0 0 0 3 857342
-0.002436 0.004052 0.119994 -0.081431 0.021495 0.005524 -0.062500 0 0 0 0 0 0 3 858345
-0.002449 0.004038 0.119984 0.091534 0.215066 0.146922 -0.062500 0 0 0 0 0 0 3 859345
-0.002455 0.004031 0.119981 0.024142 0.139783 0.078264 -0.062500 0 0 0 0 0 0 3 860344
-0.002459 0.004027 0.119979 -0.025447 0.086663 0.042493 -0.062500 0 0 0 0 0 0 3 861342
-0.002460 0.004026 0.119979 -0.052130 0.058992 0.028825 -0.062500 0 0 0 0 0 0 3 862344
-0.002480 0.004029 0.119988 0.182278 -0.015965 -0.110178 -0.062500 0 0 0 0 0 0 3 863343
-0.002490 0.004031 0.119992 0.074971 0.003455 -0.046494 -0.062500 0 0 0 0 0 0 3 864346
-0.002495 0.004032 0.119993 -0.000381 0.017700 -0.013112 -0.062500 0 0 0 0 0 0 3 865341
-0.002498 0.004033 0.119993 -0.039938 0.024877 -0.000384 -0.062500 0 0 0 0 0 0 3 866344
-0.002499 0.004033 0.119993 -0.059813 0.028324 0.004170 -0.062500 0 0 0 0 0 0 3 867336
-0.002499 0.004033 0.119993 -0.069712 0.029996 0.005756 -0.062500 0 0 0 0 0 0 3 868343
-0.002500 0.004033 0.119993 -0.074652 0.030798 0.006323 -0.062500 0 0 0 0 0 0 3 869335
-0.002500 0.004033 0.119993 -0.077123 0.031209 0.006518 -0.062500 0 0 0 0 0 0 3 870342
-0.002500 0.004033 0.119993 -0.078344 0.031401 0.006579 -0.062500 0 0 0 0 0 0 3 871334
-0.002500 0.004033 0.119993 -0.078968 0.031494 0.006610 -0.062500 0 0 0 0 0 0 3 872342
-0.002519 0.004038 0.120003 0.168891 -0.029644 -0.127360 -0.062500 0 0 0 0 0 0 3 873334
-0.002529 0.004040 0.120006 0.068229 -0.003356 -0.062049 -0.062500 0 0 0 0 0 0 3 874342
-0.002533 0.004041 0.120007 -0.003764 0.014312 -0.028112 -0.062500 0 0 0 0 0 0 3 875333
-0.002536 0.004041 0.120008 -0.041633 0.023177 -0.015178 -0.062500 0 0 0 0 0 0 3 876341
-0.002537 0.004042 0.120008 -0.060651 0.027482 -0.010550 -0.062500 0 0 0 0 0 0 3 877332
-0.002550 0.004028 0.119998 0.098448 0.213471 0.132533 -0.062500 0 0 0 0 0 0 3 878342
-0.002557 0.004021 0.119994 0.035557 0.114566 0.064238 -0.062500 0 0 0 0 0 0 3 879334
-0.002580 0.004022 0.120003 0.232543 0.000662 -0.105225 -0.062500 0 0 0 0 0 0 3 880344
-0.002591 0.004023 0.120006 0.104404 -0.000559 -0.053603 -0.062500 0 0 0 0 0 0 3 881348
-0.002597 0.004023 0.120007 0.018375 0.003402 -0.024582 -0.062500 0 0 0 0 0 0 3 882342
-0.002599 0.004023 0.120007 -0.026578 0.005482 -0.013377 -0.062500 0 0 0 0 0 0 3 883443
-0.002601 0.004023 0.120007 -0.049151 0.006416 -0.009371 -0.062500 0 0 0 0 0 0 3 884435
-0.002601 0.004023 0.120007 -0.060426 0.006814 -0.007961 -0.062500 0 0 0 0 0 0 3 885421
-0.002602 0.004023 0.120007 -0.066047 0.007000 -0.007473 -0.062500 0 0 0 0 0 0 3 886440
-0.002602 0.004023 0.120007 -0.068862 0.007097 -0.007297 -0.062500 0 0 0 0 0 0 3 887428
-0.002602 0.004023 0.120007 -0.070258 0.007127 -0.007235 -0.062500 0 0 0 0 0 0 3 888423
-0.002602 0.004023 0.120007 -0.070945 0.007143 -0.007217 -0.062500 0 0 0 0 0 0 3 889435
-0.002621 0.004028 0.120017 0.177127 -0.054046 -0.140848 -0.062500 0 0 0 0 0 0 3 890429
-0.002631 0.004030 0.120020 0.076286 -0.027788 -0.075698 -0.062500 0 0 0 0 0 0 3 891399
-0.002635 0.004031 0.120021 0.004214 -0.010127 -0.041849 -0.062500 0 0 0 0 0 0 3 892430
-0.002651 0.004017 0.120012 0.134744 0.182559 0.112759 -0.062500 0 0 0 0 0 0 3 893450
-0.002658 0.004011 0.120008 0.049727 0.111427 0.048412 -0.062500 0 0 0 0 0 0 3 894449
-0.002662 0.004007 0.120007 -0.008664 0.060305 0.014103 -0.062500 0 0 0 0 0 0 3 895358
-0.002664 0.004006 0.120007 -0.039768 0.033614 0.000941 -0.062500 0 0 0 0 0 0 3 896355
-0.002665 0.004005 0.120006 -0.055612 0.020302 -0.003768 -0.062500 0 0 0 0 0 0 3 897352
-0.002685 0.004009 0.120016 0.184961 -0.047512 -0.138850 -0.062500 0 0 0 0 0 0 3 898353
-0.002695 0.004011 0.120019 0.080221 -0.024541 -0.074375 -0.062500 0 0 0 0 0 0 3 899356
-0.002699 0.004012 0.120020 0.006167 -0.008505 -0.040786 -0.062500 0 0 0 0 0 0 3 900354
-0.002702 0.004013 0.120021 -0.032717 -0.000446 -0.027972 -0.062500 0 0 0 0 0 0 3 901353
-0.002703 0.004013 0.120021 -0.052245 0.003466 -0.023390 -0.062500 0 0 0 0 0 0 3 902352
-0.002704 0.004013 0.120021 -0.061978 0.005348 -0.021793 -0.062500 0 0 0 0 0 0 3 903333
-0.002704 0.004013 0.120021 -0.066827 0.006267 -0.021239 -0.062500 0 0 0 0 0 0 3 904356
-0.002717 0.003999 0.120011 0.099051 0.190441 0.120880 -0.062500 0 0 0 0 0 0 3 905359
-0.002724 0.003992 0.120007 0.031973 0.115255 0.051886 -0.062500 0 0 0 0 0 0 3 906355
-0.002727 0.003989 0.120006 -0.017510 0.062192 0.015934 -0.062500 0 0 0 0 0 0 3 907356
-0.002729 0.003987 0.120006 -0.044175 0.034541 0.002197 -0.062500 0 0 0 0 0 0 3 908353
-0.002749 0.003991 0.120015 0.190905 -0.040438 -0.135934 -0.062500 0 0 0 0 0 0 3 909353
-0.002759 0.003993 0.120018 0.083177 -0.021046 -0.072722 -0.062500 0 0 0 0 0 0 3 910353
-0.002763 0.003994 0.120019 0.007655 -0.006783 -0.039570 -0.062500 0 0 0 0 0 0 3 911354
-0.002766 0.003994 0.120020 -0.031987 0.000421 -0.026921 -0.062500 0 0 0 0 0 0 3 912352
-0.002767 0.003994 0.120020 -0.040949 -0.012511 -0.022404 -0.062500 0 0 0 0 0 0 3 913359
-0.002768 0.003994 0.120020 -0.050870 -0.010840 -0.020815 -0.062500 0 0 0 0 0 0 3 914354
-0.002768 0.003994 0.120020 -0.055809 -0.010027 -0.020256 -0.062500 0 0 0 0 0 0 3 915355
-0.002768 0.003994 0.120020 -0.058268 -0.009628 -0.020067 -0.062500 0 0 0 0 0 0 3 916353
-0.002781 0.003980 0.120010 0.108657 0.174204 0.122107 -0.062500 0 0 0 0 0 0 3 917353
-0.002788 0.003973 0.120006 0.042245 0.098930 0.052973 -0.062500 0 0 0 0 0 0 3 918353
-0.002810 0.003975 0.120015 0.241953 -0.015385 -0.116073 -0.062500 0 0 0 0 0 0 3 919355
-0.002821 0.003975 0.120017 0.114545 -0.016815 -0.064964 -0.062500 0 0 0 0 0 0 3 920351
-0.002827 0.003975 0.120018 0.028878 -0.012953 -0.036192 -0.062500 0 0 0 0 0 0 3 921353
-0.002830 0.003976 0.120019 -0.015873 -0.010907 -0.025082 -0.062500 0 0 0 0 0 0 3 922340
-0.002831 0.003976 0.120019 -0.038359 -0.009976 -0.021097 -0.062500 0 0 0 0 0 0 3 923349
-0.002832 0.003976 0.120019 -0.049569 -0.009579 -0.019701 -0.062500 0 0 0 0 0 0 3 924353
-0.002832 0.003976 0.120019 -0.055161 -0.009405 -0.019212 -0.062500 0 0 0 0 0 0 3 925351
-0.002832 0.003976 0.120019 -0.057948 -0.009325 -0.019048 -0.062500 0 0 0 0 0 0 3 926353
-0.002832 0.003976 0.120019 -0.059341 -0.009265 -0.018980 -0.062500 0 0 0 0 0 0 3 927355
-0.002838 0.003993 0.120007 0.005692 -0.234589 0.141811 -0.062500 0 0 0 0 0 0 3 928353
-0.002853 0.003988 0.119993 0.148802 0.037046 0.205834 -0.062500 0 0 0 0 0 0 3 929352
-0.002861 0.003985 0.119988 0.063772 0.027163 0.095819 -0.062500 0 0 0 0 0 0 3 930351
-0.002884 0.003989 0.119996 0.253225 -0.051878 -0.088572 -0.062500 0 0 0 0 0 0 3 931353
-0.002896 0.003990 0.119999 0.120274 -0.035214 -0.043158 -0.062500 0 0 0 0 0 0 3 932350
-0.002902 0.003991 0.120000 0.031774 -0.022198 -0.016416 -0.062500 0 0 0 0 0 0 3 933352
-0.002904 0.003992 0.120000 -0.014425 -0.015542 -0.005994 -0.062500 0 0 0 0 0 0 3 934337
-0.002906 0.003992 0.120000 -0.037621 -0.012306 -0.002274 -0.062500 0 0 0 0 0 0 3 935346
-0.002906 0.003992 0.120000 -0.049209 -0.010748 -0.000964 -0.062500 0 0 0 0 0 0 3 936342
-0.002907 0.003992 0.120000 -0.054975 -0.009981 -0.000498 -0.062500 0 0 0 0 0 0 3 937345
-0.002907 0.003992 0.120000 -0.057853 -0.009602 -0.000339 -0.062500 0 0 0 0 0 0 3 938336
-0.002907 0.003992 0.120000 -0.059293 -0.009423 -0.000285 -0.062500 0 0 0 0 0 0 3 939346
-0.002907 0.003992 0.120000 -0.060017 -0.009325 -0.000268 -0.062500 0 0 0 0 0 0 3 940336
-0.002907 0.003992 0.120000 -0.060374 -0.009291 -0.000259 -0.062500 0 0 0 0 0 0 3 941344
-0.002907 0.003992 0.120000 -0.060555 -0.009264 -0.000251 -0.062500 0 0 0 0 0 0 3 942337
-0.002926 0.003997 0.120010 0.188475 -0.070515 -0.132860 -0.062500 0 0 0 0 0 0 3 943338
-0.002936 0.003999 0.120013 0.087368 -0.044255 -0.068228 -0.062500 0 0 0 0 0 0 3 944345
-0.002941 0.004000 0.120014 0.015161 -0.026580 -0.034644 -0.062500 0 0 0 0 0 0 3 945336
-0.002943 0.004001 0.120015 -0.022785 -0.017674 -0.021830 -0.062500 0 0 0 0 0 0 3 946345
-0.002944 0.004001 0.120015 -0.041818 -0.013352 -0.017260 -0.062500 0 0 0 0 0 0 3 947361
-0.002945 0.004001 0.120015 -0.051314 -0.011266 -0.015657 -0.062500 0 0 0 0 0 0 3 948349
-0.002945 0.004001 0.120015 -0.056029 -0.010249 -0.015087 -0.062500 0 0 0 0 0 0 3 949352
-0.002958 0.003987 0.120005 0.109478 0.173763 0.127585 -0.062500 0 0 0 0 0 0 3 950355
-0.002965 0.003980 0.120001 0.042726 0.098701 0.058321 -0.062500 0 0 0 0 0 0 3 951354
-0.002968 0.003977 0.120000 -0.006625 0.045707 0.022229 -0.062500 0 0 0 0 0 0 3 952353
-0.002970 0.003975 0.119999 -0.033245 0.018103 0.008442 -0.062500 0 0 0 0 0 0 3 953336
-0.002971 0.003974 0.119999 -0.046875 0.004337 0.003505 -0.062500 0 0 0 0 0 0 3 954345
-0.002990 0.003978 0.120009 0.205153 -0.073215 -0.130629 -0.062500 0 0 0 0 0 0 3 955345
-0.003000 0.003980 0.120012 0.100533 -0.050367 -0.066695 -0.062500 0 0 0 0 0 0 3 956358
-0.003005 0.003981 0.120013 0.026562 -0.034387 -0.033376 -0.062500 0 0 0 0 0 0 3 957352
-0.003007 0.003982 0.120013 -0.012255 -0.026308 -0.020654 -0.062500 0 0 0 0 0 0 3 958326
-0.003008 0.003982 0.120014 -0.031720 -0.022416 -0.016118 -0.062500 0 0 0 0 0 0 3 959353
-0.003009 0.003982 0.120014 -0.041427 -0.020527 -0.014522 -0.062500 0 0 0 0 0 0 3 960354
-0.003009 0.003982 0.120014 -0.046267 -0.019608 -0.013969 -0.062500 0 0 0 0 0 0 3 961351
-0.003009 0.003982 0.120014 -0.048670 -0.019146 -0.013769 -0.062500 0 0 0 0 0 0 3 962351
-0.003009 0.003982 0.120014 -0.049873 -0.018921 -0.013707 -0.062500 0 0 0 0 0 0 3 963352
-0.003009 0.003982 0.120014 -0.050480 -0.018808 -0.013687 -0.062500 0 0 0 0 0 0 3 964353
-0.003009 0.003982 0.120014 -0.050767 -0.018755 -0.013677 -0.062500 0 0 0 0 0 0 3 965356
-0.003009 0.003982 0.120014 -0.050919 -0.018732 -0.013662 -0.062500 0 0 0 0 0 0 3 966354
-0.003009 0.003982 0.120014 -0.051010 -0.018723 -0.013670 -0.062500 0 0 0 0 0 0 3 967350
-0.003009 0.003982 0.120014 -0.051034 -0.018708 -0.013673 -0.062500 0 0 0 0 0 0 3 968348
-0.003009 0.003982 0.120014 -0.051048 -0.018704 -0.013667 -0.062500 0 0 0 0 0 0 3 969351
-0.003009 0.003982 0.120014 -0.051069 -0.018709 -0.013667 -0.062500 0 0 0 0 0 0 3 970351
-0.003009 0.003982 0.120014 -0.051071 -0.018710 -0.013667 -0.062500 0 0 0 0 0 0 3 971352
-0.003022 0.003968 0.120003 0.116653 0.164705 0.129002 -0.062500 0 0 0 0 0 0 3 972351
-0.003029 0.003961 0.120000 0.051164 0.089431 0.059572 -0.062500 0 0 0 0 0 0 3 973349
-0.003051 0.003963 0.120008 0.251840 -0.024921 -0.108790 -0.062500 0 0 0 0 0 0 3 974343
-0.003063 0.003963 0.120011 0.124291 -0.026354 -0.058155 -0.062500 0 0 0 0 0 0 3 975352
-0.003068 0.003963 0.120012 0.038543 -0.022455 -0.029619 -0.062500 0 0 0 0 0 0 3 976350
-0.003071 0.003963 0.120012 -0.006230 -0.020395 -0.018585 -0.062500 0 0 0 0 0 0 3 977350
-0.003072 0.003963 0.120012 -0.028703 -0.019463 -0.014642 -0.062500 0 0 0 0 0 0 3 978350
-0.003073 0.003964 0.120012 -0.039910 -0.019062 -0.013245 -0.062500 0 0 0 0 0 0 3 979353
-0.003073 0.003964 0.120012 -0.045498 -0.018877 -0.012764 -0.062500 0 0 0 0 0 0 3 980343
-0.003073 0.003964 0.120013 -0.048290 -0.018783 -0.012595 -0.062500 0 0 0 0 0 0 3 981352
-0.003074 0.003964 0.120013 -0.049689 -0.018741 -0.012529 -0.062500 0 0 0 0 0 0 3 982350
-0.003074 0.003964 0.120013 -0.050377 -0.018724 -0.012513 -0.062500 0 0 0 0 0 0 3 983353
-0.003074 0.003964 0.120013 -0.050727 -0.018709 -0.012517 -0.062500 0 0 0 0 0 0 3 984351
-0.003074 0.003964 0.120013 -0.050901 -0.018706 -0.012497 -0.062500 0 0 0 0 0 0 3 985350
-0.003074 0.003964 0.120013 -0.050981 -0.018712 -0.012504 -0.062500 0 0 0 0 0 0 3 986350
-0.003074 0.003964 0.120013 -0.051035 -0.018702 -0.012500 -0.062500 0 0 0 0 0 0 3 987433
-0.003074 0.003964 0.120013 -0.051048 -0.018710 -0.012507 -0.062500 0 0 0 0 0 0 3 988423
-0.003074 0.003964 0.120013 -0.051064 -0.018697 -0.012509 -0.062500 0 0 0 0 0 0 3 989423
-0.003074 0.003964 0.120013 -0.051062 -0.018706 -0.012502 -0.062500 0 0 0 0 0 0 3 990423
-0.003074 0.003964 0.120013 -0.051082 -0.018713 -0.012501 -0.062500 0 0 0 0 0 0 3 991430
-0.003074 0.003964 0.120013 -0.051067 -0.018697 -0.012508 -0.062500 0 0 0 0 0 0 3 992393
-0.003074 0.003964 0.120013 -0.051074 -0.018703 -0.012496 -0.062500 0 0 0 0 0 0 3 993394
-0.003074 0.003964 0.120013 -0.051074 -0.018705 -0.012514 -0.062500 0 0 0 0 0 0 3 994417
-0.003074 0.003964 0.120013 -0.051075 -0.018704 -0.012496 -0.062500 0 0 0 0 0 0 3 995395
-0.003074 0.003964 0.120013 -0.051071 -0.018715 -0.012507 -0.062500 0 0 0 0 0 0 3 996401
-0.003086 0.003949 0.120002 0.116518 0.164625 0.130364 -0.062500 0 0 0 0 0 0 3 997424
-0.003093 0.003943 0.119999 0.051111 0.089387 0.060847 -0.062500 0 0 0 0 0 0 3 998393
-0.003096 0.003939 0.119997 0.002450 0.036335 0.024635 -0.062500 0 0 0 0 0 0 3 999396
-0.003098 0.003937 0.119997 -0.023869 0.008685 0.010789 -0.062500 0 0 0 0 0 0 4 392
-0.003099 0.003937 0.119997 -0.037358 -0.005099 0.005847 -0.062500 0 0 0 0 0 0 4 1397
-0.003099 0.003936 0.119997 -0.044175 -0.011942 0.004113 -0.062500 0 0 0 0 0 0 4 2418
-0.003100 0.003936 0.119997 -0.047615 -0.015331 0.003498 -0.062500 0 0 0 0 0 0 4 3423
-0.003100 0.003936 0.119997 -0.049339 -0.017024 0.003284 -0.062500 0 0 0 0 0 0 4 4418
-0.003100 0.003936 0.119997 -0.050205 -0.017878 0.003214 -0.062500 0 0 0 0 0 0 4 5402
-0.003100 0.003936 0.119997 -0.050641 -0.018280 0.003191 -0.062500 0 0 0 0 0 0 4 6418
-0.003100 0.003936 0.119997 -0.050854 -0.018495 0.003172 -0.062500 0 0 0 0 0 0 4 7401
-0.003100 0.003936 0.119997 -0.050965 -0.018608 0.003178 -0.062500 0 0 0 0 0 0 4 8415
-0.003100 0.003936 0.119997 -0.051020 -0.018650 0.003178 -0.062500 0 0 0 0 0 0 4 9400
-0.003100 0.003936 0.119997 -0.051038 -0.018682 0.003173 -0.062500 0 0 0 0 0 0 4 10416
-0.003100 0.003936 0.119997 -0.051060 -0.018690 0.003171 -0.062500 0 0 0 0 0 0 4 11403
-0.003100 0.003936 0.119997 -0.051073 -0.018688 0.003177 -0.062500 0 0 0 0 0 0 4 12417
-0.003100 0.003936 0.119997 -0.051068 -0.018710 0.003173 -0.062500 0 0 0 0 0 0 4 13398
-0.003100 0.003936 0.119997 -0.051063 -0.018693 0.003172 -0.062500 0 0 0 0 0 0 4 14401
-0.003100 0.003936 0.119997 -0.051079 -0.018708 0.003178 -0.062500 0 0 0 0 0 0 4 15343
-0.003100 0.003936 0.119997 -0.051072 -0.018702 0.003165 -0.062500 0 0 0 0 0 0 4 16334
-0.003100 0.003936 0.119997 -0.051079 -0.018709 0.003177 -0.062500 0 0 0 0 0 0 4 17344
-0.003100 0.003936 0.119997 -0.051069 -0.018712 0.003173 -0.062500 0 0 0 0 0 0 4 18333
-0.003100 0.003936 0.119997 -0.051074 -0.018691 0.003177 -0.062500 0 0 0 0 0 0 4 19343
-0.003100 0.003936 0.119997 -0.051068 -0.018711 0.003173 -0.062500 0 0 0 0 0 0 4 20333
-0.003100 0.003936 0.119997 -0.051079 -0.018710 0.003178 -0.062500 0 0 0 0 0 0 4 21342
-0.003113 0.003922 0.119987 0.116435 0.164537 0.146172 -0.062500 0 0 0 0 0 0 4 22334
-0.003119 0.003915 0.119983 0.051077 0.089341 0.076588 -0.062500 0 0 0 0 0 0 4 23344
-0.003123 0.003911 0.119982 0.002424 0.036308 0.040338 -0.062500 0 0 0 0 0 0 4 24347
-0.003124 0.003910 0.119981 -0.023888 0.008681 0.026486 -0.062500 0 0 0 0 0 0 4 25363
-0.003125 0.003909 0.119981 -0.037361 -0.005099 0.021550 -0.062500 0 0 0 0 0 0 4 26365
-0.003125 0.003908 0.119981 -0.044185 -0.011938 0.019799 -0.062500 0 0 0 0 0 0 4 27355
-0.003126 0.003908 0.119981 -0.047609 -0.015339 0.019181 -0.062500 0 0 0 0 0 0 4 28328
-0.003126 0.003908 0.119981 -0.049335 -0.017021 0.018978 -0.062500 0 0 0 0 0 0 4 29341
-0.003126 0.003908 0.119981 -0.050204 -0.017864 0.018901 -0.062500 0 0 0 0 0 0 4 30347
-0.003126 0.003908 0.119981 -0.050643 -0.018295 0.018886 -0.062500 0 0 0 0 0 0 4 31335
-0.003126 0.003908 0.119981 -0.050851 -0.018493 0.018866 -0.062500 0 0 0 0 0 0 4 32354
-0.003126 0.003908 0.119981 -0.050965 -0.018593 0.018864 -0.062500 0 0 0 0 0 0 4 33345
-0.003126 0.003908 0.119981 -0.051017 -0.018645 0.018872 -0.062500 0 0 0 0 0 0 4 34347
-0.003126 0.003908 0.119981 -0.051054 -0.018683 0.018866 -0.062500 0 0 0 0 0 0 4 35352
-0.003126 0.003908 0.119981 -0.051058 -0.018687 0.018866 -0.062500 0 0 0 0 0 0 4 36348
-0.003126 0.003908 0.119981 -0.051063 -0.018707 0.018867 -0.062500 0 0 0 0 0 0 4 37349
-0.003126 0.003908 0.119981 -0.051067 -0.018698 0.018859 -0.062500 0 0 0 0 0 0 4 38350
-0.003126 0.003908 0.119981 -0.051076 -0.018705 0.018872 -0.062500 0 0 0 0 0 0 4 39351
-0.003126 0.003908 0.119981 -0.051065 -0.018708 0.018867 -0.062500 0 0 0 0 0 0 4 40340
-0.003126 0.003908 0.119981 -0.051079 -0.018695 0.018866 -0.062500 0 0 0 0 0 0 4 41355
-0.003126 0.003908 0.119981 -0.051065 -0.018707 0.018867 -0.062500 0 0 0 0 0 0 4 42354
-0.003126 0.003908 0.119981 -0.051079 -0.018695 0.018866 -0.062500 0 0 0 0 0 0 4 43355
-0.003126 0.003908 0.119981 -0.051073 -0.018716 0.018860 -0.062500 0 0 0 0 0 0 4 44346
-0.003126 0.003908 0.119981 -0.051076 -0.018707 0.018872 -0.062500 0 0 0 0 0 0 4 45348
-0.003126 0.003908 0.119981 -0.051068 -0.018698 0.018860 -0.062500 0 0 0 0 0 0 4 46350
-0.003126 0.003908 0.119981 -0.051076 -0.018705 0.018872 -0.062500 0 0 0 0 0 0 4 47349
-0.003145 0.003913 0.119991 0.198480 -0.079956 -0.113060 -0.062500 0 0 0 0 0 0 4 48343
-0.003155 0.003915 0.119994 0.097140 -0.053762 -0.048758 -0.062500 0 0 0 0 0 0 4 49344
-0.003159 0.003916 0.119995 0.024840 -0.036089 -0.015347 -0.062500 0 0 0 0 0 0 4 50348
-0.003162 0.003917 0.119995 -0.013123 -0.027174 -0.002595 -0.062500 0 0 0 0 0 0 4 51351
-0.003163 0.003917 0.119996 -0.032173 -0.022847 0.001949 -0.062500 0 0 0 0 0 0 4 52348
-0.003163 0.003917 0.119996 -0.041658 -0.020750 0.003550 -0.062500 0 0 0 0 0 0 4 53349
-0.003164 0.003917 0.119996 -0.046370 -0.019712 0.004109 -0.062500 0 0 0 0 0 0 4 54342
-0.003164 0.003917 0.119996 -0.048720 -0.019197 0.004299 -0.062500 0 0 0 0 0 0 4 55349
-0.003164 0.003917 0.119996 -0.049902 -0.018949 0.004371 -0.062500 0 0 0 0 0 0 4 56340
-0.003164 0.003917 0.119996 -0.050487 -0.018827 0.004392 -0.062500 0 0 0 0 0 0 4 57349
-0.003164 0.003917 0.119996 -0.050787 -0.018760 0.004401 -0.062500 0 0 0 0 0 0 4 58349
-0.003164 0.003917 0.119996 -0.050928 -0.018738 0.004409 -0.062500 0 0 0 0 0 0 4 59350
-0.003164 0.003917 0.119996 -0.050999 -0.018723 0.004400 -0.062500 0 0 0 0 0 0 4 60348
-0.003164 0.003917 0.119996 -0.051041 -0.018714 0.004397 -0.062500 0 0 0 0 0 0 4 61348
-0.003164 0.003917 0.119996 -0.051049 -0.018702 0.004409 -0.062500 0 0 0 0 0 0 4 62348
-0.003164 0.003917 0.119996 -0.051057 -0.018709 0.004404 -0.062500 0 0 0 0 0 0 4 63321
-0.003164 0.003917 0.119996 -0.051070 -0.018707 0.004410 -0.062500 0 0 0 0 0 0 4 64329
-0.003164 0.003917 0.119996 -0.051074 -0.018696 0.004403 -0.062500 0 0 0 0 0 0 4 65345
-0.003164 0.003917 0.119996 -0.051071 -0.018706 0.004410 -0.062500 0 0 0 0 0 0 4 66347
-0.003164 0.003917 0.119996 -0.051079 -0.018715 0.004404 -0.062500 0 0 0 0 0 0 4 67349
-0.003164 0.003917 0.119996 -0.051075 -0.018697 0.004403 -0.062500 0 0 0 0 0 0 4 68348
-0.003164 0.003917 0.119996 -0.051072 -0.018706 0.004410 -0.062500 0 0 0 0 0 0 4 69349
-0.003164 0.003917 0.119996 -0.051074 -0.018696 0.004403 -0.062500 0 0 0 0 0 0 4 70320
-0.003177 0.003903 0.119985 0.116296 0.164439 0.147601 -0.062500 0 0 0 0 0 0 4 71344
-0.003183 0.003896 0.119982 0.051031 0.089303 0.077915 -0.062500 0 0 0 0 0 0 4 72338
-0.003187 0.003893 0.119981 0.002422 0.036286 0.041618 -0.062500 0 0 0 0 0 0 4 73347
-0.003188 0.003891 0.119980 -0.023875 0.008670 0.027759 -0.062500 0 0 0 0 0 0 4 74347
-0.003189 0.003890 0.119980 -0.037361 -0.005111 0.022790 -0.062500 0 0 0 0 0 0 4 75350
-0.003190 0.003890 0.119980 -0.044178 -0.011938 0.021056 -0.062500 0 0 0 0 0 0 4 76354
-0.003190 0.003890 0.119980 -0.047613 -0.015334 0.020443 -0.062500 0 0 0 0 0 0 4 77341
-0.003190 0.003889 0.119980 -0.049336 -0.017027 0.020226 -0.062500 0 0 0 0 0 0 4 78333
-0.003190 0.003889 0.119980 -0.050208 -0.017860 0.020161 -0.062500 0 0 0 0 0 0 4 79414
-0.003190 0.003889 0.119980 -0.050638 -0.018281 0.020132 -0.062500 0 0 0 0 0 0 4 80399
-0.003190 0.003889 0.119980 -0.050862 -0.018495 0.020118 -0.062500 0 0 0 0 0 0 4 81399
-0.003190 0.003889 0.119980 -0.050954 -0.018602 0.020125 -0.062500 0 0 0 0 0 0 4 82415
-0.003209 0.003894 0.119989 0.204395 -0.085000 -0.111586 -0.062500 0 0 0 0 0 0 4 83397
-0.003219 0.003896 0.119993 0.102927 -0.058855 -0.047401 -0.062500 0 0 0 0 0 0 4 84415
-0.003223 0.003897 0.119994 0.030591 -0.041177 -0.014043 -0.062500 0 0 0 0 0 0 4 85398
-0.003226 0.003898 0.119994 -0.007406 -0.032276 -0.001314 -0.062500 0 0 0 0 0 0 4 86414
-0.003227 0.003898 0.119994 -0.026445 -0.027942 0.003237 -0.062500 0 0 0 0 0 0 4 87331
-0.003228 0.003898 0.119994 -0.035935 -0.025834 0.004826 -0.062500 0 0 0 0 0 0 4 88339
-0.003228 0.003898 0.119994 -0.040652 -0.024813 0.005381 -0.062500 0 0 0 0 0 0 4 89331
-0.003228 0.003898 0.119994 -0.043015 -0.024297 0.005575 -0.062500 0 0 0 0 0 0 4 90341
-0.003228 0.003898 0.119994 -0.044187 -0.024051 0.005640 -0.062500 0 0 0 0 0 0 4 91332
-0.003228 0.003898 0.119994 -0.044771 -0.023930 0.005660 -0.062500 0 0 0 0 0 0 4 92340
-0.003228 0.003898 0.119994 -0.045063 -0.023854 0.005675 -0.062500 0 0 0 0 0 0 4 93331
-0.003228 0.003898 0.119994 -0.045203 -0.023831 0.005684 -0.062500 0 0 0 0 0 0 4 94341
-0.003228 0.003898 0.119994 -0.045286 -0.023814 0.005681 -0.062500 0 0 0 0 0 0 4 95341
-0.003228 0.003898 0.119994 -0.045329 -0.023804 0.005679 -0.062500 0 0 0 0 0 0 4 96341
-0.003228 0.003898 0.119994 -0.045333 -0.023803 0.005679 -0.062500 0 0 0 0 0 0 4 97339
-0.003228 0.003898 0.119994 -0.045353 -0.023809 0.005678 -0.062500 0 0 0 0 0 0 4 98337
-0.003228 0.003898 0.119994 -0.045355 -0.023809 0.005678 -0.062500 0 0 0 0 0 0 4 99340
-0.003228 0.003898 0.119994 -0.045350 -0.023790 0.005677 -0.062500 0 0 0 0 0 0 4 100341
-0.003228 0.003898 0.119994 -0.045355 -0.023807 0.005678 -0.062500 0 0 0 0 0 0 4 101343
-0.003228 0.003898 0.119994 -0.045367 -0.023806 0.005684 -0.062500 0 0 0 0 0 0 4 102341
-0.003228 0.003898 0.119994 -0.045351 -0.023790 0.005678 -0.062500 0 0 0 0 0 0 4 103334
-0.003228 0.003898 0.119994 -0.045355 -0.023807 0.005678 -0.062500 0 0 0 0 0 0 4 104348
-0.003228 0.003898 0.119994 -0.045362 -0.023787 0.005683 -0.062500 0 0 0 0 0 0 4 105328
-0.003228 0.003898 0.119994 -0.045356 -0.023807 0.005678 -0.062500 0 0 0 0 0 0 4 106350
-0.003228 0.003898 0.119994 -0.045355 -0.023809 0.005678 -0.062500 0 0 0 0 0 0 4 107320
-0.003228 0.003898 0.119994 -0.045362 -0.023787 0.005683 -0.062500 0 0 0 0 0 0 4 108348
-0.003228 0.003898 0.119994 -0.045356 -0.023807 0.005678 -0.062500 0 0 0 0 0 0 4 109346
-0.003228 0.003898 0.119994 -0.045358 -0.023799 0.005670 -0.062500 0 0 0 0 0 0 4 110347
-0.003228 0.003898 0.119994 -0.045359 -0.023797 0.005689 -0.062500 0 0 0 0 0 0 4 111349
-0.003228 0.003898 0.119994 -0.045355 -0.023808 0.005679 -0.062500 0 0 0 0 0 0 4 112347
-0.003228 0.003898 0.119994 -0.045370 -0.023796 0.005677 -0.062500 0 0 0 0 0 0 4 113350
-0.003228 0.003898 0.119994 -0.045349 -0.023799 0.005684 -0.062500 0 0 0 0 0 0 4 114348
-0.003228 0.003898 0.119994 -0.045357 -0.023798 0.005671 -0.062500 0 0 0 0 0 0 4 115347
-0.003228 0.003898 0.119994 -0.045359 -0.023797 0.005690 -0.062500 0 0 0 0 0 0 4 116349
-0.003228 0.003898 0.119994 -0.045355 -0.023808 0.005679 -0.062500 0 0 0 0 0 0 4 117317
-0.003228 0.003898 0.119994 -0.045358 -0.023799 0.005671 -0.062500 0 0 0 0 0 0 4 118346
-0.003228 0.003898 0.119994 -0.045359 -0.023797 0.005690 -0.062500 0 0 0 0 0 0 4 119349
-0.003228 0.003898 0.119994 -0.045358 -0.023797 0.005672 -0.062500 0 0 0 0 0 0 4 120345
-0.003228 0.003898 0.119994 -0.045348 -0.023800 0.005684 -0.062500 0 0 0 0 0 0 4 121348
-0.003228 0.003898 0.119994 -0.045354 -0.023808 0.005678 -0.062500 0 0 0 0 0 0 4 122346
-0.003228 0.003898 0.119994 -0.045370 -0.023796 0.005676 -0.062500 0 0 0 0 0 0 4 123349
-0.003228 0.003898 0.119994 -0.045349 -0.023799 0.005684 -0.062500 0 0 0 0 0 0 4 124345
-0.003228 0.003898 0.119994 -0.045357 -0.023798 0.005671 -0.062500 0 0 0 0 0 0 4 125346
-0.003228 0.003898 0.119994 -0.045367 -0.023805 0.005683 -0.062500 0 0 0 0 0 0 4 126345
-0.003228 0.003898 0.119994 -0.045348 -0.023800 0.005685 -0.062500 0 0 0 0 0 0 4 127348
-0.003228 0.003898 0.119994 -0.045357 -0.023798 0.005671 -0.062500 0 0 0 0 0 0 4 128349
-0.003228 0.003898 0.119994 -0.045359 -0.023797 0.005690 -0.062500 0 0 0 0 0 0 4 129317
-0.003228 0.003898 0.119994 -0.045358 -0.023797 0.005672 -0.062500 0 0 0 0 0 0 4 130346
-0.003228 0.003898 0.119994 -0.045367 -0.023805 0.005683 -0.062500 0 0 0 0 0 0 4 131350
-0.003228 0.003898 0.119994 -0.045348 -0.023800 0.005685 -0.062500 0 0 0 0 0 0 4 132345
-0.003228 0.003898 0.119994 -0.045357 -0.023798 0.005671 -0.062500 0 0 0 0 0 0 4 133346
-0.003228 0.003898 0.119994 -0.045367 -0.023805 0.005683 -0.062500 0 0 0 0 0 0 4 134345
-0.003228 0.003898 0.119994 -0.045351 -0.023790 0.005678 -0.062500 0 0 0 0 0 0 4 135347
-0.003228 0.003898 0.119994 -0.045355 -0.023807 0.005678 -0.062500 0 0 0 0 0 0 4 136334
-0.003228 0.003898 0.119994 -0.045367 -0.023806 0.005684 -0.062500 0 0 0 0 0 0 4 137341
-0.003228 0.003898 0.119994 -0.045351 -0.023790 0.005678 -0.062500 0 0 0 0 0 0 4 138350
-0.003228 0.003898 0.119994 -0.045355 -0.023807 0.005678 -0.062500 0 0 0 0 0 0 4 139347
-0.003228 0.003898 0.119994 -0.045362 -0.023787 0.005683 -0.062500 0 0 0 0 0 0 4 140350
-0.003228 0.003898 0.119994 -0.045356 -0.023807 0.005678 -0.062500 0 0 0 0 0 0 4 141347
-0.003228 0.003898 0.119994 -0.045355 -0.023809 0.005678 -0.062500 0 0 0 0 0 0 4 142344
-0.003228 0.003898 0.119994 -0.045362 -0.023787 0.005683 -0.062500 0 0 0 0 0 0 4 143348
-0.003228 0.003898 0.119994 -0.045356 -0.023807 0.005678 -0.062500 0 0 0 0 0 0 4 144347
-0.003228 0.003898 0.119994 -0.045358 -0.023799 0.005670 -0.062500 0 0 0 0 0 0 4 145347
-0.003228 0.003898 0.119994 -0.045359 -0.023797 0.005689 -0.062500 0 0 0 0 0 0 4 146317
-0.003228 0.003898 0.119994 -0.045355 -0.023808 0.005679 -0.062500 0 0 0 0 0 0 4 147337
-0.003228 0.003898 0.119994 -0.045350 -0.023790 0.005677 -0.062500 0 0 0 0 0 0 4 148341
-0.003228 0.003898 0.119994 -0.045366 -0.023805 0.005684 -0.062500 0 0 0 0 0 0 4 149340
-0.003228 0.003898 0.119994 -0.045359 -0.023798 0.005671 -0.062500 0 0 0 0 0 0 4 150330
-0.003228 0.003898 0.119994 -0.045348 -0.023800 0.005683 -0.062500 0 0 0 0 0 0 4 151334
-0.003228 0.003898 0.119994 -0.045366 -0.023805 0.005685 -0.062500 0 0 0 0 0 0 4 152325
-0.003228 0.003898 0.119994 -0.045359 -0.023798 0.005671 -0.062500 0 0 0 0 0 0 4 153333
-0.003228 0.003898 0.119994 -0.045348 -0.023800 0.005684 -0.062500 0 0 0 0 0 0 4 154325
-0.003228 0.003898 0.119994 -0.045369 -0.023795 0.005677 -0.062500 0 0 0 0 0 0 4 155333
-0.003228 0.003898 0.119994 -0.045349 -0.023799 0.005684 -0.062500 0 0 0 0 0 0 4 156324
-0.003228 0.003898 0.119994 -0.045354 -0.023808 0.005679 -0.062500 0 0 0 0 0 0 4 157333
-0.003228 0.003898 0.119994 -0.045370 -0.023796 0.005677 -0.062500 0 0 0 0 0 0 4 158324
-0.003228 0.003898 0.119994 -0.045349 -0.023799 0.005684 -0.062500 0 0 0 0 0 0 4 159339
-0.003228 0.003898 0.119994 -0.045357 -0.023798 0.005671 -0.062500 0 0 0 0 0 0 4 160333
-0.003228 0.003898 0.119994 -0.045367 -0.023805 0.005683 -0.062500 0 0 0 0 0 0 4 161344
-0.003228 0.003898 0.119994 -0.045348 -0.023800 0.005685 -0.062500 0 0 0 0 0 0 4 162337
-0.003241 0.003884 0.119984 0.121877 0.159262 0.149053 -0.062500 0 0 0 0 0 0 4 163349
-0.003248 0.003877 0.119981 0.056701 0.084171 0.079302 -0.062500 0 0 0 0 0 0 4 164343
-0.003251 0.003874 0.119979 0.008120 0.031182 0.042942 -0.062500 0 0 0 0 0 0 4 165340
-0.003253 0.003872 0.119979 -0.018160 0.003568 0.029061 -0.062500 0 0 0 0 0 0 4 166339
-0.003253 0.003871 0.119979 -0.031640 -0.010209 0.024099 -0.062500 0 0 0 0 0 0 4 167346
-0.003254 0.003871 0.119979 -0.038462 -0.017042 0.022352 -0.062500 0 0 0 0 0 0 4 168353
-0.003254 0.003871 0.119979 -0.041889 -0.020429 0.021742 -0.062500 0 0 0 0 0 0 4 169340
-0.003254 0.003871 0.119979 -0.043623 -0.022118 0.021531 -0.062500 0 0 0 0 0 0 4 170346
-0.003254 0.003871 0.119979 -0.044492 -0.022961 0.021452 -0.062500 0 0 0 0 0 0 4 171339
-0.003254 0.003871 0.119979 -0.044922 -0.023384 0.021422 -0.062500 0 0 0 0 0 0 4 172316
-0.003254 0.003871 0.119979 -0.045138 -0.023589 0.021413 -0.062500 0 0 0 0 0 0 4 173346
-0.003254 0.003871 0.119979 -0.045249 -0.023701 0.021420 -0.062500 0 0 0 0 0 0 4 174344
-0.003254 0.003871 0.119979 -0.045292 -0.023745 0.021415 -0.062500 0 0 0 0 0 0 4 175346
-0.003254 0.003871 0.119979 -0.045329 -0.023783 0.021408 -0.062500 0 0 0 0 0 0 4 176343
-0.003254 0.003871 0.119979 -0.045344 -0.023784 0.021413 -0.062500 0 0 0 0 0 0 4 177348
-0.003254 0.003871 0.119979 -0.045354 -0.023793 0.021407 -0.062500 0 0 0 0 0 0 4 178348
-0.003254 0.003871 0.119979 -0.045363 -0.023801 0.021420 -0.062500 0 0 0 0 0 0 4 179347
-0.003254 0.003871 0.119979 -0.045353 -0.023805 0.021415 -0.062500 0 0 0 0 0 0 4 180350
-0.003254 0.003871 0.119979 -0.045355 -0.023795 0.021407 -0.062500 0 0 0 0 0 0 4 181335
-0.003254 0.003871 0.119979 -0.045363 -0.023801 0.021420 -0.062500 0 0 0 0 0 0 4 182346
-0.003254 0.003871 0.119979 -0.045356 -0.023794 0.021408 -0.062500 0 0 0 0 0 0 4 183346
-0.003254 0.003871 0.119979 -0.045352 -0.023804 0.021414 -0.062500 0 0 0 0 0 0 4 184343
-0.003254 0.003871 0.119979 -0.045363 -0.023802 0.021421 -0.062500 0 0 0 0 0 0 4 185343
-0.003254 0.003871 0.119979 -0.045356 -0.023794 0.021408 -0.062500 0 0 0 0 0 0 4 186344
-0.003254 0.003871 0.119979 -0.045352 -0.023804 0.021414 -0.062500 0 0 0 0 0 0 4 187346
-0.003254 0.003871 0.119979 -0.045366 -0.023792 0.021413 -0.062500 0 0 0 0 0 0 4 188344
-0.003254 0.003871 0.119979 -0.045353 -0.023804 0.021415 -0.062500 0 0 0 0 0 0 4 189343
-0.003254 0.003871 0.119979 -0.045351 -0.023805 0.021415 -0.062500 0 0 0 0 0 0 4 190341
-0.003254 0.003871 0.119979 -0.045366 -0.023792 0.021413 -0.062500 0 0 0 0 0 0 4 191333
-0.003254 0.003871 0.119979 -0.045353 -0.023804 0.021415 -0.062500 0 0 0 0 0 0 4 192342
-0.003254 0.003871 0.119979 -0.045355 -0.023795 0.021407 -0.062500 0 0 0 0 0 0 4 193343
-0.003254 0.003871 0.119979 -0.045363 -0.023801 0.021420 -0.062500 0 0 0 0 0 0 4 194345
-0.003254 0.003871 0.119979 -0.045353 -0.023805 0.021416 -0.062500 0 0 0 0 0 0 4 195344
-0.003254 0.003871 0.119979 -0.045355 -0.023795 0.021408 -0.062500 0 0 0 0 0 0 4 196344
-0.003254 0.003871 0.119979 -0.045363 -0.023801 0.021420 -0.062500 0 0 0 0 0 0 4 197344
-0.003254 0.003871 0.119979 -0.045356 -0.023794 0.021408 -0.062500 0 0 0 0 0 0 4 198342
-0.003254 0.003871 0.119979 -0.045352 -0.023804 0.021414 -0.062500 0 0 0 0 0 0 4 199343
-0.003254 0.003871 0.119979 -0.045363 -0.023802 0.021421 -0.062500 0 0 0 0 0 0 4 200314
-0.003254 0.003871 0.119979 -0.045356 -0.023794 0.021408 -0.062500 0 0 0 0 0 0 4 201345
-0.003254 0.003871 0.119979 -0.045352 -0.023804 0.021414 -0.062500 0 0 0 0 0 0 4 202331
-0.003254 0.003871 0.119979 -0.045366 -0.023792 0.021414 -0.062500 0 0 0 0 0 0 4 203415
-0.003267 0.003857 0.119968 0.121785 0.159167 0.164928 -0.062500 0 0 0 0 0 0 4 204419
-0.003274 0.003850 0.119965 0.056655 0.084126 0.095086 -0.062500 0 0 0 0 0 0 4 205409
-0.003277 0.003846 0.119964 0.008109 0.031172 0.058713 -0.062500 0 0 0 0 0 0 4 206416
-0.003279 0.003845 0.119963 -0.018162 0.003551 0.044817 -0.062500 0 0 0 0 0 0 4 207390
-0.003280 0.003844 0.119963 -0.031640 -0.010211 0.039838 -0.062500 0 0 0 0 0 0 4 208385
-0.003280 0.003843 0.119963 -0.038461 -0.017040 0.038106 -0.062500 0 0 0 0 0 0 4 209418
-0.003280 0.003843 0.119963 -0.041895 -0.020435 0.037489 -0.062500 0 0 0 0 0 0 4 210411
-0.003280 0.003843 0.119963 -0.043628 -0.022124 0.037275 -0.062500 0 0 0 0 0 0 4 211414
-0.003280 0.003843 0.119963 -0.044490 -0.022958 0.037203 -0.062500 0 0 0 0 0 0 4 212386
-0.003280 0.003843 0.119963 -0.044918 -0.023380 0.037173 -0.062500 0 0 0 0 0 0 4 213386
-0.003280 0.003843 0.119963 -0.045135 -0.023585 0.037165 -0.062500 0 0 0 0 0 0 4 214388
-0.003280 0.003843 0.119963 -0.045253 -0.023705 0.037165 -0.062500 0 0 0 0 0 0 4 215409
-0.003280 0.003843 0.119963 -0.045297 -0.023751 0.037159 -0.062500 0 0 0 0 0 0 4 216395
-0.003280 0.003843 0.119963 -0.045338 -0.023777 0.037164 -0.062500 0 0 0 0 0 0 4 217408
-0.003280 0.003843 0.119963 -0.045342 -0.023780 0.037165 -0.062500 0 0 0 0 0 0 4 218393
-0.003280 0.003843 0.119963 -0.045350 -0.023789 0.037158 -0.062500 0 0 0 0 0 0 4 219337
-0.003280 0.003843 0.119963 -0.045348 -0.023800 0.037165 -0.062500 0 0 0 0 0 0 4 220328
-0.003280 0.003843 0.119963 -0.045359 -0.023799 0.037152 -0.062500 0 0 0 0 0 0 4 221337
-0.003280 0.003843 0.119963 -0.045349 -0.023801 0.037164 -0.062500 0 0 0 0 0 0 4 222327
-0.003280 0.003843 0.119963 -0.045370 -0.023796 0.037157 -0.062500 0 0 0 0 0 0 4 223337
-0.003280 0.003843 0.119963 -0.045350 -0.023801 0.037165 -0.062500 0 0 0 0 0 0 4 224327
-0.003280 0.003843 0.119963 -0.045356 -0.023810 0.037159 -0.062500 0 0 0 0 0 0 4 225336
-0.003280 0.003843 0.119963 -0.045363 -0.023789 0.037163 -0.062500 0 0 0 0 0 0 4 226326
-0.003280 0.003843 0.119963 -0.045357 -0.023809 0.037159 -0.062500 0 0 0 0 0 0 4 227337
-0.003280 0.003843 0.119963 -0.045352 -0.023791 0.037157 -0.062500 0 0 0 0 0 0 4 228327
-0.003280 0.003843 0.119963 -0.045360 -0.023797 0.037171 -0.062500 0 0 0 0 0 0 4 229336
-0.003280 0.003843 0.119963 -0.045360 -0.023799 0.037152 -0.062500 0 0 0 0 0 0 4 230333
-0.003280 0.003843 0.119963 -0.045361 -0.023798 0.037170 -0.062500 0 0 0 0 0 0 4 231327
-0.003280 0.003843 0.119963 -0.045357 -0.023810 0.037160 -0.062500 0 0 0 0 0 0 4 232343
-0.003280 0.003843 0.119963 -0.045352 -0.023792 0.037158 -0.062500 0 0 0 0 0 0 4 233357
-0.003280 0.003843 0.119963 -0.045356 -0.023809 0.037158 -0.062500 0 0 0 0 0 0 4 234318
-0.003280 0.003843 0.119963 -0.045360 -0.023799 0.037171 -0.062500 0 0 0 0 0 0 4 235334
-0.003280 0.003843 0.119963 -0.045360 -0.023799 0.037152 -0.062500 0 0 0 0 0 0 4 236465
-0.003280 0.003843 0.119963 -0.045361 -0.023798 0.037170 -0.062500 0 0 0 0 0 0 4 237347
-0.003280 0.003843 0.119963 -0.045360 -0.023799 0.037152 -0.062500 0 0 0 0 0 0 4 238333
-0.003280 0.003843 0.119963 -0.045349 -0.023801 0.037164 -0.062500 0 0 0 0 0 0 4 239350
-0.003280 0.003843 0.119963 -0.045356 -0.023810 0.037159 -0.062500 0 0 0 0 0 0 4 240315
-0.003280 0.003843 0.119963 -0.045363 -0.023789 0.037163 -0.062500 0 0 0 0 0 0 4 241342
-0.003280 0.003843 0.119963 -0.045357 -0.023809 0.037159 -0.062500 0 0 0 0 0 0 4 242341
-0.003280 0.003843 0.119963 -0.045363 -0.023789 0.037163 -0.062500 0 0 0 0 0 0 4 243345
-0.003280 0.003843 0.119963 -0.045357 -0.023809 0.037159 -0.062500 0 0 0 0 0 0 4 244342
-0.003280 0.003843 0.119963 -0.045349 -0.023802 0.037165 -0.062500 0 0 0 0 0 0 4 245343
-0.003280 0.003843 0.119963 -0.045359 -0.023799 0.037151 -0.062500 0 0 0 0 0 0 4 246343
-0.003280 0.003843 0.119963 -0.045360 -0.023798 0.037170 -0.062500 0 0 0 0 0 0 4 247343
-0.003280 0.003843 0.119963 -0.045360 -0.023799 0.037152 -0.062500 0 0 0 0 0 0 4 248346
-0.003280 0.003843 0.119963 -0.045361 -0.023798 0.037170 -0.062500 0 0 0 0 0 0 4 249347
-0.003280 0.003843 0.119963 -0.045349 -0.023801 0.037166 -0.062500 0 0 0 0 0 0 4 250345
-0.003280 0.003843 0.119963 -0.045359 -0.023799 0.037152 -0.062500 0 0 0 0 0 0 4 251344
-0.003280 0.003843 0.119963 -0.045360 -0.023798 0.037170 -0.062500 0 0 0 0 0 0 4 252312
-0.003280 0.003843 0.119963 -0.045360 -0.023799 0.037152 -0.062500 0 0 0 0 0 0 4 253342
-0.003280 0.003843 0.119963 -0.045349 -0.023801 0.037164 -0.062500 0 0 0 0 0 0 4 254341
-0.003280 0.003843 0.119963 -0.045367 -0.023807 0.037165 -0.062500 0 0 0 0 0 0 4 255344
-0.003280 0.003843 0.119963 -0.045353 -0.023791 0.037158 -0.062500 0 0 0 0 0 0 4 256342
-0.003280 0.003843 0.119963 -0.045356 -0.023809 0.037158 -0.062500 0 0 0 0 0 0 4 257343
-0.003280 0.003843 0.119963 -0.045363 -0.023789 0.037163 -0.062500 0 0 0 0 0 0 4 258313
-0.003280 0.003843 0.119963 -0.045357 -0.023809 0.037159 -0.062500 0 0 0 0 0 0 4 259313
-0.003280 0.003843 0.119963 -0.045349 -0.023802 0.037165 -0.062500 0 0 0 0 0 0 4 260341
-0.003280 0.003843 0.119963 -0.045359 -0.023799 0.037152 -0.062500 0 0 0 0 0 0 4 261335
-0.003280 0.003843 0.119963 -0.045360 -0.023798 0.037170 -0.062500 0 0 0 0 0 0 4 262312
-0.003280 0.003843 0.119963 -0.045360 -0.023799 0.037152 -0.062500 0 0 0 0 0 0 4 263337
-0.003280 0.003843 0.119963 -0.045361 -0.023798 0.037170 -0.062500 0 0 0 0 0 0 4 264329
-0.003280 0.003843 0.119963 -0.045357 -0.023810 0.037160 -0.062500 0 0 0 0 0 0 4 265336
-0.003280 0.003843 0.119963 -0.045352 -0.023792 0.037158 -0.062500 0 0 0 0 0 0 4 266313
-0.003280 0.003843 0.119963 -0.045360 -0.023797 0.037171 -0.062500 0 0 0 0 0 0 4 267344
-0.003280 0.003843 0.119963 -0.045360 -0.023799 0.037152 -0.062500 0 0 0 0 0 0 4 268341
-0.003280 0.003843 0.119963 -0.045349 -0.023801 0.037164 -0.062500 0 0 0 0 0 0 4 269312
-0.003280 0.003843 0.119963 -0.045367 -0.023807 0.037165 -0.062500 0 0 0 0 0 0 4 270342
-0.003280 0.003843 0.119963 -0.045353 -0.023791 0.037158 -0.062500 0 0 0 0 0 0 4 271337
-0.003280 0.003843 0.119963 -0.045356 -0.023809 0.037158 -0.062500 0 0 0 0 0 0 4 272329
-0.003280 0.003843 0.119963 -0.045363 -0.023789 0.037163 -0.062500 0 0 0 0 0 0 4 273335
-0.003280 0.003843 0.119963 -0.045357 -0.023809 0.037159 -0.062500 0 0 0 0 0 0 4 274342
-0.003280 0.003843 0.119963 -0.045349 -0.023802 0.037165 -0.062500 0 0 0 0 0 0 4 275343
-0.003280 0.003843 0.119963 -0.045370 -0.023796 0.037158 -0.062500 0 0 0 0 0 0 4 276340
-0.003280 0.003843 0.119963 -0.045350 -0.023801 0.037165 -0.062500 0 0 0 0 0 0 4 277341
-0.003280 0.003843 0.119963 -0.045359 -0.023799 0.037152 -0.062500 0 0 0 0 0 0 4 278340
-0.003280 0.003843 0.119963 -0.045360 -0.023798 0.037170 -0.062500 0 0 0 0 0 0 4 279343
-0.003280 0.003843 0.119963 -0.045357 -0.023810 0.037160 -0.062500 0 0 0 0 0 0 4 280340
-0.003280 0.003843 0.119963 -0.045352 -0.023792 0.037158 -0.062500 0 0 0 0 0 0 4 281341
-0.003280 0.003843 0.119963 -0.045368 -0.023806 0.037164 -0.062500 0 0 0 0 0 0 4 282340
-0.003280 0.003843 0.119963 -0.045353 -0.023791 0.037158 -0.062500 0 0 0 0 0 0 4 283332
-0.003280 0.003843 0.119963 -0.045348 -0.023800 0.037165 -0.062500 0 0 0 0 0 0 4 284327
-0.003280 0.003843 0.119963 -0.045367 -0.023807 0.037165 -0.062500 0 0 0 0 0 0 4 285334
-0.003280 0.003843 0.119963 -0.045361 -0.023800 0.037152 -0.062500 0 0 0 0 0 0 4 286326
-0.003280 0.003843 0.119963 -0.045349 -0.023801 0.037164 -0.062500 0 0 0 0 0 0 4 287408
-0.003280 0.003843 0.119963 -0.045363 -0.023788 0.037164 -0.062500 0 0 0 0 0 0 4 288392
-0.003280 0.003843 0.119963 -0.045357 -0.023808 0.037159 -0.062500 0 0 0 0 0 0 4 289409
-0.003280 0.003843 0.119963 -0.045349 -0.023802 0.037165 -0.062500 0 0 0 0 0 0 4 290392
-0.003280 0.003843 0.119963 -0.045370 -0.023796 0.037158 -0.062500 0 0 0 0 0 0 4 291335
-0.003280 0.003843 0.119963 -0.045350 -0.023801 0.037165 -0.062500 0 0 0 0 0 0 4 292326
-0.003280 0.003843 0.119963 -0.045359 -0.023799 0.037152 -0.062500 0 0 0 0 0 0 4 293334
-0.003280 0.003843 0.119963 -0.045360 -0.023798 0.037170 -0.062500 0 0 0 0 0 0 4 294325
-0.003280 0.003843 0.119963 -0.045357 -0.023810 0.037160 -0.062500 0 0 0 0 0 0 4 295335
-0.003280 0.003843 0.119963 -0.045352 -0.023792 0.037158 -0.062500 0 0 0 0 0 0 4 296325
-0.003280 0.003843 0.119963 -0.045368 -0.023806 0.037164 -0.062500 0 0 0 0 0 0 4 297335
-0.003280 0.003843 0.119963 -0.045353 -0.023791 0.037158 -0.062500 0 0 0 0 0 0 4 298335
-0.003280 0.003843 0.119963 -0.045356 -0.023809 0.037158 -0.062500 0 0 0 0 0 0 4 299343
-0.003280 0.003843 0.119963 -0.045360 -0.023799 0.037171 -0.062500 0 0 0 0 0 0 4 300343
-0.003280 0.003843 0.119963 -0.045360 -0.023799 0.037152 -0.062500 0 0 0 0 0 0 4 301339
-0.003280 0.003843 0.119963 -0.045349 -0.023801 0.037164 -0.062500 0 0 0 0 0 0 4 302338
-0.003280 0.003843 0.119963 -0.045370 -0.023796 0.037157 -0.062500 0 0 0 0 0 0 4 303331
-0.003280 0.003843 0.119963 -0.045350 -0.023801 0.037165 -0.062500 0 0 0 0 0 0 4 304330
-0.003280 0.003843 0.119963 -0.045348 -0.023801 0.037166 -0.062500 0 0 0 0 0 0 4 305326
-0.003280 0.003843 0.119963 -0.045370 -0.023796 0.037158 -0.062500 0 0 0 0 0 0 4 306343
-0.003280 0.003843 0.119963 -0.045350 -0.023801 0.037165 -0.062500 0 0 0 0 0 0 4 307324
-0.003280 0.003843 0.119963 -0.045359 -0.023799 0.037152 -0.062500 0 0 0 0 0 0 4 308341
-0.003280 0.003843 0.119963 -0.045360 -0.023798 0.037170 -0.062500 0 0 0 0 0 0 4 309339
-0.003280 0.003843 0.119963 -0.045357 -0.023810 0.037160 -0.062500 0 0 0 0 0 0 4 310336
-0.003280 0.003843 0.119963 -0.045352 -0.023792 0.037158 -0.062500 0 0 0 0 0 0 4 311314
-0.003280 0.003843 0.119963 -0.045368 -0.023806 0.037164 -0.062500 0 0 0 0 0 0 4 312339
-0.003280 0.003843 0.119963 -0.045353 -0.023791 0.037158 -0.062500 0 0 0 0 0 0 4 313340
-0.003280 0.003843 0.119963 -0.045356 -0.023809 0.037158 -0.062500 0 0 0 0 0 0 4 314341
-0.003280 0.003843 0.119963 -0.045360 -0.023799 0.037171 -0.062500 0 0 0 0 0 0 4 315342
-0.003280 0.003843 0.119963 -0.045360 -0.023799 0.037152 -0.062500 0 0 0 0 0 0 4 316341
-0.003280 0.003843 0.119963 -0.045349 -0.023801 0.037164 -0.062500 0 0 0 0 0 0 4 317344
-0.003280 0.003843 0.119963 -0.045370 -0.023796 0.037157 -0.062500 0 0 0 0 0 0 4 318342
-0.003280 0.003843 0.119963 -0.045350 -0.023801 0.037165 -0.062500 0 0 0 0 0 0 4 319342
-0.003280 0.003843 0.119963 -0.045356 -0.023810 0.037159 -0.062500 0 0 0 0 0 0 4 320338
-0.003280 0.003843 0.119963 -0.045363 -0.023789 0.037163 -0.062500 0 0 0 0 0 0 4 321341
-0.003280 0.003843 0.119963 -0.045349 -0.023800 0.037165 -0.062500 0 0 0 0 0 0 4 322341
-0.003280 0.003843 0.119963 -0.045359 -0.023799 0.037152 -0.062500 0 0 0 0 0 0 4 323341
-0.003280 0.003843 0.119963 -0.045360 -0.023798 0.037170 -0.062500 0 0 0 0 0 0 4 324339
-0.003280 0.003843 0.119963 -0.045357 -0.023810 0.037160 -0.062500 0 0 0 0 0 0 4 325341
-0.003280 0.003843 0.119963 -0.045352 -0.023792 0.037158 -0.062500 0 0 0 0 0 0 4 326340
-0.003280 0.003843 0.119963 -0.045368 -0.023806 0.037164 -0.062500 0 0 0 0 0 0 4 327342
-0.003280 0.003843 0.119963 -0.045353 -0.023791 0.037158 -0.062500 0 0 0 0 0 0 4 328340
-0.003280 0.003843 0.119963 -0.045356 -0.023809 0.037158 -0.062500 0 0 0 0 0 0 4 329338
-0.003280 0.003843 0.119963 -0.045360 -0.023799 0.037171 -0.062500 0 0 0 0 0 0 4 330339
-0.003280 0.003843 0.119963 -0.045360 -0.023799 0.037152 -0.062500 0 0 0 0 0 0 4 331332
-0.003280 0.003843 0.119963 -0.045349 -0.023801 0.037164 -0.062500 0 0 0 0 0 0 4 332341
-0.003280 0.003843 0.119963 -0.045370 -0.023796 0.037157 -0.062500 0 0 0 0 0 0 4 333339
-0.003280 0.003843 0.119963 -0.045350 -0.023801 0.037165 -0.062500 0 0 0 0 0 0 4 334341
-0.003280 0.003843 0.119963 -0.045356 -0.023810 0.037159 -0.062500 0 0 0 0 0 0 4 335342
-0.003280 0.003843 0.119963 -0.045363 -0.023789 0.037163 -0.062500 0 0 0 0 0 0 4 336338
-0.003280 0.003843 0.119963 -0.045357 -0.023809 0.037159 -0.062500 0 0 0 0 0 0 4 337340
-0.003280 0.003843 0.119963 -0.045349 -0.023802 0.037165 -0.062500 0 0 0 0 0 0 4 338339
-0.003280 0.003843 0.119963 -0.045370 -0.023796 0.037158 -0.062500 0 0 0 0 0 0 4 339334
-0.003280 0.003843 0.119963 -0.045350 -0.023801 0.037165 -0.062500 0 0 0 0 0 0 4 340327
-0.003280 0.003843 0.119963 -0.045359 -0.023799 0.037151 -0.062500 0 0 0 0 0 0 4 341334
-0.003280 0.003843 0.119963 -0.045360 -0.023798 0.037170 -0.062500 0 0 0 0 0 0 4 342338
-0.003280 0.003843 0.119963 -0.045352 -0.023790 0.037159 -0.062500 0 0 0 0 0 0 4 343341
-0.003280 0.003843 0.119963 -0.045356 -0.023809 0.037158 -0.062500 0 0 0 0 0 0 4 344340
-0.003280 0.003843 0.119963 -0.045360 -0.023799 0.037171 -0.062500 0 0 0 0 0 0 4 345340
-0.003280 0.003843 0.119963 -0.045360 -0.023799 0.037152 -0.062500 0 0 0 0 0 0 4 346339
-0.003280 0.003843 0.119963 -0.045349 -0.023801 0.037164 -0.062500 0 0 0 0 0 0 4 347321
-0.003280 0.003843 0.119963 -0.045370 -0.023796 0.037157 -0.062500 0 0 0 0 0 0 4 348337
-0.003280 0.003843 0.119963 -0.045350 -0.023801 0.037165 -0.062500 0 0 0 0 0 0 4 349311
-0.003280 0.003843 0.119963 -0.045356 -0.023810 0.037159 -0.062500 0 0 0 0 0 0 4 350340
-0.003280 0.003843 0.119963 -0.045363 -0.023789 0.037163 -0.062500 0 0 0 0 0 0 4 351320
-0.003280 0.003843 0.119963 -0.045357 -0.023809 0.037159 -0.062500 0 0 0 0 0 0 4 352324
-0.003280 0.003843 0.119963 -0.045349 -0.023802 0.037165 -0.062500 0 0 0 0 0 0 4 353333
-0.003280 0.003843 0.119963 -0.045370 -0.023796 0.037158 -0.062500 0 0 0 0 0 0 4 354324
-0.003280 0.003843 0.119963 -0.045350 -0.023801 0.037165 -0.062500 0 0 0 0 0 0 4 355332
-0.003280 0.003843 0.119963 -0.045359 -0.023799 0.037151 -0.062500 0 0 0 0 0 0 4 356323
-0.003280 0.003843 0.119963 -0.045360 -0.023798 0.037170 -0.062500 0 0 0 0 0 0 4 357332
-0.003280 0.003843 0.119963 -0.045360 -0.023799 0.037152 -0.062500 0 0 0 0 0 0 4 358322
-0.003280 0.003843 0.119963 -0.045361 -0.023798 0.037170 -0.062500 0 0 0 0 0 0 4 359333
-0.003280 0.003843 0.119963 -0.045349 -0.023801 0.037166 -0.062500 0 0 0 0 0 0 4 360322
-0.003280 0.003843 0.119963 -0.045359 -0.023799 0.037152 -0.062500 0 0 0 0 0 0 4 361332
-0.003280 0.003843 0.119963 -0.045360 -0.023798 0.037170 -0.062500 0 0 0 0 0 0 4 362321
-0.003280 0.003843 0.119963 -0.045360 -0.023799 0.037152 -0.062500 0 0 0 0 0 0 4 363331
-0.003280 0.003843 0.119963 -0.045349 -0.023801 0.037164 -0.062500 0 0 0 0 0 0 4 364342
-0.003280 0.003843 0.119963 -0.045356 -0.023810 0.037159 -0.062500 0 0 0 0 0 0 4 365335
-0.003280 0.003843 0.119963 -0.045363 -0.023789 0.037163 -0.062500 0 0 0 0 0 0 4 366334
-0.003280 0.003843 0.119963 -0.045357 -0.023809 0.037159 -0.062500 0 0 0 0 0 0 4 367332
-0.003280 0.003843 0.119963 -0.045360 -0.023799 0.037171 -0.062500 0 0 0 0 0 0 4 368337
-0.003280 0.003843 0.119963 -0.045360 -0.023799 0.037152 -0.062500 0 0 0 0 0 0 4 369334
-0.003280 0.003843 0.119963 -0.045349 -0.023801 0.037164 -0.062500 0 0 0 0 0 0 4 370324
-0.003280 0.003843 0.119963 -0.045359 -0.023799 0.037151 -0.062500 0 0 0 0 0 0 4 371334
-0.003280 0.003843 0.119963 -0.045360 -0.023798 0.037170 -0.062500 0 0 0 0 0 0 4 372330
-0.003280 0.003843 0.119963 -0.045360 -0.023799 0.037152 -0.062500 0 0 0 0 0 0 4 373345
-0.003285 0.003860 0.119951 0.019892 -0.249182 0.197918 -0.062500 0 0 0 0 0 0 4 374341
-0.003288 0.003869 0.119947 -0.004228 -0.161009 0.119670 -0.062500 0 0 0 0 0 0 4 375310
-0.003289 0.003874 0.119946 -0.023244 -0.095568 0.078923 -0.062500 0 0 0 0 0 0 4 376339
-0.003290 0.003876 0.119945 -0.033901 -0.060243 0.063370 -0.062500 0 0 0 0 0 0 4 377340
-0.003291 0.003877 0.119945 -0.039508 -0.042169 0.057793 -0.062500 0 0 0 0 0 0 4 378337
-0.003291 0.003877 0.119945 -0.042388 -0.033026 0.055845 -0.062500 0 0 0 0 0 0 4 379341
-0.003291 0.003878 0.119945 -0.043862 -0.028429 0.055166 -0.062500 0 0 0 0 0 0 4 380338
-0.003291 0.003878 0.119945 -0.044599 -0.026112 0.054923 -0.062500 0 0 0 0 0 0 4 381321
-0.003291 0.003878 0.119945 -0.044987 -0.024961 0.054842 -0.062500 0 0 0 0 0 0 4 382343
-0.003291 0.003878 0.119945 -0.045170 -0.024378 0.054818 -0.062500 0 0 0 0 0 0 4 383343
-0.003291 0.003878 0.119945 -0.045258 -0.024092 0.054801 -0.062500 0 0 0 0 0 0 4 384336
-0.003291 0.003878 0.119945 -0.045304 -0.023944 0.054799 -0.062500 0 0 0 0 0 0 4 385336
-0.003291 0.003878 0.119945 -0.045333 -0.023883 0.054795 -0.062500 0 0 0 0 0 0 4 386339
-0.003291 0.003878 0.119945 -0.045350 -0.023833 0.054805 -0.062500 0 0 0 0 0 0 4 387339
-0.003291 0.003878 0.119945 -0.045354 -0.023817 0.054799 -0.062500 0 0 0 0 0 0 4 388338
-0.003291 0.003878 0.119945 -0.045355 -0.023816 0.054798 -0.062500 0 0 0 0 0 0 4 389338
-0.003291 0.003878 0.119945 -0.045358 -0.023805 0.054791 -0.062500 0 0 0 0 0 0 4 390338
-0.003291 0.003878 0.119945 -0.045350 -0.023796 0.054796 -0.062500 0 0 0 0 0 0 4 391340
-0.003291 0.003878 0.119945 -0.045369 -0.023800 0.054796 -0.062500 0 0 0 0 0 0 4 392338
-0.003291 0.003878 0.119945 -0.045349 -0.023806 0.054804 -0.062500 0 0 0 0 0 0 4 393338
-0.003291 0.003878 0.119945 -0.045357 -0.023804 0.054791 -0.062500 0 0 0 0 0 0 4 394336
-0.003291 0.003878 0.119945 -0.045362 -0.023793 0.054802 -0.062500 0 0 0 0 0 0 4 395338
-0.003291 0.003878 0.119945 -0.045359 -0.023803 0.054791 -0.062500 0 0 0 0 0 0 4 396335
-0.003291 0.003878 0.119945 -0.045351 -0.023795 0.054796 -0.062500 0 0 0 0 0 0 4 397341
-0.003291 0.003878 0.119945 -0.045369 -0.023800 0.054796 -0.062500 0 0 0 0 0 0 4 398340
-0.003291 0.003878 0.119945 -0.045349 -0.023806 0.054804 -0.062500 0 0 0 0 0 0 4 399339
-0.003291 0.003878 0.119945 -0.045357 -0.023804 0.054791 -0.062500 0 0 0 0 0 0 4 400338
-0.003291 0.003878 0.119945 -0.045362 -0.023793 0.054802 -0.062500 0 0 0 0 0 0 4 401307
-0.003291 0.003878 0.119945 -0.045359 -0.023803 0.054791 -0.062500 0 0 0 0 0 0 4 402335
-0.003291 0.003878 0.119945 -0.045351 -0.023795 0.054796 -0.062500 0 0 0 0 0 0 4 403337
-0.003291 0.003878 0.119945 -0.045361 -0.023792 0.054803 -0.062500 0 0 0 0 0 0 4 404324
-0.003291 0.003878 0.119945 -0.045356 -0.023813 0.054798 -0.062500 0 0 0 0 0 0 4 405334
-0.003291 0.003878 0.119945 -0.045350 -0.023796 0.054797 -0.062500 0 0 0 0 0 0 4 406336
-0.003291 0.003878 0.119945 -0.045369 -0.023800 0.054797 -0.062500 0 0 0 0 0 0 4 407338
-0.003291 0.003878 0.119945 -0.045352 -0.023795 0.054797 -0.062500 0 0 0 0 0 0 4 408338
-0.003291 0.003878 0.119945 -0.045358 -0.023803 0.054790 -0.062500 0 0 0 0 0 0 4 409337
-0.003291 0.003878 0.119945 -0.045359 -0.023803 0.054810 -0.062500 0 0 0 0 0 0 4 410337
-0.003291 0.003878 0.119945 -0.045358 -0.023804 0.054792 -0.062500 0 0 0 0 0 0 4 411339
-0.003291 0.003878 0.119945 -0.045350 -0.023795 0.054797 -0.062500 0 0 0 0 0 0 4 412338
-0.003291 0.003878 0.119945 -0.045369 -0.023800 0.054796 -0.062500 0 0 0 0 0 0 4 413325
-0.003291 0.003878 0.119945 -0.045352 -0.023795 0.054797 -0.062500 0 0 0 0 0 0 4 414336
-0.003291 0.003878 0.119945 -0.045358 -0.023803 0.054790 -0.062500 0 0 0 0 0 0 4 415335
-0.003291 0.003878 0.119945 -0.045359 -0.023803 0.054810 -0.062500 0 0 0 0 0 0 4 416318
-0.003291 0.003878 0.119945 -0.045358 -0.023804 0.054792 -0.062500 0 0 0 0 0 0 4 417322
-0.003291 0.003878 0.119945 -0.045350 -0.023795 0.054796 -0.062500 0 0 0 0 0 0 4 418331
-0.003291 0.003878 0.119945 -0.045369 -0.023800 0.054796 -0.062500 0 0 0 0 0 0 4 419323
-0.003291 0.003878 0.119945 -0.045352 -0.023795 0.054797 -0.062500 0 0 0 0 0 0 4 420330
-0.003291 0.003878 0.119945 -0.045350 -0.023795 0.054797 -0.062500 0 0 0 0 0 0 4 421321
-0.003291 0.003878 0.119945 -0.045366 -0.023811 0.054804 -0.062500 0 0 0 0 0 0 4 422329
-0.003291 0.003878 0.119945 -0.045351 -0.023796 0.054798 -0.062500 0 0 0 0 0 0 4 423322
-0.003291 0.003878 0.119945 -0.045358 -0.023803 0.054791 -0.062500 0 0 0 0 0 0 4 424330
-0.003291 0.003878 0.119945 -0.045362 -0.023792 0.054802 -0.062500 0 0 0 0 0 0 4 425321
-0.003291 0.003878 0.119945 -0.045359 -0.023803 0.054791 -0.062500 0 0 0 0 0 0 4 426330
-0.003291 0.003878 0.119945 -0.045347 -0.023806 0.054804 -0.062500 0 0 0 0 0 0 4 427321
-0.003291 0.003878 0.119945 -0.045369 -0.023801 0.054797 -0.062500 0 0 0 0 0 0 4 428329
-0.003291 0.003878 0.119945 -0.045352 -0.023795 0.054797 -0.062500 0 0 0 0 0 0 4 429338
-0.003291 0.003878 0.119945 -0.045358 -0.023803 0.054790 -0.062500 0 0 0 0 0 0 4 430336
-0.003291 0.003878 0.119945 -0.045362 -0.023792 0.054802 -0.062500 0 0 0 0 0 0 4 431328
-0.003291 0.003878 0.119945 -0.045359 -0.023803 0.054791 -0.062500 0 0 0 0 0 0 4 432352
-0.003291 0.003878 0.119945 -0.045347 -0.023806 0.054804 -0.062500 0 0 0 0 0 0 4 433334
-0.003291 0.003878 0.119945 -0.045369 -0.023801 0.054797 -0.062500 0 0 0 0 0 0 4 434335
-0.003291 0.003878 0.119945 -0.045352 -0.023795 0.054797 -0.062500 0 0 0 0 0 0 4 435321
-0.003291 0.003878 0.119945 -0.045358 -0.023803 0.054790 -0.062500 0 0 0 0 0 0 4 436329
-0.003291 0.003878 0.119945 -0.045362 -0.023792 0.054802 -0.062500 0 0 0 0 0 0 4 437328
-0.003291 0.003878 0.119945 -0.045351 -0.023794 0.054797 -0.062500 0 0 0 0 0 0 4 438342
-0.003291 0.003878 0.119945 -0.045355 -0.023814 0.054798 -0.062500 0 0 0 0 0 0 4 439327
-0.003291 0.003878 0.119945 -0.045370 -0.023802 0.054796 -0.062500 0 0 0 0 0 0 4 440308
-0.003291 0.003878 0.119945 -0.045352 -0.023795 0.054797 -0.062500 0 0 0 0 0 0 4 441327
-0.003291 0.003878 0.119945 -0.045350 -0.023795 0.054797 -0.062500 0 0 0 0 0 0 4 442323
-0.003291 0.003878 0.119945 -0.045369 -0.023800 0.054796 -0.062500 0 0 0 0 0 0 4 443325
-0.003291 0.003878 0.119945 -0.045349 -0.023806 0.054804 -0.062500 0 0 0 0 0 0 4 444327
-0.003291 0.003878 0.119945 -0.045357 -0.023804 0.054791 -0.062500 0 0 0 0 0 0 4 445323
-0.003291 0.003878 0.119945 -0.045362 -0.023793 0.054802 -0.062500 0 0 0 0 0 0 4 446326
-0.003291 0.003878 0.119945 -0.045359 -0.023803 0.054791 -0.062500 0 0 0 0 0 0 4 447414
-0.003291 0.003878 0.119945 -0.045351 -0.023795 0.054796 -0.062500 0 0 0 0 0 0 4 448412
-0.003291 0.003878 0.119945 -0.045369 -0.023800 0.054796 -0.062500 0 0 0 0 0 0 4 449410
-0.003291 0.003878 0.119945 -0.045349 -0.023806 0.054804 -0.062500 0 0 0 0 0 0 4 450408
-0.003291 0.003878 0.119945 -0.045357 -0.023804 0.054791 -0.062500 0 0 0 0 0 0 4 451406
-0.003291 0.003878 0.119945 -0.045362 -0.023793 0.054802 -0.062500 0 0 0 0 0 0 4 452404
-0.003291 0.003878 0.119945 -0.045359 -0.023803 0.054791 -0.062500 0 0 0 0 0 0 4 453378
-0.003291 0.003878 0.119945 -0.045351 -0.023795 0.054796 -0.062500 0 0 0 0 0 0 4 454381
-0.003291 0.003878 0.119945 -0.045366 -0.023811 0.054804 -0.062500 0 0 0 0 0 0 4 455408
-0.003291 0.003878 0.119945 -0.045351 -0.023796 0.054798 -0.062500 0 0 0 0 0 0 4 456404
-0.003291 0.003878 0.119945 -0.045358 -0.023803 0.054790 -0.062500 0 0 0 0 0 0 4 457379
-0.003291 0.003878 0.119945 -0.045362 -0.023792 0.054802 -0.062500 0 0 0 0 0 0 4 458379
-0.003291 0.003878 0.119945 -0.045351 -0.023794 0.054798 -0.062500 0 0 0 0 0 0 4 459406
-0.003291 0.003878 0.119945 -0.045358 -0.023803 0.054790 -0.062500 0 0 0 0 0 0 4 460403
-0.003291 0.003878 0.119945 -0.045359 -0.023803 0.054810 -0.062500 0 0 0 0 0 0 4 461378
-0.003291 0.003878 0.119945 -0.045358 -0.023804 0.054792 -0.062500 0 0 0 0 0 0 4 462407
-0.003291 0.003878 0.119945 -0.045350 -0.023795 0.054796 -0.062500 0 0 0 0 0 0 4 463379
-0.003291 0.003878 0.119945 -0.045369 -0.023800 0.054796 -0.062500 0 0 0 0 0 0 4 464380
-0.003291 0.003878 0.119945 -0.045352 -0.023795 0.054797 -0.062500 0 0 0 0 0 0 4 465411
-0.003291 0.003878 0.119945 -0.045358 -0.023803 0.054790 -0.062500 0 0 0 0 0 0 4 466409
-0.003291 0.003878 0.119945 -0.045359 -0.023803 0.054809 -0.062500 0 0 0 0 0 0 4 467383
-0.003291 0.003878 0.119945 -0.045358 -0.023804 0.054792 -0.062500 0 0 0 0 0 0 4 468379
-0.003291 0.003878 0.119945 -0.045350 -0.023795 0.054796 -0.062500 0 0 0 0 0 0 4 469408
-0.003291 0.003878 0.119945 -0.045369 -0.023800 0.054796 -0.062500 0 0 0 0 0 0 4 470412
-0.003291 0.003878 0.119945 -0.045352 -0.023795 0.054797 -0.062500 0 0 0 0 0 0 4 471406
-0.003291 0.003878 0.119945 -0.045355 -0.023814 0.054798 -0.062500 0 0 0 0 0 0 4 472410
-0.003291 0.003878 0.119945 -0.045362 -0.023794 0.054803 -0.062500 0 0 0 0 0 0 4 473399
-0.003291 0.003878 0.119945 -0.045359 -0.023803 0.054791 -0.062500 0 0 0 0 0 0 4 474401
-0.003291 0.003878 0.119945 -0.045351 -0.023795 0.054796 -0.062500 0 0 0 0 0 0 4 475414
-0.003291 0.003878 0.119945 -0.045361 -0.023792 0.054803 -0.062500 0 0 0 0 0 0 4 476377
-0.003291 0.003878 0.119945 -0.045359 -0.023803 0.054791 -0.062500 0 0 0 0 0 0 4 477380
-0.003291 0.003878 0.119945 -0.045347 -0.023806 0.054804 -0.062500 0 0 0 0 0 0 4 478407
-0.003291 0.003878 0.119945 -0.045369 -0.023801 0.054797 -0.062500 0 0 0 0 0 0 4 479406
-0.003291 0.003878 0.119945 -0.045352 -0.023795 0.054797 -0.062500 0 0 0 0 0 0 4 480403
-0.003291 0.003878 0.119945 -0.045358 -0.023803 0.054790 -0.062500 0 0 0 0 0 0 4 481379
-0.003291 0.003878 0.119945 -0.045362 -0.023792 0.054802 -0.062500 0 0 0 0 0 0 4 482401
-0.003291 0.003878 0.119945 -0.045359 -0.023803 0.054791 -0.062500 0 0 0 0 0 0 4 483410
-0.003291 0.003878 0.119945 -0.045359 -0.023803 0.054810 -0.062500 0 0 0 0 0 0 4 484387
-0.003291 0.003878 0.119945 -0.045358 -0.023804 0.054792 -0.062500 0 0 0 0 0 0 4 485403
-0.003291 0.003878 0.119945 -0.045350 -0.023795 0.054797 -0.062500 0 0 0 0 0 0 4 486383
-0.003291 0.003878 0.119945 -0.045358 -0.023803 0.054790 -0.062500 0 0 0 0 0 0 4 487400
-0.003291 0.003878 0.119945 -0.045362 -0.023792 0.054802 -0.062500 0 0 0 0 0 0 4 488385
-0.003291 0.003878 0.119945 -0.045356 -0.023813 0.054798 -0.062500 0 0 0 0 0 0 4 489400
-0.003291 0.003878 0.119945 -0.045350 -0.023796 0.054797 -0.062500 0 0 0 0 0 0 4 490384
-0.003291 0.003878 0.119945 -0.045369 -0.023800 0.054796 -0.062500 0 0 0 0 0 0 4 491400
-0.003291 0.003878 0.119945 -0.045352 -0.023795 0.054797 -0.062500 0 0 0 0 0 0 4 492385
-0.003291 0.003878 0.119945 -0.045358 -0.023803 0.054790 -0.062500 0 0 0 0 0 0 4 493400
-0.003296 0.003895 0.119934 0.019849 -0.249055 0.215671 -0.062500 0 0 0 0 0 0 4 494383
-0.003299 0.003904 0.119930 -0.004245 -0.160957 0.137353 -0.062500 0 0 0 0 0 0 4 495328
-0.003300 0.003909 0.119928 -0.023255 -0.095532 0.096598 -0.062500 0 0 0 0 0 0 4 496319
-0.003301 0.003911 0.119928 -0.033904 -0.060234 0.081018 -0.062500 0 0 0 0 0 0 4 497327
-0.003301 0.003912 0.119928 -0.039508 -0.042167 0.075452 -0.062500 0 0 0 0 0 0 4 498327
-0.003301 0.003913 0.119928 -0.042387 -0.033027 0.073502 -0.062500 0 0 0 0 0 0 4 499318
-0.003301 0.003913 0.119928 -0.043852 -0.028425 0.072808 -0.062500 0 0 0 0 0 0 4 500328
-0.003301 0.003913 0.119928 -0.044605 -0.026124 0.072568 -0.062500 0 0 0 0 0 0 4 501318
-0.003301 0.003913 0.119928 -0.044986 -0.024966 0.072493 -0.062500 0 0 0 0 0 0 4 502327
-0.003301 0.003913 0.119928 -0.045171 -0.024373 0.072463 -0.062500 0 0 0 0 0 0 4 503318
-0.003301 0.003913 0.119928 -0.045257 -0.024096 0.072453 -0.062500 0 0 0 0 0 0 4 504331
-0.003301 0.003913 0.119928 -0.045302 -0.023949 0.072451 -0.062500 0 0 0 0 0 0 4 505324
-0.003301 0.003913 0.119928 -0.045327 -0.023869 0.072446 -0.062500 0 0 0 0 0 0 4 506355
-0.003301 0.003913 0.119928 -0.045359 -0.023834 0.072443 -0.062500 0 0 0 0 0 0 4 507325
-0.003301 0.003913 0.119928 -0.045354 -0.023822 0.072449 -0.062500 0 0 0 0 0 0 4 508332
-0.003301 0.003913 0.119928 -0.045357 -0.023810 0.072443 -0.062500 0 0 0 0 0 0 4 509335
-0.003301 0.003913 0.119928 -0.045357 -0.023809 0.072442 -0.062500 0 0 0 0 0 0 4 510326
-0.003301 0.003913 0.119928 -0.045349 -0.023800 0.072448 -0.062500 0 0 0 0 0 0 4 511336
-0.003301 0.003913 0.119928 -0.045356 -0.023808 0.072442 -0.062500 0 0 0 0 0 0 4 512327
-0.003301 0.003913 0.119928 -0.045361 -0.023797 0.072454 -0.062500 0 0 0 0 0 0 4 513338
-0.003301 0.003913 0.119928 -0.045360 -0.023797 0.072436 -0.062500 0 0 0 0 0 0 4 514335
-0.003301 0.003913 0.119928 -0.045361 -0.023796 0.072454 -0.062500 0 0 0 0 0 0 4 515335
-0.003301 0.003913 0.119928 -0.045349 -0.023799 0.072450 -0.062500 0 0 0 0 0 0 4 516333
-0.003301 0.003913 0.119928 -0.045356 -0.023808 0.072443 -0.062500 0 0 0 0 0 0 4 517305
-0.003306 0.003931 0.119916 0.019812 -0.248910 0.233416 -0.062500 0 0 0 0 0 0 4 518335
-0.003309 0.003939 0.119912 -0.004262 -0.160902 0.155067 -0.062500 0 0 0 0 0 0 4 519335
-0.003310 0.003944 0.119911 -0.023259 -0.095518 0.114263 -0.062500 0 0 0 0 0 0 4 520332
-0.003311 0.003946 0.119910 -0.033915 -0.060234 0.098690 -0.062500 0 0 0 0 0 0 4 521336
-0.003312 0.003947 0.119910 -0.039513 -0.042156 0.093117 -0.062500 0 0 0 0 0 0 4 522307
-0.003312 0.003948 0.119910 -0.042390 -0.033018 0.091163 -0.062500 0 0 0 0 0 0 4 523339
-0.003312 0.003948 0.119910 -0.043852 -0.028427 0.090474 -0.062500 0 0 0 0 0 0 4 524333
-0.003312 0.003948 0.119910 -0.044604 -0.026128 0.090234 -0.062500 0 0 0 0 0 0 4 525335
-0.003312 0.003948 0.119910 -0.044976 -0.024963 0.090145 -0.062500 0 0 0 0 0 0 4 526304
-0.003312 0.003948 0.119910 -0.045169 -0.024377 0.090126 -0.062500 0 0 0 0 0 0 4 527330
-0.003312 0.003948 0.119910 -0.045258 -0.024090 0.090110 -0.062500 0 0 0 0 0 0 4 528324
-0.003312 0.003948 0.119910 -0.045304 -0.023942 0.090107 -0.062500 0 0 0 0 0 0 4 529334
-0.003312 0.003948 0.119910 -0.045345 -0.023878 0.090109 -0.062500 0 0 0 0 0 0 4 530334
-0.003312 0.003948 0.119910 -0.045340 -0.023834 0.090108 -0.062500 0 0 0 0 0 0 4 531406
-0.003312 0.003948 0.119910 -0.045354 -0.023816 0.090106 -0.062500 0 0 0 0 0 0 4 532412
-0.003312 0.003948 0.119910 -0.045355 -0.023814 0.090106 -0.062500 0 0 0 0 0 0 4 533408
-0.003317 0.003966 0.119898 0.019761 -0.248793 0.251186 -0.062500 0 0 0 0 0 0 4 534378
-0.003320 0.003974 0.119894 -0.004284 -0.160839 0.172786 -0.062500 0 0 0 0 0 0 4 535399
-0.003321 0.003979 0.119893 -0.023265 -0.095503 0.131959 -0.062500 0 0 0 0 0 0 4 536407
-0.003322 0.003981 0.119892 -0.033909 -0.060218 0.116370 -0.062500 0 0 0 0 0 0 4 537379
-0.003322 0.003982 0.119892 -0.039501 -0.042156 0.110795 -0.062500 0 0 0 0 0 0 4 538378
-0.003322 0.003983 0.119892 -0.042388 -0.033021 0.108823 -0.062500 0 0 0 0 0 0 4 539377
-0.003322 0.003983 0.119892 -0.043858 -0.028439 0.108143 -0.062500 0 0 0 0 0 0 4 540377
-0.003322 0.003983 0.119892 -0.044599 -0.026114 0.107909 -0.062500 0 0 0 0 0 0 4 541376
-0.003322 0.003983 0.119892 -0.044986 -0.024963 0.107828 -0.062500 0 0 0 0 0 0 4 542374
-0.003322 0.003983 0.119892 -0.045180 -0.024379 0.107789 -0.062500 0 0 0 0 0 0 4 543376
-0.003322 0.003983 0.119892 -0.045258 -0.024095 0.107785 -0.062500 0 0 0 0 0 0 4 544376
-0.003322 0.003983 0.119892 -0.045303 -0.023947 0.107783 -0.062500 0 0 0 0 0 0 4 545409
[truncated: 31,904,924 more chars]
