# Supplementary material for: Increasing Patient Engagement in Rehabilitation Exercises Using Computer-Based Citizen Science
Source: PLoS One. 2015 Mar 20;10(3):e0117013. doi: 10.1371/journal.pone.0117013 (PMC4368773; doi:10.1371/journal.pone.0117013)
Supplement: S3 Dataset — (ZIP) [file pone.0117013.s003.zip › Dataset_S3/H27/H27_without.dat]

-0.010272 -0.011684 0.170492 0.035640 0.390896 -7.535306 -0.000000 1 0 0 0 0 0 0 1080
-0.010283 -0.011719 0.170778 0.151683 0.496865 -4.503779 -0.000031 1 0 0 0 0 0 0 2073
-0.010269 -0.011767 0.171055 -0.156326 0.685175 -4.101144 -0.000062 1 0 0 0 0 0 0 3057
-0.010262 -0.011784 0.171323 -0.092165 0.305086 -3.964202 -0.000094 1 0 0 0 0 0 0 4096
-0.010290 -0.011782 0.171592 0.362209 0.023665 -3.985711 -0.000125 1 0 0 0 0 0 0 5074
-0.010280 -0.011819 0.171837 -0.077144 0.514791 -3.699887 -0.000155 1 0 0 0 0 0 0 6051
-0.010314 -0.011879 0.172068 0.460654 0.867628 -3.518155 -0.000186 1 0 0 0 0 0 0 7048
-0.010351 -0.011887 0.172301 0.553731 0.229217 -3.550650 -0.000219 1 0 0 0 0 0 0 8087
-0.010376 -0.011916 0.172517 0.413225 0.440816 -3.347040 -0.000250 1 0 0 0 0 0 0 9069
-0.010412 -0.011917 0.172722 0.538752 0.102009 -3.220859 -0.000280 1 0 0 0 0 0 0 10050
-0.010470 -0.011934 0.172913 0.855028 0.289421 -3.039067 -0.000312 1 0 0 0 0 0 0 11077
-0.010512 -0.011931 0.173110 0.676133 0.049251 -3.130793 -0.000344 1 0 0 0 0 0 0 12090
-0.010549 -0.011907 0.173227 0.594808 -0.246773 -2.131710 -0.000374 1 0 0 0 0 0 0 13047
-0.010606 -0.011881 0.173441 0.851391 -0.274717 -3.357450 -0.000471 1 0 0 0 0 0 0 16145
-0.010592 -0.011769 0.173793 -0.031806 -1.406143 -5.309336 -0.000500 1 0 0 0 0 0 0 17079
-0.010574 -0.011703 0.173903 -0.166939 -0.909318 -2.368311 -0.000530 1 0 0 0 0 0 0 18041
-0.010508 -0.011638 0.174005 -0.804866 -0.834122 -2.006647 -0.000560 1 0 0 0 0 0 0 19008
-0.010444 -0.011571 0.174081 -0.839747 -0.861739 -1.648904 -0.000593 1 0 0 0 0 0 0 20048
-0.010337 -0.011515 0.174151 -1.406130 -0.712167 -1.567846 -0.000623 1 0 0 0 0 0 0 21029
-0.010234 -0.011460 0.174196 -1.404082 -0.669058 -1.249714 -0.000654 1 0 0 0 0 0 0 22005
-0.010133 -0.011407 0.174228 -1.371728 -0.641630 -1.085036 -0.000685 1 0 0 0 0 0 0 23004
-0.010033 -0.011355 0.174255 -1.350519 -0.622397 -1.018033 -0.000716 1 0 0 0 0 0 0 23995
-0.009950 -0.011321 0.174259 -1.124433 -0.382229 -0.740508 -0.000749 1 0 0 0 0 0 0 25048
-0.009893 -0.011253 0.174259 -0.775116 -0.802626 -0.690123 -0.000779 1 0 0 0 0 0 0 26010
-0.009852 -0.011204 0.174253 -0.514668 -0.581699 -0.632139 -0.000811 1 0 0 0 0 0 0 27042
-0.009843 -0.011160 0.174235 -0.053429 -0.470286 -0.597156 -0.000973 1 0 0 0 0 0 0 32212
-0.009810 -0.011100 0.174170 -0.320550 -0.671897 0.004532 -0.000997 1 0 0 0 0 0 0 32995
-0.009782 -0.011056 0.174133 -0.283867 -0.469380 -0.325335 -0.001028 1 0 0 0 0 0 0 33991
-0.009735 -0.011027 0.174107 -0.522723 -0.252832 -0.518190 -0.001060 1 0 0 0 0 0 0 34989
-0.009683 -0.011043 0.174081 -0.605056 0.350585 -0.570436 -0.001091 1 0 0 0 0 0 0 35985
-0.009624 -0.011043 0.174060 -0.703819 0.221087 -0.658843 -0.001122 1 0 0 0 0 0 0 36988
-0.009552 -0.011058 0.174044 -0.879214 0.391378 -0.756985 -0.001153 1 0 0 0 0 0 0 37990
-0.009469 -0.011041 0.174034 -1.041738 0.016642 -0.876308 -0.001185 1 0 0 0 0 0 0 38987
-0.009415 -0.011019 0.174024 -0.670674 -0.097722 -0.899309 -0.001216 1 0 0 0 0 0 0 39985
-0.009355 -0.011000 0.174010 -0.715096 -0.057046 -0.879555 -0.001247 1 0 0 0 0 0 0 40987
-0.009292 -0.010983 0.173994 -0.759689 -0.023990 -0.879156 -0.001278 1 0 0 0 0 0 0 41983
-0.009248 -0.010960 0.173981 -0.506780 -0.091815 -0.932836 -0.001310 1 0 0 0 0 0 0 42989
-0.009214 -0.010934 0.173968 -0.351318 -0.132116 -0.978568 -0.001344 1 0 0 0 0 0 0 44077
-0.009195 -0.010886 0.173953 -0.150468 -0.430499 -0.971549 -0.001370 1 0 0 0 0 0 0 44930
-0.009173 -0.010847 0.173940 -0.155806 -0.326651 -1.018287 -0.001402 1 0 0 0 0 0 0 45942
-0.009150 -0.010813 0.173928 -0.167908 -0.247834 -1.057917 -0.001434 1 0 0 0 0 0 0 46955
-0.009135 -0.010761 0.173913 -0.054409 -0.482630 -1.052185 -0.001465 1 0 0 0 0 0 0 47946
-0.009116 -0.010720 0.173900 -0.103823 -0.346886 -1.097731 -0.001496 1 0 0 0 0 0 0 48946
-0.009094 -0.010685 0.173887 -0.137965 -0.252137 -1.136856 -0.001527 1 0 0 0 0 0 0 49954
-0.009049 -0.010660 0.173872 -0.433022 -0.113054 -1.127932 -0.001558 1 0 0 0 0 0 0 50945
-0.009006 -0.010654 0.173862 -0.448811 0.160039 -1.213746 -0.001590 1 0 0 0 0 0 0 51954
-0.008951 -0.010644 0.173848 -0.601832 0.126521 -1.195123 -0.001621 1 0 0 0 0 0 0 52945
-0.008880 -0.010652 0.173834 -0.811274 0.374852 -1.231722 -0.001652 1 0 0 0 0 0 0 53955
-0.008833 -0.010642 0.173822 -0.531701 0.161410 -1.268340 -0.001683 1 0 0 0 0 0 0 54945
-0.008766 -0.010650 0.173810 -0.749773 0.389264 -1.297308 -0.001715 1 0 0 0 0 0 0 55954
-0.008699 -0.010646 0.173794 -0.775703 0.259672 -1.284923 -0.001746 1 0 0 0 0 0 0 56945
-0.008654 -0.010630 0.173781 -0.501469 0.086165 -1.331611 -0.001777 1 0 0 0 0 0 0 57954
-0.008619 -0.010607 0.173768 -0.334670 -0.010140 -1.371329 -0.001809 1 0 0 0 0 0 0 58952
-0.008589 -0.010581 0.173756 -0.247394 -0.057591 -1.404627 -0.001840 1 0 0 0 0 0 0 59961
-0.008583 -0.010547 0.173747 0.076712 -0.166391 -1.477239 -0.001871 1 0 0 0 0 0 0 60965
-0.008567 -0.010515 0.173736 -0.010774 -0.141503 -1.486763 -0.001903 1 0 0 0 0 0 0 61967
-0.008547 -0.010485 0.173725 -0.078490 -0.119011 -1.500865 -0.001934 1 0 0 0 0 0 0 62956
-0.008556 -0.010427 0.173714 0.283494 -0.471794 -1.525116 -0.001965 1 0 0 0 0 0 0 63961
-0.008547 -0.010383 0.173702 0.108601 -0.316524 -1.546518 -0.001996 1 0 0 0 0 0 0 64960
-0.008522 -0.010368 0.173693 -0.131231 0.076545 -1.609981 -0.002028 1 0 0 0 0 0 0 65966
-0.008518 -0.010339 0.173686 0.131806 -0.060684 -1.661360 -0.002059 1 0 0 0 0 0 0 66962
-0.008504 -0.010310 0.173676 0.023353 -0.074838 -1.657047 -0.002090 1 0 0 0 0 0 0 67962
-0.008475 -0.010302 0.173668 -0.171503 0.206375 -1.704450 -0.002121 1 0 0 0 0 0 0 68961
-0.008427 -0.010290 0.173655 -0.444786 0.183563 -1.660836 -0.002152 1 0 0 0 0 0 0 69958
-0.008381 -0.010291 0.173645 -0.436194 0.353437 -1.729354 -0.002184 1 0 0 0 0 0 0 70961
-0.008346 -0.010277 0.173634 -0.299358 0.177233 -1.743143 -0.002215 1 0 0 0 0 0 0 71962
-0.008307 -0.010276 0.173626 -0.334082 0.346047 -1.800184 -0.002246 1 0 0 0 0 0 0 72961
-0.008296 -0.010255 0.173618 0.036410 0.090783 -1.848790 -0.002278 1 0 0 0 0 0 0 73963
-0.008279 -0.010229 0.173609 -0.018437 0.016494 -1.842212 -0.002309 1 0 0 0 0 0 0 74956
-0.008270 -0.010216 0.173604 0.094493 0.182151 -1.933053 -0.002340 1 0 0 0 0 0 0 75960
-0.008253 -0.010195 0.173595 0.002721 0.091128 -1.913562 -0.002371 1 0 0 0 0 0 0 76958
-0.008253 -0.010163 0.173588 0.223658 -0.055139 -1.954880 -0.002403 1 0 0 0 0 0 0 77961
-0.008263 -0.010126 0.173582 0.362494 -0.137321 -1.991810 -0.002434 1 0 0 0 0 0 0 78959
-0.008276 -0.010085 0.173576 0.436465 -0.177871 -2.023453 -0.002465 1 0 0 0 0 0 0 79959
-0.008292 -0.010044 0.173570 0.475621 -0.196705 -2.052295 -0.002496 1 0 0 0 0 0 0 80961
-0.008309 -0.010002 0.173564 0.497189 -0.204599 -2.079517 -0.002527 1 0 0 0 0 0 0 81954
-0.008305 -0.009966 0.173554 0.228659 -0.121290 -2.061623 -0.002558 1 0 0 0 0 0 0 82932
-0.008312 -0.009926 0.173547 0.348700 -0.154361 -2.106973 -0.002589 1 0 0 0 0 0 0 83931
-0.008315 -0.009907 0.173543 0.319038 0.104434 -2.188194 -0.002621 1 0 0 0 0 0 0 84962
-0.008295 -0.009903 0.173538 0.014926 0.348135 -2.200670 -0.002653 1 0 0 0 0 0 0 85960
-0.008294 -0.009880 0.173533 0.232966 0.117013 -2.219465 -0.002684 1 0 0 0 0 0 0 86961
-0.008272 -0.009876 0.173527 -0.017702 0.334804 -2.239328 -0.002715 1 0 0 0 0 0 0 87960
-0.008240 -0.009880 0.173520 -0.178438 0.479622 -2.262327 -0.002746 1 0 0 0 0 0 0 88960
-0.008224 -0.009882 0.173517 0.019840 0.472608 -2.331255 -0.002777 1 0 0 0 0 0 0 89958
-0.008203 -0.009868 0.173509 -0.016885 0.266336 -2.296592 -0.002809 1 0 0 0 0 0 0 90958
-0.008192 -0.009861 0.173506 0.117164 0.341998 -2.371866 -0.002840 1 0 0 0 0 0 0 91961
-0.008187 -0.009858 0.173504 0.200738 0.398943 -2.429275 -0.002871 1 0 0 0 0 0 0 92964
-0.008194 -0.009835 0.173500 0.362014 0.149161 -2.429739 -0.002903 1 0 0 0 0 0 0 93964
-0.008206 -0.009802 0.173495 0.456480 -0.001755 -2.439718 -0.002934 1 0 0 0 0 0 0 94960
-0.008221 -0.009763 0.173489 0.506939 -0.078308 -2.457818 -0.002965 1 0 0 0 0 0 0 95958
-0.008237 -0.009723 0.173483 0.534329 -0.115311 -2.480148 -0.002996 1 0 0 0 0 0 0 96959
-0.008233 -0.009688 0.173474 0.267874 -0.047177 -2.460058 -0.003027 1 0 0 0 0 0 0 97958
-0.008245 -0.009686 0.173463 0.459738 0.404725 -2.455030 -0.003059 1 0 0 0 0 0 0 98960
-0.008260 -0.009664 0.173454 0.520514 0.183592 -2.514825 -0.003090 1 0 0 0 0 0 0 99955
-0.008276 -0.009632 0.173447 0.549338 0.029220 -2.563833 -0.003124 1 0 0 0 0 0 0 101036
-0.008299 -0.009632 0.173436 0.635260 0.440581 -2.550867 -0.003155 1 0 0 0 0 0 0 102032
-0.008298 -0.009617 0.173425 0.334975 0.291495 -2.558116 -0.003185 1 0 0 0 0 0 0 103012
-0.008311 -0.009626 0.173412 0.504332 0.590670 -2.572156 -0.003218 1 0 0 0 0 0 0 104067
-0.008342 -0.009625 0.173396 0.739603 0.498099 -2.547968 -0.003249 1 0 0 0 0 0 0 105034
-0.008366 -0.009603 0.173385 0.688575 0.220186 -2.637694 -0.003280 1 0 0 0 0 0 0 106028
-0.008379 -0.009593 0.173367 0.551514 0.353204 -2.565710 -0.003310 1 0 0 0 0 0 0 107002
-0.008410 -0.009583 0.173347 0.757158 0.365983 -2.579072 -0.003344 1 0 0 0 0 0 0 108078
-0.008448 -0.009573 0.173328 0.889963 0.368208 -2.598865 -0.003373 1 0 0 0 0 0 0 109003
-0.008491 -0.009562 0.173309 0.962308 0.371061 -2.622734 -0.003404 1 0 0 0 0 0 0 110005
-0.008550 -0.009568 0.173282 1.189133 0.584248 -2.554974 -0.003435 1 0 0 0 0 0 0 111003
-0.008590 -0.009551 0.173253 0.972038 0.308727 -2.531565 -0.003466 1 0 0 0 0 0 0 112003
-0.008634 -0.009537 0.173228 0.999484 0.331923 -2.620875 -0.003498 1 0 0 0 0 0 0 113026
-0.008702 -0.009519 0.173196 1.333930 0.286852 -2.547862 -0.003529 1 0 0 0 0 0 0 114011
-0.008769 -0.009483 0.173167 1.351208 0.051824 -2.606406 -0.003561 1 0 0 0 0 0 0 115039
-0.008819 -0.009483 0.173132 1.133804 0.491366 -2.561863 -0.003593 1 0 0 0 0 0 0 116057
-0.008891 -0.009472 0.173095 1.407394 0.401670 -2.543087 -0.003623 1 0 0 0 0 0 0 117010
-0.008938 -0.009446 0.173060 1.114896 0.203826 -2.595863 -0.003655 1 0 0 0 0 0 0 118024
-0.008986 -0.009429 0.173019 1.115263 0.299234 -2.543953 -0.003685 1 0 0 0 0 0 0 119008
-0.009036 -0.009417 0.172975 1.133879 0.369339 -2.523488 -0.003717 1 0 0 0 0 0 0 120038
-0.009086 -0.009406 0.172930 1.148403 0.408522 -2.523473 -0.003748 1 0 0 0 0 0 0 121008
-0.009136 -0.009397 0.172884 1.159536 0.430464 -2.535760 -0.003779 1 0 0 0 0 0 0 122022
-0.009187 -0.009388 0.172838 1.168690 0.443281 -2.552617 -0.003810 1 0 0 0 0 0 0 123008
-0.009216 -0.009386 0.172788 0.890558 0.537605 -2.529936 -0.003843 1 0 0 0 0 0 0 124050
-0.009256 -0.009381 0.172740 1.011475 0.509955 -2.568190 -0.003873 1 0 0 0 0 0 0 125007
-0.009279 -0.009380 0.172689 0.814188 0.576071 -2.558986 -0.003904 1 0 0 0 0 0 0 126023
-0.009325 -0.009354 0.172636 1.097120 0.248227 -2.558819 -0.003935 1 0 0 0 0 0 0 127007
-0.009366 -0.009360 0.172576 1.063881 0.629412 -2.477592 -0.003968 1 0 0 0 0 0 0 128057
-0.009399 -0.009343 0.172515 0.962197 0.383518 -2.485878 -0.003996 1 0 0 0 0 0 0 128943
-0.009441 -0.009330 0.172462 1.074928 0.417124 -2.596396 -0.004027 1 0 0 0 0 0 0 129952
-0.009489 -0.009321 0.172397 1.169503 0.459098 -2.481711 -0.004058 1 0 0 0 0 0 0 130942
-0.009526 -0.009296 0.172334 1.035930 0.276644 -2.516129 -0.004089 1 0 0 0 0 0 0 131942
-0.009571 -0.009280 0.172265 1.142195 0.374362 -2.453861 -0.004121 1 0 0 0 0 0 0 132950
-0.009606 -0.009253 0.172200 1.027256 0.235131 -2.521721 -0.004152 1 0 0 0 0 0 0 133942
-0.009651 -0.009236 0.172129 1.144295 0.355417 -2.475607 -0.004183 1 0 0 0 0 0 0 134950
-0.009700 -0.009224 0.172056 1.224198 0.436829 -2.454065 -0.004214 1 0 0 0 0 0 0 135942
-0.009739 -0.009198 0.171974 1.098316 0.280263 -2.359620 -0.004246 1 0 0 0 0 0 0 136951
-0.009771 -0.009166 0.171902 1.003589 0.175612 -2.504708 -0.004277 1 0 0 0 0 0 0 137942
-0.009791 -0.009153 0.171825 0.852640 0.414629 -2.458610 -0.004308 1 0 0 0 0 0 0 138949
-0.009806 -0.009150 0.171744 0.768881 0.566116 -2.432991 -0.004339 1 0 0 0 0 0 0 139942
-0.009828 -0.009129 0.171658 0.846769 0.358680 -2.378511 -0.004371 1 0 0 0 0 0 0 140949
-0.009843 -0.009121 0.171573 0.781244 0.516315 -2.405322 -0.004402 1 0 0 0 0 0 0 141943
-0.009864 -0.009098 0.171485 0.858243 0.333500 -2.380674 -0.004434 1 0 0 0 0 0 0 142956
-0.009880 -0.009089 0.171398 0.791144 0.505782 -2.422823 -0.004465 1 0 0 0 0 0 0 143966
-0.009915 -0.009082 0.171301 1.057885 0.539323 -2.303693 -0.004496 1 0 0 0 0 0 0 144948
-0.009947 -0.009059 0.171207 1.035540 0.344637 -2.343866 -0.004532 1 0 0 0 0 0 0 146096
-0.009977 -0.009028 0.171098 1.024767 0.230196 -2.175000 -0.004559 1 0 0 0 0 0 0 146962
-0.009997 -0.009016 0.171001 0.889169 0.458742 -2.333942 -0.004590 1 0 0 0 0 0 0 147957
-0.010035 -0.009006 0.170898 1.118519 0.519598 -2.285796 -0.004621 1 0 0 0 0 0 0 148960
-0.010092 -0.008975 0.170788 1.385923 0.255095 -2.203319 -0.004653 1 0 0 0 0 0 0 149960
-0.010148 -0.008956 0.170679 1.421052 0.385187 -2.215836 -0.004684 1 0 0 0 0 0 0 150959
-0.010167 -0.008934 0.170573 0.943306 0.354218 -2.288319 -0.004715 1 0 0 0 0 0 0 151959
-0.010219 -0.008935 0.170458 1.334904 0.661038 -2.174830 -0.004746 1 0 0 0 0 0 0 152948
-0.010259 -0.008916 0.170337 1.229220 0.435206 -2.113581 -0.004777 1 0 0 0 0 0 0 153959
-0.010285 -0.008910 0.170218 1.029510 0.577309 -2.141889 -0.004809 1 0 0 0 0 0 0 154957
-0.010335 -0.008881 0.170099 1.333057 0.294592 -2.157104 -0.004840 1 0 0 0 0 0 0 155957
-0.010380 -0.008885 0.169972 1.303971 0.706941 -2.071865 -0.004871 1 0 0 0 0 0 0 156960
-0.010393 -0.008874 0.169841 0.901523 0.555889 -2.027607 -0.004903 1 0 0 0 0 0 0 157963
-0.010429 -0.008865 0.169704 1.153494 0.567592 -1.950713 -0.004934 1 0 0 0 0 0 0 158960
-0.010452 -0.008863 0.169576 1.017610 0.668544 -2.073442 -0.004965 1 0 0 0 0 0 0 159957
-0.010469 -0.008865 0.169435 0.933614 0.730315 -1.939202 -0.004996 1 0 0 0 0 0 0 160960
-0.010506 -0.008862 0.169292 1.193462 0.678118 -1.905649 -0.005026 1 0 0 0 0 0 0 161927
-0.010539 -0.008841 0.169156 1.164238 0.434793 -2.002836 -0.005059 1 0 0 0 0 0 0 162955
-0.010560 -0.008833 0.169011 1.024898 0.586222 -1.904277 -0.005089 1 0 0 0 0 0 0 163928
-0.010600 -0.008799 0.168785 1.254640 0.269330 -0.850274 -0.005122 1 0 0 0 0 0 0 164970
-0.010649 -0.008805 0.168664 1.410688 0.757581 -2.126786 -0.005152 1 0 0 0 0 0 0 165960
-0.010688 -0.008787 0.168520 1.290621 0.501913 -1.964027 -0.005183 1 0 0 0 0 0 0 166951
-0.010740 -0.008746 0.168293 1.461263 0.166617 -0.872457 -0.005214 1 0 0 0 0 0 0 167942
-0.010785 -0.008711 0.168174 1.400314 0.226074 -2.187057 -0.005245 1 0 0 0 0 0 0 168928
-0.010789 -0.008702 0.168031 0.855448 0.568145 -2.004224 -0.005276 1 0 0 0 0 0 0 169927
-0.010828 -0.008633 0.167796 1.264558 -0.189184 -0.795288 -0.005309 1 0 0 0 0 0 0 170970
-0.010862 -0.008616 0.167662 1.253958 0.425141 -2.009334 -0.005339 1 0 0 0 0 0 0 171927
-0.010860 -0.008616 0.167510 0.781532 0.706793 -1.903202 -0.005371 1 0 0 0 0 0 0 172954
-0.010893 -0.008552 0.167267 1.211247 -0.090089 -0.708351 -0.005403 1 0 0 0 0 0 0 173966
-0.010903 -0.008543 0.167127 0.942644 0.536809 -1.937296 -0.005434 1 0 0 0 0 0 0 174956
-0.010920 -0.008516 0.166970 1.021928 0.382231 -1.846549 -0.005464 1 0 0 0 0 0 0 175927
-0.010942 -0.008501 0.166710 1.093871 0.515209 -0.499635 -0.005496 1 0 0 0 0 0 0 176940
-0.010958 -0.008477 0.166560 1.031415 0.407376 -1.816106 -0.005527 1 0 0 0 0 0 0 177957
-0.010991 -0.008428 0.166323 1.251782 0.083397 -0.801365 -0.005558 1 0 0 0 0 0 0 178940
-0.010994 -0.008381 0.166185 0.880712 0.076664 -1.999457 -0.005590 1 0 0 0 0 0 0 179955
-0.011016 -0.008315 0.165927 1.108698 -0.177426 -0.563919 -0.005622 1 0 0 0 0 0 0 180970
-0.011031 -0.008282 0.165775 1.043911 0.219220 -1.813524 -0.005652 1 0 0 0 0 0 0 181944
-0.011027 -0.008236 0.165527 0.792044 0.097041 -0.687288 -0.005684 1 0 0 0 0 0 0 182971
-0.011046 -0.008182 0.165371 1.072275 -0.014718 -1.768710 -0.005715 1 0 0 0 0 0 0 183958
-0.011058 -0.008086 0.165111 1.011096 -0.576917 -0.528430 -0.005750 1 0 0 0 0 0 0 185077
-0.011070 -0.008047 0.164956 1.019375 0.103731 -1.788408 -0.005780 1 0 0 0 0 0 0 186028
-0.011064 -0.007996 0.164676 0.771817 0.014553 -0.279685 -0.005812 1 0 0 0 0 0 0 187052
-0.011058 -0.007948 0.164527 0.765440 0.048563 -1.834594 -0.005844 1 0 0 0 0 0 0 188074
-0.011037 -0.007890 0.164249 0.563399 -0.084955 -0.309261 -0.005875 1 0 0 0 0 0 0 189074
-0.011019 -0.007863 0.164085 0.594996 0.313442 -1.649356 -0.005905 1 0 0 0 0 0 0 190026
-0.010966 -0.007797 0.163809 0.138515 -0.167624 -0.318159 -0.005936 1 0 0 0 0 0 0 191045
-0.010943 -0.007768 0.163644 0.479148 0.282101 -1.637068 -0.005966 1 0 0 0 0 0 0 191999
-0.010907 -0.007724 0.163352 0.359113 0.123660 -0.110516 -0.005999 1 0 0 0 0 0 0 193043
-0.010911 -0.007693 0.163187 0.851890 0.274082 -1.628664 -0.006029 1 0 0 0 0 0 0 194023
-0.010895 -0.007647 0.162894 0.653764 0.090194 -0.094900 -0.006061 1 0 0 0 0 0 0 195046
-0.010862 -0.007605 0.162734 0.416081 0.137727 -1.669357 -0.006091 1 0 0 0 0 0 0 195999
-0.010831 -0.007516 0.162432 0.418961 -0.482611 0.007451 -0.006125 1 0 0 0 0 0 0 197073
-0.010816 -0.007435 0.162174 0.629321 -0.441879 -0.377064 -0.006156 1 0 0 0 0 0 0 198066
-0.010797 -0.007403 0.162007 0.601624 0.202613 -1.603615 -0.006186 1 0 0 0 0 0 0 199021
-0.010789 -0.007287 0.161719 0.745325 -0.837205 -0.154820 -0.006220 1 0 0 0 0 0 0 200105
-0.010771 -0.007250 0.161546 0.632074 0.080334 -1.507168 -0.006248 1 0 0 0 0 0 0 201021
-0.010738 -0.007198 0.161241 0.417739 -0.019232 0.084338 -0.006281 1 0 0 0 0 0 0 202067
-0.010743 -0.007149 0.160963 0.907239 0.019756 -0.102441 -0.006312 1 0 0 0 0 0 0 203067
-0.010727 -0.007123 0.160790 0.675204 0.305659 -1.480019 -0.006342 1 0 0 0 0 0 0 204036
-0.010694 -0.007078 0.160482 0.433960 0.102460 0.140403 -0.006375 1 0 0 0 0 0 0 205067
-0.010671 -0.007052 0.160303 0.546216 0.322490 -1.375945 -0.006404 1 0 0 0 0 0 0 206018
-0.010633 -0.007008 0.159990 0.356284 0.108882 0.227165 -0.006437 1 0 0 0 0 0 0 207066
-0.010594 -0.006966 0.159818 0.330149 0.112427 -1.459565 -0.006467 1 0 0 0 0 0 0 208035
-0.010565 -0.006933 0.159494 0.461914 0.237837 0.369762 -0.006500 1 0 0 0 0 0 0 209064
-0.010518 -0.006916 0.159305 0.239994 0.440733 -1.202053 -0.006529 1 0 0 0 0 0 0 210004
-0.010497 -0.006868 0.158990 0.556091 0.070978 0.294878 -0.006562 1 0 0 0 0 0 0 211062
-0.010476 -0.006841 0.158806 0.576714 0.304442 -1.263571 -0.006593 1 0 0 0 0 0 0 212055
-0.010437 -0.006795 0.158485 0.357189 0.087002 0.379112 -0.006621 1 0 0 0 0 0 0 212962
-0.010397 -0.006752 0.158309 0.320773 0.099474 -1.343045 -0.006652 1 0 0 0 0 0 0 213939
-0.010344 -0.006695 0.157992 0.143567 -0.095612 0.339229 -0.006684 1 0 0 0 0 0 0 214962
-0.010340 -0.006659 0.157810 0.771037 0.175612 -1.263079 -0.006715 1 0 0 0 0 0 0 215949
-0.010326 -0.006573 0.157478 0.701010 -0.469210 0.552434 -0.006746 1 0 0 0 0 0 0 216957
-0.010304 -0.006539 0.157288 0.599862 0.151468 -1.112842 -0.006777 1 0 0 0 0 0 0 217939
-0.010288 -0.006513 0.156976 0.665199 0.316164 0.316952 -0.006809 1 0 0 0 0 0 0 218962
-0.010266 -0.006489 0.156788 0.589388 0.357836 -1.140488 -0.006839 1 0 0 0 0 0 0 219939
-0.010225 -0.006445 0.156458 0.342555 0.102544 0.568119 -0.006871 1 0 0 0 0 0 0 220962
-0.010190 -0.006441 0.156273 0.399398 0.597635 -1.140042 -0.006902 1 0 0 0 0 0 0 221939
-0.010128 -0.006446 0.155954 0.041753 0.769781 0.447386 -0.006934 1 0 0 0 0 0 0 222962
-0.010107 -0.006405 0.155778 0.539583 0.183763 -1.255034 -0.006964 1 0 0 0 0 0 0 223942
-0.010053 -0.006382 0.155463 0.173983 0.360881 0.395137 -0.006996 1 0 0 0 0 0 0 224953
-0.010009 -0.006342 0.155281 0.254500 0.159693 -1.161710 -0.007027 1 0 0 0 0 0 0 225953
-0.009939 -0.006320 0.154961 -0.079941 0.370323 0.490646 -0.007059 1 0 0 0 0 0 0 226959
-0.009908 -0.006297 0.154790 0.397231 0.381634 -1.279644 -0.007091 1 0 0 0 0 0 0 227977
-0.009859 -0.006253 0.154465 0.204931 0.103745 0.557515 -0.007121 1 0 0 0 0 0 0 228943
-0.009831 -0.006226 0.154293 0.467933 0.304875 -1.233045 -0.007152 1 0 0 0 0 0 0 229958
-0.009750 -0.006189 0.153991 -0.205131 0.192478 0.280787 -0.007183 1 0 0 0 0 0 0 230944
-0.009717 -0.006163 0.153821 0.347917 0.325444 -1.269336 -0.007215 1 0 0 0 0 0 0 231959
-0.009665 -0.006117 0.153494 0.162890 0.064740 0.626478 -0.007246 1 0 0 0 0 0 0 232967
-0.009637 -0.006090 0.153320 0.448054 0.290866 -1.158682 -0.007277 1 0 0 0 0 0 0 233959
-0.009603 -0.006057 0.153112 0.403288 0.236550 -0.898779 -0.007309 1 0 0 0 0 0 0 234957
-0.009554 -0.006007 0.152795 0.198616 0.008445 0.564701 -0.007340 1 0 0 0 0 0 0 235971
-0.009502 -0.005985 0.152614 0.139101 0.350604 -1.054364 -0.007371 1 0 0 0 0 0 0 236957
-0.009456 -0.005954 0.152402 0.212002 0.273516 -0.806093 -0.007401 1 0 0 0 0 0 0 237926
-0.009398 -0.005906 0.152082 0.055576 0.034269 0.654005 -0.007434 1 0 0 0 0 0 0 238969
-0.009336 -0.005907 0.151907 -0.001239 0.651259 -1.087305 -0.007465 1 0 0 0 0 0 0 239946
-0.009286 -0.005888 0.151696 0.127068 0.450782 -0.793038 -0.007496 1 0 0 0 0 0 0 240961
-0.009166 -0.005833 0.151381 -0.765969 -0.032405 0.615855 -0.007528 1 0 0 0 0 0 0 241974
-0.009118 -0.005827 0.151212 0.077000 0.549727 -1.134164 -0.007559 1 0 0 0 0 0 0 242959
-0.009074 -0.005804 0.151003 0.204906 0.390116 -0.781037 -0.007590 1 0 0 0 0 0 0 243956
-0.009010 -0.005780 0.150795 -0.039076 0.363822 -0.752226 -0.007621 1 0 0 0 0 0 0 244954
-0.008938 -0.005737 0.150474 -0.179724 0.102633 0.743581 -0.007653 1 0 0 0 0 0 0 245969
-0.008884 -0.005716 0.150313 0.034623 0.380229 -1.189341 -0.007683 1 0 0 0 0 0 0 246949
-0.008836 -0.005686 0.150106 0.138299 0.277009 -0.769146 -0.007714 1 0 0 0 0 0 0 247923
-0.008770 -0.005659 0.149897 -0.085482 0.300718 -0.701498 -0.007746 1 0 0 0 0 0 0 248951
-0.008696 -0.005612 0.149575 -0.221540 0.054827 0.816596 -0.007778 1 0 0 0 0 0 0 249969
-0.008641 -0.005591 0.149412 0.011577 0.363949 -1.115329 -0.007809 1 0 0 0 0 0 0 250954
-0.008594 -0.005562 0.149228 0.139236 0.282153 -1.020545 -0.007840 1 0 0 0 0 0 0 251955
-0.008551 -0.005528 0.149010 0.187244 0.205651 -0.547660 -0.007871 1 0 0 0 0 0 0 252955
-0.008487 -0.005498 0.148795 -0.067456 0.260367 -0.540223 -0.007902 1 0 0 0 0 0 0 253954
-0.008437 -0.005465 0.148589 0.080153 0.220084 -0.635628 -0.007934 1 0 0 0 0 0 0 254954
-0.008385 -0.005451 0.148368 0.061561 0.470078 -0.443232 -0.007965 1 0 0 0 0 0 0 255944
-0.008341 -0.005426 0.148158 0.161714 0.346535 -0.563009 -0.007998 1 0 0 0 0 0 0 257022
-0.008277 -0.005401 0.147947 -0.087604 0.331850 -0.531633 -0.008030 1 0 0 0 0 0 0 258028
-0.008204 -0.005376 0.147733 -0.244297 0.328977 -0.499315 -0.008061 1 0 0 0 0 0 0 259023
-0.008142 -0.005367 0.147534 -0.116936 0.546716 -0.670894 -0.008091 1 0 0 0 0 0 0 259999
-0.008092 -0.005344 0.147333 0.055065 0.382162 -0.646704 -0.008123 1 0 0 0 0 0 0 261026
-0.008040 -0.005335 0.147113 0.035831 0.549789 -0.380276 -0.008154 1 0 0 0 0 0 0 261998
-0.007981 -0.005297 0.146913 -0.055191 0.182422 -0.613364 -0.008185 1 0 0 0 0 0 0 262997
-0.007947 -0.005275 0.146700 0.261259 0.353839 -0.447736 -0.008217 1 0 0 0 0 0 0 264037
-0.007875 -0.005236 0.146496 -0.222503 0.145901 -0.535292 -0.008248 1 0 0 0 0 0 0 265021
-0.007820 -0.005197 0.146291 -0.042878 0.137922 -0.526851 -0.008279 1 0 0 0 0 0 0 266017
-0.007774 -0.005160 0.146086 0.087505 0.142641 -0.508780 -0.008310 1 0 0 0 0 0 0 267007
-0.007732 -0.005123 0.145881 0.155600 0.145033 -0.490399 -0.008343 1 0 0 0 0 0 0 268061
-0.007693 -0.005086 0.145675 0.188510 0.145106 -0.470473 -0.008373 1 0 0 0 0 0 0 269029
-0.007654 -0.005049 0.145469 0.203705 0.144093 -0.450623 -0.008404 1 0 0 0 0 0 0 270023
-0.007609 -0.005034 0.145271 0.118936 0.433328 -0.539808 -0.008435 1 0 0 0 0 0 0 271006
-0.007554 -0.004992 0.145079 -0.033247 0.113623 -0.612650 -0.008469 1 0 0 0 0 0 0 272076
-0.007507 -0.004953 0.144878 0.063299 0.105666 -0.490022 -0.008499 1 0 0 0 0 0 0 273033
-0.007465 -0.004915 0.144673 0.129661 0.117429 -0.413807 -0.008529 1 0 0 0 0 0 0 273999
-0.007425 -0.004877 0.144466 0.164302 0.124542 -0.369250 -0.008560 1 0 0 0 0 0 0 275001
-0.007372 -0.004825 0.144270 -0.006790 -0.073975 -0.483715 -0.008591 1 0 0 0 0 0 0 275999
-0.007327 -0.004780 0.144066 0.071140 0.003496 -0.387538 -0.008623 1 0 0 0 0 0 0 277000
-0.007286 -0.004739 0.143860 0.126825 0.059997 -0.322888 -0.008654 1 0 0 0 0 0 0 277997
-0.007255 -0.004680 0.143670 0.267614 -0.183397 -0.528075 -0.008685 1 0 0 0 0 0 0 278997
-0.007220 -0.004631 0.143469 0.232216 -0.065600 -0.378897 -0.008716 1 0 0 0 0 0 0 279996
-0.007184 -0.004589 0.143262 0.205815 0.017997 -0.283727 -0.008747 1 0 0 0 0 0 0 280996
-0.007133 -0.004534 0.143065 0.004852 -0.138708 -0.375961 -0.008779 1 0 0 0 0 0 0 282019
-0.007111 -0.004483 0.142867 0.365369 -0.111833 -0.370063 -0.008810 1 0 0 0 0 0 0 283006
-0.007067 -0.004423 0.142673 0.107801 -0.218562 -0.397831 -0.008843 1 0 0 0 0 0 0 284054
-0.007026 -0.004375 0.142469 0.118321 -0.087210 -0.253785 -0.008873 1 0 0 0 0 0 0 285006
-0.006995 -0.004313 0.142280 0.249313 -0.273585 -0.416897 -0.008904 1 0 0 0 0 0 0 286019
-0.006960 -0.004263 0.142077 0.212213 -0.126768 -0.245332 -0.008935 1 0 0 0 0 0 0 287003
-0.006910 -0.004204 0.141880 -0.000621 -0.228356 -0.287088 -0.008967 1 0 0 0 0 0 0 288033
-0.006888 -0.004152 0.141682 0.351505 -0.171211 -0.259363 -0.008998 1 0 0 0 0 0 0 289002
-0.006844 -0.004092 0.141486 0.092274 -0.262510 -0.275796 -0.009029 1 0 0 0 0 0 0 290016
-0.006811 -0.004023 0.141299 0.211319 -0.393632 -0.376514 -0.009060 1 0 0 0 0 0 0 291000
-0.006762 -0.003956 0.141108 -0.002619 -0.402182 -0.311890 -0.009092 1 0 0 0 0 0 0 292032
-0.006740 -0.003898 0.140911 0.341959 -0.273761 -0.221053 -0.009123 1 0 0 0 0 0 0 293001
-0.006696 -0.003836 0.140716 0.080953 -0.326548 -0.208984 -0.009154 1 0 0 0 0 0 0 294016
-0.006657 -0.003789 0.140537 0.112600 -0.154727 -0.416774 -0.009185 1 0 0 0 0 0 0 295001
-0.006640 -0.003741 0.140346 0.410232 -0.136674 -0.246949 -0.009218 1 0 0 0 0 0 0 296051
-0.006598 -0.003684 0.140152 0.111730 -0.263571 -0.182163 -0.009246 1 0 0 0 0 0 0 296937
-0.006567 -0.003617 0.139964 0.209251 -0.412290 -0.250332 -0.009277 1 0 0 0 0 0 0 297946
-0.006540 -0.003546 0.139780 0.279823 -0.499409 -0.275210 -0.009308 1 0 0 0 0 0 0 298947
-0.006523 -0.003508 0.139594 0.415697 -0.068774 -0.246595 -0.009339 1 0 0 0 0 0 0 299936
-0.006481 -0.003456 0.139402 0.101812 -0.215965 -0.140939 -0.009371 1 0 0 0 0 0 0 300946
-0.006449 -0.003392 0.139215 0.197790 -0.396536 -0.183247 -0.009402 1 0 0 0 0 0 0 301936
-0.006422 -0.003322 0.139030 0.268634 -0.501471 -0.196653 -0.009433 1 0 0 0 0 0 0 302945
-0.006411 -0.003264 0.138834 0.489168 -0.361110 -0.042939 -0.009464 1 0 0 0 0 0 0 303937
-0.006389 -0.003218 0.138655 0.353054 -0.191097 -0.222246 -0.009496 1 0 0 0 0 0 0 304945
-0.006366 -0.003157 0.138473 0.339061 -0.378627 -0.184020 -0.009527 1 0 0 0 0 0 0 305937
-0.006343 -0.003089 0.138289 0.337291 -0.502423 -0.146108 -0.009558 1 0 0 0 0 0 0 306945
-0.006328 -0.003053 0.138103 0.436821 -0.095434 -0.092481 -0.009589 1 0 0 0 0 0 0 307936
-0.006310 -0.002997 0.137917 0.397062 -0.319744 -0.080033 -0.009621 1 0 0 0 0 0 0 308945
-0.006289 -0.002931 0.137732 0.367119 -0.477894 -0.063418 -0.009652 1 0 0 0 0 0 0 309947
-0.006275 -0.002897 0.137545 0.450846 -0.091477 -0.019783 -0.009683 1 0 0 0 0 0 0 310942
-0.006257 -0.002842 0.137359 0.402711 -0.324895 -0.010337 -0.009715 1 0 0 0 0 0 0 311961
-0.006252 -0.002793 0.137191 0.575089 -0.279608 -0.227502 -0.009746 1 0 0 0 0 0 0 312937
-0.006252 -0.002746 0.137001 0.653661 -0.256270 0.056528 -0.009777 1 0 0 0 0 0 0 313952
-0.006240 -0.002685 0.136814 0.515573 -0.440081 0.070503 -0.009809 1 0 0 0 0 0 0 314956
-0.006217 -0.002638 0.136637 0.345777 -0.280584 -0.045644 -0.009840 1 0 0 0 0 0 0 315951
-0.006229 -0.002587 0.136451 0.798818 -0.324505 0.071687 -0.009871 1 0 0 0 0 0 0 316954
-0.006218 -0.002545 0.136274 0.532649 -0.214774 -0.016818 -0.009902 1 0 0 0 0 0 0 317954
-0.006187 -0.002472 0.136103 0.246435 -0.618709 -0.073894 -0.009934 1 0 0 0 0 0 0 318953
-0.006189 -0.002429 0.135929 0.653967 -0.275036 -0.027598 -0.009964 1 0 0 0 0 0 0 319942
-0.006178 -0.002370 0.135747 0.528093 -0.450181 0.098156 -0.009996 1 0 0 0 0 0 0 320946
-0.006155 -0.002325 0.135572 0.352822 -0.302689 0.043929 -0.010027 1 0 0 0 0 0 0 321952
-0.006168 -0.002275 0.135386 0.799080 -0.351768 0.189005 -0.010058 1 0 0 0 0 0 0 322952
-0.006156 -0.002233 0.135209 0.533301 -0.246479 0.110703 -0.010090 1 0 0 0 0 0 0 323953
-0.006174 -0.002186 0.135023 0.895087 -0.326670 0.244126 -0.010121 1 0 0 0 0 0 0 324959
-0.006165 -0.002146 0.134846 0.584432 -0.238656 0.160883 -0.010152 1 0 0 0 0 0 0 325954
-0.006165 -0.002105 0.134680 0.661968 -0.251250 0.016881 -0.010184 1 0 0 0 0 0 0 326954
-0.006152 -0.002047 0.134501 0.516576 -0.469783 0.201977 -0.010215 1 0 0 0 0 0 0 327951
-0.006142 -0.002017 0.134315 0.529029 -0.138644 0.329557 -0.010246 1 0 0 0 0 0 0 328952
-0.006147 -0.001961 0.134136 0.729109 -0.458480 0.268044 -0.010277 1 0 0 0 0 0 0 329952
-0.006131 -0.001917 0.133961 0.484993 -0.336199 0.228921 -0.010309 1 0 0 0 0 0 0 330952
-0.006127 -0.001874 0.133796 0.610131 -0.315511 0.113510 -0.010340 1 0 0 0 0 0 0 331953
-0.006121 -0.001851 0.133616 0.591872 -0.052527 0.330472 -0.010373 1 0 0 0 0 0 0 333027
-0.006127 -0.001798 0.133438 0.761159 -0.421725 0.324156 -0.010405 1 0 0 0 0 0 0 334026
-0.006126 -0.001771 0.133253 0.681869 -0.133991 0.455979 -0.010436 1 0 0 0 0 0 0 335026
-0.006129 -0.001736 0.133084 0.732095 -0.201655 0.273873 -0.010466 1 0 0 0 0 0 0 335997
-0.006140 -0.001678 0.132911 0.840826 -0.526490 0.325112 -0.010497 1 0 0 0 0 0 0 336996
-0.006127 -0.001633 0.132738 0.546151 -0.389682 0.351409 -0.010529 1 0 0 0 0 0 0 337995
-0.006125 -0.001590 0.132574 0.644640 -0.359209 0.262963 -0.010560 1 0 0 0 0 0 0 338995
-0.006105 -0.001552 0.132404 0.435772 -0.284904 0.344259 -0.010593 1 0 0 0 0 0 0 340065
-0.006098 -0.001513 0.132240 0.586735 -0.309020 0.287741 -0.010623 1 0 0 0 0 0 0 341025
-0.006091 -0.001492 0.132060 0.583644 -0.072300 0.531241 -0.010654 1 0 0 0 0 0 0 342021
-0.006090 -0.001461 0.131892 0.681942 -0.185323 0.403467 -0.010685 1 0 0 0 0 0 0 342994
-0.006093 -0.001425 0.131729 0.738656 -0.267957 0.345823 -0.010718 1 0 0 0 0 0 0 344057
-0.006111 -0.001401 0.131557 0.944346 -0.123015 0.484772 -0.010748 1 0 0 0 0 0 0 345021
-0.006096 -0.001393 0.131395 0.536815 0.105183 0.398712 -0.010779 1 0 0 0 0 0 0 345994
-0.006092 -0.001369 0.131234 0.633805 -0.093442 0.385423 -0.010810 1 0 0 0 0 0 0 346995
-0.006093 -0.001336 0.131073 0.712693 -0.226043 0.395110 -0.010842 1 0 0 0 0 0 0 348033
-0.006096 -0.001300 0.130913 0.755860 -0.297853 0.413408 -0.010874 1 0 0 0 0 0 0 349037
-0.006100 -0.001261 0.130753 0.778636 -0.336591 0.435000 -0.010904 1 0 0 0 0 0 0 350015
-0.006106 -0.001221 0.130593 0.791164 -0.358469 0.457728 -0.010936 1 0 0 0 0 0 0 351026
-0.006111 -0.001181 0.130433 0.798577 -0.372012 0.480881 -0.010968 1 0 0 0 0 0 0 352058
-0.006095 -0.001146 0.130265 0.525379 -0.316481 0.618599 -0.010998 1 0 0 0 0 0 0 353024
-0.006091 -0.001108 0.130101 0.639859 -0.348640 0.583616 -0.011029 1 0 0 0 0 0 0 354021
-0.006085 -0.001088 0.129950 0.646575 -0.113486 0.440278 -0.011061 1 0 0 0 0 0 0 355026
-0.006085 -0.001058 0.129793 0.716756 -0.231397 0.521540 -0.011091 1 0 0 0 0 0 0 355995
-0.006109 -0.001018 0.129643 1.037781 -0.380298 0.464412 -0.011123 1 0 0 0 0 0 0 357019
-0.006123 -0.000978 0.129486 0.951845 -0.402387 0.561683 -0.011154 1 0 0 0 0 0 0 358000
-0.006127 -0.000958 0.129338 0.812767 -0.151801 0.487320 -0.011185 1 0 0 0 0 0 0 358995
-0.006132 -0.000928 0.129181 0.806262 -0.259275 0.597222 -0.011216 1 0 0 0 0 0 0 359992
-0.006131 -0.000912 0.129033 0.738307 -0.080318 0.529126 -0.011248 1 0 0 0 0 0 0 361021
-0.006133 -0.000884 0.128877 0.770109 -0.225659 0.642196 -0.011279 1 0 0 0 0 0 0 362018
-0.006130 -0.000870 0.128728 0.721752 -0.066477 0.575367 -0.011310 1 0 0 0 0 0 0 362994
-0.006153 -0.000838 0.128581 1.038228 -0.285324 0.574639 -0.011341 1 0 0 0 0 0 0 363992
-0.006160 -0.000822 0.128436 0.885263 -0.106748 0.567567 -0.011372 1 0 0 0 0 0 0 364987
-0.006153 -0.000780 0.128292 0.678173 -0.432924 0.564824 -0.011404 1 0 0 0 0 0 0 366015
-0.006146 -0.000758 0.128148 0.660004 -0.198167 0.588826 -0.011435 1 0 0 0 0 0 0 367001
-0.006160 -0.000742 0.128013 0.934093 -0.105324 0.497804 -0.011468 1 0 0 0 0 0 0 368049
-0.006156 -0.000700 0.127873 0.726393 -0.441001 0.569567 -0.011498 1 0 0 0 0 0 0 369002
-0.006171 -0.000674 0.127739 0.961917 -0.272694 0.515983 -0.011529 1 0 0 0 0 0 0 370015
-0.006175 -0.000661 0.127598 0.841337 -0.092282 0.615017 -0.011560 1 0 0 0 0 0 0 371000
-0.006181 -0.000634 0.127475 0.860981 -0.243009 0.411772 -0.011592 1 0 0 0 0 0 0 372029
-0.006180 -0.000621 0.127339 0.773698 -0.095144 0.588194 -0.011622 1 0 0 0 0 0 0 373000
-0.006196 -0.000609 0.127206 0.997360 -0.062207 0.575823 -0.011654 1 0 0 0 0 0 0 374014
-0.006188 -0.000589 0.127078 0.693936 -0.173319 0.541333 -0.011685 1 0 0 0 0 0 0 374998
-0.006200 -0.000573 0.126948 0.941854 -0.120978 0.571698 -0.011717 1 0 0 0 0 0 0 376030
-0.006203 -0.000565 0.126809 0.836726 -0.021151 0.714535 -0.011747 1 0 0 0 0 0 0 376999
-0.006229 -0.000537 0.126695 1.137371 -0.276426 0.413161 -0.011779 1 0 0 0 0 0 0 378013
-0.006245 -0.000504 0.126582 1.048116 -0.375124 0.392672 -0.011810 1 0 0 0 0 0 0 378999
-0.006249 -0.000487 0.126449 0.879701 -0.175177 0.669367 -0.011842 1 0 0 0 0 0 0 380028
-0.006255 -0.000459 0.126329 0.890173 -0.298635 0.547552 -0.011870 1 0 0 0 0 0 0 380935
-0.006274 -0.000440 0.126203 1.072591 -0.200332 0.641303 -0.011902 1 0 0 0 0 0 0 381943
-0.006267 -0.000417 0.126076 0.745755 -0.257624 0.667198 -0.011933 1 0 0 0 0 0 0 382943
-0.006261 -0.000405 0.125969 0.738994 -0.111313 0.433019 -0.011965 1 0 0 0 0 0 0 383954
-0.006262 -0.000380 0.125858 0.816981 -0.272007 0.472618 -0.011995 1 0 0 0 0 0 0 384935
-0.006258 -0.000367 0.125726 0.765463 -0.130235 0.775376 -0.012027 1 0 0 0 0 0 0 385942
-0.006254 -0.000360 0.125617 0.767375 -0.034379 0.522867 -0.012058 1 0 0 0 0 0 0 386933
-0.006255 -0.000338 0.125506 0.835530 -0.234439 0.544566 -0.012089 1 0 0 0 0 0 0 387942
-0.006272 -0.000322 0.125382 1.047033 -0.177398 0.724607 -0.012120 1 0 0 0 0 0 0 388933
-0.006278 -0.000314 0.125276 0.938137 -0.068522 0.529710 -0.012152 1 0 0 0 0 0 0 389943
-0.006279 -0.000310 0.125176 0.857845 -0.006641 0.442688 -0.012183 1 0 0 0 0 0 0 390933
-0.006283 -0.000289 0.125068 0.883976 -0.223961 0.559429 -0.012214 1 0 0 0 0 0 0 391941
-0.006282 -0.000278 0.124968 0.837314 -0.111197 0.487130 -0.012245 1 0 0 0 0 0 0 392933
-0.006280 -0.000273 0.124870 0.806428 -0.033027 0.459038 -0.012277 1 0 0 0 0 0 0 393941
-0.006281 -0.000251 0.124763 0.859736 -0.240026 0.598971 -0.012308 1 0 0 0 0 0 0 394936
-0.006280 -0.000240 0.124663 0.827654 -0.122580 0.535003 -0.012340 1 0 0 0 0 0 0 395947
-0.006277 -0.000235 0.124565 0.804131 -0.042087 0.510224 -0.012370 1 0 0 0 0 0 0 396933
-0.006273 -0.000232 0.124468 0.791464 0.000219 0.510756 -0.012402 1 0 0 0 0 0 0 397948
-0.006268 -0.000230 0.124372 0.785228 0.021562 0.521639 -0.012433 1 0 0 0 0 0 0 398951
-0.006269 -0.000211 0.124265 0.851908 -0.214869 0.677446 -0.012465 1 0 0 0 0 0 0 399947
-0.006269 -0.000201 0.124196 0.858183 -0.111692 0.212238 -0.012495 1 0 0 0 0 0 0 400921
-0.006271 -0.000177 0.124099 0.886561 -0.287227 0.545984 -0.012527 1 0 0 0 0 0 0 401948
-0.006265 -0.000184 0.124013 0.774529 0.093142 0.445030 -0.012558 1 0 0 0 0 0 0 402949
-0.006279 -0.000183 0.123930 1.038261 0.023834 0.420150 -0.012590 1 0 0 0 0 0 0 403950
-0.006271 -0.000168 0.123849 0.771570 -0.157459 0.386812 -0.012621 1 0 0 0 0 0 0 404948
-0.006284 -0.000156 0.123768 1.029106 -0.145011 0.414560 -0.012652 1 0 0 0 0 0 0 405950
-0.006288 -0.000150 0.123677 0.934384 -0.066919 0.553099 -0.012683 1 0 0 0 0 0 0 406949
-0.006282 -0.000165 0.123593 0.799273 0.225045 0.484120 -0.012715 1 0 0 0 0 0 0 407948
-0.006283 -0.000155 0.123522 0.889219 -0.090561 0.331235 -0.012747 1 0 0 0 0 0 0 408970
-0.006276 -0.000168 0.123446 0.779200 0.191799 0.395221 -0.012777 1 0 0 0 0 0 0 409959
-0.006289 -0.000169 0.123365 1.044357 0.072620 0.463702 -0.012809 1 0 0 0 0 0 0 410962
-0.006296 -0.000170 0.123306 0.979323 0.049908 0.209678 -0.012840 1 0 0 0 0 0 0 411954
-0.006295 -0.000170 0.123223 0.890199 0.040514 0.504132 -0.012871 1 0 0 0 0 0 0 412959
-0.006295 -0.000171 0.123162 0.879082 0.037873 0.249904 -0.012902 1 0 0 0 0 0 0 413959
-0.006291 -0.000171 0.123079 0.839243 0.034982 0.536527 -0.012934 1 0 0 0 0 0 0 414957
-0.006289 -0.000171 0.123018 0.854936 0.035229 0.278565 -0.012966 1 0 0 0 0 0 0 415980
-0.006299 -0.000184 0.122955 1.025384 0.216182 0.306046 -0.012996 1 0 0 0 0 0 0 416960
-0.006288 -0.000177 0.122881 0.768746 -0.036264 0.442477 -0.013028 1 0 0 0 0 0 0 417960
-0.006295 -0.000187 0.122813 0.969244 0.164421 0.404649 -0.013059 1 0 0 0 0 0 0 418958
-0.006297 -0.000193 0.122758 0.938778 0.118855 0.239250 -0.013090 1 0 0 0 0 0 0 419957
-0.006310 -0.000209 0.122696 1.072137 0.261985 0.320792 -0.013121 1 0 0 0 0 0 0 420960
-0.006295 -0.000221 0.122634 0.729316 0.233851 0.336961 -0.013152 1 0 0 0 0 0 0 421957
-0.006292 -0.000209 0.122571 0.846757 -0.094819 0.373431 -0.013184 1 0 0 0 0 0 0 422957
-0.006302 -0.000217 0.122506 1.033086 0.130490 0.405486 -0.013215 1 0 0 0 0 0 0 423956
-0.006306 -0.000221 0.122452 0.977874 0.104116 0.275459 -0.013246 1 0 0 0 0 0 0 424961
-0.006287 -0.000227 0.122393 0.668847 0.138571 0.336943 -0.013278 1 0 0 0 0 0 0 425963
-0.006276 -0.000230 0.122341 0.749015 0.099901 0.259930 -0.013309 1 0 0 0 0 0 0 426957
-0.006270 -0.000232 0.122292 0.811052 0.074895 0.227941 -0.013340 1 0 0 0 0 0 0 427959
-0.006265 -0.000233 0.122243 0.844153 0.061841 0.221441 -0.013371 1 0 0 0 0 0 0 428959
-0.006262 -0.000233 0.122195 0.861332 0.055278 0.224908 -0.013402 1 0 0 0 0 0 0 429958
-0.006271 -0.000247 0.122136 1.034592 0.231853 0.382768 -0.013434 1 0 0 0 0 0 0 430956
-0.006243 -0.000245 0.122086 0.552831 0.042822 0.277256 -0.013465 1 0 0 0 0 0 0 431957
-0.006234 -0.000275 0.122037 0.770577 0.459601 0.271727 -0.013496 1 0 0 0 0 0 0 432958
-0.006216 -0.000277 0.122000 0.667013 0.122942 0.118748 -0.013527 1 0 0 0 0 0 0 433959
-0.006206 -0.000278 0.121956 0.752440 0.077014 0.203505 -0.013558 1 0 0 0 0 0 0 434949
-0.006199 -0.000278 0.121910 0.811669 0.066525 0.252806 -0.013590 1 0 0 0 0 0 0 435962
-0.006195 -0.000278 0.121862 0.844481 0.062647 0.277622 -0.013623 1 0 0 0 0 0 0 437020
-0.006191 -0.000278 0.121814 0.862059 0.060919 0.292710 -0.013654 1 0 0 0 0 0 0 438022
-0.006183 -0.000297 0.121777 0.804308 0.302623 0.162563 -0.013686 1 0 0 0 0 0 0 439024
-0.006177 -0.000306 0.121733 0.832634 0.208460 0.248291 -0.013716 1 0 0 0 0 0 0 439993
-0.006161 -0.000297 0.121698 0.691934 -0.038972 0.146444 -0.013748 1 0 0 0 0 0 0 441020
-0.006151 -0.000292 0.121655 0.765045 -0.006311 0.251584 -0.013779 1 0 0 0 0 0 0 441995
-0.006165 -0.000285 0.121617 1.081256 -0.035242 0.191025 -0.013810 1 0 0 0 0 0 0 442989
-0.006165 -0.000300 0.121584 0.940420 0.248092 0.139560 -0.013841 1 0 0 0 0 0 0 443992
-0.006163 -0.000307 0.121541 0.905945 0.180784 0.263680 -0.013873 1 0 0 0 0 0 0 445018
-0.006149 -0.000297 0.121506 0.732495 -0.052330 0.176576 -0.013903 1 0 0 0 0 0 0 445990
-0.006135 -0.000310 0.121474 0.721966 0.229321 0.145502 -0.013935 1 0 0 0 0 0 0 446992
-0.006114 -0.000303 0.121443 0.627387 -0.007321 0.129015 -0.013966 1 0 0 0 0 0 0 447990
-0.006097 -0.000318 0.121411 0.664851 0.254726 0.135410 -0.013998 1 0 0 0 0 0 0 449001
-0.006087 -0.000325 0.121369 0.758949 0.185454 0.284256 -0.014029 1 0 0 0 0 0 0 449999
-0.006068 -0.000315 0.121335 0.654284 -0.047520 0.206379 -0.014060 1 0 0 0 0 0 0 451010
-0.006052 -0.000328 0.121302 0.678540 0.233837 0.178758 -0.014091 1 0 0 0 0 0 0 451996
-0.006030 -0.000321 0.121271 0.601583 -0.002532 0.163597 -0.014123 1 0 0 0 0 0 0 453014
-0.006032 -0.000331 0.121249 0.908903 0.198360 0.052567 -0.014154 1 0 0 0 0 0 0 453999
-0.006031 -0.000336 0.121210 0.903951 0.152437 0.264430 -0.014185 1 0 0 0 0 0 0 455011
-0.006012 -0.000343 0.121188 0.660970 0.178433 0.077740 -0.014216 1 0 0 0 0 0 0 455996
-0.005995 -0.000365 0.121159 0.670750 0.375397 0.138288 -0.014248 1 0 0 0 0 0 0 457011
-0.005993 -0.000358 0.121139 0.855132 0.015273 0.048643 -0.014279 1 0 0 0 0 0 0 457995
-0.005984 -0.000372 0.121111 0.799829 0.266410 0.135331 -0.014310 1 0 0 0 0 0 0 459010
-0.005966 -0.000366 0.121082 0.663289 0.019066 0.172256 -0.014341 1 0 0 0 0 0 0 459996
-0.005938 -0.000367 0.121062 0.515645 0.097052 0.048221 -0.014373 1 0 0 0 0 0 0 461011
-0.005937 -0.000382 0.121044 0.851409 0.274461 0.024883 -0.014404 1 0 0 0 0 0 0 461995
-0.005922 -0.000375 0.121018 0.707052 0.020806 0.129862 -0.014435 1 0 0 0 0 0 0 463011
-0.005895 -0.000377 0.121000 0.536790 0.098752 0.040497 -0.014466 1 0 0 0 0 0 0 463994
-0.005875 -0.000395 0.120973 0.599312 0.337199 0.148916 -0.014496 1 0 0 0 0 0 0 464939
-0.005866 -0.000405 0.120964 0.744877 0.241492 -0.064398 -0.014527 1 0 0 0 0 0 0 465931
-0.005847 -0.000396 0.120941 0.631787 -0.008957 0.095279 -0.014558 1 0 0 0 0 0 0 466931
-0.005830 -0.000409 0.120913 0.654284 0.262840 0.188125 -0.014589 1 0 0 0 0 0 0 467941
-0.005823 -0.000416 0.120903 0.771765 0.203585 -0.041123 -0.014620 1 0 0 0 0 0 0 468932
-0.005799 -0.000424 0.120890 0.576583 0.214658 -0.029158 -0.014652 1 0 0 0 0 0 0 469940
-0.005781 -0.000446 0.120865 0.614051 0.403488 0.136763 -0.014683 1 0 0 0 0 0 0 470931
-0.005772 -0.000458 0.120857 0.746371 0.281818 -0.054472 -0.014714 1 0 0 0 0 0 0 471939
-0.005748 -0.000468 0.120844 0.560203 0.259584 -0.027700 -0.014745 1 0 0 0 0 0 0 472932
-0.005741 -0.000455 0.120830 0.766805 -0.048446 0.014751 -0.014777 1 0 0 0 0 0 0 473940
-0.005719 -0.000453 0.120815 0.575680 0.066160 0.013115 -0.014808 1 0 0 0 0 0 0 474930
-0.005688 -0.000456 0.120801 0.447348 0.151330 0.012682 -0.014839 1 0 0 0 0 0 0 475940
-0.005673 -0.000458 0.120796 0.636268 0.137266 -0.105094 -0.014870 1 0 0 0 0 0 0 476930
-0.005646 -0.000464 0.120786 0.494671 0.184866 -0.038948 -0.014902 1 0 0 0 0 0 0 477945
-0.005613 -0.000471 0.120773 0.398641 0.215373 -0.003102 -0.014933 1 0 0 0 0 0 0 478943
-0.005610 -0.000488 0.120757 0.767904 0.350103 0.043310 -0.014964 1 0 0 0 0 0 0 479938
-0.005588 -0.000501 0.120742 0.576088 0.314840 0.034442 -0.014996 1 0 0 0 0 0 0 480941
-0.005559 -0.000512 0.120728 0.438983 0.288032 0.030683 -0.015027 1 0 0 0 0 0 0 481948
-0.005524 -0.000523 0.120714 0.362916 0.274762 0.031217 -0.015058 1 0 0 0 0 0 0 482951
-0.005508 -0.000528 0.120709 0.579909 0.208946 -0.086680 -0.015090 1 0 0 0 0 0 0 483953
-0.005480 -0.000535 0.120698 0.453028 0.230240 -0.019897 -0.015121 1 0 0 0 0 0 0 484950
-0.005466 -0.000538 0.120694 0.623331 0.187328 -0.104080 -0.015152 1 0 0 0 0 0 0 485949
-0.005440 -0.000545 0.120684 0.471721 0.220673 -0.024223 -0.015183 1 0 0 0 0 0 0 486948
-0.005407 -0.000553 0.120671 0.370677 0.244159 0.016662 -0.015215 1 0 0 0 0 0 0 487948
-0.005391 -0.000556 0.120667 0.573679 0.197540 -0.086388 -0.015246 1 0 0 0 0 0 0 488947
-0.005364 -0.000563 0.120656 0.440274 0.228459 -0.013832 -0.015277 1 0 0 0 0 0 0 489947
-0.005331 -0.000571 0.120643 0.348295 0.250675 0.024443 -0.015307 1 0 0 0 0 0 0 490918
-0.005315 -0.000575 0.120639 0.555599 0.203493 -0.079803 -0.015339 1 0 0 0 0 0 0 491943
-0.005287 -0.000581 0.120628 0.424487 0.234066 -0.007384 -0.015371 1 0 0 0 0 0 0 492949
-0.005273 -0.000585 0.120624 0.592111 0.195985 -0.090226 -0.015402 1 0 0 0 0 0 0 493949
-0.005247 -0.000591 0.120614 0.439688 0.231620 -0.009164 -0.015433 1 0 0 0 0 0 0 494949
-0.005215 -0.000598 0.120601 0.338140 0.256273 0.032265 -0.015465 1 0 0 0 0 0 0 495948
-0.005199 -0.000602 0.120596 0.540245 0.210429 -0.071276 -0.015496 1 0 0 0 0 0 0 496946
-0.005172 -0.000609 0.120586 0.406856 0.241591 0.001836 -0.015527 1 0 0 0 0 0 0 497948
-0.005158 -0.000612 0.120582 0.572919 0.203897 -0.081134 -0.015557 1 0 0 0 0 0 0 498917
-0.005132 -0.000618 0.120571 0.420082 0.239670 0.000319 -0.015590 1 0 0 0 0 0 0 499948
-0.005100 -0.000626 0.120559 0.318229 0.264395 0.041947 -0.015621 1 0 0 0 0 0 0 500948
-0.005084 -0.000630 0.120554 0.519782 0.218692 -0.061929 -0.015652 1 0 0 0 0 0 0 501945
-0.005056 -0.000636 0.120543 0.386416 0.249852 0.011496 -0.015683 1 0 0 0 0 0 0 502946
-0.005043 -0.000639 0.120540 0.552120 0.212264 -0.071727 -0.015714 1 0 0 0 0 0 0 503917
-0.005017 -0.000646 0.120529 0.399362 0.248000 0.010062 -0.015746 1 0 0 0 0 0 0 504946
-0.005004 -0.000649 0.120525 0.555228 0.212805 -0.070268 -0.015777 1 0 0 0 0 0 0 505946
-0.004998 -0.000650 0.120524 0.655302 0.189796 -0.109493 -0.015808 1 0 0 0 0 0 0 506947
-0.004975 -0.000656 0.120514 0.449962 0.237715 -0.002264 -0.015840 1 0 0 0 0 0 0 507949
-0.004964 -0.000658 0.120511 0.577753 0.209190 -0.072871 -0.015870 1 0 0 0 0 0 0 508917
-0.004939 -0.000664 0.120501 0.406272 0.249522 0.013776 -0.015902 1 0 0 0 0 0 0 509946
-0.004927 -0.000667 0.120497 0.552560 0.216704 -0.065111 -0.015933 1 0 0 0 0 0 0 510946
-0.004921 -0.000669 0.120496 0.647869 0.194902 -0.103820 -0.015965 1 0 0 0 0 0 0 511946
-0.004898 -0.000674 0.120486 0.440330 0.243361 0.003899 -0.015996 1 0 0 0 0 0 0 512946
-0.004887 -0.000677 0.120483 0.566822 0.215209 -0.066779 -0.016027 1 0 0 0 0 0 0 513945
-0.004882 -0.000678 0.120481 0.652189 0.195806 -0.102533 -0.016058 1 0 0 0 0 0 0 514947
-0.004860 -0.000683 0.120472 0.439807 0.245474 0.006400 -0.016090 1 0 0 0 0 0 0 515947
-0.004849 -0.000686 0.120468 0.563742 0.217952 -0.063988 -0.016121 1 0 0 0 0 0 0 516944
-0.004843 -0.000687 0.120467 0.647826 0.198859 -0.099626 -0.016152 1 0 0 0 0 0 0 517943
-0.004841 -0.000688 0.120467 0.692189 0.188852 -0.113332 -0.016183 1 0 0 0 0 0 0 518934
-0.004839 -0.000688 0.120467 0.715056 0.183925 -0.118395 -0.016214 1 0 0 0 0 0 0 519944
-0.004819 -0.000693 0.120457 0.469859 0.241430 0.002537 -0.016246 1 0 0 0 0 0 0 520948
-0.004809 -0.000695 0.120454 0.577214 0.217956 -0.063697 -0.016277 1 0 0 0 0 0 0 521946
-0.004805 -0.000696 0.120453 0.653068 0.200908 -0.097873 -0.016308 1 0 0 0 0 0 0 522947
-0.004802 -0.000697 0.120452 0.693333 0.191932 -0.111055 -0.016340 1 0 0 0 0 0 0 523949
-0.004782 -0.000702 0.120443 0.456887 0.247294 0.007101 -0.016370 1 0 0 0 0 0 0 524916
-0.004771 -0.000704 0.120440 0.568560 0.222800 -0.060239 -0.016402 1 0 0 0 0 0 0 525946
-0.004766 -0.000705 0.120439 0.646500 0.205241 -0.094803 -0.016433 1 0 0 0 0 0 0 526947
-0.004764 -0.000706 0.120438 0.687796 0.195995 -0.108139 -0.016465 1 0 0 0 0 0 0 527946
-0.004743 -0.000711 0.120429 0.452000 0.251216 0.010137 -0.016496 1 0 0 0 0 0 0 528946
-0.004733 -0.000713 0.120425 0.563792 0.226667 -0.057279 -0.016527 1 0 0 0 0 0 0 529951
-0.004728 -0.000714 0.120424 0.641775 0.209088 -0.091870 -0.016558 1 0 0 0 0 0 0 530939
-0.004726 -0.000715 0.120424 0.683089 0.199833 -0.105209 -0.016589 1 0 0 0 0 0 0 531931
-0.004724 -0.000715 0.120424 0.704511 0.195305 -0.110132 -0.016622 1 0 0 0 0 0 0 532996
-0.004724 -0.000716 0.120424 0.715817 0.193209 -0.111992 -0.016654 1 0 0 0 0 0 0 534007
-0.004704 -0.000720 0.120414 0.465042 0.252064 0.010573 -0.016685 1 0 0 0 0 0 0 534995
-0.004695 -0.000722 0.120411 0.569322 0.229398 -0.055485 -0.016718 1 0 0 0 0 0 0 536049
-0.004690 -0.000724 0.120410 0.643397 0.212733 -0.089574 -0.016745 1 0 0 0 0 0 0 536930
-0.004687 -0.000724 0.120410 0.682866 0.203949 -0.102729 -0.016777 1 0 0 0 0 0 0 537938
-0.004686 -0.000725 0.120409 0.703230 0.199648 -0.107568 -0.016808 1 0 0 0 0 0 0 538928
-0.004666 -0.000729 0.120400 0.457068 0.257380 0.014098 -0.016839 1 0 0 0 0 0 0 539938
-0.004656 -0.000732 0.120397 0.563406 0.234164 -0.052368 -0.016870 1 0 0 0 0 0 0 540928
-0.004652 -0.000733 0.120396 0.638717 0.217268 -0.086644 -0.016902 1 0 0 0 0 0 0 541938
-0.004649 -0.000733 0.120395 0.678659 0.208365 -0.099853 -0.016933 1 0 0 0 0 0 0 542928
-0.004648 -0.000734 0.120395 0.699309 0.204009 -0.104689 -0.016964 1 0 0 0 0 0 0 543937
-0.004628 -0.000738 0.120386 0.453320 0.261672 0.017133 -0.016995 1 0 0 0 0 0 0 544928
-0.004618 -0.000741 0.120382 0.559650 0.238482 -0.049396 -0.017027 1 0 0 0 0 0 0 545937
-0.004613 -0.000742 0.120381 0.634886 0.221593 -0.083705 -0.017058 1 0 0 0 0 0 0 546927
-0.004599 -0.000729 0.120392 0.510349 0.034398 -0.246513 -0.017089 1 0 0 0 0 0 0 547937
-0.004591 -0.000723 0.120396 0.591039 0.097485 -0.171694 -0.017120 1 0 0 0 0 0 0 548912
-0.004587 -0.000719 0.120397 0.647928 0.145197 -0.132565 -0.017152 1 0 0 0 0 0 0 549937
-0.004585 -0.000718 0.120398 0.679123 0.170956 -0.117713 -0.017183 1 0 0 0 0 0 0 550928
-0.004584 -0.000717 0.120398 0.695824 0.184219 -0.112534 -0.017215 1 0 0 0 0 0 0 551953
-0.004584 -0.000716 0.120398 0.704879 0.191065 -0.110836 -0.017245 1 0 0 0 0 0 0 552930
-0.004583 -0.000716 0.120398 0.710119 0.194672 -0.110374 -0.017277 1 0 0 0 0 0 0 553938
-0.004583 -0.000716 0.120398 0.713366 0.196647 -0.110343 -0.017308 1 0 0 0 0 0 0 554929
-0.004571 -0.000703 0.120409 0.551032 0.019391 -0.259978 -0.017340 1 0 0 0 0 0 0 555946
-0.004545 -0.000700 0.120404 0.356039 0.147352 -0.056626 -0.017370 1 0 0 0 0 0 0 556932
-0.004527 -0.000717 0.120413 0.435176 0.417607 -0.221752 -0.017402 1 0 0 0 0 0 0 557950
-0.004518 -0.000726 0.120416 0.556898 0.335241 -0.165791 -0.017433 1 0 0 0 0 0 0 558947
-0.004513 -0.000730 0.120417 0.627800 0.272695 -0.135071 -0.017465 1 0 0 0 0 0 0 559947
-0.004511 -0.000732 0.120417 0.665266 0.239507 -0.123353 -0.017496 1 0 0 0 0 0 0 560943
-0.004510 -0.000733 0.120417 0.684909 0.222938 -0.119287 -0.017527 1 0 0 0 0 0 0 561946
-0.004509 -0.000734 0.120417 0.695437 0.214827 -0.117993 -0.017558 1 0 0 0 0 0 0 562944
-0.004509 -0.000734 0.120417 0.701348 0.210941 -0.117681 -0.017590 1 0 0 0 0 0 0 563945
-0.004509 -0.000734 0.120417 0.704957 0.209196 -0.117707 -0.017621 1 0 0 0 0 0 0 564945
-0.004509 -0.000734 0.120417 0.707383 0.208516 -0.117853 -0.017652 1 0 0 0 0 0 0 565952
-0.004509 -0.000734 0.120417 0.709214 0.208352 -0.118038 -0.017683 1 0 0 0 0 0 0 566947
-0.004509 -0.000734 0.120417 0.710773 0.208445 -0.118238 -0.017715 1 0 0 0 0 0 0 567947
-0.004496 -0.000721 0.120428 0.547294 0.030099 -0.267927 -0.017746 1 0 0 0 0 0 0 568945
-0.004490 -0.000714 0.120432 0.608811 0.097840 -0.188653 -0.017777 1 0 0 0 0 0 0 569944
-0.004487 -0.000711 0.120434 0.656094 0.147910 -0.147955 -0.017808 1 0 0 0 0 0 0 570944
-0.004466 -0.000714 0.120425 0.425625 0.234568 -0.008266 -0.017840 1 0 0 0 0 0 0 571946
-0.004455 -0.000715 0.120422 0.539752 0.226085 -0.068901 -0.017870 1 0 0 0 0 0 0 572914
-0.004450 -0.000716 0.120421 0.619041 0.216610 -0.101201 -0.017902 1 0 0 0 0 0 0 573943
-0.004448 -0.000716 0.120420 0.660998 0.211406 -0.113726 -0.017933 1 0 0 0 0 0 0 574943
-0.004446 -0.000716 0.120420 0.682618 0.208896 -0.118344 -0.017964 1 0 0 0 0 0 0 575944
-0.004446 -0.000716 0.120420 0.693980 0.207801 -0.120112 -0.017996 1 0 0 0 0 0 0 576944
-0.004426 -0.000721 0.120411 0.443425 0.267123 0.003638 -0.018027 1 0 0 0 0 0 0 577943
-0.004416 -0.000723 0.120407 0.546998 0.244811 -0.062845 -0.018058 1 0 0 0 0 0 0 578944
-0.004412 -0.000724 0.120406 0.620832 0.228361 -0.097186 -0.018089 1 0 0 0 0 0 0 579942
-0.004409 -0.000725 0.120406 0.660043 0.219685 -0.110422 -0.018121 1 0 0 0 0 0 0 580944
-0.004408 -0.000725 0.120406 0.680258 0.215433 -0.115289 -0.018152 1 0 0 0 0 0 0 581944
-0.004388 -0.000730 0.120396 0.434173 0.273143 0.007520 -0.018183 1 0 0 0 0 0 0 582945
-0.004378 -0.000732 0.120393 0.539789 0.250036 -0.059397 -0.018214 1 0 0 0 0 0 0 583932
-0.004374 -0.000734 0.120392 0.614675 0.233215 -0.093908 -0.018246 1 0 0 0 0 0 0 584945
-0.004371 -0.000734 0.120391 0.654376 0.224355 -0.107192 -0.018277 1 0 0 0 0 0 0 585945
-0.004351 -0.000739 0.120382 0.418176 0.279655 0.012744 -0.018308 1 0 0 0 0 0 0 586943
-0.004341 -0.000741 0.120379 0.528605 0.255385 -0.055323 -0.018339 1 0 0 0 0 0 0 587944
-0.004336 -0.000743 0.120377 0.605798 0.237959 -0.090220 -0.018370 1 0 0 0 0 0 0 588913
-0.004333 -0.000743 0.120377 0.646673 0.228784 -0.103640 -0.018401 1 0 0 0 0 0 0 589914
-0.004313 -0.000748 0.120367 0.411161 0.283931 0.016399 -0.018433 1 0 0 0 0 0 0 590942
-0.004303 -0.000750 0.120364 0.521751 0.259602 -0.051737 -0.018463 1 0 0 0 0 0 0 591911
-0.004298 -0.000752 0.120363 0.599076 0.242158 -0.086679 -0.018495 1 0 0 0 0 0 0 592932
-0.004295 -0.000752 0.120363 0.639997 0.232973 -0.100110 -0.018527 1 0 0 0 0 0 0 593938
-0.004275 -0.000757 0.120353 0.404566 0.288093 0.020096 -0.018558 1 0 0 0 0 0 0 594944
-0.004264 -0.000759 0.120350 0.515057 0.263781 -0.048112 -0.018589 1 0 0 0 0 0 0 595915
-0.004259 -0.000761 0.120349 0.592330 0.246355 -0.083082 -0.018620 1 0 0 0 0 0 0 596913
-0.004232 -0.000784 0.120349 0.307968 0.539577 -0.111086 -0.018652 1 0 0 0 0 0 0 597944
-0.004219 -0.000796 0.120349 0.452283 0.420247 -0.108105 -0.018683 1 0 0 0 0 0 0 598944
-0.004212 -0.000802 0.120349 0.553666 0.334147 -0.106008 -0.018714 1 0 0 0 0 0 0 599936
-0.004209 -0.000804 0.120350 0.607805 0.288661 -0.105300 -0.018746 1 0 0 0 0 0 0 600943
-0.004188 -0.000810 0.120340 0.379433 0.325383 0.020312 -0.018777 1 0 0 0 0 0 0 601944
-0.004178 -0.000813 0.120337 0.493306 0.291989 -0.046284 -0.018808 1 0 0 0 0 0 0 602941
-0.004173 -0.000815 0.120336 0.572214 0.270024 -0.080715 -0.018839 1 0 0 0 0 0 0 603930
-0.004170 -0.000816 0.120335 0.613936 0.258604 -0.093951 -0.018871 1 0 0 0 0 0 0 604938
-0.004169 -0.000816 0.120335 0.635340 0.252996 -0.098795 -0.018902 1 0 0 0 0 0 0 605929
-0.004149 -0.000821 0.120326 0.390350 0.309901 0.025047 -0.018933 1 0 0 0 0 0 0 606939
-0.004127 -0.000810 0.120334 0.330104 0.107759 -0.191508 -0.018964 1 0 0 0 0 0 0 607927
-0.004115 -0.000804 0.120336 0.465209 0.158164 -0.146973 -0.018995 1 0 0 0 0 0 0 608936
-0.004110 -0.000801 0.120337 0.550812 0.198958 -0.119586 -0.019026 1 0 0 0 0 0 0 609927
-0.004088 -0.000804 0.120328 0.340149 0.280698 0.016900 -0.019058 1 0 0 0 0 0 0 610935
-0.004077 -0.000806 0.120325 0.462875 0.270069 -0.046085 -0.019089 1 0 0 0 0 0 0 611927
-0.004071 -0.000807 0.120324 0.546285 0.259528 -0.079266 -0.019120 1 0 0 0 0 0 0 612936
-0.004069 -0.000807 0.120323 0.590238 0.253819 -0.092061 -0.019151 1 0 0 0 0 0 0 613927
-0.004067 -0.000807 0.120323 0.612764 0.251073 -0.096757 -0.019183 1 0 0 0 0 0 0 614936
-0.004067 -0.000807 0.120323 0.624488 0.249870 -0.098504 -0.019214 1 0 0 0 0 0 0 615927
-0.004047 -0.000812 0.120314 0.374799 0.308962 0.026819 -0.019245 1 0 0 0 0 0 0 616927
-0.004037 -0.000814 0.120310 0.477544 0.286859 -0.040327 -0.019277 1 0 0 0 0 0 0 617936
-0.004033 -0.000815 0.120309 0.550865 0.270535 -0.074958 -0.019308 1 0 0 0 0 0 0 618927
-0.004030 -0.000816 0.120309 0.589752 0.261943 -0.088267 -0.019339 1 0 0 0 0 0 0 619935
-0.004029 -0.000816 0.120309 0.609707 0.257749 -0.093110 -0.019370 1 0 0 0 0 0 0 620927
-0.004009 -0.000821 0.120299 0.364196 0.315295 0.031278 -0.019402 1 0 0 0 0 0 0 621937
-0.003999 -0.000823 0.120296 0.468854 0.292452 -0.036314 -0.019433 1 0 0 0 0 0 0 622933
-0.003995 -0.000824 0.120295 0.543132 0.275771 -0.071111 -0.019464 1 0 0 0 0 0 0 623940
-0.003992 -0.000825 0.120294 0.582482 0.266999 -0.084463 -0.019496 1 0 0 0 0 0 0 624941
-0.003991 -0.000825 0.120294 0.602817 0.262767 -0.089350 -0.019531 1 0 0 0 0 0 0 626087
-0.003990 -0.000825 0.120294 0.613223 0.260759 -0.091138 -0.019558 1 0 0 0 0 0 0 626947
-0.003971 -0.000830 0.120285 0.363069 0.319419 0.034507 -0.019589 1 0 0 0 0 0 0 627940
-0.003961 -0.000832 0.120281 0.465298 0.297179 -0.032776 -0.019621 1 0 0 0 0 0 0 628946
-0.003957 -0.000833 0.120280 0.538306 0.280790 -0.067456 -0.019651 1 0 0 0 0 0 0 629913
-0.003954 -0.000834 0.120280 0.577069 0.272170 -0.080775 -0.019683 1 0 0 0 0 0 0 630943
-0.003953 -0.000834 0.120280 0.596951 0.267965 -0.085622 -0.019714 1 0 0 0 0 0 0 631931
-0.003952 -0.000835 0.120280 0.607329 0.266045 -0.087402 -0.019746 1 0 0 0 0 0 0 632944
-0.003952 -0.000835 0.120280 0.612981 0.265296 -0.088137 -0.019777 1 0 0 0 0 0 0 633943
-0.003933 -0.000839 0.120270 0.360459 0.324548 0.038077 -0.019808 1 0 0 0 0 0 0 634941
-0.003923 -0.000841 0.120267 0.461365 0.302628 -0.029145 -0.019839 1 0 0 0 0 0 0 635943
-0.003919 -0.000843 0.120266 0.533703 0.286417 -0.063810 -0.019870 1 0 0 0 0 0 0 636916
-0.003916 -0.000843 0.120265 0.572129 0.277887 -0.077102 -0.019902 1 0 0 0 0 0 0 637943
-0.003915 -0.000843 0.120265 0.591834 0.273725 -0.081950 -0.019933 1 0 0 0 0 0 0 638945
-0.003914 -0.000844 0.120265 0.602103 0.271840 -0.083734 -0.019964 1 0 0 0 0 0 0 639940
-0.003914 -0.000844 0.120265 0.607702 0.271086 -0.084434 -0.019996 1 0 0 0 0 0 0 640942
-0.003914 -0.000844 0.120265 0.610979 0.270931 -0.084774 -0.020027 1 0 0 0 0 0 0 641941
-0.003914 -0.000844 0.120265 0.613080 0.271064 -0.084972 -0.020058 1 0 0 0 0 0 0 642941
-0.003914 -0.000844 0.120265 0.614588 0.271323 -0.085130 -0.020089 1 0 0 0 0 0 0 643913
-0.003914 -0.000844 0.120265 0.615854 0.271687 -0.085271 -0.020121 1 0 0 0 0 0 0 644942
-0.003895 -0.000848 0.120255 0.361146 0.331487 0.041323 -0.020152 1 0 0 0 0 0 0 645940
-0.003885 -0.000850 0.120252 0.460815 0.309881 -0.025877 -0.020183 1 0 0 0 0 0 0 646942
-0.003881 -0.000852 0.120251 0.532573 0.293830 -0.060542 -0.020214 1 0 0 0 0 0 0 647942
-0.003878 -0.000852 0.120251 0.570637 0.285371 -0.073830 -0.020246 1 0 0 0 0 0 0 648942
-0.003877 -0.000852 0.120250 0.590166 0.281260 -0.078662 -0.020276 1 0 0 0 0 0 0 649925
-0.003877 -0.000853 0.120250 0.600370 0.279387 -0.080441 -0.020308 1 0 0 0 0 0 0 650943
-0.003876 -0.000853 0.120250 0.605890 0.278649 -0.081138 -0.020338 1 0 0 0 0 0 0 651911
-0.003876 -0.000853 0.120250 0.609145 0.278513 -0.081472 -0.020371 1 0 0 0 0 0 0 652943
-0.003876 -0.000853 0.120250 0.611224 0.278651 -0.081663 -0.020402 1 0 0 0 0 0 0 653944
-0.003876 -0.000853 0.120250 0.612723 0.278926 -0.081811 -0.020433 1 0 0 0 0 0 0 654939
-0.003876 -0.000853 0.120250 0.613955 0.279282 -0.081947 -0.020464 1 0 0 0 0 0 0 655942
-0.003876 -0.000853 0.120250 0.615032 0.279672 -0.082073 -0.020496 1 0 0 0 0 0 0 656939
-0.003876 -0.000853 0.120250 0.616046 0.280072 -0.082203 -0.020527 1 0 0 0 0 0 0 657942
-0.003876 -0.000853 0.120250 0.617022 0.280486 -0.082326 -0.020558 1 0 0 0 0 0 0 658939
-0.003876 -0.000853 0.120250 0.617973 0.280920 -0.082445 -0.020589 1 0 0 0 0 0 0 659941
-0.003876 -0.000853 0.120250 0.618925 0.281345 -0.082575 -0.020621 1 0 0 0 0 0 0 660942
-0.003876 -0.000853 0.120250 0.619862 0.281771 -0.082700 -0.020652 1 0 0 0 0 0 0 661940
-0.003876 -0.000853 0.120250 0.620805 0.282186 -0.082838 -0.020683 1 0 0 0 0 0 0 662940
-0.003876 -0.000853 0.120250 0.621729 0.282617 -0.082951 -0.020714 1 0 0 0 0 0 0 663929
-0.003876 -0.000853 0.120250 0.622674 0.283036 -0.083069 -0.020745 1 0 0 0 0 0 0 664934
-0.003876 -0.000853 0.120250 0.623633 0.283475 -0.083207 -0.020777 1 0 0 0 0 0 0 665947
-0.003876 -0.000853 0.120250 0.624555 0.283902 -0.083327 -0.020808 1 0 0 0 0 0 0 666941
-0.003876 -0.000853 0.120250 0.625496 0.284319 -0.083445 -0.020839 1 0 0 0 0 0 0 667943
-0.003876 -0.000853 0.120250 0.626442 0.284752 -0.083582 -0.020871 1 0 0 0 0 0 0 668942
-0.003876 -0.000853 0.120250 0.627368 0.285181 -0.083702 -0.020902 1 0 0 0 0 0 0 669940
-0.003876 -0.000853 0.120250 0.628305 0.285608 -0.083827 -0.020933 1 0 0 0 0 0 0 670941
-0.003876 -0.000853 0.120250 0.629249 0.286012 -0.083958 -0.020964 1 0 0 0 0 0 0 671939
-0.003876 -0.000853 0.120250 0.630182 0.286459 -0.084078 -0.020996 1 0 0 0 0 0 0 672941
-0.003876 -0.000853 0.120250 0.631117 0.286886 -0.084202 -0.021027 1 0 0 0 0 0 0 673939
-0.003876 -0.000853 0.120250 0.632066 0.287297 -0.084326 -0.021058 1 0 0 0 0 0 0 674934
-0.003876 -0.000853 0.120250 0.632982 0.287732 -0.084451 -0.021089 1 0 0 0 0 0 0 675925
-0.003876 -0.000853 0.120250 0.633927 0.288163 -0.084577 -0.021120 1 0 0 0 0 0 0 676934
-0.003876 -0.000853 0.120250 0.634866 0.288583 -0.084707 -0.021151 1 0 0 0 0 0 0 677923
-0.003876 -0.000853 0.120250 0.635806 0.289004 -0.084821 -0.021183 1 0 0 0 0 0 0 678933
-0.003876 -0.000853 0.120250 0.636736 0.289426 -0.084963 -0.021214 1 0 0 0 0 0 0 679924
-0.003876 -0.000853 0.120250 0.637678 0.289867 -0.085079 -0.021245 1 0 0 0 0 0 0 680933
-0.003857 -0.000857 0.120241 0.382576 0.349743 0.041846 -0.021276 1 0 0 0 0 0 0 681924
-0.003847 -0.000859 0.120237 0.481931 0.328227 -0.025375 -0.021308 1 0 0 0 0 0 0 682932
-0.003843 -0.000861 0.120236 0.553519 0.312230 -0.060047 -0.021339 1 0 0 0 0 0 0 683933
-0.003840 -0.000861 0.120236 0.591485 0.303779 -0.073328 -0.021370 1 0 0 0 0 0 0 684923
-0.003839 -0.000861 0.120236 0.610972 0.299685 -0.078162 -0.021402 1 0 0 0 0 0 0 685933
-0.003839 -0.000862 0.120236 0.621123 0.297815 -0.079928 -0.021433 1 0 0 0 0 0 0 686923
-0.003838 -0.000862 0.120236 0.626647 0.297106 -0.080619 -0.021464 1 0 0 0 0 0 0 687933
-0.003819 -0.000866 0.120226 0.373863 0.356402 0.046269 -0.021495 1 0 0 0 0 0 0 688923
-0.003809 -0.000868 0.120223 0.474254 0.334616 -0.021065 -0.021527 1 0 0 0 0 0 0 689933
-0.003805 -0.000870 0.120222 0.546323 0.318494 -0.055794 -0.021558 1 0 0 0 0 0 0 690923
-0.003802 -0.000870 0.120221 0.584559 0.309980 -0.069093 -0.021589 1 0 0 0 0 0 0 691932
-0.003801 -0.000870 0.120221 0.604149 0.305855 -0.073911 -0.021620 1 0 0 0 0 0 0 692935
-0.003781 -0.000875 0.120212 0.358454 0.363401 0.051684 -0.021652 1 0 0 0 0 0 0 693933
-0.003772 -0.000877 0.120208 0.462219 0.340784 -0.016212 -0.021683 1 0 0 0 0 0 0 694934
-0.003767 -0.000879 0.120207 0.535949 0.324229 -0.051141 -0.021714 1 0 0 0 0 0 0 695924
-0.003765 -0.000879 0.120207 0.575012 0.315528 -0.064512 -0.021746 1 0 0 0 0 0 0 696940
-0.003763 -0.000879 0.120206 0.595006 0.311284 -0.069346 -0.021776 1 0 0 0 0 0 0 697925
-0.003763 -0.000880 0.120206 0.605429 0.309366 -0.071117 -0.021808 1 0 0 0 0 0 0 698945
-0.003743 -0.000884 0.120197 0.355205 0.368011 0.055735 -0.021839 1 0 0 0 0 0 0 699942
-0.003734 -0.000886 0.120193 0.456576 0.345990 -0.011849 -0.021871 1 0 0 0 0 0 0 700940
-0.003729 -0.000888 0.120192 0.529132 0.329728 -0.046674 -0.021902 1 0 0 0 0 0 0 701941
-0.003727 -0.000888 0.120192 0.567576 0.321177 -0.060007 -0.021933 1 0 0 0 0 0 0 702941
-0.003725 -0.000888 0.120192 0.587271 0.317014 -0.064818 -0.021964 1 0 0 0 0 0 0 703939
-0.003725 -0.000889 0.120192 0.597507 0.315151 -0.066575 -0.021996 1 0 0 0 0 0 0 704940
-0.003705 -0.000893 0.120182 0.347274 0.373799 0.060452 -0.022027 1 0 0 0 0 0 0 705940
-0.003696 -0.000895 0.120179 0.448478 0.351794 -0.007202 -0.022058 1 0 0 0 0 0 0 706930
-0.003691 -0.000897 0.120178 0.520968 0.335566 -0.042048 -0.022089 1 0 0 0 0 0 0 707944
-0.003689 -0.000897 0.120177 0.559369 0.327025 -0.055372 -0.022121 1 0 0 0 0 0 0 708944
-0.003687 -0.000898 0.120177 0.579031 0.322882 -0.060190 -0.022152 1 0 0 0 0 0 0 709943
-0.003687 -0.000898 0.120177 0.589237 0.320992 -0.061938 -0.022183 1 0 0 0 0 0 0 710939
-0.003687 -0.000898 0.120177 0.594737 0.320281 -0.062599 -0.022214 1 0 0 0 0 0 0 711940
-0.003686 -0.000898 0.120177 0.597909 0.320142 -0.062901 -0.022246 1 0 0 0 0 0 0 712939
-0.003686 -0.000898 0.120177 0.599895 0.320290 -0.063052 -0.022277 1 0 0 0 0 0 0 713937
-0.003686 -0.000898 0.120177 0.601324 0.320596 -0.063163 -0.022308 1 0 0 0 0 0 0 714940
-0.003686 -0.000898 0.120177 0.602460 0.320974 -0.063263 -0.022339 1 0 0 0 0 0 0 715940
-0.003686 -0.000898 0.120177 0.603553 0.321447 -0.063365 -0.022375 1 0 0 0 0 0 0 717069
-0.003686 -0.000898 0.120177 0.604360 0.321822 -0.063453 -0.022402 1 0 0 0 0 0 0 717943
-0.003686 -0.000898 0.120177 0.605244 0.322249 -0.063534 -0.022433 1 0 0 0 0 0 0 718940
-0.003667 -0.000902 0.120167 0.350345 0.382083 0.064284 -0.022464 1 0 0 0 0 0 0 719941
-0.003658 -0.000905 0.120164 0.449198 0.360773 -0.003224 -0.022500 1 0 0 0 0 0 0 721066
-0.003653 -0.000906 0.120163 0.520426 0.344843 -0.038027 -0.022531 1 0 0 0 0 0 0 722062
-0.003651 -0.000906 0.120163 0.558091 0.336395 -0.051314 -0.022558 1 0 0 0 0 0 0 722929
-0.003650 -0.000907 0.120162 0.577539 0.332392 -0.056132 -0.022593 1 0 0 0 0 0 0 724064
-0.003649 -0.000907 0.120162 0.587574 0.330567 -0.057869 -0.022624 1 0 0 0 0 0 0 725063
-0.003649 -0.000907 0.120162 0.592995 0.329867 -0.058533 -0.022656 1 0 0 0 0 0 0 726064
-0.003649 -0.000907 0.120162 0.596096 0.329745 -0.058806 -0.022687 1 0 0 0 0 0 0 727064
-0.003649 -0.000907 0.120162 0.598069 0.329909 -0.058960 -0.022718 1 0 0 0 0 0 0 728066
-0.003648 -0.000907 0.120162 0.599455 0.330212 -0.059066 -0.022749 1 0 0 0 0 0 0 729063
-0.003648 -0.000907 0.120162 0.600571 0.330595 -0.059159 -0.022781 1 0 0 0 0 0 0 730064
-0.003648 -0.000907 0.120162 0.601535 0.331013 -0.059242 -0.022812 1 0 0 0 0 0 0 731063
-0.003648 -0.000907 0.120162 0.602423 0.331442 -0.059322 -0.022843 1 0 0 0 0 0 0 732065
-0.003648 -0.000907 0.120162 0.603286 0.331884 -0.059401 -0.022875 1 0 0 0 0 0 0 733064
-0.003648 -0.000907 0.120162 0.604015 0.332273 -0.059477 -0.022902 1 0 0 0 0 0 0 733931
-0.003648 -0.000907 0.120162 0.604855 0.332729 -0.059558 -0.022933 1 0 0 0 0 0 0 734924
-0.003648 -0.000907 0.120162 0.605795 0.333246 -0.059650 -0.022968 1 0 0 0 0 0 0 736062
-0.003629 -0.000911 0.120153 0.350807 0.393090 0.068397 -0.023000 1 0 0 0 0 0 0 737066
-0.003620 -0.000914 0.120149 0.449399 0.371750 0.000851 -0.023031 1 0 0 0 0 0 0 738064
-0.003615 -0.000915 0.120148 0.520525 0.355851 -0.033962 -0.023062 1 0 0 0 0 0 0 739054
-0.003613 -0.000915 0.120148 0.558237 0.347477 -0.047260 -0.023092 1 0 0 0 0 0 0 740035
-0.003612 -0.000916 0.120148 0.577558 0.343417 -0.052070 -0.023124 1 0 0 0 0 0 0 741064
-0.003611 -0.000916 0.120148 0.587571 0.341604 -0.053798 -0.023156 1 0 0 0 0 0 0 742061
-0.003611 -0.000916 0.120148 0.592960 0.340913 -0.054450 -0.023187 1 0 0 0 0 0 0 743063
-0.003611 -0.000916 0.120148 0.596074 0.340807 -0.054724 -0.023219 1 0 0 0 0 0 0 744092
-0.003611 -0.000916 0.120148 0.597991 0.340964 -0.054864 -0.023249 1 0 0 0 0 0 0 745063
-0.003611 -0.000916 0.120148 0.599344 0.341265 -0.054961 -0.023280 1 0 0 0 0 0 0 746044
-0.003611 -0.000916 0.120148 0.600450 0.341657 -0.055047 -0.023312 1 0 0 0 0 0 0 747057
-0.003611 -0.000916 0.120148 0.601390 0.342078 -0.055123 -0.023343 1 0 0 0 0 0 0 748050
-0.003611 -0.000916 0.120148 0.602274 0.342510 -0.055201 -0.023374 1 0 0 0 0 0 0 749056
-0.003611 -0.000916 0.120148 0.603112 0.342952 -0.055273 -0.023405 1 0 0 0 0 0 0 750046
-0.003611 -0.000916 0.120148 0.603921 0.343409 -0.055347 -0.023436 1 0 0 0 0 0 0 751047
-0.003611 -0.000916 0.120148 0.604758 0.343879 -0.055421 -0.023468 1 0 0 0 0 0 0 752061
-0.003591 -0.000920 0.120138 0.349725 0.403720 0.072842 -0.023499 1 0 0 0 0 0 0 753048
-0.003582 -0.000922 0.120135 0.448164 0.382425 0.005262 -0.023531 1 0 0 0 0 0 0 754056
-0.003577 -0.000924 0.120133 0.519195 0.366561 -0.029580 -0.023561 1 0 0 0 0 0 0 755047
-0.003575 -0.000924 0.120133 0.556874 0.358196 -0.042891 -0.023593 1 0 0 0 0 0 0 756059
-0.003574 -0.000925 0.120133 0.576129 0.354144 -0.047680 -0.023624 1 0 0 0 0 0 0 757047
-0.003573 -0.000925 0.120133 0.586140 0.352330 -0.049403 -0.023655 1 0 0 0 0 0 0 758055
-0.003573 -0.000925 0.120133 0.591488 0.351641 -0.050043 -0.023686 1 0 0 0 0 0 0 759047
-0.003573 -0.000925 0.120133 0.594577 0.351529 -0.050315 -0.023718 1 0 0 0 0 0 0 760058
-0.003573 -0.000925 0.120133 0.596482 0.351690 -0.050457 -0.023749 1 0 0 0 0 0 0 761046
-0.003573 -0.000925 0.120133 0.597845 0.352016 -0.050543 -0.023780 1 0 0 0 0 0 0 762055
-0.003573 -0.000925 0.120133 0.598903 0.352406 -0.050614 -0.023811 1 0 0 0 0 0 0 763046
-0.003573 -0.000925 0.120133 0.599851 0.352838 -0.050689 -0.023843 1 0 0 0 0 0 0 764059
-0.003573 -0.000925 0.120133 0.600693 0.353271 -0.050754 -0.023874 1 0 0 0 0 0 0 765050
-0.003573 -0.000925 0.120133 0.601426 0.353668 -0.050811 -0.023902 1 0 0 0 0 0 0 765932
-0.003573 -0.000925 0.120133 0.602243 0.354139 -0.050876 -0.023933 1 0 0 0 0 0 0 766941
-0.003573 -0.000925 0.120133 0.603133 0.354662 -0.050951 -0.023968 1 0 0 0 0 0 0 768071
-0.003573 -0.000925 0.120133 0.603929 0.355120 -0.051023 -0.024000 1 0 0 0 0 0 0 769067
-0.003573 -0.000925 0.120133 0.604686 0.355574 -0.051083 -0.024030 1 0 0 0 0 0 0 770044
-0.003573 -0.000925 0.120133 0.605493 0.356037 -0.051163 -0.024062 1 0 0 0 0 0 0 771067
-0.003573 -0.000925 0.120133 0.606290 0.356494 -0.051218 -0.024093 1 0 0 0 0 0 0 772066
-0.003573 -0.000925 0.120133 0.607061 0.356969 -0.051283 -0.024124 1 0 0 0 0 0 0 773064
-0.003573 -0.000925 0.120133 0.607859 0.357431 -0.051355 -0.024156 1 0 0 0 0 0 0 774065
-0.003573 -0.000925 0.120133 0.608645 0.357893 -0.051422 -0.024187 1 0 0 0 0 0 0 775064
-0.003573 -0.000925 0.120133 0.609435 0.358344 -0.051482 -0.024218 1 0 0 0 0 0 0 776064
-0.003554 -0.000929 0.120123 0.354274 0.418227 0.077038 -0.024249 1 0 0 0 0 0 0 777063
-0.003544 -0.000931 0.120120 0.452518 0.396976 0.009415 -0.024281 1 0 0 0 0 0 0 778063
-0.003540 -0.000933 0.120119 0.523455 0.381135 -0.025423 -0.024312 1 0 0 0 0 0 0 779071
-0.003537 -0.000933 0.120118 0.561065 0.372799 -0.038738 -0.024343 1 0 0 0 0 0 0 780069
-0.003536 -0.000933 0.120118 0.580282 0.368741 -0.043529 -0.024374 1 0 0 0 0 0 0 781064
-0.003535 -0.000934 0.120118 0.590232 0.366934 -0.045236 -0.024406 1 0 0 0 0 0 0 782063
-0.003535 -0.000934 0.120118 0.595589 0.366257 -0.045875 -0.024437 1 0 0 0 0 0 0 783061
-0.003535 -0.000934 0.120118 0.598650 0.366154 -0.046135 -0.024469 1 0 0 0 0 0 0 784074
-0.003535 -0.000934 0.120118 0.600539 0.366327 -0.046263 -0.024499 1 0 0 0 0 0 0 785058
-0.003535 -0.000934 0.120118 0.601848 0.366634 -0.046346 -0.024530 1 0 0 0 0 0 0 786032
-0.003535 -0.000934 0.120118 0.602922 0.367036 -0.046425 -0.024562 1 0 0 0 0 0 0 787064
-0.003535 -0.000934 0.120118 0.603836 0.367475 -0.046481 -0.024593 1 0 0 0 0 0 0 788063
-0.003535 -0.000934 0.120118 0.604676 0.367914 -0.046543 -0.024624 1 0 0 0 0 0 0 789062
-0.003535 -0.000934 0.120118 0.605482 0.368382 -0.046608 -0.024656 1 0 0 0 0 0 0 790062
-0.003535 -0.000934 0.120118 0.606264 0.368846 -0.046654 -0.024687 1 0 0 0 0 0 0 791063
-0.003535 -0.000934 0.120118 0.607045 0.369311 -0.046718 -0.024718 1 0 0 0 0 0 0 792064
-0.003535 -0.000934 0.120118 0.607789 0.369762 -0.046776 -0.024748 1 0 0 0 0 0 0 793031
-0.003535 -0.000934 0.120118 0.608548 0.370220 -0.046842 -0.024780 1 0 0 0 0 0 0 794030
-0.003535 -0.000934 0.120118 0.609349 0.370698 -0.046890 -0.024812 1 0 0 0 0 0 0 795061
-0.003535 -0.000934 0.120118 0.610117 0.371177 -0.046954 -0.024843 1 0 0 0 0 0 0 796065
-0.003535 -0.000934 0.120118 0.610882 0.371644 -0.047014 -0.024874 1 0 0 0 0 0 0 797062
-0.003535 -0.000934 0.120118 0.611648 0.372110 -0.047073 -0.024906 1 0 0 0 0 0 0 798060
-0.003535 -0.000934 0.120118 0.612420 0.372567 -0.047125 -0.024937 1 0 0 0 0 0 0 799062
-0.003535 -0.000934 0.120118 0.613186 0.373044 -0.047190 -0.024968 1 0 0 0 0 0 0 800063
-0.003535 -0.000934 0.120118 0.613950 0.373511 -0.047250 -0.024999 1 0 0 0 0 0 0 801060
-0.003535 -0.000934 0.120118 0.614713 0.373958 -0.047309 -0.025031 1 0 0 0 0 0 0 802060
-0.003535 -0.000934 0.120118 0.615475 0.374427 -0.047372 -0.025061 1 0 0 0 0 0 0 803032
-0.003535 -0.000934 0.120118 0.616255 0.374912 -0.047428 -0.025093 1 0 0 0 0 0 0 804062
-0.003535 -0.000934 0.120118 0.617017 0.375363 -0.047479 -0.025124 1 0 0 0 0 0 0 805051
-0.003535 -0.000934 0.120118 0.617780 0.375839 -0.047544 -0.025155 1 0 0 0 0 0 0 806049
-0.003516 -0.000938 0.120109 0.362460 0.435751 0.081263 -0.025187 1 0 0 0 0 0 0 807055
-0.003506 -0.000940 0.120105 0.460484 0.414560 0.013631 -0.025218 1 0 0 0 0 0 0 808064
-0.003502 -0.000942 0.120104 0.531278 0.398748 -0.021234 -0.025249 1 0 0 0 0 0 0 809062
-0.003499 -0.000942 0.120104 0.568832 0.390415 -0.034537 -0.025281 1 0 0 0 0 0 0 810062
-0.003498 -0.000942 0.120103 0.588010 0.386400 -0.039314 -0.025312 1 0 0 0 0 0 0 811060
-0.003498 -0.000943 0.120103 0.597945 0.384576 -0.041028 -0.025343 1 0 0 0 0 0 0 812054
-0.003497 -0.000943 0.120103 0.603255 0.383904 -0.041659 -0.025374 1 0 0 0 0 0 0 813061
-0.003497 -0.000943 0.120103 0.606290 0.383808 -0.041904 -0.025406 1 0 0 0 0 0 0 814062
-0.003497 -0.000943 0.120103 0.608174 0.383982 -0.042038 -0.025437 1 0 0 0 0 0 0 815061
-0.003497 -0.000943 0.120103 0.609490 0.384326 -0.042117 -0.025468 1 0 0 0 0 0 0 816063
-0.003497 -0.000943 0.120103 0.610504 0.384709 -0.042167 -0.025499 1 0 0 0 0 0 0 817042
-0.003497 -0.000943 0.120103 0.611414 0.385150 -0.042227 -0.025531 1 0 0 0 0 0 0 818056
-0.003497 -0.000943 0.120103 0.612227 0.385600 -0.042270 -0.025561 1 0 0 0 0 0 0 819047
-0.003478 -0.000947 0.120094 0.356924 0.445505 0.086732 -0.025593 1 0 0 0 0 0 0 820057
-0.003469 -0.000949 0.120090 0.454847 0.424369 0.019054 -0.025626 1 0 0 0 0 0 0 821111
-0.003464 -0.000951 0.120089 0.525593 0.408581 -0.015829 -0.025658 1 0 0 0 0 0 0 822127
-0.003462 -0.000951 0.120089 0.563075 0.400255 -0.029135 -0.025688 1 0 0 0 0 0 0 823110
-0.003460 -0.000951 0.120089 0.582249 0.396244 -0.033913 -0.025720 1 0 0 0 0 0 0 824130
-0.003460 -0.000952 0.120089 0.592083 0.394413 -0.035609 -0.025749 1 0 0 0 0 0 0 825045
-0.003460 -0.000952 0.120089 0.597397 0.393733 -0.036238 -0.025780 1 0 0 0 0 0 0 826054
-0.003459 -0.000952 0.120089 0.600406 0.393637 -0.036478 -0.025811 1 0 0 0 0 0 0 827045
-0.003459 -0.000952 0.120089 0.602267 0.393823 -0.036599 -0.025843 1 0 0 0 0 0 0 828055
-0.003440 -0.000956 0.120079 0.347511 0.453577 0.092581 -0.025874 1 0 0 0 0 0 0 829045
-0.003431 -0.000958 0.120076 0.445545 0.432396 0.024832 -0.025905 1 0 0 0 0 0 0 830054
-0.003426 -0.000960 0.120074 0.516323 0.416585 -0.010076 -0.025936 1 0 0 0 0 0 0 831045
-0.003424 -0.000960 0.120074 0.553851 0.408256 -0.023377 -0.025968 1 0 0 0 0 0 0 832056
-0.003423 -0.000960 0.120074 0.573012 0.404227 -0.028153 -0.025999 1 0 0 0 0 0 0 833044
-0.003422 -0.000961 0.120074 0.582914 0.402424 -0.029855 -0.026030 1 0 0 0 0 0 0 834044
-0.003422 -0.000961 0.120074 0.588201 0.401770 -0.030474 -0.026062 1 0 0 0 0 0 0 835052
-0.003422 -0.000961 0.120074 0.591192 0.401682 -0.030707 -0.026093 1 0 0 0 0 0 0 836047
-0.003422 -0.000961 0.120074 0.593034 0.401861 -0.030815 -0.026124 1 0 0 0 0 0 0 837053
-0.003402 -0.000965 0.120064 0.338315 0.461604 0.098546 -0.026155 1 0 0 0 0 0 0 838047
-0.003393 -0.000967 0.120061 0.436217 0.440449 0.030746 -0.026187 1 0 0 0 0 0 0 839063
-0.003388 -0.000969 0.120060 0.506939 0.424674 -0.004182 -0.026218 1 0 0 0 0 0 0 840071
-0.003386 -0.000969 0.120059 0.544407 0.416346 -0.017493 -0.026249 1 0 0 0 0 0 0 841060
-0.003385 -0.000969 0.120059 0.563556 0.412342 -0.022265 -0.026281 1 0 0 0 0 0 0 842065
-0.003384 -0.000970 0.120059 0.573425 0.410537 -0.023951 -0.026312 1 0 0 0 0 0 0 843065
-0.003384 -0.000970 0.120059 0.578673 0.409876 -0.024563 -0.026343 1 0 0 0 0 0 0 844049
-0.003384 -0.000970 0.120059 0.581664 0.409779 -0.024796 -0.026374 1 0 0 0 0 0 0 845062
-0.003384 -0.000970 0.120059 0.583494 0.409984 -0.024891 -0.026406 1 0 0 0 0 0 0 846061
-0.003384 -0.000970 0.120059 0.584748 0.410323 -0.024946 -0.026437 1 0 0 0 0 0 0 847062
-0.003384 -0.000970 0.120059 0.585728 0.410736 -0.024988 -0.026468 1 0 0 0 0 0 0 848061
-0.003384 -0.000970 0.120059 0.586532 0.411175 -0.025021 -0.026499 1 0 0 0 0 0 0 849049
-0.003365 -0.000974 0.120049 0.331324 0.471068 0.104569 -0.026531 1 0 0 0 0 0 0 850062
-0.003355 -0.000976 0.120046 0.428837 0.449991 0.036727 -0.026562 1 0 0 0 0 0 0 851061
-0.003351 -0.000978 0.120045 0.499341 0.434254 0.001781 -0.026593 1 0 0 0 0 0 0 852063
-0.003336 -0.000965 0.120056 0.368687 0.245480 -0.160876 -0.026624 1 0 0 0 0 0 0 853063
-0.003328 -0.000958 0.120059 0.448256 0.307834 -0.087415 -0.026656 1 0 0 0 0 0 0 854064
-0.003324 -0.000955 0.120061 0.503986 0.355316 -0.048909 -0.026687 1 0 0 0 0 0 0 855063
-0.003322 -0.000953 0.120061 0.534135 0.381036 -0.034241 -0.026718 1 0 0 0 0 0 0 856063
-0.003322 -0.000952 0.120061 0.549860 0.394354 -0.029031 -0.026749 1 0 0 0 0 0 0 857059
-0.003321 -0.000952 0.120061 0.558141 0.401285 -0.027220 -0.026781 1 0 0 0 0 0 0 858060
-0.003321 -0.000952 0.120061 0.562636 0.405008 -0.026621 -0.026812 1 0 0 0 0 0 0 859062
-0.003321 -0.000952 0.120061 0.565221 0.407099 -0.026425 -0.026843 1 0 0 0 0 0 0 860062
-0.003321 -0.000952 0.120061 0.566847 0.408391 -0.026379 -0.026874 1 0 0 0 0 0 0 861060
-0.003302 -0.000956 0.120052 0.312027 0.468686 0.103492 -0.026906 1 0 0 0 0 0 0 862060
-0.003292 -0.000958 0.120048 0.409577 0.447827 0.035571 -0.026937 1 0 0 0 0 0 0 863060
-0.003287 -0.000959 0.120047 0.480081 0.432211 0.000586 -0.026968 1 0 0 0 0 0 0 864060
-0.003285 -0.000960 0.120047 0.517447 0.423960 -0.012747 -0.026999 1 0 0 0 0 0 0 865059
-0.003284 -0.000960 0.120046 0.536516 0.419992 -0.017520 -0.027031 1 0 0 0 0 0 0 866060
-0.003283 -0.000960 0.120046 0.546295 0.418197 -0.019203 -0.027061 1 0 0 0 0 0 0 867029
-0.003283 -0.000961 0.120046 0.551539 0.417566 -0.019814 -0.027093 1 0 0 0 0 0 0 868065
-0.003283 -0.000961 0.120046 0.554431 0.417457 -0.020024 -0.027123 1 0 0 0 0 0 0 869030
-0.003283 -0.000961 0.120046 0.556225 0.417656 -0.020132 -0.027156 1 0 0 0 0 0 0 870062
-0.003264 -0.000965 0.120037 0.301509 0.477398 0.109875 -0.027187 1 0 0 0 0 0 0 871060
-0.003254 -0.000967 0.120033 0.398980 0.456318 0.041886 -0.027218 1 0 0 0 0 0 0 872060
-0.003250 -0.000968 0.120032 0.469435 0.440561 0.006872 -0.027249 1 0 0 0 0 0 0 873059
-0.003247 -0.000969 0.120032 0.506770 0.432275 -0.006473 -0.027281 1 0 0 0 0 0 0 874060
-0.003246 -0.000969 0.120032 0.525772 0.428248 -0.011235 -0.027311 1 0 0 0 0 0 0 875030
-0.003246 -0.000969 0.120032 0.535598 0.426476 -0.012914 -0.027343 1 0 0 0 0 0 0 876061
-0.003245 -0.000970 0.120032 0.540783 0.425814 -0.013513 -0.027374 1 0 0 0 0 0 0 877059
-0.003245 -0.000970 0.120032 0.543676 0.425725 -0.013737 -0.027406 1 0 0 0 0 0 0 878058
-0.003245 -0.000970 0.120032 0.545438 0.425922 -0.013813 -0.027437 1 0 0 0 0 0 0 879059
-0.003245 -0.000970 0.120032 0.546620 0.426259 -0.013855 -0.027468 1 0 0 0 0 0 0 880059
-0.003245 -0.000970 0.120032 0.547577 0.426709 -0.013885 -0.027502 1 0 0 0 0 0 0 881133
-0.003226 -0.000974 0.120022 0.292438 0.486552 0.116337 -0.027533 1 0 0 0 0 0 0 882132
-0.003217 -0.000976 0.120018 0.389564 0.465560 0.048304 -0.027564 1 0 0 0 0 0 0 883136
-0.003212 -0.000977 0.120017 0.459825 0.449847 0.013273 -0.027595 1 0 0 0 0 0 0 884130
-0.003210 -0.000978 0.120017 0.497063 0.441578 -0.000069 -0.027627 1 0 0 0 0 0 0 885137
-0.003208 -0.000978 0.120017 0.516032 0.437578 -0.004832 -0.027657 1 0 0 0 0 0 0 886104
-0.003208 -0.000978 0.120017 0.525774 0.435787 -0.006510 -0.027688 1 0 0 0 0 0 0 887103
-0.003208 -0.000978 0.120017 0.530932 0.435142 -0.007091 -0.027720 1 0 0 0 0 0 0 888105
-0.003207 -0.000979 0.120017 0.533822 0.435064 -0.007306 -0.027751 1 0 0 0 0 0 0 889102
-0.003207 -0.000979 0.120017 0.535547 0.435260 -0.007376 -0.027782 1 0 0 0 0 0 0 890102
-0.003207 -0.000979 0.120017 0.536720 0.435599 -0.007417 -0.027813 1 0 0 0 0 0 0 891102
-0.003207 -0.000979 0.120017 0.537614 0.436017 -0.007439 -0.027844 1 0 0 0 0 0 0 892103
-0.003207 -0.000979 0.120017 0.538362 0.436488 -0.007445 -0.027877 1 0 0 0 0 0 0 893131
-0.003207 -0.000979 0.120017 0.539032 0.436948 -0.007450 -0.027907 1 0 0 0 0 0 0 894110
-0.003207 -0.000979 0.120017 0.539675 0.437437 -0.007470 -0.027939 1 0 0 0 0 0 0 895124
-0.003207 -0.000979 0.120017 0.540294 0.437913 -0.007472 -0.027970 1 0 0 0 0 0 0 896109
-0.003207 -0.000979 0.120017 0.540911 0.438410 -0.007480 -0.028001 1 0 0 0 0 0 0 897126
-0.003188 -0.000983 0.120007 0.285579 0.498285 0.122965 -0.028032 1 0 0 0 0 0 0 898108
-0.003179 -0.000985 0.120004 0.382485 0.477345 0.054900 -0.028064 1 0 0 0 0 0 0 899125
-0.003174 -0.000986 0.120002 0.452616 0.461667 0.019833 -0.028095 1 0 0 0 0 0 0 900109
-0.003172 -0.000987 0.120002 0.489794 0.453410 0.006499 -0.028126 1 0 0 0 0 0 0 901110
-0.003171 -0.000987 0.120002 0.508736 0.449435 0.001736 -0.028158 1 0 0 0 0 0 0 902123
-0.003170 -0.000987 0.120002 0.518456 0.447659 0.000075 -0.028188 1 0 0 0 0 0 0 903106
-0.003170 -0.000987 0.120002 0.523597 0.447023 -0.000506 -0.028220 1 0 0 0 0 0 0 904128
-0.003170 -0.000987 0.120002 0.526444 0.446944 -0.000710 -0.028251 1 0 0 0 0 0 0 905109
-0.003170 -0.000987 0.120002 0.528155 0.447151 -0.000792 -0.028283 1 0 0 0 0 0 0 906121
-0.003170 -0.000987 0.120002 0.529299 0.447487 -0.000809 -0.028313 1 0 0 0 0 0 0 907106
-0.003170 -0.000987 0.120002 0.530186 0.447920 -0.000821 -0.028345 1 0 0 0 0 0 0 908127
-0.003170 -0.000987 0.120002 0.530868 0.448346 -0.000818 -0.028374 1 0 0 0 0 0 0 909042
-0.003170 -0.000987 0.120002 0.531520 0.448820 -0.000817 -0.028405 1 0 0 0 0 0 0 910051
-0.003170 -0.000987 0.120002 0.532128 0.449301 -0.000830 -0.028436 1 0 0 0 0 0 0 911042
-0.003170 -0.000987 0.120002 0.532745 0.449795 -0.000825 -0.028468 1 0 0 0 0 0 0 912054
-0.003170 -0.000987 0.120002 0.533336 0.450279 -0.000831 -0.028499 1 0 0 0 0 0 0 913042
-0.003170 -0.000987 0.120002 0.533928 0.450778 -0.000833 -0.028530 1 0 0 0 0 0 0 914052
-0.003170 -0.000987 0.120002 0.534519 0.451263 -0.000820 -0.028561 1 0 0 0 0 0 0 915042
-0.003151 -0.000992 0.119992 0.279133 0.511166 0.129842 -0.028593 1 0 0 0 0 0 0 916053
-0.003141 -0.000994 0.119989 0.375839 0.490258 0.061735 -0.028624 1 0 0 0 0 0 0 917042
-0.003137 -0.000995 0.119988 0.445894 0.474609 0.026660 -0.028655 1 0 0 0 0 0 0 918042
-0.003134 -0.000996 0.119987 0.483021 0.466370 0.013318 -0.028687 1 0 0 0 0 0 0 919050
-0.003133 -0.000996 0.119987 0.501914 0.462394 0.008573 -0.028718 1 0 0 0 0 0 0 920044
-0.003133 -0.000996 0.119987 0.511609 0.460640 0.006904 -0.028749 1 0 0 0 0 0 0 921051
-0.003132 -0.000996 0.119987 0.516736 0.459993 0.006334 -0.028780 1 0 0 0 0 0 0 922052
-0.003132 -0.000996 0.119987 0.519555 0.459921 0.006136 -0.028812 1 0 0 0 0 0 0 923049
-0.003132 -0.000996 0.119987 0.521273 0.460133 0.006076 -0.028843 1 0 0 0 0 0 0 924058
-0.003132 -0.000996 0.119987 0.522390 0.460475 0.006054 -0.028874 1 0 0 0 0 0 0 925041
-0.003132 -0.000996 0.119987 0.523241 0.460913 0.006054 -0.028906 1 0 0 0 0 0 0 926057
-0.003132 -0.000996 0.119987 0.523947 0.461381 0.006064 -0.028936 1 0 0 0 0 0 0 927047
-0.003113 -0.001001 0.119977 0.268645 0.521255 0.136936 -0.028968 1 0 0 0 0 0 0 928066
-0.003104 -0.001003 0.119974 0.365255 0.500376 0.068774 -0.028999 1 0 0 0 0 0 0 929064
-0.003099 -0.001004 0.119973 0.435239 0.484742 0.033667 -0.029031 1 0 0 0 0 0 0 930057
-0.003097 -0.001005 0.119972 0.472313 0.476510 0.020334 -0.029062 1 0 0 0 0 0 0 931057
-0.003095 -0.001005 0.119972 0.491175 0.472544 0.015589 -0.029093 1 0 0 0 0 0 0 932056
-0.003095 -0.001005 0.119972 0.500865 0.470788 0.013930 -0.029124 1 0 0 0 0 0 0 933058
-0.003095 -0.001005 0.119972 0.505953 0.470142 0.013371 -0.029155 1 0 0 0 0 0 0 934045
-0.003094 -0.001005 0.119972 0.508770 0.470079 0.013175 -0.029187 1 0 0 0 0 0 0 935056
-0.003094 -0.001005 0.119972 0.510456 0.470297 0.013127 -0.029218 1 0 0 0 0 0 0 936062
-0.003094 -0.001005 0.119972 0.511558 0.470664 0.013106 -0.029249 1 0 0 0 0 0 0 937062
-0.003094 -0.001005 0.119972 0.512383 0.471088 0.013119 -0.029281 1 0 0 0 0 0 0 938060
-0.003094 -0.001005 0.119972 0.513080 0.471553 0.013125 -0.029312 1 0 0 0 0 0 0 939060
-0.003094 -0.001005 0.119972 0.513695 0.472037 0.013146 -0.029343 1 0 0 0 0 0 0 940057
-0.003094 -0.001005 0.119972 0.514281 0.472542 0.013156 -0.029374 1 0 0 0 0 0 0 941059
-0.003075 -0.001010 0.119962 0.258887 0.532420 0.144242 -0.029406 1 0 0 0 0 0 0 942056
-0.003066 -0.001012 0.119959 0.355330 0.511584 0.076033 -0.029437 1 0 0 0 0 0 0 943055
-0.003061 -0.001013 0.119958 0.425217 0.495978 0.040927 -0.029468 1 0 0 0 0 0 0 944057
-0.003059 -0.001014 0.119957 0.462227 0.487761 0.027574 -0.029499 1 0 0 0 0 0 0 945054
-0.003058 -0.001014 0.119957 0.481066 0.483802 0.022840 -0.029530 1 0 0 0 0 0 0 946054
-0.003057 -0.001014 0.119957 0.490730 0.482051 0.021185 -0.029562 1 0 0 0 0 0 0 947054
-0.003057 -0.001014 0.119957 0.495784 0.481412 0.020631 -0.029593 1 0 0 0 0 0 0 948056
-0.003057 -0.001014 0.119957 0.498591 0.481353 0.020442 -0.029624 1 0 0 0 0 0 0 949055
-0.003057 -0.001014 0.119957 0.500241 0.481586 0.020400 -0.029655 1 0 0 0 0 0 0 950054
-0.003057 -0.001014 0.119957 0.501344 0.481938 0.020394 -0.029687 1 0 0 0 0 0 0 951061
-0.003057 -0.001014 0.119957 0.502148 0.482374 0.020408 -0.029718 1 0 0 0 0 0 0 952058
-0.003057 -0.001014 0.119957 0.502799 0.482832 0.020426 -0.029748 1 0 0 0 0 0 0 953028
-0.003057 -0.001014 0.119957 0.503411 0.483337 0.020456 -0.029781 1 0 0 0 0 0 0 954057
-0.003057 -0.001014 0.119957 0.503972 0.483828 0.020466 -0.029811 1 0 0 0 0 0 0 955027
-0.003057 -0.001014 0.119957 0.504523 0.484339 0.020494 -0.029843 1 0 0 0 0 0 0 956057
-0.003057 -0.001014 0.119957 0.505064 0.484843 0.020510 -0.029874 1 0 0 0 0 0 0 957057
-0.003057 -0.001014 0.119957 0.505593 0.485350 0.020531 -0.029906 1 0 0 0 0 0 0 958057
-0.003057 -0.001014 0.119957 0.506121 0.485857 0.020552 -0.029937 1 0 0 0 0 0 0 959057
-0.003057 -0.001014 0.119957 0.506661 0.486361 0.020587 -0.029968 1 0 0 0 0 0 0 960057
-0.003057 -0.001014 0.119957 0.507179 0.486871 0.020597 -0.029999 1 0 0 0 0 0 0 961057
-0.003057 -0.001014 0.119957 0.507699 0.487372 0.020616 -0.030030 1 0 0 0 0 0 0 962044
-0.003057 -0.001014 0.119957 0.508249 0.487871 0.020638 -0.030062 1 0 0 0 0 0 0 963056
-0.003057 -0.001014 0.119957 0.508773 0.488401 0.020666 -0.030093 1 0 0 0 0 0 0 964059
-0.003057 -0.001014 0.119957 0.509292 0.488900 0.020682 -0.030124 1 0 0 0 0 0 0 965056
-0.003057 -0.001014 0.119957 0.509820 0.489407 0.020702 -0.030156 1 0 0 0 0 0 0 966057
-0.003057 -0.001014 0.119957 0.510367 0.489904 0.020731 -0.030187 1 0 0 0 0 0 0 967049
-0.003057 -0.001014 0.119957 0.510879 0.490421 0.020746 -0.030218 1 0 0 0 0 0 0 968058
-0.003057 -0.001014 0.119957 0.511405 0.490929 0.020767 -0.030249 1 0 0 0 0 0 0 969057
-0.003057 -0.001014 0.119957 0.511936 0.491424 0.020795 -0.030281 1 0 0 0 0 0 0 970057
-0.003057 -0.001014 0.119957 0.512481 0.491947 0.020811 -0.030312 1 0 0 0 0 0 0 971056
-0.003057 -0.001014 0.119957 0.512992 0.492451 0.020831 -0.030343 1 0 0 0 0 0 0 972058
-0.003057 -0.001014 0.119957 0.513521 0.492945 0.020859 -0.030374 1 0 0 0 0 0 0 973056
-0.003057 -0.001014 0.119957 0.514054 0.493472 0.020882 -0.030406 1 0 0 0 0 0 0 974057
-0.003057 -0.001014 0.119957 0.514580 0.493962 0.020890 -0.030436 1 0 0 0 0 0 0 975043
-0.003057 -0.001014 0.119957 0.515101 0.494476 0.020916 -0.030468 1 0 0 0 0 0 0 976051
-0.003057 -0.001014 0.119957 0.515634 0.494974 0.020951 -0.030499 1 0 0 0 0 0 0 977040
-0.003057 -0.001014 0.119957 0.516156 0.495488 0.020961 -0.030530 1 0 0 0 0 0 0 978048
-0.003057 -0.001014 0.119957 0.516690 0.495988 0.020975 -0.030561 1 0 0 0 0 0 0 979039
-0.003057 -0.001014 0.119957 0.517218 0.496493 0.021008 -0.030593 1 0 0 0 0 0 0 980051
-0.003057 -0.001014 0.119957 0.517743 0.497013 0.021031 -0.030624 1 0 0 0 0 0 0 981039
-0.003057 -0.001014 0.119957 0.518269 0.497518 0.021046 -0.030655 1 0 0 0 0 0 0 982048
-0.003057 -0.001014 0.119957 0.518804 0.498017 0.021061 -0.030686 1 0 0 0 0 0 0 983039
-0.003057 -0.001014 0.119957 0.519338 0.498529 0.021101 -0.030718 1 0 0 0 0 0 0 984049
-0.003057 -0.001014 0.119957 0.519858 0.499042 0.021111 -0.030749 1 0 0 0 0 0 0 985055
-0.003057 -0.001014 0.119957 0.520377 0.499541 0.021131 -0.030780 1 0 0 0 0 0 0 986039
-0.003057 -0.001014 0.119957 0.520913 0.500042 0.021159 -0.030812 1 0 0 0 0 0 0 987049
-0.003057 -0.001014 0.119957 0.521455 0.500562 0.021176 -0.030843 1 0 0 0 0 0 0 988042
-0.003057 -0.001014 0.119957 0.521967 0.501067 0.021196 -0.030874 1 0 0 0 0 0 0 989046
-0.003057 -0.001014 0.119957 0.522493 0.501558 0.021223 -0.030905 1 0 0 0 0 0 0 990038
-0.003057 -0.001014 0.119957 0.523031 0.502088 0.021246 -0.030936 1 0 0 0 0 0 0 991047
-0.003057 -0.001014 0.119957 0.523575 0.502598 0.021255 -0.030968 1 0 0 0 0 0 0 992069
-0.003057 -0.001014 0.119957 0.524083 0.503097 0.021281 -0.030999 1 0 0 0 0 0 0 993051
-0.003057 -0.001014 0.119957 0.524615 0.503596 0.021316 -0.031030 1 0 0 0 0 0 0 994040
-0.003057 -0.001014 0.119957 0.525152 0.504109 0.021320 -0.031062 1 0 0 0 0 0 0 995052
-0.003057 -0.001014 0.119957 0.525667 0.504618 0.021345 -0.031093 1 0 0 0 0 0 0 996049
-0.003057 -0.001014 0.119957 0.526200 0.505116 0.021374 -0.031124 1 0 0 0 0 0 0 997054
-0.003057 -0.001014 0.119957 0.526729 0.505638 0.021396 -0.031155 1 0 0 0 0 0 0 998047
-0.003057 -0.001014 0.119957 0.527257 0.506146 0.021411 -0.031187 1 0 0 0 0 0 0 999061
-0.003057 -0.001014 0.119957 0.527796 0.506649 0.021426 -0.031218 1 0 0 0 0 0 1 59
-0.003057 -0.001014 0.119957 0.528319 0.507151 0.021466 -0.031249 1 0 0 0 0 0 1 1049
-0.003057 -0.001014 0.119957 0.528839 0.507663 0.021476 -0.031280 1 0 0 0 0 0 1 2053
-0.003057 -0.001014 0.119957 0.529351 0.508156 0.021496 -0.031311 1 0 0 0 0 0 1 3025
-0.003057 -0.001014 0.119957 0.529911 0.508665 0.021518 -0.031343 1 0 0 0 0 0 1 4056
-0.003057 -0.001014 0.119957 0.530430 0.509190 0.021546 -0.031374 1 0 0 0 0 0 1 5050
-0.003057 -0.001014 0.119957 0.530953 0.509694 0.021561 -0.031406 1 0 0 0 0 0 1 6056
-0.003057 -0.001014 0.119957 0.531484 0.510190 0.021589 -0.031437 1 0 0 0 0 0 1 7057
-0.003057 -0.001014 0.119957 0.532030 0.510713 0.021605 -0.031468 1 0 0 0 0 0 1 8058
-0.003057 -0.001014 0.119957 0.532541 0.511216 0.021625 -0.031499 1 0 0 0 0 0 1 9058
-0.003057 -0.001014 0.119957 0.533066 0.511722 0.021646 -0.031530 1 0 0 0 0 0 1 10056
-0.003057 -0.001014 0.119957 0.533603 0.512225 0.021681 -0.031562 1 0 0 0 0 0 1 11053
-0.003057 -0.001014 0.119957 0.534134 0.512732 0.021685 -0.031593 1 0 0 0 0 0 1 12054
-0.003057 -0.001014 0.119957 0.534652 0.513243 0.021710 -0.031624 1 0 0 0 0 0 1 13056
-0.003057 -0.001014 0.119957 0.535181 0.513738 0.021739 -0.031655 1 0 0 0 0 0 1 14054
-0.003057 -0.001014 0.119957 0.535715 0.514265 0.021761 -0.031687 1 0 0 0 0 0 1 15056
-0.003057 -0.001014 0.119957 0.536248 0.514763 0.021770 -0.031718 1 0 0 0 0 0 1 16056
-0.003057 -0.001014 0.119957 0.536768 0.515260 0.021802 -0.031749 1 0 0 0 0 0 1 17055
-0.003057 -0.001014 0.119957 0.537301 0.515787 0.021826 -0.031781 1 0 0 0 0 0 1 18057
-0.003057 -0.001014 0.119957 0.537818 0.516284 0.021840 -0.031812 1 0 0 0 0 0 1 19049
-0.003057 -0.001014 0.119957 0.538346 0.516791 0.021861 -0.031843 1 0 0 0 0 0 1 20051
-0.003057 -0.001014 0.119957 0.538892 0.517286 0.021883 -0.031874 1 0 0 0 0 0 1 21055
-0.003057 -0.001014 0.119957 0.539414 0.517814 0.021911 -0.031905 1 0 0 0 0 0 1 22055
-0.003057 -0.001014 0.119957 0.539934 0.518315 0.021926 -0.031937 1 0 0 0 0 0 1 23055
-0.003057 -0.001014 0.119957 0.540465 0.518811 0.021953 -0.031968 1 0 0 0 0 0 1 24056
-0.003057 -0.001014 0.119957 0.541010 0.519333 0.021970 -0.031999 1 0 0 0 0 0 1 25055
-0.003057 -0.001014 0.119957 0.541520 0.519836 0.021990 -0.032030 1 0 0 0 0 0 1 26054
-0.003057 -0.001014 0.119957 0.542046 0.520343 0.022011 -0.032062 1 0 0 0 0 0 1 27054
-0.003057 -0.001014 0.119957 0.542587 0.520848 0.022046 -0.032093 1 0 0 0 0 0 1 28056
-0.003057 -0.001014 0.119957 0.543116 0.521354 0.022049 -0.032124 1 0 0 0 0 0 1 29054
-0.003057 -0.001014 0.119957 0.543633 0.521864 0.022075 -0.032155 1 0 0 0 0 0 1 30054
-0.003057 -0.001014 0.119957 0.544162 0.522359 0.022103 -0.032187 1 0 0 0 0 0 1 31053
-0.003057 -0.001014 0.119957 0.544696 0.522886 0.022126 -0.032218 1 0 0 0 0 0 1 32055
-0.003057 -0.001014 0.119957 0.545227 0.523382 0.022135 -0.032249 1 0 0 0 0 0 1 33051
-0.003057 -0.001014 0.119957 0.545744 0.523877 0.022167 -0.032280 1 0 0 0 0 0 1 34045
-0.003057 -0.001014 0.119957 0.546281 0.524407 0.022190 -0.032312 1 0 0 0 0 0 1 35053
-0.003057 -0.001014 0.119957 0.546803 0.524909 0.022205 -0.032343 1 0 0 0 0 0 1 36056
-0.003057 -0.001014 0.119957 0.547341 0.525412 0.022220 -0.032374 1 0 0 0 0 0 1 37054
-0.003057 -0.001014 0.119957 0.547870 0.525918 0.022260 -0.032405 1 0 0 0 0 0 1 38054
-0.003057 -0.001014 0.119957 0.548386 0.526428 0.022270 -0.032437 1 0 0 0 0 0 1 39052
-0.003057 -0.001014 0.119957 0.548916 0.526937 0.022290 -0.032468 1 0 0 0 0 0 1 40056
-0.003057 -0.001014 0.119957 0.549458 0.527429 0.022312 -0.032499 1 0 0 0 0 0 1 41054
-0.003057 -0.001014 0.119957 0.549981 0.527957 0.022340 -0.032530 1 0 0 0 0 0 1 42054
-0.003057 -0.001014 0.119957 0.550501 0.528458 0.022355 -0.032562 1 0 0 0 0 0 1 43054
-0.003057 -0.001014 0.119957 0.551028 0.528965 0.022376 -0.032593 1 0 0 0 0 0 1 44055
-0.003057 -0.001014 0.119957 0.551562 0.529464 0.022411 -0.032624 1 0 0 0 0 0 1 45045
-0.003057 -0.001014 0.119957 0.552094 0.529973 0.022414 -0.032655 1 0 0 0 0 0 1 46048
-0.003057 -0.001014 0.119957 0.552606 0.530478 0.022439 -0.032686 1 0 0 0 0 0 1 47039
-0.003057 -0.001014 0.119957 0.553141 0.530979 0.022468 -0.032718 1 0 0 0 0 0 1 48048
-0.003057 -0.001014 0.119957 0.553669 0.531500 0.022491 -0.032749 1 0 0 0 0 0 1 49038
-0.003057 -0.001014 0.119957 0.554207 0.532002 0.022499 -0.032780 1 0 0 0 0 0 1 50047
-0.003057 -0.001014 0.119957 0.554726 0.532499 0.022532 -0.032811 1 0 0 0 0 0 1 51046
-0.003057 -0.001014 0.119957 0.555255 0.533021 0.022555 -0.032842 1 0 0 0 0 0 1 52039
-0.003057 -0.001014 0.119957 0.555791 0.533523 0.022564 -0.032874 1 0 0 0 0 0 1 53046
-0.003057 -0.001014 0.119957 0.556304 0.534028 0.022589 -0.032905 1 0 0 0 0 0 1 54037
-0.003057 -0.001014 0.119957 0.556847 0.534536 0.022625 -0.032936 1 0 0 0 0 0 1 55046
-0.003057 -0.001014 0.119957 0.557361 0.535043 0.022635 -0.032967 1 0 0 0 0 0 1 56039
-0.003057 -0.001014 0.119957 0.557892 0.535554 0.022655 -0.032999 1 0 0 0 0 0 1 57046
-0.003057 -0.001014 0.119957 0.558430 0.536042 0.022676 -0.033030 1 0 0 0 0 0 1 58036
-0.003057 -0.001014 0.119957 0.558958 0.536575 0.022705 -0.033061 1 0 0 0 0 0 1 59046
-0.003057 -0.001014 0.119957 0.559474 0.537072 0.022720 -0.033092 1 0 0 0 0 0 1 60038
-0.003057 -0.001014 0.119957 0.560006 0.537583 0.022741 -0.033124 1 0 0 0 0 0 1 61047
-0.003057 -0.001014 0.119957 0.560552 0.538079 0.022769 -0.033155 1 0 0 0 0 0 1 62037
-0.003057 -0.001014 0.119957 0.561065 0.538597 0.022784 -0.033186 1 0 0 0 0 0 1 63047
-0.003057 -0.001014 0.119957 0.561592 0.539106 0.022805 -0.033218 1 0 0 0 0 0 1 64049
-0.003057 -0.001014 0.119957 0.562126 0.539604 0.022833 -0.033249 1 0 0 0 0 0 1 65055
-0.003057 -0.001014 0.119957 0.562665 0.540121 0.022849 -0.033280 1 0 0 0 0 0 1 66042
-0.003057 -0.001014 0.119957 0.563174 0.540623 0.022869 -0.033311 1 0 0 0 0 0 1 67040
-0.003057 -0.001014 0.119957 0.563714 0.541128 0.022897 -0.033343 1 0 0 0 0 0 1 68059
-0.003057 -0.001014 0.119957 0.564238 0.541645 0.022920 -0.033374 1 0 0 0 0 0 1 69042
-0.003057 -0.001014 0.119957 0.564777 0.542149 0.022929 -0.033405 1 0 0 0 0 0 1 70054
-0.003057 -0.001014 0.119957 0.565294 0.542658 0.022955 -0.033437 1 0 0 0 0 0 1 71053
-0.003057 -0.001014 0.119957 0.565833 0.543163 0.022990 -0.033468 1 0 0 0 0 0 1 72055
-0.003057 -0.001014 0.119957 0.566350 0.543672 0.023000 -0.033499 1 0 0 0 0 0 1 73053
-0.003057 -0.001014 0.119957 0.566884 0.544171 0.023013 -0.033530 1 0 0 0 0 0 1 74043
-0.003057 -0.001014 0.119957 0.567407 0.544672 0.023047 -0.033562 1 0 0 0 0 0 1 75048
-0.003057 -0.001014 0.119957 0.567943 0.545201 0.023070 -0.033593 1 0 0 0 0 0 1 76054
-0.003057 -0.001014 0.119957 0.568463 0.545701 0.023085 -0.033624 1 0 0 0 0 0 1 77053
-0.003057 -0.001014 0.119957 0.568995 0.546197 0.023112 -0.033655 1 0 0 0 0 0 1 78055
-0.003057 -0.001014 0.119957 0.569532 0.546712 0.023122 -0.033687 1 0 0 0 0 0 1 79056
-0.003057 -0.001014 0.119957 0.570059 0.547233 0.023155 -0.033718 1 0 0 0 0 0 1 80058
-0.003057 -0.001014 0.119957 0.570574 0.547728 0.023170 -0.033749 1 0 0 0 0 0 1 81048
-0.003057 -0.001014 0.119957 0.571107 0.548225 0.023198 -0.033780 1 0 0 0 0 0 1 82053
-0.003057 -0.001014 0.119957 0.571652 0.548748 0.023214 -0.033812 1 0 0 0 0 0 1 83053
-0.003057 -0.001014 0.119957 0.572166 0.549254 0.023234 -0.033843 1 0 0 0 0 0 1 84059
-0.003057 -0.001014 0.119957 0.572678 0.549733 0.023262 -0.033873 1 0 0 0 0 0 1 85026
-0.003057 -0.001014 0.119957 0.573209 0.550257 0.023284 -0.033904 1 0 0 0 0 0 1 86023
-0.003057 -0.001014 0.119957 0.573757 0.550769 0.023293 -0.033937 1 0 0 0 0 0 1 87051
-0.003057 -0.001014 0.119957 0.574275 0.551265 0.023326 -0.033968 1 0 0 0 0 0 1 88047
-0.003057 -0.001014 0.119957 0.574803 0.551785 0.023342 -0.033999 1 0 0 0 0 0 1 89053
-0.003038 -0.001019 0.119947 0.318105 0.611985 0.155297 -0.034030 1 0 0 0 0 0 1 90053
-0.003028 -0.001021 0.119944 0.413762 0.591320 0.087263 -0.034062 1 0 0 0 0 0 1 91052
-0.003024 -0.001022 0.119943 0.483246 0.575822 0.052224 -0.034093 1 0 0 0 0 0 1 92055
-0.003021 -0.001023 0.119942 0.520057 0.567665 0.038897 -0.034124 1 0 0 0 0 0 1 93052
-0.003020 -0.001023 0.119942 0.538778 0.563726 0.034165 -0.034155 1 0 0 0 0 0 1 94052
-0.003020 -0.001023 0.119942 0.548376 0.561991 0.032535 -0.034187 1 0 0 0 0 0 1 95053
-0.003019 -0.001023 0.119942 0.553400 0.561359 0.031983 -0.034218 1 0 0 0 0 0 1 96054
-0.003019 -0.001023 0.119942 0.556166 0.561308 0.031806 -0.034249 1 0 0 0 0 0 1 97051
-0.003019 -0.001023 0.119942 0.557802 0.561547 0.031766 -0.034280 1 0 0 0 0 0 1 98052
-0.003019 -0.001023 0.119942 0.558869 0.561902 0.031772 -0.034312 1 0 0 0 0 0 1 99051
-0.003019 -0.001023 0.119942 0.559655 0.562345 0.031794 -0.034343 1 0 0 0 0 0 1 100053
-0.003019 -0.001023 0.119942 0.560308 0.562831 0.031827 -0.034374 1 0 0 0 0 0 1 101051
-0.003019 -0.001023 0.119942 0.560876 0.563302 0.031852 -0.034405 1 0 0 0 0 0 1 102024
-0.003019 -0.001023 0.119942 0.561428 0.563819 0.031869 -0.034437 1 0 0 0 0 0 1 103050
-0.003019 -0.001023 0.119942 0.561965 0.564327 0.031904 -0.034468 1 0 0 0 0 0 1 104054
-0.003019 -0.001023 0.119942 0.562517 0.564878 0.031935 -0.034502 1 0 0 0 0 0 1 105133
-0.003019 -0.001023 0.119942 0.563033 0.565382 0.031958 -0.034533 1 0 0 0 0 0 1 106123
-0.003000 -0.001028 0.119932 0.306267 0.625584 0.164138 -0.034564 1 0 0 0 0 0 1 107125
-0.002991 -0.001030 0.119929 0.401775 0.604964 0.096076 -0.034595 1 0 0 0 0 0 1 108124
-0.002986 -0.001031 0.119928 0.471169 0.589493 0.060997 -0.034627 1 0 0 0 0 0 1 109132
-0.002984 -0.001032 0.119927 0.507916 0.581340 0.047692 -0.034658 1 0 0 0 0 0 1 110128
-0.002988 -0.001014 0.119917 0.597937 0.329632 0.183646 -0.034688 1 0 0 0 0 0 1 111096
-0.002990 -0.001005 0.119913 0.583142 0.418534 0.109534 -0.034719 1 0 0 0 0 0 1 112097
-0.002991 -0.001000 0.119912 0.569035 0.484254 0.071628 -0.034750 1 0 0 0 0 0 1 113095
-0.002992 -0.000998 0.119912 0.561194 0.519327 0.057264 -0.034782 1 0 0 0 0 0 1 114120
-0.002992 -0.000997 0.119911 0.557303 0.537264 0.052164 -0.034814 1 0 0 0 0 0 1 115118
-0.002992 -0.000996 0.119911 0.555540 0.546480 0.050422 -0.034845 1 0 0 0 0 0 1 116109
-0.002992 -0.000996 0.119911 0.554873 0.551312 0.049834 -0.034875 1 0 0 0 0 0 1 117094
-0.002992 -0.000996 0.119911 0.554798 0.553999 0.049665 -0.034907 1 0 0 0 0 0 1 118116
-0.002992 -0.000996 0.119911 0.554982 0.555580 0.049639 -0.034938 1 0 0 0 0 0 1 119090
-0.002992 -0.000996 0.119911 0.555343 0.556628 0.049647 -0.034970 1 0 0 0 0 0 1 120122
-0.002992 -0.000996 0.119911 0.555764 0.557385 0.049695 -0.035001 1 0 0 0 0 0 1 121097
-0.002992 -0.000996 0.119911 0.556230 0.558026 0.049734 -0.035032 1 0 0 0 0 0 1 122116
-0.002992 -0.000996 0.119911 0.556699 0.558583 0.049765 -0.035063 1 0 0 0 0 0 1 123101
-0.002992 -0.000996 0.119911 0.557202 0.559126 0.049822 -0.035095 1 0 0 0 0 0 1 124118
-0.002992 -0.000996 0.119911 0.557652 0.559609 0.049851 -0.035124 1 0 0 0 0 0 1 125036
-0.002992 -0.000996 0.119911 0.558139 0.560115 0.049900 -0.035155 1 0 0 0 0 0 1 126043
-0.002992 -0.000996 0.119911 0.558630 0.560609 0.049945 -0.035186 1 0 0 0 0 0 1 127035
-0.002992 -0.000996 0.119911 0.559127 0.561108 0.049989 -0.035217 1 0 0 0 0 0 1 128037
-0.002992 -0.000996 0.119911 0.559626 0.561609 0.050034 -0.035249 1 0 0 0 0 0 1 129044
-0.002992 -0.000996 0.119911 0.560125 0.562111 0.050085 -0.035280 1 0 0 0 0 0 1 130034
-0.002992 -0.000996 0.119911 0.560631 0.562603 0.050117 -0.035311 1 0 0 0 0 0 1 131043
-0.002992 -0.000996 0.119911 0.561116 0.563102 0.050166 -0.035343 1 0 0 0 0 0 1 132043
-0.002992 -0.000996 0.119911 0.561620 0.563610 0.050218 -0.035374 1 0 0 0 0 0 1 133045
-0.002992 -0.000996 0.119911 0.562103 0.564095 0.050256 -0.035405 1 0 0 0 0 0 1 134034
-0.002992 -0.000996 0.119911 0.562603 0.564596 0.050300 -0.035436 1 0 0 0 0 0 1 135043
-0.002992 -0.000996 0.119911 0.563101 0.565096 0.050344 -0.035468 1 0 0 0 0 0 1 136047
-0.002992 -0.000996 0.119911 0.563603 0.565600 0.050396 -0.035499 1 0 0 0 0 0 1 137044
-0.002992 -0.000996 0.119911 0.564088 0.566086 0.050434 -0.035530 1 0 0 0 0 0 1 138035
-0.002992 -0.000996 0.119911 0.564588 0.566588 0.050478 -0.035561 1 0 0 0 0 0 1 139044
-0.002992 -0.000996 0.119911 0.565079 0.567096 0.050515 -0.035593 1 0 0 0 0 0 1 140041
-0.002992 -0.000996 0.119911 0.565591 0.567597 0.050573 -0.035624 1 0 0 0 0 0 1 141052
-0.002992 -0.000996 0.119911 0.566086 0.568077 0.050605 -0.035655 1 0 0 0 0 0 1 142039
-0.002992 -0.000996 0.119911 0.566575 0.568581 0.050654 -0.035686 1 0 0 0 0 0 1 143047
-0.002992 -0.000996 0.119911 0.567086 0.569095 0.050707 -0.035718 1 0 0 0 0 0 1 144062
-0.002992 -0.000996 0.119911 0.567568 0.569578 0.050744 -0.035749 1 0 0 0 0 0 1 145048
-0.002992 -0.000996 0.119911 0.568059 0.570071 0.050788 -0.035780 1 0 0 0 0 0 1 146040
-0.002992 -0.000996 0.119911 0.568566 0.570580 0.050839 -0.035811 1 0 0 0 0 0 1 147046
-0.002992 -0.000996 0.119911 0.569057 0.571087 0.050871 -0.035843 1 0 0 0 0 0 1 148056
-0.002992 -0.000996 0.119911 0.569552 0.571572 0.050921 -0.035874 1 0 0 0 0 0 1 149051
-0.002992 -0.000996 0.119911 0.570057 0.572077 0.050973 -0.035905 1 0 0 0 0 0 1 150051
-0.002992 -0.000996 0.119911 0.570546 0.572567 0.051011 -0.035937 1 0 0 0 0 0 1 151051
-0.002992 -0.000996 0.119911 0.571043 0.573066 0.051055 -0.035968 1 0 0 0 0 0 1 152054
-0.002992 -0.000996 0.119911 0.571537 0.573561 0.051099 -0.035999 1 0 0 0 0 0 1 153050
-0.002992 -0.000996 0.119911 0.572053 0.574065 0.051144 -0.036030 1 0 0 0 0 0 1 154051
-0.002992 -0.000996 0.119911 0.572519 0.574560 0.051180 -0.036061 1 0 0 0 0 0 1 155031
-0.002992 -0.000996 0.119911 0.573028 0.575060 0.051231 -0.036093 1 0 0 0 0 0 1 156056
-0.002992 -0.000996 0.119911 0.573530 0.575562 0.051283 -0.036124 1 0 0 0 0 0 1 157051
-0.002992 -0.000996 0.119911 0.574021 0.576055 0.051321 -0.036155 1 0 0 0 0 0 1 158055
-0.002992 -0.000996 0.119911 0.574514 0.576550 0.051365 -0.036187 1 0 0 0 0 0 1 159051
-0.002992 -0.000996 0.119911 0.575010 0.577047 0.051409 -0.036218 1 0 0 0 0 0 1 160051
-0.002992 -0.000996 0.119911 0.575514 0.577553 0.051461 -0.036249 1 0 0 0 0 0 1 161050
-0.002992 -0.000996 0.119911 0.576000 0.578041 0.051499 -0.036280 1 0 0 0 0 0 1 162045
-0.002992 -0.000996 0.119911 0.576495 0.578552 0.051536 -0.036312 1 0 0 0 0 0 1 163050
-0.002992 -0.000996 0.119911 0.577002 0.579049 0.051593 -0.036343 1 0 0 0 0 0 1 164051
-0.002992 -0.000996 0.119911 0.577503 0.579535 0.051626 -0.036374 1 0 0 0 0 0 1 165050
-0.002992 -0.000996 0.119911 0.577988 0.580034 0.051675 -0.036405 1 0 0 0 0 0 1 166050
-0.002992 -0.000996 0.119911 0.578490 0.580540 0.051726 -0.036437 1 0 0 0 0 0 1 167049
-0.002992 -0.000996 0.119911 0.578994 0.581045 0.051766 -0.036469 1 0 0 0 0 0 1 168079
-0.002992 -0.000996 0.119911 0.579481 0.581533 0.051809 -0.036499 1 0 0 0 0 0 1 169061
-0.002992 -0.000996 0.119911 0.579977 0.582031 0.051853 -0.036531 1 0 0 0 0 0 1 170061
-0.002992 -0.000996 0.119911 0.580476 0.582547 0.051898 -0.036562 1 0 0 0 0 0 1 171058
-0.002992 -0.000996 0.119911 0.580971 0.583031 0.051942 -0.036593 1 0 0 0 0 0 1 172064
-0.002992 -0.000996 0.119911 0.581455 0.583515 0.051985 -0.036624 1 0 0 0 0 0 1 173040
-0.002992 -0.000996 0.119911 0.581968 0.584030 0.052038 -0.036656 1 0 0 0 0 0 1 174059
-0.002992 -0.000996 0.119911 0.582457 0.584521 0.052076 -0.036687 1 0 0 0 0 0 1 175059
-0.002992 -0.000996 0.119911 0.582964 0.585015 0.052113 -0.036718 1 0 0 0 0 0 1 176059
-0.002992 -0.000996 0.119911 0.583450 0.585516 0.052163 -0.036749 1 0 0 0 0 0 1 177060
-0.002992 -0.000996 0.119911 0.583952 0.586021 0.052215 -0.036781 1 0 0 0 0 0 1 178057
-0.002992 -0.000996 0.119911 0.584438 0.586523 0.052247 -0.036812 1 0 0 0 0 0 1 179058
-0.002992 -0.000996 0.119911 0.584937 0.587011 0.052296 -0.036843 1 0 0 0 0 0 1 180059
-0.002992 -0.000996 0.119911 0.585441 0.587515 0.052348 -0.036874 1 0 0 0 0 0 1 181058
-0.002992 -0.000996 0.119911 0.585928 0.588004 0.052386 -0.036905 1 0 0 0 0 0 1 182054
-0.002992 -0.000996 0.119911 0.586421 0.588498 0.052429 -0.036937 1 0 0 0 0 0 1 183049
-0.002992 -0.000996 0.119911 0.586923 0.589002 0.052474 -0.036968 1 0 0 0 0 0 1 184062
-0.002992 -0.000996 0.119911 0.587459 0.589540 0.052529 -0.037001 1 0 0 0 0 0 1 185126
-0.002992 -0.000996 0.119911 0.587945 0.590043 0.052560 -0.037033 1 0 0 0 0 0 1 186127
-0.002992 -0.000996 0.119911 0.588427 0.590513 0.052608 -0.037063 1 0 0 0 0 0 1 187094
-0.002992 -0.000996 0.119911 0.588949 0.591037 0.052662 -0.037095 1 0 0 0 0 0 1 188130
-0.002992 -0.000996 0.119911 0.589443 0.591517 0.052693 -0.037126 1 0 0 0 0 0 1 189116
-0.002992 -0.000996 0.119911 0.589917 0.592006 0.052741 -0.037157 1 0 0 0 0 0 1 190094
-0.002992 -0.000996 0.119911 0.590419 0.592511 0.052793 -0.037188 1 0 0 0 0 0 1 191091
-0.002992 -0.000996 0.119911 0.590915 0.593008 0.052832 -0.037220 1 0 0 0 0 0 1 192106
-0.002992 -0.000996 0.119911 0.591403 0.593498 0.052875 -0.037250 1 0 0 0 0 0 1 193091
-0.002992 -0.000996 0.119911 0.591899 0.593996 0.052919 -0.037282 1 0 0 0 0 0 1 194092
-0.002992 -0.000996 0.119911 0.592404 0.594518 0.052964 -0.037313 1 0 0 0 0 0 1 195101
-0.002992 -0.000996 0.119911 0.592904 0.595006 0.053009 -0.037345 1 0 0 0 0 0 1 196116
-0.002992 -0.000996 0.119911 0.593391 0.595494 0.053053 -0.037376 1 0 0 0 0 0 1 197099
-0.002992 -0.000996 0.119911 0.593902 0.596006 0.053105 -0.037407 1 0 0 0 0 0 1 198112
-0.002992 -0.000996 0.119911 0.594395 0.596486 0.053136 -0.037438 1 0 0 0 0 0 1 199097
-0.002992 -0.000996 0.119911 0.594889 0.596995 0.053186 -0.037470 1 0 0 0 0 0 1 200115
-0.002992 -0.000996 0.119911 0.595376 0.597484 0.053230 -0.037501 1 0 0 0 0 0 1 201098
-0.002992 -0.000996 0.119911 0.595880 0.597991 0.053281 -0.037532 1 0 0 0 0 0 1 202098
-0.002992 -0.000996 0.119911 0.596372 0.598500 0.053314 -0.037563 1 0 0 0 0 0 1 203112
-0.002992 -0.000996 0.119911 0.596864 0.598980 0.053362 -0.037594 1 0 0 0 0 0 1 204099
-0.002992 -0.000996 0.119911 0.597374 0.599491 0.053415 -0.037626 1 0 0 0 0 0 1 205111
-0.002992 -0.000996 0.119911 0.597856 0.599975 0.053453 -0.037657 1 0 0 0 0 0 1 206097
-0.002992 -0.000996 0.119911 0.598358 0.600478 0.053497 -0.037688 1 0 0 0 0 0 1 207110
-0.002992 -0.000996 0.119911 0.598857 0.600979 0.053548 -0.037719 1 0 0 0 0 0 1 208099
-0.002992 -0.000996 0.119911 0.599317 0.601441 0.053583 -0.037749 1 0 0 0 0 0 1 209042
-0.002992 -0.000996 0.119911 0.599817 0.601942 0.053614 -0.037780 1 0 0 0 0 0 1 210032
-0.002992 -0.000996 0.119911 0.600313 0.602440 0.053676 -0.037811 1 0 0 0 0 0 1 211032
-0.002992 -0.000996 0.119911 0.600807 0.602935 0.053716 -0.037843 1 0 0 0 0 0 1 212043
-0.002992 -0.000996 0.119911 0.601297 0.603427 0.053759 -0.037873 1 0 0 0 0 0 1 213032
-0.002992 -0.000996 0.119911 0.601797 0.603929 0.053804 -0.037905 1 0 0 0 0 0 1 214041
-0.002992 -0.000996 0.119911 0.602297 0.604431 0.053855 -0.037936 1 0 0 0 0 0 1 215032
-0.002992 -0.000996 0.119911 0.602791 0.604927 0.053894 -0.037968 1 0 0 0 0 0 1 216043
-0.002992 -0.000996 0.119911 0.603280 0.605418 0.053937 -0.037998 1 0 0 0 0 0 1 217031
-0.002992 -0.000996 0.119911 0.603777 0.605931 0.053975 -0.038030 1 0 0 0 0 0 1 218039
-0.002992 -0.000996 0.119911 0.604280 0.606423 0.054032 -0.038061 1 0 0 0 0 0 1 219031
-0.002992 -0.000996 0.119911 0.604775 0.606918 0.054071 -0.038093 1 0 0 0 0 0 1 220043
-0.002992 -0.000996 0.119911 0.605265 0.607409 0.054114 -0.038123 1 0 0 0 0 0 1 221031
-0.002992 -0.000996 0.119911 0.605773 0.607920 0.054166 -0.038155 1 0 0 0 0 0 1 222040
-0.002992 -0.000996 0.119911 0.606312 0.608445 0.054201 -0.038189 1 0 0 0 0 0 1 223115
-0.002992 -0.000996 0.119911 0.606765 0.608913 0.054248 -0.038218 1 0 0 0 0 0 1 224051
-0.002992 -0.000996 0.119911 0.607262 0.609414 0.054299 -0.038249 1 0 0 0 0 0 1 225040
-0.002992 -0.000996 0.119911 0.607747 0.609915 0.054331 -0.038280 1 0 0 0 0 0 1 226039
-0.002992 -0.000996 0.119911 0.608251 0.610408 0.054381 -0.038312 1 0 0 0 0 0 1 227051
-0.002992 -0.000996 0.119911 0.608751 0.610908 0.054426 -0.038343 1 0 0 0 0 0 1 228057
-0.002992 -0.000996 0.119911 0.609253 0.611412 0.054477 -0.038374 1 0 0 0 0 0 1 229054
-0.002992 -0.000996 0.119911 0.609740 0.611901 0.054515 -0.038405 1 0 0 0 0 0 1 230050
-0.002992 -0.000996 0.119911 0.610235 0.612397 0.054559 -0.038437 1 0 0 0 0 0 1 231049
-0.002992 -0.000996 0.119911 0.610746 0.612910 0.054611 -0.038468 1 0 0 0 0 0 1 232062
-0.002992 -0.000996 0.119911 0.611234 0.613400 0.054635 -0.038499 1 0 0 0 0 0 1 233043
-0.002992 -0.000996 0.119911 0.611724 0.613892 0.054690 -0.038530 1 0 0 0 0 0 1 234048
-0.002992 -0.000996 0.119911 0.612224 0.614394 0.054742 -0.038561 1 0 0 0 0 0 1 235041
-0.002992 -0.000996 0.119911 0.612717 0.614887 0.054781 -0.038593 1 0 0 0 0 0 1 236048
-0.002992 -0.000996 0.119911 0.613211 0.615384 0.054825 -0.038624 1 0 0 0 0 0 1 237047
-0.002992 -0.000996 0.119911 0.613708 0.615882 0.054869 -0.038655 1 0 0 0 0 0 1 238049
-0.002992 -0.000996 0.119911 0.614212 0.616388 0.054920 -0.038686 1 0 0 0 0 0 1 239048
-0.002992 -0.000996 0.119911 0.614710 0.616888 0.054959 -0.038718 1 0 0 0 0 0 1 240066
-0.002992 -0.000996 0.119911 0.615195 0.617374 0.055002 -0.038749 1 0 0 0 0 0 1 241045
-0.002992 -0.000996 0.119911 0.615689 0.617885 0.055040 -0.038780 1 0 0 0 0 0 1 242049
-0.002992 -0.000996 0.119911 0.616195 0.618380 0.055097 -0.038811 1 0 0 0 0 0 1 243046
-0.002992 -0.000996 0.119911 0.616685 0.618870 0.055136 -0.038843 1 0 0 0 0 0 1 244047
-0.002992 -0.000996 0.119911 0.617193 0.619365 0.055173 -0.038874 1 0 0 0 0 0 1 245048
-0.002992 -0.000996 0.119911 0.617686 0.619873 0.055230 -0.038905 1 0 0 0 0 0 1 246047
-0.002992 -0.000996 0.119911 0.618174 0.620363 0.055269 -0.038936 1 0 0 0 0 0 1 247047
-0.002992 -0.000996 0.119911 0.618669 0.620861 0.055313 -0.038968 1 0 0 0 0 0 1 248048
-0.002992 -0.000996 0.119911 0.619173 0.621367 0.055364 -0.038999 1 0 0 0 0 0 1 249047
-0.002992 -0.000996 0.119911 0.619659 0.621869 0.055396 -0.039030 1 0 0 0 0 0 1 250047
-0.002992 -0.000996 0.119911 0.620157 0.622356 0.055445 -0.039061 1 0 0 0 0 0 1 251047
-0.002992 -0.000996 0.119911 0.620685 0.622885 0.055499 -0.039094 1 0 0 0 0 0 1 252096
-0.002992 -0.000996 0.119911 0.621185 0.623386 0.055538 -0.039126 1 0 0 0 0 0 1 253117
-0.002992 -0.000996 0.119911 0.621684 0.623886 0.055582 -0.039158 1 0 0 0 0 0 1 254124
-0.002992 -0.000996 0.119911 0.622163 0.624367 0.055625 -0.039188 1 0 0 0 0 0 1 255090
-0.002992 -0.000996 0.119911 0.622688 0.624894 0.055678 -0.039220 1 0 0 0 0 0 1 256132
-0.002992 -0.000996 0.119911 0.623176 0.625384 0.055703 -0.039251 1 0 0 0 0 0 1 257113
-0.002992 -0.000996 0.119911 0.623652 0.625862 0.055757 -0.039282 1 0 0 0 0 0 1 258090
-0.002992 -0.000996 0.119911 0.624156 0.626368 0.055809 -0.039313 1 0 0 0 0 0 1 259091
-0.002992 -0.000996 0.119911 0.624658 0.626871 0.055849 -0.039345 1 0 0 0 0 0 1 260116
-0.002992 -0.000996 0.119911 0.625140 0.627354 0.055891 -0.039375 1 0 0 0 0 0 1 261089
-0.002992 -0.000996 0.119911 0.625635 0.627852 0.055935 -0.039407 1 0 0 0 0 0 1 262089
-0.002992 -0.000996 0.119911 0.626137 0.628356 0.055987 -0.039438 1 0 0 0 0 0 1 263084
-0.002992 -0.000996 0.119911 0.626645 0.628865 0.056027 -0.039470 1 0 0 0 0 0 1 264122
-0.002992 -0.000996 0.119911 0.627135 0.629372 0.056064 -0.039501 1 0 0 0 0 0 1 265119
-0.002992 -0.000996 0.119911 0.627643 0.629869 0.056121 -0.039533 1 0 0 0 0 0 1 266121
-0.002992 -0.000996 0.119911 0.628140 0.630351 0.056153 -0.039563 1 0 0 0 0 0 1 267112
-0.002992 -0.000996 0.119911 0.628627 0.630853 0.056202 -0.039595 1 0 0 0 0 0 1 268116
-0.002992 -0.000996 0.119911 0.629130 0.631359 0.056254 -0.039626 1 0 0 0 0 0 1 269115
-0.002992 -0.000996 0.119911 0.629623 0.631854 0.056293 -0.039658 1 0 0 0 0 0 1 270124
-0.002992 -0.000996 0.119911 0.630103 0.632335 0.056335 -0.039688 1 0 0 0 0 0 1 271092
-0.002992 -0.000996 0.119911 0.630617 0.632851 0.056381 -0.039720 1 0 0 0 0 0 1 272130
-0.002992 -0.000996 0.119911 0.631110 0.633361 0.056425 -0.039751 1 0 0 0 0 0 1 273114
-0.002992 -0.000996 0.119911 0.631603 0.633842 0.056469 -0.039782 1 0 0 0 0 0 1 274116
-0.002992 -0.000996 0.119911 0.632085 0.634325 0.056512 -0.039813 1 0 0 0 0 0 1 275089
-0.002992 -0.000996 0.119911 0.632597 0.634839 0.056564 -0.039845 1 0 0 0 0 0 1 276104
-0.002992 -0.000996 0.119911 0.633079 0.635322 0.056602 -0.039875 1 0 0 0 0 0 1 277090
-0.002992 -0.000996 0.119911 0.633588 0.635833 0.056647 -0.039907 1 0 0 0 0 0 1 278118
-0.002992 -0.000996 0.119911 0.634094 0.636325 0.056685 -0.039939 1 0 0 0 0 0 1 279113
-0.002992 -0.000996 0.119911 0.634590 0.636837 0.056742 -0.039970 1 0 0 0 0 0 1 280119
-0.002992 -0.000996 0.119911 0.635072 0.637336 0.056773 -0.040001 1 0 0 0 0 0 1 281113
-0.002992 -0.000996 0.119911 0.635562 0.637815 0.056822 -0.040032 1 0 0 0 0 0 1 282097
-0.002992 -0.000996 0.119911 0.636074 0.638329 0.056875 -0.040064 1 0 0 0 0 0 1 283113
-0.002992 -0.000996 0.119911 0.636565 0.638820 0.056913 -0.040095 1 0 0 0 0 0 1 284116
-0.002992 -0.000996 0.119911 0.637051 0.639308 0.056956 -0.040126 1 0 0 0 0 0 1 285097
-0.002992 -0.000996 0.119911 0.637553 0.639812 0.057001 -0.040157 1 0 0 0 0 0 1 286110
-0.002992 -0.000996 0.119911 0.638050 0.640311 0.057052 -0.040188 1 0 0 0 0 0 1 287095
-0.002992 -0.000996 0.119911 0.638544 0.640821 0.057084 -0.040220 1 0 0 0 0 0 1 288112
-0.002992 -0.000996 0.119911 0.639034 0.641300 0.057133 -0.040250 1 0 0 0 0 0 1 289095
-0.002992 -0.000996 0.119911 0.639545 0.641812 0.057185 -0.040282 1 0 0 0 0 0 1 290110
-0.002992 -0.000996 0.119911 0.640039 0.642292 0.057217 -0.040313 1 0 0 0 0 0 1 291095
-0.002992 -0.000996 0.119911 0.640533 0.642801 0.057267 -0.040345 1 0 0 0 0 0 1 292113
-0.002992 -0.000996 0.119911 0.640995 0.643266 0.057315 -0.040373 1 0 0 0 0 0 1 293030
-0.002992 -0.000996 0.119911 0.641488 0.643761 0.057354 -0.040405 1 0 0 0 0 0 1 294039
-0.002992 -0.000996 0.119911 0.641979 0.644253 0.057397 -0.040436 1 0 0 0 0 0 1 295030
-0.002992 -0.000996 0.119911 0.642481 0.644757 0.057442 -0.040468 1 0 0 0 0 0 1 296042
-0.002992 -0.000996 0.119911 0.642976 0.645269 0.057486 -0.040498 1 0 0 0 0 0 1 297031
-0.002992 -0.000996 0.119911 0.643472 0.645754 0.057530 -0.040530 1 0 0 0 0 0 1 298039
-0.002992 -0.000996 0.119911 0.643963 0.646245 0.057574 -0.040561 1 0 0 0 0 0 1 299029
-0.002992 -0.000996 0.119911 0.644473 0.646757 0.057626 -0.040593 1 0 0 0 0 0 1 300041
-0.002992 -0.000996 0.119911 0.644968 0.647238 0.057657 -0.040623 1 0 0 0 0 0 1 301029
-0.002992 -0.000996 0.119911 0.645453 0.647738 0.057707 -0.040655 1 0 0 0 0 0 1 302029
-0.002992 -0.000996 0.119911 0.645961 0.648249 0.057759 -0.040686 1 0 0 0 0 0 1 303039
-0.002992 -0.000996 0.119911 0.646450 0.648755 0.057791 -0.040718 1 0 0 0 0 0 1 304047
-0.002992 -0.000996 0.119911 0.646944 0.649238 0.057840 -0.040749 1 0 0 0 0 0 1 305038
-0.002992 -0.000996 0.119911 0.647445 0.649739 0.057885 -0.040780 1 0 0 0 0 0 1 306047
-0.002992 -0.000996 0.119911 0.647943 0.650239 0.057936 -0.040811 1 0 0 0 0 0 1 307035
-0.002992 -0.000996 0.119911 0.648448 0.650745 0.057976 -0.040843 1 0 0 0 0 0 1 308067
-0.002992 -0.000996 0.119911 0.648929 0.651228 0.058018 -0.040874 1 0 0 0 0 0 1 309038
-0.002992 -0.000996 0.119911 0.649436 0.651738 0.058070 -0.040905 1 0 0 0 0 0 1 310045
-0.002992 -0.000996 0.119911 0.649928 0.652230 0.058108 -0.040937 1 0 0 0 0 0 1 311050
-0.002992 -0.000996 0.119911 0.650419 0.652739 0.058145 -0.040968 1 0 0 0 0 0 1 312049
-0.002992 -0.000996 0.119911 0.650917 0.653225 0.058195 -0.040999 1 0 0 0 0 0 1 313047
-0.002992 -0.000996 0.119911 0.651434 0.653728 0.058241 -0.041030 1 0 0 0 0 0 1 314047
-0.002992 -0.000996 0.119911 0.651912 0.654220 0.058285 -0.041061 1 0 0 0 0 0 1 315046
-0.002992 -0.000996 0.119911 0.652407 0.654718 0.058329 -0.041093 1 0 0 0 0 0 1 316047
-0.002992 -0.000996 0.119911 0.652910 0.655223 0.058380 -0.041124 1 0 0 0 0 0 1 317046
-0.002992 -0.000996 0.119911 0.653384 0.655698 0.058417 -0.041154 1 0 0 0 0 0 1 318015
-0.002992 -0.000996 0.119911 0.653893 0.656210 0.058462 -0.041186 1 0 0 0 0 0 1 319044
-0.002992 -0.000996 0.119911 0.654383 0.656716 0.058499 -0.041217 1 0 0 0 0 0 1 320038
-0.002992 -0.000996 0.119911 0.654894 0.657216 0.058557 -0.041249 1 0 0 0 0 0 1 321046
-0.002992 -0.000996 0.119911 0.655384 0.657706 0.058596 -0.041280 1 0 0 0 0 0 1 322047
-0.002992 -0.000996 0.119911 0.655880 0.658204 0.058640 -0.041311 1 0 0 0 0 0 1 323048
-0.002992 -0.000996 0.119911 0.656383 0.658709 0.058691 -0.041343 1 0 0 0 0 0 1 324047
-0.002992 -0.000996 0.119911 0.656883 0.659196 0.058723 -0.041374 1 0 0 0 0 0 1 325045
-0.002992 -0.000996 0.119911 0.657368 0.659695 0.058772 -0.041405 1 0 0 0 0 0 1 326044
-0.002992 -0.000996 0.119911 0.657865 0.660195 0.058823 -0.041436 1 0 0 0 0 0 1 327032
-0.002992 -0.000996 0.119911 0.658357 0.660704 0.058855 -0.041468 1 0 0 0 0 0 1 328046
-0.002992 -0.000996 0.119911 0.658855 0.661191 0.058905 -0.041499 1 0 0 0 0 0 1 329045
-0.002992 -0.000996 0.119911 0.659351 0.661687 0.058950 -0.041530 1 0 0 0 0 0 1 330044
-0.002992 -0.000996 0.119911 0.659855 0.662194 0.059001 -0.041561 1 0 0 0 0 0 1 331045
-0.002992 -0.000996 0.119911 0.660345 0.662684 0.059039 -0.041593 1 0 0 0 0 0 1 332046
-0.002992 -0.000996 0.119911 0.660840 0.663181 0.059083 -0.041624 1 0 0 0 0 0 1 333045
-0.002992 -0.000996 0.119911 0.661343 0.663686 0.059134 -0.041655 1 0 0 0 0 0 1 334043
-0.002992 -0.000996 0.119911 0.661841 0.664186 0.059160 -0.041686 1 0 0 0 0 0 1 335044
-0.002992 -0.000996 0.119911 0.662331 0.664678 0.059215 -0.041718 1 0 0 0 0 0 1 336049
-0.002992 -0.000996 0.119911 0.662826 0.665175 0.059266 -0.041749 1 0 0 0 0 0 1 337032
-0.002992 -0.000996 0.119911 0.663321 0.665671 0.059305 -0.041780 1 0 0 0 0 0 1 338044
-0.002992 -0.000996 0.119911 0.663814 0.666166 0.059349 -0.041811 1 0 0 0 0 0 1 339039
-0.002992 -0.000996 0.119911 0.664316 0.666670 0.059394 -0.041843 1 0 0 0 0 0 1 340052
-0.002980 -0.000982 0.119922 0.493279 0.483316 -0.091917 -0.041874 1 0 0 0 0 0 1 341036
-0.002973 -0.000976 0.119926 0.553083 0.548557 -0.014891 -0.041905 1 0 0 0 0 0 1 342039
-0.002970 -0.000972 0.119928 0.598787 0.597504 0.024822 -0.041936 1 0 0 0 0 0 1 343043
-0.002968 -0.000970 0.119928 0.623810 0.623971 0.039935 -0.041968 1 0 0 0 0 0 1 344046
-0.002968 -0.000970 0.119928 0.636879 0.637672 0.045331 -0.041999 1 0 0 0 0 0 1 345042
-0.002967 -0.000969 0.119928 0.643730 0.644803 0.047252 -0.042030 1 0 0 0 0 0 1 346045
-0.002967 -0.000969 0.119928 0.647411 0.648607 0.047946 -0.042062 1 0 0 0 0 0 1 347049
-0.002967 -0.000969 0.119928 0.649514 0.650763 0.048208 -0.042093 1 0 0 0 0 0 1 348042
-0.002967 -0.000969 0.119928 0.650789 0.652077 0.048318 -0.042124 1 0 0 0 0 0 1 349032
-0.002967 -0.000969 0.119928 0.651681 0.652991 0.048385 -0.042155 1 0 0 0 0 0 1 350042
-0.002967 -0.000969 0.119928 0.652369 0.653675 0.048419 -0.042186 1 0 0 0 0 0 1 351046
-0.002967 -0.000969 0.119928 0.652952 0.654278 0.048465 -0.042218 1 0 0 0 0 0 1 352045
-0.002967 -0.000969 0.119928 0.653485 0.654802 0.048504 -0.042249 1 0 0 0 0 0 1 353043
-0.002967 -0.000969 0.119928 0.653996 0.655314 0.048542 -0.042280 1 0 0 0 0 0 1 354043
-0.002967 -0.000969 0.119928 0.654498 0.655817 0.048572 -0.042311 1 0 0 0 0 0 1 355042
-0.002967 -0.000969 0.119928 0.654984 0.656304 0.048607 -0.042343 1 0 0 0 0 0 1 356044
-0.002948 -0.000973 0.119918 0.395970 0.717050 0.182152 -0.042374 1 0 0 0 0 0 1 357044
-0.002938 -0.000975 0.119915 0.490192 0.696662 0.114436 -0.042405 1 0 0 0 0 0 1 358043
-0.002934 -0.000977 0.119914 0.558940 0.681285 0.079496 -0.042436 1 0 0 0 0 0 1 359043
-0.002931 -0.000977 0.119913 0.595382 0.673188 0.066213 -0.042468 1 0 0 0 0 0 1 360052
-0.002930 -0.000977 0.119913 0.613920 0.669315 0.061519 -0.042501 1 0 0 0 0 0 1 361106
-0.002930 -0.000978 0.119913 0.623378 0.667566 0.059895 -0.042532 1 0 0 0 0 0 1 362095
-0.002929 -0.000978 0.119913 0.628336 0.666944 0.059369 -0.042563 1 0 0 0 0 0 1 363107
-0.002929 -0.000978 0.119913 0.631031 0.666871 0.059213 -0.042595 1 0 0 0 0 0 1 364125
-0.002929 -0.000978 0.119913 0.632581 0.667041 0.059176 -0.042624 1 0 0 0 0 0 1 365037
-0.002929 -0.000978 0.119913 0.633599 0.667389 0.059196 -0.042655 1 0 0 0 0 0 1 366026
-0.002929 -0.000978 0.119913 0.634334 0.667809 0.059226 -0.042686 1 0 0 0 0 0 1 367036
-0.002929 -0.000978 0.119913 0.634947 0.668264 0.059279 -0.042718 1 0 0 0 0 0 1 368042
-0.002929 -0.000978 0.119913 0.635474 0.668729 0.059312 -0.042748 1 0 0 0 0 0 1 369028
-0.002929 -0.000978 0.119913 0.635982 0.669212 0.059356 -0.042780 1 0 0 0 0 0 1 370036
-0.002929 -0.000978 0.119913 0.636469 0.669690 0.059406 -0.042811 1 0 0 0 0 0 1 371026
-0.002929 -0.000978 0.119913 0.636933 0.670175 0.059444 -0.042842 1 0 0 0 0 0 1 372037
-0.002929 -0.000978 0.119913 0.637396 0.670678 0.059487 -0.042873 1 0 0 0 0 0 1 373027
-0.002929 -0.000978 0.119913 0.637880 0.671159 0.059531 -0.042905 1 0 0 0 0 0 1 374035
-0.002929 -0.000978 0.119913 0.638322 0.671636 0.059573 -0.042936 1 0 0 0 0 0 1 375026
-0.002929 -0.000978 0.119913 0.638809 0.672135 0.059617 -0.042967 1 0 0 0 0 0 1 376036
-0.002929 -0.000978 0.119913 0.639259 0.672621 0.059667 -0.042998 1 0 0 0 0 0 1 377025
-0.002929 -0.000978 0.119913 0.639731 0.673104 0.059698 -0.043030 1 0 0 0 0 0 1 378035
-0.002929 -0.000978 0.119913 0.640188 0.673599 0.059753 -0.043061 1 0 0 0 0 0 1 379026
-0.002929 -0.000978 0.119913 0.640665 0.674102 0.059785 -0.043092 1 0 0 0 0 0 1 380036
-0.002929 -0.000978 0.119913 0.641124 0.674586 0.059840 -0.043124 1 0 0 0 0 0 1 381041
-0.002929 -0.000978 0.119913 0.641594 0.675064 0.059872 -0.043155 1 0 0 0 0 0 1 382044
-0.002929 -0.000978 0.119913 0.642049 0.675557 0.059926 -0.043186 1 0 0 0 0 0 1 383032
-0.002929 -0.000978 0.119913 0.642534 0.676054 0.059966 -0.043218 1 0 0 0 0 0 1 384051
-0.002929 -0.000978 0.119913 0.642986 0.676544 0.060015 -0.043249 1 0 0 0 0 0 1 385048
-0.002929 -0.000978 0.119913 0.643446 0.677013 0.060045 -0.043280 1 0 0 0 0 0 1 386031
-0.002929 -0.000978 0.119913 0.643914 0.677520 0.060101 -0.043311 1 0 0 0 0 0 1 387047
-0.002929 -0.000978 0.119913 0.644387 0.678018 0.060132 -0.043343 1 0 0 0 0 0 1 388046
-0.002929 -0.000978 0.119913 0.644834 0.678489 0.060180 -0.043374 1 0 0 0 0 0 1 389043
-0.002929 -0.000978 0.119913 0.645317 0.678983 0.060225 -0.043405 1 0 0 0 0 0 1 390044
-0.002929 -0.000978 0.119913 0.645771 0.679474 0.060274 -0.043436 1 0 0 0 0 0 1 391043
-0.002929 -0.000978 0.119913 0.646240 0.679953 0.060312 -0.043467 1 0 0 0 0 0 1 392028
-0.002929 -0.000978 0.119913 0.646693 0.680443 0.060354 -0.043499 1 0 0 0 0 0 1 393043
-0.002929 -0.000978 0.119913 0.647174 0.680936 0.060398 -0.043530 1 0 0 0 0 0 1 394041
-0.002929 -0.000978 0.119913 0.647630 0.681430 0.060448 -0.043561 1 0 0 0 0 0 1 395044
-0.002929 -0.000978 0.119913 0.648096 0.681921 0.060472 -0.043593 1 0 0 0 0 0 1 396047
-0.002929 -0.000978 0.119913 0.648559 0.682409 0.060533 -0.043624 1 0 0 0 0 0 1 397046
-0.002929 -0.000978 0.119913 0.649034 0.682893 0.060572 -0.043655 1 0 0 0 0 0 1 398042
-0.002929 -0.000978 0.119913 0.649488 0.683385 0.060621 -0.043686 1 0 0 0 0 0 1 399043
-0.002929 -0.000978 0.119913 0.649956 0.683863 0.060652 -0.043718 1 0 0 0 0 0 1 400044
-0.002929 -0.000978 0.119913 0.650417 0.684362 0.060707 -0.043749 1 0 0 0 0 0 1 401044
-0.002929 -0.000978 0.119913 0.650883 0.684838 0.060745 -0.043779 1 0 0 0 0 0 1 402021
-0.002929 -0.000978 0.119913 0.651351 0.685329 0.060782 -0.043811 1 0 0 0 0 0 1 403043
-0.002929 -0.000978 0.119913 0.651808 0.685825 0.060837 -0.043842 1 0 0 0 0 0 1 404037
-0.002929 -0.000978 0.119913 0.652284 0.686327 0.060869 -0.043874 1 0 0 0 0 0 1 405043
-0.002929 -0.000978 0.119913 0.652740 0.686808 0.060924 -0.043905 1 0 0 0 0 0 1 406042
-0.002929 -0.000978 0.119913 0.653208 0.687284 0.060955 -0.043936 1 0 0 0 0 0 1 407042
-0.002929 -0.000978 0.119913 0.653669 0.687784 0.061011 -0.043968 1 0 0 0 0 0 1 408043
-0.002929 -0.000978 0.119913 0.654145 0.688270 0.061049 -0.043999 1 0 0 0 0 0 1 409042
-0.002929 -0.000978 0.119913 0.654591 0.688753 0.061091 -0.044030 1 0 0 0 0 0 1 410042
-0.002929 -0.000978 0.119913 0.655074 0.689248 0.061135 -0.044061 1 0 0 0 0 0 1 411044
-0.002929 -0.000978 0.119913 0.655523 0.689749 0.061178 -0.044092 1 0 0 0 0 0 1 412038
-0.002929 -0.000978 0.119913 0.656002 0.690227 0.061222 -0.044124 1 0 0 0 0 0 1 413041
-0.002929 -0.000978 0.119913 0.656449 0.690708 0.061264 -0.044155 1 0 0 0 0 0 1 414041
-0.002929 -0.000978 0.119913 0.656932 0.691202 0.061309 -0.044186 1 0 0 0 0 0 1 415042
-0.002929 -0.000978 0.119913 0.657387 0.691696 0.061358 -0.044218 1 0 0 0 0 0 1 416044
-0.002929 -0.000978 0.119913 0.657853 0.692171 0.061389 -0.044249 1 0 0 0 0 0 1 417040
-0.002929 -0.000978 0.119913 0.658315 0.692671 0.061444 -0.044280 1 0 0 0 0 0 1 418042
-0.002929 -0.000978 0.119913 0.658790 0.693158 0.061483 -0.044311 1 0 0 0 0 0 1 419041
-0.002929 -0.000978 0.119913 0.659242 0.693662 0.061525 -0.044343 1 0 0 0 0 0 1 420043
-0.002929 -0.000978 0.119913 0.659710 0.694127 0.061562 -0.044374 1 0 0 0 0 0 1 421038
-0.002929 -0.000978 0.119913 0.660167 0.694621 0.061617 -0.044405 1 0 0 0 0 0 1 422029
-0.002929 -0.000978 0.119913 0.660646 0.695111 0.061656 -0.044436 1 0 0 0 0 0 1 423035
-0.002929 -0.000978 0.119913 0.661104 0.695607 0.061705 -0.044468 1 0 0 0 0 0 1 424045
-0.002929 -0.000978 0.119913 0.661570 0.696082 0.061736 -0.044499 1 0 0 0 0 0 1 425040
-0.002929 -0.000978 0.119913 0.662031 0.696582 0.061791 -0.044530 1 0 0 0 0 0 1 426042
-0.002929 -0.000978 0.119913 0.662503 0.697079 0.061823 -0.044561 1 0 0 0 0 0 1 427039
-0.002929 -0.000978 0.119913 0.662953 0.697553 0.061871 -0.044593 1 0 0 0 0 0 1 428041
-0.002929 -0.000978 0.119913 0.663435 0.698046 0.061915 -0.044624 1 0 0 0 0 0 1 429040
-0.002929 -0.000978 0.119913 0.663890 0.698538 0.061965 -0.044655 1 0 0 0 0 0 1 430041
-0.002929 -0.000978 0.119913 0.664366 0.699024 0.062003 -0.044686 1 0 0 0 0 0 1 431041
-0.002929 -0.000978 0.119913 0.664813 0.699509 0.062045 -0.044718 1 0 0 0 0 0 1 432044
-0.002929 -0.000978 0.119913 0.665285 0.699992 0.062088 -0.044748 1 0 0 0 0 0 1 433022
-0.002929 -0.000978 0.119913 0.665746 0.700491 0.062139 -0.044780 1 0 0 0 0 0 1 434036
-0.002929 -0.000978 0.119913 0.666206 0.700975 0.062162 -0.044811 1 0 0 0 0 0 1 435026
-0.002929 -0.000978 0.119913 0.666681 0.701477 0.062224 -0.044843 1 0 0 0 0 0 1 436052
-0.002929 -0.000978 0.119913 0.667182 0.701988 0.062266 -0.044876 1 0 0 0 0 0 1 437104
-0.002929 -0.000978 0.119913 0.667640 0.702484 0.062315 -0.044907 1 0 0 0 0 0 1 438112
-0.002929 -0.000978 0.119913 0.668103 0.702957 0.062346 -0.044938 1 0 0 0 0 0 1 439103
-0.002929 -0.000978 0.119913 0.668575 0.703468 0.062402 -0.044970 1 0 0 0 0 0 1 440127
-0.002929 -0.000978 0.119913 0.669040 0.703942 0.062439 -0.045001 1 0 0 0 0 0 1 441102
-0.002929 -0.000978 0.119913 0.669479 0.704418 0.062481 -0.045031 1 0 0 0 0 0 1 442088
-0.002929 -0.000978 0.119913 0.669964 0.704930 0.062519 -0.045063 1 0 0 0 0 0 1 443101
-0.002929 -0.000978 0.119913 0.670434 0.705426 0.062575 -0.045095 1 0 0 0 0 0 1 444128
-0.002929 -0.000978 0.119913 0.670899 0.705900 0.062613 -0.045126 1 0 0 0 0 0 1 445105
-0.002929 -0.000978 0.119913 0.671338 0.706375 0.062654 -0.045157 1 0 0 0 0 0 1 446089
-0.002929 -0.000978 0.119913 0.671827 0.706875 0.062699 -0.045188 1 0 0 0 0 0 1 447103
-0.002929 -0.000978 0.119913 0.672290 0.707377 0.062749 -0.045220 1 0 0 0 0 0 1 448122
-0.002929 -0.000978 0.119913 0.672716 0.707811 0.062776 -0.045249 1 0 0 0 0 0 1 449033
-0.002929 -0.000978 0.119913 0.673173 0.708305 0.062831 -0.045279 1 0 0 0 0 0 1 450024
-0.002929 -0.000978 0.119913 0.673650 0.708809 0.062863 -0.045311 1 0 0 0 0 0 1 451033
-0.002929 -0.000978 0.119913 0.674110 0.709294 0.062919 -0.045343 1 0 0 0 0 0 1 452040
-0.002929 -0.000978 0.119913 0.674570 0.709762 0.062949 -0.045373 1 0 0 0 0 0 1 453023
-0.002929 -0.000978 0.119913 0.675036 0.710266 0.063005 -0.045405 1 0 0 0 0 0 1 454033
-0.002929 -0.000978 0.119913 0.677355 0.712692 0.063216 -0.045560 1 0 0 0 0 0 1 459000
-0.002929 -0.000978 0.119913 0.677838 0.713198 0.063254 -0.045593 1 0 0 0 0 0 1 460054
-0.002929 -0.000978 0.119913 0.678291 0.713690 0.063309 -0.045624 1 0 0 0 0 0 1 461039
-0.002929 -0.000978 0.119913 0.678769 0.714180 0.063347 -0.045655 1 0 0 0 0 0 1 462044
-0.002929 -0.000978 0.119913 0.679211 0.714673 0.063389 -0.045686 1 0 0 0 0 0 1 463024
-0.002929 -0.000978 0.119913 0.679691 0.715151 0.063426 -0.045718 1 0 0 0 0 0 1 464046
-0.002929 -0.000978 0.119913 0.680150 0.715647 0.063482 -0.045749 1 0 0 0 0 0 1 465041
-0.002929 -0.000978 0.119913 0.680629 0.716137 0.063521 -0.045780 1 0 0 0 0 0 1 466047
-0.002929 -0.000978 0.119913 0.681072 0.716617 0.063563 -0.045811 1 0 0 0 0 0 1 467041
-0.002929 -0.000978 0.119913 0.681545 0.717101 0.063606 -0.045842 1 0 0 0 0 0 1 468021
-0.002929 -0.000978 0.119913 0.682009 0.717602 0.063656 -0.045874 1 0 0 0 0 0 1 469040
-0.002929 -0.000978 0.119913 0.682479 0.718083 0.063694 -0.045905 1 0 0 0 0 0 1 470029
-0.002929 -0.000978 0.119913 0.682925 0.718581 0.063729 -0.045936 1 0 0 0 0 0 1 471035
-0.002929 -0.000978 0.119913 0.683413 0.719068 0.063779 -0.045968 1 0 0 0 0 0 1 472042
-0.002929 -0.000978 0.119913 0.683868 0.719558 0.063830 -0.045999 1 0 0 0 0 0 1 473041
-0.002929 -0.000978 0.119913 0.684335 0.720036 0.063861 -0.046030 1 0 0 0 0 0 1 474040
-0.002929 -0.000978 0.119913 0.684799 0.720538 0.063916 -0.046061 1 0 0 0 0 0 1 475047
-0.002929 -0.000978 0.119913 0.685274 0.721024 0.063954 -0.046093 1 0 0 0 0 0 1 476045
-0.002929 -0.000978 0.119913 0.685728 0.721515 0.064004 -0.046124 1 0 0 0 0 0 1 477044
-0.002929 -0.000978 0.119913 0.686190 0.722002 0.064028 -0.046155 1 0 0 0 0 0 1 478040
-0.002929 -0.000978 0.119913 0.686653 0.722491 0.064088 -0.046186 1 0 0 0 0 0 1 479039
-0.002929 -0.000978 0.119913 0.687133 0.722981 0.064128 -0.046218 1 0 0 0 0 0 1 480047
-0.002929 -0.000978 0.119913 0.687584 0.723469 0.064177 -0.046249 1 0 0 0 0 0 1 481040
-0.002929 -0.000978 0.119913 0.688048 0.723943 0.064207 -0.046280 1 0 0 0 0 0 1 482032
-0.002929 -0.000978 0.119913 0.688511 0.724444 0.064263 -0.046311 1 0 0 0 0 0 1 483038
-0.002929 -0.000978 0.119913 0.688989 0.724933 0.064301 -0.046343 1 0 0 0 0 0 1 484041
-0.002929 -0.000978 0.119913 0.689434 0.725414 0.064343 -0.046374 1 0 0 0 0 0 1 485038
-0.002929 -0.000978 0.119913 0.689917 0.725909 0.064387 -0.046405 1 0 0 0 0 0 1 486040
-0.002929 -0.000978 0.119913 0.690368 0.726412 0.064430 -0.046436 1 0 0 0 0 0 1 487039
-0.002929 -0.000978 0.119913 0.690860 0.726903 0.064475 -0.046468 1 0 0 0 0 0 1 488068
-0.002929 -0.000978 0.119913 0.691292 0.727371 0.064517 -0.046499 1 0 0 0 0 0 1 489039
-0.002929 -0.000978 0.119913 0.691775 0.727864 0.064561 -0.046530 1 0 0 0 0 0 1 490039
-0.002929 -0.000978 0.119913 0.692231 0.728358 0.064610 -0.046561 1 0 0 0 0 0 1 491042
-0.002929 -0.000978 0.119913 0.692697 0.728835 0.064641 -0.046593 1 0 0 0 0 0 1 492040
-0.002929 -0.000978 0.119913 0.693158 0.729333 0.064696 -0.046624 1 0 0 0 0 0 1 493039
-0.002929 -0.000978 0.119913 0.693631 0.729832 0.064728 -0.046655 1 0 0 0 0 0 1 494040
-0.002929 -0.000978 0.119913 0.694088 0.730313 0.064783 -0.046686 1 0 0 0 0 0 1 495039
-0.002929 -0.000978 0.119913 0.694556 0.730790 0.064814 -0.046717 1 0 0 0 0 0 1 496040
-0.002929 -0.000978 0.119913 0.695016 0.731289 0.064870 -0.046749 1 0 0 0 0 0 1 497039
-0.002929 -0.000978 0.119913 0.695492 0.731776 0.064908 -0.046780 1 0 0 0 0 0 1 498039
-0.002929 -0.000978 0.119913 0.695951 0.732256 0.064944 -0.046811 1 0 0 0 0 0 1 499039
-0.002929 -0.000978 0.119913 0.696410 0.732755 0.065000 -0.046842 1 0 0 0 0 0 1 500039
-0.002929 -0.000978 0.119913 0.696881 0.733237 0.065038 -0.046873 1 0 0 0 0 0 1 501028
-0.002929 -0.000978 0.119913 0.697333 0.733741 0.065080 -0.046905 1 0 0 0 0 0 1 502030
-0.002929 -0.000978 0.119913 0.697810 0.734215 0.065117 -0.046936 1 0 0 0 0 0 1 503044
-0.002929 -0.000978 0.119913 0.698267 0.734709 0.065173 -0.046967 1 0 0 0 0 0 1 504036
-0.002929 -0.000978 0.119913 0.698744 0.735197 0.065211 -0.046999 1 0 0 0 0 0 1 505038
-0.002929 -0.000978 0.119913 0.699191 0.735680 0.065254 -0.047030 1 0 0 0 0 0 1 506039
-0.002929 -0.000978 0.119913 0.699674 0.736175 0.065298 -0.047061 1 0 0 0 0 0 1 507041
-0.002929 -0.000978 0.119913 0.700128 0.736666 0.065347 -0.047092 1 0 0 0 0 0 1 508039
-0.002929 -0.000978 0.119913 0.700603 0.737153 0.065385 -0.047124 1 0 0 0 0 0 1 509039
-0.002929 -0.000978 0.119913 0.701046 0.737647 0.065421 -0.047155 1 0 0 0 0 0 1 510039
-0.002929 -0.000978 0.119913 0.701531 0.738131 0.065470 -0.047186 1 0 0 0 0 0 1 511039
-0.002929 -0.000978 0.119913 0.701987 0.738623 0.065521 -0.047217 1 0 0 0 0 0 1 512040
-0.002929 -0.000978 0.119913 0.702450 0.739096 0.065551 -0.047249 1 0 0 0 0 0 1 513032
-0.002929 -0.000978 0.119913 0.702907 0.739591 0.065606 -0.047279 1 0 0 0 0 0 1 514023
-0.002929 -0.000978 0.119913 0.703387 0.740082 0.065645 -0.047311 1 0 0 0 0 0 1 515031
-0.002929 -0.000978 0.119913 0.703849 0.740582 0.065695 -0.047343 1 0 0 0 0 0 1 516049
-0.002929 -0.000978 0.119913 0.704337 0.741097 0.065721 -0.047376 1 0 0 0 0 0 1 517100
-0.002929 -0.000978 0.119913 0.704796 0.741580 0.065782 -0.047407 1 0 0 0 0 0 1 518089
-0.002929 -0.000978 0.119913 0.705271 0.742065 0.065821 -0.047438 1 0 0 0 0 0 1 519087
-0.002929 -0.000978 0.119913 0.705734 0.742565 0.065871 -0.047470 1 0 0 0 0 0 1 520105
-0.002929 -0.000978 0.119913 0.706162 0.743002 0.065898 -0.047498 1 0 0 0 0 0 1 521021
-0.002929 -0.000978 0.119913 0.706628 0.743506 0.065953 -0.047530 1 0 0 0 0 0 1 522031
-0.002929 -0.000978 0.119913 0.707099 0.743988 0.065991 -0.047561 1 0 0 0 0 0 1 523021
-0.002929 -0.000978 0.119913 0.707556 0.744482 0.066034 -0.047593 1 0 0 0 0 0 1 524044
-0.002929 -0.000978 0.119913 0.708028 0.744964 0.066077 -0.047623 1 0 0 0 0 0 1 525021
-0.002929 -0.000978 0.119913 0.708483 0.745473 0.066121 -0.047655 1 0 0 0 0 0 1 526030
-0.002929 -0.000978 0.119913 0.708957 0.745945 0.066164 -0.047686 1 0 0 0 0 0 1 527021
-0.002929 -0.000978 0.119913 0.709412 0.746436 0.066208 -0.047718 1 0 0 0 0 0 1 528040
-0.002929 -0.000978 0.119913 0.709886 0.746920 0.066251 -0.047748 1 0 0 0 0 0 1 529021
-0.002929 -0.000978 0.119913 0.710345 0.747417 0.066301 -0.047780 1 0 0 0 0 0 1 530030
-0.002929 -0.000978 0.119913 0.710808 0.747890 0.066331 -0.047811 1 0 0 0 0 0 1 531021
-0.002929 -0.000978 0.119913 0.711280 0.748401 0.066388 -0.047843 1 0 0 0 0 0 1 532045
-0.002929 -0.000978 0.119913 0.711742 0.748888 0.066418 -0.047873 1 0 0 0 0 0 1 533021
-0.002929 -0.000978 0.119913 0.712205 0.749376 0.066474 -0.047905 1 0 0 0 0 0 1 534034
-0.002929 -0.000978 0.119913 0.712675 0.749855 0.066505 -0.047936 1 0 0 0 0 0 1 535040
-0.002929 -0.000978 0.119913 0.713136 0.750353 0.066561 -0.047967 1 0 0 0 0 0 1 536039
-0.002929 -0.000978 0.119913 0.713610 0.750839 0.066599 -0.047999 1 0 0 0 0 0 1 537036
-0.002929 -0.000978 0.119913 0.714057 0.751322 0.066641 -0.048030 1 0 0 0 0 0 1 538037
-0.002929 -0.000978 0.119913 0.714535 0.751812 0.066685 -0.048061 1 0 0 0 0 0 1 539028
-0.002929 -0.000978 0.119913 0.714998 0.752313 0.066735 -0.048093 1 0 0 0 0 0 1 540046
-0.002929 -0.000978 0.119913 0.715445 0.752785 0.066758 -0.048123 1 0 0 0 0 0 1 541010
-0.002929 -0.000978 0.119913 0.715922 0.753287 0.066820 -0.048155 1 0 0 0 0 0 1 542038
-0.002929 -0.000978 0.119913 0.716398 0.753773 0.066859 -0.048186 1 0 0 0 0 0 1 543037
-0.002929 -0.000978 0.119913 0.716854 0.754266 0.066908 -0.048218 1 0 0 0 0 0 1 544040
-0.002929 -0.000978 0.119913 0.717320 0.754742 0.066939 -0.048249 1 0 0 0 0 0 1 545038
-0.002929 -0.000978 0.119913 0.717780 0.755240 0.066994 -0.048280 1 0 0 0 0 0 1 546036
-0.002929 -0.000978 0.119913 0.718257 0.755728 0.067033 -0.048311 1 0 0 0 0 0 1 547037
-0.002929 -0.000978 0.119913 0.718725 0.756218 0.067076 -0.048343 1 0 0 0 0 0 1 548041
-0.002929 -0.000978 0.119913 0.719166 0.756713 0.067112 -0.048374 1 0 0 0 0 0 1 549040
-0.002929 -0.000978 0.119913 0.719640 0.757200 0.067168 -0.048405 1 0 0 0 0 0 1 550042
-0.002929 -0.000978 0.119913 0.720118 0.757687 0.067206 -0.048436 1 0 0 0 0 0 1 551043
-0.002929 -0.000978 0.119913 0.720574 0.758165 0.067242 -0.048467 1 0 0 0 0 0 1 552039
-0.002929 -0.000978 0.119913 0.721034 0.758664 0.067298 -0.048499 1 0 0 0 0 0 1 553040
-0.002929 -0.000978 0.119913 0.721509 0.759150 0.067336 -0.048530 1 0 0 0 0 0 1 554037
-0.002929 -0.000978 0.119913 0.721964 0.759642 0.067385 -0.048561 1 0 0 0 0 0 1 555038
-0.002929 -0.000978 0.119913 0.722426 0.760113 0.067416 -0.048592 1 0 0 0 0 0 1 556026
-0.002929 -0.000978 0.119913 0.722889 0.760630 0.067465 -0.048624 1 0 0 0 0 0 1 557038
-0.002929 -0.000978 0.119913 0.723368 0.761108 0.067509 -0.048655 1 0 0 0 0 0 1 558039
-0.002929 -0.000978 0.119913 0.723822 0.761598 0.067559 -0.048686 1 0 0 0 0 0 1 559038
-0.002929 -0.000978 0.119913 0.724290 0.762076 0.067590 -0.048717 1 0 0 0 0 0 1 560040
-0.002929 -0.000978 0.119913 0.724750 0.762574 0.067645 -0.048749 1 0 0 0 0 0 1 561038
-0.002929 -0.000978 0.119913 0.725226 0.763061 0.067683 -0.048780 1 0 0 0 0 0 1 562037
-0.002929 -0.000978 0.119913 0.725672 0.763543 0.067725 -0.048811 1 0 0 0 0 0 1 563037
-0.002929 -0.000978 0.119913 0.726157 0.764040 0.067769 -0.048843 1 0 0 0 0 0 1 564042
-0.002929 -0.000978 0.119913 0.726605 0.764541 0.067812 -0.048874 1 0 0 0 0 0 1 565036
-0.002929 -0.000978 0.119913 0.727084 0.765017 0.067856 -0.048905 1 0 0 0 0 0 1 566037
-0.002929 -0.000978 0.119913 0.727530 0.765499 0.067898 -0.048936 1 0 0 0 0 0 1 567037
-0.002929 -0.000978 0.119913 0.728013 0.765993 0.067943 -0.048967 1 0 0 0 0 0 1 568038
-0.002929 -0.000978 0.119913 0.728468 0.766486 0.067992 -0.048999 1 0 0 0 0 0 1 569038
-0.002929 -0.000978 0.119913 0.728935 0.766963 0.068023 -0.049030 1 0 0 0 0 0 1 570037
-0.002929 -0.000978 0.119913 0.729395 0.767461 0.068078 -0.049061 1 0 0 0 0 0 1 571035
-0.002929 -0.000978 0.119913 0.729873 0.767950 0.068117 -0.049092 1 0 0 0 0 0 1 572039
-0.002929 -0.000978 0.119913 0.730313 0.768442 0.068152 -0.049124 1 0 0 0 0 0 1 573035
-0.002929 -0.000978 0.119913 0.730794 0.768921 0.068201 -0.049155 1 0 0 0 0 0 1 574025
-0.002929 -0.000978 0.119913 0.731255 0.769418 0.068252 -0.049186 1 0 0 0 0 0 1 575037
-0.002929 -0.000978 0.119913 0.731739 0.769914 0.068291 -0.049218 1 0 0 0 0 0 1 576056
-0.002929 -0.000978 0.119913 0.732176 0.770387 0.068332 -0.049249 1 0 0 0 0 0 1 577036
-0.002929 -0.000978 0.119913 0.732659 0.770881 0.068376 -0.049280 1 0 0 0 0 0 1 578037
-0.002917 -0.000964 0.119924 0.559946 0.585823 -0.084078 -0.049311 1 0 0 0 0 0 1 579036
-0.002910 -0.000957 0.119928 0.619050 0.650301 -0.007601 -0.049342 1 0 0 0 0 0 1 580036
-0.002907 -0.000954 0.119930 0.664366 0.698851 0.031914 -0.049374 1 0 0 0 0 0 1 581036
-0.002905 -0.000952 0.119930 0.689184 0.725124 0.046953 -0.049405 1 0 0 0 0 0 1 582037
-0.002905 -0.000951 0.119930 0.702117 0.738706 0.052322 -0.049436 1 0 0 0 0 0 1 583037
-0.002904 -0.000951 0.119930 0.708874 0.745778 0.054235 -0.049467 1 0 0 0 0 0 1 584037
-0.002904 -0.000951 0.119930 0.712505 0.749557 0.054916 -0.049498 1 0 0 0 0 0 1 585020
-0.002904 -0.000951 0.119930 0.714558 0.751685 0.055181 -0.049530 1 0 0 0 0 0 1 586030
-0.002904 -0.000951 0.119930 0.715806 0.752980 0.055283 -0.049561 1 0 0 0 0 0 1 587022
-0.002904 -0.000951 0.119930 0.716684 0.753902 0.055349 -0.049594 1 0 0 0 0 0 1 588075
-0.002904 -0.000951 0.119930 0.717348 0.754600 0.055396 -0.049626 1 0 0 0 0 0 1 589107
-0.002904 -0.000951 0.119930 0.717903 0.755169 0.055436 -0.049657 1 0 0 0 0 0 1 590102
-0.002904 -0.000951 0.119930 0.718392 0.755697 0.055480 -0.049688 1 0 0 0 0 0 1 591086
-0.002904 -0.000951 0.119930 0.718887 0.756219 0.055505 -0.049719 1 0 0 0 0 0 1 592103
-0.002904 -0.000951 0.119930 0.719304 0.756658 0.055535 -0.049748 1 0 0 0 0 0 1 593020
-0.002904 -0.000951 0.119930 0.719768 0.757146 0.055577 -0.049780 1 0 0 0 0 0 1 594029
-0.002904 -0.000951 0.119930 0.720216 0.757618 0.055613 -0.049811 1 0 0 0 0 0 1 595020
-0.002904 -0.000951 0.119930 0.720691 0.758102 0.055643 -0.049843 1 0 0 0 0 0 1 596044
-0.002904 -0.000951 0.119930 0.721121 0.758568 0.055682 -0.049873 1 0 0 0 0 0 1 597019
-0.002904 -0.000951 0.119930 0.721588 0.759045 0.055712 -0.049905 1 0 0 0 0 0 1 598029
-0.002904 -0.000951 0.119930 0.722024 0.759518 0.055752 -0.049936 1 0 0 0 0 0 1 599019
-0.002904 -0.000951 0.119930 0.722494 0.759998 0.055782 -0.049967 1 0 0 0 0 0 1 600035
-0.002904 -0.000951 0.119930 0.722928 0.760469 0.055822 -0.049998 1 0 0 0 0 0 1 601020
-0.002891 -0.000937 0.119941 0.549983 0.575137 -0.096661 -0.050030 1 0 0 0 0 0 1 602029
-0.002885 -0.000930 0.119945 0.609042 0.639579 -0.020286 -0.050061 1 0 0 0 0 0 1 603029
-0.002881 -0.000927 0.119946 0.654357 0.688113 0.019174 -0.050092 1 0 0 0 0 0 1 604035
-0.002880 -0.000925 0.119947 0.679124 0.714361 0.034187 -0.050123 1 0 0 0 0 0 1 605029
-0.002879 -0.000924 0.119947 0.692037 0.727910 0.039544 -0.050154 1 0 0 0 0 0 1 606023
-0.002879 -0.000924 0.119947 0.698794 0.734965 0.041438 -0.050186 1 0 0 0 0 0 1 607029
-0.002878 -0.000924 0.119947 0.702403 0.738735 0.042114 -0.050217 1 0 0 0 0 0 1 608019
-0.002878 -0.000924 0.119947 0.704449 0.740871 0.042370 -0.050249 1 0 0 0 0 0 1 609034
-0.002878 -0.000924 0.119947 0.705688 0.742144 0.042470 -0.050280 1 0 0 0 0 0 1 610028
-0.002878 -0.000924 0.119947 0.706579 0.743077 0.042522 -0.050315 1 0 0 0 0 0 1 611157
-0.002878 -0.000924 0.119947 0.707173 0.743702 0.042563 -0.050343 1 0 0 0 0 0 1 612044
-0.002878 -0.000924 0.119947 0.707731 0.744274 0.042596 -0.050375 1 0 0 0 0 0 1 613072
-0.002878 -0.000924 0.119947 0.708191 0.744771 0.042624 -0.050405 1 0 0 0 0 0 1 614038
-0.002878 -0.000924 0.119947 0.708668 0.745259 0.042646 -0.050436 1 0 0 0 0 0 1 615037
-0.002878 -0.000924 0.119947 0.709108 0.745734 0.042665 -0.050467 1 0 0 0 0 0 1 616038
-0.002878 -0.000924 0.119947 0.709553 0.746204 0.042698 -0.050499 1 0 0 0 0 0 1 617036
-0.002878 -0.000924 0.119947 0.709987 0.746662 0.042724 -0.050530 1 0 0 0 0 0 1 618025
-0.002878 -0.000924 0.119947 0.710438 0.747120 0.042751 -0.050560 1 0 0 0 0 0 1 619006
-0.002878 -0.000924 0.119947 0.710880 0.747599 0.042785 -0.050592 1 0 0 0 0 0 1 620035
-0.002878 -0.000924 0.119947 0.711321 0.748048 0.042799 -0.050623 1 0 0 0 0 0 1 621032
-0.002878 -0.000924 0.119947 0.711759 0.748523 0.042837 -0.050655 1 0 0 0 0 0 1 622038
-0.002878 -0.000924 0.119947 0.712203 0.748976 0.042852 -0.050686 1 0 0 0 0 0 1 623041
-0.002878 -0.000924 0.119947 0.712638 0.749448 0.042890 -0.050718 1 0 0 0 0 0 1 624041
-0.002878 -0.000924 0.119947 0.713062 0.749895 0.042897 -0.050748 1 0 0 0 0 0 1 625006
-0.002878 -0.000924 0.119947 0.713501 0.750357 0.042941 -0.050779 1 0 0 0 0 0 1 626006
-0.002878 -0.000924 0.119947 0.713964 0.750829 0.042964 -0.050811 1 0 0 0 0 0 1 627034
-0.002878 -0.000924 0.119947 0.714384 0.751284 0.042989 -0.050842 1 0 0 0 0 0 1 628032
-0.002878 -0.000924 0.119947 0.714877 0.751788 0.043019 -0.050876 1 0 0 0 0 0 1 629114
-0.002866 -0.000910 0.119958 0.541605 0.566139 -0.109504 -0.050907 1 0 0 0 0 0 1 630105
-0.002859 -0.000903 0.119962 0.600630 0.630531 -0.033264 -0.050938 1 0 0 0 0 0 1 631106
-0.002856 -0.000900 0.119963 0.645905 0.679021 0.006147 -0.050970 1 0 0 0 0 0 1 632107
-0.002854 -0.000898 0.119964 0.670641 0.705221 0.021134 -0.051000 1 0 0 0 0 0 1 633077
-0.002854 -0.000897 0.119964 0.683532 0.718775 0.026479 -0.051031 1 0 0 0 0 0 1 634079
-0.002853 -0.000897 0.119964 0.690260 0.725804 0.028353 -0.051062 1 0 0 0 0 0 1 635076
-0.002853 -0.000897 0.119964 0.693902 0.729593 0.029026 -0.051097 1 0 0 0 0 0 1 636170
-0.002853 -0.000897 0.119964 0.695902 0.731666 0.029277 -0.051126 1 0 0 0 0 0 1 637105
-0.002853 -0.000897 0.119964 0.697148 0.732957 0.029370 -0.051158 1 0 0 0 0 0 1 638131
-0.002853 -0.000896 0.119964 0.697958 0.733808 0.029410 -0.051188 1 0 0 0 0 0 1 639106
-0.002853 -0.000896 0.119964 0.698585 0.734467 0.029439 -0.051220 1 0 0 0 0 0 1 640115
-0.002853 -0.000896 0.119964 0.699099 0.735007 0.029454 -0.051250 1 0 0 0 0 0 1 641079
-0.002853 -0.000896 0.119964 0.699576 0.735494 0.029474 -0.051281 1 0 0 0 0 0 1 642079
-0.002853 -0.000896 0.119964 0.700017 0.735971 0.029499 -0.051312 1 0 0 0 0 0 1 643077
-0.002853 -0.000896 0.119964 0.700468 0.736447 0.029513 -0.051344 1 0 0 0 0 0 1 644095
-0.002853 -0.000896 0.119964 0.700896 0.736898 0.029537 -0.051375 1 0 0 0 0 0 1 645078
-0.002853 -0.000896 0.119964 0.701335 0.737343 0.029549 -0.051406 1 0 0 0 0 0 1 646077
-0.002853 -0.000896 0.119964 0.701751 0.737794 0.029573 -0.051437 1 0 0 0 0 0 1 647077
-0.002853 -0.000896 0.119964 0.702195 0.738247 0.029586 -0.051469 1 0 0 0 0 0 1 648093
-0.002853 -0.000896 0.119964 0.702619 0.738706 0.029609 -0.051501 1 0 0 0 0 0 1 649112
-0.002853 -0.000896 0.119964 0.703054 0.739150 0.029622 -0.051532 1 0 0 0 0 0 1 650107
-0.002853 -0.000896 0.119964 0.703469 0.739600 0.029645 -0.051563 1 0 0 0 0 0 1 651107
-0.002853 -0.000896 0.119964 0.703905 0.740045 0.029658 -0.051595 1 0 0 0 0 0 1 652105
-0.002853 -0.000896 0.119964 0.704318 0.740493 0.029681 -0.051626 1 0 0 0 0 0 1 653098
-0.002853 -0.000896 0.119964 0.704762 0.740945 0.029694 -0.051657 1 0 0 0 0 0 1 654113
-0.002853 -0.000896 0.119964 0.705170 0.741404 0.029711 -0.051688 1 0 0 0 0 0 1 655105
-0.002853 -0.000896 0.119964 0.705606 0.741835 0.029729 -0.051719 1 0 0 0 0 0 1 656094
-0.002853 -0.000896 0.119964 0.706014 0.742277 0.029753 -0.051750 1 0 0 0 0 0 1 657077
-0.002853 -0.000896 0.119964 0.706452 0.742722 0.029765 -0.051781 1 0 0 0 0 0 1 658077
-0.002853 -0.000896 0.119964 0.706867 0.743173 0.029789 -0.051812 1 0 0 0 0 0 1 659078
-0.002853 -0.000896 0.119964 0.707310 0.743625 0.029801 -0.051844 1 0 0 0 0 0 1 660091
-0.002853 -0.000896 0.119964 0.707721 0.744070 0.029825 -0.051875 1 0 0 0 0 0 1 661079
-0.002853 -0.000896 0.119964 0.708153 0.744526 0.029830 -0.051906 1 0 0 0 0 0 1 662075
-0.002853 -0.000896 0.119964 0.708569 0.744964 0.029860 -0.051937 1 0 0 0 0 0 1 663069
-0.002853 -0.000896 0.119964 0.709031 0.745434 0.029874 -0.051970 1 0 0 0 0 0 1 664127
-0.002853 -0.000896 0.119964 0.709434 0.745872 0.029897 -0.052001 1 0 0 0 0 0 1 665099
-0.002853 -0.000896 0.119964 0.709865 0.746311 0.029909 -0.052031 1 0 0 0 0 0 1 666083
-0.002853 -0.000896 0.119964 0.710299 0.746766 0.029927 -0.052063 1 0 0 0 0 0 1 667099
-0.002853 -0.000896 0.119964 0.710720 0.747223 0.029951 -0.052095 1 0 0 0 0 0 1 668114
-0.002853 -0.000896 0.119964 0.711150 0.747661 0.029963 -0.052126 1 0 0 0 0 0 1 669097
-0.002853 -0.000896 0.119964 0.711566 0.748112 0.029987 -0.052157 1 0 0 0 0 0 1 670097
-0.002853 -0.000896 0.119964 0.711994 0.748563 0.029992 -0.052188 1 0 0 0 0 0 1 671083
-0.002853 -0.000896 0.119964 0.712419 0.749012 0.030022 -0.052219 1 0 0 0 0 0 1 672100
-0.002853 -0.000896 0.119964 0.712848 0.749447 0.030034 -0.052250 1 0 0 0 0 0 1 673080
-0.002853 -0.000896 0.119964 0.713271 0.749905 0.030058 -0.052282 1 0 0 0 0 0 1 674096
-0.002853 -0.000896 0.119964 0.713701 0.750343 0.030071 -0.052312 1 0 0 0 0 0 1 675079
-0.002853 -0.000896 0.119964 0.714124 0.750802 0.030095 -0.052344 1 0 0 0 0 0 1 676098
-0.002853 -0.000896 0.119964 0.714527 0.751211 0.030105 -0.052373 1 0 0 0 0 0 1 677017
-0.002853 -0.000896 0.119964 0.714942 0.751678 0.030123 -0.052405 1 0 0 0 0 0 1 678025
-0.002853 -0.000896 0.119964 0.715379 0.752109 0.030140 -0.052435 1 0 0 0 0 0 1 679016
-0.002853 -0.000896 0.119964 0.715805 0.752570 0.030165 -0.052468 1 0 0 0 0 0 1 680041
-0.002853 -0.000896 0.119964 0.716232 0.753004 0.030177 -0.052498 1 0 0 0 0 0 1 681016
-0.002853 -0.000896 0.119964 0.716651 0.753460 0.030201 -0.052530 1 0 0 0 0 0 1 682026
-0.002853 -0.000896 0.119964 0.717084 0.753901 0.030213 -0.052561 1 0 0 0 0 0 1 683016
-0.002853 -0.000896 0.119964 0.717506 0.754358 0.030237 -0.052592 1 0 0 0 0 0 1 684031
-0.002853 -0.000896 0.119964 0.717937 0.754797 0.030249 -0.052623 1 0 0 0 0 0 1 685016
-0.002853 -0.000896 0.119964 0.718353 0.755264 0.030266 -0.052655 1 0 0 0 0 0 1 686026
-0.002853 -0.000896 0.119964 0.718793 0.755699 0.030284 -0.052686 1 0 0 0 0 0 1 687025
-0.002853 -0.000896 0.119964 0.719211 0.756151 0.030309 -0.052717 1 0 0 0 0 0 1 688030
-0.002853 -0.000896 0.119964 0.719646 0.756594 0.030321 -0.052748 1 0 0 0 0 0 1 689025
-0.002853 -0.000896 0.119964 0.720058 0.757041 0.030345 -0.052779 1 0 0 0 0 0 1 690016
-0.002853 -0.000896 0.119964 0.720499 0.757491 0.030357 -0.052811 1 0 0 0 0 0 1 691026
-0.002853 -0.000896 0.119964 0.720920 0.757947 0.030381 -0.052842 1 0 0 0 0 0 1 692038
-0.002853 -0.000896 0.119964 0.721348 0.758383 0.030393 -0.052873 1 0 0 0 0 0 1 693017
-0.002853 -0.000896 0.119964 0.721763 0.758849 0.030410 -0.052904 1 0 0 0 0 0 1 694023
-0.002853 -0.000896 0.119964 0.722207 0.759289 0.030428 -0.052936 1 0 0 0 0 0 1 695033
-0.002853 -0.000896 0.119964 0.722626 0.759742 0.030453 -0.052967 1 0 0 0 0 0 1 696040
-0.002853 -0.000896 0.119964 0.723063 0.760187 0.030465 -0.052999 1 0 0 0 0 0 1 697040
-0.002853 -0.000896 0.119964 0.723476 0.760635 0.030489 -0.053030 1 0 0 0 0 0 1 698034
-0.002853 -0.000896 0.119964 0.723914 0.761081 0.030501 -0.053061 1 0 0 0 0 0 1 699035
-0.002853 -0.000896 0.119964 0.724336 0.761538 0.030525 -0.053093 1 0 0 0 0 0 1 700050
-0.002853 -0.000896 0.119964 0.724753 0.761979 0.030523 -0.053123 1 0 0 0 0 0 1 701031
-0.002853 -0.000896 0.119964 0.725179 0.762427 0.030559 -0.053155 1 0 0 0 0 0 1 702032
-0.002853 -0.000896 0.119964 0.725614 0.762869 0.030572 -0.053186 1 0 0 0 0 0 1 703024
-0.002853 -0.000896 0.119964 0.726036 0.763326 0.030596 -0.053217 1 0 0 0 0 0 1 704039
-0.002853 -0.000896 0.119964 0.726474 0.763772 0.030609 -0.053249 1 0 0 0 0 0 1 705040
-0.002853 -0.000896 0.119964 0.726875 0.764208 0.030632 -0.053279 1 0 0 0 0 0 1 706006
-0.002853 -0.000896 0.119964 0.727325 0.764668 0.030645 -0.053311 1 0 0 0 0 0 1 707038
-0.002853 -0.000896 0.119964 0.727744 0.765122 0.030668 -0.053343 1 0 0 0 0 0 1 708046
-0.002853 -0.000896 0.119964 0.728163 0.765548 0.030680 -0.053373 1 0 0 0 0 0 1 709002
-0.002853 -0.000896 0.119964 0.728588 0.766024 0.030697 -0.053405 1 0 0 0 0 0 1 710032
-0.002853 -0.000896 0.119964 0.729028 0.766460 0.030716 -0.053436 1 0 0 0 0 0 1 711033
-0.002853 -0.000896 0.119964 0.729449 0.766915 0.030740 -0.053468 1 0 0 0 0 0 1 712044
-0.002853 -0.000896 0.119964 0.729881 0.767355 0.030752 -0.053499 1 0 0 0 0 0 1 713033
-0.002853 -0.000896 0.119964 0.730309 0.767803 0.030770 -0.053530 1 0 0 0 0 0 1 714033
-0.002853 -0.000896 0.119964 0.730724 0.768254 0.030794 -0.053561 1 0 0 0 0 0 1 715033
-0.002853 -0.000896 0.119964 0.731164 0.768703 0.030806 -0.053592 1 0 0 0 0 0 1 716040
-0.002853 -0.000896 0.119964 0.731575 0.769149 0.030830 -0.053623 1 0 0 0 0 0 1 717031
-0.002853 -0.000896 0.119964 0.732010 0.769608 0.030835 -0.053655 1 0 0 0 0 0 1 718033
-0.002853 -0.000896 0.119964 0.732428 0.770048 0.030865 -0.053686 1 0 0 0 0 0 1 719031
-0.002853 -0.000896 0.119964 0.732875 0.770502 0.030878 -0.053718 1 0 0 0 0 0 1 720054
-0.002853 -0.000896 0.119964 0.733311 0.770975 0.030903 -0.053751 1 0 0 0 0 0 1 721102
-0.002853 -0.000896 0.119964 0.733749 0.771421 0.030915 -0.053782 1 0 0 0 0 0 1 722103
-0.002853 -0.000896 0.119964 0.734152 0.771859 0.030938 -0.053812 1 0 0 0 0 0 1 723075
-0.002853 -0.000896 0.119964 0.734604 0.772320 0.030951 -0.053845 1 0 0 0 0 0 1 724110
-0.002853 -0.000896 0.119964 0.735015 0.772766 0.030975 -0.053876 1 0 0 0 0 0 1 725099
-0.002853 -0.000896 0.119964 0.735439 0.773213 0.030980 -0.053906 1 0 0 0 0 0 1 726076
-0.002853 -0.000896 0.119964 0.735868 0.773664 0.031010 -0.053938 1 0 0 0 0 0 1 727100
-0.002853 -0.000896 0.119964 0.736301 0.774105 0.031023 -0.053969 1 0 0 0 0 0 1 728091
-0.002853 -0.000896 0.119964 0.736710 0.774548 0.031046 -0.054000 1 0 0 0 0 0 1 729074
-0.002853 -0.000896 0.119964 0.737147 0.774994 0.031058 -0.054031 1 0 0 0 0 0 1 730074
-0.002853 -0.000896 0.119964 0.737577 0.775460 0.031083 -0.054063 1 0 0 0 0 0 1 731109
-0.002853 -0.000896 0.119964 0.738012 0.775902 0.031095 -0.054094 1 0 0 0 0 0 1 732102
-0.002853 -0.000896 0.119964 0.738416 0.776357 0.031112 -0.054125 1 0 0 0 0 0 1 733084
-0.002853 -0.000896 0.119964 0.738863 0.776799 0.031130 -0.054157 1 0 0 0 0 0 1 734099
-0.002853 -0.000896 0.119964 0.739282 0.777252 0.031154 -0.054188 1 0 0 0 0 0 1 735107
-0.002853 -0.000896 0.119964 0.739743 0.777724 0.031168 -0.054221 1 0 0 0 0 0 1 736164
-0.002853 -0.000896 0.119964 0.740132 0.778146 0.031190 -0.054251 1 0 0 0 0 0 1 737100
-0.002853 -0.000896 0.119964 0.740559 0.778580 0.031202 -0.054281 1 0 0 0 0 0 1 738076
-0.002853 -0.000896 0.119964 0.740973 0.779030 0.031226 -0.054312 1 0 0 0 0 0 1 739074
-0.002853 -0.000896 0.119964 0.741418 0.779484 0.031239 -0.054344 1 0 0 0 0 0 1 740092
-0.002853 -0.000896 0.119964 0.741833 0.779949 0.031256 -0.054376 1 0 0 0 0 0 1 741098
-0.002853 -0.000896 0.119964 0.742264 0.780375 0.031273 -0.054406 1 0 0 0 0 0 1 742077
-0.002853 -0.000896 0.119964 0.742678 0.780823 0.031297 -0.054437 1 0 0 0 0 0 1 743073
-0.002853 -0.000896 0.119964 0.743123 0.781276 0.031310 -0.054469 1 0 0 0 0 0 1 744090
-0.002853 -0.000896 0.119964 0.743544 0.781733 0.031334 -0.054501 1 0 0 0 0 0 1 745104
-0.002853 -0.000896 0.119964 0.743972 0.782169 0.031346 -0.054531 1 0 0 0 0 0 1 746083
-0.002853 -0.000896 0.119964 0.744393 0.782626 0.031370 -0.054563 1 0 0 0 0 0 1 747096
-0.002853 -0.000896 0.119964 0.744840 0.783081 0.031383 -0.054595 1 0 0 0 0 0 1 748117
-0.002853 -0.000896 0.119964 0.745242 0.783534 0.031399 -0.054625 1 0 0 0 0 0 1 749095
-0.002853 -0.000896 0.119964 0.745676 0.783963 0.031417 -0.054656 1 0 0 0 0 0 1 750080
-0.002853 -0.000896 0.119964 0.746098 0.784419 0.031442 -0.054688 1 0 0 0 0 0 1 751094
-0.002853 -0.000896 0.119964 0.746543 0.784872 0.031454 -0.054720 1 0 0 0 0 0 1 752112
-0.002853 -0.000896 0.119964 0.746945 0.785309 0.031478 -0.054750 1 0 0 0 0 0 1 753081
-0.002853 -0.000896 0.119964 0.747387 0.785760 0.031490 -0.054782 1 0 0 0 0 0 1 754093
-0.002853 -0.000896 0.119964 0.747809 0.786201 0.031507 -0.054812 1 0 0 0 0 0 1 755078
-0.002853 -0.000896 0.119964 0.748236 0.786665 0.031532 -0.054845 1 0 0 0 0 0 1 756108
-0.002853 -0.000896 0.119964 0.748658 0.787110 0.031537 -0.054875 1 0 0 0 0 0 1 757080
-0.002853 -0.000896 0.119964 0.749081 0.787556 0.031567 -0.054907 1 0 0 0 0 0 1 758092
-0.002853 -0.000896 0.119964 0.749512 0.787994 0.031579 -0.054937 1 0 0 0 0 0 1 759077
-0.002853 -0.000896 0.119964 0.749936 0.788454 0.031603 -0.054969 1 0 0 0 0 0 1 760097
-0.002853 -0.000896 0.119964 0.750339 0.788863 0.031614 -0.054998 1 0 0 0 0 0 1 761015
-0.002853 -0.000896 0.119964 0.750758 0.789317 0.031638 -0.055029 1 0 0 0 0 0 1 762023
-0.002853 -0.000896 0.119964 0.751191 0.789758 0.031650 -0.055060 1 0 0 0 0 0 1 763013
-0.002853 -0.000896 0.119964 0.751617 0.790220 0.031675 -0.055092 1 0 0 0 0 0 1 764039
-0.002853 -0.000896 0.119964 0.752040 0.790667 0.031680 -0.055123 1 0 0 0 0 0 1 765014
-0.002853 -0.000896 0.119964 0.752463 0.791111 0.031709 -0.055154 1 0 0 0 0 0 1 766023
-0.002853 -0.000896 0.119964 0.752896 0.791551 0.031722 -0.055185 1 0 0 0 0 0 1 767013
-0.002853 -0.000896 0.119964 0.753319 0.792010 0.031746 -0.055217 1 0 0 0 0 0 1 768031
-0.002853 -0.000896 0.119964 0.753749 0.792448 0.031758 -0.055248 1 0 0 0 0 0 1 769013
-0.002853 -0.000896 0.119964 0.754165 0.792899 0.031782 -0.055279 1 0 0 0 0 0 1 770014
-0.002853 -0.000896 0.119964 0.754606 0.793348 0.031794 -0.055311 1 0 0 0 0 0 1 771023
-0.002853 -0.000896 0.119964 0.755019 0.793813 0.031811 -0.055342 1 0 0 0 0 0 1 772027
-0.002853 -0.000896 0.119964 0.755457 0.794246 0.031829 -0.055373 1 0 0 0 0 0 1 773022
-0.002853 -0.000896 0.119964 0.755877 0.794700 0.031854 -0.055405 1 0 0 0 0 0 1 774031
-0.002853 -0.000896 0.119964 0.756301 0.795132 0.031866 -0.055435 1 0 0 0 0 0 1 775000
-0.002853 -0.000896 0.119964 0.756739 0.795606 0.031890 -0.055468 1 0 0 0 0 0 1 776053
-0.002853 -0.000896 0.119964 0.757152 0.796026 0.031895 -0.055498 1 0 0 0 0 0 1 777015
-0.002853 -0.000896 0.119964 0.757634 0.796547 0.031927 -0.055534 1 0 0 0 0 0 1 778155
-0.002853 -0.000896 0.119964 0.758021 0.796939 0.031938 -0.055561 1 0 0 0 0 0 1 779035
-0.002853 -0.000896 0.119964 0.758441 0.797394 0.031962 -0.055593 1 0 0 0 0 0 1 780045
-0.002853 -0.000896 0.119964 0.758869 0.797846 0.031967 -0.055624 1 0 0 0 0 0 1 781032
-0.002853 -0.000896 0.119964 0.759275 0.798274 0.031996 -0.055654 1 0 0 0 0 0 1 782003
-0.002853 -0.000896 0.119964 0.759724 0.798731 0.032009 -0.055686 1 0 0 0 0 0 1 783031
-0.002853 -0.000896 0.119964 0.760147 0.799189 0.032034 -0.055718 1 0 0 0 0 0 1 784048
-0.002853 -0.000896 0.119964 0.760577 0.799627 0.032046 -0.055748 1 0 0 0 0 0 1 785030
-0.002853 -0.000896 0.119964 0.760992 0.800077 0.032069 -0.055780 1 0 0 0 0 0 1 786029
-0.002853 -0.000896 0.119964 0.761430 0.800524 0.032082 -0.055811 1 0 0 0 0 0 1 787032
-0.002853 -0.000896 0.119964 0.761850 0.800979 0.032106 -0.055843 1 0 0 0 0 0 1 788041
-0.002853 -0.000896 0.119964 0.762332 0.801487 0.032113 -0.055877 1 0 0 0 0 0 1 789155
-0.002853 -0.000896 0.119964 0.762697 0.801871 0.032140 -0.055905 1 0 0 0 0 0 1 790029
-0.002853 -0.000896 0.119964 0.763134 0.802316 0.032153 -0.055936 1 0 0 0 0 0 1 791029
-0.002853 -0.000896 0.119964 0.763557 0.802774 0.032177 -0.055968 1 0 0 0 0 0 1 792045
-0.002853 -0.000896 0.119964 0.764078 0.803308 0.032193 -0.056005 1 0 0 0 0 0 1 793242
-0.002853 -0.000896 0.119964 0.764423 0.803684 0.032214 -0.056031 1 0 0 0 0 0 1 794076
-0.002853 -0.000896 0.119964 0.764922 0.804194 0.032229 -0.056067 1 0 0 0 0 0 1 795221
-0.002853 -0.000896 0.119964 0.765337 0.804661 0.032246 -0.056098 1 0 0 0 0 0 1 796229
-0.002853 -0.000896 0.119964 0.765764 0.805082 0.032263 -0.056129 1 0 0 0 0 0 1 797198
-0.002853 -0.000896 0.119964 0.766180 0.805532 0.032288 -0.056160 1 0 0 0 0 0 1 798199
-0.002853 -0.000896 0.119964 0.766617 0.805977 0.032300 -0.056191 1 0 0 0 0 0 1 799197
-0.002853 -0.000896 0.119964 0.767033 0.806428 0.032324 -0.056222 1 0 0 0 0 0 1 800198
-0.002853 -0.000896 0.119964 0.767470 0.806874 0.032336 -0.056254 1 0 0 0 0 0 1 801199
-0.002853 -0.000896 0.119964 0.767910 0.807335 0.032354 -0.056286 1 0 0 0 0 0 1 802227
-0.002853 -0.000896 0.119964 0.768349 0.807811 0.032379 -0.056319 1 0 0 0 0 0 1 803284
-0.002853 -0.000896 0.119964 0.768758 0.808243 0.032384 -0.056348 1 0 0 0 0 0 1 804226
-0.002853 -0.000896 0.119964 0.769173 0.808680 0.032413 -0.056379 1 0 0 0 0 0 1 805219
-0.002853 -0.000896 0.119964 0.769615 0.809130 0.032426 -0.056411 1 0 0 0 0 0 1 806230
-0.002853 -0.000896 0.119964 0.770018 0.809566 0.032449 -0.056441 1 0 0 0 0 0 1 807199
-0.002853 -0.000896 0.119964 0.770456 0.810013 0.032462 -0.056473 1 0 0 0 0 0 1 808201
-0.002853 -0.000896 0.119964 0.770869 0.810461 0.032485 -0.056504 1 0 0 0 0 0 1 809196
-0.002853 -0.000896 0.119964 0.771306 0.810907 0.032498 -0.056535 1 0 0 0 0 0 1 810196
-0.002853 -0.000896 0.119964 0.771722 0.811358 0.032521 -0.056566 1 0 0 0 0 0 1 811196
-0.002853 -0.000896 0.119964 0.772156 0.811815 0.032527 -0.056597 1 0 0 0 0 0 1 812196
-0.002853 -0.000896 0.119964 0.772575 0.812256 0.032556 -0.056629 1 0 0 0 0 0 1 813197
-0.002853 -0.000896 0.119964 0.773011 0.812700 0.032569 -0.056660 1 0 0 0 0 0 1 814195
-0.002853 -0.000896 0.119964 0.773430 0.813154 0.032593 -0.056691 1 0 0 0 0 0 1 815202
-0.002853 -0.000896 0.119964 0.773877 0.813610 0.032606 -0.056723 1 0 0 0 0 0 1 816225
-0.002853 -0.000896 0.119964 0.774292 0.814060 0.032630 -0.056755 1 0 0 0 0 0 1 817225
-0.002853 -0.000896 0.119964 0.774733 0.814509 0.032642 -0.056786 1 0 0 0 0 0 1 818233
-0.002853 -0.000896 0.119964 0.775146 0.814958 0.032666 -0.056817 1 0 0 0 0 0 1 819228
-0.002853 -0.000896 0.119964 0.775582 0.815418 0.032672 -0.056849 1 0 0 0 0 0 1 820233
-0.002853 -0.000896 0.119964 0.775986 0.815843 0.032700 -0.056879 1 0 0 0 0 0 1 821198
-0.002853 -0.000896 0.119964 0.776424 0.816288 0.032713 -0.056910 1 0 0 0 0 0 1 822199
-0.002853 -0.000896 0.119964 0.776837 0.816736 0.032737 -0.056941 1 0 0 0 0 0 1 823195
-0.002853 -0.000896 0.119964 0.777277 0.817184 0.032749 -0.056972 1 0 0 0 0 0 1 824200
-0.002853 -0.000896 0.119964 0.777690 0.817632 0.032773 -0.057004 1 0 0 0 0 0 1 825194
-0.002853 -0.000896 0.119964 0.778128 0.818079 0.032785 -0.057035 1 0 0 0 0 0 1 826196
-0.002853 -0.000896 0.119964 0.778540 0.818541 0.032802 -0.057066 1 0 0 0 0 0 1 827196
-0.002853 -0.000896 0.119964 0.778980 0.818977 0.032820 -0.057097 1 0 0 0 0 0 1 828195
-0.002853 -0.000896 0.119964 0.779404 0.819436 0.032845 -0.057129 1 0 0 0 0 0 1 829216
-0.002853 -0.000896 0.119964 0.779845 0.819885 0.032858 -0.057161 1 0 0 0 0 0 1 830224
-0.002853 -0.000896 0.119964 0.780258 0.820333 0.032881 -0.057192 1 0 0 0 0 0 1 831218
-0.002853 -0.000896 0.119964 0.780690 0.820773 0.032893 -0.057223 1 0 0 0 0 0 1 832205
-0.002853 -0.000896 0.119964 0.781111 0.821229 0.032917 -0.057254 1 0 0 0 0 0 1 833218
-0.002853 -0.000896 0.119964 0.781541 0.821667 0.032929 -0.057285 1 0 0 0 0 0 1 834202
-0.002853 -0.000896 0.119964 0.781960 0.822137 0.032947 -0.057317 1 0 0 0 0 0 1 835217
-0.002853 -0.000896 0.119964 0.782401 0.822573 0.032965 -0.057348 1 0 0 0 0 0 1 836219
-0.002853 -0.000896 0.119964 0.782816 0.823022 0.032989 -0.057379 1 0 0 0 0 0 1 837217
-0.002853 -0.000896 0.119964 0.783246 0.823461 0.033001 -0.057410 1 0 0 0 0 0 1 838202
-0.002853 -0.000896 0.119964 0.783668 0.823918 0.033025 -0.057442 1 0 0 0 0 0 1 839217
-0.002853 -0.000896 0.119964 0.784100 0.824358 0.033037 -0.057473 1 0 0 0 0 0 1 840203
-0.002853 -0.000896 0.119964 0.784521 0.824815 0.033061 -0.057504 1 0 0 0 0 0 1 841217
-0.002853 -0.000896 0.119964 0.784951 0.825253 0.033073 -0.057535 1 0 0 0 0 0 1 842201
-0.002853 -0.000896 0.119964 0.785376 0.825713 0.033084 -0.057566 1 0 0 0 0 0 1 843201
-0.002853 -0.000896 0.119964 0.785800 0.826160 0.033114 -0.057598 1 0 0 0 0 0 1 844216
-0.002853 -0.000896 0.119964 0.786203 0.826569 0.033125 -0.057627 1 0 0 0 0 0 1 845136
-0.002853 -0.000896 0.119964 0.786623 0.827024 0.033149 -0.057658 1 0 0 0 0 0 1 846146
-0.002853 -0.000896 0.119964 0.787056 0.827465 0.033161 -0.057689 1 0 0 0 0 0 1 847136
-0.002853 -0.000896 0.119964 0.787475 0.827920 0.033185 -0.057721 1 0 0 0 0 0 1 848145
-0.002853 -0.000896 0.119964 0.787909 0.828362 0.033198 -0.057752 1 0 0 0 0 0 1 849136
-0.002853 -0.000896 0.119964 0.788324 0.828812 0.033221 -0.057783 1 0 0 0 0 0 1 850136
-0.002853 -0.000896 0.119964 0.788753 0.829265 0.033220 -0.057815 1 0 0 0 0 0 1 851145
-0.002853 -0.000896 0.119964 0.789175 0.829709 0.033255 -0.057845 1 0 0 0 0 0 1 852136
-0.002853 -0.000896 0.119964 0.789605 0.830161 0.033275 -0.057877 1 0 0 0 0 0 1 853145
-0.002834 -0.000901 0.119954 0.525995 0.891985 0.169548 -0.057908 1 0 0 0 0 0 1 854144
-0.002824 -0.000903 0.119951 0.617707 0.872081 0.102504 -0.057939 1 0 0 0 0 0 1 855135
-0.002820 -0.000904 0.119950 0.685210 0.856943 0.067743 -0.057971 1 0 0 0 0 0 1 856145
-0.002817 -0.000905 0.119949 0.720999 0.848947 0.054516 -0.058002 1 0 0 0 0 0 1 857144
-0.002816 -0.000905 0.119949 0.739183 0.845090 0.049829 -0.058034 1 0 0 0 0 0 1 858164
-0.002816 -0.000905 0.119949 0.748438 0.843355 0.048203 -0.058065 1 0 0 0 0 0 1 859156
-0.002815 -0.000905 0.119949 0.753257 0.842691 0.047645 -0.058096 1 0 0 0 0 0 1 860137
-0.002815 -0.000905 0.119949 0.755866 0.842612 0.047468 -0.058128 1 0 0 0 0 0 1 861162
-0.002815 -0.000905 0.119949 0.757377 0.842791 0.047436 -0.058158 1 0 0 0 0 0 1 862149
-0.002815 -0.000905 0.119949 0.758327 0.843103 0.047433 -0.058190 1 0 0 0 0 0 1 863151
-0.002815 -0.000905 0.119949 0.759015 0.843473 0.047451 -0.058221 1 0 0 0 0 0 1 864145
-0.002815 -0.000905 0.119949 0.759561 0.843896 0.047474 -0.058252 1 0 0 0 0 0 1 865153
-0.002815 -0.000905 0.119949 0.760024 0.844335 0.047494 -0.058284 1 0 0 0 0 0 1 866154
-0.002815 -0.000905 0.119949 0.760468 0.844777 0.047520 -0.058315 1 0 0 0 0 0 1 867151
-0.002815 -0.000905 0.119949 0.760851 0.845183 0.047543 -0.058342 1 0 0 0 0 0 1 868035
-0.002815 -0.000905 0.119949 0.761306 0.845657 0.047565 -0.058377 1 0 0 0 0 0 1 869130
-0.002815 -0.000905 0.119949 0.761731 0.846125 0.047597 -0.058408 1 0 0 0 0 0 1 870152
-0.002815 -0.000905 0.119949 0.762140 0.846578 0.047623 -0.058440 1 0 0 0 0 0 1 871152
-0.002815 -0.000905 0.119949 0.762540 0.847022 0.047648 -0.058470 1 0 0 0 0 0 1 872133
-0.002815 -0.000905 0.119949 0.762957 0.847486 0.047674 -0.058502 1 0 0 0 0 0 1 873157
-0.002815 -0.000905 0.119949 0.763365 0.847938 0.047700 -0.058534 1 0 0 0 0 0 1 874157
-0.002815 -0.000905 0.119949 0.763773 0.848392 0.047725 -0.058565 1 0 0 0 0 0 1 875159
-0.002815 -0.000905 0.119949 0.764175 0.848854 0.047744 -0.058596 1 0 0 0 0 0 1 876154
-0.002815 -0.000905 0.119949 0.764572 0.849298 0.047781 -0.058627 1 0 0 0 0 0 1 877150
-0.002815 -0.000905 0.119949 0.764987 0.849744 0.047802 -0.058658 1 0 0 0 0 0 1 878143
-0.002815 -0.000905 0.119949 0.765388 0.850187 0.047826 -0.058689 1 0 0 0 0 0 1 879122
-0.002796 -0.000910 0.119939 0.501647 0.912054 0.184379 -0.058721 1 0 0 0 0 0 1 880152
-0.002787 -0.000912 0.119936 0.593159 0.892195 0.117312 -0.058752 1 0 0 0 0 0 1 881153
-0.002782 -0.000913 0.119935 0.660530 0.877064 0.082533 -0.058783 1 0 0 0 0 0 1 882122
-0.002780 -0.000914 0.119934 0.696270 0.869119 0.069321 -0.058815 1 0 0 0 0 0 1 883152
-0.002779 -0.000914 0.119934 0.714410 0.865254 0.064621 -0.058846 1 0 0 0 0 0 1 884153
-0.002778 -0.000914 0.119934 0.723649 0.863525 0.063011 -0.058877 1 0 0 0 0 0 1 885152
-0.002778 -0.000914 0.119934 0.728449 0.862886 0.062473 -0.058908 1 0 0 0 0 0 1 886151
-0.002778 -0.000914 0.119934 0.731031 0.862792 0.062291 -0.058940 1 0 0 0 0 0 1 887151
-0.002778 -0.000914 0.119934 0.732510 0.862976 0.062264 -0.058971 1 0 0 0 0 0 1 888156
-0.002778 -0.000914 0.119934 0.733456 0.863295 0.062269 -0.059002 1 0 0 0 0 0 1 889152
-0.002778 -0.000914 0.119934 0.734116 0.863674 0.062300 -0.059033 1 0 0 0 0 0 1 890149
-0.002778 -0.000914 0.119934 0.734635 0.864110 0.062324 -0.059065 1 0 0 0 0 0 1 891150
-0.002778 -0.000914 0.119934 0.735083 0.864529 0.062350 -0.059095 1 0 0 0 0 0 1 892123
-0.002778 -0.000914 0.119934 0.735522 0.864988 0.062384 -0.059127 1 0 0 0 0 0 1 893150
-0.002778 -0.000914 0.119934 0.735925 0.865441 0.062431 -0.059158 1 0 0 0 0 0 1 894150
-0.002778 -0.000914 0.119934 0.736327 0.865896 0.062460 -0.059190 1 0 0 0 0 0 1 895151
-0.002778 -0.000914 0.119934 0.736717 0.866353 0.062492 -0.059221 1 0 0 0 0 0 1 896153
-0.002778 -0.000914 0.119934 0.737102 0.866822 0.062519 -0.059252 1 0 0 0 0 0 1 897151
-0.002778 -0.000914 0.119934 0.737493 0.867269 0.062558 -0.059283 1 0 0 0 0 0 1 898151
-0.002778 -0.000914 0.119934 0.737890 0.867717 0.062585 -0.059314 1 0 0 0 0 0 1 899140
-0.002778 -0.000914 0.119934 0.738273 0.868182 0.062624 -0.059346 1 0 0 0 0 0 1 900152
-0.002778 -0.000914 0.119934 0.738674 0.868638 0.062651 -0.059377 1 0 0 0 0 0 1 901155
-0.002778 -0.000914 0.119934 0.739051 0.869096 0.062690 -0.059409 1 0 0 0 0 0 1 902152
-0.002778 -0.000914 0.119934 0.739439 0.869554 0.062723 -0.059440 1 0 0 0 0 0 1 903154
-0.002778 -0.000914 0.119934 0.739835 0.870020 0.062743 -0.059471 1 0 0 0 0 0 1 904152
-0.002778 -0.000914 0.119934 0.740216 0.870469 0.062788 -0.059502 1 0 0 0 0 0 1 905152
-0.002778 -0.000914 0.119934 0.740593 0.870912 0.062821 -0.059533 1 0 0 0 0 0 1 906122
-0.002778 -0.000914 0.119934 0.741005 0.871379 0.062849 -0.059565 1 0 0 0 0 0 1 907151
-0.002778 -0.000914 0.119934 0.741383 0.871839 0.062887 -0.059596 1 0 0 0 0 0 1 908151
-0.002778 -0.000914 0.119934 0.741770 0.872296 0.062921 -0.059627 1 0 0 0 0 0 1 909150
-0.002778 -0.000914 0.119934 0.742171 0.872750 0.062948 -0.059658 1 0 0 0 0 0 1 910151
-0.002778 -0.000914 0.119934 0.742544 0.873204 0.062986 -0.059689 1 0 0 0 0 0 1 911137
-0.002778 -0.000914 0.119934 0.742943 0.873673 0.063007 -0.059721 1 0 0 0 0 0 1 912144
-0.002778 -0.000914 0.119934 0.743320 0.874119 0.063051 -0.059752 1 0 0 0 0 0 1 913135
-0.002778 -0.000914 0.119934 0.743711 0.874579 0.063086 -0.059783 1 0 0 0 0 0 1 914143
-0.002778 -0.000914 0.119934 0.744108 0.875029 0.063112 -0.059814 1 0 0 0 0 0 1 915134
-0.002778 -0.000914 0.119934 0.744490 0.875493 0.063151 -0.059846 1 0 0 0 0 0 1 916144
-0.002778 -0.000914 0.119934 0.744874 0.875946 0.063184 -0.059877 1 0 0 0 0 0 1 917135
-0.002778 -0.000914 0.119934 0.745278 0.876404 0.063212 -0.059908 1 0 0 0 0 0 1 918142
-0.002778 -0.000914 0.119934 0.745653 0.876859 0.063250 -0.059939 1 0 0 0 0 0 1 919134
-0.002778 -0.000914 0.119934 0.746035 0.877327 0.063277 -0.059970 1 0 0 0 0 0 1 920130
-0.002778 -0.000914 0.119934 0.746444 0.877777 0.063310 -0.060002 1 0 0 0 0 0 1 921143
-0.002778 -0.000914 0.119934 0.746819 0.878232 0.063348 -0.060033 1 0 0 0 0 0 1 922135
-0.002778 -0.000914 0.119934 0.747209 0.878693 0.063383 -0.060064 1 0 0 0 0 0 1 923142
-0.002778 -0.000914 0.119934 0.747607 0.879144 0.063409 -0.060095 1 0 0 0 0 0 1 924135
-0.002778 -0.000914 0.119934 0.747989 0.879607 0.063448 -0.060127 1 0 0 0 0 0 1 925143
-0.002778 -0.000914 0.119934 0.748385 0.880057 0.063475 -0.060158 1 0 0 0 0 0 1 926134
-0.002778 -0.000914 0.119934 0.748766 0.880520 0.063514 -0.060189 1 0 0 0 0 0 1 927142
-0.002778 -0.000914 0.119934 0.749139 0.880978 0.063533 -0.060220 1 0 0 0 0 0 1 928135
-0.002778 -0.000914 0.119934 0.749545 0.881441 0.063579 -0.060252 1 0 0 0 0 0 1 929154
-0.002778 -0.000914 0.119934 0.749944 0.881892 0.063607 -0.060283 1 0 0 0 0 0 1 930147
-0.002778 -0.000914 0.119934 0.750325 0.882355 0.063646 -0.060315 1 0 0 0 0 0 1 931156
-0.002778 -0.000914 0.119934 0.750724 0.882809 0.063673 -0.060346 1 0 0 0 0 0 1 932153
-0.002778 -0.000914 0.119934 0.751101 0.883267 0.063711 -0.060377 1 0 0 0 0 0 1 933150
-0.002778 -0.000914 0.119934 0.751482 0.883716 0.063745 -0.060408 1 0 0 0 0 0 1 934133
-0.002778 -0.000914 0.119934 0.751892 0.884181 0.063772 -0.060440 1 0 0 0 0 0 1 935156
-0.002778 -0.000914 0.119934 0.752260 0.884646 0.063804 -0.060471 1 0 0 0 0 0 1 936141
-0.002778 -0.000914 0.119934 0.752653 0.885096 0.063843 -0.060502 1 0 0 0 0 0 1 937148
-0.002778 -0.000914 0.119934 0.753052 0.885547 0.063870 -0.060533 1 0 0 0 0 0 1 938142
-0.002778 -0.000914 0.119934 0.753433 0.886009 0.063909 -0.060565 1 0 0 0 0 0 1 939148
-0.002778 -0.000914 0.119934 0.753822 0.886468 0.063943 -0.060596 1 0 0 0 0 0 1 940152
-0.002778 -0.000914 0.119934 0.754222 0.886922 0.063970 -0.060627 1 0 0 0 0 0 1 941150
-0.002778 -0.000914 0.119934 0.754600 0.887382 0.064009 -0.060658 1 0 0 0 0 0 1 942151
-0.002778 -0.000914 0.119934 0.754993 0.887844 0.064029 -0.060689 1 0 0 0 0 0 1 943142
-0.002778 -0.000914 0.119934 0.755379 0.888300 0.064074 -0.060721 1 0 0 0 0 0 1 944156
-0.002778 -0.000914 0.119934 0.755767 0.888756 0.064108 -0.060752 1 0 0 0 0 0 1 945155
-0.002778 -0.000914 0.119934 0.756155 0.889195 0.064134 -0.060783 1 0 0 0 0 0 1 946123
-0.002778 -0.000914 0.119934 0.756543 0.889666 0.064173 -0.060815 1 0 0 0 0 0 1 947148
-0.002778 -0.000914 0.119934 0.756931 0.890125 0.064207 -0.060846 1 0 0 0 0 0 1 948151
-0.002778 -0.000914 0.119934 0.757331 0.890578 0.064234 -0.060877 1 0 0 0 0 0 1 949149
-0.002778 -0.000914 0.119934 0.757698 0.891025 0.064271 -0.060908 1 0 0 0 0 0 1 950120
-0.002778 -0.000914 0.119934 0.758094 0.891507 0.064299 -0.060940 1 0 0 0 0 0 1 951149
-0.002778 -0.000914 0.119934 0.758498 0.891953 0.064332 -0.060971 1 0 0 0 0 0 1 952151
-0.002778 -0.000914 0.119934 0.758876 0.892410 0.064371 -0.061002 1 0 0 0 0 0 1 953149
-0.002778 -0.000914 0.119934 0.759263 0.892868 0.064405 -0.061033 1 0 0 0 0 0 1 954150
-0.002778 -0.000914 0.119934 0.759664 0.893322 0.064432 -0.061065 1 0 0 0 0 0 1 955150
-0.002778 -0.000914 0.119934 0.760040 0.893779 0.064470 -0.061096 1 0 0 0 0 0 1 956145
-0.002778 -0.000914 0.119934 0.760430 0.894222 0.064496 -0.061126 1 0 0 0 0 0 1 957119
-0.002778 -0.000914 0.119934 0.760820 0.894695 0.064536 -0.061158 1 0 0 0 0 0 1 958149
-0.002778 -0.000914 0.119934 0.761200 0.895161 0.064563 -0.061189 1 0 0 0 0 0 1 959140
-0.002778 -0.000914 0.119934 0.761609 0.895610 0.064596 -0.061221 1 0 0 0 0 0 1 960152
-0.002778 -0.000914 0.119934 0.761986 0.896068 0.064635 -0.061252 1 0 0 0 0 0 1 961150
-0.002778 -0.000914 0.119934 0.762373 0.896524 0.064668 -0.061283 1 0 0 0 0 0 1 962148
-0.002778 -0.000914 0.119934 0.762773 0.896978 0.064695 -0.061315 1 0 0 0 0 0 1 963147
-0.002778 -0.000914 0.119934 0.763153 0.897439 0.064734 -0.061346 1 0 0 0 0 0 1 964150
-0.002759 -0.000919 0.119924 0.498707 0.959449 0.201849 -0.061377 1 0 0 0 0 0 1 965147
-0.002749 -0.000921 0.119921 0.589748 0.939704 0.134845 -0.061408 1 0 0 0 0 0 1 966148
-0.002745 -0.000922 0.119920 0.656869 0.924636 0.100104 -0.061439 1 0 0 0 0 0 1 967119
-0.002742 -0.000923 0.119919 0.692465 0.916709 0.086897 -0.061470 1 0 0 0 0 0 1 968120
-0.002741 -0.000923 0.119919 0.710535 0.912872 0.082223 -0.061502 1 0 0 0 0 0 1 969139
-0.002741 -0.000923 0.119919 0.719744 0.911155 0.080613 -0.061533 1 0 0 0 0 0 1 970146
-0.002740 -0.000923 0.119919 0.724486 0.910525 0.080073 -0.061564 1 0 0 0 0 0 1 971136
-0.002740 -0.000923 0.119919 0.727063 0.910450 0.079917 -0.061596 1 0 0 0 0 0 1 972149
-0.002740 -0.000923 0.119919 0.728524 0.910627 0.079886 -0.061627 1 0 0 0 0 0 1 973150
-0.002740 -0.000923 0.119919 0.729429 0.910941 0.079902 -0.061657 1 0 0 0 0 0 1 974120
-0.002740 -0.000923 0.119919 0.730083 0.911327 0.079929 -0.061690 1 0 0 0 0 0 1 975147
-0.002740 -0.000923 0.119919 0.730596 0.911764 0.079973 -0.061721 1 0 0 0 0 0 1 976150
-0.002740 -0.000923 0.119919 0.731010 0.912198 0.080007 -0.061751 1 0 0 0 0 0 1 977118
-0.002740 -0.000923 0.119919 0.731429 0.912664 0.080049 -0.061783 1 0 0 0 0 0 1 978149
-0.002740 -0.000923 0.119919 0.731825 0.913120 0.080097 -0.061815 1 0 0 0 0 0 1 979149
-0.002740 -0.000923 0.119919 0.732194 0.913593 0.080132 -0.061846 1 0 0 0 0 0 1 980150
-0.002740 -0.000923 0.119919 0.732567 0.914027 0.080171 -0.061876 1 0 0 0 0 0 1 981119
-0.002740 -0.000923 0.119919 0.732945 0.914495 0.080212 -0.061908 1 0 0 0 0 0 1 982135
-0.002740 -0.000923 0.119919 0.733317 0.914959 0.080253 -0.061939 1 0 0 0 0 0 1 983141
-0.002740 -0.000923 0.119919 0.733670 0.915417 0.080299 -0.061970 1 0 0 0 0 0 1 984127
-0.002740 -0.000923 0.119919 0.734076 0.915908 0.080337 -0.062004 1 0 0 0 0 0 1 985197
-0.002740 -0.000923 0.119919 0.734457 0.916382 0.080378 -0.062036 1 0 0 0 0 0 1 986223
-0.002740 -0.000923 0.119919 0.734821 0.916851 0.080411 -0.062067 1 0 0 0 0 0 1 987215
-0.002740 -0.000923 0.119919 0.735176 0.917299 0.080463 -0.062098 1 0 0 0 0 0 1 988200
-0.002740 -0.000923 0.119919 0.735536 0.917730 0.080497 -0.062127 1 0 0 0 0 0 1 989142
-0.002740 -0.000923 0.119919 0.735903 0.918187 0.080536 -0.062158 1 0 0 0 0 0 1 990132
-0.002740 -0.000923 0.119919 0.736277 0.918653 0.080577 -0.062189 1 0 0 0 0 0 1 991142
-0.002740 -0.000923 0.119919 0.736644 0.919110 0.080617 -0.062220 1 0 0 0 0 0 1 992133
-0.002740 -0.000923 0.119919 0.737005 0.919578 0.080664 -0.062252 1 0 0 0 0 0 1 993140
-0.002740 -0.000923 0.119919 0.737382 0.920033 0.080699 -0.062283 1 0 0 0 0 0 1 994131
-0.002740 -0.000923 0.119919 0.737753 0.920510 0.080733 -0.062314 1 0 0 0 0 0 1 995141
-0.002740 -0.000923 0.119919 0.738123 0.920958 0.080778 -0.062345 1 0 0 0 0 0 1 996132
-0.002740 -0.000923 0.119919 0.738485 0.921425 0.080826 -0.062377 1 0 0 0 0 0 1 997141
-0.002740 -0.000923 0.119919 0.738862 0.921879 0.080861 -0.062408 1 0 0 0 0 0 1 998131
-0.002740 -0.000923 0.119919 0.739236 0.922345 0.080901 -0.062439 1 0 0 0 0 0 1 999141
-0.002740 -0.000923 0.119919 0.739603 0.922803 0.080941 -0.062470 1 0 0 0 0 0 2 132
-0.002740 -0.000923 0.119919 0.739954 0.923240 0.080980 -0.062500 1 0 0 0 0 0 2 1140
-0.002740 -0.000923 0.119919 0.739942 0.923243 0.080986 -0.062500 1 0 0 0 0 0 2 2131
-0.002721 -0.000928 0.119909 0.474912 0.984850 0.218371 -0.062500 1 0 0 0 0 0 2 3163
-0.002712 -0.000930 0.119906 0.565347 0.964691 0.151331 -0.062500 1 0 0 0 0 0 2 4148
-0.002707 -0.000931 0.119905 0.631991 0.949203 0.116534 -0.062500 1 0 0 0 0 0 2 5144
-0.002705 -0.000932 0.119904 0.667151 0.940820 0.103288 -0.062500 1 0 0 0 0 0 2 6141
-0.002704 -0.000932 0.119904 0.684825 0.936526 0.098553 -0.062500 1 0 0 0 0 0 2 7153
-0.002703 -0.000932 0.119904 0.693645 0.934361 0.096910 -0.062500 1 0 0 0 0 0 2 8138
-0.002703 -0.000932 0.119904 0.698029 0.933263 0.096329 -0.062500 1 0 0 0 0 0 2 9151
-0.002703 -0.000932 0.119904 0.700226 0.932698 0.096131 -0.062500 1 0 0 0 0 0 2 10149
-0.002702 -0.000932 0.119904 0.701307 0.932434 0.096065 -0.062500 1 0 0 0 0 0 2 11147
-0.002702 -0.000932 0.119904 0.701864 0.932299 0.096036 -0.062500 1 0 0 0 0 0 2 12150
-0.002702 -0.000932 0.119904 0.702132 0.932235 0.096028 -0.062500 1 0 0 0 0 0 2 13148
-0.002702 -0.000932 0.119904 0.702268 0.932191 0.096031 -0.062500 1 0 0 0 0 0 2 14145
-0.002702 -0.000932 0.119904 0.702323 0.932177 0.096026 -0.062500 1 0 0 0 0 0 2 15147
-0.002702 -0.000932 0.119904 0.702373 0.932165 0.096020 -0.062500 1 0 0 0 0 0 2 16119
-0.002702 -0.000932 0.119904 0.702388 0.932161 0.096033 -0.062500 1 0 0 0 0 0 2 17155
-0.002702 -0.000932 0.119904 0.702401 0.932158 0.096029 -0.062500 1 0 0 0 0 0 2 18120
-0.002702 -0.000932 0.119904 0.702398 0.932169 0.096022 -0.062500 1 0 0 0 0 0 2 19149
-0.002702 -0.000932 0.119904 0.702401 0.932159 0.096028 -0.062500 1 0 0 0 0 0 2 20152
-0.002702 -0.000932 0.119904 0.702401 0.932158 0.096028 -0.062500 1 0 0 0 0 0 2 21142
-0.002702 -0.000932 0.119904 0.702401 0.932158 0.096029 -0.062500 1 0 0 0 0 0 2 22148
-0.002702 -0.000932 0.119904 0.702401 0.932158 0.096029 -0.062500 1 0 0 0 0 0 2 23146
-0.002702 -0.000932 0.119904 0.702401 0.932158 0.096029 -0.062500 1 0 0 0 0 0 2 24147
-0.002702 -0.000932 0.119904 0.702413 0.932155 0.096023 -0.062500 1 0 0 0 0 0 2 25144
-0.002702 -0.000932 0.119904 0.702403 0.932157 0.096028 -0.062500 1 0 0 0 0 0 2 26145
-0.002702 -0.000932 0.119904 0.702398 0.932170 0.096022 -0.062500 1 0 0 0 0 0 2 27144
-0.002702 -0.000932 0.119904 0.702401 0.932159 0.096028 -0.062500 1 0 0 0 0 0 2 28148
-0.002702 -0.000932 0.119904 0.702401 0.932158 0.096029 -0.062500 1 0 0 0 0 0 2 29146
-0.002702 -0.000932 0.119904 0.702413 0.932155 0.096022 -0.062500 1 0 0 0 0 0 2 30118
-0.002702 -0.000932 0.119904 0.702403 0.932158 0.096028 -0.062500 1 0 0 0 0 0 2 31145
-0.002702 -0.000932 0.119904 0.702401 0.932158 0.096029 -0.062500 1 0 0 0 0 0 2 32149
-0.002702 -0.000932 0.119904 0.702401 0.932158 0.096029 -0.062500 1 0 0 0 0 0 2 33146
-0.002702 -0.000932 0.119904 0.702398 0.932170 0.096022 -0.062500 1 0 0 0 0 0 2 34148
-0.002702 -0.000932 0.119904 0.702413 0.932157 0.096022 -0.062500 1 0 0 0 0 0 2 35117
-0.002702 -0.000932 0.119904 0.702402 0.932158 0.096028 -0.062500 1 0 0 0 0 0 2 36148
-0.002702 -0.000932 0.119904 0.702401 0.932158 0.096029 -0.062500 1 0 0 0 0 0 2 37134
-0.002702 -0.000932 0.119904 0.702401 0.932158 0.096029 -0.062500 1 0 0 0 0 0 2 38146
-0.002702 -0.000932 0.119904 0.702401 0.932158 0.096029 -0.062500 1 0 0 0 0 0 2 39146
-0.002702 -0.000932 0.119904 0.702413 0.932155 0.096023 -0.062500 1 0 0 0 0 0 2 40147
-0.002702 -0.000932 0.119904 0.702403 0.932158 0.096028 -0.062500 1 0 0 0 0 0 2 41146
-0.002702 -0.000932 0.119904 0.702398 0.932170 0.096022 -0.062500 1 0 0 0 0 0 2 42146
-0.002702 -0.000932 0.119904 0.702401 0.932160 0.096028 -0.062500 1 0 0 0 0 0 2 43147
-0.002702 -0.000932 0.119904 0.702401 0.932159 0.096029 -0.062500 1 0 0 0 0 0 2 44225
-0.002702 -0.000932 0.119904 0.702413 0.932156 0.096023 -0.062500 1 0 0 0 0 0 2 45219
-0.002702 -0.000932 0.119904 0.702403 0.932158 0.096028 -0.062500 1 0 0 0 0 0 2 46199
-0.002702 -0.000932 0.119904 0.702401 0.932158 0.096029 -0.062500 1 0 0 0 0 0 2 47215
-0.002702 -0.000932 0.119904 0.702393 0.932149 0.096022 -0.062500 1 0 0 0 0 0 2 48228
-0.002702 -0.000932 0.119904 0.702412 0.932154 0.096022 -0.062500 1 0 0 0 0 0 2 49224
-0.002702 -0.000932 0.119904 0.702402 0.932157 0.096028 -0.062500 1 0 0 0 0 0 2 50214
-0.002702 -0.000932 0.119904 0.702398 0.932169 0.096022 -0.062500 1 0 0 0 0 0 2 51191
-0.002702 -0.000932 0.119904 0.702400 0.932159 0.096028 -0.062500 1 0 0 0 0 0 2 52190
-0.002702 -0.000932 0.119904 0.702401 0.932158 0.096028 -0.062500 1 0 0 0 0 0 2 53191
-0.002702 -0.000932 0.119904 0.702400 0.932158 0.096028 -0.062500 1 0 0 0 0 0 2 54209
-0.002683 -0.000937 0.119894 0.437509 0.993718 0.233558 -0.062500 1 0 0 0 0 0 2 55188
-0.002674 -0.000939 0.119891 0.527872 0.973598 0.166444 -0.062500 1 0 0 0 0 0 2 56193
-0.002669 -0.000940 0.119890 0.594480 0.958122 0.131608 -0.062500 1 0 0 0 0 0 2 57213
-0.002667 -0.000940 0.119889 0.629640 0.949729 0.118341 -0.062500 1 0 0 0 0 0 2 58182
-0.002666 -0.000941 0.119889 0.647296 0.945439 0.113622 -0.062500 1 0 0 0 0 0 2 59194
-0.002665 -0.000941 0.119889 0.656102 0.943265 0.111971 -0.062500 1 0 0 0 0 0 2 60211
-0.002665 -0.000941 0.119889 0.660504 0.942172 0.111387 -0.062500 1 0 0 0 0 0 2 61195
-0.002665 -0.000941 0.119889 0.662691 0.941611 0.111194 -0.062500 1 0 0 0 0 0 2 62208
-0.002665 -0.000941 0.119889 0.663782 0.941344 0.111122 -0.062500 1 0 0 0 0 0 2 63194
-0.002665 -0.000941 0.119889 0.664328 0.941212 0.111099 -0.062500 1 0 0 0 0 0 2 64211
-0.002665 -0.000941 0.119889 0.664598 0.941136 0.111097 -0.062500 1 0 0 0 0 0 2 65194
-0.002665 -0.000941 0.119889 0.664740 0.941112 0.111082 -0.062500 1 0 0 0 0 0 2 66209
-0.002665 -0.000941 0.119889 0.664799 0.941088 0.111081 -0.062500 1 0 0 0 0 0 2 67194
-0.002665 -0.000941 0.119889 0.664837 0.941078 0.111082 -0.062500 1 0 0 0 0 0 2 68210
-0.002665 -0.000941 0.119889 0.664863 0.941072 0.111090 -0.062500 1 0 0 0 0 0 2 69193
-0.002665 -0.000941 0.119889 0.664865 0.941071 0.111091 -0.062500 1 0 0 0 0 0 2 70207
-0.002665 -0.000941 0.119889 0.664865 0.941071 0.111091 -0.062500 1 0 0 0 0 0 2 71207
-0.002665 -0.000941 0.119889 0.664873 0.941080 0.111078 -0.062500 1 0 0 0 0 0 2 72195
-0.002665 -0.000941 0.119889 0.664865 0.941072 0.111090 -0.062500 1 0 0 0 0 0 2 73138
-0.002665 -0.000941 0.119889 0.664876 0.941069 0.111085 -0.062500 1 0 0 0 0 0 2 74129
-0.002665 -0.000941 0.119889 0.664865 0.941071 0.111091 -0.062500 1 0 0 0 0 0 2 75137
-0.002665 -0.000941 0.119889 0.664876 0.941069 0.111085 -0.062500 1 0 0 0 0 0 2 76130
-0.002665 -0.000941 0.119889 0.664878 0.941068 0.111084 -0.062500 1 0 0 0 0 0 2 77139
-0.002665 -0.000941 0.119889 0.664866 0.941071 0.111091 -0.062500 1 0 0 0 0 0 2 78129
-0.002665 -0.000941 0.119889 0.664873 0.941080 0.111078 -0.062500 1 0 0 0 0 0 2 79137
-0.002665 -0.000941 0.119889 0.664877 0.941070 0.111083 -0.062500 1 0 0 0 0 0 2 80128
-0.002665 -0.000941 0.119889 0.664866 0.941071 0.111090 -0.062500 1 0 0 0 0 0 2 81137
-0.002665 -0.000941 0.119889 0.664876 0.941069 0.111085 -0.062500 1 0 0 0 0 0 2 82128
-0.002665 -0.000941 0.119889 0.664865 0.941071 0.111091 -0.062500 1 0 0 0 0 0 2 83137
-0.002665 -0.000941 0.119889 0.664876 0.941069 0.111085 -0.062500 1 0 0 0 0 0 2 84129
-0.002665 -0.000941 0.119889 0.664878 0.941068 0.111085 -0.062500 1 0 0 0 0 0 2 85137
-0.002665 -0.000941 0.119889 0.664866 0.941071 0.111091 -0.062500 1 0 0 0 0 0 2 86144
-0.002665 -0.000941 0.119889 0.664873 0.941080 0.111079 -0.062500 1 0 0 0 0 0 2 87145
-0.002665 -0.000941 0.119889 0.664877 0.941070 0.111084 -0.062500 1 0 0 0 0 0 2 88151
-0.002665 -0.000941 0.119889 0.664866 0.941071 0.111090 -0.062500 1 0 0 0 0 0 2 89142
-0.002665 -0.000941 0.119889 0.664876 0.941069 0.111085 -0.062500 1 0 0 0 0 0 2 90131
-0.002665 -0.000941 0.119889 0.664865 0.941071 0.111091 -0.062500 1 0 0 0 0 0 2 91119
-0.002665 -0.000941 0.119889 0.664876 0.941069 0.111085 -0.062500 1 0 0 0 0 0 2 92133
-0.002665 -0.000941 0.119889 0.664878 0.941068 0.111085 -0.062500 1 0 0 0 0 0 2 93143
-0.002665 -0.000941 0.119889 0.664866 0.941071 0.111091 -0.062500 1 0 0 0 0 0 2 94141
-0.002665 -0.000941 0.119889 0.664865 0.941071 0.111071 -0.062500 1 0 0 0 0 0 2 95145
-0.002665 -0.000941 0.119889 0.664864 0.941071 0.111089 -0.062500 1 0 0 0 0 0 2 96148
-0.002665 -0.000941 0.119889 0.664875 0.941068 0.111085 -0.062500 1 0 0 0 0 0 2 97132
-0.002665 -0.000941 0.119889 0.664877 0.941068 0.111084 -0.062500 1 0 0 0 0 0 2 98145
-0.002665 -0.000941 0.119889 0.664865 0.941071 0.111090 -0.062500 1 0 0 0 0 0 2 99145
-0.002665 -0.000941 0.119889 0.664876 0.941068 0.111085 -0.062500 1 0 0 0 0 0 2 100146
-0.002665 -0.000941 0.119889 0.664877 0.941068 0.111084 -0.062500 1 0 0 0 0 0 2 101148
-0.002665 -0.000941 0.119889 0.664865 0.941070 0.111090 -0.062500 1 0 0 0 0 0 2 102151
-0.002665 -0.000941 0.119889 0.664872 0.941080 0.111078 -0.062500 1 0 0 0 0 0 2 103148
-0.002665 -0.000941 0.119889 0.664877 0.941069 0.111083 -0.062500 1 0 0 0 0 0 2 104149
-0.002665 -0.000941 0.119889 0.664865 0.941071 0.111090 -0.062500 1 0 0 0 0 0 2 105139
-0.002665 -0.000941 0.119889 0.664876 0.941068 0.111085 -0.062500 1 0 0 0 0 0 2 106139
-0.002665 -0.000941 0.119889 0.664865 0.941071 0.111090 -0.062500 1 0 0 0 0 0 2 107132
-0.002665 -0.000941 0.119889 0.664876 0.941068 0.111085 -0.062500 1 0 0 0 0 0 2 108115
-0.002665 -0.000941 0.119889 0.664877 0.941068 0.111084 -0.062500 1 0 0 0 0 0 2 109143
-0.002665 -0.000941 0.119889 0.664865 0.941070 0.111091 -0.062500 1 0 0 0 0 0 2 110143
-0.002665 -0.000941 0.119889 0.664873 0.941080 0.111078 -0.062500 1 0 0 0 0 0 2 111145
-0.002665 -0.000941 0.119889 0.664877 0.941069 0.111083 -0.062500 1 0 0 0 0 0 2 112147
-0.002665 -0.000941 0.119889 0.664865 0.941071 0.111090 -0.062500 1 0 0 0 0 0 2 113142
-0.002665 -0.000941 0.119889 0.664876 0.941068 0.111085 -0.062500 1 0 0 0 0 0 2 114145
-0.002665 -0.000941 0.119889 0.664865 0.941071 0.111090 -0.062500 1 0 0 0 0 0 2 115142
-0.002665 -0.000941 0.119889 0.664876 0.941068 0.111085 -0.062500 1 0 0 0 0 0 2 116146
-0.002665 -0.000941 0.119889 0.664877 0.941068 0.111084 -0.062500 1 0 0 0 0 0 2 117132
-0.002665 -0.000941 0.119889 0.664865 0.941070 0.111091 -0.062500 1 0 0 0 0 0 2 118144
-0.002665 -0.000941 0.119889 0.664873 0.941080 0.111078 -0.062500 1 0 0 0 0 0 2 119143
-0.002665 -0.000941 0.119889 0.664877 0.941069 0.111083 -0.062500 1 0 0 0 0 0 2 120146
-0.002665 -0.000941 0.119889 0.664865 0.941071 0.111090 -0.062500 1 0 0 0 0 0 2 121143
-0.002665 -0.000941 0.119889 0.664876 0.941068 0.111085 -0.062500 1 0 0 0 0 0 2 122143
-0.002665 -0.000941 0.119889 0.664865 0.941071 0.111091 -0.062500 1 0 0 0 0 0 2 123144
-0.002665 -0.000941 0.119889 0.664876 0.941068 0.111085 -0.062500 1 0 0 0 0 0 2 124146
-0.002665 -0.000941 0.119889 0.664877 0.941068 0.111084 -0.062500 1 0 0 0 0 0 2 125114
-0.002665 -0.000941 0.119889 0.664865 0.941070 0.111091 -0.062500 1 0 0 0 0 0 2 126144
-0.002665 -0.000941 0.119889 0.664873 0.941080 0.111078 -0.062500 1 0 0 0 0 0 2 127142
-0.002665 -0.000941 0.119889 0.664877 0.941069 0.111083 -0.062500 1 0 0 0 0 0 2 128140
-0.002665 -0.000941 0.119889 0.664865 0.941071 0.111090 -0.062500 1 0 0 0 0 0 2 129134
-0.002665 -0.000941 0.119889 0.664876 0.941068 0.111085 -0.062500 1 0 0 0 0 0 2 130136
-0.002665 -0.000941 0.119889 0.664877 0.941068 0.111084 -0.062500 1 0 0 0 0 0 2 131143
-0.002665 -0.000941 0.119889 0.664866 0.941071 0.111090 -0.062500 1 0 0 0 0 0 2 132145
-0.002665 -0.000941 0.119889 0.664876 0.941068 0.111085 -0.062500 1 0 0 0 0 0 2 133118
-0.002665 -0.000941 0.119889 0.664865 0.941071 0.111091 -0.062500 1 0 0 0 0 0 2 134144
-0.002665 -0.000941 0.119889 0.664873 0.941080 0.111078 -0.062500 1 0 0 0 0 0 2 135115
-0.002665 -0.000941 0.119889 0.664877 0.941069 0.111083 -0.062500 1 0 0 0 0 0 2 136145
-0.002665 -0.000941 0.119889 0.664865 0.941071 0.111090 -0.062500 1 0 0 0 0 0 2 137143
-0.002665 -0.000941 0.119889 0.664876 0.941068 0.111085 -0.062500 1 0 0 0 0 0 2 138141
-0.002665 -0.000941 0.119889 0.664878 0.941068 0.111084 -0.062500 1 0 0 0 0 0 2 139144
-0.002665 -0.000941 0.119889 0.664866 0.941071 0.111091 -0.062500 1 0 0 0 0 0 2 140139
-0.002665 -0.000941 0.119889 0.664876 0.941068 0.111085 -0.062500 1 0 0 0 0 0 2 141128
-0.002665 -0.000941 0.119889 0.664865 0.941071 0.111091 -0.062500 1 0 0 0 0 0 2 142137
-0.002665 -0.000941 0.119889 0.664873 0.941080 0.111078 -0.062500 1 0 0 0 0 0 2 143127
-0.002665 -0.000941 0.119889 0.664877 0.941070 0.111084 -0.062500 1 0 0 0 0 0 2 144136
-0.002665 -0.000941 0.119889 0.664865 0.941071 0.111090 -0.062500 1 0 0 0 0 0 2 145136
-0.002665 -0.000941 0.119889 0.664876 0.941069 0.111085 -0.062500 1 0 0 0 0 0 2 146127
-0.002665 -0.000941 0.119889 0.664878 0.941068 0.111084 -0.062500 1 0 0 0 0 0 2 147136
-0.002665 -0.000941 0.119889 0.664866 0.941071 0.111091 -0.062500 1 0 0 0 0 0 2 148128
-0.002665 -0.000941 0.119889 0.664876 0.941068 0.111085 -0.062500 1 0 0 0 0 0 2 149136
-0.002665 -0.000941 0.119889 0.664862 0.941083 0.111084 -0.062500 1 0 0 0 0 0 2 150128
-0.002665 -0.000941 0.119889 0.664876 0.941070 0.111084 -0.062500 1 0 0 0 0 0 2 151136
-0.002665 -0.000941 0.119889 0.664877 0.941069 0.111084 -0.062500 1 0 0 0 0 0 2 152127
-0.002665 -0.000941 0.119889 0.664865 0.941071 0.111091 -0.062500 1 0 0 0 0 0 2 153136
-0.002665 -0.000941 0.119889 0.664876 0.941069 0.111085 -0.062500 1 0 0 0 0 0 2 154135
-0.002665 -0.000941 0.119889 0.664878 0.941068 0.111084 -0.062500 1 0 0 0 0 0 2 155127
-0.002665 -0.000941 0.119889 0.664866 0.941071 0.111091 -0.062500 1 0 0 0 0 0 2 156136
-0.002665 -0.000941 0.119889 0.664876 0.941068 0.111085 -0.062500 1 0 0 0 0 0 2 157126
-0.002665 -0.000941 0.119889 0.664862 0.941083 0.111084 -0.062500 1 0 0 0 0 0 2 158135
-0.002665 -0.000941 0.119889 0.664876 0.941070 0.111084 -0.062500 1 0 0 0 0 0 2 159136
-0.002665 -0.000941 0.119889 0.664877 0.941069 0.111084 -0.062500 1 0 0 0 0 0 2 160131
-0.002665 -0.000941 0.119889 0.664866 0.941071 0.111091 -0.062500 1 0 0 0 0 0 2 161145
-0.002665 -0.000941 0.119889 0.664876 0.941069 0.111085 -0.062500 1 0 0 0 0 0 2 162128
-0.002665 -0.000941 0.119889 0.664878 0.941068 0.111084 -0.062500 1 0 0 0 0 0 2 163140
-0.002665 -0.000941 0.119889 0.664866 0.941071 0.111091 -0.062500 1 0 0 0 0 0 2 164185
-0.002665 -0.000941 0.119889 0.664877 0.941068 0.111085 -0.062500 1 0 0 0 0 0 2 165143
-0.002665 -0.000941 0.119889 0.664874 0.941080 0.111078 -0.062500 1 0 0 0 0 0 2 166143
-0.002665 -0.000941 0.119889 0.664865 0.941073 0.111090 -0.062500 1 0 0 0 0 0 2 167144
-0.002665 -0.000941 0.119889 0.664876 0.941069 0.111085 -0.062500 1 0 0 0 0 0 2 168132
-0.002665 -0.000941 0.119889 0.664865 0.941071 0.111091 -0.062500 1 0 0 0 0 0 2 169137
-0.002665 -0.000941 0.119889 0.664876 0.941069 0.111085 -0.062500 1 0 0 0 0 0 2 170137
-0.002665 -0.000941 0.119889 0.664878 0.941068 0.111085 -0.062500 1 0 0 0 0 0 2 171139
-0.002665 -0.000941 0.119889 0.664866 0.941071 0.111091 -0.062500 1 0 0 0 0 0 2 172143
-0.002665 -0.000941 0.119889 0.664865 0.941071 0.111071 -0.062500 1 0 0 0 0 0 2 173150
-0.002665 -0.000941 0.119889 0.664864 0.941071 0.111089 -0.062500 1 0 0 0 0 0 2 174146
-0.002665 -0.000941 0.119889 0.664875 0.941068 0.111084 -0.062500 1 0 0 0 0 0 2 175147
-0.002665 -0.000941 0.119889 0.664877 0.941068 0.111084 -0.062500 1 0 0 0 0 0 2 176144
-0.002665 -0.000941 0.119889 0.664865 0.941071 0.111090 -0.062500 1 0 0 0 0 0 2 177140
-0.002665 -0.000941 0.119889 0.664876 0.941068 0.111085 -0.062500 1 0 0 0 0 0 2 178148
-0.002665 -0.000941 0.119889 0.664877 0.941068 0.111084 -0.062500 1 0 0 0 0 0 2 179141
-0.002665 -0.000941 0.119889 0.664865 0.941070 0.111090 -0.062500 1 0 0 0 0 0 2 180144
-0.002665 -0.000941 0.119889 0.664876 0.941068 0.111085 -0.062500 1 0 0 0 0 0 2 181143
-0.002665 -0.000941 0.119889 0.664862 0.941082 0.111084 -0.062500 1 0 0 0 0 0 2 182140
-0.002665 -0.000941 0.119889 0.664875 0.941070 0.111084 -0.062500 1 0 0 0 0 0 2 183142
-0.002665 -0.000941 0.119889 0.664877 0.941068 0.111084 -0.062500 1 0 0 0 0 0 2 184144
-0.002665 -0.000941 0.119889 0.664865 0.941071 0.111090 -0.062500 1 0 0 0 0 0 2 185142
-0.002665 -0.000941 0.119889 0.664876 0.941068 0.111085 -0.062500 1 0 0 0 0 0 2 186145
-0.002665 -0.000941 0.119889 0.664877 0.941068 0.111084 -0.062500 1 0 0 0 0 0 2 187141
-0.002665 -0.000941 0.119889 0.664865 0.941070 0.111090 -0.062500 1 0 0 0 0 0 2 188144
-0.002665 -0.000941 0.119889 0.664876 0.941068 0.111085 -0.062500 1 0 0 0 0 0 2 189140
-0.002665 -0.000941 0.119889 0.664862 0.941082 0.111084 -0.062500 1 0 0 0 0 0 2 190141
-0.002665 -0.000941 0.119889 0.664875 0.941070 0.111084 -0.062500 1 0 0 0 0 0 2 191113
-0.002665 -0.000941 0.119889 0.664877 0.941068 0.111084 -0.062500 1 0 0 0 0 0 2 192143
-0.002665 -0.000941 0.119889 0.664865 0.941071 0.111090 -0.062500 1 0 0 0 0 0 2 193140
-0.002646 -0.000945 0.119879 0.400107 1.002597 0.248759 -0.062500 1 0 0 0 0 0 2 194142
-0.002637 -0.000948 0.119876 0.490406 0.982482 0.181570 -0.062500 1 0 0 0 0 0 2 195142
-0.002632 -0.000949 0.119874 0.556979 0.967014 0.146694 -0.062500 1 0 0 0 0 0 2 196141
-0.002630 -0.000949 0.119874 0.592126 0.958645 0.133428 -0.062500 1 0 0 0 0 0 2 197142
-0.002629 -0.000950 0.119874 0.609791 0.954344 0.128703 -0.062500 1 0 0 0 0 0 2 198141
-0.002628 -0.000950 0.119874 0.618596 0.952170 0.127046 -0.062500 1 0 0 0 0 0 2 199141
-0.002628 -0.000950 0.119874 0.622977 0.951071 0.126460 -0.062500 1 0 0 0 0 0 2 200220
-0.002627 -0.000950 0.119874 0.625165 0.950530 0.126265 -0.062500 1 0 0 0 0 0 2 201211
-0.002627 -0.000950 0.119874 0.626272 0.950251 0.126193 -0.062500 1 0 0 0 0 0 2 202216
-0.002627 -0.000950 0.119874 0.626807 0.950121 0.126175 -0.062500 1 0 0 0 0 0 2 203192
-0.002627 -0.000950 0.119874 0.627084 0.950055 0.126162 -0.062500 1 0 0 0 0 0 2 204188
-0.002627 -0.000950 0.119874 0.627221 0.950011 0.126164 -0.062500 1 0 0 0 0 0 2 205208
-0.002627 -0.000950 0.119874 0.627297 0.950002 0.126160 -0.062500 1 0 0 0 0 0 2 206210
-0.002627 -0.000950 0.119874 0.627317 0.949988 0.126160 -0.062500 1 0 0 0 0 0 2 207183
-0.002627 -0.000950 0.119874 0.627332 0.949972 0.126160 -0.062500 1 0 0 0 0 0 2 208211
-0.002627 -0.000950 0.119874 0.627353 0.949976 0.126161 -0.062500 1 0 0 0 0 0 2 209209
-0.002627 -0.000950 0.119874 0.627352 0.949989 0.126154 -0.062500 1 0 0 0 0 0 2 210185
-0.002627 -0.000950 0.119874 0.627355 0.949979 0.126160 -0.062500 1 0 0 0 0 0 2 211213
-0.002627 -0.000950 0.119874 0.627355 0.949977 0.126161 -0.062500 1 0 0 0 0 0 2 212210
-0.002627 -0.000950 0.119874 0.627355 0.949977 0.126161 -0.062500 1 0 0 0 0 0 2 213194
-0.002627 -0.000950 0.119874 0.627355 0.949977 0.126161 -0.062500 1 0 0 0 0 0 2 214206
-0.002627 -0.000950 0.119874 0.627355 0.949977 0.126161 -0.062500 1 0 0 0 0 0 2 215190
-0.002627 -0.000950 0.119874 0.627355 0.949977 0.126161 -0.062500 1 0 0 0 0 0 2 216207
-0.002627 -0.000950 0.119874 0.627352 0.949989 0.126155 -0.062500 1 0 0 0 0 0 2 217128
-0.002627 -0.000950 0.119874 0.627355 0.949979 0.126160 -0.062500 1 0 0 0 0 0 2 218134
-0.002627 -0.000950 0.119874 0.627355 0.949978 0.126161 -0.062500 1 0 0 0 0 0 2 219124
-0.002627 -0.000950 0.119874 0.627355 0.949977 0.126161 -0.062500 1 0 0 0 0 0 2 220135
-0.002627 -0.000950 0.119874 0.627355 0.949977 0.126161 -0.062500 1 0 0 0 0 0 2 221133
-0.002627 -0.000950 0.119874 0.627355 0.949977 0.126161 -0.062500 1 0 0 0 0 0 2 222125
-0.002627 -0.000950 0.119874 0.627355 0.949977 0.126161 -0.062500 1 0 0 0 0 0 2 223135
-0.002627 -0.000950 0.119874 0.627355 0.949977 0.126162 -0.062500 1 0 0 0 0 0 2 224128
-0.002627 -0.000950 0.119874 0.627352 0.949989 0.126155 -0.062500 1 0 0 0 0 0 2 225124
-0.002627 -0.000950 0.119874 0.627354 0.949979 0.126161 -0.062500 1 0 0 0 0 0 2 226132
-0.002627 -0.000950 0.119874 0.627355 0.949978 0.126161 -0.062500 1 0 0 0 0 0 2 227124
-0.002627 -0.000950 0.119874 0.627355 0.949978 0.126161 -0.062500 1 0 0 0 0 0 2 228119
-0.002627 -0.000950 0.119874 0.627355 0.949978 0.126162 -0.062500 1 0 0 0 0 0 2 229132
-0.002627 -0.000950 0.119874 0.627355 0.949977 0.126162 -0.062500 1 0 0 0 0 0 2 230123
-0.002627 -0.000950 0.119874 0.627355 0.949977 0.126162 -0.062500 1 0 0 0 0 0 2 231132
-0.002627 -0.000950 0.119874 0.627351 0.949989 0.126155 -0.062500 1 0 0 0 0 0 2 232127
-0.002627 -0.000950 0.119874 0.627354 0.949979 0.126161 -0.062500 1 0 0 0 0 0 2 233125
-0.002627 -0.000950 0.119874 0.627354 0.949978 0.126161 -0.062500 1 0 0 0 0 0 2 234128
-0.002627 -0.000950 0.119874 0.627355 0.949978 0.126162 -0.062500 1 0 0 0 0 0 2 235137
-0.002627 -0.000950 0.119874 0.627367 0.949975 0.126155 -0.062500 1 0 0 0 0 0 2 236124
-0.002627 -0.000950 0.119874 0.627357 0.949977 0.126161 -0.062500 1 0 0 0 0 0 2 237142
-0.002627 -0.000950 0.119874 0.627355 0.949977 0.126161 -0.062500 1 0 0 0 0 0 2 238140
-0.002627 -0.000950 0.119874 0.627355 0.949977 0.126161 -0.062500 1 0 0 0 0 0 2 239137
-0.002627 -0.000950 0.119874 0.627352 0.949989 0.126155 -0.062500 1 0 0 0 0 0 2 240144
-0.002627 -0.000950 0.119874 0.627355 0.949979 0.126161 -0.062500 1 0 0 0 0 0 2 241141
-0.002627 -0.000950 0.119874 0.627355 0.949978 0.126161 -0.062500 1 0 0 0 0 0 2 242141
-0.002627 -0.000950 0.119874 0.627355 0.949978 0.126161 -0.062500 1 0 0 0 0 0 2 243140
-0.002627 -0.000950 0.119874 0.627355 0.949978 0.126161 -0.062500 1 0 0 0 0 0 2 244137
-0.002627 -0.000950 0.119874 0.627355 0.949978 0.126162 -0.062500 1 0 0 0 0 0 2 245140
-0.002627 -0.000950 0.119874 0.627355 0.949977 0.126162 -0.062500 1 0 0 0 0 0 2 246139
-0.002627 -0.000950 0.119874 0.627355 0.949977 0.126162 -0.062500 1 0 0 0 0 0 2 247140
-0.002627 -0.000950 0.119874 0.627352 0.949989 0.126155 -0.062500 1 0 0 0 0 0 2 248149
-0.002627 -0.000950 0.119874 0.627355 0.949979 0.126161 -0.062500 1 0 0 0 0 0 2 249143
-0.002627 -0.000950 0.119874 0.627355 0.949978 0.126161 -0.062500 1 0 0 0 0 0 2 250145
-0.002627 -0.000950 0.119874 0.627355 0.949978 0.126162 -0.062500 1 0 0 0 0 0 2 251139
-0.002627 -0.000950 0.119874 0.627355 0.949978 0.126162 -0.062500 1 0 0 0 0 0 2 252141
-0.002627 -0.000950 0.119874 0.627355 0.949978 0.126162 -0.062500 1 0 0 0 0 0 2 253140
-0.002627 -0.000950 0.119874 0.627355 0.949978 0.126162 -0.062500 1 0 0 0 0 0 2 254127
-0.002627 -0.000950 0.119874 0.627364 0.949987 0.126149 -0.062500 1 0 0 0 0 0 2 255140
-0.002627 -0.000950 0.119874 0.627356 0.949979 0.126160 -0.062500 1 0 0 0 0 0 2 256111
-0.002627 -0.000950 0.119874 0.627356 0.949978 0.126161 -0.062500 1 0 0 0 0 0 2 257139
-0.002627 -0.000950 0.119874 0.627355 0.949978 0.126161 -0.062500 1 0 0 0 0 0 2 258139
-0.002627 -0.000950 0.119874 0.627355 0.949978 0.126161 -0.062500 1 0 0 0 0 0 2 259139
-0.002627 -0.000950 0.119874 0.627355 0.949978 0.126162 -0.062500 1 0 0 0 0 0 2 260141
-0.002627 -0.000950 0.119874 0.627355 0.949978 0.126162 -0.062500 1 0 0 0 0 0 2 261139
-0.002627 -0.000950 0.119874 0.627347 0.949969 0.126154 -0.062500 1 0 0 0 0 0 2 262140
-0.002627 -0.000950 0.119874 0.627354 0.949976 0.126161 -0.062500 1 0 0 0 0 0 2 263139
-0.002627 -0.000950 0.119874 0.627351 0.949989 0.126154 -0.062500 1 0 0 0 0 0 2 264146
-0.002627 -0.000950 0.119874 0.627354 0.949979 0.126160 -0.062500 1 0 0 0 0 0 2 265139
-0.002627 -0.000950 0.119874 0.627355 0.949978 0.126161 -0.062500 1 0 0 0 0 0 2 266138
-0.002627 -0.000950 0.119874 0.627355 0.949977 0.126161 -0.062500 1 0 0 0 0 0 2 267139
-0.002627 -0.000950 0.119874 0.627355 0.949977 0.126161 -0.062500 1 0 0 0 0 0 2 268140
-0.002627 -0.000950 0.119874 0.627355 0.949977 0.126161 -0.062500 1 0 0 0 0 0 2 269139
-0.002627 -0.000950 0.119874 0.627355 0.949977 0.126161 -0.062500 1 0 0 0 0 0 2 270139
-0.002627 -0.000950 0.119874 0.627355 0.949977 0.126162 -0.062500 1 0 0 0 0 0 2 271128
-0.002627 -0.000950 0.119874 0.627351 0.949989 0.126155 -0.062500 1 0 0 0 0 0 2 272140
-0.002627 -0.000950 0.119874 0.627354 0.949979 0.126161 -0.062500 1 0 0 0 0 0 2 273139
-0.002627 -0.000950 0.119874 0.627354 0.949978 0.126161 -0.062500 1 0 0 0 0 0 2 274139
-0.002627 -0.000950 0.119874 0.627354 0.949977 0.126161 -0.062500 1 0 0 0 0 0 2 275128
-0.002627 -0.000950 0.119874 0.627354 0.949977 0.126161 -0.062500 1 0 0 0 0 0 2 276216
-0.002627 -0.000950 0.119874 0.627367 0.949974 0.126155 -0.062500 1 0 0 0 0 0 2 277216
-0.002627 -0.000950 0.119874 0.627356 0.949977 0.126161 -0.062500 1 0 0 0 0 0 2 278181
-0.002627 -0.000950 0.119874 0.627355 0.949977 0.126161 -0.062500 1 0 0 0 0 0 2 279182
-0.002627 -0.000950 0.119874 0.627352 0.949989 0.126155 -0.062500 1 0 0 0 0 0 2 280216
-0.002627 -0.000950 0.119874 0.627355 0.949979 0.126160 -0.062500 1 0 0 0 0 0 2 281206
-0.002627 -0.000950 0.119874 0.627355 0.949978 0.126161 -0.062500 1 0 0 0 0 0 2 282184
-0.002627 -0.000950 0.119874 0.627355 0.949977 0.126161 -0.062500 1 0 0 0 0 0 2 283181
-0.002627 -0.000950 0.119874 0.627355 0.949977 0.126161 -0.062500 1 0 0 0 0 0 2 284181
-0.002627 -0.000950 0.119874 0.627355 0.949977 0.126161 -0.062500 1 0 0 0 0 0 2 285179
-0.002627 -0.000950 0.119874 0.627355 0.949977 0.126161 -0.062500 1 0 0 0 0 0 2 286180
-0.002627 -0.000950 0.119874 0.627355 0.949977 0.126162 -0.062500 1 0 0 0 0 0 2 287210
-0.002627 -0.000950 0.119874 0.627351 0.949989 0.126155 -0.062500 1 0 0 0 0 0 2 288191
-0.002627 -0.000950 0.119874 0.627354 0.949979 0.126161 -0.062500 1 0 0 0 0 0 2 289188
-0.002627 -0.000950 0.119874 0.627355 0.949978 0.126161 -0.062500 1 0 0 0 0 0 2 290206
-0.002627 -0.000950 0.119874 0.627355 0.949978 0.126161 -0.062500 1 0 0 0 0 0 2 291209
-0.002627 -0.000950 0.119874 0.627355 0.949977 0.126162 -0.062500 1 0 0 0 0 0 2 292206
-0.002627 -0.000950 0.119874 0.627355 0.949977 0.126162 -0.062500 1 0 0 0 0 0 2 293191
-0.002627 -0.000950 0.119874 0.627355 0.949977 0.126162 -0.062500 1 0 0 0 0 0 2 294205
-0.002627 -0.000950 0.119874 0.627351 0.949989 0.126155 -0.062500 1 0 0 0 0 0 2 295190
-0.002627 -0.000950 0.119874 0.627354 0.949979 0.126161 -0.062500 1 0 0 0 0 0 2 296190
-0.002627 -0.000950 0.119874 0.627367 0.949975 0.126155 -0.062500 1 0 0 0 0 0 2 297201
-0.002627 -0.000950 0.119874 0.627356 0.949977 0.126161 -0.062500 1 0 0 0 0 0 2 298189
-0.002627 -0.000950 0.119874 0.627355 0.949977 0.126161 -0.062500 1 0 0 0 0 0 2 299202
-0.002627 -0.000950 0.119874 0.627355 0.949977 0.126161 -0.062500 1 0 0 0 0 0 2 300189
-0.002627 -0.000950 0.119874 0.627355 0.949977 0.126161 -0.062500 1 0 0 0 0 0 2 301131
-0.002627 -0.000950 0.119874 0.627355 0.949977 0.126161 -0.062500 1 0 0 0 0 0 2 302121
-0.002627 -0.000950 0.119874 0.627352 0.949989 0.126155 -0.062500 1 0 0 0 0 0 2 303121
-0.002627 -0.000950 0.119874 0.627355 0.949979 0.126161 -0.062500 1 0 0 0 0 0 2 304130
-0.002627 -0.000950 0.119874 0.627355 0.949978 0.126161 -0.062500 1 0 0 0 0 0 2 305130
-0.002627 -0.000950 0.119874 0.627355 0.949978 0.126161 -0.062500 1 0 0 0 0 0 2 306122
-0.002627 -0.000950 0.119874 0.627355 0.949978 0.126161 -0.062500 1 0 0 0 0 0 2 307130
-0.002627 -0.000950 0.119874 0.627355 0.949977 0.126162 -0.062500 1 0 0 0 0 0 2 308122
-0.002627 -0.000950 0.119874 0.627355 0.949977 0.126162 -0.062500 1 0 0 0 0 0 2 309131
-0.002627 -0.000950 0.119874 0.627355 0.949977 0.126162 -0.062500 1 0 0 0 0 0 2 310130
-0.002627 -0.000950 0.119874 0.627351 0.949989 0.126155 -0.062500 1 0 0 0 0 0 2 311122
-0.002627 -0.000950 0.119874 0.627354 0.949979 0.126161 -0.062500 1 0 0 0 0 0 2 312131
-0.002627 -0.000950 0.119874 0.627355 0.949978 0.126161 -0.062500 1 0 0 0 0 0 2 313121
-0.002627 -0.000950 0.119874 0.627355 0.949978 0.126162 -0.062500 1 0 0 0 0 0 2 314131
-0.002627 -0.000950 0.119874 0.627355 0.949978 0.126162 -0.062500 1 0 0 0 0 0 2 315136
-0.002627 -0.000950 0.119874 0.627367 0.949975 0.126155 -0.062500 1 0 0 0 0 0 2 316139
-0.002627 -0.000950 0.119874 0.627357 0.949977 0.126161 -0.062500 1 0 0 0 0 0 2 317130
-0.002627 -0.000950 0.119874 0.627356 0.949977 0.126161 -0.062500 1 0 0 0 0 0 2 318128
-0.002627 -0.000950 0.119874 0.627352 0.949989 0.126155 -0.062500 1 0 0 0 0 0 2 319137
-0.002640 -0.000963 0.119863 0.803719 1.138644 0.280285 -0.062500 1 0 0 0 0 0 2 320106
-0.002646 -0.000970 0.119859 0.026592 0.072465 0.205044 -0.062500 0 0 0 0 0 0 2 321145
-0.002650 -0.000974 0.119858 -0.020973 0.021640 0.166015 -0.062500 0 0 0 0 0 0 2 322138
-0.002651 -0.000975 0.119857 -0.046610 -0.005511 0.151157 -0.062500 0 0 0 0 0 0 2 323138
-0.002652 -0.000976 0.119857 -0.059732 -0.019303 0.145869 -0.062500 0 0 0 0 0 0 2 324139
-0.002652 -0.000977 0.119857 -0.066357 -0.026235 0.144026 -0.062500 0 0 0 0 0 0 2 325139
-0.002653 -0.000977 0.119857 -0.069686 -0.029711 0.143375 -0.062500 0 0 0 0 0 0 2 326108
-0.002665 -0.000990 0.119846 0.092311 0.143647 0.297394 -0.062500 0 0 0 0 0 0 2 327138
-0.002672 -0.000997 0.119842 0.027376 0.073289 0.222022 -0.062500 0 0 0 0 0 0 2 328139
-0.002682 -0.001032 0.119840 0.074405 0.434545 0.192113 -0.062500 0 0 0 0 0 0 2 329135
-0.002700 -0.001063 0.119828 0.174159 0.417176 0.327366 -0.062500 0 0 0 0 0 0 2 330143
-0.002709 -0.001079 0.119824 0.065048 0.213408 0.244395 -0.062500 0 0 0 0 0 0 2 331141
-0.002726 -0.001100 0.119812 0.159691 0.266949 0.357081 -0.062500 0 0 0 0 0 0 2 332143
-0.002748 -0.001124 0.119796 0.222706 0.309606 0.420440 -0.062500 0 0 0 0 0 0 2 333135
-0.002758 -0.001137 0.119791 0.092785 0.157942 0.300154 -0.062500 0 0 0 0 0 0 2 334137
-0.002776 -0.001156 0.119778 0.156800 0.237356 0.398928 -0.062500 0 0 0 0 0 0 2 335126
-0.002793 -0.001198 0.119773 0.144161 0.531549 0.312637 -0.062500 0 0 0 0 0 0 2 336109
-0.002801 -0.001218 0.119771 0.036867 0.291349 0.261244 -0.062500 0 0 0 0 0 0 2 337131
-0.002818 -0.001242 0.119759 0.135816 0.306743 0.396220 -0.062500 0 0 0 0 0 0 2 338137
-0.002839 -0.001268 0.119744 0.201779 0.328498 0.468476 -0.062500 0 0 0 0 0 0 2 339136
-0.002849 -0.001280 0.119739 0.068774 0.165613 0.350888 -0.062500 0 0 0 0 0 0 2 340137
-0.002867 -0.001300 0.119726 0.150324 0.241031 0.451088 -0.062500 0 0 0 0 0 0 2 341138
-0.002889 -0.001323 0.119710 0.206602 0.294800 0.510113 -0.062500 0 0 0 0 0 0 2 342138
-0.002900 -0.001335 0.119705 0.073840 0.149338 0.387581 -0.062500 0 0 0 0 0 0 2 343136
-0.002918 -0.001354 0.119692 0.152721 0.232730 0.486288 -0.062500 0 0 0 0 0 0 2 344137
-0.002927 -0.001364 0.119687 0.045016 0.116566 0.389113 -0.062500 0 0 0 0 0 0 2 345125
-0.002944 -0.001382 0.119675 0.137905 0.216018 0.497931 -0.062500 0 0 0 0 0 0 2 346135
-0.002960 -0.001423 0.119670 0.131592 0.519952 0.415963 -0.062500 0 0 0 0 0 0 2 347137
-0.002968 -0.001444 0.119668 0.028038 0.285028 0.364773 -0.062500 0 0 0 0 0 0 2 348138
-0.002985 -0.001467 0.119656 0.109375 0.300311 0.500585 -0.062500 0 0 0 0 0 0 2 349137
-0.003006 -0.001493 0.119641 0.170269 0.322422 0.573271 -0.062500 0 0 0 0 0 0 2 350136
-0.003016 -0.001505 0.119635 0.043342 0.161878 0.455002 -0.062500 0 0 0 0 0 0 2 351134
-0.003034 -0.001525 0.119622 0.124740 0.237182 0.555773 -0.062500 0 0 0 0 0 0 2 352137
-0.003056 -0.001548 0.119607 0.180936 0.290892 0.615134 -0.062500 0 0 0 0 0 0 2 353136
-0.003079 -0.001573 0.119590 0.210867 0.319474 0.648362 -0.062500 0 0 0 0 0 0 2 354136
-0.003086 -0.001604 0.119595 -0.004309 0.398924 0.371145 -0.062500 0 0 0 0 0 0 2 355128
-0.003101 -0.001633 0.119585 0.092392 0.378502 0.537113 -0.062500 0 0 0 0 0 0 2 356135
-0.003122 -0.001661 0.119570 0.163179 0.363296 0.631120 -0.062500 0 0 0 0 0 0 2 357126
-0.003132 -0.001675 0.119565 0.039628 0.182528 0.520725 -0.062500 0 0 0 0 0 0 2 358135
-0.003150 -0.001695 0.119552 0.122403 0.247030 0.624931 -0.062500 0 0 0 0 0 0 2 359139
-0.003171 -0.001719 0.119537 0.173826 0.293810 0.685579 -0.062500 0 0 0 0 0 0 2 360138
-0.003182 -0.001731 0.119531 0.042529 0.146940 0.562197 -0.062500 0 0 0 0 0 0 2 361127
-0.003195 -0.001768 0.119528 0.033796 0.461515 0.518792 -0.062500 0 0 0 0 0 0 2 362132
-0.003214 -0.001800 0.119516 0.114286 0.421996 0.648077 -0.062500 0 0 0 0 0 0 2 363134
-0.003236 -0.001830 0.119500 0.163417 0.383002 0.717595 -0.062500 0 0 0 0 0 0 2 364137
-0.003247 -0.001844 0.119495 0.027925 0.189340 0.596902 -0.062500 0 0 0 0 0 0 2 365136
-0.003260 -0.001884 0.119492 0.035667 0.485226 0.555095 -0.062500 0 0 0 0 0 0 2 366136
-0.003278 -0.001916 0.119480 0.109620 0.430892 0.684732 -0.062500 0 0 0 0 0 0 2 367134
-0.003288 -0.001933 0.119476 -0.003021 0.213611 0.596564 -0.062500 0 0 0 0 0 0 2 368122
-0.003305 -0.001954 0.119463 0.085402 0.257295 0.710391 -0.062500 0 0 0 0 0 0 2 369130
-0.003326 -0.001978 0.119447 0.145308 0.295117 0.774604 -0.062500 0 0 0 0 0 0 2 370120
-0.003344 -0.002022 0.119440 0.108882 0.554631 0.667145 -0.062500 0 0 0 0 0 0 2 371128
-0.003353 -0.002044 0.119438 -0.010092 0.296715 0.602526 -0.062500 0 0 0 0 0 0 2 372129
-0.003389 -0.002064 0.119436 0.326635 0.244213 0.599233 -0.062500 0 0 0 0 0 0 2 373119
-0.003419 -0.002087 0.119424 0.269611 0.276214 0.737880 -0.062500 0 0 0 0 0 0 2 374130
-0.003435 -0.002099 0.119419 0.070648 0.130605 0.651767 -0.062500 0 0 0 0 0 0 2 375119
-0.003449 -0.002136 0.119417 0.038949 0.448485 0.624666 -0.062500 0 0 0 0 0 0 2 376128
-0.003469 -0.002168 0.119404 0.101010 0.408897 0.759082 -0.062500 0 0 0 0 0 0 2 377118
-0.003479 -0.002184 0.119400 -0.019463 0.198551 0.671645 -0.062500 0 0 0 0 0 0 2 378128
-0.003497 -0.002206 0.119387 0.064384 0.244936 0.786596 -0.062500 0 0 0 0 0 0 2 379119
-0.003500 -0.002235 0.119393 -0.106621 0.351955 0.550530 -0.062500 0 0 0 0 0 0 2 380127
-0.003514 -0.002262 0.119384 0.012168 0.343965 0.732823 -0.062500 0 0 0 0 0 0 2 381118
-0.003534 -0.002290 0.119369 0.094403 0.335419 0.832847 -0.062500 0 0 0 0 0 0 2 382128
-0.003544 -0.002303 0.119364 -0.021645 0.160039 0.722396 -0.062500 0 0 0 0 0 0 2 383118
-0.003556 -0.002342 0.119361 -0.010433 0.461785 0.687068 -0.062500 0 0 0 0 0 0 2 384129
-0.003562 -0.002361 0.119360 -0.086964 0.242631 0.658797 -0.062500 0 0 0 0 0 0 2 385118
-0.003577 -0.002384 0.119348 0.026104 0.266656 0.806662 -0.062500 0 0 0 0 0 0 2 386124
-0.003597 -0.002408 0.119333 0.099484 0.293229 0.884131 -0.062500 0 0 0 0 0 0 2 387126
-0.003603 -0.002439 0.119337 -0.089825 0.377008 0.623090 -0.062500 0 0 0 0 0 0 2 388134
-0.003636 -0.002463 0.119337 0.244990 0.293276 0.660016 -0.062500 0 0 0 0 0 0 2 389128
-0.003665 -0.002489 0.119326 0.221252 0.298603 0.822978 -0.062500 0 0 0 0 0 0 2 390134
-0.003680 -0.002501 0.119322 0.031356 0.136452 0.745009 -0.062500 0 0 0 0 0 0 2 391121
-0.003694 -0.002539 0.119319 0.008874 0.448222 0.723245 -0.062500 0 0 0 0 0 0 2 392142
-0.003702 -0.002558 0.119318 -0.092353 0.230005 0.698730 -0.062500 0 0 0 0 0 0 2 393136
-0.003718 -0.002581 0.119306 0.010685 0.255497 0.848511 -0.062500 0 0 0 0 0 0 2 394136
-0.003721 -0.002611 0.119312 -0.148698 0.352337 0.625685 -0.062500 0 0 0 0 0 0 2 395133
-0.003722 -0.002626 0.119314 -0.184337 0.167092 0.652671 -0.062500 0 0 0 0 0 0 2 396138
-0.003754 -0.002642 0.119313 0.208852 0.165974 0.697399 -0.062500 0 0 0 0 0 0 2 397136
-0.003782 -0.002663 0.119301 0.200641 0.230747 0.853657 -0.062500 0 0 0 0 0 0 2 398135
-0.003791 -0.002692 0.119307 -0.049757 0.340876 0.631215 -0.062500 0 0 0 0 0 0 2 399134
-0.003795 -0.002707 0.119309 -0.134478 0.161418 0.657876 -0.062500 0 0 0 0 0 0 2 400146
-0.003810 -0.002727 0.119299 -0.012764 0.218794 0.838120 -0.062500 0 0 0 0 0 0 2 401109
-0.003812 -0.002756 0.119305 -0.160790 0.333999 0.627066 -0.062500 0 0 0 0 0 0 2 402138
-0.003825 -0.002783 0.119296 -0.036717 0.324225 0.818694 -0.062500 0 0 0 0 0 0 2 403138
-0.003851 -0.002793 0.119302 0.119493 0.085569 0.626158 -0.062500 0 0 0 0 0 0 2 404136
-0.003876 -0.002811 0.119293 0.128002 0.169407 0.820777 -0.062500 0 0 0 0 0 0 2 405138
-0.003888 -0.002820 0.119289 -0.032016 0.063767 0.763912 -0.062500 0 0 0 0 0 0 2 406134
-0.003902 -0.002856 0.119287 -0.038723 0.405367 0.752555 -0.062500 0 0 0 0 0 0 2 407106
-0.003909 -0.002874 0.119286 -0.125695 0.205525 0.730025 -0.062500 0 0 0 0 0 0 2 408134
-0.003912 -0.002883 0.119286 -0.177809 0.068308 0.720218 -0.062500 0 0 0 0 0 0 2 409132
-0.003926 -0.002900 0.119274 -0.045917 0.165443 0.877901 -0.062500 0 0 0 0 0 0 2 410136
-0.003947 -0.002923 0.119290 0.057367 0.247374 0.523096 -0.062500 0 0 0 0 0 0 2 411132
-0.003957 -0.002935 0.119295 -0.070627 0.102968 0.616082 -0.062500 0 0 0 0 0 0 2 412136
-0.003974 -0.002953 0.119285 0.008064 0.183179 0.831446 -0.062500 0 0 0 0 0 0 2 413133
-0.003983 -0.002963 0.119282 -0.094349 0.071303 0.773480 -0.062500 0 0 0 0 0 0 2 414135
-0.003987 -0.002968 0.119281 -0.160880 -0.000753 0.740002 -0.062500 0 0 0 0 0 0 2 415135
-0.003996 -0.003002 0.119279 -0.111314 0.368182 0.748904 -0.062500 0 0 0 0 0 0 2 416137
-0.004020 -0.003014 0.119288 0.081574 0.129476 0.599086 -0.062500 0 0 0 0 0 0 2 417136
-0.004032 -0.003021 0.119291 -0.054186 0.021644 0.657684 -0.062500 0 0 0 0 0 0 2 418135
-0.004050 -0.003037 0.119280 -0.004468 0.133064 0.850914 -0.062500 0 0 0 0 0 0 2 419135
-0.004054 -0.003063 0.119287 -0.180833 0.282450 0.644316 -0.062500 0 0 0 0 0 0 2 420135
-0.004055 -0.003077 0.119289 -0.225034 0.122957 0.675815 -0.062500 0 0 0 0 0 0 2 421134
-0.004088 -0.003092 0.119288 0.163460 0.133829 0.724574 -0.062500 0 0 0 0 0 0 2 422135
-0.004104 -0.003100 0.119287 -0.005980 0.035374 0.719668 -0.062500 0 0 0 0 0 0 2 423134
-0.004112 -0.003103 0.119287 -0.127201 -0.024321 0.715657 -0.062500 0 0 0 0 0 0 2 424135
-0.004128 -0.003118 0.119275 -0.033162 0.113733 0.876231 -0.062500 0 0 0 0 0 0 2 425134
-0.004136 -0.003126 0.119271 -0.126857 0.032361 0.796493 -0.062500 0 0 0 0 0 0 2 426126
-0.004154 -0.003144 0.119289 -0.010378 0.160689 0.481550 -0.062500 0 0 0 0 0 0 2 427123
-0.004175 -0.003166 0.119284 0.039354 0.221880 0.761886 -0.062500 0 0 0 0 0 0 2 428129
-0.004185 -0.003177 0.119282 -0.090404 0.086994 0.746365 -0.062500 0 0 0 0 0 0 2 429135
-0.004191 -0.003182 0.119282 -0.171390 0.002478 0.729611 -0.062500 0 0 0 0 0 0 2 430134
-0.004225 -0.003194 0.119279 0.185506 0.069391 0.751082 -0.062500 0 0 0 0 0 0 2 431134
-0.004242 -0.003200 0.119279 0.002356 0.002093 0.734808 -0.062500 0 0 0 0 0 0 2 432124
-0.004245 -0.003221 0.119288 -0.194111 0.199110 0.587442 -0.062500 0 0 0 0 0 0 2 433133
-0.004258 -0.003245 0.119280 -0.097563 0.240545 0.815080 -0.062500 0 0 0 0 0 0 2 434134
-0.004265 -0.003256 0.119277 -0.173003 0.093432 0.769868 -0.062500 0 0 0 0 0 0 2 435133
-0.004269 -0.003262 0.119276 -0.225075 0.001943 0.741639 -0.062500 0 0 0 0 0 0 2 436135
-0.004302 -0.003274 0.119274 0.152275 0.067008 0.759570 -0.062500 0 0 0 0 0 0 2 437134
-0.004318 -0.003280 0.119273 -0.023622 -0.002103 0.741599 -0.062500 0 0 0 0 0 0 2 438144
-0.004327 -0.003283 0.119273 -0.148328 -0.047057 0.732801 -0.062500 0 0 0 0 0 0 2 439120
-0.004338 -0.003316 0.119271 -0.124816 0.338971 0.753525 -0.062500 0 0 0 0 0 0 2 440114
-0.004362 -0.003328 0.119280 0.053533 0.107876 0.607077 -0.062500 0 0 0 0 0 0 2 441197
-0.004386 -0.003347 0.119271 0.067565 0.172012 0.829044 -0.062500 0 0 0 0 0 0 2 442184
-0.004399 -0.003357 0.119268 -0.087151 0.056654 0.780821 -0.062500 0 0 0 0 0 0 2 443196
-0.004405 -0.003362 0.119267 -0.181790 -0.016669 0.751422 -0.062500 0 0 0 0 0 0 2 444197
-0.004439 -0.003373 0.119265 0.173883 0.057381 0.769832 -0.062500 0 0 0 0 0 0 2 445127
-0.004456 -0.003378 0.119264 -0.012794 -0.006937 0.751271 -0.062500 0 0 0 0 0 0 2 446118
-0.004465 -0.003381 0.119263 -0.142908 -0.049463 0.742195 -0.062500 0 0 0 0 0 0 2 447127
-0.004476 -0.003414 0.119261 -0.147538 0.330394 0.763520 -0.062500 0 0 0 0 0 0 2 448116
-0.004482 -0.003430 0.119261 -0.217830 0.155577 0.750357 -0.062500 0 0 0 0 0 0 2 449126
-0.004485 -0.003439 0.119261 -0.261240 0.031118 0.743610 -0.062500 0 0 0 0 0 0 2 450116
-0.004505 -0.003438 0.119270 -0.036187 -0.090462 0.607788 -0.062500 0 0 0 0 0 0 2 451125
-0.004527 -0.003451 0.119262 0.008683 0.064641 0.835658 -0.062500 0 0 0 0 0 0 2 452117
-0.004538 -0.003458 0.119259 -0.129289 -0.001062 0.789251 -0.062500 0 0 0 0 0 0 2 453125
-0.004563 -0.003457 0.119267 0.032345 -0.104763 0.627414 -0.062500 0 0 0 0 0 0 2 454116
-0.004587 -0.003469 0.119258 0.043274 0.057744 0.845029 -0.062500 0 0 0 0 0 0 2 455115
-0.004600 -0.003475 0.119255 -0.111861 -0.004440 0.794774 -0.062500 0 0 0 0 0 0 2 456126
-0.004606 -0.003478 0.119254 -0.206684 -0.050833 0.764635 -0.062500 0 0 0 0 0 0 2 457117
-0.004628 -0.003476 0.119263 -0.008317 -0.131516 0.620016 -0.062500 0 0 0 0 0 0 2 458125
-0.004651 -0.003487 0.119255 0.022438 0.043953 0.844735 -0.062500 0 0 0 0 0 0 2 459119
-0.004663 -0.003493 0.119252 -0.122343 -0.011390 0.796928 -0.062500 0 0 0 0 0 0 2 460126
-0.004664 -0.003515 0.119261 -0.279886 0.187208 0.629044 -0.062500 0 0 0 0 0 0 2 461130
-0.004695 -0.003534 0.119261 0.084487 0.171120 0.716796 -0.062500 0 0 0 0 0 0 2 462136
-0.004710 -0.003543 0.119262 -0.081021 0.044699 0.732506 -0.062500 0 0 0 0 0 0 2 463123
-0.004718 -0.003548 0.119262 -0.199360 -0.030532 0.736380 -0.062500 0 0 0 0 0 0 2 464136
-0.004722 -0.003551 0.119262 -0.262039 -0.069314 0.737539 -0.062500 0 0 0 0 0 0 2 465120
-0.004743 -0.003548 0.119271 -0.045560 -0.144412 0.605426 -0.062500 0 0 0 0 0 0 2 466136
-0.004766 -0.003559 0.119263 -0.005951 0.033907 0.834698 -0.062500 0 0 0 0 0 0 2 467134
-0.004777 -0.003565 0.119260 -0.145907 -0.019672 0.788155 -0.062500 0 0 0 0 0 0 2 468135
-0.004783 -0.003567 0.119259 -0.233041 -0.061714 0.759252 -0.062500 0 0 0 0 0 0 2 469132
-0.004805 -0.003565 0.119268 -0.030468 -0.140220 0.615629 -0.062500 0 0 0 0 0 0 2 470127
-0.004828 -0.003576 0.119259 0.001579 0.036002 0.840751 -0.062500 0 0 0 0 0 0 2 471103
-0.004839 -0.003582 0.119256 -0.142088 -0.018584 0.792614 -0.062500 0 0 0 0 0 0 2 472133
-0.004864 -0.003580 0.119265 0.017286 -0.116802 0.631044 -0.062500 0 0 0 0 0 0 2 473124
-0.004877 -0.003580 0.119268 -0.130826 -0.119448 0.683971 -0.062500 0 0 0 0 0 0 2 474142
-0.004883 -0.003579 0.119269 -0.226480 -0.115105 0.713258 -0.062500 0 0 0 0 0 0 2 475134
-0.004886 -0.003579 0.119269 -0.276025 -0.112016 0.724533 -0.062500 0 0 0 0 0 0 2 476138
-0.004918 -0.003587 0.119267 0.085475 -0.004929 0.761473 -0.062500 0 0 0 0 0 0 2 477133
-0.004935 -0.003592 0.119266 -0.088351 -0.048277 0.747000 -0.062500 0 0 0 0 0 0 2 478131
-0.004943 -0.003594 0.119266 -0.211986 -0.080191 0.739111 -0.062500 0 0 0 0 0 0 2 479133
-0.004966 -0.003591 0.119275 -0.028934 -0.152960 0.604327 -0.062500 0 0 0 0 0 0 2 480113
-0.004978 -0.003589 0.119278 -0.163748 -0.141099 0.667510 -0.062500 0 0 0 0 0 0 2 481126
-0.004983 -0.003588 0.119279 -0.252430 -0.129217 0.700469 -0.062500 0 0 0 0 0 0 2 482122
-0.004998 -0.003600 0.119268 -0.142113 0.045008 0.878083 -0.062500 0 0 0 0 0 0 2 483141
-0.005025 -0.003602 0.119273 0.023891 -0.071799 0.670632 -0.062500 0 0 0 0 0 0 2 484142
-0.005038 -0.003603 0.119275 -0.134682 -0.097958 0.694571 -0.062500 0 0 0 0 0 0 2 485141
-0.005045 -0.003604 0.119276 -0.237323 -0.107142 0.712472 -0.062500 0 0 0 0 0 0 2 486139
-0.005067 -0.003600 0.119286 -0.041779 -0.166861 0.588260 -0.062500 0 0 0 0 0 0 2 487141
-0.005078 -0.003598 0.119289 -0.170315 -0.148167 0.654941 -0.062500 0 0 0 0 0 0 2 488141
-0.005084 -0.003596 0.119290 -0.255771 -0.132780 0.689112 -0.062500 0 0 0 0 0 0 2 489145
-0.005086 -0.003596 0.119291 -0.300105 -0.124077 0.702108 -0.062500 0 0 0 0 0 0 2 490145
-0.005107 -0.003591 0.119300 -0.092041 -0.181371 0.575519 -0.062500 0 0 0 0 0 0 2 491141
-0.005117 -0.003589 0.119303 -0.204862 -0.158413 0.641144 -0.062500 0 0 0 0 0 0 2 492143
-0.005134 -0.003600 0.119293 -0.126366 0.026275 0.840250 -0.062500 0 0 0 0 0 0 2 493140
-0.005143 -0.003606 0.119289 -0.226403 -0.028724 0.772618 -0.062500 0 0 0 0 0 0 2 494142
-0.005166 -0.003605 0.119297 -0.042826 -0.128032 0.604278 -0.062500 0 0 0 0 0 0 2 495139
-0.005178 -0.003604 0.119300 -0.179636 -0.131241 0.653805 -0.062500 0 0 0 0 0 0 2 496144
-0.005184 -0.003604 0.119301 -0.269665 -0.127207 0.681832 -0.062500 0 0 0 0 0 0 2 497139
-0.005206 -0.003599 0.119311 -0.067130 -0.180130 0.561784 -0.062500 0 0 0 0 0 0 2 498139
-0.005217 -0.003597 0.119314 -0.192458 -0.157872 0.629489 -0.062500 0 0 0 0 0 0 2 499140
-0.005222 -0.003596 0.119315 -0.276283 -0.140675 0.663991 -0.062500 0 0 0 0 0 0 2 500207
-0.005244 -0.003591 0.119325 -0.070396 -0.186963 0.546368 -0.062500 0 0 0 0 0 0 2 501210
-0.005255 -0.003588 0.119328 -0.194116 -0.161303 0.614794 -0.062500 0 0 0 0 0 0 2 502203
-0.005260 -0.003587 0.119329 -0.277140 -0.142409 0.649541 -0.062500 0 0 0 0 0 0 2 503205
-0.005282 -0.003582 0.119339 -0.070691 -0.187869 0.532134 -0.062500 0 0 0 0 0 0 2 504200
-0.005292 -0.003579 0.119343 -0.194279 -0.161736 0.600514 -0.062500 0 0 0 0 0 0 2 505206
-0.005298 -0.003578 0.119344 -0.277227 -0.142627 0.635239 -0.062500 0 0 0 0 0 0 2 506210
-0.005320 -0.003573 0.119353 -0.089463 -0.194053 0.517969 -0.062500 0 0 0 0 0 0 2 507175
-0.005330 -0.003570 0.119357 -0.213086 -0.167864 0.586271 -0.062500 0 0 0 0 0 0 2 508178
-0.005336 -0.003569 0.119358 -0.296053 -0.148693 0.620962 -0.062500 0 0 0 0 0 0 2 509174
-0.005357 -0.003564 0.119368 -0.089352 -0.194112 0.503825 -0.062500 0 0 0 0 0 0 2 510175
-0.005368 -0.003561 0.119371 -0.213023 -0.167885 0.572042 -0.062500 0 0 0 0 0 0 2 511198
-0.005373 -0.003560 0.119372 -0.296035 -0.148709 0.606698 -0.062500 0 0 0 0 0 0 2 512174
-0.005395 -0.003555 0.119382 -0.089213 -0.194156 0.489684 -0.062500 0 0 0 0 0 0 2 513174
-0.005406 -0.003552 0.119385 -0.212969 -0.167902 0.557831 -0.062500 0 0 0 0 0 0 2 514203
-0.005411 -0.003551 0.119387 -0.296009 -0.148716 0.592438 -0.062500 0 0 0 0 0 0 2 515196
-0.005433 -0.003546 0.119396 -0.089075 -0.194200 0.475577 -0.062500 0 0 0 0 0 0 2 516184
-0.005444 -0.003543 0.119400 -0.212915 -0.167919 0.543638 -0.062500 0 0 0 0 0 0 2 517197
-0.005449 -0.003542 0.119401 -0.295984 -0.148723 0.578212 -0.062500 0 0 0 0 0 0 2 518181
-0.005471 -0.003537 0.119411 -0.088950 -0.194229 0.461468 -0.062500 0 0 0 0 0 0 2 519197
-0.005482 -0.003534 0.119414 -0.212850 -0.167938 0.529452 -0.062500 0 0 0 0 0 0 2 520183
-0.005487 -0.003533 0.119415 -0.295957 -0.148730 0.563981 -0.062500 0 0 0 0 0 0 2 521196
-0.005509 -0.003528 0.119425 -0.088831 -0.194278 0.447389 -0.062500 0 0 0 0 0 0 2 522195
-0.005520 -0.003525 0.119428 -0.212786 -0.167958 0.515282 -0.062500 0 0 0 0 0 0 2 523180
-0.005525 -0.003524 0.119429 -0.295935 -0.148727 0.549778 -0.062500 0 0 0 0 0 0 2 524195
-0.005547 -0.003519 0.119439 -0.107584 -0.200222 0.433309 -0.062500 0 0 0 0 0 0 2 525180
-0.005558 -0.003516 0.119442 -0.231613 -0.173880 0.501125 -0.062500 0 0 0 0 0 0 2 526195
-0.005563 -0.003515 0.119443 -0.314801 -0.154637 0.535595 -0.062500 0 0 0 0 0 0 2 527180
-0.005585 -0.003510 0.119453 -0.107471 -0.200249 0.419249 -0.062500 0 0 0 0 0 0 2 528195
-0.005596 -0.003507 0.119457 -0.231550 -0.173898 0.486983 -0.062500 0 0 0 0 0 0 2 529114
-0.005601 -0.003506 0.119458 -0.314771 -0.154656 0.521414 -0.062500 0 0 0 0 0 0 2 530124
-0.005604 -0.003505 0.119458 -0.357937 -0.144028 0.534506 -0.062500 0 0 0 0 0 0 2 531113
-0.005624 -0.003500 0.119467 -0.128858 -0.194742 0.409887 -0.062500 0 0 0 0 0 0 2 532124
-0.005634 -0.003498 0.119471 -0.242192 -0.171068 0.474501 -0.062500 0 0 0 0 0 0 2 533115
-0.005639 -0.003497 0.119472 -0.320067 -0.153201 0.507821 -0.062500 0 0 0 0 0 0 2 534124
-0.005661 -0.003492 0.119481 -0.109854 -0.199607 0.391374 -0.062500 0 0 0 0 0 0 2 535114
-0.005672 -0.003489 0.119485 -0.232748 -0.173556 0.458821 -0.062500 0 0 0 0 0 0 2 536123
-0.005677 -0.003488 0.119486 -0.315382 -0.154478 0.493131 -0.062500 0 0 0 0 0 0 2 537113
-0.005680 -0.003487 0.119486 -0.358241 -0.143939 0.506177 -0.062500 0 0 0 0 0 0 2 538123
-0.005700 -0.003482 0.119496 -0.128777 -0.194778 0.381845 -0.062500 0 0 0 0 0 0 2 539123
-0.005710 -0.003480 0.119499 -0.242147 -0.171074 0.446287 -0.062500 0 0 0 0 0 0 2 540115
-0.005715 -0.003478 0.119500 -0.320068 -0.153211 0.479545 -0.062500 0 0 0 0 0 0 2 541123
-0.005737 -0.003473 0.119510 -0.109617 -0.199684 0.363363 -0.062500 0 0 0 0 0 0 2 542130
-0.005748 -0.003471 0.119513 -0.251561 -0.179435 0.430653 -0.062500 0 0 0 0 0 0 2 543100
-0.005753 -0.003469 0.119514 -0.334252 -0.160328 0.464874 -0.062500 0 0 0 0 0 0 2 544137
-0.005775 -0.003464 0.119524 -0.126059 -0.206206 0.349192 -0.062500 0 0 0 0 0 0 2 545114
-0.005786 -0.003462 0.119527 -0.250338 -0.179780 0.416516 -0.062500 0 0 0 0 0 0 2 546124
-0.005791 -0.003460 0.119528 -0.333647 -0.160505 0.450751 -0.062500 0 0 0 0 0 0 2 547126
-0.005794 -0.003460 0.119529 -0.376847 -0.149866 0.463784 -0.062500 0 0 0 0 0 0 2 548153
-0.005814 -0.003455 0.119538 -0.147179 -0.200789 0.339878 -0.062500 0 0 0 0 0 0 2 549132
-0.005824 -0.003452 0.119541 -0.260820 -0.176992 0.404086 -0.062500 0 0 0 0 0 0 2 550132
-0.005829 -0.003451 0.119543 -0.338863 -0.159081 0.437249 -0.062500 0 0 0 0 0 0 2 551132
-0.005851 -0.003446 0.119552 -0.128130 -0.205646 0.321451 -0.062500 0 0 0 0 0 0 2 552133
-0.005862 -0.003444 0.119555 -0.251366 -0.179492 0.388495 -0.062500 0 0 0 0 0 0 2 553119
-0.005867 -0.003442 0.119557 -0.334173 -0.160350 0.422618 -0.062500 0 0 0 0 0 0 2 554132
-0.005870 -0.003441 0.119557 -0.377105 -0.149799 0.435612 -0.062500 0 0 0 0 0 0 2 555133
-0.005891 -0.003437 0.119566 -0.147074 -0.200820 0.311969 -0.062500 0 0 0 0 0 0 2 556130
-0.005901 -0.003434 0.119570 -0.260781 -0.177007 0.376030 -0.062500 0 0 0 0 0 0 2 557133
-0.005906 -0.003433 0.119571 -0.338856 -0.159084 0.409110 -0.062500 0 0 0 0 0 0 2 558134
-0.005927 -0.003428 0.119580 -0.127890 -0.205733 0.293594 -0.062500 0 0 0 0 0 0 2 559134
-0.005938 -0.003425 0.119584 -0.251263 -0.179526 0.360476 -0.062500 0 0 0 0 0 0 2 560131
-0.005943 -0.003424 0.119585 -0.334124 -0.160365 0.394516 -0.062500 0 0 0 0 0 0 2 561131
-0.005965 -0.003419 0.119594 -0.144453 -0.211930 0.279490 -0.062500 0 0 0 0 0 0 2 562130
-0.005976 -0.003416 0.119598 -0.269062 -0.185386 0.346424 -0.062500 0 0 0 0 0 0 2 563112
-0.005982 -0.003415 0.119599 -0.352550 -0.166053 0.380464 -0.062500 0 0 0 0 0 0 2 564129
-0.006004 -0.003410 0.119608 -0.144033 -0.212066 0.265588 -0.062500 0 0 0 0 0 0 2 565100
-0.006014 -0.003407 0.119612 -0.268862 -0.185452 0.332439 -0.062500 0 0 0 0 0 0 2 566128
-0.006020 -0.003406 0.119613 -0.352453 -0.166079 0.366450 -0.062500 0 0 0 0 0 0 2 567128
-0.006042 -0.003401 0.119622 -0.138668 -0.207644 0.251704 -0.062500 0 0 0 0 0 0 2 568130
-0.006052 -0.003398 0.119626 -0.263574 -0.181003 0.318477 -0.062500 0 0 0 0 0 0 2 569130
-0.006058 -0.003397 0.119627 -0.347221 -0.161636 0.352467 -0.062500 0 0 0 0 0 0 2 570130
-0.006080 -0.003392 0.119636 -0.138533 -0.207677 0.237849 -0.062500 0 0 0 0 0 0 2 571130
-0.006091 -0.003389 0.119640 -0.263516 -0.181030 0.304524 -0.062500 0 0 0 0 0 0 2 572132
-0.006096 -0.003388 0.119641 -0.347195 -0.161644 0.338473 -0.062500 0 0 0 0 0 0 2 573134
-0.006118 -0.003383 0.119650 -0.138407 -0.207717 0.223997 -0.062500 0 0 0 0 0 0 2 574130
-0.006129 -0.003380 0.119654 -0.263444 -0.181041 0.290599 -0.062500 0 0 0 0 0 0 2 575127
-0.006134 -0.003379 0.119655 -0.347168 -0.161651 0.324515 -0.062500 0 0 0 0 0 0 2 576130
-0.006156 -0.003373 0.119664 -0.138280 -0.207758 0.210164 -0.062500 0 0 0 0 0 0 2 577100
-0.006167 -0.003371 0.119668 -0.263380 -0.181061 0.276682 -0.062500 0 0 0 0 0 0 2 578128
-0.006172 -0.003369 0.119669 -0.366340 -0.166796 0.310557 -0.062500 0 0 0 0 0 0 2 579129
-0.006194 -0.003364 0.119678 -0.157327 -0.212952 0.196345 -0.062500 0 0 0 0 0 0 2 580130
-0.006205 -0.003362 0.119682 -0.282514 -0.186219 0.262785 -0.062500 0 0 0 0 0 0 2 581129
-0.006211 -0.003360 0.119683 -0.366307 -0.166795 0.296617 -0.062500 0 0 0 0 0 0 2 582127
-0.006233 -0.003355 0.119692 -0.157211 -0.212989 0.182546 -0.062500 0 0 0 0 0 0 2 583129
-0.006243 -0.003353 0.119696 -0.282458 -0.186246 0.248891 -0.062500 0 0 0 0 0 0 2 584210
-0.006249 -0.003351 0.119697 -0.366285 -0.166792 0.282695 -0.062500 0 0 0 0 0 0 2 585202
-0.006271 -0.003346 0.119706 -0.157085 -0.213028 0.168757 -0.062500 0 0 0 0 0 0 2 586408
-0.006282 -0.003343 0.119709 -0.282386 -0.186258 0.235027 -0.062500 0 0 0 0 0 0 2 587199
-0.006287 -0.003342 0.119711 -0.366254 -0.166810 0.268784 -0.062500 0 0 0 0 0 0 2 588210
-0.006290 -0.003341 0.119711 -0.409679 -0.156114 0.281642 -0.062500 0 0 0 0 0 0 2 589193
-0.006310 -0.003337 0.119720 -0.178582 -0.207492 0.159594 -0.062500 0 0 0 0 0 0 2 590174
-0.006321 -0.003334 0.119723 -0.293071 -0.183416 0.222790 -0.062500 0 0 0 0 0 0 2 591173
-0.006326 -0.003333 0.119725 -0.371566 -0.165361 0.255455 -0.062500 0 0 0 0 0 0 2 592174
-0.006348 -0.003328 0.119734 -0.159477 -0.212376 0.141431 -0.062500 0 0 0 0 0 0 2 593199
-0.006358 -0.003325 0.119737 -0.283591 -0.185913 0.207395 -0.062500 0 0 0 0 0 0 2 594196
-0.006364 -0.003324 0.119738 -0.366878 -0.166640 0.241044 -0.062500 0 0 0 0 0 0 2 595172
-0.006366 -0.003323 0.119739 -0.409989 -0.156015 0.253862 -0.062500 0 0 0 0 0 0 2 596171
-0.006367 -0.003323 0.119739 -0.431480 -0.150490 0.258455 -0.062500 0 0 0 0 0 0 2 597199
-0.006388 -0.003318 0.119748 -0.208386 -0.209750 0.133709 -0.062500 0 0 0 0 0 0 2 598195
-0.006397 -0.003316 0.119751 -0.317551 -0.187056 0.195687 -0.062500 0 0 0 0 0 0 2 599178
-0.006402 -0.003314 0.119752 -0.393414 -0.169694 0.227924 -0.062500 0 0 0 0 0 0 2 600196
-0.006405 -0.003314 0.119753 -0.432869 -0.160069 0.240230 -0.062500 0 0 0 0 0 0 2 601178
-0.006425 -0.003309 0.119762 -0.199428 -0.212107 0.118451 -0.062500 0 0 0 0 0 0 2 602195
-0.006435 -0.003307 0.119765 -0.313101 -0.188245 0.181338 -0.062500 0 0 0 0 0 0 2 603177
-0.006440 -0.003305 0.119766 -0.391220 -0.170301 0.213887 -0.062500 0 0 0 0 0 0 2 604193
-0.006462 -0.003300 0.119776 -0.178569 -0.217492 0.100244 -0.062500 0 0 0 0 0 0 2 605179
-0.006478 -0.003279 0.119769 -0.236150 -0.432505 0.306581 -0.062500 0 0 0 0 0 0 2 606178
-0.006486 -0.003269 0.119766 -0.343059 -0.314853 0.271934 -0.062500 0 0 0 0 0 0 2 607193
-0.006510 -0.003259 0.119775 -0.152331 -0.291474 0.123155 -0.062500 0 0 0 0 0 0 2 608178
-0.006522 -0.003254 0.119777 -0.289056 -0.227931 0.175233 -0.062500 0 0 0 0 0 0 2 609193
-0.006527 -0.003252 0.119778 -0.379047 -0.190076 0.203823 -0.062500 0 0 0 0 0 0 2 610177
-0.006530 -0.003250 0.119779 -0.425635 -0.170238 0.214865 -0.062500 0 0 0 0 0 0 2 611192
-0.006532 -0.003250 0.119779 -0.448900 -0.160106 0.218842 -0.062500 0 0 0 0 0 0 2 612179
-0.006552 -0.003245 0.119788 -0.206994 -0.212209 0.094535 -0.062500 0 0 0 0 0 0 2 613122
-0.006562 -0.003242 0.119791 -0.316854 -0.188243 0.156090 -0.062500 0 0 0 0 0 0 2 614112
-0.006567 -0.003241 0.119792 -0.393105 -0.170285 0.188127 -0.062500 0 0 0 0 0 0 2 615120
-0.006569 -0.003241 0.119793 -0.432720 -0.160345 0.200387 -0.062500 0 0 0 0 0 0 2 616112
-0.006590 -0.003236 0.119802 -0.198878 -0.212430 0.079237 -0.062500 0 0 0 0 0 0 2 617121
-0.006600 -0.003233 0.119805 -0.332095 -0.193393 0.141770 -0.062500 0 0 0 0 0 0 2 618111
-0.006605 -0.003232 0.119806 -0.410353 -0.175363 0.174152 -0.062500 0 0 0 0 0 0 2 619121
-0.006607 -0.003231 0.119806 -0.450970 -0.165399 0.186525 -0.062500 0 0 0 0 0 0 2 620112
-0.006628 -0.003227 0.119816 -0.217514 -0.217500 0.065569 -0.062500 0 0 0 0 0 0 2 621121
-0.006638 -0.003224 0.119819 -0.331786 -0.193414 0.128033 -0.062500 0 0 0 0 0 0 2 622120
-0.006643 -0.003223 0.119820 -0.410208 -0.175374 0.160389 -0.062500 0 0 0 0 0 0 2 623111
-0.006670 -0.003199 0.119819 -0.130689 -0.464089 0.188484 -0.062500 0 0 0 0 0 0 2 624120
-0.006684 -0.003187 0.119819 -0.273655 -0.334724 0.185454 -0.062500 0 0 0 0 0 0 2 625111
-0.006691 -0.003182 0.119819 -0.376588 -0.245457 0.182989 -0.062500 0 0 0 0 0 0 2 626118
-0.006694 -0.003179 0.119819 -0.430998 -0.198179 0.181963 -0.062500 0 0 0 0 0 0 2 627113
-0.006696 -0.003177 0.119819 -0.458513 -0.174278 0.181567 -0.062500 0 0 0 0 0 0 2 628125
-0.006716 -0.003172 0.119828 -0.218389 -0.219699 0.056396 -0.062500 0 0 0 0 0 0 2 629122
-0.006726 -0.003169 0.119831 -0.329662 -0.192223 0.117068 -0.062500 0 0 0 0 0 0 2 630126
-0.006731 -0.003168 0.119832 -0.406632 -0.172520 0.148742 -0.062500 0 0 0 0 0 0 2 631118
-0.006738 -0.003149 0.119822 -0.380316 -0.402944 0.302138 -0.062500 0 0 0 0 0 0 2 632125
-0.006762 -0.003135 0.119828 -0.169468 -0.356619 0.113168 -0.062500 0 0 0 0 0 0 2 633130
-0.006774 -0.003128 0.119830 -0.303157 -0.262368 0.139516 -0.062500 0 0 0 0 0 0 2 634129
-0.006779 -0.003124 0.119830 -0.392795 -0.207563 0.157948 -0.062500 0 0 0 0 0 0 2 635128
-0.006782 -0.003122 0.119830 -0.439500 -0.179182 0.165316 -0.062500 0 0 0 0 0 0 2 636131
-0.006784 -0.003121 0.119831 -0.462895 -0.164817 0.167980 -0.062500 0 0 0 0 0 0 2 637125
-0.006804 -0.003117 0.119839 -0.220366 -0.215091 0.044252 -0.062500 0 0 0 0 0 0 2 638129
-0.006814 -0.003114 0.119843 -0.349936 -0.195004 0.105115 -0.062500 0 0 0 0 0 0 2 639127
-0.006819 -0.003113 0.119844 -0.426411 -0.176434 0.136835 -0.062500 0 0 0 0 0 0 2 640118
-0.006841 -0.003108 0.119853 -0.211852 -0.223756 0.024452 -0.062500 0 0 0 0 0 0 2 641134
-0.006857 -0.003086 0.119846 -0.270008 -0.437959 0.230827 -0.062500 0 0 0 0 0 0 2 642131
-0.006865 -0.003076 0.119844 -0.376619 -0.320396 0.195367 -0.062500 0 0 0 0 0 0 2 643131
-0.006869 -0.003071 0.119843 -0.439117 -0.239888 0.172095 -0.062500 0 0 0 0 0 0 2 644129
-0.006871 -0.003068 0.119843 -0.471788 -0.197731 0.162826 -0.062500 0 0 0 0 0 0 2 645127
-0.006872 -0.003067 0.119842 -0.488444 -0.176538 0.159450 -0.062500 0 0 0 0 0 0 2 646115
-0.006892 -0.003062 0.119851 -0.242448 -0.223549 0.033955 -0.062500 0 0 0 0 0 0 2 647125
-0.006902 -0.003059 0.119854 -0.351328 -0.196659 0.093888 -0.062500 0 0 0 0 0 0 2 648129
-0.006907 -0.003058 0.119855 -0.427115 -0.177247 0.125260 -0.062500 0 0 0 0 0 0 2 649127
-0.006909 -0.003057 0.119856 -0.466479 -0.166636 0.137278 -0.062500 0 0 0 0 0 0 2 650127
-0.006910 -0.003057 0.119856 -0.486099 -0.161119 0.141598 -0.062500 0 0 0 0 0 0 2 651127
-0.006936 -0.003033 0.119855 -0.175189 -0.456873 0.160727 -0.062500 0 0 0 0 0 0 2 652128
-0.006948 -0.003022 0.119854 -0.307826 -0.335798 0.152886 -0.062500 0 0 0 0 0 0 2 653125
-0.006955 -0.003016 0.119854 -0.403211 -0.248505 0.148575 -0.062500 0 0 0 0 0 0 2 654097
-0.006977 -0.003009 0.119863 -0.199258 -0.259913 0.022909 -0.062500 0 0 0 0 0 0 2 655097
-0.006988 -0.003005 0.119866 -0.329686 -0.214857 0.082475 -0.062500 0 0 0 0 0 0 2 656123
-0.006994 -0.003003 0.119867 -0.416297 -0.186343 0.113682 -0.062500 0 0 0 0 0 0 2 657098
-0.006997 -0.003002 0.119868 -0.461078 -0.171167 0.125643 -0.062500 0 0 0 0 0 0 2 658127
-0.006998 -0.003002 0.119868 -0.483387 -0.163393 0.129945 -0.062500 0 0 0 0 0 0 2 659125
-0.007004 -0.002983 0.119858 -0.428508 -0.400241 0.273468 -0.062500 0 0 0 0 0 0 2 660128
-0.007027 -0.002969 0.119863 -0.216380 -0.359400 0.081441 -0.062500 0 0 0 0 0 0 2 661096
-0.007038 -0.002962 0.119865 -0.343223 -0.266932 0.105690 -0.062500 0 0 0 0 0 0 2 662096
-0.007043 -0.002959 0.119865 -0.429525 -0.213018 0.123264 -0.062500 0 0 0 0 0 0 2 663126
-0.007046 -0.002957 0.119866 -0.474570 -0.185119 0.130344 -0.062500 0 0 0 0 0 0 2 664098
-0.007047 -0.002956 0.119866 -0.497147 -0.170993 0.132909 -0.062500 0 0 0 0 0 0 2 665124
-0.007068 -0.002951 0.119875 -0.253473 -0.221697 0.010245 -0.062500 0 0 0 0 0 0 2 666133
-0.007078 -0.002949 0.119878 -0.363964 -0.196371 0.070531 -0.062500 0 0 0 0 0 0 2 667117
-0.007088 -0.002929 0.119869 -0.374704 -0.418434 0.244226 -0.062500 0 0 0 0 0 0 2 668205
-0.007093 -0.002919 0.119865 -0.437378 -0.310365 0.187379 -0.062500 0 0 0 0 0 0 2 669203
-0.007096 -0.002914 0.119864 -0.476407 -0.235363 0.155616 -0.062500 0 0 0 0 0 0 2 670170
-0.007117 -0.002907 0.119873 -0.242354 -0.253913 0.019891 -0.062500 0 0 0 0 0 0 2 671169
-0.007127 -0.002904 0.119876 -0.358211 -0.212413 0.075321 -0.062500 0 0 0 0 0 0 2 672175
-0.007132 -0.002902 0.119877 -0.437614 -0.185737 0.105017 -0.062500 0 0 0 0 0 0 2 673176
-0.007134 -0.002901 0.119877 -0.478803 -0.171524 0.116464 -0.062500 0 0 0 0 0 0 2 674168
-0.007155 -0.002896 0.119886 -0.244166 -0.222118 -0.002640 -0.062500 0 0 0 0 0 0 2 675170
-0.007170 -0.002875 0.119879 -0.293635 -0.437125 0.201072 -0.062500 0 0 0 0 0 0 2 676169
-0.007178 -0.002865 0.119876 -0.395369 -0.320638 0.163851 -0.062500 0 0 0 0 0 0 2 677168
-0.007182 -0.002860 0.119876 -0.455494 -0.240688 0.139848 -0.062500 0 0 0 0 0 0 2 678167
-0.007204 -0.002853 0.119884 -0.231755 -0.256746 0.007298 -0.062500 0 0 0 0 0 0 2 679197
-0.007215 -0.002849 0.119887 -0.352949 -0.213815 0.063534 -0.062500 0 0 0 0 0 0 2 680192
-0.007220 -0.002847 0.119888 -0.435002 -0.186440 0.093493 -0.062500 0 0 0 0 0 0 2 681178
-0.007222 -0.002846 0.119888 -0.477507 -0.171876 0.105017 -0.062500 0 0 0 0 0 0 2 682193
-0.007224 -0.002846 0.119889 -0.498676 -0.164412 0.109170 -0.062500 0 0 0 0 0 0 2 683175
-0.007224 -0.002845 0.119889 -0.509173 -0.160614 0.110635 -0.062500 0 0 0 0 0 0 2 684192
-0.007244 -0.002841 0.119897 -0.278288 -0.221759 -0.011683 -0.062500 0 0 0 0 0 0 2 685109
-0.007259 -0.002820 0.119890 -0.320414 -0.439306 0.190807 -0.062500 0 0 0 0 0 0 2 686118
-0.007267 -0.002810 0.119888 -0.418368 -0.324243 0.152924 -0.062500 0 0 0 0 0 0 2 687109
-0.007270 -0.002804 0.119887 -0.476608 -0.245039 0.128672 -0.062500 0 0 0 0 0 0 2 688118
-0.007292 -0.002797 0.119895 -0.251712 -0.261544 -0.003596 -0.062500 0 0 0 0 0 0 2 689119
-0.007303 -0.002794 0.119898 -0.372574 -0.218749 0.052413 -0.062500 0 0 0 0 0 0 2 690109
-0.007308 -0.002792 0.119899 -0.454467 -0.191425 0.082267 -0.062500 0 0 0 0 0 0 2 691118
-0.007310 -0.002791 0.119900 -0.496904 -0.176910 0.093759 -0.062500 0 0 0 0 0 0 2 692109
-0.007331 -0.002786 0.119909 -0.262392 -0.227529 -0.024588 -0.062500 0 0 0 0 0 0 2 693117
-0.007342 -0.002784 0.119912 -0.378140 -0.201800 0.036284 -0.062500 0 0 0 0 0 0 2 694109
-0.007352 -0.002764 0.119903 -0.386481 -0.420562 0.210836 -0.062500 0 0 0 0 0 0 2 695118
-0.007357 -0.002754 0.119899 -0.450124 -0.312648 0.153724 -0.062500 0 0 0 0 0 0 2 696109
-0.007379 -0.002745 0.119907 -0.233944 -0.295861 -0.000499 -0.062500 0 0 0 0 0 0 2 697118
-0.007390 -0.002740 0.119910 -0.360573 -0.234590 0.046397 -0.062500 0 0 0 0 0 0 2 698108
-0.007396 -0.002737 0.119911 -0.445651 -0.197967 0.072930 -0.062500 0 0 0 0 0 0 2 699117
-0.007398 -0.002736 0.119911 -0.489762 -0.178821 0.083225 -0.062500 0 0 0 0 0 0 2 700109
-0.007400 -0.002736 0.119911 -0.511761 -0.169064 0.086935 -0.062500 0 0 0 0 0 0 2 701117
-0.007425 -0.002712 0.119910 -0.201398 -0.462429 0.109341 -0.062500 0 0 0 0 0 0 2 702337
-0.007438 -0.002701 0.119909 -0.334795 -0.340402 0.099747 -0.062500 0 0 0 0 0 0 2 703128
-0.007444 -0.002695 0.119909 -0.430679 -0.252665 0.094521 -0.062500 0 0 0 0 0 0 2 704117
-0.007448 -0.002692 0.119909 -0.500754 -0.211989 0.092471 -0.062500 0 0 0 0 0 0 2 705126
-0.007449 -0.002691 0.119909 -0.526610 -0.188513 0.091731 -0.062500 0 0 0 0 0 0 2 706101
-0.007470 -0.002685 0.119917 -0.283572 -0.234978 -0.030423 -0.062500 0 0 0 0 0 0 2 707131
-0.007480 -0.002683 0.119920 -0.395540 -0.207031 0.028582 -0.062500 0 0 0 0 0 0 2 708126
-0.007485 -0.002681 0.119922 -0.472887 -0.187136 0.059462 -0.062500 0 0 0 0 0 0 2 709121
-0.007487 -0.002681 0.119922 -0.513002 -0.176332 0.071314 -0.062500 0 0 0 0 0 0 2 710125
-0.007513 -0.002657 0.119920 -0.211551 -0.468993 0.097267 -0.062500 0 0 0 0 0 0 2 711096
-0.007526 -0.002646 0.119920 -0.349422 -0.346593 0.088433 -0.062500 0 0 0 0 0 0 2 712127
-0.007532 -0.002640 0.119920 -0.447532 -0.258676 0.083424 -0.062500 0 0 0 0 0 0 2 713095
-0.007536 -0.002637 0.119920 -0.499642 -0.212091 0.081435 -0.062500 0 0 0 0 0 0 2 714126
-0.007537 -0.002636 0.119920 -0.526051 -0.188564 0.080720 -0.062500 0 0 0 0 0 0 2 715120
-0.007558 -0.002630 0.119928 -0.283062 -0.235104 -0.041056 -0.062500 0 0 0 0 0 0 2 716130
-0.007568 -0.002628 0.119931 -0.395288 -0.207075 0.017766 -0.062500 0 0 0 0 0 0 2 717129
-0.007578 -0.002608 0.119922 -0.407595 -0.427009 0.192199 -0.062500 0 0 0 0 0 0 2 718125
-0.007583 -0.002598 0.119919 -0.470128 -0.318798 0.134527 -0.062500 0 0 0 0 0 0 2 719123
-0.007586 -0.002593 0.119918 -0.509188 -0.243723 0.102294 -0.062500 0 0 0 0 0 0 2 720095
-0.007607 -0.002586 0.119926 -0.273892 -0.262770 -0.031537 -0.062500 0 0 0 0 0 0 2 721126
-0.007617 -0.002583 0.119929 -0.390511 -0.220853 0.022764 -0.062500 0 0 0 0 0 0 2 722126
-0.007622 -0.002581 0.119930 -0.470313 -0.194006 0.051918 -0.062500 0 0 0 0 0 0 2 723132
-0.007625 -0.002580 0.119930 -0.511687 -0.179740 0.063166 -0.062500 0 0 0 0 0 0 2 724119
-0.007626 -0.002579 0.119931 -0.532295 -0.172431 0.067207 -0.062500 0 0 0 0 0 0 2 725126
-0.007651 -0.002556 0.119929 -0.220942 -0.466875 0.091353 -0.062500 0 0 0 0 0 0 2 726124
-0.007664 -0.002545 0.119928 -0.367236 -0.350335 0.081028 -0.062500 0 0 0 0 0 0 2 727124
-0.007670 -0.002539 0.119928 -0.463045 -0.262937 0.075399 -0.062500 0 0 0 0 0 0 2 728113
-0.007674 -0.002536 0.119928 -0.513996 -0.216635 0.073195 -0.062500 0 0 0 0 0 0 2 729135
-0.007695 -0.002530 0.119937 -0.283242 -0.251711 -0.048543 -0.062500 0 0 0 0 0 0 2 730132
-0.007705 -0.002527 0.119940 -0.402000 -0.217755 0.009800 -0.062500 0 0 0 0 0 0 2 731131
-0.007716 -0.002507 0.119930 -0.417791 -0.434474 0.184452 -0.062500 0 0 0 0 0 0 2 732134
-0.007721 -0.002497 0.119927 -0.481785 -0.324949 0.126497 -0.062500 0 0 0 0 0 0 2 733134
-0.007724 -0.002492 0.119926 -0.521589 -0.249221 0.094131 -0.062500 0 0 0 0 0 0 2 734133
-0.007725 -0.002490 0.119926 -0.543053 -0.209546 0.081564 -0.062500 0 0 0 0 0 0 2 735135
-0.007745 -0.002484 0.119934 -0.297488 -0.248168 -0.043699 -0.062500 0 0 0 0 0 0 2 736134
-0.007755 -0.002481 0.119937 -0.409070 -0.215950 0.013192 -0.062500 0 0 0 0 0 0 2 737134
-0.007760 -0.002480 0.119938 -0.486295 -0.193956 0.043230 -0.062500 0 0 0 0 0 0 2 738130
-0.007763 -0.002479 0.119939 -0.526316 -0.182126 0.054804 -0.062500 0 0 0 0 0 0 2 739138
-0.007769 -0.002460 0.119928 -0.481353 -0.415485 0.203246 -0.062500 0 0 0 0 0 0 2 740118
-0.007792 -0.002446 0.119933 -0.256487 -0.373835 0.014404 -0.062500 0 0 0 0 0 0 2 741133
-0.007804 -0.002439 0.119935 -0.386277 -0.280579 0.036720 -0.062500 0 0 0 0 0 0 2 742128
-0.007809 -0.002436 0.119936 -0.474218 -0.226301 0.053363 -0.062500 0 0 0 0 0 0 2 743137
-0.007812 -0.002434 0.119936 -0.520053 -0.198239 0.060080 -0.062500 0 0 0 0 0 0 2 744201
-0.007813 -0.002433 0.119936 -0.543011 -0.184070 0.062538 -0.062500 0 0 0 0 0 0 2 745189
-0.007834 -0.002428 0.119945 -0.297488 -0.235585 -0.056933 -0.062500 0 0 0 0 0 0 2 746198
-0.007844 -0.002426 0.119948 -0.409162 -0.209666 0.001676 -0.062500 0 0 0 0 0 0 2 747191
-0.007854 -0.002406 0.119938 -0.421617 -0.430125 0.176823 -0.062500 0 0 0 0 0 0 2 748177
-0.007859 -0.002396 0.119935 -0.483641 -0.322798 0.118707 -0.062500 0 0 0 0 0 0 2 749167
-0.007862 -0.002391 0.119934 -0.522482 -0.248154 0.086245 -0.062500 0 0 0 0 0 0 2 750167
-0.007883 -0.002384 0.119942 -0.305406 -0.273776 -0.046505 -0.062500 0 0 0 0 0 0 2 751167
-0.007893 -0.002381 0.119945 -0.422398 -0.231728 0.007148 -0.062500 0 0 0 0 0 0 2 752167
-0.007898 -0.002379 0.119946 -0.502424 -0.204848 0.035989 -0.062500 0 0 0 0 0 0 2 753168
-0.007901 -0.002378 0.119946 -0.543880 -0.190584 0.047119 -0.062500 0 0 0 0 0 0 2 754167
-0.007902 -0.002378 0.119947 -0.564498 -0.183278 0.051135 -0.062500 0 0 0 0 0 0 2 755158
-0.007903 -0.002377 0.119947 -0.574714 -0.179599 0.052556 -0.062500 0 0 0 0 0 0 2 756192
-0.007928 -0.002354 0.119945 -0.257923 -0.475642 0.077809 -0.062500 0 0 0 0 0 0 2 757175
-0.007940 -0.002343 0.119944 -0.388496 -0.355304 0.066173 -0.062500 0 0 0 0 0 0 2 758176
-0.007947 -0.002337 0.119944 -0.476498 -0.269707 0.059907 -0.062500 0 0 0 0 0 0 2 759189
-0.007950 -0.002334 0.119944 -0.526908 -0.223668 0.057463 -0.062500 0 0 0 0 0 0 2 760174
-0.007971 -0.002328 0.119952 -0.295157 -0.259204 -0.063171 -0.062500 0 0 0 0 0 0 2 761190
-0.007982 -0.002325 0.119955 -0.414179 -0.225083 -0.005469 -0.062500 0 0 0 0 0 0 2 762174
-0.007987 -0.002324 0.119957 -0.495066 -0.202156 0.024771 -0.062500 0 0 0 0 0 0 2 763189
-0.007989 -0.002323 0.119957 -0.536934 -0.189873 0.036417 -0.062500 0 0 0 0 0 0 2 764173
-0.007991 -0.002323 0.119957 -0.557727 -0.183558 0.040604 -0.062500 0 0 0 0 0 0 2 765173
-0.007996 -0.002304 0.119947 -0.503474 -0.419405 0.187048 -0.062500 0 0 0 0 0 0 2 766186
-0.007999 -0.002295 0.119943 -0.530435 -0.320866 0.117471 -0.062500 0 0 0 0 0 0 2 767172
-0.008021 -0.002286 0.119950 -0.294428 -0.309653 -0.038664 -0.062500 0 0 0 0 0 0 2 768188
-0.008031 -0.002281 0.119953 -0.413093 -0.250327 0.005126 -0.062500 0 0 0 0 0 0 2 769107
-0.008036 -0.002279 0.119954 -0.494292 -0.214729 0.030367 -0.062500 0 0 0 0 0 0 2 770116
-0.008039 -0.002278 0.119954 -0.536462 -0.196134 0.040203 -0.062500 0 0 0 0 0 0 2 771106
-0.008040 -0.002277 0.119954 -0.557472 -0.186674 0.043758 -0.062500 0 0 0 0 0 0 2 772107
-0.008041 -0.002277 0.119954 -0.567887 -0.181907 0.045027 -0.062500 0 0 0 0 0 0 2 773107
-0.008061 -0.002272 0.119963 -0.315497 -0.238405 -0.073879 -0.062500 0 0 0 0 0 0 2 774116
-0.008071 -0.002270 0.119966 -0.424354 -0.214692 -0.015933 -0.062500 0 0 0 0 0 0 2 775107
-0.008076 -0.002268 0.119967 -0.500179 -0.196945 0.014407 -0.062500 0 0 0 0 0 0 2 776115
-0.008078 -0.002268 0.119967 -0.539491 -0.187263 0.026070 -0.062500 0 0 0 0 0 0 2 777108
-0.008079 -0.002267 0.119967 -0.559027 -0.182259 0.030276 -0.062500 0 0 0 0 0 0 2 778116
-0.008085 -0.002249 0.119957 -0.504259 -0.418600 0.176957 -0.062500 0 0 0 0 0 0 2 779116
-0.008088 -0.002240 0.119953 -0.548814 -0.329361 0.107290 -0.062500 0 0 0 0 0 0 2 780107
-0.008109 -0.002231 0.119961 -0.312362 -0.318442 -0.048545 -0.062500 0 0 0 0 0 0 2 781115
-0.008120 -0.002226 0.119963 -0.431085 -0.259146 -0.004965 -0.062500 0 0 0 0 0 0 2 782106
-0.008125 -0.002224 0.119964 -0.512313 -0.223562 0.020156 -0.062500 0 0 0 0 0 0 2 783124
-0.008128 -0.002223 0.119964 -0.554487 -0.204981 0.029964 -0.062500 0 0 0 0 0 0 2 784114
-0.008129 -0.002222 0.119964 -0.575498 -0.195554 0.033512 -0.062500 0 0 0 0 0 0 2 785120
-0.008129 -0.002222 0.119965 -0.585917 -0.190790 0.034767 -0.062500 0 0 0 0 0 0 2 786114
-0.008130 -0.002222 0.119965 -0.591117 -0.188396 0.035221 -0.062500 0 0 0 0 0 0 2 787129
-0.008150 -0.002217 0.119973 -0.335874 -0.246175 -0.083600 -0.062500 0 0 0 0 0 0 2 788115
-0.008160 -0.002215 0.119976 -0.443571 -0.222992 -0.025952 -0.062500 0 0 0 0 0 0 2 789122
-0.008164 -0.002213 0.119977 -0.518829 -0.205525 0.004254 -0.062500 0 0 0 0 0 0 2 790117
-0.008167 -0.002213 0.119977 -0.557822 -0.195996 0.015874 -0.062500 0 0 0 0 0 0 2 791123
-0.008168 -0.002212 0.119978 -0.577213 -0.191055 0.020053 -0.062500 0 0 0 0 0 0 2 792126
-0.008168 -0.002212 0.119978 -0.586785 -0.188546 0.021540 -0.062500 0 0 0 0 0 0 2 793120
-0.008174 -0.002194 0.119967 -0.527242 -0.426031 0.167517 -0.062500 0 0 0 0 0 0 2 794120
-0.008177 -0.002185 0.119964 -0.551222 -0.328647 0.097394 -0.062500 0 0 0 0 0 0 2 795092
-0.008198 -0.002176 0.119971 -0.313304 -0.318172 -0.058257 -0.062500 0 0 0 0 0 0 2 796124
-0.008208 -0.002171 0.119973 -0.431547 -0.259009 -0.014919 -0.062500 0 0 0 0 0 0 2 797129
-0.008214 -0.002169 0.119974 -0.512562 -0.223477 0.010073 -0.062500 0 0 0 0 0 0 2 798126
-0.008216 -0.002167 0.119975 -0.554604 -0.204950 0.019831 -0.062500 0 0 0 0 0 0 2 799126
-0.008217 -0.002167 0.119975 -0.575564 -0.195519 0.023366 -0.062500 0 0 0 0 0 0 2 800126
-0.008218 -0.002167 0.119975 -0.585946 -0.190774 0.024618 -0.062500 0 0 0 0 0 0 2 801122
-0.008218 -0.002166 0.119975 -0.591109 -0.188391 0.025069 -0.062500 0 0 0 0 0 0 2 802122
-0.008219 -0.002166 0.119975 -0.593695 -0.187194 0.025227 -0.062500 0 0 0 0 0 0 2 803123
-0.008238 -0.002162 0.119983 -0.336914 -0.245675 -0.093337 -0.062500 0 0 0 0 0 0 2 804093
-0.008248 -0.002159 0.119986 -0.444106 -0.222714 -0.035888 -0.062500 0 0 0 0 0 0 2 805122
-0.008253 -0.002158 0.119987 -0.519101 -0.205386 -0.005795 -0.062500 0 0 0 0 0 0 2 806124
-0.008255 -0.002158 0.119988 -0.557961 -0.195906 0.005777 -0.062500 0 0 0 0 0 0 2 807121
-0.008256 -0.002157 0.119988 -0.577281 -0.191015 0.009943 -0.062500 0 0 0 0 0 0 2 808124
-0.008257 -0.002157 0.119988 -0.586838 -0.188524 0.011438 -0.062500 0 0 0 0 0 0 2 809120
-0.008262 -0.002139 0.119977 -0.527369 -0.425881 0.157629 -0.062500 0 0 0 0 0 0 2 810122
-0.008265 -0.002130 0.119974 -0.551238 -0.328577 0.087430 -0.062500 0 0 0 0 0 0 2 811119
-0.008267 -0.002125 0.119972 -0.562767 -0.265200 0.050501 -0.062500 0 0 0 0 0 0 2 812123
-0.008287 -0.002118 0.119980 -0.316347 -0.287801 -0.082130 -0.062500 0 0 0 0 0 0 2 813124
-0.008298 -0.002115 0.119983 -0.429329 -0.246754 -0.029951 -0.062500 0 0 0 0 0 0 2 814123
-0.008303 -0.002113 0.119984 -0.522061 -0.238070 -0.001740 -0.062500 0 0 0 0 0 0 2 815121
-0.008305 -0.002112 0.119985 -0.562505 -0.224114 0.009171 -0.062500 0 0 0 0 0 0 2 816122
-0.008306 -0.002112 0.119985 -0.582631 -0.216981 0.013100 -0.062500 0 0 0 0 0 0 2 817121
-0.008307 -0.002111 0.119985 -0.592592 -0.213374 0.014507 -0.062500 0 0 0 0 0 0 2 818120
-0.008307 -0.002111 0.119985 -0.597538 -0.211555 0.014997 -0.062500 0 0 0 0 0 0 2 819122
-0.008307 -0.002111 0.119985 -0.599996 -0.210643 0.015174 -0.062500 0 0 0 0 0 0 2 820117
-0.008307 -0.002111 0.119985 -0.601215 -0.210188 0.015224 -0.062500 0 0 0 0 0 0 2 821121
-0.008307 -0.002111 0.119985 -0.601816 -0.209952 0.015253 -0.062500 0 0 0 0 0 0 2 822121
-0.008307 -0.002111 0.119985 -0.602103 -0.209851 0.015246 -0.062500 0 0 0 0 0 0 2 823125
-0.008307 -0.002111 0.119985 -0.602276 -0.209796 0.015263 -0.062500 0 0 0 0 0 0 2 824109
-0.008307 -0.002111 0.119985 -0.602347 -0.209757 0.015274 -0.062500 0 0 0 0 0 0 2 825116
-0.008327 -0.002107 0.119993 -0.344096 -0.268904 -0.102969 -0.062500 0 0 0 0 0 0 2 826123
-0.008337 -0.002104 0.119996 -0.450787 -0.246192 -0.045746 -0.062500 0 0 0 0 0 0 2 827119
-0.008342 -0.002103 0.119997 -0.525563 -0.228975 -0.015747 -0.062500 0 0 0 0 0 0 2 828123
-0.008344 -0.002103 0.119998 -0.564296 -0.219571 -0.004214 -0.062500 0 0 0 0 0 0 2 829108
-0.008350 -0.002084 0.119987 -0.519470 -0.453191 0.145873 -0.062500 0 0 0 0 0 0 2 830115
-0.008353 -0.002075 0.119984 -0.550424 -0.354129 0.076857 -0.062500 0 0 0 0 0 0 2 831247
-0.008355 -0.002070 0.119982 -0.573918 -0.283783 0.040325 -0.062500 0 0 0 0 0 0 2 832123
-0.008356 -0.002068 0.119982 -0.587385 -0.246808 0.026226 -0.062500 0 0 0 0 0 0 2 833121
-0.008357 -0.002067 0.119982 -0.594653 -0.228216 0.021133 -0.062500 0 0 0 0 0 0 2 834121
-0.008357 -0.002066 0.119982 -0.598448 -0.218951 0.019317 -0.062500 0 0 0 0 0 0 2 835118
-0.008357 -0.002066 0.119982 -0.600405 -0.214337 0.018677 -0.062500 0 0 0 0 0 0 2 836105
-0.008357 -0.002066 0.119982 -0.601398 -0.212034 0.018457 -0.062500 0 0 0 0 0 0 2 837115
-0.008357 -0.002066 0.119982 -0.601908 -0.210871 0.018381 -0.062500 0 0 0 0 0 0 2 838104
-0.008357 -0.002066 0.119982 -0.602169 -0.210307 0.018345 -0.062500 0 0 0 0 0 0 2 839113
-0.008357 -0.002066 0.119982 -0.602284 -0.210017 0.018345 -0.062500 0 0 0 0 0 0 2 840114
-0.008377 -0.002061 0.119990 -0.343960 -0.269093 -0.099671 -0.062500 0 0 0 0 0 0 2 841104
-0.008387 -0.002059 0.119993 -0.450727 -0.246262 -0.042558 -0.062500 0 0 0 0 0 0 2 842113
-0.008392 -0.002057 0.119994 -0.525511 -0.229007 -0.012630 -0.062500 0 0 0 0 0 0 2 843104
-0.008394 -0.002057 0.119994 -0.564295 -0.219587 -0.001094 -0.062500 0 0 0 0 0 0 2 844113
-0.008395 -0.002056 0.119995 -0.583543 -0.214719 0.003056 -0.062500 0 0 0 0 0 0 2 845103
-0.008396 -0.002056 0.119995 -0.593048 -0.212251 0.004518 -0.062500 0 0 0 0 0 0 2 846112
-0.008396 -0.002056 0.119995 -0.597765 -0.210987 0.005047 -0.062500 0 0 0 0 0 0 2 847229
-0.008396 -0.002056 0.119995 -0.600103 -0.210368 0.005235 -0.062500 0 0 0 0 0 0 2 848113
-0.008396 -0.002056 0.119995 -0.601255 -0.210047 0.005295 -0.062500 0 0 0 0 0 0 2 849228
-0.008396 -0.002056 0.119995 -0.601838 -0.209887 0.005310 -0.062500 0 0 0 0 0 0 2 850113
-0.008396 -0.002056 0.119995 -0.602140 -0.209811 0.005326 -0.062500 0 0 0 0 0 0 2 851228
-0.008396 -0.002056 0.119995 -0.602267 -0.209769 0.005324 -0.062500 0 0 0 0 0 0 2 852112
-0.008396 -0.002056 0.119995 -0.602345 -0.209758 0.005323 -0.062500 0 0 0 0 0 0 2 853229
-0.008401 -0.002038 0.119984 -0.538411 -0.448079 0.151433 -0.062500 0 0 0 0 0 0 2 854113
-0.008404 -0.002029 0.119981 -0.559800 -0.351551 0.080860 -0.062500 0 0 0 0 0 0 2 855242
-0.008405 -0.002024 0.119979 -0.578544 -0.282499 0.043752 -0.062500 0 0 0 0 0 0 2 856104
-0.008406 -0.002022 0.119979 -0.589692 -0.246173 0.029446 -0.062500 0 0 0 0 0 0 2 857237
-0.008407 -0.002021 0.119979 -0.595805 -0.227891 0.024281 -0.062500 0 0 0 0 0 0 2 858244
-0.008407 -0.002020 0.119979 -0.599012 -0.218798 0.022448 -0.062500 0 0 0 0 0 0 2 859243
-0.008427 -0.002015 0.119987 -0.342170 -0.273527 -0.095971 -0.062500 0 0 0 0 0 0 2 860249
-0.008437 -0.002013 0.119990 -0.449821 -0.248473 -0.039223 -0.062500 0 0 0 0 0 0 2 861248
-0.008441 -0.002012 0.119991 -0.525079 -0.230096 -0.009399 -0.062500 0 0 0 0 0 0 2 862246
-0.008444 -0.002011 0.119991 -0.564072 -0.220128 0.002066 -0.062500 0 0 0 0 0 0 2 863246
-0.008445 -0.002011 0.119991 -0.583440 -0.214988 0.006199 -0.062500 0 0 0 0 0 0 2 864248
-0.008445 -0.002011 0.119992 -0.592997 -0.212383 0.007665 -0.062500 0 0 0 0 0 0 2 865216
-0.008446 -0.002011 0.119992 -0.597722 -0.211063 0.008179 -0.062500 0 0 0 0 0 0 2 866245
-0.008446 -0.002010 0.119992 -0.600077 -0.210395 0.008376 -0.062500 0 0 0 0 0 0 2 867214
-0.008446 -0.002010 0.119992 -0.601265 -0.210060 0.008433 -0.062500 0 0 0 0 0 0 2 868253
-0.008446 -0.002010 0.119992 -0.601844 -0.209892 0.008456 -0.062500 0 0 0 0 0 0 2 869248
-0.008446 -0.002010 0.119992 -0.602123 -0.209820 0.008461 -0.062500 0 0 0 0 0 0 2 870250
-0.008446 -0.002010 0.119992 -0.602271 -0.209773 0.008469 -0.062500 0 0 0 0 0 0 2 871249
-0.008446 -0.002010 0.119992 -0.602347 -0.209742 0.008470 -0.062500 0 0 0 0 0 0 2 872246
-0.008446 -0.002010 0.119992 -0.602386 -0.209742 0.008473 -0.062500 0 0 0 0 0 0 2 873247
-0.008446 -0.002010 0.119992 -0.602400 -0.209738 0.008459 -0.062500 0 0 0 0 0 0 2 874246
-0.008446 -0.002010 0.119992 -0.602426 -0.209732 0.008468 -0.062500 0 0 0 0 0 0 2 875215
-0.008446 -0.002010 0.119992 -0.602428 -0.209732 0.008469 -0.062500 0 0 0 0 0 0 2 876246
-0.008451 -0.001992 0.119981 -0.538524 -0.447944 0.154747 -0.062500 0 0 0 0 0 0 2 877244
-0.008454 -0.001983 0.119977 -0.559830 -0.351499 0.084111 -0.062500 0 0 0 0 0 0 2 878244
-0.008455 -0.001979 0.119976 -0.578549 -0.282476 0.046948 -0.062500 0 0 0 0 0 0 2 879245
-0.008456 -0.001976 0.119976 -0.589691 -0.246155 0.032608 -0.062500 0 0 0 0 0 0 2 880246
-0.008456 -0.001975 0.119975 -0.595787 -0.227893 0.027449 -0.062500 0 0 0 0 0 0 2 881245
-0.008457 -0.001975 0.119975 -0.599019 -0.218788 0.025615 -0.062500 0 0 0 0 0 0 2 882245
-0.008457 -0.001974 0.119975 -0.600673 -0.214264 0.024960 -0.062500 0 0 0 0 0 0 2 883244
-0.008457 -0.001974 0.119975 -0.601536 -0.211986 0.024739 -0.062500 0 0 0 0 0 0 2 884247
-0.008457 -0.001974 0.119975 -0.601978 -0.210860 0.024654 -0.062500 0 0 0 0 0 0 2 885214
-0.008457 -0.001974 0.119975 -0.602193 -0.210290 0.024620 -0.062500 0 0 0 0 0 0 2 886242
-0.008457 -0.001974 0.119975 -0.602311 -0.210007 0.024612 -0.062500 0 0 0 0 0 0 2 887245
-0.008457 -0.001974 0.119975 -0.602367 -0.209877 0.024616 -0.062500 0 0 0 0 0 0 2 888245
-0.008457 -0.001974 0.119975 -0.602395 -0.209798 0.024616 -0.062500 0 0 0 0 0 0 2 889244
-0.008457 -0.001974 0.119975 -0.602404 -0.209768 0.024603 -0.062500 0 0 0 0 0 0 2 890242
-0.008457 -0.001974 0.119975 -0.602425 -0.209740 0.024613 -0.062500 0 0 0 0 0 0 2 891114
-0.008457 -0.001974 0.119975 -0.602427 -0.209737 0.024615 -0.062500 0 0 0 0 0 0 2 892224
-0.008457 -0.001974 0.119975 -0.602427 -0.209737 0.024615 -0.062500 0 0 0 0 0 0 2 893242
-0.008457 -0.001974 0.119975 -0.602406 -0.209731 0.024597 -0.062500 0 0 0 0 0 0 2 894231
-0.008457 -0.001974 0.119975 -0.602425 -0.209736 0.024613 -0.062500 0 0 0 0 0 0 2 895241
-0.008457 -0.001974 0.119975 -0.602430 -0.209726 0.024608 -0.062500 0 0 0 0 0 0 2 896245
-0.008457 -0.001974 0.119975 -0.602420 -0.209728 0.024622 -0.062500 0 0 0 0 0 0 2 897242
-0.008457 -0.001974 0.119975 -0.602429 -0.209725 0.024609 -0.062500 0 0 0 0 0 0 2 898244
-0.008457 -0.001974 0.119975 -0.602406 -0.209730 0.024597 -0.062500 0 0 0 0 0 0 2 899119
-0.008457 -0.001974 0.119975 -0.602425 -0.209736 0.024612 -0.062500 0 0 0 0 0 0 2 900240
-0.008457 -0.001974 0.119975 -0.602423 -0.209718 0.024615 -0.062500 0 0 0 0 0 0 2 901242
-0.008457 -0.001974 0.119975 -0.602427 -0.209735 0.024615 -0.062500 0 0 0 0 0 0 2 902244
-0.008457 -0.001974 0.119975 -0.602406 -0.209731 0.024597 -0.062500 0 0 0 0 0 0 2 903242
-0.008462 -0.001956 0.119965 -0.538600 -0.447820 0.171029 -0.062500 0 0 0 0 0 0 2 904245
-0.008464 -0.001947 0.119961 -0.559849 -0.351430 0.100309 -0.062500 0 0 0 0 0 0 2 905244
-0.008466 -0.001942 0.119960 -0.578554 -0.282461 0.063108 -0.062500 0 0 0 0 0 0 2 906224
-0.008467 -0.001940 0.119959 -0.589695 -0.246148 0.048782 -0.062500 0 0 0 0 0 0 2 907237
-0.008467 -0.001939 0.119959 -0.595798 -0.227889 0.043602 -0.062500 0 0 0 0 0 0 2 908295
-0.008467 -0.001938 0.119959 -0.598996 -0.218796 0.041765 -0.062500 0 0 0 0 0 0 2 909307
-0.008468 -0.001938 0.119959 -0.600697 -0.214252 0.041123 -0.062500 0 0 0 0 0 0 2 910291
-0.008468 -0.001938 0.119959 -0.601537 -0.211989 0.040899 -0.062500 0 0 0 0 0 0 2 911306
-0.008468 -0.001938 0.119959 -0.601980 -0.210853 0.040806 -0.062500 0 0 0 0 0 0 2 912295
-0.008468 -0.001938 0.119959 -0.602192 -0.210294 0.040778 -0.062500 0 0 0 0 0 0 2 913235
-0.008468 -0.001938 0.119959 -0.602309 -0.210012 0.040771 -0.062500 0 0 0 0 0 0 2 914226
-0.008468 -0.001938 0.119959 -0.602369 -0.209871 0.040768 -0.062500 0 0 0 0 0 0 2 915235
-0.008468 -0.001938 0.119959 -0.602394 -0.209802 0.040774 -0.062500 0 0 0 0 0 0 2 916226
-0.008468 -0.001938 0.119959 -0.602402 -0.209773 0.040762 -0.062500 0 0 0 0 0 0 2 917235
-0.008468 -0.001938 0.119959 -0.602399 -0.209751 0.040761 -0.062500 0 0 0 0 0 0 2 918225
-0.008468 -0.001938 0.119959 -0.602426 -0.209732 0.040765 -0.062500 0 0 0 0 0 0 2 919235
-0.008468 -0.001938 0.119959 -0.602429 -0.209730 0.040766 -0.062500 0 0 0 0 0 0 2 920226
-0.008468 -0.001938 0.119959 -0.602429 -0.209730 0.040766 -0.062500 0 0 0 0 0 0 2 921236
-0.008468 -0.001938 0.119959 -0.602405 -0.209735 0.040755 -0.062500 0 0 0 0 0 0 2 922226
-0.008468 -0.001938 0.119959 -0.602420 -0.209722 0.040772 -0.062500 0 0 0 0 0 0 2 923226
-0.008468 -0.001938 0.119959 -0.602428 -0.209729 0.040766 -0.062500 0 0 0 0 0 0 2 924235
-0.008468 -0.001938 0.119959 -0.602429 -0.209730 0.040766 -0.062500 0 0 0 0 0 0 2 925226
-0.008468 -0.001938 0.119959 -0.602405 -0.209735 0.040755 -0.062500 0 0 0 0 0 0 2 926235
-0.008468 -0.001938 0.119959 -0.602420 -0.209722 0.040772 -0.062500 0 0 0 0 0 0 2 927226
-0.008468 -0.001938 0.119959 -0.602428 -0.209729 0.040766 -0.062500 0 0 0 0 0 0 2 928249
-0.008468 -0.001938 0.119959 -0.602429 -0.209730 0.040766 -0.062500 0 0 0 0 0 0 2 929233
-0.008468 -0.001938 0.119959 -0.602405 -0.209735 0.040754 -0.062500 0 0 0 0 0 0 2 930240
-0.008468 -0.001938 0.119959 -0.602420 -0.209722 0.040772 -0.062500 0 0 0 0 0 0 2 931239
-0.008468 -0.001938 0.119959 -0.602428 -0.209729 0.040766 -0.062500 0 0 0 0 0 0 2 932249
-0.008468 -0.001938 0.119959 -0.602429 -0.209730 0.040765 -0.062500 0 0 0 0 0 0 2 933229
-0.008468 -0.001938 0.119959 -0.602429 -0.209730 0.040765 -0.062500 0 0 0 0 0 0 2 934244
-0.008468 -0.001938 0.119959 -0.602398 -0.209727 0.040762 -0.062500 0 0 0 0 0 0 2 935245
-0.008468 -0.001938 0.119959 -0.602426 -0.209730 0.040765 -0.062500 0 0 0 0 0 0 2 936245
-0.008468 -0.001938 0.119959 -0.602429 -0.209730 0.040765 -0.062500 0 0 0 0 0 0 2 937243
-0.008468 -0.001938 0.119959 -0.602429 -0.209730 0.040765 -0.062500 0 0 0 0 0 0 2 938230
-0.008468 -0.001938 0.119959 -0.602395 -0.209739 0.040769 -0.062500 0 0 0 0 0 0 2 939242
-0.008468 -0.001938 0.119959 -0.602426 -0.209731 0.040766 -0.062500 0 0 0 0 0 0 2 940236
-0.008468 -0.001938 0.119959 -0.602429 -0.209730 0.040766 -0.062500 0 0 0 0 0 0 2 941241
-0.008468 -0.001938 0.119959 -0.602429 -0.209730 0.040766 -0.062500 0 0 0 0 0 0 2 942250
-0.008468 -0.001938 0.119959 -0.602398 -0.209727 0.040763 -0.062500 0 0 0 0 0 0 2 943216
-0.008473 -0.001919 0.119949 -0.538657 -0.447690 0.187308 -0.062500 0 0 0 0 0 0 2 944248
-0.008475 -0.001910 0.119945 -0.547281 -0.366181 0.116518 -0.062500 0 0 0 0 0 0 2 945242
-0.008477 -0.001906 0.119944 -0.565976 -0.297239 0.079313 -0.062500 0 0 0 0 0 0 2 946243
-0.008478 -0.001904 0.119943 -0.577096 -0.260943 0.064947 -0.062500 0 0 0 0 0 0 2 947243
-0.008478 -0.001902 0.119943 -0.583209 -0.242689 0.059781 -0.062500 0 0 0 0 0 0 2 948243
-0.008478 -0.001902 0.119943 -0.586417 -0.233596 0.057928 -0.062500 0 0 0 0 0 0 2 949240
-0.008478 -0.001902 0.119943 -0.588111 -0.229046 0.057289 -0.062500 0 0 0 0 0 0 2 950243
-0.008478 -0.001901 0.119943 -0.588957 -0.226791 0.057057 -0.062500 0 0 0 0 0 0 2 951242
-0.008478 -0.001901 0.119943 -0.589390 -0.225659 0.056977 -0.062500 0 0 0 0 0 0 2 952244
-0.008478 -0.001901 0.119943 -0.589604 -0.225089 0.056943 -0.062500 0 0 0 0 0 0 2 953241
-0.008478 -0.001901 0.119943 -0.589719 -0.224817 0.056942 -0.062500 0 0 0 0 0 0 2 954242
-0.008478 -0.001901 0.119943 -0.589778 -0.224677 0.056940 -0.062500 0 0 0 0 0 0 2 955239
-0.008478 -0.001901 0.119943 -0.589806 -0.224597 0.056939 -0.062500 0 0 0 0 0 0 2 956249
-0.008478 -0.001901 0.119943 -0.589815 -0.224567 0.056926 -0.062500 0 0 0 0 0 0 2 957236
-0.008478 -0.001901 0.119943 -0.589805 -0.224537 0.056933 -0.062500 0 0 0 0 0 0 2 958243
-0.008478 -0.001901 0.119943 -0.589835 -0.224536 0.056937 -0.062500 0 0 0 0 0 0 2 959243
-0.008478 -0.001901 0.119943 -0.589838 -0.224536 0.056937 -0.062500 0 0 0 0 0 0 2 960245
-0.008478 -0.001901 0.119943 -0.589838 -0.224536 0.056937 -0.062500 0 0 0 0 0 0 2 961242
-0.008478 -0.001901 0.119943 -0.589814 -0.224542 0.056927 -0.062500 0 0 0 0 0 0 2 962239
-0.008478 -0.001901 0.119943 -0.589832 -0.224518 0.056937 -0.062500 0 0 0 0 0 0 2 963242
-0.008478 -0.001901 0.119943 -0.589838 -0.224534 0.056937 -0.062500 0 0 0 0 0 0 2 964242
-0.008478 -0.001901 0.119943 -0.589838 -0.224536 0.056938 -0.062500 0 0 0 0 0 0 2 965241
-0.008478 -0.001901 0.119943 -0.589817 -0.224531 0.056920 -0.062500 0 0 0 0 0 0 2 966240
-0.008478 -0.001901 0.119943 -0.589829 -0.224528 0.056943 -0.062500 0 0 0 0 0 0 2 967241
-0.008478 -0.001901 0.119943 -0.589840 -0.224524 0.056931 -0.062500 0 0 0 0 0 0 2 968242
-0.008478 -0.001901 0.119943 -0.589838 -0.224535 0.056937 -0.062500 0 0 0 0 0 0 2 969230
-0.008478 -0.001901 0.119943 -0.589814 -0.224542 0.056927 -0.062500 0 0 0 0 0 0 2 970243
-0.008478 -0.001901 0.119943 -0.589832 -0.224518 0.056937 -0.062500 0 0 0 0 0 0 2 971245
-0.008478 -0.001901 0.119943 -0.589838 -0.224534 0.056937 -0.062500 0 0 0 0 0 0 2 972244
-0.008478 -0.001901 0.119943 -0.589841 -0.224525 0.056931 -0.062500 0 0 0 0 0 0 2 973243
-0.008478 -0.001901 0.119943 -0.589839 -0.224535 0.056937 -0.062500 0 0 0 0 0 0 2 974242
-0.008478 -0.001901 0.119943 -0.589807 -0.224534 0.056934 -0.062500 0 0 0 0 0 0 2 975211
-0.008478 -0.001901 0.119943 -0.589838 -0.224525 0.056931 -0.062500 0 0 0 0 0 0 2 976235
-0.008478 -0.001901 0.119943 -0.589838 -0.224535 0.056937 -0.062500 0 0 0 0 0 0 2 977211
-0.008478 -0.001901 0.119943 -0.589841 -0.224525 0.056931 -0.062500 0 0 0 0 0 0 2 978239
-0.008478 -0.001901 0.119943 -0.589807 -0.224533 0.056934 -0.062500 0 0 0 0 0 0 2 979239
-0.008478 -0.001901 0.119943 -0.589835 -0.224536 0.056937 -0.062500 0 0 0 0 0 0 2 980242
-0.008478 -0.001901 0.119943 -0.589841 -0.224525 0.056931 -0.062500 0 0 0 0 0 0 2 981227
-0.008478 -0.001901 0.119943 -0.589839 -0.224535 0.056937 -0.062500 0 0 0 0 0 0 2 982235
-0.008478 -0.001901 0.119943 -0.589810 -0.224523 0.056928 -0.062500 0 0 0 0 0 0 2 983227
-0.008478 -0.001901 0.119943 -0.589835 -0.224535 0.056936 -0.062500 0 0 0 0 0 0 2 984235
-0.008478 -0.001901 0.119943 -0.589838 -0.224536 0.056937 -0.062500 0 0 0 0 0 0 2 985224
-0.008478 -0.001901 0.119943 -0.589841 -0.224525 0.056931 -0.062500 0 0 0 0 0 0 2 986235
-0.008478 -0.001901 0.119943 -0.589807 -0.224533 0.056934 -0.062500 0 0 0 0 0 0 2 987241
-0.008478 -0.001901 0.119943 -0.589838 -0.224525 0.056930 -0.062500 0 0 0 0 0 0 2 988226
-0.008478 -0.001901 0.119943 -0.589838 -0.224535 0.056936 -0.062500 0 0 0 0 0 0 2 989233
-0.008478 -0.001901 0.119943 -0.589838 -0.224536 0.056937 -0.062500 0 0 0 0 0 0 2 990234
-0.008478 -0.001901 0.119943 -0.589834 -0.224517 0.056939 -0.062500 0 0 0 0 0 0 2 991224
-0.008478 -0.001901 0.119943 -0.589814 -0.224540 0.056927 -0.062500 0 0 0 0 0 0 2 992234
-0.008478 -0.001901 0.119943 -0.589839 -0.224526 0.056930 -0.062500 0 0 0 0 0 0 2 993224
-0.008478 -0.001901 0.119943 -0.589831 -0.224527 0.056944 -0.062500 0 0 0 0 0 0 2 994233
-0.008478 -0.001901 0.119943 -0.589838 -0.224535 0.056939 -0.062500 0 0 0 0 0 0 2 995224
-0.008478 -0.001901 0.119943 -0.589817 -0.224531 0.056920 -0.062500 0 0 0 0 0 0 2 996234
-0.008478 -0.001901 0.119943 -0.589836 -0.224536 0.056935 -0.062500 0 0 0 0 0 0 2 997224
-0.008478 -0.001901 0.119943 -0.589841 -0.224525 0.056930 -0.062500 0 0 0 0 0 0 2 998233
-0.008478 -0.001901 0.119943 -0.589831 -0.224527 0.056944 -0.062500 0 0 0 0 0 0 2 999237
-0.008478 -0.001901 0.119943 -0.589813 -0.224541 0.056928 -0.062500 0 0 0 0 0 0 3 244
-0.008478 -0.001901 0.119943 -0.589839 -0.224526 0.056930 -0.062500 0 0 0 0 0 0 3 1237
-0.008478 -0.001901 0.119943 -0.589831 -0.224527 0.056944 -0.062500 0 0 0 0 0 0 3 2234
-0.008478 -0.001901 0.119943 -0.589841 -0.224524 0.056932 -0.062500 0 0 0 0 0 0 3 3240
-0.008478 -0.001901 0.119943 -0.589814 -0.224541 0.056926 -0.062500 0 0 0 0 0 0 3 4223
-0.008478 -0.001901 0.119943 -0.589836 -0.224537 0.056936 -0.062500 0 0 0 0 0 0 3 5247
-0.008478 -0.001901 0.119943 -0.589841 -0.224525 0.056930 -0.062500 0 0 0 0 0 0 3 6244
-0.008478 -0.001901 0.119943 -0.589831 -0.224527 0.056944 -0.062500 0 0 0 0 0 0 3 7238
-0.008478 -0.001901 0.119943 -0.589816 -0.224530 0.056921 -0.062500 0 0 0 0 0 0 3 8240
-0.008478 -0.001901 0.119943 -0.589836 -0.224536 0.056935 -0.062500 0 0 0 0 0 0 3 9211
-0.008478 -0.001901 0.119943 -0.589831 -0.224528 0.056945 -0.062500 0 0 0 0 0 0 3 10239
-0.008478 -0.001901 0.119943 -0.589841 -0.224524 0.056932 -0.062500 0 0 0 0 0 0 3 11234
-0.008478 -0.001901 0.119943 -0.589838 -0.224535 0.056937 -0.062500 0 0 0 0 0 0 3 12242
-0.008478 -0.001901 0.119943 -0.589817 -0.224531 0.056920 -0.062500 0 0 0 0 0 0 3 13233
-0.008478 -0.001901 0.119943 -0.589829 -0.224528 0.056943 -0.062500 0 0 0 0 0 0 3 14245
-0.008478 -0.001901 0.119943 -0.589837 -0.224535 0.056938 -0.062500 0 0 0 0 0 0 3 15244
-0.008478 -0.001901 0.119943 -0.589841 -0.224525 0.056931 -0.062500 0 0 0 0 0 0 3 16246
-0.008478 -0.001901 0.119943 -0.589814 -0.224541 0.056926 -0.062500 0 0 0 0 0 0 3 17239
-0.008478 -0.001901 0.119943 -0.589829 -0.224529 0.056944 -0.062500 0 0 0 0 0 0 3 18240
-0.008478 -0.001901 0.119943 -0.589840 -0.224524 0.056932 -0.062500 0 0 0 0 0 0 3 19241
-0.008478 -0.001901 0.119943 -0.589838 -0.224535 0.056937 -0.062500 0 0 0 0 0 0 3 20242
-0.008478 -0.001901 0.119943 -0.589817 -0.224531 0.056920 -0.062500 0 0 0 0 0 0 3 21211
-0.008478 -0.001901 0.119943 -0.589829 -0.224528 0.056943 -0.062500 0 0 0 0 0 0 3 22238
-0.008478 -0.001901 0.119943 -0.589840 -0.224524 0.056931 -0.062500 0 0 0 0 0 0 3 23231
-0.008478 -0.001901 0.119943 -0.589838 -0.224535 0.056937 -0.062500 0 0 0 0 0 0 3 24234
-0.008478 -0.001901 0.119943 -0.589838 -0.224536 0.056938 -0.062500 0 0 0 0 0 0 3 25211
-0.008478 -0.001901 0.119943 -0.589810 -0.224523 0.056928 -0.062500 0 0 0 0 0 0 3 26240
-0.008478 -0.001901 0.119943 -0.589835 -0.224535 0.056936 -0.062500 0 0 0 0 0 0 3 27238
-0.008478 -0.001901 0.119943 -0.589838 -0.224536 0.056937 -0.062500 0 0 0 0 0 0 3 28211
-0.008478 -0.001901 0.119943 -0.589841 -0.224525 0.056931 -0.062500 0 0 0 0 0 0 3 29234
-0.008478 -0.001901 0.119943 -0.589807 -0.224533 0.056934 -0.062500 0 0 0 0 0 0 3 30227
-0.008478 -0.001901 0.119943 -0.589838 -0.224525 0.056930 -0.062500 0 0 0 0 0 0 3 31238
-0.008478 -0.001901 0.119943 -0.589838 -0.224535 0.056937 -0.062500 0 0 0 0 0 0 3 32241
-0.008478 -0.001901 0.119943 -0.589838 -0.224536 0.056937 -0.062500 0 0 0 0 0 0 3 33238
-0.008478 -0.001901 0.119943 -0.589810 -0.224523 0.056928 -0.062500 0 0 0 0 0 0 3 34239
-0.008478 -0.001901 0.119943 -0.589835 -0.224535 0.056936 -0.062500 0 0 0 0 0 0 3 35240
-0.008478 -0.001901 0.119943 -0.589841 -0.224525 0.056931 -0.062500 0 0 0 0 0 0 3 36241
-0.008478 -0.001901 0.119943 -0.589839 -0.224535 0.056937 -0.062500 0 0 0 0 0 0 3 37239
-0.008478 -0.001901 0.119943 -0.589807 -0.224534 0.056934 -0.062500 0 0 0 0 0 0 3 38239
-0.008478 -0.001901 0.119943 -0.589838 -0.224525 0.056930 -0.062500 0 0 0 0 0 0 3 39239
-0.008478 -0.001901 0.119943 -0.589838 -0.224535 0.056937 -0.062500 0 0 0 0 0 0 3 40231
-0.008478 -0.001901 0.119943 -0.589841 -0.224525 0.056931 -0.062500 0 0 0 0 0 0 3 41228
-0.008478 -0.001901 0.119943 -0.589831 -0.224527 0.056945 -0.062500 0 0 0 0 0 0 3 42241
-0.008478 -0.001901 0.119943 -0.589813 -0.224541 0.056928 -0.062500 0 0 0 0 0 0 3 43238
-0.008478 -0.001901 0.119943 -0.589839 -0.224526 0.056930 -0.062500 0 0 0 0 0 0 3 44240
-0.008478 -0.001901 0.119943 -0.589838 -0.224535 0.056937 -0.062500 0 0 0 0 0 0 3 45237
-0.008478 -0.001901 0.119943 -0.589834 -0.224517 0.056938 -0.062500 0 0 0 0 0 0 3 46237
-0.008478 -0.001901 0.119943 -0.589814 -0.224540 0.056927 -0.062500 0 0 0 0 0 0 3 47240
-0.008478 -0.001901 0.119943 -0.589836 -0.224537 0.056936 -0.062500 0 0 0 0 0 0 3 48241
-0.008478 -0.001901 0.119943 -0.589841 -0.224525 0.056931 -0.062500 0 0 0 0 0 0 3 49239
-0.008478 -0.001901 0.119943 -0.589831 -0.224527 0.056944 -0.062500 0 0 0 0 0 0 3 50239
-0.008478 -0.001901 0.119943 -0.589816 -0.224530 0.056921 -0.062500 0 0 0 0 0 0 3 51237
-0.008478 -0.001901 0.119943 -0.589836 -0.224536 0.056935 -0.062500 0 0 0 0 0 0 3 52240
-0.008478 -0.001901 0.119943 -0.589838 -0.224536 0.056937 -0.062500 0 0 0 0 0 0 3 53235
-0.008467 -0.001888 0.119955 -0.741862 -0.393144 -0.111008 -0.062500 0 0 0 0 0 0 3 54223
-0.008461 -0.001882 0.119959 -0.686033 -0.326958 -0.029793 -0.062500 0 0 0 0 0 0 3 55231
-0.008457 -0.001878 0.119961 -0.641680 -0.278001 0.012833 -0.062500 0 0 0 0 0 0 3 56222
-0.008456 -0.001877 0.119961 -0.616747 -0.251636 0.029259 -0.062500 0 0 0 0 0 0 3 57222
-0.008455 -0.001876 0.119961 -0.603613 -0.238161 0.035175 -0.062500 0 0 0 0 0 0 3 58231
-0.008454 -0.001876 0.119962 -0.596821 -0.231391 0.037274 -0.062500 0 0 0 0 0 0 3 59221
-0.008454 -0.001875 0.119962 -0.593366 -0.227964 0.038004 -0.062500 0 0 0 0 0 0 3 60231
-0.008454 -0.001875 0.119962 -0.591613 -0.226253 0.038282 -0.062500 0 0 0 0 0 0 3 61221
-0.008454 -0.001875 0.119962 -0.590733 -0.225386 0.038369 -0.062500 0 0 0 0 0 0 3 62231
-0.008454 -0.001875 0.119962 -0.590265 -0.224953 0.038401 -0.062500 0 0 0 0 0 0 3 63221
-0.008454 -0.001875 0.119962 -0.590050 -0.224751 0.038413 -0.062500 0 0 0 0 0 0 3 64230
-0.008454 -0.001875 0.119962 -0.589945 -0.224631 0.038413 -0.062500 0 0 0 0 0 0 3 65221
-0.008454 -0.001875 0.119962 -0.589892 -0.224590 0.038418 -0.062500 0 0 0 0 0 0 3 66230
-0.008454 -0.001875 0.119962 -0.589875 -0.224558 0.038428 -0.062500 0 0 0 0 0 0 3 67221
-0.008454 -0.001875 0.119962 -0.589852 -0.224550 0.038411 -0.062500 0 0 0 0 0 0 3 68231
-0.008454 -0.001875 0.119962 -0.589843 -0.224541 0.038417 -0.062500 0 0 0 0 0 0 3 69221
-0.008454 -0.001875 0.119962 -0.589835 -0.224532 0.038426 -0.062500 0 0 0 0 0 0 3 70231
-0.008454 -0.001875 0.119962 -0.589820 -0.224534 0.038401 -0.062500 0 0 0 0 0 0 3 71227
-0.008454 -0.001875 0.119962 -0.589832 -0.224531 0.038423 -0.062500 0 0 0 0 0 0 3 72239
-0.008454 -0.001875 0.119962 -0.589834 -0.224531 0.038426 -0.062500 0 0 0 0 0 0 3 73239
-0.008454 -0.001875 0.119962 -0.589844 -0.224528 0.038412 -0.062500 0 0 0 0 0 0 3 74230
-0.008454 -0.001875 0.119962 -0.589810 -0.224536 0.038414 -0.062500 0 0 0 0 0 0 3 75237
-0.008454 -0.001875 0.119962 -0.589834 -0.224521 0.038418 -0.062500 0 0 0 0 0 0 3 76229
-0.008454 -0.001875 0.119962 -0.589841 -0.224538 0.038418 -0.062500 0 0 0 0 0 0 3 77244
-0.008454 -0.001875 0.119962 -0.589834 -0.224532 0.038425 -0.062500 0 0 0 0 0 0 3 78239
-0.008454 -0.001875 0.119962 -0.589813 -0.224526 0.038409 -0.062500 0 0 0 0 0 0 3 79238
-0.008454 -0.001875 0.119962 -0.589839 -0.224539 0.038417 -0.062500 0 0 0 0 0 0 3 80240
-0.008454 -0.001875 0.119962 -0.589834 -0.224532 0.038425 -0.062500 0 0 0 0 0 0 3 81239
-0.008454 -0.001875 0.119962 -0.589837 -0.224520 0.038420 -0.062500 0 0 0 0 0 0 3 82209
-0.008454 -0.001875 0.119962 -0.589817 -0.224544 0.038407 -0.062500 0 0 0 0 0 0 3 83238
-0.008454 -0.001875 0.119962 -0.589835 -0.224521 0.038417 -0.062500 0 0 0 0 0 0 3 84239
-0.008454 -0.001875 0.119962 -0.589834 -0.224530 0.038425 -0.062500 0 0 0 0 0 0 3 85245
-0.008454 -0.001875 0.119962 -0.589844 -0.224528 0.038412 -0.062500 0 0 0 0 0 0 3 86241
-0.008454 -0.001875 0.119962 -0.589835 -0.224531 0.038425 -0.062500 0 0 0 0 0 0 3 87241
-0.008454 -0.001875 0.119962 -0.589810 -0.224537 0.038415 -0.062500 0 0 0 0 0 0 3 88243
-0.008454 -0.001875 0.119962 -0.589841 -0.224529 0.038411 -0.062500 0 0 0 0 0 0 3 89237
-0.008454 -0.001875 0.119962 -0.589834 -0.224531 0.038424 -0.062500 0 0 0 0 0 0 3 90239
-0.008454 -0.001875 0.119962 -0.589834 -0.224531 0.038426 -0.062500 0 0 0 0 0 0 3 91209
-0.008454 -0.001875 0.119962 -0.589820 -0.224534 0.038401 -0.062500 0 0 0 0 0 0 3 92240
-0.008454 -0.001875 0.119962 -0.589832 -0.224531 0.038423 -0.062500 0 0 0 0 0 0 3 93239
-0.008454 -0.001875 0.119962 -0.589837 -0.224520 0.038419 -0.062500 0 0 0 0 0 0 3 94236
-0.008454 -0.001875 0.119962 -0.589834 -0.224530 0.038426 -0.062500 0 0 0 0 0 0 3 95237
-0.008454 -0.001875 0.119962 -0.589820 -0.224533 0.038401 -0.062500 0 0 0 0 0 0 3 96239
-0.008454 -0.001875 0.119962 -0.589832 -0.224531 0.038423 -0.062500 0 0 0 0 0 0 3 97237
-0.008454 -0.001875 0.119962 -0.589834 -0.224531 0.038426 -0.062500 0 0 0 0 0 0 3 98209
-0.008454 -0.001875 0.119962 -0.589844 -0.224528 0.038412 -0.062500 0 0 0 0 0 0 3 99237
-0.008454 -0.001875 0.119962 -0.589835 -0.224531 0.038425 -0.062500 0 0 0 0 0 0 3 100238
-0.008454 -0.001875 0.119962 -0.589810 -0.224537 0.038416 -0.062500 0 0 0 0 0 0 3 101225
-0.008454 -0.001875 0.119962 -0.589841 -0.224529 0.038411 -0.062500 0 0 0 0 0 0 3 102237
-0.008454 -0.001875 0.119962 -0.589834 -0.224531 0.038425 -0.062500 0 0 0 0 0 0 3 103236
-0.008454 -0.001875 0.119962 -0.589837 -0.224520 0.038420 -0.062500 0 0 0 0 0 0 3 104237
-0.008454 -0.001875 0.119962 -0.589817 -0.224544 0.038407 -0.062500 0 0 0 0 0 0 3 105237
-0.008454 -0.001875 0.119962 -0.589832 -0.224532 0.038424 -0.062500 0 0 0 0 0 0 3 106236
-0.008454 -0.001875 0.119962 -0.589837 -0.224520 0.038419 -0.062500 0 0 0 0 0 0 3 107236
-0.008454 -0.001875 0.119962 -0.589841 -0.224538 0.038418 -0.062500 0 0 0 0 0 0 3 108237
-0.008454 -0.001875 0.119962 -0.589813 -0.224526 0.038408 -0.062500 0 0 0 0 0 0 3 109235
-0.008454 -0.001875 0.119962 -0.589832 -0.224531 0.038424 -0.062500 0 0 0 0 0 0 3 110234
-0.008454 -0.001875 0.119962 -0.589841 -0.224539 0.038418 -0.062500 0 0 0 0 0 0 3 111233
-0.008454 -0.001875 0.119962 -0.589837 -0.224521 0.038419 -0.062500 0 0 0 0 0 0 3 112225
-0.008454 -0.001875 0.119962 -0.589810 -0.224536 0.038415 -0.062500 0 0 0 0 0 0 3 113231
-0.008454 -0.001875 0.119962 -0.589834 -0.224521 0.038418 -0.062500 0 0 0 0 0 0 3 114237
-0.008454 -0.001875 0.119962 -0.589841 -0.224538 0.038418 -0.062500 0 0 0 0 0 0 3 115236
-0.008454 -0.001875 0.119962 -0.589834 -0.224532 0.038426 -0.062500 0 0 0 0 0 0 3 116238
-0.008454 -0.001875 0.119962 -0.589820 -0.224534 0.038401 -0.062500 0 0 0 0 0 0 3 117217
-0.008454 -0.001875 0.119962 -0.589832 -0.224531 0.038423 -0.062500 0 0 0 0 0 0 3 118237
-0.008454 -0.001875 0.119962 -0.589837 -0.224520 0.038419 -0.062500 0 0 0 0 0 0 3 119235
-0.008454 -0.001875 0.119962 -0.589834 -0.224530 0.038426 -0.062500 0 0 0 0 0 0 3 120238
-0.008454 -0.001875 0.119962 -0.589841 -0.224539 0.038419 -0.062500 0 0 0 0 0 0 3 121237
-0.008454 -0.001875 0.119962 -0.589813 -0.224526 0.038408 -0.062500 0 0 0 0 0 0 3 122238
-0.008454 -0.001875 0.119962 -0.589832 -0.224531 0.038424 -0.062500 0 0 0 0 0 0 3 123224
-0.008454 -0.001875 0.119962 -0.589844 -0.224528 0.038412 -0.062500 0 0 0 0 0 0 3 124234
-0.008454 -0.001875 0.119962 -0.589835 -0.224531 0.038425 -0.062500 0 0 0 0 0 0 3 125221
-0.008442 -0.001862 0.119974 -0.741939 -0.393261 -0.129427 -0.062500 0 0 0 0 0 0 3 126229
-0.008436 -0.001856 0.119978 -0.686063 -0.326990 -0.048259 -0.062500 0 0 0 0 0 0 3 127220
-0.008433 -0.001852 0.119979 -0.641709 -0.278015 -0.005651 -0.062500 0 0 0 0 0 0 3 128229
-0.008431 -0.001851 0.119980 -0.616765 -0.251637 0.010760 -0.062500 0 0 0 0 0 0 3 129220
-0.008430 -0.001850 0.119980 -0.603622 -0.238168 0.016675 -0.062500 0 0 0 0 0 0 3 130229
-0.008430 -0.001849 0.119980 -0.596823 -0.231377 0.018771 -0.062500 0 0 0 0 0 0 3 131220
-0.008430 -0.001849 0.119980 -0.593363 -0.227959 0.019506 -0.062500 0 0 0 0 0 0 3 132229
-0.008429 -0.001849 0.119980 -0.591620 -0.226245 0.019769 -0.062500 0 0 0 0 0 0 3 133220
-0.008429 -0.001849 0.119980 -0.590734 -0.225400 0.019867 -0.062500 0 0 0 0 0 0 3 134229
-0.008429 -0.001849 0.119980 -0.590276 -0.224966 0.019886 -0.062500 0 0 0 0 0 0 3 135219
-0.008429 -0.001849 0.119980 -0.590047 -0.224748 0.019912 -0.062500 0 0 0 0 0 0 3 136228
-0.008429 -0.001849 0.119980 -0.589944 -0.224645 0.019912 -0.062500 0 0 0 0 0 0 3 137219
-0.008429 -0.001849 0.119980 -0.589890 -0.224575 0.019912 -0.062500 0 0 0 0 0 0 3 138220
-0.008429 -0.001849 0.119980 -0.589854 -0.224566 0.019909 -0.062500 0 0 0 0 0 0 3 139228
-0.008429 -0.001849 0.119980 -0.589846 -0.224546 0.019909 -0.062500 0 0 0 0 0 0 3 140229
-0.008429 -0.001849 0.119980 -0.589838 -0.224536 0.019917 -0.062500 0 0 0 0 0 0 3 141219
-0.008429 -0.001849 0.119980 -0.589840 -0.224524 0.019911 -0.062500 0 0 0 0 0 0 3 142229
-0.008429 -0.001849 0.119980 -0.589837 -0.224534 0.019917 -0.062500 0 0 0 0 0 0 3 143238
-0.008429 -0.001849 0.119980 -0.589837 -0.224535 0.019918 -0.062500 0 0 0 0 0 0 3 144228
-0.008429 -0.001849 0.119980 -0.589840 -0.224524 0.019911 -0.062500 0 0 0 0 0 0 3 145227
-0.008429 -0.001849 0.119980 -0.589813 -0.224539 0.019906 -0.062500 0 0 0 0 0 0 3 146235
-0.008429 -0.001849 0.119980 -0.589835 -0.224535 0.019917 -0.062500 0 0 0 0 0 0 3 147223
-0.008429 -0.001849 0.119980 -0.589840 -0.224524 0.019911 -0.062500 0 0 0 0 0 0 3 148243
-0.008429 -0.001849 0.119980 -0.589837 -0.224534 0.019917 -0.062500 0 0 0 0 0 0 3 149237
-0.008429 -0.001849 0.119980 -0.589816 -0.224529 0.019900 -0.062500 0 0 0 0 0 0 3 150237
-0.008429 -0.001849 0.119980 -0.589828 -0.224526 0.019923 -0.062500 0 0 0 0 0 0 3 151233
-0.008429 -0.001849 0.119980 -0.589839 -0.224523 0.019912 -0.062500 0 0 0 0 0 0 3 152231
-0.008429 -0.001849 0.119980 -0.589837 -0.224534 0.019917 -0.062500 0 0 0 0 0 0 3 153247
-0.008429 -0.001849 0.119980 -0.589813 -0.224540 0.019907 -0.062500 0 0 0 0 0 0 3 154244
-0.008429 -0.001849 0.119980 -0.589838 -0.224524 0.019910 -0.062500 0 0 0 0 0 0 3 155245
-0.008429 -0.001849 0.119980 -0.589837 -0.224534 0.019917 -0.062500 0 0 0 0 0 0 3 156249
-0.008429 -0.001849 0.119980 -0.589837 -0.224535 0.019918 -0.062500 0 0 0 0 0 0 3 157252
-0.008429 -0.001849 0.119980 -0.589840 -0.224524 0.019911 -0.062500 0 0 0 0 0 0 3 158230
-0.008429 -0.001849 0.119980 -0.589813 -0.224539 0.019906 -0.062500 0 0 0 0 0 0 3 159245
-0.008429 -0.001849 0.119980 -0.589838 -0.224524 0.019910 -0.062500 0 0 0 0 0 0 3 160247
-0.008429 -0.001849 0.119980 -0.589830 -0.224526 0.019924 -0.062500 0 0 0 0 0 0 3 161245
-0.008429 -0.001849 0.119980 -0.589839 -0.224523 0.019912 -0.062500 0 0 0 0 0 0 3 162247
-0.008429 -0.001849 0.119980 -0.589813 -0.224539 0.019906 -0.062500 0 0 0 0 0 0 3 163225
-0.008429 -0.001849 0.119980 -0.589835 -0.224535 0.019917 -0.062500 0 0 0 0 0 0 3 164246
-0.008429 -0.001849 0.119980 -0.589840 -0.224524 0.019911 -0.062500 0 0 0 0 0 0 3 165243
-0.008429 -0.001849 0.119980 -0.589837 -0.224534 0.019917 -0.062500 0 0 0 0 0 0 3 166245
-0.008418 -0.001836 0.119992 -0.742043 -0.393361 -0.147833 -0.062500 0 0 0 0 0 0 3 167243
-0.008411 -0.001829 0.119996 -0.686123 -0.327033 -0.066703 -0.062500 0 0 0 0 0 0 3 168246
-0.008408 -0.001826 0.119998 -0.641736 -0.278011 -0.024122 -0.062500 0 0 0 0 0 0 3 169242
-0.008406 -0.001824 0.119998 -0.616756 -0.251654 -0.007731 -0.062500 0 0 0 0 0 0 3 170244
-0.008406 -0.001823 0.119998 -0.603597 -0.238175 -0.001817 -0.062500 0 0 0 0 0 0 3 171243
-0.008405 -0.001823 0.119999 -0.596828 -0.231372 0.000271 -0.062500 0 0 0 0 0 0 3 172247
-0.008405 -0.001823 0.119999 -0.593365 -0.227974 0.001017 -0.062500 0 0 0 0 0 0 3 173245
-0.008405 -0.001823 0.119999 -0.591616 -0.226243 0.001282 -0.062500 0 0 0 0 0 0 3 174244
-0.008405 -0.001823 0.119999 -0.590730 -0.225395 0.001380 -0.062500 0 0 0 0 0 0 3 175243
-0.008405 -0.001823 0.119999 -0.590271 -0.224961 0.001399 -0.062500 0 0 0 0 0 0 3 176227
-0.008405 -0.001823 0.119999 -0.590052 -0.224740 0.001410 -0.062500 0 0 0 0 0 0 3 177242
-0.008405 -0.001823 0.119999 -0.589948 -0.224648 0.001415 -0.062500 0 0 0 0 0 0 3 178244
-0.008405 -0.001823 0.119999 -0.589894 -0.224579 0.001415 -0.062500 0 0 0 0 0 0 3 179224
-0.008405 -0.001823 0.119999 -0.589850 -0.224562 0.001419 -0.062500 0 0 0 0 0 0 3 180226
-0.008405 -0.001823 0.119999 -0.589841 -0.224541 0.001421 -0.062500 0 0 0 0 0 0 3 181244
-0.008405 -0.001823 0.119999 -0.589840 -0.224539 0.001421 -0.062500 0 0 0 0 0 0 3 182237
-0.008405 -0.001823 0.119999 -0.589840 -0.224539 0.001421 -0.062500 0 0 0 0 0 0 3 183248
-0.008405 -0.001823 0.119999 -0.589833 -0.224531 0.001429 -0.062500 0 0 0 0 0 0 3 184305
-0.008405 -0.001823 0.119999 -0.589840 -0.224538 0.001423 -0.062500 0 0 0 0 0 0 3 185303
-0.008405 -0.001823 0.119999 -0.589836 -0.224520 0.001423 -0.062500 0 0 0 0 0 0 3 186300
-0.008405 -0.001823 0.119999 -0.589819 -0.224531 0.001404 -0.062500 0 0 0 0 0 0 3 187312
-0.008405 -0.001823 0.119999 -0.589831 -0.224530 0.001427 -0.062500 0 0 0 0 0 0 3 188318
-0.008405 -0.001823 0.119999 -0.589839 -0.224538 0.001422 -0.062500 0 0 0 0 0 0 3 189282
-0.008405 -0.001823 0.119999 -0.589836 -0.224520 0.001423 -0.062500 0 0 0 0 0 0 3 190299
-0.008405 -0.001823 0.119999 -0.589819 -0.224531 0.001404 -0.062500 0 0 0 0 0 0 3 191279
-0.008405 -0.001823 0.119999 -0.589831 -0.224530 0.001427 -0.062500 0 0 0 0 0 0 3 192280
-0.008405 -0.001823 0.119999 -0.589839 -0.224538 0.001422 -0.062500 0 0 0 0 0 0 3 193277
-0.008405 -0.001823 0.119999 -0.589836 -0.224520 0.001422 -0.062500 0 0 0 0 0 0 3 194277
-0.008405 -0.001823 0.119999 -0.589816 -0.224542 0.001411 -0.062500 0 0 0 0 0 0 3 195307
-0.008405 -0.001823 0.119999 -0.589831 -0.224531 0.001428 -0.062500 0 0 0 0 0 0 3 196303
-0.008405 -0.001823 0.119999 -0.589839 -0.224538 0.001422 -0.062500 0 0 0 0 0 0 3 197285
-0.008405 -0.001823 0.119999 -0.589836 -0.224520 0.001423 -0.062500 0 0 0 0 0 0 3 198300
-0.008410 -0.001804 0.119988 -0.526048 -0.462315 0.148276 -0.062500 0 0 0 0 0 0 3 199283
-0.008412 -0.001795 0.119984 -0.547289 -0.366138 0.077347 -0.062500 0 0 0 0 0 0 3 200298
-0.008414 -0.001791 0.119983 -0.565991 -0.297227 0.040042 -0.062500 0 0 0 0 0 0 3 201218
-0.008415 -0.001789 0.119983 -0.577120 -0.260957 0.025662 -0.062500 0 0 0 0 0 0 3 202227
-0.008415 -0.001787 0.119982 -0.583209 -0.242705 0.020459 -0.062500 0 0 0 0 0 0 3 203218
-0.008415 -0.001787 0.119982 -0.586444 -0.233599 0.018637 -0.062500 0 0 0 0 0 0 3 204226
-0.008415 -0.001787 0.119982 -0.588084 -0.229050 0.017984 -0.062500 0 0 0 0 0 0 3 205218
-0.008415 -0.001786 0.119982 -0.588959 -0.226787 0.017744 -0.062500 0 0 0 0 0 0 3 206226
-0.008416 -0.001786 0.119982 -0.589391 -0.225666 0.017669 -0.062500 0 0 0 0 0 0 3 207226
-0.008416 -0.001786 0.119982 -0.589605 -0.225096 0.017635 -0.062500 0 0 0 0 0 0 3 208217
-0.008416 -0.001786 0.119982 -0.589716 -0.224806 0.017635 -0.062500 0 0 0 0 0 0 3 209227
-0.008416 -0.001786 0.119982 -0.589782 -0.224672 0.017625 -0.062500 0 0 0 0 0 0 3 210217
-0.008416 -0.001786 0.119982 -0.589807 -0.224604 0.017630 -0.062500 0 0 0 0 0 0 3 211227
-0.008416 -0.001786 0.119982 -0.589809 -0.224567 0.017625 -0.062500 0 0 0 0 0 0 3 212217
-0.008416 -0.001786 0.119982 -0.589812 -0.224552 0.017617 -0.062500 0 0 0 0 0 0 3 213227
-0.008416 -0.001786 0.119982 -0.589839 -0.224534 0.017620 -0.062500 0 0 0 0 0 0 3 214217
-0.008416 -0.001786 0.119982 -0.589842 -0.224532 0.017621 -0.062500 0 0 0 0 0 0 3 215225
-0.008416 -0.001786 0.119982 -0.589832 -0.224535 0.017635 -0.062500 0 0 0 0 0 0 3 216217
-0.008416 -0.001786 0.119982 -0.589841 -0.224532 0.017623 -0.062500 0 0 0 0 0 0 3 217227
-0.008416 -0.001786 0.119982 -0.589811 -0.224529 0.017618 -0.062500 0 0 0 0 0 0 3 218246
-0.008416 -0.001786 0.119982 -0.589839 -0.224531 0.017620 -0.062500 0 0 0 0 0 0 3 219238
-0.008416 -0.001786 0.119982 -0.589835 -0.224524 0.017628 -0.062500 0 0 0 0 0 0 3 220228
-0.008416 -0.001786 0.119982 -0.589834 -0.224523 0.017629 -0.062500 0 0 0 0 0 0 3 221233
-0.008416 -0.001786 0.119982 -0.589814 -0.224547 0.017618 -0.062500 0 0 0 0 0 0 3 222231
-0.008416 -0.001786 0.119982 -0.589832 -0.224525 0.017628 -0.062500 0 0 0 0 0 0 3 223236
-0.008416 -0.001786 0.119982 -0.589841 -0.224531 0.017622 -0.062500 0 0 0 0 0 0 3 224224
-0.008384 -0.001778 0.119986 -1.000799 -0.334039 -0.032388 -0.062500 0 0 0 0 0 0 3 225224
-0.008368 -0.001774 0.119987 -0.837884 -0.290626 -0.008069 -0.062500 0 0 0 0 0 0 3 226220
-0.008360 -0.001771 0.119988 -0.718627 -0.258845 0.004600 -0.062500 0 0 0 0 0 0 3 227222
-0.008356 -0.001770 0.119988 -0.654876 -0.241859 0.009435 -0.062500 0 0 0 0 0 0 3 228224
-0.008354 -0.001770 0.119988 -0.622473 -0.233222 0.011173 -0.062500 0 0 0 0 0 0 3 229222
-0.008353 -0.001770 0.119988 -0.606193 -0.228891 0.011801 -0.062500 0 0 0 0 0 0 3 230223
-0.008352 -0.001769 0.119988 -0.598037 -0.226708 0.012014 -0.062500 0 0 0 0 0 0 3 231229
-0.008352 -0.001769 0.119988 -0.593922 -0.225617 0.012094 -0.062500 0 0 0 0 0 0 3 232210
-0.008352 -0.001769 0.119988 -0.591887 -0.225070 0.012118 -0.062500 0 0 0 0 0 0 3 233226
-0.008352 -0.001769 0.119988 -0.590850 -0.224811 0.012118 -0.062500 0 0 0 0 0 0 3 234227
-0.008352 -0.001769 0.119988 -0.590350 -0.224674 0.012131 -0.062500 0 0 0 0 0 0 3 235221
-0.008352 -0.001769 0.119988 -0.590096 -0.224600 0.012123 -0.062500 0 0 0 0 0 0 3 236224
-0.008352 -0.001769 0.119988 -0.589955 -0.224562 0.012136 -0.062500 0 0 0 0 0 0 3 237223
-0.008352 -0.001769 0.119988 -0.589888 -0.224550 0.012117 -0.062500 0 0 0 0 0 0 3 238204
-0.008352 -0.001769 0.119988 -0.589864 -0.224544 0.012136 -0.062500 0 0 0 0 0 0 3 239223
-0.008352 -0.001769 0.119988 -0.589841 -0.224538 0.012121 -0.062500 0 0 0 0 0 0 3 240223
-0.008352 -0.001769 0.119988 -0.589831 -0.224529 0.012127 -0.062500 0 0 0 0 0 0 3 241223
-0.008352 -0.001769 0.119988 -0.589830 -0.224528 0.012127 -0.062500 0 0 0 0 0 0 3 242224
-0.008352 -0.001769 0.119988 -0.589830 -0.224528 0.012127 -0.062500 0 0 0 0 0 0 3 243220
-0.008352 -0.001769 0.119988 -0.589827 -0.224539 0.012134 -0.062500 0 0 0 0 0 0 3 244224
-0.008352 -0.001769 0.119988 -0.589830 -0.224529 0.012128 -0.062500 0 0 0 0 0 0 3 245220
-0.008352 -0.001769 0.119988 -0.589830 -0.224528 0.012127 -0.062500 0 0 0 0 0 0 3 246222
-0.008352 -0.001769 0.119988 -0.589854 -0.224523 0.012138 -0.062500 0 0 0 0 0 0 3 247222
-0.008352 -0.001769 0.119988 -0.589832 -0.224528 0.012129 -0.062500 0 0 0 0 0 0 3 248224
-0.008352 -0.001769 0.119988 -0.589830 -0.224528 0.012128 -0.062500 0 0 0 0 0 0 3 249220
-0.008352 -0.001769 0.119988 -0.589830 -0.224528 0.012128 -0.062500 0 0 0 0 0 0 3 250221
-0.008352 -0.001769 0.119988 -0.589830 -0.224528 0.012128 -0.062500 0 0 0 0 0 0 3 251219
-0.008352 -0.001769 0.119988 -0.589830 -0.224528 0.012127 -0.062500 0 0 0 0 0 0 3 252223
-0.008352 -0.001769 0.119988 -0.589827 -0.224539 0.012134 -0.062500 0 0 0 0 0 0 3 253220
-0.008352 -0.001769 0.119988 -0.589837 -0.224537 0.012121 -0.062500 0 0 0 0 0 0 3 254222
-0.008352 -0.001769 0.119988 -0.589831 -0.224529 0.012126 -0.062500 0 0 0 0 0 0 3 255219
-0.008352 -0.001769 0.119988 -0.589830 -0.224528 0.012127 -0.062500 0 0 0 0 0 0 3 256223
-0.008352 -0.001769 0.119988 -0.589830 -0.224528 0.012127 -0.062500 0 0 0 0 0 0 3 257222
-0.008352 -0.001769 0.119988 -0.589827 -0.224539 0.012134 -0.062500 0 0 0 0 0 0 3 258213
-0.008352 -0.001769 0.119988 -0.589830 -0.224529 0.012128 -0.062500 0 0 0 0 0 0 3 259222
-0.008352 -0.001769 0.119988 -0.589830 -0.224528 0.012127 -0.062500 0 0 0 0 0 0 3 260224
-0.008352 -0.001769 0.119988 -0.589830 -0.224528 0.012127 -0.062500 0 0 0 0 0 0 3 261220
-0.008352 -0.001769 0.119988 -0.589827 -0.224539 0.012134 -0.062500 0 0 0 0 0 0 3 262221
-0.008352 -0.001769 0.119988 -0.589830 -0.224529 0.012128 -0.062500 0 0 0 0 0 0 3 263220
-0.008352 -0.001769 0.119988 -0.589827 -0.224540 0.012134 -0.062500 0 0 0 0 0 0 3 264222
-0.008352 -0.001769 0.119988 -0.589830 -0.224529 0.012128 -0.062500 0 0 0 0 0 0 3 265221
-0.008352 -0.001769 0.119988 -0.589854 -0.224523 0.012139 -0.062500 0 0 0 0 0 0 3 266221
-0.008352 -0.001769 0.119988 -0.589832 -0.224528 0.012129 -0.062500 0 0 0 0 0 0 3 267220
-0.008352 -0.001769 0.119988 -0.589830 -0.224528 0.012128 -0.062500 0 0 0 0 0 0 3 268222
-0.008352 -0.001769 0.119988 -0.589830 -0.224528 0.012128 -0.062500 0 0 0 0 0 0 3 269221
-0.008352 -0.001769 0.119988 -0.589830 -0.224528 0.012128 -0.062500 0 0 0 0 0 0 3 270212
-0.008352 -0.001769 0.119988 -0.589830 -0.224528 0.012128 -0.062500 0 0 0 0 0 0 3 271219
-0.008352 -0.001769 0.119988 -0.589830 -0.224528 0.012128 -0.062500 0 0 0 0 0 0 3 272285
-0.008352 -0.001769 0.119988 -0.589830 -0.224528 0.012128 -0.062500 0 0 0 0 0 0 3 273296
-0.008352 -0.001769 0.119988 -0.589837 -0.224536 0.012120 -0.062500 0 0 0 0 0 0 3 274294
-0.008352 -0.001769 0.119988 -0.589828 -0.224540 0.012133 -0.062500 0 0 0 0 0 0 3 275281
-0.008352 -0.001769 0.119988 -0.589830 -0.224529 0.012128 -0.062500 0 0 0 0 0 0 3 276296
-0.008352 -0.001769 0.119988 -0.589830 -0.224528 0.012127 -0.062500 0 0 0 0 0 0 3 277282
-0.008352 -0.001769 0.119988 -0.589830 -0.224528 0.012127 -0.062500 0 0 0 0 0 0 3 278297
-0.008340 -0.001756 0.120000 -0.742294 -0.393570 -0.155295 -0.062500 0 0 0 0 0 0 3 279279
-0.008334 -0.001750 0.120004 -0.686220 -0.327121 -0.074297 -0.062500 0 0 0 0 0 0 3 280298
-0.008331 -0.001746 0.120006 -0.641745 -0.278047 -0.031819 -0.062500 0 0 0 0 0 0 3 281282
-0.008329 -0.001745 0.120006 -0.616771 -0.251657 -0.015443 -0.062500 0 0 0 0 0 0 3 282298
-0.008328 -0.001744 0.120006 -0.603610 -0.238173 -0.009558 -0.062500 0 0 0 0 0 0 3 283281
-0.008328 -0.001743 0.120006 -0.596824 -0.231380 -0.007462 -0.062500 0 0 0 0 0 0 3 284294
-0.008328 -0.001743 0.120006 -0.593360 -0.227970 -0.006728 -0.062500 0 0 0 0 0 0 3 285215
-0.008327 -0.001743 0.120006 -0.591617 -0.226245 -0.006475 -0.062500 0 0 0 0 0 0 3 286225
-0.008327 -0.001743 0.120006 -0.590724 -0.225390 -0.006372 -0.062500 0 0 0 0 0 0 3 287215
-0.008327 -0.001743 0.120006 -0.590286 -0.224960 -0.006336 -0.062500 0 0 0 0 0 0 3 288223
-0.008327 -0.001743 0.120006 -0.590045 -0.224745 -0.006333 -0.062500 0 0 0 0 0 0 3 289214
-0.008327 -0.001743 0.120006 -0.589941 -0.224642 -0.006336 -0.062500 0 0 0 0 0 0 3 290224
-0.008327 -0.001743 0.120006 -0.589884 -0.224583 -0.006331 -0.062500 0 0 0 0 0 0 3 291224
-0.008327 -0.001743 0.120006 -0.589867 -0.224551 -0.006322 -0.062500 0 0 0 0 0 0 3 292216
-0.008327 -0.001743 0.120006 -0.589841 -0.224553 -0.006331 -0.062500 0 0 0 0 0 0 3 293224
-0.008327 -0.001743 0.120006 -0.589831 -0.224545 -0.006325 -0.062500 0 0 0 0 0 0 3 294215
-0.008327 -0.001743 0.120006 -0.589833 -0.224533 -0.006331 -0.062500 0 0 0 0 0 0 3 295222
-0.008327 -0.001743 0.120006 -0.589855 -0.224538 -0.006314 -0.062500 0 0 0 0 0 0 3 296230
-0.008327 -0.001743 0.120006 -0.589828 -0.224525 -0.006321 -0.062500 0 0 0 0 0 0 3 297215
-0.008327 -0.001743 0.120006 -0.589833 -0.224531 -0.006330 -0.062500 0 0 0 0 0 0 3 298228
-0.008327 -0.001743 0.120006 -0.589833 -0.224532 -0.006331 -0.062500 0 0 0 0 0 0 3 299225
-0.008327 -0.001743 0.120006 -0.589826 -0.224524 -0.006324 -0.062500 0 0 0 0 0 0 3 300228
-0.008327 -0.001743 0.120006 -0.589833 -0.224531 -0.006330 -0.062500 0 0 0 0 0 0 3 301239
-0.008327 -0.001743 0.120006 -0.589823 -0.224535 -0.006317 -0.062500 0 0 0 0 0 0 3 302225
-0.008316 -0.001730 0.120018 -0.742398 -0.393671 -0.173647 -0.062500 0 0 0 0 0 0 3 303232
-0.008309 -0.001723 0.120022 -0.686256 -0.327170 -0.092700 -0.062500 0 0 0 0 0 0 3 304233
-0.008306 -0.001720 0.120024 -0.641778 -0.278052 -0.050248 -0.062500 0 0 0 0 0 0 3 305230
-0.008304 -0.001718 0.120024 -0.616768 -0.251652 -0.033898 -0.062500 0 0 0 0 0 0 3 306229
-0.008304 -0.001718 0.120025 -0.603610 -0.238172 -0.027992 -0.062500 0 0 0 0 0 0 3 307220
-0.008303 -0.001717 0.120025 -0.596829 -0.231385 -0.025904 -0.062500 0 0 0 0 0 0 3 308232
-0.008303 -0.001717 0.120025 -0.593367 -0.227963 -0.025179 -0.062500 0 0 0 0 0 0 3 309231
-0.008303 -0.001717 0.120025 -0.591611 -0.226251 -0.024907 -0.062500 0 0 0 0 0 0 3 310215
-0.008303 -0.001717 0.120025 -0.590727 -0.225394 -0.024817 -0.062500 0 0 0 0 0 0 3 311230
-0.008303 -0.001717 0.120025 -0.590265 -0.224969 -0.024794 -0.062500 0 0 0 0 0 0 3 312237
-0.008303 -0.001717 0.120025 -0.590070 -0.224743 -0.024772 -0.062500 0 0 0 0 0 0 3 313233
-0.008303 -0.001717 0.120025 -0.589939 -0.224637 -0.024775 -0.062500 0 0 0 0 0 0 3 314232
-0.008303 -0.001717 0.120025 -0.589880 -0.224578 -0.024769 -0.062500 0 0 0 0 0 0 3 315229
-0.008303 -0.001717 0.120025 -0.589869 -0.224553 -0.024768 -0.062500 0 0 0 0 0 0 3 316218
-0.008303 -0.001717 0.120025 -0.589837 -0.224549 -0.024771 -0.062500 0 0 0 0 0 0 3 317231
-0.008303 -0.001717 0.120025 -0.589834 -0.224548 -0.024771 -0.062500 0 0 0 0 0 0 3 318231
-0.008303 -0.001717 0.120025 -0.589829 -0.224529 -0.024770 -0.062500 0 0 0 0 0 0 3 319230
-0.008291 -0.001704 0.120037 -0.730262 -0.371213 -0.191983 -0.062500 0 0 0 0 0 0 3 320231
-0.008285 -0.001697 0.120041 -0.661687 -0.318709 -0.111100 -0.062500 0 0 0 0 0 0 3 321230
-0.008281 -0.001694 0.120042 -0.617189 -0.269570 -0.068646 -0.062500 0 0 0 0 0 0 3 322230
-0.008280 -0.001692 0.120043 -0.592174 -0.243167 -0.052316 -0.062500 0 0 0 0 0 0 3 323230
-0.008279 -0.001691 0.120043 -0.578987 -0.229687 -0.046429 -0.062500 0 0 0 0 0 0 3 324233
-0.008279 -0.001691 0.120043 -0.572227 -0.222882 -0.044343 -0.062500 0 0 0 0 0 0 3 325201
-0.008278 -0.001691 0.120043 -0.568757 -0.219460 -0.043606 -0.062500 0 0 0 0 0 0 3 326216
-0.008278 -0.001691 0.120043 -0.567006 -0.217756 -0.043341 -0.062500 0 0 0 0 0 0 3 327230
-0.008278 -0.001691 0.120043 -0.566118 -0.216880 -0.043251 -0.062500 0 0 0 0 0 0 3 328232
-0.008278 -0.001690 0.120043 -0.565677 -0.216459 -0.043211 -0.062500 0 0 0 0 0 0 3 329229
-0.008278 -0.001690 0.120043 -0.565442 -0.216252 -0.043216 -0.062500 0 0 0 0 0 0 3 330229
-0.008278 -0.001690 0.120043 -0.565332 -0.216143 -0.043212 -0.062500 0 0 0 0 0 0 3 331229
-0.008278 -0.001690 0.120043 -0.565275 -0.216083 -0.043206 -0.062500 0 0 0 0 0 0 3 332231
-0.008278 -0.001690 0.120043 -0.565254 -0.216062 -0.043189 -0.062500 0 0 0 0 0 0 3 333229
-0.008266 -0.001677 0.120055 -0.717999 -0.385386 -0.210313 -0.062500 0 0 0 0 0 0 3 334230
-0.008260 -0.001671 0.120059 -0.661748 -0.318755 -0.129470 -0.062500 0 0 0 0 0 0 3 335229
-0.008257 -0.001668 0.120061 -0.617197 -0.269591 -0.087055 -0.062500 0 0 0 0 0 0 3 336235
-0.008255 -0.001666 0.120061 -0.592166 -0.243175 -0.070742 -0.062500 0 0 0 0 0 0 3 337219
-0.008254 -0.001665 0.120062 -0.579020 -0.229678 -0.064843 -0.062500 0 0 0 0 0 0 3 338229
-0.008254 -0.001665 0.120062 -0.572204 -0.222884 -0.062766 -0.062500 0 0 0 0 0 0 3 339231
-0.008254 -0.001664 0.120062 -0.568758 -0.219465 -0.062029 -0.062500 0 0 0 0 0 0 3 340222
-0.008254 -0.001664 0.120062 -0.567003 -0.217752 -0.061757 -0.062500 0 0 0 0 0 0 3 341227
-0.008254 -0.001664 0.120062 -0.566118 -0.216894 -0.061667 -0.062500 0 0 0 0 0 0 3 342229
-0.008253 -0.001664 0.120062 -0.565680 -0.216464 -0.061634 -0.062500 0 0 0 0 0 0 3 343232
-0.008242 -0.001651 0.120074 -0.718308 -0.385677 -0.228635 -0.062500 0 0 0 0 0 0 3 344199
-0.008235 -0.001645 0.120078 -0.661891 -0.318912 -0.147845 -0.062500 0 0 0 0 0 0 3 345227
-0.008232 -0.001641 0.120079 -0.617255 -0.269652 -0.105461 -0.062500 0 0 0 0 0 0 3 346231
-0.008231 -0.001640 0.120080 -0.592215 -0.243195 -0.089138 -0.062500 0 0 0 0 0 0 3 347227
-0.008230 -0.001639 0.120080 -0.579032 -0.229687 -0.083246 -0.062500 0 0 0 0 0 0 3 348231
-0.008229 -0.001638 0.120080 -0.572210 -0.222890 -0.081174 -0.062500 0 0 0 0 0 0 3 349222
-0.008229 -0.001638 0.120080 -0.568753 -0.219473 -0.080424 -0.062500 0 0 0 0 0 0 3 350215
-0.008229 -0.001638 0.120080 -0.567009 -0.217745 -0.080173 -0.062500 0 0 0 0 0 0 3 351213
-0.008229 -0.001638 0.120080 -0.566122 -0.216897 -0.080080 -0.062500 0 0 0 0 0 0 3 352237
-0.008229 -0.001638 0.120080 -0.565687 -0.216456 -0.080053 -0.062500 0 0 0 0 0 0 3 353226
-0.008229 -0.001638 0.120080 -0.565432 -0.216254 -0.080031 -0.062500 0 0 0 0 0 0 3 354238
-0.008217 -0.001625 0.120092 -0.718301 -0.385667 -0.246937 -0.062500 0 0 0 0 0 0 3 355226
-0.008211 -0.001618 0.120096 -0.661870 -0.318902 -0.166196 -0.062500 0 0 0 0 0 0 3 356237
-0.008188 -0.001619 0.120089 -0.875761 -0.210144 -0.005670 -0.062500 0 0 0 0 0 0 3 357212
-0.008176 -0.001620 0.120087 -0.743909 -0.206759 -0.046415 -0.062500 0 0 0 0 0 0 3 358213
-0.008171 -0.001620 0.120086 -0.655913 -0.210546 -0.070552 -0.062500 0 0 0 0 0 0 3 359222
-0.008168 -0.001621 0.120086 -0.610344 -0.213131 -0.080051 -0.062500 0 0 0 0 0 0 3 360213
-0.008167 -0.001621 0.120085 -0.587646 -0.214538 -0.083497 -0.062500 0 0 0 0 0 0 3 361221
-0.008166 -0.001621 0.120085 -0.576371 -0.215274 -0.084736 -0.062500 0 0 0 0 0 0 3 362212
-0.008165 -0.001621 0.120085 -0.570769 -0.215646 -0.085155 -0.062500 0 0 0 0 0 0 3 363220
-0.008170 -0.001603 0.120075 -0.504078 -0.453401 0.062048 -0.062500 0 0 0 0 0 0 3 364212
-0.008173 -0.001593 0.120071 -0.524102 -0.357489 -0.009201 -0.062500 0 0 0 0 0 0 3 365213
-0.008174 -0.001589 0.120070 -0.542122 -0.288702 -0.046649 -0.062500 0 0 0 0 0 0 3 366221
-0.008175 -0.001587 0.120069 -0.552902 -0.252450 -0.061075 -0.062500 0 0 0 0 0 0 3 367212
-0.008164 -0.001573 0.120081 -0.711906 -0.403858 -0.232970 -0.062500 0 0 0 0 0 0 3 368222
-0.008158 -0.001565 0.120085 -0.658565 -0.327962 -0.154166 -0.062500 0 0 0 0 0 0 3 369215
-0.008155 -0.001562 0.120087 -0.615554 -0.274157 -0.112504 -0.062500 0 0 0 0 0 0 3 370229
-0.008153 -0.001560 0.120087 -0.591335 -0.245432 -0.096473 -0.062500 0 0 0 0 0 0 3 371223
-0.008152 -0.001559 0.120087 -0.578563 -0.230815 -0.090672 -0.062500 0 0 0 0 0 0 3 372227
-0.008152 -0.001559 0.120087 -0.572001 -0.223454 -0.088625 -0.062500 0 0 0 0 0 0 3 373231
-0.008151 -0.001558 0.120087 -0.568634 -0.219739 -0.087898 -0.062500 0 0 0 0 0 0 3 374201
-0.008151 -0.001558 0.120088 -0.566941 -0.217891 -0.087641 -0.062500 0 0 0 0 0 0 3 375229
-0.008151 -0.001558 0.120088 -0.566090 -0.216961 -0.087564 -0.062500 0 0 0 0 0 0 3 376233
-0.008151 -0.001558 0.120088 -0.565675 -0.216498 -0.087521 -0.062500 0 0 0 0 0 0 3 377229
-0.008151 -0.001558 0.120088 -0.565432 -0.216260 -0.087518 -0.062500 0 0 0 0 0 0 3 378229
-0.008151 -0.001558 0.120088 -0.565342 -0.216153 -0.087496 -0.062500 0 0 0 0 0 0 3 379199
-0.008151 -0.001558 0.120088 -0.565272 -0.216096 -0.087512 -0.062500 0 0 0 0 0 0 3 380230
-0.008151 -0.001558 0.120088 -0.565254 -0.216064 -0.087506 -0.062500 0 0 0 0 0 0 3 381229
-0.008151 -0.001558 0.120088 -0.565248 -0.216041 -0.087504 -0.062500 0 0 0 0 0 0 3 382228
-0.008151 -0.001558 0.120088 -0.565216 -0.216037 -0.087507 -0.062500 0 0 0 0 0 0 3 383230
-0.008151 -0.001558 0.120088 -0.565213 -0.216036 -0.087508 -0.062500 0 0 0 0 0 0 3 384235
-0.008151 -0.001558 0.120088 -0.565240 -0.216019 -0.087504 -0.062500 0 0 0 0 0 0 3 385232
-0.008151 -0.001558 0.120088 -0.565222 -0.216042 -0.087515 -0.062500 0 0 0 0 0 0 3 386228
-0.008151 -0.001558 0.120088 -0.565213 -0.216037 -0.087509 -0.062500 0 0 0 0 0 0 3 387203
-0.008151 -0.001558 0.120088 -0.565237 -0.216031 -0.087497 -0.062500 0 0 0 0 0 0 3 388229
-0.008151 -0.001558 0.120088 -0.565215 -0.216036 -0.087507 -0.062500 0 0 0 0 0 0 3 389228
-0.008151 -0.001558 0.120088 -0.565216 -0.216025 -0.087515 -0.062500 0 0 0 0 0 0 3 390228
-0.008151 -0.001558 0.120088 -0.565237 -0.216029 -0.087498 -0.062500 0 0 0 0 0 0 3 391228
-0.008151 -0.001558 0.120088 -0.565215 -0.216036 -0.087507 -0.062500 0 0 0 0 0 0 3 392201
-0.008151 -0.001558 0.120088 -0.565213 -0.216036 -0.087508 -0.062500 0 0 0 0 0 0 3 393228
-0.008151 -0.001558 0.120088 -0.565240 -0.216019 -0.087504 -0.062500 0 0 0 0 0 0 3 394228
-0.008151 -0.001558 0.120088 -0.565215 -0.216035 -0.087507 -0.062500 0 0 0 0 0 0 3 395227
-0.008151 -0.001558 0.120088 -0.565220 -0.216044 -0.087515 -0.062500 0 0 0 0 0 0 3 396229
-0.008156 -0.001540 0.120077 -0.501354 -0.453443 0.060055 -0.062500 0 0 0 0 0 0 3 397226
-0.008159 -0.001531 0.120073 -0.522721 -0.357533 -0.011271 -0.062500 0 0 0 0 0 0 3 398228
-0.008160 -0.001526 0.120072 -0.541456 -0.288745 -0.048722 -0.062500 0 0 0 0 0 0 3 399229
-0.008161 -0.001524 0.120071 -0.552561 -0.252462 -0.063171 -0.062500 0 0 0 0 0 0 3 400228
-0.008162 -0.001523 0.120071 -0.558621 -0.234224 -0.068387 -0.062500 0 0 0 0 0 0 3 401228
-0.008162 -0.001522 0.120071 -0.561841 -0.225113 -0.070220 -0.062500 0 0 0 0 0 0 3 402227
-0.008162 -0.001522 0.120071 -0.563501 -0.220560 -0.070872 -0.062500 0 0 0 0 0 0 3 403227
-0.008162 -0.001522 0.120071 -0.564334 -0.218297 -0.071103 -0.062500 0 0 0 0 0 0 3 404227
-0.008162 -0.001522 0.120071 -0.564796 -0.217167 -0.071183 -0.062500 0 0 0 0 0 0 3 405228
-0.008162 -0.001522 0.120071 -0.565012 -0.216597 -0.071218 -0.062500 0 0 0 0 0 0 3 406197
-0.008162 -0.001522 0.120071 -0.565098 -0.216312 -0.071230 -0.062500 0 0 0 0 0 0 3 407227
-0.008162 -0.001522 0.120071 -0.565155 -0.216170 -0.071234 -0.062500 0 0 0 0 0 0 3 408228
-0.008162 -0.001522 0.120071 -0.565187 -0.216109 -0.071237 -0.062500 0 0 0 0 0 0 3 409223
-0.008162 -0.001522 0.120071 -0.565213 -0.216067 -0.071232 -0.062500 0 0 0 0 0 0 3 410215
-0.008155 -0.001491 0.120073 -0.654571 -0.623111 -0.090068 -0.062500 0 0 0 0 0 0 3 411223
-0.008152 -0.001475 0.120073 -0.605349 -0.476074 -0.080822 -0.062500 0 0 0 0 0 0 3 412229
-0.008150 -0.001467 0.120073 -0.579408 -0.358013 -0.076077 -0.062500 0 0 0 0 0 0 3 413202
-0.008149 -0.001463 0.120073 -0.565480 -0.295280 -0.074270 -0.062500 0 0 0 0 0 0 3 414228
-0.008149 -0.001461 0.120073 -0.558369 -0.263542 -0.073635 -0.062500 0 0 0 0 0 0 3 415218
-0.008129 -0.001465 0.120065 -0.813164 -0.188073 0.044864 -0.062500 0 0 0 0 0 0 3 416228
-0.008119 -0.001467 0.120062 -0.704616 -0.203271 -0.012199 -0.062500 0 0 0 0 0 0 3 417227
-0.008114 -0.001468 0.120061 -0.628940 -0.216596 -0.042215 -0.062500 0 0 0 0 0 0 3 418226
-0.008100 -0.001455 0.120072 -0.743056 -0.393874 -0.220084 -0.062500 0 0 0 0 0 0 3 419227
-0.008092 -0.001449 0.120076 -0.667010 -0.330732 -0.143772 -0.062500 0 0 0 0 0 0 3 420228
-0.008089 -0.001445 0.120078 -0.612682 -0.283345 -0.103043 -0.062500 0 0 0 0 0 0 3 421207
-0.008087 -0.001444 0.120078 -0.582840 -0.257859 -0.087334 -0.062500 0 0 0 0 0 0 3 422221
-0.008086 -0.001443 0.120078 -0.567292 -0.244861 -0.081659 -0.062500 0 0 0 0 0 0 3 423211
-0.008090 -0.001424 0.120068 -0.495479 -0.475448 0.068213 -0.062500 0 0 0 0 0 0 3 424276
-0.008093 -0.001415 0.120064 -0.512826 -0.376408 -0.002550 -0.062500 0 0 0 0 0 0 3 425293
-0.008082 -0.001397 0.120075 -0.672477 -0.451379 -0.206016 -0.062500 0 0 0 0 0 0 3 426277
-0.008077 -0.001388 0.120079 -0.625917 -0.347262 -0.139952 -0.062500 0 0 0 0 0 0 3 427292
-0.008074 -0.001384 0.120080 -0.586756 -0.279251 -0.102973 -0.062500 0 0 0 0 0 0 3 428299
-0.008072 -0.001382 0.120080 -0.564619 -0.243450 -0.088606 -0.062500 0 0 0 0 0 0 3 429220
-0.008071 -0.001381 0.120080 -0.552947 -0.225309 -0.083416 -0.062500 0 0 0 0 0 0 3 430210
-0.008059 -0.001367 0.120092 -0.700455 -0.386315 -0.247591 -0.062500 0 0 0 0 0 0 3 431219
-0.008053 -0.001360 0.120097 -0.640701 -0.314640 -0.166595 -0.062500 0 0 0 0 0 0 3 432211
-0.008054 -0.001338 0.120087 -0.530564 -0.499938 0.023902 -0.062500 0 0 0 0 0 0 3 433219
-0.008055 -0.001328 0.120084 -0.526091 -0.376654 -0.031416 -0.062500 0 0 0 0 0 0 3 434210
-0.008056 -0.001322 0.120083 -0.531198 -0.293908 -0.063153 -0.062500 0 0 0 0 0 0 3 435220
-0.008036 -0.001324 0.120074 -0.793607 -0.191001 0.042946 -0.062500 0 0 0 0 0 0 3 436211
-0.008015 -0.001312 0.120083 -0.843027 -0.362656 -0.184665 -0.062500 0 0 0 0 0 0 3 437218
-0.008004 -0.001306 0.120086 -0.712939 -0.301906 -0.136062 -0.062500 0 0 0 0 0 0 3 438217
-0.007999 -0.001303 0.120087 -0.630167 -0.256396 -0.106134 -0.062500 0 0 0 0 0 0 3 439219
-0.007996 -0.001301 0.120088 -0.586215 -0.231985 -0.094339 -0.062500 0 0 0 0 0 0 3 440213
-0.007983 -0.001287 0.120099 -0.717448 -0.389908 -0.255779 -0.062500 0 0 0 0 0 0 3 441218
-0.007976 -0.001280 0.120104 -0.649223 -0.316417 -0.174030 -0.062500 0 0 0 0 0 0 3 442212
-0.007972 -0.001277 0.120105 -0.598642 -0.263832 -0.131455 -0.062500 0 0 0 0 0 0 3 443215
-0.007970 -0.001275 0.120106 -0.557568 -0.249082 -0.115099 -0.062500 0 0 0 0 0 0 3 444216
-0.007974 -0.001256 0.120095 -0.479079 -0.471608 0.039148 -0.062500 0 0 0 0 0 0 3 445219
-0.007976 -0.001246 0.120092 -0.492976 -0.368871 -0.030485 -0.062500 0 0 0 0 0 0 3 446233
-0.007966 -0.001229 0.120102 -0.661694 -0.467100 -0.232975 -0.062500 0 0 0 0 0 0 3 447231
-0.007960 -0.001220 0.120106 -0.613980 -0.361747 -0.167067 -0.062500 0 0 0 0 0 0 3 448230
-0.007957 -0.001215 0.120107 -0.574203 -0.293123 -0.130202 -0.062500 0 0 0 0 0 0 3 449234
-0.007956 -0.001213 0.120108 -0.551776 -0.257049 -0.115871 -0.062500 0 0 0 0 0 0 3 450226
-0.007955 -0.001212 0.120108 -0.540001 -0.238748 -0.110688 -0.062500 0 0 0 0 0 0 3 451227
-0.007943 -0.001198 0.120120 -0.687842 -0.400152 -0.274294 -0.062500 0 0 0 0 0 0 3 452227
-0.007936 -0.001191 0.120124 -0.627835 -0.328164 -0.193556 -0.062500 0 0 0 0 0 0 3 453226
-0.007918 -0.001174 0.120106 -0.775749 -0.453370 0.116080 -0.062500 0 0 0 0 0 0 3 454196
-0.007909 -0.001166 0.120100 -0.664603 -0.353543 0.002994 -0.062500 0 0 0 0 0 0 3 455225
-0.007905 -0.001161 0.120098 -0.595021 -0.288186 -0.059064 -0.062500 0 0 0 0 0 0 3 456225
-0.007903 -0.001159 0.120097 -0.560391 -0.254242 -0.083147 -0.062500 0 0 0 0 0 0 3 457222
-0.007902 -0.001158 0.120097 -0.543655 -0.237246 -0.091838 -0.062500 0 0 0 0 0 0 3 458229
-0.007890 -0.001145 0.120108 -0.689583 -0.399473 -0.260126 -0.062500 0 0 0 0 0 0 3 459226
-0.007884 -0.001138 0.120113 -0.628573 -0.327800 -0.181241 -0.062500 0 0 0 0 0 0 3 460221
-0.007880 -0.001134 0.120114 -0.581736 -0.276139 -0.139688 -0.062500 0 0 0 0 0 0 3 461197
-0.007878 -0.001133 0.120115 -0.555606 -0.248550 -0.123707 -0.062500 0 0 0 0 0 0 3 462225
-0.007878 -0.001132 0.120115 -0.541947 -0.234516 -0.117950 -0.062500 0 0 0 0 0 0 3 463225
-0.007877 -0.001131 0.120115 -0.534910 -0.227452 -0.115898 -0.062500 0 0 0 0 0 0 3 464227
-0.007877 -0.001131 0.120115 -0.531319 -0.223913 -0.115200 -0.062500 0 0 0 0 0 0 3 465225
-0.007877 -0.001131 0.120115 -0.529520 -0.222129 -0.114932 -0.062500 0 0 0 0 0 0 3 466225
-0.007877 -0.001131 0.120115 -0.528592 -0.221241 -0.114854 -0.062500 0 0 0 0 0 0 3 467225
-0.007865 -0.001118 0.120127 -0.671386 -0.367936 -0.279922 -0.062500 0 0 0 0 0 0 3 468226
-0.007858 -0.001111 0.120131 -0.614070 -0.300194 -0.199974 -0.062500 0 0 0 0 0 0 3 469225
-0.007855 -0.001108 0.120132 -0.569038 -0.250518 -0.158069 -0.062500 0 0 0 0 0 0 3 470225
-0.007854 -0.001106 0.120133 -0.543813 -0.223917 -0.141958 -0.062500 0 0 0 0 0 0 3 471225
-0.007853 -0.001105 0.120133 -0.530583 -0.210368 -0.136152 -0.062500 0 0 0 0 0 0 3 472304
-0.007852 -0.001105 0.120133 -0.523764 -0.203548 -0.134108 -0.062500 0 0 0 0 0 0 3 473298
-0.007852 -0.001105 0.120133 -0.520292 -0.200130 -0.133387 -0.062500 0 0 0 0 0 0 3 474314
-0.007852 -0.001104 0.120133 -0.518548 -0.198418 -0.133116 -0.062500 0 0 0 0 0 0 3 475292
-0.007852 -0.001104 0.120133 -0.517662 -0.197558 -0.133035 -0.062500 0 0 0 0 0 0 3 476298
-0.007852 -0.001104 0.120133 -0.517198 -0.197132 -0.133018 -0.062500 0 0 0 0 0 0 3 477269
-0.007852 -0.001104 0.120133 -0.516991 -0.196908 -0.132985 -0.062500 0 0 0 0 0 0 3 478269
-0.007852 -0.001104 0.120133 -0.516867 -0.196810 -0.132996 -0.062500 0 0 0 0 0 0 3 479267
-0.007852 -0.001104 0.120133 -0.516807 -0.196752 -0.132992 -0.062500 0 0 0 0 0 0 3 480271
-0.007857 -0.001086 0.120122 -0.452939 -0.433245 0.015827 -0.062500 0 0 0 0 0 0 3 481268
-0.007859 -0.001077 0.120119 -0.474381 -0.337903 -0.056143 -0.062500 0 0 0 0 0 0 3 482270
-0.007861 -0.001073 0.120117 -0.493088 -0.269347 -0.093926 -0.062500 0 0 0 0 0 0 3 483267
-0.007862 -0.001070 0.120117 -0.504174 -0.233138 -0.108475 -0.062500 0 0 0 0 0 0 3 484300
-0.007862 -0.001069 0.120117 -0.510200 -0.214905 -0.113712 -0.062500 0 0 0 0 0 0 3 485296
-0.007862 -0.001069 0.120117 -0.513401 -0.205788 -0.115580 -0.062500 0 0 0 0 0 0 3 486301
-0.007862 -0.001068 0.120117 -0.515065 -0.201248 -0.116219 -0.062500 0 0 0 0 0 0 3 487293
-0.007863 -0.001068 0.120117 -0.515890 -0.198970 -0.116457 -0.062500 0 0 0 0 0 0 3 488305
-0.007863 -0.001068 0.120117 -0.516312 -0.197829 -0.116538 -0.062500 0 0 0 0 0 0 3 489301
-0.007851 -0.001055 0.120128 -0.658931 -0.378802 -0.281506 -0.062500 0 0 0 0 0 0 3 490268
-0.007844 -0.001048 0.120133 -0.601895 -0.310926 -0.201651 -0.062500 0 0 0 0 0 0 3 491291
-0.007841 -0.001045 0.120134 -0.557008 -0.261172 -0.159807 -0.062500 0 0 0 0 0 0 3 492269
-0.007840 -0.001043 0.120134 -0.531878 -0.234541 -0.143711 -0.062500 0 0 0 0 0 0 3 493267
-0.007839 -0.001043 0.120135 -0.518659 -0.220993 -0.137926 -0.062500 0 0 0 0 0 0 3 494267
-0.007838 -0.001042 0.120135 -0.511885 -0.214171 -0.135861 -0.062500 0 0 0 0 0 0 3 495266
-0.007838 -0.001042 0.120135 -0.508415 -0.210752 -0.135139 -0.062500 0 0 0 0 0 0 3 496270
-0.007838 -0.001042 0.120135 -0.506658 -0.209043 -0.134895 -0.062500 0 0 0 0 0 0 3 497266
-0.007838 -0.001042 0.120135 -0.505783 -0.208180 -0.134793 -0.062500 0 0 0 0 0 0 3 498259
-0.007843 -0.001024 0.120124 -0.441500 -0.444118 0.014229 -0.062500 0 0 0 0 0 0 3 499273
-0.007845 -0.001014 0.120120 -0.462730 -0.348663 -0.057817 -0.062500 0 0 0 0 0 0 3 500289
-0.007847 -0.001010 0.120119 -0.481348 -0.280054 -0.095637 -0.062500 0 0 0 0 0 0 3 501274
-0.007848 -0.001008 0.120119 -0.492346 -0.243821 -0.110209 -0.062500 0 0 0 0 0 0 3 502289
-0.007828 -0.001011 0.120110 -0.756445 -0.165836 0.003579 -0.062500 0 0 0 0 0 0 3 503272
-0.007819 -0.001013 0.120107 -0.653059 -0.180103 -0.055841 -0.062500 0 0 0 0 0 0 3 504288
-0.007802 -0.001001 0.120118 -0.734410 -0.363929 -0.251444 -0.062500 0 0 0 0 0 0 3 505273
-0.007794 -0.000995 0.120121 -0.639340 -0.303325 -0.183535 -0.062500 0 0 0 0 0 0 3 506286
-0.007789 -0.000991 0.120123 -0.575516 -0.257326 -0.146017 -0.062500 0 0 0 0 0 0 3 507271
-0.007787 -0.000990 0.120123 -0.541055 -0.232595 -0.131460 -0.062500 0 0 0 0 0 0 3 508271
-0.007786 -0.000989 0.120123 -0.523231 -0.220015 -0.126208 -0.062500 0 0 0 0 0 0 3 509287
-0.007785 -0.000989 0.120123 -0.514155 -0.213687 -0.124361 -0.062500 0 0 0 0 0 0 3 510273
-0.007785 -0.000988 0.120123 -0.509551 -0.210499 -0.123703 -0.062500 0 0 0 0 0 0 3 511285
-0.007785 -0.000988 0.120123 -0.507239 -0.208921 -0.123476 -0.062500 0 0 0 0 0 0 3 512273
-0.007785 -0.000988 0.120123 -0.506057 -0.208124 -0.123384 -0.062500 0 0 0 0 0 0 3 513216
-0.007765 -0.000993 0.120115 -0.763446 -0.148028 -0.004114 -0.062500 0 0 0 0 0 0 3 514207
-0.007755 -0.000995 0.120112 -0.656654 -0.171218 -0.061765 -0.062500 0 0 0 0 0 0 3 515216
-0.007751 -0.000996 0.120111 -0.581866 -0.188458 -0.092053 -0.062500 0 0 0 0 0 0 3 516206
-0.007748 -0.000997 0.120110 -0.543079 -0.197740 -0.103704 -0.062500 0 0 0 0 0 0 3 517207
-0.007740 -0.000966 0.120111 -0.614500 -0.609865 -0.123368 -0.062500 0 0 0 0 0 0 3 518215
-0.007736 -0.000950 0.120112 -0.569145 -0.449378 -0.117238 -0.062500 0 0 0 0 0 0 3 519206
-0.007734 -0.000943 0.120112 -0.538105 -0.332446 -0.113858 -0.062500 0 0 0 0 0 0 3 520216
-0.007733 -0.000939 0.120112 -0.521639 -0.270296 -0.112582 -0.062500 0 0 0 0 0 0 3 521207
-0.007732 -0.000937 0.120112 -0.513320 -0.238861 -0.112123 -0.062500 0 0 0 0 0 0 3 522215
-0.007732 -0.000936 0.120112 -0.509100 -0.223097 -0.111976 -0.062500 0 0 0 0 0 0 3 523206
-0.007732 -0.000935 0.120112 -0.507005 -0.215210 -0.111916 -0.062500 0 0 0 0 0 0 3 524207
-0.007732 -0.000935 0.120112 -0.505936 -0.211267 -0.111901 -0.062500 0 0 0 0 0 0 3 525207
-0.007732 -0.000935 0.120112 -0.505407 -0.209293 -0.111882 -0.062500 0 0 0 0 0 0 3 526215
-0.007732 -0.000935 0.120112 -0.505161 -0.208297 -0.111876 -0.062500 0 0 0 0 0 0 3 527221
-0.007732 -0.000935 0.120112 -0.505030 -0.207810 -0.111879 -0.062500 0 0 0 0 0 0 3 528233
-0.007732 -0.000935 0.120112 -0.504953 -0.207565 -0.111890 -0.062500 0 0 0 0 0 0 3 529195
-0.007732 -0.000935 0.120112 -0.504922 -0.207456 -0.111881 -0.062500 0 0 0 0 0 0 3 530202
-0.007720 -0.000922 0.120124 -0.659521 -0.378636 -0.276271 -0.062500 0 0 0 0 0 0 3 531229
-0.007714 -0.000915 0.120128 -0.602156 -0.310798 -0.196647 -0.062500 0 0 0 0 0 0 3 532221
-0.007710 -0.000912 0.120129 -0.557093 -0.261083 -0.154934 -0.062500 0 0 0 0 0 0 3 533221
-0.007709 -0.000910 0.120130 -0.531888 -0.234491 -0.138917 -0.062500 0 0 0 0 0 0 3 534226
-0.007708 -0.000909 0.120130 -0.518686 -0.220955 -0.133133 -0.062500 0 0 0 0 0 0 3 535221
-0.007707 -0.000909 0.120130 -0.511884 -0.214165 -0.131090 -0.062500 0 0 0 0 0 0 3 536227
-0.007707 -0.000909 0.120130 -0.508409 -0.210746 -0.130380 -0.062500 0 0 0 0 0 0 3 537222
-0.007687 -0.000913 0.120121 -0.764506 -0.149332 -0.010656 -0.062500 0 0 0 0 0 0 3 538223
-0.007682 -0.000897 0.120108 -0.593347 -0.407966 0.080963 -0.062500 0 0 0 0 0 0 3 539216
-0.007680 -0.000889 0.120103 -0.539836 -0.329813 -0.021595 -0.062500 0 0 0 0 0 0 3 540225
-0.007680 -0.000885 0.120101 -0.519613 -0.270526 -0.071181 -0.062500 0 0 0 0 0 0 3 541203
-0.007679 -0.000883 0.120101 -0.511343 -0.239033 -0.089952 -0.062500 0 0 0 0 0 0 3 542226
-0.007679 -0.000882 0.120100 -0.507803 -0.223153 -0.096686 -0.062500 0 0 0 0 0 0 3 543226
-0.007679 -0.000882 0.120100 -0.506229 -0.215218 -0.099073 -0.062500 0 0 0 0 0 0 3 544224
-0.007679 -0.000882 0.120100 -0.505511 -0.211263 -0.099918 -0.062500 0 0 0 0 0 0 3 545221
-0.007679 -0.000882 0.120100 -0.505193 -0.209298 -0.100200 -0.062500 0 0 0 0 0 0 3 546224
-0.007679 -0.000882 0.120100 -0.505041 -0.208311 -0.100313 -0.062500 0 0 0 0 0 0 3 547224
-0.007679 -0.000882 0.120100 -0.504964 -0.207814 -0.100344 -0.062500 0 0 0 0 0 0 3 548222
-0.007679 -0.000882 0.120100 -0.504924 -0.207570 -0.100354 -0.062500 0 0 0 0 0 0 3 549221
-0.007679 -0.000882 0.120100 -0.504909 -0.207447 -0.100365 -0.062500 0 0 0 0 0 0 3 550193
-0.007679 -0.000882 0.120100 -0.504895 -0.207377 -0.100364 -0.062500 0 0 0 0 0 0 3 551220
-0.007679 -0.000882 0.120100 -0.504889 -0.207351 -0.100363 -0.062500 0 0 0 0 0 0 3 552224
-0.007679 -0.000882 0.120100 -0.504892 -0.207338 -0.100370 -0.062500 0 0 0 0 0 0 3 553220
-0.007679 -0.000882 0.120100 -0.504892 -0.207336 -0.100371 -0.062500 0 0 0 0 0 0 3 554222
-0.007679 -0.000882 0.120100 -0.504885 -0.207328 -0.100364 -0.062500 0 0 0 0 0 0 3 555221
-0.007679 -0.000882 0.120100 -0.504887 -0.207316 -0.100370 -0.062500 0 0 0 0 0 0 3 556224
-0.007679 -0.000882 0.120100 -0.504884 -0.207326 -0.100364 -0.062500 0 0 0 0 0 0 3 557226
-0.007679 -0.000882 0.120100 -0.504894 -0.207324 -0.100377 -0.062500 0 0 0 0 0 0 3 558225
-0.007679 -0.000882 0.120100 -0.504885 -0.207327 -0.100365 -0.062500 0 0 0 0 0 0 3 559215
-0.007679 -0.000882 0.120100 -0.504887 -0.207316 -0.100370 -0.062500 0 0 0 0 0 0 3 560219
-0.007679 -0.000882 0.120100 -0.504884 -0.207326 -0.100364 -0.062500 0 0 0 0 0 0 3 561222
-0.007679 -0.000882 0.120100 -0.504887 -0.207316 -0.100370 -0.062500 0 0 0 0 0 0 3 562222
-0.007679 -0.000882 0.120100 -0.504884 -0.207326 -0.100364 -0.062500 0 0 0 0 0 0 3 563221
-0.007679 -0.000882 0.120100 -0.504894 -0.207324 -0.100378 -0.062500 0 0 0 0 0 0 3 564223
-0.007679 -0.000882 0.120100 -0.504885 -0.207327 -0.100365 -0.062500 0 0 0 0 0 0 3 565222
-0.007679 -0.000882 0.120100 -0.504887 -0.207316 -0.100371 -0.062500 0 0 0 0 0 0 3 566221
-0.007679 -0.000882 0.120100 -0.504884 -0.207326 -0.100364 -0.062500 0 0 0 0 0 0 3 567210
-0.007679 -0.000882 0.120100 -0.504884 -0.207327 -0.100364 -0.062500 0 0 0 0 0 0 3 568294
-0.007679 -0.000882 0.120100 -0.504887 -0.207316 -0.100370 -0.062500 0 0 0 0 0 0 3 569299
-0.007679 -0.000882 0.120100 -0.504891 -0.207334 -0.100372 -0.062500 0 0 0 0 0 0 3 570263
-0.007679 -0.000882 0.120100 -0.504912 -0.207311 -0.100360 -0.062500 0 0 0 0 0 0 3 571265
-0.007679 -0.000882 0.120100 -0.504887 -0.207326 -0.100363 -0.062500 0 0 0 0 0 0 3 572291
-0.007679 -0.000882 0.120100 -0.504887 -0.207316 -0.100370 -0.062500 0 0 0 0 0 0 3 573291
-0.007679 -0.000882 0.120100 -0.504884 -0.207326 -0.100364 -0.062500 0 0 0 0 0 0 3 574264
-0.007679 -0.000882 0.120100 -0.504887 -0.207316 -0.100370 -0.062500 0 0 0 0 0 0 3 575286
-0.007679 -0.000882 0.120100 -0.504891 -0.207334 -0.100371 -0.062500 0 0 0 0 0 0 3 576266
-0.007679 -0.000882 0.120100 -0.504888 -0.207317 -0.100371 -0.062500 0 0 0 0 0 0 3 577264
-0.007679 -0.000882 0.120100 -0.504884 -0.207326 -0.100364 -0.062500 0 0 0 0 0 0 3 578263
-0.007679 -0.000882 0.120100 -0.504887 -0.207316 -0.100370 -0.062500 0 0 0 0 0 0 3 579273
-0.007679 -0.000882 0.120100 -0.504884 -0.207326 -0.100364 -0.062500 0 0 0 0 0 0 3 580286
-0.007679 -0.000882 0.120100 -0.504887 -0.207316 -0.100370 -0.062500 0 0 0 0 0 0 3 581272
-0.007679 -0.000882 0.120100 -0.504891 -0.207334 -0.100372 -0.062500 0 0 0 0 0 0 3 582286
-0.007679 -0.000882 0.120100 -0.504888 -0.207317 -0.100372 -0.062500 0 0 0 0 0 0 3 583269
-0.007679 -0.000882 0.120100 -0.504908 -0.207321 -0.100354 -0.062500 0 0 0 0 0 0 3 584288
-0.007679 -0.000882 0.120100 -0.504889 -0.207316 -0.100369 -0.062500 0 0 0 0 0 0 3 585205
-0.007679 -0.000882 0.120100 -0.504884 -0.207326 -0.100364 -0.062500 0 0 0 0 0 0 3 586213
-0.007679 -0.000882 0.120100 -0.504887 -0.207316 -0.100370 -0.062500 0 0 0 0 0 0 3 587204
-0.007679 -0.000882 0.120100 -0.504891 -0.207334 -0.100371 -0.062500 0 0 0 0 0 0 3 588216
-0.007679 -0.000882 0.120100 -0.504885 -0.207328 -0.100364 -0.062500 0 0 0 0 0 0 3 589204
-0.007679 -0.000882 0.120100 -0.504887 -0.207316 -0.100370 -0.062500 0 0 0 0 0 0 3 590213
-0.007679 -0.000882 0.120100 -0.504884 -0.207326 -0.100364 -0.062500 0 0 0 0 0 0 3 591204
-0.007684 -0.000863 0.120090 -0.441064 -0.443275 0.049042 -0.062500 0 0 0 0 0 0 3 592213
-0.007687 -0.000854 0.120086 -0.462594 -0.348288 -0.023254 -0.062500 0 0 0 0 0 0 3 593204
-0.007688 -0.000850 0.120085 -0.467540 -0.292963 -0.061183 -0.062500 0 0 0 0 0 0 3 594213
-0.007689 -0.000848 0.120084 -0.478614 -0.256812 -0.075779 -0.062500 0 0 0 0 0 0 3 595204
-0.007689 -0.000846 0.120084 -0.484634 -0.238596 -0.081021 -0.062500 0 0 0 0 0 0 3 596213
-0.007689 -0.000846 0.120084 -0.487790 -0.229480 -0.082900 -0.062500 0 0 0 0 0 0 3 597204
-0.007690 -0.000846 0.120084 -0.489445 -0.224944 -0.083549 -0.062500 0 0 0 0 0 0 3 598213
-0.007690 -0.000845 0.120084 -0.490292 -0.222663 -0.083781 -0.062500 0 0 0 0 0 0 3 599216
-0.007690 -0.000845 0.120084 -0.490714 -0.221522 -0.083863 -0.062500 0 0 0 0 0 0 3 600205
-0.007690 -0.000845 0.120084 -0.490946 -0.220958 -0.083884 -0.062500 0 0 0 0 0 0 3 601214
-0.007690 -0.000845 0.120084 -0.491040 -0.220681 -0.083903 -0.062500 0 0 0 0 0 0 3 602220
-0.007670 -0.000850 0.120075 -0.748823 -0.160817 0.035590 -0.062500 0 0 0 0 0 0 3 603209
-0.007660 -0.000852 0.120072 -0.656235 -0.171133 -0.022208 -0.062500 0 0 0 0 0 0 3 604213
-0.007655 -0.000853 0.120071 -0.570030 -0.166177 -0.052546 -0.062500 0 0 0 0 0 0 3 605221
-0.007653 -0.000854 0.120071 -0.531330 -0.175490 -0.064233 -0.062500 0 0 0 0 0 0 3 606191
-0.007640 -0.000841 0.120083 -0.656310 -0.359578 -0.232496 -0.062500 0 0 0 0 0 0 3 607194
-0.007633 -0.000835 0.120087 -0.589336 -0.294053 -0.154493 -0.062500 0 0 0 0 0 0 3 608213
-0.007630 -0.000831 0.120088 -0.539514 -0.245512 -0.113388 -0.062500 0 0 0 0 0 0 3 609192
-0.007628 -0.000830 0.120089 -0.511973 -0.219527 -0.097593 -0.062500 0 0 0 0 0 0 3 610223
-0.007627 -0.000829 0.120089 -0.497611 -0.206315 -0.091891 -0.062500 0 0 0 0 0 0 3 611221
-0.007626 -0.000829 0.120089 -0.490230 -0.199658 -0.089894 -0.062500 0 0 0 0 0 0 3 612216
-0.007626 -0.000828 0.120089 -0.486470 -0.196329 -0.089186 -0.062500 0 0 0 0 0 0 3 613221
-0.007626 -0.000828 0.120089 -0.484568 -0.194655 -0.088926 -0.062500 0 0 0 0 0 0 3 614222
-0.007626 -0.000828 0.120089 -0.483600 -0.193835 -0.088845 -0.062500 0 0 0 0 0 0 3 615220
-0.007626 -0.000828 0.120089 -0.483145 -0.193399 -0.088811 -0.062500 0 0 0 0 0 0 3 616229
-0.007626 -0.000828 0.120089 -0.482898 -0.193193 -0.088806 -0.062500 0 0 0 0 0 0 3 617224
-0.007626 -0.000828 0.120089 -0.482783 -0.193095 -0.088796 -0.062500 0 0 0 0 0 0 3 618224
-0.007626 -0.000828 0.120089 -0.482700 -0.193042 -0.088801 -0.062500 0 0 0 0 0 0 3 619221
-0.007626 -0.000828 0.120089 -0.482680 -0.193009 -0.088793 -0.062500 0 0 0 0 0 0 3 620221
-0.007631 -0.000810 0.120078 -0.418854 -0.428829 0.060756 -0.062500 0 0 0 0 0 0 3 621221
-0.007634 -0.000801 0.120074 -0.440385 -0.333902 -0.011622 -0.062500 0 0 0 0 0 0 3 622210
-0.007635 -0.000796 0.120073 -0.459068 -0.265543 -0.049591 -0.062500 0 0 0 0 0 0 3 623191
-0.007636 -0.000794 0.120073 -0.470120 -0.229404 -0.064184 -0.062500 0 0 0 0 0 0 3 624221
-0.007636 -0.000793 0.120072 -0.476146 -0.211192 -0.069446 -0.062500 0 0 0 0 0 0 3 625223
-0.007636 -0.000793 0.120072 -0.479314 -0.202076 -0.071306 -0.062500 0 0 0 0 0 0 3 626219
-0.007637 -0.000792 0.120072 -0.480949 -0.197536 -0.071972 -0.062500 0 0 0 0 0 0 3 627223
-0.007637 -0.000792 0.120072 -0.481783 -0.195257 -0.072193 -0.062500 0 0 0 0 0 0 3 628222
-0.007637 -0.000792 0.120072 -0.482211 -0.194126 -0.072281 -0.062500 0 0 0 0 0 0 3 629220
-0.007625 -0.000779 0.120084 -0.637299 -0.365078 -0.236184 -0.062500 0 0 0 0 0 0 3 630218
-0.007618 -0.000772 0.120088 -0.579899 -0.296801 -0.156777 -0.062500 0 0 0 0 0 0 3 631220
-0.007615 -0.000769 0.120090 -0.534803 -0.246881 -0.115222 -0.062500 0 0 0 0 0 0 3 632218
-0.007594 -0.000772 0.120082 -0.767252 -0.160469 0.020464 -0.062500 0 0 0 0 0 0 3 633218
-0.007583 -0.000773 0.120079 -0.647746 -0.170406 -0.031697 -0.062500 0 0 0 0 0 0 3 634217
-0.007578 -0.000774 0.120078 -0.566404 -0.180934 -0.060066 -0.062500 0 0 0 0 0 0 3 635217
-0.007575 -0.000774 0.120077 -0.524282 -0.186838 -0.071048 -0.062500 0 0 0 0 0 0 3 636219
-0.007574 -0.000775 0.120077 -0.503312 -0.189889 -0.075006 -0.062500 0 0 0 0 0 0 3 637218
-0.007574 -0.000775 0.120077 -0.492927 -0.191428 -0.076410 -0.062500 0 0 0 0 0 0 3 638217
-0.007573 -0.000775 0.120077 -0.487770 -0.192202 -0.076899 -0.062500 0 0 0 0 0 0 3 639217
-0.007573 -0.000775 0.120077 -0.485205 -0.192590 -0.077075 -0.062500 0 0 0 0 0 0 3 640219
-0.007573 -0.000775 0.120077 -0.483912 -0.192792 -0.077139 -0.062500 0 0 0 0 0 0 3 641217
-0.007573 -0.000775 0.120077 -0.483300 -0.192891 -0.077150 -0.062500 0 0 0 0 0 0 3 642220
-0.007573 -0.000775 0.120077 -0.482966 -0.192947 -0.077177 -0.062500 0 0 0 0 0 0 3 643210
-0.007573 -0.000775 0.120077 -0.482825 -0.192959 -0.077169 -0.062500 0 0 0 0 0 0 3 644221
-0.007573 -0.000775 0.120077 -0.482742 -0.192977 -0.077161 -0.062500 0 0 0 0 0 0 3 645222
-0.007573 -0.000775 0.120077 -0.482678 -0.192982 -0.077175 -0.062500 0 0 0 0 0 0 3 646220
-0.007573 -0.000775 0.120077 -0.482664 -0.192975 -0.077169 -0.062500 0 0 0 0 0 0 3 647219
-0.007573 -0.000775 0.120077 -0.482667 -0.192993 -0.077169 -0.062500 0 0 0 0 0 0 3 648216
-0.007573 -0.000775 0.120077 -0.482660 -0.192987 -0.077161 -0.062500 0 0 0 0 0 0 3 649190
-0.007573 -0.000775 0.120077 -0.482663 -0.192975 -0.077167 -0.062500 0 0 0 0 0 0 3 650218
-0.007561 -0.000762 0.120089 -0.637673 -0.364618 -0.240890 -0.062500 0 0 0 0 0 0 3 651220
-0.007555 -0.000755 0.120093 -0.580064 -0.296560 -0.161555 -0.062500 0 0 0 0 0 0 3 652220
-0.007551 -0.000752 0.120094 -0.534880 -0.246749 -0.120015 -0.062500 0 0 0 0 0 0 3 653220
-0.007550 -0.000750 0.120095 -0.509642 -0.220141 -0.104064 -0.062500 0 0 0 0 0 0 3 654219
-0.007549 -0.000749 0.120095 -0.496423 -0.206622 -0.098323 -0.062500 0 0 0 0 0 0 3 655206
-0.007549 -0.000749 0.120095 -0.489638 -0.199822 -0.096296 -0.062500 0 0 0 0 0 0 3 656213
-0.007548 -0.000748 0.120095 -0.486175 -0.196398 -0.095573 -0.062500 0 0 0 0 0 0 3 657204
-0.007548 -0.000748 0.120095 -0.484445 -0.194699 -0.095329 -0.062500 0 0 0 0 0 0 3 658184
-0.007548 -0.000748 0.120095 -0.483548 -0.193842 -0.095243 -0.062500 0 0 0 0 0 0 3 659211
-0.007548 -0.000748 0.120095 -0.483096 -0.193414 -0.095203 -0.062500 0 0 0 0 0 0 3 660203
-0.007536 -0.000735 0.120107 -0.637991 -0.364921 -0.258814 -0.062500 0 0 0 0 0 0 3 661212
-0.007535 -0.000710 0.120100 -0.516343 -0.532373 -0.029738 -0.062500 0 0 0 0 0 0 3 662202
-0.007534 -0.000698 0.120098 -0.492672 -0.387673 -0.060710 -0.062500 0 0 0 0 0 0 3 663212
-0.007534 -0.000692 0.120097 -0.486120 -0.292716 -0.082785 -0.062500 0 0 0 0 0 0 3 664203
-0.007534 -0.000689 0.120097 -0.483943 -0.243049 -0.091677 -0.062500 0 0 0 0 0 0 3 665211
-0.007534 -0.000687 0.120097 -0.483136 -0.218039 -0.094924 -0.062500 0 0 0 0 0 0 3 666202
-0.007534 -0.000686 0.120097 -0.482841 -0.205509 -0.096079 -0.062500 0 0 0 0 0 0 3 667211
-0.007534 -0.000686 0.120097 -0.482744 -0.199242 -0.096474 -0.062500 0 0 0 0 0 0 3 668202
-0.007534 -0.000686 0.120097 -0.482688 -0.196112 -0.096616 -0.062500 0 0 0 0 0 0 3 669211
-0.007502 -0.000677 0.120100 -0.895364 -0.306647 -0.140185 -0.062500 0 0 0 0 0 0 3 670202
-0.007486 -0.000673 0.120101 -0.731434 -0.261202 -0.118975 -0.062500 0 0 0 0 0 0 3 671212
-0.007478 -0.000670 0.120101 -0.611678 -0.228292 -0.107983 -0.062500 0 0 0 0 0 0 3 672202
-0.007474 -0.000669 0.120101 -0.547772 -0.210774 -0.103787 -0.062500 0 0 0 0 0 0 3 673211
-0.007472 -0.000669 0.120101 -0.515317 -0.201906 -0.102274 -0.062500 0 0 0 0 0 0 3 674213
-0.007471 -0.000668 0.120101 -0.499032 -0.197447 -0.101757 -0.062500 0 0 0 0 0 0 3 675206
-0.007471 -0.000668 0.120101 -0.490850 -0.195221 -0.101561 -0.062500 0 0 0 0 0 0 3 676211
-0.007458 -0.000655 0.120113 -0.642099 -0.366039 -0.264781 -0.062500 0 0 0 0 0 0 3 677218
-0.007452 -0.000648 0.120117 -0.582218 -0.297254 -0.185624 -0.062500 0 0 0 0 0 0 3 678215
-0.007449 -0.000645 0.120119 -0.535940 -0.247078 -0.144196 -0.062500 0 0 0 0 0 0 3 679223
-0.007447 -0.000643 0.120119 -0.510175 -0.220287 -0.128279 -0.062500 0 0 0 0 0 0 3 680223
-0.007426 -0.000647 0.120111 -0.741640 -0.126093 -0.002326 -0.062500 0 0 0 0 0 0 3 681219
-0.007416 -0.000649 0.120108 -0.628561 -0.142809 -0.058505 -0.062500 0 0 0 0 0 0 3 682218
-0.007399 -0.000637 0.120118 -0.696200 -0.335427 -0.251445 -0.062500 0 0 0 0 0 0 3 683220
-0.007391 -0.000631 0.120122 -0.597866 -0.274737 -0.183842 -0.062500 0 0 0 0 0 0 3 684190
-0.007391 -0.000609 0.120113 -0.468523 -0.464191 0.003426 -0.062500 0 0 0 0 0 0 3 685220
-0.007391 -0.000599 0.120109 -0.454981 -0.344820 -0.054784 -0.062500 0 0 0 0 0 0 3 686217
-0.007392 -0.000593 0.120108 -0.455535 -0.264002 -0.087678 -0.062500 0 0 0 0 0 0 3 687217
-0.007372 -0.000595 0.120099 -0.714565 -0.161838 0.019910 -0.062500 0 0 0 0 0 0 3 688221
-0.007363 -0.000596 0.120096 -0.609824 -0.164026 -0.042988 -0.062500 0 0 0 0 0 0 3 689222
-0.007346 -0.000584 0.120107 -0.691772 -0.342817 -0.238103 -0.062500 0 0 0 0 0 0 3 690222
-0.007337 -0.000577 0.120110 -0.595610 -0.278414 -0.171416 -0.062500 0 0 0 0 0 0 3 691217
-0.007313 -0.000579 0.120103 -0.788445 -0.170796 -0.013963 -0.062500 0 0 0 0 0 0 3 692222
-0.007301 -0.000579 0.120100 -0.647757 -0.168764 -0.058020 -0.062500 0 0 0 0 0 0 3 693220
-0.007295 -0.000580 0.120099 -0.555474 -0.173094 -0.083487 -0.062500 0 0 0 0 0 0 3 694219
-0.007293 -0.000580 0.120099 -0.507742 -0.175846 -0.093443 -0.062500 0 0 0 0 0 0 3 695216
-0.007291 -0.000580 0.120099 -0.483927 -0.177321 -0.097030 -0.062500 0 0 0 0 0 0 3 696220
-0.007271 -0.000585 0.120090 -0.729125 -0.118356 0.022439 -0.062500 0 0 0 0 0 0 3 697218
-0.007249 -0.000574 0.120099 -0.773067 -0.314538 -0.199184 -0.062500 0 0 0 0 0 0 3 698220
-0.007237 -0.000568 0.120102 -0.637668 -0.263645 -0.151061 -0.062500 0 0 0 0 0 0 3 699218
-0.007232 -0.000566 0.120103 -0.539032 -0.203546 -0.121637 -0.062500 0 0 0 0 0 0 3 700219
-0.007229 -0.000564 0.120103 -0.493812 -0.181647 -0.110070 -0.062500 0 0 0 0 0 0 3 701217
-0.007208 -0.000568 0.120095 -0.727612 -0.110827 0.015087 -0.062500 0 0 0 0 0 0 3 702217
-0.007197 -0.000570 0.120092 -0.610026 -0.128795 -0.042003 -0.062500 0 0 0 0 0 0 3 703212
-0.007192 -0.000571 0.120091 -0.529809 -0.143311 -0.072197 -0.062500 0 0 0 0 0 0 3 704215
-0.007190 -0.000572 0.120090 -0.488248 -0.151200 -0.083816 -0.062500 0 0 0 0 0 0 3 705217
-0.007169 -0.000576 0.120082 -0.724359 -0.095566 0.033126 -0.062500 0 0 0 0 0 0 3 706218
-0.007146 -0.000566 0.120090 -0.764248 -0.293465 -0.189502 -0.062500 0 0 0 0 0 0 3 707217
-0.007135 -0.000560 0.120093 -0.626620 -0.243362 -0.141927 -0.062500 0 0 0 0 0 0 3 708219
-0.007129 -0.000557 0.120094 -0.540067 -0.203148 -0.112716 -0.062500 0 0 0 0 0 0 3 709217
-0.007107 -0.000561 0.120086 -0.750992 -0.121821 0.020111 -0.062500 0 0 0 0 0 0 3 710218
-0.007095 -0.000562 0.120083 -0.621860 -0.134328 -0.034495 -0.062500 0 0 0 0 0 0 3 711217
-0.007090 -0.000563 0.120082 -0.535777 -0.146086 -0.063825 -0.062500 0 0 0 0 0 0 3 712220
-0.007092 -0.000545 0.120071 -0.427102 -0.387927 0.074866 -0.062500 0 0 0 0 0 0 3 713211
-0.007094 -0.000537 0.120067 -0.426854 -0.296678 -0.001913 -0.062500 0 0 0 0 0 0 3 714218
-0.007094 -0.000532 0.120066 -0.434634 -0.230148 -0.041418 -0.062500 0 0 0 0 0 0 3 715218
-0.007075 -0.000535 0.120057 -0.696745 -0.135272 0.064902 -0.062500 0 0 0 0 0 0 3 716220
-0.007054 -0.000523 0.120065 -0.750452 -0.313453 -0.161597 -0.062500 0 0 0 0 0 0 3 717215
-0.007043 -0.000517 0.120068 -0.619645 -0.253343 -0.115603 -0.062500 0 0 0 0 0 0 3 718218
-0.007037 -0.000513 0.120069 -0.536543 -0.208131 -0.086979 -0.062500 0 0 0 0 0 0 3 719215
-0.007015 -0.000517 0.120061 -0.732784 -0.111536 0.045954 -0.062500 0 0 0 0 0 0 3 720209
-0.007004 -0.000518 0.120058 -0.604667 -0.122795 -0.008902 -0.062500 0 0 0 0 0 0 3 721218
-0.006998 -0.000519 0.120057 -0.519103 -0.133924 -0.038350 -0.062500 0 0 0 0 0 0 3 722218
-0.006996 -0.000519 0.120056 -0.474830 -0.140096 -0.049698 -0.062500 0 0 0 0 0 0 3 723217
-0.006994 -0.000519 0.120056 -0.452773 -0.143296 -0.053786 -0.062500 0 0 0 0 0 0 3 724219
-0.006962 -0.000511 0.120059 -0.854463 -0.257840 -0.095459 -0.062500 0 0 0 0 0 0 3 725211
-0.006946 -0.000507 0.120060 -0.684982 -0.213607 -0.076300 -0.062500 0 0 0 0 0 0 3 726203
-0.006937 -0.000504 0.120060 -0.562563 -0.181258 -0.066310 -0.062500 0 0 0 0 0 0 3 727210
-0.006933 -0.000503 0.120060 -0.497362 -0.164003 -0.062506 -0.062500 0 0 0 0 0 0 3 728267
-0.006931 -0.000503 0.120060 -0.464288 -0.155277 -0.061143 -0.062500 0 0 0 0 0 0 3 729279
-0.006910 -0.000507 0.120052 -0.703862 -0.091342 0.061350 -0.062500 0 0 0 0 0 0 3 730265
-0.006900 -0.000509 0.120049 -0.590034 -0.112679 0.002387 -0.062500 0 0 0 0 0 0 3 731281
-0.006895 -0.000510 0.120048 -0.511728 -0.128856 -0.028524 -0.062500 0 0 0 0 0 0 3 732265
-0.006893 -0.000511 0.120047 -0.471134 -0.137573 -0.040389 -0.062500 0 0 0 0 0 0 3 733281
-0.006880 -0.000498 0.120059 -0.607433 -0.314625 -0.206485 -0.062500 0 0 0 0 0 0 3 734264
-0.006873 -0.000491 0.120063 -0.538780 -0.248270 -0.129441 -0.062500 0 0 0 0 0 0 3 735281
-0.006869 -0.000488 0.120064 -0.488221 -0.199297 -0.088933 -0.062500 0 0 0 0 0 0 3 736264
-0.006848 -0.000491 0.120056 -0.716505 -0.113613 0.048859 -0.062500 0 0 0 0 0 0 3 737282
-0.006837 -0.000493 0.120053 -0.596606 -0.123844 -0.004805 -0.062500 0 0 0 0 0 0 3 738266
-0.006832 -0.000493 0.120052 -0.515116 -0.134466 -0.033869 -0.062500 0 0 0 0 0 0 3 739280
-0.006817 -0.000480 0.120063 -0.629477 -0.313077 -0.206741 -0.062500 0 0 0 0 0 0 3 740266
-0.006810 -0.000474 0.120067 -0.549708 -0.247477 -0.132291 -0.062500 0 0 0 0 0 0 3 741209
-0.006806 -0.000471 0.120068 -0.476037 -0.189481 -0.092735 -0.062500 0 0 0 0 0 0 3 742209
-0.006804 -0.000469 0.120069 -0.445525 -0.163524 -0.077528 -0.062500 0 0 0 0 0 0 3 743199
-0.006803 -0.000468 0.120069 -0.429703 -0.150341 -0.072057 -0.062500 0 0 0 0 0 0 3 744209
-0.006802 -0.000468 0.120069 -0.421634 -0.143726 -0.070134 -0.062500 0 0 0 0 0 0 3 745199
-0.006802 -0.000468 0.120069 -0.417554 -0.140417 -0.069461 -0.062500 0 0 0 0 0 0 3 746209
-0.006807 -0.000449 0.120058 -0.351133 -0.373932 0.080906 -0.062500 0 0 0 0 0 0 3 747199
-0.006797 -0.000427 0.120066 -0.528992 -0.451417 -0.153313 -0.062500 0 0 0 0 0 0 3 748208
-0.006773 -0.000420 0.120060 -0.738515 -0.252430 0.009517 -0.062500 0 0 0 0 0 0 3 749199
-0.006761 -0.000417 0.120058 -0.598261 -0.189537 -0.023499 -0.062500 0 0 0 0 0 0 3 750208
-0.006755 -0.000415 0.120057 -0.504667 -0.161747 -0.044128 -0.062500 0 0 0 0 0 0 3 751199
-0.006752 -0.000415 0.120057 -0.455994 -0.148281 -0.052282 -0.062500 0 0 0 0 0 0 3 752210
-0.006738 -0.000401 0.120068 -0.588506 -0.314490 -0.216564 -0.062500 0 0 0 0 0 0 3 753208
-0.006731 -0.000394 0.120072 -0.517517 -0.242389 -0.139272 -0.062500 0 0 0 0 0 0 3 754209
-0.006727 -0.000391 0.120074 -0.465778 -0.190557 -0.098739 -0.062500 0 0 0 0 0 0 3 755209
-0.006726 -0.000389 0.120074 -0.437413 -0.162978 -0.083181 -0.062500 0 0 0 0 0 0 3 756203
-0.006705 -0.000393 0.120066 -0.678503 -0.089443 0.045072 -0.062500 0 0 0 0 0 0 3 757210
-0.006695 -0.000394 0.120063 -0.565682 -0.105993 -0.012436 -0.062500 0 0 0 0 0 0 3 758238
-0.006690 -0.000395 0.120062 -0.487828 -0.119762 -0.042878 -0.062500 0 0 0 0 0 0 3 759218
-0.006675 -0.000383 0.120073 -0.604438 -0.300247 -0.215743 -0.062500 0 0 0 0 0 0 3 760212
-0.006668 -0.000376 0.120077 -0.525351 -0.235238 -0.141692 -0.062500 0 0 0 0 0 0 3 761188
-0.006669 -0.000355 0.120067 -0.405202 -0.421989 0.048022 -0.062500 0 0 0 0 0 0 3 762207
-0.006670 -0.000344 0.120064 -0.397131 -0.301824 -0.009753 -0.062500 0 0 0 0 0 0 3 763216
-0.006670 -0.000339 0.120063 -0.400299 -0.220621 -0.042466 -0.062500 0 0 0 0 0 0 3 764188
-0.006670 -0.000336 0.120062 -0.403296 -0.177959 -0.055187 -0.062500 0 0 0 0 0 0 3 765187
-0.006659 -0.000322 0.120074 -0.562292 -0.329585 -0.220740 -0.062500 0 0 0 0 0 0 3 766214
-0.006633 -0.000319 0.120069 -0.760052 -0.190356 -0.021297 -0.062500 0 0 0 0 0 0 3 767219
-0.006620 -0.000317 0.120067 -0.609663 -0.158335 -0.040619 -0.062500 0 0 0 0 0 0 3 768220
-0.006613 -0.000317 0.120067 -0.510583 -0.146155 -0.056361 -0.062500 0 0 0 0 0 0 3 769221
-0.006610 -0.000316 0.120067 -0.459023 -0.140487 -0.062800 -0.062500 0 0 0 0 0 0 3 770216
-0.006614 -0.000298 0.120056 -0.368729 -0.372576 0.085330 -0.062500 0 0 0 0 0 0 3 771216
-0.006616 -0.000289 0.120052 -0.378114 -0.276897 0.011497 -0.062500 0 0 0 0 0 0 3 772199
-0.006605 -0.000271 0.120062 -0.547784 -0.381368 -0.187730 -0.062500 0 0 0 0 0 0 3 773215
-0.006599 -0.000262 0.120066 -0.496485 -0.275984 -0.124383 -0.062500 0 0 0 0 0 0 3 774186
-0.006596 -0.000258 0.120067 -0.455034 -0.207328 -0.088917 -0.062500 0 0 0 0 0 0 3 775209
-0.006575 -0.000260 0.120059 -0.669653 -0.102973 0.047899 -0.062500 0 0 0 0 0 0 3 776215
-0.006564 -0.000261 0.120056 -0.552466 -0.108422 -0.006839 -0.062500 0 0 0 0 0 0 3 777216
-0.006547 -0.000249 0.120066 -0.629701 -0.289929 -0.196923 -0.062500 0 0 0 0 0 0 3 778214
-0.006538 -0.000242 0.120070 -0.528947 -0.225575 -0.130283 -0.062500 0 0 0 0 0 0 3 779215
-0.006539 -0.000221 0.120060 -0.397908 -0.412421 0.057019 -0.062500 0 0 0 0 0 0 3 780216
-0.006539 -0.000210 0.120057 -0.378721 -0.290480 -0.001924 -0.062500 0 0 0 0 0 0 3 781216
-0.006520 -0.000210 0.120047 -0.634682 -0.149896 0.088167 -0.062500 0 0 0 0 0 0 3 782214
-0.006510 -0.000209 0.120043 -0.531285 -0.130977 0.015534 -0.062500 0 0 0 0 0 0 3 783217
-0.006506 -0.000209 0.120042 -0.458572 -0.126786 -0.020383 -0.062500 0 0 0 0 0 0 3 784216
-0.006491 -0.000196 0.120053 -0.578365 -0.298729 -0.194367 -0.062500 0 0 0 0 0 0 3 785215
-0.006484 -0.000189 0.120057 -0.500372 -0.228928 -0.121338 -0.062500 0 0 0 0 0 0 3 786215
-0.006480 -0.000186 0.120058 -0.445239 -0.178287 -0.082392 -0.062500 0 0 0 0 0 0 3 787215
-0.006478 -0.000184 0.120059 -0.415243 -0.151318 -0.067426 -0.062500 0 0 0 0 0 0 3 788218
-0.006462 -0.000170 0.120039 -0.590568 -0.312675 0.212180 -0.062500 0 0 0 0 0 0 3 789215
-0.006443 -0.000149 0.120044 -0.657607 -0.408933 -0.079219 -0.062500 0 0 0 0 0 0 3 790214
-0.006433 -0.000139 0.120046 -0.539238 -0.285623 -0.070241 -0.062500 0 0 0 0 0 0 3 791214
-0.006428 -0.000134 0.120046 -0.463869 -0.206738 -0.056073 -0.062500 0 0 0 0 0 0 3 792216
-0.006426 -0.000131 0.120046 -0.424228 -0.165546 -0.050024 -0.062500 0 0 0 0 0 0 3 793214
-0.006424 -0.000130 0.120047 -0.404084 -0.144754 -0.047797 -0.062500 0 0 0 0 0 0 3 794204
-0.006411 -0.000116 0.120058 -0.551678 -0.308016 -0.207032 -0.062500 0 0 0 0 0 0 3 795213
-0.006405 -0.000109 0.120062 -0.487171 -0.233581 -0.128998 -0.062500 0 0 0 0 0 0 3 796216
-0.006382 -0.000110 0.120055 -0.675715 -0.112886 0.035307 -0.062500 0 0 0 0 0 0 3 797215
-0.006370 -0.000110 0.120052 -0.544079 -0.108464 -0.009107 -0.062500 0 0 0 0 0 0 3 798213
-0.006370 -0.000093 0.120040 -0.391791 -0.345935 0.116052 -0.062500 0 0 0 0 0 0 3 799212
-0.006358 -0.000071 0.120048 -0.526536 -0.427781 -0.127106 -0.062500 0 0 0 0 0 0 3 800217
-0.006351 -0.000059 0.120050 -0.463196 -0.291641 -0.091330 -0.062500 0 0 0 0 0 0 3 801214
-0.006348 -0.000054 0.120051 -0.416900 -0.205748 -0.066778 -0.062500 0 0 0 0 0 0 3 802215
-0.006327 -0.000056 0.120043 -0.646873 -0.101405 0.066814 -0.062500 0 0 0 0 0 0 3 803214
-0.006304 -0.000043 0.120051 -0.687014 -0.276444 -0.149369 -0.062500 0 0 0 0 0 0 3 804216
-0.006293 -0.000037 0.120054 -0.547043 -0.213073 -0.101915 -0.062500 0 0 0 0 0 0 3 805208
-0.006292 -0.000016 0.120044 -0.394749 -0.400449 0.078096 -0.062500 0 0 0 0 0 0 3 806199
-0.006272 -0.000010 0.120032 -0.625934 -0.221974 0.140022 -0.062500 0 0 0 0 0 0 3 807207
-0.006263 -0.000007 0.120028 -0.516435 -0.165138 0.045576 -0.062500 0 0 0 0 0 0 3 808199
-0.006246 0.000008 0.120037 -0.594110 -0.311815 -0.158534 -0.062500 0 0 0 0 0 0 3 809198
-0.006237 0.000016 0.120041 -0.495981 -0.230207 -0.097845 -0.062500 0 0 0 0 0 0 3 810208
-0.006233 0.000019 0.120042 -0.430881 -0.173683 -0.063455 -0.062500 0 0 0 0 0 0 3 811197
-0.006211 0.000017 0.120034 -0.650889 -0.084244 0.074072 -0.062500 0 0 0 0 0 0 3 812206
-0.006188 0.000029 0.120042 -0.686497 -0.266985 -0.140652 -0.062500 0 0 0 0 0 0 3 813198
-0.006176 0.000035 0.120045 -0.543918 -0.207220 -0.093021 -0.062500 0 0 0 0 0 0 3 814207
-0.006170 0.000038 0.120046 -0.454860 -0.162132 -0.064128 -0.062500 0 0 0 0 0 0 3 815198
-0.006160 0.000071 0.120047 -0.483040 -0.539576 -0.060661 -0.062500 0 0 0 0 0 0 3 816208
-0.006135 0.000082 0.120038 -0.676597 -0.304484 0.071767 -0.062500 0 0 0 0 0 0 3 817197
-0.006123 0.000088 0.120035 -0.532668 -0.203717 0.014776 -0.062500 0 0 0 0 0 0 3 818208
-0.006117 0.000091 0.120034 -0.438369 -0.155064 -0.015566 -0.062500 0 0 0 0 0 0 3 819197
-0.006114 0.000093 0.120034 -0.389594 -0.130911 -0.027234 -0.062500 0 0 0 0 0 0 3 820208
-0.006101 0.000107 0.120045 -0.523752 -0.293175 -0.190317 -0.062500 0 0 0 0 0 0 3 821197
-0.006094 0.000114 0.120049 -0.451743 -0.217532 -0.114529 -0.062500 0 0 0 0 0 0 3 822206
-0.006070 0.000113 0.120042 -0.654193 -0.104395 0.049820 -0.062500 0 0 0 0 0 0 3 823242
-0.006047 0.000126 0.120050 -0.679738 -0.274186 -0.154183 -0.062500 0 0 0 0 0 0 3 824214
-0.006035 0.000132 0.120053 -0.531327 -0.207449 -0.103106 -0.062500 0 0 0 0 0 0 3 825194
-0.006029 0.000136 0.120054 -0.439266 -0.158858 -0.073082 -0.062500 0 0 0 0 0 0 3 826201
-0.006030 0.000155 0.120044 -0.326132 -0.366960 0.090116 -0.062500 0 0 0 0 0 0 3 827213
-0.006000 0.000174 0.120043 -0.737312 -0.375127 -0.013007 -0.062500 0 0 0 0 0 0 3 828213
-0.005985 0.000183 0.120042 -0.579252 -0.254841 -0.033381 -0.062500 0 0 0 0 0 0 3 829219
-0.005977 0.000188 0.120042 -0.464073 -0.182217 -0.039051 -0.062500 0 0 0 0 0 0 3 830214
-0.005961 0.000204 0.120053 -0.561820 -0.319275 -0.199302 -0.062500 0 0 0 0 0 0 3 831215
-0.005933 0.000207 0.120048 -0.706177 -0.165181 0.002103 -0.062500 0 0 0 0 0 0 3 832216
-0.005919 0.000208 0.120047 -0.540018 -0.128909 -0.018650 -0.062500 0 0 0 0 0 0 3 833213
-0.005917 0.000227 0.120035 -0.363151 -0.344851 0.116537 -0.062500 0 0 0 0 0 0 3 834215
-0.005917 0.000237 0.120031 -0.330398 -0.244487 0.036180 -0.062500 0 0 0 0 0 0 3 835212
-0.005904 0.000255 0.120041 -0.480509 -0.348050 -0.162863 -0.062500 0 0 0 0 0 0 3 836216
-0.005898 0.000264 0.120044 -0.417373 -0.240541 -0.101507 -0.062500 0 0 0 0 0 0 3 837205
-0.005875 0.000264 0.120037 -0.624281 -0.111219 0.058181 -0.062500 0 0 0 0 0 0 3 838217
-0.005851 0.000277 0.120045 -0.653103 -0.273432 -0.147255 -0.062500 0 0 0 0 0 0 3 839218
-0.005840 0.000284 0.120048 -0.505828 -0.202417 -0.097328 -0.062500 0 0 0 0 0 0 3 840219
-0.005833 0.000287 0.120049 -0.414335 -0.151676 -0.067749 -0.062500 0 0 0 0 0 0 3 841214
-0.005830 0.000289 0.120050 -0.366243 -0.124779 -0.056238 -0.062500 0 0 0 0 0 0 3 842202
-0.005829 0.000290 0.120050 -0.341750 -0.111187 -0.052085 -0.062500 0 0 0 0 0 0 3 843215
-0.005796 0.000299 0.120052 -0.742724 -0.219684 -0.083048 -0.062500 0 0 0 0 0 0 3 844214
-0.005785 0.000322 0.120042 -0.507037 -0.403794 0.085216 -0.062500 0 0 0 0 0 0 3 845213
-0.005780 0.000333 0.120039 -0.406812 -0.275184 0.019805 -0.062500 0 0 0 0 0 0 3 846213
-0.005777 0.000339 0.120037 -0.360329 -0.188823 -0.015543 -0.062500 0 0 0 0 0 0 3 847211
-0.005763 0.000355 0.120048 -0.497486 -0.318457 -0.186784 -0.062500 0 0 0 0 0 0 3 848215
-0.005737 0.000359 0.120043 -0.661126 -0.160408 0.010628 -0.062500 0 0 0 0 0 0 3 849212
-0.005724 0.000360 0.120041 -0.505251 -0.122087 -0.012140 -0.062500 0 0 0 0 0 0 3 850214
-0.005717 0.000361 0.120041 -0.403580 -0.106664 -0.029342 -0.062500 0 0 0 0 0 0 3 851213
-0.005714 0.000362 0.120040 -0.350720 -0.099335 -0.036283 -0.062500 0 0 0 0 0 0 3 852215
-0.005705 0.000393 0.120041 -0.418845 -0.504281 -0.044291 -0.062500 0 0 0 0 0 0 3 853197
-0.005700 0.000409 0.120041 -0.367931 -0.339013 -0.042381 -0.062500 0 0 0 0 0 0 3 854186
-0.005679 0.000413 0.120032 -0.587719 -0.159996 0.084450 -0.062500 0 0 0 0 0 0 3 855213
-0.005668 0.000414 0.120029 -0.465653 -0.120575 0.023716 -0.062500 0 0 0 0 0 0 3 856214
-0.005663 0.000415 0.120028 -0.383121 -0.105801 -0.008062 -0.062500 0 0 0 0 0 0 3 857212
-0.005660 0.000415 0.120027 -0.340299 -0.098885 -0.020232 -0.062500 0 0 0 0 0 0 3 858212
-0.005647 0.000429 0.120038 -0.473269 -0.267619 -0.181791 -0.062500 0 0 0 0 0 0 3 859210
-0.005640 0.000436 0.120042 -0.402030 -0.195748 -0.106838 -0.062500 0 0 0 0 0 0 3 860212
-0.005616 0.000435 0.120034 -0.604021 -0.084461 0.058457 -0.062500 0 0 0 0 0 0 3 861182
-0.005605 0.000434 0.120032 -0.471746 -0.081016 0.012287 -0.062500 0 0 0 0 0 0 3 862210
-0.005599 0.000434 0.120031 -0.383714 -0.084460 -0.014289 -0.062500 0 0 0 0 0 0 3 863195
-0.005597 0.000434 0.120031 -0.338019 -0.086667 -0.024624 -0.062500 0 0 0 0 0 0 3 864217
-0.005588 0.000465 0.120031 -0.410015 -0.496440 -0.033267 -0.062500 0 0 0 0 0 0 3 865226
-0.005584 0.000481 0.120031 -0.360852 -0.333551 -0.032042 -0.062500 0 0 0 0 0 0 3 866224
-0.005581 0.000489 0.120031 -0.327686 -0.215349 -0.031292 -0.062500 0 0 0 0 0 0 3 867221
-0.005580 0.000493 0.120031 -0.310206 -0.152570 -0.031023 -0.062500 0 0 0 0 0 0 3 868205
-0.005580 0.000495 0.120031 -0.301387 -0.120805 -0.030929 -0.062500 0 0 0 0 0 0 3 869208
-0.005579 0.000496 0.120031 -0.296954 -0.104893 -0.030897 -0.062500 0 0 0 0 0 0 3 870225
-0.005579 0.000496 0.120031 -0.294736 -0.096934 -0.030883 -0.062500 0 0 0 0 0 0 3 871223
-0.005560 0.000492 0.120022 -0.547231 -0.033322 0.095277 -0.062500 0 0 0 0 0 0 3 872221
-0.005538 0.000503 0.120030 -0.602560 -0.230758 -0.122860 -0.062500 0 0 0 0 0 0 3 873222
-0.005527 0.000509 0.120033 -0.448879 -0.171554 -0.078505 -0.062500 0 0 0 0 0 0 3 874220
-0.005521 0.000512 0.120034 -0.363935 -0.129319 -0.050999 -0.062500 0 0 0 0 0 0 3 875202
-0.005523 0.000531 0.120023 -0.254236 -0.339833 0.112089 -0.062500 0 0 0 0 0 0 3 876285
-0.005525 0.000541 0.120019 -0.254431 -0.235233 0.041932 -0.062500 0 0 0 0 0 0 3 877278
-0.005525 0.000545 0.120018 -0.261933 -0.161883 0.004673 -0.062500 0 0 0 0 0 0 3 878264
-0.005526 0.000548 0.120018 -0.267072 -0.123089 -0.009609 -0.062500 0 0 0 0 0 0 3 879276
-0.005526 0.000549 0.120018 -0.270018 -0.103452 -0.014736 -0.062500 0 0 0 0 0 0 3 880263
-0.005526 0.000550 0.120018 -0.271601 -0.093610 -0.016533 -0.062500 0 0 0 0 0 0 3 881275
-0.005526 0.000550 0.120018 -0.272446 -0.088693 -0.017174 -0.062500 0 0 0 0 0 0 3 882263
-0.005507 0.000545 0.120008 -0.526357 -0.026594 0.108926 -0.062500 0 0 0 0 0 0 3 883276
-0.005485 0.000557 0.120017 -0.582642 -0.224926 -0.109136 -0.062500 0 0 0 0 0 0 3 884262
-0.005474 0.000562 0.120019 -0.448514 -0.171245 -0.064947 -0.062500 0 0 0 0 0 0 3 885328
-0.005468 0.000565 0.120020 -0.363757 -0.129142 -0.037531 -0.062500 0 0 0 0 0 0 3 886195
-0.005465 0.000567 0.120021 -0.319084 -0.106610 -0.026784 -0.062500 0 0 0 0 0 0 3 887329
-0.005469 0.000585 0.120010 -0.231392 -0.328190 0.129526 -0.062500 0 0 0 0 0 0 3 888321
-0.005471 0.000595 0.120006 -0.242944 -0.229415 0.056788 -0.062500 0 0 0 0 0 0 3 889330
-0.005472 0.000599 0.120005 -0.256152 -0.158991 0.018609 -0.062500 0 0 0 0 0 0 3 890320
-0.005472 0.000602 0.120004 -0.264182 -0.121638 0.003993 -0.062500 0 0 0 0 0 0 3 891330
-0.005473 0.000603 0.120004 -0.268570 -0.102732 -0.001237 -0.062500 0 0 0 0 0 0 3 892329
-0.005473 0.000603 0.120004 -0.270881 -0.093249 -0.003080 -0.062500 0 0 0 0 0 0 3 893319
-0.005473 0.000604 0.120004 -0.272091 -0.088511 -0.003734 -0.062500 0 0 0 0 0 0 3 894328
-0.005473 0.000604 0.120004 -0.272684 -0.086132 -0.003956 -0.062500 0 0 0 0 0 0 3 895319
-0.005473 0.000604 0.120004 -0.273006 -0.084961 -0.004033 -0.062500 0 0 0 0 0 0 3 896329
-0.005473 0.000604 0.120004 -0.273161 -0.084359 -0.004052 -0.062500 0 0 0 0 0 0 3 897320
-0.005461 0.000617 0.120015 -0.433356 -0.259748 -0.160452 -0.062500 0 0 0 0 0 0 3 898328
-0.005454 0.000624 0.120019 -0.372450 -0.189143 -0.084331 -0.062500 0 0 0 0 0 0 3 899319
-0.005451 0.000628 0.120021 -0.325868 -0.138119 -0.044703 -0.062500 0 0 0 0 0 0 3 900339
-0.005449 0.000629 0.120021 -0.300281 -0.111086 -0.029571 -0.062500 0 0 0 0 0 0 3 901202
-0.005449 0.000630 0.120021 -0.286991 -0.097432 -0.024156 -0.062500 0 0 0 0 0 0 3 902209
-0.005448 0.000631 0.120021 -0.280220 -0.090603 -0.022250 -0.062500 0 0 0 0 0 0 3 903337
-0.005448 0.000631 0.120021 -0.276787 -0.087170 -0.021581 -0.062500 0 0 0 0 0 0 3 904339
-0.005453 0.000649 0.120010 -0.204723 -0.315805 0.131267 -0.062500 0 0 0 0 0 0 3 905330
-0.005455 0.000658 0.120007 -0.226861 -0.221983 0.057136 -0.062500 0 0 0 0 0 0 3 906344
-0.005457 0.000662 0.120005 -0.245399 -0.154029 0.018478 -0.062500 0 0 0 0 0 0 3 907335
-0.005458 0.000665 0.120005 -0.256091 -0.117900 0.003687 -0.062500 0 0 0 0 0 0 3 908339
-0.005458 0.000666 0.120005 -0.261822 -0.099620 -0.001603 -0.062500 0 0 0 0 0 0 3 909337
-0.005458 0.000666 0.120005 -0.264806 -0.090436 -0.003467 -0.062500 0 0 0 0 0 0 3 910334
-0.005458 0.000667 0.120004 -0.266329 -0.085852 -0.004123 -0.062500 0 0 0 0 0 0 3 911336
-0.005458 0.000667 0.120004 -0.267113 -0.083552 -0.004357 -0.062500 0 0 0 0 0 0 3 912337
-0.005458 0.000667 0.120004 -0.267516 -0.082394 -0.004427 -0.062500 0 0 0 0 0 0 3 913336
-0.005458 0.000667 0.120004 -0.267711 -0.081826 -0.004454 -0.062500 0 0 0 0 0 0 3 914339
-0.005458 0.000667 0.120004 -0.267806 -0.081529 -0.004471 -0.062500 0 0 0 0 0 0 3 915340
-0.005458 0.000667 0.120004 -0.267859 -0.081398 -0.004469 -0.062500 0 0 0 0 0 0 3 916343
-0.005463 0.000685 0.119994 -0.203001 -0.314039 0.148277 -0.062500 0 0 0 0 0 0 3 917335
-0.005454 0.000707 0.120001 -0.386184 -0.396929 -0.082170 -0.062500 0 0 0 0 0 0 3 918337
-0.005449 0.000718 0.120003 -0.344177 -0.258875 -0.044837 -0.062500 0 0 0 0 0 0 3 919336
-0.005446 0.000724 0.120004 -0.308459 -0.171989 -0.020081 -0.062500 0 0 0 0 0 0 3 920336
-0.005445 0.000727 0.120005 -0.288675 -0.126793 -0.010272 -0.062500 0 0 0 0 0 0 3 921336
-0.005444 0.000728 0.120005 -0.278422 -0.104034 -0.006747 -0.062500 0 0 0 0 0 0 3 922306
-0.005444 0.000729 0.120005 -0.273216 -0.092640 -0.005512 -0.062500 0 0 0 0 0 0 3 923336
-0.005444 0.000729 0.120005 -0.270579 -0.086946 -0.005065 -0.062500 0 0 0 0 0 0 3 924337
-0.005444 0.000729 0.120005 -0.269253 -0.084085 -0.004907 -0.062500 0 0 0 0 0 0 3 925336
-0.005444 0.000730 0.120005 -0.268581 -0.082676 -0.004859 -0.062500 0 0 0 0 0 0 3 926337
-0.005444 0.000730 0.120005 -0.268253 -0.081960 -0.004842 -0.062500 0 0 0 0 0 0 3 927336
-0.005424 0.000725 0.119996 -0.521434 -0.021879 0.121626 -0.062500 0 0 0 0 0 0 3 928337
-0.005420 0.000741 0.119982 -0.352615 -0.278396 0.213070 -0.062500 0 0 0 0 0 0 3 929336
-0.005418 0.000748 0.119977 -0.302223 -0.202805 0.106617 -0.062500 0 0 0 0 0 0 3 930336
-0.005417 0.000752 0.119975 -0.282923 -0.144446 0.055593 -0.062500 0 0 0 0 0 0 3 931336
-0.005416 0.000754 0.119974 -0.274731 -0.113138 0.036380 -0.062500 0 0 0 0 0 0 3 932338
-0.005416 0.000755 0.119974 -0.271093 -0.097236 0.029534 -0.062500 0 0 0 0 0 0 3 933335
-0.005404 0.000769 0.119985 -0.429735 -0.265196 -0.128773 -0.062500 0 0 0 0 0 0 3 934333
-0.005397 0.000776 0.119989 -0.367898 -0.190574 -0.053701 -0.062500 0 0 0 0 0 0 3 935335
-0.005394 0.000780 0.119991 -0.320860 -0.137544 -0.014488 -0.062500 0 0 0 0 0 0 3 936334
-0.005392 0.000782 0.119991 -0.295054 -0.109527 0.000483 -0.062500 0 0 0 0 0 0 3 937334
-0.005391 0.000782 0.119991 -0.281673 -0.095388 0.005841 -0.062500 0 0 0 0 0 0 3 938333
-0.005396 0.000801 0.119980 -0.210002 -0.320740 0.160783 -0.062500 0 0 0 0 0 0 3 939333
-0.005399 0.000810 0.119976 -0.229533 -0.224491 0.087020 -0.062500 0 0 0 0 0 0 3 940330
-0.005400 0.000815 0.119975 -0.246754 -0.155319 0.048443 -0.062500 0 0 0 0 0 0 3 941322
-0.005401 0.000817 0.119975 -0.256772 -0.118559 0.033684 -0.062500 0 0 0 0 0 0 3 942327
-0.005401 0.000818 0.119975 -0.262163 -0.099944 0.028406 -0.062500 0 0 0 0 0 0 3 943306
-0.005401 0.000819 0.119974 -0.264977 -0.090613 0.026531 -0.062500 0 0 0 0 0 0 3 944336
-0.005401 0.000819 0.119974 -0.266427 -0.085930 0.025891 -0.062500 0 0 0 0 0 0 3 945334
-0.005401 0.000819 0.119974 -0.267158 -0.083591 0.025658 -0.062500 0 0 0 0 0 0 3 946337
-0.005401 0.000819 0.119974 -0.267529 -0.082417 0.025594 -0.062500 0 0 0 0 0 0 3 947335
-0.005401 0.000819 0.119974 -0.267723 -0.081837 0.025560 -0.062500 0 0 0 0 0 0 3 948335
-0.005389 0.000833 0.119986 -0.428216 -0.257615 -0.130174 -0.062500 0 0 0 0 0 0 3 949334
-0.005388 0.000857 0.119979 -0.296684 -0.417399 0.098852 -0.062500 0 0 0 0 0 0 3 950335
-0.005387 0.000870 0.119976 -0.272994 -0.273631 0.063838 -0.062500 0 0 0 0 0 0 3 951335
-0.005387 0.000876 0.119975 -0.266333 -0.179189 0.040044 -0.062500 0 0 0 0 0 0 3 952328
-0.005387 0.000879 0.119975 -0.263935 -0.129681 0.030577 -0.062500 0 0 0 0 0 0 3 953320
-0.005387 0.000880 0.119975 -0.262986 -0.104679 0.027142 -0.062500 0 0 0 0 0 0 3 954327
-0.005387 0.000881 0.119975 -0.262580 -0.092151 0.025942 -0.062500 0 0 0 0 0 0 3 955318
-0.005387 0.000882 0.119975 -0.262405 -0.085875 0.025506 -0.062500 0 0 0 0 0 0 3 956326
-0.005387 0.000882 0.119975 -0.262333 -0.082744 0.025372 -0.062500 0 0 0 0 0 0 3 957317
-0.005387 0.000882 0.119975 -0.262300 -0.081173 0.025309 -0.062500 0 0 0 0 0 0 3 958326
-0.005374 0.000895 0.119986 -0.422758 -0.256583 -0.130237 -0.062500 0 0 0 0 0 0 3 959327
-0.005368 0.000902 0.119990 -0.361613 -0.185392 -0.054522 -0.062500 0 0 0 0 0 0 3 960318
-0.005365 0.000906 0.119991 -0.314911 -0.134113 -0.015120 -0.062500 0 0 0 0 0 0 3 961326
-0.005363 0.000907 0.119992 -0.289246 -0.106969 -0.000068 -0.062500 0 0 0 0 0 0 3 962319
-0.005367 0.000926 0.119981 -0.211145 -0.325413 0.158751 -0.062500 0 0 0 0 0 0 3 963326
-0.005369 0.000935 0.119977 -0.227334 -0.226045 0.086029 -0.062500 0 0 0 0 0 0 3 964317
-0.005371 0.000940 0.119976 -0.242852 -0.155289 0.047790 -0.062500 0 0 0 0 0 0 3 965325
-0.005371 0.000942 0.119975 -0.252007 -0.117744 0.033146 -0.062500 0 0 0 0 0 0 3 966317
-0.005359 0.000957 0.119986 -0.417526 -0.275018 -0.127448 -0.062500 0 0 0 0 0 0 3 967325
-0.005353 0.000965 0.119990 -0.358925 -0.194601 -0.053659 -0.062500 0 0 0 0 0 0 3 968333
-0.005350 0.000968 0.119991 -0.313546 -0.138703 -0.014937 -0.062500 0 0 0 0 0 0 3 969318
-0.005348 0.000970 0.119992 -0.288554 -0.109266 -0.000129 -0.062500 0 0 0 0 0 0 3 970329
-0.005347 0.000971 0.119992 -0.275612 -0.094440 0.005163 -0.062500 0 0 0 0 0 0 3 971328
-0.005347 0.000971 0.119992 -0.268995 -0.087011 0.007025 -0.062500 0 0 0 0 0 0 3 972328
-0.005339 0.001003 0.119992 -0.361539 -0.491702 0.006062 -0.062500 0 0 0 0 0 0 3 973325
-0.005335 0.001019 0.119992 -0.321560 -0.326473 0.007213 -0.062500 0 0 0 0 0 0 3 974319
-0.005334 0.001027 0.119992 -0.292901 -0.207115 0.007674 -0.062500 0 0 0 0 0 0 3 975333
-0.005333 0.001031 0.119992 -0.277689 -0.143765 0.007809 -0.062500 0 0 0 0 0 0 3 976320
-0.005332 0.001033 0.119992 -0.269996 -0.111728 0.007850 -0.062500 0 0 0 0 0 0 3 977332
-0.005332 0.001034 0.119992 -0.266129 -0.095661 0.007858 -0.062500 0 0 0 0 0 0 3 978336
-0.005332 0.001034 0.119992 -0.264195 -0.087632 0.007861 -0.062500 0 0 0 0 0 0 3 979335
-0.005319 0.001048 0.120003 -0.423982 -0.260163 -0.147182 -0.062500 0 0 0 0 0 0 3 980336
-0.005313 0.001055 0.120007 -0.343231 -0.181266 -0.071690 -0.062500 0 0 0 0 0 0 3 981334
-0.005310 0.001058 0.120008 -0.296205 -0.129084 -0.032401 -0.062500 0 0 0 0 0 0 3 982334
-0.005313 0.001078 0.119998 -0.199863 -0.332068 0.136459 -0.062500 0 0 0 0 0 0 3 983333
-0.005315 0.001088 0.119994 -0.209482 -0.225850 0.067008 -0.062500 0 0 0 0 0 0 3 984335
-0.005303 0.001106 0.120004 -0.382431 -0.328308 -0.125009 -0.062500 0 0 0 0 0 0 3 985330
-0.005298 0.001115 0.120007 -0.328540 -0.217944 -0.063838 -0.062500 0 0 0 0 0 0 3 986337
-0.005294 0.001120 0.120009 -0.285806 -0.146836 -0.029700 -0.062500 0 0 0 0 0 0 3 987334
-0.005293 0.001122 0.120009 -0.262257 -0.109766 -0.016526 -0.062500 0 0 0 0 0 0 3 988337
-0.005273 0.001119 0.120000 -0.503268 -0.031174 0.114879 -0.062500 0 0 0 0 0 0 3 989333
-0.005250 0.001131 0.120008 -0.554273 -0.222987 -0.099767 -0.062500 0 0 0 0 0 0 3 990333
-0.005239 0.001137 0.120011 -0.416435 -0.164539 -0.055933 -0.062500 0 0 0 0 0 0 3 991334
-0.005233 0.001140 0.120012 -0.329771 -0.120067 -0.028828 -0.062500 0 0 0 0 0 0 3 992335
-0.005230 0.001141 0.120012 -0.284190 -0.096407 -0.018191 -0.062500 0 0 0 0 0 0 3 993336
-0.005234 0.001160 0.120001 -0.196182 -0.316077 0.139691 -0.062500 0 0 0 0 0 0 3 994335
-0.005224 0.001183 0.120008 -0.368587 -0.394729 -0.088429 -0.062500 0 0 0 0 0 0 3 995334
-0.005218 0.001194 0.120011 -0.320186 -0.253361 -0.051736 -0.062500 0 0 0 0 0 0 3 996335
-0.005216 0.001200 0.120012 -0.281234 -0.164788 -0.027353 -0.062500 0 0 0 0 0 0 3 997334
-0.005214 0.001203 0.120012 -0.259855 -0.118780 -0.017707 -0.062500 0 0 0 0 0 0 3 998334
-0.005213 0.001204 0.120012 -0.248821 -0.095633 -0.014221 -0.062500 0 0 0 0 0 0 3 999334
-0.005213 0.001205 0.120012 -0.243219 -0.084061 -0.012987 -0.062500 0 0 0 0 0 0 4 334
-0.005201 0.001219 0.120023 -0.401545 -0.255229 -0.166958 -0.062500 0 0 0 0 0 0 4 1328
-0.005194 0.001226 0.120027 -0.338590 -0.181052 -0.091632 -0.062500 0 0 0 0 0 0 4 2334
-0.005171 0.001224 0.120019 -0.544057 -0.068334 0.074478 -0.062500 0 0 0 0 0 0 4 3333
-0.005165 0.001242 0.120006 -0.349493 -0.296415 0.182006 -0.062500 0 0 0 0 0 0 4 4335
-0.005162 0.001250 0.120001 -0.285800 -0.207669 0.080115 -0.062500 0 0 0 0 0 0 4 5332
-0.005148 0.001268 0.120010 -0.420916 -0.319690 -0.123611 -0.062500 0 0 0 0 0 0 4 6333
-0.005141 0.001277 0.120014 -0.341480 -0.213461 -0.067213 -0.062500 0 0 0 0 0 0 4 7326
-0.005138 0.001282 0.120015 -0.289126 -0.144474 -0.034809 -0.062500 0 0 0 0 0 0 4 8329
-0.005136 0.001284 0.120015 -0.260821 -0.108501 -0.022256 -0.062500 0 0 0 0 0 0 4 9320
-0.005135 0.001285 0.120015 -0.246264 -0.090388 -0.017740 -0.062500 0 0 0 0 0 0 4 10332
-0.005115 0.001281 0.120006 -0.491827 -0.021344 0.110945 -0.062500 0 0 0 0 0 0 4 11320
-0.005105 0.001279 0.120003 -0.365826 -0.034697 0.049699 -0.062500 0 0 0 0 0 0 4 12406
-0.005088 0.001292 0.120013 -0.452147 -0.226963 -0.136326 -0.062500 0 0 0 0 0 0 4 13384
-0.005079 0.001298 0.120016 -0.351301 -0.163531 -0.073583 -0.062500 0 0 0 0 0 0 4 14400
-0.005075 0.001301 0.120018 -0.284796 -0.116168 -0.038950 -0.062500 0 0 0 0 0 0 4 15410
-0.005077 0.001320 0.120007 -0.184460 -0.322332 0.128829 -0.062500 0 0 0 0 0 0 4 16382
-0.005079 0.001330 0.120003 -0.189436 -0.217650 0.058499 -0.062500 0 0 0 0 0 0 4 17406
-0.005048 0.001344 0.120004 -0.613538 -0.261495 -0.005516 -0.062500 0 0 0 0 0 0 4 18403
-0.005033 0.001351 0.120004 -0.454519 -0.175584 -0.006828 -0.062500 0 0 0 0 0 0 4 19377
-0.005025 0.001354 0.120004 -0.337811 -0.121847 -0.005285 -0.062500 0 0 0 0 0 0 4 20379
-0.005021 0.001356 0.120004 -0.275695 -0.093875 -0.004568 -0.062500 0 0 0 0 0 0 4 21401
-0.005019 0.001357 0.120004 -0.244241 -0.079802 -0.004321 -0.062500 0 0 0 0 0 0 4 22375
-0.005018 0.001358 0.120004 -0.228485 -0.072754 -0.004221 -0.062500 0 0 0 0 0 0 4 23386
-0.005017 0.001358 0.120004 -0.220590 -0.069223 -0.004189 -0.062500 0 0 0 0 0 0 4 24406
-0.004985 0.001367 0.120006 -0.630993 -0.184823 -0.030343 -0.062500 0 0 0 0 0 0 4 25400
-0.004969 0.001371 0.120007 -0.463749 -0.136933 -0.017451 -0.062500 0 0 0 0 0 0 4 26397
-0.004961 0.001374 0.120007 -0.342591 -0.102464 -0.010864 -0.062500 0 0 0 0 0 0 4 27382
-0.004962 0.001393 0.119996 -0.213190 -0.315316 0.146204 -0.062500 0 0 0 0 0 0 4 28339
-0.004963 0.001402 0.119992 -0.203763 -0.214200 0.071879 -0.062500 0 0 0 0 0 0 4 29317
-0.004963 0.001407 0.119991 -0.206341 -0.142527 0.033011 -0.062500 0 0 0 0 0 0 4 30325
-0.004951 0.001423 0.120001 -0.370773 -0.281915 -0.135254 -0.062500 0 0 0 0 0 0 4 31316
-0.004925 0.001426 0.119996 -0.563110 -0.130997 0.061793 -0.062500 0 0 0 0 0 0 4 32326
-0.004913 0.001428 0.119994 -0.413636 -0.094407 0.036730 -0.062500 0 0 0 0 0 0 4 33316
-0.004906 0.001429 0.119993 -0.315263 -0.079769 0.018527 -0.062500 0 0 0 0 0 0 4 34324
-0.004903 0.001429 0.119993 -0.264016 -0.072740 0.011226 -0.062500 0 0 0 0 0 0 4 35315
-0.004901 0.001430 0.119993 -0.238302 -0.069246 0.008571 -0.062500 0 0 0 0 0 0 4 36325
-0.004888 0.001443 0.120004 -0.368493 -0.239080 -0.145567 -0.062500 0 0 0 0 0 0 4 37315
-0.004862 0.001446 0.119998 -0.552534 -0.106542 0.056595 -0.062500 0 0 0 0 0 0 4 38324
-0.004854 0.001464 0.119986 -0.333970 -0.310171 0.187863 -0.062500 0 0 0 0 0 0 4 39315
-0.004850 0.001474 0.119981 -0.256770 -0.208374 0.094905 -0.062500 0 0 0 0 0 0 4 40324
-0.004848 0.001479 0.119979 -0.223476 -0.136666 0.048569 -0.062500 0 0 0 0 0 0 4 41315
-0.004848 0.001481 0.119979 -0.208070 -0.098556 0.031003 -0.062500 0 0 0 0 0 0 4 42324
-0.004835 0.001496 0.119990 -0.356821 -0.256227 -0.128227 -0.062500 0 0 0 0 0 0 4 43323
-0.004809 0.001499 0.119984 -0.543529 -0.114767 0.072100 -0.062500 0 0 0 0 0 0 4 44315
-0.004796 0.001500 0.119982 -0.391438 -0.082977 0.047839 -0.062500 0 0 0 0 0 0 4 45324
-0.004789 0.001501 0.119982 -0.291751 -0.070744 0.029895 -0.062500 0 0 0 0 0 0 4 46330
-0.004786 0.001501 0.119981 -0.239843 -0.064911 0.022678 -0.062500 0 0 0 0 0 0 4 47343
-0.004784 0.001501 0.119981 -0.213793 -0.062009 0.020055 -0.062500 0 0 0 0 0 0 4 48315
-0.004752 0.001511 0.119983 -0.615162 -0.178308 -0.005471 -0.062500 0 0 0 0 0 0 4 49321
-0.004735 0.001515 0.119984 -0.443367 -0.130392 0.006340 -0.062500 0 0 0 0 0 0 4 50332
-0.004727 0.001517 0.119984 -0.319931 -0.095867 0.012420 -0.062500 0 0 0 0 0 0 4 51334
-0.004723 0.001519 0.119984 -0.254381 -0.077569 0.014712 -0.062500 0 0 0 0 0 0 4 52333
-0.004726 0.001537 0.119973 -0.156101 -0.299128 0.170367 -0.062500 0 0 0 0 0 0 4 53324
-0.004715 0.001560 0.119980 -0.325136 -0.380697 -0.057277 -0.062500 0 0 0 0 0 0 4 54303
-0.004710 0.001571 0.119982 -0.273547 -0.239623 -0.022058 -0.062500 0 0 0 0 0 0 4 55330
-0.004707 0.001577 0.119983 -0.232996 -0.151158 0.001622 -0.062500 0 0 0 0 0 0 4 56327
-0.004686 0.001575 0.119974 -0.462915 -0.045195 0.139413 -0.062500 0 0 0 0 0 0 4 57331
-0.004676 0.001574 0.119971 -0.329744 -0.040431 0.080315 -0.062500 0 0 0 0 0 0 4 58331
-0.004671 0.001574 0.119970 -0.251002 -0.046257 0.048962 -0.062500 0 0 0 0 0 0 4 59315
-0.004656 0.001587 0.119981 -0.372382 -0.227527 -0.115425 -0.062500 0 0 0 0 0 0 4 60336
-0.004648 0.001594 0.119984 -0.289522 -0.157279 -0.045474 -0.062500 0 0 0 0 0 0 4 61334
-0.004644 0.001597 0.119986 -0.232085 -0.106494 -0.008382 -0.062500 0 0 0 0 0 0 4 62306
-0.004642 0.001599 0.119986 -0.201192 -0.079686 0.005795 -0.062500 0 0 0 0 0 0 4 63329
-0.004641 0.001600 0.119986 -0.185317 -0.066191 0.010878 -0.062500 0 0 0 0 0 0 4 64333
-0.004609 0.001609 0.119988 -0.591724 -0.177505 -0.010979 -0.062500 0 0 0 0 0 0 4 65318
-0.004593 0.001614 0.119989 -0.422296 -0.126853 0.001309 -0.062500 0 0 0 0 0 0 4 66329
-0.004584 0.001616 0.119989 -0.300036 -0.090937 0.007477 -0.062500 0 0 0 0 0 0 4 67331
-0.004580 0.001618 0.119989 -0.235069 -0.071959 0.009790 -0.062500 0 0 0 0 0 0 4 68331
-0.004583 0.001636 0.119978 -0.136983 -0.292988 0.165643 -0.062500 0 0 0 0 0 0 4 69331
-0.004585 0.001645 0.119974 -0.143985 -0.196633 0.090471 -0.062500 0 0 0 0 0 0 4 70329
-0.004586 0.001650 0.119973 -0.154745 -0.127331 0.051264 -0.062500 0 0 0 0 0 0 4 71331
-0.004555 0.001661 0.119974 -0.575887 -0.208542 0.013060 -0.062500 0 0 0 0 0 0 4 72333
-0.004539 0.001667 0.119974 -0.414192 -0.142456 0.019166 -0.062500 0 0 0 0 0 0 4 73330
-0.004531 0.001670 0.119974 -0.295921 -0.098768 0.023141 -0.062500 0 0 0 0 0 0 4 74329
-0.004527 0.001671 0.119974 -0.232986 -0.075867 0.024689 -0.062500 0 0 0 0 0 0 4 75321
-0.004525 0.001672 0.119974 -0.201111 -0.064312 0.025227 -0.062500 0 0 0 0 0 0 4 76386
-0.004512 0.001686 0.119985 -0.347919 -0.236809 -0.126397 -0.062500 0 0 0 0 0 0 4 77398
-0.004505 0.001693 0.119989 -0.277352 -0.161873 -0.052336 -0.062500 0 0 0 0 0 0 4 78406
-0.004501 0.001696 0.119990 -0.226007 -0.108756 -0.013854 -0.062500 0 0 0 0 0 0 4 79374
-0.004480 0.001694 0.119982 -0.449798 -0.020749 0.129851 -0.062500 0 0 0 0 0 0 4 80375
-0.004470 0.001692 0.119979 -0.332624 -0.031399 0.072303 -0.062500 0 0 0 0 0 0 4 81374
-0.004464 0.001691 0.119978 -0.233688 -0.035881 0.041431 -0.062500 0 0 0 0 0 0 4 82374
-0.004449 0.001705 0.119988 -0.349017 -0.218740 -0.122072 -0.062500 0 0 0 0 0 0 4 83373
-0.004442 0.001711 0.119992 -0.265479 -0.149409 -0.052394 -0.062500 0 0 0 0 0 0 4 84375
-0.004438 0.001715 0.119993 -0.207690 -0.099076 -0.015464 -0.062500 0 0 0 0 0 0 4 85382
-0.004441 0.001734 0.119982 -0.111385 -0.302959 0.153882 -0.062500 0 0 0 0 0 0 4 86406
-0.004442 0.001744 0.119979 -0.119073 -0.198166 0.083361 -0.062500 0 0 0 0 0 0 4 87402
-0.004424 0.001744 0.119968 -0.381579 -0.064578 0.175000 -0.062500 0 0 0 0 0 0 4 88403
-0.004402 0.001758 0.119975 -0.448622 -0.228735 -0.053740 -0.062500 0 0 0 0 0 0 4 89398
-0.004391 0.001765 0.119978 -0.316770 -0.154134 -0.017796 -0.062500 0 0 0 0 0 0 4 90405
-0.004386 0.001768 0.119979 -0.233224 -0.101498 0.006242 -0.062500 0 0 0 0 0 0 4 91398
-0.004383 0.001770 0.119979 -0.189318 -0.073757 0.015752 -0.062500 0 0 0 0 0 0 4 92376
-0.004382 0.001771 0.119979 -0.167021 -0.059776 0.019186 -0.062500 0 0 0 0 0 0 4 93394
-0.004381 0.001771 0.119979 -0.155801 -0.052796 0.020385 -0.062500 0 0 0 0 0 0 4 94372
-0.004361 0.001767 0.119970 -0.401546 0.010742 0.150197 -0.062500 0 0 0 0 0 0 4 95395
-0.004339 0.001779 0.119977 -0.459228 -0.190805 -0.063877 -0.062500 0 0 0 0 0 0 4 96375
-0.004328 0.001784 0.119980 -0.322203 -0.135113 -0.022875 -0.062500 0 0 0 0 0 0 4 97372
-0.004322 0.001787 0.119981 -0.235983 -0.091953 0.002925 -0.062500 0 0 0 0 0 0 4 98375
-0.004319 0.001789 0.119981 -0.190703 -0.068986 0.013048 -0.062500 0 0 0 0 0 0 4 99372
-0.004318 0.001789 0.119981 -0.167723 -0.057395 0.016684 -0.062500 0 0 0 0 0 0 4 100367
-0.004317 0.001790 0.119981 -0.156150 -0.051599 0.017974 -0.062500 0 0 0 0 0 0 4 101381
-0.004304 0.001804 0.119992 -0.313624 -0.227370 -0.132674 -0.062500 0 0 0 0 0 0 4 102395
-0.004278 0.001806 0.119987 -0.499074 -0.093607 0.070766 -0.062500 0 0 0 0 0 0 4 103378
-0.004265 0.001807 0.119985 -0.347534 -0.065861 0.046013 -0.062500 0 0 0 0 0 0 4 104394
-0.004259 0.001808 0.119984 -0.248168 -0.055619 0.027770 -0.062500 0 0 0 0 0 0 4 105379
-0.004261 0.001826 0.119973 -0.131001 -0.281011 0.175803 -0.062500 0 0 0 0 0 0 4 106393
-0.004262 0.001835 0.119969 -0.128774 -0.187283 0.097481 -0.062500 0 0 0 0 0 0 4 107379
-0.004263 0.001839 0.119967 -0.134880 -0.119244 0.057159 -0.062500 0 0 0 0 0 0 4 108393
-0.004263 0.001842 0.119967 -0.139211 -0.082914 0.041808 -0.062500 0 0 0 0 0 0 4 109396
-0.004251 0.001857 0.119978 -0.286282 -0.238232 -0.114526 -0.062500 0 0 0 0 0 0 4 110379
-0.004244 0.001864 0.119981 -0.224666 -0.156612 -0.042918 -0.062500 0 0 0 0 0 0 4 111392
-0.004222 0.001863 0.119973 -0.428978 -0.040075 0.124434 -0.062500 0 0 0 0 0 0 4 112330
-0.004210 0.001863 0.119970 -0.300928 -0.035249 0.075583 -0.062500 0 0 0 0 0 0 4 113322
-0.004205 0.001862 0.119969 -0.215053 -0.037749 0.047796 -0.062500 0 0 0 0 0 0 4 114313
-0.004202 0.001862 0.119969 -0.170327 -0.039345 0.037025 -0.062500 0 0 0 0 0 0 4 115321
-0.004188 0.001876 0.119980 -0.311472 -0.218998 -0.117519 -0.062500 0 0 0 0 0 0 4 116312
-0.004181 0.001883 0.119983 -0.237256 -0.146974 -0.045402 -0.062500 0 0 0 0 0 0 4 117322
-0.004177 0.001886 0.119985 -0.184135 -0.095322 -0.007716 -0.062500 0 0 0 0 0 0 4 118312
-0.004176 0.001888 0.119985 -0.155455 -0.068124 0.006663 -0.062500 0 0 0 0 0 0 4 119321
-0.004175 0.001889 0.119985 -0.140711 -0.054457 0.011788 -0.062500 0 0 0 0 0 0 4 120312
-0.004174 0.001889 0.119985 -0.133246 -0.047629 0.013596 -0.062500 0 0 0 0 0 0 4 121321
-0.004174 0.001889 0.119985 -0.129477 -0.044239 0.014226 -0.062500 0 0 0 0 0 0 4 122312
-0.004161 0.001903 0.119996 -0.291233 -0.221486 -0.136093 -0.062500 0 0 0 0 0 0 4 123321
-0.004155 0.001910 0.120000 -0.227163 -0.148216 -0.062636 -0.062500 0 0 0 0 0 0 4 124313
-0.004151 0.001913 0.120001 -0.179089 -0.095927 -0.024467 -0.062500 0 0 0 0 0 0 4 125321
-0.004150 0.001915 0.120002 -0.146813 -0.068442 -0.009917 -0.062500 0 0 0 0 0 0 4 126321
-0.004149 0.001916 0.120002 -0.133340 -0.054631 -0.004739 -0.062500 0 0 0 0 0 0 4 127300
-0.004148 0.001916 0.120002 -0.126496 -0.047731 -0.002920 -0.062500 0 0 0 0 0 0 4 128329
-0.004129 0.001912 0.119993 -0.380131 0.015829 0.127820 -0.062500 0 0 0 0 0 0 4 129312
-0.004119 0.001910 0.119989 -0.275986 -0.007281 0.064702 -0.062500 0 0 0 0 0 0 4 130329
-0.004102 0.001923 0.119999 -0.360100 -0.202878 -0.118556 -0.062500 0 0 0 0 0 0 4 131327
-0.004093 0.001929 0.120002 -0.258436 -0.138989 -0.057807 -0.062500 0 0 0 0 0 0 4 132320
-0.004089 0.001932 0.120004 -0.191574 -0.091362 -0.024205 -0.062500 0 0 0 0 0 0 4 133332
-0.004086 0.001934 0.120004 -0.156061 -0.066167 -0.011259 -0.062500 0 0 0 0 0 0 4 134329
-0.004085 0.001934 0.120004 -0.137947 -0.053496 -0.006641 -0.062500 0 0 0 0 0 0 4 135329
-0.004090 0.001952 0.119993 -0.063273 -0.277198 0.150619 -0.062500 0 0 0 0 0 0 4 136302
-0.004092 0.001962 0.119989 -0.082561 -0.182926 0.075396 -0.062500 0 0 0 0 0 0 4 137324
-0.004093 0.001966 0.119988 -0.099370 -0.114608 0.036152 -0.062500 0 0 0 0 0 0 4 138299
-0.004094 0.001968 0.119987 -0.109014 -0.078116 0.021177 -0.062500 0 0 0 0 0 0 4 139328
-0.004094 0.001970 0.119987 -0.114148 -0.059575 0.015810 -0.062500 0 0 0 0 0 0 4 140329
-0.004095 0.001970 0.119987 -0.116796 -0.050237 0.013930 -0.062500 0 0 0 0 0 0 4 141331
-0.004082 0.001984 0.119998 -0.282027 -0.224726 -0.136893 -0.062500 0 0 0 0 0 0 4 142330
-0.004076 0.001991 0.120002 -0.219471 -0.149822 -0.063907 -0.062500 0 0 0 0 0 0 4 143331
-0.004072 0.001995 0.120003 -0.172162 -0.096740 -0.025949 -0.062500 0 0 0 0 0 0 4 144341
-0.004071 0.001996 0.120003 -0.146395 -0.068824 -0.011476 -0.062500 0 0 0 0 0 0 4 145323
-0.004070 0.001997 0.120003 -0.133127 -0.054811 -0.006313 -0.062500 0 0 0 0 0 0 4 146329
-0.004069 0.001998 0.120004 -0.126386 -0.047817 -0.004506 -0.062500 0 0 0 0 0 0 4 147327
-0.004069 0.001998 0.120004 -0.122985 -0.044338 -0.003870 -0.062500 0 0 0 0 0 0 4 148329
-0.004069 0.001998 0.120004 -0.121274 -0.042597 -0.003649 -0.062500 0 0 0 0 0 0 4 149298
-0.004069 0.001998 0.120004 -0.120416 -0.041743 -0.003572 -0.062500 0 0 0 0 0 0 4 150328
-0.004069 0.001998 0.120004 -0.119998 -0.041299 -0.003544 -0.062500 0 0 0 0 0 0 4 151327
-0.004069 0.001998 0.120004 -0.119776 -0.041085 -0.003543 -0.062500 0 0 0 0 0 0 4 152329
-0.004069 0.001998 0.120004 -0.119666 -0.040972 -0.003528 -0.062500 0 0 0 0 0 0 4 153327
-0.004056 0.002012 0.120014 -0.283582 -0.220172 -0.153574 -0.062500 0 0 0 0 0 0 4 154328
-0.004050 0.002019 0.120018 -0.220229 -0.147548 -0.080424 -0.062500 0 0 0 0 0 0 4 155329
-0.004047 0.002022 0.120019 -0.172544 -0.095586 -0.042417 -0.062500 0 0 0 0 0 0 4 156329
-0.004045 0.002024 0.120020 -0.146591 -0.068250 -0.027935 -0.062500 0 0 0 0 0 0 4 157328
-0.004044 0.002025 0.120020 -0.133218 -0.054523 -0.022756 -0.062500 0 0 0 0 0 0 4 158329
-0.004044 0.002025 0.120020 -0.126438 -0.047673 -0.020947 -0.062500 0 0 0 0 0 0 4 159326
-0.004043 0.002025 0.120020 -0.123012 -0.044273 -0.020309 -0.062500 0 0 0 0 0 0 4 160327
-0.004043 0.002025 0.120020 -0.121290 -0.042562 -0.020094 -0.062500 0 0 0 0 0 0 4 161329
-0.004043 0.002025 0.120020 -0.120429 -0.041721 -0.020012 -0.062500 0 0 0 0 0 0 4 162325
-0.004043 0.002025 0.120020 -0.119983 -0.041295 -0.019988 -0.062500 0 0 0 0 0 0 4 163328
-0.004043 0.002025 0.120020 -0.119770 -0.041079 -0.019982 -0.062500 0 0 0 0 0 0 4 164300
-0.004043 0.002025 0.120020 -0.119669 -0.040975 -0.019973 -0.062500 0 0 0 0 0 0 4 165297
-0.004043 0.002025 0.120020 -0.119618 -0.040924 -0.019978 -0.062500 0 0 0 0 0 0 4 166326
-0.004043 0.002025 0.120020 -0.119589 -0.040894 -0.019978 -0.062500 0 0 0 0 0 0 4 167314
-0.004043 0.002025 0.120020 -0.119559 -0.040877 -0.019970 -0.062500 0 0 0 0 0 0 4 168328
-0.004043 0.002025 0.120020 -0.119564 -0.040883 -0.019976 -0.062500 0 0 0 0 0 0 4 169303
-0.004043 0.002025 0.120020 -0.119560 -0.040865 -0.019977 -0.062500 0 0 0 0 0 0 4 170327
-0.004043 0.002025 0.120020 -0.119559 -0.040863 -0.019977 -0.062500 0 0 0 0 0 0 4 171303
-0.004031 0.002039 0.120031 -0.264833 -0.217773 -0.169888 -0.062500 0 0 0 0 0 0 4 172327
-0.004024 0.002046 0.120034 -0.201461 -0.145107 -0.096806 -0.062500 0 0 0 0 0 0 4 173322
-0.004021 0.002049 0.120036 -0.153756 -0.093138 -0.058835 -0.062500 0 0 0 0 0 0 4 174328
-0.004019 0.002051 0.120036 -0.127795 -0.065810 -0.044351 -0.062500 0 0 0 0 0 0 4 175327
-0.004023 0.002070 0.120025 -0.048898 -0.281906 0.116749 -0.062500 0 0 0 0 0 0 4 176314
-0.004026 0.002079 0.120021 -0.066035 -0.184090 0.042632 -0.062500 0 0 0 0 0 0 4 177325
-0.004027 0.002084 0.120020 -0.081738 -0.113986 0.003741 -0.062500 0 0 0 0 0 0 4 178299
-0.004027 0.002086 0.120020 -0.090811 -0.076606 -0.011121 -0.062500 0 0 0 0 0 0 4 179316
-0.004028 0.002087 0.120019 -0.095648 -0.057590 -0.016437 -0.062500 0 0 0 0 0 0 4 180313
-0.004028 0.002088 0.120019 -0.098163 -0.048027 -0.018295 -0.062500 0 0 0 0 0 0 4 181320
-0.004028 0.002088 0.120019 -0.099448 -0.043229 -0.018952 -0.062500 0 0 0 0 0 0 4 182311
-0.003996 0.002097 0.120021 -0.515060 -0.160104 -0.038540 -0.062500 0 0 0 0 0 0 4 183320
-0.003980 0.002102 0.120021 -0.349703 -0.111116 -0.029039 -0.062500 0 0 0 0 0 0 4 184311
-0.003972 0.002104 0.120021 -0.229513 -0.075905 -0.024193 -0.062500 0 0 0 0 0 0 4 185311
-0.003968 0.002106 0.120021 -0.165597 -0.057272 -0.022384 -0.062500 0 0 0 0 0 0 4 186319
-0.003966 0.002106 0.120021 -0.133241 -0.047859 -0.021741 -0.062500 0 0 0 0 0 0 4 187311
-0.003965 0.002106 0.120021 -0.117011 -0.043136 -0.021523 -0.062500 0 0 0 0 0 0 4 188327
-0.003965 0.002107 0.120021 -0.108899 -0.040776 -0.021444 -0.062500 0 0 0 0 0 0 4 189310
-0.003964 0.002107 0.120021 -0.104835 -0.039608 -0.021412 -0.062500 0 0 0 0 0 0 4 190319
-0.003964 0.002107 0.120021 -0.102795 -0.039012 -0.021404 -0.062500 0 0 0 0 0 0 4 191310
-0.003964 0.002107 0.120021 -0.101784 -0.038716 -0.021400 -0.062500 0 0 0 0 0 0 4 192312
-0.003945 0.002102 0.120012 -0.351953 0.021607 0.109176 -0.062500 0 0 0 0 0 0 4 193311
-0.003923 0.002114 0.120020 -0.413780 -0.182810 -0.103912 -0.062500 0 0 0 0 0 0 4 194319
-0.003912 0.002119 0.120022 -0.277562 -0.127406 -0.064089 -0.062500 0 0 0 0 0 0 4 195310
-0.003906 0.002122 0.120023 -0.191725 -0.084349 -0.038849 -0.062500 0 0 0 0 0 0 4 196319
-0.003903 0.002124 0.120023 -0.146680 -0.061452 -0.028945 -0.062500 0 0 0 0 0 0 4 197310
-0.003902 0.002124 0.120023 -0.123830 -0.049918 -0.025381 -0.062500 0 0 0 0 0 0 4 198328
-0.003882 0.002120 0.120014 -0.362883 0.016013 0.106660 -0.062500 0 0 0 0 0 0 4 199318
-0.003872 0.002118 0.120011 -0.254981 -0.006072 0.043416 -0.062500 0 0 0 0 0 0 4 200335
-0.003854 0.002131 0.120020 -0.338503 -0.200907 -0.138898 -0.062500 0 0 0 0 0 0 4 201319
-0.003845 0.002137 0.120024 -0.235443 -0.136363 -0.078680 -0.062500 0 0 0 0 0 0 4 202332
-0.003841 0.002140 0.120025 -0.167878 -0.088409 -0.045360 -0.062500 0 0 0 0 0 0 4 203312
-0.003839 0.002142 0.120025 -0.132075 -0.063066 -0.032533 -0.062500 0 0 0 0 0 0 4 204332
-0.003838 0.002143 0.120025 -0.113812 -0.050323 -0.027957 -0.062500 0 0 0 0 0 0 4 205299
-0.003818 0.002138 0.120016 -0.338354 0.018666 0.104666 -0.062500 0 0 0 0 0 0 4 206297
-0.003808 0.002136 0.120013 -0.231657 -0.003117 0.041440 -0.062500 0 0 0 0 0 0 4 207297
-0.003803 0.002135 0.120012 -0.156820 -0.018949 0.008435 -0.062500 0 0 0 0 0 0 4 208326
-0.003801 0.002135 0.120011 -0.117672 -0.027148 -0.004168 -0.062500 0 0 0 0 0 0 4 209325
-0.003799 0.002135 0.120011 -0.098068 -0.031203 -0.008682 -0.062500 0 0 0 0 0 0 4 210326
-0.003786 0.002148 0.120022 -0.252910 -0.212929 -0.159385 -0.062500 0 0 0 0 0 0 4 211327
-0.003760 0.002150 0.120016 -0.434634 -0.080904 0.043965 -0.062500 0 0 0 0 0 0 4 212336
-0.003747 0.002152 0.120014 -0.282377 -0.054287 0.017686 -0.062500 0 0 0 0 0 0 4 213331
-0.003741 0.002152 0.120013 -0.182690 -0.044548 -0.001238 -0.062500 0 0 0 0 0 0 4 214330
-0.003738 0.002152 0.120013 -0.130752 -0.039904 -0.008822 -0.062500 0 0 0 0 0 0 4 215325
-0.003736 0.002153 0.120013 -0.104653 -0.037567 -0.011557 -0.062500 0 0 0 0 0 0 4 216410
-0.003735 0.002153 0.120013 -0.091625 -0.036380 -0.012529 -0.062500 0 0 0 0 0 0 4 217392
-0.003716 0.002148 0.120004 -0.335278 0.024353 0.118476 -0.062500 0 0 0 0 0 0 4 218395
-0.003693 0.002160 0.120011 -0.394866 -0.180109 -0.094519 -0.062500 0 0 0 0 0 0 4 219398
-0.003682 0.002165 0.120014 -0.256981 -0.124439 -0.055196 -0.062500 0 0 0 0 0 0 4 220396
-0.003676 0.002168 0.120014 -0.170330 -0.081260 -0.030209 -0.062500 0 0 0 0 0 0 4 221370
-0.003673 0.002170 0.120015 -0.124903 -0.058281 -0.020387 -0.062500 0 0 0 0 0 0 4 222403
-0.003672 0.002170 0.120015 -0.101881 -0.046702 -0.016866 -0.062500 0 0 0 0 0 0 4 223393
-0.003652 0.002166 0.120006 -0.340302 0.019194 0.115933 -0.062500 0 0 0 0 0 0 4 224394
-0.003642 0.002164 0.120002 -0.232663 -0.002877 0.052306 -0.062500 0 0 0 0 0 0 4 225391
-0.003637 0.002163 0.120001 -0.157355 -0.018835 0.019104 -0.062500 0 0 0 0 0 0 4 226419
-0.003622 0.002176 0.120011 -0.282826 -0.206988 -0.142265 -0.062500 0 0 0 0 0 0 4 227394
-0.003615 0.002183 0.120015 -0.185521 -0.134570 -0.074259 -0.062500 0 0 0 0 0 0 4 228393
-0.003616 0.002204 0.120005 -0.061898 -0.314068 0.117832 -0.062500 0 0 0 0 0 0 4 229404
-0.003597 0.002210 0.119992 -0.305150 -0.136737 0.187353 -0.062500 0 0 0 0 0 0 4 230371
-0.003588 0.002213 0.119988 -0.206810 -0.081838 0.088572 -0.062500 0 0 0 0 0 0 4 231371
-0.003584 0.002215 0.119986 -0.137225 -0.056943 0.041823 -0.062500 0 0 0 0 0 0 4 232372
-0.003569 0.002229 0.119996 -0.265958 -0.224455 -0.124156 -0.062500 0 0 0 0 0 0 4 233371
-0.003561 0.002236 0.120000 -0.183868 -0.145086 -0.057954 -0.062500 0 0 0 0 0 0 4 234368
-0.003557 0.002240 0.120001 -0.126907 -0.089727 -0.022536 -0.062500 0 0 0 0 0 0 4 235368
-0.003536 0.002237 0.119992 -0.346176 -0.000564 0.122923 -0.062500 0 0 0 0 0 0 4 236370
-0.003526 0.002236 0.119989 -0.228910 -0.010995 0.063520 -0.062500 0 0 0 0 0 0 4 237369
-0.003521 0.002235 0.119988 -0.148703 -0.021113 0.031788 -0.062500 0 0 0 0 0 0 4 238363
-0.003518 0.002235 0.119987 -0.106822 -0.026460 0.019624 -0.062500 0 0 0 0 0 0 4 239398
-0.003517 0.002235 0.119987 -0.085831 -0.029094 0.015275 -0.062500 0 0 0 0 0 0 4 240397
-0.003484 0.002244 0.119988 -0.490157 -0.150353 -0.002450 -0.062500 0 0 0 0 0 0 4 241400
-0.003468 0.002248 0.119989 -0.319255 -0.102919 0.005059 -0.062500 0 0 0 0 0 0 4 242390
-0.003460 0.002251 0.119989 -0.196342 -0.068428 0.008944 -0.062500 0 0 0 0 0 0 4 243392
-0.003456 0.002252 0.119989 -0.131109 -0.050140 0.010401 -0.062500 0 0 0 0 0 0 4 244406
-0.003454 0.002252 0.119989 -0.098109 -0.040891 0.010906 -0.062500 0 0 0 0 0 0 4 245370
-0.003453 0.002253 0.119989 -0.081564 -0.036252 0.011083 -0.062500 0 0 0 0 0 0 4 246393
-0.003420 0.002262 0.119990 -0.488047 -0.154023 -0.004666 -0.062500 0 0 0 0 0 0 4 247371
-0.003404 0.002267 0.119990 -0.308191 -0.100553 0.003209 -0.062500 0 0 0 0 0 0 4 248371
-0.003396 0.002269 0.119990 -0.185825 -0.065140 0.007200 -0.062500 0 0 0 0 0 0 4 249371
-0.003392 0.002270 0.119991 -0.120858 -0.046385 0.008670 -0.062500 0 0 0 0 0 0 4 250367
-0.003371 0.002266 0.119981 -0.337330 0.023171 0.141653 -0.062500 0 0 0 0 0 0 4 251371
-0.003360 0.002264 0.119978 -0.219397 0.002908 0.077309 -0.062500 0 0 0 0 0 0 4 252385
-0.003355 0.002263 0.119977 -0.138926 -0.012079 0.043801 -0.062500 0 0 0 0 0 0 4 253399
-0.003340 0.002277 0.119987 -0.262382 -0.200112 -0.116821 -0.062500 0 0 0 0 0 0 4 254394
-0.003332 0.002283 0.119990 -0.177030 -0.130807 -0.049242 -0.062500 0 0 0 0 0 0 4 255396
-0.003309 0.002282 0.119982 -0.367687 -0.020389 0.119242 -0.062500 0 0 0 0 0 0 4 256393
-0.003297 0.002281 0.119979 -0.235032 -0.018876 0.068324 -0.062500 0 0 0 0 0 0 4 257376
-0.003292 0.002281 0.119978 -0.146878 -0.022947 0.039591 -0.062500 0 0 0 0 0 0 4 258391
-0.003289 0.002281 0.119978 -0.100943 -0.025275 0.028475 -0.062500 0 0 0 0 0 0 4 259375
-0.003275 0.002295 0.119988 -0.243492 -0.206733 -0.123151 -0.062500 0 0 0 0 0 0 4 260376
-0.003248 0.002297 0.119982 -0.416704 -0.074009 0.080343 -0.062500 0 0 0 0 0 0 4 261391
-0.003235 0.002298 0.119980 -0.261550 -0.047035 0.052546 -0.062500 0 0 0 0 0 0 4 262375
-0.003229 0.002299 0.119980 -0.160489 -0.037072 0.032939 -0.062500 0 0 0 0 0 0 4 263391
-0.003206 0.002294 0.119970 -0.356807 0.027752 0.158126 -0.062500 0 0 0 0 0 0 4 264375
-0.003195 0.002292 0.119966 -0.229126 0.005140 0.090495 -0.062500 0 0 0 0 0 0 4 265389
-0.003190 0.002291 0.119965 -0.137848 -0.006615 0.055786 -0.062500 0 0 0 0 0 0 4 266376
-0.003174 0.002305 0.119975 -0.259171 -0.195361 -0.104837 -0.062500 0 0 0 0 0 0 4 267389
-0.003166 0.002311 0.119979 -0.172391 -0.126241 -0.037606 -0.062500 0 0 0 0 0 0 4 268326
-0.003162 0.002315 0.119980 -0.113130 -0.075983 -0.001923 -0.062500 0 0 0 0 0 0 4 269317
-0.003141 0.002312 0.119971 -0.330363 0.010522 0.144935 -0.062500 0 0 0 0 0 0 4 270308
-0.003131 0.002310 0.119968 -0.213080 -0.001228 0.084886 -0.062500 0 0 0 0 0 0 4 271318
-0.003125 0.002310 0.119967 -0.132874 -0.011957 0.052827 -0.062500 0 0 0 0 0 0 4 272308
-0.003123 0.002309 0.119966 -0.090961 -0.017591 0.040553 -0.062500 0 0 0 0 0 0 4 273317
-0.003109 0.002323 0.119977 -0.235820 -0.200885 -0.111072 -0.062500 0 0 0 0 0 0 4 274307
-0.003083 0.002325 0.119971 -0.409433 -0.068934 0.092658 -0.062500 0 0 0 0 0 0 4 275317
-0.003069 0.002326 0.119969 -0.254934 -0.042328 0.064420 -0.062500 0 0 0 0 0 0 4 276308
-0.003063 0.002327 0.119968 -0.154226 -0.032534 0.044610 -0.062500 0 0 0 0 0 0 4 277308
-0.003060 0.002327 0.119968 -0.101740 -0.027853 0.036702 -0.062500 0 0 0 0 0 0 4 278315
-0.003039 0.002323 0.119958 -0.323913 0.034535 0.167420 -0.062500 0 0 0 0 0 0 4 279307
-0.003029 0.002320 0.119955 -0.209755 0.010722 0.101325 -0.062500 0 0 0 0 0 0 4 280316
-0.003011 0.002333 0.119964 -0.297233 -0.186610 -0.079860 -0.062500 0 0 0 0 0 0 4 281307
-0.003002 0.002340 0.119967 -0.191427 -0.121920 -0.021131 -0.062500 0 0 0 0 0 0 4 282319
-0.002997 0.002343 0.119969 -0.122232 -0.071487 0.011426 -0.062500 0 0 0 0 0 0 4 283323
-0.002976 0.002340 0.119959 -0.333082 0.016279 0.157746 -0.062500 0 0 0 0 0 0 4 284315
-0.002965 0.002338 0.119956 -0.213687 0.004007 0.097031 -0.062500 0 0 0 0 0 0 4 285317
-0.002960 0.002338 0.119955 -0.132412 -0.006981 0.064703 -0.062500 0 0 0 0 0 0 4 286322
-0.002957 0.002337 0.119955 -0.089949 -0.012744 0.052315 -0.062500 0 0 0 0 0 0 4 287314
-0.002943 0.002351 0.119965 -0.235952 -0.193088 -0.098893 -0.062500 0 0 0 0 0 0 4 288330
-0.002936 0.002358 0.119969 -0.160509 -0.121117 -0.028788 -0.062500 0 0 0 0 0 0 4 289326
-0.002913 0.002357 0.119960 -0.355212 -0.009447 0.141815 -0.062500 0 0 0 0 0 0 4 290325
-0.002902 0.002356 0.119957 -0.225633 -0.007315 0.090492 -0.062500 0 0 0 0 0 0 4 291325
-0.002897 0.002356 0.119956 -0.139042 -0.011039 0.061508 -0.062500 0 0 0 0 0 0 4 292326
-0.002894 0.002356 0.119956 -0.093848 -0.013166 0.050305 -0.062500 0 0 0 0 0 0 4 293312
-0.002892 0.002356 0.119956 -0.071171 -0.014196 0.046287 -0.062500 0 0 0 0 0 0 4 294321
-0.002873 0.002351 0.119946 -0.308001 0.045296 0.179028 -0.062500 0 0 0 0 0 0 4 295325
-0.002863 0.002349 0.119943 -0.201606 0.020038 0.113150 -0.062500 0 0 0 0 0 0 4 296334
-0.002858 0.002348 0.119942 -0.126915 0.002591 0.078984 -0.062500 0 0 0 0 0 0 4 297297
-0.002856 0.002347 0.119941 -0.087762 -0.006390 0.065970 -0.062500 0 0 0 0 0 0 4 298328
-0.002842 0.002361 0.119952 -0.234464 -0.191580 -0.085213 -0.062500 0 0 0 0 0 0 4 299327
-0.002834 0.002367 0.119955 -0.159726 -0.120357 -0.015296 -0.062500 0 0 0 0 0 0 4 300295
-0.002831 0.002371 0.119957 -0.106512 -0.069059 0.021230 -0.062500 0 0 0 0 0 0 4 301322
-0.002810 0.002368 0.119947 -0.325987 0.017875 0.169509 -0.062500 0 0 0 0 0 0 4 302325
-0.002800 0.002366 0.119944 -0.210737 0.006367 0.108988 -0.062500 0 0 0 0 0 0 4 303317
-0.002794 0.002366 0.119943 -0.131521 -0.004218 0.076683 -0.062500 0 0 0 0 0 0 4 304295
-0.002792 0.002365 0.119943 -0.090070 -0.009782 0.064302 -0.062500 0 0 0 0 0 0 4 305323
-0.002791 0.002365 0.119943 -0.069270 -0.012507 0.059893 -0.062500 0 0 0 0 0 0 4 306322
-0.002790 0.002365 0.119943 -0.058900 -0.013841 0.058331 -0.062500 0 0 0 0 0 0 4 307293
-0.002777 0.002379 0.119953 -0.220224 -0.195337 -0.088545 -0.062500 0 0 0 0 0 0 4 308324
-0.002751 0.002381 0.119947 -0.404411 -0.054328 0.117243 -0.062500 0 0 0 0 0 0 4 309322
-0.002738 0.002382 0.119945 -0.254163 -0.027136 0.088667 -0.062500 0 0 0 0 0 0 4 310325
-0.002732 0.002383 0.119944 -0.155597 -0.017018 0.068657 -0.062500 0 0 0 0 0 0 4 311322
-0.002729 0.002383 0.119944 -0.104170 -0.012180 0.060682 -0.062500 0 0 0 0 0 0 4 312324
-0.002727 0.002384 0.119944 -0.078313 -0.009722 0.057786 -0.062500 0 0 0 0 0 0 4 313322
-0.002726 0.002384 0.119944 -0.065396 -0.008471 0.056773 -0.062500 0 0 0 0 0 0 4 314323
-0.002726 0.002384 0.119944 -0.058948 -0.007839 0.056423 -0.062500 0 0 0 0 0 0 4 315322
-0.002726 0.002384 0.119944 -0.055724 -0.007511 0.056300 -0.062500 0 0 0 0 0 0 4 316324
-0.002726 0.002384 0.119944 -0.054117 -0.007350 0.056260 -0.062500 0 0 0 0 0 0 4 317323
-0.002726 0.002384 0.119944 -0.053308 -0.007271 0.056238 -0.062500 0 0 0 0 0 0 4 318323
-0.002694 0.002393 0.119945 -0.467277 -0.128238 0.044780 -0.062500 0 0 0 0 0 0 4 319322
-0.002678 0.002398 0.119945 -0.301442 -0.079749 0.050520 -0.062500 0 0 0 0 0 0 4 320324
-0.002670 0.002400 0.119945 -0.181156 -0.044658 0.053383 -0.062500 0 0 0 0 0 0 4 321321
-0.002666 0.002401 0.119945 -0.117263 -0.026034 0.054436 -0.062500 0 0 0 0 0 0 4 322323
-0.002664 0.002402 0.119945 -0.084932 -0.016618 0.054808 -0.062500 0 0 0 0 0 0 4 323310
-0.002663 0.002402 0.119945 -0.068727 -0.011901 0.054930 -0.062500 0 0 0 0 0 0 4 324320
-0.002662 0.002402 0.119945 -0.060612 -0.009549 0.054976 -0.062500 0 0 0 0 0 0 4 325321
-0.002662 0.002402 0.119945 -0.056567 -0.008365 0.054991 -0.062500 0 0 0 0 0 0 4 326320
-0.002662 0.002402 0.119945 -0.054534 -0.007790 0.054995 -0.062500 0 0 0 0 0 0 4 327319
-0.002662 0.002402 0.119945 -0.053519 -0.007484 0.055009 -0.062500 0 0 0 0 0 0 4 328326
-0.002662 0.002402 0.119945 -0.053009 -0.007334 0.055002 -0.062500 0 0 0 0 0 0 4 329323
-0.002662 0.002402 0.119945 -0.052760 -0.007274 0.054993 -0.062500 0 0 0 0 0 0 4 330322
-0.002649 0.002416 0.119955 -0.219382 -0.188261 -0.090968 -0.062500 0 0 0 0 0 0 4 331321
-0.002642 0.002423 0.119959 -0.154100 -0.114701 -0.019701 -0.062500 0 0 0 0 0 0 4 332323
-0.002639 0.002426 0.119960 -0.105639 -0.062254 0.017263 -0.062500 0 0 0 0 0 0 4 333321
-0.002638 0.002428 0.119961 -0.079475 -0.034716 0.031321 -0.062500 0 0 0 0 0 0 4 334322
-0.002637 0.002429 0.119961 -0.066089 -0.020900 0.036331 -0.062500 0 0 0 0 0 0 4 335303
-0.002636 0.002429 0.119961 -0.059333 -0.014027 0.038081 -0.062500 0 0 0 0 0 0 4 336316
-0.002636 0.002430 0.119961 -0.055929 -0.010607 0.038693 -0.062500 0 0 0 0 0 0 4 337307
-0.002636 0.002430 0.119961 -0.054214 -0.008893 0.038906 -0.062500 0 0 0 0 0 0 4 338314
-0.002636 0.002430 0.119961 -0.053374 -0.008042 0.038984 -0.062500 0 0 0 0 0 0 4 339304
-0.002636 0.002430 0.119961 -0.052941 -0.007610 0.039005 -0.062500 0 0 0 0 0 0 4 340314
-0.002636 0.002430 0.119961 -0.052718 -0.007395 0.039020 -0.062500 0 0 0 0 0 0 4 341305
-0.002636 0.002430 0.119961 -0.052604 -0.007293 0.039022 -0.062500 0 0 0 0 0 0 4 342314
-0.002636 0.002430 0.119961 -0.052552 -0.007242 0.039016 -0.062500 0 0 0 0 0 0 4 343305
-0.002636 0.002430 0.119961 -0.052542 -0.007217 0.039015 -0.062500 0 0 0 0 0 0 4 344313
-0.002636 0.002430 0.119961 -0.052514 -0.007201 0.039021 -0.062500 0 0 0 0 0 0 4 345314
-0.002636 0.002430 0.119961 -0.052511 -0.007199 0.039022 -0.062500 0 0 0 0 0 0 4 346304
-0.002636 0.002430 0.119961 -0.052511 -0.007199 0.039022 -0.062500 0 0 0 0 0 0 4 347313
-0.002636 0.002430 0.119961 -0.052511 -0.007199 0.039023 -0.062500 0 0 0 0 0 0 4 348305
-0.002636 0.002430 0.119961 -0.052495 -0.007182 0.039016 -0.062500 0 0 0 0 0 0 4 349315
-0.002636 0.002430 0.119961 -0.052510 -0.007197 0.039022 -0.062500 0 0 0 0 0 0 4 350304
-0.002636 0.002430 0.119961 -0.052503 -0.007190 0.039029 -0.062500 0 0 0 0 0 0 4 351314
-0.002636 0.002430 0.119961 -0.052513 -0.007187 0.039016 -0.062500 0 0 0 0 0 0 4 352305
-0.002636 0.002430 0.119961 -0.052492 -0.007192 0.039022 -0.062500 0 0 0 0 0 0 4 353312
-0.002636 0.002430 0.119961 -0.052512 -0.007187 0.039015 -0.062500 0 0 0 0 0 0 4 354323
-0.002636 0.002430 0.119961 -0.052511 -0.007198 0.039022 -0.062500 0 0 0 0 0 0 4 355333
-0.002636 0.002430 0.119961 -0.052503 -0.007190 0.039029 -0.062500 0 0 0 0 0 0 4 356310
-0.002636 0.002430 0.119961 -0.052502 -0.007190 0.039010 -0.062500 0 0 0 0 0 0 4 357315
-0.002636 0.002430 0.119961 -0.052502 -0.007189 0.039028 -0.062500 0 0 0 0 0 0 4 358326
-0.002636 0.002430 0.119961 -0.052513 -0.007187 0.039016 -0.062500 0 0 0 0 0 0 4 359305
-0.002636 0.002430 0.119961 -0.052492 -0.007192 0.039022 -0.062500 0 0 0 0 0 0 4 360300
-0.002636 0.002430 0.119961 -0.052509 -0.007198 0.039023 -0.062500 0 0 0 0 0 0 4 361300
-0.002636 0.002430 0.119961 -0.052506 -0.007179 0.039022 -0.062500 0 0 0 0 0 0 4 362293
-0.002636 0.002430 0.119961 -0.052511 -0.007197 0.039023 -0.062500 0 0 0 0 0 0 4 363321
-0.002636 0.002430 0.119961 -0.052503 -0.007191 0.039009 -0.062500 0 0 0 0 0 0 4 364319
-0.002636 0.002430 0.119961 -0.052502 -0.007189 0.039028 -0.062500 0 0 0 0 0 0 4 365322
-0.002636 0.002430 0.119961 -0.052510 -0.007198 0.039023 -0.062500 0 0 0 0 0 0 4 366320
-0.002636 0.002430 0.119961 -0.052495 -0.007182 0.039016 -0.062500 0 0 0 0 0 0 4 367322
-0.002636 0.002430 0.119961 -0.052509 -0.007197 0.039022 -0.062500 0 0 0 0 0 0 4 368319
-0.002636 0.002430 0.119961 -0.052503 -0.007190 0.039029 -0.062500 0 0 0 0 0 0 4 369322
-0.002636 0.002430 0.119961 -0.052513 -0.007187 0.039016 -0.062500 0 0 0 0 0 0 4 370325
-0.002641 0.002447 0.119950 0.014261 -0.236412 0.194993 -0.062500 0 0 0 0 0 0 4 371322
-0.002644 0.002456 0.119946 -0.010935 -0.145926 0.118934 -0.062500 0 0 0 0 0 0 4 372322
-0.002645 0.002461 0.119945 -0.030368 -0.079392 0.079423 -0.062500 0 0 0 0 0 0 4 373321
-0.002646 0.002463 0.119944 -0.041117 -0.043726 0.064367 -0.062500 0 0 0 0 0 0 4 374321
-0.002646 0.002464 0.119944 -0.046709 -0.025544 0.058995 -0.062500 0 0 0 0 0 0 4 375320
-0.002646 0.002465 0.119944 -0.049578 -0.016404 0.057110 -0.062500 0 0 0 0 0 0 4 376321
-0.002646 0.002465 0.119944 -0.051027 -0.011807 0.056457 -0.062500 0 0 0 0 0 0 4 377322
-0.002646 0.002465 0.119944 -0.051769 -0.009496 0.056236 -0.062500 0 0 0 0 0 0 4 378322
-0.002646 0.002465 0.119944 -0.052131 -0.008356 0.056152 -0.062500 0 0 0 0 0 0 4 379321
-0.002646 0.002465 0.119944 -0.052323 -0.007770 0.056124 -0.062500 0 0 0 0 0 0 4 380322
-0.002646 0.002465 0.119944 -0.052412 -0.007482 0.056112 -0.062500 0 0 0 0 0 0 4 381321
-0.002646 0.002465 0.119944 -0.052458 -0.007333 0.056112 -0.062500 0 0 0 0 0 0 4 382320
-0.002634 0.002479 0.119954 -0.219315 -0.188409 -0.089659 -0.062500 0 0 0 0 0 0 4 383321
-0.002627 0.002486 0.119958 -0.154071 -0.114760 -0.018495 -0.062500 0 0 0 0 0 0 4 384319
-0.002624 0.002490 0.119959 -0.105607 -0.062265 0.018414 -0.062500 0 0 0 0 0 0 4 385314
-0.002622 0.002491 0.119960 -0.079462 -0.034726 0.032456 -0.062500 0 0 0 0 0 0 4 386321
-0.002621 0.002492 0.119960 -0.066085 -0.020903 0.037459 -0.062500 0 0 0 0 0 0 4 387319
-0.002621 0.002493 0.119960 -0.059329 -0.014028 0.039223 -0.062500 0 0 0 0 0 0 4 388326
-0.002621 0.002493 0.119960 -0.055927 -0.010597 0.039827 -0.062500 0 0 0 0 0 0 4 389292
-0.002621 0.002493 0.119960 -0.054219 -0.008890 0.040031 -0.062500 0 0 0 0 0 0 4 390322
-0.002621 0.002493 0.119960 -0.053357 -0.008044 0.040115 -0.062500 0 0 0 0 0 0 4 391320
-0.002620 0.002493 0.119960 -0.052934 -0.007610 0.040142 -0.062500 0 0 0 0 0 0 4 392321
-0.002620 0.002493 0.119960 -0.052720 -0.007403 0.040152 -0.062500 0 0 0 0 0 0 4 393321
-0.002620 0.002493 0.119960 -0.052609 -0.007291 0.040146 -0.062500 0 0 0 0 0 0 4 394307
-0.002620 0.002493 0.119960 -0.052555 -0.007250 0.040146 -0.062500 0 0 0 0 0 0 4 395318
-0.002620 0.002493 0.119960 -0.052537 -0.007218 0.040152 -0.062500 0 0 0 0 0 0 4 396321
-0.002620 0.002493 0.119960 -0.052519 -0.007198 0.040146 -0.062500 0 0 0 0 0 0 4 397320
-0.002620 0.002493 0.119960 -0.052514 -0.007207 0.040152 -0.062500 0 0 0 0 0 0 4 398320
-0.002620 0.002493 0.119960 -0.052509 -0.007188 0.040152 -0.062500 0 0 0 0 0 0 4 399320
-0.002620 0.002493 0.119960 -0.052508 -0.007187 0.040152 -0.062500 0 0 0 0 0 0 4 400309
-0.002620 0.002493 0.119960 -0.052508 -0.007186 0.040152 -0.062500 0 0 0 0 0 0 4 401320
-0.002620 0.002493 0.119960 -0.052497 -0.007189 0.040146 -0.062500 0 0 0 0 0 0 4 402319
-0.002620 0.002493 0.119960 -0.052504 -0.007197 0.040159 -0.062500 0 0 0 0 0 0 4 403321
-0.002620 0.002493 0.119960 -0.052516 -0.007196 0.040146 -0.062500 0 0 0 0 0 0 4 404321
-0.002620 0.002493 0.119960 -0.052509 -0.007187 0.040152 -0.062500 0 0 0 0 0 0 4 405321
-0.002620 0.002493 0.119960 -0.052497 -0.007189 0.040146 -0.062500 0 0 0 0 0 0 4 406312
-0.002620 0.002493 0.119960 -0.052507 -0.007187 0.040151 -0.062500 0 0 0 0 0 0 4 407315
-0.002620 0.002493 0.119960 -0.052508 -0.007186 0.040152 -0.062500 0 0 0 0 0 0 4 408306
-0.002620 0.002493 0.119960 -0.052505 -0.007197 0.040160 -0.062500 0 0 0 0 0 0 4 409313
-0.002626 0.002511 0.119949 0.014237 -0.236254 0.196298 -0.062500 0 0 0 0 0 0 4 410313
-0.002628 0.002520 0.119945 -0.010960 -0.145866 0.120157 -0.062500 0 0 0 0 0 0 4 411304
-0.002630 0.002524 0.119943 -0.030366 -0.079383 0.080605 -0.062500 0 0 0 0 0 0 4 412312
-0.002630 0.002526 0.119943 -0.041122 -0.043724 0.065522 -0.062500 0 0 0 0 0 0 4 413304
-0.002631 0.002527 0.119943 -0.046722 -0.025556 0.060150 -0.062500 0 0 0 0 0 0 4 414312
-0.002631 0.002528 0.119943 -0.049575 -0.016403 0.058274 -0.062500 0 0 0 0 0 0 4 415302
-0.002631 0.002528 0.119943 -0.051033 -0.011804 0.057605 -0.062500 0 0 0 0 0 0 4 416312
-0.002631 0.002528 0.119943 -0.051760 -0.009506 0.057382 -0.062500 0 0 0 0 0 0 4 417303
-0.002631 0.002528 0.119943 -0.052128 -0.008346 0.057302 -0.062500 0 0 0 0 0 0 4 418311
-0.002631 0.002528 0.119943 -0.052325 -0.007777 0.057275 -0.062500 0 0 0 0 0 0 4 419303
-0.002631 0.002529 0.119943 -0.052410 -0.007471 0.057262 -0.062500 0 0 0 0 0 0 4 420312
-0.002631 0.002529 0.119943 -0.052460 -0.007340 0.057262 -0.062500 0 0 0 0 0 0 4 421303
-0.002631 0.002529 0.119943 -0.052485 -0.007261 0.057260 -0.062500 0 0 0 0 0 0 4 422311
-0.002631 0.002529 0.119943 -0.052498 -0.007220 0.057258 -0.062500 0 0 0 0 0 0 4 423302
-0.002631 0.002529 0.119943 -0.052491 -0.007208 0.057264 -0.062500 0 0 0 0 0 0 4 424312
-0.002631 0.002529 0.119943 -0.052501 -0.007204 0.057251 -0.062500 0 0 0 0 0 0 4 425321
-0.002631 0.002529 0.119943 -0.052506 -0.007193 0.057263 -0.062500 0 0 0 0 0 0 4 426330
-0.002631 0.002529 0.119943 -0.052507 -0.007192 0.057264 -0.062500 0 0 0 0 0 0 4 427316
-0.002631 0.002529 0.119943 -0.052507 -0.007191 0.057264 -0.062500 0 0 0 0 0 0 4 428434
-0.002631 0.002529 0.119943 -0.052495 -0.007194 0.057258 -0.062500 0 0 0 0 0 0 4 429321
-0.002631 0.002529 0.119943 -0.052505 -0.007192 0.057264 -0.062500 0 0 0 0 0 0 4 430305
-0.002631 0.002529 0.119943 -0.052517 -0.007189 0.057251 -0.062500 0 0 0 0 0 0 4 431321
-0.002631 0.002529 0.119943 -0.052508 -0.007191 0.057263 -0.062500 0 0 0 0 0 0 4 432321
-0.002631 0.002529 0.119943 -0.052495 -0.007194 0.057258 -0.062500 0 0 0 0 0 0 4 433291
-0.002631 0.002529 0.119943 -0.052506 -0.007192 0.057264 -0.062500 0 0 0 0 0 0 4 434323
-0.002636 0.002546 0.119932 0.014180 -0.236114 0.213527 -0.062500 0 0 0 0 0 0 4 435320
-0.002639 0.002555 0.119928 -0.013030 -0.142835 0.137322 -0.062500 0 0 0 0 0 0 4 436321
-0.002640 0.002560 0.119926 -0.032440 -0.076397 0.097736 -0.062500 0 0 0 0 0 0 4 437318
-0.002641 0.002562 0.119926 -0.043174 -0.040749 0.082656 -0.062500 0 0 0 0 0 0 4 438321
-0.002641 0.002563 0.119926 -0.048772 -0.022578 0.077270 -0.062500 0 0 0 0 0 0 4 439320
-0.002642 0.002563 0.119926 -0.051644 -0.013432 0.075387 -0.062500 0 0 0 0 0 0 4 440316
-0.002642 0.002564 0.119926 -0.053092 -0.008838 0.074730 -0.062500 0 0 0 0 0 0 4 441321
-0.002642 0.002564 0.119926 -0.053822 -0.006530 0.074500 -0.062500 0 0 0 0 0 0 4 442318
-0.002642 0.002564 0.119926 -0.054186 -0.005380 0.074426 -0.062500 0 0 0 0 0 0 4 443319
-0.002642 0.002564 0.119926 -0.054378 -0.004793 0.074399 -0.062500 0 0 0 0 0 0 4 444401
-0.002642 0.002564 0.119926 -0.054475 -0.004514 0.074380 -0.062500 0 0 0 0 0 0 4 445396
-0.002642 0.002564 0.119926 -0.054511 -0.004368 0.074393 -0.062500 0 0 0 0 0 0 4 446387
-0.002642 0.002564 0.119926 -0.054542 -0.004296 0.074385 -0.062500 0 0 0 0 0 0 4 447390
-0.002642 0.002564 0.119926 -0.054555 -0.004256 0.074383 -0.062500 0 0 0 0 0 0 4 448365
-0.002642 0.002564 0.119926 -0.054560 -0.004241 0.074376 -0.062500 0 0 0 0 0 0 4 449364
-0.002642 0.002564 0.119926 -0.054564 -0.004229 0.074388 -0.062500 0 0 0 0 0 0 4 450386
-0.002642 0.002564 0.119926 -0.054556 -0.004219 0.074376 -0.062500 0 0 0 0 0 0 4 451361
-0.002642 0.002564 0.119926 -0.054575 -0.004224 0.074374 -0.062500 0 0 0 0 0 0 4 452361
-0.002642 0.002564 0.119926 -0.054566 -0.004227 0.074387 -0.062500 0 0 0 0 0 0 4 453361
-0.002642 0.002564 0.119926 -0.054556 -0.004219 0.074375 -0.062500 0 0 0 0 0 0 4 454360
-0.002642 0.002564 0.119926 -0.054564 -0.004226 0.074387 -0.062500 0 0 0 0 0 0 4 455387
-0.002642 0.002564 0.119926 -0.054568 -0.004216 0.074382 -0.062500 0 0 0 0 0 0 4 456396
-0.002642 0.002564 0.119926 -0.054556 -0.004218 0.074375 -0.062500 0 0 0 0 0 0 4 457387
-0.002642 0.002564 0.119926 -0.054564 -0.004226 0.074387 -0.062500 0 0 0 0 0 0 4 458363
-0.002647 0.002582 0.119914 0.012079 -0.233020 0.230770 -0.062500 0 0 0 0 0 0 4 459361
-0.002650 0.002591 0.119911 -0.013051 -0.142772 0.154507 -0.062500 0 0 0 0 0 0 4 460365
-0.002651 0.002595 0.119909 -0.032448 -0.076371 0.114887 -0.062500 0 0 0 0 0 0 4 461381
-0.002652 0.002597 0.119909 -0.043176 -0.040740 0.099789 -0.062500 0 0 0 0 0 0 4 462387
-0.002652 0.002598 0.119909 -0.048780 -0.022585 0.094407 -0.062500 0 0 0 0 0 0 4 463357
-0.002652 0.002599 0.119909 -0.051633 -0.013438 0.092522 -0.062500 0 0 0 0 0 0 4 464384
-0.002652 0.002599 0.119908 -0.053090 -0.008842 0.091869 -0.062500 0 0 0 0 0 0 4 465388
-0.002652 0.002599 0.119908 -0.053823 -0.006524 0.091631 -0.062500 0 0 0 0 0 0 4 466394
-0.002652 0.002599 0.119908 -0.054188 -0.005373 0.091556 -0.062500 0 0 0 0 0 0 4 467390
-0.002652 0.002600 0.119908 -0.054385 -0.004805 0.091529 -0.062500 0 0 0 0 0 0 4 468393
-0.002652 0.002600 0.119908 -0.054467 -0.004511 0.091523 -0.062500 0 0 0 0 0 0 4 469385
-0.002652 0.002600 0.119908 -0.054520 -0.004370 0.091517 -0.062500 0 0 0 0 0 0 4 470392
-0.002652 0.002600 0.119908 -0.054545 -0.004290 0.091514 -0.062500 0 0 0 0 0 0 4 471394
-0.002652 0.002600 0.119908 -0.054554 -0.004260 0.091519 -0.062500 0 0 0 0 0 0 4 472363
-0.002652 0.002600 0.119908 -0.054551 -0.004238 0.091519 -0.062500 0 0 0 0 0 0 4 473364
-0.002652 0.002600 0.119908 -0.054561 -0.004233 0.091506 -0.062500 0 0 0 0 0 0 4 474359
-0.002652 0.002600 0.119908 -0.054566 -0.004222 0.091517 -0.062500 0 0 0 0 0 0 4 475361
-0.002652 0.002600 0.119908 -0.054567 -0.004220 0.091518 -0.062500 0 0 0 0 0 0 4 476360
-0.002652 0.002600 0.119908 -0.054567 -0.004220 0.091518 -0.062500 0 0 0 0 0 0 4 477383
-0.002652 0.002600 0.119908 -0.054555 -0.004223 0.091512 -0.062500 0 0 0 0 0 0 4 478362
-0.002652 0.002600 0.119908 -0.054565 -0.004221 0.091518 -0.062500 0 0 0 0 0 0 4 479370
-0.002652 0.002600 0.119908 -0.054566 -0.004220 0.091519 -0.062500 0 0 0 0 0 0 4 480382
-0.002652 0.002600 0.119908 -0.054563 -0.004232 0.091506 -0.062500 0 0 0 0 0 0 4 481367
-0.002652 0.002600 0.119908 -0.054566 -0.004221 0.091517 -0.062500 0 0 0 0 0 0 4 482383
-0.002652 0.002600 0.119908 -0.054567 -0.004220 0.091518 -0.062500 0 0 0 0 0 0 4 483366
-0.002652 0.002600 0.119908 -0.054567 -0.004220 0.091519 -0.062500 0 0 0 0 0 0 4 484332
-0.002652 0.002600 0.119908 -0.054558 -0.004212 0.091505 -0.062500 0 0 0 0 0 0 4 485301
-0.002652 0.002600 0.119908 -0.054566 -0.004219 0.091517 -0.062500 0 0 0 0 0 0 4 486310
-0.002652 0.002600 0.119908 -0.054566 -0.004220 0.091518 -0.062500 0 0 0 0 0 0 4 487300
-0.002652 0.002600 0.119908 -0.054567 -0.004220 0.091519 -0.062500 0 0 0 0 0 0 4 488309
-0.002652 0.002600 0.119908 -0.054563 -0.004232 0.091506 -0.062500 0 0 0 0 0 0 4 489300
-0.002652 0.002600 0.119908 -0.054566 -0.004221 0.091517 -0.062500 0 0 0 0 0 0 4 490308
-0.002652 0.002600 0.119908 -0.054567 -0.004220 0.091518 -0.062500 0 0 0 0 0 0 4 491299
-0.002652 0.002600 0.119908 -0.054555 -0.004223 0.091512 -0.062500 0 0 0 0 0 0 4 492310
-0.002652 0.002600 0.119908 -0.054565 -0.004221 0.091518 -0.062500 0 0 0 0 0 0 4 493300
-0.002652 0.002600 0.119908 -0.054566 -0.004220 0.091519 -0.062500 0 0 0 0 0 0 4 494301
-0.002652 0.002600 0.119908 -0.054567 -0.004220 0.091519 -0.062500 0 0 0 0 0 0 4 495309
-0.002652 0.002600 0.119908 -0.054566 -0.004221 0.091499 -0.062500 0 0 0 0 0 0 4 496301
-0.002652 0.002600 0.119908 -0.054566 -0.004220 0.091516 -0.062500 0 0 0 0 0 0 4 497309
-0.002652 0.002600 0.119908 -0.054567 -0.004220 0.091518 -0.062500 0 0 0 0 0 0 4 498299
-0.002652 0.002600 0.119908 -0.054555 -0.004223 0.091512 -0.062500 0 0 0 0 0 0 4 499309
-0.002652 0.002600 0.119908 -0.054565 -0.004221 0.091517 -0.062500 0 0 0 0 0 0 4 500301
-0.002652 0.002600 0.119908 -0.054566 -0.004220 0.091518 -0.062500 0 0 0 0 0 0 4 501312
-0.002652 0.002600 0.119908 -0.054567 -0.004220 0.091519 -0.062500 0 0 0 0 0 0 4 502305
-0.002652 0.002600 0.119908 -0.054555 -0.004223 0.091512 -0.062500 0 0 0 0 0 0 4 503309
-0.002652 0.002600 0.119908 -0.054565 -0.004221 0.091518 -0.062500 0 0 0 0 0 0 4 504315
-0.002671 0.002604 0.119918 0.193036 -0.064304 -0.043261 -0.062500 0 0 0 0 0 0 4 505317
-0.002681 0.002606 0.119921 0.092714 -0.039118 0.022547 -0.062500 0 0 0 0 0 0 4 506303
-0.002685 0.002607 0.119923 0.020955 -0.021761 0.056667 -0.062500 0 0 0 0 0 0 4 507323
-0.002688 0.002608 0.119923 -0.016782 -0.012852 0.069658 -0.062500 0 0 0 0 0 0 4 508289
-0.002689 0.002608 0.119923 -0.035718 -0.008483 0.074282 -0.062500 0 0 0 0 0 0 4 509318
-0.002690 0.002608 0.119923 -0.045174 -0.006323 0.075899 -0.062500 0 0 0 0 0 0 4 510318
-0.002690 0.002608 0.119923 -0.049876 -0.005261 0.076457 -0.062500 0 0 0 0 0 0 4 511318
-0.002690 0.002608 0.119923 -0.052223 -0.004749 0.076660 -0.062500 0 0 0 0 0 0 4 512318
-0.002690 0.002609 0.119923 -0.053394 -0.004480 0.076722 -0.062500 0 0 0 0 0 0 4 513317
-0.002690 0.002609 0.119923 -0.053976 -0.004356 0.076746 -0.062500 0 0 0 0 0 0 4 514317
-0.002690 0.002609 0.119923 -0.054274 -0.004288 0.076758 -0.062500 0 0 0 0 0 0 4 515299
-0.002690 0.002609 0.119923 -0.054418 -0.004255 0.076760 -0.062500 0 0 0 0 0 0 4 516321
-0.002690 0.002609 0.119923 -0.054501 -0.004236 0.076757 -0.062500 0 0 0 0 0 0 4 517317
-0.002690 0.002609 0.119923 -0.054521 -0.004231 0.076763 -0.062500 0 0 0 0 0 0 4 518320
-0.002690 0.002609 0.119923 -0.054538 -0.004217 0.076763 -0.062500 0 0 0 0 0 0 4 519316
-0.002690 0.002609 0.119923 -0.054559 -0.004221 0.076762 -0.062500 0 0 0 0 0 0 4 520317
-0.002690 0.002609 0.119923 -0.054561 -0.004222 0.076762 -0.062500 0 0 0 0 0 0 4 521310
-0.002690 0.002609 0.119923 -0.054561 -0.004222 0.076762 -0.062500 0 0 0 0 0 0 4 522317
-0.002690 0.002609 0.119923 -0.054561 -0.004222 0.076762 -0.062500 0 0 0 0 0 0 4 523315
-0.002690 0.002609 0.119923 -0.054561 -0.004222 0.076763 -0.062500 0 0 0 0 0 0 4 524317
-0.002690 0.002609 0.119923 -0.054561 -0.004222 0.076763 -0.062500 0 0 0 0 0 0 4 525316
-0.002690 0.002609 0.119923 -0.054569 -0.004230 0.076756 -0.062500 0 0 0 0 0 0 4 526316
-0.002690 0.002609 0.119923 -0.054562 -0.004222 0.076762 -0.062500 0 0 0 0 0 0 4 527298
-0.002690 0.002609 0.119923 -0.054573 -0.004219 0.076768 -0.062500 0 0 0 0 0 0 4 528317
-0.002690 0.002609 0.119923 -0.054562 -0.004221 0.076763 -0.062500 0 0 0 0 0 0 4 529287
-0.002690 0.002609 0.119923 -0.054561 -0.004222 0.076763 -0.062500 0 0 0 0 0 0 4 530316
-0.002695 0.002626 0.119912 0.012006 -0.232889 0.233327 -0.062500 0 0 0 0 0 0 4 531303
-0.002698 0.002635 0.119908 -0.013065 -0.142712 0.156981 -0.062500 0 0 0 0 0 0 4 532320
-0.002699 0.002639 0.119907 -0.032450 -0.076347 0.117319 -0.062500 0 0 0 0 0 0 4 533315
-0.002700 0.002642 0.119906 -0.043180 -0.040741 0.102210 -0.062500 0 0 0 0 0 0 4 534314
-0.002700 0.002643 0.119906 -0.048767 -0.022578 0.096809 -0.062500 0 0 0 0 0 0 4 535315
-0.002701 0.002643 0.119906 -0.051628 -0.013430 0.094923 -0.062500 0 0 0 0 0 0 4 536318
-0.002701 0.002644 0.119906 -0.053086 -0.008835 0.094266 -0.062500 0 0 0 0 0 0 4 537316
-0.002701 0.002644 0.119906 -0.053828 -0.006526 0.094040 -0.062500 0 0 0 0 0 0 4 538317
-0.002701 0.002644 0.119906 -0.054194 -0.005376 0.093966 -0.062500 0 0 0 0 0 0 4 539314
-0.002701 0.002644 0.119906 -0.054382 -0.004800 0.093925 -0.062500 0 0 0 0 0 0 4 540310
-0.002720 0.002649 0.119916 0.193282 -0.064640 -0.040641 -0.062500 0 0 0 0 0 0 4 541297
-0.002729 0.002651 0.119919 0.092814 -0.039288 0.025056 -0.062500 0 0 0 0 0 0 4 542313
-0.002734 0.002652 0.119920 0.020996 -0.021829 0.059121 -0.062500 0 0 0 0 0 0 4 543306
-0.002736 0.002652 0.119921 -0.016766 -0.012885 0.072089 -0.062500 0 0 0 0 0 0 4 544319
-0.002737 0.002653 0.119921 -0.035717 -0.008490 0.076704 -0.062500 0 0 0 0 0 0 4 545315
-0.002738 0.002653 0.119921 -0.045162 -0.006341 0.078315 -0.062500 0 0 0 0 0 0 4 546315
-0.002738 0.002653 0.119921 -0.049879 -0.005266 0.078889 -0.062500 0 0 0 0 0 0 4 547315
-0.002738 0.002653 0.119921 -0.052220 -0.004744 0.079079 -0.062500 0 0 0 0 0 0 4 548316
-0.002738 0.002653 0.119921 -0.053399 -0.004483 0.079152 -0.062500 0 0 0 0 0 0 4 549316
-0.002738 0.002653 0.119921 -0.053985 -0.004348 0.079170 -0.062500 0 0 0 0 0 0 4 550315
-0.002744 0.002671 0.119910 0.012219 -0.232825 0.235922 -0.062500 0 0 0 0 0 0 4 551315
-0.002746 0.002679 0.119906 -0.012933 -0.142695 0.159503 -0.062500 0 0 0 0 0 0 4 552316
-0.002748 0.002684 0.119904 -0.032358 -0.076346 0.119791 -0.062500 0 0 0 0 0 0 4 553314
[truncated: 4,541,932 more chars]
