# Supplementary material for: Increasing Patient Engagement in Rehabilitation Exercises Using Computer-Based Citizen Science
Source: PLoS One. 2015 Mar 20;10(3):e0117013. doi: 10.1371/journal.pone.0117013 (PMC4368773; doi:10.1371/journal.pone.0117013)
Supplement: S3 Dataset — (ZIP) [file pone.0117013.s003.zip › Dataset_S3/H27/H27_with.dat]

0.001834 -0.025943 0.170360 0.006766 -3.612200 -5.064399 -0.000000 1 0 0 0 0 0 0 928
0.001809 -0.025675 0.170634 0.314218 -3.828206 -4.089080 -0.000032 1 0 0 0 0 0 0 1948
0.001814 -0.025526 0.170782 -0.038188 -2.296125 -2.374409 -0.000062 1 0 0 0 0 0 0 2898
0.001764 -0.025223 0.171040 0.650853 -4.133183 -3.666071 -0.000094 1 0 0 0 0 0 0 3943
0.001731 -0.025080 0.171167 0.486564 -2.227449 -2.119830 -0.000125 1 0 0 0 0 0 0 4924
0.001710 -0.024925 0.171309 0.305251 -2.189674 -2.172012 -0.000156 1 0 0 0 0 0 0 5928
0.001703 -0.024786 0.171443 0.115404 -1.951666 -2.092100 -0.000187 1 0 0 0 0 0 0 6900
0.001669 -0.024669 0.171556 0.443208 -1.639850 -1.846577 -0.000218 1 0 0 0 0 0 0 7897
0.001663 -0.024577 0.171660 0.106416 -1.273699 -1.733402 -0.000250 1 0 0 0 0 0 0 8920
0.001671 -0.024500 0.171747 -0.104527 -1.027296 -1.509223 -0.000280 1 0 0 0 0 0 0 9900
0.001693 -0.024457 0.171810 -0.319180 -0.548134 -1.208682 -0.000312 1 0 0 0 0 0 0 10922
0.001716 -0.024410 0.171863 -0.341447 -0.537782 -1.063427 -0.000344 1 0 0 0 0 0 0 11922
0.001730 -0.024340 0.171911 -0.242854 -0.832000 -1.013372 -0.000375 1 0 0 0 0 0 0 12941
0.001761 -0.024266 0.171950 -0.445430 -0.901472 -0.920650 -0.000406 1 0 0 0 0 0 0 13916
0.001779 -0.024186 0.171978 -0.307856 -0.971098 -0.799107 -0.000455 1 0 0 0 0 0 0 15495
0.001816 -0.024071 0.172003 -0.536747 -1.426930 -0.751829 -0.000469 1 0 0 0 0 0 0 15935
0.001845 -0.023997 0.172009 -0.464663 -0.934514 -0.533765 -0.000500 1 0 0 0 0 0 0 16930
0.001876 -0.023904 0.172015 -0.476453 -1.114872 -0.530836 -0.000531 1 0 0 0 0 0 0 17927
0.001916 -0.023825 0.172020 -0.595220 -0.950464 -0.543764 -0.000563 1 0 0 0 0 0 0 18931
0.001947 -0.023770 0.172017 -0.503578 -0.608467 -0.458799 -0.000593 1 0 0 0 0 0 0 19898
0.002008 -0.023717 0.172011 -0.871602 -0.530565 -0.443344 -0.000624 1 0 0 0 0 0 0 20899
0.002042 -0.023654 0.172003 -0.569863 -0.654386 -0.433994 -0.000655 1 0 0 0 0 0 0 21899
0.002112 -0.023620 0.171995 -1.008592 -0.272452 -0.450925 -0.000688 1 0 0 0 0 0 0 22938
0.002179 -0.023595 0.171979 -1.018773 -0.095962 -0.374712 -0.000718 1 0 0 0 0 0 0 23904
0.002245 -0.023577 0.171959 -1.007837 0.003249 -0.341194 -0.000749 1 0 0 0 0 0 0 24905
0.002311 -0.023561 0.171937 -1.004012 0.062291 -0.336508 -0.000780 1 0 0 0 0 0 0 25903
0.002369 -0.023522 0.171928 -0.908941 -0.224047 -0.536625 -0.000818 1 0 0 0 0 0 0 27093
0.002435 -0.023455 0.171920 -1.003200 -0.608220 -0.583116 -0.000844 1 0 0 0 0 0 0 27928
0.002481 -0.023407 0.171910 -0.748375 -0.380669 -0.612608 -0.000905 1 0 0 0 0 0 0 29891
0.002525 -0.023287 0.171916 -0.716507 -1.247827 -0.898114 -0.001004 1 0 0 0 0 0 0 33054
0.002572 -0.023094 0.171924 -0.755719 -2.300835 -0.967575 -0.001031 1 0 0 0 0 0 0 33924
0.002621 -0.022963 0.171930 -0.775652 -1.576135 -0.964867 -0.001062 1 0 0 0 0 0 0 34904
0.002650 -0.022857 0.171941 -0.525993 -1.175719 -1.056248 -0.001093 1 0 0 0 0 0 0 35919
0.002656 -0.022780 0.171946 -0.208325 -0.741623 -1.020044 -0.001124 1 0 0 0 0 0 0 36902
0.002679 -0.022749 0.171942 -0.398377 -0.103037 -0.918897 -0.001154 1 0 0 0 0 0 0 37846
0.002723 -0.022723 0.171942 -0.699055 0.041981 -0.975734 -0.001185 1 0 0 0 0 0 0 38841
0.002766 -0.022718 0.171935 -0.704646 0.329296 -0.924779 -0.001216 1 0 0 0 0 0 0 39852
0.002807 -0.022722 0.171926 -0.696749 0.505031 -0.903580 -0.001247 1 0 0 0 0 0 0 40839
0.002853 -0.022692 0.171923 -0.756720 0.079044 -1.011184 -0.001279 1 0 0 0 0 0 0 41847
0.002896 -0.022685 0.171915 -0.729848 0.337918 -0.981278 -0.001310 1 0 0 0 0 0 0 42837
0.002943 -0.022648 0.171913 -0.776674 -0.001194 -1.075722 -0.001341 1 0 0 0 0 0 0 43836
0.002979 -0.022615 0.171906 -0.640052 0.012044 -1.043429 -0.001372 1 0 0 0 0 0 0 44846
0.002994 -0.022535 0.171911 -0.360016 -0.573661 -1.219410 -0.001403 1 0 0 0 0 0 0 45836
0.003013 -0.022480 0.171907 -0.394675 -0.313291 -1.147862 -0.001435 1 0 0 0 0 0 0 46845
0.003020 -0.022389 0.171913 -0.235405 -0.734717 -1.297643 -0.001467 1 0 0 0 0 0 0 47879
0.003036 -0.022328 0.171910 -0.334399 -0.387273 -1.211312 -0.001497 1 0 0 0 0 0 0 48843
0.003061 -0.022242 0.171911 -0.470663 -0.670634 -1.270162 -0.001529 1 0 0 0 0 0 0 49859
0.003065 -0.022176 0.171911 -0.221831 -0.424734 -1.299557 -0.001560 1 0 0 0 0 0 0 50853
0.003080 -0.022127 0.171905 -0.329771 -0.162991 -1.248447 -0.001598 1 0 0 0 0 0 0 52067
0.003100 -0.022088 0.171896 -0.410085 -0.012143 -1.220003 -0.001622 1 0 0 0 0 0 0 52844
0.003130 -0.022076 0.171885 -0.558547 0.369926 -1.219175 -0.001654 1 0 0 0 0 0 0 53857
0.003166 -0.022078 0.171873 -0.645754 0.597841 -1.231156 -0.001685 1 0 0 0 0 0 0 54842
0.003217 -0.022071 0.171855 -0.853274 0.518416 -1.169197 -0.001716 1 0 0 0 0 0 0 55851
0.003263 -0.022076 0.171839 -0.817490 0.672982 -1.225103 -0.001748 1 0 0 0 0 0 0 56859
0.003299 -0.022064 0.171826 -0.683866 0.475919 -1.274551 -0.001779 1 0 0 0 0 0 0 57846
0.003329 -0.022043 0.171813 -0.606563 0.352743 -1.312213 -0.001809 1 0 0 0 0 0 0 58828
0.003350 -0.021995 0.171801 -0.466286 -0.003936 -1.346494 -0.001841 1 0 0 0 0 0 0 59842
0.003385 -0.021939 0.171796 -0.656572 -0.143724 -1.473479 -0.001872 1 0 0 0 0 0 0 60847
0.003388 -0.021865 0.171794 -0.244547 -0.370171 -1.544478 -0.001904 1 0 0 0 0 0 0 61855
0.003414 -0.021795 0.171794 -0.520412 -0.340503 -1.604438 -0.001935 1 0 0 0 0 0 0 62853
0.003412 -0.021714 0.171795 -0.175040 -0.467082 -1.634356 -0.001966 1 0 0 0 0 0 0 63852
0.003395 -0.021628 0.171795 0.045216 -0.540924 -1.660363 -0.001998 1 0 0 0 0 0 0 64854
0.003399 -0.021569 0.171789 -0.206066 -0.186894 -1.600006 -0.002029 1 0 0 0 0 0 0 65853
0.003427 -0.021507 0.171787 -0.540230 -0.192349 -1.674796 -0.002060 1 0 0 0 0 0 0 66854
0.003425 -0.021430 0.171786 -0.195019 -0.370861 -1.718750 -0.002091 1 0 0 0 0 0 0 67842
0.003444 -0.021399 0.171779 -0.439039 0.210718 -1.667242 -0.002123 1 0 0 0 0 0 0 68851
0.003467 -0.021368 0.171769 -0.505196 0.281469 -1.647769 -0.002154 1 0 0 0 0 0 0 69856
0.003491 -0.021337 0.171758 -0.535511 0.301294 -1.650389 -0.002185 1 0 0 0 0 0 0 70851
0.003544 -0.021337 0.171740 -0.918557 0.703581 -1.579871 -0.002216 1 0 0 0 0 0 0 71852
0.003583 -0.021322 0.171724 -0.786244 0.566492 -1.634820 -0.002248 1 0 0 0 0 0 0 72852
0.003616 -0.021299 0.171710 -0.688409 0.465562 -1.681655 -0.002279 1 0 0 0 0 0 0 73841
0.003658 -0.021255 0.171705 -0.806324 0.183084 -1.817137 -0.002310 1 0 0 0 0 0 0 74853
0.003672 -0.021211 0.171702 -0.448086 0.155969 -1.891616 -0.002341 1 0 0 0 0 0 0 75851
0.003683 -0.021150 0.171694 -0.390838 -0.052014 -1.855323 -0.002373 1 0 0 0 0 0 0 76852
0.003682 -0.021097 0.171690 -0.214496 0.040699 -1.930066 -0.002407 1 0 0 0 0 0 0 77962
0.003678 -0.021007 0.171696 -0.178700 -0.423884 -2.082640 -0.002437 1 0 0 0 0 0 0 78926
0.003689 -0.020946 0.171692 -0.361089 -0.092343 -1.996264 -0.002468 1 0 0 0 0 0 0 79896
0.003679 -0.020870 0.171690 -0.111502 -0.246760 -2.035172 -0.002499 1 0 0 0 0 0 0 80893
0.003672 -0.020769 0.171696 -0.122192 -0.586255 -2.172107 -0.002531 1 0 0 0 0 0 0 81922
0.003660 -0.020695 0.171699 -0.070868 -0.256658 -2.164092 -0.002562 1 0 0 0 0 0 0 82920
0.003667 -0.020641 0.171694 -0.307265 0.054714 -2.080361 -0.002594 1 0 0 0 0 0 0 83925
0.003663 -0.020592 0.171691 -0.190699 0.145578 -2.128840 -0.002625 1 0 0 0 0 0 0 84923
0.003674 -0.020552 0.171683 -0.374626 0.275688 -2.087390 -0.002655 1 0 0 0 0 0 0 85897
0.003699 -0.020539 0.171672 -0.595403 0.656031 -2.075280 -0.002686 1 0 0 0 0 0 0 86895
0.003705 -0.020510 0.171667 -0.354945 0.496168 -2.164849 -0.002718 1 0 0 0 0 0 0 87892
0.003721 -0.020480 0.171658 -0.464852 0.470708 -2.145250 -0.002750 1 0 0 0 0 0 0 88928
0.003749 -0.020473 0.171647 -0.646784 0.768952 -2.142965 -0.002781 1 0 0 0 0 0 0 89923
0.003756 -0.020447 0.171642 -0.386526 0.567151 -2.237350 -0.002812 1 0 0 0 0 0 0 90925
0.003772 -0.020418 0.171632 -0.486451 0.519705 -2.218792 -0.002844 1 0 0 0 0 0 0 91922
0.003773 -0.020381 0.171628 -0.296670 0.419122 -2.300998 -0.002875 1 0 0 0 0 0 0 92942
0.003758 -0.020317 0.171625 -0.076479 0.061514 -2.358105 -0.002906 1 0 0 0 0 0 0 93928
0.003743 -0.020262 0.171623 -0.054301 0.151813 -2.401034 -0.002937 1 0 0 0 0 0 0 94897
0.003748 -0.020219 0.171616 -0.319138 0.315979 -2.350252 -0.002968 1 0 0 0 0 0 0 95895
0.003735 -0.020152 0.171612 -0.116027 0.029795 -2.412510 -0.002999 1 0 0 0 0 0 0 96895
0.003721 -0.020096 0.171609 -0.080979 0.149254 -2.466576 -0.003031 1 0 0 0 0 0 0 97921
0.003707 -0.020045 0.171608 -0.070331 0.237235 -2.506625 -0.003062 1 0 0 0 0 0 0 98924
0.003684 -0.019973 0.171607 0.034340 -0.013001 -2.534750 -0.003093 1 0 0 0 0 0 0 99903
0.003686 -0.019922 0.171599 -0.271646 0.223089 -2.479542 -0.003124 1 0 0 0 0 0 0 100895
0.003687 -0.019896 0.171596 -0.297931 0.596630 -2.547701 -0.003155 1 0 0 0 0 0 0 101896
0.003679 -0.019861 0.171593 -0.197843 0.510860 -2.597859 -0.003187 1 0 0 0 0 0 0 102903
0.003689 -0.019827 0.171586 -0.404225 0.531629 -2.550632 -0.003218 1 0 0 0 0 0 0 103916
0.003686 -0.019787 0.171581 -0.269516 0.467511 -2.617135 -0.003249 1 0 0 0 0 0 0 104901
0.003705 -0.019775 0.171573 -0.546154 0.817125 -2.590049 -0.003281 1 0 0 0 0 0 0 105916
0.003707 -0.019746 0.171568 -0.354474 0.649583 -2.662835 -0.003312 1 0 0 0 0 0 0 106902
0.003721 -0.019716 0.171559 -0.492931 0.620391 -2.633519 -0.003343 1 0 0 0 0 0 0 107916
0.003728 -0.019701 0.171555 -0.421827 0.829638 -2.714340 -0.003374 1 0 0 0 0 0 0 108899
0.003724 -0.019671 0.171553 -0.271412 0.657071 -2.768485 -0.003404 1 0 0 0 0 0 0 109845
0.003715 -0.019633 0.171551 -0.185119 0.545137 -2.808628 -0.003435 1 0 0 0 0 0 0 110844
0.003702 -0.019591 0.171550 -0.141379 0.489170 -2.840811 -0.003466 1 0 0 0 0 0 0 111834
0.003688 -0.019547 0.171549 -0.120255 0.464147 -2.869830 -0.003497 1 0 0 0 0 0 0 112844
0.003674 -0.019502 0.171548 -0.110546 0.454835 -2.896571 -0.003528 1 0 0 0 0 0 0 113835
0.003659 -0.019457 0.171547 -0.106698 0.453791 -2.922934 -0.003560 1 0 0 0 0 0 0 114844
0.003672 -0.019441 0.171540 -0.474309 0.844885 -2.869194 -0.003591 1 0 0 0 0 0 0 115834
0.003671 -0.019411 0.171536 -0.330795 0.700681 -2.928399 -0.003622 1 0 0 0 0 0 0 116843
0.003663 -0.019373 0.171534 -0.226228 0.595227 -2.976739 -0.003653 1 0 0 0 0 0 0 117835
0.003638 -0.019348 0.171525 0.001676 0.773170 -2.917753 -0.003685 1 0 0 0 0 0 0 118843
0.003626 -0.019337 0.171521 -0.141960 0.962612 -2.995344 -0.003716 1 0 0 0 0 0 0 119836
0.003612 -0.019308 0.171518 -0.138977 0.767926 -3.049137 -0.003747 1 0 0 0 0 0 0 120845
0.003597 -0.019271 0.171516 -0.130259 0.643360 -3.088189 -0.003779 1 0 0 0 0 0 0 121843
0.003590 -0.019254 0.171501 -0.221602 0.900569 -2.939077 -0.003810 1 0 0 0 0 0 0 122857
0.003586 -0.019247 0.171494 -0.286848 1.055935 -3.049446 -0.003840 1 0 0 0 0 0 0 123822
0.003577 -0.019220 0.171490 -0.219828 0.834592 -3.126723 -0.003872 1 0 0 0 0 0 0 124841
0.003572 -0.019209 0.171474 -0.271901 1.013920 -2.996142 -0.003904 1 0 0 0 0 0 0 125840
0.003563 -0.019181 0.171465 -0.215736 0.826539 -3.110034 -0.003935 1 0 0 0 0 0 0 126848
0.003550 -0.019144 0.171461 -0.177803 0.702201 -3.193966 -0.003966 1 0 0 0 0 0 0 127853
0.003544 -0.019128 0.171444 -0.253222 0.956500 -3.067095 -0.003997 1 0 0 0 0 0 0 128847
0.003533 -0.019097 0.171436 -0.209538 0.809066 -3.182958 -0.004029 1 0 0 0 0 0 0 129855
0.003528 -0.019084 0.171417 -0.273619 1.024096 -3.085995 -0.004060 1 0 0 0 0 0 0 130852
0.003518 -0.019055 0.171408 -0.222659 0.852798 -3.217325 -0.004091 1 0 0 0 0 0 0 131850
0.003513 -0.019043 0.171389 -0.282659 1.054481 -3.127252 -0.004122 1 0 0 0 0 0 0 132821
0.003495 -0.018991 0.171378 -0.128872 0.575054 -3.255372 -0.004154 1 0 0 0 0 0 0 133851
0.003486 -0.018968 0.171359 -0.227704 0.892640 -3.170586 -0.004185 1 0 0 0 0 0 0 134849
0.003482 -0.018958 0.171335 -0.298729 1.118069 -3.126911 -0.004216 1 0 0 0 0 0 0 135851
0.003465 -0.018909 0.171323 -0.142213 0.623995 -3.290488 -0.004247 1 0 0 0 0 0 0 136846
0.003456 -0.018886 0.171302 -0.238250 0.930214 -3.224809 -0.004279 1 0 0 0 0 0 0 137848
0.003444 -0.018854 0.171277 -0.206324 0.846327 -3.181208 -0.004309 1 0 0 0 0 0 0 138823
0.003438 -0.018840 0.171250 -0.285310 1.088545 -3.178783 -0.004340 1 0 0 0 0 0 0 139823
0.003428 -0.018813 0.171223 -0.235048 0.941314 -3.182218 -0.004372 1 0 0 0 0 0 0 140840
0.003394 -0.018772 0.171200 0.068595 0.757120 -3.280452 -0.004404 1 0 0 0 0 0 0 141851
0.003370 -0.018731 0.171175 -0.019549 0.738928 -3.262169 -0.004435 1 0 0 0 0 0 0 142850
0.003337 -0.018708 0.171139 0.085632 0.973679 -3.160811 -0.004467 1 0 0 0 0 0 0 143856
0.003313 -0.018676 0.171107 -0.024021 0.893962 -3.210074 -0.004498 1 0 0 0 0 0 0 144850
0.003294 -0.018640 0.171076 -0.094855 0.834719 -3.254050 -0.004529 1 0 0 0 0 0 0 145851
0.003263 -0.018619 0.171039 0.043404 1.035465 -3.189530 -0.004559 1 0 0 0 0 0 0 146820
0.003240 -0.018589 0.171005 -0.047082 0.936352 -3.258798 -0.004591 1 0 0 0 0 0 0 147850
0.003208 -0.018571 0.170966 0.068218 1.097107 -3.214328 -0.004622 1 0 0 0 0 0 0 148848
0.003177 -0.018518 0.170932 0.066718 0.670928 -3.282670 -0.004654 1 0 0 0 0 0 0 149851
0.003140 -0.018489 0.170892 0.135742 0.939609 -3.246379 -0.004685 1 0 0 0 0 0 0 150835
0.003127 -0.018438 0.170850 -0.169917 0.680249 -3.233233 -0.004715 1 0 0 0 0 0 0 151820
0.003092 -0.018387 0.170806 0.089516 0.657583 -3.224899 -0.004747 1 0 0 0 0 0 0 152819
0.003054 -0.018359 0.170761 0.159442 0.964679 -3.242122 -0.004779 1 0 0 0 0 0 0 153853
0.003020 -0.018301 0.170723 0.114586 0.617618 -3.347598 -0.004809 1 0 0 0 0 0 0 154819
0.002995 -0.018253 0.170675 -0.009970 0.707221 -3.234159 -0.004841 1 0 0 0 0 0 0 155849
0.002953 -0.018203 0.170627 0.187322 0.700873 -3.258256 -0.004873 1 0 0 0 0 0 0 156849
0.002925 -0.018159 0.170573 0.040639 0.779235 -3.200507 -0.004904 1 0 0 0 0 0 0 157850
0.002882 -0.018111 0.170523 0.214273 0.746115 -3.260972 -0.004935 1 0 0 0 0 0 0 158848
0.002861 -0.018092 0.170469 -0.047920 1.113068 -3.234311 -0.004966 1 0 0 0 0 0 0 159849
0.002842 -0.018063 0.170412 -0.113440 1.035054 -3.212270 -0.004998 1 0 0 0 0 0 0 160849
0.002818 -0.018005 0.170368 -0.044966 0.657399 -3.394867 -0.005029 1 0 0 0 0 0 0 161853
0.002798 -0.017956 0.170315 -0.092770 0.742315 -3.324758 -0.005060 1 0 0 0 0 0 0 162861
0.002780 -0.017913 0.170259 -0.127487 0.818925 -3.284373 -0.005092 1 0 0 0 0 0 0 163865
0.002742 -0.017865 0.170191 0.134651 0.787629 -3.159000 -0.005123 1 0 0 0 0 0 0 164858
0.002708 -0.017799 0.170142 0.106735 0.534401 -3.396411 -0.005154 1 0 0 0 0 0 0 165862
0.002669 -0.017763 0.170079 0.165257 0.917396 -3.261738 -0.005185 1 0 0 0 0 0 0 166857
0.002634 -0.017703 0.170016 0.123025 0.633836 -3.265626 -0.005217 1 0 0 0 0 0 0 167857
0.002609 -0.017653 0.169954 -0.008115 0.751631 -3.297111 -0.005248 1 0 0 0 0 0 0 168856
0.002588 -0.017609 0.169892 -0.084694 0.837343 -3.323561 -0.005279 1 0 0 0 0 0 0 169862
0.002541 -0.017537 0.169836 0.255527 0.490288 -3.415861 -0.005310 1 0 0 0 0 0 0 170839
0.002496 -0.017498 0.169769 0.268255 0.896246 -3.304706 -0.005342 1 0 0 0 0 0 0 171857
0.002479 -0.017442 0.169697 -0.096669 0.713121 -3.240321 -0.005373 1 0 0 0 0 0 0 172856
0.002441 -0.017389 0.169622 0.138485 0.730645 -3.203689 -0.005406 1 0 0 0 0 0 0 173921
0.002414 -0.017343 0.169553 0.014403 0.832677 -3.309542 -0.005437 1 0 0 0 0 0 0 174912
0.002385 -0.017276 0.169486 0.033458 0.580271 -3.361914 -0.005468 1 0 0 0 0 0 0 175896
0.002341 -0.017217 0.169413 0.233814 0.650684 -3.293147 -0.005499 1 0 0 0 0 0 0 176912
0.002311 -0.017168 0.169329 0.075568 0.794420 -3.169485 -0.005531 1 0 0 0 0 0 0 177913
0.002288 -0.017124 0.169256 -0.039771 0.880897 -3.316211 -0.005562 1 0 0 0 0 0 0 178898
0.002268 -0.017082 0.169172 -0.090747 0.922706 -3.204963 -0.005593 1 0 0 0 0 0 0 179911
0.002229 -0.017036 0.169090 0.160701 0.866307 -3.227759 -0.005624 1 0 0 0 0 0 0 180896
0.002201 -0.016993 0.169001 0.037864 0.913272 -3.162327 -0.005654 1 0 0 0 0 0 0 181841
0.002157 -0.016946 0.168916 0.229349 0.864690 -3.218520 -0.005685 1 0 0 0 0 0 0 182832
0.002127 -0.016902 0.168826 0.074007 0.915080 -3.171009 -0.005716 1 0 0 0 0 0 0 183841
0.002075 -0.016831 0.168739 0.354161 0.555630 -3.213982 -0.005747 1 0 0 0 0 0 0 184833
0.002040 -0.016775 0.168647 0.149235 0.729465 -3.178015 -0.005779 1 0 0 0 0 0 0 185841
0.002007 -0.016704 0.168551 0.115756 0.542177 -3.138536 -0.005809 1 0 0 0 0 0 0 186831
0.001967 -0.016666 0.168447 0.185703 0.961892 -3.040853 -0.005841 1 0 0 0 0 0 0 187841
0.001910 -0.016597 0.168353 0.430320 0.605457 -3.161540 -0.005872 1 0 0 0 0 0 0 188832
0.001859 -0.016560 0.168249 0.377874 0.987010 -3.068991 -0.005904 1 0 0 0 0 0 0 189842
0.001818 -0.016498 0.168147 0.253537 0.699793 -3.095134 -0.005935 1 0 0 0 0 0 0 190832
0.001767 -0.016440 0.168037 0.368101 0.732863 -3.013574 -0.005966 1 0 0 0 0 0 0 191840
0.001754 -0.016398 0.167927 -0.128670 0.939874 -3.007996 -0.005997 1 0 0 0 0 0 0 192840
0.001718 -0.016350 0.167813 0.138264 0.893907 -2.973130 -0.006029 1 0 0 0 0 0 0 193848
0.001684 -0.016282 0.167705 0.139040 0.630038 -3.061222 -0.006060 1 0 0 0 0 0 0 194845
0.001665 -0.016252 0.167587 -0.073374 1.092462 -2.945545 -0.006091 1 0 0 0 0 0 0 195840
0.001626 -0.016210 0.167469 0.184850 0.993844 -2.943749 -0.006123 1 0 0 0 0 0 0 196850
0.001598 -0.016169 0.167343 0.069705 0.993081 -2.858450 -0.006153 1 0 0 0 0 0 0 197831
0.001553 -0.016121 0.167221 0.270004 0.918969 -2.903661 -0.006185 1 0 0 0 0 0 0 198851
0.001522 -0.016077 0.167093 0.115421 0.953967 -2.843329 -0.006216 1 0 0 0 0 0 0 199850
0.001476 -0.016028 0.166969 0.295867 0.899224 -2.900236 -0.006248 1 0 0 0 0 0 0 200854
0.001436 -0.015958 0.166838 0.236501 0.627762 -2.816479 -0.006279 1 0 0 0 0 0 0 201851
0.001408 -0.015902 0.166705 0.085780 0.784583 -2.794239 -0.006309 1 0 0 0 0 0 0 202819
0.001399 -0.015836 0.166579 -0.190201 0.666921 -2.896038 -0.006341 1 0 0 0 0 0 0 203848
0.001364 -0.015775 0.166437 0.134182 0.717794 -2.709118 -0.006372 1 0 0 0 0 0 0 204847
0.001337 -0.015724 0.166298 0.048225 0.851784 -2.735787 -0.006403 1 0 0 0 0 0 0 205819
0.001316 -0.015677 0.166160 -0.018727 0.927753 -2.761328 -0.006435 1 0 0 0 0 0 0 206848
0.001296 -0.015632 0.166023 -0.054147 0.965343 -2.774694 -0.006466 1 0 0 0 0 0 0 207847
0.001269 -0.015564 0.165883 0.033907 0.666056 -2.749486 -0.006497 1 0 0 0 0 0 0 208838
0.001247 -0.015508 0.165743 -0.016609 0.800645 -2.766299 -0.006529 1 0 0 0 0 0 0 209855
0.001228 -0.015458 0.165604 -0.050846 0.894959 -2.776808 -0.006560 1 0 0 0 0 0 0 210838
0.001209 -0.015410 0.165447 -0.059632 0.932494 -2.544239 -0.006591 1 0 0 0 0 0 0 211849
0.001190 -0.015365 0.165299 -0.075053 0.970813 -2.648295 -0.006622 1 0 0 0 0 0 0 212818
0.001195 -0.015327 0.165147 -0.369083 1.067162 -2.623430 -0.006654 1 0 0 0 0 0 0 213848
0.001166 -0.015279 0.164990 0.036101 0.950349 -2.552393 -0.006685 1 0 0 0 0 0 0 214847
0.001165 -0.015239 0.164834 -0.288147 1.050940 -2.562066 -0.006716 1 0 0 0 0 0 0 215847
0.001147 -0.015172 0.164683 -0.111905 0.717587 -2.630072 -0.006748 1 0 0 0 0 0 0 216848
0.001138 -0.015140 0.164520 -0.190093 1.130163 -2.492803 -0.006779 1 0 0 0 0 0 0 217847
0.001116 -0.015078 0.164365 -0.046121 0.778360 -2.583519 -0.006810 1 0 0 0 0 0 0 218847
0.001104 -0.015047 0.164200 -0.155469 1.162500 -2.465111 -0.006841 1 0 0 0 0 0 0 219847
0.001104 -0.014991 0.164035 -0.316803 0.873670 -2.468068 -0.006872 1 0 0 0 0 0 0 220847
0.001095 -0.014941 0.163881 -0.226283 0.917876 -2.607455 -0.006904 1 0 0 0 0 0 0 221848
0.001096 -0.014874 0.163721 -0.345279 0.712622 -2.547671 -0.006935 1 0 0 0 0 0 0 222848
0.001095 -0.014841 0.163552 -0.336552 1.130743 -2.428900 -0.006966 1 0 0 0 0 0 0 223846
0.001101 -0.014784 0.163385 -0.414420 0.854256 -2.437444 -0.006997 1 0 0 0 0 0 0 224836
0.001102 -0.014755 0.163212 -0.375266 1.207283 -2.368856 -0.007029 1 0 0 0 0 0 0 225844
0.001087 -0.014693 0.163049 -0.147804 0.814886 -2.501356 -0.007060 1 0 0 0 0 0 0 226847
0.001092 -0.014645 0.162887 -0.404925 0.951905 -2.516001 -0.007091 1 0 0 0 0 0 0 227847
0.001109 -0.014604 0.162724 -0.572522 1.053288 -2.515666 -0.007123 1 0 0 0 0 0 0 228849
0.001109 -0.014542 0.162469 -0.386973 0.802869 -1.314234 -0.007154 1 0 0 0 0 0 0 229861
0.001108 -0.014530 0.162334 -0.341726 1.427113 -2.758581 -0.007185 1 0 0 0 0 0 0 230845
0.001098 -0.014499 0.162191 -0.230806 1.246275 -2.793004 -0.007216 1 0 0 0 0 0 0 231838
0.001099 -0.014440 0.162032 -0.352935 0.867979 -2.599912 -0.007247 1 0 0 0 0 0 0 232837
0.001098 -0.014410 0.161860 -0.346583 1.198764 -2.414685 -0.007281 1 0 0 0 0 0 0 233917
0.001103 -0.014352 0.161687 -0.428483 0.880648 -2.389736 -0.007312 1 0 0 0 0 0 0 234922
0.001119 -0.014305 0.161518 -0.583971 0.991164 -2.423087 -0.007343 1 0 0 0 0 0 0 235890
0.001096 -0.014250 0.161344 -0.086482 0.896033 -2.379393 -0.007374 1 0 0 0 0 0 0 236890
0.001098 -0.014204 0.161174 -0.366624 1.009386 -2.409783 -0.007406 1 0 0 0 0 0 0 237914
0.001098 -0.014180 0.160995 -0.366680 1.301887 -2.305266 -0.007436 1 0 0 0 0 0 0 238893
0.001112 -0.014149 0.160821 -0.548847 1.255198 -2.360752 -0.007467 1 0 0 0 0 0 0 239888
0.001124 -0.014091 0.160646 -0.555644 0.889263 -2.345755 -0.007500 1 0 0 0 0 0 0 240916
0.001129 -0.014060 0.160464 -0.461494 1.211977 -2.255812 -0.007530 1 0 0 0 0 0 0 241892
0.001123 -0.014020 0.160295 -0.310796 1.130764 -2.427558 -0.007561 1 0 0 0 0 0 0 242892
0.001134 -0.013981 0.160125 -0.512898 1.134253 -2.416974 -0.007593 1 0 0 0 0 0 0 243888
0.001138 -0.013959 0.159945 -0.449051 1.362202 -2.278896 -0.007625 1 0 0 0 0 0 0 244914
0.001154 -0.013929 0.159768 -0.597659 1.284109 -2.318810 -0.007656 1 0 0 0 0 0 0 245917
0.001175 -0.013895 0.159593 -0.691532 1.223335 -2.341910 -0.007687 1 0 0 0 0 0 0 246912
0.001185 -0.013876 0.159410 -0.547048 1.410083 -2.226032 -0.007718 1 0 0 0 0 0 0 247897
0.001173 -0.013817 0.159235 -0.259684 0.914539 -2.335381 -0.007750 1 0 0 0 0 0 0 248912
0.001181 -0.013768 0.159061 -0.485580 0.995963 -2.337064 -0.007780 1 0 0 0 0 0 0 249898
0.001199 -0.013723 0.158885 -0.637659 1.069337 -2.328646 -0.007812 1 0 0 0 0 0 0 250913
0.001184 -0.013693 0.158708 -0.234156 1.253947 -2.304065 -0.007843 1 0 0 0 0 0 0 251895
0.001191 -0.013658 0.158532 -0.468425 1.217599 -2.300674 -0.007875 1 0 0 0 0 0 0 252916
0.001208 -0.013620 0.158355 -0.631127 1.185418 -2.292596 -0.007903 1 0 0 0 0 0 0 253831
0.001208 -0.013576 0.158185 -0.429464 1.093640 -2.393297 -0.007935 1 0 0 0 0 0 0 254840
0.001221 -0.013533 0.158011 -0.588910 1.109641 -2.333861 -0.007966 1 0 0 0 0 0 0 255831
0.001219 -0.013484 0.157821 -0.399310 1.024787 -2.114086 -0.007997 1 0 0 0 0 0 0 256839
0.001209 -0.013434 0.157645 -0.288198 1.006868 -2.277481 -0.008028 1 0 0 0 0 0 0 257830
0.001226 -0.013413 0.157471 -0.620694 1.386303 -2.315060 -0.008060 1 0 0 0 0 0 0 258841
0.001240 -0.013358 0.157289 -0.623839 0.975411 -2.213599 -0.008091 1 0 0 0 0 0 0 259830
0.001247 -0.013329 0.157121 -0.526369 1.277631 -2.371572 -0.008122 1 0 0 0 0 0 0 260840
0.001263 -0.013293 0.156945 -0.653911 1.227744 -2.290358 -0.008153 1 0 0 0 0 0 0 261839
0.001285 -0.013255 0.156766 -0.738456 1.185704 -2.232969 -0.008184 1 0 0 0 0 0 0 262831
0.001325 -0.013198 0.156595 -0.981784 0.946256 -2.325212 -0.008216 1 0 0 0 0 0 0 263850
0.001358 -0.013149 0.156417 -0.930222 1.016594 -2.245458 -0.008247 1 0 0 0 0 0 0 264847
0.001366 -0.013098 0.156245 -0.601194 1.000600 -2.305108 -0.008279 1 0 0 0 0 0 0 265840
0.001384 -0.013052 0.156066 -0.694723 1.056504 -2.221711 -0.008310 1 0 0 0 0 0 0 266840
0.001399 -0.012985 0.155902 -0.677828 0.803288 -2.407871 -0.008341 1 0 0 0 0 0 0 267838
0.001421 -0.012931 0.155727 -0.755095 0.928443 -2.265727 -0.008372 1 0 0 0 0 0 0 268836
0.001423 -0.012877 0.155554 -0.517359 0.949030 -2.288834 -0.008403 1 0 0 0 0 0 0 269824
0.001430 -0.012806 0.155393 -0.567012 0.735470 -2.429013 -0.008435 1 0 0 0 0 0 0 270835
0.001455 -0.012774 0.155222 -0.801486 1.206116 -2.315595 -0.008466 1 0 0 0 0 0 0 271838
0.001474 -0.012714 0.155061 -0.751239 0.897862 -2.425717 -0.008497 1 0 0 0 0 0 0 272839
0.001475 -0.012657 0.154894 -0.513338 0.899219 -2.356673 -0.008528 1 0 0 0 0 0 0 273838
0.001474 -0.012625 0.154729 -0.474043 1.235415 -2.370091 -0.008560 1 0 0 0 0 0 0 274834
0.001503 -0.012571 0.154561 -0.847299 0.973592 -2.325104 -0.008590 1 0 0 0 0 0 0 275817
0.001523 -0.012500 0.154400 -0.789641 0.728124 -2.410575 -0.008622 1 0 0 0 0 0 0 276818
0.001532 -0.012461 0.154237 -0.640383 1.122120 -2.387076 -0.008653 1 0 0 0 0 0 0 277835
0.001543 -0.012398 0.154078 -0.651495 0.838809 -2.431346 -0.008685 1 0 0 0 0 0 0 278834
0.001562 -0.012344 0.153901 -0.757924 0.931553 -2.203858 -0.008716 1 0 0 0 0 0 0 279834
0.001586 -0.012298 0.153741 -0.834414 1.039509 -2.383601 -0.008747 1 0 0 0 0 0 0 280840
0.001604 -0.012230 0.153582 -0.775823 0.774433 -2.420235 -0.008778 1 0 0 0 0 0 0 281838
0.001605 -0.012169 0.153414 -0.541618 0.822233 -2.296551 -0.008809 1 0 0 0 0 0 0 282820
0.001611 -0.012094 0.153252 -0.602244 0.651746 -2.351999 -0.008841 1 0 0 0 0 0 0 283835
0.001643 -0.012018 0.153083 -0.938515 0.611560 -2.261199 -0.008872 1 0 0 0 0 0 0 284835
0.001650 -0.011953 0.152909 -0.658113 0.742068 -2.193095 -0.008903 1 0 0 0 0 0 0 285835
0.001668 -0.011900 0.152749 -0.769296 0.923745 -2.349917 -0.008935 1 0 0 0 0 0 0 286835
0.001669 -0.011846 0.152580 -0.554987 0.918789 -2.234130 -0.008966 1 0 0 0 0 0 0 287833
0.001675 -0.011775 0.152415 -0.619205 0.694829 -2.288549 -0.008997 1 0 0 0 0 0 0 288834
0.001693 -0.011720 0.152259 -0.767787 0.870914 -2.383370 -0.009028 1 0 0 0 0 0 0 289834
0.001708 -0.011648 0.152100 -0.756911 0.668269 -2.357657 -0.009060 1 0 0 0 0 0 0 290834
0.001707 -0.011584 0.151929 -0.548023 0.750787 -2.202892 -0.009091 1 0 0 0 0 0 0 291833
0.001735 -0.011513 0.151755 -0.907996 0.668327 -2.123712 -0.009122 1 0 0 0 0 0 0 292834
0.001755 -0.011434 0.151588 -0.852918 0.545074 -2.201750 -0.009153 1 0 0 0 0 0 0 293838
0.001772 -0.011350 0.151424 -0.802937 0.469000 -2.238845 -0.009185 1 0 0 0 0 0 0 294837
0.001772 -0.011281 0.151250 -0.579958 0.639321 -2.116832 -0.009215 1 0 0 0 0 0 0 295817
0.001778 -0.011202 0.151083 -0.646998 0.533654 -2.174179 -0.009247 1 0 0 0 0 0 0 296834
0.001774 -0.011138 0.150933 -0.510994 0.701330 -2.396251 -0.009278 1 0 0 0 0 0 0 297836
0.001778 -0.011061 0.150775 -0.612168 0.553037 -2.310232 -0.009309 1 0 0 0 0 0 0 298817
0.001787 -0.010978 0.150613 -0.682456 0.456144 -2.248622 -0.009341 1 0 0 0 0 0 0 299833
0.001782 -0.010909 0.150440 -0.524554 0.617309 -2.081023 -0.009372 1 0 0 0 0 0 0 300834
0.001794 -0.010854 0.150277 -0.721511 0.821217 -2.192120 -0.009403 1 0 0 0 0 0 0 301818
0.001807 -0.010783 0.150113 -0.751990 0.617622 -2.176868 -0.009434 1 0 0 0 0 0 0 302815
0.001798 -0.010698 0.149958 -0.477687 0.415109 -2.280154 -0.009465 1 0 0 0 0 0 0 303816
0.001800 -0.010611 0.149797 -0.594712 0.364195 -2.203559 -0.009497 1 0 0 0 0 0 0 304828
0.001808 -0.010524 0.149632 -0.681093 0.342836 -2.151192 -0.009528 1 0 0 0 0 0 0 305830
0.001825 -0.010460 0.149473 -0.825157 0.641615 -2.195116 -0.009560 1 0 0 0 0 0 0 306832
0.001826 -0.010400 0.149299 -0.615928 0.720639 -2.005178 -0.009591 1 0 0 0 0 0 0 307834
0.001811 -0.010321 0.149139 -0.397941 0.477368 -2.152174 -0.009622 1 0 0 0 0 0 0 308832
0.001810 -0.010237 0.148974 -0.559451 0.385490 -2.103572 -0.009653 1 0 0 0 0 0 0 309837
0.001824 -0.010175 0.148814 -0.764865 0.650869 -2.141311 -0.009684 1 0 0 0 0 0 0 310816
0.001815 -0.010095 0.148658 -0.502745 0.435041 -2.203551 -0.009716 1 0 0 0 0 0 0 311831
0.001818 -0.010011 0.148495 -0.617722 0.353310 -2.100398 -0.009747 1 0 0 0 0 0 0 312833
0.001826 -0.009925 0.148329 -0.702467 0.314554 -2.035523 -0.009778 1 0 0 0 0 0 0 313835
0.001821 -0.009855 0.148151 -0.552599 0.505193 -1.864649 -0.009810 1 0 0 0 0 0 0 314833
0.001833 -0.009799 0.147984 -0.751584 0.720993 -1.982089 -0.009841 1 0 0 0 0 0 0 315832
0.001824 -0.009723 0.147825 -0.501647 0.460345 -2.087660 -0.009871 1 0 0 0 0 0 0 316811
0.001826 -0.009641 0.147660 -0.623292 0.352802 -2.002180 -0.009903 1 0 0 0 0 0 0 317824
0.001819 -0.009572 0.147482 -0.514259 0.511762 -1.811409 -0.009935 1 0 0 0 0 0 0 318834
0.001800 -0.009490 0.147317 -0.358407 0.337988 -1.966289 -0.009965 1 0 0 0 0 0 0 319823
0.001805 -0.009428 0.147156 -0.644639 0.589739 -2.000728 -0.009997 1 0 0 0 0 0 0 320831
0.001814 -0.009353 0.146988 -0.732086 0.440142 -1.920567 -0.010028 1 0 0 0 0 0 0 321824
0.001804 -0.009268 0.146828 -0.490576 0.270559 -1.996074 -0.010060 1 0 0 0 0 0 0 322832
0.001805 -0.009181 0.146661 -0.621894 0.235363 -1.901022 -0.010091 1 0 0 0 0 0 0 323831
0.001798 -0.009111 0.146481 -0.518443 0.432108 -1.705648 -0.010122 1 0 0 0 0 0 0 324822
0.001787 -0.009050 0.146322 -0.459566 0.584187 -1.945917 -0.010153 1 0 0 0 0 0 0 325837
0.001788 -0.008977 0.146154 -0.615223 0.416346 -1.854777 -0.010184 1 0 0 0 0 0 0 326829
0.001759 -0.008908 0.145983 -0.236056 0.452079 -1.782952 -0.010215 1 0 0 0 0 0 0 327823
0.001751 -0.008830 0.145811 -0.476462 0.336222 -1.744562 -0.010247 1 0 0 0 0 0 0 328838
0.001739 -0.008766 0.145654 -0.453191 0.500655 -1.933559 -0.010278 1 0 0 0 0 0 0 329840
0.001740 -0.008691 0.145487 -0.613482 0.358819 -1.806859 -0.010310 1 0 0 0 0 0 0 330843
0.001726 -0.008605 0.145326 -0.432806 0.200276 -1.853311 -0.010341 1 0 0 0 0 0 0 331853
0.001711 -0.008534 0.145147 -0.399469 0.380605 -1.608345 -0.010372 1 0 0 0 0 0 0 332842
0.001696 -0.008475 0.144987 -0.398220 0.529299 -1.823050 -0.010403 1 0 0 0 0 0 0 333834
0.001674 -0.008396 0.144828 -0.304559 0.298274 -1.844382 -0.010435 1 0 0 0 0 0 0 334834
0.001670 -0.008314 0.144659 -0.527743 0.212566 -1.706280 -0.010466 1 0 0 0 0 0 0 335825
0.001653 -0.008225 0.144496 -0.388890 0.107375 -1.754540 -0.010497 1 0 0 0 0 0 0 336846
0.001644 -0.008177 0.144322 -0.468898 0.617128 -1.600330 -0.010528 1 0 0 0 0 0 0 337838
0.001625 -0.008105 0.144157 -0.349573 0.357382 -1.683420 -0.010560 1 0 0 0 0 0 0 338842
0.001601 -0.008021 0.143995 -0.272279 0.169077 -1.720898 -0.010591 1 0 0 0 0 0 0 339834
0.001588 -0.007975 0.143821 -0.405976 0.636872 -1.552807 -0.010622 1 0 0 0 0 0 0 340832
0.001567 -0.007904 0.143656 -0.316358 0.358127 -1.628409 -0.010653 1 0 0 0 0 0 0 341834
0.001549 -0.007844 0.143500 -0.345543 0.460486 -1.755720 -0.010685 1 0 0 0 0 0 0 342832
0.001532 -0.007787 0.143321 -0.358682 0.503034 -1.447882 -0.010716 1 0 0 0 0 0 0 343834
0.001509 -0.007711 0.143153 -0.283512 0.256952 -1.540924 -0.010747 1 0 0 0 0 0 0 344832
0.001490 -0.007648 0.142996 -0.326747 0.398249 -1.683545 -0.010778 1 0 0 0 0 0 0 345834
0.001473 -0.007590 0.142817 -0.347670 0.462479 -1.380294 -0.010810 1 0 0 0 0 0 0 346838
0.001450 -0.007514 0.142648 -0.276542 0.227813 -1.475771 -0.010841 1 0 0 0 0 0 0 347837
0.001432 -0.007451 0.142490 -0.321386 0.373778 -1.620238 -0.010872 1 0 0 0 0 0 0 348833
0.001393 -0.007388 0.142320 -0.065223 0.376571 -1.447018 -0.010903 1 0 0 0 0 0 0 349833
0.001388 -0.007337 0.142151 -0.470479 0.526513 -1.442717 -0.010934 1 0 0 0 0 0 0 350815
0.001371 -0.007264 0.141986 -0.360415 0.253632 -1.471378 -0.010966 1 0 0 0 0 0 0 351831
0.001340 -0.007219 0.141820 -0.168520 0.579413 -1.435323 -0.010997 1 0 0 0 0 0 0 352833
0.001332 -0.007154 0.141645 -0.438694 0.350251 -1.311281 -0.011028 1 0 0 0 0 0 0 353832
0.001306 -0.007113 0.141475 -0.230831 0.632702 -1.331595 -0.011060 1 0 0 0 0 0 0 354832
0.001279 -0.007046 0.141309 -0.194604 0.311197 -1.372930 -0.011091 1 0 0 0 0 0 0 355830
0.001265 -0.007008 0.141131 -0.354327 0.662351 -1.210555 -0.011122 1 0 0 0 0 0 0 356832
0.001243 -0.006942 0.140962 -0.280866 0.329190 -1.284872 -0.011153 1 0 0 0 0 0 0 357831
0.001211 -0.006901 0.140793 -0.122738 0.604209 -1.278712 -0.011185 1 0 0 0 0 0 0 358833
0.001202 -0.006838 0.140617 -0.410030 0.349947 -1.164875 -0.011216 1 0 0 0 0 0 0 359831
0.001190 -0.006783 0.140455 -0.405204 0.412017 -1.328286 -0.011247 1 0 0 0 0 0 0 360833
0.001156 -0.006724 0.140281 -0.104302 0.366841 -1.164417 -0.011278 1 0 0 0 0 0 0 361837
0.001145 -0.006653 0.140103 -0.391068 0.196253 -1.067047 -0.011309 1 0 0 0 0 0 0 362832
0.001133 -0.006593 0.139940 -0.393013 0.322566 -1.246216 -0.011341 1 0 0 0 0 0 0 363832
0.001099 -0.006533 0.139765 -0.096870 0.311932 -1.087436 -0.011372 1 0 0 0 0 0 0 364831
0.001095 -0.006483 0.139594 -0.473502 0.450501 -1.094943 -0.011403 1 0 0 0 0 0 0 365834
0.001072 -0.006450 0.139423 -0.248389 0.672030 -1.087702 -0.011434 1 0 0 0 0 0 0 366831
0.001067 -0.006391 0.139245 -0.471568 0.366088 -0.971910 -0.011466 1 0 0 0 0 0 0 367831
0.001058 -0.006339 0.139082 -0.432134 0.397170 -1.137828 -0.011497 1 0 0 0 0 0 0 368831
0.001025 -0.006281 0.138907 -0.115935 0.337551 -0.969902 -0.011528 1 0 0 0 0 0 0 369835
0.001022 -0.006234 0.138735 -0.480179 0.450344 -0.974937 -0.011559 1 0 0 0 0 0 0 370827
0.001014 -0.006186 0.138574 -0.442415 0.455726 -1.104846 -0.011591 1 0 0 0 0 0 0 371832
0.000982 -0.006131 0.138399 -0.121236 0.361414 -0.912548 -0.011622 1 0 0 0 0 0 0 372832
0.000958 -0.006080 0.138237 -0.207520 0.391844 -1.042193 -0.011653 1 0 0 0 0 0 0 373833
0.000940 -0.006031 0.138080 -0.273933 0.409081 -1.101257 -0.011684 1 0 0 0 0 0 0 374831
0.000909 -0.005997 0.137914 -0.117290 0.616056 -0.974258 -0.011716 1 0 0 0 0 0 0 375832
0.000887 -0.005956 0.137755 -0.209461 0.539509 -1.035101 -0.011747 1 0 0 0 0 0 0 376830
0.000889 -0.005917 0.137589 -0.544523 0.541573 -0.923242 -0.011778 1 0 0 0 0 0 0 377837
0.000877 -0.005851 0.137422 -0.384251 0.197804 -0.879223 -0.011809 1 0 0 0 0 0 0 378829
0.000864 -0.005795 0.137262 -0.357141 0.273425 -0.955428 -0.011841 1 0 0 0 0 0 0 379832
0.000836 -0.005758 0.137095 -0.157369 0.532340 -0.842459 -0.011872 1 0 0 0 0 0 0 380830
0.000822 -0.005737 0.136944 -0.313807 0.770226 -1.018269 -0.011903 1 0 0 0 0 0 0 381823
0.000808 -0.005703 0.136790 -0.330759 0.611070 -0.988625 -0.011934 1 0 0 0 0 0 0 382830
0.000794 -0.005662 0.136636 -0.332869 0.502106 -0.954518 -0.011965 1 0 0 0 0 0 0 383822
0.000780 -0.005618 0.136481 -0.333013 0.442677 -0.926329 -0.011997 1 0 0 0 0 0 0 384831
0.000773 -0.005593 0.136334 -0.418469 0.694662 -1.010557 -0.012028 1 0 0 0 0 0 0 385826
0.000762 -0.005557 0.136182 -0.383907 0.562989 -0.931580 -0.012060 1 0 0 0 0 0 0 386835
0.000735 -0.005530 0.136017 -0.169260 0.669867 -0.736737 -0.012091 1 0 0 0 0 0 0 387826
0.000715 -0.005493 0.135858 -0.230036 0.543954 -0.770757 -0.012122 1 0 0 0 0 0 0 388835
0.000685 -0.005468 0.135719 -0.091516 0.681069 -1.027257 -0.012153 1 0 0 0 0 0 0 389826
0.000662 -0.005431 0.135570 -0.186554 0.543075 -0.893720 -0.012185 1 0 0 0 0 0 0 390834
0.000644 -0.005389 0.135417 -0.250559 0.453708 -0.805892 -0.012216 1 0 0 0 0 0 0 391826
0.000621 -0.005381 0.135260 -0.180282 0.886256 -0.726034 -0.012247 1 0 0 0 0 0 0 392836
0.000602 -0.005353 0.135103 -0.237084 0.673165 -0.706320 -0.012279 1 0 0 0 0 0 0 393843
0.000593 -0.005337 0.134955 -0.359002 0.803003 -0.798013 -0.012310 1 0 0 0 0 0 0 394841
0.000561 -0.005300 0.134813 -0.075251 0.547317 -0.854196 -0.012340 1 0 0 0 0 0 0 395813
0.000545 -0.005279 0.134670 -0.249111 0.725693 -0.842201 -0.012372 1 0 0 0 0 0 0 396817
0.000530 -0.005245 0.134519 -0.283304 0.565110 -0.709806 -0.012404 1 0 0 0 0 0 0 397846
0.000522 -0.005226 0.134373 -0.379522 0.739861 -0.745272 -0.012435 1 0 0 0 0 0 0 398840
0.000512 -0.005194 0.134250 -0.354790 0.593742 -1.032272 -0.012465 1 0 0 0 0 0 0 399819
0.000500 -0.005154 0.134106 -0.330347 0.468021 -0.769122 -0.012497 1 0 0 0 0 0 0 400844
0.000493 -0.005132 0.133963 -0.401458 0.681612 -0.731177 -0.012528 1 0 0 0 0 0 0 401828
0.000490 -0.005118 0.133820 -0.445757 0.816199 -0.710679 -0.012560 1 0 0 0 0 0 0 402846
0.000447 -0.005098 0.133668 0.069348 0.743172 -0.569993 -0.012591 1 0 0 0 0 0 0 403844
0.000426 -0.005086 0.133521 -0.152577 0.836946 -0.608329 -0.012622 1 0 0 0 0 0 0 404839
0.000394 -0.005072 0.133387 -0.044162 0.835380 -0.755471 -0.012653 1 0 0 0 0 0 0 405838
0.000378 -0.005063 0.133247 -0.231866 0.887452 -0.676650 -0.012684 1 0 0 0 0 0 0 406812
0.000350 -0.005051 0.133116 -0.083600 0.860031 -0.757082 -0.012716 1 0 0 0 0 0 0 407841
0.000335 -0.005042 0.132977 -0.248994 0.899556 -0.650608 -0.012747 1 0 0 0 0 0 0 408840
0.000316 -0.004995 0.132848 -0.192250 0.394073 -0.747626 -0.012779 1 0 0 0 0 0 0 409843
0.000305 -0.004969 0.132710 -0.312027 0.613780 -0.622411 -0.012810 1 0 0 0 0 0 0 410832
0.000280 -0.004949 0.132579 -0.121198 0.712652 -0.682531 -0.012841 1 0 0 0 0 0 0 411841
0.000267 -0.004936 0.132440 -0.263859 0.819441 -0.567762 -0.012872 1 0 0 0 0 0 0 412844
0.000240 -0.004922 0.132309 -0.093751 0.820342 -0.633975 -0.012904 1 0 0 0 0 0 0 413843
0.000227 -0.004913 0.132170 -0.247298 0.874032 -0.521399 -0.012935 1 0 0 0 0 0 0 414842
0.000214 -0.004886 0.132049 -0.267909 0.654299 -0.731535 -0.012966 1 0 0 0 0 0 0 415842
0.000193 -0.004886 0.131933 -0.169396 0.982467 -0.798675 -0.012997 1 0 0 0 0 0 0 416842
0.000182 -0.004884 0.131800 -0.289826 0.976998 -0.559377 -0.013029 1 0 0 0 0 0 0 417843
0.000171 -0.004860 0.131681 -0.287414 0.708340 -0.709742 -0.013060 1 0 0 0 0 0 0 418841
0.000145 -0.004841 0.131557 -0.094702 0.735067 -0.636187 -0.013091 1 0 0 0 0 0 0 419841
0.000112 -0.004824 0.131431 0.023310 0.765364 -0.583542 -0.013122 1 0 0 0 0 0 0 420841
0.000089 -0.004794 0.131315 -0.096682 0.589636 -0.692813 -0.013154 1 0 0 0 0 0 0 421842
0.000064 -0.004792 0.131201 -0.071854 0.944424 -0.709666 -0.013185 1 0 0 0 0 0 0 422840
0.000031 -0.004784 0.131079 0.032957 0.894815 -0.585554 -0.013216 1 0 0 0 0 0 0 423841
0.000008 -0.004757 0.130964 -0.086175 0.656686 -0.657814 -0.013247 1 0 0 0 0 0 0 424832
-0.000009 -0.004722 0.130852 -0.161966 0.512294 -0.686094 -0.013279 1 0 0 0 0 0 0 425842
-0.000012 -0.004722 0.130729 -0.362998 0.958670 -0.523216 -0.013309 1 0 0 0 0 0 0 426821
-0.000019 -0.004701 0.130614 -0.319168 0.715621 -0.595825 -0.013341 1 0 0 0 0 0 0 427842
-0.000043 -0.004682 0.130492 -0.099301 0.734855 -0.480919 -0.013372 1 0 0 0 0 0 0 428843
-0.000055 -0.004672 0.130386 -0.231122 0.840612 -0.674196 -0.013404 1 0 0 0 0 0 0 429842
-0.000081 -0.004659 0.130266 -0.057216 0.819402 -0.497360 -0.013435 1 0 0 0 0 0 0 430840
-0.000120 -0.004627 0.130163 0.136687 0.553530 -0.675419 -0.013466 1 0 0 0 0 0 0 431840
-0.000139 -0.004609 0.130064 -0.095207 0.719130 -0.738573 -0.013497 1 0 0 0 0 0 0 432839
-0.000169 -0.004592 0.129947 0.019031 0.750839 -0.488909 -0.013528 1 0 0 0 0 0 0 433840
-0.000190 -0.004562 0.129834 -0.080108 0.574522 -0.500904 -0.013559 1 0 0 0 0 0 0 434821
-0.000200 -0.004546 0.129732 -0.225413 0.734352 -0.624188 -0.013591 1 0 0 0 0 0 0 435839
-0.000225 -0.004530 0.129614 -0.045290 0.757083 -0.407754 -0.013622 1 0 0 0 0 0 0 436840
-0.000263 -0.004496 0.129511 0.153261 0.516380 -0.570091 -0.013654 1 0 0 0 0 0 0 437843
-0.000282 -0.004477 0.129412 -0.074864 0.693387 -0.627738 -0.013685 1 0 0 0 0 0 0 438840
-0.000312 -0.004461 0.129295 0.039914 0.731230 -0.374212 -0.013716 1 0 0 0 0 0 0 439838
-0.000346 -0.004446 0.129202 0.123227 0.769056 -0.641953 -0.013747 1 0 0 0 0 0 0 440840
-0.000363 -0.004438 0.129106 -0.090723 0.844023 -0.632308 -0.013779 1 0 0 0 0 0 0 441841
-0.000377 -0.004411 0.129002 -0.143189 0.619076 -0.487918 -0.013810 1 0 0 0 0 0 0 442841
-0.000385 -0.004397 0.128902 -0.243450 0.748375 -0.529813 -0.013841 1 0 0 0 0 0 0 443838
-0.000414 -0.004363 0.128806 0.039994 0.508946 -0.560670 -0.013872 1 0 0 0 0 0 0 444828
-0.000442 -0.004359 0.128699 0.058355 0.870843 -0.402519 -0.013903 1 0 0 0 0 0 0 445840
-0.000462 -0.004335 0.128590 -0.042927 0.648110 -0.340152 -0.013934 1 0 0 0 0 0 0 446824
-0.000492 -0.004318 0.128499 0.077168 0.703023 -0.562747 -0.013966 1 0 0 0 0 0 0 447833
-0.000506 -0.004307 0.128405 -0.103227 0.801979 -0.524278 -0.013997 1 0 0 0 0 0 0 448824
-0.000513 -0.004300 0.128309 -0.217680 0.859842 -0.488369 -0.014028 1 0 0 0 0 0 0 449833
-0.000542 -0.004271 0.128214 0.062460 0.564332 -0.477729 -0.014059 1 0 0 0 0 0 0 450823
-0.000557 -0.004254 0.128119 -0.099460 0.706327 -0.449235 -0.014091 1 0 0 0 0 0 0 451833
-0.000583 -0.004240 0.128033 0.049444 0.747968 -0.562642 -0.014122 1 0 0 0 0 0 0 452822
-0.000597 -0.004231 0.127941 -0.110108 0.822456 -0.471853 -0.014153 1 0 0 0 0 0 0 453832
-0.000629 -0.004201 0.127847 0.125809 0.541768 -0.429406 -0.014184 1 0 0 0 0 0 0 454823
-0.000644 -0.004184 0.127752 -0.059472 0.691199 -0.388538 -0.014216 1 0 0 0 0 0 0 455832
-0.000672 -0.004169 0.127666 0.077197 0.736742 -0.497064 -0.014247 1 0 0 0 0 0 0 456823
-0.000685 -0.004160 0.127574 -0.088085 0.813201 -0.404274 -0.014278 1 0 0 0 0 0 0 457833
-0.000698 -0.004136 0.127500 -0.113087 0.612841 -0.629432 -0.014309 1 0 0 0 0 0 0 458822
-0.000704 -0.004122 0.127412 -0.200335 0.727994 -0.448288 -0.014341 1 0 0 0 0 0 0 459836
-0.000726 -0.004108 0.127329 0.007847 0.751661 -0.481788 -0.014372 1 0 0 0 0 0 0 460830
-0.000737 -0.004100 0.127238 -0.118968 0.817468 -0.359034 -0.014403 1 0 0 0 0 0 0 461826
-0.000768 -0.004070 0.127144 0.132202 0.534586 -0.303344 -0.014434 1 0 0 0 0 0 0 462825
-0.000783 -0.004055 0.127080 -0.041393 0.700776 -0.664250 -0.014466 1 0 0 0 0 0 0 463825
-0.000816 -0.004021 0.126996 0.176079 0.467372 -0.435477 -0.014497 1 0 0 0 0 0 0 464831
-0.000826 -0.004022 0.126913 -0.095659 0.905550 -0.416633 -0.014528 1 0 0 0 0 0 0 465836
-0.000843 -0.003983 0.126834 -0.032937 0.411345 -0.443013 -0.014560 1 0 0 0 0 0 0 466840
-0.000865 -0.003977 0.126764 0.041033 0.799304 -0.547772 -0.014591 1 0 0 0 0 0 0 467829
-0.000875 -0.003972 0.126677 -0.095966 0.853252 -0.328643 -0.014622 1 0 0 0 0 0 0 468844
-0.000900 -0.003963 0.126594 0.076751 0.811307 -0.348543 -0.014654 1 0 0 0 0 0 0 469842
-0.000918 -0.003939 0.126524 0.013453 0.596691 -0.503509 -0.014685 1 0 0 0 0 0 0 470841
-0.000946 -0.003920 0.126448 0.144465 0.650214 -0.420387 -0.014715 1 0 0 0 0 0 0 471810
-0.000966 -0.003891 0.126380 0.053009 0.508490 -0.514448 -0.014747 1 0 0 0 0 0 0 472838
-0.000995 -0.003870 0.126304 0.169081 0.601453 -0.406846 -0.014779 1 0 0 0 0 0 0 473842
-0.001009 -0.003858 0.126215 -0.011060 0.723655 -0.208757 -0.014809 1 0 0 0 0 0 0 474809
-0.001022 -0.003832 0.126143 -0.043285 0.551755 -0.393079 -0.014841 1 0 0 0 0 0 0 475838
-0.001047 -0.003813 0.126066 0.123207 0.621439 -0.330869 -0.014872 1 0 0 0 0 0 0 476839
-0.001065 -0.003783 0.125997 0.052088 0.487422 -0.433411 -0.014904 1 0 0 0 0 0 0 477845
-0.001094 -0.003762 0.125922 0.177945 0.583555 -0.328474 -0.014935 1 0 0 0 0 0 0 478842
-0.001127 -0.003745 0.125843 0.260810 0.648811 -0.266989 -0.014966 1 0 0 0 0 0 0 479834
-0.001149 -0.003717 0.125774 0.132040 0.498599 -0.380271 -0.014997 1 0 0 0 0 0 0 480832
-0.001173 -0.003716 0.125708 0.149945 0.845807 -0.405508 -0.015028 1 0 0 0 0 0 0 481810
-0.001172 -0.003700 0.125633 -0.186473 0.677581 -0.292220 -0.015060 1 0 0 0 0 0 0 482839
-0.001190 -0.003686 0.125555 0.041242 0.684449 -0.217637 -0.015090 1 0 0 0 0 0 0 483809
-0.001204 -0.003659 0.125486 0.022826 0.513103 -0.325332 -0.015122 1 0 0 0 0 0 0 484837
-0.001231 -0.003639 0.125410 0.176355 0.589147 -0.222512 -0.015153 1 0 0 0 0 0 0 485834
-0.001250 -0.003609 0.125343 0.098055 0.460172 -0.309179 -0.015185 1 0 0 0 0 0 0 486837
-0.001278 -0.003588 0.125267 0.219238 0.558272 -0.197610 -0.015216 1 0 0 0 0 0 0 487839
-0.001292 -0.003577 0.125209 0.048133 0.700308 -0.407362 -0.015247 1 0 0 0 0 0 0 488838
-0.001317 -0.003566 0.125136 0.190142 0.702263 -0.228286 -0.015278 1 0 0 0 0 0 0 489840
-0.001355 -0.003536 0.125080 0.370191 0.456459 -0.411363 -0.015310 1 0 0 0 0 0 0 490839
-0.001393 -0.003514 0.125008 0.393340 0.543721 -0.213225 -0.015340 1 0 0 0 0 0 0 491810
-0.001417 -0.003484 0.124942 0.228099 0.427065 -0.253722 -0.015372 1 0 0 0 0 0 0 492832
-0.001429 -0.003468 0.124888 0.052397 0.607331 -0.398686 -0.015404 1 0 0 0 0 0 0 493841
-0.001454 -0.003454 0.124816 0.205167 0.644392 -0.183307 -0.015434 1 0 0 0 0 0 0 494819
-0.001472 -0.003427 0.124750 0.135896 0.476700 -0.217216 -0.015466 1 0 0 0 0 0 0 495838
-0.001481 -0.003413 0.124696 0.011439 0.628443 -0.359909 -0.015497 1 0 0 0 0 0 0 496840
-0.001491 -0.003386 0.124636 0.015582 0.468157 -0.291031 -0.015528 1 0 0 0 0 0 0 497809
-0.001514 -0.003366 0.124563 0.199547 0.545070 -0.098662 -0.015559 1 0 0 0 0 0 0 498809
-0.001545 -0.003352 0.124516 0.320715 0.617585 -0.412927 -0.015591 1 0 0 0 0 0 0 499836
-0.001566 -0.003324 0.124459 0.206368 0.452892 -0.297606 -0.015621 1 0 0 0 0 0 0 500805
-0.001582 -0.003291 0.124397 0.133348 0.348893 -0.225800 -0.015653 1 0 0 0 0 0 0 501827
-0.001590 -0.003273 0.124345 0.020867 0.549234 -0.317071 -0.015685 1 0 0 0 0 0 0 502834
-0.001618 -0.003240 0.124295 0.288247 0.358343 -0.361901 -0.015716 1 0 0 0 0 0 0 503840
-0.001651 -0.003218 0.124226 0.376550 0.469621 -0.090704 -0.015746 1 0 0 0 0 0 0 504808
-0.001667 -0.003206 0.124170 0.172399 0.622810 -0.231158 -0.015778 1 0 0 0 0 0 0 505809
-0.001700 -0.003176 0.124120 0.376125 0.392616 -0.304875 -0.015810 1 0 0 0 0 0 0 506836
-0.001716 -0.003160 0.124071 0.182101 0.556290 -0.321807 -0.015840 1 0 0 0 0 0 0 507808
-0.001729 -0.003132 0.124013 0.130673 0.409870 -0.192542 -0.015872 1 0 0 0 0 0 0 508836
-0.001755 -0.003113 0.123971 0.291932 0.509813 -0.387434 -0.015903 1 0 0 0 0 0 0 509839
-0.001767 -0.003103 0.123925 0.138332 0.632163 -0.343251 -0.015935 1 0 0 0 0 0 0 510838
-0.001779 -0.003078 0.123868 0.113439 0.445733 -0.181253 -0.015966 1 0 0 0 0 0 0 511830
-0.001804 -0.003061 0.123827 0.288848 0.523627 -0.363526 -0.015997 1 0 0 0 0 0 0 512831
-0.001816 -0.003052 0.123782 0.142551 0.634892 -0.314744 -0.016028 1 0 0 0 0 0 0 513824
-0.001827 -0.003027 0.123725 0.121209 0.443362 -0.150779 -0.016059 1 0 0 0 0 0 0 514831
-0.001839 -0.002996 0.123695 0.125962 0.336348 -0.480571 -0.016090 1 0 0 0 0 0 0 515823
-0.001844 -0.002980 0.123653 0.045956 0.514190 -0.353380 -0.016122 1 0 0 0 0 0 0 516831
-0.001866 -0.002967 0.123617 0.254128 0.570209 -0.411337 -0.016153 1 0 0 0 0 0 0 517823
-0.001876 -0.002960 0.123574 0.131143 0.651745 -0.304722 -0.016184 1 0 0 0 0 0 0 518832
-0.001906 -0.002932 0.123527 0.377754 0.386342 -0.251797 -0.016215 1 0 0 0 0 0 0 519822
-0.001920 -0.002917 0.123480 0.207248 0.531849 -0.221361 -0.016247 1 0 0 0 0 0 0 520831
-0.001946 -0.002905 0.123442 0.348208 0.574787 -0.336681 -0.016278 1 0 0 0 0 0 0 521823
-0.001946 -0.002884 0.123409 0.017286 0.467896 -0.401067 -0.016309 1 0 0 0 0 0 0 522830
-0.001964 -0.002869 0.123376 0.235786 0.521760 -0.407630 -0.016340 1 0 0 0 0 0 0 523822
-0.001993 -0.002856 0.123343 0.387637 0.558824 -0.404295 -0.016372 1 0 0 0 0 0 0 524832
-0.002006 -0.002849 0.123301 0.216621 0.635969 -0.265206 -0.016403 1 0 0 0 0 0 0 525830
-0.002032 -0.002840 0.123265 0.362624 0.624082 -0.328992 -0.016435 1 0 0 0 0 0 0 526834
-0.002031 -0.002822 0.123232 0.035417 0.488423 -0.374009 -0.016466 1 0 0 0 0 0 0 527837
-0.002049 -0.002807 0.123199 0.255545 0.527694 -0.373141 -0.016497 1 0 0 0 0 0 0 528833
-0.002058 -0.002799 0.123157 0.152891 0.615666 -0.233947 -0.016528 1 0 0 0 0 0 0 529837
-0.002063 -0.002796 0.123142 0.090710 0.682573 -0.576361 -0.016560 1 0 0 0 0 0 0 530836
-0.002065 -0.002793 0.123105 0.046542 0.701048 -0.325740 -0.016594 1 0 0 0 0 0 0 531941
-0.002084 -0.002787 0.123071 0.280225 0.653789 -0.326142 -0.016622 1 0 0 0 0 0 0 532840
-0.002100 -0.002765 0.123050 0.255332 0.442487 -0.479435 -0.016653 1 0 0 0 0 0 0 533831
-0.002107 -0.002753 0.123011 0.145161 0.552068 -0.266014 -0.016685 1 0 0 0 0 0 0 534839
-0.002129 -0.002742 0.122976 0.336955 0.572942 -0.290116 -0.016716 1 0 0 0 0 0 0 535840
-0.002141 -0.002737 0.122964 0.216371 0.651022 -0.583680 -0.016747 1 0 0 0 0 0 0 536837
-0.002165 -0.002729 0.122938 0.377668 0.622207 -0.437403 -0.016778 1 0 0 0 0 0 0 537838
-0.002164 -0.002711 0.122909 0.059710 0.479310 -0.372078 -0.016809 1 0 0 0 0 0 0 538808
-0.002182 -0.002696 0.122878 0.284424 0.515635 -0.327894 -0.016841 1 0 0 0 0 0 0 539838
-0.002191 -0.002690 0.122867 0.194884 0.616251 -0.585512 -0.016872 1 0 0 0 0 0 0 540837
-0.002195 -0.002685 0.122832 0.117800 0.658914 -0.292305 -0.016903 1 0 0 0 0 0 0 541839
-0.002197 -0.002683 0.122820 0.088595 0.696869 -0.556015 -0.016935 1 0 0 0 0 0 0 542843
-0.002217 -0.002677 0.122794 0.317605 0.643109 -0.406840 -0.016965 1 0 0 0 0 0 0 543811
-0.002227 -0.002674 0.122785 0.217517 0.682072 -0.605434 -0.016997 1 0 0 0 0 0 0 544841
-0.002231 -0.002672 0.122751 0.134006 0.692810 -0.288958 -0.017028 1 0 0 0 0 0 0 545836
-0.002239 -0.002652 0.122729 0.175551 0.462084 -0.412948 -0.017060 1 0 0 0 0 0 0 546838
-0.002243 -0.002642 0.122721 0.131220 0.570247 -0.609976 -0.017091 1 0 0 0 0 0 0 547836
-0.002258 -0.002651 0.122707 0.272060 0.826158 -0.547049 -0.017122 1 0 0 0 0 0 0 548837
-0.002271 -0.002637 0.122693 0.265456 0.545623 -0.526751 -0.017153 1 0 0 0 0 0 0 549838
-0.002278 -0.002630 0.122687 0.182376 0.613218 -0.649582 -0.017185 1 0 0 0 0 0 0 550837
-0.002280 -0.002625 0.122654 0.121159 0.653613 -0.294024 -0.017216 1 0 0 0 0 0 0 551836
-0.002282 -0.002623 0.122643 0.102125 0.692018 -0.534454 -0.017247 1 0 0 0 0 0 0 552836
-0.002283 -0.002623 0.122639 0.091750 0.710859 -0.656668 -0.017278 1 0 0 0 0 0 0 553837
-0.002302 -0.002617 0.122616 0.330004 0.648139 -0.423920 -0.017310 1 0 0 0 0 0 0 554836
-0.002311 -0.002614 0.122608 0.235758 0.683003 -0.590038 -0.017341 1 0 0 0 0 0 0 555833
-0.002322 -0.002594 0.122595 0.239494 0.453398 -0.542549 -0.017372 1 0 0 0 0 0 0 556837
-0.002327 -0.002584 0.122591 0.174887 0.562764 -0.645123 -0.017403 1 0 0 0 0 0 0 557838
-0.002330 -0.002579 0.122589 0.135214 0.639327 -0.694037 -0.017435 1 0 0 0 0 0 0 558835
-0.002344 -0.002590 0.122578 0.284984 0.860704 -0.564553 -0.017466 1 0 0 0 0 0 0 559838
-0.002356 -0.002577 0.122563 0.284093 0.562040 -0.519037 -0.017497 1 0 0 0 0 0 0 560834
-0.002363 -0.002570 0.122558 0.204353 0.620224 -0.633064 -0.017528 1 0 0 0 0 0 0 561828
-0.002366 -0.002567 0.122557 0.155737 0.669458 -0.687084 -0.017559 1 0 0 0 0 0 0 562829
-0.002368 -0.002565 0.122556 0.130301 0.696213 -0.708235 -0.017590 1 0 0 0 0 0 0 563808
-0.002369 -0.002565 0.122556 0.117433 0.710297 -0.716696 -0.017622 1 0 0 0 0 0 0 564836
-0.002368 -0.002563 0.122525 0.099666 0.704700 -0.307455 -0.017653 1 0 0 0 0 0 0 565834
-0.002368 -0.002563 0.122514 0.104201 0.718209 -0.527782 -0.017684 1 0 0 0 0 0 0 566825
-0.002368 -0.002563 0.122510 0.105792 0.724609 -0.642687 -0.017716 1 0 0 0 0 0 0 567830
-0.002368 -0.002563 0.122508 0.105863 0.727462 -0.687665 -0.017747 1 0 0 0 0 0 0 568836
-0.002369 -0.002563 0.122508 0.105651 0.729104 -0.704685 -0.017778 1 0 0 0 0 0 0 569838
-0.002369 -0.002563 0.122508 0.105503 0.730433 -0.711530 -0.017810 1 0 0 0 0 0 0 570836
-0.002374 -0.002544 0.122498 0.178895 0.479514 -0.582741 -0.017841 1 0 0 0 0 0 0 571836
-0.002377 -0.002534 0.122494 0.152065 0.578062 -0.654367 -0.017872 1 0 0 0 0 0 0 572836
-0.002378 -0.002530 0.122493 0.131726 0.649428 -0.692048 -0.017903 1 0 0 0 0 0 0 573819
-0.002379 -0.002527 0.122493 0.120715 0.687624 -0.707345 -0.017934 1 0 0 0 0 0 0 574832
-0.002392 -0.002540 0.122481 0.285614 0.888129 -0.564797 -0.017966 1 0 0 0 0 0 0 575833
-0.002399 -0.002546 0.122477 0.219186 0.831297 -0.646402 -0.017997 1 0 0 0 0 0 0 576837
-0.002408 -0.002530 0.122466 0.243789 0.534748 -0.556950 -0.018028 1 0 0 0 0 0 0 577830
-0.002412 -0.002523 0.122462 0.190841 0.608417 -0.643838 -0.018059 1 0 0 0 0 0 0 578831
-0.002415 -0.002519 0.122460 0.157174 0.667026 -0.687050 -0.018090 1 0 0 0 0 0 0 579819
-0.002416 -0.002517 0.122460 0.139439 0.698768 -0.704290 -0.018122 1 0 0 0 0 0 0 580830
-0.002429 -0.002530 0.122449 0.300914 0.895987 -0.562298 -0.018153 1 0 0 0 0 0 0 581820
-0.002442 -0.002517 0.122435 0.306196 0.585543 -0.511913 -0.018184 1 0 0 0 0 0 0 582829
-0.002448 -0.002511 0.122430 0.229842 0.637459 -0.624451 -0.018215 1 0 0 0 0 0 0 583820
-0.002451 -0.002508 0.122428 0.182959 0.683694 -0.678053 -0.018251 1 0 0 0 0 0 0 584953
-0.002453 -0.002506 0.122427 0.158391 0.708893 -0.698971 -0.018282 1 0 0 0 0 0 0 585944
-0.002454 -0.002506 0.122427 0.145985 0.722153 -0.707276 -0.018313 1 0 0 0 0 0 0 586957
-0.002459 -0.002486 0.122417 0.213091 0.477376 -0.578597 -0.018344 1 0 0 0 0 0 0 587944
-0.002463 -0.002477 0.122414 0.183358 0.578673 -0.650516 -0.018376 1 0 0 0 0 0 0 588953
-0.002477 -0.002486 0.122401 0.331928 0.832095 -0.539303 -0.018407 1 0 0 0 0 0 0 589962
-0.002484 -0.002490 0.122397 0.256661 0.803489 -0.633015 -0.018434 1 0 0 0 0 0 0 590827
-0.002488 -0.002492 0.122395 0.203389 0.773511 -0.680298 -0.018470 1 0 0 0 0 0 0 591957
-0.002490 -0.002494 0.122395 0.174957 0.757058 -0.698988 -0.018501 1 0 0 0 0 0 0 592949
-0.002491 -0.002494 0.122394 0.160556 0.748969 -0.706335 -0.018528 1 0 0 0 0 0 0 593822
-0.002491 -0.002495 0.122394 0.153437 0.745732 -0.709925 -0.018563 1 0 0 0 0 0 0 594953
-0.002497 -0.002476 0.122384 0.223214 0.492684 -0.579400 -0.018594 1 0 0 0 0 0 0 595950
-0.002500 -0.002466 0.122381 0.194910 0.589761 -0.650732 -0.018626 1 0 0 0 0 0 0 596961
-0.002501 -0.002462 0.122380 0.173839 0.660360 -0.688320 -0.018657 1 0 0 0 0 0 0 597956
-0.002502 -0.002460 0.122379 0.162450 0.697972 -0.703357 -0.018684 1 0 0 0 0 0 0 598823
-0.002502 -0.002458 0.122379 0.156709 0.717578 -0.709597 -0.018716 1 0 0 0 0 0 0 599828
-0.002515 -0.002471 0.122368 0.324262 0.908778 -0.563566 -0.018750 1 0 0 0 0 0 0 600931
-0.002522 -0.002478 0.122364 0.259583 0.847374 -0.644033 -0.018782 1 0 0 0 0 0 0 601962
-0.002525 -0.002481 0.122362 0.211720 0.800668 -0.686278 -0.018814 1 0 0 0 0 0 0 602961
-0.002527 -0.002483 0.122362 0.186080 0.775956 -0.703245 -0.018845 1 0 0 0 0 0 0 603961
-0.002533 -0.002465 0.122352 0.246317 0.512008 -0.577494 -0.018876 1 0 0 0 0 0 0 604960
-0.002537 -0.002456 0.122348 0.213253 0.603443 -0.650581 -0.018907 1 0 0 0 0 0 0 605961
-0.002538 -0.002452 0.122347 0.189810 0.671227 -0.688784 -0.018939 1 0 0 0 0 0 0 606965
-0.002539 -0.002449 0.122346 0.177209 0.707384 -0.704002 -0.018965 1 0 0 0 0 0 0 607813
-0.002540 -0.002448 0.122346 0.170930 0.726427 -0.710477 -0.019001 1 0 0 0 0 0 0 608960
-0.002540 -0.002448 0.122346 0.167802 0.736292 -0.713304 -0.019028 1 0 0 0 0 0 0 609827
-0.002540 -0.002447 0.122346 0.166427 0.742063 -0.715286 -0.019063 1 0 0 0 0 0 0 610959
-0.002540 -0.002447 0.122346 0.165829 0.745454 -0.716660 -0.019094 1 0 0 0 0 0 0 611941
-0.002540 -0.002447 0.122346 0.165677 0.747789 -0.717939 -0.019126 1 0 0 0 0 0 0 612962
-0.002553 -0.002461 0.122335 0.336034 0.930272 -0.569871 -0.019157 1 0 0 0 0 0 0 613961
-0.002559 -0.002468 0.122331 0.272895 0.864600 -0.649666 -0.019188 1 0 0 0 0 0 0 614959
-0.002563 -0.002471 0.122330 0.225837 0.815789 -0.691677 -0.019220 1 0 0 0 0 0 0 615960
-0.002564 -0.002473 0.122329 0.200582 0.790039 -0.708559 -0.019251 1 0 0 0 0 0 0 616959
-0.002565 -0.002474 0.122329 0.187831 0.777477 -0.715388 -0.019282 1 0 0 0 0 0 0 617961
-0.002565 -0.002474 0.122329 0.181511 0.771744 -0.718565 -0.019314 1 0 0 0 0 0 0 618961
-0.002566 -0.002474 0.122329 0.178485 0.769461 -0.720427 -0.019344 1 0 0 0 0 0 0 619946
-0.002571 -0.002456 0.122319 0.250292 0.516987 -0.589086 -0.019376 1 0 0 0 0 0 0 620959
-0.002574 -0.002446 0.122315 0.223163 0.614104 -0.660190 -0.019406 1 0 0 0 0 0 0 621930
-0.002576 -0.002442 0.122314 0.202706 0.684775 -0.697738 -0.019439 1 0 0 0 0 0 0 622963
-0.002576 -0.002439 0.122314 0.191659 0.722552 -0.712869 -0.019470 1 0 0 0 0 0 0 623957
-0.002577 -0.002438 0.122314 0.186096 0.742147 -0.719078 -0.019501 1 0 0 0 0 0 0 624958
-0.002577 -0.002438 0.122314 0.183407 0.752522 -0.722030 -0.019532 1 0 0 0 0 0 0 625961
-0.002577 -0.002437 0.122313 0.182195 0.758305 -0.723810 -0.019563 1 0 0 0 0 0 0 626959
-0.002577 -0.002437 0.122313 0.181721 0.761803 -0.725189 -0.019595 1 0 0 0 0 0 0 627960
-0.002577 -0.002437 0.122313 0.181619 0.764158 -0.726422 -0.019626 1 0 0 0 0 0 0 628958
-0.002577 -0.002437 0.122313 0.181724 0.765930 -0.727612 -0.019657 1 0 0 0 0 0 0 629960
-0.002577 -0.002437 0.122313 0.181907 0.767425 -0.728766 -0.019688 1 0 0 0 0 0 0 630948
-0.002577 -0.002437 0.122313 0.182153 0.768795 -0.729938 -0.019720 1 0 0 0 0 0 0 631957
-0.002577 -0.002437 0.122313 0.182420 0.770084 -0.731089 -0.019751 1 0 0 0 0 0 0 632958
-0.002577 -0.002437 0.122313 0.182696 0.771345 -0.732245 -0.019782 1 0 0 0 0 0 0 633959
-0.002577 -0.002437 0.122313 0.182980 0.772577 -0.733407 -0.019813 1 0 0 0 0 0 0 634958
-0.002577 -0.002437 0.122313 0.183265 0.773809 -0.734570 -0.019845 1 0 0 0 0 0 0 635958
-0.002577 -0.002437 0.122313 0.183542 0.775032 -0.735723 -0.019876 1 0 0 0 0 0 0 636959
-0.002577 -0.002437 0.122313 0.183841 0.776250 -0.736886 -0.019907 1 0 0 0 0 0 0 637960
-0.002577 -0.002437 0.122313 0.184126 0.777477 -0.738028 -0.019938 1 0 0 0 0 0 0 638958
-0.002577 -0.002437 0.122313 0.184418 0.778684 -0.739196 -0.019970 1 0 0 0 0 0 0 639957
-0.002577 -0.002437 0.122313 0.184703 0.779913 -0.740340 -0.020001 1 0 0 0 0 0 0 640957
-0.002577 -0.002437 0.122313 0.184996 0.781124 -0.741511 -0.020032 1 0 0 0 0 0 0 641959
-0.002577 -0.002437 0.122313 0.185269 0.782326 -0.742646 -0.020063 1 0 0 0 0 0 0 642944
-0.002577 -0.002437 0.122313 0.185566 0.783563 -0.743804 -0.020095 1 0 0 0 0 0 0 643952
-0.002577 -0.002437 0.122313 0.185857 0.784759 -0.744962 -0.020125 1 0 0 0 0 0 0 644942
-0.002577 -0.002437 0.122313 0.186154 0.786063 -0.746194 -0.020159 1 0 0 0 0 0 0 646011
-0.002577 -0.002437 0.122313 0.186465 0.787303 -0.747364 -0.020190 1 0 0 0 0 0 0 647024
-0.002577 -0.002437 0.122313 0.186731 0.788496 -0.748502 -0.020221 1 0 0 0 0 0 0 648007
-0.002577 -0.002437 0.122313 0.187042 0.789739 -0.749676 -0.020253 1 0 0 0 0 0 0 649023
-0.002577 -0.002437 0.122313 0.187289 0.790854 -0.750740 -0.020282 1 0 0 0 0 0 0 649942
-0.002577 -0.002437 0.122313 0.187578 0.792083 -0.751907 -0.020313 1 0 0 0 0 0 0 650951
-0.002577 -0.002437 0.122313 0.187884 0.793296 -0.753053 -0.020344 1 0 0 0 0 0 0 651942
-0.002577 -0.002437 0.122313 0.188157 0.794521 -0.754221 -0.020376 1 0 0 0 0 0 0 652951
-0.002577 -0.002437 0.122313 0.188457 0.795714 -0.755368 -0.020407 1 0 0 0 0 0 0 653943
-0.002577 -0.002437 0.122313 0.188742 0.796963 -0.756526 -0.020438 1 0 0 0 0 0 0 654950
-0.002577 -0.002437 0.122313 0.189031 0.798161 -0.757685 -0.020469 1 0 0 0 0 0 0 655941
-0.002577 -0.002437 0.122313 0.189312 0.799397 -0.758852 -0.020501 1 0 0 0 0 0 0 656954
-0.002577 -0.002437 0.122313 0.189604 0.800613 -0.759991 -0.020532 1 0 0 0 0 0 0 657945
-0.002577 -0.002437 0.122313 0.189901 0.801838 -0.761175 -0.020563 1 0 0 0 0 0 0 658958
-0.002577 -0.002437 0.122313 0.190183 0.803049 -0.762303 -0.020594 1 0 0 0 0 0 0 659944
-0.002577 -0.002437 0.122313 0.190478 0.804272 -0.763486 -0.020626 1 0 0 0 0 0 0 660956
-0.002577 -0.002437 0.122313 0.190755 0.805493 -0.764638 -0.020657 1 0 0 0 0 0 0 661956
-0.002577 -0.002437 0.122313 0.191058 0.806697 -0.765775 -0.020688 1 0 0 0 0 0 0 662940
-0.002577 -0.002437 0.122313 0.191330 0.807918 -0.766939 -0.020719 1 0 0 0 0 0 0 663946
-0.002577 -0.002437 0.122313 0.191626 0.809121 -0.768090 -0.020750 1 0 0 0 0 0 0 664936
-0.002577 -0.002437 0.122313 0.191914 0.810360 -0.769244 -0.020782 1 0 0 0 0 0 0 665944
-0.002577 -0.002437 0.122313 0.192196 0.811579 -0.770413 -0.020813 1 0 0 0 0 0 0 666950
-0.002577 -0.002437 0.122313 0.192504 0.812803 -0.771570 -0.020844 1 0 0 0 0 0 0 667950
-0.002577 -0.002437 0.122313 0.192774 0.814012 -0.772724 -0.020876 1 0 0 0 0 0 0 668947
-0.002577 -0.002437 0.122313 0.193072 0.815229 -0.773888 -0.020907 1 0 0 0 0 0 0 669948
-0.002577 -0.002437 0.122313 0.193358 0.816458 -0.775032 -0.020938 1 0 0 0 0 0 0 670948
-0.002577 -0.002437 0.122313 0.193650 0.817663 -0.776197 -0.020969 1 0 0 0 0 0 0 671945
-0.002577 -0.002437 0.122313 0.193935 0.818894 -0.777345 -0.021001 1 0 0 0 0 0 0 672947
-0.002577 -0.002437 0.122313 0.194227 0.820103 -0.778513 -0.021032 1 0 0 0 0 0 0 673947
-0.002577 -0.002437 0.122313 0.194506 0.821330 -0.779672 -0.021063 1 0 0 0 0 0 0 674953
-0.002577 -0.002437 0.122313 0.194795 0.822532 -0.780797 -0.021094 1 0 0 0 0 0 0 675932
-0.002577 -0.002437 0.122313 0.195094 0.823762 -0.781987 -0.021126 1 0 0 0 0 0 0 676950
-0.002577 -0.002437 0.122313 0.195371 0.824981 -0.783137 -0.021157 1 0 0 0 0 0 0 677949
-0.002577 -0.002437 0.122313 0.195678 0.826204 -0.784292 -0.021188 1 0 0 0 0 0 0 678948
-0.002558 -0.002441 0.122304 -0.060512 0.886046 -0.653393 -0.021219 1 0 0 0 0 0 0 679948
-0.002554 -0.002425 0.122290 0.111029 0.613983 -0.590624 -0.021251 1 0 0 0 0 0 0 680945
-0.002552 -0.002417 0.122285 0.155611 0.695416 -0.697646 -0.021281 1 0 0 0 0 0 0 681929
-0.002551 -0.002413 0.122284 0.172927 0.757331 -0.748940 -0.021313 1 0 0 0 0 0 0 682929
-0.002551 -0.002411 0.122283 0.180878 0.790599 -0.769062 -0.021344 1 0 0 0 0 0 0 683945
-0.002550 -0.002410 0.122283 0.184766 0.807834 -0.776986 -0.021375 1 0 0 0 0 0 0 684928
-0.002550 -0.002409 0.122283 0.186788 0.817058 -0.780555 -0.021407 1 0 0 0 0 0 0 685947
-0.002531 -0.002413 0.122273 -0.068497 0.880883 -0.650383 -0.021438 1 0 0 0 0 0 0 686948
-0.002522 -0.002415 0.122269 0.030033 0.863166 -0.721132 -0.021469 1 0 0 0 0 0 0 687944
-0.002517 -0.002417 0.122268 0.101252 0.849145 -0.758384 -0.021501 1 0 0 0 0 0 0 688945
-0.002514 -0.002417 0.122268 0.138908 0.841882 -0.773396 -0.021531 1 0 0 0 0 0 0 689931
-0.002513 -0.002417 0.122268 0.157976 0.838696 -0.779555 -0.021563 1 0 0 0 0 0 0 690948
-0.002513 -0.002418 0.122268 0.167593 0.837620 -0.782443 -0.021594 1 0 0 0 0 0 0 691928
-0.002512 -0.002418 0.122267 0.172526 0.837717 -0.784229 -0.021626 1 0 0 0 0 0 0 692947
-0.002512 -0.002418 0.122267 0.175131 0.838344 -0.785589 -0.021657 1 0 0 0 0 0 0 693949
-0.002512 -0.002418 0.122267 0.176539 0.839253 -0.786787 -0.021688 1 0 0 0 0 0 0 694945
-0.002498 -0.002403 0.122248 -0.005630 0.646509 -0.522307 -0.021719 1 0 0 0 0 0 0 695946
-0.002492 -0.002396 0.122241 0.066163 0.723114 -0.662719 -0.021751 1 0 0 0 0 0 0 696944
-0.002488 -0.002393 0.122238 0.116979 0.777705 -0.736199 -0.021782 1 0 0 0 0 0 0 697948
-0.002487 -0.002391 0.122237 0.143482 0.806597 -0.765131 -0.021813 1 0 0 0 0 0 0 698947
-0.002486 -0.002390 0.122237 0.156771 0.821539 -0.776275 -0.021844 1 0 0 0 0 0 0 699940
-0.002486 -0.002390 0.122237 0.163464 0.829539 -0.780945 -0.021876 1 0 0 0 0 0 0 700947
-0.002485 -0.002389 0.122237 0.166917 0.834119 -0.783320 -0.021907 1 0 0 0 0 0 0 701948
-0.002485 -0.002389 0.122237 0.168737 0.836967 -0.784869 -0.021938 1 0 0 0 0 0 0 702929
-0.002485 -0.002389 0.122237 0.169779 0.838993 -0.786136 -0.021969 1 0 0 0 0 0 0 703929
-0.002485 -0.002389 0.122237 0.170411 0.840616 -0.787325 -0.022001 1 0 0 0 0 0 0 704946
-0.002485 -0.002389 0.122237 0.170849 0.842018 -0.788465 -0.022032 1 0 0 0 0 0 0 705947
-0.002485 -0.002389 0.122237 0.171191 0.843319 -0.789595 -0.022063 1 0 0 0 0 0 0 706949
-0.002485 -0.002389 0.122237 0.171477 0.844541 -0.790694 -0.022094 1 0 0 0 0 0 0 707928
-0.002485 -0.002389 0.122237 0.171753 0.845788 -0.791833 -0.022126 1 0 0 0 0 0 0 708947
-0.002485 -0.002389 0.122237 0.171994 0.846997 -0.792957 -0.022157 1 0 0 0 0 0 0 709947
-0.002485 -0.002389 0.122237 0.172254 0.848158 -0.794043 -0.022187 1 0 0 0 0 0 0 710923
-0.002485 -0.002389 0.122237 0.172487 0.849383 -0.795176 -0.022219 1 0 0 0 0 0 0 711937
-0.002485 -0.002389 0.122237 0.172740 0.850575 -0.796300 -0.022250 1 0 0 0 0 0 0 712936
-0.002485 -0.002389 0.122237 0.172994 0.851789 -0.797422 -0.022282 1 0 0 0 0 0 0 713945
-0.002485 -0.002389 0.122237 0.173219 0.852956 -0.798524 -0.022313 1 0 0 0 0 0 0 714936
-0.002485 -0.002389 0.122237 0.173478 0.854177 -0.799657 -0.022344 1 0 0 0 0 0 0 715945
-0.002485 -0.002389 0.122237 0.173712 0.855355 -0.800773 -0.022375 1 0 0 0 0 0 0 716936
-0.002485 -0.002389 0.122237 0.173945 0.856563 -0.801897 -0.022407 1 0 0 0 0 0 0 717946
-0.002485 -0.002389 0.122237 0.174203 0.857752 -0.803003 -0.022438 1 0 0 0 0 0 0 718936
-0.002485 -0.002389 0.122237 0.174442 0.858947 -0.804136 -0.022469 1 0 0 0 0 0 0 719943
-0.002485 -0.002389 0.122237 0.174693 0.860128 -0.805233 -0.022500 1 0 0 0 0 0 0 720935
-0.002485 -0.002389 0.122237 0.174917 0.861346 -0.806374 -0.022532 1 0 0 0 0 0 0 721950
-0.002485 -0.002389 0.122237 0.175167 0.862527 -0.807488 -0.022563 1 0 0 0 0 0 0 722940
-0.002485 -0.002389 0.122237 0.175424 0.863758 -0.808627 -0.022595 1 0 0 0 0 0 0 723964
-0.002485 -0.002389 0.122237 0.175645 0.864932 -0.809731 -0.022626 1 0 0 0 0 0 0 724951
-0.002485 -0.002389 0.122237 0.175899 0.866132 -0.810863 -0.022657 1 0 0 0 0 0 0 725958
-0.002485 -0.002389 0.122237 0.176152 0.867312 -0.811959 -0.022688 1 0 0 0 0 0 0 726949
-0.002485 -0.002389 0.122237 0.176382 0.868499 -0.813079 -0.022719 1 0 0 0 0 0 0 727940
-0.002485 -0.002389 0.122237 0.176614 0.869709 -0.814204 -0.022751 1 0 0 0 0 0 0 728950
-0.002485 -0.002389 0.122237 0.176873 0.870899 -0.815311 -0.022782 1 0 0 0 0 0 0 729941
-0.002485 -0.002389 0.122237 0.177115 0.872108 -0.816457 -0.022814 1 0 0 0 0 0 0 730960
-0.002485 -0.002389 0.122237 0.177349 0.873267 -0.817524 -0.022844 1 0 0 0 0 0 0 731931
-0.002485 -0.002389 0.122237 0.177599 0.874495 -0.818691 -0.022876 1 0 0 0 0 0 0 732959
-0.002485 -0.002389 0.122237 0.177842 0.875690 -0.819812 -0.022907 1 0 0 0 0 0 0 733959
-0.002485 -0.002389 0.122237 0.178079 0.876892 -0.820914 -0.022938 1 0 0 0 0 0 0 734956
-0.002485 -0.002389 0.122237 0.178326 0.878079 -0.822046 -0.022970 1 0 0 0 0 0 0 735958
-0.002485 -0.002389 0.122237 0.178568 0.879270 -0.823164 -0.023001 1 0 0 0 0 0 0 736956
-0.002485 -0.002389 0.122237 0.178811 0.880467 -0.824265 -0.023032 1 0 0 0 0 0 0 737958
-0.002485 -0.002389 0.122237 0.179053 0.881657 -0.825396 -0.023063 1 0 0 0 0 0 0 738954
-0.002485 -0.002389 0.122237 0.179296 0.882854 -0.826519 -0.023095 1 0 0 0 0 0 0 739956
-0.002466 -0.002394 0.122227 -0.077140 0.942767 -0.694983 -0.023126 1 0 0 0 0 0 0 740956
-0.002462 -0.002377 0.122213 0.094024 0.670411 -0.631859 -0.023157 1 0 0 0 0 0 0 741960
-0.002460 -0.002369 0.122209 0.138377 0.751488 -0.738848 -0.023188 1 0 0 0 0 0 0 742956
-0.002459 -0.002365 0.122207 0.155593 0.813204 -0.790101 -0.023220 1 0 0 0 0 0 0 743955
-0.002459 -0.002363 0.122206 0.163466 0.846341 -0.810159 -0.023251 1 0 0 0 0 0 0 744954
-0.002459 -0.002362 0.122206 0.167307 0.863553 -0.818054 -0.023282 1 0 0 0 0 0 0 745956
-0.002458 -0.002361 0.122206 0.169289 0.872697 -0.821566 -0.023313 1 0 0 0 0 0 0 746956
-0.002458 -0.002361 0.122206 0.170370 0.877847 -0.823522 -0.023345 1 0 0 0 0 0 0 747953
-0.002458 -0.002361 0.122206 0.171014 0.880997 -0.824911 -0.023376 1 0 0 0 0 0 0 748955
-0.002458 -0.002361 0.122206 0.171447 0.883164 -0.826125 -0.023407 1 0 0 0 0 0 0 749954
-0.002458 -0.002361 0.122206 0.171785 0.884832 -0.827264 -0.023438 1 0 0 0 0 0 0 750955
-0.002458 -0.002361 0.122206 0.172059 0.886232 -0.828356 -0.023469 1 0 0 0 0 0 0 751926
-0.002458 -0.002361 0.122206 0.172322 0.887569 -0.829489 -0.023501 1 0 0 0 0 0 0 752955
-0.002458 -0.002361 0.122206 0.172559 0.888811 -0.830597 -0.023532 1 0 0 0 0 0 0 753955
-0.002458 -0.002361 0.122206 0.172793 0.890015 -0.831698 -0.023563 1 0 0 0 0 0 0 754953
-0.002458 -0.002361 0.122206 0.173031 0.891208 -0.832796 -0.023595 1 0 0 0 0 0 0 755955
-0.002458 -0.002361 0.122206 0.173258 0.892403 -0.833906 -0.023626 1 0 0 0 0 0 0 756957
-0.002439 -0.002365 0.122196 -0.083248 0.952324 -0.702201 -0.023657 1 0 0 0 0 0 0 757956
-0.002430 -0.002367 0.122193 0.014308 0.932698 -0.772662 -0.023688 1 0 0 0 0 0 0 758955
-0.002425 -0.002369 0.122191 0.085013 0.917737 -0.809803 -0.023720 1 0 0 0 0 0 0 759955
-0.002428 -0.002350 0.122181 0.195909 0.657200 -0.691033 -0.023751 1 0 0 0 0 0 0 760955
-0.002430 -0.002341 0.122177 0.188402 0.749653 -0.766954 -0.023782 1 0 0 0 0 0 0 761955
-0.002431 -0.002337 0.122176 0.177723 0.817846 -0.806114 -0.023813 1 0 0 0 0 0 0 762953
-0.002431 -0.002335 0.122176 0.171534 0.854342 -0.821737 -0.023844 1 0 0 0 0 0 0 763924
-0.002431 -0.002333 0.122175 0.168370 0.873301 -0.828098 -0.023875 1 0 0 0 0 0 0 764942
-0.002431 -0.002333 0.122175 0.166855 0.883421 -0.831133 -0.023909 1 0 0 0 0 0 0 766028
-0.002431 -0.002333 0.122175 0.166174 0.888982 -0.832858 -0.023940 1 0 0 0 0 0 0 767008
-0.002437 -0.002314 0.122165 0.239447 0.639616 -0.700306 -0.023972 1 0 0 0 0 0 0 768019
-0.002421 -0.002309 0.122152 -0.043684 0.796486 -0.638452 -0.024003 1 0 0 0 0 0 0 769029
-0.002413 -0.002306 0.122147 0.033442 0.846718 -0.745278 -0.024034 1 0 0 0 0 0 0 770028
-0.002409 -0.002305 0.122145 0.092975 0.868493 -0.796347 -0.024065 1 0 0 0 0 0 0 770997
-0.002407 -0.002304 0.122145 0.124596 0.879226 -0.816305 -0.024096 1 0 0 0 0 0 0 771998
-0.002406 -0.002304 0.122145 0.140563 0.885027 -0.824183 -0.024128 1 0 0 0 0 0 0 773027
-0.002405 -0.002304 0.122145 0.148621 0.888401 -0.827651 -0.024159 1 0 0 0 0 0 0 774025
-0.002410 -0.002285 0.122135 0.226220 0.637938 -0.695537 -0.024190 1 0 0 0 0 0 0 774997
-0.002413 -0.002276 0.122131 0.201984 0.735349 -0.766825 -0.024221 1 0 0 0 0 0 0 775995
-0.002395 -0.002275 0.122120 -0.073715 0.864836 -0.671327 -0.024252 1 0 0 0 0 0 0 776996
-0.002386 -0.002275 0.122116 0.013059 0.881800 -0.755804 -0.024283 1 0 0 0 0 0 0 777992
-0.002382 -0.002275 0.122114 0.078197 0.885235 -0.798000 -0.024316 1 0 0 0 0 0 0 779025
-0.002385 -0.002257 0.122104 0.186211 0.634035 -0.680579 -0.024346 1 0 0 0 0 0 0 780004
-0.002387 -0.002247 0.122100 0.177297 0.730784 -0.757245 -0.024378 1 0 0 0 0 0 0 781021
-0.002388 -0.002243 0.122099 0.165927 0.801087 -0.796634 -0.024409 1 0 0 0 0 0 0 782024
-0.002389 -0.002240 0.122099 0.159370 0.838630 -0.812332 -0.024440 1 0 0 0 0 0 0 783004
-0.002370 -0.002244 0.122088 -0.100633 0.916879 -0.685571 -0.024472 1 0 0 0 0 0 0 784021
-0.002360 -0.002245 0.122085 -0.005217 0.906281 -0.757910 -0.024502 1 0 0 0 0 0 0 785004
-0.002361 -0.002227 0.122074 0.137844 0.643287 -0.661486 -0.024534 1 0 0 0 0 0 0 786020
-0.002362 -0.002218 0.122070 0.148286 0.733314 -0.746623 -0.024565 1 0 0 0 0 0 0 787005
-0.002362 -0.002214 0.122068 0.146729 0.800150 -0.789111 -0.024597 1 0 0 0 0 0 0 788019
-0.002343 -0.002216 0.122058 -0.111502 0.894732 -0.672691 -0.024627 1 0 0 0 0 0 0 789004
-0.002333 -0.002217 0.122054 -0.015476 0.892444 -0.748870 -0.024659 1 0 0 0 0 0 0 790006
-0.002334 -0.002199 0.122043 0.127870 0.633639 -0.653694 -0.024690 1 0 0 0 0 0 0 791021
-0.002335 -0.002190 0.122039 0.138433 0.725636 -0.739323 -0.024721 1 0 0 0 0 0 0 792004
-0.002335 -0.002186 0.122037 0.136928 0.793441 -0.781987 -0.024753 1 0 0 0 0 0 0 793020
-0.002316 -0.002188 0.122027 -0.121226 0.888446 -0.665439 -0.024782 1 0 0 0 0 0 0 793940
-0.002307 -0.002189 0.122023 -0.025254 0.886381 -0.741671 -0.024813 1 0 0 0 0 0 0 794947
-0.002307 -0.002171 0.122012 0.118039 0.627758 -0.646386 -0.024844 1 0 0 0 0 0 0 795948
-0.002308 -0.002162 0.122008 0.128566 0.719744 -0.732075 -0.024876 1 0 0 0 0 0 0 796948
-0.002308 -0.002157 0.122007 0.127041 0.787500 -0.774712 -0.024907 1 0 0 0 0 0 0 797939
-0.002289 -0.002159 0.121996 -0.131026 0.882592 -0.658135 -0.024938 1 0 0 0 0 0 0 798948
-0.002285 -0.002142 0.121982 0.038321 0.628178 -0.599855 -0.024969 1 0 0 0 0 0 0 799938
-0.002283 -0.002133 0.121978 0.081707 0.717270 -0.709147 -0.025001 1 0 0 0 0 0 0 800948
-0.002283 -0.002129 0.121976 0.098448 0.782913 -0.761143 -0.025032 1 0 0 0 0 0 0 801955
-0.002263 -0.002131 0.121965 -0.150316 0.876781 -0.647844 -0.025063 1 0 0 0 0 0 0 802945
-0.002259 -0.002113 0.121952 0.023565 0.621834 -0.590691 -0.025094 1 0 0 0 0 0 0 803952
-0.002257 -0.002105 0.121947 0.069220 0.710524 -0.700464 -0.025126 1 0 0 0 0 0 0 804971
-0.002256 -0.002100 0.121945 0.087072 0.775918 -0.752576 -0.025157 1 0 0 0 0 0 0 805938
-0.002261 -0.002079 0.121934 0.168671 0.558745 -0.638105 -0.025188 1 0 0 0 0 0 0 806941
-0.002244 -0.002073 0.121921 -0.110006 0.730801 -0.582610 -0.025219 1 0 0 0 0 0 0 807939
-0.002236 -0.002071 0.121916 -0.031483 0.788442 -0.692141 -0.025251 1 0 0 0 0 0 0 808946
-0.002232 -0.002069 0.121914 0.028689 0.813937 -0.744096 -0.025282 1 0 0 0 0 0 0 809945
-0.002236 -0.002050 0.121904 0.134006 0.574468 -0.629436 -0.025313 1 0 0 0 0 0 0 810956
-0.002237 -0.002040 0.121900 0.123743 0.676179 -0.707550 -0.025345 1 0 0 0 0 0 0 811959
-0.002225 -0.002021 0.121878 -0.071155 0.555742 -0.478789 -0.025376 1 0 0 0 0 0 0 812955
-0.002218 -0.002011 0.121871 -0.007782 0.668604 -0.634588 -0.025406 1 0 0 0 0 0 0 813924
-0.002215 -0.002007 0.121868 0.038618 0.741384 -0.713563 -0.025438 1 0 0 0 0 0 0 814953
-0.002214 -0.002004 0.121867 0.062834 0.779326 -0.744246 -0.025469 1 0 0 0 0 0 0 815951
-0.002219 -0.001985 0.121857 0.148316 0.546840 -0.620771 -0.025500 1 0 0 0 0 0 0 816924
-0.002202 -0.001979 0.121843 -0.128140 0.710822 -0.562169 -0.025532 1 0 0 0 0 0 0 817954
-0.002199 -0.001958 0.121828 0.024692 0.512536 -0.535514 -0.025563 1 0 0 0 0 0 0 818959
-0.002198 -0.001947 0.121823 0.059010 0.630874 -0.657508 -0.025595 1 0 0 0 0 0 0 819954
-0.002197 -0.001942 0.121821 0.071063 0.711220 -0.714047 -0.025626 1 0 0 0 0 0 0 820956
-0.002197 -0.001939 0.121821 0.076298 0.753594 -0.735797 -0.025657 1 0 0 0 0 0 0 821955
-0.002202 -0.001919 0.121810 0.152089 0.523671 -0.608844 -0.025688 1 0 0 0 0 0 0 822954
-0.002205 -0.001909 0.121807 0.127013 0.629732 -0.682860 -0.025719 1 0 0 0 0 0 0 823922
-0.002212 -0.001885 0.121795 0.180898 0.453066 -0.585862 -0.025751 1 0 0 0 0 0 0 824953
-0.002216 -0.001874 0.121791 0.144041 0.587633 -0.671657 -0.025782 1 0 0 0 0 0 0 825954
-0.002198 -0.001872 0.121780 -0.137593 0.735791 -0.580621 -0.025813 1 0 0 0 0 0 0 826952
-0.002190 -0.001872 0.121776 -0.054796 0.761787 -0.667059 -0.025845 1 0 0 0 0 0 0 827953
-0.002191 -0.001853 0.121765 0.081504 0.518249 -0.574218 -0.025876 1 0 0 0 0 0 0 828953
-0.002192 -0.001843 0.121761 0.088719 0.616509 -0.661597 -0.025907 1 0 0 0 0 0 0 829955
-0.002192 -0.001838 0.121759 0.085538 0.687296 -0.704793 -0.025938 1 0 0 0 0 0 0 830952
-0.002198 -0.001817 0.121749 0.156309 0.473656 -0.586034 -0.025969 1 0 0 0 0 0 0 831952
-0.002201 -0.001807 0.121745 0.128701 0.587638 -0.663343 -0.026001 1 0 0 0 0 0 0 832952
-0.002202 -0.001802 0.121743 0.107991 0.666423 -0.702914 -0.026032 1 0 0 0 0 0 0 833954
-0.002208 -0.001780 0.121733 0.169954 0.456900 -0.582719 -0.026063 1 0 0 0 0 0 0 834955
-0.002192 -0.001774 0.121719 -0.118156 0.631805 -0.525889 -0.026094 1 0 0 0 0 0 0 835922
-0.002185 -0.001771 0.121714 -0.044674 0.690555 -0.635023 -0.026126 1 0 0 0 0 0 0 836952
-0.002186 -0.001751 0.121703 0.086139 0.465466 -0.550786 -0.026157 1 0 0 0 0 0 0 837954
-0.002187 -0.001741 0.121698 0.090570 0.572706 -0.641564 -0.026188 1 0 0 0 0 0 0 838953
-0.002187 -0.001736 0.121697 0.085971 0.647946 -0.685968 -0.026219 1 0 0 0 0 0 0 839950
-0.002193 -0.001715 0.121686 0.155938 0.436822 -0.567228 -0.026251 1 0 0 0 0 0 0 840952
-0.002196 -0.001704 0.121683 0.128033 0.551646 -0.644836 -0.026282 1 0 0 0 0 0 0 841954
-0.002198 -0.001699 0.121681 0.107167 0.630824 -0.684502 -0.026313 1 0 0 0 0 0 0 842949
-0.002198 -0.001697 0.121681 0.095840 0.672725 -0.700143 -0.026344 1 0 0 0 0 0 0 843923
-0.002204 -0.001677 0.121671 0.163191 0.443271 -0.570087 -0.026376 1 0 0 0 0 0 0 844951
-0.002207 -0.001667 0.121667 0.134158 0.548662 -0.643732 -0.026407 1 0 0 0 0 0 0 845943
-0.002209 -0.001662 0.121666 0.112777 0.623135 -0.682001 -0.026438 1 0 0 0 0 0 0 846952
-0.002209 -0.001659 0.121665 0.101194 0.662713 -0.697169 -0.026470 1 0 0 0 0 0 0 847955
-0.002215 -0.001639 0.121655 0.168394 0.432126 -0.566738 -0.026500 1 0 0 0 0 0 0 848921
-0.002218 -0.001629 0.121651 0.139343 0.536861 -0.640393 -0.026532 1 0 0 0 0 0 0 849943
-0.002220 -0.001624 0.121650 0.117945 0.610966 -0.678677 -0.026563 1 0 0 0 0 0 0 850941
-0.002226 -0.001603 0.121639 0.179440 0.399564 -0.557297 -0.026594 1 0 0 0 0 0 0 851941
-0.002229 -0.001593 0.121636 0.147456 0.513864 -0.634316 -0.026625 1 0 0 0 0 0 0 852939
-0.002231 -0.001588 0.121634 0.124570 0.592821 -0.673875 -0.026659 1 0 0 0 0 0 0 854023
-0.002232 -0.001585 0.121634 0.112232 0.634597 -0.689453 -0.026691 1 0 0 0 0 0 0 855028
-0.002238 -0.001565 0.121624 0.178982 0.405306 -0.558873 -0.026722 1 0 0 0 0 0 0 856022
-0.002241 -0.001555 0.121620 0.149813 0.510372 -0.632686 -0.026753 1 0 0 0 0 0 0 857019
-0.002242 -0.001550 0.121619 0.128341 0.584641 -0.671018 -0.026784 1 0 0 0 0 0 0 858004
-0.002248 -0.001529 0.121608 0.189749 0.373509 -0.549388 -0.026816 1 0 0 0 0 0 0 859029
-0.002251 -0.001519 0.121604 0.157813 0.487643 -0.626505 -0.026846 1 0 0 0 0 0 0 860001
-0.002253 -0.001513 0.121603 0.134947 0.566463 -0.666061 -0.026878 1 0 0 0 0 0 0 861018
-0.002254 -0.001511 0.121602 0.122616 0.608160 -0.681630 -0.026909 1 0 0 0 0 0 0 862003
-0.002254 -0.001509 0.121602 0.116350 0.629521 -0.687749 -0.026940 1 0 0 0 0 0 0 863022
-0.002260 -0.001490 0.121592 0.186200 0.390060 -0.553429 -0.026972 1 0 0 0 0 0 0 864019
-0.002263 -0.001481 0.121588 0.158699 0.489762 -0.626127 -0.027002 1 0 0 0 0 0 0 865002
-0.002264 -0.001476 0.121587 0.138092 0.561348 -0.664121 -0.027034 1 0 0 0 0 0 0 866019
-0.002251 -0.001459 0.121567 -0.056584 0.408299 -0.408493 -0.027065 1 0 0 0 0 0 0 867002
-0.002245 -0.001451 0.121559 0.008010 0.500394 -0.555215 -0.027097 1 0 0 0 0 0 0 868017
-0.002242 -0.001447 0.121557 0.055148 0.562552 -0.630752 -0.027127 1 0 0 0 0 0 0 869000
-0.002246 -0.001426 0.121546 0.152676 0.344923 -0.522883 -0.027159 1 0 0 0 0 0 0 870018
-0.002248 -0.001416 0.121542 0.139006 0.455278 -0.605269 -0.027190 1 0 0 0 0 0 0 871002
-0.002249 -0.001411 0.121540 0.125255 0.532104 -0.646660 -0.027222 1 0 0 0 0 0 0 872019
-0.002250 -0.001408 0.121540 0.117491 0.572816 -0.662851 -0.027252 1 0 0 0 0 0 0 873001
-0.002255 -0.001389 0.121530 0.186374 0.343424 -0.531795 -0.027284 1 0 0 0 0 0 0 874019
-0.002258 -0.001379 0.121526 0.158453 0.447760 -0.605935 -0.027315 1 0 0 0 0 0 0 875003
-0.002260 -0.001374 0.121525 0.137627 0.521622 -0.644422 -0.027347 1 0 0 0 0 0 0 876019
-0.002260 -0.001371 0.121524 0.126352 0.560821 -0.659591 -0.027377 1 0 0 0 0 0 0 877001
-0.002261 -0.001370 0.121524 0.120586 0.580877 -0.665480 -0.027407 1 0 0 0 0 0 0 877945
-0.002266 -0.001351 0.121514 0.190575 0.341119 -0.530520 -0.027438 1 0 0 0 0 0 0 878935
-0.002269 -0.001341 0.121510 0.163318 0.440131 -0.603435 -0.027469 1 0 0 0 0 0 0 879937
-0.002271 -0.001337 0.121509 0.142830 0.511304 -0.641470 -0.027501 1 0 0 0 0 0 0 880945
-0.002277 -0.001316 0.121498 0.204537 0.299147 -0.518812 -0.027531 1 0 0 0 0 0 0 881935
-0.002280 -0.001305 0.121495 0.172994 0.411996 -0.596255 -0.027563 1 0 0 0 0 0 0 882946
-0.002282 -0.001300 0.121493 0.150347 0.490073 -0.635899 -0.027594 1 0 0 0 0 0 0 883950
-0.002283 -0.001297 0.121493 0.138144 0.531388 -0.651482 -0.027626 1 0 0 0 0 0 0 884949
-0.002288 -0.001277 0.121482 0.204706 0.302558 -0.519708 -0.027657 1 0 0 0 0 0 0 885950
-0.002291 -0.001268 0.121479 0.175794 0.406757 -0.593975 -0.027688 1 0 0 0 0 0 0 886952
-0.002293 -0.001263 0.121477 0.154516 0.480660 -0.632661 -0.027727 1 0 0 0 0 0 0 888185
-0.002294 -0.001260 0.121477 0.142953 0.519679 -0.647673 -0.027751 1 0 0 0 0 0 0 888947
-0.002294 -0.001259 0.121477 0.137086 0.539693 -0.653584 -0.027781 1 0 0 0 0 0 0 889936
-0.002300 -0.001240 0.121466 0.206915 0.300175 -0.518161 -0.027813 1 0 0 0 0 0 0 890951
-0.002303 -0.001230 0.121463 0.179717 0.398868 -0.591230 -0.027844 1 0 0 0 0 0 0 891925
-0.002304 -0.001225 0.121462 0.159285 0.469852 -0.629332 -0.027875 1 0 0 0 0 0 0 892922
-0.002305 -0.001223 0.121461 0.148210 0.507648 -0.644381 -0.027907 1 0 0 0 0 0 0 893948
-0.002305 -0.001222 0.121461 0.142542 0.526967 -0.650225 -0.027937 1 0 0 0 0 0 0 894921
-0.002292 -0.001207 0.121441 -0.044203 0.346712 -0.381285 -0.027969 1 0 0 0 0 0 0 895951
-0.002285 -0.001200 0.121434 0.024820 0.423761 -0.523721 -0.028001 1 0 0 0 0 0 0 896945
-0.002282 -0.001196 0.121431 0.074205 0.478405 -0.597738 -0.028032 1 0 0 0 0 0 0 897951
-0.002280 -0.001195 0.121430 0.099935 0.507311 -0.626489 -0.028063 1 0 0 0 0 0 0 898951
-0.002285 -0.001175 0.121420 0.185510 0.272389 -0.499009 -0.028094 1 0 0 0 0 0 0 899940
-0.002287 -0.001165 0.121416 0.166191 0.373113 -0.575082 -0.028126 1 0 0 0 0 0 0 900954
-0.002289 -0.001161 0.121415 0.149654 0.445091 -0.614238 -0.028157 1 0 0 0 0 0 0 901956
-0.002289 -0.001158 0.121414 0.140518 0.483351 -0.629610 -0.028188 1 0 0 0 0 0 0 902955
-0.002290 -0.001157 0.121414 0.135839 0.502900 -0.635582 -0.028219 1 0 0 0 0 0 0 903951
-0.002295 -0.001138 0.121404 0.206191 0.263356 -0.499738 -0.028251 1 0 0 0 0 0 0 904950
-0.002298 -0.001128 0.121400 0.179370 0.361642 -0.572963 -0.028282 1 0 0 0 0 0 0 905952
-0.002299 -0.001124 0.121399 0.159107 0.432397 -0.611125 -0.028313 1 0 0 0 0 0 0 906950
-0.002300 -0.001121 0.121398 0.148111 0.470053 -0.626149 -0.028344 1 0 0 0 0 0 0 907948
-0.002301 -0.001120 0.121398 0.142514 0.489306 -0.631985 -0.028376 1 0 0 0 0 0 0 908951
-0.002306 -0.001101 0.121388 0.212386 0.249670 -0.495943 -0.028407 1 0 0 0 0 0 0 909950
-0.002309 -0.001091 0.121384 0.185355 0.347775 -0.569211 -0.028438 1 0 0 0 0 0 0 910949
-0.002310 -0.001087 0.121383 0.164999 0.418449 -0.607383 -0.028469 1 0 0 0 0 0 0 911947
-0.002311 -0.001084 0.121383 0.153975 0.456031 -0.622408 -0.028501 1 0 0 0 0 0 0 912950
-0.002312 -0.001083 0.121382 0.148340 0.475223 -0.628225 -0.028531 1 0 0 0 0 0 0 913922
-0.002312 -0.001082 0.121382 0.145562 0.485116 -0.630753 -0.028563 1 0 0 0 0 0 0 914949
-0.002317 -0.001064 0.121372 0.216846 0.240876 -0.493361 -0.028594 1 0 0 0 0 0 0 915949
-0.002320 -0.001054 0.121368 0.190585 0.336537 -0.566269 -0.028626 1 0 0 0 0 0 0 916950
-0.002322 -0.001050 0.121367 0.170634 0.405967 -0.604321 -0.028657 1 0 0 0 0 0 0 917952
-0.002322 -0.001047 0.121367 0.159782 0.442922 -0.619303 -0.028688 1 0 0 0 0 0 0 918949
-0.002309 -0.001032 0.121346 -0.029988 0.272146 -0.352922 -0.028719 1 0 0 0 0 0 0 919948
-0.002302 -0.001024 0.121339 0.037640 0.353096 -0.496701 -0.028751 1 0 0 0 0 0 0 920950
-0.002299 -0.001021 0.121337 0.086326 0.409666 -0.571151 -0.028782 1 0 0 0 0 0 0 921951
-0.002298 -0.001019 0.121336 0.111698 0.439519 -0.600009 -0.028813 1 0 0 0 0 0 0 922949
-0.002297 -0.001018 0.121335 0.124377 0.454770 -0.610780 -0.028844 1 0 0 0 0 0 0 923949
-0.002297 -0.001018 0.121335 0.130735 0.462595 -0.615013 -0.028876 1 0 0 0 0 0 0 924950
-0.002296 -0.001017 0.121335 0.133940 0.466758 -0.616919 -0.028907 1 0 0 0 0 0 0 925939
-0.002302 -0.000999 0.121325 0.208205 0.219790 -0.479054 -0.028938 1 0 0 0 0 0 0 926946
-0.002304 -0.000989 0.121321 0.183480 0.313832 -0.551974 -0.028969 1 0 0 0 0 0 0 927950
-0.002306 -0.000985 0.121320 0.164284 0.382408 -0.590014 -0.029000 1 0 0 0 0 0 0 928941
-0.002307 -0.000982 0.121320 0.153833 0.418951 -0.604986 -0.029032 1 0 0 0 0 0 0 929950
-0.002307 -0.000981 0.121320 0.148492 0.437615 -0.610773 -0.029063 1 0 0 0 0 0 0 930949
-0.002320 -0.000994 0.121309 0.318311 0.631286 -0.465784 -0.029094 1 0 0 0 0 0 0 931950
-0.002326 -0.001001 0.121305 0.254659 0.568983 -0.543554 -0.029126 1 0 0 0 0 0 0 932948
-0.002335 -0.000986 0.121293 0.279846 0.272563 -0.444937 -0.029157 1 0 0 0 0 0 0 933950
-0.002340 -0.000978 0.121289 0.228835 0.339996 -0.532950 -0.029188 1 0 0 0 0 0 0 934949
-0.002342 -0.000974 0.121287 0.196250 0.395071 -0.576402 -0.029219 1 0 0 0 0 0 0 935950
-0.002343 -0.000973 0.121287 0.179027 0.424797 -0.593242 -0.029250 1 0 0 0 0 0 0 936943
-0.002344 -0.000972 0.121287 0.170304 0.440047 -0.599687 -0.029281 1 0 0 0 0 0 0 937935
-0.002344 -0.000971 0.121287 0.165966 0.447928 -0.602363 -0.029313 1 0 0 0 0 0 0 938942
-0.002325 -0.000975 0.121277 -0.093065 0.511855 -0.470425 -0.029344 1 0 0 0 0 0 0 939932
-0.002316 -0.000978 0.121273 0.001849 0.492693 -0.540422 -0.029375 1 0 0 0 0 0 0 940942
-0.002316 -0.000960 0.121262 0.143616 0.228674 -0.437718 -0.029406 1 0 0 0 0 0 0 941932
-0.002317 -0.000951 0.121258 0.154646 0.313300 -0.524250 -0.029438 1 0 0 0 0 0 0 942942
-0.002317 -0.000947 0.121256 0.153451 0.377049 -0.567155 -0.029469 1 0 0 0 0 0 0 943933
-0.002317 -0.000945 0.121256 0.151974 0.411150 -0.583804 -0.029500 1 0 0 0 0 0 0 944942
-0.002317 -0.000944 0.121256 0.151105 0.428584 -0.590156 -0.029531 1 0 0 0 0 0 0 945933
-0.002323 -0.000925 0.121245 0.223218 0.188401 -0.453455 -0.029563 1 0 0 0 0 0 0 946932
-0.002325 -0.000915 0.121242 0.197532 0.285474 -0.527012 -0.029594 1 0 0 0 0 0 0 947942
-0.002327 -0.000911 0.121240 0.177867 0.355549 -0.565285 -0.029626 1 0 0 0 0 0 0 948969
-0.002328 -0.000908 0.121240 0.167184 0.392809 -0.580278 -0.029657 1 0 0 0 0 0 0 949944
-0.002328 -0.000907 0.121240 0.161723 0.411827 -0.586048 -0.029688 1 0 0 0 0 0 0 950944
-0.002309 -0.000911 0.121230 -0.097916 0.481376 -0.455118 -0.029719 1 0 0 0 0 0 0 951952
-0.002300 -0.000913 0.121226 -0.003403 0.464927 -0.525469 -0.029750 1 0 0 0 0 0 0 952938
-0.002300 -0.000896 0.121215 0.138099 0.202442 -0.422613 -0.029781 1 0 0 0 0 0 0 953936
-0.002301 -0.000887 0.121211 0.149066 0.287549 -0.509241 -0.029812 1 0 0 0 0 0 0 954925
-0.002301 -0.000883 0.121209 0.147839 0.351536 -0.552209 -0.029844 1 0 0 0 0 0 0 955951
-0.002301 -0.000880 0.121209 0.146328 0.385732 -0.568835 -0.029875 1 0 0 0 0 0 0 956938
-0.002301 -0.000879 0.121209 0.145458 0.403202 -0.575185 -0.029907 1 0 0 0 0 0 0 957955
-0.002307 -0.000860 0.121198 0.217527 0.163191 -0.438189 -0.029938 1 0 0 0 0 0 0 958951
-0.002310 -0.000851 0.121195 0.191861 0.260055 -0.511819 -0.029969 1 0 0 0 0 0 0 959951
-0.002311 -0.000846 0.121193 0.172216 0.330001 -0.550079 -0.030000 1 0 0 0 0 0 0 960919
-0.002312 -0.000844 0.121193 0.161525 0.367190 -0.565073 -0.030031 1 0 0 0 0 0 0 961920
-0.002293 -0.000847 0.121183 -0.100862 0.446028 -0.437395 -0.030063 1 0 0 0 0 0 0 962938
-0.002284 -0.000849 0.121179 -0.007867 0.434163 -0.508921 -0.030094 1 0 0 0 0 0 0 963948
-0.002285 -0.000831 0.121168 0.132824 0.174120 -0.406195 -0.030126 1 0 0 0 0 0 0 964947
-0.002285 -0.000822 0.121164 0.143431 0.260186 -0.493044 -0.030157 1 0 0 0 0 0 0 965942
-0.002285 -0.000818 0.121162 0.142022 0.324636 -0.536057 -0.030188 1 0 0 0 0 0 0 966954
-0.002286 -0.000816 0.121162 0.140419 0.359036 -0.552697 -0.030219 1 0 0 0 0 0 0 967921
-0.002286 -0.000815 0.121162 0.139496 0.376616 -0.559025 -0.030251 1 0 0 0 0 0 0 968948
-0.002291 -0.000796 0.121151 0.211508 0.136790 -0.421770 -0.030282 1 0 0 0 0 0 0 969949
-0.002294 -0.000786 0.121147 0.185869 0.233470 -0.495439 -0.030312 1 0 0 0 0 0 0 970919
-0.002295 -0.000781 0.121146 0.166227 0.303318 -0.533751 -0.030344 1 0 0 0 0 0 0 971948
-0.002296 -0.000779 0.121146 0.155544 0.340448 -0.548746 -0.030376 1 0 0 0 0 0 0 972947
-0.002302 -0.000760 0.121135 0.222513 0.110645 -0.414474 -0.030407 1 0 0 0 0 0 0 973949
-0.002286 -0.000754 0.121122 -0.062589 0.272141 -0.355820 -0.030437 1 0 0 0 0 0 0 974918
-0.002278 -0.000752 0.121117 0.012110 0.322811 -0.463649 -0.030468 1 0 0 0 0 0 0 975918
-0.002274 -0.000750 0.121115 0.070248 0.344952 -0.514546 -0.030501 1 0 0 0 0 0 0 976947
-0.002272 -0.000750 0.121115 0.101109 0.355717 -0.533960 -0.030531 1 0 0 0 0 0 0 977919
-0.002271 -0.000749 0.121114 0.116671 0.361212 -0.541252 -0.030563 1 0 0 0 0 0 0 978949
-0.002276 -0.000731 0.121104 0.196900 0.115474 -0.404058 -0.030594 1 0 0 0 0 0 0 979948
-0.002278 -0.000721 0.121100 0.175421 0.208926 -0.477955 -0.030626 1 0 0 0 0 0 0 980950
-0.002280 -0.000717 0.121099 0.157857 0.277107 -0.516290 -0.030656 1 0 0 0 0 0 0 981918
-0.002280 -0.000715 0.121099 0.148208 0.313430 -0.531302 -0.030688 1 0 0 0 0 0 0 982946
-0.002281 -0.000713 0.121098 0.143276 0.331920 -0.537025 -0.030719 1 0 0 0 0 0 0 983948
-0.002281 -0.000713 0.121098 0.140819 0.341360 -0.539398 -0.030751 1 0 0 0 0 0 0 984948
-0.002286 -0.000694 0.121088 0.212042 0.097670 -0.400300 -0.030782 1 0 0 0 0 0 0 985948
-0.002289 -0.000685 0.121084 0.186113 0.192016 -0.473642 -0.030813 1 0 0 0 0 0 0 986948
-0.002290 -0.000680 0.121083 0.166356 0.260646 -0.511821 -0.030844 1 0 0 0 0 0 0 987947
-0.002291 -0.000678 0.121083 0.155593 0.297163 -0.526713 -0.030875 1 0 0 0 0 0 0 988914
-0.002291 -0.000677 0.121082 0.150117 0.315792 -0.532460 -0.030909 1 0 0 0 0 0 0 990011
-0.002297 -0.000658 0.121072 0.219748 0.076768 -0.394390 -0.030940 1 0 0 0 0 0 0 991019
-0.002281 -0.000653 0.121058 -0.063940 0.233332 -0.334661 -0.030971 1 0 0 0 0 0 0 992000
-0.002273 -0.000650 0.121054 0.011384 0.281405 -0.442089 -0.031003 1 0 0 0 0 0 0 993014
-0.002269 -0.000649 0.121052 0.069848 0.302247 -0.492781 -0.031034 1 0 0 0 0 0 0 994027
-0.002267 -0.000648 0.121051 0.100855 0.312371 -0.512104 -0.031064 1 0 0 0 0 0 0 994991
-0.002266 -0.000648 0.121051 0.116501 0.317517 -0.519350 -0.031097 1 0 0 0 0 0 0 996019
-0.002266 -0.000648 0.121051 0.124333 0.320223 -0.522227 -0.031128 1 0 0 0 0 0 0 997011
-0.002271 -0.000629 0.121041 0.200667 0.073303 -0.383024 -0.031158 1 0 0 0 0 0 0 997993
-0.002273 -0.000620 0.121037 0.177340 0.165766 -0.456501 -0.031189 1 0 0 0 0 0 0 998991
-0.002275 -0.000616 0.121036 0.158885 0.233430 -0.494721 -0.031221 1 0 0 0 0 0 0 999990
-0.002275 -0.000613 0.121035 0.148774 0.269460 -0.509629 -0.031252 1 0 0 0 0 0 1 989
-0.002276 -0.000612 0.121035 0.143602 0.287799 -0.515315 -0.031283 1 0 0 0 0 0 1 1991
-0.002276 -0.000612 0.121035 0.141040 0.297137 -0.517637 -0.031315 1 0 0 0 0 0 1 2993
-0.002276 -0.000611 0.121035 0.139824 0.301953 -0.518805 -0.031346 1 0 0 0 0 0 1 4014
-0.002276 -0.000611 0.121035 0.139264 0.304503 -0.519531 -0.031377 1 0 0 0 0 0 1 4999
-0.002276 -0.000611 0.121035 0.139051 0.305926 -0.520134 -0.031409 1 0 0 0 0 0 1 6013
-0.002281 -0.000593 0.121025 0.211357 0.058415 -0.379951 -0.031440 1 0 0 0 0 0 1 6998
-0.002284 -0.000583 0.121021 0.186083 0.150442 -0.453216 -0.031471 1 0 0 0 0 0 1 8011
-0.002286 -0.000579 0.121020 0.166644 0.217878 -0.491344 -0.031502 1 0 0 0 0 0 1 8995
-0.002286 -0.000577 0.121019 0.156036 0.253767 -0.506194 -0.031531 1 0 0 0 0 0 1 9932
-0.002287 -0.000575 0.121019 0.150637 0.272044 -0.511853 -0.031563 1 0 0 0 0 0 1 10940
-0.002287 -0.000575 0.121019 0.147948 0.281337 -0.514166 -0.031594 1 0 0 0 0 0 1 11930
-0.002287 -0.000575 0.121019 0.146674 0.286117 -0.515316 -0.031625 1 0 0 0 0 0 1 12935
-0.002287 -0.000574 0.121019 0.146083 0.288661 -0.516046 -0.031657 1 0 0 0 0 0 1 13941
-0.002287 -0.000574 0.121019 0.145876 0.290068 -0.516623 -0.031688 1 0 0 0 0 0 1 14930
-0.002300 -0.000588 0.121008 0.318759 0.475836 -0.370188 -0.031719 1 0 0 0 0 0 1 15939
-0.002306 -0.000595 0.121004 0.256710 0.409025 -0.446633 -0.031750 1 0 0 0 0 0 1 16940
-0.002310 -0.000598 0.121003 0.210179 0.359601 -0.486415 -0.031781 1 0 0 0 0 0 1 17931
-0.002311 -0.000600 0.121003 0.185152 0.333343 -0.501925 -0.031813 1 0 0 0 0 0 1 18940
-0.002325 -0.000615 0.120992 0.345296 0.505010 -0.360671 -0.031844 1 0 0 0 0 0 1 19933
-0.002332 -0.000622 0.120988 0.276931 0.431247 -0.439043 -0.031876 1 0 0 0 0 0 1 20948
-0.002335 -0.000626 0.120986 0.227214 0.378334 -0.479511 -0.031907 1 0 0 0 0 0 1 21944
-0.002337 -0.000627 0.120986 0.200611 0.350326 -0.495234 -0.031937 1 0 0 0 0 0 1 22928
-0.002338 -0.000628 0.120986 0.187114 0.336291 -0.501192 -0.031969 1 0 0 0 0 0 1 23943
-0.002351 -0.000642 0.120975 0.353173 0.514168 -0.356324 -0.032000 1 0 0 0 0 0 1 24929
-0.002358 -0.000650 0.120971 0.287913 0.443657 -0.433528 -0.032031 1 0 0 0 0 0 1 25930
-0.002361 -0.000653 0.120970 0.239773 0.392365 -0.473586 -0.032063 1 0 0 0 0 0 1 26941
-0.002363 -0.000655 0.120969 0.213965 0.365194 -0.489181 -0.032094 1 0 0 0 0 0 1 27948
-0.002364 -0.000656 0.120969 0.200871 0.351564 -0.495067 -0.032125 1 0 0 0 0 0 1 28933
-0.002377 -0.000670 0.120958 0.367072 0.529595 -0.350044 -0.032157 1 0 0 0 0 0 1 29948
-0.002384 -0.000677 0.120954 0.301980 0.459261 -0.427283 -0.032188 1 0 0 0 0 0 1 30946
-0.002387 -0.000681 0.120953 0.253932 0.408079 -0.467352 -0.032219 1 0 0 0 0 0 1 31946
-0.002389 -0.000682 0.120952 0.228175 0.380947 -0.482950 -0.032251 1 0 0 0 0 0 1 32945
-0.002390 -0.000683 0.120952 0.215111 0.367365 -0.488826 -0.032282 1 0 0 0 0 0 1 33947
-0.002390 -0.000684 0.120952 0.208616 0.360704 -0.491218 -0.032313 1 0 0 0 0 0 1 34946
-0.002390 -0.000684 0.120952 0.205454 0.357538 -0.492350 -0.032344 1 0 0 0 0 0 1 35946
-0.002390 -0.000684 0.120952 0.203954 0.356123 -0.493044 -0.032375 1 0 0 0 0 0 1 36918
-0.002403 -0.000698 0.120941 0.375979 0.540255 -0.346028 -0.032407 1 0 0 0 0 0 1 37955
-0.002410 -0.000705 0.120937 0.313920 0.473066 -0.422677 -0.032437 1 0 0 0 0 0 1 38920
-0.002413 -0.000708 0.120936 0.267404 0.423481 -0.462546 -0.032469 1 0 0 0 0 0 1 39931
-0.002415 -0.000710 0.120936 0.242414 0.397157 -0.478068 -0.032501 1 0 0 0 0 0 1 40944
-0.002415 -0.000711 0.120935 0.229750 0.383981 -0.483918 -0.032532 1 0 0 0 0 0 1 41947
-0.002416 -0.000711 0.120935 0.223447 0.377522 -0.486278 -0.032563 1 0 0 0 0 0 1 42945
-0.002416 -0.000711 0.120935 0.220395 0.374472 -0.487410 -0.032594 1 0 0 0 0 0 1 43945
-0.002416 -0.000711 0.120935 0.218967 0.373120 -0.488111 -0.032626 1 0 0 0 0 0 1 44946
-0.002416 -0.000711 0.120935 0.218342 0.372630 -0.488653 -0.032657 1 0 0 0 0 0 1 45946
-0.002416 -0.000711 0.120935 0.218136 0.372553 -0.489148 -0.032688 1 0 0 0 0 0 1 46946
-0.002416 -0.000711 0.120935 0.218138 0.372673 -0.489624 -0.032718 1 0 0 0 0 0 1 47916
-0.002422 -0.000693 0.120925 0.290535 0.124181 -0.349333 -0.032750 1 0 0 0 0 0 1 48917
-0.002424 -0.000684 0.120921 0.265557 0.215783 -0.422389 -0.032782 1 0 0 0 0 0 1 49946
-0.002426 -0.000679 0.120920 0.246269 0.283003 -0.460399 -0.032813 1 0 0 0 0 0 1 50945
-0.002427 -0.000677 0.120920 0.235789 0.318822 -0.475195 -0.032844 1 0 0 0 0 0 1 51944
-0.002427 -0.000676 0.120919 0.230447 0.337053 -0.480780 -0.032876 1 0 0 0 0 0 1 52945
-0.002427 -0.000675 0.120919 0.227837 0.346354 -0.483045 -0.032907 1 0 0 0 0 0 1 53943
-0.002427 -0.000675 0.120919 0.226635 0.351172 -0.484139 -0.032938 1 0 0 0 0 0 1 54943
-0.002427 -0.000675 0.120919 0.226109 0.353740 -0.484815 -0.032969 1 0 0 0 0 0 1 55944
-0.002427 -0.000675 0.120919 0.225963 0.355199 -0.485361 -0.033000 1 0 0 0 0 0 1 56944
-0.002427 -0.000675 0.120919 0.226005 0.356091 -0.485842 -0.033032 1 0 0 0 0 0 1 57946
-0.002427 -0.000675 0.120919 0.226123 0.356701 -0.486309 -0.033063 1 0 0 0 0 0 1 58943
-0.002427 -0.000675 0.120919 0.226287 0.357197 -0.486770 -0.033094 1 0 0 0 0 0 1 59944
-0.002427 -0.000675 0.120919 0.226483 0.357593 -0.487237 -0.033126 1 0 0 0 0 0 1 60945
-0.002427 -0.000675 0.120919 0.226683 0.357965 -0.487693 -0.033156 1 0 0 0 0 0 1 61936
-0.002427 -0.000675 0.120919 0.226886 0.358312 -0.488151 -0.033188 1 0 0 0 0 0 1 62945
-0.002427 -0.000675 0.120919 0.227115 0.358666 -0.488615 -0.033219 1 0 0 0 0 0 1 63943
-0.002427 -0.000675 0.120919 0.227319 0.359008 -0.489070 -0.033251 1 0 0 0 0 0 1 64946
-0.002433 -0.000656 0.120909 0.299828 0.110574 -0.348566 -0.033282 1 0 0 0 0 0 1 65945
-0.002435 -0.000647 0.120905 0.274948 0.202051 -0.421637 -0.033313 1 0 0 0 0 0 1 66945
-0.002437 -0.000643 0.120904 0.255706 0.269209 -0.459658 -0.033344 1 0 0 0 0 0 1 67943
-0.002438 -0.000640 0.120904 0.245253 0.304986 -0.474455 -0.033376 1 0 0 0 0 0 1 68944
-0.002438 -0.000639 0.120903 0.239938 0.323199 -0.480044 -0.033407 1 0 0 0 0 0 1 69943
-0.002438 -0.000639 0.120903 0.237338 0.332475 -0.482288 -0.033438 1 0 0 0 0 0 1 70943
-0.002438 -0.000638 0.120903 0.236123 0.337265 -0.483375 -0.033469 1 0 0 0 0 0 1 71944
-0.002438 -0.000638 0.120903 0.235628 0.339826 -0.484054 -0.033500 1 0 0 0 0 0 1 72940
-0.002419 -0.000643 0.120893 -0.022296 0.401473 -0.351115 -0.033533 1 0 0 0 0 0 1 73983
-0.002410 -0.000645 0.120890 0.072895 0.380759 -0.420297 -0.033563 1 0 0 0 0 0 1 74939
-0.002405 -0.000646 0.120889 0.142208 0.365201 -0.456305 -0.033594 1 0 0 0 0 0 1 75929
-0.002408 -0.000628 0.120878 0.251187 0.108201 -0.329228 -0.033625 1 0 0 0 0 0 1 76938
-0.002410 -0.000619 0.120874 0.244637 0.195216 -0.407208 -0.033659 1 0 0 0 0 0 1 78012
-0.002411 -0.000615 0.120873 0.234554 0.260086 -0.446925 -0.033690 1 0 0 0 0 0 1 78994
-0.002411 -0.000613 0.120872 0.228628 0.294711 -0.462303 -0.033721 1 0 0 0 0 0 1 79994
-0.002411 -0.000612 0.120872 0.225596 0.312361 -0.468094 -0.033753 1 0 0 0 0 0 1 81011
-0.002411 -0.000611 0.120872 0.224098 0.321314 -0.470375 -0.033782 1 0 0 0 0 0 1 81939
-0.002417 -0.000592 0.120862 0.295732 0.077259 -0.330202 -0.033813 1 0 0 0 0 0 1 82928
-0.002419 -0.000583 0.120858 0.270450 0.170674 -0.403573 -0.033844 1 0 0 0 0 0 1 83939
-0.002421 -0.000578 0.120857 0.251008 0.238775 -0.441685 -0.033875 1 0 0 0 0 0 1 84929
-0.002422 -0.000576 0.120856 0.240458 0.275017 -0.456505 -0.033907 1 0 0 0 0 0 1 85937
-0.002422 -0.000575 0.120856 0.235083 0.293447 -0.462076 -0.033938 1 0 0 0 0 0 1 86929
-0.002422 -0.000574 0.120856 0.232455 0.302833 -0.464316 -0.033970 1 0 0 0 0 0 1 87962
-0.002422 -0.000574 0.120856 0.231221 0.307645 -0.465374 -0.034000 1 0 0 0 0 0 1 88942
-0.002422 -0.000574 0.120856 0.230714 0.310202 -0.466030 -0.034032 1 0 0 0 0 0 1 89951
-0.002422 -0.000574 0.120856 0.230565 0.311622 -0.466532 -0.034063 1 0 0 0 0 0 1 90950
-0.002422 -0.000574 0.120856 0.230597 0.312468 -0.466978 -0.034094 1 0 0 0 0 0 1 91928
-0.002409 -0.000560 0.120836 0.045103 0.124652 -0.192396 -0.034125 1 0 0 0 0 0 1 92942
-0.002402 -0.000553 0.120829 0.115295 0.194336 -0.334329 -0.034157 1 0 0 0 0 0 1 93946
-0.002399 -0.000550 0.120826 0.165204 0.245193 -0.407918 -0.034188 1 0 0 0 0 0 1 94938
-0.002397 -0.000548 0.120825 0.191178 0.272188 -0.436256 -0.034219 1 0 0 0 0 0 1 95935
-0.002396 -0.000547 0.120825 0.204194 0.285898 -0.446652 -0.034250 1 0 0 0 0 0 1 96938
-0.002396 -0.000547 0.120825 0.210713 0.292903 -0.450570 -0.034281 1 0 0 0 0 0 1 97934
-0.002401 -0.000528 0.120814 0.286309 0.047950 -0.310675 -0.034313 1 0 0 0 0 0 1 98933
-0.002404 -0.000519 0.120811 0.263058 0.140640 -0.384289 -0.034344 1 0 0 0 0 0 1 99932
-0.002405 -0.000514 0.120810 0.244638 0.208353 -0.422494 -0.034375 1 0 0 0 0 0 1 100932
-0.002406 -0.000512 0.120809 0.234579 0.244391 -0.437321 -0.034406 1 0 0 0 0 0 1 101934
-0.002406 -0.000511 0.120809 0.229449 0.262719 -0.442885 -0.034438 1 0 0 0 0 0 1 102932
-0.002406 -0.000510 0.120809 0.226937 0.272011 -0.445104 -0.034469 1 0 0 0 0 0 1 103932
-0.002406 -0.000510 0.120809 0.225779 0.276784 -0.446139 -0.034500 1 0 0 0 0 0 1 104938
-0.002406 -0.000510 0.120809 0.225286 0.279289 -0.446768 -0.034532 1 0 0 0 0 0 1 105939
-0.002406 -0.000510 0.120809 0.225142 0.280671 -0.447253 -0.034563 1 0 0 0 0 0 1 106936
-0.002406 -0.000510 0.120809 0.225159 0.281492 -0.447679 -0.034594 1 0 0 0 0 0 1 107935
-0.002406 -0.000510 0.120809 0.225279 0.282033 -0.448091 -0.034625 1 0 0 0 0 0 1 108916
-0.002406 -0.000510 0.120809 0.225441 0.282440 -0.448497 -0.034656 1 0 0 0 0 0 1 109933
-0.002387 -0.000514 0.120799 -0.032303 0.343076 -0.315222 -0.034688 1 0 0 0 0 0 1 110933
-0.002378 -0.000516 0.120796 0.062788 0.321764 -0.384313 -0.034719 1 0 0 0 0 0 1 111931
-0.002373 -0.000517 0.120794 0.132034 0.305876 -0.420249 -0.034750 1 0 0 0 0 0 1 112915
-0.002376 -0.000500 0.120783 0.240940 0.048889 -0.292523 -0.034781 1 0 0 0 0 0 1 113935
-0.002378 -0.000491 0.120780 0.234433 0.135336 -0.370579 -0.034813 1 0 0 0 0 0 1 114930
-0.002379 -0.000486 0.120778 0.224375 0.199903 -0.410331 -0.034844 1 0 0 0 0 0 1 115933
-0.002379 -0.000484 0.120778 0.218483 0.234371 -0.425682 -0.034875 1 0 0 0 0 0 1 116931
-0.002379 -0.000483 0.120778 0.215441 0.251884 -0.431422 -0.034906 1 0 0 0 0 0 1 117931
-0.002380 -0.000483 0.120778 0.213941 0.260777 -0.433680 -0.034937 1 0 0 0 0 0 1 118915
-0.002380 -0.000482 0.120778 0.213281 0.265339 -0.434729 -0.034969 1 0 0 0 0 0 1 119931
-0.002380 -0.000482 0.120778 0.213050 0.267746 -0.435346 -0.035000 1 0 0 0 0 0 1 120933
-0.002380 -0.000482 0.120778 0.213027 0.269061 -0.435820 -0.035031 1 0 0 0 0 0 1 121934
-0.002380 -0.000482 0.120778 0.213085 0.269848 -0.436229 -0.035062 1 0 0 0 0 0 1 122914
-0.002380 -0.000482 0.120778 0.213242 0.270364 -0.436634 -0.035094 1 0 0 0 0 0 1 123933
-0.002380 -0.000482 0.120778 0.213397 0.270727 -0.437023 -0.035125 1 0 0 0 0 0 1 124931
-0.002380 -0.000482 0.120778 0.213576 0.271043 -0.437419 -0.035156 1 0 0 0 0 0 1 125933
-0.002380 -0.000482 0.120778 0.213757 0.271312 -0.437801 -0.035188 1 0 0 0 0 0 1 126930
-0.002380 -0.000482 0.120778 0.213930 0.271568 -0.438187 -0.035219 1 0 0 0 0 0 1 127925
-0.002380 -0.000482 0.120778 0.214125 0.271833 -0.438581 -0.035250 1 0 0 0 0 0 1 128938
-0.002380 -0.000482 0.120778 0.214342 0.272092 -0.439006 -0.035284 1 0 0 0 0 0 1 130016
-0.002380 -0.000482 0.120778 0.214514 0.272328 -0.439397 -0.035315 1 0 0 0 0 0 1 131019
-0.002380 -0.000482 0.120778 0.214704 0.272569 -0.439767 -0.035346 1 0 0 0 0 0 1 131987
-0.002380 -0.000482 0.120778 0.214894 0.272811 -0.440155 -0.035377 1 0 0 0 0 0 1 132987
-0.002380 -0.000482 0.120778 0.215096 0.273049 -0.440549 -0.035408 1 0 0 0 0 0 1 133985
-0.002380 -0.000482 0.120778 0.215275 0.273293 -0.440933 -0.035439 1 0 0 0 0 0 1 134986
-0.002380 -0.000482 0.120778 0.215455 0.273525 -0.441327 -0.035471 1 0 0 0 0 0 1 135984
-0.002380 -0.000482 0.120778 0.215664 0.273770 -0.441715 -0.035502 1 0 0 0 0 0 1 136983
-0.002380 -0.000482 0.120778 0.215851 0.274023 -0.442113 -0.035534 1 0 0 0 0 0 1 138020
-0.002380 -0.000482 0.120778 0.216037 0.274262 -0.442496 -0.035565 1 0 0 0 0 0 1 139008
-0.002380 -0.000482 0.120778 0.216223 0.274497 -0.442876 -0.035596 1 0 0 0 0 0 1 139985
-0.002380 -0.000482 0.120778 0.216430 0.274743 -0.443282 -0.035628 1 0 0 0 0 0 1 141014
-0.002380 -0.000482 0.120778 0.216600 0.274976 -0.443670 -0.035659 1 0 0 0 0 0 1 142010
-0.002380 -0.000482 0.120778 0.216793 0.275222 -0.444047 -0.035690 1 0 0 0 0 0 1 142995
-0.002380 -0.000482 0.120778 0.216998 0.275464 -0.444446 -0.035721 1 0 0 0 0 0 1 144008
-0.002380 -0.000482 0.120778 0.217178 0.275708 -0.444830 -0.035753 1 0 0 0 0 0 1 145009
-0.002380 -0.000482 0.120778 0.217364 0.275945 -0.445212 -0.035783 1 0 0 0 0 0 1 145994
-0.002380 -0.000482 0.120778 0.217550 0.276198 -0.445607 -0.035815 1 0 0 0 0 0 1 146994
-0.002380 -0.000482 0.120778 0.217757 0.276430 -0.446002 -0.035846 1 0 0 0 0 0 1 148008
-0.002380 -0.000482 0.120778 0.217926 0.276660 -0.446386 -0.035877 1 0 0 0 0 0 1 148994
-0.002380 -0.000482 0.120778 0.218125 0.276913 -0.446774 -0.035909 1 0 0 0 0 0 1 150010
-0.002380 -0.000482 0.120778 0.218317 0.277157 -0.447166 -0.035940 1 0 0 0 0 0 1 151020
-0.002380 -0.000482 0.120778 0.218514 0.277389 -0.447551 -0.035971 1 0 0 0 0 0 1 151994
-0.002380 -0.000482 0.120778 0.218696 0.277636 -0.447941 -0.036003 1 0 0 0 0 0 1 153010
-0.002380 -0.000482 0.120778 0.218870 0.277858 -0.448297 -0.036031 1 0 0 0 0 0 1 153929
-0.002380 -0.000482 0.120778 0.219065 0.278089 -0.448702 -0.036063 1 0 0 0 0 0 1 154936
-0.002380 -0.000482 0.120778 0.219249 0.278338 -0.449075 -0.036094 1 0 0 0 0 0 1 155926
-0.002380 -0.000482 0.120778 0.219440 0.278582 -0.449467 -0.036125 1 0 0 0 0 0 1 156936
-0.002380 -0.000482 0.120778 0.219628 0.278821 -0.449851 -0.036156 1 0 0 0 0 0 1 157926
-0.002380 -0.000482 0.120778 0.219830 0.279059 -0.450247 -0.036187 1 0 0 0 0 0 1 158927
-0.002380 -0.000482 0.120778 0.220003 0.279296 -0.450640 -0.036219 1 0 0 0 0 0 1 159936
-0.002380 -0.000482 0.120778 0.220197 0.279543 -0.451019 -0.036250 1 0 0 0 0 0 1 160926
-0.002380 -0.000482 0.120778 0.220402 0.279785 -0.451418 -0.036282 1 0 0 0 0 0 1 161938
-0.002380 -0.000482 0.120778 0.220582 0.280029 -0.451802 -0.036313 1 0 0 0 0 0 1 162941
-0.002380 -0.000482 0.120778 0.220769 0.280269 -0.452187 -0.036344 1 0 0 0 0 0 1 163934
-0.002380 -0.000482 0.120778 0.220963 0.280515 -0.452584 -0.036376 1 0 0 0 0 0 1 164956
-0.002380 -0.000482 0.120778 0.221148 0.280750 -0.452983 -0.036406 1 0 0 0 0 0 1 165931
-0.002380 -0.000482 0.120778 0.221340 0.280993 -0.453359 -0.036438 1 0 0 0 0 0 1 166941
-0.002380 -0.000482 0.120778 0.221530 0.281235 -0.453747 -0.036469 1 0 0 0 0 0 1 167945
-0.002380 -0.000482 0.120778 0.221760 0.281509 -0.454199 -0.036505 1 0 0 0 0 0 1 169091
-0.002380 -0.000482 0.120778 0.221910 0.281716 -0.454523 -0.036532 1 0 0 0 0 0 1 169940
-0.002380 -0.000482 0.120778 0.222098 0.281956 -0.454909 -0.036563 1 0 0 0 0 0 1 170934
-0.002380 -0.000482 0.120778 0.222290 0.282200 -0.455302 -0.036594 1 0 0 0 0 0 1 171945
-0.002380 -0.000482 0.120778 0.222482 0.282427 -0.455700 -0.036625 1 0 0 0 0 0 1 172936
-0.002380 -0.000482 0.120778 0.222664 0.282673 -0.456069 -0.036656 1 0 0 0 0 0 1 173914
-0.002380 -0.000482 0.120778 0.222858 0.282921 -0.456468 -0.036688 1 0 0 0 0 0 1 174942
-0.002380 -0.000482 0.120778 0.223060 0.283160 -0.456862 -0.036719 1 0 0 0 0 0 1 175942
-0.002380 -0.000482 0.120778 0.223234 0.283396 -0.457234 -0.036749 1 0 0 0 0 0 1 176911
-0.002380 -0.000482 0.120778 0.223429 0.283645 -0.457634 -0.036782 1 0 0 0 0 0 1 177943
-0.002380 -0.000482 0.120778 0.223609 0.283876 -0.458029 -0.036813 1 0 0 0 0 0 1 178940
-0.002380 -0.000482 0.120778 0.223813 0.284116 -0.458407 -0.036843 1 0 0 0 0 0 1 179914
-0.002380 -0.000482 0.120778 0.223999 0.284368 -0.458803 -0.036876 1 0 0 0 0 0 1 180946
-0.002380 -0.000482 0.120778 0.224188 0.284609 -0.459190 -0.036907 1 0 0 0 0 0 1 181945
-0.002380 -0.000482 0.120778 0.224383 0.284839 -0.459572 -0.036937 1 0 0 0 0 0 1 182910
-0.002380 -0.000482 0.120778 0.224560 0.285081 -0.459973 -0.036969 1 0 0 0 0 0 1 183940
-0.002380 -0.000482 0.120778 0.224756 0.285329 -0.460355 -0.037000 1 0 0 0 0 0 1 184939
-0.002380 -0.000482 0.120778 0.224946 0.285572 -0.460744 -0.037032 1 0 0 0 0 0 1 185941
-0.002380 -0.000482 0.120778 0.225139 0.285815 -0.461134 -0.037062 1 0 0 0 0 0 1 186912
-0.002380 -0.000482 0.120778 0.225321 0.286048 -0.461511 -0.037093 1 0 0 0 0 0 1 187911
-0.002380 -0.000482 0.120778 0.225516 0.286295 -0.461910 -0.037125 1 0 0 0 0 0 1 188939
-0.002380 -0.000482 0.120778 0.225700 0.286529 -0.462288 -0.037156 1 0 0 0 0 0 1 189912
-0.002380 -0.000482 0.120778 0.225899 0.286766 -0.462701 -0.037188 1 0 0 0 0 0 1 190940
-0.002380 -0.000482 0.120778 0.226086 0.287017 -0.463078 -0.037219 1 0 0 0 0 0 1 191940
-0.002380 -0.000482 0.120778 0.226269 0.287251 -0.463453 -0.037249 1 0 0 0 0 0 1 192909
-0.002380 -0.000482 0.120778 0.226471 0.287490 -0.463849 -0.037281 1 0 0 0 0 0 1 193912
-0.002380 -0.000482 0.120778 0.226651 0.287734 -0.464232 -0.037312 1 0 0 0 0 0 1 194911
-0.002380 -0.000482 0.120778 0.226845 0.287982 -0.464632 -0.037344 1 0 0 0 0 0 1 195940
-0.002380 -0.000482 0.120778 0.227024 0.288212 -0.465023 -0.037375 1 0 0 0 0 0 1 196930
-0.002380 -0.000482 0.120778 0.227236 0.288460 -0.465417 -0.037407 1 0 0 0 0 0 1 197942
-0.002380 -0.000482 0.120778 0.227415 0.288704 -0.465799 -0.037438 1 0 0 0 0 0 1 198941
-0.002380 -0.000482 0.120778 0.227604 0.288945 -0.466186 -0.037469 1 0 0 0 0 0 1 199938
-0.002380 -0.000482 0.120778 0.227800 0.289177 -0.466571 -0.037499 1 0 0 0 0 0 1 200911
-0.002380 -0.000482 0.120778 0.227980 0.289421 -0.466954 -0.037531 1 0 0 0 0 0 1 201912
-0.002380 -0.000482 0.120778 0.228165 0.289659 -0.467359 -0.037563 1 0 0 0 0 0 1 202938
-0.002380 -0.000482 0.120778 0.228357 0.289902 -0.467733 -0.037593 1 0 0 0 0 0 1 203915
-0.002385 -0.000464 0.120767 0.301055 0.040862 -0.325850 -0.037625 1 0 0 0 0 0 1 204939
-0.002388 -0.000455 0.120764 0.276372 0.131241 -0.398947 -0.037657 1 0 0 0 0 0 1 205944
-0.002389 -0.000450 0.120762 0.257280 0.197777 -0.436948 -0.037688 1 0 0 0 0 0 1 206939
-0.002390 -0.000448 0.120762 0.246859 0.233206 -0.451695 -0.037719 1 0 0 0 0 0 1 207939
-0.002390 -0.000447 0.120762 0.241566 0.251222 -0.457206 -0.037749 1 0 0 0 0 0 1 208912
-0.002390 -0.000446 0.120762 0.238981 0.260348 -0.459392 -0.037782 1 0 0 0 0 0 1 209941
-0.002391 -0.000446 0.120762 0.237747 0.265020 -0.460396 -0.037812 1 0 0 0 0 0 1 210924
-0.002391 -0.000446 0.120762 0.237229 0.267467 -0.461003 -0.037844 1 0 0 0 0 0 1 211940
-0.002391 -0.000445 0.120762 0.237069 0.268803 -0.461471 -0.037875 1 0 0 0 0 0 1 212939
-0.002391 -0.000445 0.120762 0.237083 0.269579 -0.461869 -0.037907 1 0 0 0 0 0 1 213939
-0.002391 -0.000445 0.120762 0.237179 0.270084 -0.462265 -0.037938 1 0 0 0 0 0 1 214938
-0.002391 -0.000445 0.120762 0.237330 0.270425 -0.462638 -0.037968 1 0 0 0 0 0 1 215914
-0.002391 -0.000445 0.120762 0.237506 0.270729 -0.463027 -0.038000 1 0 0 0 0 0 1 216934
-0.002391 -0.000445 0.120762 0.237687 0.270990 -0.463405 -0.038031 1 0 0 0 0 0 1 217925
-0.002391 -0.000445 0.120762 0.237879 0.271229 -0.463795 -0.038063 1 0 0 0 0 0 1 218933
-0.002391 -0.000445 0.120762 0.238068 0.271463 -0.464160 -0.038094 1 0 0 0 0 0 1 219924
-0.002391 -0.000445 0.120762 0.238265 0.271688 -0.464543 -0.038125 1 0 0 0 0 0 1 220933
-0.002391 -0.000445 0.120762 0.238471 0.271906 -0.464926 -0.038156 1 0 0 0 0 0 1 221924
-0.002391 -0.000445 0.120762 0.238654 0.272145 -0.465311 -0.038188 1 0 0 0 0 0 1 222932
-0.002391 -0.000445 0.120762 0.238849 0.272356 -0.465682 -0.038219 1 0 0 0 0 0 1 223924
-0.002391 -0.000445 0.120762 0.239055 0.272588 -0.466078 -0.038250 1 0 0 0 0 0 1 224932
-0.002391 -0.000445 0.120762 0.239241 0.272801 -0.466445 -0.038281 1 0 0 0 0 0 1 225925
-0.002391 -0.000445 0.120762 0.239426 0.273027 -0.466840 -0.038313 1 0 0 0 0 0 1 226932
-0.002391 -0.000445 0.120762 0.239632 0.273249 -0.467212 -0.038344 1 0 0 0 0 0 1 227940
-0.002391 -0.000445 0.120762 0.239838 0.273481 -0.467606 -0.038376 1 0 0 0 0 0 1 228945
-0.002391 -0.000445 0.120762 0.240025 0.273695 -0.467973 -0.038407 1 0 0 0 0 0 1 229939
-0.002391 -0.000445 0.120762 0.240215 0.273927 -0.468357 -0.038438 1 0 0 0 0 0 1 230932
-0.002391 -0.000445 0.120762 0.240403 0.274129 -0.468735 -0.038469 1 0 0 0 0 0 1 231923
-0.002391 -0.000445 0.120762 0.240617 0.274369 -0.469126 -0.038500 1 0 0 0 0 0 1 232935
-0.002391 -0.000445 0.120762 0.240806 0.274586 -0.469497 -0.038532 1 0 0 0 0 0 1 233941
-0.002391 -0.000445 0.120762 0.241002 0.274809 -0.469878 -0.038563 1 0 0 0 0 0 1 234945
-0.002391 -0.000445 0.120762 0.241202 0.275035 -0.470263 -0.038594 1 0 0 0 0 0 1 235923
-0.002396 -0.000427 0.120751 0.313923 0.025808 -0.328058 -0.038626 1 0 0 0 0 0 1 236944
-0.002399 -0.000418 0.120747 0.289330 0.115958 -0.401162 -0.038657 1 0 0 0 0 0 1 237939
-0.002400 -0.000413 0.120746 0.270261 0.182361 -0.439174 -0.038688 1 0 0 0 0 0 1 238935
-0.002401 -0.000411 0.120746 0.259873 0.217730 -0.453902 -0.038718 1 0 0 0 0 0 1 239912
-0.002401 -0.000410 0.120746 0.254588 0.235698 -0.459426 -0.038750 1 0 0 0 0 0 1 240939
-0.002401 -0.000409 0.120745 0.252003 0.244798 -0.461603 -0.038782 1 0 0 0 0 0 1 241941
-0.002401 -0.000409 0.120745 0.250790 0.249446 -0.462594 -0.038813 1 0 0 0 0 0 1 242939
-0.002401 -0.000409 0.120745 0.250273 0.251880 -0.463193 -0.038844 1 0 0 0 0 0 1 243940
-0.002402 -0.000409 0.120745 0.250120 0.253184 -0.463644 -0.038875 1 0 0 0 0 0 1 244928
-0.002402 -0.000409 0.120745 0.250139 0.253954 -0.464045 -0.038907 1 0 0 0 0 0 1 245942
-0.002402 -0.000409 0.120745 0.250241 0.254427 -0.464422 -0.038937 1 0 0 0 0 0 1 246926
-0.002402 -0.000409 0.120745 0.250402 0.254769 -0.464808 -0.038969 1 0 0 0 0 0 1 247942
-0.002402 -0.000409 0.120745 0.250582 0.255039 -0.465174 -0.039000 1 0 0 0 0 0 1 248938
-0.002402 -0.000409 0.120745 0.250771 0.255283 -0.465547 -0.039032 1 0 0 0 0 0 1 249940
-0.002402 -0.000409 0.120745 0.250967 0.255501 -0.465926 -0.039063 1 0 0 0 0 0 1 250939
-0.002402 -0.000409 0.120745 0.251176 0.255715 -0.466293 -0.039094 1 0 0 0 0 0 1 251939
-0.002402 -0.000409 0.120745 0.251362 0.255934 -0.466665 -0.039125 1 0 0 0 0 0 1 252938
-0.002402 -0.000409 0.120745 0.251562 0.256141 -0.467038 -0.039157 1 0 0 0 0 0 1 253940
-0.002402 -0.000409 0.120745 0.251774 0.256342 -0.467416 -0.039188 1 0 0 0 0 0 1 254938
-0.002402 -0.000409 0.120745 0.251964 0.256549 -0.467784 -0.039219 1 0 0 0 0 0 1 255939
-0.002402 -0.000409 0.120745 0.252164 0.256754 -0.468156 -0.039250 1 0 0 0 0 0 1 256938
-0.002402 -0.000409 0.120745 0.252375 0.256954 -0.468531 -0.039281 1 0 0 0 0 0 1 257929
-0.002407 -0.000391 0.120735 0.325109 0.007647 -0.326077 -0.039313 1 0 0 0 0 0 1 258938
-0.002410 -0.000381 0.120731 0.300572 0.097591 -0.399194 -0.039344 1 0 0 0 0 0 1 259939
-0.002411 -0.000377 0.120730 0.281542 0.163909 -0.437223 -0.039375 1 0 0 0 0 0 1 260943
-0.002412 -0.000375 0.120730 0.271177 0.199225 -0.451966 -0.039407 1 0 0 0 0 0 1 261942
-0.002412 -0.000373 0.120729 0.265910 0.217146 -0.457464 -0.039438 1 0 0 0 0 0 1 262938
-0.002412 -0.000373 0.120729 0.263323 0.226219 -0.459629 -0.039469 1 0 0 0 0 0 1 263939
-0.002412 -0.000373 0.120729 0.262113 0.230857 -0.460620 -0.039500 1 0 0 0 0 0 1 264938
-0.002412 -0.000372 0.120729 0.261617 0.233257 -0.461213 -0.039532 1 0 0 0 0 0 1 265940
-0.002412 -0.000372 0.120729 0.261446 0.234559 -0.461655 -0.039563 1 0 0 0 0 0 1 266937
-0.002412 -0.000372 0.120729 0.261469 0.235283 -0.462043 -0.039594 1 0 0 0 0 0 1 267921
-0.002412 -0.000372 0.120729 0.261604 0.235748 -0.462423 -0.039625 1 0 0 0 0 0 1 268937
-0.002412 -0.000372 0.120729 0.261782 0.236094 -0.462811 -0.039659 1 0 0 0 0 0 1 270015
-0.002412 -0.000372 0.120729 0.261954 0.236349 -0.463179 -0.039690 1 0 0 0 0 0 1 271005
-0.002412 -0.000372 0.120729 0.262148 0.236575 -0.463546 -0.039721 1 0 0 0 0 0 1 272011
-0.002412 -0.000372 0.120729 0.262348 0.236759 -0.463901 -0.039752 1 0 0 0 0 0 1 272983
-0.002412 -0.000372 0.120729 0.262552 0.236973 -0.464268 -0.039784 1 0 0 0 0 0 1 274008
-0.002412 -0.000372 0.120729 0.262757 0.237160 -0.464631 -0.039815 1 0 0 0 0 0 1 275004
-0.002412 -0.000372 0.120729 0.262970 0.237339 -0.464993 -0.039845 1 0 0 0 0 0 1 275980
-0.002412 -0.000372 0.120729 0.263168 0.237544 -0.465368 -0.039877 1 0 0 0 0 0 1 277007
-0.002412 -0.000372 0.120729 0.263371 0.237716 -0.465718 -0.039908 1 0 0 0 0 0 1 277983
-0.002412 -0.000372 0.120729 0.263577 0.237901 -0.466080 -0.039939 1 0 0 0 0 0 1 278980
-0.002412 -0.000372 0.120729 0.263783 0.238087 -0.466464 -0.039970 1 0 0 0 0 0 1 279979
-0.002412 -0.000372 0.120729 0.263994 0.238277 -0.466820 -0.040002 1 0 0 0 0 0 1 281002
-0.002412 -0.000372 0.120729 0.264197 0.238461 -0.467178 -0.040033 1 0 0 0 0 0 1 281989
-0.002412 -0.000372 0.120729 0.264415 0.238658 -0.467561 -0.040065 1 0 0 0 0 0 1 283004
-0.002412 -0.000372 0.120729 0.264610 0.238834 -0.467908 -0.040096 1 0 0 0 0 0 1 283987
-0.002418 -0.000354 0.120719 0.337384 -0.010600 -0.325187 -0.040127 1 0 0 0 0 0 1 285001
-0.002421 -0.000345 0.120715 0.312916 0.079156 -0.398324 -0.040158 1 0 0 0 0 0 1 285989
-0.002422 -0.000340 0.120714 0.293930 0.145351 -0.436362 -0.040190 1 0 0 0 0 0 1 287002
-0.002423 -0.000338 0.120713 0.283562 0.180593 -0.451085 -0.040221 1 0 0 0 0 0 1 287985
-0.002423 -0.000337 0.120713 0.278315 0.198497 -0.456589 -0.040252 1 0 0 0 0 0 1 289004
-0.002423 -0.000336 0.120713 0.275724 0.207532 -0.458750 -0.040283 1 0 0 0 0 0 1 289988
-0.002423 -0.000336 0.120713 0.274544 0.212154 -0.459742 -0.040315 1 0 0 0 0 0 1 291004
-0.002423 -0.000336 0.120713 0.274032 0.214525 -0.460302 -0.040346 1 0 0 0 0 0 1 291985
-0.002423 -0.000336 0.120713 0.273893 0.215805 -0.460753 -0.040377 1 0 0 0 0 0 1 293002
-0.002404 -0.000340 0.120703 0.014315 0.277365 -0.326719 -0.040408 1 0 0 0 0 0 1 293988
-0.002395 -0.000342 0.120700 0.108473 0.256287 -0.395391 -0.040440 1 0 0 0 0 0 1 295005
-0.002390 -0.000344 0.120699 0.177242 0.240501 -0.431124 -0.040471 1 0 0 0 0 0 1 295987
-0.002388 -0.000344 0.120698 0.213619 0.232144 -0.444990 -0.040503 1 0 0 0 0 0 1 297026
-0.002387 -0.000344 0.120698 0.231986 0.227941 -0.450137 -0.040531 1 0 0 0 0 0 1 297931
-0.002386 -0.000345 0.120698 0.241237 0.225919 -0.452169 -0.040562 1 0 0 0 0 0 1 298923
-0.002386 -0.000345 0.120698 0.245968 0.224995 -0.453116 -0.040594 1 0 0 0 0 0 1 299930
-0.002386 -0.000345 0.120698 0.248412 0.224625 -0.453667 -0.040625 1 0 0 0 0 0 1 300920
-0.002386 -0.000345 0.120698 0.249727 0.224509 -0.454094 -0.040656 1 0 0 0 0 0 1 301931
-0.002386 -0.000345 0.120698 0.250485 0.224563 -0.454465 -0.040687 1 0 0 0 0 0 1 302922
-0.002391 -0.000326 0.120688 0.323559 -0.025006 -0.311561 -0.040719 1 0 0 0 0 0 1 303930
-0.002394 -0.000317 0.120684 0.299236 0.064545 -0.384700 -0.040750 1 0 0 0 0 0 1 304924
-0.002395 -0.000313 0.120683 0.280329 0.130639 -0.422717 -0.040782 1 0 0 0 0 0 1 305939
-0.002396 -0.000310 0.120682 0.270010 0.165831 -0.437442 -0.040812 1 0 0 0 0 0 1 306928
-0.002396 -0.000309 0.120682 0.264758 0.183688 -0.442921 -0.040844 1 0 0 0 0 0 1 307925
-0.002396 -0.000309 0.120682 0.262169 0.192711 -0.445067 -0.040875 1 0 0 0 0 0 1 308925
-0.002396 -0.000308 0.120682 0.260970 0.197293 -0.446038 -0.040906 1 0 0 0 0 0 1 309925
-0.002397 -0.000308 0.120682 0.260458 0.199657 -0.446604 -0.040938 1 0 0 0 0 0 1 310930
-0.002397 -0.000308 0.120682 0.260333 0.200944 -0.447068 -0.040974 1 0 0 0 0 0 1 312082
-0.002397 -0.000308 0.120682 0.260317 0.201637 -0.447380 -0.041000 1 0 0 0 0 0 1 312935
-0.002397 -0.000308 0.120682 0.260434 0.202062 -0.447741 -0.041032 1 0 0 0 0 0 1 313946
-0.002397 -0.000308 0.120682 0.260586 0.202359 -0.448075 -0.041063 1 0 0 0 0 0 1 314937
-0.002397 -0.000308 0.120682 0.260763 0.202579 -0.448426 -0.041094 1 0 0 0 0 0 1 315929
-0.002397 -0.000308 0.120682 0.260936 0.202761 -0.448749 -0.041124 1 0 0 0 0 0 1 316909
-0.002397 -0.000308 0.120682 0.261135 0.202932 -0.449105 -0.041157 1 0 0 0 0 0 1 317937
-0.002397 -0.000308 0.120682 0.261337 0.203107 -0.449446 -0.041188 1 0 0 0 0 0 1 318936
-0.002397 -0.000308 0.120682 0.261536 0.203264 -0.449787 -0.041219 1 0 0 0 0 0 1 319937
-0.002397 -0.000308 0.120682 0.261735 0.203418 -0.450128 -0.041250 1 0 0 0 0 0 1 320937
-0.002397 -0.000308 0.120682 0.261934 0.203572 -0.450469 -0.041282 1 0 0 0 0 0 1 321938
-0.002397 -0.000308 0.120682 0.262124 0.203717 -0.450817 -0.041313 1 0 0 0 0 0 1 322938
-0.002397 -0.000308 0.120682 0.262312 0.203878 -0.451137 -0.041343 1 0 0 0 0 0 1 323912
-0.002397 -0.000308 0.120682 0.262524 0.204046 -0.451499 -0.041375 1 0 0 0 0 0 1 324941
-0.002397 -0.000308 0.120682 0.262726 0.204189 -0.451834 -0.041407 1 0 0 0 0 0 1 325937
-0.002397 -0.000308 0.120682 0.262913 0.204345 -0.452168 -0.041438 1 0 0 0 0 0 1 326936
-0.002397 -0.000308 0.120682 0.263122 0.204496 -0.452514 -0.041469 1 0 0 0 0 0 1 327935
-0.002397 -0.000308 0.120682 0.263313 0.204642 -0.452862 -0.041500 1 0 0 0 0 0 1 328935
-0.002397 -0.000308 0.120682 0.263507 0.204806 -0.453192 -0.041532 1 0 0 0 0 0 1 329937
-0.002402 -0.000290 0.120672 0.336341 -0.044811 -0.310017 -0.041563 1 0 0 0 0 0 1 330938
-0.002405 -0.000281 0.120668 0.311953 0.044553 -0.383151 -0.041594 1 0 0 0 0 0 1 331938
-0.002406 -0.000276 0.120667 0.292997 0.110559 -0.421181 -0.041625 1 0 0 0 0 0 1 332936
-0.002407 -0.000274 0.120666 0.282658 0.145697 -0.435898 -0.041657 1 0 0 0 0 0 1 333937
-0.002407 -0.000273 0.120666 0.277405 0.163518 -0.441368 -0.041688 1 0 0 0 0 0 1 334936
-0.002407 -0.000272 0.120666 0.274824 0.172511 -0.443509 -0.041719 1 0 0 0 0 0 1 335935
-0.002407 -0.000272 0.120666 0.273620 0.177072 -0.444468 -0.041750 1 0 0 0 0 0 1 336936
-0.002407 -0.000272 0.120666 0.273117 0.179436 -0.445024 -0.041781 1 0 0 0 0 0 1 337935
-0.002407 -0.000272 0.120666 0.272960 0.180673 -0.445435 -0.041813 1 0 0 0 0 0 1 338936
-0.002407 -0.000272 0.120666 0.272982 0.181358 -0.445784 -0.041844 1 0 0 0 0 0 1 339934
-0.002407 -0.000272 0.120666 0.273099 0.181773 -0.446140 -0.041875 1 0 0 0 0 0 1 340936
-0.002407 -0.000272 0.120666 0.273253 0.182034 -0.446470 -0.041907 1 0 0 0 0 0 1 341937
-0.002407 -0.000272 0.120666 0.273432 0.182246 -0.446802 -0.041938 1 0 0 0 0 0 1 342936
-0.002407 -0.000272 0.120666 0.273635 0.182419 -0.447141 -0.041969 1 0 0 0 0 0 1 343935
-0.002407 -0.000272 0.120666 0.273832 0.182581 -0.447469 -0.042000 1 0 0 0 0 0 1 344936
-0.002407 -0.000272 0.120666 0.274036 0.182719 -0.447801 -0.042032 1 0 0 0 0 0 1 345937
-0.002407 -0.000272 0.120666 0.274231 0.182846 -0.448140 -0.042063 1 0 0 0 0 0 1 346935
-0.002407 -0.000272 0.120666 0.274438 0.183001 -0.448474 -0.042094 1 0 0 0 0 0 1 347934
-0.002407 -0.000272 0.120666 0.274647 0.183127 -0.448801 -0.042125 1 0 0 0 0 0 1 348938
-0.002407 -0.000272 0.120666 0.274836 0.183276 -0.449134 -0.042157 1 0 0 0 0 0 1 349937
-0.002407 -0.000272 0.120666 0.275053 0.183399 -0.449466 -0.042188 1 0 0 0 0 0 1 350936
-0.002407 -0.000272 0.120666 0.275247 0.183536 -0.449812 -0.042219 1 0 0 0 0 0 1 351935
-0.002407 -0.000272 0.120666 0.275445 0.183684 -0.450133 -0.042250 1 0 0 0 0 0 1 352935
-0.002407 -0.000272 0.120666 0.275662 0.183806 -0.450463 -0.042281 1 0 0 0 0 0 1 353930
-0.002413 -0.000253 0.120655 0.348511 -0.065915 -0.307023 -0.042313 1 0 0 0 0 0 1 354935
-0.002416 -0.000244 0.120652 0.324181 0.023265 -0.380170 -0.042344 1 0 0 0 0 0 1 355936
-0.002417 -0.000240 0.120650 0.305260 0.089162 -0.418214 -0.042375 1 0 0 0 0 0 1 356936
-0.002418 -0.000237 0.120650 0.294944 0.124227 -0.432928 -0.042406 1 0 0 0 0 0 1 357936
-0.002418 -0.000236 0.120650 0.289693 0.142028 -0.438387 -0.042437 1 0 0 0 0 0 1 358922
-0.002418 -0.000236 0.120650 0.287122 0.150997 -0.440526 -0.042469 1 0 0 0 0 0 1 359930
-0.002418 -0.000236 0.120650 0.285923 0.155534 -0.441476 -0.042500 1 0 0 0 0 0 1 360920
-0.002418 -0.000235 0.120650 0.285426 0.157860 -0.442033 -0.042532 1 0 0 0 0 0 1 361943
-0.002418 -0.000235 0.120650 0.285280 0.159082 -0.442426 -0.042563 1 0 0 0 0 0 1 362932
-0.002418 -0.000235 0.120650 0.285317 0.159757 -0.442778 -0.042594 1 0 0 0 0 0 1 363927
-0.002418 -0.000235 0.120650 0.285436 0.160147 -0.443120 -0.042626 1 0 0 0 0 0 1 364944
-0.002418 -0.000235 0.120650 0.285589 0.160400 -0.443443 -0.042656 1 0 0 0 0 0 1 365933
-0.002418 -0.000235 0.120650 0.285778 0.160585 -0.443765 -0.042688 1 0 0 0 0 0 1 366943
-0.002418 -0.000235 0.120650 0.285985 0.160737 -0.444092 -0.042719 1 0 0 0 0 0 1 367932
-0.002418 -0.000235 0.120650 0.286190 0.160881 -0.444415 -0.042751 1 0 0 0 0 0 1 368944
-0.002418 -0.000235 0.120650 0.286390 0.161010 -0.444738 -0.042781 1 0 0 0 0 0 1 369921
-0.002418 -0.000235 0.120650 0.286601 0.161130 -0.445066 -0.042813 1 0 0 0 0 0 1 370929
-0.002418 -0.000235 0.120650 0.286800 0.161238 -0.445395 -0.042843 1 0 0 0 0 0 1 371919
-0.002418 -0.000235 0.120650 0.287018 0.161364 -0.445717 -0.042875 1 0 0 0 0 0 1 372928
-0.002418 -0.000235 0.120650 0.287231 0.161483 -0.446044 -0.042907 1 0 0 0 0 0 1 373938
-0.002418 -0.000235 0.120650 0.287428 0.161604 -0.446363 -0.042938 1 0 0 0 0 0 1 374937
-0.002418 -0.000235 0.120650 0.287645 0.161718 -0.446689 -0.042969 1 0 0 0 0 0 1 375925
-0.002418 -0.000235 0.120650 0.287855 0.161835 -0.447014 -0.043000 1 0 0 0 0 0 1 376923
-0.002418 -0.000235 0.120650 0.288055 0.161957 -0.447337 -0.043032 1 0 0 0 0 0 1 377937
-0.002418 -0.000235 0.120650 0.288265 0.162062 -0.447672 -0.043063 1 0 0 0 0 0 1 378929
-0.002418 -0.000235 0.120650 0.288483 0.162187 -0.447991 -0.043094 1 0 0 0 0 0 1 379928
-0.002418 -0.000235 0.120650 0.288694 0.162306 -0.448317 -0.043125 1 0 0 0 0 0 1 380934
-0.002418 -0.000235 0.120650 0.288888 0.162425 -0.448630 -0.043156 1 0 0 0 0 0 1 381918
-0.002418 -0.000235 0.120650 0.289113 0.162543 -0.448968 -0.043188 1 0 0 0 0 0 1 382939
-0.002418 -0.000235 0.120650 0.289322 0.162660 -0.449292 -0.043219 1 0 0 0 0 0 1 383935
-0.002418 -0.000235 0.120650 0.289510 0.162771 -0.449616 -0.043250 1 0 0 0 0 0 1 384931
-0.002418 -0.000235 0.120650 0.289739 0.162894 -0.449942 -0.043282 1 0 0 0 0 0 1 385937
-0.002418 -0.000235 0.120650 0.289949 0.163012 -0.450266 -0.043313 1 0 0 0 0 0 1 386934
-0.002418 -0.000235 0.120650 0.290147 0.163133 -0.450585 -0.043344 1 0 0 0 0 0 1 387935
-0.002418 -0.000235 0.120650 0.290366 0.163248 -0.450915 -0.043375 1 0 0 0 0 0 1 388933
-0.002418 -0.000235 0.120650 0.290569 0.163357 -0.451248 -0.043407 1 0 0 0 0 0 1 389937
-0.002418 -0.000235 0.120650 0.290783 0.163480 -0.451563 -0.043437 1 0 0 0 0 0 1 390923
-0.002418 -0.000235 0.120650 0.290978 0.163600 -0.451876 -0.043468 1 0 0 0 0 0 1 391909
-0.002418 -0.000235 0.120650 0.291198 0.163715 -0.452207 -0.043499 1 0 0 0 0 0 1 392909
-0.002418 -0.000235 0.120650 0.291415 0.163836 -0.452542 -0.043532 1 0 0 0 0 0 1 393939
-0.002418 -0.000235 0.120650 0.291610 0.163955 -0.452858 -0.043563 1 0 0 0 0 0 1 394931
-0.002418 -0.000235 0.120650 0.291823 0.164062 -0.453196 -0.043594 1 0 0 0 0 0 1 395934
-0.002418 -0.000235 0.120650 0.292040 0.164187 -0.453516 -0.043625 1 0 0 0 0 0 1 396934
-0.002418 -0.000235 0.120650 0.292239 0.164309 -0.453835 -0.043657 1 0 0 0 0 0 1 397937
-0.002418 -0.000235 0.120650 0.292459 0.164424 -0.454164 -0.043688 1 0 0 0 0 0 1 398935
-0.002418 -0.000235 0.120650 0.292668 0.164541 -0.454489 -0.043719 1 0 0 0 0 0 1 399932
-0.002418 -0.000235 0.120650 0.292878 0.164659 -0.454814 -0.043750 1 0 0 0 0 0 1 400934
-0.002418 -0.000235 0.120650 0.293068 0.164771 -0.455140 -0.043782 1 0 0 0 0 0 1 401936
-0.002418 -0.000235 0.120650 0.293294 0.164893 -0.455464 -0.043813 1 0 0 0 0 0 1 402934
-0.002418 -0.000235 0.120650 0.293506 0.165011 -0.455789 -0.043844 1 0 0 0 0 0 1 403935
-0.002418 -0.000235 0.120650 0.293701 0.165131 -0.456105 -0.043875 1 0 0 0 0 0 1 404925
-0.002418 -0.000235 0.120650 0.293923 0.165247 -0.456438 -0.043906 1 0 0 0 0 0 1 405935
-0.002418 -0.000235 0.120650 0.294133 0.165364 -0.456763 -0.043938 1 0 0 0 0 0 1 406934
-0.002418 -0.000235 0.120650 0.294334 0.165473 -0.457094 -0.043969 1 0 0 0 0 0 1 407932
-0.002399 -0.000240 0.120640 0.033952 0.226752 -0.322476 -0.044000 1 0 0 0 0 0 1 408935
-0.002390 -0.000242 0.120636 0.127611 0.205407 -0.390911 -0.044031 1 0 0 0 0 0 1 409934
-0.002385 -0.000243 0.120635 0.196130 0.189476 -0.426524 -0.044063 1 0 0 0 0 0 1 410934
-0.002383 -0.000244 0.120635 0.232378 0.181032 -0.440312 -0.044094 1 0 0 0 0 0 1 411934
-0.002382 -0.000244 0.120635 0.250696 0.176787 -0.445434 -0.044125 1 0 0 0 0 0 1 412934
-0.002381 -0.000244 0.120635 0.259926 0.174710 -0.447450 -0.044156 1 0 0 0 0 0 1 413935
-0.002381 -0.000244 0.120635 0.264622 0.173740 -0.448353 -0.044187 1 0 0 0 0 0 1 414924
-0.002386 -0.000226 0.120624 0.339853 -0.076983 -0.304700 -0.044219 1 0 0 0 0 0 1 415932
-0.002389 -0.000217 0.120620 0.316713 0.011582 -0.377858 -0.044250 1 0 0 0 0 0 1 416931
-0.002390 -0.000212 0.120619 0.298388 0.077148 -0.415869 -0.044281 1 0 0 0 0 0 1 417934
-0.002391 -0.000210 0.120619 0.288370 0.112044 -0.430577 -0.044313 1 0 0 0 0 0 1 418934
-0.002391 -0.000209 0.120619 0.283260 0.129757 -0.436029 -0.044344 1 0 0 0 0 0 1 419934
-0.002391 -0.000208 0.120618 0.280752 0.138662 -0.438136 -0.044375 1 0 0 0 0 0 1 420934
-0.002391 -0.000208 0.120618 0.279583 0.143177 -0.439078 -0.044406 1 0 0 0 0 0 1 421935
-0.002392 -0.000208 0.120618 0.279080 0.145489 -0.439605 -0.044438 1 0 0 0 0 0 1 422933
-0.002392 -0.000208 0.120618 0.278936 0.146695 -0.439992 -0.044469 1 0 0 0 0 0 1 423931
-0.002392 -0.000208 0.120618 0.278965 0.147345 -0.440325 -0.044500 1 0 0 0 0 0 1 424934
-0.002392 -0.000208 0.120618 0.279064 0.147729 -0.440651 -0.044531 1 0 0 0 0 0 1 425934
-0.002392 -0.000208 0.120618 0.279221 0.147955 -0.440962 -0.044563 1 0 0 0 0 0 1 426934
-0.002392 -0.000208 0.120618 0.279390 0.148134 -0.441267 -0.044593 1 0 0 0 0 0 1 427918
-0.002392 -0.000208 0.120618 0.279576 0.148278 -0.441580 -0.044625 1 0 0 0 0 0 1 428928
-0.002392 -0.000208 0.120618 0.279762 0.148408 -0.441880 -0.044656 1 0 0 0 0 0 1 429920
-0.002392 -0.000208 0.120618 0.279947 0.148504 -0.442193 -0.044687 1 0 0 0 0 0 1 430912
-0.002392 -0.000208 0.120618 0.280153 0.148617 -0.442501 -0.044719 1 0 0 0 0 0 1 431927
-0.002392 -0.000208 0.120618 0.280359 0.148718 -0.442813 -0.044750 1 0 0 0 0 0 1 432917
-0.002392 -0.000208 0.120618 0.280547 0.148825 -0.443119 -0.044781 1 0 0 0 0 0 1 433928
-0.002392 -0.000208 0.120618 0.280736 0.148940 -0.443431 -0.044812 1 0 0 0 0 0 1 434917
-0.002392 -0.000208 0.120618 0.280928 0.149025 -0.443744 -0.044844 1 0 0 0 0 0 1 435926
-0.002392 -0.000208 0.120618 0.281126 0.149146 -0.444051 -0.044875 1 0 0 0 0 0 1 436917
-0.002392 -0.000208 0.120618 0.281327 0.149242 -0.444356 -0.044906 1 0 0 0 0 0 1 437925
-0.002392 -0.000208 0.120618 0.281518 0.149355 -0.444668 -0.044937 1 0 0 0 0 0 1 438916
-0.002392 -0.000208 0.120618 0.281733 0.149448 -0.444982 -0.044969 1 0 0 0 0 0 1 439932
-0.002392 -0.000208 0.120618 0.281917 0.149552 -0.445283 -0.045000 1 0 0 0 0 0 1 440923
-0.002392 -0.000208 0.120618 0.282102 0.149660 -0.445609 -0.045031 1 0 0 0 0 0 1 441936
-0.002392 -0.000208 0.120618 0.282310 0.149762 -0.445909 -0.045063 1 0 0 0 0 0 1 442946
-0.002392 -0.000208 0.120618 0.282498 0.149875 -0.446215 -0.045093 1 0 0 0 0 0 1 443920
-0.002392 -0.000208 0.120618 0.282696 0.149968 -0.446518 -0.045125 1 0 0 0 0 0 1 444917
-0.002392 -0.000208 0.120618 0.282889 0.150082 -0.446833 -0.045156 1 0 0 0 0 0 1 445917
-0.002392 -0.000208 0.120618 0.283091 0.150177 -0.447141 -0.045188 1 0 0 0 0 0 1 446932
-0.002392 -0.000208 0.120618 0.283286 0.150280 -0.447467 -0.045219 1 0 0 0 0 0 1 447926
-0.002392 -0.000208 0.120618 0.283485 0.150385 -0.447763 -0.045250 1 0 0 0 0 0 1 448940
-0.002392 -0.000208 0.120618 0.283680 0.150488 -0.448069 -0.045281 1 0 0 0 0 0 1 449936
-0.002392 -0.000208 0.120618 0.283871 0.150603 -0.448383 -0.045313 1 0 0 0 0 0 1 450931
-0.002392 -0.000208 0.120618 0.284070 0.150696 -0.448686 -0.045344 1 0 0 0 0 0 1 451931
-0.002392 -0.000208 0.120618 0.284263 0.150811 -0.449002 -0.045375 1 0 0 0 0 0 1 452932
-0.002392 -0.000208 0.120618 0.284448 0.150893 -0.449303 -0.045405 1 0 0 0 0 0 1 453904
-0.002392 -0.000208 0.120618 0.284653 0.151018 -0.449621 -0.045438 1 0 0 0 0 0 1 454931
-0.002392 -0.000208 0.120618 0.284852 0.151112 -0.449924 -0.045469 1 0 0 0 0 0 1 455931
-0.002392 -0.000208 0.120618 0.285062 0.151213 -0.450241 -0.045500 1 0 0 0 0 0 1 456939
-0.002392 -0.000208 0.120618 0.285244 0.151330 -0.450550 -0.045532 1 0 0 0 0 0 1 457937
-0.002392 -0.000208 0.120618 0.285441 0.151424 -0.450852 -0.045563 1 0 0 0 0 0 1 458935
-0.002392 -0.000208 0.120618 0.285625 0.151529 -0.451174 -0.045594 1 0 0 0 0 0 1 459934
-0.002392 -0.000208 0.120618 0.285831 0.151630 -0.451471 -0.045625 1 0 0 0 0 0 1 460933
-0.002392 -0.000208 0.120618 0.286024 0.151745 -0.451785 -0.045656 1 0 0 0 0 0 1 461932
-0.002392 -0.000208 0.120618 0.286223 0.151839 -0.452088 -0.045688 1 0 0 0 0 0 1 462932
-0.002392 -0.000208 0.120618 0.286431 0.151939 -0.452402 -0.045719 1 0 0 0 0 0 1 463930
-0.002392 -0.000208 0.120618 0.286614 0.152057 -0.452713 -0.045750 1 0 0 0 0 0 1 464932
-0.002392 -0.000208 0.120618 0.286803 0.152142 -0.453023 -0.045781 1 0 0 0 0 0 1 465933
-0.002392 -0.000208 0.120618 0.287002 0.152264 -0.453332 -0.045813 1 0 0 0 0 0 1 466930
-0.002392 -0.000208 0.120618 0.287202 0.152358 -0.453634 -0.045844 1 0 0 0 0 0 1 467930
-0.002392 -0.000208 0.120618 0.287395 0.152472 -0.453949 -0.045875 1 0 0 0 0 0 1 468930
-0.002392 -0.000208 0.120618 0.287594 0.152566 -0.454253 -0.045906 1 0 0 0 0 0 1 469932
-0.002392 -0.000208 0.120618 0.287787 0.152681 -0.454568 -0.045938 1 0 0 0 0 0 1 470933
-0.002392 -0.000208 0.120618 0.287989 0.152762 -0.454884 -0.045969 1 0 0 0 0 0 1 471930
-0.002392 -0.000208 0.120618 0.288182 0.152875 -0.455182 -0.046000 1 0 0 0 0 0 1 472932
-0.002392 -0.000208 0.120618 0.288375 0.152992 -0.455497 -0.046032 1 0 0 0 0 0 1 473936
-0.002392 -0.000208 0.120618 0.288567 0.153082 -0.455790 -0.046062 1 0 0 0 0 0 1 474902
-0.002392 -0.000208 0.120618 0.288766 0.153200 -0.456114 -0.046094 1 0 0 0 0 0 1 475932
-0.002392 -0.000208 0.120618 0.288964 0.153293 -0.456417 -0.046125 1 0 0 0 0 0 1 476929
-0.002392 -0.000208 0.120618 0.289143 0.153396 -0.456730 -0.046155 1 0 0 0 0 0 1 477902
-0.002392 -0.000208 0.120618 0.289355 0.153500 -0.457037 -0.046188 1 0 0 0 0 0 1 478932
-0.002392 -0.000208 0.120618 0.289563 0.153600 -0.457350 -0.046219 1 0 0 0 0 0 1 479930
-0.002392 -0.000208 0.120618 0.289746 0.153718 -0.457661 -0.046250 1 0 0 0 0 0 1 480932
-0.002392 -0.000208 0.120618 0.289958 0.153820 -0.457987 -0.046284 1 0 0 0 0 0 1 482008
-0.002392 -0.000208 0.120618 0.290150 0.153934 -0.458301 -0.046315 1 0 0 0 0 0 1 483003
-0.002392 -0.000208 0.120618 0.290337 0.154017 -0.458605 -0.046345 1 0 0 0 0 0 1 483984
-0.002392 -0.000208 0.120618 0.290539 0.154140 -0.458919 -0.046377 1 0 0 0 0 0 1 484998
-0.002392 -0.000208 0.120618 0.290741 0.154236 -0.459225 -0.046409 1 0 0 0 0 0 1 486010
-0.002392 -0.000208 0.120618 0.290931 0.154335 -0.459523 -0.046439 1 0 0 0 0 0 1 486976
-0.002392 -0.000208 0.120618 0.291135 0.154447 -0.459844 -0.046470 1 0 0 0 0 0 1 487974
-0.002392 -0.000208 0.120618 0.291323 0.154543 -0.460142 -0.046501 1 0 0 0 0 0 1 488973
-0.002392 -0.000208 0.120618 0.291513 0.154653 -0.460474 -0.046534 1 0 0 0 0 0 1 490008
-0.002392 -0.000208 0.120618 0.291717 0.154753 -0.460768 -0.046565 1 0 0 0 0 0 1 490998
-0.002392 -0.000208 0.120618 0.291906 0.154865 -0.461075 -0.046595 1 0 0 0 0 0 1 491974
-0.002397 -0.000189 0.120608 0.365056 -0.095907 -0.316674 -0.046626 1 0 0 0 0 0 1 492972
-0.002400 -0.000180 0.120604 0.340929 -0.007500 -0.389676 -0.046658 1 0 0 0 0 0 1 493978
-0.002401 -0.000176 0.120603 0.322122 0.057973 -0.427650 -0.046690 1 0 0 0 0 0 1 495011
-0.002402 -0.000174 0.120603 0.311860 0.092835 -0.442333 -0.046721 1 0 0 0 0 0 1 496001
-0.002402 -0.000172 0.120602 0.306622 0.110504 -0.447757 -0.046752 1 0 0 0 0 0 1 496980
-0.002402 -0.000172 0.120602 0.304060 0.119381 -0.449866 -0.046783 1 0 0 0 0 0 1 497982
-0.002402 -0.000172 0.120602 0.302870 0.123884 -0.450801 -0.046815 1 0 0 0 0 0 1 498997
-0.002402 -0.000171 0.120602 0.302350 0.126167 -0.451316 -0.046845 1 0 0 0 0 0 1 499978
-0.002402 -0.000171 0.120602 0.302214 0.127352 -0.451701 -0.046877 1 0 0 0 0 0 1 500996
-0.002402 -0.000171 0.120602 0.302218 0.127989 -0.452001 -0.046906 1 0 0 0 0 0 1 501915
-0.002402 -0.000171 0.120602 0.302326 0.128345 -0.452316 -0.046937 1 0 0 0 0 0 1 502923
-0.002402 -0.000171 0.120602 0.302487 0.128551 -0.452616 -0.046968 1 0 0 0 0 0 1 503915
-0.002402 -0.000171 0.120602 0.302667 0.128713 -0.452920 -0.047000 1 0 0 0 0 0 1 504924
-0.002402 -0.000171 0.120602 0.302854 0.128837 -0.453219 -0.047031 1 0 0 0 0 0 1 505914
-0.002402 -0.000171 0.120602 0.303053 0.128938 -0.453530 -0.047062 1 0 0 0 0 0 1 506924
-0.002402 -0.000171 0.120602 0.303245 0.129046 -0.453823 -0.047093 1 0 0 0 0 0 1 507915
-0.002402 -0.000171 0.120602 0.303447 0.129135 -0.454125 -0.047125 1 0 0 0 0 0 1 508923
-0.002402 -0.000171 0.120602 0.303646 0.129221 -0.454424 -0.047156 1 0 0 0 0 0 1 509915
-0.002402 -0.000171 0.120602 0.303849 0.129307 -0.454728 -0.047187 1 0 0 0 0 0 1 510923
-0.002402 -0.000171 0.120602 0.304055 0.129382 -0.455023 -0.047219 1 0 0 0 0 0 1 511928
-0.002402 -0.000171 0.120602 0.304243 0.129468 -0.455334 -0.047250 1 0 0 0 0 0 1 512917
-0.002402 -0.000171 0.120602 0.304450 0.129562 -0.455629 -0.047281 1 0 0 0 0 0 1 513916
-0.002402 -0.000171 0.120602 0.304663 0.129645 -0.455934 -0.047312 1 0 0 0 0 0 1 514908
-0.002402 -0.000171 0.120602 0.304857 0.129735 -0.456235 -0.047344 1 0 0 0 0 0 1 515927
-0.002402 -0.000171 0.120602 0.305056 0.129821 -0.456534 -0.047375 1 0 0 0 0 0 1 516921
-0.002402 -0.000171 0.120602 0.305256 0.129906 -0.456833 -0.047406 1 0 0 0 0 0 1 517915
-0.002402 -0.000171 0.120602 0.305454 0.129972 -0.457137 -0.047437 1 0 0 0 0 0 1 518923
-0.002383 -0.000176 0.120592 0.044129 0.191498 -0.321946 -0.047469 1 0 0 0 0 0 1 519922
-0.002374 -0.000178 0.120589 0.137216 0.170190 -0.390189 -0.047500 1 0 0 0 0 0 1 520925
-0.002369 -0.000179 0.120588 0.205438 0.154310 -0.425703 -0.047531 1 0 0 0 0 0 1 521918
-0.002367 -0.000180 0.120587 0.241531 0.145849 -0.439445 -0.047562 1 0 0 0 0 0 1 522921
-0.002366 -0.000180 0.120587 0.259753 0.141601 -0.444535 -0.047593 1 0 0 0 0 0 1 523918
-0.002365 -0.000180 0.120587 0.268945 0.139510 -0.446519 -0.047625 1 0 0 0 0 0 1 524921
-0.002365 -0.000180 0.120587 0.273630 0.138513 -0.447407 -0.047656 1 0 0 0 0 0 1 525921
-0.002365 -0.000180 0.120587 0.276052 0.138056 -0.447897 -0.047687 1 0 0 0 0 0 1 526920
-0.002365 -0.000180 0.120587 0.277350 0.137879 -0.448264 -0.047718 1 0 0 0 0 0 1 527918
-0.002365 -0.000180 0.120587 0.278086 0.137815 -0.448583 -0.047750 1 0 0 0 0 0 1 528920
-0.002365 -0.000180 0.120587 0.278548 0.137847 -0.448879 -0.047781 1 0 0 0 0 0 1 529921
-0.002365 -0.000180 0.120587 0.278867 0.137905 -0.449175 -0.047812 1 0 0 0 0 0 1 530920
-0.002365 -0.000180 0.120587 0.279115 0.137978 -0.449476 -0.047843 1 0 0 0 0 0 1 531906
-0.002365 -0.000180 0.120587 0.279339 0.138060 -0.449774 -0.047875 1 0 0 0 0 0 1 532919
-0.002365 -0.000180 0.120587 0.279540 0.138135 -0.450068 -0.047906 1 0 0 0 0 0 1 533921
-0.002365 -0.000180 0.120587 0.279731 0.138232 -0.450353 -0.047937 1 0 0 0 0 0 1 534918
-0.002365 -0.000180 0.120587 0.279914 0.138323 -0.450646 -0.047968 1 0 0 0 0 0 1 535919
-0.002365 -0.000180 0.120587 0.280096 0.138413 -0.450939 -0.048000 1 0 0 0 0 0 1 536917
-0.002365 -0.000180 0.120587 0.280291 0.138501 -0.451240 -0.048031 1 0 0 0 0 0 1 537920
-0.002365 -0.000180 0.120587 0.280474 0.138591 -0.451533 -0.048062 1 0 0 0 0 0 1 538917
-0.002365 -0.000180 0.120587 0.280637 0.138675 -0.451828 -0.048093 1 0 0 0 0 0 1 539918
-0.002365 -0.000180 0.120587 0.280837 0.138770 -0.452121 -0.048125 1 0 0 0 0 0 1 540917
-0.002365 -0.000180 0.120587 0.281009 0.138864 -0.452409 -0.048156 1 0 0 0 0 0 1 541919
-0.002365 -0.000180 0.120587 0.281203 0.138952 -0.452708 -0.048187 1 0 0 0 0 0 1 542919
-0.002365 -0.000180 0.120587 0.281371 0.139043 -0.452991 -0.048218 1 0 0 0 0 0 1 543902
-0.002365 -0.000180 0.120587 0.281570 0.139121 -0.453287 -0.048250 1 0 0 0 0 0 1 544916
-0.002365 -0.000180 0.120587 0.281731 0.139215 -0.453589 -0.048281 1 0 0 0 0 0 1 545919
-0.002365 -0.000180 0.120587 0.281931 0.139311 -0.453883 -0.048312 1 0 0 0 0 0 1 546919
-0.002365 -0.000180 0.120587 0.282104 0.139405 -0.454171 -0.048344 1 0 0 0 0 0 1 547921
-0.002365 -0.000180 0.120587 0.282297 0.139492 -0.454469 -0.048375 1 0 0 0 0 0 1 548918
-0.002365 -0.000180 0.120587 0.282480 0.139582 -0.454763 -0.048406 1 0 0 0 0 0 1 549918
-0.002365 -0.000180 0.120587 0.282650 0.139675 -0.455050 -0.048437 1 0 0 0 0 0 1 550915
-0.002365 -0.000180 0.120587 0.282839 0.139743 -0.455350 -0.048468 1 0 0 0 0 0 1 551919
-0.002365 -0.000180 0.120587 0.283015 0.139853 -0.455638 -0.048500 1 0 0 0 0 0 1 552920
-0.002365 -0.000180 0.120587 0.283208 0.139942 -0.455936 -0.048531 1 0 0 0 0 0 1 553916
-0.002365 -0.000180 0.120587 0.283380 0.140036 -0.456225 -0.048562 1 0 0 0 0 0 1 554920
-0.002365 -0.000180 0.120587 0.283573 0.140123 -0.456524 -0.048593 1 0 0 0 0 0 1 555917
-0.002365 -0.000180 0.120587 0.283744 0.140216 -0.456811 -0.048625 1 0 0 0 0 0 1 556916
-0.002365 -0.000180 0.120587 0.283930 0.140295 -0.457118 -0.048656 1 0 0 0 0 0 1 557918
-0.002365 -0.000180 0.120587 0.284112 0.140384 -0.457393 -0.048687 1 0 0 0 0 0 1 558917
-0.002365 -0.000180 0.120587 0.284302 0.140482 -0.457697 -0.048718 1 0 0 0 0 0 1 559916
-0.002365 -0.000180 0.120587 0.284485 0.140572 -0.457990 -0.048749 1 0 0 0 0 0 1 560910
-0.002365 -0.000180 0.120587 0.284657 0.140666 -0.458280 -0.048781 1 0 0 0 0 0 1 561918
-0.002365 -0.000180 0.120587 0.284850 0.140754 -0.458579 -0.048812 1 0 0 0 0 0 1 562918
-0.002365 -0.000180 0.120587 0.285013 0.140838 -0.458874 -0.048843 1 0 0 0 0 0 1 563917
-0.002365 -0.000180 0.120587 0.285212 0.140933 -0.459164 -0.048874 1 0 0 0 0 0 1 564908
-0.002365 -0.000180 0.120587 0.285389 0.141015 -0.459447 -0.048906 1 0 0 0 0 0 1 565917
-0.002365 -0.000180 0.120587 0.285578 0.141112 -0.459750 -0.048937 1 0 0 0 0 0 1 566908
-0.002365 -0.000180 0.120587 0.285750 0.141207 -0.460041 -0.048968 1 0 0 0 0 0 1 567916
-0.002365 -0.000180 0.120587 0.285942 0.141294 -0.460338 -0.048999 1 0 0 0 0 0 1 568909
-0.002365 -0.000180 0.120587 0.286119 0.141376 -0.460642 -0.049031 1 0 0 0 0 0 1 569918
-0.002365 -0.000180 0.120587 0.286295 0.141476 -0.460921 -0.049062 1 0 0 0 0 0 1 570909
-0.002365 -0.000180 0.120587 0.286491 0.141565 -0.461221 -0.049093 1 0 0 0 0 0 1 571917
-0.002365 -0.000180 0.120587 0.286664 0.141645 -0.461500 -0.049124 1 0 0 0 0 0 1 572907
-0.002370 -0.000162 0.120577 0.360010 -0.109732 -0.316611 -0.049156 1 0 0 0 0 0 1 573923
-0.002373 -0.000153 0.120573 0.335959 -0.021776 -0.389485 -0.049187 1 0 0 0 0 0 1 574913
-0.002374 -0.000148 0.120572 0.317201 0.043470 -0.427398 -0.049219 1 0 0 0 0 0 1 575921
-0.002356 -0.000151 0.120561 0.045006 0.139744 -0.306189 -0.049250 1 0 0 0 0 0 1 576913
-0.002347 -0.000152 0.120558 0.132337 0.136025 -0.379509 -0.049281 1 0 0 0 0 0 1 577927
-0.002342 -0.000152 0.120557 0.197632 0.128939 -0.416798 -0.049312 1 0 0 0 0 0 1 578920
-0.002340 -0.000152 0.120556 0.232233 0.124879 -0.431141 -0.049344 1 0 0 0 0 0 1 579927
-0.002339 -0.000153 0.120556 0.249720 0.122822 -0.436446 -0.049375 1 0 0 0 0 0 1 580939
-0.002338 -0.000153 0.120556 0.258527 0.121820 -0.438461 -0.049406 1 0 0 0 0 0 1 581917
-0.002338 -0.000153 0.120556 0.262987 0.121362 -0.439356 -0.049437 1 0 0 0 0 0 1 582920
-0.002338 -0.000153 0.120556 0.265302 0.121170 -0.439854 -0.049468 1 0 0 0 0 0 1 583920
-0.002338 -0.000153 0.120556 0.266549 0.121101 -0.440212 -0.049500 1 0 0 0 0 0 1 584930
-0.002338 -0.000153 0.120556 0.267243 0.121099 -0.440513 -0.049531 1 0 0 0 0 0 1 585918
-0.002338 -0.000153 0.120556 0.267694 0.121155 -0.440803 -0.049563 1 0 0 0 0 0 1 586933
-0.002338 -0.000153 0.120556 0.267984 0.121216 -0.441084 -0.049594 1 0 0 0 0 0 1 587929
-0.002338 -0.000153 0.120556 0.268231 0.121275 -0.441361 -0.049625 1 0 0 0 0 0 1 588930
-0.002338 -0.000153 0.120556 0.268420 0.121353 -0.441629 -0.049655 1 0 0 0 0 0 1 589900
-0.002338 -0.000153 0.120556 0.268615 0.121438 -0.441914 -0.049687 1 0 0 0 0 0 1 590927
-0.002338 -0.000153 0.120556 0.268793 0.121492 -0.442199 -0.049719 1 0 0 0 0 0 1 591928
-0.002338 -0.000153 0.120556 0.268971 0.121575 -0.442471 -0.049750 1 0 0 0 0 0 1 592929
-0.002343 -0.000135 0.120545 0.342330 -0.129866 -0.297382 -0.049781 1 0 0 0 0 0 1 593928
-0.002346 -0.000125 0.120542 0.318300 -0.042089 -0.370240 -0.049813 1 0 0 0 0 0 1 594935
-0.002347 -0.000121 0.120540 0.299527 0.023062 -0.408146 -0.049843 1 0 0 0 0 0 1 595901
-0.002348 -0.000119 0.120540 0.289288 0.057752 -0.422787 -0.049875 1 0 0 0 0 0 1 596932
-0.002348 -0.000117 0.120540 0.284056 0.075331 -0.428176 -0.049906 1 0 0 0 0 0 1 597919
-0.002349 -0.000117 0.120540 0.281493 0.084175 -0.430249 -0.049937 1 0 0 0 0 0 1 598927
-0.002349 -0.000117 0.120540 0.280268 0.088607 -0.431156 -0.049969 1 0 0 0 0 0 1 599926
-0.002330 -0.000121 0.120530 0.017692 0.152454 -0.295585 -0.050000 1 0 0 0 0 0 1 600926
-0.002320 -0.000123 0.120526 0.109888 0.132288 -0.363830 -0.050030 1 0 0 0 0 0 1 601900
-0.002316 -0.000124 0.120525 0.177665 0.116970 -0.399342 -0.050062 1 0 0 0 0 0 1 602926
-0.002313 -0.000125 0.120525 0.213520 0.108784 -0.413041 -0.050094 1 0 0 0 0 0 1 603928
-0.002312 -0.000125 0.120525 0.231621 0.104665 -0.418104 -0.050125 1 0 0 0 0 0 1 604925
-0.002312 -0.000125 0.120525 0.240734 0.102633 -0.420060 -0.050156 1 0 0 0 0 0 1 605929
-0.002311 -0.000125 0.120525 0.245356 0.101643 -0.420906 -0.050187 1 0 0 0 0 0 1 606927
-0.002311 -0.000125 0.120525 0.247738 0.101175 -0.421372 -0.050219 1 0 0 0 0 0 1 607928
-0.002311 -0.000125 0.120525 0.249025 0.100979 -0.421743 -0.050254 1 0 0 0 0 0 1 609056
-0.002311 -0.000125 0.120525 0.249745 0.100918 -0.422023 -0.050285 1 0 0 0 0 0 1 610056
-0.002316 -0.000107 0.120514 0.323407 -0.150644 -0.276765 -0.050316 1 0 0 0 0 0 1 611045
-0.002319 -0.000098 0.120510 0.299488 -0.063037 -0.349593 -0.050344 1 0 0 0 0 0 1 611924
-0.002321 -0.000093 0.120509 0.280801 0.002013 -0.387534 -0.050379 1 0 0 0 0 0 1 613052
-0.002321 -0.000091 0.120509 0.270602 0.036639 -0.402143 -0.050410 1 0 0 0 0 0 1 614053
-0.002322 -0.000090 0.120508 0.265380 0.054184 -0.407527 -0.050441 1 0 0 0 0 0 1 615052
-0.002322 -0.000089 0.120508 0.262810 0.062993 -0.409578 -0.050473 1 0 0 0 0 0 1 616051
-0.002322 -0.000089 0.120508 0.261582 0.067414 -0.410463 -0.050504 1 0 0 0 0 0 1 617051
-0.002322 -0.000089 0.120508 0.261049 0.069650 -0.410938 -0.050535 1 0 0 0 0 0 1 618053
-0.002322 -0.000089 0.120508 0.260837 0.070796 -0.411239 -0.050562 1 0 0 0 0 0 1 618922
-0.002322 -0.000089 0.120508 0.260831 0.071383 -0.411548 -0.050597 1 0 0 0 0 0 1 620043
-0.002322 -0.000089 0.120508 0.260905 0.071702 -0.411807 -0.050629 1 0 0 0 0 0 1 621045
-0.002322 -0.000089 0.120508 0.261035 0.071888 -0.412064 -0.050660 1 0 0 0 0 0 1 622055
-0.002322 -0.000089 0.120508 0.261164 0.072002 -0.412325 -0.050691 1 0 0 0 0 0 1 623052
-0.002322 -0.000089 0.120508 0.261315 0.072074 -0.412573 -0.050723 1 0 0 0 0 0 1 624051
-0.002322 -0.000089 0.120508 0.261472 0.072131 -0.412833 -0.050754 1 0 0 0 0 0 1 625049
-0.002322 -0.000089 0.120508 0.261638 0.072196 -0.413088 -0.050785 1 0 0 0 0 0 1 626053
-0.002327 -0.000071 0.120498 0.335020 -0.179325 -0.267598 -0.050816 1 0 0 0 0 0 1 627050
-0.002330 -0.000062 0.120494 0.311022 -0.091836 -0.340487 -0.050848 1 0 0 0 0 0 1 628051
-0.002331 -0.000057 0.120493 0.292295 -0.026861 -0.378402 -0.050879 1 0 0 0 0 0 1 629053
-0.002332 -0.000055 0.120492 0.282076 0.007722 -0.393017 -0.050910 1 0 0 0 0 0 1 630052
-0.002332 -0.000054 0.120492 0.276814 0.025234 -0.398354 -0.050937 1 0 0 0 0 0 1 630907
-0.002333 -0.000053 0.120492 0.274271 0.034022 -0.400432 -0.050972 1 0 0 0 0 0 1 632037
-0.002333 -0.000053 0.120492 0.273037 0.038435 -0.401314 -0.051004 1 0 0 0 0 0 1 633047
-0.002333 -0.000053 0.120492 0.272505 0.040652 -0.401778 -0.051034 1 0 0 0 0 0 1 634032
-0.002333 -0.000053 0.120492 0.272329 0.041763 -0.402093 -0.051066 1 0 0 0 0 0 1 635042
-0.002333 -0.000052 0.120492 0.272312 0.042342 -0.402359 -0.051097 1 0 0 0 0 0 1 636031
-0.002333 -0.000052 0.120492 0.272395 0.042645 -0.402631 -0.051128 1 0 0 0 0 0 1 637039
-0.002333 -0.000052 0.120492 0.272516 0.042816 -0.402872 -0.051159 1 0 0 0 0 0 1 638031
-0.002333 -0.000052 0.120492 0.272655 0.042900 -0.403120 -0.051191 1 0 0 0 0 0 1 639040
-0.002333 -0.000052 0.120492 0.272807 0.042964 -0.403364 -0.051222 1 0 0 0 0 0 1 640030
-0.002333 -0.000052 0.120492 0.272970 0.043005 -0.403620 -0.051254 1 0 0 0 0 0 1 641040
-0.002333 -0.000052 0.120492 0.273143 0.043040 -0.403858 -0.051284 1 0 0 0 0 0 1 642032
-0.002333 -0.000052 0.120492 0.273300 0.043070 -0.404099 -0.051316 1 0 0 0 0 0 1 643039
-0.002314 -0.000057 0.120482 0.011099 0.104800 -0.268062 -0.051343 1 0 0 0 0 0 1 643915
-0.002310 -0.000041 0.120468 0.176662 -0.168067 -0.190232 -0.051379 1 0 0 0 0 0 1 645041
-0.002308 -0.000033 0.120463 0.220361 -0.096652 -0.298341 -0.051410 1 0 0 0 0 0 1 646051
-0.002307 -0.000029 0.120462 0.237365 -0.040262 -0.349680 -0.051441 1 0 0 0 0 0 1 647050
-0.002306 -0.000027 0.120461 0.245072 -0.010024 -0.369033 -0.051468 1 0 0 0 0 0 1 647910
-0.002306 -0.000026 0.120461 0.248837 0.005287 -0.376140 -0.051508 1 0 0 0 0 0 1 649191
-0.002306 -0.000026 0.120461 0.250698 0.012958 -0.378712 -0.051535 1 0 0 0 0 0 1 650035
-0.002306 -0.000025 0.120461 0.251698 0.016815 -0.379776 -0.051567 1 0 0 0 0 0 1 651056
-0.002306 -0.000025 0.120461 0.252265 0.018751 -0.380296 -0.051597 1 0 0 0 0 0 1 652029
-0.002306 -0.000025 0.120461 0.252618 0.019729 -0.380625 -0.051629 1 0 0 0 0 0 1 653056
-0.002306 -0.000025 0.120461 0.252877 0.020206 -0.380898 -0.051660 1 0 0 0 0 0 1 654050
-0.002306 -0.000025 0.120461 0.253082 0.020460 -0.381138 -0.051691 1 0 0 0 0 0 1 655052
-0.002306 -0.000025 0.120461 0.253259 0.020600 -0.381376 -0.051723 1 0 0 0 0 0 1 656052
-0.002306 -0.000025 0.120461 0.253422 0.020661 -0.381606 -0.051754 1 0 0 0 0 0 1 657051
-0.002306 -0.000025 0.120461 0.253574 0.020719 -0.381830 -0.051785 1 0 0 0 0 0 1 658053
-0.002306 -0.000025 0.120461 0.253738 0.020733 -0.382066 -0.051816 1 0 0 0 0 0 1 659051
-0.002306 -0.000025 0.120461 0.253888 0.020756 -0.382303 -0.051848 1 0 0 0 0 0 1 660049
-0.002306 -0.000025 0.120461 0.254050 0.020778 -0.382530 -0.051879 1 0 0 0 0 0 1 661058
-0.002306 -0.000025 0.120461 0.254199 0.020791 -0.382752 -0.051909 1 0 0 0 0 0 1 662026
-0.002306 -0.000025 0.120461 0.254360 0.020792 -0.382982 -0.051941 1 0 0 0 0 0 1 663052
-0.002306 -0.000025 0.120461 0.254511 0.020815 -0.383218 -0.051973 1 0 0 0 0 0 1 664054
-0.002306 -0.000025 0.120461 0.254642 0.020823 -0.383449 -0.052004 1 0 0 0 0 0 1 665050
-0.002306 -0.000025 0.120461 0.254813 0.020840 -0.383680 -0.052035 1 0 0 0 0 0 1 666052
-0.002306 -0.000025 0.120461 0.254968 0.020854 -0.383910 -0.052066 1 0 0 0 0 0 1 667051
-0.002306 -0.000025 0.120461 0.255122 0.020866 -0.384140 -0.052098 1 0 0 0 0 0 1 668051
-0.002306 -0.000025 0.120461 0.255275 0.020879 -0.384370 -0.052129 1 0 0 0 0 0 1 669050
-0.002306 -0.000025 0.120461 0.255416 0.020894 -0.384595 -0.052160 1 0 0 0 0 0 1 670053
-0.002306 -0.000025 0.120461 0.255571 0.020895 -0.384837 -0.052191 1 0 0 0 0 0 1 671049
-0.002311 -0.000007 0.120450 0.329011 -0.230797 -0.238885 -0.052223 1 0 0 0 0 0 1 672050
-0.002314 0.000002 0.120447 0.305102 -0.143668 -0.311776 -0.052254 1 0 0 0 0 0 1 673050
-0.002315 0.000007 0.120445 0.286396 -0.078903 -0.349695 -0.052285 1 0 0 0 0 0 1 674051
-0.002316 0.000009 0.120445 0.276195 -0.044416 -0.364285 -0.052316 1 0 0 0 0 0 1 675049
-0.002317 0.000010 0.120445 0.270966 -0.026981 -0.369636 -0.052348 1 0 0 0 0 0 1 676050
-0.002317 0.000011 0.120445 0.268407 -0.018241 -0.371654 -0.052378 1 0 0 0 0 0 1 677038
-0.002317 0.000011 0.120445 0.267173 -0.013881 -0.372508 -0.052410 1 0 0 0 0 0 1 678051
-0.002317 0.000011 0.120445 0.266623 -0.011686 -0.372953 -0.052441 1 0 0 0 0 0 1 679050
-0.002317 0.000011 0.120445 0.266436 -0.010609 -0.373242 -0.052473 1 0 0 0 0 0 1 680050
-0.002317 0.000011 0.120445 0.266417 -0.010074 -0.373501 -0.052504 1 0 0 0 0 0 1 681049
-0.002317 0.000011 0.120445 0.266487 -0.009793 -0.373736 -0.052535 1 0 0 0 0 0 1 682050
-0.002317 0.000011 0.120445 0.266604 -0.009666 -0.373947 -0.052566 1 0 0 0 0 0 1 683049
-0.002317 0.000011 0.120445 0.266738 -0.009606 -0.374174 -0.052597 1 0 0 0 0 0 1 684018
-0.002317 0.000011 0.120445 0.266888 -0.009573 -0.374404 -0.052629 1 0 0 0 0 0 1 685041
-0.002317 0.000011 0.120445 0.267034 -0.009573 -0.374619 -0.052660 1 0 0 0 0 0 1 686039
-0.002317 0.000011 0.120445 0.267196 -0.009559 -0.374841 -0.052691 1 0 0 0 0 0 1 687039
-0.002317 0.000011 0.120445 0.267346 -0.009572 -0.375070 -0.052722 1 0 0 0 0 0 1 688039
-0.002317 0.000011 0.120445 0.267508 -0.009558 -0.375293 -0.052753 1 0 0 0 0 0 1 689037
-0.002317 0.000011 0.120445 0.267671 -0.009573 -0.375509 -0.052785 1 0 0 0 0 0 1 690040
-0.002317 0.000011 0.120445 0.267830 -0.009580 -0.375730 -0.052816 1 0 0 0 0 0 1 691036
-0.002317 0.000011 0.120445 0.267985 -0.009574 -0.375959 -0.052847 1 0 0 0 0 0 1 692038
-0.002317 0.000011 0.120445 0.268146 -0.009590 -0.376174 -0.052878 1 0 0 0 0 0 1 693032
-0.002317 0.000011 0.120445 0.268303 -0.009585 -0.376404 -0.052910 1 0 0 0 0 0 1 694038
-0.002317 0.000011 0.120445 0.268444 -0.009607 -0.376621 -0.052941 1 0 0 0 0 0 1 695038
-0.002317 0.000011 0.120445 0.268619 -0.009609 -0.376840 -0.052972 1 0 0 0 0 0 1 696031
-0.002317 0.000011 0.120445 0.268778 -0.009603 -0.377071 -0.053004 1 0 0 0 0 0 1 697040
-0.002317 0.000011 0.120445 0.268938 -0.009618 -0.377285 -0.053034 1 0 0 0 0 0 1 698030
-0.002317 0.000011 0.120445 0.269094 -0.009614 -0.377514 -0.053066 1 0 0 0 0 0 1 699032
-0.002317 0.000011 0.120445 0.269243 -0.009627 -0.377723 -0.053097 1 0 0 0 0 0 1 700028
-0.002317 0.000011 0.120445 0.269405 -0.009645 -0.377959 -0.053128 1 0 0 0 0 0 1 701037
-0.002317 0.000011 0.120445 0.269567 -0.009632 -0.378181 -0.053159 1 0 0 0 0 0 1 702028
-0.002317 0.000011 0.120445 0.269731 -0.009647 -0.378398 -0.053191 1 0 0 0 0 0 1 703037
-0.002317 0.000011 0.120445 0.269886 -0.009642 -0.378625 -0.053222 1 0 0 0 0 0 1 704028
-0.002317 0.000011 0.120445 0.270049 -0.009658 -0.378843 -0.053253 1 0 0 0 0 0 1 705037
-0.002317 0.000011 0.120445 0.270195 -0.009662 -0.379058 -0.053285 1 0 0 0 0 0 1 706034
-0.002317 0.000011 0.120445 0.270351 -0.009667 -0.379298 -0.053316 1 0 0 0 0 0 1 707028
-0.002317 0.000011 0.120445 0.270522 -0.009676 -0.379510 -0.053347 1 0 0 0 0 0 1 708033
-0.002317 0.000011 0.120445 0.270686 -0.009682 -0.379736 -0.053379 1 0 0 0 0 0 1 709058
-0.002317 0.000011 0.120445 0.270838 -0.009676 -0.379961 -0.053410 1 0 0 0 0 0 1 710039
-0.002317 0.000011 0.120445 0.270989 -0.009689 -0.380173 -0.053441 1 0 0 0 0 0 1 711049
-0.002317 0.000011 0.120445 0.271145 -0.009696 -0.380411 -0.053472 1 0 0 0 0 0 1 712036
-0.002317 0.000011 0.120445 0.271316 -0.009705 -0.380624 -0.053504 1 0 0 0 0 0 1 713046
-0.002317 0.000011 0.120445 0.271477 -0.009711 -0.380846 -0.053535 1 0 0 0 0 0 1 714049
-0.002317 0.000011 0.120445 0.271629 -0.009705 -0.381071 -0.053566 1 0 0 0 0 0 1 715033
-0.002317 0.000011 0.120445 0.271794 -0.009721 -0.381292 -0.053598 1 0 0 0 0 0 1 716052
-0.002317 0.000011 0.120445 0.271936 -0.009713 -0.381512 -0.053629 1 0 0 0 0 0 1 717043
-0.002317 0.000011 0.120445 0.272102 -0.009740 -0.381743 -0.053660 1 0 0 0 0 0 1 718055
-0.002317 0.000011 0.120445 0.272268 -0.009740 -0.381958 -0.053691 1 0 0 0 0 0 1 719048
-0.002317 0.000011 0.120445 0.272424 -0.009733 -0.382187 -0.053723 1 0 0 0 0 0 1 720050
-0.002317 0.000011 0.120445 0.272586 -0.009749 -0.382402 -0.053754 1 0 0 0 0 0 1 721047
-0.002317 0.000011 0.120445 0.272729 -0.009741 -0.382625 -0.053785 1 0 0 0 0 0 1 722051
-0.002317 0.000011 0.120445 0.272901 -0.009760 -0.382846 -0.053816 1 0 0 0 0 0 1 723047
-0.002322 0.000030 0.120434 0.346420 -0.261814 -0.236502 -0.053848 1 0 0 0 0 0 1 724049
-0.002325 0.000039 0.120430 0.322620 -0.175011 -0.309335 -0.053879 1 0 0 0 0 0 1 725048
-0.002326 0.000043 0.120429 0.303979 -0.110411 -0.347261 -0.053910 1 0 0 0 0 0 1 726055
-0.002327 0.000045 0.120429 0.293797 -0.076014 -0.361846 -0.053941 1 0 0 0 0 0 1 727053
-0.002327 0.000047 0.120428 0.288592 -0.058625 -0.367186 -0.053973 1 0 0 0 0 0 1 728050
-0.002328 0.000047 0.120428 0.286013 -0.049934 -0.369182 -0.054003 1 0 0 0 0 0 1 729018
-0.002328 0.000047 0.120428 0.284804 -0.045586 -0.370038 -0.054035 1 0 0 0 0 0 1 730051
-0.002328 0.000048 0.120428 0.284273 -0.043426 -0.370470 -0.054065 1 0 0 0 0 0 1 731021
-0.002328 0.000048 0.120428 0.284084 -0.042357 -0.370759 -0.054098 1 0 0 0 0 0 1 732051
-0.002328 0.000048 0.120428 0.284069 -0.041839 -0.371010 -0.054129 1 0 0 0 0 0 1 733048
-0.002328 0.000048 0.120428 0.284148 -0.041589 -0.371230 -0.054160 1 0 0 0 0 0 1 734051
-0.002328 0.000048 0.120428 0.284269 -0.041481 -0.371430 -0.054191 1 0 0 0 0 0 1 735041
-0.002328 0.000048 0.120428 0.284414 -0.041439 -0.371658 -0.054222 1 0 0 0 0 0 1 736047
-0.002328 0.000048 0.120428 0.284567 -0.041425 -0.371874 -0.054254 1 0 0 0 0 0 1 737048
-0.002328 0.000048 0.120428 0.284715 -0.041432 -0.372089 -0.054285 1 0 0 0 0 0 1 738049
-0.002328 0.000048 0.120428 0.284882 -0.041435 -0.372303 -0.054316 1 0 0 0 0 0 1 739048
-0.002328 0.000048 0.120428 0.285046 -0.041456 -0.372517 -0.054347 1 0 0 0 0 0 1 740046
-0.002328 0.000048 0.120428 0.285213 -0.041492 -0.372724 -0.054379 1 0 0 0 0 0 1 741046
-0.002328 0.000048 0.120428 0.285375 -0.041505 -0.372946 -0.054410 1 0 0 0 0 0 1 742051
-0.002328 0.000048 0.120428 0.285526 -0.041525 -0.373153 -0.054441 1 0 0 0 0 0 1 743047
-0.002328 0.000048 0.120428 0.285693 -0.041560 -0.373380 -0.054472 1 0 0 0 0 0 1 744048
-0.002328 0.000048 0.120428 0.285865 -0.041576 -0.373589 -0.054504 1 0 0 0 0 0 1 745047
-0.002328 0.000048 0.120428 0.286030 -0.041599 -0.373803 -0.054535 1 0 0 0 0 0 1 746050
-0.002333 0.000066 0.120418 0.359582 -0.293759 -0.227180 -0.054566 1 0 0 0 0 0 1 747046
-0.002336 0.000075 0.120414 0.335830 -0.207133 -0.300058 -0.054597 1 0 0 0 0 0 1 748046
-0.002337 0.000079 0.120413 0.317223 -0.142650 -0.337972 -0.054629 1 0 0 0 0 0 1 749046
-0.002338 0.000082 0.120412 0.307045 -0.108301 -0.352560 -0.054660 1 0 0 0 0 0 1 750044
-0.002338 0.000083 0.120412 0.301853 -0.090961 -0.357892 -0.054691 1 0 0 0 0 0 1 751037
-0.002338 0.000083 0.120412 0.299305 -0.082283 -0.359897 -0.054722 1 0 0 0 0 0 1 752041
-0.002339 0.000084 0.120412 0.298088 -0.077952 -0.360737 -0.054754 1 0 0 0 0 0 1 753046
-0.002339 0.000084 0.120412 0.297571 -0.075824 -0.361161 -0.054785 1 0 0 0 0 0 1 754050
-0.002339 0.000084 0.120412 0.297383 -0.074775 -0.361435 -0.054816 1 0 0 0 0 0 1 755048
-0.002339 0.000084 0.120412 0.297374 -0.074277 -0.361678 -0.054847 1 0 0 0 0 0 1 756047
-0.002339 0.000084 0.120412 0.297455 -0.074033 -0.361897 -0.054879 1 0 0 0 0 0 1 757048
-0.002339 0.000084 0.120412 0.297582 -0.073942 -0.362091 -0.054910 1 0 0 0 0 0 1 758044
-0.002339 0.000084 0.120412 0.297733 -0.073918 -0.362311 -0.054941 1 0 0 0 0 0 1 759048
-0.002339 0.000084 0.120412 0.297894 -0.073934 -0.362512 -0.054972 1 0 0 0 0 0 1 760048
-0.002339 0.000084 0.120412 0.298044 -0.073949 -0.362724 -0.055004 1 0 0 0 0 0 1 761047
-0.002339 0.000084 0.120412 0.298218 -0.073979 -0.362923 -0.055035 1 0 0 0 0 0 1 762041
-0.002339 0.000084 0.120412 0.298387 -0.074020 -0.363127 -0.055066 1 0 0 0 0 0 1 763032
-0.002339 0.000084 0.120412 0.298558 -0.074062 -0.363334 -0.055097 1 0 0 0 0 0 1 764039
-0.002339 0.000084 0.120412 0.298728 -0.074104 -0.363540 -0.055128 1 0 0 0 0 0 1 765040
-0.002344 0.000102 0.120402 0.372284 -0.326307 -0.216686 -0.055159 1 0 0 0 0 0 1 766031
-0.002347 0.000111 0.120398 0.348580 -0.239862 -0.289589 -0.055191 1 0 0 0 0 0 1 767040
-0.002348 0.000116 0.120397 0.330010 -0.175469 -0.327510 -0.055222 1 0 0 0 0 0 1 768031
-0.002349 0.000118 0.120396 0.319856 -0.141187 -0.342098 -0.055253 1 0 0 0 0 0 1 769040
-0.002349 0.000119 0.120396 0.314680 -0.123864 -0.347429 -0.055285 1 0 0 0 0 0 1 770032
-0.002349 0.000120 0.120396 0.312131 -0.115208 -0.349425 -0.055316 1 0 0 0 0 0 1 771041
-0.002349 0.000120 0.120396 0.310920 -0.110909 -0.350248 -0.055347 1 0 0 0 0 0 1 772030
-0.002349 0.000120 0.120396 0.310407 -0.108792 -0.350673 -0.055379 1 0 0 0 0 0 1 773040
-0.002350 0.000120 0.120396 0.310227 -0.107772 -0.350952 -0.055410 1 0 0 0 0 0 1 774034
-0.002350 0.000120 0.120396 0.310235 -0.107286 -0.351165 -0.055441 1 0 0 0 0 0 1 775048
-0.002350 0.000120 0.120396 0.310313 -0.107068 -0.351378 -0.055472 1 0 0 0 0 0 1 776039
-0.002350 0.000120 0.120396 0.310440 -0.107006 -0.351576 -0.055504 1 0 0 0 0 0 1 777054
-0.002350 0.000120 0.120396 0.310603 -0.106995 -0.351789 -0.055538 1 0 0 0 0 0 1 778132
-0.002350 0.000120 0.120396 0.310774 -0.107018 -0.351990 -0.055568 1 0 0 0 0 0 1 779113
-0.002350 0.000120 0.120396 0.310944 -0.107053 -0.352184 -0.055600 1 0 0 0 0 0 1 780124
-0.002350 0.000120 0.120396 0.311113 -0.107121 -0.352391 -0.055632 1 0 0 0 0 0 1 781137
-0.002350 0.000120 0.120396 0.311290 -0.107161 -0.352587 -0.055662 1 0 0 0 0 0 1 782127
-0.002350 0.000120 0.120396 0.311465 -0.107219 -0.352785 -0.055694 1 0 0 0 0 0 1 783125
-0.002350 0.000120 0.120396 0.311642 -0.107291 -0.352976 -0.055725 1 0 0 0 0 0 1 784122
-0.002350 0.000120 0.120396 0.311814 -0.107340 -0.353180 -0.055756 1 0 0 0 0 0 1 785122
-0.002350 0.000120 0.120396 0.311990 -0.107400 -0.353379 -0.055787 1 0 0 0 0 0 1 786126
-0.002350 0.000120 0.120396 0.312168 -0.107471 -0.353570 -0.055819 1 0 0 0 0 0 1 787126
-0.002350 0.000120 0.120396 0.312331 -0.107529 -0.353780 -0.055850 1 0 0 0 0 0 1 788119
-0.002350 0.000120 0.120396 0.312505 -0.107590 -0.353961 -0.055881 1 0 0 0 0 0 1 789129
-0.002350 0.000120 0.120396 0.312688 -0.107642 -0.354170 -0.055913 1 0 0 0 0 0 1 790129
-0.002350 0.000120 0.120396 0.312864 -0.107701 -0.354370 -0.055944 1 0 0 0 0 0 1 791132
-0.002355 0.000138 0.120385 0.386443 -0.360020 -0.207237 -0.055974 1 0 0 0 0 0 1 792092
-0.002358 0.000148 0.120382 0.362818 -0.273794 -0.280138 -0.056005 1 0 0 0 0 0 1 793094
-0.002359 0.000152 0.120380 0.344272 -0.209502 -0.318071 -0.056036 1 0 0 0 0 0 1 794092
-0.002360 0.000154 0.120380 0.334136 -0.175282 -0.332663 -0.056068 1 0 0 0 0 0 1 795091
-0.002360 0.000155 0.120380 0.328970 -0.157988 -0.337982 -0.056099 1 0 0 0 0 0 1 796092
-0.002360 0.000156 0.120380 0.326434 -0.149373 -0.339968 -0.056131 1 0 0 0 0 0 1 797115
-0.002360 0.000156 0.120380 0.325245 -0.145102 -0.340792 -0.056162 1 0 0 0 0 0 1 798115
-0.002360 0.000156 0.120380 0.324720 -0.143013 -0.341211 -0.056194 1 0 0 0 0 0 1 799122
-0.002360 0.000157 0.120380 0.324547 -0.141982 -0.341472 -0.056225 1 0 0 0 0 0 1 800131
-0.002360 0.000157 0.120380 0.324547 -0.141527 -0.341686 -0.056255 1 0 0 0 0 0 1 801096
-0.002360 0.000157 0.120380 0.324643 -0.141334 -0.341883 -0.056287 1 0 0 0 0 0 1 802101
-0.002360 0.000157 0.120380 0.324777 -0.141268 -0.342065 -0.056318 1 0 0 0 0 0 1 803090
-0.002360 0.000157 0.120380 0.324938 -0.141280 -0.342269 -0.056349 1 0 0 0 0 0 1 804091
-0.002360 0.000157 0.120380 0.325109 -0.141332 -0.342453 -0.056380 1 0 0 0 0 0 1 805090
-0.002360 0.000157 0.120380 0.325274 -0.141395 -0.342643 -0.056411 1 0 0 0 0 0 1 806090
-0.002360 0.000157 0.120380 0.325462 -0.141454 -0.342837 -0.056443 1 0 0 0 0 0 1 807113
-0.002360 0.000157 0.120380 0.325642 -0.141530 -0.343027 -0.056474 1 0 0 0 0 0 1 808112
-0.002360 0.000157 0.120380 0.325819 -0.141606 -0.343212 -0.056505 1 0 0 0 0 0 1 809090
-0.002360 0.000157 0.120380 0.325999 -0.141685 -0.343403 -0.056536 1 0 0 0 0 0 1 810092
-0.002360 0.000157 0.120380 0.326171 -0.141772 -0.343599 -0.056568 1 0 0 0 0 0 1 811088
-0.002360 0.000157 0.120380 0.326346 -0.141839 -0.343776 -0.056599 1 0 0 0 0 0 1 812088
-0.002360 0.000157 0.120380 0.326537 -0.141919 -0.343971 -0.056630 1 0 0 0 0 0 1 813088
-0.002360 0.000157 0.120380 0.326719 -0.141998 -0.344161 -0.056661 1 0 0 0 0 0 1 814089
-0.002360 0.000157 0.120380 0.326909 -0.142080 -0.344360 -0.056694 1 0 0 0 0 0 1 815138
-0.002360 0.000157 0.120380 0.327076 -0.142165 -0.344552 -0.056724 1 0 0 0 0 0 1 816111
-0.002360 0.000157 0.120380 0.327255 -0.142235 -0.344733 -0.056756 1 0 0 0 0 0 1 817133
-0.002360 0.000157 0.120380 0.327445 -0.142314 -0.344926 -0.056787 1 0 0 0 0 0 1 818124
-0.002360 0.000157 0.120380 0.327626 -0.142392 -0.345116 -0.056819 1 0 0 0 0 0 1 819121
-0.002360 0.000157 0.120380 0.327806 -0.142471 -0.345305 -0.056850 1 0 0 0 0 0 1 820118
-0.002360 0.000157 0.120380 0.327986 -0.142549 -0.345495 -0.056881 1 0 0 0 0 0 1 821118
-0.002360 0.000157 0.120380 0.328159 -0.142636 -0.345692 -0.056912 1 0 0 0 0 0 1 822121
-0.002360 0.000157 0.120380 0.328329 -0.142702 -0.345864 -0.056943 1 0 0 0 0 0 1 823091
-0.002360 0.000157 0.120380 0.328517 -0.142770 -0.346065 -0.056974 1 0 0 0 0 0 1 824090
-0.002360 0.000157 0.120380 0.328701 -0.142858 -0.346250 -0.057005 1 0 0 0 0 0 1 825088
-0.002360 0.000157 0.120380 0.328882 -0.142938 -0.346439 -0.057036 1 0 0 0 0 0 1 826091
-0.002360 0.000157 0.120380 0.329062 -0.143016 -0.346628 -0.057067 1 0 0 0 0 0 1 827088
-0.002360 0.000157 0.120380 0.329234 -0.143103 -0.346825 -0.057099 1 0 0 0 0 0 1 828086
-0.002360 0.000157 0.120380 0.329409 -0.143171 -0.347003 -0.057130 1 0 0 0 0 0 1 829088
-0.002360 0.000157 0.120380 0.329601 -0.143251 -0.347197 -0.057161 1 0 0 0 0 0 1 830087
-0.002360 0.000157 0.120380 0.329784 -0.143330 -0.347389 -0.057193 1 0 0 0 0 0 1 831097
-0.002360 0.000157 0.120380 0.329965 -0.143409 -0.347579 -0.057224 1 0 0 0 0 0 1 832098
-0.002360 0.000157 0.120380 0.330147 -0.143488 -0.347771 -0.057256 1 0 0 0 0 0 1 833110
-0.002360 0.000157 0.120380 0.330317 -0.143574 -0.347965 -0.057287 1 0 0 0 0 0 1 834096
-0.002360 0.000157 0.120380 0.330495 -0.143643 -0.348146 -0.057318 1 0 0 0 0 0 1 835110
-0.002360 0.000157 0.120380 0.330680 -0.143710 -0.348344 -0.057349 1 0 0 0 0 0 1 836095
-0.002360 0.000157 0.120380 0.330867 -0.143800 -0.348532 -0.057381 1 0 0 0 0 0 1 837111
-0.002360 0.000157 0.120380 0.331034 -0.143873 -0.348706 -0.057409 1 0 0 0 0 0 1 838031
-0.002360 0.000157 0.120380 0.331215 -0.143952 -0.348897 -0.057441 1 0 0 0 0 0 1 839038
-0.002360 0.000157 0.120380 0.331374 -0.144036 -0.349085 -0.057472 1 0 0 0 0 0 1 840029
-0.002360 0.000157 0.120380 0.331573 -0.144110 -0.349276 -0.057503 1 0 0 0 0 0 1 841038
-0.002360 0.000157 0.120380 0.331754 -0.144187 -0.349464 -0.057534 1 0 0 0 0 0 1 842029
-0.002360 0.000157 0.120380 0.331936 -0.144266 -0.349656 -0.057566 1 0 0 0 0 0 1 843038
-0.002360 0.000157 0.120380 0.332115 -0.144343 -0.349844 -0.057597 1 0 0 0 0 0 1 844028
-0.002360 0.000157 0.120380 0.332297 -0.144422 -0.350035 -0.057628 1 0 0 0 0 0 1 845038
-0.002360 0.000157 0.120380 0.332452 -0.144494 -0.350231 -0.057659 1 0 0 0 0 0 1 846030
-0.002360 0.000157 0.120380 0.332654 -0.144578 -0.350416 -0.057691 1 0 0 0 0 0 1 847037
-0.002360 0.000157 0.120380 0.332837 -0.144657 -0.350606 -0.057722 1 0 0 0 0 0 1 848044
-0.002360 0.000157 0.120380 0.333017 -0.144735 -0.350795 -0.057753 1 0 0 0 0 0 1 849040
-0.002360 0.000157 0.120380 0.333198 -0.144814 -0.350985 -0.057785 1 0 0 0 0 0 1 850039
-0.002360 0.000157 0.120380 0.333368 -0.144890 -0.351170 -0.057816 1 0 0 0 0 0 1 851049
-0.002360 0.000157 0.120380 0.333549 -0.144979 -0.351371 -0.057847 1 0 0 0 0 0 1 852041
-0.002360 0.000157 0.120380 0.333733 -0.145048 -0.351551 -0.057878 1 0 0 0 0 0 1 853019
-0.002360 0.000157 0.120380 0.333916 -0.145127 -0.351742 -0.057909 1 0 0 0 0 0 1 854029
-0.002360 0.000157 0.120380 0.334098 -0.145206 -0.351934 -0.057941 1 0 0 0 0 0 1 855038
-0.002360 0.000157 0.120380 0.334266 -0.145281 -0.352116 -0.057972 1 0 0 0 0 0 1 856034
-0.002360 0.000157 0.120380 0.334459 -0.145352 -0.352325 -0.058004 1 0 0 0 0 0 1 857069
-0.002360 0.000157 0.120380 0.334627 -0.145446 -0.352507 -0.058034 1 0 0 0 0 0 1 858020
-0.002360 0.000157 0.120380 0.334817 -0.145519 -0.352693 -0.058066 1 0 0 0 0 0 1 859034
-0.002360 0.000157 0.120380 0.334998 -0.145597 -0.352883 -0.058097 1 0 0 0 0 0 1 860035
-0.002360 0.000157 0.120380 0.335175 -0.145673 -0.353068 -0.058128 1 0 0 0 0 0 1 861015
-0.002360 0.000157 0.120380 0.335347 -0.145750 -0.353256 -0.058160 1 0 0 0 0 0 1 862035
-0.002360 0.000157 0.120380 0.335537 -0.145831 -0.353450 -0.058191 1 0 0 0 0 0 1 863033
-0.002360 0.000157 0.120380 0.335711 -0.145919 -0.353648 -0.058222 1 0 0 0 0 0 1 864034
-0.002360 0.000157 0.120380 0.335895 -0.145988 -0.353828 -0.058253 1 0 0 0 0 0 1 865016
-0.002360 0.000157 0.120380 0.336081 -0.146067 -0.354022 -0.058285 1 0 0 0 0 0 1 866040
-0.002360 0.000157 0.120380 0.336245 -0.146141 -0.354201 -0.058315 1 0 0 0 0 0 1 867019
-0.002360 0.000157 0.120380 0.336436 -0.146211 -0.354407 -0.058347 1 0 0 0 0 0 1 868037
-0.002360 0.000157 0.120380 0.336619 -0.146300 -0.354591 -0.058378 1 0 0 0 0 0 1 869034
-0.002360 0.000157 0.120380 0.336792 -0.146388 -0.354787 -0.058410 1 0 0 0 0 0 1 870034
-0.002360 0.000157 0.120380 0.336979 -0.146459 -0.354971 -0.058441 1 0 0 0 0 0 1 871033
-0.002360 0.000157 0.120380 0.337160 -0.146536 -0.355160 -0.058472 1 0 0 0 0 0 1 872033
-0.002360 0.000157 0.120380 0.337328 -0.146612 -0.355343 -0.058503 1 0 0 0 0 0 1 873032
-0.002360 0.000157 0.120380 0.337520 -0.146693 -0.355539 -0.058535 1 0 0 0 0 0 1 874034
-0.002360 0.000157 0.120380 0.337701 -0.146771 -0.355729 -0.058566 1 0 0 0 0 0 1 875032
-0.002360 0.000157 0.120380 0.337873 -0.146858 -0.355925 -0.058597 1 0 0 0 0 0 1 876032
-0.002360 0.000157 0.120380 0.338060 -0.146929 -0.356109 -0.058628 1 0 0 0 0 0 1 877032
-0.002360 0.000157 0.120380 0.338230 -0.147004 -0.356292 -0.058660 1 0 0 0 0 0 1 878034
-0.002360 0.000157 0.120380 0.338420 -0.147084 -0.356487 -0.058691 1 0 0 0 0 0 1 879032
-0.002360 0.000157 0.120380 0.338598 -0.147151 -0.356685 -0.058722 1 0 0 0 0 0 1 880033
-0.002360 0.000157 0.120380 0.338782 -0.147240 -0.356869 -0.058753 1 0 0 0 0 0 1 881033
-0.002360 0.000157 0.120380 0.338955 -0.147328 -0.357066 -0.058785 1 0 0 0 0 0 1 882037
-0.002360 0.000157 0.120380 0.339130 -0.147396 -0.357242 -0.058816 1 0 0 0 0 0 1 883034
-0.002360 0.000157 0.120380 0.339321 -0.147476 -0.357436 -0.058847 1 0 0 0 0 0 1 884031
-0.002360 0.000157 0.120380 0.339503 -0.147554 -0.357627 -0.058878 1 0 0 0 0 0 1 885033
-0.002360 0.000157 0.120380 0.339683 -0.147633 -0.357817 -0.058910 1 0 0 0 0 0 1 886034
-0.002360 0.000157 0.120380 0.339863 -0.147711 -0.358006 -0.058941 1 0 0 0 0 0 1 887032
-0.002366 0.000175 0.120369 0.413653 -0.400795 -0.210243 -0.058972 1 0 0 0 0 0 1 888031
-0.002368 0.000184 0.120365 0.390188 -0.315059 -0.283024 -0.059003 1 0 0 0 0 0 1 889032
-0.002370 0.000188 0.120364 0.371742 -0.251049 -0.320922 -0.059034 1 0 0 0 0 0 1 890027
-0.002371 0.000191 0.120364 0.361638 -0.216960 -0.335485 -0.059066 1 0 0 0 0 0 1 891036
-0.002371 0.000192 0.120363 0.356503 -0.199768 -0.340801 -0.059097 1 0 0 0 0 0 1 892033
-0.002371 0.000192 0.120363 0.353976 -0.191190 -0.342785 -0.059128 1 0 0 0 0 0 1 893033
-0.002371 0.000193 0.120363 0.352781 -0.186938 -0.343584 -0.059160 1 0 0 0 0 0 1 894033
-0.002371 0.000193 0.120363 0.352283 -0.184877 -0.343984 -0.059191 1 0 0 0 0 0 1 895033
-0.002371 0.000193 0.120363 0.352107 -0.183875 -0.344238 -0.059221 1 0 0 0 0 0 1 896015
-0.002371 0.000193 0.120363 0.352121 -0.183446 -0.344455 -0.059253 1 0 0 0 0 0 1 897031
-0.002371 0.000193 0.120363 0.352219 -0.183260 -0.344649 -0.059285 1 0 0 0 0 0 1 898034
-0.002371 0.000193 0.120363 0.352355 -0.183233 -0.344827 -0.059316 1 0 0 0 0 0 1 899032
-0.002371 0.000193 0.120363 0.352528 -0.183257 -0.345015 -0.059347 1 0 0 0 0 0 1 900031
-0.002371 0.000193 0.120363 0.352704 -0.183314 -0.345198 -0.059378 1 0 0 0 0 0 1 901032
-0.002371 0.000193 0.120363 0.352897 -0.183393 -0.345389 -0.059412 1 0 0 0 0 0 1 902116
-0.002371 0.000193 0.120363 0.353078 -0.183485 -0.345566 -0.059443 1 0 0 0 0 0 1 903095
-0.002371 0.000193 0.120363 0.353266 -0.183583 -0.345749 -0.059474 1 0 0 0 0 0 1 904107
-0.002371 0.000193 0.120363 0.353437 -0.183675 -0.345941 -0.059505 1 0 0 0 0 0 1 905090
-0.002371 0.000193 0.120363 0.353637 -0.183776 -0.346115 -0.059537 1 0 0 0 0 0 1 906110
-0.002371 0.000193 0.120363 0.353817 -0.183860 -0.346299 -0.059568 1 0 0 0 0 0 1 907092
-0.002371 0.000193 0.120363 0.354009 -0.183968 -0.346477 -0.059599 1 0 0 0 0 0 1 908108
-0.002371 0.000193 0.120363 0.354189 -0.184052 -0.346662 -0.059630 1 0 0 0 0 0 1 909093
-0.002371 0.000193 0.120363 0.354367 -0.184154 -0.346827 -0.059660 1 0 0 0 0 0 1 910036
-0.002371 0.000193 0.120363 0.354528 -0.184245 -0.347014 -0.059691 1 0 0 0 0 0 1 911026
-0.002371 0.000193 0.120363 0.354736 -0.184348 -0.347191 -0.059722 1 0 0 0 0 0 1 912035
-0.002371 0.000193 0.120363 0.354919 -0.184432 -0.347377 -0.059753 1 0 0 0 0 0 1 913026
-0.002371 0.000193 0.120363 0.355110 -0.184540 -0.347554 -0.059785 1 0 0 0 0 0 1 914037
-0.002371 0.000193 0.120363 0.355291 -0.184625 -0.347740 -0.059816 1 0 0 0 0 0 1 915026
-0.002371 0.000193 0.120363 0.355479 -0.184732 -0.347916 -0.059847 1 0 0 0 0 0 1 916026
-0.002377 0.000211 0.120353 0.429291 -0.437948 -0.199864 -0.059878 1 0 0 0 0 0 1 917035
-0.002379 0.000220 0.120349 0.405907 -0.352442 -0.272658 -0.059909 1 0 0 0 0 0 1 918027
-0.002381 0.000225 0.120348 0.387499 -0.288544 -0.310555 -0.059941 1 0 0 0 0 0 1 919036
-0.002381 0.000227 0.120347 0.377417 -0.254531 -0.325112 -0.059972 1 0 0 0 0 0 1 920030
-0.002382 0.000228 0.120347 0.372295 -0.237373 -0.330416 -0.060004 1 0 0 0 0 0 1 921048
-0.002382 0.000229 0.120347 0.369771 -0.228811 -0.332399 -0.060035 1 0 0 0 0 0 1 922035
-0.002382 0.000229 0.120347 0.368599 -0.224596 -0.333192 -0.060066 1 0 0 0 0 0 1 923037
-0.002382 0.000229 0.120347 0.368092 -0.222542 -0.333584 -0.060097 1 0 0 0 0 0 1 924025
-0.002382 0.000229 0.120347 0.367922 -0.221582 -0.333838 -0.060129 1 0 0 0 0 0 1 925044
-0.002382 0.000229 0.120347 0.367946 -0.221140 -0.334032 -0.060159 1 0 0 0 0 0 1 926019
-0.002382 0.000229 0.120347 0.368051 -0.220992 -0.334222 -0.060191 1 0 0 0 0 0 1 927043
-0.002382 0.000229 0.120347 0.368246 -0.221003 -0.334444 -0.060230 1 0 0 0 0 0 1 928274
-0.002382 0.000229 0.120347 0.368360 -0.221024 -0.334567 -0.060254 1 0 0 0 0 0 1 929043
-0.002382 0.000229 0.120347 0.368551 -0.221104 -0.334746 -0.060285 1 0 0 0 0 0 1 930046
-0.002382 0.000229 0.120347 0.368735 -0.221193 -0.334913 -0.060316 1 0 0 0 0 0 1 931043
-0.002382 0.000229 0.120347 0.368914 -0.221303 -0.335099 -0.060347 1 0 0 0 0 0 1 932043
-0.002382 0.000229 0.120347 0.369111 -0.221408 -0.335267 -0.060378 1 0 0 0 0 0 1 933040
-0.002382 0.000229 0.120347 0.369303 -0.221521 -0.335440 -0.060410 1 0 0 0 0 0 1 934038
-0.002382 0.000229 0.120347 0.369495 -0.221636 -0.335614 -0.060441 1 0 0 0 0 0 1 935042
-0.002382 0.000229 0.120347 0.369686 -0.221751 -0.335788 -0.060472 1 0 0 0 0 0 1 936042
-0.002382 0.000229 0.120347 0.369878 -0.221865 -0.335961 -0.060504 1 0 0 0 0 0 1 937043
-0.002382 0.000229 0.120347 0.370061 -0.221989 -0.336143 -0.060535 1 0 0 0 0 0 1 938048
-0.002382 0.000229 0.120347 0.370250 -0.222105 -0.336296 -0.060566 1 0 0 0 0 0 1 939044
-0.002382 0.000229 0.120347 0.370449 -0.222211 -0.336480 -0.060597 1 0 0 0 0 0 1 940043
-0.002382 0.000229 0.120347 0.370640 -0.222324 -0.336654 -0.060628 1 0 0 0 0 0 1 941037
-0.002382 0.000229 0.120347 0.370827 -0.222435 -0.336823 -0.060659 1 0 0 0 0 0 1 942013
-0.002382 0.000229 0.120347 0.371024 -0.222553 -0.337002 -0.060691 1 0 0 0 0 0 1 943042
-0.002382 0.000229 0.120347 0.371206 -0.222676 -0.337182 -0.060722 1 0 0 0 0 0 1 944040
-0.002382 0.000229 0.120347 0.371392 -0.222780 -0.337344 -0.060754 1 0 0 0 0 0 1 945041
-0.002382 0.000229 0.120347 0.371595 -0.222897 -0.337522 -0.060785 1 0 0 0 0 0 1 946043
-0.002382 0.000229 0.120347 0.371787 -0.223011 -0.337696 -0.060816 1 0 0 0 0 0 1 947041
-0.002382 0.000229 0.120347 0.371973 -0.223122 -0.337865 -0.060846 1 0 0 0 0 0 1 948012
-0.002382 0.000229 0.120347 0.372168 -0.223239 -0.338042 -0.060878 1 0 0 0 0 0 1 949031
-0.002382 0.000229 0.120347 0.372341 -0.223361 -0.338218 -0.060910 1 0 0 0 0 0 1 950042
-0.002382 0.000229 0.120347 0.372544 -0.223467 -0.338386 -0.060940 1 0 0 0 0 0 1 951017
-0.002382 0.000229 0.120347 0.372742 -0.223584 -0.338564 -0.060972 1 0 0 0 0 0 1 952039
-0.002382 0.000229 0.120347 0.372931 -0.223697 -0.338736 -0.061003 1 0 0 0 0 0 1 953030
-0.002382 0.000229 0.120347 0.373124 -0.223813 -0.338911 -0.061035 1 0 0 0 0 0 1 954038
-0.002382 0.000229 0.120347 0.373320 -0.223939 -0.339078 -0.061066 1 0 0 0 0 0 1 955041
-0.002382 0.000229 0.120347 0.373487 -0.224050 -0.339258 -0.061097 1 0 0 0 0 0 1 956041
-0.002382 0.000229 0.120347 0.373696 -0.224159 -0.339431 -0.061129 1 0 0 0 0 0 1 957042
-0.002382 0.000229 0.120347 0.373889 -0.224272 -0.339605 -0.061160 1 0 0 0 0 0 1 958042
-0.002382 0.000229 0.120347 0.374080 -0.224387 -0.339779 -0.061191 1 0 0 0 0 0 1 959042
-0.002382 0.000229 0.120347 0.374271 -0.224501 -0.339952 -0.061222 1 0 0 0 0 0 1 960041
-0.002382 0.000229 0.120347 0.374449 -0.224612 -0.340118 -0.061253 1 0 0 0 0 0 1 961037
-0.002382 0.000229 0.120347 0.374638 -0.224735 -0.340300 -0.061284 1 0 0 0 0 0 1 962012
-0.002382 0.000229 0.120347 0.374842 -0.224846 -0.340473 -0.061316 1 0 0 0 0 0 1 963039
-0.002382 0.000229 0.120347 0.375035 -0.224960 -0.340646 -0.061347 1 0 0 0 0 0 1 964041
-0.002382 0.000229 0.120347 0.375226 -0.225074 -0.340819 -0.061378 1 0 0 0 0 0 1 965039
-0.002382 0.000229 0.120347 0.375417 -0.225188 -0.340993 -0.061410 1 0 0 0 0 0 1 966039
-0.002382 0.000229 0.120347 0.375596 -0.225300 -0.341160 -0.061441 1 0 0 0 0 0 1 967039
-0.002382 0.000229 0.120347 0.375789 -0.225426 -0.341346 -0.061472 1 0 0 0 0 0 1 968039
-0.002382 0.000229 0.120347 0.375989 -0.225533 -0.341515 -0.061504 1 0 0 0 0 0 1 969043
-0.002382 0.000229 0.120347 0.376185 -0.225659 -0.341681 -0.061535 1 0 0 0 0 0 1 970042
-0.002382 0.000229 0.120347 0.376373 -0.225763 -0.341860 -0.061566 1 0 0 0 0 0 1 971040
-0.002382 0.000229 0.120347 0.376564 -0.225877 -0.342034 -0.061597 1 0 0 0 0 0 1 972041
-0.002382 0.000229 0.120347 0.376740 -0.225986 -0.342199 -0.061628 1 0 0 0 0 0 1 973026
-0.002382 0.000229 0.120347 0.376935 -0.226113 -0.342386 -0.061660 1 0 0 0 0 0 1 974036
-0.002382 0.000229 0.120347 0.377132 -0.226219 -0.342553 -0.061690 1 0 0 0 0 0 1 975024
-0.002382 0.000229 0.120347 0.377326 -0.226334 -0.342727 -0.061722 1 0 0 0 0 0 1 976033
-0.002382 0.000229 0.120347 0.377516 -0.226447 -0.342899 -0.061753 1 0 0 0 0 0 1 977025
-0.002382 0.000229 0.120347 0.377697 -0.226560 -0.343068 -0.061785 1 0 0 0 0 0 1 978035
-0.002382 0.000229 0.120347 0.377896 -0.226676 -0.343245 -0.061816 1 0 0 0 0 0 1 979024
-0.002382 0.000229 0.120347 0.378082 -0.226801 -0.343428 -0.061847 1 0 0 0 0 0 1 980035
-0.002382 0.000229 0.120347 0.378279 -0.226907 -0.343594 -0.061878 1 0 0 0 0 0 1 981025
-0.002382 0.000229 0.120347 0.378472 -0.227021 -0.343769 -0.061910 1 0 0 0 0 0 1 982034
-0.002382 0.000229 0.120347 0.378651 -0.227133 -0.343936 -0.061941 1 0 0 0 0 0 1 983034
-0.002382 0.000229 0.120347 0.378851 -0.227249 -0.344113 -0.061972 1 0 0 0 0 0 1 984025
-0.002387 0.000247 0.120336 0.452826 -0.480968 -0.195558 -0.062003 1 0 0 0 0 0 1 985036
-0.002390 0.000256 0.120333 0.429547 -0.395862 -0.268275 -0.062034 1 0 0 0 0 0 1 986029
-0.002391 0.000261 0.120331 0.411191 -0.332171 -0.306168 -0.062066 1 0 0 0 0 0 1 987037
-0.002392 0.000263 0.120331 0.401172 -0.298256 -0.320715 -0.062097 1 0 0 0 0 0 1 988035
-0.002393 0.000264 0.120331 0.396052 -0.281166 -0.326014 -0.062129 1 0 0 0 0 0 1 989044
-0.002393 0.000265 0.120331 0.393538 -0.272644 -0.327971 -0.062159 1 0 0 0 0 0 1 990025
-0.002393 0.000265 0.120331 0.392354 -0.268456 -0.328767 -0.062191 1 0 0 0 0 0 1 991050
-0.002393 0.000265 0.120331 0.391875 -0.266430 -0.329145 -0.062222 1 0 0 0 0 0 1 992037
-0.002393 0.000265 0.120331 0.391729 -0.265473 -0.329394 -0.062254 1 0 0 0 0 0 1 993046
-0.002393 0.000265 0.120331 0.391739 -0.265077 -0.329585 -0.062285 1 0 0 0 0 0 1 994036
-0.002393 0.000265 0.120331 0.391850 -0.264939 -0.329755 -0.062316 1 0 0 0 0 0 1 995034
-0.002393 0.000265 0.120331 0.391996 -0.264940 -0.329924 -0.062347 1 0 0 0 0 0 1 996043
-0.002393 0.000265 0.120331 0.392180 -0.264999 -0.330096 -0.062378 1 0 0 0 0 0 1 997040
-0.002393 0.000265 0.120331 0.392353 -0.265090 -0.330257 -0.062410 1 0 0 0 0 0 1 998041
-0.002393 0.000265 0.120331 0.392549 -0.265197 -0.330419 -0.062441 1 0 0 0 0 0 1 999026
-0.002393 0.000265 0.120331 0.392740 -0.265338 -0.330593 -0.062472 1 0 0 0 0 0 2 37
-0.002393 0.000265 0.120331 0.392922 -0.265449 -0.330734 -0.062500 1 0 0 0 0 0 2 1009
-0.002393 0.000265 0.120331 0.392923 -0.265448 -0.330733 -0.062500 1 0 0 0 0 0 2 2036
-0.002393 0.000265 0.120331 0.392924 -0.265448 -0.330733 -0.062500 1 0 0 0 0 0 2 3037
-0.002393 0.000265 0.120331 0.392924 -0.265449 -0.330733 -0.062500 1 0 0 0 0 0 2 4034
-0.002393 0.000265 0.120331 0.392921 -0.265437 -0.330740 -0.062500 1 0 0 0 0 0 2 5032
-0.002393 0.000265 0.120331 0.392924 -0.265447 -0.330734 -0.062500 1 0 0 0 0 0 2 6027
-0.002393 0.000265 0.120331 0.392925 -0.265448 -0.330733 -0.062500 1 0 0 0 0 0 2 7029
-0.002393 0.000265 0.120331 0.392914 -0.265446 -0.330747 -0.062500 1 0 0 0 0 0 2 8027
-0.002393 0.000265 0.120331 0.392911 -0.265446 -0.330728 -0.062500 1 0 0 0 0 0 2 9011
-0.002393 0.000265 0.120331 0.392920 -0.265437 -0.330739 -0.062500 1 0 0 0 0 0 2 10012
-0.002374 0.000261 0.120321 0.127228 -0.202702 -0.193145 -0.062500 1 0 0 0 0 0 2 11027
-0.002365 0.000259 0.120317 0.217729 -0.223859 -0.260201 -0.062500 1 0 0 0 0 0 2 12028
-0.002360 0.000258 0.120316 0.284532 -0.239636 -0.295064 -0.062500 1 0 0 0 0 0 2 13027
-0.002358 0.000257 0.120316 0.319832 -0.248011 -0.308361 -0.062500 1 0 0 0 0 0 2 14030
-0.002356 0.000257 0.120316 0.337587 -0.252266 -0.313101 -0.062500 1 0 0 0 0 0 2 15026
-0.002356 0.000257 0.120316 0.346436 -0.254372 -0.314769 -0.062500 1 0 0 0 0 0 2 16030
-0.002356 0.000257 0.120316 0.350853 -0.255443 -0.315340 -0.062500 1 0 0 0 0 0 2 17010
-0.002355 0.000257 0.120316 0.353054 -0.255980 -0.315552 -0.062500 1 0 0 0 0 0 2 18029
-0.002355 0.000257 0.120316 0.354139 -0.256240 -0.315620 -0.062500 1 0 0 0 0 0 2 19012
-0.002355 0.000257 0.120316 0.354706 -0.256364 -0.315643 -0.062500 1 0 0 0 0 0 2 20029
-0.002355 0.000257 0.120316 0.354976 -0.256427 -0.315650 -0.062500 1 0 0 0 0 0 2 21027
-0.002355 0.000257 0.120316 0.355101 -0.256467 -0.315661 -0.062500 1 0 0 0 0 0 2 22012
-0.002355 0.000257 0.120316 0.355187 -0.256478 -0.315653 -0.062500 1 0 0 0 0 0 2 23028
-0.002355 0.000257 0.120316 0.355208 -0.256492 -0.315652 -0.062500 1 0 0 0 0 0 2 24028
-0.002355 0.000257 0.120316 0.355220 -0.256496 -0.315658 -0.062500 1 0 0 0 0 0 2 25009
-0.002355 0.000257 0.120316 0.355244 -0.256502 -0.315651 -0.062500 1 0 0 0 0 0 2 26033
-0.002355 0.000257 0.120316 0.355246 -0.256503 -0.315650 -0.062500 1 0 0 0 0 0 2 27024
-0.002355 0.000257 0.120316 0.355235 -0.256500 -0.315663 -0.062500 1 0 0 0 0 0 2 28027
-0.002355 0.000257 0.120316 0.355244 -0.256503 -0.315651 -0.062500 1 0 0 0 0 0 2 29027
-0.002355 0.000257 0.120316 0.355254 -0.256494 -0.315663 -0.062500 1 0 0 0 0 0 2 30030
-0.002355 0.000257 0.120316 0.355247 -0.256502 -0.315651 -0.062500 1 0 0 0 0 0 2 31025
-0.002355 0.000257 0.120316 0.355246 -0.256503 -0.315650 -0.062500 1 0 0 0 0 0 2 32028
-0.002355 0.000256 0.120316 0.355243 -0.256491 -0.315656 -0.062500 1 0 0 0 0 0 2 33025
-0.002355 0.000257 0.120316 0.355250 -0.256513 -0.315664 -0.062500 1 0 0 0 0 0 2 34027
-0.002355 0.000257 0.120316 0.355246 -0.256504 -0.315651 -0.062500 1 0 0 0 0 0 2 35028
-0.002355 0.000257 0.120316 0.355243 -0.256492 -0.315657 -0.062500 1 0 0 0 0 0 2 36025
-0.002355 0.000257 0.120316 0.355246 -0.256502 -0.315651 -0.062500 1 0 0 0 0 0 2 37028
-0.002355 0.000257 0.120316 0.355258 -0.256506 -0.315656 -0.062500 1 0 0 0 0 0 2 38028
-0.002355 0.000257 0.120316 0.355244 -0.256491 -0.315657 -0.062500 1 0 0 0 0 0 2 39020
-0.002355 0.000257 0.120316 0.355238 -0.256510 -0.315658 -0.062500 1 0 0 0 0 0 2 40026
-0.002355 0.000257 0.120316 0.355245 -0.256504 -0.315651 -0.062500 1 0 0 0 0 0 2 41018
-0.002355 0.000257 0.120316 0.355255 -0.256494 -0.315663 -0.062500 1 0 0 0 0 0 2 42026
-0.002355 0.000257 0.120316 0.355247 -0.256502 -0.315651 -0.062500 1 0 0 0 0 0 2 43016
-0.002355 0.000257 0.120316 0.355243 -0.256491 -0.315657 -0.062500 1 0 0 0 0 0 2 44026
-0.002355 0.000257 0.120316 0.355246 -0.256501 -0.315650 -0.062500 1 0 0 0 0 0 2 45018
-0.002355 0.000257 0.120316 0.355250 -0.256514 -0.315663 -0.062500 1 0 0 0 0 0 2 46026
-0.002355 0.000257 0.120316 0.355243 -0.256493 -0.315658 -0.062500 1 0 0 0 0 0 2 47017
-0.002355 0.000257 0.120316 0.355246 -0.256502 -0.315651 -0.062500 1 0 0 0 0 0 2 48025
-0.002355 0.000257 0.120316 0.355246 -0.256503 -0.315650 -0.062500 1 0 0 0 0 0 2 49016
-0.002355 0.000257 0.120316 0.355255 -0.256494 -0.315663 -0.062500 1 0 0 0 0 0 2 50017
-0.002355 0.000257 0.120316 0.355247 -0.256502 -0.315651 -0.062500 1 0 0 0 0 0 2 51030
-0.002355 0.000257 0.120316 0.355238 -0.256512 -0.315657 -0.062500 1 0 0 0 0 0 2 52027
-0.002355 0.000257 0.120316 0.355242 -0.256492 -0.315657 -0.062500 1 0 0 0 0 0 2 53034
-0.002355 0.000257 0.120316 0.355245 -0.256502 -0.315651 -0.062500 1 0 0 0 0 0 2 54047
-0.002355 0.000257 0.120316 0.355255 -0.256494 -0.315663 -0.062500 1 0 0 0 0 0 2 55032
-0.002355 0.000257 0.120316 0.355247 -0.256502 -0.315651 -0.062500 1 0 0 0 0 0 2 56033
-0.002355 0.000257 0.120316 0.355246 -0.256502 -0.315650 -0.062500 1 0 0 0 0 0 2 57021
-0.002355 0.000257 0.120316 0.355247 -0.256503 -0.315670 -0.062500 1 0 0 0 0 0 2 58119
-0.002355 0.000257 0.120316 0.355246 -0.256503 -0.315652 -0.062500 1 0 0 0 0 0 2 59128
-0.002355 0.000257 0.120316 0.355246 -0.256503 -0.315650 -0.062500 1 0 0 0 0 0 2 60128
-0.002355 0.000257 0.120316 0.355243 -0.256491 -0.315657 -0.062500 1 0 0 0 0 0 2 61181
-0.002355 0.000257 0.120316 0.355246 -0.256501 -0.315650 -0.062500 1 0 0 0 0 0 2 62121
-0.002355 0.000257 0.120316 0.355258 -0.256505 -0.315656 -0.062500 1 0 0 0 0 0 2 63086
-0.002355 0.000257 0.120316 0.355236 -0.256500 -0.315664 -0.062500 1 0 0 0 0 0 2 64083
-0.002355 0.000257 0.120316 0.355245 -0.256503 -0.315652 -0.062500 1 0 0 0 0 0 2 65084
-0.002355 0.000257 0.120316 0.355246 -0.256503 -0.315650 -0.062500 1 0 0 0 0 0 2 66104
-0.002355 0.000257 0.120316 0.355255 -0.256494 -0.315663 -0.062500 1 0 0 0 0 0 2 67081
-0.002355 0.000257 0.120316 0.355247 -0.256502 -0.315651 -0.062500 1 0 0 0 0 0 2 68080
-0.002355 0.000256 0.120316 0.355243 -0.256491 -0.315657 -0.062500 1 0 0 0 0 0 2 69080
-0.002355 0.000257 0.120316 0.355237 -0.256510 -0.315657 -0.062500 1 0 0 0 0 0 2 70116
-0.002355 0.000257 0.120316 0.355257 -0.256507 -0.315657 -0.062500 1 0 0 0 0 0 2 71120
-0.002355 0.000257 0.120316 0.355244 -0.256492 -0.315658 -0.062500 1 0 0 0 0 0 2 72111
-0.002355 0.000257 0.120316 0.355246 -0.256502 -0.315651 -0.062500 1 0 0 0 0 0 2 73090
-0.002355 0.000257 0.120316 0.355246 -0.256503 -0.315650 -0.062500 1 0 0 0 0 0 2 74122
-0.002355 0.000257 0.120316 0.355255 -0.256494 -0.315663 -0.062500 1 0 0 0 0 0 2 75116
-0.002355 0.000257 0.120316 0.355247 -0.256502 -0.315651 -0.062500 1 0 0 0 0 0 2 76078
-0.002355 0.000257 0.120316 0.355238 -0.256511 -0.315657 -0.062500 1 0 0 0 0 0 2 77101
-0.002355 0.000257 0.120316 0.355242 -0.256492 -0.315657 -0.062500 1 0 0 0 0 0 2 78105
-0.002355 0.000257 0.120316 0.355258 -0.256505 -0.315657 -0.062500 1 0 0 0 0 0 2 79105
-0.002355 0.000257 0.120316 0.355248 -0.256503 -0.315651 -0.062500 1 0 0 0 0 0 2 80081
-0.002355 0.000257 0.120316 0.355243 -0.256491 -0.315657 -0.062500 1 0 0 0 0 0 2 81078
-0.002355 0.000257 0.120316 0.355238 -0.256510 -0.315657 -0.062500 1 0 0 0 0 0 2 82037
-0.002355 0.000257 0.120316 0.355241 -0.256492 -0.315657 -0.062500 1 0 0 0 0 0 2 83039
-0.002355 0.000257 0.120316 0.355257 -0.256504 -0.315657 -0.062500 1 0 0 0 0 0 2 84036
-0.002355 0.000257 0.120316 0.355247 -0.256503 -0.315651 -0.062500 1 0 0 0 0 0 2 85032
-0.002355 0.000257 0.120316 0.355243 -0.256491 -0.315657 -0.062500 1 0 0 0 0 0 2 86010
-0.002355 0.000257 0.120316 0.355246 -0.256501 -0.315650 -0.062500 1 0 0 0 0 0 2 87036
-0.002355 0.000257 0.120316 0.355250 -0.256514 -0.315663 -0.062500 1 0 0 0 0 0 2 88036
-0.002355 0.000257 0.120316 0.355243 -0.256493 -0.315658 -0.062500 1 0 0 0 0 0 2 89037
-0.002355 0.000257 0.120316 0.355246 -0.256502 -0.315651 -0.062500 1 0 0 0 0 0 2 90037
-0.002355 0.000257 0.120316 0.355246 -0.256503 -0.315650 -0.062500 1 0 0 0 0 0 2 91036
-0.002355 0.000257 0.120316 0.355255 -0.256494 -0.315663 -0.062500 1 0 0 0 0 0 2 92019
-0.002355 0.000257 0.120316 0.355247 -0.256502 -0.315651 -0.062500 1 0 0 0 0 0 2 93037
-0.002355 0.000257 0.120316 0.355235 -0.256500 -0.315664 -0.062500 1 0 0 0 0 0 2 94035
-0.002355 0.000257 0.120316 0.355244 -0.256502 -0.315651 -0.062500 1 0 0 0 0 0 2 95025
-0.002355 0.000257 0.120316 0.355258 -0.256506 -0.315656 -0.062500 1 0 0 0 0 0 2 96009
-0.002355 0.000257 0.120316 0.355244 -0.256492 -0.315657 -0.062500 1 0 0 0 0 0 2 97037
-0.002355 0.000257 0.120316 0.355246 -0.256501 -0.315651 -0.062500 1 0 0 0 0 0 2 98037
-0.002355 0.000257 0.120316 0.355246 -0.256502 -0.315650 -0.062500 1 0 0 0 0 0 2 99036
-0.002355 0.000257 0.120316 0.355247 -0.256503 -0.315670 -0.062500 1 0 0 0 0 0 2 100037
-0.002355 0.000257 0.120316 0.355246 -0.256503 -0.315652 -0.062500 1 0 0 0 0 0 2 101036
-0.002336 0.000252 0.120306 0.089686 -0.193790 -0.177921 -0.062500 1 0 0 0 0 0 2 102037
-0.002327 0.000250 0.120302 0.180139 -0.214924 -0.245060 -0.062500 1 0 0 0 0 0 2 103036
-0.002322 0.000249 0.120301 0.246901 -0.230700 -0.279950 -0.062500 1 0 0 0 0 0 2 104015
-0.002320 0.000248 0.120301 0.282187 -0.239084 -0.293258 -0.062500 1 0 0 0 0 0 2 105023
-0.002319 0.000248 0.120301 0.299928 -0.243316 -0.298002 -0.062500 1 0 0 0 0 0 2 106031
-0.002318 0.000248 0.120301 0.308780 -0.245441 -0.299680 -0.062500 1 0 0 0 0 0 2 107022
-0.002318 0.000248 0.120301 0.313189 -0.246491 -0.300249 -0.062500 1 0 0 0 0 0 2 108030
-0.002318 0.000248 0.120301 0.315391 -0.247037 -0.300454 -0.062500 1 0 0 0 0 0 2 109020
-0.002318 0.000248 0.120301 0.316496 -0.247291 -0.300521 -0.062500 1 0 0 0 0 0 2 110030
-0.002318 0.000248 0.120301 0.317037 -0.247430 -0.300551 -0.062500 1 0 0 0 0 0 2 111021
-0.002318 0.000248 0.120301 0.317324 -0.247488 -0.300560 -0.062500 1 0 0 0 0 0 2 112030
-0.002318 0.000248 0.120301 0.317451 -0.247528 -0.300550 -0.062500 1 0 0 0 0 0 2 113021
-0.002318 0.000248 0.120301 0.317517 -0.247545 -0.300560 -0.062500 1 0 0 0 0 0 2 114029
-0.002318 0.000248 0.120301 0.317556 -0.247554 -0.300560 -0.062500 1 0 0 0 0 0 2 115020
-0.002318 0.000248 0.120301 0.317571 -0.247558 -0.300567 -0.062500 1 0 0 0 0 0 2 116015
-0.002318 0.000248 0.120301 0.317579 -0.247549 -0.300561 -0.062500 1 0 0 0 0 0 2 117033
-0.002318 0.000248 0.120301 0.317596 -0.247562 -0.300560 -0.062500 1 0 0 0 0 0 2 118028
-0.002318 0.000248 0.120301 0.317585 -0.247561 -0.300553 -0.062500 1 0 0 0 0 0 2 119032
-0.002318 0.000248 0.120301 0.317584 -0.247561 -0.300572 -0.062500 1 0 0 0 0 0 2 120038
-0.002318 0.000248 0.120301 0.317596 -0.247564 -0.300561 -0.062500 1 0 0 0 0 0 2 121019
-0.002318 0.000248 0.120301 0.317582 -0.247550 -0.300560 -0.062500 1 0 0 0 0 0 2 122027
-0.002318 0.000248 0.120301 0.317595 -0.247562 -0.300559 -0.062500 1 0 0 0 0 0 2 123031
-0.002299 0.000243 0.120291 0.052172 -0.184883 -0.162691 -0.062500 1 0 0 0 0 0 2 124034
-0.002289 0.000241 0.120287 0.142539 -0.206007 -0.229893 -0.062500 1 0 0 0 0 0 2 125027
-0.002285 0.000240 0.120286 0.209278 -0.221758 -0.264827 -0.062500 1 0 0 0 0 0 2 126041
-0.002282 0.000239 0.120286 0.244553 -0.230148 -0.278149 -0.062500 1 0 0 0 0 0 2 127038
-0.002281 0.000239 0.120286 0.262290 -0.234390 -0.282896 -0.062500 1 0 0 0 0 0 2 128038
-0.002281 0.000239 0.120285 0.271135 -0.236505 -0.284565 -0.062500 1 0 0 0 0 0 2 129006
-0.002280 0.000239 0.120285 0.275555 -0.237557 -0.285141 -0.062500 1 0 0 0 0 0 2 130036
-0.002280 0.000239 0.120285 0.277746 -0.238099 -0.285342 -0.062500 1 0 0 0 0 0 2 131004
-0.002280 0.000239 0.120285 0.278862 -0.238356 -0.285415 -0.062500 1 0 0 0 0 0 2 132034
-0.002280 0.000239 0.120285 0.279403 -0.238495 -0.285446 -0.062500 1 0 0 0 0 0 2 133035
-0.002280 0.000239 0.120285 0.279679 -0.238551 -0.285449 -0.062500 1 0 0 0 0 0 2 134043
-0.002280 0.000239 0.120285 0.279817 -0.238593 -0.285445 -0.062500 1 0 0 0 0 0 2 135038
-0.002280 0.000239 0.120285 0.279872 -0.238607 -0.285449 -0.062500 1 0 0 0 0 0 2 136039
-0.002280 0.000239 0.120285 0.279909 -0.238617 -0.285449 -0.062500 1 0 0 0 0 0 2 137037
-0.002280 0.000239 0.120285 0.279923 -0.238620 -0.285455 -0.062500 1 0 0 0 0 0 2 138037
-0.002280 0.000239 0.120285 0.279936 -0.238623 -0.285462 -0.062500 1 0 0 0 0 0 2 139005
-0.002280 0.000239 0.120285 0.279948 -0.238626 -0.285449 -0.062500 1 0 0 0 0 0 2 140035
-0.002280 0.000239 0.120285 0.279946 -0.238615 -0.285455 -0.062500 1 0 0 0 0 0 2 141034
-0.002280 0.000239 0.120285 0.279949 -0.238625 -0.285449 -0.062500 1 0 0 0 0 0 2 142036
-0.002261 0.000234 0.120276 0.014660 -0.175978 -0.147440 -0.062500 1 0 0 0 0 0 2 143033
-0.002252 0.000232 0.120272 0.104959 -0.197086 -0.214724 -0.062500 1 0 0 0 0 0 2 144034
-0.002247 0.000231 0.120271 0.171686 -0.212834 -0.249691 -0.062500 1 0 0 0 0 0 2 145005
-0.002245 0.000230 0.120271 0.206944 -0.221209 -0.263020 -0.062500 1 0 0 0 0 0 2 146006
-0.002243 0.000230 0.120270 0.224662 -0.225444 -0.267768 -0.062500 1 0 0 0 0 0 2 147033
-0.002243 0.000230 0.120270 0.233518 -0.227572 -0.269441 -0.062500 1 0 0 0 0 0 2 148029
-0.002243 0.000230 0.120270 0.237917 -0.228631 -0.270020 -0.062500 1 0 0 0 0 0 2 149004
-0.002242 0.000230 0.120270 0.240126 -0.229168 -0.270222 -0.062500 1 0 0 0 0 0 2 150036
-0.002242 0.000230 0.120270 0.241231 -0.229422 -0.270289 -0.062500 1 0 0 0 0 0 2 151028
-0.002242 0.000230 0.120270 0.241771 -0.229560 -0.270320 -0.062500 1 0 0 0 0 0 2 152034
-0.002242 0.000230 0.120270 0.242050 -0.229628 -0.270315 -0.062500 1 0 0 0 0 0 2 153035
-0.002242 0.000230 0.120270 0.242172 -0.229657 -0.270331 -0.062500 1 0 0 0 0 0 2 154035
-0.002242 0.000230 0.120270 0.242249 -0.229676 -0.270331 -0.062500 1 0 0 0 0 0 2 155034
-0.002242 0.000230 0.120270 0.242289 -0.229685 -0.270330 -0.062500 1 0 0 0 0 0 2 156034
-0.002242 0.000230 0.120270 0.242312 -0.229680 -0.270329 -0.062500 1 0 0 0 0 0 2 157034
-0.002242 0.000230 0.120270 0.242318 -0.229691 -0.270322 -0.062500 1 0 0 0 0 0 2 158032
-0.002242 0.000230 0.120270 0.242306 -0.229689 -0.270335 -0.062500 1 0 0 0 0 0 2 159023
-0.002242 0.000230 0.120270 0.242316 -0.229692 -0.270323 -0.062500 1 0 0 0 0 0 2 160028
-0.002242 0.000230 0.120270 0.242325 -0.229683 -0.270335 -0.062500 1 0 0 0 0 0 2 161036
-0.002223 0.000225 0.120260 -0.022836 -0.167074 -0.132176 -0.062500 1 0 0 0 0 0 2 162036
-0.002214 0.000223 0.120257 0.067419 -0.188173 -0.199534 -0.062500 1 0 0 0 0 0 2 163036
-0.002209 0.000222 0.120256 0.134093 -0.203919 -0.234541 -0.062500 1 0 0 0 0 0 2 164034
-0.002207 0.000221 0.120255 0.169332 -0.212292 -0.247869 -0.062500 1 0 0 0 0 0 2 165034
-0.002206 0.000221 0.120255 0.187054 -0.216529 -0.252632 -0.062500 1 0 0 0 0 0 2 166036
-0.002205 0.000221 0.120255 0.195901 -0.218633 -0.254304 -0.062500 1 0 0 0 0 0 2 167029
-0.002205 0.000221 0.120255 0.200313 -0.219703 -0.254884 -0.062500 1 0 0 0 0 0 2 168032
-0.002205 0.000221 0.120255 0.202510 -0.220239 -0.255081 -0.062500 1 0 0 0 0 0 2 169034
-0.002205 0.000221 0.120255 0.203614 -0.220492 -0.255148 -0.062500 1 0 0 0 0 0 2 170020
-0.002205 0.000221 0.120255 0.204166 -0.220633 -0.255185 -0.062500 1 0 0 0 0 0 2 171028
-0.002205 0.000221 0.120255 0.204442 -0.220689 -0.255189 -0.062500 1 0 0 0 0 0 2 172019
-0.002205 0.000221 0.120255 0.204577 -0.220720 -0.255192 -0.062500 1 0 0 0 0 0 2 173028
-0.002205 0.000221 0.120255 0.204635 -0.220744 -0.255191 -0.062500 1 0 0 0 0 0 2 174018
-0.002205 0.000221 0.120255 0.204673 -0.220754 -0.255190 -0.062500 1 0 0 0 0 0 2 175026
-0.002205 0.000221 0.120255 0.204687 -0.220758 -0.255196 -0.062500 1 0 0 0 0 0 2 176018
-0.002205 0.000221 0.120255 0.204711 -0.220764 -0.255189 -0.062500 1 0 0 0 0 0 2 177028
-0.002205 0.000221 0.120255 0.204714 -0.220765 -0.255188 -0.062500 1 0 0 0 0 0 2 178018
-0.002205 0.000221 0.120255 0.204699 -0.220750 -0.255189 -0.062500 1 0 0 0 0 0 2 179028
-0.002205 0.000221 0.120255 0.204704 -0.220772 -0.255195 -0.062500 1 0 0 0 0 0 2 180017
-0.002205 0.000221 0.120255 0.204709 -0.220754 -0.255196 -0.062500 1 0 0 0 0 0 2 181028
-0.002205 0.000221 0.120255 0.204713 -0.220763 -0.255189 -0.062500 1 0 0 0 0 0 2 182021
-0.002205 0.000221 0.120255 0.204713 -0.220764 -0.255188 -0.062500 1 0 0 0 0 0 2 183009
-0.002205 0.000221 0.120255 0.204710 -0.220753 -0.255195 -0.062500 1 0 0 0 0 0 2 184028
-0.002205 0.000221 0.120255 0.204713 -0.220763 -0.255189 -0.062500 1 0 0 0 0 0 2 185043
-0.002205 0.000221 0.120255 0.204706 -0.220773 -0.255195 -0.062500 1 0 0 0 0 0 2 186027
-0.002205 0.000221 0.120255 0.204709 -0.220754 -0.255196 -0.062500 1 0 0 0 0 0 2 187029
-0.002205 0.000221 0.120255 0.204713 -0.220764 -0.255189 -0.062500 1 0 0 0 0 0 2 188026
-0.002205 0.000221 0.120255 0.204714 -0.220765 -0.255188 -0.062500 1 0 0 0 0 0 2 189166
-0.002205 0.000221 0.120255 0.204711 -0.220753 -0.255195 -0.062500 1 0 0 0 0 0 2 190040
-0.002205 0.000221 0.120255 0.204701 -0.220760 -0.255183 -0.062500 1 0 0 0 0 0 2 191031
-0.002205 0.000221 0.120255 0.204700 -0.220761 -0.255201 -0.062500 1 0 0 0 0 0 2 192004
-0.002205 0.000221 0.120255 0.204712 -0.220764 -0.255190 -0.062500 1 0 0 0 0 0 2 193023
-0.002205 0.000221 0.120255 0.204713 -0.220765 -0.255188 -0.062500 1 0 0 0 0 0 2 194035
-0.002205 0.000221 0.120255 0.204710 -0.220753 -0.255195 -0.062500 1 0 0 0 0 0 2 195032
-0.002205 0.000221 0.120255 0.204713 -0.220763 -0.255189 -0.062500 1 0 0 0 0 0 2 196034
-0.002205 0.000221 0.120255 0.204714 -0.220764 -0.255188 -0.062500 1 0 0 0 0 0 2 197032
-0.002205 0.000221 0.120255 0.204702 -0.220762 -0.255202 -0.062500 1 0 0 0 0 0 2 198035
-0.002205 0.000221 0.120255 0.204712 -0.220764 -0.255190 -0.062500 1 0 0 0 0 0 2 199004
-0.002205 0.000221 0.120255 0.204713 -0.220765 -0.255188 -0.062500 1 0 0 0 0 0 2 200033
-0.002205 0.000221 0.120255 0.204710 -0.220753 -0.255195 -0.062500 1 0 0 0 0 0 2 201036
-0.002205 0.000221 0.120255 0.204713 -0.220763 -0.255189 -0.062500 1 0 0 0 0 0 2 202038
-0.002205 0.000221 0.120255 0.204714 -0.220764 -0.255188 -0.062500 1 0 0 0 0 0 2 203038
-0.002205 0.000221 0.120255 0.204702 -0.220762 -0.255202 -0.062500 1 0 0 0 0 0 2 204032
-0.002205 0.000221 0.120255 0.204713 -0.220765 -0.255190 -0.062500 1 0 0 0 0 0 2 205032
-0.002205 0.000221 0.120255 0.204714 -0.220765 -0.255189 -0.062500 1 0 0 0 0 0 2 206034
-0.002205 0.000221 0.120255 0.204711 -0.220753 -0.255195 -0.062500 1 0 0 0 0 0 2 207034
-0.002205 0.000221 0.120255 0.204714 -0.220763 -0.255189 -0.062500 1 0 0 0 0 0 2 208032
-0.002205 0.000221 0.120255 0.204699 -0.220750 -0.255189 -0.062500 1 0 0 0 0 0 2 209031
-0.002205 0.000221 0.120255 0.204712 -0.220763 -0.255188 -0.062500 1 0 0 0 0 0 2 210034
-0.002205 0.000221 0.120255 0.204705 -0.220773 -0.255195 -0.062500 1 0 0 0 0 0 2 211033
-0.002205 0.000221 0.120255 0.204709 -0.220754 -0.255196 -0.062500 1 0 0 0 0 0 2 212031
-0.002205 0.000221 0.120255 0.204713 -0.220763 -0.255189 -0.062500 1 0 0 0 0 0 2 213033
-0.002205 0.000221 0.120255 0.204714 -0.220764 -0.255188 -0.062500 1 0 0 0 0 0 2 214034
-0.002205 0.000221 0.120255 0.204710 -0.220753 -0.255195 -0.062500 1 0 0 0 0 0 2 215031
-0.002205 0.000221 0.120255 0.204714 -0.220763 -0.255189 -0.062500 1 0 0 0 0 0 2 216036
-0.002205 0.000221 0.120255 0.204702 -0.220761 -0.255202 -0.062500 1 0 0 0 0 0 2 217035
-0.002205 0.000221 0.120255 0.204712 -0.220764 -0.255190 -0.062500 1 0 0 0 0 0 2 218033
-0.002205 0.000221 0.120255 0.204714 -0.220765 -0.255189 -0.062500 1 0 0 0 0 0 2 219031
-0.002205 0.000221 0.120255 0.204711 -0.220753 -0.255195 -0.062500 1 0 0 0 0 0 2 220032
-0.002205 0.000221 0.120255 0.204701 -0.220760 -0.255183 -0.062500 1 0 0 0 0 0 2 221033
-0.002205 0.000221 0.120255 0.204704 -0.220773 -0.255194 -0.062500 1 0 0 0 0 0 2 222033
-0.002205 0.000221 0.120255 0.204709 -0.220754 -0.255196 -0.062500 1 0 0 0 0 0 2 223032
-0.002205 0.000221 0.120255 0.204713 -0.220763 -0.255189 -0.062500 1 0 0 0 0 0 2 224029
-0.002205 0.000221 0.120255 0.204713 -0.220764 -0.255188 -0.062500 1 0 0 0 0 0 2 225019
-0.002205 0.000221 0.120255 0.204710 -0.220753 -0.255195 -0.062500 1 0 0 0 0 0 2 226033
-0.002205 0.000221 0.120255 0.204713 -0.220763 -0.255189 -0.062500 1 0 0 0 0 0 2 227032
-0.002205 0.000221 0.120255 0.204705 -0.220773 -0.255195 -0.062500 1 0 0 0 0 0 2 228032
-0.002205 0.000221 0.120255 0.204709 -0.220754 -0.255196 -0.062500 1 0 0 0 0 0 2 229031
-0.002205 0.000221 0.120255 0.204713 -0.220764 -0.255189 -0.062500 1 0 0 0 0 0 2 230033
-0.002205 0.000221 0.120255 0.204714 -0.220765 -0.255188 -0.062500 1 0 0 0 0 0 2 231032
-0.002205 0.000221 0.120255 0.204710 -0.220753 -0.255195 -0.062500 1 0 0 0 0 0 2 232030
-0.002205 0.000221 0.120255 0.204714 -0.220763 -0.255189 -0.062500 1 0 0 0 0 0 2 233019
-0.002205 0.000221 0.120255 0.204702 -0.220762 -0.255202 -0.062500 1 0 0 0 0 0 2 234029
-0.002205 0.000221 0.120255 0.204713 -0.220764 -0.255190 -0.062500 1 0 0 0 0 0 2 235032
-0.002205 0.000221 0.120255 0.204714 -0.220765 -0.255189 -0.062500 1 0 0 0 0 0 2 236020
-0.002205 0.000221 0.120255 0.204711 -0.220753 -0.255195 -0.062500 1 0 0 0 0 0 2 237026
-0.002205 0.000221 0.120255 0.204701 -0.220760 -0.255183 -0.062500 1 0 0 0 0 0 2 238017
-0.002205 0.000221 0.120255 0.204712 -0.220764 -0.255187 -0.062500 1 0 0 0 0 0 2 239025
-0.002205 0.000221 0.120255 0.204702 -0.220762 -0.255202 -0.062500 1 0 0 0 0 0 2 240015
-0.002205 0.000221 0.120255 0.204712 -0.220764 -0.255190 -0.062500 1 0 0 0 0 0 2 241027
-0.002205 0.000221 0.120255 0.204713 -0.220765 -0.255188 -0.062500 1 0 0 0 0 0 2 242016
-0.002205 0.000221 0.120255 0.204710 -0.220753 -0.255195 -0.062500 1 0 0 0 0 0 2 243024
-0.002205 0.000221 0.120255 0.204713 -0.220763 -0.255189 -0.062500 1 0 0 0 0 0 2 244016
-0.002205 0.000221 0.120255 0.204710 -0.220753 -0.255195 -0.062500 1 0 0 0 0 0 2 245024
-0.002205 0.000221 0.120255 0.204714 -0.220763 -0.255189 -0.062500 1 0 0 0 0 0 2 246015
-0.002205 0.000221 0.120255 0.204706 -0.220773 -0.255195 -0.062500 1 0 0 0 0 0 2 247015
-0.002205 0.000221 0.120255 0.204710 -0.220754 -0.255196 -0.062500 1 0 0 0 0 0 2 248026
-0.002205 0.000221 0.120255 0.204713 -0.220763 -0.255189 -0.062500 1 0 0 0 0 0 2 249026
-0.002205 0.000221 0.120255 0.204714 -0.220764 -0.255188 -0.062500 1 0 0 0 0 0 2 250025
-0.002205 0.000221 0.120255 0.204711 -0.220753 -0.255195 -0.062500 1 0 0 0 0 0 2 251019
-0.002205 0.000221 0.120255 0.204701 -0.220760 -0.255183 -0.062500 1 0 0 0 0 0 2 252025
-0.002205 0.000221 0.120255 0.204704 -0.220773 -0.255194 -0.062500 1 0 0 0 0 0 2 253020
-0.002186 0.000216 0.120245 -0.060309 -0.158170 -0.116909 -0.062500 1 0 0 0 0 0 2 254022
-0.002176 0.000214 0.120242 0.029883 -0.179261 -0.184325 -0.062500 1 0 0 0 0 0 2 255030
-0.002172 0.000213 0.120241 0.096510 -0.194997 -0.219362 -0.062500 1 0 0 0 0 0 2 256081
-0.002169 0.000212 0.120240 0.131743 -0.203368 -0.232715 -0.062500 1 0 0 0 0 0 2 257039
-0.002168 0.000212 0.120240 0.149467 -0.207595 -0.237482 -0.062500 1 0 0 0 0 0 2 258033
-0.002168 0.000212 0.120240 0.158307 -0.209718 -0.239159 -0.062500 1 0 0 0 0 0 2 259003
-0.002167 0.000212 0.120240 0.162713 -0.210778 -0.239729 -0.062500 1 0 0 0 0 0 2 260032
-0.002167 0.000212 0.120240 0.164921 -0.211315 -0.239931 -0.062500 1 0 0 0 0 0 2 261031
-0.002167 0.000212 0.120240 0.166026 -0.211569 -0.240000 -0.062500 1 0 0 0 0 0 2 262031
-0.002167 0.000212 0.120240 0.166566 -0.211707 -0.240031 -0.062500 1 0 0 0 0 0 2 263032
-0.002167 0.000212 0.120240 0.166841 -0.211763 -0.240034 -0.062500 1 0 0 0 0 0 2 264028
-0.002167 0.000212 0.120240 0.166975 -0.211793 -0.240037 -0.062500 1 0 0 0 0 0 2 265020
-0.002167 0.000212 0.120240 0.167045 -0.211820 -0.240042 -0.062500 1 0 0 0 0 0 2 266045
-0.002167 0.000212 0.120240 0.167072 -0.211828 -0.240036 -0.062500 1 0 0 0 0 0 2 267041
-0.002167 0.000212 0.120240 0.167097 -0.211834 -0.240047 -0.062500 1 0 0 0 0 0 2 268025
-0.002167 0.000212 0.120240 0.167111 -0.211838 -0.240035 -0.062500 1 0 0 0 0 0 2 269022
-0.002167 0.000212 0.120240 0.167109 -0.211826 -0.240041 -0.062500 1 0 0 0 0 0 2 270041
-0.002167 0.000212 0.120240 0.167112 -0.211836 -0.240034 -0.062500 1 0 0 0 0 0 2 271042
-0.002167 0.000212 0.120240 0.167103 -0.211846 -0.240040 -0.062500 1 0 0 0 0 0 2 272038
-0.002167 0.000212 0.120240 0.167107 -0.211827 -0.240041 -0.062500 1 0 0 0 0 0 2 273040
-0.002167 0.000212 0.120240 0.167123 -0.211839 -0.240040 -0.062500 1 0 0 0 0 0 2 274041
-0.002167 0.000212 0.120240 0.167113 -0.211838 -0.240034 -0.062500 1 0 0 0 0 0 2 275040
-0.002167 0.000212 0.120240 0.167108 -0.211826 -0.240040 -0.062500 1 0 0 0 0 0 2 276039
-0.002167 0.000212 0.120240 0.167115 -0.211848 -0.240047 -0.062500 1 0 0 0 0 0 2 277039
-0.002167 0.000212 0.120240 0.167108 -0.211827 -0.240042 -0.062500 1 0 0 0 0 0 2 278041
-0.002167 0.000212 0.120240 0.167111 -0.211836 -0.240034 -0.062500 1 0 0 0 0 0 2 279039
-0.002167 0.000212 0.120240 0.167123 -0.211840 -0.240040 -0.062500 1 0 0 0 0 0 2 280041
-0.002167 0.000212 0.120240 0.167109 -0.211826 -0.240041 -0.062500 1 0 0 0 0 0 2 281044
-0.002167 0.000212 0.120240 0.167123 -0.211839 -0.240040 -0.062500 1 0 0 0 0 0 2 282046
-0.002167 0.000212 0.120240 0.167105 -0.211847 -0.240041 -0.062500 1 0 0 0 0 0 2 283037
-0.002167 0.000212 0.120240 0.167107 -0.211827 -0.240041 -0.062500 1 0 0 0 0 0 2 284039
-0.002167 0.000212 0.120240 0.167123 -0.211840 -0.240041 -0.062500 1 0 0 0 0 0 2 285041
-0.002167 0.000212 0.120240 0.167113 -0.211838 -0.240034 -0.062500 1 0 0 0 0 0 2 286041
-0.002167 0.000212 0.120240 0.167108 -0.211826 -0.240040 -0.062500 1 0 0 0 0 0 2 287039
-0.002167 0.000212 0.120240 0.167123 -0.211839 -0.240040 -0.062500 1 0 0 0 0 0 2 288033
-0.002167 0.000212 0.120240 0.167101 -0.211835 -0.240048 -0.062500 1 0 0 0 0 0 2 289031
-0.002167 0.000212 0.120240 0.167110 -0.211837 -0.240035 -0.062500 1 0 0 0 0 0 2 290100
-0.002167 0.000212 0.120240 0.167123 -0.211841 -0.240040 -0.062500 1 0 0 0 0 0 2 291109
-0.002167 0.000212 0.120240 0.167109 -0.211826 -0.240041 -0.062500 1 0 0 0 0 0 2 292073
-0.002167 0.000212 0.120240 0.167111 -0.211836 -0.240034 -0.062500 1 0 0 0 0 0 2 293074
-0.002167 0.000212 0.120240 0.167123 -0.211840 -0.240039 -0.062500 1 0 0 0 0 0 2 294074
-0.002167 0.000212 0.120240 0.167101 -0.211835 -0.240048 -0.062500 1 0 0 0 0 0 2 295073
-0.002167 0.000212 0.120240 0.167110 -0.211837 -0.240035 -0.062500 1 0 0 0 0 0 2 296106
-0.002167 0.000212 0.120240 0.167123 -0.211841 -0.240040 -0.062500 1 0 0 0 0 0 2 297106
-0.002167 0.000212 0.120240 0.167109 -0.211827 -0.240041 -0.062500 1 0 0 0 0 0 2 298077
-0.002167 0.000212 0.120240 0.167123 -0.211839 -0.240040 -0.062500 1 0 0 0 0 0 2 299072
-0.002167 0.000212 0.120240 0.167113 -0.211838 -0.240034 -0.062500 1 0 0 0 0 0 2 300097
-0.002167 0.000212 0.120240 0.167100 -0.211835 -0.240047 -0.062500 1 0 0 0 0 0 2 301066
-0.002167 0.000212 0.120240 0.167122 -0.211840 -0.240041 -0.062500 1 0 0 0 0 0 2 302100
-0.002167 0.000212 0.120240 0.167112 -0.211838 -0.240034 -0.062500 1 0 0 0 0 0 2 303096
-0.002167 0.000212 0.120240 0.167108 -0.211826 -0.240040 -0.062500 1 0 0 0 0 0 2 304080
-0.002167 0.000212 0.120240 0.167123 -0.211839 -0.240040 -0.062500 1 0 0 0 0 0 2 305093
-0.002167 0.000212 0.120240 0.167109 -0.211826 -0.240041 -0.062500 1 0 0 0 0 0 2 306016
-0.002167 0.000212 0.120240 0.167111 -0.211836 -0.240034 -0.062500 1 0 0 0 0 0 2 307022
-0.002167 0.000212 0.120240 0.167115 -0.211849 -0.240046 -0.062500 1 0 0 0 0 0 2 308013
-0.002167 0.000212 0.120240 0.167108 -0.211827 -0.240042 -0.062500 1 0 0 0 0 0 2 309022
-0.002167 0.000212 0.120240 0.167123 -0.211839 -0.240041 -0.062500 1 0 0 0 0 0 2 310014
-0.002167 0.000212 0.120240 0.167113 -0.211838 -0.240034 -0.062500 1 0 0 0 0 0 2 311023
-0.002167 0.000212 0.120240 0.167108 -0.211826 -0.240040 -0.062500 1 0 0 0 0 0 2 312014
-0.002167 0.000212 0.120240 0.167115 -0.211848 -0.240047 -0.062500 1 0 0 0 0 0 2 313022
-0.002167 0.000212 0.120240 0.167112 -0.211839 -0.240035 -0.062500 1 0 0 0 0 0 2 314014
-0.002167 0.000212 0.120240 0.167108 -0.211827 -0.240040 -0.062500 1 0 0 0 0 0 2 315021
-0.002167 0.000212 0.120240 0.167123 -0.211839 -0.240040 -0.062500 1 0 0 0 0 0 2 316014
-0.002167 0.000212 0.120240 0.167109 -0.211826 -0.240041 -0.062500 1 0 0 0 0 0 2 317075
-0.002167 0.000212 0.120240 0.167111 -0.211836 -0.240034 -0.062500 1 0 0 0 0 0 2 318020
-0.002167 0.000212 0.120240 0.167115 -0.211849 -0.240046 -0.062500 1 0 0 0 0 0 2 319025
-0.002167 0.000212 0.120240 0.167108 -0.211827 -0.240042 -0.062500 1 0 0 0 0 0 2 320032
-0.002167 0.000212 0.120240 0.167111 -0.211837 -0.240034 -0.062500 1 0 0 0 0 0 2 321017
-0.002167 0.000212 0.120240 0.167123 -0.211841 -0.240040 -0.062500 1 0 0 0 0 0 2 322019
-0.002167 0.000212 0.120240 0.167109 -0.211826 -0.240041 -0.062500 1 0 0 0 0 0 2 323014
-0.002167 0.000212 0.120240 0.167123 -0.211839 -0.240040 -0.062500 1 0 0 0 0 0 2 324021
-0.002167 0.000212 0.120240 0.167105 -0.211847 -0.240041 -0.062500 1 0 0 0 0 0 2 325279
-0.002167 0.000212 0.120240 0.167107 -0.211827 -0.240041 -0.062500 1 0 0 0 0 0 2 326024
-0.002167 0.000212 0.120240 0.167123 -0.211840 -0.240041 -0.062500 1 0 0 0 0 0 2 327020
-0.002167 0.000212 0.120240 0.167113 -0.211838 -0.240034 -0.062500 1 0 0 0 0 0 2 328002
-0.002167 0.000212 0.120240 0.167108 -0.211826 -0.240040 -0.062500 1 0 0 0 0 0 2 329018
-0.002167 0.000212 0.120240 0.167123 -0.211839 -0.240040 -0.062500 1 0 0 0 0 0 2 330002
-0.002167 0.000212 0.120240 0.167101 -0.211835 -0.240048 -0.062500 1 0 0 0 0 0 2 331018
-0.002167 0.000212 0.120240 0.167110 -0.211837 -0.240035 -0.062500 1 0 0 0 0 0 2 332018
-0.002167 0.000212 0.120240 0.167123 -0.211841 -0.240040 -0.062500 1 0 0 0 0 0 2 333016
-0.002167 0.000212 0.120240 0.167109 -0.211826 -0.240041 -0.062500 1 0 0 0 0 0 2 334026
-0.002167 0.000212 0.120240 0.167111 -0.211836 -0.240034 -0.062500 1 0 0 0 0 0 2 335021
-0.002167 0.000212 0.120240 0.167123 -0.211840 -0.240039 -0.062500 1 0 0 0 0 0 2 336023
-0.002167 0.000212 0.120240 0.167101 -0.211835 -0.240048 -0.062500 1 0 0 0 0 0 2 337023
-0.002167 0.000212 0.120240 0.167110 -0.211837 -0.240035 -0.062500 1 0 0 0 0 0 2 338003
-0.002167 0.000212 0.120240 0.167123 -0.211841 -0.240040 -0.062500 1 0 0 0 0 0 2 339018
-0.002167 0.000212 0.120240 0.167109 -0.211827 -0.240041 -0.062500 1 0 0 0 0 0 2 340017
-0.002167 0.000212 0.120240 0.167123 -0.211839 -0.240040 -0.062500 1 0 0 0 0 0 2 341000
-0.002167 0.000212 0.120240 0.167113 -0.211838 -0.240034 -0.062500 1 0 0 0 0 0 2 342019
-0.002167 0.000212 0.120240 0.167100 -0.211835 -0.240047 -0.062500 1 0 0 0 0 0 2 343018
-0.002167 0.000212 0.120240 0.167122 -0.211840 -0.240041 -0.062500 1 0 0 0 0 0 2 344001
-0.002167 0.000212 0.120240 0.167109 -0.211827 -0.240041 -0.062500 1 0 0 0 0 0 2 344999
-0.002167 0.000212 0.120240 0.167111 -0.211836 -0.240034 -0.062500 1 0 0 0 0 0 2 346019
-0.002167 0.000212 0.120240 0.167123 -0.211840 -0.240040 -0.062500 1 0 0 0 0 0 2 347017
-0.002167 0.000212 0.120240 0.167109 -0.211826 -0.240041 -0.062500 1 0 0 0 0 0 2 347999
-0.002167 0.000212 0.120240 0.167123 -0.211839 -0.240040 -0.062500 1 0 0 0 0 0 2 349016
-0.002167 0.000212 0.120240 0.167105 -0.211847 -0.240041 -0.062500 1 0 0 0 0 0 2 350018
-0.002167 0.000212 0.120240 0.167107 -0.211827 -0.240041 -0.062500 1 0 0 0 0 0 2 350998
-0.002167 0.000212 0.120240 0.167123 -0.211839 -0.240041 -0.062500 1 0 0 0 0 0 2 352020
-0.002167 0.000212 0.120240 0.167113 -0.211838 -0.240034 -0.062500 1 0 0 0 0 0 2 353000
-0.002167 0.000212 0.120240 0.167108 -0.211826 -0.240040 -0.062500 1 0 0 0 0 0 2 354019
-0.002167 0.000212 0.120240 0.167115 -0.211848 -0.240047 -0.062500 1 0 0 0 0 0 2 355018
-0.002167 0.000212 0.120240 0.167112 -0.211839 -0.240035 -0.062500 1 0 0 0 0 0 2 355999
-0.002167 0.000212 0.120240 0.167108 -0.211827 -0.240040 -0.062500 1 0 0 0 0 0 2 357019
-0.002167 0.000212 0.120240 0.167123 -0.211839 -0.240040 -0.062500 1 0 0 0 0 0 2 358107
-0.002167 0.000212 0.120240 0.167109 -0.211826 -0.240041 -0.062500 1 0 0 0 0 0 2 359098
-0.002167 0.000212 0.120240 0.167111 -0.211836 -0.240034 -0.062500 1 0 0 0 0 0 2 360081
-0.002167 0.000212 0.120240 0.167115 -0.211849 -0.240046 -0.062500 1 0 0 0 0 0 2 361093
-0.002167 0.000212 0.120240 0.167108 -0.211828 -0.240042 -0.062500 1 0 0 0 0 0 2 362107
-0.002167 0.000212 0.120240 0.167111 -0.211837 -0.240034 -0.062500 1 0 0 0 0 0 2 363071
-0.002167 0.000212 0.120240 0.167123 -0.211841 -0.240040 -0.062500 1 0 0 0 0 0 2 364069
-0.002167 0.000212 0.120240 0.167109 -0.211826 -0.240041 -0.062500 1 0 0 0 0 0 2 365095
-0.002167 0.000212 0.120240 0.167123 -0.211839 -0.240040 -0.062500 1 0 0 0 0 0 2 366083
-0.002167 0.000212 0.120240 0.167105 -0.211847 -0.240041 -0.062500 1 0 0 0 0 0 2 367091
-0.002167 0.000212 0.120240 0.167107 -0.211827 -0.240041 -0.062500 1 0 0 0 0 0 2 368077
-0.002167 0.000212 0.120240 0.167123 -0.211840 -0.240041 -0.062500 1 0 0 0 0 0 2 369070
-0.002167 0.000212 0.120240 0.167109 -0.211826 -0.240041 -0.062500 1 0 0 0 0 0 2 370075
-0.002167 0.000212 0.120240 0.167111 -0.211836 -0.240034 -0.062500 1 0 0 0 0 0 2 371073
-0.002167 0.000212 0.120240 0.167123 -0.211840 -0.240040 -0.062500 1 0 0 0 0 0 2 372092
-0.002167 0.000212 0.120240 0.167101 -0.211835 -0.240048 -0.062500 1 0 0 0 0 0 2 373080
-0.002167 0.000212 0.120240 0.167110 -0.211837 -0.240035 -0.062500 1 0 0 0 0 0 2 374092
-0.002167 0.000212 0.120240 0.167123 -0.211841 -0.240040 -0.062500 1 0 0 0 0 0 2 375077
-0.002167 0.000212 0.120240 0.167109 -0.211827 -0.240041 -0.062500 1 0 0 0 0 0 2 376093
-0.002167 0.000212 0.120240 0.167111 -0.211836 -0.240034 -0.062500 1 0 0 0 0 0 2 377076
-0.002167 0.000212 0.120240 0.167123 -0.211840 -0.240039 -0.062500 1 0 0 0 0 0 2 378020
-0.002167 0.000212 0.120240 0.167101 -0.211835 -0.240048 -0.062500 1 0 0 0 0 0 2 379010
-0.002167 0.000212 0.120240 0.167110 -0.211838 -0.240035 -0.062500 1 0 0 0 0 0 2 380019
-0.002167 0.000212 0.120240 0.167119 -0.211829 -0.240047 -0.062500 1 0 0 0 0 0 2 381012
-0.002167 0.000212 0.120240 0.167112 -0.211837 -0.240035 -0.062500 1 0 0 0 0 0 2 382022
-0.002167 0.000212 0.120240 0.167123 -0.211840 -0.240040 -0.062500 1 0 0 0 0 0 2 383011
-0.002167 0.000212 0.120240 0.167109 -0.211826 -0.240041 -0.062500 1 0 0 0 0 0 2 384011
-0.002167 0.000212 0.120240 0.167111 -0.211836 -0.240034 -0.062500 1 0 0 0 0 0 2 385020
-0.002167 0.000212 0.120240 0.167115 -0.211849 -0.240046 -0.062500 1 0 0 0 0 0 2 386010
-0.002167 0.000212 0.120240 0.167108 -0.211827 -0.240042 -0.062500 1 0 0 0 0 0 2 387020
-0.002167 0.000212 0.120240 0.167111 -0.211836 -0.240034 -0.062500 1 0 0 0 0 0 2 388015
-0.002167 0.000212 0.120240 0.167123 -0.211840 -0.240040 -0.062500 1 0 0 0 0 0 2 389028
-0.002167 0.000212 0.120240 0.167109 -0.211826 -0.240041 -0.062500 1 0 0 0 0 0 2 390019
-0.002167 0.000212 0.120240 0.167123 -0.211839 -0.240040 -0.062500 1 0 0 0 0 0 2 391033
-0.002167 0.000212 0.120240 0.167105 -0.211847 -0.240041 -0.062500 1 0 0 0 0 0 2 392015
-0.002167 0.000212 0.120240 0.167107 -0.211827 -0.240041 -0.062500 1 0 0 0 0 0 2 393024
-0.002167 0.000212 0.120240 0.167123 -0.211840 -0.240041 -0.062500 1 0 0 0 0 0 2 394028
-0.002167 0.000212 0.120240 0.167113 -0.211838 -0.240034 -0.062500 1 0 0 0 0 0 2 395032
-0.002167 0.000212 0.120240 0.167108 -0.211826 -0.240040 -0.062500 1 0 0 0 0 0 2 396010
-0.002167 0.000212 0.120240 0.167115 -0.211848 -0.240047 -0.062500 1 0 0 0 0 0 2 397032
-0.002167 0.000212 0.120240 0.167108 -0.211827 -0.240042 -0.062500 1 0 0 0 0 0 2 398032
-0.002167 0.000212 0.120240 0.167111 -0.211837 -0.240034 -0.062500 1 0 0 0 0 0 2 399029
-0.002167 0.000212 0.120240 0.167123 -0.211841 -0.240040 -0.062500 1 0 0 0 0 0 2 399997
-0.002167 0.000212 0.120240 0.167109 -0.211826 -0.240041 -0.062500 1 0 0 0 0 0 2 401024
-0.002167 0.000212 0.120240 0.167111 -0.211836 -0.240034 -0.062500 1 0 0 0 0 0 2 402029
-0.002167 0.000212 0.120240 0.167115 -0.211849 -0.240046 -0.062500 1 0 0 0 0 0 2 403027
-0.002167 0.000212 0.120240 0.167108 -0.211828 -0.240042 -0.062500 1 0 0 0 0 0 2 404027
-0.002167 0.000212 0.120240 0.167111 -0.211837 -0.240034 -0.062500 1 0 0 0 0 0 2 405018
-0.002167 0.000212 0.120240 0.167123 -0.211841 -0.240040 -0.062500 1 0 0 0 0 0 2 406033
-0.002167 0.000212 0.120240 0.167109 -0.211826 -0.240041 -0.062500 1 0 0 0 0 0 2 407026
-0.002167 0.000212 0.120240 0.167123 -0.211839 -0.240040 -0.062500 1 0 0 0 0 0 2 408030
-0.002167 0.000212 0.120240 0.167101 -0.211835 -0.240048 -0.062500 1 0 0 0 0 0 2 409024
-0.002167 0.000212 0.120240 0.167110 -0.211837 -0.240035 -0.062500 1 0 0 0 0 0 2 410026
-0.002167 0.000212 0.120240 0.167123 -0.211841 -0.240040 -0.062500 1 0 0 0 0 0 2 410997
-0.002167 0.000212 0.120240 0.167109 -0.211826 -0.240041 -0.062500 1 0 0 0 0 0 2 412026
-0.002167 0.000212 0.120240 0.167111 -0.211836 -0.240034 -0.062500 1 0 0 0 0 0 2 413025
-0.002167 0.000212 0.120240 0.167123 -0.211840 -0.240040 -0.062500 1 0 0 0 0 0 2 414026
-0.002167 0.000212 0.120240 0.167101 -0.211835 -0.240048 -0.062500 1 0 0 0 0 0 2 415026
-0.002167 0.000212 0.120240 0.167110 -0.211837 -0.240035 -0.062500 1 0 0 0 0 0 2 416024
-0.002167 0.000212 0.120240 0.167123 -0.211841 -0.240040 -0.062500 1 0 0 0 0 0 2 417018
-0.002167 0.000212 0.120240 0.167109 -0.211827 -0.240041 -0.062500 1 0 0 0 0 0 2 418028
-0.002167 0.000212 0.120240 0.167111 -0.211836 -0.240034 -0.062500 1 0 0 0 0 0 2 419013
-0.002167 0.000212 0.120240 0.167120 -0.211829 -0.240046 -0.062500 1 0 0 0 0 0 2 419997
-0.002167 0.000212 0.120240 0.167112 -0.211836 -0.240035 -0.062500 1 0 0 0 0 0 2 421013
-0.002167 0.000212 0.120240 0.167115 -0.211849 -0.240047 -0.062500 1 0 0 0 0 0 2 422026
-0.002167 0.000212 0.120240 0.167112 -0.211839 -0.240035 -0.062500 1 0 0 0 0 0 2 423027
-0.002167 0.000212 0.120240 0.167108 -0.211827 -0.240040 -0.062500 1 0 0 0 0 0 2 424025
-0.002167 0.000212 0.120240 0.167123 -0.211839 -0.240040 -0.062500 1 0 0 0 0 0 2 425025
-0.002167 0.000212 0.120240 0.167109 -0.211826 -0.240041 -0.062500 1 0 0 0 0 0 2 426026
-0.002167 0.000212 0.120240 0.167111 -0.211836 -0.240034 -0.062500 1 0 0 0 0 0 2 427024
-0.002167 0.000212 0.120240 0.167115 -0.211849 -0.240046 -0.062500 1 0 0 0 0 0 2 428024
-0.002167 0.000212 0.120240 0.167108 -0.211827 -0.240042 -0.062500 1 0 0 0 0 0 2 429017
-0.002167 0.000212 0.120240 0.167111 -0.211837 -0.240034 -0.062500 1 0 0 0 0 0 2 430015
-0.002167 0.000212 0.120240 0.167123 -0.211840 -0.240040 -0.062500 1 0 0 0 0 0 2 431020
-0.002167 0.000212 0.120240 0.167109 -0.211826 -0.240041 -0.062500 1 0 0 0 0 0 2 432027
-0.002167 0.000212 0.120240 0.167123 -0.211839 -0.240040 -0.062500 1 0 0 0 0 0 2 433025
-0.002167 0.000212 0.120240 0.167105 -0.211847 -0.240041 -0.062500 1 0 0 0 0 0 2 434024
-0.002167 0.000212 0.120240 0.167107 -0.211827 -0.240041 -0.062500 1 0 0 0 0 0 2 435024
-0.002167 0.000212 0.120240 0.167123 -0.211840 -0.240040 -0.062500 1 0 0 0 0 0 2 435996
-0.002167 0.000212 0.120240 0.167109 -0.211826 -0.240041 -0.062500 1 0 0 0 0 0 2 437024
-0.002167 0.000212 0.120240 0.167111 -0.211836 -0.240034 -0.062500 1 0 0 0 0 0 2 438028
-0.002167 0.000212 0.120240 0.167115 -0.211849 -0.240047 -0.062500 1 0 0 0 0 0 2 439024
-0.002167 0.000212 0.120240 0.167108 -0.211828 -0.240042 -0.062500 1 0 0 0 0 0 2 440026
-0.002167 0.000212 0.120240 0.167111 -0.211837 -0.240034 -0.062500 1 0 0 0 0 0 2 441028
-0.002167 0.000212 0.120240 0.167123 -0.211841 -0.240040 -0.062500 1 0 0 0 0 0 2 442011
-0.002167 0.000212 0.120240 0.167109 -0.211826 -0.240041 -0.062500 1 0 0 0 0 0 2 443019
-0.002167 0.000212 0.120240 0.167111 -0.211836 -0.240034 -0.062500 1 0 0 0 0 0 2 444010
-0.002167 0.000212 0.120240 0.167112 -0.211837 -0.240053 -0.062500 1 0 0 0 0 0 2 445020
-0.002167 0.000212 0.120240 0.167111 -0.211838 -0.240036 -0.062500 1 0 0 0 0 0 2 446010
-0.002167 0.000212 0.120240 0.167111 -0.211838 -0.240034 -0.062500 1 0 0 0 0 0 2 447018
-0.002167 0.000212 0.120240 0.167120 -0.211829 -0.240046 -0.062500 1 0 0 0 0 0 2 448009
-0.002167 0.000212 0.120240 0.167112 -0.211836 -0.240035 -0.062500 1 0 0 0 0 0 2 449019
-0.002167 0.000212 0.120240 0.167124 -0.211840 -0.240040 -0.062500 1 0 0 0 0 0 2 450010
-0.002167 0.000212 0.120240 0.167101 -0.211835 -0.240048 -0.062500 1 0 0 0 0 0 2 451009
-0.002167 0.000212 0.120240 0.167110 -0.211837 -0.240035 -0.062500 1 0 0 0 0 0 2 452019
-0.002167 0.000212 0.120240 0.167123 -0.211841 -0.240040 -0.062500 1 0 0 0 0 0 2 453010
-0.002167 0.000212 0.120240 0.167109 -0.211827 -0.240041 -0.062500 1 0 0 0 0 0 2 454023
-0.002167 0.000212 0.120240 0.167111 -0.211836 -0.240034 -0.062500 1 0 0 0 0 0 2 455021
-0.002167 0.000212 0.120240 0.167123 -0.211840 -0.240040 -0.062500 1 0 0 0 0 0 2 456025
-0.002167 0.000212 0.120240 0.167101 -0.211835 -0.240048 -0.062500 1 0 0 0 0 0 2 457008
-0.002167 0.000212 0.120240 0.167110 -0.211838 -0.240035 -0.062500 1 0 0 0 0 0 2 458029
-0.002167 0.000212 0.120240 0.167123 -0.211841 -0.240040 -0.062500 1 0 0 0 0 0 2 459009
-0.002167 0.000212 0.120240 0.167109 -0.211827 -0.240041 -0.062500 1 0 0 0 0 0 2 460015
-0.002167 0.000212 0.120240 0.167111 -0.211836 -0.240034 -0.062500 1 0 0 0 0 0 2 461029
-0.002167 0.000212 0.120240 0.167120 -0.211829 -0.240046 -0.062500 1 0 0 0 0 0 2 462016
-0.002167 0.000212 0.120240 0.167112 -0.211836 -0.240035 -0.062500 1 0 0 0 0 0 2 463029
-0.002167 0.000212 0.120240 0.167115 -0.211849 -0.240047 -0.062500 1 0 0 0 0 0 2 464027
-0.002167 0.000212 0.120240 0.167108 -0.211827 -0.240042 -0.062500 1 0 0 0 0 0 2 465026
-0.002167 0.000212 0.120240 0.167111 -0.211837 -0.240034 -0.062500 1 0 0 0 0 0 2 465996
-0.002167 0.000212 0.120240 0.167123 -0.211840 -0.240040 -0.062500 1 0 0 0 0 0 2 467018
-0.002167 0.000212 0.120240 0.167109 -0.211826 -0.240041 -0.062500 1 0 0 0 0 0 2 468023
-0.002167 0.000212 0.120240 0.167111 -0.211836 -0.240034 -0.062500 1 0 0 0 0 0 2 469025
-0.002167 0.000212 0.120240 0.167115 -0.211849 -0.240046 -0.062500 1 0 0 0 0 0 2 470025
-0.002167 0.000212 0.120240 0.167108 -0.211828 -0.240042 -0.062500 1 0 0 0 0 0 2 471030
-0.002167 0.000212 0.120240 0.167111 -0.211837 -0.240034 -0.062500 1 0 0 0 0 0 2 471997
-0.002167 0.000212 0.120240 0.167120 -0.211829 -0.240046 -0.062500 1 0 0 0 0 0 2 473029
-0.002167 0.000212 0.120240 0.167112 -0.211836 -0.240035 -0.062500 1 0 0 0 0 0 2 473999
-0.002167 0.000212 0.120240 0.167124 -0.211840 -0.240040 -0.062500 1 0 0 0 0 0 2 475025
-0.002167 0.000212 0.120240 0.167101 -0.211835 -0.240048 -0.062500 1 0 0 0 0 0 2 476023
-0.002167 0.000212 0.120240 0.167110 -0.211837 -0.240035 -0.062500 1 0 0 0 0 0 2 476994
-0.002167 0.000212 0.120240 0.167123 -0.211841 -0.240040 -0.062500 1 0 0 0 0 0 2 478026
-0.002167 0.000212 0.120240 0.167109 -0.211826 -0.240041 -0.062500 1 0 0 0 0 0 2 479024
-0.002167 0.000212 0.120240 0.167111 -0.211836 -0.240034 -0.062500 1 0 0 0 0 0 2 480022
-0.002167 0.000212 0.120240 0.167115 -0.211849 -0.240047 -0.062500 1 0 0 0 0 0 2 480995
-0.002167 0.000212 0.120240 0.167108 -0.211828 -0.240042 -0.062500 1 0 0 0 0 0 2 481996
-0.002167 0.000212 0.120240 0.167111 -0.211837 -0.240034 -0.062500 1 0 0 0 0 0 2 483023
-0.002167 0.000212 0.120240 0.167123 -0.211841 -0.240040 -0.062500 1 0 0 0 0 0 2 484025
-0.002167 0.000212 0.120240 0.167109 -0.211827 -0.240041 -0.062500 1 0 0 0 0 0 2 485026
-0.002167 0.000212 0.120240 0.167111 -0.211836 -0.240034 -0.062500 1 0 0 0 0 0 2 486025
-0.002167 0.000212 0.120240 0.167112 -0.211837 -0.240053 -0.062500 1 0 0 0 0 0 2 487024
-0.002167 0.000212 0.120240 0.167111 -0.211838 -0.240036 -0.062500 1 0 0 0 0 0 2 488022
-0.002167 0.000212 0.120240 0.167111 -0.211838 -0.240034 -0.062500 1 0 0 0 0 0 2 489023
-0.002167 0.000212 0.120240 0.167120 -0.211829 -0.240046 -0.062500 1 0 0 0 0 0 2 490024
-0.002167 0.000212 0.120240 0.167112 -0.211837 -0.240035 -0.062500 1 0 0 0 0 0 2 491024
-0.002167 0.000212 0.120240 0.167124 -0.211840 -0.240040 -0.062500 1 0 0 0 0 0 2 492023
-0.002167 0.000212 0.120240 0.167101 -0.211835 -0.240048 -0.062500 1 0 0 0 0 0 2 493024
-0.002167 0.000212 0.120240 0.167110 -0.211838 -0.240035 -0.062500 1 0 0 0 0 0 2 494024
-0.002167 0.000212 0.120240 0.167123 -0.211841 -0.240040 -0.062500 1 0 0 0 0 0 2 495019
-0.002167 0.000212 0.120240 0.167109 -0.211827 -0.240041 -0.062500 1 0 0 0 0 0 2 496016
-0.002167 0.000212 0.120240 0.167111 -0.211836 -0.240034 -0.062500 1 0 0 0 0 0 2 497017
-0.002167 0.000212 0.120240 0.167123 -0.211840 -0.240039 -0.062500 1 0 0 0 0 0 2 498026
-0.002167 0.000212 0.120240 0.167101 -0.211835 -0.240048 -0.062500 1 0 0 0 0 0 2 499022
-0.002167 0.000212 0.120240 0.167110 -0.211838 -0.240035 -0.062500 1 0 0 0 0 0 2 500025
-0.002167 0.000212 0.120240 0.167120 -0.211829 -0.240047 -0.062500 1 0 0 0 0 0 2 501015
-0.002167 0.000212 0.120240 0.167112 -0.211837 -0.240035 -0.062500 1 0 0 0 0 0 2 502024
-0.002167 0.000212 0.120240 0.167111 -0.211837 -0.240033 -0.062500 1 0 0 0 0 0 2 503024
-0.002167 0.000212 0.120240 0.167120 -0.211829 -0.240046 -0.062500 1 0 0 0 0 0 2 504021
-0.002167 0.000212 0.120240 0.167112 -0.211836 -0.240035 -0.062500 1 0 0 0 0 0 2 505023
-0.002167 0.000212 0.120240 0.167115 -0.211849 -0.240047 -0.062500 1 0 0 0 0 0 2 506024
-0.002167 0.000212 0.120240 0.167108 -0.211827 -0.240042 -0.062500 1 0 0 0 0 0 2 507016
-0.002167 0.000212 0.120240 0.167111 -0.211837 -0.240034 -0.062500 1 0 0 0 0 0 2 508007
-0.002167 0.000212 0.120240 0.167123 -0.211841 -0.240040 -0.062500 1 0 0 0 0 0 2 509017
-0.002167 0.000212 0.120240 0.167109 -0.211826 -0.240041 -0.062500 1 0 0 0 0 0 2 510075
-0.002167 0.000212 0.120240 0.167111 -0.211836 -0.240034 -0.062500 1 0 0 0 0 0 2 511087
-0.002167 0.000212 0.120240 0.167112 -0.211837 -0.240053 -0.062500 1 0 0 0 0 0 2 512072
-0.002167 0.000212 0.120240 0.167111 -0.211838 -0.240036 -0.062500 1 0 0 0 0 0 2 513088
-0.002167 0.000212 0.120240 0.167111 -0.211838 -0.240034 -0.062500 1 0 0 0 0 0 2 514091
-0.002167 0.000212 0.120240 0.167120 -0.211829 -0.240046 -0.062500 1 0 0 0 0 0 2 515072
-0.002167 0.000212 0.120240 0.167112 -0.211836 -0.240035 -0.062500 1 0 0 0 0 0 2 516090
-0.002167 0.000212 0.120240 0.167124 -0.211840 -0.240040 -0.062500 1 0 0 0 0 0 2 517099
-0.002167 0.000212 0.120240 0.167101 -0.211835 -0.240048 -0.062500 1 0 0 0 0 0 2 518073
-0.002167 0.000212 0.120240 0.167110 -0.211837 -0.240035 -0.062500 1 0 0 0 0 0 2 519090
-0.002167 0.000212 0.120240 0.167123 -0.211841 -0.240040 -0.062500 1 0 0 0 0 0 2 520072
-0.002167 0.000212 0.120240 0.167109 -0.211826 -0.240041 -0.062500 1 0 0 0 0 0 2 521092
-0.002167 0.000212 0.120240 0.167111 -0.211836 -0.240034 -0.062500 1 0 0 0 0 0 2 522006
-0.002167 0.000212 0.120240 0.167115 -0.211849 -0.240047 -0.062500 1 0 0 0 0 0 2 523016
-0.002167 0.000212 0.120240 0.167108 -0.211828 -0.240042 -0.062500 1 0 0 0 0 0 2 524006
-0.002167 0.000212 0.120240 0.167111 -0.211837 -0.240034 -0.062500 1 0 0 0 0 0 2 525016
-0.002167 0.000212 0.120240 0.167123 -0.211841 -0.240040 -0.062500 1 0 0 0 0 0 2 526007
-0.002167 0.000212 0.120240 0.167109 -0.211827 -0.240041 -0.062500 1 0 0 0 0 0 2 527016
-0.002167 0.000212 0.120240 0.167111 -0.211836 -0.240034 -0.062500 1 0 0 0 0 0 2 528010
-0.002167 0.000212 0.120240 0.167112 -0.211838 -0.240053 -0.062500 1 0 0 0 0 0 2 529026
-0.002167 0.000212 0.120240 0.167111 -0.211838 -0.240036 -0.062500 1 0 0 0 0 0 2 530021
-0.002167 0.000212 0.120240 0.167111 -0.211838 -0.240034 -0.062500 1 0 0 0 0 0 2 531018
-0.002167 0.000212 0.120240 0.167120 -0.211829 -0.240046 -0.062500 1 0 0 0 0 0 2 532019
-0.002167 0.000212 0.120240 0.167112 -0.211837 -0.240035 -0.062500 1 0 0 0 0 0 2 533022
-0.002167 0.000212 0.120240 0.167124 -0.211840 -0.240040 -0.062500 1 0 0 0 0 0 2 534011
-0.002167 0.000212 0.120240 0.167101 -0.211835 -0.240048 -0.062500 1 0 0 0 0 0 2 535015
-0.002167 0.000212 0.120240 0.167110 -0.211838 -0.240035 -0.062500 1 0 0 0 0 0 2 536008
-0.002167 0.000212 0.120240 0.167123 -0.211841 -0.240040 -0.062500 1 0 0 0 0 0 2 537019
-0.002167 0.000212 0.120240 0.167109 -0.211827 -0.240041 -0.062500 1 0 0 0 0 0 2 537998
-0.002167 0.000212 0.120240 0.167111 -0.211836 -0.240034 -0.062500 1 0 0 0 0 0 2 539010
-0.002167 0.000212 0.120240 0.167120 -0.211829 -0.240046 -0.062500 1 0 0 0 0 0 2 540009
-0.002167 0.000212 0.120240 0.167112 -0.211836 -0.240035 -0.062500 1 0 0 0 0 0 2 541012
-0.002167 0.000212 0.120240 0.167103 -0.211846 -0.240040 -0.062500 1 0 0 0 0 0 2 541995
-0.002167 0.000212 0.120240 0.167119 -0.211830 -0.240047 -0.062500 1 0 0 0 0 0 2 542994
-0.002167 0.000212 0.120240 0.167112 -0.211837 -0.240035 -0.062500 1 0 0 0 0 0 2 544011
-0.002167 0.000212 0.120240 0.167111 -0.211838 -0.240033 -0.062500 1 0 0 0 0 0 2 545017
-0.002167 0.000212 0.120240 0.167120 -0.211829 -0.240046 -0.062500 1 0 0 0 0 0 2 546016
-0.002167 0.000212 0.120240 0.167112 -0.211836 -0.240035 -0.062500 1 0 0 0 0 0 2 547013
-0.002167 0.000212 0.120240 0.167115 -0.211849 -0.240047 -0.062500 1 0 0 0 0 0 2 548015
-0.002167 0.000212 0.120240 0.167108 -0.211828 -0.240042 -0.062500 1 0 0 0 0 0 2 549012
-0.002167 0.000212 0.120240 0.167111 -0.211837 -0.240034 -0.062500 1 0 0 0 0 0 2 549995
-0.002167 0.000212 0.120240 0.167123 -0.211841 -0.240040 -0.062500 1 0 0 0 0 0 2 551011
-0.002167 0.000212 0.120240 0.167109 -0.211826 -0.240041 -0.062500 1 0 0 0 0 0 2 552008
-0.002167 0.000212 0.120240 0.167111 -0.211836 -0.240034 -0.062500 1 0 0 0 0 0 2 553012
-0.002167 0.000212 0.120240 0.167112 -0.211837 -0.240053 -0.062500 1 0 0 0 0 0 2 554012
-0.002167 0.000212 0.120240 0.167111 -0.211838 -0.240036 -0.062500 1 0 0 0 0 0 2 555011
-0.002167 0.000212 0.120240 0.167111 -0.211838 -0.240034 -0.062500 1 0 0 0 0 0 2 555994
-0.002167 0.000212 0.120240 0.167120 -0.211829 -0.240046 -0.062500 1 0 0 0 0 0 2 556992
-0.002167 0.000212 0.120240 0.167112 -0.211836 -0.240035 -0.062500 1 0 0 0 0 0 2 558012
-0.002167 0.000212 0.120240 0.167124 -0.211840 -0.240040 -0.062500 1 0 0 0 0 0 2 559009
-0.002167 0.000212 0.120240 0.167101 -0.211835 -0.240048 -0.062500 1 0 0 0 0 0 2 559993
-0.002167 0.000212 0.120240 0.167110 -0.211837 -0.240035 -0.062500 1 0 0 0 0 0 2 561009
-0.002167 0.000212 0.120240 0.167123 -0.211841 -0.240040 -0.062500 1 0 0 0 0 0 2 562010
-0.002167 0.000212 0.120240 0.167109 -0.211827 -0.240041 -0.062500 1 0 0 0 0 0 2 563008
-0.002167 0.000212 0.120240 0.167111 -0.211836 -0.240034 -0.062500 1 0 0 0 0 0 2 564008
-0.002167 0.000212 0.120240 0.167112 -0.211837 -0.240053 -0.062500 1 0 0 0 0 0 2 565008
-0.002167 0.000212 0.120240 0.167111 -0.211838 -0.240036 -0.062500 1 0 0 0 0 0 2 566010
-0.002167 0.000212 0.120240 0.167111 -0.211838 -0.240034 -0.062500 1 0 0 0 0 0 2 567009
-0.002167 0.000212 0.120240 0.167120 -0.211829 -0.240047 -0.062500 1 0 0 0 0 0 2 568009
-0.002167 0.000212 0.120240 0.167112 -0.211837 -0.240035 -0.062500 1 0 0 0 0 0 2 569002
-0.002167 0.000212 0.120240 0.167111 -0.211837 -0.240033 -0.062500 1 0 0 0 0 0 2 570015
-0.002167 0.000212 0.120240 0.167112 -0.211838 -0.240053 -0.062500 1 0 0 0 0 0 2 571015
-0.002167 0.000212 0.120240 0.167111 -0.211838 -0.240036 -0.062500 1 0 0 0 0 0 2 572009
-0.002167 0.000212 0.120240 0.167111 -0.211838 -0.240034 -0.062500 1 0 0 0 0 0 2 573012
-0.002167 0.000212 0.120240 0.167120 -0.211829 -0.240046 -0.062500 1 0 0 0 0 0 2 574011
-0.002167 0.000212 0.120240 0.167112 -0.211837 -0.240035 -0.062500 1 0 0 0 0 0 2 575010
-0.002167 0.000212 0.120240 0.167124 -0.211840 -0.240040 -0.062500 1 0 0 0 0 0 2 575993
-0.002167 0.000212 0.120240 0.167101 -0.211835 -0.240048 -0.062500 1 0 0 0 0 0 2 577011
-0.002167 0.000212 0.120240 0.167110 -0.211838 -0.240035 -0.062500 1 0 0 0 0 0 2 577993
-0.002167 0.000212 0.120240 0.167123 -0.211841 -0.240040 -0.062500 1 0 0 0 0 0 2 579011
-0.002167 0.000212 0.120240 0.167109 -0.211827 -0.240041 -0.062500 1 0 0 0 0 0 2 580008
-0.002167 0.000212 0.120240 0.167111 -0.211837 -0.240034 -0.062500 1 0 0 0 0 0 2 581001
-0.002167 0.000212 0.120240 0.167120 -0.211829 -0.240046 -0.062500 1 0 0 0 0 0 2 582011
-0.002167 0.000212 0.120240 0.167112 -0.211836 -0.240035 -0.062500 1 0 0 0 0 0 2 583000
-0.002167 0.000212 0.120240 0.167103 -0.211846 -0.240040 -0.062500 1 0 0 0 0 0 2 584000
-0.002167 0.000212 0.120240 0.167119 -0.211830 -0.240047 -0.062500 1 0 0 0 0 0 2 585009
-0.002167 0.000212 0.120240 0.167112 -0.211837 -0.240035 -0.062500 1 0 0 0 0 0 2 585999
-0.002167 0.000212 0.120240 0.167111 -0.211838 -0.240033 -0.062500 1 0 0 0 0 0 2 587008
-0.002167 0.000212 0.120240 0.167120 -0.211829 -0.240046 -0.062500 1 0 0 0 0 0 2 587999
-0.002167 0.000212 0.120240 0.167112 -0.211836 -0.240035 -0.062500 1 0 0 0 0 0 2 589008
-0.002167 0.000212 0.120240 0.167115 -0.211849 -0.240047 -0.062500 1 0 0 0 0 0 2 589998
-0.002167 0.000212 0.120240 0.167108 -0.211828 -0.240042 -0.062500 1 0 0 0 0 0 2 591008
-0.002167 0.000212 0.120240 0.167111 -0.211837 -0.240034 -0.062500 1 0 0 0 0 0 2 591999
-0.002167 0.000212 0.120240 0.167120 -0.211829 -0.240047 -0.062500 1 0 0 0 0 0 2 593008
-0.002167 0.000212 0.120240 0.167112 -0.211836 -0.240035 -0.062500 1 0 0 0 0 0 2 594046
-0.002167 0.000212 0.120240 0.167111 -0.211837 -0.240033 -0.062500 1 0 0 0 0 0 2 594999
-0.002167 0.000212 0.120240 0.167112 -0.211838 -0.240053 -0.062500 1 0 0 0 0 0 2 596011
-0.002167 0.000212 0.120240 0.167111 -0.211838 -0.240036 -0.062500 1 0 0 0 0 0 2 597020
-0.002167 0.000212 0.120240 0.167111 -0.211838 -0.240034 -0.062500 1 0 0 0 0 0 2 598011
-0.002167 0.000212 0.120240 0.167120 -0.211829 -0.240046 -0.062500 1 0 0 0 0 0 2 599010
-0.002167 0.000212 0.120240 0.167112 -0.211837 -0.240035 -0.062500 1 0 0 0 0 0 2 600013
-0.002167 0.000212 0.120240 0.167124 -0.211840 -0.240040 -0.062500 1 0 0 0 0 0 2 601023
-0.002167 0.000212 0.120240 0.167101 -0.211835 -0.240048 -0.062500 1 0 0 0 0 0 2 602023
-0.002167 0.000212 0.120240 0.167110 -0.211837 -0.240035 -0.062500 1 0 0 0 0 0 2 603026
-0.002167 0.000212 0.120240 0.167123 -0.211841 -0.240040 -0.062500 1 0 0 0 0 0 2 604020
-0.002167 0.000212 0.120240 0.167109 -0.211827 -0.240041 -0.062500 1 0 0 0 0 0 2 605020
-0.002167 0.000212 0.120240 0.167111 -0.211836 -0.240034 -0.062500 1 0 0 0 0 0 2 606020
-0.002167 0.000212 0.120240 0.167112 -0.211838 -0.240053 -0.062500 1 0 0 0 0 0 2 606991
-0.002167 0.000212 0.120240 0.167111 -0.211838 -0.240036 -0.062500 1 0 0 0 0 0 2 608020
-0.002167 0.000212 0.120240 0.167111 -0.211838 -0.240034 -0.062500 1 0 0 0 0 0 2 609019
-0.002167 0.000212 0.120240 0.167120 -0.211829 -0.240047 -0.062500 1 0 0 0 0 0 2 610021
-0.002167 0.000212 0.120240 0.167112 -0.211837 -0.240035 -0.062500 1 0 0 0 0 0 2 611023
-0.002167 0.000212 0.120240 0.167111 -0.211837 -0.240033 -0.062500 1 0 0 0 0 0 2 611992
-0.002167 0.000212 0.120240 0.167112 -0.211838 -0.240053 -0.062500 1 0 0 0 0 0 2 613026
-0.002167 0.000212 0.120240 0.167111 -0.211838 -0.240036 -0.062500 1 0 0 0 0 0 2 614024
-0.002167 0.000212 0.120240 0.167111 -0.211838 -0.240034 -0.062500 1 0 0 0 0 0 2 615013
-0.002167 0.000212 0.120240 0.167120 -0.211829 -0.240046 -0.062500 1 0 0 0 0 0 2 615990
-0.002167 0.000212 0.120240 0.167112 -0.211837 -0.240035 -0.062500 1 0 0 0 0 0 2 617021
-0.002167 0.000212 0.120240 0.167124 -0.211841 -0.240040 -0.062500 1 0 0 0 0 0 2 618098
-0.002167 0.000212 0.120240 0.167110 -0.211826 -0.240041 -0.062500 1 0 0 0 0 0 2 619099
-0.002167 0.000212 0.120240 0.167103 -0.211845 -0.240041 -0.062500 1 0 0 0 0 0 2 620064
-0.002172 0.000230 0.120229 0.241096 -0.465472 -0.091464 -0.062500 1 0 0 0 0 0 2 621063
-0.002175 0.000239 0.120226 0.217476 -0.380338 -0.163918 -0.062500 1 0 0 0 0 0 2 622064
-0.002177 0.000244 0.120224 0.198887 -0.316587 -0.201551 -0.062500 1 0 0 0 0 0 2 623061
-0.002177 0.000246 0.120224 0.188680 -0.282575 -0.215898 -0.062500 1 0 0 0 0 0 2 624060
-0.002178 0.000247 0.120224 0.183392 -0.265341 -0.221011 -0.062500 1 0 0 0 0 0 2 625085
-0.002178 0.000248 0.120224 0.180678 -0.256722 -0.222802 -0.062500 1 0 0 0 0 0 2 626065
-0.002178 0.000248 0.120224 0.179327 -0.252402 -0.223430 -0.062500 1 0 0 0 0 0 2 627064
-0.002178 0.000248 0.120224 0.178642 -0.250233 -0.223644 -0.062500 1 0 0 0 0 0 2 628093
-0.002178 0.000248 0.120224 0.178301 -0.249153 -0.223718 -0.062500 1 0 0 0 0 0 2 629083
-0.002178 0.000248 0.120224 0.178114 -0.248615 -0.223751 -0.062500 1 0 0 0 0 0 2 630065
-0.002178 0.000248 0.120224 0.178040 -0.248346 -0.223763 -0.062500 1 0 0 0 0 0 2 631061
-0.002178 0.000248 0.120224 0.177998 -0.248204 -0.223759 -0.062500 1 0 0 0 0 0 2 632060
-0.002178 0.000248 0.120224 0.177970 -0.248147 -0.223759 -0.062500 1 0 0 0 0 0 2 633063
-0.002178 0.000248 0.120224 0.177957 -0.248109 -0.223759 -0.062500 1 0 0 0 0 0 2 634064
-0.002178 0.000248 0.120224 0.177953 -0.248096 -0.223766 -0.062500 1 0 0 0 0 0 2 635097
-0.002178 0.000248 0.120224 0.177961 -0.248087 -0.223760 -0.062500 1 0 0 0 0 0 2 636091
-0.002178 0.000248 0.120224 0.177939 -0.248081 -0.223767 -0.062500 1 0 0 0 0 0 2 637218
-0.002178 0.000248 0.120224 0.177947 -0.248083 -0.223754 -0.062500 1 0 0 0 0 0 2 638091
-0.002178 0.000248 0.120224 0.177957 -0.248075 -0.223765 -0.062500 1 0 0 0 0 0 2 639222
-0.002178 0.000248 0.120224 0.177946 -0.248071 -0.223760 -0.062500 1 0 0 0 0 0 2 640209
-0.002178 0.000248 0.120224 0.177957 -0.248073 -0.223766 -0.062500 1 0 0 0 0 0 2 641186
-0.002178 0.000248 0.120224 0.177947 -0.248070 -0.223761 -0.062500 1 0 0 0 0 0 2 642185
-0.002178 0.000248 0.120224 0.177940 -0.248090 -0.223760 -0.062500 1 0 0 0 0 0 2 643187
-0.002178 0.000248 0.120224 0.177957 -0.248076 -0.223766 -0.062500 1 0 0 0 0 0 2 644218
-0.002178 0.000248 0.120224 0.177946 -0.248071 -0.223761 -0.062500 1 0 0 0 0 0 2 645212
-0.002178 0.000248 0.120224 0.177945 -0.248070 -0.223760 -0.062500 1 0 0 0 0 0 2 646187
-0.002178 0.000248 0.120224 0.177957 -0.248073 -0.223766 -0.062500 1 0 0 0 0 0 2 647186
-0.002178 0.000248 0.120224 0.177950 -0.248082 -0.223754 -0.062500 1 0 0 0 0 0 2 648185
-0.002178 0.000248 0.120224 0.177937 -0.248080 -0.223766 -0.062500 1 0 0 0 0 0 2 649214
-0.002178 0.000248 0.120224 0.177956 -0.248074 -0.223767 -0.062500 1 0 0 0 0 0 2 650211
-0.002178 0.000248 0.120224 0.177946 -0.248071 -0.223761 -0.062500 1 0 0 0 0 0 2 651208
-0.002178 0.000248 0.120224 0.177948 -0.248082 -0.223753 -0.062500 1 0 0 0 0 0 2 652195
-0.002178 0.000248 0.120224 0.177958 -0.248074 -0.223765 -0.062500 1 0 0 0 0 0 2 653209
-0.002178 0.000248 0.120224 0.177947 -0.248071 -0.223760 -0.062500 1 0 0 0 0 0 2 654128
-0.002178 0.000248 0.120224 0.177949 -0.248082 -0.223773 -0.062500 1 0 0 0 0 0 2 655137
-0.002178 0.000248 0.120224 0.177949 -0.248083 -0.223755 -0.062500 1 0 0 0 0 0 2 656129
-0.002178 0.000248 0.120224 0.177945 -0.248072 -0.223759 -0.062500 1 0 0 0 0 0 2 657136
-0.002178 0.000248 0.120224 0.177957 -0.248074 -0.223766 -0.062500 1 0 0 0 0 0 2 658129
-0.002178 0.000248 0.120224 0.177947 -0.248071 -0.223760 -0.062500 1 0 0 0 0 0 2 659136
-0.002178 0.000248 0.120224 0.177945 -0.248070 -0.223760 -0.062500 1 0 0 0 0 0 2 660127
-0.002178 0.000248 0.120224 0.177949 -0.248081 -0.223773 -0.062500 1 0 0 0 0 0 2 661137
-0.002178 0.000248 0.120224 0.177949 -0.248083 -0.223755 -0.062500 1 0 0 0 0 0 2 662127
-0.002178 0.000248 0.120224 0.177945 -0.248072 -0.223759 -0.062500 1 0 0 0 0 0 2 663137
-0.002178 0.000248 0.120224 0.177957 -0.248073 -0.223766 -0.062500 1 0 0 0 0 0 2 664127
-0.002178 0.000248 0.120224 0.177946 -0.248070 -0.223761 -0.062500 1 0 0 0 0 0 2 665141
-0.002178 0.000248 0.120224 0.177949 -0.248082 -0.223753 -0.062500 1 0 0 0 0 0 2 666009
-0.002178 0.000248 0.120224 0.177949 -0.248083 -0.223772 -0.062500 1 0 0 0 0 0 2 667147
-0.002178 0.000248 0.120224 0.177945 -0.248072 -0.223761 -0.062500 1 0 0 0 0 0 2 668117
-0.002178 0.000248 0.120224 0.177945 -0.248070 -0.223760 -0.062500 1 0 0 0 0 0 2 669016
-0.002178 0.000248 0.120224 0.177957 -0.248073 -0.223766 -0.062500 1 0 0 0 0 0 2 670127
-0.002178 0.000248 0.120224 0.177950 -0.248082 -0.223754 -0.062500 1 0 0 0 0 0 2 671009
-0.002178 0.000248 0.120224 0.177958 -0.248074 -0.223765 -0.062500 1 0 0 0 0 0 2 672134
-0.002178 0.000248 0.120224 0.177938 -0.248079 -0.223767 -0.062500 1 0 0 0 0 0 2 672992
-0.002178 0.000248 0.120224 0.177944 -0.248071 -0.223761 -0.062500 1 0 0 0 0 0 2 674139
-0.002178 0.000248 0.120224 0.177960 -0.248085 -0.223759 -0.062500 1 0 0 0 0 0 2 675010
-0.002178 0.000248 0.120224 0.177947 -0.248072 -0.223760 -0.062500 1 0 0 0 0 0 2 676135
-0.002178 0.000248 0.120224 0.177945 -0.248070 -0.223760 -0.062500 1 0 0 0 0 0 2 677134
-0.002178 0.000248 0.120224 0.177957 -0.248073 -0.223766 -0.062500 1 0 0 0 0 0 2 678133
-0.002178 0.000248 0.120224 0.177938 -0.248079 -0.223767 -0.062500 1 0 0 0 0 0 2 679131
-0.002178 0.000248 0.120224 0.177947 -0.248083 -0.223754 -0.062500 1 0 0 0 0 0 2 680132
-0.002178 0.000248 0.120224 0.177957 -0.248075 -0.223765 -0.062500 1 0 0 0 0 0 2 681132
-0.002178 0.000248 0.120224 0.177946 -0.248071 -0.223760 -0.062500 1 0 0 0 0 0 2 682015
-0.002178 0.000248 0.120224 0.177957 -0.248073 -0.223766 -0.062500 1 0 0 0 0 0 2 683118
-0.002178 0.000248 0.120224 0.177950 -0.248082 -0.223754 -0.062500 1 0 0 0 0 0 2 684133
-0.002178 0.000248 0.120224 0.177938 -0.248080 -0.223766 -0.062500 1 0 0 0 0 0 2 685137
-0.002178 0.000248 0.120224 0.177956 -0.248074 -0.223767 -0.062500 1 0 0 0 0 0 2 686133
-0.002178 0.000248 0.120224 0.177946 -0.248071 -0.223761 -0.062500 1 0 0 0 0 0 2 687132
-0.002178 0.000248 0.120224 0.177945 -0.248070 -0.223760 -0.062500 1 0 0 0 0 0 2 688130
-0.002178 0.000248 0.120224 0.177961 -0.248085 -0.223759 -0.062500 1 0 0 0 0 0 2 689131
-0.002178 0.000248 0.120224 0.177947 -0.248072 -0.223760 -0.062500 1 0 0 0 0 0 2 690132
-0.002178 0.000248 0.120224 0.177937 -0.248079 -0.223766 -0.062500 1 0 0 0 0 0 2 691132
-0.002178 0.000248 0.120224 0.177956 -0.248074 -0.223767 -0.062500 1 0 0 0 0 0 2 692129
-0.002178 0.000248 0.120224 0.177950 -0.248082 -0.223754 -0.062500 1 0 0 0 0 0 2 693132
-0.002178 0.000248 0.120224 0.177945 -0.248072 -0.223759 -0.062500 1 0 0 0 0 0 2 694131
-0.002178 0.000248 0.120224 0.177957 -0.248073 -0.223766 -0.062500 1 0 0 0 0 0 2 695128
-0.002178 0.000248 0.120224 0.177947 -0.248070 -0.223760 -0.062500 1 0 0 0 0 0 2 696131
-0.002178 0.000248 0.120224 0.177949 -0.248082 -0.223773 -0.062500 1 0 0 0 0 0 2 697129
-0.002178 0.000248 0.120224 0.177949 -0.248083 -0.223755 -0.062500 1 0 0 0 0 0 2 698132
-0.002178 0.000248 0.120224 0.177945 -0.248072 -0.223759 -0.062500 1 0 0 0 0 0 2 699129
-0.002178 0.000248 0.120224 0.177957 -0.248073 -0.223766 -0.062500 1 0 0 0 0 0 2 700131
-0.002178 0.000248 0.120224 0.177947 -0.248070 -0.223761 -0.062500 1 0 0 0 0 0 2 701133
-0.002178 0.000248 0.120224 0.177945 -0.248070 -0.223760 -0.062500 1 0 0 0 0 0 2 702132
-0.002178 0.000248 0.120224 0.177952 -0.248093 -0.223766 -0.062500 1 0 0 0 0 0 2 703132
-0.002178 0.000248 0.120224 0.177946 -0.248073 -0.223761 -0.062500 1 0 0 0 0 0 2 704128
-0.002178 0.000248 0.120224 0.177945 -0.248071 -0.223760 -0.062500 1 0 0 0 0 0 2 705006
-0.002178 0.000248 0.120224 0.177957 -0.248073 -0.223766 -0.062500 1 0 0 0 0 0 2 706128
-0.002178 0.000248 0.120224 0.177950 -0.248082 -0.223754 -0.062500 1 0 0 0 0 0 2 707129
-0.002178 0.000248 0.120224 0.177946 -0.248071 -0.223759 -0.062500 1 0 0 0 0 0 2 708131
-0.002178 0.000248 0.120224 0.177949 -0.248082 -0.223773 -0.062500 1 0 0 0 0 0 2 709129
-0.002178 0.000248 0.120224 0.177945 -0.248072 -0.223761 -0.062500 1 0 0 0 0 0 2 710132
-0.002178 0.000248 0.120224 0.177945 -0.248070 -0.223760 -0.062500 1 0 0 0 0 0 2 711129
-0.002178 0.000248 0.120224 0.177960 -0.248085 -0.223759 -0.062500 1 0 0 0 0 0 2 712123
-0.002178 0.000248 0.120224 0.177947 -0.248072 -0.223760 -0.062500 1 0 0 0 0 0 2 713130
-0.002178 0.000248 0.120224 0.177958 -0.248073 -0.223766 -0.062500 1 0 0 0 0 0 2 714131
-0.002178 0.000248 0.120224 0.177938 -0.248079 -0.223767 -0.062500 1 0 0 0 0 0 2 715130
-0.002178 0.000248 0.120224 0.177948 -0.248083 -0.223754 -0.062500 1 0 0 0 0 0 2 716128
-0.002178 0.000248 0.120224 0.177957 -0.248075 -0.223765 -0.062500 1 0 0 0 0 0 2 717004
-0.002183 0.000266 0.120213 0.251877 -0.501576 -0.075049 -0.062500 1 0 0 0 0 0 2 718130
-0.002186 0.000275 0.120209 0.228286 -0.416503 -0.147572 -0.062500 1 0 0 0 0 0 2 719121
-0.002187 0.000280 0.120208 0.209723 -0.352789 -0.185246 -0.062500 1 0 0 0 0 0 2 720128
-0.002188 0.000282 0.120208 0.199498 -0.318789 -0.199601 -0.062500 1 0 0 0 0 0 2 721119
-0.002188 0.000283 0.120208 0.194225 -0.301576 -0.204721 -0.062500 1 0 0 0 0 0 2 722129
-0.002189 0.000284 0.120207 0.191518 -0.292942 -0.206517 -0.062500 1 0 0 0 0 0 2 723120
-0.002189 0.000284 0.120207 0.190157 -0.288618 -0.207142 -0.062500 1 0 0 0 0 0 2 724129
-0.002189 0.000284 0.120207 0.189475 -0.286461 -0.207349 -0.062500 1 0 0 0 0 0 2 725120
-0.002189 0.000284 0.120207 0.189126 -0.285391 -0.207430 -0.062500 1 0 0 0 0 0 2 726134
-0.002189 0.000284 0.120207 0.188954 -0.284837 -0.207450 -0.062500 1 0 0 0 0 0 2 727124
-0.002189 0.000284 0.120207 0.188871 -0.284564 -0.207474 -0.062500 1 0 0 0 0 0 2 728135
-0.002189 0.000284 0.120207 0.188823 -0.284442 -0.207471 -0.062500 1 0 0 0 0 0 2 729125
-0.002189 0.000284 0.120207 0.188799 -0.284367 -0.207472 -0.062500 1 0 0 0 0 0 2 730139
-0.002189 0.000284 0.120207 0.188790 -0.284339 -0.207466 -0.062500 1 0 0 0 0 0 2 731133
-0.002189 0.000284 0.120207 0.188794 -0.284318 -0.207465 -0.062500 1 0 0 0 0 0 2 732135
-0.002189 0.000284 0.120207 0.188784 -0.284314 -0.207478 -0.062500 1 0 0 0 0 0 2 733131
-0.002189 0.000284 0.120207 0.188779 -0.284302 -0.207467 -0.062500 1 0 0 0 0 0 2 734132
-0.002189 0.000284 0.120207 0.188778 -0.284301 -0.207465 -0.062500 1 0 0 0 0 0 2 735143
-0.002189 0.000284 0.120207 0.188790 -0.284304 -0.207471 -0.062500 1 0 0 0 0 0 2 736141
-0.002189 0.000284 0.120207 0.188771 -0.284311 -0.207472 -0.062500 1 0 0 0 0 0 2 737136
-0.002189 0.000284 0.120207 0.188774 -0.284291 -0.207473 -0.062500 1 0 0 0 0 0 2 738125
-0.002189 0.000284 0.120207 0.188789 -0.284303 -0.207472 -0.062500 1 0 0 0 0 0 2 739145
-0.002189 0.000284 0.120207 0.188779 -0.284301 -0.207466 -0.062500 1 0 0 0 0 0 2 740142
-0.002189 0.000284 0.120207 0.188778 -0.284301 -0.207465 -0.062500 1 0 0 0 0 0 2 741139
-0.002189 0.000284 0.120207 0.188790 -0.284304 -0.207471 -0.062500 1 0 0 0 0 0 2 742142
-0.002189 0.000284 0.120207 0.188768 -0.284299 -0.207479 -0.062500 1 0 0 0 0 0 2 743111
-0.002189 0.000284 0.120207 0.188777 -0.284301 -0.207467 -0.062500 1 0 0 0 0 0 2 744141
-0.002189 0.000284 0.120207 0.188790 -0.284304 -0.207471 -0.062500 1 0 0 0 0 0 2 745139
-0.002189 0.000284 0.120207 0.188779 -0.284302 -0.207466 -0.062500 1 0 0 0 0 0 2 746141
-0.002189 0.000284 0.120207 0.188790 -0.284304 -0.207471 -0.062500 1 0 0 0 0 0 2 747141
-0.002189 0.000284 0.120207 0.188776 -0.284290 -0.207472 -0.062500 1 0 0 0 0 0 2 748142
-0.002189 0.000284 0.120207 0.188778 -0.284300 -0.207466 -0.062500 1 0 0 0 0 0 2 749140
-0.002189 0.000284 0.120207 0.188782 -0.284313 -0.207478 -0.062500 1 0 0 0 0 0 2 750143
-0.002189 0.000284 0.120207 0.188779 -0.284303 -0.207466 -0.062500 1 0 0 0 0 0 2 751128
-0.002189 0.000284 0.120207 0.188778 -0.284302 -0.207465 -0.062500 1 0 0 0 0 0 2 752141
-0.002189 0.000284 0.120207 0.188787 -0.284293 -0.207478 -0.062500 1 0 0 0 0 0 2 753112
-0.002189 0.000284 0.120207 0.188779 -0.284300 -0.207466 -0.062500 1 0 0 0 0 0 2 754142
-0.002189 0.000284 0.120207 0.188791 -0.284304 -0.207471 -0.062500 1 0 0 0 0 0 2 755140
-0.002189 0.000284 0.120207 0.188772 -0.284310 -0.207472 -0.062500 1 0 0 0 0 0 2 756140
-0.002189 0.000284 0.120207 0.188777 -0.284303 -0.207466 -0.062500 1 0 0 0 0 0 2 757140
-0.002189 0.000284 0.120207 0.188787 -0.284293 -0.207478 -0.062500 1 0 0 0 0 0 2 758140
-0.002189 0.000284 0.120207 0.188779 -0.284300 -0.207466 -0.062500 1 0 0 0 0 0 2 759138
-0.002189 0.000284 0.120207 0.188778 -0.284301 -0.207465 -0.062500 1 0 0 0 0 0 2 760140
-0.002189 0.000284 0.120207 0.188782 -0.284313 -0.207478 -0.062500 1 0 0 0 0 0 2 761137
-0.002189 0.000284 0.120207 0.188779 -0.284303 -0.207466 -0.062500 1 0 0 0 0 0 2 762131
-0.002189 0.000284 0.120207 0.188775 -0.284290 -0.207472 -0.062500 1 0 0 0 0 0 2 763127
-0.002189 0.000284 0.120207 0.188790 -0.284303 -0.207472 -0.062500 1 0 0 0 0 0 2 764132
-0.002189 0.000284 0.120207 0.188779 -0.284301 -0.207466 -0.062500 1 0 0 0 0 0 2 765127
-0.002189 0.000284 0.120207 0.188778 -0.284301 -0.207465 -0.062500 1 0 0 0 0 0 2 766131
-0.002189 0.000284 0.120207 0.188779 -0.284301 -0.207485 -0.062500 1 0 0 0 0 0 2 767127
-0.002189 0.000284 0.120207 0.188778 -0.284301 -0.207467 -0.062500 1 0 0 0 0 0 2 768126
-0.002189 0.000284 0.120207 0.188778 -0.284301 -0.207465 -0.062500 1 0 0 0 0 0 2 769125
-0.002189 0.000284 0.120207 0.188790 -0.284304 -0.207471 -0.062500 1 0 0 0 0 0 2 770130
-0.002189 0.000284 0.120207 0.188779 -0.284302 -0.207465 -0.062500 1 0 0 0 0 0 2 771122
-0.002189 0.000284 0.120207 0.188787 -0.284293 -0.207478 -0.062500 1 0 0 0 0 0 2 772133
-0.002189 0.000284 0.120207 0.188779 -0.284300 -0.207466 -0.062500 1 0 0 0 0 0 2 773133
-0.002189 0.000284 0.120207 0.188770 -0.284310 -0.207472 -0.062500 1 0 0 0 0 0 2 774129
-0.002189 0.000284 0.120207 0.188789 -0.284305 -0.207472 -0.062500 1 0 0 0 0 0 2 775129
-0.002189 0.000284 0.120207 0.188779 -0.284302 -0.207466 -0.062500 1 0 0 0 0 0 2 776127
-0.002189 0.000284 0.120207 0.188775 -0.284290 -0.207472 -0.062500 1 0 0 0 0 0 2 777129
-0.002189 0.000284 0.120207 0.188790 -0.284303 -0.207472 -0.062500 1 0 0 0 0 0 2 778129
-0.002189 0.000284 0.120207 0.188780 -0.284301 -0.207466 -0.062500 1 0 0 0 0 0 2 779128
-0.002189 0.000284 0.120207 0.188770 -0.284310 -0.207472 -0.062500 1 0 0 0 0 0 2 780126
-0.002189 0.000284 0.120207 0.188789 -0.284305 -0.207472 -0.062500 1 0 0 0 0 0 2 781130
-0.002189 0.000284 0.120207 0.188776 -0.284290 -0.207472 -0.062500 1 0 0 0 0 0 2 782129
-0.002189 0.000284 0.120207 0.188778 -0.284300 -0.207466 -0.062500 1 0 0 0 0 0 2 783127
-0.002189 0.000284 0.120207 0.188790 -0.284304 -0.207471 -0.062500 1 0 0 0 0 0 2 784118
-0.002189 0.000284 0.120207 0.188780 -0.284301 -0.207465 -0.062500 1 0 0 0 0 0 2 785119
-0.002189 0.000284 0.120207 0.188779 -0.284301 -0.207485 -0.062500 1 0 0 0 0 0 2 786126
-0.002189 0.000284 0.120207 0.188778 -0.284301 -0.207467 -0.062500 1 0 0 0 0 0 2 787118
-0.002189 0.000284 0.120207 0.188778 -0.284301 -0.207465 -0.062500 1 0 0 0 0 0 2 788126
-0.002189 0.000284 0.120207 0.188790 -0.284304 -0.207471 -0.062500 1 0 0 0 0 0 2 789118
-0.002189 0.000284 0.120207 0.188780 -0.284302 -0.207466 -0.062500 1 0 0 0 0 0 2 790127
-0.002189 0.000284 0.120207 0.188770 -0.284310 -0.207472 -0.062500 1 0 0 0 0 0 2 791117
-0.002189 0.000284 0.120207 0.188786 -0.284294 -0.207479 -0.062500 1 0 0 0 0 0 2 792126
-0.002189 0.000284 0.120207 0.188779 -0.284301 -0.207467 -0.062500 1 0 0 0 0 0 2 793117
-0.002189 0.000284 0.120207 0.188778 -0.284301 -0.207465 -0.062500 1 0 0 0 0 0 2 794126
-0.002189 0.000284 0.120207 0.188790 -0.284304 -0.207471 -0.062500 1 0 0 0 0 0 2 795117
-0.002189 0.000284 0.120207 0.188780 -0.284302 -0.207465 -0.062500 1 0 0 0 0 0 2 796138
-0.002189 0.000284 0.120207 0.188779 -0.284302 -0.207485 -0.062500 1 0 0 0 0 0 2 797123
-0.002189 0.000284 0.120207 0.188778 -0.284301 -0.207467 -0.062500 1 0 0 0 0 0 2 798138
-0.002189 0.000284 0.120207 0.188778 -0.284301 -0.207465 -0.062500 1 0 0 0 0 0 2 799125
-0.002189 0.000284 0.120207 0.188790 -0.284304 -0.207471 -0.062500 1 0 0 0 0 0 2 800130
-0.002189 0.000284 0.120207 0.188780 -0.284302 -0.207466 -0.062500 1 0 0 0 0 0 2 801126
-0.002189 0.000284 0.120207 0.188775 -0.284290 -0.207472 -0.062500 1 0 0 0 0 0 2 802121
-0.002189 0.000284 0.120207 0.188790 -0.284303 -0.207472 -0.062500 1 0 0 0 0 0 2 803142
-0.002189 0.000284 0.120207 0.188771 -0.284310 -0.207473 -0.062500 1 0 0 0 0 0 2 804124
-0.002189 0.000284 0.120207 0.188777 -0.284302 -0.207466 -0.062500 1 0 0 0 0 0 2 805143
-0.002189 0.000284 0.120207 0.188787 -0.284293 -0.207478 -0.062500 1 0 0 0 0 0 2 806141
-0.002189 0.000284 0.120207 0.188779 -0.284300 -0.207466 -0.062500 1 0 0 0 0 0 2 807139
-0.002189 0.000284 0.120207 0.188778 -0.284301 -0.207465 -0.062500 1 0 0 0 0 0 2 808139
-0.002189 0.000284 0.120207 0.188790 -0.284304 -0.207471 -0.062500 1 0 0 0 0 0 2 809137
-0.002189 0.000284 0.120207 0.188771 -0.284310 -0.207472 -0.062500 1 0 0 0 0 0 2 810141
-0.002189 0.000284 0.120207 0.188774 -0.284291 -0.207472 -0.062500 1 0 0 0 0 0 2 811108
-0.002189 0.000284 0.120207 0.188790 -0.284303 -0.207472 -0.062500 1 0 0 0 0 0 2 812108
-0.002189 0.000284 0.120207 0.188779 -0.284301 -0.207466 -0.062500 1 0 0 0 0 0 2 813145
-0.002189 0.000284 0.120207 0.188791 -0.284304 -0.207471 -0.062500 1 0 0 0 0 0 2 814142
-0.002189 0.000284 0.120207 0.188780 -0.284302 -0.207465 -0.062500 1 0 0 0 0 0 2 815142
-0.002189 0.000284 0.120207 0.188767 -0.284298 -0.207479 -0.062500 1 0 0 0 0 0 2 816140
-0.002189 0.000284 0.120207 0.188789 -0.284304 -0.207473 -0.062500 1 0 0 0 0 0 2 817140
-0.002189 0.000284 0.120207 0.188779 -0.284302 -0.207466 -0.062500 1 0 0 0 0 0 2 818130
-0.002189 0.000284 0.120207 0.188778 -0.284301 -0.207465 -0.062500 1 0 0 0 0 0 2 819140
-0.002189 0.000284 0.120207 0.188790 -0.284304 -0.207471 -0.062500 1 0 0 0 0 0 2 820138
-0.002189 0.000284 0.120207 0.188768 -0.284299 -0.207479 -0.062500 1 0 0 0 0 0 2 821138
-0.002189 0.000284 0.120207 0.188777 -0.284301 -0.207467 -0.062500 1 0 0 0 0 0 2 822139
-0.002189 0.000284 0.120207 0.188790 -0.284304 -0.207472 -0.062500 1 0 0 0 0 0 2 823137
-0.002189 0.000284 0.120207 0.188779 -0.284302 -0.207466 -0.062500 1 0 0 0 0 0 2 824138
-0.002189 0.000284 0.120207 0.188778 -0.284301 -0.207465 -0.062500 1 0 0 0 0 0 2 825138
-0.002189 0.000284 0.120207 0.188787 -0.284292 -0.207478 -0.062500 1 0 0 0 0 0 2 826139
-0.002189 0.000284 0.120207 0.188779 -0.284300 -0.207466 -0.062500 1 0 0 0 0 0 2 827139
-0.002189 0.000284 0.120207 0.188782 -0.284313 -0.207478 -0.062500 1 0 0 0 0 0 2 828107
-0.002189 0.000284 0.120207 0.188779 -0.284303 -0.207466 -0.062500 1 0 0 0 0 0 2 829128
-0.002189 0.000284 0.120207 0.188778 -0.284302 -0.207465 -0.062500 1 0 0 0 0 0 2 830109
-0.002189 0.000284 0.120207 0.188787 -0.284293 -0.207478 -0.062500 1 0 0 0 0 0 2 831138
-0.002189 0.000284 0.120207 0.188779 -0.284300 -0.207466 -0.062500 1 0 0 0 0 0 2 832136
-0.002189 0.000284 0.120207 0.188778 -0.284301 -0.207465 -0.062500 1 0 0 0 0 0 2 833137
-0.002189 0.000284 0.120207 0.188782 -0.284313 -0.207478 -0.062500 1 0 0 0 0 0 2 834139
-0.002189 0.000284 0.120207 0.188779 -0.284303 -0.207466 -0.062500 1 0 0 0 0 0 2 835136
-0.002189 0.000284 0.120207 0.188775 -0.284290 -0.207472 -0.062500 1 0 0 0 0 0 2 836135
-0.002189 0.000284 0.120207 0.188790 -0.284303 -0.207472 -0.062500 1 0 0 0 0 0 2 837105
-0.002189 0.000284 0.120207 0.188780 -0.284301 -0.207466 -0.062500 1 0 0 0 0 0 2 838122
-0.002189 0.000284 0.120207 0.188791 -0.284304 -0.207471 -0.062500 1 0 0 0 0 0 2 839125
-0.002189 0.000284 0.120207 0.188772 -0.284311 -0.207472 -0.062500 1 0 0 0 0 0 2 840128
-0.002189 0.000284 0.120207 0.188774 -0.284291 -0.207473 -0.062500 1 0 0 0 0 0 2 841125
-0.002189 0.000284 0.120207 0.188790 -0.284303 -0.207472 -0.062500 1 0 0 0 0 0 2 842128
-0.002189 0.000284 0.120207 0.188780 -0.284301 -0.207466 -0.062500 1 0 0 0 0 0 2 843125
-0.002189 0.000284 0.120207 0.188778 -0.284301 -0.207465 -0.062500 1 0 0 0 0 0 2 844126
-0.002189 0.000284 0.120207 0.188779 -0.284301 -0.207485 -0.062500 1 0 0 0 0 0 2 845130
-0.002189 0.000284 0.120207 0.188778 -0.284301 -0.207467 -0.062500 1 0 0 0 0 0 2 846130
-0.002189 0.000284 0.120207 0.188778 -0.284301 -0.207465 -0.062500 1 0 0 0 0 0 2 847127
-0.002189 0.000284 0.120207 0.188790 -0.284304 -0.207471 -0.062500 1 0 0 0 0 0 2 848117
-0.002189 0.000284 0.120207 0.188780 -0.284302 -0.207466 -0.062500 1 0 0 0 0 0 2 849118
-0.002189 0.000284 0.120207 0.188775 -0.284290 -0.207472 -0.062500 1 0 0 0 0 0 2 850127
-0.002189 0.000284 0.120207 0.188790 -0.284302 -0.207472 -0.062500 1 0 0 0 0 0 2 851115
-0.002189 0.000284 0.120207 0.188771 -0.284310 -0.207473 -0.062500 1 0 0 0 0 0 2 852117
-0.002189 0.000284 0.120207 0.188777 -0.284302 -0.207466 -0.062500 1 0 0 0 0 0 2 853125
-0.002189 0.000284 0.120207 0.188790 -0.284304 -0.207471 -0.062500 1 0 0 0 0 0 2 854116
-0.002189 0.000284 0.120207 0.188776 -0.284290 -0.207472 -0.062500 1 0 0 0 0 0 2 855124
-0.002189 0.000284 0.120207 0.188790 -0.284303 -0.207472 -0.062500 1 0 0 0 0 0 2 856115
-0.002189 0.000284 0.120207 0.188780 -0.284301 -0.207466 -0.062500 1 0 0 0 0 0 2 857125
-0.002189 0.000284 0.120207 0.188770 -0.284310 -0.207472 -0.062500 1 0 0 0 0 0 2 858120
-0.002189 0.000284 0.120207 0.188789 -0.284305 -0.207472 -0.062500 1 0 0 0 0 0 2 859130
-0.002189 0.000284 0.120207 0.188776 -0.284290 -0.207473 -0.062500 1 0 0 0 0 0 2 860120
-0.002189 0.000284 0.120207 0.188778 -0.284300 -0.207466 -0.062500 1 0 0 0 0 0 2 861130
-0.002189 0.000284 0.120207 0.188790 -0.284304 -0.207471 -0.062500 1 0 0 0 0 0 2 862136
-0.002189 0.000284 0.120207 0.188780 -0.284301 -0.207465 -0.062500 1 0 0 0 0 0 2 863143
-0.002189 0.000284 0.120207 0.188770 -0.284310 -0.207472 -0.062500 1 0 0 0 0 0 2 864135
-0.002189 0.000284 0.120207 0.188786 -0.284294 -0.207479 -0.062500 1 0 0 0 0 0 2 865126
-0.002189 0.000284 0.120207 0.188779 -0.284300 -0.207467 -0.062500 1 0 0 0 0 0 2 866134
-0.002189 0.000284 0.120207 0.188778 -0.284301 -0.207465 -0.062500 1 0 0 0 0 0 2 867117
-0.002189 0.000284 0.120207 0.188790 -0.284304 -0.207471 -0.062500 1 0 0 0 0 0 2 868129
-0.002189 0.000284 0.120207 0.188780 -0.284302 -0.207465 -0.062500 1 0 0 0 0 0 2 869134
-0.002189 0.000284 0.120207 0.188779 -0.284301 -0.207485 -0.062500 1 0 0 0 0 0 2 870122
-0.002189 0.000284 0.120207 0.188778 -0.284301 -0.207467 -0.062500 1 0 0 0 0 0 2 871140
-0.002189 0.000284 0.120207 0.188778 -0.284301 -0.207465 -0.062500 1 0 0 0 0 0 2 872138
-0.002189 0.000284 0.120207 0.188790 -0.284304 -0.207471 -0.062500 1 0 0 0 0 0 2 873137
-0.002189 0.000284 0.120207 0.188780 -0.284302 -0.207465 -0.062500 1 0 0 0 0 0 2 874138
-0.002189 0.000284 0.120207 0.188767 -0.284299 -0.207479 -0.062500 1 0 0 0 0 0 2 875137
-0.002189 0.000284 0.120207 0.188789 -0.284304 -0.207473 -0.062500 1 0 0 0 0 0 2 876134
-0.002189 0.000284 0.120207 0.188779 -0.284302 -0.207466 -0.062500 1 0 0 0 0 0 2 877136
-0.002189 0.000284 0.120207 0.188778 -0.284301 -0.207465 -0.062500 1 0 0 0 0 0 2 878136
-0.002189 0.000284 0.120207 0.188787 -0.284292 -0.207478 -0.062500 1 0 0 0 0 0 2 879143
-0.002189 0.000284 0.120207 0.188779 -0.284300 -0.207466 -0.062500 1 0 0 0 0 0 2 880109
-0.002189 0.000284 0.120207 0.188778 -0.284301 -0.207465 -0.062500 1 0 0 0 0 0 2 881141
-0.002189 0.000284 0.120207 0.188782 -0.284313 -0.207478 -0.062500 1 0 0 0 0 0 2 882138
-0.002189 0.000284 0.120207 0.188778 -0.284303 -0.207466 -0.062500 1 0 0 0 0 0 2 883136
-0.002189 0.000284 0.120207 0.188787 -0.284293 -0.207478 -0.062500 1 0 0 0 0 0 2 884136
-0.002194 0.000302 0.120197 0.262664 -0.537668 -0.058627 -0.062500 1 0 0 0 0 0 2 885137
-0.002197 0.000311 0.120193 0.239096 -0.452664 -0.131226 -0.062500 1 0 0 0 0 0 2 886138
-0.002198 0.000316 0.120192 0.220542 -0.388976 -0.168925 -0.062500 1 0 0 0 0 0 2 887135
-0.002199 0.000318 0.120191 0.210331 -0.354982 -0.183289 -0.062500 1 0 0 0 0 0 2 888136
-0.002199 0.000319 0.120191 0.205041 -0.337781 -0.188419 -0.062500 1 0 0 0 0 0 2 889134
-0.002199 0.000320 0.120191 0.202344 -0.329154 -0.190206 -0.062500 1 0 0 0 0 0 2 890137
-0.002200 0.000320 0.120191 0.200984 -0.324832 -0.190832 -0.062500 1 0 0 0 0 0 2 891135
-0.002200 0.000320 0.120191 0.200300 -0.322664 -0.191046 -0.062500 1 0 0 0 0 0 2 892137
-0.002200 0.000320 0.120191 0.199950 -0.321593 -0.191129 -0.062500 1 0 0 0 0 0 2 893106
-0.002200 0.000320 0.120191 0.199782 -0.321051 -0.191142 -0.062500 1 0 0 0 0 0 2 894137
-0.002200 0.000320 0.120191 0.199699 -0.320779 -0.191166 -0.062500 1 0 0 0 0 0 2 895130
-0.002200 0.000321 0.120191 0.199647 -0.320645 -0.191170 -0.062500 1 0 0 0 0 0 2 896136
-0.002200 0.000321 0.120191 0.199626 -0.320581 -0.191165 -0.062500 1 0 0 0 0 0 2 897105
-0.002200 0.000321 0.120191 0.199614 -0.320543 -0.191165 -0.062500 1 0 0 0 0 0 2 898137
-0.002200 0.000321 0.120191 0.199622 -0.320532 -0.191157 -0.062500 1 0 0 0 0 0 2 899135
-0.002200 0.000321 0.120191 0.199612 -0.320529 -0.191170 -0.062500 1 0 0 0 0 0 2 900133
-0.002200 0.000321 0.120191 0.199603 -0.320506 -0.191165 -0.062500 1 0 0 0 0 0 2 901135
-0.002200 0.000321 0.120191 0.199618 -0.320518 -0.191164 -0.062500 1 0 0 0 0 0 2 902121
-0.002200 0.000321 0.120191 0.199604 -0.320505 -0.191165 -0.062500 1 0 0 0 0 0 2 903135
-0.002200 0.000321 0.120191 0.199603 -0.320503 -0.191165 -0.062500 1 0 0 0 0 0 2 904134
-0.002200 0.000321 0.120191 0.199610 -0.320526 -0.191171 -0.062500 1 0 0 0 0 0 2 905135
-0.002200 0.000321 0.120191 0.199603 -0.320506 -0.191165 -0.062500 1 0 0 0 0 0 2 906138
-0.002200 0.000321 0.120191 0.199606 -0.320515 -0.191158 -0.062500 1 0 0 0 0 0 2 907134
-0.002200 0.000321 0.120191 0.199615 -0.320508 -0.191170 -0.062500 1 0 0 0 0 0 2 908135
-0.002200 0.000321 0.120191 0.199604 -0.320504 -0.191165 -0.062500 1 0 0 0 0 0 2 909135
-0.002200 0.000321 0.120191 0.199619 -0.320518 -0.191164 -0.062500 1 0 0 0 0 0 2 910135
-0.002200 0.000321 0.120191 0.199596 -0.320514 -0.191171 -0.062500 1 0 0 0 0 0 2 911124
-0.002200 0.000321 0.120191 0.199602 -0.320504 -0.191166 -0.062500 1 0 0 0 0 0 2 912136
-0.002200 0.000321 0.120191 0.199618 -0.320518 -0.191164 -0.062500 1 0 0 0 0 0 2 913133
-0.002200 0.000321 0.120191 0.199604 -0.320505 -0.191165 -0.062500 1 0 0 0 0 0 2 914122
-0.002200 0.000321 0.120191 0.199606 -0.320515 -0.191158 -0.062500 1 0 0 0 0 0 2 915128
-0.002200 0.000321 0.120191 0.199607 -0.320516 -0.191177 -0.062500 1 0 0 0 0 0 2 916118
-0.002200 0.000321 0.120191 0.199603 -0.320505 -0.191166 -0.062500 1 0 0 0 0 0 2 917128
-0.002200 0.000321 0.120191 0.199606 -0.320515 -0.191158 -0.062500 1 0 0 0 0 0 2 918211
-0.002200 0.000321 0.120191 0.199615 -0.320508 -0.191170 -0.062500 1 0 0 0 0 0 2 919184
-0.002200 0.000321 0.120191 0.199604 -0.320504 -0.191165 -0.062500 1 0 0 0 0 0 2 920199
-0.002200 0.000321 0.120191 0.199606 -0.320515 -0.191158 -0.062500 1 0 0 0 0 0 2 921183
-0.002200 0.000321 0.120191 0.199615 -0.320507 -0.191170 -0.062500 1 0 0 0 0 0 2 922201
-0.002200 0.000321 0.120191 0.199596 -0.320512 -0.191172 -0.062500 1 0 0 0 0 0 2 923183
-0.002200 0.000321 0.120191 0.199605 -0.320516 -0.191159 -0.062500 1 0 0 0 0 0 2 924199
-0.002200 0.000321 0.120191 0.199615 -0.320508 -0.191170 -0.062500 1 0 0 0 0 0 2 925183
-0.002200 0.000321 0.120191 0.199607 -0.320515 -0.191158 -0.062500 1 0 0 0 0 0 2 926200
-0.002200 0.000321 0.120191 0.199615 -0.320508 -0.191170 -0.062500 1 0 0 0 0 0 2 927184
-0.002200 0.000321 0.120191 0.199604 -0.320504 -0.191165 -0.062500 1 0 0 0 0 0 2 928200
-0.002200 0.000321 0.120191 0.199598 -0.320524 -0.191165 -0.062500 1 0 0 0 0 0 2 929184
-0.002200 0.000321 0.120191 0.199614 -0.320509 -0.191171 -0.062500 1 0 0 0 0 0 2 930128
-0.002200 0.000321 0.120191 0.199607 -0.320516 -0.191159 -0.062500 1 0 0 0 0 0 2 931118
-0.002205 0.000339 0.120181 0.273441 -0.573736 -0.042197 -0.062500 1 0 0 0 0 0 2 932127
-0.002208 0.000348 0.120177 0.249897 -0.488798 -0.114854 -0.062500 1 0 0 0 0 0 2 933119
-0.002209 0.000352 0.120176 0.231367 -0.425148 -0.152594 -0.062500 1 0 0 0 0 0 2 934128
-0.002210 0.000354 0.120175 0.221155 -0.391180 -0.166965 -0.062500 1 0 0 0 0 0 2 935136
-0.002210 0.000356 0.120175 0.215859 -0.373964 -0.172096 -0.062500 1 0 0 0 0 0 2 936125
-0.002210 0.000356 0.120175 0.213163 -0.365338 -0.173887 -0.062500 1 0 0 0 0 0 2 937137
-0.002210 0.000356 0.120175 0.211799 -0.361038 -0.174515 -0.062500 1 0 0 0 0 0 2 938149
-0.002210 0.000357 0.120175 0.211125 -0.358876 -0.174738 -0.062500 1 0 0 0 0 0 2 939136
-0.002210 0.000357 0.120175 0.210782 -0.357786 -0.174802 -0.062500 1 0 0 0 0 0 2 940117
-0.002210 0.000357 0.120175 0.210594 -0.357248 -0.174833 -0.062500 1 0 0 0 0 0 2 941126
-0.002210 0.000357 0.120175 0.210521 -0.356980 -0.174846 -0.062500 1 0 0 0 0 0 2 942113
-0.002210 0.000357 0.120175 0.210479 -0.356838 -0.174842 -0.062500 1 0 0 0 0 0 2 943118
-0.002210 0.000357 0.120175 0.210447 -0.356769 -0.174849 -0.062500 1 0 0 0 0 0 2 944128
-0.002210 0.000357 0.120175 0.210438 -0.356742 -0.174843 -0.062500 1 0 0 0 0 0 2 945126
-0.002210 0.000357 0.120175 0.210430 -0.356718 -0.174856 -0.062500 1 0 0 0 0 0 2 946125
-0.002210 0.000357 0.120175 0.210442 -0.356719 -0.174844 -0.062500 1 0 0 0 0 0 2 947107
-0.002210 0.000357 0.120175 0.210428 -0.356705 -0.174843 -0.062500 1 0 0 0 0 0 2 948124
-0.002210 0.000357 0.120175 0.210426 -0.356704 -0.174843 -0.062500 1 0 0 0 0 0 2 949122
-0.002210 0.000357 0.120175 0.210438 -0.356706 -0.174849 -0.062500 1 0 0 0 0 0 2 950125
-0.002210 0.000357 0.120175 0.210428 -0.356704 -0.174844 -0.062500 1 0 0 0 0 0 2 951122
-0.002210 0.000357 0.120175 0.210430 -0.356715 -0.174856 -0.062500 1 0 0 0 0 0 2 952132
-0.002210 0.000357 0.120175 0.210427 -0.356705 -0.174845 -0.062500 1 0 0 0 0 0 2 953110
-0.002210 0.000357 0.120175 0.210426 -0.356704 -0.174843 -0.062500 1 0 0 0 0 0 2 954111
-0.002210 0.000357 0.120175 0.210438 -0.356707 -0.174849 -0.062500 1 0 0 0 0 0 2 955127
-0.002210 0.000357 0.120175 0.210428 -0.356704 -0.174844 -0.062500 1 0 0 0 0 0 2 956121
-0.002210 0.000357 0.120175 0.210418 -0.356713 -0.174850 -0.062500 1 0 0 0 0 0 2 957105
-0.002210 0.000357 0.120175 0.210437 -0.356708 -0.174850 -0.062500 1 0 0 0 0 0 2 958125
-0.002210 0.000357 0.120175 0.210427 -0.356705 -0.174844 -0.062500 1 0 0 0 0 0 2 959121
-0.002210 0.000357 0.120175 0.210426 -0.356704 -0.174843 -0.062500 1 0 0 0 0 0 2 960123
-0.002210 0.000357 0.120175 0.210438 -0.356707 -0.174849 -0.062500 1 0 0 0 0 0 2 961120
-0.002210 0.000357 0.120175 0.210428 -0.356704 -0.174843 -0.062500 1 0 0 0 0 0 2 962124
-0.002210 0.000357 0.120175 0.210418 -0.356713 -0.174850 -0.062500 1 0 0 0 0 0 2 963121
-0.002210 0.000357 0.120175 0.210437 -0.356708 -0.174850 -0.062500 1 0 0 0 0 0 2 964122
-0.002210 0.000357 0.120175 0.210427 -0.356705 -0.174844 -0.062500 1 0 0 0 0 0 2 965121
-0.002210 0.000357 0.120175 0.210423 -0.356693 -0.174850 -0.062500 1 0 0 0 0 0 2 966120
-0.002210 0.000357 0.120175 0.210438 -0.356705 -0.174850 -0.062500 1 0 0 0 0 0 2 967122
-0.002210 0.000357 0.120175 0.210427 -0.356704 -0.174844 -0.062500 1 0 0 0 0 0 2 968125
-0.002210 0.000357 0.120175 0.210439 -0.356706 -0.174849 -0.062500 1 0 0 0 0 0 2 969124
-0.002210 0.000357 0.120175 0.210420 -0.356713 -0.174851 -0.062500 1 0 0 0 0 0 2 970125
-0.002210 0.000357 0.120175 0.210425 -0.356705 -0.174844 -0.062500 1 0 0 0 0 0 2 971124
-0.002210 0.000357 0.120175 0.210438 -0.356707 -0.174850 -0.062500 1 0 0 0 0 0 2 972122
-0.002210 0.000357 0.120175 0.210428 -0.356704 -0.174844 -0.062500 1 0 0 0 0 0 2 973123
-0.002210 0.000357 0.120175 0.210426 -0.356704 -0.174843 -0.062500 1 0 0 0 0 0 2 974123
-0.002210 0.000357 0.120175 0.210430 -0.356715 -0.174856 -0.062500 1 0 0 0 0 0 2 975122
-0.002210 0.000357 0.120175 0.210426 -0.356705 -0.174845 -0.062500 1 0 0 0 0 0 2 976115
-0.002210 0.000357 0.120175 0.210426 -0.356704 -0.174843 -0.062500 1 0 0 0 0 0 2 977125
-0.002210 0.000357 0.120175 0.210438 -0.356707 -0.174849 -0.062500 1 0 0 0 0 0 2 978205
-0.002210 0.000357 0.120175 0.210428 -0.356704 -0.174844 -0.062500 1 0 0 0 0 0 2 979200
-0.002210 0.000357 0.120175 0.210439 -0.356707 -0.174849 -0.062500 1 0 0 0 0 0 2 980209
-0.002210 0.000357 0.120175 0.210420 -0.356713 -0.174850 -0.062500 1 0 0 0 0 0 2 981177
-0.002210 0.000357 0.120175 0.210425 -0.356705 -0.174844 -0.062500 1 0 0 0 0 0 2 982175
-0.002210 0.000357 0.120175 0.210438 -0.356707 -0.174849 -0.062500 1 0 0 0 0 0 2 983175
-0.002210 0.000357 0.120175 0.210428 -0.356705 -0.174844 -0.062500 1 0 0 0 0 0 2 984175
-0.002210 0.000357 0.120175 0.210423 -0.356692 -0.174850 -0.062500 1 0 0 0 0 0 2 985204
-0.002210 0.000357 0.120175 0.210438 -0.356705 -0.174850 -0.062500 1 0 0 0 0 0 2 986175
-0.002210 0.000357 0.120175 0.210428 -0.356704 -0.174844 -0.062500 1 0 0 0 0 0 2 987178
-0.002210 0.000357 0.120175 0.210418 -0.356712 -0.174850 -0.062500 1 0 0 0 0 0 2 988174
-0.002210 0.000357 0.120175 0.210437 -0.356708 -0.174850 -0.062500 1 0 0 0 0 0 2 989185
-0.002210 0.000357 0.120175 0.210427 -0.356704 -0.174844 -0.062500 1 0 0 0 0 0 2 990197
-0.002210 0.000357 0.120175 0.210426 -0.356704 -0.174843 -0.062500 1 0 0 0 0 0 2 991181
-0.002210 0.000357 0.120175 0.210438 -0.356706 -0.174849 -0.062500 1 0 0 0 0 0 2 992197
-0.002210 0.000357 0.120175 0.210428 -0.356704 -0.174844 -0.062500 1 0 0 0 0 0 2 993181
-0.002210 0.000357 0.120175 0.210430 -0.356715 -0.174856 -0.062500 1 0 0 0 0 0 2 994197
-0.002210 0.000357 0.120175 0.210427 -0.356705 -0.174845 -0.062500 1 0 0 0 0 0 2 995181
-0.002210 0.000357 0.120175 0.210426 -0.356704 -0.174843 -0.062500 1 0 0 0 0 0 2 996198
-0.002210 0.000357 0.120175 0.210438 -0.356707 -0.174849 -0.062500 1 0 0 0 0 0 2 997184
-0.002210 0.000357 0.120175 0.210428 -0.356704 -0.174844 -0.062500 1 0 0 0 0 0 2 998198
-0.002210 0.000357 0.120175 0.210418 -0.356713 -0.174850 -0.062500 1 0 0 0 0 0 2 999180
-0.002210 0.000357 0.120175 0.210437 -0.356708 -0.174850 -0.062500 1 0 0 0 0 0 3 197
-0.002210 0.000357 0.120175 0.210427 -0.356705 -0.174844 -0.062500 1 0 0 0 0 0 3 1181
-0.002210 0.000357 0.120175 0.210426 -0.356704 -0.174843 -0.062500 1 0 0 0 0 0 3 2117
-0.002210 0.000357 0.120175 0.210435 -0.356695 -0.174856 -0.062500 1 0 0 0 0 0 3 3125
-0.002210 0.000357 0.120175 0.210427 -0.356703 -0.174844 -0.062500 1 0 0 0 0 0 3 4116
-0.002210 0.000357 0.120175 0.210426 -0.356703 -0.174843 -0.062500 1 0 0 0 0 0 3 5125
-0.002210 0.000357 0.120175 0.210430 -0.356715 -0.174856 -0.062500 1 0 0 0 0 0 3 6116
-0.002210 0.000357 0.120175 0.210426 -0.356705 -0.174845 -0.062500 1 0 0 0 0 0 3 7125
-0.002210 0.000357 0.120175 0.210426 -0.356704 -0.174843 -0.062500 1 0 0 0 0 0 3 8116
-0.002210 0.000357 0.120175 0.210438 -0.356706 -0.174849 -0.062500 1 0 0 0 0 0 3 9124
-0.002210 0.000357 0.120175 0.210427 -0.356704 -0.174844 -0.062500 1 0 0 0 0 0 3 10119
-0.002210 0.000357 0.120175 0.210439 -0.356706 -0.174849 -0.062500 1 0 0 0 0 0 3 11132
-0.002210 0.000357 0.120175 0.210420 -0.356713 -0.174851 -0.062500 1 0 0 0 0 0 3 12123
-0.002210 0.000357 0.120175 0.210425 -0.356705 -0.174844 -0.062500 1 0 0 0 0 0 3 13145
-0.002210 0.000357 0.120175 0.210438 -0.356707 -0.174849 -0.062500 1 0 0 0 0 0 3 14126
-0.002210 0.000357 0.120175 0.210428 -0.356704 -0.174844 -0.062500 1 0 0 0 0 0 3 15128
-0.002210 0.000357 0.120175 0.210426 -0.356704 -0.174843 -0.062500 1 0 0 0 0 0 3 16131
-0.002210 0.000357 0.120175 0.210430 -0.356716 -0.174856 -0.062500 1 0 0 0 0 0 3 17133
-0.002210 0.000357 0.120175 0.210427 -0.356705 -0.174844 -0.062500 1 0 0 0 0 0 3 18113
-0.002210 0.000357 0.120175 0.210426 -0.356704 -0.174843 -0.062500 1 0 0 0 0 0 3 19126
-0.002210 0.000357 0.120175 0.210438 -0.356707 -0.174849 -0.062500 1 0 0 0 0 0 3 20132
-0.002210 0.000357 0.120175 0.210428 -0.356704 -0.174843 -0.062500 1 0 0 0 0 0 3 21131
-0.002210 0.000357 0.120175 0.210439 -0.356707 -0.174849 -0.062500 1 0 0 0 0 0 3 22134
-0.002210 0.000357 0.120175 0.210420 -0.356713 -0.174850 -0.062500 1 0 0 0 0 0 3 23132
-0.002210 0.000357 0.120175 0.210425 -0.356705 -0.174844 -0.062500 1 0 0 0 0 0 3 24132
-0.002210 0.000357 0.120175 0.210435 -0.356696 -0.174856 -0.062500 1 0 0 0 0 0 3 25131
-0.002210 0.000357 0.120175 0.210427 -0.356703 -0.174845 -0.062500 1 0 0 0 0 0 3 26133
-0.002210 0.000357 0.120175 0.210426 -0.356703 -0.174843 -0.062500 1 0 0 0 0 0 3 27130
-0.002210 0.000357 0.120175 0.210438 -0.356706 -0.174849 -0.062500 1 0 0 0 0 0 3 28134
-0.002210 0.000357 0.120175 0.210428 -0.356704 -0.174844 -0.062500 1 0 0 0 0 0 3 29137
-0.002210 0.000357 0.120175 0.210418 -0.356712 -0.174850 -0.062500 1 0 0 0 0 0 3 30138
-0.002210 0.000357 0.120175 0.210437 -0.356708 -0.174850 -0.062500 1 0 0 0 0 0 3 31122
-0.002210 0.000357 0.120175 0.210427 -0.356704 -0.174844 -0.062500 1 0 0 0 0 0 3 32131
-0.002210 0.000357 0.120175 0.210426 -0.356704 -0.174843 -0.062500 1 0 0 0 0 0 3 33130
-0.002210 0.000357 0.120175 0.210438 -0.356707 -0.174849 -0.062500 1 0 0 0 0 0 3 34133
-0.002210 0.000357 0.120175 0.210428 -0.356704 -0.174843 -0.062500 1 0 0 0 0 0 3 35129
-0.002210 0.000357 0.120175 0.210430 -0.356716 -0.174856 -0.062500 1 0 0 0 0 0 3 36130
-0.002210 0.000357 0.120175 0.210427 -0.356705 -0.174845 -0.062500 1 0 0 0 0 0 3 37133
-0.002210 0.000357 0.120175 0.210426 -0.356704 -0.174843 -0.062500 1 0 0 0 0 0 3 38132
-0.002210 0.000357 0.120175 0.210438 -0.356707 -0.174849 -0.062500 1 0 0 0 0 0 3 39129
-0.002210 0.000357 0.120175 0.210428 -0.356704 -0.174844 -0.062500 1 0 0 0 0 0 3 40129
-0.002210 0.000357 0.120175 0.210418 -0.356713 -0.174850 -0.062500 1 0 0 0 0 0 3 41120
-0.002210 0.000357 0.120175 0.210437 -0.356708 -0.174850 -0.062500 1 0 0 0 0 0 3 42128
-0.002216 0.000375 0.120164 0.284219 -0.609799 -0.025749 -0.062500 1 0 0 0 0 0 3 43129
-0.002218 0.000384 0.120160 0.260698 -0.524930 -0.098482 -0.062500 1 0 0 0 0 0 3 44131
-0.002220 0.000388 0.120159 0.242161 -0.461291 -0.136246 -0.062500 1 0 0 0 0 0 3 45131
-0.002221 0.000391 0.120159 0.231967 -0.427350 -0.150634 -0.062500 1 0 0 0 0 0 3 46132
-0.002221 0.000392 0.120159 0.226687 -0.410146 -0.155761 -0.062500 1 0 0 0 0 0 3 47129
-0.002221 0.000392 0.120159 0.223982 -0.401521 -0.157549 -0.062500 1 0 0 0 0 0 3 48131
-0.002221 0.000393 0.120159 0.222634 -0.397204 -0.158184 -0.062500 1 0 0 0 0 0 3 49129
-0.002221 0.000393 0.120159 0.221931 -0.395043 -0.158403 -0.062500 1 0 0 0 0 0 3 50131
-0.002221 0.000393 0.120159 0.221587 -0.393966 -0.158481 -0.062500 1 0 0 0 0 0 3 51112
-0.002221 0.000393 0.120159 0.221420 -0.393423 -0.158493 -0.062500 1 0 0 0 0 0 3 52128
-0.002221 0.000393 0.120159 0.221341 -0.393162 -0.158510 -0.062500 1 0 0 0 0 0 3 53116
-0.002221 0.000393 0.120159 0.221286 -0.393019 -0.158521 -0.062500 1 0 0 0 0 0 3 54131
-0.002221 0.000393 0.120159 0.221265 -0.392953 -0.158516 -0.062500 1 0 0 0 0 0 3 55130
-0.002221 0.000393 0.120159 0.221253 -0.392915 -0.158516 -0.062500 1 0 0 0 0 0 3 56131
-0.002221 0.000393 0.120159 0.221252 -0.392913 -0.158516 -0.062500 1 0 0 0 0 0 3 57128
-0.002221 0.000393 0.120159 0.221257 -0.392894 -0.158516 -0.062500 1 0 0 0 0 0 3 58130
-0.002221 0.000393 0.120159 0.221246 -0.392889 -0.158509 -0.062500 1 0 0 0 0 0 3 59130
-0.002221 0.000393 0.120159 0.221254 -0.392880 -0.158522 -0.062500 1 0 0 0 0 0 3 60130
-0.002221 0.000393 0.120159 0.221246 -0.392888 -0.158510 -0.062500 1 0 0 0 0 0 3 61100
-0.002221 0.000393 0.120159 0.221233 -0.392886 -0.158522 -0.062500 1 0 0 0 0 0 3 62131
-0.002221 0.000393 0.120159 0.221255 -0.392891 -0.158517 -0.062500 1 0 0 0 0 0 3 63129
-0.002221 0.000393 0.120159 0.221242 -0.392877 -0.158516 -0.062500 1 0 0 0 0 0 3 64115
-0.002221 0.000393 0.120159 0.221244 -0.392887 -0.158509 -0.062500 1 0 0 0 0 0 3 65123
-0.002221 0.000393 0.120159 0.221253 -0.392880 -0.158522 -0.062500 1 0 0 0 0 0 3 66181
-0.002221 0.000393 0.120159 0.221246 -0.392887 -0.158510 -0.062500 1 0 0 0 0 0 3 67196
-0.002221 0.000393 0.120159 0.221246 -0.392888 -0.158529 -0.062500 1 0 0 0 0 0 3 68180
-0.002221 0.000393 0.120159 0.221245 -0.392889 -0.158511 -0.062500 1 0 0 0 0 0 3 69178
-0.002221 0.000393 0.120159 0.221245 -0.392889 -0.158509 -0.062500 1 0 0 0 0 0 3 70196
-0.002221 0.000393 0.120159 0.221254 -0.392880 -0.158522 -0.062500 1 0 0 0 0 0 3 71179
-0.002221 0.000393 0.120159 0.221246 -0.392888 -0.158510 -0.062500 1 0 0 0 0 0 3 72196
-0.002221 0.000393 0.120159 0.221242 -0.392877 -0.158515 -0.062500 1 0 0 0 0 0 3 73179
-0.002221 0.000393 0.120159 0.221248 -0.392899 -0.158522 -0.062500 1 0 0 0 0 0 3 74122
-0.002221 0.000393 0.120159 0.221242 -0.392879 -0.158517 -0.062500 1 0 0 0 0 0 3 75121
-0.002221 0.000393 0.120159 0.221244 -0.392888 -0.158510 -0.062500 1 0 0 0 0 0 3 76123
-0.002221 0.000393 0.120159 0.221253 -0.392880 -0.158522 -0.062500 1 0 0 0 0 0 3 77113
-0.002221 0.000393 0.120159 0.221246 -0.392888 -0.158510 -0.062500 1 0 0 0 0 0 3 78122
-0.002221 0.000393 0.120159 0.221242 -0.392877 -0.158515 -0.062500 1 0 0 0 0 0 3 79113
-0.002221 0.000393 0.120159 0.221248 -0.392899 -0.158522 -0.062500 1 0 0 0 0 0 3 80121
-0.002221 0.000393 0.120159 0.221242 -0.392878 -0.158517 -0.062500 1 0 0 0 0 0 3 81113
-0.002221 0.000393 0.120159 0.221244 -0.392888 -0.158510 -0.062500 1 0 0 0 0 0 3 82120
-0.002221 0.000393 0.120159 0.221253 -0.392880 -0.158522 -0.062500 1 0 0 0 0 0 3 83134
-0.002221 0.000393 0.120159 0.221246 -0.392888 -0.158510 -0.062500 1 0 0 0 0 0 3 84121
-0.002221 0.000393 0.120159 0.221254 -0.392880 -0.158522 -0.062500 1 0 0 0 0 0 3 85125
-0.002221 0.000393 0.120159 0.221238 -0.392896 -0.158517 -0.062500 1 0 0 0 0 0 3 86126
-0.002221 0.000393 0.120159 0.221244 -0.392890 -0.158510 -0.062500 1 0 0 0 0 0 3 87124
-0.002221 0.000393 0.120159 0.221253 -0.392880 -0.158522 -0.062500 1 0 0 0 0 0 3 88114
-0.002221 0.000393 0.120159 0.221246 -0.392888 -0.158510 -0.062500 1 0 0 0 0 0 3 89127
-0.002221 0.000393 0.120159 0.221242 -0.392877 -0.158515 -0.062500 1 0 0 0 0 0 3 90115
-0.002221 0.000393 0.120159 0.221257 -0.392890 -0.158515 -0.062500 1 0 0 0 0 0 3 91131
-0.002221 0.000393 0.120159 0.221235 -0.392886 -0.158523 -0.062500 1 0 0 0 0 0 3 92126
-0.002227 0.000411 0.120148 0.294988 -0.645845 -0.009288 -0.062500 1 0 0 0 0 0 3 93129
-0.002229 0.000420 0.120144 0.271489 -0.561034 -0.082084 -0.062500 1 0 0 0 0 0 3 94131
-0.002231 0.000425 0.120143 0.252980 -0.497444 -0.119882 -0.062500 1 0 0 0 0 0 3 95128
-0.002231 0.000427 0.120142 0.242779 -0.463508 -0.134289 -0.062500 1 0 0 0 0 0 3 96117
-0.002232 0.000428 0.120142 0.237491 -0.446318 -0.139413 -0.062500 1 0 0 0 0 0 3 97128
-0.002232 0.000428 0.120142 0.234803 -0.437680 -0.141210 -0.062500 1 0 0 0 0 0 3 98135
-0.002232 0.000429 0.120142 0.233433 -0.433357 -0.141836 -0.062500 1 0 0 0 0 0 3 99132
-0.002232 0.000429 0.120142 0.232755 -0.431214 -0.142060 -0.062500 1 0 0 0 0 0 3 100129
-0.002232 0.000429 0.120142 0.232402 -0.430136 -0.142133 -0.062500 1 0 0 0 0 0 3 101129
-0.002232 0.000429 0.120142 0.232231 -0.429581 -0.142152 -0.062500 1 0 0 0 0 0 3 102102
-0.002232 0.000429 0.120142 0.232151 -0.429319 -0.142170 -0.062500 1 0 0 0 0 0 3 103124
-0.002232 0.000429 0.120142 0.232100 -0.429187 -0.142174 -0.062500 1 0 0 0 0 0 3 104128
-0.002232 0.000429 0.120142 0.232079 -0.429123 -0.142168 -0.062500 1 0 0 0 0 0 3 105129
-0.002232 0.000429 0.120142 0.232067 -0.429085 -0.142168 -0.062500 1 0 0 0 0 0 3 106129
-0.002232 0.000429 0.120142 0.232063 -0.429072 -0.142175 -0.062500 1 0 0 0 0 0 3 107128
-0.002232 0.000429 0.120142 0.232058 -0.429060 -0.142162 -0.062500 1 0 0 0 0 0 3 108127
-0.002232 0.000429 0.120142 0.232067 -0.429050 -0.142174 -0.062500 1 0 0 0 0 0 3 109128
-0.002232 0.000429 0.120142 0.232056 -0.429046 -0.142169 -0.062500 1 0 0 0 0 0 3 110128
-0.002232 0.000429 0.120142 0.232067 -0.429048 -0.142175 -0.062500 1 0 0 0 0 0 3 111098
-0.002232 0.000429 0.120142 0.232048 -0.429055 -0.142176 -0.062500 1 0 0 0 0 0 3 112129
-0.002232 0.000429 0.120142 0.232054 -0.429047 -0.142169 -0.062500 1 0 0 0 0 0 3 113129
-0.002232 0.000429 0.120142 0.232066 -0.429049 -0.142175 -0.062500 1 0 0 0 0 0 3 114129
-0.002232 0.000429 0.120142 0.232056 -0.429046 -0.142169 -0.062500 1 0 0 0 0 0 3 115128
-0.002232 0.000429 0.120142 0.232055 -0.429045 -0.142169 -0.062500 1 0 0 0 0 0 3 116128
-0.002232 0.000429 0.120142 0.232067 -0.429048 -0.142175 -0.062500 1 0 0 0 0 0 3 117128
-0.002232 0.000429 0.120142 0.232060 -0.429057 -0.142162 -0.062500 1 0 0 0 0 0 3 118129
-0.002232 0.000429 0.120142 0.232059 -0.429058 -0.142181 -0.062500 1 0 0 0 0 0 3 119126
-0.002232 0.000429 0.120142 0.232055 -0.429047 -0.142170 -0.062500 1 0 0 0 0 0 3 120126
-0.002232 0.000429 0.120142 0.232055 -0.429046 -0.142169 -0.062500 1 0 0 0 0 0 3 121099
-0.002232 0.000429 0.120142 0.232067 -0.429048 -0.142175 -0.062500 1 0 0 0 0 0 3 122128
-0.002232 0.000429 0.120142 0.232056 -0.429046 -0.142169 -0.062500 1 0 0 0 0 0 3 123124
-0.002232 0.000429 0.120142 0.232047 -0.429054 -0.142175 -0.062500 1 0 0 0 0 0 3 124116
-0.002232 0.000429 0.120142 0.232066 -0.429049 -0.142176 -0.062500 1 0 0 0 0 0 3 125120
-0.002232 0.000429 0.120142 0.232056 -0.429046 -0.142170 -0.062500 1 0 0 0 0 0 3 126131
-0.002232 0.000429 0.120142 0.232055 -0.429045 -0.142169 -0.062500 1 0 0 0 0 0 3 127126
-0.002232 0.000429 0.120142 0.232070 -0.429060 -0.142168 -0.062500 1 0 0 0 0 0 3 128099
-0.002237 0.000447 0.120132 0.305755 -0.681866 0.007181 -0.062500 1 0 0 0 0 0 3 129126
-0.002240 0.000456 0.120128 0.282289 -0.597124 -0.065679 -0.062500 1 0 0 0 0 0 3 130131
-0.002241 0.000461 0.120127 0.263773 -0.533577 -0.103513 -0.062500 1 0 0 0 0 0 3 131126
-0.002242 0.000463 0.120126 0.253583 -0.499649 -0.117912 -0.062500 1 0 0 0 0 0 3 132126
-0.002243 0.000464 0.120126 0.248307 -0.482457 -0.123055 -0.062500 1 0 0 0 0 0 3 133128
-0.002243 0.000465 0.120126 0.245604 -0.473839 -0.124852 -0.062500 1 0 0 0 0 0 3 134129
-0.002243 0.000465 0.120126 0.244245 -0.469523 -0.125486 -0.062500 1 0 0 0 0 0 3 135113
-0.002243 0.000465 0.120126 0.243549 -0.467355 -0.125700 -0.062500 1 0 0 0 0 0 3 136112
-0.002243 0.000465 0.120126 0.243214 -0.466268 -0.125771 -0.062500 1 0 0 0 0 0 3 137121
-0.002243 0.000465 0.120126 0.243032 -0.465742 -0.125797 -0.062500 1 0 0 0 0 0 3 138113
-0.002243 0.000465 0.120126 0.242959 -0.465475 -0.125809 -0.062500 1 0 0 0 0 0 3 139121
-0.002243 0.000465 0.120126 0.242909 -0.465343 -0.125812 -0.062500 1 0 0 0 0 0 3 140112
-0.002243 0.000465 0.120126 0.242884 -0.465267 -0.125814 -0.062500 1 0 0 0 0 0 3 141121
-0.002243 0.000465 0.120126 0.242872 -0.465228 -0.125814 -0.062500 1 0 0 0 0 0 3 142113
-0.002243 0.000465 0.120126 0.242879 -0.465216 -0.125807 -0.062500 1 0 0 0 0 0 3 143121
-0.002243 0.000465 0.120126 0.242878 -0.465204 -0.125813 -0.062500 1 0 0 0 0 0 3 144111
-0.002243 0.000465 0.120126 0.242866 -0.465200 -0.125808 -0.062500 1 0 0 0 0 0 3 145112
-0.002243 0.000465 0.120126 0.242877 -0.465203 -0.125813 -0.062500 1 0 0 0 0 0 3 146123
-0.002243 0.000465 0.120126 0.242854 -0.465198 -0.125821 -0.062500 1 0 0 0 0 0 3 147113
-0.002243 0.000465 0.120126 0.242863 -0.465200 -0.125809 -0.062500 1 0 0 0 0 0 3 148124
-0.002243 0.000465 0.120126 0.242876 -0.465203 -0.125813 -0.062500 1 0 0 0 0 0 3 149121
-0.002243 0.000465 0.120126 0.242862 -0.465189 -0.125814 -0.062500 1 0 0 0 0 0 3 150130
-0.002243 0.000465 0.120126 0.242864 -0.465199 -0.125808 -0.062500 1 0 0 0 0 0 3 151117
-0.002243 0.000465 0.120126 0.242876 -0.465203 -0.125813 -0.062500 1 0 0 0 0 0 3 152121
-0.002243 0.000465 0.120126 0.242854 -0.465198 -0.125821 -0.062500 1 0 0 0 0 0 3 153116
-0.002243 0.000465 0.120126 0.242863 -0.465200 -0.125809 -0.062500 1 0 0 0 0 0 3 154130
-0.002243 0.000465 0.120126 0.242876 -0.465203 -0.125813 -0.062500 1 0 0 0 0 0 3 155117
-0.002243 0.000465 0.120126 0.242866 -0.465201 -0.125807 -0.062500 1 0 0 0 0 0 3 156129
-0.002243 0.000465 0.120126 0.242873 -0.465192 -0.125820 -0.062500 1 0 0 0 0 0 3 157099
-0.002243 0.000465 0.120126 0.242866 -0.465199 -0.125808 -0.062500 1 0 0 0 0 0 3 158127
-0.002243 0.000465 0.120126 0.242856 -0.465209 -0.125814 -0.062500 1 0 0 0 0 0 3 159124
-0.002243 0.000465 0.120126 0.242872 -0.465193 -0.125821 -0.062500 1 0 0 0 0 0 3 160128
-0.002243 0.000465 0.120126 0.242865 -0.465200 -0.125808 -0.062500 1 0 0 0 0 0 3 161127
-0.002243 0.000465 0.120126 0.242864 -0.465200 -0.125807 -0.062500 1 0 0 0 0 0 3 162128
-0.002243 0.000465 0.120126 0.242873 -0.465192 -0.125820 -0.062500 1 0 0 0 0 0 3 163128
-0.002243 0.000465 0.120126 0.242865 -0.465199 -0.125808 -0.062500 1 0 0 0 0 0 3 164116
-0.002243 0.000465 0.120126 0.242869 -0.465212 -0.125820 -0.062500 1 0 0 0 0 0 3 165130
-0.002243 0.000465 0.120126 0.242862 -0.465190 -0.125815 -0.062500 1 0 0 0 0 0 3 166101
-0.002243 0.000465 0.120126 0.242864 -0.465199 -0.125808 -0.062500 1 0 0 0 0 0 3 167130
-0.002243 0.000465 0.120126 0.242876 -0.465203 -0.125813 -0.062500 1 0 0 0 0 0 3 168115
-0.002243 0.000465 0.120126 0.242863 -0.465189 -0.125814 -0.062500 1 0 0 0 0 0 3 169123
-0.002243 0.000465 0.120126 0.242864 -0.465199 -0.125808 -0.062500 1 0 0 0 0 0 3 170127
-0.002243 0.000465 0.120126 0.242868 -0.465212 -0.125820 -0.062500 1 0 0 0 0 0 3 171125
-0.002243 0.000465 0.120126 0.242861 -0.465190 -0.125815 -0.062500 1 0 0 0 0 0 3 172124
-0.002243 0.000465 0.120126 0.242864 -0.465199 -0.125808 -0.062500 1 0 0 0 0 0 3 173123
-0.002243 0.000465 0.120126 0.242876 -0.465203 -0.125813 -0.062500 1 0 0 0 0 0 3 174126
-0.002243 0.000465 0.120126 0.242862 -0.465189 -0.125814 -0.062500 1 0 0 0 0 0 3 175125
-0.002248 0.000483 0.120115 0.316516 -0.717881 0.023668 -0.062500 1 0 0 0 0 0 3 176097
-0.002251 0.000492 0.120111 0.293064 -0.633206 -0.049260 -0.062500 1 0 0 0 0 0 3 177125
-0.002252 0.000497 0.120110 0.274567 -0.569687 -0.087124 -0.062500 1 0 0 0 0 0 3 178118
-0.002253 0.000499 0.120110 0.264382 -0.535774 -0.101540 -0.062500 1 0 0 0 0 0 3 179127
-0.002253 0.000500 0.120110 0.259097 -0.518587 -0.106687 -0.062500 1 0 0 0 0 0 3 180105
-0.002253 0.000501 0.120109 0.256417 -0.509978 -0.108481 -0.062500 1 0 0 0 0 0 3 181119
-0.002254 0.000501 0.120109 0.255058 -0.505653 -0.109103 -0.062500 1 0 0 0 0 0 3 182127
-0.002254 0.000501 0.120109 0.254354 -0.503493 -0.109323 -0.062500 1 0 0 0 0 0 3 183125
-0.002254 0.000501 0.120109 0.254010 -0.502417 -0.109402 -0.062500 1 0 0 0 0 0 3 184124
-0.002254 0.000501 0.120109 0.253844 -0.501874 -0.109436 -0.062500 1 0 0 0 0 0 3 185126
-0.002254 0.000501 0.120109 0.253748 -0.501600 -0.109437 -0.062500 1 0 0 0 0 0 3 186124
-0.002254 0.000501 0.120109 0.253716 -0.501460 -0.109438 -0.062500 1 0 0 0 0 0 3 187096
-0.002254 0.000501 0.120109 0.253688 -0.501403 -0.109439 -0.062500 1 0 0 0 0 0 3 188126
-0.002254 0.000501 0.120109 0.253688 -0.501369 -0.109446 -0.062500 1 0 0 0 0 0 3 189116
-0.002254 0.000501 0.120109 0.253682 -0.501344 -0.109440 -0.062500 1 0 0 0 0 0 3 190126
-0.002254 0.000501 0.120109 0.253670 -0.501339 -0.109433 -0.062500 1 0 0 0 0 0 3 191127
-0.002254 0.000501 0.120109 0.253669 -0.501339 -0.109452 -0.062500 1 0 0 0 0 0 3 192118
-0.002254 0.000501 0.120109 0.253669 -0.501340 -0.109435 -0.062500 1 0 0 0 0 0 3 193096
-0.002254 0.000501 0.120109 0.253677 -0.501331 -0.109446 -0.062500 1 0 0 0 0 0 3 194125
-0.002254 0.000501 0.120109 0.253666 -0.501327 -0.109441 -0.062500 1 0 0 0 0 0 3 195125
-0.002254 0.000501 0.120109 0.253665 -0.501326 -0.109440 -0.062500 1 0 0 0 0 0 3 196127
-0.002254 0.000501 0.120109 0.253672 -0.501350 -0.109446 -0.062500 1 0 0 0 0 0 3 197127
-0.002254 0.000501 0.120109 0.253666 -0.501329 -0.109441 -0.062500 1 0 0 0 0 0 3 198125
-0.002254 0.000501 0.120109 0.253665 -0.501327 -0.109440 -0.062500 1 0 0 0 0 0 3 199124
-0.002254 0.000501 0.120109 0.253677 -0.501329 -0.109447 -0.062500 1 0 0 0 0 0 3 200126
-0.002254 0.000501 0.120109 0.253670 -0.501338 -0.109434 -0.062500 1 0 0 0 0 0 3 201112
-0.002254 0.000501 0.120109 0.253665 -0.501328 -0.109439 -0.062500 1 0 0 0 0 0 3 202120
-0.002254 0.000501 0.120109 0.253669 -0.501338 -0.109453 -0.062500 1 0 0 0 0 0 3 203119
-0.002254 0.000501 0.120109 0.253665 -0.501328 -0.109442 -0.062500 1 0 0 0 0 0 3 204110
-0.002254 0.000501 0.120109 0.253668 -0.501338 -0.109433 -0.062500 1 0 0 0 0 0 3 205120
-0.002254 0.000501 0.120109 0.253677 -0.501331 -0.109446 -0.062500 1 0 0 0 0 0 3 206110
-0.002254 0.000501 0.120109 0.253666 -0.501327 -0.109441 -0.062500 1 0 0 0 0 0 3 207119
-0.002254 0.000501 0.120109 0.253677 -0.501329 -0.109446 -0.062500 1 0 0 0 0 0 3 208110
-0.002254 0.000501 0.120109 0.253670 -0.501338 -0.109434 -0.062500 1 0 0 0 0 0 3 209119
-0.002254 0.000501 0.120109 0.253657 -0.501337 -0.109446 -0.062500 1 0 0 0 0 0 3 210110
-0.002254 0.000501 0.120109 0.253676 -0.501331 -0.109447 -0.062500 1 0 0 0 0 0 3 211118
-0.002254 0.000501 0.120109 0.253666 -0.501327 -0.109441 -0.062500 1 0 0 0 0 0 3 212109
-0.002254 0.000501 0.120109 0.253668 -0.501338 -0.109433 -0.062500 1 0 0 0 0 0 3 213125
-0.002254 0.000501 0.120109 0.253677 -0.501331 -0.109446 -0.062500 1 0 0 0 0 0 3 214117
-0.002254 0.000501 0.120109 0.253658 -0.501336 -0.109448 -0.062500 1 0 0 0 0 0 3 215126
-0.002254 0.000501 0.120109 0.253667 -0.501339 -0.109434 -0.062500 1 0 0 0 0 0 3 216144
-0.002254 0.000501 0.120109 0.253677 -0.501331 -0.109446 -0.062500 1 0 0 0 0 0 3 217127
-0.002254 0.000501 0.120109 0.253666 -0.501327 -0.109441 -0.062500 1 0 0 0 0 0 3 218110
-0.002254 0.000501 0.120109 0.253665 -0.501326 -0.109440 -0.062500 1 0 0 0 0 0 3 219109
-0.002254 0.000501 0.120109 0.253677 -0.501329 -0.109446 -0.062500 1 0 0 0 0 0 3 220118
-0.002254 0.000501 0.120109 0.253670 -0.501338 -0.109434 -0.062500 1 0 0 0 0 0 3 221120
-0.002254 0.000501 0.120109 0.253669 -0.501339 -0.109453 -0.062500 1 0 0 0 0 0 3 222131
-0.002254 0.000501 0.120109 0.253665 -0.501328 -0.109442 -0.062500 1 0 0 0 0 0 3 223097
-0.002254 0.000501 0.120109 0.253668 -0.501338 -0.109433 -0.062500 1 0 0 0 0 0 3 224124
-0.002254 0.000501 0.120109 0.253677 -0.501331 -0.109446 -0.062500 1 0 0 0 0 0 3 225095
-0.002254 0.000501 0.120109 0.253666 -0.501327 -0.109441 -0.062500 1 0 0 0 0 0 3 226125
-0.002254 0.000501 0.120109 0.253657 -0.501335 -0.109447 -0.062500 1 0 0 0 0 0 3 227123
-0.002254 0.000501 0.120109 0.253679 -0.501342 -0.109440 -0.062500 1 0 0 0 0 0 3 228126
-0.002254 0.000501 0.120109 0.253666 -0.501329 -0.109440 -0.062500 1 0 0 0 0 0 3 229123
-0.002254 0.000501 0.120109 0.253665 -0.501327 -0.109440 -0.062500 1 0 0 0 0 0 3 230127
-0.002254 0.000501 0.120109 0.253677 -0.501329 -0.109446 -0.062500 1 0 0 0 0 0 3 231126
-0.002254 0.000501 0.120109 0.253670 -0.501338 -0.109434 -0.062500 1 0 0 0 0 0 3 232128
-0.002254 0.000501 0.120109 0.253669 -0.501340 -0.109453 -0.062500 1 0 0 0 0 0 3 233125
-0.002254 0.000501 0.120109 0.253665 -0.501328 -0.109442 -0.062500 1 0 0 0 0 0 3 234127
-0.002254 0.000501 0.120109 0.253665 -0.501327 -0.109440 -0.062500 1 0 0 0 0 0 3 235125
-0.002254 0.000501 0.120109 0.253680 -0.501341 -0.109440 -0.062500 1 0 0 0 0 0 3 236127
-0.002254 0.000501 0.120109 0.253667 -0.501328 -0.109440 -0.062500 1 0 0 0 0 0 3 237123
-0.002254 0.000501 0.120109 0.253665 -0.501327 -0.109440 -0.062500 1 0 0 0 0 0 3 238125
-0.002254 0.000501 0.120109 0.253669 -0.501338 -0.109453 -0.062500 1 0 0 0 0 0 3 239094
-0.002254 0.000501 0.120109 0.253669 -0.501339 -0.109435 -0.062500 1 0 0 0 0 0 3 240124
-0.002254 0.000501 0.120109 0.253665 -0.501328 -0.109440 -0.062500 1 0 0 0 0 0 3 241124
-0.002254 0.000501 0.120109 0.253677 -0.501330 -0.109446 -0.062500 1 0 0 0 0 0 3 242125
-0.002254 0.000501 0.120109 0.253666 -0.501327 -0.109441 -0.062500 1 0 0 0 0 0 3 243125
-0.002254 0.000501 0.120109 0.253668 -0.501338 -0.109433 -0.062500 1 0 0 0 0 0 3 244125
-0.002254 0.000501 0.120109 0.253669 -0.501339 -0.109452 -0.062500 1 0 0 0 0 0 3 245123
-0.002254 0.000501 0.120109 0.253665 -0.501328 -0.109442 -0.062500 1 0 0 0 0 0 3 246118
-0.002254 0.000501 0.120109 0.253665 -0.501327 -0.109440 -0.062500 1 0 0 0 0 0 3 247122
-0.002254 0.000501 0.120109 0.253680 -0.501341 -0.109440 -0.062500 1 0 0 0 0 0 3 248122
-0.002254 0.000501 0.120109 0.253667 -0.501328 -0.109440 -0.062500 1 0 0 0 0 0 3 249122
-0.002254 0.000501 0.120109 0.253677 -0.501329 -0.109446 -0.062500 1 0 0 0 0 0 3 250124
-0.002254 0.000501 0.120109 0.253667 -0.501326 -0.109441 -0.062500 1 0 0 0 0 0 3 251122
-0.002254 0.000501 0.120109 0.253660 -0.501347 -0.109440 -0.062500 1 0 0 0 0 0 3 252123
-0.002254 0.000501 0.120109 0.253676 -0.501332 -0.109446 -0.062500 1 0 0 0 0 0 3 253116
-0.002254 0.000501 0.120109 0.253666 -0.501327 -0.109441 -0.062500 1 0 0 0 0 0 3 254111
-0.002254 0.000501 0.120109 0.253665 -0.501326 -0.109440 -0.062500 1 0 0 0 0 0 3 255112
-0.002259 0.000519 0.120099 0.327286 -0.753886 0.040163 -0.062500 1 0 0 0 0 0 3 256123
-0.002262 0.000528 0.120095 0.303855 -0.669268 -0.032829 -0.062500 1 0 0 0 0 0 3 257093
-0.002263 0.000533 0.120094 0.285359 -0.605781 -0.070722 -0.062500 1 0 0 0 0 0 3 258115
-0.002264 0.000535 0.120093 0.275179 -0.571885 -0.085156 -0.062500 1 0 0 0 0 0 3 259097
-0.002264 0.000536 0.120093 0.269895 -0.554705 -0.090292 -0.062500 1 0 0 0 0 0 3 260113
-0.002264 0.000537 0.120093 0.267213 -0.546087 -0.092096 -0.062500 1 0 0 0 0 0 3 261111
-0.002264 0.000537 0.120093 0.265845 -0.541771 -0.092728 -0.062500 1 0 0 0 0 0 3 262113
-0.002264 0.000537 0.120093 0.265152 -0.539616 -0.092936 -0.062500 1 0 0 0 0 0 3 263113
-0.002264 0.000537 0.120093 0.264810 -0.538540 -0.093014 -0.062500 1 0 0 0 0 0 3 264111
-0.002264 0.000537 0.120093 0.264644 -0.537998 -0.093048 -0.062500 1 0 0 0 0 0 3 265113
-0.002264 0.000537 0.120093 0.264548 -0.537724 -0.093049 -0.062500 1 0 0 0 0 0 3 266112
-0.002264 0.000537 0.120093 0.264512 -0.537573 -0.093057 -0.062500 1 0 0 0 0 0 3 267105
-0.002264 0.000537 0.120093 0.264485 -0.537515 -0.093059 -0.062500 1 0 0 0 0 0 3 268113
-0.002264 0.000537 0.120093 0.264475 -0.537489 -0.093053 -0.062500 1 0 0 0 0 0 3 269104
-0.002264 0.000537 0.120093 0.264480 -0.537468 -0.093052 -0.062500 1 0 0 0 0 0 3 270176
-0.002264 0.000537 0.120093 0.264469 -0.537464 -0.093065 -0.062500 1 0 0 0 0 0 3 271191
-0.002264 0.000537 0.120093 0.264477 -0.537455 -0.093060 -0.062500 1 0 0 0 0 0 3 272175
-0.002264 0.000537 0.120093 0.264466 -0.537452 -0.093053 -0.062500 1 0 0 0 0 0 3 273190
-0.002264 0.000537 0.120093 0.264465 -0.537451 -0.093052 -0.062500 1 0 0 0 0 0 3 274173
-0.002264 0.000537 0.120093 0.264477 -0.537454 -0.093058 -0.062500 1 0 0 0 0 0 3 275188
-0.002264 0.000537 0.120093 0.264466 -0.537451 -0.093053 -0.062500 1 0 0 0 0 0 3 276173
-0.002264 0.000537 0.120093 0.264457 -0.537460 -0.093059 -0.062500 1 0 0 0 0 0 3 277190
-0.002264 0.000537 0.120093 0.264472 -0.537444 -0.093066 -0.062500 1 0 0 0 0 0 3 278108
-0.002264 0.000537 0.120093 0.264465 -0.537450 -0.093054 -0.062500 1 0 0 0 0 0 3 279116
-0.002264 0.000537 0.120093 0.264464 -0.537451 -0.093052 -0.062500 1 0 0 0 0 0 3 280107
-0.002264 0.000537 0.120093 0.264477 -0.537454 -0.093058 -0.062500 1 0 0 0 0 0 3 281117
-0.002264 0.000537 0.120093 0.264466 -0.537451 -0.093053 -0.062500 1 0 0 0 0 0 3 282108
-0.002264 0.000537 0.120093 0.264469 -0.537463 -0.093065 -0.062500 1 0 0 0 0 0 3 283106
-0.002264 0.000537 0.120093 0.264465 -0.537453 -0.093054 -0.062500 1 0 0 0 0 0 3 284117
-0.002264 0.000537 0.120093 0.264461 -0.537440 -0.093059 -0.062500 1 0 0 0 0 0 3 285123
-0.002264 0.000537 0.120093 0.264476 -0.537453 -0.093059 -0.062500 1 0 0 0 0 0 3 286122
-0.002264 0.000537 0.120093 0.264466 -0.537451 -0.093053 -0.062500 1 0 0 0 0 0 3 287135
-0.002264 0.000537 0.120093 0.264465 -0.537451 -0.093052 -0.062500 1 0 0 0 0 0 3 288092
-0.002264 0.000537 0.120093 0.264469 -0.537463 -0.093065 -0.062500 1 0 0 0 0 0 3 289124
-0.002264 0.000537 0.120093 0.264462 -0.537441 -0.093060 -0.062500 1 0 0 0 0 0 3 290107
-0.002264 0.000537 0.120093 0.264464 -0.537450 -0.093053 -0.062500 1 0 0 0 0 0 3 291116
-0.002264 0.000537 0.120093 0.264476 -0.537454 -0.093059 -0.062500 1 0 0 0 0 0 3 292112
-0.002264 0.000537 0.120093 0.264466 -0.537451 -0.093053 -0.062500 1 0 0 0 0 0 3 293118
-0.002264 0.000537 0.120093 0.264477 -0.537454 -0.093058 -0.062500 1 0 0 0 0 0 3 294115
-0.002264 0.000537 0.120093 0.264458 -0.537461 -0.093060 -0.062500 1 0 0 0 0 0 3 295112
-0.002264 0.000537 0.120093 0.264460 -0.537441 -0.093060 -0.062500 1 0 0 0 0 0 3 296112
-0.002264 0.000537 0.120093 0.264464 -0.537450 -0.093053 -0.062500 1 0 0 0 0 0 3 297116
-0.002264 0.000537 0.120093 0.264476 -0.537454 -0.093058 -0.062500 1 0 0 0 0 0 3 298113
-0.002264 0.000537 0.120093 0.264466 -0.537451 -0.093053 -0.062500 1 0 0 0 0 0 3 299111
-0.002264 0.000537 0.120093 0.264477 -0.537454 -0.093058 -0.062500 1 0 0 0 0 0 3 300111
-0.002264 0.000537 0.120093 0.264458 -0.537461 -0.093060 -0.062500 1 0 0 0 0 0 3 301111
-0.002264 0.000537 0.120093 0.264460 -0.537441 -0.093060 -0.062500 1 0 0 0 0 0 3 302119
-0.002264 0.000537 0.120093 0.264476 -0.537453 -0.093059 -0.062500 1 0 0 0 0 0 3 303114
-0.002264 0.000537 0.120093 0.264466 -0.537451 -0.093053 -0.062500 1 0 0 0 0 0 3 304115
-0.002264 0.000537 0.120093 0.264465 -0.537451 -0.093052 -0.062500 1 0 0 0 0 0 3 305111
-0.002264 0.000537 0.120093 0.264477 -0.537454 -0.093058 -0.062500 1 0 0 0 0 0 3 306112
-0.002264 0.000537 0.120093 0.264458 -0.537461 -0.093059 -0.062500 1 0 0 0 0 0 3 307111
-0.002264 0.000537 0.120093 0.264460 -0.537441 -0.093060 -0.062500 1 0 0 0 0 0 3 308111
-0.002264 0.000537 0.120093 0.264476 -0.537453 -0.093059 -0.062500 1 0 0 0 0 0 3 309111
-0.002264 0.000537 0.120093 0.264466 -0.537451 -0.093053 -0.062500 1 0 0 0 0 0 3 310111
-0.002264 0.000537 0.120093 0.264477 -0.537454 -0.093058 -0.062500 1 0 0 0 0 0 3 311110
-0.002264 0.000537 0.120093 0.264466 -0.537452 -0.093053 -0.062500 1 0 0 0 0 0 3 312111
-0.002264 0.000537 0.120093 0.264457 -0.537460 -0.093059 -0.062500 1 0 0 0 0 0 3 313112
-0.002264 0.000537 0.120093 0.264472 -0.537444 -0.093066 -0.062500 1 0 0 0 0 0 3 314112
-0.002264 0.000537 0.120093 0.264465 -0.537450 -0.093054 -0.062500 1 0 0 0 0 0 3 315111
-0.002264 0.000537 0.120093 0.264465 -0.537451 -0.093052 -0.062500 1 0 0 0 0 0 3 316112
-0.002264 0.000537 0.120093 0.264477 -0.537454 -0.093058 -0.062500 1 0 0 0 0 0 3 317109
-0.002264 0.000537 0.120093 0.264466 -0.537451 -0.093053 -0.062500 1 0 0 0 0 0 3 318108
-0.002264 0.000537 0.120093 0.264457 -0.537460 -0.093059 -0.062500 1 0 0 0 0 0 3 319112
-0.002264 0.000537 0.120093 0.264472 -0.537444 -0.093066 -0.062500 1 0 0 0 0 0 3 320112
-0.002264 0.000537 0.120093 0.264465 -0.537450 -0.093054 -0.062500 1 0 0 0 0 0 3 321111
-0.002264 0.000537 0.120093 0.264464 -0.537451 -0.093052 -0.062500 1 0 0 0 0 0 3 322112
-0.002264 0.000537 0.120093 0.264477 -0.537454 -0.093058 -0.062500 1 0 0 0 0 0 3 323110
-0.002264 0.000537 0.120093 0.264466 -0.537451 -0.093053 -0.062500 1 0 0 0 0 0 3 324110
-0.002264 0.000537 0.120093 0.264469 -0.537463 -0.093065 -0.062500 1 0 0 0 0 0 3 325103
-0.002264 0.000537 0.120093 0.264465 -0.537453 -0.093054 -0.062500 1 0 0 0 0 0 3 326195
-0.002264 0.000537 0.120093 0.264461 -0.537440 -0.093059 -0.062500 1 0 0 0 0 0 3 327197
-0.002264 0.000537 0.120093 0.264476 -0.537453 -0.093059 -0.062500 1 0 0 0 0 0 3 328193
-0.002264 0.000537 0.120093 0.264466 -0.537451 -0.093053 -0.062500 1 0 0 0 0 0 3 329196
-0.002264 0.000537 0.120093 0.264465 -0.537451 -0.093052 -0.062500 1 0 0 0 0 0 3 330189
-0.002264 0.000537 0.120093 0.264469 -0.537463 -0.093065 -0.062500 1 0 0 0 0 0 3 331192
-0.002264 0.000537 0.120093 0.264465 -0.537453 -0.093053 -0.062500 1 0 0 0 0 0 3 332166
-0.002264 0.000537 0.120093 0.264461 -0.537440 -0.093059 -0.062500 1 0 0 0 0 0 3 333166
-0.002264 0.000537 0.120093 0.264476 -0.537453 -0.093059 -0.062500 1 0 0 0 0 0 3 334166
-0.002264 0.000537 0.120093 0.264466 -0.537451 -0.093053 -0.062500 1 0 0 0 0 0 3 335165
-0.002264 0.000537 0.120093 0.264477 -0.537454 -0.093058 -0.062500 1 0 0 0 0 0 3 336185
-0.002264 0.000537 0.120093 0.264458 -0.537461 -0.093060 -0.062500 1 0 0 0 0 0 3 337172
-0.002264 0.000537 0.120093 0.264460 -0.537441 -0.093060 -0.062500 1 0 0 0 0 0 3 338167
-0.002264 0.000537 0.120093 0.264464 -0.537450 -0.093053 -0.062500 1 0 0 0 0 0 3 339192
-0.002264 0.000537 0.120093 0.264476 -0.537454 -0.093059 -0.062500 1 0 0 0 0 0 3 340188
-0.002264 0.000537 0.120093 0.264466 -0.537451 -0.093053 -0.062500 1 0 0 0 0 0 3 341172
-0.002264 0.000537 0.120093 0.264477 -0.537454 -0.093058 -0.062500 1 0 0 0 0 0 3 342188
-0.002264 0.000537 0.120093 0.264458 -0.537461 -0.093060 -0.062500 1 0 0 0 0 0 3 343171
-0.002264 0.000537 0.120093 0.264460 -0.537441 -0.093060 -0.062500 1 0 0 0 0 0 3 344187
-0.002264 0.000537 0.120093 0.264476 -0.537453 -0.093059 -0.062500 1 0 0 0 0 0 3 345171
-0.002264 0.000537 0.120093 0.264466 -0.537451 -0.093053 -0.062500 1 0 0 0 0 0 3 346187
-0.002264 0.000537 0.120093 0.264465 -0.537451 -0.093052 -0.062500 1 0 0 0 0 0 3 347172
-0.002264 0.000537 0.120093 0.264477 -0.537454 -0.093058 -0.062500 1 0 0 0 0 0 3 348188
-0.002264 0.000537 0.120093 0.264458 -0.537460 -0.093059 -0.062500 1 0 0 0 0 0 3 349171
-0.002264 0.000537 0.120093 0.264460 -0.537441 -0.093060 -0.062500 1 0 0 0 0 0 3 350115
-0.002264 0.000537 0.120093 0.264476 -0.537453 -0.093059 -0.062500 1 0 0 0 0 0 3 351105
-0.002264 0.000537 0.120093 0.264466 -0.537451 -0.093053 -0.062500 1 0 0 0 0 0 3 352113
-0.002264 0.000537 0.120093 0.264477 -0.537454 -0.093058 -0.062500 1 0 0 0 0 0 3 353115
-0.002264 0.000537 0.120093 0.264466 -0.537452 -0.093053 -0.062500 1 0 0 0 0 0 3 354106
-0.002264 0.000537 0.120093 0.264457 -0.537460 -0.093059 -0.062500 1 0 0 0 0 0 3 355114
-0.002264 0.000537 0.120093 0.264472 -0.537444 -0.093066 -0.062500 1 0 0 0 0 0 3 356104
-0.002264 0.000537 0.120093 0.264465 -0.537450 -0.093054 -0.062500 1 0 0 0 0 0 3 357114
-0.002264 0.000537 0.120093 0.264465 -0.537451 -0.093052 -0.062500 1 0 0 0 0 0 3 358105
-0.002264 0.000537 0.120093 0.264477 -0.537454 -0.093058 -0.062500 1 0 0 0 0 0 3 359114
-0.002264 0.000537 0.120093 0.264466 -0.537451 -0.093053 -0.062500 1 0 0 0 0 0 3 360114
-0.002264 0.000537 0.120093 0.264457 -0.537460 -0.093059 -0.062500 1 0 0 0 0 0 3 361123
-0.002264 0.000537 0.120093 0.264472 -0.537444 -0.093066 -0.062500 1 0 0 0 0 0 3 362126
-0.002264 0.000537 0.120093 0.264465 -0.537450 -0.093054 -0.062500 1 0 0 0 0 0 3 363105
-0.002264 0.000537 0.120093 0.264464 -0.537451 -0.093052 -0.062500 1 0 0 0 0 0 3 364106
-0.002264 0.000537 0.120093 0.264477 -0.537454 -0.093058 -0.062500 1 0 0 0 0 0 3 365112
-0.002264 0.000537 0.120093 0.264466 -0.537451 -0.093053 -0.062500 1 0 0 0 0 0 3 366116
-0.002264 0.000537 0.120093 0.264469 -0.537463 -0.093065 -0.062500 1 0 0 0 0 0 3 367105
-0.002264 0.000537 0.120093 0.264465 -0.537453 -0.093054 -0.062500 1 0 0 0 0 0 3 368113
-0.002264 0.000537 0.120093 0.264461 -0.537440 -0.093059 -0.062500 1 0 0 0 0 0 3 369112
-0.002264 0.000537 0.120093 0.264476 -0.537453 -0.093059 -0.062500 1 0 0 0 0 0 3 370109
-0.002264 0.000537 0.120093 0.264466 -0.537451 -0.093053 -0.062500 1 0 0 0 0 0 3 371109
-0.002264 0.000537 0.120093 0.264465 -0.537451 -0.093052 -0.062500 1 0 0 0 0 0 3 372108
-0.002264 0.000537 0.120093 0.264469 -0.537463 -0.093065 -0.062500 1 0 0 0 0 0 3 373110
-0.002264 0.000537 0.120093 0.264465 -0.537453 -0.093053 -0.062500 1 0 0 0 0 0 3 374110
-0.002264 0.000537 0.120093 0.264461 -0.537440 -0.093059 -0.062500 1 0 0 0 0 0 3 375109
-0.002264 0.000537 0.120093 0.264476 -0.537453 -0.093059 -0.062500 1 0 0 0 0 0 3 376110
-0.002264 0.000537 0.120093 0.264466 -0.537451 -0.093053 -0.062500 1 0 0 0 0 0 3 377112
-0.002264 0.000537 0.120093 0.264477 -0.537454 -0.093058 -0.062500 1 0 0 0 0 0 3 378113
-0.002264 0.000537 0.120093 0.264458 -0.537461 -0.093060 -0.062500 1 0 0 0 0 0 3 379113
-0.002264 0.000537 0.120093 0.264464 -0.537453 -0.093053 -0.062500 1 0 0 0 0 0 3 380108
-0.002264 0.000537 0.120093 0.264473 -0.537443 -0.093065 -0.062500 1 0 0 0 0 0 3 381108
-0.002264 0.000537 0.120093 0.264466 -0.537450 -0.093054 -0.062500 1 0 0 0 0 0 3 382110
-0.002264 0.000537 0.120093 0.264465 -0.537451 -0.093052 -0.062500 1 0 0 0 0 0 3 383091
-0.002264 0.000537 0.120093 0.264477 -0.537454 -0.093058 -0.062500 1 0 0 0 0 0 3 384092
-0.002264 0.000537 0.120093 0.264458 -0.537461 -0.093060 -0.062500 1 0 0 0 0 0 3 385108
-0.002264 0.000537 0.120093 0.264460 -0.537441 -0.093060 -0.062500 1 0 0 0 0 0 3 386111
-0.002264 0.000537 0.120093 0.264476 -0.537453 -0.093059 -0.062500 1 0 0 0 0 0 3 387110
-0.002264 0.000537 0.120093 0.264466 -0.537451 -0.093053 -0.062500 1 0 0 0 0 0 3 388108
-0.002264 0.000537 0.120093 0.264465 -0.537451 -0.093052 -0.062500 1 0 0 0 0 0 3 389109
-0.002264 0.000537 0.120093 0.264477 -0.537454 -0.093058 -0.062500 1 0 0 0 0 0 3 390110
-0.002264 0.000537 0.120093 0.264458 -0.537460 -0.093059 -0.062500 1 0 0 0 0 0 3 391091
-0.002264 0.000537 0.120093 0.264460 -0.537441 -0.093060 -0.062500 1 0 0 0 0 0 3 392108
-0.002264 0.000537 0.120093 0.264476 -0.537453 -0.093059 -0.062500 1 0 0 0 0 0 3 393109
-0.002264 0.000537 0.120093 0.264466 -0.537451 -0.093053 -0.062500 1 0 0 0 0 0 3 394109
-0.002264 0.000537 0.120093 0.264477 -0.537454 -0.093059 -0.062500 1 0 0 0 0 0 3 395109
-0.002264 0.000537 0.120093 0.264466 -0.537452 -0.093053 -0.062500 1 0 0 0 0 0 3 396105
-0.002264 0.000537 0.120093 0.264457 -0.537460 -0.093059 -0.062500 1 0 0 0 0 0 3 397109
-0.002264 0.000537 0.120093 0.264472 -0.537444 -0.093066 -0.062500 1 0 0 0 0 0 3 398109
-0.002264 0.000537 0.120093 0.264465 -0.537450 -0.093054 -0.062500 1 0 0 0 0 0 3 399108
-0.002264 0.000537 0.120093 0.264465 -0.537451 -0.093052 -0.062500 1 0 0 0 0 0 3 400101
-0.002264 0.000537 0.120093 0.264477 -0.537454 -0.093058 -0.062500 1 0 0 0 0 0 3 401113
-0.002264 0.000537 0.120093 0.264466 -0.537451 -0.093053 -0.062500 1 0 0 0 0 0 3 402113
-0.002264 0.000537 0.120093 0.264457 -0.537460 -0.093059 -0.062500 1 0 0 0 0 0 3 403109
-0.002264 0.000537 0.120093 0.264472 -0.537444 -0.093066 -0.062500 1 0 0 0 0 0 3 404107
-0.002264 0.000537 0.120093 0.264465 -0.537450 -0.093054 -0.062500 1 0 0 0 0 0 3 405107
-0.002264 0.000537 0.120093 0.264464 -0.537451 -0.093052 -0.062500 1 0 0 0 0 0 3 406111
-0.002264 0.000537 0.120093 0.264477 -0.537454 -0.093058 -0.062500 1 0 0 0 0 0 3 407108
-0.002264 0.000537 0.120093 0.264466 -0.537451 -0.093053 -0.062500 1 0 0 0 0 0 3 408090
-0.002264 0.000537 0.120093 0.264469 -0.537463 -0.093065 -0.062500 1 0 0 0 0 0 3 409108
-0.002264 0.000537 0.120093 0.264465 -0.537453 -0.093054 -0.062500 1 0 0 0 0 0 3 410091
-0.002264 0.000537 0.120093 0.264461 -0.537440 -0.093059 -0.062500 1 0 0 0 0 0 3 411106
-0.002264 0.000537 0.120093 0.264476 -0.537453 -0.093059 -0.062500 1 0 0 0 0 0 3 412107
-0.002264 0.000537 0.120093 0.264466 -0.537451 -0.093053 -0.062500 1 0 0 0 0 0 3 413097
-0.002264 0.000537 0.120093 0.264465 -0.537451 -0.093052 -0.062500 1 0 0 0 0 0 3 414106
-0.002264 0.000537 0.120093 0.264469 -0.537463 -0.093065 -0.062500 1 0 0 0 0 0 3 415097
-0.002264 0.000537 0.120093 0.264465 -0.537453 -0.093053 -0.062500 1 0 0 0 0 0 3 416098
-0.002264 0.000537 0.120093 0.264461 -0.537440 -0.093059 -0.062500 1 0 0 0 0 0 3 417107
-0.002264 0.000537 0.120093 0.264476 -0.537453 -0.093059 -0.062500 1 0 0 0 0 0 3 418098
-0.002264 0.000537 0.120093 0.264466 -0.537451 -0.093053 -0.062500 1 0 0 0 0 0 3 419106
-0.002264 0.000537 0.120093 0.264477 -0.537454 -0.093058 -0.062500 1 0 0 0 0 0 3 420107
-0.002264 0.000537 0.120093 0.264458 -0.537461 -0.093060 -0.062500 1 0 0 0 0 0 3 421097
-0.002264 0.000537 0.120093 0.264464 -0.537453 -0.093053 -0.062500 1 0 0 0 0 0 3 422111
-0.002264 0.000537 0.120093 0.264473 -0.537443 -0.093065 -0.062500 1 0 0 0 0 0 3 423111
-0.002264 0.000537 0.120093 0.264466 -0.537450 -0.093054 -0.062500 1 0 0 0 0 0 3 424103
-0.002264 0.000537 0.120093 0.264465 -0.537451 -0.093052 -0.062500 1 0 0 0 0 0 3 425118
-0.002264 0.000537 0.120093 0.264477 -0.537454 -0.093058 -0.062500 1 0 0 0 0 0 3 426109
-0.002264 0.000537 0.120093 0.264458 -0.537461 -0.093060 -0.062500 1 0 0 0 0 0 3 427120
-0.002264 0.000537 0.120093 0.264460 -0.537441 -0.093060 -0.062500 1 0 0 0 0 0 3 428127
-0.002252 0.000551 0.120104 0.085687 -0.729641 -0.242781 -0.062500 1 0 0 0 0 0 3 429118
-0.002245 0.000558 0.120107 0.144346 -0.664922 -0.169639 -0.062500 1 0 0 0 0 0 3 430100
-0.002242 0.000561 0.120109 0.189293 -0.616577 -0.131734 -0.062500 1 0 0 0 0 0 3 431100
-0.002240 0.000563 0.120109 0.213600 -0.590868 -0.117321 -0.062500 1 0 0 0 0 0 3 432116
-0.002239 0.000564 0.120109 0.226033 -0.577860 -0.112192 -0.062500 1 0 0 0 0 0 3 433108
-0.002239 0.000564 0.120109 0.232302 -0.571356 -0.110405 -0.062500 1 0 0 0 0 0 3 434111
-0.002239 0.000565 0.120109 0.235460 -0.568114 -0.109776 -0.062500 1 0 0 0 0 0 3 435110
-0.002239 0.000565 0.120109 0.237050 -0.566481 -0.109549 -0.062500 1 0 0 0 0 0 3 436110
-0.002239 0.000565 0.120109 0.237839 -0.565671 -0.109489 -0.062500 1 0 0 0 0 0 3 437108
-0.002239 0.000565 0.120109 0.238234 -0.565273 -0.109451 -0.062500 1 0 0 0 0 0 3 438109
-0.002239 0.000565 0.120109 0.238427 -0.565057 -0.109451 -0.062500 1 0 0 0 0 0 3 439107
-0.002239 0.000565 0.120109 0.238540 -0.564952 -0.109442 -0.062500 1 0 0 0 0 0 3 440105
-0.002239 0.000565 0.120109 0.238593 -0.564913 -0.109440 -0.062500 1 0 0 0 0 0 3 441107
-0.002239 0.000565 0.120109 0.238600 -0.564892 -0.109440 -0.062500 1 0 0 0 0 0 3 442110
-0.002239 0.000565 0.120109 0.238617 -0.564874 -0.109446 -0.062500 1 0 0 0 0 0 3 443110
-0.002239 0.000565 0.120109 0.238626 -0.564864 -0.109440 -0.062500 1 0 0 0 0 0 3 444093
-0.002239 0.000565 0.120109 0.238626 -0.564863 -0.109440 -0.062500 1 0 0 0 0 0 3 445092
-0.002239 0.000565 0.120109 0.238638 -0.564866 -0.109446 -0.062500 1 0 0 0 0 0 3 446108
-0.002239 0.000565 0.120109 0.238627 -0.564864 -0.109440 -0.062500 1 0 0 0 0 0 3 447106
-0.002239 0.000565 0.120109 0.238634 -0.564855 -0.109433 -0.062500 1 0 0 0 0 0 3 448107
-0.002239 0.000565 0.120109 0.238639 -0.564866 -0.109445 -0.062500 1 0 0 0 0 0 3 449105
-0.002239 0.000565 0.120109 0.238628 -0.564864 -0.109440 -0.062500 1 0 0 0 0 0 3 450108
-0.002239 0.000565 0.120109 0.238626 -0.564864 -0.109439 -0.062500 1 0 0 0 0 0 3 451105
-0.002239 0.000565 0.120109 0.238643 -0.564846 -0.109446 -0.062500 1 0 0 0 0 0 3 452106
-0.002239 0.000565 0.120109 0.238628 -0.564862 -0.109440 -0.062500 1 0 0 0 0 0 3 453104
-0.002239 0.000565 0.120109 0.238626 -0.564863 -0.109439 -0.062500 1 0 0 0 0 0 3 454106
-0.002239 0.000565 0.120109 0.238638 -0.564867 -0.109446 -0.062500 1 0 0 0 0 0 3 455108
-0.002239 0.000565 0.120109 0.238636 -0.564855 -0.109433 -0.062500 1 0 0 0 0 0 3 456108
-0.002239 0.000565 0.120109 0.238636 -0.564854 -0.109452 -0.062500 1 0 0 0 0 0 3 457088
-0.002239 0.000565 0.120109 0.238627 -0.564863 -0.109441 -0.062500 1 0 0 0 0 0 3 458109
-0.002239 0.000565 0.120109 0.238626 -0.564864 -0.109440 -0.062500 1 0 0 0 0 0 3 459107
-0.002239 0.000565 0.120109 0.238646 -0.564858 -0.109439 -0.062500 1 0 0 0 0 0 3 460104
-0.002239 0.000565 0.120109 0.238629 -0.564863 -0.109439 -0.062500 1 0 0 0 0 0 3 461103
-0.002239 0.000565 0.120109 0.238626 -0.564864 -0.109439 -0.062500 1 0 0 0 0 0 3 462106
-0.002239 0.000565 0.120109 0.238638 -0.564867 -0.109446 -0.062500 1 0 0 0 0 0 3 463103
-0.002239 0.000565 0.120109 0.238632 -0.564844 -0.109440 -0.062500 1 0 0 0 0 0 3 464103
-0.002239 0.000565 0.120109 0.238627 -0.564861 -0.109439 -0.062500 1 0 0 0 0 0 3 465103
-0.002239 0.000565 0.120109 0.238638 -0.564866 -0.109446 -0.062500 1 0 0 0 0 0 3 466099
-0.002239 0.000565 0.120109 0.238627 -0.564864 -0.109440 -0.062500 1 0 0 0 0 0 3 467111
-0.002239 0.000565 0.120109 0.238634 -0.564855 -0.109432 -0.062500 1 0 0 0 0 0 3 468109
-0.002239 0.000565 0.120109 0.238636 -0.564854 -0.109452 -0.062500 1 0 0 0 0 0 3 469104
-0.002239 0.000565 0.120109 0.238627 -0.564862 -0.109441 -0.062500 1 0 0 0 0 0 3 470103
-0.002239 0.000565 0.120109 0.238634 -0.564855 -0.109433 -0.062500 1 0 0 0 0 0 3 471104
-0.002239 0.000565 0.120109 0.238639 -0.564865 -0.109445 -0.062500 1 0 0 0 0 0 3 472103
-0.002239 0.000565 0.120109 0.238628 -0.564864 -0.109440 -0.062500 1 0 0 0 0 0 3 473103
-0.002239 0.000565 0.120109 0.238638 -0.564867 -0.109446 -0.062500 1 0 0 0 0 0 3 474105
-0.002239 0.000565 0.120109 0.238627 -0.564865 -0.109440 -0.062500 1 0 0 0 0 0 3 475105
-0.002239 0.000565 0.120109 0.238631 -0.564844 -0.109439 -0.062500 1 0 0 0 0 0 3 476104
-0.002239 0.000565 0.120109 0.238639 -0.564864 -0.109446 -0.062500 1 0 0 0 0 0 3 477103
-0.002239 0.000565 0.120109 0.238627 -0.564864 -0.109440 -0.062500 1 0 0 0 0 0 3 478096
-0.002239 0.000565 0.120109 0.238634 -0.564855 -0.109432 -0.062500 1 0 0 0 0 0 3 479105
-0.002239 0.000565 0.120109 0.238639 -0.564866 -0.109445 -0.062500 1 0 0 0 0 0 3 480096
-0.002239 0.000565 0.120109 0.238628 -0.564864 -0.109440 -0.062500 1 0 0 0 0 0 3 481104
-0.002239 0.000565 0.120109 0.238623 -0.564852 -0.109446 -0.062500 1 0 0 0 0 0 3 482169
-0.002239 0.000565 0.120109 0.238646 -0.564856 -0.109440 -0.062500 1 0 0 0 0 0 3 483182
-0.002239 0.000565 0.120109 0.238628 -0.564863 -0.109439 -0.062500 1 0 0 0 0 0 3 484165
-0.002239 0.000565 0.120109 0.238639 -0.564867 -0.109446 -0.062500 1 0 0 0 0 0 3 485181
-0.002239 0.000565 0.120109 0.238628 -0.564864 -0.109440 -0.062500 1 0 0 0 0 0 3 486165
-0.002239 0.000565 0.120109 0.238635 -0.564855 -0.109432 -0.062500 1 0 0 0 0 0 3 487166
-0.002239 0.000565 0.120109 0.238636 -0.564854 -0.109452 -0.062500 1 0 0 0 0 0 3 488182
-0.002239 0.000565 0.120109 0.238627 -0.564863 -0.109441 -0.062500 1 0 0 0 0 0 3 489165
-0.002239 0.000565 0.120109 0.238626 -0.564864 -0.109440 -0.062500 1 0 0 0 0 0 3 490182
-0.002239 0.000565 0.120109 0.238646 -0.564858 -0.109439 -0.062500 1 0 0 0 0 0 3 491164
-0.002239 0.000565 0.120109 0.238629 -0.564863 -0.109439 -0.062500 1 0 0 0 0 0 3 492181
-0.002239 0.000565 0.120109 0.238626 -0.564864 -0.109439 -0.062500 1 0 0 0 0 0 3 493163
-0.002239 0.000565 0.120109 0.238635 -0.564855 -0.109452 -0.062500 1 0 0 0 0 0 3 494110
-0.002239 0.000565 0.120109 0.238635 -0.564854 -0.109434 -0.062500 1 0 0 0 0 0 3 495100
-0.002239 0.000565 0.120109 0.238627 -0.564862 -0.109439 -0.062500 1 0 0 0 0 0 3 496109
-0.002239 0.000565 0.120109 0.238638 -0.564866 -0.109445 -0.062500 1 0 0 0 0 0 3 497106
-0.002239 0.000565 0.120109 0.238627 -0.564864 -0.109440 -0.062500 1 0 0 0 0 0 3 498109
-0.002239 0.000565 0.120109 0.238634 -0.564855 -0.109432 -0.062500 1 0 0 0 0 0 3 499115
-0.002239 0.000565 0.120109 0.238636 -0.564854 -0.109451 -0.062500 1 0 0 0 0 0 3 500117
-0.002239 0.000565 0.120109 0.238627 -0.564863 -0.109441 -0.062500 1 0 0 0 0 0 3 501116
-0.002239 0.000565 0.120109 0.238638 -0.564867 -0.109446 -0.062500 1 0 0 0 0 0 3 502111
-0.002239 0.000565 0.120109 0.238636 -0.564855 -0.109433 -0.062500 1 0 0 0 0 0 3 503100
-0.002244 0.000583 0.120099 0.312209 -0.817244 0.040354 -0.062500 1 0 0 0 0 0 3 504099
-0.002247 0.000592 0.120095 0.288788 -0.732723 -0.032730 -0.062500 1 0 0 0 0 0 3 505104
-0.002248 0.000596 0.120094 0.270318 -0.669274 -0.070675 -0.062500 1 0 0 0 0 0 3 506097
-0.002249 0.000599 0.120093 0.260144 -0.635396 -0.085116 -0.062500 1 0 0 0 0 0 3 507112
-0.002249 0.000600 0.120093 0.254860 -0.618212 -0.090270 -0.062500 1 0 0 0 0 0 3 508111
-0.002249 0.000600 0.120093 0.252167 -0.609593 -0.092075 -0.062500 1 0 0 0 0 0 3 509091
-0.002249 0.000601 0.120093 0.250802 -0.605289 -0.092703 -0.062500 1 0 0 0 0 0 3 510107
-0.002249 0.000601 0.120093 0.250106 -0.603125 -0.092919 -0.062500 1 0 0 0 0 0 3 511087
-0.002249 0.000601 0.120093 0.249771 -0.602039 -0.092992 -0.062500 1 0 0 0 0 0 3 512105
-0.002249 0.000601 0.120093 0.249609 -0.601508 -0.093019 -0.062500 1 0 0 0 0 0 3 513104
-0.002249 0.000601 0.120093 0.249516 -0.601235 -0.093039 -0.062500 1 0 0 0 0 0 3 514089
-0.002249 0.000601 0.120093 0.249471 -0.601093 -0.093037 -0.062500 1 0 0 0 0 0 3 515103
-0.002249 0.000601 0.120093 0.249451 -0.601027 -0.093031 -0.062500 1 0 0 0 0 0 3 516112
-0.002249 0.000601 0.120093 0.249431 -0.600997 -0.093037 -0.062500 1 0 0 0 0 0 3 517109
-0.002249 0.000601 0.120093 0.249434 -0.600976 -0.093038 -0.062500 1 0 0 0 0 0 3 518109
-0.002249 0.000601 0.120093 0.249435 -0.600974 -0.093038 -0.062500 1 0 0 0 0 0 3 519109
-0.002249 0.000601 0.120093 0.249423 -0.600972 -0.093032 -0.062500 1 0 0 0 0 0 3 520106
-0.002249 0.000601 0.120093 0.249422 -0.600972 -0.093031 -0.062500 1 0 0 0 0 0 3 521106
-0.002249 0.000601 0.120093 0.249430 -0.600964 -0.093044 -0.062500 1 0 0 0 0 0 3 522106
-0.002249 0.000601 0.120093 0.249431 -0.600963 -0.093025 -0.062500 1 0 0 0 0 0 3 523105
-0.002249 0.000601 0.120093 0.249419 -0.600960 -0.093037 -0.062500 1 0 0 0 0 0 3 524103
-0.002249 0.000601 0.120093 0.249430 -0.600962 -0.093045 -0.062500 1 0 0 0 0 0 3 525105
-0.002249 0.000601 0.120093 0.249422 -0.600971 -0.093032 -0.062500 1 0 0 0 0 0 3 526105
-0.002249 0.000601 0.120093 0.249426 -0.600952 -0.093031 -0.062500 1 0 0 0 0 0 3 527104
-0.002249 0.000601 0.120093 0.249431 -0.600961 -0.093044 -0.062500 1 0 0 0 0 0 3 528103
-0.002249 0.000601 0.120093 0.249422 -0.600971 -0.093032 -0.062500 1 0 0 0 0 0 3 529104
-0.002249 0.000601 0.120093 0.249418 -0.600961 -0.093038 -0.062500 1 0 0 0 0 0 3 530108
-0.002249 0.000601 0.120093 0.249441 -0.600965 -0.093031 -0.062500 1 0 0 0 0 0 3 531088
-0.002249 0.000601 0.120093 0.249420 -0.600960 -0.093038 -0.062500 1 0 0 0 0 0 3 532105
-0.002249 0.000601 0.120093 0.249434 -0.600974 -0.093038 -0.062500 1 0 0 0 0 0 3 533087
-0.002249 0.000601 0.120093 0.249420 -0.600961 -0.093039 -0.062500 1 0 0 0 0 0 3 534106
-0.002249 0.000601 0.120093 0.249426 -0.600951 -0.093032 -0.062500 1 0 0 0 0 0 3 535104
-0.002249 0.000601 0.120093 0.249434 -0.600973 -0.093037 -0.062500 1 0 0 0 0 0 3 536086
-0.002249 0.000601 0.120093 0.249420 -0.600961 -0.093038 -0.062500 1 0 0 0 0 0 3 537102
-0.002249 0.000601 0.120093 0.249421 -0.600971 -0.093032 -0.062500 1 0 0 0 0 0 3 538105
-0.002249 0.000601 0.120093 0.249438 -0.600955 -0.093037 -0.062500 1 0 0 0 0 0 3 539104
-0.002249 0.000601 0.120093 0.249420 -0.600959 -0.093038 -0.062500 1 0 0 0 0 0 3 540106
-0.002249 0.000601 0.120093 0.249421 -0.600971 -0.093032 -0.062500 1 0 0 0 0 0 3 541100
-0.002249 0.000601 0.120093 0.249430 -0.600963 -0.093044 -0.062500 1 0 0 0 0 0 3 542187
-0.002249 0.000601 0.120093 0.249430 -0.600963 -0.093026 -0.062500 1 0 0 0 0 0 3 543191
-0.002249 0.000601 0.120093 0.249431 -0.600963 -0.093043 -0.062500 1 0 0 0 0 0 3 544185
-0.002249 0.000601 0.120093 0.249423 -0.600971 -0.093032 -0.062500 1 0 0 0 0 0 3 545181
-0.002249 0.000601 0.120093 0.249418 -0.600961 -0.093038 -0.062500 1 0 0 0 0 0 3 546185
-0.002249 0.000601 0.120093 0.249426 -0.600951 -0.093032 -0.062500 1 0 0 0 0 0 3 547161
-0.002249 0.000601 0.120093 0.249434 -0.600973 -0.093037 -0.062500 1 0 0 0 0 0 3 548200
-0.002249 0.000601 0.120093 0.249419 -0.600961 -0.093038 -0.062500 1 0 0 0 0 0 3 549181
-0.002249 0.000601 0.120093 0.249433 -0.600974 -0.093038 -0.062500 1 0 0 0 0 0 3 550189
-0.002249 0.000601 0.120093 0.249428 -0.600952 -0.093032 -0.062500 1 0 0 0 0 0 3 551181
-0.002249 0.000601 0.120093 0.249419 -0.600958 -0.093038 -0.062500 1 0 0 0 0 0 3 552158
-0.002249 0.000601 0.120093 0.249433 -0.600974 -0.093038 -0.062500 1 0 0 0 0 0 3 553209
-0.002249 0.000601 0.120093 0.249419 -0.600961 -0.093039 -0.062500 1 0 0 0 0 0 3 554167
-0.002249 0.000601 0.120093 0.249429 -0.600962 -0.093025 -0.062500 1 0 0 0 0 0 3 555182
-0.002249 0.000601 0.120093 0.249431 -0.600963 -0.093043 -0.062500 1 0 0 0 0 0 3 556165
-0.002249 0.000601 0.120093 0.249419 -0.600960 -0.093039 -0.062500 1 0 0 0 0 0 3 557181
-0.002249 0.000601 0.120093 0.249429 -0.600962 -0.093025 -0.062500 1 0 0 0 0 0 3 558166
-0.002249 0.000601 0.120093 0.249431 -0.600962 -0.093043 -0.062500 1 0 0 0 0 0 3 559180
-0.002249 0.000601 0.120093 0.249422 -0.600971 -0.093032 -0.062500 1 0 0 0 0 0 3 560164
-0.002249 0.000601 0.120093 0.249430 -0.600964 -0.093044 -0.062500 1 0 0 0 0 0 3 561179
-0.002249 0.000601 0.120093 0.249431 -0.600963 -0.093025 -0.062500 1 0 0 0 0 0 3 562165
-0.002249 0.000601 0.120093 0.249419 -0.600960 -0.093037 -0.062500 1 0 0 0 0 0 3 563181
-0.002249 0.000601 0.120093 0.249430 -0.600962 -0.093045 -0.062500 1 0 0 0 0 0 3 564163
-0.002255 0.000619 0.120082 0.322958 -0.853215 0.056886 -0.062500 1 0 0 0 0 0 3 565182
-0.002245 0.000642 0.120089 0.120702 -0.961083 -0.165767 -0.062500 1 0 0 0 0 0 3 566097
-0.002240 0.000653 0.120092 0.160938 -0.832862 -0.130684 -0.062500 1 0 0 0 0 0 3 567107
-0.002237 0.000659 0.120093 0.195723 -0.750611 -0.107292 -0.062500 1 0 0 0 0 0 3 568098
-0.002236 0.000662 0.120093 0.214760 -0.707721 -0.098071 -0.062500 1 0 0 0 0 0 3 569107
-0.002235 0.000663 0.120093 0.224500 -0.686114 -0.094750 -0.062500 1 0 0 0 0 0 3 570107
-0.002235 0.000664 0.120093 0.229420 -0.675280 -0.093594 -0.062500 1 0 0 0 0 0 3 571097
-0.002235 0.000664 0.120093 0.231885 -0.669870 -0.093187 -0.062500 1 0 0 0 0 0 3 572107
-0.002234 0.000664 0.120093 0.233129 -0.667179 -0.093043 -0.062500 1 0 0 0 0 0 3 573097
-0.002234 0.000664 0.120093 0.233751 -0.665830 -0.092999 -0.062500 1 0 0 0 0 0 3 574108
-0.002234 0.000664 0.120093 0.234069 -0.665140 -0.092986 -0.062500 1 0 0 0 0 0 3 575101
-0.002234 0.000664 0.120093 0.234218 -0.664813 -0.092978 -0.062500 1 0 0 0 0 0 3 576112
-0.002234 0.000664 0.120093 0.234287 -0.664639 -0.092970 -0.062500 1 0 0 0 0 0 3 577118
-0.002234 0.000664 0.120093 0.234334 -0.664554 -0.092982 -0.062500 1 0 0 0 0 0 3 578108
-0.002234 0.000664 0.120093 0.234358 -0.664512 -0.092970 -0.062500 1 0 0 0 0 0 3 579102
-0.002234 0.000664 0.120093 0.234365 -0.664489 -0.092968 -0.062500 1 0 0 0 0 0 3 580105
-0.002234 0.000664 0.120093 0.234362 -0.664476 -0.092975 -0.062500 1 0 0 0 0 0 3 581231
-0.002234 0.000664 0.120093 0.234361 -0.664475 -0.092975 -0.062500 1 0 0 0 0 0 3 582113
-0.002234 0.000664 0.120093 0.234368 -0.664466 -0.092969 -0.062500 1 0 0 0 0 0 3 583111
-0.002234 0.000664 0.120093 0.234373 -0.664477 -0.092981 -0.062500 1 0 0 0 0 0 3 584118
-0.002234 0.000664 0.120093 0.234369 -0.664467 -0.092970 -0.062500 1 0 0 0 0 0 3 585109
-0.002234 0.000664 0.120093 0.234369 -0.664466 -0.092968 -0.062500 1 0 0 0 0 0 3 586115
-0.002234 0.000664 0.120093 0.234373 -0.664477 -0.092981 -0.062500 1 0 0 0 0 0 3 587113
-0.002234 0.000664 0.120093 0.234369 -0.664467 -0.092970 -0.062500 1 0 0 0 0 0 3 588108
-0.002234 0.000664 0.120093 0.234369 -0.664466 -0.092968 -0.062500 1 0 0 0 0 0 3 589083
-0.002234 0.000664 0.120093 0.234373 -0.664477 -0.092981 -0.062500 1 0 0 0 0 0 3 590114
-0.002240 0.000682 0.120082 0.307882 -0.916547 0.057138 -0.062500 1 0 0 0 0 0 3 591112
-0.002242 0.000691 0.120079 0.284488 -0.832197 -0.016097 -0.062500 1 0 0 0 0 0 3 592091
-0.002244 0.000696 0.120077 0.266024 -0.768829 -0.054122 -0.062500 1 0 0 0 0 0 3 593111
-0.002244 0.000698 0.120077 0.255863 -0.734965 -0.068608 -0.062500 1 0 0 0 0 0 3 594118
-0.002245 0.000699 0.120077 0.250584 -0.717795 -0.073766 -0.062500 1 0 0 0 0 0 3 595113
-0.002245 0.000700 0.120077 0.247889 -0.709171 -0.075567 -0.062500 1 0 0 0 0 0 3 596112
-0.002245 0.000700 0.120077 0.246533 -0.704860 -0.076193 -0.062500 1 0 0 0 0 0 3 597113
-0.002245 0.000700 0.120077 0.245851 -0.702698 -0.076417 -0.062500 1 0 0 0 0 0 3 598114
-0.002245 0.000700 0.120077 0.245498 -0.701619 -0.076493 -0.062500 1 0 0 0 0 0 3 599092
-0.002245 0.000701 0.120077 0.245334 -0.701089 -0.076521 -0.062500 1 0 0 0 0 0 3 600082
-0.002245 0.000701 0.120077 0.245249 -0.700807 -0.076534 -0.062500 1 0 0 0 0 0 3 601111
-0.002245 0.000701 0.120077 0.245200 -0.700685 -0.076531 -0.062500 1 0 0 0 0 0 3 602113
-0.002245 0.000701 0.120077 0.245176 -0.700610 -0.076532 -0.062500 1 0 0 0 0 0 3 603110
-0.002245 0.000701 0.120077 0.245164 -0.700571 -0.076532 -0.062500 1 0 0 0 0 0 3 604112
-0.002250 0.000719 0.120066 0.318630 -0.952511 0.073701 -0.062500 1 0 0 0 0 0 3 605110
-0.002253 0.000728 0.120062 0.295262 -0.868199 0.000402 -0.062500 1 0 0 0 0 0 3 606114
-0.002255 0.000732 0.120061 0.276798 -0.804861 -0.037652 -0.062500 1 0 0 0 0 0 3 607113
-0.002255 0.000734 0.120060 0.266629 -0.771011 -0.052149 -0.062500 1 0 0 0 0 0 3 608110
-0.002256 0.000735 0.120060 0.261354 -0.753859 -0.057309 -0.062500 1 0 0 0 0 0 3 609111
-0.002256 0.000736 0.120060 0.258681 -0.745235 -0.059113 -0.062500 1 0 0 0 0 0 3 610113
-0.002256 0.000736 0.120060 0.257303 -0.740919 -0.059749 -0.062500 1 0 0 0 0 0 3 611112
-0.002256 0.000736 0.120060 0.256630 -0.738761 -0.059962 -0.062500 1 0 0 0 0 0 3 612112
-0.002256 0.000737 0.120060 0.256292 -0.737685 -0.060043 -0.062500 1 0 0 0 0 0 3 613112
-0.002256 0.000737 0.120060 0.256102 -0.737138 -0.060066 -0.062500 1 0 0 0 0 0 3 614112
-0.002256 0.000737 0.120060 0.256028 -0.736869 -0.060078 -0.062500 1 0 0 0 0 0 3 615111
-0.002256 0.000737 0.120060 0.255978 -0.736736 -0.060082 -0.062500 1 0 0 0 0 0 3 616111
-0.002256 0.000737 0.120060 0.255954 -0.736660 -0.060084 -0.062500 1 0 0 0 0 0 3 617100
-0.002256 0.000737 0.120060 0.255945 -0.736632 -0.060078 -0.062500 1 0 0 0 0 0 3 618112
-0.002256 0.000737 0.120060 0.255941 -0.736619 -0.060084 -0.062500 1 0 0 0 0 0 3 619113
-0.002256 0.000737 0.120060 0.255949 -0.736610 -0.060078 -0.062500 1 0 0 0 0 0 3 620115
-0.002256 0.000737 0.120060 0.255927 -0.736604 -0.060084 -0.062500 1 0 0 0 0 0 3 621111
-0.002256 0.000737 0.120060 0.255932 -0.736595 -0.060078 -0.062500 1 0 0 0 0 0 3 622112
-0.002256 0.000737 0.120060 0.255945 -0.736596 -0.060084 -0.062500 1 0 0 0 0 0 3 623112
-0.002256 0.000737 0.120060 0.255926 -0.736603 -0.060085 -0.062500 1 0 0 0 0 0 3 624112
-0.002256 0.000737 0.120060 0.255948 -0.736609 -0.060078 -0.062500 1 0 0 0 0 0 3 625110
-0.002261 0.000755 0.120049 0.329355 -0.988400 0.090281 -0.062500 1 0 0 0 0 0 3 626111
-0.002264 0.000764 0.120046 0.306007 -0.904187 0.016914 -0.062500 1 0 0 0 0 0 3 627110
-0.002265 0.000768 0.120044 0.287576 -0.840883 -0.021175 -0.062500 1 0 0 0 0 0 3 628098
-0.002266 0.000770 0.120044 0.277403 -0.807046 -0.035685 -0.062500 1 0 0 0 0 0 3 629106
-0.002266 0.000772 0.120044 0.272133 -0.789880 -0.040833 -0.062500 1 0 0 0 0 0 3 630097
-0.002267 0.000772 0.120044 0.269445 -0.781274 -0.042654 -0.062500 1 0 0 0 0 0 3 631105
-0.002267 0.000772 0.120044 0.268078 -0.776964 -0.043280 -0.062500 1 0 0 0 0 0 3 632094
-0.002267 0.000773 0.120044 0.267407 -0.774807 -0.043492 -0.062500 1 0 0 0 0 0 3 633105
-0.002267 0.000773 0.120044 0.267065 -0.773721 -0.043581 -0.062500 1 0 0 0 0 0 3 634096
-0.002267 0.000773 0.120044 0.266890 -0.773187 -0.043604 -0.062500 1 0 0 0 0 0 3 635106
-0.002267 0.000773 0.120044 0.266794 -0.772914 -0.043604 -0.062500 1 0 0 0 0 0 3 636096
-0.002267 0.000773 0.120044 0.266750 -0.772772 -0.043619 -0.062500 1 0 0 0 0 0 3 637220
-0.002267 0.000773 0.120044 0.266730 -0.772706 -0.043615 -0.062500 1 0 0 0 0 0 3 638106
-0.002267 0.000773 0.120044 0.266721 -0.772680 -0.043609 -0.062500 1 0 0 0 0 0 3 639096
-0.002267 0.000773 0.120044 0.266714 -0.772656 -0.043622 -0.062500 1 0 0 0 0 0 3 640237
-0.002267 0.000773 0.120044 0.266714 -0.772654 -0.043623 -0.062500 1 0 0 0 0 0 3 641229
-0.002267 0.000773 0.120044 0.266710 -0.772643 -0.043611 -0.062500 1 0 0 0 0 0 3 642103
-0.002267 0.000773 0.120044 0.266722 -0.772644 -0.043615 -0.062500 1 0 0 0 0 0 3 643117
-0.002267 0.000773 0.120044 0.266703 -0.772651 -0.043616 -0.062500 1 0 0 0 0 0 3 644105
-0.002267 0.000773 0.120044 0.266709 -0.772643 -0.043609 -0.062500 1 0 0 0 0 0 3 645101
-0.002267 0.000773 0.120044 0.266722 -0.772645 -0.043615 -0.062500 1 0 0 0 0 0 3 646221
-0.002267 0.000773 0.120044 0.266708 -0.772631 -0.043616 -0.062500 1 0 0 0 0 0 3 647238
-0.002267 0.000773 0.120044 0.266714 -0.772652 -0.043622 -0.062500 1 0 0 0 0 0 3 648225
-0.002267 0.000773 0.120044 0.266711 -0.772643 -0.043610 -0.062500 1 0 0 0 0 0 3 649241
-0.002267 0.000773 0.120044 0.266702 -0.772651 -0.043615 -0.062500 1 0 0 0 0 0 3 650232
-0.002267 0.000773 0.120044 0.266718 -0.772635 -0.043622 -0.062500 1 0 0 0 0 0 3 651237
-0.002267 0.000773 0.120044 0.266711 -0.772641 -0.043610 -0.062500 1 0 0 0 0 0 3 652207
-0.002267 0.000773 0.120044 0.266702 -0.772651 -0.043615 -0.062500 1 0 0 0 0 0 3 653109
-0.002267 0.000773 0.120044 0.266721 -0.772646 -0.043616 -0.062500 1 0 0 0 0 0 3 654233
-0.002267 0.000773 0.120044 0.266708 -0.772631 -0.043616 -0.062500 1 0 0 0 0 0 3 655206
-0.002267 0.000773 0.120044 0.266701 -0.772650 -0.043616 -0.062500 1 0 0 0 0 0 3 656233
-0.002267 0.000773 0.120044 0.266721 -0.772646 -0.043616 -0.062500 1 0 0 0 0 0 3 657242
-0.002267 0.000773 0.120044 0.266708 -0.772631 -0.043616 -0.062500 1 0 0 0 0 0 3 658239
-0.002267 0.000773 0.120044 0.266710 -0.772641 -0.043609 -0.062500 1 0 0 0 0 0 3 659239
-0.002267 0.000773 0.120044 0.266714 -0.772654 -0.043622 -0.062500 1 0 0 0 0 0 3 660240
-0.002267 0.000773 0.120044 0.266710 -0.772644 -0.043610 -0.062500 1 0 0 0 0 0 3 661233
-0.002267 0.000773 0.120044 0.266710 -0.772643 -0.043629 -0.062500 1 0 0 0 0 0 3 662237
-0.002267 0.000773 0.120044 0.266710 -0.772642 -0.043611 -0.062500 1 0 0 0 0 0 3 663235
-0.002267 0.000773 0.120044 0.266710 -0.772642 -0.043609 -0.062500 1 0 0 0 0 0 3 664235
-0.002267 0.000773 0.120044 0.266710 -0.772642 -0.043629 -0.062500 1 0 0 0 0 0 3 665235
-0.002267 0.000773 0.120044 0.266710 -0.772642 -0.043611 -0.062500 1 0 0 0 0 0 3 666236
-0.002267 0.000773 0.120044 0.266710 -0.772642 -0.043609 -0.062500 1 0 0 0 0 0 3 667235
-0.002267 0.000773 0.120044 0.266722 -0.772645 -0.043615 -0.062500 1 0 0 0 0 0 3 668234
-0.002267 0.000773 0.120044 0.266708 -0.772631 -0.043616 -0.062500 1 0 0 0 0 0 3 669235
-0.002267 0.000773 0.120044 0.266702 -0.772649 -0.043616 -0.062500 1 0 0 0 0 0 3 670236
-0.002267 0.000773 0.120044 0.266721 -0.772646 -0.043615 -0.062500 1 0 0 0 0 0 3 671240
-0.002267 0.000773 0.120044 0.266708 -0.772631 -0.043616 -0.062500 1 0 0 0 0 0 3 672206
-0.002267 0.000773 0.120044 0.266701 -0.772649 -0.043616 -0.062500 1 0 0 0 0 0 3 673235
-0.002267 0.000773 0.120044 0.266721 -0.772646 -0.043615 -0.062500 1 0 0 0 0 0 3 674236
-0.002267 0.000773 0.120044 0.266703 -0.772651 -0.043616 -0.062500 1 0 0 0 0 0 3 675235
-0.002267 0.000773 0.120044 0.266718 -0.772635 -0.043623 -0.062500 1 0 0 0 0 0 3 676235
-0.002267 0.000773 0.120044 0.266711 -0.772641 -0.043610 -0.062500 1 0 0 0 0 0 3 677235
-0.002267 0.000773 0.120044 0.266702 -0.772651 -0.043615 -0.062500 1 0 0 0 0 0 3 678235
-0.002267 0.000773 0.120044 0.266718 -0.772635 -0.043623 -0.062500 1 0 0 0 0 0 3 679234
-0.002267 0.000773 0.120044 0.266711 -0.772641 -0.043610 -0.062500 1 0 0 0 0 0 3 680235
-0.002267 0.000773 0.120044 0.266702 -0.772651 -0.043616 -0.062500 1 0 0 0 0 0 3 681093
-0.002267 0.000773 0.120044 0.266721 -0.772646 -0.043616 -0.062500 1 0 0 0 0 0 3 682238
-0.002267 0.000773 0.120044 0.266708 -0.772631 -0.043616 -0.062500 1 0 0 0 0 0 3 683234
-0.002267 0.000773 0.120044 0.266710 -0.772641 -0.043609 -0.062500 1 0 0 0 0 0 3 684233
-0.002267 0.000773 0.120044 0.266714 -0.772654 -0.043622 -0.062500 1 0 0 0 0 0 3 685235
-0.002267 0.000773 0.120044 0.266710 -0.772644 -0.043610 -0.062500 1 0 0 0 0 0 3 686237
-0.002267 0.000773 0.120044 0.266719 -0.772634 -0.043622 -0.062500 1 0 0 0 0 0 3 687099
-0.002267 0.000773 0.120044 0.266703 -0.772650 -0.043617 -0.062500 1 0 0 0 0 0 3 688234
-0.002267 0.000773 0.120044 0.266709 -0.772643 -0.043609 -0.062500 1 0 0 0 0 0 3 689235
-0.002267 0.000773 0.120044 0.266710 -0.772643 -0.043629 -0.062500 1 0 0 0 0 0 3 690235
-0.002267 0.000773 0.120044 0.266710 -0.772642 -0.043611 -0.062500 1 0 0 0 0 0 3 691235
-0.002272 0.000791 0.120033 0.340083 -1.024310 0.106876 -0.062500 1 0 0 0 0 0 3 692234
-0.002275 0.000800 0.120029 0.316766 -0.940145 0.033432 -0.062500 1 0 0 0 0 0 3 693215
-0.002276 0.000804 0.120028 0.298339 -0.876884 -0.004680 -0.062500 1 0 0 0 0 0 3 694228
-0.002277 0.000806 0.120027 0.288170 -0.843064 -0.019186 -0.062500 1 0 0 0 0 0 3 695219
-0.002277 0.000808 0.120027 0.282903 -0.825906 -0.024361 -0.062500 1 0 0 0 0 0 3 696228
-0.002277 0.000808 0.120027 0.280216 -0.817303 -0.026169 -0.062500 1 0 0 0 0 0 3 697234
-0.002277 0.000808 0.120027 0.278862 -0.812998 -0.026801 -0.062500 1 0 0 0 0 0 3 698219
-0.002277 0.000809 0.120027 0.278177 -0.810828 -0.027016 -0.062500 1 0 0 0 0 0 3 699227
-0.002277 0.000809 0.120027 0.277837 -0.809752 -0.027099 -0.062500 1 0 0 0 0 0 3 700218
-0.002277 0.000809 0.120027 0.277659 -0.809208 -0.027129 -0.062500 1 0 0 0 0 0 3 701228
-0.002277 0.000809 0.120027 0.277563 -0.808933 -0.027129 -0.062500 1 0 0 0 0 0 3 702219
-0.002277 0.000809 0.120027 0.277522 -0.808803 -0.027138 -0.062500 1 0 0 0 0 0 3 703227
-0.002277 0.000809 0.120027 0.277502 -0.808738 -0.027134 -0.062500 1 0 0 0 0 0 3 704226
-0.002277 0.000809 0.120027 0.277490 -0.808700 -0.027133 -0.062500 1 0 0 0 0 0 3 705218
-0.002277 0.000809 0.120027 0.277486 -0.808687 -0.027140 -0.062500 1 0 0 0 0 0 3 706242
-0.002277 0.000809 0.120027 0.277486 -0.808686 -0.027141 -0.062500 1 0 0 0 0 0 3 707238
-0.002277 0.000809 0.120027 0.277482 -0.808675 -0.027128 -0.062500 1 0 0 0 0 0 3 708243
-0.002277 0.000809 0.120027 0.277491 -0.808666 -0.027140 -0.062500 1 0 0 0 0 0 3 709221
-0.002277 0.000809 0.120027 0.277472 -0.808670 -0.027142 -0.062500 1 0 0 0 0 0 3 710235
-0.002277 0.000809 0.120027 0.277481 -0.808674 -0.027128 -0.062500 1 0 0 0 0 0 3 711222
-0.002277 0.000809 0.120027 0.277491 -0.808666 -0.027140 -0.062500 1 0 0 0 0 0 3 712100
-0.002277 0.000809 0.120027 0.277472 -0.808671 -0.027142 -0.062500 1 0 0 0 0 0 3 713235
-0.002277 0.000809 0.120027 0.277477 -0.808662 -0.027135 -0.062500 1 0 0 0 0 0 3 714234
-0.002277 0.000809 0.120027 0.277494 -0.808676 -0.027134 -0.062500 1 0 0 0 0 0 3 715240
-0.002277 0.000809 0.120027 0.277472 -0.808672 -0.027141 -0.062500 1 0 0 0 0 0 3 716232
-0.002277 0.000809 0.120027 0.277477 -0.808662 -0.027135 -0.062500 1 0 0 0 0 0 3 717235
-0.002277 0.000809 0.120027 0.277494 -0.808676 -0.027134 -0.062500 1 0 0 0 0 0 3 718205
-0.002277 0.000809 0.120027 0.277472 -0.808672 -0.027141 -0.062500 1 0 0 0 0 0 3 719232
-0.002277 0.000809 0.120027 0.277490 -0.808665 -0.027141 -0.062500 1 0 0 0 0 0 3 720232
-0.002277 0.000809 0.120027 0.277483 -0.808673 -0.027128 -0.062500 1 0 0 0 0 0 3 721231
-0.002277 0.000809 0.120027 0.277471 -0.808672 -0.027140 -0.062500 1 0 0 0 0 0 3 722234
-0.002277 0.000809 0.120027 0.277490 -0.808665 -0.027141 -0.062500 1 0 0 0 0 0 3 723235
-0.002277 0.000809 0.120027 0.277480 -0.808662 -0.027135 -0.062500 1 0 0 0 0 0 3 724235
-0.002277 0.000809 0.120027 0.277482 -0.808673 -0.027127 -0.062500 1 0 0 0 0 0 3 725239
-0.002283 0.000827 0.120016 0.350810 -1.060204 0.123463 -0.062500 1 0 0 0 0 0 3 726208
-0.002285 0.000836 0.120013 0.327515 -0.976108 0.049982 -0.062500 1 0 0 0 0 0 3 727226
-0.002287 0.000840 0.120011 0.309098 -0.912872 0.011831 -0.062500 1 0 0 0 0 0 3 728228
-0.002288 0.000842 0.120011 0.298934 -0.879067 -0.002694 -0.062500 1 0 0 0 0 0 3 729232
-0.002288 0.000844 0.120011 0.293673 -0.861928 -0.007872 -0.062500 1 0 0 0 0 0 3 730235
-0.002288 0.000844 0.120011 0.290980 -0.853307 -0.009678 -0.062500 1 0 0 0 0 0 3 731234
-0.002288 0.000844 0.120011 0.289625 -0.849002 -0.010312 -0.062500 1 0 0 0 0 0 3 732234
-0.002288 0.000845 0.120011 0.288935 -0.846852 -0.010528 -0.062500 1 0 0 0 0 0 3 733231
-0.002288 0.000845 0.120011 0.288587 -0.845755 -0.010605 -0.062500 1 0 0 0 0 0 3 734235
-0.002288 0.000845 0.120011 0.288424 -0.845223 -0.010634 -0.062500 1 0 0 0 0 0 3 735233
-0.002288 0.000845 0.120011 0.288342 -0.844953 -0.010641 -0.062500 1 0 0 0 0 0 3 736233
-0.002288 0.000845 0.120011 0.288299 -0.844812 -0.010637 -0.062500 1 0 0 0 0 0 3 737226
-0.002288 0.000845 0.120011 0.288267 -0.844743 -0.010644 -0.062500 1 0 0 0 0 0 3 738205
-0.002288 0.000845 0.120011 0.288258 -0.844716 -0.010639 -0.062500 1 0 0 0 0 0 3 739203
-0.002288 0.000845 0.120011 0.288254 -0.844704 -0.010645 -0.062500 1 0 0 0 0 0 3 740232
-0.002288 0.000845 0.120011 0.288251 -0.844692 -0.010653 -0.062500 1 0 0 0 0 0 3 741202
-0.002288 0.000845 0.120011 0.288246 -0.844680 -0.010641 -0.062500 1 0 0 0 0 0 3 742235
-0.002288 0.000845 0.120011 0.288238 -0.844687 -0.010646 -0.062500 1 0 0 0 0 0 3 743232
-0.002288 0.000845 0.120011 0.288257 -0.844683 -0.010646 -0.062500 1 0 0 0 0 0 3 744230
-0.002288 0.000845 0.120011 0.288247 -0.844679 -0.010640 -0.062500 1 0 0 0 0 0 3 745233
-0.002288 0.000845 0.120011 0.288250 -0.844691 -0.010652 -0.062500 1 0 0 0 0 0 3 746234
-0.002288 0.000845 0.120011 0.288246 -0.844680 -0.010640 -0.062500 1 0 0 0 0 0 3 747220
-0.002288 0.000845 0.120011 0.288246 -0.844679 -0.010639 -0.062500 1 0 0 0 0 0 3 748232
-0.002288 0.000845 0.120011 0.288250 -0.844691 -0.010652 -0.062500 1 0 0 0 0 0 3 749232
-0.002288 0.000845 0.120011 0.288243 -0.844669 -0.010647 -0.062500 1 0 0 0 0 0 3 750234
-0.002288 0.000845 0.120011 0.288245 -0.844678 -0.010640 -0.062500 1 0 0 0 0 0 3 751232
-0.002288 0.000845 0.120011 0.288250 -0.844690 -0.010652 -0.062500 1 0 0 0 0 0 3 752233
-0.002288 0.000845 0.120011 0.288246 -0.844680 -0.010641 -0.062500 1 0 0 0 0 0 3 753232
-0.002288 0.000845 0.120011 0.288246 -0.844679 -0.010639 -0.062500 1 0 0 0 0 0 3 754235
-0.002288 0.000845 0.120011 0.288250 -0.844691 -0.010652 -0.062500 1 0 0 0 0 0 3 755232
-0.002288 0.000845 0.120011 0.288246 -0.844681 -0.010640 -0.062500 1 0 0 0 0 0 3 756233
-0.002288 0.000845 0.120011 0.288246 -0.844679 -0.010639 -0.062500 1 0 0 0 0 0 3 757232
-0.002293 0.000863 0.120000 0.361526 -1.096071 0.140076 -0.062500 1 0 0 0 0 0 3 758233
-0.002296 0.000872 0.119996 0.338267 -1.012046 0.066533 -0.062500 1 0 0 0 0 0 3 759225
-0.002298 0.000876 0.119995 0.319852 -0.948844 0.028353 -0.062500 1 0 0 0 0 0 3 760216
-0.002298 0.000878 0.119994 0.309696 -0.915067 0.013818 -0.062500 1 0 0 0 0 0 3 761226
-0.002299 0.000880 0.119994 0.304431 -0.897914 0.008637 -0.062500 1 0 0 0 0 0 3 762217
-0.002299 0.000880 0.119994 0.301741 -0.889305 0.006835 -0.062500 1 0 0 0 0 0 3 763225
-0.002299 0.000880 0.119994 0.300384 -0.884991 0.006192 -0.062500 1 0 0 0 0 0 3 764216
-0.002299 0.000881 0.119994 0.299694 -0.882840 0.005974 -0.062500 1 0 0 0 0 0 3 765225
-0.002299 0.000881 0.119994 0.299361 -0.881758 0.005897 -0.062500 1 0 0 0 0 0 3 766217
-0.002299 0.000881 0.119994 0.299188 -0.881225 0.005874 -0.062500 1 0 0 0 0 0 3 767225
-0.002299 0.000881 0.119994 0.299089 -0.880941 0.005867 -0.062500 1 0 0 0 0 0 3 768217
-0.002299 0.000881 0.119994 0.299051 -0.880821 0.005865 -0.062500 1 0 0 0 0 0 3 769226
-0.002299 0.000881 0.119994 0.299028 -0.880747 0.005863 -0.062500 1 0 0 0 0 0 3 770217
-0.002299 0.000881 0.119994 0.299016 -0.880708 0.005863 -0.062500 1 0 0 0 0 0 3 771218
-0.002299 0.000881 0.119994 0.299012 -0.880694 0.005856 -0.062500 1 0 0 0 0 0 3 772225
-0.002299 0.000881 0.119994 0.299012 -0.880693 0.005855 -0.062500 1 0 0 0 0 0 3 773230
-0.002299 0.000881 0.119994 0.299008 -0.880682 0.005868 -0.062500 1 0 0 0 0 0 3 774233
-0.002299 0.000881 0.119994 0.299017 -0.880672 0.005856 -0.062500 1 0 0 0 0 0 3 775220
-0.002299 0.000881 0.119994 0.299001 -0.880689 0.005861 -0.062500 1 0 0 0 0 0 3 776236
-0.002299 0.000881 0.119994 0.299016 -0.880673 0.005855 -0.062500 1 0 0 0 0 0 3 777223
-0.002299 0.000881 0.119994 0.299009 -0.880680 0.005868 -0.062500 1 0 0 0 0 0 3 778220
-0.002299 0.000881 0.119994 0.298997 -0.880678 0.005855 -0.062500 1 0 0 0 0 0 3 779233
-0.002299 0.000881 0.119994 0.299016 -0.880672 0.005854 -0.062500 1 0 0 0 0 0 3 780225
-0.002299 0.000881 0.119994 0.299009 -0.880680 0.005867 -0.062500 1 0 0 0 0 0 3 781238
-0.002299 0.000881 0.119994 0.298997 -0.880678 0.005855 -0.062500 1 0 0 0 0 0 3 782239
-0.002299 0.000881 0.119994 0.299019 -0.880683 0.005861 -0.062500 1 0 0 0 0 0 3 783230
-0.002299 0.000881 0.119994 0.299006 -0.880670 0.005861 -0.062500 1 0 0 0 0 0 3 784233
-0.002299 0.000881 0.119994 0.299008 -0.880679 0.005869 -0.062500 1 0 0 0 0 0 3 785231
-0.002299 0.000881 0.119994 0.299009 -0.880681 0.005849 -0.062500 1 0 0 0 0 0 3 786234
-0.002299 0.000881 0.119994 0.299008 -0.880681 0.005867 -0.062500 1 0 0 0 0 0 3 787232
-0.002299 0.000881 0.119994 0.299009 -0.880681 0.005849 -0.062500 1 0 0 0 0 0 3 788232
-0.002299 0.000881 0.119994 0.299008 -0.880681 0.005867 -0.062500 1 0 0 0 0 0 3 789232
-0.002299 0.000881 0.119994 0.299005 -0.880670 0.005862 -0.062500 1 0 0 0 0 0 3 790237
-0.002299 0.000881 0.119994 0.299017 -0.880671 0.005855 -0.062500 1 0 0 0 0 0 3 791236
-0.002299 0.000881 0.119994 0.299001 -0.880688 0.005861 -0.062500 1 0 0 0 0 0 3 792231
-0.002299 0.000881 0.119994 0.299004 -0.880670 0.005861 -0.062500 1 0 0 0 0 0 3 793229
-0.002299 0.000881 0.119994 0.299020 -0.880682 0.005862 -0.062500 1 0 0 0 0 0 3 794234
-0.002299 0.000881 0.119994 0.298998 -0.880678 0.005855 -0.062500 1 0 0 0 0 0 3 795231
-0.002299 0.000881 0.119994 0.299007 -0.880681 0.005868 -0.062500 1 0 0 0 0 0 3 796231
-0.002299 0.000881 0.119994 0.299017 -0.880672 0.005856 -0.062500 1 0 0 0 0 0 3 797231
-0.002299 0.000881 0.119994 0.298998 -0.880677 0.005854 -0.062500 1 0 0 0 0 0 3 798233
-0.002299 0.000881 0.119994 0.299007 -0.880680 0.005867 -0.062500 1 0 0 0 0 0 3 799229
-0.002299 0.000881 0.119994 0.299017 -0.880672 0.005856 -0.062500 1 0 0 0 0 0 3 800231
-0.002299 0.000881 0.119994 0.299001 -0.880689 0.005861 -0.062500 1 0 0 0 0 0 3 801231
-0.002299 0.000881 0.119994 0.299004 -0.880670 0.005861 -0.062500 1 0 0 0 0 0 3 802231
-0.002299 0.000881 0.119994 0.299020 -0.880682 0.005862 -0.062500 1 0 0 0 0 0 3 803225
-0.002299 0.000881 0.119994 0.298998 -0.880678 0.005855 -0.062500 1 0 0 0 0 0 3 804225
-0.002299 0.000881 0.119994 0.299007 -0.880681 0.005868 -0.062500 1 0 0 0 0 0 3 805231
-0.002299 0.000881 0.119994 0.299017 -0.880672 0.005856 -0.062500 1 0 0 0 0 0 3 806233
-0.002299 0.000881 0.119994 0.299001 -0.880689 0.005861 -0.062500 1 0 0 0 0 0 3 807230
-0.002299 0.000881 0.119994 0.299016 -0.880673 0.005855 -0.062500 1 0 0 0 0 0 3 808231
-0.002299 0.000881 0.119994 0.299006 -0.880668 0.005861 -0.062500 1 0 0 0 0 0 3 809229
-0.002299 0.000881 0.119994 0.299008 -0.880679 0.005868 -0.062500 1 0 0 0 0 0 3 810232
-0.002299 0.000881 0.119994 0.299009 -0.880681 0.005849 -0.062500 1 0 0 0 0 0 3 811230
-0.002299 0.000881 0.119994 0.299008 -0.880681 0.005867 -0.062500 1 0 0 0 0 0 3 812230
-0.002299 0.000881 0.119994 0.298997 -0.880678 0.005855 -0.062500 1 0 0 0 0 0 3 813220
-0.002299 0.000881 0.119994 0.299019 -0.880684 0.005861 -0.062500 1 0 0 0 0 0 3 814230
-0.002299 0.000881 0.119994 0.299006 -0.880670 0.005861 -0.062500 1 0 0 0 0 0 3 815234
-0.002299 0.000881 0.119994 0.299008 -0.880680 0.005869 -0.062500 1 0 0 0 0 0 3 816229
-0.002299 0.000881 0.119994 0.299009 -0.880681 0.005849 -0.062500 1 0 0 0 0 0 3 817231
-0.002299 0.000881 0.119994 0.299005 -0.880669 0.005860 -0.062500 1 0 0 0 0 0 3 818232
-0.002299 0.000881 0.119994 0.299020 -0.880682 0.005862 -0.062500 1 0 0 0 0 0 3 819230
-0.002299 0.000881 0.119994 0.298998 -0.880678 0.005855 -0.062500 1 0 0 0 0 0 3 820216
-0.002299 0.000881 0.119994 0.299007 -0.880680 0.005868 -0.062500 1 0 0 0 0 0 3 821230
-0.002299 0.000881 0.119994 0.299017 -0.880672 0.005856 -0.062500 1 0 0 0 0 0 3 822226
-0.002299 0.000881 0.119994 0.299001 -0.880689 0.005861 -0.062500 1 0 0 0 0 0 3 823228
-0.002299 0.000881 0.119994 0.299004 -0.880670 0.005861 -0.062500 1 0 0 0 0 0 3 824231
-0.002299 0.000881 0.119994 0.299020 -0.880683 0.005862 -0.062500 1 0 0 0 0 0 3 825216
-0.002299 0.000881 0.119994 0.298998 -0.880678 0.005855 -0.062500 1 0 0 0 0 0 3 826225
-0.002299 0.000881 0.119994 0.299007 -0.880681 0.005868 -0.062500 1 0 0 0 0 0 3 827214
-0.002299 0.000881 0.119994 0.299017 -0.880672 0.005856 -0.062500 1 0 0 0 0 0 3 828224
-0.002299 0.000881 0.119994 0.298998 -0.880677 0.005854 -0.062500 1 0 0 0 0 0 3 829215
-0.002299 0.000881 0.119994 0.299007 -0.880680 0.005868 -0.062500 1 0 0 0 0 0 3 830223
-0.002299 0.000881 0.119994 0.299017 -0.880672 0.005856 -0.062500 1 0 0 0 0 0 3 831213
-0.002299 0.000881 0.119994 0.299001 -0.880689 0.005861 -0.062500 1 0 0 0 0 0 3 832224
-0.002299 0.000881 0.119994 0.299016 -0.880673 0.005855 -0.062500 1 0 0 0 0 0 3 833214
-0.002299 0.000881 0.119994 0.299009 -0.880680 0.005868 -0.062500 1 0 0 0 0 0 3 834224
-0.002299 0.000881 0.119994 0.298997 -0.880678 0.005855 -0.062500 1 0 0 0 0 0 3 835214
-0.002299 0.000881 0.119994 0.299019 -0.880684 0.005861 -0.062500 1 0 0 0 0 0 3 836223
-0.002299 0.000881 0.119994 0.299006 -0.880670 0.005861 -0.062500 1 0 0 0 0 0 3 837218
-0.002299 0.000881 0.119994 0.299005 -0.880668 0.005862 -0.062500 1 0 0 0 0 0 3 838222
-0.002299 0.000881 0.119994 0.299012 -0.880691 0.005855 -0.062500 1 0 0 0 0 0 3 839226
-0.002299 0.000881 0.119994 0.299005 -0.880670 0.005861 -0.062500 1 0 0 0 0 0 3 840246
-0.002299 0.000881 0.119994 0.299008 -0.880679 0.005868 -0.062500 1 0 0 0 0 0 3 841216
-0.002299 0.000881 0.119994 0.299009 -0.880681 0.005849 -0.062500 1 0 0 0 0 0 3 842222
-0.002304 0.000899 0.119983 0.372242 -1.131935 0.156727 -0.062500 1 0 0 0 0 0 3 843213
-0.002307 0.000908 0.119980 0.348992 -1.047964 0.083092 -0.062500 1 0 0 0 0 0 3 844224
-0.002308 0.000912 0.119978 0.330606 -0.984823 0.044882 -0.062500 1 0 0 0 0 0 3 845231
-0.002309 0.000914 0.119978 0.320458 -0.951034 0.030341 -0.062500 1 0 0 0 0 0 3 846218
-0.002309 0.000916 0.119978 0.315187 -0.933894 0.025166 -0.062500 1 0 0 0 0 0 3 847230
-0.002310 0.000916 0.119978 0.312499 -0.925290 0.023341 -0.062500 1 0 0 0 0 0 3 848224
-0.002310 0.000916 0.119978 0.311142 -0.920976 0.022714 -0.062500 1 0 0 0 0 0 3 849226
-0.002310 0.000917 0.119978 0.310448 -0.918815 0.022489 -0.062500 1 0 0 0 0 0 3 850222
-0.002310 0.000917 0.119978 0.310106 -0.917741 0.022425 -0.062500 1 0 0 0 0 0 3 851202
-0.002310 0.000917 0.119978 0.309941 -0.917200 0.022390 -0.062500 1 0 0 0 0 0 3 852232
-0.002310 0.000917 0.119978 0.309858 -0.916929 0.022382 -0.062500 1 0 0 0 0 0 3 853237
-0.002310 0.000917 0.119978 0.309807 -0.916797 0.022378 -0.062500 1 0 0 0 0 0 3 854219
-0.002310 0.000917 0.119978 0.309786 -0.916732 0.022384 -0.062500 1 0 0 0 0 0 3 855224
-0.002310 0.000917 0.119978 0.309774 -0.916695 0.022384 -0.062500 1 0 0 0 0 0 3 856229
-0.002310 0.000917 0.119978 0.309770 -0.916681 0.022377 -0.062500 1 0 0 0 0 0 3 857228
-0.002310 0.000917 0.119978 0.309775 -0.916660 0.022376 -0.062500 1 0 0 0 0 0 3 858238
-0.002310 0.000917 0.119978 0.309755 -0.916664 0.022375 -0.062500 1 0 0 0 0 0 3 859237
-0.002310 0.000917 0.119978 0.309774 -0.916659 0.022376 -0.062500 1 0 0 0 0 0 3 860238
-0.002310 0.000917 0.119978 0.309764 -0.916655 0.022382 -0.062500 1 0 0 0 0 0 3 861237
-0.002310 0.000917 0.119978 0.309763 -0.916655 0.022383 -0.062500 1 0 0 0 0 0 3 862240
-0.002310 0.000917 0.119978 0.309766 -0.916666 0.022370 -0.062500 1 0 0 0 0 0 3 863237
-0.002310 0.000917 0.119978 0.309763 -0.916656 0.022381 -0.062500 1 0 0 0 0 0 3 864238
-0.002310 0.000917 0.119978 0.309762 -0.916655 0.022383 -0.062500 1 0 0 0 0 0 3 865219
-0.002310 0.000917 0.119978 0.309766 -0.916666 0.022370 -0.062500 1 0 0 0 0 0 3 866238
-0.002310 0.000917 0.119978 0.309763 -0.916656 0.022381 -0.062500 1 0 0 0 0 0 3 867238
-0.002310 0.000917 0.119978 0.309762 -0.916654 0.022383 -0.062500 1 0 0 0 0 0 3 868249
-0.002310 0.000917 0.119978 0.309766 -0.916666 0.022370 -0.062500 1 0 0 0 0 0 3 869239
-0.002310 0.000917 0.119978 0.309763 -0.916656 0.022381 -0.062500 1 0 0 0 0 0 3 870240
-0.002310 0.000917 0.119978 0.309775 -0.916657 0.022376 -0.062500 1 0 0 0 0 0 3 871241
-0.002310 0.000917 0.119978 0.309756 -0.916664 0.022375 -0.062500 1 0 0 0 0 0 3 872237
-0.002310 0.000917 0.119978 0.309762 -0.916655 0.022382 -0.062500 1 0 0 0 0 0 3 873220
-0.002310 0.000917 0.119978 0.309774 -0.916657 0.022376 -0.062500 1 0 0 0 0 0 3 874237
-0.002310 0.000917 0.119978 0.309756 -0.916663 0.022375 -0.062500 1 0 0 0 0 0 3 875238
-0.002310 0.000917 0.119978 0.309761 -0.916655 0.022382 -0.062500 1 0 0 0 0 0 3 876238
-0.002310 0.000917 0.119978 0.309774 -0.916657 0.022376 -0.062500 1 0 0 0 0 0 3 877237
-0.002310 0.000917 0.119978 0.309755 -0.916663 0.022375 -0.062500 1 0 0 0 0 0 3 878238
-0.002310 0.000917 0.119978 0.309761 -0.916655 0.022382 -0.062500 1 0 0 0 0 0 3 879242
-0.002310 0.000917 0.119978 0.309774 -0.916657 0.022376 -0.062500 1 0 0 0 0 0 3 880231
-0.002310 0.000917 0.119978 0.309755 -0.916663 0.022375 -0.062500 1 0 0 0 0 0 3 881236
-0.002310 0.000917 0.119978 0.309761 -0.916655 0.022382 -0.062500 1 0 0 0 0 0 3 882238
-0.002310 0.000917 0.119978 0.309774 -0.916657 0.022376 -0.062500 1 0 0 0 0 0 3 883238
-0.002310 0.000917 0.119978 0.309764 -0.916654 0.022382 -0.062500 1 0 0 0 0 0 3 884243
-0.002310 0.000917 0.119978 0.309767 -0.916666 0.022369 -0.062500 1 0 0 0 0 0 3 885219
-0.002310 0.000917 0.119978 0.309763 -0.916655 0.022381 -0.062500 1 0 0 0 0 0 3 886239
-0.002310 0.000917 0.119978 0.309762 -0.916654 0.022383 -0.062500 1 0 0 0 0 0 3 887237
-0.002310 0.000917 0.119978 0.309766 -0.916666 0.022370 -0.062500 1 0 0 0 0 0 3 888235
-0.002310 0.000917 0.119978 0.309766 -0.916667 0.022388 -0.062500 1 0 0 0 0 0 3 889235
-0.002310 0.000917 0.119978 0.309763 -0.916656 0.022384 -0.062500 1 0 0 0 0 0 3 890218
-0.002310 0.000917 0.119978 0.309766 -0.916667 0.022370 -0.062500 1 0 0 0 0 0 3 891236
-0.002310 0.000917 0.119978 0.309763 -0.916656 0.022382 -0.062500 1 0 0 0 0 0 3 892225
-0.002310 0.000917 0.119978 0.309762 -0.916655 0.022383 -0.062500 1 0 0 0 0 0 3 893237
-0.002310 0.000917 0.119978 0.309766 -0.916666 0.022370 -0.062500 1 0 0 0 0 0 3 894279
-0.002310 0.000917 0.119978 0.309763 -0.916656 0.022382 -0.062500 1 0 0 0 0 0 3 895294
-0.002310 0.000917 0.119978 0.309762 -0.916655 0.022383 -0.062500 1 0 0 0 0 0 3 896280
-0.002310 0.000917 0.119978 0.309766 -0.916666 0.022370 -0.062500 1 0 0 0 0 0 3 897309
-0.002310 0.000917 0.119978 0.309763 -0.916656 0.022381 -0.062500 1 0 0 0 0 0 3 898301
-0.002310 0.000917 0.119978 0.309775 -0.916658 0.022376 -0.062500 1 0 0 0 0 0 3 899296
-0.002310 0.000917 0.119978 0.309756 -0.916664 0.022375 -0.062500 1 0 0 0 0 0 3 900278
-0.002310 0.000917 0.119978 0.309762 -0.916656 0.022382 -0.062500 1 0 0 0 0 0 3 901297
-0.002310 0.000917 0.119978 0.309774 -0.916658 0.022376 -0.062500 1 0 0 0 0 0 3 902214
-0.002310 0.000917 0.119978 0.309756 -0.916664 0.022375 -0.062500 1 0 0 0 0 0 3 903222
-0.002310 0.000917 0.119978 0.309761 -0.916656 0.022382 -0.062500 1 0 0 0 0 0 3 904213
-0.002310 0.000917 0.119978 0.309774 -0.916658 0.022376 -0.062500 1 0 0 0 0 0 3 905212
-0.002310 0.000917 0.119978 0.309756 -0.916664 0.022375 -0.062500 1 0 0 0 0 0 3 906220
-0.002310 0.000917 0.119978 0.309761 -0.916656 0.022382 -0.062500 1 0 0 0 0 0 3 907212
-0.002310 0.000917 0.119978 0.309774 -0.916657 0.022376 -0.062500 1 0 0 0 0 0 3 908222
-0.002310 0.000917 0.119978 0.309755 -0.916664 0.022375 -0.062500 1 0 0 0 0 0 3 909212
-0.002310 0.000917 0.119978 0.309761 -0.916656 0.022382 -0.062500 1 0 0 0 0 0 3 910225
-0.002310 0.000917 0.119978 0.309774 -0.916657 0.022376 -0.062500 1 0 0 0 0 0 3 911219
-0.002310 0.000917 0.119978 0.309764 -0.916655 0.022382 -0.062500 1 0 0 0 0 0 3 912229
-0.002310 0.000917 0.119978 0.309767 -0.916666 0.022370 -0.062500 1 0 0 0 0 0 3 913213
-0.002310 0.000917 0.119978 0.309763 -0.916656 0.022381 -0.062500 1 0 0 0 0 0 3 914230
-0.002310 0.000917 0.119978 0.309762 -0.916654 0.022383 -0.062500 1 0 0 0 0 0 3 915211
-0.002310 0.000917 0.119978 0.309766 -0.916666 0.022370 -0.062500 1 0 0 0 0 0 3 916218
-0.002310 0.000917 0.119978 0.309763 -0.916656 0.022381 -0.062500 1 0 0 0 0 0 3 917202
-0.002310 0.000917 0.119978 0.309762 -0.916654 0.022383 -0.062500 1 0 0 0 0 0 3 918225
-0.002310 0.000917 0.119978 0.309766 -0.916666 0.022370 -0.062500 1 0 0 0 0 0 3 919233
-0.002315 0.000935 0.119967 0.382950 -1.167772 0.173366 -0.062500 1 0 0 0 0 0 3 920230
-0.002318 0.000944 0.119963 -0.007041 -0.157663 0.099676 -0.062500 0 0 0 0 0 0 3 921223
-0.002319 0.000948 0.119962 -0.026817 -0.090035 0.061431 -0.062500 0 0 0 0 0 0 3 922230
-0.002320 0.000950 0.119961 -0.037678 -0.053999 0.046879 -0.062500 0 0 0 0 0 0 3 923228
-0.002320 0.000951 0.119961 -0.043293 -0.035738 0.041689 -0.062500 0 0 0 0 0 0 3 924228
-0.002320 0.000952 0.119961 -0.046160 -0.026571 0.039877 -0.062500 0 0 0 0 0 0 3 925228
-0.002320 0.000952 0.119961 -0.047607 -0.021977 0.039250 -0.062500 0 0 0 0 0 0 3 926229
-0.002326 0.000970 0.119950 0.019571 -0.252727 0.190134 -0.062500 0 0 0 0 0 0 3 927228
-0.002316 0.000993 0.119957 -0.172767 -0.337670 -0.032499 -0.062500 0 0 0 0 0 0 3 928232
-0.002316 0.001023 0.119949 -0.059671 -0.430479 0.153179 -0.062500 0 0 0 0 0 0 3 929228
-0.002321 0.001055 0.119935 0.019596 -0.482364 0.253829 -0.062500 0 0 0 0 0 0 3 930232
-0.002324 0.001071 0.119930 -0.008033 -0.272930 0.150839 -0.062500 0 0 0 0 0 0 3 931228
-0.002331 0.001098 0.119918 0.039592 -0.379030 0.252660 -0.062500 0 0 0 0 0 0 3 932197
-0.002339 0.001129 0.119903 0.070309 -0.453216 0.311668 -0.062500 0 0 0 0 0 0 3 933225
-0.002368 0.001166 0.119896 0.337777 -0.556733 0.207303 -0.062500 0 0 0 0 0 0 3 934197
-0.002387 0.001203 0.119883 0.246521 -0.552511 0.296945 -0.062500 0 0 0 0 0 0 3 935224
-0.002403 0.001240 0.119868 0.179378 -0.545263 0.350514 -0.062500 0 0 0 0 0 0 3 936225
-0.002410 0.001258 0.119862 0.076303 -0.309039 0.229145 -0.062500 0 0 0 0 0 0 3 937227
-0.002419 0.001285 0.119850 0.083413 -0.398483 0.325027 -0.062500 0 0 0 0 0 0 3 938229
-0.002416 0.001330 0.119845 -0.071868 -0.643943 0.233801 -0.062500 0 0 0 0 0 0 3 939226
-0.002420 0.001370 0.119832 -0.000442 -0.606924 0.338490 -0.062500 0 0 0 0 0 0 3 940226
-0.002422 0.001391 0.119828 -0.016366 -0.341020 0.245850 -0.062500 0 0 0 0 0 0 3 941223
-0.002416 0.001432 0.119826 -0.129070 -0.593985 0.205223 -0.062500 0 0 0 0 0 0 3 942228
-0.002418 0.001471 0.119815 -0.030196 -0.579405 0.338872 -0.062500 0 0 0 0 0 0 3 943223
-0.002419 0.001491 0.119811 -0.033566 -0.323570 0.257132 -0.062500 0 0 0 0 0 0 3 944226
-0.002424 0.001518 0.119798 0.027225 -0.403842 0.368698 -0.062500 0 0 0 0 0 0 3 945225
-0.002420 0.001564 0.119794 -0.101381 -0.644551 0.283725 -0.062500 0 0 0 0 0 0 3 946225
-0.002418 0.001586 0.119792 -0.083811 -0.373691 0.237066 -0.062500 0 0 0 0 0 0 3 947225
-0.002422 0.001615 0.119780 0.000160 -0.430065 0.372153 -0.062500 0 0 0 0 0 0 3 948226
-0.002429 0.001648 0.119766 0.050870 -0.477968 0.444171 -0.062500 0 0 0 0 0 0 3 949226
-0.002420 0.001678 0.119771 -0.155983 -0.452846 0.180926 -0.062500 0 0 0 0 0 0 3 950225
-0.002421 0.001711 0.119762 -0.054229 -0.480453 0.352085 -0.062500 0 0 0 0 0 0 3 951212
-0.002445 0.001749 0.119757 0.266781 -0.561188 0.311364 -0.062500 0 0 0 0 0 0 3 952225
-0.002457 0.001769 0.119756 0.140067 -0.317723 0.271257 -0.062500 0 0 0 0 0 0 3 953225
-0.002469 0.001796 0.119744 0.114788 -0.397995 0.408354 -0.062500 0 0 0 0 0 0 3 954225
-0.002462 0.001824 0.119751 -0.126182 -0.408429 0.180094 -0.062500 0 0 0 0 0 0 3 955224
-0.002463 0.001855 0.119742 -0.038460 -0.459820 0.364870 -0.062500 0 0 0 0 0 0 3 956227
-0.002469 0.001889 0.119728 0.028158 -0.491190 0.465460 -0.062500 0 0 0 0 0 0 3 957226
-0.002460 0.001920 0.119734 -0.171286 -0.454318 0.213016 -0.062500 0 0 0 0 0 0 3 958227
-0.002460 0.001953 0.119724 -0.062073 -0.481158 0.388326 -0.062500 0 0 0 0 0 0 3 959225
-0.002460 0.001969 0.119721 -0.051852 -0.270019 0.331137 -0.062500 0 0 0 0 0 0 3 960225
-0.002466 0.001995 0.119709 0.015111 -0.371491 0.453816 -0.062500 0 0 0 0 0 0 3 961224
-0.002456 0.002022 0.119715 -0.177489 -0.393893 0.219628 -0.062500 0 0 0 0 0 0 3 962224
-0.002456 0.002053 0.119707 -0.065405 -0.450337 0.402412 -0.062500 0 0 0 0 0 0 3 963211
-0.002461 0.002086 0.119692 0.013413 -0.484286 0.502348 -0.062500 0 0 0 0 0 0 3 964219
-0.002464 0.002103 0.119687 -0.011216 -0.272588 0.395981 -0.062500 0 0 0 0 0 0 3 965210
-0.002457 0.002143 0.119685 -0.133172 -0.547483 0.353366 -0.062500 0 0 0 0 0 0 3 966211
-0.002459 0.002181 0.119673 -0.037535 -0.545611 0.485181 -0.062500 0 0 0 0 0 0 3 967219
-0.002461 0.002200 0.119669 -0.039847 -0.301912 0.400574 -0.062500 0 0 0 0 0 0 3 968209
-0.002466 0.002227 0.119657 0.019882 -0.384368 0.513168 -0.062500 0 0 0 0 0 0 3 969219
-0.002488 0.002245 0.119662 0.236497 -0.277174 0.285571 -0.062500 0 0 0 0 0 0 3 970210
-0.002492 0.002285 0.119663 0.015117 -0.557005 0.316256 -0.062500 0 0 0 0 0 0 3 971205
-0.002498 0.002323 0.119652 0.038349 -0.550063 0.484721 -0.062500 0 0 0 0 0 0 3 972218
-0.002502 0.002342 0.119649 -0.004150 -0.296883 0.413551 -0.062500 0 0 0 0 0 0 3 973209
-0.002496 0.002383 0.119647 -0.130109 -0.558442 0.385552 -0.062500 0 0 0 0 0 0 3 974219
-0.002498 0.002422 0.119635 -0.037452 -0.546748 0.522237 -0.062500 0 0 0 0 0 0 3 975210
-0.002499 0.002441 0.119631 -0.040963 -0.298948 0.438588 -0.062500 0 0 0 0 0 0 3 976221
-0.002505 0.002468 0.119618 0.017984 -0.378661 0.552217 -0.062500 0 0 0 0 0 0 3 977223
-0.002500 0.002513 0.119613 -0.111993 -0.620441 0.470606 -0.062500 0 0 0 0 0 0 3 978225
-0.002498 0.002536 0.119611 -0.093985 -0.351470 0.420517 -0.062500 0 0 0 0 0 0 3 979238
-0.002502 0.002565 0.119599 -0.012661 -0.400088 0.556958 -0.062500 0 0 0 0 0 0 3 980218
-0.002509 0.002597 0.119584 0.037835 -0.447236 0.629901 -0.062500 0 0 0 0 0 0 3 981218
-0.002519 0.002631 0.119599 0.077764 -0.485857 0.231069 -0.062500 0 0 0 0 0 0 3 982246
-0.002529 0.002666 0.119593 0.081853 -0.490398 0.469216 -0.062500 0 0 0 0 0 0 3 983224
-0.002539 0.002701 0.119580 0.085009 -0.493486 0.599733 -0.062500 0 0 0 0 0 0 3 984221
-0.002532 0.002733 0.119585 -0.145496 -0.449165 0.358319 -0.062500 0 0 0 0 0 0 3 985224
-0.002533 0.002766 0.119576 -0.053421 -0.466822 0.538291 -0.062500 0 0 0 0 0 0 3 986211
-0.002539 0.002800 0.119562 0.014708 -0.470600 0.637349 -0.062500 0 0 0 0 0 0 3 987226
-0.002542 0.002817 0.119557 -0.014361 -0.251466 0.528582 -0.062500 0 0 0 0 0 0 3 988224
-0.002536 0.002857 0.119554 -0.136835 -0.526807 0.488798 -0.062500 0 0 0 0 0 0 3 989225
-0.002557 0.002900 0.119551 0.209071 -0.600325 0.485576 -0.062500 0 0 0 0 0 0 3 990226
-0.002567 0.002921 0.119551 0.106792 -0.331840 0.464823 -0.062500 0 0 0 0 0 0 3 991224
-0.002565 0.002963 0.119549 -0.072348 -0.576385 0.468387 -0.062500 0 0 0 0 0 0 3 992224
-0.002569 0.003001 0.119538 -0.010008 -0.550216 0.616312 -0.062500 0 0 0 0 0 0 3 993228
-0.002571 0.003020 0.119533 -0.027233 -0.299551 0.534891 -0.062500 0 0 0 0 0 0 3 994231
-0.002564 0.003062 0.119531 -0.142441 -0.557621 0.506725 -0.062500 0 0 0 0 0 0 3 995227
-0.002566 0.003100 0.119519 -0.044141 -0.543124 0.642351 -0.062500 0 0 0 0 0 0 3 996197
-0.002567 0.003119 0.119515 -0.044261 -0.296108 0.556247 -0.062500 0 0 0 0 0 0 3 997225
-0.002560 0.003160 0.119512 -0.151054 -0.555793 0.526960 -0.062500 0 0 0 0 0 0 3 998224
-0.002556 0.003180 0.119511 -0.114636 -0.315488 0.503883 -0.062500 0 0 0 0 0 0 3 999224
-0.002559 0.003208 0.119500 -0.023845 -0.381157 0.652630 -0.062500 0 0 0 0 0 0 4 223
-0.002585 0.003244 0.119494 0.278455 -0.496386 0.595654 -0.062500 0 0 0 0 0 0 4 1223
-0.002585 0.003276 0.119502 -0.025458 -0.456324 0.399321 -0.062500 0 0 0 0 0 0 4 2305
-0.002590 0.003309 0.119494 0.008099 -0.468840 0.606350 -0.062500 0 0 0 0 0 0 4 3291
-0.002598 0.003344 0.119480 0.045706 -0.480706 0.716085 -0.062500 0 0 0 0 0 0 4 4295
-0.002602 0.003361 0.119475 0.001404 -0.262066 0.609572 -0.062500 0 0 0 0 0 0 4 5303
-0.002596 0.003401 0.119472 -0.129397 -0.536722 0.573367 -0.062500 0 0 0 0 0 0 4 6316
-0.002594 0.003421 0.119471 -0.107965 -0.303390 0.546685 -0.062500 0 0 0 0 0 0 4 7291
-0.002597 0.003448 0.119459 -0.021047 -0.375641 0.694803 -0.062500 0 0 0 0 0 0 4 8297
-0.002610 0.003498 0.119463 0.111207 -0.674775 0.494892 -0.062500 0 0 0 0 0 0 4 9269
-0.002617 0.003523 0.119465 0.038225 -0.379895 0.511389 -0.062500 0 0 0 0 0 0 4 10294
-0.002625 0.003553 0.119454 0.054053 -0.413913 0.684743 -0.062500 0 0 0 0 0 0 4 11294
-0.002630 0.003568 0.119450 0.003088 -0.225626 0.612732 -0.062500 0 0 0 0 0 0 4 12268
-0.002637 0.003593 0.119438 0.036530 -0.335118 0.733834 -0.062500 0 0 0 0 0 0 4 13267
-0.002652 0.003641 0.119442 0.137077 -0.653617 0.523982 -0.062500 0 0 0 0 0 0 4 14292
-0.002659 0.003665 0.119443 0.049628 -0.368932 0.536023 -0.062500 0 0 0 0 0 0 4 15270
-0.002668 0.003695 0.119432 0.058022 -0.407593 0.708192 -0.062500 0 0 0 0 0 0 4 16268
-0.002672 0.003710 0.119428 0.003475 -0.222103 0.635391 -0.062500 0 0 0 0 0 0 4 17304
-0.002667 0.003749 0.119426 -0.132160 -0.514910 0.613927 -0.062500 0 0 0 0 0 0 4 18298
-0.002664 0.003768 0.119425 -0.109528 -0.292447 0.590950 -0.062500 0 0 0 0 0 0 4 19300
-0.002668 0.003795 0.119413 -0.023777 -0.368722 0.741327 -0.062500 0 0 0 0 0 0 4 20296
-0.002694 0.003831 0.119407 0.271119 -0.493925 0.686132 -0.062500 0 0 0 0 0 0 4 21310
-0.002694 0.003862 0.119415 -0.034491 -0.457894 0.489205 -0.062500 0 0 0 0 0 0 4 22292
-0.002699 0.003896 0.119406 -0.002187 -0.469767 0.696542 -0.062500 0 0 0 0 0 0 4 23304
-0.002702 0.003912 0.119403 -0.030605 -0.257230 0.646126 -0.062500 0 0 0 0 0 0 4 24293
-0.002708 0.003938 0.119391 0.015405 -0.352384 0.776786 -0.062500 0 0 0 0 0 0 4 25269
-0.002730 0.003956 0.119396 0.227641 -0.258497 0.553424 -0.062500 0 0 0 0 0 0 4 26269
-0.002734 0.003996 0.119397 0.001049 -0.540065 0.592288 -0.062500 0 0 0 0 0 0 4 27267
-0.002735 0.004016 0.119397 -0.043109 -0.307763 0.600262 -0.062500 0 0 0 0 0 0 4 28267
-0.002736 0.004026 0.119397 -0.058185 -0.154397 0.602342 -0.062500 0 0 0 0 0 0 4 29268
-0.002761 0.004053 0.119395 0.244649 -0.365760 0.630582 -0.062500 0 0 0 0 0 0 4 30294
-0.002760 0.004080 0.119404 -0.050765 -0.394362 0.475453 -0.062500 0 0 0 0 0 0 4 31295
-0.002765 0.004111 0.119396 -0.012467 -0.440194 0.698904 -0.062500 0 0 0 0 0 0 4 32290
-0.002767 0.004126 0.119393 -0.024400 -0.260402 0.653653 -0.062500 0 0 0 0 0 0 4 33274
-0.002773 0.004151 0.119381 0.023216 -0.364115 0.786735 -0.062500 0 0 0 0 0 0 4 34292
-0.002777 0.004164 0.119376 -0.010816 -0.214237 0.697105 -0.062500 0 0 0 0 0 0 4 35275
-0.002790 0.004207 0.119383 0.110691 -0.585184 0.538871 -0.062500 0 0 0 0 0 0 4 36290
-0.002796 0.004228 0.119385 0.038158 -0.345548 0.577535 -0.062500 0 0 0 0 0 0 4 37274
-0.002804 0.004255 0.119374 0.056617 -0.418309 0.761673 -0.062500 0 0 0 0 0 0 4 38277
-0.002808 0.004269 0.119371 0.006741 -0.246566 0.691680 -0.062500 0 0 0 0 0 0 4 39291
-0.002829 0.004281 0.119379 0.222667 -0.200322 0.521094 -0.062500 0 0 0 0 0 0 4 40274
-0.002845 0.004304 0.119370 0.170370 -0.340770 0.733149 -0.062500 0 0 0 0 0 0 4 41290
-0.002840 0.004330 0.119377 -0.101705 -0.390588 0.541208 -0.062500 0 0 0 0 0 0 4 42275
-0.002842 0.004360 0.119368 -0.032391 -0.450307 0.742181 -0.062500 0 0 0 0 0 0 4 43291
-0.002844 0.004375 0.119365 -0.039781 -0.263783 0.687432 -0.062500 0 0 0 0 0 0 4 44275
-0.002844 0.004382 0.119364 -0.048571 -0.147743 0.655837 -0.062500 0 0 0 0 0 0 4 45289
-0.002856 0.004422 0.119371 0.091686 -0.554436 0.531703 -0.062500 0 0 0 0 0 0 4 46209
-0.002862 0.004442 0.119374 0.029467 -0.335069 0.582128 -0.062500 0 0 0 0 0 0 4 47217
-0.002864 0.004452 0.119375 -0.014112 -0.184112 0.608869 -0.062500 0 0 0 0 0 0 4 48208
-0.002871 0.004474 0.119364 0.032534 -0.336930 0.781274 -0.062500 0 0 0 0 0 0 4 49217
-0.002874 0.004485 0.119360 -0.003065 -0.210328 0.705798 -0.062500 0 0 0 0 0 0 4 50208
-0.002895 0.004495 0.119368 0.220276 -0.187107 0.533620 -0.062500 0 0 0 0 0 0 4 51208
-0.002910 0.004517 0.119359 0.171223 -0.338186 0.745409 -0.062500 0 0 0 0 0 0 4 52217
-0.002905 0.004543 0.119366 -0.099098 -0.394273 0.553205 -0.062500 0 0 0 0 0 0 4 53206
-0.002907 0.004572 0.119357 -0.029084 -0.456193 0.754339 -0.062500 0 0 0 0 0 0 4 54214
-0.002928 0.004592 0.119363 0.212167 -0.332898 0.566921 -0.062500 0 0 0 0 0 0 4 55230
-0.002938 0.004602 0.119365 0.103022 -0.191145 0.599629 -0.062500 0 0 0 0 0 0 4 56214
-0.002948 0.004624 0.119354 0.090860 -0.335408 0.783435 -0.062500 0 0 0 0 0 0 4 57221
-0.002953 0.004635 0.119351 0.026280 -0.209515 0.712439 -0.062500 0 0 0 0 0 0 4 58214
-0.002956 0.004641 0.119349 -0.012978 -0.125302 0.674183 -0.062500 0 0 0 0 0 0 4 59207
-0.002949 0.004675 0.119347 -0.136337 -0.486194 0.681438 -0.062500 0 0 0 0 0 0 4 60209
-0.002946 0.004692 0.119347 -0.100592 -0.307610 0.665637 -0.062500 0 0 0 0 0 0 4 61221
-0.002944 0.004700 0.119346 -0.076203 -0.178443 0.658212 -0.062500 0 0 0 0 0 0 4 62226
-0.002967 0.004726 0.119344 0.249740 -0.393636 0.686523 -0.062500 0 0 0 0 0 0 4 63230
-0.002979 0.004739 0.119343 0.141159 -0.242052 0.670502 -0.062500 0 0 0 0 0 0 4 64229
-0.002985 0.004746 0.119343 0.053673 -0.142449 0.662233 -0.062500 0 0 0 0 0 0 4 65226
-0.002993 0.004766 0.119331 0.071658 -0.311810 0.822219 -0.062500 0 0 0 0 0 0 4 66195
-0.002997 0.004777 0.119327 0.024004 -0.199042 0.741557 -0.062500 0 0 0 0 0 0 4 67223
-0.002999 0.004782 0.119326 -0.006696 -0.121278 0.699810 -0.062500 0 0 0 0 0 0 4 68222
-0.003024 0.004806 0.119323 0.289743 -0.363007 0.715570 -0.062500 0 0 0 0 0 0 4 69223
-0.003024 0.004833 0.119332 -0.010931 -0.412533 0.553976 -0.062500 0 0 0 0 0 0 4 70222
-0.003029 0.004863 0.119323 0.023813 -0.465462 0.776027 -0.062500 0 0 0 0 0 0 4 71225
-0.003031 0.004878 0.119320 -0.001974 -0.277054 0.728217 -0.062500 0 0 0 0 0 0 4 72223
-0.003032 0.004886 0.119319 -0.020083 -0.160146 0.698988 -0.062500 0 0 0 0 0 0 4 73227
-0.003038 0.004907 0.119307 0.040543 -0.324238 0.851147 -0.062500 0 0 0 0 0 0 4 74223
-0.003060 0.004922 0.119313 0.259953 -0.269022 0.635932 -0.062500 0 0 0 0 0 0 4 75225
-0.003071 0.004930 0.119314 0.137653 -0.162255 0.657177 -0.062500 0 0 0 0 0 0 4 76221
-0.003081 0.004950 0.119303 0.118251 -0.323017 0.837879 -0.062500 0 0 0 0 0 0 4 77221
-0.003087 0.004961 0.119299 0.050406 -0.206444 0.764918 -0.062500 0 0 0 0 0 0 4 78233
-0.003077 0.004980 0.119308 -0.157903 -0.310682 0.585530 -0.062500 0 0 0 0 0 0 4 79232
-0.003071 0.004990 0.119311 -0.114220 -0.192354 0.639070 -0.062500 0 0 0 0 0 0 4 80231
-0.003093 0.005017 0.119310 0.236331 -0.400341 0.702031 -0.062500 0 0 0 0 0 0 4 81230
-0.003104 0.005030 0.119309 0.132255 -0.249110 0.697854 -0.062500 0 0 0 0 0 0 4 82232
-0.003109 0.005036 0.119309 0.052140 -0.147795 0.693687 -0.062500 0 0 0 0 0 0 4 83212
-0.003117 0.005057 0.119297 0.073551 -0.315488 0.856046 -0.062500 0 0 0 0 0 0 4 84230
-0.003121 0.005067 0.119293 0.028002 -0.202854 0.775457 -0.062500 0 0 0 0 0 0 4 85232
-0.003128 0.005089 0.119280 0.062616 -0.345998 0.897850 -0.062500 0 0 0 0 0 0 4 86212
-0.003131 0.005101 0.119276 0.022884 -0.218761 0.801915 -0.062500 0 0 0 0 0 0 4 87234
-0.003152 0.005111 0.119283 0.248462 -0.195875 0.623744 -0.062500 0 0 0 0 0 0 4 88225
-0.003168 0.005133 0.119274 0.196941 -0.343990 0.834093 -0.062500 0 0 0 0 0 0 4 89231
-0.003175 0.005145 0.119271 0.093534 -0.217261 0.780822 -0.062500 0 0 0 0 0 0 4 90232
-0.003166 0.005164 0.119280 -0.134300 -0.316472 0.609465 -0.062500 0 0 0 0 0 0 4 91230
-0.003167 0.005191 0.119271 -0.036406 -0.416045 0.830147 -0.062500 0 0 0 0 0 0 4 92212
-0.003167 0.005205 0.119268 -0.027397 -0.254395 0.781126 -0.062500 0 0 0 0 0 0 4 93212
-0.003186 0.005216 0.119277 0.220964 -0.213093 0.620775 -0.062500 0 0 0 0 0 0 4 94232
-0.003201 0.005239 0.119268 0.183560 -0.343659 0.837563 -0.062500 0 0 0 0 0 0 4 95225
-0.003208 0.005250 0.119265 0.087102 -0.212835 0.786267 -0.062500 0 0 0 0 0 0 4 96234
-0.003212 0.005256 0.119263 0.030154 -0.126042 0.755657 -0.062500 0 0 0 0 0 0 4 97246
-0.003214 0.005259 0.119263 0.000455 -0.080008 0.743694 -0.062500 0 0 0 0 0 0 4 98235
-0.003220 0.005277 0.119251 0.049397 -0.276828 0.904226 -0.062500 0 0 0 0 0 0 4 99231
-0.003242 0.005292 0.119256 0.267155 -0.241764 0.692059 -0.062500 0 0 0 0 0 0 4 100231
-0.003253 0.005299 0.119258 0.143492 -0.144714 0.713379 -0.062500 0 0 0 0 0 0 4 101229
-0.003263 0.005319 0.119247 0.122931 -0.309196 0.895245 -0.062500 0 0 0 0 0 0 4 102234
-0.003256 0.005344 0.119253 -0.113341 -0.377073 0.681904 -0.062500 0 0 0 0 0 0 4 103230
-0.003271 0.005360 0.119265 0.159914 -0.285000 0.580577 -0.062500 0 0 0 0 0 0 4 104230
-0.003279 0.005369 0.119268 0.085697 -0.162804 0.664383 -0.062500 0 0 0 0 0 0 4 105230
-0.003287 0.005390 0.119258 0.092696 -0.315882 0.870626 -0.062500 0 0 0 0 0 0 4 106230
-0.003292 0.005400 0.119254 0.039221 -0.197422 0.805674 -0.062500 0 0 0 0 0 0 4 107208
-0.003294 0.005406 0.119253 0.005600 -0.117053 0.769325 -0.062500 0 0 0 0 0 0 4 108219
-0.003314 0.005413 0.119262 0.236874 -0.136298 0.625275 -0.062500 0 0 0 0 0 0 4 109231
-0.003324 0.005417 0.119265 0.126369 -0.087190 0.683640 -0.062500 0 0 0 0 0 0 4 110222
-0.003334 0.005436 0.119254 0.113332 -0.278018 0.880146 -0.062500 0 0 0 0 0 0 4 111230
-0.003339 0.005445 0.119251 0.049657 -0.178599 0.811559 -0.062500 0 0 0 0 0 0 4 112218
-0.003342 0.005450 0.119249 0.010854 -0.107676 0.773910 -0.062500 0 0 0 0 0 0 4 113229
-0.003343 0.005452 0.119249 -0.009675 -0.069491 0.759409 -0.062500 0 0 0 0 0 0 4 114219
-0.003363 0.005458 0.119258 0.229103 -0.112091 0.624428 -0.062500 0 0 0 0 0 0 4 115228
-0.003378 0.005478 0.119249 0.186166 -0.294632 0.851403 -0.062500 0 0 0 0 0 0 4 116218
-0.003385 0.005488 0.119246 0.087860 -0.186803 0.803067 -0.062500 0 0 0 0 0 0 4 117229
-0.003389 0.005493 0.119245 0.030027 -0.111602 0.773421 -0.062500 0 0 0 0 0 0 4 118205
-0.003391 0.005496 0.119245 -0.000136 -0.071375 0.761787 -0.062500 0 0 0 0 0 0 4 119214
-0.003411 0.005502 0.119254 0.233078 -0.105987 0.628038 -0.062500 0 0 0 0 0 0 4 120204
-0.003421 0.005505 0.119257 0.123912 -0.068365 0.689746 -0.062500 0 0 0 0 0 0 4 121214
-0.003426 0.005506 0.119258 0.047771 -0.045221 0.722037 -0.062500 0 0 0 0 0 0 4 122214
-0.003433 0.005524 0.119247 0.071576 -0.253275 0.900071 -0.062500 0 0 0 0 0 0 4 123206
-0.003437 0.005533 0.119243 0.026305 -0.160233 0.823797 -0.062500 0 0 0 0 0 0 4 124227
-0.003446 0.005556 0.119261 0.080092 -0.340367 0.514350 -0.062500 0 0 0 0 0 0 4 125218
-0.003449 0.005568 0.119267 0.028187 -0.200784 0.629960 -0.062500 0 0 0 0 0 0 4 126218
-0.003451 0.005573 0.119269 -0.003492 -0.110969 0.692549 -0.062500 0 0 0 0 0 0 4 127209
-0.003452 0.005576 0.119270 -0.019159 -0.065098 0.716595 -0.062500 0 0 0 0 0 0 4 128218
-0.003453 0.005577 0.119270 -0.026723 -0.042427 0.725194 -0.062500 0 0 0 0 0 0 4 129204
-0.003453 0.005578 0.119270 -0.030367 -0.031243 0.728211 -0.062500 0 0 0 0 0 0 4 130210
-0.003477 0.005600 0.119268 0.281124 -0.307372 0.765917 -0.062500 0 0 0 0 0 0 4 131222
-0.003489 0.005611 0.119267 0.155435 -0.192617 0.748580 -0.062500 0 0 0 0 0 0 4 132206
-0.003495 0.005616 0.119266 0.064138 -0.109547 0.739387 -0.062500 0 0 0 0 0 0 4 133226
-0.003498 0.005619 0.119266 0.015512 -0.065296 0.735849 -0.062500 0 0 0 0 0 0 4 134215
-0.003500 0.005621 0.119266 -0.009133 -0.042844 0.734570 -0.062500 0 0 0 0 0 0 4 135221
-0.003501 0.005621 0.119266 -0.021494 -0.031562 0.734112 -0.062500 0 0 0 0 0 0 4 136220
-0.003520 0.005626 0.119275 0.222127 -0.088258 0.604908 -0.062500 0 0 0 0 0 0 4 137221
-0.003535 0.005646 0.119267 0.180885 -0.277304 0.833860 -0.062500 0 0 0 0 0 0 4 138222
-0.003542 0.005656 0.119264 0.083809 -0.173295 0.785700 -0.062500 0 0 0 0 0 0 4 139220
-0.003546 0.005660 0.119263 0.026565 -0.100008 0.756066 -0.062500 0 0 0 0 0 0 4 140190
-0.003548 0.005663 0.119262 -0.003302 -0.060735 0.744412 -0.062500 0 0 0 0 0 0 4 141228
-0.003549 0.005664 0.119262 -0.018490 -0.040653 0.740225 -0.062500 0 0 0 0 0 0 4 142224
-0.003568 0.005670 0.119271 0.223787 -0.092883 0.609904 -0.062500 0 0 0 0 0 0 4 143223
-0.003578 0.005672 0.119274 0.118236 -0.060412 0.672186 -0.062500 0 0 0 0 0 0 4 144224
-0.003570 0.005688 0.119286 -0.123318 -0.224384 0.565064 -0.062500 0 0 0 0 0 0 4 145220
-0.003566 0.005695 0.119289 -0.097322 -0.137836 0.645437 -0.062500 0 0 0 0 0 0 4 146222
-0.003564 0.005699 0.119291 -0.068240 -0.079595 0.685211 -0.062500 0 0 0 0 0 0 4 147220
-0.003568 0.005717 0.119279 0.011823 -0.268657 0.866617 -0.062500 0 0 0 0 0 0 4 148220
-0.003570 0.005727 0.119275 -0.002567 -0.169298 0.791041 -0.062500 0 0 0 0 0 0 4 149219
-0.003571 0.005732 0.119274 -0.016617 -0.098306 0.750759 -0.062500 0 0 0 0 0 0 4 150221
-0.003591 0.005739 0.119283 0.225227 -0.122445 0.606616 -0.062500 0 0 0 0 0 0 4 151220
-0.003600 0.005743 0.119286 0.119083 -0.075354 0.663784 -0.062500 0 0 0 0 0 0 4 152220
-0.003605 0.005744 0.119287 0.044355 -0.047397 0.694435 -0.062500 0 0 0 0 0 0 4 153219
-0.003608 0.005745 0.119287 0.001164 -0.029091 0.706192 -0.062500 0 0 0 0 0 0 4 154212
-0.003609 0.005745 0.119287 -0.018456 -0.022344 0.710407 -0.062500 0 0 0 0 0 0 4 155213
-0.003609 0.005746 0.119287 -0.028233 -0.019053 0.711875 -0.062500 0 0 0 0 0 0 4 156219
-0.003610 0.005746 0.119287 -0.033091 -0.017421 0.712390 -0.062500 0 0 0 0 0 0 4 157220
-0.003610 0.005746 0.119287 -0.035513 -0.016630 0.712568 -0.062500 0 0 0 0 0 0 4 158222
-0.003629 0.005751 0.119297 0.211052 -0.070972 0.584105 -0.062500 0 0 0 0 0 0 4 159220
-0.003639 0.005753 0.119300 0.108622 -0.043353 0.646738 -0.062500 0 0 0 0 0 0 4 160219
-0.003643 0.005754 0.119301 0.035851 -0.025264 0.679299 -0.062500 0 0 0 0 0 0 4 161217
-0.003646 0.005754 0.119301 -0.002300 -0.016350 0.691740 -0.062500 0 0 0 0 0 0 4 162219
-0.003652 0.005771 0.119289 0.041888 -0.231000 0.862743 -0.062500 0 0 0 0 0 0 4 163218
-0.003655 0.005780 0.119285 0.009392 -0.144515 0.783277 -0.062500 0 0 0 0 0 0 4 164219
-0.003657 0.005785 0.119284 -0.013799 -0.079904 0.741603 -0.062500 0 0 0 0 0 0 4 165218
-0.003657 0.005787 0.119283 -0.026630 -0.044760 0.725649 -0.062500 0 0 0 0 0 0 4 166296
-0.003658 0.005788 0.119283 -0.033348 -0.026647 0.719940 -0.062500 0 0 0 0 0 0 4 167282
-0.003658 0.005789 0.119283 -0.036788 -0.017462 0.717934 -0.062500 0 0 0 0 0 0 4 168296
-0.003658 0.005789 0.119283 -0.038547 -0.012811 0.717232 -0.062500 0 0 0 0 0 0 4 169264
-0.003678 0.005794 0.119292 0.210869 -0.072977 0.588663 -0.062500 0 0 0 0 0 0 4 170262
-0.003687 0.005796 0.119296 0.108537 -0.044344 0.651090 -0.062500 0 0 0 0 0 0 4 171254
-0.003692 0.005797 0.119297 0.035789 -0.025765 0.683557 -0.062500 0 0 0 0 0 0 4 172293
-0.003694 0.005798 0.119297 -0.002326 -0.016599 0.695964 -0.062500 0 0 0 0 0 0 4 173286
-0.003695 0.005798 0.119297 -0.021424 -0.012214 0.700391 -0.062500 0 0 0 0 0 0 4 174264
-0.003696 0.005798 0.119297 -0.030921 -0.010128 0.701946 -0.062500 0 0 0 0 0 0 4 175262
-0.003696 0.005798 0.119297 -0.035636 -0.009102 0.702493 -0.062500 0 0 0 0 0 0 4 176261
-0.003696 0.005798 0.119297 -0.037996 -0.008602 0.702692 -0.062500 0 0 0 0 0 0 4 177261
-0.003696 0.005798 0.119297 -0.039166 -0.008363 0.702748 -0.062500 0 0 0 0 0 0 4 178290
-0.003696 0.005798 0.119297 -0.039762 -0.008243 0.702767 -0.062500 0 0 0 0 0 0 4 179287
-0.003696 0.005798 0.119297 -0.040060 -0.008187 0.702780 -0.062500 0 0 0 0 0 0 4 180268
-0.003696 0.005798 0.119297 -0.040204 -0.008157 0.702780 -0.062500 0 0 0 0 0 0 4 181283
-0.003716 0.005803 0.119306 0.210171 -0.070656 0.574604 -0.062500 0 0 0 0 0 0 4 182268
-0.003725 0.005805 0.119310 0.108174 -0.043185 0.637034 -0.062500 0 0 0 0 0 0 4 183282
-0.003730 0.005806 0.119311 0.035616 -0.025187 0.669513 -0.062500 0 0 0 0 0 0 4 184267
-0.003732 0.005807 0.119311 -0.002431 -0.016312 0.681899 -0.062500 0 0 0 0 0 0 4 185284
-0.003733 0.005807 0.119311 -0.021461 -0.012069 0.686334 -0.062500 0 0 0 0 0 0 4 186270
-0.003734 0.005807 0.119311 -0.030949 -0.010048 0.687890 -0.062500 0 0 0 0 0 0 4 187284
-0.003734 0.005807 0.119311 -0.035662 -0.009069 0.688431 -0.062500 0 0 0 0 0 0 4 188267
-0.003734 0.005807 0.119311 -0.038004 -0.008599 0.688618 -0.062500 0 0 0 0 0 0 4 189271
-0.003734 0.005807 0.119311 -0.039166 -0.008353 0.688698 -0.062500 0 0 0 0 0 0 4 190212
-0.003734 0.005807 0.119311 -0.039749 -0.008234 0.688714 -0.062500 0 0 0 0 0 0 4 191203
-0.003734 0.005807 0.119311 -0.040053 -0.008188 0.688720 -0.062500 0 0 0 0 0 0 4 192211
-0.003735 0.005807 0.119311 -0.040210 -0.008155 0.688725 -0.062500 0 0 0 0 0 0 4 193202
-0.003739 0.005824 0.119299 0.022889 -0.226884 0.855511 -0.062500 0 0 0 0 0 0 4 194211
-0.003742 0.005833 0.119295 -0.000021 -0.142527 0.774391 -0.062500 0 0 0 0 0 0 4 195203
-0.003743 0.005837 0.119294 -0.018482 -0.078946 0.732110 -0.062500 0 0 0 0 0 0 4 196211
-0.003744 0.005839 0.119293 -0.028954 -0.044293 0.715947 -0.062500 0 0 0 0 0 0 4 197202
-0.003744 0.005841 0.119293 -0.034502 -0.026414 0.710161 -0.062500 0 0 0 0 0 0 4 198214
-0.003745 0.005841 0.119293 -0.037361 -0.017339 0.708123 -0.062500 0 0 0 0 0 0 4 199211
-0.003745 0.005841 0.119293 -0.038830 -0.012761 0.707425 -0.062500 0 0 0 0 0 0 4 200218
-0.003745 0.005842 0.119293 -0.039588 -0.010446 0.707165 -0.062500 0 0 0 0 0 0 4 201214
-0.003745 0.005842 0.119293 -0.039959 -0.009290 0.707090 -0.062500 0 0 0 0 0 0 4 202208
-0.003745 0.005842 0.119293 -0.040160 -0.008709 0.707046 -0.062500 0 0 0 0 0 0 4 203212
-0.003745 0.005842 0.119293 -0.040242 -0.008416 0.707047 -0.062500 0 0 0 0 0 0 4 204202
-0.003745 0.005842 0.119293 -0.040297 -0.008268 0.707029 -0.062500 0 0 0 0 0 0 4 205190
-0.003745 0.005842 0.119293 -0.040319 -0.008199 0.707029 -0.062500 0 0 0 0 0 0 4 206194
-0.003764 0.005847 0.119302 0.210234 -0.070722 0.579068 -0.062500 0 0 0 0 0 0 4 207213
-0.003774 0.005849 0.119305 0.108197 -0.043210 0.641394 -0.062500 0 0 0 0 0 0 4 208211
-0.003778 0.005850 0.119306 0.035610 -0.025181 0.673813 -0.062500 0 0 0 0 0 0 4 209207
-0.003781 0.005850 0.119307 -0.002430 -0.016306 0.686177 -0.062500 0 0 0 0 0 0 4 210208
-0.003782 0.005851 0.119307 -0.021462 -0.012072 0.690606 -0.062500 0 0 0 0 0 0 4 211205
-0.003782 0.005851 0.119307 -0.030941 -0.010053 0.692169 -0.062500 0 0 0 0 0 0 4 212207
-0.003783 0.005851 0.119307 -0.035654 -0.009075 0.692709 -0.062500 0 0 0 0 0 0 4 213206
-0.003783 0.005851 0.119307 -0.038003 -0.008583 0.692899 -0.062500 0 0 0 0 0 0 4 214209
-0.003783 0.005851 0.119307 -0.039182 -0.008352 0.692965 -0.062500 0 0 0 0 0 0 4 215212
-0.003783 0.005851 0.119307 -0.039764 -0.008245 0.692987 -0.062500 0 0 0 0 0 0 4 216207
-0.003788 0.005868 0.119295 0.023023 -0.226787 0.859927 -0.062500 0 0 0 0 0 0 4 217212
-0.003790 0.005876 0.119291 0.000068 -0.142497 0.778753 -0.062500 0 0 0 0 0 0 4 218211
-0.003792 0.005881 0.119289 -0.018418 -0.078936 0.736442 -0.062500 0 0 0 0 0 0 4 219207
-0.003792 0.005883 0.119289 -0.028920 -0.044292 0.720254 -0.062500 0 0 0 0 0 0 4 220190
-0.003793 0.005884 0.119289 -0.034469 -0.026420 0.714455 -0.062500 0 0 0 0 0 0 4 221205
-0.003793 0.005885 0.119289 -0.037352 -0.017342 0.712422 -0.062500 0 0 0 0 0 0 4 222205
-0.003793 0.005885 0.119289 -0.038826 -0.012756 0.711714 -0.062500 0 0 0 0 0 0 4 223208
-0.003793 0.005885 0.119289 -0.039581 -0.010450 0.711459 -0.062500 0 0 0 0 0 0 4 224205
-0.003793 0.005885 0.119289 -0.039963 -0.009294 0.711370 -0.062500 0 0 0 0 0 0 4 225207
-0.003793 0.005885 0.119289 -0.040166 -0.008712 0.711343 -0.062500 0 0 0 0 0 0 4 226207
-0.003793 0.005885 0.119289 -0.040251 -0.008409 0.711339 -0.062500 0 0 0 0 0 0 4 227206
-0.003793 0.005885 0.119289 -0.040292 -0.008272 0.711322 -0.062500 0 0 0 0 0 0 4 228205
-0.003793 0.005885 0.119289 -0.040324 -0.008202 0.711327 -0.062500 0 0 0 0 0 0 4 229210
-0.003793 0.005885 0.119289 -0.040337 -0.008163 0.711325 -0.062500 0 0 0 0 0 0 4 230208
-0.003793 0.005885 0.119289 -0.040326 -0.008131 0.711330 -0.062500 0 0 0 0 0 0 4 231205
-0.003793 0.005885 0.119289 -0.040344 -0.008134 0.711330 -0.062500 0 0 0 0 0 0 4 232203
-0.003793 0.005885 0.119289 -0.040335 -0.008137 0.711324 -0.062500 0 0 0 0 0 0 4 233203
-0.003793 0.005885 0.119289 -0.040348 -0.008124 0.711321 -0.062500 0 0 0 0 0 0 4 234205
-0.003793 0.005885 0.119289 -0.040339 -0.008124 0.711335 -0.062500 0 0 0 0 0 0 4 235204
-0.003793 0.005885 0.119289 -0.040349 -0.008123 0.711323 -0.062500 0 0 0 0 0 0 4 236202
-0.003812 0.005890 0.119298 0.210347 -0.070704 0.583578 -0.062500 0 0 0 0 0 0 4 237204
-0.003822 0.005892 0.119301 0.108242 -0.043211 0.645789 -0.062500 0 0 0 0 0 0 4 238206
-0.003827 0.005893 0.119302 0.035630 -0.025179 0.678142 -0.062500 0 0 0 0 0 0 4 239206
-0.003829 0.005894 0.119302 -0.002415 -0.016301 0.690510 -0.062500 0 0 0 0 0 0 4 240202
-0.003830 0.005894 0.119303 -0.023612 -0.004746 0.694927 -0.062500 0 0 0 0 0 0 4 241211
-0.003831 0.005894 0.119303 -0.033076 -0.002722 0.696483 -0.062500 0 0 0 0 0 0 4 242207
-0.003831 0.005894 0.119303 -0.037789 -0.001743 0.697019 -0.062500 0 0 0 0 0 0 4 243206
-0.003831 0.005894 0.119303 -0.040144 -0.001270 0.697209 -0.062500 0 0 0 0 0 0 4 244204
-0.003831 0.005894 0.119303 -0.041319 -0.001023 0.697273 -0.062500 0 0 0 0 0 0 4 245206
-0.003831 0.005894 0.119303 -0.041904 -0.000903 0.697306 -0.062500 0 0 0 0 0 0 4 246206
-0.003831 0.005894 0.119303 -0.042197 -0.000859 0.697308 -0.062500 0 0 0 0 0 0 4 247204
-0.003831 0.005894 0.119303 -0.042333 -0.000821 0.697313 -0.062500 0 0 0 0 0 0 4 248202
-0.003831 0.005894 0.119303 -0.042420 -0.000821 0.697310 -0.062500 0 0 0 0 0 0 4 249203
-0.003836 0.005911 0.119291 0.020553 -0.219262 0.864413 -0.062500 0 0 0 0 0 0 4 250283
-0.003839 0.005920 0.119287 -0.002226 -0.135086 0.783161 -0.062500 0 0 0 0 0 0 4 251305
-0.003840 0.005924 0.119285 -0.020616 -0.071584 0.740796 -0.062500 0 0 0 0 0 0 4 252288
-0.003841 0.005926 0.119285 -0.031072 -0.036956 0.724597 -0.062500 0 0 0 0 0 0 4 253283
-0.003841 0.005927 0.119284 -0.036619 -0.019080 0.718799 -0.062500 0 0 0 0 0 0 4 254287
-0.003841 0.005928 0.119284 -0.039509 -0.010013 0.716754 -0.062500 0 0 0 0 0 0 4 255300
-0.003841 0.005928 0.119284 -0.040984 -0.005429 0.716042 -0.062500 0 0 0 0 0 0 4 256283
-0.003842 0.005928 0.119284 -0.041717 -0.003129 0.715794 -0.062500 0 0 0 0 0 0 4 257268
-0.003842 0.005928 0.119284 -0.042100 -0.001962 0.715717 -0.062500 0 0 0 0 0 0 4 258283
-0.003842 0.005929 0.119284 -0.042302 -0.001380 0.715672 -0.062500 0 0 0 0 0 0 4 259266
-0.003842 0.005929 0.119284 -0.042380 -0.001099 0.715660 -0.062500 0 0 0 0 0 0 4 260283
-0.003842 0.005929 0.119284 -0.042428 -0.000942 0.715667 -0.062500 0 0 0 0 0 0 4 261268
-0.003842 0.005929 0.119284 -0.042461 -0.000870 0.715655 -0.062500 0 0 0 0 0 0 4 262211
-0.003842 0.005929 0.119284 -0.042475 -0.000830 0.715671 -0.062500 0 0 0 0 0 0 4 263201
-0.003842 0.005929 0.119284 -0.042479 -0.000816 0.715665 -0.062500 0 0 0 0 0 0 4 264209
-0.003842 0.005929 0.119284 -0.042482 -0.000804 0.715657 -0.062500 0 0 0 0 0 0 4 265200
-0.003861 0.005933 0.119293 0.208333 -0.063431 0.588120 -0.062500 0 0 0 0 0 0 4 266211
-0.003870 0.005936 0.119297 0.106159 -0.035896 0.650219 -0.062500 0 0 0 0 0 0 4 267200
-0.003875 0.005937 0.119298 0.033510 -0.017850 0.682532 -0.062500 0 0 0 0 0 0 4 268210
-0.003877 0.005937 0.119298 -0.004551 -0.008968 0.694871 -0.062500 0 0 0 0 0 0 4 269201
-0.003879 0.005937 0.119298 -0.023612 -0.004749 0.699281 -0.062500 0 0 0 0 0 0 4 270210
-0.003879 0.005937 0.119298 -0.033071 -0.002718 0.700837 -0.062500 0 0 0 0 0 0 4 271218
-0.003879 0.005938 0.119298 -0.037794 -0.001745 0.701384 -0.062500 0 0 0 0 0 0 4 272209
-0.003880 0.005938 0.119298 -0.040140 -0.001266 0.701560 -0.062500 0 0 0 0 0 0 4 273216
-0.003880 0.005938 0.119298 -0.041312 -0.001028 0.701629 -0.062500 0 0 0 0 0 0 4 274203
-0.003880 0.005938 0.119298 -0.041905 -0.000917 0.701656 -0.062500 0 0 0 0 0 0 4 275208
-0.003880 0.005938 0.119298 -0.042183 -0.000857 0.701670 -0.062500 0 0 0 0 0 0 4 276212
-0.003880 0.005938 0.119298 -0.042345 -0.000832 0.701670 -0.062500 0 0 0 0 0 0 4 277210
-0.003880 0.005938 0.119298 -0.042410 -0.000809 0.701666 -0.062500 0 0 0 0 0 0 4 278208
-0.003880 0.005938 0.119298 -0.042448 -0.000809 0.701670 -0.062500 0 0 0 0 0 0 4 279455
-0.003880 0.005938 0.119298 -0.042467 -0.000796 0.701669 -0.062500 0 0 0 0 0 0 4 280211
-0.003880 0.005938 0.119298 -0.042476 -0.000803 0.701662 -0.062500 0 0 0 0 0 0 4 281205
-0.003899 0.005942 0.119307 0.208458 -0.063439 0.574285 -0.062500 0 0 0 0 0 0 4 282203
-0.003909 0.005945 0.119311 0.106227 -0.035897 0.636293 -0.062500 0 0 0 0 0 0 4 283203
-0.003913 0.005946 0.119312 0.033534 -0.017853 0.668577 -0.062500 0 0 0 0 0 0 4 284202
-0.003916 0.005946 0.119312 -0.004541 -0.008980 0.680905 -0.062500 0 0 0 0 0 0 4 285201
-0.003917 0.005946 0.119312 -0.023604 -0.004742 0.685304 -0.062500 0 0 0 0 0 0 4 286204
-0.003917 0.005947 0.119312 -0.033083 -0.002724 0.686862 -0.062500 0 0 0 0 0 0 4 287202
-0.003918 0.005947 0.119312 -0.037792 -0.001737 0.687400 -0.062500 0 0 0 0 0 0 4 288213
-0.003918 0.005947 0.119312 -0.040146 -0.001263 0.687587 -0.062500 0 0 0 0 0 0 4 289211
-0.003918 0.005947 0.119312 -0.041319 -0.001026 0.687657 -0.062500 0 0 0 0 0 0 4 290210
-0.003918 0.005947 0.119312 -0.041893 -0.000910 0.687685 -0.062500 0 0 0 0 0 0 4 291189
-0.003918 0.005947 0.119312 -0.042196 -0.000863 0.687692 -0.062500 0 0 0 0 0 0 4 292203
-0.003918 0.005947 0.119312 -0.042333 -0.000825 0.687698 -0.062500 0 0 0 0 0 0 4 293205
-0.003918 0.005947 0.119312 -0.042412 -0.000818 0.687681 -0.062500 0 0 0 0 0 0 4 294205
-0.003918 0.005947 0.119312 -0.042443 -0.000811 0.687691 -0.062500 0 0 0 0 0 0 4 295204
-0.003918 0.005947 0.119312 -0.042461 -0.000797 0.687690 -0.062500 0 0 0 0 0 0 4 296203
-0.003918 0.005947 0.119312 -0.042475 -0.000793 0.687696 -0.062500 0 0 0 0 0 0 4 297205
-0.003937 0.005951 0.119321 0.208579 -0.063466 0.560448 -0.062500 0 0 0 0 0 0 4 298207
-0.003947 0.005954 0.119325 0.106286 -0.035907 0.622394 -0.062500 0 0 0 0 0 0 4 299206
-0.003951 0.005955 0.119326 0.033549 -0.017866 0.654633 -0.062500 0 0 0 0 0 0 4 300202
-0.003954 0.005955 0.119326 -0.004535 -0.008982 0.666946 -0.062500 0 0 0 0 0 0 4 301205
-0.003955 0.005955 0.119326 -0.023594 -0.004744 0.671349 -0.062500 0 0 0 0 0 0 4 302205
-0.003956 0.005956 0.119326 -0.033077 -0.002716 0.672896 -0.062500 0 0 0 0 0 0 4 303202
-0.003956 0.005956 0.119326 -0.037802 -0.001754 0.673445 -0.062500 0 0 0 0 0 0 4 304203
-0.003956 0.005956 0.119326 -0.040142 -0.001266 0.673625 -0.062500 0 0 0 0 0 0 4 305207
-0.003956 0.005956 0.119326 -0.041313 -0.001027 0.673694 -0.062500 0 0 0 0 0 0 4 306297
-0.003956 0.005956 0.119326 -0.041907 -0.000917 0.673721 -0.062500 0 0 0 0 0 0 4 307296
-0.003956 0.005956 0.119326 -0.042188 -0.000847 0.673727 -0.062500 0 0 0 0 0 0 4 308261
-0.003956 0.005956 0.119326 -0.042335 -0.000833 0.673727 -0.062500 0 0 0 0 0 0 4 309260
-0.003956 0.005956 0.119326 -0.042411 -0.000808 0.673728 -0.062500 0 0 0 0 0 0 4 310281
-0.003956 0.005956 0.119326 -0.042450 -0.000809 0.673734 -0.062500 0 0 0 0 0 0 4 311283
-0.003956 0.005956 0.119326 -0.042466 -0.000806 0.673740 -0.062500 0 0 0 0 0 0 4 312255
-0.003956 0.005956 0.119326 -0.042478 -0.000804 0.673727 -0.062500 0 0 0 0 0 0 4 313252
-0.003956 0.005956 0.119326 -0.042471 -0.000795 0.673732 -0.062500 0 0 0 0 0 0 4 314293
-0.003975 0.005961 0.119335 0.203794 -0.052895 0.546637 -0.062500 0 0 0 0 0 0 4 315287
-0.003990 0.005980 0.119327 0.164233 -0.243636 0.775890 -0.062500 0 0 0 0 0 0 4 316289
-0.003997 0.005989 0.119323 0.068909 -0.141507 0.726756 -0.062500 0 0 0 0 0 0 4 317279
-0.004001 0.005994 0.119322 0.012458 -0.069148 0.696610 -0.062500 0 0 0 0 0 0 4 318291
-0.004003 0.005997 0.119322 -0.017066 -0.030314 0.684765 -0.062500 0 0 0 0 0 0 4 319258
-0.004004 0.005998 0.119322 -0.032095 -0.010430 0.680489 -0.062500 0 0 0 0 0 0 4 320257
-0.004004 0.005998 0.119322 -0.039702 -0.000366 0.678995 -0.062500 0 0 0 0 0 0 4 321286
-0.004004 0.005999 0.119322 -0.043523 0.004688 0.678457 -0.062500 0 0 0 0 0 0 4 322287
-0.004004 0.005999 0.119322 -0.045463 0.007233 0.678272 -0.062500 0 0 0 0 0 0 4 323259
-0.004004 0.005999 0.119322 -0.046420 0.008505 0.678207 -0.062500 0 0 0 0 0 0 4 324259
-0.004005 0.005999 0.119322 -0.046902 0.009157 0.678185 -0.062500 0 0 0 0 0 0 4 325258
-0.004005 0.005999 0.119322 -0.047143 0.009465 0.678173 -0.062500 0 0 0 0 0 0 4 326256
-0.004005 0.005999 0.119322 -0.047261 0.009627 0.678176 -0.062500 0 0 0 0 0 0 4 327267
-0.004005 0.005999 0.119322 -0.047324 0.009704 0.678176 -0.062500 0 0 0 0 0 0 4 328278
-0.004005 0.005999 0.119322 -0.047355 0.009757 0.678170 -0.062500 0 0 0 0 0 0 4 329264
-0.004005 0.005999 0.119322 -0.047370 0.009765 0.678176 -0.062500 0 0 0 0 0 0 4 330279
-0.004005 0.005999 0.119322 -0.047386 0.009779 0.678175 -0.062500 0 0 0 0 0 0 4 331263
-0.004005 0.005999 0.119322 -0.047388 0.009781 0.678174 -0.062500 0 0 0 0 0 0 4 332280
-0.004005 0.005999 0.119322 -0.047380 0.009790 0.678181 -0.062500 0 0 0 0 0 0 4 333262
-0.004024 0.006004 0.119331 0.203922 -0.052928 0.551288 -0.062500 0 0 0 0 0 0 4 334279
-0.004033 0.006006 0.119334 0.101492 -0.025346 0.613044 -0.062500 0 0 0 0 0 0 4 335264
-0.004038 0.006007 0.119335 0.028690 -0.007281 0.645187 -0.062500 0 0 0 0 0 0 4 336278
-0.004040 0.006008 0.119336 -0.009404 0.001605 0.657478 -0.062500 0 0 0 0 0 0 4 337266
-0.004042 0.006008 0.119336 -0.028495 0.005841 0.661879 -0.062500 0 0 0 0 0 0 4 338282
-0.004042 0.006008 0.119336 -0.037967 0.007875 0.663416 -0.062500 0 0 0 0 0 0 4 339280
-0.004042 0.006008 0.119336 -0.042693 0.008838 0.663959 -0.062500 0 0 0 0 0 0 4 340266
-0.004043 0.006008 0.119336 -0.045458 0.017841 0.664142 -0.062500 0 0 0 0 0 0 4 341280
-0.004043 0.006008 0.119336 -0.046628 0.018070 0.664218 -0.062500 0 0 0 0 0 0 4 342266
-0.004043 0.006008 0.119336 -0.047225 0.018190 0.664237 -0.062500 0 0 0 0 0 0 4 343280
-0.004043 0.006008 0.119336 -0.047503 0.018251 0.664249 -0.062500 0 0 0 0 0 0 4 344264
-0.004043 0.006008 0.119336 -0.047653 0.018274 0.664242 -0.062500 0 0 0 0 0 0 4 345278
-0.004043 0.006008 0.119336 -0.047726 0.018289 0.664250 -0.062500 0 0 0 0 0 0 4 346198
-0.004043 0.006008 0.119336 -0.047765 0.018288 0.664257 -0.062500 0 0 0 0 0 0 4 347206
-0.004043 0.006008 0.119336 -0.047772 0.018298 0.664250 -0.062500 0 0 0 0 0 0 4 348196
-0.004043 0.006008 0.119336 -0.047792 0.018293 0.664249 -0.062500 0 0 0 0 0 0 4 349206
-0.004043 0.006008 0.119336 -0.047797 0.018303 0.664241 -0.062500 0 0 0 0 0 0 4 350198
-0.004062 0.006013 0.119345 0.203637 -0.044433 0.537527 -0.062500 0 0 0 0 0 0 4 351198
-0.004072 0.006015 0.119348 0.101141 -0.016843 0.599181 -0.062500 0 0 0 0 0 0 4 352207
-0.004076 0.006016 0.119349 0.028301 0.001228 0.631300 -0.062500 0 0 0 0 0 0 4 353202
-0.004079 0.006017 0.119349 -0.009821 0.010120 0.643577 -0.062500 0 0 0 0 0 0 4 354207
-0.004080 0.006017 0.119350 -0.028909 0.014354 0.647962 -0.062500 0 0 0 0 0 0 4 355209
-0.004080 0.006017 0.119350 -0.038384 0.016389 0.649514 -0.062500 0 0 0 0 0 0 4 356215
-0.004081 0.006017 0.119350 -0.043099 0.017350 0.650050 -0.062500 0 0 0 0 0 0 4 357202
-0.004081 0.006017 0.119350 -0.045460 0.017832 0.650245 -0.062500 0 0 0 0 0 0 4 358206
-0.004081 0.006017 0.119350 -0.046626 0.018078 0.650301 -0.062500 0 0 0 0 0 0 4 359337
-0.004086 0.006034 0.119338 0.015433 -0.199966 0.817954 -0.062500 0 0 0 0 0 0 4 360212
-0.004088 0.006043 0.119333 -0.007300 -0.115921 0.736513 -0.062500 0 0 0 0 0 0 4 361217
-0.004090 0.006047 0.119332 -0.025741 -0.052476 0.694013 -0.062500 0 0 0 0 0 0 4 362218
-0.004090 0.006049 0.119332 -0.036276 -0.017863 0.677741 -0.062500 0 0 0 0 0 0 4 363211
-0.004091 0.006050 0.119331 -0.041863 0.000008 0.671918 -0.062500 0 0 0 0 0 0 4 364215
-0.004091 0.006051 0.119331 -0.044784 0.009085 0.669856 -0.062500 0 0 0 0 0 0 4 365183
-0.004091 0.006051 0.119331 -0.046272 0.013660 0.669146 -0.062500 0 0 0 0 0 0 4 366184
-0.004091 0.006051 0.119331 -0.047022 0.015972 0.668891 -0.062500 0 0 0 0 0 0 4 367212
-0.004111 0.006056 0.119340 0.204144 -0.045635 0.542280 -0.062500 0 0 0 0 0 0 4 368183
-0.004120 0.006059 0.119343 0.101390 -0.017432 0.603812 -0.062500 0 0 0 0 0 0 4 369211
-0.004125 0.006060 0.119345 0.028425 0.000934 0.635869 -0.062500 0 0 0 0 0 0 4 370213
-0.004127 0.006060 0.119345 -0.009758 0.009976 0.648112 -0.062500 0 0 0 0 0 0 4 371216
-0.004128 0.006060 0.119345 -0.028875 0.014280 0.652502 -0.062500 0 0 0 0 0 0 4 372216
-0.004129 0.006061 0.119345 -0.038373 0.016346 0.654039 -0.062500 0 0 0 0 0 0 4 373210
-0.004129 0.006061 0.119345 -0.043101 0.017341 0.654568 -0.062500 0 0 0 0 0 0 4 374214
-0.004129 0.006061 0.119345 -0.045454 0.017826 0.654774 -0.062500 0 0 0 0 0 0 4 375213
-0.004129 0.006061 0.119345 -0.046638 0.018066 0.654830 -0.062500 0 0 0 0 0 0 4 376213
-0.004129 0.006061 0.119345 -0.047214 0.018183 0.654854 -0.062500 0 0 0 0 0 0 4 377212
-0.004129 0.006061 0.119345 -0.047502 0.018246 0.654873 -0.062500 0 0 0 0 0 0 4 378214
-0.004129 0.006061 0.119345 -0.047654 0.018269 0.654867 -0.062500 0 0 0 0 0 0 4 379212
-0.004129 0.006061 0.119345 -0.047730 0.018295 0.654867 -0.062500 0 0 0 0 0 0 4 380210
-0.004129 0.006061 0.119345 -0.047757 0.018292 0.654867 -0.062500 0 0 0 0 0 0 4 381212
-0.004149 0.006065 0.119354 0.203913 -0.044499 0.528503 -0.062500 0 0 0 0 0 0 4 382212
-0.004158 0.006068 0.119357 0.101260 -0.016863 0.589976 -0.062500 0 0 0 0 0 0 4 383213
-0.004163 0.006069 0.119358 0.028356 0.001224 0.622008 -0.062500 0 0 0 0 0 0 4 384181
-0.004165 0.006069 0.119359 -0.009806 0.010114 0.634250 -0.062500 0 0 0 0 0 0 4 385211
-0.004167 0.006069 0.119359 -0.028898 0.014347 0.638626 -0.062500 0 0 0 0 0 0 4 386214
-0.004167 0.006070 0.119359 -0.038378 0.016383 0.640166 -0.062500 0 0 0 0 0 0 4 387212
-0.004167 0.006070 0.119359 -0.043103 0.017366 0.640701 -0.062500 0 0 0 0 0 0 4 388210
-0.004168 0.006070 0.119359 -0.045463 0.017840 0.640900 -0.062500 0 0 0 0 0 0 4 389214
-0.004168 0.006070 0.119359 -0.046626 0.018075 0.640963 -0.062500 0 0 0 0 0 0 4 390213
-0.004168 0.006070 0.119359 -0.047220 0.018185 0.640988 -0.062500 0 0 0 0 0 0 4 391212
-0.004168 0.006070 0.119359 -0.047506 0.018237 0.640994 -0.062500 0 0 0 0 0 0 4 392212
-0.004168 0.006070 0.119359 -0.047641 0.018276 0.640999 -0.062500 0 0 0 0 0 0 4 393208
-0.004168 0.006070 0.119359 -0.047731 0.018286 0.640988 -0.062500 0 0 0 0 0 0 4 394200
-0.004168 0.006070 0.119359 -0.047764 0.018293 0.640998 -0.062500 0 0 0 0 0 0 4 395204
-0.004187 0.006075 0.119368 0.204029 -0.044515 0.514783 -0.062500 0 0 0 0 0 0 4 396213
-0.004197 0.006077 0.119371 0.101318 -0.016872 0.576184 -0.062500 0 0 0 0 0 0 4 397210
-0.004201 0.006078 0.119372 0.028383 0.001208 0.608164 -0.062500 0 0 0 0 0 0 4 398214
-0.004204 0.006078 0.119373 -0.009798 0.010111 0.620396 -0.062500 0 0 0 0 0 0 4 399210
-0.004205 0.006079 0.119373 -0.028890 0.014355 0.624768 -0.062500 0 0 0 0 0 0 4 400212
-0.004205 0.006079 0.119373 -0.038382 0.016385 0.626317 -0.062500 0 0 0 0 0 0 4 401212
-0.004206 0.006079 0.119373 -0.043117 0.017359 0.626845 -0.062500 0 0 0 0 0 0 4 402201
-0.004206 0.006079 0.119373 -0.045447 0.017835 0.627037 -0.062500 0 0 0 0 0 0 4 403204
-0.004206 0.006079 0.119373 -0.046631 0.018076 0.627110 -0.062500 0 0 0 0 0 0 4 404209
-0.004206 0.006079 0.119373 -0.047215 0.018184 0.627130 -0.062500 0 0 0 0 0 0 4 405205
-0.004206 0.006079 0.119373 -0.047512 0.018238 0.627141 -0.062500 0 0 0 0 0 0 4 406205
-0.004206 0.006079 0.119373 -0.047657 0.018269 0.627140 -0.062500 0 0 0 0 0 0 4 407196
-0.004225 0.006084 0.119382 0.204211 -0.044537 0.501062 -0.062500 0 0 0 0 0 0 4 408205
-0.004235 0.006086 0.119385 0.101406 -0.016887 0.562393 -0.062500 0 0 0 0 0 0 4 409195
-0.004244 0.006104 0.119374 0.090873 -0.216798 0.762272 -0.062500 0 0 0 0 0 0 4 410205
-0.004249 0.006113 0.119370 0.030403 -0.123998 0.692939 -0.062500 0 0 0 0 0 0 4 411195
-0.004252 0.006117 0.119369 -0.006946 -0.056372 0.654720 -0.062500 0 0 0 0 0 0 4 412205
-0.004253 0.006120 0.119368 -0.026889 -0.019762 0.639956 -0.062500 0 0 0 0 0 0 4 413196
-0.004254 0.006121 0.119368 -0.037188 -0.000941 0.634633 -0.062500 0 0 0 0 0 0 4 414204
-0.004254 0.006122 0.119368 -0.042442 0.008619 0.632761 -0.062500 0 0 0 0 0 0 4 415195
-0.004254 0.006122 0.119368 -0.045103 0.013432 0.632111 -0.062500 0 0 0 0 0 0 4 416204
-0.004254 0.006122 0.119368 -0.046441 0.015862 0.631884 -0.062500 0 0 0 0 0 0 4 417208
-0.004254 0.006122 0.119368 -0.047120 0.017073 0.631802 -0.062500 0 0 0 0 0 0 4 418292
-0.004255 0.006122 0.119368 -0.047456 0.017682 0.631766 -0.062500 0 0 0 0 0 0 4 419299
-0.004274 0.006127 0.119377 0.204231 -0.038737 0.505903 -0.062500 0 0 0 0 0 0 4 420284
-0.004283 0.006129 0.119380 0.101319 -0.010919 0.567112 -0.062500 0 0 0 0 0 0 4 421289
-0.004288 0.006130 0.119381 0.028273 0.007259 0.599009 -0.062500 0 0 0 0 0 0 4 422198
-0.004291 0.006131 0.119382 -0.009949 0.016187 0.611204 -0.062500 0 0 0 0 0 0 4 423215
-0.004292 0.006131 0.119382 -0.029063 0.020458 0.615577 -0.062500 0 0 0 0 0 0 4 424210
-0.004292 0.006131 0.119382 -0.038565 0.022502 0.617109 -0.062500 0 0 0 0 0 0 4 425181
-0.004293 0.006131 0.119382 -0.043284 0.023484 0.617650 -0.062500 0 0 0 0 0 0 4 426203
-0.004293 0.006131 0.119382 -0.045642 0.023947 0.617835 -0.062500 0 0 0 0 0 0 4 427215
-0.004293 0.006131 0.119382 -0.046809 0.024192 0.617906 -0.062500 0 0 0 0 0 0 4 428200
-0.004293 0.006131 0.119382 -0.047406 0.024313 0.617923 -0.062500 0 0 0 0 0 0 4 429215
-0.004293 0.006131 0.119382 -0.047705 0.024369 0.617933 -0.062500 0 0 0 0 0 0 4 430214
-0.004312 0.006136 0.119391 0.204337 -0.038476 0.492230 -0.062500 0 0 0 0 0 0 4 431212
-0.004322 0.006138 0.119394 0.101359 -0.010807 0.553357 -0.062500 0 0 0 0 0 0 4 432212
-0.004326 0.006139 0.119395 0.028301 0.007315 0.585217 -0.062500 0 0 0 0 0 0 4 433211
-0.004329 0.006140 0.119396 -0.009943 0.016233 0.597405 -0.062500 0 0 0 0 0 0 4 434180
-0.004330 0.006140 0.119396 -0.029064 0.020463 0.601765 -0.062500 0 0 0 0 0 0 4 435211
-0.004331 0.006140 0.119396 -0.038570 0.022504 0.603311 -0.062500 0 0 0 0 0 0 4 436210
-0.004331 0.006140 0.119396 -0.043279 0.023482 0.603847 -0.062500 0 0 0 0 0 0 4 437219
-0.004331 0.006140 0.119396 -0.045643 0.023967 0.604034 -0.062500 0 0 0 0 0 0 4 438212
-0.004331 0.006140 0.119396 -0.046827 0.024197 0.604092 -0.062500 0 0 0 0 0 0 4 439204
-0.004331 0.006140 0.119396 -0.047400 0.024302 0.604123 -0.062500 0 0 0 0 0 0 4 440208
-0.004331 0.006140 0.119396 -0.047699 0.024366 0.604128 -0.062500 0 0 0 0 0 0 4 441210
-0.004351 0.006145 0.119405 0.204458 -0.038504 0.478566 -0.062500 0 0 0 0 0 0 4 442212
-0.004360 0.006147 0.119408 0.101425 -0.010808 0.539638 -0.062500 0 0 0 0 0 0 4 443211
-0.004365 0.006148 0.119409 0.028314 0.007314 0.571439 -0.062500 0 0 0 0 0 0 4 444210
-0.004367 0.006149 0.119409 -0.009927 0.016230 0.583632 -0.062500 0 0 0 0 0 0 4 445210
-0.004368 0.006149 0.119410 -0.029055 0.020471 0.587977 -0.062500 0 0 0 0 0 0 4 446211
-0.004369 0.006149 0.119410 -0.038569 0.022494 0.589518 -0.062500 0 0 0 0 0 0 4 447209
-0.004369 0.006149 0.119410 -0.043285 0.023483 0.590063 -0.062500 0 0 0 0 0 0 4 448182
-0.004369 0.006149 0.119410 -0.045646 0.023957 0.590238 -0.062500 0 0 0 0 0 0 4 449180
-0.004389 0.006154 0.119419 0.205598 -0.038713 0.464902 -0.062500 0 0 0 0 0 0 4 450211
-0.004398 0.006156 0.119422 0.101999 -0.010920 0.525892 -0.062500 0 0 0 0 0 0 4 451180
-0.004403 0.006157 0.119423 0.028585 0.007256 0.557687 -0.062500 0 0 0 0 0 0 4 452211
-0.004405 0.006158 0.119423 -0.009791 0.016199 0.569849 -0.062500 0 0 0 0 0 0 4 453202
-0.004407 0.006158 0.119423 -0.028997 0.020458 0.574211 -0.062500 0 0 0 0 0 0 4 454211
-0.004407 0.006158 0.119423 -0.038525 0.022494 0.575742 -0.062500 0 0 0 0 0 0 4 455210
-0.004408 0.006158 0.119423 -0.043274 0.023481 0.576289 -0.062500 0 0 0 0 0 0 4 456211
-0.004408 0.006158 0.119423 -0.045628 0.023954 0.576478 -0.062500 0 0 0 0 0 0 4 457208
-0.004408 0.006158 0.119423 -0.046812 0.024183 0.576535 -0.062500 0 0 0 0 0 0 4 458196
-0.004408 0.006158 0.119423 -0.047403 0.024312 0.576556 -0.062500 0 0 0 0 0 0 4 459209
-0.004427 0.006163 0.119432 0.204853 -0.038561 0.451311 -0.062500 0 0 0 0 0 0 4 460208
-0.004437 0.006166 0.119436 0.101609 -0.010852 0.512202 -0.062500 0 0 0 0 0 0 4 461208
-0.004442 0.006167 0.119437 0.028394 0.007287 0.543947 -0.062500 0 0 0 0 0 0 4 462212
-0.004444 0.006167 0.119437 -0.009898 0.016222 0.556099 -0.062500 0 0 0 0 0 0 4 463209
-0.004445 0.006167 0.119437 -0.029032 0.020466 0.560457 -0.062500 0 0 0 0 0 0 4 464210
-0.004446 0.006167 0.119437 -0.038555 0.022501 0.561984 -0.062500 0 0 0 0 0 0 4 465209
-0.004446 0.006168 0.119437 -0.043291 0.023475 0.562530 -0.062500 0 0 0 0 0 0 4 466211
-0.004446 0.006168 0.119437 -0.045647 0.023957 0.562710 -0.062500 0 0 0 0 0 0 4 467208
-0.004446 0.006168 0.119437 -0.046815 0.024204 0.562778 -0.062500 0 0 0 0 0 0 4 468180
-0.004446 0.006168 0.119437 -0.047407 0.024305 0.562810 -0.062500 0 0 0 0 0 0 4 469206
-0.004446 0.006168 0.119437 -0.047697 0.024366 0.562808 -0.062500 0 0 0 0 0 0 4 470191
-0.004466 0.006172 0.119446 0.204127 -0.021742 0.437691 -0.062500 0 0 0 0 0 0 4 471195
-0.004475 0.006175 0.119449 0.102985 0.011874 0.498517 -0.062500 0 0 0 0 0 0 4 472204
-0.004480 0.006176 0.119450 0.029765 0.030013 0.530231 -0.062500 0 0 0 0 0 0 4 473204
-0.004482 0.006176 0.119451 -0.008529 0.038918 0.542366 -0.062500 0 0 0 0 0 0 4 474194
-0.004483 0.006176 0.119451 -0.027665 0.043179 0.546713 -0.062500 0 0 0 0 0 0 4 475193
-0.004484 0.006177 0.119451 -0.037168 0.045211 0.548243 -0.062500 0 0 0 0 0 0 4 476203
-0.004484 0.006177 0.119451 -0.041906 0.046196 0.548779 -0.062500 0 0 0 0 0 0 4 477193
-0.004484 0.006177 0.119451 -0.044272 0.046671 0.548970 -0.062500 0 0 0 0 0 0 4 478204
-0.004484 0.006177 0.119451 -0.045427 0.046905 0.549042 -0.062500 0 0 0 0 0 0 4 479193
-0.004485 0.006177 0.119451 -0.046023 0.047025 0.549058 -0.062500 0 0 0 0 0 0 4 480203
-0.004485 0.006177 0.119451 -0.046322 0.047080 0.549067 -0.062500 0 0 0 0 0 0 4 481193
-0.004504 0.006181 0.119460 0.206336 -0.015863 0.424116 -0.062500 0 0 0 0 0 0 4 482194
-0.004514 0.006184 0.119463 0.103048 0.011853 0.484844 -0.062500 0 0 0 0 0 0 4 483196
-0.004518 0.006185 0.119464 0.029785 0.029988 0.516508 -0.062500 0 0 0 0 0 0 4 484211
-0.004521 0.006185 0.119464 -0.008518 0.038933 0.528638 -0.062500 0 0 0 0 0 0 4 485213
-0.004522 0.006186 0.119465 -0.027662 0.043170 0.532985 -0.062500 0 0 0 0 0 0 4 486214
-0.004522 0.006186 0.119465 -0.037173 0.045212 0.534523 -0.062500 0 0 0 0 0 0 4 487204
-0.004523 0.006186 0.119465 -0.041912 0.046197 0.535058 -0.062500 0 0 0 0 0 0 4 488201
-0.004528 0.006202 0.119453 0.017843 -0.171131 0.703670 -0.062500 0 0 0 0 0 0 4 489333
-0.004530 0.006211 0.119448 -0.005280 -0.087139 0.621998 -0.062500 0 0 0 0 0 0 4 490210
-0.004532 0.006216 0.119447 -0.024012 -0.023699 0.579297 -0.062500 0 0 0 0 0 0 4 491201
-0.004532 0.006218 0.119446 -0.034759 0.010930 0.562928 -0.062500 0 0 0 0 0 0 4 492201
-0.004552 0.006224 0.119455 0.212413 -0.034197 0.432306 -0.062500 0 0 0 0 0 0 4 493199
-0.004562 0.006227 0.119458 0.106138 0.002620 0.490856 -0.062500 0 0 0 0 0 0 4 494199
-0.004567 0.006228 0.119459 0.031351 0.025359 0.521754 -0.062500 0 0 0 0 0 0 4 495199
-0.004569 0.006229 0.119460 -0.007728 0.036612 0.533606 -0.062500 0 0 0 0 0 0 4 496196
-0.004570 0.006229 0.119460 -0.027266 0.042015 0.537854 -0.062500 0 0 0 0 0 0 4 497197
-0.004571 0.006229 0.119460 -0.036980 0.044628 0.539343 -0.062500 0 0 0 0 0 0 4 498206
-0.004571 0.006229 0.119460 -0.041811 0.045896 0.539867 -0.062500 0 0 0 0 0 0 4 499200
-0.004571 0.006229 0.119460 -0.044214 0.046516 0.540063 -0.062500 0 0 0 0 0 0 4 500203
-0.004572 0.006229 0.119460 -0.045407 0.046842 0.540125 -0.062500 0 0 0 0 0 0 4 501196
-0.004572 0.006229 0.119460 -0.046012 0.046983 0.540152 -0.062500 0 0 0 0 0 0 4 502198
-0.004572 0.006229 0.119460 -0.046309 0.047069 0.540154 -0.062500 0 0 0 0 0 0 4 503195
-0.004591 0.006234 0.119469 0.206588 -0.015933 0.415562 -0.062500 0 0 0 0 0 0 4 504198
-0.004601 0.006236 0.119472 0.103157 0.011825 0.476101 -0.062500 0 0 0 0 0 0 4 505196
-0.004605 0.006237 0.119473 0.029827 0.029986 0.507689 -0.062500 0 0 0 0 0 0 4 506198
-0.004608 0.006238 0.119473 -0.008492 0.038925 0.519773 -0.062500 0 0 0 0 0 0 4 507198
-0.004609 0.006238 0.119473 -0.027657 0.043185 0.524119 -0.062500 0 0 0 0 0 0 4 508196
-0.004609 0.006238 0.119474 -0.037167 0.045208 0.525642 -0.062500 0 0 0 0 0 0 4 509197
-0.004610 0.006238 0.119474 -0.041909 0.046192 0.526171 -0.062500 0 0 0 0 0 0 4 510198
-0.004610 0.006238 0.119474 -0.044266 0.046665 0.526372 -0.062500 0 0 0 0 0 0 4 511196
-0.004610 0.006238 0.119474 -0.045443 0.046903 0.526434 -0.062500 0 0 0 0 0 0 4 512196
-0.004610 0.006238 0.119474 -0.046020 0.047020 0.526456 -0.062500 0 0 0 0 0 0 4 513196
-0.004629 0.006243 0.119482 0.206849 -0.015950 0.402018 -0.062500 0 0 0 0 0 0 4 514196
-0.004639 0.006245 0.119486 0.103288 0.011803 0.462482 -0.062500 0 0 0 0 0 0 4 515196
-0.004644 0.006246 0.119487 0.029901 0.029981 0.494027 -0.062500 0 0 0 0 0 0 4 516195
-0.004646 0.006247 0.119487 -0.008470 0.038921 0.506114 -0.062500 0 0 0 0 0 0 4 517198
-0.004647 0.006247 0.119487 -0.027641 0.043171 0.510440 -0.062500 0 0 0 0 0 0 4 518198
-0.004648 0.006247 0.119487 -0.037170 0.045208 0.511975 -0.062500 0 0 0 0 0 0 4 519197
-0.004648 0.006247 0.119487 -0.041903 0.046190 0.512497 -0.062500 0 0 0 0 0 0 4 520196
-0.004653 0.006264 0.119475 0.017675 -0.170971 0.681376 -0.062500 0 0 0 0 0 0 4 521197
-0.004656 0.006273 0.119471 -0.005303 -0.087074 0.599618 -0.062500 0 0 0 0 0 0 4 522197
-0.004657 0.006277 0.119469 -0.023991 -0.023688 0.556843 -0.062500 0 0 0 0 0 0 4 523194
-0.004677 0.006284 0.119478 0.218551 -0.052135 0.416199 -0.062500 0 0 0 0 0 0 4 524191
-0.004687 0.006288 0.119481 0.111201 -0.002496 0.470673 -0.062500 0 0 0 0 0 0 4 525200
-0.004692 0.006289 0.119482 0.034855 0.024750 0.500081 -0.062500 0 0 0 0 0 0 4 526286
-0.004695 0.006290 0.119482 -0.005029 0.038286 0.511411 -0.062500 0 0 0 0 0 0 4 527280
-0.004696 0.006290 0.119482 -0.024974 0.044852 0.515481 -0.062500 0 0 0 0 0 0 4 528253
-0.004697 0.006291 0.119482 -0.034899 0.048037 0.516925 -0.062500 0 0 0 0 0 0 4 529253
-0.004697 0.006291 0.119482 -0.039823 0.049617 0.517427 -0.062500 0 0 0 0 0 0 4 530252
-0.004697 0.006291 0.119482 -0.042269 0.050375 0.517600 -0.062500 0 0 0 0 0 0 4 531276
-0.004697 0.006291 0.119482 -0.043504 0.050762 0.517658 -0.062500 0 0 0 0 0 0 4 532284
-0.004717 0.006296 0.119491 0.209292 -0.012147 0.393607 -0.062500 0 0 0 0 0 0 4 533251
-0.004726 0.006298 0.119494 0.105431 0.015718 0.453880 -0.062500 0 0 0 0 0 0 4 534253
-0.004731 0.006299 0.119495 0.031894 0.033944 0.485342 -0.062500 0 0 0 0 0 0 4 535252
-0.004733 0.006299 0.119496 -0.006523 0.042914 0.497384 -0.062500 0 0 0 0 0 0 4 536241
-0.004734 0.006300 0.119496 -0.025723 0.047173 0.501710 -0.062500 0 0 0 0 0 0 4 537273
-0.004735 0.006300 0.119496 -0.035279 0.049205 0.503234 -0.062500 0 0 0 0 0 0 4 538276
-0.004735 0.006300 0.119496 -0.040018 0.050188 0.503770 -0.062500 0 0 0 0 0 0 4 539260
-0.004755 0.006305 0.119505 0.211149 -0.012442 0.380030 -0.062500 0 0 0 0 0 0 4 540258
-0.004765 0.006307 0.119508 0.106364 0.015574 0.440283 -0.062500 0 0 0 0 0 0 4 541275
-0.004769 0.006308 0.119509 0.032368 0.033865 0.471722 -0.062500 0 0 0 0 0 0 4 542260
-0.004772 0.006308 0.119509 -0.006302 0.042878 0.483770 -0.062500 0 0 0 0 0 0 4 543274
-0.004773 0.006309 0.119509 -0.025621 0.047151 0.488081 -0.062500 0 0 0 0 0 0 4 544270
-0.004778 0.006326 0.119497 0.026551 -0.168299 0.658557 -0.062500 0 0 0 0 0 0 4 545276
-0.004781 0.006334 0.119493 0.000118 -0.083736 0.577159 -0.062500 0 0 0 0 0 0 4 546279
-0.004802 0.006344 0.119501 0.233345 -0.083163 0.410757 -0.062500 0 0 0 0 0 0 4 547274
-0.004813 0.006348 0.119503 0.118037 -0.020584 0.454490 -0.062500 0 0 0 0 0 0 4 548258
-0.004818 0.006350 0.119504 0.038385 0.015566 0.479968 -0.062500 0 0 0 0 0 0 4 549274
-0.004820 0.006351 0.119504 -0.003229 0.033647 0.489889 -0.062500 0 0 0 0 0 0 4 550193
-0.004822 0.006352 0.119505 -0.024068 0.042516 0.493476 -0.062500 0 0 0 0 0 0 4 551205
-0.004822 0.006352 0.119505 -0.034430 0.046860 0.494745 -0.062500 0 0 0 0 0 0 4 552191
-0.004822 0.006352 0.119505 -0.039598 0.049017 0.495186 -0.062500 0 0 0 0 0 0 4 553201
-0.004842 0.006357 0.119513 0.211617 -0.013086 0.371776 -0.062500 0 0 0 0 0 0 4 554192
-0.004852 0.006359 0.119516 0.106587 0.015259 0.431836 -0.062500 0 0 0 0 0 0 4 555201
-0.004857 0.006360 0.119518 0.032460 0.033715 0.463173 -0.062500 0 0 0 0 0 0 4 556201
-0.004859 0.006361 0.119518 -0.006274 0.042796 0.475182 -0.062500 0 0 0 0 0 0 4 557190
-0.004860 0.006361 0.119518 -0.025610 0.047108 0.479500 -0.062500 0 0 0 0 0 0 4 558240
-0.004861 0.006361 0.119518 -0.035202 0.049190 0.481018 -0.062500 0 0 0 0 0 0 4 559203
-0.004881 0.006366 0.119527 0.213924 -0.013000 0.358146 -0.062500 0 0 0 0 0 0 4 560199
[truncated: 22,229,974 more chars]
