# Supplementary material for: Increasing Patient Engagement in Rehabilitation Exercises Using Computer-Based Citizen Science
Source: PLoS One. 2015 Mar 20;10(3):e0117013. doi: 10.1371/journal.pone.0117013 (PMC4368773; doi:10.1371/journal.pone.0117013)
Supplement: S3 Dataset — (ZIP) [file pone.0117013.s003.zip › Dataset_S3/H28/H28_with.dat]

-0.011776 -0.010860 0.170377 0.005009 1.874202 -6.020383 -0.000000 1 0 0 0 0 0 0 974
-0.011791 -0.010917 0.170605 0.210844 0.943884 -3.601324 -0.000031 1 0 0 0 0 0 0 1969
-0.011796 -0.010943 0.170822 0.090152 0.436994 -3.220171 -0.000062 1 0 0 0 0 0 0 2966
-0.011805 -0.011018 0.171027 0.135816 1.027900 -3.068089 -0.000094 1 0 0 0 0 0 0 3970
-0.011828 -0.011070 0.171224 0.335514 0.810876 -2.958203 -0.000125 1 0 0 0 0 0 0 4967
-0.011854 -0.011117 0.171418 0.398825 0.718452 -2.929136 -0.000156 1 0 0 0 0 0 0 5968
-0.011881 -0.011163 0.171609 0.409313 0.688302 -2.924362 -0.000187 1 0 0 0 0 0 0 6968
-0.011923 -0.011187 0.171727 0.620985 0.426809 -1.992328 -0.000218 1 0 0 0 0 0 0 7939
-0.011975 -0.011239 0.171934 0.773122 0.750078 -3.070501 -0.000250 1 0 0 0 0 0 0 8961
-0.012022 -0.011264 0.172038 0.729876 0.456299 -1.875564 -0.000280 1 0 0 0 0 0 0 9938
-0.012113 -0.011307 0.172216 1.299819 0.652972 -2.756164 -0.000325 1 0 0 0 0 0 0 11383
-0.012195 -0.011303 0.172419 1.257906 0.073927 -3.172084 -0.000343 1 0 0 0 0 0 0 11944
-0.012216 -0.011313 0.172484 0.449332 0.200942 -1.448012 -0.000382 1 0 0 0 0 0 0 13186
-0.012240 -0.011342 0.172597 0.411123 0.454431 -1.922214 -0.000405 1 0 0 0 0 0 0 13920
-0.012258 -0.011366 0.172683 0.341859 0.435942 -1.653756 -0.000436 1 0 0 0 0 0 0 14919
-0.012247 -0.011394 0.172783 -0.031858 0.485630 -1.818340 -0.000468 1 0 0 0 0 0 0 15939
-0.012246 -0.011418 0.172877 0.057984 0.435556 -1.788803 -0.000499 1 0 0 0 0 0 0 16946
-0.012228 -0.011446 0.172966 -0.151351 0.497518 -1.738557 -0.000530 1 0 0 0 0 0 0 17938
-0.012211 -0.011455 0.173049 -0.152334 0.258378 -1.679883 -0.000561 1 0 0 0 0 0 0 18926
-0.012161 -0.011447 0.173120 -0.576873 0.018439 -1.547856 -0.000593 1 0 0 0 0 0 0 19937
-0.012131 -0.011439 0.173180 -0.360178 0.003974 -1.423099 -0.000624 1 0 0 0 0 0 0 20946
-0.012099 -0.011417 0.173230 -0.360400 -0.176449 -1.293581 -0.000655 1 0 0 0 0 0 0 21944
-0.012058 -0.011411 0.173264 -0.463621 0.017019 -1.102969 -0.000686 1 0 0 0 0 0 0 22929
-0.012023 -0.011391 0.173288 -0.394739 -0.131651 -0.972088 -0.000717 1 0 0 0 0 0 0 23929
-0.012006 -0.011381 0.173299 -0.159949 -0.021232 -0.820004 -0.000749 1 0 0 0 0 0 0 24937
-0.011975 -0.011383 0.173302 -0.295493 0.153782 -0.737034 -0.000804 1 0 0 0 0 0 0 26702
-0.011958 -0.011348 0.173294 -0.134057 -0.302883 -0.621989 -0.000843 1 0 0 0 0 0 0 27952
-0.011928 -0.011338 0.173287 -0.280532 -0.022376 -0.651883 -0.000874 1 0 0 0 0 0 0 28950
-0.011937 -0.011327 0.173273 0.217225 0.004397 -0.582883 -0.000906 1 0 0 0 0 0 0 29964
-0.011929 -0.011307 0.173261 0.060857 -0.102561 -0.617523 -0.000937 1 0 0 0 0 0 0 30953
-0.011904 -0.011304 0.173252 -0.182257 0.113812 -0.694773 -0.000968 1 0 0 0 0 0 0 31958
-0.011894 -0.011304 0.173235 -0.007738 0.175160 -0.609013 -0.000999 1 0 0 0 0 0 0 32954
-0.011867 -0.011312 0.173224 -0.198921 0.281521 -0.709471 -0.001031 1 0 0 0 0 0 0 33958
-0.011811 -0.011330 0.173213 -0.602319 0.434611 -0.747419 -0.001062 1 0 0 0 0 0 0 34954
-0.011771 -0.011324 0.173202 -0.426447 0.152110 -0.770878 -0.001093 1 0 0 0 0 0 0 35949
-0.011729 -0.011329 0.173194 -0.424762 0.257720 -0.836767 -0.001124 1 0 0 0 0 0 0 36956
-0.011665 -0.011345 0.173184 -0.712354 0.428450 -0.849247 -0.001156 1 0 0 0 0 0 0 37954
-0.011622 -0.011339 0.173174 -0.476552 0.156670 -0.860469 -0.001187 1 0 0 0 0 0 0 38954
-0.011578 -0.011343 0.173166 -0.444445 0.268269 -0.920242 -0.001218 1 0 0 0 0 0 0 39955
-0.011544 -0.011331 0.173156 -0.310117 0.070057 -0.925009 -0.001249 1 0 0 0 0 0 0 40954
-0.011528 -0.011325 0.173152 -0.072958 0.137956 -1.015709 -0.001281 1 0 0 0 0 0 0 41953
-0.011507 -0.011307 0.173144 -0.092029 0.000064 -1.001693 -0.001312 1 0 0 0 0 0 0 42954
-0.011497 -0.011298 0.173140 0.043195 0.106814 -1.079456 -0.001342 1 0 0 0 0 0 0 43923
-0.011480 -0.011280 0.173132 -0.029394 -0.010584 -1.059884 -0.001374 1 0 0 0 0 0 0 44951
-0.011472 -0.011270 0.173128 0.078987 0.106868 -1.135640 -0.001406 1 0 0 0 0 0 0 45951
-0.011446 -0.011273 0.173124 -0.132423 0.275747 -1.155202 -0.001437 1 0 0 0 0 0 0 46947
-0.011411 -0.011281 0.173119 -0.262890 0.374153 -1.175504 -0.001468 1 0 0 0 0 0 0 47955
-0.011372 -0.011292 0.173113 -0.329049 0.427543 -1.198399 -0.001499 1 0 0 0 0 0 0 48952
-0.011353 -0.011298 0.173111 -0.078577 0.366450 -1.260658 -0.001531 1 0 0 0 0 0 0 49954
-0.011322 -0.011308 0.173107 -0.205248 0.419769 -1.269362 -0.001561 1 0 0 0 0 0 0 50924
-0.011284 -0.011320 0.173102 -0.291938 0.458142 -1.284918 -0.001593 1 0 0 0 0 0 0 51948
-0.011244 -0.011333 0.173097 -0.335951 0.481416 -1.305676 -0.001625 1 0 0 0 0 0 0 52960
-0.011202 -0.011346 0.173091 -0.356522 0.496164 -1.328965 -0.001656 1 0 0 0 0 0 0 53956
-0.011169 -0.011339 0.173083 -0.240523 0.224811 -1.312624 -0.001687 1 0 0 0 0 0 0 54958
-0.011131 -0.011342 0.173076 -0.292677 0.345980 -1.355650 -0.001718 1 0 0 0 0 0 0 55954
-0.011112 -0.011344 0.173072 -0.046214 0.343670 -1.431633 -0.001749 1 0 0 0 0 0 0 56942
-0.011081 -0.011352 0.173068 -0.176144 0.428823 -1.447517 -0.001780 1 0 0 0 0 0 0 57947
-0.011044 -0.011363 0.173063 -0.265016 0.482915 -1.464674 -0.001811 1 0 0 0 0 0 0 58923
-0.011035 -0.011347 0.173057 0.096403 0.141253 -1.485026 -0.001843 1 0 0 0 0 0 0 59955
-0.011009 -0.011346 0.173052 -0.086742 0.308416 -1.510119 -0.001874 1 0 0 0 0 0 0 60951
-0.010996 -0.011345 0.173049 0.069075 0.337835 -1.574908 -0.001906 1 0 0 0 0 0 0 61951
-0.010977 -0.011330 0.173041 0.015325 0.157406 -1.543397 -0.001937 1 0 0 0 0 0 0 62953
-0.010968 -0.011323 0.173038 0.135491 0.242505 -1.614754 -0.001968 1 0 0 0 0 0 0 63952
-0.010942 -0.011326 0.173033 -0.070499 0.394865 -1.630678 -0.001999 1 0 0 0 0 0 0 64953
-0.010907 -0.011335 0.173028 -0.198723 0.485132 -1.648756 -0.002031 1 0 0 0 0 0 0 65952
-0.010868 -0.011347 0.173023 -0.263873 0.534515 -1.670751 -0.002062 1 0 0 0 0 0 0 66954
-0.010858 -0.011331 0.173017 0.111214 0.189101 -1.692815 -0.002093 1 0 0 0 0 0 0 67943
-0.010831 -0.011330 0.173011 -0.064741 0.354744 -1.719088 -0.002124 1 0 0 0 0 0 0 68953
-0.010796 -0.011337 0.173006 -0.187780 0.474095 -1.745465 -0.002156 1 0 0 0 0 0 0 69959
-0.010779 -0.011340 0.173003 0.031168 0.449530 -1.811004 -0.002187 1 0 0 0 0 0 0 70952
-0.010748 -0.011349 0.172998 -0.112299 0.521346 -1.820421 -0.002218 1 0 0 0 0 0 0 71956
-0.010721 -0.011338 0.172990 -0.084336 0.285802 -1.793733 -0.002249 1 0 0 0 0 0 0 72947
-0.010707 -0.011333 0.172986 0.100511 0.336253 -1.871533 -0.002281 1 0 0 0 0 0 0 73951
-0.010700 -0.011331 0.172985 0.211697 0.379840 -1.929841 -0.002312 1 0 0 0 0 0 0 74952
-0.010685 -0.011315 0.172977 0.111656 0.212962 -1.891069 -0.002343 1 0 0 0 0 0 0 75953
-0.010677 -0.011307 0.172974 0.207290 0.306494 -1.959590 -0.002374 1 0 0 0 0 0 0 76953
-0.010673 -0.011303 0.172973 0.271393 0.372607 -2.013086 -0.002406 1 0 0 0 0 0 0 77950
-0.010681 -0.011280 0.172969 0.430345 0.126555 -2.011974 -0.002437 1 0 0 0 0 0 0 78952
-0.010663 -0.011275 0.172964 0.118405 0.351563 -2.022378 -0.002468 1 0 0 0 0 0 0 79953
-0.010663 -0.011251 0.172958 0.330968 0.128143 -2.039265 -0.002499 1 0 0 0 0 0 0 80938
-0.010664 -0.011239 0.172956 0.353126 0.268039 -2.102580 -0.002530 1 0 0 0 0 0 0 81946
-0.010642 -0.011240 0.172951 0.074183 0.455255 -2.110051 -0.002561 1 0 0 0 0 0 0 82935
-0.010641 -0.011219 0.172946 0.313791 0.190350 -2.123736 -0.002594 1 0 0 0 0 0 0 83974
-0.010640 -0.011208 0.172944 0.350252 0.306903 -2.183437 -0.002624 1 0 0 0 0 0 0 84935
-0.010618 -0.011210 0.172939 0.078531 0.482425 -2.189801 -0.002655 1 0 0 0 0 0 0 85930
-0.010617 -0.011189 0.172934 0.321716 0.211457 -2.202207 -0.002687 1 0 0 0 0 0 0 86944
-0.010616 -0.011179 0.172932 0.360212 0.325285 -2.262503 -0.002718 1 0 0 0 0 0 0 87935
-0.010603 -0.011159 0.172924 0.212548 0.215890 -2.227479 -0.002749 1 0 0 0 0 0 0 88944
-0.010597 -0.011149 0.172921 0.284193 0.340809 -2.298424 -0.002780 1 0 0 0 0 0 0 89935
-0.010603 -0.011123 0.172916 0.459408 0.139279 -2.311956 -0.002812 1 0 0 0 0 0 0 90945
-0.010607 -0.011109 0.172914 0.440151 0.297582 -2.369997 -0.002843 1 0 0 0 0 0 0 91934
-0.010618 -0.011081 0.172910 0.544886 0.120955 -2.373728 -0.002874 1 0 0 0 0 0 0 92944
-0.010633 -0.011045 0.172904 0.611021 0.009081 -2.385013 -0.002905 1 0 0 0 0 0 0 93934
-0.010640 -0.011028 0.172902 0.524824 0.236306 -2.446047 -0.002937 1 0 0 0 0 0 0 94944
-0.010632 -0.011004 0.172894 0.310600 0.186312 -2.410350 -0.002968 1 0 0 0 0 0 0 95936
-0.010637 -0.010970 0.172888 0.472180 0.057969 -2.439849 -0.002999 1 0 0 0 0 0 0 96944
-0.010649 -0.010932 0.172881 0.582122 -0.015307 -2.470313 -0.003030 1 0 0 0 0 0 0 97935
-0.010655 -0.010913 0.172878 0.519532 0.232608 -2.542386 -0.003063 1 0 0 0 0 0 0 98981
-0.010667 -0.010882 0.172873 0.600772 0.102519 -2.550485 -0.003093 1 0 0 0 0 0 0 99940
-0.010683 -0.010845 0.172868 0.655439 0.014115 -2.564787 -0.003124 1 0 0 0 0 0 0 100946
-0.010691 -0.010826 0.172865 0.563506 0.252883 -2.627350 -0.003155 1 0 0 0 0 0 0 101940
-0.010683 -0.010802 0.172858 0.345774 0.208357 -2.592313 -0.003186 1 0 0 0 0 0 0 102942
-0.010688 -0.010768 0.172851 0.506170 0.082720 -2.621838 -0.003218 1 0 0 0 0 0 0 103952
-0.010691 -0.010752 0.172848 0.492531 0.294652 -2.695453 -0.003249 1 0 0 0 0 0 0 104949
-0.010701 -0.010722 0.172843 0.600996 0.145844 -2.705788 -0.003281 1 0 0 0 0 0 0 105954
-0.010716 -0.010685 0.172837 0.669344 0.047702 -2.720356 -0.003312 1 0 0 0 0 0 0 106952
-0.010733 -0.010645 0.172831 0.707380 -0.002221 -2.740444 -0.003343 1 0 0 0 0 0 0 107952
-0.010742 -0.010625 0.172829 0.606323 0.257944 -2.806635 -0.003374 1 0 0 0 0 0 0 108938
-0.010755 -0.010593 0.172824 0.668333 0.134410 -2.813128 -0.003406 1 0 0 0 0 0 0 109951
-0.010772 -0.010556 0.172818 0.713292 0.048975 -2.825722 -0.003437 1 0 0 0 0 0 0 110951
-0.010780 -0.010537 0.172816 0.616776 0.289216 -2.888758 -0.003468 1 0 0 0 0 0 0 111952
-0.010793 -0.010506 0.172811 0.681135 0.155355 -2.892370 -0.003499 1 0 0 0 0 0 0 112933
-0.010824 -0.010485 0.172798 0.914422 0.271864 -2.805309 -0.003530 1 0 0 0 0 0 0 113928
-0.010839 -0.010475 0.172792 0.745361 0.429188 -2.910022 -0.003561 1 0 0 0 0 0 0 114923
-0.010856 -0.010448 0.172786 0.756570 0.234812 -2.943204 -0.003593 1 0 0 0 0 0 0 115955
-0.010853 -0.010419 0.172776 0.488225 0.200542 -2.928432 -0.003623 1 0 0 0 0 0 0 116920
-0.010851 -0.010406 0.172772 0.491328 0.386901 -3.015962 -0.003656 1 0 0 0 0 0 0 117950
-0.010874 -0.010393 0.172759 0.818203 0.424489 -2.935335 -0.003686 1 0 0 0 0 0 0 118940
-0.010895 -0.010365 0.172749 0.831169 0.234480 -2.995500 -0.003717 1 0 0 0 0 0 0 119924
-0.010905 -0.010351 0.172745 0.701924 0.403315 -3.091406 -0.003749 1 0 0 0 0 0 0 120948
-0.010934 -0.010338 0.172732 0.935558 0.438066 -3.012010 -0.003780 1 0 0 0 0 0 0 121948
-0.010958 -0.010310 0.172722 0.899129 0.247388 -3.072897 -0.003812 1 0 0 0 0 0 0 122951
-0.010994 -0.010291 0.172706 1.055369 0.338441 -3.024692 -0.003843 1 0 0 0 0 0 0 123951
-0.011027 -0.010297 0.172692 1.032194 0.690009 -3.051222 -0.003874 1 0 0 0 0 0 0 124951
-0.011053 -0.010279 0.172681 0.948652 0.408384 -3.134445 -0.003905 1 0 0 0 0 0 0 125949
-0.011089 -0.010264 0.172665 1.089487 0.428699 -3.093905 -0.003937 1 0 0 0 0 0 0 126950
-0.011100 -0.010279 0.172647 0.772500 0.831697 -3.084897 -0.003968 1 0 0 0 0 0 0 127951
-0.011130 -0.010281 0.172627 0.987109 0.702932 -3.087404 -0.003999 1 0 0 0 0 0 0 128957
-0.011169 -0.010277 0.172607 1.135533 0.607635 -3.100594 -0.004030 1 0 0 0 0 0 0 129948
-0.011181 -0.010297 0.172587 0.807087 0.932959 -3.126417 -0.004062 1 0 0 0 0 0 0 130951
-0.011189 -0.010309 0.172563 0.727459 0.852054 -3.106653 -0.004093 1 0 0 0 0 0 0 131951
-0.011217 -0.010309 0.172541 0.986009 0.700734 -3.144722 -0.004124 1 0 0 0 0 0 0 132949
-0.011233 -0.010310 0.172517 0.861179 0.705066 -3.139946 -0.004155 1 0 0 0 0 0 0 133950
-0.011234 -0.010334 0.172494 0.652161 1.003231 -3.192745 -0.004187 1 0 0 0 0 0 0 134950
-0.011258 -0.010340 0.172473 0.945493 0.810413 -3.228135 -0.004218 1 0 0 0 0 0 0 135951
-0.011272 -0.010345 0.172449 0.847773 0.771186 -3.218204 -0.004249 1 0 0 0 0 0 0 136949
-0.011281 -0.010348 0.172423 0.776877 0.760265 -3.222328 -0.004280 1 0 0 0 0 0 0 137949
-0.011303 -0.010367 0.172389 0.929664 0.965058 -3.136159 -0.004312 1 0 0 0 0 0 0 138951
-0.011337 -0.010371 0.172362 1.129238 0.797019 -3.237254 -0.004343 1 0 0 0 0 0 0 139947
-0.011366 -0.010352 0.172331 1.079653 0.490345 -3.224719 -0.004374 1 0 0 0 0 0 0 140937
-0.011397 -0.010360 0.172295 1.107610 0.808902 -3.169511 -0.004405 1 0 0 0 0 0 0 141943
-0.011415 -0.010366 0.172263 0.942493 0.813296 -3.250200 -0.004437 1 0 0 0 0 0 0 142944
-0.011440 -0.010385 0.172227 1.031845 1.008016 -3.209152 -0.004468 1 0 0 0 0 0 0 143951
-0.011455 -0.010397 0.172195 0.909289 0.922479 -3.293689 -0.004499 1 0 0 0 0 0 0 144951
-0.011488 -0.010398 0.172154 1.144912 0.782788 -3.206083 -0.004530 1 0 0 0 0 0 0 145920
-0.011507 -0.010400 0.172121 0.985404 0.786938 -3.311974 -0.004562 1 0 0 0 0 0 0 146950
-0.011521 -0.010403 0.172076 0.901773 0.807459 -3.198898 -0.004593 1 0 0 0 0 0 0 147951
-0.011544 -0.010422 0.172033 1.028986 1.020814 -3.225823 -0.004624 1 0 0 0 0 0 0 148950
-0.011545 -0.010417 0.171992 0.758048 0.747392 -3.272281 -0.004655 1 0 0 0 0 0 0 149950
-0.011540 -0.010440 0.171947 0.654165 1.067512 -3.252819 -0.004687 1 0 0 0 0 0 0 150950
-0.011564 -0.010446 0.171900 1.021944 0.900227 -3.241867 -0.004718 1 0 0 0 0 0 0 151944
-0.011579 -0.010451 0.171849 0.961406 0.876382 -3.206535 -0.004749 1 0 0 0 0 0 0 152943
-0.011577 -0.010441 0.171803 0.720540 0.666562 -3.299114 -0.004780 1 0 0 0 0 0 0 153933
-0.011579 -0.010437 0.171753 0.767802 0.748642 -3.261010 -0.004812 1 0 0 0 0 0 0 154942
-0.011606 -0.010431 0.171703 1.102538 0.721149 -3.284351 -0.004842 1 0 0 0 0 0 0 155933
-0.011624 -0.010430 0.171650 1.013386 0.792754 -3.269227 -0.004874 1 0 0 0 0 0 0 156942
-0.011646 -0.010410 0.171592 1.069656 0.551079 -3.220188 -0.004905 1 0 0 0 0 0 0 157933
-0.011661 -0.010402 0.171536 0.987181 0.692836 -3.250444 -0.004936 1 0 0 0 0 0 0 158941
-0.011681 -0.010378 0.171476 1.060848 0.502653 -3.230268 -0.004967 1 0 0 0 0 0 0 159932
-0.011695 -0.010369 0.171418 0.988323 0.671825 -3.275247 -0.004999 1 0 0 0 0 0 0 160941
-0.011693 -0.010351 0.171354 0.773584 0.585605 -3.220726 -0.005030 1 0 0 0 0 0 0 161932
-0.011696 -0.010344 0.171294 0.819238 0.726532 -3.286339 -0.005061 1 0 0 0 0 0 0 162941
-0.011688 -0.010328 0.171230 0.689043 0.617289 -3.244445 -0.005092 1 0 0 0 0 0 0 163932
-0.011697 -0.010300 0.171165 0.903979 0.455869 -3.267092 -0.005124 1 0 0 0 0 0 0 164941
-0.011692 -0.010272 0.171098 0.747542 0.455022 -3.248582 -0.005155 1 0 0 0 0 0 0 165932
-0.011695 -0.010262 0.171021 0.833478 0.671170 -3.139757 -0.005187 1 0 0 0 0 0 0 166942
-0.011677 -0.010265 0.170952 0.582751 0.888426 -3.241423 -0.005217 1 0 0 0 0 0 0 167931
-0.011659 -0.010254 0.170882 0.550332 0.718017 -3.262114 -0.005248 1 0 0 0 0 0 0 168923
-0.011655 -0.010251 0.170804 0.733911 0.813194 -3.171496 -0.005280 1 0 0 0 0 0 0 169949
-0.011652 -0.010214 0.170725 0.782037 0.383066 -3.180265 -0.005311 1 0 0 0 0 0 0 170934
-0.011679 -0.010192 0.170646 1.165734 0.527701 -3.184146 -0.005343 1 0 0 0 0 0 0 171942
-0.011682 -0.010167 0.170571 0.911266 0.520486 -3.256942 -0.005374 1 0 0 0 0 0 0 172932
-0.011698 -0.010135 0.170485 1.052530 0.423814 -3.147285 -0.005405 1 0 0 0 0 0 0 173948
-0.011696 -0.010106 0.170407 0.840396 0.452955 -3.246311 -0.005436 1 0 0 0 0 0 0 174939
-0.011700 -0.010093 0.170324 0.895883 0.682148 -3.208308 -0.005468 1 0 0 0 0 0 0 175956
-0.011693 -0.010074 0.170231 0.767336 0.618363 -3.091977 -0.005499 1 0 0 0 0 0 0 176950
-0.011689 -0.010029 0.170145 0.796396 0.272470 -3.184246 -0.005530 1 0 0 0 0 0 0 177950
-0.011669 -0.010016 0.170054 0.589276 0.656868 -3.149825 -0.005562 1 0 0 0 0 0 0 178950
-0.011672 -0.009989 0.169961 0.885607 0.523850 -3.122045 -0.005593 1 0 0 0 0 0 0 179948
-0.011656 -0.009985 0.169866 0.654691 0.809668 -3.123069 -0.005624 1 0 0 0 0 0 0 180949
-0.011623 -0.009954 0.169775 0.431979 0.487689 -3.184716 -0.005655 1 0 0 0 0 0 0 181931
-0.011621 -0.009918 0.169681 0.798741 0.395918 -3.160617 -0.005686 1 0 0 0 0 0 0 182918
-0.011601 -0.009910 0.169585 0.610681 0.742661 -3.159990 -0.005718 1 0 0 0 0 0 0 183942
-0.011581 -0.009892 0.169485 0.601039 0.662630 -3.110793 -0.005749 1 0 0 0 0 0 0 184949
-0.011562 -0.009870 0.169382 0.605189 0.598285 -3.087206 -0.005780 1 0 0 0 0 0 0 185948
-0.011543 -0.009845 0.169278 0.608455 0.564197 -3.080445 -0.005812 1 0 0 0 0 0 0 186948
-0.011523 -0.009819 0.169173 0.610180 0.547287 -3.081955 -0.005843 1 0 0 0 0 0 0 187948
-0.011504 -0.009793 0.169067 0.611034 0.539085 -3.087320 -0.005874 1 0 0 0 0 0 0 188948
-0.011493 -0.009743 0.168957 0.732654 0.238435 -3.037749 -0.005905 1 0 0 0 0 0 0 189948
-0.011478 -0.009705 0.168848 0.685391 0.353989 -3.069462 -0.005937 1 0 0 0 0 0 0 190951
-0.011460 -0.009672 0.168740 0.650557 0.437934 -3.093700 -0.005968 1 0 0 0 0 0 0 191949
-0.011456 -0.009657 0.168624 0.824043 0.691224 -2.998155 -0.005999 1 0 0 0 0 0 0 192947
-0.011453 -0.009614 0.168508 0.861224 0.335900 -2.999906 -0.006030 1 0 0 0 0 0 0 193948
-0.011417 -0.009585 0.168392 0.450324 0.494863 -3.018061 -0.006062 1 0 0 0 0 0 0 194946
-0.011389 -0.009556 0.168279 0.503502 0.518705 -3.079622 -0.006093 1 0 0 0 0 0 0 195949
-0.011350 -0.009512 0.168160 0.370487 0.315340 -3.009112 -0.006124 1 0 0 0 0 0 0 196946
-0.011335 -0.009492 0.168038 0.664425 0.609858 -2.963643 -0.006155 1 0 0 0 0 0 0 197948
-0.011293 -0.009474 0.167918 0.351807 0.679102 -3.007784 -0.006187 1 0 0 0 0 0 0 198948
-0.011247 -0.009435 0.167794 0.265590 0.406542 -2.976561 -0.006218 1 0 0 0 0 0 0 199935
-0.011190 -0.009409 0.167674 0.108190 0.537260 -3.018354 -0.006248 1 0 0 0 0 0 0 200918
-0.011151 -0.009381 0.167540 0.327157 0.539146 -2.871475 -0.006280 1 0 0 0 0 0 0 201943
-0.011096 -0.009359 0.167415 0.155681 0.626054 -2.962092 -0.006311 1 0 0 0 0 0 0 202935
-0.011082 -0.009327 0.167282 0.656283 0.497935 -2.897911 -0.006343 1 0 0 0 0 0 0 203949
-0.011049 -0.009281 0.167152 0.467897 0.296048 -2.921483 -0.006374 1 0 0 0 0 0 0 204947
-0.011021 -0.009243 0.167013 0.520291 0.388511 -2.823289 -0.006405 1 0 0 0 0 0 0 205949
-0.010982 -0.009193 0.166879 0.368420 0.245460 -2.882192 -0.006437 1 0 0 0 0 0 0 206947
-0.010927 -0.009160 0.166751 0.153355 0.452441 -2.982701 -0.006467 1 0 0 0 0 0 0 207917
-0.010888 -0.009129 0.166612 0.339258 0.491569 -2.859168 -0.006498 1 0 0 0 0 0 0 208918
-0.010865 -0.009075 0.166481 0.577156 0.208606 -2.955457 -0.006530 1 0 0 0 0 0 0 209938
-0.010842 -0.009034 0.166341 0.595102 0.331204 -2.848455 -0.006565 1 0 0 0 0 0 0 211062
-0.010788 -0.008958 0.166115 0.185271 -0.102959 -1.734801 -0.006597 1 0 0 0 0 0 0 212064
-0.010752 -0.008913 0.166010 0.384200 0.266147 -3.202593 -0.006630 1 0 0 0 0 0 0 213150
-0.010697 -0.008882 0.165876 0.166558 0.471747 -2.977842 -0.006662 1 0 0 0 0 0 0 214143
-0.010658 -0.008851 0.165732 0.337873 0.495300 -2.839051 -0.006693 1 0 0 0 0 0 0 215140
-0.010611 -0.008804 0.165593 0.257572 0.289598 -2.885875 -0.006720 1 0 0 0 0 0 0 216017
-0.010551 -0.008772 0.165461 0.082482 0.465003 -2.989288 -0.006755 1 0 0 0 0 0 0 217147
-0.010494 -0.008724 0.165307 0.091816 0.270572 -2.731397 -0.006783 1 0 0 0 0 0 0 218015
-0.010438 -0.008668 0.165163 0.108033 0.152882 -2.826718 -0.006817 1 0 0 0 0 0 0 219118
-0.010406 -0.008601 0.165007 0.422229 -0.004457 -2.703657 -0.006849 1 0 0 0 0 0 0 220140
-0.010353 -0.008559 0.164848 0.185701 0.295191 -2.634926 -0.006876 1 0 0 0 0 0 0 221017
-0.010299 -0.008506 0.164699 0.142193 0.186754 -2.781241 -0.006911 1 0 0 0 0 0 0 222115
-0.010268 -0.008440 0.164541 0.431831 0.009550 -2.675651 -0.006943 1 0 0 0 0 0 0 223146
-0.010215 -0.008398 0.164379 0.184051 0.296841 -2.616301 -0.006973 1 0 0 0 0 0 0 224124
-0.010136 -0.008320 0.164132 -0.189974 -0.139124 -1.508922 -0.007006 1 0 0 0 0 0 0 225181
-0.010103 -0.008252 0.164015 0.369553 -0.070828 -3.079993 -0.007036 1 0 0 0 0 0 0 226121
-0.010048 -0.008207 0.163869 0.146354 0.248279 -2.887553 -0.007068 1 0 0 0 0 0 0 227137
-0.010016 -0.008145 0.163711 0.410939 0.052442 -2.696114 -0.007098 1 0 0 0 0 0 0 228125
-0.009947 -0.008088 0.163556 -0.037308 0.096007 -2.723700 -0.007126 1 0 0 0 0 0 0 229011
-0.009899 -0.008044 0.163398 0.182788 0.255779 -2.689936 -0.007161 1 0 0 0 0 0 0 230122
-0.009821 -0.007963 0.163150 -0.176618 -0.197437 -1.526107 -0.007194 1 0 0 0 0 0 0 231195
-0.009779 -0.007916 0.163016 0.236254 0.191208 -2.882310 -0.007223 1 0 0 0 0 0 0 232121
-0.009736 -0.007836 0.162870 0.280176 -0.200787 -2.864816 -0.007255 1 0 0 0 0 0 0 233135
-0.009685 -0.007762 0.162703 0.169355 -0.161908 -2.603687 -0.007286 1 0 0 0 0 0 0 234121
-0.009605 -0.007660 0.162449 -0.222852 -0.540201 -1.422892 -0.007319 1 0 0 0 0 0 0 235195
-0.009553 -0.007632 0.162317 0.099230 0.391889 -2.913290 -0.007348 1 0 0 0 0 0 0 236122
-0.009496 -0.007584 0.162156 0.070499 0.220304 -2.678468 -0.007380 1 0 0 0 0 0 0 237120
-0.009462 -0.007520 0.161987 0.352605 -0.009439 -2.543351 -0.007411 1 0 0 0 0 0 0 238136
-0.009393 -0.007424 0.161728 -0.061211 -0.449655 -1.361863 -0.007445 1 0 0 0 0 0 0 239220
-0.009328 -0.007381 0.161604 -0.070303 0.188095 -2.998961 -0.007472 1 0 0 0 0 0 0 240065
-0.009272 -0.007302 0.161438 0.054567 -0.224038 -2.625047 -0.007503 1 0 0 0 0 0 0 241055
-0.009229 -0.007245 0.161271 0.230591 0.025289 -2.562442 -0.007530 1 0 0 0 0 0 0 241939
-0.009186 -0.007160 0.161106 0.241732 -0.320659 -2.589725 -0.007565 1 0 0 0 0 0 0 243054
-0.009074 -0.007058 0.160840 -0.654003 -0.592107 -1.265809 -0.007597 1 0 0 0 0 0 0 244078
-0.009024 -0.007006 0.160697 0.055565 0.039303 -2.742174 -0.007628 1 0 0 0 0 0 0 245054
-0.008976 -0.006923 0.160521 0.145529 -0.319881 -2.450161 -0.007655 1 0 0 0 0 0 0 245938
-0.008936 -0.006864 0.160347 0.267307 -0.038723 -2.453345 -0.007690 1 0 0 0 0 0 0 247054
-0.008875 -0.006737 0.160072 -0.004950 -0.911037 -1.121371 -0.007722 1 0 0 0 0 0 0 248078
-0.008833 -0.006681 0.159926 0.215194 -0.072037 -2.675272 -0.007753 1 0 0 0 0 0 0 249055
-0.008780 -0.006618 0.159753 0.091568 -0.081247 -2.469441 -0.007780 1 0 0 0 0 0 0 249939
-0.008699 -0.006559 0.159583 -0.293370 -0.034533 -2.493423 -0.007815 1 0 0 0 0 0 0 251054
-0.008616 -0.006491 0.159303 -0.357213 -0.164140 -1.051196 -0.007843 1 0 0 0 0 0 0 251953
-0.008579 -0.006422 0.159171 0.227320 -0.180961 -2.822347 -0.007878 1 0 0 0 0 0 0 253072
-0.008519 -0.006375 0.158986 -0.015151 0.094723 -2.323775 -0.007909 1 0 0 0 0 0 0 254071
-0.008429 -0.006291 0.158709 -0.429351 -0.366713 -1.060161 -0.007941 1 0 0 0 0 0 0 255075
-0.008382 -0.006241 0.158560 0.072787 0.041398 -2.595200 -0.007971 1 0 0 0 0 0 0 256048
-0.008326 -0.006182 0.158383 0.003945 -0.058775 -2.372552 -0.008003 1 0 0 0 0 0 0 257075
-0.008250 -0.006053 0.158099 -0.256720 -0.976749 -0.958433 -0.008035 1 0 0 0 0 0 0 258080
-0.008205 -0.005997 0.157948 0.104847 -0.136316 -2.534373 -0.008062 1 0 0 0 0 0 0 258946
-0.008150 -0.005934 0.157790 0.016924 -0.135283 -2.608452 -0.008097 1 0 0 0 0 0 0 260074
-0.008098 -0.005827 0.157504 0.032151 -0.723110 -0.922112 -0.008125 1 0 0 0 0 0 0 260960
-0.008057 -0.005775 0.157373 0.183594 -0.071923 -2.787647 -0.008159 1 0 0 0 0 0 0 262075
-0.007978 -0.005684 0.157094 -0.303029 -0.518957 -1.022855 -0.008191 1 0 0 0 0 0 0 263085
-0.007932 -0.005634 0.156941 0.068284 -0.041058 -2.486395 -0.008218 1 0 0 0 0 0 0 263946
-0.007876 -0.005574 0.156781 -0.016335 -0.117154 -2.537713 -0.008253 1 0 0 0 0 0 0 265070
-0.007830 -0.005526 0.156585 0.097153 0.012360 -2.065374 -0.008280 1 0 0 0 0 0 0 265945
-0.007776 -0.005467 0.156405 -0.008656 -0.102018 -2.231852 -0.008316 1 0 0 0 0 0 0 267074
-0.007665 -0.005348 0.156107 -0.763092 -0.912990 -0.677036 -0.008347 1 0 0 0 0 0 0 268085
-0.007605 -0.005316 0.155956 -0.174879 0.132372 -2.447519 -0.008374 1 0 0 0 0 0 0 268949
-0.007551 -0.005243 0.155788 -0.056553 -0.308688 -2.396610 -0.008410 1 0 0 0 0 0 0 270079
-0.007450 -0.005171 0.155491 -0.650862 -0.339397 -0.689099 -0.008441 1 0 0 0 0 0 0 271077
-0.007416 -0.005141 0.155346 0.150412 0.198828 -2.495859 -0.008472 1 0 0 0 0 0 0 272070
-0.007350 -0.005074 0.155173 -0.188566 -0.228581 -2.307970 -0.008503 1 0 0 0 0 0 0 273072
-0.007283 -0.005005 0.154978 -0.233597 -0.299826 -1.991613 -0.008534 1 0 0 0 0 0 0 274069
-0.007241 -0.004930 0.154780 0.067914 -0.397609 -1.905725 -0.008566 1 0 0 0 0 0 0 275071
-0.007162 -0.004824 0.154484 -0.373149 -0.818753 -0.618988 -0.008597 1 0 0 0 0 0 0 276084
-0.007132 -0.004788 0.154338 0.199523 0.045067 -2.424789 -0.008628 1 0 0 0 0 0 0 277070
-0.007082 -0.004735 0.154153 0.009862 -0.101053 -2.090976 -0.008659 1 0 0 0 0 0 0 278070
-0.007016 -0.004696 0.153958 -0.225810 0.070669 -1.923775 -0.008691 1 0 0 0 0 0 0 279071
-0.006974 -0.004636 0.153758 0.048070 -0.194122 -1.828666 -0.008722 1 0 0 0 0 0 0 280071
-0.006912 -0.004593 0.153556 -0.183441 0.010964 -1.786547 -0.008753 1 0 0 0 0 0 0 281071
-0.006819 -0.004512 0.153256 -0.619295 -0.486519 -0.487537 -0.008785 1 0 0 0 0 0 0 282083
-0.006793 -0.004457 0.153100 0.207878 -0.194036 -2.216841 -0.008816 1 0 0 0 0 0 0 283079
-0.006723 -0.004401 0.152925 -0.282568 -0.188648 -2.149250 -0.008849 1 0 0 0 0 0 0 284136
-0.006655 -0.004338 0.152725 -0.325878 -0.286638 -1.799530 -0.008880 1 0 0 0 0 0 0 285143
-0.006603 -0.004289 0.152529 -0.113791 -0.122340 -1.796591 -0.008911 1 0 0 0 0 0 0 286113
-0.006544 -0.004229 0.152319 -0.198813 -0.243589 -1.610069 -0.008943 1 0 0 0 0 0 0 287136
-0.006452 -0.004135 0.152012 -0.630575 -0.716845 -0.305975 -0.008975 1 0 0 0 0 0 0 288185
-0.006419 -0.004101 0.151860 0.077897 0.017243 -2.190064 -0.009004 1 0 0 0 0 0 0 289111
-0.006368 -0.004048 0.151668 -0.086930 -0.153396 -1.840389 -0.009036 1 0 0 0 0 0 0 290112
-0.006310 -0.003988 0.151483 -0.201815 -0.279035 -1.892152 -0.009067 1 0 0 0 0 0 0 291119
-0.006263 -0.003940 0.151291 -0.070231 -0.138770 -1.793389 -0.009098 1 0 0 0 0 0 0 292112
-0.006206 -0.003881 0.151081 -0.197923 -0.271042 -1.533176 -0.009129 1 0 0 0 0 0 0 293115
-0.006137 -0.003839 0.150871 -0.375410 -0.062152 -1.492979 -0.009162 1 0 0 0 0 0 0 294148
-0.006092 -0.003778 0.150660 -0.079067 -0.301253 -1.459831 -0.009193 1 0 0 0 0 0 0 295141
-0.006029 -0.003735 0.150449 -0.293869 -0.089305 -1.443032 -0.009224 1 0 0 0 0 0 0 296146
-0.005980 -0.003696 0.150245 -0.135689 -0.025295 -1.518089 -0.009255 1 0 0 0 0 0 0 297142
-0.005915 -0.003664 0.150036 -0.338761 0.073451 -1.451742 -0.009287 1 0 0 0 0 0 0 298144
-0.005872 -0.003608 0.149824 -0.073099 -0.239169 -1.390998 -0.009318 1 0 0 0 0 0 0 299141
-0.005818 -0.003546 0.149629 -0.194725 -0.351153 -1.588913 -0.009349 1 0 0 0 0 0 0 300150
-0.005750 -0.003503 0.149423 -0.395537 -0.124638 -1.453866 -0.009379 1 0 0 0 0 0 0 301118
-0.005699 -0.003464 0.149219 -0.207419 -0.056074 -1.460354 -0.009411 1 0 0 0 0 0 0 302116
-0.005640 -0.003410 0.149027 -0.283763 -0.238903 -1.590764 -0.009442 1 0 0 0 0 0 0 303115
-0.005594 -0.003366 0.148829 -0.148073 -0.146097 -1.514722 -0.009474 1 0 0 0 0 0 0 304139
-0.005552 -0.003325 0.148628 -0.063742 -0.082246 -1.458587 -0.009505 1 0 0 0 0 0 0 305140
-0.005514 -0.003287 0.148426 -0.021369 -0.049962 -1.420822 -0.009536 1 0 0 0 0 0 0 306116
-0.005462 -0.003235 0.148233 -0.198046 -0.245585 -1.525152 -0.009567 1 0 0 0 0 0 0 307112
-0.005419 -0.003190 0.148034 -0.115150 -0.158824 -1.436374 -0.009599 1 0 0 0 0 0 0 308140
-0.005364 -0.003135 0.147842 -0.253516 -0.308114 -1.507495 -0.009630 1 0 0 0 0 0 0 309121
-0.005312 -0.003111 0.147651 -0.240522 0.095398 -1.513815 -0.009661 1 0 0 0 0 0 0 310135
-0.005254 -0.003065 0.147462 -0.333397 -0.156270 -1.525931 -0.009692 1 0 0 0 0 0 0 311118
-0.005207 -0.003025 0.147264 -0.197930 -0.120990 -1.387187 -0.009724 1 0 0 0 0 0 0 312135
-0.005150 -0.002971 0.147071 -0.308208 -0.297652 -1.436810 -0.009755 1 0 0 0 0 0 0 313118
-0.005098 -0.002948 0.146879 -0.280433 0.090762 -1.434625 -0.009786 1 0 0 0 0 0 0 314134
-0.005039 -0.002903 0.146689 -0.366229 -0.167091 -1.441763 -0.009817 1 0 0 0 0 0 0 315117
-0.004985 -0.002885 0.146498 -0.317535 0.154915 -1.412613 -0.009849 1 0 0 0 0 0 0 316135
-0.004948 -0.002837 0.146315 -0.092137 -0.208774 -1.510325 -0.009879 1 0 0 0 0 0 0 317117
-0.004911 -0.002795 0.146118 -0.066771 -0.167376 -1.313393 -0.009911 1 0 0 0 0 0 0 318132
-0.004854 -0.002762 0.145933 -0.346895 -0.044533 -1.443777 -0.009942 1 0 0 0 0 0 0 319117
-0.004807 -0.002728 0.145735 -0.237870 -0.055545 -1.259164 -0.009973 1 0 0 0 0 0 0 320119
-0.004774 -0.002672 0.145549 -0.054673 -0.347959 -1.386249 -0.010005 1 0 0 0 0 0 0 321132
-0.004733 -0.002648 0.145358 -0.146209 0.039655 -1.321920 -0.010036 1 0 0 0 0 0 0 322116
-0.004673 -0.002625 0.145176 -0.406605 0.078839 -1.407213 -0.010067 1 0 0 0 0 0 0 323133
-0.004633 -0.002574 0.144996 -0.177490 -0.277303 -1.431342 -0.010096 1 0 0 0 0 0 0 324053
-0.004589 -0.002553 0.144807 -0.220340 0.069335 -1.304216 -0.010128 1 0 0 0 0 0 0 325060
-0.004527 -0.002531 0.144624 -0.453004 0.087883 -1.361507 -0.010159 1 0 0 0 0 0 0 326052
-0.004486 -0.002481 0.144444 -0.210753 -0.277138 -1.375181 -0.010190 1 0 0 0 0 0 0 327062
-0.004441 -0.002460 0.144255 -0.245988 0.063726 -1.242312 -0.010221 1 0 0 0 0 0 0 328053
-0.004402 -0.002433 0.144080 -0.178265 0.009865 -1.405172 -0.010253 1 0 0 0 0 0 0 329061
-0.004365 -0.002401 0.143883 -0.154295 -0.051162 -1.122245 -0.010284 1 0 0 0 0 0 0 330052
-0.004330 -0.002369 0.143705 -0.127950 -0.076092 -1.319970 -0.010315 1 0 0 0 0 0 0 331060
-0.004273 -0.002341 0.143527 -0.413548 -0.022138 -1.311569 -0.010346 1 0 0 0 0 0 0 332052
-0.004242 -0.002326 0.143345 -0.101330 0.148420 -1.261093 -0.010378 1 0 0 0 0 0 0 333061
-0.004188 -0.002307 0.143165 -0.388283 0.110224 -1.250787 -0.010409 1 0 0 0 0 0 0 334052
-0.004166 -0.002274 0.142974 -0.005422 -0.069094 -1.091370 -0.010440 1 0 0 0 0 0 0 335061
-0.004116 -0.002246 0.142789 -0.334104 -0.029412 -1.142788 -0.010471 1 0 0 0 0 0 0 336052
-0.004074 -0.002216 0.142615 -0.261797 -0.067607 -1.272729 -0.010503 1 0 0 0 0 0 0 337055
-0.004051 -0.002199 0.142435 -0.012483 0.111617 -1.188912 -0.010534 1 0 0 0 0 0 0 338059
-0.004001 -0.002179 0.142255 -0.352190 0.083683 -1.155229 -0.010566 1 0 0 0 0 0 0 339083
-0.003959 -0.002153 0.142082 -0.279823 -0.011898 -1.239697 -0.010596 1 0 0 0 0 0 0 340046
-0.003921 -0.002122 0.141913 -0.222872 -0.070228 -1.272450 -0.010628 1 0 0 0 0 0 0 341060
-0.003907 -0.002084 0.141725 0.083936 -0.178955 -1.017972 -0.010659 1 0 0 0 0 0 0 342062
-0.003861 -0.002054 0.141541 -0.302305 -0.097133 -1.020378 -0.010690 1 0 0 0 0 0 0 343051
-0.003822 -0.002022 0.141366 -0.262429 -0.112704 -1.131212 -0.010722 1 0 0 0 0 0 0 344073
-0.003785 -0.001989 0.141195 -0.222883 -0.128915 -1.174143 -0.010752 1 0 0 0 0 0 0 345039
-0.003765 -0.001972 0.141016 -0.011338 0.065823 -1.043536 -0.010784 1 0 0 0 0 0 0 346070
-0.003716 -0.001952 0.140834 -0.368289 0.046534 -0.987114 -0.010815 1 0 0 0 0 0 0 347048
-0.003676 -0.001925 0.140661 -0.306692 -0.043760 -1.064925 -0.010847 1 0 0 0 0 0 0 348087
-0.003639 -0.001895 0.140490 -0.255313 -0.099409 -1.093399 -0.010878 1 0 0 0 0 0 0 349076
-0.003604 -0.001863 0.140320 -0.230145 -0.130355 -1.092605 -0.010910 1 0 0 0 0 0 0 350079
-0.003569 -0.001830 0.140150 -0.219907 -0.148125 -1.078991 -0.010941 1 0 0 0 0 0 0 351076
-0.003529 -0.001819 0.139990 -0.301692 0.120623 -1.182885 -0.010972 1 0 0 0 0 0 0 352083
-0.003507 -0.001812 0.139814 -0.079198 0.207783 -0.964271 -0.011003 1 0 0 0 0 0 0 353084
-0.003480 -0.001792 0.139642 -0.131307 0.043383 -0.976056 -0.011035 1 0 0 0 0 0 0 354085
-0.003449 -0.001765 0.139471 -0.176293 -0.061593 -0.977852 -0.011066 1 0 0 0 0 0 0 355079
-0.003403 -0.001720 0.139311 -0.394051 -0.322605 -1.102947 -0.011097 1 0 0 0 0 0 0 356077
-0.003364 -0.001680 0.139145 -0.336881 -0.274445 -1.015552 -0.011128 1 0 0 0 0 0 0 357075
-0.003327 -0.001644 0.138976 -0.293061 -0.234029 -0.955321 -0.011160 1 0 0 0 0 0 0 358078
-0.003314 -0.001604 0.138815 0.015175 -0.281024 -1.033203 -0.011191 1 0 0 0 0 0 0 359082
-0.003291 -0.001568 0.138648 -0.089225 -0.247406 -0.945476 -0.011222 1 0 0 0 0 0 0 360077
-0.003257 -0.001555 0.138489 -0.251810 0.050537 -1.011329 -0.011253 1 0 0 0 0 0 0 361076
-0.003245 -0.001526 0.138331 0.021356 -0.116081 -1.028005 -0.011284 1 0 0 0 0 0 0 362076
-0.003223 -0.001496 0.138165 -0.092151 -0.166724 -0.904558 -0.011316 1 0 0 0 0 0 0 363076
-0.003195 -0.001464 0.137996 -0.174854 -0.190166 -0.830386 -0.011347 1 0 0 0 0 0 0 364075
-0.003180 -0.001448 0.137844 -0.018348 0.005829 -1.029236 -0.011378 1 0 0 0 0 0 0 365075
-0.003156 -0.001423 0.137680 -0.124720 -0.085773 -0.874943 -0.011409 1 0 0 0 0 0 0 366075
-0.003135 -0.001374 0.137531 -0.102264 -0.420897 -1.034748 -0.011441 1 0 0 0 0 0 0 367077
-0.003101 -0.001354 0.137377 -0.263776 -0.078768 -0.977775 -0.011472 1 0 0 0 0 0 0 368080
-0.003090 -0.001322 0.137222 0.002247 -0.197144 -0.924392 -0.011503 1 0 0 0 0 0 0 369075
-0.003089 -0.001285 0.137065 0.170508 -0.287604 -0.888596 -0.011534 1 0 0 0 0 0 0 370075
-0.003057 -0.001235 0.136910 -0.213788 -0.474661 -0.879688 -0.011566 1 0 0 0 0 0 0 371075
-0.003041 -0.001210 0.136762 -0.066472 -0.176681 -0.973333 -0.011599 1 0 0 0 0 0 0 372136
-0.003037 -0.001176 0.136609 0.121680 -0.262812 -0.880884 -0.011630 1 0 0 0 0 0 0 373135
-0.003005 -0.001128 0.136454 -0.242985 -0.467547 -0.838151 -0.011661 1 0 0 0 0 0 0 374114
-0.002987 -0.001103 0.136307 -0.085528 -0.181477 -0.918029 -0.011692 1 0 0 0 0 0 0 375108
-0.002983 -0.001070 0.136154 0.107496 -0.272777 -0.819723 -0.011724 1 0 0 0 0 0 0 376144
-0.002959 -0.001057 0.135998 -0.146397 -0.006153 -0.764207 -0.011754 1 0 0 0 0 0 0 377110
-0.002937 -0.001015 0.135851 -0.136458 -0.380148 -0.858702 -0.011787 1 0 0 0 0 0 0 378145
-0.002925 -0.000993 0.135707 -0.013384 -0.150013 -0.885457 -0.011818 1 0 0 0 0 0 0 379138
-0.002924 -0.000962 0.135555 0.140543 -0.264894 -0.754726 -0.011849 1 0 0 0 0 0 0 380146
-0.002908 -0.000930 0.135419 -0.040630 -0.277585 -0.944953 -0.011880 1 0 0 0 0 0 0 381139
-0.002904 -0.000893 0.135269 0.107696 -0.352257 -0.764029 -0.011912 1 0 0 0 0 0 0 382142
-0.002887 -0.000859 0.135134 -0.060534 -0.328890 -0.924469 -0.011943 1 0 0 0 0 0 0 383141
-0.002877 -0.000842 0.134995 0.014974 -0.113570 -0.860234 -0.011974 1 0 0 0 0 0 0 384135
-0.002863 -0.000797 0.134854 -0.037955 -0.455693 -0.820062 -0.012005 1 0 0 0 0 0 0 385140
-0.002833 -0.000780 0.134702 -0.247141 -0.141255 -0.661563 -0.012036 1 0 0 0 0 0 0 386138
-0.002823 -0.000750 0.134546 -0.012194 -0.269136 -0.564792 -0.012067 1 0 0 0 0 0 0 387130
-0.002824 -0.000715 0.134418 0.151656 -0.360512 -0.901645 -0.012098 1 0 0 0 0 0 0 388116
-0.002822 -0.000697 0.134281 0.144042 -0.147870 -0.797539 -0.012129 1 0 0 0 0 0 0 389110
-0.002806 -0.000672 0.134151 -0.054515 -0.215413 -0.861601 -0.012161 1 0 0 0 0 0 0 390114
-0.002797 -0.000660 0.134012 0.010554 -0.069300 -0.747179 -0.012192 1 0 0 0 0 0 0 391109
-0.002783 -0.000618 0.133872 -0.046630 -0.445290 -0.685067 -0.012223 1 0 0 0 0 0 0 392104
-0.002781 -0.000577 0.133749 0.112736 -0.480390 -0.901364 -0.012254 1 0 0 0 0 0 0 393118
-0.002779 -0.000556 0.133614 0.118646 -0.222192 -0.736911 -0.012286 1 0 0 0 0 0 0 394135
-0.002762 -0.000530 0.133484 -0.070557 -0.264535 -0.776518 -0.012317 1 0 0 0 0 0 0 395115
-0.002752 -0.000517 0.133346 -0.001013 -0.106216 -0.652310 -0.012349 1 0 0 0 0 0 0 396132
-0.002753 -0.000490 0.133224 0.141722 -0.272638 -0.840636 -0.012379 1 0 0 0 0 0 0 397117
-0.002751 -0.000476 0.133089 0.131950 -0.120268 -0.664090 -0.012411 1 0 0 0 0 0 0 398133
-0.002735 -0.000454 0.132959 -0.065226 -0.218924 -0.698992 -0.012442 1 0 0 0 0 0 0 399113
-0.002727 -0.000443 0.132851 0.011429 -0.087228 -0.967453 -0.012474 1 0 0 0 0 0 0 400130
-0.002721 -0.000437 0.132721 0.052937 -0.006316 -0.690849 -0.012504 1 0 0 0 0 0 0 401116
-0.002737 -0.000429 0.132591 0.352066 -0.028316 -0.660165 -0.012536 1 0 0 0 0 0 0 402129
-0.002730 -0.000410 0.132464 0.071551 -0.179829 -0.659978 -0.012567 1 0 0 0 0 0 0 403115
-0.002731 -0.000380 0.132346 0.161349 -0.336252 -0.773396 -0.012598 1 0 0 0 0 0 0 404116
-0.002731 -0.000365 0.132212 0.138601 -0.163578 -0.554707 -0.012630 1 0 0 0 0 0 0 405131
-0.002730 -0.000357 0.132102 0.134148 -0.049989 -0.830282 -0.012661 1 0 0 0 0 0 0 406115
-0.002733 -0.000333 0.131961 0.196147 -0.256767 -0.430301 -0.012692 1 0 0 0 0 0 0 407128
-0.002741 -0.000301 0.131838 0.249765 -0.386670 -0.612173 -0.012721 1 0 0 0 0 0 0 408051
-0.002729 -0.000270 0.131713 0.003350 -0.393534 -0.579313 -0.012753 1 0 0 0 0 0 0 409058
-0.002736 -0.000270 0.131595 0.231178 0.002223 -0.664303 -0.012784 1 0 0 0 0 0 0 410049
-0.002724 -0.000254 0.131472 0.001373 -0.153628 -0.576594 -0.012815 1 0 0 0 0 0 0 411058
-0.002717 -0.000246 0.131366 0.046485 -0.070660 -0.779011 -0.012846 1 0 0 0 0 0 0 412050
-0.002733 -0.000237 0.131245 0.344169 -0.079052 -0.595362 -0.012878 1 0 0 0 0 0 0 413058
-0.002719 -0.000238 0.131131 -0.009096 0.040744 -0.639124 -0.012909 1 0 0 0 0 0 0 414049
-0.002718 -0.000218 0.131018 0.110819 -0.212079 -0.646081 -0.012940 1 0 0 0 0 0 0 415057
-0.002730 -0.000223 0.130905 0.306810 0.085005 -0.632709 -0.012971 1 0 0 0 0 0 0 416050
-0.002715 -0.000230 0.130793 -0.035110 0.145812 -0.630949 -0.013003 1 0 0 0 0 0 0 417058
-0.002712 -0.000214 0.130681 0.096313 -0.156677 -0.609816 -0.013034 1 0 0 0 0 0 0 418049
-0.002710 -0.000206 0.130579 0.115856 -0.083223 -0.724798 -0.013065 1 0 0 0 0 0 0 419059
-0.002728 -0.000197 0.130460 0.379553 -0.089368 -0.495653 -0.013096 1 0 0 0 0 0 0 420058
-0.002736 -0.000192 0.130356 0.282266 -0.032238 -0.646732 -0.013128 1 0 0 0 0 0 0 421066
-0.002724 -0.000175 0.130237 0.014489 -0.194492 -0.456768 -0.013159 1 0 0 0 0 0 0 422062
-0.002718 -0.000166 0.130132 0.052684 -0.100349 -0.610243 -0.013190 1 0 0 0 0 0 0 423064
-0.002713 -0.000162 0.130033 0.087149 -0.036109 -0.680364 -0.013221 1 0 0 0 0 0 0 424053
-0.002716 -0.000140 0.129926 0.181890 -0.261999 -0.562818 -0.013253 1 0 0 0 0 0 0 425056
-0.002717 -0.000129 0.129825 0.162218 -0.144309 -0.630099 -0.013283 1 0 0 0 0 0 0 426037
-0.002696 -0.000128 0.129718 -0.125739 0.000823 -0.531749 -0.013315 1 0 0 0 0 0 0 427061
-0.002698 -0.000143 0.129607 0.152129 0.213926 -0.457398 -0.013347 1 0 0 0 0 0 0 428069
-0.002684 -0.000135 0.129486 -0.039658 -0.052964 -0.293671 -0.013378 1 0 0 0 0 0 0 429065
-0.002676 -0.000131 0.129381 0.024035 -0.030473 -0.468760 -0.013409 1 0 0 0 0 0 0 430065
-0.002671 -0.000129 0.129281 0.069729 -0.003911 -0.547304 -0.013440 1 0 0 0 0 0 0 431057
-0.002688 -0.000123 0.129193 0.362633 -0.052401 -0.694259 -0.013472 1 0 0 0 0 0 0 432081
-0.002695 -0.000120 0.129100 0.268645 -0.020592 -0.626450 -0.013503 1 0 0 0 0 0 0 433073
-0.002704 -0.000099 0.128995 0.274301 -0.256840 -0.443483 -0.013534 1 0 0 0 0 0 0 434073
-0.002707 -0.000089 0.128895 0.208847 -0.145540 -0.485831 -0.013566 1 0 0 0 0 0 0 435083
-0.002708 -0.000083 0.128798 0.168616 -0.067171 -0.502776 -0.013597 1 0 0 0 0 0 0 436085
-0.002707 -0.000081 0.128701 0.147511 -0.025808 -0.499562 -0.013628 1 0 0 0 0 0 0 437084
-0.002706 -0.000079 0.128605 0.136727 -0.004947 -0.487775 -0.013659 1 0 0 0 0 0 0 438077
-0.002704 -0.000079 0.128508 0.131233 0.005486 -0.472724 -0.013691 1 0 0 0 0 0 0 439075
-0.002703 -0.000078 0.128412 0.128408 0.010712 -0.456426 -0.013722 1 0 0 0 0 0 0 440075
-0.002701 -0.000078 0.128316 0.126942 0.013310 -0.439594 -0.013753 1 0 0 0 0 0 0 441073
-0.002719 -0.000073 0.128229 0.393940 -0.048213 -0.548837 -0.013784 1 0 0 0 0 0 0 442073
-0.002727 -0.000071 0.128136 0.288767 -0.023368 -0.465741 -0.013815 1 0 0 0 0 0 0 443055
-0.002730 -0.000069 0.128041 0.213085 -0.005319 -0.413341 -0.013847 1 0 0 0 0 0 0 444074
-0.002717 -0.000054 0.127956 -0.006129 -0.188001 -0.523292 -0.013878 1 0 0 0 0 0 0 445074
-0.002709 -0.000046 0.127864 0.041787 -0.108947 -0.426875 -0.013909 1 0 0 0 0 0 0 446073
-0.002725 -0.000038 0.127779 0.349262 -0.115064 -0.494627 -0.013941 1 0 0 0 0 0 0 447074
-0.002731 -0.000034 0.127686 0.267002 -0.060939 -0.394634 -0.013971 1 0 0 0 0 0 0 448055
-0.002728 -0.000051 0.127602 0.128210 0.226883 -0.473401 -0.014003 1 0 0 0 0 0 0 449055
-0.002745 -0.000054 0.127520 0.388567 0.082639 -0.494227 -0.014034 1 0 0 0 0 0 0 450074
-0.002739 -0.000042 0.127439 0.109809 -0.148086 -0.507493 -0.014066 1 0 0 0 0 0 0 451077
-0.002755 -0.000031 0.127358 0.371811 -0.152856 -0.489968 -0.014099 1 0 0 0 0 0 0 452136
-0.002762 -0.000025 0.127267 0.280296 -0.082583 -0.346057 -0.014130 1 0 0 0 0 0 0 453137
-0.002764 -0.000022 0.127173 0.213519 -0.040153 -0.269656 -0.014161 1 0 0 0 0 0 0 454132
-0.002771 -0.000002 0.127098 0.266144 -0.271767 -0.497480 -0.014192 1 0 0 0 0 0 0 455131
-0.002767 -0.000011 0.127019 0.137639 0.090886 -0.468686 -0.014224 1 0 0 0 0 0 0 456136
-0.002784 -0.000010 0.126939 0.397296 0.007231 -0.427153 -0.014254 1 0 0 0 0 0 0 457110
-0.002792 -0.000010 0.126880 0.311053 0.000914 -0.680375 -0.014285 1 0 0 0 0 0 0 458107
-0.002795 -0.000010 0.126796 0.230612 0.000737 -0.387364 -0.014317 1 0 0 0 0 0 0 459107
-0.002815 -0.000005 0.126714 0.454839 -0.061192 -0.359048 -0.014348 1 0 0 0 0 0 0 460106
-0.002805 -0.000008 0.126645 0.080003 0.025777 -0.501266 -0.014379 1 0 0 0 0 0 0 461107
-0.002819 -0.000004 0.126567 0.355501 -0.043116 -0.407844 -0.014412 1 0 0 0 0 0 0 462145
-0.002839 -0.000017 0.126498 0.469878 0.163257 -0.489071 -0.014443 1 0 0 0 0 0 0 463136
-0.002834 -0.000009 0.126422 0.158488 -0.087595 -0.399830 -0.014474 1 0 0 0 0 0 0 464140
-0.002850 0.000000 0.126343 0.406033 -0.123065 -0.331643 -0.014505 1 0 0 0 0 0 0 465137
-0.002858 0.000005 0.126283 0.323330 -0.070164 -0.575260 -0.014536 1 0 0 0 0 0 0 466140
-0.002861 0.000007 0.126200 0.245179 -0.037227 -0.277217 -0.014567 1 0 0 0 0 0 0 467120
-0.002862 0.000008 0.126140 0.219288 -0.019594 -0.528207 -0.014599 1 0 0 0 0 0 0 468141
-0.002881 0.000013 0.126066 0.455199 -0.073267 -0.368323 -0.014629 1 0 0 0 0 0 0 469107
-0.002890 0.000016 0.126008 0.353248 -0.044766 -0.557773 -0.014660 1 0 0 0 0 0 0 470106
-0.002894 0.000017 0.125957 0.278362 -0.025114 -0.646054 -0.014694 1 0 0 0 0 0 0 471178
-0.002915 0.000022 0.125886 0.487744 -0.077145 -0.393272 -0.014724 1 0 0 0 0 0 0 472144
-0.002904 0.000020 0.125820 0.109807 0.014164 -0.419142 -0.014754 1 0 0 0 0 0 0 473108
-0.002899 0.000019 0.125766 0.132091 0.010424 -0.560149 -0.014785 1 0 0 0 0 0 0 474109
-0.002915 0.000024 0.125694 0.412357 -0.058687 -0.337326 -0.014817 1 0 0 0 0 0 0 475107
-0.002922 0.000026 0.125638 0.336046 -0.038562 -0.502199 -0.014848 1 0 0 0 0 0 0 476111
-0.002925 0.000027 0.125586 0.274446 -0.023149 -0.580927 -0.014880 1 0 0 0 0 0 0 477131
-0.002940 0.000013 0.125526 0.416457 0.173860 -0.463331 -0.014911 1 0 0 0 0 0 0 478135
-0.002947 0.000006 0.125474 0.332975 0.105376 -0.541913 -0.014942 1 0 0 0 0 0 0 479129
-0.002955 0.000022 0.125414 0.348116 -0.196313 -0.437885 -0.014973 1 0 0 0 0 0 0 480117
-0.002959 0.000029 0.125361 0.290494 -0.126844 -0.519174 -0.015004 1 0 0 0 0 0 0 481114
-0.002960 0.000033 0.125312 0.254268 -0.070225 -0.555080 -0.015036 1 0 0 0 0 0 0 482129
-0.002960 0.000035 0.125263 0.235120 -0.039795 -0.563376 -0.015067 1 0 0 0 0 0 0 483113
-0.002973 0.000022 0.125204 0.400698 0.163943 -0.417773 -0.015099 1 0 0 0 0 0 0 484128
-0.002979 0.000015 0.125152 0.329970 0.099261 -0.486089 -0.015129 1 0 0 0 0 0 0 485113
-0.002981 0.000012 0.125102 0.278458 0.050306 -0.517407 -0.015161 1 0 0 0 0 0 0 486127
-0.002982 0.000010 0.125054 0.250861 0.024179 -0.523966 -0.015192 1 0 0 0 0 0 0 487126
-0.003001 0.000014 0.125015 0.499291 -0.050724 -0.647589 -0.015223 1 0 0 0 0 0 0 488113
-0.003010 0.000016 0.124970 0.390136 -0.033722 -0.573583 -0.015255 1 0 0 0 0 0 0 489129
-0.003014 0.000017 0.124923 0.313154 -0.019734 -0.529883 -0.015286 1 0 0 0 0 0 0 490111
-0.003016 0.000018 0.124875 0.272894 -0.012196 -0.507228 -0.015317 1 0 0 0 0 0 0 491129
-0.003016 0.000018 0.124827 0.252735 -0.008382 -0.492742 -0.015346 1 0 0 0 0 0 0 492047
-0.003010 -0.000001 0.124790 0.170146 0.243103 -0.621188 -0.015378 1 0 0 0 0 0 0 493056
-0.003006 -0.000010 0.124745 0.191715 0.148170 -0.537549 -0.015408 1 0 0 0 0 0 0 494045
-0.003023 -0.000010 0.124708 0.471786 0.017153 -0.616432 -0.015439 1 0 0 0 0 0 0 495037
-0.003031 -0.000010 0.124664 0.380032 0.003825 -0.524903 -0.015471 1 0 0 0 0 0 0 496057
-0.003021 0.000004 0.124628 0.137777 -0.184942 -0.618175 -0.015502 1 0 0 0 0 0 0 497046
-0.003010 -0.000008 0.124595 0.094864 0.136013 -0.657026 -0.015534 1 0 0 0 0 0 0 498056
-0.003004 -0.000014 0.124552 0.152277 0.092750 -0.528457 -0.015565 1 0 0 0 0 0 0 499046
-0.003020 -0.000012 0.124515 0.451923 -0.010628 -0.590066 -0.015596 1 0 0 0 0 0 0 500056
-0.003021 -0.000030 0.124482 0.298112 0.239032 -0.631588 -0.015627 1 0 0 0 0 0 0 501045
-0.003008 -0.000025 0.124450 0.087764 -0.038173 -0.648986 -0.015659 1 0 0 0 0 0 0 502056
-0.003021 -0.000017 0.124417 0.401771 -0.094309 -0.635845 -0.015690 1 0 0 0 0 0 0 503046
-0.003021 -0.000032 0.124385 0.271203 0.195213 -0.638036 -0.015721 1 0 0 0 0 0 0 504048
-0.003020 -0.000040 0.124343 0.248441 0.126846 -0.496442 -0.015753 1 0 0 0 0 0 0 505064
-0.003019 -0.000044 0.124296 0.242835 0.071460 -0.425979 -0.015784 1 0 0 0 0 0 0 506065
-0.003019 -0.000046 0.124280 0.256204 0.042331 -0.803833 -0.015815 1 0 0 0 0 0 0 507052
-0.003018 -0.000047 0.124243 0.245545 0.026771 -0.569055 -0.015846 1 0 0 0 0 0 0 508047
-0.003011 -0.000066 0.124210 0.169106 0.267777 -0.582398 -0.015878 1 0 0 0 0 0 0 509059
-0.003014 -0.000057 0.124187 0.281848 -0.079396 -0.724888 -0.015909 1 0 0 0 0 0 0 510053
-0.003014 -0.000052 0.124148 0.265877 -0.056002 -0.516907 -0.015941 1 0 0 0 0 0 0 511070
-0.003008 -0.000068 0.124114 0.180797 0.224127 -0.550808 -0.015972 1 0 0 0 0 0 0 512065
-0.003011 -0.000058 0.124091 0.288280 -0.101223 -0.701754 -0.016003 1 0 0 0 0 0 0 513063
-0.003006 -0.000071 0.124063 0.197326 0.181601 -0.636399 -0.016034 1 0 0 0 0 0 0 514063
-0.003003 -0.000078 0.124021 0.209312 0.123324 -0.457944 -0.016065 1 0 0 0 0 0 0 515061
-0.003002 -0.000081 0.124007 0.237869 0.075133 -0.784176 -0.016097 1 0 0 0 0 0 0 516063
-0.003000 -0.000083 0.123971 0.235911 0.048112 -0.528961 -0.016127 1 0 0 0 0 0 0 517034
-0.002980 -0.000089 0.123948 -0.009145 0.096537 -0.678785 -0.016159 1 0 0 0 0 0 0 518063
-0.002984 -0.000105 0.123929 0.271663 0.253046 -0.738601 -0.016190 1 0 0 0 0 0 0 519053
-0.002971 -0.000100 0.123902 0.093471 -0.025740 -0.635721 -0.016222 1 0 0 0 0 0 0 520065
-0.002959 -0.000115 0.123872 0.071926 0.230624 -0.578833 -0.016253 1 0 0 0 0 0 0 521066
-0.002958 -0.000105 0.123851 0.226283 -0.092899 -0.685032 -0.016284 1 0 0 0 0 0 0 522061
-0.002952 -0.000118 0.123823 0.161048 0.191376 -0.601800 -0.016314 1 0 0 0 0 0 0 523033
-0.002954 -0.000106 0.123803 0.273071 -0.112977 -0.688749 -0.016347 1 0 0 0 0 0 0 524063
-0.002936 -0.000104 0.123786 0.011633 -0.004908 -0.741585 -0.016378 1 0 0 0 0 0 0 525060
-0.002946 -0.000099 0.123758 0.349938 -0.046856 -0.605613 -0.016409 1 0 0 0 0 0 0 526062
-0.002931 -0.000101 0.123739 0.066532 0.044645 -0.693641 -0.016440 1 0 0 0 0 0 0 527063
-0.002937 -0.000116 0.123721 0.307459 0.227696 -0.721429 -0.016474 1 0 0 0 0 0 0 528143
-0.002926 -0.000110 0.123695 0.108161 -0.036863 -0.605628 -0.016505 1 0 0 0 0 0 0 529133
-0.002934 -0.000120 0.123674 0.335726 0.165171 -0.671989 -0.016536 1 0 0 0 0 0 0 530130
-0.002924 -0.000112 0.123647 0.123728 -0.070165 -0.581024 -0.016567 1 0 0 0 0 0 0 531130
-0.002933 -0.000121 0.123627 0.343977 0.148308 -0.657224 -0.016598 1 0 0 0 0 0 0 532107
-0.002917 -0.000131 0.123610 0.056189 0.169398 -0.709504 -0.016629 1 0 0 0 0 0 0 533103
-0.002896 -0.000121 0.123583 -0.060204 -0.075680 -0.589565 -0.016660 1 0 0 0 0 0 0 534107
-0.002898 -0.000131 0.123563 0.243259 0.145887 -0.653204 -0.016692 1 0 0 0 0 0 0 535126
-0.002880 -0.000140 0.123546 0.000896 0.169369 -0.700637 -0.016724 1 0 0 0 0 0 0 536129
-0.002877 -0.000126 0.123530 0.167141 -0.135262 -0.707231 -0.016756 1 0 0 0 0 0 0 537155
-0.002856 -0.000124 0.123514 -0.051181 -0.014886 -0.718316 -0.016786 1 0 0 0 0 0 0 538129
-0.002858 -0.000136 0.123498 0.237528 0.198596 -0.706141 -0.016817 1 0 0 0 0 0 0 539130
-0.002846 -0.000129 0.123472 0.064671 -0.048669 -0.574538 -0.016849 1 0 0 0 0 0 0 540128
-0.002840 -0.000125 0.123463 0.132062 -0.024004 -0.779344 -0.016879 1 0 0 0 0 0 0 541107
-0.002850 -0.000137 0.123449 0.352044 0.188751 -0.734091 -0.016910 1 0 0 0 0 0 0 542106
-0.002841 -0.000129 0.123424 0.124412 -0.054003 -0.580435 -0.016942 1 0 0 0 0 0 0 543105
-0.002837 -0.000125 0.123415 0.162477 -0.026644 -0.776495 -0.016973 1 0 0 0 0 0 0 544102
-0.002828 -0.000142 0.123391 0.108397 0.248313 -0.599433 -0.017004 1 0 0 0 0 0 0 545106
-0.002824 -0.000150 0.123383 0.160997 0.170014 -0.780622 -0.017036 1 0 0 0 0 0 0 546139
-0.002803 -0.000159 0.123370 -0.065798 0.170020 -0.741514 -0.017067 1 0 0 0 0 0 0 547133
-0.002792 -0.000163 0.123365 0.050685 0.114334 -0.844529 -0.017099 1 0 0 0 0 0 0 548137
-0.002800 -0.000179 0.123353 0.303911 0.266558 -0.749639 -0.017130 1 0 0 0 0 0 0 549133
-0.002790 -0.000173 0.123328 0.094544 -0.008345 -0.576927 -0.017161 1 0 0 0 0 0 0 550135
-0.002785 -0.000170 0.123320 0.141678 0.002822 -0.766216 -0.017193 1 0 0 0 0 0 0 551143
-0.002776 -0.000188 0.123296 0.092407 0.269448 -0.586312 -0.017224 1 0 0 0 0 0 0 552128
-0.002772 -0.000196 0.123288 0.147179 0.187287 -0.766643 -0.017254 1 0 0 0 0 0 0 553107
-0.002751 -0.000205 0.123275 -0.078249 0.185273 -0.727000 -0.017286 1 0 0 0 0 0 0 554126
-0.002740 -0.000209 0.123271 0.038583 0.128696 -0.829942 -0.017317 1 0 0 0 0 0 0 555105
-0.002729 -0.000230 0.123248 0.033148 0.341046 -0.605942 -0.017348 1 0 0 0 0 0 0 556105
-0.002723 -0.000241 0.123241 0.110835 0.229966 -0.769553 -0.017379 1 0 0 0 0 0 0 557107
-0.002726 -0.000227 0.123227 0.228123 -0.095135 -0.713336 -0.017411 1 0 0 0 0 0 0 558130
-0.002708 -0.000225 0.123213 -0.033963 0.019252 -0.690582 -0.017442 1 0 0 0 0 0 0 559107
-0.002712 -0.000238 0.123197 0.230015 0.230149 -0.665730 -0.017473 1 0 0 0 0 0 0 560104
-0.002714 -0.000244 0.123191 0.232209 0.169042 -0.797600 -0.017504 1 0 0 0 0 0 0 561103
-0.002696 -0.000252 0.123179 -0.039423 0.182394 -0.730079 -0.017536 1 0 0 0 0 0 0 562125
-0.002687 -0.000256 0.123175 0.052190 0.134128 -0.822358 -0.017567 1 0 0 0 0 0 0 563110
-0.002682 -0.000258 0.123174 0.119881 0.104456 -0.867604 -0.017599 1 0 0 0 0 0 0 564131
-0.002674 -0.000278 0.123153 0.070097 0.335124 -0.612261 -0.017629 1 0 0 0 0 0 0 565113
-0.002669 -0.000287 0.123145 0.123565 0.234057 -0.764019 -0.017661 1 0 0 0 0 0 0 566127
-0.002667 -0.000292 0.123143 0.156528 0.161734 -0.842793 -0.017692 1 0 0 0 0 0 0 567110
-0.002666 -0.000295 0.123142 0.173163 0.123386 -0.874109 -0.017724 1 0 0 0 0 0 0 568127
-0.002665 -0.000296 0.123110 0.168036 0.102214 -0.473450 -0.017754 1 0 0 0 0 0 0 569112
-0.002665 -0.000296 0.123099 0.181393 0.093890 -0.696600 -0.017786 1 0 0 0 0 0 0 570126
-0.002664 -0.000297 0.123095 0.187236 0.089622 -0.812848 -0.017817 1 0 0 0 0 0 0 571124
-0.002664 -0.000297 0.123094 0.189303 0.087416 -0.858541 -0.017848 1 0 0 0 0 0 0 572110
-0.002664 -0.000297 0.123093 0.190100 0.086313 -0.876091 -0.017880 1 0 0 0 0 0 0 573125
-0.002645 -0.000302 0.123083 -0.067850 0.146380 -0.753807 -0.017910 1 0 0 0 0 0 0 574109
-0.002635 -0.000304 0.123080 0.032093 0.123332 -0.825598 -0.017942 1 0 0 0 0 0 0 575126
-0.002649 -0.000300 0.123057 0.349255 0.044037 -0.579728 -0.017971 1 0 0 0 0 0 0 576045
-0.002656 -0.000299 0.123049 0.296856 0.059286 -0.744694 -0.018002 1 0 0 0 0 0 0 577053
-0.002660 -0.000298 0.123047 0.247942 0.072156 -0.829045 -0.018033 1 0 0 0 0 0 0 578044
-0.002661 -0.000297 0.123046 0.220720 0.079097 -0.862354 -0.018065 1 0 0 0 0 0 0 579053
-0.002662 -0.000297 0.123045 0.206745 0.082629 -0.875339 -0.018096 1 0 0 0 0 0 0 580045
-0.002663 -0.000297 0.123045 0.199803 0.084467 -0.880957 -0.018127 1 0 0 0 0 0 0 581053
-0.002676 -0.000311 0.123034 0.369268 0.270764 -0.739559 -0.018158 1 0 0 0 0 0 0 582043
-0.002683 -0.000318 0.123030 0.303398 0.201039 -0.817637 -0.018190 1 0 0 0 0 0 0 583053
-0.002686 -0.000321 0.123029 0.254709 0.149870 -0.858917 -0.018221 1 0 0 0 0 0 0 584045
-0.002693 -0.000305 0.123018 0.300763 -0.125081 -0.736457 -0.018252 1 0 0 0 0 0 0 585053
-0.002697 -0.000296 0.123014 0.261535 -0.044324 -0.816870 -0.018283 1 0 0 0 0 0 0 586043
-0.002679 -0.000296 0.123003 -0.023426 0.078325 -0.729128 -0.018315 1 0 0 0 0 0 0 587053
-0.002671 -0.000297 0.122999 0.061975 0.088709 -0.814238 -0.018346 1 0 0 0 0 0 0 588054
-0.002667 -0.000297 0.122998 0.126669 0.088733 -0.856799 -0.018377 1 0 0 0 0 0 0 589047
-0.002664 -0.000297 0.122997 0.161020 0.088251 -0.873973 -0.018409 1 0 0 0 0 0 0 590048
-0.002676 -0.000311 0.122986 0.351236 0.273310 -0.736748 -0.018441 1 0 0 0 0 0 0 591074
-0.002688 -0.000299 0.122972 0.367895 -0.044679 -0.676840 -0.018471 1 0 0 0 0 0 0 592037
-0.002694 -0.000293 0.122967 0.298376 -0.001758 -0.792074 -0.018503 1 0 0 0 0 0 0 593057
-0.002697 -0.000290 0.122965 0.254831 0.039718 -0.847287 -0.018534 1 0 0 0 0 0 0 594061
-0.002698 -0.000289 0.122964 0.231912 0.062468 -0.869072 -0.018565 1 0 0 0 0 0 0 595043
-0.002699 -0.000288 0.122964 0.220357 0.074096 -0.877898 -0.018597 1 0 0 0 0 0 0 596065
-0.002712 -0.000302 0.122953 0.387389 0.265223 -0.737424 -0.018627 1 0 0 0 0 0 0 597031
-0.002719 -0.000309 0.122949 0.320516 0.198074 -0.815934 -0.018659 1 0 0 0 0 0 0 598060
-0.002728 -0.000293 0.122937 0.343369 -0.099484 -0.717836 -0.018690 1 0 0 0 0 0 0 599048
-0.002733 -0.000286 0.122933 0.291073 -0.031731 -0.808155 -0.018722 1 0 0 0 0 0 0 600081
-0.002735 -0.000282 0.122932 0.257739 0.023673 -0.853388 -0.018753 1 0 0 0 0 0 0 601068
-0.002717 -0.000285 0.122922 -0.018296 0.114116 -0.742143 -0.018784 1 0 0 0 0 0 0 602067
-0.002708 -0.000286 0.122918 0.072333 0.106478 -0.817738 -0.018816 1 0 0 0 0 0 0 603071
-0.002709 -0.000268 0.122906 0.211822 -0.150276 -0.717223 -0.018847 1 0 0 0 0 0 0 604072
-0.002709 -0.000259 0.122902 0.221636 -0.061136 -0.806562 -0.018878 1 0 0 0 0 0 0 605077
-0.002722 -0.000269 0.122890 0.392449 0.190328 -0.706927 -0.018909 1 0 0 0 0 0 0 606072
-0.002729 -0.000273 0.122885 0.326499 0.155445 -0.801027 -0.018941 1 0 0 0 0 0 0 607070
-0.002733 -0.000276 0.122884 0.277566 0.121897 -0.848017 -0.018972 1 0 0 0 0 0 0 608069
-0.002734 -0.000277 0.122883 0.251310 0.103524 -0.866831 -0.019003 1 0 0 0 0 0 0 609069
-0.002716 -0.000282 0.122873 -0.020393 0.154790 -0.745073 -0.019034 1 0 0 0 0 0 0 610071
-0.002712 -0.000266 0.122859 0.144489 -0.120181 -0.677196 -0.019065 1 0 0 0 0 0 0 611068
-0.002723 -0.000272 0.122843 0.359800 0.140171 -0.643769 -0.019097 1 0 0 0 0 0 0 612069
-0.002729 -0.000275 0.122838 0.312060 0.128723 -0.773470 -0.019128 1 0 0 0 0 0 0 613070
-0.002732 -0.000277 0.122836 0.271547 0.108750 -0.834232 -0.019159 1 0 0 0 0 0 0 614068
-0.002733 -0.000277 0.122835 0.249320 0.097337 -0.857995 -0.019190 1 0 0 0 0 0 0 615068
-0.002734 -0.000278 0.122835 0.238006 0.091537 -0.867441 -0.019222 1 0 0 0 0 0 0 616069
-0.002715 -0.000282 0.122825 -0.025971 0.149237 -0.742197 -0.019253 1 0 0 0 0 0 0 617068
-0.002706 -0.000285 0.122822 0.070710 0.125088 -0.812728 -0.019284 1 0 0 0 0 0 0 618067
-0.002707 -0.000267 0.122810 0.213254 -0.139879 -0.710256 -0.019315 1 0 0 0 0 0 0 619070
-0.002720 -0.000273 0.122795 0.397301 0.130202 -0.654300 -0.019347 1 0 0 0 0 0 0 620072
-0.002727 -0.000275 0.122790 0.332182 0.124207 -0.774993 -0.019378 1 0 0 0 0 0 0 621071
-0.002711 -0.000281 0.122778 0.024521 0.167574 -0.702882 -0.019409 1 0 0 0 0 0 0 622069
-0.002703 -0.000284 0.122774 0.097152 0.134794 -0.793597 -0.019440 1 0 0 0 0 0 0 623066
-0.002699 -0.000286 0.122773 0.155289 0.112903 -0.838140 -0.019474 1 0 0 0 0 0 0 624126
-0.002697 -0.000286 0.122772 0.186340 0.101407 -0.855880 -0.019505 1 0 0 0 0 0 0 625131
-0.002690 -0.000305 0.122751 0.116438 0.341368 -0.588700 -0.019535 1 0 0 0 0 0 0 626103
-0.002686 -0.000315 0.122744 0.159645 0.245841 -0.736490 -0.019567 1 0 0 0 0 0 0 627103
-0.002690 -0.000301 0.122731 0.259503 -0.071165 -0.674052 -0.019598 1 0 0 0 0 0 0 628124
-0.002692 -0.000294 0.122726 0.247674 -0.014063 -0.777990 -0.019629 1 0 0 0 0 0 0 629102
-0.002693 -0.000290 0.122725 0.234672 0.035919 -0.828112 -0.019661 1 0 0 0 0 0 0 630132
-0.002674 -0.000293 0.122714 -0.030970 0.123567 -0.718151 -0.019692 1 0 0 0 0 0 0 631131
-0.002665 -0.000295 0.122711 0.064351 0.114646 -0.794352 -0.019724 1 0 0 0 0 0 0 632135
-0.002660 -0.000295 0.122709 0.134078 0.104864 -0.833540 -0.019755 1 0 0 0 0 0 0 633129
-0.002671 -0.000310 0.122698 0.343624 0.284613 -0.704687 -0.019786 1 0 0 0 0 0 0 634135
-0.002682 -0.000298 0.122684 0.370379 -0.035500 -0.647608 -0.019816 1 0 0 0 0 0 0 635101
-0.002668 -0.000297 0.122669 0.047947 0.066361 -0.634017 -0.019849 1 0 0 0 0 0 0 636130
-0.002661 -0.000296 0.122663 0.106051 0.084315 -0.757663 -0.019879 1 0 0 0 0 0 0 637102
-0.002658 -0.000296 0.122662 0.155945 0.089874 -0.814936 -0.019911 1 0 0 0 0 0 0 638126
-0.002656 -0.000296 0.122661 0.182674 0.092314 -0.837268 -0.019942 1 0 0 0 0 0 0 639125
-0.002636 -0.000301 0.122651 -0.061865 0.154024 -0.716151 -0.019973 1 0 0 0 0 0 0 640104
-0.002639 -0.000317 0.122637 0.216614 0.317119 -0.643699 -0.020004 1 0 0 0 0 0 0 641101
-0.002641 -0.000325 0.122631 0.227685 0.230921 -0.757574 -0.020035 1 0 0 0 0 0 0 642101
-0.002642 -0.000329 0.122630 0.219415 0.170975 -0.812440 -0.020066 1 0 0 0 0 0 0 643101
-0.002642 -0.000331 0.122629 0.213631 0.139339 -0.834062 -0.020099 1 0 0 0 0 0 0 644131
-0.002628 -0.000318 0.122609 0.024605 -0.063666 -0.572916 -0.020130 1 0 0 0 0 0 0 645123
-0.002622 -0.000311 0.122601 0.096140 -0.000362 -0.718556 -0.020160 1 0 0 0 0 0 0 646108
-0.002618 -0.000308 0.122599 0.146963 0.047528 -0.794486 -0.020192 1 0 0 0 0 0 0 647125
-0.002617 -0.000307 0.122598 0.173422 0.073068 -0.824435 -0.020223 1 0 0 0 0 0 0 648111
-0.002616 -0.000306 0.122598 0.186703 0.086026 -0.836091 -0.020255 1 0 0 0 0 0 0 649124
-0.002596 -0.000310 0.122588 -0.064547 0.153040 -0.710880 -0.020285 1 0 0 0 0 0 0 650106
-0.002586 -0.000312 0.122584 0.037737 0.133738 -0.781867 -0.020317 1 0 0 0 0 0 0 651126
-0.002582 -0.000313 0.122583 0.110955 0.118738 -0.819143 -0.020348 1 0 0 0 0 0 0 652108
-0.002585 -0.000295 0.122572 0.221693 -0.136750 -0.694567 -0.020380 1 0 0 0 0 0 0 653125
-0.002580 -0.000304 0.122548 0.130195 0.198646 -0.499300 -0.020411 1 0 0 0 0 0 0 654126
-0.002578 -0.000309 0.122539 0.154935 0.172758 -0.685004 -0.020442 1 0 0 0 0 0 0 655107
-0.002577 -0.000312 0.122536 0.172543 0.140237 -0.776662 -0.020473 1 0 0 0 0 0 0 656123
-0.002576 -0.000313 0.122535 0.181291 0.121984 -0.812281 -0.020504 1 0 0 0 0 0 0 657107
-0.002576 -0.000313 0.122534 0.185557 0.112694 -0.825937 -0.020536 1 0 0 0 0 0 0 658122
-0.002557 -0.000318 0.122525 -0.070076 0.168502 -0.701201 -0.020567 1 0 0 0 0 0 0 659106
-0.002547 -0.000321 0.122521 0.029755 0.143647 -0.772402 -0.020596 1 0 0 0 0 0 0 660050
-0.002542 -0.000322 0.122520 0.101735 0.125889 -0.809779 -0.020627 1 0 0 0 0 0 0 661042
-0.002540 -0.000322 0.122519 0.139775 0.116505 -0.824932 -0.020659 1 0 0 0 0 0 0 662050
-0.002525 -0.000309 0.122499 -0.026595 -0.075274 -0.560945 -0.020690 1 0 0 0 0 0 0 663041
-0.002517 -0.000302 0.122492 0.055786 -0.006427 -0.705936 -0.020721 1 0 0 0 0 0 0 664051
-0.002527 -0.000312 0.122478 0.284783 0.229357 -0.636896 -0.020752 1 0 0 0 0 0 0 665041
-0.002531 -0.000318 0.122474 0.250056 0.186569 -0.742705 -0.020784 1 0 0 0 0 0 0 666050
-0.002534 -0.000320 0.122472 0.216858 0.149039 -0.793694 -0.020815 1 0 0 0 0 0 0 667040
-0.002535 -0.000322 0.122471 0.198449 0.128661 -0.813761 -0.020846 1 0 0 0 0 0 0 668050
-0.002516 -0.000327 0.122461 -0.068595 0.178767 -0.691187 -0.020877 1 0 0 0 0 0 0 669041
-0.002507 -0.000329 0.122458 0.025270 0.151079 -0.763361 -0.020909 1 0 0 0 0 0 0 670049
-0.002508 -0.000312 0.122446 0.166325 -0.115545 -0.661307 -0.020940 1 0 0 0 0 0 0 671050
-0.002489 -0.000308 0.122432 -0.080657 0.028397 -0.619248 -0.020971 1 0 0 0 0 0 0 672057
-0.002480 -0.000306 0.122427 0.016309 0.069151 -0.732215 -0.021002 1 0 0 0 0 0 0 673045
-0.002475 -0.000305 0.122426 0.085879 0.086319 -0.785792 -0.021041 1 0 0 0 0 0 0 674279
-0.002473 -0.000305 0.122425 0.122393 0.094536 -0.806317 -0.021064 1 0 0 0 0 0 0 675032
-0.002472 -0.000304 0.122425 0.140847 0.098677 -0.814587 -0.021096 1 0 0 0 0 0 0 676050
-0.002465 -0.000323 0.122404 0.065468 0.346334 -0.542821 -0.021127 1 0 0 0 0 0 0 677033
-0.002462 -0.000332 0.122397 0.104689 0.255249 -0.689553 -0.021159 1 0 0 0 0 0 0 678061
-0.002460 -0.000336 0.122394 0.130494 0.188082 -0.766161 -0.021190 1 0 0 0 0 0 0 679064
-0.002459 -0.000339 0.122393 0.143556 0.152310 -0.796323 -0.021221 1 0 0 0 0 0 0 680059
-0.002459 -0.000340 0.122393 0.150014 0.134255 -0.807956 -0.021253 1 0 0 0 0 0 0 681059
-0.002459 -0.000340 0.122393 0.153263 0.125270 -0.812809 -0.021283 1 0 0 0 0 0 0 682027
-0.002439 -0.000345 0.122383 -0.102455 0.181204 -0.684425 -0.021315 1 0 0 0 0 0 0 683059
-0.002435 -0.000329 0.122369 0.068927 -0.090948 -0.615041 -0.021346 1 0 0 0 0 0 0 684056
-0.002433 -0.000321 0.122364 0.114609 -0.015033 -0.725427 -0.021378 1 0 0 0 0 0 0 685057
-0.002432 -0.000317 0.122362 0.132502 0.043968 -0.778463 -0.021409 1 0 0 0 0 0 0 686058
-0.002413 -0.000320 0.122352 -0.116675 0.135899 -0.668188 -0.021440 1 0 0 0 0 0 0 687039
-0.002403 -0.000321 0.122348 -0.014498 0.129417 -0.745174 -0.021472 1 0 0 0 0 0 0 688074
-0.002411 -0.000335 0.122336 0.231429 0.306027 -0.639923 -0.021503 1 0 0 0 0 0 0 689072
-0.002396 -0.000347 0.122322 -0.051203 0.291999 -0.600449 -0.021534 1 0 0 0 0 0 0 690069
-0.002388 -0.000353 0.122317 0.018640 0.216001 -0.715069 -0.021565 1 0 0 0 0 0 0 691066
-0.002385 -0.000356 0.122315 0.073669 0.171015 -0.768937 -0.021597 1 0 0 0 0 0 0 692066
-0.002383 -0.000357 0.122315 0.102903 0.147829 -0.789927 -0.021628 1 0 0 0 0 0 0 693065
-0.002382 -0.000358 0.122315 0.117656 0.136236 -0.798199 -0.021659 1 0 0 0 0 0 0 694068
-0.002382 -0.000359 0.122315 0.125083 0.130497 -0.801839 -0.021690 1 0 0 0 0 0 0 695047
-0.002362 -0.000363 0.122305 -0.128314 0.188009 -0.672709 -0.021723 1 0 0 0 0 0 0 696126
-0.002352 -0.000366 0.122301 -0.028297 0.164224 -0.743010 -0.021755 1 0 0 0 0 0 0 697125
-0.002353 -0.000348 0.122289 0.115928 -0.100506 -0.640321 -0.021785 1 0 0 0 0 0 0 698101
-0.002353 -0.000340 0.122285 0.127937 -0.016134 -0.728501 -0.021816 1 0 0 0 0 0 0 699100
-0.002354 -0.000335 0.122284 0.127195 0.047611 -0.772679 -0.021848 1 0 0 0 0 0 0 700126
-0.002354 -0.000333 0.122283 0.125920 0.081631 -0.790184 -0.021880 1 0 0 0 0 0 0 701123
-0.002354 -0.000332 0.122283 0.125177 0.098911 -0.797170 -0.021910 1 0 0 0 0 0 0 702099
-0.002335 -0.000336 0.122273 -0.132317 0.167929 -0.669017 -0.021941 1 0 0 0 0 0 0 703099
-0.002325 -0.000338 0.122270 -0.034472 0.149899 -0.739795 -0.021974 1 0 0 0 0 0 0 704127
-0.002320 -0.000339 0.122269 0.036427 0.135586 -0.776957 -0.022005 1 0 0 0 0 0 0 705126
-0.002318 -0.000340 0.122268 0.073884 0.127928 -0.791936 -0.022036 1 0 0 0 0 0 0 706133
-0.002317 -0.000340 0.122268 0.092775 0.124111 -0.798010 -0.022066 1 0 0 0 0 0 0 707101
-0.002316 -0.000340 0.122268 0.102294 0.122272 -0.800913 -0.022098 1 0 0 0 0 0 0 708101
-0.002297 -0.000345 0.122258 -0.149944 0.181696 -0.671117 -0.022129 1 0 0 0 0 0 0 709100
-0.002287 -0.000347 0.122255 -0.049624 0.158891 -0.741410 -0.022160 1 0 0 0 0 0 0 710099
-0.002282 -0.000348 0.122253 0.022521 0.142208 -0.778413 -0.022191 1 0 0 0 0 0 0 711098
-0.002280 -0.000349 0.122253 0.060581 0.133360 -0.793326 -0.022223 1 0 0 0 0 0 0 712101
-0.002279 -0.000349 0.122253 0.079798 0.128948 -0.799415 -0.022254 1 0 0 0 0 0 0 713098
-0.002278 -0.000349 0.122253 0.089452 0.126820 -0.802296 -0.022285 1 0 0 0 0 0 0 714102
-0.002278 -0.000349 0.122253 0.094342 0.125843 -0.804089 -0.022318 1 0 0 0 0 0 0 715137
-0.002278 -0.000349 0.122253 0.096846 0.125448 -0.805421 -0.022349 1 0 0 0 0 0 0 716133
-0.002278 -0.000349 0.122253 0.098156 0.125321 -0.806629 -0.022380 1 0 0 0 0 0 0 717132
-0.002277 -0.000349 0.122253 0.098895 0.125360 -0.807780 -0.022411 1 0 0 0 0 0 0 718130
-0.002277 -0.000349 0.122253 0.099335 0.125453 -0.808919 -0.022442 1 0 0 0 0 0 0 719134
-0.002258 -0.000354 0.122243 -0.157430 0.185852 -0.678303 -0.022474 1 0 0 0 0 0 0 720132
-0.002249 -0.000356 0.122239 -0.059490 0.163586 -0.748422 -0.022505 1 0 0 0 0 0 0 721122
-0.002244 -0.000357 0.122238 0.011423 0.147139 -0.785352 -0.022535 1 0 0 0 0 0 0 722100
-0.002242 -0.000358 0.122238 0.048900 0.138425 -0.800229 -0.022566 1 0 0 0 0 0 0 723098
-0.002240 -0.000358 0.122238 0.067797 0.134096 -0.806339 -0.022598 1 0 0 0 0 0 0 724126
-0.002240 -0.000358 0.122238 0.077282 0.131991 -0.809172 -0.022629 1 0 0 0 0 0 0 725100
-0.002240 -0.000358 0.122238 0.082082 0.131038 -0.810918 -0.022660 1 0 0 0 0 0 0 726098
-0.002239 -0.000358 0.122238 0.084522 0.130640 -0.812250 -0.022691 1 0 0 0 0 0 0 727098
-0.002239 -0.000358 0.122238 0.085813 0.130536 -0.813452 -0.022723 1 0 0 0 0 0 0 728098
-0.002239 -0.000358 0.122238 0.086519 0.130569 -0.814622 -0.022755 1 0 0 0 0 0 0 729125
-0.002239 -0.000358 0.122238 0.086923 0.130679 -0.815746 -0.022786 1 0 0 0 0 0 0 730123
-0.002239 -0.000358 0.122238 0.087182 0.130821 -0.816852 -0.022817 1 0 0 0 0 0 0 731108
-0.002239 -0.000358 0.122238 0.087378 0.130974 -0.817993 -0.022848 1 0 0 0 0 0 0 732123
-0.002220 -0.000363 0.122228 -0.169508 0.191409 -0.687156 -0.022879 1 0 0 0 0 0 0 733108
-0.002210 -0.000365 0.122224 -0.071768 0.169186 -0.757347 -0.022911 1 0 0 0 0 0 0 734123
-0.002206 -0.000366 0.122223 -0.000961 0.152775 -0.794289 -0.022942 1 0 0 0 0 0 0 735106
-0.002203 -0.000367 0.122223 0.036450 0.144092 -0.809197 -0.022973 1 0 0 0 0 0 0 736124
-0.002202 -0.000367 0.122222 0.055309 0.139753 -0.815250 -0.023004 1 0 0 0 0 0 0 737106
-0.002202 -0.000367 0.122222 0.064761 0.137662 -0.818121 -0.023035 1 0 0 0 0 0 0 738105
-0.002201 -0.000367 0.122222 0.069538 0.136717 -0.819865 -0.023067 1 0 0 0 0 0 0 739122
-0.002201 -0.000367 0.122222 0.071966 0.136318 -0.821174 -0.023098 1 0 0 0 0 0 0 740104
-0.002201 -0.000367 0.122222 0.073232 0.136213 -0.822374 -0.023130 1 0 0 0 0 0 0 741119
-0.002201 -0.000367 0.122222 0.073919 0.136262 -0.823506 -0.023160 1 0 0 0 0 0 0 742103
-0.002201 -0.000367 0.122222 0.074297 0.136374 -0.824637 -0.023192 1 0 0 0 0 0 0 743123
-0.002201 -0.000367 0.122222 0.074542 0.136505 -0.825665 -0.023221 1 0 0 0 0 0 0 744040
-0.002201 -0.000367 0.122222 0.074714 0.136672 -0.826778 -0.023252 1 0 0 0 0 0 0 745048
-0.002201 -0.000367 0.122222 0.074844 0.136847 -0.827891 -0.023283 1 0 0 0 0 0 0 746039
-0.002201 -0.000367 0.122222 0.074971 0.137026 -0.829006 -0.023315 1 0 0 0 0 0 0 747048
-0.002201 -0.000367 0.122222 0.075085 0.137205 -0.830112 -0.023346 1 0 0 0 0 0 0 748038
-0.002201 -0.000367 0.122222 0.075187 0.137390 -0.831233 -0.023377 1 0 0 0 0 0 0 749047
-0.002201 -0.000367 0.122222 0.075287 0.137572 -0.832335 -0.023408 1 0 0 0 0 0 0 750038
-0.002201 -0.000367 0.122222 0.075376 0.137760 -0.833450 -0.023440 1 0 0 0 0 0 0 751047
-0.002201 -0.000367 0.122222 0.075487 0.137940 -0.834558 -0.023471 1 0 0 0 0 0 0 752039
-0.002201 -0.000367 0.122222 0.075601 0.138122 -0.835665 -0.023502 1 0 0 0 0 0 0 753047
-0.002201 -0.000367 0.122222 0.075690 0.138306 -0.836778 -0.023533 1 0 0 0 0 0 0 754038
-0.002201 -0.000367 0.122222 0.075790 0.138490 -0.837889 -0.023564 1 0 0 0 0 0 0 755037
-0.002201 -0.000367 0.122222 0.075891 0.138675 -0.839012 -0.023596 1 0 0 0 0 0 0 756047
-0.002201 -0.000367 0.122222 0.075991 0.138858 -0.840100 -0.023627 1 0 0 0 0 0 0 757044
-0.002201 -0.000367 0.122222 0.076091 0.139042 -0.841226 -0.023658 1 0 0 0 0 0 0 758042
-0.002201 -0.000367 0.122222 0.076193 0.139228 -0.842353 -0.023690 1 0 0 0 0 0 0 759054
-0.002201 -0.000367 0.122222 0.076292 0.139409 -0.843452 -0.023721 1 0 0 0 0 0 0 760043
-0.002201 -0.000367 0.122222 0.076394 0.139594 -0.844570 -0.023752 1 0 0 0 0 0 0 761049
-0.002201 -0.000367 0.122222 0.076507 0.139777 -0.845680 -0.023784 1 0 0 0 0 0 0 762060
-0.002201 -0.000367 0.122222 0.076597 0.139964 -0.846807 -0.023815 1 0 0 0 0 0 0 763064
-0.002201 -0.000367 0.122222 0.076693 0.140141 -0.847881 -0.023845 1 0 0 0 0 0 0 764029
-0.002182 -0.000372 0.122212 -0.180435 0.200630 -0.716776 -0.023878 1 0 0 0 0 0 0 765055
-0.002172 -0.000374 0.122209 -0.082941 0.178463 -0.786971 -0.023909 1 0 0 0 0 0 0 766055
-0.002168 -0.000375 0.122208 -0.012264 0.162086 -0.823946 -0.023940 1 0 0 0 0 0 0 767055
-0.002165 -0.000376 0.122207 0.025063 0.153407 -0.838813 -0.023971 1 0 0 0 0 0 0 768043
-0.002164 -0.000376 0.122207 0.043876 0.149096 -0.844906 -0.024003 1 0 0 0 0 0 0 769056
-0.002163 -0.000376 0.122207 0.053314 0.147018 -0.847752 -0.024034 1 0 0 0 0 0 0 770053
-0.002163 -0.000376 0.122207 0.058039 0.146064 -0.849481 -0.024065 1 0 0 0 0 0 0 771056
-0.002163 -0.000376 0.122207 0.060466 0.145681 -0.850828 -0.024097 1 0 0 0 0 0 0 772078
-0.002163 -0.000376 0.122207 0.061698 0.145580 -0.851987 -0.024128 1 0 0 0 0 0 0 773068
-0.002163 -0.000376 0.122207 0.062366 0.145637 -0.853126 -0.024159 1 0 0 0 0 0 0 774066
-0.002163 -0.000376 0.122207 0.062734 0.145746 -0.854231 -0.024190 1 0 0 0 0 0 0 775064
-0.002163 -0.000376 0.122207 0.062957 0.145899 -0.855340 -0.024222 1 0 0 0 0 0 0 776065
-0.002163 -0.000376 0.122207 0.063121 0.146068 -0.856442 -0.024253 1 0 0 0 0 0 0 777065
-0.002163 -0.000376 0.122207 0.063219 0.146248 -0.857530 -0.024284 1 0 0 0 0 0 0 778046
-0.002163 -0.000376 0.122207 0.063326 0.146433 -0.858645 -0.024315 1 0 0 0 0 0 0 779062
-0.002163 -0.000376 0.122207 0.063427 0.146629 -0.859821 -0.024348 1 0 0 0 0 0 0 780123
-0.002163 -0.000376 0.122207 0.063509 0.146817 -0.860922 -0.024380 1 0 0 0 0 0 0 781120
-0.002163 -0.000376 0.122207 0.063589 0.147000 -0.861999 -0.024410 1 0 0 0 0 0 0 782096
-0.002163 -0.000376 0.122207 0.063682 0.147186 -0.863110 -0.024441 1 0 0 0 0 0 0 783097
-0.002163 -0.000376 0.122207 0.063767 0.147379 -0.864225 -0.024473 1 0 0 0 0 0 0 784124
-0.002163 -0.000376 0.122207 0.063834 0.147564 -0.865307 -0.024504 1 0 0 0 0 0 0 785095
-0.002163 -0.000376 0.122207 0.063915 0.147753 -0.866413 -0.024535 1 0 0 0 0 0 0 786096
-0.002163 -0.000376 0.122207 0.064008 0.147939 -0.867523 -0.024566 1 0 0 0 0 0 0 787096
-0.002163 -0.000376 0.122207 0.064082 0.148137 -0.868666 -0.024599 1 0 0 0 0 0 0 788137
-0.002144 -0.000381 0.122197 -0.193147 0.208641 -0.737257 -0.024630 1 0 0 0 0 0 0 789133
-0.002134 -0.000383 0.122194 -0.095870 0.186535 -0.807475 -0.024661 1 0 0 0 0 0 0 790122
-0.002129 -0.000384 0.122192 -0.025303 0.170176 -0.844486 -0.024692 1 0 0 0 0 0 0 791126
-0.002127 -0.000385 0.122192 0.011961 0.161514 -0.859356 -0.024723 1 0 0 0 0 0 0 792125
-0.002126 -0.000385 0.122192 0.030733 0.157193 -0.865379 -0.024754 1 0 0 0 0 0 0 793099
-0.002125 -0.000385 0.122192 0.040131 0.155124 -0.868232 -0.024785 1 0 0 0 0 0 0 794096
-0.002125 -0.000385 0.122192 0.044850 0.154181 -0.869952 -0.024816 1 0 0 0 0 0 0 795096
-0.002125 -0.000385 0.122192 0.047244 0.153803 -0.871263 -0.024848 1 0 0 0 0 0 0 796097
-0.002125 -0.000385 0.122192 0.048464 0.153717 -0.872435 -0.024879 1 0 0 0 0 0 0 797094
-0.002125 -0.000385 0.122192 0.049104 0.153772 -0.873562 -0.024910 1 0 0 0 0 0 0 798098
-0.002125 -0.000385 0.122192 0.049467 0.153889 -0.874704 -0.024942 1 0 0 0 0 0 0 799131
-0.002125 -0.000385 0.122192 0.049659 0.154048 -0.875793 -0.024974 1 0 0 0 0 0 0 800127
-0.002125 -0.000385 0.122192 0.049802 0.154222 -0.876889 -0.025005 1 0 0 0 0 0 0 801129
-0.002125 -0.000385 0.122192 0.049895 0.154406 -0.877993 -0.025036 1 0 0 0 0 0 0 802125
-0.002125 -0.000385 0.122192 0.049984 0.154594 -0.879088 -0.025067 1 0 0 0 0 0 0 803130
-0.002125 -0.000385 0.122192 0.050048 0.154785 -0.880179 -0.025099 1 0 0 0 0 0 0 804126
-0.002125 -0.000385 0.122192 0.050122 0.154975 -0.881282 -0.025130 1 0 0 0 0 0 0 805127
-0.002125 -0.000385 0.122192 0.050184 0.155162 -0.882344 -0.025160 1 0 0 0 0 0 0 806095
-0.002130 -0.000367 0.122181 0.122905 -0.093099 -0.743415 -0.025191 1 0 0 0 0 0 0 807097
-0.002114 -0.000362 0.122168 -0.160418 0.060367 -0.684784 -0.025223 1 0 0 0 0 0 0 808095
-0.002106 -0.000360 0.122163 -0.083210 0.106268 -0.792942 -0.025254 1 0 0 0 0 0 0 809095
-0.002102 -0.000359 0.122161 -0.023631 0.126012 -0.844488 -0.025285 1 0 0 0 0 0 0 810097
-0.002100 -0.000358 0.122161 0.007967 0.135589 -0.864614 -0.025317 1 0 0 0 0 0 0 811121
-0.002099 -0.000358 0.122161 0.023859 0.140401 -0.872498 -0.025348 1 0 0 0 0 0 0 812119
-0.002098 -0.000358 0.122160 0.031801 0.142868 -0.875968 -0.025379 1 0 0 0 0 0 0 813105
-0.002098 -0.000358 0.122160 0.035769 0.144200 -0.877917 -0.025411 1 0 0 0 0 0 0 814119
-0.002098 -0.000358 0.122160 0.037771 0.144951 -0.879278 -0.025442 1 0 0 0 0 0 0 815103
-0.002098 -0.000358 0.122160 0.038802 0.145420 -0.880478 -0.025473 1 0 0 0 0 0 0 816120
-0.002098 -0.000357 0.122160 0.039334 0.145724 -0.881571 -0.025504 1 0 0 0 0 0 0 817103
-0.002098 -0.000357 0.122160 0.039640 0.145991 -0.882690 -0.025536 1 0 0 0 0 0 0 818119
-0.002098 -0.000357 0.122160 0.039801 0.146195 -0.883760 -0.025567 1 0 0 0 0 0 0 819103
-0.002098 -0.000357 0.122160 0.039908 0.146399 -0.884852 -0.025598 1 0 0 0 0 0 0 820121
-0.002098 -0.000357 0.122160 0.039992 0.146580 -0.885918 -0.025629 1 0 0 0 0 0 0 821103
-0.002103 -0.000339 0.122150 0.112740 -0.101713 -0.746827 -0.025660 1 0 0 0 0 0 0 822102
-0.002106 -0.000330 0.122146 0.086799 -0.008724 -0.820917 -0.025692 1 0 0 0 0 0 0 823118
-0.002107 -0.000325 0.122145 0.066965 0.059375 -0.859882 -0.025723 1 0 0 0 0 0 0 824103
-0.002108 -0.000323 0.122145 0.056148 0.095606 -0.875517 -0.025754 1 0 0 0 0 0 0 825117
-0.002108 -0.000322 0.122144 0.050585 0.113979 -0.881802 -0.025785 1 0 0 0 0 0 0 826101
-0.002108 -0.000321 0.122144 0.047797 0.123260 -0.884752 -0.025817 1 0 0 0 0 0 0 827117
-0.002089 -0.000325 0.122134 -0.211060 0.188374 -0.753549 -0.025846 1 0 0 0 0 0 0 828036
-0.002080 -0.000327 0.122131 -0.114820 0.168530 -0.824002 -0.025877 1 0 0 0 0 0 0 829045
-0.002075 -0.000328 0.122130 -0.044808 0.153328 -0.861056 -0.025908 1 0 0 0 0 0 0 830039
-0.002073 -0.000329 0.122129 -0.007831 0.145212 -0.875942 -0.025940 1 0 0 0 0 0 0 831044
-0.002072 -0.000329 0.122129 0.010785 0.141173 -0.881971 -0.025971 1 0 0 0 0 0 0 832036
-0.002071 -0.000329 0.122129 0.020115 0.139229 -0.884797 -0.026002 1 0 0 0 0 0 0 833044
-0.002071 -0.000329 0.122129 0.024771 0.138319 -0.886480 -0.026033 1 0 0 0 0 0 0 834037
-0.002071 -0.000330 0.122129 0.027120 0.137955 -0.887768 -0.026065 1 0 0 0 0 0 0 835045
-0.002071 -0.000330 0.122129 0.028295 0.137859 -0.888903 -0.026096 1 0 0 0 0 0 0 836036
-0.002076 -0.000311 0.122119 0.101627 -0.110597 -0.749685 -0.026127 1 0 0 0 0 0 0 837045
-0.002079 -0.000302 0.122115 0.075962 -0.017812 -0.823765 -0.026158 1 0 0 0 0 0 0 838044
-0.002080 -0.000297 0.122114 0.056273 0.050161 -0.862732 -0.026189 1 0 0 0 0 0 0 839036
-0.002081 -0.000295 0.122113 0.045514 0.086317 -0.878352 -0.026221 1 0 0 0 0 0 0 840045
-0.002081 -0.000294 0.122113 0.039991 0.104659 -0.884627 -0.026252 1 0 0 0 0 0 0 841039
-0.002094 -0.000307 0.122102 0.211329 0.300117 -0.742812 -0.026284 1 0 0 0 0 0 0 842051
-0.002101 -0.000314 0.122098 0.146280 0.235775 -0.819835 -0.026315 1 0 0 0 0 0 0 843064
-0.002085 -0.000322 0.122087 -0.159452 0.247786 -0.727216 -0.026346 1 0 0 0 0 0 0 844031
-0.002077 -0.000325 0.122083 -0.088557 0.199745 -0.812635 -0.026380 1 0 0 0 0 0 0 845150
-0.002074 -0.000327 0.122082 -0.031501 0.170237 -0.854907 -0.026409 1 0 0 0 0 0 0 846052
-0.002072 -0.000328 0.122081 -0.001036 0.154969 -0.871654 -0.026440 1 0 0 0 0 0 0 847060
-0.002071 -0.000329 0.122081 0.014299 0.147341 -0.878324 -0.026471 1 0 0 0 0 0 0 848052
-0.002070 -0.000329 0.122081 0.021959 0.143605 -0.881346 -0.026503 1 0 0 0 0 0 0 849055
-0.002051 -0.000334 0.122071 -0.231634 0.202203 -0.749989 -0.026534 1 0 0 0 0 0 0 850050
-0.002041 -0.000336 0.122068 -0.133001 0.179133 -0.820483 -0.026565 1 0 0 0 0 0 0 851051
-0.002036 -0.000337 0.122066 -0.061807 0.162338 -0.857538 -0.026596 1 0 0 0 0 0 0 852053
-0.002039 -0.000319 0.122056 0.048492 -0.095110 -0.732038 -0.026627 1 0 0 0 0 0 0 853050
-0.002041 -0.000310 0.122052 0.041420 -0.006976 -0.811019 -0.026659 1 0 0 0 0 0 0 854051
-0.002042 -0.000306 0.122050 0.031004 0.058675 -0.851685 -0.026690 1 0 0 0 0 0 0 855045
-0.002042 -0.000304 0.122050 0.024888 0.093656 -0.867869 -0.026721 1 0 0 0 0 0 0 856054
-0.002042 -0.000303 0.122050 0.021646 0.111415 -0.874346 -0.026753 1 0 0 0 0 0 0 857058
-0.002056 -0.000316 0.122039 0.194177 0.306611 -0.732511 -0.026784 1 0 0 0 0 0 0 858054
-0.002062 -0.000323 0.122035 0.129751 0.242213 -0.809471 -0.026815 1 0 0 0 0 0 0 859051
-0.002065 -0.000326 0.122034 0.081835 0.193790 -0.849812 -0.026847 1 0 0 0 0 0 0 860072
-0.002067 -0.000328 0.122033 0.056082 0.167987 -0.865890 -0.026878 1 0 0 0 0 0 0 861061
-0.002068 -0.000328 0.122033 0.042952 0.154982 -0.872340 -0.026909 1 0 0 0 0 0 0 862062
-0.002049 -0.000333 0.122023 -0.221090 0.208936 -0.742080 -0.026940 1 0 0 0 0 0 0 863061
-0.002040 -0.000336 0.122020 -0.127795 0.183587 -0.813041 -0.026973 1 0 0 0 0 0 0 864120
-0.002035 -0.000337 0.122018 -0.059286 0.165641 -0.850207 -0.027005 1 0 0 0 0 0 0 865119
-0.002033 -0.000338 0.122018 -0.023067 0.156154 -0.865069 -0.027035 1 0 0 0 0 0 0 866096
-0.002032 -0.000338 0.122018 -0.004832 0.151435 -0.871072 -0.027066 1 0 0 0 0 0 0 867095
-0.002031 -0.000338 0.122018 0.004274 0.149145 -0.873864 -0.027098 1 0 0 0 0 0 0 868120
-0.002031 -0.000338 0.122018 0.008827 0.148075 -0.875465 -0.027129 1 0 0 0 0 0 0 869095
-0.002012 -0.000343 0.122008 -0.246288 0.208008 -0.743349 -0.027160 1 0 0 0 0 0 0 870096
-0.002002 -0.000345 0.122004 -0.148643 0.185680 -0.813712 -0.027192 1 0 0 0 0 0 0 871118
-0.002010 -0.000360 0.121992 0.096277 0.355463 -0.705834 -0.027224 1 0 0 0 0 0 0 872129
-0.002015 -0.000368 0.121988 0.070012 0.277906 -0.795913 -0.027255 1 0 0 0 0 0 0 873131
-0.002017 -0.000371 0.121987 0.041295 0.222831 -0.840897 -0.027285 1 0 0 0 0 0 0 874095
-0.002023 -0.000355 0.121976 0.097920 -0.054980 -0.718266 -0.027316 1 0 0 0 0 0 0 875096
-0.002027 -0.000346 0.121972 0.063619 0.022832 -0.798186 -0.027348 1 0 0 0 0 0 0 876117
-0.002028 -0.000342 0.121970 0.039539 0.083283 -0.839113 -0.027379 1 0 0 0 0 0 0 877097
-0.002029 -0.000340 0.121970 0.026589 0.115670 -0.855355 -0.027410 1 0 0 0 0 0 0 878095
-0.002029 -0.000339 0.121970 0.019944 0.132153 -0.861821 -0.027441 1 0 0 0 0 0 0 879093
-0.002030 -0.000339 0.121970 0.016577 0.140474 -0.864739 -0.027472 1 0 0 0 0 0 0 880093
-0.002030 -0.000338 0.121970 0.014887 0.144729 -0.866401 -0.027504 1 0 0 0 0 0 0 881093
-0.002043 -0.000352 0.121959 0.188243 0.333144 -0.722646 -0.027535 1 0 0 0 0 0 0 882099
-0.002049 -0.000359 0.121955 0.124356 0.265559 -0.799020 -0.027567 1 0 0 0 0 0 0 883126
-0.002053 -0.000362 0.121954 0.076724 0.215553 -0.839087 -0.027599 1 0 0 0 0 0 0 884127
-0.002054 -0.000364 0.121953 0.051112 0.188956 -0.855065 -0.027630 1 0 0 0 0 0 0 885128
-0.002055 -0.000365 0.121953 0.038067 0.175576 -0.861439 -0.027661 1 0 0 0 0 0 0 886130
-0.002056 -0.000365 0.121953 0.031488 0.168943 -0.864282 -0.027691 1 0 0 0 0 0 0 887098
-0.002056 -0.000366 0.121953 0.028215 0.165723 -0.865981 -0.027724 1 0 0 0 0 0 0 888144
-0.002056 -0.000366 0.121953 0.026574 0.164193 -0.867169 -0.027755 1 0 0 0 0 0 0 889120
-0.002037 -0.000370 0.121943 -0.231729 0.223908 -0.734825 -0.027786 1 0 0 0 0 0 0 890121
-0.002033 -0.000354 0.121929 -0.062955 -0.047201 -0.664543 -0.027816 1 0 0 0 0 0 0 891096
-0.002031 -0.000346 0.121924 -0.019000 0.028699 -0.774380 -0.027848 1 0 0 0 0 0 0 892095
-0.002030 -0.000342 0.121923 -0.001933 0.087620 -0.826960 -0.027879 1 0 0 0 0 0 0 893096
-0.002042 -0.000354 0.121911 0.180011 0.305383 -0.702308 -0.027910 1 0 0 0 0 0 0 894093
-0.002049 -0.000360 0.121907 0.120298 0.252726 -0.785522 -0.027941 1 0 0 0 0 0 0 895093
-0.002052 -0.000363 0.121906 0.074702 0.210199 -0.827982 -0.027972 1 0 0 0 0 0 0 896085
-0.002054 -0.000364 0.121905 0.050091 0.187346 -0.844795 -0.028004 1 0 0 0 0 0 0 897101
-0.002054 -0.000365 0.121905 0.037533 0.175830 -0.851436 -0.028036 1 0 0 0 0 0 0 898116
-0.002055 -0.000365 0.121905 0.031207 0.170132 -0.854378 -0.028066 1 0 0 0 0 0 0 899100
-0.002068 -0.000379 0.121894 0.202207 0.353533 -0.710848 -0.028098 1 0 0 0 0 0 0 900116
-0.002075 -0.000386 0.121890 0.137288 0.283602 -0.787359 -0.028129 1 0 0 0 0 0 0 901101
-0.002078 -0.000390 0.121889 0.089139 0.232437 -0.827493 -0.028161 1 0 0 0 0 0 0 902116
-0.002080 -0.000392 0.121889 0.063292 0.205283 -0.843438 -0.028191 1 0 0 0 0 0 0 903099
-0.002081 -0.000393 0.121888 0.050123 0.191615 -0.849800 -0.028223 1 0 0 0 0 0 0 904116
-0.002081 -0.000393 0.121888 0.043498 0.184849 -0.852653 -0.028254 1 0 0 0 0 0 0 905114
-0.002081 -0.000393 0.121888 0.040200 0.181556 -0.854247 -0.028285 1 0 0 0 0 0 0 906100
-0.002081 -0.000393 0.121888 0.038559 0.180014 -0.855443 -0.028317 1 0 0 0 0 0 0 907112
-0.002094 -0.000407 0.121878 0.211862 0.365451 -0.711077 -0.028348 1 0 0 0 0 0 0 908099
-0.002101 -0.000414 0.121874 0.148215 0.296651 -0.787436 -0.028379 1 0 0 0 0 0 0 909115
-0.002110 -0.000399 0.121862 0.173473 -0.002766 -0.686977 -0.028410 1 0 0 0 0 0 0 910098
-0.002114 -0.000392 0.121858 0.122141 0.062635 -0.775782 -0.028442 1 0 0 0 0 0 0 911115
-0.002116 -0.000388 0.121856 0.089355 0.116678 -0.819827 -0.028471 1 0 0 0 0 0 0 912034
-0.002117 -0.000386 0.121856 0.072018 0.145876 -0.837152 -0.028502 1 0 0 0 0 0 0 913034
-0.002118 -0.000385 0.121856 0.063197 0.160742 -0.843967 -0.028533 1 0 0 0 0 0 0 914042
-0.002118 -0.000385 0.121856 0.058753 0.168289 -0.846961 -0.028564 1 0 0 0 0 0 0 915033
-0.002131 -0.000398 0.121845 0.230592 0.358242 -0.703137 -0.028596 1 0 0 0 0 0 0 916042
-0.002138 -0.000405 0.121841 0.166329 0.291766 -0.779713 -0.028627 1 0 0 0 0 0 0 917033
-0.002141 -0.000409 0.121840 0.118538 0.242334 -0.819858 -0.028658 1 0 0 0 0 0 0 918041
-0.002143 -0.000410 0.121839 0.092874 0.216049 -0.835798 -0.028689 1 0 0 0 0 0 0 919033
-0.002144 -0.000411 0.121839 0.079797 0.202825 -0.842131 -0.028721 1 0 0 0 0 0 0 920042
-0.002125 -0.000416 0.121829 -0.184501 0.256679 -0.711629 -0.028752 1 0 0 0 0 0 0 921033
-0.002116 -0.000419 0.121826 -0.091491 0.231448 -0.782292 -0.028783 1 0 0 0 0 0 0 922033
-0.002111 -0.000420 0.121824 -0.023153 0.213577 -0.819301 -0.028815 1 0 0 0 0 0 0 923043
-0.002109 -0.000420 0.121824 0.012977 0.204146 -0.834022 -0.028846 1 0 0 0 0 0 0 924033
-0.002108 -0.000421 0.121824 0.031200 0.199463 -0.839916 -0.028877 1 0 0 0 0 0 0 925051
-0.002120 -0.000435 0.121813 0.214367 0.383272 -0.696980 -0.028909 1 0 0 0 0 0 0 926047
-0.002126 -0.000442 0.121809 0.155818 0.313828 -0.773937 -0.028940 1 0 0 0 0 0 0 927058
-0.002130 -0.000445 0.121808 0.110871 0.262932 -0.814188 -0.028971 1 0 0 0 0 0 0 928042
-0.002131 -0.000447 0.121807 0.086614 0.235916 -0.830177 -0.029002 1 0 0 0 0 0 0 929049
-0.002132 -0.000448 0.121807 0.074262 0.222330 -0.836501 -0.029034 1 0 0 0 0 0 0 930053
-0.002132 -0.000448 0.121807 0.068061 0.215616 -0.839311 -0.029065 1 0 0 0 0 0 0 931056
-0.002133 -0.000448 0.121807 0.064977 0.212367 -0.840894 -0.029096 1 0 0 0 0 0 0 932053
-0.002133 -0.000449 0.121807 0.063461 0.210865 -0.842031 -0.029127 1 0 0 0 0 0 0 933051
-0.002133 -0.000449 0.121807 0.062737 0.210222 -0.843009 -0.029159 1 0 0 0 0 0 0 934049
-0.002133 -0.000449 0.121807 0.062411 0.210001 -0.843950 -0.029190 1 0 0 0 0 0 0 935050
-0.002146 -0.000463 0.121796 0.236296 0.396037 -0.699083 -0.029221 1 0 0 0 0 0 0 936059
-0.002152 -0.000469 0.121792 0.173215 0.327828 -0.775443 -0.029252 1 0 0 0 0 0 0 937040
-0.002156 -0.000473 0.121791 0.126031 0.277541 -0.815526 -0.029284 1 0 0 0 0 0 0 938058
-0.002157 -0.000475 0.121791 0.100653 0.250856 -0.831431 -0.029315 1 0 0 0 0 0 0 939059
-0.002158 -0.000476 0.121790 0.087753 0.237422 -0.837721 -0.029347 1 0 0 0 0 0 0 940063
-0.002158 -0.000476 0.121790 0.081286 0.230804 -0.840519 -0.029378 1 0 0 0 0 0 0 941062
-0.002140 -0.000481 0.121780 -0.179772 0.287976 -0.708643 -0.029409 1 0 0 0 0 0 0 942060
-0.002130 -0.000483 0.121777 -0.085227 0.264522 -0.778827 -0.029440 1 0 0 0 0 0 0 943059
-0.002125 -0.000484 0.121776 -0.016110 0.247544 -0.815635 -0.029471 1 0 0 0 0 0 0 944059
-0.002123 -0.000485 0.121775 0.020419 0.238563 -0.830288 -0.029503 1 0 0 0 0 0 0 945059
-0.002122 -0.000485 0.121775 0.038835 0.234127 -0.836128 -0.029534 1 0 0 0 0 0 0 946057
-0.002121 -0.000485 0.121775 0.048041 0.231995 -0.838755 -0.029565 1 0 0 0 0 0 0 947057
-0.002121 -0.000485 0.121775 0.052672 0.231071 -0.840314 -0.029598 1 0 0 0 0 0 0 948117
-0.002121 -0.000485 0.121775 0.055015 0.230716 -0.841416 -0.029629 1 0 0 0 0 0 0 949116
-0.002121 -0.000485 0.121775 0.056211 0.230665 -0.842348 -0.029660 1 0 0 0 0 0 0 950091
-0.002121 -0.000485 0.121775 0.056836 0.230761 -0.843268 -0.029691 1 0 0 0 0 0 0 951091
-0.002121 -0.000485 0.121775 0.057181 0.230931 -0.844183 -0.029723 1 0 0 0 0 0 0 952118
-0.002134 -0.000499 0.121764 0.231461 0.417169 -0.699111 -0.029754 1 0 0 0 0 0 0 953092
-0.002140 -0.000506 0.121760 0.168606 0.349191 -0.775486 -0.029785 1 0 0 0 0 0 0 954090
-0.002144 -0.000510 0.121759 0.121558 0.299066 -0.815623 -0.029819 1 0 0 0 0 0 0 955195
-0.002145 -0.000511 0.121759 0.096248 0.272403 -0.831458 -0.029848 1 0 0 0 0 0 0 956124
-0.002146 -0.000512 0.121759 0.083353 0.259002 -0.837694 -0.029879 1 0 0 0 0 0 0 957095
-0.002127 -0.000517 0.121749 -0.180972 0.312777 -0.706882 -0.029910 1 0 0 0 0 0 0 958091
-0.002118 -0.000520 0.121745 -0.088178 0.287673 -0.777503 -0.029941 1 0 0 0 0 0 0 959091
-0.002113 -0.000521 0.121744 -0.019972 0.269889 -0.814478 -0.029973 1 0 0 0 0 0 0 960116
-0.002111 -0.000522 0.121743 0.016116 0.260499 -0.829153 -0.030004 1 0 0 0 0 0 0 961093
-0.002110 -0.000522 0.121743 0.034286 0.255863 -0.834993 -0.030035 1 0 0 0 0 0 0 962092
-0.002109 -0.000522 0.121743 0.043385 0.253656 -0.837608 -0.030066 1 0 0 0 0 0 0 963090
-0.002109 -0.000522 0.121743 0.047946 0.252677 -0.839101 -0.030097 1 0 0 0 0 0 0 964090
-0.002114 -0.000504 0.121733 0.123118 0.002983 -0.699688 -0.030129 1 0 0 0 0 0 0 965090
-0.002117 -0.000494 0.121729 0.098567 0.095001 -0.773258 -0.030160 1 0 0 0 0 0 0 966092
-0.002119 -0.000490 0.121728 0.079470 0.162571 -0.811863 -0.030192 1 0 0 0 0 0 0 967129
-0.002119 -0.000488 0.121727 0.069007 0.198539 -0.827169 -0.030223 1 0 0 0 0 0 0 968123
-0.002120 -0.000486 0.121727 0.063642 0.216832 -0.833226 -0.030255 1 0 0 0 0 0 0 969123
-0.002120 -0.000486 0.121727 0.060952 0.226099 -0.835911 -0.030286 1 0 0 0 0 0 0 970118
-0.002101 -0.000490 0.121717 -0.198272 0.291242 -0.703713 -0.030318 1 0 0 0 0 0 0 971152
-0.002091 -0.000492 0.121714 -0.103049 0.271824 -0.773875 -0.030348 1 0 0 0 0 0 0 972115
-0.002087 -0.000493 0.121712 -0.033593 0.256853 -0.810682 -0.030380 1 0 0 0 0 0 0 973135
-0.002084 -0.000494 0.121712 0.003083 0.248899 -0.825297 -0.030411 1 0 0 0 0 0 0 974117
-0.002083 -0.000494 0.121712 0.021559 0.244956 -0.831092 -0.030442 1 0 0 0 0 0 0 975118
-0.002083 -0.000494 0.121712 0.030806 0.243109 -0.833693 -0.030473 1 0 0 0 0 0 0 976118
-0.002082 -0.000494 0.121712 0.035427 0.242285 -0.835134 -0.030504 1 0 0 0 0 0 0 977094
-0.002082 -0.000494 0.121712 0.037766 0.241994 -0.836215 -0.030535 1 0 0 0 0 0 0 978091
-0.002082 -0.000494 0.121712 0.038949 0.241979 -0.837140 -0.030566 1 0 0 0 0 0 0 979092
-0.002082 -0.000494 0.121712 0.039558 0.242101 -0.838028 -0.030597 1 0 0 0 0 0 0 980091
-0.002082 -0.000494 0.121712 0.039883 0.242277 -0.838912 -0.030630 1 0 0 0 0 0 0 981120
-0.002082 -0.000494 0.121712 0.040063 0.242488 -0.839767 -0.030661 1 0 0 0 0 0 0 982114
-0.002082 -0.000494 0.121712 0.040181 0.242723 -0.840614 -0.030691 1 0 0 0 0 0 0 983098
-0.002082 -0.000494 0.121712 0.040265 0.242966 -0.841485 -0.030723 1 0 0 0 0 0 0 984116
-0.002082 -0.000494 0.121712 0.040308 0.243208 -0.842327 -0.030754 1 0 0 0 0 0 0 985099
-0.002082 -0.000494 0.121712 0.040365 0.243444 -0.843194 -0.030786 1 0 0 0 0 0 0 986113
-0.002082 -0.000494 0.121712 0.040415 0.243695 -0.844030 -0.030816 1 0 0 0 0 0 0 987098
-0.002082 -0.000494 0.121712 0.040458 0.243947 -0.844920 -0.030848 1 0 0 0 0 0 0 988115
-0.002082 -0.000494 0.121712 0.040498 0.244194 -0.845756 -0.030879 1 0 0 0 0 0 0 989113
-0.002082 -0.000494 0.121712 0.040539 0.244437 -0.846598 -0.030910 1 0 0 0 0 0 0 990098
-0.002095 -0.000508 0.121701 0.214864 0.430896 -0.701375 -0.030942 1 0 0 0 0 0 0 991111
-0.002101 -0.000515 0.121697 0.152033 0.363101 -0.777622 -0.030973 1 0 0 0 0 0 0 992096
-0.002105 -0.000518 0.121696 0.104997 0.313064 -0.817602 -0.031004 1 0 0 0 0 0 0 993109
-0.002106 -0.000520 0.121695 0.079696 0.286469 -0.833434 -0.031035 1 0 0 0 0 0 0 994097
-0.002107 -0.000521 0.121695 0.066813 0.273115 -0.839681 -0.031067 1 0 0 0 0 0 0 995112
-0.002108 -0.000521 0.121695 0.060334 0.266518 -0.842363 -0.031096 1 0 0 0 0 0 0 996031
-0.002108 -0.000522 0.121695 0.057108 0.263353 -0.843877 -0.031127 1 0 0 0 0 0 0 997039
-0.002108 -0.000522 0.121695 0.055519 0.261897 -0.844954 -0.031158 1 0 0 0 0 0 0 998031
-0.002108 -0.000522 0.121695 0.054742 0.261315 -0.845892 -0.031190 1 0 0 0 0 0 0 999039
-0.002108 -0.000522 0.121695 0.054389 0.261134 -0.846765 -0.031221 1 0 0 0 0 0 1 31
-0.002108 -0.000522 0.121695 0.054227 0.261182 -0.847615 -0.031252 1 0 0 0 0 0 1 1031
-0.002108 -0.000522 0.121695 0.054183 0.261342 -0.848479 -0.031283 1 0 0 0 0 0 1 2039
-0.002108 -0.000522 0.121695 0.054187 0.261549 -0.849313 -0.031314 1 0 0 0 0 0 1 3029
-0.002108 -0.000522 0.121695 0.054226 0.261781 -0.850180 -0.031346 1 0 0 0 0 0 1 4043
-0.002108 -0.000522 0.121695 0.054259 0.262033 -0.851025 -0.031377 1 0 0 0 0 0 1 5039
-0.002108 -0.000522 0.121695 0.054294 0.262274 -0.851859 -0.031408 1 0 0 0 0 0 1 6030
-0.002108 -0.000522 0.121695 0.054367 0.262541 -0.852713 -0.031440 1 0 0 0 0 0 1 7039
-0.002108 -0.000522 0.121695 0.054403 0.262796 -0.853561 -0.031471 1 0 0 0 0 0 1 8039
-0.002121 -0.000536 0.121684 0.228752 0.449297 -0.708081 -0.031502 1 0 0 0 0 0 1 9033
-0.002127 -0.000543 0.121681 0.166065 0.381643 -0.784375 -0.031533 1 0 0 0 0 0 1 10035
-0.002131 -0.000546 0.121679 0.119088 0.331649 -0.824372 -0.031565 1 0 0 0 0 0 1 11040
-0.002132 -0.000548 0.121679 0.093824 0.305110 -0.840214 -0.031596 1 0 0 0 0 0 1 12047
-0.002133 -0.000549 0.121679 0.080974 0.291817 -0.846537 -0.031631 1 0 0 0 0 0 1 13178
-0.002134 -0.000549 0.121678 0.074509 0.285223 -0.849168 -0.031658 1 0 0 0 0 0 1 14043
-0.002134 -0.000549 0.121678 0.071287 0.282075 -0.850676 -0.031689 1 0 0 0 0 0 1 15035
-0.002134 -0.000549 0.121678 0.069716 0.280628 -0.851758 -0.031721 1 0 0 0 0 0 1 16048
-0.002134 -0.000550 0.121678 0.068963 0.280054 -0.852667 -0.031752 1 0 0 0 0 0 1 17047
-0.002134 -0.000550 0.121678 0.068623 0.279901 -0.853545 -0.031784 1 0 0 0 0 0 1 18048
-0.002134 -0.000550 0.121678 0.068483 0.279972 -0.854397 -0.031815 1 0 0 0 0 0 1 19045
-0.002147 -0.000563 0.121668 0.242707 0.466348 -0.708747 -0.031846 1 0 0 0 0 0 1 20058
-0.002154 -0.000570 0.121664 0.180064 0.398725 -0.785061 -0.031878 1 0 0 0 0 0 1 21055
-0.002157 -0.000574 0.121662 0.133118 0.348790 -0.825060 -0.031909 1 0 0 0 0 0 1 22054
-0.002159 -0.000575 0.121662 0.107873 0.322258 -0.840910 -0.031940 1 0 0 0 0 0 1 23056
-0.002159 -0.000576 0.121662 0.095029 0.308945 -0.847140 -0.031972 1 0 0 0 0 0 1 24067
-0.002160 -0.000577 0.121662 0.088589 0.302403 -0.849855 -0.032003 1 0 0 0 0 0 1 25058
-0.002141 -0.000581 0.121652 -0.172921 0.359677 -0.717408 -0.032034 1 0 0 0 0 0 1 26061
-0.002131 -0.000584 0.121648 -0.078892 0.336476 -0.787454 -0.032065 1 0 0 0 0 0 1 27055
-0.002127 -0.000585 0.121647 -0.010053 0.319631 -0.824175 -0.032096 1 0 0 0 0 0 1 28057
-0.002124 -0.000586 0.121647 0.026333 0.310741 -0.838738 -0.032127 1 0 0 0 0 0 1 29053
-0.002123 -0.000586 0.121647 0.044670 0.306365 -0.844504 -0.032159 1 0 0 0 0 0 1 30056
-0.002136 -0.000600 0.121636 0.228140 0.490483 -0.700435 -0.032190 1 0 0 0 0 0 1 31058
-0.002142 -0.000607 0.121632 0.170122 0.421859 -0.777377 -0.032221 1 0 0 0 0 0 1 32056
-0.002145 -0.000610 0.121631 0.125511 0.371404 -0.817592 -0.032252 1 0 0 0 0 0 1 33052
-0.002147 -0.000612 0.121630 0.101422 0.344634 -0.833495 -0.032284 1 0 0 0 0 0 1 34054
-0.002147 -0.000613 0.121630 0.089155 0.331198 -0.839724 -0.032315 1 0 0 0 0 0 1 35055
-0.002153 -0.000595 0.121619 0.155979 0.074646 -0.701806 -0.032346 1 0 0 0 0 0 1 36055
-0.002156 -0.000586 0.121616 0.127353 0.163275 -0.775692 -0.032377 1 0 0 0 0 0 1 37053
-0.002158 -0.000581 0.121614 0.106180 0.229134 -0.814313 -0.032409 1 0 0 0 0 0 1 38055
-0.002159 -0.000579 0.121614 0.094721 0.264269 -0.829586 -0.032440 1 0 0 0 0 0 1 39058
-0.002159 -0.000578 0.121614 0.088860 0.282179 -0.835664 -0.032474 1 0 0 0 0 0 1 40148
-0.002172 -0.000591 0.121603 0.260148 0.477445 -0.691540 -0.032504 1 0 0 0 0 0 1 41118
-0.002179 -0.000598 0.121599 0.196184 0.414452 -0.768509 -0.032536 1 0 0 0 0 0 1 42113
-0.002182 -0.000601 0.121598 0.148590 0.366836 -0.808725 -0.032567 1 0 0 0 0 0 1 43112
-0.002184 -0.000603 0.121597 0.123009 0.341471 -0.824613 -0.032598 1 0 0 0 0 0 1 44115
-0.002184 -0.000604 0.121597 0.110019 0.328738 -0.830807 -0.032629 1 0 0 0 0 0 1 45089
-0.002190 -0.000586 0.121587 0.176445 0.072535 -0.692760 -0.032660 1 0 0 0 0 0 1 46087
-0.002193 -0.000577 0.121583 0.147693 0.161247 -0.766657 -0.032691 1 0 0 0 0 0 1 47087
-0.002195 -0.000572 0.121582 0.126493 0.227139 -0.805256 -0.032722 1 0 0 0 0 0 1 48088
-0.002196 -0.000570 0.121581 0.114993 0.262288 -0.820519 -0.032754 1 0 0 0 0 0 1 49088
-0.002177 -0.000573 0.121571 -0.149342 0.340624 -0.692544 -0.032785 1 0 0 0 0 0 1 50089
-0.002168 -0.000575 0.121568 -0.056804 0.327984 -0.764105 -0.032817 1 0 0 0 0 0 1 51122
-0.002163 -0.000576 0.121566 0.011260 0.316416 -0.801296 -0.032848 1 0 0 0 0 0 1 52119
-0.002174 -0.000590 0.121555 0.221504 0.496343 -0.669169 -0.032880 1 0 0 0 0 0 1 53119
-0.002179 -0.000597 0.121551 0.177213 0.425660 -0.750470 -0.032911 1 0 0 0 0 0 1 54115
-0.002187 -0.000582 0.121539 0.212369 0.124262 -0.651379 -0.032942 1 0 0 0 0 0 1 55124
-0.002191 -0.000575 0.121535 0.166213 0.188574 -0.740211 -0.032973 1 0 0 0 0 0 1 56116
-0.002193 -0.000571 0.121534 0.136028 0.242064 -0.784156 -0.033004 1 0 0 0 0 0 1 57115
-0.002194 -0.000569 0.121533 0.119989 0.270964 -0.801257 -0.033035 1 0 0 0 0 0 1 58091
-0.002208 -0.000582 0.121522 0.286002 0.471879 -0.660961 -0.033066 1 0 0 0 0 0 1 59087
-0.002215 -0.000589 0.121518 0.219545 0.411873 -0.739366 -0.033098 1 0 0 0 0 0 1 60113
-0.002218 -0.000592 0.121517 0.170708 0.365716 -0.780022 -0.033129 1 0 0 0 0 0 1 61088
-0.002220 -0.000593 0.121517 0.144526 0.341102 -0.796039 -0.033160 1 0 0 0 0 0 1 62086
-0.002226 -0.000576 0.121506 0.204098 0.078847 -0.661356 -0.033191 1 0 0 0 0 0 1 63088
-0.002229 -0.000567 0.121502 0.171997 0.164315 -0.736503 -0.033223 1 0 0 0 0 0 1 64110
-0.002231 -0.000563 0.121501 0.149110 0.228560 -0.775502 -0.033253 1 0 0 0 0 0 1 65080
-0.002232 -0.000560 0.121501 0.136784 0.262893 -0.790895 -0.033285 1 0 0 0 0 0 1 66096
-0.002232 -0.000559 0.121500 0.130493 0.280364 -0.796903 -0.033317 1 0 0 0 0 0 1 67111
-0.002232 -0.000559 0.121500 0.127362 0.289247 -0.799504 -0.033348 1 0 0 0 0 0 1 68116
-0.002232 -0.000558 0.121500 0.125839 0.293826 -0.800895 -0.033379 1 0 0 0 0 0 1 69109
-0.002232 -0.000558 0.121500 0.125117 0.296261 -0.801862 -0.033410 1 0 0 0 0 0 1 70096
-0.002245 -0.000572 0.121489 0.298958 0.483769 -0.655660 -0.033442 1 0 0 0 0 0 1 71112
-0.002233 -0.000583 0.121476 -0.021979 0.477581 -0.598170 -0.033477 1 0 0 0 0 0 1 72241
-0.002227 -0.000589 0.121471 0.026601 0.406387 -0.706859 -0.033504 1 0 0 0 0 0 1 73097
-0.002224 -0.000592 0.121469 0.070888 0.363874 -0.758319 -0.033535 1 0 0 0 0 0 1 74109
-0.002222 -0.000593 0.121469 0.094747 0.341960 -0.778096 -0.033566 1 0 0 0 0 0 1 75095
-0.002221 -0.000594 0.121468 0.106771 0.331039 -0.785640 -0.033598 1 0 0 0 0 0 1 76111
-0.002221 -0.000594 0.121468 0.112798 0.325696 -0.788751 -0.033629 1 0 0 0 0 0 1 77094
-0.002221 -0.000595 0.121468 0.115862 0.323172 -0.790336 -0.033661 1 0 0 0 0 0 1 78113
-0.002226 -0.000576 0.121458 0.190337 0.072111 -0.650339 -0.033691 1 0 0 0 0 0 1 79093
-0.002242 -0.000581 0.121443 0.339902 0.349232 -0.576445 -0.033721 1 0 0 0 0 0 1 80037
-0.002250 -0.000583 0.121438 0.258561 0.348815 -0.690384 -0.033752 1 0 0 0 0 0 1 81027
-0.002254 -0.000584 0.121437 0.201390 0.334571 -0.744703 -0.033783 1 0 0 0 0 0 1 82037
-0.002256 -0.000585 0.121436 0.170882 0.326067 -0.765583 -0.033814 1 0 0 0 0 0 1 83028
-0.002257 -0.000585 0.121436 0.155351 0.321759 -0.773501 -0.033846 1 0 0 0 0 0 1 84037
-0.002257 -0.000585 0.121436 0.147586 0.319728 -0.776745 -0.033877 1 0 0 0 0 0 1 85028
-0.002257 -0.000585 0.121436 0.143746 0.318856 -0.778357 -0.033908 1 0 0 0 0 0 1 86036
-0.002257 -0.000586 0.121436 0.141875 0.318558 -0.779382 -0.033939 1 0 0 0 0 0 1 87027
-0.002258 -0.000586 0.121436 0.140997 0.318561 -0.780219 -0.033971 1 0 0 0 0 0 1 88036
-0.002258 -0.000586 0.121436 0.140634 0.318698 -0.780974 -0.034002 1 0 0 0 0 0 1 89037
-0.002258 -0.000586 0.121436 0.140509 0.318933 -0.781695 -0.034033 1 0 0 0 0 0 1 90028
-0.002251 -0.000604 0.121415 0.055922 0.565772 -0.501124 -0.034064 1 0 0 0 0 0 1 91036
-0.002248 -0.000613 0.121408 0.089121 0.477025 -0.646299 -0.034095 1 0 0 0 0 0 1 92029
-0.002252 -0.000599 0.121395 0.184747 0.161202 -0.580844 -0.034127 1 0 0 0 0 0 1 93038
-0.002254 -0.000592 0.121390 0.170944 0.217443 -0.682644 -0.034158 1 0 0 0 0 0 1 94036
-0.002256 -0.000589 0.121388 0.157053 0.266784 -0.731168 -0.034190 1 0 0 0 0 0 1 95043
-0.002256 -0.000587 0.121388 0.149139 0.293616 -0.749855 -0.034221 1 0 0 0 0 0 1 96042
-0.002256 -0.000586 0.121388 0.145053 0.307337 -0.756958 -0.034252 1 0 0 0 0 0 1 97029
-0.002257 -0.000586 0.121388 0.143020 0.314356 -0.759923 -0.034283 1 0 0 0 0 0 1 98045
-0.002257 -0.000586 0.121388 0.142030 0.317997 -0.761404 -0.034315 1 0 0 0 0 0 1 99046
-0.002257 -0.000585 0.121388 0.141617 0.319973 -0.762378 -0.034346 1 0 0 0 0 0 1 100045
-0.002257 -0.000585 0.121388 0.141449 0.321093 -0.763172 -0.034377 1 0 0 0 0 0 1 101047
-0.002269 -0.000599 0.121377 0.315525 0.507929 -0.616543 -0.034408 1 0 0 0 0 0 1 102044
-0.002276 -0.000606 0.121373 0.253530 0.441139 -0.692862 -0.034440 1 0 0 0 0 0 1 103044
-0.002279 -0.000609 0.121372 0.206951 0.391678 -0.732767 -0.034471 1 0 0 0 0 0 1 104054
-0.002281 -0.000611 0.121371 0.181922 0.365378 -0.748463 -0.034502 1 0 0 0 0 0 1 105053
-0.002282 -0.000612 0.121371 0.169194 0.352201 -0.754531 -0.034534 1 0 0 0 0 0 1 106053
-0.002282 -0.000612 0.121371 0.162839 0.345727 -0.757111 -0.034565 1 0 0 0 0 0 1 107054
-0.002282 -0.000613 0.121371 0.159724 0.342633 -0.758466 -0.034596 1 0 0 0 0 0 1 108057
-0.002288 -0.000594 0.121360 0.231088 0.091210 -0.618198 -0.034628 1 0 0 0 0 0 1 109060
-0.002291 -0.000585 0.121357 0.205117 0.181893 -0.691376 -0.034659 1 0 0 0 0 0 1 110057
-0.002305 -0.000594 0.121345 0.359354 0.434825 -0.582165 -0.034690 1 0 0 0 0 0 1 111052
-0.002312 -0.000599 0.121340 0.286618 0.403219 -0.672880 -0.034721 1 0 0 0 0 0 1 112052
-0.002316 -0.000601 0.121339 0.234515 0.371497 -0.717922 -0.034752 1 0 0 0 0 0 1 113054
-0.002318 -0.000602 0.121338 0.206654 0.354110 -0.735416 -0.034784 1 0 0 0 0 0 1 114055
-0.002331 -0.000617 0.121327 0.366489 0.531385 -0.594488 -0.034814 1 0 0 0 0 0 1 115033
-0.002338 -0.000624 0.121323 0.297516 0.459961 -0.672973 -0.034846 1 0 0 0 0 0 1 116053
-0.002342 -0.000628 0.121322 0.247467 0.408179 -0.713626 -0.034877 1 0 0 0 0 0 1 117052
-0.002344 -0.000629 0.121322 0.220694 0.380739 -0.729571 -0.034909 1 0 0 0 0 0 1 118052
-0.002357 -0.000644 0.121311 0.380996 0.552938 -0.587961 -0.034940 1 0 0 0 0 0 1 119052
-0.002364 -0.000651 0.121307 0.312390 0.479080 -0.666294 -0.034971 1 0 0 0 0 0 1 120052
-0.002368 -0.000655 0.121305 0.262513 0.426083 -0.706903 -0.035002 1 0 0 0 0 0 1 121050
-0.002370 -0.000657 0.121305 0.235835 0.398047 -0.722825 -0.035034 1 0 0 0 0 0 1 122055
-0.002371 -0.000658 0.121305 0.222311 0.383981 -0.728932 -0.035065 1 0 0 0 0 0 1 123050
-0.002384 -0.000672 0.121294 0.389411 0.563007 -0.583669 -0.035098 1 0 0 0 0 0 1 124116
-0.002391 -0.000679 0.121290 0.324334 0.492691 -0.660796 -0.035129 1 0 0 0 0 0 1 125116
-0.002394 -0.000683 0.121289 0.276257 0.441473 -0.700979 -0.035160 1 0 0 0 0 0 1 126109
-0.002396 -0.000684 0.121288 0.250481 0.414319 -0.716744 -0.035192 1 0 0 0 0 0 1 127113
-0.002415 -0.000680 0.121267 0.483959 0.336368 -0.433613 -0.035223 1 0 0 0 0 0 1 128110
-0.002424 -0.000679 0.121259 0.390569 0.353885 -0.584388 -0.035254 1 0 0 0 0 0 1 129087
-0.002429 -0.000678 0.121256 0.321437 0.367918 -0.662530 -0.035285 1 0 0 0 0 0 1 130086
-0.002432 -0.000677 0.121255 0.284180 0.375439 -0.692785 -0.035317 1 0 0 0 0 0 1 131109
-0.002433 -0.000677 0.121255 0.265192 0.379332 -0.704020 -0.035348 1 0 0 0 0 0 1 132108
-0.002434 -0.000677 0.121255 0.255685 0.381410 -0.708376 -0.035378 1 0 0 0 0 0 1 133085
-0.002434 -0.000677 0.121255 0.250995 0.382613 -0.710308 -0.035410 1 0 0 0 0 0 1 134090
-0.002447 -0.000691 0.121244 0.422461 0.569183 -0.563270 -0.035442 1 0 0 0 0 0 1 135114
-0.002434 -0.000702 0.121230 0.100692 0.563291 -0.506222 -0.035473 1 0 0 0 0 0 1 136118
-0.002428 -0.000708 0.121226 0.148978 0.492549 -0.614766 -0.035504 1 0 0 0 0 0 1 137113
-0.002425 -0.000710 0.121224 0.193056 0.450226 -0.665964 -0.035536 1 0 0 0 0 0 1 138119
-0.002424 -0.000712 0.121223 0.216839 0.428429 -0.685548 -0.035567 1 0 0 0 0 0 1 139107
-0.002423 -0.000713 0.121223 0.228860 0.417566 -0.692931 -0.035598 1 0 0 0 0 0 1 140114
-0.002423 -0.000713 0.121223 0.234946 0.412290 -0.695904 -0.035628 1 0 0 0 0 0 1 141085
-0.002422 -0.000713 0.121223 0.238057 0.409831 -0.697358 -0.035660 1 0 0 0 0 0 1 142086
-0.002422 -0.000713 0.121223 0.239721 0.408769 -0.698267 -0.035692 1 0 0 0 0 0 1 143111
-0.002422 -0.000713 0.121223 0.240658 0.408435 -0.698979 -0.035723 1 0 0 0 0 0 1 144107
-0.002422 -0.000713 0.121223 0.241223 0.408415 -0.699611 -0.035753 1 0 0 0 0 0 1 145083
-0.002422 -0.000713 0.121223 0.241615 0.408601 -0.700243 -0.035785 1 0 0 0 0 0 1 146085
-0.002422 -0.000713 0.121223 0.241930 0.408857 -0.700851 -0.035816 1 0 0 0 0 0 1 147079
-0.002403 -0.000718 0.121213 -0.016936 0.469636 -0.567602 -0.035848 1 0 0 0 0 0 1 148116
-0.002394 -0.000720 0.121210 0.078318 0.448488 -0.636724 -0.035879 1 0 0 0 0 0 1 149092
-0.002389 -0.000721 0.121208 0.147735 0.432696 -0.672885 -0.035910 1 0 0 0 0 0 1 150106
-0.002387 -0.000722 0.121208 0.184434 0.424328 -0.687065 -0.035941 1 0 0 0 0 0 1 151091
-0.002386 -0.000722 0.121208 0.202987 0.420255 -0.692558 -0.035973 1 0 0 0 0 0 1 152109
-0.002385 -0.000722 0.121208 0.212331 0.418366 -0.694865 -0.036004 1 0 0 0 0 0 1 153091
-0.002385 -0.000722 0.121208 0.217086 0.417604 -0.696076 -0.036035 1 0 0 0 0 0 1 154107
-0.002385 -0.000722 0.121208 0.219554 0.417388 -0.696884 -0.036066 1 0 0 0 0 0 1 155091
-0.002384 -0.000722 0.121208 0.220884 0.417463 -0.697559 -0.036097 1 0 0 0 0 0 1 156093
-0.002384 -0.000722 0.121208 0.221643 0.417703 -0.698204 -0.036129 1 0 0 0 0 0 1 157108
-0.002384 -0.000722 0.121208 0.222123 0.417977 -0.698806 -0.036160 1 0 0 0 0 0 1 158089
-0.002384 -0.000722 0.121208 0.222467 0.418319 -0.699418 -0.036192 1 0 0 0 0 0 1 159107
-0.002384 -0.000722 0.121208 0.222718 0.418650 -0.700010 -0.036222 1 0 0 0 0 0 1 160091
-0.002365 -0.000727 0.121198 -0.036165 0.479446 -0.566539 -0.036254 1 0 0 0 0 0 1 161106
-0.002356 -0.000729 0.121195 0.058947 0.458360 -0.635720 -0.036285 1 0 0 0 0 0 1 162091
-0.002351 -0.000730 0.121193 0.128271 0.442583 -0.671894 -0.036317 1 0 0 0 0 0 1 163106
-0.002349 -0.000731 0.121193 0.164912 0.434222 -0.686044 -0.036345 1 0 0 0 0 0 1 164026
-0.002348 -0.000731 0.121193 0.183429 0.430155 -0.691512 -0.036377 1 0 0 0 0 0 1 165033
-0.002347 -0.000731 0.121193 0.192749 0.428276 -0.693819 -0.036408 1 0 0 0 0 0 1 166024
-0.002347 -0.000731 0.121193 0.197492 0.427514 -0.695026 -0.036439 1 0 0 0 0 0 1 167033
-0.002347 -0.000731 0.121193 0.199942 0.427305 -0.695834 -0.036470 1 0 0 0 0 0 1 168025
-0.002347 -0.000731 0.121193 0.201251 0.427399 -0.696513 -0.036502 1 0 0 0 0 0 1 169034
-0.002347 -0.000731 0.121193 0.201980 0.427616 -0.697117 -0.036533 1 0 0 0 0 0 1 170024
-0.002347 -0.000731 0.121193 0.202443 0.427915 -0.697733 -0.036564 1 0 0 0 0 0 1 171034
-0.002327 -0.000736 0.121183 -0.056328 0.488683 -0.564048 -0.036595 1 0 0 0 0 0 1 172025
-0.002318 -0.000738 0.121179 0.038694 0.467616 -0.633288 -0.036627 1 0 0 0 0 0 1 173025
-0.002313 -0.000739 0.121178 0.107982 0.451854 -0.669475 -0.036658 1 0 0 0 0 0 1 174032
-0.002311 -0.000740 0.121178 0.144595 0.443521 -0.683671 -0.036689 1 0 0 0 0 0 1 175025
-0.002310 -0.000740 0.121178 0.163095 0.439447 -0.689141 -0.036721 1 0 0 0 0 0 1 176033
-0.002309 -0.000740 0.121177 0.172400 0.437582 -0.691441 -0.036752 1 0 0 0 0 0 1 177029
-0.002309 -0.000740 0.121177 0.177098 0.436830 -0.692646 -0.036783 1 0 0 0 0 0 1 178031
-0.002309 -0.000740 0.121177 0.179539 0.436630 -0.693445 -0.036815 1 0 0 0 0 0 1 179042
-0.002309 -0.000740 0.121177 0.180826 0.436723 -0.694107 -0.036846 1 0 0 0 0 0 1 180035
-0.002309 -0.000740 0.121177 0.181551 0.436947 -0.694718 -0.036877 1 0 0 0 0 0 1 181039
-0.002309 -0.000740 0.121177 0.181982 0.437250 -0.695317 -0.036908 1 0 0 0 0 0 1 182042
-0.002309 -0.000740 0.121177 0.182295 0.437593 -0.695910 -0.036940 1 0 0 0 0 0 1 183044
-0.002309 -0.000740 0.121177 0.182507 0.437928 -0.696479 -0.036970 1 0 0 0 0 0 1 184013
-0.002309 -0.000740 0.121177 0.182693 0.438278 -0.697073 -0.037001 1 0 0 0 0 0 1 185012
-0.002309 -0.000740 0.121177 0.182874 0.438662 -0.697678 -0.037033 1 0 0 0 0 0 1 186039
-0.002309 -0.000740 0.121177 0.183028 0.439029 -0.698260 -0.037064 1 0 0 0 0 0 1 187029
-0.002309 -0.000740 0.121177 0.183204 0.439410 -0.698856 -0.037096 1 0 0 0 0 0 1 188042
-0.002309 -0.000740 0.121177 0.183354 0.439756 -0.699438 -0.037127 1 0 0 0 0 0 1 189029
-0.002309 -0.000740 0.121177 0.183495 0.440143 -0.700034 -0.037158 1 0 0 0 0 0 1 190042
-0.002309 -0.000740 0.121177 0.183667 0.440520 -0.700621 -0.037190 1 0 0 0 0 0 1 191039
-0.002309 -0.000740 0.121177 0.183820 0.440875 -0.701217 -0.037221 1 0 0 0 0 0 1 192051
-0.002309 -0.000740 0.121177 0.183966 0.441263 -0.701794 -0.037252 1 0 0 0 0 0 1 193042
-0.002309 -0.000740 0.121177 0.184126 0.441611 -0.702386 -0.037283 1 0 0 0 0 0 1 194038
-0.002309 -0.000740 0.121177 0.184273 0.441980 -0.702965 -0.037314 1 0 0 0 0 0 1 195010
-0.002309 -0.000740 0.121177 0.184444 0.442360 -0.703560 -0.037346 1 0 0 0 0 0 1 196042
-0.002309 -0.000740 0.121177 0.184586 0.442727 -0.704153 -0.037377 1 0 0 0 0 0 1 197028
-0.002309 -0.000740 0.121177 0.184732 0.443093 -0.704737 -0.037408 1 0 0 0 0 0 1 198039
-0.002309 -0.000740 0.121177 0.184902 0.443480 -0.705330 -0.037440 1 0 0 0 0 0 1 199040
-0.002314 -0.000722 0.121167 0.258073 0.193093 -0.564663 -0.037473 1 0 0 0 0 0 1 200121
-0.002317 -0.000713 0.121163 0.233113 0.284293 -0.637346 -0.037504 1 0 0 0 0 0 1 201106
-0.002318 -0.000708 0.121162 0.213829 0.351390 -0.675337 -0.037535 1 0 0 0 0 0 1 202106
-0.002319 -0.000706 0.121162 0.203321 0.387132 -0.690225 -0.037567 1 0 0 0 0 0 1 203110
-0.002319 -0.000705 0.121162 0.197961 0.405360 -0.695924 -0.037598 1 0 0 0 0 0 1 204110
-0.002319 -0.000704 0.121161 0.195316 0.414645 -0.698293 -0.037628 1 0 0 0 0 0 1 205085
-0.002320 -0.000704 0.121161 0.194063 0.419469 -0.699528 -0.037661 1 0 0 0 0 0 1 206116
-0.002320 -0.000704 0.121161 0.193500 0.422063 -0.700329 -0.037692 1 0 0 0 0 0 1 207117
-0.002320 -0.000704 0.121161 0.193306 0.423522 -0.700986 -0.037723 1 0 0 0 0 0 1 208113
-0.002320 -0.000704 0.121161 0.193267 0.424421 -0.701578 -0.037753 1 0 0 0 0 0 1 209085
-0.002320 -0.000704 0.121161 0.193354 0.425061 -0.702183 -0.037786 1 0 0 0 0 0 1 210111
-0.002320 -0.000704 0.121161 0.193458 0.425542 -0.702750 -0.037816 1 0 0 0 0 0 1 211086
-0.002320 -0.000704 0.121161 0.193607 0.425958 -0.703329 -0.037847 1 0 0 0 0 0 1 212084
-0.002320 -0.000704 0.121161 0.193745 0.426352 -0.703904 -0.037878 1 0 0 0 0 0 1 213085
-0.002320 -0.000704 0.121161 0.193898 0.426717 -0.704489 -0.037910 1 0 0 0 0 0 1 214082
-0.002320 -0.000704 0.121161 0.194055 0.427082 -0.705077 -0.037941 1 0 0 0 0 0 1 215083
-0.002320 -0.000704 0.121161 0.194214 0.427435 -0.705658 -0.037972 1 0 0 0 0 0 1 216082
-0.002320 -0.000704 0.121161 0.194374 0.427787 -0.706240 -0.038003 1 0 0 0 0 0 1 217084
-0.002320 -0.000704 0.121161 0.194540 0.428151 -0.706842 -0.038036 1 0 0 0 0 0 1 218120
-0.002320 -0.000704 0.121161 0.194694 0.428512 -0.707405 -0.038067 1 0 0 0 0 0 1 219112
-0.002320 -0.000704 0.121161 0.194858 0.428855 -0.708000 -0.038098 1 0 0 0 0 0 1 220117
-0.002320 -0.000704 0.121161 0.195018 0.429204 -0.708580 -0.038129 1 0 0 0 0 0 1 221112
-0.002320 -0.000704 0.121161 0.195189 0.429553 -0.709148 -0.038161 1 0 0 0 0 0 1 222113
-0.002320 -0.000704 0.121161 0.195326 0.429908 -0.709732 -0.038192 1 0 0 0 0 0 1 223109
-0.002320 -0.000704 0.121161 0.195496 0.430258 -0.710319 -0.038223 1 0 0 0 0 0 1 224109
-0.002320 -0.000704 0.121161 0.195666 0.430621 -0.710899 -0.038254 1 0 0 0 0 0 1 225118
-0.002320 -0.000704 0.121161 0.195814 0.430954 -0.711467 -0.038285 1 0 0 0 0 0 1 226086
-0.002320 -0.000704 0.121161 0.195969 0.431316 -0.712035 -0.038316 1 0 0 0 0 0 1 227084
-0.002320 -0.000704 0.121161 0.196135 0.431665 -0.712640 -0.038348 1 0 0 0 0 0 1 228106
-0.002320 -0.000704 0.121161 0.196292 0.432008 -0.713210 -0.038378 1 0 0 0 0 0 1 229085
-0.002320 -0.000704 0.121161 0.196460 0.432368 -0.713783 -0.038410 1 0 0 0 0 0 1 230083
-0.002325 -0.000685 0.121151 0.269649 0.181780 -0.572761 -0.038441 1 0 0 0 0 0 1 231083
-0.002328 -0.000676 0.121147 0.244769 0.272763 -0.645476 -0.038472 1 0 0 0 0 0 1 232075
-0.002329 -0.000671 0.121146 0.225528 0.339740 -0.683468 -0.038504 1 0 0 0 0 0 1 233089
-0.002330 -0.000669 0.121146 0.215053 0.375425 -0.698359 -0.038535 1 0 0 0 0 0 1 234106
-0.002330 -0.000668 0.121146 0.209700 0.393584 -0.704047 -0.038566 1 0 0 0 0 0 1 235089
-0.002330 -0.000667 0.121145 0.207067 0.402863 -0.706423 -0.038598 1 0 0 0 0 0 1 236106
-0.002331 -0.000667 0.121145 0.205810 0.407658 -0.707631 -0.038629 1 0 0 0 0 0 1 237091
-0.002331 -0.000667 0.121145 0.205259 0.410225 -0.708426 -0.038660 1 0 0 0 0 0 1 238104
-0.002331 -0.000667 0.121145 0.205072 0.411665 -0.709079 -0.038692 1 0 0 0 0 0 1 239106
-0.002331 -0.000667 0.121145 0.205041 0.412550 -0.709670 -0.038722 1 0 0 0 0 0 1 240090
-0.002331 -0.000667 0.121145 0.205128 0.413178 -0.710265 -0.038754 1 0 0 0 0 0 1 241103
-0.002331 -0.000667 0.121145 0.205242 0.413634 -0.710825 -0.038785 1 0 0 0 0 0 1 242089
-0.002331 -0.000667 0.121145 0.205397 0.414047 -0.711412 -0.038817 1 0 0 0 0 0 1 243104
-0.002331 -0.000667 0.121145 0.205528 0.414410 -0.711978 -0.038847 1 0 0 0 0 0 1 244090
-0.002331 -0.000667 0.121145 0.205701 0.414760 -0.712553 -0.038879 1 0 0 0 0 0 1 245105
-0.002331 -0.000667 0.121145 0.205861 0.415099 -0.713121 -0.038910 1 0 0 0 0 0 1 246087
-0.002331 -0.000667 0.121145 0.206028 0.415438 -0.713703 -0.038941 1 0 0 0 0 0 1 247102
-0.002331 -0.000667 0.121145 0.206189 0.415754 -0.714224 -0.038970 1 0 0 0 0 0 1 248024
-0.002331 -0.000667 0.121145 0.206345 0.416094 -0.714814 -0.039002 1 0 0 0 0 0 1 249031
-0.002331 -0.000667 0.121145 0.206511 0.416413 -0.715377 -0.039033 1 0 0 0 0 0 1 250023
-0.002331 -0.000667 0.121145 0.206671 0.416771 -0.715947 -0.039064 1 0 0 0 0 0 1 251032
-0.002331 -0.000667 0.121145 0.206841 0.417081 -0.716520 -0.039095 1 0 0 0 0 0 1 252022
-0.002331 -0.000667 0.121145 0.207017 0.417424 -0.717092 -0.039127 1 0 0 0 0 0 1 253032
-0.002331 -0.000667 0.121145 0.207171 0.417758 -0.717673 -0.039158 1 0 0 0 0 0 1 254023
-0.002336 -0.000648 0.121135 0.280394 0.167063 -0.576383 -0.039189 1 0 0 0 0 0 1 255032
-0.002339 -0.000639 0.121131 0.255588 0.257860 -0.649123 -0.039221 1 0 0 0 0 0 1 256032
-0.002340 -0.000635 0.121130 0.236368 0.324723 -0.687110 -0.039251 1 0 0 0 0 0 1 257022
-0.002341 -0.000632 0.121130 0.225910 0.360344 -0.702001 -0.039283 1 0 0 0 0 0 1 258031
-0.002341 -0.000631 0.121130 0.220567 0.378478 -0.707681 -0.039314 1 0 0 0 0 0 1 259022
-0.002341 -0.000631 0.121129 0.217932 0.387718 -0.710054 -0.039346 1 0 0 0 0 0 1 260031
-0.002342 -0.000630 0.121129 0.216695 0.392491 -0.711252 -0.039377 1 0 0 0 0 0 1 261031
-0.002342 -0.000630 0.121129 0.216151 0.395035 -0.712036 -0.039408 1 0 0 0 0 0 1 262040
-0.002342 -0.000630 0.121129 0.215966 0.396465 -0.712684 -0.039439 1 0 0 0 0 0 1 263035
-0.002342 -0.000630 0.121129 0.215953 0.397331 -0.713277 -0.039470 1 0 0 0 0 0 1 264024
-0.002342 -0.000630 0.121129 0.216030 0.397922 -0.713839 -0.039502 1 0 0 0 0 0 1 265036
-0.002342 -0.000630 0.121129 0.216165 0.398376 -0.714416 -0.039533 1 0 0 0 0 0 1 266025
-0.002342 -0.000630 0.121129 0.216307 0.398768 -0.714980 -0.039565 1 0 0 0 0 0 1 267044
-0.002342 -0.000630 0.121129 0.216468 0.399110 -0.715556 -0.039596 1 0 0 0 0 0 1 268042
-0.002342 -0.000630 0.121129 0.216631 0.399449 -0.716114 -0.039627 1 0 0 0 0 0 1 269040
-0.002342 -0.000630 0.121129 0.216798 0.399778 -0.716685 -0.039658 1 0 0 0 0 0 1 270040
-0.002342 -0.000630 0.121129 0.216979 0.400091 -0.717236 -0.039690 1 0 0 0 0 0 1 271039
-0.002342 -0.000630 0.121129 0.217140 0.400409 -0.717814 -0.039721 1 0 0 0 0 0 1 272040
-0.002342 -0.000630 0.121129 0.217310 0.400724 -0.718380 -0.039752 1 0 0 0 0 0 1 273041
-0.002342 -0.000630 0.121129 0.217477 0.401051 -0.718933 -0.039783 1 0 0 0 0 0 1 274042
-0.002342 -0.000630 0.121129 0.217651 0.401356 -0.719509 -0.039815 1 0 0 0 0 0 1 275042
-0.002347 -0.000612 0.121119 0.290899 0.150585 -0.577979 -0.039846 1 0 0 0 0 0 1 276040
-0.002350 -0.000602 0.121115 0.266144 0.241190 -0.650721 -0.039877 1 0 0 0 0 0 1 277038
-0.002351 -0.000598 0.121114 0.246946 0.307955 -0.688740 -0.039908 1 0 0 0 0 0 1 278038
-0.002352 -0.000596 0.121114 0.236503 0.343514 -0.703614 -0.039940 1 0 0 0 0 0 1 279038
-0.002352 -0.000594 0.121114 0.231190 0.361631 -0.709304 -0.039971 1 0 0 0 0 0 1 280040
-0.002352 -0.000594 0.121113 0.228568 0.370830 -0.711661 -0.040002 1 0 0 0 0 0 1 281038
-0.002353 -0.000594 0.121113 0.227323 0.375594 -0.712853 -0.040033 1 0 0 0 0 0 1 282039
-0.002353 -0.000593 0.121113 0.226777 0.378107 -0.713609 -0.040064 1 0 0 0 0 0 1 283008
-0.002353 -0.000593 0.121113 0.226620 0.379539 -0.714304 -0.040098 1 0 0 0 0 0 1 284114
-0.002353 -0.000593 0.121113 0.226614 0.380385 -0.714890 -0.040129 1 0 0 0 0 0 1 285104
-0.002353 -0.000593 0.121113 0.226690 0.380965 -0.715444 -0.040160 1 0 0 0 0 0 1 286104
-0.002353 -0.000593 0.121113 0.226820 0.381390 -0.715993 -0.040191 1 0 0 0 0 0 1 287080
-0.002353 -0.000593 0.121113 0.226988 0.381770 -0.716571 -0.040223 1 0 0 0 0 0 1 288106
-0.002353 -0.000593 0.121113 0.227155 0.382114 -0.717164 -0.040256 1 0 0 0 0 0 1 289158
-0.002358 -0.000575 0.121103 0.300385 0.131327 -0.575382 -0.040285 1 0 0 0 0 0 1 290105
-0.002361 -0.000566 0.121099 0.275666 0.221800 -0.648177 -0.040317 1 0 0 0 0 0 1 291118
-0.002362 -0.000561 0.121098 0.256516 0.288471 -0.686205 -0.040348 1 0 0 0 0 0 1 292109
-0.002363 -0.000559 0.121098 0.246085 0.324001 -0.701079 -0.040379 1 0 0 0 0 0 1 293107
-0.002363 -0.000558 0.121097 0.240762 0.342081 -0.706769 -0.040410 1 0 0 0 0 0 1 294108
-0.002363 -0.000557 0.121097 0.238149 0.351255 -0.709102 -0.040441 1 0 0 0 0 0 1 295082
-0.002364 -0.000557 0.121097 0.236915 0.355987 -0.710281 -0.040472 1 0 0 0 0 0 1 296082
-0.002345 -0.000561 0.121088 -0.023814 0.419304 -0.576332 -0.040503 1 0 0 0 0 0 1 297082
-0.002335 -0.000563 0.121084 0.070184 0.399292 -0.645311 -0.040535 1 0 0 0 0 0 1 298078
-0.002330 -0.000564 0.121083 0.138933 0.384061 -0.681373 -0.040567 1 0 0 0 0 0 1 299103
-0.002328 -0.000565 0.121082 0.175298 0.375960 -0.695472 -0.040597 1 0 0 0 0 0 1 300080
-0.002327 -0.000565 0.121082 0.193661 0.371989 -0.700868 -0.040628 1 0 0 0 0 0 1 301080
-0.002326 -0.000565 0.121082 0.202904 0.370111 -0.703111 -0.040659 1 0 0 0 0 0 1 302076
-0.002331 -0.000547 0.121072 0.280695 0.118246 -0.561839 -0.040692 1 0 0 0 0 0 1 303114
-0.002334 -0.000538 0.121068 0.258228 0.208037 -0.634851 -0.040723 1 0 0 0 0 0 1 304113
-0.002335 -0.000533 0.121067 0.240207 0.274364 -0.672943 -0.040755 1 0 0 0 0 0 1 305119
-0.002336 -0.000531 0.121066 0.230327 0.309691 -0.687830 -0.040786 1 0 0 0 0 0 1 306111
-0.002336 -0.000530 0.121066 0.225301 0.327675 -0.693498 -0.040817 1 0 0 0 0 0 1 307105
-0.002337 -0.000529 0.121066 0.222801 0.336810 -0.695847 -0.040848 1 0 0 0 0 0 1 308113
-0.002337 -0.000529 0.121066 0.221627 0.341497 -0.696993 -0.040878 1 0 0 0 0 0 1 309081
-0.002337 -0.000529 0.121066 0.221118 0.343984 -0.697749 -0.040910 1 0 0 0 0 0 1 310081
-0.002337 -0.000529 0.121066 0.220953 0.345336 -0.698361 -0.040941 1 0 0 0 0 0 1 311079
-0.002337 -0.000529 0.121066 0.220938 0.346162 -0.698917 -0.040972 1 0 0 0 0 0 1 312080
-0.002337 -0.000529 0.121066 0.221034 0.346711 -0.699470 -0.041004 1 0 0 0 0 0 1 313102
-0.002337 -0.000529 0.121066 0.221158 0.347104 -0.699998 -0.041035 1 0 0 0 0 0 1 314079
-0.002337 -0.000529 0.121066 0.221303 0.347447 -0.700533 -0.041066 1 0 0 0 0 0 1 315080
-0.002342 -0.000511 0.121056 0.294536 0.096677 -0.558445 -0.041098 1 0 0 0 0 0 1 316103
-0.002345 -0.000501 0.121052 0.269874 0.186884 -0.631286 -0.041129 1 0 0 0 0 0 1 317109
-0.002346 -0.000497 0.121051 0.250737 0.253409 -0.669317 -0.041160 1 0 0 0 0 0 1 318103
-0.002347 -0.000494 0.121050 0.240304 0.288834 -0.684168 -0.041191 1 0 0 0 0 0 1 319087
-0.002347 -0.000493 0.121050 0.235000 0.306872 -0.689839 -0.041223 1 0 0 0 0 0 1 320103
-0.002348 -0.000493 0.121050 0.232379 0.315996 -0.692166 -0.041253 1 0 0 0 0 0 1 321086
-0.002348 -0.000492 0.121050 0.231142 0.320692 -0.693335 -0.041285 1 0 0 0 0 0 1 322104
-0.002348 -0.000492 0.121050 0.230609 0.323165 -0.694071 -0.041317 1 0 0 0 0 0 1 323102
-0.002348 -0.000492 0.121050 0.230415 0.324524 -0.694669 -0.041347 1 0 0 0 0 0 1 324087
-0.002348 -0.000492 0.121050 0.230412 0.325314 -0.695228 -0.041379 1 0 0 0 0 0 1 325099
-0.002348 -0.000492 0.121050 0.230497 0.325836 -0.695750 -0.041410 1 0 0 0 0 0 1 326086
-0.002348 -0.000492 0.121050 0.230628 0.326232 -0.696296 -0.041441 1 0 0 0 0 0 1 327101
-0.002348 -0.000492 0.121050 0.230779 0.326542 -0.696808 -0.041472 1 0 0 0 0 0 1 328085
-0.002348 -0.000492 0.121050 0.230935 0.326823 -0.697347 -0.041504 1 0 0 0 0 0 1 329100
-0.002348 -0.000492 0.121050 0.231100 0.327078 -0.697852 -0.041535 1 0 0 0 0 0 1 330085
-0.002348 -0.000492 0.121050 0.231285 0.327338 -0.698397 -0.041566 1 0 0 0 0 0 1 331101
-0.002348 -0.000492 0.121050 0.231434 0.327567 -0.698875 -0.041595 1 0 0 0 0 0 1 332021
-0.002348 -0.000492 0.121050 0.231605 0.327827 -0.699410 -0.041627 1 0 0 0 0 0 1 333028
-0.002348 -0.000492 0.121050 0.231788 0.328069 -0.699918 -0.041658 1 0 0 0 0 0 1 334020
-0.002348 -0.000492 0.121050 0.231965 0.328318 -0.700466 -0.041689 1 0 0 0 0 0 1 335029
-0.002348 -0.000492 0.121050 0.232137 0.328561 -0.700968 -0.041720 1 0 0 0 0 0 1 336019
-0.002348 -0.000492 0.121050 0.232301 0.328813 -0.701510 -0.041752 1 0 0 0 0 0 1 337029
-0.002348 -0.000492 0.121050 0.232476 0.329045 -0.702024 -0.041783 1 0 0 0 0 0 1 338019
-0.002348 -0.000492 0.121050 0.232656 0.329313 -0.702554 -0.041814 1 0 0 0 0 0 1 339029
-0.002348 -0.000492 0.121050 0.232834 0.329549 -0.703092 -0.041845 1 0 0 0 0 0 1 340029
-0.002348 -0.000492 0.121050 0.232999 0.329784 -0.703601 -0.041876 1 0 0 0 0 0 1 341020
-0.002348 -0.000492 0.121050 0.233181 0.330039 -0.704122 -0.041908 1 0 0 0 0 0 1 342028
-0.002348 -0.000492 0.121050 0.233343 0.330287 -0.704655 -0.041939 1 0 0 0 0 0 1 343019
-0.002353 -0.000474 0.121040 0.306623 0.079351 -0.562278 -0.041970 1 0 0 0 0 0 1 344028
-0.002356 -0.000465 0.121036 0.282036 0.169317 -0.635121 -0.042002 1 0 0 0 0 0 1 345023
-0.002357 -0.000460 0.121035 0.262943 0.235713 -0.673161 -0.042033 1 0 0 0 0 0 1 346027
-0.002358 -0.000458 0.121034 0.252556 0.271081 -0.688030 -0.042064 1 0 0 0 0 0 1 347038
-0.002358 -0.000457 0.121034 0.247234 0.289056 -0.693671 -0.042095 1 0 0 0 0 0 1 348021
-0.002359 -0.000456 0.121034 0.244627 0.298173 -0.696002 -0.042126 1 0 0 0 0 0 1 349022
-0.002359 -0.000456 0.121034 0.243399 0.302833 -0.697152 -0.042158 1 0 0 0 0 0 1 350028
-0.002359 -0.000456 0.121034 0.242869 0.305295 -0.697885 -0.042189 1 0 0 0 0 0 1 351024
-0.002359 -0.000456 0.121034 0.242688 0.306631 -0.698484 -0.042221 1 0 0 0 0 0 1 352037
-0.002359 -0.000456 0.121034 0.242689 0.307398 -0.699029 -0.042252 1 0 0 0 0 0 1 353038
-0.002340 -0.000460 0.121024 -0.017866 0.368923 -0.564594 -0.042283 1 0 0 0 0 0 1 354034
-0.002330 -0.000462 0.121021 0.076138 0.347869 -0.633376 -0.042314 1 0 0 0 0 0 1 355020
-0.002326 -0.000463 0.121020 0.144893 0.332121 -0.669312 -0.042346 1 0 0 0 0 0 1 356039
-0.002323 -0.000464 0.121019 0.181251 0.323761 -0.683352 -0.042377 1 0 0 0 0 0 1 357036
-0.002322 -0.000464 0.121019 0.199604 0.319609 -0.688707 -0.042408 1 0 0 0 0 0 1 358035
-0.002321 -0.000464 0.121019 0.208849 0.317639 -0.690922 -0.042439 1 0 0 0 0 0 1 359034
-0.002321 -0.000464 0.121019 0.213541 0.316762 -0.692039 -0.042471 1 0 0 0 0 0 1 360031
-0.002321 -0.000464 0.121019 0.215960 0.316443 -0.692754 -0.042502 1 0 0 0 0 0 1 361039
-0.002321 -0.000465 0.121019 0.217246 0.316404 -0.693339 -0.042533 1 0 0 0 0 0 1 362039
-0.002321 -0.000465 0.121019 0.217968 0.316500 -0.693872 -0.042564 1 0 0 0 0 0 1 363034
-0.002321 -0.000465 0.121019 0.218415 0.316664 -0.694378 -0.042596 1 0 0 0 0 0 1 364037
-0.002321 -0.000465 0.121019 0.218705 0.316855 -0.694896 -0.042627 1 0 0 0 0 0 1 365035
-0.002321 -0.000465 0.121019 0.218941 0.317078 -0.695411 -0.042658 1 0 0 0 0 0 1 366035
-0.002321 -0.000465 0.121019 0.219143 0.317302 -0.695920 -0.042689 1 0 0 0 0 0 1 367036
-0.002321 -0.000465 0.121019 0.219322 0.317520 -0.696429 -0.042721 1 0 0 0 0 0 1 368036
-0.002321 -0.000465 0.121019 0.219483 0.317750 -0.696938 -0.042752 1 0 0 0 0 0 1 369034
-0.002321 -0.000465 0.121019 0.219643 0.317982 -0.697446 -0.042783 1 0 0 0 0 0 1 370033
-0.002321 -0.000465 0.121019 0.219816 0.318211 -0.697963 -0.042814 1 0 0 0 0 0 1 371034
-0.002321 -0.000465 0.121019 0.219978 0.318444 -0.698474 -0.042846 1 0 0 0 0 0 1 372037
-0.002321 -0.000465 0.121019 0.220134 0.318687 -0.698970 -0.042877 1 0 0 0 0 0 1 373035
-0.002321 -0.000465 0.121019 0.220298 0.318909 -0.699490 -0.042908 1 0 0 0 0 0 1 374033
-0.002321 -0.000465 0.121019 0.220446 0.319142 -0.699994 -0.042939 1 0 0 0 0 0 1 375032
-0.002321 -0.000465 0.121019 0.220626 0.319382 -0.700505 -0.042971 1 0 0 0 0 0 1 376037
-0.002321 -0.000465 0.121019 0.220768 0.319608 -0.701013 -0.043002 1 0 0 0 0 0 1 377034
-0.002321 -0.000465 0.121019 0.220938 0.319837 -0.701529 -0.043033 1 0 0 0 0 0 1 378033
-0.002321 -0.000465 0.121019 0.221108 0.320078 -0.702032 -0.043064 1 0 0 0 0 0 1 379034
-0.002321 -0.000465 0.121019 0.221250 0.320306 -0.702543 -0.043096 1 0 0 0 0 0 1 380037
-0.002321 -0.000465 0.121019 0.221428 0.320543 -0.703051 -0.043127 1 0 0 0 0 0 1 381035
-0.002321 -0.000465 0.121019 0.221571 0.320770 -0.703561 -0.043158 1 0 0 0 0 0 1 382035
-0.002321 -0.000465 0.121019 0.221742 0.321000 -0.704079 -0.043190 1 0 0 0 0 0 1 383039
-0.002321 -0.000465 0.121019 0.221910 0.321260 -0.704611 -0.043223 1 0 0 0 0 0 1 384109
-0.002321 -0.000465 0.121019 0.222073 0.321480 -0.705129 -0.043254 1 0 0 0 0 0 1 385101
-0.002321 -0.000465 0.121019 0.222236 0.321713 -0.705645 -0.043286 1 0 0 0 0 0 1 386111
-0.002321 -0.000465 0.121019 0.222394 0.321943 -0.706129 -0.043316 1 0 0 0 0 0 1 387101
-0.002321 -0.000465 0.121019 0.222557 0.322177 -0.706661 -0.043348 1 0 0 0 0 0 1 388111
-0.002321 -0.000465 0.121019 0.222705 0.322413 -0.707168 -0.043379 1 0 0 0 0 0 1 389114
-0.002321 -0.000465 0.121019 0.222883 0.322648 -0.707670 -0.043410 1 0 0 0 0 0 1 390101
-0.002321 -0.000465 0.121019 0.223039 0.322875 -0.708191 -0.043442 1 0 0 0 0 0 1 391112
-0.002321 -0.000465 0.121019 0.223193 0.323116 -0.708683 -0.043473 1 0 0 0 0 0 1 392101
-0.002321 -0.000465 0.121019 0.223353 0.323332 -0.709192 -0.043503 1 0 0 0 0 0 1 393078
-0.002321 -0.000465 0.121019 0.223502 0.323566 -0.709697 -0.043534 1 0 0 0 0 0 1 394078
-0.002321 -0.000465 0.121019 0.223685 0.323810 -0.710216 -0.043566 1 0 0 0 0 0 1 395100
-0.002321 -0.000465 0.121019 0.223840 0.324035 -0.710734 -0.043598 1 0 0 0 0 0 1 396103
-0.002321 -0.000465 0.121019 0.223995 0.324277 -0.711230 -0.043629 1 0 0 0 0 0 1 397100
-0.002321 -0.000465 0.121019 0.224156 0.324494 -0.711740 -0.043660 1 0 0 0 0 0 1 398079
-0.002321 -0.000465 0.121019 0.224304 0.324727 -0.712243 -0.043691 1 0 0 0 0 0 1 399076
-0.002321 -0.000465 0.121019 0.224487 0.324971 -0.712764 -0.043723 1 0 0 0 0 0 1 400101
-0.002321 -0.000465 0.121019 0.224639 0.325192 -0.713272 -0.043753 1 0 0 0 0 0 1 401085
-0.002321 -0.000465 0.121019 0.224793 0.325418 -0.713777 -0.043785 1 0 0 0 0 0 1 402100
-0.002321 -0.000465 0.121019 0.224966 0.325662 -0.714282 -0.043816 1 0 0 0 0 0 1 403083
-0.002321 -0.000465 0.121019 0.225113 0.325898 -0.714808 -0.043848 1 0 0 0 0 0 1 404113
-0.002321 -0.000465 0.121019 0.225279 0.326120 -0.715310 -0.043878 1 0 0 0 0 0 1 405085
-0.002321 -0.000465 0.121019 0.225439 0.326367 -0.715815 -0.043910 1 0 0 0 0 0 1 406101
-0.002321 -0.000465 0.121019 0.225603 0.326589 -0.716335 -0.043941 1 0 0 0 0 0 1 407099
-0.002321 -0.000465 0.121019 0.225769 0.326825 -0.716831 -0.043972 1 0 0 0 0 0 1 408084
-0.002321 -0.000465 0.121019 0.225913 0.327056 -0.717348 -0.044004 1 0 0 0 0 0 1 409099
-0.002302 -0.000469 0.121009 -0.034964 0.388381 -0.582481 -0.044035 1 0 0 0 0 0 1 410082
-0.002292 -0.000471 0.121006 0.058743 0.367291 -0.651223 -0.044066 1 0 0 0 0 0 1 411097
-0.002288 -0.000472 0.121004 0.127323 0.351494 -0.687145 -0.044097 1 0 0 0 0 0 1 412084
-0.002285 -0.000473 0.121004 0.163599 0.343142 -0.701195 -0.044129 1 0 0 0 0 0 1 413098
-0.002284 -0.000473 0.121004 0.181908 0.338986 -0.706540 -0.044160 1 0 0 0 0 0 1 414082
-0.002284 -0.000473 0.121004 0.191110 0.337019 -0.708747 -0.044191 1 0 0 0 0 0 1 415098
-0.002283 -0.000473 0.121004 0.195765 0.336120 -0.709812 -0.044220 1 0 0 0 0 0 1 416018
-0.002283 -0.000473 0.121004 0.198160 0.335805 -0.710520 -0.044252 1 0 0 0 0 0 1 417028
-0.002283 -0.000473 0.121004 0.199423 0.335769 -0.711093 -0.044283 1 0 0 0 0 0 1 418018
-0.002283 -0.000473 0.121004 0.200139 0.335870 -0.711631 -0.044314 1 0 0 0 0 0 1 419026
-0.002283 -0.000474 0.121004 0.200567 0.336036 -0.712125 -0.044345 1 0 0 0 0 0 1 420017
-0.002283 -0.000474 0.121004 0.200839 0.336233 -0.712640 -0.044377 1 0 0 0 0 0 1 421025
-0.002264 -0.000478 0.120994 -0.059982 0.397555 -0.577567 -0.044408 1 0 0 0 0 0 1 422017
-0.002255 -0.000480 0.120990 0.033625 0.376464 -0.646358 -0.044439 1 0 0 0 0 0 1 423011
-0.002250 -0.000481 0.120989 0.102137 0.360700 -0.682313 -0.044470 1 0 0 0 0 0 1 424026
-0.002248 -0.000482 0.120989 0.138373 0.352352 -0.696347 -0.044501 1 0 0 0 0 0 1 425017
-0.002246 -0.000482 0.120989 0.156664 0.348207 -0.701692 -0.044533 1 0 0 0 0 0 1 426026
-0.002246 -0.000482 0.120989 0.165850 0.346237 -0.703888 -0.044564 1 0 0 0 0 0 1 427016
-0.002246 -0.000482 0.120988 0.170482 0.345379 -0.704993 -0.044595 1 0 0 0 0 0 1 428027
-0.002245 -0.000482 0.120988 0.172870 0.345056 -0.705694 -0.044627 1 0 0 0 0 0 1 429035
-0.002245 -0.000482 0.120988 0.174115 0.345022 -0.706258 -0.044658 1 0 0 0 0 0 1 430021
-0.002245 -0.000482 0.120988 0.174799 0.345131 -0.706783 -0.044689 1 0 0 0 0 0 1 431029
-0.002245 -0.000482 0.120988 0.175199 0.345294 -0.707278 -0.044720 1 0 0 0 0 0 1 432026
-0.002245 -0.000482 0.120988 0.175459 0.345503 -0.707780 -0.044752 1 0 0 0 0 0 1 433034
-0.002245 -0.000482 0.120988 0.175656 0.345732 -0.708270 -0.044783 1 0 0 0 0 0 1 434016
-0.002245 -0.000482 0.120988 0.175821 0.345969 -0.708772 -0.044814 1 0 0 0 0 0 1 435032
-0.002245 -0.000482 0.120988 0.175951 0.346198 -0.709260 -0.044846 1 0 0 0 0 0 1 436033
-0.002245 -0.000482 0.120988 0.176085 0.346434 -0.709758 -0.044877 1 0 0 0 0 0 1 437029
-0.002245 -0.000482 0.120988 0.176205 0.346669 -0.710241 -0.044907 1 0 0 0 0 0 1 438005
-0.002245 -0.000482 0.120988 0.176331 0.346918 -0.710749 -0.044939 1 0 0 0 0 0 1 439034
-0.002245 -0.000482 0.120988 0.176474 0.347165 -0.711243 -0.044971 1 0 0 0 0 0 1 440035
-0.002251 -0.000464 0.120978 0.249992 0.095441 -0.568370 -0.045002 1 0 0 0 0 0 1 441033
-0.002253 -0.000455 0.120974 0.225410 0.184912 -0.641009 -0.045033 1 0 0 0 0 0 1 442033
-0.002236 -0.000455 0.120963 -0.054762 0.312178 -0.543167 -0.045064 1 0 0 0 0 0 1 443015
-0.002227 -0.000455 0.120959 0.028082 0.326144 -0.626296 -0.045096 1 0 0 0 0 0 1 444038
-0.002223 -0.000455 0.120958 0.091034 0.328059 -0.667351 -0.045127 1 0 0 0 0 0 1 445030
-0.002221 -0.000455 0.120957 0.124429 0.328549 -0.683185 -0.045158 1 0 0 0 0 0 1 446036
-0.002219 -0.000455 0.120957 0.141274 0.328828 -0.689132 -0.045189 1 0 0 0 0 0 1 447034
-0.002219 -0.000455 0.120957 0.149735 0.329066 -0.691529 -0.045221 1 0 0 0 0 0 1 448033
-0.002219 -0.000455 0.120957 0.154007 0.329298 -0.692687 -0.045252 1 0 0 0 0 0 1 449031
-0.002219 -0.000455 0.120957 0.156185 0.329525 -0.693405 -0.045283 1 0 0 0 0 0 1 450034
-0.002218 -0.000455 0.120957 0.157321 0.329734 -0.693949 -0.045313 1 0 0 0 0 0 1 451003
-0.002218 -0.000455 0.120957 0.157960 0.329975 -0.694470 -0.045346 1 0 0 0 0 0 1 452034
-0.002218 -0.000455 0.120957 0.158327 0.330192 -0.694963 -0.045377 1 0 0 0 0 0 1 453031
-0.002218 -0.000455 0.120957 0.158557 0.330435 -0.695433 -0.045408 1 0 0 0 0 0 1 454031
-0.002218 -0.000455 0.120957 0.158733 0.330651 -0.695922 -0.045439 1 0 0 0 0 0 1 455031
-0.002218 -0.000455 0.120957 0.158867 0.330883 -0.696402 -0.045471 1 0 0 0 0 0 1 456032
-0.002218 -0.000455 0.120957 0.158998 0.331116 -0.696880 -0.045502 1 0 0 0 0 0 1 457032
-0.002218 -0.000455 0.120957 0.159124 0.331331 -0.697359 -0.045533 1 0 0 0 0 0 1 458034
-0.002218 -0.000455 0.120957 0.159223 0.331559 -0.697831 -0.045564 1 0 0 0 0 0 1 459033
-0.002218 -0.000455 0.120957 0.159346 0.331801 -0.698310 -0.045595 1 0 0 0 0 0 1 460022
-0.002218 -0.000455 0.120957 0.159450 0.332006 -0.698779 -0.045626 1 0 0 0 0 0 1 461002
-0.002218 -0.000455 0.120957 0.159559 0.332249 -0.699278 -0.045658 1 0 0 0 0 0 1 462030
-0.002218 -0.000455 0.120957 0.159679 0.332476 -0.699746 -0.045689 1 0 0 0 0 0 1 463033
-0.002218 -0.000455 0.120957 0.159782 0.332694 -0.700229 -0.045721 1 0 0 0 0 0 1 464031
-0.002218 -0.000455 0.120957 0.159895 0.332940 -0.700707 -0.045752 1 0 0 0 0 0 1 465030
-0.002218 -0.000455 0.120957 0.159988 0.333153 -0.701181 -0.045783 1 0 0 0 0 0 1 466032
-0.002218 -0.000455 0.120957 0.160107 0.333375 -0.701664 -0.045814 1 0 0 0 0 0 1 467030
-0.002218 -0.000455 0.120957 0.160222 0.333623 -0.702143 -0.045846 1 0 0 0 0 0 1 468031
-0.002218 -0.000455 0.120957 0.160327 0.333832 -0.702622 -0.045877 1 0 0 0 0 0 1 469031
-0.002218 -0.000455 0.120957 0.160435 0.334055 -0.703096 -0.045908 1 0 0 0 0 0 1 470021
-0.002224 -0.000436 0.120947 0.234028 0.082196 -0.559980 -0.045939 1 0 0 0 0 0 1 471020
-0.002227 -0.000427 0.120943 0.209461 0.171457 -0.632635 -0.045973 1 0 0 0 0 0 1 472103
-0.002228 -0.000423 0.120942 0.190392 0.237494 -0.670545 -0.046004 1 0 0 0 0 0 1 473109
-0.002229 -0.000420 0.120941 0.179989 0.272649 -0.685316 -0.046035 1 0 0 0 0 0 1 474083
-0.002229 -0.000419 0.120941 0.174661 0.290533 -0.690899 -0.046066 1 0 0 0 0 0 1 475077
-0.002229 -0.000419 0.120941 0.171998 0.299598 -0.693184 -0.046098 1 0 0 0 0 0 1 476101
-0.002229 -0.000418 0.120941 0.170720 0.304208 -0.694276 -0.046128 1 0 0 0 0 0 1 477076
-0.002229 -0.000418 0.120941 0.170123 0.306632 -0.694972 -0.046159 1 0 0 0 0 0 1 478075
-0.002229 -0.000418 0.120941 0.169902 0.307978 -0.695578 -0.046195 1 0 0 0 0 0 1 479215
-0.002229 -0.000418 0.120941 0.169814 0.308703 -0.696014 -0.046223 1 0 0 0 0 0 1 480097
-0.002229 -0.000418 0.120941 0.169847 0.309193 -0.696488 -0.046253 1 0 0 0 0 0 1 481073
-0.002229 -0.000418 0.120941 0.169910 0.309540 -0.696962 -0.046284 1 0 0 0 0 0 1 482075
-0.002229 -0.000418 0.120941 0.170029 0.309846 -0.697533 -0.046322 1 0 0 0 0 0 1 483274
-0.002229 -0.000418 0.120941 0.170120 0.310065 -0.697915 -0.046348 1 0 0 0 0 0 1 484098
-0.002229 -0.000418 0.120941 0.170232 0.310314 -0.698436 -0.046382 1 0 0 0 0 0 1 485206
-0.002229 -0.000418 0.120941 0.170347 0.310528 -0.698914 -0.046414 1 0 0 0 0 0 1 486222
-0.002229 -0.000418 0.120941 0.170463 0.310756 -0.699409 -0.046446 1 0 0 0 0 0 1 487259
-0.002235 -0.000400 0.120931 0.244056 0.058816 -0.556042 -0.046476 1 0 0 0 0 0 1 488222
-0.002237 -0.000391 0.120927 0.219554 0.147930 -0.628686 -0.046508 1 0 0 0 0 0 1 489228
-0.002239 -0.000386 0.120926 0.200499 0.213854 -0.666615 -0.046539 1 0 0 0 0 0 1 490208
-0.002240 -0.000384 0.120925 0.190102 0.248979 -0.681402 -0.046571 1 0 0 0 0 0 1 491239
-0.002240 -0.000383 0.120925 0.184779 0.266824 -0.686971 -0.046601 1 0 0 0 0 0 1 492206
-0.002240 -0.000382 0.120925 0.182148 0.275854 -0.689242 -0.046633 1 0 0 0 0 0 1 493223
-0.002240 -0.000382 0.120925 0.180852 0.280461 -0.690325 -0.046663 1 0 0 0 0 0 1 494205
-0.002240 -0.000382 0.120925 0.180278 0.282859 -0.691029 -0.046696 1 0 0 0 0 0 1 495238
-0.002240 -0.000382 0.120925 0.180043 0.284148 -0.691546 -0.046726 1 0 0 0 0 0 1 496206
-0.002240 -0.000382 0.120925 0.179986 0.284890 -0.692049 -0.046758 1 0 0 0 0 0 1 497220
-0.002240 -0.000382 0.120925 0.180018 0.285356 -0.692509 -0.046788 1 0 0 0 0 0 1 498205
-0.002240 -0.000382 0.120925 0.180091 0.285693 -0.692996 -0.046821 1 0 0 0 0 0 1 499257
-0.002240 -0.000382 0.120925 0.180184 0.285937 -0.693411 -0.046849 1 0 0 0 0 0 1 500139
-0.002240 -0.000382 0.120925 0.180278 0.286152 -0.693873 -0.046880 1 0 0 0 0 0 1 501149
-0.002240 -0.000382 0.120925 0.180399 0.286362 -0.694329 -0.046911 1 0 0 0 0 0 1 502139
-0.002240 -0.000382 0.120925 0.180517 0.286567 -0.694803 -0.046943 1 0 0 0 0 0 1 503148
-0.002240 -0.000382 0.120925 0.180635 0.286757 -0.695262 -0.046974 1 0 0 0 0 0 1 504139
-0.002240 -0.000382 0.120925 0.180765 0.286959 -0.695722 -0.047005 1 0 0 0 0 0 1 505148
-0.002240 -0.000382 0.120925 0.180877 0.287140 -0.696186 -0.047036 1 0 0 0 0 0 1 506139
-0.002240 -0.000382 0.120925 0.180993 0.287341 -0.696656 -0.047068 1 0 0 0 0 0 1 507139
-0.002240 -0.000382 0.120925 0.181125 0.287532 -0.697110 -0.047099 1 0 0 0 0 0 1 508148
-0.002240 -0.000382 0.120925 0.181238 0.287712 -0.697574 -0.047130 1 0 0 0 0 0 1 509139
-0.002240 -0.000382 0.120925 0.181366 0.287913 -0.698034 -0.047162 1 0 0 0 0 0 1 510148
-0.002240 -0.000382 0.120925 0.181478 0.288093 -0.698498 -0.047193 1 0 0 0 0 0 1 511138
-0.002240 -0.000382 0.120925 0.181595 0.288297 -0.698973 -0.047224 1 0 0 0 0 0 1 512148
-0.002240 -0.000382 0.120925 0.181715 0.288490 -0.699420 -0.047256 1 0 0 0 0 0 1 513155
-0.002240 -0.000382 0.120925 0.181835 0.288664 -0.699879 -0.047286 1 0 0 0 0 0 1 514125
-0.002246 -0.000363 0.120915 0.255466 0.036616 -0.556274 -0.047318 1 0 0 0 0 0 1 515158
-0.002248 -0.000354 0.120911 0.231018 0.125508 -0.628917 -0.047349 1 0 0 0 0 0 1 516141
-0.002250 -0.000350 0.120910 0.212012 0.191329 -0.666866 -0.047381 1 0 0 0 0 0 1 517153
-0.002251 -0.000347 0.120909 0.201640 0.226391 -0.681632 -0.047412 1 0 0 0 0 0 1 518145
-0.002251 -0.000346 0.120909 0.196341 0.244195 -0.687219 -0.047444 1 0 0 0 0 0 1 519168
-0.002251 -0.000346 0.120909 0.193692 0.253196 -0.689479 -0.047474 1 0 0 0 0 0 1 520157
-0.002251 -0.000345 0.120909 0.192427 0.257776 -0.690559 -0.047506 1 0 0 0 0 0 1 521156
-0.002251 -0.000345 0.120909 0.191846 0.260149 -0.691233 -0.047537 1 0 0 0 0 0 1 522156
-0.002251 -0.000345 0.120909 0.191617 0.261437 -0.691764 -0.047568 1 0 0 0 0 0 1 523158
-0.002251 -0.000345 0.120909 0.191566 0.262147 -0.692246 -0.047599 1 0 0 0 0 0 1 524156
-0.002251 -0.000345 0.120909 0.191590 0.262610 -0.692704 -0.047631 1 0 0 0 0 0 1 525156
-0.002251 -0.000345 0.120909 0.191685 0.262915 -0.693172 -0.047662 1 0 0 0 0 0 1 526155
-0.002251 -0.000345 0.120909 0.191784 0.263162 -0.693630 -0.047694 1 0 0 0 0 0 1 527188
-0.002251 -0.000345 0.120909 0.191897 0.263359 -0.694087 -0.047725 1 0 0 0 0 0 1 528166
-0.002251 -0.000345 0.120909 0.192015 0.263556 -0.694537 -0.047756 1 0 0 0 0 0 1 529168
-0.002251 -0.000345 0.120909 0.192140 0.263730 -0.694991 -0.047787 1 0 0 0 0 0 1 530167
-0.002232 -0.000349 0.120899 -0.069576 0.325290 -0.559311 -0.047819 1 0 0 0 0 0 1 531174
-0.002223 -0.000352 0.120896 0.023368 0.304205 -0.627906 -0.047850 1 0 0 0 0 0 1 532163
-0.002218 -0.000353 0.120894 0.091542 0.288432 -0.663739 -0.047881 1 0 0 0 0 0 1 533164
-0.002216 -0.000353 0.120894 0.127598 0.280046 -0.677697 -0.047912 1 0 0 0 0 0 1 534166
-0.002215 -0.000354 0.120894 0.145773 0.275874 -0.682979 -0.047943 1 0 0 0 0 0 1 535145
-0.002214 -0.000354 0.120894 0.154906 0.273859 -0.685140 -0.047975 1 0 0 0 0 0 1 536164
-0.002214 -0.000354 0.120894 0.159512 0.272937 -0.686179 -0.048006 1 0 0 0 0 0 1 537164
-0.002214 -0.000354 0.120894 0.161872 0.272562 -0.686833 -0.048037 1 0 0 0 0 0 1 538163
-0.002214 -0.000354 0.120894 0.163102 0.272460 -0.687355 -0.048069 1 0 0 0 0 0 1 539173
-0.002214 -0.000354 0.120894 0.163755 0.272503 -0.687819 -0.048100 1 0 0 0 0 0 1 540167
-0.002214 -0.000354 0.120894 0.164145 0.272612 -0.688279 -0.048131 1 0 0 0 0 0 1 541165
-0.002214 -0.000354 0.120894 0.164388 0.272755 -0.688729 -0.048162 1 0 0 0 0 0 1 542162
-0.002214 -0.000354 0.120894 0.164575 0.272931 -0.689198 -0.048195 1 0 0 0 0 0 1 543200
-0.002214 -0.000354 0.120894 0.164729 0.273093 -0.689649 -0.048227 1 0 0 0 0 0 1 544225
-0.002214 -0.000354 0.120894 0.164839 0.273268 -0.690095 -0.048258 1 0 0 0 0 0 1 545224
-0.002214 -0.000354 0.120894 0.164957 0.273442 -0.690548 -0.048289 1 0 0 0 0 0 1 546223
-0.002214 -0.000354 0.120894 0.165066 0.273620 -0.690999 -0.048321 1 0 0 0 0 0 1 547232
-0.002214 -0.000354 0.120894 0.165168 0.273791 -0.691430 -0.048351 1 0 0 0 0 0 1 548196
-0.002214 -0.000354 0.120894 0.165287 0.273965 -0.691864 -0.048382 1 0 0 0 0 0 1 549197
-0.002214 -0.000354 0.120894 0.165383 0.274145 -0.692322 -0.048413 1 0 0 0 0 0 1 550196
-0.002214 -0.000354 0.120894 0.165518 0.274326 -0.692789 -0.048446 1 0 0 0 0 0 1 551254
-0.002214 -0.000354 0.120894 0.165598 0.274498 -0.693218 -0.048476 1 0 0 0 0 0 1 552198
-0.002214 -0.000354 0.120894 0.165702 0.274676 -0.693665 -0.048507 1 0 0 0 0 0 1 553197
-0.002214 -0.000354 0.120894 0.165832 0.274846 -0.694103 -0.048538 1 0 0 0 0 0 1 554193
-0.002214 -0.000354 0.120894 0.165924 0.275038 -0.694580 -0.048571 1 0 0 0 0 0 1 555247
-0.002226 -0.000368 0.120883 0.342539 0.464095 -0.545754 -0.048601 1 0 0 0 0 0 1 556213
-0.002233 -0.000374 0.120879 0.282234 0.398537 -0.620806 -0.048633 1 0 0 0 0 0 1 557227
-0.002236 -0.000378 0.120878 0.236545 0.349721 -0.659984 -0.048664 1 0 0 0 0 0 1 558206
-0.002238 -0.000380 0.120877 0.211966 0.323751 -0.675250 -0.048697 1 0 0 0 0 0 1 559264
-0.002239 -0.000381 0.120877 0.199444 0.310663 -0.680961 -0.048727 1 0 0 0 0 0 1 560231
-0.002239 -0.000381 0.120877 0.193189 0.304198 -0.683265 -0.048758 1 0 0 0 0 0 1 561221
-0.002239 -0.000381 0.120877 0.190105 0.301060 -0.684344 -0.048789 1 0 0 0 0 0 1 562222
-0.002239 -0.000381 0.120877 0.188621 0.299579 -0.685010 -0.048820 1 0 0 0 0 0 1 563213
-0.002239 -0.000381 0.120877 0.187934 0.298921 -0.685531 -0.048851 1 0 0 0 0 0 1 564195
-0.002239 -0.000381 0.120877 0.187657 0.298696 -0.685999 -0.048883 1 0 0 0 0 0 1 565219
-0.002239 -0.000381 0.120877 0.187560 0.298687 -0.686436 -0.048913 1 0 0 0 0 0 1 566197
-0.002239 -0.000381 0.120877 0.187590 0.298774 -0.686893 -0.048946 1 0 0 0 0 0 1 567232
-0.002239 -0.000381 0.120877 0.187655 0.298906 -0.687337 -0.048977 1 0 0 0 0 0 1 568239
-0.002239 -0.000381 0.120877 0.187749 0.299084 -0.687769 -0.049008 1 0 0 0 0 0 1 569224
-0.002239 -0.000381 0.120877 0.187862 0.299253 -0.688205 -0.049039 1 0 0 0 0 0 1 570217
-0.002239 -0.000381 0.120877 0.187966 0.299444 -0.688662 -0.049071 1 0 0 0 0 0 1 571257
-0.002239 -0.000381 0.120877 0.188092 0.299625 -0.689091 -0.049101 1 0 0 0 0 0 1 572220
-0.002239 -0.000381 0.120877 0.188202 0.299803 -0.689510 -0.049132 1 0 0 0 0 0 1 573205
-0.002239 -0.000381 0.120877 0.188317 0.300004 -0.689953 -0.049163 1 0 0 0 0 0 1 574203
-0.002239 -0.000381 0.120877 0.188453 0.300200 -0.690413 -0.049196 1 0 0 0 0 0 1 575236
-0.002239 -0.000381 0.120877 0.188561 0.300375 -0.690825 -0.049226 1 0 0 0 0 0 1 576203
-0.002239 -0.000381 0.120877 0.188678 0.300579 -0.691275 -0.049258 1 0 0 0 0 0 1 577216
-0.002239 -0.000381 0.120877 0.188799 0.300756 -0.691700 -0.049288 1 0 0 0 0 0 1 578201
-0.002239 -0.000381 0.120877 0.188932 0.300961 -0.692166 -0.049321 1 0 0 0 0 0 1 579234
-0.002239 -0.000381 0.120877 0.189037 0.301149 -0.692586 -0.049351 1 0 0 0 0 0 1 580203
-0.002239 -0.000381 0.120877 0.189160 0.301332 -0.693024 -0.049383 1 0 0 0 0 0 1 581218
-0.002239 -0.000381 0.120877 0.189287 0.301527 -0.693467 -0.049413 1 0 0 0 0 0 1 582202
-0.002239 -0.000381 0.120877 0.189402 0.301731 -0.693924 -0.049446 1 0 0 0 0 0 1 583255
-0.002239 -0.000381 0.120877 0.189510 0.301888 -0.694304 -0.049474 1 0 0 0 0 0 1 584137
-0.002239 -0.000381 0.120877 0.189627 0.302091 -0.694751 -0.049505 1 0 0 0 0 0 1 585144
-0.002239 -0.000381 0.120877 0.189758 0.302279 -0.695194 -0.049536 1 0 0 0 0 0 1 586137
-0.002239 -0.000381 0.120877 0.189871 0.302462 -0.695625 -0.049568 1 0 0 0 0 0 1 587147
-0.002239 -0.000381 0.120877 0.189986 0.302662 -0.696064 -0.049599 1 0 0 0 0 0 1 588137
-0.002239 -0.000381 0.120877 0.190121 0.302841 -0.696507 -0.049630 1 0 0 0 0 0 1 589146
-0.002239 -0.000381 0.120877 0.190228 0.303044 -0.696946 -0.049662 1 0 0 0 0 0 1 590146
-0.002239 -0.000381 0.120877 0.190344 0.303235 -0.697380 -0.049693 1 0 0 0 0 0 1 591136
-0.002239 -0.000381 0.120877 0.190468 0.303416 -0.697816 -0.049724 1 0 0 0 0 0 1 592146
-0.002239 -0.000381 0.120877 0.190596 0.303612 -0.698262 -0.049755 1 0 0 0 0 0 1 593136
-0.002239 -0.000381 0.120877 0.190706 0.303808 -0.698700 -0.049787 1 0 0 0 0 0 1 594145
-0.002239 -0.000381 0.120877 0.190827 0.303986 -0.699127 -0.049818 1 0 0 0 0 0 1 595136
-0.002239 -0.000381 0.120877 0.190956 0.304186 -0.699582 -0.049849 1 0 0 0 0 0 1 596145
-0.002239 -0.000381 0.120877 0.191068 0.304367 -0.700005 -0.049880 1 0 0 0 0 0 1 597137
-0.002239 -0.000381 0.120877 0.191176 0.304562 -0.700460 -0.049912 1 0 0 0 0 0 1 598146
-0.002245 -0.000363 0.120867 0.264996 0.051851 -0.556360 -0.049943 1 0 0 0 0 0 1 599142
-0.002248 -0.000354 0.120863 0.240684 0.140317 -0.628853 -0.049974 1 0 0 0 0 0 1 600150
-0.002249 -0.000349 0.120862 0.221747 0.205904 -0.666715 -0.050005 1 0 0 0 0 0 1 601149
-0.002250 -0.000347 0.120861 0.211409 0.240868 -0.681453 -0.050037 1 0 0 0 0 0 1 602155
-0.002250 -0.000346 0.120861 0.206126 0.258616 -0.687006 -0.050069 1 0 0 0 0 0 1 603170
-0.002250 -0.000345 0.120861 0.203484 0.267587 -0.689216 -0.050099 1 0 0 0 0 0 1 604147
-0.002250 -0.000345 0.120861 0.202224 0.272155 -0.690271 -0.050131 1 0 0 0 0 0 1 605152
-0.002250 -0.000345 0.120861 0.201640 0.274533 -0.690927 -0.050162 1 0 0 0 0 0 1 606152
-0.002250 -0.000345 0.120861 0.201419 0.275796 -0.691442 -0.050193 1 0 0 0 0 0 1 607155
-0.002250 -0.000345 0.120861 0.201363 0.276526 -0.691898 -0.050225 1 0 0 0 0 0 1 608162
-0.002250 -0.000345 0.120861 0.201394 0.276968 -0.692339 -0.050256 1 0 0 0 0 0 1 609164
-0.002250 -0.000345 0.120861 0.201477 0.277272 -0.692776 -0.050287 1 0 0 0 0 0 1 610161
-0.002250 -0.000345 0.120861 0.201577 0.277521 -0.693205 -0.050318 1 0 0 0 0 0 1 611153
-0.002250 -0.000345 0.120861 0.201694 0.277723 -0.693634 -0.050350 1 0 0 0 0 0 1 612165
-0.002250 -0.000345 0.120861 0.201824 0.277917 -0.694063 -0.050381 1 0 0 0 0 0 1 613164
-0.002256 -0.000326 0.120851 0.275635 0.025190 -0.549761 -0.050412 1 0 0 0 0 0 1 614165
-0.002258 -0.000317 0.120847 0.251361 0.113504 -0.622291 -0.050444 1 0 0 0 0 0 1 615171
-0.002260 -0.000313 0.120846 0.232446 0.179013 -0.660156 -0.050475 1 0 0 0 0 0 1 616161
-0.002261 -0.000310 0.120845 0.222135 0.213922 -0.674884 -0.050506 1 0 0 0 0 0 1 617162
-0.002261 -0.000309 0.120845 0.216851 0.231635 -0.680423 -0.050537 1 0 0 0 0 0 1 618160
-0.002261 -0.000309 0.120845 0.214211 0.240594 -0.682668 -0.050570 1 0 0 0 0 0 1 619200
-0.002261 -0.000308 0.120845 0.212958 0.245142 -0.683725 -0.050601 1 0 0 0 0 0 1 620219
-0.002261 -0.000308 0.120845 0.212392 0.247497 -0.684363 -0.050633 1 0 0 0 0 0 1 621223
-0.002261 -0.000308 0.120845 0.212170 0.248747 -0.684862 -0.050663 1 0 0 0 0 0 1 622194
-0.002261 -0.000308 0.120845 0.212127 0.249453 -0.685318 -0.050696 1 0 0 0 0 0 1 623234
-0.002261 -0.000308 0.120845 0.212163 0.249874 -0.685747 -0.050727 1 0 0 0 0 0 1 624228
-0.002261 -0.000308 0.120845 0.212257 0.250181 -0.686178 -0.050758 1 0 0 0 0 0 1 625231
-0.002261 -0.000308 0.120845 0.212358 0.250393 -0.686597 -0.050789 1 0 0 0 0 0 1 626219
-0.002261 -0.000308 0.120845 0.212476 0.250586 -0.687022 -0.050820 1 0 0 0 0 0 1 627223
-0.002242 -0.000313 0.120835 -0.050057 0.312354 -0.550862 -0.050851 1 0 0 0 0 0 1 628202
-0.002233 -0.000315 0.120832 0.042399 0.291343 -0.619250 -0.050882 1 0 0 0 0 0 1 629197
-0.002228 -0.000316 0.120830 0.110317 0.275594 -0.654987 -0.050913 1 0 0 0 0 0 1 630197
-0.002226 -0.000317 0.120830 0.146258 0.267243 -0.668900 -0.050946 1 0 0 0 0 0 1 631233
-0.002225 -0.000317 0.120830 0.164384 0.263080 -0.674137 -0.050976 1 0 0 0 0 0 1 632220
-0.002224 -0.000317 0.120830 0.173477 0.261040 -0.676228 -0.051007 1 0 0 0 0 0 1 633194
-0.002224 -0.000317 0.120830 0.178081 0.260111 -0.677245 -0.051038 1 0 0 0 0 0 1 634195
-0.002224 -0.000317 0.120830 0.180420 0.259718 -0.677876 -0.051070 1 0 0 0 0 0 1 635212
-0.002224 -0.000317 0.120830 0.181654 0.259602 -0.678346 -0.051101 1 0 0 0 0 0 1 636193
-0.002224 -0.000317 0.120830 0.182323 0.259627 -0.678786 -0.051132 1 0 0 0 0 0 1 637194
-0.002224 -0.000317 0.120830 0.182703 0.259718 -0.679232 -0.051164 1 0 0 0 0 0 1 638231
-0.002224 -0.000317 0.120830 0.182971 0.259851 -0.679656 -0.051196 1 0 0 0 0 0 1 639244
-0.002224 -0.000317 0.120830 0.183145 0.259987 -0.680074 -0.051227 1 0 0 0 0 0 1 640252
-0.002224 -0.000317 0.120830 0.183293 0.260131 -0.680477 -0.051258 1 0 0 0 0 0 1 641228
-0.002224 -0.000317 0.120830 0.183426 0.260293 -0.680887 -0.051289 1 0 0 0 0 0 1 642216
-0.002224 -0.000317 0.120830 0.183548 0.260464 -0.681333 -0.051322 1 0 0 0 0 0 1 643293
-0.002224 -0.000317 0.120830 0.183651 0.260612 -0.681718 -0.051351 1 0 0 0 0 0 1 644221
-0.002224 -0.000317 0.120830 0.183778 0.260756 -0.682132 -0.051383 1 0 0 0 0 0 1 645219
-0.002224 -0.000317 0.120830 0.183885 0.260921 -0.682543 -0.051413 1 0 0 0 0 0 1 646194
-0.002224 -0.000317 0.120830 0.184005 0.261075 -0.682967 -0.051446 1 0 0 0 0 0 1 647231
-0.002224 -0.000317 0.120830 0.184092 0.261236 -0.683384 -0.051476 1 0 0 0 0 0 1 648220
-0.002224 -0.000317 0.120830 0.184221 0.261385 -0.683781 -0.051507 1 0 0 0 0 0 1 649192
-0.002224 -0.000317 0.120830 0.184332 0.261555 -0.684202 -0.051538 1 0 0 0 0 0 1 650193
-0.002224 -0.000317 0.120830 0.184437 0.261708 -0.684612 -0.051570 1 0 0 0 0 0 1 651210
-0.002224 -0.000317 0.120830 0.184558 0.261877 -0.685044 -0.051602 1 0 0 0 0 0 1 652223
-0.002224 -0.000317 0.120830 0.184673 0.262024 -0.685451 -0.051633 1 0 0 0 0 0 1 653217
-0.002224 -0.000317 0.120830 0.184768 0.262193 -0.685857 -0.051663 1 0 0 0 0 0 1 654198
-0.002224 -0.000317 0.120830 0.184899 0.262347 -0.686293 -0.051696 1 0 0 0 0 0 1 655250
-0.002224 -0.000317 0.120830 0.185004 0.262508 -0.686695 -0.051726 1 0 0 0 0 0 1 656202
-0.002224 -0.000317 0.120830 0.185119 0.262656 -0.687104 -0.051757 1 0 0 0 0 0 1 657202
-0.002224 -0.000317 0.120830 0.185221 0.262818 -0.687518 -0.051789 1 0 0 0 0 0 1 658217
-0.002224 -0.000317 0.120830 0.185341 0.262989 -0.687952 -0.051821 1 0 0 0 0 0 1 659233
-0.002224 -0.000317 0.120830 0.185455 0.263133 -0.688353 -0.051851 1 0 0 0 0 0 1 660214
-0.002224 -0.000317 0.120830 0.185550 0.263303 -0.688762 -0.051882 1 0 0 0 0 0 1 661199
-0.002224 -0.000317 0.120830 0.185678 0.263451 -0.689183 -0.051914 1 0 0 0 0 0 1 662215
-0.002224 -0.000317 0.120830 0.185789 0.263622 -0.689610 -0.051946 1 0 0 0 0 0 1 663230
-0.002224 -0.000317 0.120830 0.185890 0.263771 -0.690006 -0.051976 1 0 0 0 0 0 1 664213
-0.002224 -0.000317 0.120830 0.186008 0.263935 -0.690427 -0.052007 1 0 0 0 0 0 1 665199
-0.002224 -0.000317 0.120830 0.186126 0.264085 -0.690842 -0.052039 1 0 0 0 0 0 1 666213
-0.002224 -0.000317 0.120830 0.186231 0.264252 -0.691286 -0.052071 1 0 0 0 0 0 1 667252
-0.002224 -0.000317 0.120830 0.186328 0.264393 -0.691637 -0.052099 1 0 0 0 0 0 1 668142
-0.002224 -0.000317 0.120830 0.186448 0.264559 -0.692060 -0.052130 1 0 0 0 0 0 1 669134
-0.002224 -0.000317 0.120830 0.186565 0.264708 -0.692473 -0.052162 1 0 0 0 0 0 1 670143
-0.002224 -0.000317 0.120830 0.186660 0.264878 -0.692883 -0.052192 1 0 0 0 0 0 1 671133
-0.002224 -0.000317 0.120830 0.186787 0.265025 -0.693301 -0.052224 1 0 0 0 0 0 1 672142
-0.002224 -0.000317 0.120830 0.186898 0.265195 -0.693725 -0.052255 1 0 0 0 0 0 1 673148
-0.002224 -0.000317 0.120830 0.187000 0.265345 -0.694126 -0.052287 1 0 0 0 0 0 1 674143
-0.002224 -0.000317 0.120830 0.187118 0.265511 -0.694549 -0.052318 1 0 0 0 0 0 1 675134
-0.002224 -0.000317 0.120830 0.187235 0.265660 -0.694961 -0.052349 1 0 0 0 0 0 1 676142
-0.002224 -0.000317 0.120830 0.187343 0.265827 -0.695379 -0.052380 1 0 0 0 0 0 1 677133
-0.002224 -0.000317 0.120830 0.187447 0.265980 -0.695785 -0.052412 1 0 0 0 0 0 1 678142
-0.002224 -0.000317 0.120830 0.187565 0.266145 -0.696208 -0.052442 1 0 0 0 0 0 1 679133
-0.002224 -0.000317 0.120830 0.187683 0.266294 -0.696621 -0.052474 1 0 0 0 0 0 1 680142
-0.002224 -0.000317 0.120830 0.187783 0.266454 -0.697029 -0.052505 1 0 0 0 0 0 1 681143
-0.002224 -0.000317 0.120830 0.187902 0.266623 -0.697457 -0.052537 1 0 0 0 0 0 1 682146
-0.002224 -0.000317 0.120830 0.188017 0.266769 -0.697863 -0.052568 1 0 0 0 0 0 1 683137
-0.002224 -0.000317 0.120830 0.188127 0.266939 -0.698286 -0.052599 1 0 0 0 0 0 1 684142
-0.002224 -0.000317 0.120830 0.188231 0.267091 -0.698692 -0.052630 1 0 0 0 0 0 1 685150
-0.002224 -0.000317 0.120830 0.188341 0.267248 -0.699124 -0.052662 1 0 0 0 0 0 1 686146
-0.002224 -0.000317 0.120830 0.188465 0.267405 -0.699531 -0.052693 1 0 0 0 0 0 1 687155
-0.002224 -0.000317 0.120830 0.188562 0.267577 -0.699943 -0.052724 1 0 0 0 0 0 1 688151
-0.002224 -0.000317 0.120830 0.188688 0.267723 -0.700358 -0.052756 1 0 0 0 0 0 1 689151
-0.002224 -0.000317 0.120830 0.188798 0.267892 -0.700779 -0.052787 1 0 0 0 0 0 1 690151
-0.002224 -0.000317 0.120830 0.188901 0.268042 -0.701181 -0.052818 1 0 0 0 0 0 1 691149
-0.002224 -0.000317 0.120830 0.189021 0.268211 -0.701613 -0.052850 1 0 0 0 0 0 1 692162
-0.002224 -0.000317 0.120830 0.189135 0.268355 -0.702013 -0.052880 1 0 0 0 0 0 1 693139
-0.002224 -0.000317 0.120830 0.189246 0.268527 -0.702442 -0.052912 1 0 0 0 0 0 1 694159
-0.002224 -0.000317 0.120830 0.189350 0.268680 -0.702850 -0.052944 1 0 0 0 0 0 1 695171
-0.002205 -0.000322 0.120820 -0.073711 0.330571 -0.566233 -0.052975 1 0 0 0 0 0 1 696165
-0.002195 -0.000324 0.120816 0.018353 0.309643 -0.634562 -0.053006 1 0 0 0 0 0 1 697163
-0.002190 -0.000325 0.120815 0.086049 0.293937 -0.670274 -0.053037 1 0 0 0 0 0 1 698161
-0.002188 -0.000326 0.120815 0.121883 0.285603 -0.684175 -0.053068 1 0 0 0 0 0 1 699158
-0.002187 -0.000326 0.120815 0.139936 0.281449 -0.689402 -0.053099 1 0 0 0 0 0 1 700158
-0.002186 -0.000326 0.120815 0.149006 0.279440 -0.691504 -0.053131 1 0 0 0 0 0 1 701158
-0.002186 -0.000326 0.120815 0.153573 0.278512 -0.692504 -0.053162 1 0 0 0 0 0 1 702161
-0.002186 -0.000326 0.120815 0.155883 0.278118 -0.693111 -0.053193 1 0 0 0 0 0 1 703140
-0.002186 -0.000326 0.120815 0.157111 0.278010 -0.693596 -0.053225 1 0 0 0 0 0 1 704159
-0.002186 -0.000326 0.120815 0.157753 0.278031 -0.694036 -0.053256 1 0 0 0 0 0 1 705158
-0.002186 -0.000326 0.120815 0.158125 0.278136 -0.694446 -0.053287 1 0 0 0 0 0 1 706158
-0.002186 -0.000326 0.120815 0.158354 0.278267 -0.694855 -0.053318 1 0 0 0 0 0 1 707154
-0.002186 -0.000326 0.120815 0.158506 0.278407 -0.695263 -0.053350 1 0 0 0 0 0 1 708159
-0.002186 -0.000326 0.120815 0.158637 0.278559 -0.695670 -0.053381 1 0 0 0 0 0 1 709161
-0.002186 -0.000326 0.120815 0.158765 0.278724 -0.696081 -0.053412 1 0 0 0 0 0 1 710157
-0.002186 -0.000326 0.120815 0.158864 0.278893 -0.696503 -0.053444 1 0 0 0 0 0 1 711192
-0.002186 -0.000326 0.120815 0.158963 0.279050 -0.696916 -0.053476 1 0 0 0 0 0 1 712221
-0.002186 -0.000326 0.120815 0.159053 0.279224 -0.697330 -0.053508 1 0 0 0 0 0 1 713224
-0.002186 -0.000326 0.120815 0.159149 0.279376 -0.697729 -0.053539 1 0 0 0 0 0 1 714218
-0.002186 -0.000326 0.120815 0.159240 0.279551 -0.698147 -0.053570 1 0 0 0 0 0 1 715229
-0.002186 -0.000326 0.120815 0.159332 0.279698 -0.698533 -0.053601 1 0 0 0 0 0 1 716192
-0.002186 -0.000326 0.120815 0.159422 0.279872 -0.698947 -0.053632 1 0 0 0 0 0 1 717194
-0.002186 -0.000326 0.120815 0.159518 0.280024 -0.699347 -0.053663 1 0 0 0 0 0 1 718191
-0.002186 -0.000326 0.120815 0.159601 0.280191 -0.699774 -0.053695 1 0 0 0 0 0 1 719209
-0.002186 -0.000326 0.120815 0.159704 0.280353 -0.700173 -0.053726 1 0 0 0 0 0 1 720217
-0.002186 -0.000326 0.120815 0.159795 0.280527 -0.700585 -0.053758 1 0 0 0 0 0 1 721216
-0.002191 -0.000308 0.120804 0.233886 0.026903 -0.555674 -0.053789 1 0 0 0 0 0 1 722228
-0.002194 -0.000299 0.120800 0.209706 0.114664 -0.628011 -0.053821 1 0 0 0 0 0 1 723241
-0.002195 -0.000294 0.120799 0.190830 0.179884 -0.665786 -0.053852 1 0 0 0 0 0 1 724222
-0.002196 -0.000292 0.120799 0.180506 0.214639 -0.680469 -0.053883 1 0 0 0 0 0 1 725224
-0.002196 -0.000291 0.120798 0.175228 0.232278 -0.685973 -0.053914 1 0 0 0 0 0 1 726214
-0.002197 -0.000290 0.120798 0.172591 0.241204 -0.688186 -0.053947 1 0 0 0 0 0 1 727290
-0.002197 -0.000290 0.120798 0.171294 0.245717 -0.689194 -0.053976 1 0 0 0 0 0 1 728222
-0.002197 -0.000290 0.120798 0.170695 0.248050 -0.689796 -0.054007 1 0 0 0 0 0 1 729193
-0.002197 -0.000290 0.120798 0.170437 0.249282 -0.690271 -0.054038 1 0 0 0 0 0 1 730193
-0.002197 -0.000290 0.120798 0.170369 0.249969 -0.690698 -0.054070 1 0 0 0 0 0 1 731208
-0.002197 -0.000290 0.120798 0.170370 0.250390 -0.691108 -0.054101 1 0 0 0 0 0 1 732193
-0.002197 -0.000290 0.120798 0.170435 0.250676 -0.691508 -0.054132 1 0 0 0 0 0 1 733191
-0.002197 -0.000290 0.120798 0.170506 0.250878 -0.691908 -0.054163 1 0 0 0 0 0 1 734191
-0.002197 -0.000290 0.120798 0.170593 0.251063 -0.692314 -0.054195 1 0 0 0 0 0 1 735208
-0.002197 -0.000290 0.120798 0.170682 0.251231 -0.692700 -0.054226 1 0 0 0 0 0 1 736192
-0.002197 -0.000290 0.120798 0.170791 0.251391 -0.693123 -0.054258 1 0 0 0 0 0 1 737220
-0.002197 -0.000290 0.120798 0.170878 0.251539 -0.693515 -0.054289 1 0 0 0 0 0 1 738215
-0.002197 -0.000290 0.120798 0.170979 0.251690 -0.693929 -0.054321 1 0 0 0 0 0 1 739254
-0.002197 -0.000290 0.120798 0.171065 0.251820 -0.694320 -0.054351 1 0 0 0 0 0 1 740216
-0.002197 -0.000290 0.120798 0.171174 0.251961 -0.694706 -0.054383 1 0 0 0 0 0 1 741215
-0.002197 -0.000290 0.120798 0.171268 0.252114 -0.695104 -0.054413 1 0 0 0 0 0 1 742199
-0.002197 -0.000290 0.120798 0.171370 0.252265 -0.695518 -0.054446 1 0 0 0 0 0 1 743235
-0.002197 -0.000290 0.120798 0.171466 0.252407 -0.695910 -0.054476 1 0 0 0 0 0 1 744215
-0.002197 -0.000290 0.120798 0.171575 0.252547 -0.696309 -0.054507 1 0 0 0 0 0 1 745199
-0.002197 -0.000290 0.120798 0.171664 0.252696 -0.696707 -0.054539 1 0 0 0 0 0 1 746210
-0.002197 -0.000290 0.120798 0.171763 0.252844 -0.697114 -0.054570 1 0 0 0 0 0 1 747230
-0.002197 -0.000290 0.120798 0.171860 0.252987 -0.697506 -0.054601 1 0 0 0 0 0 1 748214
-0.002197 -0.000290 0.120798 0.171957 0.253129 -0.697899 -0.054632 1 0 0 0 0 0 1 749197
-0.002197 -0.000290 0.120798 0.172055 0.253274 -0.698298 -0.054663 1 0 0 0 0 0 1 750198
-0.002197 -0.000290 0.120798 0.172161 0.253414 -0.698710 -0.054696 1 0 0 0 0 0 1 751246
-0.002197 -0.000290 0.120798 0.172246 0.253553 -0.699069 -0.054724 1 0 0 0 0 0 1 752132
-0.002197 -0.000290 0.120798 0.172357 0.253697 -0.699479 -0.054755 1 0 0 0 0 0 1 753141
-0.002197 -0.000290 0.120798 0.172444 0.253843 -0.699869 -0.054786 1 0 0 0 0 0 1 754131
-0.002197 -0.000290 0.120798 0.172542 0.253990 -0.700271 -0.054818 1 0 0 0 0 0 1 755140
-0.002197 -0.000290 0.120798 0.172639 0.254133 -0.700667 -0.054849 1 0 0 0 0 0 1 756131
-0.002197 -0.000290 0.120798 0.172738 0.254280 -0.701070 -0.054880 1 0 0 0 0 0 1 757141
-0.002197 -0.000290 0.120798 0.172836 0.254423 -0.701465 -0.054911 1 0 0 0 0 0 1 758131
-0.002197 -0.000290 0.120798 0.172926 0.254560 -0.701875 -0.054943 1 0 0 0 0 0 1 759140
-0.002197 -0.000290 0.120798 0.173034 0.254700 -0.702257 -0.054974 1 0 0 0 0 0 1 760131
-0.002197 -0.000290 0.120798 0.173143 0.254854 -0.702671 -0.055005 1 0 0 0 0 0 1 761139
-0.002197 -0.000290 0.120798 0.173230 0.255001 -0.703062 -0.055036 1 0 0 0 0 0 1 762130
-0.002197 -0.000290 0.120798 0.173328 0.255147 -0.703464 -0.055068 1 0 0 0 0 0 1 763139
-0.002197 -0.000290 0.120798 0.173426 0.255291 -0.703860 -0.055099 1 0 0 0 0 0 1 764131
-0.002197 -0.000290 0.120798 0.173525 0.255437 -0.704263 -0.055130 1 0 0 0 0 0 1 765140
-0.002197 -0.000290 0.120798 0.173623 0.255582 -0.704661 -0.055161 1 0 0 0 0 0 1 766137
-0.002197 -0.000290 0.120798 0.173721 0.255727 -0.705062 -0.055193 1 0 0 0 0 0 1 767141
-0.002197 -0.000290 0.120798 0.173820 0.255873 -0.705464 -0.055224 1 0 0 0 0 0 1 768148
-0.002197 -0.000290 0.120798 0.173930 0.256014 -0.705865 -0.055255 1 0 0 0 0 0 1 769138
-0.002197 -0.000290 0.120798 0.174022 0.256150 -0.706255 -0.055287 1 0 0 0 0 0 1 770145
-0.002197 -0.000290 0.120798 0.174117 0.256306 -0.706661 -0.055318 1 0 0 0 0 0 1 771148
-0.002197 -0.000290 0.120798 0.174214 0.256452 -0.707060 -0.055349 1 0 0 0 0 0 1 772147
-0.002197 -0.000290 0.120798 0.174310 0.256593 -0.707448 -0.055379 1 0 0 0 0 0 1 773118
-0.002197 -0.000290 0.120798 0.174411 0.256742 -0.707858 -0.055412 1 0 0 0 0 0 1 774147
-0.002197 -0.000290 0.120798 0.174509 0.256886 -0.708256 -0.055443 1 0 0 0 0 0 1 775142
-0.002197 -0.000290 0.120798 0.174620 0.257028 -0.708663 -0.055474 1 0 0 0 0 0 1 776146
-0.002197 -0.000290 0.120798 0.174708 0.257176 -0.709057 -0.055505 1 0 0 0 0 0 1 777148
-0.002197 -0.000290 0.120798 0.174805 0.257321 -0.709456 -0.055537 1 0 0 0 0 0 1 778147
-0.002197 -0.000290 0.120798 0.174893 0.257454 -0.709854 -0.055567 1 0 0 0 0 0 1 779127
-0.002197 -0.000290 0.120798 0.175003 0.257598 -0.710249 -0.055599 1 0 0 0 0 0 1 780148
-0.002197 -0.000290 0.120798 0.175100 0.257754 -0.710653 -0.055630 1 0 0 0 0 0 1 781148
-0.002197 -0.000290 0.120798 0.175198 0.257900 -0.711053 -0.055662 1 0 0 0 0 0 1 782148
-0.002197 -0.000290 0.120798 0.175296 0.258045 -0.711452 -0.055693 1 0 0 0 0 0 1 783148
-0.002197 -0.000290 0.120798 0.175394 0.258189 -0.711849 -0.055724 1 0 0 0 0 0 1 784144
-0.002197 -0.000290 0.120798 0.175505 0.258331 -0.712256 -0.055755 1 0 0 0 0 0 1 785147
-0.002197 -0.000290 0.120798 0.175591 0.258477 -0.712645 -0.055786 1 0 0 0 0 0 1 786135
-0.002210 -0.000303 0.120788 0.353618 0.449063 -0.562703 -0.055817 1 0 0 0 0 0 1 787117
-0.002216 -0.000310 0.120784 0.294057 0.384241 -0.637233 -0.055849 1 0 0 0 0 0 1 788147
-0.002219 -0.000314 0.120782 0.248766 0.335794 -0.676162 -0.055880 1 0 0 0 0 0 1 789144
-0.002221 -0.000315 0.120782 0.224357 0.309985 -0.691259 -0.055911 1 0 0 0 0 0 1 790117
-0.002222 -0.000316 0.120782 0.211951 0.296998 -0.696922 -0.055943 1 0 0 0 0 0 1 791149
-0.002222 -0.000317 0.120782 0.205732 0.290547 -0.699153 -0.055974 1 0 0 0 0 0 1 792141
-0.002222 -0.000317 0.120782 0.202665 0.287404 -0.700199 -0.056005 1 0 0 0 0 0 1 793146
-0.002223 -0.000317 0.120782 0.201186 0.285906 -0.700821 -0.056037 1 0 0 0 0 0 1 794147
-0.002223 -0.000317 0.120782 0.200495 0.285236 -0.701287 -0.056068 1 0 0 0 0 0 1 795146
-0.002223 -0.000317 0.120782 0.200217 0.284986 -0.701704 -0.056099 1 0 0 0 0 0 1 796135
-0.002223 -0.000317 0.120782 0.200113 0.284934 -0.702109 -0.056130 1 0 0 0 0 0 1 797147
-0.002223 -0.000317 0.120782 0.200136 0.285001 -0.702503 -0.056162 1 0 0 0 0 0 1 798146
-0.002223 -0.000317 0.120782 0.200193 0.285103 -0.702896 -0.056193 1 0 0 0 0 0 1 799146
-0.002223 -0.000317 0.120782 0.200279 0.285220 -0.703281 -0.056224 1 0 0 0 0 0 1 800147
-0.002223 -0.000317 0.120782 0.200381 0.285366 -0.703678 -0.056255 1 0 0 0 0 0 1 801146
-0.002223 -0.000317 0.120782 0.200480 0.285526 -0.704063 -0.056287 1 0 0 0 0 0 1 802146
-0.002223 -0.000317 0.120782 0.200590 0.285685 -0.704453 -0.056318 1 0 0 0 0 0 1 803146
-0.002223 -0.000317 0.120782 0.200701 0.285844 -0.704844 -0.056349 1 0 0 0 0 0 1 804146
-0.002223 -0.000317 0.120782 0.200804 0.285994 -0.705241 -0.056380 1 0 0 0 0 0 1 805144
-0.002223 -0.000317 0.120782 0.200923 0.286162 -0.705628 -0.056412 1 0 0 0 0 0 1 806151
-0.002223 -0.000317 0.120782 0.201026 0.286310 -0.706020 -0.056443 1 0 0 0 0 0 1 807137
-0.002223 -0.000317 0.120782 0.201154 0.286490 -0.706439 -0.056477 1 0 0 0 0 0 1 808224
-0.002235 -0.000331 0.120771 0.379229 0.477131 -0.556255 -0.056508 1 0 0 0 0 0 1 809217
-0.002242 -0.000338 0.120767 0.319808 0.412455 -0.630795 -0.056539 1 0 0 0 0 0 1 810223
-0.002245 -0.000341 0.120766 0.274598 0.364094 -0.669730 -0.056571 1 0 0 0 0 0 1 811253
-0.002247 -0.000343 0.120765 0.250208 0.338318 -0.684817 -0.056600 1 0 0 0 0 0 1 812190
-0.002248 -0.000344 0.120765 0.237836 0.325353 -0.690474 -0.056632 1 0 0 0 0 0 1 813193
-0.002248 -0.000344 0.120765 0.231649 0.318920 -0.692690 -0.056663 1 0 0 0 0 0 1 814188
-0.002248 -0.000344 0.120765 0.228585 0.315794 -0.693742 -0.056695 1 0 0 0 0 0 1 815230
-0.002248 -0.000344 0.120765 0.227122 0.314312 -0.694336 -0.056726 1 0 0 0 0 0 1 816191
-0.002248 -0.000344 0.120765 0.226445 0.313658 -0.694792 -0.056757 1 0 0 0 0 0 1 817187
-0.002248 -0.000344 0.120765 0.226165 0.313422 -0.695215 -0.056789 1 0 0 0 0 0 1 818211
-0.002248 -0.000344 0.120765 0.226104 0.313387 -0.695618 -0.056820 1 0 0 0 0 0 1 819226
-0.002248 -0.000344 0.120765 0.226123 0.313461 -0.696002 -0.056851 1 0 0 0 0 0 1 820218
-0.002248 -0.000344 0.120765 0.226202 0.313572 -0.696371 -0.056882 1 0 0 0 0 0 1 821213
-0.002248 -0.000344 0.120765 0.226293 0.313723 -0.696753 -0.056913 1 0 0 0 0 0 1 822195
-0.002248 -0.000344 0.120765 0.226405 0.313885 -0.697149 -0.056946 1 0 0 0 0 0 1 823245
-0.002248 -0.000344 0.120765 0.226527 0.314039 -0.697532 -0.056976 1 0 0 0 0 0 1 824212
-0.002261 -0.000358 0.120754 0.404611 0.504706 -0.547114 -0.057007 1 0 0 0 0 0 1 825196
-0.002268 -0.000365 0.120751 0.345295 0.440157 -0.621668 -0.057039 1 0 0 0 0 0 1 826213
-0.002271 -0.000368 0.120749 0.300140 0.391856 -0.660638 -0.057070 1 0 0 0 0 0 1 827229
-0.002273 -0.000370 0.120749 0.275812 0.366132 -0.675731 -0.057101 1 0 0 0 0 0 1 828212
-0.002255 -0.000376 0.120739 -0.000905 0.415135 -0.543778 -0.057132 1 0 0 0 0 0 1 829195
-0.002246 -0.000378 0.120735 0.084235 0.387836 -0.613671 -0.057164 1 0 0 0 0 0 1 830209
-0.002241 -0.000380 0.120734 0.148473 0.368977 -0.649886 -0.057195 1 0 0 0 0 0 1 831229
-0.002239 -0.000380 0.120734 0.182547 0.359045 -0.663917 -0.057226 1 0 0 0 0 0 1 832211
-0.002238 -0.000381 0.120733 0.199751 0.354094 -0.669154 -0.057257 1 0 0 0 0 0 1 833194
-0.002237 -0.000381 0.120733 0.208400 0.351712 -0.671245 -0.057289 1 0 0 0 0 0 1 834211
-0.002237 -0.000381 0.120733 0.212753 0.350621 -0.672228 -0.057321 1 0 0 0 0 0 1 835246
-0.002237 -0.000381 0.120733 0.214993 0.350134 -0.672766 -0.057349 1 0 0 0 0 0 1 836138
-0.002237 -0.000381 0.120733 0.216174 0.349995 -0.673195 -0.057380 1 0 0 0 0 0 1 837129
-0.002237 -0.000381 0.120733 0.216802 0.350039 -0.673590 -0.057411 1 0 0 0 0 0 1 838136
-0.002237 -0.000381 0.120733 0.217193 0.350140 -0.673969 -0.057442 1 0 0 0 0 0 1 839128
-0.002237 -0.000381 0.120733 0.217451 0.350286 -0.674338 -0.057474 1 0 0 0 0 0 1 840138
-0.002237 -0.000381 0.120733 0.217634 0.350471 -0.674702 -0.057505 1 0 0 0 0 0 1 841137
-0.002249 -0.000395 0.120722 0.395802 0.541145 -0.524124 -0.057536 1 0 0 0 0 0 1 842128
-0.002256 -0.000401 0.120719 0.336558 0.476706 -0.598665 -0.057568 1 0 0 0 0 0 1 843137
-0.002259 -0.000405 0.120717 0.291457 0.428480 -0.637618 -0.057599 1 0 0 0 0 0 1 844128
-0.002261 -0.000407 0.120717 0.267152 0.402807 -0.652710 -0.057630 1 0 0 0 0 0 1 845137
-0.002262 -0.000407 0.120717 0.254794 0.389880 -0.658323 -0.057661 1 0 0 0 0 0 1 846128
-0.002262 -0.000408 0.120717 0.248615 0.383495 -0.660536 -0.057693 1 0 0 0 0 0 1 847136
-0.002262 -0.000408 0.120717 0.245584 0.380413 -0.661542 -0.057724 1 0 0 0 0 0 1 848129
-0.002262 -0.000408 0.120717 0.244124 0.378961 -0.662128 -0.057755 1 0 0 0 0 0 1 849146
-0.002243 -0.000413 0.120707 -0.020977 0.440277 -0.524800 -0.057786 1 0 0 0 0 0 1 850134
-0.002234 -0.000415 0.120703 0.069920 0.419257 -0.592859 -0.057818 1 0 0 0 0 0 1 851149
-0.002229 -0.000416 0.120702 0.137050 0.403506 -0.628416 -0.057849 1 0 0 0 0 0 1 852143
-0.002227 -0.000417 0.120702 0.172571 0.395171 -0.642208 -0.057880 1 0 0 0 0 0 1 853143
-0.002226 -0.000417 0.120702 0.190495 0.391015 -0.647362 -0.057911 1 0 0 0 0 0 1 854138
-0.002225 -0.000417 0.120701 0.199503 0.389046 -0.649414 -0.057943 1 0 0 0 0 0 1 855151
-0.002238 -0.000431 0.120691 0.382089 0.578638 -0.499257 -0.057974 1 0 0 0 0 0 1 856147
-0.002244 -0.000438 0.120687 0.325106 0.513792 -0.574009 -0.058005 1 0 0 0 0 0 1 857145
-0.002247 -0.000441 0.120686 0.281117 0.465349 -0.613018 -0.058037 1 0 0 0 0 0 1 858143
-0.002249 -0.000443 0.120685 0.257391 0.439570 -0.628122 -0.058068 1 0 0 0 0 0 1 859146
-0.002250 -0.000444 0.120685 0.245311 0.426607 -0.633735 -0.058099 1 0 0 0 0 0 1 860145
-0.002256 -0.000426 0.120674 0.313551 0.165161 -0.490179 -0.058130 1 0 0 0 0 0 1 861145
-0.002258 -0.000417 0.120671 0.286543 0.249102 -0.562727 -0.058162 1 0 0 0 0 0 1 862144
-0.002260 -0.000413 0.120669 0.266268 0.312402 -0.600495 -0.058193 1 0 0 0 0 0 1 863138
-0.002261 -0.000410 0.120669 0.255263 0.346224 -0.615113 -0.058224 1 0 0 0 0 0 1 864158
-0.002261 -0.000409 0.120669 0.249646 0.363415 -0.620567 -0.058256 1 0 0 0 0 0 1 865158
-0.002261 -0.000409 0.120669 0.246858 0.372115 -0.622686 -0.058287 1 0 0 0 0 0 1 866157
-0.002261 -0.000408 0.120669 0.245500 0.376575 -0.623653 -0.058318 1 0 0 0 0 0 1 867154
-0.002242 -0.000413 0.120659 -0.019609 0.440857 -0.486343 -0.058349 1 0 0 0 0 0 1 868152
-0.002233 -0.000415 0.120655 0.071200 0.421323 -0.554397 -0.058381 1 0 0 0 0 0 1 869153
-0.002228 -0.000416 0.120654 0.138250 0.406347 -0.589939 -0.058411 1 0 0 0 0 0 1 870134
-0.002226 -0.000417 0.120654 0.173762 0.398375 -0.603717 -0.058443 1 0 0 0 0 0 1 871152
-0.002225 -0.000417 0.120654 0.191674 0.394415 -0.608848 -0.058474 1 0 0 0 0 0 1 872153
-0.002224 -0.000417 0.120654 0.200659 0.392534 -0.610865 -0.058506 1 0 0 0 0 0 1 873152
-0.002224 -0.000417 0.120654 0.205202 0.391685 -0.611774 -0.058537 1 0 0 0 0 0 1 874151
-0.002237 -0.000431 0.120643 0.385615 0.581904 -0.461112 -0.058568 1 0 0 0 0 0 1 875156
-0.002243 -0.000438 0.120639 0.327607 0.517429 -0.535683 -0.058599 1 0 0 0 0 0 1 876153
-0.002246 -0.000441 0.120638 0.283120 0.469192 -0.574607 -0.058631 1 0 0 0 0 0 1 877152
-0.002248 -0.000443 0.120637 0.259130 0.443531 -0.589659 -0.058662 1 0 0 0 0 0 1 878153
-0.002249 -0.000444 0.120637 0.246942 0.430604 -0.595240 -0.058693 1 0 0 0 0 0 1 879152
-0.002249 -0.000444 0.120637 0.240841 0.424257 -0.597433 -0.058726 1 0 0 0 0 0 1 880220
-0.002249 -0.000444 0.120637 0.237833 0.421174 -0.598395 -0.058758 1 0 0 0 0 0 1 881216
-0.002250 -0.000444 0.120637 0.236376 0.419727 -0.598930 -0.058788 1 0 0 0 0 0 1 882186
-0.002250 -0.000444 0.120637 0.235727 0.419138 -0.599336 -0.058820 1 0 0 0 0 0 1 883222
-0.002250 -0.000444 0.120637 0.235462 0.418933 -0.599682 -0.058851 1 0 0 0 0 0 1 884210
-0.002250 -0.000444 0.120637 0.235375 0.418945 -0.599996 -0.058882 1 0 0 0 0 0 1 885188
-0.002250 -0.000444 0.120637 0.235413 0.419076 -0.600316 -0.058913 1 0 0 0 0 0 1 886186
-0.002231 -0.000449 0.120627 -0.029079 0.481191 -0.462609 -0.058945 1 0 0 0 0 0 1 887203
-0.002221 -0.000451 0.120624 0.061939 0.460652 -0.530587 -0.058975 1 0 0 0 0 0 1 888186
-0.002217 -0.000452 0.120622 0.129094 0.445160 -0.566100 -0.059006 1 0 0 0 0 0 1 889178
-0.002214 -0.000453 0.120622 0.164636 0.436959 -0.579852 -0.059039 1 0 0 0 0 0 1 890217
-0.002213 -0.000453 0.120622 0.182575 0.432892 -0.584973 -0.059071 1 0 0 0 0 0 1 891232
-0.002213 -0.000453 0.120622 0.191571 0.430940 -0.586965 -0.059101 1 0 0 0 0 0 1 892218
-0.002212 -0.000453 0.120622 0.196114 0.430082 -0.587867 -0.059133 1 0 0 0 0 0 1 893221
-0.002212 -0.000453 0.120622 0.198428 0.429765 -0.588376 -0.059164 1 0 0 0 0 0 1 894211
-0.002212 -0.000453 0.120622 0.199644 0.429724 -0.588770 -0.059196 1 0 0 0 0 0 1 895254
-0.002212 -0.000453 0.120622 0.200296 0.429808 -0.589093 -0.059226 1 0 0 0 0 0 1 896212
-0.002225 -0.000467 0.120611 0.378855 0.620548 -0.438040 -0.059258 1 0 0 0 0 0 1 897221
-0.002231 -0.000474 0.120607 0.319944 0.556455 -0.512517 -0.059288 1 0 0 0 0 0 1 898189
-0.002234 -0.000477 0.120606 0.275045 0.508424 -0.551400 -0.059320 1 0 0 0 0 0 1 899227
-0.002236 -0.000479 0.120605 0.250818 0.482850 -0.566432 -0.059351 1 0 0 0 0 0 1 900211
-0.002237 -0.000480 0.120605 0.238509 0.469989 -0.571983 -0.059382 1 0 0 0 0 0 1 901189
-0.002237 -0.000480 0.120605 0.232361 0.463651 -0.574132 -0.059413 1 0 0 0 0 0 1 902185
-0.002238 -0.000481 0.120605 0.229317 0.460603 -0.575086 -0.059445 1 0 0 0 0 0 1 903203
-0.002238 -0.000481 0.120605 0.227851 0.459209 -0.575612 -0.059476 1 0 0 0 0 0 1 904214
-0.002238 -0.000481 0.120605 0.227175 0.458615 -0.576002 -0.059507 1 0 0 0 0 0 1 905210
-0.002238 -0.000481 0.120605 0.226898 0.458437 -0.576319 -0.059538 1 0 0 0 0 0 1 906192
-0.002238 -0.000481 0.120605 0.226827 0.458482 -0.576644 -0.059571 1 0 0 0 0 0 1 907243
-0.002238 -0.000481 0.120605 0.226848 0.458616 -0.576947 -0.059601 1 0 0 0 0 0 1 908210
-0.002238 -0.000481 0.120605 0.226910 0.458794 -0.577248 -0.059632 1 0 0 0 0 0 1 909194
-0.002238 -0.000481 0.120605 0.227011 0.459017 -0.577549 -0.059664 1 0 0 0 0 0 1 910209
-0.002238 -0.000481 0.120605 0.227111 0.459255 -0.577857 -0.059695 1 0 0 0 0 0 1 911226
-0.002238 -0.000481 0.120605 0.227218 0.459482 -0.578160 -0.059726 1 0 0 0 0 0 1 912206
-0.002238 -0.000481 0.120605 0.227337 0.459706 -0.578453 -0.059757 1 0 0 0 0 0 1 913192
-0.002238 -0.000481 0.120605 0.227442 0.459963 -0.578759 -0.059788 1 0 0 0 0 0 1 914205
-0.002238 -0.000481 0.120605 0.227577 0.460195 -0.579066 -0.059820 1 0 0 0 0 0 1 915221
-0.002238 -0.000481 0.120605 0.227696 0.460430 -0.579364 -0.059851 1 0 0 0 0 0 1 916207
-0.002238 -0.000481 0.120605 0.227810 0.460678 -0.579668 -0.059882 1 0 0 0 0 0 1 917191
-0.002238 -0.000481 0.120605 0.227933 0.460912 -0.579969 -0.059913 1 0 0 0 0 0 1 918205
-0.002238 -0.000481 0.120605 0.228057 0.461159 -0.580282 -0.059946 1 0 0 0 0 0 1 919241
-0.002238 -0.000481 0.120605 0.228147 0.461389 -0.580552 -0.059974 1 0 0 0 0 0 1 920134
-0.002238 -0.000481 0.120605 0.228279 0.461614 -0.580852 -0.060005 1 0 0 0 0 0 1 921126
-0.002238 -0.000481 0.120605 0.228400 0.461855 -0.581157 -0.060036 1 0 0 0 0 0 1 922134
-0.002238 -0.000481 0.120605 0.228515 0.462105 -0.581463 -0.060067 1 0 0 0 0 0 1 923125
-0.002238 -0.000481 0.120605 0.228638 0.462337 -0.581763 -0.060099 1 0 0 0 0 0 1 924135
-0.002238 -0.000481 0.120605 0.228745 0.462579 -0.582058 -0.060130 1 0 0 0 0 0 1 925134
-0.002238 -0.000481 0.120605 0.228870 0.462827 -0.582370 -0.060161 1 0 0 0 0 0 1 926125
-0.002238 -0.000481 0.120605 0.228994 0.463059 -0.582670 -0.060192 1 0 0 0 0 0 1 927134
-0.002238 -0.000481 0.120605 0.229113 0.463295 -0.582969 -0.060223 1 0 0 0 0 0 1 928125
-0.002238 -0.000481 0.120605 0.229233 0.463538 -0.583274 -0.060255 1 0 0 0 0 0 1 929134
-0.002238 -0.000481 0.120605 0.229348 0.463788 -0.583581 -0.060286 1 0 0 0 0 0 1 930126
-0.002238 -0.000481 0.120605 0.229458 0.464023 -0.583874 -0.060318 1 0 0 0 0 0 1 931135
-0.002238 -0.000481 0.120605 0.229587 0.464257 -0.584178 -0.060348 1 0 0 0 0 0 1 932125
-0.002238 -0.000481 0.120605 0.229706 0.464514 -0.584494 -0.060380 1 0 0 0 0 0 1 933144
-0.002238 -0.000481 0.120605 0.229828 0.464744 -0.584791 -0.060412 1 0 0 0 0 0 1 934145
-0.002238 -0.000481 0.120605 0.229946 0.464979 -0.585088 -0.060442 1 0 0 0 0 0 1 935129
-0.002238 -0.000481 0.120605 0.230079 0.465266 -0.585442 -0.060478 1 0 0 0 0 0 1 936276
-0.002238 -0.000481 0.120605 0.230173 0.465468 -0.585692 -0.060505 1 0 0 0 0 0 1 937146
-0.002238 -0.000481 0.120605 0.230300 0.465698 -0.585992 -0.060536 1 0 0 0 0 0 1 938119
-0.002238 -0.000481 0.120605 0.230420 0.465957 -0.586310 -0.060568 1 0 0 0 0 0 1 939148
-0.002238 -0.000481 0.120605 0.230538 0.466179 -0.586596 -0.060598 1 0 0 0 0 0 1 940113
-0.002238 -0.000481 0.120605 0.230659 0.466422 -0.586903 -0.060630 1 0 0 0 0 0 1 941129
-0.002238 -0.000481 0.120605 0.230764 0.466680 -0.587210 -0.060661 1 0 0 0 0 0 1 942142
-0.002238 -0.000481 0.120605 0.230893 0.466900 -0.587503 -0.060692 1 0 0 0 0 0 1 943112
-0.002238 -0.000481 0.120605 0.231017 0.467146 -0.587814 -0.060724 1 0 0 0 0 0 1 944141
-0.002238 -0.000481 0.120605 0.231132 0.467397 -0.588122 -0.060755 1 0 0 0 0 0 1 945136
-0.002238 -0.000481 0.120605 0.231255 0.467628 -0.588420 -0.060786 1 0 0 0 0 0 1 946141
-0.002238 -0.000481 0.120605 0.231375 0.467868 -0.588723 -0.060818 1 0 0 0 0 0 1 947146
-0.002238 -0.000481 0.120605 0.231481 0.468110 -0.589018 -0.060849 1 0 0 0 0 0 1 948143
-0.002238 -0.000481 0.120605 0.231607 0.468361 -0.589333 -0.060880 1 0 0 0 0 0 1 949145
-0.002238 -0.000481 0.120605 0.231727 0.468583 -0.589622 -0.060911 1 0 0 0 0 0 1 950115
-0.002238 -0.000481 0.120605 0.231850 0.468829 -0.589932 -0.060943 1 0 0 0 0 0 1 951142
-0.002238 -0.000481 0.120605 0.231965 0.469080 -0.590240 -0.060974 1 0 0 0 0 0 1 952139
-0.002238 -0.000481 0.120605 0.232075 0.469313 -0.590530 -0.061005 1 0 0 0 0 0 1 953139
-0.002238 -0.000481 0.120605 0.232205 0.469550 -0.590838 -0.061037 1 0 0 0 0 0 1 954142
-0.002238 -0.000481 0.120605 0.232318 0.469794 -0.591138 -0.061067 1 0 0 0 0 0 1 955110
-0.002238 -0.000481 0.120605 0.232443 0.470032 -0.591445 -0.061099 1 0 0 0 0 0 1 956141
-0.002238 -0.000481 0.120605 0.232563 0.470271 -0.591747 -0.061130 1 0 0 0 0 0 1 957142
-0.002238 -0.000481 0.120605 0.232679 0.470523 -0.592056 -0.061161 1 0 0 0 0 0 1 958141
-0.002238 -0.000481 0.120605 0.232788 0.470756 -0.592346 -0.061193 1 0 0 0 0 0 1 959141
-0.002238 -0.000481 0.120605 0.232918 0.470993 -0.592653 -0.061224 1 0 0 0 0 0 1 960142
-0.002238 -0.000481 0.120605 0.233035 0.471244 -0.592963 -0.061255 1 0 0 0 0 0 1 961140
-0.002238 -0.000481 0.120605 0.233157 0.471474 -0.593260 -0.061286 1 0 0 0 0 0 1 962141
-0.002238 -0.000481 0.120605 0.233276 0.471713 -0.593561 -0.061318 1 0 0 0 0 0 1 963139
-0.002238 -0.000481 0.120605 0.233388 0.471985 -0.593885 -0.061351 1 0 0 0 0 0 1 964209
-0.002238 -0.000481 0.120605 0.233520 0.472212 -0.594187 -0.061382 1 0 0 0 0 0 1 965208
-0.002238 -0.000481 0.120605 0.233641 0.472453 -0.594491 -0.061414 1 0 0 0 0 0 1 966215
-0.002238 -0.000481 0.120605 0.233757 0.472705 -0.594801 -0.061445 1 0 0 0 0 0 1 967217
-0.002238 -0.000481 0.120605 0.233876 0.472928 -0.595088 -0.061475 1 0 0 0 0 0 1 968186
-0.002238 -0.000481 0.120605 0.233998 0.473172 -0.595397 -0.061507 1 0 0 0 0 0 1 969208
-0.002238 -0.000481 0.120605 0.234098 0.473422 -0.595693 -0.061538 1 0 0 0 0 0 1 970185
-0.002238 -0.000481 0.120605 0.234232 0.473653 -0.595999 -0.061570 1 0 0 0 0 0 1 971199
-0.002238 -0.000481 0.120605 0.234351 0.473887 -0.596296 -0.061600 1 0 0 0 0 0 1 972182
-0.002238 -0.000481 0.120605 0.234467 0.474140 -0.596606 -0.061632 1 0 0 0 0 0 1 973183
-0.002238 -0.000481 0.120605 0.234593 0.474378 -0.596913 -0.061664 1 0 0 0 0 0 1 974219
-0.002238 -0.000481 0.120605 0.234702 0.474625 -0.597215 -0.061696 1 0 0 0 0 0 1 975238
-0.002238 -0.000481 0.120605 0.234825 0.474868 -0.597521 -0.061726 1 0 0 0 0 0 1 976212
-0.002238 -0.000481 0.120605 0.234949 0.475099 -0.597820 -0.061758 1 0 0 0 0 0 1 977216
-0.002238 -0.000481 0.120605 0.235067 0.475336 -0.598120 -0.061789 1 0 0 0 0 0 1 978209
-0.002238 -0.000481 0.120605 0.235191 0.475585 -0.598432 -0.061821 1 0 0 0 0 0 1 979244
-0.002238 -0.000481 0.120605 0.235304 0.475831 -0.598735 -0.061851 1 0 0 0 0 0 1 980221
-0.002238 -0.000481 0.120605 0.235409 0.476055 -0.599014 -0.061882 1 0 0 0 0 0 1 981183
-0.002238 -0.000481 0.120605 0.235539 0.476292 -0.599321 -0.061913 1 0 0 0 0 0 1 982184
-0.002238 -0.000481 0.120605 0.235660 0.476553 -0.599643 -0.061945 1 0 0 0 0 0 1 983223
-0.002238 -0.000481 0.120605 0.235781 0.476780 -0.599935 -0.061976 1 0 0 0 0 0 1 984210
-0.002238 -0.000481 0.120605 0.235897 0.477013 -0.600229 -0.062007 1 0 0 0 0 0 1 985184
-0.002238 -0.000481 0.120605 0.236012 0.477264 -0.600538 -0.062038 1 0 0 0 0 0 1 986181
-0.002219 -0.000485 0.120595 -0.029268 0.539613 -0.462230 -0.062069 1 0 0 0 0 0 1 987197
-0.002209 -0.000487 0.120592 0.061254 0.519273 -0.530071 -0.062100 1 0 0 0 0 0 1 988182
-0.002205 -0.000489 0.120590 0.128161 0.503901 -0.565529 -0.062133 1 0 0 0 0 0 1 989214
-0.002202 -0.000489 0.120590 0.163568 0.495720 -0.579246 -0.062164 1 0 0 0 0 0 1 990207
-0.002201 -0.000489 0.120590 0.181435 0.491701 -0.584343 -0.062196 1 0 0 0 0 0 1 991243
-0.002201 -0.000490 0.120590 0.190396 0.489776 -0.586300 -0.062226 1 0 0 0 0 0 1 992192
-0.002200 -0.000490 0.120590 0.194930 0.488940 -0.587194 -0.062257 1 0 0 0 0 0 1 993207
-0.002200 -0.000490 0.120590 0.197211 0.488635 -0.587687 -0.062288 1 0 0 0 0 0 1 994190
-0.002200 -0.000490 0.120590 0.198434 0.488616 -0.588060 -0.062320 1 0 0 0 0 0 1 995219
-0.002200 -0.000490 0.120590 0.199082 0.488722 -0.588372 -0.062351 1 0 0 0 0 0 1 996190
-0.002200 -0.000490 0.120590 0.199443 0.488897 -0.588687 -0.062382 1 0 0 0 0 0 1 997203
-0.002200 -0.000490 0.120590 0.199682 0.489114 -0.588976 -0.062413 1 0 0 0 0 0 1 998187
-0.002200 -0.000490 0.120590 0.199844 0.489343 -0.589278 -0.062445 1 0 0 0 0 0 1 999219
-0.002200 -0.000490 0.120590 0.199991 0.489567 -0.589570 -0.062475 1 0 0 0 0 0 2 190
-0.002200 -0.000490 0.120590 0.200082 0.489767 -0.589795 -0.062500 1 0 0 0 0 0 2 1208
-0.002200 -0.000490 0.120590 0.200098 0.489754 -0.589794 -0.062500 1 0 0 0 0 0 2 2190
-0.002200 -0.000490 0.120590 0.200096 0.489764 -0.589800 -0.062500 1 0 0 0 0 0 2 3238
-0.002200 -0.000490 0.120590 0.200099 0.489754 -0.589794 -0.062500 1 0 0 0 0 0 2 4124
-0.002200 -0.000490 0.120590 0.200099 0.489753 -0.589793 -0.062500 1 0 0 0 0 0 2 5131
-0.002181 -0.000494 0.120580 -0.065292 0.551873 -0.450990 -0.062500 1 0 0 0 0 0 2 6122
-0.002172 -0.000496 0.120576 0.024991 0.531307 -0.518580 -0.062500 1 0 0 0 0 0 2 7131
-0.002167 -0.000498 0.120575 0.091725 0.515696 -0.553764 -0.062500 1 0 0 0 0 0 2 8132
-0.002165 -0.000498 0.120575 0.127018 0.507297 -0.567192 -0.062500 1 0 0 0 0 0 2 9123
-0.002164 -0.000498 0.120575 0.144773 0.503018 -0.571984 -0.062500 1 0 0 0 0 0 2 10132
-0.002163 -0.000499 0.120575 0.153630 0.500873 -0.573672 -0.062500 1 0 0 0 0 0 2 11122
-0.002163 -0.000499 0.120575 0.158043 0.499773 -0.574264 -0.062500 1 0 0 0 0 0 2 12134
-0.002163 -0.000499 0.120575 0.160251 0.499241 -0.574460 -0.062500 1 0 0 0 0 0 2 13123
-0.002163 -0.000499 0.120575 0.161353 0.498966 -0.574530 -0.062500 1 0 0 0 0 0 2 14131
-0.002162 -0.000499 0.120575 0.161893 0.498825 -0.574563 -0.062500 1 0 0 0 0 0 2 15122
-0.002162 -0.000499 0.120575 0.162168 0.498768 -0.574566 -0.062500 1 0 0 0 0 0 2 16130
-0.002162 -0.000499 0.120575 0.162306 0.498725 -0.574583 -0.062500 1 0 0 0 0 0 2 17119
-0.002162 -0.000499 0.120575 0.162381 0.498717 -0.574570 -0.062500 1 0 0 0 0 0 2 18143
-0.002162 -0.000499 0.120575 0.162413 0.498700 -0.574574 -0.062500 1 0 0 0 0 0 2 19124
-0.002162 -0.000499 0.120575 0.162426 0.498695 -0.574581 -0.062500 1 0 0 0 0 0 2 20130
-0.002162 -0.000499 0.120575 0.162438 0.498692 -0.574568 -0.062500 1 0 0 0 0 0 2 21131
-0.002162 -0.000499 0.120575 0.162439 0.498692 -0.574567 -0.062500 1 0 0 0 0 0 2 22139
-0.002162 -0.000499 0.120575 0.162448 0.498701 -0.574580 -0.062500 1 0 0 0 0 0 2 23141
-0.002162 -0.000499 0.120575 0.162452 0.498690 -0.574574 -0.062500 1 0 0 0 0 0 2 24139
-0.002162 -0.000499 0.120575 0.162440 0.498691 -0.574567 -0.062500 1 0 0 0 0 0 2 25137
-0.002162 -0.000499 0.120575 0.162448 0.498701 -0.574580 -0.062500 1 0 0 0 0 0 2 26140
-0.002162 -0.000499 0.120575 0.162452 0.498690 -0.574574 -0.062500 1 0 0 0 0 0 2 27138
-0.002162 -0.000499 0.120575 0.162440 0.498691 -0.574567 -0.062500 1 0 0 0 0 0 2 28132
-0.002162 -0.000499 0.120575 0.162448 0.498701 -0.574580 -0.062500 1 0 0 0 0 0 2 29136
-0.002162 -0.000499 0.120575 0.162440 0.498693 -0.574568 -0.062500 1 0 0 0 0 0 2 30109
-0.002162 -0.000499 0.120575 0.162451 0.498689 -0.574573 -0.062500 1 0 0 0 0 0 2 31117
-0.002162 -0.000499 0.120575 0.162449 0.498700 -0.574580 -0.062500 1 0 0 0 0 0 2 32144
-0.002162 -0.000499 0.120575 0.162440 0.498693 -0.574568 -0.062500 1 0 0 0 0 0 2 33142
-0.002162 -0.000499 0.120575 0.162451 0.498689 -0.574573 -0.062500 1 0 0 0 0 0 2 34143
-0.002162 -0.000499 0.120575 0.162449 0.498700 -0.574580 -0.062500 1 0 0 0 0 0 2 35138
-0.002162 -0.000499 0.120575 0.162440 0.498693 -0.574568 -0.062500 1 0 0 0 0 0 2 36204
-0.002162 -0.000499 0.120575 0.162451 0.498689 -0.574573 -0.062500 1 0 0 0 0 0 2 37205
-0.002162 -0.000499 0.120575 0.162449 0.498701 -0.574580 -0.062500 1 0 0 0 0 0 2 38209
-0.002162 -0.000499 0.120575 0.162440 0.498693 -0.574568 -0.062500 1 0 0 0 0 0 2 39242
-0.002162 -0.000499 0.120575 0.162451 0.498689 -0.574573 -0.062500 1 0 0 0 0 0 2 40206
-0.002162 -0.000499 0.120575 0.162449 0.498701 -0.574580 -0.062500 1 0 0 0 0 0 2 41183
-0.002162 -0.000499 0.120575 0.162440 0.498693 -0.574568 -0.062500 1 0 0 0 0 0 2 42209
-0.002162 -0.000499 0.120575 0.162451 0.498689 -0.574573 -0.062500 1 0 0 0 0 0 2 43249
-0.002162 -0.000499 0.120575 0.162449 0.498701 -0.574580 -0.062500 1 0 0 0 0 0 2 44208
-0.002162 -0.000499 0.120575 0.162440 0.498693 -0.574568 -0.062500 1 0 0 0 0 0 2 45181
-0.002162 -0.000499 0.120575 0.162451 0.498689 -0.574573 -0.062500 1 0 0 0 0 0 2 46181
-0.002162 -0.000499 0.120575 0.162452 0.498689 -0.574573 -0.062500 1 0 0 0 0 0 2 47228
-0.002162 -0.000499 0.120575 0.162449 0.498700 -0.574580 -0.062500 1 0 0 0 0 0 2 48210
-0.002162 -0.000499 0.120575 0.162440 0.498693 -0.574568 -0.062500 1 0 0 0 0 0 2 49204
-0.002162 -0.000499 0.120575 0.162451 0.498689 -0.574573 -0.062500 1 0 0 0 0 0 2 50203
-0.002162 -0.000499 0.120575 0.162449 0.498700 -0.574580 -0.062500 1 0 0 0 0 0 2 51241
-0.002162 -0.000499 0.120575 0.162440 0.498693 -0.574568 -0.062500 1 0 0 0 0 0 2 52205
-0.002162 -0.000499 0.120575 0.162451 0.498689 -0.574573 -0.062500 1 0 0 0 0 0 2 53181
-0.002162 -0.000499 0.120575 0.162449 0.498700 -0.574580 -0.062500 1 0 0 0 0 0 2 54182
-0.002162 -0.000499 0.120575 0.162440 0.498693 -0.574568 -0.062500 1 0 0 0 0 0 2 55196
-0.002162 -0.000499 0.120575 0.162451 0.498689 -0.574573 -0.062500 1 0 0 0 0 0 2 56180
-0.002162 -0.000499 0.120575 0.162449 0.498701 -0.574580 -0.062500 1 0 0 0 0 0 2 57179
-0.002162 -0.000499 0.120575 0.162440 0.498693 -0.574568 -0.062500 1 0 0 0 0 0 2 58202
-0.002168 -0.000480 0.120564 0.237136 0.242425 -0.428339 -0.062500 1 0 0 0 0 0 2 59234
-0.002171 -0.000471 0.120560 0.213213 0.328841 -0.499558 -0.062500 1 0 0 0 0 0 2 60211
-0.002172 -0.000467 0.120559 0.194459 0.393261 -0.536623 -0.062500 1 0 0 0 0 0 2 61211
-0.002173 -0.000464 0.120559 0.184169 0.427530 -0.550760 -0.062500 1 0 0 0 0 0 2 62212
-0.002173 -0.000463 0.120559 0.178843 0.444846 -0.555814 -0.062500 1 0 0 0 0 0 2 63255
-0.002173 -0.000463 0.120559 0.176128 0.453496 -0.557583 -0.062500 1 0 0 0 0 0 2 64217
-0.002173 -0.000462 0.120559 0.174760 0.457835 -0.558200 -0.062500 1 0 0 0 0 0 2 65183
-0.002173 -0.000462 0.120559 0.174062 0.460009 -0.558421 -0.062500 1 0 0 0 0 0 2 66181
-0.002173 -0.000462 0.120559 0.173720 0.461083 -0.558502 -0.062500 1 0 0 0 0 0 2 67213
-0.002173 -0.000462 0.120559 0.173556 0.461617 -0.558523 -0.062500 1 0 0 0 0 0 2 68206
-0.002173 -0.000462 0.120559 0.173449 0.461895 -0.558533 -0.062500 1 0 0 0 0 0 2 69179
-0.002173 -0.000462 0.120559 0.173414 0.462036 -0.558534 -0.062500 1 0 0 0 0 0 2 70178
-0.002173 -0.000462 0.120559 0.173399 0.462090 -0.558540 -0.062500 1 0 0 0 0 0 2 71198
-0.002173 -0.000462 0.120559 0.173388 0.462127 -0.558541 -0.062500 1 0 0 0 0 0 2 72180
-0.002173 -0.000462 0.120559 0.173380 0.462153 -0.558535 -0.062500 1 0 0 0 0 0 2 73190
-0.002179 -0.000444 0.120548 0.248018 0.206027 -0.412169 -0.062500 1 0 0 0 0 0 2 74203
-0.002181 -0.000435 0.120544 0.224129 0.292372 -0.483452 -0.062500 1 0 0 0 0 0 2 75236
-0.002183 -0.000430 0.120543 0.205375 0.356770 -0.520553 -0.062500 1 0 0 0 0 0 2 76190
-0.002184 -0.000428 0.120543 0.195088 0.391024 -0.534709 -0.062500 1 0 0 0 0 0 2 77202
-0.002184 -0.000427 0.120543 0.189756 0.408324 -0.539760 -0.062500 1 0 0 0 0 0 2 78187
-0.002184 -0.000426 0.120543 0.187057 0.416987 -0.541538 -0.062500 1 0 0 0 0 0 2 79219
-0.002184 -0.000426 0.120542 0.185680 0.421329 -0.542153 -0.062500 1 0 0 0 0 0 2 80189
-0.002184 -0.000426 0.120542 0.184976 0.423482 -0.542375 -0.062500 1 0 0 0 0 0 2 81202
-0.002184 -0.000426 0.120542 0.184642 0.424562 -0.542449 -0.062500 1 0 0 0 0 0 2 82186
-0.002184 -0.000426 0.120542 0.184463 0.425111 -0.542470 -0.062500 1 0 0 0 0 0 2 83215
-0.002184 -0.000426 0.120542 0.184390 0.425383 -0.542479 -0.062500 1 0 0 0 0 0 2 84185
-0.002184 -0.000426 0.120542 0.184340 0.425517 -0.542480 -0.062500 1 0 0 0 0 0 2 85186
-0.002184 -0.000426 0.120542 0.184319 0.425582 -0.542493 -0.062500 1 0 0 0 0 0 2 86200
-0.002184 -0.000426 0.120542 0.184299 0.425611 -0.542482 -0.062500 1 0 0 0 0 0 2 87239
-0.002184 -0.000426 0.120542 0.184290 0.425636 -0.542494 -0.062500 1 0 0 0 0 0 2 88130
-0.002184 -0.000426 0.120542 0.184297 0.425647 -0.542489 -0.062500 1 0 0 0 0 0 2 89120
-0.002184 -0.000426 0.120542 0.184298 0.425648 -0.542488 -0.062500 1 0 0 0 0 0 2 90129
-0.002190 -0.000407 0.120532 0.258890 0.169656 -0.395992 -0.062500 1 0 0 0 0 0 2 91120
-0.002192 -0.000398 0.120528 0.235037 0.255931 -0.467340 -0.062500 1 0 0 0 0 0 2 92130
-0.002194 -0.000394 0.120527 0.216284 0.320295 -0.504471 -0.062500 1 0 0 0 0 0 2 93120
-0.002194 -0.000391 0.120527 0.205994 0.354524 -0.518633 -0.062500 1 0 0 0 0 0 2 94128
-0.002195 -0.000390 0.120527 0.200679 0.371833 -0.523697 -0.062500 1 0 0 0 0 0 2 95120
-0.002195 -0.000390 0.120526 0.197972 0.380498 -0.525474 -0.062500 1 0 0 0 0 0 2 96129
-0.002195 -0.000389 0.120526 0.196589 0.384819 -0.526091 -0.062500 1 0 0 0 0 0 2 97120
-0.002195 -0.000389 0.120526 0.195914 0.386983 -0.526307 -0.062500 1 0 0 0 0 0 2 98128
-0.002195 -0.000389 0.120526 0.195559 0.388070 -0.526389 -0.062500 1 0 0 0 0 0 2 99129
-0.002195 -0.000389 0.120526 0.195382 0.388608 -0.526404 -0.062500 1 0 0 0 0 0 2 100120
-0.002195 -0.000389 0.120526 0.195297 0.388881 -0.526426 -0.062500 1 0 0 0 0 0 2 101129
-0.002195 -0.000389 0.120526 0.195253 0.389024 -0.526422 -0.062500 1 0 0 0 0 0 2 102129
-0.002195 -0.000389 0.120526 0.195224 0.389082 -0.526422 -0.062500 1 0 0 0 0 0 2 103125
-0.002195 -0.000389 0.120526 0.195224 0.389116 -0.526428 -0.062500 1 0 0 0 0 0 2 104130
-0.002195 -0.000389 0.120526 0.195220 0.389130 -0.526416 -0.062500 1 0 0 0 0 0 2 105119
-0.002195 -0.000389 0.120526 0.195217 0.389142 -0.526421 -0.062500 1 0 0 0 0 0 2 106111
-0.002195 -0.000389 0.120526 0.195214 0.389154 -0.526428 -0.062500 1 0 0 0 0 0 2 107123
-0.002195 -0.000389 0.120526 0.195217 0.389144 -0.526422 -0.062500 1 0 0 0 0 0 2 108127
-0.002195 -0.000389 0.120526 0.195202 0.389157 -0.526422 -0.062500 1 0 0 0 0 0 2 109108
-0.002195 -0.000389 0.120526 0.195216 0.389144 -0.526421 -0.062500 1 0 0 0 0 0 2 110137
-0.002195 -0.000389 0.120526 0.195214 0.389154 -0.526428 -0.062500 1 0 0 0 0 0 2 111135
-0.002195 -0.000389 0.120526 0.195205 0.389146 -0.526415 -0.062500 1 0 0 0 0 0 2 112146
-0.002201 -0.000371 0.120516 0.269758 0.133299 -0.379800 -0.062500 1 0 0 0 0 0 2 113145
-0.002203 -0.000362 0.120512 0.245917 0.219510 -0.451221 -0.062500 1 0 0 0 0 0 2 114127
-0.002205 -0.000357 0.120511 0.227202 0.283822 -0.488376 -0.062500 1 0 0 0 0 0 2 115146
-0.002205 -0.000355 0.120511 0.216905 0.318047 -0.502555 -0.062500 1 0 0 0 0 0 2 116147
-0.002206 -0.000354 0.120510 0.211588 0.335361 -0.507616 -0.062500 1 0 0 0 0 0 2 117150
-0.002206 -0.000353 0.120510 0.208876 0.344004 -0.509397 -0.062500 1 0 0 0 0 0 2 118148
-0.002206 -0.000353 0.120510 0.207497 0.348341 -0.510016 -0.062500 1 0 0 0 0 0 2 119145
-0.002206 -0.000353 0.120510 0.206822 0.350507 -0.510233 -0.062500 1 0 0 0 0 0 2 120143
-0.002206 -0.000353 0.120510 0.206480 0.351592 -0.510301 -0.062500 1 0 0 0 0 0 2 121143
-0.002206 -0.000353 0.120510 0.206292 0.352132 -0.510329 -0.062500 1 0 0 0 0 0 2 122143
-0.002206 -0.000353 0.120510 0.206210 0.352394 -0.510346 -0.062500 1 0 0 0 0 0 2 123146
-0.002206 -0.000353 0.120510 0.206166 0.352535 -0.510341 -0.062500 1 0 0 0 0 0 2 124144
-0.002206 -0.000353 0.120510 0.206150 0.352590 -0.510347 -0.062500 1 0 0 0 0 0 2 125148
-0.002206 -0.000353 0.120510 0.206127 0.352629 -0.510342 -0.062500 1 0 0 0 0 0 2 126146
-0.002206 -0.000353 0.120510 0.206121 0.352643 -0.510348 -0.062500 1 0 0 0 0 0 2 127145
-0.002206 -0.000353 0.120510 0.206125 0.352664 -0.510348 -0.062500 1 0 0 0 0 0 2 128204
-0.002206 -0.000353 0.120510 0.206126 0.352666 -0.510348 -0.062500 1 0 0 0 0 0 2 129202
-0.002206 -0.000353 0.120510 0.206127 0.352666 -0.510348 -0.062500 1 0 0 0 0 0 2 130180
-0.002206 -0.000353 0.120510 0.206127 0.352666 -0.510349 -0.062500 1 0 0 0 0 0 2 131194
-0.002206 -0.000353 0.120510 0.206115 0.352669 -0.510342 -0.062500 1 0 0 0 0 0 2 132203
-0.002206 -0.000353 0.120510 0.206125 0.352666 -0.510348 -0.062500 1 0 0 0 0 0 2 133213
-0.002206 -0.000353 0.120510 0.206127 0.352666 -0.510348 -0.062500 1 0 0 0 0 0 2 134203
-0.002206 -0.000353 0.120510 0.206115 0.352669 -0.510342 -0.062500 1 0 0 0 0 0 2 135245
-0.002206 -0.000353 0.120510 0.206125 0.352666 -0.510348 -0.062500 1 0 0 0 0 0 2 136203
-0.002206 -0.000353 0.120510 0.206127 0.352666 -0.510348 -0.062500 1 0 0 0 0 0 2 137176
-0.002206 -0.000353 0.120510 0.206115 0.352669 -0.510342 -0.062500 1 0 0 0 0 0 2 138176
-0.002206 -0.000353 0.120510 0.206125 0.352666 -0.510348 -0.062500 1 0 0 0 0 0 2 139205
-0.002206 -0.000353 0.120510 0.206127 0.352666 -0.510348 -0.062500 1 0 0 0 0 0 2 140203
-0.002206 -0.000353 0.120510 0.206115 0.352669 -0.510342 -0.062500 1 0 0 0 0 0 2 141178
-0.002206 -0.000353 0.120510 0.206126 0.352666 -0.510348 -0.062500 1 0 0 0 0 0 2 142207
-0.002206 -0.000353 0.120510 0.206127 0.352666 -0.510348 -0.062500 1 0 0 0 0 0 2 143245
-0.002206 -0.000353 0.120510 0.206115 0.352669 -0.510342 -0.062500 1 0 0 0 0 0 2 144213
-0.002206 -0.000353 0.120510 0.206126 0.352666 -0.510348 -0.062500 1 0 0 0 0 0 2 145210
-0.002206 -0.000353 0.120510 0.206127 0.352666 -0.510348 -0.062500 1 0 0 0 0 0 2 146213
-0.002206 -0.000353 0.120510 0.206115 0.352669 -0.510342 -0.062500 1 0 0 0 0 0 2 147216
-0.002206 -0.000353 0.120510 0.206126 0.352666 -0.510348 -0.062500 1 0 0 0 0 0 2 148208
-0.002206 -0.000353 0.120510 0.206127 0.352666 -0.510348 -0.062500 1 0 0 0 0 0 2 149201
-0.002206 -0.000353 0.120510 0.206115 0.352669 -0.510342 -0.062500 1 0 0 0 0 0 2 150212
-0.002206 -0.000353 0.120510 0.206126 0.352666 -0.510348 -0.062500 1 0 0 0 0 0 2 151195
-0.002206 -0.000353 0.120510 0.206127 0.352666 -0.510348 -0.062500 1 0 0 0 0 0 2 152180
-0.002206 -0.000353 0.120510 0.206115 0.352669 -0.510342 -0.062500 1 0 0 0 0 0 2 153178
-0.002206 -0.000353 0.120510 0.206126 0.352666 -0.510348 -0.062500 1 0 0 0 0 0 2 154176
-0.002206 -0.000353 0.120510 0.206127 0.352666 -0.510348 -0.062500 1 0 0 0 0 0 2 155191
-0.002206 -0.000353 0.120510 0.206115 0.352669 -0.510342 -0.062500 1 0 0 0 0 0 2 156206
-0.002206 -0.000353 0.120510 0.206126 0.352666 -0.510347 -0.062500 1 0 0 0 0 0 2 157202
-0.002206 -0.000353 0.120510 0.206127 0.352666 -0.510348 -0.062500 1 0 0 0 0 0 2 158185
-0.002206 -0.000353 0.120510 0.206115 0.352669 -0.510342 -0.062500 1 0 0 0 0 0 2 159237
-0.002206 -0.000353 0.120510 0.206126 0.352666 -0.510347 -0.062500 1 0 0 0 0 0 2 160201
-0.002206 -0.000353 0.120510 0.206127 0.352666 -0.510348 -0.062500 1 0 0 0 0 0 2 161185
-0.002206 -0.000353 0.120510 0.206115 0.352669 -0.510342 -0.062500 1 0 0 0 0 0 2 162198
-0.002206 -0.000353 0.120510 0.206126 0.352666 -0.510347 -0.062500 1 0 0 0 0 0 2 163218
-0.002206 -0.000353 0.120510 0.206127 0.352666 -0.510348 -0.062500 1 0 0 0 0 0 2 164199
-0.002206 -0.000353 0.120510 0.206115 0.352669 -0.510342 -0.062500 1 0 0 0 0 0 2 165184
-0.002206 -0.000353 0.120510 0.206126 0.352666 -0.510347 -0.062500 1 0 0 0 0 0 2 166198
-0.002206 -0.000353 0.120510 0.206127 0.352666 -0.510348 -0.062500 1 0 0 0 0 0 2 167215
-0.002206 -0.000353 0.120510 0.206115 0.352669 -0.510342 -0.062500 1 0 0 0 0 0 2 168199
-0.002206 -0.000353 0.120510 0.206126 0.352666 -0.510347 -0.062500 1 0 0 0 0 0 2 169184
-0.002206 -0.000353 0.120510 0.206127 0.352666 -0.510348 -0.062500 1 0 0 0 0 0 2 170197
-0.002206 -0.000353 0.120510 0.206115 0.352669 -0.510342 -0.062500 1 0 0 0 0 0 2 171236
-0.002206 -0.000353 0.120510 0.206126 0.352666 -0.510347 -0.062500 1 0 0 0 0 0 2 172127
-0.002206 -0.000353 0.120510 0.206127 0.352666 -0.510348 -0.062500 1 0 0 0 0 0 2 173118
-0.002206 -0.000353 0.120510 0.206115 0.352669 -0.510342 -0.062500 1 0 0 0 0 0 2 174126
-0.002206 -0.000353 0.120510 0.206126 0.352666 -0.510347 -0.062500 1 0 0 0 0 0 2 175126
-0.002206 -0.000353 0.120510 0.206127 0.352666 -0.510348 -0.062500 1 0 0 0 0 0 2 176118
-0.002206 -0.000353 0.120510 0.206115 0.352669 -0.510342 -0.062500 1 0 0 0 0 0 2 177126
-0.002206 -0.000353 0.120510 0.206126 0.352666 -0.510347 -0.062500 1 0 0 0 0 0 2 178118
-0.002206 -0.000353 0.120510 0.206127 0.352666 -0.510348 -0.062500 1 0 0 0 0 0 2 179127
-0.002206 -0.000353 0.120510 0.206115 0.352669 -0.510342 -0.062500 1 0 0 0 0 0 2 180116
-0.002206 -0.000353 0.120510 0.206126 0.352666 -0.510347 -0.062500 1 0 0 0 0 0 2 181125
-0.002206 -0.000353 0.120510 0.206127 0.352666 -0.510348 -0.062500 1 0 0 0 0 0 2 182117
-0.002206 -0.000353 0.120510 0.206115 0.352669 -0.510342 -0.062500 1 0 0 0 0 0 2 183126
-0.002206 -0.000353 0.120510 0.206126 0.352666 -0.510347 -0.062500 1 0 0 0 0 0 2 184117
-0.002206 -0.000353 0.120510 0.206127 0.352666 -0.510348 -0.062500 1 0 0 0 0 0 2 185123
-0.002206 -0.000353 0.120510 0.206115 0.352669 -0.510342 -0.062500 1 0 0 0 0 0 2 186127
-0.002206 -0.000353 0.120510 0.206118 0.352657 -0.510354 -0.062500 1 0 0 0 0 0 2 187133
-0.002206 -0.000353 0.120510 0.206114 0.352667 -0.510342 -0.062500 1 0 0 0 0 0 2 188127
-0.002206 -0.000353 0.120510 0.206125 0.352665 -0.510348 -0.062500 1 0 0 0 0 0 2 189133
-0.002206 -0.000353 0.120510 0.206127 0.352665 -0.510348 -0.062500 1 0 0 0 0 0 2 190116
-0.002206 -0.000353 0.120510 0.206115 0.352668 -0.510342 -0.062500 1 0 0 0 0 0 2 191133
-0.002206 -0.000353 0.120510 0.206125 0.352666 -0.510347 -0.062500 1 0 0 0 0 0 2 192132
-0.002206 -0.000353 0.120510 0.206127 0.352665 -0.510348 -0.062500 1 0 0 0 0 0 2 193131
-0.002206 -0.000353 0.120510 0.206115 0.352668 -0.510342 -0.062500 1 0 0 0 0 0 2 194105
-0.002206 -0.000353 0.120510 0.206125 0.352666 -0.510347 -0.062500 1 0 0 0 0 0 2 195134
-0.002206 -0.000353 0.120510 0.206127 0.352665 -0.510348 -0.062500 1 0 0 0 0 0 2 196142
-0.002206 -0.000353 0.120510 0.206115 0.352668 -0.510342 -0.062500 1 0 0 0 0 0 2 197143
-0.002206 -0.000353 0.120510 0.206125 0.352666 -0.510347 -0.062500 1 0 0 0 0 0 2 198143
-0.002206 -0.000353 0.120510 0.206127 0.352665 -0.510348 -0.062500 1 0 0 0 0 0 2 199143
-0.002206 -0.000353 0.120510 0.206115 0.352668 -0.510342 -0.062500 1 0 0 0 0 0 2 200147
-0.002206 -0.000353 0.120510 0.206125 0.352666 -0.510347 -0.062500 1 0 0 0 0 0 2 201148
-0.002206 -0.000353 0.120510 0.206127 0.352665 -0.510348 -0.062500 1 0 0 0 0 0 2 202128
-0.002206 -0.000353 0.120510 0.206115 0.352668 -0.510342 -0.062500 1 0 0 0 0 0 2 203142
-0.002206 -0.000353 0.120510 0.206125 0.352666 -0.510347 -0.062500 1 0 0 0 0 0 2 204142
-0.002206 -0.000353 0.120510 0.206127 0.352665 -0.510348 -0.062500 1 0 0 0 0 0 2 205140
-0.002206 -0.000353 0.120510 0.206115 0.352668 -0.510342 -0.062500 1 0 0 0 0 0 2 206144
-0.002206 -0.000353 0.120510 0.206125 0.352666 -0.510347 -0.062500 1 0 0 0 0 0 2 207124
-0.002206 -0.000353 0.120510 0.206127 0.352665 -0.510348 -0.062500 1 0 0 0 0 0 2 208200
-0.002206 -0.000353 0.120510 0.206115 0.352668 -0.510342 -0.062500 1 0 0 0 0 0 2 209206
-0.002206 -0.000353 0.120510 0.206125 0.352665 -0.510347 -0.062500 1 0 0 0 0 0 2 210211
-0.002206 -0.000353 0.120510 0.206127 0.352665 -0.510348 -0.062500 1 0 0 0 0 0 2 211216
-0.002206 -0.000353 0.120510 0.206115 0.352668 -0.510342 -0.062500 1 0 0 0 0 0 2 212178
-0.002206 -0.000353 0.120510 0.206125 0.352665 -0.510347 -0.062500 1 0 0 0 0 0 2 213178
-0.002206 -0.000353 0.120510 0.206127 0.352665 -0.510348 -0.062500 1 0 0 0 0 0 2 214177
-0.002206 -0.000353 0.120510 0.206115 0.352668 -0.510342 -0.062500 1 0 0 0 0 0 2 215219
-0.002206 -0.000353 0.120510 0.206126 0.352665 -0.510347 -0.062500 1 0 0 0 0 0 2 216205
-0.002206 -0.000353 0.120510 0.206127 0.352665 -0.510348 -0.062500 1 0 0 0 0 0 2 217177
-0.002206 -0.000353 0.120510 0.206115 0.352668 -0.510342 -0.062500 1 0 0 0 0 0 2 218177
-0.002206 -0.000353 0.120510 0.206126 0.352665 -0.510347 -0.062500 1 0 0 0 0 0 2 219210
-0.002206 -0.000353 0.120510 0.206127 0.352665 -0.510348 -0.062500 1 0 0 0 0 0 2 220201
-0.002206 -0.000353 0.120510 0.206115 0.352668 -0.510342 -0.062500 1 0 0 0 0 0 2 221176
-0.002206 -0.000353 0.120510 0.206126 0.352665 -0.510347 -0.062500 1 0 0 0 0 0 2 222175
-0.002206 -0.000353 0.120510 0.206127 0.352665 -0.510348 -0.062500 1 0 0 0 0 0 2 223192
-0.002206 -0.000353 0.120510 0.206115 0.352668 -0.510341 -0.062500 1 0 0 0 0 0 2 224175
-0.002206 -0.000353 0.120510 0.206126 0.352665 -0.510347 -0.062500 1 0 0 0 0 0 2 225199
-0.002206 -0.000353 0.120510 0.206127 0.352665 -0.510348 -0.062500 1 0 0 0 0 0 2 226175
-0.002206 -0.000353 0.120510 0.206115 0.352668 -0.510341 -0.062500 1 0 0 0 0 0 2 227224
-0.002206 -0.000353 0.120510 0.206126 0.352665 -0.510347 -0.062500 1 0 0 0 0 0 2 228206
-0.002206 -0.000353 0.120510 0.206127 0.352665 -0.510348 -0.062500 1 0 0 0 0 0 2 229212
-0.002206 -0.000353 0.120510 0.206115 0.352668 -0.510341 -0.062500 1 0 0 0 0 0 2 230205
-0.002206 -0.000353 0.120510 0.206126 0.352665 -0.510347 -0.062500 1 0 0 0 0 0 2 231249
-0.002206 -0.000353 0.120510 0.206127 0.352665 -0.510348 -0.062500 1 0 0 0 0 0 2 232207
-0.002206 -0.000353 0.120510 0.206115 0.352668 -0.510341 -0.062500 1 0 0 0 0 0 2 233178
-0.002206 -0.000353 0.120510 0.206126 0.352665 -0.510347 -0.062500 1 0 0 0 0 0 2 234176
-0.002206 -0.000353 0.120510 0.206127 0.352665 -0.510348 -0.062500 1 0 0 0 0 0 2 235216
-0.002206 -0.000353 0.120510 0.206115 0.352668 -0.510341 -0.062500 1 0 0 0 0 0 2 236178
-0.002206 -0.000353 0.120510 0.206126 0.352665 -0.510347 -0.062500 1 0 0 0 0 0 2 237175
-0.002206 -0.000353 0.120510 0.206127 0.352665 -0.510348 -0.062500 1 0 0 0 0 0 2 238177
-0.002206 -0.000353 0.120510 0.206115 0.352668 -0.510341 -0.062500 1 0 0 0 0 0 2 239190
-0.002206 -0.000353 0.120510 0.206126 0.352665 -0.510347 -0.062500 1 0 0 0 0 0 2 240174
-0.002206 -0.000353 0.120510 0.206127 0.352665 -0.510348 -0.062500 1 0 0 0 0 0 2 241199
-0.002206 -0.000353 0.120510 0.206115 0.352668 -0.510341 -0.062500 1 0 0 0 0 0 2 242203
-0.002206 -0.000353 0.120510 0.206122 0.352677 -0.510354 -0.062500 1 0 0 0 0 0 2 243232
-0.002211 -0.000334 0.120500 0.280625 0.096947 -0.363591 -0.062500 1 0 0 0 0 0 2 244183
-0.002214 -0.000325 0.120496 0.256816 0.183098 -0.435081 -0.062500 1 0 0 0 0 0 2 245195
-0.002228 -0.000334 0.120484 0.416846 0.438689 -0.320608 -0.062500 1 0 0 0 0 0 2 246182
-0.002236 -0.000339 0.120480 0.347776 0.408886 -0.408702 -0.062500 1 0 0 0 0 0 2 247214
-0.002239 -0.000341 0.120478 0.297546 0.378087 -0.452189 -0.062500 1 0 0 0 0 0 2 248183
-0.002241 -0.000342 0.120478 0.270570 0.361041 -0.468622 -0.062500 1 0 0 0 0 0 2 249197
-0.002242 -0.000343 0.120478 0.256787 0.352350 -0.474479 -0.062500 1 0 0 0 0 0 2 250180
-0.002242 -0.000343 0.120478 0.249835 0.347962 -0.476526 -0.062500 1 0 0 0 0 0 2 251211
-0.002243 -0.000343 0.120478 0.246343 0.345774 -0.477246 -0.062500 1 0 0 0 0 0 2 252180
-0.002243 -0.000344 0.120478 0.244600 0.344679 -0.477506 -0.062500 1 0 0 0 0 0 2 253195
-0.002243 -0.000344 0.120478 0.243726 0.344121 -0.477578 -0.062500 1 0 0 0 0 0 2 254183
-0.002243 -0.000344 0.120478 0.243267 0.343857 -0.477616 -0.062500 1 0 0 0 0 0 2 255229
-0.002243 -0.000344 0.120478 0.243060 0.343715 -0.477626 -0.062500 1 0 0 0 0 0 2 256115
-0.002243 -0.000344 0.120478 0.242947 0.343646 -0.477623 -0.062500 1 0 0 0 0 0 2 257124
-0.002243 -0.000344 0.120478 0.242888 0.343601 -0.477631 -0.062500 1 0 0 0 0 0 2 258115
-0.002243 -0.000344 0.120478 0.242864 0.343592 -0.477632 -0.062500 1 0 0 0 0 0 2 259115
-0.002243 -0.000344 0.120478 0.242843 0.343586 -0.477633 -0.062500 1 0 0 0 0 0 2 260124
-0.002243 -0.000344 0.120478 0.242844 0.343574 -0.477626 -0.062500 1 0 0 0 0 0 2 261114
-0.002243 -0.000344 0.120478 0.242842 0.343585 -0.477632 -0.062500 1 0 0 0 0 0 2 262124
-0.002243 -0.000344 0.120478 0.242845 0.343574 -0.477626 -0.062500 1 0 0 0 0 0 2 263114
-0.002243 -0.000344 0.120478 0.242830 0.343588 -0.477626 -0.062500 1 0 0 0 0 0 2 264170
-0.002243 -0.000344 0.120478 0.242836 0.343566 -0.477632 -0.062500 1 0 0 0 0 0 2 265115
-0.002243 -0.000344 0.120478 0.242841 0.343584 -0.477633 -0.062500 1 0 0 0 0 0 2 266123
-0.002243 -0.000344 0.120478 0.242825 0.343569 -0.477627 -0.062500 1 0 0 0 0 0 2 267113
-0.002243 -0.000344 0.120478 0.242844 0.343573 -0.477625 -0.062500 1 0 0 0 0 0 2 268122
-0.002243 -0.000344 0.120478 0.242834 0.343576 -0.477639 -0.062500 1 0 0 0 0 0 2 269129
-0.002243 -0.000344 0.120478 0.242832 0.343576 -0.477621 -0.062500 1 0 0 0 0 0 2 270115
-0.002243 -0.000344 0.120478 0.242841 0.343585 -0.477631 -0.062500 1 0 0 0 0 0 2 271128
-0.002243 -0.000344 0.120478 0.242837 0.343566 -0.477633 -0.062500 1 0 0 0 0 0 2 272124
-0.002243 -0.000344 0.120478 0.242830 0.343587 -0.477627 -0.062500 1 0 0 0 0 0 2 273136
-0.002243 -0.000344 0.120478 0.242836 0.343566 -0.477632 -0.062500 1 0 0 0 0 0 2 274132
-0.002243 -0.000344 0.120478 0.242845 0.343572 -0.477626 -0.062500 1 0 0 0 0 0 2 275104
-0.002243 -0.000344 0.120478 0.242822 0.343579 -0.477633 -0.062500 1 0 0 0 0 0 2 276134
-0.002243 -0.000344 0.120478 0.242843 0.343574 -0.477626 -0.062500 1 0 0 0 0 0 2 277132
-0.002243 -0.000344 0.120478 0.242842 0.343585 -0.477632 -0.062500 1 0 0 0 0 0 2 278100
-0.002243 -0.000344 0.120478 0.242825 0.343569 -0.477627 -0.062500 1 0 0 0 0 0 2 279130
-0.002243 -0.000344 0.120478 0.242840 0.343585 -0.477632 -0.062500 1 0 0 0 0 0 2 280118
-0.002243 -0.000344 0.120478 0.242837 0.343566 -0.477633 -0.062500 1 0 0 0 0 0 2 281128
-0.002243 -0.000344 0.120478 0.242833 0.343575 -0.477620 -0.062500 1 0 0 0 0 0 2 282131
-0.002243 -0.000344 0.120478 0.242833 0.343576 -0.477638 -0.062500 1 0 0 0 0 0 2 283132
-0.002243 -0.000344 0.120478 0.242845 0.343573 -0.477627 -0.062500 1 0 0 0 0 0 2 284149
-0.002243 -0.000344 0.120478 0.242830 0.343588 -0.477626 -0.062500 1 0 0 0 0 0 2 285144
-0.002243 -0.000344 0.120478 0.242836 0.343566 -0.477632 -0.062500 1 0 0 0 0 0 2 286143
-0.002243 -0.000344 0.120478 0.242842 0.343584 -0.477633 -0.062500 1 0 0 0 0 0 2 287139
-0.002243 -0.000344 0.120478 0.242825 0.343569 -0.477627 -0.062500 1 0 0 0 0 0 2 288139
-0.002243 -0.000344 0.120478 0.242840 0.343585 -0.477632 -0.062500 1 0 0 0 0 0 2 289139
-0.002243 -0.000344 0.120478 0.242837 0.343566 -0.477633 -0.062500 1 0 0 0 0 0 2 290141
-0.002243 -0.000344 0.120478 0.242833 0.343575 -0.477620 -0.062500 1 0 0 0 0 0 2 291120
-0.002243 -0.000344 0.120478 0.242833 0.343576 -0.477638 -0.062500 1 0 0 0 0 0 2 292179
-0.002243 -0.000344 0.120478 0.242832 0.343576 -0.477620 -0.062500 1 0 0 0 0 0 2 293199
-0.002243 -0.000344 0.120478 0.242841 0.343585 -0.477631 -0.062500 1 0 0 0 0 0 2 294206
-0.002243 -0.000344 0.120478 0.242837 0.343566 -0.477633 -0.062500 1 0 0 0 0 0 2 295209
-0.002243 -0.000344 0.120478 0.242842 0.343584 -0.477633 -0.062500 1 0 0 0 0 0 2 296173
-0.002243 -0.000344 0.120478 0.242825 0.343569 -0.477627 -0.062500 1 0 0 0 0 0 2 297173
-0.002243 -0.000344 0.120478 0.242844 0.343573 -0.477625 -0.062500 1 0 0 0 0 0 2 298172
-0.002243 -0.000344 0.120478 0.242834 0.343576 -0.477639 -0.062500 1 0 0 0 0 0 2 299199
-0.002243 -0.000344 0.120478 0.242833 0.343576 -0.477620 -0.062500 1 0 0 0 0 0 2 300226
-0.002243 -0.000344 0.120478 0.242841 0.343585 -0.477631 -0.062500 1 0 0 0 0 0 2 301201
-0.002243 -0.000344 0.120478 0.242837 0.343566 -0.477633 -0.062500 1 0 0 0 0 0 2 302194
-0.002243 -0.000344 0.120478 0.242830 0.343587 -0.477626 -0.062500 1 0 0 0 0 0 2 303233
-0.002243 -0.000344 0.120478 0.242836 0.343566 -0.477632 -0.062500 1 0 0 0 0 0 2 304195
-0.002243 -0.000344 0.120478 0.242842 0.343584 -0.477633 -0.062500 1 0 0 0 0 0 2 305171
-0.002243 -0.000344 0.120478 0.242825 0.343569 -0.477627 -0.062500 1 0 0 0 0 0 2 306173
-0.002243 -0.000344 0.120478 0.242844 0.343573 -0.477625 -0.062500 1 0 0 0 0 0 2 307188
-0.002243 -0.000344 0.120478 0.242834 0.343576 -0.477639 -0.062500 1 0 0 0 0 0 2 308173
-0.002243 -0.000344 0.120478 0.242832 0.343576 -0.477621 -0.062500 1 0 0 0 0 0 2 309194
-0.002243 -0.000344 0.120478 0.242841 0.343585 -0.477631 -0.062500 1 0 0 0 0 0 2 310171
-0.002243 -0.000344 0.120478 0.242837 0.343566 -0.477633 -0.062500 1 0 0 0 0 0 2 311225
-0.002243 -0.000344 0.120478 0.242830 0.343587 -0.477627 -0.062500 1 0 0 0 0 0 2 312202
-0.002243 -0.000344 0.120478 0.242836 0.343566 -0.477632 -0.062500 1 0 0 0 0 0 2 313205
-0.002243 -0.000344 0.120478 0.242833 0.343575 -0.477620 -0.062500 1 0 0 0 0 0 2 314200
-0.002243 -0.000344 0.120478 0.242833 0.343576 -0.477638 -0.062500 1 0 0 0 0 0 2 315242
-0.002243 -0.000344 0.120478 0.242844 0.343574 -0.477627 -0.062500 1 0 0 0 0 0 2 316196
-0.002243 -0.000344 0.120478 0.242843 0.343585 -0.477632 -0.062500 1 0 0 0 0 0 2 317205
-0.002243 -0.000344 0.120478 0.242825 0.343569 -0.477627 -0.062500 1 0 0 0 0 0 2 318172
-0.002243 -0.000344 0.120478 0.242840 0.343585 -0.477632 -0.062500 1 0 0 0 0 0 2 319208
-0.002243 -0.000344 0.120478 0.242837 0.343566 -0.477633 -0.062500 1 0 0 0 0 0 2 320195
-0.002243 -0.000344 0.120478 0.242833 0.343575 -0.477620 -0.062500 1 0 0 0 0 0 2 321171
-0.002243 -0.000344 0.120478 0.242833 0.343576 -0.477638 -0.062500 1 0 0 0 0 0 2 322172
-0.002243 -0.000344 0.120478 0.242832 0.343576 -0.477620 -0.062500 1 0 0 0 0 0 2 323188
-0.002243 -0.000344 0.120478 0.242832 0.343576 -0.477638 -0.062500 1 0 0 0 0 0 2 324172
-0.002243 -0.000344 0.120478 0.242844 0.343574 -0.477627 -0.062500 1 0 0 0 0 0 2 325164
-0.002243 -0.000344 0.120478 0.242830 0.343588 -0.477626 -0.062500 1 0 0 0 0 0 2 326195
-0.002243 -0.000344 0.120478 0.242836 0.343566 -0.477632 -0.062500 1 0 0 0 0 0 2 327230
-0.002243 -0.000344 0.120478 0.242841 0.343584 -0.477633 -0.062500 1 0 0 0 0 0 2 328197
-0.002243 -0.000344 0.120478 0.242825 0.343569 -0.477627 -0.062500 1 0 0 0 0 0 2 329179
-0.002243 -0.000344 0.120478 0.242843 0.343573 -0.477625 -0.062500 1 0 0 0 0 0 2 330177
-0.002243 -0.000344 0.120478 0.242834 0.343576 -0.477639 -0.062500 1 0 0 0 0 0 2 331210
-0.002243 -0.000344 0.120478 0.242832 0.343576 -0.477620 -0.062500 1 0 0 0 0 0 2 332178
-0.002243 -0.000344 0.120478 0.242841 0.343585 -0.477631 -0.062500 1 0 0 0 0 0 2 333194
-0.002243 -0.000344 0.120478 0.242837 0.343566 -0.477633 -0.062500 1 0 0 0 0 0 2 334177
-0.002243 -0.000344 0.120478 0.242829 0.343587 -0.477626 -0.062500 1 0 0 0 0 0 2 335213
-0.002243 -0.000344 0.120478 0.242836 0.343566 -0.477632 -0.062500 1 0 0 0 0 0 2 336178
-0.002243 -0.000344 0.120478 0.242845 0.343572 -0.477626 -0.062500 1 0 0 0 0 0 2 337178
-0.002243 -0.000344 0.120478 0.242834 0.343576 -0.477639 -0.062500 1 0 0 0 0 0 2 338195
-0.002243 -0.000344 0.120478 0.242833 0.343576 -0.477621 -0.062500 1 0 0 0 0 0 2 339227
-0.002243 -0.000344 0.120478 0.242841 0.343585 -0.477631 -0.062500 1 0 0 0 0 0 2 340121
-0.002243 -0.000344 0.120478 0.242825 0.343569 -0.477626 -0.062500 1 0 0 0 0 0 2 341112
-0.002243 -0.000344 0.120478 0.242840 0.343585 -0.477632 -0.062500 1 0 0 0 0 0 2 342097
-0.002243 -0.000344 0.120478 0.242837 0.343566 -0.477633 -0.062500 1 0 0 0 0 0 2 343120
-0.002243 -0.000344 0.120478 0.242833 0.343575 -0.477620 -0.062500 1 0 0 0 0 0 2 344121
-0.002243 -0.000344 0.120478 0.242833 0.343576 -0.477638 -0.062500 1 0 0 0 0 0 2 345112
-0.002243 -0.000344 0.120478 0.242844 0.343574 -0.477627 -0.062500 1 0 0 0 0 0 2 346121
-0.002243 -0.000344 0.120478 0.242822 0.343579 -0.477633 -0.062500 1 0 0 0 0 0 2 347111
-0.002243 -0.000344 0.120478 0.242843 0.343574 -0.477626 -0.062500 1 0 0 0 0 0 2 348120
-0.002243 -0.000344 0.120478 0.242842 0.343585 -0.477632 -0.062500 1 0 0 0 0 0 2 349111
-0.002243 -0.000344 0.120478 0.242825 0.343569 -0.477627 -0.062500 1 0 0 0 0 0 2 350120
-0.002243 -0.000344 0.120478 0.242840 0.343585 -0.477632 -0.062500 1 0 0 0 0 0 2 351121
-0.002243 -0.000344 0.120478 0.242837 0.343566 -0.477633 -0.062500 1 0 0 0 0 0 2 352111
-0.002243 -0.000344 0.120478 0.242833 0.343575 -0.477620 -0.062500 1 0 0 0 0 0 2 353121
-0.002243 -0.000344 0.120478 0.242833 0.343576 -0.477638 -0.062500 1 0 0 0 0 0 2 354120
-0.002243 -0.000344 0.120478 0.242844 0.343574 -0.477627 -0.062500 1 0 0 0 0 0 2 355126
-0.002243 -0.000344 0.120478 0.242830 0.343588 -0.477626 -0.062500 1 0 0 0 0 0 2 356118
-0.002243 -0.000344 0.120478 0.242836 0.343566 -0.477632 -0.062500 1 0 0 0 0 0 2 357114
-0.002243 -0.000344 0.120478 0.242841 0.343584 -0.477633 -0.062500 1 0 0 0 0 0 2 358127
-0.002243 -0.000344 0.120478 0.242825 0.343569 -0.477627 -0.062500 1 0 0 0 0 0 2 359118
-0.002243 -0.000344 0.120478 0.242843 0.343573 -0.477625 -0.062500 1 0 0 0 0 0 2 360130
-0.002248 -0.000325 0.120467 0.317263 0.087968 -0.330814 -0.062500 1 0 0 0 0 0 2 361129
-0.002251 -0.000316 0.120463 0.293498 0.174078 -0.402336 -0.062500 1 0 0 0 0 0 2 362129
-0.002252 -0.000312 0.120462 0.274813 0.238337 -0.439532 -0.062500 1 0 0 0 0 0 2 363132
-0.002253 -0.000309 0.120462 0.264528 0.272534 -0.453739 -0.062500 1 0 0 0 0 0 2 364130
-0.002253 -0.000308 0.120462 0.259204 0.289804 -0.458802 -0.062500 1 0 0 0 0 0 2 365127
-0.002254 -0.000308 0.120462 0.256493 0.298468 -0.460575 -0.062500 1 0 0 0 0 0 2 366128
-0.002254 -0.000307 0.120462 0.255128 0.302803 -0.461202 -0.062500 1 0 0 0 0 0 2 367128
-0.002254 -0.000307 0.120462 0.254435 0.304961 -0.461423 -0.062500 1 0 0 0 0 0 2 368135
-0.002254 -0.000307 0.120462 0.254090 0.306044 -0.461492 -0.062500 1 0 0 0 0 0 2 369102
-0.002254 -0.000307 0.120462 0.253906 0.306572 -0.461514 -0.062500 1 0 0 0 0 0 2 370131
-0.002254 -0.000307 0.120462 0.253829 0.306853 -0.461530 -0.062500 1 0 0 0 0 0 2 371126
-0.002254 -0.000307 0.120462 0.253777 0.306987 -0.461532 -0.062500 1 0 0 0 0 0 2 372098
-0.002254 -0.000307 0.120462 0.253756 0.307052 -0.461526 -0.062500 1 0 0 0 0 0 2 373126
-0.002254 -0.000307 0.120462 0.253756 0.307088 -0.461531 -0.062500 1 0 0 0 0 0 2 374127
-0.002254 -0.000307 0.120462 0.253742 0.307104 -0.461532 -0.062500 1 0 0 0 0 0 2 375127
-0.002254 -0.000307 0.120462 0.253737 0.307117 -0.461539 -0.062500 1 0 0 0 0 0 2 376129
-0.002254 -0.000307 0.120462 0.253745 0.307126 -0.461533 -0.062500 1 0 0 0 0 0 2 377098
-0.002254 -0.000307 0.120462 0.253741 0.307107 -0.461533 -0.062500 1 0 0 0 0 0 2 378099
-0.002254 -0.000307 0.120462 0.253733 0.307128 -0.461526 -0.062500 1 0 0 0 0 0 2 379098
-0.002254 -0.000307 0.120462 0.253736 0.307118 -0.461539 -0.062500 1 0 0 0 0 0 2 380128
-0.002254 -0.000307 0.120462 0.253732 0.307129 -0.461527 -0.062500 1 0 0 0 0 0 2 381125
-0.002254 -0.000307 0.120462 0.253744 0.307128 -0.461532 -0.062500 1 0 0 0 0 0 2 382127
-0.002254 -0.000307 0.120462 0.253737 0.307119 -0.461539 -0.062500 1 0 0 0 0 0 2 383127
-0.002254 -0.000307 0.120462 0.253732 0.307130 -0.461527 -0.062500 1 0 0 0 0 0 2 384203
-0.002254 -0.000307 0.120462 0.253736 0.307119 -0.461539 -0.062500 1 0 0 0 0 0 2 385201
-0.002259 -0.000289 0.120451 0.328130 0.051643 -0.314571 -0.062500 1 0 0 0 0 0 2 386194
-0.002262 -0.000280 0.120447 0.304368 0.137690 -0.386175 -0.062500 1 0 0 0 0 0 2 387255
-0.002263 -0.000275 0.120446 0.285705 0.201910 -0.423416 -0.062500 1 0 0 0 0 0 2 388195
-0.002264 -0.000273 0.120446 0.275422 0.236101 -0.437610 -0.062500 1 0 0 0 0 0 2 389171
-0.002264 -0.000272 0.120446 0.270109 0.253375 -0.442691 -0.062500 1 0 0 0 0 0 2 390167
-0.002264 -0.000271 0.120445 0.267392 0.262028 -0.444478 -0.062500 1 0 0 0 0 0 2 391206
-0.002265 -0.000271 0.120445 0.266027 0.266360 -0.445089 -0.062500 1 0 0 0 0 0 2 392217
-0.002265 -0.000271 0.120445 0.265321 0.268520 -0.445302 -0.062500 1 0 0 0 0 0 2 393193
-0.002265 -0.000271 0.120445 0.264984 0.269612 -0.445384 -0.062500 1 0 0 0 0 0 2 394201
-0.002265 -0.000271 0.120445 0.264821 0.270147 -0.445406 -0.062500 1 0 0 0 0 0 2 395219
-0.002265 -0.000271 0.120445 0.264717 0.270414 -0.445410 -0.062500 1 0 0 0 0 0 2 396202
-0.002265 -0.000271 0.120445 0.264675 0.270544 -0.445417 -0.062500 1 0 0 0 0 0 2 397204
-0.002265 -0.000271 0.120445 0.264664 0.270617 -0.445424 -0.062500 1 0 0 0 0 0 2 398204
-0.002265 -0.000271 0.120445 0.264632 0.270651 -0.445426 -0.062500 1 0 0 0 0 0 2 399214
-0.002265 -0.000271 0.120445 0.264637 0.270661 -0.445419 -0.062500 1 0 0 0 0 0 2 400195
-0.002265 -0.000271 0.120445 0.264635 0.270672 -0.445425 -0.062500 1 0 0 0 0 0 2 401207
-0.002265 -0.000271 0.120445 0.264643 0.270682 -0.445419 -0.062500 1 0 0 0 0 0 2 402173
-0.002265 -0.000271 0.120445 0.264644 0.270683 -0.445418 -0.062500 1 0 0 0 0 0 2 403209
-0.002265 -0.000271 0.120445 0.264637 0.270674 -0.445425 -0.062500 1 0 0 0 0 0 2 404196
-0.002265 -0.000271 0.120445 0.264641 0.270693 -0.445426 -0.062500 1 0 0 0 0 0 2 405169
-0.002265 -0.000271 0.120445 0.264624 0.270678 -0.445420 -0.062500 1 0 0 0 0 0 2 406170
-0.002265 -0.000271 0.120445 0.264642 0.270682 -0.445419 -0.062500 1 0 0 0 0 0 2 407188
-0.002265 -0.000271 0.120445 0.264637 0.270674 -0.445426 -0.062500 1 0 0 0 0 0 2 408166
-0.002265 -0.000271 0.120445 0.264628 0.270696 -0.445420 -0.062500 1 0 0 0 0 0 2 409193
-0.002265 -0.000271 0.120445 0.264643 0.270684 -0.445419 -0.062500 1 0 0 0 0 0 2 410196
-0.002265 -0.000271 0.120445 0.264637 0.270674 -0.445425 -0.062500 1 0 0 0 0 0 2 411230
-0.002265 -0.000271 0.120445 0.264632 0.270684 -0.445413 -0.062500 1 0 0 0 0 0 2 412196
-0.002265 -0.000271 0.120445 0.264632 0.270686 -0.445431 -0.062500 1 0 0 0 0 0 2 413191
-0.002265 -0.000271 0.120445 0.264631 0.270686 -0.445414 -0.062500 1 0 0 0 0 0 2 414178
-0.002265 -0.000271 0.120445 0.264635 0.270674 -0.445425 -0.062500 1 0 0 0 0 0 2 415209
-0.002265 -0.000271 0.120445 0.264640 0.270693 -0.445426 -0.062500 1 0 0 0 0 0 2 416176
-0.002265 -0.000271 0.120445 0.264632 0.270687 -0.445413 -0.062500 1 0 0 0 0 0 2 417193
-0.002265 -0.000271 0.120445 0.264635 0.270675 -0.445425 -0.062500 1 0 0 0 0 0 2 418177
-0.002265 -0.000271 0.120445 0.264640 0.270694 -0.445426 -0.062500 1 0 0 0 0 0 2 419206
-0.002265 -0.000271 0.120445 0.264624 0.270678 -0.445420 -0.062500 1 0 0 0 0 0 2 420177
-0.002270 -0.000252 0.120435 0.338978 0.015346 -0.298333 -0.062500 1 0 0 0 0 0 2 421195
-0.002273 -0.000243 0.120431 0.315252 0.101324 -0.370002 -0.062500 1 0 0 0 0 0 2 422175
-0.002274 -0.000239 0.120430 0.296591 0.165512 -0.407273 -0.062500 1 0 0 0 0 0 2 423225
-0.002275 -0.000237 0.120430 0.286313 0.199686 -0.421485 -0.062500 1 0 0 0 0 0 2 424110
-0.002275 -0.000235 0.120429 0.280989 0.216955 -0.426570 -0.062500 1 0 0 0 0 0 2 425118
-0.002275 -0.000235 0.120429 0.278284 0.225602 -0.428347 -0.062500 1 0 0 0 0 0 2 426118
-0.002275 -0.000235 0.120429 0.276916 0.229944 -0.428966 -0.062500 1 0 0 0 0 0 2 427109
-0.002275 -0.000234 0.120429 0.276227 0.232091 -0.429180 -0.062500 1 0 0 0 0 0 2 428117
-0.002276 -0.000234 0.120429 0.275880 0.233183 -0.429257 -0.062500 1 0 0 0 0 0 2 429108
-0.002276 -0.000234 0.120429 0.275691 0.233724 -0.429286 -0.062500 1 0 0 0 0 0 2 430118
-0.002276 -0.000234 0.120429 0.275620 0.233982 -0.429290 -0.062500 1 0 0 0 0 0 2 431108
-0.002276 -0.000234 0.120429 0.275566 0.234126 -0.429297 -0.062500 1 0 0 0 0 0 2 432118
-0.002276 -0.000234 0.120429 0.275545 0.234192 -0.429292 -0.062500 1 0 0 0 0 0 2 433109
-0.002276 -0.000234 0.120429 0.275545 0.234227 -0.429298 -0.062500 1 0 0 0 0 0 2 434116
-0.002276 -0.000234 0.120429 0.275530 0.234244 -0.429299 -0.062500 1 0 0 0 0 0 2 435109
-0.002276 -0.000234 0.120429 0.275529 0.234245 -0.429299 -0.062500 1 0 0 0 0 0 2 436117
-0.002276 -0.000234 0.120429 0.275534 0.234265 -0.429299 -0.062500 1 0 0 0 0 0 2 437128
-0.002276 -0.000234 0.120429 0.275538 0.234255 -0.429292 -0.062500 1 0 0 0 0 0 2 438095
-0.002276 -0.000234 0.120429 0.275515 0.234260 -0.429298 -0.062500 1 0 0 0 0 0 2 439111
-0.002276 -0.000234 0.120429 0.275533 0.234266 -0.429298 -0.062500 1 0 0 0 0 0 2 440110
-0.002276 -0.000234 0.120429 0.275526 0.234258 -0.429306 -0.062500 1 0 0 0 0 0 2 441122
-0.002276 -0.000234 0.120429 0.275525 0.234257 -0.429286 -0.062500 1 0 0 0 0 0 2 442133
-0.002276 -0.000234 0.120429 0.275525 0.234257 -0.429304 -0.062500 1 0 0 0 0 0 2 443125
-0.002276 -0.000234 0.120429 0.275534 0.234266 -0.429299 -0.062500 1 0 0 0 0 0 2 444127
-0.002276 -0.000234 0.120429 0.275526 0.234258 -0.429286 -0.062500 1 0 0 0 0 0 2 445127
-0.002276 -0.000234 0.120429 0.275526 0.234257 -0.429304 -0.062500 1 0 0 0 0 0 2 446126
-0.002276 -0.000234 0.120429 0.275534 0.234266 -0.429299 -0.062500 1 0 0 0 0 0 2 447127
-0.002276 -0.000234 0.120429 0.275518 0.234249 -0.429292 -0.062500 1 0 0 0 0 0 2 448096
-0.002276 -0.000234 0.120429 0.275533 0.234265 -0.429298 -0.062500 1 0 0 0 0 0 2 449126
-0.002276 -0.000234 0.120429 0.275527 0.234258 -0.429305 -0.062500 1 0 0 0 0 0 2 450125
-0.002276 -0.000234 0.120429 0.275522 0.234269 -0.429293 -0.062500 1 0 0 0 0 0 2 451115
-0.002276 -0.000234 0.120429 0.275528 0.234247 -0.429298 -0.062500 1 0 0 0 0 0 2 452130
-0.002276 -0.000234 0.120429 0.275534 0.234265 -0.429299 -0.062500 1 0 0 0 0 0 2 453129
-0.002276 -0.000234 0.120429 0.275523 0.234270 -0.429292 -0.062500 1 0 0 0 0 0 2 454130
-0.002276 -0.000234 0.120429 0.275529 0.234247 -0.429298 -0.062500 1 0 0 0 0 0 2 455125
-0.002276 -0.000234 0.120429 0.275534 0.234265 -0.429298 -0.062500 1 0 0 0 0 0 2 456125
-0.002276 -0.000234 0.120429 0.275515 0.234261 -0.429299 -0.062500 1 0 0 0 0 0 2 457119
-0.002276 -0.000234 0.120429 0.275532 0.234267 -0.429299 -0.062500 1 0 0 0 0 0 2 458095
-0.002276 -0.000234 0.120429 0.275530 0.234247 -0.429299 -0.062500 1 0 0 0 0 0 2 459157
-0.002276 -0.000234 0.120429 0.275522 0.234268 -0.429292 -0.062500 1 0 0 0 0 0 2 460126
-0.002276 -0.000234 0.120429 0.275533 0.234267 -0.429298 -0.062500 1 0 0 0 0 0 2 461124
-0.002276 -0.000234 0.120429 0.275530 0.234247 -0.429299 -0.062500 1 0 0 0 0 0 2 462125
-0.002276 -0.000234 0.120429 0.275522 0.234268 -0.429292 -0.062500 1 0 0 0 0 0 2 463124
-0.002276 -0.000234 0.120429 0.275525 0.234259 -0.429305 -0.062500 1 0 0 0 0 0 2 464124
-0.002276 -0.000234 0.120429 0.275537 0.234254 -0.429293 -0.062500 1 0 0 0 0 0 2 465125
-0.002276 -0.000234 0.120429 0.275515 0.234260 -0.429298 -0.062500 1 0 0 0 0 0 2 466125
-0.002276 -0.000234 0.120429 0.275533 0.234266 -0.429299 -0.062500 1 0 0 0 0 0 2 467113
-0.002281 -0.000216 0.120419 0.349815 -0.020941 -0.282090 -0.062500 1 0 0 0 0 0 2 468126
-0.002284 -0.000207 0.120415 0.326122 0.064964 -0.353804 -0.062500 1 0 0 0 0 0 2 469124
-0.002285 -0.000202 0.120414 0.307470 0.129127 -0.391116 -0.062500 1 0 0 0 0 0 2 470125
-0.002286 -0.000200 0.120413 0.297198 0.163286 -0.405347 -0.062500 1 0 0 0 0 0 2 471095
-0.002286 -0.000199 0.120413 0.291888 0.180545 -0.410428 -0.062500 1 0 0 0 0 0 2 472123
-0.002286 -0.000198 0.120413 0.289170 0.189203 -0.412209 -0.062500 1 0 0 0 0 0 2 473123
-0.002286 -0.000198 0.120413 0.287805 0.193533 -0.412823 -0.062500 1 0 0 0 0 0 2 474127
-0.002286 -0.000198 0.120413 0.287113 0.195689 -0.413045 -0.062500 1 0 0 0 0 0 2 475252
-0.002286 -0.000198 0.120413 0.286760 0.196762 -0.413122 -0.062500 1 0 0 0 0 0 2 476125
-0.002286 -0.000198 0.120413 0.286587 0.197318 -0.413138 -0.062500 1 0 0 0 0 0 2 477125
-0.002286 -0.000198 0.120413 0.286507 0.197581 -0.413154 -0.062500 1 0 0 0 0 0 2 478114
-0.002286 -0.000198 0.120413 0.286456 0.197713 -0.413157 -0.062500 1 0 0 0 0 0 2 479350
-0.002286 -0.000198 0.120413 0.286431 0.197790 -0.413157 -0.062500 1 0 0 0 0 0 2 480330
-0.002286 -0.000198 0.120413 0.286434 0.197815 -0.413157 -0.062500 1 0 0 0 0 0 2 481169
-0.002286 -0.000198 0.120413 0.286416 0.197842 -0.413164 -0.062500 1 0 0 0 0 0 2 482317
-0.002286 -0.000198 0.120413 0.286415 0.197844 -0.413165 -0.062500 1 0 0 0 0 0 2 483321
-0.002286 -0.000198 0.120413 0.286414 0.197844 -0.413165 -0.062500 1 0 0 0 0 0 2 484323
-0.002286 -0.000198 0.120413 0.286423 0.197853 -0.413159 -0.062500 1 0 0 0 0 0 2 485293
-0.002286 -0.000198 0.120413 0.286403 0.197847 -0.413159 -0.062500 1 0 0 0 0 0 2 486293
-0.002286 -0.000198 0.120413 0.286421 0.197853 -0.413158 -0.062500 1 0 0 0 0 0 2 487293
-0.002286 -0.000198 0.120413 0.286424 0.197853 -0.413158 -0.062500 1 0 0 0 0 0 2 488293
-0.002286 -0.000198 0.120413 0.286416 0.197844 -0.413165 -0.062500 1 0 0 0 0 0 2 489293
-0.002286 -0.000198 0.120413 0.286411 0.197855 -0.413152 -0.062500 1 0 0 0 0 0 2 490321
-0.002292 -0.000180 0.120403 0.360657 -0.057219 -0.265818 -0.062500 1 0 0 0 0 0 2 491316
-0.002294 -0.000171 0.120399 0.336985 0.028631 -0.337618 -0.062500 1 0 0 0 0 0 2 492319
-0.002296 -0.000166 0.120398 0.318345 0.092758 -0.374948 -0.062500 1 0 0 0 0 0 2 493300
-0.002297 -0.000164 0.120397 0.308081 0.126890 -0.389189 -0.062500 1 0 0 0 0 0 2 494317
-0.002297 -0.000163 0.120397 0.302767 0.144163 -0.394272 -0.062500 1 0 0 0 0 0 2 495319
-0.002297 -0.000162 0.120397 0.300053 0.152808 -0.396050 -0.062500 1 0 0 0 0 0 2 496242
-0.002297 -0.000162 0.120397 0.298677 0.157138 -0.396680 -0.062500 1 0 0 0 0 0 2 497233
-0.002297 -0.000162 0.120397 0.297995 0.159291 -0.396890 -0.062500 1 0 0 0 0 0 2 498241
-0.002297 -0.000162 0.120397 0.297648 0.160384 -0.396967 -0.062500 1 0 0 0 0 0 2 499232
-0.002297 -0.000161 0.120397 0.297476 0.160910 -0.396997 -0.062500 1 0 0 0 0 0 2 500240
-0.002297 -0.000161 0.120397 0.297389 0.161192 -0.397008 -0.062500 1 0 0 0 0 0 2 501231
-0.002297 -0.000161 0.120397 0.297340 0.161315 -0.397003 -0.062500 1 0 0 0 0 0 2 502240
-0.002297 -0.000161 0.120397 0.297315 0.161391 -0.397003 -0.062500 1 0 0 0 0 0 2 503231
-0.002297 -0.000161 0.120397 0.297315 0.161427 -0.397010 -0.062500 1 0 0 0 0 0 2 504240
-0.002297 -0.000161 0.120397 0.297300 0.161444 -0.397011 -0.062500 1 0 0 0 0 0 2 505231
-0.002297 -0.000161 0.120397 0.297299 0.161445 -0.397011 -0.062500 1 0 0 0 0 0 2 506239
-0.002297 -0.000161 0.120397 0.297307 0.161453 -0.397004 -0.062500 1 0 0 0 0 0 2 507232
-0.002297 -0.000161 0.120397 0.297293 0.161468 -0.397003 -0.062500 1 0 0 0 0 0 2 508240
-0.002303 -0.000143 0.120386 0.371494 -0.093480 -0.249535 -0.062500 1 0 0 0 0 0 2 509240
-0.002305 -0.000134 0.120383 0.347854 -0.007691 -0.321404 -0.062500 1 0 0 0 0 0 2 510231
-0.002307 -0.000130 0.120382 0.329216 0.056404 -0.358764 -0.062500 1 0 0 0 0 0 2 511240
-0.002307 -0.000127 0.120381 0.318957 0.090520 -0.373024 -0.062500 1 0 0 0 0 0 2 512241
-0.002308 -0.000126 0.120381 0.313642 0.107797 -0.378103 -0.062500 1 0 0 0 0 0 2 513239
-0.002308 -0.000126 0.120381 0.310928 0.116441 -0.379885 -0.062500 1 0 0 0 0 0 2 514234
-0.002308 -0.000125 0.120381 0.309568 0.120756 -0.380516 -0.062500 1 0 0 0 0 0 2 515245
-0.002308 -0.000125 0.120381 0.308872 0.122921 -0.380729 -0.062500 1 0 0 0 0 0 2 516252
-0.002308 -0.000125 0.120381 0.308520 0.123994 -0.380806 -0.062500 1 0 0 0 0 0 2 517510
-0.002308 -0.000125 0.120381 0.308342 0.124529 -0.380823 -0.062500 1 0 0 0 0 0 2 518127
-0.002308 -0.000125 0.120381 0.308266 0.124809 -0.380839 -0.062500 1 0 0 0 0 0 2 519256
-0.002308 -0.000125 0.120381 0.308215 0.124944 -0.380842 -0.062500 1 0 0 0 0 0 2 520247
-0.002313 -0.000107 0.120370 0.382355 -0.129785 -0.233237 -0.062500 1 0 0 0 0 0 2 521248
-0.002316 -0.000098 0.120367 0.358720 -0.044032 -0.305170 -0.062500 1 0 0 0 0 0 2 522249
-0.002318 -0.000093 0.120365 0.340089 0.020040 -0.342573 -0.062500 1 0 0 0 0 0 2 523250
-0.002318 -0.000091 0.120365 0.329837 0.054172 -0.356839 -0.062500 1 0 0 0 0 0 2 524248
-0.002319 -0.000090 0.120365 0.324519 0.071425 -0.361927 -0.062500 1 0 0 0 0 0 2 525247
-0.002319 -0.000089 0.120365 0.321794 0.080066 -0.363707 -0.062500 1 0 0 0 0 0 2 526255
-0.002319 -0.000089 0.120365 0.320442 0.084387 -0.364333 -0.062500 1 0 0 0 0 0 2 527253
-0.002319 -0.000089 0.120365 0.319747 0.086552 -0.364546 -0.062500 1 0 0 0 0 0 2 528251
-0.002319 -0.000089 0.120365 0.319400 0.087645 -0.364624 -0.062500 1 0 0 0 0 0 2 529221
-0.002319 -0.000089 0.120365 0.319227 0.088171 -0.364654 -0.062500 1 0 0 0 0 0 2 530248
-0.002319 -0.000089 0.120365 0.319140 0.088454 -0.364665 -0.062500 1 0 0 0 0 0 2 531247
-0.002319 -0.000089 0.120365 0.319091 0.088577 -0.364661 -0.062500 1 0 0 0 0 0 2 532249
-0.002324 -0.000071 0.120354 0.393168 -0.166002 -0.216927 -0.062500 1 0 0 0 0 0 2 533248
-0.002327 -0.000061 0.120350 0.369570 -0.080329 -0.288937 -0.062500 1 0 0 0 0 0 2 534248
-0.002328 -0.000057 0.120349 0.350950 -0.016283 -0.326364 -0.062500 1 0 0 0 0 0 2 535248
-0.002329 -0.000055 0.120349 0.340693 0.017824 -0.340634 -0.062500 1 0 0 0 0 0 2 536248
-0.002330 -0.000054 0.120349 0.335386 0.035077 -0.345723 -0.062500 1 0 0 0 0 0 2 537245
-0.002330 -0.000053 0.120349 0.332671 0.043724 -0.347520 -0.062500 1 0 0 0 0 0 2 538248
-0.002330 -0.000053 0.120348 0.331308 0.048048 -0.348143 -0.062500 1 0 0 0 0 0 2 539249
-0.002330 -0.000053 0.120348 0.330613 0.050213 -0.348357 -0.062500 1 0 0 0 0 0 2 540247
-0.002330 -0.000052 0.120348 0.330260 0.051286 -0.348436 -0.062500 1 0 0 0 0 0 2 541248
-0.002330 -0.000052 0.120348 0.330095 0.051818 -0.348459 -0.062500 1 0 0 0 0 0 2 542252
-0.002335 -0.000034 0.120338 0.404064 -0.202417 -0.200607 -0.062500 1 0 0 0 0 0 2 543252
-0.002338 -0.000025 0.120334 0.380455 -0.116696 -0.272676 -0.062500 1 0 0 0 0 0 2 544217
-0.002339 -0.000021 0.120333 0.361826 -0.052654 -0.310146 -0.062500 1 0 0 0 0 0 2 545248
-0.002340 -0.000018 0.120333 0.351575 -0.018530 -0.324422 -0.062500 1 0 0 0 0 0 2 546246
-0.002340 -0.000017 0.120332 0.346252 -0.001256 -0.329526 -0.062500 1 0 0 0 0 0 2 547249
-0.002341 -0.000017 0.120332 0.343536 0.007390 -0.331309 -0.062500 1 0 0 0 0 0 2 548248
-0.002341 -0.000016 0.120332 0.342165 0.011703 -0.331939 -0.062500 1 0 0 0 0 0 2 549218
-0.002341 -0.000016 0.120332 0.341477 0.013875 -0.332148 -0.062500 1 0 0 0 0 0 2 550217
-0.002341 -0.000016 0.120332 0.341134 0.014956 -0.332219 -0.062500 1 0 0 0 0 0 2 551246
-0.002341 -0.000016 0.120332 0.340959 0.015492 -0.332256 -0.062500 1 0 0 0 0 0 2 552213
-0.002346 0.000002 0.120322 0.414883 -0.238617 -0.184269 -0.062500 1 0 0 0 0 0 2 553236
-0.002349 0.000011 0.120318 0.391285 -0.152962 -0.256409 -0.062500 1 0 0 0 0 0 2 554236
-0.002350 0.000016 0.120317 0.372676 -0.088947 -0.293909 -0.062500 1 0 0 0 0 0 2 555248
-0.002351 0.000018 0.120316 0.362431 -0.054839 -0.308202 -0.062500 1 0 0 0 0 0 2 556219
-0.002351 0.000019 0.120316 0.357102 -0.037582 -0.313303 -0.062500 1 0 0 0 0 0 2 557216
-0.002351 0.000020 0.120316 0.354403 -0.028922 -0.315096 -0.062500 1 0 0 0 0 0 2 558248
-0.002352 0.000020 0.120316 0.353034 -0.024609 -0.315709 -0.062500 1 0 0 0 0 0 2 559248
-0.002352 0.000020 0.120316 0.352335 -0.022435 -0.315930 -0.062500 1 0 0 0 0 0 2 560247
-0.002352 0.000020 0.120316 0.351983 -0.021362 -0.316011 -0.062500 1 0 0 0 0 0 2 561247
-0.002352 0.000020 0.120316 0.351818 -0.020830 -0.316035 -0.062500 1 0 0 0 0 0 2 562246
-0.002357 0.000038 0.120305 0.425692 -0.274792 -0.167925 -0.062500 1 0 0 0 0 0 2 563252
-0.002360 0.000048 0.120302 0.402131 -0.189206 -0.240129 -0.062500 1 0 0 0 0 0 2 564216
-0.002361 0.000052 0.120301 0.383523 -0.125224 -0.277658 -0.062500 1 0 0 0 0 0 2 565232
-0.002362 0.000054 0.120300 0.373271 -0.091129 -0.291964 -0.062500 1 0 0 0 0 0 2 566241
-0.002362 0.000055 0.120300 0.367966 -0.073884 -0.297066 -0.062500 1 0 0 0 0 0 2 567235
-0.002362 0.000056 0.120300 0.365250 -0.065236 -0.298863 -0.062500 1 0 0 0 0 0 2 568310
-0.002362 0.000056 0.120300 0.363885 -0.060904 -0.299479 -0.062500 1 0 0 0 0 0 2 569296
-0.002362 0.000056 0.120300 0.363202 -0.058743 -0.299701 -0.062500 1 0 0 0 0 0 2 570310
-0.002362 0.000057 0.120300 0.362840 -0.057669 -0.299776 -0.062500 1 0 0 0 0 0 2 571298
-0.002368 0.000075 0.120289 0.436585 -0.311234 -0.151557 -0.062500 1 0 0 0 0 0 2 572311
-0.002371 0.000084 0.120286 0.413003 -0.225576 -0.223834 -0.062500 1 0 0 0 0 0 2 573295
-0.002372 0.000088 0.120284 0.394396 -0.161556 -0.261387 -0.062500 1 0 0 0 0 0 2 574310
-0.002373 0.000091 0.120284 0.384131 -0.127447 -0.275717 -0.062500 1 0 0 0 0 0 2 575296
-0.002373 0.000092 0.120284 0.378819 -0.110185 -0.280823 -0.062500 1 0 0 0 0 0 2 576297
-0.002360 0.000106 0.120294 0.197621 -0.293104 -0.433637 -0.062500 1 0 0 0 0 0 2 577312
-0.002354 0.000113 0.120298 0.254771 -0.224504 -0.360535 -0.062500 1 0 0 0 0 0 2 578294
-0.002356 0.000135 0.120289 0.372828 -0.428127 -0.174091 -0.062500 1 0 0 0 0 0 2 579309
-0.002357 0.000146 0.120286 0.373268 -0.316043 -0.231958 -0.062500 1 0 0 0 0 0 2 580229
-0.002358 0.000151 0.120284 0.366975 -0.238638 -0.264408 -0.062500 1 0 0 0 0 0 2 581239
-0.002358 0.000154 0.120284 0.362906 -0.197816 -0.276939 -0.062500 1 0 0 0 0 0 2 582229
-0.002358 0.000155 0.120284 0.360725 -0.177194 -0.281421 -0.062500 1 0 0 0 0 0 2 583238
-0.002358 0.000156 0.120284 0.359573 -0.166859 -0.282992 -0.062500 1 0 0 0 0 0 2 584228
-0.002358 0.000156 0.120284 0.358984 -0.161683 -0.283549 -0.062500 1 0 0 0 0 0 2 585237
-0.002358 0.000156 0.120284 0.358692 -0.159112 -0.283739 -0.062500 1 0 0 0 0 0 2 586230
-0.002358 0.000156 0.120284 0.358538 -0.157805 -0.283801 -0.062500 1 0 0 0 0 0 2 587237
-0.002358 0.000156 0.120284 0.358464 -0.157160 -0.283822 -0.062500 1 0 0 0 0 0 2 588228
-0.002358 0.000156 0.120284 0.358419 -0.156848 -0.283838 -0.062500 1 0 0 0 0 0 2 589238
-0.002358 0.000157 0.120284 0.358414 -0.156681 -0.283841 -0.062500 1 0 0 0 0 0 2 590228
-0.002358 0.000157 0.120284 0.358393 -0.156603 -0.283842 -0.062500 1 0 0 0 0 0 2 591237
-0.002358 0.000157 0.120284 0.358389 -0.156555 -0.283835 -0.062500 1 0 0 0 0 0 2 592238
-0.002358 0.000157 0.120284 0.358385 -0.156540 -0.283841 -0.062500 1 0 0 0 0 0 2 593240
-0.002364 0.000175 0.120273 0.432233 -0.410328 -0.135272 -0.062500 1 0 0 0 0 0 2 594239
-0.002366 0.000184 0.120270 0.408764 -0.325113 -0.207701 -0.062500 1 0 0 0 0 0 2 595247
-0.002368 0.000188 0.120268 0.390211 -0.261294 -0.245340 -0.062500 1 0 0 0 0 0 2 596227
-0.002369 0.000191 0.120268 0.379991 -0.227267 -0.259689 -0.062500 1 0 0 0 0 0 2 597246
-0.002369 0.000192 0.120268 0.374686 -0.210053 -0.264809 -0.062500 1 0 0 0 0 0 2 598245
-0.002369 0.000192 0.120268 0.371981 -0.201405 -0.266594 -0.062500 1 0 0 0 0 0 2 599217
-0.002369 0.000192 0.120268 0.370622 -0.197088 -0.267228 -0.062500 1 0 0 0 0 0 2 600246
-0.002369 0.000193 0.120268 0.369920 -0.194936 -0.267436 -0.062500 1 0 0 0 0 0 2 601247
-0.002369 0.000193 0.120268 0.369576 -0.193858 -0.267530 -0.062500 1 0 0 0 0 0 2 602244
-0.002374 0.000211 0.120257 0.443205 -0.446987 -0.118847 -0.062500 1 0 0 0 0 0 2 603246
-0.002377 0.000220 0.120253 0.419660 -0.361554 -0.191356 -0.062500 1 0 0 0 0 0 2 604245
-0.002379 0.000224 0.120252 0.401094 -0.297654 -0.229020 -0.062500 1 0 0 0 0 0 2 605229
-0.002379 0.000227 0.120252 0.390849 -0.263577 -0.243393 -0.062500 1 0 0 0 0 0 2 606247
-0.002380 0.000228 0.120251 0.385530 -0.246322 -0.248511 -0.062500 1 0 0 0 0 0 2 607252
-0.002380 0.000228 0.120251 0.382822 -0.237662 -0.250306 -0.062500 1 0 0 0 0 0 2 608218
-0.002380 0.000229 0.120251 0.381454 -0.233355 -0.250931 -0.062500 1 0 0 0 0 0 2 609245
-0.002380 0.000229 0.120251 0.380765 -0.231176 -0.251152 -0.062500 1 0 0 0 0 0 2 610246
-0.002380 0.000229 0.120251 0.380410 -0.230093 -0.251222 -0.062500 1 0 0 0 0 0 2 611241
-0.002380 0.000229 0.120251 0.380234 -0.229557 -0.251260 -0.062500 1 0 0 0 0 0 2 612219
-0.002385 0.000247 0.120241 0.453898 -0.482821 -0.102421 -0.062500 1 0 0 0 0 0 2 613239
-0.002388 0.000256 0.120237 0.430441 -0.397593 -0.175008 -0.062500 1 0 0 0 0 0 2 614246
-0.002389 0.000261 0.120236 0.411898 -0.333792 -0.212710 -0.062500 1 0 0 0 0 0 2 615246
-0.002390 0.000263 0.120235 0.401666 -0.299757 -0.227068 -0.062500 1 0 0 0 0 0 2 616246
-0.002378 0.000278 0.120246 0.217826 -0.474319 -0.382858 -0.062500 1 0 0 0 0 0 2 617245
-0.002371 0.000285 0.120249 0.273636 -0.401248 -0.311099 -0.062500 1 0 0 0 0 0 2 618243
-0.002368 0.000289 0.120251 0.317154 -0.348701 -0.273583 -0.062500 1 0 0 0 0 0 2 619228
-0.002367 0.000291 0.120251 0.340745 -0.320819 -0.259288 -0.062500 1 0 0 0 0 0 2 620215
-0.002366 0.000292 0.120251 0.352825 -0.306739 -0.254190 -0.062500 1 0 0 0 0 0 2 621233
-0.002371 0.000310 0.120241 0.432647 -0.553070 -0.103389 -0.062500 1 0 0 0 0 0 2 622243
-0.002373 0.000320 0.120237 0.412305 -0.464519 -0.175420 -0.062500 1 0 0 0 0 0 2 623246
-0.002375 0.000324 0.120236 0.395328 -0.399067 -0.212958 -0.062500 1 0 0 0 0 0 2 624253
-0.002375 0.000327 0.120235 0.385883 -0.364195 -0.227275 -0.062500 1 0 0 0 0 0 2 625255
-0.002376 0.000328 0.120235 0.380976 -0.346557 -0.232378 -0.062500 1 0 0 0 0 0 2 626247
-0.002376 0.000328 0.120235 0.378476 -0.337692 -0.234170 -0.062500 1 0 0 0 0 0 2 627255
-0.002376 0.000329 0.120235 0.377189 -0.333274 -0.234791 -0.062500 1 0 0 0 0 0 2 628234
-0.002376 0.000329 0.120235 0.376556 -0.331049 -0.235006 -0.062500 1 0 0 0 0 0 2 629254
-0.002376 0.000329 0.120235 0.376235 -0.329949 -0.235089 -0.062500 1 0 0 0 0 0 2 630253
-0.002376 0.000329 0.120235 0.376065 -0.329394 -0.235110 -0.062500 1 0 0 0 0 0 2 631255
-0.002376 0.000329 0.120235 0.375992 -0.329124 -0.235121 -0.062500 1 0 0 0 0 0 2 632247
-0.002376 0.000329 0.120235 0.375946 -0.328971 -0.235123 -0.062500 1 0 0 0 0 0 2 633257
-0.002363 0.000343 0.120246 0.197310 -0.520838 -0.385579 -0.062500 1 0 0 0 0 0 2 634259
-0.002357 0.000349 0.120250 0.255851 -0.456287 -0.312132 -0.062500 1 0 0 0 0 0 2 635284
-0.002353 0.000353 0.120251 0.300755 -0.407993 -0.274030 -0.062500 1 0 0 0 0 0 2 636317
-0.002352 0.000355 0.120251 0.325050 -0.382285 -0.259532 -0.062500 1 0 0 0 0 0 2 637312
-0.002351 0.000355 0.120252 0.337474 -0.369271 -0.254376 -0.062500 1 0 0 0 0 0 2 638317
-0.002356 0.000374 0.120241 0.417451 -0.615970 -0.103353 -0.062500 1 0 0 0 0 0 2 639292
-0.002358 0.000383 0.120237 0.397206 -0.527786 -0.175473 -0.062500 1 0 0 0 0 0 2 640313
-0.002360 0.000388 0.120236 0.380277 -0.462509 -0.213056 -0.062500 1 0 0 0 0 0 2 641288
-0.002360 0.000390 0.120235 0.370856 -0.427720 -0.227387 -0.062500 1 0 0 0 0 0 2 642287
-0.002361 0.000391 0.120235 0.365955 -0.410104 -0.232495 -0.062500 1 0 0 0 0 0 2 643313
-0.002361 0.000392 0.120235 0.363455 -0.401273 -0.234288 -0.062500 1 0 0 0 0 0 2 644293
-0.002361 0.000392 0.120235 0.362200 -0.396856 -0.234917 -0.062500 1 0 0 0 0 0 2 645310
-0.002361 0.000392 0.120235 0.361555 -0.394649 -0.235128 -0.062500 1 0 0 0 0 0 2 646295
-0.002361 0.000392 0.120235 0.361236 -0.393531 -0.235211 -0.062500 1 0 0 0 0 0 2 647311
-0.002361 0.000392 0.120235 0.361062 -0.392994 -0.235232 -0.062500 1 0 0 0 0 0 2 648295
-0.002361 0.000392 0.120235 0.360994 -0.392706 -0.235243 -0.062500 1 0 0 0 0 0 2 649307
-0.002361 0.000392 0.120235 0.360944 -0.392571 -0.235246 -0.062500 1 0 0 0 0 0 2 650292
-0.002361 0.000392 0.120235 0.360919 -0.392495 -0.235248 -0.062500 1 0 0 0 0 0 2 651310
-0.002361 0.000392 0.120235 0.360923 -0.392470 -0.235248 -0.062500 1 0 0 0 0 0 2 652228
-0.002361 0.000392 0.120235 0.360908 -0.392455 -0.235248 -0.062500 1 0 0 0 0 0 2 653236
-0.002361 0.000392 0.120235 0.360903 -0.392443 -0.235255 -0.062500 1 0 0 0 0 0 2 654228
-0.002361 0.000392 0.120235 0.360899 -0.392430 -0.235243 -0.062500 1 0 0 0 0 0 2 655237
-0.002361 0.000392 0.120235 0.360910 -0.392432 -0.235248 -0.062500 1 0 0 0 0 0 2 656227
-0.002361 0.000392 0.120235 0.360912 -0.392432 -0.235248 -0.062500 1 0 0 0 0 0 2 657235
-0.002361 0.000392 0.120235 0.360900 -0.392429 -0.235242 -0.062500 1 0 0 0 0 0 2 658227
-0.002361 0.000392 0.120235 0.360911 -0.392432 -0.235248 -0.062500 1 0 0 0 0 0 2 659236
-0.002361 0.000392 0.120235 0.360904 -0.392441 -0.235255 -0.062500 1 0 0 0 0 0 2 660236
-0.002361 0.000392 0.120235 0.360899 -0.392430 -0.235243 -0.062500 1 0 0 0 0 0 2 661227
-0.002361 0.000392 0.120235 0.360910 -0.392432 -0.235248 -0.062500 1 0 0 0 0 0 2 662235
-0.002361 0.000392 0.120235 0.360912 -0.392432 -0.235248 -0.062500 1 0 0 0 0 0 2 663226
-0.002361 0.000392 0.120235 0.360900 -0.392429 -0.235242 -0.062500 1 0 0 0 0 0 2 664235
-0.002361 0.000392 0.120235 0.360902 -0.392441 -0.235254 -0.062500 1 0 0 0 0 0 2 665226
-0.002361 0.000392 0.120235 0.360911 -0.392434 -0.235249 -0.062500 1 0 0 0 0 0 2 666235
-0.002361 0.000392 0.120235 0.360899 -0.392430 -0.235242 -0.062500 1 0 0 0 0 0 2 667228
-0.002361 0.000392 0.120235 0.360910 -0.392432 -0.235248 -0.062500 1 0 0 0 0 0 2 668244
-0.002361 0.000392 0.120235 0.360912 -0.392433 -0.235248 -0.062500 1 0 0 0 0 0 2 669256
-0.002361 0.000392 0.120235 0.360900 -0.392430 -0.235242 -0.062500 1 0 0 0 0 0 2 670232
-0.002361 0.000392 0.120235 0.360902 -0.392441 -0.235254 -0.062500 1 0 0 0 0 0 2 671249
-0.002361 0.000392 0.120235 0.360911 -0.392434 -0.235249 -0.062500 1 0 0 0 0 0 2 672246
-0.002361 0.000392 0.120235 0.360900 -0.392430 -0.235242 -0.062500 1 0 0 0 0 0 2 673270
-0.002361 0.000392 0.120235 0.360910 -0.392433 -0.235247 -0.062500 1 0 0 0 0 0 2 674246
-0.002361 0.000392 0.120235 0.360912 -0.392433 -0.235248 -0.062500 1 0 0 0 0 0 2 675216
-0.002361 0.000392 0.120235 0.360900 -0.392430 -0.235242 -0.062500 1 0 0 0 0 0 2 676242
-0.002361 0.000392 0.120235 0.360911 -0.392432 -0.235247 -0.062500 1 0 0 0 0 0 2 677243
-0.002361 0.000392 0.120235 0.360912 -0.392433 -0.235248 -0.062500 1 0 0 0 0 0 2 678233
-0.002361 0.000392 0.120235 0.360900 -0.392430 -0.235241 -0.062500 1 0 0 0 0 0 2 679244
-0.002361 0.000392 0.120235 0.360903 -0.392441 -0.235254 -0.062500 1 0 0 0 0 0 2 680244
-0.002361 0.000392 0.120235 0.360911 -0.392434 -0.235249 -0.062500 1 0 0 0 0 0 2 681242
-0.002361 0.000392 0.120235 0.360900 -0.392430 -0.235242 -0.062500 1 0 0 0 0 0 2 682244
-0.002361 0.000392 0.120235 0.360911 -0.392433 -0.235247 -0.062500 1 0 0 0 0 0 2 683249
-0.002361 0.000392 0.120235 0.360912 -0.392433 -0.235248 -0.062500 1 0 0 0 0 0 2 684247
-0.002361 0.000392 0.120235 0.360900 -0.392430 -0.235241 -0.062500 1 0 0 0 0 0 2 685247
-0.002361 0.000392 0.120235 0.360899 -0.392430 -0.235261 -0.062500 1 0 0 0 0 0 2 686242
-0.002361 0.000392 0.120235 0.360911 -0.392432 -0.235250 -0.062500 1 0 0 0 0 0 2 687244
-0.002361 0.000392 0.120235 0.360900 -0.392430 -0.235242 -0.062500 1 0 0 0 0 0 2 688233
-0.002361 0.000392 0.120235 0.360902 -0.392441 -0.235254 -0.062500 1 0 0 0 0 0 2 689213
-0.002361 0.000392 0.120235 0.360911 -0.392434 -0.235249 -0.062500 1 0 0 0 0 0 2 690243
-0.002361 0.000392 0.120235 0.360900 -0.392430 -0.235242 -0.062500 1 0 0 0 0 0 2 691242
-0.002361 0.000392 0.120235 0.360910 -0.392433 -0.235247 -0.062500 1 0 0 0 0 0 2 692241
-0.002361 0.000392 0.120235 0.360912 -0.392433 -0.235248 -0.062500 1 0 0 0 0 0 2 693233
-0.002361 0.000392 0.120235 0.360900 -0.392430 -0.235242 -0.062500 1 0 0 0 0 0 2 694242
-0.002361 0.000392 0.120235 0.360911 -0.392432 -0.235247 -0.062500 1 0 0 0 0 0 2 695244
-0.002361 0.000392 0.120235 0.360912 -0.392433 -0.235248 -0.062500 1 0 0 0 0 0 2 696243
-0.002361 0.000392 0.120235 0.360900 -0.392430 -0.235241 -0.062500 1 0 0 0 0 0 2 697242
-0.002361 0.000392 0.120235 0.360903 -0.392441 -0.235254 -0.062500 1 0 0 0 0 0 2 698252
-0.002361 0.000392 0.120235 0.360911 -0.392434 -0.235249 -0.062500 1 0 0 0 0 0 2 699242
-0.002361 0.000392 0.120235 0.360900 -0.392430 -0.235242 -0.062500 1 0 0 0 0 0 2 700244
-0.002361 0.000392 0.120235 0.360911 -0.392433 -0.235247 -0.062500 1 0 0 0 0 0 2 701243
-0.002361 0.000392 0.120235 0.360912 -0.392433 -0.235248 -0.062500 1 0 0 0 0 0 2 702242
-0.002361 0.000392 0.120235 0.360900 -0.392430 -0.235241 -0.062500 1 0 0 0 0 0 2 703243
-0.002361 0.000392 0.120235 0.360903 -0.392441 -0.235254 -0.062500 1 0 0 0 0 0 2 704242
-0.002361 0.000392 0.120235 0.360911 -0.392434 -0.235248 -0.062500 1 0 0 0 0 0 2 705241
-0.002361 0.000392 0.120235 0.360900 -0.392430 -0.235241 -0.062500 1 0 0 0 0 0 2 706242
-0.002361 0.000392 0.120235 0.360907 -0.392421 -0.235254 -0.062500 1 0 0 0 0 0 2 707244
-0.002366 0.000411 0.120225 0.434567 -0.645504 -0.085915 -0.062500 1 0 0 0 0 0 2 708241
-0.002369 0.000420 0.120221 0.411171 -0.560650 -0.158729 -0.062500 1 0 0 0 0 0 2 709231
-0.002370 0.000424 0.120220 0.392682 -0.497039 -0.196561 -0.062500 1 0 0 0 0 0 2 710230
-0.002358 0.000440 0.120230 0.203783 -0.655175 -0.361196 -0.062500 1 0 0 0 0 0 2 711243
-0.002352 0.000448 0.120233 0.257069 -0.573343 -0.292993 -0.062500 1 0 0 0 0 0 2 712241
-0.002349 0.000452 0.120235 0.299271 -0.516410 -0.256762 -0.062500 1 0 0 0 0 0 2 713241
-0.002347 0.000454 0.120235 0.322224 -0.486372 -0.242920 -0.062500 1 0 0 0 0 0 2 714242
-0.002347 0.000455 0.120235 0.333964 -0.471205 -0.237982 -0.062500 1 0 0 0 0 0 2 715246
-0.002346 0.000456 0.120235 0.339899 -0.463614 -0.236249 -0.062500 1 0 0 0 0 0 2 716241
-0.002346 0.000456 0.120235 0.342888 -0.459816 -0.235651 -0.062500 1 0 0 0 0 0 2 717242
-0.002346 0.000456 0.120235 0.344387 -0.457917 -0.235433 -0.062500 1 0 0 0 0 0 2 718212
-0.002346 0.000456 0.120235 0.345144 -0.456969 -0.235373 -0.062500 1 0 0 0 0 0 2 719243
-0.002346 0.000456 0.120235 0.345505 -0.456491 -0.235348 -0.062500 1 0 0 0 0 0 2 720240
-0.002346 0.000456 0.120235 0.345699 -0.456249 -0.235329 -0.062500 1 0 0 0 0 0 2 721236
-0.002346 0.000456 0.120235 0.345802 -0.456140 -0.235332 -0.062500 1 0 0 0 0 0 2 722227
-0.002346 0.000456 0.120235 0.345838 -0.456088 -0.235331 -0.062500 1 0 0 0 0 0 2 723236
-0.002346 0.000456 0.120235 0.345865 -0.456060 -0.235331 -0.062500 1 0 0 0 0 0 2 724225
-0.002346 0.000456 0.120235 0.345871 -0.456039 -0.235331 -0.062500 1 0 0 0 0 0 2 725234
-0.002346 0.000456 0.120235 0.345891 -0.456032 -0.235330 -0.062500 1 0 0 0 0 0 2 726225
-0.002346 0.000456 0.120235 0.345877 -0.456017 -0.235331 -0.062500 1 0 0 0 0 0 2 727227
-0.002346 0.000456 0.120235 0.345891 -0.456030 -0.235331 -0.062500 1 0 0 0 0 0 2 728233
-0.002346 0.000456 0.120235 0.345889 -0.456020 -0.235338 -0.062500 1 0 0 0 0 0 2 729225
-0.002346 0.000456 0.120235 0.345889 -0.456019 -0.235318 -0.062500 1 0 0 0 0 0 2 730234
-0.002346 0.000456 0.120235 0.345889 -0.456018 -0.235336 -0.062500 1 0 0 0 0 0 2 731224
-0.002346 0.000456 0.120235 0.345893 -0.456030 -0.235331 -0.062500 1 0 0 0 0 0 2 732234
-0.002346 0.000456 0.120235 0.345889 -0.456020 -0.235317 -0.062500 1 0 0 0 0 0 2 733224
-0.002346 0.000456 0.120235 0.345889 -0.456019 -0.235336 -0.062500 1 0 0 0 0 0 2 734233
-0.002346 0.000456 0.120235 0.345893 -0.456030 -0.235331 -0.062500 1 0 0 0 0 0 2 735226
-0.002346 0.000456 0.120235 0.345877 -0.456017 -0.235331 -0.062500 1 0 0 0 0 0 2 736233
-0.002346 0.000456 0.120235 0.345899 -0.456021 -0.235324 -0.062500 1 0 0 0 0 0 2 737224
-0.002346 0.000456 0.120235 0.345891 -0.456019 -0.235336 -0.062500 1 0 0 0 0 0 2 738233
-0.002346 0.000456 0.120235 0.345881 -0.456027 -0.235325 -0.062500 1 0 0 0 0 0 2 739240
-0.002346 0.000456 0.120235 0.345888 -0.456020 -0.235337 -0.062500 1 0 0 0 0 0 2 740234
-0.002346 0.000456 0.120235 0.345901 -0.456021 -0.235324 -0.062500 1 0 0 0 0 0 2 741240
-0.002346 0.000456 0.120235 0.345879 -0.456016 -0.235330 -0.062500 1 0 0 0 0 0 2 742231
-0.002346 0.000456 0.120235 0.345891 -0.456030 -0.235330 -0.062500 1 0 0 0 0 0 2 743227
-0.002346 0.000456 0.120235 0.345889 -0.456020 -0.235337 -0.062500 1 0 0 0 0 0 2 744232
-0.002346 0.000456 0.120235 0.345889 -0.456019 -0.235318 -0.062500 1 0 0 0 0 0 2 745246
-0.002346 0.000456 0.120235 0.345889 -0.456018 -0.235336 -0.062500 1 0 0 0 0 0 2 746239
-0.002346 0.000456 0.120235 0.345893 -0.456030 -0.235331 -0.062500 1 0 0 0 0 0 2 747245
-0.002346 0.000456 0.120235 0.345877 -0.456017 -0.235331 -0.062500 1 0 0 0 0 0 2 748241
-0.002346 0.000456 0.120235 0.345899 -0.456021 -0.235324 -0.062500 1 0 0 0 0 0 2 749241
-0.002346 0.000456 0.120235 0.345890 -0.456019 -0.235337 -0.062500 1 0 0 0 0 0 2 750243
-0.002346 0.000456 0.120235 0.345881 -0.456027 -0.235325 -0.062500 1 0 0 0 0 0 2 751212
-0.002346 0.000456 0.120235 0.345892 -0.456031 -0.235330 -0.062500 1 0 0 0 0 0 2 752241
-0.002346 0.000456 0.120235 0.345898 -0.456011 -0.235330 -0.062500 1 0 0 0 0 0 2 753241
-0.002346 0.000456 0.120235 0.345882 -0.456027 -0.235324 -0.062500 1 0 0 0 0 0 2 754244
-0.002346 0.000456 0.120235 0.345888 -0.456020 -0.235336 -0.062500 1 0 0 0 0 0 2 755244
-0.002346 0.000456 0.120235 0.345893 -0.456030 -0.235331 -0.062500 1 0 0 0 0 0 2 756236
-0.002346 0.000456 0.120235 0.345886 -0.456008 -0.235324 -0.062500 1 0 0 0 0 0 2 757240
-0.002346 0.000456 0.120235 0.345892 -0.456029 -0.235330 -0.062500 1 0 0 0 0 0 2 758239
-0.002346 0.000456 0.120235 0.345890 -0.456020 -0.235337 -0.062500 1 0 0 0 0 0 2 759242
-0.002346 0.000456 0.120235 0.345880 -0.456028 -0.235325 -0.062500 1 0 0 0 0 0 2 760236
-0.002346 0.000456 0.120235 0.345896 -0.456011 -0.235330 -0.062500 1 0 0 0 0 0 2 761241
-0.002346 0.000456 0.120235 0.345894 -0.456029 -0.235330 -0.062500 1 0 0 0 0 0 2 762241
-0.002346 0.000456 0.120235 0.345878 -0.456017 -0.235331 -0.062500 1 0 0 0 0 0 2 763241
-0.002346 0.000456 0.120235 0.345891 -0.456030 -0.235331 -0.062500 1 0 0 0 0 0 2 764241
-0.002346 0.000456 0.120235 0.345898 -0.456011 -0.235331 -0.062500 1 0 0 0 0 0 2 765241
-0.002346 0.000456 0.120235 0.345881 -0.456026 -0.235324 -0.062500 1 0 0 0 0 0 2 766240
-0.002346 0.000456 0.120235 0.345888 -0.456019 -0.235337 -0.062500 1 0 0 0 0 0 2 767241
-0.002346 0.000456 0.120235 0.345901 -0.456021 -0.235324 -0.062500 1 0 0 0 0 0 2 768239
-0.002346 0.000456 0.120235 0.345879 -0.456016 -0.235330 -0.062500 1 0 0 0 0 0 2 769213
-0.002346 0.000456 0.120235 0.345891 -0.456030 -0.235330 -0.062500 1 0 0 0 0 0 2 770238
-0.002346 0.000456 0.120235 0.345893 -0.456031 -0.235330 -0.062500 1 0 0 0 0 0 2 771240
-0.002346 0.000456 0.120235 0.345877 -0.456017 -0.235331 -0.062500 1 0 0 0 0 0 2 772240
-0.002346 0.000456 0.120235 0.345899 -0.456021 -0.235324 -0.062500 1 0 0 0 0 0 2 773239
-0.002346 0.000456 0.120235 0.345891 -0.456019 -0.235337 -0.062500 1 0 0 0 0 0 2 774240
-0.002346 0.000456 0.120235 0.345881 -0.456027 -0.235325 -0.062500 1 0 0 0 0 0 2 775240
-0.002346 0.000456 0.120235 0.345888 -0.456020 -0.235337 -0.062500 1 0 0 0 0 0 2 776240
-0.002346 0.000456 0.120235 0.345901 -0.456022 -0.235324 -0.062500 1 0 0 0 0 0 2 777240
-0.002346 0.000456 0.120235 0.345878 -0.456016 -0.235330 -0.062500 1 0 0 0 0 0 2 778238
-0.002346 0.000456 0.120235 0.345891 -0.456030 -0.235330 -0.062500 1 0 0 0 0 0 2 779242
-0.002346 0.000456 0.120235 0.345898 -0.456011 -0.235330 -0.062500 1 0 0 0 0 0 2 780228
-0.002346 0.000456 0.120235 0.345882 -0.456026 -0.235324 -0.062500 1 0 0 0 0 0 2 781238
-0.002346 0.000456 0.120235 0.345888 -0.456019 -0.235337 -0.062500 1 0 0 0 0 0 2 782240
-0.002346 0.000456 0.120235 0.345893 -0.456030 -0.235331 -0.062500 1 0 0 0 0 0 2 783241
-0.002346 0.000456 0.120235 0.345886 -0.456008 -0.235324 -0.062500 1 0 0 0 0 0 2 784240
-0.002351 0.000474 0.120225 0.419524 -0.708938 -0.085806 -0.062500 1 0 0 0 0 0 2 785220
-0.002354 0.000483 0.120221 0.396137 -0.624170 -0.158719 -0.062500 1 0 0 0 0 0 2 786237
-0.002355 0.000488 0.120220 0.377651 -0.560592 -0.196591 -0.062500 1 0 0 0 0 0 2 787243
-0.002356 0.000490 0.120219 0.367445 -0.526655 -0.211034 -0.062500 1 0 0 0 0 0 2 788239
-0.002356 0.000491 0.120219 0.362149 -0.509442 -0.216173 -0.062500 1 0 0 0 0 0 2 789239
-0.002357 0.000492 0.120219 0.359454 -0.500821 -0.217982 -0.062500 1 0 0 0 0 0 2 790239
-0.002357 0.000492 0.120219 0.358078 -0.496520 -0.218614 -0.062500 1 0 0 0 0 0 2 791241
-0.002357 0.000492 0.120219 0.357400 -0.494347 -0.218828 -0.062500 1 0 0 0 0 0 2 792221
-0.002357 0.000492 0.120219 0.357059 -0.493269 -0.218906 -0.062500 1 0 0 0 0 0 2 793234
-0.002357 0.000492 0.120219 0.356881 -0.492723 -0.218934 -0.062500 1 0 0 0 0 0 2 794232
-0.002344 0.000506 0.120230 0.178010 -0.684687 -0.368968 -0.062500 1 0 0 0 0 0 2 795230
-0.002337 0.000513 0.120233 0.236584 -0.619835 -0.295714 -0.062500 1 0 0 0 0 0 2 796230
-0.002334 0.000516 0.120235 0.281509 -0.571427 -0.257738 -0.062500 1 0 0 0 0 0 2 797222
-0.002333 0.000518 0.120235 0.305805 -0.545662 -0.243291 -0.062500 1 0 0 0 0 0 2 798232
-0.002332 0.000519 0.120235 0.318241 -0.532646 -0.238140 -0.062500 1 0 0 0 0 0 2 799223
-0.002331 0.000519 0.120235 0.324529 -0.526123 -0.236328 -0.062500 1 0 0 0 0 0 2 800231
-0.002331 0.000519 0.120235 0.327684 -0.522855 -0.235706 -0.062500 1 0 0 0 0 0 2 801222
-0.002331 0.000519 0.120235 0.329266 -0.521226 -0.235484 -0.062500 1 0 0 0 0 0 2 802231
-0.002331 0.000520 0.120235 0.330066 -0.520419 -0.235409 -0.062500 1 0 0 0 0 0 2 803222
-0.002331 0.000520 0.120235 0.330451 -0.520018 -0.235382 -0.062500 1 0 0 0 0 0 2 804231
-0.002331 0.000520 0.120235 0.330667 -0.519808 -0.235376 -0.062500 1 0 0 0 0 0 2 805222
-0.002331 0.000520 0.120235 0.330754 -0.519718 -0.235374 -0.062500 1 0 0 0 0 0 2 806231
-0.002331 0.000520 0.120235 0.330808 -0.519662 -0.235372 -0.062500 1 0 0 0 0 0 2 807223
-0.002331 0.000520 0.120235 0.330837 -0.519633 -0.235372 -0.062500 1 0 0 0 0 0 2 808231
-0.002331 0.000520 0.120235 0.330843 -0.519611 -0.235372 -0.062500 1 0 0 0 0 0 2 809221
-0.002331 0.000520 0.120235 0.330843 -0.519609 -0.235372 -0.062500 1 0 0 0 0 0 2 810215
-0.002331 0.000520 0.120235 0.330850 -0.519600 -0.235365 -0.062500 1 0 0 0 0 0 2 811244
-0.002331 0.000520 0.120235 0.330855 -0.519610 -0.235377 -0.062500 1 0 0 0 0 0 2 812222
-0.002331 0.000520 0.120235 0.330867 -0.519615 -0.235365 -0.062500 1 0 0 0 0 0 2 813230
-0.002331 0.000520 0.120235 0.330865 -0.519604 -0.235370 -0.062500 1 0 0 0 0 0 2 814239
-0.002331 0.000520 0.120235 0.330845 -0.519609 -0.235372 -0.062500 1 0 0 0 0 0 2 815244
-0.002331 0.000520 0.120235 0.330863 -0.519603 -0.235371 -0.062500 1 0 0 0 0 0 2 816236
-0.002331 0.000520 0.120235 0.330852 -0.519599 -0.235365 -0.062500 1 0 0 0 0 0 2 817243
-0.002331 0.000520 0.120235 0.330855 -0.519611 -0.235377 -0.062500 1 0 0 0 0 0 2 818241
-0.002331 0.000520 0.120235 0.330864 -0.519603 -0.235372 -0.062500 1 0 0 0 0 0 2 819241
-0.002331 0.000520 0.120235 0.330852 -0.519599 -0.235365 -0.062500 1 0 0 0 0 0 2 820237
-0.002331 0.000520 0.120235 0.330863 -0.519601 -0.235370 -0.062500 1 0 0 0 0 0 2 821237
-0.002331 0.000520 0.120235 0.330860 -0.519622 -0.235371 -0.062500 1 0 0 0 0 0 2 822208
-0.002331 0.000520 0.120235 0.330852 -0.519602 -0.235365 -0.062500 1 0 0 0 0 0 2 823240
-0.002331 0.000520 0.120235 0.330855 -0.519611 -0.235377 -0.062500 1 0 0 0 0 0 2 824239
-0.002331 0.000520 0.120235 0.330864 -0.519604 -0.235372 -0.062500 1 0 0 0 0 0 2 825240
-0.002336 0.000538 0.120225 0.404461 -0.772346 -0.085651 -0.062500 1 0 0 0 0 0 2 826241
-0.002339 0.000547 0.120221 0.381092 -0.687695 -0.158660 -0.062500 1 0 0 0 0 0 2 827243
-0.002340 0.000551 0.120220 0.362597 -0.624150 -0.196585 -0.062500 1 0 0 0 0 0 2 828210
-0.002341 0.000553 0.120219 0.352409 -0.590213 -0.211042 -0.062500 1 0 0 0 0 0 2 829208
-0.002341 0.000555 0.120219 0.347113 -0.573025 -0.216194 -0.062500 1 0 0 0 0 0 2 830209
-0.002341 0.000555 0.120219 0.344415 -0.564399 -0.217996 -0.062500 1 0 0 0 0 0 2 831238
-0.002342 0.000555 0.120219 0.343044 -0.560078 -0.218630 -0.062500 1 0 0 0 0 0 2 832237
-0.002342 0.000556 0.120219 0.342358 -0.557912 -0.218852 -0.062500 1 0 0 0 0 0 2 833237
-0.002342 0.000556 0.120219 0.342017 -0.556834 -0.218933 -0.062500 1 0 0 0 0 0 2 834237
-0.002342 0.000556 0.120219 0.341842 -0.556300 -0.218954 -0.062500 1 0 0 0 0 0 2 835239
-0.002342 0.000556 0.120219 0.341758 -0.556029 -0.218960 -0.062500 1 0 0 0 0 0 2 836237
-0.002342 0.000556 0.120219 0.341706 -0.555897 -0.218962 -0.062500 1 0 0 0 0 0 2 837237
-0.002342 0.000556 0.120219 0.341682 -0.555820 -0.218964 -0.062500 1 0 0 0 0 0 2 838236
-0.002342 0.000556 0.120219 0.341681 -0.555784 -0.218970 -0.062500 1 0 0 0 0 0 2 839239
-0.002342 0.000556 0.120219 0.341670 -0.555779 -0.218965 -0.062500 1 0 0 0 0 0 2 840236
-0.002342 0.000556 0.120219 0.341674 -0.555759 -0.218964 -0.062500 1 0 0 0 0 0 2 841235
-0.002342 0.000556 0.120219 0.341675 -0.555757 -0.218964 -0.062500 1 0 0 0 0 0 2 842236
-0.002342 0.000556 0.120219 0.341667 -0.555766 -0.218971 -0.062500 1 0 0 0 0 0 2 843238
-0.002342 0.000556 0.120219 0.341659 -0.555744 -0.218965 -0.062500 1 0 0 0 0 0 2 844231
-0.002347 0.000574 0.120208 0.415235 -0.808364 -0.069124 -0.062500 1 0 0 0 0 0 2 845238
-0.002350 0.000583 0.120205 0.391873 -0.723757 -0.142197 -0.062500 1 0 0 0 0 0 2 846237
-0.002351 0.000587 0.120203 0.373393 -0.660257 -0.180151 -0.062500 1 0 0 0 0 0 2 847237
-0.002352 0.000590 0.120203 0.363202 -0.626346 -0.194612 -0.062500 1 0 0 0 0 0 2 848237
-0.002352 0.000591 0.120203 0.357915 -0.609159 -0.199785 -0.062500 1 0 0 0 0 0 2 849237
-0.002352 0.000591 0.120203 0.355207 -0.600532 -0.201587 -0.062500 1 0 0 0 0 0 2 850237
-0.002352 0.000592 0.120203 0.353859 -0.596218 -0.202216 -0.062500 1 0 0 0 0 0 2 851234
-0.002352 0.000592 0.120203 0.353164 -0.594051 -0.202433 -0.062500 1 0 0 0 0 0 2 852224
-0.002352 0.000592 0.120203 0.352822 -0.592974 -0.202513 -0.062500 1 0 0 0 0 0 2 853230
-0.002352 0.000592 0.120203 0.352652 -0.592419 -0.202534 -0.062500 1 0 0 0 0 0 2 854236
-0.002352 0.000592 0.120203 0.352561 -0.592155 -0.202547 -0.062500 1 0 0 0 0 0 2 855239
-0.002352 0.000592 0.120203 0.352512 -0.592034 -0.202543 -0.062500 1 0 0 0 0 0 2 856238
-0.002352 0.000592 0.120203 0.352487 -0.591959 -0.202544 -0.062500 1 0 0 0 0 0 2 857231
-0.002352 0.000592 0.120203 0.352487 -0.591923 -0.202550 -0.062500 1 0 0 0 0 0 2 858238
-0.002352 0.000592 0.120203 0.352472 -0.591907 -0.202552 -0.062500 1 0 0 0 0 0 2 859238
-0.002352 0.000592 0.120203 0.352468 -0.591894 -0.202559 -0.062500 1 0 0 0 0 0 2 860215
-0.002358 0.000610 0.120192 0.425994 -0.844367 -0.052579 -0.062500 1 0 0 0 0 0 2 861234
-0.002360 0.000619 0.120188 0.402647 -0.759837 -0.125714 -0.062500 1 0 0 0 0 0 2 862207
-0.002362 0.000623 0.120187 0.384195 -0.696357 -0.163709 -0.062500 1 0 0 0 0 0 2 863230
-0.002363 0.000626 0.120186 0.373999 -0.662458 -0.178183 -0.062500 1 0 0 0 0 0 2 864221
-0.002363 0.000627 0.120186 0.368714 -0.645278 -0.183345 -0.062500 1 0 0 0 0 0 2 865230
-0.002363 0.000627 0.120186 0.366024 -0.636637 -0.185156 -0.062500 1 0 0 0 0 0 2 866220
-0.002363 0.000628 0.120186 0.364646 -0.632325 -0.185782 -0.062500 1 0 0 0 0 0 2 867230
-0.002363 0.000628 0.120186 0.363963 -0.630173 -0.185998 -0.062500 1 0 0 0 0 0 2 868220
-0.002363 0.000628 0.120186 0.363619 -0.629086 -0.186086 -0.062500 1 0 0 0 0 0 2 869229
-0.002363 0.000628 0.120186 0.363444 -0.628551 -0.186108 -0.062500 1 0 0 0 0 0 2 870220
-0.002363 0.000628 0.120186 0.363360 -0.628280 -0.186114 -0.062500 1 0 0 0 0 0 2 871228
-0.002363 0.000628 0.120186 0.363308 -0.628147 -0.186117 -0.062500 1 0 0 0 0 0 2 872220
-0.002363 0.000628 0.120186 0.363283 -0.628071 -0.186118 -0.062500 1 0 0 0 0 0 2 873228
-0.002363 0.000628 0.120186 0.363287 -0.628046 -0.186118 -0.062500 1 0 0 0 0 0 2 874241
-0.002363 0.000628 0.120186 0.363269 -0.628019 -0.186126 -0.062500 1 0 0 0 0 0 2 875224
-0.002363 0.000628 0.120186 0.363275 -0.628008 -0.186120 -0.062500 1 0 0 0 0 0 2 876228
-0.002363 0.000628 0.120186 0.363268 -0.628016 -0.186126 -0.062500 1 0 0 0 0 0 2 877228
-0.002369 0.000646 0.120175 0.436744 -0.880342 -0.036027 -0.062500 1 0 0 0 0 0 2 878220
-0.002371 0.000655 0.120172 0.413432 -0.795881 -0.109225 -0.062500 1 0 0 0 0 0 2 879228
-0.002373 0.000660 0.120170 0.394986 -0.732447 -0.147242 -0.062500 1 0 0 0 0 0 2 880219
-0.002373 0.000662 0.120170 0.384792 -0.698554 -0.161739 -0.062500 1 0 0 0 0 0 2 881230
-0.002374 0.000663 0.120170 0.379504 -0.681369 -0.166898 -0.062500 1 0 0 0 0 0 2 882223
-0.002374 0.000664 0.120170 0.376810 -0.672750 -0.168713 -0.062500 1 0 0 0 0 0 2 883224
-0.002374 0.000664 0.120170 0.375440 -0.668434 -0.169334 -0.062500 1 0 0 0 0 0 2 884225
-0.002374 0.000664 0.120170 0.374755 -0.666270 -0.169557 -0.062500 1 0 0 0 0 0 2 885223
-0.002374 0.000664 0.120170 0.374414 -0.665193 -0.169639 -0.062500 1 0 0 0 0 0 2 886235
-0.002374 0.000664 0.120170 0.374236 -0.664648 -0.169669 -0.062500 1 0 0 0 0 0 2 887230
-0.002374 0.000664 0.120170 0.374155 -0.664388 -0.169668 -0.062500 1 0 0 0 0 0 2 888235
-0.002374 0.000664 0.120170 0.374100 -0.664245 -0.169677 -0.062500 1 0 0 0 0 0 2 889237
-0.002374 0.000664 0.120170 0.374091 -0.664182 -0.169679 -0.062500 1 0 0 0 0 0 2 890235
-0.002374 0.000664 0.120170 0.374068 -0.664141 -0.169673 -0.062500 1 0 0 0 0 0 2 891237
-0.002374 0.000664 0.120170 0.374063 -0.664127 -0.169680 -0.062500 1 0 0 0 0 0 2 892227
-0.002374 0.000664 0.120170 0.374071 -0.664117 -0.169673 -0.062500 1 0 0 0 0 0 2 893236
-0.002374 0.000664 0.120170 0.374064 -0.664125 -0.169680 -0.062500 1 0 0 0 0 0 2 894236
-0.002374 0.000664 0.120170 0.374068 -0.664106 -0.169680 -0.062500 1 0 0 0 0 0 2 895235
-0.002374 0.000664 0.120170 0.374072 -0.664116 -0.169674 -0.062500 1 0 0 0 0 0 2 896237
-0.002374 0.000664 0.120170 0.374049 -0.664111 -0.169680 -0.062500 1 0 0 0 0 0 2 897233
-0.002374 0.000664 0.120170 0.374070 -0.664117 -0.169674 -0.062500 1 0 0 0 0 0 2 898239
-0.002379 0.000682 0.120159 0.447490 -0.916302 -0.019460 -0.062500 1 0 0 0 0 0 2 899237
-0.002382 0.000691 0.120155 0.424201 -0.831908 -0.092715 -0.062500 1 0 0 0 0 0 2 900235
-0.002383 0.000696 0.120154 0.405755 -0.768507 -0.130780 -0.062500 1 0 0 0 0 0 2 901234
-0.002384 0.000698 0.120153 0.395588 -0.734636 -0.145271 -0.062500 1 0 0 0 0 0 2 902237
-0.002384 0.000699 0.120153 0.390295 -0.717456 -0.150450 -0.062500 1 0 0 0 0 0 2 903237
-0.002385 0.000700 0.120153 0.387600 -0.708841 -0.152251 -0.062500 1 0 0 0 0 0 2 904235
-0.002385 0.000700 0.120153 0.386239 -0.704517 -0.152885 -0.062500 1 0 0 0 0 0 2 905235
-0.002385 0.000700 0.120153 0.385547 -0.702362 -0.153098 -0.062500 1 0 0 0 0 0 2 906235
-0.002385 0.000700 0.120153 0.385206 -0.701287 -0.153179 -0.062500 1 0 0 0 0 0 2 907235
-0.002385 0.000700 0.120153 0.385027 -0.700742 -0.153209 -0.062500 1 0 0 0 0 0 2 908236
-0.002385 0.000700 0.120153 0.384943 -0.700470 -0.153215 -0.062500 1 0 0 0 0 0 2 909234
-0.002385 0.000700 0.120153 0.384891 -0.700337 -0.153218 -0.062500 1 0 0 0 0 0 2 910235
-0.002385 0.000700 0.120153 0.384867 -0.700261 -0.153220 -0.062500 1 0 0 0 0 0 2 911238
-0.002385 0.000700 0.120153 0.384870 -0.700236 -0.153220 -0.062500 1 0 0 0 0 0 2 912234
-0.002385 0.000700 0.120153 0.384856 -0.700221 -0.153220 -0.062500 1 0 0 0 0 0 2 913235
-0.002385 0.000700 0.120153 0.384851 -0.700209 -0.153228 -0.062500 1 0 0 0 0 0 2 914234
-0.002385 0.000700 0.120153 0.384859 -0.700199 -0.153222 -0.062500 1 0 0 0 0 0 2 915237
-0.002385 0.000700 0.120153 0.384847 -0.700195 -0.153215 -0.062500 1 0 0 0 0 0 2 916234
-0.002385 0.000700 0.120153 0.384850 -0.700206 -0.153227 -0.062500 1 0 0 0 0 0 2 917235
-0.002385 0.000700 0.120153 0.384859 -0.700199 -0.153222 -0.062500 1 0 0 0 0 0 2 918233
-0.002385 0.000700 0.120153 0.384847 -0.700195 -0.153215 -0.062500 1 0 0 0 0 0 2 919237
-0.002385 0.000700 0.120153 0.384850 -0.700206 -0.153227 -0.062500 1 0 0 0 0 0 2 920235
-0.002385 0.000700 0.120153 0.384858 -0.700199 -0.153222 -0.062500 1 0 0 0 0 0 2 921236
-0.002385 0.000700 0.120153 0.384847 -0.700195 -0.153215 -0.062500 1 0 0 0 0 0 2 922234
-0.002385 0.000700 0.120153 0.384850 -0.700207 -0.153227 -0.062500 1 0 0 0 0 0 2 923232
-0.002385 0.000700 0.120153 0.384858 -0.700199 -0.153222 -0.062500 1 0 0 0 0 0 2 924224
-0.002385 0.000700 0.120153 0.384847 -0.700195 -0.153215 -0.062500 1 0 0 0 0 0 2 925228
-0.002385 0.000700 0.120153 0.384850 -0.700207 -0.153227 -0.062500 1 0 0 0 0 0 2 926234
-0.002385 0.000700 0.120153 0.384858 -0.700199 -0.153222 -0.062500 1 0 0 0 0 0 2 927224
-0.002385 0.000700 0.120153 0.384847 -0.700195 -0.153215 -0.062500 1 0 0 0 0 0 2 928234
-0.002385 0.000700 0.120153 0.384850 -0.700207 -0.153227 -0.062500 1 0 0 0 0 0 2 929229
-0.002385 0.000700 0.120153 0.384858 -0.700199 -0.153222 -0.062500 1 0 0 0 0 0 2 930235
-0.002385 0.000700 0.120153 0.384847 -0.700195 -0.153215 -0.062500 1 0 0 0 0 0 2 931236
-0.002385 0.000700 0.120153 0.384850 -0.700207 -0.153227 -0.062500 1 0 0 0 0 0 2 932234
-0.002385 0.000700 0.120153 0.384858 -0.700199 -0.153222 -0.062500 1 0 0 0 0 0 2 933234
-0.002385 0.000700 0.120153 0.384847 -0.700195 -0.153215 -0.062500 1 0 0 0 0 0 2 934235
-0.002385 0.000700 0.120153 0.384850 -0.700207 -0.153227 -0.062500 1 0 0 0 0 0 2 935227
-0.002385 0.000700 0.120153 0.384858 -0.700199 -0.153222 -0.062500 1 0 0 0 0 0 2 936228
-0.002385 0.000700 0.120153 0.384847 -0.700196 -0.153215 -0.062500 1 0 0 0 0 0 2 937218
-0.002385 0.000700 0.120153 0.384850 -0.700207 -0.153227 -0.062500 1 0 0 0 0 0 2 938227
-0.002385 0.000700 0.120153 0.384858 -0.700199 -0.153222 -0.062500 1 0 0 0 0 0 2 939227
-0.002385 0.000700 0.120153 0.384847 -0.700196 -0.153215 -0.062500 1 0 0 0 0 0 2 940226
-0.002385 0.000700 0.120153 0.384858 -0.700198 -0.153220 -0.062500 1 0 0 0 0 0 2 941216
-0.002385 0.000700 0.120153 0.384851 -0.700207 -0.153228 -0.062500 1 0 0 0 0 0 2 942226
-0.002385 0.000700 0.120153 0.384847 -0.700196 -0.153215 -0.062500 1 0 0 0 0 0 2 943222
-0.002385 0.000700 0.120153 0.384858 -0.700198 -0.153220 -0.062500 1 0 0 0 0 0 2 944218
-0.002385 0.000700 0.120153 0.384851 -0.700207 -0.153228 -0.062500 1 0 0 0 0 0 2 945225
-0.002385 0.000700 0.120153 0.384847 -0.700196 -0.153215 -0.062500 1 0 0 0 0 0 2 946219
-0.002385 0.000700 0.120153 0.384858 -0.700198 -0.153220 -0.062500 1 0 0 0 0 0 2 947227
-0.002385 0.000700 0.120153 0.384851 -0.700207 -0.153228 -0.062500 1 0 0 0 0 0 2 948217
-0.002385 0.000700 0.120153 0.384847 -0.700197 -0.153215 -0.062500 1 0 0 0 0 0 2 949226
-0.002385 0.000700 0.120153 0.384858 -0.700198 -0.153220 -0.062500 1 0 0 0 0 0 2 950218
-0.002385 0.000700 0.120153 0.384851 -0.700207 -0.153228 -0.062500 1 0 0 0 0 0 2 951227
-0.002385 0.000700 0.120153 0.384847 -0.700197 -0.153215 -0.062500 1 0 0 0 0 0 2 952218
-0.002385 0.000700 0.120153 0.384858 -0.700198 -0.153220 -0.062500 1 0 0 0 0 0 2 953234
-0.002385 0.000700 0.120153 0.384851 -0.700207 -0.153228 -0.062500 1 0 0 0 0 0 2 954233
-0.002385 0.000700 0.120153 0.384847 -0.700197 -0.153215 -0.062500 1 0 0 0 0 0 2 955225
-0.002385 0.000700 0.120153 0.384858 -0.700198 -0.153220 -0.062500 1 0 0 0 0 0 2 956225
-0.002385 0.000700 0.120153 0.384851 -0.700207 -0.153228 -0.062500 1 0 0 0 0 0 2 957234
-0.002385 0.000700 0.120153 0.384847 -0.700197 -0.153215 -0.062500 1 0 0 0 0 0 2 958228
-0.002385 0.000700 0.120153 0.384858 -0.700198 -0.153220 -0.062500 1 0 0 0 0 0 2 959241
-0.002385 0.000700 0.120153 0.384851 -0.700207 -0.153228 -0.062500 1 0 0 0 0 0 2 960237
-0.002385 0.000700 0.120153 0.384847 -0.700197 -0.153215 -0.062500 1 0 0 0 0 0 2 961228
-0.002385 0.000700 0.120153 0.384858 -0.700198 -0.153220 -0.062500 1 0 0 0 0 0 2 962232
-0.002385 0.000700 0.120153 0.384851 -0.700207 -0.153228 -0.062500 1 0 0 0 0 0 2 963235
-0.002385 0.000700 0.120153 0.384847 -0.700197 -0.153215 -0.062500 1 0 0 0 0 0 2 964235
-0.002385 0.000700 0.120153 0.384858 -0.700198 -0.153220 -0.062500 1 0 0 0 0 0 2 965204
-0.002385 0.000700 0.120153 0.384851 -0.700207 -0.153228 -0.062500 1 0 0 0 0 0 2 966234
-0.002385 0.000700 0.120153 0.384847 -0.700197 -0.153215 -0.062500 1 0 0 0 0 0 2 967232
-0.002385 0.000700 0.120153 0.384858 -0.700198 -0.153220 -0.062500 1 0 0 0 0 0 2 968236
-0.002385 0.000700 0.120153 0.384860 -0.700199 -0.153221 -0.062500 1 0 0 0 0 0 2 969237
-0.002385 0.000700 0.120153 0.384839 -0.700204 -0.153221 -0.062500 1 0 0 0 0 0 2 970235
-0.002385 0.000700 0.120153 0.384857 -0.700199 -0.153221 -0.062500 1 0 0 0 0 0 2 971234
-0.002385 0.000700 0.120153 0.384860 -0.700199 -0.153221 -0.062500 1 0 0 0 0 0 2 972232
-0.002385 0.000700 0.120153 0.384839 -0.700205 -0.153221 -0.062500 1 0 0 0 0 0 2 973233
-0.002385 0.000700 0.120153 0.384857 -0.700199 -0.153221 -0.062500 1 0 0 0 0 0 2 974235
-0.002385 0.000700 0.120153 0.384860 -0.700199 -0.153221 -0.062500 1 0 0 0 0 0 2 975205
-0.002385 0.000700 0.120153 0.384839 -0.700205 -0.153221 -0.062500 1 0 0 0 0 0 2 976233
-0.002385 0.000700 0.120153 0.384857 -0.700199 -0.153221 -0.062500 1 0 0 0 0 0 2 977227
-0.002385 0.000700 0.120153 0.384860 -0.700199 -0.153221 -0.062500 1 0 0 0 0 0 2 978233
-0.002385 0.000700 0.120153 0.384839 -0.700205 -0.153221 -0.062500 1 0 0 0 0 0 2 979234
-0.002385 0.000700 0.120153 0.384857 -0.700199 -0.153221 -0.062500 1 0 0 0 0 0 2 980234
-0.002385 0.000700 0.120153 0.384860 -0.700199 -0.153221 -0.062500 1 0 0 0 0 0 2 981234
-0.002385 0.000700 0.120153 0.384839 -0.700205 -0.153221 -0.062500 1 0 0 0 0 0 2 982230
-0.002385 0.000700 0.120153 0.384857 -0.700200 -0.153221 -0.062500 1 0 0 0 0 0 2 983235
-0.002385 0.000700 0.120153 0.384860 -0.700199 -0.153221 -0.062500 1 0 0 0 0 0 2 984233
-0.002385 0.000700 0.120153 0.384839 -0.700205 -0.153221 -0.062500 1 0 0 0 0 0 2 985203
-0.002385 0.000700 0.120153 0.384857 -0.700200 -0.153221 -0.062500 1 0 0 0 0 0 2 986234
-0.002385 0.000700 0.120153 0.384860 -0.700199 -0.153221 -0.062500 1 0 0 0 0 0 2 987233
-0.002385 0.000700 0.120153 0.384839 -0.700205 -0.153221 -0.062500 1 0 0 0 0 0 2 988232
-0.002390 0.000718 0.120142 0.458232 -0.952258 -0.002875 -0.062500 1 0 0 0 0 0 2 989232
-0.002393 0.000727 0.120139 0.434974 -0.867913 -0.076205 -0.062500 1 0 0 0 0 0 2 990233
-0.002394 0.000732 0.120137 0.416535 -0.804567 -0.114287 -0.062500 1 0 0 0 0 0 2 991233
-0.002395 0.000734 0.120137 0.406371 -0.770703 -0.128800 -0.062500 1 0 0 0 0 0 2 992232
-0.002395 0.000735 0.120137 0.401079 -0.753529 -0.133970 -0.062500 1 0 0 0 0 0 2 993231
-0.002395 0.000736 0.120137 0.398382 -0.744905 -0.135780 -0.062500 1 0 0 0 0 0 2 994220
-0.002396 0.000736 0.120137 0.397025 -0.740593 -0.136410 -0.062500 1 0 0 0 0 0 2 995230
-0.002396 0.000736 0.120137 0.396334 -0.738440 -0.136644 -0.062500 1 0 0 0 0 0 2 996220
-0.002396 0.000736 0.120137 0.395976 -0.737351 -0.136709 -0.062500 1 0 0 0 0 0 2 997230
-0.002396 0.000736 0.120137 0.395811 -0.736819 -0.136736 -0.062500 1 0 0 0 0 0 2 998234
-0.002396 0.000736 0.120137 0.395725 -0.736537 -0.136749 -0.062500 1 0 0 0 0 0 2 999233
-0.002396 0.000736 0.120137 0.395676 -0.736415 -0.136746 -0.062500 1 0 0 0 0 0 3 228
-0.002396 0.000736 0.120137 0.395664 -0.736343 -0.136753 -0.062500 1 0 0 0 0 0 3 1231
-0.002396 0.000736 0.120137 0.395641 -0.736301 -0.136749 -0.062500 1 0 0 0 0 0 3 2232
-0.002396 0.000736 0.120137 0.395636 -0.736287 -0.136755 -0.062500 1 0 0 0 0 0 3 3232
-0.002396 0.000736 0.120137 0.395644 -0.736277 -0.136749 -0.062500 1 0 0 0 0 0 3 4232
-0.002396 0.000736 0.120137 0.395645 -0.736276 -0.136748 -0.062500 1 0 0 0 0 0 3 5231
-0.002396 0.000736 0.120137 0.395637 -0.736285 -0.136755 -0.062500 1 0 0 0 0 0 3 6234
-0.002396 0.000736 0.120137 0.395642 -0.736266 -0.136756 -0.062500 1 0 0 0 0 0 3 7226
-0.002396 0.000736 0.120137 0.395646 -0.736276 -0.136749 -0.062500 1 0 0 0 0 0 3 8225
-0.002396 0.000736 0.120137 0.395626 -0.736283 -0.136749 -0.062500 1 0 0 0 0 0 3 9216
-0.002396 0.000736 0.120137 0.395640 -0.736266 -0.136755 -0.062500 1 0 0 0 0 0 3 10224
-0.002396 0.000736 0.120137 0.395646 -0.736276 -0.136749 -0.062500 1 0 0 0 0 0 3 11225
-0.002396 0.000736 0.120137 0.395622 -0.736271 -0.136756 -0.062500 1 0 0 0 0 0 3 12215
-0.002396 0.000736 0.120137 0.395643 -0.736276 -0.136749 -0.062500 1 0 0 0 0 0 3 13224
-0.002396 0.000736 0.120137 0.395643 -0.736265 -0.136755 -0.062500 1 0 0 0 0 0 3 14215
-0.002396 0.000736 0.120137 0.395625 -0.736282 -0.136749 -0.062500 1 0 0 0 0 0 3 15224
-0.002383 0.000750 0.120147 0.216842 -0.928769 -0.286273 -0.062500 1 0 0 0 0 0 3 16215
-0.002376 0.000757 0.120151 0.275438 -0.863836 -0.213248 -0.062500 1 0 0 0 0 0 3 17222
-0.002378 0.000778 0.120142 0.393728 -1.067340 -0.024877 -0.062500 1 0 0 0 0 0 3 18214
-0.002379 0.000789 0.120138 0.394798 -0.957347 -0.083879 -0.062500 1 0 0 0 0 0 3 19223
-0.002380 0.000794 0.120137 0.388827 -0.881018 -0.116890 -0.062500 1 0 0 0 0 0 3 20215
-0.002380 0.000797 0.120137 0.384954 -0.840667 -0.129617 -0.062500 1 0 0 0 0 0 3 21224
-0.002380 0.000798 0.120137 0.382827 -0.820258 -0.134171 -0.062500 1 0 0 0 0 0 3 22214
-0.002380 0.000799 0.120137 0.381715 -0.810012 -0.135770 -0.062500 1 0 0 0 0 0 3 23223
-0.002381 0.000799 0.120137 0.381147 -0.804893 -0.136326 -0.062500 1 0 0 0 0 0 3 24215
-0.002381 0.000800 0.120137 0.380869 -0.802325 -0.136528 -0.062500 1 0 0 0 0 0 3 25224
-0.002368 0.000813 0.120147 0.201831 -0.993687 -0.285922 -0.062500 1 0 0 0 0 0 3 26209
-0.002361 0.000820 0.120151 0.260387 -0.928023 -0.213014 -0.062500 1 0 0 0 0 0 3 27219
-0.002358 0.000824 0.120152 0.305312 -0.879252 -0.175212 -0.062500 1 0 0 0 0 0 3 28214
-0.002356 0.000825 0.120153 0.329638 -0.853344 -0.160849 -0.062500 1 0 0 0 0 0 3 29230
-0.002356 0.000826 0.120153 0.342082 -0.840267 -0.155721 -0.062500 1 0 0 0 0 0 3 30220
-0.002355 0.000827 0.120153 0.348363 -0.833736 -0.153925 -0.062500 1 0 0 0 0 0 3 31238
-0.002355 0.000827 0.120153 0.351516 -0.830457 -0.153301 -0.062500 1 0 0 0 0 0 3 32232
-0.002355 0.000827 0.120153 0.353111 -0.828831 -0.153091 -0.062500 1 0 0 0 0 0 3 33232
-0.002355 0.000827 0.120153 0.353901 -0.828022 -0.153014 -0.062500 1 0 0 0 0 0 3 34230
-0.002355 0.000827 0.120153 0.354293 -0.827613 -0.152982 -0.062500 1 0 0 0 0 0 3 35234
-0.002355 0.000827 0.120153 0.354510 -0.827402 -0.152975 -0.062500 1 0 0 0 0 0 3 36232
-0.002355 0.000827 0.120153 0.354597 -0.827312 -0.152973 -0.062500 1 0 0 0 0 0 3 37230
-0.002342 0.000841 0.120164 0.175663 -1.019993 -0.302174 -0.062500 1 0 0 0 0 0 3 38230
-0.002341 0.000866 0.120157 0.307714 -1.206609 -0.078562 -0.062500 1 0 0 0 0 0 3 39240
-0.002340 0.000878 0.120154 -0.059712 -0.213115 -0.114289 -0.062500 0 0 0 0 0 0 3 40204
-0.002340 0.000884 0.120153 -0.053525 -0.117866 -0.138102 -0.062500 0 0 0 0 0 0 3 41234
-0.002340 0.000888 0.120153 -0.051117 -0.067905 -0.147548 -0.062500 0 0 0 0 0 0 3 42232
-0.002340 0.000889 0.120153 -0.050045 -0.042683 -0.150951 -0.062500 0 0 0 0 0 0 3 43232
-0.002340 0.000890 0.120153 -0.049537 -0.030034 -0.152149 -0.062500 0 0 0 0 0 0 3 44221
-0.002345 0.000908 0.120142 0.022659 -0.262105 -0.001644 -0.062500 0 0 0 0 0 0 3 45229
-0.002348 0.000917 0.120138 -0.003203 -0.165864 -0.075396 -0.062500 0 0 0 0 0 0 3 46231
-0.002341 0.000954 0.120137 -0.121186 -0.509127 -0.111640 -0.062500 0 0 0 0 0 0 3 47231
-0.002344 0.000990 0.120125 -0.024737 -0.540587 0.024076 -0.062500 0 0 0 0 0 0 3 48234
-0.002364 0.001013 0.120131 0.218713 -0.367985 -0.192497 -0.062500 0 0 0 0 0 0 3 49229
-0.002379 0.001042 0.120123 0.179422 -0.436736 -0.014520 -0.062500 0 0 0 0 0 0 3 50231
-0.002392 0.001074 0.120109 0.144241 -0.484523 0.082551 -0.062500 0 0 0 0 0 0 3 51203
-0.002404 0.001109 0.120093 0.126316 -0.511384 0.129702 -0.062500 0 0 0 0 0 0 3 52229
-0.002402 0.001158 0.120087 -0.048841 -0.704254 0.008680 -0.062500 0 0 0 0 0 0 3 53229
-0.002407 0.001200 0.120075 0.011973 -0.638772 0.102002 -0.062500 0 0 0 0 0 0 3 54231
-0.002414 0.001239 0.120059 0.058074 -0.590023 0.157816 -0.062500 0 0 0 0 0 0 3 55210
-0.002418 0.001259 0.120054 0.015244 -0.331568 0.037360 -0.062500 0 0 0 0 0 0 3 56204
-0.002425 0.001286 0.120041 0.052972 -0.410146 0.133507 -0.062500 0 0 0 0 0 0 3 57230
-0.002422 0.001332 0.120036 -0.087224 -0.650496 0.042424 -0.062500 0 0 0 0 0 0 3 58231
-0.002420 0.001355 0.120035 -0.075648 -0.378450 -0.005264 -0.062500 0 0 0 0 0 0 3 59232
-0.002424 0.001384 0.120023 0.005603 -0.435254 0.128821 -0.062500 0 0 0 0 0 0 3 60229
-0.002419 0.001430 0.120019 -0.111421 -0.663008 0.052449 -0.062500 0 0 0 0 0 0 3 61226
-0.002440 0.001476 0.120016 0.226420 -0.675738 0.025627 -0.062500 0 0 0 0 0 0 3 62227
-0.002456 0.001517 0.120004 0.185982 -0.609165 0.154125 -0.062500 0 0 0 0 0 0 3 63234
-0.002451 0.001551 0.120011 -0.086720 -0.519241 -0.078245 -0.062500 0 0 0 0 0 0 3 64230
-0.002454 0.001586 0.120002 -0.016841 -0.519179 0.104529 -0.062500 0 0 0 0 0 0 3 65232
-0.002461 0.001621 0.119988 0.040606 -0.524469 0.204384 -0.062500 0 0 0 0 0 0 3 66216
-0.002451 0.001652 0.119994 -0.161674 -0.476459 -0.048100 -0.062500 0 0 0 0 0 0 3 67229
-0.002452 0.001686 0.119985 -0.054529 -0.497490 0.126822 -0.062500 0 0 0 0 0 0 3 68234
-0.002452 0.001703 0.119982 -0.048161 -0.277479 0.070357 -0.062500 0 0 0 0 0 0 3 69228
-0.002445 0.001743 0.119980 -0.148113 -0.558127 0.045199 -0.062500 0 0 0 0 0 0 3 70228
-0.002446 0.001781 0.119969 -0.042228 -0.556951 0.183889 -0.062500 0 0 0 0 0 0 3 71202
-0.002447 0.001800 0.119965 -0.039778 -0.311848 0.103007 -0.062500 0 0 0 0 0 0 3 72233
-0.002453 0.001827 0.119952 0.022789 -0.395252 0.215721 -0.062500 0 0 0 0 0 0 3 73228
-0.002448 0.001872 0.119947 -0.105388 -0.638344 0.132060 -0.062500 0 0 0 0 0 0 3 74211
-0.002465 0.001899 0.119955 0.159738 -0.427788 -0.051789 -0.062500 0 0 0 0 0 0 3 75230
-0.002478 0.001931 0.119947 0.141777 -0.456201 0.150280 -0.062500 0 0 0 0 0 0 3 76201
-0.002477 0.001978 0.119944 -0.045534 -0.667361 0.110400 -0.062500 0 0 0 0 0 0 3 77219
-0.002477 0.002002 0.119942 -0.058344 -0.381152 0.078619 -0.062500 0 0 0 0 0 0 3 78224
-0.002482 0.002031 0.119931 0.010249 -0.429058 0.220099 -0.062500 0 0 0 0 0 0 3 79215
-0.002477 0.002078 0.119926 -0.113391 -0.653432 0.148098 -0.062500 0 0 0 0 0 0 3 80215
-0.002474 0.002101 0.119925 -0.092337 -0.374272 0.103534 -0.062500 0 0 0 0 0 0 3 81222
-0.002478 0.002130 0.119913 -0.009337 -0.419914 0.240724 -0.062500 0 0 0 0 0 0 3 82214
-0.002473 0.002177 0.119909 -0.124577 -0.646029 0.167527 -0.062500 0 0 0 0 0 0 3 83223
-0.002470 0.002200 0.119907 -0.099215 -0.367861 0.122060 -0.062500 0 0 0 0 0 0 3 84213
-0.002474 0.002229 0.119895 -0.011549 -0.419167 0.259182 -0.062500 0 0 0 0 0 0 3 85222
-0.002481 0.002262 0.119880 0.041026 -0.464705 0.332255 -0.062500 0 0 0 0 0 0 3 86212
-0.002472 0.002292 0.119885 -0.165201 -0.441017 0.069054 -0.062500 0 0 0 0 0 0 3 87214
-0.002491 0.002329 0.119886 0.186580 -0.530947 0.105000 -0.062500 0 0 0 0 0 0 3 88221
-0.002506 0.002365 0.119875 0.159309 -0.519477 0.267418 -0.062500 0 0 0 0 0 0 3 89212
-0.002506 0.002415 0.119870 -0.038749 -0.694434 0.203261 -0.062500 0 0 0 0 0 0 3 90221
-0.002506 0.002440 0.119868 -0.057192 -0.388718 0.159717 -0.062500 0 0 0 0 0 0 3 91213
-0.002511 0.002470 0.119857 0.008139 -0.425346 0.298129 -0.062500 0 0 0 0 0 0 3 92221
-0.002525 0.002522 0.119862 0.129704 -0.704615 0.090920 -0.062500 0 0 0 0 0 0 3 93213
-0.002532 0.002547 0.119863 0.050253 -0.398531 0.110452 -0.062500 0 0 0 0 0 0 3 94221
-0.002528 0.002591 0.119863 -0.105496 -0.605463 0.137058 -0.062500 0 0 0 0 0 0 3 95214
-0.002531 0.002631 0.119852 -0.026500 -0.567256 0.294624 -0.062500 0 0 0 0 0 0 3 96223
-0.002533 0.002651 0.119848 -0.036656 -0.306304 0.217867 -0.062500 0 0 0 0 0 0 3 97240
-0.002545 0.002697 0.119855 0.099195 -0.620795 0.054243 -0.062500 0 0 0 0 0 0 3 98220
-0.002556 0.002738 0.119847 0.105979 -0.594914 0.256330 -0.062500 0 0 0 0 0 0 3 99222
-0.002561 0.002758 0.119844 0.034864 -0.328000 0.205799 -0.062500 0 0 0 0 0 0 3 100230
-0.002569 0.002786 0.119831 0.055760 -0.390350 0.332905 -0.062500 0 0 0 0 0 0 3 101219
-0.002585 0.002836 0.119836 0.154677 -0.688143 0.122100 -0.062500 0 0 0 0 0 0 3 102233
-0.002592 0.002861 0.119837 0.063814 -0.391418 0.138378 -0.062500 0 0 0 0 0 0 3 103232
-0.002601 0.002891 0.119827 0.071239 -0.426799 0.309981 -0.062500 0 0 0 0 0 0 3 104229
-0.002598 0.002938 0.119822 -0.085272 -0.646021 0.251916 -0.062500 0 0 0 0 0 0 3 105230
-0.002597 0.002961 0.119820 -0.079729 -0.365502 0.208179 -0.062500 0 0 0 0 0 0 3 106230
-0.002620 0.002995 0.119818 0.242898 -0.468941 0.213325 -0.062500 0 0 0 0 0 0 3 107201
-0.002624 0.003043 0.119817 0.022826 -0.669410 0.209178 -0.062500 0 0 0 0 0 0 3 108229
-0.002631 0.003085 0.119805 0.041567 -0.602221 0.352629 -0.062500 0 0 0 0 0 0 3 109228
-0.002640 0.003124 0.119789 0.065184 -0.553130 0.427236 -0.062500 0 0 0 0 0 0 3 110229
-0.002632 0.003157 0.119794 -0.154574 -0.482340 0.163722 -0.062500 0 0 0 0 0 0 3 111238
-0.002632 0.003191 0.119785 -0.056999 -0.484571 0.336120 -0.062500 0 0 0 0 0 0 3 112231
-0.002657 0.003230 0.119779 0.259815 -0.548496 0.298428 -0.062500 0 0 0 0 0 0 3 113231
-0.002670 0.003250 0.119778 0.132008 -0.300659 0.253286 -0.062500 0 0 0 0 0 0 3 114200
-0.002668 0.003291 0.119776 -0.062201 -0.557103 0.248829 -0.062500 0 0 0 0 0 0 3 115230
-0.002672 0.003329 0.119764 -0.005188 -0.541049 0.393482 -0.062500 0 0 0 0 0 0 3 116226
-0.002675 0.003349 0.119760 -0.025897 -0.293477 0.309965 -0.062500 0 0 0 0 0 0 3 117229
-0.002668 0.003390 0.119757 -0.143498 -0.553378 0.282607 -0.062500 0 0 0 0 0 0 3 118228
-0.002689 0.003432 0.119755 0.198663 -0.598742 0.284102 -0.062500 0 0 0 0 0 0 3 119230
-0.002704 0.003471 0.119742 0.163965 -0.552732 0.421586 -0.062500 0 0 0 0 0 0 3 120228
-0.002712 0.003491 0.119738 0.061246 -0.298100 0.334232 -0.062500 0 0 0 0 0 0 3 121228
-0.002708 0.003532 0.119735 -0.101179 -0.554932 0.306094 -0.062500 0 0 0 0 0 0 3 122228
-0.002707 0.003552 0.119734 -0.092361 -0.313012 0.281794 -0.062500 0 0 0 0 0 0 3 123260
-0.002730 0.003585 0.119732 0.234588 -0.441392 0.297431 -0.062500 0 0 0 0 0 0 3 124228
-0.002746 0.003618 0.119720 0.179384 -0.468988 0.440937 -0.062500 0 0 0 0 0 0 3 125227
-0.002760 0.003653 0.119705 0.133218 -0.481116 0.515036 -0.062500 0 0 0 0 0 0 3 126218
-0.002754 0.003684 0.119709 -0.124540 -0.444533 0.250830 -0.062500 0 0 0 0 0 0 3 127229
-0.002775 0.003722 0.119709 0.209817 -0.539854 0.290096 -0.062500 0 0 0 0 0 0 3 128224
-0.002791 0.003758 0.119698 0.170920 -0.528190 0.452291 -0.062500 0 0 0 0 0 0 3 129224
-0.002799 0.003776 0.119693 0.067203 -0.293865 0.373844 -0.062500 0 0 0 0 0 0 3 130225
-0.002808 0.003803 0.119681 0.071495 -0.377802 0.493097 -0.062500 0 0 0 0 0 0 3 131251
-0.002800 0.003830 0.119686 -0.154274 -0.403664 0.256686 -0.062500 0 0 0 0 0 0 3 132295
-0.002800 0.003861 0.119677 -0.058674 -0.451256 0.440547 -0.062500 0 0 0 0 0 0 3 133297
-0.002825 0.003899 0.119672 0.260265 -0.542254 0.408415 -0.062500 0 0 0 0 0 0 3 134273
-0.002838 0.003918 0.119670 0.132542 -0.307798 0.362240 -0.062500 0 0 0 0 0 0 3 135296
-0.002849 0.003944 0.119658 0.104969 -0.386765 0.503112 -0.062500 0 0 0 0 0 0 3 136269
-0.002855 0.003958 0.119653 0.030829 -0.222943 0.417588 -0.062500 0 0 0 0 0 0 3 137303
-0.002882 0.003987 0.119650 0.300260 -0.405027 0.402179 -0.062500 0 0 0 0 0 0 3 138300
-0.002895 0.004001 0.119649 0.151828 -0.236602 0.372341 -0.062500 0 0 0 0 0 0 3 139301
-0.002894 0.004040 0.119647 -0.053036 -0.533516 0.377870 -0.062500 0 0 0 0 0 0 3 140295
-0.002899 0.004076 0.119635 -0.002229 -0.542160 0.525257 -0.062500 0 0 0 0 0 0 3 141302
-0.002901 0.004095 0.119631 -0.024606 -0.306978 0.440405 -0.062500 0 0 0 0 0 0 3 142296
-0.002926 0.004126 0.119627 0.271864 -0.449675 0.425765 -0.062500 0 0 0 0 0 0 3 143279
-0.002939 0.004142 0.119626 0.137107 -0.261514 0.395548 -0.062500 0 0 0 0 0 0 3 144271
-0.002951 0.004167 0.119614 0.106288 -0.365117 0.543734 -0.062500 0 0 0 0 0 0 3 145294
-0.002956 0.004179 0.119610 0.030970 -0.214662 0.460261 -0.062500 0 0 0 0 0 0 3 146297
-0.002959 0.004186 0.119608 -0.013889 -0.117786 0.417616 -0.062500 0 0 0 0 0 0 3 147272
-0.002985 0.004211 0.119606 0.287355 -0.359863 0.430614 -0.062500 0 0 0 0 0 0 3 148272
-0.002998 0.004224 0.119605 0.150180 -0.220148 0.410757 -0.062500 0 0 0 0 0 0 3 149270
-0.003009 0.004247 0.119593 0.118202 -0.348082 0.562937 -0.062500 0 0 0 0 0 0 3 150298
-0.003015 0.004259 0.119589 0.045656 -0.216995 0.480615 -0.062500 0 0 0 0 0 0 3 151294
-0.003037 0.004270 0.119597 0.249262 -0.187747 0.306333 -0.062500 0 0 0 0 0 0 3 152277
-0.003053 0.004292 0.119588 0.189689 -0.336967 0.516518 -0.062500 0 0 0 0 0 0 3 153293
-0.003049 0.004318 0.119595 -0.085892 -0.390840 0.323380 -0.062500 0 0 0 0 0 0 3 154276
-0.003051 0.004347 0.119586 -0.018586 -0.452870 0.524353 -0.062500 0 0 0 0 0 0 3 155294
-0.003052 0.004363 0.119583 -0.026768 -0.267083 0.469623 -0.062500 0 0 0 0 0 0 3 156213
-0.003072 0.004375 0.119591 0.212785 -0.212805 0.306216 -0.062500 0 0 0 0 0 0 3 157219
-0.003087 0.004398 0.119582 0.171239 -0.349085 0.520407 -0.062500 0 0 0 0 0 0 3 158210
-0.003095 0.004410 0.119579 0.072153 -0.213668 0.470408 -0.062500 0 0 0 0 0 0 3 159220
-0.003098 0.004416 0.119578 0.013857 -0.124489 0.440467 -0.062500 0 0 0 0 0 0 3 160211
-0.003105 0.004436 0.119566 0.048373 -0.300526 0.591070 -0.062500 0 0 0 0 0 0 3 161206
-0.003109 0.004446 0.119562 0.008923 -0.189640 0.507818 -0.062500 0 0 0 0 0 0 3 162219
-0.003130 0.004456 0.119570 0.231159 -0.174239 0.333671 -0.062500 0 0 0 0 0 0 3 163210
-0.003140 0.004461 0.119573 0.115603 -0.106571 0.381649 -0.062500 0 0 0 0 0 0 3 164220
-0.003150 0.004480 0.119562 0.104546 -0.295773 0.571617 -0.062500 0 0 0 0 0 0 3 165210
-0.003156 0.004490 0.119558 0.038866 -0.189407 0.503153 -0.062500 0 0 0 0 0 0 3 166219
-0.003158 0.004495 0.119557 -0.000961 -0.114996 0.465794 -0.062500 0 0 0 0 0 0 3 167211
-0.003184 0.004520 0.119555 0.291806 -0.359595 0.482695 -0.062500 0 0 0 0 0 0 3 168219
-0.003197 0.004532 0.119554 0.162597 -0.224069 0.462474 -0.062500 0 0 0 0 0 0 3 169210
-0.003203 0.004538 0.119553 0.066123 -0.131287 0.452702 -0.062500 0 0 0 0 0 0 3 170219
-0.003206 0.004541 0.119553 0.014935 -0.082187 0.449000 -0.062500 0 0 0 0 0 0 3 171210
-0.003227 0.004547 0.119562 0.238170 -0.118904 0.316572 -0.062500 0 0 0 0 0 0 3 172210
-0.003242 0.004568 0.119554 0.188568 -0.302564 0.542842 -0.062500 0 0 0 0 0 0 3 173215
-0.003250 0.004578 0.119551 0.085985 -0.191866 0.496616 -0.062500 0 0 0 0 0 0 3 174220
-0.003254 0.004583 0.119550 0.026011 -0.115150 0.467948 -0.062500 0 0 0 0 0 0 3 175225
-0.003256 0.004585 0.119550 -0.005188 -0.074260 0.456697 -0.062500 0 0 0 0 0 0 3 176219
-0.003276 0.004592 0.119559 0.228274 -0.115062 0.321756 -0.062500 0 0 0 0 0 0 3 177230
-0.003291 0.004612 0.119551 0.183538 -0.300512 0.547120 -0.062500 0 0 0 0 0 0 3 178221
-0.003298 0.004622 0.119548 0.083503 -0.190849 0.500422 -0.062500 0 0 0 0 0 0 3 179230
-0.003302 0.004627 0.119547 0.024771 -0.114652 0.471581 -0.062500 0 0 0 0 0 0 3 180227
-0.003304 0.004629 0.119546 -0.005798 -0.074013 0.460263 -0.062500 0 0 0 0 0 0 3 181227
-0.003305 0.004631 0.119546 -0.021332 -0.053311 0.456190 -0.062500 0 0 0 0 0 0 3 182219
-0.003325 0.004636 0.119555 0.220276 -0.104531 0.324081 -0.062500 0 0 0 0 0 0 3 183228
-0.003335 0.004639 0.119559 0.114957 -0.072618 0.387309 -0.062500 0 0 0 0 0 0 3 184227
-0.003344 0.004657 0.119548 0.105175 -0.274655 0.583355 -0.062500 0 0 0 0 0 0 3 185226
-0.003349 0.004666 0.119544 0.042553 -0.177918 0.516483 -0.062500 0 0 0 0 0 0 3 186215
-0.003371 0.004676 0.119552 0.253798 -0.170067 0.349134 -0.062500 0 0 0 0 0 0 3 187232
-0.003382 0.004680 0.119555 0.132093 -0.105965 0.398564 -0.062500 0 0 0 0 0 0 3 188199
-0.003387 0.004683 0.119556 0.051540 -0.069257 0.426514 -0.062500 0 0 0 0 0 0 3 189229
-0.003390 0.004684 0.119557 0.008325 -0.050688 0.437308 -0.062500 0 0 0 0 0 0 3 190225
-0.003396 0.004701 0.119545 0.051019 -0.263850 0.604486 -0.062500 0 0 0 0 0 0 3 191226
-0.003419 0.004715 0.119550 0.268823 -0.231946 0.396057 -0.062500 0 0 0 0 0 0 3 192216
-0.003430 0.004722 0.119552 0.143150 -0.138401 0.418688 -0.062500 0 0 0 0 0 0 3 193197
-0.003435 0.004725 0.119553 0.057580 -0.084488 0.436041 -0.062500 0 0 0 0 0 0 3 194226
-0.003438 0.004727 0.119553 0.012726 -0.057075 0.443020 -0.062500 0 0 0 0 0 0 3 195229
-0.003440 0.004728 0.119553 -0.009829 -0.043421 0.445532 -0.062500 0 0 0 0 0 0 3 196227
-0.003460 0.004733 0.119562 0.228726 -0.098408 0.316335 -0.062500 0 0 0 0 0 0 3 197226
-0.003469 0.004735 0.119566 0.121497 -0.068280 0.380068 -0.062500 0 0 0 0 0 0 3 198223
-0.003474 0.004736 0.119567 0.046324 -0.048787 0.413123 -0.062500 0 0 0 0 0 0 3 199227
-0.003477 0.004737 0.119567 0.006964 -0.039055 0.425727 -0.062500 0 0 0 0 0 0 3 200225
-0.003478 0.004737 0.119567 -0.012744 -0.034353 0.430220 -0.062500 0 0 0 0 0 0 3 201225
-0.003498 0.004742 0.119577 0.227363 -0.093873 0.301840 -0.062500 0 0 0 0 0 0 3 202204
-0.003507 0.004745 0.119580 0.120818 -0.066015 0.365756 -0.062500 0 0 0 0 0 0 3 203226
-0.003517 0.004763 0.119569 0.110182 -0.269816 0.562433 -0.062500 0 0 0 0 0 0 3 204226
-0.003522 0.004772 0.119566 0.047496 -0.174298 0.495437 -0.062500 0 0 0 0 0 0 3 205220
-0.003525 0.004777 0.119564 0.009127 -0.105335 0.458469 -0.062500 0 0 0 0 0 0 3 206196
-0.003545 0.004784 0.119573 0.238857 -0.130044 0.314474 -0.062500 0 0 0 0 0 0 3 207227
-0.003556 0.004787 0.119576 0.126690 -0.084264 0.372616 -0.062500 0 0 0 0 0 0 3 208224
-0.003561 0.004789 0.119577 0.048962 -0.056828 0.403682 -0.062500 0 0 0 0 0 0 3 209225
-0.003563 0.004790 0.119578 0.008291 -0.043089 0.415574 -0.062500 0 0 0 0 0 0 3 210225
-0.003564 0.004790 0.119578 -0.012096 -0.036371 0.419832 -0.062500 0 0 0 0 0 0 3 211216
-0.003565 0.004790 0.119578 -0.022248 -0.033080 0.421330 -0.062500 0 0 0 0 0 0 3 212196
-0.003584 0.004795 0.119587 0.222898 -0.093339 0.292258 -0.062500 0 0 0 0 0 0 3 213214
-0.003594 0.004797 0.119590 0.118579 -0.065748 0.355607 -0.062500 0 0 0 0 0 0 3 214225
-0.003599 0.004798 0.119591 0.044850 -0.047515 0.388485 -0.062500 0 0 0 0 0 0 3 215224
-0.003601 0.004799 0.119592 0.006223 -0.038414 0.401029 -0.062500 0 0 0 0 0 0 3 216224
-0.003602 0.004799 0.119592 -0.013137 -0.034029 0.405511 -0.062500 0 0 0 0 0 0 3 217225
-0.003622 0.004804 0.119601 0.227908 -0.093178 0.277630 -0.062500 0 0 0 0 0 0 3 218224
-0.003632 0.004806 0.119605 0.121243 -0.065355 0.341265 -0.062500 0 0 0 0 0 0 3 219199
-0.003637 0.004807 0.119606 0.046364 -0.047000 0.374249 -0.062500 0 0 0 0 0 0 3 220225
-0.003644 0.004825 0.119594 0.071181 -0.259859 0.550673 -0.062500 0 0 0 0 0 0 3 221225
-0.003648 0.004834 0.119590 0.028186 -0.169193 0.475435 -0.062500 0 0 0 0 0 0 3 222224
-0.003650 0.004839 0.119589 -0.000263 -0.102561 0.435491 -0.062500 0 0 0 0 0 0 3 223228
-0.003670 0.004846 0.119598 0.234747 -0.128472 0.290917 -0.062500 0 0 0 0 0 0 3 224224
-0.003680 0.004849 0.119601 0.124814 -0.083173 0.348419 -0.062500 0 0 0 0 0 0 3 225211
-0.003685 0.004851 0.119602 0.048178 -0.055968 0.379226 -0.062500 0 0 0 0 0 0 3 226219
-0.003688 0.004852 0.119602 0.008077 -0.042347 0.391042 -0.062500 0 0 0 0 0 0 3 227211
-0.003689 0.004852 0.119602 -0.012026 -0.035704 0.395265 -0.062500 0 0 0 0 0 0 3 228209
-0.003690 0.004852 0.119602 -0.022035 -0.032438 0.396751 -0.062500 0 0 0 0 0 0 3 229217
-0.003690 0.004852 0.119602 -0.027016 -0.030837 0.397263 -0.062500 0 0 0 0 0 0 3 230209
-0.003709 0.004857 0.119612 0.221076 -0.092002 0.268361 -0.062500 0 0 0 0 0 0 3 231219
-0.003719 0.004859 0.119615 0.117828 -0.064760 0.331322 -0.062500 0 0 0 0 0 0 3 232208
-0.003724 0.004860 0.119616 0.044635 -0.046700 0.364036 -0.062500 0 0 0 0 0 0 3 233217
-0.003726 0.004861 0.119616 0.006288 -0.037709 0.376526 -0.062500 0 0 0 0 0 0 3 234208
-0.003727 0.004861 0.119617 -0.012931 -0.033371 0.380976 -0.062500 0 0 0 0 0 0 3 235218
-0.003728 0.004861 0.119617 -0.022493 -0.031268 0.382554 -0.062500 0 0 0 0 0 0 3 236208
-0.003747 0.004866 0.119626 0.223458 -0.092216 0.254160 -0.062500 0 0 0 0 0 0 3 237216
-0.003757 0.004868 0.119629 0.119009 -0.064883 0.317169 -0.062500 0 0 0 0 0 0 3 238208
-0.003762 0.004869 0.119630 0.045210 -0.046755 0.349892 -0.062500 0 0 0 0 0 0 3 239218
-0.003764 0.004870 0.119631 0.006570 -0.037735 0.362386 -0.062500 0 0 0 0 0 0 3 240208
-0.003765 0.004870 0.119631 -0.012785 -0.033380 0.366849 -0.062500 0 0 0 0 0 0 3 241217
-0.003766 0.004870 0.119631 -0.022409 -0.031265 0.368408 -0.062500 0 0 0 0 0 0 3 242209
-0.003766 0.004870 0.119631 -0.027208 -0.030253 0.368953 -0.062500 0 0 0 0 0 0 3 243223
-0.003766 0.004870 0.119631 -0.029586 -0.029759 0.369148 -0.062500 0 0 0 0 0 0 3 244220
-0.003766 0.004870 0.119631 -0.030776 -0.029504 0.369223 -0.062500 0 0 0 0 0 0 3 245223
-0.003766 0.004870 0.119631 -0.031382 -0.029389 0.369239 -0.062500 0 0 0 0 0 0 3 246212
-0.003786 0.004875 0.119640 0.219133 -0.091310 0.240453 -0.062500 0 0 0 0 0 0 3 247225
-0.003795 0.004877 0.119643 0.116860 -0.064422 0.303198 -0.062500 0 0 0 0 0 0 3 248209
-0.003800 0.004878 0.119644 0.044146 -0.046537 0.335823 -0.062500 0 0 0 0 0 0 3 249230
-0.003802 0.004879 0.119645 0.006032 -0.037616 0.348272 -0.062500 0 0 0 0 0 0 3 250225
-0.003804 0.004879 0.119645 -0.013066 -0.033327 0.352724 -0.062500 0 0 0 0 0 0 3 251226
-0.003804 0.004879 0.119645 -0.022549 -0.031254 0.354285 -0.062500 0 0 0 0 0 0 3 252225
-0.003804 0.004879 0.119645 -0.027274 -0.030240 0.354838 -0.062500 0 0 0 0 0 0 3 253222
-0.003805 0.004879 0.119645 -0.029633 -0.029749 0.355028 -0.062500 0 0 0 0 0 0 3 254222
-0.003805 0.004879 0.119645 -0.030798 -0.029499 0.355089 -0.062500 0 0 0 0 0 0 3 255223
-0.003805 0.004879 0.119645 -0.031383 -0.029378 0.355124 -0.062500 0 0 0 0 0 0 3 256222
-0.003805 0.004879 0.119645 -0.031679 -0.029323 0.355119 -0.062500 0 0 0 0 0 0 3 257218
-0.003805 0.004879 0.119645 -0.031827 -0.029280 0.355129 -0.062500 0 0 0 0 0 0 3 258229
-0.003805 0.004879 0.119645 -0.031903 -0.029283 0.355121 -0.062500 0 0 0 0 0 0 3 259232
-0.003805 0.004879 0.119645 -0.031927 -0.029268 0.355139 -0.062500 0 0 0 0 0 0 3 260228
-0.003805 0.004879 0.119645 -0.031952 -0.029262 0.355133 -0.062500 0 0 0 0 0 0 3 261223
-0.003824 0.004884 0.119654 0.218978 -0.091278 0.226482 -0.062500 0 0 0 0 0 0 3 262222
-0.003833 0.004886 0.119657 0.114724 -0.065125 0.289140 -0.062500 0 0 0 0 0 0 3 263223
-0.003838 0.004888 0.119658 0.042030 -0.047236 0.321732 -0.062500 0 0 0 0 0 0 3 264222
-0.003841 0.004888 0.119659 0.003942 -0.038332 0.334170 -0.062500 0 0 0 0 0 0 3 265222
-0.003842 0.004888 0.119659 -0.015131 -0.034029 0.338620 -0.062500 0 0 0 0 0 0 3 266221
-0.003842 0.004888 0.119659 -0.024611 -0.031964 0.340185 -0.062500 0 0 0 0 0 0 3 267224
-0.003843 0.004888 0.119659 -0.029336 -0.030952 0.340716 -0.062500 0 0 0 0 0 0 3 268222
-0.003843 0.004888 0.119659 -0.031685 -0.030463 0.340916 -0.062500 0 0 0 0 0 0 3 269222
-0.003843 0.004888 0.119659 -0.032861 -0.030210 0.340984 -0.062500 0 0 0 0 0 0 3 270220
-0.003843 0.004888 0.119659 -0.033435 -0.030091 0.341013 -0.062500 0 0 0 0 0 0 3 271223
-0.003843 0.004888 0.119659 -0.033742 -0.030034 0.341013 -0.062500 0 0 0 0 0 0 3 272221
-0.003843 0.004888 0.119659 -0.033887 -0.030002 0.341012 -0.062500 0 0 0 0 0 0 3 273228
-0.003843 0.004888 0.119659 -0.033960 -0.029986 0.341021 -0.062500 0 0 0 0 0 0 3 274224
-0.003843 0.004889 0.119659 -0.033986 -0.029990 0.341022 -0.062500 0 0 0 0 0 0 3 275359
-0.003843 0.004889 0.119659 -0.034004 -0.029977 0.341020 -0.062500 0 0 0 0 0 0 3 276290
-0.003843 0.004889 0.119659 -0.034017 -0.029973 0.341026 -0.062500 0 0 0 0 0 0 3 279071
-0.003843 0.004889 0.119659 -0.034029 -0.029970 0.341013 -0.062500 0 0 0 0 0 0 3 280316
-0.003843 0.004889 0.119659 -0.034020 -0.029972 0.341025 -0.062500 0 0 0 0 0 0 3 281289
-0.003843 0.004889 0.119659 -0.034027 -0.029981 0.341020 -0.062500 0 0 0 0 0 0 3 282293
-0.003843 0.004889 0.119659 -0.034023 -0.029963 0.341018 -0.062500 0 0 0 0 0 0 3 283302
-0.003843 0.004889 0.119659 -0.034027 -0.029980 0.341019 -0.062500 0 0 0 0 0 0 3 284300
-0.003843 0.004889 0.119659 -0.034030 -0.029971 0.341012 -0.062500 0 0 0 0 0 0 3 285294
-0.003843 0.004889 0.119659 -0.034020 -0.029972 0.341025 -0.062500 0 0 0 0 0 0 3 286296
-0.003843 0.004889 0.119659 -0.034027 -0.029981 0.341020 -0.062500 0 0 0 0 0 0 3 287343
-0.003843 0.004889 0.119659 -0.034030 -0.029971 0.341012 -0.062500 0 0 0 0 0 0 3 288302
-0.003843 0.004889 0.119659 -0.034032 -0.029969 0.341031 -0.062500 0 0 0 0 0 0 3 289293
-0.003843 0.004889 0.119659 -0.034031 -0.029970 0.341013 -0.062500 0 0 0 0 0 0 3 290268
-0.003843 0.004889 0.119659 -0.034020 -0.029972 0.341025 -0.062500 0 0 0 0 0 0 3 291283
-0.003843 0.004889 0.119659 -0.034027 -0.029981 0.341020 -0.062500 0 0 0 0 0 0 3 292289
-0.003843 0.004889 0.119659 -0.034030 -0.029971 0.341012 -0.062500 0 0 0 0 0 0 3 293290
-0.003843 0.004889 0.119659 -0.034020 -0.029972 0.341025 -0.062500 0 0 0 0 0 0 3 294262
-0.003843 0.004889 0.119659 -0.034030 -0.029970 0.341012 -0.062500 0 0 0 0 0 0 3 295316
-0.003843 0.004889 0.119659 -0.034040 -0.029978 0.341024 -0.062500 0 0 0 0 0 0 3 296289
-0.003843 0.004889 0.119659 -0.034021 -0.029973 0.341026 -0.062500 0 0 0 0 0 0 3 297265
-0.003843 0.004889 0.119659 -0.034030 -0.029970 0.341013 -0.062500 0 0 0 0 0 0 3 298294
-0.003843 0.004889 0.119659 -0.034020 -0.029972 0.341025 -0.062500 0 0 0 0 0 0 3 299297
-0.003843 0.004889 0.119659 -0.034030 -0.029970 0.341012 -0.062500 0 0 0 0 0 0 3 300274
-0.003843 0.004889 0.119659 -0.034028 -0.029981 0.341018 -0.062500 0 0 0 0 0 0 3 301286
-0.003843 0.004889 0.119659 -0.034032 -0.029970 0.341032 -0.062500 0 0 0 0 0 0 3 302271
-0.003843 0.004889 0.119659 -0.034031 -0.029970 0.341013 -0.062500 0 0 0 0 0 0 3 303337
-0.003843 0.004889 0.119659 -0.034028 -0.029981 0.341019 -0.062500 0 0 0 0 0 0 3 304274
-0.003843 0.004889 0.119659 -0.034023 -0.029963 0.341018 -0.062500 0 0 0 0 0 0 3 305289
-0.003843 0.004889 0.119659 -0.034027 -0.029980 0.341019 -0.062500 0 0 0 0 0 0 3 306273
-0.003843 0.004889 0.119659 -0.034020 -0.029973 0.341026 -0.062500 0 0 0 0 0 0 3 307289
-0.003843 0.004889 0.119659 -0.034030 -0.029970 0.341012 -0.062500 0 0 0 0 0 0 3 308271
-0.003843 0.004889 0.119659 -0.034040 -0.029978 0.341024 -0.062500 0 0 0 0 0 0 3 309287
-0.003843 0.004889 0.119659 -0.034024 -0.029962 0.341019 -0.062500 0 0 0 0 0 0 3 310272
-0.003843 0.004889 0.119659 -0.034027 -0.029980 0.341019 -0.062500 0 0 0 0 0 0 3 311289
-0.003843 0.004889 0.119659 -0.034027 -0.029982 0.341019 -0.062500 0 0 0 0 0 0 3 312215
-0.003843 0.004889 0.119659 -0.034023 -0.029963 0.341018 -0.062500 0 0 0 0 0 0 3 313206
-0.003843 0.004889 0.119659 -0.034027 -0.029980 0.341019 -0.062500 0 0 0 0 0 0 3 314214
-0.003843 0.004889 0.119659 -0.034030 -0.029971 0.341011 -0.062500 0 0 0 0 0 0 3 315206
-0.003843 0.004889 0.119659 -0.034032 -0.029969 0.341031 -0.062500 0 0 0 0 0 0 3 316214
-0.003843 0.004889 0.119659 -0.034028 -0.029981 0.341021 -0.062500 0 0 0 0 0 0 3 317205
-0.003843 0.004889 0.119659 -0.034023 -0.029963 0.341019 -0.062500 0 0 0 0 0 0 3 318214
-0.003843 0.004889 0.119659 -0.034027 -0.029980 0.341019 -0.062500 0 0 0 0 0 0 3 319206
-0.003843 0.004889 0.119659 -0.034030 -0.029971 0.341012 -0.062500 0 0 0 0 0 0 3 320214
-0.003838 0.004871 0.119671 -0.097814 0.191868 0.176775 -0.062500 0 0 0 0 0 0 3 321204
-0.003835 0.004863 0.119675 -0.074730 0.105814 0.256738 -0.062500 0 0 0 0 0 0 3 322213
-0.003834 0.004858 0.119676 -0.056092 0.041340 0.298350 -0.062500 0 0 0 0 0 0 3 323205
-0.003833 0.004856 0.119677 -0.045524 0.006339 0.314252 -0.062500 0 0 0 0 0 0 3 324214
-0.003833 0.004855 0.119677 -0.039924 -0.011634 0.319929 -0.062500 0 0 0 0 0 0 3 325208
-0.003833 0.004854 0.119677 -0.037034 -0.020751 0.321918 -0.062500 0 0 0 0 0 0 3 326218
-0.003833 0.004854 0.119677 -0.035547 -0.025341 0.322625 -0.062500 0 0 0 0 0 0 3 327216
-0.003832 0.004854 0.119677 -0.034788 -0.027650 0.322867 -0.062500 0 0 0 0 0 0 3 328206
-0.003832 0.004854 0.119677 -0.034412 -0.028821 0.322956 -0.062500 0 0 0 0 0 0 3 329209
-0.003832 0.004854 0.119677 -0.034226 -0.029383 0.322987 -0.062500 0 0 0 0 0 0 3 330218
-0.003852 0.004859 0.119686 0.216938 -0.091687 0.194425 -0.062500 0 0 0 0 0 0 3 331227
-0.003861 0.004861 0.119689 0.114718 -0.064993 0.257047 -0.062500 0 0 0 0 0 0 3 332228
-0.003866 0.004862 0.119691 0.042025 -0.047188 0.289616 -0.062500 0 0 0 0 0 0 3 333221
-0.003868 0.004862 0.119691 0.003947 -0.038294 0.302051 -0.062500 0 0 0 0 0 0 3 334223
-0.003869 0.004863 0.119691 -0.015122 -0.034024 0.306498 -0.062500 0 0 0 0 0 0 3 335223
-0.003870 0.004863 0.119691 -0.024616 -0.031959 0.308066 -0.062500 0 0 0 0 0 0 3 336229
-0.003870 0.004863 0.119691 -0.029340 -0.030956 0.308604 -0.062500 0 0 0 0 0 0 3 337221
-0.003870 0.004863 0.119691 -0.031693 -0.030457 0.308797 -0.062500 0 0 0 0 0 0 3 338220
-0.003871 0.004863 0.119691 -0.032857 -0.030207 0.308858 -0.062500 0 0 0 0 0 0 3 339223
-0.003871 0.004863 0.119691 -0.033431 -0.030088 0.308886 -0.062500 0 0 0 0 0 0 3 340230
-0.003871 0.004863 0.119691 -0.033735 -0.030041 0.308894 -0.062500 0 0 0 0 0 0 3 341219
-0.003871 0.004863 0.119691 -0.033891 -0.030007 0.308899 -0.062500 0 0 0 0 0 0 3 342226
-0.003871 0.004863 0.119691 -0.033956 -0.029983 0.308896 -0.062500 0 0 0 0 0 0 3 343222
-0.003871 0.004863 0.119691 -0.033994 -0.029983 0.308900 -0.062500 0 0 0 0 0 0 3 344222
-0.003871 0.004863 0.119691 -0.034001 -0.029973 0.308893 -0.062500 0 0 0 0 0 0 3 345222
-0.003871 0.004863 0.119691 -0.034013 -0.029969 0.308898 -0.062500 0 0 0 0 0 0 3 346214
-0.003871 0.004863 0.119691 -0.034026 -0.029966 0.308905 -0.062500 0 0 0 0 0 0 3 347224
-0.003871 0.004863 0.119691 -0.034024 -0.029977 0.308893 -0.062500 0 0 0 0 0 0 3 348222
-0.003890 0.004868 0.119700 0.217156 -0.091994 0.180486 -0.062500 0 0 0 0 0 0 3 349222
-0.003899 0.004870 0.119703 0.114827 -0.065162 0.243016 -0.062500 0 0 0 0 0 0 3 350221
-0.003904 0.004871 0.119705 0.042082 -0.047265 0.275544 -0.062500 0 0 0 0 0 0 3 351223
-0.003907 0.004871 0.119705 0.003967 -0.038336 0.287969 -0.062500 0 0 0 0 0 0 3 352221
-0.003908 0.004872 0.119705 -0.015118 -0.034038 0.292411 -0.062500 0 0 0 0 0 0 3 353221
-0.003908 0.004872 0.119705 -0.024616 -0.031970 0.293974 -0.062500 0 0 0 0 0 0 3 354220
-0.003909 0.004872 0.119705 -0.029326 -0.030950 0.294523 -0.062500 0 0 0 0 0 0 3 355222
-0.003909 0.004872 0.119705 -0.031686 -0.030458 0.294710 -0.062500 0 0 0 0 0 0 3 356217
-0.003909 0.004872 0.119705 -0.032860 -0.030216 0.294783 -0.062500 0 0 0 0 0 0 3 357220
-0.003909 0.004872 0.119705 -0.033446 -0.030096 0.294798 -0.062500 0 0 0 0 0 0 3 358220
-0.003909 0.004872 0.119705 -0.033734 -0.030032 0.294797 -0.062500 0 0 0 0 0 0 3 359222
-0.003909 0.004872 0.119705 -0.033879 -0.029999 0.294815 -0.062500 0 0 0 0 0 0 3 360221
-0.003909 0.004872 0.119705 -0.033947 -0.029994 0.294815 -0.062500 0 0 0 0 0 0 3 361220
-0.003928 0.004877 0.119714 0.217318 -0.092034 0.166541 -0.062500 0 0 0 0 0 0 3 362220
-0.003938 0.004879 0.119718 0.114907 -0.065158 0.229001 -0.062500 0 0 0 0 0 0 3 363222
-0.003955 0.004866 0.119708 0.208607 0.136360 0.403913 -0.062500 0 0 0 0 0 0 3 364219
-0.003964 0.004859 0.119705 0.105964 0.069528 0.347101 -0.062500 0 0 0 0 0 0 3 365221
-0.003969 0.004856 0.119704 0.038492 0.020696 0.315421 -0.062500 0 0 0 0 0 0 3 366219
-0.003971 0.004855 0.119704 0.002721 -0.004787 0.303175 -0.062500 0 0 0 0 0 0 3 367209
-0.003972 0.004854 0.119704 -0.015528 -0.017498 0.298770 -0.062500 0 0 0 0 0 0 3 368219
-0.003973 0.004854 0.119704 -0.024734 -0.023776 0.297219 -0.062500 0 0 0 0 0 0 3 369224
-0.003973 0.004853 0.119704 -0.029367 -0.026890 0.296676 -0.062500 0 0 0 0 0 0 3 370220
-0.003973 0.004853 0.119704 -0.031688 -0.028431 0.296481 -0.062500 0 0 0 0 0 0 3 371222
-0.003992 0.004858 0.119713 0.218587 -0.091262 0.168357 -0.062500 0 0 0 0 0 0 3 372196
-0.004002 0.004860 0.119716 0.115528 -0.064790 0.230688 -0.062500 0 0 0 0 0 0 3 373190
-0.004007 0.004861 0.119717 0.042411 -0.047091 0.263121 -0.062500 0 0 0 0 0 0 3 374220
-0.004009 0.004862 0.119717 0.004118 -0.038252 0.275507 -0.062500 0 0 0 0 0 0 3 375221
-0.004010 0.004862 0.119718 -0.015048 -0.033999 0.279939 -0.062500 0 0 0 0 0 0 3 376219
-0.004011 0.004862 0.119718 -0.024575 -0.031951 0.281498 -0.062500 0 0 0 0 0 0 3 377220
-0.004011 0.004862 0.119718 -0.029310 -0.030937 0.282040 -0.062500 0 0 0 0 0 0 3 378219
-0.004011 0.004862 0.119718 -0.031670 -0.030456 0.282231 -0.062500 0 0 0 0 0 0 3 379221
-0.004031 0.004867 0.119727 0.218718 -0.092274 0.154382 -0.062500 0 0 0 0 0 0 3 380215
-0.004040 0.004869 0.119730 0.115598 -0.065306 0.216679 -0.062500 0 0 0 0 0 0 3 381205
-0.004045 0.004870 0.119731 0.039172 -0.049925 0.249093 -0.062500 0 0 0 0 0 0 3 382213
-0.004047 0.004871 0.119731 0.000865 -0.040967 0.261475 -0.062500 0 0 0 0 0 0 3 383206
-0.004049 0.004871 0.119732 -0.018306 -0.036641 0.265900 -0.062500 0 0 0 0 0 0 3 384215
-0.004062 0.004857 0.119721 0.138484 0.148992 0.410144 -0.062500 0 0 0 0 0 0 3 385203
-0.004069 0.004850 0.119718 0.069371 0.074295 0.341345 -0.062500 0 0 0 0 0 0 3 386213
-0.004072 0.004847 0.119717 0.018672 0.021675 0.305359 -0.062500 0 0 0 0 0 0 3 387206
-0.004093 0.004850 0.119725 0.242922 -0.067704 0.163859 -0.062500 0 0 0 0 0 0 3 388212
-0.004104 0.004851 0.119728 0.126205 -0.054436 0.221110 -0.062500 0 0 0 0 0 0 3 389204
-0.004109 0.004852 0.119729 0.046150 -0.043240 0.251730 -0.062500 0 0 0 0 0 0 3 390212
-0.004111 0.004852 0.119730 0.004358 -0.037642 0.263475 -0.062500 0 0 0 0 0 0 3 391206
-0.004113 0.004853 0.119730 -0.016551 -0.034987 0.267683 -0.062500 0 0 0 0 0 0 3 392211
-0.004113 0.004853 0.119730 -0.026947 -0.033729 0.269170 -0.062500 0 0 0 0 0 0 3 393203
-0.004114 0.004853 0.119730 -0.032134 -0.033137 0.269678 -0.062500 0 0 0 0 0 0 3 394211
-0.004133 0.004857 0.119739 0.217103 -0.094930 0.142308 -0.062500 0 0 0 0 0 0 3 395216
-0.004143 0.004860 0.119742 0.113140 -0.067924 0.204455 -0.062500 0 0 0 0 0 0 3 396203
-0.004148 0.004861 0.119743 0.039563 -0.049954 0.236803 -0.062500 0 0 0 0 0 0 3 397241
-0.004163 0.004847 0.119734 0.167207 0.142498 0.392076 -0.062500 0 0 0 0 0 0 3 398214
-0.004170 0.004841 0.119730 0.083685 0.071126 0.327049 -0.062500 0 0 0 0 0 0 3 399242
-0.004174 0.004837 0.119729 0.025831 0.020136 0.292353 -0.062500 0 0 0 0 0 0 3 400213
-0.004176 0.004836 0.119729 -0.005205 -0.006390 0.279028 -0.062500 0 0 0 0 0 0 3 401213
-0.004197 0.004840 0.119738 0.230863 -0.081675 0.146911 -0.062500 0 0 0 0 0 0 3 402219
-0.004207 0.004842 0.119741 0.120041 -0.061362 0.207207 -0.062500 0 0 0 0 0 0 3 403216
-0.004212 0.004842 0.119742 0.043021 -0.046687 0.238891 -0.062500 0 0 0 0 0 0 3 404220
-0.004214 0.004843 0.119742 0.002786 -0.039350 0.251001 -0.062500 0 0 0 0 0 0 3 405221
-0.004211 0.004826 0.119754 -0.080791 0.186156 0.090948 -0.062500 0 0 0 0 0 0 3 406221
-0.004221 0.004803 0.119748 0.097960 0.285063 0.315598 -0.062500 0 0 0 0 0 0 3 407222
-0.004246 0.004797 0.119755 0.299445 0.083628 0.161046 -0.062500 0 0 0 0 0 0 3 408209
-0.004259 0.004793 0.119757 0.152819 0.018477 0.202780 -0.062500 0 0 0 0 0 0 3 409219
-0.004265 0.004792 0.119758 0.057935 -0.008954 0.226889 -0.062500 0 0 0 0 0 0 3 410219
-0.004268 0.004791 0.119758 0.008508 -0.022707 0.236229 -0.062500 0 0 0 0 0 0 3 411222
-0.004269 0.004790 0.119759 -0.016288 -0.029711 0.239596 -0.062500 0 0 0 0 0 0 3 412219
-0.004270 0.004790 0.119759 -0.028642 -0.033259 0.240780 -0.062500 0 0 0 0 0 0 3 413222
-0.004290 0.004795 0.119768 0.217415 -0.097155 0.114137 -0.062500 0 0 0 0 0 0 3 414220
-0.004312 0.004783 0.119761 0.277320 0.112034 0.319518 -0.062500 0 0 0 0 0 0 3 415219
-0.004324 0.004777 0.119758 0.138670 0.053897 0.282109 -0.062500 0 0 0 0 0 0 3 416219
-0.004329 0.004774 0.119757 0.051463 0.009605 0.258058 -0.062500 0 0 0 0 0 0 3 417218
-0.004332 0.004773 0.119757 0.005734 -0.013721 0.248545 -0.062500 0 0 0 0 0 0 3 418209
-0.004353 0.004777 0.119766 0.234842 -0.087472 0.118254 -0.062500 0 0 0 0 0 0 3 419215
-0.004363 0.004779 0.119769 0.120195 -0.066458 0.178767 -0.062500 0 0 0 0 0 0 3 420217
-0.004381 0.004765 0.119760 0.206968 0.131781 0.354084 -0.062500 0 0 0 0 0 0 3 421218
-0.004390 0.004759 0.119757 0.101823 0.063776 0.296466 -0.062500 0 0 0 0 0 0 3 422217
-0.004395 0.004756 0.119756 0.033060 0.014380 0.264393 -0.062500 0 0 0 0 0 0 3 423220
-0.004397 0.004754 0.119755 -0.003413 -0.011401 0.251977 -0.062500 0 0 0 0 0 0 3 424219
-0.004398 0.004753 0.119755 -0.022032 -0.024247 0.247506 -0.062500 0 0 0 0 0 0 3 425218
-0.004418 0.004758 0.119764 0.221039 -0.092702 0.119301 -0.062500 0 0 0 0 0 0 3 426217
-0.004428 0.004760 0.119767 0.113255 -0.069061 0.180377 -0.062500 0 0 0 0 0 0 3 427220
-0.004433 0.004761 0.119768 0.037745 -0.052723 0.212273 -0.062500 0 0 0 0 0 0 3 428222
-0.004448 0.004747 0.119758 0.163896 0.138571 0.368257 -0.062500 0 0 0 0 0 0 3 429194
-0.004456 0.004741 0.119755 0.080314 0.067020 0.302777 -0.062500 0 0 0 0 0 0 3 430218
-0.004479 0.004742 0.119763 0.270757 -0.051156 0.141411 -0.062500 0 0 0 0 0 0 3 431220
-0.004491 0.004743 0.119765 0.136518 -0.050959 0.189520 -0.062500 0 0 0 0 0 0 3 432188
-0.004497 0.004743 0.119766 0.047422 -0.046265 0.216735 -0.062500 0 0 0 0 0 0 3 433219
-0.004499 0.004743 0.119767 0.001063 -0.043853 0.227282 -0.062500 0 0 0 0 0 0 3 434218
-0.004533 0.004734 0.119766 0.396054 0.078147 0.248778 -0.062500 0 0 0 0 0 0 3 435220
-0.004550 0.004729 0.119765 0.217530 0.029961 0.241667 -0.062500 0 0 0 0 0 0 3 436218
-0.004558 0.004727 0.119765 0.090493 -0.004854 0.237598 -0.062500 0 0 0 0 0 0 3 437218
-0.004562 0.004726 0.119765 0.023115 -0.023294 0.235999 -0.062500 0 0 0 0 0 0 3 438218
-0.004584 0.004730 0.119774 0.241910 -0.094698 0.109345 -0.062500 0 0 0 0 0 0 3 439215
-0.004595 0.004732 0.119777 0.121533 -0.072582 0.170474 -0.062500 0 0 0 0 0 0 3 440270
-0.004600 0.004733 0.119778 0.039749 -0.056979 0.202347 -0.062500 0 0 0 0 0 0 3 441289
-0.004602 0.004733 0.119779 -0.002801 -0.049160 0.214531 -0.062500 0 0 0 0 0 0 3 442294
-0.004616 0.004720 0.119768 0.141182 0.137556 0.363118 -0.062500 0 0 0 0 0 0 3 443263
-0.004643 0.004718 0.119774 0.319946 0.001794 0.168734 -0.062500 0 0 0 0 0 0 3 444294
-0.004656 0.004716 0.119776 0.163303 -0.023491 0.193954 -0.062500 0 0 0 0 0 0 3 445289
-0.004663 0.004716 0.119776 0.061201 -0.032621 0.212019 -0.062500 0 0 0 0 0 0 3 446286
-0.004666 0.004716 0.119777 0.008071 -0.037090 0.219247 -0.062500 0 0 0 0 0 0 3 447265
-0.004687 0.004720 0.119786 0.231145 -0.108000 0.096175 -0.062500 0 0 0 0 0 0 3 448260
-0.004710 0.004708 0.119778 0.279533 0.100443 0.302690 -0.062500 0 0 0 0 0 0 3 449261
-0.004722 0.004703 0.119776 0.136055 0.042365 0.264742 -0.062500 0 0 0 0 0 0 3 450262
-0.004728 0.004700 0.119775 0.046425 -0.001886 0.240387 -0.062500 0 0 0 0 0 0 3 451413
-0.004750 0.004703 0.119784 0.252683 -0.087331 0.105272 -0.062500 0 0 0 0 0 0 3 452292
-0.004761 0.004705 0.119787 0.125322 -0.072203 0.162825 -0.062500 0 0 0 0 0 0 3 453268
-0.004767 0.004705 0.119788 0.039969 -0.060053 0.193383 -0.062500 0 0 0 0 0 0 3 454285
-0.004770 0.004706 0.119788 -0.004398 -0.053939 0.205116 -0.062500 0 0 0 0 0 0 3 455414
-0.004790 0.004711 0.119797 0.226795 -0.113189 0.083980 -0.062500 0 0 0 0 0 0 3 456285
-0.004801 0.004713 0.119800 0.112219 -0.085027 0.146419 -0.062500 0 0 0 0 0 0 3 457268
-0.004806 0.004714 0.119802 0.033345 -0.066424 0.178707 -0.062500 0 0 0 0 0 0 3 458285
-0.004808 0.004715 0.119802 -0.007721 -0.057101 0.191024 -0.062500 0 0 0 0 0 0 3 459392
-0.004829 0.004720 0.119811 0.225248 -0.114785 0.070266 -0.062500 0 0 0 0 0 0 3 460283
-0.004852 0.004708 0.119804 0.276353 0.096977 0.277437 -0.062500 0 0 0 0 0 0 3 461266
-0.004864 0.004702 0.119801 0.134485 0.040620 0.239466 -0.062500 0 0 0 0 0 0 3 462283
-0.004869 0.004699 0.119800 0.045655 -0.002758 0.215063 -0.062500 0 0 0 0 0 0 3 463394
-0.004892 0.004703 0.119809 0.252688 -0.087807 0.080427 -0.062500 0 0 0 0 0 0 3 464409
-0.004903 0.004704 0.119812 0.124470 -0.080902 0.137711 -0.062500 0 0 0 0 0 0 3 465266
-0.004908 0.004705 0.119813 0.039099 -0.068621 0.168146 -0.062500 0 0 0 0 0 0 3 466282
-0.004911 0.004705 0.119814 -0.005257 -0.062446 0.179827 -0.062500 0 0 0 0 0 0 3 467393
-0.004932 0.004710 0.119823 0.226335 -0.121719 0.059189 -0.062500 0 0 0 0 0 0 3 468335
-0.004942 0.004713 0.119826 0.111536 -0.093521 0.121357 -0.062500 0 0 0 0 0 0 3 469325
-0.004947 0.004714 0.119827 0.032578 -0.074898 0.153507 -0.062500 0 0 0 0 0 0 3 470335
-0.004962 0.004700 0.119817 0.156179 0.117152 0.310804 -0.062500 0 0 0 0 0 0 3 471326
-0.004990 0.004698 0.119822 0.326295 -0.015875 0.120198 -0.062500 0 0 0 0 0 0 3 472334
-0.005003 0.004697 0.119824 0.164366 -0.039783 0.145571 -0.062500 0 0 0 0 0 0 3 473325
-0.005010 0.004697 0.119825 0.059597 -0.048214 0.163602 -0.062500 0 0 0 0 0 0 3 474334
-0.005013 0.004697 0.119825 0.005139 -0.052335 0.170809 -0.062500 0 0 0 0 0 0 3 475332
-0.005035 0.004701 0.119834 0.231832 -0.116723 0.048967 -0.062500 0 0 0 0 0 0 3 476326
-0.005045 0.004703 0.119837 0.114300 -0.091063 0.110387 -0.062500 0 0 0 0 0 0 3 477334
-0.005050 0.004705 0.119838 0.033949 -0.073668 0.142257 -0.062500 0 0 0 0 0 0 3 478325
-0.005053 0.004705 0.119839 -0.007868 -0.064956 0.154432 -0.062500 0 0 0 0 0 0 3 479325
-0.005074 0.004710 0.119848 0.225391 -0.123002 0.034496 -0.062500 0 0 0 0 0 0 3 480334
-0.005084 0.004712 0.119851 0.111048 -0.094183 0.096456 -0.062500 0 0 0 0 0 0 3 481214
-0.005089 0.004714 0.119852 0.032303 -0.075232 0.128499 -0.062500 0 0 0 0 0 0 3 482201
-0.005124 0.004705 0.119851 0.412062 0.045479 0.161907 -0.062500 0 0 0 0 0 0 3 483345
-0.005141 0.004701 0.119850 0.224509 0.001579 0.156197 -0.062500 0 0 0 0 0 0 3 484322
-0.005150 0.004698 0.119850 0.092892 -0.031067 0.152325 -0.062500 0 0 0 0 0 0 3 485214
-0.005154 0.004697 0.119850 0.023225 -0.048403 0.150759 -0.062500 0 0 0 0 0 0 3 486206
-0.005176 0.004702 0.119859 0.242369 -0.119441 0.026250 -0.062500 0 0 0 0 0 0 3 487351
-0.005186 0.004704 0.119862 0.120589 -0.097042 0.086280 -0.062500 0 0 0 0 0 0 3 488345
-0.005192 0.004704 0.119863 0.038083 -0.081248 0.117610 -0.062500 0 0 0 0 0 0 3 489342
-0.005194 0.004705 0.119864 -0.004785 -0.073314 0.129613 -0.062500 0 0 0 0 0 0 3 490342
-0.005215 0.004710 0.119873 0.228296 -0.131815 0.010141 -0.062500 0 0 0 0 0 0 3 491312
-0.005225 0.004712 0.119876 0.113497 -0.103185 0.071800 -0.062500 0 0 0 0 0 0 3 492340
-0.005243 0.004699 0.119866 0.198801 0.098258 0.249310 -0.062500 0 0 0 0 0 0 3 493340
-0.005252 0.004693 0.119863 0.094797 0.032468 0.190895 -0.062500 0 0 0 0 0 0 3 494342
-0.005276 0.004695 0.119871 0.281129 -0.078104 0.034742 -0.062500 0 0 0 0 0 0 3 495346
-0.005288 0.004695 0.119873 0.140550 -0.076528 0.082175 -0.062500 0 0 0 0 0 0 3 496344
-0.005294 0.004696 0.119874 0.048214 -0.071104 0.108943 -0.062500 0 0 0 0 0 0 3 497345
-0.005297 0.004696 0.119875 0.000322 -0.068280 0.119328 -0.062500 0 0 0 0 0 0 3 498347
-0.005318 0.004701 0.119884 0.231130 -0.129334 -0.000348 -0.062500 0 0 0 0 0 0 3 499313
-0.005329 0.004703 0.119887 0.118281 -0.109975 0.060928 -0.062500 0 0 0 0 0 0 3 500340
-0.005334 0.004704 0.119888 0.038576 -0.091732 0.092666 -0.062500 0 0 0 0 0 0 3 501341
-0.005336 0.004705 0.119888 -0.002867 -0.082562 0.104814 -0.062500 0 0 0 0 0 0 3 502340
-0.005370 0.004696 0.119887 0.395412 0.041992 0.131769 -0.062500 0 0 0 0 0 0 3 503343
-0.005386 0.004691 0.119886 0.218010 -0.004286 0.122492 -0.062500 0 0 0 0 0 0 3 504340
-0.005395 0.004689 0.119886 0.091383 -0.038043 0.117263 -0.062500 0 0 0 0 0 0 3 505339
-0.005399 0.004688 0.119886 0.024180 -0.055922 0.115207 -0.062500 0 0 0 0 0 0 3 506343
-0.005421 0.004692 0.119895 0.245160 -0.127285 -0.008594 -0.062500 0 0 0 0 0 0 3 507342
-0.005431 0.004694 0.119898 0.123657 -0.104992 0.050913 -0.062500 0 0 0 0 0 0 3 508342
-0.005449 0.004681 0.119888 0.205210 0.093153 0.228098 -0.062500 0 0 0 0 0 0 3 509340
-0.005458 0.004675 0.119885 0.100886 0.008503 0.169187 -0.062500 0 0 0 0 0 0 3 510312
-0.005463 0.004672 0.119884 0.031851 -0.040460 0.136392 -0.062500 0 0 0 0 0 0 3 511331
-0.005485 0.004675 0.119892 0.250243 -0.128388 0.000845 -0.062500 0 0 0 0 0 0 3 512214
-0.005496 0.004676 0.119895 0.126891 -0.114351 0.055925 -0.062500 0 0 0 0 0 0 3 513343
-0.005501 0.004677 0.119896 0.043506 -0.102661 0.085439 -0.062500 0 0 0 0 0 0 3 514340
-0.005516 0.004663 0.119886 0.163962 0.085586 0.243073 -0.062500 0 0 0 0 0 0 3 515343
-0.005524 0.004657 0.119883 0.079774 0.013251 0.176235 -0.062500 0 0 0 0 0 0 3 516339
-0.005548 0.004658 0.119890 0.282121 -0.108314 0.017951 -0.062500 0 0 0 0 0 0 3 517341
-0.005560 0.004659 0.119893 0.146052 -0.108300 0.063765 -0.062500 0 0 0 0 0 0 3 518339
-0.005565 0.004659 0.119894 0.055943 -0.103597 0.089909 -0.062500 0 0 0 0 0 0 3 519342
-0.005581 0.004645 0.119884 0.172824 0.081091 0.246528 -0.062500 0 0 0 0 0 0 3 520339
-0.005589 0.004638 0.119880 0.086980 0.007104 0.179193 -0.062500 0 0 0 0 0 0 3 521338
-0.005612 0.004640 0.119888 0.283134 -0.107499 0.020908 -0.062500 0 0 0 0 0 0 3 522322
-0.005624 0.004640 0.119890 0.146552 -0.107899 0.066555 -0.062500 0 0 0 0 0 0 3 523337
-0.005630 0.004641 0.119891 0.056176 -0.103409 0.092618 -0.062500 0 0 0 0 0 0 3 524329
-0.005633 0.004641 0.119891 0.009278 -0.101045 0.102747 -0.062500 0 0 0 0 0 0 3 525338
-0.005647 0.004627 0.119881 0.149357 0.082172 0.253034 -0.062500 0 0 0 0 0 0 3 526342
-0.005654 0.004620 0.119877 0.075331 0.007588 0.183250 -0.062500 0 0 0 0 0 0 3 527340
-0.005677 0.004621 0.119885 0.277492 -0.107287 0.024310 -0.062500 0 0 0 0 0 0 3 528337
-0.005689 0.004622 0.119888 0.143731 -0.107805 0.069519 -0.062500 0 0 0 0 0 0 3 529338
-0.005707 0.004608 0.119878 0.218164 0.078703 0.242221 -0.062500 0 0 0 0 0 0 3 530338
-0.005717 0.004602 0.119875 0.109680 0.006018 0.181158 -0.062500 0 0 0 0 0 0 3 531341
-0.005721 0.004598 0.119873 0.039065 -0.045617 0.147523 -0.062500 0 0 0 0 0 0 3 532338
-0.005743 0.004602 0.119882 0.257130 -0.134883 0.012543 -0.062500 0 0 0 0 0 0 3 533339
-0.005767 0.004589 0.119874 0.301602 0.054226 0.214053 -0.062500 0 0 0 0 0 0 3 534340
-0.005779 0.004583 0.119871 0.155635 -0.009390 0.172094 -0.062500 0 0 0 0 0 0 3 535414
-0.005785 0.004580 0.119870 0.064646 -0.056288 0.146057 -0.062500 0 0 0 0 0 0 3 536406
-0.005807 0.004583 0.119879 0.272620 -0.143254 0.014043 -0.062500 0 0 0 0 0 0 3 537391
-0.005831 0.004571 0.119871 0.306517 0.053076 0.216585 -0.062500 0 0 0 0 0 0 3 538407
-0.005843 0.004564 0.119869 0.158102 -0.009958 0.174852 -0.062500 0 0 0 0 0 0 3 539392
-0.005849 0.004561 0.119868 0.065884 -0.056573 0.148851 -0.062500 0 0 0 0 0 0 3 540333
-0.005872 0.004565 0.119876 0.273375 -0.143400 0.017069 -0.062500 0 0 0 0 0 0 3 541323
-0.005896 0.004552 0.119868 0.306744 0.052913 0.219694 -0.062500 0 0 0 0 0 0 3 542332
-0.005908 0.004546 0.119866 0.158223 -0.010057 0.177817 -0.062500 0 0 0 0 0 0 3 543322
-0.005914 0.004543 0.119865 0.065962 -0.056609 0.151758 -0.062500 0 0 0 0 0 0 3 544323
-0.005917 0.004542 0.119864 0.017515 -0.081037 0.141466 -0.062500 0 0 0 0 0 0 3 545335
-0.005951 0.004532 0.119862 0.411754 0.026089 0.163947 -0.062500 0 0 0 0 0 0 3 546332
-0.005967 0.004527 0.119862 0.237036 -0.032998 0.150077 -0.062500 0 0 0 0 0 0 3 547323
-0.005976 0.004524 0.119862 0.109287 -0.070595 0.142919 -0.062500 0 0 0 0 0 0 3 548332
-0.005980 0.004523 0.119861 0.041462 -0.090338 0.140174 -0.062500 0 0 0 0 0 0 3 549323
-0.006015 0.004513 0.119860 0.425996 0.018964 0.165751 -0.062500 0 0 0 0 0 0 3 550331
-0.006032 0.004509 0.119859 0.241794 -0.034108 0.152672 -0.062500 0 0 0 0 0 0 3 551324
-0.006040 0.004506 0.119859 0.111654 -0.071142 0.145768 -0.062500 0 0 0 0 0 0 3 552331
-0.006045 0.004505 0.119858 0.042642 -0.090619 0.143064 -0.062500 0 0 0 0 0 0 3 553322
-0.006079 0.004495 0.119857 0.426572 0.018747 0.169092 -0.062500 0 0 0 0 0 0 3 554332
-0.006096 0.004490 0.119856 0.242094 -0.034230 0.155830 -0.062500 0 0 0 0 0 0 3 555323
-0.006105 0.004488 0.119856 0.111804 -0.071213 0.148819 -0.062500 0 0 0 0 0 0 3 556487
-0.006109 0.004487 0.119855 0.042726 -0.090649 0.146089 -0.062500 0 0 0 0 0 0 3 557339
-0.006144 0.004477 0.119854 0.426604 0.018633 0.172494 -0.062500 0 0 0 0 0 0 3 558336
-0.006161 0.004472 0.119853 0.242111 -0.034301 0.159033 -0.062500 0 0 0 0 0 0 3 559331
-0.006170 0.004470 0.119853 0.111838 -0.071238 0.151918 -0.062500 0 0 0 0 0 0 3 560345
-0.006174 0.004468 0.119852 0.046976 -0.094564 0.149147 -0.062500 0 0 0 0 0 0 3 561330
-0.006208 0.004459 0.119850 0.431696 -0.005284 0.175947 -0.062500 0 0 0 0 0 0 3 562334
-0.006225 0.004454 0.119850 0.247229 -0.058194 0.162280 -0.062500 0 0 0 0 0 0 3 563341
-0.006234 0.004451 0.119849 0.116960 -0.095104 0.155068 -0.062500 0 0 0 0 0 0 3 564341
-0.006238 0.004450 0.119849 0.047850 -0.114511 0.152262 -0.062500 0 0 0 0 0 0 3 565310
-0.006273 0.004441 0.119847 0.431684 -0.005389 0.179434 -0.062500 0 0 0 0 0 0 3 566333
-0.006290 0.004436 0.119847 0.247246 -0.058244 0.165571 -0.062500 0 0 0 0 0 0 3 567311
-0.006299 0.004433 0.119846 0.116974 -0.095133 0.158254 -0.062500 0 0 0 0 0 0 3 568340
-0.006303 0.004432 0.119846 0.047863 -0.114525 0.155408 -0.062500 0 0 0 0 0 0 3 569338
-0.006337 0.004422 0.119844 0.431681 -0.005485 0.182970 -0.062500 0 0 0 0 0 0 3 570346
-0.006355 0.004417 0.119843 0.247254 -0.058301 0.168918 -0.062500 0 0 0 0 0 0 3 571343
-0.006363 0.004415 0.119843 0.116970 -0.095178 0.161492 -0.062500 0 0 0 0 0 0 3 572312
-0.006387 0.004419 0.119852 0.309292 -0.180510 0.038837 -0.062500 0 0 0 0 0 0 3 573310
-0.006412 0.004406 0.119844 0.330576 0.017532 0.244677 -0.062500 0 0 0 0 0 0 3 574337
-0.006424 0.004400 0.119841 0.177372 -0.043869 0.202664 -0.062500 0 0 0 0 0 0 3 575310
-0.006430 0.004397 0.119840 0.082773 -0.089627 0.176408 -0.062500 0 0 0 0 0 0 3 576337
-0.006453 0.004401 0.119849 0.290159 -0.176093 0.046480 -0.062500 0 0 0 0 0 0 3 577331
-0.006477 0.004388 0.119841 0.320940 0.019571 0.249678 -0.062500 0 0 0 0 0 0 3 578339
-0.006489 0.004382 0.119838 0.172608 -0.042873 0.206552 -0.062500 0 0 0 0 0 0 3 579336
-0.006515 0.004384 0.119846 0.337598 -0.151575 0.060554 -0.062500 0 0 0 0 0 0 3 580339
-0.006528 0.004385 0.119848 0.183409 -0.149251 0.107935 -0.062500 0 0 0 0 0 0 3 581339
-0.006546 0.004371 0.119839 0.245792 0.037631 0.283527 -0.062500 0 0 0 0 0 0 3 582339
-0.006576 0.004370 0.119844 0.390860 -0.096224 0.102438 -0.062500 0 0 0 0 0 0 3 583340
-0.006590 0.004369 0.119845 0.212498 -0.120531 0.126103 -0.062500 0 0 0 0 0 0 3 584339
-0.006597 0.004368 0.119846 0.103293 -0.131792 0.143045 -0.062500 0 0 0 0 0 0 3 585338
-0.006633 0.004359 0.119844 0.463500 -0.017502 0.180228 -0.062500 0 0 0 0 0 0 3 586338
-0.006651 0.004354 0.119843 0.267377 -0.067449 0.168151 -0.062500 0 0 0 0 0 0 3 587339
-0.006660 0.004352 0.119843 0.131238 -0.102851 0.161284 -0.062500 0 0 0 0 0 0 3 588308
-0.006685 0.004355 0.119851 0.316781 -0.183986 0.039838 -0.062500 0 0 0 0 0 0 3 589339
-0.006696 0.004357 0.119854 0.174399 -0.166771 0.096437 -0.062500 0 0 0 0 0 0 3 590337
-0.006715 0.004344 0.119845 0.242749 0.027387 0.275761 -0.062500 0 0 0 0 0 0 3 591338
-0.006744 0.004342 0.119850 0.391673 -0.102711 0.096276 -0.062500 0 0 0 0 0 0 3 592336
-0.006758 0.004341 0.119852 0.214904 -0.125181 0.119920 -0.062500 0 0 0 0 0 0 3 593339
-0.006766 0.004341 0.119852 0.102505 -0.132747 0.136823 -0.062500 0 0 0 0 0 0 3 594337
-0.006801 0.004332 0.119850 0.463146 -0.018172 0.174998 -0.062500 0 0 0 0 0 0 3 595339
-0.006819 0.004327 0.119850 0.270636 -0.069885 0.162439 -0.062500 0 0 0 0 0 0 3 596324
-0.006848 0.004330 0.119858 0.392508 -0.167651 0.037135 -0.062500 0 0 0 0 0 0 3 597337
-0.006862 0.004331 0.119861 0.214420 -0.159606 0.091653 -0.062500 0 0 0 0 0 0 3 598338
-0.006882 0.004317 0.119851 0.264190 0.029754 0.270551 -0.062500 0 0 0 0 0 0 3 599338
-0.006912 0.004316 0.119856 0.404531 -0.102631 0.091195 -0.062500 0 0 0 0 0 0 3 600337
-0.006926 0.004315 0.119858 0.223066 -0.126182 0.114326 -0.062500 0 0 0 0 0 0 3 601337
-0.006934 0.004314 0.119858 0.108274 -0.134310 0.130985 -0.062500 0 0 0 0 0 0 3 602339
-0.006970 0.004305 0.119856 0.467785 -0.020195 0.170097 -0.062500 0 0 0 0 0 0 3 603309
-0.006988 0.004300 0.119855 0.271298 -0.069889 0.157014 -0.062500 0 0 0 0 0 0 3 604338
-0.007017 0.004303 0.119864 0.393215 -0.167683 0.032051 -0.062500 0 0 0 0 0 0 3 605337
-0.007031 0.004304 0.119866 0.216578 -0.161217 0.086154 -0.062500 0 0 0 0 0 0 3 606335
-0.007038 0.004304 0.119867 0.105289 -0.152482 0.114890 -0.062500 0 0 0 0 0 0 3 607339
-0.007074 0.004296 0.119865 0.467037 -0.030095 0.158968 -0.062500 0 0 0 0 0 0 3 608317
-0.007091 0.004291 0.119865 0.271812 -0.075614 0.147147 -0.062500 0 0 0 0 0 0 3 609331
-0.007120 0.004294 0.119873 0.394607 -0.171339 0.022964 -0.062500 0 0 0 0 0 0 3 610321
-0.007134 0.004295 0.119876 0.216377 -0.162267 0.076980 -0.062500 0 0 0 0 0 0 3 611330
-0.007154 0.004282 0.119866 0.265549 0.027380 0.256280 -0.062500 0 0 0 0 0 0 3 612330
-0.007184 0.004280 0.119871 0.406827 -0.104673 0.077566 -0.062500 0 0 0 0 0 0 3 613321
-0.007198 0.004279 0.119872 0.225136 -0.128027 0.099995 -0.062500 0 0 0 0 0 0 3 614330
-0.007226 0.004283 0.119881 0.368976 -0.198622 -0.000459 -0.062500 0 0 0 0 0 0 3 615320
-0.007251 0.004272 0.119874 0.363811 0.003179 0.213530 -0.062500 0 0 0 0 0 0 3 616329
-0.007265 0.004266 0.119871 0.199002 -0.054885 0.172669 -0.062500 0 0 0 0 0 0 3 617327
-0.007291 0.004268 0.119878 0.357506 -0.161544 0.030036 -0.062500 0 0 0 0 0 0 3 618329
-0.007316 0.004255 0.119870 0.356891 0.001517 0.227122 -0.062500 0 0 0 0 0 0 3 619369
-0.007329 0.004248 0.119867 0.195130 -0.066112 0.179968 -0.062500 0 0 0 0 0 0 3 620384
-0.007356 0.004250 0.119875 0.355110 -0.177499 0.035311 -0.062500 0 0 0 0 0 0 3 621399
-0.007369 0.004251 0.119877 0.196342 -0.176431 0.080509 -0.062500 0 0 0 0 0 0 3 622384
-0.007395 0.004256 0.119886 0.355365 -0.213178 -0.010207 -0.062500 0 0 0 0 0 0 3 623361
-0.007420 0.004244 0.119879 0.354737 -0.024165 0.207184 -0.062500 0 0 0 0 0 0 3 624328
-0.007453 0.004244 0.119884 0.453110 -0.142693 0.051184 -0.062500 0 0 0 0 0 0 3 625319
-0.007469 0.004243 0.119886 0.247813 -0.158436 0.081590 -0.062500 0 0 0 0 0 0 3 626328
-0.007477 0.004243 0.119887 0.121101 -0.162699 0.100722 -0.062500 0 0 0 0 0 0 3 627324
-0.007514 0.004234 0.119885 0.474892 -0.047293 0.143906 -0.062500 0 0 0 0 0 0 3 628320
-0.007532 0.004229 0.119884 0.275572 -0.095827 0.129604 -0.062500 0 0 0 0 0 0 3 629324
-0.007561 0.004232 0.119892 0.397204 -0.193097 0.005908 -0.062500 0 0 0 0 0 0 3 630326
-0.007575 0.004233 0.119895 0.217295 -0.184729 0.058690 -0.062500 0 0 0 0 0 0 3 631339
-0.007595 0.004220 0.119885 0.264755 0.004192 0.238463 -0.062500 0 0 0 0 0 0 3 632321
-0.007625 0.004218 0.119890 0.407214 -0.127904 0.060729 -0.062500 0 0 0 0 0 0 3 633334
-0.007639 0.004217 0.119891 0.225087 -0.151231 0.081987 -0.062500 0 0 0 0 0 0 3 634333
-0.007679 0.004208 0.119889 0.527779 -0.043147 0.134399 -0.062500 0 0 0 0 0 0 3 635342
-0.007699 0.004203 0.119889 0.301586 -0.094328 0.123286 -0.062500 0 0 0 0 0 0 3 636344
-0.007709 0.004201 0.119888 0.150128 -0.130235 0.116285 -0.062500 0 0 0 0 0 0 3 637337
-0.007734 0.004204 0.119896 0.330258 -0.211852 -0.001501 -0.062500 0 0 0 0 0 0 3 638338
-0.007758 0.004192 0.119888 0.341957 -0.014962 0.205109 -0.062500 0 0 0 0 0 0 3 639339
-0.007791 0.004191 0.119894 0.447043 -0.138267 0.045761 -0.062500 0 0 0 0 0 0 3 640338
-0.007807 0.004190 0.119896 0.244341 -0.156911 0.073799 -0.062500 0 0 0 0 0 0 3 641336
-0.007827 0.004176 0.119885 0.277824 0.017193 0.244206 -0.062500 0 0 0 0 0 0 3 642338
-0.007857 0.004174 0.119890 0.413946 -0.122124 0.063447 -0.062500 0 0 0 0 0 0 3 643338
-0.007873 0.004173 0.119892 0.226218 -0.150277 0.082847 -0.062500 0 0 0 0 0 0 3 644337
-0.007912 0.004163 0.119889 0.528102 -0.043052 0.135925 -0.062500 0 0 0 0 0 0 3 645343
-0.007932 0.004159 0.119889 0.300921 -0.094998 0.123896 -0.062500 0 0 0 0 0 0 3 646339
-0.007942 0.004156 0.119888 0.148994 -0.131231 0.116422 -0.062500 0 0 0 0 0 0 3 647331
-0.007979 0.004146 0.119886 0.488058 -0.033477 0.151867 -0.062500 0 0 0 0 0 0 3 648332
-0.007998 0.004141 0.119885 0.281066 -0.090315 0.132380 -0.062500 0 0 0 0 0 0 3 649337
-0.008028 0.004143 0.119892 0.399597 -0.191722 0.008289 -0.062500 0 0 0 0 0 0 3 650338
-0.008042 0.004144 0.119895 0.217052 -0.185385 0.059440 -0.062500 0 0 0 0 0 0 3 651338
-0.008061 0.004131 0.119885 0.262202 0.002087 0.239642 -0.062500 0 0 0 0 0 0 3 652336
-0.008091 0.004129 0.119890 0.403142 -0.131797 0.062874 -0.062500 0 0 0 0 0 0 3 653336
-0.008106 0.004129 0.119891 0.220400 -0.155213 0.082895 -0.062500 0 0 0 0 0 0 3 654337
-0.008146 0.004119 0.119889 0.523895 -0.046559 0.137526 -0.062500 0 0 0 0 0 0 3 655337
-0.008166 0.004114 0.119888 0.297649 -0.097528 0.124885 -0.062500 0 0 0 0 0 0 3 656336
-0.008176 0.004112 0.119888 0.146115 -0.133248 0.117074 -0.062500 0 0 0 0 0 0 3 657336
-0.008213 0.004102 0.119885 0.485372 -0.035527 0.153769 -0.062500 0 0 0 0 0 0 3 658336
-0.008232 0.004097 0.119884 0.278526 -0.092114 0.133586 -0.062500 0 0 0 0 0 0 3 659336
-0.008253 0.004081 0.119873 0.294828 0.048658 0.276259 -0.062500 0 0 0 0 0 0 3 660339
-0.008284 0.004077 0.119877 0.422012 -0.107969 0.085260 -0.062500 0 0 0 0 0 0 3 661306
-0.008300 0.004076 0.119878 0.228006 -0.145180 0.099475 -0.062500 0 0 0 0 0 0 3 662335
-0.008340 0.004066 0.119876 0.526628 -0.042741 0.153167 -0.062500 0 0 0 0 0 0 3 663336
-0.008360 0.004061 0.119875 0.298013 -0.096568 0.139195 -0.062500 0 0 0 0 0 0 3 664334
-0.008390 0.004064 0.119883 0.406425 -0.196485 0.018200 -0.062500 0 0 0 0 0 0 3 665334
-0.008417 0.004051 0.119874 0.375889 -0.010362 0.222939 -0.062500 0 0 0 0 0 0 3 666335
-0.008451 0.004050 0.119880 0.462400 -0.138413 0.063857 -0.062500 0 0 0 0 0 0 3 667337
-0.008468 0.004049 0.119881 0.248893 -0.159362 0.089737 -0.062500 0 0 0 0 0 0 3 668335
-0.008488 0.004035 0.119871 0.273993 -0.007538 0.260788 -0.062500 0 0 0 0 0 0 3 669332
-0.008519 0.004033 0.119875 0.407915 -0.149078 0.081377 -0.062500 0 0 0 0 0 0 3 670326
-0.008534 0.004031 0.119877 0.220261 -0.176016 0.098996 -0.062500 0 0 0 0 0 0 3 671407
-0.008554 0.004017 0.119866 0.259548 -0.006773 0.267223 -0.062500 0 0 0 0 0 0 3 672412
-0.008584 0.004015 0.119871 0.401741 -0.147747 0.086921 -0.062500 0 0 0 0 0 0 3 673405
-0.008599 0.004014 0.119872 0.217186 -0.175359 0.104002 -0.062500 0 0 0 0 0 0 3 674403
-0.008606 0.004013 0.119873 0.100552 -0.185356 0.118025 -0.062500 0 0 0 0 0 0 3 675415
-0.008642 0.004004 0.119870 0.459146 -0.074209 0.166224 -0.062500 0 0 0 0 0 0 3 676389
-0.008660 0.003999 0.119869 0.262694 -0.123551 0.148030 -0.062500 0 0 0 0 0 0 3 677379
-0.008689 0.004002 0.119876 0.387829 -0.221282 0.026419 -0.062500 0 0 0 0 0 0 3 678380
-0.008716 0.003989 0.119868 0.364350 -0.034353 0.230708 -0.062500 0 0 0 0 0 0 3 679403
-0.008750 0.003988 0.119873 0.455090 -0.163849 0.071901 -0.062500 0 0 0 0 0 0 3 680379
-0.008766 0.003987 0.119875 0.243367 -0.184399 0.096871 -0.062500 0 0 0 0 0 0 3 681378
-0.008787 0.003973 0.119864 0.270184 -0.012259 0.268223 -0.062500 0 0 0 0 0 0 3 682406
-0.008817 0.003971 0.119869 0.407249 -0.151612 0.089455 -0.062500 0 0 0 0 0 0 3 683401
-0.008832 0.003970 0.119870 0.219659 -0.178393 0.106288 -0.062500 0 0 0 0 0 0 3 684386
-0.008872 0.003961 0.119868 0.520368 -0.072342 0.163960 -0.062500 0 0 0 0 0 0 3 685399
-0.008892 0.003956 0.119867 0.293113 -0.123711 0.148734 -0.062500 0 0 0 0 0 0 3 686385
-0.008902 0.003953 0.119866 0.140953 -0.159530 0.139628 -0.062500 0 0 0 0 0 0 3 687402
-0.008927 0.003957 0.119874 0.322977 -0.241280 0.025359 -0.062500 0 0 0 0 0 0 3 688386
-0.008952 0.003945 0.119866 0.331119 -0.048032 0.232348 -0.062500 0 0 0 0 0 0 3 689403
-0.008964 0.003939 0.119863 0.177219 -0.107837 0.185382 -0.062500 0 0 0 0 0 0 3 690383
-0.008991 0.003941 0.119870 0.344380 -0.215525 0.046247 -0.062500 0 0 0 0 0 0 3 691400
-0.009004 0.003942 0.119872 0.185613 -0.212553 0.088158 -0.062500 0 0 0 0 0 0 3 692383
-0.009042 0.003934 0.119870 0.502891 -0.090716 0.156887 -0.062500 0 0 0 0 0 0 3 693399
-0.009062 0.003929 0.119869 0.284473 -0.133994 0.144831 -0.062500 0 0 0 0 0 0 3 694382
-0.009092 0.003932 0.119876 0.399424 -0.228761 0.026718 -0.062500 0 0 0 0 0 0 3 695398
-0.009119 0.003920 0.119868 0.369214 -0.040772 0.231871 -0.062500 0 0 0 0 0 0 3 696327
-0.009132 0.003914 0.119865 0.196413 -0.104226 0.183878 -0.062500 0 0 0 0 0 0 3 697318
-0.009159 0.003916 0.119872 0.356038 -0.215993 0.044959 -0.062500 0 0 0 0 0 0 3 698326
-0.009173 0.003916 0.119874 0.192261 -0.213920 0.086393 -0.062500 0 0 0 0 0 0 3 699317
-0.009191 0.003903 0.119864 0.244252 -0.029697 0.265533 -0.062500 0 0 0 0 0 0 3 700326
-0.009221 0.003901 0.119868 0.396206 -0.162631 0.090392 -0.062500 0 0 0 0 0 0 3 701318
-0.009236 0.003900 0.119870 0.215254 -0.186185 0.107122 -0.062500 0 0 0 0 0 0 3 702326
-0.009263 0.003905 0.119878 0.363237 -0.257138 0.011405 -0.062500 0 0 0 0 0 0 3 703318
-0.009277 0.003907 0.119881 0.194960 -0.234380 0.069809 -0.062500 0 0 0 0 0 0 3 704325
-0.009284 0.003908 0.119882 0.089092 -0.218045 0.099644 -0.062500 0 0 0 0 0 0 3 705316
-0.009319 0.003900 0.119879 0.453863 -0.094625 0.157582 -0.062500 0 0 0 0 0 0 3 706325
-0.009337 0.003895 0.119878 0.260950 -0.137160 0.139526 -0.062500 0 0 0 0 0 0 3 707318
-0.009366 0.003898 0.119885 0.391651 -0.233606 0.020135 -0.062500 0 0 0 0 0 0 3 708326
-0.009392 0.003886 0.119877 0.366918 -0.045611 0.224507 -0.062500 0 0 0 0 0 0 3 709316
-0.009426 0.003885 0.119882 0.460639 -0.171884 0.066897 -0.062500 0 0 0 0 0 0 3 710326
-0.009443 0.003884 0.119883 0.248609 -0.191763 0.089933 -0.062500 0 0 0 0 0 0 3 711330
-0.009451 0.003884 0.119884 0.118144 -0.197883 0.105871 -0.062500 0 0 0 0 0 0 3 712318
-0.009488 0.003875 0.119881 0.469937 -0.085845 0.159744 -0.062500 0 0 0 0 0 0 3 713329
-0.009506 0.003870 0.119879 0.270394 -0.133849 0.139418 -0.062500 0 0 0 0 0 0 3 714337
-0.009535 0.003873 0.119887 0.395536 -0.231001 0.019755 -0.062500 0 0 0 0 0 0 3 715333
-0.009550 0.003874 0.119889 0.213083 -0.222401 0.067577 -0.062500 0 0 0 0 0 0 3 716329
-0.009557 0.003875 0.119890 0.099639 -0.213148 0.093476 -0.062500 0 0 0 0 0 0 3 717336
-0.009593 0.003866 0.119887 0.463414 -0.095269 0.151628 -0.062500 0 0 0 0 0 0 3 718335
-0.009611 0.003862 0.119886 0.268579 -0.139414 0.132317 -0.062500 0 0 0 0 0 0 3 719336
-0.009640 0.003864 0.119893 0.396338 -0.234671 0.013352 -0.062500 0 0 0 0 0 0 3 720334
-0.009654 0.003866 0.119896 0.214946 -0.225105 0.061082 -0.062500 0 0 0 0 0 0 3 721329
-0.009673 0.003853 0.119886 0.257244 -0.037553 0.243402 -0.062500 0 0 0 0 0 0 3 722305
-0.009704 0.003851 0.119890 0.406575 -0.168592 0.070483 -0.062500 0 0 0 0 0 0 3 723336
-0.009718 0.003850 0.119891 0.223242 -0.191090 0.086260 -0.062500 0 0 0 0 0 0 3 724335
-0.009746 0.003855 0.119899 0.370950 -0.261631 -0.008113 -0.062500 0 0 0 0 0 0 3 725338
-0.009772 0.003843 0.119891 0.356548 -0.060829 0.205845 -0.062500 0 0 0 0 0 0 3 726337
-0.009805 0.003842 0.119896 0.460456 -0.181809 0.052512 -0.062500 0 0 0 0 0 0 3 727341
-0.009822 0.003842 0.119897 0.251409 -0.198297 0.075716 -0.062500 0 0 0 0 0 0 3 728334
-0.009830 0.003842 0.119898 0.122384 -0.202685 0.091615 -0.062500 0 0 0 0 0 0 3 729313
-0.009866 0.003833 0.119895 0.474980 -0.090227 0.147689 -0.062500 0 0 0 0 0 0 3 730336
-0.009884 0.003828 0.119894 0.274406 -0.158266 0.126319 -0.062500 0 0 0 0 0 0 3 731335
-0.009894 0.003826 0.119893 0.136305 -0.191939 0.114483 -0.062500 0 0 0 0 0 0 3 732334
-0.009918 0.003830 0.119901 0.328793 -0.252284 0.002865 -0.062500 0 0 0 0 0 0 3 733334
-0.009943 0.003818 0.119892 0.335174 -0.077723 0.209689 -0.062500 0 0 0 0 0 0 3 734334
-0.009975 0.003817 0.119897 0.448099 -0.199976 0.054095 -0.062500 0 0 0 0 0 0 3 735335
-0.009991 0.003817 0.119898 0.244544 -0.217712 0.075877 -0.062500 0 0 0 0 0 0 3 736334
-0.009999 0.003816 0.119899 0.118218 -0.222708 0.091212 -0.062500 0 0 0 0 0 0 3 737334
-0.010036 0.003807 0.119895 0.474245 -0.111872 0.148088 -0.062500 0 0 0 0 0 0 3 738333
-0.010054 0.003803 0.119894 0.275945 -0.159342 0.126189 -0.062500 0 0 0 0 0 0 3 739335
-0.010083 0.003806 0.119901 0.402717 -0.256319 0.007728 -0.062500 0 0 0 0 0 0 3 740331
-0.010110 0.003793 0.119893 0.374221 -0.070133 0.211551 -0.062500 0 0 0 0 0 0 3 741333
-0.010123 0.003787 0.119889 0.204516 -0.133512 0.161283 -0.062500 0 0 0 0 0 0 3 742333
-0.010151 0.003789 0.119896 0.365958 -0.243213 0.024994 -0.062500 0 0 0 0 0 0 3 743335
-0.010164 0.003790 0.119898 0.201729 -0.241061 0.064050 -0.062500 0 0 0 0 0 0 3 744333
-0.010170 0.003790 0.119899 0.097238 -0.234946 0.086588 -0.062500 0 0 0 0 0 0 3 745333
-0.010206 0.003782 0.119896 0.462465 -0.117614 0.147183 -0.062500 0 0 0 0 0 0 3 746331
-0.010224 0.003777 0.119894 0.270254 -0.163112 0.125776 -0.062500 0 0 0 0 0 0 3 747335
-0.010253 0.003780 0.119902 0.400337 -0.258692 0.008033 -0.062500 0 0 0 0 0 0 3 748332
-0.010279 0.003768 0.119893 0.372791 -0.071938 0.211919 -0.062500 0 0 0 0 0 0 3 749333
-0.010293 0.003762 0.119890 0.203964 -0.134877 0.161362 -0.062500 0 0 0 0 0 0 3 750328
-0.010320 0.003764 0.119896 0.366162 -0.244374 0.025561 -0.062500 0 0 0 0 0 0 3 751321
-0.010334 0.003765 0.119898 0.201951 -0.242118 0.064202 -0.062500 0 0 0 0 0 0 3 752326
-0.010352 0.003751 0.119888 0.251228 -0.058773 0.244553 -0.062500 0 0 0 0 0 0 3 753332
-0.010382 0.003750 0.119892 0.407054 -0.191405 0.072361 -0.062500 0 0 0 0 0 0 3 754333
-0.010397 0.003749 0.119893 0.225467 -0.214549 0.085997 -0.062500 0 0 0 0 0 0 3 755334
-0.010425 0.003753 0.119901 0.375219 -0.285546 -0.006797 -0.062500 0 0 0 0 0 0 3 756333
-0.010450 0.003742 0.119893 0.357068 -0.086392 0.206947 -0.062500 0 0 0 0 0 0 3 757332
-0.010463 0.003736 0.119889 0.194914 -0.142477 0.159712 -0.062500 0 0 0 0 0 0 3 758333
-0.010490 0.003738 0.119896 0.360911 -0.248625 0.025683 -0.062500 0 0 0 0 0 0 3 759334
-0.010503 0.003739 0.119898 0.198286 -0.244685 0.064405 -0.062500 0 0 0 0 0 0 3 760332
-0.010522 0.003726 0.119888 0.248009 -0.060667 0.245096 -0.062500 0 0 0 0 0 0 3 761332
-0.010552 0.003724 0.119891 0.404819 -0.192827 0.073423 -0.062500 0 0 0 0 0 0 3 762313
-0.010567 0.003724 0.119893 0.223383 -0.215721 0.086610 -0.062500 0 0 0 0 0 0 3 763319
-0.010606 0.003714 0.119889 0.526815 -0.109712 0.152724 -0.062500 0 0 0 0 0 0 3 764326
-0.010626 0.003710 0.119888 0.301625 -0.159226 0.132013 -0.062500 0 0 0 0 0 0 3 765316
-0.010636 0.003708 0.119888 0.150140 -0.193845 0.120058 -0.062500 0 0 0 0 0 0 3 766327
-0.010662 0.003711 0.119895 0.332324 -0.276447 0.011145 -0.062500 0 0 0 0 0 0 3 767316
-0.010686 0.003700 0.119886 0.334566 -0.082282 0.218107 -0.062500 0 0 0 0 0 0 3 768325
-0.010698 0.003694 0.119883 0.182125 -0.140973 0.167956 -0.062500 0 0 0 0 0 0 3 769315
-0.010725 0.003696 0.119889 0.353349 -0.248469 0.033681 -0.062500 0 0 0 0 0 0 3 770324
-0.010738 0.003697 0.119892 0.192801 -0.245126 0.071537 -0.062500 0 0 0 0 0 0 3 771315
-0.010777 0.003689 0.119888 0.508923 -0.125121 0.148591 -0.062500 0 0 0 0 0 0 3 772325
-0.010796 0.003684 0.119887 0.290721 -0.167398 0.131079 -0.062500 0 0 0 0 0 0 3 773316
-0.010806 0.003682 0.119887 0.142902 -0.198414 0.120188 -0.062500 0 0 0 0 0 0 3 774323
-0.010832 0.003686 0.119894 0.330757 -0.278280 0.012272 -0.062500 0 0 0 0 0 0 3 775316
-0.010856 0.003675 0.119885 0.329829 -0.084637 0.219397 -0.062500 0 0 0 0 0 0 3 776324
-0.010889 0.003674 0.119890 0.444170 -0.206304 0.065658 -0.062500 0 0 0 0 0 0 3 777315
-0.010905 0.003673 0.119891 0.239392 -0.223542 0.084835 -0.062500 0 0 0 0 0 0 3 778324
-0.010925 0.003659 0.119880 0.264885 -0.051657 0.258166 -0.062500 0 0 0 0 0 0 3 785222
-0.011008 0.003654 0.119887 1.095827 -0.140134 0.037718 -0.062500 0 0 0 0 0 0 3 786317
-0.011050 0.003651 0.119890 0.632367 -0.185244 0.072106 -0.062500 0 0 0 0 0 0 3 787327
-0.011082 0.003636 0.119879 0.464161 -0.033565 0.254500 -0.062500 0 0 0 0 0 0 3 788326
-0.011119 0.003633 0.119883 0.509702 -0.181329 0.084828 -0.062500 0 0 0 0 0 0 3 789333
-0.011138 0.003632 0.119884 0.270944 -0.211941 0.096721 -0.062500 0 0 0 0 0 0 3 790332
-0.011147 0.003631 0.119884 0.126656 -0.223238 0.108069 -0.062500 0 0 0 0 0 0 3 791319
-0.011172 0.003636 0.119892 0.319127 -0.292178 0.010577 -0.062500 0 0 0 0 0 0 3 792322
-0.011184 0.003638 0.119894 0.171223 -0.268367 0.061357 -0.062500 0 0 0 0 0 0 3 793319
-0.011202 0.003625 0.119884 0.227549 -0.075025 0.247749 -0.062500 0 0 0 0 0 0 3 794321
-0.011211 0.003619 0.119880 0.124153 -0.138520 0.181675 -0.062500 0 0 0 0 0 0 3 795329
-0.011236 0.003621 0.119886 0.322295 -0.248836 0.042776 -0.062500 0 0 0 0 0 0 3 796330
-0.011249 0.003622 0.119888 0.174100 -0.246827 0.077155 -0.062500 0 0 0 0 0 0 3 797333
-0.011287 0.003614 0.119885 0.492121 -0.150362 0.155856 -0.062500 0 0 0 0 0 0 3 798332
-0.011306 0.003610 0.119884 0.277195 -0.192669 0.136434 -0.062500 0 0 0 0 0 0 3 799318
-0.011337 0.003613 0.119890 0.397864 -0.287267 0.022987 -0.062500 0 0 0 0 0 0 3 800331
-0.011363 0.003600 0.119881 0.361132 -0.100936 0.227078 -0.062500 0 0 0 0 0 0 3 801332
-0.011377 0.003594 0.119878 0.190416 -0.162936 0.174643 -0.062500 0 0 0 0 0 0 3 802331
-0.011404 0.003596 0.119884 0.353617 -0.272204 0.041926 -0.062500 0 0 0 0 0 0 3 803332
-0.011418 0.003597 0.119886 0.187628 -0.269646 0.078036 -0.062500 0 0 0 0 0 0 3 804331
-0.011445 0.003603 0.119894 0.349316 -0.326879 -0.001989 -0.062500 0 0 0 0 0 0 3 805329
-0.011470 0.003592 0.119886 0.335555 -0.120790 0.215208 -0.062500 0 0 0 0 0 0 3 806331
-0.011483 0.003586 0.119883 0.177317 -0.172796 0.167423 -0.062500 0 0 0 0 0 0 3 807320
-0.011510 0.003588 0.119889 0.345792 -0.279170 0.036769 -0.062500 0 0 0 0 0 0 3 808302
-0.011523 0.003589 0.119891 0.183012 -0.274153 0.073245 -0.062500 0 0 0 0 0 0 3 809332
-0.011562 0.003581 0.119888 0.497784 -0.154223 0.154213 -0.062500 0 0 0 0 0 0 3 810330
-0.011581 0.003577 0.119886 0.279419 -0.195649 0.134318 -0.062500 0 0 0 0 0 0 3 811324
-0.011612 0.003580 0.119893 0.398846 -0.289869 0.021572 -0.062500 0 0 0 0 0 0 3 812331
-0.011627 0.003582 0.119895 0.209269 -0.279439 0.064893 -0.062500 0 0 0 0 0 0 3 813329
-0.011646 0.003569 0.119885 0.243162 -0.093214 0.249325 -0.062500 0 0 0 0 0 0 3 814329
-0.011676 0.003567 0.119888 0.397143 -0.223551 0.081574 -0.062500 0 0 0 0 0 0 3 815332
-0.011691 0.003567 0.119889 0.212012 -0.245264 0.092124 -0.062500 0 0 0 0 0 0 3 816331
-0.011720 0.003571 0.119897 0.362318 -0.318061 0.002710 -0.062500 0 0 0 0 0 0 3 817330
-0.011745 0.003560 0.119888 0.341154 -0.118855 0.216040 -0.062500 0 0 0 0 0 0 3 818330
-0.011778 0.003559 0.119892 0.447478 -0.237775 0.066471 -0.062500 0 0 0 0 0 0 3 819330
-0.011795 0.003559 0.119894 0.237006 -0.253443 0.083914 -0.062500 0 0 0 0 0 0 3 820329
-0.011815 0.003545 0.119883 0.257621 -0.081520 0.258157 -0.062500 0 0 0 0 0 0 3 821314
-0.011846 0.003543 0.119886 0.405102 -0.218932 0.087052 -0.062500 0 0 0 0 0 0 3 822328
-0.011861 0.003542 0.119887 0.216208 -0.244124 0.095772 -0.062500 0 0 0 0 0 0 3 823333
-0.011890 0.003547 0.119894 0.364723 -0.316447 0.006284 -0.062500 0 0 0 0 0 0 3 824331
-0.011915 0.003535 0.119886 0.343606 -0.120513 0.219373 -0.062500 0 0 0 0 0 0 3 825331
-0.011928 0.003530 0.119882 0.181747 -0.175980 0.169378 -0.062500 0 0 0 0 0 0 3 826330
-0.011955 0.003532 0.119888 0.350564 -0.282164 0.039506 -0.062500 0 0 0 0 0 0 3 827336
-0.011980 0.003519 0.119879 0.336681 -0.102398 0.236078 -0.062500 0 0 0 0 0 0 3 828333
-0.012014 0.003518 0.119883 0.447016 -0.230861 0.080806 -0.062500 0 0 0 0 0 0 3 829323
-0.012031 0.003517 0.119884 0.237775 -0.251195 0.095333 -0.062500 0 0 0 0 0 0 3 830323
-0.012059 0.003522 0.119891 0.376492 -0.321160 0.008589 -0.062500 0 0 0 0 0 0 3 831331
-0.012085 0.003511 0.119883 0.348269 -0.121892 0.222434 -0.062500 0 0 0 0 0 0 3 832330
-0.012098 0.003505 0.119879 0.184131 -0.176687 0.172429 -0.062500 0 0 0 0 0 0 3 833309
-0.012126 0.003507 0.119885 0.352078 -0.282575 0.043151 -0.062500 0 0 0 0 0 0 3 834325
-0.012151 0.003495 0.119876 0.339946 -0.104961 0.239707 -0.062500 0 0 0 0 0 0 3 835315
-0.012184 0.003494 0.119880 0.450432 -0.233318 0.084773 -0.062500 0 0 0 0 0 0 3 836323
-0.012201 0.003493 0.119881 0.240961 -0.253525 0.098816 -0.062500 0 0 0 0 0 0 3 837314
-0.012241 0.003484 0.119877 0.529668 -0.148173 0.174342 -0.062500 0 0 0 0 0 0 3 838322
-0.012262 0.003480 0.119875 0.298165 -0.196139 0.149141 -0.062500 0 0 0 0 0 0 3 839315
-0.012293 0.003482 0.119882 0.412003 -0.293714 0.036709 -0.062500 0 0 0 0 0 0 3 840322
-0.012308 0.003484 0.119884 0.218226 -0.284805 0.077810 -0.062500 0 0 0 0 0 0 3 841314
-0.012327 0.003471 0.119873 0.248442 -0.099949 0.262652 -0.062500 0 0 0 0 0 0 3 842322
-0.012358 0.003469 0.119876 0.407240 -0.232447 0.096684 -0.062500 0 0 0 0 0 0 3 843314
-0.012373 0.003469 0.119877 0.221371 -0.254117 0.105372 -0.062500 0 0 0 0 0 0 3 844322
-0.012401 0.003473 0.119885 0.372299 -0.324819 0.017697 -0.062500 0 0 0 0 0 0 3 845313
-0.012426 0.003462 0.119876 0.348739 -0.126183 0.230733 -0.062500 0 0 0 0 0 0 3 846308
-0.012460 0.003461 0.119880 0.456822 -0.244904 0.082520 -0.062500 0 0 0 0 0 0 3 847321
-0.012477 0.003461 0.119881 0.245895 -0.260302 0.097967 -0.062500 0 0 0 0 0 0 3 848313
-0.012517 0.003452 0.119877 0.533849 -0.152846 0.175524 -0.062500 0 0 0 0 0 0 3 849321
-0.012538 0.003448 0.119875 0.302189 -0.199492 0.149734 -0.062500 0 0 0 0 0 0 3 850313
-0.012569 0.003451 0.119882 0.420143 -0.298039 0.038036 -0.062500 0 0 0 0 0 0 3 851322
-0.012584 0.003452 0.119884 0.226036 -0.288765 0.078419 -0.062500 0 0 0 0 0 0 3 852323
-0.012591 0.003453 0.119885 0.106398 -0.278909 0.100879 -0.062500 0 0 0 0 0 0 3 853328
-0.012627 0.003445 0.119880 0.463685 -0.162750 0.175626 -0.062500 0 0 0 0 0 0 3 854314
-0.012645 0.003440 0.119879 0.268915 -0.205230 0.147674 -0.062500 0 0 0 0 0 0 3 855469
-0.012675 0.003443 0.119885 0.401886 -0.300168 0.035533 -0.062500 0 0 0 0 0 0 3 856334
-0.012701 0.003431 0.119876 0.365808 -0.114964 0.238117 -0.062500 0 0 0 0 0 0 3 857325
-0.012736 0.003430 0.119879 0.468144 -0.240248 0.086686 -0.062500 0 0 0 0 0 0 3 858328
-0.012753 0.003430 0.119880 0.253627 -0.258805 0.099951 -0.062500 0 0 0 0 0 0 3 859332
-0.012782 0.003434 0.119888 0.393701 -0.329304 0.015304 -0.062500 0 0 0 0 0 0 3 860330
-0.012796 0.003437 0.119890 0.213233 -0.304998 0.065888 -0.062500 0 0 0 0 0 0 3 861329
-0.012835 0.003429 0.119886 0.519477 -0.176914 0.159180 -0.062500 0 0 0 0 0 0 3 862329
-0.012855 0.003426 0.119885 0.298005 -0.212896 0.137687 -0.062500 0 0 0 0 0 0 3 863330
-0.012886 0.003429 0.119891 0.418117 -0.304661 0.028633 -0.062500 0 0 0 0 0 0 3 864330
-0.012901 0.003430 0.119894 0.226411 -0.292706 0.068830 -0.062500 0 0 0 0 0 0 3 865323
-0.012919 0.003418 0.119883 0.256402 -0.106783 0.254319 -0.062500 0 0 0 0 0 0 3 866337
-0.012950 0.003416 0.119886 0.414030 -0.236555 0.090159 -0.062500 0 0 0 0 0 0 3 867320
-0.012965 0.003416 0.119887 0.228233 -0.257612 0.097309 -0.062500 0 0 0 0 0 0 3 868334
-0.012994 0.003420 0.119894 0.381175 -0.329162 0.011184 -0.062500 0 0 0 0 0 0 3 869324
-0.013019 0.003409 0.119885 0.355800 -0.130819 0.223817 -0.062500 0 0 0 0 0 0 3 870329
-0.013053 0.003408 0.119888 0.465485 -0.249376 0.076909 -0.062500 0 0 0 0 0 0 3 871331
-0.013070 0.003408 0.119890 0.254214 -0.264480 0.090618 -0.062500 0 0 0 0 0 0 3 872338
-0.013099 0.003413 0.119897 0.393665 -0.332124 0.007291 -0.062500 0 0 0 0 0 0 3 873338
-0.013124 0.003402 0.119888 0.360621 -0.153066 0.220755 -0.062500 0 0 0 0 0 0 3 874336
-0.013137 0.003396 0.119884 0.197159 -0.206628 0.169031 -0.062500 0 0 0 0 0 0 3 875405
-0.013165 0.003398 0.119890 0.367289 -0.312199 0.042890 -0.062500 0 0 0 0 0 0 3 876399
-0.013179 0.003400 0.119892 0.201299 -0.307394 0.075230 -0.062500 0 0 0 0 0 0 3 877373
-0.013217 0.003392 0.119888 0.512723 -0.190394 0.163877 -0.062500 0 0 0 0 0 0 3 878371
-0.013237 0.003388 0.119886 0.294387 -0.230999 0.138891 -0.062500 0 0 0 0 0 0 3 879398
-0.013268 0.003391 0.119892 0.416545 -0.325134 0.029888 -0.062500 0 0 0 0 0 0 3 880406
-0.013283 0.003392 0.119895 0.225071 -0.314260 0.068770 -0.062500 0 0 0 0 0 0 3 881401
-0.013302 0.003379 0.119884 0.254314 -0.129172 0.254369 -0.062500 0 0 0 0 0 0 3 882397
-0.013332 0.003378 0.119887 0.413212 -0.259156 0.091277 -0.062500 0 0 0 0 0 0 3 883398
-0.013348 0.003377 0.119888 0.227321 -0.280236 0.097386 -0.062500 0 0 0 0 0 0 3 884373
-0.013376 0.003382 0.119895 0.379792 -0.350927 0.012260 -0.062500 0 0 0 0 0 0 3 885373
-0.013390 0.003384 0.119897 0.205750 -0.327166 0.060598 -0.062500 0 0 0 0 0 0 3 886372
-0.013408 0.003372 0.119886 0.240492 -0.136552 0.249914 -0.062500 0 0 0 0 0 0 3 887373
-0.013438 0.003371 0.119889 0.404637 -0.263329 0.088474 -0.062500 0 0 0 0 0 0 3 888373
-0.013453 0.003370 0.119890 0.221245 -0.282772 0.094783 -0.062500 0 0 0 0 0 0 3 889374
-0.013482 0.003375 0.119897 0.375125 -0.352690 0.010096 -0.062500 0 0 0 0 0 0 3 890370
-0.013507 0.003364 0.119888 0.348831 -0.154281 0.222451 -0.062500 0 0 0 0 0 0 3 891373
-0.013541 0.003363 0.119891 0.460139 -0.272548 0.076663 -0.062500 0 0 0 0 0 0 3 892371
-0.013558 0.003363 0.119892 0.248730 -0.287351 0.088939 -0.062500 0 0 0 0 0 0 3 893408
-0.013566 0.003363 0.119893 0.117741 -0.290580 0.099757 -0.062500 0 0 0 0 0 0 3 894401
-0.013591 0.003368 0.119900 0.321426 -0.356286 0.011406 -0.062500 0 0 0 0 0 0 3 895405
-0.013614 0.003357 0.119890 0.321663 -0.156182 0.221636 -0.062500 0 0 0 0 0 0 3 896428
-0.013647 0.003356 0.119894 0.442311 -0.274639 0.075309 -0.062500 0 0 0 0 0 0 3 897398
-0.013664 0.003356 0.119895 0.237607 -0.288952 0.087000 -0.062500 0 0 0 0 0 0 3 898404
-0.013693 0.003361 0.119902 0.381297 -0.356379 0.005096 -0.062500 0 0 0 0 0 0 3 899372
-0.013718 0.003350 0.119893 0.349179 -0.156842 0.218060 -0.062500 0 0 0 0 0 0 3 900374
-0.013752 0.003349 0.119896 0.458479 -0.274470 0.073033 -0.062500 0 0 0 0 0 0 3 901372
-0.013769 0.003349 0.119897 0.245703 -0.288876 0.084817 -0.062500 0 0 0 0 0 0 3 902372
-0.013798 0.003354 0.119904 0.385536 -0.356381 0.003308 -0.062500 0 0 0 0 0 0 3 903372
-0.013813 0.003356 0.119906 0.204508 -0.330916 0.051466 -0.062500 0 0 0 0 0 0 3 904371
-0.013831 0.003344 0.119896 0.234323 -0.140229 0.241348 -0.062500 0 0 0 0 0 0 3 905370
-0.013862 0.003343 0.119898 0.398131 -0.266574 0.081343 -0.062500 0 0 0 0 0 0 3 906370
-0.013877 0.003342 0.119899 0.213741 -0.285657 0.086558 -0.062500 0 0 0 0 0 0 3 907362
-0.013905 0.003347 0.119906 0.367825 -0.355521 0.003025 -0.062500 0 0 0 0 0 0 3 908379
-0.013919 0.003349 0.119909 0.193644 -0.331190 0.050077 -0.062500 0 0 0 0 0 0 3 909379
-0.013958 0.003342 0.119904 0.502649 -0.204324 0.148252 -0.062500 0 0 0 0 0 0 3 910395
-0.013978 0.003338 0.119903 0.283335 -0.239723 0.123326 -0.062500 0 0 0 0 0 0 3 911380
-0.014009 0.003341 0.119909 0.406309 -0.331462 0.016890 -0.062500 0 0 0 0 0 0 3 912323
-0.014024 0.003343 0.119911 0.213887 -0.319168 0.054029 -0.062500 0 0 0 0 0 0 3 913320
-0.014031 0.003344 0.119911 0.094878 -0.307708 0.074972 -0.062500 0 0 0 0 0 0 3 914311
-0.014056 0.003349 0.119918 0.302782 -0.367856 -0.007735 -0.062500 0 0 0 0 0 0 3 915320
-0.014079 0.003338 0.119909 0.305317 -0.164350 0.203689 -0.062500 0 0 0 0 0 0 3 916320
-0.014112 0.003338 0.119912 0.433644 -0.279890 0.059055 -0.062500 0 0 0 0 0 0 3 917311
-0.014128 0.003338 0.119913 0.229628 -0.293133 0.069571 -0.062500 0 0 0 0 0 0 3 918320
-0.014157 0.003343 0.119920 0.374435 -0.360182 -0.011040 -0.062500 0 0 0 0 0 0 3 919311
-0.014172 0.003345 0.119922 0.195203 -0.334338 0.036178 -0.062500 0 0 0 0 0 0 3 920320
-0.014211 0.003338 0.119918 0.501725 -0.207004 0.135749 -0.062500 0 0 0 0 0 0 3 921310
-0.014230 0.003334 0.119916 0.281299 -0.241903 0.110206 -0.062500 0 0 0 0 0 0 3 922319
-0.014261 0.003337 0.119922 0.402157 -0.335427 0.004401 -0.062500 0 0 0 0 0 0 3 923320
-0.014277 0.003339 0.119924 0.209146 -0.322979 0.040882 -0.062500 0 0 0 0 0 0 3 924310
-0.014305 0.003345 0.119932 0.362378 -0.376086 -0.028500 -0.062500 0 0 0 0 0 0 3 925320
-0.014319 0.003347 0.119934 0.187829 -0.343236 0.022367 -0.062500 0 0 0 0 0 0 3 926311
-0.014347 0.003354 0.119941 0.351326 -0.386172 -0.041501 -0.062500 0 0 0 0 0 0 3 927319
-0.014371 0.003344 0.119932 0.327670 -0.174608 0.176833 -0.062500 0 0 0 0 0 0 3 928314
-0.014384 0.003339 0.119929 0.171566 -0.221391 0.125275 -0.062500 0 0 0 0 0 0 3 929329
-0.014412 0.003341 0.119934 0.347649 -0.323941 0.003846 -0.062500 0 0 0 0 0 0 3 930334
-0.014425 0.003342 0.119936 0.182266 -0.317294 0.033385 -0.062500 0 0 0 0 0 0 3 931316
-0.014464 0.003334 0.119931 0.494815 -0.199796 0.127732 -0.062500 0 0 0 0 0 0 3 932316
-0.014484 0.003331 0.119930 0.276821 -0.241524 0.099109 -0.062500 0 0 0 0 0 0 3 933299
-0.014515 0.003334 0.119935 0.401363 -0.335484 -0.006903 -0.062500 0 0 0 0 0 0 3 934334
-0.014551 0.003340 0.119944 0.481658 -0.388913 -0.060482 -0.062500 0 0 0 0 0 0 3 935330
-0.014568 0.003343 0.119947 0.248666 -0.351117 0.001918 -0.062500 0 0 0 0 0 0 3 936330
-0.014598 0.003350 0.119954 0.381806 -0.391296 -0.056167 -0.062500 0 0 0 0 0 0 3 937299
-0.014612 0.003353 0.119957 0.197074 -0.351882 -0.002177 -0.062500 0 0 0 0 0 0 3 938296
-0.014631 0.003341 0.119946 0.228054 -0.153363 0.190886 -0.062500 0 0 0 0 0 0 3 939328
-0.014661 0.003340 0.119948 0.393925 -0.276408 0.034554 -0.062500 0 0 0 0 0 0 3 940326
-0.014677 0.003340 0.119949 0.209063 -0.293524 0.037998 -0.062500 0 0 0 0 0 0 3 941327
-0.014705 0.003345 0.119956 0.366165 -0.365026 -0.043186 -0.062500 0 0 0 0 0 0 3 942326
-0.014719 0.003347 0.119958 0.190977 -0.340050 0.001830 -0.062500 0 0 0 0 0 0 3 943330
-0.014758 0.003340 0.119954 0.499441 -0.213653 0.103539 -0.062500 0 0 0 0 0 0 3 944324
-0.014778 0.003336 0.119952 0.280249 -0.248548 0.076297 -0.062500 0 0 0 0 0 0 3 945300
-0.014809 0.003340 0.119957 0.404610 -0.340302 -0.028140 -0.062500 0 0 0 0 0 0 3 946327
-0.014824 0.003341 0.119960 0.211294 -0.327722 0.006794 -0.062500 0 0 0 0 0 0 3 947330
-0.014864 0.003334 0.119955 0.509929 -0.207660 0.105269 -0.062500 0 0 0 0 0 0 3 948326
-0.014884 0.003330 0.119953 0.285662 -0.245600 0.076366 -0.062500 0 0 0 0 0 0 3 949327
-0.014915 0.003333 0.119958 0.413123 -0.341209 -0.028315 -0.062500 0 0 0 0 0 0 3 950327
-0.014930 0.003334 0.119960 0.218348 -0.329367 0.006142 -0.062500 0 0 0 0 0 0 3 951329
-0.014959 0.003340 0.119967 0.371811 -0.383039 -0.061516 -0.062500 0 0 0 0 0 0 3 952326
-0.014973 0.003343 0.119970 0.196164 -0.350194 -0.012333 -0.062500 0 0 0 0 0 0 3 953326
-0.015012 0.003336 0.119965 0.504615 -0.220154 0.092262 -0.062500 0 0 0 0 0 0 3 954326
-0.015031 0.003333 0.119964 0.285672 -0.253025 0.064938 -0.062500 0 0 0 0 0 0 3 955327
-0.015063 0.003336 0.119969 0.410617 -0.343813 -0.038647 -0.062500 0 0 0 0 0 0 3 956326
-0.015078 0.003338 0.119971 0.217113 -0.330681 -0.004325 -0.062500 0 0 0 0 0 0 3 957325
-0.015106 0.003343 0.119978 0.371473 -0.383752 -0.071454 -0.062500 0 0 0 0 0 0 3 958326
-0.015120 0.003346 0.119981 0.205024 -0.352497 -0.022632 -0.062500 0 0 0 0 0 0 3 959330
-0.015148 0.003353 0.119988 0.369477 -0.395574 -0.084159 -0.062500 0 0 0 0 0 0 3 960326
-0.015173 0.003342 0.119978 0.343374 -0.184245 0.133375 -0.062500 0 0 0 0 0 0 3 961326
-0.015207 0.003342 0.119981 0.462066 -0.295760 -0.005747 -0.062500 0 0 0 0 0 0 3 962326
-0.015245 0.003347 0.119988 0.525553 -0.371627 -0.083676 -0.062500 0 0 0 0 0 0 3 963314
-0.015263 0.003350 0.119991 0.280096 -0.345892 -0.034123 -0.062500 0 0 0 0 0 0 3 964326
-0.015272 0.003351 0.119992 0.133032 -0.327228 -0.008368 -0.062500 0 0 0 0 0 0 3 965326
-0.015298 0.003357 0.119998 0.332798 -0.382690 -0.084171 -0.062500 0 0 0 0 0 0 3 966296
-0.015342 0.003351 0.119995 0.611544 -0.244090 0.041313 -0.062500 0 0 0 0 0 0 3 967327
-0.015365 0.003348 0.119994 0.350910 -0.266829 0.026653 -0.062500 0 0 0 0 0 0 3 968324
-0.015397 0.003352 0.119999 0.454158 -0.352321 -0.070470 -0.062500 0 0 0 0 0 0 3 969314
-0.015413 0.003354 0.120001 0.249264 -0.336380 -0.034999 -0.062500 0 0 0 0 0 0 3 970324
-0.015442 0.003360 0.120008 0.398610 -0.388218 -0.100414 -0.062500 0 0 0 0 0 0 3 971330
-0.015456 0.003362 0.120011 0.220061 -0.354284 -0.052197 -0.062500 0 0 0 0 0 0 3 972326
-0.015484 0.003369 0.120018 0.383610 -0.397127 -0.112614 -0.062500 0 0 0 0 0 0 3 973326
-0.015498 0.003372 0.120020 0.212394 -0.358710 -0.062729 -0.062500 0 0 0 0 0 0 3 974325
-0.015537 0.003365 0.120015 0.537712 -0.225897 0.044912 -0.062500 0 0 0 0 0 0 3 975326
-0.015557 0.003362 0.120013 0.320198 -0.257179 0.016386 -0.062500 0 0 0 0 0 0 3 976325
-0.015588 0.003365 0.120019 0.446783 -0.347395 -0.085724 -0.062500 0 0 0 0 0 0 3 977326
-0.015603 0.003367 0.120021 0.253038 -0.333736 -0.052848 -0.062500 0 0 0 0 0 0 3 978325
-0.015632 0.003373 0.120027 0.408184 -0.386767 -0.118452 -0.062500 0 0 0 0 0 0 3 979327
-0.015646 0.003376 0.120030 0.232147 -0.353342 -0.071007 -0.062500 0 0 0 0 0 0 3 980325
-0.015674 0.003382 0.120037 0.397269 -0.396521 -0.130966 -0.062500 0 0 0 0 0 0 3 981311
-0.015698 0.003372 0.120027 0.369622 -0.185282 0.085900 -0.062500 0 0 0 0 0 0 3 982319
-0.015732 0.003372 0.120030 0.489627 -0.296840 -0.051754 -0.062500 0 0 0 0 0 0 3 983397
-0.015749 0.003372 0.120031 0.294816 -0.305023 -0.045030 -0.062500 0 0 0 0 0 0 3 984390
-0.015779 0.003377 0.120037 0.438735 -0.371323 -0.120901 -0.062500 0 0 0 0 0 0 3 985375
-0.015793 0.003379 0.120039 0.256030 -0.344503 -0.077897 -0.062500 0 0 0 0 0 0 3 986390
-0.015821 0.003386 0.120046 0.417822 -0.391026 -0.138913 -0.062500 0 0 0 0 0 0 3 987378
-0.015835 0.003389 0.120049 0.245031 -0.354280 -0.090486 -0.062500 0 0 0 0 0 0 3 988391
-0.015863 0.003395 0.120056 0.412190 -0.395898 -0.149320 -0.062500 0 0 0 0 0 0 3 989375
-0.015876 0.003398 0.120058 0.242157 -0.356714 -0.100247 -0.062500 0 0 0 0 0 0 3 990390
-0.015915 0.003392 0.120053 0.553615 -0.224295 0.009064 -0.062500 0 0 0 0 0 0 3 991375
-0.015935 0.003388 0.120051 0.336535 -0.255269 -0.020468 -0.062500 0 0 0 0 0 0 3 992391
-0.015966 0.003392 0.120056 0.481006 -0.340946 -0.121565 -0.062500 0 0 0 0 0 0 3 993376
-0.015981 0.003393 0.120058 0.286947 -0.327114 -0.089773 -0.062500 0 0 0 0 0 0 3 994390
-0.016010 0.003399 0.120065 0.442597 -0.380211 -0.154273 -0.062500 0 0 0 0 0 0 3 995377
-0.016024 0.003402 0.120067 0.266140 -0.346661 -0.107840 -0.062500 0 0 0 0 0 0 3 996319
-0.016052 0.003409 0.120074 0.426123 -0.370375 -0.166658 -0.062500 0 0 0 0 0 0 3 997318
-0.016077 0.003398 0.120065 0.402922 -0.178746 0.049681 -0.062500 0 0 0 0 0 0 3 998309
-0.016111 0.003399 0.120067 0.523909 -0.290350 -0.086874 -0.062500 0 0 0 0 0 0 3 999316
-0.016128 0.003399 0.120068 0.312438 -0.300737 -0.081273 -0.062500 0 0 0 0 0 0 4 308
-0.016157 0.003404 0.120074 0.456842 -0.367122 -0.156095 -0.062500 0 0 0 0 0 0 4 1318
-0.016172 0.003406 0.120076 0.282108 -0.314817 -0.114121 -0.062500 0 0 0 0 0 0 4 2308
-0.016200 0.003412 0.120083 0.444337 -0.361429 -0.174014 -0.062500 0 0 0 0 0 0 4 3317
-0.016214 0.003415 0.120086 0.271057 -0.324577 -0.126580 -0.062500 0 0 0 0 0 0 4 4309
-0.016253 0.003409 0.120080 0.580862 -0.193632 -0.016070 -0.062500 0 0 0 0 0 0 4 5317
-0.016273 0.003405 0.120078 0.363105 -0.225035 -0.046660 -0.062500 0 0 0 0 0 0 4 6307
-0.016304 0.003409 0.120084 0.490708 -0.315598 -0.146901 -0.062500 0 0 0 0 0 0 4 7317
-0.016319 0.003410 0.120085 0.296098 -0.301785 -0.116072 -0.062500 0 0 0 0 0 0 4 8312
-0.016348 0.003416 0.120092 0.452048 -0.355035 -0.179614 -0.062500 0 0 0 0 0 0 4 9315
-0.016362 0.003419 0.120094 0.275076 -0.321418 -0.134068 -0.062500 0 0 0 0 0 0 4 10322
-0.016380 0.003407 0.120083 0.306320 -0.126536 0.057867 -0.062500 0 0 0 0 0 0 4 11308
-0.016411 0.003406 0.120085 0.491762 -0.244190 -0.092860 -0.062500 0 0 0 0 0 0 4 12324
-0.016426 0.003406 0.120085 0.307173 -0.261443 -0.094273 -0.062500 0 0 0 0 0 0 4 13327
-0.016455 0.003411 0.120091 0.465302 -0.331363 -0.170603 -0.062500 0 0 0 0 0 0 4 14331
-0.016469 0.003413 0.120094 0.288359 -0.306053 -0.130268 -0.062500 0 0 0 0 0 0 4 15329
-0.016497 0.003420 0.120100 0.454102 -0.353575 -0.189604 -0.062500 0 0 0 0 0 0 4 16326
-0.016511 0.003423 0.120103 0.282109 -0.317062 -0.143044 -0.062500 0 0 0 0 0 0 4 17325
-0.016539 0.003429 0.120109 0.450864 -0.359088 -0.199904 -0.062500 0 0 0 0 0 0 4 18317
-0.016552 0.003432 0.120112 0.280378 -0.319812 -0.152589 -0.062500 0 0 0 0 0 0 4 19325
-0.016591 0.003426 0.120106 0.591593 -0.187960 -0.040379 -0.062500 0 0 0 0 0 0 4 20324
-0.016611 0.003422 0.120104 0.385647 -0.210128 -0.071784 -0.062500 0 0 0 0 0 0 4 21324
-0.016642 0.003426 0.120109 0.514283 -0.300423 -0.171092 -0.062500 0 0 0 0 0 0 4 22317
-0.016658 0.003428 0.120111 0.319500 -0.286362 -0.141198 -0.062500 0 0 0 0 0 0 4 23330
-0.016665 0.003428 0.120112 0.198808 -0.273811 -0.123639 -0.062500 0 0 0 0 0 0 4 24328
-0.016690 0.003434 0.120118 0.414193 -0.332945 -0.196635 -0.062500 0 0 0 0 0 0 4 25328
-0.016702 0.003437 0.120120 0.267992 -0.302548 -0.156445 -0.062500 0 0 0 0 0 0 4 26324
-0.016730 0.003443 0.120127 0.449819 -0.347684 -0.214936 -0.062500 0 0 0 0 0 0 4 27324
-0.016754 0.003433 0.120117 0.426645 -0.137449 -0.000082 -0.062500 0 0 0 0 0 0 4 28312
-0.016788 0.003433 0.120119 0.553122 -0.249549 -0.134970 -0.062500 0 0 0 0 0 0 4 29325
-0.016805 0.003433 0.120120 0.343116 -0.259851 -0.131437 -0.062500 0 0 0 0 0 0 4 30319
-0.016834 0.003438 0.120126 0.498601 -0.316878 -0.204437 -0.062500 0 0 0 0 0 0 4 31326
-0.016849 0.003440 0.120128 0.315117 -0.289769 -0.164296 -0.062500 0 0 0 0 0 0 4 32324
-0.016856 0.003442 0.120129 0.200821 -0.270668 -0.142875 -0.062500 0 0 0 0 0 0 4 33324
-0.016881 0.003447 0.120135 0.420082 -0.326661 -0.213646 -0.062500 0 0 0 0 0 0 4 34324
-0.016893 0.003450 0.120137 0.275561 -0.294602 -0.173325 -0.062500 0 0 0 0 0 0 4 35326
-0.016920 0.003457 0.120143 0.458576 -0.339003 -0.231006 -0.062500 0 0 0 0 0 0 4 36323
-0.016944 0.003446 0.120134 0.435408 -0.128407 -0.016348 -0.062500 0 0 0 0 0 0 4 37323
-0.016978 0.003447 0.120136 0.562579 -0.240368 -0.150641 -0.062500 0 0 0 0 0 0 4 38316
-0.016995 0.003447 0.120136 0.352605 -0.250477 -0.147662 -0.062500 0 0 0 0 0 0 4 39321
-0.017025 0.003452 0.120142 0.506183 -0.306904 -0.220115 -0.062500 0 0 0 0 0 0 4 40323
-0.017039 0.003454 0.120145 0.322505 -0.279700 -0.180514 -0.062500 0 0 0 0 0 0 4 41323
-0.017046 0.003455 0.120145 0.208073 -0.260534 -0.159322 -0.062500 0 0 0 0 0 0 4 42323
-0.017071 0.003461 0.120151 0.427616 -0.316595 -0.229357 -0.062500 0 0 0 0 0 0 4 43325
-0.017083 0.003464 0.120153 0.282926 -0.284501 -0.189504 -0.062500 0 0 0 0 0 0 4 44323
-0.017121 0.003457 0.120148 0.606777 -0.156703 -0.077297 -0.062500 0 0 0 0 0 0 4 45322
-0.017141 0.003454 0.120146 0.396427 -0.188987 -0.111003 -0.062500 0 0 0 0 0 0 4 46322
-0.017172 0.003457 0.120150 0.529038 -0.280259 -0.209211 -0.062500 0 0 0 0 0 0 4 47324
-0.017187 0.003459 0.120152 0.335278 -0.266440 -0.180950 -0.062500 0 0 0 0 0 0 4 48307
-0.017195 0.003460 0.120153 0.214959 -0.253965 -0.164120 -0.062500 0 0 0 0 0 0 4 49312
-0.017220 0.003465 0.120159 0.431474 -0.313391 -0.235163 -0.062500 0 0 0 0 0 0 4 50322
-0.017232 0.003468 0.120161 0.284933 -0.282929 -0.196225 -0.062500 0 0 0 0 0 0 4 51320
-0.017259 0.003474 0.120167 0.472353 -0.317812 -0.253059 -0.062500 0 0 0 0 0 0 4 52323
-0.017273 0.003477 0.120169 0.307438 -0.279880 -0.208430 -0.062500 0 0 0 0 0 0 4 53322
-0.017311 0.003471 0.120164 0.621284 -0.149323 -0.093432 -0.062500 0 0 0 0 0 0 4 54325
-0.017331 0.003467 0.120162 0.406165 -0.180094 -0.126905 -0.062500 0 0 0 0 0 0 4 55327
-0.017341 0.003466 0.120161 0.258331 -0.204557 -0.147053 -0.062500 0 0 0 0 0 0 4 56315
-0.017368 0.003470 0.120166 0.457661 -0.283649 -0.232555 -0.062500 0 0 0 0 0 0 4 57315
-0.017380 0.003472 0.120168 0.301112 -0.262922 -0.199661 -0.062500 0 0 0 0 0 0 4 58322
-0.017408 0.003478 0.120174 0.478523 -0.313135 -0.258173 -0.062500 0 0 0 0 0 0 4 59325
-0.017422 0.003481 0.120176 0.310632 -0.277565 -0.214713 -0.062500 0 0 0 0 0 0 4 60322
-0.017450 0.003488 0.120183 0.485399 -0.310138 -0.269066 -0.062500 0 0 0 0 0 0 4 61308
-0.017474 0.003478 0.120173 0.455121 -0.098805 -0.054510 -0.062500 0 0 0 0 0 0 4 62316
-0.017487 0.003473 0.120169 0.302191 -0.144181 -0.110323 -0.062500 0 0 0 0 0 0 4 63375
-0.017515 0.003476 0.120174 0.485357 -0.247313 -0.221255 -0.062500 0 0 0 0 0 0 4 64373
-0.017529 0.003477 0.120175 0.317590 -0.239664 -0.199597 -0.062500 0 0 0 0 0 0 4 65389
-0.017557 0.003483 0.120181 0.488696 -0.296500 -0.261839 -0.062500 0 0 0 0 0 0 4 66372
-0.017571 0.003485 0.120183 0.317176 -0.264143 -0.220296 -0.062500 0 0 0 0 0 0 4 67389
-0.017599 0.003492 0.120190 0.487756 -0.308641 -0.274787 -0.062500 0 0 0 0 0 0 4 68316
-0.017612 0.003495 0.120192 0.316411 -0.270161 -0.230542 -0.062500 0 0 0 0 0 0 4 69306
-0.017619 0.003497 0.120193 0.208456 -0.245383 -0.207772 -0.062500 0 0 0 0 0 0 4 70316
-0.017655 0.003489 0.120186 0.572065 -0.126911 -0.104831 -0.062500 0 0 0 0 0 0 4 71307
-0.017673 0.003486 0.120184 0.383092 -0.154214 -0.144849 -0.062500 0 0 0 0 0 0 4 72315
-0.017703 0.003489 0.120189 0.527224 -0.247997 -0.243479 -0.062500 0 0 0 0 0 0 4 73306
-0.017718 0.003491 0.120190 0.338178 -0.235204 -0.217420 -0.062500 0 0 0 0 0 0 4 74315
-0.017726 0.003491 0.120191 0.219975 -0.223199 -0.201552 -0.062500 0 0 0 0 0 0 4 75342
-0.017751 0.003497 0.120196 0.438540 -0.283112 -0.270692 -0.062500 0 0 0 0 0 0 4 76317
-0.017763 0.003500 0.120199 0.292125 -0.252652 -0.233033 -0.062500 0 0 0 0 0 0 4 77306
-0.017791 0.003506 0.120205 0.475586 -0.298196 -0.288229 -0.062500 0 0 0 0 0 0 4 78315
-0.017815 0.003496 0.120195 0.449592 -0.088243 -0.074849 -0.062500 0 0 0 0 0 0 4 79306
-0.017849 0.003496 0.120196 0.578736 -0.200521 -0.206613 -0.062500 0 0 0 0 0 0 4 80300
-0.017866 0.003496 0.120197 0.368208 -0.210390 -0.206194 -0.062500 0 0 0 0 0 0 4 81315
-0.017874 0.003496 0.120197 0.234142 -0.201865 -0.201229 -0.062500 0 0 0 0 0 0 4 82320
-0.017900 0.003501 0.120203 0.445242 -0.268082 -0.273912 -0.062500 0 0 0 0 0 0 4 83318
-0.017912 0.003504 0.120205 0.294599 -0.240692 -0.238111 -0.062500 0 0 0 0 0 0 4 84325
-0.017940 0.003510 0.120211 0.476075 -0.287819 -0.293440 -0.062500 0 0 0 0 0 0 4 85316
-0.017953 0.003513 0.120213 0.309475 -0.250503 -0.250762 -0.062500 0 0 0 0 0 0 4 86319
-0.017960 0.003515 0.120214 0.203815 -0.226271 -0.228642 -0.062500 0 0 0 0 0 0 4 87321
-0.017995 0.003508 0.120207 0.568509 -0.108409 -0.124124 -0.062500 0 0 0 0 0 0 4 88299
-0.018013 0.003504 0.120205 0.380576 -0.145336 -0.164971 -0.062500 0 0 0 0 0 0 4 89316
-0.018044 0.003507 0.120209 0.525598 -0.239278 -0.262671 -0.062500 0 0 0 0 0 0 4 90315
-0.018059 0.003509 0.120211 0.336356 -0.226376 -0.237567 -0.062500 0 0 0 0 0 0 4 91322
-0.018067 0.003510 0.120212 0.218019 -0.214309 -0.222172 -0.062500 0 0 0 0 0 0 4 92320
-0.018092 0.003515 0.120217 0.433722 -0.265836 -0.290035 -0.062500 0 0 0 0 0 0 4 93325
-0.018104 0.003518 0.120219 0.287018 -0.235305 -0.253172 -0.062500 0 0 0 0 0 0 4 94322
-0.018132 0.003524 0.120225 0.470879 -0.280946 -0.307301 -0.062500 0 0 0 0 0 0 4 95300
-0.018145 0.003527 0.120228 0.305236 -0.242823 -0.264904 -0.062500 0 0 0 0 0 0 4 96321
-0.018151 0.003529 0.120228 0.200018 -0.218181 -0.242949 -0.062500 0 0 0 0 0 0 4 97328
-0.018187 0.003522 0.120222 0.564907 -0.100276 -0.137429 -0.062500 0 0 0 0 0 0 4 98324
-0.018205 0.003518 0.120219 0.377254 -0.137049 -0.178736 -0.062500 0 0 0 0 0 0 4 99329
-0.018214 0.003516 0.120218 0.242721 -0.164413 -0.202285 -0.062500 0 0 0 0 0 0 4 100322
-0.018240 0.003521 0.120223 0.449946 -0.245326 -0.285481 -0.062500 0 0 0 0 0 0 4 101321
-0.018253 0.003523 0.120225 0.295879 -0.225161 -0.255020 -0.062500 0 0 0 0 0 0 4 102325
-0.018281 0.003529 0.120231 0.475840 -0.275988 -0.310964 -0.062500 0 0 0 0 0 0 4 103323
-0.018295 0.003532 0.120233 0.307824 -0.240371 -0.269796 -0.062500 0 0 0 0 0 0 4 104319
-0.018323 0.003538 0.120239 0.476984 -0.275618 -0.321512 -0.062500 0 0 0 0 0 0 4 105321
-0.018336 0.003542 0.120242 0.306027 -0.236176 -0.278940 -0.062500 0 0 0 0 0 0 4 106321
-0.018354 0.003530 0.120230 0.336442 -0.039197 -0.086226 -0.062500 0 0 0 0 0 0 4 107322
-0.018385 0.003529 0.120231 0.517393 -0.163209 -0.229319 -0.062500 0 0 0 0 0 0 4 108321
-0.018400 0.003529 0.120231 0.333135 -0.179122 -0.235863 -0.062500 0 0 0 0 0 0 4 109323
-0.018408 0.003529 0.120232 0.214106 -0.182529 -0.233713 -0.062500 0 0 0 0 0 0 4 110320
-0.018433 0.003534 0.120237 0.432365 -0.250443 -0.305198 -0.062500 0 0 0 0 0 0 4 111321
-0.018445 0.003537 0.120239 0.284405 -0.223694 -0.270986 -0.062500 0 0 0 0 0 0 4 112316
-0.018452 0.003538 0.120240 0.187655 -0.204687 -0.252187 -0.062500 0 0 0 0 0 0 4 113322
-0.018487 0.003530 0.120233 0.556557 -0.089868 -0.146208 -0.062500 0 0 0 0 0 0 4 114314
-0.018505 0.003527 0.120230 0.371067 -0.127926 -0.188624 -0.062500 0 0 0 0 0 0 4 115323
-0.018535 0.003530 0.120234 0.512620 -0.215159 -0.285087 -0.062500 0 0 0 0 0 0 4 116320
-0.018551 0.003532 0.120236 0.323481 -0.202422 -0.261425 -0.062500 0 0 0 0 0 0 4 117322
-0.018558 0.003532 0.120237 0.205035 -0.190403 -0.246717 -0.062500 0 0 0 0 0 0 4 118321
-0.018583 0.003538 0.120242 0.424839 -0.250679 -0.312730 -0.062500 0 0 0 0 0 0 4 119323
-0.018596 0.003541 0.120244 0.277777 -0.220053 -0.277016 -0.062500 0 0 0 0 0 0 4 120320
-0.018623 0.003547 0.120250 0.462203 -0.265898 -0.329627 -0.062500 0 0 0 0 0 0 4 121321
-0.018636 0.003550 0.120252 0.296099 -0.227631 -0.288484 -0.062500 0 0 0 0 0 0 4 122319
-0.018654 0.003539 0.120241 0.328288 -0.031396 -0.096010 -0.062500 0 0 0 0 0 0 4 123404
-0.018685 0.003538 0.120241 0.511280 -0.155762 -0.238107 -0.062500 0 0 0 0 0 0 4 124395
-0.018700 0.003538 0.120242 0.327583 -0.171721 -0.245468 -0.062500 0 0 0 0 0 0 4 125396
-0.018708 0.003538 0.120242 0.208701 -0.175113 -0.243740 -0.062500 0 0 0 0 0 0 4 126394
-0.018733 0.003543 0.120247 0.421780 -0.236121 -0.314133 -0.062500 0 0 0 0 0 0 4 127391
-0.018745 0.003545 0.120249 0.273627 -0.209310 -0.280615 -0.062500 0 0 0 0 0 0 4 128385
-0.018762 0.003533 0.120237 0.314273 -0.018840 -0.090907 -0.062500 0 0 0 0 0 0 4 129402
-0.018793 0.003532 0.120238 0.501689 -0.146035 -0.233663 -0.062500 0 0 0 0 0 0 4 130407
-0.018808 0.003532 0.120239 0.320039 -0.163341 -0.241705 -0.062500 0 0 0 0 0 0 4 131389
-0.018837 0.003537 0.120244 0.483007 -0.234229 -0.311303 -0.062500 0 0 0 0 0 0 4 132391
-0.018852 0.003540 0.120246 0.304492 -0.208423 -0.277456 -0.062500 0 0 0 0 0 0 4 133365
-0.018859 0.003541 0.120246 0.192187 -0.189807 -0.258889 -0.062500 0 0 0 0 0 0 4 134364
-0.018884 0.003546 0.120252 0.415844 -0.246982 -0.322175 -0.062500 0 0 0 0 0 0 4 135367
-0.018906 0.003536 0.120241 0.407659 -0.043371 -0.115139 -0.062500 0 0 0 0 0 0 4 136366
-0.018940 0.003536 0.120243 0.544681 -0.151562 -0.245537 -0.062500 0 0 0 0 0 0 4 137394
-0.018957 0.003536 0.120243 0.338721 -0.162505 -0.249027 -0.062500 0 0 0 0 0 0 4 138370
-0.018965 0.003536 0.120243 0.208742 -0.163368 -0.245906 -0.062500 0 0 0 0 0 0 4 139387
-0.018991 0.003541 0.120248 0.422446 -0.230287 -0.314689 -0.062500 0 0 0 0 0 0 4 140370
-0.019004 0.003544 0.120250 0.271475 -0.202828 -0.281528 -0.062500 0 0 0 0 0 0 4 141387
-0.019010 0.003545 0.120251 0.173128 -0.183416 -0.263272 -0.062500 0 0 0 0 0 0 4 142368
-0.019045 0.003538 0.120244 0.540999 -0.068997 -0.154470 -0.062500 0 0 0 0 0 0 4 143387
-0.019063 0.003534 0.120241 0.355567 -0.106749 -0.198186 -0.062500 0 0 0 0 0 0 4 144370
-0.019072 0.003532 0.120240 0.221856 -0.134481 -0.223131 -0.062500 0 0 0 0 0 0 4 145385
-0.019099 0.003537 0.120245 0.430729 -0.215961 -0.303326 -0.062500 0 0 0 0 0 0 4 146369
-0.019111 0.003539 0.120247 0.276186 -0.195725 -0.274952 -0.062500 0 0 0 0 0 0 4 147537
-0.019139 0.003545 0.120252 0.457101 -0.246886 -0.328305 -0.062500 0 0 0 0 0 0 4 148393
-0.019153 0.003548 0.120254 0.283548 -0.203920 -0.289347 -0.062500 0 0 0 0 0 0 4 149389
-0.019170 0.003536 0.120243 0.313224 -0.009169 -0.097163 -0.062500 0 0 0 0 0 0 4 150387
-0.019201 0.003536 0.120244 0.496958 -0.134220 -0.237478 -0.062500 0 0 0 0 0 0 4 151391
-0.019217 0.003535 0.120244 0.312893 -0.150284 -0.246266 -0.062500 0 0 0 0 0 0 4 152312
-0.019224 0.003535 0.120244 0.193622 -0.153716 -0.245245 -0.062500 0 0 0 0 0 0 4 153303
-0.019250 0.003540 0.120249 0.413011 -0.222022 -0.313772 -0.062500 0 0 0 0 0 0 4 154312
-0.019262 0.003543 0.120251 0.264426 -0.195110 -0.281442 -0.062500 0 0 0 0 0 0 4 155303
-0.019268 0.003544 0.120251 0.167211 -0.175987 -0.263575 -0.062500 0 0 0 0 0 0 4 156311
-0.019303 0.003537 0.120244 0.535563 -0.061986 -0.153509 -0.062500 0 0 0 0 0 0 4 157303
-0.019321 0.003533 0.120242 0.350610 -0.099713 -0.197867 -0.062500 0 0 0 0 0 0 4 158304
-0.019352 0.003536 0.120246 0.498797 -0.194448 -0.292088 -0.062500 0 0 0 0 0 0 4 159311
-0.019368 0.003538 0.120247 0.304134 -0.174435 -0.270695 -0.062500 0 0 0 0 0 0 4 160303
-0.019375 0.003539 0.120248 0.185178 -0.162201 -0.257080 -0.062500 0 0 0 0 0 0 4 161311
-0.019400 0.003544 0.120253 0.405972 -0.222747 -0.320058 -0.062500 0 0 0 0 0 0 4 162304
-0.019413 0.003547 0.120255 0.258283 -0.191948 -0.286232 -0.062500 0 0 0 0 0 0 4 163312
-0.019419 0.003548 0.120255 0.161619 -0.170902 -0.267837 -0.062500 0 0 0 0 0 0 4 164312
-0.019454 0.003541 0.120248 0.530229 -0.056091 -0.156761 -0.062500 0 0 0 0 0 0 4 165313
-0.019472 0.003537 0.120246 0.345580 -0.093259 -0.201348 -0.062500 0 0 0 0 0 0 4 166318
-0.019503 0.003541 0.120249 0.494105 -0.187810 -0.295110 -0.062500 0 0 0 0 0 0 4 167324
-0.019518 0.003543 0.120251 0.304321 -0.174613 -0.274130 -0.062500 0 0 0 0 0 0 4 168309
-0.019526 0.003543 0.120251 0.185297 -0.162310 -0.260718 -0.062500 0 0 0 0 0 0 4 169312
-0.019551 0.003549 0.120256 0.406255 -0.222878 -0.323151 -0.062500 0 0 0 0 0 0 4 170297
-0.019563 0.003552 0.120258 0.258477 -0.192037 -0.289651 -0.062500 0 0 0 0 0 0 4 171325
-0.019580 0.003540 0.120247 0.293058 0.007073 -0.099193 -0.062500 0 0 0 0 0 0 4 172291
-0.019611 0.003539 0.120247 0.483058 -0.119297 -0.238640 -0.062500 0 0 0 0 0 0 4 173317
-0.019626 0.003539 0.120247 0.301470 -0.135837 -0.248727 -0.062500 0 0 0 0 0 0 4 174318
-0.019655 0.003544 0.120252 0.465497 -0.206666 -0.315977 -0.062500 0 0 0 0 0 0 4 175321
-0.019670 0.003546 0.120254 0.286278 -0.180471 -0.284293 -0.062500 0 0 0 0 0 0 4 176322
-0.019698 0.003553 0.120260 0.455762 -0.228879 -0.334154 -0.062500 0 0 0 0 0 0 4 177290
-0.019712 0.003556 0.120262 0.280623 -0.191491 -0.295958 -0.062500 0 0 0 0 0 0 4 178320
-0.019719 0.003557 0.120262 0.170324 -0.167095 -0.275959 -0.062500 0 0 0 0 0 0 4 179320
-0.019744 0.003563 0.120268 0.396513 -0.221788 -0.335063 -0.062500 0 0 0 0 0 0 4 180321
-0.019767 0.003553 0.120257 0.386799 -0.017119 -0.128614 -0.062500 0 0 0 0 0 0 4 181323
-0.019801 0.003553 0.120258 0.526707 -0.124957 -0.256280 -0.062500 0 0 0 0 0 0 4 182294
-0.019817 0.003553 0.120258 0.320746 -0.135179 -0.262185 -0.062500 0 0 0 0 0 0 4 183320
-0.019848 0.003559 0.120263 0.472942 -0.202952 -0.327067 -0.062500 0 0 0 0 0 0 4 184317
-0.019862 0.003561 0.120265 0.287651 -0.175148 -0.295243 -0.062500 0 0 0 0 0 0 4 185289
-0.019891 0.003568 0.120270 0.454383 -0.222837 -0.344246 -0.062500 0 0 0 0 0 0 4 186317
-0.019905 0.003571 0.120273 0.277616 -0.185007 -0.306486 -0.062500 0 0 0 0 0 0 4 187314
-0.019923 0.003559 0.120261 0.301712 0.010347 -0.114074 -0.062500 0 0 0 0 0 0 4 188319
-0.019954 0.003559 0.120261 0.485632 -0.114378 -0.251455 -0.062500 0 0 0 0 0 0 4 189317
-0.019969 0.003559 0.120261 0.300566 -0.129913 -0.262157 -0.062500 0 0 0 0 0 0 4 190318
-0.019999 0.003564 0.120266 0.463309 -0.200421 -0.328314 -0.062500 0 0 0 0 0 0 4 191318
-0.020013 0.003566 0.120268 0.278207 -0.166996 -0.297513 -0.062500 0 0 0 0 0 0 4 192318
-0.020042 0.003572 0.120273 0.447547 -0.215397 -0.346337 -0.062500 0 0 0 0 0 0 4 193316
-0.020056 0.003576 0.120275 0.271864 -0.177854 -0.309044 -0.062500 0 0 0 0 0 0 4 194319
-0.020085 0.003582 0.120281 0.444177 -0.220801 -0.355209 -0.062500 0 0 0 0 0 0 4 195320
-0.020109 0.003573 0.120271 0.405006 -0.009855 -0.144293 -0.062500 0 0 0 0 0 0 4 196320
-0.020144 0.003573 0.120271 0.536279 -0.121522 -0.268961 -0.062500 0 0 0 0 0 0 4 197306
-0.020161 0.003573 0.120272 0.323254 -0.130037 -0.275126 -0.062500 0 0 0 0 0 0 4 198318
-0.020170 0.003573 0.120272 0.189312 -0.129623 -0.273468 -0.062500 0 0 0 0 0 0 4 199289
-0.020196 0.003578 0.120276 0.402881 -0.196435 -0.337748 -0.062500 0 0 0 0 0 0 4 200318
-0.020209 0.003581 0.120278 0.250158 -0.168441 -0.307390 -0.062500 0 0 0 0 0 0 4 201318
-0.020247 0.003574 0.120271 0.563240 -0.038906 -0.182677 -0.062500 0 0 0 0 0 0 4 202318
-0.020267 0.003571 0.120269 0.352713 -0.070978 -0.224892 -0.062500 0 0 0 0 0 0 4 203319
-0.020298 0.003575 0.120272 0.489457 -0.163244 -0.314798 -0.062500 0 0 0 0 0 0 4 204318
-0.020314 0.003576 0.120274 0.292611 -0.148578 -0.295434 -0.062500 0 0 0 0 0 0 4 205317
-0.020344 0.003583 0.120279 0.453157 -0.203027 -0.347518 -0.062500 0 0 0 0 0 0 4 206315
-0.020358 0.003586 0.120281 0.272342 -0.168366 -0.312588 -0.062500 0 0 0 0 0 0 4 207396
-0.020387 0.003592 0.120286 0.442333 -0.212848 -0.358434 -0.062500 0 0 0 0 0 0 4 208392
-0.020401 0.003595 0.120288 0.266671 -0.173240 -0.321313 -0.062500 0 0 0 0 0 0 4 209400
-0.020440 0.003589 0.120281 0.568079 -0.038222 -0.193046 -0.062500 0 0 0 0 0 0 4 210362
-0.020460 0.003586 0.120278 0.352295 -0.067360 -0.234691 -0.062500 0 0 0 0 0 0 4 211365
-0.020492 0.003590 0.120282 0.486695 -0.158229 -0.323664 -0.062500 0 0 0 0 0 0 4 212394
-0.020508 0.003592 0.120283 0.288448 -0.142807 -0.304700 -0.062500 0 0 0 0 0 0 4 213387
-0.020537 0.003598 0.120288 0.448545 -0.196947 -0.356156 -0.062500 0 0 0 0 0 0 4 214385
-0.020552 0.003601 0.120290 0.267252 -0.162054 -0.321735 -0.062500 0 0 0 0 0 0 4 215368
-0.020569 0.003589 0.120278 0.287567 0.031587 -0.130100 -0.062500 0 0 0 0 0 0 4 216364
-0.020600 0.003589 0.120279 0.472032 -0.094030 -0.265213 -0.062500 0 0 0 0 0 0 4 217364
-0.020616 0.003588 0.120279 0.286286 -0.109720 -0.277705 -0.062500 0 0 0 0 0 0 4 218361
-0.020646 0.003593 0.120283 0.442929 -0.174196 -0.342008 -0.062500 0 0 0 0 0 0 4 219358
-0.020660 0.003596 0.120285 0.261869 -0.147563 -0.312983 -0.062500 0 0 0 0 0 0 4 220390
-0.020689 0.003602 0.120290 0.431722 -0.196174 -0.359897 -0.062500 0 0 0 0 0 0 4 221385
-0.020714 0.003592 0.120280 0.389157 0.011863 -0.150865 -0.062500 0 0 0 0 0 0 4 222368
-0.020748 0.003593 0.120280 0.520866 -0.101199 -0.274069 -0.062500 0 0 0 0 0 0 4 223384
-0.020766 0.003593 0.120280 0.307186 -0.110111 -0.282110 -0.062500 0 0 0 0 0 0 4 224368
-0.020796 0.003598 0.120285 0.456671 -0.177631 -0.344140 -0.062500 0 0 0 0 0 0 4 225382
-0.020811 0.003601 0.120287 0.268695 -0.149300 -0.314826 -0.062500 0 0 0 0 0 0 4 226366
-0.020851 0.003594 0.120279 0.568821 -0.026859 -0.187428 -0.062500 0 0 0 0 0 0 4 227381
-0.020871 0.003591 0.120276 0.342586 -0.052395 -0.231123 -0.062500 0 0 0 0 0 0 4 228366
-0.020903 0.003595 0.120280 0.475755 -0.144706 -0.319369 -0.062500 0 0 0 0 0 0 4 229380
-0.020919 0.003596 0.120281 0.276284 -0.129790 -0.301701 -0.062500 0 0 0 0 0 0 4 230367
-0.020927 0.003597 0.120282 0.152056 -0.116530 -0.289977 -0.062500 0 0 0 0 0 0 4 231367
-0.020953 0.003603 0.120286 0.372481 -0.177282 -0.347062 -0.062500 0 0 0 0 0 0 4 232381
-0.020975 0.003593 0.120276 0.355820 0.024189 -0.143079 -0.062500 0 0 0 0 0 0 4 233366
-0.021009 0.003593 0.120276 0.501290 -0.092105 -0.267315 -0.062500 0 0 0 0 0 0 4 234382
-0.021026 0.003593 0.120276 0.294014 -0.102515 -0.276806 -0.062500 0 0 0 0 0 0 4 235368
-0.021057 0.003598 0.120281 0.446921 -0.170854 -0.338373 -0.062500 0 0 0 0 0 0 4 236309
-0.021082 0.003588 0.120270 0.384807 0.033223 -0.136015 -0.062500 0 0 0 0 0 0 4 237300
-0.021117 0.003588 0.120270 0.511846 -0.084699 -0.260486 -0.062500 0 0 0 0 0 0 4 238310
-0.021135 0.003588 0.120270 0.295125 -0.095829 -0.270492 -0.062500 0 0 0 0 0 0 4 239301
-0.021165 0.003593 0.120275 0.443426 -0.164588 -0.331855 -0.062500 0 0 0 0 0 0 4 240309
-0.021191 0.003583 0.120264 0.387125 0.033243 -0.129680 -0.062500 0 0 0 0 0 0 4 241301
-0.021204 0.003578 0.120260 0.228633 -0.016769 -0.192898 -0.062500 0 0 0 0 0 0 4 242310
-0.021233 0.003580 0.120262 0.414125 -0.123653 -0.291970 -0.062500 0 0 0 0 0 0 4 243301
-0.021257 0.003568 0.120251 0.374331 0.053555 -0.106084 -0.062500 0 0 0 0 0 0 4 244309
-0.021292 0.003568 0.120251 0.498554 -0.068808 -0.236431 -0.062500 0 0 0 0 0 0 4 245299
-0.021310 0.003568 0.120251 0.284319 -0.084985 -0.249398 -0.062500 0 0 0 0 0 0 4 246310
-0.021319 0.003568 0.120251 0.149115 -0.088283 -0.250780 -0.062500 0 0 0 0 0 0 4 247300
-0.021345 0.003573 0.120255 0.363387 -0.157462 -0.311390 -0.062500 0 0 0 0 0 0 4 248300
-0.021368 0.003562 0.120245 0.341904 0.039637 -0.109697 -0.062500 0 0 0 0 0 0 4 249312
-0.021402 0.003562 0.120245 0.486277 -0.078671 -0.233494 -0.062500 0 0 0 0 0 0 4 250305
-0.021419 0.003562 0.120245 0.277905 -0.089918 -0.244372 -0.062500 0 0 0 0 0 0 4 251321
-0.021460 0.003555 0.120237 0.562788 0.010962 -0.130695 -0.062500 0 0 0 0 0 0 4 252299
-0.021481 0.003551 0.120234 0.335612 -0.030855 -0.182265 -0.062500 0 0 0 0 0 0 4 253314
-0.021514 0.003554 0.120237 0.455437 -0.122247 -0.271369 -0.062500 0 0 0 0 0 0 4 254314
-0.021530 0.003556 0.120238 0.253011 -0.109679 -0.256349 -0.062500 0 0 0 0 0 0 4 255324
-0.021548 0.003544 0.120226 0.258955 0.072138 -0.071344 -0.062500 0 0 0 0 0 0 4 256318
-0.021580 0.003543 0.120225 0.439405 -0.059062 -0.205415 -0.062500 0 0 0 0 0 0 4 257318
-0.021596 0.003542 0.120225 0.250276 -0.077088 -0.221392 -0.062500 0 0 0 0 0 0 4 258318
-0.021626 0.003547 0.120229 0.412612 -0.149449 -0.283335 -0.062500 0 0 0 0 0 0 4 259306
-0.021650 0.003537 0.120219 0.361630 0.046348 -0.082484 -0.062500 0 0 0 0 0 0 4 260314
-0.021664 0.003532 0.120214 0.206890 -0.004269 -0.146597 -0.062500 0 0 0 0 0 0 4 261314
-0.021692 0.003534 0.120217 0.394742 -0.111627 -0.244247 -0.062500 0 0 0 0 0 0 4 262318
-0.021707 0.003536 0.120218 0.213775 -0.098063 -0.233611 -0.062500 0 0 0 0 0 0 4 263320
-0.021746 0.003529 0.120210 0.519711 0.012715 -0.108978 -0.062500 0 0 0 0 0 0 4 264315
-0.021766 0.003525 0.120207 0.304429 -0.023768 -0.157470 -0.062500 0 0 0 0 0 0 4 265319
-0.021798 0.003529 0.120210 0.440185 -0.118691 -0.244351 -0.062500 0 0 0 0 0 0 4 266320
-0.021824 0.003517 0.120199 0.372095 0.064664 -0.054725 -0.062500 0 0 0 0 0 0 4 267318
-0.021838 0.003512 0.120194 0.208219 0.007963 -0.123446 -0.062500 0 0 0 0 0 0 4 268317
-0.021867 0.003514 0.120197 0.391270 -0.102475 -0.222231 -0.062500 0 0 0 0 0 0 4 269317
-0.021882 0.003516 0.120198 0.216814 -0.096684 -0.212669 -0.062500 0 0 0 0 0 0 4 270315
-0.021921 0.003509 0.120190 0.512683 0.019622 -0.087556 -0.062500 0 0 0 0 0 0 4 271315
-0.021941 0.003505 0.120187 0.296881 -0.017103 -0.136602 -0.062500 0 0 0 0 0 0 4 272314
-0.021952 0.003503 0.120186 0.147062 -0.043909 -0.165204 -0.062500 0 0 0 0 0 0 4 273313
-0.021989 0.003495 0.120177 0.482289 0.043029 -0.060014 -0.062500 0 0 0 0 0 0 4 274313
-0.022008 0.003491 0.120173 0.282622 -0.005486 -0.117553 -0.062500 0 0 0 0 0 0 4 275316
-0.022040 0.003494 0.120176 0.425837 -0.106478 -0.207101 -0.062500 0 0 0 0 0 0 4 276320
-0.022056 0.003495 0.120177 0.229752 -0.095461 -0.194187 -0.062500 0 0 0 0 0 0 4 277315
-0.022086 0.003501 0.120182 0.392269 -0.152402 -0.242015 -0.062500 0 0 0 0 0 0 4 278317
-0.022110 0.003491 0.120171 0.341052 0.050868 -0.036697 -0.062500 0 0 0 0 0 0 4 279317
-0.022123 0.003486 0.120167 0.187790 0.004365 -0.099464 -0.062500 0 0 0 0 0 0 4 280313
-0.022152 0.003489 0.120169 0.369787 -0.094764 -0.194879 -0.062500 0 0 0 0 0 0 4 281313
-0.022167 0.003491 0.120170 0.198299 -0.086437 -0.185097 -0.062500 0 0 0 0 0 0 4 282313
-0.022206 0.003484 0.120162 0.503687 0.024286 -0.058450 -0.062500 0 0 0 0 0 0 4 283315
-0.022226 0.003480 0.120159 0.288990 -0.011659 -0.108086 -0.062500 0 0 0 0 0 0 4 284313
-0.022258 0.003484 0.120162 0.425388 -0.106450 -0.193782 -0.062500 0 0 0 0 0 0 4 285314
-0.022284 0.003472 0.120150 0.356071 0.076686 -0.004866 -0.062500 0 0 0 0 0 0 4 286287
-0.022320 0.003472 0.120150 0.478460 -0.048123 -0.130686 -0.062500 0 0 0 0 0 0 4 287287
-0.022338 0.003472 0.120150 0.257781 -0.062163 -0.145952 -0.062500 0 0 0 0 0 0 4 288285
-0.022347 0.003472 0.120150 0.112852 -0.058225 -0.148630 -0.062500 0 0 0 0 0 0 4 289315
-0.022383 0.003464 0.120141 0.456450 0.041607 -0.030087 -0.062500 0 0 0 0 0 0 4 290281
-0.022402 0.003461 0.120138 0.262694 -0.000002 -0.084009 -0.062500 0 0 0 0 0 0 4 291381
-0.022434 0.003464 0.120141 0.409609 -0.097707 -0.170755 -0.062500 0 0 0 0 0 0 4 292389
-0.022450 0.003466 0.120142 0.215058 -0.084918 -0.158249 -0.062500 0 0 0 0 0 0 4 293397
-0.022490 0.003459 0.120134 0.508579 0.027706 -0.029132 -0.062500 0 0 0 0 0 0 4 294384
-0.022510 0.003455 0.120130 0.288486 -0.006979 -0.078973 -0.062500 0 0 0 0 0 0 4 295364
-0.022521 0.003454 0.120129 0.136384 -0.032663 -0.108231 -0.062500 0 0 0 0 0 0 4 296358
-0.022548 0.003458 0.120133 0.340152 -0.114630 -0.176012 -0.062500 0 0 0 0 0 0 4 297361
-0.022571 0.003447 0.120122 0.303535 0.080822 0.019955 -0.062500 0 0 0 0 0 0 4 298382
-0.022606 0.003447 0.120121 0.446726 -0.040434 -0.102080 -0.062500 0 0 0 0 0 0 4 299384
-0.022623 0.003448 0.120121 0.236418 -0.052602 -0.117037 -0.062500 0 0 0 0 0 0 4 300360
-0.022654 0.003453 0.120125 0.389038 -0.122385 -0.174737 -0.062500 0 0 0 0 0 0 4 301358
-0.022679 0.003442 0.120114 0.329907 0.074148 0.025270 -0.062500 0 0 0 0 0 0 4 302385
-0.022714 0.003443 0.120113 0.459892 -0.043809 -0.094804 -0.062500 0 0 0 0 0 0 4 303387
-0.022732 0.003443 0.120113 0.242984 -0.054289 -0.109420 -0.062500 0 0 0 0 0 0 4 304380
-0.022773 0.003435 0.120105 0.517679 0.049947 0.009331 -0.062500 0 0 0 0 0 0 4 305364
-0.022794 0.003431 0.120101 0.289516 0.009049 -0.045802 -0.062500 0 0 0 0 0 0 4 306381
-0.022805 0.003430 0.120100 0.132888 -0.019651 -0.077288 -0.062500 0 0 0 0 0 0 4 307367
-0.022833 0.003434 0.120103 0.334499 -0.103241 -0.144791 -0.062500 0 0 0 0 0 0 4 308308
-0.022843 0.003419 0.120116 0.128117 0.138258 -0.292502 -0.062500 0 0 0 0 0 0 4 309298
-0.022879 0.003404 0.120113 0.451333 0.148069 -0.083510 -0.062500 0 0 0 0 0 0 4 310308
-0.022897 0.003396 0.120111 0.253297 0.051443 -0.090186 -0.062500 0 0 0 0 0 0 4 311298
-0.022928 0.003398 0.120115 0.402879 -0.076398 -0.155560 -0.062500 0 0 0 0 0 0 4 312307
-0.022953 0.003386 0.120103 0.339567 0.089483 0.039689 -0.062500 0 0 0 0 0 0 4 313299
-0.022989 0.003385 0.120103 0.464141 -0.040571 -0.081491 -0.062500 0 0 0 0 0 0 4 314294
-0.023007 0.003385 0.120103 0.246003 -0.058535 -0.097603 -0.062500 0 0 0 0 0 0 4 315307
-0.023038 0.003390 0.120106 0.394983 -0.131404 -0.154355 -0.062500 0 0 0 0 0 0 4 316297
-0.023063 0.003379 0.120095 0.332744 0.063388 0.045136 -0.062500 0 0 0 0 0 0 4 317307
-0.023077 0.003374 0.120091 0.175849 0.013553 -0.020673 -0.062500 0 0 0 0 0 0 4 318298
-0.023106 0.003377 0.120093 0.364046 -0.093929 -0.113639 -0.062500 0 0 0 0 0 0 4 319307
-0.023130 0.003365 0.120081 0.319259 0.081972 0.069976 -0.062500 0 0 0 0 0 0 4 320297
-0.023165 0.003365 0.120080 0.456793 -0.046109 -0.055178 -0.062500 0 0 0 0 0 0 4 321307
-0.023183 0.003365 0.120080 0.242677 -0.061350 -0.073512 -0.062500 0 0 0 0 0 0 4 322297
-0.023224 0.003357 0.120071 0.518783 0.037605 0.046051 -0.062500 0 0 0 0 0 0 4 323306
-0.023245 0.003353 0.120068 0.291555 -0.004158 -0.010639 -0.062500 0 0 0 0 0 0 4 324300
-0.023274 0.003340 0.120082 0.378851 0.118737 -0.262344 -0.062500 0 0 0 0 0 0 4 325302
-0.023288 0.003333 0.120088 0.179214 0.045006 -0.177454 -0.062500 0 0 0 0 0 0 4 326316
-0.023326 0.003322 0.120081 0.479607 0.092490 -0.002094 -0.062500 0 0 0 0 0 0 4 327292
-0.023346 0.003316 0.120078 0.268637 0.023889 -0.036132 -0.062500 0 0 0 0 0 0 4 328319
-0.023378 0.003319 0.120081 0.409502 -0.088021 -0.111776 -0.062500 0 0 0 0 0 0 4 329312
-0.023404 0.003307 0.120069 0.339314 0.085853 0.078382 -0.062500 0 0 0 0 0 0 4 330300
-0.023440 0.003307 0.120068 0.463470 -0.041516 -0.043370 -0.062500 0 0 0 0 0 0 4 331322
-0.023458 0.003307 0.120068 0.243604 -0.057112 -0.061458 -0.062500 0 0 0 0 0 0 4 332285
-0.023489 0.003312 0.120072 0.391966 -0.128944 -0.117328 -0.062500 0 0 0 0 0 0 4 333315
-0.023514 0.003302 0.120060 0.327918 0.066086 0.081488 -0.062500 0 0 0 0 0 0 4 334318
-0.023549 0.003302 0.120060 0.458424 -0.052215 -0.036386 -0.062500 0 0 0 0 0 0 4 335317
-0.023564 0.003285 0.120071 0.197934 0.158490 -0.220074 -0.062500 0 0 0 0 0 0 4 336314
-0.023602 0.003269 0.120067 0.478728 0.170262 -0.023448 -0.062500 0 0 0 0 0 0 4 337313
-0.023622 0.003261 0.120065 0.262607 0.066739 -0.037930 -0.062500 0 0 0 0 0 0 4 338285
-0.023654 0.003262 0.120068 0.403903 -0.065178 -0.103780 -0.062500 0 0 0 0 0 0 4 339319
-0.023679 0.003250 0.120057 0.333841 0.098276 0.089650 -0.062500 0 0 0 0 0 0 4 340319
-0.023693 0.003244 0.120052 0.173979 0.033343 0.020809 -0.062500 0 0 0 0 0 0 4 341324
-0.023722 0.003246 0.120054 0.361051 -0.081967 -0.071114 -0.062500 0 0 0 0 0 0 4 342313
-0.023746 0.003235 0.120042 0.313583 0.089650 0.111528 -0.062500 0 0 0 0 0 0 4 343314
-0.023782 0.003234 0.120041 0.451915 -0.040226 -0.012090 -0.062500 0 0 0 0 0 0 4 344314
-0.023799 0.003234 0.120041 0.237575 -0.056094 -0.032233 -0.062500 0 0 0 0 0 0 4 345314
-0.023840 0.003226 0.120031 0.515072 0.039497 0.089718 -0.062500 0 0 0 0 0 0 4 346313
-0.023861 0.003223 0.120028 0.288373 -0.001979 0.031350 -0.062500 0 0 0 0 0 0 4 347315
-0.023891 0.003209 0.120042 0.376897 0.120891 -0.218547 -0.062500 0 0 0 0 0 0 4 348315
-0.023905 0.003202 0.120047 0.176529 0.047295 -0.135816 -0.062500 0 0 0 0 0 0 4 349314
-0.023943 0.003191 0.120040 0.485674 0.072218 0.041958 -0.062500 0 0 0 0 0 0 4 350315
-0.023963 0.003186 0.120037 0.275271 0.004103 0.006355 -0.062500 0 0 0 0 0 0 4 351314
-0.023995 0.003188 0.120040 0.416931 -0.107793 -0.067724 -0.062500 0 0 0 0 0 0 4 352312
-0.024021 0.003177 0.120028 0.345049 0.065726 0.121629 -0.062500 0 0 0 0 0 0 4 353313
-0.024056 0.003176 0.120027 0.472520 -0.063067 0.001477 -0.062500 0 0 0 0 0 0 4 354313
-0.024075 0.003176 0.120027 0.252753 -0.078262 -0.018387 -0.062500 0 0 0 0 0 0 4 355316
-0.024102 0.003165 0.120042 0.358967 0.070834 -0.239020 -0.062500 0 0 0 0 0 0 4 356284
-0.024125 0.003146 0.120035 0.296563 0.178624 0.033241 -0.062500 0 0 0 0 0 0 4 357313
-0.024137 0.003136 0.120033 0.152960 0.065736 0.008755 -0.062500 0 0 0 0 0 0 4 358312
-0.024165 0.003137 0.120035 0.353108 -0.076209 -0.062839 -0.062500 0 0 0 0 0 0 4 359314
-0.024188 0.003124 0.120023 0.312449 0.081387 0.126851 -0.062500 0 0 0 0 0 0 4 360314
-0.024223 0.003124 0.120022 0.456434 -0.055308 0.007336 -0.062500 0 0 0 0 0 0 4 361313
-0.024241 0.003123 0.120022 0.244795 -0.074404 -0.012956 -0.062500 0 0 0 0 0 0 4 362314
-0.024278 0.003098 0.120024 0.480897 0.239754 -0.054972 -0.062500 0 0 0 0 0 0 4 363315
-0.024297 0.003086 0.120025 0.258703 0.110865 -0.040270 -0.062500 0 0 0 0 0 0 4 364315
-0.024338 0.003072 0.120016 0.528834 0.115089 0.098240 -0.062500 0 0 0 0 0 0 4 365304
-0.024359 0.003066 0.120013 0.299828 0.025328 0.044284 -0.062500 0 0 0 0 0 0 4 366311
-0.024392 0.003068 0.120015 0.430839 -0.097509 -0.035830 -0.062500 0 0 0 0 0 0 4 367315
-0.024418 0.003056 0.120003 0.351608 0.070293 0.150349 -0.062500 0 0 0 0 0 0 4 368314
-0.024454 0.003055 0.120001 0.476590 -0.061022 0.030130 -0.062500 0 0 0 0 0 0 4 369313
-0.024473 0.003055 0.120001 0.255100 -0.077313 0.008703 -0.062500 0 0 0 0 0 0 4 370314
-0.024491 0.003042 0.119988 0.240086 0.086338 0.181158 -0.062500 0 0 0 0 0 0 4 371303
-0.024521 0.003024 0.119998 0.377409 0.168624 -0.113738 -0.062500 0 0 0 0 0 0 4 372314
-0.024535 0.003015 0.120002 0.187868 0.061170 -0.065376 -0.062500 0 0 0 0 0 0 4 373312
-0.024563 0.003016 0.120007 0.362773 -0.077822 -0.077588 -0.062500 0 0 0 0 0 0 4 374313
-0.024587 0.003003 0.119996 0.312640 0.080489 0.137465 -0.062500 0 0 0 0 0 0 4 375285
-0.024622 0.003003 0.119995 0.455542 -0.055845 0.029312 -0.062500 0 0 0 0 0 0 4 376284
-0.024649 0.002989 0.119982 0.368644 0.091894 0.190623 -0.062500 0 0 0 0 0 0 4 377301
-0.024683 0.002971 0.119992 0.457474 0.149320 -0.105784 -0.062500 0 0 0 0 0 0 4 378299
-0.024699 0.002962 0.119996 0.234581 0.040664 -0.058608 -0.062500 0 0 0 0 0 0 4 379305
-0.024738 0.002950 0.119988 0.517034 0.067460 0.108075 -0.062500 0 0 0 0 0 0 4 380296
-0.024758 0.002944 0.119985 0.298541 -0.009269 0.064768 -0.062500 0 0 0 0 0 0 4 381302
-0.024800 0.002934 0.119975 0.560512 0.040618 0.169195 -0.062500 0 0 0 0 0 0 4 382296
-0.024823 0.002929 0.119970 0.324658 -0.023205 0.098558 -0.062500 0 0 0 0 0 0 4 383305
-0.024853 0.002915 0.119984 0.409001 0.088401 -0.152259 -0.062500 0 0 0 0 0 0 4 384302
-0.024867 0.002907 0.119989 0.204221 0.009205 -0.074554 -0.062500 0 0 0 0 0 0 4 385304
-0.024905 0.002896 0.119982 0.499418 0.051512 0.106369 -0.062500 0 0 0 0 0 0 4 386295
-0.024925 0.002891 0.119979 0.288980 -0.017193 0.068092 -0.062500 0 0 0 0 0 0 4 387292
-0.024932 0.002871 0.119989 0.100655 0.161480 -0.123497 -0.062500 0 0 0 0 0 0 4 388304
-0.024966 0.002854 0.119984 0.436748 0.148726 0.071935 -0.062500 0 0 0 0 0 0 4 389296
-0.025006 0.002850 0.119985 0.542823 -0.036100 0.005311 -0.062500 0 0 0 0 0 0 4 390303
-0.025026 0.002849 0.119986 0.293389 -0.075641 0.007655 -0.062500 0 0 0 0 0 0 4 391300
-0.025067 0.002841 0.119976 0.551648 0.005916 0.145129 -0.062500 0 0 0 0 0 0 4 392296
-0.025089 0.002837 0.119973 0.318226 -0.040531 0.087668 -0.062500 0 0 0 0 0 0 4 393305
-0.025132 0.002827 0.119962 0.570866 0.024287 0.188025 -0.062500 0 0 0 0 0 0 4 394295
-0.025151 0.002806 0.119969 0.288565 0.190009 -0.050977 -0.062500 0 0 0 0 0 0 4 395302
-0.025182 0.002800 0.119975 0.415476 -0.002931 -0.063083 -0.062500 0 0 0 0 0 0 4 396301
-0.025197 0.002797 0.119978 0.218488 -0.057219 -0.017556 -0.062500 0 0 0 0 0 0 4 397298
-0.025236 0.002789 0.119969 0.510502 0.015280 0.140047 -0.062500 0 0 0 0 0 0 4 398305
-0.025256 0.002784 0.119965 0.296518 -0.035737 0.090025 -0.062500 0 0 0 0 0 0 4 399311
-0.025289 0.002787 0.119967 0.436293 -0.139348 0.014515 -0.062500 0 0 0 0 0 0 4 400321
-0.025312 0.002759 0.119967 0.330108 0.237916 0.035411 -0.062500 0 0 0 0 0 0 4 401313
-0.025345 0.002751 0.119970 0.461758 0.024479 -0.009106 -0.062500 0 0 0 0 0 0 4 402306
-0.025362 0.002746 0.119971 0.253753 -0.053018 0.009588 -0.062500 0 0 0 0 0 0 4 403307
-0.025401 0.002737 0.119962 0.536504 0.006460 0.156132 -0.062500 0 0 0 0 0 0 4 404313
-0.025444 0.002737 0.119961 0.606123 -0.120899 0.057012 -0.062500 0 0 0 0 0 0 4 405306
-0.025463 0.002721 0.119973 0.292607 0.092483 -0.121601 -0.062500 0 0 0 0 0 0 4 406283
-0.025502 0.002705 0.119968 0.540045 0.102159 0.084618 -0.062500 0 0 0 0 0 0 4 407314
-0.025523 0.002697 0.119966 0.312353 -0.000178 0.066221 -0.062500 0 0 0 0 0 0 4 408311
-0.025555 0.002699 0.119968 0.448932 -0.131823 0.005378 -0.062500 0 0 0 0 0 0 4 409300
-0.025568 0.002682 0.119981 0.206186 0.086690 -0.148170 -0.062500 0 0 0 0 0 0 4 410311
-0.025605 0.002667 0.119976 0.494575 0.099148 0.069424 -0.062500 0 0 0 0 0 0 4 411312
-0.025624 0.002659 0.119974 0.288934 -0.001608 0.055181 -0.062500 0 0 0 0 0 0 4 412316
-0.025656 0.002660 0.119976 0.437097 -0.132604 -0.003660 -0.062500 0 0 0 0 0 0 4 413311
-0.025681 0.002649 0.119964 0.364016 0.029956 0.188422 -0.062500 0 0 0 0 0 0 4 414312
-0.025717 0.002648 0.119963 0.497141 -0.103310 0.074224 -0.062500 0 0 0 0 0 0 4 415305
-0.025735 0.002648 0.119962 0.278926 -0.119857 0.050348 -0.062500 0 0 0 0 0 0 4 416284
-0.025773 0.002623 0.119964 0.510028 0.193680 0.015789 -0.062500 0 0 0 0 0 0 4 417283
-0.025791 0.002611 0.119964 0.286824 0.066196 0.025238 -0.062500 0 0 0 0 0 0 4 418283
-0.025832 0.002598 0.119955 0.553958 0.068724 0.169120 -0.062500 0 0 0 0 0 0 4 419312
-0.025876 0.002597 0.119954 0.615993 -0.089823 0.068752 -0.062500 0 0 0 0 0 0 4 420281
-0.025898 0.002596 0.119954 0.339698 -0.113629 0.052950 -0.062500 0 0 0 0 0 0 4 421311
-0.025940 0.002588 0.119944 0.581432 -0.025256 0.187499 -0.062500 0 0 0 0 0 0 4 422310
-0.025959 0.002568 0.119951 0.299398 0.154945 -0.039373 -0.062500 0 0 0 0 0 0 4 423283
-0.025991 0.002563 0.119957 0.427621 -0.031501 -0.044875 -0.062500 0 0 0 0 0 0 4 424281
-0.026006 0.002560 0.119960 0.231099 -0.082132 0.000459 -0.062500 0 0 0 0 0 0 4 425288
-0.026044 0.002551 0.119951 0.529370 -0.030205 0.162191 -0.062500 0 0 0 0 0 0 4 426313
-0.026062 0.002530 0.119959 0.275259 0.142227 -0.054008 -0.062500 0 0 0 0 0 0 4 427312
-0.026092 0.002525 0.119965 0.418523 -0.048392 -0.055058 -0.062500 0 0 0 0 0 0 4 428311
-0.026106 0.002522 0.119968 0.229852 -0.101095 -0.008297 -0.062500 0 0 0 0 0 0 4 429311
-0.026145 0.002514 0.119959 0.524991 -0.029330 0.154535 -0.062500 0 0 0 0 0 0 4 430311
-0.026165 0.002509 0.119955 0.314464 -0.079245 0.102909 -0.062500 0 0 0 0 0 0 4 431300
-0.026198 0.002513 0.119957 0.456728 -0.182741 0.029800 -0.062500 0 0 0 0 0 0 4 432310
-0.026242 0.002490 0.119959 0.626100 0.144920 0.009705 -0.062500 0 0 0 0 0 0 4 433281
-0.026264 0.002479 0.119960 0.349960 0.030655 0.025500 -0.062500 0 0 0 0 0 0 4 434311
-0.026298 0.002478 0.119963 0.467622 -0.125088 -0.006602 -0.062500 0 0 0 0 0 0 4 435311
-0.026323 0.002466 0.119951 0.379758 0.022769 0.195906 -0.062500 0 0 0 0 0 0 4 436300
-0.026359 0.002465 0.119950 0.508822 -0.117757 0.087991 -0.062500 0 0 0 0 0 0 4 437309
-0.026378 0.002464 0.119949 0.288462 -0.137637 0.064136 -0.062500 0 0 0 0 0 0 4 438316
-0.026406 0.002453 0.119963 0.397517 0.008817 -0.147878 -0.062500 0 0 0 0 0 0 4 439282
-0.026428 0.002434 0.119956 0.326931 0.112712 0.120204 -0.062500 0 0 0 0 0 0 4 440312
-0.026462 0.002430 0.119956 0.475386 -0.070085 0.052408 -0.062500 0 0 0 0 0 0 4 441311
-0.026502 0.002434 0.119959 0.559188 -0.184179 0.005696 -0.062500 0 0 0 0 0 0 4 442311
-0.026521 0.002435 0.119960 0.308338 -0.172336 0.022404 -0.062500 0 0 0 0 0 0 4 443437
-0.026559 0.002412 0.119962 0.525100 0.155926 0.010111 -0.062500 0 0 0 0 0 0 4 444313
-0.026578 0.002400 0.119963 0.297097 0.036730 0.024410 -0.062500 0 0 0 0 0 0 4 445311
-0.026609 0.002400 0.119966 0.441385 -0.122193 -0.007421 -0.062500 0 0 0 0 0 0 4 446311
-0.026625 0.002400 0.119967 0.246165 -0.140446 0.012987 -0.062500 0 0 0 0 0 0 4 447416
-0.026664 0.002392 0.119957 0.534462 -0.050246 0.166746 -0.062500 0 0 0 0 0 0 4 448298
-0.026685 0.002389 0.119953 0.320323 -0.089873 0.109367 -0.062500 0 0 0 0 0 0 4 449304
-0.026718 0.002392 0.119955 0.460745 -0.188442 0.035756 -0.062500 0 0 0 0 0 0 4 450419
-0.026731 0.002377 0.119967 0.218005 0.048018 -0.126266 -0.062500 0 0 0 0 0 0 4 451428
-0.026768 0.002362 0.119961 0.502845 0.067216 0.092360 -0.062500 0 0 0 0 0 0 4 452419
-0.026809 0.002360 0.119962 0.587991 -0.099372 0.035603 -0.062500 0 0 0 0 0 0 4 453428
-0.026830 0.002359 0.119962 0.326953 -0.128591 0.034673 -0.062500 0 0 0 0 0 0 4 454418
-0.026863 0.002364 0.119965 0.457157 -0.208872 -0.001909 -0.062500 0 0 0 0 0 0 4 455428
-0.026888 0.002354 0.119953 0.373881 -0.020064 0.197502 -0.062500 0 0 0 0 0 0 4 456419
-0.026921 0.002338 0.119963 0.466079 0.061647 -0.073632 -0.062500 0 0 0 0 0 0 4 457426
-0.026936 0.002329 0.119967 0.248873 -0.034911 -0.027785 -0.062500 0 0 0 0 0 0 4 458419
-0.026966 0.002330 0.119971 0.412000 -0.169768 -0.032013 -0.062500 0 0 0 0 0 0 4 459427
-0.026981 0.002331 0.119973 0.229499 -0.174667 -0.000531 -0.062500 0 0 0 0 0 0 4 460418
-0.027019 0.002324 0.119963 0.524974 -0.078287 0.159588 -0.062500 0 0 0 0 0 0 4 461427
-0.027040 0.002321 0.119959 0.315511 -0.114324 0.103371 -0.062500 0 0 0 0 0 0 4 462418
-0.027072 0.002325 0.119960 0.458770 -0.211310 0.031439 -0.062500 0 0 0 0 0 0 4 463302
-0.027108 0.002315 0.119975 0.508299 -0.045048 -0.168211 -0.062500 0 0 0 0 0 0 4 464418
-0.027133 0.002297 0.119968 0.382412 0.074096 0.105158 -0.062500 0 0 0 0 0 0 4 465418
-0.027169 0.002294 0.119968 0.503867 -0.100374 0.042300 -0.062500 0 0 0 0 0 0 4 466431
-0.027187 0.002292 0.119968 0.283493 -0.138991 0.034628 -0.062500 0 0 0 0 0 0 4 467436
-0.027219 0.002297 0.119970 0.436046 -0.224695 -0.003548 -0.062500 0 0 0 0 0 0 4 468303
-0.027234 0.002299 0.119971 0.244246 -0.202610 0.012169 -0.062500 0 0 0 0 0 0 4 469433
-0.027273 0.002294 0.119961 0.533176 -0.092719 0.167054 -0.062500 0 0 0 0 0 0 4 470435
-0.027291 0.002274 0.119969 0.279649 0.100559 -0.055941 -0.062500 0 0 0 0 0 0 4 471427
-0.027321 0.002269 0.119975 0.422560 -0.080552 -0.056864 -0.062500 0 0 0 0 0 0 4 472316
-0.027336 0.002267 0.119977 0.232440 -0.127773 -0.014379 -0.062500 0 0 0 0 0 0 4 473439
-0.027374 0.002258 0.119967 0.525065 -0.055075 0.152980 -0.062500 0 0 0 0 0 0 4 474434
-0.027417 0.002260 0.119966 0.606668 -0.174179 0.062434 -0.062500 0 0 0 0 0 0 4 475435
-0.027438 0.002261 0.119965 0.339359 -0.176915 0.044166 -0.062500 0 0 0 0 0 0 4 476435
-0.027468 0.002249 0.119980 0.424791 -0.021755 -0.160838 -0.062500 0 0 0 0 0 0 4 477405
-0.027482 0.002244 0.119985 0.220186 -0.077689 -0.076164 -0.062500 0 0 0 0 0 0 4 478435
-0.027520 0.002234 0.119977 0.513199 -0.027807 0.121249 -0.062500 0 0 0 0 0 0 4 479436
-0.027539 0.002229 0.119974 0.307326 -0.088742 0.079434 -0.062500 0 0 0 0 0 0 4 480434
-0.027572 0.002232 0.119975 0.454356 -0.198779 0.015152 -0.062500 0 0 0 0 0 0 4 481408
-0.027607 0.002222 0.119989 0.506829 -0.039005 -0.180931 -0.062500 0 0 0 0 0 0 4 482407
-0.027633 0.002204 0.119982 0.380607 0.076621 0.091897 -0.062500 0 0 0 0 0 0 4 483407
-0.027669 0.002201 0.119982 0.503605 -0.099496 0.030705 -0.062500 0 0 0 0 0 0 4 484432
-0.027687 0.002199 0.119982 0.283656 -0.138617 0.021829 -0.062500 0 0 0 0 0 0 4 485432
-0.027718 0.002204 0.119984 0.436802 -0.224863 -0.015004 -0.062500 0 0 0 0 0 0 4 486428
-0.027734 0.002206 0.119985 0.244852 -0.202769 -0.000524 -0.062500 0 0 0 0 0 0 4 487404
-0.027764 0.002213 0.119988 0.415509 -0.257003 -0.026396 -0.062500 0 0 0 0 0 0 4 488434
-0.027787 0.002203 0.119976 0.350939 -0.055343 0.175118 -0.062500 0 0 0 0 0 0 4 489433
-0.027820 0.002187 0.119985 0.456404 0.053922 -0.091391 -0.062500 0 0 0 0 0 0 4 490432
-0.027835 0.002179 0.119989 0.244394 -0.038900 -0.048174 -0.062500 0 0 0 0 0 0 4 491438
-0.027865 0.002181 0.119993 0.410765 -0.172405 -0.049975 -0.062500 0 0 0 0 0 0 4 492434
-0.027911 0.002174 0.119984 0.638281 -0.084538 0.128231 -0.062500 0 0 0 0 0 0 4 493435
-0.027935 0.002171 0.119980 0.374012 -0.118148 0.078654 -0.062500 0 0 0 0 0 0 4 494434
-0.027969 0.002175 0.119981 0.489001 -0.213883 0.012762 -0.062500 0 0 0 0 0 0 4 495439
-0.027987 0.002177 0.119981 0.273553 -0.197363 0.013215 -0.062500 0 0 0 0 0 0 4 496433
-0.028015 0.002167 0.119996 0.391021 -0.032214 -0.180761 -0.062500 0 0 0 0 0 0 4 497434
-0.028036 0.002149 0.119988 0.319652 0.080278 0.088851 -0.062500 0 0 0 0 0 0 4 498302
-0.028070 0.002145 0.119988 0.473599 -0.097919 0.027775 -0.062500 0 0 0 0 0 0 4 499435
-0.028110 0.002149 0.119990 0.560958 -0.209800 -0.015735 -0.062500 0 0 0 0 0 0 4 500435
-0.028138 0.002138 0.119978 0.426953 -0.032647 0.178917 -0.062500 0 0 0 0 0 0 4 501432
-0.028176 0.002139 0.119975 0.535889 -0.157411 0.074430 -0.062500 0 0 0 0 0 0 4 502434
-0.028192 0.002122 0.119986 0.263553 0.033390 -0.118390 -0.062500 0 0 0 0 0 0 4 503435
-0.028222 0.002119 0.119992 0.409732 -0.126297 -0.091229 -0.062500 0 0 0 0 0 0 4 504434
-0.028236 0.002117 0.119995 0.224158 -0.161128 -0.039225 -0.062500 0 0 0 0 0 0 4 505432
-0.028265 0.002122 0.119998 0.402739 -0.246496 -0.046634 -0.062500 0 0 0 0 0 0 4 506290
-0.028288 0.002112 0.119986 0.342508 -0.060866 0.161129 -0.062500 0 0 0 0 0 0 4 507435
-0.028321 0.002095 0.119996 0.452760 0.040481 -0.100686 -0.062500 0 0 0 0 0 0 4 508434
-0.028358 0.002092 0.120002 0.534827 -0.128169 -0.090145 -0.062500 0 0 0 0 0 0 4 509432
-0.028385 0.002078 0.119991 0.406761 0.000204 0.139081 -0.062500 0 0 0 0 0 0 4 510432
-0.028423 0.002077 0.119989 0.523431 -0.151166 0.050745 -0.062500 0 0 0 0 0 0 4 511437
-0.028441 0.002076 0.119988 0.296380 -0.175333 0.026809 -0.062500 0 0 0 0 0 0 4 512433
-0.028473 0.002082 0.119990 0.445096 -0.254303 -0.013369 -0.062500 0 0 0 0 0 0 4 513431
-0.028498 0.002072 0.119978 0.365744 -0.065177 0.180388 -0.062500 0 0 0 0 0 0 4 514432
-0.028534 0.002072 0.119975 0.505593 -0.184307 0.076735 -0.062500 0 0 0 0 0 0 4 515436
-0.028549 0.002056 0.119985 0.248943 0.030366 -0.116950 -0.062500 0 0 0 0 0 0 4 516434
-0.028587 0.002040 0.119979 0.518549 0.034673 0.094319 -0.062500 0 0 0 0 0 0 4 517433
-0.028607 0.002033 0.119976 0.307290 -0.065840 0.066308 -0.062500 0 0 0 0 0 0 4 518421
-0.028640 0.002034 0.119977 0.454432 -0.198225 0.012584 -0.062500 0 0 0 0 0 0 4 519420
-0.028656 0.002035 0.119978 0.255869 -0.199918 0.015609 -0.062500 0 0 0 0 0 0 4 520428
-0.028686 0.002041 0.119980 0.422756 -0.266693 -0.011468 -0.062500 0 0 0 0 0 0 4 521416
-0.028733 0.002037 0.119970 0.645833 -0.143883 0.156622 -0.062500 0 0 0 0 0 0 4 522425
-0.028754 0.002018 0.119978 0.339804 0.063938 -0.063311 -0.062500 0 0 0 0 0 0 4 523417
-0.028786 0.002014 0.119983 0.454260 -0.110407 -0.059294 -0.062500 0 0 0 0 0 0 4 524425
-0.028811 0.002000 0.119972 0.363978 0.009243 0.163773 -0.062500 0 0 0 0 0 0 4 525416
-0.028847 0.001998 0.119969 0.502739 -0.146948 0.074318 -0.062500 0 0 0 0 0 0 4 526425
-0.028865 0.001997 0.119969 0.286530 -0.173275 0.048283 -0.062500 0 0 0 0 0 0 4 527417
-0.028893 0.001985 0.119982 0.401189 -0.031099 -0.153929 -0.062500 0 0 0 0 0 0 4 528426
-0.028915 0.001967 0.119974 0.323831 0.069459 0.108984 -0.062500 0 0 0 0 0 0 4 529416
-0.028949 0.001963 0.119973 0.477131 -0.114507 0.048469 -0.062500 0 0 0 0 0 0 4 530425
-0.028967 0.001961 0.119973 0.271422 -0.156701 0.034972 -0.062500 0 0 0 0 0 0 4 531416
-0.028975 0.001961 0.119973 0.139577 -0.172707 0.030521 -0.062500 0 0 0 0 0 0 4 532416
-0.029011 0.001953 0.119961 0.478038 -0.090429 0.183348 -0.062500 0 0 0 0 0 0 4 533426
-0.029030 0.001950 0.119957 0.294440 -0.131194 0.116403 -0.062500 0 0 0 0 0 0 4 534416
-0.029062 0.001953 0.119957 0.451571 -0.231647 0.047051 -0.062500 0 0 0 0 0 0 4 535426
-0.029087 0.001943 0.119944 0.370511 -0.054553 0.226058 -0.062500 0 0 0 0 0 0 4 536417
-0.029121 0.001926 0.119952 0.470411 0.042960 -0.044174 -0.062500 0 0 0 0 0 0 4 537433
-0.029159 0.001923 0.119958 0.545582 -0.127670 -0.037880 -0.062500 0 0 0 0 0 0 4 538443
-0.029178 0.001922 0.119960 0.296642 -0.162598 0.003303 -0.062500 0 0 0 0 0 0 4 539439
-0.029196 0.001909 0.119948 0.262150 -0.034021 0.207918 -0.062500 0 0 0 0 0 0 4 540417
-0.029228 0.001908 0.119945 0.451642 -0.179022 0.109136 -0.062500 0 0 0 0 0 0 4 541431
-0.029245 0.001907 0.119944 0.261823 -0.199783 0.077519 -0.062500 0 0 0 0 0 0 4 542425
-0.029276 0.001913 0.119945 0.429133 -0.277532 0.037106 -0.062500 0 0 0 0 0 0 4 543439
-0.029300 0.001903 0.119933 0.356501 -0.088090 0.228709 -0.062500 0 0 0 0 0 0 4 544433
-0.029336 0.001904 0.119930 0.502134 -0.206839 0.127044 -0.062500 0 0 0 0 0 0 4 545434
-0.029351 0.001887 0.119940 0.248383 0.008697 -0.068377 -0.062500 0 0 0 0 0 0 4 546432
-0.029380 0.001884 0.119946 0.403260 -0.149910 -0.039388 -0.062500 0 0 0 0 0 0 4 547422
-0.029403 0.001870 0.119935 0.335190 -0.021569 0.193780 -0.062500 0 0 0 0 0 0 4 548425
-0.029438 0.001869 0.119933 0.488251 -0.173172 0.110745 -0.062500 0 0 0 0 0 0 4 549431
-0.029456 0.001868 0.119932 0.279355 -0.196871 0.085049 -0.062500 0 0 0 0 0 0 4 550433
-0.029487 0.001874 0.119934 0.437726 -0.276205 0.047875 -0.062500 0 0 0 0 0 0 4 551436
-0.029512 0.001864 0.119921 0.360222 -0.087631 0.240217 -0.062500 0 0 0 0 0 0 4 552437
-0.029548 0.001865 0.119918 0.504210 -0.206774 0.139629 -0.062500 0 0 0 0 0 0 4 553436
-0.029563 0.001848 0.119928 0.249673 0.008733 -0.056042 -0.062500 0 0 0 0 0 0 4 554433
-0.029592 0.001845 0.119934 0.404108 -0.150063 -0.026623 -0.062500 0 0 0 0 0 0 4 555433
-0.029615 0.001831 0.119924 0.335188 -0.021855 0.206174 -0.062500 0 0 0 0 0 0 4 556432
-0.029627 0.001824 0.119919 0.195216 -0.100502 0.150611 -0.062500 0 0 0 0 0 0 4 557430
-0.029656 0.001827 0.119919 0.399544 -0.226423 0.086052 -0.062500 0 0 0 0 0 0 4 558430
-0.029694 0.001833 0.119921 0.523142 -0.297613 0.054003 -0.062500 0 0 0 0 0 0 4 559431
-0.029712 0.001837 0.119922 0.291361 -0.260845 0.065339 -0.062500 0 0 0 0 0 0 4 560430
-0.029752 0.001832 0.119911 0.554162 -0.146684 0.230516 -0.062500 0 0 0 0 0 0 4 561430
-0.029771 0.001812 0.119918 0.293696 0.052619 0.004050 -0.062500 0 0 0 0 0 0 4 562430
-0.029802 0.001808 0.119923 0.432424 -0.127219 0.007515 -0.062500 0 0 0 0 0 0 4 563431
-0.029825 0.001793 0.119912 0.351334 -0.010678 0.227795 -0.062500 0 0 0 0 0 0 4 564429
-0.029861 0.001792 0.119909 0.497749 -0.168140 0.140959 -0.062500 0 0 0 0 0 0 4 565435
-0.029879 0.001791 0.119908 0.284832 -0.194420 0.112101 -0.062500 0 0 0 0 0 0 4 566431
[truncated: 18,660,580 more chars]
