# Supplementary material for: Increasing Patient Engagement in Rehabilitation Exercises Using Computer-Based Citizen Science
Source: PLoS One. 2015 Mar 20;10(3):e0117013. doi: 10.1371/journal.pone.0117013 (PMC4368773; doi:10.1371/journal.pone.0117013)
Supplement: S3 Dataset — (ZIP) [file pone.0117013.s003.zip › Dataset_S3/H28/H28_without.dat]

0.007338 0.002775 0.170459 -0.091572 -2.484788 -6.367351 -0.000000 1 0 0 0 0 0 0 842
0.007349 0.002860 0.170692 -0.153919 -1.355999 -3.690111 -0.000031 1 0 0 0 0 0 0 1836
0.007379 0.002966 0.170927 -0.422684 -1.521854 -3.471594 -0.000063 1 0 0 0 0 0 0 2843
0.007400 0.003017 0.171163 -0.319733 -0.818973 -3.487951 -0.000094 1 0 0 0 0 0 0 3839
0.007441 0.003081 0.171381 -0.591322 -0.917044 -3.269920 -0.000125 1 0 0 0 0 0 0 4836
0.007465 0.003121 0.171587 -0.383646 -0.618513 -3.135546 -0.000156 1 0 0 0 0 0 0 5843
0.007506 0.003182 0.171796 -0.607463 -0.860713 -3.165631 -0.000187 1 0 0 0 0 0 0 6841
0.007529 0.003221 0.171998 -0.382877 -0.600188 -3.112698 -0.000219 1 0 0 0 0 0 0 7834
0.007564 0.003240 0.172129 -0.528526 -0.322077 -2.198235 -0.000250 1 0 0 0 0 0 0 8832
0.007610 0.003244 0.172358 -0.694387 -0.097962 -3.413732 -0.000281 1 0 0 0 0 0 0 9837
0.007632 0.003268 0.172561 -0.395875 -0.331607 -3.217380 -0.000312 1 0 0 0 0 0 0 10841
0.007650 0.003266 0.172685 -0.326436 -0.030101 -2.206432 -0.000343 1 0 0 0 0 0 0 11822
0.007674 0.003287 0.172900 -0.397825 -0.292065 -3.299432 -0.000374 1 0 0 0 0 0 0 12817
0.007665 0.003310 0.173012 0.017836 -0.353227 -2.096421 -0.000406 1 0 0 0 0 0 0 13818
0.007669 0.003350 0.173216 -0.103874 -0.567757 -3.202034 -0.000437 1 0 0 0 0 0 0 14832
0.007656 0.003376 0.173325 0.087056 -0.420358 -2.100956 -0.000468 1 0 0 0 0 0 0 15819
0.007659 0.003405 0.173449 -0.092362 -0.440315 -2.198529 -0.000499 1 0 0 0 0 0 0 16802
0.007648 0.003421 0.173633 0.054517 -0.281068 -3.031980 -0.000531 1 0 0 0 0 0 0 17840
0.007640 0.003422 0.173729 0.037468 -0.064671 -1.987289 -0.000564 1 0 0 0 0 0 0 18905
0.007628 0.003420 0.173841 0.064536 -0.013883 -2.127885 -0.000596 1 0 0 0 0 0 0 19913
0.007617 0.003417 0.173948 0.070761 0.007511 -2.085526 -0.000626 1 0 0 0 0 0 0 20871
0.007590 0.003396 0.174048 0.266220 0.243613 -2.028796 -0.000658 1 0 0 0 0 0 0 21894
0.007571 0.003383 0.174135 0.170173 0.153255 -1.872080 -0.000689 1 0 0 0 0 0 0 22899
0.007558 0.003375 0.174216 0.098900 0.084301 -1.797369 -0.000720 1 0 0 0 0 0 0 23875
0.007531 0.003352 0.174290 0.252641 0.272187 -1.737250 -0.000751 1 0 0 0 0 0 0 24875
0.007499 0.003322 0.174348 0.329212 0.383676 -1.547764 -0.000784 1 0 0 0 0 0 0 25926
0.007487 0.003284 0.174393 0.080430 0.486288 -1.380243 -0.000814 1 0 0 0 0 0 0 26905
0.007479 0.003265 0.174427 -0.004418 0.262245 -1.247608 -0.000846 1 0 0 0 0 0 0 27899
0.007453 0.003258 0.174449 0.218894 0.068772 -1.097457 -0.000877 1 0 0 0 0 0 0 28919
0.007440 0.003255 0.174459 0.071304 0.009912 -0.956610 -0.000908 1 0 0 0 0 0 0 29902
0.007433 0.003253 0.174464 -0.032701 -0.018565 -0.897862 -0.000940 1 0 0 0 0 0 0 30933
0.007424 0.003273 0.174462 -0.017988 -0.310943 -0.823641 -0.000971 1 0 0 0 0 0 0 31917
0.007414 0.003305 0.174456 -0.007185 -0.487255 -0.797059 -0.001002 1 0 0 0 0 0 0 32909
0.007425 0.003338 0.174443 -0.286059 -0.531317 -0.724345 -0.001033 1 0 0 0 0 0 0 33913
0.007447 0.003372 0.174427 -0.457536 -0.551490 -0.696312 -0.001064 1 0 0 0 0 0 0 34898
0.007474 0.003407 0.174409 -0.549563 -0.563110 -0.695922 -0.001095 1 0 0 0 0 0 0 35875
0.007504 0.003442 0.174390 -0.599153 -0.570606 -0.709869 -0.001126 1 0 0 0 0 0 0 36875
0.007562 0.003453 0.174370 -0.981682 -0.250670 -0.716732 -0.001158 1 0 0 0 0 0 0 37899
0.007608 0.003476 0.174350 -0.857300 -0.384563 -0.746238 -0.001189 1 0 0 0 0 0 0 38897
0.007653 0.003484 0.174335 -0.838353 -0.205144 -0.835061 -0.001220 1 0 0 0 0 0 0 39874
0.007697 0.003485 0.174322 -0.834914 -0.090650 -0.897414 -0.001251 1 0 0 0 0 0 0 40873
0.007736 0.003503 0.174305 -0.766397 -0.309202 -0.895311 -0.001299 1 0 0 0 0 0 0 42396
0.007777 0.003508 0.174292 -0.796979 -0.169443 -0.942738 -0.001314 1 0 0 0 0 0 0 42905
0.007798 0.003511 0.174285 -0.539990 -0.123710 -1.066178 -0.001346 1 0 0 0 0 0 0 43903
0.007808 0.003513 0.174282 -0.385108 -0.102709 -1.146781 -0.001377 1 0 0 0 0 0 0 44904
0.007813 0.003513 0.174281 -0.306618 -0.092478 -1.199917 -0.001408 1 0 0 0 0 0 0 45906
0.007838 0.003510 0.174275 -0.551562 -0.039515 -1.163579 -0.001439 1 0 0 0 0 0 0 46899
0.007850 0.003509 0.174271 -0.423704 -0.058396 -1.229192 -0.001471 1 0 0 0 0 0 0 47912
0.007856 0.003508 0.174270 -0.336406 -0.072439 -1.281417 -0.001503 1 0 0 0 0 0 0 48926
0.007859 0.003508 0.174269 -0.292225 -0.080384 -1.320519 -0.001534 1 0 0 0 0 0 0 49914
0.007882 0.003504 0.174263 -0.554640 -0.036740 -1.277706 -0.001565 1 0 0 0 0 0 0 50910
0.007894 0.003502 0.174260 -0.435541 -0.060287 -1.339975 -0.001596 1 0 0 0 0 0 0 51909
0.007922 0.003497 0.174253 -0.634932 -0.028260 -1.313682 -0.001626 1 0 0 0 0 0 0 52875
0.007957 0.003491 0.174244 -0.764161 -0.009451 -1.308952 -0.001657 1 0 0 0 0 0 0 53873
0.007975 0.003489 0.174240 -0.552459 -0.049296 -1.396752 -0.001689 1 0 0 0 0 0 0 54896
0.008006 0.003483 0.174232 -0.702847 -0.025580 -1.383729 -0.001721 1 0 0 0 0 0 0 55902
0.008043 0.003477 0.174222 -0.807052 -0.010661 -1.384635 -0.001752 1 0 0 0 0 0 0 56897
0.008078 0.003492 0.174207 -0.793420 -0.281757 -1.337592 -0.001782 1 0 0 0 0 0 0 57880
0.008117 0.003496 0.174194 -0.855808 -0.169786 -1.384605 -0.001814 1 0 0 0 0 0 0 58905
0.008159 0.003494 0.174182 -0.896169 -0.089238 -1.425681 -0.001846 1 0 0 0 0 0 0 59899
0.008201 0.003490 0.174171 -0.920015 -0.047084 -1.459544 -0.001877 1 0 0 0 0 0 0 60897
0.008239 0.003506 0.174155 -0.863628 -0.304496 -1.428577 -0.001907 1 0 0 0 0 0 0 61880
0.008258 0.003514 0.174147 -0.621365 -0.233586 -1.559988 -0.001939 1 0 0 0 0 0 0 62894
0.008290 0.003514 0.174138 -0.762049 -0.128881 -1.572094 -0.001970 1 0 0 0 0 0 0 63896
0.008305 0.003514 0.174134 -0.581109 -0.119632 -1.672085 -0.002013 1 0 0 0 0 0 0 65247
0.008330 0.003532 0.174121 -0.675286 -0.348184 -1.588947 -0.002033 1 0 0 0 0 0 0 65907
0.008342 0.003541 0.174115 -0.535193 -0.259137 -1.693100 -0.002065 1 0 0 0 0 0 0 66910
0.008370 0.003542 0.174106 -0.729965 -0.145414 -1.691319 -0.002096 1 0 0 0 0 0 0 67906
0.008406 0.003539 0.174096 -0.857241 -0.082818 -1.697323 -0.002126 1 0 0 0 0 0 0 68878
0.008424 0.003538 0.174091 -0.644719 -0.100269 -1.791869 -0.002158 1 0 0 0 0 0 0 69895
0.008454 0.003534 0.174083 -0.794654 -0.065228 -1.780059 -0.002189 1 0 0 0 0 0 0 70880
0.008470 0.003532 0.174079 -0.616431 -0.093070 -1.859921 -0.002220 1 0 0 0 0 0 0 71896
0.008499 0.003527 0.174072 -0.786029 -0.063123 -1.840351 -0.002251 1 0 0 0 0 0 0 72878
0.008536 0.003521 0.174062 -0.900731 -0.045179 -1.838742 -0.002283 1 0 0 0 0 0 0 73894
0.008576 0.003514 0.174051 -0.964383 -0.036966 -1.850581 -0.002314 1 0 0 0 0 0 0 74878
0.008596 0.003511 0.174047 -0.717627 -0.082164 -1.948841 -0.002345 1 0 0 0 0 0 0 75895
0.008623 0.003528 0.174034 -0.779299 -0.339829 -1.877542 -0.002376 1 0 0 0 0 0 0 76878
0.008636 0.003536 0.174027 -0.621681 -0.264836 -1.984524 -0.002408 1 0 0 0 0 0 0 77895
0.008664 0.003536 0.174019 -0.807248 -0.157820 -1.980807 -0.002437 1 0 0 0 0 0 0 78812
0.008679 0.003537 0.174014 -0.647786 -0.146984 -2.066269 -0.002468 1 0 0 0 0 0 0 79821
0.008708 0.003533 0.174006 -0.826909 -0.097358 -2.049114 -0.002499 1 0 0 0 0 0 0 80816
0.008744 0.003528 0.173997 -0.946431 -0.069567 -2.047994 -0.002531 1 0 0 0 0 0 0 81818
0.008762 0.003526 0.173992 -0.729961 -0.104749 -2.139461 -0.002562 1 0 0 0 0 0 0 82820
0.008788 0.003542 0.173979 -0.807596 -0.357827 -2.064721 -0.002593 1 0 0 0 0 0 0 83814
0.008801 0.003551 0.173973 -0.657722 -0.280219 -2.170164 -0.002624 1 0 0 0 0 0 0 84818
0.008829 0.003551 0.173964 -0.847776 -0.172174 -2.167734 -0.002656 1 0 0 0 0 0 0 85823
0.008843 0.003552 0.173960 -0.690375 -0.160794 -2.253048 -0.002687 1 0 0 0 0 0 0 86828
0.008872 0.003548 0.173952 -0.870695 -0.110766 -2.235300 -0.002718 1 0 0 0 0 0 0 87822
0.008908 0.003543 0.173942 -0.990853 -0.082857 -2.233712 -0.002749 1 0 0 0 0 0 0 88819
0.008921 0.003562 0.173933 -0.704293 -0.397393 -2.264624 -0.002781 1 0 0 0 0 0 0 89820
0.008950 0.003568 0.173922 -0.881927 -0.261347 -2.276276 -0.002812 1 0 0 0 0 0 0 90811
0.008964 0.003571 0.173918 -0.723605 -0.213237 -2.373910 -0.002843 1 0 0 0 0 0 0 91822
0.008993 0.003569 0.173909 -0.903830 -0.142475 -2.361892 -0.002874 1 0 0 0 0 0 0 92813
0.009007 0.003568 0.173905 -0.741281 -0.152105 -2.442996 -0.002906 1 0 0 0 0 0 0 93822
0.009036 0.003564 0.173897 -0.919016 -0.113038 -2.422762 -0.002937 1 0 0 0 0 0 0 94821
0.009073 0.003558 0.173887 -1.038122 -0.090561 -2.419781 -0.002968 1 0 0 0 0 0 0 95816
0.009091 0.003556 0.173883 -0.821650 -0.128392 -2.511546 -0.002999 1 0 0 0 0 0 0 96818
0.009122 0.003551 0.173874 -0.970071 -0.103589 -2.496767 -0.003030 1 0 0 0 0 0 0 97815
0.009138 0.003548 0.173870 -0.791370 -0.136548 -2.576590 -0.003062 1 0 0 0 0 0 0 98814
0.009162 0.003565 0.173858 -0.890951 -0.389026 -2.494521 -0.003093 1 0 0 0 0 0 0 99814
0.009174 0.003574 0.173852 -0.752101 -0.310812 -2.597329 -0.003124 1 0 0 0 0 0 0 100807
0.009180 0.003578 0.173849 -0.665009 -0.250605 -2.673116 -0.003156 1 0 0 0 0 0 0 101821
0.009205 0.003576 0.173842 -0.904388 -0.170213 -2.643751 -0.003187 1 0 0 0 0 0 0 102821
0.009218 0.003576 0.173838 -0.773979 -0.174955 -2.716413 -0.003218 1 0 0 0 0 0 0 103823
0.009246 0.003572 0.173830 -0.968367 -0.133442 -2.691330 -0.003249 1 0 0 0 0 0 0 104814
0.009254 0.003592 0.173822 -0.743022 -0.438357 -2.705591 -0.003280 1 0 0 0 0 0 0 105813
0.009259 0.003601 0.173818 -0.670568 -0.345152 -2.788676 -0.003312 1 0 0 0 0 0 0 106814
0.009283 0.003603 0.173810 -0.922979 -0.225623 -2.767573 -0.003343 1 0 0 0 0 0 0 107814
0.009295 0.003604 0.173806 -0.799494 -0.208313 -2.844793 -0.003374 1 0 0 0 0 0 0 108814
0.009301 0.003604 0.173804 -0.714459 -0.203789 -2.902610 -0.003405 1 0 0 0 0 0 0 109814
0.009326 0.003601 0.173797 -0.954764 -0.154136 -2.864108 -0.003437 1 0 0 0 0 0 0 110818
0.009338 0.003599 0.173794 -0.824854 -0.174514 -2.932567 -0.003468 1 0 0 0 0 0 0 111814
0.009330 0.003581 0.173790 -0.541159 0.041794 -2.951908 -0.003499 1 0 0 0 0 0 0 112816
0.009326 0.003571 0.173788 -0.574863 -0.058472 -3.006314 -0.003530 1 0 0 0 0 0 0 113798
0.009340 0.003585 0.173776 -0.824560 -0.361940 -2.907831 -0.003562 1 0 0 0 0 0 0 114814
0.009347 0.003591 0.173771 -0.765174 -0.310800 -3.003396 -0.003593 1 0 0 0 0 0 0 115817
0.009351 0.003595 0.173768 -0.718193 -0.264429 -3.075241 -0.003624 1 0 0 0 0 0 0 116815
0.009347 0.003618 0.173762 -0.624946 -0.519839 -3.063208 -0.003655 1 0 0 0 0 0 0 117816
0.009352 0.003609 0.173751 -0.731783 -0.117991 -3.011339 -0.003687 1 0 0 0 0 0 0 118817
0.009355 0.003604 0.173745 -0.717193 -0.144572 -3.110266 -0.003718 1 0 0 0 0 0 0 119816
0.009357 0.003602 0.173743 -0.704229 -0.180102 -3.181426 -0.003749 1 0 0 0 0 0 0 120799
0.009352 0.003622 0.173737 -0.629293 -0.480917 -3.169367 -0.003780 1 0 0 0 0 0 0 121814
0.009357 0.003611 0.173725 -0.745271 -0.101996 -3.117222 -0.003812 1 0 0 0 0 0 0 122816
0.009359 0.003606 0.173720 -0.735422 -0.140156 -3.216124 -0.003843 1 0 0 0 0 0 0 123815
0.009360 0.003603 0.173717 -0.724927 -0.181527 -3.287794 -0.003874 1 0 0 0 0 0 0 124817
0.009346 0.003584 0.173713 -0.525078 0.026866 -3.301932 -0.003905 1 0 0 0 0 0 0 125810
0.009355 0.003592 0.173700 -0.817406 -0.310098 -3.213599 -0.003939 1 0 0 0 0 0 0 126899
0.009360 0.003597 0.173694 -0.794700 -0.294047 -3.316293 -0.003971 1 0 0 0 0 0 0 127899
0.009348 0.003581 0.173689 -0.571257 -0.035245 -3.356394 -0.004001 1 0 0 0 0 0 0 128871
0.009341 0.003574 0.173686 -0.636127 -0.112018 -3.422021 -0.004032 1 0 0 0 0 0 0 129866
0.009355 0.003588 0.173674 -0.901593 -0.403781 -3.328264 -0.004064 1 0 0 0 0 0 0 130896
0.009347 0.003577 0.173666 -0.653589 -0.114757 -3.391590 -0.004095 1 0 0 0 0 0 0 131894
0.009343 0.003572 0.173662 -0.688689 -0.157339 -3.479759 -0.004127 1 0 0 0 0 0 0 132901
0.009320 0.003573 0.173653 -0.456951 -0.246497 -3.442287 -0.004157 1 0 0 0 0 0 0 133869
0.009331 0.003571 0.173642 -0.868801 -0.202149 -3.444779 -0.004188 1 0 0 0 0 0 0 134870
0.009316 0.003573 0.173630 -0.581494 -0.269893 -3.445121 -0.004220 1 0 0 0 0 0 0 135871
0.009309 0.003575 0.173624 -0.656782 -0.264855 -3.554303 -0.004251 1 0 0 0 0 0 0 136873
0.009290 0.003558 0.173619 -0.520987 -0.025969 -3.594063 -0.004282 1 0 0 0 0 0 0 137869
0.009261 0.003553 0.173609 -0.366977 -0.163893 -3.562990 -0.004314 1 0 0 0 0 0 0 138896
0.009268 0.003547 0.173598 -0.834158 -0.162317 -3.570896 -0.004345 1 0 0 0 0 0 0 139897
0.009256 0.003527 0.173590 -0.646016 0.027958 -3.635440 -0.004377 1 0 0 0 0 0 0 140892
0.009230 0.003520 0.173579 -0.439845 -0.138368 -3.622019 -0.004407 1 0 0 0 0 0 0 141875
0.009212 0.003539 0.173569 -0.524177 -0.481611 -3.659794 -0.004439 1 0 0 0 0 0 0 142895
0.009210 0.003527 0.173555 -0.744771 -0.118628 -3.638481 -0.004470 1 0 0 0 0 0 0 143876
0.009188 0.003525 0.173541 -0.521979 -0.214348 -3.657020 -0.004502 1 0 0 0 0 0 0 144893
0.009178 0.003524 0.173535 -0.645958 -0.241455 -3.777795 -0.004532 1 0 0 0 0 0 0 145878
0.009174 0.003524 0.173518 -0.748900 -0.252872 -3.679727 -0.004564 1 0 0 0 0 0 0 146895
0.009157 0.003506 0.173507 -0.595837 -0.028437 -3.773055 -0.004595 1 0 0 0 0 0 0 147877
0.009129 0.003501 0.173495 -0.427961 -0.173397 -3.781320 -0.004626 1 0 0 0 0 0 0 148877
0.009109 0.003521 0.173484 -0.533544 -0.505417 -3.830153 -0.004658 1 0 0 0 0 0 0 149894
0.009101 0.003531 0.173466 -0.693476 -0.417567 -3.749837 -0.004687 1 0 0 0 0 0 0 150811
0.009076 0.003540 0.173449 -0.504357 -0.400221 -3.796651 -0.004718 1 0 0 0 0 0 0 151818
0.009049 0.003527 0.173439 -0.454345 -0.112656 -3.901238 -0.004749 1 0 0 0 0 0 0 152810
0.009030 0.003542 0.173429 -0.560330 -0.453774 -3.945006 -0.004781 1 0 0 0 0 0 0 153818
0.009000 0.003554 0.173417 -0.430588 -0.442651 -3.940813 -0.004812 1 0 0 0 0 0 0 154811
0.008987 0.003560 0.173398 -0.633455 -0.371299 -3.867085 -0.004843 1 0 0 0 0 0 0 155818
0.008960 0.003567 0.173381 -0.481013 -0.380703 -3.918327 -0.004874 1 0 0 0 0 0 0 156810
0.008926 0.003574 0.173365 -0.379540 -0.390521 -3.963294 -0.004906 1 0 0 0 0 0 0 157819
0.008904 0.003600 0.173353 -0.524888 -0.629146 -4.034904 -0.004937 1 0 0 0 0 0 0 158818
0.008894 0.003613 0.173334 -0.705407 -0.491707 -3.967819 -0.004968 1 0 0 0 0 0 0 159825
0.008869 0.003624 0.173317 -0.525345 -0.449183 -4.019280 -0.004999 1 0 0 0 0 0 0 160818
0.008841 0.003612 0.173306 -0.480434 -0.148708 -4.127522 -0.005031 1 0 0 0 0 0 0 161831
0.008807 0.003610 0.173294 -0.390457 -0.251258 -4.135089 -0.005062 1 0 0 0 0 0 0 162818
0.008791 0.003609 0.173274 -0.625042 -0.279756 -4.064663 -0.005093 1 0 0 0 0 0 0 163808
0.008763 0.003613 0.173257 -0.489003 -0.343631 -4.117884 -0.005124 1 0 0 0 0 0 0 164817
0.008743 0.003636 0.173244 -0.594402 -0.613671 -4.200451 -0.005156 1 0 0 0 0 0 0 165819
0.008713 0.003652 0.173230 -0.466771 -0.541634 -4.219892 -0.005187 1 0 0 0 0 0 0 166817
0.008699 0.003661 0.173210 -0.671349 -0.436505 -4.157550 -0.005218 1 0 0 0 0 0 0 167820
0.008672 0.003669 0.173193 -0.518540 -0.429006 -4.214268 -0.005249 1 0 0 0 0 0 0 168817
0.008638 0.003677 0.173177 -0.416628 -0.430338 -4.261264 -0.005280 1 0 0 0 0 0 0 169813
0.008600 0.003685 0.173162 -0.363431 -0.432418 -4.297364 -0.005312 1 0 0 0 0 0 0 170817
0.008561 0.003694 0.173147 -0.336982 -0.434608 -4.327475 -0.005343 1 0 0 0 0 0 0 171815
0.008520 0.003702 0.173132 -0.324205 -0.437021 -4.354745 -0.005374 1 0 0 0 0 0 0 172812
0.008502 0.003706 0.173111 -0.604578 -0.389561 -4.299401 -0.005405 1 0 0 0 0 0 0 173815
0.008472 0.003713 0.173093 -0.490919 -0.412982 -4.359637 -0.005437 1 0 0 0 0 0 0 174815
0.008451 0.003738 0.173080 -0.608358 -0.662566 -4.446348 -0.005468 1 0 0 0 0 0 0 175816
0.008420 0.003754 0.173066 -0.485586 -0.580250 -4.466919 -0.005499 1 0 0 0 0 0 0 176815
0.008384 0.003767 0.173052 -0.406705 -0.519801 -4.486470 -0.005530 1 0 0 0 0 0 0 177816
0.008368 0.003773 0.173031 -0.652585 -0.438889 -4.427133 -0.005562 1 0 0 0 0 0 0 178820
0.008333 0.003802 0.173008 -0.447706 -0.728977 -4.420065 -0.005593 1 0 0 0 0 0 0 179813
0.008295 0.003821 0.172990 -0.386628 -0.627330 -4.498669 -0.005628 1 0 0 0 0 0 0 180940
0.008277 0.003831 0.172967 -0.645685 -0.501768 -4.468795 -0.005655 1 0 0 0 0 0 0 181812
0.008248 0.003840 0.172948 -0.520966 -0.483508 -4.543265 -0.005687 1 0 0 0 0 0 0 182818
0.008228 0.003867 0.172934 -0.633349 -0.711922 -4.636958 -0.005718 1 0 0 0 0 0 0 183813
0.008197 0.003884 0.172920 -0.507101 -0.618931 -4.660303 -0.005749 1 0 0 0 0 0 0 184815
0.008183 0.003893 0.172899 -0.713401 -0.502873 -4.599498 -0.005780 1 0 0 0 0 0 0 185812
0.008155 0.003902 0.172881 -0.559794 -0.490352 -4.656827 -0.005812 1 0 0 0 0 0 0 186815
0.008120 0.003910 0.172865 -0.456979 -0.489356 -4.703857 -0.005843 1 0 0 0 0 0 0 187813
0.008082 0.003919 0.172849 -0.402975 -0.490367 -4.739645 -0.005874 1 0 0 0 0 0 0 188813
0.008064 0.003923 0.172828 -0.663448 -0.441746 -4.688220 -0.005905 1 0 0 0 0 0 0 189815
0.008034 0.003930 0.172810 -0.538259 -0.465003 -4.750018 -0.005937 1 0 0 0 0 0 0 190813
0.007999 0.003937 0.172793 -0.449657 -0.482055 -4.799257 -0.005968 1 0 0 0 0 0 0 191814
0.007976 0.003963 0.172780 -0.604369 -0.724747 -4.875334 -0.005999 1 0 0 0 0 0 0 192813
0.007959 0.003998 0.172755 -0.714452 -0.872269 -4.740855 -0.006030 1 0 0 0 0 0 0 193813
0.007930 0.004019 0.172735 -0.563238 -0.720669 -4.819887 -0.006062 1 0 0 0 0 0 0 194814
0.007895 0.004034 0.172717 -0.466149 -0.622655 -4.882641 -0.006093 1 0 0 0 0 0 0 195812
0.007872 0.004064 0.172704 -0.617318 -0.804807 -4.965801 -0.006124 1 0 0 0 0 0 0 196811
0.007862 0.004079 0.172684 -0.799882 -0.637836 -4.901337 -0.006155 1 0 0 0 0 0 0 197814
0.007830 0.004112 0.172661 -0.542301 -0.865628 -4.885924 -0.006187 1 0 0 0 0 0 0 198811
0.007793 0.004133 0.172642 -0.453916 -0.730666 -4.961949 -0.006222 1 0 0 0 0 0 0 199934
0.007769 0.004166 0.172628 -0.615446 -0.871352 -5.055633 -0.006253 1 0 0 0 0 0 0 200943
0.007758 0.004182 0.172607 -0.802910 -0.680796 -4.992907 -0.006280 1 0 0 0 0 0 0 201816
0.007732 0.004195 0.172589 -0.623070 -0.613001 -5.050627 -0.006316 1 0 0 0 0 0 0 202939
0.007698 0.004206 0.172572 -0.504804 -0.582439 -5.095856 -0.006347 1 0 0 0 0 0 0 203937
0.007660 0.004215 0.172556 -0.442659 -0.568578 -5.130656 -0.006378 1 0 0 0 0 0 0 204939
0.007657 0.004238 0.172537 -0.903505 -0.745011 -5.118681 -0.006409 1 0 0 0 0 0 0 205937
0.007635 0.004253 0.172520 -0.695094 -0.672857 -5.163023 -0.006440 1 0 0 0 0 0 0 206938
0.007597 0.004287 0.172499 -0.471280 -0.906145 -5.131634 -0.006472 1 0 0 0 0 0 0 207937
0.007557 0.004308 0.172480 -0.422850 -0.769664 -5.191469 -0.006503 1 0 0 0 0 0 0 208941
0.007538 0.004319 0.172457 -0.693195 -0.625883 -5.153852 -0.006530 1 0 0 0 0 0 0 209811
0.007523 0.004347 0.172441 -0.775524 -0.832024 -5.264000 -0.006561 1 0 0 0 0 0 0 210796
0.007495 0.004365 0.172425 -0.608398 -0.732068 -5.303132 -0.006596 1 0 0 0 0 0 0 211925
0.007459 0.004378 0.172410 -0.502904 -0.662742 -5.326626 -0.006624 1 0 0 0 0 0 0 212803
0.007443 0.004385 0.172388 -0.738672 -0.577274 -5.274026 -0.006659 1 0 0 0 0 0 0 213938
0.007407 0.004414 0.172364 -0.522621 -0.866970 -5.263588 -0.006690 1 0 0 0 0 0 0 214934
0.007369 0.004434 0.172344 -0.456504 -0.764491 -5.340720 -0.006722 1 0 0 0 0 0 0 215932
0.007350 0.004444 0.172320 -0.716928 -0.638177 -5.315570 -0.006753 1 0 0 0 0 0 0 216942
0.007320 0.004453 0.172301 -0.589119 -0.620254 -5.389579 -0.006784 1 0 0 0 0 0 0 217933
0.007306 0.004458 0.172277 -0.788267 -0.565244 -5.360114 -0.006812 1 0 0 0 0 0 0 218817
0.007278 0.004465 0.172258 -0.627487 -0.586346 -5.436873 -0.006847 1 0 0 0 0 0 0 219932
0.007259 0.004490 0.172228 -0.734040 -0.836139 -5.340048 -0.006878 1 0 0 0 0 0 0 220941
0.007251 0.004504 0.172200 -0.885547 -0.705244 -5.362044 -0.006909 1 0 0 0 0 0 0 221932
0.007225 0.004515 0.172178 -0.681802 -0.665873 -5.468326 -0.006937 1 0 0 0 0 0 0 222816
0.007214 0.004521 0.172154 -0.842180 -0.598246 -5.462277 -0.006972 1 0 0 0 0 0 0 223931
0.007203 0.004546 0.172122 -0.874646 -0.846320 -5.392795 -0.007004 1 0 0 0 0 0 0 224956
0.007199 0.004559 0.172092 -0.965163 -0.718087 -5.434088 -0.007034 1 0 0 0 0 0 0 225939
0.007176 0.004570 0.172070 -0.728678 -0.680628 -5.553759 -0.007066 1 0 0 0 0 0 0 226957
0.007143 0.004580 0.172036 -0.589243 -0.665452 -5.435922 -0.007097 1 0 0 0 0 0 0 227944
0.007128 0.004586 0.172006 -0.801461 -0.609905 -5.486361 -0.007128 1 0 0 0 0 0 0 228938
0.007122 0.004589 0.171977 -0.937423 -0.577660 -5.530900 -0.007159 1 0 0 0 0 0 0 229923
0.007076 0.004599 0.171946 -0.435906 -0.665485 -5.533177 -0.007191 1 0 0 0 0 0 0 230939
0.007054 0.004605 0.171917 -0.700190 -0.618546 -5.574650 -0.007222 1 0 0 0 0 0 0 231954
0.007038 0.004630 0.171883 -0.808567 -0.872271 -5.536179 -0.007253 1 0 0 0 0 0 0 232933
0.007016 0.004625 0.171849 -0.733301 -0.512163 -5.553068 -0.007285 1 0 0 0 0 0 0 233954
0.007000 0.004645 0.171812 -0.811770 -0.801475 -5.541109 -0.007312 1 0 0 0 0 0 0 234827
0.006993 0.004656 0.171780 -0.942583 -0.711622 -5.620924 -0.007347 1 0 0 0 0 0 0 235952
0.006991 0.004662 0.171736 -1.025909 -0.643850 -5.478099 -0.007378 1 0 0 0 0 0 0 236947
0.006991 0.004665 0.171700 -1.065944 -0.610730 -5.599745 -0.007409 1 0 0 0 0 0 0 237946
0.006986 0.004690 0.171662 -1.009038 -0.879677 -5.613008 -0.007441 1 0 0 0 0 0 0 238949
0.006992 0.004681 0.171620 -1.136847 -0.474621 -5.572367 -0.007472 1 0 0 0 0 0 0 239948
0.006974 0.004681 0.171577 -0.850004 -0.555650 -5.567314 -0.007503 1 0 0 0 0 0 0 240948
0.006960 0.004703 0.171536 -0.878821 -0.860587 -5.619250 -0.007535 1 0 0 0 0 0 0 241975
0.006961 0.004694 0.171492 -1.073630 -0.469887 -5.604952 -0.007566 1 0 0 0 0 0 0 242945
0.006956 0.004711 0.171451 -1.030026 -0.792045 -5.656730 -0.007597 1 0 0 0 0 0 0 243951
0.006933 0.004725 0.171408 -0.786327 -0.773594 -5.649565 -0.007625 1 0 0 0 0 0 0 244828
0.006907 0.004714 0.171369 -0.720592 -0.462017 -5.730887 -0.007660 1 0 0 0 0 0 0 245948
0.006896 0.004710 0.171321 -0.907473 -0.508406 -5.628238 -0.007691 1 0 0 0 0 0 0 246956
0.006885 0.004730 0.171277 -0.941848 -0.841692 -5.701698 -0.007722 1 0 0 0 0 0 0 247954
0.006859 0.004745 0.171233 -0.744414 -0.807164 -5.710067 -0.007749 1 0 0 0 0 0 0 248819
0.006869 0.004749 0.171190 -1.204303 -0.666803 -5.757909 -0.007781 1 0 0 0 0 0 0 249831
0.006848 0.004778 0.171141 -0.835895 -0.976637 -5.683628 -0.007812 1 0 0 0 0 0 0 250833
0.006845 0.004771 0.171092 -1.041310 -0.548047 -5.713126 -0.007843 1 0 0 0 0 0 0 251813
0.006845 0.004768 0.171039 -1.107452 -0.560850 -5.667819 -0.007875 1 0 0 0 0 0 0 252831
0.006846 0.004768 0.170983 -1.140326 -0.592230 -5.652530 -0.007911 1 0 0 0 0 0 0 253988
0.006849 0.004768 0.170927 -1.158821 -0.611845 -5.652292 -0.007943 1 0 0 0 0 0 0 255014
0.006852 0.004769 0.170869 -1.170454 -0.623199 -5.660510 -0.007974 1 0 0 0 0 0 0 256015
0.006855 0.004771 0.170811 -1.178517 -0.630213 -5.672958 -0.008005 1 0 0 0 0 0 0 257014
0.006858 0.004772 0.170753 -1.185037 -0.635007 -5.688254 -0.008038 1 0 0 0 0 0 0 258050
0.006861 0.004774 0.170695 -1.190253 -0.638443 -5.702642 -0.008068 1 0 0 0 0 0 0 259016
0.006864 0.004775 0.170636 -1.195126 -0.641349 -5.718182 -0.008099 1 0 0 0 0 0 0 260013
0.006845 0.004781 0.170584 -0.905373 -0.697331 -5.819080 -0.008130 1 0 0 0 0 0 0 261015
0.006837 0.004784 0.170529 -1.023812 -0.677783 -5.798782 -0.008162 1 0 0 0 0 0 0 262027
0.006828 0.004809 0.170465 -1.032915 -0.953513 -5.712993 -0.008193 1 0 0 0 0 0 0 263013
0.006826 0.004822 0.170404 -1.114049 -0.836628 -5.749607 -0.008224 1 0 0 0 0 0 0 264023
0.006826 0.004829 0.170344 -1.163752 -0.753227 -5.781120 -0.008255 1 0 0 0 0 0 0 265004
0.006828 0.004834 0.170285 -1.191523 -0.709919 -5.805865 -0.008287 1 0 0 0 0 0 0 266041
0.006852 0.004832 0.170219 -1.502330 -0.635223 -5.738564 -0.008318 1 0 0 0 0 0 0 267017
0.006866 0.004833 0.170156 -1.398409 -0.647974 -5.792039 -0.008349 1 0 0 0 0 0 0 267999
0.006859 0.004816 0.170092 -1.110195 -0.422914 -5.786528 -0.008380 1 0 0 0 0 0 0 269013
0.006879 0.004804 0.170023 -1.449785 -0.469265 -5.748442 -0.008413 1 0 0 0 0 0 0 270055
0.006891 0.004798 0.169959 -1.377914 -0.563522 -5.818799 -0.008443 1 0 0 0 0 0 0 271013
0.006882 0.004779 0.169894 -1.107045 -0.380566 -5.820896 -0.008474 1 0 0 0 0 0 0 272015
0.006879 0.004769 0.169831 -1.160295 -0.502423 -5.872490 -0.008505 1 0 0 0 0 0 0 273014
0.006895 0.004783 0.169757 -1.423203 -0.820603 -5.742712 -0.008537 1 0 0 0 0 0 0 274029
0.006905 0.004791 0.169690 -1.368435 -0.775498 -5.838805 -0.008568 1 0 0 0 0 0 0 275024
0.006918 0.004774 0.169616 -1.406141 -0.439694 -5.769851 -0.008599 1 0 0 0 0 0 0 276014
0.006919 0.004788 0.169543 -1.272692 -0.822670 -5.788834 -0.008630 1 0 0 0 0 0 0 277014
0.006922 0.004796 0.169477 -1.271577 -0.782669 -5.888647 -0.008662 1 0 0 0 0 0 0 278031
0.006941 0.004818 0.169401 -1.494274 -0.974800 -5.781291 -0.008692 1 0 0 0 0 0 0 279000
0.006936 0.004812 0.169329 -1.204654 -0.623543 -5.842337 -0.008724 1 0 0 0 0 0 0 280010
0.006951 0.004828 0.169250 -1.448011 -0.874918 -5.766337 -0.008755 1 0 0 0 0 0 0 280995
0.006983 0.004832 0.169173 -1.694323 -0.757542 -5.807579 -0.008788 1 0 0 0 0 0 0 282053
0.006977 0.004839 0.169095 -1.244132 -0.781434 -5.798035 -0.008818 1 0 0 0 0 0 0 283012
0.006977 0.004843 0.169009 -1.257054 -0.748472 -5.706072 -0.008849 1 0 0 0 0 0 0 283996
0.007000 0.004842 0.168929 -1.584898 -0.677773 -5.789407 -0.008880 1 0 0 0 0 0 0 285009
0.007020 0.004820 0.168848 -1.570708 -0.396994 -5.796746 -0.008912 1 0 0 0 0 0 0 286030
0.007025 0.004831 0.168771 -1.386205 -0.815997 -5.859497 -0.008943 1 0 0 0 0 0 0 287011
0.007029 0.004838 0.168685 -1.358616 -0.789928 -5.759086 -0.008973 1 0 0 0 0 0 0 287994
0.007039 0.004819 0.168601 -1.435224 -0.464559 -5.786018 -0.009005 1 0 0 0 0 0 0 289011
0.007045 0.004811 0.168511 -1.404398 -0.559521 -5.727624 -0.009037 1 0 0 0 0 0 0 290011
0.007050 0.004807 0.168419 -1.384906 -0.634790 -5.696961 -0.009068 1 0 0 0 0 0 0 291010
0.007054 0.004806 0.168325 -1.376978 -0.676594 -5.685309 -0.009099 1 0 0 0 0 0 0 291995
0.007074 0.004824 0.168235 -1.590689 -0.939088 -5.734637 -0.009130 1 0 0 0 0 0 0 293011
0.007085 0.004834 0.168142 -1.507595 -0.857213 -5.715979 -0.009162 1 0 0 0 0 0 0 294032
0.007093 0.004839 0.168047 -1.448890 -0.796145 -5.703780 -0.009191 1 0 0 0 0 0 0 294940
0.007098 0.004842 0.167952 -1.420046 -0.764797 -5.701720 -0.009221 1 0 0 0 0 0 0 295929
0.007102 0.004844 0.167856 -1.407703 -0.750067 -5.704228 -0.009253 1 0 0 0 0 0 0 296938
0.007111 0.004823 0.167749 -1.484633 -0.446660 -5.562921 -0.009284 1 0 0 0 0 0 0 297930
0.007118 0.004813 0.167648 -1.455067 -0.562414 -5.630010 -0.009315 1 0 0 0 0 0 0 298925
0.007145 0.004805 0.167542 -1.731443 -0.590056 -5.582574 -0.009347 1 0 0 0 0 0 0 299930
0.007154 0.004823 0.167434 -1.526504 -0.951830 -5.565332 -0.009380 1 0 0 0 0 0 0 300996
0.007166 0.004810 0.167321 -1.552380 -0.580549 -5.494756 -0.009409 1 0 0 0 0 0 0 301945
0.007174 0.004805 0.167216 -1.501494 -0.636697 -5.604973 -0.009441 1 0 0 0 0 0 0 302947
0.007195 0.004820 0.167101 -1.685652 -0.924165 -5.490663 -0.009472 1 0 0 0 0 0 0 303945
0.007230 0.004824 0.166987 -1.886200 -0.805826 -5.507386 -0.009503 1 0 0 0 0 0 0 304941
0.007226 0.004831 0.166872 -1.405886 -0.829309 -5.479075 -0.009534 1 0 0 0 0 0 0 305937
0.007232 0.004812 0.166753 -1.485473 -0.500369 -5.452267 -0.009565 1 0 0 0 0 0 0 306928
0.007252 0.004821 0.166632 -1.696183 -0.835237 -5.405479 -0.009597 1 0 0 0 0 0 0 307932
0.007270 0.004804 0.166510 -1.687376 -0.520801 -5.412978 -0.009628 1 0 0 0 0 0 0 308939
0.007297 0.004813 0.166387 -1.810049 -0.848713 -5.385229 -0.009659 1 0 0 0 0 0 0 309927
0.007312 0.004818 0.166257 -1.670739 -0.822722 -5.314325 -0.009691 1 0 0 0 0 0 0 310940
0.007343 0.004817 0.166136 -1.883584 -0.740872 -5.416649 -0.009722 1 0 0 0 0 0 0 311936
0.007337 0.004821 0.166015 -1.424153 -0.801103 -5.432195 -0.009753 1 0 0 0 0 0 0 312934
0.007352 0.004841 0.165891 -1.651990 -1.027231 -5.391268 -0.009784 1 0 0 0 0 0 0 313917
0.007360 0.004851 0.165760 -1.598032 -0.921230 -5.311590 -0.009815 1 0 0 0 0 0 0 314933
0.007394 0.004830 0.165626 -1.936559 -0.495517 -5.256175 -0.009847 1 0 0 0 0 0 0 315932
0.007413 0.004819 0.165491 -1.769140 -0.595529 -5.236661 -0.009878 1 0 0 0 0 0 0 316934
0.007439 0.004832 0.165359 -1.872616 -0.920792 -5.281936 -0.009909 1 0 0 0 0 0 0 317932
0.007454 0.004839 0.165224 -1.727871 -0.870558 -5.251633 -0.009943 1 0 0 0 0 0 0 319018
0.007501 0.004856 0.165085 -2.154381 -1.009833 -5.184227 -0.009974 1 0 0 0 0 0 0 320016
0.007526 0.004865 0.164946 -1.909189 -0.914912 -5.189634 -0.010006 1 0 0 0 0 0 0 321024
0.007539 0.004869 0.164807 -1.742252 -0.851606 -5.192819 -0.010037 1 0 0 0 0 0 0 322036
0.007563 0.004890 0.164673 -1.875479 -1.062485 -5.247485 -0.010067 1 0 0 0 0 0 0 323000
0.007598 0.004895 0.164528 -2.044472 -0.891790 -5.115268 -0.010099 1 0 0 0 0 0 0 323995
0.007617 0.004898 0.164386 -1.849047 -0.840205 -5.138382 -0.010130 1 0 0 0 0 0 0 325012
0.007637 0.004940 0.164242 -1.862296 -1.356774 -5.119779 -0.010163 1 0 0 0 0 0 0 326056
0.007648 0.004961 0.164100 -1.745521 -1.137016 -5.137520 -0.010193 1 0 0 0 0 0 0 327010
0.007677 0.004967 0.163950 -1.973273 -0.920473 -5.040757 -0.010224 1 0 0 0 0 0 0 328012
0.007692 0.004970 0.163805 -1.825041 -0.862556 -5.085914 -0.010255 1 0 0 0 0 0 0 329014
0.007700 0.004971 0.163662 -1.725634 -0.838442 -5.112088 -0.010288 1 0 0 0 0 0 0 330053
0.007744 0.004985 0.163515 -2.192000 -1.011510 -5.072552 -0.010318 1 0 0 0 0 0 0 331011
0.007767 0.004992 0.163371 -1.967159 -0.935216 -5.092166 -0.010349 1 0 0 0 0 0 0 332013
0.007801 0.004991 0.163219 -2.106978 -0.821233 -4.994205 -0.010380 1 0 0 0 0 0 0 333018
0.007818 0.004990 0.163071 -1.911864 -0.818069 -5.040354 -0.010412 1 0 0 0 0 0 0 334025
0.007850 0.004985 0.162918 -2.085064 -0.761454 -4.958139 -0.010443 1 0 0 0 0 0 0 335012
0.007866 0.004982 0.162769 -1.908354 -0.788972 -5.012421 -0.010474 1 0 0 0 0 0 0 336011
0.007897 0.004975 0.162614 -2.090722 -0.747580 -4.933277 -0.010505 1 0 0 0 0 0 0 337012
0.007929 0.004989 0.162449 -2.132192 -1.017644 -4.784663 -0.010537 1 0 0 0 0 0 0 338024
0.007945 0.004996 0.162294 -1.940941 -0.952351 -4.903957 -0.010568 1 0 0 0 0 0 0 339012
0.007976 0.004995 0.162136 -2.119372 -0.837534 -4.861271 -0.010598 1 0 0 0 0 0 0 339987
0.007986 0.005016 0.161976 -1.862779 -1.128170 -4.838742 -0.010630 1 0 0 0 0 0 0 341011
0.008013 0.005022 0.161815 -2.080003 -0.956917 -4.809825 -0.010663 1 0 0 0 0 0 0 342050
0.008027 0.005024 0.161661 -1.932202 -0.900402 -4.897297 -0.010693 1 0 0 0 0 0 0 343012
0.008050 0.005042 0.161495 -2.045299 -1.108231 -4.732016 -0.010724 1 0 0 0 0 0 0 344015
0.008084 0.005046 0.161330 -2.210471 -0.946758 -4.727508 -0.010755 1 0 0 0 0 0 0 344998
0.008095 0.005070 0.161166 -1.929916 -1.194918 -4.738417 -0.010787 1 0 0 0 0 0 0 346037
0.008106 0.005059 0.160997 -1.909875 -0.754502 -4.660712 -0.010817 1 0 0 0 0 0 0 346997
0.008127 0.005070 0.160822 -2.054558 -1.016225 -4.572753 -0.010849 1 0 0 0 0 0 0 348010
0.008138 0.005075 0.160661 -1.935701 -0.965989 -4.732306 -0.010881 1 0 0 0 0 0 0 349020
0.008166 0.005073 0.160497 -2.150615 -0.859110 -4.703699 -0.010912 1 0 0 0 0 0 0 350028
0.008195 0.005088 0.160324 -2.207359 -1.092386 -4.571641 -0.010943 1 0 0 0 0 0 0 351014
0.008210 0.005096 0.160163 -2.025661 -1.009863 -4.707143 -0.010974 1 0 0 0 0 0 0 352014
0.008239 0.005094 0.159998 -2.207067 -0.885089 -4.665523 -0.011005 1 0 0 0 0 0 0 353010
0.008247 0.005115 0.159832 -1.952979 -1.171058 -4.642389 -0.011038 1 0 0 0 0 0 0 354051
0.008273 0.005119 0.159665 -2.169923 -0.996854 -4.609264 -0.011068 1 0 0 0 0 0 0 355011
0.008301 0.005139 0.159489 -2.234409 -1.172449 -4.481432 -0.011099 1 0 0 0 0 0 0 356010
0.008309 0.005170 0.159317 -1.974419 -1.353458 -4.519427 -0.011130 1 0 0 0 0 0 0 357012
0.008335 0.005180 0.159147 -2.192310 -1.100317 -4.523969 -0.011162 1 0 0 0 0 0 0 358013
0.008324 0.005188 0.158972 -1.740236 -1.049803 -4.463130 -0.011193 1 0 0 0 0 0 0 359008
0.008340 0.005187 0.158799 -2.057371 -0.923723 -4.472511 -0.011223 1 0 0 0 0 0 0 359993
0.008330 0.005166 0.158631 -1.758135 -0.666966 -4.523075 -0.011255 1 0 0 0 0 0 0 361006
0.008341 0.005173 0.158453 -1.993156 -0.992600 -4.384613 -0.011286 1 0 0 0 0 0 0 362009
0.008346 0.005175 0.158287 -1.946031 -0.974670 -4.520447 -0.011318 1 0 0 0 0 0 0 363009
0.008346 0.005174 0.158104 -1.890465 -0.931595 -4.300369 -0.011348 1 0 0 0 0 0 0 363993
0.008345 0.005173 0.157936 -1.879384 -0.925019 -4.456152 -0.011380 1 0 0 0 0 0 0 365008
0.008343 0.005170 0.157751 -1.859048 -0.906467 -4.248972 -0.011413 1 0 0 0 0 0 0 366049
0.008364 0.005164 0.157573 -2.159006 -0.850990 -4.289820 -0.011440 1 0 0 0 0 0 0 366927
0.008373 0.005159 0.157406 -2.051284 -0.879743 -4.432460 -0.011472 1 0 0 0 0 0 0 367936
0.008392 0.005173 0.157226 -2.178265 -1.127756 -4.270934 -0.011503 1 0 0 0 0 0 0 368927
0.008378 0.005183 0.157044 -1.751980 -1.099242 -4.218504 -0.011534 1 0 0 0 0 0 0 369936
0.008392 0.005182 0.156866 -2.087253 -0.960556 -4.241354 -0.011565 1 0 0 0 0 0 0 370926
0.008374 0.005184 0.156684 -1.714851 -0.988766 -4.189709 -0.011597 1 0 0 0 0 0 0 371936
0.008363 0.005183 0.156492 -1.764823 -0.951647 -4.026959 -0.011628 1 0 0 0 0 0 0 372927
0.008357 0.005181 0.156318 -1.833419 -0.945915 -4.229893 -0.011659 1 0 0 0 0 0 0 373935
0.008351 0.005178 0.156128 -1.852534 -0.925516 -4.034040 -0.011690 1 0 0 0 0 0 0 374928
0.008341 0.005198 0.155945 -1.797877 -1.224533 -4.100408 -0.011722 1 0 0 0 0 0 0 375937
0.008340 0.005183 0.155760 -1.914569 -0.808196 -4.049048 -0.011753 1 0 0 0 0 0 0 376934
0.008332 0.005196 0.155579 -1.838321 -1.139909 -4.090818 -0.011784 1 0 0 0 0 0 0 377939
0.008325 0.005201 0.155385 -1.853419 -1.055434 -3.908579 -0.011815 1 0 0 0 0 0 0 378937
0.008320 0.005202 0.155209 -1.887864 -1.007291 -4.102165 -0.011846 1 0 0 0 0 0 0 379927
0.008315 0.005200 0.155017 -1.887379 -0.963373 -3.895531 -0.011878 1 0 0 0 0 0 0 380939
0.008305 0.005220 0.154832 -1.823682 -1.250198 -3.959837 -0.011909 1 0 0 0 0 0 0 381945
0.008297 0.005227 0.154635 -1.850636 -1.119710 -3.792991 -0.011940 1 0 0 0 0 0 0 382936
0.008314 0.005225 0.154447 -2.181544 -0.982964 -3.872461 -0.011972 1 0 0 0 0 0 0 383948
0.008314 0.005244 0.154264 -2.007085 -1.258891 -3.922399 -0.012003 1 0 0 0 0 0 0 384940
0.008318 0.005229 0.154075 -2.036255 -0.837612 -3.846913 -0.012034 1 0 0 0 0 0 0 385945
0.008334 0.005237 0.153882 -2.203722 -1.101850 -3.751288 -0.012065 1 0 0 0 0 0 0 386935
0.008323 0.005222 0.153698 -1.881519 -0.817274 -3.856341 -0.012097 1 0 0 0 0 0 0 387943
0.008310 0.005235 0.153516 -1.813945 -1.160707 -3.864163 -0.012128 1 0 0 0 0 0 0 388945
0.008278 0.005243 0.153328 -1.567199 -1.142150 -3.776383 -0.012159 1 0 0 0 0 0 0 389942
0.008243 0.005227 0.153146 -1.506497 -0.827435 -3.830264 -0.012191 1 0 0 0 0 0 0 390941
0.008240 0.005235 0.152954 -1.904638 -1.102806 -3.682459 -0.012222 1 0 0 0 0 0 0 391940
0.008236 0.005237 0.152775 -1.949806 -1.064161 -3.831169 -0.012253 1 0 0 0 0 0 0 392928
0.008209 0.005240 0.152588 -1.647957 -1.071501 -3.713086 -0.012285 1 0 0 0 0 0 0 393951
0.008198 0.005217 0.152396 -1.836631 -0.728862 -3.616904 -0.012316 1 0 0 0 0 0 0 394941
0.008185 0.005225 0.152208 -1.818374 -1.114550 -3.646134 -0.012347 1 0 0 0 0 0 0 395943
0.008159 0.005210 0.152025 -1.659997 -0.836654 -3.691510 -0.012378 1 0 0 0 0 0 0 396929
0.008166 0.005195 0.151840 -2.071691 -0.824237 -3.649082 -0.012409 1 0 0 0 0 0 0 397943
0.008144 0.005190 0.151649 -1.738797 -0.941673 -3.545945 -0.012441 1 0 0 0 0 0 0 398941
0.008153 0.005180 0.151460 -2.110439 -0.904228 -3.544021 -0.012472 1 0 0 0 0 0 0 399945
0.008138 0.005156 0.151275 -1.846568 -0.698962 -3.585317 -0.012503 1 0 0 0 0 0 0 400938
0.008128 0.005142 0.151098 -1.888711 -0.814601 -3.672098 -0.012534 1 0 0 0 0 0 0 401943
0.008120 0.005131 0.150900 -1.905576 -0.874992 -3.374993 -0.012566 1 0 0 0 0 0 0 402944
0.008096 0.005106 0.150711 -1.720299 -0.688854 -3.448417 -0.012597 1 0 0 0 0 0 0 403941
0.008061 0.005097 0.150542 -1.540645 -0.873846 -3.696469 -0.012628 1 0 0 0 0 0 0 404943
0.008039 0.005089 0.150345 -1.698078 -0.908133 -3.348936 -0.012659 1 0 0 0 0 0 0 405942
0.008026 0.005083 0.150163 -1.831115 -0.944054 -3.472567 -0.012692 1 0 0 0 0 0 0 406998
0.008017 0.005078 0.149986 -1.900374 -0.960892 -3.538485 -0.012724 1 0 0 0 0 0 0 408016
0.007986 0.005077 0.149796 -1.629569 -1.015026 -3.353338 -0.012755 1 0 0 0 0 0 0 409016
0.007969 0.005074 0.149615 -1.770234 -1.004248 -3.439805 -0.012787 1 0 0 0 0 0 0 410027
0.007979 0.005066 0.149429 -2.150001 -0.928452 -3.345986 -0.012818 1 0 0 0 0 0 0 411008
0.007964 0.005042 0.149243 -1.873537 -0.711131 -3.329831 -0.012849 1 0 0 0 0 0 0 412012
0.007955 0.005028 0.149064 -1.907227 -0.820167 -3.392534 -0.012880 1 0 0 0 0 0 0 413007
0.007947 0.005019 0.148887 -1.940842 -0.895209 -3.412739 -0.012912 1 0 0 0 0 0 0 414042
0.007962 0.005007 0.148701 -2.242045 -0.869551 -3.272168 -0.012943 1 0 0 0 0 0 0 415006
0.007945 0.005004 0.148532 -1.863666 -0.981798 -3.451997 -0.012974 1 0 0 0 0 0 0 416008
0.007933 0.005000 0.148359 -1.897318 -0.983020 -3.404216 -0.013005 1 0 0 0 0 0 0 417018
0.007925 0.004995 0.148184 -1.938524 -0.979367 -3.358143 -0.013037 1 0 0 0 0 0 0 418016
0.007894 0.004994 0.147993 -1.659055 -1.024324 -3.115704 -0.013068 1 0 0 0 0 0 0 419012
0.007876 0.004992 0.147810 -1.795482 -1.010065 -3.181926 -0.013098 1 0 0 0 0 0 0 419994
0.007864 0.004988 0.147631 -1.890021 -0.997706 -3.212136 -0.013130 1 0 0 0 0 0 0 421011
0.007824 0.004950 0.147467 -1.525391 -0.536855 -3.384762 -0.013162 1 0 0 0 0 0 0 422040
0.007800 0.004928 0.147295 -1.708507 -0.706327 -3.284862 -0.013193 1 0 0 0 0 0 0 423011
0.007785 0.004915 0.147119 -1.839616 -0.832821 -3.212428 -0.013224 1 0 0 0 0 0 0 424009
0.007775 0.004905 0.146943 -1.911028 -0.901216 -3.164843 -0.013255 1 0 0 0 0 0 0 425011
0.007766 0.004898 0.146765 -1.948975 -0.936613 -3.129113 -0.013288 1 0 0 0 0 0 0 426046
0.007765 0.004871 0.146597 -2.054088 -0.673361 -3.221471 -0.013318 1 0 0 0 0 0 0 427009
0.007761 0.004855 0.146423 -2.030202 -0.789886 -3.132614 -0.013349 1 0 0 0 0 0 0 428008
0.007734 0.004849 0.146256 -1.734377 -0.939594 -3.205553 -0.013380 1 0 0 0 0 0 0 429009
0.007718 0.004844 0.146082 -1.832742 -0.957928 -3.095920 -0.013412 1 0 0 0 0 0 0 430023
0.007706 0.004839 0.145905 -1.909450 -0.963394 -3.021421 -0.013443 1 0 0 0 0 0 0 431008
0.007682 0.004817 0.145747 -1.758829 -0.751595 -3.235618 -0.013473 1 0 0 0 0 0 0 431993
0.007666 0.004803 0.145576 -1.851811 -0.832941 -3.072456 -0.013505 1 0 0 0 0 0 0 432992
0.007634 0.004799 0.145410 -1.641878 -0.960648 -3.103960 -0.013538 1 0 0 0 0 0 0 434044
0.007621 0.004773 0.145246 -1.869595 -0.688201 -3.099560 -0.013567 1 0 0 0 0 0 0 434990
0.007610 0.004757 0.145072 -1.933896 -0.794671 -2.956406 -0.013599 1 0 0 0 0 0 0 436002
0.007580 0.004751 0.144904 -1.687336 -0.939483 -3.006418 -0.013630 1 0 0 0 0 0 0 436989
0.007547 0.004730 0.144749 -1.617068 -0.741818 -3.150782 -0.013662 1 0 0 0 0 0 0 438038
0.007527 0.004716 0.144579 -1.774304 -0.824573 -2.942884 -0.013692 1 0 0 0 0 0 0 438990
0.007515 0.004708 0.144429 -1.901590 -0.906769 -3.172817 -0.013724 1 0 0 0 0 0 0 440004
0.007505 0.004701 0.144261 -1.941352 -0.928668 -2.929380 -0.013755 1 0 0 0 0 0 0 440989
0.007498 0.004696 0.144111 -1.989537 -0.961333 -3.138949 -0.013787 1 0 0 0 0 0 0 442021
0.007469 0.004695 0.143953 -1.711975 -1.021947 -3.024416 -0.013817 1 0 0 0 0 0 0 442989
0.007474 0.004688 0.143798 -2.119113 -0.948773 -3.023348 -0.013849 1 0 0 0 0 0 0 444006
0.007451 0.004687 0.143637 -1.805697 -1.012118 -2.934441 -0.013880 1 0 0 0 0 0 0 444989
0.007438 0.004684 0.143491 -1.896466 -1.010236 -3.095424 -0.013912 1 0 0 0 0 0 0 446022
0.007406 0.004685 0.143334 -1.663997 -1.049095 -2.947806 -0.013942 1 0 0 0 0 0 0 446989
0.007371 0.004666 0.143182 -1.605216 -0.799581 -2.981001 -0.013974 1 0 0 0 0 0 0 448006
0.007352 0.004655 0.143039 -1.793329 -0.875112 -3.082862 -0.014005 1 0 0 0 0 0 0 448989
0.007340 0.004648 0.142899 -1.907959 -0.931283 -3.121947 -0.014037 1 0 0 0 0 0 0 450026
0.007315 0.004625 0.142754 -1.752579 -0.730487 -3.031672 -0.014065 1 0 0 0 0 0 0 450934
0.007300 0.004611 0.142613 -1.868371 -0.836244 -3.065312 -0.014096 1 0 0 0 0 0 0 451925
0.007263 0.004629 0.142476 -1.587339 -1.249872 -3.086062 -0.014128 1 0 0 0 0 0 0 452933
0.007225 0.004618 0.142331 -1.552673 -0.926758 -2.977714 -0.014159 1 0 0 0 0 0 0 453925
0.007204 0.004611 0.142190 -1.760193 -0.941113 -3.003459 -0.014190 1 0 0 0 0 0 0 454934
0.007175 0.004588 0.142044 -1.672591 -0.736162 -2.914366 -0.014221 1 0 0 0 0 0 0 455925
0.007157 0.004575 0.141903 -1.823351 -0.840406 -2.949926 -0.014253 1 0 0 0 0 0 0 456946
0.007130 0.004549 0.141757 -1.704443 -0.683619 -2.864139 -0.014284 1 0 0 0 0 0 0 457935
0.007093 0.004539 0.141626 -1.566033 -0.876787 -3.042764 -0.014315 1 0 0 0 0 0 0 458930
0.007072 0.004532 0.141491 -1.754744 -0.933129 -2.983408 -0.014346 1 0 0 0 0 0 0 459925
0.007059 0.004527 0.141354 -1.877186 -0.958707 -2.934667 -0.014378 1 0 0 0 0 0 0 460931
0.007012 0.004509 0.141219 -1.457909 -0.809256 -2.946400 -0.014409 1 0 0 0 0 0 0 461924
0.006987 0.004499 0.141082 -1.679023 -0.878990 -2.896082 -0.014440 1 0 0 0 0 0 0 462933
0.006955 0.004474 0.140937 -1.621892 -0.701697 -2.761817 -0.014472 1 0 0 0 0 0 0 463939
0.006916 0.004465 0.140806 -1.517659 -0.883532 -2.921264 -0.014503 1 0 0 0 0 0 0 464922
0.006894 0.004459 0.140671 -1.723097 -0.934480 -2.853243 -0.014534 1 0 0 0 0 0 0 465941
0.006864 0.004436 0.140526 -1.641962 -0.730609 -2.703180 -0.014566 1 0 0 0 0 0 0 466942
0.006826 0.004428 0.140395 -1.524471 -0.897046 -2.856609 -0.014597 1 0 0 0 0 0 0 467944
0.006810 0.004401 0.140269 -1.806525 -0.667742 -2.917173 -0.014628 1 0 0 0 0 0 0 468941
0.006763 0.004373 0.140139 -1.416358 -0.628659 -2.842747 -0.014659 1 0 0 0 0 0 0 469942
0.006737 0.004357 0.140003 -1.646061 -0.777039 -2.746228 -0.014691 1 0 0 0 0 0 0 470941
0.006727 0.004327 0.139875 -1.889502 -0.597424 -2.820724 -0.014722 1 0 0 0 0 0 0 471939
0.006699 0.004314 0.139750 -1.670142 -0.813920 -2.860667 -0.014753 1 0 0 0 0 0 0 472938
0.006661 0.004311 0.139628 -1.522735 -0.953158 -2.866291 -0.014784 1 0 0 0 0 0 0 473931
0.006630 0.004269 0.139497 -1.585463 -0.465523 -2.746636 -0.014816 1 0 0 0 0 0 0 474942
0.006591 0.004251 0.139372 -1.488704 -0.722471 -2.783941 -0.014847 1 0 0 0 0 0 0 475944
0.006569 0.004240 0.139237 -1.693042 -0.836000 -2.652662 -0.014878 1 0 0 0 0 0 0 476941
0.006518 0.004220 0.139103 -1.344162 -0.733921 -2.615929 -0.014909 1 0 0 0 0 0 0 477938
0.006492 0.004210 0.138993 -1.622553 -0.843334 -2.923255 -0.014941 1 0 0 0 0 0 0 478939
0.006476 0.004202 0.138865 -1.777618 -0.890761 -2.691446 -0.014972 1 0 0 0 0 0 0 479940
0.006429 0.004184 0.138733 -1.383850 -0.759031 -2.594031 -0.015003 1 0 0 0 0 0 0 480934
0.006388 0.004158 0.138617 -1.428409 -0.630575 -2.775908 -0.015034 1 0 0 0 0 0 0 481938
0.006365 0.004142 0.138486 -1.654505 -0.759341 -2.583058 -0.015068 1 0 0 0 0 0 0 483004
0.006330 0.004137 0.138360 -1.523779 -0.911019 -2.610529 -0.015099 1 0 0 0 0 0 0 484006
0.006296 0.004117 0.138246 -1.513460 -0.726375 -2.753297 -0.015130 1 0 0 0 0 0 0 485010
0.006276 0.004105 0.138115 -1.694095 -0.807644 -2.535120 -0.015162 1 0 0 0 0 0 0 486040
0.006242 0.004101 0.137990 -1.539663 -0.933895 -2.551669 -0.015193 1 0 0 0 0 0 0 487009
0.006209 0.004082 0.137876 -1.517446 -0.737156 -2.690237 -0.015224 1 0 0 0 0 0 0 488010
0.006153 0.004058 0.137748 -1.215714 -0.654617 -2.510051 -0.015255 1 0 0 0 0 0 0 489007
0.006102 0.004049 0.137623 -1.241506 -0.837917 -2.505446 -0.015287 1 0 0 0 0 0 0 490042
0.006080 0.004022 0.137499 -1.618899 -0.619392 -2.488186 -0.015318 1 0 0 0 0 0 0 491006
0.006046 0.004011 0.137375 -1.495452 -0.808539 -2.476836 -0.015349 1 0 0 0 0 0 0 492009
0.006012 0.003988 0.137262 -1.482512 -0.666030 -2.594009 -0.015380 1 0 0 0 0 0 0 493008
0.005956 0.003963 0.137134 -1.186362 -0.613299 -2.402178 -0.015412 1 0 0 0 0 0 0 494022
0.005911 0.003933 0.137019 -1.296906 -0.542957 -2.528345 -0.015443 1 0 0 0 0 0 0 495008
0.005866 0.003920 0.136899 -1.290020 -0.765685 -2.451719 -0.015474 1 0 0 0 0 0 0 496002
0.005824 0.003895 0.136757 -1.338725 -0.620022 -2.147858 -0.015505 1 0 0 0 0 0 0 497006
0.005787 0.003865 0.136637 -1.394008 -0.540554 -2.370222 -0.015537 1 0 0 0 0 0 0 498033
0.005746 0.003853 0.136515 -1.334931 -0.760263 -2.343599 -0.015568 1 0 0 0 0 0 0 499010
0.005702 0.003850 0.136391 -1.294150 -0.897632 -2.309083 -0.015599 1 0 0 0 0 0 0 500010
0.005668 0.003810 0.136259 -1.412754 -0.419950 -2.165396 -0.015630 1 0 0 0 0 0 0 500993
0.005628 0.003792 0.136131 -1.344317 -0.671878 -2.196561 -0.015662 1 0 0 0 0 0 0 502031
0.005586 0.003786 0.136006 -1.292895 -0.846888 -2.203635 -0.015693 1 0 0 0 0 0 0 503019
0.005548 0.003766 0.135891 -1.344410 -0.674174 -2.328073 -0.015724 1 0 0 0 0 0 0 504005
0.005510 0.003737 0.135752 -1.351457 -0.540003 -1.989735 -0.015755 1 0 0 0 0 0 0 505008
0.005469 0.003726 0.135622 -1.296200 -0.752745 -2.054701 -0.015787 1 0 0 0 0 0 0 506019
0.005432 0.003703 0.135505 -1.339784 -0.621084 -2.221315 -0.015818 1 0 0 0 0 0 0 507008
0.005375 0.003678 0.135376 -1.076705 -0.573764 -2.043551 -0.015849 1 0 0 0 0 0 0 508004
0.005304 0.003673 0.135260 -0.852858 -0.834484 -2.187373 -0.015880 1 0 0 0 0 0 0 509005
0.005236 0.003637 0.135141 -0.864337 -0.446583 -2.135764 -0.015913 1 0 0 0 0 0 0 510043
0.005180 0.003622 0.135018 -0.999601 -0.677284 -2.063378 -0.015943 1 0 0 0 0 0 0 511005
0.005155 0.003592 0.134893 -1.424547 -0.507889 -2.009608 -0.015974 1 0 0 0 0 0 0 512003
0.005105 0.003564 0.134760 -1.124699 -0.503470 -1.869862 -0.016005 1 0 0 0 0 0 0 512991
0.005064 0.003533 0.134642 -1.204706 -0.461158 -2.034797 -0.016037 1 0 0 0 0 0 0 514017
0.005026 0.003500 0.134530 -1.262176 -0.430311 -2.107178 -0.016067 1 0 0 0 0 0 0 514993
0.004985 0.003486 0.134410 -1.207477 -0.673826 -1.986932 -0.016099 1 0 0 0 0 0 0 516003
0.004968 0.003457 0.134286 -1.516116 -0.496104 -1.905095 -0.016130 1 0 0 0 0 0 0 517003
0.004943 0.003426 0.134172 -1.442784 -0.438406 -1.999712 -0.016161 1 0 0 0 0 0 0 518005
0.004893 0.003397 0.134042 -1.095454 -0.456385 -1.787617 -0.016193 1 0 0 0 0 0 0 519003
0.004851 0.003366 0.133926 -1.171475 -0.422523 -1.913595 -0.016223 1 0 0 0 0 0 0 519989
0.004814 0.003333 0.133814 -1.229643 -0.396198 -1.969768 -0.016255 1 0 0 0 0 0 0 521006
0.004753 0.003324 0.133705 -0.912665 -0.705188 -1.986221 -0.016287 1 0 0 0 0 0 0 522026
0.004706 0.003303 0.133596 -1.055983 -0.566826 -1.971864 -0.016315 1 0 0 0 0 0 0 522931
0.004666 0.003275 0.133486 -1.155645 -0.465599 -1.952151 -0.016346 1 0 0 0 0 0 0 523921
0.004630 0.003244 0.133377 -1.206083 -0.408895 -1.930664 -0.016378 1 0 0 0 0 0 0 524932
0.004576 0.003216 0.133279 -0.966273 -0.441001 -2.052138 -0.016409 1 0 0 0 0 0 0 525923
0.004532 0.003185 0.133174 -1.074169 -0.395444 -1.956606 -0.016440 1 0 0 0 0 0 0 526931
0.004488 0.003173 0.133056 -1.068599 -0.626446 -1.755988 -0.016471 1 0 0 0 0 0 0 527922
0.004449 0.003149 0.132944 -1.140192 -0.508848 -1.786369 -0.016503 1 0 0 0 0 0 0 528931
0.004414 0.003121 0.132833 -1.180077 -0.423001 -1.795260 -0.016534 1 0 0 0 0 0 0 529922
0.004380 0.003090 0.132723 -1.197859 -0.374126 -1.785315 -0.016565 1 0 0 0 0 0 0 530931
0.004347 0.003057 0.132614 -1.204192 -0.346020 -1.767071 -0.016597 1 0 0 0 0 0 0 531939
0.004314 0.003024 0.132504 -1.204857 -0.328570 -1.745495 -0.016628 1 0 0 0 0 0 0 532943
0.004281 0.002991 0.132395 -1.202717 -0.316441 -1.722547 -0.016659 1 0 0 0 0 0 0 533937
0.004229 0.002962 0.132296 -0.937411 -0.370739 -1.842840 -0.016690 1 0 0 0 0 0 0 534937
0.004202 0.002947 0.132199 -1.230309 -0.547688 -1.861517 -0.016722 1 0 0 0 0 0 0 535932
0.004172 0.002922 0.132095 -1.221020 -0.440054 -1.739113 -0.016753 1 0 0 0 0 0 0 536925
0.004115 0.002918 0.131987 -0.857823 -0.688903 -1.672548 -0.016784 1 0 0 0 0 0 0 537930
0.004070 0.002899 0.131878 -0.975103 -0.522354 -1.626075 -0.016816 1 0 0 0 0 0 0 538938
0.004012 0.002877 0.131780 -0.800214 -0.470945 -1.736471 -0.016846 1 0 0 0 0 0 0 539927
0.003967 0.002850 0.131674 -0.942203 -0.381495 -1.635517 -0.016878 1 0 0 0 0 0 0 540945
0.003908 0.002824 0.131577 -0.773717 -0.391871 -1.713109 -0.016908 1 0 0 0 0 0 0 541910
0.003878 0.002810 0.131480 -1.115928 -0.545490 -1.716097 -0.016941 1 0 0 0 0 0 0 542938
0.003827 0.002792 0.131386 -0.871901 -0.491215 -1.729130 -0.016972 1 0 0 0 0 0 0 543930
0.003800 0.002781 0.131291 -1.159242 -0.594418 -1.697886 -0.017003 1 0 0 0 0 0 0 544939
0.003771 0.002759 0.131187 -1.147792 -0.450363 -1.553216 -0.017034 1 0 0 0 0 0 0 545939
0.003735 0.002752 0.131098 -1.061913 -0.629351 -1.733392 -0.017066 1 0 0 0 0 0 0 546947
0.003701 0.002732 0.130996 -1.068656 -0.470924 -1.552834 -0.017097 1 0 0 0 0 0 0 547948
0.003664 0.002725 0.130909 -1.012815 -0.637632 -1.708490 -0.017128 1 0 0 0 0 0 0 548946
0.003629 0.002706 0.130807 -1.037105 -0.473267 -1.517216 -0.017160 1 0 0 0 0 0 0 549951
0.003591 0.002700 0.130720 -0.990179 -0.636636 -1.669043 -0.017191 1 0 0 0 0 0 0 550950
0.003551 0.002700 0.130638 -0.954820 -0.742202 -1.738083 -0.017222 1 0 0 0 0 0 0 551951
0.003501 0.002669 0.130560 -0.815615 -0.332411 -1.775160 -0.017253 1 0 0 0 0 0 0 552949
0.003475 0.002652 0.130470 -1.103415 -0.476589 -1.617638 -0.017285 1 0 0 0 0 0 0 553947
0.003426 0.002632 0.130378 -0.830130 -0.441113 -1.553690 -0.017316 1 0 0 0 0 0 0 554946
0.003381 0.002626 0.130294 -0.840436 -0.618072 -1.636916 -0.017347 1 0 0 0 0 0 0 555944
0.003344 0.002607 0.130224 -0.934918 -0.468808 -1.807890 -0.017378 1 0 0 0 0 0 0 556945
0.003304 0.002601 0.130148 -0.906926 -0.622864 -1.738643 -0.017409 1 0 0 0 0 0 0 557944
0.003263 0.002602 0.130071 -0.882415 -0.724843 -1.690034 -0.017441 1 0 0 0 0 0 0 558948
0.003233 0.002566 0.129983 -1.010225 -0.253275 -1.535956 -0.017472 1 0 0 0 0 0 0 559945
0.003212 0.002568 0.129910 -1.138140 -0.691701 -1.697873 -0.017503 1 0 0 0 0 0 0 560943
0.003166 0.002556 0.129824 -0.817401 -0.568800 -1.530267 -0.017534 1 0 0 0 0 0 0 561945
0.003128 0.002535 0.129752 -0.886864 -0.422197 -1.693668 -0.017566 1 0 0 0 0 0 0 562948
0.003103 0.002544 0.129685 -1.054463 -0.797625 -1.750611 -0.017597 1 0 0 0 0 0 0 563945
0.003075 0.002532 0.129621 -1.035911 -0.572440 -1.781978 -0.017628 1 0 0 0 0 0 0 564946
0.003041 0.002530 0.129548 -0.934313 -0.671454 -1.647352 -0.017660 1 0 0 0 0 0 0 565948
0.002989 0.002518 0.129492 -0.691753 -0.551639 -1.855204 -0.017691 1 0 0 0 0 0 0 566949
0.002942 0.002515 0.129421 -0.721611 -0.663594 -1.669905 -0.017722 1 0 0 0 0 0 0 567952
0.002904 0.002498 0.129356 -0.828695 -0.484067 -1.705271 -0.017753 1 0 0 0 0 0 0 568945
0.002864 0.002493 0.129281 -0.809197 -0.622778 -1.581030 -0.017784 1 0 0 0 0 0 0 569945
0.002830 0.002475 0.129214 -0.868267 -0.461762 -1.651339 -0.017816 1 0 0 0 0 0 0 570946
0.002772 0.002475 0.129150 -0.563207 -0.672703 -1.682968 -0.017847 1 0 0 0 0 0 0 571946
0.002728 0.002459 0.129087 -0.705927 -0.491082 -1.685081 -0.017878 1 0 0 0 0 0 0 572935
0.002706 0.002450 0.129034 -0.996575 -0.572659 -1.800151 -0.017910 1 0 0 0 0 0 0 573948
0.002675 0.002450 0.128994 -0.904487 -0.692834 -1.990617 -0.017942 1 0 0 0 0 0 0 574995
0.002653 0.002469 0.128939 -1.009186 -0.952840 -1.790330 -0.017974 1 0 0 0 0 0 0 576005
0.002627 0.002463 0.128879 -0.964427 -0.650732 -1.699049 -0.018005 1 0 0 0 0 0 0 577003
0.002600 0.002444 0.128817 -0.930297 -0.453943 -1.656032 -0.018037 1 0 0 0 0 0 0 578020
0.002560 0.002458 0.128764 -0.764147 -0.869458 -1.755764 -0.018067 1 0 0 0 0 0 0 579001
0.002526 0.002449 0.128705 -0.805145 -0.612454 -1.673583 -0.018099 1 0 0 0 0 0 0 580005
0.002494 0.002429 0.128643 -0.836115 -0.435048 -1.623624 -0.018130 1 0 0 0 0 0 0 581002
0.002443 0.002409 0.128592 -0.591569 -0.401498 -1.736871 -0.018162 1 0 0 0 0 0 0 582039
0.002418 0.002398 0.128542 -0.884676 -0.527217 -1.768049 -0.018193 1 0 0 0 0 0 0 583004
0.002365 0.002400 0.128484 -0.544809 -0.718420 -1.649584 -0.018223 1 0 0 0 0 0 0 583984
0.002324 0.002386 0.128423 -0.655211 -0.513349 -1.584352 -0.018255 1 0 0 0 0 0 0 585002
0.002269 0.002368 0.128372 -0.477358 -0.440852 -1.691398 -0.018288 1 0 0 0 0 0 0 586042
0.002227 0.002344 0.128313 -0.615031 -0.341467 -1.596335 -0.018317 1 0 0 0 0 0 0 586990
0.002186 0.002336 0.128272 -0.636531 -0.548405 -1.805947 -0.018349 1 0 0 0 0 0 0 588000
0.002151 0.002316 0.128216 -0.704556 -0.411648 -1.637800 -0.018380 1 0 0 0 0 0 0 588987
0.002133 0.002306 0.128166 -0.933493 -0.519860 -1.669024 -0.018412 1 0 0 0 0 0 0 590017
0.002090 0.002290 0.128118 -0.618523 -0.451961 -1.699255 -0.018442 1 0 0 0 0 0 0 590985
0.002054 0.002266 0.128060 -0.668899 -0.340608 -1.565553 -0.018474 1 0 0 0 0 0 0 591999
0.002016 0.002259 0.128019 -0.644337 -0.539595 -1.760077 -0.018504 1 0 0 0 0 0 0 592984
0.001983 0.002239 0.127964 -0.689985 -0.399677 -1.585895 -0.018537 1 0 0 0 0 0 0 594037
0.001960 0.002248 0.127903 -0.828982 -0.759029 -1.474137 -0.018567 1 0 0 0 0 0 0 594986
0.001914 0.002242 0.127851 -0.539356 -0.595161 -1.575540 -0.018599 1 0 0 0 0 0 0 596001
0.001877 0.002224 0.127792 -0.608527 -0.413100 -1.480006 -0.018629 1 0 0 0 0 0 0 596984
0.001839 0.002219 0.127751 -0.593255 -0.573543 -1.690133 -0.018662 1 0 0 0 0 0 0 598015
0.001805 0.002201 0.127696 -0.643828 -0.414520 -1.520765 -0.018692 1 0 0 0 0 0 0 598984
0.001768 0.002196 0.127655 -0.603968 -0.573010 -1.692738 -0.018723 1 0 0 0 0 0 0 599984
0.001741 0.002159 0.127611 -0.718797 -0.159366 -1.649631 -0.018755 1 0 0 0 0 0 0 600999
0.001708 0.002145 0.127575 -0.641612 -0.411731 -1.742985 -0.018786 1 0 0 0 0 0 0 602002
0.001672 0.002142 0.127542 -0.584423 -0.584435 -1.784438 -0.018817 1 0 0 0 0 0 0 603000
0.001639 0.002125 0.127489 -0.619080 -0.413359 -1.529662 -0.018848 1 0 0 0 0 0 0 603984
0.001603 0.002121 0.127450 -0.571395 -0.563819 -1.668600 -0.018880 1 0 0 0 0 0 0 605000
0.001584 0.002118 0.127405 -0.794169 -0.600177 -1.598895 -0.018912 1 0 0 0 0 0 0 606021
0.001547 0.002087 0.127370 -0.561364 -0.225001 -1.708624 -0.018940 1 0 0 0 0 0 0 606927
0.001528 0.002071 0.127326 -0.773081 -0.380103 -1.605063 -0.018971 1 0 0 0 0 0 0 607921
0.001499 0.002068 0.127290 -0.654392 -0.555573 -1.686749 -0.019003 1 0 0 0 0 0 0 608929
0.001470 0.002050 0.127237 -0.637947 -0.391283 -1.457115 -0.019034 1 0 0 0 0 0 0 609919
0.001441 0.002027 0.127208 -0.638965 -0.292276 -1.747885 -0.019065 1 0 0 0 0 0 0 610929
0.001407 0.002019 0.127177 -0.558535 -0.487483 -1.748345 -0.019096 1 0 0 0 0 0 0 611919
0.001376 0.002000 0.127126 -0.576466 -0.349040 -1.466752 -0.019128 1 0 0 0 0 0 0 612929
0.001341 0.001995 0.127087 -0.518867 -0.516845 -1.595253 -0.019159 1 0 0 0 0 0 0 613930
0.001309 0.001978 0.127063 -0.554974 -0.372509 -1.802494 -0.019190 1 0 0 0 0 0 0 614937
0.001293 0.001968 0.127024 -0.756997 -0.462209 -1.612087 -0.019221 1 0 0 0 0 0 0 615922
0.001265 0.001968 0.126989 -0.619477 -0.587514 -1.649464 -0.019252 1 0 0 0 0 0 0 616920
0.001237 0.001953 0.126967 -0.598891 -0.407236 -1.811326 -0.019284 1 0 0 0 0 0 0 617929
0.001223 0.001945 0.126928 -0.771212 -0.477674 -1.603209 -0.019315 1 0 0 0 0 0 0 618912
0.001202 0.001927 0.126905 -0.695593 -0.341279 -1.775483 -0.019347 1 0 0 0 0 0 0 619934
0.001177 0.001902 0.126856 -0.632200 -0.241497 -1.451824 -0.019378 1 0 0 0 0 0 0 620933
0.001151 0.001875 0.126828 -0.601688 -0.196587 -1.696627 -0.019409 1 0 0 0 0 0 0 621943
0.001118 0.001865 0.126798 -0.505436 -0.420912 -1.678794 -0.019441 1 0 0 0 0 0 0 622938
0.001088 0.001846 0.126777 -0.521360 -0.307607 -1.799318 -0.019472 1 0 0 0 0 0 0 623936
0.001072 0.001836 0.126739 -0.713832 -0.413451 -1.574400 -0.019503 1 0 0 0 0 0 0 624933
0.001051 0.001816 0.126716 -0.648228 -0.294942 -1.739959 -0.019534 1 0 0 0 0 0 0 625932
0.001020 0.001810 0.126687 -0.518677 -0.465500 -1.681958 -0.019565 1 0 0 0 0 0 0 626934
0.001011 0.001788 0.126656 -0.774843 -0.261529 -1.648021 -0.019596 1 0 0 0 0 0 0 627905
0.000986 0.001781 0.126625 -0.602217 -0.440092 -1.628066 -0.019628 1 0 0 0 0 0 0 628936
0.000960 0.001763 0.126604 -0.557717 -0.307213 -1.757515 -0.019659 1 0 0 0 0 0 0 629943
0.000927 0.001758 0.126576 -0.459360 -0.465786 -1.675372 -0.019691 1 0 0 0 0 0 0 630938
0.000916 0.001737 0.126545 -0.733113 -0.255642 -1.631856 -0.019722 1 0 0 0 0 0 0 631939
0.000897 0.001711 0.126525 -0.646060 -0.179176 -1.749358 -0.019753 1 0 0 0 0 0 0 632937
0.000868 0.001702 0.126497 -0.500037 -0.391012 -1.662573 -0.019784 1 0 0 0 0 0 0 633936
0.000853 0.001698 0.126487 -0.674547 -0.470079 -1.886436 -0.019815 1 0 0 0 0 0 0 634906
0.000851 0.001677 0.126463 -0.859132 -0.245837 -1.725418 -0.019847 1 0 0 0 0 0 0 635935
0.000831 0.001670 0.126434 -0.628900 -0.417414 -1.636257 -0.019878 1 0 0 0 0 0 0 636933
0.000807 0.001652 0.126413 -0.553324 -0.281832 -1.738301 -0.019909 1 0 0 0 0 0 0 637933
0.000775 0.001647 0.126386 -0.439562 -0.439247 -1.646196 -0.019943 1 0 0 0 0 0 0 639003
0.000759 0.001645 0.126376 -0.632383 -0.488400 -1.868524 -0.019974 1 0 0 0 0 0 0 640006
0.000757 0.001625 0.126352 -0.826629 -0.249268 -1.706494 -0.020005 1 0 0 0 0 0 0 641002
0.000742 0.001600 0.126333 -0.677753 -0.161595 -1.758208 -0.020037 1 0 0 0 0 0 0 642037
0.000715 0.001592 0.126306 -0.498820 -0.368341 -1.645187 -0.020067 1 0 0 0 0 0 0 643002
0.000687 0.001573 0.126287 -0.470623 -0.247376 -1.728548 -0.020099 1 0 0 0 0 0 0 644006
0.000693 0.001559 0.126269 -0.902837 -0.295044 -1.763355 -0.020130 1 0 0 0 0 0 0 645002
0.000682 0.001537 0.126253 -0.725864 -0.193555 -1.781622 -0.020162 1 0 0 0 0 0 0 646018
0.000657 0.001530 0.126227 -0.518385 -0.378003 -1.646297 -0.020193 1 0 0 0 0 0 0 647007
0.000645 0.001527 0.126217 -0.659504 -0.441417 -1.852337 -0.020224 1 0 0 0 0 0 0 648003
0.000644 0.001506 0.126194 -0.827964 -0.210214 -1.683750 -0.020255 1 0 0 0 0 0 0 648999
0.000630 0.001481 0.126175 -0.666172 -0.126335 -1.732791 -0.020287 1 0 0 0 0 0 0 650036
0.000623 0.001469 0.126169 -0.742102 -0.280069 -1.892081 -0.020318 1 0 0 0 0 0 0 651002
0.000600 0.001467 0.126146 -0.534775 -0.430869 -1.692070 -0.020349 1 0 0 0 0 0 0 652002
0.000574 0.001451 0.126128 -0.478224 -0.264726 -1.731261 -0.020380 1 0 0 0 0 0 0 653000
0.000561 0.001443 0.126121 -0.635993 -0.349984 -1.887652 -0.020412 1 0 0 0 0 0 0 654040
0.000541 0.001425 0.126109 -0.548807 -0.212243 -1.827242 -0.020442 1 0 0 0 0 0 0 654991
0.000545 0.001430 0.126083 -0.852461 -0.508004 -1.646286 -0.020474 1 0 0 0 0 0 0 656005
0.000533 0.001418 0.126064 -0.676740 -0.311525 -1.707392 -0.020505 1 0 0 0 0 0 0 656987
0.000527 0.001412 0.126058 -0.737299 -0.371052 -1.873375 -0.020537 1 0 0 0 0 0 0 658022
0.000524 0.001409 0.126055 -0.782646 -0.416043 -1.949047 -0.020568 1 0 0 0 0 0 0 659011
0.000509 0.001392 0.126044 -0.622640 -0.243605 -1.846903 -0.020599 1 0 0 0 0 0 0 660001
0.000515 0.001399 0.126020 -0.888040 -0.520533 -1.649821 -0.020630 1 0 0 0 0 0 0 661002
0.000504 0.001387 0.126001 -0.693249 -0.314731 -1.704863 -0.020662 1 0 0 0 0 0 0 662020
0.000499 0.001381 0.125994 -0.744017 -0.369427 -1.868570 -0.020692 1 0 0 0 0 0 0 663002
0.000482 0.001364 0.125981 -0.599985 -0.215659 -1.810648 -0.020724 1 0 0 0 0 0 0 664001
0.000474 0.001355 0.125977 -0.692145 -0.313351 -1.909730 -0.020755 1 0 0 0 0 0 0 665001
0.000450 0.001355 0.125955 -0.494476 -0.434819 -1.685111 -0.020787 1 0 0 0 0 0 0 666038
0.000458 0.001350 0.125937 -0.885354 -0.388077 -1.710197 -0.020817 1 0 0 0 0 0 0 666999
0.000462 0.001348 0.125930 -0.877479 -0.414686 -1.866201 -0.020849 1 0 0 0 0 0 0 667999
0.000450 0.001332 0.125918 -0.669182 -0.236306 -1.805461 -0.020879 1 0 0 0 0 0 0 668983
0.000444 0.001325 0.125913 -0.725600 -0.320509 -1.903917 -0.020912 1 0 0 0 0 0 0 670033
0.000441 0.001321 0.125912 -0.770127 -0.379630 -1.952741 -0.020942 1 0 0 0 0 0 0 670985
0.000420 0.001323 0.125891 -0.534170 -0.466605 -1.699210 -0.020974 1 0 0 0 0 0 0 671997
0.000409 0.001324 0.125883 -0.645783 -0.463050 -1.850791 -0.021004 1 0 0 0 0 0 0 672983
0.000423 0.001320 0.125870 -0.983372 -0.394081 -1.793586 -0.021037 1 0 0 0 0 0 0 674015
0.000411 0.001322 0.125845 -0.667903 -0.469626 -1.623627 -0.021067 1 0 0 0 0 0 0 674981
0.000405 0.001324 0.125836 -0.717042 -0.465241 -1.817680 -0.021099 1 0 0 0 0 0 0 675994
0.000402 0.001324 0.125832 -0.762471 -0.458123 -1.914367 -0.021129 1 0 0 0 0 0 0 676982
0.000386 0.001310 0.125821 -0.603614 -0.258036 -1.820255 -0.021162 1 0 0 0 0 0 0 678035
0.000379 0.001303 0.125817 -0.686593 -0.330658 -1.905346 -0.021192 1 0 0 0 0 0 0 678983
0.000369 0.001318 0.125805 -0.668764 -0.635638 -1.808420 -0.021224 1 0 0 0 0 0 0 679999
0.000351 0.001311 0.125791 -0.544709 -0.374005 -1.766979 -0.021254 1 0 0 0 0 0 0 680981
0.000361 0.001303 0.125775 -0.910190 -0.331772 -1.746028 -0.021287 1 0 0 0 0 0 0 682013
0.000366 0.001299 0.125770 -0.883532 -0.380446 -1.873909 -0.021317 1 0 0 0 0 0 0 682981
0.000368 0.001297 0.125768 -0.849688 -0.411421 -1.934980 -0.021348 1 0 0 0 0 0 0 683981
0.000350 0.001300 0.125747 -0.571196 -0.483313 -1.685390 -0.021380 1 0 0 0 0 0 0 684997
0.000341 0.001302 0.125739 -0.660666 -0.472019 -1.838792 -0.021411 1 0 0 0 0 0 0 685999
0.000337 0.001303 0.125736 -0.728565 -0.461146 -1.919713 -0.021442 1 0 0 0 0 0 0 686998
0.000354 0.001299 0.125725 -1.023768 -0.393153 -1.815321 -0.021473 1 0 0 0 0 0 0 687981
0.000348 0.001282 0.125711 -0.761628 -0.218498 -1.767090 -0.021505 1 0 0 0 0 0 0 688999
0.000346 0.001274 0.125706 -0.769970 -0.308918 -1.880946 -0.021537 1 0 0 0 0 0 0 690031
0.000339 0.001289 0.125694 -0.712365 -0.623016 -1.794992 -0.021565 1 0 0 0 0 0 0 690927
0.000322 0.001281 0.125679 -0.568323 -0.366269 -1.757475 -0.021596 1 0 0 0 0 0 0 691916
0.000313 0.001278 0.125674 -0.665020 -0.388244 -1.875588 -0.021628 1 0 0 0 0 0 0 692925
0.000322 0.001290 0.125651 -0.913136 -0.603435 -1.653829 -0.021659 1 0 0 0 0 0 0 693916
0.000327 0.001296 0.125643 -0.879624 -0.547761 -1.822000 -0.021690 1 0 0 0 0 0 0 694925
0.000329 0.001300 0.125640 -0.847472 -0.503061 -1.908634 -0.021722 1 0 0 0 0 0 0 695930
0.000331 0.001301 0.125639 -0.830327 -0.479008 -1.943902 -0.021753 1 0 0 0 0 0 0 696929
0.000331 0.001302 0.125639 -0.822156 -0.466980 -1.958608 -0.021784 1 0 0 0 0 0 0 697941
0.000331 0.001302 0.125608 -0.817216 -0.454867 -1.552967 -0.021816 1 0 0 0 0 0 0 698945
0.000332 0.001302 0.125596 -0.816928 -0.456623 -1.771250 -0.021846 1 0 0 0 0 0 0 699924
0.000332 0.001302 0.125593 -0.817299 -0.457383 -1.887396 -0.021878 1 0 0 0 0 0 0 700925
0.000332 0.001302 0.125591 -0.817959 -0.457602 -1.934330 -0.021908 1 0 0 0 0 0 0 701904
0.000332 0.001302 0.125591 -0.818866 -0.457845 -1.953372 -0.021940 1 0 0 0 0 0 0 702931
0.000318 0.001288 0.125580 -0.635975 -0.262489 -1.828176 -0.021971 1 0 0 0 0 0 0 703918
0.000305 0.001299 0.125566 -0.630521 -0.588620 -1.761031 -0.022003 1 0 0 0 0 0 0 704932
0.000299 0.001305 0.125561 -0.711038 -0.549180 -1.874392 -0.022034 1 0 0 0 0 0 0 705939
0.000296 0.001308 0.125559 -0.759967 -0.508976 -1.930299 -0.022065 1 0 0 0 0 0 0 706929
0.000294 0.001310 0.125559 -0.785812 -0.486957 -1.953475 -0.022097 1 0 0 0 0 0 0 707932
0.000294 0.001310 0.125558 -0.799364 -0.475963 -1.963687 -0.022128 1 0 0 0 0 0 0 708933
0.000313 0.001306 0.125548 -1.065180 -0.408731 -1.831491 -0.022159 1 0 0 0 0 0 0 709932
0.000322 0.001304 0.125544 -0.972303 -0.430417 -1.906524 -0.022190 1 0 0 0 0 0 0 710932
0.000321 0.001322 0.125532 -0.827891 -0.697958 -1.805771 -0.022222 1 0 0 0 0 0 0 711933
0.000307 0.001316 0.125518 -0.636712 -0.417167 -1.762742 -0.022252 1 0 0 0 0 0 0 712915
0.000300 0.001313 0.125513 -0.709290 -0.426923 -1.878939 -0.022284 1 0 0 0 0 0 0 713935
0.000296 0.001312 0.125511 -0.762760 -0.446504 -1.935302 -0.022316 1 0 0 0 0 0 0 714953
0.000295 0.001311 0.125510 -0.791684 -0.457860 -1.958493 -0.022347 1 0 0 0 0 0 0 715943
0.000294 0.001311 0.125510 -0.806875 -0.463906 -1.968711 -0.022378 1 0 0 0 0 0 0 716947
0.000288 0.001329 0.125499 -0.739181 -0.718486 -1.832571 -0.022409 1 0 0 0 0 0 0 717943
0.000271 0.001324 0.125486 -0.588646 -0.430987 -1.775646 -0.022441 1 0 0 0 0 0 0 718941
0.000262 0.001322 0.125481 -0.681671 -0.437319 -1.886752 -0.022472 1 0 0 0 0 0 0 719943
0.000258 0.001320 0.125479 -0.745357 -0.455200 -1.941237 -0.022503 1 0 0 0 0 0 0 720939
0.000256 0.001320 0.125478 -0.779417 -0.465727 -1.963802 -0.022534 1 0 0 0 0 0 0 721942
0.000274 0.001315 0.125468 -1.055725 -0.409372 -1.836297 -0.022567 1 0 0 0 0 0 0 722997
0.000283 0.001312 0.125464 -0.968116 -0.436473 -1.912881 -0.022599 1 0 0 0 0 0 0 724001
0.000288 0.001311 0.125463 -0.902231 -0.455437 -1.954101 -0.022630 1 0 0 0 0 0 0 724999
0.000290 0.001311 0.125462 -0.867621 -0.465614 -1.971906 -0.022662 1 0 0 0 0 0 0 726034
0.000272 0.001314 0.125441 -0.590953 -0.526534 -1.704377 -0.022692 1 0 0 0 0 0 0 727000
0.000263 0.001316 0.125434 -0.680765 -0.509961 -1.851781 -0.022724 1 0 0 0 0 0 0 727999
0.000258 0.001318 0.125431 -0.748815 -0.496472 -1.930411 -0.022755 1 0 0 0 0 0 0 728998
0.000256 0.001318 0.125430 -0.785639 -0.489244 -1.962755 -0.022787 1 0 0 0 0 0 0 730020
0.000241 0.001304 0.125420 -0.621022 -0.290100 -1.842116 -0.022817 1 0 0 0 0 0 0 730997
0.000234 0.001297 0.125416 -0.700278 -0.362723 -1.918112 -0.022849 1 0 0 0 0 0 0 732000
0.000230 0.001293 0.125415 -0.756479 -0.416122 -1.958810 -0.022880 1 0 0 0 0 0 0 732997
0.000223 0.001310 0.125404 -0.710939 -0.695888 -1.834667 -0.022912 1 0 0 0 0 0 0 734031
0.000219 0.001319 0.125400 -0.755258 -0.616910 -1.916015 -0.022942 1 0 0 0 0 0 0 734997
0.000223 0.001304 0.125378 -0.859488 -0.297848 -1.687481 -0.022974 1 0 0 0 0 0 0 736000
0.000224 0.001296 0.125370 -0.847402 -0.363085 -1.846700 -0.023005 1 0 0 0 0 0 0 737016
0.000225 0.001293 0.125368 -0.835352 -0.417571 -1.929266 -0.023037 1 0 0 0 0 0 0 738022
0.000226 0.001291 0.125367 -0.829150 -0.446951 -1.962839 -0.023068 1 0 0 0 0 0 0 739003
0.000212 0.001275 0.125356 -0.642881 -0.266522 -1.842466 -0.023098 1 0 0 0 0 0 0 739985
0.000206 0.001268 0.125352 -0.711137 -0.348368 -1.918742 -0.023130 1 0 0 0 0 0 0 741000
0.000202 0.001264 0.125351 -0.761823 -0.406357 -1.959545 -0.023162 1 0 0 0 0 0 0 742019
0.000195 0.001281 0.125340 -0.713487 -0.688402 -1.835263 -0.023192 1 0 0 0 0 0 0 743000
0.000177 0.001274 0.125326 -0.572847 -0.415175 -1.782193 -0.023224 1 0 0 0 0 0 0 743998
0.000169 0.001271 0.125321 -0.670372 -0.428265 -1.895019 -0.023255 1 0 0 0 0 0 0 745009
0.000164 0.001270 0.125319 -0.736336 -0.449517 -1.950105 -0.023287 1 0 0 0 0 0 0 746023
0.000168 0.001250 0.125298 -0.846581 -0.204273 -1.700626 -0.023317 1 0 0 0 0 0 0 746998
0.000164 0.001259 0.125280 -0.761075 -0.559718 -1.709622 -0.023349 1 0 0 0 0 0 0 748000
0.000162 0.001263 0.125274 -0.778562 -0.540417 -1.862379 -0.023380 1 0 0 0 0 0 0 749000
0.000161 0.001266 0.125271 -0.793788 -0.510721 -1.933550 -0.023412 1 0 0 0 0 0 0 750038
0.000147 0.001252 0.125260 -0.619026 -0.298535 -1.827421 -0.023443 1 0 0 0 0 0 0 751009
0.000140 0.001246 0.125257 -0.692753 -0.363964 -1.909025 -0.023473 1 0 0 0 0 0 0 751985
0.000122 0.001228 0.125245 -0.562777 -0.218391 -1.816989 -0.023505 1 0 0 0 0 0 0 752993
0.000133 0.001214 0.125231 -0.919012 -0.256911 -1.767258 -0.023536 1 0 0 0 0 0 0 753997
0.000133 0.001226 0.125215 -0.811894 -0.599333 -1.741662 -0.023567 1 0 0 0 0 0 0 754996
0.000133 0.001232 0.125209 -0.804095 -0.558334 -1.871345 -0.023598 1 0 0 0 0 0 0 755978
0.000119 0.001221 0.125197 -0.621934 -0.321168 -1.798300 -0.023630 1 0 0 0 0 0 0 756994
0.000112 0.001215 0.125193 -0.692190 -0.371852 -1.893121 -0.023661 1 0 0 0 0 0 0 757995
0.000095 0.001198 0.125181 -0.560618 -0.218775 -1.805680 -0.023692 1 0 0 0 0 0 0 758996
0.000081 0.001208 0.125167 -0.581600 -0.566464 -1.753479 -0.023723 1 0 0 0 0 0 0 759992
0.000093 0.001208 0.125151 -0.933548 -0.476418 -1.734964 -0.023755 1 0 0 0 0 0 0 760996
0.000085 0.001194 0.125135 -0.708925 -0.270691 -1.728883 -0.023787 1 0 0 0 0 0 0 762029
0.000082 0.001187 0.125130 -0.735460 -0.342107 -1.859487 -0.023815 1 0 0 0 0 0 0 762924
0.000066 0.001169 0.125118 -0.579963 -0.199911 -1.785883 -0.023846 1 0 0 0 0 0 0 763914
0.000078 0.001155 0.125103 -0.922839 -0.239805 -1.743168 -0.023877 1 0 0 0 0 0 0 764913
0.000083 0.001149 0.125098 -0.884808 -0.331554 -1.861760 -0.023909 1 0 0 0 0 0 0 765922
0.000067 0.001149 0.125075 -0.586649 -0.440580 -1.642055 -0.023940 1 0 0 0 0 0 0 766924
0.000059 0.001150 0.125067 -0.662213 -0.447828 -1.808627 -0.023971 1 0 0 0 0 0 0 767914
0.000041 0.001136 0.125054 -0.539873 -0.251350 -1.758797 -0.024003 1 0 0 0 0 0 0 768923
0.000032 0.001129 0.125050 -0.641428 -0.323511 -1.863280 -0.024033 1 0 0 0 0 0 0 769914
0.000028 0.001125 0.125017 -0.708941 -0.370860 -1.499722 -0.024065 1 0 0 0 0 0 0 770924
0.000025 0.001123 0.125005 -0.744787 -0.402857 -1.735273 -0.024097 1 0 0 0 0 0 0 771937
0.000024 0.001122 0.125001 -0.763343 -0.418815 -1.857238 -0.024127 1 0 0 0 0 0 0 772915
0.000010 0.001107 0.124990 -0.590310 -0.231927 -1.770486 -0.024159 1 0 0 0 0 0 0 773915
0.000022 0.001095 0.124975 -0.922623 -0.247483 -1.722459 -0.024190 1 0 0 0 0 0 0 774921
0.000028 0.001089 0.124970 -0.879268 -0.326796 -1.838957 -0.024221 1 0 0 0 0 0 0 775922
0.000012 0.001090 0.124948 -0.578785 -0.429848 -1.618083 -0.024253 1 0 0 0 0 0 0 776923
0.000004 0.001091 0.124940 -0.652751 -0.433856 -1.784463 -0.024284 1 0 0 0 0 0 0 777914
-0.000014 0.001077 0.124927 -0.529873 -0.236034 -1.734128 -0.024315 1 0 0 0 0 0 0 778923
-0.000003 0.001065 0.124912 -0.889297 -0.245357 -1.701232 -0.024346 1 0 0 0 0 0 0 779914
-0.000012 0.001045 0.124896 -0.677115 -0.126867 -1.687586 -0.024378 1 0 0 0 0 0 0 780932
-0.000016 0.001035 0.124891 -0.710222 -0.245036 -1.816122 -0.024409 1 0 0 0 0 0 0 781933
-0.000032 0.001015 0.124879 -0.558524 -0.127098 -1.740835 -0.024440 1 0 0 0 0 0 0 782929
-0.000026 0.001020 0.124853 -0.827004 -0.429726 -1.556525 -0.024471 1 0 0 0 0 0 0 783928
-0.000023 0.001022 0.124844 -0.817912 -0.433620 -1.748264 -0.024503 1 0 0 0 0 0 0 784931
-0.000035 0.001009 0.124831 -0.617034 -0.225955 -1.707764 -0.024534 1 0 0 0 0 0 0 785929
-0.000041 0.001002 0.124826 -0.675136 -0.290871 -1.816189 -0.024565 1 0 0 0 0 0 0 786919
-0.000039 0.000980 0.124804 -0.796336 -0.083928 -1.594947 -0.024596 1 0 0 0 0 0 0 787918
-0.000037 0.000969 0.124796 -0.792665 -0.206921 -1.757827 -0.024627 1 0 0 0 0 0 0 788921
-0.000056 0.000967 0.124773 -0.526974 -0.347519 -1.563820 -0.024659 1 0 0 0 0 0 0 789925
-0.000065 0.000967 0.124764 -0.619254 -0.371226 -1.741138 -0.024690 1 0 0 0 0 0 0 790923
-0.000064 0.000947 0.124741 -0.764291 -0.122084 -1.556595 -0.024721 1 0 0 0 0 0 0 791920
-0.000064 0.000938 0.124733 -0.773093 -0.221447 -1.733862 -0.024752 1 0 0 0 0 0 0 792902
-0.000077 0.000918 0.124719 -0.589375 -0.098941 -1.686425 -0.024784 1 0 0 0 0 0 0 793918
-0.000090 0.000928 0.124704 -0.581109 -0.460998 -1.651076 -0.024815 1 0 0 0 0 0 0 794919
-0.000090 0.000913 0.124678 -0.735210 -0.184433 -1.501728 -0.024846 1 0 0 0 0 0 0 795917
-0.000090 0.000906 0.124669 -0.754387 -0.250029 -1.702862 -0.024877 1 0 0 0 0 0 0 796919
-0.000090 0.000903 0.124666 -0.758729 -0.302656 -1.801285 -0.024909 1 0 0 0 0 0 0 797917
-0.000085 0.000882 0.124644 -0.836889 -0.075304 -1.566281 -0.024940 1 0 0 0 0 0 0 798919
-0.000082 0.000871 0.124636 -0.809853 -0.186040 -1.723630 -0.024971 1 0 0 0 0 0 0 799917
-0.000100 0.000870 0.124613 -0.532710 -0.320750 -1.527188 -0.025002 1 0 0 0 0 0 0 800919
-0.000090 0.000866 0.124594 -0.876890 -0.279473 -1.566248 -0.025034 1 0 0 0 0 0 0 801917
-0.000098 0.000849 0.124578 -0.664419 -0.114175 -1.589593 -0.025065 1 0 0 0 0 0 0 802920
-0.000102 0.000840 0.124572 -0.697373 -0.205797 -1.733141 -0.025096 1 0 0 0 0 0 0 803917
-0.000118 0.000822 0.124559 -0.546240 -0.075031 -1.662307 -0.025127 1 0 0 0 0 0 0 804915
-0.000112 0.000827 0.124534 -0.814052 -0.370540 -1.480433 -0.025159 1 0 0 0 0 0 0 805919
-0.000109 0.000829 0.124525 -0.804821 -0.370525 -1.672743 -0.025190 1 0 0 0 0 0 0 806917
-0.000121 0.000816 0.124512 -0.604565 -0.161736 -1.631307 -0.025221 1 0 0 0 0 0 0 807919
-0.000127 0.000809 0.124507 -0.662254 -0.225224 -1.740016 -0.025252 1 0 0 0 0 0 0 808916
-0.000125 0.000787 0.124485 -0.783497 -0.018473 -1.517778 -0.025284 1 0 0 0 0 0 0 809917
-0.000123 0.000776 0.124477 -0.779545 -0.140329 -1.681023 -0.025315 1 0 0 0 0 0 0 810916
-0.000136 0.000756 0.124464 -0.589847 -0.029889 -1.627566 -0.025346 1 0 0 0 0 0 0 811911
-0.000129 0.000760 0.124438 -0.836051 -0.335823 -1.453206 -0.025378 1 0 0 0 0 0 0 812922
-0.000126 0.000762 0.124429 -0.815908 -0.340944 -1.648219 -0.025409 1 0 0 0 0 0 0 813922
-0.000137 0.000749 0.124416 -0.610367 -0.134941 -1.607392 -0.025440 1 0 0 0 0 0 0 814918
-0.000143 0.000742 0.124411 -0.665232 -0.199572 -1.716514 -0.025471 1 0 0 0 0 0 0 815917
-0.000141 0.000720 0.124389 -0.785085 0.006348 -1.494046 -0.025502 1 0 0 0 0 0 0 816918
-0.000139 0.000709 0.124381 -0.780380 -0.115553 -1.657450 -0.025534 1 0 0 0 0 0 0 817918
-0.000152 0.000689 0.124368 -0.590517 -0.005334 -1.603761 -0.025565 1 0 0 0 0 0 0 818917
-0.000164 0.000698 0.124353 -0.578497 -0.372653 -1.567252 -0.025596 1 0 0 0 0 0 0 819918
-0.000151 0.000698 0.124337 -0.912230 -0.292941 -1.553306 -0.025627 1 0 0 0 0 0 0 820921
-0.000158 0.000683 0.124321 -0.681153 -0.093537 -1.545953 -0.025658 1 0 0 0 0 0 0 821900
-0.000161 0.000676 0.124316 -0.702858 -0.165950 -1.678036 -0.025690 1 0 0 0 0 0 0 822918
-0.000163 0.000673 0.124314 -0.727899 -0.219157 -1.739691 -0.025721 1 0 0 0 0 0 0 823919
-0.000158 0.000652 0.124292 -0.818551 0.007033 -1.489030 -0.025752 1 0 0 0 0 0 0 824908
-0.000156 0.000642 0.124285 -0.797746 -0.102890 -1.641598 -0.025784 1 0 0 0 0 0 0 825918
-0.000160 0.000655 0.124272 -0.705939 -0.431037 -1.580274 -0.025815 1 0 0 0 0 0 0 826908
-0.000176 0.000648 0.124257 -0.544114 -0.185430 -1.547637 -0.025846 1 0 0 0 0 0 0 827916
-0.000184 0.000644 0.124251 -0.628380 -0.209600 -1.669931 -0.025877 1 0 0 0 0 0 0 828907
-0.000182 0.000623 0.124229 -0.763861 0.018129 -1.452605 -0.025909 1 0 0 0 0 0 0 829917
-0.000181 0.000613 0.124221 -0.766898 -0.092014 -1.618273 -0.025940 1 0 0 0 0 0 0 830908
-0.000181 0.000607 0.124218 -0.762537 -0.169146 -1.702689 -0.025971 1 0 0 0 0 0 0 831915
-0.000194 0.000591 0.124207 -0.578917 -0.016999 -1.598626 -0.026002 1 0 0 0 0 0 0 832909
-0.000201 0.000582 0.124203 -0.645552 -0.109770 -1.683397 -0.026033 1 0 0 0 0 0 0 833908
-0.000218 0.000563 0.124191 -0.513929 0.019888 -1.589032 -0.026065 1 0 0 0 0 0 0 834921
-0.000213 0.000568 0.124166 -0.790493 -0.275470 -1.399681 -0.026096 1 0 0 0 0 0 0 835912
-0.000210 0.000571 0.124157 -0.785921 -0.274904 -1.588971 -0.026128 1 0 0 0 0 0 0 836923
-0.000222 0.000558 0.124144 -0.588800 -0.066821 -1.545024 -0.026159 1 0 0 0 0 0 0 837925
-0.000228 0.000551 0.124139 -0.647221 -0.129602 -1.653632 -0.026191 1 0 0 0 0 0 0 838941
-0.000245 0.000534 0.124127 -0.511460 0.015145 -1.567668 -0.026221 1 0 0 0 0 0 0 839921
-0.000253 0.000525 0.124123 -0.603456 -0.082489 -1.660112 -0.026253 1 0 0 0 0 0 0 840932
-0.000238 0.000516 0.124111 -0.923513 -0.086883 -1.568720 -0.026284 1 0 0 0 0 0 0 841927
-0.000244 0.000497 0.124097 -0.679775 0.048085 -1.520624 -0.026315 1 0 0 0 0 0 0 842922
-0.000253 0.000506 0.124081 -0.618612 -0.309398 -1.496792 -0.026346 1 0 0 0 0 0 0 843930
-0.000257 0.000511 0.124076 -0.667610 -0.286482 -1.625602 -0.026378 1 0 0 0 0 0 0 844923
-0.000273 0.000499 0.124063 -0.519603 -0.062255 -1.547953 -0.026409 1 0 0 0 0 0 0 845934
-0.000281 0.000493 0.124059 -0.604490 -0.116242 -1.643556 -0.026440 1 0 0 0 0 0 0 846923
-0.000298 0.000476 0.124047 -0.482388 0.032710 -1.552574 -0.026471 1 0 0 0 0 0 0 847916
-0.000307 0.000467 0.124043 -0.580946 -0.062527 -1.643425 -0.026502 1 0 0 0 0 0 0 848918
-0.000305 0.000444 0.124021 -0.723456 0.126606 -1.412960 -0.026534 1 0 0 0 0 0 0 849915
-0.000310 0.000451 0.124003 -0.654263 -0.253418 -1.433742 -0.026565 1 0 0 0 0 0 0 850915
-0.000313 0.000455 0.123996 -0.679131 -0.246634 -1.589264 -0.026596 1 0 0 0 0 0 0 851918
-0.000314 0.000457 0.123994 -0.698063 -0.223463 -1.660408 -0.026627 1 0 0 0 0 0 0 852915
-0.000328 0.000443 0.123983 -0.527877 -0.017629 -1.549753 -0.026659 1 0 0 0 0 0 0 853924
-0.000335 0.000437 0.123979 -0.600636 -0.082397 -1.632715 -0.026690 1 0 0 0 0 0 0 854922
-0.000352 0.000419 0.123967 -0.472561 0.060779 -1.536747 -0.026721 1 0 0 0 0 0 0 855902
-0.000342 0.000406 0.123952 -0.825536 0.024079 -1.488483 -0.026752 1 0 0 0 0 0 0 856919
-0.000336 0.000399 0.123947 -0.793688 -0.064630 -1.604768 -0.026784 1 0 0 0 0 0 0 857916
-0.000347 0.000381 0.123935 -0.576866 0.076223 -1.521646 -0.026815 1 0 0 0 0 0 0 858915
-0.000358 0.000391 0.123920 -0.548899 -0.273079 -1.475118 -0.026846 1 0 0 0 0 0 0 859916
-0.000377 0.000382 0.123905 -0.435720 -0.053548 -1.455671 -0.026877 1 0 0 0 0 0 0 860915
-0.000387 0.000377 0.123899 -0.544906 -0.091072 -1.584544 -0.026909 1 0 0 0 0 0 0 861916
-0.000391 0.000375 0.123897 -0.616585 -0.124448 -1.644968 -0.026940 1 0 0 0 0 0 0 862915
-0.000394 0.000374 0.123897 -0.654548 -0.142608 -1.669015 -0.026971 1 0 0 0 0 0 0 863916
-0.000389 0.000354 0.123876 -0.751296 0.101267 -1.402225 -0.027002 1 0 0 0 0 0 0 864914
-0.000392 0.000363 0.123858 -0.657320 -0.249180 -1.409297 -0.027034 1 0 0 0 0 0 0 865916
-0.000394 0.000368 0.123852 -0.669484 -0.227496 -1.559663 -0.027065 1 0 0 0 0 0 0 866916
-0.000408 0.000356 0.123839 -0.501627 -0.004955 -1.489702 -0.027096 1 0 0 0 0 0 0 867919
-0.000416 0.000350 0.123835 -0.575749 -0.059120 -1.588769 -0.027127 1 0 0 0 0 0 0 868914
-0.000419 0.000347 0.123833 -0.629085 -0.102645 -1.637413 -0.027159 1 0 0 0 0 0 0 869916
-0.000434 0.000331 0.123822 -0.477442 0.065784 -1.517829 -0.027190 1 0 0 0 0 0 0 870914
-0.000423 0.000319 0.123808 -0.816710 0.043610 -1.460510 -0.027221 1 0 0 0 0 0 0 871914
-0.000436 0.000317 0.123782 -0.522521 -0.097122 -1.293399 -0.027252 1 0 0 0 0 0 0 872914
-0.000443 0.000316 0.123773 -0.577164 -0.122839 -1.492422 -0.027284 1 0 0 0 0 0 0 873914
-0.000446 0.000316 0.123770 -0.625302 -0.131081 -1.589863 -0.027315 1 0 0 0 0 0 0 874915
-0.000448 0.000316 0.123769 -0.651937 -0.134714 -1.628171 -0.027346 1 0 0 0 0 0 0 875917
-0.000462 0.000301 0.123758 -0.485656 0.055198 -1.503736 -0.027377 1 0 0 0 0 0 0 876915
-0.000475 0.000313 0.123743 -0.484592 -0.268350 -1.441659 -0.027408 1 0 0 0 0 0 0 877908
-0.000481 0.000318 0.123738 -0.565410 -0.228078 -1.555633 -0.027442 1 0 0 0 0 0 0 878999
-0.000479 0.000303 0.123716 -0.691948 0.065079 -1.333560 -0.027473 1 0 0 0 0 0 0 879981
-0.000477 0.000295 0.123708 -0.688521 -0.006761 -1.498661 -0.027505 1 0 0 0 0 0 0 881001
-0.000477 0.000291 0.123705 -0.680862 -0.064346 -1.582658 -0.027537 1 0 0 0 0 0 0 882041
-0.000490 0.000274 0.123694 -0.496745 0.096316 -1.476276 -0.027567 1 0 0 0 0 0 0 882996
-0.000502 0.000285 0.123679 -0.486590 -0.241889 -1.420987 -0.027599 1 0 0 0 0 0 0 884002
-0.000522 0.000276 0.123664 -0.382709 -0.017431 -1.397436 -0.027630 1 0 0 0 0 0 0 884996
-0.000531 0.000272 0.123658 -0.495923 -0.051885 -1.525403 -0.027662 1 0 0 0 0 0 0 886034
-0.000517 0.000265 0.123646 -0.827168 -0.022591 -1.447941 -0.027692 1 0 0 0 0 0 0 886994
-0.000515 0.000280 0.123631 -0.695389 -0.313987 -1.402008 -0.027724 1 0 0 0 0 0 0 887995
-0.000528 0.000274 0.123616 -0.492879 -0.055056 -1.381593 -0.027755 1 0 0 0 0 0 0 888994
-0.000534 0.000270 0.123610 -0.552882 -0.071044 -1.510704 -0.027786 1 0 0 0 0 0 0 890008
-0.000538 0.000269 0.123608 -0.599565 -0.093514 -1.571067 -0.027818 1 0 0 0 0 0 0 891002
-0.000553 0.000254 0.123597 -0.445061 0.085216 -1.454989 -0.027848 1 0 0 0 0 0 0 891980
-0.000566 0.000265 0.123583 -0.449747 -0.243555 -1.396277 -0.027880 1 0 0 0 0 0 0 892990
-0.000572 0.000270 0.123578 -0.533197 -0.206070 -1.511302 -0.027912 1 0 0 0 0 0 0 894015
-0.000556 0.000269 0.123566 -0.841201 -0.106037 -1.429246 -0.027942 1 0 0 0 0 0 0 894992
-0.000562 0.000254 0.123551 -0.592140 0.084042 -1.382175 -0.027973 1 0 0 0 0 0 0 895976
-0.000565 0.000246 0.123546 -0.602057 0.007353 -1.500594 -0.028005 1 0 0 0 0 0 0 896989
-0.000572 0.000261 0.123533 -0.546127 -0.299255 -1.416360 -0.028036 1 0 0 0 0 0 0 898010
-0.000589 0.000254 0.123519 -0.405054 -0.044542 -1.371318 -0.028067 1 0 0 0 0 0 0 898991
-0.000597 0.000251 0.123513 -0.497824 -0.062094 -1.490716 -0.028098 1 0 0 0 0 0 0 899973
-0.000601 0.000249 0.123512 -0.561088 -0.085282 -1.547550 -0.028129 1 0 0 0 0 0 0 900974
-0.000609 0.000267 0.123501 -0.519974 -0.349472 -1.429445 -0.028162 1 0 0 0 0 0 0 902021
-0.000626 0.000262 0.123486 -0.385062 -0.072128 -1.371054 -0.028192 1 0 0 0 0 0 0 902975
-0.000635 0.000259 0.123481 -0.480666 -0.078181 -1.485787 -0.028223 1 0 0 0 0 0 0 903990
-0.000639 0.000258 0.123479 -0.545291 -0.095608 -1.540892 -0.028254 1 0 0 0 0 0 0 904976
-0.000641 0.000257 0.123479 -0.579736 -0.105781 -1.562946 -0.028287 1 0 0 0 0 0 0 906027
-0.000661 0.000261 0.123458 -0.342973 -0.170918 -1.290604 -0.028315 1 0 0 0 0 0 0 906910
-0.000652 0.000259 0.123440 -0.703391 -0.090648 -1.302828 -0.028346 1 0 0 0 0 0 0 907918
-0.000648 0.000258 0.123434 -0.681848 -0.098489 -1.452050 -0.028377 1 0 0 0 0 0 0 908919
-0.000645 0.000257 0.123431 -0.651597 -0.107139 -1.520271 -0.028408 1 0 0 0 0 0 0 909909
-0.000644 0.000257 0.123431 -0.634960 -0.111945 -1.546975 -0.028440 1 0 0 0 0 0 0 910919
-0.000657 0.000242 0.123420 -0.447271 0.076704 -1.417291 -0.028471 1 0 0 0 0 0 0 911910
-0.000669 0.000254 0.123406 -0.434809 -0.246414 -1.353693 -0.028502 1 0 0 0 0 0 0 912919
-0.000675 0.000260 0.123401 -0.509363 -0.206366 -1.466996 -0.028533 1 0 0 0 0 0 0 913912
-0.000691 0.000248 0.123388 -0.375817 0.024901 -1.381249 -0.028565 1 0 0 0 0 0 0 914929
-0.000700 0.000243 0.123384 -0.466004 -0.023756 -1.475399 -0.028596 1 0 0 0 0 0 0 915910
-0.000709 0.000258 0.123372 -0.452595 -0.315431 -1.381200 -0.028627 1 0 0 0 0 0 0 916914
-0.000714 0.000266 0.123368 -0.512479 -0.244802 -1.472739 -0.028658 1 0 0 0 0 0 0 917908
-0.000717 0.000270 0.123366 -0.549640 -0.187873 -1.518598 -0.028690 1 0 0 0 0 0 0 918918
-0.000718 0.000272 0.123366 -0.569315 -0.157293 -1.537151 -0.028721 1 0 0 0 0 0 0 919919
-0.000718 0.000273 0.123366 -0.579580 -0.141842 -1.544920 -0.028753 1 0 0 0 0 0 0 920923
-0.000732 0.000260 0.123355 -0.405614 0.056918 -1.408209 -0.028784 1 0 0 0 0 0 0 921916
-0.000720 0.000248 0.123341 -0.732412 0.051084 -1.346051 -0.028815 1 0 0 0 0 0 0 922906
-0.000719 0.000261 0.123326 -0.612665 -0.272554 -1.315427 -0.028846 1 0 0 0 0 0 0 923901
-0.000719 0.000268 0.123320 -0.597164 -0.223271 -1.441464 -0.028877 1 0 0 0 0 0 0 924917
-0.000719 0.000271 0.123318 -0.594460 -0.177529 -1.500649 -0.028909 1 0 0 0 0 0 0 925915
-0.000719 0.000273 0.123318 -0.594025 -0.152569 -1.523954 -0.028939 1 0 0 0 0 0 0 926896
-0.000732 0.000259 0.123307 -0.414851 0.051100 -1.392859 -0.028971 1 0 0 0 0 0 0 927913
-0.000739 0.000253 0.123303 -0.481130 -0.013266 -1.469740 -0.029002 1 0 0 0 0 0 0 928915
-0.000742 0.000249 0.123302 -0.530363 -0.062018 -1.510212 -0.029033 1 0 0 0 0 0 0 929913
-0.000744 0.000248 0.123302 -0.556943 -0.088071 -1.526817 -0.029065 1 0 0 0 0 0 0 930915
-0.000750 0.000265 0.123291 -0.496065 -0.352229 -1.392760 -0.029096 1 0 0 0 0 0 0 931923
-0.000753 0.000274 0.123287 -0.530470 -0.266435 -1.469050 -0.029127 1 0 0 0 0 0 0 932918
-0.000755 0.000279 0.123286 -0.554668 -0.201794 -1.509339 -0.029159 1 0 0 0 0 0 0 933918
-0.000756 0.000281 0.123285 -0.567842 -0.167342 -1.525874 -0.029190 1 0 0 0 0 0 0 934914
-0.000770 0.000268 0.123275 -0.395484 0.041054 -1.392173 -0.029220 1 0 0 0 0 0 0 935897
-0.000777 0.000261 0.123271 -0.465085 -0.020887 -1.468241 -0.029252 1 0 0 0 0 0 0 936912
-0.000780 0.000258 0.123270 -0.515952 -0.068407 -1.508416 -0.029283 1 0 0 0 0 0 0 937914
-0.000782 0.000256 0.123269 -0.543344 -0.093869 -1.524898 -0.029315 1 0 0 0 0 0 0 938912
-0.000783 0.000256 0.123269 -0.557548 -0.106800 -1.531894 -0.029346 1 0 0 0 0 0 0 939914
-0.000783 0.000255 0.123269 -0.564980 -0.113351 -1.535438 -0.029377 1 0 0 0 0 0 0 940912
-0.000783 0.000255 0.123269 -0.569018 -0.116690 -1.537753 -0.029408 1 0 0 0 0 0 0 941914
-0.000764 0.000250 0.123259 -0.829306 -0.057303 -1.402610 -0.029440 1 0 0 0 0 0 0 942911
-0.000768 0.000234 0.123245 -0.555951 0.110096 -1.334046 -0.029471 1 0 0 0 0 0 0 943914
-0.000770 0.000226 0.123240 -0.552771 0.022508 -1.445095 -0.029502 1 0 0 0 0 0 0 944915
-0.000776 0.000240 0.123227 -0.490462 -0.289300 -1.357652 -0.029534 1 0 0 0 0 0 0 945915
-0.000780 0.000247 0.123223 -0.525539 -0.229056 -1.451723 -0.029565 1 0 0 0 0 0 0 946911
-0.000781 0.000251 0.123222 -0.550255 -0.177335 -1.498395 -0.029596 1 0 0 0 0 0 0 947914
-0.000782 0.000253 0.123221 -0.563700 -0.149363 -1.517181 -0.029627 1 0 0 0 0 0 0 948913
-0.000783 0.000254 0.123221 -0.570841 -0.135209 -1.524970 -0.029658 1 0 0 0 0 0 0 949913
-0.000783 0.000254 0.123221 -0.574745 -0.128175 -1.528780 -0.029690 1 0 0 0 0 0 0 950916
-0.000783 0.000254 0.123221 -0.577005 -0.124712 -1.531163 -0.029721 1 0 0 0 0 0 0 951913
-0.000783 0.000255 0.123221 -0.578454 -0.123041 -1.533050 -0.029752 1 0 0 0 0 0 0 952913
-0.000783 0.000255 0.123221 -0.579468 -0.122267 -1.534764 -0.029784 1 0 0 0 0 0 0 953914
-0.000796 0.000241 0.123210 -0.400982 0.069015 -1.395460 -0.029815 1 0 0 0 0 0 0 954914
-0.000803 0.000233 0.123207 -0.467314 -0.001310 -1.469605 -0.029846 1 0 0 0 0 0 0 955906
-0.000806 0.000230 0.123205 -0.516536 -0.053043 -1.509110 -0.029877 1 0 0 0 0 0 0 956917
-0.000808 0.000228 0.123205 -0.543102 -0.080584 -1.525321 -0.029909 1 0 0 0 0 0 0 957915
-0.000809 0.000227 0.123205 -0.556869 -0.094561 -1.532205 -0.029940 1 0 0 0 0 0 0 958912
-0.000809 0.000227 0.123205 -0.564084 -0.101612 -1.535692 -0.029971 1 0 0 0 0 0 0 959914
-0.000823 0.000212 0.123194 -0.388755 0.085709 -1.396852 -0.030002 1 0 0 0 0 0 0 960911
-0.000811 0.000201 0.123180 -0.714635 0.074598 -1.334255 -0.030034 1 0 0 0 0 0 0 961914
-0.000804 0.000195 0.123175 -0.669186 -0.000635 -1.444361 -0.030065 1 0 0 0 0 0 0 962912
-0.000807 0.000211 0.123163 -0.551619 -0.296217 -1.356187 -0.030096 1 0 0 0 0 0 0 963914
-0.000808 0.000218 0.123159 -0.555583 -0.226893 -1.449911 -0.030127 1 0 0 0 0 0 0 964896
-0.000809 0.000222 0.123157 -0.564411 -0.170553 -1.496458 -0.030158 1 0 0 0 0 0 0 965912
-0.000809 0.000224 0.123157 -0.569886 -0.140244 -1.515142 -0.030190 1 0 0 0 0 0 0 966913
-0.000823 0.000211 0.123146 -0.393802 0.065965 -1.381719 -0.030221 1 0 0 0 0 0 0 967907
-0.000829 0.000205 0.123142 -0.461207 0.003279 -1.458109 -0.030252 1 0 0 0 0 0 0 968914
-0.000833 0.000201 0.123141 -0.510937 -0.044586 -1.498351 -0.030283 1 0 0 0 0 0 0 969903
-0.000834 0.000200 0.123141 -0.537812 -0.070216 -1.514919 -0.030317 1 0 0 0 0 0 0 970977
-0.000835 0.000199 0.123140 -0.551716 -0.083209 -1.521893 -0.030348 1 0 0 0 0 0 0 971988
-0.000836 0.000198 0.123140 -0.558984 -0.089777 -1.525348 -0.030379 1 0 0 0 0 0 0 972973
-0.000836 0.000198 0.123140 -0.562958 -0.093124 -1.527686 -0.030412 1 0 0 0 0 0 0 974033
-0.000849 0.000184 0.123130 -0.386007 0.095997 -1.388085 -0.030442 1 0 0 0 0 0 0 974974
-0.000837 0.000172 0.123116 -0.710995 0.085944 -1.325364 -0.030473 1 0 0 0 0 0 0 975988
-0.000831 0.000167 0.123111 -0.665124 0.011324 -1.435359 -0.030504 1 0 0 0 0 0 0 976973
-0.000828 0.000164 0.123109 -0.622036 -0.032910 -1.488398 -0.030536 1 0 0 0 0 0 0 978009
-0.000826 0.000162 0.123109 -0.598807 -0.055722 -1.509276 -0.030565 1 0 0 0 0 0 0 978917
-0.000825 0.000161 0.123109 -0.587375 -0.067235 -1.517823 -0.030596 1 0 0 0 0 0 0 979907
-0.000825 0.000161 0.123108 -0.581940 -0.073037 -1.521869 -0.030627 1 0 0 0 0 0 0 980916
-0.000825 0.000161 0.123108 -0.579529 -0.075983 -1.524295 -0.030658 1 0 0 0 0 0 0 981908
-0.000825 0.000161 0.123108 -0.578633 -0.077480 -1.526166 -0.030690 1 0 0 0 0 0 0 982916
-0.000825 0.000161 0.123108 -0.578452 -0.078275 -1.527821 -0.030721 1 0 0 0 0 0 0 983906
-0.000830 0.000179 0.123098 -0.504012 -0.329900 -1.388154 -0.030752 1 0 0 0 0 0 0 984911
-0.000846 0.000175 0.123084 -0.352219 -0.047146 -1.320886 -0.030783 1 0 0 0 0 0 0 985903
-0.000854 0.000172 0.123079 -0.438290 -0.049590 -1.433080 -0.030815 1 0 0 0 0 0 0 986932
-0.000839 0.000166 0.123067 -0.756224 -0.004081 -1.350052 -0.030847 1 0 0 0 0 0 0 987943
-0.000832 0.000163 0.123063 -0.692951 -0.035809 -1.441934 -0.030877 1 0 0 0 0 0 0 988920
-0.000828 0.000162 0.123061 -0.639719 -0.057097 -1.487426 -0.030909 1 0 0 0 0 0 0 989930
-0.000826 0.000161 0.123061 -0.611312 -0.068303 -1.505645 -0.030940 1 0 0 0 0 0 0 990915
-0.000825 0.000161 0.123060 -0.597228 -0.073988 -1.513180 -0.030971 1 0 0 0 0 0 0 991908
-0.000825 0.000161 0.123060 -0.590485 -0.076876 -1.516850 -0.031002 1 0 0 0 0 0 0 992915
-0.000825 0.000161 0.123060 -0.587419 -0.078370 -1.519146 -0.031034 1 0 0 0 0 0 0 993919
-0.000824 0.000161 0.123060 -0.586187 -0.079151 -1.520938 -0.031065 1 0 0 0 0 0 0 994917
-0.000824 0.000161 0.123060 -0.585841 -0.079570 -1.522564 -0.031096 1 0 0 0 0 0 0 995915
-0.000824 0.000161 0.123060 -0.585989 -0.079827 -1.524129 -0.031127 1 0 0 0 0 0 0 996913
-0.000824 0.000161 0.123060 -0.586343 -0.080001 -1.525667 -0.031158 1 0 0 0 0 0 0 997913
-0.000824 0.000161 0.123060 -0.586814 -0.080123 -1.527201 -0.031190 1 0 0 0 0 0 0 998912
-0.000824 0.000161 0.123060 -0.587354 -0.080226 -1.528727 -0.031221 1 0 0 0 0 0 0 999913
-0.000805 0.000156 0.123050 -0.846044 -0.019234 -1.392953 -0.031252 1 0 0 0 0 0 1 912
-0.000809 0.000140 0.123036 -0.572275 0.149056 -1.323460 -0.031283 1 0 0 0 0 0 1 1912
-0.000811 0.000132 0.123031 -0.568511 0.062438 -1.434492 -0.031315 1 0 0 0 0 0 1 2920
-0.000812 0.000127 0.123029 -0.580530 0.002105 -1.488112 -0.031346 1 0 0 0 0 0 1 3916
-0.000812 0.000125 0.123029 -0.588306 -0.029768 -1.509344 -0.031377 1 0 0 0 0 0 1 4898
-0.000818 0.000143 0.123018 -0.517995 -0.297208 -1.376704 -0.031408 1 0 0 0 0 0 1 5911
-0.000821 0.000152 0.123014 -0.547489 -0.213219 -1.453259 -0.031440 1 0 0 0 0 0 1 6910
-0.000823 0.000156 0.123013 -0.569209 -0.149502 -1.493525 -0.031471 1 0 0 0 0 0 1 7913
-0.000823 0.000158 0.123012 -0.581141 -0.115512 -1.509922 -0.031502 1 0 0 0 0 0 1 8910
-0.000824 0.000159 0.123012 -0.587496 -0.098339 -1.516807 -0.031533 1 0 0 0 0 0 1 9912
-0.000824 0.000160 0.123012 -0.590986 -0.089753 -1.520231 -0.031565 1 0 0 0 0 0 1 10910
-0.000824 0.000160 0.123012 -0.593041 -0.085515 -1.522406 -0.031596 1 0 0 0 0 0 1 11912
-0.000805 0.000156 0.123002 -0.852511 -0.022346 -1.386776 -0.031627 1 0 0 0 0 0 1 12910
-0.000795 0.000154 0.122998 -0.758467 -0.043776 -1.458871 -0.031658 1 0 0 0 0 0 1 13912
-0.000791 0.000153 0.122997 -0.689617 -0.059786 -1.497187 -0.031690 1 0 0 0 0 0 1 14910
-0.000788 0.000152 0.122997 -0.653403 -0.068346 -1.512874 -0.031721 1 0 0 0 0 0 1 15912
-0.000787 0.000152 0.122997 -0.635417 -0.072700 -1.519510 -0.031752 1 0 0 0 0 0 1 16914
-0.000786 0.000152 0.122997 -0.626716 -0.074928 -1.522840 -0.031784 1 0 0 0 0 0 1 17915
-0.000786 0.000152 0.122997 -0.622668 -0.076080 -1.524970 -0.031815 1 0 0 0 0 0 1 18912
-0.000786 0.000152 0.122996 -0.620964 -0.076680 -1.526691 -0.031846 1 0 0 0 0 0 1 19911
-0.000786 0.000152 0.122996 -0.620409 -0.077029 -1.528271 -0.031877 1 0 0 0 0 0 1 20911
-0.000786 0.000152 0.122996 -0.620427 -0.077244 -1.529787 -0.031908 1 0 0 0 0 0 1 21909
-0.000786 0.000152 0.122996 -0.620800 -0.077393 -1.531418 -0.031942 1 0 0 0 0 0 1 22989
-0.000786 0.000152 0.122996 -0.621256 -0.077505 -1.532932 -0.031973 1 0 0 0 0 0 1 23991
-0.000786 0.000152 0.122996 -0.621795 -0.077586 -1.534431 -0.032005 1 0 0 0 0 0 1 24991
-0.000786 0.000152 0.122996 -0.622384 -0.077673 -1.535984 -0.032037 1 0 0 0 0 0 1 26028
-0.000791 0.000170 0.122986 -0.548206 -0.329145 -1.395962 -0.032067 1 0 0 0 0 0 1 26984
-0.000794 0.000179 0.122982 -0.575734 -0.237278 -1.469972 -0.032098 1 0 0 0 0 0 1 27976
-0.000796 0.000184 0.122981 -0.596484 -0.169632 -1.509352 -0.032130 1 0 0 0 0 0 1 28992
-0.000777 0.000182 0.122970 -0.866122 -0.072570 -1.387930 -0.032162 1 0 0 0 0 0 1 30021
-0.000768 0.000181 0.122967 -0.777355 -0.076841 -1.465163 -0.032192 1 0 0 0 0 0 1 30988
-0.000763 0.000180 0.122965 -0.711220 -0.084250 -1.505337 -0.032224 1 0 0 0 0 0 1 31997
-0.000761 0.000180 0.122965 -0.676337 -0.088511 -1.521651 -0.032255 1 0 0 0 0 0 1 32988
-0.000760 0.000180 0.122965 -0.659043 -0.090723 -1.528516 -0.032287 1 0 0 0 0 0 1 34011
-0.000759 0.000180 0.122965 -0.650680 -0.091865 -1.531874 -0.032317 1 0 0 0 0 0 1 34989
-0.000759 0.000180 0.122965 -0.646823 -0.092502 -1.534031 -0.032348 1 0 0 0 0 0 1 35991
-0.000759 0.000180 0.122965 -0.645206 -0.092845 -1.535740 -0.032380 1 0 0 0 0 0 1 36989
-0.000772 0.000166 0.122954 -0.465283 0.097970 -1.395784 -0.032412 1 0 0 0 0 0 1 38023
-0.000779 0.000159 0.122950 -0.530533 0.027882 -1.469795 -0.032442 1 0 0 0 0 0 1 38987
-0.000782 0.000155 0.122949 -0.579176 -0.023650 -1.509156 -0.032473 1 0 0 0 0 0 1 39987
-0.000784 0.000153 0.122949 -0.605453 -0.051085 -1.525209 -0.032504 1 0 0 0 0 0 1 40977
-0.000785 0.000152 0.122948 -0.619103 -0.065004 -1.532003 -0.032537 1 0 0 0 0 0 1 42020
-0.000785 0.000152 0.122948 -0.626239 -0.072009 -1.535279 -0.032567 1 0 0 0 0 0 1 42971
-0.000791 0.000170 0.122938 -0.555366 -0.326995 -1.395900 -0.032598 1 0 0 0 0 0 1 43986
-0.000775 0.000175 0.122924 -0.842742 -0.175854 -1.332437 -0.032629 1 0 0 0 0 0 1 44970
-0.000767 0.000177 0.122919 -0.769553 -0.131552 -1.442427 -0.032661 1 0 0 0 0 0 1 46002
-0.000763 0.000178 0.122917 -0.711901 -0.112496 -1.495246 -0.032692 1 0 0 0 0 0 1 46971
-0.000761 0.000179 0.122917 -0.681394 -0.103311 -1.516173 -0.032723 1 0 0 0 0 0 1 47984
-0.000760 0.000179 0.122917 -0.666271 -0.098779 -1.524608 -0.032754 1 0 0 0 0 0 1 48970
-0.000759 0.000180 0.122917 -0.659063 -0.096571 -1.528619 -0.032787 1 0 0 0 0 0 1 50025
-0.000772 0.000165 0.122906 -0.476285 0.095559 -1.389239 -0.032817 1 0 0 0 0 0 1 50990
-0.000779 0.000158 0.122902 -0.540054 0.026209 -1.463527 -0.032848 1 0 0 0 0 0 1 51970
-0.000782 0.000155 0.122901 -0.587984 -0.024977 -1.502976 -0.032880 1 0 0 0 0 0 1 52986
-0.000784 0.000153 0.122901 -0.613884 -0.052225 -1.519049 -0.032911 1 0 0 0 0 0 1 53986
-0.000784 0.000152 0.122900 -0.627338 -0.066039 -1.525775 -0.032942 1 0 0 0 0 0 1 54985
-0.000785 0.000152 0.122900 -0.634397 -0.073011 -1.529078 -0.032973 1 0 0 0 0 0 1 55969
-0.000785 0.000152 0.122900 -0.638241 -0.076535 -1.531210 -0.033005 1 0 0 0 0 0 1 56987
-0.000785 0.000152 0.122900 -0.640468 -0.078327 -1.532902 -0.033036 1 0 0 0 0 0 1 57985
-0.000766 0.000147 0.122890 -0.900134 -0.018142 -1.396650 -0.033067 1 0 0 0 0 0 1 58987
-0.000757 0.000145 0.122887 -0.806495 -0.041013 -1.468641 -0.033098 1 0 0 0 0 0 1 59971
-0.000752 0.000144 0.122885 -0.737905 -0.057731 -1.506929 -0.033129 1 0 0 0 0 0 1 60986
-0.000768 0.000147 0.122864 -0.447548 -0.127119 -1.239165 -0.033161 1 0 0 0 0 0 1 62003
-0.000777 0.000149 0.122856 -0.521555 -0.109698 -1.390731 -0.033190 1 0 0 0 0 0 1 62914
-0.000781 0.000150 0.122854 -0.581227 -0.095735 -1.469652 -0.033221 1 0 0 0 0 0 1 63905
-0.000783 0.000151 0.122853 -0.613769 -0.088252 -1.500860 -0.033252 1 0 0 0 0 0 1 64913
-0.000784 0.000151 0.122852 -0.630657 -0.084493 -1.513010 -0.033283 1 0 0 0 0 0 1 65904
-0.000784 0.000151 0.122852 -0.639449 -0.082630 -1.518261 -0.033315 1 0 0 0 0 0 1 66913
-0.000785 0.000151 0.122852 -0.644166 -0.081731 -1.521032 -0.033346 1 0 0 0 0 0 1 67915
-0.000798 0.000137 0.122842 -0.467423 0.109679 -1.381035 -0.033377 1 0 0 0 0 0 1 68913
-0.000805 0.000130 0.122838 -0.534063 0.040132 -1.455240 -0.033408 1 0 0 0 0 0 1 69910
-0.000789 0.000122 0.122827 -0.841653 0.049994 -1.356790 -0.033440 1 0 0 0 0 0 1 70908
-0.000781 0.000118 0.122823 -0.773689 0.000394 -1.443343 -0.033471 1 0 0 0 0 0 1 71913
-0.000777 0.000116 0.122821 -0.718130 -0.029850 -1.486805 -0.033502 1 0 0 0 0 0 1 72904
-0.000775 0.000115 0.122821 -0.688587 -0.045527 -1.504262 -0.033533 1 0 0 0 0 0 1 73914
-0.000774 0.000115 0.122820 -0.673939 -0.053451 -1.511429 -0.033565 1 0 0 0 0 0 1 74907
-0.000774 0.000114 0.122820 -0.666933 -0.057439 -1.514906 -0.033596 1 0 0 0 0 0 1 75920
-0.000787 0.000100 0.122810 -0.484324 0.131503 -1.375020 -0.033627 1 0 0 0 0 0 1 76907
-0.000793 0.000093 0.122806 -0.547984 0.060845 -1.449302 -0.033658 1 0 0 0 0 0 1 77897
-0.000783 0.000104 0.122784 -0.779244 -0.181508 -1.209197 -0.033690 1 0 0 0 0 0 1 78911
-0.000778 0.000109 0.122776 -0.737454 -0.139701 -1.368227 -0.033720 1 0 0 0 0 0 1 79891
-0.000776 0.000111 0.122774 -0.701683 -0.102516 -1.449506 -0.033752 1 0 0 0 0 0 1 80921
-0.000788 0.000099 0.122762 -0.503408 0.108599 -1.339395 -0.033784 1 0 0 0 0 0 1 81920
-0.000794 0.000092 0.122758 -0.559086 0.049260 -1.424452 -0.033815 1 0 0 0 0 0 1 82918
-0.000797 0.000089 0.122757 -0.602944 0.003147 -1.467642 -0.033846 1 0 0 0 0 0 1 83919
-0.000798 0.000088 0.122756 -0.626815 -0.021568 -1.484964 -0.033877 1 0 0 0 0 0 1 84912
-0.000799 0.000087 0.122756 -0.639276 -0.034095 -1.492107 -0.033909 1 0 0 0 0 0 1 85923
-0.000799 0.000086 0.122756 -0.645822 -0.040400 -1.495521 -0.033940 1 0 0 0 0 0 1 86922
-0.000800 0.000086 0.122756 -0.649404 -0.043581 -1.497622 -0.033971 1 0 0 0 0 0 1 87922
-0.000813 0.000072 0.122746 -0.472175 0.145679 -1.357007 -0.034002 1 0 0 0 0 0 1 88901
-0.000820 0.000065 0.122742 -0.538376 0.075355 -1.431201 -0.034034 1 0 0 0 0 0 1 89918
-0.000804 0.000057 0.122730 -0.845703 0.084786 -1.332591 -0.034065 1 0 0 0 0 0 1 90918
-0.000796 0.000053 0.122726 -0.777786 0.035112 -1.419089 -0.034096 1 0 0 0 0 0 1 91917
-0.000792 0.000051 0.122725 -0.722261 0.004819 -1.462512 -0.034127 1 0 0 0 0 0 1 92918
-0.000790 0.000050 0.122724 -0.692737 -0.010864 -1.479893 -0.034159 1 0 0 0 0 0 1 93918
-0.000802 0.000035 0.122714 -0.498813 0.172030 -1.344688 -0.034190 1 0 0 0 0 0 1 94918
-0.000809 0.000028 0.122710 -0.556603 0.098643 -1.420851 -0.034221 1 0 0 0 0 0 1 95918
-0.000812 0.000024 0.122709 -0.601437 0.045491 -1.460830 -0.034252 1 0 0 0 0 0 1 96891
-0.000813 0.000022 0.122708 -0.625845 0.017269 -1.477074 -0.034284 1 0 0 0 0 0 1 97919
-0.000820 0.000040 0.122698 -0.563734 -0.248767 -1.342259 -0.034315 1 0 0 0 0 0 1 98919
-0.000836 0.000035 0.122683 -0.417964 0.026393 -1.275395 -0.034346 1 0 0 0 0 0 1 99919
-0.000844 0.000032 0.122678 -0.506397 0.020921 -1.387947 -0.034377 1 0 0 0 0 0 1 100919
-0.000829 0.000026 0.122666 -0.825572 0.064917 -1.304034 -0.034409 1 0 0 0 0 0 1 101917
-0.000822 0.000023 0.122662 -0.763752 0.032786 -1.395753 -0.034439 1 0 0 0 0 0 1 102891
-0.000818 0.000022 0.122661 -0.711337 0.011310 -1.441040 -0.034471 1 0 0 0 0 0 1 103920
-0.000816 0.000021 0.122660 -0.683346 0.000030 -1.459033 -0.034502 1 0 0 0 0 0 1 104920
-0.000829 0.000007 0.122649 -0.490300 0.185035 -1.323837 -0.034534 1 0 0 0 0 0 1 105918
-0.000835 -0.000000 0.122646 -0.548355 0.112879 -1.400102 -0.034565 1 0 0 0 0 0 1 106921
-0.000838 -0.000004 0.122644 -0.593329 0.060354 -1.440144 -0.034596 1 0 0 0 0 0 1 107918
-0.000839 -0.000006 0.122644 -0.617776 0.032456 -1.456326 -0.034627 1 0 0 0 0 0 1 108918
-0.000840 -0.000007 0.122644 -0.630468 0.018342 -1.462994 -0.034658 1 0 0 0 0 0 1 109907
-0.000841 -0.000007 0.122644 -0.637169 0.011275 -1.466252 -0.034690 1 0 0 0 0 0 1 110933
-0.000854 -0.000021 0.122633 -0.461659 0.198377 -1.325566 -0.034722 1 0 0 0 0 0 1 111934
-0.000861 -0.000029 0.122629 -0.528402 0.127386 -1.399988 -0.034753 1 0 0 0 0 0 1 112929
-0.000864 -0.000032 0.122628 -0.577719 0.075460 -1.439393 -0.034784 1 0 0 0 0 0 1 113930
-0.000847 -0.000038 0.122617 -0.862605 0.108854 -1.317328 -0.034815 1 0 0 0 0 0 1 114929
-0.000838 -0.000042 0.122614 -0.782148 0.072778 -1.394403 -0.034846 1 0 0 0 0 0 1 115929
-0.000847 -0.000057 0.122602 -0.541108 0.240048 -1.291542 -0.034878 1 0 0 0 0 0 1 116929
-0.000857 -0.000046 0.122587 -0.498135 -0.093186 -1.239134 -0.034909 1 0 0 0 0 0 1 117929
-0.000862 -0.000041 0.122582 -0.556530 -0.058832 -1.356031 -0.034940 1 0 0 0 0 0 1 118932
-0.000865 -0.000038 0.122580 -0.594316 -0.021622 -1.411459 -0.034971 1 0 0 0 0 0 1 119927
-0.000866 -0.000037 0.122580 -0.614463 -0.001029 -1.433160 -0.035003 1 0 0 0 0 0 1 120926
-0.000880 -0.000050 0.122569 -0.445924 0.199997 -1.298894 -0.035034 1 0 0 0 0 0 1 121927
-0.000887 -0.000057 0.122565 -0.516031 0.136175 -1.375781 -0.035067 1 0 0 0 0 0 1 122972
-0.000890 -0.000060 0.122564 -0.567018 0.087851 -1.416013 -0.035098 1 0 0 0 0 0 1 123984
-0.000892 -0.000062 0.122563 -0.594438 0.062053 -1.432212 -0.035129 1 0 0 0 0 0 1 124969
-0.000906 -0.000077 0.122553 -0.429676 0.239457 -1.295902 -0.035161 1 0 0 0 0 0 1 125999
-0.000913 -0.000084 0.122549 -0.501538 0.163891 -1.372046 -0.035191 1 0 0 0 0 0 1 126969
-0.000917 -0.000088 0.122547 -0.553401 0.109694 -1.412065 -0.035223 1 0 0 0 0 0 1 127981
-0.000918 -0.000090 0.122547 -0.581263 0.080962 -1.428197 -0.035254 1 0 0 0 0 0 1 128968
-0.000919 -0.000091 0.122547 -0.595679 0.066456 -1.434879 -0.035286 1 0 0 0 0 0 1 129998
-0.000920 -0.000091 0.122547 -0.603157 0.059207 -1.438003 -0.035316 1 0 0 0 0 0 1 130967
-0.000920 -0.000092 0.122547 -0.607212 0.055611 -1.439965 -0.035348 1 0 0 0 0 0 1 131984
-0.000933 -0.000106 0.122536 -0.430570 0.244228 -1.298264 -0.035379 1 0 0 0 0 0 1 132967
-0.000940 -0.000113 0.122532 -0.496400 0.174404 -1.372751 -0.035412 1 0 0 0 0 0 1 134022
-0.000943 -0.000116 0.122531 -0.545159 0.123076 -1.411995 -0.035440 1 0 0 0 0 0 1 134916
-0.000945 -0.000118 0.122531 -0.571489 0.095800 -1.427907 -0.035471 1 0 0 0 0 0 1 135903
-0.000946 -0.000119 0.122530 -0.585113 0.082024 -1.434451 -0.035502 1 0 0 0 0 0 1 136902
-0.000959 -0.000134 0.122520 -0.413381 0.265483 -1.294251 -0.035533 1 0 0 0 0 0 1 137912
-0.000966 -0.000141 0.122516 -0.481533 0.193163 -1.369284 -0.035564 1 0 0 0 0 0 1 138901
-0.000970 -0.000144 0.122515 -0.531520 0.140623 -1.408896 -0.035596 1 0 0 0 0 0 1 139911
-0.000971 -0.000146 0.122514 -0.558436 0.112731 -1.424887 -0.035627 1 0 0 0 0 0 1 140902
-0.000972 -0.000147 0.122514 -0.572357 0.098648 -1.431466 -0.035658 1 0 0 0 0 0 1 141911
-0.000973 -0.000148 0.122514 -0.579604 0.091626 -1.434622 -0.035690 1 0 0 0 0 0 1 142912
-0.000986 -0.000162 0.122504 -0.404703 0.278427 -1.293028 -0.035721 1 0 0 0 0 0 1 143918
-0.000993 -0.000169 0.122500 -0.471220 0.207917 -1.367843 -0.035756 1 0 0 0 0 0 1 145038
-0.000977 -0.000177 0.122488 -0.778847 0.217185 -1.269266 -0.035783 1 0 0 0 0 0 1 145904
-0.000969 -0.000181 0.122484 -0.711202 0.167792 -1.355542 -0.035815 1 0 0 0 0 0 1 146911
-0.000965 -0.000183 0.122483 -0.655829 0.137668 -1.398720 -0.035846 1 0 0 0 0 0 1 147902
-0.000977 -0.000198 0.122472 -0.447668 0.312308 -1.272469 -0.035881 1 0 0 0 0 0 1 149034
-0.000982 -0.000206 0.122468 -0.497179 0.235729 -1.352529 -0.035908 1 0 0 0 0 0 1 149913
-0.000985 -0.000209 0.122467 -0.537978 0.181086 -1.394259 -0.035948 1 0 0 0 0 0 1 151164
-0.000987 -0.000211 0.122466 -0.560111 0.152114 -1.410562 -0.035971 1 0 0 0 0 0 1 151907
-0.000993 -0.000194 0.122455 -0.496963 -0.114754 -1.276052 -0.036002 1 0 0 0 0 0 1 152910
-0.000996 -0.000185 0.122452 -0.529661 -0.030569 -1.351419 -0.036037 1 0 0 0 0 0 1 154036
-0.001011 -0.000194 0.122440 -0.374159 0.223353 -1.246991 -0.036065 1 0 0 0 0 0 1 154906
-0.001018 -0.000199 0.122436 -0.450952 0.188719 -1.336135 -0.036095 1 0 0 0 0 0 1 155889
-0.001022 -0.000202 0.122434 -0.505376 0.155227 -1.380835 -0.036127 1 0 0 0 0 0 1 156906
-0.001024 -0.000203 0.122434 -0.534498 0.136886 -1.398573 -0.036158 1 0 0 0 0 0 1 157889
-0.001038 -0.000217 0.122423 -0.370911 0.317707 -1.261899 -0.036189 1 0 0 0 0 0 1 158905
-0.001045 -0.000225 0.122419 -0.442795 0.244435 -1.338537 -0.036221 1 0 0 0 0 0 1 159917
-0.001049 -0.000228 0.122418 -0.494610 0.191442 -1.378687 -0.036252 1 0 0 0 0 0 1 160910
-0.001050 -0.000230 0.122417 -0.522435 0.163348 -1.394843 -0.036283 1 0 0 0 0 0 1 161909
-0.001051 -0.000231 0.122417 -0.536803 0.149176 -1.401430 -0.036314 1 0 0 0 0 0 1 162904
-0.001065 -0.000246 0.122406 -0.365679 0.332159 -1.260530 -0.036346 1 0 0 0 0 0 1 163908
-0.001053 -0.000257 0.122393 -0.692358 0.321011 -1.197937 -0.036377 1 0 0 0 0 0 1 164907
-0.001047 -0.000263 0.122388 -0.648223 0.246797 -1.308015 -0.036412 1 0 0 0 0 0 1 166036
-0.001057 -0.000280 0.122375 -0.427491 0.392703 -1.216322 -0.036440 1 0 0 0 0 0 1 166906
-0.001067 -0.000270 0.122361 -0.394116 0.049154 -1.169212 -0.036474 1 0 0 0 0 0 1 168017
-0.001073 -0.000265 0.122355 -0.456952 0.078516 -1.287590 -0.036506 1 0 0 0 0 0 1 169034
-0.001075 -0.000262 0.122354 -0.496909 0.113168 -1.343252 -0.036533 1 0 0 0 0 0 1 169907
-0.001077 -0.000261 0.122353 -0.518161 0.132510 -1.364975 -0.036564 1 0 0 0 0 0 1 170905
-0.001077 -0.000261 0.122353 -0.529241 0.142435 -1.373664 -0.036600 1 0 0 0 0 0 1 172032
-0.001091 -0.000274 0.122342 -0.356491 0.337370 -1.233080 -0.036627 1 0 0 0 0 0 1 172906
-0.001098 -0.000281 0.122338 -0.423525 0.271501 -1.308633 -0.036658 1 0 0 0 0 0 1 173907
-0.001101 -0.000285 0.122337 -0.472972 0.222228 -1.348529 -0.036693 1 0 0 0 0 0 1 175033
-0.001097 -0.000305 0.122316 -0.579889 0.446713 -1.082349 -0.036725 1 0 0 0 0 0 1 176032
-0.001100 -0.000296 0.122298 -0.488813 0.090889 -1.091336 -0.036756 1 0 0 0 0 0 1 177031
-0.001102 -0.000292 0.122292 -0.500939 0.108833 -1.241207 -0.036787 1 0 0 0 0 0 1 178035
-0.001116 -0.000304 0.122279 -0.335216 0.327017 -1.164838 -0.036818 1 0 0 0 0 0 1 179029
-0.001123 -0.000310 0.122274 -0.406405 0.274801 -1.264483 -0.036850 1 0 0 0 0 0 1 180031
-0.001127 -0.000313 0.122273 -0.457997 0.232540 -1.312828 -0.036881 1 0 0 0 0 0 1 181029
-0.001129 -0.000314 0.122272 -0.485683 0.209800 -1.331673 -0.036908 1 0 0 0 0 0 1 181910
-0.001148 -0.000310 0.122251 -0.247162 0.135712 -1.053529 -0.036943 1 0 0 0 0 0 1 183014
-0.001158 -0.000309 0.122243 -0.344638 0.153013 -1.202368 -0.036971 1 0 0 0 0 0 1 183906
-0.001163 -0.000308 0.122241 -0.415957 0.166930 -1.280067 -0.037002 1 0 0 0 0 0 1 184909
-0.001165 -0.000307 0.122240 -0.454345 0.174418 -1.310717 -0.037037 1 0 0 0 0 0 1 186037
-0.001161 -0.000325 0.122219 -0.554595 0.428735 -1.039936 -0.037065 1 0 0 0 0 0 1 186906
-0.001158 -0.000334 0.122211 -0.534500 0.340712 -1.188707 -0.037100 1 0 0 0 0 0 1 188035
-0.001157 -0.000339 0.122209 -0.518344 0.275057 -1.265950 -0.037131 1 0 0 0 0 0 1 189029
-0.001175 -0.000337 0.122187 -0.257336 0.177304 -1.010123 -0.037158 1 0 0 0 0 0 1 189904
-0.001184 -0.000336 0.122179 -0.343512 0.182703 -1.167487 -0.037193 1 0 0 0 0 0 1 191015
-0.001189 -0.000335 0.122176 -0.409083 0.190606 -1.247958 -0.037221 1 0 0 0 0 0 1 191907
-0.001204 -0.000349 0.122165 -0.266527 0.384601 -1.134669 -0.037252 1 0 0 0 0 0 1 192907
-0.001212 -0.000356 0.122161 -0.348431 0.318772 -1.220365 -0.037283 1 0 0 0 0 0 1 193906
-0.001222 -0.000340 0.122149 -0.330731 0.017268 -1.122342 -0.037314 1 0 0 0 0 0 1 194905
-0.001220 -0.000351 0.122124 -0.468107 0.332534 -0.928957 -0.037346 1 0 0 0 0 0 1 195904
-0.001220 -0.000357 0.122115 -0.473137 0.296662 -1.117117 -0.037377 1 0 0 0 0 0 1 196895
-0.001220 -0.000359 0.122112 -0.470372 0.259196 -1.209429 -0.037408 1 0 0 0 0 0 1 197905
-0.001220 -0.000361 0.122111 -0.469054 0.238515 -1.245285 -0.037446 1 0 0 0 0 0 1 199106
-0.001238 -0.000357 0.122090 -0.216222 0.165151 -0.972435 -0.037477 1 0 0 0 0 0 1 200109
-0.001247 -0.000355 0.122082 -0.305966 0.183041 -1.123613 -0.037508 1 0 0 0 0 0 1 201091
-0.001252 -0.000354 0.122079 -0.373371 0.197246 -1.202040 -0.037540 1 0 0 0 0 0 1 202112
-0.001273 -0.000349 0.122057 -0.157476 0.142016 -0.946247 -0.037571 1 0 0 0 0 0 1 203108
-0.001284 -0.000346 0.122050 -0.265814 0.168999 -1.103721 -0.037602 1 0 0 0 0 0 1 204092
-0.001289 -0.000345 0.122047 -0.342562 0.187731 -1.184382 -0.037633 1 0 0 0 0 0 1 205107
-0.001305 -0.000358 0.122035 -0.205878 0.386893 -1.070720 -0.037665 1 0 0 0 0 0 1 206113
-0.001318 -0.000347 0.122021 -0.215893 0.071825 -1.014934 -0.037694 1 0 0 0 0 0 1 207035
-0.001325 -0.000341 0.122016 -0.300068 0.115119 -1.130241 -0.037724 1 0 0 0 0 0 1 208025
-0.001322 -0.000356 0.121993 -0.431944 0.406727 -0.902108 -0.037752 1 0 0 0 0 0 1 208909
-0.001321 -0.000364 0.121985 -0.427939 0.339880 -1.067224 -0.037787 1 0 0 0 0 0 1 210027
-0.001321 -0.000368 0.121983 -0.419994 0.285033 -1.150220 -0.037819 1 0 0 0 0 0 1 211035
-0.001326 -0.000351 0.121971 -0.341535 0.003398 -1.040901 -0.037849 1 0 0 0 0 0 1 212025
-0.001341 -0.000357 0.121957 -0.188174 0.268574 -0.979725 -0.037877 1 0 0 0 0 0 1 212910
-0.001349 -0.000360 0.121951 -0.270537 0.260309 -1.096168 -0.037912 1 0 0 0 0 0 1 214040
-0.001353 -0.000361 0.121950 -0.328314 0.241989 -1.151343 -0.037944 1 0 0 0 0 0 1 215037
-0.001374 -0.000357 0.121928 -0.107370 0.168538 -0.885764 -0.037975 1 0 0 0 0 0 1 216055
-0.001384 -0.000355 0.121920 -0.212467 0.186269 -1.040032 -0.038007 1 0 0 0 0 0 1 217052
-0.001389 -0.000354 0.121918 -0.287559 0.200358 -1.119493 -0.038038 1 0 0 0 0 0 1 218050
-0.001392 -0.000354 0.121917 -0.327734 0.207877 -1.150320 -0.038064 1 0 0 0 0 0 1 218899
-0.001412 -0.000349 0.121895 -0.096782 0.148947 -0.875253 -0.038107 1 0 0 0 0 0 1 220260
-0.001422 -0.000347 0.121888 -0.196371 0.173982 -1.025887 -0.038131 1 0 0 0 0 0 1 221035
-0.001408 -0.000350 0.121875 -0.527644 0.252597 -0.966958 -0.038162 1 0 0 0 0 0 1 222024
-0.001401 -0.000352 0.121870 -0.472638 0.240336 -1.067274 -0.038194 1 0 0 0 0 0 1 223036
-0.001416 -0.000348 0.121848 -0.172173 0.166118 -0.827873 -0.038225 1 0 0 0 0 0 1 224030
-0.001424 -0.000346 0.121840 -0.234975 0.182979 -0.992608 -0.038256 1 0 0 0 0 0 1 225031
-0.001428 -0.000345 0.121837 -0.288716 0.196591 -1.075780 -0.038287 1 0 0 0 0 0 1 226015
-0.001430 -0.000345 0.121836 -0.318298 0.203878 -1.108052 -0.038318 1 0 0 0 0 0 1 227034
-0.001430 -0.000344 0.121836 -0.333592 0.207620 -1.120189 -0.038350 1 0 0 0 0 0 1 228030
-0.001436 -0.000326 0.121825 -0.267301 -0.042244 -0.983267 -0.038381 1 0 0 0 0 0 1 229030
-0.001452 -0.000330 0.121811 -0.120004 0.238547 -0.912110 -0.038412 1 0 0 0 0 0 1 230031
-0.001461 -0.000333 0.121806 -0.204883 0.238289 -1.025033 -0.038443 1 0 0 0 0 0 1 231018
-0.001465 -0.000334 0.121804 -0.263890 0.224026 -1.078985 -0.038475 1 0 0 0 0 0 1 232035
-0.001467 -0.000334 0.121803 -0.295384 0.215483 -1.099845 -0.038506 1 0 0 0 0 0 1 233033
-0.001481 -0.000349 0.121792 -0.134287 0.400060 -0.962187 -0.038537 1 0 0 0 0 0 1 234015
-0.001493 -0.000337 0.121778 -0.131350 0.078517 -0.897791 -0.038568 1 0 0 0 0 0 1 235032
-0.001500 -0.000332 0.121773 -0.208529 0.118062 -1.010228 -0.038600 1 0 0 0 0 0 1 236033
-0.001503 -0.000329 0.121771 -0.255723 0.157732 -1.063673 -0.038630 1 0 0 0 0 0 1 237012
-0.001504 -0.000327 0.121771 -0.280513 0.179566 -1.084344 -0.038662 1 0 0 0 0 0 1 238031
-0.001505 -0.000327 0.121771 -0.293237 0.190721 -1.092293 -0.038693 1 0 0 0 0 0 1 239029
-0.001500 -0.000345 0.121750 -0.381663 0.446152 -0.812899 -0.038725 1 0 0 0 0 0 1 240029
-0.001502 -0.000335 0.121732 -0.279981 0.108070 -0.816446 -0.038755 1 0 0 0 0 0 1 241013
-0.001504 -0.000330 0.121726 -0.285922 0.133967 -0.964528 -0.038787 1 0 0 0 0 0 1 242013
-0.001505 -0.000328 0.121724 -0.295481 0.166211 -1.031631 -0.038818 1 0 0 0 0 0 1 243030
-0.001505 -0.000327 0.121723 -0.301297 0.184268 -1.057145 -0.038849 1 0 0 0 0 0 1 244011
-0.001518 -0.000340 0.121712 -0.127412 0.382370 -0.920981 -0.038881 1 0 0 0 0 0 1 245030
-0.001525 -0.000347 0.121708 -0.191993 0.319496 -0.999033 -0.038912 1 0 0 0 0 0 1 246013
-0.001528 -0.000350 0.121707 -0.240011 0.271854 -1.039505 -0.038943 1 0 0 0 0 0 1 247028
-0.001530 -0.000352 0.121706 -0.265876 0.246444 -1.055493 -0.038975 1 0 0 0 0 0 1 248029
-0.001531 -0.000353 0.121706 -0.279160 0.233650 -1.061782 -0.039006 1 0 0 0 0 0 1 249028
-0.001537 -0.000335 0.121696 -0.211916 -0.024394 -0.922539 -0.039037 1 0 0 0 0 0 1 250030
-0.001540 -0.000326 0.121692 -0.241216 0.063088 -0.996213 -0.039068 1 0 0 0 0 0 1 251027
-0.001541 -0.000321 0.121691 -0.262751 0.128352 -1.034785 -0.039099 1 0 0 0 0 0 1 252026
-0.001542 -0.000319 0.121690 -0.274460 0.163162 -1.050091 -0.039131 1 0 0 0 0 0 1 253027
-0.001555 -0.000332 0.121679 -0.103508 0.369686 -0.910177 -0.039162 1 0 0 0 0 0 1 254029
-0.001562 -0.000338 0.121676 -0.169409 0.311070 -0.986984 -0.039193 1 0 0 0 0 0 1 255028
-0.001565 -0.000341 0.121674 -0.218087 0.265562 -1.026999 -0.039225 1 0 0 0 0 0 1 256032
-0.001567 -0.000343 0.121674 -0.244256 0.241230 -1.042815 -0.039256 1 0 0 0 0 0 1 257021
-0.001568 -0.000344 0.121674 -0.257705 0.228955 -1.049036 -0.039287 1 0 0 0 0 0 1 258030
-0.001568 -0.000344 0.121674 -0.264575 0.222886 -1.051764 -0.039318 1 0 0 0 0 0 1 259029
-0.001569 -0.000344 0.121674 -0.268126 0.219941 -1.053265 -0.039350 1 0 0 0 0 0 1 260029
-0.001569 -0.000344 0.121674 -0.270019 0.218533 -1.054323 -0.039380 1 0 0 0 0 0 1 261011
-0.001569 -0.000344 0.121674 -0.271059 0.217926 -1.055245 -0.039412 1 0 0 0 0 0 1 262013
-0.001569 -0.000344 0.121674 -0.271704 0.217715 -1.056116 -0.039443 1 0 0 0 0 0 1 263020
-0.001569 -0.000344 0.121674 -0.272129 0.217690 -1.056973 -0.039475 1 0 0 0 0 0 1 264028
-0.001569 -0.000344 0.121674 -0.272450 0.217752 -1.057807 -0.039506 1 0 0 0 0 0 1 265028
-0.001569 -0.000344 0.121674 -0.272719 0.217884 -1.058646 -0.039537 1 0 0 0 0 0 1 266030
-0.001582 -0.000358 0.121663 -0.095894 0.406854 -0.913346 -0.039568 1 0 0 0 0 0 1 267027
-0.001588 -0.000365 0.121659 -0.158718 0.339581 -0.988354 -0.039599 1 0 0 0 0 0 1 268020
-0.001592 -0.000369 0.121658 -0.205840 0.289749 -1.027723 -0.039630 1 0 0 0 0 0 1 269018
-0.001593 -0.000370 0.121657 -0.231260 0.263272 -1.043404 -0.039665 1 0 0 0 0 0 1 270107
-0.001594 -0.000371 0.121657 -0.244288 0.249922 -1.049523 -0.039695 1 0 0 0 0 0 1 271091
-0.001595 -0.000372 0.121657 -0.250945 0.243317 -1.052232 -0.039727 1 0 0 0 0 0 1 272106
-0.001595 -0.000372 0.121657 -0.254401 0.240106 -1.053705 -0.039758 1 0 0 0 0 0 1 273089
-0.001595 -0.000372 0.121657 -0.256226 0.238589 -1.054777 -0.039790 1 0 0 0 0 0 1 274106
-0.001595 -0.000372 0.121657 -0.257238 0.237930 -1.055675 -0.039820 1 0 0 0 0 0 1 275090
-0.001600 -0.000354 0.121647 -0.183824 -0.014173 -0.914383 -0.039852 1 0 0 0 0 0 1 276103
-0.001603 -0.000344 0.121643 -0.209893 0.076220 -0.987325 -0.039883 1 0 0 0 0 0 1 277089
-0.001605 -0.000340 0.121642 -0.229800 0.142950 -1.025646 -0.039914 1 0 0 0 0 0 1 278106
-0.001605 -0.000338 0.121641 -0.240689 0.178471 -1.040755 -0.039943 1 0 0 0 0 0 1 279023
-0.001606 -0.000336 0.121641 -0.246386 0.196515 -1.046739 -0.039975 1 0 0 0 0 0 1 280032
-0.001606 -0.000336 0.121641 -0.249364 0.205626 -1.049375 -0.040006 1 0 0 0 0 0 1 281022
-0.001606 -0.000336 0.121641 -0.250978 0.210271 -1.050835 -0.040037 1 0 0 0 0 0 1 282031
-0.001606 -0.000335 0.121641 -0.251869 0.212677 -1.051884 -0.040068 1 0 0 0 0 0 1 283023
-0.001606 -0.000335 0.121641 -0.252421 0.213968 -1.052779 -0.040100 1 0 0 0 0 0 1 284031
-0.001606 -0.000335 0.121641 -0.252799 0.214692 -1.053634 -0.040131 1 0 0 0 0 0 1 285032
-0.001606 -0.000335 0.121641 -0.253091 0.215133 -1.054464 -0.040162 1 0 0 0 0 0 1 286032
-0.001606 -0.000335 0.121641 -0.253336 0.215448 -1.055285 -0.040194 1 0 0 0 0 0 1 287039
-0.001606 -0.000335 0.121641 -0.253553 0.215675 -1.056124 -0.040225 1 0 0 0 0 0 1 288054
-0.001606 -0.000335 0.121641 -0.253757 0.215876 -1.056925 -0.040256 1 0 0 0 0 0 1 289029
-0.001606 -0.000335 0.121641 -0.253954 0.216079 -1.057754 -0.040287 1 0 0 0 0 0 1 290032
-0.001606 -0.000335 0.121641 -0.254159 0.216241 -1.058561 -0.040318 1 0 0 0 0 0 1 291031
-0.001606 -0.000335 0.121641 -0.254359 0.216418 -1.059381 -0.040349 1 0 0 0 0 0 1 292023
-0.001606 -0.000335 0.121641 -0.254557 0.216587 -1.060204 -0.040381 1 0 0 0 0 0 1 293026
-0.001606 -0.000335 0.121641 -0.254755 0.216756 -1.061029 -0.040412 1 0 0 0 0 0 1 294031
-0.001606 -0.000335 0.121641 -0.254941 0.216921 -1.061858 -0.040443 1 0 0 0 0 0 1 295034
-0.001606 -0.000335 0.121641 -0.255148 0.217091 -1.062670 -0.040475 1 0 0 0 0 0 1 296031
-0.001606 -0.000335 0.121641 -0.255342 0.217255 -1.063474 -0.040505 1 0 0 0 0 0 1 297011
-0.001606 -0.000335 0.121641 -0.255535 0.217435 -1.064303 -0.040537 1 0 0 0 0 0 1 298030
-0.001606 -0.000335 0.121641 -0.255738 0.217594 -1.065127 -0.040568 1 0 0 0 0 0 1 299027
-0.001606 -0.000335 0.121641 -0.255933 0.217758 -1.065934 -0.040599 1 0 0 0 0 0 1 300010
-0.001606 -0.000335 0.121641 -0.256121 0.217926 -1.066775 -0.040631 1 0 0 0 0 0 1 301027
-0.001606 -0.000335 0.121641 -0.256330 0.218097 -1.067596 -0.040662 1 0 0 0 0 0 1 302035
-0.001606 -0.000335 0.121641 -0.256529 0.218265 -1.068417 -0.040694 1 0 0 0 0 0 1 303036
-0.001606 -0.000335 0.121641 -0.256725 0.218432 -1.069233 -0.040725 1 0 0 0 0 0 1 304030
-0.001606 -0.000335 0.121641 -0.256922 0.218600 -1.070055 -0.040756 1 0 0 0 0 0 1 305032
-0.001606 -0.000335 0.121641 -0.257119 0.218767 -1.070874 -0.040787 1 0 0 0 0 0 1 306030
-0.001606 -0.000335 0.121641 -0.257300 0.218928 -1.071684 -0.040818 1 0 0 0 0 0 1 307010
-0.001606 -0.000335 0.121641 -0.257503 0.219110 -1.072506 -0.040850 1 0 0 0 0 0 1 308027
-0.001606 -0.000335 0.121641 -0.257708 0.219270 -1.073331 -0.040881 1 0 0 0 0 0 1 309026
-0.001606 -0.000335 0.121641 -0.257903 0.219434 -1.074140 -0.040912 1 0 0 0 0 0 1 310011
-0.001606 -0.000335 0.121641 -0.258103 0.219604 -1.074972 -0.040943 1 0 0 0 0 0 1 311025
-0.001606 -0.000335 0.121641 -0.258301 0.219772 -1.075795 -0.040975 1 0 0 0 0 0 1 312028
-0.001606 -0.000335 0.121641 -0.258482 0.219934 -1.076606 -0.041005 1 0 0 0 0 0 1 313009
-0.001606 -0.000335 0.121641 -0.258693 0.220107 -1.077436 -0.041037 1 0 0 0 0 0 1 314028
-0.001606 -0.000335 0.121641 -0.258891 0.220275 -1.078256 -0.041068 1 0 0 0 0 0 1 315027
-0.001606 -0.000335 0.121641 -0.259088 0.220442 -1.079074 -0.041099 1 0 0 0 0 0 1 316025
-0.001606 -0.000335 0.121641 -0.259277 0.220618 -1.079887 -0.041131 1 0 0 0 0 0 1 317024
-0.001606 -0.000335 0.121641 -0.259481 0.220779 -1.080716 -0.041162 1 0 0 0 0 0 1 318027
-0.001606 -0.000335 0.121641 -0.259667 0.220943 -1.081543 -0.041193 1 0 0 0 0 0 1 319027
-0.001606 -0.000335 0.121641 -0.259874 0.221112 -1.082357 -0.041224 1 0 0 0 0 0 1 320025
-0.001606 -0.000335 0.121641 -0.260072 0.221280 -1.083177 -0.041256 1 0 0 0 0 0 1 321025
-0.001606 -0.000335 0.121641 -0.260270 0.221448 -1.083999 -0.041287 1 0 0 0 0 0 1 322027
-0.001606 -0.000335 0.121641 -0.260467 0.221616 -1.084819 -0.041318 1 0 0 0 0 0 1 323027
-0.001606 -0.000335 0.121641 -0.260664 0.221783 -1.085639 -0.041350 1 0 0 0 0 0 1 324026
-0.001606 -0.000335 0.121641 -0.260849 0.221948 -1.086466 -0.041381 1 0 0 0 0 0 1 325027
-0.001606 -0.000335 0.121641 -0.261069 0.222128 -1.087331 -0.041414 1 0 0 0 0 0 1 326088
-0.001606 -0.000335 0.121641 -0.261263 0.222309 -1.088162 -0.041446 1 0 0 0 0 0 1 327109
-0.001606 -0.000335 0.121641 -0.261468 0.222469 -1.088991 -0.041477 1 0 0 0 0 0 1 328113
-0.001606 -0.000335 0.121641 -0.261665 0.222635 -1.089807 -0.041508 1 0 0 0 0 0 1 329107
-0.001606 -0.000335 0.121641 -0.261864 0.222804 -1.090636 -0.041540 1 0 0 0 0 0 1 330117
-0.001606 -0.000335 0.121641 -0.262042 0.222963 -1.091435 -0.041570 1 0 0 0 0 0 1 331083
-0.001606 -0.000335 0.121641 -0.262249 0.223133 -1.092248 -0.041601 1 0 0 0 0 0 1 332081
-0.001606 -0.000335 0.121641 -0.262447 0.223300 -1.093067 -0.041632 1 0 0 0 0 0 1 333079
-0.001606 -0.000335 0.121641 -0.262645 0.223469 -1.093889 -0.041664 1 0 0 0 0 0 1 334082
-0.001606 -0.000335 0.121641 -0.262851 0.223644 -1.094748 -0.041696 1 0 0 0 0 0 1 335128
-0.001606 -0.000335 0.121641 -0.263043 0.223807 -1.095548 -0.041727 1 0 0 0 0 0 1 336103
-0.001606 -0.000335 0.121641 -0.263216 0.223977 -1.096350 -0.041757 1 0 0 0 0 0 1 337081
-0.001606 -0.000335 0.121641 -0.263430 0.224140 -1.097170 -0.041789 1 0 0 0 0 0 1 338081
-0.001606 -0.000335 0.121641 -0.263629 0.224307 -1.097990 -0.041820 1 0 0 0 0 0 1 339080
-0.001606 -0.000335 0.121641 -0.263828 0.224476 -1.098818 -0.041851 1 0 0 0 0 0 1 340089
-0.001606 -0.000335 0.121641 -0.264028 0.224645 -1.099649 -0.041883 1 0 0 0 0 0 1 341102
-0.001606 -0.000335 0.121641 -0.264227 0.224815 -1.100479 -0.041915 1 0 0 0 0 0 1 342114
-0.001606 -0.000335 0.121641 -0.264410 0.224977 -1.101296 -0.041946 1 0 0 0 0 0 1 343101
-0.001606 -0.000335 0.121641 -0.264614 0.225145 -1.102098 -0.041976 1 0 0 0 0 0 1 344086
-0.001606 -0.000335 0.121641 -0.264816 0.225315 -1.102931 -0.042008 1 0 0 0 0 0 1 345102
-0.001606 -0.000335 0.121641 -0.265014 0.225484 -1.103757 -0.042040 1 0 0 0 0 0 1 346109
-0.001606 -0.000335 0.121641 -0.265202 0.225660 -1.104565 -0.042071 1 0 0 0 0 0 1 347102
-0.001606 -0.000335 0.121641 -0.265403 0.225817 -1.105381 -0.042101 1 0 0 0 0 0 1 348089
-0.001606 -0.000335 0.121641 -0.265592 0.225984 -1.106221 -0.042133 1 0 0 0 0 0 1 349104
-0.001606 -0.000335 0.121641 -0.265801 0.226155 -1.107041 -0.042165 1 0 0 0 0 0 1 350110
-0.001606 -0.000335 0.121641 -0.265983 0.226309 -1.107794 -0.042193 1 0 0 0 0 0 1 351029
-0.001606 -0.000335 0.121641 -0.266181 0.226477 -1.108615 -0.042225 1 0 0 0 0 0 1 352030
-0.001606 -0.000335 0.121641 -0.266376 0.226643 -1.109428 -0.042256 1 0 0 0 0 0 1 353021
-0.001606 -0.000335 0.121641 -0.266575 0.226812 -1.110255 -0.042287 1 0 0 0 0 0 1 354029
-0.001606 -0.000335 0.121641 -0.266770 0.226978 -1.111070 -0.042318 1 0 0 0 0 0 1 355022
-0.001606 -0.000335 0.121641 -0.266957 0.227144 -1.111903 -0.042350 1 0 0 0 0 0 1 356029
-0.001606 -0.000335 0.121641 -0.267154 0.227322 -1.112704 -0.042381 1 0 0 0 0 0 1 357021
-0.001606 -0.000335 0.121641 -0.267361 0.227483 -1.113537 -0.042412 1 0 0 0 0 0 1 358029
-0.001606 -0.000335 0.121641 -0.267557 0.227649 -1.114350 -0.042443 1 0 0 0 0 0 1 359020
-0.001606 -0.000335 0.121641 -0.267759 0.227820 -1.115190 -0.042475 1 0 0 0 0 0 1 360044
-0.001606 -0.000335 0.121641 -0.267942 0.227983 -1.116009 -0.042506 1 0 0 0 0 0 1 361034
-0.001606 -0.000335 0.121641 -0.268154 0.228157 -1.116843 -0.042538 1 0 0 0 0 0 1 362057
-0.001606 -0.000335 0.121641 -0.268348 0.228321 -1.117642 -0.042568 1 0 0 0 0 0 1 363032
-0.001606 -0.000335 0.121641 -0.268545 0.228488 -1.118463 -0.042600 1 0 0 0 0 0 1 364033
-0.001606 -0.000335 0.121641 -0.268744 0.228657 -1.119290 -0.042631 1 0 0 0 0 0 1 365040
-0.001606 -0.000335 0.121641 -0.268932 0.228834 -1.120102 -0.042662 1 0 0 0 0 0 1 366039
-0.001606 -0.000335 0.121641 -0.269127 0.229002 -1.120940 -0.042694 1 0 0 0 0 0 1 367037
-0.001606 -0.000335 0.121641 -0.269328 0.229157 -1.121731 -0.042724 1 0 0 0 0 0 1 368014
-0.001606 -0.000335 0.121641 -0.269531 0.229329 -1.122572 -0.042756 1 0 0 0 0 0 1 369040
-0.001606 -0.000335 0.121641 -0.269732 0.229499 -1.123409 -0.042788 1 0 0 0 0 0 1 370060
-0.001606 -0.000335 0.121641 -0.269923 0.229661 -1.124202 -0.042818 1 0 0 0 0 0 1 371027
-0.001606 -0.000335 0.121641 -0.270120 0.229829 -1.125021 -0.042849 1 0 0 0 0 0 1 372025
-0.001606 -0.000335 0.121641 -0.270314 0.229993 -1.125827 -0.042880 1 0 0 0 0 0 1 373008
-0.001606 -0.000335 0.121641 -0.270502 0.230161 -1.126670 -0.042912 1 0 0 0 0 0 1 374027
-0.001606 -0.000335 0.121641 -0.270701 0.230340 -1.127475 -0.042943 1 0 0 0 0 0 1 375024
-0.001606 -0.000335 0.121641 -0.270907 0.230500 -1.128303 -0.042975 1 0 0 0 0 0 1 376026
-0.001606 -0.000335 0.121641 -0.271106 0.230668 -1.129130 -0.043006 1 0 0 0 0 0 1 377033
-0.001606 -0.000335 0.121641 -0.271303 0.230836 -1.129948 -0.043037 1 0 0 0 0 0 1 378031
-0.001606 -0.000335 0.121641 -0.271499 0.231002 -1.130766 -0.043068 1 0 0 0 0 0 1 379027
-0.001606 -0.000335 0.121641 -0.271684 0.231167 -1.131591 -0.043099 1 0 0 0 0 0 1 380025
-0.001606 -0.000335 0.121641 -0.271888 0.231334 -1.132391 -0.043130 1 0 0 0 0 0 1 381007
-0.001606 -0.000335 0.121641 -0.272090 0.231505 -1.133227 -0.043162 1 0 0 0 0 0 1 382026
-0.001606 -0.000335 0.121641 -0.272287 0.231672 -1.134046 -0.043193 1 0 0 0 0 0 1 383025
-0.001606 -0.000335 0.121641 -0.272483 0.231840 -1.134865 -0.043224 1 0 0 0 0 0 1 384023
-0.001606 -0.000335 0.121641 -0.272669 0.232013 -1.135665 -0.043255 1 0 0 0 0 0 1 385007
-0.001606 -0.000335 0.121641 -0.272865 0.232174 -1.136515 -0.043287 1 0 0 0 0 0 1 386027
-0.001606 -0.000335 0.121641 -0.273073 0.232342 -1.137327 -0.043318 1 0 0 0 0 0 1 387023
-0.001606 -0.000335 0.121641 -0.273271 0.232511 -1.138149 -0.043350 1 0 0 0 0 0 1 388026
-0.001587 -0.000340 0.121631 -0.533943 0.293844 -1.001532 -0.043381 1 0 0 0 0 0 1 389023
-0.001578 -0.000342 0.121627 -0.440972 0.272542 -1.071586 -0.043412 1 0 0 0 0 0 1 390027
-0.001573 -0.000343 0.121626 -0.372797 0.256650 -1.108405 -0.043443 1 0 0 0 0 0 1 391007
-0.001570 -0.000344 0.121626 -0.336812 0.248205 -1.123042 -0.043474 1 0 0 0 0 0 1 392024
-0.001569 -0.000344 0.121626 -0.318805 0.244008 -1.128803 -0.043506 1 0 0 0 0 0 1 393024
-0.001569 -0.000344 0.121626 -0.309903 0.241987 -1.131369 -0.043537 1 0 0 0 0 0 1 394027
-0.001568 -0.000344 0.121626 -0.305569 0.241051 -1.132794 -0.043568 1 0 0 0 0 0 1 395023
-0.001568 -0.000344 0.121626 -0.303514 0.240669 -1.133813 -0.043599 1 0 0 0 0 0 1 396024
-0.001568 -0.000344 0.121625 -0.302598 0.240559 -1.134704 -0.043631 1 0 0 0 0 0 1 397024
-0.001568 -0.000344 0.121625 -0.302243 0.240604 -1.135542 -0.043662 1 0 0 0 0 0 1 398026
-0.001568 -0.000344 0.121625 -0.302182 0.240711 -1.136362 -0.043693 1 0 0 0 0 0 1 399022
-0.001568 -0.000344 0.121625 -0.302244 0.240835 -1.137175 -0.043724 1 0 0 0 0 0 1 400016
-0.001568 -0.000344 0.121625 -0.302404 0.240994 -1.138003 -0.043756 1 0 0 0 0 0 1 401027
-0.001568 -0.000344 0.121625 -0.302581 0.241156 -1.138815 -0.043787 1 0 0 0 0 0 1 402026
-0.001568 -0.000344 0.121625 -0.302770 0.241321 -1.139618 -0.043818 1 0 0 0 0 0 1 403023
-0.001568 -0.000344 0.121625 -0.302983 0.241493 -1.140430 -0.043849 1 0 0 0 0 0 1 404023
-0.001568 -0.000344 0.121625 -0.303200 0.241665 -1.141243 -0.043881 1 0 0 0 0 0 1 405023
-0.001568 -0.000344 0.121625 -0.303416 0.241837 -1.142057 -0.043912 1 0 0 0 0 0 1 406025
-0.001568 -0.000344 0.121625 -0.303620 0.242006 -1.142874 -0.043943 1 0 0 0 0 0 1 407022
-0.001568 -0.000344 0.121625 -0.303835 0.242178 -1.143689 -0.043974 1 0 0 0 0 0 1 408024
-0.001568 -0.000344 0.121625 -0.304062 0.242353 -1.144495 -0.044006 1 0 0 0 0 0 1 409024
-0.001568 -0.000344 0.121625 -0.304268 0.242522 -1.145313 -0.044037 1 0 0 0 0 0 1 410023
-0.001568 -0.000344 0.121625 -0.304494 0.242697 -1.146120 -0.044068 1 0 0 0 0 0 1 411023
-0.001568 -0.000344 0.121625 -0.304698 0.242865 -1.146931 -0.044099 1 0 0 0 0 0 1 412014
-0.001568 -0.000344 0.121625 -0.304914 0.243038 -1.147752 -0.044131 1 0 0 0 0 0 1 413023
-0.001568 -0.000344 0.121625 -0.305133 0.243222 -1.148551 -0.044162 1 0 0 0 0 0 1 414022
-0.001568 -0.000344 0.121625 -0.305346 0.243384 -1.149375 -0.044193 1 0 0 0 0 0 1 415022
-0.001568 -0.000344 0.121625 -0.305572 0.243556 -1.150175 -0.044224 1 0 0 0 0 0 1 416013
-0.001568 -0.000344 0.121625 -0.305779 0.243727 -1.151002 -0.044256 1 0 0 0 0 0 1 417023
-0.001568 -0.000344 0.121625 -0.305992 0.243898 -1.151811 -0.044287 1 0 0 0 0 0 1 418017
-0.001568 -0.000344 0.121625 -0.306219 0.244072 -1.152613 -0.044318 1 0 0 0 0 0 1 419012
-0.001568 -0.000344 0.121625 -0.306426 0.244243 -1.153440 -0.044349 1 0 0 0 0 0 1 420022
-0.001568 -0.000344 0.121625 -0.306651 0.244416 -1.154239 -0.044380 1 0 0 0 0 0 1 421013
-0.001568 -0.000344 0.121625 -0.306858 0.244587 -1.155065 -0.044412 1 0 0 0 0 0 1 422022
-0.001568 -0.000344 0.121625 -0.307084 0.244761 -1.155869 -0.044443 1 0 0 0 0 0 1 423018
-0.001568 -0.000344 0.121625 -0.307292 0.244932 -1.156695 -0.044475 1 0 0 0 0 0 1 424027
-0.001568 -0.000344 0.121625 -0.307499 0.245114 -1.157505 -0.044506 1 0 0 0 0 0 1 425032
-0.001568 -0.000344 0.121625 -0.307736 0.245282 -1.158324 -0.044537 1 0 0 0 0 0 1 426040
-0.001568 -0.000344 0.121625 -0.307940 0.245450 -1.159136 -0.044568 1 0 0 0 0 0 1 427031
-0.001549 -0.000349 0.121615 -0.568876 0.306843 -1.022165 -0.044599 1 0 0 0 0 0 1 428019
-0.001540 -0.000351 0.121612 -0.476181 0.285609 -1.092238 -0.044631 1 0 0 0 0 0 1 429039
-0.001535 -0.000352 0.121611 -0.408144 0.269751 -1.129059 -0.044662 1 0 0 0 0 0 1 430027
-0.001533 -0.000353 0.121610 -0.372247 0.261325 -1.143677 -0.044693 1 0 0 0 0 0 1 431026
-0.001531 -0.000353 0.121610 -0.354275 0.257149 -1.149450 -0.044725 1 0 0 0 0 0 1 432043
-0.001531 -0.000353 0.121610 -0.345394 0.255121 -1.151984 -0.044755 1 0 0 0 0 0 1 433018
-0.001531 -0.000353 0.121610 -0.341100 0.254186 -1.153410 -0.044787 1 0 0 0 0 0 1 434040
-0.001530 -0.000353 0.121610 -0.339058 0.253815 -1.154429 -0.044818 1 0 0 0 0 0 1 435034
-0.001530 -0.000353 0.121610 -0.338176 0.253723 -1.155307 -0.044850 1 0 0 0 0 0 1 436026
-0.001530 -0.000353 0.121610 -0.337835 0.253752 -1.156145 -0.044881 1 0 0 0 0 0 1 437028
-0.001530 -0.000353 0.121610 -0.337784 0.253860 -1.156955 -0.044912 1 0 0 0 0 0 1 438037
-0.001530 -0.000353 0.121610 -0.337880 0.254003 -1.157762 -0.044944 1 0 0 0 0 0 1 439034
-0.001530 -0.000353 0.121610 -0.338049 0.254174 -1.158565 -0.044975 1 0 0 0 0 0 1 440033
-0.001530 -0.000353 0.121610 -0.338253 0.254334 -1.159376 -0.045006 1 0 0 0 0 0 1 441033
-0.001530 -0.000353 0.121610 -0.338464 0.254505 -1.160182 -0.045038 1 0 0 0 0 0 1 442042
-0.001530 -0.000353 0.121610 -0.338681 0.254684 -1.160972 -0.045068 1 0 0 0 0 0 1 443008
-0.001530 -0.000353 0.121610 -0.338918 0.254855 -1.161796 -0.045100 1 0 0 0 0 0 1 444038
-0.001530 -0.000353 0.121610 -0.339152 0.255031 -1.162599 -0.045131 1 0 0 0 0 0 1 445036
-0.001530 -0.000353 0.121610 -0.339387 0.255207 -1.163404 -0.045162 1 0 0 0 0 0 1 446036
-0.001530 -0.000353 0.121610 -0.339621 0.255383 -1.164206 -0.045193 1 0 0 0 0 0 1 447033
-0.001530 -0.000353 0.121610 -0.339856 0.255560 -1.165012 -0.045225 1 0 0 0 0 0 1 448034
-0.001536 -0.000335 0.121600 -0.265572 0.002406 -1.022748 -0.045256 1 0 0 0 0 0 1 449033
-0.001539 -0.000326 0.121596 -0.291286 0.092147 -1.095373 -0.045287 1 0 0 0 0 0 1 450036
-0.001540 -0.000321 0.121595 -0.310990 0.158541 -1.133539 -0.045318 1 0 0 0 0 0 1 451033
-0.001541 -0.000319 0.121594 -0.321807 0.193912 -1.148654 -0.045350 1 0 0 0 0 0 1 452035
-0.001541 -0.000317 0.121594 -0.327479 0.211859 -1.154597 -0.045381 1 0 0 0 0 0 1 453031
-0.001541 -0.000317 0.121594 -0.330457 0.220928 -1.157205 -0.045412 1 0 0 0 0 0 1 454036
-0.001541 -0.000317 0.121594 -0.332075 0.225555 -1.158635 -0.045444 1 0 0 0 0 0 1 455034
-0.001541 -0.000316 0.121594 -0.332995 0.227928 -1.159629 -0.045474 1 0 0 0 0 0 1 456003
-0.001554 -0.000330 0.121583 -0.155326 0.419282 -1.013488 -0.045506 1 0 0 0 0 0 1 457033
-0.001561 -0.000337 0.121580 -0.217703 0.353230 -1.088099 -0.045537 1 0 0 0 0 0 1 458036
-0.001564 -0.000341 0.121578 -0.264594 0.303997 -1.127289 -0.045568 1 0 0 0 0 0 1 459032
-0.001566 -0.000342 0.121578 -0.289880 0.277818 -1.142786 -0.045600 1 0 0 0 0 0 1 460034
-0.001567 -0.000343 0.121578 -0.302865 0.264625 -1.148853 -0.045631 1 0 0 0 0 0 1 461034
-0.001567 -0.000344 0.121578 -0.309511 0.258080 -1.151507 -0.045662 1 0 0 0 0 0 1 462034
-0.001567 -0.000344 0.121578 -0.312952 0.254910 -1.152942 -0.045693 1 0 0 0 0 0 1 463032
-0.001567 -0.000344 0.121577 -0.314787 0.253393 -1.153972 -0.045725 1 0 0 0 0 0 1 464033
-0.001567 -0.000344 0.121577 -0.315799 0.252725 -1.154827 -0.045756 1 0 0 0 0 0 1 465028
-0.001567 -0.000344 0.121577 -0.316427 0.252476 -1.155639 -0.045787 1 0 0 0 0 0 1 466023
-0.001568 -0.000344 0.121577 -0.316856 0.252429 -1.156449 -0.045818 1 0 0 0 0 0 1 467033
-0.001568 -0.000344 0.121577 -0.317161 0.252507 -1.157243 -0.045850 1 0 0 0 0 0 1 468035
-0.001568 -0.000344 0.121577 -0.317431 0.252619 -1.158025 -0.045881 1 0 0 0 0 0 1 469025
-0.001568 -0.000344 0.121577 -0.317678 0.252762 -1.158822 -0.045912 1 0 0 0 0 0 1 470034
-0.001568 -0.000344 0.121577 -0.317908 0.252934 -1.159603 -0.045943 1 0 0 0 0 0 1 471033
-0.001568 -0.000344 0.121577 -0.318133 0.253098 -1.160398 -0.045975 1 0 0 0 0 0 1 472033
-0.001568 -0.000344 0.121577 -0.318350 0.253270 -1.161187 -0.046006 1 0 0 0 0 0 1 473032
-0.001573 -0.000326 0.121567 -0.244042 -0.000022 -1.018700 -0.046037 1 0 0 0 0 0 1 474031
-0.001576 -0.000316 0.121563 -0.269655 0.089555 -1.091313 -0.046068 1 0 0 0 0 0 1 475033
-0.001577 -0.000312 0.121562 -0.289317 0.155861 -1.129464 -0.046100 1 0 0 0 0 0 1 476033
-0.001578 -0.000310 0.121562 -0.300097 0.191182 -1.144555 -0.046131 1 0 0 0 0 0 1 477020
-0.001578 -0.000308 0.121562 -0.305734 0.209101 -1.150477 -0.046162 1 0 0 0 0 0 1 478022
-0.001578 -0.000308 0.121561 -0.308704 0.218170 -1.153069 -0.046193 1 0 0 0 0 0 1 479027
-0.001578 -0.000308 0.121561 -0.310306 0.222766 -1.154477 -0.046224 1 0 0 0 0 0 1 480017
-0.001579 -0.000307 0.121561 -0.311217 0.225136 -1.155487 -0.046256 1 0 0 0 0 0 1 481025
-0.001579 -0.000307 0.121561 -0.311770 0.226410 -1.156346 -0.046287 1 0 0 0 0 0 1 482022
-0.001579 -0.000307 0.121561 -0.312152 0.227127 -1.157157 -0.046318 1 0 0 0 0 0 1 483026
-0.001579 -0.000307 0.121561 -0.312454 0.227551 -1.157940 -0.046349 1 0 0 0 0 0 1 484016
-0.001592 -0.000321 0.121551 -0.134396 0.418051 -1.011471 -0.046381 1 0 0 0 0 0 1 485025
-0.001598 -0.000328 0.121547 -0.196451 0.351619 -1.086028 -0.046412 1 0 0 0 0 0 1 486026
-0.001601 -0.000331 0.121546 -0.243153 0.302212 -1.125176 -0.046443 1 0 0 0 0 0 1 487016
-0.001603 -0.000333 0.121545 -0.268354 0.275936 -1.140669 -0.046474 1 0 0 0 0 0 1 488025
-0.001604 -0.000334 0.121545 -0.281282 0.262688 -1.146703 -0.046505 1 0 0 0 0 0 1 489016
-0.001610 -0.000316 0.121535 -0.213396 0.002632 -1.005936 -0.046537 1 0 0 0 0 0 1 490030
-0.001613 -0.000307 0.121531 -0.242140 0.088736 -1.079174 -0.046568 1 0 0 0 0 0 1 491026
-0.001614 -0.000303 0.121530 -0.263371 0.153285 -1.117561 -0.046600 1 0 0 0 0 0 1 492028
-0.001615 -0.000300 0.121529 -0.274933 0.187713 -1.132710 -0.046631 1 0 0 0 0 0 1 493019
-0.001615 -0.000299 0.121529 -0.280957 0.205212 -1.138654 -0.046662 1 0 0 0 0 0 1 494030
-0.001616 -0.000299 0.121529 -0.284098 0.214033 -1.141237 -0.046693 1 0 0 0 0 0 1 495025
-0.001616 -0.000298 0.121529 -0.285789 0.218520 -1.142635 -0.046724 1 0 0 0 0 0 1 496016
-0.001616 -0.000298 0.121529 -0.286725 0.220854 -1.143627 -0.046756 1 0 0 0 0 0 1 497029
-0.001616 -0.000298 0.121529 -0.287291 0.222075 -1.144468 -0.046787 1 0 0 0 0 0 1 498023
-0.001616 -0.000298 0.121529 -0.287674 0.222764 -1.145256 -0.046818 1 0 0 0 0 0 1 499026
-0.001616 -0.000298 0.121529 -0.287960 0.223183 -1.146026 -0.046849 1 0 0 0 0 0 1 500021
-0.001616 -0.000298 0.121529 -0.288194 0.223475 -1.146793 -0.046880 1 0 0 0 0 0 1 501006
-0.001616 -0.000298 0.121529 -0.288422 0.223697 -1.147557 -0.046912 1 0 0 0 0 0 1 502021
-0.001616 -0.000298 0.121529 -0.288621 0.223863 -1.148328 -0.046943 1 0 0 0 0 0 1 503022
-0.001621 -0.000280 0.121518 -0.214319 -0.029442 -1.005474 -0.046974 1 0 0 0 0 0 1 504022
-0.001624 -0.000270 0.121515 -0.239801 0.059877 -1.078105 -0.047006 1 0 0 0 0 0 1 505021
-0.001625 -0.000266 0.121513 -0.259388 0.126029 -1.116271 -0.047037 1 0 0 0 0 0 1 506023
-0.001626 -0.000264 0.121513 -0.270144 0.161257 -1.131351 -0.047068 1 0 0 0 0 0 1 507022
-0.001626 -0.000262 0.121513 -0.275752 0.179132 -1.137246 -0.047099 1 0 0 0 0 0 1 508024
-0.001627 -0.000262 0.121513 -0.278681 0.188159 -1.139822 -0.047131 1 0 0 0 0 0 1 509025
-0.001627 -0.000262 0.121513 -0.280262 0.192738 -1.141203 -0.047162 1 0 0 0 0 0 1 510023
-0.001627 -0.000261 0.121513 -0.281133 0.195078 -1.142188 -0.047193 1 0 0 0 0 0 1 511021
-0.001627 -0.000261 0.121513 -0.281677 0.196310 -1.143019 -0.047224 1 0 0 0 0 0 1 512020
-0.001627 -0.000261 0.121513 -0.282051 0.197014 -1.143803 -0.047256 1 0 0 0 0 0 1 513020
-0.001627 -0.000261 0.121513 -0.282310 0.197413 -1.144564 -0.047287 1 0 0 0 0 0 1 514022
-0.001627 -0.000261 0.121513 -0.282539 0.197688 -1.145333 -0.047318 1 0 0 0 0 0 1 515021
-0.001627 -0.000261 0.121513 -0.282754 0.197877 -1.146090 -0.047349 1 0 0 0 0 0 1 516020
-0.001627 -0.000261 0.121513 -0.282946 0.198055 -1.146841 -0.047381 1 0 0 0 0 0 1 517021
-0.001627 -0.000261 0.121513 -0.283147 0.198204 -1.147596 -0.047412 1 0 0 0 0 0 1 518020
-0.001627 -0.000261 0.121513 -0.283336 0.198336 -1.148355 -0.047443 1 0 0 0 0 0 1 519023
-0.001627 -0.000261 0.121513 -0.283526 0.198478 -1.149117 -0.047474 1 0 0 0 0 0 1 520022
-0.001627 -0.000261 0.121513 -0.283709 0.198597 -1.149865 -0.047506 1 0 0 0 0 0 1 521019
-0.001627 -0.000261 0.121513 -0.283900 0.198739 -1.150629 -0.047537 1 0 0 0 0 0 1 522021
-0.001632 -0.000243 0.121502 -0.209588 -0.054656 -1.007531 -0.047568 1 0 0 0 0 0 1 523021
-0.001635 -0.000234 0.121499 -0.234992 0.034480 -1.080193 -0.047599 1 0 0 0 0 0 1 524023
-0.001636 -0.000229 0.121497 -0.254556 0.100535 -1.118367 -0.047631 1 0 0 0 0 0 1 525020
-0.001637 -0.000227 0.121497 -0.265287 0.135716 -1.133448 -0.047662 1 0 0 0 0 0 1 526021
-0.001637 -0.000226 0.121497 -0.270882 0.153555 -1.139339 -0.047693 1 0 0 0 0 0 1 527019
-0.001638 -0.000225 0.121497 -0.273819 0.162537 -1.141903 -0.047724 1 0 0 0 0 0 1 528018
-0.001638 -0.000225 0.121497 -0.275387 0.167100 -1.143274 -0.047756 1 0 0 0 0 0 1 529019
-0.001638 -0.000225 0.121497 -0.276266 0.169435 -1.144250 -0.047787 1 0 0 0 0 0 1 530016
-0.001638 -0.000225 0.121497 -0.276796 0.170647 -1.145085 -0.047818 1 0 0 0 0 0 1 531022
-0.001638 -0.000225 0.121497 -0.277147 0.171317 -1.145856 -0.047849 1 0 0 0 0 0 1 532014
-0.001638 -0.000225 0.121497 -0.277414 0.171710 -1.146611 -0.047881 1 0 0 0 0 0 1 533019
-0.001638 -0.000225 0.121497 -0.277648 0.171960 -1.147363 -0.047912 1 0 0 0 0 0 1 534022
-0.001638 -0.000225 0.121497 -0.277850 0.172139 -1.148122 -0.047943 1 0 0 0 0 0 1 535019
-0.001638 -0.000224 0.121497 -0.278040 0.172278 -1.148866 -0.047974 1 0 0 0 0 0 1 536019
-0.001638 -0.000224 0.121497 -0.278217 0.172412 -1.149613 -0.048006 1 0 0 0 0 0 1 537019
-0.001638 -0.000224 0.121497 -0.278413 0.172540 -1.150363 -0.048037 1 0 0 0 0 0 1 538021
-0.001638 -0.000224 0.121497 -0.278595 0.172654 -1.151111 -0.048068 1 0 0 0 0 0 1 539020
-0.001651 -0.000238 0.121486 -0.100230 0.363339 -1.004362 -0.048099 1 0 0 0 0 0 1 540021
-0.001657 -0.000245 0.121482 -0.161973 0.296957 -1.078770 -0.048131 1 0 0 0 0 0 1 541020
-0.001661 -0.000249 0.121481 -0.208519 0.247572 -1.117839 -0.048162 1 0 0 0 0 0 1 542022
-0.001662 -0.000250 0.121480 -0.233624 0.221293 -1.133257 -0.048193 1 0 0 0 0 0 1 543011
-0.001663 -0.000251 0.121480 -0.246496 0.208034 -1.139284 -0.048224 1 0 0 0 0 0 1 544021
-0.001663 -0.000252 0.121480 -0.253066 0.201450 -1.141853 -0.048255 1 0 0 0 0 0 1 545009
-0.001664 -0.000252 0.121480 -0.256450 0.198216 -1.143258 -0.048287 1 0 0 0 0 0 1 546019
-0.001664 -0.000252 0.121480 -0.258222 0.196664 -1.144225 -0.048318 1 0 0 0 0 0 1 547009
-0.001664 -0.000252 0.121480 -0.259202 0.195939 -1.145055 -0.048349 1 0 0 0 0 0 1 548018
-0.001664 -0.000252 0.121480 -0.259773 0.195652 -1.145810 -0.048380 1 0 0 0 0 0 1 549008
-0.001664 -0.000252 0.121480 -0.260144 0.195569 -1.146564 -0.048412 1 0 0 0 0 0 1 550018
-0.001664 -0.000252 0.121480 -0.260419 0.195596 -1.147300 -0.048443 1 0 0 0 0 0 1 551009
-0.001664 -0.000252 0.121480 -0.260633 0.195662 -1.148054 -0.048474 1 0 0 0 0 0 1 552018
-0.001664 -0.000252 0.121480 -0.260821 0.195766 -1.148788 -0.048505 1 0 0 0 0 0 1 553017
-0.001664 -0.000252 0.121480 -0.260994 0.195870 -1.149527 -0.048537 1 0 0 0 0 0 1 554015
-0.001664 -0.000252 0.121480 -0.261186 0.195991 -1.150285 -0.048569 1 0 0 0 0 0 1 555040
-0.001645 -0.000257 0.121470 -0.523254 0.257672 -1.012964 -0.048600 1 0 0 0 0 0 1 556026
-0.001635 -0.000259 0.121467 -0.431081 0.236478 -1.082589 -0.048631 1 0 0 0 0 0 1 557038
-0.001631 -0.000260 0.121465 -0.363313 0.220624 -1.119180 -0.048662 1 0 0 0 0 0 1 558040
-0.001628 -0.000261 0.121465 -0.327523 0.212205 -1.133624 -0.048694 1 0 0 0 0 0 1 559034
-0.001627 -0.000261 0.121465 -0.309582 0.207980 -1.139283 -0.048724 1 0 0 0 0 0 1 560023
-0.001627 -0.000261 0.121465 -0.300715 0.205931 -1.141742 -0.048755 1 0 0 0 0 0 1 561013
-0.001626 -0.000261 0.121465 -0.296402 0.204979 -1.143100 -0.048787 1 0 0 0 0 0 1 562036
-0.001626 -0.000261 0.121465 -0.294327 0.204547 -1.144037 -0.048818 1 0 0 0 0 0 1 563021
-0.001626 -0.000261 0.121465 -0.293388 0.204418 -1.144859 -0.048850 1 0 0 0 0 0 1 564036
-0.001626 -0.000261 0.121465 -0.293011 0.204404 -1.145611 -0.048881 1 0 0 0 0 0 1 565031
-0.001626 -0.000261 0.121465 -0.292912 0.204465 -1.146340 -0.048912 1 0 0 0 0 0 1 566030
-0.001626 -0.000261 0.121465 -0.292964 0.204574 -1.147079 -0.048943 1 0 0 0 0 0 1 567026
-0.001626 -0.000261 0.121465 -0.293075 0.204675 -1.147799 -0.048974 1 0 0 0 0 0 1 568000
-0.001626 -0.000261 0.121465 -0.293228 0.204799 -1.148556 -0.049006 1 0 0 0 0 0 1 569033
-0.001607 -0.000266 0.121455 -0.555295 0.266469 -1.011027 -0.049037 1 0 0 0 0 0 1 570030
-0.001598 -0.000268 0.121451 -0.463271 0.245308 -1.080673 -0.049068 1 0 0 0 0 0 1 571028
-0.001593 -0.000269 0.121450 -0.395569 0.229480 -1.117276 -0.049099 1 0 0 0 0 0 1 572018
-0.001591 -0.000270 0.121450 -0.359833 0.221077 -1.131746 -0.049131 1 0 0 0 0 0 1 573036
-0.001589 -0.000270 0.121449 -0.341933 0.216874 -1.137401 -0.049162 1 0 0 0 0 0 1 574035
-0.001589 -0.000270 0.121449 -0.333091 0.214822 -1.139854 -0.049193 1 0 0 0 0 0 1 575033
-0.001589 -0.000270 0.121449 -0.328782 0.213867 -1.141187 -0.049224 1 0 0 0 0 0 1 576022
-0.001588 -0.000270 0.121449 -0.326730 0.213441 -1.142135 -0.049256 1 0 0 0 0 0 1 577028
-0.001588 -0.000270 0.121449 -0.325820 0.213319 -1.142933 -0.049287 1 0 0 0 0 0 1 578030
-0.001588 -0.000270 0.121449 -0.325464 0.213310 -1.143681 -0.049318 1 0 0 0 0 0 1 579030
-0.001588 -0.000270 0.121449 -0.325370 0.213381 -1.144393 -0.049349 1 0 0 0 0 0 1 579999
-0.001588 -0.000270 0.121449 -0.325449 0.213467 -1.145145 -0.049381 1 0 0 0 0 0 1 581029
-0.001588 -0.000270 0.121449 -0.325590 0.213596 -1.145868 -0.049412 1 0 0 0 0 0 1 582028
-0.001588 -0.000270 0.121449 -0.325751 0.213718 -1.146571 -0.049442 1 0 0 0 0 0 1 582999
-0.001588 -0.000270 0.121449 -0.325937 0.213851 -1.147310 -0.049475 1 0 0 0 0 0 1 584029
-0.001588 -0.000270 0.121449 -0.326136 0.213973 -1.148045 -0.049506 1 0 0 0 0 0 1 585026
-0.001588 -0.000270 0.121449 -0.326346 0.214119 -1.148762 -0.049537 1 0 0 0 0 0 1 586032
-0.001588 -0.000270 0.121449 -0.326544 0.214264 -1.149496 -0.049568 1 0 0 0 0 0 1 587028
-0.001588 -0.000270 0.121449 -0.326745 0.214389 -1.150215 -0.049600 1 0 0 0 0 0 1 588028
-0.001588 -0.000270 0.121449 -0.326951 0.214523 -1.150941 -0.049631 1 0 0 0 0 0 1 589030
-0.001588 -0.000270 0.121449 -0.327151 0.214654 -1.151646 -0.049661 1 0 0 0 0 0 1 590003
-0.001588 -0.000270 0.121449 -0.327370 0.214784 -1.152395 -0.049693 1 0 0 0 0 0 1 591028
-0.001588 -0.000270 0.121449 -0.327581 0.214929 -1.153107 -0.049725 1 0 0 0 0 0 1 592027
-0.001588 -0.000270 0.121449 -0.327775 0.215063 -1.153837 -0.049756 1 0 0 0 0 0 1 593028
-0.001588 -0.000270 0.121449 -0.327984 0.215210 -1.154570 -0.049787 1 0 0 0 0 0 1 594029
-0.001588 -0.000270 0.121449 -0.328186 0.215334 -1.155287 -0.049818 1 0 0 0 0 0 1 595027
-0.001588 -0.000270 0.121449 -0.328390 0.215467 -1.156006 -0.049849 1 0 0 0 0 0 1 596019
-0.001588 -0.000270 0.121449 -0.328615 0.215595 -1.156726 -0.049880 1 0 0 0 0 0 1 597013
-0.001588 -0.000270 0.121449 -0.328805 0.215737 -1.157459 -0.049912 1 0 0 0 0 0 1 598024
-0.001569 -0.000275 0.121439 -0.591049 0.277461 -1.019646 -0.049943 1 0 0 0 0 0 1 599029
-0.001560 -0.000277 0.121436 -0.499247 0.256343 -1.089308 -0.049975 1 0 0 0 0 0 1 600027
-0.001555 -0.000278 0.121435 -0.431685 0.240560 -1.125934 -0.050006 1 0 0 0 0 0 1 601029
-0.001553 -0.000279 0.121434 -0.396011 0.232160 -1.140383 -0.050037 1 0 0 0 0 0 1 602018
-0.001552 -0.000279 0.121434 -0.378152 0.227955 -1.146037 -0.050068 1 0 0 0 0 0 1 603026
-0.001551 -0.000279 0.121434 -0.369357 0.225924 -1.148489 -0.050100 1 0 0 0 0 0 1 604027
-0.001551 -0.000279 0.121434 -0.365053 0.224972 -1.149817 -0.050131 1 0 0 0 0 0 1 605026
-0.001551 -0.000279 0.121434 -0.363032 0.224554 -1.150748 -0.050162 1 0 0 0 0 0 1 606028
-0.001551 -0.000279 0.121434 -0.362127 0.224421 -1.151535 -0.050193 1 0 0 0 0 0 1 607026
-0.001551 -0.000279 0.121434 -0.361804 0.224429 -1.152275 -0.050224 1 0 0 0 0 0 1 608025
-0.001550 -0.000279 0.121434 -0.361735 0.224509 -1.152995 -0.050255 1 0 0 0 0 0 1 609015
-0.001550 -0.000279 0.121434 -0.361820 0.224606 -1.153715 -0.050287 1 0 0 0 0 0 1 610022
-0.001550 -0.000279 0.121434 -0.361974 0.224727 -1.154437 -0.050318 1 0 0 0 0 0 1 611013
-0.001550 -0.000279 0.121434 -0.362160 0.224858 -1.155160 -0.050349 1 0 0 0 0 0 1 612020
-0.001550 -0.000279 0.121434 -0.362381 0.224996 -1.155872 -0.050380 1 0 0 0 0 0 1 613013
-0.001550 -0.000279 0.121434 -0.362585 0.225131 -1.156589 -0.050412 1 0 0 0 0 0 1 614023
-0.001550 -0.000279 0.121434 -0.362805 0.225269 -1.157298 -0.050443 1 0 0 0 0 0 1 615012
-0.001550 -0.000279 0.121434 -0.363040 0.225401 -1.158028 -0.050474 1 0 0 0 0 0 1 616021
-0.001550 -0.000279 0.121434 -0.363255 0.225547 -1.158731 -0.050505 1 0 0 0 0 0 1 617011
-0.001550 -0.000279 0.121434 -0.363482 0.225689 -1.159457 -0.050537 1 0 0 0 0 0 1 618024
-0.001550 -0.000279 0.121434 -0.363692 0.225824 -1.160171 -0.050568 1 0 0 0 0 0 1 619012
-0.001550 -0.000279 0.121434 -0.363927 0.225966 -1.160882 -0.050599 1 0 0 0 0 0 1 620011
-0.001531 -0.000284 0.121424 -0.626276 0.287726 -1.022838 -0.050631 1 0 0 0 0 0 1 621042
-0.001522 -0.000286 0.121420 -0.534644 0.266627 -1.092523 -0.050662 1 0 0 0 0 0 1 622029
-0.001517 -0.000287 0.121419 -0.467185 0.250874 -1.129134 -0.050692 1 0 0 0 0 0 1 623002
-0.001515 -0.000288 0.121419 -0.431641 0.242531 -1.143793 -0.050732 1 0 0 0 0 0 1 624279
-0.001514 -0.000288 0.121419 -0.413756 0.238297 -1.149235 -0.050755 1 0 0 0 0 0 1 625015
-0.001513 -0.000288 0.121418 -0.404986 0.236275 -1.151713 -0.050788 1 0 0 0 0 0 1 626051
-0.001513 -0.000288 0.121418 -0.400719 0.235319 -1.153019 -0.050818 1 0 0 0 0 0 1 627027
-0.001513 -0.000288 0.121418 -0.398705 0.234923 -1.153929 -0.050850 1 0 0 0 0 0 1 628028
-0.001513 -0.000288 0.121418 -0.397828 0.234799 -1.154716 -0.050880 1 0 0 0 0 0 1 629018
-0.001513 -0.000288 0.121418 -0.397515 0.234801 -1.155462 -0.050912 1 0 0 0 0 0 1 630035
-0.001513 -0.000288 0.121418 -0.397473 0.234875 -1.156185 -0.050943 1 0 0 0 0 0 1 631031
-0.001494 -0.000293 0.121408 -0.659649 0.296578 -1.017906 -0.050975 1 0 0 0 0 0 1 632030
-0.001484 -0.000295 0.121405 -0.568101 0.275519 -1.087631 -0.051005 1 0 0 0 0 0 1 632999
-0.001480 -0.000296 0.121404 -0.500692 0.259764 -1.124293 -0.051037 1 0 0 0 0 0 1 634029
-0.001477 -0.000296 0.121403 -0.465118 0.251398 -1.138755 -0.051068 1 0 0 0 0 0 1 635027
-0.001476 -0.000297 0.121403 -0.447314 0.247206 -1.144384 -0.051099 1 0 0 0 0 0 1 636016
-0.001476 -0.000297 0.121403 -0.438539 0.245181 -1.146834 -0.051131 1 0 0 0 0 0 1 637027
-0.001475 -0.000297 0.121403 -0.434310 0.244236 -1.148148 -0.051162 1 0 0 0 0 0 1 638030
-0.001475 -0.000297 0.121403 -0.432309 0.243840 -1.149049 -0.051192 1 0 0 0 0 0 1 639000
-0.001475 -0.000297 0.121403 -0.431448 0.243712 -1.149839 -0.051225 1 0 0 0 0 0 1 640031
-0.001475 -0.000297 0.121403 -0.431163 0.243728 -1.150563 -0.051256 1 0 0 0 0 0 1 641030
-0.001456 -0.000301 0.121393 -0.694273 0.306011 -1.014916 -0.051413 1 0 0 0 0 0 1 646064
-0.001447 -0.000304 0.121389 -0.602814 0.284967 -1.084701 -0.051444 1 0 0 0 0 0 1 647065
-0.001442 -0.000305 0.121388 -0.535434 0.269201 -1.121357 -0.051475 1 0 0 0 0 0 1 648036
-0.001440 -0.000305 0.121388 -0.499898 0.260857 -1.135831 -0.051507 1 0 0 0 0 0 1 649065
-0.001438 -0.000306 0.121388 -0.482098 0.256675 -1.141437 -0.051537 1 0 0 0 0 0 1 650023
-0.001438 -0.000306 0.121388 -0.473376 0.254656 -1.143906 -0.051569 1 0 0 0 0 0 1 651065
-0.001437 -0.000306 0.121388 -0.469140 0.253706 -1.145187 -0.051600 1 0 0 0 0 0 1 652038
-0.001437 -0.000306 0.121387 -0.467174 0.253310 -1.146090 -0.051631 1 0 0 0 0 0 1 653040
-0.001437 -0.000306 0.121387 -0.466340 0.253208 -1.146883 -0.051663 1 0 0 0 0 0 1 654069
-0.001437 -0.000306 0.121387 -0.466042 0.253222 -1.147571 -0.051694 1 0 0 0 0 0 1 655035
-0.001437 -0.000306 0.121387 -0.466067 0.253305 -1.148302 -0.051726 1 0 0 0 0 0 1 656065
-0.001437 -0.000306 0.121387 -0.466194 0.253418 -1.148969 -0.051756 1 0 0 0 0 0 1 657036
-0.001437 -0.000306 0.121387 -0.466403 0.253553 -1.149666 -0.051787 1 0 0 0 0 0 1 658026
-0.001437 -0.000306 0.121387 -0.466648 0.253698 -1.150367 -0.051819 1 0 0 0 0 0 1 659035
-0.001437 -0.000306 0.121387 -0.466919 0.253840 -1.151082 -0.051851 1 0 0 0 0 0 1 660065
-0.001437 -0.000306 0.121387 -0.467186 0.254007 -1.151755 -0.051881 1 0 0 0 0 0 1 661036
-0.001437 -0.000306 0.121387 -0.467994 0.254439 -1.153748 -0.051971 1 0 0 0 0 0 1 663918
-0.001437 -0.000306 0.121387 -0.468298 0.254607 -1.154534 -0.052006 1 0 0 0 0 0 1 665043
-0.001437 -0.000306 0.121387 -0.468607 0.254759 -1.155251 -0.052039 1 0 0 0 0 0 1 666075
-0.001437 -0.000306 0.121387 -0.468861 0.254911 -1.155920 -0.052069 1 0 0 0 0 0 1 667040
-0.001437 -0.000306 0.121387 -0.469162 0.255073 -1.156630 -0.052101 1 0 0 0 0 0 1 668073
-0.001437 -0.000306 0.121387 -0.469432 0.255223 -1.157329 -0.052132 1 0 0 0 0 0 1 669073
-0.001437 -0.000306 0.121387 -0.469716 0.255388 -1.158032 -0.052164 1 0 0 0 0 0 1 670075
-0.001437 -0.000306 0.121387 -0.469997 0.255529 -1.158691 -0.052194 1 0 0 0 0 0 1 671042
-0.001437 -0.000306 0.121387 -0.470283 0.255674 -1.159415 -0.052226 1 0 0 0 0 0 1 672069
-0.001437 -0.000306 0.121387 -0.470561 0.255832 -1.160078 -0.052256 1 0 0 0 0 0 1 673042
-0.001437 -0.000306 0.121387 -0.471964 0.256600 -1.163572 -0.052413 1 0 0 0 0 0 1 678071
-0.001437 -0.000306 0.121387 -0.472246 0.256750 -1.164234 -0.052443 1 0 0 0 0 0 1 679033
-0.001437 -0.000306 0.121387 -0.472518 0.256901 -1.164937 -0.052475 1 0 0 0 0 0 1 680039
-0.001437 -0.000306 0.121387 -0.472810 0.257057 -1.165624 -0.052506 1 0 0 0 0 0 1 681038
-0.001437 -0.000306 0.121387 -0.473095 0.257212 -1.166346 -0.052538 1 0 0 0 0 0 1 682050
-0.001437 -0.000306 0.121387 -0.473374 0.257363 -1.167014 -0.052569 1 0 0 0 0 0 1 683039
-0.001437 -0.000306 0.121387 -0.473643 0.257513 -1.167710 -0.052600 1 0 0 0 0 0 1 684036
-0.001437 -0.000306 0.121387 -0.473923 0.257666 -1.168406 -0.052631 1 0 0 0 0 0 1 685038
-0.001437 -0.000306 0.121387 -0.474219 0.257823 -1.169099 -0.052663 1 0 0 0 0 0 1 686046
-0.001437 -0.000306 0.121387 -0.474475 0.257965 -1.169762 -0.052692 1 0 0 0 0 0 1 686994
-0.001437 -0.000306 0.121387 -0.474775 0.258112 -1.170457 -0.052724 1 0 0 0 0 0 1 687994
-0.001437 -0.000306 0.121387 -0.475039 0.258270 -1.171151 -0.052755 1 0 0 0 0 0 1 688995
-0.001437 -0.000306 0.121387 -0.475331 0.258427 -1.171839 -0.052786 1 0 0 0 0 0 1 689996
-0.001437 -0.000306 0.121387 -0.475604 0.258589 -1.172544 -0.052817 1 0 0 0 0 0 1 690995
-0.001437 -0.000306 0.121387 -0.475893 0.258734 -1.173226 -0.052848 1 0 0 0 0 0 1 691994
-0.001437 -0.000306 0.121387 -0.476164 0.258884 -1.173926 -0.052880 1 0 0 0 0 0 1 692996
-0.001437 -0.000306 0.121387 -0.476484 0.259045 -1.174706 -0.052915 1 0 0 0 0 0 1 694110
-0.001437 -0.000306 0.121387 -0.476739 0.259191 -1.175310 -0.052942 1 0 0 0 0 0 1 694998
-0.001437 -0.000306 0.121387 -0.477012 0.259344 -1.176018 -0.052974 1 0 0 0 0 0 1 696011
-0.001437 -0.000306 0.121387 -0.477349 0.259524 -1.176816 -0.053010 1 0 0 0 0 0 1 697170
-0.001437 -0.000306 0.121387 -0.477626 0.259688 -1.177530 -0.053042 1 0 0 0 0 0 1 698181
-0.001437 -0.000306 0.121387 -0.477864 0.259806 -1.178084 -0.053067 1 0 0 0 0 0 1 698997
-0.001437 -0.000306 0.121387 -0.478142 0.259946 -1.178791 -0.053099 1 0 0 0 0 0 1 699998
-0.001437 -0.000306 0.121387 -0.478442 0.260117 -1.179507 -0.053131 1 0 0 0 0 0 1 701048
-0.001437 -0.000306 0.121387 -0.479011 0.260431 -1.180945 -0.053196 1 0 0 0 0 0 1 703113
-0.001437 -0.000306 0.121387 -0.479289 0.260579 -1.181599 -0.053226 1 0 0 0 0 0 1 704064
-0.001437 -0.000306 0.121387 -0.479551 0.260725 -1.182277 -0.053256 1 0 0 0 0 0 1 705034
-0.001437 -0.000306 0.121387 -0.479829 0.260877 -1.182966 -0.053287 1 0 0 0 0 0 1 706026
-0.001437 -0.000306 0.121387 -0.480129 0.261033 -1.183655 -0.053318 1 0 0 0 0 0 1 707008
-0.001437 -0.000306 0.121387 -0.480394 0.261183 -1.184353 -0.053349 1 0 0 0 0 0 1 708024
-0.001437 -0.000306 0.121387 -0.480686 0.261339 -1.185042 -0.053381 1 0 0 0 0 0 1 709027
-0.001437 -0.000306 0.121387 -0.480956 0.261489 -1.185741 -0.053412 1 0 0 0 0 0 1 710027
-0.001437 -0.000306 0.121387 -0.481248 0.261644 -1.186428 -0.053443 1 0 0 0 0 0 1 711025
-0.001437 -0.000306 0.121387 -0.481520 0.261796 -1.187131 -0.053475 1 0 0 0 0 0 1 712031
-0.001437 -0.000306 0.121387 -0.481819 0.261942 -1.187823 -0.053506 1 0 0 0 0 0 1 713026
-0.001437 -0.000306 0.121387 -0.482084 0.262100 -1.188519 -0.053537 1 0 0 0 0 0 1 714030
-0.001437 -0.000306 0.121387 -0.482365 0.262265 -1.189216 -0.053568 1 0 0 0 0 0 1 715025
-0.001437 -0.000306 0.121387 -0.482655 0.262411 -1.189897 -0.053599 1 0 0 0 0 0 1 716024
-0.001437 -0.000306 0.121387 -0.482925 0.262560 -1.190596 -0.053631 1 0 0 0 0 0 1 717024
-0.001437 -0.000306 0.121387 -0.483218 0.262716 -1.191284 -0.053662 1 0 0 0 0 0 1 718025
-0.001437 -0.000306 0.121387 -0.483496 0.262857 -1.191989 -0.053693 1 0 0 0 0 0 1 719023
-0.001437 -0.000306 0.121387 -0.483782 0.263021 -1.192674 -0.053725 1 0 0 0 0 0 1 720028
-0.001443 -0.000288 0.121377 -0.408889 0.007895 -1.048753 -0.053755 1 0 0 0 0 0 1 720997
-0.001445 -0.000278 0.121373 -0.434290 0.096148 -1.120890 -0.053786 1 0 0 0 0 0 1 721997
-0.001447 -0.000274 0.121372 -0.453836 0.161751 -1.158811 -0.053818 1 0 0 0 0 0 1 723022
-0.001447 -0.000271 0.121372 -0.464568 0.196696 -1.173747 -0.053849 1 0 0 0 0 0 1 724022
-0.001448 -0.000270 0.121372 -0.470218 0.214434 -1.179540 -0.053881 1 0 0 0 0 0 1 725023
-0.001448 -0.000270 0.121371 -0.473225 0.223398 -1.182026 -0.053912 1 0 0 0 0 0 1 726024
-0.001448 -0.000269 0.121371 -0.474860 0.227941 -1.183343 -0.053943 1 0 0 0 0 0 1 727021
-0.001448 -0.000269 0.121371 -0.475816 0.230279 -1.184246 -0.053974 1 0 0 0 0 0 1 728024
-0.001448 -0.000269 0.121371 -0.476447 0.231508 -1.185006 -0.054006 1 0 0 0 0 0 1 729025
-0.001448 -0.000269 0.121371 -0.476894 0.232197 -1.185718 -0.054037 1 0 0 0 0 0 1 730026
-0.001448 -0.000269 0.121371 -0.477266 0.232613 -1.186419 -0.054068 1 0 0 0 0 0 1 731024
-0.001448 -0.000269 0.121371 -0.477580 0.232869 -1.187106 -0.054099 1 0 0 0 0 0 1 732024
-0.001448 -0.000269 0.121371 -0.477868 0.233077 -1.187799 -0.054131 1 0 0 0 0 0 1 733024
-0.001448 -0.000269 0.121371 -0.478165 0.233253 -1.188475 -0.054162 1 0 0 0 0 0 1 734018
-0.001448 -0.000269 0.121371 -0.478436 0.233411 -1.189156 -0.054193 1 0 0 0 0 0 1 735012
-0.001448 -0.000269 0.121371 -0.478713 0.233548 -1.189845 -0.054224 1 0 0 0 0 0 1 736018
-0.001448 -0.000269 0.121371 -0.478998 0.233674 -1.190541 -0.054256 1 0 0 0 0 0 1 737023
-0.001448 -0.000269 0.121371 -0.479283 0.233831 -1.191223 -0.054287 1 0 0 0 0 0 1 738025
-0.001448 -0.000269 0.121371 -0.479544 0.233954 -1.191907 -0.054318 1 0 0 0 0 0 1 739024
-0.001448 -0.000269 0.121371 -0.479821 0.234099 -1.192599 -0.054349 1 0 0 0 0 0 1 740024
-0.001448 -0.000269 0.121371 -0.480106 0.234225 -1.193272 -0.054381 1 0 0 0 0 0 1 741024
-0.001448 -0.000269 0.121371 -0.480374 0.234368 -1.193970 -0.054412 1 0 0 0 0 0 1 742025
-0.001448 -0.000269 0.121371 -0.480669 0.234498 -1.194657 -0.054443 1 0 0 0 0 0 1 743023
-0.001448 -0.000269 0.121371 -0.480924 0.234626 -1.195338 -0.054474 1 0 0 0 0 0 1 744026
-0.001448 -0.000269 0.121371 -0.481204 0.234770 -1.196000 -0.054505 1 0 0 0 0 0 1 744993
-0.001448 -0.000269 0.121371 -0.481471 0.234894 -1.196698 -0.054537 1 0 0 0 0 0 1 746011
-0.001448 -0.000269 0.121371 -0.481762 0.235043 -1.197388 -0.054568 1 0 0 0 0 0 1 747017
-0.001448 -0.000269 0.121371 -0.482022 0.235163 -1.198068 -0.054599 1 0 0 0 0 0 1 748009
-0.001448 -0.000269 0.121371 -0.482310 0.235300 -1.198772 -0.054630 1 0 0 0 0 0 1 749016
-0.001448 -0.000269 0.121371 -0.482585 0.235433 -1.199433 -0.054661 1 0 0 0 0 0 1 750007
-0.001448 -0.000269 0.121371 -0.482855 0.235578 -1.200137 -0.054693 1 0 0 0 0 0 1 751017
-0.001448 -0.000269 0.121371 -0.483136 0.235703 -1.200803 -0.054724 1 0 0 0 0 0 1 752006
-0.001448 -0.000269 0.121371 -0.483403 0.235846 -1.201498 -0.054755 1 0 0 0 0 0 1 753002
-0.001448 -0.000269 0.121371 -0.483694 0.235986 -1.202188 -0.054787 1 0 0 0 0 0 1 754016
-0.001448 -0.000269 0.121371 -0.483961 0.236097 -1.202873 -0.054818 1 0 0 0 0 0 1 755007
-0.001454 -0.000251 0.121361 -0.409042 -0.019206 -1.058646 -0.054849 1 0 0 0 0 0 1 756016
-0.001456 -0.000242 0.121357 -0.434338 0.068783 -1.130769 -0.054880 1 0 0 0 0 0 1 757006
-0.001458 -0.000237 0.121356 -0.453847 0.134249 -1.168701 -0.054912 1 0 0 0 0 0 1 758018
-0.001459 -0.000235 0.121356 -0.464563 0.169142 -1.183613 -0.054943 1 0 0 0 0 0 1 759015
-0.001459 -0.000234 0.121355 -0.470199 0.186838 -1.189400 -0.054974 1 0 0 0 0 0 1 760013
-0.001459 -0.000233 0.121355 -0.473183 0.195757 -1.191887 -0.055006 1 0 0 0 0 0 1 761021
-0.001459 -0.000233 0.121355 -0.474854 0.200290 -1.193276 -0.055041 1 0 0 0 0 0 1 762144
-0.001459 -0.000233 0.121355 -0.475812 0.202597 -1.194176 -0.055072 1 0 0 0 0 0 1 763143
-0.001459 -0.000233 0.121355 -0.476433 0.203825 -1.194927 -0.055103 1 0 0 0 0 0 1 764142
-0.001459 -0.000232 0.121355 -0.476844 0.204485 -1.195559 -0.055131 1 0 0 0 0 0 1 765035
-0.001459 -0.000232 0.121355 -0.477225 0.204880 -1.196326 -0.055166 1 0 0 0 0 0 1 766143
-0.001459 -0.000232 0.121355 -0.477511 0.205116 -1.196916 -0.055193 1 0 0 0 0 0 1 767011
-0.001459 -0.000232 0.121355 -0.477840 0.205314 -1.197679 -0.055228 1 0 0 0 0 0 1 768146
-0.001459 -0.000232 0.121355 -0.478084 0.205452 -1.198261 -0.055255 1 0 0 0 0 0 1 769005
-0.001459 -0.000232 0.121355 -0.478382 0.205604 -1.199016 -0.055290 1 0 0 0 0 0 1 770120
-0.001459 -0.000232 0.121355 -0.478662 0.205737 -1.199718 -0.055322 1 0 0 0 0 0 1 771146
-0.001459 -0.000232 0.121355 -0.478907 0.205831 -1.200319 -0.055349 1 0 0 0 0 0 1 772022
-0.001459 -0.000232 0.121355 -0.479217 0.205973 -1.201071 -0.055385 1 0 0 0 0 0 1 773150
-0.001459 -0.000232 0.121355 -0.479441 0.206073 -1.201668 -0.055412 1 0 0 0 0 0 1 774023
-0.001459 -0.000232 0.121355 -0.479738 0.206201 -1.202417 -0.055446 1 0 0 0 0 0 1 775127
-0.001472 -0.000246 0.121345 -0.299817 0.398439 -1.054606 -0.055474 1 0 0 0 0 0 1 776022
-0.001479 -0.000253 0.121341 -0.361012 0.332885 -1.128377 -0.055506 1 0 0 0 0 0 1 777024
-0.001482 -0.000257 0.121340 -0.407318 0.283956 -1.167228 -0.055541 1 0 0 0 0 0 1 778156
-0.001484 -0.000258 0.121339 -0.432275 0.257877 -1.182379 -0.055568 1 0 0 0 0 0 1 779025
-0.001485 -0.000259 0.121339 -0.445113 0.244733 -1.188278 -0.055599 1 0 0 0 0 0 1 780022
-0.001485 -0.000260 0.121339 -0.451752 0.238226 -1.190871 -0.055635 1 0 0 0 0 0 1 781151
-0.001485 -0.000260 0.121339 -0.455156 0.235014 -1.192097 -0.055662 1 0 0 0 0 0 1 782023
-0.001485 -0.000260 0.121339 -0.457042 0.233488 -1.193078 -0.055697 1 0 0 0 0 0 1 783135
-0.001485 -0.000260 0.121339 -0.458088 0.232789 -1.193819 -0.055728 1 0 0 0 0 0 1 784140
-0.001485 -0.000260 0.121339 -0.458742 0.232502 -1.194525 -0.055759 1 0 0 0 0 0 1 785145
-0.001485 -0.000260 0.121339 -0.459207 0.232414 -1.195210 -0.055791 1 0 0 0 0 0 1 786147
-0.001498 -0.000274 0.121328 -0.279390 0.424520 -1.047195 -0.055818 1 0 0 0 0 0 1 787023
-0.001505 -0.000281 0.121325 -0.340566 0.359048 -1.121076 -0.055853 1 0 0 0 0 0 1 788146
-0.001514 -0.000266 0.121313 -0.311598 0.054467 -1.014752 -0.055885 1 0 0 0 0 0 1 789150
-0.001518 -0.000258 0.121309 -0.361459 0.116093 -1.101338 -0.055912 1 0 0 0 0 0 1 790026
-0.001520 -0.000255 0.121307 -0.393510 0.168227 -1.144510 -0.055947 1 0 0 0 0 0 1 791146
-0.001521 -0.000253 0.121307 -0.410523 0.196398 -1.161248 -0.055978 1 0 0 0 0 0 1 792149
-0.001522 -0.000252 0.121307 -0.419301 0.210763 -1.167643 -0.056010 1 0 0 0 0 0 1 793149
-0.001535 -0.000265 0.121296 -0.243761 0.410073 -1.021624 -0.056041 1 0 0 0 0 0 1 794148
-0.001542 -0.000272 0.121292 -0.306920 0.348246 -1.096140 -0.056072 1 0 0 0 0 0 1 795148
-0.001545 -0.000275 0.121291 -0.354177 0.301152 -1.135158 -0.056103 1 0 0 0 0 0 1 796147
-0.001547 -0.000277 0.121290 -0.379636 0.276036 -1.150483 -0.056135 1 0 0 0 0 0 1 797148
-0.001548 -0.000278 0.121290 -0.392685 0.263352 -1.156284 -0.056161 1 0 0 0 0 0 1 797994
-0.001548 -0.000278 0.121290 -0.399412 0.257072 -1.158869 -0.056197 1 0 0 0 0 0 1 799141
-0.001548 -0.000279 0.121290 -0.402880 0.253991 -1.160165 -0.056228 1 0 0 0 0 0 1 800136
-0.001548 -0.000279 0.121290 -0.404739 0.252529 -1.161042 -0.056259 1 0 0 0 0 0 1 801145
-0.001549 -0.000279 0.121290 -0.405768 0.251860 -1.161776 -0.056291 1 0 0 0 0 0 1 802147
-0.001549 -0.000279 0.121290 -0.406412 0.251586 -1.162435 -0.056322 1 0 0 0 0 0 1 803134
-0.001549 -0.000279 0.121290 -0.406844 0.251529 -1.163101 -0.056353 1 0 0 0 0 0 1 804146
-0.001562 -0.000293 0.121279 -0.227116 0.443629 -1.014850 -0.056384 1 0 0 0 0 0 1 805142
-0.001568 -0.000299 0.121276 -0.288069 0.378280 -1.088709 -0.056416 1 0 0 0 0 0 1 806149
-0.001577 -0.000285 0.121264 -0.259020 0.073703 -0.982280 -0.056447 1 0 0 0 0 0 1 807146
-0.001581 -0.000277 0.121260 -0.308754 0.135284 -1.068921 -0.056478 1 0 0 0 0 0 1 808145
-0.001583 -0.000273 0.121258 -0.340705 0.187350 -1.111986 -0.056509 1 0 0 0 0 0 1 809141
-0.001585 -0.000272 0.121258 -0.357655 0.215522 -1.128667 -0.056540 1 0 0 0 0 0 1 810119
-0.001585 -0.000271 0.121258 -0.366373 0.229859 -1.134965 -0.056567 1 0 0 0 0 0 1 810992
-0.001585 -0.000270 0.121257 -0.370922 0.237119 -1.137715 -0.056603 1 0 0 0 0 0 1 812140
-0.001585 -0.000270 0.121257 -0.373289 0.240808 -1.139048 -0.056634 1 0 0 0 0 0 1 813141
-0.001599 -0.000284 0.121247 -0.194583 0.434756 -0.990909 -0.056665 1 0 0 0 0 0 1 814131
-0.001605 -0.000290 0.121243 -0.255915 0.370401 -1.064858 -0.056697 1 0 0 0 0 0 1 815139
-0.001608 -0.000294 0.121242 -0.302238 0.322071 -1.103657 -0.056728 1 0 0 0 0 0 1 816130
-0.001610 -0.000296 0.121241 -0.327204 0.296308 -1.118825 -0.056755 1 0 0 0 0 0 1 817014
-0.001611 -0.000296 0.121241 -0.340045 0.283345 -1.124757 -0.056790 1 0 0 0 0 0 1 818132
-0.001611 -0.000297 0.121241 -0.346607 0.276927 -1.127218 -0.056822 1 0 0 0 0 0 1 819140
-0.001612 -0.000297 0.121241 -0.349995 0.273759 -1.128488 -0.056853 1 0 0 0 0 0 1 820141
-0.001612 -0.000297 0.121241 -0.351791 0.272261 -1.129335 -0.056884 1 0 0 0 0 0 1 821130
-0.001617 -0.000279 0.121231 -0.277619 0.015783 -0.984606 -0.056912 1 0 0 0 0 0 1 822015
-0.001620 -0.000270 0.121227 -0.303017 0.103012 -1.056731 -0.056947 1 0 0 0 0 0 1 823131
-0.001621 -0.000265 0.121226 -0.322523 0.168073 -1.094570 -0.056979 1 0 0 0 0 0 1 824154
-0.001622 -0.000263 0.121225 -0.333224 0.202759 -1.109419 -0.057009 1 0 0 0 0 0 1 825146
-0.001622 -0.000262 0.121225 -0.338827 0.220353 -1.115135 -0.057041 1 0 0 0 0 0 1 826139
-0.001623 -0.000261 0.121225 -0.341737 0.229223 -1.117540 -0.057072 1 0 0 0 0 0 1 827141
-0.001623 -0.000261 0.121225 -0.343308 0.233732 -1.118776 -0.057103 1 0 0 0 0 0 1 828132
-0.001623 -0.000261 0.121225 -0.344196 0.236048 -1.119603 -0.057134 1 0 0 0 0 0 1 829129
-0.001623 -0.000261 0.121225 -0.344743 0.237268 -1.120298 -0.057166 1 0 0 0 0 0 1 830143
-0.001623 -0.000261 0.121225 -0.345112 0.237943 -1.120949 -0.057197 1 0 0 0 0 0 1 831150
-0.001636 -0.000274 0.121214 -0.165369 0.430431 -0.972398 -0.057228 1 0 0 0 0 0 1 832142
-0.001642 -0.000281 0.121210 -0.226073 0.365411 -1.046263 -0.057260 1 0 0 0 0 0 1 833150
-0.001645 -0.000285 0.121209 -0.272059 0.316759 -1.085022 -0.057291 1 0 0 0 0 0 1 834149
-0.001647 -0.000287 0.121209 -0.296876 0.290836 -1.100226 -0.057322 1 0 0 0 0 0 1 835148
-0.001648 -0.000287 0.121208 -0.309605 0.277773 -1.106043 -0.057352 1 0 0 0 0 0 1 836115
-0.001648 -0.000288 0.121208 -0.316113 0.271295 -1.108516 -0.057384 1 0 0 0 0 0 1 837146
-0.001649 -0.000288 0.121208 -0.319464 0.268116 -1.109755 -0.057416 1 0 0 0 0 0 1 838141
-0.001649 -0.000288 0.121208 -0.321231 0.266616 -1.110581 -0.057447 1 0 0 0 0 0 1 839145
-0.001649 -0.000288 0.121208 -0.322207 0.265918 -1.111266 -0.057478 1 0 0 0 0 0 1 840144
-0.001649 -0.000288 0.121208 -0.322779 0.265643 -1.111904 -0.057509 1 0 0 0 0 0 1 841141
-0.001649 -0.000288 0.121208 -0.323167 0.265583 -1.112517 -0.057541 1 0 0 0 0 0 1 842154
-0.001654 -0.000270 0.121198 -0.248297 0.009764 -0.967598 -0.057572 1 0 0 0 0 0 1 843149
-0.001657 -0.000261 0.121194 -0.273215 0.097188 -1.039611 -0.057603 1 0 0 0 0 0 1 844152
-0.001658 -0.000256 0.121193 -0.292502 0.162345 -1.077408 -0.057634 1 0 0 0 0 0 1 845143
-0.001659 -0.000254 0.121193 -0.303092 0.197058 -1.092249 -0.057666 1 0 0 0 0 0 1 846142
-0.001659 -0.000253 0.121192 -0.308617 0.214693 -1.097927 -0.057696 1 0 0 0 0 0 1 847116
-0.001660 -0.000252 0.121192 -0.311514 0.223580 -1.100325 -0.057728 1 0 0 0 0 0 1 848144
-0.001660 -0.000252 0.121192 -0.313036 0.228087 -1.101556 -0.057759 1 0 0 0 0 0 1 849145
-0.001660 -0.000252 0.121192 -0.313903 0.230396 -1.102371 -0.057791 1 0 0 0 0 0 1 850146
-0.001660 -0.000252 0.121192 -0.314432 0.231621 -1.103048 -0.057822 1 0 0 0 0 0 1 851146
-0.001660 -0.000252 0.121192 -0.314769 0.232287 -1.103664 -0.057853 1 0 0 0 0 0 1 852144
-0.001660 -0.000252 0.121192 -0.315016 0.232698 -1.104278 -0.057885 1 0 0 0 0 0 1 853148
-0.001660 -0.000252 0.121192 -0.315236 0.232960 -1.104875 -0.057916 1 0 0 0 0 0 1 854145
-0.001660 -0.000252 0.121192 -0.315436 0.233143 -1.105473 -0.057947 1 0 0 0 0 0 1 855147
-0.001660 -0.000252 0.121192 -0.315594 0.233309 -1.106051 -0.057977 1 0 0 0 0 0 1 856117
-0.001660 -0.000252 0.121192 -0.315782 0.233455 -1.106663 -0.058009 1 0 0 0 0 0 1 857144
-0.001660 -0.000252 0.121192 -0.315954 0.233583 -1.107261 -0.058041 1 0 0 0 0 0 1 858147
-0.001660 -0.000252 0.121192 -0.316136 0.233710 -1.107848 -0.058072 1 0 0 0 0 0 1 859143
-0.001660 -0.000252 0.121192 -0.316299 0.233845 -1.108459 -0.058103 1 0 0 0 0 0 1 860146
-0.001660 -0.000252 0.121192 -0.316477 0.233962 -1.109041 -0.058134 1 0 0 0 0 0 1 861143
-0.001660 -0.000252 0.121192 -0.316640 0.234096 -1.109652 -0.058166 1 0 0 0 0 0 1 862147
-0.001660 -0.000252 0.121192 -0.316812 0.234234 -1.110233 -0.058197 1 0 0 0 0 0 1 863142
-0.001660 -0.000252 0.121192 -0.316976 0.234338 -1.110836 -0.058228 1 0 0 0 0 0 1 864144
-0.001660 -0.000252 0.121192 -0.317153 0.234485 -1.111427 -0.058259 1 0 0 0 0 0 1 865146
-0.001660 -0.000252 0.121192 -0.317318 0.234600 -1.112028 -0.058290 1 0 0 0 0 0 1 866134
-0.001660 -0.000252 0.121192 -0.317485 0.234714 -1.112622 -0.058322 1 0 0 0 0 0 1 867139
-0.001660 -0.000252 0.121192 -0.317671 0.234853 -1.113222 -0.058353 1 0 0 0 0 0 1 868145
-0.001660 -0.000252 0.121192 -0.317831 0.234978 -1.113825 -0.058385 1 0 0 0 0 0 1 869146
-0.001660 -0.000252 0.121192 -0.317996 0.235100 -1.114387 -0.058415 1 0 0 0 0 0 1 870120
-0.001660 -0.000252 0.121192 -0.318165 0.235225 -1.114997 -0.058446 1 0 0 0 0 0 1 871115
-0.001660 -0.000252 0.121192 -0.318347 0.235354 -1.115590 -0.058477 1 0 0 0 0 0 1 872116
-0.001660 -0.000252 0.121192 -0.318499 0.235478 -1.116194 -0.058509 1 0 0 0 0 0 1 873142
-0.001660 -0.000252 0.121192 -0.318691 0.235609 -1.116797 -0.058541 1 0 0 0 0 0 1 874144
-0.001660 -0.000252 0.121192 -0.318852 0.235733 -1.117402 -0.058572 1 0 0 0 0 0 1 875146
-0.001660 -0.000252 0.121192 -0.319029 0.235849 -1.117985 -0.058603 1 0 0 0 0 0 1 876145
-0.001660 -0.000252 0.121192 -0.319180 0.235989 -1.118575 -0.058634 1 0 0 0 0 0 1 877126
-0.001660 -0.000252 0.121192 -0.319359 0.236109 -1.119186 -0.058665 1 0 0 0 0 0 1 878138
-0.001660 -0.000252 0.121192 -0.319537 0.236224 -1.119765 -0.058697 1 0 0 0 0 0 1 879130
-0.001660 -0.000252 0.121192 -0.319692 0.236368 -1.120370 -0.058728 1 0 0 0 0 0 1 880137
-0.001660 -0.000252 0.121192 -0.319879 0.236489 -1.120962 -0.058759 1 0 0 0 0 0 1 881129
-0.001660 -0.000252 0.121192 -0.320037 0.236600 -1.121563 -0.058790 1 0 0 0 0 0 1 882137
-0.001660 -0.000252 0.121192 -0.320212 0.236747 -1.122147 -0.058821 1 0 0 0 0 0 1 883128
-0.001660 -0.000252 0.121192 -0.320380 0.236865 -1.122762 -0.058853 1 0 0 0 0 0 1 884138
-0.001660 -0.000252 0.121192 -0.320557 0.236979 -1.123340 -0.058884 1 0 0 0 0 0 1 885128
-0.001660 -0.000252 0.121192 -0.320721 0.237113 -1.123954 -0.058915 1 0 0 0 0 0 1 886137
-0.001660 -0.000252 0.121192 -0.320894 0.237252 -1.124538 -0.058947 1 0 0 0 0 0 1 887137
-0.001660 -0.000252 0.121192 -0.321056 0.237355 -1.125134 -0.058978 1 0 0 0 0 0 1 888128
-0.001660 -0.000252 0.121192 -0.321230 0.237491 -1.125743 -0.059009 1 0 0 0 0 0 1 889137
-0.001660 -0.000252 0.121192 -0.321546 0.237734 -1.126823 -0.059066 1 0 0 0 0 0 1 890969
-0.001660 -0.000252 0.121192 -0.321755 0.237872 -1.127584 -0.059106 1 0 0 0 0 0 1 892238
-0.001660 -0.000252 0.121192 -0.321929 0.238016 -1.128164 -0.059137 1 0 0 0 0 0 1 893221
-0.001660 -0.000252 0.121192 -0.322098 0.238135 -1.128782 -0.059169 1 0 0 0 0 0 1 894236
-0.001660 -0.000252 0.121192 -0.322276 0.238250 -1.129365 -0.059200 1 0 0 0 0 0 1 895234
-0.001660 -0.000252 0.121192 -0.322438 0.238383 -1.129971 -0.059231 1 0 0 0 0 0 1 896230
-0.001660 -0.000252 0.121192 -0.322617 0.238510 -1.130552 -0.059262 1 0 0 0 0 0 1 897213
-0.001660 -0.000252 0.121192 -0.322765 0.238632 -1.131144 -0.059293 1 0 0 0 0 0 1 898219
-0.001660 -0.000252 0.121192 -0.322946 0.238761 -1.131758 -0.059325 1 0 0 0 0 0 1 899228
-0.001660 -0.000252 0.121192 -0.323119 0.238898 -1.132338 -0.059356 1 0 0 0 0 0 1 900220
-0.001660 -0.000252 0.121192 -0.323283 0.239002 -1.132941 -0.059387 1 0 0 0 0 0 1 901224
-0.001660 -0.000252 0.121192 -0.323467 0.239139 -1.133534 -0.059418 1 0 0 0 0 0 1 902217
-0.001660 -0.000252 0.121192 -0.323615 0.239254 -1.134095 -0.059447 1 0 0 0 0 0 1 903147
-0.001660 -0.000252 0.121192 -0.323791 0.239370 -1.134674 -0.059478 1 0 0 0 0 0 1 904138
-0.001660 -0.000252 0.121192 -0.323946 0.239513 -1.135278 -0.059509 1 0 0 0 0 0 1 905144
-0.001660 -0.000252 0.121192 -0.324133 0.239633 -1.135868 -0.059540 1 0 0 0 0 0 1 906132
-0.001660 -0.000252 0.121192 -0.324292 0.239745 -1.136471 -0.059572 1 0 0 0 0 0 1 907143
-0.001660 -0.000252 0.121192 -0.324468 0.239893 -1.137062 -0.059603 1 0 0 0 0 0 1 908146
-0.001660 -0.000252 0.121192 -0.324635 0.240010 -1.137670 -0.059634 1 0 0 0 0 0 1 909144
-0.001660 -0.000252 0.121192 -0.324801 0.240123 -1.138262 -0.059666 1 0 0 0 0 0 1 910146
-0.001660 -0.000252 0.121192 -0.324978 0.240270 -1.138850 -0.059697 1 0 0 0 0 0 1 911144
-0.001660 -0.000252 0.121192 -0.325145 0.240387 -1.139458 -0.059728 1 0 0 0 0 0 1 912144
-0.001660 -0.000252 0.121192 -0.325323 0.240503 -1.140042 -0.059759 1 0 0 0 0 0 1 913143
-0.001660 -0.000252 0.121192 -0.325484 0.240635 -1.140645 -0.059790 1 0 0 0 0 0 1 914134
-0.001660 -0.000252 0.121192 -0.325659 0.240775 -1.141237 -0.059822 1 0 0 0 0 0 1 915147
-0.001660 -0.000252 0.121192 -0.325823 0.240879 -1.141839 -0.059853 1 0 0 0 0 0 1 916149
-0.001660 -0.000252 0.121192 -0.325999 0.241026 -1.142429 -0.059885 1 0 0 0 0 0 1 917148
-0.001660 -0.000252 0.121192 -0.326166 0.241142 -1.143035 -0.059916 1 0 0 0 0 0 1 918145
-0.001660 -0.000252 0.121192 -0.326331 0.241254 -1.143625 -0.059947 1 0 0 0 0 0 1 919143
-0.001660 -0.000252 0.121192 -0.326504 0.241399 -1.144199 -0.059977 1 0 0 0 0 0 1 920118
-0.001660 -0.000252 0.121192 -0.326674 0.241518 -1.144819 -0.060009 1 0 0 0 0 0 1 921137
-0.001660 -0.000252 0.121192 -0.326849 0.241631 -1.145391 -0.060040 1 0 0 0 0 0 1 922116
-0.001660 -0.000252 0.121192 -0.327016 0.241768 -1.146015 -0.060072 1 0 0 0 0 0 1 923142
-0.001660 -0.000252 0.121192 -0.327198 0.241897 -1.146606 -0.060103 1 0 0 0 0 0 1 924142
-0.001660 -0.000252 0.121192 -0.327345 0.242018 -1.147195 -0.060134 1 0 0 0 0 0 1 925143
-0.001660 -0.000252 0.121192 -0.327537 0.242149 -1.147799 -0.060166 1 0 0 0 0 0 1 926145
-0.001660 -0.000252 0.121192 -0.327697 0.242272 -1.148401 -0.060197 1 0 0 0 0 0 1 927143
-0.001660 -0.000252 0.121192 -0.327867 0.242398 -1.148978 -0.060228 1 0 0 0 0 0 1 928143
-0.001660 -0.000252 0.121192 -0.328036 0.242523 -1.149591 -0.060259 1 0 0 0 0 0 1 929142
-0.001660 -0.000252 0.121192 -0.328207 0.242650 -1.150192 -0.060291 1 0 0 0 0 0 1 930146
-0.001660 -0.000252 0.121192 -0.328385 0.242766 -1.150773 -0.060322 1 0 0 0 0 0 1 931143
-0.001660 -0.000252 0.121192 -0.328539 0.242909 -1.151374 -0.060353 1 0 0 0 0 0 1 932143
-0.001660 -0.000252 0.121192 -0.328728 0.243030 -1.151971 -0.060384 1 0 0 0 0 0 1 933142
-0.001660 -0.000252 0.121192 -0.328885 0.243141 -1.152567 -0.060416 1 0 0 0 0 0 1 934143
-0.001660 -0.000252 0.121192 -0.329060 0.243288 -1.153154 -0.060447 1 0 0 0 0 0 1 935139
-0.001660 -0.000252 0.121192 -0.329226 0.243404 -1.153759 -0.060478 1 0 0 0 0 0 1 936132
-0.001660 -0.000252 0.121192 -0.329407 0.243521 -1.154352 -0.060509 1 0 0 0 0 0 1 937146
-0.001660 -0.000252 0.121192 -0.329569 0.243654 -1.154958 -0.060541 1 0 0 0 0 0 1 938143
-0.001660 -0.000252 0.121192 -0.329742 0.243793 -1.155542 -0.060572 1 0 0 0 0 0 1 939143
-0.001660 -0.000252 0.121192 -0.329905 0.243897 -1.156144 -0.060603 1 0 0 0 0 0 1 940143
-0.001660 -0.000252 0.121192 -0.330077 0.244031 -1.156746 -0.060634 1 0 0 0 0 0 1 941142
-0.001660 -0.000252 0.121192 -0.330252 0.244170 -1.157331 -0.060666 1 0 0 0 0 0 1 942143
-0.001660 -0.000252 0.121192 -0.330415 0.244274 -1.157932 -0.060697 1 0 0 0 0 0 1 943142
-0.001660 -0.000252 0.121192 -0.330591 0.244421 -1.158522 -0.060728 1 0 0 0 0 0 1 944143
-0.001660 -0.000252 0.121192 -0.330758 0.244537 -1.159130 -0.060759 1 0 0 0 0 0 1 945142
-0.001660 -0.000252 0.121192 -0.330937 0.244653 -1.159715 -0.060791 1 0 0 0 0 0 1 946143
-0.001660 -0.000252 0.121192 -0.331098 0.244786 -1.160320 -0.060822 1 0 0 0 0 0 1 947138
-0.001660 -0.000252 0.121192 -0.331278 0.244914 -1.160906 -0.060853 1 0 0 0 0 0 1 948128
-0.001660 -0.000252 0.121192 -0.331427 0.245036 -1.161499 -0.060884 1 0 0 0 0 0 1 949137
-0.001660 -0.000252 0.121192 -0.331605 0.245162 -1.162102 -0.060915 1 0 0 0 0 0 1 950127
-0.001660 -0.000252 0.121192 -0.331781 0.245301 -1.162692 -0.060947 1 0 0 0 0 0 1 951136
-0.001660 -0.000252 0.121192 -0.331943 0.245404 -1.163288 -0.060978 1 0 0 0 0 0 1 952127
-0.001660 -0.000252 0.121192 -0.332129 0.245543 -1.163890 -0.061009 1 0 0 0 0 0 1 953135
-0.001660 -0.000252 0.121192 -0.332289 0.245667 -1.164492 -0.061040 1 0 0 0 0 0 1 954134
-0.001660 -0.000252 0.121192 -0.332457 0.245791 -1.165063 -0.061071 1 0 0 0 0 0 1 955125
-0.001660 -0.000252 0.121192 -0.332628 0.245919 -1.165684 -0.061103 1 0 0 0 0 0 1 956136
-0.001660 -0.000252 0.121192 -0.332809 0.246046 -1.166270 -0.061134 1 0 0 0 0 0 1 957126
-0.001660 -0.000252 0.121192 -0.332966 0.246158 -1.166871 -0.061165 1 0 0 0 0 0 1 958135
-0.001660 -0.000252 0.121192 -0.333143 0.246306 -1.167461 -0.061197 1 0 0 0 0 0 1 959137
-0.001660 -0.000252 0.121192 -0.333310 0.246423 -1.168072 -0.061228 1 0 0 0 0 0 1 960140
-0.001660 -0.000252 0.121192 -0.333475 0.246536 -1.168660 -0.061259 1 0 0 0 0 0 1 961135
-0.001660 -0.000252 0.121192 -0.333652 0.246683 -1.169249 -0.061290 1 0 0 0 0 0 1 962136
-0.001660 -0.000252 0.121192 -0.333836 0.246812 -1.169915 -0.061325 1 0 0 0 0 0 1 963232
-0.001660 -0.000252 0.121192 -0.334011 0.246925 -1.170487 -0.061355 1 0 0 0 0 0 1 964211
-0.001660 -0.000252 0.121192 -0.334174 0.247059 -1.171098 -0.061387 1 0 0 0 0 0 1 965216
-0.001660 -0.000252 0.121192 -0.334348 0.247199 -1.171686 -0.061418 1 0 0 0 0 0 1 966222
-0.001660 -0.000252 0.121192 -0.334495 0.247290 -1.172229 -0.061446 1 0 0 0 0 0 1 967125
-0.001660 -0.000252 0.121192 -0.334701 0.247459 -1.172922 -0.061483 1 0 0 0 0 0 1 968297
-0.001660 -0.000252 0.121192 -0.334843 0.247557 -1.173444 -0.061510 1 0 0 0 0 0 1 969151
-0.001660 -0.000252 0.121192 -0.335008 0.247669 -1.174033 -0.061541 1 0 0 0 0 0 1 970148
-0.001660 -0.000252 0.121192 -0.335183 0.247816 -1.174615 -0.061572 1 0 0 0 0 0 1 971137
-0.001660 -0.000252 0.121192 -0.335351 0.247933 -1.175228 -0.061603 1 0 0 0 0 0 1 972144
-0.001665 -0.000233 0.121182 -0.260093 -0.008880 -1.029479 -0.061634 1 0 0 0 0 0 1 973143
-0.001668 -0.000224 0.121178 -0.284755 0.077940 -1.101314 -0.061666 1 0 0 0 0 0 1 974144
-0.001669 -0.000219 0.121177 -0.303892 0.142763 -1.139060 -0.061697 1 0 0 0 0 0 1 975140
-0.001670 -0.000217 0.121176 -0.314420 0.177326 -1.153869 -0.061728 1 0 0 0 0 0 1 976140
-0.001670 -0.000216 0.121176 -0.319915 0.194855 -1.159547 -0.061759 1 0 0 0 0 0 1 977141
-0.001671 -0.000215 0.121176 -0.322769 0.203685 -1.161921 -0.061791 1 0 0 0 0 0 1 978143
-0.001671 -0.000215 0.121176 -0.324310 0.208150 -1.163142 -0.061822 1 0 0 0 0 0 1 979148
-0.001671 -0.000215 0.121176 -0.325155 0.210448 -1.163952 -0.061853 1 0 0 0 0 0 1 980144
-0.001671 -0.000215 0.121176 -0.325672 0.211639 -1.164615 -0.061884 1 0 0 0 0 0 1 981144
-0.001671 -0.000215 0.121176 -0.325993 0.212293 -1.165236 -0.061916 1 0 0 0 0 0 1 982141
-0.001671 -0.000215 0.121176 -0.326253 0.212678 -1.165822 -0.061947 1 0 0 0 0 0 1 983142
-0.001671 -0.000215 0.121176 -0.326458 0.212918 -1.166415 -0.061978 1 0 0 0 0 0 1 984139
-0.001671 -0.000215 0.121176 -0.326643 0.213091 -1.167018 -0.062009 1 0 0 0 0 0 1 985141
-0.001671 -0.000215 0.121176 -0.326819 0.213237 -1.167588 -0.062041 1 0 0 0 0 0 1 986141
-0.001671 -0.000215 0.121176 -0.326988 0.213358 -1.168182 -0.062072 1 0 0 0 0 0 1 987143
-0.001671 -0.000215 0.121176 -0.327156 0.213478 -1.168776 -0.062103 1 0 0 0 0 0 1 988140
-0.001676 -0.000196 0.121166 -0.251886 -0.043354 -1.022815 -0.062134 1 0 0 0 0 0 1 989139
-0.001679 -0.000187 0.121162 -0.276506 0.043299 -1.094660 -0.062166 1 0 0 0 0 0 1 990140
-0.001680 -0.000183 0.121161 -0.295626 0.108033 -1.132437 -0.062197 1 0 0 0 0 0 1 991139
-0.001681 -0.000180 0.121160 -0.306128 0.142539 -1.147242 -0.062228 1 0 0 0 0 0 1 992139
-0.001681 -0.000179 0.121160 -0.311606 0.160054 -1.152918 -0.062259 1 0 0 0 0 0 1 993138
-0.001682 -0.000179 0.121160 -0.314471 0.168854 -1.155289 -0.062291 1 0 0 0 0 0 1 994141
-0.001682 -0.000178 0.121160 -0.315998 0.173304 -1.156490 -0.062322 1 0 0 0 0 0 1 995132
-0.001682 -0.000178 0.121160 -0.316834 0.175572 -1.157292 -0.062353 1 0 0 0 0 0 1 996140
-0.001682 -0.000178 0.121160 -0.317337 0.176752 -1.157941 -0.062384 1 0 0 0 0 0 1 997141
-0.001682 -0.000178 0.121160 -0.317663 0.177391 -1.158568 -0.062416 1 0 0 0 0 0 1 998141
-0.001682 -0.000178 0.121160 -0.317915 0.177746 -1.159140 -0.062447 1 0 0 0 0 0 1 999141
-0.001687 -0.000160 0.121150 -0.242697 -0.078927 -1.012986 -0.062478 1 0 0 0 0 0 2 128
-0.001690 -0.000151 0.121146 -0.267246 0.007623 -1.084726 -0.062500 1 0 0 0 0 0 2 1139
-0.001691 -0.000146 0.121145 -0.286190 0.072252 -1.121929 -0.062500 1 0 0 0 0 0 2 2147
-0.001692 -0.000144 0.121144 -0.296539 0.106658 -1.136168 -0.062500 1 0 0 0 0 0 2 3140
-0.001692 -0.000143 0.121144 -0.301867 0.124074 -1.141266 -0.062500 1 0 0 0 0 0 2 4138
-0.001693 -0.000142 0.121144 -0.304552 0.132785 -1.143059 -0.062500 1 0 0 0 0 0 2 5139
-0.001693 -0.000142 0.121144 -0.305917 0.137144 -1.143687 -0.062500 1 0 0 0 0 0 2 6140
-0.001693 -0.000142 0.121144 -0.306607 0.139336 -1.143907 -0.062500 1 0 0 0 0 0 2 7112
-0.001693 -0.000142 0.121144 -0.306961 0.140418 -1.143982 -0.062500 1 0 0 0 0 0 2 8141
-0.001693 -0.000142 0.121144 -0.307130 0.140967 -1.144011 -0.062500 1 0 0 0 0 0 2 9141
-0.001693 -0.000142 0.121144 -0.307202 0.141239 -1.144021 -0.062500 1 0 0 0 0 0 2 10141
-0.001693 -0.000142 0.121144 -0.307253 0.141374 -1.144022 -0.062500 1 0 0 0 0 0 2 11121
-0.001693 -0.000142 0.121144 -0.307282 0.141430 -1.144023 -0.062500 1 0 0 0 0 0 2 12126
-0.001693 -0.000142 0.121144 -0.307283 0.141465 -1.144030 -0.062500 1 0 0 0 0 0 2 13133
-0.001698 -0.000123 0.121134 -0.231914 -0.115285 -0.997149 -0.062500 1 0 0 0 0 0 2 14211
-0.001701 -0.000114 0.121130 -0.256303 -0.028904 -1.068541 -0.062500 1 0 0 0 0 0 2 15207
-0.001702 -0.000109 0.121129 -0.275247 0.035658 -1.105787 -0.062500 1 0 0 0 0 0 2 16192
-0.001703 -0.000107 0.121128 -0.285580 0.070043 -1.120032 -0.062500 1 0 0 0 0 0 2 17208
-0.001703 -0.000106 0.121128 -0.290886 0.087426 -1.125132 -0.062500 1 0 0 0 0 0 2 18223
-0.001703 -0.000105 0.121128 -0.293583 0.096146 -1.126930 -0.062500 1 0 0 0 0 0 2 19207
-0.001704 -0.000105 0.121128 -0.294949 0.100505 -1.127560 -0.062500 1 0 0 0 0 0 2 20190
-0.001704 -0.000105 0.121128 -0.295636 0.102685 -1.127774 -0.062500 1 0 0 0 0 0 2 21191
-0.001704 -0.000105 0.121128 -0.295989 0.103765 -1.127849 -0.062500 1 0 0 0 0 0 2 22165
-0.001704 -0.000105 0.121128 -0.296158 0.104314 -1.127877 -0.062500 1 0 0 0 0 0 2 23133
-0.001704 -0.000105 0.121128 -0.296233 0.104598 -1.127894 -0.062500 1 0 0 0 0 0 2 24124
-0.001704 -0.000105 0.121128 -0.296281 0.104722 -1.127890 -0.062500 1 0 0 0 0 0 2 25133
-0.001709 -0.000087 0.121117 -0.220984 -0.151849 -0.980890 -0.062500 1 0 0 0 0 0 2 26123
-0.001712 -0.000077 0.121114 -0.245350 -0.065501 -1.052348 -0.062500 1 0 0 0 0 0 2 27133
-0.001713 -0.000073 0.121112 -0.264282 -0.000974 -1.089631 -0.062500 1 0 0 0 0 0 2 28123
-0.001714 -0.000071 0.121112 -0.274613 0.033406 -1.103883 -0.062500 1 0 0 0 0 0 2 29133
-0.001714 -0.000069 0.121112 -0.279933 0.050797 -1.108991 -0.062500 1 0 0 0 0 0 2 30417
-0.001714 -0.000069 0.121112 -0.282619 0.059511 -1.110780 -0.062500 1 0 0 0 0 0 2 31138
-0.001715 -0.000069 0.121112 -0.283984 0.063869 -1.111411 -0.062500 1 0 0 0 0 0 2 32134
-0.001715 -0.000068 0.121112 -0.284682 0.066050 -1.111639 -0.062500 1 0 0 0 0 0 2 33133
-0.001715 -0.000068 0.121112 -0.285007 0.067146 -1.111710 -0.062500 1 0 0 0 0 0 2 34132
-0.001715 -0.000068 0.121112 -0.285190 0.067678 -1.111732 -0.062500 1 0 0 0 0 0 2 35134
-0.001715 -0.000068 0.121112 -0.285275 0.067951 -1.111755 -0.062500 1 0 0 0 0 0 2 36123
-0.001715 -0.000068 0.121112 -0.285319 0.068094 -1.111751 -0.062500 1 0 0 0 0 0 2 37131
-0.001720 -0.000050 0.121101 -0.210055 -0.188340 -0.964606 -0.062500 1 0 0 0 0 0 2 38126
-0.001723 -0.000041 0.121098 -0.234405 -0.102069 -1.036148 -0.062500 1 0 0 0 0 0 2 39133
-0.001724 -0.000036 0.121096 -0.253320 -0.037559 -1.073449 -0.062500 1 0 0 0 0 0 2 40128
-0.001725 -0.000034 0.121096 -0.263654 -0.003202 -1.087725 -0.062500 1 0 0 0 0 0 2 41130
-0.001725 -0.000033 0.121096 -0.268959 0.014178 -1.092829 -0.062500 1 0 0 0 0 0 2 42130
-0.001725 -0.000032 0.121096 -0.271667 0.022894 -1.094629 -0.062500 1 0 0 0 0 0 2 43128
-0.001726 -0.000032 0.121096 -0.273026 0.027259 -1.095257 -0.062500 1 0 0 0 0 0 2 44127
-0.001726 -0.000032 0.121096 -0.273711 0.029439 -1.095472 -0.062500 1 0 0 0 0 0 2 45128
-0.001726 -0.000032 0.121096 -0.274052 0.030516 -1.095555 -0.062500 1 0 0 0 0 0 2 46129
-0.001726 -0.000032 0.121096 -0.274231 0.031066 -1.095579 -0.062500 1 0 0 0 0 0 2 47132
-0.001731 -0.000013 0.121085 -0.199066 -0.225025 -0.948318 -0.062500 1 0 0 0 0 0 2 48133
-0.001734 -0.000004 0.121081 -0.223435 -0.138715 -1.019928 -0.062500 1 0 0 0 0 0 2 49131
-0.001735 0.000000 0.121080 -0.242364 -0.074197 -1.057260 -0.062500 1 0 0 0 0 0 2 50130
-0.001736 0.000003 0.121080 -0.252681 -0.039825 -1.071546 -0.062500 1 0 0 0 0 0 2 51126
-0.001736 0.000004 0.121080 -0.258010 -0.022434 -1.076654 -0.062500 1 0 0 0 0 0 2 52128
-0.001736 0.000004 0.121079 -0.260711 -0.013711 -1.078451 -0.062500 1 0 0 0 0 0 2 53111
-0.001736 0.000005 0.121079 -0.262057 -0.009349 -1.079086 -0.062500 1 0 0 0 0 0 2 54131
-0.001737 0.000005 0.121079 -0.262764 -0.007166 -1.079311 -0.062500 1 0 0 0 0 0 2 55126
-0.001737 0.000005 0.121079 -0.263099 -0.006079 -1.079389 -0.062500 1 0 0 0 0 0 2 56129
-0.001737 0.000005 0.121079 -0.263274 -0.005540 -1.079406 -0.062500 1 0 0 0 0 0 2 57126
-0.001737 0.000005 0.121079 -0.263350 -0.005257 -1.079421 -0.062500 1 0 0 0 0 0 2 58111
-0.001742 0.000023 0.121069 -0.188205 -0.261360 -0.932015 -0.062500 1 0 0 0 0 0 2 59110
-0.001745 0.000032 0.121065 -0.212525 -0.175176 -1.003681 -0.062500 1 0 0 0 0 0 2 60126
-0.001746 0.000037 0.121064 -0.231429 -0.110732 -1.041068 -0.062500 1 0 0 0 0 0 2 61127
-0.001747 0.000039 0.121063 -0.241740 -0.076379 -1.055356 -0.062500 1 0 0 0 0 0 2 62111
-0.001747 0.000040 0.121063 -0.247051 -0.059009 -1.060471 -0.062500 1 0 0 0 0 0 2 63130
-0.001747 0.000041 0.121063 -0.249761 -0.050287 -1.062266 -0.062500 1 0 0 0 0 0 2 64110
-0.001747 0.000041 0.121063 -0.251116 -0.045936 -1.062911 -0.062500 1 0 0 0 0 0 2 65109
-0.001747 0.000041 0.121063 -0.251804 -0.043748 -1.063117 -0.062500 1 0 0 0 0 0 2 66111
-0.001747 0.000042 0.121063 -0.252145 -0.042670 -1.063200 -0.062500 1 0 0 0 0 0 2 67127
-0.001747 0.000042 0.121063 -0.252324 -0.042119 -1.063224 -0.062500 1 0 0 0 0 0 2 68128
-0.001753 0.000060 0.121053 -0.177250 -0.297938 -0.915701 -0.062500 1 0 0 0 0 0 2 69126
-0.001756 0.000069 0.121049 -0.201570 -0.211775 -0.987440 -0.062500 1 0 0 0 0 0 2 70128
-0.001757 0.000074 0.121048 -0.220469 -0.147310 -1.024845 -0.062500 1 0 0 0 0 0 2 71120
-0.001758 0.000076 0.121047 -0.230798 -0.112964 -1.039157 -0.062500 1 0 0 0 0 0 2 72131
-0.001758 0.000077 0.121047 -0.236105 -0.095581 -1.044262 -0.062500 1 0 0 0 0 0 2 73131
-0.001758 0.000078 0.121047 -0.238810 -0.086873 -1.046074 -0.062500 1 0 0 0 0 0 2 74129
-0.001758 0.000078 0.121047 -0.240168 -0.082513 -1.046708 -0.062500 1 0 0 0 0 0 2 75126
-0.001758 0.000078 0.121047 -0.240856 -0.080325 -1.046914 -0.062500 1 0 0 0 0 0 2 76128
-0.001758 0.000078 0.121047 -0.241200 -0.079235 -1.047005 -0.062500 1 0 0 0 0 0 2 77126
-0.001764 0.000096 0.121036 -0.166275 -0.334649 -0.899359 -0.062500 1 0 0 0 0 0 2 78128
-0.001767 0.000106 0.121033 -0.190601 -0.248394 -0.971177 -0.062500 1 0 0 0 0 0 2 79132
-0.001768 0.000110 0.121032 -0.209511 -0.183917 -1.008614 -0.062500 1 0 0 0 0 0 2 80110
-0.001769 0.000112 0.121031 -0.219839 -0.149543 -1.022938 -0.062500 1 0 0 0 0 0 2 81127
-0.001769 0.000114 0.121031 -0.225167 -0.132158 -1.028059 -0.062500 1 0 0 0 0 0 2 82127
-0.001769 0.000114 0.121031 -0.227868 -0.123433 -1.029856 -0.062500 1 0 0 0 0 0 2 83118
-0.001769 0.000114 0.121031 -0.229225 -0.119073 -1.030491 -0.062500 1 0 0 0 0 0 2 84126
-0.001775 0.000133 0.121020 -0.154857 -0.372703 -0.882924 -0.062500 1 0 0 0 0 0 2 85118
-0.001777 0.000142 0.121017 -0.179432 -0.285697 -0.954864 -0.062500 1 0 0 0 0 0 2 86203
-0.001779 0.000147 0.121015 -0.198447 -0.220842 -0.992364 -0.062500 1 0 0 0 0 0 2 87214
-0.001780 0.000149 0.121015 -0.208828 -0.186287 -1.006690 -0.062500 1 0 0 0 0 0 2 88187
-0.001780 0.000150 0.121015 -0.214200 -0.168791 -1.011833 -0.062500 1 0 0 0 0 0 2 89204
-0.001780 0.000151 0.121015 -0.216906 -0.160018 -1.013630 -0.062500 1 0 0 0 0 0 2 90189
-0.001780 0.000151 0.121015 -0.218277 -0.155643 -1.014267 -0.062500 1 0 0 0 0 0 2 91204
-0.001780 0.000151 0.121015 -0.218969 -0.153444 -1.014482 -0.062500 1 0 0 0 0 0 2 92188
-0.001780 0.000151 0.121015 -0.219317 -0.152344 -1.014561 -0.062500 1 0 0 0 0 0 2 93206
-0.001780 0.000151 0.121015 -0.219497 -0.151792 -1.014585 -0.062500 1 0 0 0 0 0 2 94208
-0.001780 0.000151 0.121015 -0.219578 -0.151529 -1.014602 -0.062500 1 0 0 0 0 0 2 95131
-0.001786 0.000170 0.121004 -0.144615 -0.407055 -0.866680 -0.062500 1 0 0 0 0 0 2 96120
-0.001788 0.000179 0.121000 -0.168840 -0.321150 -0.938612 -0.062500 1 0 0 0 0 0 2 97130
-0.001790 0.000183 0.120999 -0.187687 -0.256844 -0.976119 -0.062500 1 0 0 0 0 0 2 98122
-0.001791 0.000185 0.120999 -0.197990 -0.222542 -0.990460 -0.062500 1 0 0 0 0 0 2 99131
-0.001791 0.000187 0.120998 -0.203301 -0.205176 -0.995585 -0.062500 1 0 0 0 0 0 2 100122
-0.001791 0.000187 0.120998 -0.205992 -0.196480 -0.997396 -0.062500 1 0 0 0 0 0 2 101147
-0.001791 0.000187 0.120998 -0.207355 -0.192133 -0.998023 -0.062500 1 0 0 0 0 0 2 102129
-0.001791 0.000188 0.120998 -0.208043 -0.189948 -0.998252 -0.062500 1 0 0 0 0 0 2 103132
-0.001791 0.000188 0.120998 -0.208387 -0.188860 -0.998326 -0.062500 1 0 0 0 0 0 2 104144
-0.001791 0.000188 0.120998 -0.208563 -0.188321 -0.998343 -0.062500 1 0 0 0 0 0 2 105124
-0.001791 0.000188 0.120998 -0.208647 -0.188048 -0.998367 -0.062500 1 0 0 0 0 0 2 106131
-0.001791 0.000188 0.120998 -0.208691 -0.187905 -0.998364 -0.062500 1 0 0 0 0 0 2 107129
-0.001797 0.000206 0.120988 -0.133748 -0.443381 -0.850301 -0.062500 1 0 0 0 0 0 2 108130
-0.001799 0.000215 0.120984 -0.157940 -0.357574 -0.922317 -0.062500 1 0 0 0 0 0 2 109120
-0.001801 0.000220 0.120983 -0.176762 -0.293308 -0.959848 -0.062500 1 0 0 0 0 0 2 110134
-0.001801 0.000222 0.120982 -0.187076 -0.259040 -0.974201 -0.062500 1 0 0 0 0 0 2 111128
-0.001802 0.000223 0.120982 -0.192371 -0.241697 -0.979334 -0.062500 1 0 0 0 0 0 2 112126
-0.001802 0.000224 0.120982 -0.195066 -0.232983 -0.981144 -0.062500 1 0 0 0 0 0 2 113125
-0.001802 0.000224 0.120982 -0.196430 -0.228635 -0.981773 -0.062500 1 0 0 0 0 0 2 114128
-0.001802 0.000224 0.120982 -0.197114 -0.226463 -0.981996 -0.062500 1 0 0 0 0 0 2 115126
-0.001802 0.000224 0.120982 -0.197457 -0.225376 -0.982070 -0.062500 1 0 0 0 0 0 2 116127
-0.001802 0.000224 0.120982 -0.197637 -0.224826 -0.982094 -0.062500 1 0 0 0 0 0 2 117124
-0.001802 0.000224 0.120982 -0.197722 -0.224551 -0.982098 -0.062500 1 0 0 0 0 0 2 118127
-0.001802 0.000224 0.120982 -0.197762 -0.224420 -0.982106 -0.062500 1 0 0 0 0 0 2 119128
-0.001802 0.000224 0.120982 -0.197782 -0.224355 -0.982120 -0.062500 1 0 0 0 0 0 2 120126
-0.001802 0.000224 0.120982 -0.197802 -0.224326 -0.982109 -0.062500 1 0 0 0 0 0 2 121131
-0.001802 0.000224 0.120982 -0.197799 -0.224304 -0.982108 -0.062500 1 0 0 0 0 0 2 122128
-0.001802 0.000224 0.120982 -0.197802 -0.224291 -0.982115 -0.062500 1 0 0 0 0 0 2 123126
-0.001802 0.000224 0.120982 -0.197802 -0.224290 -0.982115 -0.062500 1 0 0 0 0 0 2 124126
-0.001802 0.000224 0.120982 -0.197814 -0.224288 -0.982109 -0.062500 1 0 0 0 0 0 2 125125
-0.001802 0.000224 0.120982 -0.197795 -0.224281 -0.982108 -0.062500 1 0 0 0 0 0 2 126127
-0.001802 0.000224 0.120982 -0.197801 -0.224290 -0.982115 -0.062500 1 0 0 0 0 0 2 127125
-0.001802 0.000224 0.120982 -0.197813 -0.224288 -0.982109 -0.062500 1 0 0 0 0 0 2 128125
-0.001802 0.000224 0.120982 -0.197806 -0.224279 -0.982122 -0.062500 1 0 0 0 0 0 2 129124
-0.001802 0.000224 0.120982 -0.197806 -0.224278 -0.982103 -0.062500 1 0 0 0 0 0 2 130127
-0.001802 0.000224 0.120982 -0.197802 -0.224289 -0.982114 -0.062500 1 0 0 0 0 0 2 131124
-0.001808 0.000243 0.120972 -0.122896 -0.479693 -0.833923 -0.062500 1 0 0 0 0 0 2 132124
-0.001810 0.000252 0.120968 -0.147038 -0.393974 -0.906002 -0.062500 1 0 0 0 0 0 2 133125
-0.001812 0.000256 0.120967 -0.165862 -0.329762 -0.943564 -0.062500 1 0 0 0 0 0 2 134126
-0.001812 0.000258 0.120966 -0.176149 -0.295517 -0.957927 -0.062500 1 0 0 0 0 0 2 135127
-0.001813 0.000260 0.120966 -0.181451 -0.278180 -0.963063 -0.062500 1 0 0 0 0 0 2 136127
-0.001813 0.000260 0.120966 -0.184143 -0.269480 -0.964870 -0.062500 1 0 0 0 0 0 2 137125
-0.001813 0.000260 0.120966 -0.185509 -0.265123 -0.965507 -0.062500 1 0 0 0 0 0 2 138128
-0.001813 0.000261 0.120966 -0.186190 -0.262962 -0.965725 -0.062500 1 0 0 0 0 0 2 139125
-0.001813 0.000261 0.120966 -0.186537 -0.261865 -0.965806 -0.062500 1 0 0 0 0 0 2 140124
-0.001813 0.000261 0.120966 -0.186701 -0.261328 -0.965830 -0.062500 1 0 0 0 0 0 2 141125
-0.001813 0.000261 0.120966 -0.186795 -0.261053 -0.965849 -0.062500 1 0 0 0 0 0 2 142119
-0.001813 0.000261 0.120966 -0.186840 -0.260909 -0.965845 -0.062500 1 0 0 0 0 0 2 143127
-0.001813 0.000261 0.120966 -0.186861 -0.260843 -0.965839 -0.062500 1 0 0 0 0 0 2 144128
-0.001813 0.000261 0.120966 -0.186881 -0.260813 -0.965845 -0.062500 1 0 0 0 0 0 2 145126
-0.001813 0.000261 0.120966 -0.186874 -0.260803 -0.965839 -0.062500 1 0 0 0 0 0 2 146126
-0.001813 0.000261 0.120966 -0.186877 -0.260792 -0.965845 -0.062500 1 0 0 0 0 0 2 147126
-0.001813 0.000261 0.120966 -0.186880 -0.260779 -0.965852 -0.062500 1 0 0 0 0 0 2 148124
-0.001813 0.000261 0.120966 -0.186889 -0.260787 -0.965840 -0.062500 1 0 0 0 0 0 2 149125
-0.001813 0.000261 0.120966 -0.186882 -0.260779 -0.965852 -0.062500 1 0 0 0 0 0 2 150125
-0.001813 0.000261 0.120966 -0.186881 -0.260778 -0.965833 -0.062500 1 0 0 0 0 0 2 151123
-0.001813 0.000261 0.120966 -0.186881 -0.260778 -0.965851 -0.062500 1 0 0 0 0 0 2 152122
-0.001813 0.000261 0.120966 -0.186881 -0.260778 -0.965853 -0.062500 1 0 0 0 0 0 2 153123
-0.001813 0.000261 0.120966 -0.186881 -0.260778 -0.965834 -0.062500 1 0 0 0 0 0 2 154127
-0.001813 0.000261 0.120966 -0.186880 -0.260778 -0.965851 -0.062500 1 0 0 0 0 0 2 155115
-0.001813 0.000261 0.120966 -0.186889 -0.260787 -0.965840 -0.062500 1 0 0 0 0 0 2 156122
-0.001813 0.000261 0.120966 -0.186873 -0.260770 -0.965845 -0.062500 1 0 0 0 0 0 2 157115
-0.001813 0.000261 0.120966 -0.186892 -0.260774 -0.965846 -0.062500 1 0 0 0 0 0 2 158123
-0.001813 0.000261 0.120966 -0.186878 -0.260789 -0.965846 -0.062500 1 0 0 0 0 0 2 159113
-0.001813 0.000261 0.120966 -0.186893 -0.260776 -0.965846 -0.062500 1 0 0 0 0 0 2 160123
-0.001813 0.000261 0.120966 -0.186870 -0.260781 -0.965839 -0.062500 1 0 0 0 0 0 2 161113
-0.001813 0.000261 0.120966 -0.186879 -0.260778 -0.965852 -0.062500 1 0 0 0 0 0 2 162123
-0.001813 0.000261 0.120966 -0.186889 -0.260787 -0.965840 -0.062500 1 0 0 0 0 0 2 163113
-0.001813 0.000261 0.120966 -0.186873 -0.260770 -0.965845 -0.062500 1 0 0 0 0 0 2 164122
-0.001813 0.000261 0.120966 -0.186892 -0.260774 -0.965846 -0.062500 1 0 0 0 0 0 2 165113
-0.001813 0.000261 0.120966 -0.186878 -0.260789 -0.965846 -0.062500 1 0 0 0 0 0 2 166134
-0.001813 0.000261 0.120966 -0.186884 -0.260768 -0.965839 -0.062500 1 0 0 0 0 0 2 167127
-0.001813 0.000261 0.120966 -0.186877 -0.260789 -0.965845 -0.062500 1 0 0 0 0 0 2 168137
-0.001813 0.000261 0.120966 -0.186892 -0.260776 -0.965846 -0.062500 1 0 0 0 0 0 2 169127
-0.001813 0.000261 0.120966 -0.186882 -0.260778 -0.965853 -0.062500 1 0 0 0 0 0 2 170139
-0.001813 0.000261 0.120966 -0.186881 -0.260778 -0.965833 -0.062500 1 0 0 0 0 0 2 171125
-0.001813 0.000261 0.120966 -0.186881 -0.260778 -0.965851 -0.062500 1 0 0 0 0 0 2 172112
-0.001813 0.000261 0.120966 -0.186890 -0.260787 -0.965840 -0.062500 1 0 0 0 0 0 2 173132
-0.001813 0.000261 0.120966 -0.186873 -0.260770 -0.965845 -0.062500 1 0 0 0 0 0 2 174135
-0.001813 0.000261 0.120966 -0.186880 -0.260777 -0.965853 -0.062500 1 0 0 0 0 0 2 175128
-0.001813 0.000261 0.120966 -0.186889 -0.260787 -0.965840 -0.062500 1 0 0 0 0 0 2 176141
-0.001813 0.000261 0.120966 -0.186882 -0.260779 -0.965852 -0.062500 1 0 0 0 0 0 2 177136
-0.001813 0.000261 0.120966 -0.186881 -0.260778 -0.965833 -0.062500 1 0 0 0 0 0 2 178138
-0.001813 0.000261 0.120966 -0.186881 -0.260778 -0.965851 -0.062500 1 0 0 0 0 0 2 179106
-0.001813 0.000261 0.120966 -0.186889 -0.260787 -0.965840 -0.062500 1 0 0 0 0 0 2 180135
-0.001813 0.000261 0.120966 -0.186873 -0.260770 -0.965845 -0.062500 1 0 0 0 0 0 2 181134
-0.001813 0.000261 0.120966 -0.186880 -0.260777 -0.965853 -0.062500 1 0 0 0 0 0 2 182106
-0.001813 0.000261 0.120966 -0.186889 -0.260787 -0.965840 -0.062500 1 0 0 0 0 0 2 183135
-0.001813 0.000261 0.120966 -0.186873 -0.260770 -0.965845 -0.062500 1 0 0 0 0 0 2 184130
-0.001813 0.000261 0.120966 -0.186888 -0.260786 -0.965839 -0.062500 1 0 0 0 0 0 2 185138
-0.001813 0.000261 0.120966 -0.186881 -0.260779 -0.965852 -0.062500 1 0 0 0 0 0 2 186142
-0.001813 0.000261 0.120966 -0.186893 -0.260775 -0.965847 -0.062500 1 0 0 0 0 0 2 187139
-0.001813 0.000261 0.120966 -0.186870 -0.260781 -0.965839 -0.062500 1 0 0 0 0 0 2 188136
-0.001813 0.000261 0.120966 -0.186892 -0.260775 -0.965846 -0.062500 1 0 0 0 0 0 2 189134
-0.001813 0.000261 0.120966 -0.186878 -0.260790 -0.965846 -0.062500 1 0 0 0 0 0 2 190136
-0.001813 0.000261 0.120966 -0.186884 -0.260768 -0.965839 -0.062500 1 0 0 0 0 0 2 191136
-0.001813 0.000261 0.120966 -0.186881 -0.260777 -0.965852 -0.062500 1 0 0 0 0 0 2 192134
-0.001818 0.000279 0.120955 -0.112018 -0.516054 -0.817524 -0.062500 1 0 0 0 0 0 2 193135
-0.001821 0.000288 0.120952 -0.136127 -0.430396 -0.889673 -0.062500 1 0 0 0 0 0 2 194136
-0.001823 0.000293 0.120950 -0.154938 -0.366220 -0.927272 -0.062500 1 0 0 0 0 0 2 195134
-0.001823 0.000295 0.120950 -0.165227 -0.332001 -0.941641 -0.062500 1 0 0 0 0 0 2 196135
-0.001824 0.000296 0.120950 -0.170543 -0.314657 -0.946785 -0.062500 1 0 0 0 0 0 2 197134
-0.001824 0.000297 0.120950 -0.173236 -0.305960 -0.948597 -0.062500 1 0 0 0 0 0 2 198131
-0.001824 0.000297 0.120950 -0.174591 -0.301607 -0.949223 -0.062500 1 0 0 0 0 0 2 199135
-0.001824 0.000297 0.120950 -0.175274 -0.299435 -0.949448 -0.062500 1 0 0 0 0 0 2 200136
-0.001824 0.000297 0.120950 -0.175617 -0.298349 -0.949523 -0.062500 1 0 0 0 0 0 2 201104
-0.001824 0.000297 0.120950 -0.175797 -0.297799 -0.949548 -0.062500 1 0 0 0 0 0 2 202135
-0.001824 0.000297 0.120950 -0.175869 -0.297527 -0.949559 -0.062500 1 0 0 0 0 0 2 203133
-0.001824 0.000297 0.120950 -0.175920 -0.297393 -0.949561 -0.062500 1 0 0 0 0 0 2 204136
-0.001824 0.000297 0.120950 -0.175937 -0.297340 -0.949568 -0.062500 1 0 0 0 0 0 2 205133
-0.001824 0.000297 0.120950 -0.175960 -0.297301 -0.949563 -0.062500 1 0 0 0 0 0 2 206134
-0.001824 0.000297 0.120950 -0.175958 -0.297278 -0.949563 -0.062500 1 0 0 0 0 0 2 207133
-0.001824 0.000297 0.120950 -0.175960 -0.297265 -0.949569 -0.062500 1 0 0 0 0 0 2 208123
-0.001824 0.000297 0.120950 -0.175973 -0.297261 -0.949564 -0.062500 1 0 0 0 0 0 2 209120
-0.001824 0.000297 0.120950 -0.175954 -0.297254 -0.949563 -0.062500 1 0 0 0 0 0 2 210123
-0.001829 0.000315 0.120939 -0.101133 -0.552393 -0.801123 -0.062500 1 0 0 0 0 0 2 211124
-0.001832 0.000325 0.120935 -0.125252 -0.466806 -0.873326 -0.062500 1 0 0 0 0 0 2 212122
-0.001834 0.000329 0.120934 -0.144031 -0.402672 -0.910952 -0.062500 1 0 0 0 0 0 2 213105
-0.001834 0.000331 0.120934 -0.154316 -0.368459 -0.925346 -0.062500 1 0 0 0 0 0 2 214124
-0.001835 0.000333 0.120933 -0.159622 -0.351113 -0.930494 -0.062500 1 0 0 0 0 0 2 215121
-0.001835 0.000333 0.120933 -0.162321 -0.342426 -0.932297 -0.062500 1 0 0 0 0 0 2 216123
-0.001835 0.000333 0.120933 -0.163676 -0.338076 -0.932924 -0.062500 1 0 0 0 0 0 2 217105
-0.001835 0.000334 0.120933 -0.164362 -0.335893 -0.933156 -0.062500 1 0 0 0 0 0 2 218124
-0.001835 0.000334 0.120933 -0.164702 -0.334818 -0.933226 -0.062500 1 0 0 0 0 0 2 219123
-0.001835 0.000334 0.120933 -0.164869 -0.334273 -0.933256 -0.062500 1 0 0 0 0 0 2 220124
-0.001835 0.000334 0.120933 -0.164964 -0.333996 -0.933276 -0.062500 1 0 0 0 0 0 2 221120
-0.001835 0.000334 0.120933 -0.165005 -0.333865 -0.933266 -0.062500 1 0 0 0 0 0 2 222113
-0.001835 0.000334 0.120933 -0.165029 -0.333788 -0.933265 -0.062500 1 0 0 0 0 0 2 223121
-0.001835 0.000334 0.120933 -0.165037 -0.333760 -0.933279 -0.062500 1 0 0 0 0 0 2 224112
-0.001835 0.000334 0.120933 -0.165044 -0.333735 -0.933274 -0.062500 1 0 0 0 0 0 2 225121
-0.001835 0.000334 0.120933 -0.165057 -0.333730 -0.933267 -0.062500 1 0 0 0 0 0 2 226123
-0.001835 0.000334 0.120933 -0.165047 -0.333733 -0.933273 -0.062500 1 0 0 0 0 0 2 227117
-0.001835 0.000334 0.120933 -0.165037 -0.333725 -0.933266 -0.062500 1 0 0 0 0 0 2 228126
-0.001840 0.000352 0.120923 -0.090275 -0.588724 -0.784690 -0.062500 1 0 0 0 0 0 2 229116
-0.001843 0.000361 0.120919 -0.114352 -0.503198 -0.856969 -0.062500 1 0 0 0 0 0 2 230126
-0.001844 0.000366 0.120918 -0.133128 -0.439098 -0.894646 -0.062500 1 0 0 0 0 0 2 231117
-0.001845 0.000368 0.120917 -0.143413 -0.404888 -0.909027 -0.062500 1 0 0 0 0 0 2 232125
-0.001845 0.000369 0.120917 -0.148722 -0.387569 -0.914181 -0.062500 1 0 0 0 0 0 2 233127
-0.001846 0.000370 0.120917 -0.151404 -0.378870 -0.915995 -0.062500 1 0 0 0 0 0 2 234144
-0.001846 0.000370 0.120917 -0.152768 -0.374517 -0.916619 -0.062500 1 0 0 0 0 0 2 235135
-0.001846 0.000370 0.120917 -0.153449 -0.372358 -0.916838 -0.062500 1 0 0 0 0 0 2 236128
-0.001846 0.000370 0.120917 -0.153794 -0.371262 -0.916921 -0.062500 1 0 0 0 0 0 2 237117
-0.001846 0.000370 0.120917 -0.153962 -0.370714 -0.916953 -0.062500 1 0 0 0 0 0 2 238116
-0.001846 0.000370 0.120917 -0.154053 -0.370449 -0.916966 -0.062500 1 0 0 0 0 0 2 239134
-0.001846 0.000370 0.120917 -0.154098 -0.370307 -0.916962 -0.062500 1 0 0 0 0 0 2 240132
-0.001846 0.000370 0.120917 -0.154127 -0.370250 -0.916962 -0.062500 1 0 0 0 0 0 2 241128
-0.001846 0.000370 0.120917 -0.154131 -0.370204 -0.916956 -0.062500 1 0 0 0 0 0 2 242139
-0.001846 0.000370 0.120917 -0.154135 -0.370189 -0.916962 -0.062500 1 0 0 0 0 0 2 243136
-0.001846 0.000370 0.120917 -0.154138 -0.370177 -0.916969 -0.062500 1 0 0 0 0 0 2 244132
-0.001846 0.000370 0.120917 -0.154135 -0.370187 -0.916963 -0.062500 1 0 0 0 0 0 2 245103
-0.001846 0.000370 0.120917 -0.154137 -0.370178 -0.916970 -0.062500 1 0 0 0 0 0 2 246133
-0.001846 0.000370 0.120917 -0.154150 -0.370174 -0.916964 -0.062500 1 0 0 0 0 0 2 247132
-0.001846 0.000370 0.120917 -0.154131 -0.370167 -0.916963 -0.062500 1 0 0 0 0 0 2 248133
-0.001846 0.000370 0.120917 -0.154149 -0.370172 -0.916963 -0.062500 1 0 0 0 0 0 2 249131
-0.001846 0.000370 0.120917 -0.154139 -0.370176 -0.916970 -0.062500 1 0 0 0 0 0 2 250142
-0.001846 0.000370 0.120917 -0.154139 -0.370176 -0.916950 -0.062500 1 0 0 0 0 0 2 251105
-0.001846 0.000370 0.120917 -0.154138 -0.370176 -0.916968 -0.062500 1 0 0 0 0 0 2 252136
-0.001846 0.000370 0.120917 -0.154150 -0.370174 -0.916964 -0.062500 1 0 0 0 0 0 2 253137
-0.001846 0.000370 0.120917 -0.154140 -0.370176 -0.916970 -0.062500 1 0 0 0 0 0 2 254127
-0.001846 0.000370 0.120917 -0.154142 -0.370165 -0.916957 -0.062500 1 0 0 0 0 0 2 255129
-0.001846 0.000370 0.120917 -0.154139 -0.370175 -0.916969 -0.062500 1 0 0 0 0 0 2 256131
-0.001846 0.000370 0.120917 -0.154138 -0.370176 -0.916970 -0.062500 1 0 0 0 0 0 2 257133
-0.001846 0.000370 0.120917 -0.154138 -0.370176 -0.916950 -0.062500 1 0 0 0 0 0 2 258133
-0.001846 0.000370 0.120917 -0.154138 -0.370176 -0.916968 -0.062500 1 0 0 0 0 0 2 259133
-0.001846 0.000370 0.120917 -0.154150 -0.370174 -0.916964 -0.062500 1 0 0 0 0 0 2 260130
-0.001846 0.000370 0.120917 -0.154131 -0.370167 -0.916963 -0.062500 1 0 0 0 0 0 2 261132
-0.001846 0.000370 0.120917 -0.154149 -0.370172 -0.916963 -0.062500 1 0 0 0 0 0 2 262133
-0.001846 0.000370 0.120917 -0.154139 -0.370176 -0.916970 -0.062500 1 0 0 0 0 0 2 263132
-0.001846 0.000370 0.120917 -0.154151 -0.370173 -0.916964 -0.062500 1 0 0 0 0 0 2 264132
-0.001851 0.000388 0.120906 -0.079393 -0.625035 -0.768250 -0.062500 1 0 0 0 0 0 2 265102
-0.001854 0.000397 0.120903 -0.103462 -0.539584 -0.840607 -0.062500 1 0 0 0 0 0 2 266131
-0.001855 0.000402 0.120901 -0.122240 -0.475517 -0.878295 -0.062500 1 0 0 0 0 0 2 267126
-0.001856 0.000404 0.120901 -0.132513 -0.441316 -0.892705 -0.062500 1 0 0 0 0 0 2 268128
-0.001856 0.000405 0.120901 -0.137810 -0.423994 -0.897863 -0.062500 1 0 0 0 0 0 2 269131
-0.001857 0.000406 0.120901 -0.140498 -0.415306 -0.899668 -0.062500 1 0 0 0 0 0 2 270134
-0.001857 0.000406 0.120901 -0.141859 -0.410968 -0.900306 -0.062500 1 0 0 0 0 0 2 271118
-0.001857 0.000406 0.120901 -0.142546 -0.408788 -0.900522 -0.062500 1 0 0 0 0 0 2 272130
-0.001857 0.000407 0.120901 -0.142892 -0.407690 -0.900604 -0.062500 1 0 0 0 0 0 2 273131
-0.001857 0.000407 0.120901 -0.143069 -0.407151 -0.900624 -0.062500 1 0 0 0 0 0 2 274118
-0.001857 0.000407 0.120901 -0.143141 -0.406880 -0.900634 -0.062500 1 0 0 0 0 0 2 275129
-0.001857 0.000407 0.120901 -0.143191 -0.406747 -0.900637 -0.062500 1 0 0 0 0 0 2 276131
-0.001857 0.000407 0.120901 -0.143224 -0.406679 -0.900644 -0.062500 1 0 0 0 0 0 2 277131
-0.001857 0.000407 0.120901 -0.143217 -0.406634 -0.900645 -0.062500 1 0 0 0 0 0 2 278133
-0.001857 0.000407 0.120901 -0.143227 -0.406628 -0.900639 -0.062500 1 0 0 0 0 0 2 279129
-0.001857 0.000407 0.120901 -0.143231 -0.406617 -0.900645 -0.062500 1 0 0 0 0 0 2 280131
-0.001857 0.000407 0.120901 -0.143244 -0.406613 -0.900639 -0.062500 1 0 0 0 0 0 2 281102
-0.001857 0.000407 0.120901 -0.143233 -0.406616 -0.900645 -0.062500 1 0 0 0 0 0 2 282128
-0.001857 0.000407 0.120901 -0.143232 -0.406617 -0.900646 -0.062500 1 0 0 0 0 0 2 283101
-0.001857 0.000407 0.120901 -0.143244 -0.406614 -0.900640 -0.062500 1 0 0 0 0 0 2 284133
-0.001857 0.000407 0.120901 -0.143228 -0.406596 -0.900645 -0.062500 1 0 0 0 0 0 2 285131
-0.001857 0.000407 0.120901 -0.143243 -0.406612 -0.900640 -0.062500 1 0 0 0 0 0 2 286118
-0.001857 0.000407 0.120901 -0.143233 -0.406617 -0.900645 -0.062500 1 0 0 0 0 0 2 287126
-0.001857 0.000407 0.120901 -0.143239 -0.406593 -0.900640 -0.062500 1 0 0 0 0 0 2 288125
-0.001857 0.000407 0.120901 -0.143233 -0.406614 -0.900645 -0.062500 1 0 0 0 0 0 2 289116
-0.001857 0.000407 0.120901 -0.143244 -0.406614 -0.900640 -0.062500 1 0 0 0 0 0 2 290125
-0.001857 0.000407 0.120901 -0.143237 -0.406605 -0.900652 -0.062500 1 0 0 0 0 0 2 291115
-0.001857 0.000407 0.120901 -0.143237 -0.406604 -0.900634 -0.062500 1 0 0 0 0 0 2 292125
-0.001857 0.000407 0.120901 -0.143232 -0.406615 -0.900645 -0.062500 1 0 0 0 0 0 2 293116
-0.001857 0.000407 0.120901 -0.143232 -0.406617 -0.900646 -0.062500 1 0 0 0 0 0 2 294127
-0.001857 0.000407 0.120901 -0.143239 -0.406594 -0.900640 -0.062500 1 0 0 0 0 0 2 295115
-0.001857 0.000407 0.120901 -0.143232 -0.406614 -0.900645 -0.062500 1 0 0 0 0 0 2 296126
-0.001857 0.000407 0.120901 -0.143244 -0.406614 -0.900640 -0.062500 1 0 0 0 0 0 2 297115
-0.001857 0.000407 0.120901 -0.143225 -0.406608 -0.900638 -0.062500 1 0 0 0 0 0 2 298125
-0.001857 0.000407 0.120901 -0.143246 -0.406601 -0.900646 -0.062500 1 0 0 0 0 0 2 299129
-0.001857 0.000407 0.120901 -0.143233 -0.406615 -0.900646 -0.062500 1 0 0 0 0 0 2 300129
-0.001857 0.000407 0.120901 -0.143244 -0.406614 -0.900640 -0.062500 1 0 0 0 0 0 2 301137
-0.001857 0.000407 0.120901 -0.143228 -0.406596 -0.900645 -0.062500 1 0 0 0 0 0 2 302121
-0.001857 0.000407 0.120901 -0.143244 -0.406611 -0.900640 -0.062500 1 0 0 0 0 0 2 303117
-0.001857 0.000407 0.120901 -0.143233 -0.406616 -0.900645 -0.062500 1 0 0 0 0 0 2 304123
-0.001857 0.000407 0.120901 -0.143224 -0.406608 -0.900639 -0.062500 1 0 0 0 0 0 2 305283
-0.001857 0.000407 0.120901 -0.143246 -0.406601 -0.900646 -0.062500 1 0 0 0 0 0 2 306137
-0.001857 0.000407 0.120901 -0.143233 -0.406615 -0.900646 -0.062500 1 0 0 0 0 0 2 307130
-0.001857 0.000407 0.120901 -0.143236 -0.406605 -0.900633 -0.062500 1 0 0 0 0 0 2 308124
-0.001857 0.000407 0.120901 -0.143235 -0.406604 -0.900651 -0.062500 1 0 0 0 0 0 2 309131
-0.001857 0.000407 0.120901 -0.143244 -0.406612 -0.900640 -0.062500 1 0 0 0 0 0 2 310134
-0.001857 0.000407 0.120901 -0.143233 -0.406616 -0.900646 -0.062500 1 0 0 0 0 0 2 311129
-0.001857 0.000407 0.120901 -0.143236 -0.406605 -0.900633 -0.062500 1 0 0 0 0 0 2 312130
-0.001857 0.000407 0.120901 -0.143236 -0.406604 -0.900651 -0.062500 1 0 0 0 0 0 2 313101
-0.001857 0.000407 0.120901 -0.143232 -0.406615 -0.900647 -0.062500 1 0 0 0 0 0 2 314132
-0.001857 0.000407 0.120901 -0.143236 -0.406605 -0.900633 -0.062500 1 0 0 0 0 0 2 315131
-0.001857 0.000407 0.120901 -0.143235 -0.406604 -0.900651 -0.062500 1 0 0 0 0 0 2 316138
-0.001857 0.000407 0.120901 -0.143244 -0.406612 -0.900640 -0.062500 1 0 0 0 0 0 2 317132
-0.001857 0.000407 0.120901 -0.143225 -0.406607 -0.900639 -0.062500 1 0 0 0 0 0 2 318138
-0.001857 0.000407 0.120901 -0.143243 -0.406613 -0.900639 -0.062500 1 0 0 0 0 0 2 319129
-0.001857 0.000407 0.120901 -0.143236 -0.406605 -0.900652 -0.062500 1 0 0 0 0 0 2 320129
-0.001857 0.000407 0.120901 -0.143245 -0.406613 -0.900640 -0.062500 1 0 0 0 0 0 2 321138
-0.001857 0.000407 0.120901 -0.143225 -0.406608 -0.900639 -0.062500 1 0 0 0 0 0 2 322132
-0.001857 0.000407 0.120901 -0.143234 -0.406604 -0.900652 -0.062500 1 0 0 0 0 0 2 323132
-0.001857 0.000407 0.120901 -0.143244 -0.406612 -0.900641 -0.062500 1 0 0 0 0 0 2 324128
-0.001857 0.000407 0.120901 -0.143225 -0.406607 -0.900639 -0.062500 1 0 0 0 0 0 2 325131
-0.001857 0.000407 0.120901 -0.143243 -0.406613 -0.900639 -0.062500 1 0 0 0 0 0 2 326131
-0.001857 0.000407 0.120901 -0.143236 -0.406605 -0.900652 -0.062500 1 0 0 0 0 0 2 327129
-0.001857 0.000407 0.120901 -0.143236 -0.406604 -0.900634 -0.062500 1 0 0 0 0 0 2 328128
-0.001857 0.000407 0.120901 -0.143232 -0.406615 -0.900645 -0.062500 1 0 0 0 0 0 2 329131
-0.001857 0.000407 0.120901 -0.143244 -0.406614 -0.900639 -0.062500 1 0 0 0 0 0 2 330128
-0.001857 0.000407 0.120901 -0.143237 -0.406605 -0.900652 -0.062500 1 0 0 0 0 0 2 331129
-0.001857 0.000407 0.120901 -0.143236 -0.406604 -0.900634 -0.062500 1 0 0 0 0 0 2 332128
-0.001857 0.000407 0.120901 -0.143232 -0.406615 -0.900645 -0.062500 1 0 0 0 0 0 2 333131
-0.001857 0.000407 0.120901 -0.143235 -0.406605 -0.900653 -0.062500 1 0 0 0 0 0 2 334130
-0.001857 0.000407 0.120901 -0.143236 -0.406604 -0.900634 -0.062500 1 0 0 0 0 0 2 335130
-0.001857 0.000407 0.120901 -0.143232 -0.406615 -0.900645 -0.062500 1 0 0 0 0 0 2 336129
-0.001857 0.000407 0.120901 -0.143244 -0.406614 -0.900639 -0.062500 1 0 0 0 0 0 2 337130
-0.001857 0.000407 0.120901 -0.143237 -0.406605 -0.900652 -0.062500 1 0 0 0 0 0 2 338130
-0.001857 0.000407 0.120901 -0.143236 -0.406604 -0.900634 -0.062500 1 0 0 0 0 0 2 339129
-0.001857 0.000407 0.120901 -0.143232 -0.406615 -0.900645 -0.062500 1 0 0 0 0 0 2 340118
-0.001857 0.000407 0.120901 -0.143247 -0.406602 -0.900646 -0.062500 1 0 0 0 0 0 2 341132
-0.001857 0.000407 0.120901 -0.143225 -0.406606 -0.900639 -0.062500 1 0 0 0 0 0 2 342135
-0.001857 0.000407 0.120901 -0.143231 -0.406616 -0.900645 -0.062500 1 0 0 0 0 0 2 343130
-0.001857 0.000407 0.120901 -0.143244 -0.406614 -0.900640 -0.062500 1 0 0 0 0 0 2 344131
-0.001857 0.000407 0.120901 -0.143236 -0.406605 -0.900652 -0.062500 1 0 0 0 0 0 2 345129
-0.001857 0.000407 0.120901 -0.143236 -0.406604 -0.900634 -0.062500 1 0 0 0 0 0 2 346131
-0.001857 0.000407 0.120901 -0.143232 -0.406615 -0.900645 -0.062500 1 0 0 0 0 0 2 347100
-0.001857 0.000407 0.120901 -0.143247 -0.406602 -0.900646 -0.062500 1 0 0 0 0 0 2 348132
-0.001857 0.000407 0.120901 -0.143225 -0.406606 -0.900639 -0.062500 1 0 0 0 0 0 2 349128
-0.001857 0.000407 0.120901 -0.143243 -0.406613 -0.900639 -0.062500 1 0 0 0 0 0 2 350131
-0.001857 0.000407 0.120901 -0.143233 -0.406617 -0.900645 -0.062500 1 0 0 0 0 0 2 351131
-0.001857 0.000407 0.120901 -0.143239 -0.406593 -0.900639 -0.062500 1 0 0 0 0 0 2 352115
-0.001857 0.000407 0.120901 -0.143233 -0.406614 -0.900645 -0.062500 1 0 0 0 0 0 2 353123
-0.001857 0.000407 0.120901 -0.143232 -0.406617 -0.900646 -0.062500 1 0 0 0 0 0 2 354117
-0.001862 0.000425 0.120890 -0.068555 -0.661333 -0.751805 -0.062500 1 0 0 0 0 0 2 355114
-0.001865 0.000434 0.120886 -0.092585 -0.575943 -0.824218 -0.062500 1 0 0 0 0 0 2 356122
-0.001866 0.000438 0.120885 -0.111337 -0.511915 -0.861948 -0.062500 1 0 0 0 0 0 2 357113
-0.001867 0.000441 0.120885 -0.121606 -0.477718 -0.876364 -0.062500 1 0 0 0 0 0 2 358122
-0.001867 0.000442 0.120884 -0.126909 -0.460411 -0.881517 -0.062500 1 0 0 0 0 0 2 359113
-0.001867 0.000442 0.120884 -0.129609 -0.451725 -0.883339 -0.062500 1 0 0 0 0 0 2 360122
-0.001868 0.000443 0.120884 -0.130962 -0.447379 -0.883974 -0.062500 1 0 0 0 0 0 2 361112
-0.001868 0.000443 0.120884 -0.131649 -0.445198 -0.884190 -0.062500 1 0 0 0 0 0 2 362122
-0.001868 0.000443 0.120884 -0.131992 -0.444112 -0.884267 -0.062500 1 0 0 0 0 0 2 363112
-0.001868 0.000443 0.120884 -0.132155 -0.443577 -0.884292 -0.062500 1 0 0 0 0 0 2 364122
-0.001868 0.000443 0.120884 -0.132253 -0.443290 -0.884298 -0.062500 1 0 0 0 0 0 2 365118
-0.001868 0.000443 0.120884 -0.132295 -0.443157 -0.884306 -0.062500 1 0 0 0 0 0 2 366124
-0.001868 0.000443 0.120884 -0.132311 -0.443104 -0.884314 -0.062500 1 0 0 0 0 0 2 367124
-0.001868 0.000443 0.120884 -0.132326 -0.443055 -0.884302 -0.062500 1 0 0 0 0 0 2 368126
-0.001868 0.000443 0.120884 -0.132331 -0.443040 -0.884308 -0.062500 1 0 0 0 0 0 2 369120
-0.001868 0.000443 0.120884 -0.132331 -0.443039 -0.884308 -0.062500 1 0 0 0 0 0 2 370264
-0.001868 0.000443 0.120884 -0.132330 -0.443040 -0.884308 -0.062500 1 0 0 0 0 0 2 371113
-0.001868 0.000443 0.120884 -0.132346 -0.443026 -0.884309 -0.062500 1 0 0 0 0 0 2 372127
-0.001868 0.000443 0.120884 -0.132336 -0.443028 -0.884315 -0.062500 1 0 0 0 0 0 2 373126
-0.001868 0.000443 0.120884 -0.132343 -0.443037 -0.884303 -0.062500 1 0 0 0 0 0 2 374119
-0.001868 0.000443 0.120884 -0.132327 -0.443020 -0.884308 -0.062500 1 0 0 0 0 0 2 375128
-0.001868 0.000443 0.120884 -0.132346 -0.443024 -0.884309 -0.062500 1 0 0 0 0 0 2 376128
-0.001868 0.000443 0.120884 -0.132332 -0.443039 -0.884308 -0.062500 1 0 0 0 0 0 2 377129
-0.001868 0.000443 0.120884 -0.132334 -0.443030 -0.884315 -0.062500 1 0 0 0 0 0 2 378102
-0.001868 0.000443 0.120884 -0.132338 -0.443017 -0.884303 -0.062500 1 0 0 0 0 0 2 379129
-0.001868 0.000443 0.120884 -0.132331 -0.443039 -0.884308 -0.062500 1 0 0 0 0 0 2 380126
-0.001868 0.000443 0.120884 -0.132346 -0.443027 -0.884309 -0.062500 1 0 0 0 0 0 2 381130
-0.001868 0.000443 0.120884 -0.132327 -0.443019 -0.884309 -0.062500 1 0 0 0 0 0 2 382131
-0.001868 0.000443 0.120884 -0.132346 -0.443024 -0.884309 -0.062500 1 0 0 0 0 0 2 383132
-0.001868 0.000443 0.120884 -0.132332 -0.443039 -0.884309 -0.062500 1 0 0 0 0 0 2 384135
-0.001868 0.000443 0.120884 -0.132334 -0.443030 -0.884316 -0.062500 1 0 0 0 0 0 2 385130
-0.001868 0.000443 0.120884 -0.132338 -0.443017 -0.884303 -0.062500 1 0 0 0 0 0 2 386129
-0.001868 0.000443 0.120884 -0.132344 -0.443036 -0.884302 -0.062500 1 0 0 0 0 0 2 387127
-0.001868 0.000443 0.120884 -0.132336 -0.443029 -0.884314 -0.062500 1 0 0 0 0 0 2 388120
-0.001868 0.000443 0.120884 -0.132326 -0.443019 -0.884309 -0.062500 1 0 0 0 0 0 2 389128
-0.001868 0.000443 0.120884 -0.132342 -0.443036 -0.884302 -0.062500 1 0 0 0 0 0 2 390128
-0.001868 0.000443 0.120884 -0.132335 -0.443029 -0.884315 -0.062500 1 0 0 0 0 0 2 391127
-0.001873 0.000461 0.120874 -0.057696 -0.697598 -0.735338 -0.062500 1 0 0 0 0 0 2 392126
-0.001876 0.000470 0.120870 -0.081697 -0.612286 -0.807821 -0.062500 1 0 0 0 0 0 2 393127
-0.001877 0.000475 0.120869 -0.100448 -0.548293 -0.845581 -0.062500 1 0 0 0 0 0 2 394129
-0.001878 0.000477 0.120868 -0.110717 -0.514133 -0.860016 -0.062500 1 0 0 0 0 0 2 395098
-0.001878 0.000478 0.120868 -0.116026 -0.496813 -0.865172 -0.062500 1 0 0 0 0 0 2 396125
-0.001878 0.000479 0.120868 -0.118715 -0.488131 -0.866985 -0.062500 1 0 0 0 0 0 2 397121
-0.001878 0.000479 0.120868 -0.120067 -0.483787 -0.867621 -0.062500 1 0 0 0 0 0 2 398099
-0.001879 0.000479 0.120868 -0.120753 -0.481607 -0.867838 -0.062500 1 0 0 0 0 0 2 399127
-0.001879 0.000479 0.120868 -0.121083 -0.480525 -0.867921 -0.062500 1 0 0 0 0 0 2 400126
-0.001879 0.000479 0.120868 -0.121273 -0.479973 -0.867941 -0.062500 1 0 0 0 0 0 2 401127
-0.001879 0.000479 0.120868 -0.121355 -0.479711 -0.867959 -0.062500 1 0 0 0 0 0 2 402128
-0.001879 0.000479 0.120868 -0.121398 -0.479569 -0.867956 -0.062500 1 0 0 0 0 0 2 403128
-0.001879 0.000479 0.120868 -0.121422 -0.479492 -0.867956 -0.062500 1 0 0 0 0 0 2 404125
-0.001879 0.000479 0.120868 -0.121430 -0.479463 -0.867970 -0.062500 1 0 0 0 0 0 2 405117
-0.001879 0.000479 0.120868 -0.121434 -0.479450 -0.867959 -0.062500 1 0 0 0 0 0 2 406124
-0.001879 0.000479 0.120868 -0.121438 -0.479438 -0.867964 -0.062500 1 0 0 0 0 0 2 407125
-0.001879 0.000479 0.120868 -0.121442 -0.479425 -0.867952 -0.062500 1 0 0 0 0 0 2 408127
-0.001879 0.000479 0.120868 -0.121438 -0.479436 -0.867963 -0.062500 1 0 0 0 0 0 2 409125
-0.001879 0.000479 0.120868 -0.121438 -0.479437 -0.867965 -0.062500 1 0 0 0 0 0 2 410128
-0.001879 0.000479 0.120868 -0.121450 -0.479435 -0.867959 -0.062500 1 0 0 0 0 0 2 411126
-0.001879 0.000479 0.120868 -0.121431 -0.479428 -0.867958 -0.062500 1 0 0 0 0 0 2 412127
-0.001879 0.000479 0.120868 -0.121449 -0.479434 -0.867958 -0.062500 1 0 0 0 0 0 2 413128
-0.001879 0.000479 0.120868 -0.121439 -0.479437 -0.867964 -0.062500 1 0 0 0 0 0 2 414128
-0.001879 0.000479 0.120868 -0.121450 -0.479435 -0.867958 -0.062500 1 0 0 0 0 0 2 415125
-0.001884 0.000498 0.120857 -0.046834 -0.733873 -0.718864 -0.062500 1 0 0 0 0 0 2 416119
-0.001887 0.000507 0.120854 -0.070834 -0.648624 -0.791412 -0.062500 1 0 0 0 0 0 2 417120
-0.001888 0.000511 0.120852 -0.089567 -0.584658 -0.829202 -0.062500 1 0 0 0 0 0 2 418113
-0.001889 0.000514 0.120852 -0.099822 -0.550505 -0.843647 -0.062500 1 0 0 0 0 0 2 419121
-0.001889 0.000515 0.120852 -0.105123 -0.533203 -0.848805 -0.062500 1 0 0 0 0 0 2 420112
-0.001889 0.000515 0.120852 -0.107813 -0.524514 -0.850629 -0.062500 1 0 0 0 0 0 2 421121
-0.001889 0.000516 0.120852 -0.109176 -0.520167 -0.851262 -0.062500 1 0 0 0 0 0 2 422120
-0.001889 0.000516 0.120852 -0.109860 -0.517999 -0.851473 -0.062500 1 0 0 0 0 0 2 423111
-0.001889 0.000516 0.120852 -0.110206 -0.516904 -0.851556 -0.062500 1 0 0 0 0 0 2 424120
-0.001889 0.000516 0.120852 -0.110378 -0.516377 -0.851590 -0.062500 1 0 0 0 0 0 2 425111
-0.001889 0.000516 0.120852 -0.110469 -0.516082 -0.851590 -0.062500 1 0 0 0 0 0 2 426120
-0.001889 0.000516 0.120852 -0.110510 -0.515949 -0.851598 -0.062500 1 0 0 0 0 0 2 427110
-0.001889 0.000516 0.120852 -0.110526 -0.515895 -0.851606 -0.062500 1 0 0 0 0 0 2 428119
-0.001889 0.000516 0.120852 -0.110550 -0.515855 -0.851601 -0.062500 1 0 0 0 0 0 2 429130
-0.001889 0.000516 0.120852 -0.110543 -0.515844 -0.851594 -0.062500 1 0 0 0 0 0 2 430118
-0.001889 0.000516 0.120852 -0.110546 -0.515833 -0.851600 -0.062500 1 0 0 0 0 0 2 431128
-0.001889 0.000516 0.120852 -0.110558 -0.515829 -0.851594 -0.062500 1 0 0 0 0 0 2 432142
-0.001889 0.000516 0.120852 -0.110551 -0.515820 -0.851606 -0.062500 1 0 0 0 0 0 2 433120
-0.001889 0.000516 0.120852 -0.110538 -0.515822 -0.851594 -0.062500 1 0 0 0 0 0 2 434110
-0.001889 0.000516 0.120852 -0.110560 -0.515817 -0.851600 -0.062500 1 0 0 0 0 0 2 435118
-0.001889 0.000516 0.120852 -0.110547 -0.515831 -0.851600 -0.062500 1 0 0 0 0 0 2 436117
-0.001895 0.000534 0.120841 -0.036002 -0.770115 -0.702371 -0.062500 1 0 0 0 0 0 2 437372
-0.001898 0.000543 0.120837 -0.059958 -0.684939 -0.774989 -0.062500 1 0 0 0 0 0 2 438135
-0.001899 0.000548 0.120836 -0.078688 -0.621007 -0.812808 -0.062500 1 0 0 0 0 0 2 439126
-0.001900 0.000550 0.120835 -0.088947 -0.586879 -0.827259 -0.062500 1 0 0 0 0 0 2 440129
-0.001900 0.000551 0.120835 -0.094239 -0.569577 -0.832438 -0.062500 1 0 0 0 0 0 2 441128
-0.001900 0.000552 0.120835 -0.096927 -0.560890 -0.834248 -0.062500 1 0 0 0 0 0 2 442128
-0.001900 0.000552 0.120835 -0.098290 -0.556545 -0.834881 -0.062500 1 0 0 0 0 0 2 443098
-0.001900 0.000552 0.120835 -0.098977 -0.554366 -0.835100 -0.062500 1 0 0 0 0 0 2 444097
-0.001900 0.000552 0.120835 -0.099319 -0.553282 -0.835177 -0.062500 1 0 0 0 0 0 2 445124
-0.001900 0.000552 0.120835 -0.099486 -0.552735 -0.835211 -0.062500 1 0 0 0 0 0 2 446142
-0.001900 0.000552 0.120835 -0.099578 -0.552471 -0.835224 -0.062500 1 0 0 0 0 0 2 447140
-0.001900 0.000552 0.120835 -0.099622 -0.552329 -0.835220 -0.062500 1 0 0 0 0 0 2 448138
-0.001900 0.000552 0.120835 -0.099654 -0.552260 -0.835228 -0.062500 1 0 0 0 0 0 2 449139
-0.001900 0.000552 0.120835 -0.099644 -0.552227 -0.835222 -0.062500 1 0 0 0 0 0 2 450139
-0.001900 0.000552 0.120835 -0.099657 -0.552211 -0.835222 -0.062500 1 0 0 0 0 0 2 451116
-0.001900 0.000552 0.120835 -0.099661 -0.552198 -0.835228 -0.062500 1 0 0 0 0 0 2 452136
-0.001900 0.000552 0.120835 -0.099662 -0.552197 -0.835230 -0.062500 1 0 0 0 0 0 2 453135
-0.001900 0.000552 0.120835 -0.099674 -0.552195 -0.835223 -0.062500 1 0 0 0 0 0 2 454137
-0.001900 0.000552 0.120835 -0.099663 -0.552197 -0.835229 -0.062500 1 0 0 0 0 0 2 455139
-0.001900 0.000552 0.120835 -0.099675 -0.552195 -0.835224 -0.062500 1 0 0 0 0 0 2 456138
-0.001900 0.000552 0.120835 -0.099655 -0.552189 -0.835223 -0.062500 1 0 0 0 0 0 2 457134
-0.001900 0.000552 0.120835 -0.099674 -0.552194 -0.835223 -0.062500 1 0 0 0 0 0 2 458135
-0.001900 0.000552 0.120835 -0.099664 -0.552197 -0.835229 -0.062500 1 0 0 0 0 0 2 459116
-0.001900 0.000552 0.120835 -0.099663 -0.552198 -0.835210 -0.062500 1 0 0 0 0 0 2 460138
-0.001900 0.000552 0.120835 -0.099662 -0.552198 -0.835227 -0.062500 1 0 0 0 0 0 2 461116
-0.001900 0.000552 0.120835 -0.099674 -0.552195 -0.835223 -0.062500 1 0 0 0 0 0 2 462138
-0.001900 0.000552 0.120835 -0.099664 -0.552198 -0.835229 -0.062500 1 0 0 0 0 0 2 463114
-0.001900 0.000552 0.120835 -0.099654 -0.552190 -0.835223 -0.062500 1 0 0 0 0 0 2 464115
-0.001900 0.000552 0.120835 -0.099673 -0.552194 -0.835223 -0.062500 1 0 0 0 0 0 2 465116
-0.001900 0.000552 0.120835 -0.099663 -0.552198 -0.835229 -0.062500 1 0 0 0 0 0 2 466192
-0.001900 0.000552 0.120835 -0.099666 -0.552187 -0.835216 -0.062500 1 0 0 0 0 0 2 467193
-0.001900 0.000552 0.120835 -0.099662 -0.552197 -0.835228 -0.062500 1 0 0 0 0 0 2 468198
-0.001900 0.000552 0.120835 -0.099674 -0.552195 -0.835223 -0.062500 1 0 0 0 0 0 2 469170
-0.001900 0.000552 0.120835 -0.099664 -0.552198 -0.835229 -0.062500 1 0 0 0 0 0 2 470201
-0.001900 0.000552 0.120835 -0.099666 -0.552187 -0.835216 -0.062500 1 0 0 0 0 0 2 471195
-0.001900 0.000552 0.120835 -0.099663 -0.552197 -0.835228 -0.062500 1 0 0 0 0 0 2 472196
-0.001900 0.000552 0.120835 -0.099675 -0.552195 -0.835223 -0.062500 1 0 0 0 0 0 2 473200
-0.001919 0.000557 0.120845 0.166063 -0.615238 -0.974181 -0.062500 1 0 0 0 0 0 2 474192
-0.001929 0.000559 0.120849 0.075877 -0.593861 -0.906469 -0.062500 1 0 0 0 0 0 2 475201
-0.001933 0.000560 0.120850 0.009044 -0.577985 -0.871269 -0.062500 1 0 0 0 0 0 2 476169
-0.001936 0.000561 0.120850 -0.026345 -0.569589 -0.857843 -0.062500 1 0 0 0 0 0 2 477170
-0.001937 0.000561 0.120850 -0.044149 -0.565367 -0.853042 -0.062500 1 0 0 0 0 0 2 478199
-0.001937 0.000561 0.120850 -0.053065 -0.563264 -0.851364 -0.062500 1 0 0 0 0 0 2 479193
-0.001938 0.000561 0.120850 -0.057500 -0.562192 -0.850775 -0.062500 1 0 0 0 0 0 2 480202
-0.001943 0.000579 0.120840 0.014760 -0.815840 -0.701163 -0.062500 1 0 0 0 0 0 2 481168
-0.001946 0.000588 0.120836 -0.010246 -0.730458 -0.773780 -0.062500 1 0 0 0 0 0 2 482174
-0.001947 0.000593 0.120835 -0.029501 -0.666443 -0.811636 -0.062500 1 0 0 0 0 0 2 483167
-0.001948 0.000595 0.120834 -0.040039 -0.632243 -0.826093 -0.062500 1 0 0 0 0 0 2 484209
-0.001949 0.000596 0.120834 -0.045473 -0.614923 -0.831268 -0.062500 1 0 0 0 0 0 2 485195
-0.001949 0.000597 0.120834 -0.048228 -0.606225 -0.833091 -0.062500 1 0 0 0 0 0 2 486191
-0.001949 0.000597 0.120834 -0.049634 -0.601860 -0.833717 -0.062500 1 0 0 0 0 0 2 487174
-0.001949 0.000597 0.120834 -0.050331 -0.599689 -0.833943 -0.062500 1 0 0 0 0 0 2 488188
-0.001949 0.000597 0.120834 -0.050686 -0.598603 -0.834016 -0.062500 1 0 0 0 0 0 2 489190
-0.001949 0.000597 0.120834 -0.050854 -0.598057 -0.834049 -0.062500 1 0 0 0 0 0 2 490174
-0.001949 0.000597 0.120834 -0.050961 -0.597778 -0.834063 -0.062500 1 0 0 0 0 0 2 491119
-0.001949 0.000598 0.120834 -0.050991 -0.597649 -0.834059 -0.062500 1 0 0 0 0 0 2 492108
-0.001949 0.000598 0.120834 -0.051013 -0.597573 -0.834059 -0.062500 1 0 0 0 0 0 2 493117
-0.001949 0.000598 0.120834 -0.051033 -0.597543 -0.834067 -0.062500 1 0 0 0 0 0 2 494109
-0.001949 0.000598 0.120834 -0.051027 -0.597532 -0.834061 -0.062500 1 0 0 0 0 0 2 495117
-0.001949 0.000598 0.120834 -0.051041 -0.597518 -0.834061 -0.062500 1 0 0 0 0 0 2 496108
-0.001949 0.000598 0.120834 -0.051043 -0.597517 -0.834061 -0.062500 1 0 0 0 0 0 2 497117
-0.001949 0.000598 0.120834 -0.051047 -0.597505 -0.834067 -0.062500 1 0 0 0 0 0 2 498107
-0.001949 0.000598 0.120834 -0.051035 -0.597507 -0.834054 -0.062500 1 0 0 0 0 0 2 499117
-0.001949 0.000598 0.120834 -0.051042 -0.597516 -0.834060 -0.062500 1 0 0 0 0 0 2 500108
-0.001949 0.000598 0.120834 -0.051047 -0.597505 -0.834067 -0.062500 1 0 0 0 0 0 2 501126
-0.001949 0.000598 0.120834 -0.051044 -0.597516 -0.834061 -0.062500 1 0 0 0 0 0 2 502116
-0.001949 0.000598 0.120834 -0.051027 -0.597499 -0.834067 -0.062500 1 0 0 0 0 0 2 503156
-0.001949 0.000598 0.120834 -0.051041 -0.597515 -0.834061 -0.062500 1 0 0 0 0 0 2 504132
-0.001949 0.000598 0.120834 -0.051043 -0.597517 -0.834061 -0.062500 1 0 0 0 0 0 2 505114
-0.001949 0.000598 0.120834 -0.051047 -0.597506 -0.834068 -0.062500 1 0 0 0 0 0 2 506108
-0.001949 0.000598 0.120834 -0.051036 -0.597507 -0.834055 -0.062500 1 0 0 0 0 0 2 507107
-0.001954 0.000616 0.120823 0.023380 -0.851530 -0.684527 -0.062500 1 0 0 0 0 0 2 508123
-0.001957 0.000625 0.120820 -0.000491 -0.766478 -0.757286 -0.062500 1 0 0 0 0 0 2 509120
-0.001958 0.000629 0.120818 -0.019178 -0.702643 -0.795198 -0.062500 1 0 0 0 0 0 2 510115
-0.001959 0.000632 0.120818 -0.029434 -0.668516 -0.809676 -0.062500 1 0 0 0 0 0 2 511096
-0.001959 0.000633 0.120818 -0.034734 -0.651222 -0.814850 -0.062500 1 0 0 0 0 0 2 512126
-0.001960 0.000633 0.120818 -0.037430 -0.642550 -0.816676 -0.062500 1 0 0 0 0 0 2 513095
-0.001960 0.000634 0.120818 -0.038785 -0.638201 -0.817309 -0.062500 1 0 0 0 0 0 2 514125
-0.001960 0.000634 0.120818 -0.039478 -0.636031 -0.817537 -0.062500 1 0 0 0 0 0 2 515123
-0.001960 0.000634 0.120818 -0.039813 -0.634940 -0.817610 -0.062500 1 0 0 0 0 0 2 516094
-0.001960 0.000634 0.120818 -0.039992 -0.634390 -0.817637 -0.062500 1 0 0 0 0 0 2 517127
-0.001960 0.000634 0.120818 -0.040085 -0.634125 -0.817650 -0.062500 1 0 0 0 0 0 2 518114
-0.001960 0.000634 0.120818 -0.040117 -0.633986 -0.817653 -0.062500 1 0 0 0 0 0 2 519127
-0.001960 0.000634 0.120818 -0.040136 -0.633920 -0.817647 -0.062500 1 0 0 0 0 0 2 520127
-0.001960 0.000634 0.120818 -0.040156 -0.633891 -0.817654 -0.062500 1 0 0 0 0 0 2 521127
-0.001960 0.000634 0.120818 -0.040152 -0.633869 -0.817655 -0.062500 1 0 0 0 0 0 2 522127
-0.001960 0.000634 0.120818 -0.040164 -0.633865 -0.817648 -0.062500 1 0 0 0 0 0 2 523118
-0.001960 0.000634 0.120818 -0.040168 -0.633854 -0.817655 -0.062500 1 0 0 0 0 0 2 524126
-0.001960 0.000634 0.120818 -0.040169 -0.633852 -0.817655 -0.062500 1 0 0 0 0 0 2 525094
-0.001960 0.000634 0.120818 -0.040170 -0.633852 -0.817656 -0.062500 1 0 0 0 0 0 2 526125
-0.001960 0.000634 0.120818 -0.040170 -0.633852 -0.817656 -0.062500 1 0 0 0 0 0 2 527123
-0.001960 0.000634 0.120818 -0.040146 -0.633858 -0.817648 -0.062500 1 0 0 0 0 0 2 528121
-0.001960 0.000634 0.120818 -0.040167 -0.633853 -0.817655 -0.062500 1 0 0 0 0 0 2 529123
-0.001960 0.000634 0.120818 -0.040169 -0.633853 -0.817656 -0.062500 1 0 0 0 0 0 2 530123
-0.001960 0.000634 0.120818 -0.040161 -0.633844 -0.817649 -0.062500 1 0 0 0 0 0 2 531100
-0.001965 0.000652 0.120807 0.034211 -0.887739 -0.667987 -0.062500 1 0 0 0 0 0 2 532123
-0.001968 0.000661 0.120803 0.010368 -0.802769 -0.740815 -0.062500 1 0 0 0 0 0 2 533093
-0.001969 0.000666 0.120802 -0.008318 -0.738937 -0.778744 -0.062500 1 0 0 0 0 0 2 534124
-0.001970 0.000668 0.120801 -0.018565 -0.704835 -0.793251 -0.062500 1 0 0 0 0 0 2 535121
-0.001970 0.000669 0.120801 -0.023862 -0.687549 -0.798436 -0.062500 1 0 0 0 0 0 2 536124
-0.001971 0.000670 0.120801 -0.026561 -0.678869 -0.800254 -0.062500 1 0 0 0 0 0 2 537123
-0.001971 0.000670 0.120801 -0.027912 -0.674531 -0.800881 -0.062500 1 0 0 0 0 0 2 538095
-0.001971 0.000670 0.120801 -0.028606 -0.672364 -0.801109 -0.062500 1 0 0 0 0 0 2 539115
-0.001971 0.000670 0.120801 -0.028944 -0.671261 -0.801190 -0.062500 1 0 0 0 0 0 2 540095
-0.001971 0.000670 0.120801 -0.029119 -0.670722 -0.801211 -0.062500 1 0 0 0 0 0 2 541121
-0.001971 0.000670 0.120801 -0.029199 -0.670461 -0.801230 -0.062500 1 0 0 0 0 0 2 542107
-0.001971 0.000670 0.120801 -0.029242 -0.670320 -0.801227 -0.062500 1 0 0 0 0 0 2 543110
-0.001984 0.000656 0.120791 0.151352 -0.476348 -0.652591 -0.062500 1 0 0 0 0 0 2 544116
-0.001990 0.000649 0.120787 0.091797 -0.541758 -0.724926 -0.062500 1 0 0 0 0 0 2 545110
-0.001993 0.000646 0.120786 0.046410 -0.590500 -0.762600 -0.062500 1 0 0 0 0 0 2 546124
-0.001995 0.000644 0.120785 0.021917 -0.616390 -0.776997 -0.062500 1 0 0 0 0 0 2 547123
-0.001996 0.000643 0.120785 0.009413 -0.629471 -0.782131 -0.062500 1 0 0 0 0 0 2 548122
-0.001996 0.000643 0.120785 0.003100 -0.636022 -0.783952 -0.062500 1 0 0 0 0 0 2 549122
-0.001997 0.000643 0.120785 -0.000069 -0.639291 -0.784578 -0.062500 1 0 0 0 0 0 2 550123
-0.001997 0.000643 0.120785 -0.001652 -0.640921 -0.784805 -0.062500 1 0 0 0 0 0 2 551110
-0.001997 0.000643 0.120785 -0.002444 -0.641734 -0.784882 -0.062500 1 0 0 0 0 0 2 552120
-0.001997 0.000643 0.120785 -0.002850 -0.642144 -0.784908 -0.062500 1 0 0 0 0 0 2 553121
-0.001997 0.000643 0.120785 -0.003048 -0.642350 -0.784913 -0.062500 1 0 0 0 0 0 2 554115
-0.001997 0.000643 0.120785 -0.003139 -0.642461 -0.784914 -0.062500 1 0 0 0 0 0 2 555109
-0.001997 0.000643 0.120785 -0.003197 -0.642508 -0.784922 -0.062500 1 0 0 0 0 0 2 556115
-0.001997 0.000643 0.120785 -0.003218 -0.642528 -0.784916 -0.062500 1 0 0 0 0 0 2 557107
-0.002002 0.000661 0.120774 0.071084 -0.896315 -0.635189 -0.062500 1 0 0 0 0 0 2 558192
-0.002005 0.000670 0.120770 0.047256 -0.811390 -0.708060 -0.062500 1 0 0 0 0 0 2 559175
-0.002006 0.000674 0.120769 0.028602 -0.747600 -0.746008 -0.062500 1 0 0 0 0 0 2 560190
-0.002007 0.000677 0.120769 0.018347 -0.713499 -0.760506 -0.062500 1 0 0 0 0 0 2 561172
-0.002007 0.000678 0.120769 0.013054 -0.696230 -0.765687 -0.062500 1 0 0 0 0 0 2 562189
-0.002007 0.000678 0.120769 0.010361 -0.687567 -0.767519 -0.062500 1 0 0 0 0 0 2 563106
-0.002027 0.000683 0.120778 0.274907 -0.746391 -0.906650 -0.062500 1 0 0 0 0 0 2 564115
-0.002036 0.000685 0.120782 0.183924 -0.722717 -0.839364 -0.062500 1 0 0 0 0 0 2 565105
-0.002041 0.000687 0.120783 0.116703 -0.705743 -0.804374 -0.062500 1 0 0 0 0 0 2 566115
-0.002056 0.000673 0.120773 0.261608 -0.502958 -0.642246 -0.062500 1 0 0 0 0 0 2 567106
-0.002064 0.000667 0.120769 0.184245 -0.563914 -0.709877 -0.062500 1 0 0 0 0 0 2 568115
-0.002068 0.000664 0.120768 0.129956 -0.610392 -0.745897 -0.062500 1 0 0 0 0 0 2 569106
-0.002069 0.000662 0.120768 0.101024 -0.635166 -0.759736 -0.062500 1 0 0 0 0 0 2 570115
-0.002070 0.000661 0.120767 0.086290 -0.647687 -0.764678 -0.062500 1 0 0 0 0 0 2 571116
-0.002071 0.000661 0.120767 0.078873 -0.653960 -0.766416 -0.062500 1 0 0 0 0 0 2 572137
-0.002071 0.000660 0.120767 0.075155 -0.657097 -0.767018 -0.062500 1 0 0 0 0 0 2 573117
-0.002071 0.000660 0.120767 0.073289 -0.658648 -0.767238 -0.062500 1 0 0 0 0 0 2 574106
-0.002071 0.000660 0.120767 0.072354 -0.659437 -0.767318 -0.062500 1 0 0 0 0 0 2 575111
-0.002071 0.000660 0.120767 0.071879 -0.659832 -0.767333 -0.062500 1 0 0 0 0 0 2 576107
-0.002071 0.000660 0.120767 0.071659 -0.660012 -0.767345 -0.062500 1 0 0 0 0 0 2 577114
-0.002090 0.000665 0.120777 0.337596 -0.723294 -0.905644 -0.062500 1 0 0 0 0 0 2 578172
-0.002113 0.000653 0.120770 0.427511 -0.508126 -0.689320 -0.062500 1 0 0 0 0 0 2 579117
-0.002124 0.000647 0.120768 0.301182 -0.557642 -0.726740 -0.062500 1 0 0 0 0 0 2 580111
-0.002130 0.000644 0.120767 0.220432 -0.597969 -0.751125 -0.062500 1 0 0 0 0 0 2 581109
-0.002132 0.000643 0.120766 0.178123 -0.619640 -0.760792 -0.062500 1 0 0 0 0 0 2 582111
-0.002139 0.000660 0.120756 0.230892 -0.884285 -0.614421 -0.062500 1 0 0 0 0 0 2 583109
-0.002143 0.000669 0.120752 0.196469 -0.804856 -0.688573 -0.062500 1 0 0 0 0 0 2 584108
-0.002144 0.000674 0.120750 0.172460 -0.743834 -0.726996 -0.062500 1 0 0 0 0 0 2 585108
-0.002145 0.000676 0.120750 0.159520 -0.711142 -0.741656 -0.062500 1 0 0 0 0 0 2 586110
-0.002146 0.000677 0.120750 0.152868 -0.694540 -0.746887 -0.062500 1 0 0 0 0 0 2 587113
-0.002146 0.000677 0.120750 0.149498 -0.686222 -0.748741 -0.062500 1 0 0 0 0 0 2 588115
-0.002146 0.000678 0.120750 0.147799 -0.682049 -0.749375 -0.062500 1 0 0 0 0 0 2 589112
-0.002146 0.000678 0.120750 0.146923 -0.679971 -0.749603 -0.062500 1 0 0 0 0 0 2 590110
-0.002146 0.000678 0.120750 0.146511 -0.678924 -0.749679 -0.062500 1 0 0 0 0 0 2 591113
-0.002165 0.000682 0.120760 0.412514 -0.741610 -0.887735 -0.062500 1 0 0 0 0 0 2 592108
-0.002175 0.000685 0.120763 0.321932 -0.719855 -0.820471 -0.062500 1 0 0 0 0 0 2 593111
-0.002179 0.000686 0.120764 0.254914 -0.703821 -0.785515 -0.062500 1 0 0 0 0 0 2 594111
-0.002182 0.000686 0.120765 0.219474 -0.695351 -0.772187 -0.062500 1 0 0 0 0 0 2 595111
-0.002183 0.000687 0.120765 0.201626 -0.691083 -0.767424 -0.062500 1 0 0 0 0 0 2 596108
-0.002183 0.000687 0.120765 0.192727 -0.688960 -0.765749 -0.062500 1 0 0 0 0 0 2 597111
-0.002184 0.000687 0.120765 0.188296 -0.687898 -0.765167 -0.062500 1 0 0 0 0 0 2 598111
-0.002184 0.000687 0.120765 0.186080 -0.687372 -0.764960 -0.062500 1 0 0 0 0 0 2 599110
-0.002197 0.000673 0.120754 0.365140 -0.493449 -0.615803 -0.062500 1 0 0 0 0 0 2 600108
-0.002203 0.000666 0.120750 0.305323 -0.558687 -0.688328 -0.062500 1 0 0 0 0 0 2 601108
-0.002207 0.000663 0.120749 0.259770 -0.607314 -0.726116 -0.062500 1 0 0 0 0 0 2 602110
-0.002208 0.000661 0.120749 0.235168 -0.633146 -0.740554 -0.062500 1 0 0 0 0 0 2 603110
-0.002209 0.000660 0.120749 0.222613 -0.646194 -0.745708 -0.062500 1 0 0 0 0 0 2 604108
-0.002215 0.000678 0.120738 0.290320 -0.906301 -0.597536 -0.062500 1 0 0 0 0 0 2 605110
-0.002218 0.000687 0.120734 0.263534 -0.824688 -0.671166 -0.062500 1 0 0 0 0 0 2 606114
-0.002219 0.000691 0.120733 0.243326 -0.762597 -0.709402 -0.062500 1 0 0 0 0 0 2 607109
-0.002220 0.000693 0.120732 0.232291 -0.729347 -0.724001 -0.062500 1 0 0 0 0 0 2 608094
-0.002220 0.000694 0.120732 0.226590 -0.712480 -0.729221 -0.062500 1 0 0 0 0 0 2 609109
-0.002221 0.000695 0.120732 0.223675 -0.704021 -0.731055 -0.062500 1 0 0 0 0 0 2 610190
-0.002221 0.000695 0.120732 0.222211 -0.699773 -0.731698 -0.062500 1 0 0 0 0 0 2 611204
-0.002221 0.000695 0.120732 0.221473 -0.697667 -0.731918 -0.062500 1 0 0 0 0 0 2 612195
-0.002221 0.000695 0.120732 0.221107 -0.696596 -0.732000 -0.062500 1 0 0 0 0 0 2 613192
-0.002221 0.000696 0.120732 0.220922 -0.696068 -0.732028 -0.062500 1 0 0 0 0 0 2 614198
-0.002221 0.000696 0.120732 0.220821 -0.695814 -0.732029 -0.062500 1 0 0 0 0 0 2 615186
-0.002221 0.000696 0.120732 0.220776 -0.695674 -0.732044 -0.062500 1 0 0 0 0 0 2 616198
-0.002221 0.000696 0.120732 0.220744 -0.695605 -0.732034 -0.062500 1 0 0 0 0 0 2 617168
-0.002221 0.000696 0.120732 0.220743 -0.695569 -0.732039 -0.062500 1 0 0 0 0 0 2 618168
-0.002221 0.000696 0.120732 0.220728 -0.695552 -0.732041 -0.062500 1 0 0 0 0 0 2 619196
-0.002245 0.000718 0.120731 0.561122 -1.012228 -0.719684 -0.062500 1 0 0 0 0 0 2 620165
-0.002257 0.000729 0.120731 0.446984 -0.905906 -0.725559 -0.062500 1 0 0 0 0 0 2 621163
-0.002263 0.000735 0.120731 0.361385 -0.826293 -0.728720 -0.062500 1 0 0 0 0 0 2 622188
-0.002266 0.000738 0.120731 0.315732 -0.783830 -0.729962 -0.062500 1 0 0 0 0 0 2 623164
-0.002268 0.000739 0.120731 0.292590 -0.762336 -0.730413 -0.062500 1 0 0 0 0 0 2 624163
-0.002269 0.000740 0.120731 0.280996 -0.751560 -0.730576 -0.062500 1 0 0 0 0 0 2 625191
-0.002269 0.000740 0.120731 0.275192 -0.746173 -0.730637 -0.062500 1 0 0 0 0 0 2 626187
-0.002269 0.000741 0.120731 0.272279 -0.743483 -0.730646 -0.062500 1 0 0 0 0 0 2 627171
-0.002269 0.000741 0.120731 0.270838 -0.742121 -0.730654 -0.062500 1 0 0 0 0 0 2 628187
-0.002269 0.000741 0.120731 0.270113 -0.741453 -0.730673 -0.062500 1 0 0 0 0 0 2 629170
-0.002269 0.000741 0.120731 0.269751 -0.741126 -0.730660 -0.062500 1 0 0 0 0 0 2 630186
-0.002269 0.000741 0.120731 0.269561 -0.740950 -0.730665 -0.062500 1 0 0 0 0 0 2 631169
-0.002269 0.000741 0.120731 0.269481 -0.740859 -0.730662 -0.062500 1 0 0 0 0 0 2 632184
-0.002269 0.000741 0.120731 0.269426 -0.740831 -0.730663 -0.062500 1 0 0 0 0 0 2 633170
-0.002269 0.000741 0.120731 0.269412 -0.740796 -0.730664 -0.062500 1 0 0 0 0 0 2 634187
-0.002269 0.000741 0.120731 0.269400 -0.740790 -0.730658 -0.062500 1 0 0 0 0 0 2 635104
-0.002269 0.000741 0.120731 0.269387 -0.740787 -0.730671 -0.062500 1 0 0 0 0 0 2 636113
-0.002269 0.000741 0.120731 0.269382 -0.740775 -0.730659 -0.062500 1 0 0 0 0 0 2 637103
-0.002269 0.000741 0.120731 0.269394 -0.740777 -0.730664 -0.062500 1 0 0 0 0 0 2 638113
-0.002269 0.000741 0.120731 0.269375 -0.740783 -0.730665 -0.062500 1 0 0 0 0 0 2 639113
-0.002269 0.000741 0.120731 0.269381 -0.740774 -0.730658 -0.062500 1 0 0 0 0 0 2 640103
-0.002269 0.000741 0.120731 0.269385 -0.740785 -0.730671 -0.062500 1 0 0 0 0 0 2 641113
-0.002269 0.000741 0.120731 0.269382 -0.740775 -0.730659 -0.062500 1 0 0 0 0 0 2 642104
-0.002269 0.000741 0.120731 0.269394 -0.740776 -0.730664 -0.062500 1 0 0 0 0 0 2 643112
-0.002269 0.000741 0.120731 0.269378 -0.740794 -0.730658 -0.062500 1 0 0 0 0 0 2 644112
-0.002269 0.000741 0.120731 0.269394 -0.740779 -0.730664 -0.062500 1 0 0 0 0 0 2 645119
-0.002269 0.000741 0.120731 0.269375 -0.740783 -0.730665 -0.062500 1 0 0 0 0 0 2 646112
-0.002269 0.000741 0.120731 0.269381 -0.740775 -0.730658 -0.062500 1 0 0 0 0 0 2 647117
-0.002269 0.000741 0.120731 0.269394 -0.740777 -0.730664 -0.062500 1 0 0 0 0 0 2 648110
-0.002269 0.000741 0.120731 0.269375 -0.740783 -0.730665 -0.062500 1 0 0 0 0 0 2 649123
-0.002269 0.000741 0.120731 0.269393 -0.740778 -0.730664 -0.062500 1 0 0 0 0 0 2 650102
-0.002269 0.000741 0.120731 0.269375 -0.740783 -0.730665 -0.062500 1 0 0 0 0 0 2 651117
-0.002275 0.000759 0.120720 0.343313 -0.994061 -0.580368 -0.062500 1 0 0 0 0 0 2 652104
-0.002277 0.000768 0.120716 0.319786 -0.909348 -0.653508 -0.062500 1 0 0 0 0 0 2 653126
-0.002279 0.000772 0.120715 0.301229 -0.845672 -0.691612 -0.062500 1 0 0 0 0 0 2 654092
-0.002280 0.000775 0.120714 0.291002 -0.811640 -0.706159 -0.062500 1 0 0 0 0 0 2 655113
-0.002280 0.000776 0.120714 0.285689 -0.794372 -0.711361 -0.062500 1 0 0 0 0 0 2 656111
-0.002280 0.000776 0.120714 0.282983 -0.785715 -0.713187 -0.062500 1 0 0 0 0 0 2 657117
-0.002293 0.000763 0.120704 0.461611 -0.587727 -0.564748 -0.062500 1 0 0 0 0 0 2 658123
-0.002300 0.000756 0.120700 0.401779 -0.650969 -0.637524 -0.062500 1 0 0 0 0 0 2 659120
-0.002303 0.000753 0.120699 0.356213 -0.698571 -0.675397 -0.062500 1 0 0 0 0 0 2 660120
-0.002305 0.000751 0.120698 0.331577 -0.723889 -0.689856 -0.062500 1 0 0 0 0 0 2 661110
-0.002305 0.000750 0.120698 0.318991 -0.736682 -0.695028 -0.062500 1 0 0 0 0 0 2 662125
-0.002306 0.000750 0.120698 0.312626 -0.743064 -0.696844 -0.062500 1 0 0 0 0 0 2 663114
-0.002306 0.000750 0.120698 0.309439 -0.746259 -0.697471 -0.062500 1 0 0 0 0 0 2 664093
-0.002306 0.000750 0.120698 0.307841 -0.747867 -0.697702 -0.062500 1 0 0 0 0 0 2 665117
-0.002306 0.000750 0.120698 0.307042 -0.748656 -0.697775 -0.062500 1 0 0 0 0 0 2 666115
-0.002306 0.000749 0.120698 0.306635 -0.749063 -0.697801 -0.062500 1 0 0 0 0 0 2 667118
-0.002306 0.000749 0.120698 0.306421 -0.749255 -0.697807 -0.062500 1 0 0 0 0 0 2 668090
-0.002306 0.000749 0.120698 0.306325 -0.749353 -0.697816 -0.062500 1 0 0 0 0 0 2 669118
-0.002306 0.000749 0.120698 0.306278 -0.749402 -0.697811 -0.062500 1 0 0 0 0 0 2 670119
-0.002306 0.000749 0.120698 0.306263 -0.749433 -0.697817 -0.062500 1 0 0 0 0 0 2 671089
-0.002306 0.000749 0.120698 0.306242 -0.749441 -0.697818 -0.062500 1 0 0 0 0 0 2 672105
-0.002306 0.000749 0.120698 0.306245 -0.749453 -0.697811 -0.062500 1 0 0 0 0 0 2 673118
-0.002306 0.000749 0.120698 0.306221 -0.749449 -0.697818 -0.062500 1 0 0 0 0 0 2 674120
-0.002306 0.000749 0.120698 0.306235 -0.749462 -0.697818 -0.062500 1 0 0 0 0 0 2 675113
-0.002306 0.000749 0.120698 0.306224 -0.749461 -0.697812 -0.062500 1 0 0 0 0 0 2 676089
-0.002306 0.000749 0.120698 0.306219 -0.749450 -0.697818 -0.062500 1 0 0 0 0 0 2 677119
-0.002306 0.000749 0.120698 0.306242 -0.749454 -0.697811 -0.062500 1 0 0 0 0 0 2 678089
-0.002306 0.000749 0.120698 0.306221 -0.749448 -0.697818 -0.062500 1 0 0 0 0 0 2 679117
-0.002306 0.000749 0.120698 0.306234 -0.749462 -0.697818 -0.062500 1 0 0 0 0 0 2 680119
-0.002306 0.000749 0.120698 0.306224 -0.749461 -0.697812 -0.062500 1 0 0 0 0 0 2 681117
-0.002306 0.000749 0.120698 0.306231 -0.749452 -0.697825 -0.062500 1 0 0 0 0 0 2 682091
-0.002306 0.000749 0.120698 0.306232 -0.749451 -0.697806 -0.062500 1 0 0 0 0 0 2 683088
-0.002306 0.000749 0.120698 0.306223 -0.749460 -0.697810 -0.062500 1 0 0 0 0 0 2 684116
-0.002306 0.000749 0.120698 0.306231 -0.749452 -0.697824 -0.062500 1 0 0 0 0 0 2 685085
-0.002306 0.000749 0.120698 0.306223 -0.749460 -0.697813 -0.062500 1 0 0 0 0 0 2 686182
-0.002306 0.000749 0.120698 0.306235 -0.749464 -0.697818 -0.062500 1 0 0 0 0 0 2 687191
-0.002306 0.000749 0.120698 0.306220 -0.749450 -0.697819 -0.062500 1 0 0 0 0 0 2 688172
-0.002306 0.000749 0.120698 0.306242 -0.749454 -0.697812 -0.062500 1 0 0 0 0 0 2 689161
-0.002306 0.000749 0.120698 0.306221 -0.749448 -0.697818 -0.062500 1 0 0 0 0 0 2 690163
-0.002306 0.000749 0.120698 0.306222 -0.749459 -0.697812 -0.062500 1 0 0 0 0 0 2 691161
-0.002306 0.000749 0.120698 0.306234 -0.749464 -0.697818 -0.062500 1 0 0 0 0 0 2 692159
-0.002319 0.000736 0.120687 0.486121 -0.555897 -0.548607 -0.062500 1 0 0 0 0 0 2 693193
-0.002326 0.000729 0.120683 0.427030 -0.621273 -0.621225 -0.062500 1 0 0 0 0 0 2 694189
-0.002329 0.000725 0.120682 0.381834 -0.669929 -0.659050 -0.062500 1 0 0 0 0 0 2 695193
-0.002331 0.000724 0.120682 0.357390 -0.695782 -0.673498 -0.062500 1 0 0 0 0 0 2 696161
-0.002331 0.000723 0.120682 0.344893 -0.708843 -0.678653 -0.062500 1 0 0 0 0 0 2 697181
-0.002332 0.000722 0.120681 0.338575 -0.715365 -0.680475 -0.062500 1 0 0 0 0 0 2 698208
-0.002351 0.000727 0.120691 0.601973 -0.781937 -0.818461 -0.062500 1 0 0 0 0 0 2 699193
-0.002361 0.000729 0.120695 0.509700 -0.762015 -0.751730 -0.062500 1 0 0 0 0 0 2 700183
-0.002365 0.000730 0.120696 0.441857 -0.746894 -0.717024 -0.062500 1 0 0 0 0 0 2 701169
-0.002368 0.000730 0.120696 0.406010 -0.738902 -0.703782 -0.062500 1 0 0 0 0 0 2 702183
-0.002369 0.000731 0.120696 0.387983 -0.734870 -0.699048 -0.062500 1 0 0 0 0 0 2 703184
-0.002369 0.000731 0.120696 0.378991 -0.732858 -0.697397 -0.062500 1 0 0 0 0 0 2 704191
-0.002370 0.000731 0.120696 0.374493 -0.731862 -0.696815 -0.062500 1 0 0 0 0 0 2 705184
-0.002370 0.000731 0.120696 0.372266 -0.731360 -0.696612 -0.062500 1 0 0 0 0 0 2 706184
-0.002370 0.000731 0.120697 0.371147 -0.731117 -0.696535 -0.062500 1 0 0 0 0 0 2 707103
-0.002370 0.000731 0.120697 0.370596 -0.730988 -0.696511 -0.062500 1 0 0 0 0 0 2 708111
-0.002370 0.000731 0.120697 0.370306 -0.730931 -0.696504 -0.062500 1 0 0 0 0 0 2 709102
-0.002370 0.000731 0.120697 0.370170 -0.730899 -0.696500 -0.062500 1 0 0 0 0 0 2 710098
-0.002370 0.000731 0.120697 0.370104 -0.730884 -0.696508 -0.062500 1 0 0 0 0 0 2 711111
-0.002370 0.000731 0.120697 0.370073 -0.730866 -0.696504 -0.062500 1 0 0 0 0 0 2 712101
-0.002370 0.000731 0.120697 0.370051 -0.730870 -0.696504 -0.062500 1 0 0 0 0 0 2 713111
-0.002370 0.000731 0.120697 0.370037 -0.730867 -0.696498 -0.062500 1 0 0 0 0 0 2 714101
-0.002370 0.000731 0.120697 0.370036 -0.730867 -0.696497 -0.062500 1 0 0 0 0 0 2 715110
-0.002370 0.000731 0.120697 0.370036 -0.730868 -0.696497 -0.062500 1 0 0 0 0 0 2 716103
-0.002370 0.000731 0.120697 0.370033 -0.730856 -0.696503 -0.062500 1 0 0 0 0 0 2 717092
-0.002370 0.000731 0.120697 0.370028 -0.730875 -0.696504 -0.062500 1 0 0 0 0 0 2 718109
-0.002370 0.000731 0.120697 0.370035 -0.730868 -0.696497 -0.062500 1 0 0 0 0 0 2 719119
-0.002370 0.000731 0.120697 0.370033 -0.730856 -0.696503 -0.062500 1 0 0 0 0 0 2 720109
-0.002370 0.000731 0.120697 0.370036 -0.730866 -0.696497 -0.062500 1 0 0 0 0 0 2 721102
-0.002370 0.000731 0.120697 0.370025 -0.730864 -0.696510 -0.062500 1 0 0 0 0 0 2 722109
-0.002370 0.000731 0.120697 0.370035 -0.730867 -0.696498 -0.062500 1 0 0 0 0 0 2 723112
-0.002370 0.000731 0.120697 0.370036 -0.730867 -0.696497 -0.062500 1 0 0 0 0 0 2 724119
-0.002370 0.000731 0.120697 0.370033 -0.730856 -0.696503 -0.062500 1 0 0 0 0 0 2 725115
-0.002370 0.000731 0.120697 0.370028 -0.730875 -0.696504 -0.062500 1 0 0 0 0 0 2 726118
-0.002375 0.000749 0.120686 0.443828 -0.984061 -0.546139 -0.062500 1 0 0 0 0 0 2 727125
-0.002378 0.000758 0.120682 0.420422 -0.899354 -0.619330 -0.062500 1 0 0 0 0 0 2 728116
-0.002379 0.000763 0.120681 0.401885 -0.835704 -0.657434 -0.062500 1 0 0 0 0 0 2 729118
-0.002380 0.000765 0.120680 0.391659 -0.801693 -0.671996 -0.062500 1 0 0 0 0 0 2 730119
-0.002381 0.000766 0.120680 0.386339 -0.784442 -0.677191 -0.062500 1 0 0 0 0 0 2 731118
-0.002381 0.000767 0.120680 0.383629 -0.775779 -0.679024 -0.062500 1 0 0 0 0 0 2 732115
-0.002381 0.000767 0.120680 0.382265 -0.771447 -0.679658 -0.062500 1 0 0 0 0 0 2 733116
-0.002381 0.000767 0.120680 0.381579 -0.769276 -0.679886 -0.062500 1 0 0 0 0 0 2 734120
-0.002381 0.000767 0.120680 0.381225 -0.768192 -0.679963 -0.062500 1 0 0 0 0 0 2 735120
-0.002381 0.000767 0.120680 0.381044 -0.767644 -0.679992 -0.062500 1 0 0 0 0 0 2 736121
-0.002381 0.000767 0.120680 0.380959 -0.767371 -0.679999 -0.062500 1 0 0 0 0 0 2 737117
-0.002381 0.000767 0.120680 0.380919 -0.767241 -0.680008 -0.062500 1 0 0 0 0 0 2 738118
-0.002381 0.000767 0.120680 0.380899 -0.767176 -0.680004 -0.062500 1 0 0 0 0 0 2 739106
-0.002381 0.000767 0.120680 0.380888 -0.767138 -0.680004 -0.062500 1 0 0 0 0 0 2 740116
-0.002381 0.000767 0.120680 0.380884 -0.767124 -0.680011 -0.062500 1 0 0 0 0 0 2 741115
-0.002381 0.000767 0.120680 0.380880 -0.767112 -0.679999 -0.062500 1 0 0 0 0 0 2 742118
-0.002381 0.000767 0.120680 0.380877 -0.767100 -0.680004 -0.062500 1 0 0 0 0 0 2 743117
-0.002381 0.000767 0.120680 0.380868 -0.767107 -0.680012 -0.062500 1 0 0 0 0 0 2 744117
-0.002381 0.000767 0.120680 0.380878 -0.767111 -0.679999 -0.062500 1 0 0 0 0 0 2 745117
-0.002381 0.000767 0.120680 0.380876 -0.767100 -0.680004 -0.062500 1 0 0 0 0 0 2 746117
-0.002381 0.000767 0.120680 0.380876 -0.767099 -0.680005 -0.062500 1 0 0 0 0 0 2 747117
-0.002381 0.000767 0.120680 0.380868 -0.767107 -0.680012 -0.062500 1 0 0 0 0 0 2 748109
-0.002381 0.000767 0.120680 0.380875 -0.767099 -0.680006 -0.062500 1 0 0 0 0 0 2 749094
-0.002381 0.000767 0.120680 0.380879 -0.767110 -0.679998 -0.062500 1 0 0 0 0 0 2 750117
-0.002381 0.000767 0.120680 0.380876 -0.767100 -0.680004 -0.062500 1 0 0 0 0 0 2 751115
-0.002381 0.000767 0.120680 0.380868 -0.767107 -0.680011 -0.062500 1 0 0 0 0 0 2 752117
-0.002381 0.000767 0.120680 0.380875 -0.767099 -0.680006 -0.062500 1 0 0 0 0 0 2 753115
-0.002381 0.000767 0.120680 0.380876 -0.767098 -0.680005 -0.062500 1 0 0 0 0 0 2 754118
-0.002381 0.000767 0.120680 0.380879 -0.767110 -0.679998 -0.062500 1 0 0 0 0 0 2 755116
-0.002381 0.000767 0.120680 0.380868 -0.767108 -0.680011 -0.062500 1 0 0 0 0 0 2 756113
-0.002381 0.000767 0.120680 0.380875 -0.767100 -0.680006 -0.062500 1 0 0 0 0 0 2 757116
-0.002381 0.000767 0.120680 0.380876 -0.767098 -0.680005 -0.062500 1 0 0 0 0 0 2 758092
-0.002381 0.000767 0.120680 0.380879 -0.767110 -0.679998 -0.062500 1 0 0 0 0 0 2 759117
-0.002381 0.000767 0.120680 0.380868 -0.767109 -0.680011 -0.062500 1 0 0 0 0 0 2 760108
-0.002381 0.000767 0.120680 0.380875 -0.767100 -0.680005 -0.062500 1 0 0 0 0 0 2 761115
-0.002381 0.000767 0.120680 0.380876 -0.767098 -0.680005 -0.062500 1 0 0 0 0 0 2 762123
-0.002381 0.000767 0.120680 0.380876 -0.767098 -0.680005 -0.062500 1 0 0 0 0 0 2 763180
-0.002381 0.000767 0.120680 0.380879 -0.767110 -0.679998 -0.062500 1 0 0 0 0 0 2 764184
-0.002381 0.000767 0.120680 0.380868 -0.767108 -0.680011 -0.062500 1 0 0 0 0 0 2 765213
-0.002381 0.000767 0.120680 0.380875 -0.767099 -0.680005 -0.062500 1 0 0 0 0 0 2 766157
-0.002381 0.000767 0.120680 0.380876 -0.767098 -0.680005 -0.062500 1 0 0 0 0 0 2 767189
-0.002381 0.000767 0.120680 0.380876 -0.767098 -0.680005 -0.062500 1 0 0 0 0 0 2 768181
-0.002381 0.000767 0.120680 0.380871 -0.767118 -0.680005 -0.062500 1 0 0 0 0 0 2 769159
-0.002381 0.000767 0.120680 0.380875 -0.767101 -0.680005 -0.062500 1 0 0 0 0 0 2 770150
-0.002381 0.000767 0.120680 0.380876 -0.767098 -0.680005 -0.062500 1 0 0 0 0 0 2 771166
-0.002381 0.000767 0.120680 0.380876 -0.767098 -0.680005 -0.062500 1 0 0 0 0 0 2 772182
-0.002381 0.000767 0.120680 0.380871 -0.767118 -0.680005 -0.062500 1 0 0 0 0 0 2 773181
-0.002381 0.000767 0.120680 0.380875 -0.767101 -0.680005 -0.062500 1 0 0 0 0 0 2 774166
-0.002381 0.000767 0.120680 0.380876 -0.767099 -0.680005 -0.062500 1 0 0 0 0 0 2 775180
-0.002381 0.000767 0.120680 0.380876 -0.767098 -0.680005 -0.062500 1 0 0 0 0 0 2 776165
-0.002381 0.000767 0.120680 0.380868 -0.767107 -0.680012 -0.062500 1 0 0 0 0 0 2 777181
-0.002381 0.000767 0.120680 0.380878 -0.767111 -0.679999 -0.062500 1 0 0 0 0 0 2 778167
-0.002381 0.000767 0.120680 0.380876 -0.767100 -0.680004 -0.062500 1 0 0 0 0 0 2 779182
-0.002381 0.000767 0.120680 0.380876 -0.767098 -0.680004 -0.062500 1 0 0 0 0 0 2 780165
-0.002381 0.000767 0.120680 0.380867 -0.767107 -0.680012 -0.062500 1 0 0 0 0 0 2 781182
-0.002381 0.000767 0.120680 0.380878 -0.767111 -0.679999 -0.062500 1 0 0 0 0 0 2 782165
-0.002381 0.000767 0.120680 0.380876 -0.767100 -0.680004 -0.062500 1 0 0 0 0 0 2 783182
-0.002381 0.000767 0.120680 0.380876 -0.767098 -0.680004 -0.062500 1 0 0 0 0 0 2 784164
-0.002381 0.000767 0.120680 0.380867 -0.767107 -0.680011 -0.062500 1 0 0 0 0 0 2 785180
-0.002381 0.000767 0.120680 0.380875 -0.767099 -0.680006 -0.062500 1 0 0 0 0 0 2 786167
-0.002381 0.000767 0.120680 0.380879 -0.767110 -0.679998 -0.062500 1 0 0 0 0 0 2 787182
-0.002381 0.000767 0.120680 0.380876 -0.767099 -0.680004 -0.062500 1 0 0 0 0 0 2 788165
-0.002381 0.000767 0.120680 0.380867 -0.767107 -0.680011 -0.062500 1 0 0 0 0 0 2 789161
-0.002381 0.000767 0.120680 0.380875 -0.767099 -0.680006 -0.062500 1 0 0 0 0 0 2 790182
-0.002381 0.000767 0.120680 0.380879 -0.767110 -0.679998 -0.062500 1 0 0 0 0 0 2 791099
-0.002381 0.000767 0.120680 0.380876 -0.767100 -0.680004 -0.062500 1 0 0 0 0 0 2 792107
-0.002381 0.000767 0.120680 0.380867 -0.767107 -0.680011 -0.062500 1 0 0 0 0 0 2 793098
-0.002381 0.000767 0.120680 0.380875 -0.767099 -0.680005 -0.062500 1 0 0 0 0 0 2 794108
-0.002381 0.000767 0.120680 0.380875 -0.767098 -0.680005 -0.062500 1 0 0 0 0 0 2 795099
-0.002381 0.000767 0.120680 0.380879 -0.767110 -0.679998 -0.062500 1 0 0 0 0 0 2 796107
-0.002381 0.000767 0.120680 0.380868 -0.767108 -0.680011 -0.062500 1 0 0 0 0 0 2 797108
-0.002381 0.000767 0.120680 0.380875 -0.767100 -0.680005 -0.062500 1 0 0 0 0 0 2 798117
-0.002381 0.000767 0.120680 0.380875 -0.767098 -0.680005 -0.062500 1 0 0 0 0 0 2 799137
-0.002381 0.000767 0.120680 0.380875 -0.767098 -0.680005 -0.062500 1 0 0 0 0 0 2 800103
-0.002381 0.000767 0.120680 0.380879 -0.767109 -0.679998 -0.062500 1 0 0 0 0 0 2 801110
-0.002381 0.000767 0.120680 0.380868 -0.767108 -0.680010 -0.062500 1 0 0 0 0 0 2 802099
-0.002381 0.000767 0.120680 0.380875 -0.767099 -0.680005 -0.062500 1 0 0 0 0 0 2 803107
-0.002381 0.000767 0.120680 0.380875 -0.767098 -0.680005 -0.062500 1 0 0 0 0 0 2 804109
-0.002381 0.000767 0.120680 0.380879 -0.767110 -0.679998 -0.062500 1 0 0 0 0 0 2 805099
-0.002381 0.000767 0.120680 0.380868 -0.767108 -0.680010 -0.062500 1 0 0 0 0 0 2 806108
-0.002381 0.000767 0.120680 0.380875 -0.767099 -0.680005 -0.062500 1 0 0 0 0 0 2 807104
-0.002381 0.000767 0.120680 0.380875 -0.767098 -0.680005 -0.062500 1 0 0 0 0 0 2 808087
-0.002381 0.000767 0.120680 0.380875 -0.767098 -0.680005 -0.062500 1 0 0 0 0 0 2 809103
-0.002381 0.000767 0.120680 0.380871 -0.767118 -0.680004 -0.062500 1 0 0 0 0 0 2 810105
-0.002381 0.000767 0.120680 0.380875 -0.767101 -0.680004 -0.062500 1 0 0 0 0 0 2 811086
-0.002381 0.000767 0.120680 0.380875 -0.767098 -0.680004 -0.062500 1 0 0 0 0 0 2 812104
-0.002381 0.000767 0.120680 0.380875 -0.767098 -0.680004 -0.062500 1 0 0 0 0 0 2 813102
-0.002381 0.000767 0.120680 0.380867 -0.767107 -0.680011 -0.062500 1 0 0 0 0 0 2 814112
-0.002381 0.000767 0.120680 0.380878 -0.767111 -0.679999 -0.062500 1 0 0 0 0 0 2 815104
-0.002381 0.000767 0.120680 0.380876 -0.767100 -0.680004 -0.062500 1 0 0 0 0 0 2 816107
-0.002381 0.000767 0.120680 0.380888 -0.767101 -0.680011 -0.062500 1 0 0 0 0 0 2 817102
-0.002381 0.000767 0.120680 0.380869 -0.767107 -0.680012 -0.062500 1 0 0 0 0 0 2 818104
-0.002381 0.000767 0.120680 0.380879 -0.767111 -0.679999 -0.062500 1 0 0 0 0 0 2 819102
-0.002381 0.000767 0.120680 0.380876 -0.767100 -0.680004 -0.062500 1 0 0 0 0 0 2 820102
-0.002381 0.000767 0.120680 0.380876 -0.767098 -0.680005 -0.062500 1 0 0 0 0 0 2 821103
-0.002381 0.000767 0.120680 0.380868 -0.767107 -0.680012 -0.062500 1 0 0 0 0 0 2 822104
-0.002381 0.000767 0.120680 0.380879 -0.767111 -0.679999 -0.062500 1 0 0 0 0 0 2 823104
-0.002381 0.000767 0.120680 0.380876 -0.767100 -0.680004 -0.062500 1 0 0 0 0 0 2 824104
-0.002381 0.000767 0.120680 0.380876 -0.767099 -0.680005 -0.062500 1 0 0 0 0 0 2 825102
-0.002381 0.000767 0.120680 0.380868 -0.767107 -0.680012 -0.062500 1 0 0 0 0 0 2 826104
-0.002381 0.000767 0.120680 0.380875 -0.767099 -0.680006 -0.062500 1 0 0 0 0 0 2 827103
-0.002381 0.000767 0.120680 0.380879 -0.767110 -0.679998 -0.062500 1 0 0 0 0 0 2 828103
-0.002381 0.000767 0.120680 0.380877 -0.767100 -0.680004 -0.062500 1 0 0 0 0 0 2 829102
-0.002381 0.000767 0.120680 0.380868 -0.767107 -0.680012 -0.062500 1 0 0 0 0 0 2 830104
-0.002381 0.000767 0.120680 0.380875 -0.767099 -0.680006 -0.062500 1 0 0 0 0 0 2 831103
-0.002381 0.000767 0.120680 0.380879 -0.767110 -0.679998 -0.062500 1 0 0 0 0 0 2 832102
-0.002381 0.000767 0.120680 0.380877 -0.767100 -0.680004 -0.062500 1 0 0 0 0 0 2 833103
-0.002381 0.000767 0.120680 0.380868 -0.767108 -0.680011 -0.062500 1 0 0 0 0 0 2 834103
-0.002381 0.000767 0.120680 0.380875 -0.767099 -0.680006 -0.062500 1 0 0 0 0 0 2 835084
-0.002381 0.000767 0.120680 0.380876 -0.767098 -0.680005 -0.062500 1 0 0 0 0 0 2 836085
-0.002381 0.000767 0.120680 0.380879 -0.767110 -0.679998 -0.062500 1 0 0 0 0 0 2 837105
-0.002381 0.000767 0.120680 0.380877 -0.767100 -0.680004 -0.062500 1 0 0 0 0 0 2 838096
-0.002381 0.000767 0.120680 0.380868 -0.767107 -0.680011 -0.062500 1 0 0 0 0 0 2 839103
-0.002381 0.000767 0.120680 0.380875 -0.767099 -0.680006 -0.062500 1 0 0 0 0 0 2 840102
-0.002381 0.000767 0.120680 0.380876 -0.767098 -0.680005 -0.062500 1 0 0 0 0 0 2 841102
-0.002381 0.000767 0.120680 0.380879 -0.767110 -0.679998 -0.062500 1 0 0 0 0 0 2 842087
-0.002381 0.000767 0.120680 0.380868 -0.767108 -0.680011 -0.062500 1 0 0 0 0 0 2 843084
-0.002381 0.000767 0.120680 0.380875 -0.767099 -0.680005 -0.062500 1 0 0 0 0 0 2 844101
-0.002381 0.000767 0.120680 0.380876 -0.767098 -0.680005 -0.062500 1 0 0 0 0 0 2 845084
-0.002381 0.000767 0.120680 0.380879 -0.767110 -0.679998 -0.062500 1 0 0 0 0 0 2 846106
-0.002381 0.000767 0.120680 0.380868 -0.767108 -0.680011 -0.062500 1 0 0 0 0 0 2 847084
-0.002381 0.000767 0.120680 0.380875 -0.767100 -0.680005 -0.062500 1 0 0 0 0 0 2 848102
-0.002381 0.000767 0.120680 0.380876 -0.767098 -0.680005 -0.062500 1 0 0 0 0 0 2 849101
-0.002381 0.000767 0.120680 0.380876 -0.767098 -0.680005 -0.062500 1 0 0 0 0 0 2 850093
-0.002381 0.000767 0.120680 0.380871 -0.767119 -0.680005 -0.062500 1 0 0 0 0 0 2 851101
-0.002381 0.000767 0.120680 0.380875 -0.767101 -0.680005 -0.062500 1 0 0 0 0 0 2 852092
-0.002381 0.000767 0.120680 0.380876 -0.767099 -0.680005 -0.062500 1 0 0 0 0 0 2 853100
-0.002381 0.000767 0.120680 0.380876 -0.767098 -0.680005 -0.062500 1 0 0 0 0 0 2 854092
-0.002381 0.000767 0.120680 0.380868 -0.767107 -0.680012 -0.062500 1 0 0 0 0 0 2 855099
-0.002381 0.000767 0.120680 0.380878 -0.767111 -0.679999 -0.062500 1 0 0 0 0 0 2 856099
-0.002381 0.000767 0.120680 0.380876 -0.767100 -0.680004 -0.062500 1 0 0 0 0 0 2 857091
-0.002381 0.000767 0.120680 0.380876 -0.767098 -0.680005 -0.062500 1 0 0 0 0 0 2 858185
-0.002381 0.000767 0.120680 0.380868 -0.767107 -0.680012 -0.062500 1 0 0 0 0 0 2 859179
-0.002381 0.000767 0.120680 0.380878 -0.767111 -0.679999 -0.062500 1 0 0 0 0 0 2 860162
-0.002381 0.000767 0.120680 0.380876 -0.767100 -0.680004 -0.062500 1 0 0 0 0 0 2 861180
-0.002381 0.000767 0.120680 0.380876 -0.767098 -0.680005 -0.062500 1 0 0 0 0 0 2 862164
-0.002381 0.000767 0.120680 0.380868 -0.767107 -0.680012 -0.062500 1 0 0 0 0 0 2 863106
-0.002381 0.000767 0.120680 0.380875 -0.767099 -0.680006 -0.062500 1 0 0 0 0 0 2 864097
-0.002381 0.000767 0.120680 0.380879 -0.767110 -0.679998 -0.062500 1 0 0 0 0 0 2 865108
-0.002381 0.000767 0.120680 0.380876 -0.767100 -0.680004 -0.062500 1 0 0 0 0 0 2 866131
-0.002381 0.000767 0.120680 0.380868 -0.767107 -0.680011 -0.062500 1 0 0 0 0 0 2 867128
-0.002381 0.000767 0.120680 0.380875 -0.767099 -0.680006 -0.062500 1 0 0 0 0 0 2 868109
-0.002381 0.000767 0.120680 0.380879 -0.767110 -0.679998 -0.062500 1 0 0 0 0 0 2 869265
-0.002381 0.000767 0.120680 0.380876 -0.767100 -0.680004 -0.062500 1 0 0 0 0 0 2 870102
-0.002381 0.000767 0.120680 0.380868 -0.767107 -0.680011 -0.062500 1 0 0 0 0 0 2 871095
-0.002381 0.000767 0.120680 0.380875 -0.767099 -0.680006 -0.062500 1 0 0 0 0 0 2 872115
-0.002381 0.000767 0.120680 0.380875 -0.767098 -0.680005 -0.062500 1 0 0 0 0 0 2 873110
-0.002381 0.000767 0.120680 0.380879 -0.767110 -0.679998 -0.062500 1 0 0 0 0 0 2 874120
-0.002381 0.000767 0.120680 0.380876 -0.767099 -0.680004 -0.062500 1 0 0 0 0 0 2 875113
-0.002381 0.000767 0.120680 0.380868 -0.767107 -0.680011 -0.062500 1 0 0 0 0 0 2 876113
-0.002381 0.000767 0.120680 0.380875 -0.767099 -0.680005 -0.062500 1 0 0 0 0 0 2 877083
-0.002381 0.000767 0.120680 0.380876 -0.767098 -0.680005 -0.062500 1 0 0 0 0 0 2 878114
-0.002381 0.000767 0.120680 0.380879 -0.767109 -0.679998 -0.062500 1 0 0 0 0 0 2 879111
-0.002381 0.000767 0.120680 0.380868 -0.767108 -0.680011 -0.062500 1 0 0 0 0 0 2 880112
-0.002381 0.000767 0.120680 0.380875 -0.767099 -0.680005 -0.062500 1 0 0 0 0 0 2 881113
-0.002381 0.000767 0.120680 0.380875 -0.767098 -0.680005 -0.062500 1 0 0 0 0 0 2 882121
-0.002381 0.000767 0.120680 0.380879 -0.767110 -0.679998 -0.062500 1 0 0 0 0 0 2 883085
-0.002381 0.000767 0.120680 0.380868 -0.767108 -0.680011 -0.062500 1 0 0 0 0 0 2 884115
-0.002381 0.000767 0.120680 0.380875 -0.767099 -0.680005 -0.062500 1 0 0 0 0 0 2 885117
-0.002381 0.000767 0.120680 0.380875 -0.767098 -0.680005 -0.062500 1 0 0 0 0 0 2 886114
-0.002381 0.000767 0.120680 0.380876 -0.767098 -0.680005 -0.062500 1 0 0 0 0 0 2 887081
-0.002381 0.000767 0.120680 0.380871 -0.767118 -0.680005 -0.062500 1 0 0 0 0 0 2 888111
-0.002381 0.000767 0.120680 0.380875 -0.767101 -0.680005 -0.062500 1 0 0 0 0 0 2 889108
-0.002381 0.000767 0.120680 0.380875 -0.767098 -0.680005 -0.062500 1 0 0 0 0 0 2 890088
-0.002381 0.000767 0.120680 0.380876 -0.767098 -0.680005 -0.062500 1 0 0 0 0 0 2 891111
-0.002381 0.000767 0.120680 0.380867 -0.767107 -0.680012 -0.062500 1 0 0 0 0 0 2 892111
-0.002381 0.000767 0.120680 0.380878 -0.767111 -0.679999 -0.062500 1 0 0 0 0 0 2 893082
-0.002381 0.000767 0.120680 0.380876 -0.767100 -0.680004 -0.062500 1 0 0 0 0 0 2 894112
-0.002381 0.000767 0.120680 0.380876 -0.767098 -0.680004 -0.062500 1 0 0 0 0 0 2 895110
-0.002381 0.000767 0.120680 0.380867 -0.767107 -0.680011 -0.062500 1 0 0 0 0 0 2 896109
-0.002381 0.000767 0.120680 0.380878 -0.767111 -0.679999 -0.062500 1 0 0 0 0 0 2 897110
-0.002381 0.000767 0.120680 0.380876 -0.767100 -0.680004 -0.062500 1 0 0 0 0 0 2 898110
-0.002381 0.000767 0.120680 0.380876 -0.767098 -0.680004 -0.062500 1 0 0 0 0 0 2 899110
-0.002381 0.000767 0.120680 0.380867 -0.767107 -0.680011 -0.062500 1 0 0 0 0 0 2 900112
-0.002381 0.000767 0.120680 0.380878 -0.767111 -0.679999 -0.062500 1 0 0 0 0 0 2 901111
-0.002381 0.000767 0.120680 0.380876 -0.767100 -0.680004 -0.062500 1 0 0 0 0 0 2 902111
-0.002381 0.000767 0.120680 0.380876 -0.767098 -0.680004 -0.062500 1 0 0 0 0 0 2 903111
-0.002381 0.000767 0.120680 0.380867 -0.767107 -0.680011 -0.062500 1 0 0 0 0 0 2 904113
-0.002381 0.000767 0.120680 0.380874 -0.767099 -0.680005 -0.062500 1 0 0 0 0 0 2 905112
-0.002381 0.000767 0.120680 0.380879 -0.767110 -0.679998 -0.062500 1 0 0 0 0 0 2 906187
-0.002381 0.000767 0.120680 0.380876 -0.767099 -0.680004 -0.062500 1 0 0 0 0 0 2 907190
-0.002381 0.000767 0.120680 0.380867 -0.767107 -0.680011 -0.062500 1 0 0 0 0 0 2 908184
-0.002381 0.000767 0.120680 0.380874 -0.767099 -0.680005 -0.062500 1 0 0 0 0 0 2 909185
-0.002381 0.000767 0.120680 0.380875 -0.767098 -0.680005 -0.062500 1 0 0 0 0 0 2 910184
-0.002381 0.000767 0.120680 0.380879 -0.767110 -0.679998 -0.062500 1 0 0 0 0 0 2 911187
-0.002381 0.000767 0.120680 0.380888 -0.767102 -0.680010 -0.062500 1 0 0 0 0 0 2 912153
-0.002381 0.000767 0.120680 0.380869 -0.767107 -0.680012 -0.062500 1 0 0 0 0 0 2 913156
-0.002381 0.000767 0.120680 0.380875 -0.767099 -0.680006 -0.062500 1 0 0 0 0 0 2 914189
-0.002381 0.000767 0.120680 0.380879 -0.767110 -0.679998 -0.062500 1 0 0 0 0 0 2 915177
-0.002381 0.000767 0.120680 0.380877 -0.767100 -0.680004 -0.062500 1 0 0 0 0 0 2 916155
-0.002381 0.000767 0.120680 0.380868 -0.767107 -0.680012 -0.062500 1 0 0 0 0 0 2 917178
-0.002381 0.000767 0.120680 0.380875 -0.767099 -0.680006 -0.062500 1 0 0 0 0 0 2 918156
-0.002381 0.000767 0.120680 0.380876 -0.767098 -0.680005 -0.062500 1 0 0 0 0 0 2 919153
-0.002381 0.000767 0.120680 0.380880 -0.767110 -0.679998 -0.062500 1 0 0 0 0 0 2 920147
-0.002381 0.000767 0.120680 0.380868 -0.767108 -0.680011 -0.062500 1 0 0 0 0 0 2 921163
-0.002381 0.000767 0.120680 0.380875 -0.767100 -0.680006 -0.062500 1 0 0 0 0 0 2 922180
-0.002381 0.000767 0.120680 0.380876 -0.767098 -0.680005 -0.062500 1 0 0 0 0 0 2 923176
-0.002381 0.000767 0.120680 0.380880 -0.767110 -0.679998 -0.062500 1 0 0 0 0 0 2 924162
-0.002381 0.000767 0.120680 0.380868 -0.767109 -0.680011 -0.062500 1 0 0 0 0 0 2 925186
-0.002381 0.000767 0.120680 0.380875 -0.767100 -0.680006 -0.062500 1 0 0 0 0 0 2 926176
-0.002381 0.000767 0.120680 0.380876 -0.767098 -0.680005 -0.062500 1 0 0 0 0 0 2 927160
-0.002381 0.000767 0.120680 0.380876 -0.767098 -0.680005 -0.062500 1 0 0 0 0 0 2 928176
-0.002381 0.000767 0.120680 0.380880 -0.767109 -0.679998 -0.062500 1 0 0 0 0 0 2 929162
-0.002381 0.000767 0.120680 0.380868 -0.767108 -0.680011 -0.062500 1 0 0 0 0 0 2 930179
-0.002381 0.000767 0.120680 0.380875 -0.767099 -0.680005 -0.062500 1 0 0 0 0 0 2 931162
-0.002381 0.000767 0.120680 0.380876 -0.767098 -0.680005 -0.062500 1 0 0 0 0 0 2 932178
-0.002381 0.000767 0.120680 0.380880 -0.767110 -0.679998 -0.062500 1 0 0 0 0 0 2 933159
-0.002381 0.000767 0.120680 0.380868 -0.767108 -0.680011 -0.062500 1 0 0 0 0 0 2 934176
-0.002381 0.000767 0.120680 0.380875 -0.767100 -0.680005 -0.062500 1 0 0 0 0 0 2 935094
-0.002381 0.000767 0.120680 0.380876 -0.767098 -0.680005 -0.062500 1 0 0 0 0 0 2 936104
-0.002381 0.000767 0.120680 0.380876 -0.767098 -0.680005 -0.062500 1 0 0 0 0 0 2 937093
-0.002381 0.000767 0.120680 0.380871 -0.767118 -0.680005 -0.062500 1 0 0 0 0 0 2 938104
-0.002381 0.000767 0.120680 0.380876 -0.767101 -0.680005 -0.062500 1 0 0 0 0 0 2 939094
-0.002381 0.000767 0.120680 0.380876 -0.767099 -0.680005 -0.062500 1 0 0 0 0 0 2 940094
-0.002381 0.000767 0.120680 0.380876 -0.767098 -0.680005 -0.062500 1 0 0 0 0 0 2 941104
-0.002381 0.000767 0.120680 0.380868 -0.767107 -0.680012 -0.062500 1 0 0 0 0 0 2 942096
-0.002381 0.000767 0.120680 0.380878 -0.767111 -0.679999 -0.062500 1 0 0 0 0 0 2 943110
-0.002381 0.000767 0.120680 0.380876 -0.767100 -0.680004 -0.062500 1 0 0 0 0 0 2 944102
-0.002381 0.000767 0.120680 0.380876 -0.767098 -0.680005 -0.062500 1 0 0 0 0 0 2 945110
-0.002381 0.000767 0.120680 0.380868 -0.767107 -0.680012 -0.062500 1 0 0 0 0 0 2 946119
-0.002381 0.000767 0.120680 0.380878 -0.767111 -0.679999 -0.062500 1 0 0 0 0 0 2 947102
-0.002381 0.000767 0.120680 0.380876 -0.767100 -0.680004 -0.062500 1 0 0 0 0 0 2 948103
-0.002381 0.000767 0.120680 0.380876 -0.767098 -0.680004 -0.062500 1 0 0 0 0 0 2 949120
-0.002381 0.000767 0.120680 0.380868 -0.767107 -0.680012 -0.062500 1 0 0 0 0 0 2 950111
-0.002381 0.000767 0.120680 0.380875 -0.767099 -0.680006 -0.062500 1 0 0 0 0 0 2 951097
-0.002381 0.000767 0.120680 0.380879 -0.767110 -0.679998 -0.062500 1 0 0 0 0 0 2 952111
-0.002381 0.000767 0.120680 0.380876 -0.767099 -0.680004 -0.062500 1 0 0 0 0 0 2 953098
-0.002381 0.000767 0.120680 0.380868 -0.767107 -0.680011 -0.062500 1 0 0 0 0 0 2 954083
-0.002381 0.000767 0.120680 0.380875 -0.767099 -0.680006 -0.062500 1 0 0 0 0 0 2 955111
-0.002381 0.000767 0.120680 0.380879 -0.767110 -0.679998 -0.062500 1 0 0 0 0 0 2 956108
-0.002381 0.000767 0.120680 0.380876 -0.767100 -0.680004 -0.062500 1 0 0 0 0 0 2 957108
-0.002381 0.000767 0.120680 0.380868 -0.767107 -0.680011 -0.062500 1 0 0 0 0 0 2 958112
-0.002381 0.000767 0.120680 0.380875 -0.767099 -0.680006 -0.062500 1 0 0 0 0 0 2 959109
-0.002381 0.000767 0.120680 0.380876 -0.767098 -0.680005 -0.062500 1 0 0 0 0 0 2 960107
-0.002386 0.000785 0.120669 0.454625 -1.020165 -0.529512 -0.062500 1 0 0 0 0 0 2 961113
-0.002389 0.000794 0.120666 0.431231 -0.935525 -0.602773 -0.062500 1 0 0 0 0 0 2 962115
-0.002371 0.000794 0.120654 0.145991 -0.808520 -0.503796 -0.062500 1 0 0 0 0 0 2 963112
-0.002363 0.000794 0.120651 0.226620 -0.796160 -0.585106 -0.062500 1 0 0 0 0 0 2 964109
-0.002358 0.000794 0.120649 0.288382 -0.794860 -0.625073 -0.062500 1 0 0 0 0 0 2 965108
-0.002356 0.000794 0.120649 0.321107 -0.794613 -0.640174 -0.062500 1 0 0 0 0 0 2 966110
-0.002355 0.000794 0.120649 0.337551 -0.794497 -0.645552 -0.062500 1 0 0 0 0 0 2 967110
-0.002354 0.000794 0.120648 0.345746 -0.794431 -0.647434 -0.062500 1 0 0 0 0 0 2 968107
-0.002354 0.000794 0.120648 0.349828 -0.794387 -0.648101 -0.062500 1 0 0 0 0 0 2 969108
-0.002354 0.000794 0.120648 0.351866 -0.794364 -0.648334 -0.062500 1 0 0 0 0 0 2 970111
-0.002354 0.000794 0.120648 0.352887 -0.794363 -0.648405 -0.062500 1 0 0 0 0 0 2 971109
-0.002354 0.000794 0.120648 0.353395 -0.794353 -0.648444 -0.062500 1 0 0 0 0 0 2 972108
-0.002354 0.000794 0.120648 0.353635 -0.794359 -0.648454 -0.062500 1 0 0 0 0 0 2 973099
-0.002354 0.000794 0.120648 0.353768 -0.794357 -0.648445 -0.062500 1 0 0 0 0 0 2 974110
-0.002354 0.000794 0.120648 0.353820 -0.794357 -0.648456 -0.062500 1 0 0 0 0 0 2 975108
-0.002354 0.000794 0.120648 0.353862 -0.794345 -0.648456 -0.062500 1 0 0 0 0 0 2 976109
-0.002354 0.000794 0.120648 0.353881 -0.794358 -0.648455 -0.062500 1 0 0 0 0 0 2 977110
-0.002354 0.000794 0.120648 0.353890 -0.794351 -0.648449 -0.062500 1 0 0 0 0 0 2 978215
-0.002354 0.000794 0.120648 0.353888 -0.794338 -0.648454 -0.062500 1 0 0 0 0 0 2 979107
-0.002354 0.000794 0.120648 0.353882 -0.794357 -0.648455 -0.062500 1 0 0 0 0 0 2 980234
-0.002354 0.000794 0.120648 0.353902 -0.794353 -0.648455 -0.062500 1 0 0 0 0 0 2 981108
-0.002354 0.000794 0.120648 0.353892 -0.794350 -0.648448 -0.062500 1 0 0 0 0 0 2 982238
-0.002354 0.000794 0.120648 0.353900 -0.794341 -0.648461 -0.062500 1 0 0 0 0 0 2 983107
-0.002354 0.000794 0.120648 0.353883 -0.794357 -0.648456 -0.062500 1 0 0 0 0 0 2 984222
-0.002354 0.000794 0.120648 0.353902 -0.794353 -0.648455 -0.062500 1 0 0 0 0 0 2 985235
-0.002354 0.000794 0.120648 0.353892 -0.794350 -0.648448 -0.062500 1 0 0 0 0 0 2 986238
-0.002354 0.000794 0.120648 0.353891 -0.794350 -0.648447 -0.062500 1 0 0 0 0 0 2 987234
-0.002354 0.000794 0.120648 0.353891 -0.794350 -0.648467 -0.062500 1 0 0 0 0 0 2 988234
-0.002354 0.000794 0.120648 0.353890 -0.794349 -0.648450 -0.062500 1 0 0 0 0 0 2 989089
-0.002354 0.000794 0.120648 0.353903 -0.794352 -0.648454 -0.062500 1 0 0 0 0 0 2 990235
-0.002354 0.000794 0.120648 0.353892 -0.794350 -0.648448 -0.062500 1 0 0 0 0 0 2 991234
-0.002354 0.000794 0.120648 0.353895 -0.794361 -0.648461 -0.062500 1 0 0 0 0 0 2 992231
-0.002354 0.000794 0.120648 0.353891 -0.794351 -0.648449 -0.062500 1 0 0 0 0 0 2 993232
-0.002354 0.000794 0.120648 0.353900 -0.794341 -0.648461 -0.062500 1 0 0 0 0 0 2 994234
-0.002354 0.000794 0.120648 0.353892 -0.794349 -0.648449 -0.062500 1 0 0 0 0 0 2 995232
-0.002354 0.000794 0.120648 0.353883 -0.794358 -0.648455 -0.062500 1 0 0 0 0 0 2 996226
-0.002354 0.000794 0.120648 0.353902 -0.794354 -0.648455 -0.062500 1 0 0 0 0 0 2 997217
-0.002354 0.000794 0.120648 0.353888 -0.794339 -0.648455 -0.062500 1 0 0 0 0 0 2 998226
-0.002354 0.000794 0.120648 0.353903 -0.794351 -0.648455 -0.062500 1 0 0 0 0 0 2 999217
-0.002354 0.000794 0.120648 0.353892 -0.794349 -0.648448 -0.062500 1 0 0 0 0 0 3 226
-0.002354 0.000794 0.120648 0.353895 -0.794361 -0.648461 -0.062500 1 0 0 0 0 0 3 1216
-0.002354 0.000794 0.120648 0.353891 -0.794351 -0.648449 -0.062500 1 0 0 0 0 0 3 2227
-0.002354 0.000794 0.120648 0.353887 -0.794338 -0.648454 -0.062500 1 0 0 0 0 0 3 3216
-0.002354 0.000794 0.120648 0.353903 -0.794351 -0.648454 -0.062500 1 0 0 0 0 0 3 4225
-0.002354 0.000794 0.120648 0.353884 -0.794358 -0.648455 -0.062500 1 0 0 0 0 0 3 5216
-0.002354 0.000794 0.120648 0.353902 -0.794353 -0.648455 -0.062500 1 0 0 0 0 0 3 6226
-0.002354 0.000794 0.120648 0.353892 -0.794350 -0.648448 -0.062500 1 0 0 0 0 0 3 7226
-0.002354 0.000794 0.120648 0.353891 -0.794350 -0.648468 -0.062500 1 0 0 0 0 0 3 8227
-0.002354 0.000794 0.120648 0.353891 -0.794350 -0.648450 -0.062500 1 0 0 0 0 0 3 9233
-0.002354 0.000794 0.120648 0.353890 -0.794350 -0.648448 -0.062500 1 0 0 0 0 0 3 10222
-0.002354 0.000794 0.120648 0.353903 -0.794352 -0.648454 -0.062500 1 0 0 0 0 0 3 11108
-0.002354 0.000794 0.120648 0.353892 -0.794350 -0.648448 -0.062500 1 0 0 0 0 0 3 12227
-0.002354 0.000794 0.120648 0.353891 -0.794350 -0.648467 -0.062500 1 0 0 0 0 0 3 13224
-0.002335 0.000790 0.120639 0.087297 -0.730989 -0.511216 -0.062500 1 0 0 0 0 0 3 14226
-0.002325 0.000788 0.120635 0.178097 -0.752619 -0.578019 -0.062500 1 0 0 0 0 0 3 15232
-0.002321 0.000786 0.120634 0.245135 -0.768565 -0.612806 -0.062500 1 0 0 0 0 0 3 16229
-0.002318 0.000786 0.120634 0.280557 -0.776955 -0.626086 -0.062500 1 0 0 0 0 0 3 17238
-0.002317 0.000786 0.120633 0.298360 -0.781175 -0.630832 -0.062500 1 0 0 0 0 0 3 18097
-0.002317 0.000786 0.120633 0.307242 -0.783292 -0.632503 -0.062500 1 0 0 0 0 0 3 19224
-0.002316 0.000785 0.120633 0.311686 -0.784324 -0.633090 -0.062500 1 0 0 0 0 0 3 20220
-0.002316 0.000785 0.120633 0.313887 -0.784865 -0.633288 -0.062500 1 0 0 0 0 0 3 21223
-0.002316 0.000785 0.120633 0.314983 -0.785116 -0.633366 -0.062500 1 0 0 0 0 0 3 22221
-0.002316 0.000785 0.120633 0.315544 -0.785248 -0.633376 -0.062500 1 0 0 0 0 0 3 23221
-0.002303 0.000799 0.120644 0.136004 -0.978813 -0.782557 -0.062500 1 0 0 0 0 0 3 24221
-0.002297 0.000806 0.120648 0.195138 -0.913543 -0.709838 -0.062500 1 0 0 0 0 0 3 25229
-0.002293 0.000810 0.120649 0.240396 -0.864899 -0.672069 -0.062500 1 0 0 0 0 0 3 26226
-0.002292 0.000811 0.120650 0.264891 -0.839042 -0.657662 -0.062500 1 0 0 0 0 0 3 27226
-0.002291 0.000812 0.120650 0.277397 -0.825990 -0.652520 -0.062500 1 0 0 0 0 0 3 28224
-0.002291 0.000813 0.120650 0.283728 -0.819470 -0.650713 -0.062500 1 0 0 0 0 0 3 29219
-0.002290 0.000813 0.120650 0.286916 -0.816205 -0.650084 -0.062500 1 0 0 0 0 0 3 30220
-0.002290 0.000813 0.120650 0.288496 -0.814567 -0.649861 -0.062500 1 0 0 0 0 0 3 31218
-0.002290 0.000813 0.120650 0.289298 -0.813757 -0.649790 -0.062500 1 0 0 0 0 0 3 32217
-0.002290 0.000813 0.120650 0.289706 -0.813348 -0.649764 -0.062500 1 0 0 0 0 0 3 33218
-0.002290 0.000813 0.120650 0.289907 -0.813154 -0.649752 -0.062500 1 0 0 0 0 0 3 34220
-0.002290 0.000813 0.120650 0.289999 -0.813045 -0.649750 -0.062500 1 0 0 0 0 0 3 35218
-0.002271 0.000808 0.120640 0.023614 -0.749647 -0.512303 -0.062500 1 0 0 0 0 0 3 36218
-0.002262 0.000806 0.120637 0.114355 -0.771256 -0.579198 -0.062500 1 0 0 0 0 0 3 37218
-0.002257 0.000805 0.120635 0.181356 -0.787167 -0.614047 -0.062500 1 0 0 0 0 0 3 38220
-0.002255 0.000805 0.120635 0.216778 -0.795577 -0.627350 -0.062500 1 0 0 0 0 0 3 39223
-0.002253 0.000804 0.120635 0.234585 -0.799791 -0.632103 -0.062500 1 0 0 0 0 0 3 40223
-0.002253 0.000804 0.120635 0.243478 -0.801877 -0.633774 -0.062500 1 0 0 0 0 0 3 41222
-0.002253 0.000804 0.120635 0.247908 -0.802934 -0.634351 -0.062500 1 0 0 0 0 0 3 42221
-0.002252 0.000804 0.120635 0.250100 -0.803454 -0.634563 -0.062500 1 0 0 0 0 0 3 43220
-0.002245 0.000836 0.120635 0.145094 -1.250215 -0.633106 -0.062500 1 0 0 0 0 0 3 44220
-0.002241 0.000852 0.120635 -0.108821 -0.266001 -0.633726 -0.062500 0 0 0 0 0 0 3 45220
-0.002239 0.000860 0.120634 -0.079938 -0.145824 -0.634163 -0.062500 0 0 0 0 0 0 3 46221
-0.002238 0.000864 0.120634 -0.064611 -0.082012 -0.634352 -0.062500 0 0 0 0 0 0 3 47220
-0.002238 0.000866 0.120634 -0.056842 -0.049738 -0.634428 -0.062500 0 0 0 0 0 0 3 48220
-0.002237 0.000867 0.120634 -0.052959 -0.033556 -0.634464 -0.062500 0 0 0 0 0 0 3 49098
-0.002237 0.000867 0.120634 -0.051032 -0.025468 -0.634475 -0.062500 0 0 0 0 0 0 3 50296
-0.002242 0.000886 0.120624 0.018486 -0.256111 -0.483800 -0.062500 0 0 0 0 0 0 3 51304
-0.002232 0.000909 0.120631 -0.174418 -0.340467 -0.705892 -0.062500 0 0 0 0 0 0 3 52310
-0.002232 0.000938 0.120622 -0.059952 -0.433643 -0.520741 -0.062500 0 0 0 0 0 0 3 53300
-0.002238 0.000971 0.120608 0.020064 -0.485730 -0.420132 -0.062500 0 0 0 0 0 0 3 54278
-0.002246 0.001005 0.120593 0.062920 -0.512400 -0.371600 -0.062500 0 0 0 0 0 0 3 55274
-0.002255 0.001041 0.120577 0.084801 -0.525741 -0.343490 -0.062500 0 0 0 0 0 0 3 56303
-0.002253 0.001090 0.120571 -0.073650 -0.709134 -0.471110 -0.062500 0 0 0 0 0 0 3 57295
-0.002257 0.001133 0.120558 -0.002489 -0.639863 -0.380435 -0.062500 0 0 0 0 0 0 3 58278
-0.002264 0.001172 0.120543 0.048811 -0.589128 -0.325514 -0.062500 0 0 0 0 0 0 3 59276
-0.002268 0.001192 0.120537 0.008023 -0.328436 -0.445875 -0.062500 0 0 0 0 0 0 3 60274
-0.002262 0.001234 0.120535 -0.119145 -0.588110 -0.498205 -0.062500 0 0 0 0 0 0 3 61275
-0.002264 0.001273 0.120523 -0.026568 -0.576425 -0.368885 -0.062500 0 0 0 0 0 0 3 62303
-0.002271 0.001310 0.120509 0.034190 -0.554637 -0.299198 -0.062500 0 0 0 0 0 0 3 63297
-0.002262 0.001343 0.120514 -0.167786 -0.490565 -0.562453 -0.062500 0 0 0 0 0 0 3 64281
-0.002262 0.001377 0.120505 -0.058992 -0.504961 -0.392461 -0.062500 0 0 0 0 0 0 3 65297
-0.002262 0.001394 0.120502 -0.050081 -0.284285 -0.449488 -0.062500 0 0 0 0 0 0 3 66284
-0.002268 0.001421 0.120490 0.017260 -0.383997 -0.328699 -0.062500 0 0 0 0 0 0 3 67296
-0.002263 0.001466 0.120485 -0.109176 -0.635809 -0.410105 -0.062500 0 0 0 0 0 0 3 68280
-0.002261 0.001488 0.120484 -0.090005 -0.367890 -0.455293 -0.062500 0 0 0 0 0 0 3 69299
-0.002265 0.001518 0.120472 -0.007273 -0.422521 -0.320221 -0.062500 0 0 0 0 0 0 3 70281
-0.002259 0.001564 0.120468 -0.123243 -0.652737 -0.395368 -0.062500 0 0 0 0 0 0 3 71299
-0.002256 0.001587 0.120466 -0.098525 -0.373999 -0.438757 -0.062500 0 0 0 0 0 0 3 72281
-0.002260 0.001617 0.120455 -0.010188 -0.427656 -0.302810 -0.062500 0 0 0 0 0 0 3 73297
-0.002267 0.001650 0.120440 0.042702 -0.474345 -0.230364 -0.062500 0 0 0 0 0 0 3 74281
-0.002271 0.001666 0.120435 0.002438 -0.267458 -0.345822 -0.062500 0 0 0 0 0 0 3 75299
-0.002266 0.001706 0.120432 -0.127940 -0.546576 -0.393861 -0.062500 0 0 0 0 0 0 3 76280
-0.002263 0.001726 0.120431 -0.103197 -0.315176 -0.417146 -0.062500 0 0 0 0 0 0 3 77297
-0.002266 0.001754 0.120420 -0.014230 -0.394067 -0.272623 -0.062500 0 0 0 0 0 0 3 78261
-0.002268 0.001768 0.120416 -0.028778 -0.221603 -0.350536 -0.062500 0 0 0 0 0 0 3 79224
-0.002275 0.001793 0.120404 0.025073 -0.345659 -0.237003 -0.062500 0 0 0 0 0 0 3 80225
-0.002270 0.001837 0.120399 -0.108551 -0.610305 -0.319964 -0.062500 0 0 0 0 0 0 3 81213
-0.002268 0.001859 0.120397 -0.092548 -0.349342 -0.367531 -0.062500 0 0 0 0 0 0 3 82224
-0.002272 0.001888 0.120386 -0.008819 -0.411044 -0.232298 -0.062500 0 0 0 0 0 0 3 83214
-0.002274 0.001903 0.120382 -0.026011 -0.230185 -0.313929 -0.062500 0 0 0 0 0 0 3 84223
-0.002281 0.001928 0.120369 0.023791 -0.343386 -0.201311 -0.062500 0 0 0 0 0 0 3 85214
-0.002271 0.001954 0.120376 -0.178342 -0.374384 -0.438288 -0.062500 0 0 0 0 0 0 3 86240
-0.002271 0.001985 0.120367 -0.069090 -0.435713 -0.257408 -0.062500 0 0 0 0 0 0 3 87231
-0.002272 0.002001 0.120364 -0.059358 -0.240753 -0.312272 -0.062500 0 0 0 0 0 0 3 88238
-0.002277 0.002027 0.120351 0.008026 -0.351550 -0.188964 -0.062500 0 0 0 0 0 0 3 89218
-0.002267 0.002053 0.120358 -0.186363 -0.378627 -0.422106 -0.062500 0 0 0 0 0 0 3 90216
-0.002267 0.002085 0.120349 -0.073177 -0.437524 -0.239803 -0.062500 0 0 0 0 0 0 3 91224
-0.002267 0.002100 0.120346 -0.061413 -0.241680 -0.294468 -0.062500 0 0 0 0 0 0 3 92217
-0.002272 0.002126 0.120334 0.006939 -0.351745 -0.170805 -0.062500 0 0 0 0 0 0 3 93224
-0.002262 0.002153 0.120340 -0.188973 -0.370800 -0.403811 -0.062500 0 0 0 0 0 0 3 94216
-0.002262 0.002184 0.120331 -0.075572 -0.429270 -0.221413 -0.062500 0 0 0 0 0 0 3 95224
-0.002262 0.002199 0.120328 -0.063598 -0.233524 -0.276316 -0.062500 0 0 0 0 0 0 3 96222
-0.002268 0.002225 0.120316 0.004778 -0.343361 -0.152464 -0.062500 0 0 0 0 0 0 3 97219
-0.002270 0.002238 0.120311 -0.021269 -0.189189 -0.239916 -0.062500 0 0 0 0 0 0 3 98203
-0.002277 0.002262 0.120299 0.026254 -0.321037 -0.128459 -0.062500 0 0 0 0 0 0 3 99218
-0.002268 0.002288 0.120305 -0.178300 -0.359735 -0.365885 -0.062500 0 0 0 0 0 0 3 100221
-0.002268 0.002319 0.120296 -0.070302 -0.423322 -0.184911 -0.062500 0 0 0 0 0 0 3 101201
-0.002268 0.002334 0.120293 -0.060973 -0.230584 -0.240695 -0.062500 0 0 0 0 0 0 3 102220
-0.002274 0.002360 0.120280 0.005373 -0.331102 -0.116760 -0.062500 0 0 0 0 0 0 3 103224
-0.002282 0.002390 0.120265 0.046100 -0.408095 -0.049134 -0.062500 0 0 0 0 0 0 3 104223
-0.002273 0.002420 0.120270 -0.167725 -0.400713 -0.313625 -0.062500 0 0 0 0 0 0 3 105221
-0.002274 0.002452 0.120261 -0.065245 -0.438531 -0.143147 -0.062500 0 0 0 0 0 0 3 106307
-0.002274 0.002468 0.120257 -0.058687 -0.233072 -0.203107 -0.062500 0 0 0 0 0 0 3 107310
-0.002279 0.002494 0.120245 0.006739 -0.337162 -0.080257 -0.062500 0 0 0 0 0 0 3 108281
-0.002287 0.002525 0.120230 0.046700 -0.410763 -0.012953 -0.062500 0 0 0 0 0 0 3 109274
-0.002279 0.002554 0.120235 -0.167555 -0.392697 -0.277609 -0.062500 0 0 0 0 0 0 3 110276
-0.002279 0.002587 0.120225 -0.065287 -0.429318 -0.107092 -0.062500 0 0 0 0 0 0 3 111273
-0.002280 0.002603 0.120222 -0.058753 -0.223705 -0.167408 -0.062500 0 0 0 0 0 0 3 112272
-0.002285 0.002629 0.120210 0.006581 -0.327319 -0.044310 -0.062500 0 0 0 0 0 0 3 113275
-0.002280 0.002674 0.120205 -0.121531 -0.582817 -0.121360 -0.062500 0 0 0 0 0 0 3 114276
-0.002278 0.002696 0.120203 -0.101757 -0.318586 -0.170988 -0.062500 0 0 0 0 0 0 3 115272
-0.002282 0.002725 0.120191 -0.016650 -0.376109 -0.034286 -0.062500 0 0 0 0 0 0 3 116274
-0.002284 0.002739 0.120187 -0.032571 -0.195837 -0.117624 -0.062500 0 0 0 0 0 0 3 117297
-0.002277 0.002778 0.120185 -0.144215 -0.481010 -0.147456 -0.062500 0 0 0 0 0 0 3 118303
-0.002274 0.002798 0.120184 -0.112114 -0.258100 -0.169316 -0.062500 0 0 0 0 0 0 3 119304
-0.002277 0.002825 0.120172 -0.020104 -0.338104 -0.021452 -0.062500 0 0 0 0 0 0 3 120273
-0.002284 0.002856 0.120157 0.034740 -0.398468 0.055808 -0.062500 0 0 0 0 0 0 3 121272
-0.002275 0.002886 0.120162 -0.171751 -0.384786 -0.205385 -0.062500 0 0 0 0 0 0 3 122275
-0.002276 0.002919 0.120152 -0.065646 -0.417239 -0.033418 -0.062500 0 0 0 0 0 0 3 123274
-0.002276 0.002935 0.120149 -0.056913 -0.210609 -0.094165 -0.062500 0 0 0 0 0 0 3 124296
-0.002281 0.002961 0.120137 0.009282 -0.312711 0.029703 -0.062500 0 0 0 0 0 0 3 125297
-0.002284 0.002974 0.120132 -0.017352 -0.157021 -0.059684 -0.062500 0 0 0 0 0 0 3 126274
-0.002278 0.003012 0.120130 -0.137258 -0.459492 -0.090449 -0.062500 0 0 0 0 0 0 3 127305
-0.002280 0.003049 0.120118 -0.040878 -0.471141 0.043689 -0.062500 0 0 0 0 0 0 3 128303
-0.002281 0.003067 0.120114 -0.042746 -0.235608 -0.042439 -0.062500 0 0 0 0 0 0 3 129303
-0.002287 0.003094 0.120101 0.017281 -0.320753 0.071759 -0.062500 0 0 0 0 0 0 3 130305
-0.002277 0.003122 0.120107 -0.180768 -0.339443 -0.164809 -0.062500 0 0 0 0 0 0 3 131296
-0.002277 0.003153 0.120097 -0.069713 -0.389037 0.017089 -0.062500 0 0 0 0 0 0 3 132306
-0.002277 0.003169 0.120094 -0.058199 -0.192038 -0.040728 -0.062500 0 0 0 0 0 0 3 133272
-0.002282 0.003194 0.120082 0.010461 -0.290410 0.084825 -0.062500 0 0 0 0 0 0 3 134275
-0.002285 0.003207 0.120077 -0.015364 -0.137561 -0.004570 -0.062500 0 0 0 0 0 0 3 135305
-0.002278 0.003245 0.120075 -0.136747 -0.449889 -0.034102 -0.062500 0 0 0 0 0 0 3 136297
-0.002275 0.003264 0.120074 -0.106995 -0.234166 -0.058063 -0.062500 0 0 0 0 0 0 3 137273
-0.002279 0.003291 0.120062 -0.016473 -0.316373 0.090282 -0.062500 0 0 0 0 0 0 3 138271
-0.002286 0.003322 0.120047 0.037634 -0.377942 0.167906 -0.062500 0 0 0 0 0 0 3 139271
-0.002289 0.003338 0.120042 -0.000738 -0.183943 0.049486 -0.062500 0 0 0 0 0 0 3 140293
-0.002283 0.003377 0.120039 -0.129372 -0.473275 0.009302 -0.062500 0 0 0 0 0 0 3 141281
-0.002281 0.003397 0.120038 -0.103259 -0.245953 -0.019086 -0.062500 0 0 0 0 0 0 3 142300
-0.002284 0.003424 0.120026 -0.016837 -0.317020 0.128030 -0.062500 0 0 0 0 0 0 3 143295
-0.002286 0.003438 0.120022 -0.030372 -0.148521 0.046618 -0.062500 0 0 0 0 0 0 3 144277
-0.002287 0.003445 0.120020 -0.043823 -0.042484 0.004940 -0.062500 0 0 0 0 0 0 3 145295
-0.002293 0.003466 0.120009 0.015070 -0.213753 0.147813 -0.062500 0 0 0 0 0 0 3 146279
-0.002296 0.003477 0.120004 -0.014281 -0.096550 0.064818 -0.062500 0 0 0 0 0 0 3 147295
-0.002289 0.003514 0.120002 -0.137665 -0.426438 0.039069 -0.062500 0 0 0 0 0 0 3 148278
-0.002286 0.003532 0.120001 -0.108548 -0.219995 0.015175 -0.062500 0 0 0 0 0 0 3 149277
-0.002285 0.003541 0.120001 -0.085090 -0.079400 0.005253 -0.062500 0 0 0 0 0 0 3 150267
-0.002289 0.003563 0.119989 -0.005976 -0.231868 0.160619 -0.062500 0 0 0 0 0 0 3 151213
-0.002291 0.003575 0.119985 -0.024890 -0.105570 0.081858 -0.062500 0 0 0 0 0 0 3 152221
-0.002298 0.003598 0.119972 0.025428 -0.247477 0.200234 -0.062500 0 0 0 0 0 0 3 153211
-0.002301 0.003609 0.119968 -0.008889 -0.113848 0.107195 -0.062500 0 0 0 0 0 0 3 154221
-0.002290 0.003629 0.119976 -0.207930 -0.207553 -0.080745 -0.062500 0 0 0 0 0 0 3 155211
-0.002289 0.003657 0.119968 -0.088434 -0.311900 0.130532 -0.062500 0 0 0 0 0 0 3 156212
-0.002289 0.003670 0.119965 -0.071457 -0.146242 0.082757 -0.062500 0 0 0 0 0 0 3 157211
-0.002289 0.003677 0.119964 -0.067925 -0.040765 0.053916 -0.062500 0 0 0 0 0 0 3 158221
-0.002294 0.003698 0.119952 -0.000419 -0.211599 0.202079 -0.062500 0 0 0 0 0 0 3 159212
-0.002296 0.003709 0.119948 -0.025251 -0.095006 0.120349 -0.062500 0 0 0 0 0 0 3 160231
-0.002298 0.003714 0.119947 -0.044450 -0.015231 0.078514 -0.062500 0 0 0 0 0 0 3 161219
-0.002304 0.003734 0.119935 0.011362 -0.198786 0.222168 -0.062500 0 0 0 0 0 0 3 162227
-0.002307 0.003744 0.119931 -0.019321 -0.088642 0.138762 -0.062500 0 0 0 0 0 0 3 163238
-0.002327 0.003754 0.119939 0.205947 -0.072954 -0.038598 -0.062500 0 0 0 0 0 0 3 164230
-0.002329 0.003791 0.119941 -0.008471 -0.415437 0.029077 -0.062500 0 0 0 0 0 0 3 165218
-0.002331 0.003809 0.119941 -0.045422 -0.213430 0.048904 -0.062500 0 0 0 0 0 0 3 166220
-0.002331 0.003818 0.119941 -0.056731 -0.075298 0.055300 -0.062500 0 0 0 0 0 0 3 167233
-0.002331 0.003822 0.119941 -0.061611 -0.002593 0.057463 -0.062500 0 0 0 0 0 0 3 168210
-0.002332 0.003825 0.119941 -0.063963 0.034121 0.058195 -0.062500 0 0 0 0 0 0 3 169232
-0.002337 0.003843 0.119930 -0.011705 -0.180358 0.218358 -0.062500 0 0 0 0 0 0 3 170200
-0.002339 0.003852 0.119926 -0.037401 -0.082860 0.140547 -0.062500 0 0 0 0 0 0 3 171224
-0.002341 0.003857 0.119925 -0.057388 -0.044886 0.100045 -0.062500 0 0 0 0 0 0 3 172226
-0.002347 0.003877 0.119913 -0.001903 -0.232823 0.244630 -0.062500 0 0 0 0 0 0 3 173227
-0.002337 0.003901 0.119919 -0.200812 -0.276811 0.019679 -0.062500 0 0 0 0 0 0 3 174227
-0.002332 0.003913 0.119921 -0.156831 -0.126309 0.046240 -0.062500 0 0 0 0 0 0 3 175228
-0.002329 0.003919 0.119921 -0.119963 -0.032890 0.065907 -0.062500 0 0 0 0 0 0 3 176198
-0.002333 0.003939 0.119910 -0.033601 -0.210045 0.233973 -0.062500 0 0 0 0 0 0 3 177229
-0.002335 0.003950 0.119906 -0.048399 -0.097686 0.158792 -0.062500 0 0 0 0 0 0 3 178202
-0.002336 0.003955 0.119905 -0.062496 -0.020131 0.119193 -0.062500 0 0 0 0 0 0 3 179231
-0.002337 0.003958 0.119905 -0.070537 0.021240 0.104056 -0.062500 0 0 0 0 0 0 3 180228
-0.002342 0.003976 0.119893 -0.008962 -0.215122 0.258959 -0.062500 0 0 0 0 0 0 3 181221
-0.002345 0.003986 0.119889 -0.036190 -0.116420 0.178969 -0.062500 0 0 0 0 0 0 3 182199
-0.002346 0.003991 0.119887 -0.056566 -0.045618 0.137675 -0.062500 0 0 0 0 0 0 3 183227
-0.002347 0.003993 0.119887 -0.067765 -0.007588 0.121956 -0.062500 0 0 0 0 0 0 3 184227
-0.002352 0.004011 0.119875 -0.007422 -0.213336 0.276757 -0.062500 0 0 0 0 0 0 3 185226
-0.002355 0.004021 0.119871 -0.035403 -0.115532 0.196645 -0.062500 0 0 0 0 0 0 3 186229
-0.002357 0.004026 0.119870 -0.056179 -0.045183 0.155299 -0.062500 0 0 0 0 0 0 3 187227
-0.002362 0.004045 0.119858 -0.007989 -0.241533 0.300080 -0.062500 0 0 0 0 0 0 3 188227
-0.002366 0.004055 0.119854 -0.038913 -0.134291 0.216265 -0.062500 0 0 0 0 0 0 3 189227
-0.002367 0.004060 0.119852 -0.061172 -0.059149 0.173610 -0.062500 0 0 0 0 0 0 3 190217
-0.002368 0.004063 0.119852 -0.073341 -0.018937 0.157391 -0.062500 0 0 0 0 0 0 3 191222
-0.002360 0.004096 0.119850 -0.182225 -0.407121 0.171227 -0.062500 0 0 0 0 0 0 3 192226
-0.002357 0.004112 0.119850 -0.144260 -0.233476 0.159781 -0.062500 0 0 0 0 0 0 3 193227
-0.002355 0.004120 0.119849 -0.116143 -0.109709 0.154076 -0.062500 0 0 0 0 0 0 3 194229
-0.002354 0.004124 0.119849 -0.101207 -0.044074 0.151891 -0.062500 0 0 0 0 0 0 3 195227
-0.002353 0.004127 0.119849 -0.093672 -0.010856 0.151099 -0.062500 0 0 0 0 0 0 3 196227
-0.002353 0.004128 0.119849 -0.089901 0.005818 0.150816 -0.062500 0 0 0 0 0 0 3 197227
-0.002353 0.004128 0.119849 -0.088011 0.014146 0.150724 -0.062500 0 0 0 0 0 0 3 198228
-0.002358 0.004146 0.119838 -0.021014 -0.206420 0.311528 -0.062500 0 0 0 0 0 0 3 199226
-0.002361 0.004155 0.119834 -0.045525 -0.116618 0.233152 -0.062500 0 0 0 0 0 0 3 200226
-0.002362 0.004159 0.119832 -0.064505 -0.050300 0.192399 -0.062500 0 0 0 0 0 0 3 201209
-0.002363 0.004161 0.119832 -0.075005 -0.014492 0.176847 -0.062500 0 0 0 0 0 0 3 202238
-0.002363 0.004163 0.119832 -0.080481 0.003833 0.171293 -0.062500 0 0 0 0 0 0 3 203226
-0.002363 0.004163 0.119832 -0.083278 0.013123 0.169350 -0.062500 0 0 0 0 0 0 3 204234
-0.002368 0.004181 0.119820 -0.018679 -0.206822 0.329616 -0.062500 0 0 0 0 0 0 3 205238
-0.002371 0.004190 0.119816 -0.044345 -0.116840 0.250970 -0.062500 0 0 0 0 0 0 3 206235
-0.002372 0.004194 0.119815 -0.063914 -0.050408 0.210113 -0.062500 0 0 0 0 0 0 3 207238
-0.002373 0.004196 0.119814 -0.074705 -0.014561 0.194515 -0.062500 0 0 0 0 0 0 3 208235
-0.002374 0.004198 0.119814 -0.080340 0.003811 0.188944 -0.062500 0 0 0 0 0 0 3 209235
-0.002374 0.004198 0.119814 -0.083206 0.013106 0.186993 -0.062500 0 0 0 0 0 0 3 210236
-0.002374 0.004198 0.119814 -0.084646 0.017779 0.186316 -0.062500 0 0 0 0 0 0 3 211216
-0.002374 0.004199 0.119814 -0.085396 0.020138 0.186076 -0.062500 0 0 0 0 0 0 3 212235
-0.002379 0.004216 0.119803 -0.019779 -0.203167 0.347055 -0.062500 0 0 0 0 0 0 3 213235
-0.002382 0.004225 0.119799 -0.044888 -0.115015 0.268565 -0.062500 0 0 0 0 0 0 3 214299
-0.002383 0.004229 0.119797 -0.064197 -0.049510 0.227732 -0.062500 0 0 0 0 0 0 3 215293
-0.002384 0.004232 0.119797 -0.074856 -0.014103 0.212170 -0.062500 0 0 0 0 0 0 3 216276
-0.002384 0.004233 0.119796 -0.080397 0.004029 0.206608 -0.062500 0 0 0 0 0 0 3 217292
-0.002384 0.004233 0.119796 -0.083226 0.013210 0.204654 -0.062500 0 0 0 0 0 0 3 218276
-0.002384 0.004234 0.119796 -0.084675 0.017843 0.203969 -0.062500 0 0 0 0 0 0 3 219291
-0.002384 0.004234 0.119796 -0.085393 0.020160 0.203737 -0.062500 0 0 0 0 0 0 3 220276
-0.002384 0.004234 0.119796 -0.085771 0.021329 0.203655 -0.062500 0 0 0 0 0 0 3 221291
-0.002384 0.004234 0.119796 -0.085947 0.021901 0.203619 -0.062500 0 0 0 0 0 0 3 222260
-0.002384 0.004234 0.119796 -0.086049 0.022200 0.203619 -0.062500 0 0 0 0 0 0 3 223219
-0.002384 0.004234 0.119796 -0.086084 0.022347 0.203612 -0.062500 0 0 0 0 0 0 3 224218
-0.002384 0.004234 0.119796 -0.086115 0.022418 0.203600 -0.062500 0 0 0 0 0 0 3 225209
-0.002384 0.004234 0.119796 -0.086117 0.022456 0.203611 -0.062500 0 0 0 0 0 0 3 226219
-0.002384 0.004234 0.119796 -0.086132 0.022473 0.203611 -0.062500 0 0 0 0 0 0 3 227209
-0.002384 0.004234 0.119796 -0.086136 0.022485 0.203603 -0.062500 0 0 0 0 0 0 3 228218
-0.002384 0.004234 0.119796 -0.086126 0.022484 0.203616 -0.062500 0 0 0 0 0 0 3 229210
-0.002389 0.004251 0.119785 -0.020200 -0.201865 0.364778 -0.062500 0 0 0 0 0 0 3 230218
-0.002392 0.004260 0.119781 -0.050370 -0.137400 0.286260 -0.062500 0 0 0 0 0 0 3 231209
-0.002394 0.004264 0.119779 -0.069560 -0.072242 0.245422 -0.062500 0 0 0 0 0 0 3 232209
-0.002394 0.004267 0.119779 -0.080159 -0.036996 0.229833 -0.062500 0 0 0 0 0 0 3 233216
-0.002395 0.004268 0.119779 -0.085687 -0.018936 0.224284 -0.062500 0 0 0 0 0 0 3 234233
-0.002395 0.004268 0.119779 -0.088507 -0.009787 0.222322 -0.062500 0 0 0 0 0 0 3 235222
-0.002395 0.004269 0.119779 -0.089945 -0.005191 0.221637 -0.062500 0 0 0 0 0 0 3 236209
-0.002395 0.004269 0.119779 -0.090673 -0.002876 0.221410 -0.062500 0 0 0 0 0 0 3 237204
-0.002395 0.004269 0.119779 -0.091025 -0.001724 0.221323 -0.062500 0 0 0 0 0 0 3 238222
-0.002395 0.004269 0.119779 -0.091225 -0.001137 0.221291 -0.062500 0 0 0 0 0 0 3 239230
-0.002395 0.004269 0.119779 -0.091303 -0.000852 0.221286 -0.062500 0 0 0 0 0 0 3 240223
-0.002395 0.004269 0.119779 -0.091351 -0.000694 0.221277 -0.062500 0 0 0 0 0 0 3 241232
-0.002395 0.004269 0.119779 -0.091372 -0.000624 0.221280 -0.062500 0 0 0 0 0 0 3 242200
-0.002395 0.004269 0.119779 -0.091381 -0.000595 0.221285 -0.062500 0 0 0 0 0 0 3 243218
-0.002395 0.004269 0.119779 -0.091400 -0.000568 0.221277 -0.062500 0 0 0 0 0 0 3 244225
-0.002395 0.004269 0.119779 -0.091401 -0.000565 0.221276 -0.062500 0 0 0 0 0 0 3 245225
-0.002395 0.004269 0.119779 -0.091402 -0.000565 0.221276 -0.062500 0 0 0 0 0 0 3 246196
-0.002395 0.004269 0.119779 -0.091394 -0.000556 0.221283 -0.062500 0 0 0 0 0 0 3 247195
-0.002395 0.004269 0.119779 -0.091393 -0.000555 0.221283 -0.062500 0 0 0 0 0 0 3 248222
-0.002395 0.004269 0.119779 -0.091404 -0.000553 0.221270 -0.062500 0 0 0 0 0 0 3 249224
-0.002395 0.004269 0.119779 -0.091394 -0.000555 0.221282 -0.062500 0 0 0 0 0 0 3 250200
-0.002395 0.004269 0.119779 -0.091412 -0.000561 0.221283 -0.062500 0 0 0 0 0 0 3 251229
-0.002395 0.004269 0.119779 -0.091398 -0.000545 0.221276 -0.062500 0 0 0 0 0 0 3 252230
-0.002395 0.004269 0.119779 -0.091393 -0.000554 0.221283 -0.062500 0 0 0 0 0 0 3 253222
-0.002395 0.004269 0.119779 -0.091401 -0.000564 0.221277 -0.062500 0 0 0 0 0 0 3 254226
-0.002395 0.004269 0.119779 -0.091397 -0.000546 0.221276 -0.062500 0 0 0 0 0 0 3 255226
-0.002395 0.004269 0.119779 -0.091401 -0.000563 0.221276 -0.062500 0 0 0 0 0 0 3 256224
-0.002395 0.004269 0.119779 -0.091394 -0.000556 0.221283 -0.062500 0 0 0 0 0 0 3 257214
-0.002395 0.004269 0.119779 -0.091396 -0.000545 0.221276 -0.062500 0 0 0 0 0 0 3 258226
-0.002395 0.004269 0.119779 -0.091413 -0.000560 0.221282 -0.062500 0 0 0 0 0 0 3 259219
-0.002395 0.004269 0.119779 -0.091395 -0.000556 0.221284 -0.062500 0 0 0 0 0 0 3 260224
-0.002395 0.004269 0.119779 -0.091404 -0.000553 0.221270 -0.062500 0 0 0 0 0 0 3 261224
-0.002395 0.004269 0.119779 -0.091394 -0.000555 0.221282 -0.062500 0 0 0 0 0 0 3 262225
-0.002395 0.004269 0.119779 -0.091396 -0.000545 0.221276 -0.062500 0 0 0 0 0 0 3 263225
-0.002395 0.004269 0.119779 -0.091401 -0.000563 0.221276 -0.062500 0 0 0 0 0 0 3 264190
-0.002395 0.004269 0.119779 -0.091405 -0.000553 0.221289 -0.062500 0 0 0 0 0 0 3 265225
-0.002395 0.004269 0.119779 -0.091405 -0.000553 0.221270 -0.062500 0 0 0 0 0 0 3 266224
-0.002395 0.004269 0.119779 -0.091394 -0.000555 0.221282 -0.062500 0 0 0 0 0 0 3 267224
-0.002395 0.004269 0.119779 -0.091393 -0.000555 0.221284 -0.062500 0 0 0 0 0 0 3 268222
-0.002395 0.004269 0.119779 -0.091404 -0.000553 0.221270 -0.062500 0 0 0 0 0 0 3 269224
-0.002395 0.004269 0.119779 -0.091394 -0.000555 0.221282 -0.062500 0 0 0 0 0 0 3 270226
-0.002395 0.004269 0.119779 -0.091401 -0.000564 0.221277 -0.062500 0 0 0 0 0 0 3 271224
-0.002395 0.004269 0.119779 -0.091408 -0.000543 0.221282 -0.062500 0 0 0 0 0 0 3 272224
-0.002395 0.004269 0.119779 -0.091394 -0.000554 0.221284 -0.062500 0 0 0 0 0 0 3 273212
-0.002395 0.004269 0.119779 -0.091404 -0.000553 0.221270 -0.062500 0 0 0 0 0 0 3 274303
-0.002395 0.004269 0.119779 -0.091394 -0.000555 0.221282 -0.062500 0 0 0 0 0 0 3 275297
-0.002395 0.004269 0.119779 -0.091401 -0.000564 0.221277 -0.062500 0 0 0 0 0 0 3 276302
-0.002395 0.004269 0.119779 -0.091397 -0.000546 0.221275 -0.062500 0 0 0 0 0 0 3 277270
-0.002395 0.004269 0.119779 -0.091393 -0.000554 0.221283 -0.062500 0 0 0 0 0 0 3 278270
-0.002395 0.004269 0.119779 -0.091412 -0.000561 0.221283 -0.062500 0 0 0 0 0 0 3 279270
-0.002395 0.004269 0.119779 -0.091398 -0.000545 0.221276 -0.062500 0 0 0 0 0 0 3 280278
-0.002395 0.004269 0.119779 -0.091393 -0.000554 0.221283 -0.062500 0 0 0 0 0 0 3 281300
-0.002395 0.004269 0.119779 -0.091401 -0.000564 0.221277 -0.062500 0 0 0 0 0 0 3 282269
-0.002395 0.004269 0.119779 -0.091397 -0.000546 0.221276 -0.062500 0 0 0 0 0 0 3 283269
-0.002382 0.004283 0.119789 -0.260097 -0.184586 0.080699 -0.062500 0 0 0 0 0 0 3 284265
-0.002375 0.004290 0.119792 -0.193966 -0.108990 0.149271 -0.062500 0 0 0 0 0 0 3 285269
-0.002372 0.004293 0.119793 -0.144950 -0.055717 0.184880 -0.062500 0 0 0 0 0 0 3 286296
-0.002370 0.004295 0.119794 -0.118566 -0.027992 0.198433 -0.062500 0 0 0 0 0 0 3 287291
-0.002369 0.004296 0.119794 -0.105068 -0.014167 0.203283 -0.062500 0 0 0 0 0 0 3 288274
-0.002369 0.004296 0.119794 -0.098266 -0.007319 0.204965 -0.062500 0 0 0 0 0 0 3 289288
-0.002369 0.004296 0.119794 -0.094844 -0.003928 0.205556 -0.062500 0 0 0 0 0 0 3 290275
-0.002369 0.004297 0.119794 -0.093132 -0.002228 0.205774 -0.062500 0 0 0 0 0 0 3 291273
-0.002369 0.004297 0.119794 -0.092268 -0.001401 0.205842 -0.062500 0 0 0 0 0 0 3 292289
-0.002369 0.004297 0.119794 -0.091819 -0.000974 0.205866 -0.062500 0 0 0 0 0 0 3 293273
-0.002369 0.004297 0.119794 -0.091612 -0.000764 0.205877 -0.062500 0 0 0 0 0 0 3 294265
-0.002369 0.004297 0.119794 -0.091514 -0.000650 0.205875 -0.062500 0 0 0 0 0 0 3 295208
-0.002369 0.004297 0.119794 -0.091460 -0.000608 0.205874 -0.062500 0 0 0 0 0 0 3 296216
-0.002369 0.004297 0.119794 -0.091427 -0.000589 0.205880 -0.062500 0 0 0 0 0 0 3 297208
-0.002369 0.004297 0.119794 -0.091408 -0.000571 0.205874 -0.062500 0 0 0 0 0 0 3 298217
-0.002369 0.004297 0.119794 -0.091409 -0.000558 0.205886 -0.062500 0 0 0 0 0 0 3 299208
-0.002369 0.004297 0.119794 -0.091398 -0.000559 0.205881 -0.062500 0 0 0 0 0 0 3 300216
-0.002369 0.004297 0.119794 -0.091400 -0.000549 0.205873 -0.062500 0 0 0 0 0 0 3 301207
-0.002369 0.004297 0.119794 -0.091397 -0.000558 0.205880 -0.062500 0 0 0 0 0 0 3 302217
-0.002369 0.004297 0.119794 -0.091397 -0.000559 0.205880 -0.062500 0 0 0 0 0 0 3 303207
-0.002369 0.004297 0.119794 -0.091400 -0.000549 0.205873 -0.062500 0 0 0 0 0 0 3 304217
-0.002369 0.004297 0.119794 -0.091408 -0.000555 0.205886 -0.062500 0 0 0 0 0 0 3 305199
-0.002369 0.004297 0.119794 -0.091398 -0.000559 0.205881 -0.062500 0 0 0 0 0 0 3 306214
-0.002369 0.004297 0.119794 -0.091400 -0.000549 0.205873 -0.062500 0 0 0 0 0 0 3 307232
-0.002369 0.004297 0.119794 -0.091397 -0.000558 0.205880 -0.062500 0 0 0 0 0 0 3 308218
-0.002369 0.004297 0.119794 -0.091397 -0.000559 0.205880 -0.062500 0 0 0 0 0 0 3 309215
-0.002369 0.004297 0.119794 -0.091400 -0.000549 0.205873 -0.062500 0 0 0 0 0 0 3 310207
-0.002369 0.004297 0.119794 -0.091397 -0.000558 0.205880 -0.062500 0 0 0 0 0 0 3 311220
-0.002369 0.004297 0.119794 -0.091408 -0.000556 0.205887 -0.062500 0 0 0 0 0 0 3 312226
-0.002369 0.004297 0.119794 -0.091401 -0.000548 0.205874 -0.062500 0 0 0 0 0 0 3 313224
-0.002369 0.004297 0.119794 -0.091397 -0.000558 0.205880 -0.062500 0 0 0 0 0 0 3 314196
-0.002369 0.004297 0.119794 -0.091400 -0.000549 0.205873 -0.062500 0 0 0 0 0 0 3 315221
-0.002369 0.004297 0.119794 -0.091397 -0.000558 0.205879 -0.062500 0 0 0 0 0 0 3 316222
-0.002369 0.004297 0.119794 -0.091397 -0.000559 0.205880 -0.062500 0 0 0 0 0 0 3 317194
-0.002369 0.004297 0.119794 -0.091400 -0.000549 0.205873 -0.062500 0 0 0 0 0 0 3 318225
-0.002369 0.004297 0.119794 -0.091408 -0.000555 0.205886 -0.062500 0 0 0 0 0 0 3 319223
-0.002369 0.004297 0.119794 -0.091398 -0.000559 0.205881 -0.062500 0 0 0 0 0 0 3 320220
-0.002369 0.004297 0.119794 -0.091400 -0.000549 0.205873 -0.062500 0 0 0 0 0 0 3 321215
-0.002369 0.004297 0.119794 -0.091397 -0.000558 0.205880 -0.062500 0 0 0 0 0 0 3 322227
-0.002369 0.004297 0.119794 -0.091397 -0.000559 0.205880 -0.062500 0 0 0 0 0 0 3 323220
-0.002369 0.004297 0.119794 -0.091400 -0.000549 0.205873 -0.062500 0 0 0 0 0 0 3 324224
-0.002369 0.004297 0.119794 -0.091408 -0.000555 0.205886 -0.062500 0 0 0 0 0 0 3 325204
-0.002369 0.004297 0.119794 -0.091401 -0.000548 0.205874 -0.062500 0 0 0 0 0 0 3 326225
-0.002369 0.004297 0.119794 -0.091397 -0.000558 0.205880 -0.062500 0 0 0 0 0 0 3 327222
-0.002369 0.004297 0.119794 -0.091397 -0.000559 0.205880 -0.062500 0 0 0 0 0 0 3 328200
-0.002369 0.004297 0.119794 -0.091400 -0.000549 0.205873 -0.062500 0 0 0 0 0 0 3 329193
-0.002369 0.004297 0.119794 -0.091397 -0.000558 0.205879 -0.062500 0 0 0 0 0 0 3 330223
-0.002369 0.004297 0.119794 -0.091397 -0.000559 0.205880 -0.062500 0 0 0 0 0 0 3 331192
-0.002369 0.004297 0.119794 -0.091400 -0.000549 0.205873 -0.062500 0 0 0 0 0 0 3 332223
-0.002369 0.004297 0.119794 -0.091408 -0.000555 0.205885 -0.062500 0 0 0 0 0 0 3 333221
-0.002369 0.004297 0.119794 -0.091398 -0.000559 0.205881 -0.062500 0 0 0 0 0 0 3 334223
-0.002369 0.004297 0.119794 -0.091400 -0.000549 0.205873 -0.062500 0 0 0 0 0 0 3 335193
-0.002369 0.004297 0.119794 -0.091397 -0.000558 0.205879 -0.062500 0 0 0 0 0 0 3 336223
-0.002369 0.004297 0.119794 -0.091397 -0.000559 0.205880 -0.062500 0 0 0 0 0 0 3 337220
-0.002369 0.004297 0.119794 -0.091400 -0.000549 0.205873 -0.062500 0 0 0 0 0 0 3 338226
-0.002369 0.004297 0.119794 -0.091408 -0.000555 0.205886 -0.062500 0 0 0 0 0 0 3 339192
-0.002369 0.004297 0.119794 -0.091401 -0.000548 0.205873 -0.062500 0 0 0 0 0 0 3 340222
-0.002369 0.004297 0.119794 -0.091397 -0.000558 0.205879 -0.062500 0 0 0 0 0 0 3 341223
-0.002369 0.004297 0.119794 -0.091397 -0.000559 0.205880 -0.062500 0 0 0 0 0 0 3 342195
-0.002369 0.004297 0.119794 -0.091400 -0.000549 0.205873 -0.062500 0 0 0 0 0 0 3 343223
-0.002369 0.004297 0.119794 -0.091397 -0.000558 0.205879 -0.062500 0 0 0 0 0 0 3 344221
-0.002369 0.004297 0.119794 -0.091397 -0.000559 0.205880 -0.062500 0 0 0 0 0 0 3 345208
-0.002369 0.004297 0.119794 -0.091400 -0.000549 0.205873 -0.062500 0 0 0 0 0 0 3 346220
-0.002369 0.004297 0.119794 -0.091401 -0.000547 0.205892 -0.062500 0 0 0 0 0 0 3 347197
-0.002369 0.004297 0.119794 -0.091400 -0.000548 0.205874 -0.062500 0 0 0 0 0 0 3 348220
-0.002369 0.004297 0.119794 -0.091397 -0.000558 0.205880 -0.062500 0 0 0 0 0 0 3 349194
-0.002369 0.004297 0.119794 -0.091397 -0.000559 0.205880 -0.062500 0 0 0 0 0 0 3 350216
-0.002369 0.004297 0.119794 -0.091400 -0.000549 0.205873 -0.062500 0 0 0 0 0 0 3 351218
-0.002369 0.004297 0.119794 -0.091397 -0.000558 0.205879 -0.062500 0 0 0 0 0 0 3 352192
-0.002369 0.004297 0.119794 -0.091397 -0.000559 0.205880 -0.062500 0 0 0 0 0 0 3 353221
-0.002369 0.004297 0.119794 -0.091411 -0.000546 0.205879 -0.062500 0 0 0 0 0 0 3 354240
-0.002369 0.004297 0.119794 -0.091398 -0.000558 0.205880 -0.062500 0 0 0 0 0 0 3 355231
-0.002369 0.004297 0.119794 -0.091397 -0.000559 0.205881 -0.062500 0 0 0 0 0 0 3 356212
-0.002369 0.004297 0.119794 -0.091400 -0.000549 0.205873 -0.062500 0 0 0 0 0 0 3 357218
-0.002369 0.004297 0.119794 -0.091397 -0.000558 0.205880 -0.062500 0 0 0 0 0 0 3 358230
-0.002369 0.004297 0.119794 -0.091397 -0.000559 0.205880 -0.062500 0 0 0 0 0 0 3 359219
-0.002369 0.004297 0.119794 -0.091400 -0.000549 0.205873 -0.062500 0 0 0 0 0 0 3 360232
-0.002356 0.004311 0.119804 -0.260200 -0.184667 0.065443 -0.062500 0 0 0 0 0 0 3 361219
-0.002349 0.004318 0.119808 -0.193993 -0.109026 0.133944 -0.062500 0 0 0 0 0 0 3 362230
-0.002346 0.004321 0.119809 -0.144976 -0.055731 0.169502 -0.062500 0 0 0 0 0 0 3 363220
-0.002344 0.004323 0.119809 -0.118563 -0.027988 0.183054 -0.062500 0 0 0 0 0 0 3 364230
-0.002343 0.004324 0.119809 -0.105083 -0.014182 0.187896 -0.062500 0 0 0 0 0 0 3 365219
-0.002343 0.004324 0.119809 -0.098265 -0.007317 0.189587 -0.062500 0 0 0 0 0 0 3 366229
-0.002343 0.004324 0.119809 -0.094840 -0.003924 0.190177 -0.062500 0 0 0 0 0 0 3 367218
-0.002342 0.004324 0.119810 -0.093123 -0.002235 0.190381 -0.062500 0 0 0 0 0 0 3 368230
-0.002342 0.004324 0.119810 -0.092263 -0.001397 0.190460 -0.062500 0 0 0 0 0 0 3 369218
-0.002342 0.004325 0.119810 -0.091822 -0.000977 0.190478 -0.062500 0 0 0 0 0 0 3 370230
-0.002342 0.004325 0.119810 -0.091619 -0.000758 0.190481 -0.062500 0 0 0 0 0 0 3 371219
-0.002342 0.004325 0.119810 -0.091515 -0.000663 0.190492 -0.062500 0 0 0 0 0 0 3 372228
-0.002342 0.004325 0.119810 -0.091456 -0.000604 0.190492 -0.062500 0 0 0 0 0 0 3 373219
-0.002342 0.004325 0.119810 -0.091422 -0.000584 0.190499 -0.062500 0 0 0 0 0 0 3 374220
-0.002342 0.004325 0.119810 -0.091410 -0.000574 0.190486 -0.062500 0 0 0 0 0 0 3 375229
-0.002342 0.004325 0.119810 -0.091401 -0.000564 0.190491 -0.062500 0 0 0 0 0 0 3 376219
-0.002342 0.004325 0.119810 -0.091415 -0.000550 0.190490 -0.062500 0 0 0 0 0 0 3 377289
-0.002342 0.004325 0.119810 -0.091394 -0.000553 0.190498 -0.062500 0 0 0 0 0 0 3 378238
-0.002342 0.004325 0.119810 -0.091400 -0.000562 0.190492 -0.062500 0 0 0 0 0 0 3 379227
-0.002361 0.004329 0.119819 0.156157 -0.061844 0.056206 -0.062500 0 0 0 0 0 0 3 380232
-0.002371 0.004331 0.119822 0.055955 -0.035401 0.121710 -0.062500 0 0 0 0 0 0 3 381235
-0.002376 0.004333 0.119824 -0.015783 -0.017723 0.155715 -0.062500 0 0 0 0 0 0 3 382226
-0.002378 0.004333 0.119824 -0.053549 -0.008868 0.168667 -0.062500 0 0 0 0 0 0 3 383424
-0.002379 0.004333 0.119824 -0.072516 -0.004605 0.173298 -0.062500 0 0 0 0 0 0 3 384233
-0.002380 0.004333 0.119824 -0.081983 -0.002546 0.174911 -0.062500 0 0 0 0 0 0 3 385236
-0.002380 0.004333 0.119824 -0.086704 -0.001534 0.175479 -0.062500 0 0 0 0 0 0 3 386407
-0.002380 0.004333 0.119824 -0.089052 -0.001046 0.175669 -0.062500 0 0 0 0 0 0 3 387233
-0.002380 0.004334 0.119824 -0.090233 -0.000792 0.175741 -0.062500 0 0 0 0 0 0 3 388235
-0.002380 0.004334 0.119824 -0.090817 -0.000671 0.175767 -0.062500 0 0 0 0 0 0 3 389239
-0.002380 0.004334 0.119824 -0.091101 -0.000618 0.175779 -0.062500 0 0 0 0 0 0 3 390234
-0.002380 0.004334 0.119824 -0.091255 -0.000584 0.175788 -0.062500 0 0 0 0 0 0 3 391231
-0.002380 0.004334 0.119824 -0.091327 -0.000569 0.175780 -0.062500 0 0 0 0 0 0 3 392230
-0.002380 0.004334 0.119824 -0.091368 -0.000559 0.175778 -0.062500 0 0 0 0 0 0 3 393228
-0.002380 0.004334 0.119824 -0.091373 -0.000558 0.175777 -0.062500 0 0 0 0 0 0 3 394232
-0.002380 0.004334 0.119824 -0.091385 -0.000555 0.175783 -0.062500 0 0 0 0 0 0 3 395228
-0.002380 0.004334 0.119824 -0.091394 -0.000564 0.175777 -0.062500 0 0 0 0 0 0 3 396230
-0.002380 0.004334 0.119824 -0.091401 -0.000543 0.175782 -0.062500 0 0 0 0 0 0 3 397241
-0.002380 0.004334 0.119824 -0.091407 -0.000560 0.175783 -0.062500 0 0 0 0 0 0 3 398216
-0.002399 0.004338 0.119834 0.156290 -0.061877 0.041642 -0.062500 0 0 0 0 0 0 3 399214
-0.002409 0.004340 0.119837 0.056025 -0.035405 0.107061 -0.062500 0 0 0 0 0 0 3 400233
-0.002413 0.004342 0.119838 -0.015762 -0.017717 0.141031 -0.062500 0 0 0 0 0 0 3 401228
-0.002416 0.004342 0.119839 -0.053539 -0.008879 0.153978 -0.062500 0 0 0 0 0 0 3 402231
-0.002417 0.004342 0.119839 -0.072517 -0.004607 0.158593 -0.062500 0 0 0 0 0 0 3 403228
-0.002417 0.004342 0.119839 -0.081988 -0.002545 0.160220 -0.062500 0 0 0 0 0 0 3 404229
-0.002418 0.004342 0.119839 -0.086699 -0.001535 0.160782 -0.062500 0 0 0 0 0 0 3 405211
-0.002418 0.004342 0.119839 -0.089057 -0.001044 0.160976 -0.062500 0 0 0 0 0 0 3 406212
-0.002418 0.004342 0.119839 -0.090228 -0.000793 0.161043 -0.062500 0 0 0 0 0 0 3 407229
-0.002418 0.004342 0.119839 -0.090808 -0.000683 0.161075 -0.062500 0 0 0 0 0 0 3 408234
-0.002418 0.004342 0.119839 -0.091109 -0.000607 0.161079 -0.062500 0 0 0 0 0 0 3 409230
-0.002418 0.004342 0.119839 -0.091251 -0.000584 0.161088 -0.062500 0 0 0 0 0 0 3 410231
-0.002418 0.004342 0.119839 -0.091322 -0.000570 0.161080 -0.062500 0 0 0 0 0 0 3 411230
-0.002437 0.004347 0.119848 0.156441 -0.061903 0.027077 -0.062500 0 0 0 0 0 0 3 412211
-0.002446 0.004349 0.119852 0.056080 -0.035425 0.092432 -0.062500 0 0 0 0 0 0 3 413233
-0.002451 0.004350 0.119853 -0.015724 -0.017735 0.126371 -0.062500 0 0 0 0 0 0 3 414230
-0.002454 0.004351 0.119853 -0.053523 -0.008873 0.139304 -0.062500 0 0 0 0 0 0 3 415228
-0.002455 0.004351 0.119854 -0.072513 -0.004617 0.143911 -0.062500 0 0 0 0 0 0 3 416228
-0.002455 0.004351 0.119854 -0.081980 -0.002548 0.145539 -0.062500 0 0 0 0 0 0 3 417228
-0.002456 0.004351 0.119854 -0.086692 -0.001537 0.146099 -0.062500 0 0 0 0 0 0 3 418290
-0.002456 0.004351 0.119854 -0.089043 -0.001037 0.146298 -0.062500 0 0 0 0 0 0 3 419297
-0.002456 0.004351 0.119854 -0.090233 -0.000791 0.146365 -0.062500 0 0 0 0 0 0 3 420292
-0.002456 0.004351 0.119854 -0.090807 -0.000674 0.146383 -0.062500 0 0 0 0 0 0 3 421293
-0.002456 0.004351 0.119854 -0.091101 -0.000618 0.146401 -0.062500 0 0 0 0 0 0 3 422287
-0.002475 0.004356 0.119863 0.156675 -0.061949 0.012531 -0.062500 0 0 0 0 0 0 3 423298
-0.002484 0.004358 0.119866 0.056196 -0.035449 0.077820 -0.062500 0 0 0 0 0 0 3 424285
-0.002489 0.004359 0.119868 -0.015684 -0.017744 0.111718 -0.062500 0 0 0 0 0 0 3 425264
-0.002491 0.004360 0.119868 -0.053500 -0.008889 0.124639 -0.062500 0 0 0 0 0 0 3 426294
-0.002493 0.004360 0.119868 -0.072501 -0.004620 0.129249 -0.062500 0 0 0 0 0 0 3 427287
-0.002493 0.004360 0.119868 -0.081975 -0.002539 0.130866 -0.062500 0 0 0 0 0 0 3 428263
-0.002493 0.004360 0.119868 -0.086697 -0.001535 0.131436 -0.062500 0 0 0 0 0 0 3 429294
-0.002513 0.004365 0.119878 0.159017 -0.062424 -0.002088 -0.062500 0 0 0 0 0 0 3 430288
-0.002522 0.004367 0.119881 0.057365 -0.035686 0.063168 -0.062500 0 0 0 0 0 0 3 431264
-0.002527 0.004368 0.119882 -0.015107 -0.017861 0.097075 -0.062500 0 0 0 0 0 0 3 432290
-0.002529 0.004369 0.119883 -0.053221 -0.008950 0.109990 -0.062500 0 0 0 0 0 0 3 433286
-0.002530 0.004369 0.119883 -0.072352 -0.004644 0.114593 -0.062500 0 0 0 0 0 0 3 434270
-0.002531 0.004369 0.119883 -0.081907 -0.002554 0.116210 -0.062500 0 0 0 0 0 0 3 435285
-0.002531 0.004369 0.119883 -0.086661 -0.001543 0.116769 -0.062500 0 0 0 0 0 0 3 436269
-0.002550 0.004374 0.119892 0.159141 -0.062444 -0.016596 -0.062500 0 0 0 0 0 0 3 437285
-0.002560 0.004376 0.119896 0.073779 -0.051173 0.048598 -0.062500 0 0 0 0 0 0 3 438256
-0.002565 0.004377 0.119897 0.001272 -0.033344 0.082448 -0.062500 0 0 0 0 0 0 3 439212
-0.002567 0.004378 0.119897 -0.036842 -0.024413 0.095353 -0.062500 0 0 0 0 0 0 3 440203
-0.002568 0.004378 0.119897 -0.056011 -0.020107 0.099952 -0.062500 0 0 0 0 0 0 3 441203
-0.002588 0.004383 0.119907 0.182756 -0.079449 -0.031864 -0.062500 0 0 0 0 0 0 3 442212
-0.002598 0.004385 0.119910 0.077400 -0.051924 0.033760 -0.062500 0 0 0 0 0 0 3 443204
-0.002603 0.004386 0.119912 0.003063 -0.033713 0.067743 -0.062500 0 0 0 0 0 0 3 444211
-0.002605 0.004387 0.119912 -0.035952 -0.024601 0.080695 -0.062500 0 0 0 0 0 0 3 445202
-0.002606 0.004387 0.119912 -0.055557 -0.020208 0.085320 -0.062500 0 0 0 0 0 0 3 446212
-0.002607 0.004387 0.119912 -0.065325 -0.018071 0.086956 -0.062500 0 0 0 0 0 0 3 447202
-0.002626 0.004392 0.119922 0.178235 -0.078474 -0.045775 -0.062500 0 0 0 0 0 0 3 448212
-0.002636 0.004394 0.119925 0.075141 -0.051453 0.019385 -0.062500 0 0 0 0 0 0 3 449219
-0.002641 0.004395 0.119926 0.001933 -0.033480 0.053219 -0.062500 0 0 0 0 0 0 3 450220
-0.002643 0.004396 0.119927 -0.036527 -0.024483 0.066131 -0.062500 0 0 0 0 0 0 3 451219
-0.002663 0.004401 0.119936 0.192721 -0.081617 -0.062431 -0.062500 0 0 0 0 0 0 3 452215
-0.002673 0.004403 0.119940 0.082346 -0.052983 0.004091 -0.062500 0 0 0 0 0 0 3 453219
-0.002678 0.004404 0.119941 0.005535 -0.034239 0.038377 -0.062500 0 0 0 0 0 0 3 454200
-0.002681 0.004405 0.119941 -0.034735 -0.024864 0.051439 -0.062500 0 0 0 0 0 0 3 455201
-0.002682 0.004405 0.119941 -0.054952 -0.020324 0.056099 -0.062500 0 0 0 0 0 0 3 456222
-0.002702 0.004410 0.119951 0.183662 -0.079630 -0.075276 -0.062500 0 0 0 0 0 0 3 457214
-0.002711 0.004412 0.119954 0.077832 -0.052014 -0.009880 -0.062500 0 0 0 0 0 0 3 458225
-0.002716 0.004413 0.119955 0.003275 -0.033758 0.024023 -0.062500 0 0 0 0 0 0 3 459215
-0.002719 0.004414 0.119956 -0.035859 -0.024622 0.036927 -0.062500 0 0 0 0 0 0 3 460219
-0.002739 0.004419 0.119965 0.193288 -0.081730 -0.091334 -0.062500 0 0 0 0 0 0 3 461219
-0.002749 0.004421 0.119969 0.082629 -0.053042 -0.024952 -0.062500 0 0 0 0 0 0 3 462218
-0.002754 0.004422 0.119970 0.005658 -0.034265 0.009267 -0.062500 0 0 0 0 0 0 3 463217
-0.002757 0.004423 0.119970 -0.034671 -0.024868 0.022306 -0.062500 0 0 0 0 0 0 3 464217
-0.002777 0.004428 0.119980 0.209494 -0.091086 -0.105772 -0.062500 0 0 0 0 0 0 3 465216
-0.002787 0.004430 0.119983 0.098474 -0.062321 -0.039453 -0.062500 0 0 0 0 0 0 3 466216
-0.002792 0.004431 0.119984 0.021312 -0.043513 -0.005261 -0.062500 0 0 0 0 0 0 3 467235
-0.002795 0.004432 0.119985 -0.019103 -0.034109 0.007756 -0.062500 0 0 0 0 0 0 3 468229
-0.002815 0.004437 0.119994 0.209650 -0.091115 -0.120179 -0.062500 0 0 0 0 0 0 3 469228
-0.002825 0.004439 0.119998 0.098555 -0.062347 -0.053942 -0.062500 0 0 0 0 0 0 3 470229
-0.002830 0.004440 0.119999 0.021347 -0.043512 -0.019787 -0.062500 0 0 0 0 0 0 3 471227
-0.002833 0.004441 0.119999 -0.019094 -0.034110 -0.006779 -0.062500 0 0 0 0 0 0 3 472227
-0.002853 0.004446 0.120009 0.209786 -0.091138 -0.134566 -0.062500 0 0 0 0 0 0 3 473227
-0.002863 0.004448 0.120012 0.098607 -0.062356 -0.068410 -0.062500 0 0 0 0 0 0 3 474228
-0.002868 0.004449 0.120014 0.021375 -0.043528 -0.034298 -0.062500 0 0 0 0 0 0 3 475229
-0.002871 0.004450 0.120014 -0.019078 -0.034104 -0.021292 -0.062500 0 0 0 0 0 0 3 476230
-0.002891 0.004455 0.120024 0.209923 -0.091161 -0.148936 -0.062500 0 0 0 0 0 0 3 477224
-0.002914 0.004443 0.120017 0.267077 0.121886 0.058313 -0.062500 0 0 0 0 0 0 3 478229
-0.002926 0.004437 0.120014 0.123966 0.064917 0.023760 -0.062500 0 0 0 0 0 0 3 479225
-0.002931 0.004434 0.120014 0.034570 0.021010 0.000948 -0.062500 0 0 0 0 0 0 3 480225
-0.002954 0.004438 0.120023 0.237322 -0.063774 -0.140197 -0.062500 0 0 0 0 0 0 3 481208
-0.002965 0.004439 0.120026 0.112473 -0.048792 -0.079113 -0.062500 0 0 0 0 0 0 3 482227
-0.002970 0.004440 0.120027 0.028317 -0.036792 -0.046799 -0.062500 0 0 0 0 0 0 3 483224
-0.002973 0.004440 0.120027 -0.015618 -0.030768 -0.034446 -0.062500 0 0 0 0 0 0 3 484224
-0.002974 0.004440 0.120028 -0.037655 -0.027893 -0.030019 -0.062500 0 0 0 0 0 0 3 485209
-0.002994 0.004445 0.120037 0.213009 -0.092118 -0.160404 -0.062500 0 0 0 0 0 0 3 486227
-0.003004 0.004448 0.120040 0.106252 -0.064879 -0.095593 -0.062500 0 0 0 0 0 0 3 487228
-0.003009 0.004449 0.120041 0.031207 -0.046780 -0.061992 -0.062500 0 0 0 0 0 0 3 488226
-0.003011 0.004449 0.120042 -0.008148 -0.037734 -0.049162 -0.062500 0 0 0 0 0 0 3 489219
-0.003031 0.004454 0.120051 0.221806 -0.095007 -0.176375 -0.062500 0 0 0 0 0 0 3 490232
-0.003042 0.004457 0.120055 0.110631 -0.066296 -0.110569 -0.062500 0 0 0 0 0 0 3 491226
-0.003047 0.004458 0.120056 0.033386 -0.047482 -0.076627 -0.062500 0 0 0 0 0 0 3 492229
-0.003049 0.004458 0.120056 -0.007070 -0.038081 -0.063686 -0.062500 0 0 0 0 0 0 3 493226
-0.003082 0.004449 0.120056 0.390656 0.088996 -0.049185 -0.062500 0 0 0 0 0 0 3 494228
-0.003099 0.004444 0.120056 0.213472 0.042008 -0.052207 -0.062500 0 0 0 0 0 0 3 495226
-0.003107 0.004442 0.120055 0.087207 0.007553 -0.054175 -0.062500 0 0 0 0 0 0 3 496226
-0.003112 0.004441 0.120055 0.020293 -0.010728 -0.054987 -0.062500 0 0 0 0 0 0 3 497226
-0.003114 0.004440 0.120055 -0.013557 -0.019964 -0.055282 -0.062500 0 0 0 0 0 0 3 498232
-0.003134 0.004445 0.120065 0.219448 -0.086248 -0.186829 -0.062500 0 0 0 0 0 0 3 499208
-0.003144 0.004447 0.120068 0.109461 -0.061971 -0.122869 -0.062500 0 0 0 0 0 0 3 500226
-0.003149 0.004448 0.120069 0.032785 -0.045337 -0.089578 -0.062500 0 0 0 0 0 0 3 501226
-0.003151 0.004448 0.120070 -0.007360 -0.037019 -0.076869 -0.062500 0 0 0 0 0 0 3 502215
-0.003166 0.004435 0.120060 0.140522 0.151100 0.069442 -0.062500 0 0 0 0 0 0 3 503225
-0.003173 0.004428 0.120056 0.064949 0.077289 0.002123 -0.062500 0 0 0 0 0 0 3 504274
-0.003196 0.004429 0.120064 0.268593 -0.037830 -0.164515 -0.062500 0 0 0 0 0 0 3 505227
-0.003207 0.004430 0.120067 0.138143 -0.038497 -0.114144 -0.062500 0 0 0 0 0 0 3 506215
-0.003213 0.004430 0.120068 0.050912 -0.034280 -0.085760 -0.062500 0 0 0 0 0 0 3 507225
-0.003215 0.004430 0.120069 0.005399 -0.032080 -0.074765 -0.062500 0 0 0 0 0 0 3 508225
-0.003236 0.004435 0.120078 0.232789 -0.092796 -0.201924 -0.062500 0 0 0 0 0 0 3 509214
-0.003259 0.004423 0.120071 0.287639 0.118231 0.005296 -0.062500 0 0 0 0 0 0 3 510216
-0.003271 0.004417 0.120069 0.144018 0.060512 -0.030014 -0.062500 0 0 0 0 0 0 3 511201
-0.003277 0.004414 0.120068 0.054372 0.016251 -0.053167 -0.062500 0 0 0 0 0 0 3 512209
-0.003280 0.004413 0.120068 0.007493 -0.007095 -0.062351 -0.062500 0 0 0 0 0 0 3 513200
-0.003281 0.004412 0.120068 -0.016235 -0.018762 -0.065673 -0.062500 0 0 0 0 0 0 3 514211
-0.003301 0.004416 0.120077 0.222196 -0.086267 -0.197729 -0.062500 0 0 0 0 0 0 3 515200
-0.003311 0.004419 0.120080 0.114480 -0.062583 -0.134413 -0.062500 0 0 0 0 0 0 3 516209
-0.003329 0.004405 0.120071 0.206684 0.137721 0.040804 -0.062500 0 0 0 0 0 0 3 517203
-0.003338 0.004399 0.120068 0.101769 0.070253 -0.015698 -0.062500 0 0 0 0 0 0 3 518205
-0.003342 0.004396 0.120067 0.033211 0.020968 -0.047241 -0.062500 0 0 0 0 0 0 3 519230
-0.003364 0.004399 0.120076 0.247470 -0.066490 -0.190136 -0.062500 0 0 0 0 0 0 3 520226
-0.003375 0.004400 0.120079 0.127214 -0.052790 -0.130891 -0.062500 0 0 0 0 0 0 3 521213
-0.003380 0.004401 0.120080 0.045330 -0.041356 -0.099327 -0.062500 0 0 0 0 0 0 3 522204
-0.003383 0.004401 0.120080 0.002583 -0.035598 -0.087235 -0.062500 0 0 0 0 0 0 3 523201
-0.003384 0.004401 0.120080 -0.018860 -0.032864 -0.082889 -0.062500 0 0 0 0 0 0 3 524211
-0.003397 0.004387 0.120070 0.138048 0.152306 0.061030 -0.062500 0 0 0 0 0 0 3 525202
-0.003424 0.004385 0.120076 0.321254 0.014618 -0.138148 -0.062500 0 0 0 0 0 0 3 526213
-0.003437 0.004384 0.120078 0.168029 -0.011731 -0.110506 -0.062500 0 0 0 0 0 0 3 527206
-0.003443 0.004384 0.120079 0.067742 -0.021446 -0.091211 -0.062500 0 0 0 0 0 0 3 528205
-0.003446 0.004383 0.120079 0.015458 -0.026223 -0.083512 -0.062500 0 0 0 0 0 0 3 529206
-0.003448 0.004383 0.120079 -0.010819 -0.028705 -0.080733 -0.062500 0 0 0 0 0 0 3 530206
-0.003468 0.004388 0.120089 0.226827 -0.091693 -0.210067 -0.062500 0 0 0 0 0 0 3 531205
-0.003491 0.004376 0.120082 0.285754 0.117994 -0.003660 -0.062500 0 0 0 0 0 0 3 532204
-0.003502 0.004370 0.120079 0.144688 0.059867 -0.039823 -0.062500 0 0 0 0 0 0 3 533206
-0.003508 0.004367 0.120078 0.056318 0.015433 -0.063337 -0.062500 0 0 0 0 0 0 3 534205
-0.003511 0.004366 0.120078 0.010064 -0.007975 -0.072658 -0.062500 0 0 0 0 0 0 3 535209
-0.003532 0.004370 0.120087 0.237520 -0.081433 -0.206129 -0.062500 0 0 0 0 0 0 3 536209
-0.003542 0.004372 0.120090 0.123684 -0.060706 -0.143988 -0.062500 0 0 0 0 0 0 3 537209
-0.003547 0.004372 0.120092 0.045085 -0.045799 -0.111436 -0.062500 0 0 0 0 0 0 3 538205
-0.003550 0.004373 0.120092 0.003998 -0.038301 -0.098994 -0.062500 0 0 0 0 0 0 3 539204
-0.003564 0.004359 0.120082 0.150690 0.148999 0.048307 -0.062500 0 0 0 0 0 0 3 540204
-0.003590 0.004357 0.120088 0.326451 0.013450 -0.149474 -0.062500 0 0 0 0 0 0 3 541205
-0.003603 0.004356 0.120090 0.170631 -0.012329 -0.121875 -0.062500 0 0 0 0 0 0 3 542208
-0.003610 0.004355 0.120090 0.069026 -0.021752 -0.102627 -0.062500 0 0 0 0 0 0 3 543202
-0.003613 0.004355 0.120091 0.016087 -0.026382 -0.094964 -0.062500 0 0 0 0 0 0 3 544205
-0.003615 0.004355 0.120091 -0.010503 -0.028777 -0.092204 -0.062500 0 0 0 0 0 0 3 545202
-0.003648 0.004345 0.120090 0.394497 0.089407 -0.077923 -0.062500 0 0 0 0 0 0 3 546206
-0.003664 0.004341 0.120089 0.220728 0.039804 -0.083891 -0.062500 0 0 0 0 0 0 3 547203
-0.003673 0.004338 0.120089 0.096094 0.004146 -0.087183 -0.062500 0 0 0 0 0 0 3 548203
-0.003677 0.004337 0.120089 0.029968 -0.014715 -0.088479 -0.062500 0 0 0 0 0 0 3 549187
-0.003679 0.004336 0.120089 -0.003491 -0.024232 -0.088950 -0.062500 0 0 0 0 0 0 3 550205
-0.003699 0.004341 0.120098 0.231027 -0.090737 -0.218661 -0.062500 0 0 0 0 0 0 3 551207
-0.003709 0.004343 0.120102 0.120369 -0.066578 -0.155669 -0.062500 0 0 0 0 0 0 3 552204
-0.003714 0.004344 0.120103 0.043370 -0.049957 -0.122869 -0.062500 0 0 0 0 0 0 3 553203
-0.003736 0.004349 0.120112 0.254521 -0.103381 -0.239735 -0.062500 0 0 0 0 0 0 3 554205
-0.003747 0.004352 0.120116 0.132030 -0.072823 -0.172277 -0.062500 0 0 0 0 0 0 3 555202
-0.003765 0.004339 0.120107 0.216112 0.130494 0.005416 -0.062500 0 0 0 0 0 0 3 556204
-0.003774 0.004332 0.120104 0.108147 0.064921 -0.051116 -0.062500 0 0 0 0 0 0 3 557203
-0.003798 0.004334 0.120112 0.289587 -0.045163 -0.211996 -0.062500 0 0 0 0 0 0 3 558206
-0.003810 0.004335 0.120115 0.150091 -0.043936 -0.161384 -0.062500 0 0 0 0 0 0 3 559198
-0.003816 0.004335 0.120116 0.058336 -0.038732 -0.133057 -0.062500 0 0 0 0 0 0 3 560204
-0.003819 0.004335 0.120116 0.010633 -0.036034 -0.122114 -0.062500 0 0 0 0 0 0 3 561203
-0.003853 0.004326 0.120115 0.402276 0.083069 -0.103685 -0.062500 0 0 0 0 0 0 3 562190
-0.003869 0.004321 0.120115 0.223173 0.034742 -0.109189 -0.062500 0 0 0 0 0 0 3 563187
-0.003878 0.004319 0.120115 0.095857 -0.000277 -0.112418 -0.062500 0 0 0 0 0 0 3 564202
-0.003882 0.004318 0.120114 0.028389 -0.018824 -0.113706 -0.062500 0 0 0 0 0 0 3 565186
-0.003904 0.004322 0.120124 0.246069 -0.089971 -0.243010 -0.062500 0 0 0 0 0 0 3 566204
-0.003914 0.004324 0.120127 0.126395 -0.068120 -0.180486 -0.062500 0 0 0 0 0 0 3 567207
-0.003919 0.004325 0.120128 0.044888 -0.052635 -0.147894 -0.062500 0 0 0 0 0 0 3 568187
-0.003941 0.004330 0.120138 0.254321 -0.106658 -0.264134 -0.062500 0 0 0 0 0 0 3 569186
-0.003952 0.004332 0.120141 0.130419 -0.076369 -0.197072 -0.062500 0 0 0 0 0 0 3 570187
-0.003958 0.004334 0.120142 0.046861 -0.056723 -0.162881 -0.062500 0 0 0 0 0 0 3 571195
-0.003973 0.004320 0.120132 0.169963 0.136498 -0.006041 -0.062500 0 0 0 0 0 0 3 572202
-0.004000 0.004318 0.120138 0.335727 0.004047 -0.199737 -0.062500 0 0 0 0 0 0 3 573193
-0.004014 0.004317 0.120140 0.173779 -0.020176 -0.172039 -0.062500 0 0 0 0 0 0 3 574223
-0.004021 0.004317 0.120141 0.069066 -0.028813 -0.152878 -0.062500 0 0 0 0 0 0 3 575224
-0.004043 0.004321 0.120150 0.262372 -0.100620 -0.273584 -0.062500 0 0 0 0 0 0 3 576211
-0.004055 0.004323 0.120153 0.132251 -0.076278 -0.208387 -0.062500 0 0 0 0 0 0 3 577221
-0.004073 0.004310 0.120144 0.211996 0.123719 -0.030822 -0.062500 0 0 0 0 0 0 3 578211
-0.004102 0.004309 0.120150 0.354831 -0.005104 -0.216148 -0.062500 0 0 0 0 0 0 3 579222
-0.004116 0.004308 0.120152 0.181073 -0.027580 -0.185765 -0.062500 0 0 0 0 0 0 3 580210
-0.004123 0.004307 0.120153 0.070466 -0.035353 -0.165678 -0.062500 0 0 0 0 0 0 3 581223
-0.004146 0.004312 0.120162 0.265523 -0.101044 -0.285709 -0.062500 0 0 0 0 0 0 3 582207
-0.004157 0.004314 0.120166 0.133822 -0.076509 -0.220587 -0.062500 0 0 0 0 0 0 3 583207
-0.004163 0.004315 0.120167 0.046318 -0.059670 -0.187140 -0.062500 0 0 0 0 0 0 3 584199
-0.004185 0.004320 0.120176 0.253429 -0.113125 -0.302220 -0.062500 0 0 0 0 0 0 3 585206
-0.004196 0.004322 0.120180 0.127714 -0.082514 -0.235480 -0.062500 0 0 0 0 0 0 3 586210
-0.004202 0.004324 0.120181 0.043247 -0.062664 -0.201482 -0.062500 0 0 0 0 0 0 3 587208
-0.004224 0.004329 0.120190 0.252017 -0.114636 -0.316198 -0.062500 0 0 0 0 0 0 3 588208
-0.004247 0.004317 0.120183 0.293206 0.099953 -0.105065 -0.062500 0 0 0 0 0 0 3 589217
-0.004259 0.004312 0.120181 0.139748 0.037394 -0.141153 -0.062500 0 0 0 0 0 0 3 590204
-0.004285 0.004314 0.120189 0.300516 -0.067412 -0.292328 -0.062500 0 0 0 0 0 0 3 591205
-0.004297 0.004315 0.120192 0.149233 -0.063534 -0.239732 -0.062500 0 0 0 0 0 0 3 592215
-0.004323 0.004320 0.120202 0.304525 -0.118944 -0.338179 -0.062500 0 0 0 0 0 0 3 593213
-0.004349 0.004308 0.120195 0.316785 0.094106 -0.120436 -0.062500 0 0 0 0 0 0 3 594210
-0.004361 0.004302 0.120193 0.154064 0.038215 -0.154344 -0.062500 0 0 0 0 0 0 3 595218
-0.004387 0.004304 0.120201 0.307927 -0.066999 -0.304414 -0.062500 0 0 0 0 0 0 3 596203
-0.004400 0.004305 0.120204 0.152930 -0.063331 -0.251753 -0.062500 0 0 0 0 0 0 3 597217
-0.004407 0.004306 0.120205 0.053422 -0.056903 -0.222859 -0.062500 0 0 0 0 0 0 3 598215
-0.004429 0.004310 0.120214 0.255096 -0.115561 -0.338678 -0.062500 0 0 0 0 0 0 3 599214
-0.004440 0.004313 0.120218 0.125965 -0.087488 -0.272958 -0.062500 0 0 0 0 0 0 3 600212
-0.004446 0.004314 0.120219 0.039782 -0.068890 -0.239364 -0.062500 0 0 0 0 0 0 3 601214
-0.004481 0.004305 0.120218 0.408879 0.052995 -0.208425 -0.062500 0 0 0 0 0 0 3 602201
-0.004498 0.004301 0.120218 0.219129 0.008817 -0.212477 -0.062500 0 0 0 0 0 0 3 603206
-0.004527 0.004303 0.120227 0.339867 -0.086071 -0.342123 -0.062500 0 0 0 0 0 0 3 604218
-0.004541 0.004305 0.120230 0.166250 -0.077012 -0.281796 -0.062500 0 0 0 0 0 0 3 605217
-0.004548 0.004305 0.120231 0.057336 -0.067950 -0.250178 -0.062500 0 0 0 0 0 0 3 606219
-0.004583 0.004296 0.120230 0.420421 0.057613 -0.219327 -0.062500 0 0 0 0 0 0 3 607211
-0.004601 0.004292 0.120229 0.224918 0.011086 -0.223913 -0.062500 0 0 0 0 0 0 3 608205
-0.004610 0.004289 0.120229 0.089333 -0.022952 -0.227174 -0.062500 0 0 0 0 0 0 3 609212
-0.004634 0.004293 0.120238 0.271435 -0.103022 -0.354743 -0.062500 0 0 0 0 0 0 3 610214
-0.004646 0.004295 0.120241 0.131593 -0.085584 -0.293891 -0.062500 0 0 0 0 0 0 3 611211
-0.004652 0.004295 0.120243 0.039937 -0.072244 -0.262079 -0.062500 0 0 0 0 0 0 3 612213
-0.004674 0.004301 0.120252 0.246279 -0.127553 -0.375961 -0.062500 0 0 0 0 0 0 3 613213
-0.004685 0.004303 0.120255 0.115245 -0.108082 -0.310334 -0.062500 0 0 0 0 0 0 3 614215
-0.004723 0.004295 0.120255 0.449343 0.032214 -0.257298 -0.062500 0 0 0 0 0 0 3 615213
-0.004742 0.004291 0.120255 0.237607 -0.006647 -0.253817 -0.062500 0 0 0 0 0 0 3 616212
-0.004751 0.004289 0.120255 0.093815 -0.036921 -0.254242 -0.062500 0 0 0 0 0 0 3 617215
-0.004776 0.004293 0.120264 0.272212 -0.115192 -0.380303 -0.062500 0 0 0 0 0 0 3 618209
-0.004787 0.004294 0.120267 0.130142 -0.096852 -0.319369 -0.062500 0 0 0 0 0 0 3 619195
-0.004806 0.004281 0.120258 0.202690 0.099760 -0.141844 -0.062500 0 0 0 0 0 0 3 620212
-0.004835 0.004279 0.120263 0.345316 -0.030499 -0.325840 -0.062500 0 0 0 0 0 0 3 621212
-0.004850 0.004278 0.120265 0.169365 -0.053498 -0.297429 -0.062500 0 0 0 0 0 0 3 622214
-0.004857 0.004278 0.120266 0.057555 -0.061499 -0.278278 -0.062500 0 0 0 0 0 0 3 623212
-0.004880 0.004282 0.120275 0.253935 -0.127478 -0.395993 -0.062500 0 0 0 0 0 0 3 624206
-0.004904 0.004271 0.120268 0.286542 0.067067 -0.186405 -0.062500 0 0 0 0 0 0 3 625212
-0.004916 0.004265 0.120265 0.134921 0.008818 -0.224389 -0.062500 0 0 0 0 0 0 3 626213
-0.004942 0.004267 0.120274 0.295683 -0.097663 -0.374056 -0.062500 0 0 0 0 0 0 3 627203
-0.004955 0.004267 0.120276 0.142571 -0.094532 -0.322991 -0.062500 0 0 0 0 0 0 3 628200
-0.004974 0.004254 0.120267 0.197221 0.086332 -0.148668 -0.062500 0 0 0 0 0 0 3 629206
-0.004983 0.004247 0.120264 0.082834 0.014465 -0.208597 -0.062500 0 0 0 0 0 0 3 630210
-0.005008 0.004248 0.120271 0.263978 -0.098997 -0.366679 -0.062500 0 0 0 0 0 0 3 631213
-0.005020 0.004249 0.120274 0.120909 -0.099274 -0.318852 -0.062500 0 0 0 0 0 0 3 632213
-0.005026 0.004249 0.120275 0.027303 -0.094728 -0.291826 -0.062500 0 0 0 0 0 0 3 633212
-0.005048 0.004254 0.120284 0.233475 -0.154432 -0.406091 -0.062500 0 0 0 0 0 0 3 634213
-0.005072 0.004243 0.120277 0.269812 0.055774 -0.195351 -0.062500 0 0 0 0 0 0 3 635216
-0.005084 0.004237 0.120274 0.120717 -0.000844 -0.233313 -0.062500 0 0 0 0 0 0 3 636214
-0.005110 0.004239 0.120282 0.287042 -0.121514 -0.382434 -0.062500 0 0 0 0 0 0 3 637211
-0.005123 0.004240 0.120285 0.134326 -0.117971 -0.331686 -0.062500 0 0 0 0 0 0 3 638214
-0.005161 0.004231 0.120285 0.455563 0.008787 -0.281491 -0.062500 0 0 0 0 0 0 3 639192
-0.005180 0.004226 0.120284 0.237199 -0.036347 -0.281203 -0.062500 0 0 0 0 0 0 3 640206
-0.005190 0.004224 0.120284 0.090014 -0.069663 -0.282965 -0.062500 0 0 0 0 0 0 3 641196
-0.005195 0.004223 0.120284 0.012586 -0.087358 -0.283811 -0.062500 0 0 0 0 0 0 3 642284
-0.005230 0.004213 0.120283 0.393123 0.023940 -0.261541 -0.062500 0 0 0 0 0 0 3 643279
-0.005247 0.004208 0.120282 0.206077 -0.028980 -0.272448 -0.062500 0 0 0 0 0 0 3 644262
-0.005256 0.004206 0.120282 0.074557 -0.066068 -0.278262 -0.062500 0 0 0 0 0 0 3 645280
-0.005260 0.004205 0.120282 0.004896 -0.085587 -0.280535 -0.062500 0 0 0 0 0 0 3 646263
-0.005295 0.004195 0.120280 0.389288 0.024718 -0.258361 -0.062500 0 0 0 0 0 0 3 647279
-0.005312 0.004190 0.120280 0.204194 -0.028604 -0.269633 -0.062500 0 0 0 0 0 0 3 648261
-0.005320 0.004187 0.120279 0.080149 -0.079476 -0.275608 -0.062500 0 0 0 0 0 0 3 649278
-0.005344 0.004191 0.120288 0.266336 -0.161257 -0.401672 -0.062500 0 0 0 0 0 0 3 650262
-0.005369 0.004179 0.120281 0.290989 0.037591 -0.195299 -0.062500 0 0 0 0 0 0 3 651277
-0.005381 0.004173 0.120278 0.136643 -0.024286 -0.235502 -0.062500 0 0 0 0 0 0 3 652261
-0.005407 0.004174 0.120286 0.297025 -0.132598 -0.384455 -0.062500 0 0 0 0 0 0 3 653278
-0.005433 0.004161 0.120278 0.306662 0.051771 -0.187230 -0.062500 0 0 0 0 0 0 3 654252
-0.005445 0.004155 0.120275 0.144633 -0.017254 -0.230911 -0.062500 0 0 0 0 0 0 3 655205
-0.005452 0.004151 0.120275 0.045549 -0.066934 -0.257593 -0.062500 0 0 0 0 0 0 3 656196
-0.005487 0.004141 0.120272 0.413336 0.026922 -0.243922 -0.062500 0 0 0 0 0 0 3 657204
-0.005505 0.004135 0.120272 0.219644 -0.034407 -0.259282 -0.062500 0 0 0 0 0 0 3 658205
-0.005514 0.004133 0.120271 0.084670 -0.075602 -0.266815 -0.062500 0 0 0 0 0 0 3 659196
-0.005531 0.004117 0.120261 0.177073 0.084795 -0.122038 -0.062500 0 0 0 0 0 0 3 660202
-0.005560 0.004115 0.120266 0.341789 -0.074414 -0.317633 -0.062500 0 0 0 0 0 0 3 661204
-0.005574 0.004113 0.120268 0.171207 -0.106036 -0.295753 -0.062500 0 0 0 0 0 0 3 662200
-0.005593 0.004098 0.120258 0.225609 0.063682 -0.131263 -0.062500 0 0 0 0 0 0 3 663203
-0.005623 0.004096 0.120263 0.362335 -0.079139 -0.318952 -0.062500 0 0 0 0 0 0 3 664204
-0.005638 0.004095 0.120265 0.181403 -0.108355 -0.294383 -0.062500 0 0 0 0 0 0 3 665203
-0.005645 0.004094 0.120265 0.066973 -0.119359 -0.276804 -0.062500 0 0 0 0 0 0 3 666196
-0.005661 0.004080 0.120255 0.171260 0.057108 -0.121727 -0.062500 0 0 0 0 0 0 3 667198
-0.005689 0.004077 0.120260 0.335226 -0.082493 -0.313464 -0.062500 0 0 0 0 0 0 3 668201
-0.005703 0.004076 0.120262 0.167894 -0.110074 -0.290616 -0.062500 0 0 0 0 0 0 3 669208
-0.005723 0.004062 0.120252 0.223643 0.061501 -0.125449 -0.062500 0 0 0 0 0 0 3 670205
-0.005753 0.004059 0.120257 0.369647 -0.089543 -0.312769 -0.062500 0 0 0 0 0 0 3 671201
-0.005767 0.004058 0.120259 0.189061 -0.118214 -0.288485 -0.062500 0 0 0 0 0 0 3 672200
-0.005787 0.004043 0.120249 0.238078 0.052694 -0.122653 -0.062500 0 0 0 0 0 0 3 673200
-0.005817 0.004041 0.120254 0.358063 -0.102564 -0.309673 -0.062500 0 0 0 0 0 0 3 674201
-0.005832 0.004040 0.120256 0.175796 -0.131375 -0.285495 -0.062500 0 0 0 0 0 0 3 675200
-0.005839 0.004039 0.120257 0.060693 -0.142156 -0.268101 -0.062500 0 0 0 0 0 0 3 676201
-0.005855 0.004025 0.120246 0.164214 0.034140 -0.112544 -0.062500 0 0 0 0 0 0 3 677207
-0.005883 0.004023 0.120252 0.328691 -0.105272 -0.303894 -0.062500 0 0 0 0 0 0 3 678203
-0.005897 0.004021 0.120253 0.161150 -0.132764 -0.281522 -0.062500 0 0 0 0 0 0 3 679206
-0.005917 0.004007 0.120243 0.216367 0.038601 -0.116045 -0.062500 0 0 0 0 0 0 3 680202
-0.005947 0.004004 0.120248 0.354996 -0.103012 -0.303037 -0.062500 0 0 0 0 0 0 3 681200
-0.005961 0.004003 0.120250 0.184158 -0.141258 -0.279264 -0.062500 0 0 0 0 0 0 3 682185
-0.005981 0.003989 0.120240 0.232666 0.029446 -0.113120 -0.062500 0 0 0 0 0 0 3 683199
-0.006011 0.003986 0.120245 0.368229 -0.112390 -0.299804 -0.062500 0 0 0 0 0 0 3 684201
-0.006026 0.003985 0.120247 0.185856 -0.141141 -0.276116 -0.062500 0 0 0 0 0 0 3 685181
-0.006046 0.003970 0.120237 0.233356 0.029422 -0.109861 -0.062500 0 0 0 0 0 0 3 686201
-0.006056 0.003963 0.120234 0.111901 -0.050200 -0.175148 -0.062500 0 0 0 0 0 0 3 687199
-0.006081 0.003964 0.120241 0.291497 -0.167546 -0.331754 -0.062500 0 0 0 0 0 0 3 688200
-0.006106 0.003951 0.120233 0.307712 0.011340 -0.137329 -0.062500 0 0 0 0 0 0 3 689198
-0.006118 0.003944 0.120230 0.150649 -0.059381 -0.183734 -0.062500 0 0 0 0 0 0 3 690203
-0.006125 0.003941 0.120229 0.053987 -0.109809 -0.211582 -0.062500 0 0 0 0 0 0 3 691188
-0.006160 0.003930 0.120227 0.422701 -0.017308 -0.194140 -0.062500 0 0 0 0 0 0 3 692201
-0.006178 0.003925 0.120226 0.239468 -0.086008 -0.211688 -0.062500 0 0 0 0 0 0 3 693203
-0.006187 0.003922 0.120226 0.104802 -0.127037 -0.220345 -0.062500 0 0 0 0 0 0 3 694183
-0.006204 0.003907 0.120215 0.195783 0.032559 -0.074065 -0.062500 0 0 0 0 0 0 3 695200
-0.006232 0.003904 0.120220 0.355189 -0.114749 -0.268438 -0.062500 0 0 0 0 0 0 3 696198
-0.006246 0.003903 0.120221 0.184275 -0.146174 -0.248251 -0.062500 0 0 0 0 0 0 3 697182
-0.006266 0.003888 0.120211 0.236931 0.022762 -0.082618 -0.062500 0 0 0 0 0 0 3 698200
-0.006276 0.003881 0.120208 0.118625 -0.057316 -0.148656 -0.062500 0 0 0 0 0 0 3 699182
-0.006301 0.003882 0.120215 0.300163 -0.174875 -0.304857 -0.062500 0 0 0 0 0 0 3 700197
-0.006326 0.003869 0.120207 0.316337 0.003540 -0.110265 -0.062500 0 0 0 0 0 0 3 701201
-0.006338 0.003862 0.120204 0.159863 -0.067061 -0.157203 -0.062500 0 0 0 0 0 0 3 702193
-0.006344 0.003859 0.120203 0.063500 -0.117429 -0.185319 -0.062500 0 0 0 0 0 0 3 703203
-0.006360 0.003844 0.120192 0.174831 0.037002 -0.046281 -0.062500 0 0 0 0 0 0 3 704201
-0.006388 0.003841 0.120197 0.353305 -0.118122 -0.243178 -0.062500 0 0 0 0 0 0 3 705200
-0.006402 0.003839 0.120198 0.187486 -0.150696 -0.224356 -0.062500 0 0 0 0 0 0 3 706184
-0.006421 0.003825 0.120188 0.231911 -0.000208 -0.058777 -0.062500 0 0 0 0 0 0 3 707183
-0.006431 0.003818 0.120185 0.115095 -0.080407 -0.125226 -0.062500 0 0 0 0 0 0 3 708198
-0.006456 0.003819 0.120192 0.297621 -0.198017 -0.281107 -0.062500 0 0 0 0 0 0 3 709197
-0.006481 0.003805 0.120184 0.313592 -0.019938 -0.086359 -0.062500 0 0 0 0 0 0 3 710201
-0.006493 0.003799 0.120181 0.157454 -0.090420 -0.133686 -0.062500 0 0 0 0 0 0 3 711197
-0.006499 0.003796 0.120180 0.061245 -0.140692 -0.161973 -0.062500 0 0 0 0 0 0 3 712199
-0.006503 0.003794 0.120180 0.010737 -0.167025 -0.173099 -0.062500 0 0 0 0 0 0 3 713198
-0.006517 0.003779 0.120169 0.146532 0.000317 -0.026552 -0.062500 0 0 0 0 0 0 3 714281
-0.006544 0.003777 0.120173 0.330127 -0.142464 -0.220579 -0.062500 0 0 0 0 0 0 3 715262
-0.006557 0.003776 0.120175 0.170674 -0.171687 -0.201232 -0.062500 0 0 0 0 0 0 3 716276
-0.006576 0.003761 0.120165 0.228274 -0.002140 -0.035026 -0.062500 0 0 0 0 0 0 3 717259
-0.006586 0.003754 0.120161 0.113329 -0.081380 -0.101645 -0.062500 0 0 0 0 0 0 3 718277
-0.006591 0.003750 0.120160 0.039290 -0.136266 -0.137627 -0.062500 0 0 0 0 0 0 3 719259
-0.006626 0.003740 0.120157 0.428782 -0.052131 -0.120165 -0.062500 0 0 0 0 0 0 3 720275
-0.006643 0.003734 0.120156 0.241665 -0.114053 -0.140198 -0.062500 0 0 0 0 0 0 3 721260
-0.006652 0.003732 0.120156 0.109841 -0.155383 -0.149982 -0.062500 0 0 0 0 0 0 3 722276
-0.006669 0.003716 0.120145 0.201069 0.003292 -0.002697 -0.062500 0 0 0 0 0 0 3 723259
-0.006678 0.003709 0.120141 0.104796 -0.081444 -0.077101 -0.062500 0 0 0 0 0 0 3 724278
-0.006682 0.003705 0.120140 0.040095 -0.139055 -0.115934 -0.062500 0 0 0 0 0 0 3 725274
-0.006704 0.003708 0.120148 0.263118 -0.231172 -0.250067 -0.062500 0 0 0 0 0 0 3 726260
-0.006715 0.003710 0.120151 0.139115 -0.219847 -0.197655 -0.062500 0 0 0 0 0 0 3 727204
-0.006720 0.003710 0.120152 0.055280 -0.209289 -0.169323 -0.062500 0 0 0 0 0 0 3 728194
-0.006735 0.003697 0.120141 0.172839 -0.023631 -0.007162 -0.062500 0 0 0 0 0 0 3 729203
-0.006743 0.003690 0.120138 0.090484 -0.094821 -0.076384 -0.062500 0 0 0 0 0 0 3 730194
-0.006747 0.003687 0.120136 0.032882 -0.145687 -0.113377 -0.062500 0 0 0 0 0 0 3 731202
-0.006769 0.003690 0.120144 0.259631 -0.234489 -0.246645 -0.062500 0 0 0 0 0 0 3 732193
-0.006792 0.003678 0.120136 0.298199 -0.041438 -0.042750 -0.062500 0 0 0 0 0 0 3 733201
-0.006804 0.003671 0.120134 0.154651 -0.103837 -0.087595 -0.062500 0 0 0 0 0 0 3 734196
-0.006810 0.003668 0.120133 0.073310 -0.153867 -0.115092 -0.062500 0 0 0 0 0 0 3 735209
-0.006813 0.003667 0.120132 0.025932 -0.178184 -0.125942 -0.062500 0 0 0 0 0 0 3 736200
-0.006827 0.003652 0.120121 0.162561 -0.010376 0.021633 -0.062500 0 0 0 0 0 0 3 737202
-0.006854 0.003650 0.120126 0.347946 -0.152407 -0.171786 -0.062500 0 0 0 0 0 0 3 738193
-0.006867 0.003649 0.120128 0.188812 -0.181294 -0.153174 -0.062500 0 0 0 0 0 0 3 739200
-0.006874 0.003648 0.120128 0.085105 -0.192007 -0.138043 -0.062500 0 0 0 0 0 0 3 740205
-0.006877 0.003648 0.120128 0.031188 -0.197141 -0.131879 -0.062500 0 0 0 0 0 0 3 741195
-0.006891 0.003634 0.120118 0.164779 -0.019844 0.022063 -0.062500 0 0 0 0 0 0 3 742217
-0.006899 0.003627 0.120114 0.090851 -0.094864 -0.050513 -0.062500 0 0 0 0 0 0 3 743205
-0.006922 0.003628 0.120121 0.295659 -0.209857 -0.207235 -0.062500 0 0 0 0 0 0 3 744181
-0.006934 0.003629 0.120123 0.160119 -0.211154 -0.164539 -0.062500 0 0 0 0 0 0 3 745198
-0.006939 0.003629 0.120124 0.070186 -0.206899 -0.139783 -0.062500 0 0 0 0 0 0 3 746209
-0.006942 0.003629 0.120125 0.023557 -0.204541 -0.130125 -0.062500 0 0 0 0 0 0 3 747197
-0.006944 0.003629 0.120125 0.000299 -0.203420 -0.126634 -0.062500 0 0 0 0 0 0 3 748210
-0.006957 0.003616 0.120114 0.141454 -0.042239 0.026476 -0.062500 0 0 0 0 0 0 3 749208
-0.006983 0.003614 0.120119 0.333769 -0.177884 -0.164808 -0.062500 0 0 0 0 0 0 3 750210
-0.006997 0.003613 0.120120 0.177854 -0.203614 -0.145891 -0.062500 0 0 0 0 0 0 3 751206
-0.007003 0.003612 0.120121 0.075739 -0.212740 -0.130686 -0.062500 0 0 0 0 0 0 3 752216
-0.007007 0.003612 0.120121 0.022644 -0.217084 -0.124503 -0.062500 0 0 0 0 0 0 3 753209
-0.007021 0.003598 0.120110 0.156350 -0.039566 0.029806 -0.062500 0 0 0 0 0 0 3 754210
-0.007028 0.003591 0.120106 0.091387 -0.117610 -0.042923 -0.062500 0 0 0 0 0 0 3 755205
-0.007051 0.003592 0.120113 0.296623 -0.232474 -0.199281 -0.062500 0 0 0 0 0 0 3 756206
-0.007063 0.003593 0.120116 0.161004 -0.233709 -0.156847 -0.062500 0 0 0 0 0 0 3 757207
-0.007069 0.003593 0.120117 0.071022 -0.229425 -0.132236 -0.062500 0 0 0 0 0 0 3 758196
-0.007072 0.003593 0.120117 0.024402 -0.227033 -0.122620 -0.062500 0 0 0 0 0 0 3 759208
-0.007073 0.003593 0.120117 0.001123 -0.225899 -0.119140 -0.062500 0 0 0 0 0 0 3 760175
-0.007094 0.003598 0.120126 0.248182 -0.287636 -0.235763 -0.062500 0 0 0 0 0 0 3 761208
-0.007116 0.003587 0.120118 0.296111 -0.081534 -0.025981 -0.062500 0 0 0 0 0 0 3 762222
-0.007127 0.003581 0.120115 0.158249 -0.136996 -0.069541 -0.062500 0 0 0 0 0 0 3 763218
-0.007133 0.003578 0.120114 0.071324 -0.179758 -0.096650 -0.062500 0 0 0 0 0 0 3 764217
-0.007136 0.003577 0.120114 0.025370 -0.202356 -0.107388 -0.062500 0 0 0 0 0 0 3 765217
-0.007158 0.003581 0.120122 0.260687 -0.275961 -0.228940 -0.062500 0 0 0 0 0 0 3 766219
-0.007163 0.003566 0.120136 0.081164 -0.030352 -0.336081 -0.062500 0 0 0 0 0 0 3 767217
-0.007166 0.003558 0.120142 0.020454 -0.103325 -0.227970 -0.062500 0 0 0 0 0 0 3 768216
-0.007179 0.003540 0.120132 0.156476 0.018667 -0.022863 -0.062500 0 0 0 0 0 0 3 769218
-0.007186 0.003531 0.120129 0.086318 -0.086264 -0.076619 -0.062500 0 0 0 0 0 0 3 770219
-0.007190 0.003527 0.120128 0.035290 -0.154389 -0.108184 -0.062500 0 0 0 0 0 0 3 771199
-0.007211 0.003529 0.120136 0.266290 -0.251950 -0.238033 -0.062500 0 0 0 0 0 0 3 772215
-0.007222 0.003531 0.120139 0.145258 -0.243462 -0.185631 -0.062500 0 0 0 0 0 0 3 773217
-0.007227 0.003531 0.120140 0.062943 -0.234251 -0.157416 -0.062500 0 0 0 0 0 0 3 774216
-0.007230 0.003532 0.120140 0.020279 -0.229428 -0.146522 -0.062500 0 0 0 0 0 0 3 775214
-0.007231 0.003532 0.120140 -0.000979 -0.227085 -0.142582 -0.062500 0 0 0 0 0 0 3 776220
-0.007252 0.003536 0.120149 0.252800 -0.290431 -0.258523 -0.062500 0 0 0 0 0 0 3 777210
-0.007262 0.003539 0.120152 0.140901 -0.263705 -0.201220 -0.062500 0 0 0 0 0 0 3 778218
-0.007267 0.003540 0.120153 0.063330 -0.245426 -0.171280 -0.062500 0 0 0 0 0 0 3 779217
-0.007269 0.003541 0.120153 0.023094 -0.236092 -0.159772 -0.062500 0 0 0 0 0 0 3 780216
-0.007283 0.003527 0.120142 0.162915 -0.052050 -0.002902 -0.062500 0 0 0 0 0 0 3 781215
-0.007310 0.003525 0.120147 0.352221 -0.185565 -0.192381 -0.062500 0 0 0 0 0 0 3 782218
-0.007323 0.003524 0.120149 0.194039 -0.210246 -0.173910 -0.062500 0 0 0 0 0 0 3 783215
-0.007330 0.003524 0.120149 0.090736 -0.218809 -0.158947 -0.062500 0 0 0 0 0 0 3 784214
-0.007333 0.003523 0.120149 0.037065 -0.222869 -0.152865 -0.062500 0 0 0 0 0 0 3 785215
-0.007335 0.003523 0.120149 0.010162 -0.224931 -0.150654 -0.062500 0 0 0 0 0 0 3 786200
-0.007335 0.003523 0.120149 -0.003259 -0.225988 -0.149849 -0.062500 0 0 0 0 0 0 3 787215
-0.007356 0.003528 0.120158 0.249296 -0.288840 -0.266505 -0.062500 0 0 0 0 0 0 3 788208
-0.007366 0.003530 0.120161 0.139141 -0.262917 -0.209805 -0.062500 0 0 0 0 0 0 3 789214
-0.007371 0.003531 0.120162 0.062451 -0.245050 -0.180089 -0.062500 0 0 0 0 0 0 3 790258
-0.007373 0.003532 0.120162 0.022657 -0.235910 -0.168674 -0.062500 0 0 0 0 0 0 3 791275
-0.007374 0.003532 0.120162 0.002860 -0.231401 -0.164561 -0.062500 0 0 0 0 0 0 3 792274
-0.007407 0.003523 0.120160 0.412052 -0.112180 -0.126914 -0.062500 0 0 0 0 0 0 3 793259
-0.007423 0.003519 0.120159 0.240558 -0.158338 -0.143734 -0.062500 0 0 0 0 0 0 3 794274
-0.007432 0.003517 0.120158 0.116612 -0.191719 -0.152777 -0.062500 0 0 0 0 0 0 3 795258
-0.007436 0.003516 0.120158 0.050590 -0.209346 -0.156300 -0.062500 0 0 0 0 0 0 3 796273
-0.007438 0.003515 0.120158 0.017103 -0.218219 -0.157587 -0.062500 0 0 0 0 0 0 3 797257
-0.007459 0.003520 0.120167 0.262167 -0.286538 -0.274598 -0.062500 0 0 0 0 0 0 3 798254
-0.007469 0.003522 0.120170 0.146815 -0.262576 -0.218352 -0.062500 0 0 0 0 0 0 3 799191
-0.007474 0.003523 0.120171 0.067482 -0.245648 -0.188819 -0.062500 0 0 0 0 0 0 3 800200
-0.007477 0.003523 0.120171 0.026375 -0.236991 -0.177474 -0.062500 0 0 0 0 0 0 3 801191
-0.007478 0.003524 0.120171 0.005944 -0.232733 -0.173387 -0.062500 0 0 0 0 0 0 3 802200
-0.007479 0.003524 0.120171 -0.004185 -0.230646 -0.171917 -0.062500 0 0 0 0 0 0 3 803191
-0.007499 0.003529 0.120179 0.250391 -0.292004 -0.287808 -0.062500 0 0 0 0 0 0 3 804201
-0.007509 0.003531 0.120182 0.140890 -0.265286 -0.231301 -0.062500 0 0 0 0 0 0 3 805190
-0.007514 0.003532 0.120183 0.064518 -0.247012 -0.201707 -0.062500 0 0 0 0 0 0 3 806199
-0.007516 0.003533 0.120184 0.024894 -0.237673 -0.190324 -0.062500 0 0 0 0 0 0 3 807208
-0.007517 0.003533 0.120184 0.005177 -0.233058 -0.186214 -0.062500 0 0 0 0 0 0 3 808197
-0.007518 0.003533 0.120184 -0.004555 -0.230811 -0.184760 -0.062500 0 0 0 0 0 0 3 809199
-0.007518 0.003533 0.120184 -0.009397 -0.229709 -0.184238 -0.062500 0 0 0 0 0 0 3 810194
-0.007538 0.003538 0.120192 0.247914 -0.291549 -0.300294 -0.062500 0 0 0 0 0 0 3 811199
-0.007548 0.003540 0.120195 0.139682 -0.265086 -0.244002 -0.062500 0 0 0 0 0 0 3 812202
-0.007553 0.003541 0.120196 0.063895 -0.246894 -0.214473 -0.062500 0 0 0 0 0 0 3 813199
-0.007555 0.003542 0.120197 0.024578 -0.237602 -0.203113 -0.062500 0 0 0 0 0 0 3 814202
-0.007556 0.003542 0.120197 0.005035 -0.233045 -0.199022 -0.062500 0 0 0 0 0 0 3 815200
-0.007557 0.003542 0.120197 -0.004641 -0.230803 -0.197564 -0.062500 0 0 0 0 0 0 3 816200
-0.007577 0.003547 0.120205 0.250404 -0.292126 -0.313133 -0.062500 0 0 0 0 0 0 3 817195
-0.007587 0.003549 0.120208 0.140912 -0.265362 -0.256800 -0.062500 0 0 0 0 0 0 3 818196
-0.007604 0.003537 0.120198 0.223833 -0.067744 -0.073932 -0.062500 0 0 0 0 0 0 3 819179
-0.007613 0.003531 0.120195 0.124701 -0.131789 -0.136605 -0.062500 0 0 0 0 0 0 3 820194
-0.007618 0.003528 0.120193 0.058616 -0.179092 -0.171467 -0.062500 0 0 0 0 0 0 3 821197
-0.007620 0.003526 0.120193 0.023043 -0.203934 -0.185042 -0.062500 0 0 0 0 0 0 3 822196
-0.007621 0.003525 0.120193 0.004676 -0.216339 -0.189937 -0.062500 0 0 0 0 0 0 3 823195
-0.007642 0.003530 0.120201 0.255291 -0.284951 -0.307539 -0.062500 0 0 0 0 0 0 3 824202
-0.007652 0.003532 0.120204 0.143390 -0.261799 -0.252125 -0.062500 0 0 0 0 0 0 3 825181
-0.007657 0.003533 0.120205 0.065745 -0.245273 -0.222938 -0.062500 0 0 0 0 0 0 3 826199
-0.007659 0.003533 0.120205 0.025507 -0.236789 -0.211698 -0.062500 0 0 0 0 0 0 3 827193
-0.007660 0.003534 0.120205 0.005489 -0.233923 -0.207640 -0.062500 0 0 0 0 0 0 3 828192
-0.007681 0.003539 0.120214 0.255632 -0.294340 -0.321905 -0.062500 0 0 0 0 0 0 3 829193
-0.007691 0.003541 0.120217 0.143489 -0.267116 -0.265434 -0.062500 0 0 0 0 0 0 3 830196
-0.007696 0.003542 0.120218 0.065769 -0.248573 -0.235886 -0.062500 0 0 0 0 0 0 3 831193
-0.007698 0.003543 0.120218 0.025498 -0.239079 -0.224529 -0.062500 0 0 0 0 0 0 3 832193
-0.007700 0.003543 0.120218 0.005492 -0.234425 -0.220424 -0.062500 0 0 0 0 0 0 3 833192
-0.007720 0.003548 0.120226 0.255756 -0.294616 -0.334499 -0.062500 0 0 0 0 0 0 3 834194
-0.007730 0.003550 0.120229 0.143550 -0.267255 -0.278129 -0.062500 0 0 0 0 0 0 3 835192
-0.007735 0.003551 0.120230 0.065795 -0.248631 -0.248606 -0.062500 0 0 0 0 0 0 3 836192
-0.007738 0.003552 0.120231 0.025516 -0.239118 -0.237263 -0.062500 0 0 0 0 0 0 3 837196
-0.007739 0.003552 0.120231 0.005484 -0.234437 -0.233158 -0.062500 0 0 0 0 0 0 3 838195
-0.007739 0.003552 0.120231 -0.004402 -0.232144 -0.231709 -0.062500 0 0 0 0 0 0 3 839195
-0.007760 0.003557 0.120239 0.250968 -0.293513 -0.346571 -0.062500 0 0 0 0 0 0 3 840197
-0.007770 0.003560 0.120242 0.141157 -0.266715 -0.290596 -0.062500 0 0 0 0 0 0 3 841177
-0.007775 0.003561 0.120243 0.064616 -0.248368 -0.261263 -0.062500 0 0 0 0 0 0 3 842194
-0.007777 0.003561 0.120243 0.024921 -0.238981 -0.249962 -0.062500 0 0 0 0 0 0 3 843192
-0.007798 0.003566 0.120252 0.265595 -0.296892 -0.361099 -0.062500 0 0 0 0 0 0 3 844196
-0.007809 0.003569 0.120255 0.148425 -0.268383 -0.303933 -0.062500 0 0 0 0 0 0 3 845193
-0.007814 0.003570 0.120256 0.068208 -0.249205 -0.274187 -0.062500 0 0 0 0 0 0 3 846196
-0.007816 0.003571 0.120256 0.026719 -0.239400 -0.262754 -0.062500 0 0 0 0 0 0 3 847189
-0.007837 0.003576 0.120264 0.266603 -0.297124 -0.373666 -0.062500 0 0 0 0 0 0 3 848199
-0.007848 0.003578 0.120267 0.148922 -0.268488 -0.316578 -0.062500 0 0 0 0 0 0 3 849198
-0.007853 0.003579 0.120268 0.068473 -0.249255 -0.286870 -0.062500 0 0 0 0 0 0 3 850195
-0.007855 0.003580 0.120269 0.026843 -0.239428 -0.275425 -0.062500 0 0 0 0 0 0 3 851177
-0.007877 0.003585 0.120277 0.265401 -0.298430 -0.386203 -0.062500 0 0 0 0 0 0 3 852194
-0.007887 0.003587 0.120280 0.147638 -0.269788 -0.329202 -0.062500 0 0 0 0 0 0 3 853193
-0.007892 0.003589 0.120281 0.067135 -0.250535 -0.299524 -0.062500 0 0 0 0 0 0 3 854179
-0.007895 0.003589 0.120282 0.025460 -0.240686 -0.288098 -0.062500 0 0 0 0 0 0 3 855185
-0.007896 0.003589 0.120282 0.004763 -0.235858 -0.283968 -0.062500 0 0 0 0 0 0 3 856191
-0.007917 0.003594 0.120290 0.255282 -0.296080 -0.397245 -0.062500 0 0 0 0 0 0 3 857195
-0.007927 0.003597 0.120293 0.142619 -0.268642 -0.341284 -0.062500 0 0 0 0 0 0 3 858194
-0.007932 0.003598 0.120294 0.064652 -0.249966 -0.311986 -0.062500 0 0 0 0 0 0 3 859184
-0.007954 0.003603 0.120302 0.285079 -0.303024 -0.415267 -0.062500 0 0 0 0 0 0 3 860193
-0.007965 0.003606 0.120305 0.157401 -0.272049 -0.355826 -0.062500 0 0 0 0 0 0 3 861184
-0.007971 0.003607 0.120306 0.071942 -0.251649 -0.325289 -0.062500 0 0 0 0 0 0 3 862198
-0.007973 0.003608 0.120307 0.027862 -0.241247 -0.313567 -0.062500 0 0 0 0 0 0 3 863190
-0.007995 0.003613 0.120315 0.266943 -0.298770 -0.423755 -0.062500 0 0 0 0 0 0 3 864198
-0.008005 0.003615 0.120318 0.148407 -0.269963 -0.366982 -0.062500 0 0 0 0 0 0 3 865188
-0.008010 0.003617 0.120319 0.067490 -0.250616 -0.337393 -0.062500 0 0 0 0 0 0 3 866198
-0.008013 0.003617 0.120319 0.026867 -0.220147 -0.326008 -0.062500 0 0 0 0 0 0 3 867188
-0.008014 0.003618 0.120320 0.006078 -0.215299 -0.321905 -0.062500 0 0 0 0 0 0 3 868197
-0.008015 0.003618 0.120320 -0.004215 -0.212902 -0.320438 -0.062500 0 0 0 0 0 0 3 869188
-0.008035 0.003623 0.120328 0.251769 -0.274390 -0.434169 -0.062500 0 0 0 0 0 0 3 870201
-0.008045 0.003625 0.120331 0.141513 -0.247493 -0.378804 -0.062500 0 0 0 0 0 0 3 871189
-0.008050 0.003626 0.120332 0.064672 -0.229092 -0.349737 -0.062500 0 0 0 0 0 0 3 872206
-0.008072 0.003631 0.120340 0.286045 -0.282381 -0.452629 -0.062500 0 0 0 0 0 0 3 873196
-0.008083 0.003634 0.120343 0.158461 -0.251428 -0.393461 -0.062500 0 0 0 0 0 0 3 874210
-0.008089 0.003635 0.120344 0.070269 -0.232412 -0.363061 -0.062500 0 0 0 0 0 0 3 875209
-0.008091 0.003636 0.120345 0.026215 -0.222016 -0.351380 -0.062500 0 0 0 0 0 0 3 876201
-0.008093 0.003636 0.120345 0.004314 -0.216907 -0.347163 -0.062500 0 0 0 0 0 0 3 877197
-0.008114 0.003641 0.120353 0.254835 -0.277112 -0.459599 -0.062500 0 0 0 0 0 0 3 878188
-0.008124 0.003644 0.120356 0.141600 -0.249541 -0.404052 -0.062500 0 0 0 0 0 0 3 879205
-0.008129 0.003645 0.120357 0.063281 -0.230797 -0.374928 -0.062500 0 0 0 0 0 0 3 880191
-0.008131 0.003645 0.120357 0.022731 -0.221223 -0.363715 -0.062500 0 0 0 0 0 0 3 881209
-0.008152 0.003650 0.120365 0.264041 -0.279253 -0.473422 -0.062500 0 0 0 0 0 0 3 882208
-0.008163 0.003653 0.120368 0.146156 -0.250598 -0.417051 -0.062500 0 0 0 0 0 0 3 883176
-0.008168 0.003654 0.120369 0.065547 -0.231316 -0.387648 -0.062500 0 0 0 0 0 0 3 884205
-0.008170 0.003655 0.120370 0.023871 -0.221488 -0.376331 -0.062500 0 0 0 0 0 0 3 885203
-0.008172 0.003655 0.120370 0.003145 -0.216636 -0.372224 -0.062500 0 0 0 0 0 0 3 886175
-0.008192 0.003660 0.120378 0.254468 -0.277019 -0.484381 -0.062500 0 0 0 0 0 0 3 887205
-0.008203 0.003662 0.120381 0.141421 -0.249497 -0.429023 -0.062500 0 0 0 0 0 0 3 888202
-0.008212 0.003681 0.120370 0.123258 -0.455811 -0.236379 -0.062500 0 0 0 0 0 0 3 889203
-0.008217 0.003690 0.120367 0.063636 -0.358003 -0.304009 -0.062500 0 0 0 0 0 0 3 890179
-0.008220 0.003695 0.120365 0.025869 -0.287958 -0.341544 -0.062500 0 0 0 0 0 0 3 891205
-0.008234 0.003683 0.120354 0.163720 -0.071191 -0.201986 -0.062500 0 0 0 0 0 0 3 892217
-0.008261 0.003683 0.120358 0.355670 -0.188299 -0.394944 -0.062500 0 0 0 0 0 0 3 893204
-0.008274 0.003682 0.120359 0.195821 -0.204175 -0.381280 -0.062500 0 0 0 0 0 0 3 894205
-0.008281 0.003682 0.120360 0.091376 -0.208249 -0.368342 -0.062500 0 0 0 0 0 0 3 895204
-0.008284 0.003682 0.120360 0.037103 -0.210038 -0.362970 -0.062500 0 0 0 0 0 0 3 896204
-0.008286 0.003682 0.120360 0.009884 -0.210972 -0.361000 -0.062500 0 0 0 0 0 0 3 897174
-0.008287 0.003682 0.120360 -0.003686 -0.211432 -0.360281 -0.062500 0 0 0 0 0 0 3 898175
-0.008307 0.003687 0.120368 0.248516 -0.276117 -0.473177 -0.062500 0 0 0 0 0 0 3 899203
-0.008317 0.003689 0.120371 0.137050 -0.249848 -0.418495 -0.062500 0 0 0 0 0 0 3 900173
-0.008322 0.003690 0.120372 0.059587 -0.231777 -0.389730 -0.062500 0 0 0 0 0 0 3 901203
-0.008325 0.003691 0.120372 0.019485 -0.222516 -0.378635 -0.062500 0 0 0 0 0 0 3 902203
-0.008326 0.003691 0.120372 -0.000441 -0.217961 -0.374613 -0.062500 0 0 0 0 0 0 3 903203
-0.008327 0.003691 0.120372 -0.010299 -0.215745 -0.373190 -0.062500 0 0 0 0 0 0 3 904204
-0.008327 0.003691 0.120372 -0.015170 -0.214632 -0.372670 -0.062500 0 0 0 0 0 0 3 905206
-0.008347 0.003696 0.120380 0.244302 -0.276924 -0.485478 -0.062500 0 0 0 0 0 0 3 906206
-0.008357 0.003698 0.120383 0.134951 -0.250268 -0.430900 -0.062500 0 0 0 0 0 0 3 907204
-0.008362 0.003699 0.120384 0.058525 -0.231981 -0.402184 -0.062500 0 0 0 0 0 0 3 908203
-0.008369 0.003717 0.120373 0.078814 -0.447524 -0.227274 -0.062500 0 0 0 0 0 0 3 909203
-0.008373 0.003726 0.120369 0.040191 -0.354735 -0.302160 -0.062500 0 0 0 0 0 0 3 910205
-0.008375 0.003731 0.120368 0.012898 -0.287189 -0.342370 -0.062500 0 0 0 0 0 0 3 911202
-0.008376 0.003733 0.120367 -0.002663 -0.250904 -0.357976 -0.062500 0 0 0 0 0 0 3 912171
-0.008376 0.003734 0.120367 -0.011035 -0.232363 -0.363628 -0.062500 0 0 0 0 0 0 3 913192
-0.008377 0.003735 0.120367 -0.015401 -0.223008 -0.365649 -0.062500 0 0 0 0 0 0 3 914198
-0.008389 0.003721 0.120356 0.140629 -0.039069 -0.211979 -0.062500 0 0 0 0 0 0 3 915204
-0.008416 0.003720 0.120360 0.342869 -0.173026 -0.399287 -0.062500 0 0 0 0 0 0 3 916204
-0.008429 0.003719 0.120361 0.187940 -0.197327 -0.384219 -0.062500 0 0 0 0 0 0 3 917174
-0.008436 0.003718 0.120362 0.085992 -0.205614 -0.370823 -0.062500 0 0 0 0 0 0 3 918175
-0.008439 0.003718 0.120362 0.032990 -0.209535 -0.365305 -0.062500 0 0 0 0 0 0 3 919201
-0.008440 0.003718 0.120362 0.006424 -0.211520 -0.363254 -0.062500 0 0 0 0 0 0 3 920172
-0.008441 0.003718 0.120362 -0.006847 -0.212518 -0.362529 -0.062500 0 0 0 0 0 0 3 921201
-0.008446 0.003735 0.120350 0.046313 -0.437811 -0.198348 -0.062500 0 0 0 0 0 0 3 922199
-0.008449 0.003744 0.120346 0.024164 -0.349965 -0.277189 -0.062500 0 0 0 0 0 0 3 923202
-0.008471 0.003753 0.120353 0.267114 -0.347725 -0.431294 -0.062500 0 0 0 0 0 0 3 924170
-0.008481 0.003758 0.120355 0.147266 -0.286199 -0.393144 -0.062500 0 0 0 0 0 0 3 925188
-0.008487 0.003760 0.120356 0.064996 -0.250069 -0.370418 -0.062500 0 0 0 0 0 0 3 926189
-0.008489 0.003761 0.120356 0.022291 -0.231714 -0.361490 -0.062500 0 0 0 0 0 0 3 927195
-0.008491 0.003762 0.120356 0.000991 -0.222578 -0.358227 -0.062500 0 0 0 0 0 0 3 928187
-0.008491 0.003762 0.120356 -0.009569 -0.218036 -0.357065 -0.062500 0 0 0 0 0 0 3 929196
-0.008492 0.003762 0.120356 -0.014803 -0.215793 -0.356646 -0.062500 0 0 0 0 0 0 3 930187
-0.008496 0.003779 0.120345 0.042237 -0.439310 -0.192425 -0.062500 0 0 0 0 0 0 3 931187
-0.008499 0.003788 0.120341 0.022160 -0.350716 -0.271367 -0.062500 0 0 0 0 0 0 3 932321
-0.008521 0.003797 0.120347 0.264243 -0.350039 -0.425288 -0.062500 0 0 0 0 0 0 3 933187
-0.008531 0.003802 0.120349 0.144821 -0.288305 -0.387300 -0.062500 0 0 0 0 0 0 3 934321
-0.008537 0.003804 0.120350 0.062768 -0.252069 -0.364641 -0.062500 0 0 0 0 0 0 3 935186
-0.008539 0.003805 0.120351 0.020175 -0.233656 -0.355723 -0.062500 0 0 0 0 0 0 3 936322
-0.008541 0.003806 0.120351 -0.001075 -0.224486 -0.352472 -0.062500 0 0 0 0 0 0 3 937193
-0.008541 0.003806 0.120351 -0.011596 -0.219949 -0.351316 -0.062500 0 0 0 0 0 0 3 938325
-0.008562 0.003811 0.120359 0.245554 -0.280641 -0.462960 -0.062500 0 0 0 0 0 0 3 939211
-0.008572 0.003814 0.120362 0.134556 -0.253070 -0.408786 -0.062500 0 0 0 0 0 0 3 940193
-0.008581 0.003832 0.120351 0.118778 -0.438387 -0.215987 -0.062500 0 0 0 0 0 0 3 941319
-0.008586 0.003841 0.120347 0.060088 -0.340859 -0.284036 -0.062500 0 0 0 0 0 0 3 942187
-0.008589 0.003846 0.120346 0.022771 -0.270968 -0.321805 -0.062500 0 0 0 0 0 0 3 943328
-0.008590 0.003848 0.120345 0.002208 -0.233532 -0.336552 -0.062500 0 0 0 0 0 0 3 944333
-0.008591 0.003850 0.120345 -0.008630 -0.214420 -0.341912 -0.062500 0 0 0 0 0 0 3 945313
-0.008591 0.003850 0.120345 -0.014228 -0.204787 -0.343841 -0.062500 0 0 0 0 0 0 3 946303
-0.008612 0.003855 0.120353 0.245376 -0.262911 -0.456345 -0.062500 0 0 0 0 0 0 3 947296
-0.008626 0.003875 0.120344 0.194874 -0.458354 -0.238239 -0.062500 0 0 0 0 0 0 3 948327
-0.008634 0.003885 0.120341 0.099549 -0.351032 -0.289028 -0.062500 0 0 0 0 0 0 3 949327
-0.008638 0.003890 0.120340 0.042362 -0.275990 -0.319895 -0.062500 0 0 0 0 0 0 3 950327
-0.008640 0.003893 0.120339 0.011914 -0.235989 -0.332109 -0.062500 0 0 0 0 0 0 3 951328
-0.008641 0.003894 0.120339 -0.003843 -0.215640 -0.336570 -0.062500 0 0 0 0 0 0 3 952327
-0.008661 0.003899 0.120347 0.250748 -0.268409 -0.449766 -0.062500 0 0 0 0 0 0 3 953324
-0.008671 0.003902 0.120350 0.138138 -0.236733 -0.396542 -0.062500 0 0 0 0 0 0 3 954330
-0.008681 0.003921 0.120339 0.119422 -0.440142 -0.203800 -0.062500 0 0 0 0 0 0 3 955300
-0.008686 0.003930 0.120335 0.060482 -0.341753 -0.272101 -0.062500 0 0 0 0 0 0 3 956331
-0.008689 0.003935 0.120334 0.022974 -0.271436 -0.309995 -0.062500 0 0 0 0 0 0 3 957326
-0.008690 0.003937 0.120333 0.002354 -0.233775 -0.324810 -0.062500 0 0 0 0 0 0 3 958328
-0.008695 0.003956 0.120321 0.050690 -0.438623 -0.165479 -0.062500 0 0 0 0 0 0 3 959196
-0.008719 0.003970 0.120325 0.289300 -0.404262 -0.357975 -0.062500 0 0 0 0 0 0 3 960322
-0.008730 0.003977 0.120327 0.159757 -0.309939 -0.346847 -0.062500 0 0 0 0 0 0 3 961327
-0.008736 0.003980 0.120327 0.071539 -0.254172 -0.335041 -0.062500 0 0 0 0 0 0 3 962327
-0.008739 0.003982 0.120327 0.025407 -0.225661 -0.330086 -0.062500 0 0 0 0 0 0 3 963325
-0.008740 0.003983 0.120327 0.002305 -0.211412 -0.328256 -0.062500 0 0 0 0 0 0 3 964327
-0.008741 0.003983 0.120327 -0.009239 -0.204295 -0.327602 -0.062500 0 0 0 0 0 0 3 965325
-0.008766 0.004006 0.120323 0.307037 -0.487792 -0.273638 -0.062500 0 0 0 0 0 0 3 966327
-0.008779 0.004017 0.120322 0.177087 -0.371801 -0.299258 -0.062500 0 0 0 0 0 0 3 967325
-0.008785 0.004023 0.120322 0.082217 -0.287656 -0.312928 -0.062500 0 0 0 0 0 0 3 968325
-0.008788 0.004025 0.120321 0.031397 -0.242829 -0.318250 -0.062500 0 0 0 0 0 0 3 969188
-0.008790 0.004027 0.120321 0.005475 -0.220089 -0.320196 -0.062500 0 0 0 0 0 0 3 970297
-0.008795 0.004045 0.120310 0.053543 -0.412119 -0.155877 -0.062500 0 0 0 0 0 0 3 971326
-0.008798 0.004054 0.120305 0.028663 -0.318831 -0.235488 -0.062500 0 0 0 0 0 0 3 972326
-0.008800 0.004058 0.120304 0.008008 -0.250976 -0.277527 -0.062500 0 0 0 0 0 0 3 973325
-0.008821 0.004066 0.120311 0.258585 -0.277634 -0.404661 -0.062500 0 0 0 0 0 0 3 974326
-0.008831 0.004069 0.120314 0.143075 -0.232359 -0.357172 -0.062500 0 0 0 0 0 0 3 975324
-0.008837 0.004071 0.120315 0.063323 -0.204669 -0.331123 -0.062500 0 0 0 0 0 0 3 976324
-0.008839 0.004072 0.120315 0.022036 -0.190611 -0.320974 -0.062500 0 0 0 0 0 0 3 977324
-0.008845 0.004089 0.120303 0.060478 -0.407314 -0.152129 -0.062500 0 0 0 0 0 0 3 978313
-0.008848 0.004098 0.120299 0.032063 -0.316416 -0.230238 -0.062500 0 0 0 0 0 0 3 979325
-0.008850 0.004103 0.120298 0.009696 -0.249775 -0.271770 -0.062500 0 0 0 0 0 0 3 980324
-0.008851 0.004105 0.120297 -0.003521 -0.213879 -0.287889 -0.062500 0 0 0 0 0 0 3 981326
-0.008856 0.004123 0.120285 0.048173 -0.419036 -0.128456 -0.062500 0 0 0 0 0 0 3 982327
-0.008879 0.004138 0.120289 0.289181 -0.385540 -0.320590 -0.062500 0 0 0 0 0 0 3 983326
-0.008890 0.004145 0.120290 0.161075 -0.289326 -0.310065 -0.062500 0 0 0 0 0 0 3 984326
-0.008896 0.004148 0.120291 0.073219 -0.233686 -0.298548 -0.062500 0 0 0 0 0 0 3 985306
-0.008899 0.004150 0.120291 0.027267 -0.205235 -0.293694 -0.062500 0 0 0 0 0 0 3 986326
-0.008905 0.004168 0.120279 0.063062 -0.414409 -0.126458 -0.062500 0 0 0 0 0 0 3 987325
-0.008908 0.004177 0.120275 0.033424 -0.319985 -0.205366 -0.062500 0 0 0 0 0 0 3 988326
-0.008910 0.004182 0.120273 0.010396 -0.251580 -0.247196 -0.062500 0 0 0 0 0 0 3 989327
-0.008911 0.004184 0.120273 -0.003143 -0.214786 -0.263415 -0.062500 0 0 0 0 0 0 3 990188
-0.008912 0.004185 0.120273 -0.010572 -0.195982 -0.269330 -0.062500 0 0 0 0 0 0 3 991320
-0.008916 0.004203 0.120261 0.044286 -0.409725 -0.105888 -0.062500 0 0 0 0 0 0 3 992312
-0.008919 0.004212 0.120257 0.024123 -0.317665 -0.186219 -0.062500 0 0 0 0 0 0 3 993309
-0.008941 0.004222 0.120263 0.269644 -0.315940 -0.338828 -0.062500 0 0 0 0 0 0 3 994319
-0.008952 0.004226 0.120265 0.149562 -0.253053 -0.302125 -0.062500 0 0 0 0 0 0 3 995309
-0.008957 0.004228 0.120266 0.067110 -0.216233 -0.280084 -0.062500 0 0 0 0 0 0 3 996319
-0.008960 0.004230 0.120266 0.024343 -0.197547 -0.271380 -0.062500 0 0 0 0 0 0 3 997309
-0.008965 0.004247 0.120255 0.061705 -0.411374 -0.102506 -0.062500 0 0 0 0 0 0 3 998319
-0.008969 0.004256 0.120250 0.035481 -0.299309 -0.181040 -0.062500 0 0 0 0 0 0 3 999308
-0.008970 0.004261 0.120249 0.012971 -0.232230 -0.222763 -0.062500 0 0 0 0 0 0 4 318
-0.008971 0.004263 0.120248 -0.000328 -0.196105 -0.238955 -0.062500 0 0 0 0 0 0 4 1309
-0.008976 0.004282 0.120236 0.051003 -0.400597 -0.079038 -0.062500 0 0 0 0 0 0 4 2306
-0.008979 0.004291 0.120232 0.029132 -0.304143 -0.160843 -0.062500 0 0 0 0 0 0 4 3321
-0.008981 0.004296 0.120231 0.009858 -0.234683 -0.203751 -0.062500 0 0 0 0 0 0 4 4343
-0.008982 0.004298 0.120230 -0.001859 -0.197344 -0.220352 -0.062500 0 0 0 0 0 0 4 5310
-0.009003 0.004304 0.120238 0.254928 -0.241532 -0.336327 -0.062500 0 0 0 0 0 0 4 6331
-0.009013 0.004307 0.120240 0.142546 -0.205139 -0.285539 -0.062500 0 0 0 0 0 0 4 7324
-0.009022 0.004326 0.120230 0.123037 -0.404812 -0.092434 -0.062500 0 0 0 0 0 0 4 8308
-0.009027 0.004335 0.120226 0.064703 -0.306031 -0.161650 -0.062500 0 0 0 0 0 0 4 9331
-0.009030 0.004340 0.120224 0.027444 -0.235551 -0.200020 -0.062500 0 0 0 0 0 0 4 10309
-0.009031 0.004342 0.120224 0.006855 -0.197755 -0.215033 -0.062500 0 0 0 0 0 0 4 11322
-0.009036 0.004360 0.120212 0.054430 -0.401135 -0.054429 -0.062500 0 0 0 0 0 0 4 12328
-0.009040 0.004370 0.120207 0.030843 -0.304427 -0.136202 -0.062500 0 0 0 0 0 0 4 13327
-0.009041 0.004375 0.120206 0.010751 -0.234839 -0.179113 -0.062500 0 0 0 0 0 0 4 14297
-0.009042 0.004377 0.120205 -0.001411 -0.197430 -0.195747 -0.062500 0 0 0 0 0 0 4 15326
-0.009043 0.004378 0.120205 -0.008137 -0.178287 -0.201787 -0.062500 0 0 0 0 0 0 4 16323
-0.009047 0.004396 0.120193 0.046681 -0.391173 -0.037761 -0.062500 0 0 0 0 0 0 4 17328
-0.009050 0.004405 0.120189 0.026921 -0.299426 -0.118406 -0.062500 0 0 0 0 0 0 4 18326
-0.009052 0.004409 0.120188 0.008777 -0.232344 -0.160935 -0.062500 0 0 0 0 0 0 4 19316
-0.009052 0.004412 0.120187 -0.002413 -0.196183 -0.177424 -0.062500 0 0 0 0 0 0 4 20327
-0.009078 0.004435 0.120183 0.313134 -0.463465 -0.126680 -0.062500 0 0 0 0 0 0 4 21321
-0.009090 0.004447 0.120181 0.182965 -0.340477 -0.155950 -0.062500 0 0 0 0 0 0 4 22409
-0.009097 0.004452 0.120181 0.087816 -0.252869 -0.171162 -0.062500 0 0 0 0 0 0 4 23394
-0.009100 0.004455 0.120181 0.036773 -0.206258 -0.177068 -0.062500 0 0 0 0 0 0 4 24399
-0.009102 0.004457 0.120180 0.010731 -0.182617 -0.179221 -0.062500 0 0 0 0 0 0 4 25369
-0.009107 0.004475 0.120169 0.057390 -0.372689 -0.013573 -0.062500 0 0 0 0 0 0 4 26402
-0.009110 0.004484 0.120164 0.033053 -0.280018 -0.093828 -0.062500 0 0 0 0 0 0 4 27401
-0.009112 0.004488 0.120163 0.012596 -0.212470 -0.136243 -0.062500 0 0 0 0 0 0 4 28397
-0.009113 0.004491 0.120162 0.000251 -0.176072 -0.152697 -0.062500 0 0 0 0 0 0 4 29367
-0.009118 0.004509 0.120150 0.051646 -0.379614 0.007853 -0.062500 0 0 0 0 0 0 4 30371
-0.009120 0.004518 0.120146 0.030272 -0.283530 -0.074307 -0.062500 0 0 0 0 0 0 4 31366
-0.009122 0.004523 0.120144 0.011244 -0.214250 -0.117408 -0.062500 0 0 0 0 0 0 4 32367
-0.009123 0.004525 0.120144 -0.000386 -0.176962 -0.134112 -0.062500 0 0 0 0 0 0 4 33396
-0.009128 0.004544 0.120132 0.051278 -0.379942 0.026451 -0.062500 0 0 0 0 0 0 4 34397
-0.009131 0.004553 0.120127 0.030088 -0.283689 -0.055789 -0.062500 0 0 0 0 0 0 4 35367
-0.009153 0.004562 0.120134 0.276609 -0.279891 -0.208061 -0.062500 0 0 0 0 0 0 4 36396
-0.009163 0.004567 0.120136 0.155971 -0.215705 -0.172233 -0.062500 0 0 0 0 0 0 4 37366
-0.009173 0.004587 0.120125 0.131299 -0.400174 0.016193 -0.062500 0 0 0 0 0 0 4 38370
-0.009178 0.004596 0.120121 0.070704 -0.294681 -0.055369 -0.062500 0 0 0 0 0 0 4 39368
-0.009181 0.004601 0.120119 0.032232 -0.220811 -0.094642 -0.062500 0 0 0 0 0 0 4 40366
-0.009183 0.004604 0.120119 0.010994 -0.181293 -0.109990 -0.062500 0 0 0 0 0 0 4 41367
-0.009188 0.004622 0.120107 0.057732 -0.382860 0.051315 -0.062500 0 0 0 0 0 0 4 42367
-0.009191 0.004632 0.120103 0.034308 -0.286230 -0.030878 -0.062500 0 0 0 0 0 0 4 43385
-0.009192 0.004636 0.120101 0.014235 -0.216690 -0.074030 -0.062500 0 0 0 0 0 0 4 44396
-0.009193 0.004639 0.120100 0.002054 -0.179271 -0.090749 -0.062500 0 0 0 0 0 0 4 45400
-0.009194 0.004640 0.120100 -0.004708 -0.160090 -0.096822 -0.062500 0 0 0 0 0 0 4 46398
-0.009194 0.004640 0.120100 -0.008326 -0.150391 -0.098992 -0.062500 0 0 0 0 0 0 4 47397
-0.009219 0.004663 0.120096 0.311390 -0.430620 -0.041584 -0.062500 0 0 0 0 0 0 4 48365
-0.009232 0.004674 0.120095 0.183751 -0.314904 -0.069680 -0.062500 0 0 0 0 0 0 4 49390
-0.009238 0.004680 0.120094 0.089906 -0.230955 -0.084596 -0.062500 0 0 0 0 0 0 4 50403
-0.009241 0.004682 0.120094 0.035330 -0.165295 -0.090424 -0.062500 0 0 0 0 0 0 4 51370
-0.009231 0.004698 0.120105 -0.147561 -0.322299 -0.246214 -0.062500 0 0 0 0 0 0 4 52395
-0.009229 0.004722 0.120097 -0.045031 -0.458324 -0.005893 -0.062500 0 0 0 0 0 0 4 53393
-0.009229 0.004734 0.120094 -0.023179 -0.314288 -0.047402 -0.062500 0 0 0 0 0 0 4 54371
-0.009229 0.004741 0.120093 -0.017665 -0.220085 -0.074875 -0.062500 0 0 0 0 0 0 4 55368
-0.009229 0.004744 0.120092 -0.016343 -0.170391 -0.085907 -0.062500 0 0 0 0 0 0 4 56364
-0.009234 0.004762 0.120080 0.041705 -0.366510 0.077358 -0.062500 0 0 0 0 0 0 4 57366
-0.009236 0.004772 0.120076 0.024200 -0.267628 -0.004465 -0.062500 0 0 0 0 0 0 4 58395
-0.009238 0.004777 0.120075 0.007122 -0.196968 -0.047545 -0.062500 0 0 0 0 0 0 4 59356
-0.009259 0.004784 0.120082 0.260165 -0.222507 -0.172741 -0.062500 0 0 0 0 0 0 4 60390
-0.009269 0.004788 0.120084 0.144995 -0.176052 -0.126601 -0.062500 0 0 0 0 0 0 4 61373
-0.009279 0.004806 0.120073 0.123145 -0.369056 0.066249 -0.062500 0 0 0 0 0 0 4 62309
-0.009284 0.004816 0.120069 0.064522 -0.268677 -0.004255 -0.062500 0 0 0 0 0 0 4 63318
-0.009286 0.004821 0.120068 0.027069 -0.197405 -0.043240 -0.062500 0 0 0 0 0 0 4 64306
-0.009288 0.004823 0.120067 0.006316 -0.159145 -0.058487 -0.062500 0 0 0 0 0 0 4 65316
-0.009289 0.004824 0.120067 -0.004708 -0.139585 -0.064047 -0.062500 0 0 0 0 0 0 4 66307
-0.009293 0.004842 0.120055 0.047252 -0.350747 0.101533 -0.062500 0 0 0 0 0 0 4 67316
-0.009296 0.004851 0.120051 0.026947 -0.259746 0.020349 -0.062500 0 0 0 0 0 0 4 68307
-0.009298 0.004856 0.120049 0.008480 -0.193032 -0.022514 -0.062500 0 0 0 0 0 0 4 69307
-0.009299 0.004858 0.120049 -0.002883 -0.157006 -0.039161 -0.062500 0 0 0 0 0 0 4 70316
-0.009319 0.004864 0.120056 0.254614 -0.202113 -0.153398 -0.062500 0 0 0 0 0 0 4 71307
-0.009334 0.004884 0.120047 0.199547 -0.386666 0.064189 -0.062500 0 0 0 0 0 0 4 72316
-0.009342 0.004894 0.120044 0.093471 -0.256314 0.010398 -0.062500 0 0 0 0 0 0 4 73324
-0.009345 0.004899 0.120043 0.036089 -0.180464 -0.021872 -0.062500 0 0 0 0 0 0 4 74324
-0.009347 0.004902 0.120042 0.005388 -0.139987 -0.034662 -0.062500 0 0 0 0 0 0 4 75315
-0.009348 0.004903 0.120042 -0.010505 -0.119336 -0.039355 -0.062500 0 0 0 0 0 0 4 76322
-0.009353 0.004920 0.120030 0.038876 -0.329698 0.126791 -0.062500 0 0 0 0 0 0 4 77317
-0.009356 0.004929 0.120026 0.017475 -0.238579 0.045625 -0.062500 0 0 0 0 0 0 4 78307
-0.009358 0.004934 0.120024 -0.001526 -0.171814 0.002716 -0.062500 0 0 0 0 0 0 4 79308
-0.009359 0.004936 0.120024 -0.013222 -0.135763 -0.013929 -0.062500 0 0 0 0 0 0 4 80319
-0.009384 0.004959 0.120019 0.303272 -0.403334 0.040026 -0.062500 0 0 0 0 0 0 4 81317
-0.009397 0.004971 0.120018 0.173251 -0.281098 0.009192 -0.062500 0 0 0 0 0 0 4 82319
-0.009403 0.004977 0.120017 0.078106 -0.193887 -0.006879 -0.062500 0 0 0 0 0 0 4 83312
-0.009394 0.004994 0.120028 -0.130030 -0.327453 -0.166365 -0.062500 0 0 0 0 0 0 4 84312
-0.009390 0.005002 0.120032 -0.098626 -0.229615 -0.095000 -0.062500 0 0 0 0 0 0 4 85295
-0.009387 0.005006 0.120033 -0.066003 -0.165663 -0.056845 -0.062500 0 0 0 0 0 0 4 86313
-0.009390 0.005025 0.120021 0.010606 -0.353200 0.126089 -0.062500 0 0 0 0 0 0 4 87312
-0.009392 0.005034 0.120017 0.003793 -0.251128 0.050766 -0.062500 0 0 0 0 0 0 4 88294
-0.009413 0.005044 0.120024 0.256362 -0.242649 -0.097732 -0.062500 0 0 0 0 0 0 4 89312
-0.009424 0.005049 0.120026 0.139202 -0.176773 -0.061873 -0.062500 0 0 0 0 0 0 4 90302
-0.009429 0.005051 0.120027 0.058178 -0.138536 -0.040307 -0.062500 0 0 0 0 0 0 4 91314
-0.009432 0.005053 0.120027 0.016102 -0.119180 -0.031773 -0.062500 0 0 0 0 0 0 4 92314
-0.009433 0.005053 0.120027 -0.004835 -0.109606 -0.028667 -0.062500 0 0 0 0 0 0 4 93316
-0.009438 0.005070 0.120015 0.042098 -0.325208 0.140733 -0.062500 0 0 0 0 0 0 4 94312
-0.009441 0.005079 0.120011 0.019854 -0.237239 0.060348 -0.062500 0 0 0 0 0 0 4 95294
-0.009443 0.005084 0.120009 0.000418 -0.172067 0.017693 -0.062500 0 0 0 0 0 0 4 96310
-0.009443 0.005086 0.120009 -0.011441 -0.136780 0.001119 -0.062500 0 0 0 0 0 0 4 97310
-0.009444 0.005087 0.120008 -0.018081 -0.118653 -0.004939 -0.062500 0 0 0 0 0 0 4 98311
-0.009444 0.005088 0.120008 -0.021630 -0.109475 -0.007091 -0.062500 0 0 0 0 0 0 4 99294
-0.009469 0.005110 0.120004 0.287532 -0.367360 0.053112 -0.062500 0 0 0 0 0 0 4 100312
-0.009482 0.005121 0.120002 0.160109 -0.252340 0.023709 -0.062500 0 0 0 0 0 0 4 101311
-0.009488 0.005126 0.120002 0.066309 -0.168795 0.008075 -0.062500 0 0 0 0 0 0 4 102295
-0.009491 0.005129 0.120002 0.015918 -0.124217 0.001970 -0.062500 0 0 0 0 0 0 4 103309
-0.009481 0.005145 0.120012 -0.166876 -0.281694 -0.153260 -0.062500 0 0 0 0 0 0 4 104310
-0.009475 0.005152 0.120016 -0.122418 -0.195899 -0.080562 -0.062500 0 0 0 0 0 0 4 105312
-0.009476 0.005173 0.120006 -0.025978 -0.358107 0.126641 -0.062500 0 0 0 0 0 0 4 106297
-0.009478 0.005183 0.120002 -0.020420 -0.242792 0.060739 -0.062500 0 0 0 0 0 0 4 107310
-0.009478 0.005188 0.120001 -0.025253 -0.164025 0.023321 -0.062500 0 0 0 0 0 0 4 108311
-0.009479 0.005191 0.120000 -0.029616 -0.121995 0.008611 -0.062500 0 0 0 0 0 0 4 109294
-0.009499 0.005197 0.120008 0.231900 -0.164317 -0.103958 -0.062500 0 0 0 0 0 0 4 110317
-0.009509 0.005200 0.120010 0.120851 -0.126274 -0.054358 -0.062500 0 0 0 0 0 0 4 111311
-0.009514 0.005202 0.120011 0.043461 -0.102381 -0.027793 -0.062500 0 0 0 0 0 0 4 112309
-0.009521 0.005219 0.119999 0.060500 -0.310259 0.151265 -0.062500 0 0 0 0 0 0 4 113311
-0.009525 0.005228 0.119995 0.023716 -0.219007 0.074063 -0.062500 0 0 0 0 0 0 4 114317
-0.009527 0.005233 0.119994 -0.002896 -0.152239 0.032483 -0.062500 0 0 0 0 0 0 4 115305
-0.009528 0.005235 0.119993 -0.018334 -0.116146 0.016266 -0.062500 0 0 0 0 0 0 4 116313
-0.009529 0.005236 0.119993 -0.026749 -0.097626 0.010373 -0.062500 0 0 0 0 0 0 4 117312
-0.009529 0.005237 0.119993 -0.031180 -0.088235 0.008237 -0.062500 0 0 0 0 0 0 4 118313
-0.009529 0.005237 0.119993 -0.033490 -0.083501 0.007493 -0.062500 0 0 0 0 0 0 4 119311
-0.009529 0.005237 0.119993 -0.034675 -0.081128 0.007234 -0.062500 0 0 0 0 0 0 4 120309
-0.009542 0.005273 0.119999 0.129122 -0.543803 -0.083779 -0.062500 0 0 0 0 0 0 4 121311
-0.009548 0.005291 0.120002 0.059849 -0.356194 -0.039979 -0.062500 0 0 0 0 0 0 4 122312
-0.009551 0.005300 0.120003 0.012157 -0.221426 -0.016913 -0.062500 0 0 0 0 0 0 4 123311
-0.009552 0.005304 0.120003 -0.012240 -0.150301 -0.008002 -0.062500 0 0 0 0 0 0 4 124310
-0.009553 0.005306 0.120003 -0.024256 -0.114471 -0.004761 -0.062500 0 0 0 0 0 0 4 125311
-0.009553 0.005308 0.120003 -0.030127 -0.096574 -0.003614 -0.062500 0 0 0 0 0 0 4 126309
-0.009553 0.005308 0.120003 -0.033035 -0.087633 -0.003196 -0.062500 0 0 0 0 0 0 4 127304
-0.009558 0.005325 0.119991 0.013990 -0.281391 0.166004 -0.062500 0 0 0 0 0 0 4 128310
-0.009561 0.005334 0.119987 -0.003561 -0.194011 0.084961 -0.062500 0 0 0 0 0 0 4 129300
-0.009562 0.005339 0.119985 -0.020684 -0.129096 0.041962 -0.062500 0 0 0 0 0 0 4 130309
-0.009563 0.005341 0.119985 -0.031436 -0.093893 0.025262 -0.062500 0 0 0 0 0 0 4 131300
-0.009584 0.005347 0.119992 0.227640 -0.141062 -0.087542 -0.062500 0 0 0 0 0 0 4 132310
-0.009594 0.005350 0.119995 0.114804 -0.104613 -0.038450 -0.062500 0 0 0 0 0 0 4 133299
-0.009599 0.005351 0.119996 0.036495 -0.081521 -0.012099 -0.062500 0 0 0 0 0 0 4 134315
-0.009601 0.005352 0.119996 -0.003982 -0.069898 -0.001857 -0.062500 0 0 0 0 0 0 4 135305
-0.009607 0.005369 0.119984 0.032790 -0.283666 0.171089 -0.062500 0 0 0 0 0 0 4 136314
-0.009610 0.005378 0.119980 0.006087 -0.195806 0.091273 -0.062500 0 0 0 0 0 0 4 137305
-0.009612 0.005382 0.119978 -0.015555 -0.130679 0.048708 -0.062500 0 0 0 0 0 0 4 138314
-0.009613 0.005385 0.119978 -0.028566 -0.095390 0.032119 -0.062500 0 0 0 0 0 0 4 139313
-0.009613 0.005386 0.119977 -0.035784 -0.077238 0.026095 -0.062500 0 0 0 0 0 0 4 140319
-0.009614 0.005386 0.119977 -0.039632 -0.068027 0.023925 -0.062500 0 0 0 0 0 0 4 141307
-0.009614 0.005387 0.119977 -0.041649 -0.063390 0.023152 -0.062500 0 0 0 0 0 0 4 142320
-0.009614 0.005387 0.119977 -0.042675 -0.061058 0.022891 -0.062500 0 0 0 0 0 0 4 143321
-0.009614 0.005387 0.119977 -0.043215 -0.059885 0.022781 -0.062500 0 0 0 0 0 0 4 144304
-0.009618 0.005404 0.119965 0.013325 -0.278631 0.192040 -0.062500 0 0 0 0 0 0 4 145323
-0.009621 0.005412 0.119961 -0.003540 -0.193330 0.110841 -0.062500 0 0 0 0 0 0 4 146315
-0.009643 0.005422 0.119967 0.244298 -0.193382 -0.038665 -0.062500 0 0 0 0 0 0 4 147305
-0.009653 0.005426 0.119969 0.124087 -0.131391 -0.004269 -0.062500 0 0 0 0 0 0 4 148316
-0.009659 0.005429 0.119970 0.041487 -0.095082 0.016665 -0.062500 0 0 0 0 0 0 4 149312
-0.009661 0.005430 0.119970 -0.001368 -0.076724 0.024978 -0.062500 0 0 0 0 0 0 4 150313
-0.009663 0.005430 0.119970 -0.022714 -0.067644 0.028015 -0.062500 0 0 0 0 0 0 4 151293
-0.009651 0.005444 0.119981 -0.190280 -0.243583 -0.123458 -0.062500 0 0 0 0 0 0 4 152310
-0.009645 0.005451 0.119985 -0.138236 -0.166703 -0.049827 -0.062500 0 0 0 0 0 0 4 153309
-0.009642 0.005455 0.119986 -0.095063 -0.113354 -0.010898 -0.062500 0 0 0 0 0 0 4 154293
-0.009640 0.005456 0.119987 -0.070515 -0.085784 0.004226 -0.062500 0 0 0 0 0 0 4 155309
-0.009644 0.005474 0.119975 -0.000764 -0.291273 0.179246 -0.062500 0 0 0 0 0 0 4 156315
-0.009646 0.005483 0.119971 -0.010687 -0.199615 0.099947 -0.062500 0 0 0 0 0 0 4 157312
-0.009647 0.005488 0.119969 -0.023934 -0.132610 0.057521 -0.062500 0 0 0 0 0 0 4 158313
-0.009648 0.005490 0.119969 -0.032762 -0.096355 0.040986 -0.062500 0 0 0 0 0 0 4 159310
-0.009648 0.005491 0.119968 -0.037891 -0.077726 0.034967 -0.062500 0 0 0 0 0 0 4 160310
-0.009648 0.005492 0.119968 -0.040690 -0.068278 0.032805 -0.062500 0 0 0 0 0 0 4 161308
-0.009648 0.005492 0.119968 -0.042159 -0.063511 0.032041 -0.062500 0 0 0 0 0 0 4 162309
-0.009648 0.005492 0.119968 -0.042935 -0.061124 0.031754 -0.062500 0 0 0 0 0 0 4 163307
-0.009648 0.005492 0.119968 -0.043331 -0.059913 0.031651 -0.062500 0 0 0 0 0 0 4 164307
-0.009648 0.005492 0.119968 -0.043550 -0.059315 0.031625 -0.062500 0 0 0 0 0 0 4 165307
-0.009673 0.005514 0.119964 0.277784 -0.342002 0.094995 -0.062500 0 0 0 0 0 0 4 166309
-0.009686 0.005525 0.119962 0.151420 -0.229673 0.064727 -0.062500 0 0 0 0 0 0 4 167307
-0.009692 0.005530 0.119962 0.058091 -0.147486 0.048584 -0.062500 0 0 0 0 0 0 4 168307
-0.009695 0.005533 0.119961 0.001939 -0.082696 0.042262 -0.062500 0 0 0 0 0 0 4 169307
-0.009697 0.005535 0.119961 -0.023679 -0.060365 0.039940 -0.062500 0 0 0 0 0 0 4 170312
-0.009698 0.005535 0.119961 -0.036637 -0.049136 0.039117 -0.062500 0 0 0 0 0 0 4 171292
-0.009698 0.005536 0.119961 -0.043140 -0.043481 0.038821 -0.062500 0 0 0 0 0 0 4 172291
-0.009698 0.005536 0.119961 -0.046417 -0.040662 0.038727 -0.062500 0 0 0 0 0 0 4 173310
-0.009698 0.005536 0.119961 -0.048058 -0.039249 0.038681 -0.062500 0 0 0 0 0 0 4 174311
-0.009698 0.005536 0.119961 -0.048870 -0.038543 0.038672 -0.062500 0 0 0 0 0 0 4 175308
-0.009698 0.005536 0.119961 -0.049284 -0.038189 0.038655 -0.062500 0 0 0 0 0 0 4 176307
-0.009698 0.005536 0.119961 -0.049481 -0.038018 0.038663 -0.062500 0 0 0 0 0 0 4 177306
-0.009703 0.005553 0.119949 0.006975 -0.256822 0.208415 -0.062500 0 0 0 0 0 0 4 178308
-0.009705 0.005561 0.119945 -0.009627 -0.172026 0.127034 -0.062500 0 0 0 0 0 0 4 179306
-0.009707 0.005566 0.119943 -0.026308 -0.108413 0.083844 -0.062500 0 0 0 0 0 0 4 180301
-0.009708 0.005568 0.119943 -0.036897 -0.073830 0.067036 -0.062500 0 0 0 0 0 0 4 181312
-0.009708 0.005569 0.119943 -0.042931 -0.056039 0.060914 -0.062500 0 0 0 0 0 0 4 182312
-0.009708 0.005570 0.119943 -0.046163 -0.047009 0.058709 -0.062500 0 0 0 0 0 0 4 183307
-0.009709 0.005570 0.119943 -0.047886 -0.042437 0.057935 -0.062500 0 0 0 0 0 0 4 184309
-0.009709 0.005570 0.119943 -0.048770 -0.040150 0.057652 -0.062500 0 0 0 0 0 0 4 185307
-0.009709 0.005570 0.119943 -0.049225 -0.038998 0.057547 -0.062500 0 0 0 0 0 0 4 186310
-0.009709 0.005570 0.119943 -0.049458 -0.038414 0.057513 -0.062500 0 0 0 0 0 0 4 187307
-0.009709 0.005570 0.119943 -0.049556 -0.038131 0.057504 -0.062500 0 0 0 0 0 0 4 188308
-0.009709 0.005570 0.119943 -0.049632 -0.037969 0.057498 -0.062500 0 0 0 0 0 0 4 189308
-0.009709 0.005570 0.119943 -0.049665 -0.037907 0.057491 -0.062500 0 0 0 0 0 0 4 190310
-0.009713 0.005587 0.119930 0.006821 -0.256636 0.227360 -0.062500 0 0 0 0 0 0 4 191308
-0.009716 0.005596 0.119926 -0.009678 -0.171943 0.145921 -0.062500 0 0 0 0 0 0 4 192287
-0.009737 0.005605 0.119932 0.238502 -0.172391 -0.003170 -0.062500 0 0 0 0 0 0 4 193307
-0.009748 0.005610 0.119934 0.118234 -0.110436 0.030875 -0.062500 0 0 0 0 0 0 4 194299
-0.009753 0.005612 0.119935 0.035603 -0.074159 0.051644 -0.062500 0 0 0 0 0 0 4 195306
-0.009756 0.005613 0.119935 -0.007310 -0.055812 0.059903 -0.062500 0 0 0 0 0 0 4 196298
-0.009757 0.005614 0.119935 -0.028649 -0.046744 0.062926 -0.062500 0 0 0 0 0 0 4 197307
-0.009758 0.005614 0.119935 -0.039240 -0.042262 0.063995 -0.062500 0 0 0 0 0 0 4 198298
-0.009758 0.005614 0.119935 -0.044479 -0.040026 0.064397 -0.062500 0 0 0 0 0 0 4 199306
-0.009758 0.005614 0.119935 -0.047092 -0.038946 0.064535 -0.062500 0 0 0 0 0 0 4 200298
-0.009759 0.005614 0.119935 -0.048396 -0.038380 0.064591 -0.062500 0 0 0 0 0 0 4 201306
-0.009759 0.005614 0.119935 -0.049067 -0.038111 0.064596 -0.062500 0 0 0 0 0 0 4 202299
-0.009759 0.005614 0.119935 -0.049369 -0.037971 0.064597 -0.062500 0 0 0 0 0 0 4 203307
-0.009759 0.005614 0.119935 -0.049538 -0.037905 0.064615 -0.062500 0 0 0 0 0 0 4 204297
-0.009759 0.005614 0.119935 -0.049620 -0.037864 0.064606 -0.062500 0 0 0 0 0 0 4 205306
-0.009759 0.005614 0.119935 -0.049628 -0.037860 0.064605 -0.062500 0 0 0 0 0 0 4 206400
-0.009759 0.005614 0.119935 -0.049664 -0.037851 0.064600 -0.062500 0 0 0 0 0 0 4 207406
-0.009759 0.005614 0.119935 -0.049685 -0.037836 0.064616 -0.062500 0 0 0 0 0 0 4 208416
-0.009759 0.005614 0.119935 -0.049687 -0.037835 0.064618 -0.062500 0 0 0 0 0 0 4 209389
-0.009759 0.005614 0.119935 -0.049697 -0.037833 0.064604 -0.062500 0 0 0 0 0 0 4 210388
-0.009763 0.005631 0.119923 0.006714 -0.256459 0.234616 -0.062500 0 0 0 0 0 0 4 211402
-0.009766 0.005640 0.119919 -0.009714 -0.171872 0.153121 -0.062500 0 0 0 0 0 0 4 212398
-0.009767 0.005644 0.119917 -0.026356 -0.108341 0.109888 -0.062500 0 0 0 0 0 0 4 213402
-0.009768 0.005646 0.119917 -0.036903 -0.073800 0.093036 -0.062500 0 0 0 0 0 0 4 214311
-0.009768 0.005647 0.119917 -0.042925 -0.056036 0.086900 -0.062500 0 0 0 0 0 0 4 215306
-0.009769 0.005648 0.119917 -0.046147 -0.047006 0.084691 -0.062500 0 0 0 0 0 0 4 216315
-0.009769 0.005648 0.119917 -0.047875 -0.042445 0.083905 -0.062500 0 0 0 0 0 0 4 217318
-0.009769 0.005648 0.119917 -0.048776 -0.040146 0.083635 -0.062500 0 0 0 0 0 0 4 218332
-0.009769 0.005648 0.119917 -0.049233 -0.038993 0.083530 -0.062500 0 0 0 0 0 0 4 219338
-0.009769 0.005648 0.119917 -0.049442 -0.038416 0.083486 -0.062500 0 0 0 0 0 0 4 220329
-0.009769 0.005648 0.119917 -0.049562 -0.038128 0.083485 -0.062500 0 0 0 0 0 0 4 221329
-0.009769 0.005648 0.119917 -0.049645 -0.037984 0.083480 -0.062500 0 0 0 0 0 0 4 222331
-0.009769 0.005648 0.119917 -0.049664 -0.037907 0.083488 -0.062500 0 0 0 0 0 0 4 223328
-0.009769 0.005648 0.119917 -0.049671 -0.037879 0.083473 -0.062500 0 0 0 0 0 0 4 224325
-0.009769 0.005648 0.119917 -0.049692 -0.037852 0.083481 -0.062500 0 0 0 0 0 0 4 225327
-0.009769 0.005648 0.119917 -0.049672 -0.037845 0.083464 -0.062500 0 0 0 0 0 0 4 226311
-0.009769 0.005648 0.119917 -0.049687 -0.037830 0.083478 -0.062500 0 0 0 0 0 0 4 227337
-0.009769 0.005648 0.119917 -0.049696 -0.037837 0.083473 -0.062500 0 0 0 0 0 0 4 228329
-0.009769 0.005648 0.119917 -0.049694 -0.037847 0.083480 -0.062500 0 0 0 0 0 0 4 229331
-0.009789 0.005653 0.119924 0.215701 -0.102974 -0.022145 -0.062500 0 0 0 0 0 0 4 230332
-0.009799 0.005656 0.119927 0.105922 -0.075562 0.028566 -0.062500 0 0 0 0 0 0 4 231328
-0.009804 0.005657 0.119928 0.029254 -0.057072 0.055404 -0.062500 0 0 0 0 0 0 4 232326
-0.009806 0.005657 0.119928 -0.010411 -0.047758 0.065846 -0.062500 0 0 0 0 0 0 4 233327
-0.009807 0.005658 0.119928 -0.030050 -0.043236 0.069639 -0.062500 0 0 0 0 0 0 4 234328
-0.009808 0.005658 0.119928 -0.039749 -0.041050 0.071007 -0.062500 0 0 0 0 0 0 4 235327
-0.009808 0.005658 0.119928 -0.044548 -0.039984 0.071500 -0.062500 0 0 0 0 0 0 4 236326
-0.009809 0.005658 0.119928 -0.046928 -0.039459 0.071661 -0.062500 0 0 0 0 0 0 4 237327
-0.009809 0.005658 0.119928 -0.048128 -0.039195 0.071739 -0.062500 0 0 0 0 0 0 4 238330
-0.009809 0.005658 0.119928 -0.048711 -0.039062 0.071758 -0.062500 0 0 0 0 0 0 4 239325
-0.009809 0.005658 0.119928 -0.048990 -0.039008 0.071761 -0.062500 0 0 0 0 0 0 4 240327
-0.009809 0.005658 0.119928 -0.049140 -0.038965 0.071763 -0.062500 0 0 0 0 0 0 4 241324
-0.009809 0.005658 0.119928 -0.049190 -0.038953 0.071758 -0.062500 0 0 0 0 0 0 4 242328
-0.009809 0.005658 0.119928 -0.049252 -0.038948 0.071769 -0.062500 0 0 0 0 0 0 4 243330
-0.009809 0.005658 0.119928 -0.049266 -0.038956 0.071764 -0.062500 0 0 0 0 0 0 4 244328
-0.009809 0.005658 0.119928 -0.049270 -0.038947 0.071755 -0.062500 0 0 0 0 0 0 4 245325
-0.009809 0.005658 0.119928 -0.049295 -0.038940 0.071763 -0.062500 0 0 0 0 0 0 4 246328
-0.009809 0.005658 0.119928 -0.049287 -0.038941 0.071779 -0.062500 0 0 0 0 0 0 4 247319
-0.009809 0.005658 0.119928 -0.049272 -0.038945 0.071757 -0.062500 0 0 0 0 0 0 4 248330
-0.009809 0.005658 0.119928 -0.049295 -0.038940 0.071764 -0.062500 0 0 0 0 0 0 4 249333
-0.009809 0.005658 0.119928 -0.049265 -0.038937 0.071762 -0.062500 0 0 0 0 0 0 4 250328
-0.009829 0.005663 0.119936 0.215800 -0.102998 -0.033695 -0.062500 0 0 0 0 0 0 4 251327
-0.009839 0.005665 0.119938 0.105984 -0.075565 0.016931 -0.062500 0 0 0 0 0 0 4 252326
-0.009844 0.005666 0.119939 0.029272 -0.057064 0.043747 -0.062500 0 0 0 0 0 0 4 253326
-0.009846 0.005667 0.119940 -0.010392 -0.047762 0.054153 -0.062500 0 0 0 0 0 0 4 254327
-0.009847 0.005667 0.119940 -0.030059 -0.043243 0.057950 -0.062500 0 0 0 0 0 0 4 255327
-0.009848 0.005667 0.119940 -0.039755 -0.041050 0.059322 -0.062500 0 0 0 0 0 0 4 256325
-0.009848 0.005667 0.119940 -0.044530 -0.039988 0.059803 -0.062500 0 0 0 0 0 0 4 257326
-0.009848 0.005667 0.119940 -0.046925 -0.039450 0.059979 -0.062500 0 0 0 0 0 0 4 258327
-0.009848 0.005667 0.119940 -0.048110 -0.039198 0.060041 -0.062500 0 0 0 0 0 0 4 259377
-0.009848 0.005667 0.119940 -0.048698 -0.039075 0.060051 -0.062500 0 0 0 0 0 0 4 260325
-0.009849 0.005667 0.119940 -0.048996 -0.039008 0.060069 -0.062500 0 0 0 0 0 0 4 261316
-0.009849 0.005667 0.119940 -0.049148 -0.038963 0.060072 -0.062500 0 0 0 0 0 0 4 262383
-0.009849 0.005667 0.119940 -0.049205 -0.038960 0.060060 -0.062500 0 0 0 0 0 0 4 263388
-0.009849 0.005667 0.119940 -0.049261 -0.038947 0.060078 -0.062500 0 0 0 0 0 0 4 264385
-0.009849 0.005667 0.119940 -0.049266 -0.038946 0.060080 -0.062500 0 0 0 0 0 0 4 265368
-0.009849 0.005667 0.119940 -0.049277 -0.038944 0.060066 -0.062500 0 0 0 0 0 0 4 266309
-0.009849 0.005667 0.119940 -0.049271 -0.038935 0.060071 -0.062500 0 0 0 0 0 0 4 267301
-0.009849 0.005667 0.119940 -0.049277 -0.038943 0.060065 -0.062500 0 0 0 0 0 0 4 268310
-0.009849 0.005667 0.119940 -0.049275 -0.038954 0.060071 -0.062500 0 0 0 0 0 0 4 269299
-0.009869 0.005672 0.119947 0.215927 -0.103023 -0.045228 -0.062500 0 0 0 0 0 0 4 270311
-0.009879 0.005675 0.119950 0.106053 -0.075578 0.005322 -0.062500 0 0 0 0 0 0 4 271301
-0.009884 0.005676 0.119951 0.029290 -0.057079 0.032071 -0.062500 0 0 0 0 0 0 4 272311
-0.009886 0.005676 0.119951 -0.010387 -0.047763 0.042496 -0.062500 0 0 0 0 0 0 4 273301
-0.009887 0.005676 0.119952 -0.030064 -0.043232 0.046279 -0.062500 0 0 0 0 0 0 4 274302
-0.009888 0.005677 0.119952 -0.039743 -0.041062 0.047636 -0.062500 0 0 0 0 0 0 4 275310
-0.009888 0.005677 0.119952 -0.044562 -0.039972 0.048132 -0.062500 0 0 0 0 0 0 4 276315
-0.009888 0.005677 0.119952 -0.046918 -0.039461 0.048290 -0.062500 0 0 0 0 0 0 4 277310
-0.009888 0.005677 0.119952 -0.048116 -0.039198 0.048366 -0.062500 0 0 0 0 0 0 4 278318
-0.009888 0.005677 0.119952 -0.048699 -0.039065 0.048384 -0.062500 0 0 0 0 0 0 4 279313
-0.009888 0.005677 0.119952 -0.048978 -0.039011 0.048387 -0.062500 0 0 0 0 0 0 4 280314
-0.009888 0.005677 0.119952 -0.049126 -0.038978 0.048396 -0.062500 0 0 0 0 0 0 4 281309
-0.009888 0.005677 0.119952 -0.049228 -0.038945 0.048403 -0.062500 0 0 0 0 0 0 4 282308
-0.009888 0.005677 0.119952 -0.049245 -0.038950 0.048397 -0.062500 0 0 0 0 0 0 4 283321
-0.009909 0.005682 0.119959 0.216033 -0.103039 -0.056733 -0.062500 0 0 0 0 0 0 4 284307
-0.009919 0.005684 0.119962 0.106101 -0.075597 -0.006291 -0.062500 0 0 0 0 0 0 4 285321
-0.009924 0.005685 0.119963 0.029333 -0.057088 0.020446 -0.062500 0 0 0 0 0 0 4 286314
-0.009926 0.005686 0.119963 -0.010366 -0.047768 0.030837 -0.062500 0 0 0 0 0 0 4 287317
-0.009927 0.005686 0.119963 -0.030047 -0.043246 0.034616 -0.062500 0 0 0 0 0 0 4 288314
-0.009928 0.005686 0.119963 -0.039749 -0.041051 0.035976 -0.062500 0 0 0 0 0 0 4 289316
-0.009928 0.005686 0.119963 -0.044544 -0.039975 0.036468 -0.062500 0 0 0 0 0 0 4 290318
-0.009928 0.005686 0.119963 -0.046923 -0.039459 0.036633 -0.062500 0 0 0 0 0 0 4 291316
-0.009928 0.005686 0.119963 -0.048099 -0.039202 0.036700 -0.062500 0 0 0 0 0 0 4 292316
-0.009928 0.005686 0.119963 -0.048704 -0.039064 0.036727 -0.062500 0 0 0 0 0 0 4 293312
-0.009949 0.005691 0.119971 0.216447 -0.103116 -0.068221 -0.062500 0 0 0 0 0 0 4 294320
-0.009959 0.005693 0.119973 0.106292 -0.075637 -0.017864 -0.062500 0 0 0 0 0 0 4 295319
-0.009963 0.005695 0.119974 0.029406 -0.057105 0.008816 -0.062500 0 0 0 0 0 0 4 296314
-0.009966 0.005695 0.119975 -0.010314 -0.047790 0.019191 -0.062500 0 0 0 0 0 0 4 297311
-0.009967 0.005695 0.119975 -0.030019 -0.043254 0.022974 -0.062500 0 0 0 0 0 0 4 298287
-0.009968 0.005695 0.119975 -0.039751 -0.041051 0.024340 -0.062500 0 0 0 0 0 0 4 299316
-0.009968 0.005696 0.119975 -0.044526 -0.039980 0.024822 -0.062500 0 0 0 0 0 0 4 300314
-0.009968 0.005696 0.119975 -0.046920 -0.039450 0.025001 -0.062500 0 0 0 0 0 0 4 301315
-0.009968 0.005696 0.119975 -0.048113 -0.039208 0.025056 -0.062500 0 0 0 0 0 0 4 302316
-0.009968 0.005696 0.119975 -0.048688 -0.039069 0.025077 -0.062500 0 0 0 0 0 0 4 303316
-0.009989 0.005701 0.119982 0.216544 -0.103142 -0.079701 -0.062500 0 0 0 0 0 0 4 304315
-0.009999 0.005703 0.119985 0.106355 -0.075640 -0.029430 -0.062500 0 0 0 0 0 0 4 305317
-0.010003 0.005704 0.119986 0.029792 -0.058028 -0.002789 -0.062500 0 0 0 0 0 0 4 306317
-0.010006 0.005704 0.119986 -0.009967 -0.048707 0.007573 -0.062500 0 0 0 0 0 0 4 307314
-0.010007 0.005705 0.119986 -0.029672 -0.044170 0.011361 -0.062500 0 0 0 0 0 0 4 308316
-0.010008 0.005705 0.119987 -0.039381 -0.041973 0.012714 -0.062500 0 0 0 0 0 0 4 309313
-0.010008 0.005705 0.119987 -0.044187 -0.040904 0.013194 -0.062500 0 0 0 0 0 0 4 310317
-0.010008 0.005705 0.119987 -0.046585 -0.040375 0.013372 -0.062500 0 0 0 0 0 0 4 311317
-0.010008 0.005705 0.119987 -0.047763 -0.040116 0.013440 -0.062500 0 0 0 0 0 0 4 312313
-0.010008 0.005705 0.119987 -0.048344 -0.039984 0.013456 -0.062500 0 0 0 0 0 0 4 313316
-0.010029 0.005710 0.119994 0.217022 -0.104082 -0.091165 -0.062500 0 0 0 0 0 0 4 314317
-0.010039 0.005712 0.119997 0.106766 -0.076579 -0.040977 -0.062500 0 0 0 0 0 0 4 315315
-0.010043 0.005713 0.119998 0.029827 -0.058037 -0.014376 -0.062500 0 0 0 0 0 0 4 316310
-0.010046 0.005714 0.119998 -0.009964 -0.048697 -0.004020 -0.062500 0 0 0 0 0 0 4 317303
-0.010047 0.005714 0.119998 -0.029659 -0.044172 -0.000258 -0.062500 0 0 0 0 0 0 4 318311
-0.010048 0.005714 0.119998 -0.039392 -0.041980 0.001105 -0.062500 0 0 0 0 0 0 4 319315
-0.010048 0.005714 0.119998 -0.044194 -0.040904 0.001591 -0.062500 0 0 0 0 0 0 4 320315
-0.010048 0.005714 0.119998 -0.046560 -0.040371 0.001766 -0.062500 0 0 0 0 0 0 4 321315
-0.010048 0.005714 0.119998 -0.047745 -0.040109 0.001818 -0.062500 0 0 0 0 0 0 4 322316
-0.010069 0.005719 0.120006 0.217399 -0.104161 -0.102613 -0.062500 0 0 0 0 0 0 4 323313
-0.010078 0.005722 0.120008 0.106971 -0.076634 -0.052517 -0.062500 0 0 0 0 0 0 4 324316
-0.010083 0.005723 0.120009 0.029911 -0.058056 -0.025942 -0.062500 0 0 0 0 0 0 4 325306
-0.010086 0.005723 0.120010 -0.009903 -0.048711 -0.015607 -0.062500 0 0 0 0 0 0 4 326286
-0.010087 0.005724 0.120010 -0.029631 -0.044179 -0.011847 -0.062500 0 0 0 0 0 0 4 327313
-0.010088 0.005724 0.120010 -0.039362 -0.041977 -0.010482 -0.062500 0 0 0 0 0 0 4 328315
-0.010088 0.005724 0.120010 -0.044172 -0.040908 -0.010005 -0.062500 0 0 0 0 0 0 4 329309
-0.010088 0.005724 0.120010 -0.046572 -0.040378 -0.009829 -0.062500 0 0 0 0 0 0 4 330388
-0.010088 0.005724 0.120010 -0.047751 -0.040119 -0.009763 -0.062500 0 0 0 0 0 0 4 331382
-0.010109 0.005729 0.120017 0.217509 -0.104170 -0.114025 -0.062500 0 0 0 0 0 0 4 332367
-0.010118 0.005731 0.120020 0.107035 -0.076635 -0.064029 -0.062500 0 0 0 0 0 0 4 333382
-0.010123 0.005732 0.120021 0.029936 -0.058061 -0.037509 -0.062500 0 0 0 0 0 0 4 334366
-0.010126 0.005733 0.120021 -0.009883 -0.048716 -0.027184 -0.062500 0 0 0 0 0 0 4 335381
-0.010127 0.005733 0.120021 -0.029639 -0.044187 -0.023417 -0.062500 0 0 0 0 0 0 4 336365
-0.010127 0.005733 0.120021 -0.039371 -0.041966 -0.022057 -0.062500 0 0 0 0 0 0 4 337381
-0.010128 0.005733 0.120021 -0.044187 -0.040914 -0.021582 -0.062500 0 0 0 0 0 0 4 338300
-0.010128 0.005733 0.120021 -0.046580 -0.040377 -0.021400 -0.062500 0 0 0 0 0 0 4 339307
-0.010148 0.005738 0.120029 0.218225 -0.104317 -0.125447 -0.062500 0 0 0 0 0 0 4 340298
-0.010158 0.005741 0.120031 0.107401 -0.076715 -0.075536 -0.062500 0 0 0 0 0 0 4 341307
-0.010163 0.005742 0.120032 0.030124 -0.058113 -0.049047 -0.062500 0 0 0 0 0 0 4 342298
-0.010166 0.005742 0.120033 -0.009812 -0.048733 -0.038738 -0.062500 0 0 0 0 0 0 4 343307
-0.010167 0.005743 0.120033 -0.029603 -0.044185 -0.034965 -0.062500 0 0 0 0 0 0 4 344307
-0.010167 0.005743 0.120033 -0.039347 -0.041971 -0.033615 -0.062500 0 0 0 0 0 0 4 345298
-0.010168 0.005743 0.120033 -0.044166 -0.040918 -0.033143 -0.062500 0 0 0 0 0 0 4 346304
-0.010168 0.005743 0.120033 -0.046559 -0.040382 -0.032964 -0.062500 0 0 0 0 0 0 4 347307
-0.010188 0.005748 0.120040 0.214932 -0.084384 -0.136841 -0.062500 0 0 0 0 0 0 4 348305
-0.010198 0.005750 0.120043 0.104051 -0.056765 -0.086999 -0.062500 0 0 0 0 0 0 4 349308
-0.010203 0.005751 0.120044 0.026764 -0.038151 -0.060571 -0.062500 0 0 0 0 0 0 4 350306
-0.010206 0.005752 0.120044 -0.013179 -0.028789 -0.050272 -0.062500 0 0 0 0 0 0 4 351297
-0.010207 0.005752 0.120044 -0.032975 -0.024242 -0.046509 -0.062500 0 0 0 0 0 0 4 352300
-0.010207 0.005752 0.120044 -0.042748 -0.022021 -0.045156 -0.062500 0 0 0 0 0 0 4 353307
-0.010208 0.005752 0.120044 -0.047555 -0.020951 -0.044672 -0.062500 0 0 0 0 0 0 4 354310
-0.010228 0.005757 0.120052 0.216457 -0.085645 -0.148283 -0.062500 0 0 0 0 0 0 4 355308
-0.010238 0.005760 0.120054 0.104931 -0.057882 -0.098500 -0.062500 0 0 0 0 0 0 4 356304
-0.010243 0.005761 0.120055 0.027292 -0.039199 -0.072084 -0.062500 0 0 0 0 0 0 4 357303
-0.010246 0.005761 0.120056 -0.012811 -0.029791 -0.061790 -0.062500 0 0 0 0 0 0 4 358288
-0.010247 0.005761 0.120056 -0.032685 -0.025235 -0.058025 -0.062500 0 0 0 0 0 0 4 359302
-0.010268 0.005767 0.120063 0.223832 -0.087267 -0.160303 -0.062500 0 0 0 0 0 0 4 360301
-0.010278 0.005769 0.120066 0.108580 -0.058703 -0.110173 -0.062500 0 0 0 0 0 0 4 361303
-0.010283 0.005770 0.120067 0.029090 -0.039600 -0.083645 -0.062500 0 0 0 0 0 0 4 362304
-0.010286 0.005771 0.120067 -0.011900 -0.029999 -0.073313 -0.062500 0 0 0 0 0 0 4 363295
-0.010299 0.005757 0.120056 0.124106 0.155339 0.083294 -0.062500 0 0 0 0 0 0 4 364306
-0.010306 0.005750 0.120053 0.057319 0.082644 0.011587 -0.062500 0 0 0 0 0 0 4 365306
-0.010330 0.005752 0.120059 0.273197 -0.032780 -0.130241 -0.062500 0 0 0 0 0 0 4 366309
-0.010342 0.005753 0.120061 0.134444 -0.031757 -0.095711 -0.062500 0 0 0 0 0 0 4 367302
-0.010348 0.005753 0.120061 0.042414 -0.026283 -0.074924 -0.062500 0 0 0 0 0 0 4 368284
-0.010351 0.005753 0.120062 -0.005103 -0.023399 -0.066654 -0.062500 0 0 0 0 0 0 4 369301
-0.010352 0.005753 0.120062 -0.028802 -0.022047 -0.063617 -0.062500 0 0 0 0 0 0 4 370304
-0.010373 0.005758 0.120069 0.226017 -0.085724 -0.165747 -0.062500 0 0 0 0 0 0 4 371302
-0.010384 0.005761 0.120072 0.109669 -0.057937 -0.115908 -0.062500 0 0 0 0 0 0 4 372302
-0.010389 0.005762 0.120073 0.029663 -0.039240 -0.089537 -0.062500 0 0 0 0 0 0 4 373301
-0.010391 0.005762 0.120073 -0.011655 -0.029805 -0.079244 -0.062500 0 0 0 0 0 0 4 374304
-0.010392 0.005763 0.120073 -0.032111 -0.025230 -0.075487 -0.062500 0 0 0 0 0 0 4 375301
-0.010414 0.005768 0.120081 0.224456 -0.087322 -0.177177 -0.062500 0 0 0 0 0 0 4 376302
-0.010424 0.005770 0.120083 0.108915 -0.058742 -0.127354 -0.062500 0 0 0 0 0 0 4 377304
-0.010429 0.005771 0.120084 0.029490 -0.040902 -0.100970 -0.062500 0 0 0 0 0 0 4 378305
-0.010431 0.005772 0.120085 -0.011626 -0.031276 -0.090690 -0.062500 0 0 0 0 0 0 4 379301
-0.010453 0.005777 0.120092 0.234766 -0.090930 -0.189819 -0.062500 0 0 0 0 0 0 4 380302
-0.010464 0.005780 0.120095 0.114108 -0.061161 -0.139212 -0.062500 0 0 0 0 0 0 4 381300
-0.010469 0.005781 0.120096 0.031956 -0.041461 -0.112561 -0.062500 0 0 0 0 0 0 4 382304
-0.010483 0.005767 0.120085 0.145673 0.149038 0.050976 -0.062500 0 0 0 0 0 0 4 383300
-0.010512 0.005766 0.120089 0.334978 0.014583 -0.121075 -0.062500 0 0 0 0 0 0 4 384301
-0.010526 0.005765 0.120090 0.168476 -0.007834 -0.109532 -0.062500 0 0 0 0 0 0 4 385300
-0.010533 0.005765 0.120090 0.060320 -0.015099 -0.098167 -0.062500 0 0 0 0 0 0 4 386303
-0.010536 0.005764 0.120091 0.004188 -0.018518 -0.093390 -0.062500 0 0 0 0 0 0 4 387305
-0.010538 0.005764 0.120091 -0.023931 -0.020290 -0.091629 -0.062500 0 0 0 0 0 0 4 388295
-0.010559 0.005769 0.120098 0.229017 -0.085550 -0.193450 -0.062500 0 0 0 0 0 0 4 389306
-0.010569 0.005772 0.120101 0.111303 -0.058506 -0.144185 -0.062500 0 0 0 0 0 0 4 390305
-0.010575 0.005773 0.120101 0.030580 -0.040155 -0.118031 -0.062500 0 0 0 0 0 0 4 391300
-0.010577 0.005773 0.120102 -0.011064 -0.030906 -0.107842 -0.062500 0 0 0 0 0 0 4 392303
-0.010599 0.005778 0.120109 0.235364 -0.090796 -0.206409 -0.062500 0 0 0 0 0 0 4 393301
-0.010609 0.005781 0.120112 0.114397 -0.061112 -0.156109 -0.062500 0 0 0 0 0 0 4 394302
-0.010627 0.005768 0.120102 0.187918 0.139058 0.023799 -0.062500 0 0 0 0 0 0 4 395300
-0.010636 0.005762 0.120098 0.089114 0.074068 -0.039108 -0.062500 0 0 0 0 0 0 4 396301
-0.010661 0.005764 0.120104 0.290098 -0.039284 -0.176487 -0.062500 0 0 0 0 0 0 4 397301
-0.010673 0.005765 0.120106 0.143102 -0.036423 -0.141553 -0.062500 0 0 0 0 0 0 4 398302
-0.010679 0.005765 0.120107 0.046954 -0.030031 -0.120702 -0.062500 0 0 0 0 0 0 4 399300
-0.010682 0.005765 0.120108 -0.002643 -0.026674 -0.112411 -0.062500 0 0 0 0 0 0 4 400293
-0.010684 0.005765 0.120108 -0.027332 -0.025091 -0.109366 -0.062500 0 0 0 0 0 0 4 401301
-0.010705 0.005770 0.120115 0.227730 -0.088765 -0.210168 -0.062500 0 0 0 0 0 0 4 402364
-0.010715 0.005773 0.120118 0.110763 -0.060902 -0.161016 -0.062500 0 0 0 0 0 0 4 403379
-0.010720 0.005774 0.120118 0.030391 -0.042131 -0.134969 -0.062500 0 0 0 0 0 0 4 404365
-0.010735 0.005761 0.120108 0.144554 0.147767 0.028834 -0.062500 0 0 0 0 0 0 4 405381
-0.010763 0.005759 0.120111 0.335205 0.013078 -0.142471 -0.062500 0 0 0 0 0 0 4 406385
-0.010777 0.005758 0.120113 0.168781 -0.009389 -0.131583 -0.062500 0 0 0 0 0 0 4 407381
-0.010784 0.005758 0.120113 0.060586 -0.016660 -0.120537 -0.062500 0 0 0 0 0 0 4 408363
-0.010788 0.005758 0.120113 0.004430 -0.020084 -0.115896 -0.062500 0 0 0 0 0 0 4 409379
-0.010789 0.005757 0.120113 -0.023692 -0.021829 -0.114157 -0.062500 0 0 0 0 0 0 4 410305
-0.010811 0.005762 0.120120 0.229790 -0.087182 -0.215024 -0.062500 0 0 0 0 0 0 4 411295
-0.010821 0.005765 0.120123 0.111839 -0.060133 -0.166271 -0.062500 0 0 0 0 0 0 4 412305
-0.010826 0.005766 0.120124 0.030927 -0.041743 -0.140360 -0.062500 0 0 0 0 0 0 4 413296
-0.010841 0.005752 0.120113 0.144622 0.147865 0.023580 -0.062500 0 0 0 0 0 0 4 414305
-0.010848 0.005746 0.120109 0.067871 0.077535 -0.046114 -0.062500 0 0 0 0 0 0 4 415296
-0.010873 0.005748 0.120115 0.280216 -0.038690 -0.185221 -0.062500 0 0 0 0 0 0 4 416305
-0.010885 0.005749 0.120117 0.138369 -0.037065 -0.151660 -0.062500 0 0 0 0 0 0 4 417295
-0.010891 0.005749 0.120118 0.044697 -0.031267 -0.131340 -0.062500 0 0 0 0 0 0 4 418300
-0.010894 0.005749 0.120118 -0.003662 -0.028196 -0.123254 -0.062500 0 0 0 0 0 0 4 419307
-0.010895 0.005749 0.120119 -0.027710 -0.026756 -0.120277 -0.062500 0 0 0 0 0 0 4 420312
-0.010929 0.005740 0.120115 0.387042 0.069886 -0.066272 -0.062500 0 0 0 0 0 0 4 421302
-0.010945 0.005736 0.120113 0.214044 0.022923 -0.090990 -0.062500 0 0 0 0 0 0 4 422303
-0.010954 0.005734 0.120113 0.088363 -0.010470 -0.104366 -0.062500 0 0 0 0 0 0 4 423305
-0.010958 0.005733 0.120113 0.021130 -0.027942 -0.109639 -0.062500 0 0 0 0 0 0 4 424296
-0.010960 0.005732 0.120113 -0.013100 -0.036676 -0.111585 -0.062500 0 0 0 0 0 0 4 425287
-0.010961 0.005732 0.120113 -0.030344 -0.041026 -0.112302 -0.062500 0 0 0 0 0 0 4 426305
-0.010982 0.005737 0.120120 0.228812 -0.107649 -0.213379 -0.062500 0 0 0 0 0 0 4 427313
-0.010993 0.005739 0.120122 0.113325 -0.081201 -0.165267 -0.062500 0 0 0 0 0 0 4 428309
-0.011010 0.005726 0.120112 0.188696 0.117054 0.014541 -0.062500 0 0 0 0 0 0 4 429311
-0.011019 0.005720 0.120109 0.091753 0.051442 -0.048961 -0.062500 0 0 0 0 0 0 4 430313
-0.011023 0.005717 0.120107 0.026198 0.003734 -0.084584 -0.062500 0 0 0 0 0 0 4 431312
-0.011025 0.005716 0.120107 -0.009590 -0.021038 -0.098636 -0.062500 0 0 0 0 0 0 4 432312
-0.011027 0.005715 0.120107 -0.028270 -0.033309 -0.103805 -0.062500 0 0 0 0 0 0 4 433312
-0.011060 0.005706 0.120103 0.385029 0.076245 -0.051948 -0.062500 0 0 0 0 0 0 4 434312
-0.011077 0.005701 0.120102 0.213561 0.024037 -0.078112 -0.062500 0 0 0 0 0 0 4 435320
-0.011085 0.005699 0.120101 0.088400 -0.010936 -0.092052 -0.062500 0 0 0 0 0 0 4 436284
-0.011089 0.005698 0.120101 0.021359 -0.029189 -0.097547 -0.062500 0 0 0 0 0 0 4 437316
-0.011091 0.005697 0.120101 -0.012781 -0.038312 -0.099572 -0.062500 0 0 0 0 0 0 4 438311
-0.011092 0.005697 0.120101 -0.029978 -0.042841 -0.100304 -0.062500 0 0 0 0 0 0 4 439310
-0.011093 0.005697 0.120101 -0.038613 -0.045095 -0.100566 -0.062500 0 0 0 0 0 0 4 440311
-0.011114 0.005702 0.120108 0.225090 -0.110695 -0.201018 -0.062500 0 0 0 0 0 0 4 441310
-0.011136 0.005690 0.120099 0.266418 0.096245 0.001395 -0.062500 0 0 0 0 0 0 4 442312
-0.011147 0.005684 0.120096 0.132109 0.039925 -0.046713 -0.062500 0 0 0 0 0 0 4 443312
-0.011153 0.005682 0.120095 0.046411 -0.002894 -0.076101 -0.062500 0 0 0 0 0 0 4 444310
-0.011156 0.005680 0.120095 0.000590 -0.025295 -0.087866 -0.062500 0 0 0 0 0 0 4 445306
-0.011158 0.005680 0.120095 -0.023017 -0.036427 -0.092221 -0.062500 0 0 0 0 0 0 4 446306
-0.011179 0.005684 0.120102 0.233126 -0.106414 -0.193896 -0.062500 0 0 0 0 0 0 4 447311
-0.011201 0.005673 0.120093 0.270301 0.098281 0.008031 -0.062500 0 0 0 0 0 0 4 448308
-0.011213 0.005667 0.120090 0.134093 0.040931 -0.040406 -0.062500 0 0 0 0 0 0 4 449307
-0.011219 0.005664 0.120089 0.047399 -0.002382 -0.069917 -0.062500 0 0 0 0 0 0 4 450282
-0.011222 0.005663 0.120089 0.001090 -0.025037 -0.081735 -0.062500 0 0 0 0 0 0 4 451309
-0.011223 0.005662 0.120089 -0.022760 -0.036312 -0.086113 -0.062500 0 0 0 0 0 0 4 452304
-0.011224 0.005662 0.120089 -0.034913 -0.041872 -0.087677 -0.062500 0 0 0 0 0 0 4 453311
-0.011245 0.005667 0.120096 0.227208 -0.109110 -0.188133 -0.062500 0 0 0 0 0 0 4 454311
-0.011267 0.005655 0.120087 0.267161 0.096846 0.014204 -0.062500 0 0 0 0 0 0 4 455310
-0.011278 0.005649 0.120084 0.133026 0.038058 -0.034223 -0.062500 0 0 0 0 0 0 4 456309
-0.011284 0.005647 0.120083 0.047120 -0.004883 -0.063759 -0.062500 0 0 0 0 0 0 4 457311
-0.011287 0.005645 0.120083 0.001213 -0.027384 -0.075591 -0.062500 0 0 0 0 0 0 4 458361
-0.011289 0.005645 0.120083 -0.022479 -0.038535 -0.079959 -0.062500 0 0 0 0 0 0 4 459382
-0.011289 0.005644 0.120082 -0.034519 -0.044064 -0.081545 -0.062500 0 0 0 0 0 0 4 460386
-0.011322 0.005635 0.120078 0.382058 0.068469 -0.026771 -0.062500 0 0 0 0 0 0 4 461385
-0.011339 0.005631 0.120077 0.212192 0.020044 -0.053215 -0.062500 0 0 0 0 0 0 4 462381
-0.011347 0.005629 0.120077 0.087963 -0.014020 -0.067404 -0.062500 0 0 0 0 0 0 4 463388
-0.011352 0.005628 0.120076 0.021427 -0.031819 -0.073011 -0.062500 0 0 0 0 0 0 4 464352
-0.011354 0.005627 0.120076 -0.012518 -0.040696 -0.075067 -0.062500 0 0 0 0 0 0 4 465376
-0.011355 0.005627 0.120076 -0.029608 -0.045100 -0.075813 -0.062500 0 0 0 0 0 0 4 466358
-0.011376 0.005632 0.120083 0.230294 -0.111825 -0.175499 -0.062500 0 0 0 0 0 0 4 467386
-0.011386 0.005634 0.120086 0.114489 -0.085457 -0.128134 -0.062500 0 0 0 0 0 0 4 468377
-0.011403 0.005621 0.120076 0.188759 0.112326 0.052296 -0.062500 0 0 0 0 0 0 4 469377
-0.011412 0.005615 0.120072 0.092396 0.046973 -0.011725 -0.062500 0 0 0 0 0 0 4 470356
-0.011417 0.005612 0.120071 0.027055 -0.000559 -0.047622 -0.062500 0 0 0 0 0 0 4 471351
-0.011419 0.005610 0.120070 -0.008680 -0.025272 -0.061820 -0.062500 0 0 0 0 0 0 4 472376
-0.011441 0.005615 0.120077 0.241248 -0.102045 -0.166224 -0.062500 0 0 0 0 0 0 4 473362
-0.011451 0.005617 0.120080 0.120080 -0.080618 -0.120777 -0.062500 0 0 0 0 0 0 4 474376
-0.011468 0.005604 0.120069 0.191459 0.114629 0.059106 -0.062500 0 0 0 0 0 0 4 475359
-0.011477 0.005598 0.120066 0.093744 0.048124 -0.005224 -0.062500 0 0 0 0 0 0 4 476372
-0.011482 0.005594 0.120064 0.027784 0.000012 -0.041271 -0.062500 0 0 0 0 0 0 4 477371
-0.011505 0.005598 0.120071 0.260911 -0.091702 -0.154442 -0.062500 0 0 0 0 0 0 4 478377
-0.011516 0.005600 0.120073 0.130484 -0.076628 -0.112480 -0.062500 0 0 0 0 0 0 4 479374
-0.011522 0.005600 0.120074 0.043038 -0.064092 -0.089185 -0.062500 0 0 0 0 0 0 4 480361
-0.011525 0.005601 0.120075 -0.002025 -0.057690 -0.080026 -0.062500 0 0 0 0 0 0 4 481373
-0.011526 0.005601 0.120075 -0.024360 -0.054600 -0.076647 -0.062500 0 0 0 0 0 0 4 482296
-0.011538 0.005587 0.120064 0.118396 0.126415 0.080060 -0.062500 0 0 0 0 0 0 4 483304
-0.011545 0.005580 0.120060 0.057958 0.052728 0.006465 -0.062500 0 0 0 0 0 0 4 484293
-0.011569 0.005582 0.120065 0.279192 -0.063420 -0.131708 -0.062500 0 0 0 0 0 0 4 485302
-0.011581 0.005583 0.120067 0.140493 -0.062643 -0.100088 -0.062500 0 0 0 0 0 0 4 486303
-0.011587 0.005583 0.120068 0.048313 -0.057196 -0.080652 -0.062500 0 0 0 0 0 0 4 487293
-0.011590 0.005583 0.120068 0.000739 -0.054279 -0.072895 -0.062500 0 0 0 0 0 0 4 488302
-0.011612 0.005588 0.120075 0.245953 -0.117470 -0.168535 -0.062500 0 0 0 0 0 0 4 489301
-0.011635 0.005577 0.120067 0.276138 0.090063 0.035191 -0.062500 0 0 0 0 0 0 4 490294
-0.011646 0.005572 0.120064 0.137610 0.034647 -0.013455 -0.062500 0 0 0 0 0 0 4 491303
-0.011652 0.005569 0.120063 0.049793 -0.007702 -0.043176 -0.062500 0 0 0 0 0 0 4 492301
-0.011655 0.005567 0.120062 0.002841 -0.029849 -0.055084 -0.062500 0 0 0 0 0 0 4 493302
-0.011657 0.005567 0.120062 -0.021376 -0.040866 -0.059502 -0.062500 0 0 0 0 0 0 4 494333
-0.011678 0.005571 0.120069 0.235328 -0.110895 -0.159371 -0.062500 0 0 0 0 0 0 4 495308
-0.011689 0.005574 0.120072 0.117319 -0.086146 -0.113084 -0.062500 0 0 0 0 0 0 4 496309
-0.011694 0.005575 0.120072 0.036302 -0.068809 -0.088257 -0.062500 0 0 0 0 0 0 4 497292
-0.011696 0.005575 0.120073 -0.005424 -0.060025 -0.078548 -0.062500 0 0 0 0 0 0 4 498424
-0.011698 0.005575 0.120073 -0.026090 -0.055764 -0.074971 -0.062500 0 0 0 0 0 0 4 499308
-0.011719 0.005581 0.120080 0.233439 -0.120358 -0.171776 -0.062500 0 0 0 0 0 0 4 500294
-0.011729 0.005583 0.120082 0.116618 -0.091903 -0.124528 -0.062500 0 0 0 0 0 0 4 501314
-0.011734 0.005584 0.120083 0.036227 -0.072717 -0.099383 -0.062500 0 0 0 0 0 0 4 502311
-0.011749 0.005571 0.120073 0.148230 0.116318 0.066356 -0.062500 0 0 0 0 0 0 4 503281
-0.011777 0.005569 0.120076 0.342256 -0.017917 -0.102103 -0.062500 0 0 0 0 0 0 4 504310
-0.011791 0.005569 0.120077 0.175557 -0.040050 -0.093823 -0.062500 0 0 0 0 0 0 4 505313
-0.011798 0.005568 0.120077 0.067006 -0.047083 -0.084026 -0.062500 0 0 0 0 0 0 4 506315
-0.011801 0.005568 0.120077 0.010642 -0.050356 -0.079841 -0.062500 0 0 0 0 0 0 4 507313
-0.011803 0.005568 0.120077 -0.017587 -0.052014 -0.078279 -0.062500 0 0 0 0 0 0 4 508313
-0.011825 0.005573 0.120084 0.237672 -0.117507 -0.175398 -0.062500 0 0 0 0 0 0 4 509309
-0.011835 0.005575 0.120087 0.118743 -0.090482 -0.128626 -0.062500 0 0 0 0 0 0 4 510311
-0.011840 0.005576 0.120088 0.037292 -0.072028 -0.103678 -0.062500 0 0 0 0 0 0 4 511306
-0.011843 0.005577 0.120088 -0.004661 -0.062673 -0.093902 -0.062500 0 0 0 0 0 0 4 512311
-0.011844 0.005577 0.120088 -0.025396 -0.058116 -0.090303 -0.062500 0 0 0 0 0 0 4 513308
-0.011865 0.005582 0.120095 0.233824 -0.120560 -0.186522 -0.062500 0 0 0 0 0 0 4 514310
-0.011876 0.005585 0.120098 0.116802 -0.092009 -0.139586 -0.062500 0 0 0 0 0 0 4 515307
-0.011881 0.005586 0.120099 0.036306 -0.072788 -0.114579 -0.062500 0 0 0 0 0 0 4 516306
-0.011883 0.005586 0.120099 -0.005137 -0.063067 -0.104794 -0.062500 0 0 0 0 0 0 4 517308
-0.011917 0.005578 0.120095 0.397664 0.054379 -0.042382 -0.062500 0 0 0 0 0 0 4 518309
-0.011934 0.005574 0.120093 0.221037 0.009839 -0.068895 -0.062500 0 0 0 0 0 0 4 519309
-0.011943 0.005572 0.120093 0.093393 -0.022211 -0.083442 -0.062500 0 0 0 0 0 0 4 520309
-0.011947 0.005571 0.120093 0.025054 -0.039002 -0.089213 -0.062500 0 0 0 0 0 0 4 521299
-0.011970 0.005575 0.120100 0.259838 -0.112056 -0.188449 -0.062500 0 0 0 0 0 0 4 522310
-0.011981 0.005577 0.120102 0.130245 -0.088771 -0.142960 -0.062500 0 0 0 0 0 0 4 523280
-0.011987 0.005578 0.120103 0.043387 -0.072127 -0.118512 -0.062500 0 0 0 0 0 0 4 524308
-0.011989 0.005579 0.120103 -0.001272 -0.063690 -0.108918 -0.062500 0 0 0 0 0 0 4 525307
-0.011991 0.005579 0.120103 -0.023396 -0.059589 -0.105388 -0.062500 0 0 0 0 0 0 4 526309
-0.012012 0.005584 0.120110 0.235430 -0.122281 -0.201032 -0.062500 0 0 0 0 0 0 4 527283
-0.012022 0.005586 0.120113 0.117928 -0.093850 -0.154403 -0.062500 0 0 0 0 0 0 4 528310
-0.012027 0.005588 0.120114 0.037205 -0.074655 -0.129557 -0.062500 0 0 0 0 0 0 4 529308
-0.012030 0.005588 0.120114 -0.004375 -0.064959 -0.119820 -0.062500 0 0 0 0 0 0 4 530309
-0.012052 0.005593 0.120121 0.244889 -0.124928 -0.212986 -0.062500 0 0 0 0 0 0 4 531308
-0.012063 0.005596 0.120124 0.122614 -0.095143 -0.165603 -0.062500 0 0 0 0 0 0 4 532302
-0.012068 0.005597 0.120124 0.039510 -0.075309 -0.140502 -0.062500 0 0 0 0 0 0 4 533296
-0.012070 0.005598 0.120125 -0.003257 -0.065270 -0.130656 -0.062500 0 0 0 0 0 0 4 534301
-0.012072 0.005598 0.120125 -0.024378 -0.060366 -0.127044 -0.062500 0 0 0 0 0 0 4 535310
-0.012093 0.005603 0.120132 0.235162 -0.122714 -0.222304 -0.062500 0 0 0 0 0 0 4 536308
-0.012115 0.005592 0.120123 0.270594 0.085124 -0.019381 -0.062500 0 0 0 0 0 0 4 537312
-0.012127 0.005586 0.120120 0.135693 0.030118 -0.068940 -0.062500 0 0 0 0 0 0 4 538313
-0.012132 0.005584 0.120119 0.050207 -0.013641 -0.099116 -0.062500 0 0 0 0 0 0 4 539306
-0.012135 0.005582 0.120119 0.004024 -0.035658 -0.111225 -0.062500 0 0 0 0 0 0 4 540307
-0.012158 0.005587 0.120125 0.250253 -0.111344 -0.212064 -0.062500 0 0 0 0 0 0 4 541306
-0.012169 0.005589 0.120128 0.125839 -0.089290 -0.167834 -0.062500 0 0 0 0 0 0 4 542309
-0.012174 0.005590 0.120129 0.041530 -0.073239 -0.143884 -0.062500 0 0 0 0 0 0 4 543307
-0.012176 0.005590 0.120129 -0.001887 -0.065080 -0.134465 -0.062500 0 0 0 0 0 0 4 544293
[truncated: 4,067,117 more chars]
