# Supplementary material for: Increasing Patient Engagement in Rehabilitation Exercises Using Computer-Based Citizen Science
Source: PLoS One. 2015 Mar 20;10(3):e0117013. doi: 10.1371/journal.pone.0117013 (PMC4368773; doi:10.1371/journal.pone.0117013)
Supplement: S3 Dataset — (ZIP) [file pone.0117013.s003.zip › Dataset_S3/H29/H29_without.dat]

0.000426 -0.017960 0.170365 0.356631 0.734067 -5.313347 -0.000000 1 0 0 0 0 0 0 969
0.000425 -0.017994 0.170495 0.049168 0.520364 -2.256593 -0.000030 1 0 0 0 0 0 0 1941
0.000437 -0.018026 0.170743 -0.160606 0.496025 -3.488047 -0.000062 1 0 0 0 0 0 0 2962
0.000421 -0.018034 0.170940 0.186888 0.168529 -2.984007 -0.000093 1 0 0 0 0 0 0 3953
0.000417 -0.018063 0.171067 0.076592 0.432031 -2.048073 -0.000124 1 0 0 0 0 0 0 4946
0.000394 -0.018082 0.171296 0.298681 0.325465 -3.294486 -0.000156 1 0 0 0 0 0 0 5961
0.000392 -0.018071 0.171418 0.045799 -0.052534 -2.061205 -0.000186 1 0 0 0 0 0 0 6937
0.000371 -0.018061 0.171620 0.273336 -0.074728 -2.997071 -0.000219 1 0 0 0 0 0 0 7961
0.000356 -0.018064 0.171730 0.210446 0.085158 -1.914179 -0.000249 1 0 0 0 0 0 0 8938
0.000308 -0.018040 0.171851 0.640186 -0.229794 -1.975857 -0.000281 1 0 0 0 0 0 0 9946
0.000285 -0.018014 0.171980 0.350155 -0.270709 -2.111949 -0.000321 1 0 0 0 0 0 0 11237
0.000223 -0.017922 0.172180 0.825636 -1.137481 -3.079848 -0.000343 1 0 0 0 0 0 0 11952
0.000200 -0.017913 0.172245 0.377823 -0.125421 -1.444835 -0.000379 1 0 0 0 0 0 0 13093
0.000160 -0.017870 0.172337 0.533219 -0.474609 -1.647364 -0.000406 1 0 0 0 0 0 0 13949
0.000133 -0.017815 0.172422 0.394664 -0.638271 -1.595218 -0.000437 1 0 0 0 0 0 0 14937
0.000070 -0.017744 0.172500 0.850853 -0.868169 -1.532239 -0.000468 1 0 0 0 0 0 0 15946
0.000022 -0.017655 0.172577 0.685840 -1.125118 -1.531333 -0.000499 1 0 0 0 0 0 0 16938
-0.000009 -0.017580 0.172640 0.467135 -0.947363 -1.377294 -0.000531 1 0 0 0 0 0 0 17945
-0.000033 -0.017514 0.172696 0.340112 -0.815545 -1.301030 -0.000562 1 0 0 0 0 0 0 18938
-0.000054 -0.017453 0.172736 0.282418 -0.713625 -1.097434 -0.000593 1 0 0 0 0 0 0 19952
-0.000072 -0.017397 0.172767 0.249389 -0.644440 -0.996235 -0.000624 1 0 0 0 0 0 0 20940
-0.000089 -0.017343 0.172795 0.229989 -0.599046 -0.960883 -0.000656 1 0 0 0 0 0 0 21959
-0.000085 -0.017298 0.172815 -0.050758 -0.479424 -0.885858 -0.000687 1 0 0 0 0 0 0 22953
-0.000083 -0.017274 0.172825 -0.047286 -0.176507 -0.763136 -0.000718 1 0 0 0 0 0 0 23954
-0.000083 -0.017262 0.172830 -0.034295 0.009655 -0.708946 -0.000750 1 0 0 0 0 0 0 24961
-0.000090 -0.017233 0.172831 0.077229 -0.177483 -0.682280 -0.000781 1 0 0 0 0 0 0 25956
-0.000074 -0.017226 0.172826 -0.232755 0.086668 -0.623462 -0.000811 1 0 0 0 0 0 0 26923
-0.000073 -0.017200 0.172822 -0.051575 -0.117690 -0.662386 -0.000844 1 0 0 0 0 0 0 27961
-0.000060 -0.017172 0.172814 -0.196953 -0.161509 -0.628011 -0.000875 1 0 0 0 0 0 0 28963
-0.000054 -0.017158 0.172810 -0.130953 0.029808 -0.703504 -0.000906 1 0 0 0 0 0 0 29950
-0.000059 -0.017129 0.172807 0.022051 -0.142488 -0.747499 -0.000937 1 0 0 0 0 0 0 30953
-0.000069 -0.017092 0.172805 0.110435 -0.252650 -0.781327 -0.000968 1 0 0 0 0 0 0 31948
-0.000082 -0.017052 0.172803 0.155678 -0.306977 -0.810438 -0.000999 1 0 0 0 0 0 0 32926
-0.000097 -0.017009 0.172800 0.178090 -0.330493 -0.838892 -0.001031 1 0 0 0 0 0 0 33952
-0.000112 -0.016966 0.172798 0.189048 -0.338555 -0.865770 -0.001062 1 0 0 0 0 0 0 34954
-0.000120 -0.016944 0.172797 0.088811 -0.047891 -0.906898 -0.001093 1 0 0 0 0 0 0 35958
-0.000124 -0.016933 0.172797 0.027984 0.130064 -0.941891 -0.001125 1 0 0 0 0 0 0 36959
-0.000105 -0.016935 0.172791 -0.274063 0.315045 -0.901298 -0.001156 1 0 0 0 0 0 0 37957
-0.000095 -0.016936 0.172788 -0.184017 0.334843 -0.959801 -0.001187 1 0 0 0 0 0 0 38954
-0.000099 -0.016914 0.172786 -0.009227 0.048532 -0.993190 -0.001218 1 0 0 0 0 0 0 39954
-0.000100 -0.016903 0.172785 -0.014532 0.169988 -1.036684 -0.001249 1 0 0 0 0 0 0 40952
-0.000101 -0.016898 0.172784 -0.026497 0.260250 -1.072694 -0.001281 1 0 0 0 0 0 0 41954
-0.000110 -0.016873 0.172783 0.071699 0.020612 -1.088879 -0.001312 1 0 0 0 0 0 0 42952
-0.000122 -0.016838 0.172781 0.130761 -0.123799 -1.108869 -0.001343 1 0 0 0 0 0 0 43954
-0.000128 -0.016821 0.172780 0.055483 0.096231 -1.146851 -0.001374 1 0 0 0 0 0 0 44953
-0.000139 -0.016790 0.172779 0.112644 -0.052426 -1.165179 -0.001406 1 0 0 0 0 0 0 45953
-0.000145 -0.016774 0.172778 0.044804 0.142187 -1.201436 -0.001437 1 0 0 0 0 0 0 46953
-0.000155 -0.016744 0.172776 0.106489 -0.021428 -1.218681 -0.001468 1 0 0 0 0 0 0 47954
-0.000161 -0.016729 0.172776 0.041072 0.165511 -1.254534 -0.001500 1 0 0 0 0 0 0 48954
-0.000164 -0.016722 0.172775 -0.001575 0.289200 -1.286840 -0.001531 1 0 0 0 0 0 0 49953
-0.000152 -0.016703 0.172768 -0.189426 0.155314 -1.229623 -0.001562 1 0 0 0 0 0 0 50953
-0.000146 -0.016693 0.172765 -0.137037 0.278179 -1.294133 -0.001593 1 0 0 0 0 0 0 51956
-0.000143 -0.016689 0.172764 -0.095759 0.360085 -1.345533 -0.001624 1 0 0 0 0 0 0 52923
-0.000135 -0.016711 0.172750 -0.169707 0.720344 -1.221162 -0.001656 1 0 0 0 0 0 0 53952
-0.000138 -0.016700 0.172743 -0.017982 0.337957 -1.307945 -0.001687 1 0 0 0 0 0 0 54952
-0.000140 -0.016695 0.172739 -0.027573 0.381835 -1.391854 -0.001718 1 0 0 0 0 0 0 55956
-0.000140 -0.016692 0.172737 -0.040362 0.428638 -1.448277 -0.001749 1 0 0 0 0 0 0 56951
-0.000128 -0.016676 0.172730 -0.213051 0.254520 -1.402337 -0.001781 1 0 0 0 0 0 0 57952
-0.000135 -0.016685 0.172719 0.022190 0.582322 -1.378989 -0.001812 1 0 0 0 0 0 0 58954
-0.000146 -0.016668 0.172713 0.101816 0.276862 -1.457824 -0.001843 1 0 0 0 0 0 0 59953
-0.000152 -0.016659 0.172710 0.033239 0.369462 -1.532182 -0.001874 1 0 0 0 0 0 0 60948
-0.000142 -0.016640 0.172702 -0.177293 0.239121 -1.496346 -0.001905 1 0 0 0 0 0 0 61939
-0.000137 -0.016630 0.172698 -0.136501 0.365602 -1.571929 -0.001937 1 0 0 0 0 0 0 62946
-0.000156 -0.016621 0.172688 0.179730 0.382713 -1.520210 -0.001968 1 0 0 0 0 0 0 63955
-0.000144 -0.016623 0.172677 -0.185786 0.549236 -1.536967 -0.001999 1 0 0 0 0 0 0 64953
-0.000160 -0.016620 0.172664 0.130030 0.496800 -1.523216 -0.002031 1 0 0 0 0 0 0 65953
-0.000147 -0.016625 0.172652 -0.214742 0.617922 -1.564861 -0.002062 1 0 0 0 0 0 0 66954
-0.000140 -0.016629 0.172647 -0.166724 0.607489 -1.673193 -0.002093 1 0 0 0 0 0 0 67953
-0.000137 -0.016632 0.172630 -0.110345 0.617157 -1.564515 -0.002124 1 0 0 0 0 0 0 68952
-0.000114 -0.016642 0.172617 -0.362748 0.700611 -1.618624 -0.002156 1 0 0 0 0 0 0 69951
-0.000124 -0.016642 0.172602 0.035073 0.596420 -1.628956 -0.002187 1 0 0 0 0 0 0 70952
-0.000108 -0.016649 0.172589 -0.266118 0.690024 -1.682577 -0.002218 1 0 0 0 0 0 0 71952
-0.000087 -0.016638 0.172577 -0.361878 0.461281 -1.708634 -0.002249 1 0 0 0 0 0 0 72938
-0.000077 -0.016633 0.172571 -0.239145 0.526698 -1.821579 -0.002281 1 0 0 0 0 0 0 73945
-0.000072 -0.016632 0.172554 -0.150243 0.598491 -1.715260 -0.002312 1 0 0 0 0 0 0 74937
-0.000056 -0.016617 0.172539 -0.281595 0.422866 -1.754951 -0.002343 1 0 0 0 0 0 0 75944
-0.000056 -0.016587 0.172531 -0.093389 0.226981 -1.866614 -0.002374 1 0 0 0 0 0 0 76935
-0.000044 -0.016557 0.172520 -0.244636 0.206023 -1.869280 -0.002405 1 0 0 0 0 0 0 77943
-0.000058 -0.016538 0.172507 0.101545 0.344621 -1.855451 -0.002436 1 0 0 0 0 0 0 78935
-0.000053 -0.016513 0.172493 -0.131330 0.296937 -1.881536 -0.002468 1 0 0 0 0 0 0 79944
-0.000037 -0.016485 0.172480 -0.289500 0.264103 -1.908813 -0.002499 1 0 0 0 0 0 0 80935
-0.000016 -0.016456 0.172467 -0.373797 0.249834 -1.935586 -0.002530 1 0 0 0 0 0 0 81944
-0.000027 -0.016437 0.172453 0.031125 0.382933 -1.939743 -0.002561 1 0 0 0 0 0 0 82935
-0.000011 -0.016435 0.172440 -0.275692 0.624481 -1.991779 -0.002593 1 0 0 0 0 0 0 83944
0.000010 -0.016418 0.172427 -0.375449 0.471533 -2.016275 -0.002624 1 0 0 0 0 0 0 84935
0.000020 -0.016412 0.172407 -0.244891 0.596495 -1.946205 -0.002656 1 0 0 0 0 0 0 85945
0.000038 -0.016394 0.172391 -0.339942 0.461180 -2.010152 -0.002686 1 0 0 0 0 0 0 86935
0.000060 -0.016370 0.172376 -0.403856 0.374646 -2.062525 -0.002718 1 0 0 0 0 0 0 87944
0.000063 -0.016336 0.172368 -0.165207 0.243236 -2.173977 -0.002749 1 0 0 0 0 0 0 88935
0.000064 -0.016321 0.172350 -0.113931 0.481540 -2.080891 -0.002780 1 0 0 0 0 0 0 89935
0.000078 -0.016298 0.172334 -0.274420 0.414532 -2.128233 -0.002812 1 0 0 0 0 0 0 90945
0.000069 -0.016243 0.172324 0.004667 -0.018647 -2.227004 -0.002843 1 0 0 0 0 0 0 91943
0.000064 -0.016217 0.172305 -0.020211 0.331481 -2.143716 -0.002874 1 0 0 0 0 0 0 92940
0.000046 -0.016159 0.172293 0.150386 -0.036511 -2.252364 -0.002905 1 0 0 0 0 0 0 93938
0.000050 -0.016115 0.172281 -0.123078 0.105237 -2.275228 -0.002937 1 0 0 0 0 0 0 94938
0.000057 -0.016055 0.172266 -0.191871 -0.082955 -2.277001 -0.002968 1 0 0 0 0 0 0 95938
0.000039 -0.016020 0.172251 0.125048 0.232858 -2.286340 -0.002999 1 0 0 0 0 0 0 96951
0.000035 -0.015965 0.172235 -0.026762 0.002293 -2.305623 -0.003031 1 0 0 0 0 0 0 97948
0.000047 -0.015922 0.172221 -0.240114 0.145155 -2.346567 -0.003062 1 0 0 0 0 0 0 98949
0.000031 -0.015896 0.172205 0.090525 0.382815 -2.360514 -0.003093 1 0 0 0 0 0 0 99953
0.000028 -0.015845 0.172189 -0.046717 0.088311 -2.380032 -0.003124 1 0 0 0 0 0 0 100952
0.000040 -0.015804 0.172175 -0.251917 0.196754 -2.421122 -0.003155 1 0 0 0 0 0 0 101945
0.000045 -0.015786 0.172153 -0.191105 0.504320 -2.362088 -0.003187 1 0 0 0 0 0 0 102952
0.000032 -0.015732 0.172140 0.055643 0.081986 -2.485621 -0.003218 1 0 0 0 0 0 0 103953
0.000039 -0.015690 0.172127 -0.177282 0.192837 -2.517072 -0.003249 1 0 0 0 0 0 0 104951
0.000013 -0.015641 0.172110 0.227683 0.126149 -2.500915 -0.003281 1 0 0 0 0 0 0 105954
0.000013 -0.015601 0.172095 -0.075656 0.241430 -2.542137 -0.003312 1 0 0 0 0 0 0 106954
0.000018 -0.015543 0.172080 -0.173856 0.019601 -2.557942 -0.003343 1 0 0 0 0 0 0 107945
-0.000000 -0.015510 0.172063 0.130128 0.317591 -2.576928 -0.003375 1 0 0 0 0 0 0 108956
-0.000026 -0.015448 0.172053 0.244733 -0.010979 -2.671815 -0.003406 1 0 0 0 0 0 0 109949
-0.000039 -0.015419 0.172033 0.097962 0.383728 -2.590526 -0.003437 1 0 0 0 0 0 0 110951
-0.000061 -0.015360 0.172021 0.203958 0.036291 -2.697172 -0.003468 1 0 0 0 0 0 0 111938
-0.000080 -0.015308 0.172013 0.171442 0.101992 -2.795162 -0.003499 1 0 0 0 0 0 0 112946
-0.000098 -0.015261 0.171993 0.156049 0.173906 -2.669667 -0.003531 1 0 0 0 0 0 0 113950
-0.000129 -0.015232 0.171975 0.317120 0.432245 -2.699468 -0.003562 1 0 0 0 0 0 0 114952
-0.000152 -0.015196 0.171965 0.236363 0.360495 -2.828154 -0.003593 1 0 0 0 0 0 0 115952
-0.000164 -0.015180 0.171946 0.084446 0.614346 -2.745162 -0.003624 1 0 0 0 0 0 0 116950
-0.000186 -0.015127 0.171933 0.197411 0.169823 -2.848387 -0.003656 1 0 0 0 0 0 0 117950
-0.000189 -0.015125 0.171914 -0.032988 0.793036 -2.800231 -0.003687 1 0 0 0 0 0 0 118950
-0.000207 -0.015079 0.171902 0.128753 0.291674 -2.902311 -0.003718 1 0 0 0 0 0 0 119951
-0.000229 -0.015074 0.171889 0.208241 0.776504 -2.925545 -0.003749 1 0 0 0 0 0 0 120950
-0.000227 -0.015056 0.171876 -0.103408 0.660872 -2.943966 -0.003780 1 0 0 0 0 0 0 121936
-0.000248 -0.015041 0.171860 0.161450 0.709035 -2.944334 -0.003811 1 0 0 0 0 0 0 122926
-0.000266 -0.015012 0.171851 0.156401 0.522394 -3.049574 -0.003842 1 0 0 0 0 0 0 123922
-0.000297 -0.014993 0.171838 0.321722 0.632390 -3.028329 -0.003874 1 0 0 0 0 0 0 124952
-0.000334 -0.014978 0.171823 0.421450 0.712582 -3.022402 -0.003906 1 0 0 0 0 0 0 125950
-0.000360 -0.014948 0.171814 0.293250 0.534109 -3.125992 -0.003937 1 0 0 0 0 0 0 126949
-0.000374 -0.014935 0.171795 0.115512 0.733049 -3.030090 -0.003968 1 0 0 0 0 0 0 127951
-0.000403 -0.014923 0.171777 0.290827 0.783552 -3.054990 -0.003999 1 0 0 0 0 0 0 128949
-0.000425 -0.014895 0.171767 0.225478 0.581343 -3.179665 -0.004030 1 0 0 0 0 0 0 129943
-0.000458 -0.014876 0.171753 0.359821 0.680629 -3.167280 -0.004062 1 0 0 0 0 0 0 130944
-0.000488 -0.014884 0.171740 0.338223 1.052804 -3.189925 -0.004093 1 0 0 0 0 0 0 131950
-0.000489 -0.014873 0.171726 -0.033842 0.838735 -3.212720 -0.004124 1 0 0 0 0 0 0 132938
-0.000512 -0.014862 0.171710 0.201714 0.833079 -3.215216 -0.004156 1 0 0 0 0 0 0 133947
-0.000537 -0.014874 0.171696 0.256438 1.141969 -3.251023 -0.004187 1 0 0 0 0 0 0 134946
-0.000550 -0.014882 0.171674 0.106142 1.119693 -3.186181 -0.004218 1 0 0 0 0 0 0 135951
-0.000578 -0.014881 0.171655 0.290038 1.011604 -3.231774 -0.004249 1 0 0 0 0 0 0 136950
-0.000600 -0.014859 0.171644 0.228343 0.724686 -3.367153 -0.004280 1 0 0 0 0 0 0 137937
-0.000612 -0.014849 0.171624 0.086600 0.866486 -3.285806 -0.004311 1 0 0 0 0 0 0 138921
-0.000639 -0.014839 0.171606 0.281257 0.887895 -3.318421 -0.004343 1 0 0 0 0 0 0 139951
-0.000689 -0.014846 0.171580 0.588196 1.120377 -3.256474 -0.004374 1 0 0 0 0 0 0 140947
-0.000721 -0.014828 0.171567 0.400897 0.816662 -3.421455 -0.004406 1 0 0 0 0 0 0 141949
-0.000752 -0.014838 0.171538 0.359469 1.154369 -3.266461 -0.004437 1 0 0 0 0 0 0 142950
-0.000789 -0.014838 0.171516 0.439593 1.073167 -3.349610 -0.004468 1 0 0 0 0 0 0 143951
-0.000829 -0.014833 0.171496 0.492164 1.007400 -3.415352 -0.004499 1 0 0 0 0 0 0 144936
-0.000871 -0.014826 0.171477 0.521619 0.973593 -3.460751 -0.004530 1 0 0 0 0 0 0 145943
-0.000907 -0.014841 0.171446 0.440531 1.269423 -3.325666 -0.004561 1 0 0 0 0 0 0 146934
-0.000954 -0.014821 0.171420 0.593953 0.849974 -3.403195 -0.004595 1 0 0 0 0 0 0 148013
-0.000992 -0.014830 0.171386 0.488206 1.191385 -3.319201 -0.004626 1 0 0 0 0 0 0 149000
-0.001012 -0.014837 0.171355 0.234426 1.201877 -3.375318 -0.004658 1 0 0 0 0 0 0 150014
-0.001065 -0.014830 0.171322 0.657179 1.031057 -3.372545 -0.004688 1 0 0 0 0 0 0 150999
-0.001092 -0.014828 0.171291 0.356853 1.093238 -3.428599 -0.004720 1 0 0 0 0 0 0 152014
-0.001120 -0.014847 0.171255 0.337861 1.365040 -3.374225 -0.004751 1 0 0 0 0 0 0 152999
-0.001157 -0.014852 0.171213 0.449133 1.232886 -3.325702 -0.004783 1 0 0 0 0 0 0 154014
-0.001175 -0.014857 0.171178 0.227461 1.220867 -3.433056 -0.004813 1 0 0 0 0 0 0 154998
-0.001207 -0.014856 0.171138 0.380260 1.144125 -3.384675 -0.004845 1 0 0 0 0 0 0 156015
-0.001245 -0.014852 0.171094 0.483764 1.104202 -3.361642 -0.004876 1 0 0 0 0 0 0 157017
-0.001287 -0.014847 0.171049 0.539527 1.087881 -3.360034 -0.004907 1 0 0 0 0 0 0 157999
-0.001316 -0.014823 0.171011 0.386551 0.859936 -3.468616 -0.004939 1 0 0 0 0 0 0 159012
-0.001353 -0.014808 0.170968 0.476449 0.945832 -3.442955 -0.004971 1 0 0 0 0 0 0 160028
-0.001394 -0.014796 0.170923 0.539216 1.012717 -3.430521 -0.004999 1 0 0 0 0 0 0 160941
-0.001438 -0.014787 0.170878 0.573864 1.052480 -3.435382 -0.005030 1 0 0 0 0 0 0 161933
-0.001460 -0.014785 0.170826 0.311395 1.162684 -3.375338 -0.005062 1 0 0 0 0 0 0 162943
-0.001494 -0.014781 0.170776 0.433042 1.146244 -3.423087 -0.005093 1 0 0 0 0 0 0 163933
-0.001512 -0.014782 0.170723 0.239252 1.218762 -3.389589 -0.005124 1 0 0 0 0 0 0 164942
-0.001543 -0.014779 0.170673 0.398492 1.181756 -3.450518 -0.005155 1 0 0 0 0 0 0 165933
-0.001560 -0.014781 0.170618 0.223679 1.243391 -3.422985 -0.005187 1 0 0 0 0 0 0 166941
-0.001569 -0.014785 0.170562 0.110071 1.287121 -3.413116 -0.005218 1 0 0 0 0 0 0 167932
-0.001604 -0.014760 0.170509 0.442176 0.925329 -3.463982 -0.005249 1 0 0 0 0 0 0 168941
-0.001623 -0.014751 0.170453 0.258133 1.094412 -3.456029 -0.005280 1 0 0 0 0 0 0 169933
-0.001647 -0.014767 0.170388 0.314929 1.441483 -3.358148 -0.005312 1 0 0 0 0 0 0 170944
-0.001669 -0.014754 0.170324 0.283013 1.123447 -3.382620 -0.005343 1 0 0 0 0 0 0 171941
-0.001680 -0.014752 0.170263 0.152557 1.218974 -3.437945 -0.005374 1 0 0 0 0 0 0 172936
-0.001695 -0.014730 0.170201 0.185578 0.990221 -3.448010 -0.005405 1 0 0 0 0 0 0 173925
-0.001725 -0.014716 0.170147 0.387111 1.067171 -3.563228 -0.005436 1 0 0 0 0 0 0 174933
-0.001728 -0.014695 0.170082 0.050582 0.992543 -3.459260 -0.005468 1 0 0 0 0 0 0 175950
-0.001774 -0.014675 0.170016 0.589486 1.000238 -3.449933 -0.005499 1 0 0 0 0 0 0 176946
-0.001776 -0.014675 0.169948 0.069955 1.265058 -3.439172 -0.005531 1 0 0 0 0 0 0 177954
-0.001786 -0.014654 0.169882 0.123060 1.037217 -3.486487 -0.005562 1 0 0 0 0 0 0 178949
-0.001815 -0.014641 0.169809 0.367459 1.109583 -3.419650 -0.005593 1 0 0 0 0 0 0 179950
-0.001838 -0.014614 0.169741 0.327097 0.947039 -3.488834 -0.005624 1 0 0 0 0 0 0 180947
-0.001873 -0.014598 0.169668 0.477825 1.067149 -3.436416 -0.005656 1 0 0 0 0 0 0 181946
-0.001891 -0.014592 0.169601 0.276100 1.235202 -3.544244 -0.005687 1 0 0 0 0 0 0 182950
-0.001902 -0.014593 0.169522 0.158470 1.332505 -3.406468 -0.005718 1 0 0 0 0 0 0 183950
-0.001916 -0.014573 0.169451 0.196078 1.082358 -3.508637 -0.005749 1 0 0 0 0 0 0 184949
-0.001947 -0.014560 0.169375 0.412721 1.147067 -3.476881 -0.005780 1 0 0 0 0 0 0 185941
-0.001949 -0.014539 0.169299 0.069565 1.066105 -3.488782 -0.005812 1 0 0 0 0 0 0 186947
-0.001952 -0.014532 0.169215 0.037852 1.238578 -3.402320 -0.005846 1 0 0 0 0 0 0 188050
-0.001985 -0.014502 0.169131 0.431811 0.959071 -3.400985 -0.005877 1 0 0 0 0 0 0 189023
-0.002003 -0.014490 0.169042 0.275745 1.175916 -3.366413 -0.005908 1 0 0 0 0 0 0 190034
-0.002013 -0.014488 0.168952 0.161939 1.324108 -3.352306 -0.005939 1 0 0 0 0 0 0 191020
-0.002027 -0.014466 0.168875 0.201595 1.097818 -3.533912 -0.005970 1 0 0 0 0 0 0 192014
-0.002044 -0.014435 0.168787 0.243152 0.949207 -3.429150 -0.006002 1 0 0 0 0 0 0 193020
-0.002054 -0.014422 0.168697 0.155472 1.184393 -3.399432 -0.006033 1 0 0 0 0 0 0 194012
-0.002068 -0.014395 0.168602 0.210660 1.028461 -3.359773 -0.006064 1 0 0 0 0 0 0 195020
-0.002085 -0.014362 0.168506 0.248330 0.924542 -3.341573 -0.006093 1 0 0 0 0 0 0 195954
-0.002095 -0.014348 0.168411 0.158720 1.180018 -3.373090 -0.006125 1 0 0 0 0 0 0 196955
-0.002109 -0.014321 0.168314 0.213416 1.031256 -3.362370 -0.006156 1 0 0 0 0 0 0 197947
-0.002132 -0.014327 0.168211 0.329546 1.461403 -3.287598 -0.006187 1 0 0 0 0 0 0 198948
-0.002153 -0.014309 0.168110 0.319120 1.202539 -3.321699 -0.006218 1 0 0 0 0 0 0 199935
-0.002173 -0.014280 0.168009 0.308086 1.024751 -3.348780 -0.006249 1 0 0 0 0 0 0 200930
-0.002162 -0.014275 0.167906 -0.097135 1.325887 -3.324001 -0.006281 1 0 0 0 0 0 0 201949
-0.002181 -0.014268 0.167796 0.246688 1.346208 -3.248147 -0.006312 1 0 0 0 0 0 0 202949
-0.002199 -0.014245 0.167691 0.286053 1.126135 -3.317596 -0.006343 1 0 0 0 0 0 0 203937
-0.002210 -0.014235 0.167574 0.192544 1.297371 -3.176354 -0.006374 1 0 0 0 0 0 0 204948
-0.002225 -0.014210 0.167465 0.234454 1.112271 -3.284358 -0.006406 1 0 0 0 0 0 0 205946
-0.002220 -0.014183 0.167354 -0.024780 1.073562 -3.275374 -0.006437 1 0 0 0 0 0 0 206944
-0.002205 -0.014155 0.167242 -0.184325 1.060813 -3.267718 -0.006467 1 0 0 0 0 0 0 207919
-0.002221 -0.014136 0.167126 0.212037 1.193231 -3.238975 -0.006499 1 0 0 0 0 0 0 208948
-0.002224 -0.014089 0.167009 0.088966 0.827424 -3.216064 -0.006530 1 0 0 0 0 0 0 209944
-0.002228 -0.014068 0.166884 0.073890 1.133483 -3.134577 -0.006562 1 0 0 0 0 0 0 210948
-0.002216 -0.014042 0.166765 -0.119733 1.119057 -3.201551 -0.006592 1 0 0 0 0 0 0 211924
-0.002220 -0.014009 0.166654 0.055731 1.009056 -3.327839 -0.006624 1 0 0 0 0 0 0 212923
-0.002223 -0.013993 0.166532 0.070812 1.245131 -3.206270 -0.006655 1 0 0 0 0 0 0 213940
-0.002220 -0.013947 0.166410 -0.010696 0.865449 -3.205095 -0.006687 1 0 0 0 0 0 0 214949
-0.002220 -0.013926 0.166282 0.019428 1.157330 -3.139486 -0.006718 1 0 0 0 0 0 0 215935
-0.002207 -0.013900 0.166160 -0.149721 1.135143 -3.216445 -0.006749 1 0 0 0 0 0 0 216945
-0.002202 -0.013889 0.166032 -0.062679 1.325750 -3.152561 -0.006781 1 0 0 0 0 0 0 217946
-0.002209 -0.013861 0.165898 0.107196 1.132351 -3.073144 -0.006812 1 0 0 0 0 0 0 218949
-0.002199 -0.013833 0.165772 -0.096153 1.101707 -3.185055 -0.006842 1 0 0 0 0 0 0 219919
-0.002196 -0.013820 0.165642 -0.036006 1.310424 -3.141390 -0.006874 1 0 0 0 0 0 0 220949
-0.002189 -0.013774 0.165514 -0.072152 0.906350 -3.183285 -0.006906 1 0 0 0 0 0 0 221946
-0.002187 -0.013752 0.165383 -0.015465 1.184686 -3.138306 -0.006937 1 0 0 0 0 0 0 222941
-0.002181 -0.013702 0.165254 -0.062001 0.867439 -3.271216 -0.007090 1 0 0 0 0 0 0 227838
-0.002165 -0.013521 0.164523 -0.190041 -0.863826 4.549557 -0.007222 1 0 0 0 0 0 0 232071
-0.002141 -0.013413 0.163985 -0.324562 -0.084361 2.850725 -0.007249 1 0 0 0 0 0 0 232930
-0.002122 -0.013384 0.163841 -0.265402 1.018303 -2.432925 -0.007280 1 0 0 0 0 0 0 233916
-0.002099 -0.013353 0.163688 -0.311253 1.096054 -2.855472 -0.007311 1 0 0 0 0 0 0 234918
-0.002074 -0.013321 0.163550 -0.350678 1.105629 -3.100798 -0.007342 1 0 0 0 0 0 0 235918
-0.002048 -0.013289 0.163419 -0.372432 1.100861 -3.218262 -0.007373 1 0 0 0 0 0 0 236917
-0.002021 -0.013256 0.163291 -0.384703 1.094620 -3.272784 -0.007405 1 0 0 0 0 0 0 237917
-0.002016 -0.013216 0.163171 -0.096967 1.008849 -3.388402 -0.007436 1 0 0 0 0 0 0 238916
-0.002000 -0.013179 0.163047 -0.217981 1.034947 -3.360937 -0.007467 1 0 0 0 0 0 0 239913
-0.002001 -0.013137 0.162929 -0.011298 0.975558 -3.431831 -0.007498 1 0 0 0 0 0 0 240912
-0.001988 -0.013098 0.162806 -0.175907 1.016844 -3.382657 -0.007529 1 0 0 0 0 0 0 241912
-0.001976 -0.013037 0.162676 -0.179487 0.730257 -3.302740 -0.007561 1 0 0 0 0 0 0 242913
-0.001993 -0.013000 0.162546 0.207417 1.011976 -3.282971 -0.007592 1 0 0 0 0 0 0 243919
-0.001996 -0.012940 0.162412 0.059436 0.742356 -3.254828 -0.007627 1 0 0 0 0 0 0 245032
-0.001984 -0.012892 0.162262 -0.151931 0.865263 -3.029598 -0.007663 1 0 0 0 0 0 0 246195
-0.002002 -0.012860 0.162100 0.216265 1.097038 -2.871124 -0.007690 1 0 0 0 0 0 0 247044
-0.001996 -0.012827 0.161957 -0.046705 1.114173 -3.084130 -0.007721 1 0 0 0 0 0 0 248044
-0.001980 -0.012792 0.161800 -0.218104 1.087482 -2.942454 -0.007752 1 0 0 0 0 0 0 249047
-0.001981 -0.012751 0.161645 -0.014090 1.000925 -2.961169 -0.007809 1 0 0 0 0 0 0 250861
-0.001940 -0.012666 0.161306 -0.545176 0.433926 -0.545241 -0.007843 1 0 0 0 0 0 0 251940
-0.001927 -0.012611 0.161161 -0.228035 0.747330 -2.844378 -0.007874 1 0 0 0 0 0 0 252927
-0.001907 -0.012564 0.161003 -0.295297 0.895784 -2.897840 -0.007909 1 0 0 0 0 0 0 254068
-0.001917 -0.012459 0.160739 0.087751 0.155609 -1.520353 -0.007941 1 0 0 0 0 0 0 255071
-0.001904 -0.012423 0.160609 -0.161216 0.963655 -3.110062 -0.007967 1 0 0 0 0 0 0 255927
-0.001892 -0.012362 0.160472 -0.186914 0.731087 -3.199710 -0.008003 1 0 0 0 0 0 0 257057
-0.001873 -0.012310 0.160295 -0.288639 0.827380 -2.680030 -0.008034 1 0 0 0 0 0 0 258062
-0.001871 -0.012260 0.160128 -0.060337 0.854584 -2.756452 -0.008066 1 0 0 0 0 0 0 259066
-0.001865 -0.012192 0.159953 -0.108432 0.621645 -2.660536 -0.008093 1 0 0 0 0 0 0 259937
-0.001870 -0.012133 0.159787 0.040951 0.720302 -2.756977 -0.008128 1 0 0 0 0 0 0 261058
-0.001844 -0.012067 0.159604 -0.354555 0.625486 -2.555169 -0.008159 1 0 0 0 0 0 0 262065
-0.001839 -0.012009 0.159433 -0.115229 0.728238 -2.687104 -0.008190 1 0 0 0 0 0 0 263055
-0.001845 -0.011954 0.159246 0.053367 0.767343 -2.482238 -0.008222 1 0 0 0 0 0 0 264060
-0.001806 -0.011863 0.158969 -0.530335 0.309704 -1.267197 -0.008253 1 0 0 0 0 0 0 265078
-0.001800 -0.011845 0.158823 -0.151939 1.204068 -2.865502 -0.008284 1 0 0 0 0 0 0 266061
-0.001791 -0.011791 0.158655 -0.158047 0.836166 -2.732177 -0.008311 1 0 0 0 0 0 0 266926
-0.001795 -0.011739 0.158490 0.009263 0.816563 -2.744559 -0.008342 1 0 0 0 0 0 0 267926
-0.001791 -0.011670 0.158313 -0.082120 0.582632 -2.592802 -0.008378 1 0 0 0 0 0 0 269063
-0.001765 -0.011592 0.158025 -0.365041 0.454996 -1.124961 -0.008409 1 0 0 0 0 0 0 270069
-0.001755 -0.011535 0.157881 -0.203947 0.703900 -2.843980 -0.008436 1 0 0 0 0 0 0 270936
-0.001766 -0.011456 0.157720 0.093257 0.441112 -2.790911 -0.008472 1 0 0 0 0 0 0 272068
-0.001757 -0.011395 0.157526 -0.133619 0.643047 -2.349356 -0.008503 1 0 0 0 0 0 0 273056
-0.001762 -0.011315 0.157237 0.025916 0.420399 -1.053039 -0.008535 1 0 0 0 0 0 0 274082
-0.001757 -0.011258 0.157091 -0.101227 0.680376 -2.787298 -0.008565 1 0 0 0 0 0 0 275056
-0.001770 -0.011176 0.156906 0.135893 0.396537 -2.430579 -0.008597 1 0 0 0 0 0 0 276060
-0.001770 -0.011092 0.156716 -0.015732 0.324541 -2.345558 -0.008628 1 0 0 0 0 0 0 277062
-0.001770 -0.011047 0.156521 -0.026060 0.823910 -2.246160 -0.008659 1 0 0 0 0 0 0 278055
-0.001764 -0.010981 0.156327 -0.118848 0.599570 -2.248592 -0.008690 1 0 0 0 0 0 0 279061
-0.001770 -0.010898 0.156036 0.045290 0.339708 -0.960587 -0.008722 1 0 0 0 0 0 0 280082
-0.001765 -0.010839 0.155887 -0.099145 0.637165 -2.690513 -0.008749 1 0 0 0 0 0 0 280931
-0.001747 -0.010789 0.155718 -0.268414 0.774277 -2.586703 -0.008784 1 0 0 0 0 0 0 282055
-0.001754 -0.010712 0.155519 0.034949 0.435604 -2.178685 -0.008815 1 0 0 0 0 0 0 283062
-0.001758 -0.010670 0.155317 0.021841 0.860855 -2.093763 -0.008847 1 0 0 0 0 0 0 284066
-0.001716 -0.010588 0.155022 -0.580390 0.376192 -0.841872 -0.008878 1 0 0 0 0 0 0 285062
-0.001725 -0.010524 0.154879 0.018602 0.554377 -2.706038 -0.008909 1 0 0 0 0 0 0 286047
-0.001737 -0.010463 0.154696 0.127932 0.609895 -2.347593 -0.008941 1 0 0 0 0 0 0 287067
-0.001728 -0.010413 0.154509 -0.134778 0.746900 -2.268402 -0.008972 1 0 0 0 0 0 0 288068
-0.001717 -0.010343 0.154316 -0.198887 0.513231 -2.159932 -0.009003 1 0 0 0 0 0 0 289055
-0.001719 -0.010281 0.154109 -0.029294 0.579669 -1.964919 -0.009034 1 0 0 0 0 0 0 290063
-0.001735 -0.010201 0.153914 0.174821 0.346796 -2.092124 -0.009065 1 0 0 0 0 0 0 291056
-0.001744 -0.010157 0.153712 0.090807 0.794163 -1.992529 -0.009092 1 0 0 0 0 0 0 291925
-0.001740 -0.010093 0.153535 -0.067372 0.577749 -2.298074 -0.009128 1 0 0 0 0 0 0 293064
-0.001746 -0.010033 0.153333 0.038717 0.601128 -2.008874 -0.009159 1 0 0 0 0 0 0 294056
-0.001757 -0.009976 0.153122 0.110138 0.632893 -1.831045 -0.009190 1 0 0 0 0 0 0 295060
-0.001770 -0.009922 0.152929 0.147208 0.677988 -2.054277 -0.009222 1 0 0 0 0 0 0 296060
-0.001769 -0.009851 0.152731 -0.028907 0.456390 -1.984899 -0.009252 1 0 0 0 0 0 0 297039
-0.001791 -0.009806 0.152534 0.254301 0.770943 -1.981841 -0.009283 1 0 0 0 0 0 0 298039
-0.001794 -0.009739 0.152332 0.043243 0.519480 -1.918651 -0.009315 1 0 0 0 0 0 0 299039
-0.001803 -0.009680 0.152144 0.097039 0.588852 -2.062158 -0.009346 1 0 0 0 0 0 0 300042
-0.001808 -0.009647 0.151941 0.042001 0.920639 -1.886411 -0.009373 1 0 0 0 0 0 0 300909
-0.001803 -0.009588 0.151762 -0.091398 0.626172 -2.156829 -0.009408 1 0 0 0 0 0 0 302035
-0.001807 -0.009530 0.151557 0.026284 0.606861 -1.837083 -0.009436 1 0 0 0 0 0 0 302908
-0.001817 -0.009476 0.151366 0.103718 0.643916 -1.973189 -0.009471 1 0 0 0 0 0 0 304036
-0.001807 -0.009428 0.151171 -0.149293 0.731918 -1.936715 -0.009502 1 0 0 0 0 0 0 305035
-0.001816 -0.009354 0.150978 0.085367 0.402142 -1.930822 -0.009533 1 0 0 0 0 0 0 306036
-0.001821 -0.009313 0.150772 0.043614 0.787100 -1.754282 -0.009565 1 0 0 0 0 0 0 307040
-0.001831 -0.009267 0.150580 0.104954 0.756458 -1.896760 -0.009596 1 0 0 0 0 0 0 308040
-0.001842 -0.009217 0.150393 0.144421 0.712669 -1.968622 -0.009627 1 0 0 0 0 0 0 309039
-0.001863 -0.009143 0.150201 0.262944 0.376656 -1.906699 -0.009658 1 0 0 0 0 0 0 310039
-0.001858 -0.009085 0.150005 -0.057565 0.553484 -1.831384 -0.009690 1 0 0 0 0 0 0 311039
-0.001863 -0.009030 0.149816 0.035881 0.605254 -1.896268 -0.009721 1 0 0 0 0 0 0 312040
-0.001880 -0.008954 0.149623 0.205290 0.316500 -1.837962 -0.009752 1 0 0 0 0 0 0 313039
-0.001888 -0.008910 0.149416 0.108815 0.725343 -1.629371 -0.009783 1 0 0 0 0 0 0 314040
-0.001884 -0.008847 0.149231 -0.054895 0.499834 -1.896578 -0.009815 1 0 0 0 0 0 0 315040
-0.001889 -0.008789 0.149046 0.045463 0.542514 -1.897839 -0.009846 1 0 0 0 0 0 0 316039
-0.001898 -0.008734 0.148860 0.114369 0.577824 -1.876911 -0.009877 1 0 0 0 0 0 0 317039
-0.001888 -0.008685 0.148665 -0.141246 0.665556 -1.741647 -0.009909 1 0 0 0 0 0 0 318049
-0.001890 -0.008635 0.148475 -0.007486 0.647771 -1.774652 -0.009940 1 0 0 0 0 0 0 319049
-0.001897 -0.008584 0.148286 0.085866 0.630242 -1.788903 -0.009977 1 0 0 0 0 0 0 320230
-0.001908 -0.008530 0.148072 0.134001 0.591439 -1.441058 -0.010006 1 0 0 0 0 0 0 321174
-0.001920 -0.008477 0.147874 0.160607 0.601325 -1.586699 -0.010036 1 0 0 0 0 0 0 322106
-0.001933 -0.008425 0.147681 0.174595 0.602324 -1.664595 -0.010066 1 0 0 0 0 0 0 323071
-0.001932 -0.008357 0.147501 -0.012174 0.392829 -1.832483 -0.010113 1 0 0 0 0 0 0 324593
-0.001931 -0.008328 0.147427 -0.018503 0.870997 -3.223154 -0.010128 1 0 0 0 0 0 0 325054
-0.001918 -0.008230 0.147058 -0.189239 0.021515 0.529648 -0.010160 1 0 0 0 0 0 0 326075
-0.001929 -0.008165 0.146895 0.122843 0.351087 -1.773216 -0.010190 1 0 0 0 0 0 0 327055
-0.001942 -0.008105 0.146716 0.166356 0.455652 -1.781142 -0.010221 1 0 0 0 0 0 0 328057
-0.001947 -0.008070 0.146511 0.081085 0.781179 -1.423791 -0.010253 1 0 0 0 0 0 0 329060
-0.001957 -0.008027 0.146314 0.124744 0.703593 -1.481772 -0.010284 1 0 0 0 0 0 0 330066
-0.001968 -0.007979 0.146121 0.155467 0.636283 -1.513422 -0.010315 1 0 0 0 0 0 0 331054
-0.001981 -0.007930 0.145929 0.172235 0.596943 -1.514898 -0.010347 1 0 0 0 0 0 0 332059
-0.001971 -0.007884 0.145728 -0.108422 0.643083 -1.384624 -0.010378 1 0 0 0 0 0 0 333060
-0.001973 -0.007835 0.145532 0.010243 0.605305 -1.421693 -0.010409 1 0 0 0 0 0 0 334062
-0.001981 -0.007785 0.145339 0.095715 0.576842 -1.433004 -0.010440 1 0 0 0 0 0 0 335056
-0.001976 -0.007718 0.145156 -0.051524 0.353388 -1.564521 -0.010472 1 0 0 0 0 0 0 336061
-0.001980 -0.007659 0.144968 0.047215 0.419201 -1.478945 -0.010503 1 0 0 0 0 0 0 337062
-0.001989 -0.007603 0.144777 0.114441 0.469567 -1.417184 -0.010534 1 0 0 0 0 0 0 338048
-0.002000 -0.007549 0.144584 0.150454 0.495272 -1.376509 -0.010565 1 0 0 0 0 0 0 339060
-0.002011 -0.007496 0.144391 0.169296 0.506954 -1.346879 -0.010601 1 0 0 0 0 0 0 340206
-0.002002 -0.007449 0.144188 -0.108715 0.577759 -1.198665 -0.010628 1 0 0 0 0 0 0 341061
-0.002018 -0.007417 0.144007 0.205766 0.783477 -1.446984 -0.010659 1 0 0 0 0 0 0 342054
-0.002018 -0.007360 0.143828 0.022011 0.462593 -1.491386 -0.010690 1 0 0 0 0 0 0 343059
-0.002024 -0.007305 0.143640 0.086761 0.459645 -1.350163 -0.010722 1 0 0 0 0 0 0 344065
-0.002034 -0.007252 0.143448 0.135567 0.474619 -1.263365 -0.010753 1 0 0 0 0 0 0 345053
-0.002045 -0.007199 0.143254 0.162294 0.482845 -1.211603 -0.010784 1 0 0 0 0 0 0 346060
-0.002035 -0.007154 0.143077 -0.106260 0.577778 -1.416540 -0.010815 1 0 0 0 0 0 0 347054
-0.002036 -0.007106 0.142889 0.011454 0.547955 -1.308657 -0.010956 1 0 0 0 0 0 0 351563
-0.002040 -0.006913 0.142072 0.058813 -1.357544 7.016059 -0.010972 1 0 0 0 0 0 0 352074
-0.002041 -0.006887 0.141923 0.027627 0.612997 -0.840511 -0.011002 1 0 0 0 0 0 0 353047
-0.002033 -0.006832 0.141756 -0.095526 0.429358 -1.367583 -0.011034 1 0 0 0 0 0 0 354061
-0.002035 -0.006778 0.141571 0.021966 0.424244 -1.161206 -0.011066 1 0 0 0 0 0 0 355071
-0.002036 -0.006750 0.141414 0.014652 0.750974 -1.493582 -0.011097 1 0 0 0 0 0 0 356068
-0.002021 -0.006718 0.141279 -0.186956 0.737882 -1.801596 -0.011128 1 0 0 0 0 0 0 357061
-0.002034 -0.006692 0.141123 0.159288 0.817265 -1.544440 -0.011159 1 0 0 0 0 0 0 358053
-0.002025 -0.006660 0.140960 -0.093764 0.735830 -1.413917 -0.011190 1 0 0 0 0 0 0 359060
-0.002027 -0.006620 0.140804 0.019288 0.617498 -1.469587 -0.011222 1 0 0 0 0 0 0 360057
-0.002013 -0.006582 0.140669 -0.178841 0.637361 -1.739899 -0.011253 1 0 0 0 0 0 0 361059
-0.002048 -0.006548 0.140522 0.445454 0.692838 -1.595240 -0.011285 1 0 0 0 0 0 0 362075
-0.002050 -0.006512 0.140362 0.079512 0.658252 -1.400034 -0.011315 1 0 0 0 0 0 0 363055
-0.002057 -0.006470 0.140207 0.110562 0.571114 -1.420142 -0.011347 1 0 0 0 0 0 0 364075
-0.002067 -0.006424 0.140053 0.147880 0.517318 -1.426770 -0.011378 1 0 0 0 0 0 0 365078
-0.002057 -0.006382 0.139890 -0.113382 0.552379 -1.295141 -0.011410 1 0 0 0 0 0 0 366074
-0.002078 -0.006330 0.139714 0.286223 0.421729 -1.090111 -0.011441 1 0 0 0 0 0 0 367076
-0.002095 -0.006280 0.139552 0.265699 0.431833 -1.230225 -0.011472 1 0 0 0 0 0 0 368072
-0.002088 -0.006236 0.139386 -0.048519 0.503829 -1.172600 -0.011503 1 0 0 0 0 0 0 369066
-0.002105 -0.006206 0.139217 0.232776 0.680219 -1.105033 -0.011534 1 0 0 0 0 0 0 370059
-0.002098 -0.006171 0.139048 -0.050270 0.648670 -1.081626 -0.011565 1 0 0 0 0 0 0 371052
-0.002101 -0.006130 0.138888 0.045415 0.554272 -1.183508 -0.011597 1 0 0 0 0 0 0 372063
-0.002108 -0.006084 0.138703 0.111281 0.470965 -0.845587 -0.011628 1 0 0 0 0 0 0 373060
-0.002117 -0.006037 0.138537 0.153667 0.458869 -1.052811 -0.011714 1 0 0 0 0 0 0 375828
-0.002119 -0.005900 0.138042 0.051513 -0.746242 3.292383 -0.011753 1 0 0 0 0 0 0 377057
-0.002125 -0.005853 0.137864 0.104369 0.312456 -0.395485 -0.011783 1 0 0 0 0 0 0 378037
-0.002133 -0.005806 0.137701 0.149036 0.410410 -0.924093 -0.011815 1 0 0 0 0 0 0 379037
-0.002144 -0.005759 0.137543 0.173141 0.410497 -1.026588 -0.011846 1 0 0 0 0 0 0 380038
-0.002155 -0.005712 0.137387 0.185812 0.401991 -1.043642 -0.011877 1 0 0 0 0 0 0 381039
-0.002166 -0.005664 0.137231 0.192795 0.394022 -1.035418 -0.011908 1 0 0 0 0 0 0 382037
-0.002156 -0.005623 0.137095 -0.075437 0.474072 -1.275356 -0.011940 1 0 0 0 0 0 0 383040
-0.002157 -0.005579 0.136947 0.032442 0.429145 -1.125819 -0.011971 1 0 0 0 0 0 0 384039
-0.002157 -0.005554 0.136804 0.026215 0.682440 -1.143445 -0.012002 1 0 0 0 0 0 0 385039
-0.002184 -0.005513 0.136662 0.380677 0.488536 -1.159873 -0.012033 1 0 0 0 0 0 0 386041
-0.002182 -0.005475 0.136531 0.047315 0.506502 -1.288602 -0.012065 1 0 0 0 0 0 0 387037
-0.002187 -0.005432 0.136385 0.098239 0.436465 -1.082344 -0.012096 1 0 0 0 0 0 0 388038
-0.002188 -0.005408 0.136242 0.061935 0.677316 -1.077644 -0.012127 1 0 0 0 0 0 0 389037
-0.002194 -0.005372 0.136091 0.122429 0.542803 -0.958564 -0.012159 1 0 0 0 0 0 0 390042
-0.002203 -0.005331 0.135937 0.161620 0.449537 -0.887632 -0.012189 1 0 0 0 0 0 0 391030
-0.002207 -0.005308 0.135790 0.098240 0.680236 -0.958579 -0.012221 1 0 0 0 0 0 0 392031
-0.002214 -0.005273 0.135638 0.142398 0.540531 -0.869741 -0.012252 1 0 0 0 0 0 0 393030
-0.002203 -0.005238 0.135502 -0.096467 0.529664 -1.071245 -0.012283 1 0 0 0 0 0 0 394030
-0.002203 -0.005197 0.135354 0.024138 0.439487 -0.901828 -0.012318 1 0 0 0 0 0 0 395156
-0.002208 -0.005153 0.135201 0.109832 0.386584 -0.798845 -0.012352 1 0 0 0 0 0 0 396240
-0.002216 -0.005107 0.135046 0.156161 0.357385 -0.739984 -0.012377 1 0 0 0 0 0 0 397036
-0.002240 -0.005078 0.134908 0.372470 0.557149 -0.944609 -0.012408 1 0 0 0 0 0 0 398037
-0.002251 -0.005060 0.134767 0.225993 0.737246 -0.908182 -0.012440 1 0 0 0 0 0 0 399038
-0.002262 -0.005028 0.134616 0.211246 0.557310 -0.754831 -0.012472 1 0 0 0 0 0 0 400059
-0.002267 -0.005010 0.134471 0.127656 0.721085 -0.790612 -0.012529 1 0 0 0 0 0 0 401902
-0.002279 -0.004953 0.134250 0.229271 0.227244 0.214157 -0.012565 1 0 0 0 0 0 0 403035
-0.002278 -0.004943 0.134057 0.058527 0.789674 -0.015093 -0.012597 1 0 0 0 0 0 0 404060
-0.002304 -0.004911 0.133896 0.397082 0.550665 -0.431157 -0.012628 1 0 0 0 0 0 0 405053
-0.002302 -0.004878 0.133757 0.069529 0.516146 -0.745939 -0.012659 1 0 0 0 0 0 0 406052
-0.002300 -0.004859 0.133616 0.035616 0.694146 -0.722882 -0.012691 1 0 0 0 0 0 0 407066
-0.002325 -0.004821 0.133474 0.388247 0.464049 -0.696654 -0.012722 1 0 0 0 0 0 0 408065
-0.002336 -0.004800 0.133332 0.248893 0.653156 -0.662159 -0.012753 1 0 0 0 0 0 0 409052
-0.002327 -0.004773 0.133200 -0.034674 0.585779 -0.781441 -0.012785 1 0 0 0 0 0 0 410090
-0.002342 -0.004752 0.133071 0.254805 0.661939 -0.808131 -0.012815 1 0 0 0 0 0 0 411053
-0.002355 -0.004719 0.132953 0.263044 0.517682 -0.952628 -0.012847 1 0 0 0 0 0 0 412061
-0.002361 -0.004700 0.132820 0.162802 0.677131 -0.735601 -0.012878 1 0 0 0 0 0 0 413062
-0.002389 -0.004663 0.132681 0.458162 0.446305 -0.622306 -0.012909 1 0 0 0 0 0 0 414064
-0.002409 -0.004622 0.132560 0.380856 0.380508 -0.829519 -0.012940 1 0 0 0 0 0 0 415050
-0.002418 -0.004600 0.132425 0.228760 0.600375 -0.647123 -0.012972 1 0 0 0 0 0 0 416058
-0.002441 -0.004581 0.132295 0.414634 0.676500 -0.666923 -0.013003 1 0 0 0 0 0 0 417059
-0.002438 -0.004555 0.132167 0.083125 0.580500 -0.691331 -0.013034 1 0 0 0 0 0 0 418051
-0.002456 -0.004534 0.132039 0.325562 0.645990 -0.670300 -0.013065 1 0 0 0 0 0 0 419058
-0.002471 -0.004502 0.131923 0.309556 0.498563 -0.795444 -0.013097 1 0 0 0 0 0 0 420066
-0.002476 -0.004484 0.131789 0.197345 0.655166 -0.569245 -0.013128 1 0 0 0 0 0 0 421053
-0.002499 -0.004467 0.131659 0.403443 0.698180 -0.571433 -0.013159 1 0 0 0 0 0 0 422050
-0.002515 -0.004438 0.131541 0.354910 0.524434 -0.716898 -0.013190 1 0 0 0 0 0 0 423057
-0.002509 -0.004406 0.131418 0.044595 0.474893 -0.647283 -0.013222 1 0 0 0 0 0 0 424059
-0.002524 -0.004382 0.131292 0.310016 0.581577 -0.576397 -0.013253 1 0 0 0 0 0 0 425059
-0.002538 -0.004349 0.131176 0.307974 0.457985 -0.681416 -0.013284 1 0 0 0 0 0 0 426051
-0.002563 -0.004325 0.131052 0.473559 0.564097 -0.574606 -0.013315 1 0 0 0 0 0 0 427058
-0.002561 -0.004296 0.130927 0.126819 0.506623 -0.528026 -0.013346 1 0 0 0 0 0 0 428051
-0.002579 -0.004275 0.130799 0.358171 0.593428 -0.477171 -0.013378 1 0 0 0 0 0 0 429059
-0.002594 -0.004243 0.130683 0.338026 0.458612 -0.590673 -0.013409 1 0 0 0 0 0 0 430050
-0.002620 -0.004219 0.130559 0.493775 0.558275 -0.486553 -0.013440 1 0 0 0 0 0 0 431059
-0.002638 -0.004186 0.130443 0.412964 0.436352 -0.569098 -0.013472 1 0 0 0 0 0 0 432064
-0.002647 -0.004168 0.130340 0.277139 0.623613 -0.723419 -0.013503 1 0 0 0 0 0 0 433050
-0.002690 -0.004147 0.130230 0.726477 0.598197 -0.640665 -0.013534 1 0 0 0 0 0 0 434060
-0.002696 -0.004120 0.130110 0.293100 0.507501 -0.477074 -0.013565 1 0 0 0 0 0 0 435064
-0.002705 -0.004085 0.129996 0.278476 0.393019 -0.518508 -0.013596 1 0 0 0 0 0 0 436044
-0.002714 -0.004046 0.129884 0.291738 0.325004 -0.532771 -0.013627 1 0 0 0 0 0 0 437040
-0.002732 -0.004039 0.129771 0.400145 0.743739 -0.501246 -0.013659 1 0 0 0 0 0 0 438061
-0.002746 -0.004015 0.129659 0.368088 0.544457 -0.499925 -0.013690 1 0 0 0 0 0 0 439050
-0.002758 -0.003981 0.129548 0.344315 0.401140 -0.489171 -0.013722 1 0 0 0 0 0 0 440070
-0.002763 -0.003963 0.129446 0.253603 0.589873 -0.596590 -0.013753 1 0 0 0 0 0 0 441059
-0.002771 -0.003932 0.129339 0.278409 0.441364 -0.513791 -0.013784 1 0 0 0 0 0 0 442063
-0.002780 -0.003895 0.129229 0.299364 0.341118 -0.459345 -0.013815 1 0 0 0 0 0 0 443049
-0.002777 -0.003896 0.129137 0.154510 0.819827 -0.674413 -0.013847 1 0 0 0 0 0 0 444059
-0.002795 -0.003889 0.129022 0.398352 0.766507 -0.370735 -0.013877 1 0 0 0 0 0 0 445049
-0.002823 -0.003880 0.128929 0.569161 0.732521 -0.609540 -0.013909 1 0 0 0 0 0 0 446057
-0.002841 -0.003853 0.128824 0.471996 0.505226 -0.471010 -0.013940 1 0 0 0 0 0 0 447049
-0.002850 -0.003839 0.128725 0.329068 0.635889 -0.510590 -0.013971 1 0 0 0 0 0 0 448031
-0.002859 -0.003810 0.128618 0.326024 0.459203 -0.399277 -0.014002 1 0 0 0 0 0 0 449033
-0.002889 -0.003770 0.128518 0.599933 0.284321 -0.462155 -0.014033 1 0 0 0 0 0 0 450029
-0.002903 -0.003749 0.128421 0.423442 0.509463 -0.482305 -0.014064 1 0 0 0 0 0 0 451031
-0.002915 -0.003717 0.128315 0.381744 0.388011 -0.353899 -0.014096 1 0 0 0 0 0 0 452031
-0.002906 -0.003685 0.128226 0.113553 0.380793 -0.556599 -0.014127 1 0 0 0 0 0 0 453027
-0.002927 -0.003644 0.128133 0.470527 0.238324 -0.500386 -0.014158 1 0 0 0 0 0 0 454028
-0.002936 -0.003622 0.128038 0.359299 0.475357 -0.454103 -0.014189 1 0 0 0 0 0 0 455028
-0.002946 -0.003589 0.127932 0.352625 0.361104 -0.298214 -0.014221 1 0 0 0 0 0 0 456028
-0.002970 -0.003567 0.127843 0.544792 0.482730 -0.469763 -0.014252 1 0 0 0 0 0 0 457040
-0.002980 -0.003555 0.127749 0.396534 0.618833 -0.418362 -0.014283 1 0 0 0 0 0 0 458036
-0.002990 -0.003528 0.127644 0.375823 0.432071 -0.251121 -0.014315 1 0 0 0 0 0 0 459035
-0.002981 -0.003499 0.127556 0.120685 0.389498 -0.439380 -0.014346 1 0 0 0 0 0 0 460036
-0.002996 -0.003478 0.127472 0.404832 0.493410 -0.503036 -0.014377 1 0 0 0 0 0 0 461034
-0.003002 -0.003467 0.127381 0.325862 0.617177 -0.388746 -0.014408 1 0 0 0 0 0 0 462034
-0.003016 -0.003421 0.127297 0.432326 0.179380 -0.473808 -0.014440 1 0 0 0 0 0 0 463036
-0.003022 -0.003397 0.127206 0.334418 0.410975 -0.357680 -0.014471 1 0 0 0 0 0 0 464035
-0.003044 -0.003379 0.127121 0.536286 0.512930 -0.418569 -0.014502 1 0 0 0 0 0 0 465035
-0.003040 -0.003354 0.127040 0.225807 0.436112 -0.463667 -0.014533 1 0 0 0 0 0 0 466040
-0.003063 -0.003316 0.126950 0.542292 0.245142 -0.324362 -0.014565 1 0 0 0 0 0 0 467035
-0.003060 -0.003282 0.126867 0.238151 0.268824 -0.396531 -0.014596 1 0 0 0 0 0 0 468034
-0.003077 -0.003259 0.126785 0.475381 0.413966 -0.405607 -0.014634 1 0 0 0 0 0 0 469269
-0.003085 -0.003246 0.126694 0.371994 0.558846 -0.268704 -0.014658 1 0 0 0 0 0 0 470039
-0.003094 -0.003220 0.126621 0.389464 0.395409 -0.472725 -0.014690 1 0 0 0 0 0 0 471043
-0.003117 -0.003201 0.126542 0.578106 0.468957 -0.415062 -0.014721 1 0 0 0 0 0 0 472041
-0.003114 -0.003176 0.126464 0.257034 0.397170 -0.393537 -0.014752 1 0 0 0 0 0 0 473040
-0.003131 -0.003158 0.126384 0.490168 0.472434 -0.355159 -0.014784 1 0 0 0 0 0 0 474055
-0.003159 -0.003143 0.126303 0.650293 0.521622 -0.330361 -0.014829 1 0 0 0 0 0 0 475513
-0.003151 -0.003138 0.126203 0.210991 0.666173 -0.052323 -0.014846 1 0 0 0 0 0 0 476050
-0.003167 -0.003131 0.126146 0.479752 0.650026 -0.576320 -0.014878 1 0 0 0 0 0 0 477057
-0.003160 -0.003112 0.126075 0.210256 0.487048 -0.439194 -0.014909 1 0 0 0 0 0 0 478048
-0.003175 -0.003097 0.125997 0.470857 0.513780 -0.326215 -0.014940 1 0 0 0 0 0 0 479057
-0.003188 -0.003069 0.125929 0.472136 0.354514 -0.419713 -0.014972 1 0 0 0 0 0 0 480059
-0.003180 -0.003040 0.125854 0.197017 0.313131 -0.331300 -0.015003 1 0 0 0 0 0 0 481050
-0.003195 -0.003020 0.125775 0.466091 0.418554 -0.256149 -0.015034 1 0 0 0 0 0 0 482058
-0.003202 -0.003009 0.125716 0.397375 0.558721 -0.494907 -0.015065 1 0 0 0 0 0 0 483046
-0.003210 -0.002984 0.125654 0.415578 0.376691 -0.472659 -0.015097 1 0 0 0 0 0 0 484058
-0.003213 -0.002970 0.125570 0.341690 0.501162 -0.168048 -0.015128 1 0 0 0 0 0 0 485060
-0.003220 -0.002943 0.125499 0.389346 0.344967 -0.295409 -0.015159 1 0 0 0 0 0 0 486050
-0.003242 -0.002924 0.125422 0.593594 0.423324 -0.207318 -0.015190 1 0 0 0 0 0 0 487059
-0.003238 -0.002899 0.125344 0.283871 0.355110 -0.174228 -0.015221 1 0 0 0 0 0 0 488048
-0.003236 -0.002887 0.125285 0.272722 0.505524 -0.411212 -0.015253 1 0 0 0 0 0 0 489057
-0.003253 -0.002874 0.125212 0.526048 0.522651 -0.235445 -0.015284 1 0 0 0 0 0 0 490064
-0.003267 -0.002849 0.125145 0.512325 0.343765 -0.286362 -0.015315 1 0 0 0 0 0 0 491062
-0.003259 -0.002820 0.125070 0.230047 0.291284 -0.180091 -0.015346 1 0 0 0 0 0 0 492047
-0.003268 -0.002820 0.125001 0.418913 0.647172 -0.228631 -0.015378 1 0 0 0 0 0 0 493056
-0.003278 -0.002800 0.124936 0.451043 0.426158 -0.266207 -0.015409 1 0 0 0 0 0 0 494047
-0.003288 -0.002770 0.124872 0.461710 0.272034 -0.273942 -0.015440 1 0 0 0 0 0 0 495056
-0.003278 -0.002740 0.124798 0.206197 0.246832 -0.140023 -0.015471 1 0 0 0 0 0 0 496048
-0.003286 -0.002739 0.124730 0.409678 0.617101 -0.177769 -0.015503 1 0 0 0 0 0 0 497055
-0.003295 -0.002718 0.124664 0.449348 0.404459 -0.210787 -0.015534 1 0 0 0 0 0 0 498048
-0.003305 -0.002689 0.124600 0.463863 0.254614 -0.216640 -0.015565 1 0 0 0 0 0 0 499056
-0.003309 -0.002673 0.124546 0.397576 0.427323 -0.341506 -0.015596 1 0 0 0 0 0 0 500046
-0.003297 -0.002650 0.124477 0.169032 0.341631 -0.133153 -0.015628 1 0 0 0 0 0 0 501057
-0.003309 -0.002633 0.124400 0.466828 0.403795 -0.001351 -0.015659 1 0 0 0 0 0 0 502048
-0.003314 -0.002624 0.124341 0.416814 0.518578 -0.219812 -0.015690 1 0 0 0 0 0 0 503055
-0.003322 -0.002600 0.124279 0.443345 0.327297 -0.186854 -0.015721 1 0 0 0 0 0 0 504050
-0.003331 -0.002569 0.124216 0.463594 0.203787 -0.155819 -0.015752 1 0 0 0 0 0 0 505048
-0.003335 -0.002553 0.124163 0.402137 0.390483 -0.266585 -0.015784 1 0 0 0 0 0 0 506055
-0.003342 -0.002525 0.124103 0.436785 0.253269 -0.180410 -0.015815 1 0 0 0 0 0 0 507047
-0.003345 -0.002511 0.124051 0.389294 0.413204 -0.261026 -0.015846 1 0 0 0 0 0 0 508049
-0.003332 -0.002488 0.123982 0.171575 0.320806 -0.034569 -0.015878 1 0 0 0 0 0 0 509056
-0.003330 -0.002458 0.123916 0.303142 0.197346 -0.046045 -0.015909 1 0 0 0 0 0 0 510054
-0.003329 -0.002442 0.123862 0.320186 0.377660 -0.183399 -0.015940 1 0 0 0 0 0 0 511040
-0.003334 -0.002415 0.123801 0.395741 0.237242 -0.107154 -0.015971 1 0 0 0 0 0 0 512038
-0.003335 -0.002401 0.123749 0.369064 0.394653 -0.191712 -0.016003 1 0 0 0 0 0 0 513058
-0.003341 -0.002374 0.123689 0.421598 0.242070 -0.094199 -0.016034 1 0 0 0 0 0 0 514047
-0.003343 -0.002361 0.123637 0.383625 0.393127 -0.171052 -0.016065 1 0 0 0 0 0 0 515056
-0.003349 -0.002335 0.123577 0.430472 0.237754 -0.070563 -0.016097 1 0 0 0 0 0 0 516064
-0.003352 -0.002321 0.123525 0.389779 0.387088 -0.146407 -0.016127 1 0 0 0 0 0 0 517048
-0.003358 -0.002295 0.123466 0.435181 0.231159 -0.045321 -0.016159 1 0 0 0 0 0 0 518056
-0.003361 -0.002281 0.123414 0.393894 0.379925 -0.121077 -0.016190 1 0 0 0 0 0 0 519048
-0.003367 -0.002255 0.123354 0.438900 0.223966 -0.019712 -0.016221 1 0 0 0 0 0 0 520057
-0.003369 -0.002242 0.123302 0.397506 0.372421 -0.095469 -0.016252 1 0 0 0 0 0 0 521046
-0.003370 -0.002235 0.123252 0.369523 0.468718 -0.127294 -0.016284 1 0 0 0 0 0 0 522055
-0.003362 -0.002198 0.123205 0.257591 0.085908 -0.148993 -0.016315 1 0 0 0 0 0 0 523040
-0.003358 -0.002179 0.123157 0.286930 0.277440 -0.135188 -0.016346 1 0 0 0 0 0 0 524033
-0.003355 -0.002169 0.123109 0.310356 0.411791 -0.121864 -0.016377 1 0 0 0 0 0 0 525028
-0.003358 -0.002145 0.123051 0.395770 0.231564 0.023835 -0.016408 1 0 0 0 0 0 0 526027
-0.003359 -0.002133 0.122999 0.376111 0.365562 -0.035316 -0.016439 1 0 0 0 0 0 0 527025
-0.003347 -0.002112 0.122961 0.189719 0.273543 -0.210516 -0.016471 1 0 0 0 0 0 0 528026
-0.003345 -0.002083 0.122907 0.316038 0.137148 -0.000450 -0.016502 1 0 0 0 0 0 0 529025
-0.003343 -0.002068 0.122856 0.332510 0.309002 -0.023908 -0.016533 1 0 0 0 0 0 0 530025
-0.003329 -0.002046 0.122819 0.166197 0.237781 -0.184991 -0.016564 1 0 0 0 0 0 0 531025
-0.003321 -0.002035 0.122774 0.230212 0.363187 -0.103751 -0.016596 1 0 0 0 0 0 0 532026
-0.003317 -0.002029 0.122728 0.278094 0.442996 -0.054632 -0.016627 1 0 0 0 0 0 0 533026
-0.003320 -0.002007 0.122701 0.392665 0.245115 -0.306496 -0.016658 1 0 0 0 0 0 0 534026
-0.003321 -0.001996 0.122660 0.368965 0.356511 -0.142784 -0.016689 1 0 0 0 0 0 0 535024
-0.003321 -0.001990 0.122615 0.351249 0.434995 -0.053008 -0.016721 1 0 0 0 0 0 0 536026
-0.003327 -0.001968 0.122589 0.431213 0.237351 -0.289250 -0.016752 1 0 0 0 0 0 0 537025
-0.003329 -0.001957 0.122549 0.390234 0.348951 -0.119818 -0.016783 1 0 0 0 0 0 0 538025
-0.003316 -0.001937 0.122515 0.194828 0.246853 -0.177307 -0.016814 1 0 0 0 0 0 0 539025
-0.003309 -0.001927 0.122471 0.244914 0.357186 -0.055849 -0.016846 1 0 0 0 0 0 0 540027
-0.003312 -0.001903 0.122446 0.374619 0.189830 -0.269835 -0.016877 1 0 0 0 0 0 0 541033
-0.003312 -0.001891 0.122406 0.360438 0.318037 -0.091365 -0.016908 1 0 0 0 0 0 0 542032
-0.003311 -0.001884 0.122361 0.347806 0.405074 0.003812 -0.016940 1 0 0 0 0 0 0 543035
-0.003312 -0.001881 0.122345 0.358214 0.461513 -0.365171 -0.016971 1 0 0 0 0 0 0 544043
-0.003298 -0.001865 0.122319 0.175648 0.298247 -0.272727 -0.017003 1 0 0 0 0 0 0 545053
-0.003290 -0.001857 0.122279 0.233039 0.375991 -0.064396 -0.017034 1 0 0 0 0 0 0 546058
-0.003287 -0.001853 0.122265 0.295210 0.442212 -0.379224 -0.017065 1 0 0 0 0 0 0 547039
-0.003284 -0.001850 0.122229 0.309718 0.466286 -0.116864 -0.017096 1 0 0 0 0 0 0 548048
-0.003288 -0.001831 0.122206 0.407426 0.240972 -0.258778 -0.017153 1 0 0 0 0 0 0 549867
-0.003284 -0.001839 0.122177 0.304088 0.586893 -0.186259 -0.017159 1 0 0 0 0 0 0 550045
-0.003288 -0.001825 0.122157 0.397244 0.322798 -0.287104 -0.017190 1 0 0 0 0 0 0 551055
-0.003276 -0.001803 0.122130 0.201678 0.201272 -0.204554 -0.017221 1 0 0 0 0 0 0 552047
-0.003283 -0.001806 0.122109 0.431563 0.509516 -0.274144 -0.017253 1 0 0 0 0 0 0 553054
-0.003292 -0.001789 0.122092 0.484716 0.274225 -0.320218 -0.017284 1 0 0 0 0 0 0 554047
-0.003278 -0.001785 0.122076 0.177721 0.421297 -0.343208 -0.017315 1 0 0 0 0 0 0 555055
-0.003283 -0.001797 0.122059 0.411751 0.643873 -0.329786 -0.017346 1 0 0 0 0 0 0 556047
-0.003292 -0.001784 0.122043 0.474126 0.344678 -0.334499 -0.017378 1 0 0 0 0 0 0 557056
-0.003277 -0.001782 0.122028 0.172941 0.457797 -0.341734 -0.017410 1 0 0 0 0 0 0 558074
-0.003288 -0.001777 0.122001 0.481688 0.414438 -0.187252 -0.017440 1 0 0 0 0 0 0 559048
-0.003274 -0.001778 0.121982 0.191506 0.510570 -0.268133 -0.017471 1 0 0 0 0 0 0 560057
-0.003273 -0.001760 0.121965 0.324712 0.263419 -0.301582 -0.017502 1 0 0 0 0 0 0 561048
-0.003285 -0.001765 0.121947 0.517410 0.534900 -0.298181 -0.017534 1 0 0 0 0 0 0 562054
-0.003272 -0.001772 0.121932 0.204673 0.592709 -0.313499 -0.017565 1 0 0 0 0 0 0 563046
-0.003271 -0.001757 0.121916 0.330962 0.307534 -0.311978 -0.017596 1 0 0 0 0 0 0 564047
-0.003284 -0.001763 0.121899 0.520952 0.558187 -0.295104 -0.017628 1 0 0 0 0 0 0 565053
-0.003290 -0.001766 0.121893 0.463739 0.546445 -0.434297 -0.017659 1 0 0 0 0 0 0 566044
-0.003274 -0.001772 0.121882 0.162046 0.585407 -0.369535 -0.017690 1 0 0 0 0 0 0 567053
-0.003272 -0.001757 0.121867 0.308410 0.303794 -0.326775 -0.017721 1 0 0 0 0 0 0 568048
-0.003271 -0.001749 0.121862 0.341728 0.377399 -0.443141 -0.017753 1 0 0 0 0 0 0 569054
-0.003270 -0.001745 0.121860 0.353284 0.435140 -0.497742 -0.017784 1 0 0 0 0 0 0 570046
-0.003270 -0.001743 0.121860 0.358339 0.466199 -0.518858 -0.017815 1 0 0 0 0 0 0 571054
-0.003288 -0.001737 0.121838 0.601069 0.413965 -0.242372 -0.017846 1 0 0 0 0 0 0 572045
-0.003278 -0.001739 0.121821 0.257986 0.509441 -0.267638 -0.017878 1 0 0 0 0 0 0 573053
-0.003273 -0.001740 0.121815 0.291419 0.511593 -0.415825 -0.017916 1 0 0 0 0 0 0 574269
-0.003271 -0.001740 0.121813 0.326958 0.507209 -0.482089 -0.017940 1 0 0 0 0 0 0 575055
-0.003270 -0.001741 0.121812 0.346386 0.504638 -0.507409 -0.017971 1 0 0 0 0 0 0 576045
-0.003274 -0.001722 0.121801 0.427895 0.255144 -0.381419 -0.018003 1 0 0 0 0 0 0 577054
-0.003290 -0.001726 0.121787 0.575975 0.530664 -0.308028 -0.018034 1 0 0 0 0 0 0 578046
-0.003297 -0.001729 0.121781 0.496549 0.532535 -0.426044 -0.018065 1 0 0 0 0 0 0 579055
-0.003301 -0.001730 0.121779 0.440303 0.519419 -0.482418 -0.018096 1 0 0 0 0 0 0 580046
-0.003303 -0.001730 0.121779 0.410338 0.511562 -0.504240 -0.018128 1 0 0 0 0 0 0 581053
-0.003304 -0.001731 0.121779 0.395278 0.507760 -0.512615 -0.018159 1 0 0 0 0 0 0 582044
-0.003305 -0.001731 0.121778 0.387979 0.506245 -0.516168 -0.018190 1 0 0 0 0 0 0 583053
-0.003286 -0.001735 0.121769 0.128083 0.564966 -0.389160 -0.018221 1 0 0 0 0 0 0 584038
-0.003276 -0.001738 0.121765 0.225822 0.543646 -0.458454 -0.018252 1 0 0 0 0 0 0 585034
-0.003272 -0.001739 0.121764 0.296761 0.527754 -0.494766 -0.018284 1 0 0 0 0 0 0 586057
-0.003269 -0.001740 0.121764 0.334348 0.519480 -0.509224 -0.018315 1 0 0 0 0 0 0 587046
-0.003268 -0.001740 0.121764 0.353528 0.515634 -0.514987 -0.018346 1 0 0 0 0 0 0 588053
-0.003268 -0.001740 0.121764 0.363404 0.514100 -0.517597 -0.018377 1 0 0 0 0 0 0 589044
-0.003267 -0.001740 0.121764 0.368632 0.513768 -0.519094 -0.018409 1 0 0 0 0 0 0 590053
-0.003267 -0.001740 0.121764 0.371581 0.514029 -0.520195 -0.018440 1 0 0 0 0 0 0 591058
-0.003280 -0.001754 0.121752 0.541895 0.694803 -0.371955 -0.018471 1 0 0 0 0 0 0 592046
-0.003286 -0.001761 0.121748 0.480789 0.628062 -0.451704 -0.018503 1 0 0 0 0 0 0 593054
-0.003290 -0.001764 0.121747 0.434809 0.578731 -0.493421 -0.018534 1 0 0 0 0 0 0 594044
-0.003297 -0.001747 0.121736 0.481766 0.304137 -0.374314 -0.018565 1 0 0 0 0 0 0 595052
-0.003300 -0.001739 0.121732 0.443847 0.386656 -0.452486 -0.018596 1 0 0 0 0 0 0 596035
-0.003302 -0.001734 0.121731 0.418006 0.449628 -0.492479 -0.018627 1 0 0 0 0 0 0 597035
-0.003303 -0.001732 0.121731 0.404314 0.483449 -0.508299 -0.018658 1 0 0 0 0 0 0 598032
-0.003304 -0.001731 0.121731 0.397557 0.500902 -0.514535 -0.018690 1 0 0 0 0 0 0 599034
-0.003304 -0.001731 0.121730 0.394429 0.510051 -0.517296 -0.018721 1 0 0 0 0 0 0 600031
-0.003304 -0.001731 0.121730 0.393175 0.515029 -0.518833 -0.018752 1 0 0 0 0 0 0 601031
-0.003304 -0.001730 0.121730 0.392873 0.517965 -0.519929 -0.018783 1 0 0 0 0 0 0 602030
-0.003304 -0.001730 0.121730 0.393040 0.519858 -0.520878 -0.018814 1 0 0 0 0 0 0 603030
-0.003304 -0.001730 0.121730 0.393432 0.521236 -0.521771 -0.018846 1 0 0 0 0 0 0 604031
-0.003304 -0.001730 0.121730 0.393965 0.522347 -0.522650 -0.018877 1 0 0 0 0 0 0 605029
-0.003304 -0.001730 0.121730 0.394560 0.523351 -0.523517 -0.018908 1 0 0 0 0 0 0 606030
-0.003304 -0.001730 0.121730 0.395181 0.524277 -0.524382 -0.018939 1 0 0 0 0 0 0 607030
-0.003304 -0.001730 0.121730 0.395815 0.525176 -0.525242 -0.018970 1 0 0 0 0 0 0 608024
-0.003304 -0.001730 0.121730 0.396461 0.526054 -0.526110 -0.019002 1 0 0 0 0 0 0 609021
-0.003304 -0.001730 0.121730 0.397113 0.526921 -0.526977 -0.019033 1 0 0 0 0 0 0 610022
-0.003304 -0.001730 0.121730 0.397754 0.527790 -0.527838 -0.019064 1 0 0 0 0 0 0 611023
-0.003304 -0.001730 0.121730 0.398413 0.528664 -0.528696 -0.019095 1 0 0 0 0 0 0 612024
-0.003304 -0.001730 0.121730 0.399054 0.529533 -0.529573 -0.019127 1 0 0 0 0 0 0 613023
-0.003304 -0.001730 0.121730 0.399708 0.530386 -0.530432 -0.019158 1 0 0 0 0 0 0 614022
-0.003304 -0.001730 0.121730 0.400369 0.531259 -0.531291 -0.019189 1 0 0 0 0 0 0 615023
-0.003304 -0.001730 0.121730 0.401023 0.532126 -0.532175 -0.019220 1 0 0 0 0 0 0 616024
-0.003304 -0.001730 0.121730 0.401672 0.532991 -0.533038 -0.019252 1 0 0 0 0 0 0 617033
-0.003304 -0.001730 0.121730 0.402322 0.533853 -0.533900 -0.019283 1 0 0 0 0 0 0 618031
-0.003304 -0.001730 0.121730 0.402982 0.534743 -0.534770 -0.019315 1 0 0 0 0 0 0 619037
-0.003304 -0.001730 0.121730 0.403656 0.535624 -0.535670 -0.019347 1 0 0 0 0 0 0 620076
-0.003304 -0.001730 0.121730 0.404273 0.536458 -0.536500 -0.019377 1 0 0 0 0 0 0 621028
-0.003304 -0.001730 0.121730 0.404964 0.537340 -0.537380 -0.019409 1 0 0 0 0 0 0 622053
-0.003304 -0.001730 0.121730 0.405801 0.538468 -0.538515 -0.019450 1 0 0 0 0 0 0 623364
-0.003304 -0.001730 0.121730 0.406240 0.539068 -0.539110 -0.019471 1 0 0 0 0 0 0 624045
-0.003304 -0.001730 0.121730 0.406894 0.539922 -0.539969 -0.019502 1 0 0 0 0 0 0 625044
-0.003304 -0.001730 0.121730 0.407555 0.540812 -0.540839 -0.019534 1 0 0 0 0 0 0 626051
-0.003304 -0.001730 0.121730 0.408205 0.541662 -0.541707 -0.019565 1 0 0 0 0 0 0 627054
-0.003304 -0.001730 0.121730 0.408862 0.542513 -0.542570 -0.019596 1 0 0 0 0 0 0 628044
-0.003304 -0.001730 0.121730 0.409514 0.543408 -0.543436 -0.019628 1 0 0 0 0 0 0 629052
-0.003304 -0.001730 0.121730 0.410161 0.544256 -0.544302 -0.019659 1 0 0 0 0 0 0 630053
-0.003304 -0.001730 0.121730 0.410803 0.545122 -0.545165 -0.019690 1 0 0 0 0 0 0 631043
-0.003304 -0.001730 0.121730 0.411472 0.545994 -0.546026 -0.019721 1 0 0 0 0 0 0 632053
-0.003304 -0.001730 0.121730 0.412131 0.546850 -0.546906 -0.019753 1 0 0 0 0 0 0 633056
-0.003304 -0.001730 0.121730 0.412761 0.547719 -0.547763 -0.019784 1 0 0 0 0 0 0 634045
-0.003304 -0.001730 0.121730 0.413420 0.548580 -0.548628 -0.019815 1 0 0 0 0 0 0 635052
-0.003304 -0.001730 0.121730 0.414071 0.549457 -0.549485 -0.019846 1 0 0 0 0 0 0 636044
-0.003304 -0.001730 0.121730 0.414718 0.550304 -0.550350 -0.019877 1 0 0 0 0 0 0 637043
-0.003304 -0.001730 0.121730 0.415376 0.551176 -0.551224 -0.019909 1 0 0 0 0 0 0 638053
-0.003304 -0.001730 0.121730 0.416026 0.552051 -0.552079 -0.019940 1 0 0 0 0 0 0 639042
-0.003304 -0.001730 0.121730 0.416692 0.552904 -0.552959 -0.019971 1 0 0 0 0 0 0 640052
-0.003304 -0.001730 0.121730 0.417364 0.553827 -0.553871 -0.020004 1 0 0 0 0 0 0 641104
-0.003304 -0.001730 0.121730 0.417986 0.554638 -0.554671 -0.020034 1 0 0 0 0 0 0 642044
-0.003304 -0.001730 0.121730 0.418637 0.555501 -0.555549 -0.020065 1 0 0 0 0 0 0 643052
-0.003304 -0.001730 0.121730 0.419285 0.556378 -0.556422 -0.020096 1 0 0 0 0 0 0 644053
-0.003304 -0.001730 0.121730 0.419933 0.557224 -0.557273 -0.020127 1 0 0 0 0 0 0 645043
-0.003304 -0.001730 0.121730 0.420608 0.558113 -0.558150 -0.020159 1 0 0 0 0 0 0 646052
-0.003304 -0.001730 0.121730 0.421291 0.559023 -0.559070 -0.020192 1 0 0 0 0 0 0 647121
-0.003304 -0.001730 0.121730 0.421891 0.559819 -0.559869 -0.020221 1 0 0 0 0 0 0 648044
-0.003304 -0.001730 0.121730 0.422552 0.560710 -0.560739 -0.020253 1 0 0 0 0 0 0 649051
-0.003304 -0.001730 0.121730 0.423194 0.561550 -0.561597 -0.020284 1 0 0 0 0 0 0 650042
-0.003304 -0.001730 0.121730 0.423842 0.562425 -0.562469 -0.020315 1 0 0 0 0 0 0 651042
-0.003304 -0.001730 0.121730 0.424515 0.563285 -0.563343 -0.020346 1 0 0 0 0 0 0 652052
-0.003304 -0.001730 0.121730 0.425158 0.564152 -0.564187 -0.020377 1 0 0 0 0 0 0 653042
-0.003304 -0.001730 0.121730 0.425805 0.565029 -0.565072 -0.020409 1 0 0 0 0 0 0 654051
-0.003304 -0.001730 0.121730 0.426453 0.565875 -0.565924 -0.020440 1 0 0 0 0 0 0 655042
-0.003304 -0.001730 0.121730 0.427119 0.566755 -0.566789 -0.020471 1 0 0 0 0 0 0 656051
-0.003304 -0.001730 0.121730 0.427750 0.567610 -0.567653 -0.020502 1 0 0 0 0 0 0 657035
-0.003304 -0.001730 0.121730 0.428410 0.568453 -0.568511 -0.020533 1 0 0 0 0 0 0 658025
-0.003304 -0.001730 0.121730 0.429047 0.569329 -0.569375 -0.020564 1 0 0 0 0 0 0 659023
-0.003304 -0.001730 0.121730 0.429724 0.570212 -0.570247 -0.020596 1 0 0 0 0 0 0 660046
-0.003304 -0.001730 0.121730 0.430369 0.571086 -0.571129 -0.020628 1 0 0 0 0 0 0 661052
-0.003304 -0.001730 0.121730 0.431017 0.571931 -0.571981 -0.020659 1 0 0 0 0 0 0 662042
-0.003304 -0.001730 0.121730 0.431682 0.572810 -0.572845 -0.020690 1 0 0 0 0 0 0 663050
-0.003304 -0.001730 0.121730 0.432333 0.573672 -0.573725 -0.020721 1 0 0 0 0 0 0 664045
-0.003285 -0.001735 0.121721 0.175778 0.633755 -0.445355 -0.020752 1 0 0 0 0 0 0 665042
-0.003275 -0.001737 0.121717 0.275194 0.613258 -0.514300 -0.020788 1 0 0 0 0 0 0 666175
-0.003270 -0.001738 0.121716 0.346822 0.597625 -0.550289 -0.020815 1 0 0 0 0 0 0 667043
-0.003268 -0.001739 0.121716 0.384828 0.589528 -0.564674 -0.020846 1 0 0 0 0 0 0 668052
-0.003267 -0.001739 0.121716 0.404208 0.585775 -0.570396 -0.020877 1 0 0 0 0 0 0 669042
-0.003266 -0.001739 0.121716 0.414172 0.584277 -0.572966 -0.020908 1 0 0 0 0 0 0 670035
-0.003266 -0.001739 0.121716 0.419446 0.583956 -0.574423 -0.020939 1 0 0 0 0 0 0 671031
-0.003266 -0.001739 0.121716 0.422396 0.584237 -0.575495 -0.020971 1 0 0 0 0 0 0 672032
-0.003266 -0.001739 0.121716 0.424192 0.584796 -0.576426 -0.021002 1 0 0 0 0 0 0 673029
-0.003266 -0.001739 0.121716 0.425404 0.585521 -0.577305 -0.021033 1 0 0 0 0 0 0 674028
-0.003266 -0.001739 0.121716 0.426308 0.586306 -0.578171 -0.021064 1 0 0 0 0 0 0 675021
-0.003266 -0.001739 0.121716 0.427083 0.587143 -0.579034 -0.021095 1 0 0 0 0 0 0 676024
-0.003266 -0.001739 0.121716 0.427795 0.587989 -0.579887 -0.021127 1 0 0 0 0 0 0 677020
-0.003266 -0.001739 0.121716 0.428470 0.588849 -0.580743 -0.021158 1 0 0 0 0 0 0 678020
-0.003266 -0.001739 0.121716 0.429120 0.589716 -0.581608 -0.021189 1 0 0 0 0 0 0 679022
-0.003247 -0.001744 0.121706 0.172544 0.649801 -0.453028 -0.021220 1 0 0 0 0 0 0 680021
-0.003237 -0.001746 0.121702 0.271725 0.629236 -0.521904 -0.021252 1 0 0 0 0 0 0 681020
-0.003232 -0.001747 0.121701 0.343343 0.613721 -0.558031 -0.021283 1 0 0 0 0 0 0 682020
-0.003230 -0.001748 0.121701 0.381297 0.605636 -0.572411 -0.021314 1 0 0 0 0 0 0 683019
-0.003229 -0.001748 0.121701 0.400643 0.601895 -0.578133 -0.021345 1 0 0 0 0 0 0 684022
-0.003228 -0.001748 0.121701 0.410589 0.600415 -0.580696 -0.021377 1 0 0 0 0 0 0 685020
-0.003228 -0.001748 0.121701 0.415857 0.600101 -0.582157 -0.021408 1 0 0 0 0 0 0 686020
-0.003228 -0.001748 0.121701 0.418785 0.600386 -0.583222 -0.021439 1 0 0 0 0 0 0 687020
-0.003228 -0.001748 0.121701 0.420553 0.600957 -0.584144 -0.021470 1 0 0 0 0 0 0 688022
-0.003228 -0.001748 0.121701 0.421744 0.601686 -0.585015 -0.021502 1 0 0 0 0 0 0 689020
-0.003228 -0.001748 0.121701 0.422808 0.602712 -0.586111 -0.021541 1 0 0 0 0 0 0 690286
-0.003228 -0.001749 0.121701 0.423408 0.603330 -0.586750 -0.021565 1 0 0 0 0 0 0 691033
-0.003228 -0.001749 0.121701 0.424108 0.604190 -0.587604 -0.021596 1 0 0 0 0 0 0 692040
-0.003208 -0.001753 0.121691 0.167602 0.664366 -0.458901 -0.021630 1 0 0 0 0 0 0 693141
-0.003199 -0.001755 0.121687 0.266637 0.643805 -0.527812 -0.021661 1 0 0 0 0 0 0 694116
-0.003194 -0.001756 0.121686 0.338155 0.628268 -0.563914 -0.021691 1 0 0 0 0 0 0 695070
-0.003192 -0.001757 0.121686 0.376556 0.620949 -0.579017 -0.021749 1 0 0 0 0 0 0 696924
-0.003191 -0.001757 0.121686 0.395961 0.617317 -0.584835 -0.021784 1 0 0 0 0 0 0 698048
-0.003190 -0.001757 0.121686 0.405873 0.615864 -0.587400 -0.021815 1 0 0 0 0 0 0 699053
-0.003190 -0.001758 0.121686 0.411104 0.615523 -0.588827 -0.021846 1 0 0 0 0 0 0 700027
-0.003190 -0.001758 0.121686 0.414014 0.615819 -0.589908 -0.021877 1 0 0 0 0 0 0 701045
-0.003189 -0.001758 0.121686 0.415786 0.616406 -0.590830 -0.021909 1 0 0 0 0 0 0 702055
-0.003189 -0.001758 0.121686 0.416945 0.617122 -0.591691 -0.021940 1 0 0 0 0 0 0 703042
-0.003189 -0.001758 0.121686 0.417827 0.617938 -0.592549 -0.021971 1 0 0 0 0 0 0 704051
-0.003189 -0.001758 0.121686 0.418614 0.618856 -0.593450 -0.022005 1 0 0 0 0 0 0 705125
-0.003189 -0.001758 0.121686 0.419244 0.619647 -0.594239 -0.022034 1 0 0 0 0 0 0 706057
-0.003189 -0.001758 0.121686 0.419871 0.620505 -0.595087 -0.022065 1 0 0 0 0 0 0 707055
-0.003189 -0.001758 0.121686 0.420478 0.621393 -0.595926 -0.022097 1 0 0 0 0 0 0 708058
-0.003189 -0.001758 0.121686 0.421076 0.622257 -0.596761 -0.022127 1 0 0 0 0 0 0 709043
-0.003189 -0.001758 0.121686 0.421681 0.623132 -0.597606 -0.022159 1 0 0 0 0 0 0 710052
-0.003189 -0.001758 0.121686 0.422291 0.624025 -0.598452 -0.022190 1 0 0 0 0 0 0 711050
-0.003189 -0.001758 0.121686 0.422873 0.624891 -0.599293 -0.022221 1 0 0 0 0 0 0 712054
-0.003189 -0.001758 0.121686 0.423473 0.625757 -0.600133 -0.022252 1 0 0 0 0 0 0 713044
-0.003189 -0.001758 0.121686 0.424064 0.626662 -0.600974 -0.022284 1 0 0 0 0 0 0 714049
-0.003170 -0.001762 0.121676 0.167360 0.686761 -0.471943 -0.022315 1 0 0 0 0 0 0 715052
-0.003161 -0.001764 0.121672 0.266207 0.666273 -0.540898 -0.022346 1 0 0 0 0 0 0 716044
-0.003156 -0.001765 0.121671 0.337649 0.650812 -0.577065 -0.022378 1 0 0 0 0 0 0 717052
-0.003154 -0.001766 0.121671 0.375472 0.642763 -0.591436 -0.022409 1 0 0 0 0 0 0 718044
-0.003152 -0.001766 0.121671 0.394748 0.639033 -0.597156 -0.022440 1 0 0 0 0 0 0 719051
-0.003152 -0.001767 0.121671 0.404637 0.637562 -0.599708 -0.022471 1 0 0 0 0 0 0 720044
-0.003152 -0.001767 0.121671 0.409903 0.637309 -0.601196 -0.022504 1 0 0 0 0 0 0 721104
-0.003151 -0.001767 0.121671 0.412764 0.637562 -0.602207 -0.022534 1 0 0 0 0 0 0 722056
-0.003151 -0.001767 0.121671 0.414487 0.638134 -0.603108 -0.022565 1 0 0 0 0 0 0 723049
-0.003151 -0.001767 0.121671 0.415637 0.638875 -0.603981 -0.022597 1 0 0 0 0 0 0 724059
-0.003151 -0.001767 0.121671 0.416505 0.639683 -0.604828 -0.022628 1 0 0 0 0 0 0 725057
-0.003151 -0.001767 0.121671 0.417213 0.640534 -0.605646 -0.022659 1 0 0 0 0 0 0 726047
-0.003151 -0.001767 0.121671 0.417880 0.641396 -0.606499 -0.022690 1 0 0 0 0 0 0 727057
-0.003151 -0.001767 0.121671 0.418473 0.642253 -0.607327 -0.022721 1 0 0 0 0 0 0 728047
-0.003151 -0.001767 0.121671 0.419075 0.643149 -0.608169 -0.022753 1 0 0 0 0 0 0 729056
-0.003151 -0.001767 0.121671 0.419647 0.644025 -0.608996 -0.022784 1 0 0 0 0 0 0 730047
-0.003151 -0.001767 0.121671 0.420234 0.644888 -0.609826 -0.022815 1 0 0 0 0 0 0 731040
-0.003151 -0.001767 0.121671 0.420807 0.645764 -0.610656 -0.022846 1 0 0 0 0 0 0 732034
-0.003151 -0.001767 0.121671 0.421380 0.646676 -0.611490 -0.022877 1 0 0 0 0 0 0 733041
-0.003151 -0.001767 0.121671 0.421969 0.647551 -0.612342 -0.022909 1 0 0 0 0 0 0 734054
-0.003151 -0.001767 0.121671 0.422527 0.648421 -0.613163 -0.022939 1 0 0 0 0 0 0 735028
-0.003151 -0.001767 0.121671 0.423112 0.649299 -0.613983 -0.022970 1 0 0 0 0 0 0 736025
-0.003151 -0.001767 0.121671 0.423697 0.650198 -0.614847 -0.023003 1 0 0 0 0 0 0 737053
-0.003151 -0.001767 0.121671 0.424265 0.651086 -0.615684 -0.023034 1 0 0 0 0 0 0 738046
-0.003151 -0.001767 0.121671 0.424847 0.651965 -0.616519 -0.023065 1 0 0 0 0 0 0 739053
-0.003151 -0.001767 0.121671 0.425414 0.652851 -0.617334 -0.023096 1 0 0 0 0 0 0 740044
-0.003151 -0.001767 0.121671 0.425995 0.653743 -0.618193 -0.023128 1 0 0 0 0 0 0 741052
-0.003151 -0.001767 0.121671 0.426568 0.654606 -0.619016 -0.023159 1 0 0 0 0 0 0 742042
-0.003157 -0.001748 0.121660 0.499183 0.405707 -0.483558 -0.023190 1 0 0 0 0 0 0 743057
-0.003159 -0.001739 0.121657 0.474269 0.501237 -0.555734 -0.023221 1 0 0 0 0 0 0 744026
-0.003161 -0.001734 0.121656 0.455002 0.570764 -0.593571 -0.023252 1 0 0 0 0 0 0 745022
-0.003162 -0.001732 0.121655 0.444609 0.607874 -0.608600 -0.023283 1 0 0 0 0 0 0 746029
-0.003162 -0.001731 0.121655 0.439493 0.626972 -0.614527 -0.023314 1 0 0 0 0 0 0 747019
-0.003162 -0.001730 0.121655 0.437141 0.636947 -0.617161 -0.023345 1 0 0 0 0 0 0 748023
-0.003162 -0.001730 0.121655 0.436256 0.642370 -0.618629 -0.023377 1 0 0 0 0 0 0 749022
-0.003162 -0.001730 0.121655 0.436070 0.645487 -0.619672 -0.023408 1 0 0 0 0 0 0 750019
-0.003162 -0.001730 0.121655 0.436286 0.647484 -0.620573 -0.023439 1 0 0 0 0 0 0 751023
-0.003162 -0.001730 0.121655 0.436687 0.648924 -0.621440 -0.023470 1 0 0 0 0 0 0 752022
-0.003162 -0.001730 0.121655 0.437170 0.650068 -0.622276 -0.023502 1 0 0 0 0 0 0 753022
-0.003168 -0.001711 0.121645 0.509713 0.401295 -0.486605 -0.023533 1 0 0 0 0 0 0 754023
-0.003171 -0.001702 0.121641 0.484832 0.496772 -0.558859 -0.023564 1 0 0 0 0 0 0 755021
-0.003172 -0.001697 0.121640 0.465589 0.566269 -0.596718 -0.023595 1 0 0 0 0 0 0 756021
-0.003173 -0.001695 0.121639 0.455210 0.603348 -0.611748 -0.023627 1 0 0 0 0 0 0 757020
-0.003173 -0.001694 0.121639 0.450089 0.622449 -0.617685 -0.023658 1 0 0 0 0 0 0 758028
-0.003179 -0.001674 0.121629 0.519749 0.382692 -0.483655 -0.023689 1 0 0 0 0 0 0 759030
-0.003182 -0.001665 0.121625 0.493450 0.482564 -0.556603 -0.023721 1 0 0 0 0 0 0 760029
-0.003183 -0.001660 0.121624 0.473485 0.554220 -0.594703 -0.023752 1 0 0 0 0 0 0 761031
-0.003184 -0.001658 0.121624 0.462754 0.592369 -0.609819 -0.023783 1 0 0 0 0 0 0 762036
-0.003184 -0.001656 0.121623 0.457459 0.611994 -0.615764 -0.023815 1 0 0 0 0 0 0 763034
-0.003184 -0.001656 0.121623 0.455117 0.622311 -0.618500 -0.023850 1 0 0 0 0 0 0 764165
-0.003184 -0.001656 0.121623 0.454101 0.627713 -0.619850 -0.023877 1 0 0 0 0 0 0 765040
-0.003185 -0.001655 0.121623 0.453954 0.630920 -0.620927 -0.023910 1 0 0 0 0 0 0 766082
-0.003185 -0.001655 0.121623 0.454181 0.632957 -0.621854 -0.023943 1 0 0 0 0 0 0 767135
-0.003190 -0.001637 0.121613 0.526567 0.384730 -0.485894 -0.023975 1 0 0 0 0 0 0 768174
-0.003193 -0.001627 0.121610 0.502019 0.480653 -0.558695 -0.024023 1 0 0 0 0 0 0 769706
-0.003194 -0.001623 0.121608 0.482837 0.550187 -0.596679 -0.024058 1 0 0 0 0 0 0 770811
-0.003195 -0.001620 0.121608 0.472014 0.586633 -0.611116 -0.024065 1 0 0 0 0 0 0 771056
-0.003195 -0.001619 0.121608 0.466889 0.605702 -0.617023 -0.024096 1 0 0 0 0 0 0 772050
-0.003196 -0.001619 0.121608 0.464578 0.615617 -0.619647 -0.024128 1 0 0 0 0 0 0 773057
-0.003196 -0.001618 0.121608 0.463687 0.620963 -0.621071 -0.024159 1 0 0 0 0 0 0 774045
-0.003201 -0.001600 0.121597 0.535475 0.374455 -0.485112 -0.024190 1 0 0 0 0 0 0 775056
-0.003204 -0.001590 0.121594 0.510367 0.470660 -0.557604 -0.024221 1 0 0 0 0 0 0 776055
-0.003205 -0.001586 0.121593 0.491020 0.540471 -0.595552 -0.024253 1 0 0 0 0 0 0 777054
-0.003206 -0.001583 0.121592 0.480575 0.577700 -0.610595 -0.024284 1 0 0 0 0 0 0 778055
-0.003206 -0.001582 0.121592 0.475440 0.596834 -0.616514 -0.024315 1 0 0 0 0 0 0 779049
-0.003207 -0.001582 0.121592 0.473107 0.606797 -0.619127 -0.024347 1 0 0 0 0 0 0 780061
-0.003207 -0.001581 0.121592 0.472222 0.612146 -0.620558 -0.024378 1 0 0 0 0 0 0 781058
-0.003207 -0.001581 0.121592 0.472068 0.615226 -0.621574 -0.024409 1 0 0 0 0 0 0 782058
-0.003207 -0.001581 0.121592 0.472299 0.617155 -0.622443 -0.024440 1 0 0 0 0 0 0 783052
-0.003207 -0.001581 0.121592 0.472713 0.618511 -0.623284 -0.024472 1 0 0 0 0 0 0 784062
-0.003207 -0.001581 0.121592 0.473220 0.619581 -0.624075 -0.024503 1 0 0 0 0 0 0 785054
-0.003212 -0.001563 0.121582 0.545665 0.370924 -0.487662 -0.024533 1 0 0 0 0 0 0 786024
-0.003215 -0.001553 0.121578 0.520968 0.465936 -0.560131 -0.024564 1 0 0 0 0 0 0 787024
-0.003216 -0.001549 0.121577 0.501823 0.535160 -0.598099 -0.024596 1 0 0 0 0 0 0 788054
-0.003217 -0.001546 0.121576 0.491495 0.572071 -0.613117 -0.024627 1 0 0 0 0 0 0 789039
-0.003218 -0.001545 0.121576 0.486400 0.591036 -0.619036 -0.024658 1 0 0 0 0 0 0 790039
-0.003218 -0.001545 0.121576 0.484108 0.600919 -0.621634 -0.024690 1 0 0 0 0 0 0 791047
-0.003218 -0.001544 0.121576 0.483239 0.606219 -0.623061 -0.024721 1 0 0 0 0 0 0 792055
-0.003218 -0.001544 0.121576 0.483090 0.609242 -0.624065 -0.024752 1 0 0 0 0 0 0 793040
-0.003223 -0.001526 0.121566 0.555212 0.361650 -0.487577 -0.024784 1 0 0 0 0 0 0 794048
-0.003226 -0.001516 0.121562 0.530381 0.457010 -0.560115 -0.024815 1 0 0 0 0 0 0 795039
-0.003228 -0.001512 0.121561 0.511175 0.526394 -0.598102 -0.024846 1 0 0 0 0 0 0 796043
-0.003228 -0.001509 0.121561 0.500804 0.563396 -0.613125 -0.024877 1 0 0 0 0 0 0 797035
-0.003209 -0.001513 0.121551 0.237677 0.641976 -0.489041 -0.024909 1 0 0 0 0 0 0 798048
-0.003200 -0.001514 0.121547 0.333217 0.630390 -0.559498 -0.024940 1 0 0 0 0 0 0 799040
-0.003195 -0.001515 0.121546 0.402984 0.619366 -0.596103 -0.024971 1 0 0 0 0 0 0 800050
-0.003193 -0.001516 0.121546 0.439985 0.613490 -0.610583 -0.025002 1 0 0 0 0 0 0 801040
-0.003192 -0.001516 0.121545 0.458853 0.610812 -0.616285 -0.025034 1 0 0 0 0 0 0 802047
-0.003191 -0.001516 0.121545 0.468533 0.609795 -0.618783 -0.025065 1 0 0 0 0 0 0 803038
-0.003191 -0.001516 0.121545 0.473663 0.609669 -0.620168 -0.025096 1 0 0 0 0 0 0 804035
-0.003191 -0.001516 0.121545 0.476509 0.609970 -0.621166 -0.025127 1 0 0 0 0 0 0 805032
-0.003196 -0.001497 0.121535 0.550128 0.360986 -0.484506 -0.025158 1 0 0 0 0 0 0 806024
-0.003199 -0.001488 0.121531 0.526057 0.455577 -0.557064 -0.025190 1 0 0 0 0 0 0 807042
-0.003200 -0.001484 0.121530 0.507225 0.524537 -0.595042 -0.025221 1 0 0 0 0 0 0 808039
-0.003201 -0.001481 0.121530 0.497051 0.561345 -0.610078 -0.025252 1 0 0 0 0 0 0 809047
-0.003202 -0.001480 0.121530 0.492039 0.580233 -0.615951 -0.025283 1 0 0 0 0 0 0 810038
-0.003202 -0.001480 0.121530 0.489767 0.590022 -0.618524 -0.025314 1 0 0 0 0 0 0 811032
-0.003202 -0.001479 0.121530 0.488912 0.595300 -0.619941 -0.025346 1 0 0 0 0 0 0 812044
-0.003183 -0.001484 0.121520 0.230702 0.657901 -0.490781 -0.025377 1 0 0 0 0 0 0 813048
-0.003179 -0.001467 0.121506 0.400564 0.388885 -0.421869 -0.025408 1 0 0 0 0 0 0 814039
-0.003177 -0.001459 0.121501 0.446325 0.467690 -0.529677 -0.025440 1 0 0 0 0 0 0 815049
-0.003176 -0.001455 0.121500 0.464228 0.528028 -0.581143 -0.025471 1 0 0 0 0 0 0 816040
-0.003175 -0.001453 0.121499 0.472485 0.560359 -0.600986 -0.025502 1 0 0 0 0 0 0 817026
-0.003175 -0.001452 0.121499 0.476656 0.576987 -0.608568 -0.025533 1 0 0 0 0 0 0 818023
-0.003156 -0.001456 0.121489 0.220923 0.645250 -0.481479 -0.025564 1 0 0 0 0 0 0 819021
-0.003146 -0.001458 0.121486 0.319987 0.628490 -0.550997 -0.025595 1 0 0 0 0 0 0 820021
-0.003141 -0.001459 0.121484 0.391493 0.614868 -0.587250 -0.025626 1 0 0 0 0 0 0 821017
-0.003139 -0.001460 0.121484 0.429350 0.607691 -0.601581 -0.025658 1 0 0 0 0 0 0 822018
-0.003138 -0.001460 0.121484 0.448652 0.604345 -0.607217 -0.025689 1 0 0 0 0 0 0 823019
-0.003137 -0.001460 0.121484 0.458536 0.603010 -0.609678 -0.025720 1 0 0 0 0 0 0 824021
-0.003137 -0.001460 0.121484 0.463755 0.602702 -0.611040 -0.025752 1 0 0 0 0 0 0 825029
-0.003142 -0.001442 0.121474 0.538557 0.353457 -0.474258 -0.025783 1 0 0 0 0 0 0 826028
-0.003145 -0.001432 0.121470 0.515056 0.447639 -0.546877 -0.025814 1 0 0 0 0 0 0 827030
-0.003146 -0.001428 0.121469 0.496526 0.516381 -0.584858 -0.025846 1 0 0 0 0 0 0 828028
-0.003128 -0.001430 0.121458 0.228486 0.612672 -0.469486 -0.025877 1 0 0 0 0 0 0 829028
-0.003119 -0.001431 0.121455 0.321100 0.610055 -0.543312 -0.025908 1 0 0 0 0 0 0 830028
-0.003114 -0.001432 0.121454 0.389292 0.603507 -0.581077 -0.025939 1 0 0 0 0 0 0 831027
-0.003112 -0.001432 0.121453 0.425490 0.599871 -0.595936 -0.025971 1 0 0 0 0 0 0 832030
-0.003111 -0.001432 0.121453 0.443922 0.598268 -0.601739 -0.026002 1 0 0 0 0 0 0 833029
-0.003091 -0.001437 0.121443 0.195456 0.657387 -0.473705 -0.026033 1 0 0 0 0 0 0 834025
-0.003081 -0.001439 0.121440 0.297916 0.636074 -0.543091 -0.026064 1 0 0 0 0 0 0 835025
-0.003076 -0.001440 0.121439 0.371107 0.620188 -0.579284 -0.026096 1 0 0 0 0 0 0 836027
-0.003074 -0.001441 0.121438 0.409798 0.611888 -0.593598 -0.026127 1 0 0 0 0 0 0 837027
-0.003073 -0.001441 0.121438 0.429483 0.607967 -0.599201 -0.026158 1 0 0 0 0 0 0 838040
-0.003072 -0.001441 0.121438 0.439556 0.606347 -0.601643 -0.026190 1 0 0 0 0 0 0 839038
-0.003077 -0.001423 0.121428 0.516899 0.356526 -0.465248 -0.026226 1 0 0 0 0 0 0 840187
-0.003080 -0.001413 0.121424 0.494572 0.450240 -0.537998 -0.026257 1 0 0 0 0 0 0 841196
-0.003062 -0.001413 0.121413 0.218723 0.578332 -0.445299 -0.026287 1 0 0 0 0 0 0 842155
-0.003053 -0.001413 0.121409 0.306279 0.593378 -0.528298 -0.026315 1 0 0 0 0 0 0 843049
-0.003049 -0.001413 0.121408 0.372141 0.596296 -0.569834 -0.026366 1 0 0 0 0 0 0 844668
-0.003047 -0.001413 0.121407 0.406614 0.596704 -0.585423 -0.026377 1 0 0 0 0 0 0 845039
-0.003046 -0.001413 0.121407 0.424330 0.597362 -0.591608 -0.026409 1 0 0 0 0 0 0 846045
-0.003045 -0.001413 0.121407 0.433415 0.598009 -0.594261 -0.026440 1 0 0 0 0 0 0 847047
-0.003045 -0.001413 0.121407 0.438199 0.598672 -0.595640 -0.026471 1 0 0 0 0 0 0 848056
-0.003045 -0.001413 0.121407 0.440834 0.599343 -0.596564 -0.026502 1 0 0 0 0 0 0 849038
-0.003045 -0.001413 0.121407 0.442417 0.600041 -0.597365 -0.026534 1 0 0 0 0 0 0 850048
-0.003045 -0.001413 0.121407 0.443465 0.600737 -0.598092 -0.026565 1 0 0 0 0 0 0 851038
-0.003025 -0.001418 0.121397 0.186417 0.661046 -0.467972 -0.026596 1 0 0 0 0 0 0 852049
-0.003016 -0.001420 0.121394 0.284340 0.640357 -0.536810 -0.026628 1 0 0 0 0 0 0 853064
-0.003011 -0.001421 0.121393 0.355215 0.624772 -0.572798 -0.026658 1 0 0 0 0 0 0 854041
-0.003009 -0.001422 0.121392 0.392761 0.616638 -0.587025 -0.026690 1 0 0 0 0 0 0 855050
-0.003008 -0.001422 0.121392 0.411863 0.612794 -0.592572 -0.026721 1 0 0 0 0 0 0 856041
-0.003007 -0.001422 0.121392 0.421627 0.611185 -0.594978 -0.026752 1 0 0 0 0 0 0 857048
-0.003007 -0.001422 0.121392 0.426749 0.610727 -0.596279 -0.026784 1 0 0 0 0 0 0 858043
-0.003007 -0.001422 0.121392 0.429540 0.610865 -0.597193 -0.026815 1 0 0 0 0 0 0 859051
-0.003007 -0.001422 0.121392 0.431204 0.611280 -0.597959 -0.026846 1 0 0 0 0 0 0 860049
-0.003007 -0.001422 0.121392 0.432270 0.611834 -0.598677 -0.026877 1 0 0 0 0 0 0 861039
-0.003007 -0.001422 0.121392 0.433073 0.612468 -0.599387 -0.026909 1 0 0 0 0 0 0 862048
-0.002987 -0.001427 0.121382 0.175888 0.672724 -0.469051 -0.026940 1 0 0 0 0 0 0 863038
-0.002978 -0.001429 0.121379 0.273616 0.652064 -0.537932 -0.026971 1 0 0 0 0 0 0 864048
-0.002973 -0.001430 0.121378 0.344380 0.636506 -0.573951 -0.027002 1 0 0 0 0 0 0 865038
-0.002971 -0.001431 0.121377 0.381870 0.628365 -0.588170 -0.027034 1 0 0 0 0 0 0 866048
-0.002970 -0.001431 0.121377 0.400936 0.624526 -0.593731 -0.027065 1 0 0 0 0 0 0 867050
-0.002969 -0.001431 0.121377 0.410678 0.622944 -0.596135 -0.027097 1 0 0 0 0 0 0 868058
-0.002969 -0.001431 0.121377 0.415765 0.622477 -0.597412 -0.027127 1 0 0 0 0 0 0 869043
-0.002969 -0.001431 0.121377 0.418546 0.622614 -0.598322 -0.027159 1 0 0 0 0 0 0 870048
-0.002969 -0.001431 0.121377 0.420175 0.623030 -0.599069 -0.027190 1 0 0 0 0 0 0 871038
-0.002969 -0.001431 0.121377 0.421242 0.623601 -0.599800 -0.027221 1 0 0 0 0 0 0 872048
-0.002968 -0.001431 0.121377 0.422005 0.624228 -0.600484 -0.027252 1 0 0 0 0 0 0 873037
-0.002968 -0.001431 0.121377 0.422638 0.624916 -0.601168 -0.027283 1 0 0 0 0 0 0 874037
-0.002968 -0.001431 0.121377 0.423190 0.625612 -0.601863 -0.027314 1 0 0 0 0 0 0 875031
-0.002968 -0.001431 0.121377 0.423703 0.626323 -0.602563 -0.027346 1 0 0 0 0 0 0 876047
-0.002968 -0.001431 0.121377 0.424207 0.627025 -0.603238 -0.027377 1 0 0 0 0 0 0 877037
-0.002968 -0.001431 0.121377 0.424710 0.627744 -0.603938 -0.027409 1 0 0 0 0 0 0 878047
-0.002968 -0.001431 0.121377 0.425186 0.628445 -0.604614 -0.027439 1 0 0 0 0 0 0 879027
-0.002968 -0.001431 0.121377 0.425665 0.629170 -0.605307 -0.027470 1 0 0 0 0 0 0 880024
-0.002968 -0.001431 0.121377 0.426169 0.629897 -0.605995 -0.027502 1 0 0 0 0 0 0 881042
-0.002968 -0.001431 0.121377 0.426649 0.630608 -0.606693 -0.027534 1 0 0 0 0 0 0 882047
-0.002968 -0.001431 0.121377 0.427146 0.631323 -0.607391 -0.027565 1 0 0 0 0 0 0 883051
-0.002968 -0.001431 0.121377 0.427621 0.632040 -0.608058 -0.027596 1 0 0 0 0 0 0 884038
-0.002968 -0.001431 0.121377 0.428100 0.632753 -0.608756 -0.027627 1 0 0 0 0 0 0 885044
-0.002968 -0.001431 0.121377 0.428579 0.633461 -0.609439 -0.027658 1 0 0 0 0 0 0 886035
-0.002949 -0.001436 0.121367 0.171154 0.693787 -0.478857 -0.027690 1 0 0 0 0 0 0 887044
-0.002940 -0.001438 0.121364 0.268591 0.673184 -0.547746 -0.027721 1 0 0 0 0 0 0 888036
-0.002935 -0.001439 0.121363 0.339234 0.657673 -0.583790 -0.027752 1 0 0 0 0 0 0 889045
-0.002933 -0.001440 0.121362 0.376626 0.649539 -0.598009 -0.027783 1 0 0 0 0 0 0 890035
-0.002932 -0.001440 0.121362 0.395642 0.645699 -0.603541 -0.027814 1 0 0 0 0 0 0 891021
-0.002931 -0.001440 0.121362 0.405353 0.644121 -0.605938 -0.027846 1 0 0 0 0 0 0 892026
-0.002931 -0.001440 0.121362 0.410424 0.643672 -0.607221 -0.027877 1 0 0 0 0 0 0 893027
-0.002931 -0.001440 0.121362 0.413169 0.643813 -0.608115 -0.027908 1 0 0 0 0 0 0 894027
-0.002931 -0.001440 0.121362 0.414795 0.644240 -0.608869 -0.027939 1 0 0 0 0 0 0 895029
-0.002930 -0.001440 0.121362 0.415827 0.644812 -0.609581 -0.027971 1 0 0 0 0 0 0 896030
-0.002930 -0.001440 0.121362 0.416577 0.645454 -0.610267 -0.028002 1 0 0 0 0 0 0 897034
-0.002930 -0.001440 0.121362 0.417194 0.646136 -0.610956 -0.028033 1 0 0 0 0 0 0 898034
-0.002936 -0.001422 0.121352 0.489928 0.396952 -0.473610 -0.028064 1 0 0 0 0 0 0 899032
-0.002939 -0.001413 0.121348 0.465165 0.490943 -0.545956 -0.028095 1 0 0 0 0 0 0 900021
-0.002940 -0.001408 0.121347 0.446003 0.559561 -0.583783 -0.028127 1 0 0 0 0 0 0 901022
-0.002941 -0.001406 0.121347 0.435623 0.596180 -0.598675 -0.028158 1 0 0 0 0 0 0 902022
-0.002941 -0.001405 0.121346 0.430463 0.614987 -0.604448 -0.028189 1 0 0 0 0 0 0 903022
-0.002941 -0.001404 0.121346 0.428061 0.624719 -0.606933 -0.028220 1 0 0 0 0 0 0 904022
-0.002941 -0.001404 0.121346 0.427067 0.629922 -0.608233 -0.028252 1 0 0 0 0 0 0 905020
-0.002941 -0.001404 0.121346 0.426805 0.632882 -0.609129 -0.028283 1 0 0 0 0 0 0 906021
-0.002941 -0.001404 0.121346 0.426903 0.634710 -0.609869 -0.028314 1 0 0 0 0 0 0 907022
-0.002941 -0.001404 0.121346 0.427188 0.635976 -0.610573 -0.028345 1 0 0 0 0 0 0 908025
-0.002942 -0.001404 0.121346 0.427568 0.636944 -0.611253 -0.028376 1 0 0 0 0 0 0 909014
-0.002942 -0.001404 0.121346 0.427983 0.637798 -0.611935 -0.028408 1 0 0 0 0 0 0 910016
-0.002942 -0.001404 0.121346 0.428430 0.638567 -0.612601 -0.028439 1 0 0 0 0 0 0 911014
-0.002942 -0.001404 0.121346 0.428976 0.639424 -0.613407 -0.028476 1 0 0 0 0 0 0 912194
-0.002942 -0.001404 0.121346 0.429361 0.640018 -0.613952 -0.028502 1 0 0 0 0 0 0 913021
-0.002942 -0.001404 0.121346 0.429830 0.640734 -0.614633 -0.028533 1 0 0 0 0 0 0 914024
-0.002942 -0.001404 0.121346 0.430328 0.641478 -0.615345 -0.028566 1 0 0 0 0 0 0 915082
-0.002942 -0.001404 0.121346 0.430793 0.642208 -0.616033 -0.028598 1 0 0 0 0 0 0 916103
-0.002942 -0.001404 0.121346 0.431251 0.642858 -0.616668 -0.028627 1 0 0 0 0 0 0 917047
-0.002942 -0.001404 0.121346 0.432043 0.644073 -0.617822 -0.028681 1 0 0 0 0 0 0 918760
-0.002942 -0.001404 0.121346 0.432663 0.644960 -0.618670 -0.028721 1 0 0 0 0 0 0 920031
-0.002942 -0.001404 0.121346 0.433132 0.645675 -0.619365 -0.028752 1 0 0 0 0 0 0 921045
-0.002942 -0.001404 0.121346 0.433589 0.646362 -0.620022 -0.028783 1 0 0 0 0 0 0 922037
-0.002942 -0.001404 0.121346 0.434069 0.647074 -0.620708 -0.028815 1 0 0 0 0 0 0 923040
-0.002942 -0.001404 0.121346 0.434559 0.647785 -0.621380 -0.028846 1 0 0 0 0 0 0 924056
-0.002942 -0.001404 0.121346 0.435006 0.648490 -0.622057 -0.028878 1 0 0 0 0 0 0 925053
-0.002942 -0.001404 0.121346 0.435485 0.649170 -0.622723 -0.028909 1 0 0 0 0 0 0 926042
-0.002942 -0.001404 0.121346 0.435966 0.649898 -0.623403 -0.028940 1 0 0 0 0 0 0 927052
-0.002942 -0.001404 0.121346 0.436423 0.650586 -0.624072 -0.028971 1 0 0 0 0 0 0 928055
-0.002942 -0.001404 0.121346 0.436894 0.651285 -0.624748 -0.029002 1 0 0 0 0 0 0 929041
-0.002942 -0.001404 0.121346 0.437376 0.651984 -0.625408 -0.029033 1 0 0 0 0 0 0 930040
-0.002942 -0.001404 0.121346 0.437832 0.652686 -0.626086 -0.029065 1 0 0 0 0 0 0 931048
-0.002942 -0.001404 0.121346 0.438308 0.653393 -0.626769 -0.029096 1 0 0 0 0 0 0 932044
-0.002942 -0.001404 0.121346 0.438784 0.654086 -0.627439 -0.029127 1 0 0 0 0 0 0 933047
-0.002942 -0.001404 0.121346 0.439242 0.654801 -0.628098 -0.029158 1 0 0 0 0 0 0 934036
-0.002942 -0.001404 0.121346 0.439724 0.655490 -0.628784 -0.029190 1 0 0 0 0 0 0 935046
-0.002942 -0.001404 0.121346 0.440188 0.656195 -0.629458 -0.029221 1 0 0 0 0 0 0 936037
-0.002942 -0.001404 0.121346 0.440658 0.656896 -0.630112 -0.029252 1 0 0 0 0 0 0 937036
-0.002942 -0.001404 0.121346 0.441133 0.657604 -0.630808 -0.029284 1 0 0 0 0 0 0 938044
-0.002942 -0.001404 0.121346 0.441603 0.658288 -0.631470 -0.029315 1 0 0 0 0 0 0 939035
-0.002942 -0.001404 0.121346 0.442072 0.659019 -0.632144 -0.029346 1 0 0 0 0 0 0 940046
-0.002942 -0.001404 0.121346 0.442543 0.659692 -0.632815 -0.029377 1 0 0 0 0 0 0 941034
-0.002942 -0.001404 0.121346 0.443014 0.660407 -0.633498 -0.029408 1 0 0 0 0 0 0 942039
-0.002942 -0.001404 0.121346 0.443479 0.661106 -0.634165 -0.029440 1 0 0 0 0 0 0 943047
-0.002942 -0.001404 0.121346 0.443965 0.661824 -0.634842 -0.029471 1 0 0 0 0 0 0 944046
-0.002942 -0.001404 0.121346 0.444429 0.662501 -0.635510 -0.029502 1 0 0 0 0 0 0 945037
-0.002942 -0.001404 0.121346 0.444888 0.663221 -0.636189 -0.029534 1 0 0 0 0 0 0 946045
-0.002942 -0.001404 0.121346 0.445376 0.663912 -0.636849 -0.029565 1 0 0 0 0 0 0 947036
-0.002942 -0.001404 0.121346 0.445843 0.664624 -0.637543 -0.029596 1 0 0 0 0 0 0 948048
-0.002942 -0.001404 0.121346 0.446298 0.665308 -0.638195 -0.029627 1 0 0 0 0 0 0 949034
-0.002942 -0.001404 0.121346 0.446783 0.666011 -0.638878 -0.029659 1 0 0 0 0 0 0 950041
-0.002942 -0.001404 0.121346 0.447261 0.666734 -0.639553 -0.029690 1 0 0 0 0 0 0 951044
-0.002942 -0.001404 0.121346 0.447711 0.667414 -0.640214 -0.029721 1 0 0 0 0 0 0 952034
-0.002942 -0.001404 0.121346 0.448184 0.668116 -0.640893 -0.029752 1 0 0 0 0 0 0 953025
-0.002942 -0.001404 0.121346 0.448665 0.668813 -0.641551 -0.029783 1 0 0 0 0 0 0 954021
-0.002942 -0.001404 0.121346 0.449122 0.669532 -0.642241 -0.029815 1 0 0 0 0 0 0 955037
-0.002942 -0.001404 0.121346 0.449609 0.670225 -0.642920 -0.029846 1 0 0 0 0 0 0 956045
-0.002922 -0.001408 0.121337 0.191602 0.730694 -0.511885 -0.029877 1 0 0 0 0 0 0 957036
-0.002913 -0.001410 0.121333 0.288660 0.710149 -0.580725 -0.029909 1 0 0 0 0 0 0 958063
-0.002908 -0.001411 0.121332 0.359073 0.694649 -0.616699 -0.029940 1 0 0 0 0 0 0 959037
-0.002906 -0.001412 0.121332 0.396374 0.686535 -0.630897 -0.029971 1 0 0 0 0 0 0 960045
-0.002905 -0.001412 0.121331 0.415309 0.682702 -0.636423 -0.030002 1 0 0 0 0 0 0 961036
-0.002904 -0.001412 0.121331 0.424985 0.681109 -0.638803 -0.030034 1 0 0 0 0 0 0 962045
-0.002904 -0.001412 0.121331 0.430030 0.680660 -0.640062 -0.030065 1 0 0 0 0 0 0 963035
-0.002904 -0.001413 0.121331 0.432775 0.680783 -0.640947 -0.030096 1 0 0 0 0 0 0 964044
-0.002904 -0.001413 0.121331 0.434376 0.681201 -0.641682 -0.030127 1 0 0 0 0 0 0 965049
-0.002904 -0.001413 0.121331 0.435393 0.681739 -0.642368 -0.030158 1 0 0 0 0 0 0 966026
-0.002904 -0.001413 0.121331 0.436124 0.682374 -0.643041 -0.030189 1 0 0 0 0 0 0 967024
-0.002903 -0.001413 0.121331 0.436723 0.683055 -0.643702 -0.030220 1 0 0 0 0 0 0 968023
-0.002903 -0.001413 0.121331 0.437235 0.683734 -0.644364 -0.030252 1 0 0 0 0 0 0 969020
-0.002884 -0.001417 0.121321 0.179254 0.744166 -0.513137 -0.030283 1 0 0 0 0 0 0 970017
-0.002875 -0.001419 0.121318 0.276178 0.723659 -0.581994 -0.030314 1 0 0 0 0 0 0 971016
-0.002870 -0.001420 0.121317 0.346525 0.708193 -0.618025 -0.030345 1 0 0 0 0 0 0 972019
-0.002868 -0.001421 0.121316 0.383771 0.700083 -0.632208 -0.030376 1 0 0 0 0 0 0 973017
-0.002867 -0.001421 0.121316 0.402688 0.696265 -0.637728 -0.030408 1 0 0 0 0 0 0 974020
-0.002866 -0.001421 0.121316 0.412342 0.694678 -0.640107 -0.030439 1 0 0 0 0 0 0 975017
-0.002866 -0.001422 0.121316 0.417372 0.694232 -0.641379 -0.030471 1 0 0 0 0 0 0 976031
-0.002866 -0.001422 0.121316 0.420083 0.694355 -0.642231 -0.030502 1 0 0 0 0 0 0 977019
-0.002866 -0.001422 0.121316 0.421669 0.694782 -0.642965 -0.030533 1 0 0 0 0 0 0 978017
-0.002866 -0.001422 0.121316 0.422669 0.695333 -0.643648 -0.030564 1 0 0 0 0 0 0 979017
-0.002846 -0.001426 0.121306 0.164948 0.755720 -0.512220 -0.030595 1 0 0 0 0 0 0 980018
-0.002837 -0.001428 0.121303 0.261861 0.735188 -0.581146 -0.030627 1 0 0 0 0 0 0 981017
-0.002832 -0.001429 0.121302 0.332196 0.719720 -0.617194 -0.030658 1 0 0 0 0 0 0 982017
-0.002830 -0.001430 0.121301 0.369429 0.711636 -0.631381 -0.030689 1 0 0 0 0 0 0 983017
-0.002829 -0.001430 0.121301 0.388343 0.707808 -0.636906 -0.030720 1 0 0 0 0 0 0 984017
-0.002828 -0.001430 0.121301 0.397975 0.706228 -0.639266 -0.030752 1 0 0 0 0 0 0 985017
-0.002828 -0.001431 0.121301 0.403035 0.705872 -0.640593 -0.030787 1 0 0 0 0 0 0 986138
-0.002828 -0.001431 0.121301 0.405743 0.706009 -0.641469 -0.030818 1 0 0 0 0 0 0 987154
-0.002828 -0.001431 0.121301 0.407236 0.706343 -0.642115 -0.030845 1 0 0 0 0 0 0 988024
-0.002808 -0.001435 0.121291 0.149825 0.766629 -0.510516 -0.030877 1 0 0 0 0 0 0 989025
-0.002799 -0.001437 0.121288 0.246764 0.746110 -0.579493 -0.030908 1 0 0 0 0 0 0 990022
-0.002794 -0.001438 0.121287 0.317104 0.730666 -0.615578 -0.030940 1 0 0 0 0 0 0 991050
-0.002792 -0.001439 0.121286 0.354560 0.722988 -0.630153 -0.030990 1 0 0 0 0 0 0 992639
-0.002791 -0.001439 0.121286 0.373213 0.718737 -0.635283 -0.031002 1 0 0 0 0 0 0 993033
-0.002790 -0.001439 0.121286 0.382839 0.717154 -0.637643 -0.031033 1 0 0 0 0 0 0 994040
-0.002795 -0.001421 0.121276 0.460363 0.466049 -0.500466 -0.031064 1 0 0 0 0 0 0 995033
-0.002798 -0.001412 0.121272 0.437838 0.558974 -0.572814 -0.031096 1 0 0 0 0 0 0 996040
-0.002799 -0.001407 0.121271 0.419765 0.627064 -0.610556 -0.031127 1 0 0 0 0 0 0 997037
-0.002800 -0.001405 0.121271 0.409922 0.663424 -0.625403 -0.031158 1 0 0 0 0 0 0 998032
-0.002800 -0.001404 0.121270 0.405006 0.682072 -0.631136 -0.031190 1 0 0 0 0 0 0 999040
-0.002800 -0.001403 0.121270 0.402689 0.691738 -0.633566 -0.031221 1 0 0 0 0 0 1 32
-0.002800 -0.001403 0.121270 0.401706 0.696914 -0.634841 -0.031252 1 0 0 0 0 0 1 1038
-0.002781 -0.001407 0.121260 0.143013 0.759603 -0.503289 -0.031284 1 0 0 0 0 0 1 2042
-0.002772 -0.001409 0.121257 0.239170 0.740257 -0.572340 -0.031314 1 0 0 0 0 0 1 3032
-0.002767 -0.001411 0.121256 0.309114 0.725388 -0.608429 -0.031346 1 0 0 0 0 0 1 4046
-0.002765 -0.001411 0.121255 0.346138 0.717576 -0.622628 -0.031377 1 0 0 0 0 0 1 5030
-0.002764 -0.001411 0.121255 0.364931 0.713914 -0.628125 -0.031408 1 0 0 0 0 0 1 6039
-0.002763 -0.001412 0.121255 0.374486 0.712388 -0.630464 -0.031440 1 0 0 0 0 0 1 7036
-0.002768 -0.001393 0.121245 0.451984 0.461286 -0.493142 -0.031471 1 0 0 0 0 0 1 8031
-0.002771 -0.001384 0.121241 0.429449 0.554119 -0.565479 -0.031502 1 0 0 0 0 0 1 9036
-0.002772 -0.001379 0.121240 0.411366 0.622143 -0.603237 -0.031533 1 0 0 0 0 0 1 10041
-0.002773 -0.001377 0.121240 0.401525 0.658451 -0.618060 -0.031564 1 0 0 0 0 0 1 11030
-0.002773 -0.001376 0.121239 0.396607 0.677092 -0.623781 -0.031596 1 0 0 0 0 0 1 12040
-0.002773 -0.001375 0.121239 0.394260 0.686732 -0.626198 -0.031627 1 0 0 0 0 0 1 13030
-0.002774 -0.001375 0.121239 0.393279 0.691892 -0.627435 -0.031658 1 0 0 0 0 0 1 14031
-0.002754 -0.001379 0.121230 0.134563 0.754582 -0.495735 -0.031690 1 0 0 0 0 0 1 15038
-0.002750 -0.001363 0.121216 0.303147 0.484607 -0.426110 -0.031721 1 0 0 0 0 0 1 16030
-0.002749 -0.001355 0.121211 0.347820 0.562310 -0.533779 -0.031752 1 0 0 0 0 0 1 17041
-0.002748 -0.001351 0.121209 0.365226 0.622055 -0.585027 -0.031783 1 0 0 0 0 0 1 18041
-0.002747 -0.001349 0.121209 0.373205 0.654095 -0.604667 -0.031815 1 0 0 0 0 0 1 19033
-0.002747 -0.001348 0.121209 0.377154 0.670553 -0.612075 -0.031846 1 0 0 0 0 0 1 20043
-0.002747 -0.001347 0.121209 0.379229 0.679092 -0.615075 -0.031877 1 0 0 0 0 0 1 21033
-0.002747 -0.001347 0.121208 0.380432 0.683699 -0.616516 -0.031909 1 0 0 0 0 0 1 22043
-0.002747 -0.001347 0.121208 0.381223 0.686334 -0.617414 -0.031939 1 0 0 0 0 0 1 23033
-0.002747 -0.001347 0.121208 0.381793 0.687987 -0.618123 -0.031971 1 0 0 0 0 0 1 24044
-0.002747 -0.001347 0.121208 0.382275 0.689150 -0.618758 -0.032002 1 0 0 0 0 0 1 25034
-0.002747 -0.001347 0.121208 0.382692 0.690065 -0.619374 -0.032033 1 0 0 0 0 0 1 26033
-0.002752 -0.001328 0.121198 0.455625 0.440254 -0.481135 -0.032065 1 0 0 0 0 0 1 27042
-0.002755 -0.001319 0.121195 0.430848 0.533443 -0.553311 -0.032095 1 0 0 0 0 0 1 28021
-0.002756 -0.001315 0.121193 0.411662 0.601646 -0.591006 -0.032127 1 0 0 0 0 0 1 29017
-0.002757 -0.001312 0.121193 0.401281 0.638039 -0.605817 -0.032158 1 0 0 0 0 0 1 30035
-0.002757 -0.001311 0.121193 0.396065 0.656713 -0.611504 -0.032190 1 0 0 0 0 0 1 31042
-0.002758 -0.001311 0.121193 0.393586 0.666344 -0.613887 -0.032221 1 0 0 0 0 0 1 32034
-0.002758 -0.001310 0.121193 0.392515 0.671494 -0.615110 -0.032252 1 0 0 0 0 0 1 33032
-0.002758 -0.001310 0.121193 0.392172 0.674392 -0.615927 -0.032283 1 0 0 0 0 0 1 34041
-0.002739 -0.001314 0.121183 0.133684 0.735993 -0.483943 -0.032315 1 0 0 0 0 0 1 35034
-0.002729 -0.001317 0.121179 0.229757 0.716041 -0.552933 -0.032346 1 0 0 0 0 0 1 36042
-0.002730 -0.001299 0.121168 0.372147 0.450286 -0.449963 -0.032377 1 0 0 0 0 0 1 37032
-0.002730 -0.001291 0.121164 0.383986 0.534674 -0.535753 -0.032409 1 0 0 0 0 0 1 38042
-0.002731 -0.001286 0.121162 0.383188 0.598342 -0.578304 -0.032440 1 0 0 0 0 0 1 39035
-0.002731 -0.001284 0.121162 0.381957 0.632403 -0.594781 -0.032470 1 0 0 0 0 0 1 40017
-0.002731 -0.001283 0.121162 0.381309 0.649893 -0.601052 -0.032501 1 0 0 0 0 0 1 41015
-0.002731 -0.001283 0.121162 0.381099 0.658952 -0.603644 -0.032533 1 0 0 0 0 0 1 42027
-0.002731 -0.001282 0.121162 0.381158 0.663797 -0.604920 -0.032564 1 0 0 0 0 0 1 43026
-0.002731 -0.001282 0.121162 0.381362 0.666541 -0.605743 -0.032595 1 0 0 0 0 0 1 44019
-0.002731 -0.001282 0.121162 0.381641 0.668223 -0.606413 -0.032627 1 0 0 0 0 0 1 45021
-0.002731 -0.001282 0.121162 0.381963 0.669376 -0.607021 -0.032658 1 0 0 0 0 0 1 46020
-0.002736 -0.001264 0.121151 0.454837 0.419749 -0.468455 -0.032689 1 0 0 0 0 0 1 47018
-0.002739 -0.001254 0.121148 0.430081 0.512780 -0.540701 -0.032720 1 0 0 0 0 0 1 48019
-0.002740 -0.001250 0.121147 0.410919 0.580876 -0.578430 -0.032752 1 0 0 0 0 0 1 49021
-0.002741 -0.001247 0.121146 0.400515 0.617192 -0.593209 -0.032783 1 0 0 0 0 0 1 50025
-0.002742 -0.001246 0.121146 0.395305 0.635802 -0.598867 -0.032814 1 0 0 0 0 0 1 51025
-0.002742 -0.001246 0.121146 0.392821 0.645400 -0.601240 -0.032845 1 0 0 0 0 0 1 52019
-0.002742 -0.001245 0.121146 0.391754 0.650524 -0.602438 -0.032877 1 0 0 0 0 0 1 53021
-0.002742 -0.001245 0.121146 0.391393 0.653371 -0.603233 -0.032908 1 0 0 0 0 0 1 54018
-0.002742 -0.001245 0.121146 0.391392 0.655122 -0.603881 -0.032939 1 0 0 0 0 0 1 55020
-0.002742 -0.001245 0.121146 0.391600 0.656297 -0.604477 -0.032970 1 0 0 0 0 0 1 56019
-0.002747 -0.001227 0.121136 0.464370 0.406713 -0.465716 -0.033002 1 0 0 0 0 0 1 57017
-0.002750 -0.001217 0.121132 0.439631 0.499608 -0.538019 -0.033033 1 0 0 0 0 0 1 58019
-0.002752 -0.001213 0.121131 0.420466 0.567625 -0.575754 -0.033064 1 0 0 0 0 0 1 59010
-0.002752 -0.001211 0.121130 0.410081 0.603901 -0.590533 -0.033095 1 0 0 0 0 0 1 60011
-0.002753 -0.001209 0.121130 0.404889 0.622533 -0.596241 -0.033129 1 0 0 0 0 0 1 61088
-0.002753 -0.001209 0.121130 0.402429 0.632138 -0.598621 -0.033161 1 0 0 0 0 0 1 62134
-0.002753 -0.001209 0.121130 0.401324 0.637169 -0.599746 -0.033189 1 0 0 0 0 0 1 63018
-0.002753 -0.001208 0.121130 0.400974 0.640017 -0.600533 -0.033220 1 0 0 0 0 0 1 64016
-0.002753 -0.001208 0.121130 0.400974 0.641731 -0.601175 -0.033252 1 0 0 0 0 0 1 65018
-0.002753 -0.001208 0.121130 0.401177 0.642911 -0.601789 -0.033284 1 0 0 0 0 0 1 66050
-0.002753 -0.001208 0.121130 0.401774 0.644290 -0.602820 -0.033340 1 0 0 0 0 0 1 67850
-0.002753 -0.001208 0.121130 0.402162 0.645121 -0.603472 -0.033376 1 0 0 0 0 0 1 69013
-0.002753 -0.001208 0.121130 0.402513 0.645803 -0.604036 -0.033408 1 0 0 0 0 0 1 70012
-0.002753 -0.001208 0.121130 0.402880 0.646437 -0.604613 -0.033439 1 0 0 0 0 0 1 71012
-0.002753 -0.001208 0.121130 0.403260 0.647066 -0.605178 -0.033471 1 0 0 0 0 0 1 72032
-0.002753 -0.001208 0.121130 0.403635 0.647687 -0.605752 -0.033502 1 0 0 0 0 0 1 73039
-0.002753 -0.001208 0.121130 0.404008 0.648287 -0.606313 -0.033533 1 0 0 0 0 0 1 74030
-0.002753 -0.001208 0.121130 0.404381 0.648919 -0.606876 -0.033565 1 0 0 0 0 0 1 75039
-0.002753 -0.001208 0.121130 0.404756 0.649490 -0.607435 -0.033595 1 0 0 0 0 0 1 76018
-0.002734 -0.001213 0.121120 0.146333 0.710089 -0.475193 -0.033627 1 0 0 0 0 0 1 77031
-0.002730 -0.001196 0.121107 0.314881 0.438936 -0.404488 -0.033659 1 0 0 0 0 0 1 78043
-0.002728 -0.001188 0.121102 0.359666 0.515412 -0.512206 -0.033690 1 0 0 0 0 0 1 79035
-0.002727 -0.001184 0.121100 0.377144 0.574528 -0.563470 -0.033721 1 0 0 0 0 0 1 80045
-0.002727 -0.001182 0.121099 0.385156 0.606217 -0.583089 -0.033752 1 0 0 0 0 0 1 81046
-0.002726 -0.001181 0.121099 0.389117 0.622475 -0.590436 -0.033784 1 0 0 0 0 0 1 82052
-0.002726 -0.001181 0.121099 0.391204 0.630889 -0.593365 -0.033815 1 0 0 0 0 0 1 83036
-0.002726 -0.001181 0.121099 0.392389 0.635368 -0.594747 -0.033846 1 0 0 0 0 0 1 84030
-0.002726 -0.001181 0.121099 0.393180 0.637912 -0.595599 -0.033877 1 0 0 0 0 0 1 85039
-0.002726 -0.001181 0.121099 0.393729 0.639476 -0.596249 -0.033908 1 0 0 0 0 0 1 86029
-0.002726 -0.001181 0.121099 0.394190 0.640549 -0.596836 -0.033940 1 0 0 0 0 0 1 87037
-0.002726 -0.001180 0.121099 0.394612 0.641381 -0.597393 -0.033971 1 0 0 0 0 0 1 88030
-0.002726 -0.001180 0.121099 0.395006 0.642095 -0.597945 -0.034002 1 0 0 0 0 0 1 89038
-0.002726 -0.001180 0.121099 0.395376 0.642744 -0.598498 -0.034033 1 0 0 0 0 0 1 90035
-0.002726 -0.001180 0.121099 0.395739 0.643366 -0.599051 -0.034064 1 0 0 0 0 0 1 91029
-0.002726 -0.001180 0.121099 0.396199 0.644118 -0.599749 -0.034104 1 0 0 0 0 0 1 92297
-0.002726 -0.001180 0.121099 0.396474 0.644578 -0.600158 -0.034127 1 0 0 0 0 0 1 93043
-0.002726 -0.001180 0.121099 0.396832 0.645162 -0.600700 -0.034158 1 0 0 0 0 0 1 94029
-0.002726 -0.001180 0.121099 0.397202 0.645745 -0.601248 -0.034190 1 0 0 0 0 0 1 95037
-0.002726 -0.001180 0.121099 0.397568 0.646351 -0.601793 -0.034221 1 0 0 0 0 0 1 96031
-0.002726 -0.001180 0.121099 0.397921 0.646930 -0.602345 -0.034252 1 0 0 0 0 0 1 97024
-0.002726 -0.001180 0.121099 0.398287 0.647527 -0.602902 -0.034283 1 0 0 0 0 0 1 98036
-0.002726 -0.001180 0.121099 0.398647 0.648112 -0.603447 -0.034314 1 0 0 0 0 0 1 99027
-0.002726 -0.001180 0.121099 0.399018 0.648715 -0.604009 -0.034346 1 0 0 0 0 0 1 100049
-0.002726 -0.001180 0.121099 0.399388 0.649296 -0.604539 -0.034377 1 0 0 0 0 0 1 101038
-0.002726 -0.001180 0.121099 0.399738 0.649884 -0.605096 -0.034408 1 0 0 0 0 0 1 102030
-0.002726 -0.001180 0.121099 0.400103 0.650475 -0.605632 -0.034439 1 0 0 0 0 0 1 103017
-0.002726 -0.001180 0.121099 0.400471 0.651055 -0.606194 -0.034470 1 0 0 0 0 0 1 104017
-0.002726 -0.001180 0.121099 0.400831 0.651660 -0.606751 -0.034502 1 0 0 0 0 0 1 105039
-0.002707 -0.001185 0.121089 0.142243 0.712299 -0.474258 -0.034534 1 0 0 0 0 0 1 106047
-0.002698 -0.001187 0.121086 0.238036 0.691686 -0.543085 -0.034565 1 0 0 0 0 0 1 107034
-0.002693 -0.001188 0.121085 0.307754 0.676197 -0.579025 -0.034596 1 0 0 0 0 0 1 108042
-0.002696 -0.001170 0.121074 0.417267 0.417348 -0.453351 -0.034627 1 0 0 0 0 0 1 109044
-0.002697 -0.001161 0.121070 0.410961 0.505220 -0.530464 -0.034658 1 0 0 0 0 0 1 110030
-0.002698 -0.001157 0.121069 0.401011 0.570681 -0.569874 -0.034690 1 0 0 0 0 0 1 111035
-0.002699 -0.001155 0.121068 0.395202 0.605676 -0.585228 -0.034721 1 0 0 0 0 0 1 112042
-0.002699 -0.001154 0.121068 0.392260 0.623590 -0.591050 -0.034752 1 0 0 0 0 0 1 113030
-0.002699 -0.001153 0.121068 0.390897 0.632836 -0.593460 -0.034783 1 0 0 0 0 0 1 114039
-0.002699 -0.001153 0.121068 0.390371 0.637736 -0.594642 -0.034814 1 0 0 0 0 0 1 115030
-0.002699 -0.001153 0.121068 0.390274 0.640467 -0.595399 -0.034845 1 0 0 0 0 0 1 116023
-0.002699 -0.001153 0.121068 0.390418 0.642117 -0.596017 -0.034877 1 0 0 0 0 0 1 117023
-0.002699 -0.001153 0.121068 0.390637 0.643243 -0.596572 -0.034908 1 0 0 0 0 0 1 118017
-0.002699 -0.001153 0.121068 0.390939 0.644079 -0.597116 -0.034939 1 0 0 0 0 0 1 119012
-0.002699 -0.001153 0.121068 0.391260 0.644801 -0.597653 -0.034970 1 0 0 0 0 0 1 120017
-0.002699 -0.001153 0.121068 0.391600 0.645441 -0.598185 -0.035001 1 0 0 0 0 0 1 121014
-0.002699 -0.001153 0.121068 0.391932 0.646050 -0.598728 -0.035033 1 0 0 0 0 0 1 122017
-0.002699 -0.001153 0.121068 0.392288 0.646638 -0.599256 -0.035064 1 0 0 0 0 0 1 123018
-0.002680 -0.001157 0.121058 0.133621 0.707294 -0.466591 -0.035095 1 0 0 0 0 0 1 124015
-0.002671 -0.001159 0.121055 0.229267 0.686704 -0.535418 -0.035127 1 0 0 0 0 0 1 125019
-0.002666 -0.001160 0.121054 0.298891 0.671205 -0.571344 -0.035158 1 0 0 0 0 0 1 126010
-0.002664 -0.001161 0.121053 0.335734 0.663062 -0.585407 -0.035189 1 0 0 0 0 0 1 127011
-0.002662 -0.001161 0.121053 0.354428 0.659168 -0.590791 -0.035220 1 0 0 0 0 0 1 128013
-0.002662 -0.001161 0.121053 0.363907 0.657485 -0.593018 -0.035251 1 0 0 0 0 0 1 129009
-0.002662 -0.001162 0.121053 0.368789 0.656923 -0.594140 -0.035282 1 0 0 0 0 0 1 130008
-0.002661 -0.001162 0.121053 0.371398 0.656929 -0.594876 -0.035314 1 0 0 0 0 0 1 131009
-0.002661 -0.001162 0.121053 0.372858 0.657214 -0.595478 -0.035345 1 0 0 0 0 0 1 132010
-0.002661 -0.001162 0.121053 0.373755 0.657654 -0.596029 -0.035376 1 0 0 0 0 0 1 133009
-0.002661 -0.001162 0.121053 0.374375 0.658165 -0.596570 -0.035407 1 0 0 0 0 0 1 134009
-0.002661 -0.001162 0.121053 0.374848 0.658702 -0.597095 -0.035439 1 0 0 0 0 0 1 135011
-0.002661 -0.001162 0.121053 0.375250 0.659284 -0.597627 -0.035471 1 0 0 0 0 0 1 136025
-0.002661 -0.001162 0.121053 0.375620 0.659857 -0.598153 -0.035502 1 0 0 0 0 0 1 137026
-0.002661 -0.001162 0.121053 0.376045 0.660572 -0.598810 -0.035540 1 0 0 0 0 0 1 138263
-0.002661 -0.001162 0.121053 0.376306 0.661006 -0.599213 -0.035564 1 0 0 0 0 0 1 139015
-0.002661 -0.001162 0.121053 0.376631 0.661580 -0.599729 -0.035595 1 0 0 0 0 0 1 140019
-0.002642 -0.001166 0.121043 0.117929 0.722233 -0.466839 -0.035627 1 0 0 0 0 0 1 141024
-0.002633 -0.001168 0.121040 0.213635 0.702093 -0.536065 -0.035680 1 0 0 0 0 0 1 142716
-0.002628 -0.001169 0.121039 0.282952 0.686224 -0.571662 -0.035689 1 0 0 0 0 0 1 143031
-0.002626 -0.001170 0.121038 0.319758 0.678088 -0.585740 -0.035721 1 0 0 0 0 0 1 144044
-0.002625 -0.001170 0.121038 0.338402 0.674197 -0.591093 -0.035752 1 0 0 0 0 0 1 145034
-0.002624 -0.001170 0.121038 0.347846 0.672515 -0.593324 -0.035783 1 0 0 0 0 0 1 146035
-0.002624 -0.001171 0.121038 0.352724 0.671963 -0.594440 -0.035815 1 0 0 0 0 0 1 147034
-0.002624 -0.001171 0.121038 0.355304 0.671983 -0.595169 -0.035846 1 0 0 0 0 0 1 148044
-0.002624 -0.001171 0.121038 0.356750 0.672260 -0.595760 -0.035877 1 0 0 0 0 0 1 149027
-0.002623 -0.001171 0.121038 0.357620 0.672713 -0.596303 -0.035908 1 0 0 0 0 0 1 150036
-0.002623 -0.001171 0.121038 0.358221 0.673232 -0.596839 -0.035940 1 0 0 0 0 0 1 151042
-0.002623 -0.001171 0.121038 0.358672 0.673785 -0.597363 -0.035971 1 0 0 0 0 0 1 152043
-0.002623 -0.001171 0.121038 0.359065 0.674353 -0.597882 -0.036002 1 0 0 0 0 0 1 153047
-0.002623 -0.001171 0.121038 0.359414 0.674919 -0.598392 -0.036033 1 0 0 0 0 0 1 154032
-0.002623 -0.001171 0.121038 0.359729 0.675486 -0.598899 -0.036064 1 0 0 0 0 0 1 155022
-0.002623 -0.001171 0.121038 0.360051 0.676082 -0.599432 -0.036096 1 0 0 0 0 0 1 156026
-0.002623 -0.001171 0.121038 0.360369 0.676660 -0.599949 -0.036127 1 0 0 0 0 0 1 157033
-0.002604 -0.001175 0.121028 0.101602 0.737315 -0.466818 -0.036158 1 0 0 0 0 0 1 158024
-0.002595 -0.001177 0.121025 0.196974 0.716893 -0.535809 -0.036194 1 0 0 0 0 0 1 159164
-0.002590 -0.001178 0.121023 0.266374 0.701369 -0.571698 -0.036221 1 0 0 0 0 0 1 160031
-0.002588 -0.001179 0.121023 0.303114 0.693244 -0.585758 -0.036252 1 0 0 0 0 0 1 161020
-0.002587 -0.001179 0.121023 0.321734 0.689352 -0.591127 -0.036283 1 0 0 0 0 0 1 162029
-0.002586 -0.001179 0.121023 0.331157 0.687677 -0.593344 -0.036314 1 0 0 0 0 0 1 163021
-0.002586 -0.001180 0.121023 0.336001 0.687135 -0.594448 -0.036345 1 0 0 0 0 0 1 164021
-0.002586 -0.001180 0.121023 0.338571 0.687157 -0.595175 -0.036377 1 0 0 0 0 0 1 165030
-0.002586 -0.001180 0.121023 0.339982 0.687449 -0.595758 -0.036407 1 0 0 0 0 0 1 166008
-0.002591 -0.001161 0.121012 0.413663 0.436749 -0.456291 -0.036439 1 0 0 0 0 0 1 167020
-0.002594 -0.001152 0.121009 0.389245 0.528736 -0.528439 -0.036471 1 0 0 0 0 0 1 168034
-0.002595 -0.001147 0.121008 0.370245 0.596269 -0.566058 -0.036502 1 0 0 0 0 0 1 169035
-0.002596 -0.001145 0.121007 0.359916 0.632284 -0.580743 -0.036533 1 0 0 0 0 0 1 170026
-0.002596 -0.001144 0.121007 0.354712 0.650738 -0.586337 -0.036565 1 0 0 0 0 0 1 171034
-0.002596 -0.001143 0.121007 0.352200 0.660249 -0.588630 -0.036596 1 0 0 0 0 0 1 172040
-0.002597 -0.001143 0.121007 0.351062 0.665271 -0.589753 -0.036627 1 0 0 0 0 0 1 173028
-0.002597 -0.001143 0.121007 0.350653 0.668060 -0.590480 -0.036658 1 0 0 0 0 0 1 174027
-0.002597 -0.001143 0.121007 0.350585 0.669757 -0.591062 -0.036690 1 0 0 0 0 0 1 175034
-0.002597 -0.001143 0.121007 0.350710 0.670881 -0.591582 -0.036721 1 0 0 0 0 0 1 176033
-0.002597 -0.001143 0.121007 0.350918 0.671728 -0.592100 -0.036752 1 0 0 0 0 0 1 177022
-0.002597 -0.001143 0.121007 0.351161 0.672436 -0.592603 -0.036783 1 0 0 0 0 0 1 178017
-0.002597 -0.001143 0.121007 0.351448 0.673076 -0.593124 -0.036815 1 0 0 0 0 0 1 179040
-0.002597 -0.001143 0.121007 0.351743 0.673695 -0.593622 -0.036846 1 0 0 0 0 0 1 180042
-0.002597 -0.001143 0.121007 0.352022 0.674276 -0.594118 -0.036877 1 0 0 0 0 0 1 181026
-0.002597 -0.001143 0.121007 0.352321 0.674854 -0.594625 -0.036908 1 0 0 0 0 0 1 182035
-0.002597 -0.001143 0.121007 0.352617 0.675420 -0.595125 -0.036939 1 0 0 0 0 0 1 183027
-0.002597 -0.001143 0.121007 0.352918 0.676014 -0.595645 -0.036971 1 0 0 0 0 0 1 184047
-0.002597 -0.001143 0.121007 0.353198 0.676578 -0.596132 -0.037002 1 0 0 0 0 0 1 185026
-0.002597 -0.001143 0.121007 0.353514 0.677142 -0.596642 -0.037033 1 0 0 0 0 0 1 186039
-0.002597 -0.001143 0.121007 0.353813 0.677723 -0.597136 -0.037064 1 0 0 0 0 0 1 187022
-0.002597 -0.001143 0.121007 0.354108 0.678296 -0.597653 -0.037096 1 0 0 0 0 0 1 188036
-0.002597 -0.001143 0.121007 0.354390 0.678843 -0.598132 -0.037126 1 0 0 0 0 0 1 189010
-0.002597 -0.001143 0.121007 0.354695 0.679421 -0.598646 -0.037157 1 0 0 0 0 0 1 190009
-0.002597 -0.001143 0.121007 0.355004 0.680005 -0.599146 -0.037189 1 0 0 0 0 0 1 191014
-0.002597 -0.001143 0.121007 0.355282 0.680569 -0.599648 -0.037220 1 0 0 0 0 0 1 192010
-0.002597 -0.001143 0.121007 0.355594 0.681127 -0.600152 -0.037251 1 0 0 0 0 0 1 193012
-0.002597 -0.001143 0.121007 0.355898 0.681717 -0.600656 -0.037283 1 0 0 0 0 0 1 194013
-0.002597 -0.001143 0.121007 0.356190 0.682283 -0.601166 -0.037314 1 0 0 0 0 0 1 195014
-0.002597 -0.001143 0.121007 0.356478 0.682844 -0.601657 -0.037345 1 0 0 0 0 0 1 196013
-0.002597 -0.001143 0.121007 0.356792 0.683432 -0.602165 -0.037376 1 0 0 0 0 0 1 197013
-0.002597 -0.001143 0.121007 0.357084 0.683997 -0.602676 -0.037408 1 0 0 0 0 0 1 198013
-0.002597 -0.001143 0.121007 0.357382 0.684567 -0.603180 -0.037439 1 0 0 0 0 0 1 199012
-0.002597 -0.001143 0.121007 0.357680 0.685138 -0.603665 -0.037470 1 0 0 0 0 0 1 200013
-0.002597 -0.001143 0.121007 0.357978 0.685710 -0.604185 -0.037501 1 0 0 0 0 0 1 201012
-0.002597 -0.001143 0.121007 0.358276 0.686281 -0.604690 -0.037533 1 0 0 0 0 0 1 202012
-0.002597 -0.001143 0.121007 0.358578 0.686841 -0.605188 -0.037564 1 0 0 0 0 0 1 203012
-0.002597 -0.001143 0.121007 0.358870 0.687434 -0.605684 -0.037595 1 0 0 0 0 0 1 204012
-0.002597 -0.001143 0.121007 0.359171 0.687997 -0.606200 -0.037626 1 0 0 0 0 0 1 205013
-0.002597 -0.001143 0.121007 0.359473 0.688555 -0.606698 -0.037658 1 0 0 0 0 0 1 206012
-0.002597 -0.001143 0.121007 0.359777 0.689145 -0.607200 -0.037689 1 0 0 0 0 0 1 207012
-0.002597 -0.001143 0.121007 0.360056 0.689713 -0.607705 -0.037720 1 0 0 0 0 0 1 208013
-0.002597 -0.001143 0.121007 0.360363 0.690281 -0.608214 -0.037751 1 0 0 0 0 0 1 209012
-0.002597 -0.001143 0.121007 0.360667 0.690843 -0.608714 -0.037783 1 0 0 0 0 0 1 210016
-0.002597 -0.001143 0.121007 0.360958 0.691434 -0.609208 -0.037814 1 0 0 0 0 0 1 211013
-0.002597 -0.001143 0.121007 0.361309 0.692092 -0.609808 -0.037850 1 0 0 0 0 0 1 212180
-0.002597 -0.001143 0.121007 0.361586 0.692603 -0.610265 -0.037879 1 0 0 0 0 0 1 213097
-0.002597 -0.001143 0.121007 0.361870 0.693155 -0.610733 -0.037908 1 0 0 0 0 0 1 214029
-0.002597 -0.001143 0.121007 0.362161 0.693721 -0.611244 -0.037939 1 0 0 0 0 0 1 215031
-0.002597 -0.001143 0.121007 0.362612 0.694592 -0.612009 -0.037988 1 0 0 0 0 0 1 216573
-0.002597 -0.001143 0.121007 0.362756 0.694863 -0.612252 -0.038002 1 0 0 0 0 0 1 217033
-0.002597 -0.001143 0.121007 0.363064 0.695444 -0.612750 -0.038033 1 0 0 0 0 0 1 218033
-0.002597 -0.001143 0.121007 0.363340 0.696006 -0.613249 -0.038064 1 0 0 0 0 0 1 219025
-0.002602 -0.001124 0.120997 0.436564 0.445056 -0.473345 -0.038096 1 0 0 0 0 0 1 220026
-0.002605 -0.001115 0.120993 0.411965 0.536798 -0.545451 -0.038127 1 0 0 0 0 0 1 221032
-0.002606 -0.001111 0.120992 0.392872 0.604196 -0.583060 -0.038158 1 0 0 0 0 0 1 222038
-0.002607 -0.001108 0.120991 0.382514 0.640128 -0.597735 -0.038189 1 0 0 0 0 0 1 223023
-0.002607 -0.001107 0.120991 0.377277 0.658539 -0.603323 -0.038221 1 0 0 0 0 0 1 224033
-0.002607 -0.001107 0.120991 0.374762 0.668020 -0.605608 -0.038252 1 0 0 0 0 0 1 225045
-0.002608 -0.001106 0.120991 0.373633 0.673018 -0.606726 -0.038283 1 0 0 0 0 0 1 226038
-0.002608 -0.001106 0.120991 0.373224 0.675789 -0.607428 -0.038314 1 0 0 0 0 0 1 227027
-0.002608 -0.001106 0.120991 0.373167 0.677457 -0.608015 -0.038346 1 0 0 0 0 0 1 228037
-0.002608 -0.001106 0.120991 0.373273 0.678562 -0.608533 -0.038377 1 0 0 0 0 0 1 229028
-0.002608 -0.001106 0.120991 0.373499 0.679395 -0.609037 -0.038408 1 0 0 0 0 0 1 230029
-0.002608 -0.001106 0.120991 0.373749 0.680083 -0.609530 -0.038439 1 0 0 0 0 0 1 231024
-0.002608 -0.001106 0.120991 0.374030 0.680719 -0.610029 -0.038471 1 0 0 0 0 0 1 232032
-0.002608 -0.001106 0.120991 0.374326 0.681285 -0.610527 -0.038502 1 0 0 0 0 0 1 233024
-0.002608 -0.001106 0.120991 0.374625 0.681866 -0.611021 -0.038533 1 0 0 0 0 0 1 234032
-0.002608 -0.001106 0.120991 0.374922 0.682428 -0.611518 -0.038564 1 0 0 0 0 0 1 235024
-0.002608 -0.001106 0.120991 0.375232 0.682988 -0.612005 -0.038595 1 0 0 0 0 0 1 236019
-0.002608 -0.001106 0.120991 0.375533 0.683541 -0.612513 -0.038627 1 0 0 0 0 0 1 237032
-0.002608 -0.001106 0.120991 0.375833 0.684088 -0.613005 -0.038658 1 0 0 0 0 0 1 238023
-0.002608 -0.001106 0.120991 0.376128 0.684648 -0.613499 -0.038689 1 0 0 0 0 0 1 239032
-0.002608 -0.001106 0.120991 0.376459 0.685223 -0.614007 -0.038722 1 0 0 0 0 0 1 240061
-0.002608 -0.001106 0.120991 0.376749 0.685754 -0.614496 -0.038752 1 0 0 0 0 0 1 241034
-0.002608 -0.001106 0.120991 0.377049 0.686300 -0.614987 -0.038783 1 0 0 0 0 0 1 242024
-0.002608 -0.001106 0.120991 0.377349 0.686865 -0.615471 -0.038814 1 0 0 0 0 0 1 243026
-0.002608 -0.001106 0.120991 0.377653 0.687419 -0.615984 -0.038845 1 0 0 0 0 0 1 244024
-0.002608 -0.001106 0.120991 0.377963 0.687966 -0.616479 -0.038877 1 0 0 0 0 0 1 245033
-0.002608 -0.001106 0.120991 0.378260 0.688523 -0.616956 -0.038908 1 0 0 0 0 0 1 246023
-0.002608 -0.001106 0.120991 0.378570 0.689071 -0.617468 -0.038939 1 0 0 0 0 0 1 247032
-0.002608 -0.001106 0.120991 0.378872 0.689618 -0.617960 -0.038970 1 0 0 0 0 0 1 248024
-0.002608 -0.001106 0.120991 0.379178 0.690176 -0.618461 -0.039002 1 0 0 0 0 0 1 249033
-0.002608 -0.001106 0.120991 0.379476 0.690737 -0.618940 -0.039033 1 0 0 0 0 0 1 250027
-0.002608 -0.001106 0.120991 0.379775 0.691282 -0.619445 -0.039064 1 0 0 0 0 0 1 251010
-0.002608 -0.001106 0.120991 0.380081 0.691823 -0.619936 -0.039095 1 0 0 0 0 0 1 252008
-0.002608 -0.001106 0.120991 0.380394 0.692383 -0.620424 -0.039126 1 0 0 0 0 0 1 253008
-0.002613 -0.001088 0.120981 0.453634 0.441240 -0.480204 -0.039157 1 0 0 0 0 0 1 254005
-0.002616 -0.001078 0.120977 0.429127 0.532750 -0.552319 -0.039189 1 0 0 0 0 0 1 255033
-0.002617 -0.001074 0.120976 0.410077 0.599995 -0.589941 -0.039220 1 0 0 0 0 0 1 256022
-0.002618 -0.001071 0.120975 0.399734 0.635880 -0.604614 -0.039252 1 0 0 0 0 0 1 257033
-0.002618 -0.001070 0.120975 0.394515 0.654233 -0.610176 -0.039283 1 0 0 0 0 0 1 258023
-0.002618 -0.001070 0.120975 0.392022 0.663678 -0.612460 -0.039314 1 0 0 0 0 0 1 259032
-0.002619 -0.001069 0.120975 0.390889 0.668669 -0.613577 -0.039346 1 0 0 0 0 0 1 260032
-0.002619 -0.001069 0.120975 0.390478 0.671413 -0.614280 -0.039377 1 0 0 0 0 0 1 261023
-0.002619 -0.001069 0.120975 0.390436 0.673056 -0.614846 -0.039408 1 0 0 0 0 0 1 262031
-0.002619 -0.001069 0.120975 0.390563 0.674155 -0.615357 -0.039439 1 0 0 0 0 0 1 263015
-0.002619 -0.001069 0.120975 0.390768 0.674953 -0.615839 -0.039470 1 0 0 0 0 0 1 264011
-0.002619 -0.001069 0.120975 0.391030 0.675633 -0.616339 -0.039501 1 0 0 0 0 0 1 265011
-0.002619 -0.001069 0.120975 0.391322 0.676225 -0.616834 -0.039533 1 0 0 0 0 0 1 266011
-0.002619 -0.001069 0.120975 0.391620 0.676798 -0.617323 -0.039564 1 0 0 0 0 0 1 267013
-0.002619 -0.001069 0.120975 0.391923 0.677345 -0.617796 -0.039595 1 0 0 0 0 0 1 268009
-0.002619 -0.001069 0.120975 0.392229 0.677891 -0.618288 -0.039626 1 0 0 0 0 0 1 269008
-0.002619 -0.001069 0.120975 0.392543 0.678447 -0.618776 -0.039657 1 0 0 0 0 0 1 270009
-0.002600 -0.001074 0.120965 0.132790 0.739341 -0.485110 -0.039689 1 0 0 0 0 0 1 271007
-0.002590 -0.001076 0.120962 0.227534 0.718851 -0.553784 -0.039720 1 0 0 0 0 0 1 272008
-0.002585 -0.001077 0.120961 0.296682 0.703390 -0.589642 -0.039751 1 0 0 0 0 0 1 273007
-0.002583 -0.001078 0.120960 0.333286 0.695260 -0.603639 -0.039782 1 0 0 0 0 0 1 274008
-0.002582 -0.001078 0.120960 0.351819 0.691365 -0.608960 -0.039814 1 0 0 0 0 0 1 275008
-0.002581 -0.001078 0.120960 0.361206 0.689644 -0.611135 -0.039845 1 0 0 0 0 0 1 276004
-0.002581 -0.001078 0.120960 0.366042 0.689052 -0.612211 -0.039876 1 0 0 0 0 0 1 277002
-0.002581 -0.001078 0.120960 0.368587 0.689022 -0.612895 -0.039907 1 0 0 0 0 0 1 278001
-0.002581 -0.001078 0.120960 0.370008 0.689276 -0.613463 -0.039939 1 0 0 0 0 0 1 279002
-0.002581 -0.001078 0.120960 0.370854 0.689668 -0.613956 -0.039970 1 0 0 0 0 0 1 280001
-0.002586 -0.001060 0.120950 0.444443 0.438324 -0.473525 -0.040001 1 0 0 0 0 0 1 281000
-0.002589 -0.001051 0.120946 0.420075 0.529578 -0.545608 -0.040032 1 0 0 0 0 0 1 282000
-0.002590 -0.001046 0.120945 0.401113 0.596710 -0.583209 -0.040063 1 0 0 0 0 0 1 283000
-0.002591 -0.001044 0.120944 0.390807 0.632536 -0.597875 -0.040095 1 0 0 0 0 0 1 284011
-0.002591 -0.001043 0.120944 0.385603 0.650844 -0.603428 -0.040126 1 0 0 0 0 0 1 285009
-0.002592 -0.001042 0.120944 0.383100 0.660258 -0.605695 -0.040158 1 0 0 0 0 0 1 286012
-0.002592 -0.001042 0.120944 0.381978 0.665221 -0.606788 -0.040189 1 0 0 0 0 0 1 287007
-0.002592 -0.001042 0.120944 0.381612 0.668089 -0.607589 -0.040227 1 0 0 0 0 0 1 288239
-0.002592 -0.001041 0.120944 0.381490 0.669601 -0.608035 -0.040252 1 0 0 0 0 0 1 289022
-0.002592 -0.001041 0.120944 0.381636 0.670725 -0.608570 -0.040285 1 0 0 0 0 0 1 290103
-0.002592 -0.001041 0.120944 0.381816 0.671482 -0.609017 -0.040314 1 0 0 0 0 0 1 291033
-0.002592 -0.001041 0.120944 0.382055 0.672135 -0.609485 -0.040345 1 0 0 0 0 0 1 292023
-0.002573 -0.001046 0.120934 0.122184 0.733132 -0.475625 -0.040377 1 0 0 0 0 0 1 293022
-0.002563 -0.001048 0.120931 0.216765 0.712689 -0.544305 -0.040408 1 0 0 0 0 0 1 294031
-0.002559 -0.001049 0.120930 0.285814 0.697244 -0.580146 -0.040439 1 0 0 0 0 0 1 295032
-0.002556 -0.001050 0.120929 0.322349 0.689107 -0.594122 -0.040470 1 0 0 0 0 0 1 296023
-0.002555 -0.001050 0.120929 0.340848 0.685206 -0.599433 -0.040502 1 0 0 0 0 0 1 297029
-0.002555 -0.001050 0.120929 0.350208 0.683483 -0.601580 -0.040533 1 0 0 0 0 0 1 298021
-0.002554 -0.001050 0.120929 0.355018 0.682891 -0.602661 -0.040565 1 0 0 0 0 0 1 299036
-0.002554 -0.001050 0.120929 0.357563 0.682850 -0.603326 -0.040596 1 0 0 0 0 0 1 300025
-0.002554 -0.001050 0.120929 0.358965 0.683086 -0.603870 -0.040627 1 0 0 0 0 0 1 301034
-0.002554 -0.001050 0.120929 0.359805 0.683455 -0.604348 -0.040658 1 0 0 0 0 0 1 302022
-0.002554 -0.001050 0.120929 0.360356 0.683928 -0.604831 -0.040689 1 0 0 0 0 0 1 303030
-0.002554 -0.001050 0.120929 0.360783 0.684403 -0.605296 -0.040720 1 0 0 0 0 0 1 304022
-0.002554 -0.001050 0.120929 0.361126 0.684921 -0.605759 -0.040752 1 0 0 0 0 0 1 305022
-0.002554 -0.001050 0.120929 0.361445 0.685442 -0.606226 -0.040783 1 0 0 0 0 0 1 306030
-0.002554 -0.001050 0.120929 0.361726 0.685951 -0.606679 -0.040814 1 0 0 0 0 0 1 307021
-0.002554 -0.001050 0.120929 0.362017 0.686476 -0.607153 -0.040846 1 0 0 0 0 0 1 308029
-0.002554 -0.001050 0.120929 0.362305 0.686994 -0.607621 -0.040877 1 0 0 0 0 0 1 309021
-0.002554 -0.001050 0.120929 0.362573 0.687525 -0.608083 -0.040908 1 0 0 0 0 0 1 310028
-0.002554 -0.001050 0.120929 0.362861 0.688049 -0.608554 -0.040939 1 0 0 0 0 0 1 311030
-0.002554 -0.001050 0.120929 0.363133 0.688581 -0.609002 -0.040970 1 0 0 0 0 0 1 312022
-0.002554 -0.001050 0.120929 0.363416 0.689100 -0.609482 -0.041002 1 0 0 0 0 0 1 313030
-0.002554 -0.001050 0.120929 0.363679 0.689622 -0.609937 -0.041033 1 0 0 0 0 0 1 314020
-0.002535 -0.001055 0.120919 0.103750 0.750591 -0.475819 -0.041064 1 0 0 0 0 0 1 315024
-0.002525 -0.001057 0.120916 0.198137 0.730139 -0.544529 -0.041096 1 0 0 0 0 0 1 316029
-0.002521 -0.001058 0.120915 0.267079 0.714699 -0.580377 -0.041127 1 0 0 0 0 0 1 317020
-0.002518 -0.001059 0.120914 0.303569 0.706582 -0.594356 -0.041158 1 0 0 0 0 0 1 318029
-0.002517 -0.001059 0.120914 0.322039 0.702681 -0.599666 -0.041189 1 0 0 0 0 0 1 319022
-0.002517 -0.001059 0.120914 0.331368 0.700965 -0.601825 -0.041221 1 0 0 0 0 0 1 320030
-0.002516 -0.001059 0.120914 0.336146 0.700366 -0.602871 -0.041252 1 0 0 0 0 0 1 321022
-0.002516 -0.001059 0.120914 0.338675 0.700339 -0.603537 -0.041283 1 0 0 0 0 0 1 322030
-0.002516 -0.001059 0.120914 0.340065 0.700569 -0.604072 -0.041314 1 0 0 0 0 0 1 323022
-0.002516 -0.001059 0.120914 0.340879 0.700956 -0.604546 -0.041346 1 0 0 0 0 0 1 324030
-0.002516 -0.001059 0.120914 0.341419 0.701405 -0.605009 -0.041376 1 0 0 0 0 0 1 325012
-0.002516 -0.001059 0.120914 0.341812 0.701912 -0.605476 -0.041408 1 0 0 0 0 0 1 326011
-0.002516 -0.001059 0.120914 0.342139 0.702412 -0.605917 -0.041439 1 0 0 0 0 0 1 327005
-0.002521 -0.001041 0.120904 0.415605 0.450823 -0.465211 -0.041470 1 0 0 0 0 0 1 328022
-0.002524 -0.001032 0.120900 0.391098 0.541824 -0.537208 -0.041502 1 0 0 0 0 0 1 329029
-0.002526 -0.001027 0.120899 0.372068 0.608825 -0.574759 -0.041533 1 0 0 0 0 0 1 330020
-0.002526 -0.001025 0.120898 0.361719 0.644577 -0.589377 -0.041564 1 0 0 0 0 0 1 331024
-0.002527 -0.001024 0.120898 0.356494 0.662845 -0.594906 -0.041596 1 0 0 0 0 0 1 332030
-0.002527 -0.001023 0.120898 0.353937 0.672232 -0.597131 -0.041627 1 0 0 0 0 0 1 333020
-0.002527 -0.001023 0.120898 0.352796 0.677194 -0.598218 -0.041658 1 0 0 0 0 0 1 334029
-0.002527 -0.001023 0.120898 0.352333 0.679911 -0.598877 -0.041689 1 0 0 0 0 0 1 335019
-0.002527 -0.001023 0.120898 0.352246 0.681529 -0.599405 -0.041721 1 0 0 0 0 0 1 336030
-0.002527 -0.001023 0.120898 0.352326 0.682586 -0.599881 -0.041752 1 0 0 0 0 0 1 337019
-0.002527 -0.001023 0.120898 0.352500 0.683374 -0.600329 -0.041783 1 0 0 0 0 0 1 338013
-0.002527 -0.001023 0.120898 0.352706 0.684033 -0.600783 -0.041814 1 0 0 0 0 0 1 339009
-0.002527 -0.001023 0.120898 0.352959 0.684610 -0.601232 -0.041845 1 0 0 0 0 0 1 340009
-0.002527 -0.001023 0.120898 0.353206 0.685138 -0.601680 -0.041876 1 0 0 0 0 0 1 341006
-0.002527 -0.001023 0.120898 0.353458 0.685685 -0.602129 -0.041907 1 0 0 0 0 0 1 342006
-0.002527 -0.001023 0.120898 0.353718 0.686196 -0.602575 -0.041938 1 0 0 0 0 0 1 343000
-0.002527 -0.001023 0.120898 0.353990 0.686716 -0.603017 -0.041970 1 0 0 0 0 0 1 344000
-0.002527 -0.001023 0.120898 0.354246 0.687219 -0.603471 -0.042001 1 0 0 0 0 0 1 344998
-0.002527 -0.001023 0.120898 0.354506 0.687741 -0.603928 -0.042032 1 0 0 0 0 0 1 345999
-0.002527 -0.001023 0.120898 0.354772 0.688241 -0.604371 -0.042063 1 0 0 0 0 0 1 346998
-0.002527 -0.001023 0.120898 0.355044 0.688761 -0.604813 -0.042095 1 0 0 0 0 0 1 348000
-0.002527 -0.001023 0.120898 0.355297 0.689275 -0.605274 -0.042126 1 0 0 0 0 0 1 348998
-0.002527 -0.001023 0.120898 0.355562 0.689775 -0.605718 -0.042157 1 0 0 0 0 0 1 349998
-0.002527 -0.001023 0.120898 0.355831 0.690305 -0.606165 -0.042188 1 0 0 0 0 0 1 350997
-0.002527 -0.001023 0.120898 0.356091 0.690800 -0.606616 -0.042220 1 0 0 0 0 0 1 352000
-0.002527 -0.001023 0.120898 0.356354 0.691308 -0.607064 -0.042251 1 0 0 0 0 0 1 352998
-0.002527 -0.001023 0.120898 0.356614 0.691831 -0.607520 -0.042282 1 0 0 0 0 0 1 353998
-0.002527 -0.001023 0.120898 0.356888 0.692341 -0.607956 -0.042313 1 0 0 0 0 0 1 354999
-0.002527 -0.001023 0.120898 0.357154 0.692852 -0.608424 -0.042345 1 0 0 0 0 0 1 355999
-0.002527 -0.001023 0.120898 0.357409 0.693355 -0.608862 -0.042376 1 0 0 0 0 0 1 356999
-0.002527 -0.001023 0.120898 0.357729 0.693969 -0.609387 -0.042413 1 0 0 0 0 0 1 358185
-0.002527 -0.001023 0.120898 0.357974 0.694468 -0.609834 -0.042443 1 0 0 0 0 0 1 359153
-0.002527 -0.001023 0.120898 0.358202 0.694896 -0.610214 -0.042470 1 0 0 0 0 0 1 360012
-0.002527 -0.001023 0.120898 0.358475 0.695415 -0.610656 -0.042501 1 0 0 0 0 0 1 361013
-0.002527 -0.001023 0.120898 0.358727 0.695929 -0.611117 -0.042533 1 0 0 0 0 0 1 362011
-0.002527 -0.001023 0.120898 0.359000 0.696442 -0.611573 -0.042565 1 0 0 0 0 0 1 363037
-0.002527 -0.001023 0.120898 0.359372 0.697180 -0.612218 -0.042609 1 0 0 0 0 0 1 364460
-0.002527 -0.001023 0.120898 0.359533 0.697470 -0.612461 -0.042627 1 0 0 0 0 0 1 365031
-0.002527 -0.001023 0.120898 0.359787 0.697967 -0.612911 -0.042658 1 0 0 0 0 0 1 366020
-0.002532 -0.001004 0.120888 0.433260 0.446139 -0.471858 -0.042689 1 0 0 0 0 0 1 367027
-0.002535 -0.000995 0.120884 0.408826 0.536881 -0.543837 -0.042720 1 0 0 0 0 0 1 368021
-0.002537 -0.000990 0.120883 0.389855 0.603742 -0.581383 -0.042752 1 0 0 0 0 0 1 369021
-0.002537 -0.000988 0.120882 0.379514 0.639409 -0.596004 -0.042783 1 0 0 0 0 0 1 370028
-0.002538 -0.000987 0.120882 0.374282 0.657635 -0.601525 -0.042814 1 0 0 0 0 0 1 371018
-0.002538 -0.000986 0.120882 0.371759 0.667007 -0.603754 -0.042846 1 0 0 0 0 0 1 372028
-0.002538 -0.000986 0.120882 0.370619 0.671935 -0.604823 -0.042877 1 0 0 0 0 0 1 373037
-0.002538 -0.000986 0.120882 0.370161 0.674627 -0.605471 -0.042908 1 0 0 0 0 0 1 374022
-0.002538 -0.000986 0.120882 0.370077 0.676235 -0.605998 -0.042939 1 0 0 0 0 0 1 375031
-0.002538 -0.000986 0.120882 0.370170 0.677284 -0.606461 -0.042970 1 0 0 0 0 0 1 376023
-0.002538 -0.000986 0.120882 0.370345 0.678051 -0.606911 -0.043002 1 0 0 0 0 0 1 377025
-0.002538 -0.000986 0.120882 0.370561 0.678682 -0.607354 -0.043033 1 0 0 0 0 0 1 378028
-0.002538 -0.000986 0.120882 0.370813 0.679232 -0.607804 -0.043064 1 0 0 0 0 0 1 379032
-0.002538 -0.000986 0.120882 0.371075 0.679765 -0.608233 -0.043095 1 0 0 0 0 0 1 380020
-0.002538 -0.000986 0.120882 0.371343 0.680278 -0.608684 -0.043127 1 0 0 0 0 0 1 381028
-0.002538 -0.000986 0.120882 0.371598 0.680770 -0.609115 -0.043158 1 0 0 0 0 0 1 382019
-0.002538 -0.000986 0.120882 0.371864 0.681278 -0.609566 -0.043189 1 0 0 0 0 0 1 383027
-0.002538 -0.000986 0.120882 0.372135 0.681757 -0.609998 -0.043220 1 0 0 0 0 0 1 384020
-0.002538 -0.000986 0.120882 0.372402 0.682264 -0.610448 -0.043252 1 0 0 0 0 0 1 385027
-0.002538 -0.000986 0.120882 0.372669 0.682753 -0.610885 -0.043283 1 0 0 0 0 0 1 386018
-0.002538 -0.000986 0.120882 0.372948 0.683259 -0.611324 -0.043314 1 0 0 0 0 0 1 387027
-0.002538 -0.000986 0.120882 0.373208 0.683741 -0.611767 -0.043345 1 0 0 0 0 0 1 388019
-0.002538 -0.000986 0.120882 0.373478 0.684236 -0.612212 -0.043377 1 0 0 0 0 0 1 389025
-0.002538 -0.000986 0.120882 0.373756 0.684722 -0.612636 -0.043408 1 0 0 0 0 0 1 390017
-0.002538 -0.000986 0.120882 0.374017 0.685222 -0.613093 -0.043439 1 0 0 0 0 0 1 391026
-0.002538 -0.000986 0.120882 0.374283 0.685712 -0.613532 -0.043470 1 0 0 0 0 0 1 392019
-0.002538 -0.000986 0.120882 0.374550 0.686202 -0.613971 -0.043501 1 0 0 0 0 0 1 393013
-0.002538 -0.000986 0.120882 0.374831 0.686710 -0.614411 -0.043533 1 0 0 0 0 0 1 394026
-0.002538 -0.000986 0.120882 0.375094 0.687179 -0.614848 -0.043564 1 0 0 0 0 0 1 395018
-0.002543 -0.000967 0.120872 0.448605 0.435197 -0.473507 -0.043596 1 0 0 0 0 0 1 396027
-0.002546 -0.000958 0.120868 0.424248 0.525727 -0.545498 -0.043627 1 0 0 0 0 0 1 397018
-0.002548 -0.000954 0.120867 0.405300 0.592466 -0.583059 -0.043658 1 0 0 0 0 0 1 398027
-0.002548 -0.000951 0.120866 0.394979 0.628061 -0.597667 -0.043689 1 0 0 0 0 0 1 399007
-0.002549 -0.000950 0.120866 0.389773 0.646261 -0.603186 -0.043720 1 0 0 0 0 0 1 400011
-0.002549 -0.000950 0.120866 0.387248 0.655588 -0.605392 -0.043751 1 0 0 0 0 0 1 401007
-0.002549 -0.000949 0.120866 0.386119 0.660497 -0.606459 -0.043783 1 0 0 0 0 0 1 402030
-0.002549 -0.000949 0.120866 0.385664 0.663182 -0.607109 -0.043814 1 0 0 0 0 0 1 403019
-0.002549 -0.000949 0.120866 0.385589 0.664759 -0.607621 -0.043846 1 0 0 0 0 0 1 404027
-0.002549 -0.000949 0.120866 0.385691 0.665794 -0.608081 -0.043877 1 0 0 0 0 0 1 405030
-0.002549 -0.000949 0.120866 0.385868 0.666534 -0.608517 -0.043908 1 0 0 0 0 0 1 406017
-0.002549 -0.000949 0.120866 0.386088 0.667161 -0.608961 -0.043939 1 0 0 0 0 0 1 407026
-0.002549 -0.000949 0.120866 0.386342 0.667689 -0.609399 -0.043970 1 0 0 0 0 0 1 408019
-0.002549 -0.000949 0.120866 0.386618 0.668202 -0.609823 -0.044002 1 0 0 0 0 0 1 409027
-0.002549 -0.000949 0.120866 0.386877 0.668693 -0.610254 -0.044033 1 0 0 0 0 0 1 410026
-0.002549 -0.000949 0.120866 0.387145 0.669176 -0.610689 -0.044064 1 0 0 0 0 0 1 411017
-0.002549 -0.000949 0.120866 0.387415 0.669645 -0.611118 -0.044095 1 0 0 0 0 0 1 412004
-0.002549 -0.000949 0.120866 0.387688 0.670118 -0.611549 -0.044126 1 0 0 0 0 0 1 412999
-0.002549 -0.000949 0.120866 0.387963 0.670592 -0.611982 -0.044157 1 0 0 0 0 0 1 413999
-0.002549 -0.000949 0.120866 0.388233 0.671077 -0.612421 -0.044188 1 0 0 0 0 0 1 414997
-0.002549 -0.000949 0.120866 0.388519 0.671550 -0.612841 -0.044220 1 0 0 0 0 0 1 415998
-0.002549 -0.000949 0.120866 0.388786 0.672015 -0.613279 -0.044251 1 0 0 0 0 0 1 416996
-0.002549 -0.000949 0.120866 0.389060 0.672489 -0.613713 -0.044282 1 0 0 0 0 0 1 417996
-0.002549 -0.000949 0.120866 0.389339 0.672984 -0.614146 -0.044313 1 0 0 0 0 0 1 418996
-0.002549 -0.000949 0.120866 0.389610 0.673441 -0.614580 -0.044345 1 0 0 0 0 0 1 419998
-0.002549 -0.000949 0.120866 0.389884 0.673913 -0.615012 -0.044376 1 0 0 0 0 0 1 420996
-0.002530 -0.000954 0.120856 0.129020 0.735121 -0.480376 -0.044407 1 0 0 0 0 0 1 421996
-0.002521 -0.000956 0.120853 0.222874 0.714657 -0.548873 -0.044438 1 0 0 0 0 0 1 422996
-0.002516 -0.000957 0.120852 0.291534 0.699237 -0.584613 -0.044470 1 0 0 0 0 0 1 423997
-0.002514 -0.000958 0.120851 0.327880 0.691096 -0.598525 -0.044501 1 0 0 0 0 0 1 424995
-0.002512 -0.000958 0.120851 0.346280 0.687165 -0.603776 -0.044532 1 0 0 0 0 0 1 425996
-0.002512 -0.000958 0.120851 0.355588 0.685425 -0.605902 -0.044564 1 0 0 0 0 0 1 427003
-0.002512 -0.000958 0.120851 0.360344 0.684777 -0.606926 -0.044595 1 0 0 0 0 0 1 428003
-0.002511 -0.000958 0.120851 0.362847 0.684701 -0.607550 -0.044626 1 0 0 0 0 0 1 429004
-0.002511 -0.000958 0.120851 0.364231 0.684885 -0.608056 -0.044657 1 0 0 0 0 0 1 430003
-0.002511 -0.000958 0.120851 0.365047 0.685226 -0.608508 -0.044689 1 0 0 0 0 0 1 431003
-0.002511 -0.000958 0.120851 0.365578 0.685642 -0.608944 -0.044720 1 0 0 0 0 0 1 432009
-0.002511 -0.000958 0.120851 0.365974 0.686078 -0.609369 -0.044751 1 0 0 0 0 0 1 433012
-0.002511 -0.000958 0.120851 0.366307 0.686548 -0.609799 -0.044783 1 0 0 0 0 0 1 434013
-0.002511 -0.000958 0.120851 0.366595 0.687009 -0.610230 -0.044814 1 0 0 0 0 0 1 435011
-0.002511 -0.000958 0.120851 0.366860 0.687494 -0.610648 -0.044845 1 0 0 0 0 0 1 436009
-0.002511 -0.000958 0.120851 0.367133 0.687982 -0.611088 -0.044877 1 0 0 0 0 0 1 437030
-0.002511 -0.000958 0.120851 0.367586 0.688811 -0.611829 -0.044932 1 0 0 0 0 0 1 438785
-0.002511 -0.000958 0.120851 0.367912 0.689414 -0.612350 -0.044971 1 0 0 0 0 0 1 440028
-0.002511 -0.000958 0.120851 0.368170 0.689878 -0.612784 -0.045002 1 0 0 0 0 0 1 441019
-0.002511 -0.000958 0.120851 0.368411 0.690371 -0.613212 -0.045033 1 0 0 0 0 0 1 442020
-0.002511 -0.000958 0.120851 0.368680 0.690835 -0.613636 -0.045064 1 0 0 0 0 0 1 443017
-0.002511 -0.000958 0.120851 0.368933 0.691325 -0.614049 -0.045095 1 0 0 0 0 0 1 444018
-0.002511 -0.000958 0.120851 0.369195 0.691797 -0.614490 -0.045127 1 0 0 0 0 0 1 445026
-0.002511 -0.000958 0.120851 0.369433 0.692285 -0.614912 -0.045158 1 0 0 0 0 0 1 446016
-0.002492 -0.000963 0.120841 0.108447 0.753512 -0.480004 -0.045189 1 0 0 0 0 0 1 447021
-0.002483 -0.000965 0.120838 0.202111 0.733098 -0.548523 -0.045221 1 0 0 0 0 0 1 448029
-0.002478 -0.000966 0.120837 0.270656 0.717701 -0.584275 -0.045252 1 0 0 0 0 0 1 449020
-0.002476 -0.000967 0.120836 0.306940 0.709580 -0.598198 -0.045283 1 0 0 0 0 0 1 450028
-0.002475 -0.000967 0.120836 0.325284 0.705656 -0.603438 -0.045314 1 0 0 0 0 0 1 451016
-0.002474 -0.000967 0.120836 0.334565 0.703912 -0.605554 -0.045345 1 0 0 0 0 0 1 452024
-0.002479 -0.000949 0.120826 0.412724 0.450379 -0.464468 -0.045376 1 0 0 0 0 0 1 453017
-0.002482 -0.000939 0.120822 0.390625 0.540037 -0.536568 -0.045408 1 0 0 0 0 0 1 454026
-0.002483 -0.000935 0.120821 0.372797 0.606312 -0.574136 -0.045439 1 0 0 0 0 0 1 455015
-0.002484 -0.000933 0.120820 0.363036 0.641682 -0.588741 -0.045470 1 0 0 0 0 0 1 456024
-0.002484 -0.000932 0.120820 0.358090 0.659769 -0.594229 -0.045502 1 0 0 0 0 0 1 457017
-0.002484 -0.000931 0.120820 0.355684 0.669029 -0.596431 -0.045533 1 0 0 0 0 0 1 458026
-0.002484 -0.000931 0.120820 0.354585 0.673886 -0.597454 -0.045564 1 0 0 0 0 0 1 459016
-0.002484 -0.000931 0.120820 0.354152 0.676569 -0.598099 -0.045596 1 0 0 0 0 0 1 460053
-0.002484 -0.000930 0.120820 0.354059 0.678123 -0.598573 -0.045627 1 0 0 0 0 0 1 461024
-0.002485 -0.000930 0.120820 0.354121 0.679135 -0.599012 -0.045658 1 0 0 0 0 0 1 462018
-0.002485 -0.000930 0.120820 0.354288 0.679876 -0.599431 -0.045689 1 0 0 0 0 0 1 463018
-0.002485 -0.000930 0.120820 0.354484 0.680469 -0.599838 -0.045720 1 0 0 0 0 0 1 464025
-0.002485 -0.000930 0.120820 0.354706 0.681001 -0.600261 -0.045752 1 0 0 0 0 0 1 465028
-0.002485 -0.000930 0.120820 0.354929 0.681511 -0.600655 -0.045783 1 0 0 0 0 0 1 466017
-0.002485 -0.000930 0.120820 0.355173 0.682005 -0.601081 -0.045815 1 0 0 0 0 0 1 467045
-0.002485 -0.000930 0.120820 0.355413 0.682468 -0.601488 -0.045846 1 0 0 0 0 0 1 468036
-0.002485 -0.000930 0.120820 0.355648 0.682936 -0.601897 -0.045877 1 0 0 0 0 0 1 469018
-0.002485 -0.000930 0.120820 0.355895 0.683395 -0.602306 -0.045908 1 0 0 0 0 0 1 470028
-0.002485 -0.000930 0.120820 0.356132 0.683866 -0.602718 -0.045939 1 0 0 0 0 0 1 471018
-0.002485 -0.000930 0.120820 0.356384 0.684344 -0.603124 -0.045970 1 0 0 0 0 0 1 472025
-0.002485 -0.000930 0.120820 0.356619 0.684784 -0.603529 -0.046001 1 0 0 0 0 0 1 473012
-0.002485 -0.000930 0.120820 0.356857 0.685256 -0.603943 -0.046032 1 0 0 0 0 0 1 474007
-0.002485 -0.000930 0.120820 0.357100 0.685725 -0.604356 -0.046064 1 0 0 0 0 0 1 475012
-0.002485 -0.000930 0.120820 0.357357 0.686194 -0.604758 -0.046096 1 0 0 0 0 0 1 476026
-0.002485 -0.000930 0.120820 0.357590 0.686663 -0.605182 -0.046127 1 0 0 0 0 0 1 477029
-0.002485 -0.000930 0.120820 0.357816 0.687126 -0.605582 -0.046158 1 0 0 0 0 0 1 478018
-0.002485 -0.000930 0.120820 0.358082 0.687590 -0.605988 -0.046189 1 0 0 0 0 0 1 479026
-0.002485 -0.000930 0.120820 0.358313 0.688054 -0.606407 -0.046220 1 0 0 0 0 0 1 480018
-0.002485 -0.000930 0.120820 0.358558 0.688525 -0.606823 -0.046252 1 0 0 0 0 0 1 481030
-0.002485 -0.000930 0.120820 0.358809 0.688982 -0.607215 -0.046283 1 0 0 0 0 0 1 482019
-0.002485 -0.000930 0.120820 0.359043 0.689454 -0.607642 -0.046314 1 0 0 0 0 0 1 483029
-0.002485 -0.000930 0.120820 0.359282 0.689915 -0.608049 -0.046345 1 0 0 0 0 0 1 484019
-0.002485 -0.000930 0.120820 0.359518 0.690377 -0.608452 -0.046377 1 0 0 0 0 0 1 485032
-0.002485 -0.000930 0.120820 0.359772 0.690850 -0.608858 -0.046408 1 0 0 0 0 0 1 486013
-0.002485 -0.000930 0.120820 0.360006 0.691306 -0.609273 -0.046439 1 0 0 0 0 0 1 487007
-0.002485 -0.000930 0.120820 0.360250 0.691757 -0.609676 -0.046470 1 0 0 0 0 0 1 488003
-0.002485 -0.000930 0.120820 0.360497 0.692239 -0.610083 -0.046501 1 0 0 0 0 0 1 488999
-0.002485 -0.000930 0.120820 0.360732 0.692699 -0.610501 -0.046532 1 0 0 0 0 0 1 490001
-0.002485 -0.000930 0.120820 0.360976 0.693151 -0.610904 -0.046563 1 0 0 0 0 0 1 490999
-0.002485 -0.000930 0.120820 0.361216 0.693627 -0.611321 -0.046595 1 0 0 0 0 0 1 492002
-0.002485 -0.000930 0.120820 0.361466 0.694101 -0.611724 -0.046626 1 0 0 0 0 0 1 492999
-0.002485 -0.000930 0.120820 0.361695 0.694555 -0.612132 -0.046658 1 0 0 0 0 0 1 494011
-0.002485 -0.000930 0.120820 0.361944 0.695028 -0.612554 -0.046689 1 0 0 0 0 0 1 495011
-0.002485 -0.000930 0.120820 0.362195 0.695503 -0.612959 -0.046720 1 0 0 0 0 0 1 496013
-0.002485 -0.000930 0.120820 0.362433 0.695948 -0.613368 -0.046751 1 0 0 0 0 0 1 497010
-0.002485 -0.000930 0.120820 0.362672 0.696422 -0.613784 -0.046783 1 0 0 0 0 0 1 498009
-0.002485 -0.000930 0.120820 0.362909 0.696899 -0.614181 -0.046814 1 0 0 0 0 0 1 499008
-0.002485 -0.000930 0.120820 0.363189 0.697403 -0.614649 -0.046849 1 0 0 0 0 0 1 500137
-0.002485 -0.000930 0.120820 0.363398 0.697817 -0.615013 -0.046876 1 0 0 0 0 0 1 501008
-0.002485 -0.000930 0.120820 0.363641 0.698286 -0.615426 -0.046908 1 0 0 0 0 0 1 502013
-0.002485 -0.000930 0.120820 0.363894 0.698747 -0.615822 -0.046939 1 0 0 0 0 0 1 503011
-0.002485 -0.000930 0.120820 0.364156 0.699272 -0.616295 -0.046974 1 0 0 0 0 0 1 504134
-0.002485 -0.000930 0.120820 0.364366 0.699678 -0.616654 -0.047001 1 0 0 0 0 0 1 505006
-0.002485 -0.000930 0.120820 0.364610 0.700147 -0.617047 -0.047033 1 0 0 0 0 0 1 506014
-0.002485 -0.000930 0.120820 0.364884 0.700673 -0.617528 -0.047068 1 0 0 0 0 0 1 507144
-0.002485 -0.000930 0.120820 0.365130 0.701146 -0.617946 -0.047100 1 0 0 0 0 0 1 508160
-0.002485 -0.000930 0.120820 0.365348 0.701540 -0.618283 -0.047126 1 0 0 0 0 0 1 509014
-0.002485 -0.000930 0.120820 0.365609 0.702062 -0.618753 -0.047161 1 0 0 0 0 0 1 510131
-0.002485 -0.000930 0.120820 0.365909 0.702642 -0.619265 -0.047200 1 0 0 0 0 0 1 511376
-0.002485 -0.000930 0.120820 0.366098 0.702986 -0.619573 -0.047224 1 0 0 0 0 0 1 512142
-0.002485 -0.000930 0.120820 0.366401 0.703577 -0.620076 -0.047263 1 0 0 0 0 0 1 513371
-0.002485 -0.000930 0.120820 0.366571 0.703937 -0.620397 -0.047287 1 0 0 0 0 0 1 514153
-0.002485 -0.000930 0.120820 0.366823 0.704381 -0.620801 -0.047318 1 0 0 0 0 0 1 515140
-0.002485 -0.000930 0.120820 0.367074 0.704869 -0.621214 -0.047349 1 0 0 0 0 0 1 516149
-0.002485 -0.000930 0.120820 0.367279 0.705271 -0.621581 -0.047377 1 0 0 0 0 0 1 517026
-0.002485 -0.000930 0.120820 0.367552 0.705778 -0.622033 -0.047412 1 0 0 0 0 0 1 518142
-0.002485 -0.000930 0.120820 0.367763 0.706200 -0.622402 -0.047439 1 0 0 0 0 0 1 519028
-0.002485 -0.000930 0.120820 0.368042 0.706729 -0.622853 -0.047474 1 0 0 0 0 0 1 520144
-0.002485 -0.000930 0.120820 0.368270 0.707181 -0.623260 -0.047506 1 0 0 0 0 0 1 521152
-0.002485 -0.000930 0.120820 0.368523 0.707662 -0.623689 -0.047537 1 0 0 0 0 0 1 522169
-0.002485 -0.000930 0.120820 0.368768 0.708126 -0.624084 -0.047568 1 0 0 0 0 0 1 523146
-0.002485 -0.000930 0.120820 0.369010 0.708576 -0.624498 -0.047600 1 0 0 0 0 0 1 524156
-0.002485 -0.000930 0.120820 0.369245 0.709045 -0.624909 -0.047630 1 0 0 0 0 0 1 525143
-0.002485 -0.000930 0.120820 0.369497 0.709523 -0.625316 -0.047662 1 0 0 0 0 0 1 526151
-0.002485 -0.000930 0.120820 0.369722 0.709970 -0.625718 -0.047693 1 0 0 0 0 0 1 527147
-0.002485 -0.000930 0.120820 0.369972 0.710445 -0.626141 -0.047724 1 0 0 0 0 0 1 528151
-0.002485 -0.000930 0.120820 0.370213 0.710907 -0.626550 -0.047755 1 0 0 0 0 0 1 529144
-0.002485 -0.000930 0.120820 0.370469 0.711374 -0.626950 -0.047787 1 0 0 0 0 0 1 530153
-0.002485 -0.000930 0.120820 0.370699 0.711836 -0.627368 -0.047818 1 0 0 0 0 0 1 531142
-0.002485 -0.000930 0.120820 0.370943 0.712307 -0.627784 -0.047849 1 0 0 0 0 0 1 532153
-0.002485 -0.000930 0.120820 0.371195 0.712766 -0.628178 -0.047881 1 0 0 0 0 0 1 533147
-0.002485 -0.000930 0.120820 0.371430 0.713239 -0.628604 -0.047912 1 0 0 0 0 0 1 534157
-0.002485 -0.000930 0.120820 0.371656 0.713702 -0.629004 -0.047943 1 0 0 0 0 0 1 535145
-0.002485 -0.000930 0.120820 0.371914 0.714158 -0.629418 -0.047975 1 0 0 0 0 0 1 536156
-0.002485 -0.000930 0.120820 0.372165 0.714646 -0.629831 -0.048006 1 0 0 0 0 0 1 537166
-0.002485 -0.000930 0.120820 0.372395 0.715096 -0.630240 -0.048037 1 0 0 0 0 0 1 538146
-0.002485 -0.000930 0.120820 0.372643 0.715553 -0.630648 -0.048068 1 0 0 0 0 0 1 539156
-0.002485 -0.000930 0.120820 0.372888 0.716033 -0.631053 -0.048099 1 0 0 0 0 0 1 540146
-0.002485 -0.000930 0.120820 0.373112 0.716497 -0.631466 -0.048131 1 0 0 0 0 0 1 541152
-0.002485 -0.000930 0.120820 0.373365 0.716944 -0.631873 -0.048162 1 0 0 0 0 0 1 542144
-0.002485 -0.000930 0.120820 0.373576 0.717362 -0.632239 -0.048189 1 0 0 0 0 0 1 543022
-0.002485 -0.000930 0.120820 0.373855 0.717892 -0.632692 -0.048224 1 0 0 0 0 0 1 544141
-0.002485 -0.000930 0.120820 0.374095 0.718341 -0.633103 -0.048256 1 0 0 0 0 0 1 545146
-0.002490 -0.000912 0.120810 0.447944 0.465195 -0.490804 -0.048287 1 0 0 0 0 0 1 546138
-0.002493 -0.000903 0.120806 0.423913 0.555185 -0.562847 -0.048338 1 0 0 0 0 0 1 547790
-0.002475 -0.000903 0.120795 0.143032 0.682626 -0.464592 -0.048380 1 0 0 0 0 0 1 549123
-0.002466 -0.000903 0.120791 0.225621 0.697211 -0.547101 -0.048412 1 0 0 0 0 0 1 550141
-0.002462 -0.000903 0.120790 0.288456 0.699449 -0.587844 -0.048443 1 0 0 0 0 0 1 551145
-0.002460 -0.000903 0.120789 0.321822 0.700145 -0.603493 -0.048474 1 0 0 0 0 0 1 552147
-0.002459 -0.000903 0.120789 0.338692 0.700608 -0.609329 -0.048505 1 0 0 0 0 0 1 553138
-0.002458 -0.000903 0.120789 0.347212 0.701028 -0.611631 -0.048537 1 0 0 0 0 0 1 554138
-0.002458 -0.000903 0.120789 0.351583 0.701481 -0.612696 -0.048568 1 0 0 0 0 0 1 555145
-0.002458 -0.000903 0.120789 0.353874 0.701918 -0.613316 -0.048599 1 0 0 0 0 0 1 556147
-0.002458 -0.000903 0.120789 0.355114 0.702355 -0.613796 -0.048630 1 0 0 0 0 0 1 557138
-0.002458 -0.000903 0.120789 0.355867 0.702816 -0.614220 -0.048662 1 0 0 0 0 0 1 558146
-0.002458 -0.000903 0.120789 0.356351 0.703253 -0.614627 -0.048693 1 0 0 0 0 0 1 559138
-0.002458 -0.000903 0.120789 0.356702 0.703706 -0.615023 -0.048724 1 0 0 0 0 0 1 560130
-0.002458 -0.000903 0.120789 0.357001 0.704163 -0.615408 -0.048755 1 0 0 0 0 0 1 561127
-0.002458 -0.000903 0.120789 0.357263 0.704597 -0.615807 -0.048786 1 0 0 0 0 0 1 562126
-0.002458 -0.000903 0.120789 0.357514 0.705052 -0.616201 -0.048817 1 0 0 0 0 0 1 563126
-0.002458 -0.000903 0.120789 0.357744 0.705503 -0.616595 -0.048849 1 0 0 0 0 0 1 564124
-0.002458 -0.000903 0.120789 0.357973 0.705954 -0.616989 -0.048880 1 0 0 0 0 0 1 565124
-0.002458 -0.000903 0.120789 0.358198 0.706417 -0.617390 -0.048911 1 0 0 0 0 0 1 566123
-0.002458 -0.000903 0.120789 0.358438 0.706867 -0.617773 -0.048942 1 0 0 0 0 0 1 567125
-0.002458 -0.000903 0.120789 0.358660 0.707310 -0.618172 -0.048974 1 0 0 0 0 0 1 568124
-0.002458 -0.000903 0.120789 0.358887 0.707760 -0.618567 -0.049005 1 0 0 0 0 0 1 569124
-0.002458 -0.000903 0.120789 0.359128 0.708208 -0.618968 -0.049036 1 0 0 0 0 0 1 570123
-0.002458 -0.000903 0.120789 0.359355 0.708671 -0.619350 -0.049067 1 0 0 0 0 0 1 571124
-0.002458 -0.000903 0.120789 0.359575 0.709115 -0.619750 -0.049099 1 0 0 0 0 0 1 572124
-0.002458 -0.000903 0.120789 0.359815 0.709562 -0.620151 -0.049130 1 0 0 0 0 0 1 573124
-0.002463 -0.000884 0.120779 0.433713 0.456278 -0.477604 -0.049161 1 0 0 0 0 0 1 574124
-0.002466 -0.000875 0.120775 0.409530 0.545762 -0.549376 -0.049192 1 0 0 0 0 0 1 575122
-0.002467 -0.000871 0.120774 0.390690 0.611963 -0.586826 -0.049224 1 0 0 0 0 0 1 576124
-0.002468 -0.000868 0.120773 0.380409 0.647273 -0.601365 -0.049255 1 0 0 0 0 0 1 577118
-0.002468 -0.000867 0.120773 0.375197 0.665317 -0.606821 -0.049286 1 0 0 0 0 0 1 578117
-0.002469 -0.000867 0.120773 0.372666 0.674542 -0.608989 -0.049317 1 0 0 0 0 0 1 579117
-0.002469 -0.000866 0.120773 0.371491 0.679374 -0.609998 -0.049349 1 0 0 0 0 0 1 580123
-0.002469 -0.000866 0.120773 0.371033 0.682014 -0.610611 -0.049381 1 0 0 0 0 0 1 581151
-0.002469 -0.000866 0.120773 0.370937 0.683593 -0.611114 -0.049416 1 0 0 0 0 0 1 582271
-0.002450 -0.000870 0.120763 0.108648 0.745584 -0.475384 -0.049442 1 0 0 0 0 0 1 583123
-0.002440 -0.000873 0.120760 0.201472 0.725546 -0.543750 -0.049477 1 0 0 0 0 0 1 584239
-0.002436 -0.000874 0.120758 0.269554 0.710268 -0.579365 -0.049505 1 0 0 0 0 0 1 585145
-0.002433 -0.000874 0.120758 0.305760 0.702521 -0.593463 -0.049557 1 0 0 0 0 0 1 586802
-0.002432 -0.000875 0.120758 0.324072 0.698758 -0.598794 -0.049599 1 0 0 0 0 0 1 588148
-0.002432 -0.000875 0.120758 0.333264 0.697000 -0.600870 -0.049630 1 0 0 0 0 0 1 589138
-0.002431 -0.000875 0.120758 0.337955 0.696343 -0.601833 -0.049662 1 0 0 0 0 0 1 590146
-0.002431 -0.000875 0.120758 0.340381 0.696166 -0.602377 -0.049689 1 0 0 0 0 0 1 591024
-0.002431 -0.000875 0.120758 0.341740 0.696372 -0.602870 -0.049724 1 0 0 0 0 0 1 592142
-0.002431 -0.000875 0.120758 0.342513 0.696676 -0.603275 -0.049756 1 0 0 0 0 0 1 593146
-0.002431 -0.000875 0.120758 0.343013 0.697044 -0.603669 -0.049787 1 0 0 0 0 0 1 594145
-0.002431 -0.000875 0.120758 0.343367 0.697452 -0.604056 -0.049818 1 0 0 0 0 0 1 595153
-0.002431 -0.000875 0.120758 0.343647 0.697867 -0.604422 -0.049849 1 0 0 0 0 0 1 596140
-0.002431 -0.000875 0.120758 0.343901 0.698311 -0.604809 -0.049881 1 0 0 0 0 0 1 597149
-0.002431 -0.000875 0.120758 0.344120 0.698734 -0.605178 -0.049912 1 0 0 0 0 0 1 598139
-0.002431 -0.000875 0.120758 0.344348 0.699170 -0.605565 -0.049943 1 0 0 0 0 0 1 599145
-0.002431 -0.000875 0.120758 0.344578 0.699590 -0.605941 -0.049974 1 0 0 0 0 0 1 600138
-0.002431 -0.000875 0.120758 0.344794 0.700042 -0.606331 -0.050006 1 0 0 0 0 0 1 601148
-0.002412 -0.000879 0.120748 0.082635 0.761542 -0.470378 -0.050037 1 0 0 0 0 0 1 602137
-0.002403 -0.000882 0.120744 0.175368 0.741246 -0.538721 -0.050068 1 0 0 0 0 0 1 603144
-0.002398 -0.000883 0.120743 0.243421 0.725877 -0.574388 -0.050099 1 0 0 0 0 0 1 604137
-0.002401 -0.000865 0.120732 0.353208 0.463877 -0.445134 -0.050131 1 0 0 0 0 0 1 605145
-0.002402 -0.000856 0.120729 0.347023 0.548791 -0.521662 -0.050161 1 0 0 0 0 0 1 606136
-0.002403 -0.000852 0.120727 0.337146 0.612669 -0.560769 -0.050193 1 0 0 0 0 0 1 607145
-0.002404 -0.000849 0.120727 0.331331 0.646805 -0.575879 -0.050224 1 0 0 0 0 0 1 608137
-0.002404 -0.000848 0.120727 0.328344 0.664253 -0.581495 -0.050255 1 0 0 0 0 0 1 609145
-0.002404 -0.000848 0.120727 0.326895 0.673194 -0.583716 -0.050287 1 0 0 0 0 0 1 610138
-0.002404 -0.000848 0.120727 0.326248 0.677863 -0.584719 -0.050318 1 0 0 0 0 0 1 611138
-0.002404 -0.000847 0.120727 0.326040 0.680414 -0.585316 -0.050349 1 0 0 0 0 0 1 612150
-0.002404 -0.000847 0.120727 0.326019 0.681893 -0.585751 -0.050380 1 0 0 0 0 0 1 613141
-0.002404 -0.000847 0.120727 0.326109 0.682848 -0.586139 -0.050412 1 0 0 0 0 0 1 614145
-0.002404 -0.000847 0.120727 0.326251 0.683539 -0.586514 -0.050443 1 0 0 0 0 0 1 615137
-0.002404 -0.000847 0.120727 0.326431 0.684084 -0.586887 -0.050474 1 0 0 0 0 0 1 616144
-0.002404 -0.000847 0.120727 0.326621 0.684578 -0.587255 -0.050505 1 0 0 0 0 0 1 617137
-0.002404 -0.000847 0.120727 0.326804 0.685035 -0.587609 -0.050537 1 0 0 0 0 0 1 618145
-0.002404 -0.000847 0.120727 0.327019 0.685474 -0.587974 -0.050568 1 0 0 0 0 0 1 619137
-0.002404 -0.000847 0.120727 0.327213 0.685905 -0.588335 -0.050599 1 0 0 0 0 0 1 620145
-0.002404 -0.000847 0.120727 0.327409 0.686337 -0.588701 -0.050630 1 0 0 0 0 0 1 621136
-0.002404 -0.000847 0.120727 0.327608 0.686756 -0.589060 -0.050661 1 0 0 0 0 0 1 622124
-0.002404 -0.000847 0.120727 0.327817 0.687187 -0.589415 -0.050692 1 0 0 0 0 0 1 623119
-0.002404 -0.000847 0.120727 0.328016 0.687612 -0.589792 -0.050724 1 0 0 0 0 0 1 624140
-0.002404 -0.000847 0.120727 0.328218 0.688037 -0.590158 -0.050756 1 0 0 0 0 0 1 625145
-0.002404 -0.000847 0.120727 0.328426 0.688465 -0.590511 -0.050786 1 0 0 0 0 0 1 626136
-0.002404 -0.000847 0.120727 0.328635 0.688883 -0.590891 -0.050818 1 0 0 0 0 0 1 627146
-0.002404 -0.000847 0.120727 0.328824 0.689304 -0.591246 -0.050849 1 0 0 0 0 0 1 628137
-0.002404 -0.000847 0.120727 0.329035 0.689739 -0.591604 -0.050880 1 0 0 0 0 0 1 629144
-0.002404 -0.000847 0.120727 0.329228 0.690152 -0.591971 -0.050911 1 0 0 0 0 0 1 630136
-0.002404 -0.000847 0.120727 0.329430 0.690578 -0.592338 -0.050943 1 0 0 0 0 0 1 631144
-0.002404 -0.000847 0.120727 0.329630 0.690998 -0.592698 -0.050974 1 0 0 0 0 0 1 632135
-0.002404 -0.000847 0.120727 0.329842 0.691434 -0.593058 -0.051005 1 0 0 0 0 0 1 633144
-0.002404 -0.000847 0.120727 0.330033 0.691842 -0.593420 -0.051036 1 0 0 0 0 0 1 634125
-0.002404 -0.000847 0.120727 0.330246 0.692261 -0.593790 -0.051067 1 0 0 0 0 0 1 635123
-0.002404 -0.000847 0.120727 0.330448 0.692681 -0.594132 -0.051098 1 0 0 0 0 0 1 636117
-0.002404 -0.000847 0.120727 0.330639 0.693108 -0.594507 -0.051130 1 0 0 0 0 0 1 637117
-0.002404 -0.000847 0.120727 0.330840 0.693531 -0.594871 -0.051161 1 0 0 0 0 0 1 638116
-0.002404 -0.000847 0.120727 0.331041 0.693955 -0.595235 -0.051192 1 0 0 0 0 0 1 639116
-0.002404 -0.000847 0.120727 0.331251 0.694387 -0.595591 -0.051223 1 0 0 0 0 0 1 640115
-0.002404 -0.000847 0.120727 0.331446 0.694803 -0.595960 -0.051255 1 0 0 0 0 0 1 641115
-0.002404 -0.000847 0.120727 0.331647 0.695226 -0.596324 -0.051286 1 0 0 0 0 0 1 642115
-0.002404 -0.000847 0.120727 0.331869 0.695655 -0.596687 -0.051317 1 0 0 0 0 0 1 643115
-0.002404 -0.000847 0.120727 0.332055 0.696076 -0.597053 -0.051348 1 0 0 0 0 0 1 644121
-0.002404 -0.000847 0.120727 0.332255 0.696499 -0.597416 -0.051380 1 0 0 0 0 0 1 645120
-0.002404 -0.000847 0.120727 0.332465 0.696931 -0.597773 -0.051411 1 0 0 0 0 0 1 646121
-0.002404 -0.000847 0.120727 0.332660 0.697347 -0.598143 -0.051442 1 0 0 0 0 0 1 647121
-0.002404 -0.000847 0.120727 0.332861 0.697770 -0.598507 -0.051473 1 0 0 0 0 0 1 648121
-0.002404 -0.000847 0.120727 0.333063 0.698193 -0.598870 -0.051505 1 0 0 0 0 0 1 649120
-0.002404 -0.000847 0.120727 0.333273 0.698626 -0.599227 -0.051536 1 0 0 0 0 0 1 650121
-0.002404 -0.000847 0.120727 0.333480 0.699038 -0.599602 -0.051567 1 0 0 0 0 0 1 651119
-0.002404 -0.000847 0.120727 0.333674 0.699453 -0.599954 -0.051599 1 0 0 0 0 0 1 652121
-0.002410 -0.000829 0.120716 0.407733 0.445678 -0.456834 -0.051630 1 0 0 0 0 0 1 653120
-0.002412 -0.000820 0.120713 0.383626 0.534650 -0.528528 -0.051661 1 0 0 0 0 0 1 654120
-0.002414 -0.000815 0.120711 0.364812 0.600580 -0.565937 -0.051693 1 0 0 0 0 0 1 655129
-0.002414 -0.000813 0.120711 0.354559 0.635748 -0.580428 -0.051724 1 0 0 0 0 0 1 656128
-0.002415 -0.000812 0.120711 0.349335 0.653698 -0.585844 -0.051755 1 0 0 0 0 0 1 657132
-0.002415 -0.000811 0.120711 0.346777 0.662885 -0.587973 -0.051786 1 0 0 0 0 0 1 658126
-0.002415 -0.000811 0.120711 0.345654 0.667797 -0.589065 -0.051827 1 0 0 0 0 0 1 659434
-0.002415 -0.000811 0.120711 0.345107 0.670273 -0.589535 -0.051849 1 0 0 0 0 0 1 660147
-0.002415 -0.000811 0.120711 0.344988 0.671828 -0.590012 -0.051885 1 0 0 0 0 0 1 661292
-0.002415 -0.000811 0.120711 0.344985 0.672718 -0.590348 -0.051912 1 0 0 0 0 0 1 662146
-0.002415 -0.000811 0.120711 0.345104 0.673396 -0.590702 -0.051943 1 0 0 0 0 0 1 663136
-0.002415 -0.000811 0.120711 0.345269 0.673949 -0.591074 -0.051974 1 0 0 0 0 0 1 664143
-0.002415 -0.000811 0.120711 0.345454 0.674418 -0.591421 -0.052005 1 0 0 0 0 0 1 665135
-0.002415 -0.000811 0.120711 0.345646 0.674842 -0.591777 -0.052037 1 0 0 0 0 0 1 666137
-0.002415 -0.000811 0.120711 0.345865 0.675329 -0.592172 -0.052071 1 0 0 0 0 0 1 667251
-0.002415 -0.000811 0.120711 0.346048 0.675691 -0.592487 -0.052099 1 0 0 0 0 0 1 668137
-0.002415 -0.000811 0.120711 0.346257 0.676101 -0.592846 -0.052131 1 0 0 0 0 0 1 669147
-0.002415 -0.000811 0.120711 0.346475 0.676499 -0.593204 -0.052161 1 0 0 0 0 0 1 670137
-0.002415 -0.000811 0.120711 0.346681 0.676917 -0.593549 -0.052193 1 0 0 0 0 0 1 671142
-0.002415 -0.000811 0.120711 0.346875 0.677324 -0.593914 -0.052224 1 0 0 0 0 0 1 672135
-0.002415 -0.000811 0.120711 0.347086 0.677721 -0.594267 -0.052255 1 0 0 0 0 0 1 673143
-0.002415 -0.000811 0.120711 0.347301 0.678131 -0.594612 -0.052286 1 0 0 0 0 0 1 674136
-0.002415 -0.000811 0.120711 0.347499 0.678543 -0.594983 -0.052318 1 0 0 0 0 0 1 675144
-0.002415 -0.000811 0.120711 0.347709 0.678937 -0.595333 -0.052349 1 0 0 0 0 0 1 676144
-0.002415 -0.000811 0.120711 0.347935 0.679378 -0.595720 -0.052383 1 0 0 0 0 0 1 677234
-0.002415 -0.000811 0.120711 0.348139 0.679760 -0.596046 -0.052411 1 0 0 0 0 0 1 678135
-0.002415 -0.000811 0.120711 0.348334 0.680153 -0.596399 -0.052443 1 0 0 0 0 0 1 679142
-0.002415 -0.000811 0.120711 0.348535 0.680565 -0.596758 -0.052474 1 0 0 0 0 0 1 680134
-0.002415 -0.000811 0.120711 0.348755 0.680972 -0.597103 -0.052505 1 0 0 0 0 0 1 681142
-0.002415 -0.000811 0.120711 0.348954 0.681365 -0.597461 -0.052536 1 0 0 0 0 0 1 682134
-0.002415 -0.000811 0.120711 0.349159 0.681784 -0.597826 -0.052568 1 0 0 0 0 0 1 683142
-0.002415 -0.000811 0.120711 0.349376 0.682185 -0.598166 -0.052599 1 0 0 0 0 0 1 684135
-0.002415 -0.000811 0.120711 0.349590 0.682581 -0.598536 -0.052630 1 0 0 0 0 0 1 685142
-0.002415 -0.000811 0.120711 0.349784 0.683000 -0.598894 -0.052662 1 0 0 0 0 0 1 686144
-0.002415 -0.000811 0.120711 0.349991 0.683391 -0.599239 -0.052693 1 0 0 0 0 0 1 687134
-0.002415 -0.000811 0.120711 0.350208 0.683807 -0.599590 -0.052724 1 0 0 0 0 0 1 688142
-0.002415 -0.000811 0.120711 0.350403 0.684213 -0.599955 -0.052755 1 0 0 0 0 0 1 689134
-0.002415 -0.000811 0.120711 0.350615 0.684611 -0.600308 -0.052787 1 0 0 0 0 0 1 690143
-0.002415 -0.000811 0.120711 0.350829 0.685020 -0.600653 -0.052818 1 0 0 0 0 0 1 691134
-0.002415 -0.000811 0.120711 0.351028 0.685432 -0.601024 -0.052849 1 0 0 0 0 0 1 692142
-0.002415 -0.000811 0.120711 0.351248 0.685820 -0.601378 -0.052880 1 0 0 0 0 0 1 693134
-0.002415 -0.000811 0.120711 0.351442 0.686239 -0.601734 -0.052911 1 0 0 0 0 0 1 694134
-0.002415 -0.000811 0.120711 0.351661 0.686645 -0.602078 -0.052943 1 0 0 0 0 0 1 695141
-0.002415 -0.000811 0.120711 0.351858 0.687034 -0.602432 -0.052974 1 0 0 0 0 0 1 696123
-0.002415 -0.000811 0.120711 0.352061 0.687450 -0.602795 -0.053005 1 0 0 0 0 0 1 697122
-0.002415 -0.000811 0.120711 0.352279 0.687854 -0.603138 -0.053036 1 0 0 0 0 0 1 698123
-0.002415 -0.000811 0.120711 0.352485 0.688259 -0.603506 -0.053068 1 0 0 0 0 0 1 699145
-0.002415 -0.000811 0.120711 0.352686 0.688672 -0.603866 -0.053099 1 0 0 0 0 0 1 700137
-0.002415 -0.000811 0.120711 0.352906 0.689078 -0.604211 -0.053130 1 0 0 0 0 0 1 701143
-0.002415 -0.000811 0.120711 0.353114 0.689480 -0.604581 -0.053161 1 0 0 0 0 0 1 702134
-0.002415 -0.000811 0.120711 0.353314 0.689879 -0.604929 -0.053193 1 0 0 0 0 0 1 703141
-0.002396 -0.000815 0.120701 0.090297 0.751606 -0.468448 -0.053224 1 0 0 0 0 0 1 704134
-0.002387 -0.000817 0.120697 0.182494 0.731360 -0.536607 -0.053255 1 0 0 0 0 0 1 705141
-0.002382 -0.000818 0.120696 0.250271 0.716009 -0.572194 -0.053286 1 0 0 0 0 0 1 706134
-0.002380 -0.000819 0.120696 0.286163 0.707909 -0.585992 -0.053318 1 0 0 0 0 0 1 707142
-0.002379 -0.000819 0.120696 0.304293 0.703966 -0.591151 -0.053349 1 0 0 0 0 0 1 708133
-0.002378 -0.000819 0.120696 0.313419 0.702178 -0.593189 -0.053380 1 0 0 0 0 0 1 709119
-0.002378 -0.000819 0.120696 0.318075 0.701478 -0.594116 -0.053411 1 0 0 0 0 0 1 710113
-0.002378 -0.000820 0.120696 0.320493 0.701330 -0.594678 -0.053442 1 0 0 0 0 0 1 711119
-0.002377 -0.000820 0.120696 0.321795 0.701460 -0.595097 -0.053474 1 0 0 0 0 0 1 712122
-0.002377 -0.000820 0.120696 0.322538 0.701734 -0.595469 -0.053505 1 0 0 0 0 0 1 713119
-0.002377 -0.000820 0.120696 0.322998 0.702078 -0.595826 -0.053536 1 0 0 0 0 0 1 714119
-0.002377 -0.000820 0.120696 0.323321 0.702456 -0.596178 -0.053567 1 0 0 0 0 0 1 715119
-0.002377 -0.000820 0.120696 0.323588 0.702847 -0.596524 -0.053598 1 0 0 0 0 0 1 716119
-0.002377 -0.000820 0.120696 0.323818 0.703246 -0.596870 -0.053630 1 0 0 0 0 0 1 717118
-0.002377 -0.000820 0.120696 0.324022 0.703653 -0.597224 -0.053661 1 0 0 0 0 0 1 718119
-0.002377 -0.000820 0.120696 0.324211 0.704063 -0.597572 -0.053692 1 0 0 0 0 0 1 719118
-0.002377 -0.000820 0.120696 0.324403 0.704461 -0.597914 -0.053723 1 0 0 0 0 0 1 720119
-0.002377 -0.000820 0.120696 0.324604 0.704867 -0.598267 -0.053755 1 0 0 0 0 0 1 721119
-0.002377 -0.000820 0.120696 0.324778 0.705290 -0.598616 -0.053786 1 0 0 0 0 0 1 722118
-0.002377 -0.000820 0.120696 0.324981 0.705687 -0.598964 -0.053817 1 0 0 0 0 0 1 723118
-0.002377 -0.000820 0.120696 0.325159 0.706098 -0.599305 -0.053848 1 0 0 0 0 0 1 724118
-0.002377 -0.000820 0.120696 0.325363 0.706526 -0.599659 -0.053880 1 0 0 0 0 0 1 725119
-0.002377 -0.000820 0.120696 0.325537 0.706920 -0.600001 -0.053911 1 0 0 0 0 0 1 726118
-0.002377 -0.000820 0.120696 0.325732 0.707337 -0.600361 -0.053942 1 0 0 0 0 0 1 727118
-0.002377 -0.000820 0.120696 0.325921 0.707746 -0.600689 -0.053973 1 0 0 0 0 0 1 728116
-0.002377 -0.000820 0.120696 0.326146 0.708214 -0.601107 -0.054010 1 0 0 0 0 0 1 729286
-0.002377 -0.000820 0.120696 0.326330 0.708632 -0.601461 -0.054041 1 0 0 0 0 0 1 730280
-0.002377 -0.000820 0.120696 0.326488 0.708977 -0.601734 -0.054067 1 0 0 0 0 0 1 731119
-0.002377 -0.000820 0.120696 0.326680 0.709375 -0.602092 -0.054098 1 0 0 0 0 0 1 732118
-0.002377 -0.000820 0.120696 0.326854 0.709797 -0.602441 -0.054130 1 0 0 0 0 0 1 733117
-0.002377 -0.000820 0.120696 0.327061 0.710204 -0.602798 -0.054162 1 0 0 0 0 0 1 734142
-0.002377 -0.000820 0.120696 0.327341 0.710829 -0.603306 -0.054209 1 0 0 0 0 0 1 735642
-0.002377 -0.000820 0.120696 0.327435 0.711032 -0.603496 -0.054224 1 0 0 0 0 0 1 736135
-0.002377 -0.000820 0.120696 0.327616 0.711436 -0.603835 -0.054255 1 0 0 0 0 0 1 737142
-0.002377 -0.000820 0.120696 0.327814 0.711838 -0.604185 -0.054286 1 0 0 0 0 0 1 738133
-0.002377 -0.000820 0.120696 0.327998 0.712274 -0.604530 -0.054318 1 0 0 0 0 0 1 739141
-0.002377 -0.000820 0.120696 0.328194 0.712665 -0.604885 -0.054349 1 0 0 0 0 0 1 740145
-0.002377 -0.000820 0.120696 0.328378 0.713079 -0.605236 -0.054380 1 0 0 0 0 0 1 741133
-0.002377 -0.000820 0.120696 0.328568 0.713494 -0.605568 -0.054412 1 0 0 0 0 0 1 742142
-0.002358 -0.000824 0.120686 0.065300 0.775267 -0.468761 -0.054443 1 0 0 0 0 0 1 743134
-0.002349 -0.000826 0.120682 0.157221 0.755079 -0.536918 -0.054474 1 0 0 0 0 0 1 744149
-0.002344 -0.000827 0.120681 0.224858 0.739769 -0.572504 -0.054505 1 0 0 0 0 0 1 745136
-0.002342 -0.000828 0.120681 0.260654 0.731704 -0.586306 -0.054537 1 0 0 0 0 0 1 746144
-0.002341 -0.000828 0.120680 0.278740 0.727752 -0.591452 -0.054568 1 0 0 0 0 0 1 747135
-0.002340 -0.000828 0.120680 0.287857 0.725983 -0.593491 -0.054599 1 0 0 0 0 0 1 748141
-0.002340 -0.000828 0.120680 0.292489 0.725289 -0.594411 -0.054630 1 0 0 0 0 0 1 749132
-0.002340 -0.000828 0.120680 0.294872 0.725146 -0.594958 -0.054661 1 0 0 0 0 0 1 750129
-0.002340 -0.000828 0.120680 0.296150 0.725296 -0.595378 -0.054693 1 0 0 0 0 0 1 751140
-0.002340 -0.000828 0.120680 0.296887 0.725560 -0.595742 -0.054724 1 0 0 0 0 0 1 752134
-0.002340 -0.000828 0.120680 0.297330 0.725911 -0.596094 -0.054755 1 0 0 0 0 0 1 753141
-0.002340 -0.000829 0.120680 0.297633 0.726289 -0.596436 -0.054786 1 0 0 0 0 0 1 754132
-0.002340 -0.000829 0.120680 0.297872 0.726691 -0.596771 -0.054818 1 0 0 0 0 0 1 755141
-0.002340 -0.000829 0.120680 0.298079 0.727092 -0.597106 -0.054849 1 0 0 0 0 0 1 756132
-0.002340 -0.000829 0.120680 0.298265 0.727506 -0.597455 -0.054880 1 0 0 0 0 0 1 757139
-0.002340 -0.000829 0.120680 0.298450 0.727902 -0.597792 -0.054911 1 0 0 0 0 0 1 758131
-0.002340 -0.000829 0.120680 0.298623 0.728318 -0.598136 -0.054943 1 0 0 0 0 0 1 759140
-0.002340 -0.000829 0.120680 0.298788 0.728739 -0.598479 -0.054974 1 0 0 0 0 0 1 760129
-0.002340 -0.000829 0.120680 0.298961 0.729146 -0.598815 -0.055005 1 0 0 0 0 0 1 761135
-0.002340 -0.000829 0.120680 0.299141 0.729569 -0.599150 -0.055037 1 0 0 0 0 0 1 762140
-0.002340 -0.000829 0.120680 0.299298 0.729984 -0.599500 -0.055068 1 0 0 0 0 0 1 763131
-0.002340 -0.000829 0.120680 0.299472 0.730391 -0.599838 -0.055099 1 0 0 0 0 0 1 764141
-0.002340 -0.000829 0.120680 0.299638 0.730813 -0.600182 -0.055130 1 0 0 0 0 0 1 765135
-0.002340 -0.000829 0.120680 0.299807 0.731230 -0.600505 -0.055162 1 0 0 0 0 0 1 766139
-0.002340 -0.000829 0.120680 0.299982 0.731636 -0.600858 -0.055193 1 0 0 0 0 0 1 767146
-0.002340 -0.000829 0.120680 0.300148 0.732060 -0.601206 -0.055224 1 0 0 0 0 0 1 768145
-0.002340 -0.000829 0.120680 0.300329 0.732472 -0.601533 -0.055255 1 0 0 0 0 0 1 769144
-0.002340 -0.000829 0.120680 0.300492 0.732878 -0.601879 -0.055287 1 0 0 0 0 0 1 770144
-0.002340 -0.000829 0.120680 0.300656 0.733298 -0.602223 -0.055318 1 0 0 0 0 0 1 771134
-0.002340 -0.000829 0.120680 0.300839 0.733716 -0.602554 -0.055349 1 0 0 0 0 0 1 772146
-0.002340 -0.000829 0.120680 0.301002 0.734121 -0.602899 -0.055381 1 0 0 0 0 0 1 773145
-0.002340 -0.000829 0.120680 0.301166 0.734541 -0.603243 -0.055411 1 0 0 0 0 0 1 774134
-0.002340 -0.000829 0.120680 0.301339 0.734947 -0.603580 -0.055443 1 0 0 0 0 0 1 775140
-0.002340 -0.000829 0.120680 0.301516 0.735366 -0.603910 -0.055474 1 0 0 0 0 0 1 776132
-0.002340 -0.000829 0.120680 0.301677 0.735786 -0.604264 -0.055505 1 0 0 0 0 0 1 777137
-0.002340 -0.000829 0.120680 0.301848 0.736186 -0.604597 -0.055536 1 0 0 0 0 0 1 778131
-0.002340 -0.000829 0.120680 0.302024 0.736624 -0.604940 -0.055568 1 0 0 0 0 0 1 779140
-0.002340 -0.000829 0.120680 0.302190 0.737020 -0.605280 -0.055599 1 0 0 0 0 0 1 780141
-0.002340 -0.000829 0.120680 0.302358 0.737429 -0.605618 -0.055630 1 0 0 0 0 0 1 781132
-0.002340 -0.000829 0.120680 0.302526 0.737859 -0.605969 -0.055662 1 0 0 0 0 0 1 782144
-0.002340 -0.000829 0.120680 0.302823 0.738553 -0.606527 -0.055714 1 0 0 0 0 0 1 783823
-0.002340 -0.000829 0.120680 0.303037 0.739084 -0.606976 -0.055755 1 0 0 0 0 0 1 785127
-0.002340 -0.000829 0.120680 0.303201 0.739505 -0.607320 -0.055786 1 0 0 0 0 0 1 786117
-0.002340 -0.000829 0.120680 0.303382 0.739918 -0.607648 -0.055817 1 0 0 0 0 0 1 787118
-0.002340 -0.000829 0.120680 0.303545 0.740323 -0.607994 -0.055848 1 0 0 0 0 0 1 788118
-0.002340 -0.000829 0.120680 0.303711 0.740748 -0.608341 -0.055880 1 0 0 0 0 0 1 789118
-0.002340 -0.000829 0.120680 0.303892 0.741161 -0.608669 -0.055911 1 0 0 0 0 0 1 790118
-0.002340 -0.000829 0.120680 0.304052 0.741578 -0.609021 -0.055942 1 0 0 0 0 0 1 791118
-0.002340 -0.000829 0.120680 0.304224 0.741982 -0.609357 -0.055973 1 0 0 0 0 0 1 792120
-0.002340 -0.000829 0.120680 0.304394 0.742394 -0.609696 -0.056005 1 0 0 0 0 0 1 793118
-0.002340 -0.000829 0.120680 0.304567 0.742825 -0.610033 -0.056036 1 0 0 0 0 0 1 794110
-0.002340 -0.000829 0.120680 0.304733 0.743221 -0.610374 -0.056067 1 0 0 0 0 0 1 795111
-0.002340 -0.000829 0.120680 0.304903 0.743634 -0.610714 -0.056098 1 0 0 0 0 0 1 796113
-0.002340 -0.000829 0.120680 0.305077 0.744068 -0.611054 -0.056129 1 0 0 0 0 0 1 797111
-0.002340 -0.000829 0.120680 0.305250 0.744482 -0.611408 -0.056162 1 0 0 0 0 0 1 798153
-0.002340 -0.000829 0.120680 0.305417 0.744888 -0.611744 -0.056193 1 0 0 0 0 0 1 799139
-0.002340 -0.000829 0.120680 0.305581 0.745310 -0.612088 -0.056224 1 0 0 0 0 0 1 800130
-0.002340 -0.000829 0.120680 0.305750 0.745725 -0.612409 -0.056255 1 0 0 0 0 0 1 801130
-0.002340 -0.000829 0.120680 0.305921 0.746143 -0.612769 -0.056287 1 0 0 0 0 0 1 802138
-0.002340 -0.000829 0.120680 0.306096 0.746549 -0.613107 -0.056318 1 0 0 0 0 0 1 803146
-0.002340 -0.000829 0.120680 0.306274 0.746970 -0.613439 -0.056349 1 0 0 0 0 0 1 804143
-0.002340 -0.000829 0.120680 0.306435 0.747392 -0.613795 -0.056381 1 0 0 0 0 0 1 805153
-0.002340 -0.000829 0.120680 0.306602 0.747782 -0.614120 -0.056411 1 0 0 0 0 0 1 806123
-0.002340 -0.000829 0.120680 0.306785 0.748215 -0.614462 -0.056443 1 0 0 0 0 0 1 807149
-0.002340 -0.000829 0.120680 0.306941 0.748626 -0.614809 -0.056474 1 0 0 0 0 0 1 808133
-0.002340 -0.000829 0.120680 0.307115 0.749034 -0.615148 -0.056506 1 0 0 0 0 0 1 809145
-0.002340 -0.000829 0.120680 0.307283 0.749441 -0.615483 -0.056536 1 0 0 0 0 0 1 810131
-0.002340 -0.000829 0.120680 0.307457 0.749875 -0.615823 -0.056568 1 0 0 0 0 0 1 811130
-0.002340 -0.000829 0.120680 0.307624 0.750273 -0.616164 -0.056599 1 0 0 0 0 0 1 812133
-0.002340 -0.000829 0.120680 0.307794 0.750687 -0.616506 -0.056630 1 0 0 0 0 0 1 813137
-0.002340 -0.000829 0.120680 0.307967 0.751119 -0.616844 -0.056661 1 0 0 0 0 0 1 814132
-0.002340 -0.000829 0.120680 0.308134 0.751518 -0.617186 -0.056693 1 0 0 0 0 0 1 815138
-0.002340 -0.000829 0.120680 0.308304 0.751930 -0.617527 -0.056724 1 0 0 0 0 0 1 816140
-0.002340 -0.000829 0.120680 0.308470 0.752356 -0.617874 -0.056755 1 0 0 0 0 0 1 817140
-0.002340 -0.000829 0.120680 0.308651 0.752769 -0.618202 -0.056787 1 0 0 0 0 0 1 818141
-0.002345 -0.000810 0.120670 0.383122 0.497564 -0.474198 -0.056818 1 0 0 0 0 0 1 819134
-0.002348 -0.000801 0.120666 0.359175 0.585721 -0.545570 -0.056849 1 0 0 0 0 0 1 820132
-0.002349 -0.000796 0.120665 0.340438 0.651228 -0.582851 -0.056880 1 0 0 0 0 0 1 821136
-0.002350 -0.000794 0.120665 0.330213 0.686181 -0.597283 -0.056911 1 0 0 0 0 0 1 822131
-0.002350 -0.000793 0.120665 0.325012 0.704015 -0.602656 -0.056943 1 0 0 0 0 0 1 823137
-0.002350 -0.000792 0.120664 0.322447 0.713132 -0.604773 -0.056974 1 0 0 0 0 0 1 824138
-0.002351 -0.000792 0.120664 0.321232 0.717891 -0.605717 -0.057005 1 0 0 0 0 0 1 825130
-0.002351 -0.000792 0.120664 0.320703 0.720480 -0.606266 -0.057037 1 0 0 0 0 0 1 826137
-0.002351 -0.000792 0.120664 0.320532 0.721956 -0.606673 -0.057068 1 0 0 0 0 0 1 827131
-0.002351 -0.000792 0.120664 0.320535 0.722886 -0.607035 -0.057099 1 0 0 0 0 0 1 828142
-0.002351 -0.000792 0.120664 0.320620 0.723563 -0.607372 -0.057130 1 0 0 0 0 0 1 829131
-0.002351 -0.000792 0.120664 0.320743 0.724098 -0.607708 -0.057162 1 0 0 0 0 0 1 830138
-0.002351 -0.000792 0.120664 0.320906 0.724550 -0.608033 -0.057192 1 0 0 0 0 0 1 831120
-0.002351 -0.000792 0.120664 0.321062 0.724975 -0.608372 -0.057223 1 0 0 0 0 0 1 832118
-0.002351 -0.000792 0.120664 0.321233 0.725404 -0.608706 -0.057255 1 0 0 0 0 0 1 833141
-0.002351 -0.000792 0.120664 0.321408 0.725804 -0.609038 -0.057287 1 0 0 0 0 0 1 834145
-0.002351 -0.000792 0.120664 0.321586 0.726195 -0.609373 -0.057317 1 0 0 0 0 0 1 835113
-0.002351 -0.000792 0.120664 0.321756 0.726608 -0.609712 -0.057349 1 0 0 0 0 0 1 836146
-0.002351 -0.000792 0.120664 0.321942 0.727000 -0.610029 -0.057380 1 0 0 0 0 0 1 837144
-0.002351 -0.000792 0.120664 0.322107 0.727400 -0.610374 -0.057412 1 0 0 0 0 0 1 838146
-0.002351 -0.000792 0.120664 0.322276 0.727784 -0.610698 -0.057442 1 0 0 0 0 0 1 839116
-0.002351 -0.000792 0.120664 0.322465 0.728201 -0.611033 -0.057474 1 0 0 0 0 0 1 840147
-0.002351 -0.000792 0.120664 0.322633 0.728589 -0.611371 -0.057505 1 0 0 0 0 0 1 841145
-0.002351 -0.000792 0.120664 0.322810 0.728970 -0.611696 -0.057537 1 0 0 0 0 0 1 842139
-0.002351 -0.000792 0.120664 0.322980 0.729372 -0.612031 -0.057568 1 0 0 0 0 0 1 843130
-0.002351 -0.000792 0.120664 0.323437 0.730396 -0.612876 -0.057648 1 0 0 0 0 0 1 845692
-0.002351 -0.000792 0.120664 0.323508 0.730565 -0.613030 -0.057661 1 0 0 0 0 0 1 846137
-0.002351 -0.000792 0.120664 0.323683 0.730942 -0.613351 -0.057692 1 0 0 0 0 0 1 847121
-0.002351 -0.000792 0.120664 0.323863 0.731356 -0.613681 -0.057723 1 0 0 0 0 0 1 848119
-0.002351 -0.000792 0.120664 0.324034 0.731751 -0.614025 -0.057755 1 0 0 0 0 0 1 849134
-0.002351 -0.000792 0.120664 0.324208 0.732147 -0.614358 -0.057786 1 0 0 0 0 0 1 850134
-0.002351 -0.000792 0.120664 0.324395 0.732539 -0.614676 -0.057818 1 0 0 0 0 0 1 851132
-0.002351 -0.000792 0.120664 0.324575 0.732970 -0.615048 -0.057851 1 0 0 0 0 0 1 852216
-0.002351 -0.000792 0.120664 0.324748 0.733364 -0.615380 -0.057883 1 0 0 0 0 0 1 853210
-0.002351 -0.000792 0.120664 0.324919 0.733751 -0.615705 -0.057913 1 0 0 0 0 0 1 854186
-0.002351 -0.000792 0.120664 0.325106 0.734165 -0.616038 -0.057945 1 0 0 0 0 0 1 855211
-0.002351 -0.000792 0.120664 0.325252 0.734513 -0.616337 -0.057974 1 0 0 0 0 0 1 856131
-0.002351 -0.000792 0.120664 0.325435 0.734919 -0.616684 -0.058005 1 0 0 0 0 0 1 857138
-0.002351 -0.000792 0.120664 0.325617 0.735320 -0.617007 -0.058036 1 0 0 0 0 0 1 858128
-0.002351 -0.000792 0.120664 0.325787 0.735712 -0.617348 -0.058068 1 0 0 0 0 0 1 859136
-0.002351 -0.000792 0.120664 0.325960 0.736104 -0.617678 -0.058099 1 0 0 0 0 0 1 860127
-0.002351 -0.000792 0.120664 0.326146 0.736495 -0.617995 -0.058130 1 0 0 0 0 0 1 861123
-0.002351 -0.000792 0.120664 0.326313 0.736898 -0.618344 -0.058161 1 0 0 0 0 0 1 862136
-0.002332 -0.000796 0.120655 0.062011 0.798930 -0.480842 -0.058192 1 0 0 0 0 0 1 863127
-0.002322 -0.000799 0.120651 0.153299 0.778837 -0.548823 -0.058224 1 0 0 0 0 0 1 864138
-0.002318 -0.000800 0.120650 0.221689 0.766283 -0.586527 -0.058465 1 0 0 0 0 0 1 871864
-0.002315 -0.000800 0.120649 0.258072 0.760157 -0.601853 -0.058647 1 0 0 0 0 0 1 877685
-0.002314 -0.000801 0.120649 0.275998 0.756056 -0.606836 -0.058665 1 0 0 0 0 0 1 878239
-0.002314 -0.000801 0.120649 0.285065 0.754311 -0.608874 -0.058699 1 0 0 0 0 0 1 879331
-0.002313 -0.000801 0.120649 0.289642 0.753540 -0.609728 -0.058724 1 0 0 0 0 0 1 880131
-0.002313 -0.000801 0.120649 0.292032 0.753463 -0.610322 -0.058761 1 0 0 0 0 0 1 881317
-0.002313 -0.000801 0.120649 0.293253 0.753517 -0.610653 -0.058787 1 0 0 0 0 0 1 882140
-0.002313 -0.000801 0.120649 0.293973 0.753765 -0.610999 -0.058817 1 0 0 0 0 0 1 883129
-0.002313 -0.000801 0.120649 0.294401 0.754102 -0.611335 -0.058849 1 0 0 0 0 0 1 884138
-0.002313 -0.000801 0.120649 0.294692 0.754472 -0.611665 -0.058880 1 0 0 0 0 0 1 885142
-0.002313 -0.000801 0.120649 0.294922 0.754860 -0.611991 -0.058911 1 0 0 0 0 0 1 886130
-0.002313 -0.000801 0.120649 0.295124 0.755244 -0.612311 -0.058943 1 0 0 0 0 0 1 887138
-0.002313 -0.000801 0.120649 0.295295 0.755636 -0.612638 -0.058974 1 0 0 0 0 0 1 888130
-0.002313 -0.000801 0.120649 0.295453 0.756039 -0.612966 -0.059005 1 0 0 0 0 0 1 889136
-0.002313 -0.000801 0.120649 0.295610 0.756441 -0.613292 -0.059037 1 0 0 0 0 0 1 890141
-0.002313 -0.000801 0.120649 0.295766 0.756842 -0.613617 -0.059068 1 0 0 0 0 0 1 891141
-0.002313 -0.000801 0.120649 0.295921 0.757239 -0.613939 -0.059099 1 0 0 0 0 0 1 892134
-0.002313 -0.000801 0.120649 0.296090 0.757638 -0.614271 -0.059130 1 0 0 0 0 0 1 893136
-0.002313 -0.000801 0.120649 0.296241 0.758042 -0.614577 -0.059161 1 0 0 0 0 0 1 894118
-0.002313 -0.000801 0.120649 0.296395 0.758432 -0.614908 -0.059193 1 0 0 0 0 0 1 895139
-0.002313 -0.000801 0.120649 0.296557 0.758831 -0.615238 -0.059223 1 0 0 0 0 0 1 896118
-0.002313 -0.000801 0.120649 0.296714 0.759253 -0.615559 -0.059255 1 0 0 0 0 0 1 897142
-0.002313 -0.000801 0.120649 0.296874 0.759644 -0.615896 -0.059287 1 0 0 0 0 0 1 898144
-0.002313 -0.000801 0.120649 0.297019 0.760046 -0.616215 -0.059318 1 0 0 0 0 0 1 899142
-0.002313 -0.000801 0.120649 0.297186 0.760444 -0.616526 -0.059349 1 0 0 0 0 0 1 900145
-0.002313 -0.000801 0.120649 0.297344 0.760843 -0.616868 -0.059380 1 0 0 0 0 0 1 901141
-0.002313 -0.000801 0.120649 0.297489 0.761247 -0.617189 -0.059412 1 0 0 0 0 0 1 902144
-0.002313 -0.000801 0.120649 0.297655 0.761644 -0.617519 -0.059443 1 0 0 0 0 0 1 903141
-0.002313 -0.000801 0.120649 0.297813 0.762045 -0.617826 -0.059474 1 0 0 0 0 0 1 904145
-0.002313 -0.000801 0.120649 0.297957 0.762447 -0.618160 -0.059505 1 0 0 0 0 0 1 905141
-0.002313 -0.000801 0.120649 0.298125 0.762847 -0.618494 -0.059537 1 0 0 0 0 0 1 906145
-0.002313 -0.000801 0.120649 0.298279 0.763259 -0.618806 -0.059568 1 0 0 0 0 0 1 907145
-0.002313 -0.000801 0.120649 0.298438 0.763645 -0.619140 -0.059599 1 0 0 0 0 0 1 908136
-0.002313 -0.000801 0.120649 0.298584 0.764031 -0.619449 -0.059630 1 0 0 0 0 0 1 909124
-0.002313 -0.000801 0.120649 0.298738 0.764445 -0.619782 -0.059661 1 0 0 0 0 0 1 910134
-0.002294 -0.000805 0.120639 0.034118 0.826562 -0.481896 -0.059693 1 0 0 0 0 0 1 911130
-0.002285 -0.000807 0.120636 0.125087 0.806533 -0.549852 -0.059724 1 0 0 0 0 0 1 912131
-0.002280 -0.000809 0.120635 0.192234 0.791322 -0.585381 -0.059755 1 0 0 0 0 0 1 913134
-0.002278 -0.000809 0.120634 0.227781 0.783294 -0.599138 -0.059786 1 0 0 0 0 0 1 914132
-0.002276 -0.000809 0.120634 0.245726 0.779396 -0.604252 -0.059818 1 0 0 0 0 0 1 915133
-0.002276 -0.000810 0.120634 0.254761 0.777609 -0.606254 -0.059849 1 0 0 0 0 0 1 916131
-0.002276 -0.000810 0.120634 0.259325 0.776919 -0.607170 -0.059880 1 0 0 0 0 0 1 917136
-0.002275 -0.000810 0.120634 0.261666 0.776772 -0.607684 -0.059911 1 0 0 0 0 0 1 918116
-0.002275 -0.000810 0.120634 0.262911 0.776910 -0.608079 -0.059943 1 0 0 0 0 0 1 919141
-0.002275 -0.000810 0.120634 0.263602 0.777170 -0.608416 -0.059974 1 0 0 0 0 0 1 920143
-0.002275 -0.000810 0.120634 0.264020 0.777503 -0.608745 -0.060005 1 0 0 0 0 0 1 921135
-0.002275 -0.000810 0.120634 0.264292 0.777872 -0.609065 -0.060036 1 0 0 0 0 0 1 922128
-0.002275 -0.000810 0.120634 0.264494 0.778275 -0.609383 -0.060068 1 0 0 0 0 0 1 923134
-0.002275 -0.000810 0.120634 0.264672 0.778676 -0.609702 -0.060099 1 0 0 0 0 0 1 924144
-0.002275 -0.000810 0.120634 0.264823 0.779055 -0.610009 -0.060130 1 0 0 0 0 0 1 925115
-0.002275 -0.000810 0.120634 0.264966 0.779469 -0.610334 -0.060162 1 0 0 0 0 0 1 926142
-0.002275 -0.000810 0.120634 0.265114 0.779869 -0.610656 -0.060193 1 0 0 0 0 0 1 927137
-0.002275 -0.000810 0.120634 0.265253 0.780273 -0.610974 -0.060224 1 0 0 0 0 0 1 928135
-0.002275 -0.000810 0.120634 0.265389 0.780674 -0.611288 -0.060255 1 0 0 0 0 0 1 929125
-0.002275 -0.000810 0.120634 0.265532 0.781070 -0.611601 -0.060286 1 0 0 0 0 0 1 930134
-0.002275 -0.000810 0.120634 0.265661 0.781493 -0.611908 -0.060317 1 0 0 0 0 0 1 931125
-0.002275 -0.000810 0.120634 0.265802 0.781889 -0.612237 -0.060349 1 0 0 0 0 0 1 932126
-0.002275 -0.000810 0.120634 0.266168 0.782965 -0.613082 -0.060432 1 0 0 0 0 0 1 934785
-0.002275 -0.000810 0.120634 0.266362 0.783499 -0.613489 -0.060473 1 0 0 0 0 0 1 936112
-0.002275 -0.000810 0.120634 0.266489 0.783905 -0.613817 -0.060504 1 0 0 0 0 0 1 937107
-0.002275 -0.000810 0.120634 0.266626 0.784310 -0.614136 -0.060536 1 0 0 0 0 0 1 938108
-0.002275 -0.000810 0.120634 0.266751 0.784718 -0.614447 -0.060567 1 0 0 0 0 0 1 939108
-0.002275 -0.000810 0.120634 0.266908 0.785130 -0.614763 -0.060598 1 0 0 0 0 0 1 940110
-0.002275 -0.000810 0.120634 0.267043 0.785514 -0.615079 -0.060629 1 0 0 0 0 0 1 941108
-0.002275 -0.000810 0.120634 0.267176 0.785928 -0.615402 -0.060661 1 0 0 0 0 0 1 942106
-0.002275 -0.000810 0.120634 0.267322 0.786343 -0.615714 -0.060692 1 0 0 0 0 0 1 943107
-0.002275 -0.000810 0.120634 0.267440 0.786744 -0.616031 -0.060723 1 0 0 0 0 0 1 944109
-0.002275 -0.000810 0.120634 0.267592 0.787136 -0.616350 -0.060755 1 0 0 0 0 0 1 945115
-0.002275 -0.000810 0.120634 0.267729 0.787554 -0.616676 -0.060786 1 0 0 0 0 0 1 946124
-0.002275 -0.000810 0.120634 0.267874 0.787968 -0.616986 -0.060817 1 0 0 0 0 0 1 947122
-0.002275 -0.000810 0.120634 0.268007 0.788373 -0.617315 -0.060849 1 0 0 0 0 0 1 948139
-0.002275 -0.000810 0.120634 0.268129 0.788771 -0.617620 -0.060880 1 0 0 0 0 0 1 949118
-0.002275 -0.000810 0.120634 0.268289 0.789171 -0.617929 -0.060911 1 0 0 0 0 0 1 950120
-0.002275 -0.000810 0.120634 0.268419 0.789583 -0.618263 -0.060943 1 0 0 0 0 0 1 951132
-0.002275 -0.000810 0.120634 0.268556 0.789989 -0.618582 -0.060974 1 0 0 0 0 0 1 952134
-0.002275 -0.000810 0.120634 0.268703 0.790405 -0.618894 -0.061005 1 0 0 0 0 0 1 953139
-0.002275 -0.000810 0.120634 0.268835 0.790787 -0.619208 -0.061036 1 0 0 0 0 0 1 954130
-0.002275 -0.000810 0.120634 0.268958 0.791206 -0.619526 -0.061068 1 0 0 0 0 0 1 955135
-0.002275 -0.000810 0.120634 0.269104 0.791606 -0.619848 -0.061099 1 0 0 0 0 0 1 956128
-0.002275 -0.000810 0.120634 0.269253 0.792025 -0.620162 -0.061130 1 0 0 0 0 0 1 957140
-0.002275 -0.000810 0.120634 0.269382 0.792418 -0.620482 -0.061161 1 0 0 0 0 0 1 958129
-0.002275 -0.000810 0.120634 0.269524 0.792813 -0.620796 -0.061193 1 0 0 0 0 0 1 959138
-0.002288 -0.000823 0.120623 0.447827 0.983610 -0.468447 -0.061230 1 0 0 0 0 0 1 960314
-0.002294 -0.000830 0.120619 0.389183 0.920318 -0.543245 -0.061255 1 0 0 0 0 0 1 961142
-0.002298 -0.000834 0.120618 0.344430 0.872761 -0.582350 -0.061287 1 0 0 0 0 0 1 962141
-0.002299 -0.000835 0.120618 0.320320 0.847465 -0.597466 -0.061318 1 0 0 0 0 0 1 963130
-0.002300 -0.000836 0.120617 0.308077 0.834837 -0.603055 -0.061349 1 0 0 0 0 0 1 964136
-0.002301 -0.000837 0.120617 0.301956 0.828684 -0.605228 -0.061380 1 0 0 0 0 0 1 965128
-0.002301 -0.000837 0.120617 0.298967 0.825808 -0.606181 -0.061411 1 0 0 0 0 0 1 966137
-0.002301 -0.000837 0.120617 0.297530 0.824581 -0.606722 -0.061443 1 0 0 0 0 0 1 967129
-0.002301 -0.000837 0.120617 0.296898 0.824179 -0.607101 -0.061474 1 0 0 0 0 0 1 968137
-0.002306 -0.000819 0.120607 0.371354 0.567290 -0.462361 -0.061505 1 0 0 0 0 0 1 969132
-0.002309 -0.000810 0.120603 0.347377 0.654546 -0.533446 -0.061537 1 0 0 0 0 0 1 970142
-0.002311 -0.000805 0.120602 0.328637 0.719565 -0.570584 -0.061568 1 0 0 0 0 0 1 971133
-0.002311 -0.000803 0.120602 0.318397 0.754283 -0.584950 -0.061599 1 0 0 0 0 0 1 972142
-0.002312 -0.000802 0.120601 0.313180 0.772012 -0.590273 -0.061630 1 0 0 0 0 0 1 973133
-0.002312 -0.000801 0.120601 0.310590 0.781086 -0.592335 -0.061662 1 0 0 0 0 0 1 974143
-0.002312 -0.000801 0.120601 0.309365 0.785813 -0.593256 -0.061693 1 0 0 0 0 0 1 975132
-0.002312 -0.000801 0.120601 0.308825 0.788384 -0.593768 -0.061724 1 0 0 0 0 0 1 976142
-0.002312 -0.000801 0.120601 0.308629 0.789849 -0.594149 -0.061755 1 0 0 0 0 0 1 977136
-0.002312 -0.000801 0.120601 0.308615 0.790790 -0.594473 -0.061786 1 0 0 0 0 0 1 978125
-0.002312 -0.000800 0.120601 0.308688 0.791469 -0.594778 -0.061818 1 0 0 0 0 0 1 979134
-0.002312 -0.000800 0.120601 0.308782 0.791991 -0.595083 -0.061849 1 0 0 0 0 0 1 980125
-0.002312 -0.000800 0.120601 0.308914 0.792470 -0.595387 -0.061880 1 0 0 0 0 0 1 981133
-0.002312 -0.000800 0.120601 0.309068 0.792904 -0.595691 -0.061911 1 0 0 0 0 0 1 982124
-0.002312 -0.000800 0.120601 0.309222 0.793321 -0.595982 -0.061943 1 0 0 0 0 0 1 983133
-0.002325 -0.000814 0.120590 0.487558 0.984118 -0.443377 -0.061974 1 0 0 0 0 0 1 984124
-0.002331 -0.000821 0.120587 0.429088 0.920997 -0.518212 -0.062005 1 0 0 0 0 0 1 985132
-0.002334 -0.000824 0.120585 0.384428 0.873501 -0.557275 -0.062036 1 0 0 0 0 0 1 986123
-0.002336 -0.000826 0.120585 0.360609 0.848836 -0.572802 -0.062112 1 0 0 0 0 0 1 988548
-0.002337 -0.000827 0.120585 0.348303 0.836018 -0.578255 -0.062130 1 0 0 0 0 0 1 989127
-0.002337 -0.000827 0.120585 0.342223 0.829889 -0.580402 -0.062161 1 0 0 0 0 0 1 990132
-0.002338 -0.000828 0.120585 0.339263 0.827047 -0.581360 -0.062194 1 0 0 0 0 0 1 991192
-0.002338 -0.000828 0.120585 0.337847 0.825800 -0.581874 -0.062225 1 0 0 0 0 0 1 992166
-0.002338 -0.000828 0.120585 0.337215 0.825376 -0.582235 -0.062255 1 0 0 0 0 0 1 993125
-0.002319 -0.000832 0.120575 0.071506 0.887228 -0.444003 -0.062286 1 0 0 0 0 0 1 994132
-0.002315 -0.000816 0.120561 0.236617 0.610104 -0.366522 -0.062317 1 0 0 0 0 0 1 995128
-0.002313 -0.000808 0.120556 0.279597 0.681766 -0.472724 -0.062349 1 0 0 0 0 0 1 996147
-0.002312 -0.000804 0.120554 0.296224 0.738335 -0.523221 -0.062380 1 0 0 0 0 0 1 997137
-0.002311 -0.000802 0.120554 0.303776 0.768722 -0.542345 -0.062411 1 0 0 0 0 0 1 998112
-0.002311 -0.000801 0.120554 0.307421 0.784281 -0.549319 -0.062442 1 0 0 0 0 0 1 999127
-0.002311 -0.000801 0.120553 0.309285 0.792248 -0.551939 -0.062474 1 0 0 0 0 0 2 127
-0.002311 -0.000800 0.120553 0.310235 0.796360 -0.553002 -0.062500 1 0 0 0 0 0 2 1133
-0.002311 -0.000800 0.120553 0.310635 0.798258 -0.553288 -0.062500 1 0 0 0 0 0 2 2122
-0.002311 -0.000800 0.120553 0.310832 0.799192 -0.553377 -0.062500 1 0 0 0 0 0 2 3131
-0.002311 -0.000800 0.120553 0.310934 0.799661 -0.553423 -0.062500 1 0 0 0 0 0 2 4124
-0.002311 -0.000800 0.120553 0.310984 0.799902 -0.553430 -0.062500 1 0 0 0 0 0 2 5131
-0.002324 -0.000814 0.120543 0.489219 0.990430 -0.400433 -0.062500 1 0 0 0 0 0 2 6122
-0.002330 -0.000821 0.120539 0.430684 0.927054 -0.474955 -0.062500 1 0 0 0 0 0 2 7107
-0.002333 -0.000824 0.120537 0.385910 0.879222 -0.513720 -0.062500 1 0 0 0 0 0 2 8105
-0.002335 -0.000826 0.120537 0.361698 0.853572 -0.528522 -0.062500 1 0 0 0 0 0 2 9104
-0.002336 -0.000827 0.120537 0.349325 0.840562 -0.533809 -0.062500 1 0 0 0 0 0 2 10107
-0.002336 -0.000827 0.120537 0.343075 0.834017 -0.535670 -0.062500 1 0 0 0 0 0 2 11109
-0.002337 -0.000827 0.120537 0.339929 0.830729 -0.536306 -0.062500 1 0 0 0 0 0 2 12112
-0.002337 -0.000827 0.120537 0.338353 0.829100 -0.536534 -0.062500 1 0 0 0 0 0 2 13113
-0.002337 -0.000827 0.120537 0.337575 0.828267 -0.536614 -0.062500 1 0 0 0 0 0 2 14112
-0.002337 -0.000827 0.120537 0.337174 0.827858 -0.536648 -0.062500 1 0 0 0 0 0 2 15111
-0.002337 -0.000827 0.120537 0.336966 0.827655 -0.536652 -0.062500 1 0 0 0 0 0 2 16111
-0.002342 -0.000809 0.120526 0.411562 0.570574 -0.391334 -0.062500 1 0 0 0 0 0 2 17111
-0.002326 -0.000804 0.120513 0.122232 0.719193 -0.323522 -0.062500 1 0 0 0 0 0 2 18122
-0.002318 -0.000802 0.120508 0.193819 0.763475 -0.427872 -0.062500 1 0 0 0 0 0 2 19139
-0.002314 -0.000801 0.120506 0.250231 0.782246 -0.477040 -0.062500 1 0 0 0 0 0 2 20127
-0.002312 -0.000800 0.120506 0.280162 0.791151 -0.495459 -0.062500 1 0 0 0 0 0 2 21117
-0.002311 -0.000800 0.120506 0.295178 0.795503 -0.501999 -0.062500 1 0 0 0 0 0 2 22142
-0.002311 -0.000800 0.120506 0.302652 0.797656 -0.504303 -0.062500 1 0 0 0 0 0 2 23111
-0.002310 -0.000800 0.120506 0.306371 0.798735 -0.505099 -0.062500 1 0 0 0 0 0 2 24138
-0.002310 -0.000800 0.120506 0.308220 0.799260 -0.505382 -0.062500 1 0 0 0 0 0 2 25133
-0.002310 -0.000800 0.120506 0.309138 0.799532 -0.505472 -0.062500 1 0 0 0 0 0 2 26140
-0.002310 -0.000800 0.120506 0.309604 0.799662 -0.505512 -0.062500 1 0 0 0 0 0 2 27131
-0.002310 -0.000800 0.120506 0.309836 0.799715 -0.505522 -0.062500 1 0 0 0 0 0 2 28120
-0.002310 -0.000800 0.120506 0.309945 0.799758 -0.505526 -0.062500 1 0 0 0 0 0 2 29131
-0.002310 -0.000800 0.120506 0.310012 0.799779 -0.505525 -0.062500 1 0 0 0 0 0 2 30122
-0.002310 -0.000800 0.120506 0.310048 0.799783 -0.505530 -0.062500 1 0 0 0 0 0 2 31130
-0.002310 -0.000800 0.120506 0.310051 0.799783 -0.505531 -0.062500 1 0 0 0 0 0 2 32125
-0.002310 -0.000800 0.120506 0.310058 0.799791 -0.505524 -0.062500 1 0 0 0 0 0 2 33128
-0.002310 -0.000800 0.120506 0.310071 0.799790 -0.505529 -0.062500 1 0 0 0 0 0 2 34131
-0.002310 -0.000800 0.120506 0.310060 0.799792 -0.505524 -0.062500 1 0 0 0 0 0 2 35119
-0.002310 -0.000800 0.120506 0.310071 0.799790 -0.505529 -0.062500 1 0 0 0 0 0 2 36118
-0.002310 -0.000800 0.120506 0.310072 0.799789 -0.505530 -0.062500 1 0 0 0 0 0 2 37124
-0.002310 -0.000800 0.120506 0.310060 0.799792 -0.505524 -0.062500 1 0 0 0 0 0 2 38126
-0.002291 -0.000804 0.120496 0.044752 0.861620 -0.366840 -0.062500 1 0 0 0 0 0 2 39117
-0.002282 -0.000806 0.120492 0.135063 0.841330 -0.434386 -0.062500 1 0 0 0 0 0 2 40139
-0.002277 -0.000808 0.120491 0.201769 0.825789 -0.469532 -0.062500 1 0 0 0 0 0 2 41129
-0.002275 -0.000808 0.120491 0.237033 0.817382 -0.482951 -0.062500 1 0 0 0 0 0 2 42121
-0.002274 -0.000808 0.120490 0.254771 0.813084 -0.487736 -0.062500 1 0 0 0 0 0 2 43129
-0.002273 -0.000809 0.120490 0.263617 0.810915 -0.489421 -0.062500 1 0 0 0 0 0 2 44121
-0.002273 -0.000809 0.120490 0.268034 0.809820 -0.490004 -0.062500 1 0 0 0 0 0 2 45128
-0.002273 -0.000809 0.120490 0.270245 0.809276 -0.490212 -0.062500 1 0 0 0 0 0 2 46128
-0.002273 -0.000809 0.120490 0.271334 0.809002 -0.490276 -0.062500 1 0 0 0 0 0 2 47118
-0.002272 -0.000809 0.120490 0.271885 0.808858 -0.490315 -0.062500 1 0 0 0 0 0 2 48124
-0.002272 -0.000809 0.120490 0.272165 0.808789 -0.490312 -0.062500 1 0 0 0 0 0 2 49130
-0.002272 -0.000809 0.120490 0.272299 0.808756 -0.490314 -0.062500 1 0 0 0 0 0 2 50118
-0.002272 -0.000809 0.120490 0.272354 0.808743 -0.490320 -0.062500 1 0 0 0 0 0 2 51126
-0.002272 -0.000809 0.120490 0.272391 0.808734 -0.490320 -0.062500 1 0 0 0 0 0 2 52119
-0.002285 -0.000822 0.120479 0.450598 0.999062 -0.337365 -0.062500 1 0 0 0 0 0 2 53125
-0.002292 -0.000829 0.120476 0.392039 0.935655 -0.411884 -0.062500 1 0 0 0 0 0 2 54122
-0.002295 -0.000833 0.120474 0.347270 0.887809 -0.450630 -0.062500 1 0 0 0 0 0 2 55129
-0.002297 -0.000834 0.120474 0.323084 0.862174 -0.465423 -0.062500 1 0 0 0 0 0 2 56125
-0.002297 -0.000835 0.120474 0.310706 0.849141 -0.470713 -0.062500 1 0 0 0 0 0 2 57134
-0.002298 -0.000836 0.120474 0.304457 0.842596 -0.472553 -0.062500 1 0 0 0 0 0 2 60010
-0.002298 -0.000836 0.120474 0.301321 0.839319 -0.473199 -0.062500 1 0 0 0 0 0 2 61119
-0.002298 -0.000836 0.120474 0.299742 0.837670 -0.473428 -0.062500 1 0 0 0 0 0 2 62126
-0.002298 -0.000836 0.120474 0.298961 0.836848 -0.473514 -0.062500 1 0 0 0 0 0 2 63133
-0.002298 -0.000836 0.120474 0.298571 0.836437 -0.473536 -0.062500 1 0 0 0 0 0 2 64123
-0.002279 -0.000840 0.120464 0.033159 0.897999 -0.334782 -0.062500 1 0 0 0 0 0 2 65131
-0.002270 -0.000843 0.120460 0.123325 0.877651 -0.402370 -0.062500 1 0 0 0 0 0 2 66124
-0.002265 -0.000844 0.120459 0.189956 0.862065 -0.437546 -0.062500 1 0 0 0 0 0 2 67132
-0.002263 -0.000844 0.120459 0.225189 0.853631 -0.450964 -0.062500 1 0 0 0 0 0 2 68131
-0.002262 -0.000845 0.120458 0.242908 0.849335 -0.455747 -0.062500 1 0 0 0 0 0 2 69138
-0.002261 -0.000845 0.120458 0.251745 0.847147 -0.457434 -0.062500 1 0 0 0 0 0 2 71862
-0.002261 -0.000845 0.120458 0.256157 0.846063 -0.458025 -0.062500 1 0 0 0 0 0 2 80112
-0.002261 -0.000845 0.120458 0.258350 0.845503 -0.458228 -0.062500 1 0 0 0 0 0 2 81107
-0.002261 -0.000845 0.120458 0.259449 0.845224 -0.458299 -0.062500 1 0 0 0 0 0 2 82106
-0.002261 -0.000845 0.120458 0.260005 0.845100 -0.458318 -0.062500 1 0 0 0 0 0 2 83107
-0.002261 -0.000845 0.120458 0.260269 0.845016 -0.458327 -0.062500 1 0 0 0 0 0 2 84108
-0.002261 -0.000845 0.120458 0.260398 0.844994 -0.458338 -0.062500 1 0 0 0 0 0 2 85103
-0.002261 -0.000845 0.120458 0.260479 0.844964 -0.458330 -0.062500 1 0 0 0 0 0 2 86101
-0.002261 -0.000845 0.120458 0.260516 0.844965 -0.458335 -0.062500 1 0 0 0 0 0 2 87101
-0.002261 -0.000845 0.120458 0.260518 0.844965 -0.458336 -0.062500 1 0 0 0 0 0 2 88103
-0.002261 -0.000845 0.120458 0.260541 0.844960 -0.458328 -0.062500 1 0 0 0 0 0 2 89108
-0.002261 -0.000845 0.120458 0.260543 0.844960 -0.458327 -0.062500 1 0 0 0 0 0 2 90263
-0.002261 -0.000845 0.120458 0.260547 0.844948 -0.458340 -0.062500 1 0 0 0 0 0 2 91117
-0.002261 -0.000845 0.120458 0.260543 0.844958 -0.458328 -0.062500 1 0 0 0 0 0 2 92129
-0.002261 -0.000845 0.120458 0.260547 0.844948 -0.458340 -0.062500 1 0 0 0 0 0 2 93121
-0.002261 -0.000845 0.120458 0.260543 0.844958 -0.458328 -0.062500 1 0 0 0 0 0 2 94119
-0.002261 -0.000845 0.120458 0.260547 0.844948 -0.458340 -0.062500 1 0 0 0 0 0 2 95207
-0.002261 -0.000845 0.120458 0.260543 0.844958 -0.458328 -0.062500 1 0 0 0 0 0 2 96130
-0.002261 -0.000845 0.120458 0.260555 0.844956 -0.458333 -0.062500 1 0 0 0 0 0 2 97144
-0.002261 -0.000845 0.120458 0.260549 0.844947 -0.458341 -0.062500 1 0 0 0 0 0 2 98124
-0.002261 -0.000845 0.120458 0.260544 0.844958 -0.458329 -0.062500 1 0 0 0 0 0 2 99132
-0.002261 -0.000845 0.120458 0.260547 0.844947 -0.458341 -0.062500 1 0 0 0 0 0 2 100133
-0.002261 -0.000845 0.120458 0.260544 0.844958 -0.458329 -0.062500 1 0 0 0 0 0 2 101123
-0.002261 -0.000845 0.120458 0.260556 0.844956 -0.458333 -0.062500 1 0 0 0 0 0 2 102132
-0.002261 -0.000845 0.120458 0.260533 0.844962 -0.458341 -0.062500 1 0 0 0 0 0 2 103122
-0.002266 -0.000827 0.120448 0.335269 0.588082 -0.313128 -0.062500 1 0 0 0 0 0 2 104132
-0.002269 -0.000817 0.120444 0.311383 0.674889 -0.383867 -0.062500 1 0 0 0 0 0 2 105315
-0.002270 -0.000813 0.120443 0.292611 0.739462 -0.420667 -0.062500 1 0 0 0 0 0 2 106137
-0.002271 -0.000811 0.120443 0.282302 0.773753 -0.434701 -0.062500 1 0 0 0 0 0 2 107123
-0.002271 -0.000810 0.120442 0.276960 0.791079 -0.439711 -0.062500 1 0 0 0 0 0 2 108143
-0.002271 -0.000809 0.120442 0.274252 0.799735 -0.441472 -0.062500 1 0 0 0 0 0 2 109131
-0.002271 -0.000809 0.120442 0.272868 0.804060 -0.442088 -0.062500 1 0 0 0 0 0 2 110141
-0.002271 -0.000809 0.120442 0.272182 0.806219 -0.442301 -0.062500 1 0 0 0 0 0 2 111144
-0.002271 -0.000808 0.120442 0.271829 0.807294 -0.442371 -0.062500 1 0 0 0 0 0 2 112149
-0.002271 -0.000808 0.120442 0.271660 0.807840 -0.442395 -0.062500 1 0 0 0 0 0 2 113131
-0.002271 -0.000808 0.120442 0.271576 0.808114 -0.442417 -0.062500 1 0 0 0 0 0 2 114141
-0.002271 -0.000808 0.120442 0.271528 0.808237 -0.442412 -0.062500 1 0 0 0 0 0 2 115132
-0.002271 -0.000808 0.120442 0.271503 0.808312 -0.442412 -0.062500 1 0 0 0 0 0 2 116141
-0.002271 -0.000808 0.120442 0.271491 0.808352 -0.442411 -0.062500 1 0 0 0 0 0 2 117127
-0.002271 -0.000808 0.120442 0.271487 0.808366 -0.442418 -0.062500 1 0 0 0 0 0 2 118132
-0.002271 -0.000808 0.120442 0.271486 0.808367 -0.442419 -0.062500 1 0 0 0 0 0 2 119118
-0.002271 -0.000808 0.120442 0.271495 0.808375 -0.442412 -0.062500 1 0 0 0 0 0 2 120132
-0.002271 -0.000808 0.120442 0.271484 0.808378 -0.442405 -0.062500 1 0 0 0 0 0 2 121132
-0.002271 -0.000808 0.120442 0.271483 0.808379 -0.442424 -0.062500 1 0 0 0 0 0 2 122139
-0.002271 -0.000808 0.120442 0.271483 0.808379 -0.442406 -0.062500 1 0 0 0 0 0 2 123138
-0.002271 -0.000808 0.120442 0.271483 0.808379 -0.442424 -0.062500 1 0 0 0 0 0 2 124141
-0.002271 -0.000808 0.120442 0.271482 0.808379 -0.442406 -0.062500 1 0 0 0 0 0 2 125132
-0.002271 -0.000808 0.120442 0.271495 0.808376 -0.442410 -0.062500 1 0 0 0 0 0 2 126142
-0.002271 -0.000808 0.120442 0.271472 0.808381 -0.442418 -0.062500 1 0 0 0 0 0 2 127132
-0.002284 -0.000822 0.120431 0.449599 0.998630 -0.289461 -0.062500 1 0 0 0 0 0 2 128128
-0.002291 -0.000829 0.120428 0.391046 0.935243 -0.363984 -0.062500 1 0 0 0 0 0 2 129132
-0.002294 -0.000832 0.120426 0.346303 0.887425 -0.402744 -0.062500 1 0 0 0 0 0 2 130125
-0.002296 -0.000834 0.120426 0.322104 0.861808 -0.417527 -0.062500 1 0 0 0 0 0 2 131110
-0.002296 -0.000835 0.120426 0.309740 0.848778 -0.422802 -0.062500 1 0 0 0 0 0 2 132108
-0.002297 -0.000835 0.120426 0.303494 0.842236 -0.424661 -0.062500 1 0 0 0 0 0 2 133105
-0.002297 -0.000835 0.120426 0.300363 0.838948 -0.425302 -0.062500 1 0 0 0 0 0 2 134122
-0.002297 -0.000836 0.120426 0.298790 0.837319 -0.425530 -0.062500 1 0 0 0 0 0 2 135133
-0.002297 -0.000836 0.120426 0.298002 0.836490 -0.425604 -0.062500 1 0 0 0 0 0 2 136128
-0.002297 -0.000836 0.120426 0.297587 0.836085 -0.425631 -0.062500 1 0 0 0 0 0 2 137120
-0.002297 -0.000836 0.120426 0.297405 0.835865 -0.425640 -0.062500 1 0 0 0 0 0 2 138120
-0.002297 -0.000836 0.120426 0.297301 0.835768 -0.425644 -0.062500 1 0 0 0 0 0 2 139127
-0.002297 -0.000836 0.120426 0.297253 0.835719 -0.425639 -0.062500 1 0 0 0 0 0 2 140128
-0.002297 -0.000836 0.120426 0.297235 0.835699 -0.425652 -0.062500 1 0 0 0 0 0 2 141120
-0.002297 -0.000836 0.120426 0.297218 0.835681 -0.425648 -0.062500 1 0 0 0 0 0 2 142126
-0.002297 -0.000836 0.120426 0.297216 0.835680 -0.425648 -0.062500 1 0 0 0 0 0 2 143120
-0.002297 -0.000836 0.120426 0.297200 0.835663 -0.425642 -0.062500 1 0 0 0 0 0 2 144104
-0.002297 -0.000836 0.120426 0.297207 0.835670 -0.425654 -0.062500 1 0 0 0 0 0 2 145112
-0.002297 -0.000836 0.120426 0.297199 0.835662 -0.425642 -0.062500 1 0 0 0 0 0 2 146133
-0.002297 -0.000836 0.120426 0.297206 0.835670 -0.425654 -0.062500 1 0 0 0 0 0 2 147119
-0.002297 -0.000836 0.120426 0.297207 0.835670 -0.425635 -0.062500 1 0 0 0 0 0 2 148127
-0.002297 -0.000836 0.120426 0.297207 0.835671 -0.425653 -0.062500 1 0 0 0 0 0 2 149117
-0.002297 -0.000836 0.120426 0.297199 0.835662 -0.425642 -0.062500 1 0 0 0 0 0 2 150126
-0.002297 -0.000836 0.120426 0.297206 0.835670 -0.425654 -0.062500 1 0 0 0 0 0 2 151117
-0.002297 -0.000836 0.120426 0.297198 0.835662 -0.425643 -0.062500 1 0 0 0 0 0 2 152116
-0.002297 -0.000836 0.120426 0.297215 0.835679 -0.425647 -0.062500 1 0 0 0 0 0 2 153123
-0.002297 -0.000836 0.120426 0.297200 0.835663 -0.425642 -0.062500 1 0 0 0 0 0 2 154113
-0.002297 -0.000836 0.120426 0.297207 0.835670 -0.425654 -0.062500 1 0 0 0 0 0 2 155120
-0.002297 -0.000836 0.120426 0.297199 0.835662 -0.425642 -0.062500 1 0 0 0 0 0 2 156122
-0.002297 -0.000836 0.120426 0.297210 0.835658 -0.425647 -0.062500 1 0 0 0 0 0 2 157113
-0.002297 -0.000836 0.120426 0.297195 0.835672 -0.425648 -0.062500 1 0 0 0 0 0 2 158121
-0.002297 -0.000836 0.120426 0.297218 0.835668 -0.425641 -0.062500 1 0 0 0 0 0 2 159112
-0.002297 -0.000836 0.120426 0.297209 0.835670 -0.425654 -0.062500 1 0 0 0 0 0 2 160113
-0.002297 -0.000836 0.120426 0.297199 0.835662 -0.425642 -0.062500 1 0 0 0 0 0 2 161120
-0.002297 -0.000836 0.120426 0.297207 0.835670 -0.425654 -0.062500 1 0 0 0 0 0 2 162120
-0.002297 -0.000836 0.120426 0.297199 0.835662 -0.425643 -0.062500 1 0 0 0 0 0 2 163132
-0.002297 -0.000836 0.120426 0.297215 0.835678 -0.425647 -0.062500 1 0 0 0 0 0 2 164127
-0.002297 -0.000836 0.120426 0.297200 0.835663 -0.425642 -0.062500 1 0 0 0 0 0 2 165124
-0.002297 -0.000836 0.120426 0.297207 0.835670 -0.425654 -0.062500 1 0 0 0 0 0 2 166118
-0.002297 -0.000836 0.120426 0.297199 0.835662 -0.425642 -0.062500 1 0 0 0 0 0 2 167129
-0.002297 -0.000836 0.120426 0.297207 0.835670 -0.425654 -0.062500 1 0 0 0 0 0 2 168128
-0.002297 -0.000836 0.120426 0.297207 0.835671 -0.425635 -0.062500 1 0 0 0 0 0 2 169239
-0.002297 -0.000836 0.120426 0.297208 0.835671 -0.425653 -0.062500 1 0 0 0 0 0 2 170130
-0.002297 -0.000836 0.120426 0.297199 0.835662 -0.425642 -0.062500 1 0 0 0 0 0 2 171122
-0.002297 -0.000836 0.120426 0.297207 0.835670 -0.425654 -0.062500 1 0 0 0 0 0 2 172127
-0.002297 -0.000836 0.120426 0.297199 0.835662 -0.425643 -0.062500 1 0 0 0 0 0 2 173111
-0.002297 -0.000836 0.120426 0.297210 0.835658 -0.425648 -0.062500 1 0 0 0 0 0 2 174106
-0.002297 -0.000836 0.120426 0.297204 0.835681 -0.425641 -0.062500 1 0 0 0 0 0 2 175133
-0.002297 -0.000836 0.120426 0.297211 0.835660 -0.425647 -0.062500 1 0 0 0 0 0 2 176133
-0.002297 -0.000836 0.120426 0.297196 0.835672 -0.425648 -0.062500 1 0 0 0 0 0 2 177137
-0.002297 -0.000836 0.120426 0.297210 0.835659 -0.425648 -0.062500 1 0 0 0 0 0 2 178140
-0.002297 -0.000836 0.120426 0.297196 0.835672 -0.425648 -0.062500 1 0 0 0 0 0 2 179140
-0.002297 -0.000836 0.120426 0.297210 0.835659 -0.425648 -0.062500 1 0 0 0 0 0 2 180139
-0.002297 -0.000836 0.120426 0.297204 0.835681 -0.425641 -0.062500 1 0 0 0 0 0 2 181132
-0.002297 -0.000836 0.120426 0.297211 0.835660 -0.425647 -0.062500 1 0 0 0 0 0 2 182135
-0.002297 -0.000836 0.120426 0.297196 0.835673 -0.425648 -0.062500 1 0 0 0 0 0 2 183122
-0.002297 -0.000836 0.120426 0.297210 0.835659 -0.425648 -0.062500 1 0 0 0 0 0 2 184134
-0.002297 -0.000836 0.120426 0.297196 0.835672 -0.425648 -0.062500 1 0 0 0 0 0 2 185125
-0.002297 -0.000836 0.120426 0.297218 0.835668 -0.425641 -0.062500 1 0 0 0 0 0 2 186162
-0.002297 -0.000836 0.120426 0.297197 0.835674 -0.425647 -0.062500 1 0 0 0 0 0 2 187363
-0.002297 -0.000836 0.120426 0.297210 0.835660 -0.425648 -0.062500 1 0 0 0 0 0 2 188113
-0.002297 -0.000836 0.120426 0.297196 0.835673 -0.425648 -0.062500 1 0 0 0 0 0 2 189126
-0.002297 -0.000836 0.120426 0.297210 0.835659 -0.425648 -0.062500 1 0 0 0 0 0 2 190120
-0.002297 -0.000836 0.120426 0.297199 0.835660 -0.425642 -0.062500 1 0 0 0 0 0 2 191126
-0.002297 -0.000836 0.120426 0.297215 0.835678 -0.425647 -0.062500 1 0 0 0 0 0 2 192105
-0.002297 -0.000836 0.120426 0.297196 0.835675 -0.425648 -0.062500 1 0 0 0 0 0 2 193150
-0.002297 -0.000836 0.120426 0.297210 0.835660 -0.425648 -0.062500 1 0 0 0 0 0 2 194119
-0.002297 -0.000836 0.120426 0.297199 0.835661 -0.425642 -0.062500 1 0 0 0 0 0 2 195105
-0.002297 -0.000836 0.120426 0.297207 0.835669 -0.425654 -0.062500 1 0 0 0 0 0 2 196128
-0.002297 -0.000836 0.120426 0.297207 0.835670 -0.425635 -0.062500 1 0 0 0 0 0 2 197132
-0.002297 -0.000836 0.120426 0.297208 0.835671 -0.425653 -0.062500 1 0 0 0 0 0 2 198136
-0.002297 -0.000836 0.120426 0.297199 0.835662 -0.425642 -0.062500 1 0 0 0 0 0 2 199133
-0.002297 -0.000836 0.120426 0.297207 0.835670 -0.425654 -0.062500 1 0 0 0 0 0 2 200133
-0.002297 -0.000836 0.120426 0.297199 0.835662 -0.425642 -0.062500 1 0 0 0 0 0 2 201102
-0.002297 -0.000836 0.120426 0.297206 0.835670 -0.425654 -0.062500 1 0 0 0 0 0 2 202121
-0.002297 -0.000836 0.120426 0.297207 0.835670 -0.425635 -0.062500 1 0 0 0 0 0 2 203118
-0.002297 -0.000836 0.120426 0.297207 0.835671 -0.425653 -0.062500 1 0 0 0 0 0 2 205562
-0.002297 -0.000836 0.120426 0.297211 0.835659 -0.425649 -0.062500 1 0 0 0 0 0 2 207391
-0.002297 -0.000836 0.120426 0.297196 0.835672 -0.425649 -0.062500 1 0 0 0 0 0 2 208242
-0.002297 -0.000836 0.120426 0.297210 0.835659 -0.425648 -0.062500 1 0 0 0 0 0 2 209107
-0.002297 -0.000836 0.120426 0.297196 0.835672 -0.425649 -0.062500 1 0 0 0 0 0 2 210112
-0.002297 -0.000836 0.120426 0.297206 0.835671 -0.425635 -0.062500 1 0 0 0 0 0 2 211135
-0.002297 -0.000836 0.120426 0.297207 0.835671 -0.425653 -0.062500 1 0 0 0 0 0 2 212145
-0.002297 -0.000836 0.120426 0.297211 0.835659 -0.425649 -0.062500 1 0 0 0 0 0 2 213149
-0.002297 -0.000836 0.120426 0.297199 0.835660 -0.425642 -0.062500 1 0 0 0 0 0 2 214118
-0.002297 -0.000836 0.120426 0.297207 0.835669 -0.425654 -0.062500 1 0 0 0 0 0 2 215142
-0.002297 -0.000836 0.120426 0.297207 0.835670 -0.425635 -0.062500 1 0 0 0 0 0 2 219821
-0.002297 -0.000836 0.120426 0.297208 0.835671 -0.425653 -0.062500 1 0 0 0 0 0 2 220227
-0.002297 -0.000836 0.120426 0.297199 0.835662 -0.425642 -0.062500 1 0 0 0 0 0 2 221103
-0.002297 -0.000836 0.120426 0.297207 0.835670 -0.425654 -0.062500 1 0 0 0 0 0 2 222102
-0.002297 -0.000836 0.120426 0.297199 0.835662 -0.425642 -0.062500 1 0 0 0 0 0 2 223101
-0.002297 -0.000836 0.120426 0.297207 0.835670 -0.425654 -0.062500 1 0 0 0 0 0 2 224103
-0.002297 -0.000836 0.120426 0.297207 0.835670 -0.425635 -0.062500 1 0 0 0 0 0 2 225101
-0.002297 -0.000836 0.120426 0.297208 0.835671 -0.425653 -0.062500 1 0 0 0 0 0 2 226101
-0.002297 -0.000836 0.120426 0.297199 0.835662 -0.425642 -0.062500 1 0 0 0 0 0 2 227102
-0.002297 -0.000836 0.120426 0.297207 0.835670 -0.425654 -0.062500 1 0 0 0 0 0 2 228097
-0.002297 -0.000836 0.120426 0.297199 0.835662 -0.425643 -0.062500 1 0 0 0 0 0 2 229102
-0.002297 -0.000836 0.120426 0.297206 0.835670 -0.425654 -0.062500 1 0 0 0 0 0 2 230101
-0.002297 -0.000836 0.120426 0.297207 0.835670 -0.425636 -0.062500 1 0 0 0 0 0 2 231101
-0.002297 -0.000836 0.120426 0.297208 0.835671 -0.425653 -0.062500 1 0 0 0 0 0 2 232103
-0.002297 -0.000836 0.120426 0.297199 0.835662 -0.425642 -0.062500 1 0 0 0 0 0 2 233101
-0.002297 -0.000836 0.120426 0.297207 0.835670 -0.425654 -0.062500 1 0 0 0 0 0 2 234102
-0.002297 -0.000836 0.120426 0.297199 0.835662 -0.425643 -0.062500 1 0 0 0 0 0 2 235101
-0.002297 -0.000836 0.120426 0.297218 0.835667 -0.425640 -0.062500 1 0 0 0 0 0 2 236102
-0.002297 -0.000836 0.120426 0.297197 0.835673 -0.425647 -0.062500 1 0 0 0 0 0 2 237231
-0.002297 -0.000836 0.120426 0.297210 0.835659 -0.425648 -0.062500 1 0 0 0 0 0 2 238366
-0.002297 -0.000836 0.120426 0.297196 0.835672 -0.425648 -0.062500 1 0 0 0 0 0 2 239106
-0.002297 -0.000836 0.120426 0.297210 0.835659 -0.425648 -0.062500 1 0 0 0 0 0 2 240108
-0.002297 -0.000836 0.120426 0.297196 0.835672 -0.425648 -0.062500 1 0 0 0 0 0 2 241186
-0.002297 -0.000836 0.120426 0.297218 0.835668 -0.425641 -0.062500 1 0 0 0 0 0 2 242124
-0.002297 -0.000836 0.120426 0.297197 0.835673 -0.425647 -0.062500 1 0 0 0 0 0 2 243114
-0.002297 -0.000836 0.120426 0.297210 0.835659 -0.425648 -0.062500 1 0 0 0 0 0 2 244124
-0.002297 -0.000836 0.120426 0.297196 0.835672 -0.425648 -0.062500 1 0 0 0 0 0 2 245117
-0.002297 -0.000836 0.120426 0.297209 0.835659 -0.425648 -0.062500 1 0 0 0 0 0 2 246116
-0.002297 -0.000836 0.120426 0.297204 0.835681 -0.425641 -0.062500 1 0 0 0 0 0 2 247124
-0.002297 -0.000836 0.120426 0.297211 0.835660 -0.425647 -0.062500 1 0 0 0 0 0 2 248124
-0.002297 -0.000836 0.120426 0.297196 0.835673 -0.425648 -0.062500 1 0 0 0 0 0 2 249152
-0.002297 -0.000836 0.120426 0.297210 0.835659 -0.425648 -0.062500 1 0 0 0 0 0 2 250124
-0.002297 -0.000836 0.120426 0.297195 0.835672 -0.425648 -0.062500 1 0 0 0 0 0 2 251172
-0.002297 -0.000836 0.120426 0.297209 0.835659 -0.425648 -0.062500 1 0 0 0 0 0 2 252119
-0.002297 -0.000836 0.120426 0.297207 0.835669 -0.425635 -0.062500 1 0 0 0 0 0 2 253127
-0.002297 -0.000836 0.120426 0.297208 0.835671 -0.425653 -0.062500 1 0 0 0 0 0 2 254118
-0.002297 -0.000836 0.120426 0.297211 0.835659 -0.425649 -0.062500 1 0 0 0 0 0 2 255122
-0.002297 -0.000836 0.120426 0.297196 0.835672 -0.425648 -0.062500 1 0 0 0 0 0 2 256123
-0.002297 -0.000836 0.120426 0.297210 0.835659 -0.425648 -0.062500 1 0 0 0 0 0 2 257117
-0.002297 -0.000836 0.120426 0.297204 0.835681 -0.425641 -0.062500 1 0 0 0 0 0 2 258122
-0.002297 -0.000836 0.120426 0.297211 0.835660 -0.425647 -0.062500 1 0 0 0 0 0 2 259116
-0.002297 -0.000836 0.120426 0.297196 0.835672 -0.425648 -0.062500 1 0 0 0 0 0 2 260116
-0.002297 -0.000836 0.120426 0.297210 0.835659 -0.425648 -0.062500 1 0 0 0 0 0 2 261122
-0.002297 -0.000836 0.120426 0.297196 0.835672 -0.425648 -0.062500 1 0 0 0 0 0 2 262195
-0.002297 -0.000836 0.120426 0.297210 0.835659 -0.425648 -0.062500 1 0 0 0 0 0 2 263122
-0.002297 -0.000836 0.120426 0.297204 0.835681 -0.425642 -0.062500 1 0 0 0 0 0 2 264124
-0.002297 -0.000836 0.120426 0.297211 0.835660 -0.425647 -0.062500 1 0 0 0 0 0 2 265115
-0.002297 -0.000836 0.120426 0.297196 0.835673 -0.425648 -0.062500 1 0 0 0 0 0 2 266121
-0.002297 -0.000836 0.120426 0.297210 0.835659 -0.425648 -0.062500 1 0 0 0 0 0 2 267122
-0.002297 -0.000836 0.120426 0.297196 0.835672 -0.425649 -0.062500 1 0 0 0 0 0 2 268126
-0.002297 -0.000836 0.120426 0.297218 0.835668 -0.425641 -0.062500 1 0 0 0 0 0 2 269116
-0.002297 -0.000836 0.120426 0.297197 0.835674 -0.425648 -0.062500 1 0 0 0 0 0 2 270115
-0.002297 -0.000836 0.120426 0.297210 0.835660 -0.425648 -0.062500 1 0 0 0 0 0 2 271122
-0.002297 -0.000836 0.120426 0.297199 0.835661 -0.425642 -0.062500 1 0 0 0 0 0 2 272123
-0.002297 -0.000836 0.120426 0.297207 0.835669 -0.425654 -0.062500 1 0 0 0 0 0 2 273115
-0.002297 -0.000836 0.120426 0.297199 0.835661 -0.425642 -0.062500 1 0 0 0 0 0 2 274121
-0.002297 -0.000836 0.120426 0.297215 0.835678 -0.425647 -0.062500 1 0 0 0 0 0 2 275114
-0.002297 -0.000836 0.120426 0.297200 0.835663 -0.425641 -0.062500 1 0 0 0 0 0 2 276115
-0.002297 -0.000836 0.120426 0.297207 0.835670 -0.425654 -0.062500 1 0 0 0 0 0 2 277099
-0.002297 -0.000836 0.120426 0.297199 0.835662 -0.425642 -0.062500 1 0 0 0 0 0 2 278097
-0.002297 -0.000836 0.120426 0.297207 0.835670 -0.425654 -0.062500 1 0 0 0 0 0 2 279124
-0.002297 -0.000836 0.120426 0.297207 0.835670 -0.425635 -0.062500 1 0 0 0 0 0 2 280122
-0.002297 -0.000836 0.120426 0.297208 0.835671 -0.425653 -0.062500 1 0 0 0 0 0 2 281114
-0.002297 -0.000836 0.120426 0.297199 0.835662 -0.425642 -0.062500 1 0 0 0 0 0 2 282121
-0.002297 -0.000836 0.120426 0.297207 0.835670 -0.425654 -0.062500 1 0 0 0 0 0 2 283131
-0.002297 -0.000836 0.120426 0.297199 0.835662 -0.425642 -0.062500 1 0 0 0 0 0 2 284114
-0.002297 -0.000836 0.120426 0.297206 0.835670 -0.425654 -0.062500 1 0 0 0 0 0 2 285122
-0.002297 -0.000836 0.120426 0.297207 0.835671 -0.425635 -0.062500 1 0 0 0 0 0 2 286115
-0.002297 -0.000836 0.120426 0.297208 0.835671 -0.425653 -0.062500 1 0 0 0 0 0 2 287122
-0.002297 -0.000836 0.120426 0.297199 0.835662 -0.425642 -0.062500 1 0 0 0 0 0 2 288122
-0.002297 -0.000836 0.120426 0.297207 0.835670 -0.425654 -0.062500 1 0 0 0 0 0 2 289103
-0.002297 -0.000836 0.120426 0.297199 0.835662 -0.425642 -0.062500 1 0 0 0 0 0 2 290103
-0.002297 -0.000836 0.120426 0.297210 0.835658 -0.425647 -0.062500 1 0 0 0 0 0 2 291101
-0.002297 -0.000836 0.120426 0.297204 0.835681 -0.425641 -0.062500 1 0 0 0 0 0 2 292101
-0.002297 -0.000836 0.120426 0.297207 0.835672 -0.425654 -0.062500 1 0 0 0 0 0 2 293100
-0.002297 -0.000836 0.120426 0.297199 0.835662 -0.425642 -0.062500 1 0 0 0 0 0 2 294100
-0.002297 -0.000836 0.120426 0.297210 0.835658 -0.425647 -0.062500 1 0 0 0 0 0 2 295099
-0.002297 -0.000836 0.120426 0.297196 0.835672 -0.425648 -0.062500 1 0 0 0 0 0 2 296096
-0.002297 -0.000836 0.120426 0.297218 0.835668 -0.425641 -0.062500 1 0 0 0 0 0 2 297094
-0.002297 -0.000836 0.120426 0.297209 0.835671 -0.425654 -0.062500 1 0 0 0 0 0 2 298094
-0.002297 -0.000836 0.120426 0.297199 0.835662 -0.425642 -0.062500 1 0 0 0 0 0 2 299093
-0.002297 -0.000836 0.120426 0.297207 0.835670 -0.425654 -0.062500 1 0 0 0 0 0 2 300094
-0.002297 -0.000836 0.120426 0.297199 0.835662 -0.425643 -0.062500 1 0 0 0 0 0 2 301092
-0.002297 -0.000836 0.120426 0.297207 0.835670 -0.425654 -0.062500 1 0 0 0 0 0 2 302094
-0.002297 -0.000836 0.120426 0.297207 0.835670 -0.425636 -0.062500 1 0 0 0 0 0 2 303093
-0.002297 -0.000836 0.120426 0.297208 0.835671 -0.425653 -0.062500 1 0 0 0 0 0 2 304095
-0.002297 -0.000836 0.120426 0.297199 0.835662 -0.425642 -0.062500 1 0 0 0 0 0 2 305137
-0.002297 -0.000836 0.120426 0.297207 0.835670 -0.425654 -0.062500 1 0 0 0 0 0 2 306104
-0.002297 -0.000836 0.120426 0.297199 0.835662 -0.425643 -0.062500 1 0 0 0 0 0 2 307103
-0.002297 -0.000836 0.120426 0.297215 0.835679 -0.425647 -0.062500 1 0 0 0 0 0 2 308101
-0.002297 -0.000836 0.120426 0.297200 0.835663 -0.425642 -0.062500 1 0 0 0 0 0 2 309124
-0.002297 -0.000836 0.120426 0.297207 0.835670 -0.425654 -0.062500 1 0 0 0 0 0 2 310121
-0.002297 -0.000836 0.120426 0.297199 0.835662 -0.425643 -0.062500 1 0 0 0 0 0 2 315443
-0.002297 -0.000836 0.120426 0.297210 0.835658 -0.425648 -0.062500 1 0 0 0 0 0 2 316116
-0.002297 -0.000836 0.120426 0.297196 0.835672 -0.425648 -0.062500 1 0 0 0 0 0 2 317121
-0.002297 -0.000836 0.120426 0.297218 0.835668 -0.425641 -0.062500 1 0 0 0 0 0 2 318114
-0.002297 -0.000836 0.120426 0.297197 0.835673 -0.425647 -0.062500 1 0 0 0 0 0 2 319120
-0.002297 -0.000836 0.120426 0.297210 0.835659 -0.425648 -0.062500 1 0 0 0 0 0 2 320116
-0.002297 -0.000836 0.120426 0.297196 0.835672 -0.425648 -0.062500 1 0 0 0 0 0 2 321120
-0.002297 -0.000836 0.120426 0.297210 0.835659 -0.425648 -0.062500 1 0 0 0 0 0 2 322113
-0.002297 -0.000836 0.120426 0.297196 0.835672 -0.425649 -0.062500 1 0 0 0 0 0 2 323121
-0.002297 -0.000836 0.120426 0.297218 0.835668 -0.425641 -0.062500 1 0 0 0 0 0 2 324120
-0.002297 -0.000836 0.120426 0.297197 0.835673 -0.425648 -0.062500 1 0 0 0 0 0 2 325122
-0.002297 -0.000836 0.120426 0.297210 0.835659 -0.425648 -0.062500 1 0 0 0 0 0 2 326115
-0.002297 -0.000836 0.120426 0.297196 0.835672 -0.425648 -0.062500 1 0 0 0 0 0 2 327119
-0.002297 -0.000836 0.120426 0.297210 0.835659 -0.425648 -0.062500 1 0 0 0 0 0 2 328122
-0.002297 -0.000836 0.120426 0.297204 0.835681 -0.425641 -0.062500 1 0 0 0 0 0 2 329124
-0.002297 -0.000836 0.120426 0.297211 0.835660 -0.425647 -0.062500 1 0 0 0 0 0 2 330121
-0.002297 -0.000836 0.120426 0.297196 0.835673 -0.425648 -0.062500 1 0 0 0 0 0 2 331114
-0.002297 -0.000836 0.120426 0.297210 0.835659 -0.425648 -0.062500 1 0 0 0 0 0 2 332115
-0.002297 -0.000836 0.120426 0.297199 0.835660 -0.425642 -0.062500 1 0 0 0 0 0 2 333120
-0.002297 -0.000836 0.120426 0.297207 0.835669 -0.425654 -0.062500 1 0 0 0 0 0 2 334113
-0.002297 -0.000836 0.120426 0.297207 0.835670 -0.425635 -0.062500 1 0 0 0 0 0 2 335119
-0.002297 -0.000836 0.120426 0.297208 0.835671 -0.425653 -0.062500 1 0 0 0 0 0 2 336119
-0.002297 -0.000836 0.120426 0.297199 0.835662 -0.425642 -0.062500 1 0 0 0 0 0 2 337113
-0.002297 -0.000836 0.120426 0.297207 0.835670 -0.425654 -0.062500 1 0 0 0 0 0 2 338120
-0.002297 -0.000836 0.120426 0.297199 0.835662 -0.425642 -0.062500 1 0 0 0 0 0 2 339117
-0.002297 -0.000836 0.120426 0.297206 0.835670 -0.425654 -0.062500 1 0 0 0 0 0 2 340113
-0.002297 -0.000836 0.120426 0.297207 0.835670 -0.425635 -0.062500 1 0 0 0 0 0 2 341119
-0.002297 -0.000836 0.120426 0.297207 0.835671 -0.425653 -0.062500 1 0 0 0 0 0 2 342113
-0.002297 -0.000836 0.120426 0.297199 0.835662 -0.425642 -0.062500 1 0 0 0 0 0 2 343120
-0.002297 -0.000836 0.120426 0.297206 0.835670 -0.425654 -0.062500 1 0 0 0 0 0 2 344120
-0.002297 -0.000836 0.120426 0.297198 0.835662 -0.425642 -0.062500 1 0 0 0 0 0 2 345112
-0.002297 -0.000836 0.120426 0.297215 0.835679 -0.425647 -0.062500 1 0 0 0 0 0 2 346113
-0.002297 -0.000836 0.120426 0.297212 0.835660 -0.425648 -0.062500 1 0 0 0 0 0 2 347119
-0.002297 -0.000836 0.120426 0.297196 0.835673 -0.425648 -0.062500 1 0 0 0 0 0 2 348120
-0.002297 -0.000836 0.120426 0.297198 0.835662 -0.425642 -0.062500 1 0 0 0 0 0 2 349112
-0.002297 -0.000836 0.120426 0.297206 0.835670 -0.425654 -0.062500 1 0 0 0 0 0 2 351633
-0.002297 -0.000836 0.120426 0.297207 0.835671 -0.425635 -0.062500 1 0 0 0 0 0 2 352119
-0.002297 -0.000836 0.120426 0.297207 0.835671 -0.425653 -0.062500 1 0 0 0 0 0 2 353118
-0.002297 -0.000836 0.120426 0.297211 0.835659 -0.425649 -0.062500 1 0 0 0 0 0 2 354119
-0.002297 -0.000836 0.120426 0.297200 0.835661 -0.425642 -0.062500 1 0 0 0 0 0 2 355193
-0.002297 -0.000836 0.120426 0.297207 0.835669 -0.425654 -0.062500 1 0 0 0 0 0 2 356111
-0.002297 -0.000836 0.120426 0.297199 0.835661 -0.425643 -0.062500 1 0 0 0 0 0 2 357118
-0.002297 -0.000836 0.120426 0.297215 0.835678 -0.425647 -0.062500 1 0 0 0 0 0 2 358111
-0.002297 -0.000836 0.120426 0.297200 0.835663 -0.425642 -0.062500 1 0 0 0 0 0 2 359118
-0.002297 -0.000836 0.120426 0.297207 0.835670 -0.425654 -0.062500 1 0 0 0 0 0 2 360120
-0.002297 -0.000836 0.120426 0.297199 0.835662 -0.425642 -0.062500 1 0 0 0 0 0 2 361113
-0.002297 -0.000836 0.120426 0.297207 0.835670 -0.425654 -0.062500 1 0 0 0 0 0 2 362095
-0.002297 -0.000836 0.120426 0.297207 0.835670 -0.425635 -0.062500 1 0 0 0 0 0 2 363099
-0.002297 -0.000836 0.120426 0.297208 0.835671 -0.425653 -0.062500 1 0 0 0 0 0 2 364100
-0.002297 -0.000836 0.120426 0.297199 0.835662 -0.425642 -0.062500 1 0 0 0 0 0 2 365099
-0.002297 -0.000836 0.120426 0.297207 0.835670 -0.425654 -0.062500 1 0 0 0 0 0 2 366097
-0.002297 -0.000836 0.120426 0.297199 0.835662 -0.425643 -0.062500 1 0 0 0 0 0 2 367097
-0.002297 -0.000836 0.120426 0.297207 0.835670 -0.425654 -0.062500 1 0 0 0 0 0 2 368098
-0.002297 -0.000836 0.120426 0.297207 0.835671 -0.425636 -0.062500 1 0 0 0 0 0 2 369097
-0.002297 -0.000836 0.120426 0.297208 0.835671 -0.425653 -0.062500 1 0 0 0 0 0 2 370096
-0.002297 -0.000836 0.120426 0.297199 0.835662 -0.425642 -0.062500 1 0 0 0 0 0 2 371097
-0.002297 -0.000836 0.120426 0.297210 0.835658 -0.425647 -0.062500 1 0 0 0 0 0 2 372257
-0.002297 -0.000836 0.120426 0.297196 0.835672 -0.425648 -0.062500 1 0 0 0 0 0 2 373100
-0.002297 -0.000836 0.120426 0.297210 0.835659 -0.425648 -0.062500 1 0 0 0 0 0 2 374121
-0.002297 -0.000836 0.120426 0.297204 0.835681 -0.425641 -0.062500 1 0 0 0 0 0 2 375113
-0.002297 -0.000836 0.120426 0.297211 0.835660 -0.425647 -0.062500 1 0 0 0 0 0 2 376119
-0.002297 -0.000836 0.120426 0.297196 0.835672 -0.425648 -0.062500 1 0 0 0 0 0 2 377113
-0.002297 -0.000836 0.120426 0.297210 0.835659 -0.425648 -0.062500 1 0 0 0 0 0 2 378118
-0.002297 -0.000836 0.120426 0.297196 0.835672 -0.425648 -0.062500 1 0 0 0 0 0 2 379118
-0.002297 -0.000836 0.120426 0.297218 0.835668 -0.425641 -0.062500 1 0 0 0 0 0 2 380121
-0.002297 -0.000836 0.120426 0.297197 0.835673 -0.425647 -0.062500 1 0 0 0 0 0 2 381118
-0.002297 -0.000836 0.120426 0.297210 0.835659 -0.425648 -0.062500 1 0 0 0 0 0 2 382110
-0.002297 -0.000836 0.120426 0.297196 0.835672 -0.425648 -0.062500 1 0 0 0 0 0 2 383118
-0.002297 -0.000836 0.120426 0.297210 0.835659 -0.425648 -0.062500 1 0 0 0 0 0 2 384104
-0.002297 -0.000836 0.120426 0.297195 0.835672 -0.425649 -0.062500 1 0 0 0 0 0 2 385104
-0.002297 -0.000836 0.120426 0.297218 0.835668 -0.425641 -0.062500 1 0 0 0 0 0 2 386104
-0.002297 -0.000836 0.120426 0.297197 0.835674 -0.425648 -0.062500 1 0 0 0 0 0 2 387105
-0.002297 -0.000836 0.120426 0.297210 0.835660 -0.425648 -0.062500 1 0 0 0 0 0 2 388106
-0.002297 -0.000836 0.120426 0.297196 0.835673 -0.425648 -0.062500 1 0 0 0 0 0 2 389106
-0.002297 -0.000836 0.120426 0.297209 0.835659 -0.425648 -0.062500 1 0 0 0 0 0 2 390116
-0.002297 -0.000836 0.120426 0.297207 0.835669 -0.425635 -0.062500 1 0 0 0 0 0 2 391132
-0.002297 -0.000836 0.120426 0.297208 0.835671 -0.425653 -0.062500 1 0 0 0 0 0 2 392105
-0.002297 -0.000836 0.120426 0.297211 0.835659 -0.425648 -0.062500 1 0 0 0 0 0 2 393105
-0.002297 -0.000836 0.120426 0.297196 0.835672 -0.425648 -0.062500 1 0 0 0 0 0 2 394117
-0.002297 -0.000836 0.120426 0.297198 0.835662 -0.425642 -0.062500 1 0 0 0 0 0 2 395123
-0.002310 -0.000849 0.120415 0.475210 1.025819 -0.272580 -0.062500 1 0 0 0 0 0 2 396120
-0.002316 -0.000856 0.120411 0.416727 0.962492 -0.347159 -0.062500 1 0 0 0 0 0 2 397111
-0.002320 -0.000860 0.120410 0.371983 0.914688 -0.385941 -0.062500 1 0 0 0 0 0 2 398118
-0.002321 -0.000861 0.120409 0.347809 0.889067 -0.400740 -0.062500 1 0 0 0 0 0 2 399110
-0.002322 -0.000862 0.120409 0.335457 0.876062 -0.406024 -0.062500 1 0 0 0 0 0 2 400119
-0.002322 -0.000863 0.120409 0.329206 0.869516 -0.407874 -0.062500 1 0 0 0 0 0 2 401110
-0.002323 -0.000863 0.120409 0.326076 0.866228 -0.408516 -0.062500 1 0 0 0 0 0 2 402118
-0.002323 -0.000863 0.120409 0.324495 0.864592 -0.408752 -0.062500 1 0 0 0 0 0 2 403203
-0.002304 -0.000867 0.120399 0.058605 0.925487 -0.270117 -0.062500 1 0 0 0 0 0 2 404115
-0.002295 -0.000870 0.120396 0.148450 0.904850 -0.337717 -0.062500 1 0 0 0 0 0 2 405120
-0.002290 -0.000871 0.120394 0.214906 0.889131 -0.372882 -0.062500 1 0 0 0 0 0 2 406113
-0.002288 -0.000871 0.120394 0.250047 0.880637 -0.386295 -0.062500 1 0 0 0 0 0 2 407117
-0.002286 -0.000872 0.120394 0.267715 0.876285 -0.391083 -0.062500 1 0 0 0 0 0 2 408118
-0.002286 -0.000872 0.120394 0.276537 0.874085 -0.392756 -0.062500 1 0 0 0 0 0 2 409112
-0.002286 -0.000872 0.120394 0.280930 0.872983 -0.393339 -0.062500 1 0 0 0 0 0 2 410111
-0.002285 -0.000872 0.120394 0.283129 0.872431 -0.393553 -0.062500 1 0 0 0 0 0 2 411117
-0.002285 -0.000872 0.120394 0.284216 0.872157 -0.393619 -0.062500 1 0 0 0 0 0 2 412117
-0.002285 -0.000872 0.120394 0.284770 0.872001 -0.393651 -0.062500 1 0 0 0 0 0 2 413122
-0.002285 -0.000872 0.120394 0.285047 0.871943 -0.393654 -0.062500 1 0 0 0 0 0 2 414109
-0.002285 -0.000872 0.120394 0.285173 0.871903 -0.393665 -0.062500 1 0 0 0 0 0 2 415110
-0.002285 -0.000872 0.120394 0.285238 0.871886 -0.393658 -0.062500 1 0 0 0 0 0 2 416111
-0.002285 -0.000872 0.120394 0.285277 0.871876 -0.393656 -0.062500 1 0 0 0 0 0 2 417117
-0.002285 -0.000872 0.120394 0.285299 0.871881 -0.393655 -0.062500 1 0 0 0 0 0 2 418110
-0.002285 -0.000872 0.120394 0.285301 0.871882 -0.393654 -0.062500 1 0 0 0 0 0 2 419116
-0.002285 -0.000872 0.120394 0.285304 0.871872 -0.393668 -0.062500 1 0 0 0 0 0 2 420112
-0.002285 -0.000872 0.120394 0.285316 0.871867 -0.393656 -0.062500 1 0 0 0 0 0 2 421118
-0.002285 -0.000872 0.120394 0.285318 0.871867 -0.393654 -0.062500 1 0 0 0 0 0 2 422122
-0.002285 -0.000872 0.120394 0.285315 0.871878 -0.393661 -0.062500 1 0 0 0 0 0 2 423110
-0.002285 -0.000872 0.120394 0.285309 0.871859 -0.393662 -0.062500 1 0 0 0 0 0 2 424110
-0.002285 -0.000872 0.120394 0.285314 0.871877 -0.393662 -0.062500 1 0 0 0 0 0 2 425116
-0.002285 -0.000872 0.120394 0.285318 0.871868 -0.393655 -0.062500 1 0 0 0 0 0 2 426110
-0.002285 -0.000872 0.120394 0.285315 0.871878 -0.393661 -0.062500 1 0 0 0 0 0 2 427116
-0.002285 -0.000872 0.120394 0.285310 0.871859 -0.393662 -0.062500 1 0 0 0 0 0 2 428117
-0.002285 -0.000872 0.120394 0.285314 0.871877 -0.393662 -0.062500 1 0 0 0 0 0 2 429121
-0.002285 -0.000872 0.120394 0.285318 0.871868 -0.393655 -0.062500 1 0 0 0 0 0 2 431549
-0.002285 -0.000872 0.120394 0.285315 0.871878 -0.393661 -0.062500 1 0 0 0 0 0 2 432118
-0.002285 -0.000872 0.120394 0.285310 0.871859 -0.393662 -0.062500 1 0 0 0 0 0 2 433110
-0.002285 -0.000872 0.120394 0.285302 0.871880 -0.393656 -0.062500 1 0 0 0 0 0 2 434116
-0.002285 -0.000872 0.120394 0.285316 0.871868 -0.393654 -0.062500 1 0 0 0 0 0 2 435109
-0.002285 -0.000872 0.120394 0.285314 0.871879 -0.393661 -0.062500 1 0 0 0 0 0 2 436120
-0.002285 -0.000872 0.120394 0.285309 0.871859 -0.393662 -0.062500 1 0 0 0 0 0 2 437109
-0.002285 -0.000872 0.120394 0.285317 0.871866 -0.393655 -0.062500 1 0 0 0 0 0 2 438116
-0.002285 -0.000872 0.120394 0.285314 0.871878 -0.393661 -0.062500 1 0 0 0 0 0 2 439117
-0.002285 -0.000872 0.120394 0.285318 0.871868 -0.393655 -0.062500 1 0 0 0 0 0 2 440128
-0.002285 -0.000872 0.120394 0.285306 0.871870 -0.393668 -0.062500 1 0 0 0 0 0 2 441121
-0.002285 -0.000872 0.120394 0.285317 0.871867 -0.393656 -0.062500 1 0 0 0 0 0 2 447854
-0.002285 -0.000872 0.120394 0.285314 0.871878 -0.393661 -0.062500 1 0 0 0 0 0 2 448218
-0.002285 -0.000872 0.120394 0.285318 0.871868 -0.393655 -0.062500 1 0 0 0 0 0 2 449095
-0.002285 -0.000872 0.120394 0.285307 0.871870 -0.393668 -0.062500 1 0 0 0 0 0 2 450096
-0.002285 -0.000872 0.120394 0.285317 0.871867 -0.393656 -0.062500 1 0 0 0 0 0 2 451095
-0.002285 -0.000872 0.120394 0.285315 0.871878 -0.393661 -0.062500 1 0 0 0 0 0 2 452096
-0.002285 -0.000872 0.120394 0.285306 0.871871 -0.393649 -0.062500 1 0 0 0 0 0 2 453095
-0.002285 -0.000872 0.120394 0.285305 0.871870 -0.393667 -0.062500 1 0 0 0 0 0 2 454095
-0.002285 -0.000872 0.120394 0.285316 0.871867 -0.393656 -0.062500 1 0 0 0 0 0 2 455094
-0.002285 -0.000872 0.120394 0.285314 0.871878 -0.393661 -0.062500 1 0 0 0 0 0 2 456094
-0.002285 -0.000872 0.120394 0.285317 0.871868 -0.393655 -0.062500 1 0 0 0 0 0 2 457095
-0.002285 -0.000872 0.120394 0.285306 0.871870 -0.393668 -0.062500 1 0 0 0 0 0 2 458095
-0.002285 -0.000872 0.120394 0.285316 0.871867 -0.393656 -0.062500 1 0 0 0 0 0 2 459094
-0.002285 -0.000872 0.120394 0.285314 0.871878 -0.393661 -0.062500 1 0 0 0 0 0 2 460096
-0.002285 -0.000872 0.120394 0.285318 0.871868 -0.393655 -0.062500 1 0 0 0 0 0 2 461094
-0.002285 -0.000872 0.120394 0.285315 0.871879 -0.393661 -0.062500 1 0 0 0 0 0 2 462109
-0.002285 -0.000872 0.120394 0.285310 0.871859 -0.393662 -0.062500 1 0 0 0 0 0 2 463100
-0.002285 -0.000872 0.120394 0.285317 0.871866 -0.393655 -0.062500 1 0 0 0 0 0 2 464187
-0.002285 -0.000872 0.120394 0.285315 0.871878 -0.393661 -0.062500 1 0 0 0 0 0 2 465096
-0.002285 -0.000872 0.120394 0.285318 0.871868 -0.393655 -0.062500 1 0 0 0 0 0 2 466225
-0.002285 -0.000872 0.120394 0.285307 0.871870 -0.393668 -0.062500 1 0 0 0 0 0 2 467126
-0.002285 -0.000872 0.120394 0.285305 0.871870 -0.393649 -0.062500 1 0 0 0 0 0 2 468814
-0.002285 -0.000872 0.120394 0.285313 0.871879 -0.393660 -0.062500 1 0 0 0 0 0 2 469104
-0.002285 -0.000872 0.120394 0.285317 0.871868 -0.393655 -0.062500 1 0 0 0 0 0 2 470117
-0.002285 -0.000872 0.120394 0.285306 0.871870 -0.393668 -0.062500 1 0 0 0 0 0 2 471109
-0.002285 -0.000872 0.120394 0.285316 0.871867 -0.393656 -0.062500 1 0 0 0 0 0 2 472104
-0.002285 -0.000872 0.120394 0.285314 0.871878 -0.393661 -0.062500 1 0 0 0 0 0 2 473109
-0.002285 -0.000872 0.120394 0.285318 0.871868 -0.393655 -0.062500 1 0 0 0 0 0 2 474117
-0.002285 -0.000872 0.120394 0.285306 0.871870 -0.393668 -0.062500 1 0 0 0 0 0 2 475109
-0.002285 -0.000872 0.120394 0.285317 0.871867 -0.393656 -0.062500 1 0 0 0 0 0 2 476110
-0.002285 -0.000872 0.120394 0.285314 0.871878 -0.393661 -0.062500 1 0 0 0 0 0 2 477121
-0.002285 -0.000872 0.120394 0.285318 0.871868 -0.393655 -0.062500 1 0 0 0 0 0 2 478119
-0.002285 -0.000872 0.120394 0.285307 0.871870 -0.393668 -0.062500 1 0 0 0 0 0 2 479111
-0.002285 -0.000872 0.120394 0.285317 0.871867 -0.393656 -0.062500 1 0 0 0 0 0 2 480123
-0.002285 -0.000872 0.120394 0.285318 0.871866 -0.393655 -0.062500 1 0 0 0 0 0 2 481108
-0.002285 -0.000872 0.120394 0.285315 0.871878 -0.393661 -0.062500 1 0 0 0 0 0 2 482119
-0.002285 -0.000872 0.120394 0.285310 0.871859 -0.393662 -0.062500 1 0 0 0 0 0 2 483109
-0.002285 -0.000872 0.120394 0.285302 0.871880 -0.393655 -0.062500 1 0 0 0 0 0 2 484109
-0.002285 -0.000872 0.120394 0.285316 0.871868 -0.393654 -0.062500 1 0 0 0 0 0 2 485116
-0.002285 -0.000872 0.120394 0.285314 0.871878 -0.393661 -0.062500 1 0 0 0 0 0 2 486108
-0.002285 -0.000872 0.120394 0.285309 0.871859 -0.393662 -0.062500 1 0 0 0 0 0 2 487115
-0.002285 -0.000872 0.120394 0.285313 0.871877 -0.393662 -0.062500 1 0 0 0 0 0 2 488117
-0.002285 -0.000872 0.120394 0.285317 0.871868 -0.393655 -0.062500 1 0 0 0 0 0 2 489109
-0.002285 -0.000872 0.120394 0.285314 0.871878 -0.393661 -0.062500 1 0 0 0 0 0 2 490115
-0.002285 -0.000872 0.120394 0.285318 0.871868 -0.393655 -0.062500 1 0 0 0 0 0 2 491108
-0.002285 -0.000872 0.120394 0.285307 0.871870 -0.393668 -0.062500 1 0 0 0 0 0 2 492107
-0.002285 -0.000872 0.120394 0.285317 0.871867 -0.393656 -0.062500 1 0 0 0 0 0 2 493117
-0.002285 -0.000872 0.120394 0.285315 0.871878 -0.393661 -0.062500 1 0 0 0 0 0 2 494117
-0.002285 -0.000872 0.120394 0.285318 0.871868 -0.393655 -0.062500 1 0 0 0 0 0 2 495109
-0.002285 -0.000872 0.120394 0.285307 0.871870 -0.393668 -0.062500 1 0 0 0 0 0 2 496115
-0.002285 -0.000872 0.120394 0.285317 0.871867 -0.393656 -0.062500 1 0 0 0 0 0 2 497110
-0.002285 -0.000872 0.120394 0.285315 0.871878 -0.393661 -0.062500 1 0 0 0 0 0 2 498114
-0.002285 -0.000872 0.120394 0.285306 0.871871 -0.393649 -0.062500 1 0 0 0 0 0 2 499106
-0.002285 -0.000872 0.120394 0.285305 0.871870 -0.393667 -0.062500 1 0 0 0 0 0 2 500107
-0.002285 -0.000872 0.120394 0.285316 0.871867 -0.393656 -0.062500 1 0 0 0 0 0 2 501115
-0.002285 -0.000872 0.120394 0.285318 0.871867 -0.393654 -0.062500 1 0 0 0 0 0 2 502106
-0.002285 -0.000872 0.120394 0.285306 0.871869 -0.393668 -0.062500 1 0 0 0 0 0 2 503099
-0.002285 -0.000872 0.120394 0.285316 0.871867 -0.393656 -0.062500 1 0 0 0 0 0 2 504093
-0.002285 -0.000872 0.120394 0.285314 0.871878 -0.393661 -0.062500 1 0 0 0 0 0 2 505112
-0.002285 -0.000872 0.120394 0.285318 0.871868 -0.393655 -0.062500 1 0 0 0 0 0 2 506115
-0.002285 -0.000872 0.120394 0.285315 0.871878 -0.393661 -0.062500 1 0 0 0 0 0 2 507108
-0.002285 -0.000872 0.120394 0.285310 0.871859 -0.393662 -0.062500 1 0 0 0 0 0 2 508107
-0.002285 -0.000872 0.120394 0.285314 0.871877 -0.393662 -0.062500 1 0 0 0 0 0 2 509114
-0.002285 -0.000872 0.120394 0.285318 0.871868 -0.393655 -0.062500 1 0 0 0 0 0 2 510117
-0.002285 -0.000872 0.120394 0.285315 0.871878 -0.393661 -0.062500 1 0 0 0 0 0 2 511107
-0.002285 -0.000872 0.120394 0.285310 0.871859 -0.393662 -0.062500 1 0 0 0 0 0 2 512111
-0.002285 -0.000872 0.120394 0.285301 0.871880 -0.393655 -0.062500 1 0 0 0 0 0 2 513107
-0.002285 -0.000872 0.120394 0.285316 0.871868 -0.393654 -0.062500 1 0 0 0 0 0 2 514114
-0.002285 -0.000872 0.120394 0.285314 0.871879 -0.393661 -0.062500 1 0 0 0 0 0 2 515096
-0.002285 -0.000872 0.120394 0.285309 0.871859 -0.393662 -0.062500 1 0 0 0 0 0 2 516097
-0.002285 -0.000872 0.120394 0.285313 0.871878 -0.393662 -0.062500 1 0 0 0 0 0 2 517097
-0.002285 -0.000872 0.120394 0.285317 0.871868 -0.393655 -0.062500 1 0 0 0 0 0 2 518098
-0.002285 -0.000872 0.120394 0.285314 0.871879 -0.393661 -0.062500 1 0 0 0 0 0 2 519093
-0.002285 -0.000872 0.120394 0.285309 0.871859 -0.393662 -0.062500 1 0 0 0 0 0 2 520093
-0.002285 -0.000872 0.120394 0.285317 0.871866 -0.393655 -0.062500 1 0 0 0 0 0 2 521092
-0.002285 -0.000872 0.120394 0.285314 0.871878 -0.393661 -0.062500 1 0 0 0 0 0 2 522092
-0.002285 -0.000872 0.120394 0.285318 0.871868 -0.393655 -0.062500 1 0 0 0 0 0 2 523091
-0.002285 -0.000872 0.120394 0.285307 0.871870 -0.393668 -0.062500 1 0 0 0 0 0 2 524094
-0.002285 -0.000872 0.120394 0.285317 0.871867 -0.393656 -0.062500 1 0 0 0 0 0 2 525127
-0.002285 -0.000872 0.120394 0.285315 0.871878 -0.393661 -0.062500 1 0 0 0 0 0 2 526107
-0.002285 -0.000872 0.120394 0.285318 0.871868 -0.393655 -0.062500 1 0 0 0 0 0 2 527106
-0.002285 -0.000872 0.120394 0.285307 0.871870 -0.393668 -0.062500 1 0 0 0 0 0 2 528098
-0.002285 -0.000872 0.120394 0.285305 0.871870 -0.393650 -0.062500 1 0 0 0 0 0 2 529094
-0.002285 -0.000872 0.120394 0.285313 0.871879 -0.393660 -0.062500 1 0 0 0 0 0 2 530088
-0.002285 -0.000872 0.120394 0.285317 0.871868 -0.393655 -0.062500 1 0 0 0 0 0 2 531087
-0.002285 -0.000872 0.120394 0.285306 0.871870 -0.393668 -0.062500 1 0 0 0 0 0 2 532088
-0.002285 -0.000872 0.120394 0.285316 0.871867 -0.393656 -0.062500 1 0 0 0 0 0 2 533087
-0.002285 -0.000872 0.120394 0.285314 0.871878 -0.393661 -0.062500 1 0 0 0 0 0 2 534088
-0.002285 -0.000872 0.120394 0.285317 0.871868 -0.393655 -0.062500 1 0 0 0 0 0 2 535086
-0.002285 -0.000872 0.120394 0.285315 0.871879 -0.393661 -0.062500 1 0 0 0 0 0 2 536097
-0.002285 -0.000872 0.120394 0.285309 0.871859 -0.393662 -0.062500 1 0 0 0 0 0 2 537202
-0.002285 -0.000872 0.120394 0.285317 0.871866 -0.393655 -0.062500 1 0 0 0 0 0 2 538133
-0.002285 -0.000872 0.120394 0.285315 0.871878 -0.393661 -0.062500 1 0 0 0 0 0 2 539093
-0.002285 -0.000872 0.120394 0.285318 0.871868 -0.393655 -0.062500 1 0 0 0 0 0 2 540141
-0.002285 -0.000872 0.120394 0.285307 0.871870 -0.393668 -0.062500 1 0 0 0 0 0 2 541111
-0.002285 -0.000872 0.120394 0.285317 0.871867 -0.393656 -0.062500 1 0 0 0 0 0 2 542117
-0.002285 -0.000872 0.120394 0.285315 0.871878 -0.393661 -0.062500 1 0 0 0 0 0 2 543100
-0.002285 -0.000872 0.120394 0.285318 0.871868 -0.393655 -0.062500 1 0 0 0 0 0 2 544108
-0.002285 -0.000872 0.120394 0.285295 0.871873 -0.393662 -0.062500 1 0 0 0 0 0 2 545114
-0.002285 -0.000872 0.120394 0.285315 0.871867 -0.393655 -0.062500 1 0 0 0 0 0 2 546107
-0.002285 -0.000872 0.120394 0.285314 0.871878 -0.393661 -0.062500 1 0 0 0 0 0 2 547108
-0.002285 -0.000872 0.120394 0.285317 0.871868 -0.393655 -0.062500 1 0 0 0 0 0 2 548108
-0.002285 -0.000872 0.120394 0.285306 0.871870 -0.393668 -0.062500 1 0 0 0 0 0 2 549114
-0.002285 -0.000872 0.120394 0.285316 0.871867 -0.393656 -0.062500 1 0 0 0 0 0 2 550156
-0.002285 -0.000872 0.120394 0.285314 0.871878 -0.393661 -0.062500 1 0 0 0 0 0 2 551116
-0.002285 -0.000872 0.120394 0.285318 0.871868 -0.393655 -0.062500 1 0 0 0 0 0 2 552117
-0.002285 -0.000872 0.120394 0.285306 0.871870 -0.393668 -0.062500 1 0 0 0 0 0 2 553109
-0.002285 -0.000872 0.120394 0.285317 0.871867 -0.393656 -0.062500 1 0 0 0 0 0 2 554112
-0.002285 -0.000872 0.120394 0.285318 0.871866 -0.393654 -0.062500 1 0 0 0 0 0 2 555107
-0.002285 -0.000872 0.120394 0.285315 0.871878 -0.393661 -0.062500 1 0 0 0 0 0 2 556107
-0.002285 -0.000872 0.120394 0.285310 0.871859 -0.393662 -0.062500 1 0 0 0 0 0 2 557109
-0.002285 -0.000872 0.120394 0.285314 0.871877 -0.393662 -0.062500 1 0 0 0 0 0 2 558112
-0.002285 -0.000872 0.120394 0.285305 0.871870 -0.393649 -0.062500 1 0 0 0 0 0 2 559106
-0.002285 -0.000872 0.120394 0.285313 0.871879 -0.393660 -0.062500 1 0 0 0 0 0 2 560107
-0.002285 -0.000872 0.120394 0.285309 0.871859 -0.393662 -0.062500 1 0 0 0 0 0 2 561112
-0.002285 -0.000872 0.120394 0.285313 0.871877 -0.393662 -0.062500 1 0 0 0 0 0 2 562106
-0.002285 -0.000872 0.120394 0.285317 0.871868 -0.393655 -0.062500 1 0 0 0 0 0 2 563106
-0.002285 -0.000872 0.120394 0.285314 0.871878 -0.393661 -0.062500 1 0 0 0 0 0 2 564106
-0.002285 -0.000872 0.120394 0.285309 0.871859 -0.393662 -0.062500 1 0 0 0 0 0 2 565113
-0.002285 -0.000872 0.120394 0.285313 0.871877 -0.393662 -0.062500 1 0 0 0 0 0 2 566106
-0.002285 -0.000872 0.120394 0.285317 0.871868 -0.393655 -0.062500 1 0 0 0 0 0 2 567107
-0.002285 -0.000872 0.120394 0.285315 0.871878 -0.393661 -0.062500 1 0 0 0 0 0 2 568107
-0.002285 -0.000872 0.120394 0.285318 0.871868 -0.393655 -0.062500 1 0 0 0 0 0 2 569113
-0.002285 -0.000872 0.120394 0.285307 0.871870 -0.393668 -0.062500 1 0 0 0 0 0 2 570110
-0.002285 -0.000872 0.120394 0.285317 0.871867 -0.393656 -0.062500 1 0 0 0 0 0 2 571115
-0.002285 -0.000872 0.120394 0.285315 0.871878 -0.393661 -0.062500 1 0 0 0 0 0 2 572115
-0.002285 -0.000872 0.120394 0.285318 0.871868 -0.393655 -0.062500 1 0 0 0 0 0 2 573126
-0.002285 -0.000872 0.120394 0.285307 0.871870 -0.393668 -0.062500 1 0 0 0 0 0 2 574108
-0.002285 -0.000872 0.120394 0.285305 0.871870 -0.393650 -0.062500 1 0 0 0 0 0 2 575114
-0.002285 -0.000872 0.120394 0.285313 0.871879 -0.393660 -0.062500 1 0 0 0 0 0 2 576113
-0.002285 -0.000872 0.120394 0.285317 0.871868 -0.393655 -0.062500 1 0 0 0 0 0 2 577090
-0.002285 -0.000872 0.120394 0.285310 0.871858 -0.393661 -0.062500 1 0 0 0 0 0 2 578094
-0.002285 -0.000872 0.120394 0.285313 0.871877 -0.393661 -0.062500 1 0 0 0 0 0 2 579169
-0.002285 -0.000872 0.120394 0.285317 0.871868 -0.393655 -0.062500 1 0 0 0 0 0 2 580108
-0.002285 -0.000872 0.120394 0.285315 0.871878 -0.393661 -0.062500 1 0 0 0 0 0 2 581113
-0.002285 -0.000872 0.120394 0.285310 0.871859 -0.393662 -0.062500 1 0 0 0 0 0 2 582107
-0.002285 -0.000872 0.120394 0.285314 0.871877 -0.393662 -0.062500 1 0 0 0 0 0 2 583106
-0.002285 -0.000872 0.120394 0.285318 0.871868 -0.393655 -0.062500 1 0 0 0 0 0 2 584109
-0.002285 -0.000872 0.120394 0.285315 0.871879 -0.393661 -0.062500 1 0 0 0 0 0 2 585115
-0.002285 -0.000872 0.120394 0.285310 0.871859 -0.393662 -0.062500 1 0 0 0 0 0 2 586106
-0.002285 -0.000872 0.120394 0.285314 0.871877 -0.393662 -0.062500 1 0 0 0 0 0 2 587115
-0.002285 -0.000872 0.120394 0.285318 0.871868 -0.393655 -0.062500 1 0 0 0 0 0 2 588113
-0.002285 -0.000872 0.120394 0.285315 0.871879 -0.393661 -0.062500 1 0 0 0 0 0 2 589106
-0.002285 -0.000872 0.120394 0.285297 0.871862 -0.393656 -0.062500 1 0 0 0 0 0 2 590101
-0.002285 -0.000872 0.120394 0.285312 0.871878 -0.393661 -0.062500 1 0 0 0 0 0 2 591117
-0.002285 -0.000872 0.120394 0.285317 0.871868 -0.393655 -0.062500 1 0 0 0 0 0 2 592108
-0.002285 -0.000872 0.120394 0.285314 0.871879 -0.393661 -0.062500 1 0 0 0 0 0 2 593099
-0.002285 -0.000872 0.120394 0.285309 0.871859 -0.393662 -0.062500 1 0 0 0 0 0 2 594110
-0.002285 -0.000872 0.120394 0.285317 0.871866 -0.393655 -0.062500 1 0 0 0 0 0 2 595092
-0.002285 -0.000872 0.120394 0.285314 0.871878 -0.393661 -0.062500 1 0 0 0 0 0 2 596107
-0.002285 -0.000872 0.120394 0.285318 0.871868 -0.393655 -0.062500 1 0 0 0 0 0 2 597103
-0.002285 -0.000872 0.120394 0.285306 0.871870 -0.393668 -0.062500 1 0 0 0 0 0 2 598092
-0.002285 -0.000872 0.120394 0.285317 0.871867 -0.393656 -0.062500 1 0 0 0 0 0 2 599111
-0.002285 -0.000872 0.120394 0.285315 0.871878 -0.393661 -0.062500 1 0 0 0 0 0 2 600111
-0.002285 -0.000872 0.120394 0.285318 0.871868 -0.393655 -0.062500 1 0 0 0 0 0 2 601103
-0.002285 -0.000872 0.120394 0.285307 0.871870 -0.393668 -0.062500 1 0 0 0 0 0 2 602110
-0.002285 -0.000872 0.120394 0.285317 0.871867 -0.393656 -0.062500 1 0 0 0 0 0 2 603102
-0.002285 -0.000872 0.120394 0.285315 0.871878 -0.393661 -0.062500 1 0 0 0 0 0 2 604110
-0.002285 -0.000872 0.120394 0.285306 0.871871 -0.393649 -0.062500 1 0 0 0 0 0 2 605103
-0.002298 -0.000885 0.120383 0.463247 1.061907 -0.240529 -0.062500 1 0 0 0 0 0 2 606090
-0.002304 -0.000892 0.120379 0.404787 0.998636 -0.315144 -0.062500 1 0 0 0 0 0 2 607111
-0.002308 -0.000896 0.120378 0.360060 0.950863 -0.353945 -0.062500 1 0 0 0 0 0 2 608108
-0.002309 -0.000897 0.120377 0.335883 0.925257 -0.368747 -0.062500 1 0 0 0 0 0 2 609112
-0.002310 -0.000898 0.120377 0.323537 0.912246 -0.374028 -0.062500 1 0 0 0 0 0 2 610121
-0.002311 -0.000899 0.120377 0.317310 0.905707 -0.375879 -0.062500 1 0 0 0 0 0 2 611098
-0.002311 -0.000899 0.120377 0.314159 0.902427 -0.376530 -0.062500 1 0 0 0 0 0 2 612097
-0.002311 -0.000899 0.120377 0.312588 0.900789 -0.376753 -0.062500 1 0 0 0 0 0 2 613102
-0.002311 -0.000899 0.120377 0.311812 0.899956 -0.376833 -0.062500 1 0 0 0 0 0 2 614092
-0.002311 -0.000899 0.120377 0.311399 0.899550 -0.376862 -0.062500 1 0 0 0 0 0 2 615098
-0.002311 -0.000899 0.120377 0.311205 0.899333 -0.376865 -0.062500 1 0 0 0 0 0 2 616118
-0.002311 -0.000899 0.120377 0.311112 0.899233 -0.376875 -0.062500 1 0 0 0 0 0 2 617248
-0.002311 -0.000899 0.120377 0.311066 0.899184 -0.376871 -0.062500 1 0 0 0 0 0 2 618117
-0.002311 -0.000899 0.120377 0.311036 0.899167 -0.376878 -0.062500 1 0 0 0 0 0 2 619096
-0.002311 -0.000899 0.120377 0.311017 0.899149 -0.376873 -0.062500 1 0 0 0 0 0 2 620112
-0.002311 -0.000899 0.120377 0.311015 0.899148 -0.376873 -0.062500 1 0 0 0 0 0 2 621233
-0.002311 -0.000899 0.120377 0.311019 0.899137 -0.376866 -0.062500 1 0 0 0 0 0 2 622112
-0.002311 -0.000899 0.120377 0.311008 0.899139 -0.376878 -0.062500 1 0 0 0 0 0 2 623221
-0.002311 -0.000899 0.120377 0.311018 0.899136 -0.376866 -0.062500 1 0 0 0 0 0 2 624234
-0.002311 -0.000899 0.120377 0.311008 0.899139 -0.376878 -0.062500 1 0 0 0 0 0 2 625239
-0.002311 -0.000899 0.120377 0.311010 0.899128 -0.376873 -0.062500 1 0 0 0 0 0 2 626106
-0.002311 -0.000899 0.120377 0.311019 0.899135 -0.376866 -0.062500 1 0 0 0 0 0 2 627236
-0.002311 -0.000899 0.120377 0.311008 0.899139 -0.376878 -0.062500 1 0 0 0 0 0 2 628236
-0.002311 -0.000899 0.120377 0.311011 0.899127 -0.376873 -0.062500 1 0 0 0 0 0 2 629219
-0.002311 -0.000899 0.120377 0.311016 0.899146 -0.376872 -0.062500 1 0 0 0 0 0 2 630234
-0.002311 -0.000899 0.120377 0.311012 0.899128 -0.376872 -0.062500 1 0 0 0 0 0 2 631236
-0.002311 -0.000899 0.120377 0.311008 0.899138 -0.376879 -0.062500 1 0 0 0 0 0 2 632231
-0.002311 -0.000899 0.120377 0.311019 0.899136 -0.376866 -0.062500 1 0 0 0 0 0 2 633236
-0.002311 -0.000899 0.120377 0.311009 0.899139 -0.376879 -0.062500 1 0 0 0 0 0 2 634311
-0.002311 -0.000899 0.120377 0.311011 0.899127 -0.376873 -0.062500 1 0 0 0 0 0 2 635230
-0.002311 -0.000899 0.120377 0.311016 0.899147 -0.376872 -0.062500 1 0 0 0 0 0 2 636235
-0.002311 -0.000899 0.120377 0.311012 0.899128 -0.376873 -0.062500 1 0 0 0 0 0 2 637229
-0.002311 -0.000899 0.120377 0.311008 0.899138 -0.376880 -0.062500 1 0 0 0 0 0 2 638230
-0.002311 -0.000899 0.120377 0.311019 0.899136 -0.376867 -0.062500 1 0 0 0 0 0 2 639244
-0.002311 -0.000899 0.120377 0.311009 0.899139 -0.376879 -0.062500 1 0 0 0 0 0 2 640237
-0.002311 -0.000899 0.120377 0.310999 0.899130 -0.376867 -0.062500 1 0 0 0 0 0 2 641228
-0.002311 -0.000899 0.120377 0.311014 0.899147 -0.376872 -0.062500 1 0 0 0 0 0 2 642215
-0.002311 -0.000899 0.120377 0.311011 0.899129 -0.376872 -0.062500 1 0 0 0 0 0 2 643235
-0.002311 -0.000899 0.120377 0.311007 0.899138 -0.376879 -0.062500 1 0 0 0 0 0 2 644112
-0.002311 -0.000899 0.120377 0.311019 0.899136 -0.376866 -0.062500 1 0 0 0 0 0 2 645228
-0.002311 -0.000899 0.120377 0.311012 0.899127 -0.376872 -0.062500 1 0 0 0 0 0 2 646234
-0.002311 -0.000899 0.120377 0.311008 0.899138 -0.376879 -0.062500 1 0 0 0 0 0 2 647235
-0.002311 -0.000899 0.120377 0.311019 0.899136 -0.376866 -0.062500 1 0 0 0 0 0 2 648228
-0.002311 -0.000899 0.120377 0.311009 0.899139 -0.376879 -0.062500 1 0 0 0 0 0 2 649215
-0.002311 -0.000899 0.120377 0.311011 0.899127 -0.376873 -0.062500 1 0 0 0 0 0 2 651575
-0.002311 -0.000899 0.120377 0.311016 0.899146 -0.376872 -0.062500 1 0 0 0 0 0 2 652237
-0.002311 -0.000899 0.120377 0.311012 0.899128 -0.376873 -0.062500 1 0 0 0 0 0 2 653228
-0.002311 -0.000899 0.120377 0.311008 0.899138 -0.376879 -0.062500 1 0 0 0 0 0 2 654235
-0.002311 -0.000899 0.120377 0.311019 0.899136 -0.376867 -0.062500 1 0 0 0 0 0 2 655221
-0.002311 -0.000899 0.120377 0.311009 0.899139 -0.376879 -0.062500 1 0 0 0 0 0 2 656239
-0.002311 -0.000899 0.120377 0.310999 0.899130 -0.376867 -0.062500 1 0 0 0 0 0 2 657230
-0.002311 -0.000899 0.120377 0.311014 0.899147 -0.376872 -0.062500 1 0 0 0 0 0 2 658235
-0.002311 -0.000899 0.120377 0.311011 0.899129 -0.376872 -0.062500 1 0 0 0 0 0 2 659254
-0.002311 -0.000899 0.120377 0.311007 0.899138 -0.376879 -0.062500 1 0 0 0 0 0 2 660238
-0.002311 -0.000899 0.120377 0.311019 0.899136 -0.376866 -0.062500 1 0 0 0 0 0 2 661233
-0.002311 -0.000899 0.120377 0.311008 0.899139 -0.376879 -0.062500 1 0 0 0 0 0 2 663892
-0.002311 -0.000899 0.120377 0.311011 0.899128 -0.376873 -0.062500 1 0 0 0 0 0 2 664099
-0.002311 -0.000899 0.120377 0.311019 0.899135 -0.376866 -0.062500 1 0 0 0 0 0 2 665236
-0.002311 -0.000899 0.120377 0.311009 0.899139 -0.376878 -0.062500 1 0 0 0 0 0 2 666235
-0.002311 -0.000899 0.120377 0.311011 0.899127 -0.376873 -0.062500 1 0 0 0 0 0 2 667227
-0.002311 -0.000899 0.120377 0.311016 0.899146 -0.376872 -0.062500 1 0 0 0 0 0 2 668243
-0.002311 -0.000899 0.120377 0.311012 0.899128 -0.376873 -0.062500 1 0 0 0 0 0 2 669236
-0.002311 -0.000899 0.120377 0.311008 0.899138 -0.376879 -0.062500 1 0 0 0 0 0 2 670227
-0.002311 -0.000899 0.120377 0.311019 0.899136 -0.376867 -0.062500 1 0 0 0 0 0 2 671234
-0.002311 -0.000899 0.120377 0.311009 0.899139 -0.376879 -0.062500 1 0 0 0 0 0 2 672233
-0.002311 -0.000899 0.120377 0.311011 0.899127 -0.376874 -0.062500 1 0 0 0 0 0 2 673111
-0.002311 -0.000899 0.120377 0.311016 0.899146 -0.376873 -0.062500 1 0 0 0 0 0 2 675800
-0.002311 -0.000899 0.120377 0.311000 0.899131 -0.376866 -0.062500 1 0 0 0 0 0 2 680730
-0.002311 -0.000899 0.120377 0.311006 0.899138 -0.376879 -0.062500 1 0 0 0 0 0 2 680855
-0.002311 -0.000899 0.120377 0.311019 0.899136 -0.376866 -0.062500 1 0 0 0 0 0 2 681284
-0.002311 -0.000899 0.120377 0.311008 0.899139 -0.376879 -0.062500 1 0 0 0 0 0 2 682224
-0.002311 -0.000899 0.120377 0.311011 0.899127 -0.376873 -0.062500 1 0 0 0 0 0 2 683525
-0.002311 -0.000899 0.120377 0.311016 0.899147 -0.376872 -0.062500 1 0 0 0 0 0 2 684213
-0.002311 -0.000899 0.120377 0.311012 0.899128 -0.376873 -0.062500 1 0 0 0 0 0 2 685218
-0.002311 -0.000899 0.120377 0.311008 0.899138 -0.376879 -0.062500 1 0 0 0 0 0 2 687033
-0.002311 -0.000899 0.120377 0.311019 0.899136 -0.376867 -0.062500 1 0 0 0 0 0 2 687247
-0.002311 -0.000899 0.120377 0.311009 0.899139 -0.376879 -0.062500 1 0 0 0 0 0 2 688223
-0.002311 -0.000899 0.120377 0.311011 0.899128 -0.376874 -0.062500 1 0 0 0 0 0 2 689235
-0.002311 -0.000899 0.120377 0.311020 0.899135 -0.376866 -0.062500 1 0 0 0 0 0 2 690386
-0.002311 -0.000899 0.120377 0.311009 0.899139 -0.376879 -0.062500 1 0 0 0 0 0 2 695248
-0.002311 -0.000899 0.120377 0.311011 0.899127 -0.376874 -0.062500 1 0 0 0 0 0 2 696223
-0.002311 -0.000899 0.120377 0.311016 0.899146 -0.376873 -0.062500 1 0 0 0 0 0 2 697226
-0.002311 -0.000899 0.120377 0.311000 0.899131 -0.376866 -0.062500 1 0 0 0 0 0 2 698213
-0.002311 -0.000899 0.120377 0.311006 0.899138 -0.376879 -0.062500 1 0 0 0 0 0 2 699236
-0.002311 -0.000899 0.120377 0.311019 0.899136 -0.376866 -0.062500 1 0 0 0 0 0 2 700395
-0.002311 -0.000899 0.120377 0.311008 0.899139 -0.376878 -0.062500 1 0 0 0 0 0 2 701615
-0.002311 -0.000899 0.120377 0.311011 0.899127 -0.376873 -0.062500 1 0 0 0 0 0 2 702808
-0.002311 -0.000899 0.120377 0.311016 0.899147 -0.376872 -0.062500 1 0 0 0 0 0 2 703087
-0.002311 -0.000899 0.120377 0.311012 0.899128 -0.376873 -0.062500 1 0 0 0 0 0 2 704241
-0.002311 -0.000899 0.120377 0.311008 0.899138 -0.376879 -0.062500 1 0 0 0 0 0 2 705228
-0.002311 -0.000899 0.120377 0.311019 0.899136 -0.376867 -0.062500 1 0 0 0 0 0 2 706228
-0.002311 -0.000899 0.120377 0.311009 0.899139 -0.376879 -0.062500 1 0 0 0 0 0 2 707233
-0.002311 -0.000899 0.120377 0.311011 0.899127 -0.376874 -0.062500 1 0 0 0 0 0 2 708233
-0.002311 -0.000899 0.120377 0.311020 0.899135 -0.376866 -0.062500 1 0 0 0 0 0 2 709229
-0.002311 -0.000899 0.120377 0.311009 0.899138 -0.376879 -0.062500 1 0 0 0 0 0 2 710234
-0.002311 -0.000899 0.120377 0.311011 0.899127 -0.376873 -0.062500 1 0 0 0 0 0 2 711226
-0.002311 -0.000899 0.120377 0.311016 0.899146 -0.376873 -0.062500 1 0 0 0 0 0 2 712233
-0.002311 -0.000899 0.120377 0.311000 0.899131 -0.376866 -0.062500 1 0 0 0 0 0 2 713234
-0.002311 -0.000899 0.120377 0.311006 0.899138 -0.376878 -0.062500 1 0 0 0 0 0 2 714233
-0.002311 -0.000899 0.120377 0.311019 0.899136 -0.376866 -0.062500 1 0 0 0 0 0 2 715225
-0.002311 -0.000899 0.120377 0.311008 0.899139 -0.376878 -0.062500 1 0 0 0 0 0 2 716235
-0.002311 -0.000899 0.120377 0.311011 0.899127 -0.376873 -0.062500 1 0 0 0 0 0 2 717226
-0.002311 -0.000899 0.120377 0.311016 0.899147 -0.376872 -0.062500 1 0 0 0 0 0 2 718233
-0.002311 -0.000899 0.120377 0.311012 0.899128 -0.376873 -0.062500 1 0 0 0 0 0 2 719226
-0.002311 -0.000899 0.120377 0.311008 0.899138 -0.376879 -0.062500 1 0 0 0 0 0 2 720226
-0.002311 -0.000899 0.120377 0.311019 0.899136 -0.376866 -0.062500 1 0 0 0 0 0 2 721232
-0.002311 -0.000899 0.120377 0.311009 0.899139 -0.376879 -0.062500 1 0 0 0 0 0 2 722225
-0.002311 -0.000899 0.120377 0.311011 0.899127 -0.376874 -0.062500 1 0 0 0 0 0 2 723231
-0.002311 -0.000899 0.120377 0.311016 0.899147 -0.376873 -0.062500 1 0 0 0 0 0 2 724233
-0.002311 -0.000899 0.120377 0.311012 0.899128 -0.376873 -0.062500 1 0 0 0 0 0 2 725225
-0.002311 -0.000899 0.120377 0.311008 0.899138 -0.376880 -0.062500 1 0 0 0 0 0 2 727768
-0.002311 -0.000899 0.120377 0.311019 0.899136 -0.376867 -0.062500 1 0 0 0 0 0 2 728229
-0.002311 -0.000899 0.120377 0.310997 0.899142 -0.376872 -0.062500 1 0 0 0 0 0 2 729232
-0.002311 -0.000899 0.120377 0.311009 0.899128 -0.376873 -0.062500 1 0 0 0 0 0 2 730232
-0.002311 -0.000899 0.120377 0.311019 0.899135 -0.376866 -0.062500 1 0 0 0 0 0 2 731225
-0.002311 -0.000899 0.120377 0.311009 0.899139 -0.376878 -0.062500 1 0 0 0 0 0 2 732227
-0.002311 -0.000899 0.120377 0.311011 0.899127 -0.376873 -0.062500 1 0 0 0 0 0 2 733232
-0.002311 -0.000899 0.120377 0.311016 0.899146 -0.376872 -0.062500 1 0 0 0 0 0 2 734226
-0.002311 -0.000899 0.120377 0.311012 0.899128 -0.376873 -0.062500 1 0 0 0 0 0 2 735231
-0.002311 -0.000899 0.120377 0.311008 0.899138 -0.376879 -0.062500 1 0 0 0 0 0 2 736234
-0.002311 -0.000899 0.120377 0.311019 0.899136 -0.376866 -0.062500 1 0 0 0 0 0 2 737226
-0.002311 -0.000899 0.120377 0.311009 0.899139 -0.376879 -0.062500 1 0 0 0 0 0 2 739065
-0.002311 -0.000899 0.120377 0.311011 0.899127 -0.376873 -0.062500 1 0 0 0 0 0 2 743180
-0.002311 -0.000899 0.120377 0.311016 0.899147 -0.376873 -0.062500 1 0 0 0 0 0 2 747959
-0.002311 -0.000899 0.120377 0.311012 0.899128 -0.376873 -0.062500 1 0 0 0 0 0 2 749211
-0.002311 -0.000899 0.120377 0.311008 0.899138 -0.376880 -0.062500 1 0 0 0 0 0 2 750321
-0.002311 -0.000899 0.120377 0.311019 0.899136 -0.376867 -0.062500 1 0 0 0 0 0 2 751211
-0.002311 -0.000899 0.120377 0.311009 0.899139 -0.376879 -0.062500 1 0 0 0 0 0 2 752233
-0.002311 -0.000899 0.120377 0.310999 0.899130 -0.376867 -0.062500 1 0 0 0 0 0 2 753225
-0.002311 -0.000899 0.120377 0.311014 0.899147 -0.376872 -0.062500 1 0 0 0 0 0 2 754234
-0.002311 -0.000899 0.120377 0.311011 0.899129 -0.376873 -0.062500 1 0 0 0 0 0 2 755224
-0.002311 -0.000899 0.120377 0.311008 0.899138 -0.376879 -0.062500 1 0 0 0 0 0 2 756238
-0.002311 -0.000899 0.120377 0.311019 0.899136 -0.376866 -0.062500 1 0 0 0 0 0 2 757224
-0.002311 -0.000899 0.120377 0.311009 0.899139 -0.376879 -0.062500 1 0 0 0 0 0 2 758231
-0.002311 -0.000899 0.120377 0.311011 0.899128 -0.376874 -0.062500 1 0 0 0 0 0 2 759087
-0.002311 -0.000899 0.120377 0.311019 0.899135 -0.376866 -0.062500 1 0 0 0 0 0 2 760233
-0.002311 -0.000899 0.120377 0.311009 0.899139 -0.376879 -0.062500 1 0 0 0 0 0 2 761218
-0.002311 -0.000899 0.120377 0.311011 0.899127 -0.376873 -0.062500 1 0 0 0 0 0 2 763002
-0.002311 -0.000899 0.120377 0.311016 0.899146 -0.376872 -0.062500 1 0 0 0 0 0 2 764224
-0.002311 -0.000899 0.120377 0.311012 0.899128 -0.376873 -0.062500 1 0 0 0 0 0 2 765095
-0.002311 -0.000899 0.120377 0.311008 0.899138 -0.376880 -0.062500 1 0 0 0 0 0 2 766248
-0.002311 -0.000899 0.120377 0.311019 0.899136 -0.376867 -0.062500 1 0 0 0 0 0 2 767234
-0.002311 -0.000899 0.120377 0.311009 0.899139 -0.376879 -0.062500 1 0 0 0 0 0 2 768225
-0.002311 -0.000899 0.120377 0.310999 0.899130 -0.376867 -0.062500 1 0 0 0 0 0 2 769205
-0.002311 -0.000899 0.120377 0.311014 0.899147 -0.376872 -0.062500 1 0 0 0 0 0 2 770225
-0.002311 -0.000899 0.120377 0.311011 0.899128 -0.376872 -0.062500 1 0 0 0 0 0 2 771224
-0.002311 -0.000899 0.120377 0.311008 0.899138 -0.376879 -0.062500 1 0 0 0 0 0 2 772225
-0.002311 -0.000899 0.120377 0.311019 0.899136 -0.376866 -0.062500 1 0 0 0 0 0 2 773231
-0.002311 -0.000899 0.120377 0.311009 0.899139 -0.376879 -0.062500 1 0 0 0 0 0 2 774230
-0.002311 -0.000899 0.120377 0.311011 0.899128 -0.376873 -0.062500 1 0 0 0 0 0 2 775234
-0.002311 -0.000899 0.120377 0.311019 0.899135 -0.376866 -0.062500 1 0 0 0 0 0 2 776234
-0.002311 -0.000899 0.120377 0.311009 0.899139 -0.376878 -0.062500 1 0 0 0 0 0 2 777225
-0.002311 -0.000899 0.120377 0.311011 0.899127 -0.376873 -0.062500 1 0 0 0 0 0 2 778225
-0.002311 -0.000899 0.120377 0.311016 0.899146 -0.376872 -0.062500 1 0 0 0 0 0 2 779230
-0.002311 -0.000899 0.120377 0.311012 0.899128 -0.376873 -0.062500 1 0 0 0 0 0 2 780257
-0.002311 -0.000899 0.120377 0.311008 0.899138 -0.376879 -0.062500 1 0 0 0 0 0 2 781231
-0.002311 -0.000899 0.120377 0.311019 0.899136 -0.376867 -0.062500 1 0 0 0 0 0 2 782223
-0.002311 -0.000899 0.120377 0.311009 0.899139 -0.376879 -0.062500 1 0 0 0 0 0 2 783231
-0.002311 -0.000899 0.120377 0.311011 0.899127 -0.376874 -0.062500 1 0 0 0 0 0 2 784231
-0.002311 -0.000899 0.120377 0.311016 0.899146 -0.376873 -0.062500 1 0 0 0 0 0 2 785229
-0.002311 -0.000899 0.120377 0.311000 0.899131 -0.376866 -0.062500 1 0 0 0 0 0 2 786224
-0.002311 -0.000899 0.120377 0.311006 0.899138 -0.376879 -0.062500 1 0 0 0 0 0 2 787231
-0.002311 -0.000899 0.120377 0.311019 0.899136 -0.376866 -0.062500 1 0 0 0 0 0 2 788233
-0.002311 -0.000899 0.120377 0.311009 0.899139 -0.376879 -0.062500 1 0 0 0 0 0 2 789277
-0.002311 -0.000899 0.120377 0.311011 0.899127 -0.376873 -0.062500 1 0 0 0 0 0 2 790225
-0.002311 -0.000899 0.120377 0.311016 0.899147 -0.376872 -0.062500 1 0 0 0 0 0 2 791231
-0.002311 -0.000899 0.120377 0.311012 0.899128 -0.376873 -0.062500 1 0 0 0 0 0 2 792231
-0.002324 -0.000913 0.120366 0.488849 1.089069 -0.223618 -0.062500 1 0 0 0 0 0 2 793214
-0.002330 -0.000920 0.120362 0.430431 1.025844 -0.298293 -0.062500 1 0 0 0 0 0 2 794234
-0.002333 -0.000923 0.120361 0.385726 0.978109 -0.337135 -0.062500 1 0 0 0 0 0 2 795238
-0.002335 -0.000925 0.120360 0.361572 0.952515 -0.351942 -0.062500 1 0 0 0 0 0 2 796231
-0.002336 -0.000926 0.120360 0.349229 0.939489 -0.357232 -0.062500 1 0 0 0 0 0 2 797238
-0.002336 -0.000926 0.120360 0.342991 0.932952 -0.359081 -0.062500 1 0 0 0 0 0 2 798238
-0.002336 -0.000926 0.120360 0.339849 0.929682 -0.359726 -0.062500 1 0 0 0 0 0 2 799208
-0.002337 -0.000926 0.120360 0.338279 0.928046 -0.359950 -0.062500 1 0 0 0 0 0 2 800227
-0.002337 -0.000926 0.120360 0.337483 0.927208 -0.360031 -0.062500 1 0 0 0 0 0 2 801234
-0.002337 -0.000926 0.120360 0.337101 0.926804 -0.360065 -0.062500 1 0 0 0 0 0 2 802238
-0.002337 -0.000926 0.120360 0.336898 0.926591 -0.360063 -0.062500 1 0 0 0 0 0 2 803236
-0.002337 -0.000926 0.120360 0.336804 0.926491 -0.360072 -0.062500 1 0 0 0 0 0 2 804240
-0.002337 -0.000926 0.120360 0.336750 0.926434 -0.360075 -0.062500 1 0 0 0 0 0 2 805237
-0.002337 -0.000926 0.120360 0.336727 0.926424 -0.360076 -0.062500 1 0 0 0 0 0 2 806239
-0.002337 -0.000926 0.120360 0.336709 0.926408 -0.360070 -0.062500 1 0 0 0 0 0 2 807241
-0.002337 -0.000926 0.120360 0.336699 0.926398 -0.360077 -0.062500 1 0 0 0 0 0 2 808226
-0.002337 -0.000926 0.120360 0.336702 0.926386 -0.360071 -0.062500 1 0 0 0 0 0 2 809231
-0.002337 -0.000926 0.120360 0.336699 0.926396 -0.360077 -0.062500 1 0 0 0 0 0 2 810224
-0.002337 -0.000926 0.120360 0.336702 0.926385 -0.360071 -0.062500 1 0 0 0 0 0 2 811228
-0.002337 -0.000926 0.120360 0.336699 0.926396 -0.360077 -0.062500 1 0 0 0 0 0 2 815822
-0.002337 -0.000926 0.120360 0.336702 0.926386 -0.360071 -0.062500 1 0 0 0 0 0 2 816207
-0.002337 -0.000926 0.120360 0.336699 0.926396 -0.360077 -0.062500 1 0 0 0 0 0 2 817208
-0.002337 -0.000926 0.120360 0.336703 0.926386 -0.360071 -0.062500 1 0 0 0 0 0 2 818208
-0.002337 -0.000926 0.120360 0.336700 0.926396 -0.360077 -0.062500 1 0 0 0 0 0 2 819208
-0.002337 -0.000926 0.120360 0.336703 0.926386 -0.360071 -0.062500 1 0 0 0 0 0 2 820208
-0.002337 -0.000926 0.120360 0.336700 0.926396 -0.360077 -0.062500 1 0 0 0 0 0 2 821208
-0.002337 -0.000926 0.120360 0.336703 0.926386 -0.360071 -0.062500 1 0 0 0 0 0 2 822207
-0.002337 -0.000926 0.120360 0.336700 0.926397 -0.360077 -0.062500 1 0 0 0 0 0 2 823208
-0.002337 -0.000926 0.120360 0.336703 0.926386 -0.360071 -0.062500 1 0 0 0 0 0 2 824208
-0.002337 -0.000926 0.120360 0.336695 0.926376 -0.360077 -0.062500 1 0 0 0 0 0 2 825208
-0.002337 -0.000926 0.120360 0.336699 0.926395 -0.360078 -0.062500 1 0 0 0 0 0 2 826216
-0.002337 -0.000926 0.120360 0.336690 0.926388 -0.360065 -0.062500 1 0 0 0 0 0 2 827206
-0.002337 -0.000926 0.120360 0.336698 0.926396 -0.360076 -0.062500 1 0 0 0 0 0 2 828222
-0.002337 -0.000926 0.120360 0.336702 0.926386 -0.360070 -0.062500 1 0 0 0 0 0 2 829229
-0.002337 -0.000926 0.120360 0.336699 0.926396 -0.360076 -0.062500 1 0 0 0 0 0 2 830220
-0.002337 -0.000926 0.120360 0.336703 0.926386 -0.360071 -0.062500 1 0 0 0 0 0 2 831220
-0.002337 -0.000926 0.120360 0.336700 0.926396 -0.360077 -0.062500 1 0 0 0 0 0 2 832231
-0.002337 -0.000926 0.120360 0.336703 0.926386 -0.360071 -0.062500 1 0 0 0 0 0 2 833242
-0.002337 -0.000926 0.120360 0.336700 0.926396 -0.360076 -0.062500 1 0 0 0 0 0 2 834225
-0.002337 -0.000926 0.120360 0.336703 0.926386 -0.360071 -0.062500 1 0 0 0 0 0 2 835208
-0.002337 -0.000926 0.120360 0.336692 0.926388 -0.360084 -0.062500 1 0 0 0 0 0 2 836216
-0.002337 -0.000926 0.120360 0.336702 0.926385 -0.360072 -0.062500 1 0 0 0 0 0 2 837230
-0.002337 -0.000926 0.120360 0.336700 0.926396 -0.360077 -0.062500 1 0 0 0 0 0 2 838244
-0.002337 -0.000926 0.120360 0.336703 0.926386 -0.360071 -0.062500 1 0 0 0 0 0 2 839234
-0.002337 -0.000926 0.120360 0.336700 0.926396 -0.360077 -0.062500 1 0 0 0 0 0 2 840231
-0.002337 -0.000926 0.120360 0.336703 0.926386 -0.360071 -0.062500 1 0 0 0 0 0 2 841237
-0.002337 -0.000926 0.120360 0.336704 0.926384 -0.360070 -0.062500 1 0 0 0 0 0 2 842232
-0.002337 -0.000926 0.120360 0.336700 0.926396 -0.360077 -0.062500 1 0 0 0 0 0 2 843208
-0.002337 -0.000926 0.120360 0.336691 0.926388 -0.360064 -0.062500 1 0 0 0 0 0 2 844239
-0.002337 -0.000926 0.120360 0.336698 0.926397 -0.360076 -0.062500 1 0 0 0 0 0 2 845236
-0.002337 -0.000926 0.120360 0.336703 0.926386 -0.360070 -0.062500 1 0 0 0 0 0 2 846218
-0.002337 -0.000926 0.120360 0.336691 0.926388 -0.360083 -0.062500 1 0 0 0 0 0 2 847220
-0.002337 -0.000926 0.120360 0.336702 0.926384 -0.360071 -0.062500 1 0 0 0 0 0 2 848235
-0.002337 -0.000926 0.120360 0.336699 0.926396 -0.360077 -0.062500 1 0 0 0 0 0 2 849210
-0.002337 -0.000926 0.120360 0.336703 0.926385 -0.360071 -0.062500 1 0 0 0 0 0 2 850236
-0.002349 -0.000940 0.120349 0.514439 1.116222 -0.206692 -0.062500 1 0 0 0 0 0 2 851234
-0.002356 -0.000947 0.120345 0.039551 0.076886 -0.281442 -0.062500 0 0 0 0 0 0 2 852211
-0.002359 -0.000950 0.120344 -0.008350 0.025757 -0.320305 -0.062500 0 0 0 0 0 0 2 853208
-0.002361 -0.000952 0.120344 -0.034143 -0.001559 -0.335123 -0.062500 0 0 0 0 0 0 2 854225
-0.002362 -0.000953 0.120343 -0.047312 -0.015418 -0.340415 -0.062500 0 0 0 0 0 0 2 855225
-0.002362 -0.000953 0.120343 -0.053961 -0.022381 -0.342268 -0.062500 0 0 0 0 0 0 2 856226
-0.002362 -0.000953 0.120343 -0.057314 -0.025885 -0.342916 -0.062500 0 0 0 0 0 0 2 857224
-0.002370 -0.000985 0.120343 0.036703 0.387043 -0.334587 -0.062500 0 0 0 0 0 0 2 858230
-0.002373 -0.001001 0.120342 -0.002376 0.220343 -0.338703 -0.062500 0 0 0 0 0 0 2 859232
-0.002388 -0.001023 0.120331 0.134350 0.275709 -0.187280 -0.062500 0 0 0 0 0 0 2 860248
-0.002403 -0.001066 0.120327 0.147239 0.554734 -0.254025 -0.062500 0 0 0 0 0 0 2 861254
-0.002423 -0.001101 0.120314 0.218340 0.481299 -0.143560 -0.062500 0 0 0 0 0 0 2 862245
-0.002446 -0.001132 0.120299 0.261049 0.423514 -0.081748 -0.062500 0 0 0 0 0 0 2 863247
-0.002470 -0.001161 0.120283 0.283354 0.392593 -0.047893 -0.062500 0 0 0 0 0 0 2 864234
-0.002489 -0.001207 0.120276 0.225397 0.615755 -0.169221 -0.062500 0 0 0 0 0 0 2 865238
-0.002512 -0.001244 0.120263 0.257501 0.511695 -0.079432 -0.062500 0 0 0 0 0 0 2 866236
-0.002536 -0.001276 0.120247 0.280397 0.438403 -0.024980 -0.062500 0 0 0 0 0 0 2 867228
-0.002548 -0.001292 0.120242 0.125607 0.221879 -0.148343 -0.062500 0 0 0 0 0 0 2 868227
-0.002561 -0.001332 0.120239 0.112131 0.508752 -0.194932 -0.062500 0 0 0 0 0 0 2 869208
-0.002581 -0.001365 0.120227 0.189442 0.453533 -0.066497 -0.062500 0 0 0 0 0 0 2 870237
-0.002603 -0.001396 0.120212 0.236786 0.406441 0.002699 -0.062500 0 0 0 0 0 0 2 871234
-0.002622 -0.001443 0.120206 0.192425 0.620316 -0.104405 -0.062500 0 0 0 0 0 0 2 872231
-0.002631 -0.001466 0.120203 0.067567 0.336209 -0.165256 -0.062500 0 0 0 0 0 0 2 873232
-0.002648 -0.001491 0.120192 0.153045 0.329801 -0.033706 -0.062500 0 0 0 0 0 0 2 874230
-0.002664 -0.001536 0.120187 0.145624 0.580049 -0.105989 -0.062500 0 0 0 0 0 0 2 875208
-0.002685 -0.001572 0.120174 0.204883 0.490540 0.001604 -0.062500 0 0 0 0 0 0 2 876226
-0.002695 -0.001590 0.120169 0.078115 0.250292 -0.093297 -0.062500 0 0 0 0 0 0 2 877230
-0.002708 -0.001630 0.120167 0.092455 0.524069 -0.127136 -0.062500 0 0 0 0 0 0 2 878230
-0.002727 -0.001664 0.120155 0.176252 0.460522 0.005303 -0.062500 0 0 0 0 0 0 2 879231
-0.002736 -0.001681 0.120151 0.063527 0.235087 -0.080064 -0.062500 0 0 0 0 0 0 2 880240
-0.002748 -0.001722 0.120148 0.079909 0.515518 -0.109915 -0.062500 0 0 0 0 0 0 2 881230
-0.002767 -0.001755 0.120136 0.148580 0.454718 0.023759 -0.062500 0 0 0 0 0 0 2 882228
-0.002784 -0.001804 0.120131 0.131861 0.645270 -0.047897 -0.062500 0 0 0 0 0 0 2 883240
-0.002792 -0.001828 0.120129 0.022517 0.348123 -0.097194 -0.062500 0 0 0 0 0 0 2 885056
-0.002821 -0.001867 0.120106 0.283651 0.507779 0.196016 -0.062500 0 0 0 0 0 0 2 886222
-0.002843 -0.001919 0.120097 0.210665 0.684368 0.050683 -0.062500 0 0 0 0 0 0 2 887244
-0.002867 -0.001958 0.120083 0.224327 0.542119 0.118974 -0.062500 0 0 0 0 0 0 2 888220
-0.002892 -0.001991 0.120067 0.236564 0.448240 0.164718 -0.062500 0 0 0 0 0 0 2 889227
-0.002911 -0.002039 0.120060 0.174201 0.639391 0.051005 -0.062500 0 0 0 0 0 0 2 890218
-0.002934 -0.002077 0.120046 0.203987 0.517514 0.141779 -0.062500 0 0 0 0 0 0 2 891227
-0.002945 -0.002096 0.120041 0.063317 0.262248 0.039152 -0.062500 0 0 0 0 0 0 2 892219
-0.002963 -0.002119 0.120029 0.138802 0.287452 0.147317 -0.062500 0 0 0 0 0 0 2 893227
-0.002979 -0.002162 0.120023 0.098485 0.550304 0.067936 -0.062500 0 0 0 0 0 0 2 894218
-0.003000 -0.002197 0.120010 0.153273 0.469198 0.171625 -0.062500 0 0 0 0 0 0 2 895227
-0.003011 -0.002215 0.120005 0.025664 0.234951 0.073224 -0.062500 0 0 0 0 0 0 2 896221
-0.003023 -0.002255 0.120002 0.038270 0.510979 0.041884 -0.062500 0 0 0 0 0 0 2 897293
-0.003042 -0.002289 0.119990 0.121022 0.447393 0.174027 -0.062500 0 0 0 0 0 0 2 898229
-0.003064 -0.002319 0.119974 0.171309 0.396389 0.244558 -0.062500 0 0 0 0 0 0 2 899201
-0.003070 -0.002353 0.119979 -0.038945 0.434784 -0.017489 -0.062500 0 0 0 0 0 0 2 900227
-0.003085 -0.002383 0.119969 0.063992 0.391428 0.153004 -0.062500 0 0 0 0 0 0 2 901219
-0.003105 -0.002411 0.119955 0.137964 0.364900 0.248781 -0.062500 0 0 0 0 0 0 2 902490
-0.003123 -0.002457 0.119948 0.108649 0.592605 0.155240 -0.062500 0 0 0 0 0 0 2 903916
-0.003157 -0.002508 0.119954 0.332395 0.673490 -0.025613 -0.062500 0 0 0 0 0 0 2 905413
-0.003187 -0.002547 0.119945 0.289040 0.524013 0.167247 -0.062500 0 0 0 0 0 0 2 906237
-0.003209 -0.002598 0.119941 0.160550 0.664336 0.129706 -0.062500 0 0 0 0 0 0 2 907233
-0.003220 -0.002623 0.119939 0.007126 0.347703 0.088918 -0.062500 0 0 0 0 0 0 2 908227
-0.003238 -0.002649 0.119927 0.081358 0.321644 0.230917 -0.062500 0 0 0 0 0 0 2 909237
-0.003255 -0.002694 0.119922 0.065805 0.564502 0.166211 -0.062500 0 0 0 0 0 0 2 910214
-0.003263 -0.002717 0.119920 -0.040347 0.297635 0.114454 -0.062500 0 0 0 0 0 0 2 911238
-0.003274 -0.002760 0.119918 -0.011724 0.537961 0.112941 -0.062500 0 0 0 0 0 0 2 912230
-0.003292 -0.002794 0.119905 0.074312 0.450565 0.255589 -0.062500 0 0 0 0 0 0 2 913236
-0.003296 -0.002831 0.119911 -0.101024 0.459753 0.030388 -0.062500 0 0 0 0 0 0 2 914223
-0.003310 -0.002862 0.119902 0.016795 0.396609 0.215103 -0.062500 0 0 0 0 0 0 2 915229
-0.003312 -0.002896 0.119908 -0.131754 0.430932 0.016616 -0.062500 0 0 0 0 0 0 2 916229
-0.003325 -0.002926 0.119899 0.001010 0.381728 0.211834 -0.062500 0 0 0 0 0 0 2 917233
-0.003344 -0.002955 0.119885 0.090434 0.352608 0.316627 -0.062500 0 0 0 0 0 0 2 918221
-0.003361 -0.003001 0.119878 0.062827 0.578400 0.228006 -0.062500 0 0 0 0 0 0 2 919241
-0.003369 -0.003024 0.119876 -0.047365 0.302392 0.165091 -0.062500 0 0 0 0 0 0 2 920227
-0.003381 -0.003067 0.119873 -0.021553 0.537706 0.161260 -0.062500 0 0 0 0 0 0 2 921246
-0.003399 -0.003102 0.119861 0.068628 0.450463 0.302425 -0.062500 0 0 0 0 0 0 2 922207
-0.003403 -0.003138 0.119867 -0.106975 0.459473 0.076738 -0.062500 0 0 0 0 0 0 2 923205
-0.003417 -0.003169 0.119857 -0.008395 0.388507 0.261310 -0.062500 0 0 0 0 0 0 2 924226
-0.003431 -0.003217 0.119852 -0.002750 0.593079 0.223772 -0.062500 0 0 0 0 0 0 2 925233
-0.003438 -0.003241 0.119850 -0.093274 0.305989 0.179794 -0.062500 0 0 0 0 0 0 2 926234
-0.003454 -0.003266 0.119838 0.011750 0.293226 0.322260 -0.062500 0 0 0 0 0 0 2 927231
-0.003457 -0.003297 0.119844 -0.148818 0.373950 0.098690 -0.062500 0 0 0 0 0 0 2 928234
-0.003470 -0.003326 0.119834 -0.023568 0.347692 0.284183 -0.062500 0 0 0 0 0 0 2 929235
-0.003484 -0.003372 0.119829 -0.007421 0.573006 0.247522 -0.062500 0 0 0 0 0 0 2 930232
-0.003491 -0.003395 0.119828 -0.095617 0.296001 0.202999 -0.062500 0 0 0 0 0 0 2 931234
-0.003502 -0.003438 0.119825 -0.065522 0.530421 0.207835 -0.062500 0 0 0 0 0 0 2 932235
-0.003514 -0.003492 0.119823 -0.039213 0.685243 0.213532 -0.062500 0 0 0 0 0 0 2 933235
-0.003520 -0.003519 0.119822 -0.115920 0.353688 0.193621 -0.062500 0 0 0 0 0 0 2 934239
-0.003536 -0.003545 0.119810 -0.003458 0.316330 0.346141 -0.062500 0 0 0 0 0 0 2 935207
-0.003538 -0.003577 0.119816 -0.159813 0.385969 0.126370 -0.062500 0 0 0 0 0 0 2 936234
-0.003552 -0.003606 0.119806 -0.032761 0.352886 0.313160 -0.062500 0 0 0 0 0 0 2 937204
-0.003565 -0.003652 0.119801 -0.022073 0.574955 0.277897 -0.062500 0 0 0 0 0 0 2 938234
-0.003572 -0.003676 0.119799 -0.109343 0.296669 0.232400 -0.062500 0 0 0 0 0 0 2 939234
-0.003602 -0.003715 0.119806 0.173744 0.475489 0.101879 -0.062500 0 0 0 0 0 0 2 940232
-0.003616 -0.003734 0.119809 0.009694 0.237488 0.149157 -0.062500 0 0 0 0 0 0 2 941233
-0.003631 -0.003776 0.119808 -0.030842 0.493259 0.200480 -0.062500 0 0 0 0 0 0 2 942204
-0.003638 -0.003796 0.119808 -0.125214 0.250238 0.197903 -0.062500 0 0 0 0 0 0 2 943233
-0.003648 -0.003839 0.119806 -0.097082 0.503514 0.220943 -0.062500 0 0 0 0 0 0 2 944234
-0.003666 -0.003873 0.119793 -0.002054 0.424350 0.369956 -0.062500 0 0 0 0 0 0 2 945221
-0.003669 -0.003909 0.119799 -0.174022 0.441105 0.147188 -0.062500 0 0 0 0 0 0 2 946231
-0.003683 -0.003940 0.119789 -0.055996 0.376627 0.332722 -0.062500 0 0 0 0 0 0 2 947205
-0.003685 -0.003974 0.119795 -0.202964 0.415306 0.134976 -0.062500 0 0 0 0 0 0 2 948234
-0.003717 -0.004000 0.119795 0.175755 0.308215 0.194112 -0.062500 0 0 0 0 0 0 2 949222
-0.003728 -0.004031 0.119805 -0.064120 0.373707 0.066464 -0.062500 0 0 0 0 0 0 2 950230
-0.003745 -0.004060 0.119797 -0.006023 0.340470 0.297752 -0.062500 0 0 0 0 0 0 2 951232
-0.003754 -0.004075 0.119794 -0.111609 0.152578 0.253055 -0.062500 0 0 0 0 0 0 2 952235
-0.003765 -0.004114 0.119791 -0.089596 0.453065 0.252683 -0.062500 0 0 0 0 0 0 2 953232
-0.003771 -0.004133 0.119790 -0.160566 0.230159 0.228193 -0.062500 0 0 0 0 0 0 2 954233
-0.003786 -0.004156 0.119778 -0.045584 0.249180 0.380842 -0.062500 0 0 0 0 0 0 2 955232
-0.003820 -0.004195 0.119781 0.205902 0.463472 0.189232 -0.062500 0 0 0 0 0 0 2 956234
-0.003836 -0.004214 0.119783 -0.006629 0.224213 0.199021 -0.062500 0 0 0 0 0 0 2 957227
-0.003852 -0.004256 0.119781 -0.051776 0.485997 0.238596 -0.062500 0 0 0 0 0 0 2 958219
-0.003859 -0.004277 0.119780 -0.154305 0.243165 0.229302 -0.062500 0 0 0 0 0 0 2 959225
-0.003870 -0.004319 0.119778 -0.124953 0.496635 0.252686 -0.062500 0 0 0 0 0 0 2 960232
-0.003875 -0.004340 0.119777 -0.191014 0.248702 0.236451 -0.062500 0 0 0 0 0 0 2 961240
-0.003885 -0.004382 0.119775 -0.143390 0.499471 0.257674 -0.062500 0 0 0 0 0 0 2 962229
-0.003921 -0.004412 0.119772 0.205206 0.363014 0.268985 -0.062500 0 0 0 0 0 0 2 963241
-0.003939 -0.004427 0.119771 0.006667 0.155793 0.246588 -0.062500 0 0 0 0 0 0 2 964241
-0.003955 -0.004466 0.119768 -0.041444 0.450372 0.266013 -0.062500 0 0 0 0 0 0 2 965230
-0.003975 -0.004499 0.119756 0.003644 0.391517 0.412417 -0.062500 0 0 0 0 0 0 2 966240
-0.003980 -0.004534 0.119761 -0.189646 0.422209 0.188712 -0.062500 0 0 0 0 0 0 2 967229
-0.004013 -0.004560 0.119761 0.163636 0.306996 0.238335 -0.062500 0 0 0 0 0 0 2 968225
-0.004024 -0.004592 0.119770 -0.088685 0.370215 0.106729 -0.062500 0 0 0 0 0 0 2 969235
-0.004042 -0.004621 0.119762 -0.031704 0.333548 0.336764 -0.062500 0 0 0 0 0 0 2 970216
-0.004063 -0.004648 0.119747 -0.000768 0.306369 0.455415 -0.062500 0 0 0 0 0 0 2 971205
-0.004069 -0.004681 0.119751 -0.205878 0.373743 0.211905 -0.062500 0 0 0 0 0 0 2 972226
-0.004084 -0.004710 0.119741 -0.103884 0.333232 0.389357 -0.062500 0 0 0 0 0 0 2 973216
-0.004105 -0.004740 0.119756 -0.010542 0.333052 0.053377 -0.062500 0 0 0 0 0 0 2 974225
-0.004127 -0.004767 0.119750 0.016059 0.304590 0.314031 -0.062500 0 0 0 0 0 0 2 975198
-0.004145 -0.004812 0.119746 -0.038476 0.538258 0.319949 -0.062500 0 0 0 0 0 0 2 976216
-0.004154 -0.004835 0.119744 -0.160902 0.267195 0.283542 -0.062500 0 0 0 0 0 0 2 977225
-0.004166 -0.004878 0.119741 -0.144233 0.504445 0.299365 -0.062500 0 0 0 0 0 0 2 978224
-0.004184 -0.004913 0.119728 -0.063725 0.412542 0.443616 -0.062500 0 0 0 0 0 0 2 979418
-0.004206 -0.004945 0.119743 0.008841 0.374448 0.083893 -0.062500 0 0 0 0 0 0 2 984138
-0.004262 -0.005033 0.119741 0.426429 1.088606 0.266188 -0.062500 0 0 0 0 0 0 2 985228
-0.004290 -0.005077 0.119740 0.107499 0.589991 0.270435 -0.062500 0 0 0 0 0 0 2 986219
-0.004316 -0.005111 0.119728 0.046200 0.417714 0.431827 -0.062500 0 0 0 0 0 0 2 987225
-0.004343 -0.005144 0.119743 0.051267 0.370035 0.080502 -0.062500 0 0 0 0 0 0 2 988216
-0.004368 -0.005172 0.119736 0.031386 0.316742 0.334330 -0.062500 0 0 0 0 0 0 2 989225
-0.004381 -0.005187 0.119734 -0.133746 0.126949 0.304371 -0.062500 0 0 0 0 0 0 2 990226
-0.004387 -0.005194 0.119733 -0.232614 0.014659 0.281886 -0.062500 0 0 0 0 0 0 2 991224
-0.004397 -0.005229 0.119730 -0.196906 0.368420 0.307671 -0.062500 0 0 0 0 0 0 2 992222
-0.004402 -0.005247 0.119729 -0.257277 0.174756 0.287586 -0.062500 0 0 0 0 0 0 2 993221
-0.004405 -0.005256 0.119729 -0.295587 0.040424 0.277517 -0.062500 0 0 0 0 0 0 2 994214
-0.004413 -0.005292 0.119726 -0.228705 0.381342 0.308927 -0.062500 0 0 0 0 0 0 2 995224
-0.004436 -0.005306 0.119735 -0.025611 0.126964 0.155911 -0.062500 0 0 0 0 0 0 2 996221
-0.004459 -0.005326 0.119726 -0.005378 0.170311 0.379553 -0.062500 0 0 0 0 0 0 2 997211
-0.004466 -0.005355 0.119732 -0.223419 0.297294 0.196676 -0.062500 0 0 0 0 0 0 2 998220
-0.004500 -0.005377 0.119732 0.096453 0.226175 0.263371 -0.062500 0 0 0 0 0 0 2 999219
-0.004512 -0.005408 0.119741 -0.162084 0.317857 0.136905 -0.062500 0 0 0 0 0 0 3 219
-0.004529 -0.005436 0.119732 -0.109720 0.291801 0.368979 -0.062500 0 0 0 0 0 0 3 1212
-0.004558 -0.005445 0.119739 0.029532 0.057170 0.186290 -0.062500 0 0 0 0 0 0 3 2218
-0.004578 -0.005482 0.119739 -0.053799 0.379703 0.258158 -0.062500 0 0 0 0 0 0 3 3213
-0.004600 -0.005513 0.119727 -0.039703 0.339685 0.431134 -0.062500 0 0 0 0 0 0 3 4233
-0.004606 -0.005548 0.119732 -0.256035 0.381278 0.217520 -0.062500 0 0 0 0 0 0 3 5238
-0.004628 -0.005561 0.119743 -0.069092 0.104594 0.104175 -0.062500 0 0 0 0 0 0 3 6229
-0.004646 -0.005599 0.119744 -0.109245 0.400561 0.223299 -0.062500 0 0 0 0 0 0 3 7237
-0.004655 -0.005618 0.119745 -0.227012 0.182890 0.246231 -0.062500 0 0 0 0 0 0 3 8224
-0.004666 -0.005659 0.119742 -0.209268 0.449617 0.289770 -0.062500 0 0 0 0 0 0 3 9227
-0.004690 -0.005675 0.119751 -0.049455 0.150127 0.139596 -0.062500 0 0 0 0 0 0 3 10216
-0.004709 -0.005715 0.119751 -0.107201 0.423075 0.233675 -0.062500 0 0 0 0 0 0 3 11223
-0.004718 -0.005735 0.119751 -0.235202 0.192032 0.245960 -0.062500 0 0 0 0 0 0 3 12224
-0.004735 -0.005757 0.119739 -0.158291 0.199858 0.417091 -0.062500 0 0 0 0 0 0 3 13217
-0.004757 -0.005784 0.119754 -0.077791 0.251480 0.071012 -0.062500 0 0 0 0 0 0 3 14210
-0.004768 -0.005797 0.119759 -0.217346 0.080634 0.156765 -0.062500 0 0 0 0 0 0 3 15223
-0.004780 -0.005835 0.119758 -0.217345 0.390103 0.246081 -0.062500 0 0 0 0 0 0 3 16223
-0.004786 -0.005854 0.119758 -0.294943 0.174224 0.247288 -0.062500 0 0 0 0 0 0 3 17215
-0.004815 -0.005891 0.119764 -0.007604 0.386867 0.149867 -0.062500 0 0 0 0 0 0 3 18222
-0.004829 -0.005909 0.119767 -0.166781 0.165393 0.194779 -0.062500 0 0 0 0 0 0 3 20597
-0.004843 -0.005950 0.119765 -0.190171 0.434975 0.257604 -0.062500 0 0 0 0 0 0 3 21199
-0.004881 -0.005979 0.119761 0.117798 0.302442 0.283856 -0.062500 0 0 0 0 0 0 3 22222
-0.004900 -0.005993 0.119760 -0.115849 0.097339 0.259703 -0.062500 0 0 0 0 0 0 3 23199
-0.004916 -0.006032 0.119757 -0.175304 0.395116 0.287603 -0.062500 0 0 0 0 0 0 3 24224
-0.004943 -0.006048 0.119765 -0.036686 0.118669 0.130473 -0.062500 0 0 0 0 0 0 3 25226
-0.004956 -0.006055 0.119768 -0.201454 -0.011611 0.183372 -0.062500 0 0 0 0 0 0 3 26216
-0.004970 -0.006091 0.119766 -0.220932 0.337429 0.252977 -0.062500 0 0 0 0 0 0 3 27222
-0.004976 -0.006108 0.119766 -0.308571 0.143064 0.244898 -0.062500 0 0 0 0 0 0 3 28224
-0.004974 -0.006136 0.119775 -0.430456 0.257111 0.109018 -0.062500 0 0 0 0 0 0 3 29215
-0.004985 -0.006163 0.119766 -0.276161 0.247115 0.339835 -0.062500 0 0 0 0 0 0 3 30222
-0.005010 -0.006172 0.119772 -0.085411 0.019642 0.156031 -0.062500 0 0 0 0 0 0 3 31800
-0.005022 -0.006176 0.119774 -0.227373 -0.064683 0.189698 -0.062500 0 0 0 0 0 0 3 35835
-0.005034 -0.006210 0.119772 -0.236551 0.308872 0.252342 -0.062500 0 0 0 0 0 0 3 35958
-0.005041 -0.006227 0.119771 -0.319000 0.126869 0.241122 -0.062500 0 0 0 0 0 0 3 36201
-0.005101 -0.006272 0.119775 0.368986 0.465419 0.179758 -0.062500 0 0 0 0 0 0 3 37202
-0.005131 -0.006294 0.119776 0.028621 0.203760 0.203679 -0.062500 0 0 0 0 0 0 3 38200
-0.005165 -0.006301 0.119786 0.050923 -0.019896 0.083353 -0.062500 0 0 0 0 0 0 3 39201
-0.005188 -0.006335 0.119786 -0.085857 0.321508 0.194385 -0.062500 0 0 0 0 0 0 3 40201
-0.005200 -0.006353 0.119787 -0.251636 0.128895 0.209544 -0.062500 0 0 0 0 0 0 3 41200
-0.005205 -0.006362 0.119787 -0.344151 -0.003623 0.212333 -0.062500 0 0 0 0 0 0 3 42197
-0.005220 -0.006378 0.119774 -0.236814 0.089112 0.384311 -0.062500 0 0 0 0 0 0 3 43241
-0.005242 -0.006402 0.119789 -0.146297 0.184838 0.040152 -0.062500 0 0 0 0 0 0 3 44225
-0.005252 -0.006414 0.119794 -0.278934 0.035916 0.123494 -0.062500 0 0 0 0 0 0 3 45215
-0.005257 -0.006419 0.119796 -0.361204 -0.055440 0.173106 -0.062500 0 0 0 0 0 0 3 46222
-0.005272 -0.006435 0.119784 -0.248802 0.060682 0.364061 -0.062500 0 0 0 0 0 0 3 47213
-0.005279 -0.006443 0.119780 -0.328594 -0.023283 0.288075 -0.062500 0 0 0 0 0 0 3 48222
-0.005289 -0.006478 0.119775 -0.299561 0.329632 0.289883 -0.062500 0 0 0 0 0 0 3 49213
-0.005314 -0.006492 0.119783 -0.113121 0.080367 0.121116 -0.062500 0 0 0 0 0 0 3 50201
-0.005326 -0.006499 0.119786 -0.273588 -0.042921 0.168610 -0.062500 0 0 0 0 0 0 3 51209
-0.005344 -0.006515 0.119775 -0.212500 0.063025 0.367723 -0.062500 0 0 0 0 0 0 3 52222
-0.005366 -0.006538 0.119789 -0.140500 0.170133 0.034528 -0.062500 0 0 0 0 0 0 3 53207
-0.005390 -0.006561 0.119782 -0.131489 0.187484 0.293069 -0.062500 0 0 0 0 0 0 3 54318
-0.005401 -0.006573 0.119780 -0.278748 0.037421 0.260635 -0.062500 0 0 0 0 0 0 3 55238
-0.005426 -0.006575 0.119788 -0.119170 -0.108800 0.104805 -0.062500 0 0 0 0 0 0 3 56229
-0.005433 -0.006595 0.119800 -0.338112 0.110595 0.030718 -0.062500 0 0 0 0 0 0 3 57237
-0.005448 -0.006617 0.119792 -0.260662 0.159590 0.295076 -0.062500 0 0 0 0 0 0 3 58202
-0.005475 -0.006625 0.119799 -0.099092 -0.030437 0.124135 -0.062500 0 0 0 0 0 0 3 59225
-0.005483 -0.006647 0.119810 -0.329364 0.151614 0.032732 -0.062500 0 0 0 0 0 0 3 60203
-0.005499 -0.006671 0.119802 -0.252956 0.181133 0.289887 -0.062500 0 0 0 0 0 0 3 61228
-0.005507 -0.006683 0.119799 -0.344693 0.034341 0.247967 -0.062500 0 0 0 0 0 0 3 62221
-0.005530 -0.006684 0.119808 -0.155148 -0.110815 0.088226 -0.062500 0 0 0 0 0 0 3 63226
-0.005553 -0.006698 0.119798 -0.154209 0.014814 0.313376 -0.062500 0 0 0 0 0 0 3 64215
-0.005565 -0.006704 0.119795 -0.301364 -0.054533 0.259268 -0.062500 0 0 0 0 0 0 3 65229
-0.005597 -0.006735 0.119800 -0.058779 0.252644 0.139973 -0.062500 0 0 0 0 0 0 3 66217
-0.005612 -0.006751 0.119802 -0.241207 0.080267 0.169480 -0.062500 0 0 0 0 0 0 3 67223
-0.005620 -0.006758 0.119802 -0.361986 -0.037425 0.186839 -0.062500 0 0 0 0 0 0 3 68226
-0.005624 -0.006762 0.119803 -0.425043 -0.099024 0.193594 -0.062500 0 0 0 0 0 0 3 69233
-0.005645 -0.006760 0.119812 -0.206841 -0.183848 0.064718 -0.062500 0 0 0 0 0 0 3 70230
-0.005662 -0.006790 0.119812 -0.241549 0.230339 0.174173 -0.062500 0 0 0 0 0 0 3 71217
-0.005670 -0.006805 0.119812 -0.354405 0.074994 0.186159 -0.062500 0 0 0 0 0 0 3 72230
-0.005694 -0.006809 0.119821 -0.177029 -0.092809 0.056448 -0.062500 0 0 0 0 0 0 3 73224
-0.005705 -0.006810 0.119825 -0.313191 -0.134989 0.120167 -0.062500 0 0 0 0 0 0 3 74201
-0.005723 -0.006823 0.119814 -0.249363 0.011499 0.326638 -0.062500 0 0 0 0 0 0 3 75229
-0.005732 -0.006830 0.119810 -0.353973 -0.054980 0.255768 -0.062500 0 0 0 0 0 0 3 76230
-0.005750 -0.006849 0.119827 -0.260253 0.084557 -0.042314 -0.062500 0 0 0 0 0 0 3 77200
-0.005759 -0.006858 0.119833 -0.372924 -0.027370 0.067575 -0.062500 0 0 0 0 0 0 3 78229
-0.005795 -0.006870 0.119832 -0.040007 0.009154 0.170150 -0.062500 0 0 0 0 0 0 3 79226
-0.005812 -0.006876 0.119831 -0.236271 -0.068328 0.173104 -0.062500 0 0 0 0 0 0 3 80230
-0.005821 -0.006879 0.119831 -0.370830 -0.116788 0.170691 -0.062500 0 0 0 0 0 0 3 81205
-0.005845 -0.006877 0.119841 -0.191441 -0.196001 0.038785 -0.062500 0 0 0 0 0 0 3 82226
-0.005856 -0.006875 0.119844 -0.329775 -0.190391 0.101554 -0.062500 0 0 0 0 0 0 3 83226
-0.005862 -0.006875 0.119845 -0.420276 -0.180982 0.134536 -0.062500 0 0 0 0 0 0 3 84221
-0.005865 -0.006874 0.119845 -0.467112 -0.174898 0.147239 -0.062500 0 0 0 0 0 0 3 85232
-0.005886 -0.006870 0.119855 -0.240010 -0.225457 0.021287 -0.062500 0 0 0 0 0 0 3 86226
-0.005902 -0.006899 0.119855 -0.271259 0.205912 0.131950 -0.062500 0 0 0 0 0 0 3 87221
-0.005911 -0.006913 0.119855 -0.381954 0.059357 0.143596 -0.062500 0 0 0 0 0 0 3 88245
-0.005934 -0.006917 0.119864 -0.196188 -0.104131 0.014489 -0.062500 0 0 0 0 0 0 3 89220
-0.005945 -0.006918 0.119868 -0.332124 -0.144090 0.077690 -0.062500 0 0 0 0 0 0 3 90238
-0.005951 -0.006918 0.119869 -0.421454 -0.157799 0.110786 -0.062500 0 0 0 0 0 0 3 91234
-0.005973 -0.006915 0.119878 -0.235725 -0.223847 -0.006704 -0.062500 0 0 0 0 0 0 3 92216
-0.005984 -0.006912 0.119882 -0.361477 -0.207781 0.060880 -0.062500 0 0 0 0 0 0 3 93227
-0.005990 -0.006911 0.119883 -0.445550 -0.193019 0.095558 -0.062500 0 0 0 0 0 0 3 94210
-0.006011 -0.006906 0.119893 -0.238322 -0.238261 -0.021236 -0.062500 0 0 0 0 0 0 3 95226
-0.006022 -0.006904 0.119896 -0.362779 -0.215013 0.046482 -0.062500 0 0 0 0 0 0 3 96222
-0.006028 -0.006902 0.119897 -0.446223 -0.196621 0.081192 -0.062500 0 0 0 0 0 0 3 97209
-0.006050 -0.006897 0.119907 -0.238536 -0.240124 -0.035440 -0.062500 0 0 0 0 0 0 3 98230
-0.006060 -0.006895 0.119911 -0.362900 -0.215924 0.032199 -0.062500 0 0 0 0 0 0 3 99230
-0.006066 -0.006893 0.119912 -0.446277 -0.197072 0.066885 -0.062500 0 0 0 0 0 0 3 100231
-0.006068 -0.006892 0.119912 -0.489520 -0.186213 0.080186 -0.062500 0 0 0 0 0 0 3 101222
-0.006089 -0.006888 0.119922 -0.260013 -0.234554 -0.044815 -0.062500 0 0 0 0 0 0 3 102215
-0.006099 -0.006885 0.119925 -0.373558 -0.212998 0.019642 -0.062500 0 0 0 0 0 0 3 103225
-0.006104 -0.006884 0.119926 -0.451596 -0.195559 0.053187 -0.062500 0 0 0 0 0 0 3 104239
-0.006126 -0.006879 0.119936 -0.240974 -0.239677 -0.063575 -0.062500 0 0 0 0 0 0 3 105234
-0.006136 -0.006876 0.119939 -0.364118 -0.215685 0.003773 -0.062500 0 0 0 0 0 0 3 106215
-0.006142 -0.006875 0.119940 -0.446905 -0.196946 0.038324 -0.062500 0 0 0 0 0 0 3 107220
-0.006164 -0.006870 0.119950 -0.238527 -0.240413 -0.077932 -0.062500 0 0 0 0 0 0 3 108208
-0.006174 -0.006867 0.119953 -0.381626 -0.222551 -0.010521 -0.062500 0 0 0 0 0 0 3 109199
-0.006180 -0.006866 0.119955 -0.465029 -0.203606 0.024047 -0.062500 0 0 0 0 0 0 3 110213
-0.006202 -0.006861 0.119964 -0.256843 -0.247041 -0.092071 -0.062500 0 0 0 0 0 0 3 111206
-0.006213 -0.006858 0.119968 -0.381408 -0.222615 -0.024743 -0.062500 0 0 0 0 0 0 3 112213
-0.006218 -0.006857 0.119969 -0.464925 -0.203644 0.009780 -0.062500 0 0 0 0 0 0 3 113201
-0.006221 -0.006856 0.119969 -0.508229 -0.192728 0.023039 -0.062500 0 0 0 0 0 0 3 114207
-0.006222 -0.006856 0.119969 -0.529798 -0.186873 0.027828 -0.062500 0 0 0 0 0 0 3 115219
-0.006242 -0.006851 0.119979 -0.288966 -0.238171 -0.099703 -0.062500 0 0 0 0 0 0 3 116221
-0.006252 -0.006849 0.119982 -0.397382 -0.217995 -0.036652 -0.062500 0 0 0 0 0 0 3 117212
-0.006256 -0.006848 0.119983 -0.472875 -0.201265 -0.003647 -0.062500 0 0 0 0 0 0 3 118219
-0.006278 -0.006843 0.119993 -0.260504 -0.245926 -0.120009 -0.062500 0 0 0 0 0 0 3 119211
-0.006289 -0.006840 0.119996 -0.383254 -0.222043 -0.053025 -0.062500 0 0 0 0 0 0 3 120211
-0.006294 -0.006839 0.119997 -0.465850 -0.203353 -0.018636 -0.062500 0 0 0 0 0 0 3 121218
-0.006316 -0.006834 0.120007 -0.256903 -0.247043 -0.134381 -0.062500 0 0 0 0 0 0 3 122210
-0.006327 -0.006831 0.120010 -0.381473 -0.222592 -0.067290 -0.062500 0 0 0 0 0 0 3 123218
-0.006332 -0.006830 0.120012 -0.464968 -0.203625 -0.032877 -0.062500 0 0 0 0 0 0 3 124204
-0.006335 -0.006829 0.120012 -0.508243 -0.192714 -0.019660 -0.062500 0 0 0 0 0 0 3 125234
-0.006356 -0.006824 0.120021 -0.277920 -0.241373 -0.143682 -0.062500 0 0 0 0 0 0 3 126199
-0.006366 -0.006822 0.120025 -0.391899 -0.219612 -0.079758 -0.062500 0 0 0 0 0 0 3 127213
-0.006371 -0.006820 0.120026 -0.470144 -0.202087 -0.046475 -0.062500 0 0 0 0 0 0 3 128221
-0.006373 -0.006820 0.120026 -0.510822 -0.191943 -0.033667 -0.062500 0 0 0 0 0 0 3 129222
-0.006394 -0.006815 0.120036 -0.297832 -0.247430 -0.157670 -0.062500 0 0 0 0 0 0 3 130200
-0.006404 -0.006813 0.120039 -0.411223 -0.225846 -0.093875 -0.062500 0 0 0 0 0 0 3 131215
-0.006409 -0.006811 0.120040 -0.489188 -0.208424 -0.060648 -0.062500 0 0 0 0 0 0 3 132221
-0.006431 -0.006806 0.120050 -0.271603 -0.250618 -0.176349 -0.062500 0 0 0 0 0 0 3 133217
-0.006442 -0.006804 0.120053 -0.395189 -0.226436 -0.109641 -0.062500 0 0 0 0 0 0 3 134227
-0.006447 -0.006802 0.120054 -0.478227 -0.207601 -0.075376 -0.062500 0 0 0 0 0 0 3 135199
-0.006449 -0.006801 0.120055 -0.521262 -0.196771 -0.062217 -0.062500 0 0 0 0 0 0 3 136230
-0.006470 -0.006797 0.120064 -0.290448 -0.245592 -0.185836 -0.062500 0 0 0 0 0 0 3 137218
-0.006480 -0.006794 0.120067 -0.404542 -0.223795 -0.122147 -0.062500 0 0 0 0 0 0 3 138229
-0.006485 -0.006793 0.120068 -0.482878 -0.206237 -0.088961 -0.062500 0 0 0 0 0 0 3 139206
-0.006488 -0.006792 0.120069 -0.523575 -0.196075 -0.076179 -0.062500 0 0 0 0 0 0 3 140239
-0.006514 -0.006768 0.120069 -0.221807 -0.495340 -0.071290 -0.062500 0 0 0 0 0 0 3 141197
-0.006527 -0.006756 0.120069 -0.360675 -0.370560 -0.069620 -0.062500 0 0 0 0 0 0 3 142199
-0.006533 -0.006751 0.120069 -0.459052 -0.280712 -0.069148 -0.062500 0 0 0 0 0 0 3 143217
-0.006537 -0.006748 0.120069 -0.511141 -0.233033 -0.069012 -0.062500 0 0 0 0 0 0 3 144225
-0.006538 -0.006746 0.120069 -0.537482 -0.208925 -0.068986 -0.062500 0 0 0 0 0 0 3 145225
-0.006558 -0.006741 0.120078 -0.298162 -0.251583 -0.196979 -0.062500 0 0 0 0 0 0 3 146225
-0.006568 -0.006738 0.120081 -0.408349 -0.226697 -0.135155 -0.062500 0 0 0 0 0 0 3 147225
-0.006573 -0.006737 0.120082 -0.484775 -0.207650 -0.102661 -0.062500 0 0 0 0 0 0 3 148222
-0.006576 -0.006736 0.120083 -0.524520 -0.196765 -0.090125 -0.062500 0 0 0 0 0 0 3 149228
-0.006577 -0.006736 0.120083 -0.544335 -0.190941 -0.085588 -0.062500 0 0 0 0 0 0 3 150228
-0.006597 -0.006731 0.120092 -0.320563 -0.248271 -0.211830 -0.062500 0 0 0 0 0 0 3 151221
-0.006607 -0.006729 0.120095 -0.429095 -0.227854 -0.149527 -0.062500 0 0 0 0 0 0 3 152230
-0.006611 -0.006728 0.120097 -0.504652 -0.211014 -0.116862 -0.062500 0 0 0 0 0 0 3 153231
-0.006614 -0.006727 0.120097 -0.543979 -0.201252 -0.104269 -0.062500 0 0 0 0 0 0 3 154228
-0.006620 -0.006707 0.120088 -0.494035 -0.445896 0.029096 -0.062500 0 0 0 0 0 0 3 155226
-0.006643 -0.006694 0.120094 -0.276157 -0.394931 -0.159038 -0.062500 0 0 0 0 0 0 3 156227
-0.006655 -0.006687 0.120096 -0.404976 -0.302265 -0.129536 -0.062500 0 0 0 0 0 0 3 157225
-0.006660 -0.006683 0.120097 -0.492086 -0.247943 -0.109569 -0.062500 0 0 0 0 0 0 3 158226
-0.006663 -0.006681 0.120097 -0.537522 -0.219539 -0.101581 -0.062500 0 0 0 0 0 0 3 159227
-0.006664 -0.006680 0.120097 -0.560288 -0.205061 -0.098679 -0.062500 0 0 0 0 0 0 3 160228
-0.006685 -0.006676 0.120106 -0.318764 -0.252646 -0.225130 -0.062500 0 0 0 0 0 0 3 161225
-0.006694 -0.006673 0.120109 -0.428181 -0.230008 -0.163202 -0.062500 0 0 0 0 0 0 3 162214
-0.006699 -0.006672 0.120111 -0.504213 -0.212068 -0.130705 -0.062500 0 0 0 0 0 0 3 163213
-0.006702 -0.006671 0.120111 -0.543761 -0.201767 -0.118166 -0.062500 0 0 0 0 0 0 3 164197
-0.006703 -0.006671 0.120111 -0.563466 -0.196230 -0.113638 -0.062500 0 0 0 0 0 0 3 165205
-0.006709 -0.006651 0.120102 -0.503810 -0.443125 0.017069 -0.062500 0 0 0 0 0 0 3 166223
-0.006731 -0.006638 0.120108 -0.280728 -0.393637 -0.171901 -0.062500 0 0 0 0 0 0 3 167228
-0.006743 -0.006631 0.120110 -0.407240 -0.301593 -0.143007 -0.062500 0 0 0 0 0 0 3 168229
-0.006760 -0.006639 0.120098 -0.341381 -0.086332 0.051452 -0.062500 0 0 0 0 0 0 3 169214
-0.006769 -0.006644 0.120094 -0.443290 -0.118551 -0.024891 -0.062500 0 0 0 0 0 0 3 170222
-0.006773 -0.006647 0.120092 -0.509969 -0.151111 -0.066413 -0.062500 0 0 0 0 0 0 3 171225
-0.006795 -0.006644 0.120101 -0.292563 -0.224915 -0.209633 -0.062500 0 0 0 0 0 0 3 172200
-0.006806 -0.006642 0.120104 -0.414867 -0.215860 -0.154117 -0.062500 0 0 0 0 0 0 3 173225
-0.006816 -0.006622 0.120096 -0.447296 -0.459859 0.005331 -0.062500 0 0 0 0 0 0 3 174229
-0.006822 -0.006612 0.120093 -0.515146 -0.350159 -0.045233 -0.062500 0 0 0 0 0 0 3 175225
-0.006825 -0.006607 0.120092 -0.556763 -0.274165 -0.073848 -0.062500 0 0 0 0 0 0 3 176212
-0.006826 -0.006605 0.120092 -0.578895 -0.234678 -0.085036 -0.062500 0 0 0 0 0 0 3 177220
-0.006827 -0.006603 0.120091 -0.590299 -0.214996 -0.089114 -0.062500 0 0 0 0 0 0 3 178209
-0.006847 -0.006599 0.120100 -0.342859 -0.260326 -0.217422 -0.062500 0 0 0 0 0 0 3 179218
-0.006856 -0.006596 0.120104 -0.449799 -0.236400 -0.156689 -0.062500 0 0 0 0 0 0 3 180210
-0.006861 -0.006595 0.120105 -0.519721 -0.212470 -0.124667 -0.062500 0 0 0 0 0 0 3 181219
-0.006864 -0.006594 0.120105 -0.558642 -0.201885 -0.112308 -0.062500 0 0 0 0 0 0 3 182218
-0.006865 -0.006593 0.120105 -0.578040 -0.196220 -0.107815 -0.062500 0 0 0 0 0 0 3 183208
-0.006871 -0.006574 0.120096 -0.518402 -0.442819 0.023255 -0.062500 0 0 0 0 0 0 3 184219
-0.006893 -0.006560 0.120102 -0.294701 -0.393575 -0.165271 -0.062500 0 0 0 0 0 0 3 185209
-0.006905 -0.006553 0.120104 -0.421345 -0.301485 -0.136791 -0.062500 0 0 0 0 0 0 3 186211
-0.006910 -0.006550 0.120105 -0.507402 -0.247451 -0.117276 -0.062500 0 0 0 0 0 0 3 187217
-0.006913 -0.006548 0.120105 -0.552304 -0.219216 -0.109463 -0.062500 0 0 0 0 0 0 3 188494
-0.006914 -0.006547 0.120105 -0.574810 -0.204808 -0.106607 -0.062500 0 0 0 0 0 0 3 189193
-0.006915 -0.006547 0.120105 -0.586007 -0.197542 -0.105594 -0.062500 0 0 0 0 0 0 3 190191
-0.006940 -0.006523 0.120105 -0.268939 -0.498529 -0.102038 -0.062500 0 0 0 0 0 0 3 191217
-0.006953 -0.006511 0.120105 -0.400682 -0.374728 -0.103296 -0.062500 0 0 0 0 0 0 3 192210
-0.006959 -0.006505 0.120105 -0.495658 -0.285448 -0.104091 -0.062500 0 0 0 0 0 0 3 193217
-0.006962 -0.006502 0.120105 -0.546050 -0.238115 -0.104438 -0.062500 0 0 0 0 0 0 3 194197
-0.006964 -0.006501 0.120105 -0.571572 -0.214163 -0.104586 -0.062500 0 0 0 0 0 0 3 195223
-0.006984 -0.006496 0.120114 -0.330721 -0.257450 -0.230939 -0.062500 0 0 0 0 0 0 3 196200
-0.006994 -0.006493 0.120117 -0.441316 -0.232251 -0.169982 -0.062500 0 0 0 0 0 0 3 197223
-0.006999 -0.006492 0.120118 -0.517948 -0.213077 -0.137907 -0.062500 0 0 0 0 0 0 3 198209
-0.007001 -0.006491 0.120118 -0.557769 -0.202176 -0.125537 -0.062500 0 0 0 0 0 0 3 199223
-0.007008 -0.006471 0.120109 -0.508549 -0.445671 0.008891 -0.062500 0 0 0 0 0 0 3 200226
-0.007011 -0.006462 0.120106 -0.543119 -0.339921 -0.052134 -0.062500 0 0 0 0 0 0 3 201234
-0.007033 -0.006453 0.120114 -0.333745 -0.326276 -0.210698 -0.062500 0 0 0 0 0 0 3 202198
-0.007043 -0.006448 0.120117 -0.451943 -0.268747 -0.162389 -0.062500 0 0 0 0 0 0 3 203226
-0.007048 -0.006446 0.120118 -0.532766 -0.233534 -0.134933 -0.062500 0 0 0 0 0 0 3 204238
-0.007051 -0.006445 0.120118 -0.574767 -0.214706 -0.124193 -0.062500 0 0 0 0 0 0 3 205227
-0.007057 -0.006425 0.120109 -0.526777 -0.454151 0.009869 -0.062500 0 0 0 0 0 0 3 206223
-0.007061 -0.006415 0.120106 -0.561883 -0.346513 -0.051462 -0.062500 0 0 0 0 0 0 3 207197
-0.007063 -0.006410 0.120104 -0.587187 -0.271872 -0.084061 -0.062500 0 0 0 0 0 0 3 208193
-0.007083 -0.006404 0.120113 -0.347394 -0.288558 -0.222559 -0.062500 0 0 0 0 0 0 3 209214
-0.007093 -0.006400 0.120116 -0.459159 -0.249975 -0.166356 -0.062500 0 0 0 0 0 0 3 210220
-0.007098 -0.006398 0.120117 -0.536484 -0.224218 -0.136030 -0.062500 0 0 0 0 0 0 3 211214
-0.007101 -0.006397 0.120117 -0.576684 -0.210077 -0.124269 -0.062500 0 0 0 0 0 0 3 212215
-0.007107 -0.006378 0.120108 -0.523055 -0.446381 0.010356 -0.062500 0 0 0 0 0 0 3 213212
-0.007130 -0.006364 0.120114 -0.303610 -0.395434 -0.176640 -0.062500 0 0 0 0 0 0 3 214200
-0.007130 -0.006345 0.120129 -0.584357 -0.463531 -0.323459 -0.062500 0 0 0 0 0 0 3 215221
-0.007129 -0.006334 0.120134 -0.615330 -0.348227 -0.219799 -0.062500 0 0 0 0 0 0 3 216206
-0.007134 -0.006310 0.120126 -0.548066 -0.521623 -0.037009 -0.062500 0 0 0 0 0 0 3 217212
-0.007137 -0.006298 0.120123 -0.570964 -0.378476 -0.079924 -0.062500 0 0 0 0 0 0 3 218204
-0.007138 -0.006292 0.120123 -0.589600 -0.285473 -0.105916 -0.062500 0 0 0 0 0 0 3 219212
-0.007159 -0.006285 0.120131 -0.346040 -0.292934 -0.241734 -0.062500 0 0 0 0 0 0 3 220209
-0.007168 -0.006281 0.120134 -0.456127 -0.249471 -0.184876 -0.062500 0 0 0 0 0 0 3 221215
-0.007173 -0.006279 0.120135 -0.532601 -0.221290 -0.154343 -0.062500 0 0 0 0 0 0 3 222233
-0.007176 -0.006278 0.120136 -0.572379 -0.205937 -0.142514 -0.062500 0 0 0 0 0 0 3 223224
-0.007182 -0.006258 0.120126 -0.523438 -0.446725 -0.007377 -0.062500 0 0 0 0 0 0 3 224218
-0.007186 -0.006249 0.120123 -0.557766 -0.340159 -0.068897 -0.062500 0 0 0 0 0 0 3 225223
-0.007207 -0.006240 0.120131 -0.328446 -0.321675 -0.226942 -0.062500 0 0 0 0 0 0 3 226223
-0.007218 -0.006235 0.120134 -0.446921 -0.263717 -0.179105 -0.062500 0 0 0 0 0 0 3 227195
-0.007223 -0.006233 0.120135 -0.527880 -0.228286 -0.151876 -0.062500 0 0 0 0 0 0 3 228224
-0.007231 -0.006212 0.120126 -0.501283 -0.458088 -0.010187 -0.062500 0 0 0 0 0 0 3 229195
-0.007235 -0.006202 0.120123 -0.566061 -0.350823 -0.069454 -0.062500 0 0 0 0 0 0 3 230451
-0.007237 -0.006198 0.120121 -0.596534 -0.273873 -0.101391 -0.062500 0 0 0 0 0 0 3 231224
-0.007238 -0.006195 0.120121 -0.613209 -0.233945 -0.113781 -0.062500 0 0 0 0 0 0 3 232219
-0.007239 -0.006194 0.120121 -0.621935 -0.214055 -0.118278 -0.062500 0 0 0 0 0 0 3 233204
-0.007244 -0.006174 0.120111 -0.557793 -0.452771 0.011326 -0.062500 0 0 0 0 0 0 3 236370
-0.007272 -0.006141 0.120108 -0.256632 -0.645173 -0.046257 -0.062500 0 0 0 0 0 0 3 237217
-0.007286 -0.006125 0.120106 -0.406864 -0.448932 -0.082556 -0.062500 0 0 0 0 0 0 3 238221
-0.007293 -0.006117 0.120106 -0.512601 -0.322099 -0.097150 -0.062500 0 0 0 0 0 0 3 239750
-0.007302 -0.006093 0.120096 -0.500317 -0.504448 0.028979 -0.062500 0 0 0 0 0 0 3 240226
-0.007307 -0.006082 0.120093 -0.553214 -0.369065 -0.036301 -0.062500 0 0 0 0 0 0 3 241214
-0.007309 -0.006076 0.120092 -0.587567 -0.280620 -0.070414 -0.062500 0 0 0 0 0 0 3 242325
-0.007310 -0.006074 0.120091 -0.606241 -0.234990 -0.083594 -0.062500 0 0 0 0 0 0 3 243215
-0.007330 -0.006068 0.120100 -0.361430 -0.268102 -0.213131 -0.062500 0 0 0 0 0 0 3 244217
-0.007340 -0.006065 0.120103 -0.471160 -0.237183 -0.154594 -0.062500 0 0 0 0 0 0 3 245209
-0.007345 -0.006063 0.120104 -0.547394 -0.215252 -0.123516 -0.062500 0 0 0 0 0 0 3 246217
-0.007353 -0.006043 0.120095 -0.518593 -0.451273 0.020234 -0.062500 0 0 0 0 0 0 3 247797
-0.007357 -0.006034 0.120092 -0.562592 -0.342689 -0.038892 -0.062500 0 0 0 0 0 0 3 251822
-0.007359 -0.006029 0.120091 -0.592317 -0.267528 -0.070826 -0.062500 0 0 0 0 0 0 3 252188
-0.007365 -0.006007 0.120081 -0.540296 -0.476591 0.048652 -0.062500 0 0 0 0 0 0 3 253188
-0.007374 -0.005978 0.120068 -0.504772 -0.603074 0.112579 -0.062500 0 0 0 0 0 0 3 254189
-0.007367 -0.005951 0.120076 -0.699301 -0.577770 -0.160680 -0.062500 0 0 0 0 0 0 3 255188
-0.007363 -0.005937 0.120079 -0.676737 -0.402810 -0.123474 -0.062500 0 0 0 0 0 0 3 256189
-0.007381 -0.005926 0.120089 -0.396780 -0.353338 -0.221496 -0.062500 0 0 0 0 0 0 3 257189
-0.007395 -0.005901 0.120083 -0.418698 -0.526401 -0.018482 -0.062500 0 0 0 0 0 0 3 258188
-0.007402 -0.005889 0.120081 -0.508883 -0.380141 -0.046687 -0.062500 0 0 0 0 0 0 3 259188
-0.007406 -0.005883 0.120080 -0.563146 -0.284901 -0.066710 -0.062500 0 0 0 0 0 0 3 260190
-0.007407 -0.005880 0.120080 -0.591668 -0.235474 -0.074820 -0.062500 0 0 0 0 0 0 3 261188
-0.007408 -0.005878 0.120079 -0.606221 -0.210723 -0.077779 -0.062500 0 0 0 0 0 0 3 262189
-0.007409 -0.005877 0.120079 -0.613582 -0.198396 -0.078839 -0.062500 0 0 0 0 0 0 3 263188
-0.007414 -0.005858 0.120070 -0.549128 -0.439973 0.053223 -0.062500 0 0 0 0 0 0 3 264190
-0.007417 -0.005849 0.120067 -0.575096 -0.335050 -0.010749 -0.062500 0 0 0 0 0 0 3 265194
-0.007419 -0.005844 0.120065 -0.595956 -0.261814 -0.044453 -0.062500 0 0 0 0 0 0 3 266193
-0.007420 -0.005842 0.120065 -0.607897 -0.223750 -0.057481 -0.062500 0 0 0 0 0 0 3 267279
-0.007420 -0.005840 0.120065 -0.614256 -0.204803 -0.062184 -0.062500 0 0 0 0 0 0 3 268386
-0.007414 -0.005808 0.120068 -0.700509 -0.605191 -0.105691 -0.062500 0 0 0 0 0 0 3 269203
-0.007411 -0.005792 0.120069 -0.670093 -0.437486 -0.085965 -0.062500 0 0 0 0 0 0 3 270203
-0.007409 -0.005784 0.120069 -0.646848 -0.316281 -0.075582 -0.062500 0 0 0 0 0 0 3 271199
-0.007413 -0.005761 0.120060 -0.566125 -0.499249 0.061169 -0.062500 0 0 0 0 0 0 3 272226
-0.007416 -0.005750 0.120057 -0.583668 -0.364784 -0.001389 -0.062500 0 0 0 0 0 0 3 273931
-0.007417 -0.005744 0.120055 -0.594881 -0.274104 -0.034619 -0.062500 0 0 0 0 0 0 3 275195
-0.007443 -0.005718 0.120054 -0.281790 -0.532100 -0.038734 -0.062500 0 0 0 0 0 0 3 276209
-0.007456 -0.005705 0.120054 -0.435089 -0.393658 -0.047443 -0.062500 0 0 0 0 0 0 3 277210
-0.007462 -0.005698 0.120054 -0.531503 -0.294390 -0.051359 -0.062500 0 0 0 0 0 0 3 278209
-0.007465 -0.005695 0.120054 -0.582737 -0.242120 -0.052866 -0.062500 0 0 0 0 0 0 3 279214
-0.007455 -0.005681 0.120066 -0.759728 -0.378142 -0.227609 -0.062500 0 0 0 0 0 0 3 280215
-0.007450 -0.005674 0.120071 -0.716597 -0.303528 -0.143715 -0.062500 0 0 0 0 0 0 3 281208
-0.007452 -0.005651 0.120063 -0.611156 -0.496889 0.033644 -0.062500 0 0 0 0 0 0 3 282228
-0.007454 -0.005640 0.120060 -0.613807 -0.365888 -0.013512 -0.062500 0 0 0 0 0 0 3 283210
-0.007454 -0.005634 0.120059 -0.622409 -0.279108 -0.041195 -0.062500 0 0 0 0 0 0 3 284211
-0.007443 -0.005619 0.120071 -0.760095 -0.390799 -0.226133 -0.062500 0 0 0 0 0 0 3 285219
-0.007437 -0.005611 0.120075 -0.707072 -0.306801 -0.146059 -0.062500 0 0 0 0 0 0 3 286209
-0.007440 -0.005588 0.120067 -0.596834 -0.495429 0.030126 -0.062500 0 0 0 0 0 0 3 287220
-0.007441 -0.005577 0.120064 -0.597101 -0.362226 -0.017630 -0.062500 0 0 0 0 0 0 3 288217
-0.007442 -0.005571 0.120063 -0.604504 -0.274367 -0.045553 -0.062500 0 0 0 0 0 0 3 289584
-0.007447 -0.005549 0.120053 -0.560771 -0.481642 0.077032 -0.062500 0 0 0 0 0 0 3 290208
-0.007450 -0.005539 0.120050 -0.587587 -0.357398 0.008655 -0.062500 0 0 0 0 0 0 3 291209
-0.007440 -0.005521 0.120061 -0.735326 -0.430180 -0.200545 -0.062500 0 0 0 0 0 0 3 292249
-0.007435 -0.005512 0.120065 -0.691331 -0.325688 -0.130213 -0.062500 0 0 0 0 0 0 3 293216
-0.007437 -0.005488 0.120057 -0.586019 -0.503857 0.042761 -0.062500 0 0 0 0 0 0 3 294205
-0.007439 -0.005476 0.120054 -0.588751 -0.365771 -0.006453 -0.062500 0 0 0 0 0 0 3 295207
-0.007440 -0.005471 0.120053 -0.597433 -0.275470 -0.034905 -0.062500 0 0 0 0 0 0 3 296218
-0.007460 -0.005463 0.120061 -0.367080 -0.291275 -0.169962 -0.062500 0 0 0 0 0 0 3 297192
-0.007458 -0.005447 0.120077 -0.626505 -0.410663 -0.287864 -0.062500 0 0 0 0 0 0 3 298227
-0.007462 -0.005420 0.120073 -0.578050 -0.567573 -0.040001 -0.062500 0 0 0 0 0 0 3 299221
-0.007464 -0.005406 0.120071 -0.597111 -0.403656 -0.048863 -0.062500 0 0 0 0 0 0 3 300218
-0.007465 -0.005399 0.120071 -0.611855 -0.298209 -0.061695 -0.062500 0 0 0 0 0 0 3 301220
-0.007465 -0.005396 0.120070 -0.620067 -0.243417 -0.067202 -0.062500 0 0 0 0 0 0 3 302223
-0.007466 -0.005394 0.120070 -0.624376 -0.215887 -0.069270 -0.062500 0 0 0 0 0 0 3 303221
-0.007459 -0.005362 0.120073 -0.710199 -0.611756 -0.109394 -0.062500 0 0 0 0 0 0 3 304222
-0.007456 -0.005346 0.120074 -0.678891 -0.441802 -0.090491 -0.062500 0 0 0 0 0 0 3 305221
-0.007454 -0.005337 0.120075 -0.655154 -0.319549 -0.080610 -0.062500 0 0 0 0 0 0 3 306220
-0.007459 -0.005314 0.120065 -0.568331 -0.501257 0.057545 -0.062500 0 0 0 0 0 0 3 307222
-0.007461 -0.005303 0.120062 -0.585498 -0.367122 -0.005897 -0.062500 0 0 0 0 0 0 3 308211
-0.007463 -0.005298 0.120061 -0.601917 -0.279243 -0.039562 -0.062500 0 0 0 0 0 0 3 309216
-0.007463 -0.005295 0.120060 -0.611637 -0.233788 -0.052583 -0.062500 0 0 0 0 0 0 3 310225
-0.007457 -0.005262 0.120063 -0.700680 -0.620639 -0.096132 -0.062500 0 0 0 0 0 0 3 311218
-0.007454 -0.005245 0.120064 -0.670943 -0.446306 -0.078906 -0.062500 0 0 0 0 0 0 3 312337
-0.007452 -0.005237 0.120064 -0.648015 -0.321892 -0.069677 -0.062500 0 0 0 0 0 0 3 313217
-0.007452 -0.005233 0.120064 -0.635549 -0.255822 -0.066113 -0.062500 0 0 0 0 0 0 3 314215
-0.007456 -0.005212 0.120055 -0.561571 -0.468555 0.069877 -0.062500 0 0 0 0 0 0 3 315215
-0.007459 -0.005202 0.120051 -0.582076 -0.350731 0.005335 -0.062500 0 0 0 0 0 0 3 316203
-0.007461 -0.005197 0.120050 -0.600169 -0.271035 -0.028732 -0.062500 0 0 0 0 0 0 3 317212
-0.007450 -0.005181 0.120062 -0.762204 -0.393048 -0.215052 -0.062500 0 0 0 0 0 0 3 318200
-0.007444 -0.005174 0.120066 -0.692755 -0.303772 -0.136153 -0.062500 0 0 0 0 0 0 3 319213
-0.007446 -0.005151 0.120058 -0.584103 -0.492102 0.041049 -0.062500 0 0 0 0 0 0 3 327843
-0.007447 -0.005139 0.120055 -0.603589 -0.366433 -0.007696 -0.062500 0 0 0 0 0 0 3 328190
-0.007472 -0.005060 0.120046 -0.298515 -1.238121 0.072424 -0.062500 0 0 0 0 0 0 3 329192
-0.007504 -0.005016 0.120052 -0.168365 -0.863959 -0.113697 -0.062500 0 0 0 0 0 0 3 330191
-0.007519 -0.004994 0.120054 -0.365195 -0.543211 -0.085700 -0.062500 0 0 0 0 0 0 3 331191
-0.007532 -0.004964 0.120045 -0.421294 -0.614192 0.068881 -0.062500 0 0 0 0 0 0 3 332188
-0.007539 -0.004950 0.120042 -0.508642 -0.424400 0.011037 -0.062500 0 0 0 0 0 0 3 333184
-0.007543 -0.004942 0.120041 -0.560221 -0.308494 -0.020693 -0.062500 0 0 0 0 0 0 3 334184
-0.007544 -0.004939 0.120040 -0.587514 -0.248941 -0.033048 -0.062500 0 0 0 0 0 0 3 335184
-0.007545 -0.004937 0.120040 -0.601575 -0.219191 -0.037516 -0.062500 0 0 0 0 0 0 3 336186
-0.007534 -0.004923 0.120052 -0.760191 -0.368160 -0.211897 -0.062500 0 0 0 0 0 0 3 337186
-0.007528 -0.004916 0.120057 -0.707561 -0.298342 -0.128984 -0.062500 0 0 0 0 0 0 3 338186
-0.007525 -0.004913 0.120058 -0.665246 -0.247025 -0.085303 -0.062500 0 0 0 0 0 0 3 339185
-0.007524 -0.004911 0.120059 -0.641505 -0.219023 -0.068463 -0.062500 0 0 0 0 0 0 3 340187
-0.007528 -0.004891 0.120049 -0.554950 -0.451563 0.073505 -0.062500 0 0 0 0 0 0 3 341209
-0.007530 -0.004881 0.120046 -0.572069 -0.343608 0.010085 -0.062500 0 0 0 0 0 0 3 342199
-0.007532 -0.004877 0.120045 -0.588443 -0.268833 -0.023677 -0.062500 0 0 0 0 0 0 3 343226
-0.007552 -0.004870 0.120053 -0.342701 -0.286703 -0.159892 -0.062500 0 0 0 0 0 0 3 344196
-0.007562 -0.004866 0.120056 -0.453185 -0.246695 -0.105065 -0.062500 0 0 0 0 0 0 3 345318
-0.007560 -0.004833 0.120060 -0.614283 -0.629721 -0.112065 -0.062500 0 0 0 0 0 0 3 346205
-0.007559 -0.004816 0.120061 -0.621345 -0.452446 -0.082800 -0.062500 0 0 0 0 0 0 3 347252
-0.007559 -0.004808 0.120061 -0.616664 -0.326346 -0.069416 -0.062500 0 0 0 0 0 0 3 348218
-0.007559 -0.004804 0.120062 -0.613212 -0.259352 -0.064404 -0.062500 0 0 0 0 0 0 3 349214
-0.007564 -0.004783 0.120052 -0.544151 -0.470582 0.073672 -0.062500 0 0 0 0 0 0 3 350205
-0.007567 -0.004773 0.120048 -0.566573 -0.353089 0.008531 -0.062500 0 0 0 0 0 0 3 351202
-0.007568 -0.004767 0.120047 -0.585666 -0.273575 -0.025870 -0.062500 0 0 0 0 0 0 3 352207
-0.007569 -0.004765 0.120047 -0.596766 -0.232254 -0.039162 -0.062500 0 0 0 0 0 0 3 353206
-0.007569 -0.004764 0.120047 -0.602745 -0.211625 -0.043956 -0.062500 0 0 0 0 0 0 3 354214
-0.007569 -0.004763 0.120047 -0.605867 -0.201396 -0.045659 -0.062500 0 0 0 0 0 0 3 355390
-0.007569 -0.004763 0.120047 -0.607484 -0.196314 -0.046269 -0.062500 0 0 0 0 0 0 3 356211
-0.007575 -0.004744 0.120037 -0.541266 -0.438840 0.089963 -0.062500 0 0 0 0 0 0 3 357216
-0.007578 -0.004734 0.120033 -0.565090 -0.337197 0.024027 -0.062500 0 0 0 0 0 0 3 358207
-0.007599 -0.004725 0.120041 -0.329293 -0.322567 -0.133545 -0.062500 0 0 0 0 0 0 3 359214
-0.007614 -0.004702 0.120034 -0.379062 -0.509502 0.049089 -0.062500 0 0 0 0 0 0 3 360215
-0.007622 -0.004690 0.120031 -0.482608 -0.373918 0.009550 -0.062500 0 0 0 0 0 0 3 361193
-0.007626 -0.004685 0.120030 -0.543839 -0.284342 -0.014854 -0.062500 0 0 0 0 0 0 3 362216
-0.007628 -0.004682 0.120030 -0.575984 -0.237755 -0.024541 -0.062500 0 0 0 0 0 0 3 363206
-0.007635 -0.004661 0.120020 -0.518429 -0.461000 0.108706 -0.062500 0 0 0 0 0 0 3 364215
-0.007638 -0.004652 0.120017 -0.550081 -0.349113 0.041450 -0.062500 0 0 0 0 0 0 3 365360
-0.007640 -0.004647 0.120016 -0.573825 -0.272442 0.006253 -0.062500 0 0 0 0 0 0 3 366205
-0.007641 -0.004644 0.120015 -0.587303 -0.232567 -0.007307 -0.062500 0 0 0 0 0 0 3 367205
-0.007629 -0.004630 0.120027 -0.745949 -0.376894 -0.184558 -0.062500 0 0 0 0 0 0 3 368215
-0.007623 -0.004623 0.120032 -0.693505 -0.304198 -0.102991 -0.062500 0 0 0 0 0 0 3 369207
-0.007620 -0.004620 0.120033 -0.651265 -0.251502 -0.059848 -0.062500 0 0 0 0 0 0 3 370215
-0.007624 -0.004599 0.120024 -0.560689 -0.467586 0.093764 -0.062500 0 0 0 0 0 0 3 371203
-0.007626 -0.004589 0.120021 -0.571526 -0.352645 0.033645 -0.062500 0 0 0 0 0 0 3 372216
-0.007627 -0.004584 0.120019 -0.584673 -0.274298 0.000987 -0.062500 0 0 0 0 0 0 3 373205
-0.007628 -0.004581 0.120019 -0.592771 -0.233514 -0.011683 -0.062500 0 0 0 0 0 0 3 374205
-0.007628 -0.004580 0.120019 -0.597211 -0.213154 -0.016265 -0.062500 0 0 0 0 0 0 3 375214
-0.007628 -0.004579 0.120019 -0.599585 -0.203018 -0.017910 -0.062500 0 0 0 0 0 0 3 376206
-0.007628 -0.004579 0.120019 -0.600805 -0.197987 -0.018470 -0.062500 0 0 0 0 0 0 3 377214
-0.007633 -0.004560 0.120009 -0.534632 -0.440050 0.118438 -0.062500 0 0 0 0 0 0 3 378205
-0.007636 -0.004551 0.120006 -0.558216 -0.338695 0.052172 -0.062500 0 0 0 0 0 0 3 379213
-0.007638 -0.004546 0.120004 -0.577908 -0.267265 0.017315 -0.062500 0 0 0 0 0 0 3 380205
-0.007639 -0.004544 0.120004 -0.589349 -0.229987 0.003870 -0.062500 0 0 0 0 0 0 3 381211
-0.007639 -0.004543 0.120004 -0.595494 -0.211378 -0.000991 -0.062500 0 0 0 0 0 0 3 382195
-0.007639 -0.004542 0.120004 -0.598720 -0.202134 -0.002703 -0.062500 0 0 0 0 0 0 3 383193
-0.007639 -0.004542 0.120004 -0.600382 -0.197553 -0.003321 -0.062500 0 0 0 0 0 0 3 384217
-0.007639 -0.004542 0.120004 -0.601226 -0.195250 -0.003539 -0.062500 0 0 0 0 0 0 3 385203
-0.007645 -0.004523 0.119994 -0.534896 -0.438567 0.133642 -0.062500 0 0 0 0 0 0 3 386212
-0.007636 -0.004501 0.120003 -0.709878 -0.502379 -0.104758 -0.062500 0 0 0 0 0 0 3 387203
-0.007631 -0.004490 0.120006 -0.673296 -0.368375 -0.056401 -0.062500 0 0 0 0 0 0 3 388216
-0.007629 -0.004484 0.120007 -0.640545 -0.283448 -0.026168 -0.062500 0 0 0 0 0 0 3 389204
-0.007627 -0.004481 0.120007 -0.621993 -0.238738 -0.014204 -0.062500 0 0 0 0 0 0 3 390211
-0.007627 -0.004480 0.120007 -0.612243 -0.216007 -0.009870 -0.062500 0 0 0 0 0 0 3 391203
-0.007626 -0.004479 0.120007 -0.607233 -0.204532 -0.008320 -0.062500 0 0 0 0 0 0 3 392212
-0.007626 -0.004479 0.120007 -0.604681 -0.198779 -0.007780 -0.062500 0 0 0 0 0 0 3 393203
-0.007626 -0.004479 0.120007 -0.603407 -0.195879 -0.007584 -0.062500 0 0 0 0 0 0 3 394187
-0.007626 -0.004479 0.120007 -0.602741 -0.194443 -0.007517 -0.062500 0 0 0 0 0 0 3 395185
-0.007626 -0.004479 0.120007 -0.602422 -0.193706 -0.007489 -0.062500 0 0 0 0 0 0 3 396185
-0.007626 -0.004479 0.120007 -0.602251 -0.193353 -0.007489 -0.062500 0 0 0 0 0 0 3 397183
-0.007631 -0.004460 0.119998 -0.528524 -0.438395 0.129983 -0.062500 0 0 0 0 0 0 3 398182
-0.007634 -0.004451 0.119994 -0.551692 -0.338337 0.063598 -0.062500 0 0 0 0 0 0 3 399188
-0.007636 -0.004446 0.119993 -0.571191 -0.267561 0.028687 -0.062500 0 0 0 0 0 0 3 400189
-0.007636 -0.004444 0.119993 -0.582515 -0.230610 0.015225 -0.062500 0 0 0 0 0 0 3 401189
-0.007637 -0.004443 0.119992 -0.588627 -0.212131 0.010360 -0.062500 0 0 0 0 0 0 3 402189
-0.007637 -0.004442 0.119992 -0.591825 -0.202971 0.008636 -0.062500 0 0 0 0 0 0 3 403187
-0.007625 -0.004429 0.120005 -0.745068 -0.363000 -0.163888 -0.062500 0 0 0 0 0 0 3 404190
-0.007619 -0.004422 0.120009 -0.689686 -0.297661 -0.080983 -0.062500 0 0 0 0 0 0 3 405189
-0.007616 -0.004419 0.120010 -0.645922 -0.248656 -0.037429 -0.062500 0 0 0 0 0 0 3 406188
-0.007615 -0.004417 0.120011 -0.621436 -0.221898 -0.020647 -0.062500 0 0 0 0 0 0 3 407188
-0.007619 -0.004398 0.120001 -0.541902 -0.452270 0.123078 -0.062500 0 0 0 0 0 0 3 408189
-0.007621 -0.004388 0.119998 -0.558478 -0.345355 0.058758 -0.062500 0 0 0 0 0 0 3 409188
-0.007623 -0.004383 0.119997 -0.574622 -0.271088 0.024541 -0.062500 0 0 0 0 0 0 3 410188
-0.007623 -0.004381 0.119996 -0.584239 -0.232383 0.011321 -0.062500 0 0 0 0 0 0 3 411188
-0.007624 -0.004380 0.119996 -0.589494 -0.213034 0.006548 -0.062500 0 0 0 0 0 0 3 412190
-0.007624 -0.004379 0.119996 -0.592248 -0.203416 0.004851 -0.062500 0 0 0 0 0 0 3 413188
-0.007624 -0.004379 0.119996 -0.593672 -0.198649 0.004247 -0.062500 0 0 0 0 0 0 3 414189
-0.007624 -0.004379 0.119996 -0.594423 -0.196256 0.004038 -0.062500 0 0 0 0 0 0 3 415293
-0.007612 -0.004366 0.120008 -0.746477 -0.359796 -0.167788 -0.062500 0 0 0 0 0 0 3 416318
-0.007606 -0.004359 0.120013 -0.690385 -0.296028 -0.084774 -0.062500 0 0 0 0 0 0 3 417188
-0.007603 -0.004356 0.120014 -0.646289 -0.247837 -0.041172 -0.062500 0 0 0 0 0 0 3 418188
-0.007601 -0.004354 0.120015 -0.621616 -0.221492 -0.024391 -0.062500 0 0 0 0 0 0 3 419410
-0.007600 -0.004353 0.120015 -0.608670 -0.207872 -0.018323 -0.062500 0 0 0 0 0 0 3 420204
-0.007600 -0.004353 0.120015 -0.602014 -0.200934 -0.016186 -0.062500 0 0 0 0 0 0 3 421304
-0.007600 -0.004353 0.120015 -0.598622 -0.197436 -0.015427 -0.062500 0 0 0 0 0 0 3 422213
-0.007605 -0.004334 0.120005 -0.530253 -0.439736 0.122716 -0.062500 0 0 0 0 0 0 3 423212
-0.007608 -0.004325 0.120002 -0.552576 -0.339036 0.056223 -0.062500 0 0 0 0 0 0 3 424204
-0.007609 -0.004320 0.120000 -0.571621 -0.267923 0.021229 -0.062500 0 0 0 0 0 0 3 425211
-0.007610 -0.004318 0.120000 -0.582740 -0.230791 0.007744 -0.062500 0 0 0 0 0 0 3 426212
-0.007610 -0.004317 0.120000 -0.588735 -0.212238 0.002873 -0.062500 0 0 0 0 0 0 3 427202
-0.007599 -0.004303 0.120012 -0.743649 -0.367883 -0.170457 -0.062500 0 0 0 0 0 0 3 428211
-0.007593 -0.004297 0.120016 -0.688961 -0.300032 -0.088083 -0.062500 0 0 0 0 0 0 3 429201
-0.007590 -0.004293 0.120018 -0.645547 -0.249811 -0.044740 -0.062500 0 0 0 0 0 0 3 430217
-0.007588 -0.004291 0.120018 -0.621235 -0.222479 -0.028045 -0.062500 0 0 0 0 0 0 3 431205
-0.007587 -0.004290 0.120019 -0.608482 -0.208357 -0.022021 -0.062500 0 0 0 0 0 0 3 432198
-0.007587 -0.004290 0.120019 -0.601926 -0.201183 -0.019885 -0.062500 0 0 0 0 0 0 3 433211
-0.007592 -0.004271 0.120009 -0.531954 -0.441484 0.118946 -0.062500 0 0 0 0 0 0 3 434202
-0.007583 -0.004249 0.120018 -0.698792 -0.504286 -0.118950 -0.062500 0 0 0 0 0 0 3 435211
-0.007578 -0.004238 0.120021 -0.661037 -0.369425 -0.070975 -0.062500 0 0 0 0 0 0 3 436214
-0.007575 -0.004232 0.120022 -0.627684 -0.284083 -0.040937 -0.062500 0 0 0 0 0 0 3 437203
-0.007574 -0.004229 0.120022 -0.608835 -0.239184 -0.029069 -0.062500 0 0 0 0 0 0 3 438210
-0.007574 -0.004228 0.120022 -0.598947 -0.216379 -0.024751 -0.062500 0 0 0 0 0 0 3 439201
-0.007573 -0.004227 0.120022 -0.593866 -0.204876 -0.023223 -0.062500 0 0 0 0 0 0 3 440210
-0.007573 -0.004227 0.120022 -0.591279 -0.199096 -0.022677 -0.062500 0 0 0 0 0 0 3 441202
-0.007573 -0.004227 0.120022 -0.589979 -0.196188 -0.022487 -0.062500 0 0 0 0 0 0 3 442210
-0.007561 -0.004214 0.120035 -0.741268 -0.359847 -0.193767 -0.062500 0 0 0 0 0 0 3 443210
-0.007555 -0.004207 0.120039 -0.684539 -0.295694 -0.110879 -0.062500 0 0 0 0 0 0 3 444202
-0.007552 -0.004204 0.120040 -0.640080 -0.247326 -0.067373 -0.062500 0 0 0 0 0 0 3 445243
-0.007550 -0.004202 0.120041 -0.615246 -0.220905 -0.050623 -0.062500 0 0 0 0 0 0 3 446211
-0.007549 -0.004201 0.120041 -0.602224 -0.207275 -0.044587 -0.062500 0 0 0 0 0 0 3 447201
-0.007549 -0.004201 0.120041 -0.595533 -0.200338 -0.042440 -0.062500 0 0 0 0 0 0 3 448211
-0.007549 -0.004201 0.120041 -0.592122 -0.196840 -0.041692 -0.062500 0 0 0 0 0 0 3 449210
-0.007549 -0.004201 0.120041 -0.590405 -0.195064 -0.041419 -0.062500 0 0 0 0 0 0 3 450212
-0.007542 -0.004169 0.120044 -0.674995 -0.603159 -0.074218 -0.062500 0 0 0 0 0 0 3 451202
-0.007539 -0.004153 0.120044 -0.641251 -0.439610 -0.058150 -0.062500 0 0 0 0 0 0 3 452210
-0.007537 -0.004145 0.120045 -0.616190 -0.320752 -0.049811 -0.062500 0 0 0 0 0 0 3 453201
-0.007536 -0.004141 0.120045 -0.602646 -0.257509 -0.046639 -0.062500 0 0 0 0 0 0 3 454209
-0.007536 -0.004139 0.120045 -0.595708 -0.225464 -0.045502 -0.062500 0 0 0 0 0 0 3 455201
-0.007535 -0.004138 0.120045 -0.592198 -0.209402 -0.045100 -0.062500 0 0 0 0 0 0 3 456188
-0.007535 -0.004138 0.120045 -0.590430 -0.201345 -0.044961 -0.062500 0 0 0 0 0 0 3 457184
-0.007535 -0.004138 0.120045 -0.589538 -0.197314 -0.044909 -0.062500 0 0 0 0 0 0 3 458181
-0.007535 -0.004138 0.120045 -0.589099 -0.195307 -0.044892 -0.062500 0 0 0 0 0 0 3 459201
-0.007523 -0.004125 0.120057 -0.741011 -0.359635 -0.215978 -0.062500 0 0 0 0 0 0 3 460211
-0.007517 -0.004118 0.120061 -0.684397 -0.295566 -0.133213 -0.062500 0 0 0 0 0 0 3 461201
-0.007514 -0.004115 0.120063 -0.639993 -0.247228 -0.089792 -0.062500 0 0 0 0 0 0 3 462211
-0.007512 -0.004113 0.120063 -0.615204 -0.220864 -0.073079 -0.062500 0 0 0 0 0 0 3 463202
-0.007512 -0.004112 0.120064 -0.602206 -0.207246 -0.067035 -0.062500 0 0 0 0 0 0 3 464203
-0.007516 -0.004093 0.120054 -0.528960 -0.443945 0.073710 -0.062500 0 0 0 0 0 0 3 465209
-0.007519 -0.004084 0.120050 -0.548711 -0.340914 0.007505 -0.062500 0 0 0 0 0 0 3 466208
-0.007509 -0.004066 0.120061 -0.718685 -0.434074 -0.198376 -0.062500 0 0 0 0 0 0 3 467201
-0.007503 -0.004057 0.120065 -0.672568 -0.332658 -0.129167 -0.062500 0 0 0 0 0 0 3 468210
-0.007500 -0.004053 0.120067 -0.633861 -0.265676 -0.090637 -0.062500 0 0 0 0 0 0 3 469188
-0.007499 -0.004051 0.120067 -0.612070 -0.230030 -0.075670 -0.062500 0 0 0 0 0 0 3 470181
-0.007498 -0.004050 0.120067 -0.600615 -0.211812 -0.070256 -0.062500 0 0 0 0 0 0 3 471181
-0.007498 -0.004049 0.120067 -0.594708 -0.202600 -0.068335 -0.062500 0 0 0 0 0 0 3 472182
-0.007498 -0.004049 0.120067 -0.591711 -0.197959 -0.067670 -0.062500 0 0 0 0 0 0 3 473179
-0.007497 -0.004049 0.120067 -0.590188 -0.195631 -0.067412 -0.062500 0 0 0 0 0 0 3 474179
-0.007486 -0.004036 0.120079 -0.735994 -0.357061 -0.238170 -0.062500 0 0 0 0 0 0 3 475180
-0.007479 -0.004029 0.120084 -0.679000 -0.292765 -0.155505 -0.062500 0 0 0 0 0 0 3 476180
-0.007476 -0.004026 0.120085 -0.634423 -0.244313 -0.112129 -0.062500 0 0 0 0 0 0 3 477179
-0.007480 -0.004005 0.120076 -0.542983 -0.461381 0.043454 -0.062500 0 0 0 0 0 0 3 478179
-0.007482 -0.003995 0.120073 -0.553112 -0.348312 -0.017625 -0.062500 0 0 0 0 0 0 3 479179
-0.007483 -0.003990 0.120071 -0.565860 -0.270892 -0.050770 -0.062500 0 0 0 0 0 0 3 480179
-0.007483 -0.003988 0.120071 -0.573749 -0.230526 -0.063604 -0.062500 0 0 0 0 0 0 3 481179
-0.007472 -0.003974 0.120083 -0.730525 -0.376037 -0.238929 -0.062500 0 0 0 0 0 0 3 482185
-0.007466 -0.003967 0.120087 -0.676202 -0.302184 -0.158009 -0.062500 0 0 0 0 0 0 3 483187
-0.007463 -0.003963 0.120089 -0.632989 -0.249003 -0.115270 -0.062500 0 0 0 0 0 0 3 484187
-0.007461 -0.003961 0.120089 -0.608805 -0.220231 -0.098800 -0.062500 0 0 0 0 0 0 3 485187
-0.007460 -0.003960 0.120090 -0.596122 -0.205433 -0.092860 -0.062500 0 0 0 0 0 0 3 486185
-0.007460 -0.003960 0.120090 -0.589596 -0.197936 -0.090754 -0.062500 0 0 0 0 0 0 3 487185
-0.007448 -0.003947 0.120102 -0.738778 -0.359954 -0.260583 -0.062500 0 0 0 0 0 0 3 488186
-0.007447 -0.003921 0.120096 -0.594863 -0.531935 -0.038677 -0.062500 0 0 0 0 0 0 3 489356
-0.007446 -0.003909 0.120094 -0.572729 -0.383423 -0.062484 -0.062500 0 0 0 0 0 0 3 490348
-0.007446 -0.003902 0.120093 -0.566940 -0.286185 -0.081139 -0.062500 0 0 0 0 0 0 3 491195
-0.007434 -0.003887 0.120105 -0.717614 -0.401479 -0.259159 -0.062500 0 0 0 0 0 0 3 492193
-0.007428 -0.003878 0.120110 -0.660170 -0.312097 -0.179490 -0.062500 0 0 0 0 0 0 3 493192
-0.007425 -0.003874 0.120111 -0.615441 -0.251135 -0.137229 -0.062500 0 0 0 0 0 0 3 494218
-0.007423 -0.003872 0.120112 -0.590518 -0.218503 -0.120927 -0.062500 0 0 0 0 0 0 3 495790
-0.007422 -0.003871 0.120112 -0.577462 -0.201787 -0.115055 -0.062500 0 0 0 0 0 0 3 496212
-0.007422 -0.003871 0.120112 -0.570750 -0.193318 -0.112975 -0.062500 0 0 0 0 0 0 3 497200
-0.007410 -0.003858 0.120124 -0.720034 -0.355083 -0.282552 -0.062500 0 0 0 0 0 0 3 498209
-0.007404 -0.003851 0.120128 -0.661519 -0.288930 -0.199897 -0.062500 0 0 0 0 0 0 3 499202
-0.007400 -0.003847 0.120130 -0.616151 -0.239576 -0.156575 -0.062500 0 0 0 0 0 0 3 500210
-0.007399 -0.003846 0.120130 -0.590873 -0.212727 -0.139907 -0.062500 0 0 0 0 0 0 3 501200
-0.007391 -0.003813 0.120133 -0.658726 -0.603675 -0.164667 -0.062500 0 0 0 0 0 0 3 502208
-0.007387 -0.003797 0.120134 -0.618229 -0.433350 -0.147520 -0.062500 0 0 0 0 0 0 3 503201
-0.007386 -0.003789 0.120134 -0.589693 -0.311077 -0.138990 -0.062500 0 0 0 0 0 0 3 504207
-0.007385 -0.003785 0.120134 -0.574412 -0.246130 -0.135759 -0.062500 0 0 0 0 0 0 3 505212
-0.007372 -0.003770 0.120146 -0.719460 -0.379497 -0.304669 -0.062500 0 0 0 0 0 0 3 506211
-0.007366 -0.003763 0.120150 -0.658629 -0.298847 -0.221966 -0.062500 0 0 0 0 0 0 3 507202
-0.007363 -0.003759 0.120152 -0.612096 -0.242246 -0.178663 -0.062500 0 0 0 0 0 0 3 508209
-0.007361 -0.003757 0.120152 -0.586251 -0.211786 -0.162008 -0.062500 0 0 0 0 0 0 3 509204
-0.007360 -0.003756 0.120153 -0.572727 -0.196145 -0.156012 -0.062500 0 0 0 0 0 0 3 510200
-0.007348 -0.003742 0.120165 -0.718752 -0.354614 -0.323822 -0.062500 0 0 0 0 0 0 3 511208
-0.007341 -0.003736 0.120169 -0.658295 -0.286398 -0.240842 -0.062500 0 0 0 0 0 0 3 512201
-0.007343 -0.003713 0.120161 -0.545425 -0.479015 -0.057691 -0.062500 0 0 0 0 0 0 3 513200
-0.007344 -0.003703 0.120158 -0.542829 -0.352549 -0.108535 -0.062500 0 0 0 0 0 0 3 514207
-0.007333 -0.003684 0.120169 -0.701848 -0.434611 -0.307807 -0.062500 0 0 0 0 0 0 3 515200
-0.007327 -0.003675 0.120173 -0.649233 -0.326328 -0.237181 -0.062500 0 0 0 0 0 0 3 516208
-0.007324 -0.003670 0.120174 -0.607203 -0.255893 -0.198262 -0.062500 0 0 0 0 0 0 3 517208
-0.007323 -0.003668 0.120174 -0.583731 -0.218573 -0.183179 -0.062500 0 0 0 0 0 0 3 518199
-0.007310 -0.003654 0.120187 -0.724585 -0.366138 -0.347415 -0.062500 0 0 0 0 0 0 3 519181
-0.007303 -0.003647 0.120191 -0.661244 -0.292148 -0.263369 -0.062500 0 0 0 0 0 0 3 520208
-0.007300 -0.003643 0.120193 -0.613428 -0.238885 -0.219617 -0.062500 0 0 0 0 0 0 3 521211
-0.007298 -0.003641 0.120193 -0.586911 -0.210096 -0.202818 -0.062500 0 0 0 0 0 0 3 522199
-0.007297 -0.003640 0.120193 -0.573062 -0.195307 -0.196749 -0.062500 0 0 0 0 0 0 3 523207
-0.007290 -0.003608 0.120196 -0.647899 -0.591914 -0.224145 -0.062500 0 0 0 0 0 0 3 524200
-0.007287 -0.003592 0.120196 -0.610347 -0.424708 -0.208959 -0.062500 0 0 0 0 0 0 3 525208
-0.007285 -0.003584 0.120197 -0.583309 -0.304004 -0.201238 -0.062500 0 0 0 0 0 0 3 526199
-0.007284 -0.003580 0.120197 -0.568795 -0.239848 -0.198301 -0.062500 0 0 0 0 0 0 3 527199
-0.007283 -0.003578 0.120197 -0.561370 -0.207364 -0.197244 -0.062500 0 0 0 0 0 0 3 528207
-0.007271 -0.003564 0.120209 -0.710958 -0.357924 -0.366303 -0.062500 0 0 0 0 0 0 3 529197
-0.007265 -0.003557 0.120213 -0.651935 -0.285246 -0.284177 -0.062500 0 0 0 0 0 0 3 530194
-0.007262 -0.003554 0.120215 -0.606308 -0.232673 -0.241125 -0.062500 0 0 0 0 0 0 3 531189
-0.007260 -0.003552 0.120215 -0.580932 -0.204247 -0.224578 -0.062500 0 0 0 0 0 0 3 532212
-0.007259 -0.003551 0.120215 -0.567663 -0.189654 -0.218610 -0.062500 0 0 0 0 0 0 3 533208
-0.007264 -0.003532 0.120205 -0.494379 -0.424938 -0.076181 -0.062500 0 0 0 0 0 0 3 534208
-0.007255 -0.003510 0.120214 -0.667502 -0.489263 -0.312547 -0.062500 0 0 0 0 0 0 3 535198
-0.007250 -0.003498 0.120217 -0.627997 -0.352519 -0.265962 -0.062500 0 0 0 0 0 0 3 536207
-0.007247 -0.003493 0.120218 -0.593695 -0.266226 -0.236634 -0.062500 0 0 0 0 0 0 3 537211
-0.007246 -0.003490 0.120218 -0.574412 -0.220939 -0.225032 -0.062500 0 0 0 0 0 0 3 538199
-0.007245 -0.003488 0.120218 -0.564317 -0.197956 -0.220826 -0.062500 0 0 0 0 0 0 3 539206
-0.007245 -0.003488 0.120218 -0.559141 -0.186390 -0.219336 -0.062500 0 0 0 0 0 0 3 540225
-0.007233 -0.003474 0.120231 -0.690717 -0.342890 -0.387966 -0.062500 0 0 0 0 0 0 3 541233
-0.007227 -0.003468 0.120235 -0.632153 -0.275299 -0.305901 -0.062500 0 0 0 0 0 0 3 542187
-0.007224 -0.003464 0.120236 -0.586755 -0.225264 -0.262916 -0.062500 0 0 0 0 0 0 3 543183
-0.007222 -0.003462 0.120237 -0.561495 -0.198140 -0.246380 -0.062500 0 0 0 0 0 0 3 544187
-0.007221 -0.003462 0.120237 -0.548273 -0.184206 -0.240421 -0.062500 0 0 0 0 0 0 3 545184
-0.007221 -0.003461 0.120237 -0.541491 -0.177126 -0.238308 -0.062500 0 0 0 0 0 0 3 546184
-0.007209 -0.003448 0.120249 -0.691653 -0.340755 -0.406613 -0.062500 0 0 0 0 0 0 3 547184
-0.007207 -0.003423 0.120243 -0.566163 -0.516769 -0.183905 -0.062500 0 0 0 0 0 0 3 548183
-0.007207 -0.003410 0.120241 -0.543703 -0.368465 -0.208872 -0.062500 0 0 0 0 0 0 3 549207
-0.007207 -0.003404 0.120241 -0.532876 -0.266370 -0.228048 -0.062500 0 0 0 0 0 0 3 550208
-0.007207 -0.003401 0.120240 -0.530868 -0.215760 -0.235851 -0.062500 0 0 0 0 0 0 3 551208
-0.007207 -0.003399 0.120240 -0.530127 -0.190328 -0.238705 -0.062500 0 0 0 0 0 0 3 552207
-0.007195 -0.003386 0.120252 -0.683544 -0.344948 -0.408611 -0.062500 0 0 0 0 0 0 3 553207
-0.007189 -0.003379 0.120257 -0.626085 -0.273805 -0.327218 -0.062500 0 0 0 0 0 0 3 554207
-0.007185 -0.003375 0.120258 -0.581260 -0.222002 -0.284490 -0.062500 0 0 0 0 0 0 3 555207
-0.007184 -0.003373 0.120259 -0.556288 -0.194004 -0.268042 -0.062500 0 0 0 0 0 0 3 556185
-0.007183 -0.003372 0.120259 -0.543228 -0.179631 -0.262126 -0.062500 0 0 0 0 0 0 3 557184
-0.007182 -0.003372 0.120259 -0.536520 -0.172344 -0.260031 -0.062500 0 0 0 0 0 0 3 558184
-0.007182 -0.003372 0.120259 -0.533099 -0.168673 -0.259287 -0.062500 0 0 0 0 0 0 3 559185
-0.007170 -0.003359 0.120271 -0.685176 -0.334257 -0.427809 -0.062500 0 0 0 0 0 0 3 560185
-0.007164 -0.003352 0.120275 -0.626910 -0.268456 -0.346017 -0.062500 0 0 0 0 0 0 3 561184
-0.007166 -0.003330 0.120267 -0.515228 -0.461711 -0.162238 -0.062500 0 0 0 0 0 0 3 562183
-0.007167 -0.003319 0.120264 -0.513256 -0.336343 -0.213878 -0.062500 0 0 0 0 0 0 3 563197
-0.007168 -0.003314 0.120263 -0.519502 -0.252431 -0.243710 -0.062500 0 0 0 0 0 0 3 564196
-0.007168 -0.003311 0.120262 -0.524013 -0.208700 -0.255403 -0.062500 0 0 0 0 0 0 3 565362
-0.007156 -0.003297 0.120274 -0.680514 -0.354336 -0.428246 -0.062500 0 0 0 0 0 0 3 566282
-0.007150 -0.003289 0.120278 -0.624524 -0.278431 -0.348119 -0.062500 0 0 0 0 0 0 3 567434
-0.007147 -0.003286 0.120280 -0.580453 -0.224286 -0.305851 -0.062500 0 0 0 0 0 0 3 568199
-0.007145 -0.003284 0.120280 -0.555880 -0.195144 -0.289587 -0.062500 0 0 0 0 0 0 3 569331
-0.007145 -0.003283 0.120280 -0.543009 -0.180189 -0.283725 -0.062500 0 0 0 0 0 0 3 570209
-0.007144 -0.003282 0.120280 -0.536419 -0.172620 -0.281651 -0.062500 0 0 0 0 0 0 3 571197
-0.007144 -0.003282 0.120281 -0.533056 -0.168805 -0.280913 -0.062500 0 0 0 0 0 0 3 572252
-0.007132 -0.003269 0.120293 -0.685334 -0.334564 -0.449177 -0.062500 0 0 0 0 0 0 3 573221
-0.007126 -0.003263 0.120297 -0.626991 -0.268584 -0.367508 -0.062500 0 0 0 0 0 0 3 574224
-0.007122 -0.003259 0.120298 -0.581696 -0.219359 -0.324712 -0.062500 0 0 0 0 0 0 3 575250
-0.007121 -0.003257 0.120299 -0.556512 -0.192681 -0.308250 -0.062500 0 0 0 0 0 0 3 579837
-0.007113 -0.003225 0.120301 -0.630981 -0.588942 -0.329552 -0.062500 0 0 0 0 0 0 3 582833
-0.007109 -0.003209 0.120302 -0.589867 -0.418313 -0.314136 -0.062500 0 0 0 0 0 0 3 583208
-0.007107 -0.003201 0.120302 -0.560964 -0.295899 -0.306518 -0.062500 0 0 0 0 0 0 3 584211
-0.007106 -0.003197 0.120302 -0.545516 -0.230898 -0.303641 -0.062500 0 0 0 0 0 0 3 585213
-0.007106 -0.003195 0.120302 -0.537618 -0.198011 -0.302617 -0.062500 0 0 0 0 0 0 3 586209
-0.007106 -0.003194 0.120302 -0.533650 -0.181496 -0.302263 -0.062500 0 0 0 0 0 0 3 587209
-0.007106 -0.003193 0.120302 -0.531649 -0.173233 -0.302135 -0.062500 0 0 0 0 0 0 3 588210
-0.007094 -0.003180 0.120314 -0.679832 -0.332562 -0.470332 -0.062500 0 0 0 0 0 0 3 589210
-0.007087 -0.003173 0.120318 -0.621737 -0.265325 -0.388862 -0.062500 0 0 0 0 0 0 3 590210
-0.007084 -0.003170 0.120320 -0.576582 -0.215491 -0.346161 -0.062500 0 0 0 0 0 0 3 591207
-0.007082 -0.003168 0.120320 -0.551464 -0.188508 -0.329752 -0.062500 0 0 0 0 0 0 3 592211
-0.007082 -0.003167 0.120320 -0.538316 -0.174667 -0.323832 -0.062500 0 0 0 0 0 0 3 593207
-0.007081 -0.003167 0.120321 -0.531574 -0.167631 -0.321741 -0.062500 0 0 0 0 0 0 3 594213
-0.007081 -0.003166 0.120321 -0.528140 -0.164095 -0.320999 -0.062500 0 0 0 0 0 0 3 595210
-0.007081 -0.003166 0.120321 -0.526413 -0.162326 -0.320735 -0.062500 0 0 0 0 0 0 3 596208
-0.007081 -0.003166 0.120321 -0.525553 -0.161433 -0.320651 -0.062500 0 0 0 0 0 0 3 597211
-0.007081 -0.003166 0.120321 -0.525103 -0.160980 -0.320622 -0.062500 0 0 0 0 0 0 3 598209
-0.007086 -0.003148 0.120310 -0.458470 -0.402818 -0.179137 -0.062500 0 0 0 0 0 0 3 599183
-0.007089 -0.003138 0.120307 -0.481556 -0.304211 -0.247542 -0.062500 0 0 0 0 0 0 3 600185
-0.007078 -0.003121 0.120318 -0.655157 -0.402074 -0.451553 -0.062500 0 0 0 0 0 0 3 601183
-0.007073 -0.003112 0.120321 -0.608774 -0.300022 -0.383984 -0.062500 0 0 0 0 0 0 3 602183
-0.007070 -0.003108 0.120323 -0.569880 -0.232764 -0.346324 -0.062500 0 0 0 0 0 0 3 603182
-0.007069 -0.003105 0.120323 -0.548029 -0.197111 -0.331689 -0.062500 0 0 0 0 0 0 3 604186
-0.007068 -0.003104 0.120323 -0.536579 -0.178939 -0.326402 -0.062500 0 0 0 0 0 0 3 605183
-0.007067 -0.003104 0.120323 -0.530695 -0.169768 -0.324539 -0.062500 0 0 0 0 0 0 3 606182
-0.007067 -0.003103 0.120324 -0.527706 -0.165160 -0.323883 -0.062500 0 0 0 0 0 0 3 607182
-0.007067 -0.003103 0.120324 -0.526196 -0.162852 -0.323639 -0.062500 0 0 0 0 0 0 3 608183
-0.007067 -0.003103 0.120324 -0.525426 -0.161694 -0.323561 -0.062500 0 0 0 0 0 0 3 609183
-0.007067 -0.003103 0.120324 -0.525041 -0.161109 -0.323539 -0.062500 0 0 0 0 0 0 3 610183
-0.007067 -0.003103 0.120324 -0.524856 -0.160823 -0.323528 -0.062500 0 0 0 0 0 0 3 611183
-0.007067 -0.003103 0.120324 -0.524759 -0.160683 -0.323515 -0.062500 0 0 0 0 0 0 3 612183
-0.007067 -0.003103 0.120324 -0.524709 -0.160598 -0.323520 -0.062500 0 0 0 0 0 0 3 613183
-0.007055 -0.003090 0.120336 -0.679032 -0.328694 -0.491496 -0.062500 0 0 0 0 0 0 3 614183
-0.007049 -0.003084 0.120340 -0.621344 -0.263362 -0.410170 -0.062500 0 0 0 0 0 0 3 615183
-0.007046 -0.003080 0.120341 -0.576368 -0.214493 -0.367539 -0.062500 0 0 0 0 0 0 3 616211
-0.007044 -0.003078 0.120342 -0.551333 -0.188000 -0.351149 -0.062500 0 0 0 0 0 0 3 617207
-0.007043 -0.003078 0.120342 -0.538256 -0.174394 -0.345257 -0.062500 0 0 0 0 0 0 3 618206
-0.007043 -0.003077 0.120342 -0.531552 -0.167503 -0.343152 -0.062500 0 0 0 0 0 0 3 619206
-0.007043 -0.003077 0.120342 -0.528132 -0.164037 -0.342417 -0.062500 0 0 0 0 0 0 3 620183
-0.007042 -0.003077 0.120342 -0.526401 -0.162285 -0.342169 -0.062500 0 0 0 0 0 0 3 621211
-0.007042 -0.003077 0.120342 -0.525534 -0.161416 -0.342076 -0.062500 0 0 0 0 0 0 3 622178
-0.007042 -0.003077 0.120342 -0.525114 -0.160968 -0.342042 -0.062500 0 0 0 0 0 0 3 623204
-0.007042 -0.003077 0.120342 -0.524885 -0.160758 -0.342028 -0.062500 0 0 0 0 0 0 3 631833
-0.006999 -0.003055 0.120357 -1.070210 -0.434023 -0.554176 -0.062500 0 0 0 0 0 0 3 632176
-0.006977 -0.003044 0.120362 -0.849460 -0.325078 -0.451199 -0.062500 0 0 0 0 0 0 3 633184
-0.006966 -0.003039 0.120364 -0.685379 -0.244152 -0.397420 -0.062500 0 0 0 0 0 0 3 634185
-0.006965 -0.003018 0.120355 -0.530351 -0.442388 -0.235004 -0.062500 0 0 0 0 0 0 3 635187
-0.006965 -0.003007 0.120352 -0.508265 -0.321654 -0.296168 -0.062500 0 0 0 0 0 0 3 636183
-0.006965 -0.003002 0.120350 -0.504772 -0.240292 -0.329545 -0.062500 0 0 0 0 0 0 3 637190
-0.006965 -0.002999 0.120350 -0.504489 -0.197856 -0.342490 -0.062500 0 0 0 0 0 0 3 638181
-0.006965 -0.002998 0.120350 -0.504747 -0.176578 -0.347164 -0.062500 0 0 0 0 0 0 3 639181
-0.006965 -0.002997 0.120350 -0.505005 -0.165977 -0.348827 -0.062500 0 0 0 0 0 0 3 640216
-0.006965 -0.002997 0.120350 -0.505172 -0.160696 -0.349406 -0.062500 0 0 0 0 0 0 3 641740
-0.006965 -0.002997 0.120350 -0.505277 -0.158051 -0.349613 -0.062500 0 0 0 0 0 0 3 642203
-0.006965 -0.002997 0.120350 -0.505337 -0.156754 -0.349678 -0.062500 0 0 0 0 0 0 3 643205
-0.006953 -0.002984 0.120362 -0.660036 -0.324545 -0.517261 -0.062500 0 0 0 0 0 0 3 644196
-0.006947 -0.002977 0.120366 -0.597109 -0.254769 -0.436137 -0.062500 0 0 0 0 0 0 3 645195
-0.006944 -0.002974 0.120367 -0.552066 -0.205651 -0.393622 -0.062500 0 0 0 0 0 0 3 646201
-0.006942 -0.002972 0.120368 -0.527017 -0.179067 -0.377270 -0.062500 0 0 0 0 0 0 3 647205
-0.006941 -0.002971 0.120368 -0.513925 -0.165407 -0.371394 -0.062500 0 0 0 0 0 0 3 648196
-0.006941 -0.002971 0.120368 -0.507206 -0.158497 -0.369298 -0.062500 0 0 0 0 0 0 3 649205
-0.006941 -0.002970 0.120368 -0.503796 -0.155013 -0.368572 -0.062500 0 0 0 0 0 0 3 650205
-0.006941 -0.002970 0.120368 -0.502061 -0.153269 -0.368322 -0.062500 0 0 0 0 0 0 3 651208
-0.006941 -0.002970 0.120368 -0.501208 -0.152386 -0.368231 -0.062500 0 0 0 0 0 0 3 652205
-0.006941 -0.002970 0.120368 -0.500768 -0.151942 -0.368190 -0.062500 0 0 0 0 0 0 3 653196
-0.006941 -0.002970 0.120368 -0.500546 -0.151729 -0.368190 -0.062500 0 0 0 0 0 0 3 654203
-0.006941 -0.002970 0.120368 -0.500431 -0.151610 -0.368178 -0.062500 0 0 0 0 0 0 3 655195
-0.006941 -0.002970 0.120368 -0.500377 -0.151568 -0.368171 -0.062500 0 0 0 0 0 0 3 656191
-0.006929 -0.002957 0.120380 -0.655129 -0.320083 -0.535620 -0.062500 0 0 0 0 0 0 3 657203
-0.006927 -0.002932 0.120374 -0.530759 -0.496250 -0.312496 -0.062500 0 0 0 0 0 0 3 658195
-0.006927 -0.002919 0.120372 -0.508910 -0.348988 -0.338680 -0.062500 0 0 0 0 0 0 3 659194
-0.006927 -0.002913 0.120371 -0.503260 -0.252437 -0.358418 -0.062500 0 0 0 0 0 0 3 660204
-0.006927 -0.002910 0.120371 -0.501416 -0.202080 -0.366424 -0.062500 0 0 0 0 0 0 3 661195
-0.006927 -0.002909 0.120371 -0.500755 -0.176763 -0.369349 -0.062500 0 0 0 0 0 0 3 662204
-0.006927 -0.002908 0.120371 -0.500490 -0.164116 -0.370385 -0.062500 0 0 0 0 0 0 3 663194
-0.006927 -0.002907 0.120371 -0.500393 -0.157796 -0.370766 -0.062500 0 0 0 0 0 0 3 664203
-0.006927 -0.002907 0.120371 -0.500353 -0.154654 -0.370894 -0.062500 0 0 0 0 0 0 3 665195
-0.006927 -0.002907 0.120371 -0.500338 -0.153080 -0.370927 -0.062500 0 0 0 0 0 0 3 666203
-0.006927 -0.002907 0.120371 -0.500330 -0.152293 -0.370950 -0.062500 0 0 0 0 0 0 3 667204
-0.006927 -0.002907 0.120371 -0.500327 -0.151899 -0.370952 -0.062500 0 0 0 0 0 0 3 668194
-0.006927 -0.002907 0.120371 -0.500323 -0.151708 -0.370959 -0.062500 0 0 0 0 0 0 3 669201
-0.006927 -0.002907 0.120371 -0.500321 -0.151598 -0.370956 -0.062500 0 0 0 0 0 0 3 670203
-0.006927 -0.002907 0.120371 -0.500332 -0.151553 -0.370956 -0.062500 0 0 0 0 0 0 3 671196
-0.006927 -0.002907 0.120371 -0.500332 -0.151518 -0.370961 -0.062500 0 0 0 0 0 0 3 672197
-0.006927 -0.002907 0.120371 -0.500320 -0.151518 -0.370967 -0.062500 0 0 0 0 0 0 3 673196
-0.006915 -0.002894 0.120383 -0.655193 -0.320203 -0.538244 -0.062500 0 0 0 0 0 0 3 674204
-0.006909 -0.002887 0.120387 -0.597208 -0.254537 -0.457221 -0.062500 0 0 0 0 0 0 3 675196
-0.006910 -0.002865 0.120378 -0.485693 -0.447125 -0.272513 -0.062500 0 0 0 0 0 0 3 676197
-0.006912 -0.002855 0.120375 -0.483868 -0.322402 -0.325011 -0.062500 0 0 0 0 0 0 3 678896
-0.006912 -0.002849 0.120374 -0.490187 -0.238800 -0.355254 -0.062500 0 0 0 0 0 0 3 679206
-0.006913 -0.002846 0.120374 -0.494712 -0.195178 -0.367072 -0.062500 0 0 0 0 0 0 3 680202
-0.006913 -0.002845 0.120374 -0.497339 -0.173286 -0.371360 -0.062500 0 0 0 0 0 0 3 681202
-0.006913 -0.002844 0.120374 -0.498773 -0.162365 -0.372873 -0.062500 0 0 0 0 0 0 3 682256
-0.006913 -0.002844 0.120374 -0.499522 -0.156926 -0.373405 -0.062500 0 0 0 0 0 0 3 683196
-0.006913 -0.002844 0.120374 -0.499916 -0.154208 -0.373599 -0.062500 0 0 0 0 0 0 3 684204
-0.006913 -0.002844 0.120374 -0.500115 -0.152856 -0.373667 -0.062500 0 0 0 0 0 0 3 685197
-0.006913 -0.002844 0.120374 -0.500224 -0.152189 -0.373687 -0.062500 0 0 0 0 0 0 3 686204
-0.006913 -0.002844 0.120374 -0.500275 -0.151837 -0.373694 -0.062500 0 0 0 0 0 0 3 687208
-0.006913 -0.002844 0.120374 -0.500296 -0.151685 -0.373698 -0.062500 0 0 0 0 0 0 3 688196
-0.006913 -0.002844 0.120374 -0.500304 -0.151587 -0.373703 -0.062500 0 0 0 0 0 0 3 691870
-0.006913 -0.002844 0.120374 -0.500316 -0.151544 -0.373703 -0.062500 0 0 0 0 0 0 3 692180
-0.006918 -0.002825 0.120364 -0.433970 -0.393004 -0.231277 -0.062500 0 0 0 0 0 0 3 693186
-0.006921 -0.002816 0.120360 -0.457184 -0.294882 -0.300182 -0.062500 0 0 0 0 0 0 3 694184
-0.006922 -0.002811 0.120359 -0.476577 -0.224922 -0.336337 -0.062500 0 0 0 0 0 0 3 695179
-0.006923 -0.002809 0.120358 -0.487816 -0.188206 -0.350241 -0.062500 0 0 0 0 0 0 3 696182
-0.006924 -0.002808 0.120358 -0.493858 -0.169783 -0.355269 -0.062500 0 0 0 0 0 0 3 697181
-0.006924 -0.002808 0.120358 -0.497034 -0.160615 -0.357043 -0.062500 0 0 0 0 0 0 3 698181
-0.006924 -0.002807 0.120358 -0.498652 -0.156047 -0.357670 -0.062500 0 0 0 0 0 0 3 699181
-0.006924 -0.002807 0.120358 -0.499475 -0.153787 -0.357885 -0.062500 0 0 0 0 0 0 3 700176
-0.006924 -0.002807 0.120358 -0.499897 -0.152639 -0.357957 -0.062500 0 0 0 0 0 0 3 701175
-0.006924 -0.002807 0.120358 -0.500117 -0.152070 -0.357988 -0.062500 0 0 0 0 0 0 3 702174
-0.006924 -0.002807 0.120358 -0.500211 -0.151791 -0.358002 -0.062500 0 0 0 0 0 0 3 703178
-0.006924 -0.002807 0.120358 -0.500268 -0.151650 -0.358004 -0.062500 0 0 0 0 0 0 3 704179
-0.006924 -0.002807 0.120358 -0.500296 -0.151569 -0.358003 -0.062500 0 0 0 0 0 0 3 705179
-0.006924 -0.002807 0.120358 -0.500314 -0.151547 -0.358004 -0.062500 0 0 0 0 0 0 3 706179
-0.006924 -0.002807 0.120358 -0.500315 -0.151514 -0.358010 -0.062500 0 0 0 0 0 0 3 707178
-0.006924 -0.002807 0.120358 -0.500327 -0.151508 -0.358005 -0.062500 0 0 0 0 0 0 3 708178
-0.006929 -0.002788 0.120348 -0.434029 -0.392860 -0.215459 -0.062500 0 0 0 0 0 0 3 709180
-0.006932 -0.002779 0.120344 -0.457203 -0.294811 -0.284409 -0.062500 0 0 0 0 0 0 3 710191
-0.006922 -0.002762 0.120355 -0.626242 -0.390691 -0.487618 -0.062500 0 0 0 0 0 0 3 711220
-0.006916 -0.002753 0.120359 -0.579480 -0.288182 -0.420638 -0.062500 0 0 0 0 0 0 3 712436
-0.006913 -0.002748 0.120360 -0.540409 -0.220707 -0.383281 -0.062500 0 0 0 0 0 0 3 713180
-0.006912 -0.002746 0.120360 -0.518481 -0.184984 -0.368774 -0.062500 0 0 0 0 0 0 3 714183
-0.006911 -0.002745 0.120361 -0.507001 -0.166807 -0.363552 -0.062500 0 0 0 0 0 0 3 715217
-0.006911 -0.002744 0.120361 -0.501112 -0.157654 -0.361689 -0.062500 0 0 0 0 0 0 3 717038
-0.006910 -0.002744 0.120361 -0.498115 -0.153044 -0.361034 -0.062500 0 0 0 0 0 0 3 718188
-0.006910 -0.002744 0.120361 -0.496595 -0.150745 -0.360814 -0.062500 0 0 0 0 0 0 3 719194
-0.006910 -0.002744 0.120361 -0.495824 -0.149587 -0.360725 -0.062500 0 0 0 0 0 0 3 720193
-0.006910 -0.002744 0.120361 -0.495450 -0.148999 -0.360699 -0.062500 0 0 0 0 0 0 3 721206
-0.006910 -0.002744 0.120361 -0.495266 -0.148713 -0.360688 -0.062500 0 0 0 0 0 0 3 722204
-0.006910 -0.002744 0.120361 -0.495160 -0.148564 -0.360688 -0.062500 0 0 0 0 0 0 3 723197
-0.006915 -0.002725 0.120350 -0.428842 -0.389702 -0.217943 -0.062500 0 0 0 0 0 0 3 724205
-0.006906 -0.002703 0.120359 -0.606992 -0.460712 -0.453857 -0.062500 0 0 0 0 0 0 3 725237
-0.006901 -0.002692 0.120362 -0.568309 -0.324925 -0.409251 -0.062500 0 0 0 0 0 0 3 726210
-0.006899 -0.002686 0.120363 -0.534393 -0.239123 -0.380866 -0.062500 0 0 0 0 0 0 3 727196
-0.006898 -0.002683 0.120363 -0.515341 -0.194165 -0.369623 -0.062500 0 0 0 0 0 0 3 728207
-0.006897 -0.002682 0.120363 -0.505383 -0.171387 -0.365551 -0.062500 0 0 0 0 0 0 3 729202
-0.006877 -0.002686 0.120354 -0.755996 -0.101734 -0.240280 -0.062500 0 0 0 0 0 0 3 730201
-0.006867 -0.002688 0.120351 -0.648172 -0.118057 -0.299662 -0.062500 0 0 0 0 0 0 3 731203
-0.006863 -0.002689 0.120350 -0.572852 -0.132107 -0.330941 -0.062500 0 0 0 0 0 0 3 732195
-0.006860 -0.002689 0.120350 -0.533726 -0.139997 -0.342967 -0.062500 0 0 0 0 0 0 3 733206
-0.006859 -0.002690 0.120350 -0.514246 -0.144132 -0.347306 -0.062500 0 0 0 0 0 0 3 734204
-0.006863 -0.002671 0.120339 -0.438332 -0.387337 -0.205949 -0.062500 0 0 0 0 0 0 3 735194
-0.006854 -0.002649 0.120348 -0.611873 -0.459640 -0.442281 -0.062500 0 0 0 0 0 0 3 736196
-0.006849 -0.002638 0.120351 -0.570731 -0.324392 -0.397987 -0.062500 0 0 0 0 0 0 3 737204
-0.006847 -0.002632 0.120352 -0.535584 -0.238846 -0.369721 -0.062500 0 0 0 0 0 0 3 738193
-0.006845 -0.002630 0.120352 -0.515923 -0.194014 -0.358544 -0.062500 0 0 0 0 0 0 3 739204
-0.006845 -0.002628 0.120352 -0.505683 -0.171291 -0.354490 -0.062500 0 0 0 0 0 0 3 740193
-0.006844 -0.002627 0.120352 -0.500425 -0.159898 -0.353056 -0.062500 0 0 0 0 0 0 3 741194
-0.006844 -0.002627 0.120352 -0.497774 -0.154161 -0.352557 -0.062500 0 0 0 0 0 0 3 742201
-0.006844 -0.002627 0.120352 -0.496424 -0.151297 -0.352370 -0.062500 0 0 0 0 0 0 3 743201
-0.006844 -0.002627 0.120352 -0.495751 -0.149857 -0.352311 -0.062500 0 0 0 0 0 0 3 744192
-0.006832 -0.002614 0.120364 -0.650628 -0.318385 -0.518794 -0.062500 0 0 0 0 0 0 3 745202
-0.006826 -0.002607 0.120368 -0.592290 -0.251982 -0.438114 -0.062500 0 0 0 0 0 0 3 746195
-0.006823 -0.002604 0.120370 -0.546982 -0.202628 -0.395861 -0.062500 0 0 0 0 0 0 3 747203
-0.006826 -0.002583 0.120360 -0.455601 -0.416893 -0.236491 -0.062500 0 0 0 0 0 0 3 748192
-0.006828 -0.002573 0.120357 -0.465638 -0.305455 -0.299920 -0.062500 0 0 0 0 0 0 3 749206
-0.006829 -0.002568 0.120355 -0.478271 -0.228746 -0.334189 -0.062500 0 0 0 0 0 0 3 750197
-0.006830 -0.002566 0.120355 -0.486066 -0.188603 -0.347440 -0.062500 0 0 0 0 0 0 3 751188
-0.006830 -0.002565 0.120355 -0.490377 -0.168449 -0.352218 -0.062500 0 0 0 0 0 0 3 752182
-0.006830 -0.002564 0.120355 -0.492639 -0.158412 -0.353919 -0.062500 0 0 0 0 0 0 3 753182
-0.006830 -0.002564 0.120355 -0.493838 -0.153408 -0.354516 -0.062500 0 0 0 0 0 0 3 754197
-0.006830 -0.002564 0.120355 -0.494437 -0.150919 -0.354717 -0.062500 0 0 0 0 0 0 3 755209
-0.006830 -0.002564 0.120355 -0.494756 -0.149666 -0.354794 -0.062500 0 0 0 0 0 0 3 756197
-0.006830 -0.002564 0.120355 -0.494907 -0.149041 -0.354827 -0.062500 0 0 0 0 0 0 3 757299
-0.006830 -0.002564 0.120355 -0.494982 -0.148730 -0.354834 -0.062500 0 0 0 0 0 0 3 758209
-0.006810 -0.002568 0.120346 -0.750622 -0.090347 -0.230847 -0.062500 0 0 0 0 0 0 3 759194
-0.006801 -0.002570 0.120343 -0.626269 -0.107033 -0.290832 -0.062500 0 0 0 0 0 0 3 760205
-0.006796 -0.002572 0.120342 -0.552299 -0.123921 -0.322315 -0.062500 0 0 0 0 0 0 3 761195
-0.006794 -0.002572 0.120341 -0.513846 -0.133237 -0.334432 -0.062500 0 0 0 0 0 0 3 762203
-0.006793 -0.002572 0.120341 -0.494688 -0.138068 -0.338790 -0.062500 0 0 0 0 0 0 3 763182
-0.006792 -0.002573 0.120341 -0.485219 -0.140537 -0.340332 -0.062500 0 0 0 0 0 0 3 764194
-0.006792 -0.002573 0.120341 -0.480511 -0.141792 -0.340874 -0.062500 0 0 0 0 0 0 3 765200
-0.006792 -0.002573 0.120341 -0.478174 -0.142411 -0.341072 -0.062500 0 0 0 0 0 0 3 766204
-0.006792 -0.002573 0.120341 -0.477012 -0.142745 -0.341133 -0.062500 0 0 0 0 0 0 3 767190
-0.006792 -0.002573 0.120341 -0.476433 -0.142894 -0.341167 -0.062500 0 0 0 0 0 0 3 768191
-0.006792 -0.002573 0.120341 -0.476130 -0.142981 -0.341164 -0.062500 0 0 0 0 0 0 3 769200
-0.006792 -0.002573 0.120341 -0.475995 -0.143015 -0.341175 -0.062500 0 0 0 0 0 0 3 770191
-0.006792 -0.002573 0.120341 -0.475925 -0.143034 -0.341164 -0.062500 0 0 0 0 0 0 3 771191
-0.006792 -0.002573 0.120341 -0.475894 -0.143041 -0.341174 -0.062500 0 0 0 0 0 0 3 772221
-0.006792 -0.002573 0.120341 -0.475869 -0.143048 -0.341167 -0.062500 0 0 0 0 0 0 3 773191
-0.006792 -0.002573 0.120341 -0.475862 -0.143059 -0.341179 -0.062500 0 0 0 0 0 0 3 774198
-0.006792 -0.002573 0.120341 -0.475854 -0.143052 -0.341173 -0.062500 0 0 0 0 0 0 3 775191
-0.006792 -0.002573 0.120341 -0.475853 -0.143052 -0.341173 -0.062500 0 0 0 0 0 0 3 776191
-0.006792 -0.002573 0.120341 -0.475853 -0.143051 -0.341173 -0.062500 0 0 0 0 0 0 3 777199
-0.006792 -0.002573 0.120341 -0.475860 -0.143059 -0.341180 -0.062500 0 0 0 0 0 0 3 778199
-0.006780 -0.002560 0.120353 -0.631212 -0.312429 -0.507462 -0.062500 0 0 0 0 0 0 3 779191
-0.006773 -0.002553 0.120357 -0.567526 -0.243879 -0.426871 -0.062500 0 0 0 0 0 0 3 780200
-0.006770 -0.002550 0.120359 -0.522282 -0.194673 -0.384689 -0.062500 0 0 0 0 0 0 3 781191
-0.006768 -0.002548 0.120359 -0.497156 -0.168089 -0.368483 -0.062500 0 0 0 0 0 0 3 782199
-0.006768 -0.002547 0.120359 -0.484042 -0.154478 -0.362666 -0.062500 0 0 0 0 0 0 3 783199
-0.006767 -0.002547 0.120359 -0.477307 -0.147591 -0.360593 -0.062500 0 0 0 0 0 0 3 784191
-0.006767 -0.002547 0.120359 -0.473894 -0.144124 -0.359871 -0.062500 0 0 0 0 0 0 3 785191
-0.006767 -0.002546 0.120359 -0.472177 -0.142386 -0.359614 -0.062500 0 0 0 0 0 0 3 786199
-0.006767 -0.002546 0.120359 -0.471297 -0.141519 -0.359533 -0.062500 0 0 0 0 0 0 3 787190
-0.006767 -0.002546 0.120359 -0.470864 -0.141074 -0.359490 -0.062500 0 0 0 0 0 0 3 791792
-0.006767 -0.002546 0.120359 -0.470643 -0.140860 -0.359491 -0.062500 0 0 0 0 0 0 3 792175
-0.006767 -0.002546 0.120359 -0.470528 -0.140741 -0.359479 -0.062500 0 0 0 0 0 0 3 793176
-0.006767 -0.002546 0.120359 -0.470476 -0.140688 -0.359480 -0.062500 0 0 0 0 0 0 3 794242
-0.006767 -0.002546 0.120359 -0.470455 -0.140667 -0.359485 -0.062500 0 0 0 0 0 0 3 795267
-0.006767 -0.002546 0.120359 -0.470438 -0.140649 -0.359470 -0.062500 0 0 0 0 0 0 3 796183
-0.006767 -0.002546 0.120359 -0.470428 -0.140638 -0.359481 -0.062500 0 0 0 0 0 0 3 797184
-0.006767 -0.002546 0.120359 -0.470424 -0.140648 -0.359475 -0.062500 0 0 0 0 0 0 3 798181
-0.006767 -0.002546 0.120359 -0.470426 -0.140638 -0.359481 -0.062500 0 0 0 0 0 0 3 799203
-0.006772 -0.002528 0.120349 -0.404187 -0.381429 -0.216186 -0.062500 0 0 0 0 0 0 3 800480
-0.006775 -0.002519 0.120346 -0.427394 -0.283713 -0.285542 -0.062500 0 0 0 0 0 0 3 801201
-0.006756 -0.002519 0.120336 -0.702233 -0.155750 -0.197752 -0.062500 0 0 0 0 0 0 3 802190
-0.006748 -0.002519 0.120332 -0.608332 -0.141239 -0.271851 -0.062500 0 0 0 0 0 0 3 803199
-0.006743 -0.002519 0.120331 -0.540430 -0.139766 -0.308393 -0.062500 0 0 0 0 0 0 3 804201
-0.006741 -0.002519 0.120330 -0.505120 -0.139930 -0.322295 -0.062500 0 0 0 0 0 0 3 805190
-0.006740 -0.002519 0.120330 -0.487589 -0.140196 -0.327294 -0.062500 0 0 0 0 0 0 3 806190
-0.006740 -0.002519 0.120330 -0.478950 -0.140384 -0.329055 -0.062500 0 0 0 0 0 0 3 807198
-0.006739 -0.002519 0.120330 -0.474658 -0.140510 -0.329683 -0.062500 0 0 0 0 0 0 3 808190
-0.006739 -0.002519 0.120330 -0.472530 -0.140566 -0.329902 -0.062500 0 0 0 0 0 0 3 809197
-0.006739 -0.002519 0.120330 -0.471481 -0.140597 -0.329965 -0.062500 0 0 0 0 0 0 3 810201
-0.006739 -0.002519 0.120330 -0.470945 -0.140615 -0.329997 -0.062500 0 0 0 0 0 0 3 811192
-0.006727 -0.002506 0.120342 -0.626173 -0.310130 -0.496085 -0.062500 0 0 0 0 0 0 3 812198
-0.006721 -0.002499 0.120346 -0.567712 -0.243923 -0.415593 -0.062500 0 0 0 0 0 0 3 813198
-0.006718 -0.002496 0.120348 -0.522357 -0.194675 -0.373460 -0.062500 0 0 0 0 0 0 3 814200
-0.006716 -0.002494 0.120348 -0.497180 -0.168092 -0.357290 -0.062500 0 0 0 0 0 0 3 815189
-0.006715 -0.002493 0.120348 -0.484051 -0.154469 -0.351463 -0.062500 0 0 0 0 0 0 3 816198
-0.006715 -0.002493 0.120348 -0.477320 -0.147588 -0.349403 -0.062500 0 0 0 0 0 0 3 817202
-0.006714 -0.002493 0.120348 -0.473894 -0.144123 -0.348692 -0.062500 0 0 0 0 0 0 3 818190
-0.006714 -0.002493 0.120348 -0.472165 -0.142388 -0.348425 -0.062500 0 0 0 0 0 0 3 819197
-0.006714 -0.002492 0.120348 -0.471298 -0.141507 -0.348343 -0.062500 0 0 0 0 0 0 3 820198
-0.006714 -0.002492 0.120348 -0.470863 -0.141071 -0.348314 -0.062500 0 0 0 0 0 0 3 821189
-0.006714 -0.002492 0.120348 -0.470643 -0.140859 -0.348297 -0.062500 0 0 0 0 0 0 3 822197
-0.006714 -0.002492 0.120348 -0.470534 -0.140748 -0.348291 -0.062500 0 0 0 0 0 0 3 823189
-0.006714 -0.002492 0.120348 -0.470484 -0.140696 -0.348292 -0.062500 0 0 0 0 0 0 3 824190
-0.006714 -0.002492 0.120348 -0.470447 -0.140658 -0.348302 -0.062500 0 0 0 0 0 0 3 825191
-0.006714 -0.002492 0.120348 -0.470436 -0.140646 -0.348296 -0.062500 0 0 0 0 0 0 3 826197
-0.006702 -0.002479 0.120360 -0.626021 -0.310246 -0.514257 -0.062500 0 0 0 0 0 0 3 827196
-0.006696 -0.002473 0.120364 -0.567630 -0.243967 -0.433811 -0.062500 0 0 0 0 0 0 3 828199
-0.006693 -0.002469 0.120366 -0.522316 -0.194704 -0.391713 -0.062500 0 0 0 0 0 0 3 829193
-0.006691 -0.002468 0.120366 -0.497157 -0.168104 -0.375548 -0.062500 0 0 0 0 0 0 3 830189
-0.006690 -0.002467 0.120366 -0.484044 -0.154480 -0.369731 -0.062500 0 0 0 0 0 0 3 831198
-0.006690 -0.002466 0.120367 -0.477308 -0.147577 -0.367674 -0.062500 0 0 0 0 0 0 3 832189
-0.006690 -0.002466 0.120367 -0.473890 -0.144118 -0.366954 -0.062500 0 0 0 0 0 0 3 833183
-0.006689 -0.002466 0.120367 -0.472168 -0.142391 -0.366693 -0.062500 0 0 0 0 0 0 3 834178
-0.006689 -0.002466 0.120367 -0.471302 -0.141511 -0.366614 -0.062500 0 0 0 0 0 0 3 835178
-0.006689 -0.002466 0.120367 -0.470866 -0.141075 -0.366585 -0.062500 0 0 0 0 0 0 3 836305
-0.006689 -0.002466 0.120367 -0.470639 -0.140855 -0.366561 -0.062500 0 0 0 0 0 0 3 837197
-0.006670 -0.002470 0.120358 -0.725899 -0.082522 -0.242136 -0.062500 0 0 0 0 0 0 3 838172
-0.006660 -0.002473 0.120355 -0.620809 -0.104627 -0.302351 -0.062500 0 0 0 0 0 0 3 839322
-0.006655 -0.002474 0.120353 -0.546882 -0.121543 -0.333950 -0.062500 0 0 0 0 0 0 3 840314
-0.006653 -0.002475 0.120353 -0.508411 -0.130837 -0.346095 -0.062500 0 0 0 0 0 0 3 841193
-0.006652 -0.002475 0.120353 -0.489280 -0.135668 -0.350461 -0.062500 0 0 0 0 0 0 3 842322
-0.006651 -0.002475 0.120353 -0.479786 -0.138131 -0.352020 -0.062500 0 0 0 0 0 0 3 843315
-0.006651 -0.002475 0.120353 -0.475082 -0.139373 -0.352557 -0.062500 0 0 0 0 0 0 3 844322
-0.006651 -0.002475 0.120353 -0.472755 -0.139998 -0.352745 -0.062500 0 0 0 0 0 0 3 845314
-0.006651 -0.002475 0.120353 -0.471586 -0.140324 -0.352818 -0.062500 0 0 0 0 0 0 3 846321
-0.006651 -0.002475 0.120353 -0.470996 -0.140475 -0.352840 -0.062500 0 0 0 0 0 0 3 847298
-0.006651 -0.002475 0.120353 -0.470714 -0.140556 -0.352844 -0.062500 0 0 0 0 0 0 3 848295
-0.006639 -0.002462 0.120365 -0.626299 -0.310286 -0.518663 -0.062500 0 0 0 0 0 0 3 849294
-0.006633 -0.002455 0.120369 -0.567736 -0.243990 -0.438289 -0.062500 0 0 0 0 0 0 3 850298
-0.006629 -0.002452 0.120370 -0.522342 -0.194700 -0.396218 -0.062500 0 0 0 0 0 0 3 851300
-0.006628 -0.002450 0.120371 -0.497182 -0.168093 -0.380077 -0.062500 0 0 0 0 0 0 3 852300
-0.006627 -0.002450 0.120371 -0.484041 -0.154469 -0.374265 -0.062500 0 0 0 0 0 0 3 853299
-0.006607 -0.002454 0.120362 -0.732545 -0.089376 -0.247574 -0.062500 0 0 0 0 0 0 3 854299
-0.006597 -0.002456 0.120359 -0.624180 -0.108088 -0.307183 -0.062500 0 0 0 0 0 0 3 855299
-0.006592 -0.002457 0.120358 -0.529426 -0.117699 -0.338570 -0.062500 0 0 0 0 0 0 3 856299
-0.006590 -0.002457 0.120358 -0.490127 -0.126145 -0.350642 -0.062500 0 0 0 0 0 0 3 857298
-0.006589 -0.002458 0.120357 -0.470560 -0.130532 -0.355005 -0.062500 0 0 0 0 0 0 3 858298
-0.006588 -0.002458 0.120357 -0.460861 -0.132779 -0.356529 -0.062500 0 0 0 0 0 0 3 859298
-0.006588 -0.002458 0.120357 -0.456035 -0.133922 -0.357081 -0.062500 0 0 0 0 0 0 3 860312
-0.006587 -0.002458 0.120357 -0.453649 -0.134488 -0.357266 -0.062500 0 0 0 0 0 0 3 861302
-0.006587 -0.002458 0.120357 -0.452465 -0.134770 -0.357339 -0.062500 0 0 0 0 0 0 3 862299
-0.006587 -0.002458 0.120357 -0.451870 -0.134927 -0.357354 -0.062500 0 0 0 0 0 0 3 863298
-0.006568 -0.002462 0.120348 -0.706682 -0.076824 -0.232573 -0.062500 0 0 0 0 0 0 3 864298
-0.006558 -0.002465 0.120345 -0.601635 -0.099005 -0.292986 -0.062500 0 0 0 0 0 0 3 865298
-0.006553 -0.002466 0.120344 -0.527729 -0.115945 -0.324672 -0.062500 0 0 0 0 0 0 3 866297
-0.006551 -0.002467 0.120344 -0.489278 -0.125257 -0.336855 -0.062500 0 0 0 0 0 0 3 867301
-0.006550 -0.002467 0.120344 -0.470129 -0.130084 -0.341229 -0.062500 0 0 0 0 0 0 3 868334
-0.006549 -0.002467 0.120344 -0.460646 -0.132553 -0.342786 -0.062500 0 0 0 0 0 0 3 869396
-0.006549 -0.002467 0.120344 -0.455931 -0.133809 -0.343327 -0.062500 0 0 0 0 0 0 3 870370
-0.006549 -0.002467 0.120344 -0.453606 -0.134424 -0.343525 -0.062500 0 0 0 0 0 0 3 871369
-0.006549 -0.002467 0.120344 -0.452427 -0.134752 -0.343587 -0.062500 0 0 0 0 0 0 3 872184
-0.006549 -0.002467 0.120344 -0.451844 -0.134911 -0.343615 -0.062500 0 0 0 0 0 0 3 873801
-0.006549 -0.002467 0.120344 -0.451563 -0.134993 -0.343620 -0.062500 0 0 0 0 0 0 3 874171
-0.006549 -0.002467 0.120344 -0.451420 -0.135030 -0.343618 -0.062500 0 0 0 0 0 0 3 875295
-0.006549 -0.002467 0.120344 -0.451347 -0.135048 -0.343626 -0.062500 0 0 0 0 0 0 3 876314
-0.006529 -0.002472 0.120335 -0.706309 -0.076923 -0.218678 -0.062500 0 0 0 0 0 0 3 877316
-0.006520 -0.002474 0.120332 -0.601447 -0.099055 -0.279172 -0.062500 0 0 0 0 0 0 3 878321
-0.006515 -0.002475 0.120330 -0.527633 -0.115970 -0.310898 -0.062500 0 0 0 0 0 0 3 879313
-0.006512 -0.002476 0.120330 -0.489239 -0.125267 -0.323084 -0.062500 0 0 0 0 0 0 3 880321
-0.006499 -0.002463 0.120342 -0.626067 -0.299871 -0.493015 -0.062500 0 0 0 0 0 0 3 881312
-0.006492 -0.002457 0.120346 -0.557924 -0.235966 -0.414282 -0.062500 0 0 0 0 0 0 3 882328
-0.006489 -0.002453 0.120347 -0.507818 -0.187897 -0.372842 -0.062500 0 0 0 0 0 0 3 883339
-0.006487 -0.002452 0.120348 -0.480311 -0.161913 -0.356929 -0.062500 0 0 0 0 0 0 3 884316
-0.006486 -0.002451 0.120348 -0.466024 -0.148593 -0.351190 -0.062500 0 0 0 0 0 0 3 885303
-0.006486 -0.002450 0.120348 -0.458722 -0.141878 -0.349174 -0.062500 0 0 0 0 0 0 3 886322
-0.006486 -0.002450 0.120348 -0.455031 -0.138479 -0.348461 -0.062500 0 0 0 0 0 0 3 887316
-0.006485 -0.002450 0.120348 -0.453158 -0.136777 -0.348215 -0.062500 0 0 0 0 0 0 3 888313
-0.006466 -0.002454 0.120339 -0.707097 -0.077810 -0.222957 -0.062500 0 0 0 0 0 0 3 889321
-0.006456 -0.002457 0.120336 -0.601856 -0.099501 -0.283540 -0.062500 0 0 0 0 0 0 3 890294
-0.006451 -0.002458 0.120335 -0.527850 -0.116190 -0.315302 -0.062500 0 0 0 0 0 0 3 891311
-0.006449 -0.002458 0.120335 -0.489346 -0.125385 -0.327512 -0.062500 0 0 0 0 0 0 3 892321
-0.006448 -0.002459 0.120334 -0.470164 -0.130156 -0.331892 -0.062500 0 0 0 0 0 0 3 893312
-0.006447 -0.002459 0.120334 -0.460659 -0.132594 -0.333457 -0.062500 0 0 0 0 0 0 3 894321
-0.006447 -0.002459 0.120334 -0.455943 -0.133815 -0.333990 -0.062500 0 0 0 0 0 0 3 895312
-0.006427 -0.002464 0.120325 -0.708368 -0.076361 -0.208874 -0.062500 0 0 0 0 0 0 3 896320
-0.006418 -0.002466 0.120322 -0.602484 -0.098766 -0.269638 -0.062500 0 0 0 0 0 0 3 897296
-0.006413 -0.002467 0.120321 -0.528170 -0.115829 -0.301465 -0.062500 0 0 0 0 0 0 3 898357
-0.006411 -0.002468 0.120321 -0.489516 -0.125203 -0.313691 -0.062500 0 0 0 0 0 0 3 899320
-0.006409 -0.002468 0.120321 -0.470248 -0.130060 -0.318096 -0.062500 0 0 0 0 0 0 3 900321
-0.006409 -0.002468 0.120321 -0.460703 -0.132544 -0.319659 -0.062500 0 0 0 0 0 0 3 901304
-0.006409 -0.002468 0.120321 -0.455977 -0.133792 -0.320201 -0.062500 0 0 0 0 0 0 3 902320
-0.006408 -0.002468 0.120320 -0.453613 -0.134437 -0.320387 -0.062500 0 0 0 0 0 0 3 903311
-0.006408 -0.002468 0.120320 -0.452437 -0.134745 -0.320462 -0.062500 0 0 0 0 0 0 3 904320
-0.006408 -0.002468 0.120320 -0.451855 -0.134902 -0.320473 -0.062500 0 0 0 0 0 0 3 905311
-0.006389 -0.002473 0.120312 -0.706202 -0.076955 -0.195030 -0.062500 0 0 0 0 0 0 3 906300
-0.006379 -0.002475 0.120308 -0.582237 -0.093594 -0.255793 -0.062500 0 0 0 0 0 0 3 907323
-0.006374 -0.002476 0.120307 -0.508457 -0.110509 -0.287645 -0.062500 0 0 0 0 0 0 3 908297
-0.006372 -0.002477 0.120307 -0.470069 -0.119805 -0.299880 -0.062500 0 0 0 0 0 0 3 909294
-0.006371 -0.002477 0.120307 -0.450937 -0.124626 -0.304283 -0.062500 0 0 0 0 0 0 3 910314
-0.006370 -0.002477 0.120307 -0.441460 -0.127084 -0.305834 -0.062500 0 0 0 0 0 0 3 911321
-0.006358 -0.002464 0.120318 -0.592940 -0.298188 -0.471655 -0.062500 0 0 0 0 0 0 3 912312
-0.006352 -0.002458 0.120323 -0.531763 -0.232431 -0.391671 -0.062500 0 0 0 0 0 0 3 913303
-0.006348 -0.002454 0.120324 -0.485110 -0.183417 -0.349830 -0.062500 0 0 0 0 0 0 3 914311
-0.006347 -0.002453 0.120325 -0.459366 -0.156923 -0.333772 -0.062500 0 0 0 0 0 0 3 915299
-0.006346 -0.002452 0.120325 -0.445963 -0.143380 -0.327996 -0.062500 0 0 0 0 0 0 3 916313
-0.006345 -0.002451 0.120325 -0.439095 -0.136523 -0.325961 -0.062500 0 0 0 0 0 0 3 917310
-0.006345 -0.002451 0.120325 -0.435628 -0.133073 -0.325252 -0.062500 0 0 0 0 0 0 3 918318
-0.006345 -0.002451 0.120325 -0.433862 -0.131335 -0.324996 -0.062500 0 0 0 0 0 0 3 919294
-0.006345 -0.002451 0.120325 -0.432985 -0.130475 -0.324906 -0.062500 0 0 0 0 0 0 3 920299
-0.006345 -0.002451 0.120325 -0.432529 -0.130035 -0.324876 -0.062500 0 0 0 0 0 0 3 921299
-0.006345 -0.002451 0.120325 -0.432315 -0.129831 -0.324868 -0.062500 0 0 0 0 0 0 3 922299
-0.006345 -0.002451 0.120325 -0.432203 -0.129701 -0.324862 -0.062500 0 0 0 0 0 0 3 923299
-0.006325 -0.002455 0.120316 -0.686669 -0.071636 -0.199175 -0.062500 0 0 0 0 0 0 3 924309
-0.006316 -0.002458 0.120313 -0.582072 -0.093696 -0.260060 -0.062500 0 0 0 0 0 0 3 925298
-0.006311 -0.002459 0.120312 -0.508386 -0.110559 -0.291957 -0.062500 0 0 0 0 0 0 3 926296
-0.006309 -0.002460 0.120311 -0.470026 -0.119824 -0.304213 -0.062500 0 0 0 0 0 0 3 927296
-0.006307 -0.002460 0.120311 -0.450926 -0.124635 -0.308619 -0.062500 0 0 0 0 0 0 3 928298
-0.006307 -0.002460 0.120311 -0.441453 -0.127091 -0.310176 -0.062500 0 0 0 0 0 0 3 929297
-0.006307 -0.002460 0.120311 -0.436744 -0.128343 -0.310730 -0.062500 0 0 0 0 0 0 3 930296
-0.006306 -0.002460 0.120311 -0.434409 -0.128971 -0.310914 -0.062500 0 0 0 0 0 0 3 931296
-0.006306 -0.002460 0.120311 -0.433255 -0.129282 -0.310992 -0.062500 0 0 0 0 0 0 3 932297
-0.006306 -0.002460 0.120311 -0.432664 -0.129442 -0.311010 -0.062500 0 0 0 0 0 0 3 933296
-0.006306 -0.002460 0.120311 -0.432383 -0.129524 -0.311014 -0.062500 0 0 0 0 0 0 3 934290
-0.006306 -0.002460 0.120311 -0.432235 -0.129572 -0.311026 -0.062500 0 0 0 0 0 0 3 935291
-0.006306 -0.002460 0.120311 -0.432167 -0.129580 -0.311023 -0.062500 0 0 0 0 0 0 3 936297
-0.006287 -0.002465 0.120302 -0.686528 -0.071605 -0.185187 -0.062500 0 0 0 0 0 0 3 937296
-0.006277 -0.002467 0.120299 -0.581990 -0.093671 -0.246147 -0.062500 0 0 0 0 0 0 3 938296
-0.006272 -0.002468 0.120298 -0.508365 -0.110540 -0.278095 -0.062500 0 0 0 0 0 0 3 939295
-0.006270 -0.002469 0.120297 -0.470018 -0.119824 -0.290361 -0.062500 0 0 0 0 0 0 3 940297
-0.006269 -0.002469 0.120297 -0.450914 -0.124638 -0.294762 -0.062500 0 0 0 0 0 0 3 941352
-0.006268 -0.002469 0.120297 -0.441443 -0.127093 -0.296322 -0.062500 0 0 0 0 0 0 3 942368
-0.006268 -0.002469 0.120297 -0.436747 -0.128342 -0.296872 -0.062500 0 0 0 0 0 0 3 943304
-0.006268 -0.002469 0.120297 -0.434417 -0.128958 -0.297064 -0.062500 0 0 0 0 0 0 3 944396
-0.006268 -0.002469 0.120297 -0.433261 -0.129280 -0.297137 -0.062500 0 0 0 0 0 0 3 945322
-0.006248 -0.002474 0.120288 -0.686954 -0.071492 -0.171172 -0.062500 0 0 0 0 0 0 3 947101
-0.006227 -0.002463 0.120297 -0.738602 -0.263550 -0.397252 -0.062500 0 0 0 0 0 0 3 948313
-0.006216 -0.002458 0.120300 -0.605876 -0.214017 -0.349130 -0.062500 0 0 0 0 0 0 3 949319
-0.006210 -0.002455 0.120301 -0.521936 -0.173949 -0.319564 -0.062500 0 0 0 0 0 0 3 950317
-0.006207 -0.002453 0.120301 -0.477628 -0.152123 -0.307939 -0.062500 0 0 0 0 0 0 3 951317
-0.006206 -0.002453 0.120301 -0.455029 -0.140949 -0.303728 -0.062500 0 0 0 0 0 0 3 952313
-0.006205 -0.002452 0.120301 -0.443618 -0.135297 -0.302251 -0.062500 0 0 0 0 0 0 3 953310
-0.006205 -0.002452 0.120301 -0.437879 -0.132457 -0.301731 -0.062500 0 0 0 0 0 0 3 954319
-0.006205 -0.002452 0.120301 -0.434983 -0.131043 -0.301553 -0.062500 0 0 0 0 0 0 3 955321
-0.006205 -0.002452 0.120301 -0.433548 -0.130317 -0.301485 -0.062500 0 0 0 0 0 0 3 956314
-0.006185 -0.002457 0.120292 -0.686970 -0.072039 -0.175255 -0.062500 0 0 0 0 0 0 3 957321
-0.006175 -0.002459 0.120289 -0.582235 -0.093883 -0.236411 -0.062500 0 0 0 0 0 0 3 958312
-0.006171 -0.002460 0.120288 -0.508491 -0.110654 -0.268426 -0.062500 0 0 0 0 0 0 3 959318
-0.006168 -0.002461 0.120288 -0.450911 -0.114411 -0.280726 -0.062500 0 0 0 0 0 0 3 960318
-0.006167 -0.002461 0.120288 -0.431776 -0.119193 -0.285154 -0.062500 0 0 0 0 0 0 3 961309
-0.006167 -0.002461 0.120288 -0.422296 -0.121647 -0.286714 -0.062500 0 0 0 0 0 0 3 962320
-0.006166 -0.002461 0.120288 -0.417586 -0.122879 -0.287254 -0.062500 0 0 0 0 0 0 3 963309
-0.006166 -0.002461 0.120288 -0.415251 -0.123503 -0.287459 -0.062500 0 0 0 0 0 0 3 964319
-0.006166 -0.002461 0.120288 -0.414077 -0.123821 -0.287514 -0.062500 0 0 0 0 0 0 3 965310
-0.006166 -0.002461 0.120288 -0.413495 -0.123978 -0.287544 -0.062500 0 0 0 0 0 0 3 966317
-0.006154 -0.002448 0.120299 -0.569767 -0.294086 -0.452397 -0.062500 0 0 0 0 0 0 3 967315
-0.006148 -0.002442 0.120303 -0.510512 -0.227649 -0.372394 -0.062500 0 0 0 0 0 0 3 968319
-0.006125 -0.002443 0.120296 -0.718886 -0.120370 -0.204201 -0.062500 0 0 0 0 0 0 3 969309
-0.006114 -0.002443 0.120293 -0.589350 -0.115750 -0.249408 -0.062500 0 0 0 0 0 0 3 970319
-0.006108 -0.002444 0.120292 -0.502689 -0.118953 -0.275737 -0.062500 0 0 0 0 0 0 3 971320
-0.006105 -0.002444 0.120292 -0.457679 -0.121330 -0.286028 -0.062500 0 0 0 0 0 0 3 972311
-0.006104 -0.002444 0.120292 -0.435190 -0.122670 -0.289744 -0.062500 0 0 0 0 0 0 3 973318
-0.006103 -0.002444 0.120292 -0.424011 -0.123380 -0.291062 -0.062500 0 0 0 0 0 0 3 974318
-0.006103 -0.002444 0.120292 -0.418451 -0.123756 -0.291521 -0.062500 0 0 0 0 0 0 3 975310
-0.006103 -0.002444 0.120292 -0.415677 -0.123938 -0.291675 -0.062500 0 0 0 0 0 0 3 976318
-0.006103 -0.002444 0.120292 -0.414292 -0.124038 -0.291746 -0.062500 0 0 0 0 0 0 3 977309
-0.006103 -0.002444 0.120292 -0.413603 -0.124084 -0.291755 -0.062500 0 0 0 0 0 0 3 978318
-0.006103 -0.002444 0.120292 -0.413261 -0.124116 -0.291767 -0.062500 0 0 0 0 0 0 3 979309
-0.006083 -0.002448 0.120283 -0.667008 -0.066240 -0.165205 -0.062500 0 0 0 0 0 0 3 980318
-0.006074 -0.002451 0.120280 -0.562673 -0.088272 -0.226546 -0.062500 0 0 0 0 0 0 3 981318
-0.006069 -0.002452 0.120278 -0.489123 -0.105105 -0.258665 -0.062500 0 0 0 0 0 0 3 982299
-0.006054 -0.002439 0.120290 -0.607566 -0.284484 -0.435628 -0.062500 0 0 0 0 0 0 3 983300
-0.006047 -0.002433 0.120294 -0.529246 -0.222777 -0.360138 -0.062500 0 0 0 0 0 0 3 984314
-0.006043 -0.002430 0.120295 -0.474127 -0.175816 -0.319960 -0.062500 0 0 0 0 0 0 3 985318
-0.006041 -0.002428 0.120296 -0.444241 -0.150386 -0.304519 -0.062500 0 0 0 0 0 0 3 986310
-0.006040 -0.002427 0.120296 -0.428783 -0.137367 -0.298954 -0.062500 0 0 0 0 0 0 3 987313
-0.006040 -0.002427 0.120296 -0.420930 -0.130788 -0.296997 -0.062500 0 0 0 0 0 0 3 988310
-0.006040 -0.002427 0.120296 -0.416949 -0.127466 -0.296316 -0.062500 0 0 0 0 0 0 3 989318
-0.006039 -0.002427 0.120296 -0.414940 -0.125807 -0.296069 -0.062500 0 0 0 0 0 0 3 990312
-0.006039 -0.002427 0.120296 -0.413928 -0.124972 -0.295988 -0.062500 0 0 0 0 0 0 3 991317
-0.006039 -0.002427 0.120296 -0.413421 -0.124554 -0.295952 -0.062500 0 0 0 0 0 0 3 992309
-0.006039 -0.002427 0.120296 -0.413170 -0.124349 -0.295947 -0.062500 0 0 0 0 0 0 3 993317
-0.006020 -0.002431 0.120287 -0.666830 -0.066380 -0.169160 -0.062500 0 0 0 0 0 0 3 994297
-0.006010 -0.002433 0.120284 -0.562605 -0.088353 -0.230619 -0.062500 0 0 0 0 0 0 3 995298
-0.006005 -0.002434 0.120283 -0.489096 -0.105145 -0.262786 -0.062500 0 0 0 0 0 0 3 996296
-0.006003 -0.002435 0.120282 -0.450825 -0.114393 -0.275147 -0.062500 0 0 0 0 0 0 3 997296
-0.005990 -0.002422 0.120294 -0.588629 -0.289380 -0.444041 -0.062500 0 0 0 0 0 0 3 998293
-0.005983 -0.002416 0.120298 -0.519818 -0.225283 -0.365763 -0.062500 0 0 0 0 0 0 3 999294
-0.005980 -0.002413 0.120299 -0.469450 -0.177074 -0.324604 -0.062500 0 0 0 0 0 0 4 289
-0.005978 -0.002411 0.120300 -0.441896 -0.151022 -0.308817 -0.062500 0 0 0 0 0 0 4 1288
-0.005957 -0.002414 0.120291 -0.662035 -0.074670 -0.176151 -0.062500 0 0 0 0 0 0 4 2288
-0.005947 -0.002416 0.120288 -0.550646 -0.089933 -0.235715 -0.062500 0 0 0 0 0 0 4 3287
-0.005942 -0.002417 0.120287 -0.473547 -0.103361 -0.267248 -0.062500 0 0 0 0 0 0 4 4287
-0.005940 -0.002418 0.120286 -0.433426 -0.110906 -0.279367 -0.062500 0 0 0 0 0 0 4 5289
-0.005939 -0.002418 0.120286 -0.413419 -0.114863 -0.283727 -0.062500 0 0 0 0 0 0 4 6288
-0.005938 -0.002418 0.120286 -0.403493 -0.116876 -0.285263 -0.062500 0 0 0 0 0 0 4 7288
-0.005938 -0.002418 0.120286 -0.398554 -0.117895 -0.285806 -0.062500 0 0 0 0 0 0 4 8288
-0.005938 -0.002418 0.120286 -0.396098 -0.118422 -0.285994 -0.062500 0 0 0 0 0 0 4 9288
-0.005918 -0.002423 0.120277 -0.648430 -0.060887 -0.158919 -0.062500 0 0 0 0 0 0 4 10288
-0.005909 -0.002425 0.120274 -0.543788 -0.083012 -0.220586 -0.062500 0 0 0 0 0 0 4 11288
-0.005904 -0.002426 0.120273 -0.470089 -0.099887 -0.252855 -0.062500 0 0 0 0 0 0 4 12288
-0.005901 -0.002427 0.120272 -0.431687 -0.109172 -0.265237 -0.062500 0 0 0 0 0 0 4 13289
-0.005888 -0.002414 0.120284 -0.569623 -0.284267 -0.433933 -0.062500 0 0 0 0 0 0 4 14287
-0.005881 -0.002408 0.120288 -0.500649 -0.220118 -0.355747 -0.062500 0 0 0 0 0 0 4 15296
-0.005878 -0.002404 0.120289 -0.450215 -0.171915 -0.314652 -0.062500 0 0 0 0 0 0 4 16295
-0.005876 -0.002403 0.120290 -0.422633 -0.145845 -0.298893 -0.062500 0 0 0 0 0 0 4 17386
-0.005875 -0.002402 0.120290 -0.408360 -0.132505 -0.293233 -0.062500 0 0 0 0 0 0 4 18298
-0.005875 -0.002401 0.120290 -0.401084 -0.125745 -0.291236 -0.062500 0 0 0 0 0 0 4 19403
-0.005874 -0.002401 0.120290 -0.397395 -0.122364 -0.290543 -0.062500 0 0 0 0 0 0 4 20318
-0.005874 -0.002401 0.120290 -0.395542 -0.120666 -0.290295 -0.062500 0 0 0 0 0 0 4 21309
-0.005874 -0.002401 0.120290 -0.394606 -0.119801 -0.290213 -0.062500 0 0 0 0 0 0 4 22313
-0.005855 -0.002405 0.120281 -0.647561 -0.061594 -0.162818 -0.062500 0 0 0 0 0 0 4 23309
-0.005845 -0.002408 0.120278 -0.543355 -0.083376 -0.224562 -0.062500 0 0 0 0 0 0 4 24317
-0.005840 -0.002409 0.120277 -0.469881 -0.100072 -0.256875 -0.062500 0 0 0 0 0 0 4 25308
-0.005826 -0.002396 0.120288 -0.588802 -0.279645 -0.433359 -0.062500 0 0 0 0 0 0 4 26309
-0.005819 -0.002390 0.120292 -0.510135 -0.217761 -0.358120 -0.062500 0 0 0 0 0 0 4 27316
-0.005815 -0.002387 0.120293 -0.454911 -0.170696 -0.318089 -0.062500 0 0 0 0 0 0 4 28308
-0.005813 -0.002385 0.120294 -0.424977 -0.145234 -0.302714 -0.062500 0 0 0 0 0 0 4 29371
-0.005812 -0.002384 0.120294 -0.409526 -0.132191 -0.297185 -0.062500 0 0 0 0 0 0 4 30319
-0.005792 -0.002388 0.120285 -0.654954 -0.067848 -0.167664 -0.062500 0 0 0 0 0 0 4 31310
-0.005782 -0.002390 0.120282 -0.547091 -0.086510 -0.228838 -0.062500 0 0 0 0 0 0 4 32319
-0.005777 -0.002392 0.120281 -0.471769 -0.101647 -0.260966 -0.062500 0 0 0 0 0 0 4 33308
-0.005775 -0.002392 0.120280 -0.432544 -0.110051 -0.273305 -0.062500 0 0 0 0 0 0 4 34312
-0.005774 -0.002392 0.120280 -0.412981 -0.114429 -0.277749 -0.062500 0 0 0 0 0 0 4 35317
-0.005773 -0.002393 0.120280 -0.403268 -0.116664 -0.279302 -0.062500 0 0 0 0 0 0 4 36317
-0.005773 -0.002393 0.120280 -0.398452 -0.117792 -0.279851 -0.062500 0 0 0 0 0 0 4 37317
-0.005753 -0.002397 0.120271 -0.649228 -0.060636 -0.152322 -0.062500 0 0 0 0 0 0 4 38308
-0.005744 -0.002399 0.120268 -0.525075 -0.077303 -0.214336 -0.062500 0 0 0 0 0 0 4 39323
-0.005727 -0.002387 0.120278 -0.608590 -0.264713 -0.410646 -0.062500 0 0 0 0 0 0 4 40311
-0.005718 -0.002381 0.120282 -0.510385 -0.207343 -0.343466 -0.062500 0 0 0 0 0 0 4 41315
-0.005714 -0.002378 0.120283 -0.445364 -0.162640 -0.306390 -0.062500 0 0 0 0 0 0 4 42308
-0.005711 -0.002377 0.120284 -0.410596 -0.138382 -0.292060 -0.062500 0 0 0 0 0 0 4 43315
-0.005710 -0.002376 0.120284 -0.392760 -0.125978 -0.286902 -0.062500 0 0 0 0 0 0 4 44316
-0.005710 -0.002376 0.120284 -0.383703 -0.119698 -0.285090 -0.062500 0 0 0 0 0 0 4 45308
-0.005690 -0.002380 0.120275 -0.632194 -0.058832 -0.156513 -0.062500 0 0 0 0 0 0 4 46312
-0.005680 -0.002382 0.120272 -0.526146 -0.079206 -0.218342 -0.062500 0 0 0 0 0 0 4 47314
-0.005676 -0.002383 0.120271 -0.451744 -0.095199 -0.250732 -0.062500 0 0 0 0 0 0 4 48315
-0.005673 -0.002384 0.120270 -0.412984 -0.104030 -0.263154 -0.062500 0 0 0 0 0 0 4 49309
-0.005672 -0.002384 0.120270 -0.393633 -0.108623 -0.267611 -0.062500 0 0 0 0 0 0 4 50314
-0.005671 -0.002384 0.120270 -0.384036 -0.110957 -0.269183 -0.062500 0 0 0 0 0 0 4 51308
-0.005671 -0.002384 0.120270 -0.379265 -0.112156 -0.269744 -0.062500 0 0 0 0 0 0 4 52309
-0.005671 -0.002384 0.120270 -0.376895 -0.112755 -0.269927 -0.062500 0 0 0 0 0 0 4 53315
-0.005639 -0.002376 0.120273 -0.786184 -0.225950 -0.305610 -0.062500 0 0 0 0 0 0 4 54308
-0.005623 -0.002371 0.120273 -0.622106 -0.181297 -0.288205 -0.062500 0 0 0 0 0 0 4 55314
-0.005615 -0.002369 0.120274 -0.502740 -0.148603 -0.279205 -0.062500 0 0 0 0 0 0 4 56294
-0.005611 -0.002368 0.120274 -0.439155 -0.131145 -0.275797 -0.062500 0 0 0 0 0 0 4 57296
-0.005609 -0.002367 0.120274 -0.406930 -0.122290 -0.274584 -0.062500 0 0 0 0 0 0 4 58292
-0.005608 -0.002367 0.120274 -0.390760 -0.117827 -0.274156 -0.062500 0 0 0 0 0 0 4 59311
-0.005608 -0.002367 0.120274 -0.382659 -0.115597 -0.274005 -0.062500 0 0 0 0 0 0 4 60310
-0.005608 -0.002367 0.120274 -0.378602 -0.114478 -0.273961 -0.062500 0 0 0 0 0 0 4 61315
-0.005588 -0.002371 0.120265 -0.629368 -0.056261 -0.145631 -0.062500 0 0 0 0 0 0 4 62318
-0.005579 -0.002374 0.120262 -0.524734 -0.077937 -0.207873 -0.062500 0 0 0 0 0 0 4 63307
-0.005574 -0.002375 0.120260 -0.451056 -0.094565 -0.240433 -0.062500 0 0 0 0 0 0 4 64308
-0.005572 -0.002375 0.120260 -0.412637 -0.103707 -0.252906 -0.062500 0 0 0 0 0 0 4 65307
-0.005558 -0.002363 0.120272 -0.551179 -0.279102 -0.420872 -0.062500 0 0 0 0 0 0 4 66313
-0.005551 -0.002356 0.120276 -0.481729 -0.214757 -0.343010 -0.062500 0 0 0 0 0 0 4 67314
-0.005528 -0.002357 0.120268 -0.664604 -0.103415 -0.173626 -0.062500 0 0 0 0 0 0 4 68315
-0.005517 -0.002358 0.120265 -0.533441 -0.099228 -0.220279 -0.062500 0 0 0 0 0 0 4 69399
-0.005511 -0.002358 0.120264 -0.446010 -0.102634 -0.247262 -0.062500 0 0 0 0 0 0 4 70296
-0.005509 -0.002358 0.120264 -0.400591 -0.105093 -0.257796 -0.062500 0 0 0 0 0 0 4 71298
-0.005507 -0.002359 0.120264 -0.377876 -0.106475 -0.261582 -0.062500 0 0 0 0 0 0 4 72296
-0.005507 -0.002359 0.120264 -0.366575 -0.107208 -0.262922 -0.062500 0 0 0 0 0 0 4 73294
-0.005494 -0.002345 0.120275 -0.518826 -0.278319 -0.426713 -0.062500 0 0 0 0 0 0 4 74291
-0.005468 -0.002343 0.120270 -0.708530 -0.154099 -0.218816 -0.062500 0 0 0 0 0 0 4 75291
-0.005455 -0.002342 0.120268 -0.557706 -0.126529 -0.239896 -0.062500 0 0 0 0 0 0 4 76293
-0.005449 -0.002342 0.120268 -0.458630 -0.116588 -0.256729 -0.062500 0 0 0 0 0 0 4 77293
-0.005446 -0.002341 0.120268 -0.407040 -0.112142 -0.263568 -0.062500 0 0 0 0 0 0 4 78292
-0.005444 -0.002341 0.120267 -0.381142 -0.110023 -0.266071 -0.062500 0 0 0 0 0 0 4 79292
-0.005443 -0.002341 0.120267 -0.368225 -0.108992 -0.266952 -0.062500 0 0 0 0 0 0 4 80292
-0.005443 -0.002341 0.120267 -0.361780 -0.108486 -0.267267 -0.062500 0 0 0 0 0 0 4 81292
-0.005423 -0.002346 0.120258 -0.610993 -0.050655 -0.138500 -0.062500 0 0 0 0 0 0 4 82296
-0.005402 -0.002335 0.120267 -0.658630 -0.240614 -0.364203 -0.062500 0 0 0 0 0 0 4 83294
-0.005391 -0.002329 0.120270 -0.524617 -0.190437 -0.317610 -0.062500 0 0 0 0 0 0 4 84289
-0.005385 -0.002326 0.120271 -0.440086 -0.149984 -0.288803 -0.062500 0 0 0 0 0 0 4 85289
-0.005382 -0.002325 0.120271 -0.395577 -0.127997 -0.277479 -0.062500 0 0 0 0 0 0 4 86287
-0.005381 -0.002324 0.120271 -0.372923 -0.116732 -0.273394 -0.062500 0 0 0 0 0 0 4 87304
-0.005380 -0.002324 0.120271 -0.361494 -0.111056 -0.271955 -0.062500 0 0 0 0 0 0 4 88288
-0.005360 -0.002328 0.120262 -0.608059 -0.050643 -0.142359 -0.062500 0 0 0 0 0 0 4 89288
-0.005351 -0.002330 0.120259 -0.501851 -0.071120 -0.204840 -0.062500 0 0 0 0 0 0 4 90296
-0.005334 -0.002318 0.120269 -0.585535 -0.258062 -0.400475 -0.062500 0 0 0 0 0 0 4 91295
-0.005325 -0.002312 0.120273 -0.486439 -0.199991 -0.333776 -0.062500 0 0 0 0 0 0 4 92292
-0.005321 -0.002309 0.120274 -0.421029 -0.154933 -0.296969 -0.062500 0 0 0 0 0 0 4 93292
-0.005299 -0.002312 0.120265 -0.619086 -0.067690 -0.153465 -0.062500 0 0 0 0 0 0 4 94293
-0.005288 -0.002314 0.120262 -0.497920 -0.077107 -0.211111 -0.062500 0 0 0 0 0 0 4 95314
-0.005283 -0.002314 0.120261 -0.415863 -0.087521 -0.242114 -0.062500 0 0 0 0 0 0 4 96626
-0.005280 -0.002315 0.120261 -0.373197 -0.093540 -0.254050 -0.062500 0 0 0 0 0 0 4 97307
-0.005279 -0.002315 0.120261 -0.351874 -0.096721 -0.258339 -0.062500 0 0 0 0 0 0 4 98313
-0.005278 -0.002315 0.120261 -0.341276 -0.098361 -0.259849 -0.062500 0 0 0 0 0 0 4 99308
-0.005278 -0.002315 0.120261 -0.336004 -0.099194 -0.260386 -0.062500 0 0 0 0 0 0 4 100307
-0.005246 -0.002306 0.120263 -0.743766 -0.213106 -0.293884 -0.062500 0 0 0 0 0 0 4 101314
-0.005230 -0.002302 0.120264 -0.578910 -0.168247 -0.277620 -0.062500 0 0 0 0 0 0 4 102307
-0.005222 -0.002300 0.120264 -0.459211 -0.135409 -0.269217 -0.062500 0 0 0 0 0 0 4 103313
-0.005219 -0.002299 0.120264 -0.395492 -0.117896 -0.266043 -0.062500 0 0 0 0 0 0 4 104313
-0.005217 -0.002298 0.120264 -0.363208 -0.108995 -0.264921 -0.062500 0 0 0 0 0 0 4 105321
-0.005196 -0.002302 0.120255 -0.598927 -0.047038 -0.134854 -0.062500 0 0 0 0 0 0 4 106308
-0.005186 -0.002305 0.120252 -0.487706 -0.066687 -0.197664 -0.062500 0 0 0 0 0 0 4 107310
-0.005181 -0.002306 0.120251 -0.410706 -0.082291 -0.230509 -0.062500 0 0 0 0 0 0 4 108307
-0.005179 -0.002306 0.120250 -0.370601 -0.090913 -0.243100 -0.062500 0 0 0 0 0 0 4 109313
-0.005165 -0.002293 0.120262 -0.509082 -0.266495 -0.410163 -0.062500 0 0 0 0 0 0 4 110306
-0.005158 -0.002287 0.120266 -0.438638 -0.201787 -0.332699 -0.062500 0 0 0 0 0 0 4 111307
-0.005155 -0.002283 0.120267 -0.387569 -0.153247 -0.292052 -0.062500 0 0 0 0 0 0 4 112306
-0.005134 -0.002286 0.120258 -0.611612 -0.069577 -0.146626 -0.062500 0 0 0 0 0 0 4 113313
-0.005123 -0.002288 0.120255 -0.494223 -0.078072 -0.204117 -0.062500 0 0 0 0 0 0 4 114312
-0.005118 -0.002288 0.120254 -0.414044 -0.088004 -0.235088 -0.062500 0 0 0 0 0 0 4 115306
-0.005116 -0.002289 0.120254 -0.372292 -0.093792 -0.247020 -0.062500 0 0 0 0 0 0 4 116307
-0.005095 -0.002293 0.120244 -0.583950 -0.033981 -0.121282 -0.062500 0 0 0 0 0 0 4 117382
-0.005085 -0.002296 0.120241 -0.470593 -0.057434 -0.185931 -0.062500 0 0 0 0 0 0 4 118314
-0.005080 -0.002297 0.120240 -0.392566 -0.074950 -0.219441 -0.062500 0 0 0 0 0 0 4 119305
-0.005077 -0.002298 0.120240 -0.351965 -0.084538 -0.232257 -0.062500 0 0 0 0 0 0 4 120305
-0.005076 -0.002298 0.120239 -0.331674 -0.089491 -0.236848 -0.062500 0 0 0 0 0 0 4 121314
-0.005063 -0.002285 0.120251 -0.480283 -0.263204 -0.400794 -0.062500 0 0 0 0 0 0 4 122305
-0.005037 -0.002283 0.120246 -0.666198 -0.140039 -0.192204 -0.062500 0 0 0 0 0 0 4 123313
-0.005024 -0.002282 0.120244 -0.514626 -0.112831 -0.214474 -0.062500 0 0 0 0 0 0 4 124313
-0.005018 -0.002281 0.120243 -0.415228 -0.103052 -0.231848 -0.062500 0 0 0 0 0 0 4 125305
-0.005015 -0.002281 0.120243 -0.363476 -0.098695 -0.238885 -0.062500 0 0 0 0 0 0 4 126312
-0.005013 -0.002281 0.120243 -0.337489 -0.096608 -0.241448 -0.062500 0 0 0 0 0 0 4 127305
-0.005012 -0.002281 0.120243 -0.324542 -0.095587 -0.242366 -0.062500 0 0 0 0 0 0 4 128305
-0.004993 -0.002285 0.120234 -0.569493 -0.037719 -0.112303 -0.062500 0 0 0 0 0 0 4 129315
-0.004983 -0.002287 0.120230 -0.463421 -0.059331 -0.175735 -0.062500 0 0 0 0 0 0 4 130306
-0.004978 -0.002289 0.120229 -0.389007 -0.075898 -0.208845 -0.062500 0 0 0 0 0 0 4 131294
-0.004976 -0.002289 0.120229 -0.350184 -0.085012 -0.221517 -0.062500 0 0 0 0 0 0 4 132294
-0.004975 -0.002290 0.120229 -0.330793 -0.089738 -0.226067 -0.062500 0 0 0 0 0 0 4 133289
-0.004962 -0.002276 0.120240 -0.480026 -0.263417 -0.389765 -0.062500 0 0 0 0 0 0 4 134318
-0.004936 -0.002274 0.120235 -0.665791 -0.140197 -0.180903 -0.062500 0 0 0 0 0 0 4 135314
-0.004923 -0.002273 0.120233 -0.514400 -0.112912 -0.203415 -0.062500 0 0 0 0 0 0 4 136313
-0.004917 -0.002273 0.120232 -0.415133 -0.103095 -0.220900 -0.062500 0 0 0 0 0 0 4 137305
-0.004913 -0.002272 0.120232 -0.363429 -0.098709 -0.227985 -0.062500 0 0 0 0 0 0 4 138313
-0.004912 -0.002272 0.120232 -0.337465 -0.096621 -0.230568 -0.062500 0 0 0 0 0 0 4 139305
-0.004892 -0.002277 0.120223 -0.556611 -0.032627 -0.100735 -0.062500 0 0 0 0 0 0 4 140305
-0.004882 -0.002279 0.120219 -0.447444 -0.053969 -0.164567 -0.062500 0 0 0 0 0 0 4 141313
-0.004877 -0.002280 0.120218 -0.371501 -0.070405 -0.197841 -0.062500 0 0 0 0 0 0 4 142314
-0.004875 -0.002281 0.120218 -0.331897 -0.079437 -0.210578 -0.062500 0 0 0 0 0 0 4 143305
-0.004873 -0.002281 0.120218 -0.312097 -0.084135 -0.215139 -0.062500 0 0 0 0 0 0 4 144296
-0.004873 -0.002281 0.120218 -0.302263 -0.086523 -0.216741 -0.062500 0 0 0 0 0 0 4 145298
-0.004853 -0.002286 0.120208 -0.548444 -0.030449 -0.086418 -0.062500 0 0 0 0 0 0 4 146305
-0.004843 -0.002288 0.120205 -0.443356 -0.052884 -0.150202 -0.062500 0 0 0 0 0 0 4 147311
-0.004839 -0.002289 0.120204 -0.369470 -0.069854 -0.183468 -0.062500 0 0 0 0 0 0 4 148303
-0.004836 -0.002290 0.120203 -0.330873 -0.079168 -0.196194 -0.062500 0 0 0 0 0 0 4 149303
-0.004823 -0.002277 0.120215 -0.470698 -0.255344 -0.362586 -0.062500 0 0 0 0 0 0 4 150303
-0.004816 -0.002270 0.120219 -0.400172 -0.190683 -0.285444 -0.062500 0 0 0 0 0 0 4 151294
-0.004793 -0.002271 0.120211 -0.600063 -0.084889 -0.113917 -0.062500 0 0 0 0 0 0 4 152294
-0.004782 -0.002272 0.120208 -0.469785 -0.080503 -0.162120 -0.062500 0 0 0 0 0 0 4 153292
-0.004776 -0.002272 0.120207 -0.382860 -0.083763 -0.189836 -0.062500 0 0 0 0 0 0 4 154292
-0.004774 -0.002273 0.120207 -0.337633 -0.086159 -0.200601 -0.062500 0 0 0 0 0 0 4 155284
-0.004772 -0.002273 0.120207 -0.314992 -0.087497 -0.204483 -0.062500 0 0 0 0 0 0 4 156285
-0.004772 -0.002273 0.120207 -0.303728 -0.088220 -0.205854 -0.062500 0 0 0 0 0 0 4 157296
-0.004752 -0.002277 0.120197 -0.548921 -0.031346 -0.075089 -0.062500 0 0 0 0 0 0 4 158292
-0.004742 -0.002279 0.120194 -0.443624 -0.053331 -0.139029 -0.062500 0 0 0 0 0 0 4 159293
-0.004737 -0.002281 0.120193 -0.369610 -0.070081 -0.172371 -0.062500 0 0 0 0 0 0 4 160294
-0.004735 -0.002281 0.120192 -0.330958 -0.079281 -0.185125 -0.062500 0 0 0 0 0 0 4 161294
-0.004734 -0.002282 0.120192 -0.311640 -0.084052 -0.189696 -0.062500 0 0 0 0 0 0 4 162292
-0.004733 -0.002282 0.120192 -0.302036 -0.086494 -0.191306 -0.062500 0 0 0 0 0 0 4 163292
-0.004702 -0.002273 0.120194 -0.707224 -0.201953 -0.222081 -0.062500 0 0 0 0 0 0 4 164293
-0.004686 -0.002269 0.120195 -0.541347 -0.157168 -0.207441 -0.062500 0 0 0 0 0 0 4 165296
-0.004678 -0.002266 0.120195 -0.402041 -0.119136 -0.199880 -0.062500 0 0 0 0 0 0 4 166292
-0.004674 -0.002265 0.120195 -0.338171 -0.101612 -0.197024 -0.062500 0 0 0 0 0 0 4 167348
-0.004672 -0.002265 0.120195 -0.305825 -0.092711 -0.196008 -0.062500 0 0 0 0 0 0 4 168296
-0.004671 -0.002264 0.120195 -0.289576 -0.088249 -0.195657 -0.062500 0 0 0 0 0 0 4 169318
-0.004670 -0.002264 0.120195 -0.281461 -0.086006 -0.195529 -0.062500 0 0 0 0 0 0 4 170296
-0.004670 -0.002264 0.120195 -0.277387 -0.084882 -0.195501 -0.062500 0 0 0 0 0 0 4 171309
-0.004670 -0.002264 0.120195 -0.275357 -0.084328 -0.195478 -0.062500 0 0 0 0 0 0 4 172296
-0.004650 -0.002269 0.120186 -0.524888 -0.026868 -0.063862 -0.062500 0 0 0 0 0 0 4 173313
-0.004641 -0.002271 0.120183 -0.422021 -0.048494 -0.127827 -0.062500 0 0 0 0 0 0 4 174290
-0.004636 -0.002272 0.120182 -0.349228 -0.065060 -0.161197 -0.062500 0 0 0 0 0 0 4 175317
-0.004634 -0.002273 0.120181 -0.311175 -0.074174 -0.173976 -0.062500 0 0 0 0 0 0 4 176292
-0.004620 -0.002260 0.120193 -0.451599 -0.250414 -0.339915 -0.062500 0 0 0 0 0 0 4 177317
-0.004613 -0.002253 0.120197 -0.380943 -0.185604 -0.262973 -0.062500 0 0 0 0 0 0 4 178320
-0.004591 -0.002254 0.120189 -0.580296 -0.079854 -0.090848 -0.062500 0 0 0 0 0 0 4 179295
-0.004579 -0.002255 0.120186 -0.450316 -0.075397 -0.139473 -0.062500 0 0 0 0 0 0 4 180322
-0.004574 -0.002255 0.120185 -0.363545 -0.078611 -0.167378 -0.062500 0 0 0 0 0 0 4 181301
-0.004571 -0.002255 0.120184 -0.318392 -0.080982 -0.178232 -0.062500 0 0 0 0 0 0 4 182309
-0.004570 -0.002255 0.120184 -0.295781 -0.082308 -0.182132 -0.062500 0 0 0 0 0 0 4 183316
-0.004569 -0.002256 0.120184 -0.284511 -0.083020 -0.183508 -0.062500 0 0 0 0 0 0 4 184324
-0.004569 -0.002256 0.120184 -0.278901 -0.083377 -0.183979 -0.062500 0 0 0 0 0 0 4 185302
-0.004569 -0.002256 0.120184 -0.276109 -0.083565 -0.184164 -0.062500 0 0 0 0 0 0 4 186295
-0.004556 -0.002242 0.120196 -0.434298 -0.255277 -0.345420 -0.062500 0 0 0 0 0 0 4 187296
-0.004531 -0.002240 0.120190 -0.622616 -0.130929 -0.134975 -0.062500 0 0 0 0 0 0 4 188306
-0.004518 -0.002239 0.120188 -0.473629 -0.102873 -0.158267 -0.062500 0 0 0 0 0 0 4 189303
-0.004511 -0.002238 0.120188 -0.375632 -0.092657 -0.176143 -0.062500 0 0 0 0 0 0 4 190291
-0.004508 -0.002238 0.120188 -0.324541 -0.088055 -0.183383 -0.062500 0 0 0 0 0 0 4 191305
-0.004507 -0.002238 0.120187 -0.298895 -0.085870 -0.185999 -0.062500 0 0 0 0 0 0 4 192304
-0.004494 -0.002225 0.120199 -0.445798 -0.256509 -0.347975 -0.062500 0 0 0 0 0 0 4 193310
-0.004468 -0.002222 0.120194 -0.609082 -0.126164 -0.137695 -0.062500 0 0 0 0 0 0 4 194312
-0.004455 -0.002221 0.120192 -0.457296 -0.097792 -0.161253 -0.062500 0 0 0 0 0 0 4 195316
-0.004448 -0.002221 0.120191 -0.357895 -0.087426 -0.179230 -0.062500 0 0 0 0 0 0 4 196290
-0.004445 -0.002220 0.120191 -0.306114 -0.082766 -0.186513 -0.062500 0 0 0 0 0 0 4 197317
-0.004444 -0.002220 0.120191 -0.280114 -0.080520 -0.189145 -0.062500 0 0 0 0 0 0 4 198314
-0.004431 -0.002207 0.120202 -0.426988 -0.251236 -0.350947 -0.062500 0 0 0 0 0 0 4 199315
-0.004424 -0.002200 0.120206 -0.359038 -0.183342 -0.272949 -0.062500 0 0 0 0 0 0 4 200314
-0.004420 -0.002197 0.120207 -0.309306 -0.133178 -0.232290 -0.062500 0 0 0 0 0 0 4 201289
-0.004399 -0.002200 0.120199 -0.532340 -0.049064 -0.084345 -0.062500 0 0 0 0 0 0 4 202304
-0.004389 -0.002201 0.120195 -0.416390 -0.057026 -0.143180 -0.062500 0 0 0 0 0 0 4 203295
-0.004384 -0.002202 0.120194 -0.336931 -0.066674 -0.174808 -0.062500 0 0 0 0 0 0 4 204306
-0.004369 -0.002189 0.120205 -0.455490 -0.244176 -0.347674 -0.062500 0 0 0 0 0 0 4 205299
-0.004361 -0.002182 0.120209 -0.373193 -0.179752 -0.273773 -0.062500 0 0 0 0 0 0 4 206293
-0.004358 -0.002179 0.120211 -0.316343 -0.131369 -0.234586 -0.062500 0 0 0 0 0 0 4 208593
-0.004324 -0.002169 0.120213 -0.695798 -0.220131 -0.247535 -0.062500 0 0 0 0 0 0 4 209293
-0.004307 -0.002163 0.120214 -0.516563 -0.161105 -0.228400 -0.062500 0 0 0 0 0 0 4 210290
-0.004299 -0.002161 0.120214 -0.389712 -0.121027 -0.219467 -0.062500 0 0 0 0 0 0 4 211291
-0.004295 -0.002159 0.120214 -0.322441 -0.099865 -0.216154 -0.062500 0 0 0 0 0 0 4 212296
-0.004293 -0.002159 0.120214 -0.288389 -0.089163 -0.214982 -0.062500 0 0 0 0 0 0 4 213293
-0.004292 -0.002158 0.120214 -0.271294 -0.083774 -0.214577 -0.062500 0 0 0 0 0 0 4 214292
-0.004272 -0.002163 0.120205 -0.512523 -0.023988 -0.081575 -0.062500 0 0 0 0 0 0 4 215295
-0.004262 -0.002165 0.120202 -0.406347 -0.044416 -0.146127 -0.062500 0 0 0 0 0 0 4 216295
-0.004245 -0.002153 0.120212 -0.473019 -0.227112 -0.340173 -0.062500 0 0 0 0 0 0 4 217293
-0.004236 -0.002146 0.120215 -0.372347 -0.168387 -0.274937 -0.062500 0 0 0 0 0 0 4 218287
-0.004232 -0.002143 0.120217 -0.306264 -0.122964 -0.238897 -0.062500 0 0 0 0 0 0 4 219288
-0.004230 -0.002142 0.120217 -0.271171 -0.098382 -0.225028 -0.062500 0 0 0 0 0 0 4 220288
-0.004197 -0.002132 0.120219 -0.663265 -0.200912 -0.247230 -0.062500 0 0 0 0 0 0 4 221286
-0.004181 -0.002127 0.120220 -0.485242 -0.146013 -0.232094 -0.062500 0 0 0 0 0 0 4 222283
-0.004172 -0.002125 0.120220 -0.361757 -0.109420 -0.224631 -0.062500 0 0 0 0 0 0 4 223284
-0.004168 -0.002124 0.120220 -0.296197 -0.090013 -0.221832 -0.062500 0 0 0 0 0 0 4 224284
-0.004166 -0.002123 0.120220 -0.263009 -0.080185 -0.220844 -0.062500 0 0 0 0 0 0 4 225283
-0.004165 -0.002123 0.120220 -0.246366 -0.075246 -0.220502 -0.062500 0 0 0 0 0 0 4 226282
-0.004152 -0.002109 0.120232 -0.398547 -0.245025 -0.380453 -0.062500 0 0 0 0 0 0 4 227282
-0.004127 -0.002107 0.120226 -0.581983 -0.119144 -0.169139 -0.062500 0 0 0 0 0 0 4 231834
-0.004082 -0.002097 0.120226 -0.841531 -0.205565 -0.219935 -0.062500 0 0 0 0 0 0 4 232285
-0.004060 -0.002092 0.120226 -0.579149 -0.149072 -0.225076 -0.062500 0 0 0 0 0 0 4 233287
-0.004049 -0.002089 0.120226 -0.408767 -0.110810 -0.225805 -0.062500 0 0 0 0 0 0 4 234282
-0.004043 -0.002088 0.120226 -0.319668 -0.090662 -0.225989 -0.062500 0 0 0 0 0 0 4 235281
-0.004041 -0.002088 0.120226 -0.255595 -0.075180 -0.226059 -0.062500 0 0 0 0 0 0 4 236283
-0.004039 -0.002087 0.120226 -0.233092 -0.070094 -0.226095 -0.062500 0 0 0 0 0 0 4 237282
-0.004039 -0.002087 0.120226 -0.221835 -0.067527 -0.226107 -0.062500 0 0 0 0 0 0 4 238281
-0.004038 -0.002087 0.120226 -0.216200 -0.066263 -0.226109 -0.062500 0 0 0 0 0 0 4 239282
-0.004006 -0.002078 0.120228 -0.623406 -0.181059 -0.252135 -0.062500 0 0 0 0 0 0 4 240282
-0.003991 -0.002074 0.120229 -0.458350 -0.134812 -0.239326 -0.062500 0 0 0 0 0 0 4 241282
-0.003983 -0.002071 0.120229 -0.338726 -0.101147 -0.232761 -0.062500 0 0 0 0 0 0 4 242282
-0.003979 -0.002070 0.120229 -0.275120 -0.083223 -0.230291 -0.062500 0 0 0 0 0 0 4 243282
-0.003977 -0.002070 0.120229 -0.242902 -0.074128 -0.229406 -0.062500 0 0 0 0 0 0 4 244294
-0.003944 -0.002060 0.120231 -0.636776 -0.185106 -0.254776 -0.062500 0 0 0 0 0 0 4 245296
-0.003928 -0.002056 0.120231 -0.465029 -0.136839 -0.242018 -0.062500 0 0 0 0 0 0 4 246491
-0.003920 -0.002054 0.120232 -0.342055 -0.102170 -0.235501 -0.062500 0 0 0 0 0 0 4 247420
-0.003916 -0.002052 0.120232 -0.276784 -0.083727 -0.233065 -0.062500 0 0 0 0 0 0 4 248423
-0.003914 -0.002052 0.120232 -0.243738 -0.074380 -0.232200 -0.062500 0 0 0 0 0 0 4 249287
-0.003913 -0.002052 0.120232 -0.227171 -0.069686 -0.231899 -0.062500 0 0 0 0 0 0 4 250291
-0.003912 -0.002051 0.120232 -0.218870 -0.067339 -0.231795 -0.062500 0 0 0 0 0 0 4 251299
-0.003893 -0.002056 0.120222 -0.463707 -0.009176 -0.097638 -0.062500 0 0 0 0 0 0 4 252294
-0.003883 -0.002058 0.120219 -0.360201 -0.030369 -0.162889 -0.062500 0 0 0 0 0 0 4 253290
-0.003866 -0.002046 0.120229 -0.448152 -0.219276 -0.356215 -0.062500 0 0 0 0 0 0 4 254289
-0.003857 -0.002040 0.120233 -0.347559 -0.160429 -0.291555 -0.062500 0 0 0 0 0 0 4 255291
-0.003858 -0.002018 0.120224 -0.213077 -0.355274 -0.113160 -0.062500 0 0 0 0 0 0 4 256293
-0.003859 -0.002007 0.120221 -0.203596 -0.233392 -0.168814 -0.062500 0 0 0 0 0 0 4 257289
-0.003840 -0.002006 0.120210 -0.454548 -0.094188 -0.065788 -0.062500 0 0 0 0 0 0 4 258290
-0.003831 -0.002006 0.120206 -0.355306 -0.072976 -0.143219 -0.062500 0 0 0 0 0 0 4 259293
-0.003826 -0.002006 0.120205 -0.265421 -0.062638 -0.181602 -0.062500 0 0 0 0 0 0 4 260294
-0.003824 -0.002006 0.120204 -0.228376 -0.060933 -0.196120 -0.062500 0 0 0 0 0 0 4 261296
-0.003823 -0.002006 0.120204 -0.209840 -0.060243 -0.201306 -0.062500 0 0 0 0 0 0 4 262295
-0.003810 -0.001992 0.120215 -0.361830 -0.232698 -0.362218 -0.062500 0 0 0 0 0 0 4 263291
-0.003784 -0.001990 0.120210 -0.543594 -0.107724 -0.150884 -0.062500 0 0 0 0 0 0 4 264294
-0.003771 -0.001989 0.120208 -0.393164 -0.079290 -0.176208 -0.062500 0 0 0 0 0 0 4 265292
-0.003765 -0.001988 0.120207 -0.294514 -0.068855 -0.194996 -0.062500 0 0 0 0 0 0 4 266291
-0.003761 -0.001988 0.120207 -0.243090 -0.064140 -0.202551 -0.062500 0 0 0 0 0 0 4 267290
-0.003760 -0.001988 0.120207 -0.217240 -0.061879 -0.205298 -0.062500 0 0 0 0 0 0 4 268288
-0.003759 -0.001988 0.120207 -0.204338 -0.060775 -0.206260 -0.062500 0 0 0 0 0 0 4 269284
-0.003740 -0.001992 0.120197 -0.446504 -0.003290 -0.071989 -0.062500 0 0 0 0 0 0 4 270287
-0.003730 -0.001994 0.120194 -0.342084 -0.024815 -0.137626 -0.062500 0 0 0 0 0 0 4 271287
-0.003725 -0.001996 0.120193 -0.268483 -0.041241 -0.171788 -0.062500 0 0 0 0 0 0 4 272286
-0.003710 -0.001983 0.120204 -0.391317 -0.223080 -0.343712 -0.062500 0 0 0 0 0 0 4 273286
-0.003703 -0.001976 0.120207 -0.309506 -0.159836 -0.270934 -0.062500 0 0 0 0 0 0 4 274285
-0.003699 -0.001973 0.120209 -0.252978 -0.112014 -0.232328 -0.062500 0 0 0 0 0 0 4 275285
-0.003678 -0.001976 0.120200 -0.471184 -0.029282 -0.082745 -0.062500 0 0 0 0 0 0 4 276296
-0.003668 -0.001977 0.120196 -0.354573 -0.037904 -0.143066 -0.062500 0 0 0 0 0 0 4 277289
-0.003662 -0.001978 0.120195 -0.274777 -0.047817 -0.175401 -0.062500 0 0 0 0 0 0 4 278287
-0.003647 -0.001965 0.120206 -0.394620 -0.226482 -0.346500 -0.062500 0 0 0 0 0 0 4 279287
-0.003640 -0.001959 0.120210 -0.311141 -0.161525 -0.273577 -0.062500 0 0 0 0 0 0 4 280289
-0.003636 -0.001955 0.120211 -0.253787 -0.112859 -0.234938 -0.062500 0 0 0 0 0 0 4 281286
-0.003634 -0.001954 0.120212 -0.223112 -0.086636 -0.220169 -0.062500 0 0 0 0 0 0 4 282288
-0.003614 -0.001957 0.120202 -0.436750 -0.010898 -0.079851 -0.062500 0 0 0 0 0 0 4 283288
-0.003604 -0.001959 0.120199 -0.327764 -0.025937 -0.143721 -0.062500 0 0 0 0 0 0 4 284299
-0.003599 -0.001960 0.120198 -0.251854 -0.039106 -0.177307 -0.062500 0 0 0 0 0 0 4 285293
-0.003597 -0.001961 0.120197 -0.212132 -0.046455 -0.190149 -0.062500 0 0 0 0 0 0 4 286295
-0.003595 -0.001961 0.120197 -0.192229 -0.050293 -0.194737 -0.062500 0 0 0 0 0 0 4 287295
-0.003595 -0.001961 0.120197 -0.182329 -0.052254 -0.196355 -0.062500 0 0 0 0 0 0 4 288295
-0.003563 -0.001952 0.120199 -0.587249 -0.169399 -0.220272 -0.062500 0 0 0 0 0 0 4 289298
-0.003547 -0.001948 0.120199 -0.421126 -0.123657 -0.208941 -0.062500 0 0 0 0 0 0 4 290296
-0.003539 -0.001945 0.120200 -0.301017 -0.090204 -0.203126 -0.062500 0 0 0 0 0 0 4 291293
-0.003535 -0.001944 0.120200 -0.237198 -0.072366 -0.200945 -0.062500 0 0 0 0 0 0 4 292292
-0.003533 -0.001944 0.120200 -0.204893 -0.063342 -0.200167 -0.062500 0 0 0 0 0 0 4 293291
-0.003532 -0.001943 0.120200 -0.188692 -0.058797 -0.199903 -0.062500 0 0 0 0 0 0 4 294290
-0.003513 -0.001948 0.120190 -0.428652 0.000328 -0.064434 -0.062500 0 0 0 0 0 0 4 295291
-0.003503 -0.001950 0.120187 -0.323708 -0.020305 -0.130313 -0.062500 0 0 0 0 0 0 4 296292
-0.003486 -0.001938 0.120197 -0.411646 -0.209389 -0.322906 -0.062500 0 0 0 0 0 0 4 297291
-0.003477 -0.001931 0.120200 -0.310125 -0.150101 -0.258811 -0.062500 0 0 0 0 0 0 4 298289
-0.003472 -0.001928 0.120202 -0.243706 -0.104370 -0.223398 -0.062500 0 0 0 0 0 0 4 299288
-0.003451 -0.001931 0.120192 -0.456484 -0.022816 -0.074202 -0.062500 0 0 0 0 0 0 4 300292
-0.003441 -0.001933 0.120189 -0.337742 -0.031966 -0.135308 -0.062500 0 0 0 0 0 0 4 301279
-0.003435 -0.001933 0.120188 -0.256886 -0.042130 -0.167962 -0.062500 0 0 0 0 0 0 4 302279
-0.003433 -0.001934 0.120188 -0.214672 -0.047982 -0.180481 -0.062500 0 0 0 0 0 0 4 303279
-0.003432 -0.001934 0.120187 -0.193502 -0.051063 -0.184974 -0.062500 0 0 0 0 0 0 4 304286
-0.003418 -0.001921 0.120199 -0.344915 -0.225841 -0.344651 -0.062500 0 0 0 0 0 0 4 305279
-0.003393 -0.001918 0.120193 -0.505666 -0.096194 -0.132360 -0.062500 0 0 0 0 0 0 4 306280
-0.003380 -0.001917 0.120191 -0.355225 -0.068065 -0.158568 -0.062500 0 0 0 0 0 0 4 307279
-0.003373 -0.001917 0.120190 -0.256613 -0.057755 -0.177787 -0.062500 0 0 0 0 0 0 4 308279
-0.003370 -0.001916 0.120190 -0.205188 -0.053107 -0.185510 -0.062500 0 0 0 0 0 0 4 309280
-0.003369 -0.001916 0.120190 -0.179351 -0.050885 -0.188311 -0.062500 0 0 0 0 0 0 4 310278
-0.003368 -0.001916 0.120190 -0.166436 -0.049802 -0.189292 -0.062500 0 0 0 0 0 0 4 311278
-0.003336 -0.001907 0.120191 -0.564444 -0.163110 -0.211636 -0.062500 0 0 0 0 0 0 4 315192
-0.003320 -0.001903 0.120192 -0.397558 -0.116445 -0.200893 -0.062500 0 0 0 0 0 0 4 316285
-0.003293 -0.001905 0.120182 -0.524665 -0.025727 -0.059306 -0.062500 0 0 0 0 0 0 4 317286
-0.003267 -0.001893 0.120190 -0.522289 -0.202792 -0.281229 -0.062500 0 0 0 0 0 0 4 318280
-0.003254 -0.001886 0.120193 -0.355123 -0.141967 -0.238022 -0.062500 0 0 0 0 0 0 4 319278
-0.003248 -0.001883 0.120194 -0.254095 -0.096065 -0.211002 -0.062500 0 0 0 0 0 0 4 320279
-0.003244 -0.001882 0.120194 -0.201553 -0.071372 -0.200417 -0.062500 0 0 0 0 0 0 4 321279
-0.003243 -0.001881 0.120194 -0.174979 -0.058797 -0.196606 -0.062500 0 0 0 0 0 0 4 322288
-0.003242 -0.001881 0.120195 -0.161627 -0.052449 -0.195270 -0.062500 0 0 0 0 0 0 4 323308
-0.003222 -0.001885 0.120185 -0.402352 0.007491 -0.058467 -0.062500 0 0 0 0 0 0 4 324535
-0.003200 -0.001874 0.120193 -0.460867 -0.186156 -0.282258 -0.062500 0 0 0 0 0 0 4 325286
-0.003189 -0.001868 0.120195 -0.305473 -0.128396 -0.239897 -0.062500 0 0 0 0 0 0 4 326432
-0.003183 -0.001865 0.120196 -0.219812 -0.086656 -0.213159 -0.062500 0 0 0 0 0 0 4 327290
-0.003181 -0.001864 0.120197 -0.174977 -0.064057 -0.202665 -0.062500 0 0 0 0 0 0 4 328287
-0.003179 -0.001863 0.120197 -0.152249 -0.052533 -0.198902 -0.062500 0 0 0 0 0 0 4 329382
-0.003179 -0.001863 0.120197 -0.140827 -0.046705 -0.197569 -0.062500 0 0 0 0 0 0 4 330286
-0.003147 -0.001853 0.120198 -0.544880 -0.160613 -0.217983 -0.062500 0 0 0 0 0 0 4 331285
-0.003131 -0.001849 0.120199 -0.378314 -0.112617 -0.207498 -0.062500 0 0 0 0 0 0 4 332285
-0.003123 -0.001847 0.120199 -0.258032 -0.077983 -0.202198 -0.062500 0 0 0 0 0 0 4 333284
-0.003119 -0.001845 0.120199 -0.194138 -0.059568 -0.200197 -0.062500 0 0 0 0 0 0 4 334284
-0.003117 -0.001845 0.120199 -0.161809 -0.050238 -0.199500 -0.062500 0 0 0 0 0 0 4 335292
-0.003116 -0.001845 0.120199 -0.145588 -0.045557 -0.199269 -0.062500 0 0 0 0 0 0 4 336294
-0.003115 -0.001844 0.120199 -0.137481 -0.043218 -0.199174 -0.062500 0 0 0 0 0 0 4 337288
-0.003096 -0.001849 0.120189 -0.380556 0.014703 -0.062395 -0.062500 0 0 0 0 0 0 4 338295
-0.003074 -0.001838 0.120197 -0.440829 -0.180137 -0.286198 -0.062500 0 0 0 0 0 0 4 339292
-0.003063 -0.001832 0.120200 -0.304852 -0.128005 -0.244144 -0.062500 0 0 0 0 0 0 4 340295
-0.003057 -0.001829 0.120201 -0.219494 -0.086451 -0.217567 -0.062500 0 0 0 0 0 0 4 341292
-0.003054 -0.001828 0.120201 -0.174799 -0.063960 -0.207130 -0.062500 0 0 0 0 0 0 4 342296
-0.003053 -0.001827 0.120201 -0.152167 -0.052466 -0.203376 -0.062500 0 0 0 0 0 0 4 343295
-0.003052 -0.001827 0.120201 -0.140789 -0.046689 -0.202052 -0.062500 0 0 0 0 0 0 4 344295
-0.003033 -0.001831 0.120192 -0.382088 0.012950 -0.064645 -0.062500 0 0 0 0 0 0 4 345295
-0.003023 -0.001833 0.120188 -0.278955 -0.007368 -0.131192 -0.062500 0 0 0 0 0 0 4 346302
-0.003019 -0.001834 0.120187 -0.205990 -0.023142 -0.165847 -0.062500 0 0 0 0 0 0 4 347296
-0.003016 -0.001835 0.120187 -0.167677 -0.031790 -0.179078 -0.062500 0 0 0 0 0 0 4 348296
-0.003003 -0.001821 0.120198 -0.311264 -0.210015 -0.340794 -0.062500 0 0 0 0 0 0 4 349290
-0.002996 -0.001815 0.120201 -0.238196 -0.143899 -0.265862 -0.062500 0 0 0 0 0 0 4 350290
-0.002992 -0.001812 0.120203 -0.186120 -0.094608 -0.226691 -0.062500 0 0 0 0 0 0 4 351351
-0.002990 -0.001810 0.120203 -0.158159 -0.068084 -0.211736 -0.062500 0 0 0 0 0 0 4 352304
-0.002989 -0.001809 0.120203 -0.143873 -0.054564 -0.206402 -0.062500 0 0 0 0 0 0 4 353302
-0.002989 -0.001809 0.120204 -0.136653 -0.047723 -0.204533 -0.062500 0 0 0 0 0 0 4 354299
-0.002970 -0.001813 0.120194 -0.361030 0.016053 -0.066725 -0.062500 0 0 0 0 0 0 4 355306
-0.002960 -0.001815 0.120190 -0.259036 -0.004000 -0.133313 -0.062500 0 0 0 0 0 0 4 356290
-0.002943 -0.001803 0.120200 -0.349523 -0.193475 -0.324826 -0.062500 0 0 0 0 0 0 4 357290
-0.002934 -0.001796 0.120204 -0.247940 -0.133610 -0.261549 -0.062500 0 0 0 0 0 0 4 358289
-0.002930 -0.001793 0.120205 -0.181503 -0.087579 -0.226551 -0.062500 0 0 0 0 0 0 4 359288
-0.002928 -0.001792 0.120205 -0.146400 -0.062719 -0.213078 -0.062500 0 0 0 0 0 0 4 360289
-0.002927 -0.001791 0.120206 -0.128548 -0.050040 -0.208272 -0.062500 0 0 0 0 0 0 4 361289
-0.002926 -0.001790 0.120206 -0.119571 -0.043653 -0.206579 -0.062500 0 0 0 0 0 0 4 362289
-0.002926 -0.001790 0.120206 -0.115035 -0.040428 -0.205993 -0.062500 0 0 0 0 0 0 4 363289
-0.002926 -0.001790 0.120206 -0.112785 -0.038831 -0.205785 -0.062500 0 0 0 0 0 0 4 364291
-0.002926 -0.001790 0.120206 -0.111642 -0.038027 -0.205717 -0.062500 0 0 0 0 0 0 4 365292
-0.002925 -0.001790 0.120206 -0.111076 -0.037618 -0.205686 -0.062500 0 0 0 0 0 0 4 366291
-0.002913 -0.001777 0.120217 -0.273821 -0.211355 -0.362381 -0.062500 0 0 0 0 0 0 4 367286
-0.002888 -0.001774 0.120211 -0.456783 -0.086055 -0.148544 -0.062500 0 0 0 0 0 0 4 368286
-0.002875 -0.001773 0.120209 -0.309256 -0.057270 -0.175758 -0.062500 0 0 0 0 0 0 4 369283
-0.002869 -0.001773 0.120208 -0.212151 -0.046616 -0.195473 -0.062500 0 0 0 0 0 0 4 370282
-0.002865 -0.001772 0.120208 -0.161456 -0.041791 -0.203370 -0.062500 0 0 0 0 0 0 4 371282
-0.002864 -0.001772 0.120208 -0.135958 -0.039472 -0.206228 -0.062500 0 0 0 0 0 0 4 372283
-0.002863 -0.001772 0.120208 -0.123214 -0.038333 -0.207236 -0.062500 0 0 0 0 0 0 4 373286
-0.002863 -0.001772 0.120208 -0.116843 -0.037763 -0.207583 -0.062500 0 0 0 0 0 0 4 374283
-0.002850 -0.001759 0.120219 -0.276836 -0.211526 -0.364236 -0.062500 0 0 0 0 0 0 4 375282
-0.002844 -0.001752 0.120223 -0.211546 -0.142840 -0.287921 -0.062500 0 0 0 0 0 0 4 376286
-0.002840 -0.001748 0.120224 -0.163344 -0.092228 -0.248292 -0.062500 0 0 0 0 0 0 4 377307
-0.002839 -0.001747 0.120225 -0.137348 -0.065067 -0.233199 -0.062500 0 0 0 0 0 0 4 378284
-0.002838 -0.001746 0.120225 -0.124026 -0.051228 -0.227817 -0.062500 0 0 0 0 0 0 4 379282
-0.002837 -0.001745 0.120225 -0.117299 -0.044241 -0.225926 -0.062500 0 0 0 0 0 0 4 380283
-0.002818 -0.001750 0.120215 -0.360504 0.015975 -0.087637 -0.062500 0 0 0 0 0 0 4 381278
-0.002809 -0.001752 0.120212 -0.258801 -0.004069 -0.154453 -0.062500 0 0 0 0 0 0 4 382278
-0.002804 -0.001753 0.120210 -0.186515 -0.019677 -0.189268 -0.062500 0 0 0 0 0 0 4 383277
-0.002802 -0.001753 0.120210 -0.148539 -0.028234 -0.202535 -0.062500 0 0 0 0 0 0 4 384281
-0.002800 -0.001754 0.120210 -0.129465 -0.032668 -0.207280 -0.062500 0 0 0 0 0 0 4 385282
-0.002787 -0.001740 0.120221 -0.283250 -0.209056 -0.365286 -0.062500 0 0 0 0 0 0 4 386282
-0.002781 -0.001734 0.120225 -0.214714 -0.141594 -0.289585 -0.062500 0 0 0 0 0 0 4 387283
-0.002777 -0.001730 0.120226 -0.164919 -0.091608 -0.250206 -0.062500 0 0 0 0 0 0 4 391836
-0.002776 -0.001729 0.120227 -0.138116 -0.064758 -0.235185 -0.062500 0 0 0 0 0 0 4 392279
-0.002775 -0.001728 0.120227 -0.124411 -0.051059 -0.229832 -0.062500 0 0 0 0 0 0 4 393278
-0.002774 -0.001727 0.120227 -0.117493 -0.044161 -0.227958 -0.062500 0 0 0 0 0 0 4 394278
-0.002774 -0.001727 0.120227 -0.114011 -0.040685 -0.227308 -0.062500 0 0 0 0 0 0 4 395278
-0.002774 -0.001727 0.120227 -0.112259 -0.038944 -0.227078 -0.062500 0 0 0 0 0 0 4 396278
-0.002774 -0.001727 0.120227 -0.111390 -0.038081 -0.226998 -0.062500 0 0 0 0 0 0 4 397276
-0.002774 -0.001727 0.120227 -0.110949 -0.037651 -0.226964 -0.062500 0 0 0 0 0 0 4 398277
-0.002742 -0.001718 0.120228 -0.501878 -0.154099 -0.245352 -0.062500 0 0 0 0 0 0 4 399277
-0.002727 -0.001713 0.120229 -0.338004 -0.107143 -0.236237 -0.062500 0 0 0 0 0 0 4 400278
-0.002719 -0.001711 0.120229 -0.219075 -0.072983 -0.231615 -0.062500 0 0 0 0 0 0 4 401292
-0.002715 -0.001710 0.120229 -0.155882 -0.054800 -0.229879 -0.062500 0 0 0 0 0 0 4 402290
-0.002713 -0.001709 0.120229 -0.123896 -0.045589 -0.229276 -0.062500 0 0 0 0 0 0 4 403297
-0.002712 -0.001709 0.120229 -0.107870 -0.040963 -0.229057 -0.062500 0 0 0 0 0 0 4 404291
-0.002711 -0.001709 0.120229 -0.099845 -0.038654 -0.228984 -0.062500 0 0 0 0 0 0 4 405376
-0.002711 -0.001709 0.120229 -0.095819 -0.037502 -0.228966 -0.062500 0 0 0 0 0 0 4 406290
-0.002711 -0.001709 0.120229 -0.093821 -0.036928 -0.228957 -0.062500 0 0 0 0 0 0 4 407287
-0.002711 -0.001709 0.120229 -0.092817 -0.036628 -0.228948 -0.062500 0 0 0 0 0 0 4 408349
-0.002711 -0.001709 0.120229 -0.092312 -0.036481 -0.228950 -0.062500 0 0 0 0 0 0 4 409295
-0.002698 -0.001695 0.120240 -0.250570 -0.209890 -0.385007 -0.062500 0 0 0 0 0 0 4 410290
-0.002692 -0.001689 0.120244 -0.186502 -0.141148 -0.308870 -0.062500 0 0 0 0 0 0 4 411290
-0.002689 -0.001685 0.120245 -0.138931 -0.090510 -0.269338 -0.062500 0 0 0 0 0 0 4 412290
-0.002687 -0.001683 0.120246 -0.113265 -0.063336 -0.254290 -0.062500 0 0 0 0 0 0 4 413287
-0.002686 -0.001683 0.120246 -0.100131 -0.049482 -0.248935 -0.062500 0 0 0 0 0 0 4 414287
-0.002686 -0.001682 0.120246 -0.093495 -0.042509 -0.247046 -0.062500 0 0 0 0 0 0 4 415286
-0.002685 -0.001682 0.120246 -0.090160 -0.039004 -0.246402 -0.062500 0 0 0 0 0 0 4 416287
-0.002685 -0.001682 0.120246 -0.088480 -0.037245 -0.246165 -0.062500 0 0 0 0 0 0 4 417291
-0.002685 -0.001682 0.120246 -0.087643 -0.036363 -0.246079 -0.062500 0 0 0 0 0 0 4 418284
-0.002685 -0.001682 0.120246 -0.087217 -0.035929 -0.246058 -0.062500 0 0 0 0 0 0 4 419282
-0.002673 -0.001668 0.120257 -0.250626 -0.210134 -0.401979 -0.062500 0 0 0 0 0 0 4 420282
-0.002666 -0.001662 0.120261 -0.186518 -0.141256 -0.325898 -0.062500 0 0 0 0 0 0 4 421282
-0.002663 -0.001658 0.120262 -0.138946 -0.090565 -0.286413 -0.062500 0 0 0 0 0 0 4 422279
-0.002661 -0.001656 0.120263 -0.113267 -0.063356 -0.271364 -0.062500 0 0 0 0 0 0 4 423280
-0.002661 -0.001656 0.120263 -0.100127 -0.049494 -0.266016 -0.062500 0 0 0 0 0 0 4 424283
-0.002641 -0.001659 0.120253 -0.339786 0.014198 -0.125951 -0.062500 0 0 0 0 0 0 4 425281
-0.002632 -0.001661 0.120250 -0.236642 -0.004131 -0.192611 -0.062500 0 0 0 0 0 0 4 426283
-0.002627 -0.001662 0.120249 -0.163620 -0.018871 -0.227404 -0.062500 0 0 0 0 0 0 4 427280
-0.002624 -0.001663 0.120248 -0.125238 -0.026973 -0.240686 -0.062500 0 0 0 0 0 0 4 428281
-0.002623 -0.001663 0.120248 -0.105971 -0.031172 -0.245422 -0.062500 0 0 0 0 0 0 4 429281
-0.002610 -0.001650 0.120259 -0.260113 -0.207834 -0.402836 -0.062500 0 0 0 0 0 0 4 430282
-0.002603 -0.001643 0.120263 -0.191237 -0.140102 -0.327420 -0.062500 0 0 0 0 0 0 4 431280
-0.002600 -0.001640 0.120264 -0.141276 -0.089982 -0.288181 -0.062500 0 0 0 0 0 0 4 432284
-0.002598 -0.001638 0.120265 -0.114418 -0.063067 -0.273234 -0.062500 0 0 0 0 0 0 4 433283
-0.002597 -0.001637 0.120265 -0.100710 -0.049349 -0.267907 -0.062500 0 0 0 0 0 0 4 434283
-0.002597 -0.001637 0.120265 -0.093786 -0.042442 -0.266035 -0.062500 0 0 0 0 0 0 4 435288
-0.002597 -0.001637 0.120265 -0.090300 -0.038961 -0.265374 -0.062500 0 0 0 0 0 0 4 436287
-0.002597 -0.001637 0.120265 -0.088555 -0.037225 -0.265156 -0.062500 0 0 0 0 0 0 4 437287
-0.002578 -0.001641 0.120255 -0.333833 0.020339 -0.126700 -0.062500 0 0 0 0 0 0 4 438286
-0.002568 -0.001643 0.120252 -0.233664 -0.001062 -0.194096 -0.062500 0 0 0 0 0 0 4 439286
-0.002551 -0.001631 0.120262 -0.310194 -0.190003 -0.384741 -0.062500 0 0 0 0 0 0 4 440286
-0.002542 -0.001625 0.120265 -0.208414 -0.130024 -0.322186 -0.062500 0 0 0 0 0 0 4 441288
-0.002538 -0.001621 0.120266 -0.141893 -0.083912 -0.287554 -0.062500 0 0 0 0 0 0 4 442286
-0.002536 -0.001620 0.120267 -0.106817 -0.059045 -0.274228 -0.062500 0 0 0 0 0 0 4 443291
-0.002535 -0.001619 0.120267 -0.088990 -0.046365 -0.269460 -0.062500 0 0 0 0 0 0 4 444289
-0.002534 -0.001619 0.120267 -0.080007 -0.039978 -0.267799 -0.062500 0 0 0 0 0 0 4 445287
-0.002534 -0.001619 0.120267 -0.075513 -0.036765 -0.267209 -0.062500 0 0 0 0 0 0 4 446287
-0.002534 -0.001618 0.120267 -0.073246 -0.035158 -0.267012 -0.062500 0 0 0 0 0 0 4 447285
-0.002515 -0.001623 0.120257 -0.318134 0.022342 -0.128356 -0.062500 0 0 0 0 0 0 4 448289
-0.002493 -0.001611 0.120265 -0.381918 -0.173815 -0.351287 -0.062500 0 0 0 0 0 0 4 449287
-0.002482 -0.001606 0.120267 -0.246142 -0.121195 -0.310533 -0.062500 0 0 0 0 0 0 4 450286
-0.002476 -0.001603 0.120268 -0.160852 -0.079340 -0.284572 -0.062500 0 0 0 0 0 0 4 451284
-0.002473 -0.001602 0.120269 -0.116246 -0.056728 -0.274367 -0.062500 0 0 0 0 0 0 4 452282
-0.002472 -0.001601 0.120269 -0.093689 -0.045192 -0.270703 -0.062500 0 0 0 0 0 0 4 453279
-0.002471 -0.001600 0.120269 -0.082369 -0.039388 -0.269419 -0.062500 0 0 0 0 0 0 4 454280
-0.002439 -0.001591 0.120270 -0.486661 -0.154587 -0.285469 -0.062500 0 0 0 0 0 0 4 455282
-0.002423 -0.001587 0.120270 -0.319954 -0.106022 -0.277116 -0.062500 0 0 0 0 0 0 4 456276
-0.002415 -0.001584 0.120270 -0.199633 -0.071012 -0.272916 -0.062500 0 0 0 0 0 0 4 457295
-0.002411 -0.001583 0.120270 -0.135747 -0.052425 -0.271361 -0.062500 0 0 0 0 0 0 4 458278
-0.002409 -0.001582 0.120271 -0.103414 -0.043013 -0.270805 -0.062500 0 0 0 0 0 0 4 459275
-0.002408 -0.001582 0.120271 -0.087207 -0.038272 -0.270620 -0.062500 0 0 0 0 0 0 4 460277
-0.002408 -0.001582 0.120271 -0.079098 -0.035918 -0.270550 -0.062500 0 0 0 0 0 0 4 461276
-0.002408 -0.001582 0.120271 -0.075040 -0.034733 -0.270526 -0.062500 0 0 0 0 0 0 4 462275
-0.002388 -0.001586 0.120261 -0.318750 0.022533 -0.131534 -0.062500 0 0 0 0 0 0 4 463276
-0.002379 -0.001589 0.120257 -0.218270 0.000960 -0.199252 -0.062500 0 0 0 0 0 0 4 464283
-0.002362 -0.001576 0.120267 -0.310832 -0.190250 -0.389529 -0.062500 0 0 0 0 0 0 4 465276
-0.002353 -0.001570 0.120270 -0.208676 -0.130135 -0.327283 -0.062500 0 0 0 0 0 0 4 466275
-0.002349 -0.001567 0.120272 -0.141994 -0.083959 -0.292819 -0.062500 0 0 0 0 0 0 4 467274
-0.002346 -0.001565 0.120272 -0.106842 -0.059060 -0.279550 -0.062500 0 0 0 0 0 0 4 468287
-0.002345 -0.001564 0.120272 -0.088995 -0.046373 -0.274804 -0.062500 0 0 0 0 0 0 4 469280
-0.002326 -0.001568 0.120262 -0.313320 0.019988 -0.133972 -0.062500 0 0 0 0 0 0 4 470279
-0.002316 -0.001570 0.120259 -0.209420 0.001331 -0.201206 -0.062500 0 0 0 0 0 0 4 471280
-0.002311 -0.001572 0.120258 -0.136021 -0.013523 -0.236280 -0.062500 0 0 0 0 0 0 4 472280
-0.002309 -0.001572 0.120257 -0.097416 -0.021683 -0.249649 -0.062500 0 0 0 0 0 0 4 473281
-0.002308 -0.001572 0.120257 -0.078020 -0.025900 -0.254435 -0.062500 0 0 0 0 0 0 4 474281
-0.002307 -0.001572 0.120257 -0.068326 -0.028055 -0.256106 -0.062500 0 0 0 0 0 0 4 475279
-0.002294 -0.001559 0.120268 -0.227907 -0.204110 -0.411556 -0.062500 0 0 0 0 0 0 4 479845
-0.002269 -0.001557 0.120262 -0.406446 -0.078981 -0.196819 -0.062500 0 0 0 0 0 0 4 480274
-0.002256 -0.001555 0.120260 -0.258185 -0.050306 -0.225573 -0.062500 0 0 0 0 0 0 4 481287
-0.002250 -0.001555 0.120259 -0.160760 -0.039671 -0.245988 -0.062500 0 0 0 0 0 0 4 482283
-0.002234 -0.001541 0.120270 -0.274400 -0.209896 -0.408829 -0.062500 0 0 0 0 0 0 4 483292
-0.002207 -0.001539 0.120264 -0.429531 -0.081850 -0.196719 -0.062500 0 0 0 0 0 0 4 484279
-0.002194 -0.001537 0.120261 -0.269705 -0.051742 -0.226571 -0.062500 0 0 0 0 0 0 4 485287
-0.002187 -0.001537 0.120261 -0.166523 -0.040390 -0.247392 -0.062500 0 0 0 0 0 0 4 486286
-0.002184 -0.001536 0.120260 -0.112769 -0.035188 -0.255702 -0.062500 0 0 0 0 0 0 4 487288
-0.002182 -0.001536 0.120260 -0.085721 -0.032681 -0.258693 -0.062500 0 0 0 0 0 0 4 488285
-0.002181 -0.001536 0.120260 -0.072191 -0.031452 -0.259760 -0.062500 0 0 0 0 0 0 4 489285
-0.002181 -0.001536 0.120260 -0.065445 -0.030823 -0.260124 -0.062500 0 0 0 0 0 0 4 490285
-0.002181 -0.001536 0.120260 -0.062064 -0.030526 -0.260256 -0.062500 0 0 0 0 0 0 4 491287
-0.002181 -0.001536 0.120260 -0.060366 -0.030387 -0.260298 -0.062500 0 0 0 0 0 0 4 492290
-0.002162 -0.001540 0.120250 -0.304721 0.026291 -0.120581 -0.062500 0 0 0 0 0 0 4 493290
-0.002152 -0.001543 0.120247 -0.205169 0.004469 -0.188690 -0.062500 0 0 0 0 0 0 4 494291
-0.002135 -0.001530 0.120257 -0.298601 -0.187119 -0.378544 -0.062500 0 0 0 0 0 0 4 495290
-0.002126 -0.001524 0.120260 -0.187791 -0.123508 -0.316659 -0.062500 0 0 0 0 0 0 4 496289
-0.002103 -0.001525 0.120251 -0.366160 -0.020690 -0.142457 -0.062500 0 0 0 0 0 0 4 497292
-0.002091 -0.001526 0.120248 -0.231946 -0.017621 -0.197434 -0.062500 0 0 0 0 0 0 4 498299
-0.002086 -0.001526 0.120247 -0.143108 -0.021359 -0.228175 -0.062500 0 0 0 0 0 0 4 499287
-0.002083 -0.001527 0.120247 -0.096733 -0.023918 -0.240042 -0.062500 0 0 0 0 0 0 4 500291
-0.002081 -0.001527 0.120247 -0.073413 -0.025322 -0.244293 -0.062500 0 0 0 0 0 0 4 501291
-0.002081 -0.001527 0.120247 -0.061757 -0.026051 -0.245782 -0.062500 0 0 0 0 0 0 4 502278
-0.002080 -0.001527 0.120247 -0.055960 -0.026434 -0.246305 -0.062500 0 0 0 0 0 0 4 503313
-0.002080 -0.001527 0.120247 -0.053049 -0.026618 -0.246492 -0.062500 0 0 0 0 0 0 4 504302
-0.002080 -0.001527 0.120247 -0.051602 -0.026713 -0.246550 -0.062500 0 0 0 0 0 0 4 505292
-0.002067 -0.001513 0.120258 -0.215699 -0.202015 -0.400827 -0.062500 0 0 0 0 0 0 4 506301
-0.002042 -0.001511 0.120251 -0.395443 -0.076298 -0.185439 -0.062500 0 0 0 0 0 0 4 507292
-0.002029 -0.001510 0.120249 -0.248400 -0.047270 -0.214645 -0.062500 0 0 0 0 0 0 4 508294
-0.002023 -0.001509 0.120249 -0.151622 -0.036445 -0.235285 -0.062500 0 0 0 0 0 0 4 509300
-0.002020 -0.001509 0.120248 -0.101056 -0.031518 -0.243531 -0.062500 0 0 0 0 0 0 4 510291
-0.002018 -0.001509 0.120248 -0.075586 -0.029135 -0.246502 -0.062500 0 0 0 0 0 0 4 511292
-0.002018 -0.001509 0.120248 -0.062866 -0.027962 -0.247556 -0.062500 0 0 0 0 0 0 4 512304
-0.001998 -0.001513 0.120238 -0.301294 0.029146 -0.107650 -0.062500 0 0 0 0 0 0 4 513292
-0.001989 -0.001515 0.120235 -0.199206 0.007589 -0.176151 -0.062500 0 0 0 0 0 0 4 514300
-0.001971 -0.001503 0.120244 -0.291674 -0.184034 -0.365771 -0.062500 0 0 0 0 0 0 4 515291
-0.001963 -0.001496 0.120248 -0.188549 -0.123667 -0.304126 -0.062500 0 0 0 0 0 0 4 516293
-0.001958 -0.001493 0.120249 -0.121435 -0.077345 -0.269970 -0.062500 0 0 0 0 0 0 4 517300
-0.001956 -0.001492 0.120249 -0.086111 -0.052387 -0.256828 -0.062500 0 0 0 0 0 0 4 518305
-0.001955 -0.001491 0.120250 -0.068208 -0.039654 -0.252128 -0.062500 0 0 0 0 0 0 4 519291
-0.001954 -0.001491 0.120250 -0.059185 -0.033260 -0.250482 -0.062500 0 0 0 0 0 0 4 520292
-0.001954 -0.001490 0.120250 -0.054673 -0.030038 -0.249912 -0.062500 0 0 0 0 0 0 4 521300
-0.001954 -0.001490 0.120250 -0.052415 -0.028424 -0.249707 -0.062500 0 0 0 0 0 0 4 522279
-0.001935 -0.001495 0.120240 -0.295936 0.028889 -0.109174 -0.062500 0 0 0 0 0 0 4 523275
-0.001926 -0.001497 0.120236 -0.196540 0.007455 -0.177628 -0.062500 0 0 0 0 0 0 4 524295
-0.001921 -0.001498 0.120235 -0.125368 -0.008768 -0.213204 -0.062500 0 0 0 0 0 0 4 525300
-0.001919 -0.001498 0.120234 -0.087855 -0.017601 -0.226769 -0.062500 0 0 0 0 0 0 4 526290
-0.001918 -0.001499 0.120234 -0.068970 -0.022155 -0.231619 -0.062500 0 0 0 0 0 0 4 527301
-0.001910 -0.001467 0.120235 -0.149702 -0.436059 -0.244371 -0.062500 0 0 0 0 0 0 4 528304
-0.001906 -0.001451 0.120235 -0.107028 -0.271196 -0.239419 -0.062500 0 0 0 0 0 0 4 529291
-0.001904 -0.001443 0.120235 -0.077056 -0.151368 -0.236849 -0.062500 0 0 0 0 0 0 4 530300
-0.001884 -0.001443 0.120225 -0.305712 -0.031168 -0.095303 -0.062500 0 0 0 0 0 0 4 531292
-0.001874 -0.001444 0.120222 -0.198932 -0.020828 -0.163524 -0.062500 0 0 0 0 0 0 4 532299
-0.001869 -0.001444 0.120221 -0.124049 -0.021123 -0.199032 -0.062500 0 0 0 0 0 0 4 533291
-0.001867 -0.001444 0.120220 -0.084672 -0.021966 -0.212566 -0.062500 0 0 0 0 0 0 4 534275
-0.001866 -0.001444 0.120220 -0.064871 -0.022526 -0.217401 -0.062500 0 0 0 0 0 0 4 535279
-0.001865 -0.001444 0.120220 -0.054969 -0.022841 -0.219092 -0.062500 0 0 0 0 0 0 4 536279
-0.001865 -0.001444 0.120220 -0.050030 -0.023014 -0.219678 -0.062500 0 0 0 0 0 0 4 537279
-0.001864 -0.001444 0.120220 -0.047564 -0.023098 -0.219883 -0.062500 0 0 0 0 0 0 4 538278
-0.001864 -0.001444 0.120220 -0.046329 -0.023151 -0.219962 -0.062500 0 0 0 0 0 0 4 539277
-0.001864 -0.001444 0.120220 -0.045711 -0.023164 -0.219983 -0.062500 0 0 0 0 0 0 4 540277
-0.001864 -0.001444 0.120220 -0.045414 -0.023181 -0.219993 -0.062500 0 0 0 0 0 0 4 541277
-0.001846 -0.001448 0.120210 -0.289642 0.033319 -0.079249 -0.062500 0 0 0 0 0 0 4 542277
-0.001824 -0.001437 0.120217 -0.356152 -0.164084 -0.301436 -0.062500 0 0 0 0 0 0 4 543277
-0.001812 -0.001431 0.120220 -0.220187 -0.111158 -0.262090 -0.062500 0 0 0 0 0 0 4 544276
-0.001807 -0.001429 0.120221 -0.134821 -0.069129 -0.236807 -0.062500 0 0 0 0 0 0 4 545276
-0.001804 -0.001427 0.120221 -0.090263 -0.046429 -0.226872 -0.062500 0 0 0 0 0 0 4 546276
-0.001803 -0.001426 0.120221 -0.067738 -0.034854 -0.223306 -0.062500 0 0 0 0 0 0 4 547276
-0.001802 -0.001426 0.120221 -0.056440 -0.029027 -0.222042 -0.062500 0 0 0 0 0 0 4 548276
-0.001802 -0.001426 0.120221 -0.050771 -0.026115 -0.221613 -0.062500 0 0 0 0 0 0 4 549277
-0.001801 -0.001426 0.120221 -0.047949 -0.024660 -0.221462 -0.062500 0 0 0 0 0 0 4 550276
-0.001801 -0.001426 0.120221 -0.046522 -0.023921 -0.221404 -0.062500 0 0 0 0 0 0 4 551277
-0.001801 -0.001426 0.120221 -0.045810 -0.023554 -0.221400 -0.062500 0 0 0 0 0 0 4 552271
-0.001783 -0.001430 0.120211 -0.289711 0.033112 -0.080443 -0.062500 0 0 0 0 0 0 4 553268
-0.001773 -0.001432 0.120208 -0.190933 0.011347 -0.149162 -0.062500 0 0 0 0 0 0 4 554271
-0.001769 -0.001433 0.120207 -0.120077 -0.005024 -0.184865 -0.062500 0 0 0 0 0 0 4 555279
-0.001766 -0.001434 0.120206 -0.082690 -0.013923 -0.198487 -0.062500 0 0 0 0 0 0 4 556287
-0.001765 -0.001434 0.120206 -0.063877 -0.018509 -0.203331 -0.062500 0 0 0 0 0 0 4 557312
-0.001765 -0.001434 0.120206 -0.054473 -0.020835 -0.205021 -0.062500 0 0 0 0 0 0 4 558275
-0.001764 -0.001434 0.120206 -0.049780 -0.022004 -0.205624 -0.062500 0 0 0 0 0 0 4 559277
-0.001764 -0.001434 0.120206 -0.047443 -0.022604 -0.205831 -0.062500 0 0 0 0 0 0 4 561107
-0.001757 -0.001403 0.120207 -0.141672 -0.438158 -0.216402 -0.062500 0 0 0 0 0 0 4 561312
-0.001753 -0.001387 0.120207 -0.103038 -0.272250 -0.211162 -0.062500 0 0 0 0 0 0 4 562275
-0.001751 -0.001379 0.120207 -0.075056 -0.151898 -0.208543 -0.062500 0 0 0 0 0 0 4 563290
-0.001750 -0.001375 0.120207 -0.060186 -0.087962 -0.207578 -0.062500 0 0 0 0 0 0 4 564299
-0.001750 -0.001373 0.120207 -0.052662 -0.055625 -0.207245 -0.062500 0 0 0 0 0 0 4 565292
-0.001749 -0.001372 0.120207 -0.048886 -0.039416 -0.207128 -0.062500 0 0 0 0 0 0 4 566299
-0.001749 -0.001371 0.120207 -0.047000 -0.031295 -0.207090 -0.062500 0 0 0 0 0 0 4 567289
-0.001731 -0.001375 0.120197 -0.290174 0.029264 -0.065983 -0.062500 0 0 0 0 0 0 4 568299
-0.001721 -0.001377 0.120193 -0.191178 0.009396 -0.134783 -0.062500 0 0 0 0 0 0 4 569298
-0.001717 -0.001378 0.120192 -0.120193 -0.006009 -0.170535 -0.062500 0 0 0 0 0 0 4 570293
-0.001714 -0.001379 0.120192 -0.082754 -0.014431 -0.184150 -0.062500 0 0 0 0 0 0 4 571300
-0.001713 -0.001379 0.120192 -0.063911 -0.018759 -0.188996 -0.062500 0 0 0 0 0 0 4 572303
-0.001712 -0.001379 0.120192 -0.054495 -0.020958 -0.190701 -0.062500 0 0 0 0 0 0 4 573290
-0.001712 -0.001379 0.120192 -0.049793 -0.022074 -0.191308 -0.062500 0 0 0 0 0 0 4 574299
-0.001712 -0.001379 0.120192 -0.047447 -0.022629 -0.191495 -0.062500 0 0 0 0 0 0 4 575292
-0.001712 -0.001379 0.120192 -0.046276 -0.022902 -0.191572 -0.062500 0 0 0 0 0 0 4 576299
-0.001699 -0.001366 0.120203 -0.213212 -0.194431 -0.344701 -0.062500 0 0 0 0 0 0 4 577289
-0.001693 -0.001359 0.120206 -0.147618 -0.125012 -0.269946 -0.062500 0 0 0 0 0 0 4 578298
-0.001689 -0.001356 0.120208 -0.099416 -0.074029 -0.231185 -0.062500 0 0 0 0 0 0 4 579289
-0.001688 -0.001354 0.120208 -0.073569 -0.046720 -0.216447 -0.062500 0 0 0 0 0 0 4 580297
-0.001687 -0.001353 0.120208 -0.060400 -0.032816 -0.211186 -0.062500 0 0 0 0 0 0 4 581290
-0.001687 -0.001353 0.120208 -0.053773 -0.025829 -0.209352 -0.062500 0 0 0 0 0 0 4 582298
-0.001686 -0.001352 0.120208 -0.050446 -0.022325 -0.208715 -0.062500 0 0 0 0 0 0 4 583289
-0.001686 -0.001352 0.120208 -0.048771 -0.020567 -0.208489 -0.062500 0 0 0 0 0 0 4 584299
-0.001686 -0.001352 0.120208 -0.047941 -0.019691 -0.208403 -0.062500 0 0 0 0 0 0 4 585376
-0.001686 -0.001352 0.120208 -0.047515 -0.019255 -0.208388 -0.062500 0 0 0 0 0 0 4 586300
-0.001686 -0.001352 0.120208 -0.047314 -0.019014 -0.208374 -0.062500 0 0 0 0 0 0 4 587290
-0.001686 -0.001352 0.120208 -0.047211 -0.018917 -0.208376 -0.062500 0 0 0 0 0 0 4 588298
-0.001686 -0.001352 0.120208 -0.047154 -0.018857 -0.208374 -0.062500 0 0 0 0 0 0 4 589289
-0.001686 -0.001352 0.120208 -0.047121 -0.018838 -0.208367 -0.062500 0 0 0 0 0 0 4 590298
-0.001686 -0.001352 0.120208 -0.047113 -0.018816 -0.208365 -0.062500 0 0 0 0 0 0 4 591288
-0.001692 -0.001334 0.120198 0.022928 -0.258278 -0.065322 -0.062500 0 0 0 0 0 0 4 592298
-0.001682 -0.001311 0.120206 -0.169902 -0.337592 -0.288029 -0.062500 0 0 0 0 0 0 4 593290
-0.001677 -0.001300 0.120208 -0.124908 -0.198651 -0.249566 -0.062500 0 0 0 0 0 0 4 594299
-0.001674 -0.001294 0.120209 -0.087850 -0.110952 -0.224649 -0.062500 0 0 0 0 0 0 4 595283
-0.001673 -0.001291 0.120209 -0.067725 -0.065155 -0.214844 -0.062500 0 0 0 0 0 0 4 596280
-0.001672 -0.001290 0.120209 -0.057465 -0.042034 -0.211323 -0.062500 0 0 0 0 0 0 4 597301
-0.001672 -0.001289 0.120209 -0.052310 -0.030434 -0.210096 -0.062500 0 0 0 0 0 0 4 598289
-0.001672 -0.001289 0.120209 -0.049700 -0.024629 -0.209665 -0.062500 0 0 0 0 0 0 4 599298
-0.001672 -0.001289 0.120209 -0.048412 -0.021709 -0.209520 -0.062500 0 0 0 0 0 0 4 600290
-0.001672 -0.001288 0.120209 -0.047752 -0.020252 -0.209464 -0.062500 0 0 0 0 0 0 4 601297
-0.001672 -0.001288 0.120209 -0.047431 -0.019542 -0.209443 -0.062500 0 0 0 0 0 0 4 602298
-0.001671 -0.001288 0.120209 -0.047262 -0.019165 -0.209440 -0.062500 0 0 0 0 0 0 4 603290
-0.001671 -0.001288 0.120209 -0.047183 -0.018988 -0.209443 -0.062500 0 0 0 0 0 0 4 604297
-0.001671 -0.001288 0.120209 -0.047135 -0.018898 -0.209434 -0.062500 0 0 0 0 0 0 4 605289
-0.001671 -0.001288 0.120209 -0.047121 -0.018850 -0.209432 -0.062500 0 0 0 0 0 0 4 606297
-0.001671 -0.001288 0.120209 -0.047104 -0.018828 -0.209438 -0.062500 0 0 0 0 0 0 4 607278
-0.001671 -0.001288 0.120209 -0.047117 -0.018812 -0.209439 -0.062500 0 0 0 0 0 0 4 608278
-0.001671 -0.001288 0.120209 -0.047099 -0.018805 -0.209439 -0.062500 0 0 0 0 0 0 4 609277
-0.001659 -0.001275 0.120220 -0.214883 -0.191337 -0.362229 -0.062500 0 0 0 0 0 0 4 610277
-0.001658 -0.001250 0.120214 -0.079496 -0.361005 -0.144340 -0.062500 0 0 0 0 0 0 4 611275
-0.001657 -0.001237 0.120212 -0.058591 -0.213472 -0.175504 -0.062500 0 0 0 0 0 0 4 612275
-0.001657 -0.001231 0.120211 -0.053162 -0.116774 -0.197089 -0.062500 0 0 0 0 0 0 4 613274
-0.001657 -0.001228 0.120211 -0.051037 -0.066252 -0.205692 -0.062500 0 0 0 0 0 0 4 614274
-0.001657 -0.001226 0.120211 -0.050077 -0.040781 -0.208788 -0.062500 0 0 0 0 0 0 4 615274
-0.001657 -0.001225 0.120210 -0.049626 -0.028063 -0.209878 -0.062500 0 0 0 0 0 0 4 616275
-0.001657 -0.001225 0.120210 -0.049412 -0.021686 -0.210251 -0.062500 0 0 0 0 0 0 4 617274
-0.001657 -0.001225 0.120210 -0.049298 -0.018508 -0.210389 -0.062500 0 0 0 0 0 0 4 618274
-0.001657 -0.001225 0.120210 -0.049244 -0.016925 -0.210439 -0.062500 0 0 0 0 0 0 4 619268
-0.001657 -0.001224 0.120210 -0.049224 -0.016133 -0.210459 -0.062500 0 0 0 0 0 0 4 620268
-0.001657 -0.001224 0.120210 -0.049203 -0.015739 -0.210455 -0.062500 0 0 0 0 0 0 4 621267
-0.001657 -0.001224 0.120210 -0.049202 -0.015525 -0.210458 -0.062500 0 0 0 0 0 0 4 622267
-0.001657 -0.001224 0.120210 -0.049203 -0.015431 -0.210457 -0.062500 0 0 0 0 0 0 4 623266
-0.001657 -0.001224 0.120210 -0.049202 -0.015391 -0.210463 -0.062500 0 0 0 0 0 0 4 624268
-0.001657 -0.001224 0.120210 -0.049190 -0.015359 -0.210457 -0.062500 0 0 0 0 0 0 4 625266
-0.001657 -0.001224 0.120210 -0.049192 -0.015345 -0.210462 -0.062500 0 0 0 0 0 0 4 626266
-0.001657 -0.001224 0.120210 -0.049192 -0.015344 -0.210463 -0.062500 0 0 0 0 0 0 4 627267
-0.001657 -0.001224 0.120210 -0.049192 -0.015343 -0.210463 -0.062500 0 0 0 0 0 0 4 628277
-0.001657 -0.001224 0.120210 -0.049192 -0.015343 -0.210463 -0.062500 0 0 0 0 0 0 4 629276
-0.001662 -0.001206 0.120200 0.020785 -0.254489 -0.067011 -0.062500 0 0 0 0 0 0 4 630306
-0.001646 -0.001201 0.120187 -0.250398 -0.101524 0.004282 -0.062500 0 0 0 0 0 0 4 631272
-0.001625 -0.001185 0.120193 -0.338085 -0.230364 -0.253520 -0.062500 0 0 0 0 0 0 4 632273
-0.001615 -0.001177 0.120195 -0.212981 -0.140464 -0.228608 -0.062500 0 0 0 0 0 0 4 633293
-0.001610 -0.001173 0.120196 -0.133187 -0.079803 -0.208557 -0.062500 0 0 0 0 0 0 4 634545
-0.001607 -0.001171 0.120196 -0.091464 -0.047808 -0.200453 -0.062500 0 0 0 0 0 0 4 635300
-0.001606 -0.001170 0.120196 -0.070376 -0.031604 -0.197538 -0.062500 0 0 0 0 0 0 4 636298
-0.001605 -0.001170 0.120196 -0.059790 -0.023484 -0.196522 -0.062500 0 0 0 0 0 0 4 637289
-0.001605 -0.001170 0.120196 -0.054505 -0.019407 -0.196160 -0.062500 0 0 0 0 0 0 4 638289
-0.001605 -0.001170 0.120196 -0.051841 -0.017371 -0.196032 -0.062500 0 0 0 0 0 0 4 639297
-0.001605 -0.001169 0.120196 -0.050526 -0.016354 -0.195987 -0.062500 0 0 0 0 0 0 4 640290
-0.001605 -0.001169 0.120196 -0.049860 -0.015848 -0.195972 -0.062500 0 0 0 0 0 0 4 641297
-0.001605 -0.001169 0.120196 -0.049520 -0.015596 -0.195968 -0.062500 0 0 0 0 0 0 4 642287
-0.001605 -0.001169 0.120196 -0.049360 -0.015468 -0.195970 -0.062500 0 0 0 0 0 0 4 643297
-0.001610 -0.001151 0.120186 0.020713 -0.254423 -0.052387 -0.062500 0 0 0 0 0 0 4 644300
-0.001613 -0.001142 0.120182 -0.006475 -0.158104 -0.122428 -0.062500 0 0 0 0 0 0 4 645289
-0.001614 -0.001137 0.120181 -0.026798 -0.088816 -0.158790 -0.062500 0 0 0 0 0 0 4 646296
-0.001615 -0.001135 0.120180 -0.037791 -0.052214 -0.172649 -0.062500 0 0 0 0 0 0 4 647287
-0.001615 -0.001134 0.120180 -0.043439 -0.033759 -0.177583 -0.062500 0 0 0 0 0 0 4 648291
-0.001615 -0.001133 0.120180 -0.046307 -0.024535 -0.179312 -0.062500 0 0 0 0 0 0 4 649296
-0.001615 -0.001133 0.120180 -0.047741 -0.019934 -0.179919 -0.062500 0 0 0 0 0 0 4 650288
-0.001616 -0.001133 0.120180 -0.048462 -0.017645 -0.180132 -0.062500 0 0 0 0 0 0 4 651297
-0.001616 -0.001133 0.120180 -0.048838 -0.016488 -0.180202 -0.062500 0 0 0 0 0 0 4 652296
-0.001616 -0.001133 0.120180 -0.049007 -0.015908 -0.180230 -0.062500 0 0 0 0 0 0 4 653288
-0.001616 -0.001133 0.120180 -0.049103 -0.015625 -0.180238 -0.062500 0 0 0 0 0 0 4 654296
-0.001616 -0.001133 0.120180 -0.049150 -0.015475 -0.180230 -0.062500 0 0 0 0 0 0 4 655288
-0.001616 -0.001133 0.120180 -0.049172 -0.015404 -0.180242 -0.062500 0 0 0 0 0 0 4 656297
-0.001616 -0.001133 0.120180 -0.049184 -0.015364 -0.180243 -0.062500 0 0 0 0 0 0 4 657287
-0.001616 -0.001133 0.120180 -0.049189 -0.015349 -0.180230 -0.062500 0 0 0 0 0 0 4 658285
[truncated: 6,840,073 more chars]
