# Supplementary material for: Increasing Patient Engagement in Rehabilitation Exercises Using Computer-Based Citizen Science
Source: PLoS One. 2015 Mar 20;10(3):e0117013. doi: 10.1371/journal.pone.0117013 (PMC4368773; doi:10.1371/journal.pone.0117013)
Supplement: S3 Dataset — (ZIP) [file pone.0117013.s003.zip › Dataset_S3/H29/H29_with.dat]

0.009487 -0.016964 0.170126 -0.115012 -0.386197 -1.896439 -0.000000 1 0 0 0 0 0 0 972
0.009499 -0.016933 0.170195 -0.175712 -0.426737 -1.112701 -0.000031 1 0 0 0 0 0 0 1961
0.009516 -0.016894 0.170265 -0.255948 -0.534525 -1.064708 -0.000061 1 0 0 0 0 0 0 2939
0.009523 -0.016869 0.170328 -0.126431 -0.353426 -0.998967 -0.000093 1 0 0 0 0 0 0 3935
0.009531 -0.016876 0.170389 -0.136108 0.075406 -0.986240 -0.000124 1 0 0 0 0 0 0 4938
0.009533 -0.016874 0.170448 -0.064273 0.020783 -0.981979 -0.000155 1 0 0 0 0 0 0 5935
0.009552 -0.016874 0.170499 -0.290629 0.048479 -0.891358 -0.000186 1 0 0 0 0 0 0 6928
0.009560 -0.016869 0.170553 -0.167837 -0.000386 -0.951752 -0.000218 1 0 0 0 0 0 0 7943
0.009576 -0.016845 0.170600 -0.264544 -0.259006 -0.891750 -0.000250 1 0 0 0 0 0 0 8960
0.009568 -0.016846 0.170645 0.022758 0.066389 -0.891133 -0.000281 1 0 0 0 0 0 0 9957
0.009563 -0.016844 0.170682 0.006695 0.065035 -0.838755 -0.000366 1 0 0 0 0 0 0 12673
0.009545 -0.016789 0.170758 0.160538 -0.587600 -1.406919 -0.000455 1 0 0 0 0 0 0 15541
0.009534 -0.016758 0.170793 0.079328 -0.349214 -0.948171 -0.000468 1 0 0 0 0 0 0 15963
0.009513 -0.016691 0.170853 0.194103 -0.792258 -1.243457 -0.000500 1 0 0 0 0 0 0 16965
0.009481 -0.016648 0.170889 0.350283 -0.507330 -0.982813 -0.000531 1 0 0 0 0 0 0 17958
0.009478 -0.016606 0.170913 -0.013214 -0.458505 -0.817345 -0.000562 1 0 0 0 0 0 0 18942
0.009475 -0.016584 0.170924 -0.070596 -0.189870 -0.663563 -0.000593 1 0 0 0 0 0 0 19958
0.009474 -0.016573 0.170929 -0.092468 -0.020204 -0.593129 -0.000622 1 0 0 0 0 0 0 20876
0.009473 -0.016567 0.170931 -0.107347 0.076179 -0.573515 -0.000654 1 0 0 0 0 0 0 21885
0.009473 -0.016564 0.170933 -0.118420 0.130864 -0.577188 -0.000684 1 0 0 0 0 0 0 22875
0.009472 -0.016562 0.170933 -0.127373 0.163452 -0.592637 -0.000716 1 0 0 0 0 0 0 23882
0.009472 -0.016561 0.170933 -0.134969 0.184438 -0.613439 -0.000747 1 0 0 0 0 0 0 24888
0.009472 -0.016561 0.170934 -0.141597 0.199179 -0.636265 -0.000778 1 0 0 0 0 0 0 25875
0.009472 -0.016560 0.170934 -0.150239 0.214114 -0.670651 -0.000822 1 0 0 0 0 0 0 27268
0.009452 -0.016554 0.170941 0.112971 0.143166 -0.783999 -0.000841 1 0 0 0 0 0 0 27875
0.009441 -0.016551 0.170945 0.002671 0.178589 -0.767625 -0.000872 1 0 0 0 0 0 0 28887
0.009436 -0.016549 0.170947 -0.080165 0.209395 -0.764076 -0.000903 1 0 0 0 0 0 0 29877
0.009433 -0.016548 0.170947 -0.128805 0.232899 -0.780653 -0.000941 1 0 0 0 0 0 0 31097
0.009432 -0.016547 0.170948 -0.154581 0.246902 -0.793557 -0.000966 1 0 0 0 0 0 0 31877
0.009431 -0.016547 0.170948 -0.171242 0.259300 -0.815931 -0.000997 1 0 0 0 0 0 0 32885
0.009431 -0.016547 0.170948 -0.182410 0.269710 -0.839704 -0.001028 1 0 0 0 0 0 0 33879
0.009431 -0.016547 0.170948 -0.190937 0.279316 -0.864591 -0.001060 1 0 0 0 0 0 0 34886
0.009431 -0.016547 0.170948 -0.198117 0.288170 -0.889765 -0.001091 1 0 0 0 0 0 0 35888
0.009431 -0.016547 0.170948 -0.204534 0.296735 -0.914976 -0.001122 1 0 0 0 0 0 0 36884
0.009431 -0.016547 0.170948 -0.210690 0.305317 -0.940839 -0.001154 1 0 0 0 0 0 0 37902
0.009431 -0.016547 0.170948 -0.216598 0.313731 -0.966153 -0.001185 1 0 0 0 0 0 0 38898
0.009431 -0.016547 0.170948 -0.222339 0.321970 -0.991399 -0.001216 1 0 0 0 0 0 0 39890
0.009431 -0.016547 0.170948 -0.228049 0.330135 -1.016683 -0.001247 1 0 0 0 0 0 0 40882
0.009431 -0.016547 0.170948 -0.233675 0.338304 -1.041676 -0.001278 1 0 0 0 0 0 0 41863
0.009403 -0.016517 0.170955 0.113786 -0.035627 -1.155195 -0.001310 1 0 0 0 0 0 0 42892
0.009390 -0.016502 0.170958 -0.031055 0.121282 -1.144864 -0.001343 1 0 0 0 0 0 0 43948
0.009383 -0.016495 0.170959 -0.138465 0.239247 -1.143403 -0.001372 1 0 0 0 0 0 0 44887
0.009379 -0.016491 0.170960 -0.198787 0.307232 -1.155901 -0.001403 1 0 0 0 0 0 0 45879
0.009377 -0.016489 0.170960 -0.232534 0.346464 -1.175403 -0.001435 1 0 0 0 0 0 0 46885
0.009377 -0.016488 0.170961 -0.252446 0.370414 -1.198077 -0.001466 1 0 0 0 0 0 0 47889
0.009376 -0.016487 0.170961 -0.265313 0.386764 -1.222292 -0.001498 1 0 0 0 0 0 0 48893
0.009376 -0.016487 0.170961 -0.274607 0.399052 -1.247149 -0.001529 1 0 0 0 0 0 0 49894
0.009376 -0.016487 0.170961 -0.282088 0.409397 -1.272228 -0.001560 1 0 0 0 0 0 0 50891
0.009376 -0.016487 0.170961 -0.288516 0.418394 -1.296830 -0.001590 1 0 0 0 0 0 0 51862
0.009376 -0.016487 0.170961 -0.294917 0.427524 -1.323180 -0.001623 1 0 0 0 0 0 0 52899
0.009376 -0.016487 0.170961 -0.300763 0.435968 -1.348444 -0.001654 1 0 0 0 0 0 0 53892
0.009376 -0.016487 0.170961 -0.306597 0.444337 -1.373974 -0.001685 1 0 0 0 0 0 0 54894
0.009376 -0.016487 0.170961 -0.312376 0.452679 -1.399488 -0.001716 1 0 0 0 0 0 0 55896
0.009376 -0.016487 0.170961 -0.317982 0.460985 -1.424870 -0.001748 1 0 0 0 0 0 0 56892
0.009376 -0.016487 0.170961 -0.323764 0.469232 -1.450425 -0.001779 1 0 0 0 0 0 0 57895
0.009376 -0.016487 0.170961 -0.329272 0.477201 -1.475064 -0.001809 1 0 0 0 0 0 0 58862
0.009376 -0.016487 0.170961 -0.335137 0.485700 -1.501334 -0.001841 1 0 0 0 0 0 0 59893
0.009376 -0.016487 0.170961 -0.340781 0.493972 -1.526748 -0.001872 1 0 0 0 0 0 0 60891
0.009376 -0.016487 0.170961 -0.346498 0.502175 -1.552242 -0.001904 1 0 0 0 0 0 0 61891
0.009376 -0.016487 0.170961 -0.352183 0.510406 -1.577699 -0.001935 1 0 0 0 0 0 0 62890
0.009369 -0.016463 0.170960 -0.271488 0.213931 -1.591991 -0.001966 1 0 0 0 0 0 0 63891
0.009366 -0.016452 0.170960 -0.311777 0.343903 -1.622188 -0.001997 1 0 0 0 0 0 0 64892
0.009364 -0.016446 0.170959 -0.342413 0.440148 -1.650864 -0.002029 1 0 0 0 0 0 0 65889
0.009363 -0.016443 0.170959 -0.361273 0.494998 -1.678011 -0.002060 1 0 0 0 0 0 0 66890
0.009363 -0.016442 0.170959 -0.373599 0.526692 -1.704269 -0.002091 1 0 0 0 0 0 0 67888
0.009363 -0.016441 0.170959 -0.382587 0.546677 -1.730255 -0.002123 1 0 0 0 0 0 0 68893
0.009363 -0.016441 0.170959 -0.389737 0.560473 -1.755095 -0.002153 1 0 0 0 0 0 0 69861
0.009363 -0.016440 0.170959 -0.396399 0.571798 -1.781441 -0.002185 1 0 0 0 0 0 0 70891
0.009363 -0.016440 0.170959 -0.402330 0.581254 -1.806175 -0.002215 1 0 0 0 0 0 0 71861
0.009356 -0.016417 0.170958 -0.321975 0.285661 -1.821063 -0.002247 1 0 0 0 0 0 0 72891
0.009353 -0.016405 0.170958 -0.362337 0.415904 -1.851285 -0.002279 1 0 0 0 0 0 0 73890
0.009351 -0.016399 0.170958 -0.393009 0.512258 -1.880037 -0.002310 1 0 0 0 0 0 0 74888
0.009350 -0.016396 0.170958 -0.411891 0.567157 -1.907298 -0.002341 1 0 0 0 0 0 0 75891
0.009350 -0.016395 0.170958 -0.424172 0.598774 -1.933357 -0.002372 1 0 0 0 0 0 0 76882
0.009343 -0.016371 0.170957 -0.346740 0.313835 -1.947770 -0.002404 1 0 0 0 0 0 0 77885
0.009339 -0.016359 0.170956 -0.388650 0.449638 -1.978306 -0.002435 1 0 0 0 0 0 0 78888
0.009338 -0.016353 0.170956 -0.420062 0.548648 -2.007124 -0.002466 1 0 0 0 0 0 0 79883
0.009337 -0.016350 0.170956 -0.439206 0.604741 -2.033839 -0.002497 1 0 0 0 0 0 0 80863
0.009330 -0.016325 0.170955 -0.365393 0.332327 -2.049121 -0.002529 1 0 0 0 0 0 0 81889
0.009326 -0.016313 0.170954 -0.409073 0.474250 -2.079869 -0.002560 1 0 0 0 0 0 0 82888
0.009325 -0.016307 0.170954 -0.441390 0.576382 -2.108920 -0.002591 1 0 0 0 0 0 0 83887
0.009324 -0.016303 0.170954 -0.461018 0.634100 -2.136242 -0.002622 1 0 0 0 0 0 0 84887
0.009323 -0.016302 0.170954 -0.473601 0.667005 -2.161884 -0.002653 1 0 0 0 0 0 0 85860
0.009317 -0.016278 0.170953 -0.396467 0.382845 -2.176689 -0.002685 1 0 0 0 0 0 0 86890
0.009313 -0.016266 0.170953 -0.438426 0.518861 -2.207281 -0.002716 1 0 0 0 0 0 0 87888
0.009311 -0.016260 0.170953 -0.469887 0.618016 -2.236195 -0.002747 1 0 0 0 0 0 0 88884
0.009304 -0.016233 0.170951 -0.402601 0.369068 -2.251205 -0.002778 1 0 0 0 0 0 0 89874
0.009300 -0.016220 0.170951 -0.449712 0.523124 -2.282774 -0.002810 1 0 0 0 0 0 0 90882
0.009298 -0.016214 0.170951 -0.483702 0.631235 -2.311945 -0.002841 1 0 0 0 0 0 0 91874
0.009291 -0.016187 0.170950 -0.417727 0.386889 -2.327407 -0.002872 1 0 0 0 0 0 0 92881
0.009287 -0.016174 0.170949 -0.465407 0.543051 -2.358934 -0.002903 1 0 0 0 0 0 0 93881
0.009285 -0.016167 0.170949 -0.499677 0.652306 -2.388186 -0.002934 1 0 0 0 0 0 0 94873
0.009284 -0.016164 0.170949 -0.520421 0.713544 -2.415887 -0.002966 1 0 0 0 0 0 0 95881
0.009277 -0.016139 0.170948 -0.447009 0.443172 -2.429799 -0.002997 1 0 0 0 0 0 0 96874
0.009274 -0.016126 0.170947 -0.491065 0.586274 -2.461132 -0.003028 1 0 0 0 0 0 0 97883
0.009272 -0.016120 0.170947 -0.523483 0.688836 -2.490175 -0.003059 1 0 0 0 0 0 0 98873
0.009264 -0.016094 0.170946 -0.456667 0.441704 -2.505289 -0.003091 1 0 0 0 0 0 0 99882
0.009261 -0.016080 0.170946 -0.503975 0.596326 -2.536683 -0.003122 1 0 0 0 0 0 0 100873
0.009252 -0.016051 0.170944 -0.451549 0.399750 -2.553799 -0.003153 1 0 0 0 0 0 0 101881
0.009248 -0.016036 0.170944 -0.506624 0.582044 -2.586364 -0.003184 1 0 0 0 0 0 0 102872
0.009246 -0.016028 0.170944 -0.544735 0.704601 -2.616775 -0.003216 1 0 0 0 0 0 0 103882
0.009238 -0.016001 0.170942 -0.480624 0.467112 -2.631543 -0.003247 1 0 0 0 0 0 0 104873
0.009234 -0.015988 0.170942 -0.529415 0.626872 -2.663703 -0.003278 1 0 0 0 0 0 0 105882
0.009226 -0.015957 0.170941 -0.477623 0.432563 -2.680713 -0.003310 1 0 0 0 0 0 0 106891
0.009222 -0.015942 0.170940 -0.533027 0.615925 -2.713326 -0.003341 1 0 0 0 0 0 0 107874
0.009219 -0.015935 0.170940 -0.571294 0.739029 -2.743773 -0.003372 1 0 0 0 0 0 0 108881
0.009212 -0.015908 0.170939 -0.507190 0.501729 -2.758340 -0.003403 1 0 0 0 0 0 0 109875
0.009208 -0.015894 0.170938 -0.555865 0.661355 -2.790088 -0.003434 1 0 0 0 0 0 0 110860
0.009199 -0.015864 0.170937 -0.504184 0.467222 -2.807384 -0.003466 1 0 0 0 0 0 0 111890
0.009195 -0.015849 0.170936 -0.559525 0.650533 -2.840123 -0.003497 1 0 0 0 0 0 0 112870
0.009186 -0.015818 0.170935 -0.511066 0.468209 -2.856887 -0.003528 1 0 0 0 0 0 0 113864
0.009182 -0.015803 0.170934 -0.568245 0.657652 -2.890277 -0.003559 1 0 0 0 0 0 0 114858
0.009173 -0.015772 0.170933 -0.520860 0.478513 -2.908020 -0.003591 1 0 0 0 0 0 0 115889
0.009169 -0.015757 0.170932 -0.578353 0.669437 -2.941400 -0.003622 1 0 0 0 0 0 0 116876
0.009167 -0.015749 0.170932 -0.617501 0.795937 -2.971613 -0.003653 1 0 0 0 0 0 0 117858
0.009159 -0.015722 0.170931 -0.554069 0.560632 -2.986660 -0.003685 1 0 0 0 0 0 0 118890
0.009155 -0.015708 0.170930 -0.603050 0.721136 -3.019097 -0.003716 1 0 0 0 0 0 0 119888
0.009147 -0.015678 0.170929 -0.551263 0.527037 -3.035231 -0.003747 1 0 0 0 0 0 0 120889
0.009142 -0.015663 0.170928 -0.606883 0.710603 -3.069087 -0.003779 1 0 0 0 0 0 0 121898
0.009134 -0.015632 0.170927 -0.558339 0.528171 -3.085419 -0.003810 1 0 0 0 0 0 0 122892
0.009129 -0.015617 0.170926 -0.615447 0.717494 -3.119224 -0.003841 1 0 0 0 0 0 0 123885
0.009121 -0.015586 0.170925 -0.567793 0.537964 -3.135820 -0.003872 1 0 0 0 0 0 0 124889
0.009116 -0.015570 0.170924 -0.625369 0.728835 -3.169905 -0.003904 1 0 0 0 0 0 0 125888
0.009107 -0.015539 0.170923 -0.577795 0.549790 -3.186054 -0.003934 1 0 0 0 0 0 0 126876
0.009103 -0.015524 0.170922 -0.635452 0.740900 -3.219957 -0.003965 1 0 0 0 0 0 0 127864
0.009094 -0.015493 0.170920 -0.588605 0.563019 -3.239354 -0.004000 1 0 0 0 0 0 0 128984
0.009090 -0.015477 0.170920 -0.646139 0.754035 -3.272993 -0.004031 1 0 0 0 0 0 0 129957
0.009081 -0.015446 0.170918 -0.598542 0.575070 -3.288632 -0.004061 1 0 0 0 0 0 0 130934
0.009077 -0.015431 0.170918 -0.656219 0.766289 -3.322954 -0.004092 1 0 0 0 0 0 0 131930
0.009068 -0.015399 0.170916 -0.608921 0.587626 -3.339804 -0.004125 1 0 0 0 0 0 0 132958
0.009063 -0.015384 0.170915 -0.666717 0.778971 -3.374786 -0.004156 1 0 0 0 0 0 0 133976
0.009055 -0.015353 0.170914 -0.619045 0.599908 -3.390288 -0.004187 1 0 0 0 0 0 0 134955
0.009050 -0.015337 0.170913 -0.676782 0.791065 -3.424990 -0.004218 1 0 0 0 0 0 0 135959
0.009041 -0.015306 0.170912 -0.629331 0.612310 -3.441408 -0.004250 1 0 0 0 0 0 0 136978
0.009037 -0.015291 0.170911 -0.686924 0.803240 -3.475570 -0.004281 1 0 0 0 0 0 0 137957
0.009028 -0.015260 0.170909 -0.639410 0.624246 -3.491618 -0.004312 1 0 0 0 0 0 0 138965
0.009017 -0.015221 0.170908 -0.610078 0.509476 -3.510021 -0.004343 1 0 0 0 0 0 0 139932
0.009012 -0.015202 0.170907 -0.684006 0.757538 -3.547928 -0.004374 1 0 0 0 0 0 0 140937
0.009002 -0.015169 0.170905 -0.645112 0.609234 -3.564938 -0.004405 1 0 0 0 0 0 0 141931
0.008998 -0.015152 0.170904 -0.707161 0.815872 -3.600702 -0.004436 1 0 0 0 0 0 0 142932
0.008989 -0.015121 0.170903 -0.661877 0.644646 -3.617097 -0.004468 1 0 0 0 0 0 0 143953
0.008984 -0.015105 0.170902 -0.720525 0.839366 -3.651887 -0.004499 1 0 0 0 0 0 0 144933
0.008976 -0.015074 0.170900 -0.673456 0.662106 -3.667350 -0.004530 1 0 0 0 0 0 0 145933
0.008971 -0.015058 0.170899 -0.731387 0.853910 -3.702560 -0.004561 1 0 0 0 0 0 0 146931
0.008962 -0.015027 0.170898 -0.684043 0.675418 -3.718782 -0.004594 1 0 0 0 0 0 0 147967
0.008958 -0.015011 0.170897 -0.741759 0.866504 -3.753981 -0.004625 1 0 0 0 0 0 0 148962
0.008949 -0.014980 0.170895 -0.694054 0.687333 -3.769208 -0.004656 1 0 0 0 0 0 0 149963
0.008938 -0.014942 0.170893 -0.664857 0.572602 -3.787973 -0.004687 1 0 0 0 0 0 0 150961
0.008933 -0.014922 0.170892 -0.738712 0.820289 -3.826687 -0.004719 1 0 0 0 0 0 0 151965
0.008923 -0.014889 0.170891 -0.699610 0.671607 -3.842504 -0.004749 1 0 0 0 0 0 0 152935
0.008919 -0.014873 0.170890 -0.761789 0.878114 -3.879656 -0.004781 1 0 0 0 0 0 0 153964
0.008910 -0.014841 0.170888 -0.716200 0.706400 -3.894681 -0.004812 1 0 0 0 0 0 0 154955
0.008899 -0.014802 0.170886 -0.688053 0.595318 -3.913567 -0.004843 1 0 0 0 0 0 0 155958
0.008893 -0.014783 0.170885 -0.762302 0.844645 -3.952046 -0.004874 1 0 0 0 0 0 0 156935
0.008884 -0.014750 0.170883 -0.723488 0.696875 -3.968328 -0.004905 1 0 0 0 0 0 0 157931
0.008879 -0.014733 0.170882 -0.785656 0.903646 -4.005056 -0.004936 1 0 0 0 0 0 0 158931
0.008870 -0.014702 0.170881 -0.740157 0.732040 -4.019974 -0.004967 1 0 0 0 0 0 0 159930
0.008859 -0.014662 0.170879 -0.712073 0.621084 -4.039269 -0.004999 1 0 0 0 0 0 0 160956
0.008853 -0.014643 0.170878 -0.786427 0.870498 -4.078648 -0.005031 1 0 0 0 0 0 0 161953
0.008844 -0.014610 0.170876 -0.747576 0.722589 -4.094401 -0.005061 1 0 0 0 0 0 0 162939
0.008833 -0.014570 0.170873 -0.722753 0.623451 -4.113901 -0.005093 1 0 0 0 0 0 0 163952
0.008827 -0.014550 0.170872 -0.798867 0.878927 -4.154074 -0.005125 1 0 0 0 0 0 0 164958
0.008818 -0.014517 0.170870 -0.760865 0.733925 -4.170050 -0.005156 1 0 0 0 0 0 0 165953
0.008813 -0.014501 0.170870 -0.823325 0.941815 -4.206981 -0.005186 1 0 0 0 0 0 0 166937
0.008804 -0.014469 0.170868 -0.778070 0.770932 -4.221846 -0.005218 1 0 0 0 0 0 0 167953
0.008800 -0.014453 0.170867 -0.836743 0.965629 -4.258193 -0.005249 1 0 0 0 0 0 0 168938
0.008791 -0.014422 0.170865 -0.789568 0.788041 -4.272579 -0.005281 1 0 0 0 0 0 0 169953
0.008780 -0.014383 0.170863 -0.760339 0.673450 -4.290278 -0.005311 1 0 0 0 0 0 0 170937
0.008768 -0.014340 0.170860 -0.747289 0.615505 -4.312106 -0.005343 1 0 0 0 0 0 0 171951
0.008762 -0.014319 0.170859 -0.829782 0.893678 -4.353832 -0.005374 1 0 0 0 0 0 0 172937
0.008752 -0.014285 0.170857 -0.795129 0.760299 -4.370509 -0.005406 1 0 0 0 0 0 0 173951
0.008741 -0.014245 0.170855 -0.772179 0.667968 -4.389294 -0.005436 1 0 0 0 0 0 0 174936
0.008735 -0.014225 0.170853 -0.849325 0.926943 -4.430877 -0.005468 1 0 0 0 0 0 0 175953
0.008725 -0.014191 0.170851 -0.811350 0.782932 -4.444563 -0.005497 1 0 0 0 0 0 0 176880
0.008714 -0.014151 0.170849 -0.786988 0.685585 -4.463079 -0.005528 1 0 0 0 0 0 0 177871
0.008708 -0.014132 0.170848 -0.863366 0.941927 -4.504585 -0.005560 1 0 0 0 0 0 0 178879
0.008699 -0.014098 0.170846 -0.825323 0.797115 -4.519678 -0.005591 1 0 0 0 0 0 0 179870
0.008688 -0.014058 0.170843 -0.800891 0.699180 -4.538514 -0.005622 1 0 0 0 0 0 0 180879
0.008675 -0.014015 0.170841 -0.789970 0.649023 -4.559970 -0.005653 1 0 0 0 0 0 0 181870
0.008669 -0.013994 0.170839 -0.873797 0.931293 -4.603500 -0.005685 1 0 0 0 0 0 0 182879
0.008660 -0.013960 0.170837 -0.839439 0.799443 -4.619143 -0.005716 1 0 0 0 0 0 0 183870
0.008648 -0.013919 0.170835 -0.816754 0.707984 -4.638213 -0.005747 1 0 0 0 0 0 0 184880
0.008643 -0.013899 0.170833 -0.893903 0.966981 -4.680122 -0.005778 1 0 0 0 0 0 0 185871
0.008633 -0.013866 0.170831 -0.856286 0.823513 -4.695240 -0.005810 1 0 0 0 0 0 0 186879
0.008622 -0.013826 0.170829 -0.831846 0.725965 -4.713380 -0.005841 1 0 0 0 0 0 0 187870
0.008609 -0.013783 0.170826 -0.821089 0.676045 -4.735166 -0.005872 1 0 0 0 0 0 0 188879
0.008603 -0.013761 0.170825 -0.904801 0.958155 -4.779006 -0.005903 1 0 0 0 0 0 0 189870
0.008594 -0.013727 0.170822 -0.870505 0.826327 -4.794813 -0.005935 1 0 0 0 0 0 0 190884
0.008582 -0.013687 0.170820 -0.847804 0.734696 -4.813557 -0.005966 1 0 0 0 0 0 0 191893
0.008570 -0.013643 0.170817 -0.837637 0.687381 -4.834653 -0.005997 1 0 0 0 0 0 0 192872
0.008557 -0.013598 0.170814 -0.834616 0.664772 -4.857843 -0.006028 1 0 0 0 0 0 0 193869
0.008544 -0.013553 0.170811 -0.835170 0.654816 -4.882255 -0.006060 1 0 0 0 0 0 0 194884
0.008538 -0.013530 0.170809 -0.924642 0.956897 -4.928475 -0.006091 1 0 0 0 0 0 0 195889
0.008521 -0.013472 0.170805 -0.805795 0.528763 -4.921958 -0.006122 1 0 0 0 0 0 0 196873
0.008499 -0.013461 0.170797 -0.724122 1.110795 -4.891194 -0.006154 1 0 0 0 0 0 0 197892
0.008482 -0.013433 0.170792 -0.778074 0.940243 -4.944127 -0.006185 1 0 0 0 0 0 0 198888
0.008466 -0.013396 0.170788 -0.815593 0.808448 -4.987571 -0.006216 1 0 0 0 0 0 0 199887
0.008452 -0.013354 0.170784 -0.836909 0.738201 -5.021520 -0.006247 1 0 0 0 0 0 0 200884
0.008438 -0.013310 0.170780 -0.849374 0.703378 -5.050694 -0.006279 1 0 0 0 0 0 0 201886
0.008425 -0.013264 0.170777 -0.857499 0.686714 -5.077436 -0.006310 1 0 0 0 0 0 0 202885
0.008411 -0.013219 0.170774 -0.863447 0.679227 -5.103143 -0.006341 1 0 0 0 0 0 0 203887
0.008398 -0.013172 0.170770 -0.868391 0.676429 -5.128331 -0.006372 1 0 0 0 0 0 0 204888
0.008371 -0.013144 0.170761 -0.689833 0.917365 -5.072803 -0.006404 1 0 0 0 0 0 0 205888
0.008351 -0.013107 0.170755 -0.767081 0.825877 -5.131878 -0.006435 1 0 0 0 0 0 0 206889
0.008334 -0.013066 0.170750 -0.823344 0.758237 -5.179779 -0.006466 1 0 0 0 0 0 0 207886
0.008319 -0.013022 0.170746 -0.854540 0.722247 -5.216159 -0.006497 1 0 0 0 0 0 0 208889
0.008326 -0.012982 0.170735 -1.146554 0.779466 -5.150043 -0.006529 1 0 0 0 0 0 0 209884
0.008323 -0.012940 0.170728 -1.051172 0.744997 -5.218099 -0.006560 1 0 0 0 0 0 0 210881
0.008301 -0.012914 0.170717 -0.796622 0.961671 -5.191623 -0.006591 1 0 0 0 0 0 0 211887
0.008277 -0.012854 0.170708 -0.745730 0.550181 -5.240760 -0.006622 1 0 0 0 0 0 0 212888
0.008258 -0.012801 0.170702 -0.815964 0.596032 -5.305242 -0.006654 1 0 0 0 0 0 0 213886
0.008229 -0.012770 0.170691 -0.677775 0.884741 -5.271302 -0.006685 1 0 0 0 0 0 0 214886
0.008207 -0.012732 0.170684 -0.776480 0.818871 -5.340551 -0.006716 1 0 0 0 0 0 0 215887
0.008190 -0.012689 0.170679 -0.843315 0.763769 -5.393243 -0.006747 1 0 0 0 0 0 0 216887
0.008168 -0.012622 0.170672 -0.792117 0.427465 -5.406649 -0.006779 1 0 0 0 0 0 0 217886
0.008136 -0.012583 0.170661 -0.662727 0.774718 -5.367926 -0.006810 1 0 0 0 0 0 0 218885
0.008135 -0.012546 0.170647 -1.048524 0.837628 -5.340954 -0.006841 1 0 0 0 0 0 0 219885
0.008107 -0.012500 0.170630 -0.743485 0.720619 -5.328614 -0.006872 1 0 0 0 0 0 0 220875
0.008087 -0.012454 0.170620 -0.813256 0.713600 -5.439716 -0.006904 1 0 0 0 0 0 0 221885
0.008091 -0.012414 0.170606 -1.146273 0.787130 -5.419137 -0.006935 1 0 0 0 0 0 0 222886
0.008073 -0.012389 0.170592 -0.886612 1.000827 -5.428516 -0.006965 1 0 0 0 0 0 0 223856
0.008057 -0.012354 0.170583 -0.899379 0.887091 -5.527291 -0.006997 1 0 0 0 0 0 0 224887
0.008043 -0.012314 0.170561 -0.923398 0.814893 -5.391693 -0.007029 1 0 0 0 0 0 0 225885
0.008030 -0.012271 0.170549 -0.938501 0.774126 -5.522680 -0.007060 1 0 0 0 0 0 0 226883
0.007996 -0.012222 0.170533 -0.672640 0.684049 -5.508231 -0.007091 1 0 0 0 0 0 0 227882
0.007972 -0.012174 0.170524 -0.785904 0.699529 -5.613435 -0.007125 1 0 0 0 0 0 0 228959
0.007954 -0.012128 0.170502 -0.870086 0.719253 -5.481279 -0.007156 1 0 0 0 0 0 0 229958
0.007939 -0.012083 0.170489 -0.916504 0.727254 -5.614878 -0.007187 1 0 0 0 0 0 0 230961
0.007918 -0.012013 0.170479 -0.851411 0.420701 -5.680813 -0.007218 1 0 0 0 0 0 0 231959
0.007901 -0.011956 0.170457 -0.901243 0.548216 -5.547165 -0.007250 1 0 0 0 0 0 0 232963
0.007872 -0.011923 0.170438 -0.750497 0.878727 -5.605731 -0.007285 1 0 0 0 0 0 0 234103
0.007845 -0.011861 0.170425 -0.753271 0.522161 -5.701899 -0.007311 1 0 0 0 0 0 0 234938
0.007832 -0.011830 0.170404 -0.941630 0.909405 -5.620240 -0.007343 1 0 0 0 0 0 0 235953
0.007812 -0.011769 0.170389 -0.879607 0.543991 -5.727036 -0.007375 1 0 0 0 0 0 0 236962
0.007802 -0.011739 0.170367 -1.011152 0.921701 -5.655111 -0.007406 1 0 0 0 0 0 0 237956
0.007770 -0.011697 0.170346 -0.731367 0.791474 -5.686770 -0.007437 1 0 0 0 0 0 0 238954
0.007748 -0.011653 0.170318 -0.833056 0.767134 -5.622628 -0.007468 1 0 0 0 0 0 0 239958
0.007752 -0.011615 0.170296 -1.186330 0.827909 -5.703367 -0.007499 1 0 0 0 0 0 0 240930
0.007727 -0.011568 0.170274 -0.842775 0.724122 -5.749577 -0.007530 1 0 0 0 0 0 0 241928
0.007708 -0.011522 0.170247 -0.895624 0.731370 -5.687033 -0.007562 1 0 0 0 0 0 0 242954
0.007706 -0.011458 0.170222 -1.134654 0.502740 -5.738686 -0.007593 1 0 0 0 0 0 0 243948
0.007685 -0.011422 0.170202 -0.900841 0.836353 -5.826988 -0.007624 1 0 0 0 0 0 0 244931
0.007661 -0.011359 0.170172 -0.848360 0.506693 -5.728580 -0.007655 1 0 0 0 0 0 0 245923
0.007629 -0.011323 0.170150 -0.729978 0.834714 -5.835632 -0.007686 1 0 0 0 0 0 0 246936
0.007600 -0.011259 0.170119 -0.760816 0.505519 -5.753941 -0.007718 1 0 0 0 0 0 0 247950
0.007579 -0.011205 0.170086 -0.876261 0.599391 -5.742092 -0.007749 1 0 0 0 0 0 0 248934
0.007542 -0.011150 0.170060 -0.667092 0.599410 -5.845515 -0.007781 1 0 0 0 0 0 0 249949
0.007517 -0.011101 0.170030 -0.811808 0.664599 -5.818083 -0.007811 1 0 0 0 0 0 0 250933
0.007498 -0.011054 0.169997 -0.911494 0.705186 -5.808009 -0.007843 1 0 0 0 0 0 0 251949
0.007482 -0.011008 0.169964 -0.965853 0.726583 -5.812496 -0.007874 1 0 0 0 0 0 0 252935
0.007454 -0.010982 0.169923 -0.806187 0.977928 -5.745243 -0.007906 1 0 0 0 0 0 0 253949
0.007427 -0.010923 0.169884 -0.808370 0.583189 -5.762635 -0.007936 1 0 0 0 0 0 0 254933
0.007408 -0.010872 0.169847 -0.907183 0.638711 -5.817741 -0.007968 1 0 0 0 0 0 0 255949
0.007392 -0.010824 0.169811 -0.967007 0.690278 -5.856858 -0.007999 1 0 0 0 0 0 0 256933
0.007378 -0.010778 0.169760 -1.000318 0.722754 -5.675909 -0.008030 1 0 0 0 0 0 0 257947
0.007365 -0.010734 0.169718 -1.020588 0.739446 -5.789049 -0.008061 1 0 0 0 0 0 0 258932
0.007332 -0.010685 0.169670 -0.751401 0.676289 -5.756725 -0.008093 1 0 0 0 0 0 0 259958
0.007309 -0.010638 0.169630 -0.867177 0.705711 -5.853567 -0.008122 1 0 0 0 0 0 0 260877
0.007270 -0.010587 0.169583 -0.670470 0.655538 -5.804475 -0.008153 1 0 0 0 0 0 0 261868
0.007238 -0.010517 0.169540 -0.736757 0.384608 -5.860853 -0.008185 1 0 0 0 0 0 0 262876
0.007215 -0.010459 0.169485 -0.876032 0.532683 -5.725136 -0.008215 1 0 0 0 0 0 0 263867
0.007192 -0.010385 0.169438 -0.870051 0.325640 -5.830862 -0.008247 1 0 0 0 0 0 0 264876
0.007152 -0.010321 0.169388 -0.666866 0.427859 -5.823442 -0.008278 1 0 0 0 0 0 0 265867
0.007127 -0.010267 0.169329 -0.825372 0.571561 -5.725326 -0.008310 1 0 0 0 0 0 0 266877
0.007093 -0.010237 0.169277 -0.741561 0.891175 -5.810318 -0.008340 1 0 0 0 0 0 0 267867
0.007071 -0.010200 0.169217 -0.873198 0.838515 -5.737446 -0.008372 1 0 0 0 0 0 0 268876
0.007032 -0.010155 0.169161 -0.677017 0.719936 -5.795570 -0.008403 1 0 0 0 0 0 0 269866
0.007007 -0.010110 0.169099 -0.832072 0.721061 -5.742015 -0.008434 1 0 0 0 0 0 0 270876
0.006981 -0.010042 0.169048 -0.847416 0.416361 -5.894227 -0.008465 1 0 0 0 0 0 0 271868
0.006948 -0.010005 0.168983 -0.743988 0.778186 -5.729540 -0.008497 1 0 0 0 0 0 0 272876
0.006925 -0.009964 0.168916 -0.875764 0.776519 -5.716924 -0.008528 1 0 0 0 0 0 0 273867
0.006908 -0.009923 0.168849 -0.961324 0.756812 -5.723993 -0.008560 1 0 0 0 0 0 0 274879
0.006893 -0.009880 0.168782 -1.007148 0.744162 -5.734582 -0.008591 1 0 0 0 0 0 0 275883
0.006858 -0.009832 0.168722 -0.748473 0.664483 -5.844196 -0.008622 1 0 0 0 0 0 0 276888
0.006813 -0.009780 0.168648 -0.586261 0.614487 -5.691306 -0.008653 1 0 0 0 0 0 0 277862
0.006785 -0.009733 0.168578 -0.786800 0.661771 -5.727775 -0.008685 1 0 0 0 0 0 0 278882
0.006758 -0.009663 0.168505 -0.825160 0.380018 -5.720420 -0.008716 1 0 0 0 0 0 0 279875
0.006723 -0.009625 0.168429 -0.734794 0.755036 -5.677620 -0.008747 1 0 0 0 0 0 0 280889
0.006693 -0.009561 0.168353 -0.781746 0.446000 -5.699815 -0.008778 1 0 0 0 0 0 0 281855
0.006657 -0.009525 0.168275 -0.710486 0.787667 -5.678297 -0.008810 1 0 0 0 0 0 0 282884
0.006627 -0.009462 0.168199 -0.768406 0.459398 -5.710412 -0.008840 1 0 0 0 0 0 0 283854
0.006590 -0.009426 0.168120 -0.702242 0.791019 -5.693748 -0.008872 1 0 0 0 0 0 0 284884
0.006551 -0.009405 0.168039 -0.658600 1.007998 -5.687292 -0.008904 1 0 0 0 0 0 0 285885
0.006526 -0.009373 0.167948 -0.828149 0.883367 -5.546985 -0.008935 1 0 0 0 0 0 0 286883
0.006507 -0.009335 0.167868 -0.937319 0.800311 -5.697585 -0.008966 1 0 0 0 0 0 0 287884
0.006469 -0.009288 0.167783 -0.705567 0.679444 -5.666065 -0.008997 1 0 0 0 0 0 0 288891
0.006451 -0.009267 0.167693 -0.935896 0.993368 -5.588717 -0.009028 1 0 0 0 0 0 0 289879
0.006415 -0.009229 0.167603 -0.711842 0.807712 -5.605224 -0.009059 1 0 0 0 0 0 0 290857
0.006390 -0.009188 0.167506 -0.848634 0.749753 -5.521393 -0.009090 1 0 0 0 0 0 0 291856
0.006335 -0.009158 0.167407 -0.461550 0.891960 -5.491040 -0.009122 1 0 0 0 0 0 0 292884
0.006301 -0.009121 0.167306 -0.700530 0.813411 -5.463978 -0.009153 1 0 0 0 0 0 0 293862
0.006256 -0.009075 0.167210 -0.578602 0.686728 -5.553239 -0.009185 1 0 0 0 0 0 0 294884
0.006220 -0.009007 0.167107 -0.683939 0.369666 -5.460146 -0.009216 1 0 0 0 0 0 0 295885
0.006196 -0.008950 0.167002 -0.846423 0.495705 -5.450773 -0.009247 1 0 0 0 0 0 0 296885
0.006163 -0.008918 0.166891 -0.741211 0.823800 -5.364385 -0.009278 1 0 0 0 0 0 0 297853
0.006133 -0.008856 0.166780 -0.775575 0.465741 -5.356527 -0.009309 1 0 0 0 0 0 0 298853
0.006112 -0.008803 0.166671 -0.893460 0.542510 -5.404381 -0.009341 1 0 0 0 0 0 0 299882
0.006073 -0.008749 0.166554 -0.671359 0.528947 -5.296424 -0.009371 1 0 0 0 0 0 0 300854
0.006047 -0.008700 0.166442 -0.822190 0.591541 -5.369740 -0.009403 1 0 0 0 0 0 0 301884
0.006006 -0.008647 0.166323 -0.631721 0.551232 -5.279581 -0.009435 1 0 0 0 0 0 0 302883
0.005963 -0.008617 0.166203 -0.600722 0.836403 -5.273978 -0.009466 1 0 0 0 0 0 0 303881
0.005929 -0.008556 0.166087 -0.696824 0.458454 -5.312924 -0.009497 1 0 0 0 0 0 0 304884
0.005883 -0.008498 0.165964 -0.555304 0.449707 -5.245737 -0.009529 1 0 0 0 0 0 0 305884
0.005861 -0.008469 0.165835 -0.844109 0.846310 -5.152475 -0.009559 1 0 0 0 0 0 0 306854
0.005821 -0.008428 0.165706 -0.646331 0.703032 -5.154578 -0.009591 1 0 0 0 0 0 0 307883
0.005795 -0.008384 0.165588 -0.803134 0.670011 -5.298384 -0.009622 1 0 0 0 0 0 0 308883
0.005774 -0.008340 0.165456 -0.900657 0.647460 -5.133067 -0.009653 1 0 0 0 0 0 0 309853
0.005743 -0.008313 0.165329 -0.758567 0.879916 -5.188582 -0.009685 1 0 0 0 0 0 0 310883
0.005691 -0.008248 0.165197 -0.479447 0.391622 -5.119137 -0.009716 1 0 0 0 0 0 0 311877
0.005637 -0.008187 0.165065 -0.408981 0.396364 -5.127578 -0.009747 1 0 0 0 0 0 0 312883
0.005609 -0.008158 0.164930 -0.759369 0.804986 -5.082914 -0.009778 1 0 0 0 0 0 0 313884
0.005582 -0.008097 0.164804 -0.794400 0.429762 -5.196214 -0.009810 1 0 0 0 0 0 0 314883
0.005533 -0.008014 0.164670 -0.500740 0.099718 -5.112995 -0.009841 1 0 0 0 0 0 0 315878
0.005508 -0.007973 0.164534 -0.796143 0.615290 -5.065409 -0.009875 1 0 0 0 0 0 0 316959
0.005459 -0.007900 0.164395 -0.513418 0.243501 -5.032374 -0.009906 1 0 0 0 0 0 0 317955
0.005413 -0.007859 0.164244 -0.505876 0.610590 -4.870972 -0.009937 1 0 0 0 0 0 0 318959
0.005361 -0.007810 0.164102 -0.427710 0.544506 -4.974517 -0.009967 1 0 0 0 0 0 0 319925
0.005335 -0.007786 0.163960 -0.760050 0.866024 -4.988881 -0.010000 1 0 0 0 0 0 0 320962
0.005292 -0.007746 0.163823 -0.580708 0.678173 -5.036251 -0.010031 1 0 0 0 0 0 0 321954
0.005264 -0.007702 0.163678 -0.742873 0.615916 -4.951491 -0.010061 1 0 0 0 0 0 0 322926
0.005227 -0.007675 0.163523 -0.647307 0.823549 -4.804685 -0.010092 1 0 0 0 0 0 0 323926
0.005202 -0.007638 0.163370 -0.784605 0.717446 -4.815070 -0.010124 1 0 0 0 0 0 0 324930
0.005153 -0.007567 0.163221 -0.487239 0.255771 -4.868955 -0.010155 1 0 0 0 0 0 0 325927
0.005121 -0.007508 0.163071 -0.681289 0.361459 -4.845472 -0.010186 1 0 0 0 0 0 0 326925
0.005098 -0.007455 0.162919 -0.813140 0.445855 -4.825544 -0.010218 1 0 0 0 0 0 0 327949
0.005072 -0.007382 0.162762 -0.788958 0.174581 -4.748059 -0.010249 1 0 0 0 0 0 0 328930
0.005037 -0.007339 0.162599 -0.657585 0.553103 -4.666507 -0.010281 1 0 0 0 0 0 0 329956
0.005005 -0.007271 0.162436 -0.688773 0.244879 -4.650815 -0.010312 1 0 0 0 0 0 0 330949
0.004959 -0.007207 0.162266 -0.508632 0.270585 -4.541976 -0.010343 1 0 0 0 0 0 0 331932
0.004907 -0.007147 0.162112 -0.403988 0.308352 -4.742695 -0.010374 1 0 0 0 0 0 0 332948
0.004858 -0.007111 0.161949 -0.430467 0.627511 -4.646948 -0.010405 1 0 0 0 0 0 0 333932
0.004819 -0.007045 0.161785 -0.561620 0.269890 -4.610710 -0.010437 1 0 0 0 0 0 0 334946
0.004776 -0.007007 0.161617 -0.527032 0.582630 -4.554662 -0.010467 1 0 0 0 0 0 0 335931
0.004732 -0.006982 0.161448 -0.497763 0.788472 -4.518505 -0.010499 1 0 0 0 0 0 0 336952
0.004718 -0.006927 0.161271 -0.882594 0.418056 -4.414357 -0.010530 1 0 0 0 0 0 0 337930
0.004688 -0.006894 0.161097 -0.715385 0.660348 -4.428306 -0.010562 1 0 0 0 0 0 0 338944
0.004650 -0.006872 0.160924 -0.592780 0.823117 -4.431704 -0.010592 1 0 0 0 0 0 0 339929
0.004617 -0.006813 0.160753 -0.636635 0.360552 -4.455958 -0.010624 1 0 0 0 0 0 0 340944
0.004577 -0.006778 0.160581 -0.555868 0.616101 -4.428527 -0.010655 1 0 0 0 0 0 0 341930
0.004543 -0.006712 0.160410 -0.614794 0.245298 -4.435143 -0.010687 1 0 0 0 0 0 0 342945
0.004502 -0.006674 0.160236 -0.540912 0.550828 -4.399632 -0.010717 1 0 0 0 0 0 0 343930
0.004452 -0.006624 0.160057 -0.397158 0.439144 -4.300361 -0.010747 1 0 0 0 0 0 0 344865
0.004419 -0.006576 0.159886 -0.612266 0.434739 -4.408713 -0.010778 1 0 0 0 0 0 0 345874
0.004373 -0.006522 0.159707 -0.446607 0.352850 -4.292169 -0.010809 1 0 0 0 0 0 0 346864
0.004297 -0.006459 0.159532 -0.042153 0.232673 -4.325526 -0.010841 1 0 0 0 0 0 0 347874
0.004252 -0.006404 0.159364 -0.392466 0.308986 -4.399188 -0.010872 1 0 0 0 0 0 0 348864
0.004199 -0.006347 0.159184 -0.321392 0.276665 -4.255826 -0.010903 1 0 0 0 0 0 0 349874
0.004149 -0.006312 0.159005 -0.353101 0.564364 -4.236392 -0.010934 1 0 0 0 0 0 0 350865
0.004116 -0.006269 0.158811 -0.571276 0.495128 -4.036221 -0.010966 1 0 0 0 0 0 0 351873
0.004076 -0.006242 0.158626 -0.503988 0.681946 -4.102853 -0.010997 1 0 0 0 0 0 0 352864
0.004026 -0.006198 0.158437 -0.354995 0.483352 -4.062952 -0.011028 1 0 0 0 0 0 0 353874
0.003978 -0.006170 0.158253 -0.359627 0.663664 -4.100990 -0.011059 1 0 0 0 0 0 0 354864
0.003945 -0.006131 0.158056 -0.564917 0.538013 -3.923570 -0.011091 1 0 0 0 0 0 0 355874
0.003906 -0.006105 0.157867 -0.490943 0.695702 -4.002596 -0.011122 1 0 0 0 0 0 0 356864
0.003879 -0.006068 0.157690 -0.639204 0.563414 -4.146956 -0.011153 1 0 0 0 0 0 0 357874
0.003857 -0.006024 0.157495 -0.721575 0.459922 -3.914975 -0.011185 1 0 0 0 0 0 0 358889
0.003816 -0.005973 0.157300 -0.473552 0.335902 -3.884555 -0.011216 1 0 0 0 0 0 0 359873
0.003772 -0.005940 0.157111 -0.410778 0.573919 -3.943316 -0.011247 1 0 0 0 0 0 0 360870
0.003719 -0.005894 0.156919 -0.288085 0.410086 -3.886294 -0.011278 1 0 0 0 0 0 0 361871
0.003670 -0.005825 0.156628 -0.308636 0.090885 -2.571025 -0.011310 1 0 0 0 0 0 0 362900
0.003638 -0.005806 0.156484 -0.535726 0.713413 -4.347938 -0.011341 1 0 0 0 0 0 0 363879
0.003591 -0.005766 0.156310 -0.358247 0.489938 -4.117089 -0.011372 1 0 0 0 0 0 0 364887
0.003544 -0.005738 0.156129 -0.334543 0.637251 -3.983996 -0.011402 1 0 0 0 0 0 0 365852
0.003497 -0.005718 0.155944 -0.327479 0.737665 -3.911677 -0.011434 1 0 0 0 0 0 0 366853
0.003443 -0.005677 0.155751 -0.228537 0.480980 -3.785750 -0.011466 1 0 0 0 0 0 0 367880
0.003415 -0.005655 0.155552 -0.552395 0.698472 -3.672579 -0.011497 1 0 0 0 0 0 0 368878
0.003370 -0.005614 0.155352 -0.367365 0.464829 -3.638889 -0.011528 1 0 0 0 0 0 0 369881
0.003318 -0.005563 0.155152 -0.236594 0.310374 -3.611157 -0.011560 1 0 0 0 0 0 0 370881
0.003284 -0.005513 0.154966 -0.463922 0.306769 -3.776462 -0.011591 1 0 0 0 0 0 0 371881
0.003243 -0.005482 0.154778 -0.397884 0.534509 -3.744183 -0.011622 1 0 0 0 0 0 0 372887
0.003215 -0.005440 0.154572 -0.542677 0.431100 -3.504440 -0.011653 1 0 0 0 0 0 0 373877
0.003177 -0.005413 0.154375 -0.436291 0.597644 -3.566101 -0.011685 1 0 0 0 0 0 0 374885
0.003128 -0.005369 0.154174 -0.268113 0.392404 -3.509962 -0.011716 1 0 0 0 0 0 0 375881
0.003080 -0.005340 0.153978 -0.262526 0.565814 -3.548329 -0.011747 1 0 0 0 0 0 0 376884
0.003033 -0.005319 0.153784 -0.264090 0.678414 -3.557389 -0.011778 1 0 0 0 0 0 0 377882
0.002978 -0.005277 0.153583 -0.168993 0.428942 -3.459858 -0.011809 1 0 0 0 0 0 0 378875
0.002928 -0.005250 0.153387 -0.201909 0.578352 -3.479391 -0.011840 1 0 0 0 0 0 0 379852
0.002880 -0.005229 0.153191 -0.223135 0.679098 -3.480635 -0.011872 1 0 0 0 0 0 0 380882
0.002854 -0.005216 0.152987 -0.522264 0.799472 -3.346477 -0.011903 1 0 0 0 0 0 0 381880
0.002818 -0.005203 0.152788 -0.411020 0.800202 -3.380175 -0.011935 1 0 0 0 0 0 0 382879
0.002770 -0.005166 0.152584 -0.233066 0.486929 -3.299962 -0.011966 1 0 0 0 0 0 0 383881
0.002722 -0.005140 0.152385 -0.221584 0.602379 -3.329467 -0.011997 1 0 0 0 0 0 0 384881
0.002691 -0.005103 0.152196 -0.425951 0.461144 -3.448442 -0.012028 1 0 0 0 0 0 0 385881
0.002652 -0.005077 0.152002 -0.341614 0.590334 -3.380828 -0.012059 1 0 0 0 0 0 0 386850
0.002609 -0.005057 0.151806 -0.278592 0.675068 -3.326427 -0.012091 1 0 0 0 0 0 0 387879
0.002573 -0.004999 0.151611 -0.355246 0.190246 -3.310022 -0.012122 1 0 0 0 0 0 0 388877
0.002531 -0.004963 0.151414 -0.289965 0.417811 -3.264122 -0.012153 1 0 0 0 0 0 0 389880
0.002487 -0.004938 0.151215 -0.244275 0.577883 -3.225795 -0.012185 1 0 0 0 0 0 0 390881
0.002458 -0.004901 0.151026 -0.422581 0.438752 -3.309035 -0.012216 1 0 0 0 0 0 0 391880
0.002397 -0.004869 0.150839 -0.035278 0.498145 -3.344992 -0.012247 1 0 0 0 0 0 0 392882
0.002344 -0.004846 0.150645 -0.077254 0.606252 -3.223514 -0.012277 1 0 0 0 0 0 0 393850
0.002310 -0.004810 0.150456 -0.324656 0.446519 -3.261633 -0.012309 1 0 0 0 0 0 0 394872
0.002269 -0.004785 0.150260 -0.264796 0.563763 -3.153960 -0.012340 1 0 0 0 0 0 0 395851
0.002241 -0.004748 0.150070 -0.419217 0.420614 -3.199570 -0.012372 1 0 0 0 0 0 0 396882
0.002204 -0.004722 0.149873 -0.308929 0.546732 -3.094378 -0.012403 1 0 0 0 0 0 0 397878
0.002178 -0.004685 0.149682 -0.437382 0.408364 -3.140324 -0.012434 1 0 0 0 0 0 0 398847
0.002157 -0.004642 0.149494 -0.518876 0.315260 -3.154341 -0.012466 1 0 0 0 0 0 0 399869
0.002124 -0.004613 0.149297 -0.356314 0.484023 -3.025488 -0.012497 1 0 0 0 0 0 0 400880
0.002062 -0.004586 0.149105 0.036142 0.522940 -3.065102 -0.012528 1 0 0 0 0 0 0 401879
0.002023 -0.004548 0.148916 -0.222547 0.382210 -3.072004 -0.012560 1 0 0 0 0 0 0 402881
0.001996 -0.004505 0.148727 -0.396406 0.292740 -3.058916 -0.012591 1 0 0 0 0 0 0 403879
0.001953 -0.004454 0.148548 -0.198688 0.175642 -3.160286 -0.012622 1 0 0 0 0 0 0 404869
0.001916 -0.004443 0.148361 -0.242487 0.691792 -3.052939 -0.012652 1 0 0 0 0 0 0 405850
0.001889 -0.004414 0.148173 -0.389721 0.491094 -3.001215 -0.012685 1 0 0 0 0 0 0 406880
0.001846 -0.004370 0.147993 -0.187269 0.275147 -3.087046 -0.012715 1 0 0 0 0 0 0 407850
0.001824 -0.004346 0.147815 -0.432891 0.517106 -3.095171 -0.012747 1 0 0 0 0 0 0 408879
0.001806 -0.004310 0.147630 -0.499503 0.373628 -2.981663 -0.012778 1 0 0 0 0 0 0 409874
0.001767 -0.004262 0.147451 -0.239738 0.206638 -3.031997 -0.012809 1 0 0 0 0 0 0 410869
0.001747 -0.004237 0.147272 -0.454409 0.474349 -3.024271 -0.012841 1 0 0 0 0 0 0 411873
0.001714 -0.004218 0.147103 -0.309145 0.576098 -3.129067 -0.012872 1 0 0 0 0 0 0 412865
0.001668 -0.004178 0.146931 -0.116994 0.323707 -3.068536 -0.012903 1 0 0 0 0 0 0 413871
0.001645 -0.004157 0.146754 -0.382848 0.528665 -2.995704 -0.012934 1 0 0 0 0 0 0 414873
0.001610 -0.004139 0.146586 -0.265597 0.597976 -3.072008 -0.012965 1 0 0 0 0 0 0 415862
0.001564 -0.004101 0.146413 -0.088086 0.330351 -2.998196 -0.012997 1 0 0 0 0 0 0 416871
0.001555 -0.004064 0.146245 -0.562873 0.309797 -3.043945 -0.013028 1 0 0 0 0 0 0 417862
0.001528 -0.004038 0.146080 -0.370302 0.457963 -3.059133 -0.013059 1 0 0 0 0 0 0 418871
0.001492 -0.004019 0.145916 -0.227948 0.546735 -3.051674 -0.013090 1 0 0 0 0 0 0 419862
0.001452 -0.004002 0.145751 -0.149130 0.591877 -3.034224 -0.013122 1 0 0 0 0 0 0 420873
0.001424 -0.003970 0.145597 -0.307588 0.397539 -3.137012 -0.013153 1 0 0 0 0 0 0 421872
0.001404 -0.003931 0.145446 -0.405208 0.274335 -3.178040 -0.013184 1 0 0 0 0 0 0 422863
0.001371 -0.003904 0.145286 -0.253543 0.422500 -3.058026 -0.013216 1 0 0 0 0 0 0 423871
0.001347 -0.003867 0.145133 -0.356528 0.302183 -3.107510 -0.013247 1 0 0 0 0 0 0 424863
0.001350 -0.003831 0.144973 -0.710360 0.285091 -2.999269 -0.013278 1 0 0 0 0 0 0 425872
0.001329 -0.003805 0.144810 -0.434347 0.428558 -2.929804 -0.013309 1 0 0 0 0 0 0 426862
0.001311 -0.003769 0.144655 -0.449457 0.299942 -3.011267 -0.013340 1 0 0 0 0 0 0 427863
0.001280 -0.003745 0.144493 -0.270330 0.426383 -2.916843 -0.013372 1 0 0 0 0 0 0 428863
0.001257 -0.003709 0.144339 -0.360282 0.293998 -2.978537 -0.013404 1 0 0 0 0 0 0 429885
0.001217 -0.003663 0.144196 -0.137412 0.137967 -3.127714 -0.013434 1 0 0 0 0 0 0 430870
0.001175 -0.003633 0.144040 -0.078286 0.325818 -2.935747 -0.013466 1 0 0 0 0 0 0 431872
0.001146 -0.003594 0.143887 -0.252049 0.233223 -2.946130 -0.013497 1 0 0 0 0 0 0 432876
0.001110 -0.003568 0.143726 -0.158016 0.378703 -2.819601 -0.013528 1 0 0 0 0 0 0 433884
0.001085 -0.003532 0.143571 -0.290492 0.257223 -2.869465 -0.013563 1 0 0 0 0 0 0 434976
0.001087 -0.003496 0.143409 -0.657404 0.238800 -2.757656 -0.013591 1 0 0 0 0 0 0 435882
0.001066 -0.003472 0.143271 -0.395082 0.392006 -3.050238 -0.013622 1 0 0 0 0 0 0 436879
0.001048 -0.003437 0.143125 -0.410226 0.255381 -2.953925 -0.013652 1 0 0 0 0 0 0 437851
0.001039 -0.003418 0.142984 -0.520663 0.454693 -2.991809 -0.013685 1 0 0 0 0 0 0 438880
0.001012 -0.003401 0.142827 -0.298542 0.502844 -2.765062 -0.013716 1 0 0 0 0 0 0 439876
0.000992 -0.003370 0.142674 -0.356983 0.310424 -2.763586 -0.013747 1 0 0 0 0 0 0 440881
0.000981 -0.003353 0.142529 -0.490301 0.479144 -2.869008 -0.013777 1 0 0 0 0 0 0 441849
0.000948 -0.003317 0.142390 -0.196501 0.233313 -2.927487 -0.013809 1 0 0 0 0 0 0 442849
0.000931 -0.003298 0.142252 -0.379722 0.428032 -2.924122 -0.013841 1 0 0 0 0 0 0 443885
0.000900 -0.003281 0.142095 -0.217997 0.479842 -2.668145 -0.013872 1 0 0 0 0 0 0 444886
0.000878 -0.003249 0.141941 -0.308268 0.290932 -2.654432 -0.013903 1 0 0 0 0 0 0 445882
0.000866 -0.003233 0.141796 -0.457250 0.460377 -2.756176 -0.013935 1 0 0 0 0 0 0 446877
0.000832 -0.003196 0.141657 -0.172446 0.216243 -2.811305 -0.013965 1 0 0 0 0 0 0 447851
0.000815 -0.003177 0.141517 -0.358995 0.410384 -2.806556 -0.013996 1 0 0 0 0 0 0 448849
0.000799 -0.003144 0.141370 -0.398133 0.251098 -2.677441 -0.014028 1 0 0 0 0 0 0 449872
0.000748 -0.003116 0.141219 0.067421 0.289356 -2.599790 -0.014063 1 0 0 0 0 0 0 450982
0.000723 -0.003101 0.141075 -0.211011 0.460959 -2.666157 -0.014095 1 0 0 0 0 0 0 452002
0.000688 -0.003087 0.140916 -0.116461 0.484607 -2.445868 -0.014126 1 0 0 0 0 0 0 453004
0.000670 -0.003078 0.140768 -0.327661 0.567987 -2.562403 -0.014157 1 0 0 0 0 0 0 454002
0.000655 -0.003051 0.140617 -0.371993 0.329005 -2.501828 -0.014189 1 0 0 0 0 0 0 455004
0.000625 -0.003032 0.140483 -0.193236 0.399649 -2.695009 -0.014215 1 0 0 0 0 0 0 455849
0.000610 -0.003021 0.140345 -0.360838 0.516681 -2.654746 -0.014251 1 0 0 0 0 0 0 456993
0.000596 -0.002992 0.140198 -0.384081 0.297992 -2.499003 -0.014282 1 0 0 0 0 0 0 458003
0.000561 -0.002951 0.140056 -0.109028 0.093885 -2.538556 -0.014313 1 0 0 0 0 0 0 459002
0.000543 -0.002929 0.139916 -0.304843 0.327712 -2.536985 -0.014345 1 0 0 0 0 0 0 460005
0.000492 -0.002906 0.139766 0.126526 0.337018 -2.404156 -0.014376 1 0 0 0 0 0 0 461004
0.000466 -0.002893 0.139623 -0.160653 0.471096 -2.441582 -0.014407 1 0 0 0 0 0 0 462002
0.000425 -0.002859 0.139482 0.011486 0.201270 -2.465420 -0.014438 1 0 0 0 0 0 0 463000
0.000404 -0.002841 0.139342 -0.231953 0.377182 -2.449084 -0.014470 1 0 0 0 0 0 0 464001
0.000373 -0.002826 0.139211 -0.107298 0.431330 -2.556789 -0.014501 1 0 0 0 0 0 0 465003
0.000350 -0.002796 0.139066 -0.210160 0.234411 -2.351705 -0.014532 1 0 0 0 0 0 0 466000
0.000339 -0.002780 0.138923 -0.363449 0.395295 -2.349066 -0.014563 1 0 0 0 0 0 0 467002
0.000291 -0.002760 0.138773 0.109509 0.361165 -2.221611 -0.014594 1 0 0 0 0 0 0 467974
0.000281 -0.002733 0.138638 -0.347072 0.264595 -2.397191 -0.014626 1 0 0 0 0 0 0 469004
0.000255 -0.002714 0.138510 -0.173221 0.346584 -2.473283 -0.014657 1 0 0 0 0 0 0 470000
0.000221 -0.002697 0.138355 -0.040927 0.388575 -2.110190 -0.014688 1 0 0 0 0 0 0 470992
0.000183 -0.002683 0.138218 0.030931 0.422369 -2.293984 -0.014720 1 0 0 0 0 0 0 471996
0.000136 -0.002649 0.138079 0.156560 0.156078 -2.266697 -0.014751 1 0 0 0 0 0 0 473006
0.000113 -0.002630 0.137939 -0.130116 0.336524 -2.220795 -0.014782 1 0 0 0 0 0 0 474001
0.000080 -0.002615 0.137808 -0.030572 0.393732 -2.315767 -0.014814 1 0 0 0 0 0 0 475004
0.000057 -0.002585 0.137662 -0.145731 0.200770 -2.100546 -0.014841 1 0 0 0 0 0 0 475880
0.000040 -0.002548 0.137539 -0.220130 0.090754 -2.360380 -0.014872 1 0 0 0 0 0 0 476871
0.000010 -0.002524 0.137414 -0.064225 0.234133 -2.351560 -0.014907 1 0 0 0 0 0 0 478005
-0.000020 -0.002526 0.137269 -0.047267 0.594702 -2.059674 -0.014938 1 0 0 0 0 0 0 479000
-0.000035 -0.002526 0.137126 -0.236136 0.603428 -2.036217 -0.014970 1 0 0 0 0 0 0 480000
-0.000069 -0.002499 0.136984 0.010942 0.246939 -2.030906 -0.015000 1 0 0 0 0 0 0 480973
-0.000108 -0.002480 0.136852 0.088897 0.307476 -2.135221 -0.015032 1 0 0 0 0 0 0 481989
-0.000112 -0.002453 0.136725 -0.342453 0.219303 -2.177642 -0.015063 1 0 0 0 0 0 0 482996
-0.000150 -0.002449 0.136588 0.054006 0.505157 -2.041786 -0.015094 1 0 0 0 0 0 0 483987
-0.000175 -0.002426 0.136468 -0.065651 0.275263 -2.230382 -0.015128 1 0 0 0 0 0 0 485066
-0.000187 -0.002413 0.136334 -0.240012 0.386123 -2.049508 -0.015159 1 0 0 0 0 0 0 486050
-0.000214 -0.002401 0.136205 -0.062855 0.401574 -2.070740 -0.015190 1 0 0 0 0 0 0 487066
-0.000228 -0.002393 0.136068 -0.220243 0.468093 -1.943798 -0.015221 1 0 0 0 0 0 0 488050
-0.000255 -0.002384 0.135938 -0.047970 0.444159 -1.996845 -0.015251 1 0 0 0 0 0 0 488995
-0.000290 -0.002373 0.135810 0.066804 0.425131 -2.013929 -0.015282 1 0 0 0 0 0 0 489985
-0.000313 -0.002346 0.135693 -0.060794 0.210722 -2.142876 -0.015313 1 0 0 0 0 0 0 490995
-0.000331 -0.002310 0.135551 -0.142749 0.068705 -1.803089 -0.015344 1 0 0 0 0 0 0 491984
-0.000360 -0.002287 0.135419 0.007287 0.205650 -1.870794 -0.015376 1 0 0 0 0 0 0 492994
-0.000396 -0.002269 0.135290 0.105012 0.292893 -1.902482 -0.015407 1 0 0 0 0 0 0 493985
-0.000419 -0.002239 0.135173 -0.030926 0.134693 -2.037977 -0.015438 1 0 0 0 0 0 0 494985
-0.000431 -0.002223 0.135040 -0.200498 0.296763 -1.822844 -0.015469 1 0 0 0 0 0 0 495994
-0.000457 -0.002208 0.134911 -0.020955 0.339715 -1.829481 -0.015501 1 0 0 0 0 0 0 496997
-0.000477 -0.002180 0.134794 -0.091596 0.154192 -1.963641 -0.015532 1 0 0 0 0 0 0 497985
-0.000480 -0.002186 0.134670 -0.308680 0.576175 -1.872402 -0.015563 1 0 0 0 0 0 0 498994
-0.000508 -0.002162 0.134535 0.002432 0.230493 -1.691687 -0.015594 1 0 0 0 0 0 0 499984
-0.000522 -0.002149 0.134424 -0.150125 0.345641 -1.978714 -0.015626 1 0 0 0 0 0 0 500994
-0.000550 -0.002137 0.134304 0.014588 0.357035 -1.850979 -0.015657 1 0 0 0 0 0 0 501984
-0.000569 -0.002110 0.134189 -0.064814 0.157195 -1.902326 -0.015688 1 0 0 0 0 0 0 502997
-0.000600 -0.002090 0.134067 0.069721 0.233457 -1.781936 -0.015719 1 0 0 0 0 0 0 503992
-0.000621 -0.002059 0.133952 -0.030945 0.088054 -1.844917 -0.015747 1 0 0 0 0 0 0 504874
-0.000637 -0.002023 0.133840 -0.097277 -0.007188 -1.868540 -0.015782 1 0 0 0 0 0 0 505997
-0.000645 -0.002003 0.133708 -0.215133 0.202745 -1.595675 -0.015813 1 0 0 0 0 0 0 506989
-0.000669 -0.001988 0.133579 -0.009548 0.271745 -1.579270 -0.015845 1 0 0 0 0 0 0 508001
-0.000687 -0.001959 0.133462 -0.065443 0.101316 -1.704801 -0.015876 1 0 0 0 0 0 0 508995
-0.000702 -0.001924 0.133348 -0.108388 -0.009116 -1.752530 -0.015906 1 0 0 0 0 0 0 509976
-0.000710 -0.001906 0.133246 -0.212002 0.200481 -1.884573 -0.015937 1 0 0 0 0 0 0 510972
-0.000734 -0.001891 0.133128 -0.002734 0.259212 -1.670638 -0.015970 1 0 0 0 0 0 0 511999
-0.000751 -0.001862 0.133015 -0.056148 0.084776 -1.687184 -0.016001 1 0 0 0 0 0 0 513004
-0.000780 -0.001842 0.132892 0.090303 0.172554 -1.551800 -0.016032 1 0 0 0 0 0 0 513990
-0.000795 -0.001832 0.132787 -0.084106 0.304929 -1.737501 -0.016063 1 0 0 0 0 0 0 514995
-0.000808 -0.001806 0.132678 -0.115555 0.108332 -1.692822 -0.016095 1 0 0 0 0 0 0 515999
-0.000820 -0.001772 0.132567 -0.124656 -0.019803 -1.651508 -0.016125 1 0 0 0 0 0 0 516971
-0.000820 -0.001774 0.132446 -0.292381 0.441272 -1.478575 -0.016157 1 0 0 0 0 0 0 518003
-0.000825 -0.001754 0.132331 -0.228993 0.197610 -1.525107 -0.016189 1 0 0 0 0 0 0 519006
-0.000842 -0.001759 0.132217 -0.075468 0.492181 -1.529648 -0.016220 1 0 0 0 0 0 0 520005
-0.000856 -0.001741 0.132105 -0.090414 0.216348 -1.527525 -0.016251 1 0 0 0 0 0 0 521002
-0.000869 -0.001711 0.131994 -0.106079 0.032363 -1.513039 -0.016282 1 0 0 0 0 0 0 522001
-0.000896 -0.001690 0.131902 0.076334 0.137613 -1.752974 -0.016313 1 0 0 0 0 0 0 523000
-0.000915 -0.001660 0.131798 -0.000074 0.001790 -1.597723 -0.016344 1 0 0 0 0 0 0 523983
-0.000938 -0.001659 0.131689 0.052586 0.378179 -1.491659 -0.016375 1 0 0 0 0 0 0 524973
-0.000949 -0.001658 0.131588 -0.095439 0.416451 -1.573357 -0.016407 1 0 0 0 0 0 0 526001
-0.000961 -0.001636 0.131480 -0.107221 0.152403 -1.475514 -0.016438 1 0 0 0 0 0 0 526999
-0.000980 -0.001640 0.131370 0.000312 0.453711 -1.402369 -0.016469 1 0 0 0 0 0 0 527992
-0.000995 -0.001621 0.131259 -0.037760 0.186386 -1.368071 -0.016501 1 0 0 0 0 0 0 529003
-0.001003 -0.001612 0.131157 -0.144743 0.274332 -1.470232 -0.016532 1 0 0 0 0 0 0 530001
-0.001012 -0.001586 0.131049 -0.127803 0.072903 -1.378625 -0.016563 1 0 0 0 0 0 0 531001
-0.001031 -0.001588 0.130938 -0.005334 0.407723 -1.307704 -0.016595 1 0 0 0 0 0 0 532000
-0.001040 -0.001588 0.130837 -0.115219 0.425227 -1.403498 -0.016625 1 0 0 0 0 0 0 532986
-0.001029 -0.001572 0.130719 -0.377171 0.214813 -1.177925 -0.016657 1 0 0 0 0 0 0 533998
-0.001058 -0.001574 0.130614 0.111552 0.423466 -1.305645 -0.016688 1 0 0 0 0 0 0 534998
-0.001052 -0.001579 0.130505 -0.297790 0.489026 -1.238250 -0.016720 1 0 0 0 0 0 0 536001
-0.001075 -0.001556 0.130404 0.044034 0.129049 -1.321574 -0.016751 1 0 0 0 0 0 0 537001
-0.001086 -0.001545 0.130307 -0.072996 0.232128 -1.349394 -0.016782 1 0 0 0 0 0 0 538000
-0.001091 -0.001538 0.130210 -0.160613 0.311775 -1.347530 -0.016813 1 0 0 0 0 0 0 538998
-0.001113 -0.001529 0.130093 0.055812 0.285056 -1.062699 -0.016845 1 0 0 0 0 0 0 540000
-0.001124 -0.001524 0.129989 -0.068406 0.334922 -1.183408 -0.016876 1 0 0 0 0 0 0 541000
-0.001129 -0.001521 0.129891 -0.154427 0.365390 -1.238367 -0.016907 1 0 0 0 0 0 0 542000
-0.001145 -0.001534 0.129783 -0.016362 0.576175 -1.106791 -0.016938 1 0 0 0 0 0 0 542998
-0.001152 -0.001540 0.129682 -0.109897 0.509959 -1.169165 -0.016970 1 0 0 0 0 0 0 543999
-0.001161 -0.001522 0.129575 -0.094748 0.195550 -1.060336 -0.017003 1 0 0 0 0 0 0 545082
-0.001166 -0.001513 0.129474 -0.158226 0.270621 -1.123195 -0.017034 1 0 0 0 0 0 0 546073
-0.001168 -0.001508 0.129377 -0.197642 0.330950 -1.144226 -0.017066 1 0 0 0 0 0 0 547073
-0.001182 -0.001519 0.129269 -0.035355 0.557683 -0.998176 -0.017097 1 0 0 0 0 0 0 548068
-0.001189 -0.001525 0.129169 -0.115912 0.500479 -1.055443 -0.017129 1 0 0 0 0 0 0 549107
-0.001197 -0.001507 0.129061 -0.094512 0.191480 -0.943322 -0.017159 1 0 0 0 0 0 0 550070
-0.001221 -0.001493 0.128971 0.111491 0.206594 -1.137785 -0.017191 1 0 0 0 0 0 0 551077
-0.001247 -0.001500 0.128866 0.154003 0.484457 -0.948299 -0.017222 1 0 0 0 0 0 0 552068
-0.001259 -0.001503 0.128767 -0.009674 0.461011 -0.978980 -0.017252 1 0 0 0 0 0 0 553046
-0.001265 -0.001504 0.128670 -0.110337 0.432952 -0.987438 -0.017283 1 0 0 0 0 0 0 554042
-0.001267 -0.001504 0.128573 -0.162837 0.417405 -0.977437 -0.017315 1 0 0 0 0 0 0 555045
-0.001288 -0.001499 0.128487 0.075708 0.347977 -1.092057 -0.017346 1 0 0 0 0 0 0 556042
-0.001298 -0.001495 0.128394 -0.040080 0.367144 -1.002653 -0.017377 1 0 0 0 0 0 0 557045
-0.001302 -0.001493 0.128299 -0.121297 0.382736 -0.943991 -0.017409 1 0 0 0 0 0 0 558056
-0.001304 -0.001492 0.128203 -0.164363 0.391485 -0.906959 -0.017441 1 0 0 0 0 0 0 559073
-0.001338 -0.001500 0.128106 0.259751 0.527175 -0.869260 -0.017472 1 0 0 0 0 0 0 560066
-0.001354 -0.001504 0.128010 0.077746 0.479598 -0.849086 -0.017503 1 0 0 0 0 0 0 561070
-0.001362 -0.001505 0.127913 -0.052688 0.444534 -0.827869 -0.017534 1 0 0 0 0 0 0 562050
-0.001385 -0.001501 0.127827 0.142262 0.364711 -0.938155 -0.017565 1 0 0 0 0 0 0 563066
-0.001396 -0.001498 0.127734 0.005288 0.378371 -0.846488 -0.017597 1 0 0 0 0 0 0 564069
-0.001401 -0.001496 0.127639 -0.086424 0.391179 -0.786622 -0.017628 1 0 0 0 0 0 0 565068
-0.001417 -0.001509 0.127564 0.052087 0.597332 -1.013904 -0.017659 1 0 0 0 0 0 0 566049
-0.001425 -0.001515 0.127475 -0.045083 0.523867 -0.847593 -0.017690 1 0 0 0 0 0 0 567065
-0.001428 -0.001517 0.127381 -0.109717 0.470635 -0.748870 -0.017722 1 0 0 0 0 0 0 568077
-0.001449 -0.001513 0.127296 0.119877 0.381758 -0.828247 -0.017753 1 0 0 0 0 0 0 569066
-0.001458 -0.001511 0.127203 0.001325 0.390777 -0.724557 -0.017784 1 0 0 0 0 0 0 570051
-0.001483 -0.001504 0.127118 0.182132 0.340214 -0.792797 -0.017815 1 0 0 0 0 0 0 571065
-0.001488 -0.001520 0.127036 -0.039384 0.628252 -0.816887 -0.017846 1 0 0 0 0 0 0 572048
-0.001510 -0.001522 0.126955 0.156726 0.487853 -0.813871 -0.017876 1 0 0 0 0 0 0 572992
-0.001521 -0.001523 0.126864 0.026863 0.449369 -0.667562 -0.017907 1 0 0 0 0 0 0 573982
-0.001525 -0.001523 0.126770 -0.060396 0.434223 -0.586272 -0.017938 1 0 0 0 0 0 0 574991
-0.001547 -0.001517 0.126684 0.156304 0.366584 -0.672713 -0.017969 1 0 0 0 0 0 0 575982
-0.001551 -0.001533 0.126602 -0.044360 0.644517 -0.704434 -0.018001 1 0 0 0 0 0 0 576992
-0.001572 -0.001536 0.126520 0.161348 0.499924 -0.703907 -0.018032 1 0 0 0 0 0 0 577992
-0.001602 -0.001532 0.126439 0.299097 0.398389 -0.690835 -0.018063 1 0 0 0 0 0 0 578983
-0.001610 -0.001549 0.126358 0.037605 0.662531 -0.673746 -0.018094 1 0 0 0 0 0 0 579991
-0.001634 -0.001552 0.126278 0.210493 0.512175 -0.654044 -0.018125 1 0 0 0 0 0 0 580982
-0.001631 -0.001539 0.126198 -0.108331 0.279412 -0.645111 -0.018157 1 0 0 0 0 0 0 581991
-0.001643 -0.001546 0.126127 0.052129 0.530046 -0.752233 -0.018188 1 0 0 0 0 0 0 582982
-0.001648 -0.001549 0.126040 -0.018852 0.498240 -0.526527 -0.018219 1 0 0 0 0 0 0 583991
-0.001664 -0.001565 0.125967 0.116967 0.664619 -0.670568 -0.018250 1 0 0 0 0 0 0 584983
-0.001691 -0.001567 0.125889 0.279994 0.511584 -0.602037 -0.018282 1 0 0 0 0 0 0 585992
-0.001704 -0.001568 0.125800 0.114643 0.471498 -0.420625 -0.018313 1 0 0 0 0 0 0 586992
-0.001723 -0.001582 0.125726 0.193322 0.652488 -0.591430 -0.018344 1 0 0 0 0 0 0 587990
-0.001752 -0.001584 0.125647 0.326492 0.508879 -0.533215 -0.018376 1 0 0 0 0 0 0 588993
-0.001760 -0.001604 0.125568 0.070832 0.730121 -0.489192 -0.018406 1 0 0 0 0 0 0 589978
-0.001769 -0.001594 0.125498 0.068740 0.370132 -0.602627 -0.018438 1 0 0 0 0 0 0 591001
-0.001787 -0.001603 0.125431 0.182191 0.582252 -0.635855 -0.018469 1 0 0 0 0 0 0 591987
-0.001809 -0.001622 0.125366 0.253293 0.730954 -0.637415 -0.018501 1 0 0 0 0 0 0 593006
-0.001806 -0.001616 0.125291 -0.068273 0.429869 -0.505760 -0.018532 1 0 0 0 0 0 0 593998
-0.001817 -0.001627 0.125223 0.094056 0.622489 -0.554806 -0.018563 1 0 0 0 0 0 0 594997
-0.001842 -0.001627 0.125146 0.285481 0.500519 -0.438451 -0.018595 1 0 0 0 0 0 0 595997
-0.001854 -0.001627 0.125088 0.145882 0.485843 -0.649760 -0.018626 1 0 0 0 0 0 0 596991
-0.001878 -0.001622 0.125015 0.302518 0.413579 -0.464783 -0.018656 1 0 0 0 0 0 0 597969
-0.001890 -0.001619 0.124958 0.158064 0.439565 -0.639161 -0.018688 1 0 0 0 0 0 0 598999
-0.001890 -0.001636 0.124886 -0.021646 0.704874 -0.440908 -0.018720 1 0 0 0 0 0 0 599998
-0.001908 -0.001639 0.124809 0.212204 0.553510 -0.329923 -0.018751 1 0 0 0 0 0 0 601001
-0.001917 -0.001640 0.124750 0.115817 0.517362 -0.552950 -0.018782 1 0 0 0 0 0 0 602004
-0.001934 -0.001655 0.124687 0.220347 0.688610 -0.506385 -0.018813 1 0 0 0 0 0 0 602997
-0.001948 -0.001643 0.124623 0.190831 0.355990 -0.478540 -0.018845 1 0 0 0 0 0 0 604004
-0.001968 -0.001650 0.124559 0.269915 0.584566 -0.446154 -0.018876 1 0 0 0 0 0 0 605000
-0.001978 -0.001654 0.124505 0.146961 0.555935 -0.567847 -0.018907 1 0 0 0 0 0 0 605998
-0.001988 -0.001636 0.124445 0.143053 0.272320 -0.483286 -0.018938 1 0 0 0 0 0 0 606999
-0.002006 -0.001641 0.124381 0.249149 0.540007 -0.418787 -0.018969 1 0 0 0 0 0 0 607968
-0.002015 -0.001643 0.124328 0.141612 0.532841 -0.528007 -0.019001 1 0 0 0 0 0 0 609000
-0.002019 -0.001644 0.124278 0.070924 0.514683 -0.572867 -0.019032 1 0 0 0 0 0 0 609997
-0.002039 -0.001639 0.124208 0.282808 0.435873 -0.301982 -0.019063 1 0 0 0 0 0 0 610997
-0.002029 -0.001641 0.124142 -0.088073 0.518254 -0.311635 -0.019095 1 0 0 0 0 0 0 611998
-0.002024 -0.001642 0.124087 -0.067707 0.512863 -0.447995 -0.019126 1 0 0 0 0 0 0 612998
-0.002035 -0.001656 0.124026 0.136358 0.690358 -0.356479 -0.019157 1 0 0 0 0 0 0 613995
-0.002064 -0.001639 0.123973 0.420053 0.302803 -0.443493 -0.019188 1 0 0 0 0 0 0 614996
-0.002079 -0.001630 0.123923 0.253077 0.368246 -0.480748 -0.019219 1 0 0 0 0 0 0 615995
-0.002086 -0.001625 0.123875 0.138433 0.426836 -0.487260 -0.019251 1 0 0 0 0 0 0 616992
-0.002089 -0.001623 0.123826 0.077873 0.458865 -0.481438 -0.019282 1 0 0 0 0 0 0 618001
-0.002103 -0.001635 0.123767 0.221203 0.660419 -0.324837 -0.019312 1 0 0 0 0 0 0 618968
-0.002115 -0.001622 0.123705 0.214698 0.346521 -0.254745 -0.019345 1 0 0 0 0 0 0 619998
-0.002121 -0.001615 0.123652 0.131268 0.396712 -0.352653 -0.019376 1 0 0 0 0 0 0 620999
-0.002143 -0.001607 0.123612 0.338689 0.382321 -0.524375 -0.019407 1 0 0 0 0 0 0 621997
-0.002154 -0.001602 0.123567 0.213210 0.428797 -0.461762 -0.019438 1 0 0 0 0 0 0 622999
-0.002158 -0.001600 0.123520 0.128003 0.458071 -0.419579 -0.019470 1 0 0 0 0 0 0 623998
-0.002160 -0.001598 0.123472 0.083283 0.473728 -0.394934 -0.019501 1 0 0 0 0 0 0 624999
-0.002161 -0.001597 0.123424 0.060709 0.481926 -0.377450 -0.019531 1 0 0 0 0 0 0 625967
-0.002161 -0.001596 0.123376 0.049342 0.486362 -0.362653 -0.019562 1 0 0 0 0 0 0 626964
-0.002180 -0.001591 0.123338 0.301166 0.429348 -0.481078 -0.019594 1 0 0 0 0 0 0 627987
-0.002194 -0.001569 0.123283 0.273173 0.200658 -0.263126 -0.019628 1 0 0 0 0 0 0 629076
-0.002201 -0.001558 0.123232 0.173116 0.314870 -0.284205 -0.019659 1 0 0 0 0 0 0 630063
-0.002204 -0.001552 0.123184 0.114070 0.394669 -0.293701 -0.019691 1 0 0 0 0 0 0 631074
-0.002224 -0.001544 0.123145 0.340772 0.377356 -0.421506 -0.019721 1 0 0 0 0 0 0 632042
-0.002234 -0.001540 0.123100 0.226575 0.420697 -0.341844 -0.019752 1 0 0 0 0 0 0 633044
-0.002225 -0.001524 0.123065 -0.025571 0.264290 -0.439825 -0.019784 1 0 0 0 0 0 0 634049
-0.002240 -0.001511 0.123031 0.254385 0.288538 -0.467815 -0.019816 1 0 0 0 0 0 0 635077
-0.002246 -0.001504 0.122988 0.182775 0.369177 -0.339657 -0.019846 1 0 0 0 0 0 0 636047
-0.002249 -0.001500 0.122941 0.126681 0.417293 -0.272587 -0.019877 1 0 0 0 0 0 0 637043
-0.002250 -0.001498 0.122894 0.096880 0.442606 -0.238654 -0.019908 1 0 0 0 0 0 0 638042
-0.002245 -0.001515 0.122856 0.008557 0.706753 -0.353116 -0.019940 1 0 0 0 0 0 0 639040
-0.002261 -0.001519 0.122822 0.284611 0.558197 -0.397533 -0.019971 1 0 0 0 0 0 0 640033
-0.002268 -0.001521 0.122778 0.202696 0.514094 -0.276232 -0.020003 1 0 0 0 0 0 0 641068
-0.002271 -0.001521 0.122732 0.140598 0.495981 -0.211554 -0.020034 1 0 0 0 0 0 0 642065
-0.002292 -0.001517 0.122695 0.364398 0.428423 -0.310445 -0.020065 1 0 0 0 0 0 0 643048
-0.002301 -0.001514 0.122650 0.249466 0.446490 -0.220020 -0.020097 1 0 0 0 0 0 0 644064
-0.002306 -0.001512 0.122603 0.169989 0.461414 -0.167279 -0.020126 1 0 0 0 0 0 0 644991
-0.002314 -0.001493 0.122577 0.212694 0.227339 -0.417239 -0.020157 1 0 0 0 0 0 0 645981
-0.002317 -0.001483 0.122536 0.157409 0.322286 -0.251070 -0.020188 1 0 0 0 0 0 0 646989
-0.002318 -0.001478 0.122491 0.123508 0.392225 -0.158766 -0.020219 1 0 0 0 0 0 0 647979
-0.002332 -0.001489 0.122464 0.289814 0.620951 -0.382417 -0.020251 1 0 0 0 0 0 0 648989
-0.002326 -0.001480 0.122434 0.037779 0.383521 -0.363278 -0.020281 1 0 0 0 0 0 0 649980
-0.002322 -0.001476 0.122393 0.046689 0.409260 -0.194709 -0.020313 1 0 0 0 0 0 0 650989
-0.002319 -0.001473 0.122347 0.065840 0.437694 -0.110719 -0.020344 1 0 0 0 0 0 0 651980
-0.002337 -0.001467 0.122310 0.333384 0.394786 -0.202321 -0.020376 1 0 0 0 0 0 0 652989
-0.002326 -0.001469 0.122286 -0.003256 0.492147 -0.391872 -0.020406 1 0 0 0 0 0 0 653980
-0.002321 -0.001469 0.122247 0.019065 0.486291 -0.189211 -0.020438 1 0 0 0 0 0 0 654989
-0.002337 -0.001464 0.122212 0.306904 0.420124 -0.214527 -0.020469 1 0 0 0 0 0 0 655981
-0.002344 -0.001462 0.122169 0.227439 0.438574 -0.095354 -0.020501 1 0 0 0 0 0 0 656990
-0.002348 -0.001460 0.122153 0.177874 0.461525 -0.447122 -0.020531 1 0 0 0 0 0 0 657980
-0.002349 -0.001459 0.122117 0.137542 0.464896 -0.195760 -0.020563 1 0 0 0 0 0 0 658989
-0.002349 -0.001459 0.122073 0.118043 0.467570 -0.061219 -0.020594 1 0 0 0 0 0 0 659979
-0.002355 -0.001440 0.122047 0.193440 0.228093 -0.279765 -0.020626 1 0 0 0 0 0 0 660994
-0.002352 -0.001448 0.122017 0.082404 0.568935 -0.237746 -0.020657 1 0 0 0 0 0 0 661996
-0.002369 -0.001448 0.121986 0.339073 0.482832 -0.201385 -0.020688 1 0 0 0 0 0 0 662996
-0.002364 -0.001434 0.121954 0.077374 0.289866 -0.195617 -0.020719 1 0 0 0 0 0 0 663988
-0.002355 -0.001445 0.121922 0.002385 0.606244 -0.178023 -0.020751 1 0 0 0 0 0 0 664989
-0.002369 -0.001446 0.121890 0.296869 0.503098 -0.160460 -0.020782 1 0 0 0 0 0 0 666000
-0.002363 -0.001432 0.121858 0.056223 0.301165 -0.162301 -0.020813 1 0 0 0 0 0 0 667000
-0.002373 -0.001439 0.121836 0.247206 0.553542 -0.279528 -0.020845 1 0 0 0 0 0 0 668003
-0.002377 -0.001442 0.121797 0.193777 0.528772 -0.061163 -0.020876 1 0 0 0 0 0 0 668998
-0.002380 -0.001444 0.121784 0.165822 0.510423 -0.365225 -0.020907 1 0 0 0 0 0 0 669999
-0.002380 -0.001444 0.121748 0.137172 0.491472 -0.095011 -0.020938 1 0 0 0 0 0 0 670998
-0.002367 -0.001430 0.121715 -0.047158 0.300794 -0.100735 -0.020969 1 0 0 0 0 0 0 671994
-0.002374 -0.001437 0.121693 0.193154 0.555120 -0.228485 -0.021001 1 0 0 0 0 0 0 672997
-0.002363 -0.001427 0.121664 -0.004329 0.349054 -0.161679 -0.021031 1 0 0 0 0 0 0 673967
-0.002371 -0.001435 0.121644 0.215461 0.581010 -0.242884 -0.021063 1 0 0 0 0 0 0 674997
-0.002362 -0.001425 0.121616 0.006822 0.362700 -0.157543 -0.021095 1 0 0 0 0 0 0 676003
-0.002370 -0.001434 0.121596 0.220915 0.588325 -0.231993 -0.021126 1 0 0 0 0 0 0 676999
-0.002380 -0.001420 0.121578 0.264519 0.308043 -0.276396 -0.021157 1 0 0 0 0 0 0 678001
-0.002366 -0.001418 0.121562 -0.045802 0.430616 -0.295351 -0.021188 1 0 0 0 0 0 0 679002
-0.002377 -0.001411 0.121535 0.257948 0.394200 -0.148335 -0.021219 1 0 0 0 0 0 0 679993
-0.002396 -0.001422 0.121515 0.390226 0.614289 -0.211842 -0.021251 1 0 0 0 0 0 0 680997
-0.002391 -0.001413 0.121487 0.104426 0.380855 -0.121172 -0.021282 1 0 0 0 0 0 0 681993
-0.002390 -0.001409 0.121478 0.105817 0.415806 -0.341054 -0.021313 1 0 0 0 0 0 0 682996
-0.002382 -0.001425 0.121454 0.034829 0.688197 -0.164309 -0.021344 1 0 0 0 0 0 0 683996
-0.002384 -0.001415 0.121435 0.148469 0.367775 -0.213861 -0.021376 1 0 0 0 0 0 0 684996
-0.002379 -0.001428 0.121407 0.064957 0.645173 -0.096719 -0.021407 1 0 0 0 0 0 0 685996
-0.002382 -0.001416 0.121387 0.164743 0.345235 -0.179129 -0.021438 1 0 0 0 0 0 0 686995
-0.002384 -0.001410 0.121380 0.157535 0.393759 -0.354084 -0.021469 1 0 0 0 0 0 0 687995
-0.002379 -0.001425 0.121357 0.062735 0.677795 -0.150909 -0.021501 1 0 0 0 0 0 0 688996
-0.002376 -0.001433 0.121349 0.090449 0.612288 -0.326680 -0.021532 1 0 0 0 0 0 0 689996
-0.002380 -0.001418 0.121336 0.182317 0.309939 -0.276808 -0.021563 1 0 0 0 0 0 0 690995
-0.002376 -0.001429 0.121310 0.082139 0.615395 -0.102375 -0.021594 1 0 0 0 0 0 0 691993
-0.002375 -0.001434 0.121301 0.101166 0.580102 -0.299044 -0.021626 1 0 0 0 0 0 0 692998
-0.002379 -0.001418 0.121288 0.187941 0.294740 -0.257528 -0.021657 1 0 0 0 0 0 0 693996
-0.002362 -0.001415 0.121273 -0.085243 0.427134 -0.233335 -0.021688 1 0 0 0 0 0 0 694998
-0.002367 -0.001427 0.121257 0.165722 0.645298 -0.206212 -0.021719 1 0 0 0 0 0 0 695995
-0.002369 -0.001433 0.121252 0.163801 0.592704 -0.339067 -0.021751 1 0 0 0 0 0 0 696995
-0.002352 -0.001440 0.121240 -0.105359 0.608667 -0.267790 -0.021782 1 0 0 0 0 0 0 697995
-0.002361 -0.001439 0.121214 0.224998 0.497714 -0.076799 -0.021813 1 0 0 0 0 0 0 698995
-0.002366 -0.001439 0.121205 0.201445 0.496700 -0.270945 -0.021844 1 0 0 0 0 0 0 699995
-0.002368 -0.001439 0.121202 0.169101 0.500745 -0.365321 -0.021876 1 0 0 0 0 0 0 700996
-0.002351 -0.001443 0.121191 -0.103981 0.561901 -0.268922 -0.021907 1 0 0 0 0 0 0 701986
-0.002342 -0.001445 0.121187 -0.016882 0.541922 -0.351840 -0.021938 1 0 0 0 0 0 0 702983
-0.002350 -0.001460 0.121175 0.218608 0.708124 -0.245538 -0.021969 1 0 0 0 0 0 0 703989
-0.002360 -0.001449 0.121160 0.262374 0.384690 -0.202503 -0.022001 1 0 0 0 0 0 0 704998
-0.002365 -0.001443 0.121155 0.206850 0.424997 -0.320475 -0.022032 1 0 0 0 0 0 0 705994
-0.002348 -0.001445 0.121144 -0.083840 0.523727 -0.242934 -0.022063 1 0 0 0 0 0 0 706995
-0.002353 -0.001460 0.121129 0.163892 0.705779 -0.186159 -0.022094 1 0 0 0 0 0 0 707993
-0.002355 -0.001467 0.121123 0.161273 0.633605 -0.307559 -0.022126 1 0 0 0 0 0 0 708992
-0.002357 -0.001471 0.121121 0.146350 0.580825 -0.364470 -0.022157 1 0 0 0 0 0 0 709992
-0.002357 -0.001472 0.121121 0.137234 0.552853 -0.386150 -0.022188 1 0 0 0 0 0 0 710992
-0.002358 -0.001473 0.121121 0.132444 0.538960 -0.394239 -0.022219 1 0 0 0 0 0 0 711996
-0.002344 -0.001460 0.121100 -0.052057 0.343085 -0.128390 -0.022251 1 0 0 0 0 0 0 712995
-0.002338 -0.001453 0.121093 0.017606 0.412885 -0.271460 -0.022282 1 0 0 0 0 0 0 714000
-0.002347 -0.001463 0.121080 0.237511 0.645185 -0.197982 -0.022313 1 0 0 0 0 0 0 714987
-0.002352 -0.001468 0.121075 0.200584 0.604900 -0.304135 -0.022344 1 0 0 0 0 0 0 715980
-0.002355 -0.001471 0.121073 0.166612 0.568872 -0.354808 -0.022378 1 0 0 0 0 0 0 717059
-0.002361 -0.001454 0.121063 0.219856 0.301417 -0.237612 -0.022409 1 0 0 0 0 0 0 718046
-0.002365 -0.001445 0.121059 0.184301 0.385769 -0.316684 -0.022440 1 0 0 0 0 0 0 719061
-0.002360 -0.001459 0.121036 0.075659 0.689580 -0.076626 -0.022471 1 0 0 0 0 0 0 720043
-0.002358 -0.001466 0.121029 0.096434 0.635111 -0.239495 -0.022503 1 0 0 0 0 0 0 721058
-0.002357 -0.001470 0.121026 0.112787 0.586528 -0.321419 -0.022534 1 0 0 0 0 0 0 722046
-0.002357 -0.001471 0.121025 0.121088 0.560068 -0.352855 -0.022565 1 0 0 0 0 0 0 723057
-0.002356 -0.001472 0.121025 0.125144 0.546798 -0.364410 -0.022596 1 0 0 0 0 0 0 724044
-0.002356 -0.001473 0.121025 0.127162 0.540479 -0.368817 -0.022628 1 0 0 0 0 0 0 725060
-0.002356 -0.001473 0.121025 0.128234 0.537640 -0.370684 -0.022659 1 0 0 0 0 0 0 726045
-0.002356 -0.001473 0.121024 0.128848 0.536591 -0.371683 -0.022690 1 0 0 0 0 0 0 727060
-0.002356 -0.001473 0.121024 0.129229 0.536422 -0.372350 -0.022721 1 0 0 0 0 0 0 728043
-0.002361 -0.001455 0.121014 0.201553 0.288738 -0.236264 -0.022750 1 0 0 0 0 0 0 728978
-0.002364 -0.001445 0.121011 0.175880 0.383188 -0.308624 -0.022782 1 0 0 0 0 0 0 729986
-0.002378 -0.001454 0.120998 0.326409 0.633314 -0.198639 -0.022813 1 0 0 0 0 0 0 730977
-0.002386 -0.001459 0.120994 0.253099 0.602808 -0.290911 -0.022844 1 0 0 0 0 0 0 731987
-0.002389 -0.001461 0.120993 0.200793 0.571726 -0.336521 -0.022875 1 0 0 0 0 0 0 732978
-0.002391 -0.001462 0.120992 0.172888 0.554748 -0.354105 -0.022907 1 0 0 0 0 0 0 733986
-0.002373 -0.001467 0.120982 -0.095503 0.605121 -0.228151 -0.022938 1 0 0 0 0 0 0 734976
-0.002364 -0.001470 0.120978 -0.005962 0.579971 -0.300438 -0.022969 1 0 0 0 0 0 0 735986
-0.002360 -0.001471 0.120977 0.060484 0.562196 -0.337651 -0.023000 1 0 0 0 0 0 0 736977
-0.002357 -0.001472 0.120977 0.095709 0.552964 -0.352143 -0.023032 1 0 0 0 0 0 0 737987
-0.002356 -0.001472 0.120977 0.113500 0.548571 -0.357643 -0.023063 1 0 0 0 0 0 0 738977
-0.002368 -0.001486 0.120966 0.292648 0.728000 -0.212225 -0.023094 1 0 0 0 0 0 0 739987
-0.002375 -0.001493 0.120962 0.234603 0.660265 -0.290925 -0.023125 1 0 0 0 0 0 0 740982
-0.002378 -0.001496 0.120960 0.190135 0.610477 -0.331672 -0.023157 1 0 0 0 0 0 0 741984
-0.002379 -0.001498 0.120960 0.166182 0.584155 -0.347529 -0.023188 1 0 0 0 0 0 0 743001
-0.002380 -0.001499 0.120960 0.154020 0.571106 -0.353508 -0.023219 1 0 0 0 0 0 0 743990
-0.002380 -0.001499 0.120960 0.147977 0.564925 -0.355928 -0.023251 1 0 0 0 0 0 0 744992
-0.002381 -0.001500 0.120960 0.145019 0.562187 -0.357082 -0.023282 1 0 0 0 0 0 0 746001
-0.002381 -0.001500 0.120960 0.143639 0.561173 -0.357795 -0.023313 1 0 0 0 0 0 0 746976
-0.002381 -0.001500 0.120960 0.143033 0.561055 -0.358368 -0.023345 1 0 0 0 0 0 0 747997
-0.002381 -0.001500 0.120960 0.142837 0.561378 -0.358871 -0.023376 1 0 0 0 0 0 0 748996
-0.002381 -0.001500 0.120960 0.142825 0.561913 -0.359361 -0.023407 1 0 0 0 0 0 0 749995
-0.002381 -0.001500 0.120960 0.142922 0.562548 -0.359846 -0.023438 1 0 0 0 0 0 0 750995
-0.002381 -0.001500 0.120960 0.143056 0.563237 -0.360329 -0.023469 1 0 0 0 0 0 0 751995
-0.002381 -0.001500 0.120960 0.143220 0.563942 -0.360789 -0.023500 1 0 0 0 0 0 0 752965
-0.002394 -0.001513 0.120949 0.313581 0.745975 -0.213426 -0.023532 1 0 0 0 0 0 0 753994
-0.002400 -0.001520 0.120945 0.251245 0.679644 -0.291529 -0.023563 1 0 0 0 0 0 0 754989
-0.002403 -0.001524 0.120943 0.204665 0.630588 -0.332088 -0.023595 1 0 0 0 0 0 0 755997
-0.002405 -0.001525 0.120943 0.179648 0.604634 -0.347857 -0.023626 1 0 0 0 0 0 0 756999
-0.002406 -0.001526 0.120943 0.166959 0.591774 -0.353813 -0.023657 1 0 0 0 0 0 0 757990
-0.002406 -0.001527 0.120943 0.160658 0.585672 -0.356214 -0.023688 1 0 0 0 0 0 0 758993
-0.002406 -0.001527 0.120943 0.157588 0.583005 -0.357345 -0.023719 1 0 0 0 0 0 0 759993
-0.002406 -0.001527 0.120943 0.156150 0.582037 -0.358058 -0.023751 1 0 0 0 0 0 0 760994
-0.002407 -0.001527 0.120943 0.155530 0.581924 -0.358607 -0.023782 1 0 0 0 0 0 0 761983
-0.002407 -0.001527 0.120943 0.155316 0.582267 -0.359121 -0.023813 1 0 0 0 0 0 0 762992
-0.002407 -0.001527 0.120943 0.155315 0.582816 -0.359585 -0.023844 1 0 0 0 0 0 0 763993
-0.002407 -0.001527 0.120943 0.155413 0.583470 -0.360074 -0.023876 1 0 0 0 0 0 0 764995
-0.002407 -0.001527 0.120943 0.155566 0.584180 -0.360542 -0.023907 1 0 0 0 0 0 0 765993
-0.002407 -0.001527 0.120943 0.155761 0.584919 -0.361013 -0.023938 1 0 0 0 0 0 0 766992
-0.002407 -0.001527 0.120943 0.155937 0.585667 -0.361492 -0.023969 1 0 0 0 0 0 0 767993
-0.002407 -0.001527 0.120943 0.156129 0.586421 -0.361952 -0.024001 1 0 0 0 0 0 0 768994
-0.002407 -0.001527 0.120943 0.156331 0.587182 -0.362421 -0.024032 1 0 0 0 0 0 0 769992
-0.002407 -0.001527 0.120943 0.156527 0.587942 -0.362889 -0.024062 1 0 0 0 0 0 0 770972
-0.002407 -0.001527 0.120943 0.156747 0.588701 -0.363366 -0.024094 1 0 0 0 0 0 0 771983
-0.002407 -0.001527 0.120943 0.156934 0.589465 -0.363843 -0.024126 1 0 0 0 0 0 0 772993
-0.002407 -0.001527 0.120943 0.157144 0.590236 -0.364308 -0.024157 1 0 0 0 0 0 0 773993
-0.002407 -0.001527 0.120943 0.157351 0.590989 -0.364791 -0.024188 1 0 0 0 0 0 0 774992
-0.002407 -0.001527 0.120943 0.157548 0.591775 -0.365257 -0.024219 1 0 0 0 0 0 0 775993
-0.002407 -0.001527 0.120943 0.157754 0.592530 -0.365722 -0.024251 1 0 0 0 0 0 0 776994
-0.002407 -0.001527 0.120943 0.157949 0.593283 -0.366198 -0.024282 1 0 0 0 0 0 0 777992
-0.002419 -0.001541 0.120932 0.328408 0.775387 -0.218550 -0.024313 1 0 0 0 0 0 0 778990
-0.002426 -0.001547 0.120928 0.266215 0.709240 -0.296668 -0.024344 1 0 0 0 0 0 0 779992
-0.002429 -0.001551 0.120926 0.219717 0.660255 -0.337227 -0.024376 1 0 0 0 0 0 0 780993
-0.002431 -0.001553 0.120926 0.194746 0.634349 -0.352999 -0.024407 1 0 0 0 0 0 0 781996
-0.002431 -0.001554 0.120926 0.182076 0.621506 -0.358938 -0.024438 1 0 0 0 0 0 0 782981
-0.002432 -0.001554 0.120926 0.175804 0.615437 -0.361329 -0.024469 1 0 0 0 0 0 0 783989
-0.002432 -0.001554 0.120926 0.172757 0.612781 -0.362469 -0.024501 1 0 0 0 0 0 0 784995
-0.002432 -0.001554 0.120926 0.171322 0.611828 -0.363167 -0.024532 1 0 0 0 0 0 0 785992
-0.002432 -0.001554 0.120926 0.170721 0.611758 -0.363713 -0.024563 1 0 0 0 0 0 0 786992
-0.002432 -0.001554 0.120926 0.170523 0.612101 -0.364209 -0.024594 1 0 0 0 0 0 0 787995
-0.002432 -0.001554 0.120926 0.170526 0.612653 -0.364670 -0.024626 1 0 0 0 0 0 0 788993
-0.002432 -0.001554 0.120926 0.170644 0.613325 -0.365142 -0.024657 1 0 0 0 0 0 0 789991
-0.002432 -0.001554 0.120926 0.170812 0.614053 -0.365603 -0.024688 1 0 0 0 0 0 0 790994
-0.002432 -0.001554 0.120926 0.171012 0.614797 -0.366073 -0.024719 1 0 0 0 0 0 0 791993
-0.002432 -0.001554 0.120926 0.171195 0.615569 -0.366531 -0.024751 1 0 0 0 0 0 0 792994
-0.002432 -0.001554 0.120926 0.171423 0.616330 -0.366992 -0.024782 1 0 0 0 0 0 0 793992
-0.002432 -0.001554 0.120926 0.171618 0.617089 -0.367449 -0.024813 1 0 0 0 0 0 0 794977
-0.002432 -0.001554 0.120926 0.171832 0.617866 -0.367912 -0.024844 1 0 0 0 0 0 0 795978
-0.002432 -0.001554 0.120926 0.172077 0.618703 -0.368418 -0.024878 1 0 0 0 0 0 0 797059
-0.002432 -0.001554 0.120926 0.172276 0.619483 -0.368875 -0.024908 1 0 0 0 0 0 0 798044
-0.002432 -0.001554 0.120926 0.172505 0.620268 -0.369330 -0.024940 1 0 0 0 0 0 0 799056
-0.002432 -0.001554 0.120926 0.172711 0.621025 -0.369792 -0.024971 1 0 0 0 0 0 0 800041
-0.002432 -0.001554 0.120926 0.172926 0.621754 -0.370235 -0.025000 1 0 0 0 0 0 0 800984
-0.002432 -0.001554 0.120926 0.173130 0.622527 -0.370688 -0.025031 1 0 0 0 0 0 0 801976
-0.002432 -0.001554 0.120926 0.173346 0.623311 -0.371154 -0.025063 1 0 0 0 0 0 0 802984
-0.002432 -0.001554 0.120926 0.173577 0.624098 -0.371619 -0.025094 1 0 0 0 0 0 0 803975
-0.002432 -0.001554 0.120926 0.173781 0.624868 -0.372081 -0.025125 1 0 0 0 0 0 0 804985
-0.002432 -0.001554 0.120926 0.173993 0.625636 -0.372539 -0.025156 1 0 0 0 0 0 0 805976
-0.002432 -0.001554 0.120926 0.174211 0.626420 -0.373005 -0.025188 1 0 0 0 0 0 0 806984
-0.002432 -0.001554 0.120926 0.174437 0.627188 -0.373471 -0.025219 1 0 0 0 0 0 0 807976
-0.002432 -0.001554 0.120926 0.174644 0.627974 -0.373932 -0.025250 1 0 0 0 0 0 0 808984
-0.002432 -0.001554 0.120926 0.174862 0.628764 -0.374389 -0.025281 1 0 0 0 0 0 0 809975
-0.002432 -0.001554 0.120926 0.175088 0.629527 -0.374862 -0.025313 1 0 0 0 0 0 0 810983
-0.002432 -0.001554 0.120926 0.175293 0.630306 -0.375320 -0.025344 1 0 0 0 0 0 0 811985
-0.002432 -0.001554 0.120926 0.175506 0.631077 -0.375779 -0.025375 1 0 0 0 0 0 0 812977
-0.002432 -0.001554 0.120926 0.175724 0.631860 -0.376245 -0.025407 1 0 0 0 0 0 0 813984
-0.002432 -0.001554 0.120926 0.175950 0.632626 -0.376709 -0.025438 1 0 0 0 0 0 0 814974
-0.002432 -0.001554 0.120926 0.176165 0.633422 -0.377164 -0.025469 1 0 0 0 0 0 0 815984
-0.002432 -0.001554 0.120926 0.176371 0.634208 -0.377642 -0.025501 1 0 0 0 0 0 0 816990
-0.002432 -0.001554 0.120926 0.176590 0.634976 -0.378100 -0.025532 1 0 0 0 0 0 0 817992
-0.002432 -0.001554 0.120926 0.176816 0.635742 -0.378565 -0.025563 1 0 0 0 0 0 0 818983
-0.002432 -0.001554 0.120926 0.177024 0.636531 -0.379027 -0.025594 1 0 0 0 0 0 0 819995
-0.002432 -0.001554 0.120926 0.177244 0.637307 -0.379477 -0.025625 1 0 0 0 0 0 0 820982
-0.002432 -0.001554 0.120926 0.177465 0.638096 -0.379964 -0.025657 1 0 0 0 0 0 0 821995
-0.002432 -0.001554 0.120926 0.177671 0.638860 -0.380414 -0.025688 1 0 0 0 0 0 0 822989
-0.002432 -0.001554 0.120926 0.177887 0.639638 -0.380877 -0.025719 1 0 0 0 0 0 0 823992
-0.002432 -0.001554 0.120926 0.178103 0.640416 -0.381340 -0.025751 1 0 0 0 0 0 0 824993
-0.002432 -0.001554 0.120926 0.178331 0.641190 -0.381809 -0.025782 1 0 0 0 0 0 0 825993
-0.002432 -0.001554 0.120926 0.178538 0.641954 -0.382245 -0.025812 1 0 0 0 0 0 0 826962
-0.002432 -0.001554 0.120926 0.178749 0.642759 -0.382733 -0.025844 1 0 0 0 0 0 0 827992
-0.002432 -0.001554 0.120926 0.178979 0.643522 -0.383197 -0.025876 1 0 0 0 0 0 0 828991
-0.002432 -0.001554 0.120926 0.179185 0.644302 -0.383654 -0.025907 1 0 0 0 0 0 0 829993
-0.002432 -0.001554 0.120926 0.179400 0.645079 -0.384116 -0.025938 1 0 0 0 0 0 0 830993
-0.002432 -0.001554 0.120926 0.179624 0.645864 -0.384572 -0.025969 1 0 0 0 0 0 0 831992
-0.002432 -0.001554 0.120926 0.179846 0.646634 -0.385049 -0.026001 1 0 0 0 0 0 0 832996
-0.002432 -0.001554 0.120926 0.180046 0.647421 -0.385511 -0.026032 1 0 0 0 0 0 0 833992
-0.002432 -0.001554 0.120926 0.180265 0.648189 -0.385968 -0.026063 1 0 0 0 0 0 0 834993
-0.002432 -0.001554 0.120926 0.180480 0.648963 -0.386429 -0.026094 1 0 0 0 0 0 0 835990
-0.002432 -0.001554 0.120926 0.180708 0.649738 -0.386898 -0.026126 1 0 0 0 0 0 0 836991
-0.002432 -0.001554 0.120926 0.180922 0.650526 -0.387349 -0.026157 1 0 0 0 0 0 0 837991
-0.002432 -0.001554 0.120926 0.181130 0.651295 -0.387816 -0.026188 1 0 0 0 0 0 0 838990
-0.002432 -0.001554 0.120926 0.181353 0.652080 -0.388292 -0.026219 1 0 0 0 0 0 0 839989
-0.002432 -0.001554 0.120926 0.181562 0.652850 -0.388745 -0.026251 1 0 0 0 0 0 0 840991
-0.002432 -0.001554 0.120926 0.181777 0.653625 -0.389205 -0.026282 1 0 0 0 0 0 0 841989
-0.002432 -0.001554 0.120926 0.182001 0.654412 -0.389662 -0.026313 1 0 0 0 0 0 0 842991
-0.002432 -0.001554 0.120926 0.182222 0.655178 -0.390136 -0.026344 1 0 0 0 0 0 0 843990
-0.002432 -0.001554 0.120926 0.182427 0.655958 -0.390595 -0.026376 1 0 0 0 0 0 0 844991
-0.002432 -0.001554 0.120926 0.182639 0.656747 -0.391063 -0.026407 1 0 0 0 0 0 0 845991
-0.002432 -0.001554 0.120926 0.182870 0.657512 -0.391527 -0.026438 1 0 0 0 0 0 0 846992
-0.002432 -0.001554 0.120926 0.183083 0.658297 -0.391976 -0.026469 1 0 0 0 0 0 0 847990
-0.002432 -0.001554 0.120926 0.183291 0.659068 -0.392445 -0.026501 1 0 0 0 0 0 0 848991
-0.002432 -0.001554 0.120926 0.183506 0.659843 -0.392907 -0.026532 1 0 0 0 0 0 0 849989
-0.002432 -0.001554 0.120926 0.183734 0.660618 -0.393377 -0.026563 1 0 0 0 0 0 0 850990
-0.002432 -0.001554 0.120926 0.183937 0.661410 -0.393841 -0.026594 1 0 0 0 0 0 0 851991
-0.002413 -0.001559 0.120916 -0.071113 0.721089 -0.261219 -0.026625 1 0 0 0 0 0 0 852987
-0.002404 -0.001561 0.120912 0.025128 0.700810 -0.331115 -0.026657 1 0 0 0 0 0 0 853991
-0.002399 -0.001562 0.120911 0.094946 0.685487 -0.367453 -0.026688 1 0 0 0 0 0 0 854987
-0.002397 -0.001563 0.120911 0.131852 0.677493 -0.381621 -0.026719 1 0 0 0 0 0 0 855992
-0.002396 -0.001563 0.120910 0.150521 0.673822 -0.387007 -0.026753 1 0 0 0 0 0 0 857069
-0.002395 -0.001563 0.120910 0.159909 0.672303 -0.389189 -0.026784 1 0 0 0 0 0 0 858065
-0.002395 -0.001563 0.120910 0.164696 0.671914 -0.390240 -0.026815 1 0 0 0 0 0 0 859061
-0.002395 -0.001563 0.120910 0.167183 0.672110 -0.390913 -0.026846 1 0 0 0 0 0 0 860056
-0.002395 -0.001563 0.120910 0.168530 0.672599 -0.391441 -0.026878 1 0 0 0 0 0 0 861068
-0.002395 -0.001563 0.120910 0.169298 0.673240 -0.391923 -0.026909 1 0 0 0 0 0 0 862069
-0.002395 -0.001563 0.120910 0.169784 0.673942 -0.392388 -0.026940 1 0 0 0 0 0 0 863058
-0.002395 -0.001563 0.120910 0.170115 0.674691 -0.392842 -0.026972 1 0 0 0 0 0 0 864071
-0.002395 -0.001563 0.120910 0.170389 0.675461 -0.393299 -0.027003 1 0 0 0 0 0 0 865067
-0.002395 -0.001563 0.120910 0.170613 0.676199 -0.393745 -0.027033 1 0 0 0 0 0 0 866034
-0.002395 -0.001563 0.120910 0.170836 0.677001 -0.394210 -0.027065 1 0 0 0 0 0 0 867055
-0.002395 -0.001563 0.120910 0.171034 0.677754 -0.394649 -0.027096 1 0 0 0 0 0 0 868032
-0.002395 -0.001563 0.120910 0.171249 0.678552 -0.395121 -0.027128 1 0 0 0 0 0 0 869058
-0.002395 -0.001563 0.120910 0.171444 0.679321 -0.395569 -0.027158 1 0 0 0 0 0 0 870042
-0.002395 -0.001563 0.120910 0.171632 0.680115 -0.396024 -0.027190 1 0 0 0 0 0 0 871055
-0.002395 -0.001563 0.120910 0.171834 0.680893 -0.396484 -0.027221 1 0 0 0 0 0 0 872039
-0.002395 -0.001563 0.120910 0.172046 0.681686 -0.396935 -0.027253 1 0 0 0 0 0 0 873055
-0.002395 -0.001563 0.120910 0.172222 0.682449 -0.397382 -0.027283 1 0 0 0 0 0 0 874039
-0.002395 -0.001563 0.120910 0.172432 0.683240 -0.397851 -0.027315 1 0 0 0 0 0 0 875055
-0.002395 -0.001563 0.120910 0.172627 0.684008 -0.398299 -0.027346 1 0 0 0 0 0 0 876038
-0.002395 -0.001563 0.120910 0.172828 0.684802 -0.398762 -0.027378 1 0 0 0 0 0 0 877055
-0.002395 -0.001563 0.120910 0.173010 0.685574 -0.399203 -0.027408 1 0 0 0 0 0 0 878039
-0.002395 -0.001563 0.120910 0.173214 0.686364 -0.399670 -0.027440 1 0 0 0 0 0 0 879038
-0.002395 -0.001563 0.120910 0.173427 0.687156 -0.400120 -0.027471 1 0 0 0 0 0 0 880053
-0.002395 -0.001563 0.120910 0.173602 0.687920 -0.400568 -0.027502 1 0 0 0 0 0 0 881038
-0.002395 -0.001563 0.120910 0.173813 0.688710 -0.401036 -0.027534 1 0 0 0 0 0 0 882053
-0.002407 -0.001577 0.120899 0.344848 0.871413 -0.252729 -0.027565 1 0 0 0 0 0 0 883037
-0.002414 -0.001584 0.120895 0.283008 0.805719 -0.330678 -0.027596 1 0 0 0 0 0 0 884052
-0.002417 -0.001587 0.120894 0.236684 0.756897 -0.371120 -0.027625 1 0 0 0 0 0 0 884973
-0.002419 -0.001589 0.120894 0.211797 0.731109 -0.386869 -0.027657 1 0 0 0 0 0 0 885982
-0.002419 -0.001590 0.120893 0.199169 0.718337 -0.392772 -0.027687 1 0 0 0 0 0 0 886972
-0.002420 -0.001590 0.120893 0.192908 0.712305 -0.395152 -0.027719 1 0 0 0 0 0 0 887982
-0.002420 -0.001590 0.120893 0.189862 0.709666 -0.396268 -0.027750 1 0 0 0 0 0 0 888972
-0.002420 -0.001591 0.120893 0.188445 0.708763 -0.396962 -0.027782 1 0 0 0 0 0 0 889981
-0.002420 -0.001591 0.120893 0.187836 0.708688 -0.397469 -0.027812 1 0 0 0 0 0 0 890972
-0.002420 -0.001591 0.120893 0.187631 0.709066 -0.397956 -0.027844 1 0 0 0 0 0 0 891981
-0.002420 -0.001591 0.120893 0.187628 0.709632 -0.398418 -0.027875 1 0 0 0 0 0 0 892971
-0.002420 -0.001591 0.120893 0.187754 0.710329 -0.398868 -0.027907 1 0 0 0 0 0 0 893981
-0.002420 -0.001591 0.120893 0.187907 0.711056 -0.399313 -0.027937 1 0 0 0 0 0 0 894971
-0.002420 -0.001591 0.120893 0.188085 0.711834 -0.399749 -0.027969 1 0 0 0 0 0 0 895973
-0.002420 -0.001591 0.120893 0.188289 0.712614 -0.400198 -0.028000 1 0 0 0 0 0 0 896981
-0.002420 -0.001591 0.120893 0.188485 0.713403 -0.400654 -0.028031 1 0 0 0 0 0 0 897971
-0.002420 -0.001591 0.120893 0.188700 0.714196 -0.401100 -0.028063 1 0 0 0 0 0 0 898982
-0.002426 -0.001572 0.120883 0.261332 0.465506 -0.264353 -0.028095 1 0 0 0 0 0 0 899996
-0.002428 -0.001563 0.120880 0.235926 0.559477 -0.336177 -0.028125 1 0 0 0 0 0 0 900975
-0.002430 -0.001558 0.120878 0.216425 0.628079 -0.373514 -0.028156 1 0 0 0 0 0 0 901972
-0.002431 -0.001556 0.120878 0.205840 0.664705 -0.388053 -0.028188 1 0 0 0 0 0 0 902987
-0.002431 -0.001555 0.120878 0.200472 0.683511 -0.393521 -0.028219 1 0 0 0 0 0 0 903978
-0.002431 -0.001554 0.120878 0.197839 0.693326 -0.395742 -0.028251 1 0 0 0 0 0 0 904994
-0.002431 -0.001554 0.120878 0.196622 0.698587 -0.396802 -0.028282 1 0 0 0 0 0 0 905989
-0.002431 -0.001554 0.120878 0.196102 0.701607 -0.397460 -0.028313 1 0 0 0 0 0 0 906988
-0.002431 -0.001554 0.120878 0.195959 0.703503 -0.397969 -0.028344 1 0 0 0 0 0 0 907989
-0.002431 -0.001554 0.120878 0.195991 0.704842 -0.398436 -0.028376 1 0 0 0 0 0 0 908991
-0.002431 -0.001554 0.120878 0.196111 0.705877 -0.398880 -0.028406 1 0 0 0 0 0 0 909958
-0.002431 -0.001554 0.120878 0.196290 0.706815 -0.399320 -0.028438 1 0 0 0 0 0 0 910989
-0.002431 -0.001554 0.120878 0.196485 0.707659 -0.399769 -0.028469 1 0 0 0 0 0 0 911988
-0.002431 -0.001554 0.120878 0.196681 0.708494 -0.400212 -0.028501 1 0 0 0 0 0 0 913008
-0.002431 -0.001554 0.120878 0.196898 0.709289 -0.400646 -0.028532 1 0 0 0 0 0 0 914001
-0.002431 -0.001554 0.120878 0.197106 0.710060 -0.401092 -0.028563 1 0 0 0 0 0 0 915002
-0.002431 -0.001554 0.120878 0.197328 0.710842 -0.401523 -0.028595 1 0 0 0 0 0 0 915999
-0.002431 -0.001554 0.120878 0.197541 0.711631 -0.401968 -0.028626 1 0 0 0 0 0 0 916999
-0.002431 -0.001554 0.120878 0.197760 0.712397 -0.402401 -0.028657 1 0 0 0 0 0 0 917998
-0.002431 -0.001554 0.120878 0.197952 0.713177 -0.402845 -0.028688 1 0 0 0 0 0 0 918996
-0.002431 -0.001554 0.120878 0.198186 0.713962 -0.403285 -0.028720 1 0 0 0 0 0 0 919998
-0.002431 -0.001554 0.120878 0.198407 0.714728 -0.403717 -0.028751 1 0 0 0 0 0 0 920998
-0.002431 -0.001554 0.120878 0.198607 0.715517 -0.404155 -0.028782 1 0 0 0 0 0 0 921997
-0.002431 -0.001554 0.120878 0.198825 0.716283 -0.404606 -0.028813 1 0 0 0 0 0 0 922996
-0.002431 -0.001554 0.120878 0.199053 0.717057 -0.405034 -0.028845 1 0 0 0 0 0 0 923997
-0.002431 -0.001554 0.120878 0.199254 0.717848 -0.405472 -0.028876 1 0 0 0 0 0 0 924997
-0.002431 -0.001554 0.120878 0.199484 0.718612 -0.405910 -0.028907 1 0 0 0 0 0 0 925998
-0.002431 -0.001554 0.120878 0.199689 0.719389 -0.406361 -0.028938 1 0 0 0 0 0 0 926995
-0.002431 -0.001554 0.120878 0.199903 0.720166 -0.406782 -0.028970 1 0 0 0 0 0 0 927996
-0.002431 -0.001554 0.120878 0.200128 0.720956 -0.407234 -0.029001 1 0 0 0 0 0 0 929001
-0.002431 -0.001554 0.120878 0.200344 0.721730 -0.407672 -0.029032 1 0 0 0 0 0 0 929996
-0.002431 -0.001554 0.120878 0.200556 0.722489 -0.408113 -0.029063 1 0 0 0 0 0 0 930999
-0.002431 -0.001554 0.120878 0.200763 0.723284 -0.408544 -0.029095 1 0 0 0 0 0 0 931996
-0.002431 -0.001554 0.120878 0.200993 0.724050 -0.408982 -0.029126 1 0 0 0 0 0 0 932998
-0.002431 -0.001554 0.120878 0.201207 0.724836 -0.409426 -0.029157 1 0 0 0 0 0 0 933996
-0.002431 -0.001554 0.120878 0.201402 0.725608 -0.409867 -0.029188 1 0 0 0 0 0 0 934996
-0.002431 -0.001554 0.120878 0.201635 0.726365 -0.410291 -0.029219 1 0 0 0 0 0 0 935979
-0.002431 -0.001554 0.120878 0.201854 0.727168 -0.410744 -0.029251 1 0 0 0 0 0 0 936998
-0.002431 -0.001554 0.120878 0.202073 0.727934 -0.411176 -0.029282 1 0 0 0 0 0 0 937997
-0.002431 -0.001554 0.120878 0.202264 0.728710 -0.411619 -0.029313 1 0 0 0 0 0 0 938990
-0.002431 -0.001554 0.120878 0.202502 0.729489 -0.412055 -0.029345 1 0 0 0 0 0 0 940000
-0.002431 -0.001554 0.120878 0.202714 0.730267 -0.412495 -0.029375 1 0 0 0 0 0 0 940988
-0.002431 -0.001554 0.120878 0.202920 0.731055 -0.412931 -0.029407 1 0 0 0 0 0 0 941996
-0.002431 -0.001554 0.120878 0.203137 0.731795 -0.413369 -0.029438 1 0 0 0 0 0 0 942978
-0.002431 -0.001554 0.120878 0.203362 0.732604 -0.413816 -0.029470 1 0 0 0 0 0 0 943997
-0.002431 -0.001554 0.120878 0.203570 0.733374 -0.414242 -0.029501 1 0 0 0 0 0 0 944997
-0.002431 -0.001554 0.120878 0.203794 0.734162 -0.414693 -0.029532 1 0 0 0 0 0 0 946000
-0.002431 -0.001554 0.120878 0.204002 0.734927 -0.415138 -0.029563 1 0 0 0 0 0 0 946995
-0.002431 -0.001554 0.120878 0.204224 0.735687 -0.415557 -0.029594 1 0 0 0 0 0 0 947978
-0.002431 -0.001554 0.120878 0.204430 0.736492 -0.416003 -0.029626 1 0 0 0 0 0 0 948997
-0.002431 -0.001554 0.120878 0.204655 0.737241 -0.416433 -0.029656 1 0 0 0 0 0 0 949978
-0.002431 -0.001554 0.120878 0.204861 0.738019 -0.416885 -0.029688 1 0 0 0 0 0 0 950977
-0.002431 -0.001554 0.120878 0.205076 0.738802 -0.417309 -0.029719 1 0 0 0 0 0 0 951985
-0.002431 -0.001554 0.120878 0.205315 0.739641 -0.417788 -0.029753 1 0 0 0 0 0 0 953053
-0.002431 -0.001554 0.120878 0.205528 0.740406 -0.418221 -0.029783 1 0 0 0 0 0 0 954037
-0.002431 -0.001554 0.120878 0.205750 0.741182 -0.418660 -0.029815 1 0 0 0 0 0 0 955051
-0.002431 -0.001554 0.120878 0.205940 0.741952 -0.419099 -0.029846 1 0 0 0 0 0 0 956036
-0.002431 -0.001554 0.120878 0.206164 0.742680 -0.419507 -0.029875 1 0 0 0 0 0 0 956980
-0.002431 -0.001554 0.120878 0.206377 0.743461 -0.419947 -0.029906 1 0 0 0 0 0 0 957971
-0.002431 -0.001554 0.120878 0.206582 0.744249 -0.420384 -0.029938 1 0 0 0 0 0 0 958980
-0.002431 -0.001554 0.120878 0.206802 0.744996 -0.420825 -0.029969 1 0 0 0 0 0 0 959970
-0.002431 -0.001554 0.120878 0.207025 0.745797 -0.421268 -0.030000 1 0 0 0 0 0 0 960979
-0.002431 -0.001554 0.120878 0.207230 0.746560 -0.421690 -0.030031 1 0 0 0 0 0 0 961970
-0.002431 -0.001554 0.120878 0.207453 0.747344 -0.422140 -0.030062 1 0 0 0 0 0 0 962969
-0.002431 -0.001554 0.120878 0.207664 0.748120 -0.422590 -0.030094 1 0 0 0 0 0 0 963978
-0.002431 -0.001554 0.120878 0.207876 0.748890 -0.423007 -0.030125 1 0 0 0 0 0 0 964970
-0.002431 -0.001554 0.120878 0.208102 0.749682 -0.423460 -0.030156 1 0 0 0 0 0 0 965978
-0.002431 -0.001554 0.120878 0.208320 0.750441 -0.423890 -0.030187 1 0 0 0 0 0 0 966969
-0.002431 -0.001554 0.120878 0.208527 0.751227 -0.424346 -0.030219 1 0 0 0 0 0 0 967979
-0.002431 -0.001554 0.120878 0.208739 0.751997 -0.424762 -0.030250 1 0 0 0 0 0 0 968970
-0.002431 -0.001554 0.120878 0.208965 0.752789 -0.425215 -0.030281 1 0 0 0 0 0 0 969978
-0.002431 -0.001554 0.120878 0.209179 0.753559 -0.425651 -0.030312 1 0 0 0 0 0 0 970968
-0.002431 -0.001554 0.120878 0.209381 0.754327 -0.426089 -0.030344 1 0 0 0 0 0 0 971978
-0.002431 -0.001554 0.120878 0.209611 0.755121 -0.426534 -0.030375 1 0 0 0 0 0 0 972981
-0.002431 -0.001554 0.120878 0.209831 0.755884 -0.426965 -0.030406 1 0 0 0 0 0 0 973976
-0.002431 -0.001554 0.120878 0.210046 0.756679 -0.427413 -0.030438 1 0 0 0 0 0 0 974985
-0.002431 -0.001554 0.120878 0.210238 0.757440 -0.427847 -0.030469 1 0 0 0 0 0 0 975971
-0.002431 -0.001554 0.120878 0.210478 0.758223 -0.428286 -0.030500 1 0 0 0 0 0 0 976987
-0.002431 -0.001554 0.120878 0.210692 0.759008 -0.428729 -0.030532 1 0 0 0 0 0 0 977984
-0.002431 -0.001554 0.120878 0.210898 0.759773 -0.429153 -0.030563 1 0 0 0 0 0 0 978978
-0.002431 -0.001554 0.120878 0.211115 0.760554 -0.429613 -0.030594 1 0 0 0 0 0 0 979984
-0.002431 -0.001554 0.120878 0.211333 0.761321 -0.430036 -0.030625 1 0 0 0 0 0 0 980960
-0.002431 -0.001554 0.120878 0.211546 0.762109 -0.430473 -0.030657 1 0 0 0 0 0 0 981985
-0.002431 -0.001554 0.120878 0.211770 0.762896 -0.430924 -0.030688 1 0 0 0 0 0 0 982988
-0.002431 -0.001554 0.120878 0.211980 0.763647 -0.431361 -0.030719 1 0 0 0 0 0 0 983979
-0.002431 -0.001554 0.120878 0.212196 0.764425 -0.431790 -0.030750 1 0 0 0 0 0 0 984958
-0.002431 -0.001554 0.120878 0.212409 0.765217 -0.432229 -0.030782 1 0 0 0 0 0 0 985986
-0.002431 -0.001554 0.120878 0.212631 0.765995 -0.432675 -0.030813 1 0 0 0 0 0 0 986977
-0.002431 -0.001554 0.120878 0.212842 0.766774 -0.433127 -0.030844 1 0 0 0 0 0 0 987989
-0.002431 -0.001554 0.120878 0.213056 0.767550 -0.433548 -0.030876 1 0 0 0 0 0 0 988990
-0.002431 -0.001554 0.120878 0.213280 0.768336 -0.433997 -0.030907 1 0 0 0 0 0 0 989990
-0.002431 -0.001554 0.120878 0.213499 0.769098 -0.434428 -0.030938 1 0 0 0 0 0 0 990985
-0.002431 -0.001554 0.120878 0.213704 0.769877 -0.434880 -0.030969 1 0 0 0 0 0 0 991986
-0.002431 -0.001554 0.120878 0.213915 0.770667 -0.435308 -0.031000 1 0 0 0 0 0 0 992987
-0.002431 -0.001554 0.120878 0.214143 0.771421 -0.435740 -0.031031 1 0 0 0 0 0 0 993975
-0.002431 -0.001554 0.120878 0.214358 0.772215 -0.436189 -0.031063 1 0 0 0 0 0 0 994984
-0.002431 -0.001554 0.120878 0.214564 0.772978 -0.436612 -0.031094 1 0 0 0 0 0 0 995976
-0.002431 -0.001554 0.120878 0.214781 0.773763 -0.437074 -0.031125 1 0 0 0 0 0 0 996987
-0.002431 -0.001554 0.120878 0.215005 0.774547 -0.437508 -0.031157 1 0 0 0 0 0 0 997986
-0.002431 -0.001554 0.120878 0.215213 0.775316 -0.437933 -0.031188 1 0 0 0 0 0 0 998986
-0.002431 -0.001554 0.120878 0.215436 0.776101 -0.438383 -0.031219 1 0 0 0 0 0 0 999986
-0.002431 -0.001554 0.120878 0.215648 0.776859 -0.438824 -0.031250 1 0 0 0 0 0 1 986
-0.002431 -0.001554 0.120878 0.215868 0.777654 -0.439262 -0.031282 1 0 0 0 0 0 1 1986
-0.002431 -0.001554 0.120878 0.216072 0.778413 -0.439683 -0.031313 1 0 0 0 0 0 1 2973
-0.002431 -0.001554 0.120878 0.216294 0.779193 -0.440130 -0.031344 1 0 0 0 0 0 1 3966
-0.002431 -0.001554 0.120878 0.216507 0.779978 -0.440585 -0.031375 1 0 0 0 0 0 1 4986
-0.002431 -0.001554 0.120878 0.216721 0.780753 -0.441005 -0.031407 1 0 0 0 0 0 1 5985
-0.002431 -0.001554 0.120878 0.216945 0.781539 -0.441455 -0.031438 1 0 0 0 0 0 1 6986
-0.002431 -0.001554 0.120878 0.217165 0.782304 -0.441888 -0.031469 1 0 0 0 0 0 1 7984
-0.002431 -0.001554 0.120878 0.217370 0.783085 -0.442341 -0.031500 1 0 0 0 0 0 1 8987
-0.002431 -0.001554 0.120878 0.217580 0.783872 -0.442767 -0.031532 1 0 0 0 0 0 1 9985
-0.002431 -0.001554 0.120878 0.217804 0.784612 -0.443191 -0.031562 1 0 0 0 0 0 1 10955
-0.002431 -0.001554 0.120878 0.218018 0.785399 -0.443636 -0.031593 1 0 0 0 0 0 1 11955
-0.002431 -0.001554 0.120878 0.218223 0.786182 -0.444082 -0.031625 1 0 0 0 0 0 1 12983
-0.002431 -0.001554 0.120878 0.218454 0.786975 -0.444526 -0.031657 1 0 0 0 0 0 1 13984
-0.002431 -0.001554 0.120878 0.218669 0.787746 -0.444962 -0.031688 1 0 0 0 0 0 1 14974
-0.002431 -0.001554 0.120878 0.218878 0.788519 -0.445391 -0.031719 1 0 0 0 0 0 1 15981
-0.002431 -0.001554 0.120878 0.219094 0.789299 -0.445850 -0.031750 1 0 0 0 0 0 1 16986
-0.002431 -0.001554 0.120878 0.219320 0.790069 -0.446275 -0.031782 1 0 0 0 0 0 1 17981
-0.002431 -0.001554 0.120878 0.219534 0.790860 -0.446721 -0.031813 1 0 0 0 0 0 1 18984
-0.002431 -0.001554 0.120878 0.219742 0.791631 -0.447149 -0.031844 1 0 0 0 0 0 1 19987
-0.002431 -0.001554 0.120878 0.219956 0.792406 -0.447605 -0.031875 1 0 0 0 0 0 1 20985
-0.002431 -0.001554 0.120878 0.220180 0.793191 -0.448039 -0.031907 1 0 0 0 0 0 1 21985
-0.002431 -0.001554 0.120878 0.220381 0.793937 -0.448451 -0.031937 1 0 0 0 0 0 1 22955
-0.002431 -0.001554 0.120878 0.220611 0.794744 -0.448914 -0.031969 1 0 0 0 0 0 1 23984
-0.002431 -0.001554 0.120878 0.220817 0.795480 -0.449342 -0.031999 1 0 0 0 0 0 1 24956
-0.002431 -0.001554 0.120878 0.221030 0.796298 -0.449786 -0.032032 1 0 0 0 0 0 1 25982
-0.002431 -0.001554 0.120878 0.221256 0.797071 -0.450228 -0.032063 1 0 0 0 0 0 1 26978
-0.002431 -0.001554 0.120878 0.221474 0.797829 -0.450657 -0.032094 1 0 0 0 0 0 1 27968
-0.002431 -0.001554 0.120878 0.221681 0.798615 -0.451113 -0.032125 1 0 0 0 0 0 1 28978
-0.002431 -0.001554 0.120878 0.221895 0.799391 -0.451533 -0.032156 1 0 0 0 0 0 1 29977
-0.002431 -0.001554 0.120878 0.222117 0.800170 -0.451979 -0.032187 1 0 0 0 0 0 1 30969
-0.002431 -0.001554 0.120878 0.222334 0.800948 -0.452419 -0.032219 1 0 0 0 0 0 1 31968
-0.002431 -0.001554 0.120878 0.222543 0.801724 -0.452849 -0.032250 1 0 0 0 0 0 1 32978
-0.002431 -0.001554 0.120878 0.222756 0.802492 -0.453302 -0.032281 1 0 0 0 0 0 1 33968
-0.002431 -0.001554 0.120878 0.222987 0.803281 -0.453738 -0.032313 1 0 0 0 0 0 1 34988
-0.002431 -0.001554 0.120878 0.223184 0.804056 -0.454167 -0.032344 1 0 0 0 0 0 1 35967
-0.002431 -0.001554 0.120878 0.223413 0.804839 -0.454616 -0.032375 1 0 0 0 0 0 1 36977
-0.002431 -0.001554 0.120878 0.223623 0.805588 -0.455052 -0.032406 1 0 0 0 0 0 1 37967
-0.002431 -0.001554 0.120878 0.223843 0.806384 -0.455491 -0.032437 1 0 0 0 0 0 1 38968
-0.002431 -0.001554 0.120878 0.224052 0.807161 -0.455921 -0.032469 1 0 0 0 0 0 1 39977
-0.002431 -0.001554 0.120878 0.224274 0.807939 -0.456367 -0.032500 1 0 0 0 0 0 1 40968
-0.002431 -0.001554 0.120878 0.224487 0.808703 -0.456811 -0.032531 1 0 0 0 0 0 1 41977
-0.002431 -0.001554 0.120878 0.224693 0.809494 -0.457239 -0.032562 1 0 0 0 0 0 1 42968
-0.002431 -0.001554 0.120878 0.224922 0.810276 -0.457687 -0.032594 1 0 0 0 0 0 1 43976
-0.002431 -0.001554 0.120878 0.225143 0.811046 -0.458123 -0.032625 1 0 0 0 0 0 1 44982
-0.002431 -0.001554 0.120878 0.225348 0.811825 -0.458575 -0.032657 1 0 0 0 0 0 1 45982
-0.002437 -0.001535 0.120867 0.298326 0.561861 -0.320908 -0.032687 1 0 0 0 0 0 1 46966
-0.002439 -0.001526 0.120864 0.273182 0.655099 -0.392554 -0.032719 1 0 0 0 0 0 1 47976
-0.002441 -0.001521 0.120863 0.253796 0.723321 -0.429829 -0.032750 1 0 0 0 0 0 1 48983
-0.002442 -0.001519 0.120862 0.243274 0.759719 -0.444333 -0.032782 1 0 0 0 0 0 1 49980
-0.002442 -0.001518 0.120862 0.237929 0.778441 -0.449798 -0.032813 1 0 0 0 0 0 1 50987
-0.002442 -0.001517 0.120862 0.235334 0.788175 -0.451997 -0.032844 1 0 0 0 0 0 1 51986
-0.002442 -0.001517 0.120862 0.234111 0.793388 -0.453039 -0.032874 1 0 0 0 0 0 1 52955
-0.002442 -0.001517 0.120862 0.233603 0.796369 -0.453684 -0.032906 1 0 0 0 0 0 1 53954
-0.002442 -0.001517 0.120862 0.233470 0.798272 -0.454202 -0.032938 1 0 0 0 0 0 1 54982
-0.002442 -0.001517 0.120862 0.233507 0.799590 -0.454663 -0.032969 1 0 0 0 0 0 1 55984
-0.002442 -0.001517 0.120862 0.233640 0.800634 -0.455095 -0.033000 1 0 0 0 0 0 1 56986
-0.002442 -0.001517 0.120862 0.233823 0.801516 -0.455543 -0.033032 1 0 0 0 0 0 1 57985
-0.002442 -0.001517 0.120862 0.234012 0.802344 -0.455964 -0.033063 1 0 0 0 0 0 1 58986
-0.002442 -0.001517 0.120862 0.234231 0.803138 -0.456398 -0.033094 1 0 0 0 0 0 1 59984
-0.002442 -0.001517 0.120862 0.234446 0.803925 -0.456825 -0.033126 1 0 0 0 0 0 1 60988
-0.002455 -0.001530 0.120851 0.406509 0.987793 -0.307520 -0.033157 1 0 0 0 0 0 1 61986
-0.002467 -0.001519 0.120837 0.418104 0.671906 -0.246837 -0.033188 1 0 0 0 0 0 1 62983
-0.002473 -0.001513 0.120832 0.346813 0.715772 -0.358428 -0.033219 1 0 0 0 0 0 1 63983
-0.002476 -0.001510 0.120830 0.302545 0.757469 -0.410918 -0.033250 1 0 0 0 0 0 1 64980
-0.002477 -0.001509 0.120830 0.279302 0.780388 -0.430863 -0.033282 1 0 0 0 0 0 1 65983
-0.002478 -0.001508 0.120829 0.267535 0.792297 -0.438229 -0.033313 1 0 0 0 0 0 1 66984
-0.002479 -0.001508 0.120829 0.261712 0.798618 -0.441080 -0.033344 1 0 0 0 0 0 1 67984
-0.002479 -0.001507 0.120829 0.258903 0.802129 -0.442348 -0.033375 1 0 0 0 0 0 1 68984
-0.002479 -0.001507 0.120829 0.257598 0.804255 -0.443066 -0.033407 1 0 0 0 0 0 1 69983
-0.002479 -0.001507 0.120829 0.257070 0.805687 -0.443582 -0.033438 1 0 0 0 0 0 1 70983
-0.002479 -0.001507 0.120829 0.256932 0.806792 -0.444029 -0.033469 1 0 0 0 0 0 1 71983
-0.002479 -0.001507 0.120829 0.256969 0.807722 -0.444456 -0.033500 1 0 0 0 0 0 1 72984
-0.002479 -0.001507 0.120829 0.257105 0.808564 -0.444886 -0.033532 1 0 0 0 0 0 1 73983
-0.002479 -0.001507 0.120829 0.257302 0.809366 -0.445291 -0.033563 1 0 0 0 0 0 1 74986
-0.002479 -0.001507 0.120829 0.257515 0.810128 -0.445711 -0.033594 1 0 0 0 0 0 1 75984
-0.002484 -0.001489 0.120819 0.330474 0.560128 -0.307694 -0.033625 1 0 0 0 0 0 1 76985
-0.002487 -0.001480 0.120815 0.305458 0.653096 -0.379359 -0.033657 1 0 0 0 0 0 1 77983
-0.002489 -0.001475 0.120814 0.286150 0.721144 -0.416639 -0.033688 1 0 0 0 0 0 1 78982
-0.002489 -0.001473 0.120814 0.275669 0.757477 -0.431135 -0.033719 1 0 0 0 0 0 1 79981
-0.002490 -0.001472 0.120814 0.270358 0.776143 -0.436566 -0.033750 1 0 0 0 0 0 1 80984
-0.002490 -0.001471 0.120814 0.267770 0.785831 -0.438745 -0.033781 1 0 0 0 0 0 1 81980
-0.002490 -0.001471 0.120814 0.266580 0.791039 -0.439781 -0.033813 1 0 0 0 0 0 1 82984
-0.002490 -0.001471 0.120814 0.266116 0.793998 -0.440403 -0.033844 1 0 0 0 0 0 1 83982
-0.002503 -0.001484 0.120802 0.437860 0.979072 -0.291011 -0.033875 1 0 0 0 0 0 1 84985
-0.002509 -0.001491 0.120799 0.376700 0.914526 -0.368552 -0.033906 1 0 0 0 0 0 1 85970
-0.002512 -0.001494 0.120797 0.330724 0.866369 -0.408865 -0.033938 1 0 0 0 0 0 1 86976
-0.002514 -0.001496 0.120797 0.306026 0.840883 -0.424498 -0.033969 1 0 0 0 0 0 1 87984
-0.002515 -0.001497 0.120797 0.293521 0.828243 -0.430352 -0.034000 1 0 0 0 0 0 1 88985
-0.002515 -0.001497 0.120797 0.287347 0.822253 -0.432666 -0.034032 1 0 0 0 0 0 1 89983
-0.002516 -0.001497 0.120797 0.284342 0.819608 -0.433722 -0.034062 1 0 0 0 0 0 1 90964
-0.002516 -0.001498 0.120796 0.282985 0.818678 -0.434368 -0.034094 1 0 0 0 0 0 1 91980
-0.002521 -0.001479 0.120786 0.355146 0.567765 -0.296269 -0.034125 1 0 0 0 0 0 1 92984
-0.002524 -0.001470 0.120783 0.329800 0.660168 -0.367961 -0.034157 1 0 0 0 0 0 1 93983
-0.002525 -0.001465 0.120781 0.310331 0.727954 -0.405239 -0.034188 1 0 0 0 0 0 1 94982
-0.002526 -0.001463 0.120781 0.299788 0.764139 -0.419712 -0.034219 1 0 0 0 0 0 1 95983
-0.002526 -0.001462 0.120781 0.294427 0.782710 -0.425136 -0.034250 1 0 0 0 0 0 1 96963
-0.002527 -0.001461 0.120781 0.291846 0.792364 -0.427297 -0.034281 1 0 0 0 0 0 1 97976
-0.002527 -0.001461 0.120781 0.290670 0.797551 -0.428311 -0.034312 1 0 0 0 0 0 1 98966
-0.002527 -0.001461 0.120781 0.290195 0.800508 -0.428915 -0.034344 1 0 0 0 0 0 1 99974
-0.002527 -0.001461 0.120781 0.290104 0.802330 -0.429385 -0.034375 1 0 0 0 0 0 1 100966
-0.002527 -0.001461 0.120781 0.290182 0.803633 -0.429795 -0.034406 1 0 0 0 0 0 1 101974
-0.002527 -0.001461 0.120781 0.290351 0.804620 -0.430201 -0.034437 1 0 0 0 0 0 1 102965
-0.002527 -0.001461 0.120781 0.290571 0.805503 -0.430590 -0.034469 1 0 0 0 0 0 1 103975
-0.002527 -0.001461 0.120781 0.290799 0.806298 -0.430982 -0.034500 1 0 0 0 0 0 1 104965
-0.002527 -0.001461 0.120781 0.291062 0.807071 -0.431382 -0.034531 1 0 0 0 0 0 1 105973
-0.002527 -0.001461 0.120781 0.291320 0.807810 -0.431757 -0.034562 1 0 0 0 0 0 1 106965
-0.002527 -0.001461 0.120781 0.291582 0.808558 -0.432155 -0.034594 1 0 0 0 0 0 1 107973
-0.002527 -0.001461 0.120781 0.291843 0.809284 -0.432543 -0.034625 1 0 0 0 0 0 1 108965
-0.002527 -0.001461 0.120781 0.292109 0.810021 -0.432937 -0.034656 1 0 0 0 0 0 1 109974
-0.002527 -0.001461 0.120781 0.292362 0.810736 -0.433331 -0.034687 1 0 0 0 0 0 1 110965
-0.002527 -0.001461 0.120781 0.292623 0.811483 -0.433712 -0.034719 1 0 0 0 0 0 1 111974
-0.002527 -0.001461 0.120781 0.292898 0.812212 -0.434107 -0.034750 1 0 0 0 0 0 1 112974
-0.002527 -0.001461 0.120781 0.293157 0.812947 -0.434501 -0.034781 1 0 0 0 0 0 1 113965
-0.002527 -0.001461 0.120781 0.293414 0.813677 -0.434883 -0.034813 1 0 0 0 0 0 1 114974
-0.002527 -0.001461 0.120781 0.293687 0.814399 -0.435276 -0.034844 1 0 0 0 0 0 1 115968
-0.002527 -0.001461 0.120781 0.293953 0.815154 -0.435681 -0.034875 1 0 0 0 0 0 1 116986
-0.002527 -0.001461 0.120781 0.294215 0.815863 -0.436059 -0.034906 1 0 0 0 0 0 1 117971
-0.002527 -0.001461 0.120781 0.294467 0.816594 -0.436443 -0.034937 1 0 0 0 0 0 1 118970
-0.002527 -0.001461 0.120781 0.294744 0.817329 -0.436842 -0.034969 1 0 0 0 0 0 1 119980
-0.002527 -0.001461 0.120781 0.294997 0.818063 -0.437247 -0.035000 1 0 0 0 0 0 1 120981
-0.002527 -0.001461 0.120781 0.295257 0.818790 -0.437618 -0.035031 1 0 0 0 0 0 1 121976
-0.002527 -0.001461 0.120781 0.295535 0.819525 -0.438016 -0.035063 1 0 0 0 0 0 1 122986
-0.002527 -0.001461 0.120781 0.295795 0.820262 -0.438411 -0.035094 1 0 0 0 0 0 1 123980
-0.002527 -0.001461 0.120781 0.296062 0.820983 -0.438796 -0.035125 1 0 0 0 0 0 1 124981
-0.002527 -0.001461 0.120781 0.296312 0.821712 -0.439178 -0.035156 1 0 0 0 0 0 1 125977
-0.002527 -0.001461 0.120781 0.296587 0.822442 -0.439575 -0.035188 1 0 0 0 0 0 1 126980
-0.002527 -0.001461 0.120781 0.296849 0.823185 -0.439973 -0.035219 1 0 0 0 0 0 1 127981
-0.002527 -0.001461 0.120781 0.297104 0.823908 -0.440352 -0.035250 1 0 0 0 0 0 1 128982
-0.002527 -0.001461 0.120781 0.297379 0.824637 -0.440748 -0.035282 1 0 0 0 0 0 1 129985
-0.002527 -0.001461 0.120781 0.297639 0.825378 -0.441145 -0.035313 1 0 0 0 0 0 1 130983
-0.002527 -0.001461 0.120781 0.297907 0.826099 -0.441530 -0.035344 1 0 0 0 0 0 1 131985
-0.002527 -0.001461 0.120781 0.298150 0.826821 -0.441920 -0.035375 1 0 0 0 0 0 1 132983
-0.002527 -0.001461 0.120781 0.298430 0.827555 -0.442309 -0.035407 1 0 0 0 0 0 1 133981
-0.002527 -0.001461 0.120781 0.298692 0.828297 -0.442705 -0.035438 1 0 0 0 0 0 1 134980
-0.002527 -0.001461 0.120781 0.298947 0.829021 -0.443085 -0.035469 1 0 0 0 0 0 1 135982
-0.002527 -0.001461 0.120781 0.299214 0.829726 -0.443468 -0.035499 1 0 0 0 0 0 1 136952
-0.002527 -0.001461 0.120781 0.299486 0.830477 -0.443870 -0.035532 1 0 0 0 0 0 1 137981
-0.002527 -0.001461 0.120781 0.299734 0.831222 -0.444261 -0.035563 1 0 0 0 0 0 1 138981
-0.002527 -0.001461 0.120781 0.300011 0.831939 -0.444651 -0.035594 1 0 0 0 0 0 1 139980
-0.002527 -0.001461 0.120781 0.300276 0.832669 -0.445041 -0.035625 1 0 0 0 0 0 1 140981
-0.002527 -0.001461 0.120781 0.300536 0.833410 -0.445438 -0.035657 1 0 0 0 0 0 1 141980
-0.002527 -0.001461 0.120781 0.300791 0.834133 -0.445816 -0.035688 1 0 0 0 0 0 1 142980
-0.002527 -0.001461 0.120781 0.301057 0.834851 -0.446219 -0.035719 1 0 0 0 0 0 1 143980
-0.002527 -0.001461 0.120781 0.301329 0.835590 -0.446604 -0.035750 1 0 0 0 0 0 1 144982
-0.002527 -0.001461 0.120781 0.301579 0.836337 -0.446995 -0.035782 1 0 0 0 0 0 1 145984
-0.002527 -0.001461 0.120781 0.301855 0.837052 -0.447384 -0.035813 1 0 0 0 0 0 1 146980
-0.002527 -0.001461 0.120781 0.302119 0.837779 -0.447773 -0.035844 1 0 0 0 0 0 1 147978
-0.002527 -0.001461 0.120781 0.302368 0.838525 -0.448164 -0.035875 1 0 0 0 0 0 1 148980
-0.002527 -0.001461 0.120781 0.302644 0.839241 -0.448554 -0.035906 1 0 0 0 0 0 1 149978
-0.002527 -0.001461 0.120781 0.302909 0.839971 -0.448944 -0.035938 1 0 0 0 0 0 1 150978
-0.002527 -0.001461 0.120781 0.303173 0.840700 -0.449334 -0.035969 1 0 0 0 0 0 1 151977
-0.002527 -0.001461 0.120781 0.303421 0.841445 -0.449725 -0.036000 1 0 0 0 0 0 1 152978
-0.002527 -0.001461 0.120781 0.303698 0.842162 -0.450115 -0.036031 1 0 0 0 0 0 1 153977
-0.002527 -0.001461 0.120781 0.303955 0.842883 -0.450512 -0.036063 1 0 0 0 0 0 1 154977
-0.002527 -0.001461 0.120781 0.304214 0.843624 -0.450891 -0.036094 1 0 0 0 0 0 1 155978
-0.002527 -0.001461 0.120781 0.304483 0.844358 -0.451289 -0.036125 1 0 0 0 0 0 1 156969
-0.002527 -0.001461 0.120781 0.304752 0.845081 -0.451676 -0.036156 1 0 0 0 0 0 1 157974
-0.002527 -0.001461 0.120781 0.305005 0.845818 -0.452062 -0.036188 1 0 0 0 0 0 1 158980
-0.002527 -0.001461 0.120781 0.305276 0.846558 -0.452465 -0.036219 1 0 0 0 0 0 1 159981
-0.002527 -0.001461 0.120781 0.305544 0.847278 -0.452850 -0.036250 1 0 0 0 0 0 1 160981
-0.002527 -0.001461 0.120781 0.305807 0.848006 -0.453239 -0.036282 1 0 0 0 0 0 1 161980
-0.002527 -0.001461 0.120781 0.306058 0.848737 -0.453622 -0.036313 1 0 0 0 0 0 1 162977
-0.002527 -0.001461 0.120781 0.306330 0.849480 -0.454026 -0.036344 1 0 0 0 0 0 1 163981
-0.002527 -0.001461 0.120781 0.306597 0.850199 -0.454411 -0.036375 1 0 0 0 0 0 1 164980
-0.002527 -0.001461 0.120781 0.306841 0.850922 -0.454801 -0.036406 1 0 0 0 0 0 1 165980
-0.002527 -0.001461 0.120781 0.307119 0.851669 -0.455198 -0.036438 1 0 0 0 0 0 1 166980
-0.002527 -0.001461 0.120781 0.307382 0.852377 -0.455575 -0.036468 1 0 0 0 0 0 1 167962
-0.002527 -0.001461 0.120781 0.307637 0.853117 -0.455963 -0.036500 1 0 0 0 0 0 1 168973
-0.002527 -0.001461 0.120781 0.307909 0.853839 -0.456356 -0.036531 1 0 0 0 0 0 1 169966
-0.002527 -0.001461 0.120781 0.308172 0.854586 -0.456756 -0.036563 1 0 0 0 0 0 1 170973
-0.002527 -0.001461 0.120781 0.308437 0.855300 -0.457138 -0.036594 1 0 0 0 0 0 1 171964
-0.002527 -0.001461 0.120781 0.308691 0.856038 -0.457525 -0.036625 1 0 0 0 0 0 1 172973
-0.002527 -0.001461 0.120781 0.308959 0.856771 -0.457923 -0.036656 1 0 0 0 0 0 1 173964
-0.002527 -0.001461 0.120781 0.309229 0.857497 -0.458312 -0.036688 1 0 0 0 0 0 1 174972
-0.002527 -0.001461 0.120781 0.309478 0.858223 -0.458692 -0.036718 1 0 0 0 0 0 1 175963
-0.002527 -0.001461 0.120781 0.309747 0.858949 -0.459098 -0.036750 1 0 0 0 0 0 1 176973
-0.002527 -0.001461 0.120781 0.310012 0.859690 -0.459485 -0.036781 1 0 0 0 0 0 1 177962
-0.002527 -0.001461 0.120781 0.310270 0.860421 -0.459867 -0.036812 1 0 0 0 0 0 1 178972
-0.002527 -0.001461 0.120781 0.310545 0.861148 -0.460262 -0.036844 1 0 0 0 0 0 1 179972
-0.002527 -0.001461 0.120781 0.310804 0.861883 -0.460656 -0.036875 1 0 0 0 0 0 1 180963
-0.002527 -0.001461 0.120781 0.311073 0.862610 -0.461045 -0.036906 1 0 0 0 0 0 1 181972
-0.002527 -0.001461 0.120781 0.311322 0.863335 -0.461425 -0.036937 1 0 0 0 0 0 1 182963
-0.002527 -0.001461 0.120781 0.311598 0.864069 -0.461823 -0.036969 1 0 0 0 0 0 1 183971
-0.002527 -0.001461 0.120781 0.311857 0.864805 -0.462218 -0.037000 1 0 0 0 0 0 1 184963
-0.002527 -0.001461 0.120781 0.312115 0.865536 -0.462601 -0.037031 1 0 0 0 0 0 1 185974
-0.002527 -0.001461 0.120781 0.312387 0.866257 -0.462993 -0.037062 1 0 0 0 0 0 1 186967
-0.002527 -0.001461 0.120781 0.312644 0.866999 -0.463402 -0.037094 1 0 0 0 0 0 1 187979
-0.002527 -0.001461 0.120781 0.312902 0.867722 -0.463770 -0.037125 1 0 0 0 0 0 1 188968
-0.002527 -0.001461 0.120781 0.313180 0.868456 -0.464168 -0.037156 1 0 0 0 0 0 1 189977
-0.002527 -0.001461 0.120781 0.313445 0.869186 -0.464560 -0.037188 1 0 0 0 0 0 1 190978
-0.002527 -0.001461 0.120781 0.313701 0.869918 -0.464951 -0.037218 1 0 0 0 0 0 1 191964
-0.002527 -0.001461 0.120781 0.313960 0.870653 -0.465336 -0.037250 1 0 0 0 0 0 1 192980
-0.002527 -0.001461 0.120781 0.314235 0.871381 -0.465732 -0.037282 1 0 0 0 0 0 1 193982
-0.002527 -0.001461 0.120781 0.314499 0.872108 -0.466121 -0.037313 1 0 0 0 0 0 1 194978
-0.002527 -0.001461 0.120781 0.314760 0.872854 -0.466520 -0.037344 1 0 0 0 0 0 1 195983
-0.002532 -0.001442 0.120771 0.387961 0.621933 -0.327652 -0.037375 1 0 0 0 0 0 1 196980
-0.002535 -0.001433 0.120767 0.363207 0.714213 -0.399209 -0.037406 1 0 0 0 0 0 1 197979
-0.002536 -0.001429 0.120766 0.344040 0.781899 -0.436431 -0.037438 1 0 0 0 0 0 1 198979
-0.002537 -0.001426 0.120765 0.333631 0.818032 -0.450893 -0.037469 1 0 0 0 0 0 1 199979
-0.002537 -0.001425 0.120765 0.328374 0.836611 -0.456303 -0.037500 1 0 0 0 0 0 1 200982
-0.002538 -0.001425 0.120765 0.325816 0.846232 -0.458452 -0.037532 1 0 0 0 0 0 1 201983
-0.002538 -0.001424 0.120765 0.324666 0.851391 -0.459450 -0.037563 1 0 0 0 0 0 1 202984
-0.002538 -0.001424 0.120765 0.324217 0.854315 -0.460059 -0.037594 1 0 0 0 0 0 1 203977
-0.002538 -0.001424 0.120765 0.324117 0.856148 -0.460514 -0.037625 1 0 0 0 0 0 1 204978
-0.002538 -0.001424 0.120765 0.324204 0.857402 -0.460918 -0.037656 1 0 0 0 0 0 1 205976
-0.002538 -0.001424 0.120765 0.324394 0.858403 -0.461313 -0.037688 1 0 0 0 0 0 1 206976
-0.002538 -0.001424 0.120765 0.324611 0.859257 -0.461697 -0.037719 1 0 0 0 0 0 1 207979
-0.002538 -0.001424 0.120765 0.324850 0.860028 -0.462079 -0.037750 1 0 0 0 0 0 1 208979
-0.002538 -0.001424 0.120765 0.325118 0.860775 -0.462468 -0.037781 1 0 0 0 0 0 1 209979
-0.002538 -0.001424 0.120765 0.325371 0.861503 -0.462851 -0.037813 1 0 0 0 0 0 1 210977
-0.002538 -0.001424 0.120765 0.325647 0.862225 -0.463227 -0.037844 1 0 0 0 0 0 1 211978
-0.002538 -0.001424 0.120765 0.325917 0.862939 -0.463609 -0.037875 1 0 0 0 0 0 1 212979
-0.002538 -0.001424 0.120765 0.326183 0.863663 -0.463998 -0.037907 1 0 0 0 0 0 1 213981
-0.002538 -0.001424 0.120765 0.326438 0.864376 -0.464373 -0.037938 1 0 0 0 0 0 1 214976
-0.002538 -0.001424 0.120765 0.326718 0.865087 -0.464762 -0.037969 1 0 0 0 0 0 1 215977
-0.002538 -0.001424 0.120765 0.326993 0.865790 -0.465141 -0.038000 1 0 0 0 0 0 1 216982
-0.002538 -0.001424 0.120765 0.327250 0.866488 -0.465516 -0.038031 1 0 0 0 0 0 1 217948
-0.002538 -0.001424 0.120765 0.327514 0.867225 -0.465904 -0.038063 1 0 0 0 0 0 1 218977
-0.002538 -0.001424 0.120765 0.327790 0.867916 -0.466293 -0.038094 1 0 0 0 0 0 1 219979
-0.002538 -0.001424 0.120765 0.328064 0.868645 -0.466676 -0.038125 1 0 0 0 0 0 1 220978
-0.002538 -0.001424 0.120765 0.328321 0.869361 -0.467052 -0.038156 1 0 0 0 0 0 1 221977
-0.002538 -0.001424 0.120765 0.328603 0.870058 -0.467433 -0.038188 1 0 0 0 0 0 1 222976
-0.002538 -0.001424 0.120765 0.328871 0.870781 -0.467822 -0.038219 1 0 0 0 0 0 1 223978
-0.002538 -0.001424 0.120765 0.329128 0.871497 -0.468199 -0.038250 1 0 0 0 0 0 1 224978
-0.002538 -0.001424 0.120765 0.329407 0.872207 -0.468588 -0.038281 1 0 0 0 0 0 1 225978
-0.002538 -0.001424 0.120765 0.329680 0.872905 -0.468963 -0.038313 1 0 0 0 0 0 1 226974
-0.002538 -0.001424 0.120765 0.329944 0.873622 -0.469348 -0.038344 1 0 0 0 0 0 1 227967
-0.002538 -0.001424 0.120765 0.330202 0.874342 -0.469728 -0.038375 1 0 0 0 0 0 1 228973
-0.002538 -0.001424 0.120765 0.330484 0.875038 -0.470108 -0.038406 1 0 0 0 0 0 1 229970
-0.002538 -0.001424 0.120765 0.330746 0.875758 -0.470507 -0.038438 1 0 0 0 0 0 1 230979
-0.002538 -0.001424 0.120765 0.331009 0.876481 -0.470878 -0.038469 1 0 0 0 0 0 1 231979
-0.002538 -0.001424 0.120765 0.331293 0.877179 -0.471259 -0.038500 1 0 0 0 0 0 1 232978
-0.002538 -0.001424 0.120765 0.331560 0.877901 -0.471648 -0.038531 1 0 0 0 0 0 1 233978
-0.002538 -0.001424 0.120765 0.331824 0.878602 -0.472024 -0.038562 1 0 0 0 0 0 1 234961
-0.002538 -0.001424 0.120765 0.332089 0.879317 -0.472400 -0.038594 1 0 0 0 0 0 1 235977
-0.002538 -0.001424 0.120765 0.332358 0.880017 -0.472783 -0.038624 1 0 0 0 0 0 1 236949
-0.002538 -0.001424 0.120765 0.332635 0.880750 -0.473178 -0.038656 1 0 0 0 0 0 1 237977
-0.002538 -0.001424 0.120765 0.332889 0.881456 -0.473550 -0.038687 1 0 0 0 0 0 1 238965
-0.002538 -0.001424 0.120765 0.333171 0.882153 -0.473930 -0.038718 1 0 0 0 0 0 1 239963
-0.002538 -0.001424 0.120765 0.333433 0.882872 -0.474329 -0.038750 1 0 0 0 0 0 1 240971
-0.002538 -0.001424 0.120765 0.333694 0.883588 -0.474696 -0.038781 1 0 0 0 0 0 1 241961
-0.002538 -0.001424 0.120765 0.333976 0.884305 -0.475087 -0.038812 1 0 0 0 0 0 1 242970
-0.002538 -0.001424 0.120765 0.334250 0.885005 -0.475464 -0.038844 1 0 0 0 0 0 1 243970
-0.002538 -0.001424 0.120765 0.334514 0.885723 -0.475850 -0.038875 1 0 0 0 0 0 1 244963
-0.002538 -0.001424 0.120765 0.334773 0.886444 -0.476229 -0.038906 1 0 0 0 0 0 1 245970
-0.002538 -0.001424 0.120765 0.335055 0.887142 -0.476611 -0.038937 1 0 0 0 0 0 1 246970
-0.002538 -0.001424 0.120765 0.335320 0.887857 -0.476996 -0.038968 1 0 0 0 0 0 1 247960
-0.002538 -0.001424 0.120765 0.335579 0.888579 -0.477376 -0.039000 1 0 0 0 0 0 1 248969
-0.002538 -0.001424 0.120765 0.335856 0.889283 -0.477761 -0.039031 1 0 0 0 0 0 1 249960
-0.002538 -0.001424 0.120765 0.336130 0.889983 -0.478138 -0.039062 1 0 0 0 0 0 1 250960
-0.002538 -0.001424 0.120765 0.336398 0.890711 -0.478529 -0.039094 1 0 0 0 0 0 1 251969
-0.002538 -0.001424 0.120765 0.336648 0.891401 -0.478904 -0.039125 1 0 0 0 0 0 1 252961
-0.002538 -0.001424 0.120765 0.336934 0.892134 -0.479295 -0.039156 1 0 0 0 0 0 1 253969
-0.002538 -0.001424 0.120765 0.337202 0.892842 -0.479674 -0.039187 1 0 0 0 0 0 1 254960
-0.002538 -0.001424 0.120765 0.337462 0.893564 -0.480055 -0.039219 1 0 0 0 0 0 1 255970
-0.002538 -0.001424 0.120765 0.337739 0.894248 -0.480429 -0.039249 1 0 0 0 0 0 1 256951
-0.002538 -0.001424 0.120765 0.338012 0.894985 -0.480826 -0.039281 1 0 0 0 0 0 1 257972
-0.002538 -0.001424 0.120765 0.338271 0.895706 -0.481205 -0.039313 1 0 0 0 0 0 1 258979
-0.002538 -0.001424 0.120765 0.338547 0.896407 -0.481589 -0.039344 1 0 0 0 0 0 1 259966
-0.002538 -0.001424 0.120765 0.338825 0.897119 -0.481972 -0.039375 1 0 0 0 0 0 1 260983
-0.002538 -0.001424 0.120765 0.339090 0.897838 -0.482358 -0.039406 1 0 0 0 0 0 1 261978
-0.002538 -0.001424 0.120765 0.339348 0.898536 -0.482725 -0.039437 1 0 0 0 0 0 1 262970
-0.002538 -0.001424 0.120765 0.339618 0.899252 -0.483129 -0.039469 1 0 0 0 0 0 1 263977
-0.002538 -0.001424 0.120765 0.339895 0.899974 -0.483507 -0.039500 1 0 0 0 0 0 1 264978
-0.002538 -0.001424 0.120765 0.340152 0.900689 -0.483882 -0.039531 1 0 0 0 0 0 1 265977
-0.002519 -0.001428 0.120755 0.081250 0.961282 -0.349552 -0.039562 1 0 0 0 0 0 1 266967
-0.002509 -0.001431 0.120752 0.175632 0.941312 -0.418485 -0.039594 1 0 0 0 0 0 1 267978
-0.002505 -0.001432 0.120750 0.244524 0.926163 -0.454374 -0.039625 1 0 0 0 0 0 1 268979
-0.002502 -0.001432 0.120750 0.280988 0.918217 -0.468309 -0.039656 1 0 0 0 0 0 1 269976
-0.002501 -0.001433 0.120750 0.299432 0.914473 -0.473524 -0.039687 1 0 0 0 0 0 1 270958
-0.002501 -0.001433 0.120750 0.308764 0.912935 -0.475615 -0.039719 1 0 0 0 0 0 1 271977
-0.002500 -0.001433 0.120750 0.313540 0.912514 -0.476585 -0.039750 1 0 0 0 0 0 1 272980
-0.002500 -0.001433 0.120750 0.316038 0.912662 -0.477169 -0.039782 1 0 0 0 0 0 1 273981
-0.002500 -0.001433 0.120750 0.317414 0.913089 -0.477612 -0.039813 1 0 0 0 0 0 1 274976
-0.002500 -0.001433 0.120750 0.318238 0.913666 -0.478019 -0.039844 1 0 0 0 0 0 1 275977
-0.002500 -0.001433 0.120750 0.318764 0.914292 -0.478392 -0.039875 1 0 0 0 0 0 1 276961
-0.002500 -0.001433 0.120750 0.319147 0.914976 -0.478783 -0.039906 1 0 0 0 0 0 1 277976
-0.002500 -0.001433 0.120750 0.319472 0.915683 -0.479143 -0.039938 1 0 0 0 0 0 1 278976
-0.002500 -0.001433 0.120750 0.319763 0.916391 -0.479535 -0.039969 1 0 0 0 0 0 1 279975
-0.002500 -0.001433 0.120750 0.320021 0.917098 -0.479907 -0.040000 1 0 0 0 0 0 1 280979
-0.002500 -0.001433 0.120750 0.320290 0.917817 -0.480280 -0.040031 1 0 0 0 0 0 1 281977
-0.002500 -0.001433 0.120750 0.320542 0.918534 -0.480654 -0.040063 1 0 0 0 0 0 1 282976
-0.002500 -0.001433 0.120750 0.320792 0.919250 -0.481029 -0.040094 1 0 0 0 0 0 1 283976
-0.002500 -0.001433 0.120750 0.321042 0.919968 -0.481405 -0.040125 1 0 0 0 0 0 1 284977
-0.002500 -0.001433 0.120750 0.321296 0.920672 -0.481773 -0.040156 1 0 0 0 0 0 1 285976
-0.002500 -0.001433 0.120750 0.321542 0.921398 -0.482153 -0.040188 1 0 0 0 0 0 1 286975
-0.002500 -0.001433 0.120750 0.321792 0.922116 -0.482528 -0.040219 1 0 0 0 0 0 1 287975
-0.002500 -0.001433 0.120750 0.322041 0.922829 -0.482902 -0.040250 1 0 0 0 0 0 1 288970
-0.002500 -0.001433 0.120750 0.322295 0.923537 -0.483271 -0.040281 1 0 0 0 0 0 1 289974
-0.002500 -0.001433 0.120750 0.322534 0.924256 -0.483660 -0.040313 1 0 0 0 0 0 1 290976
-0.002500 -0.001433 0.120750 0.322791 0.924980 -0.484028 -0.040344 1 0 0 0 0 0 1 291974
-0.002500 -0.001433 0.120750 0.323045 0.925688 -0.484397 -0.040375 1 0 0 0 0 0 1 292977
-0.002500 -0.001433 0.120750 0.323292 0.926414 -0.484778 -0.040406 1 0 0 0 0 0 1 293976
-0.002500 -0.001433 0.120750 0.323542 0.927132 -0.485153 -0.040438 1 0 0 0 0 0 1 294976
-0.002500 -0.001433 0.120750 0.323804 0.927847 -0.485535 -0.040469 1 0 0 0 0 0 1 295977
-0.002500 -0.001433 0.120750 0.324046 0.928551 -0.485896 -0.040500 1 0 0 0 0 0 1 296973
-0.002500 -0.001433 0.120750 0.324290 0.929272 -0.486273 -0.040531 1 0 0 0 0 0 1 297965
-0.002500 -0.001433 0.120750 0.324542 0.929997 -0.486652 -0.040563 1 0 0 0 0 0 1 298974
-0.002505 -0.001414 0.120740 0.398003 0.678236 -0.347178 -0.040594 1 0 0 0 0 0 1 299979
-0.002508 -0.001405 0.120736 0.373378 0.770020 -0.418610 -0.040627 1 0 0 0 0 0 1 301047
-0.002510 -0.001401 0.120735 0.354279 0.837426 -0.455765 -0.040658 1 0 0 0 0 0 1 302042
-0.002491 -0.001403 0.120724 0.084500 0.933378 -0.335213 -0.040689 1 0 0 0 0 0 1 303019
-0.002482 -0.001404 0.120721 0.173145 0.931218 -0.409150 -0.040721 1 0 0 0 0 0 1 304051
-0.002478 -0.001405 0.120720 0.239098 0.924955 -0.446782 -0.040752 1 0 0 0 0 0 1 305048
-0.002476 -0.001405 0.120719 0.274057 0.921437 -0.461311 -0.040783 1 0 0 0 0 0 1 306022
-0.002474 -0.001405 0.120719 0.291740 0.919899 -0.466736 -0.040814 1 0 0 0 0 0 1 307020
-0.002474 -0.001405 0.120719 0.300700 0.919484 -0.468889 -0.040846 1 0 0 0 0 0 1 308056
-0.002474 -0.001405 0.120719 0.305275 0.919584 -0.469862 -0.040877 1 0 0 0 0 0 1 309046
-0.002473 -0.001405 0.120719 0.307670 0.920005 -0.470434 -0.040909 1 0 0 0 0 0 1 310056
-0.002473 -0.001405 0.120719 0.308981 0.920548 -0.470866 -0.040939 1 0 0 0 0 0 1 311027
-0.002473 -0.001405 0.120719 0.309768 0.921168 -0.471256 -0.040971 1 0 0 0 0 0 1 312040
-0.002473 -0.001405 0.120719 0.310269 0.921844 -0.471627 -0.041002 1 0 0 0 0 0 1 313046
-0.002473 -0.001405 0.120719 0.310638 0.922526 -0.471996 -0.041033 1 0 0 0 0 0 1 314043
-0.002473 -0.001405 0.120719 0.310938 0.923201 -0.472342 -0.041064 1 0 0 0 0 0 1 315027
-0.002473 -0.001405 0.120719 0.311215 0.923915 -0.472712 -0.041096 1 0 0 0 0 0 1 316041
-0.002473 -0.001405 0.120719 0.311458 0.924555 -0.473035 -0.041125 1 0 0 0 0 0 1 316959
-0.002454 -0.001410 0.120709 0.052284 0.985237 -0.338225 -0.041156 1 0 0 0 0 0 1 317967
-0.002445 -0.001412 0.120706 0.146274 0.965305 -0.407166 -0.041187 1 0 0 0 0 0 1 318959
-0.002440 -0.001413 0.120704 0.214960 0.950187 -0.443052 -0.041219 1 0 0 0 0 0 1 319967
-0.002438 -0.001413 0.120704 0.251289 0.942252 -0.456974 -0.041250 1 0 0 0 0 0 1 320959
-0.002437 -0.001414 0.120704 0.269685 0.938524 -0.462180 -0.041281 1 0 0 0 0 0 1 321968
-0.002442 -0.001395 0.120693 0.352236 0.684413 -0.324253 -0.041312 1 0 0 0 0 0 1 322958
-0.002444 -0.001386 0.120690 0.332072 0.774839 -0.396199 -0.041344 1 0 0 0 0 0 1 323967
-0.002445 -0.001382 0.120689 0.315198 0.841568 -0.433542 -0.041375 1 0 0 0 0 0 1 324958
-0.002446 -0.001380 0.120688 0.305925 0.877243 -0.448005 -0.041406 1 0 0 0 0 0 1 325967
-0.002446 -0.001378 0.120688 0.301225 0.895555 -0.453392 -0.041437 1 0 0 0 0 0 1 326959
-0.002446 -0.001378 0.120688 0.298929 0.905032 -0.455513 -0.041469 1 0 0 0 0 0 1 327967
-0.002447 -0.001378 0.120688 0.297870 0.910128 -0.456467 -0.041500 1 0 0 0 0 0 1 328959
-0.002447 -0.001377 0.120688 0.297454 0.913004 -0.457028 -0.041531 1 0 0 0 0 0 1 329968
-0.002447 -0.001377 0.120688 0.297351 0.914797 -0.457461 -0.041562 1 0 0 0 0 0 1 330968
-0.002447 -0.001377 0.120688 0.297420 0.916014 -0.457819 -0.041593 1 0 0 0 0 0 1 331959
-0.002447 -0.001377 0.120688 0.297548 0.916990 -0.458179 -0.041625 1 0 0 0 0 0 1 332967
-0.002447 -0.001377 0.120688 0.297728 0.917811 -0.458528 -0.041656 1 0 0 0 0 0 1 333963
-0.002447 -0.001377 0.120688 0.297943 0.918567 -0.458874 -0.041687 1 0 0 0 0 0 1 334968
-0.002447 -0.001377 0.120688 0.298155 0.919293 -0.459218 -0.041719 1 0 0 0 0 0 1 335967
-0.002452 -0.001359 0.120678 0.371647 0.667437 -0.319370 -0.041750 1 0 0 0 0 0 1 336966
-0.002455 -0.001350 0.120674 0.347023 0.758873 -0.390766 -0.041781 1 0 0 0 0 0 1 337979
-0.002456 -0.001345 0.120673 0.327931 0.826096 -0.427927 -0.041812 1 0 0 0 0 0 1 338969
-0.002457 -0.001343 0.120672 0.317550 0.862006 -0.442307 -0.041844 1 0 0 0 0 0 1 339977
-0.002457 -0.001342 0.120672 0.312281 0.880420 -0.447670 -0.041875 1 0 0 0 0 0 1 340976
-0.002457 -0.001341 0.120672 0.309704 0.889966 -0.449775 -0.041906 1 0 0 0 0 0 1 341976
-0.002458 -0.001341 0.120672 0.308516 0.895063 -0.450712 -0.041937 1 0 0 0 0 0 1 342963
-0.002458 -0.001341 0.120672 0.308038 0.897932 -0.451272 -0.041969 1 0 0 0 0 0 1 343969
-0.002458 -0.001341 0.120672 0.307894 0.899698 -0.451671 -0.041999 1 0 0 0 0 0 1 344944
-0.002458 -0.001341 0.120672 0.307959 0.900939 -0.452053 -0.042031 1 0 0 0 0 0 1 345975
-0.002458 -0.001341 0.120672 0.308098 0.901879 -0.452386 -0.042062 1 0 0 0 0 0 1 346960
-0.002458 -0.001341 0.120672 0.308271 0.902679 -0.452717 -0.042093 1 0 0 0 0 0 1 347948
-0.002458 -0.001341 0.120672 0.308490 0.903427 -0.453071 -0.042125 1 0 0 0 0 0 1 348981
-0.002458 -0.001341 0.120672 0.308706 0.904133 -0.453406 -0.042156 1 0 0 0 0 0 1 349978
-0.002458 -0.001341 0.120672 0.308917 0.904816 -0.453740 -0.042188 1 0 0 0 0 0 1 350972
-0.002458 -0.001341 0.120672 0.309143 0.905489 -0.454067 -0.042218 1 0 0 0 0 0 1 351944
-0.002458 -0.001341 0.120672 0.309375 0.906171 -0.454408 -0.042250 1 0 0 0 0 0 1 352959
-0.002458 -0.001341 0.120672 0.309601 0.906832 -0.454739 -0.042280 1 0 0 0 0 0 1 353944
-0.002458 -0.001341 0.120672 0.309836 0.907522 -0.455085 -0.042313 1 0 0 0 0 0 1 354974
-0.002458 -0.001341 0.120672 0.310065 0.908191 -0.455420 -0.042344 1 0 0 0 0 0 1 355972
-0.002458 -0.001341 0.120672 0.310294 0.908863 -0.455757 -0.042375 1 0 0 0 0 0 1 356975
-0.002458 -0.001341 0.120672 0.310523 0.909534 -0.456094 -0.042406 1 0 0 0 0 0 1 357975
-0.002439 -0.001345 0.120662 0.051048 0.970283 -0.321048 -0.042438 1 0 0 0 0 0 1 358974
-0.002435 -0.001329 0.120649 0.218115 0.697692 -0.249508 -0.042469 1 0 0 0 0 0 1 359973
-0.002433 -0.001321 0.120644 0.261859 0.773108 -0.356429 -0.042500 1 0 0 0 0 0 1 360976
-0.002432 -0.001317 0.120642 0.278822 0.831630 -0.407132 -0.042531 1 0 0 0 0 0 1 361973
-0.002431 -0.001315 0.120642 0.286562 0.863041 -0.426346 -0.042563 1 0 0 0 0 0 1 362974
-0.002431 -0.001314 0.120641 0.290342 0.879180 -0.433377 -0.042594 1 0 0 0 0 0 1 363974
-0.002431 -0.001313 0.120641 0.292265 0.887571 -0.436061 -0.042625 1 0 0 0 0 0 1 364976
-0.002431 -0.001313 0.120641 0.293326 0.892064 -0.437209 -0.042656 1 0 0 0 0 0 1 365974
-0.002431 -0.001313 0.120641 0.293939 0.894651 -0.437812 -0.042688 1 0 0 0 0 0 1 366974
-0.002431 -0.001313 0.120641 0.294374 0.896267 -0.438235 -0.042719 1 0 0 0 0 0 1 367973
-0.002431 -0.001313 0.120641 0.294684 0.897408 -0.438595 -0.042750 1 0 0 0 0 0 1 368974
-0.002431 -0.001313 0.120641 0.294944 0.898290 -0.438921 -0.042781 1 0 0 0 0 0 1 369973
-0.002431 -0.001313 0.120641 0.295182 0.899074 -0.439246 -0.042813 1 0 0 0 0 0 1 370974
-0.002431 -0.001313 0.120641 0.295412 0.899798 -0.439565 -0.042844 1 0 0 0 0 0 1 371972
-0.002431 -0.001313 0.120641 0.295646 0.900478 -0.439891 -0.042875 1 0 0 0 0 0 1 372973
-0.002431 -0.001313 0.120641 0.295847 0.901149 -0.440212 -0.042906 1 0 0 0 0 0 1 373971
-0.002431 -0.001313 0.120641 0.296079 0.901805 -0.440529 -0.042937 1 0 0 0 0 0 1 374960
-0.002431 -0.001313 0.120641 0.296285 0.902468 -0.440845 -0.042969 1 0 0 0 0 0 1 375966
-0.002431 -0.001313 0.120641 0.296494 0.903123 -0.441175 -0.043000 1 0 0 0 0 0 1 376976
-0.002431 -0.001313 0.120641 0.296724 0.903793 -0.441501 -0.043031 1 0 0 0 0 0 1 377973
-0.002431 -0.001313 0.120641 0.296932 0.904441 -0.441809 -0.043062 1 0 0 0 0 0 1 378970
-0.002431 -0.001313 0.120641 0.297160 0.905096 -0.442136 -0.043094 1 0 0 0 0 0 1 379974
-0.002431 -0.001313 0.120641 0.297361 0.905766 -0.442457 -0.043125 1 0 0 0 0 0 1 380974
-0.002431 -0.001313 0.120641 0.297578 0.906412 -0.442771 -0.043156 1 0 0 0 0 0 1 381973
-0.002431 -0.001313 0.120641 0.297802 0.907076 -0.443103 -0.043187 1 0 0 0 0 0 1 382972
-0.002431 -0.001313 0.120641 0.298010 0.907724 -0.443412 -0.043219 1 0 0 0 0 0 1 383972
-0.002431 -0.001313 0.120641 0.298237 0.908377 -0.443738 -0.043250 1 0 0 0 0 0 1 384973
-0.002431 -0.001313 0.120641 0.298437 0.909044 -0.444058 -0.043281 1 0 0 0 0 0 1 385967
-0.002431 -0.001313 0.120641 0.298652 0.909684 -0.444369 -0.043312 1 0 0 0 0 0 1 386957
-0.002431 -0.001313 0.120641 0.298870 0.910344 -0.444711 -0.043344 1 0 0 0 0 0 1 387965
-0.002431 -0.001313 0.120641 0.299083 0.910995 -0.445012 -0.043375 1 0 0 0 0 0 1 388957
-0.002431 -0.001313 0.120641 0.299300 0.911656 -0.445333 -0.043406 1 0 0 0 0 0 1 389965
-0.002431 -0.001313 0.120641 0.299522 0.912315 -0.445663 -0.043437 1 0 0 0 0 0 1 390955
-0.002431 -0.001313 0.120641 0.299732 0.912970 -0.445975 -0.043469 1 0 0 0 0 0 1 391965
-0.002431 -0.001313 0.120641 0.299954 0.913629 -0.446305 -0.043500 1 0 0 0 0 0 1 392957
-0.002431 -0.001313 0.120641 0.300163 0.914283 -0.446616 -0.043531 1 0 0 0 0 0 1 393965
-0.002431 -0.001313 0.120641 0.300388 0.914929 -0.446939 -0.043562 1 0 0 0 0 0 1 394955
-0.002436 -0.001294 0.120631 0.373961 0.662760 -0.306580 -0.043593 1 0 0 0 0 0 1 395964
-0.002439 -0.001285 0.120627 0.349437 0.753744 -0.377959 -0.043625 1 0 0 0 0 0 1 396966
-0.002441 -0.001280 0.120626 0.330384 0.820731 -0.415093 -0.043656 1 0 0 0 0 0 1 397955
-0.002441 -0.001278 0.120626 0.320024 0.856510 -0.429464 -0.043687 1 0 0 0 0 0 1 398965
-0.002442 -0.001277 0.120626 0.314772 0.874836 -0.434799 -0.043718 1 0 0 0 0 0 1 399956
-0.002442 -0.001277 0.120625 0.312211 0.884328 -0.436874 -0.043750 1 0 0 0 0 0 1 400965
-0.002442 -0.001276 0.120625 0.311010 0.889386 -0.437804 -0.043781 1 0 0 0 0 0 1 401956
-0.002442 -0.001276 0.120625 0.310521 0.892230 -0.438331 -0.043812 1 0 0 0 0 0 1 402965
-0.002442 -0.001276 0.120625 0.310390 0.893981 -0.438724 -0.043844 1 0 0 0 0 0 1 403972
-0.002442 -0.001276 0.120625 0.310431 0.895154 -0.439058 -0.043875 1 0 0 0 0 0 1 404965
-0.002442 -0.001276 0.120625 0.310563 0.896084 -0.439378 -0.043906 1 0 0 0 0 0 1 405968
-0.002442 -0.001276 0.120625 0.310740 0.896849 -0.439694 -0.043937 1 0 0 0 0 0 1 406956
-0.002442 -0.001276 0.120625 0.310935 0.897554 -0.440011 -0.043969 1 0 0 0 0 0 1 407970
-0.002442 -0.001276 0.120625 0.311153 0.898222 -0.440328 -0.044000 1 0 0 0 0 0 1 408962
-0.002442 -0.001276 0.120625 0.311371 0.898897 -0.440640 -0.044031 1 0 0 0 0 0 1 409979
-0.002442 -0.001276 0.120625 0.311567 0.899538 -0.440957 -0.044062 1 0 0 0 0 0 1 410972
-0.002442 -0.001276 0.120625 0.311797 0.900174 -0.441257 -0.044094 1 0 0 0 0 0 1 411973
-0.002442 -0.001276 0.120625 0.312027 0.900821 -0.441581 -0.044125 1 0 0 0 0 0 1 412974
-0.002442 -0.001276 0.120625 0.312236 0.901457 -0.441886 -0.044156 1 0 0 0 0 0 1 413965
-0.002442 -0.001276 0.120625 0.312469 0.902098 -0.442207 -0.044188 1 0 0 0 0 0 1 414973
-0.002442 -0.001276 0.120625 0.312679 0.902737 -0.442514 -0.044219 1 0 0 0 0 0 1 415971
-0.002442 -0.001276 0.120625 0.312915 0.903363 -0.442827 -0.044250 1 0 0 0 0 0 1 416974
-0.002442 -0.001276 0.120625 0.313121 0.904009 -0.443137 -0.044281 1 0 0 0 0 0 1 417967
-0.002442 -0.001276 0.120625 0.313342 0.904654 -0.443453 -0.044313 1 0 0 0 0 0 1 418976
-0.002442 -0.001276 0.120625 0.313575 0.905290 -0.443772 -0.044344 1 0 0 0 0 0 1 419976
-0.002442 -0.001276 0.120625 0.313785 0.905930 -0.444079 -0.044375 1 0 0 0 0 0 1 420975
-0.002442 -0.001276 0.120625 0.314008 0.906555 -0.444403 -0.044406 1 0 0 0 0 0 1 421972
-0.002442 -0.001276 0.120625 0.314228 0.907190 -0.444697 -0.044437 1 0 0 0 0 0 1 422970
-0.002423 -0.001280 0.120616 0.054242 0.968096 -0.309292 -0.044469 1 0 0 0 0 0 1 423972
-0.002414 -0.001283 0.120612 0.147649 0.948142 -0.378041 -0.044500 1 0 0 0 0 0 1 424973
-0.002409 -0.001284 0.120611 0.215987 0.932971 -0.413815 -0.044530 1 0 0 0 0 0 1 425942
-0.002407 -0.001284 0.120610 0.252170 0.925043 -0.427670 -0.044562 1 0 0 0 0 0 1 426971
-0.002405 -0.001285 0.120610 0.270450 0.921269 -0.432805 -0.044594 1 0 0 0 0 0 1 427971
-0.002405 -0.001285 0.120610 0.279684 0.919691 -0.434815 -0.044625 1 0 0 0 0 0 1 428973
-0.002405 -0.001285 0.120610 0.284378 0.919183 -0.435715 -0.044656 1 0 0 0 0 0 1 429971
-0.002410 -0.001266 0.120600 0.360269 0.666228 -0.295289 -0.044688 1 0 0 0 0 0 1 430973
-0.002412 -0.001257 0.120596 0.336876 0.756674 -0.366699 -0.044718 1 0 0 0 0 0 1 431942
-0.002414 -0.001253 0.120595 0.318423 0.823428 -0.403855 -0.044750 1 0 0 0 0 0 1 432973
-0.002415 -0.001250 0.120595 0.308343 0.859052 -0.418212 -0.044781 1 0 0 0 0 0 1 433970
-0.002415 -0.001249 0.120595 0.303219 0.877314 -0.423524 -0.044812 1 0 0 0 0 0 1 434961
-0.002415 -0.001249 0.120595 0.300725 0.886774 -0.425589 -0.044844 1 0 0 0 0 0 1 435971
-0.002415 -0.001248 0.120594 0.299551 0.891790 -0.426508 -0.044875 1 0 0 0 0 0 1 436974
-0.002415 -0.001248 0.120594 0.299071 0.894612 -0.427015 -0.044906 1 0 0 0 0 0 1 437970
-0.002415 -0.001248 0.120594 0.298930 0.896333 -0.427384 -0.044937 1 0 0 0 0 0 1 438971
-0.002415 -0.001248 0.120594 0.298958 0.897506 -0.427711 -0.044969 1 0 0 0 0 0 1 439971
-0.002415 -0.001248 0.120594 0.299070 0.898400 -0.428016 -0.045000 1 0 0 0 0 0 1 440972
-0.002415 -0.001248 0.120594 0.299243 0.899165 -0.428312 -0.045031 1 0 0 0 0 0 1 441970
-0.002415 -0.001248 0.120594 0.299431 0.899856 -0.428622 -0.045062 1 0 0 0 0 0 1 442970
-0.002415 -0.001248 0.120594 0.299627 0.900519 -0.428920 -0.045094 1 0 0 0 0 0 1 443969
-0.002415 -0.001248 0.120594 0.299820 0.901144 -0.429209 -0.045125 1 0 0 0 0 0 1 444961
-0.002415 -0.001248 0.120594 0.300030 0.901786 -0.429505 -0.045156 1 0 0 0 0 0 1 445959
-0.002415 -0.001248 0.120594 0.300241 0.902419 -0.429805 -0.045187 1 0 0 0 0 0 1 446969
-0.002415 -0.001248 0.120594 0.300448 0.903043 -0.430102 -0.045219 1 0 0 0 0 0 1 447969
-0.002415 -0.001248 0.120594 0.300657 0.903670 -0.430401 -0.045250 1 0 0 0 0 0 1 448974
-0.002415 -0.001248 0.120594 0.300864 0.904291 -0.430697 -0.045281 1 0 0 0 0 0 1 449970
-0.002415 -0.001248 0.120594 0.301056 0.904929 -0.430994 -0.045312 1 0 0 0 0 0 1 450969
-0.002415 -0.001248 0.120594 0.301278 0.905541 -0.431291 -0.045344 1 0 0 0 0 0 1 451970
-0.002415 -0.001248 0.120594 0.301487 0.906165 -0.431589 -0.045375 1 0 0 0 0 0 1 452971
-0.002396 -0.001253 0.120585 0.041328 0.967106 -0.295940 -0.045406 1 0 0 0 0 0 1 453972
-0.002387 -0.001255 0.120581 0.134511 0.947157 -0.364669 -0.045437 1 0 0 0 0 0 1 454969
-0.002382 -0.001256 0.120580 0.202747 0.932018 -0.400435 -0.045469 1 0 0 0 0 0 1 455970
-0.002380 -0.001257 0.120579 0.238850 0.924074 -0.414264 -0.045500 1 0 0 0 0 0 1 456972
-0.002379 -0.001257 0.120579 0.257107 0.920288 -0.419380 -0.045531 1 0 0 0 0 0 1 457956
-0.002378 -0.001257 0.120579 0.266302 0.918687 -0.421372 -0.045562 1 0 0 0 0 0 1 458965
-0.002378 -0.001257 0.120579 0.270986 0.918189 -0.422247 -0.045593 1 0 0 0 0 0 1 459954
-0.002378 -0.001257 0.120579 0.273434 0.918304 -0.422777 -0.045627 1 0 0 0 0 0 1 461036
-0.002378 -0.001257 0.120579 0.274723 0.918623 -0.423129 -0.045658 1 0 0 0 0 0 1 462023
-0.002378 -0.001257 0.120579 0.275493 0.919134 -0.423451 -0.045690 1 0 0 0 0 0 1 463047
-0.002378 -0.001257 0.120579 0.275951 0.919682 -0.423742 -0.045720 1 0 0 0 0 0 1 464022
-0.002378 -0.001257 0.120579 0.276282 0.920275 -0.424033 -0.045752 1 0 0 0 0 0 1 465036
-0.002378 -0.001257 0.120579 0.276536 0.920875 -0.424329 -0.045783 1 0 0 0 0 0 1 466019
-0.002378 -0.001257 0.120579 0.276756 0.921505 -0.424617 -0.045814 1 0 0 0 0 0 1 467033
-0.002378 -0.001257 0.120579 0.276955 0.922120 -0.424908 -0.045845 1 0 0 0 0 0 1 468017
-0.002378 -0.001257 0.120579 0.277168 0.922745 -0.425192 -0.045877 1 0 0 0 0 0 1 469021
-0.002378 -0.001257 0.120579 0.277358 0.923393 -0.425491 -0.045908 1 0 0 0 0 0 1 470034
-0.002378 -0.001257 0.120579 0.277547 0.924002 -0.425771 -0.045939 1 0 0 0 0 0 1 471019
-0.002378 -0.001257 0.120579 0.277739 0.924639 -0.426064 -0.045971 1 0 0 0 0 0 1 472034
-0.002378 -0.001257 0.120579 0.277925 0.925214 -0.426336 -0.045999 1 0 0 0 0 0 1 472954
-0.002378 -0.001257 0.120579 0.278101 0.925862 -0.426629 -0.046031 1 0 0 0 0 0 1 473962
-0.002378 -0.001257 0.120579 0.278290 0.926475 -0.426910 -0.046062 1 0 0 0 0 0 1 474953
-0.002378 -0.001257 0.120579 0.278481 0.927108 -0.427201 -0.046093 1 0 0 0 0 0 1 475962
-0.002378 -0.001257 0.120579 0.278672 0.927719 -0.427502 -0.046124 1 0 0 0 0 0 1 476953
-0.002378 -0.001257 0.120579 0.278855 0.928375 -0.427788 -0.046156 1 0 0 0 0 0 1 477961
-0.002378 -0.001257 0.120579 0.279045 0.928989 -0.428069 -0.046187 1 0 0 0 0 0 1 478953
-0.002378 -0.001257 0.120579 0.279236 0.929623 -0.428360 -0.046218 1 0 0 0 0 0 1 479963
-0.002378 -0.001257 0.120579 0.279437 0.930248 -0.428656 -0.046250 1 0 0 0 0 0 1 480963
-0.002378 -0.001257 0.120579 0.279610 0.930884 -0.428944 -0.046281 1 0 0 0 0 0 1 481952
-0.002378 -0.001257 0.120579 0.279802 0.931509 -0.429230 -0.046312 1 0 0 0 0 0 1 482962
-0.002378 -0.001257 0.120579 0.279992 0.932140 -0.429520 -0.046344 1 0 0 0 0 0 1 483968
-0.002378 -0.001257 0.120579 0.280189 0.932750 -0.429809 -0.046374 1 0 0 0 0 0 1 484943
-0.002378 -0.001257 0.120579 0.280367 0.933405 -0.430105 -0.046406 1 0 0 0 0 0 1 485963
-0.002378 -0.001257 0.120579 0.280558 0.934023 -0.430388 -0.046437 1 0 0 0 0 0 1 486961
-0.002378 -0.001257 0.120579 0.280771 0.934733 -0.430715 -0.046473 1 0 0 0 0 0 1 488093
-0.002378 -0.001257 0.120579 0.280942 0.935276 -0.430984 -0.046500 1 0 0 0 0 0 1 488975
-0.002378 -0.001257 0.120579 0.281124 0.935902 -0.431256 -0.046531 1 0 0 0 0 0 1 489956
-0.002378 -0.001257 0.120579 0.281307 0.936537 -0.431548 -0.046562 1 0 0 0 0 0 1 490945
-0.002378 -0.001257 0.120579 0.281503 0.937170 -0.431838 -0.046594 1 0 0 0 0 0 1 491969
-0.002378 -0.001257 0.120579 0.281704 0.937796 -0.432134 -0.046625 1 0 0 0 0 0 1 492970
-0.002378 -0.001257 0.120579 0.281881 0.938420 -0.432415 -0.046656 1 0 0 0 0 0 1 493960
-0.002378 -0.001257 0.120579 0.282065 0.939063 -0.432711 -0.046687 1 0 0 0 0 0 1 494963
-0.002378 -0.001257 0.120579 0.282258 0.939685 -0.432997 -0.046719 1 0 0 0 0 0 1 495970
-0.002378 -0.001257 0.120579 0.282460 0.940312 -0.433293 -0.046750 1 0 0 0 0 0 1 496973
-0.002378 -0.001257 0.120579 0.282637 0.940938 -0.433575 -0.046781 1 0 0 0 0 0 1 497965
-0.002378 -0.001257 0.120579 0.282815 0.941577 -0.433881 -0.046813 1 0 0 0 0 0 1 498977
-0.002378 -0.001257 0.120579 0.283013 0.942200 -0.434157 -0.046844 1 0 0 0 0 0 1 499972
-0.002378 -0.001257 0.120579 0.283203 0.942829 -0.434446 -0.046875 1 0 0 0 0 0 1 500974
-0.002383 -0.001239 0.120569 0.357025 0.689883 -0.293369 -0.046906 1 0 0 0 0 0 1 501970
-0.002386 -0.001230 0.120565 0.332591 0.780242 -0.364616 -0.046937 1 0 0 0 0 0 1 502969
-0.002387 -0.001225 0.120564 0.313602 0.846912 -0.401694 -0.046969 1 0 0 0 0 0 1 503975
-0.002388 -0.001223 0.120564 0.303271 0.882499 -0.416012 -0.047000 1 0 0 0 0 0 1 504970
-0.002388 -0.001222 0.120564 0.298004 0.900740 -0.421319 -0.047031 1 0 0 0 0 0 1 505968
-0.002388 -0.001221 0.120564 0.295424 0.910164 -0.423343 -0.047062 1 0 0 0 0 0 1 506969
-0.002388 -0.001221 0.120563 0.294216 0.915180 -0.424250 -0.047094 1 0 0 0 0 0 1 507970
-0.002389 -0.001221 0.120563 0.293716 0.917979 -0.424752 -0.047125 1 0 0 0 0 0 1 508971
-0.002389 -0.001220 0.120563 0.293547 0.919695 -0.425106 -0.047156 1 0 0 0 0 0 1 509969
-0.002389 -0.001220 0.120563 0.293564 0.920842 -0.425411 -0.047187 1 0 0 0 0 0 1 510969
-0.002389 -0.001220 0.120563 0.293660 0.921732 -0.425707 -0.047219 1 0 0 0 0 0 1 511969
-0.002389 -0.001220 0.120563 0.293812 0.922476 -0.425976 -0.047250 1 0 0 0 0 0 1 512969
-0.002389 -0.001220 0.120563 0.293981 0.923140 -0.426263 -0.047281 1 0 0 0 0 0 1 513948
-0.002389 -0.001220 0.120563 0.294168 0.923802 -0.426552 -0.047312 1 0 0 0 0 0 1 514970
-0.002389 -0.001220 0.120563 0.294366 0.924435 -0.426833 -0.047344 1 0 0 0 0 0 1 515970
-0.002389 -0.001220 0.120563 0.294549 0.925051 -0.427109 -0.047375 1 0 0 0 0 0 1 516971
-0.002389 -0.001220 0.120563 0.294751 0.925668 -0.427402 -0.047406 1 0 0 0 0 0 1 517968
-0.002389 -0.001220 0.120563 0.294938 0.926272 -0.427672 -0.047437 1 0 0 0 0 0 1 518970
-0.002389 -0.001220 0.120563 0.295119 0.926883 -0.427966 -0.047469 1 0 0 0 0 0 1 519968
-0.002389 -0.001220 0.120563 0.295320 0.927503 -0.428243 -0.047500 1 0 0 0 0 0 1 520970
-0.002389 -0.001220 0.120563 0.295530 0.928098 -0.428523 -0.047531 1 0 0 0 0 0 1 521968
-0.002389 -0.001220 0.120563 0.295711 0.928722 -0.428805 -0.047562 1 0 0 0 0 0 1 522969
-0.002389 -0.001220 0.120563 0.295904 0.929333 -0.429086 -0.047594 1 0 0 0 0 0 1 523967
-0.002389 -0.001220 0.120563 0.296100 0.929926 -0.429359 -0.047625 1 0 0 0 0 0 1 524958
-0.002389 -0.001220 0.120563 0.296303 0.930543 -0.429653 -0.047656 1 0 0 0 0 0 1 525957
-0.002389 -0.001220 0.120563 0.296487 0.931160 -0.429931 -0.047687 1 0 0 0 0 0 1 526962
-0.002389 -0.001220 0.120563 0.296685 0.931763 -0.430207 -0.047719 1 0 0 0 0 0 1 527968
-0.002389 -0.001220 0.120563 0.296876 0.932385 -0.430495 -0.047750 1 0 0 0 0 0 1 528970
-0.002389 -0.001220 0.120563 0.297082 0.932992 -0.430783 -0.047781 1 0 0 0 0 0 1 529968
-0.002389 -0.001220 0.120563 0.297269 0.933593 -0.431053 -0.047812 1 0 0 0 0 0 1 530968
-0.002389 -0.001220 0.120563 0.297451 0.934205 -0.431347 -0.047844 1 0 0 0 0 0 1 531968
-0.002389 -0.001220 0.120563 0.297652 0.934825 -0.431623 -0.047875 1 0 0 0 0 0 1 532969
-0.002389 -0.001220 0.120563 0.297850 0.935424 -0.431898 -0.047906 1 0 0 0 0 0 1 533968
-0.002389 -0.001220 0.120563 0.298053 0.936041 -0.432191 -0.047937 1 0 0 0 0 0 1 534968
-0.002389 -0.001220 0.120563 0.298237 0.936655 -0.432468 -0.047969 1 0 0 0 0 0 1 535968
-0.002389 -0.001220 0.120563 0.298432 0.937251 -0.432741 -0.048000 1 0 0 0 0 0 1 536963
-0.002389 -0.001220 0.120563 0.298633 0.937862 -0.433032 -0.048031 1 0 0 0 0 0 1 537952
-0.002389 -0.001220 0.120563 0.298818 0.938481 -0.433311 -0.048062 1 0 0 0 0 0 1 538960
-0.002394 -0.001202 0.120553 0.372690 0.685288 -0.291886 -0.048093 1 0 0 0 0 0 1 539952
-0.002397 -0.001193 0.120550 0.348351 0.775390 -0.363144 -0.048125 1 0 0 0 0 0 1 540961
-0.002398 -0.001188 0.120548 0.329414 0.841917 -0.400218 -0.048156 1 0 0 0 0 0 1 541952
-0.002399 -0.001186 0.120548 0.319087 0.877441 -0.414531 -0.048187 1 0 0 0 0 0 1 542961
-0.002399 -0.001185 0.120548 0.313842 0.895628 -0.419819 -0.048218 1 0 0 0 0 0 1 543950
-0.002399 -0.001184 0.120548 0.311276 0.905025 -0.421860 -0.048250 1 0 0 0 0 0 1 544960
-0.002399 -0.001184 0.120548 0.310071 0.910000 -0.422737 -0.048280 1 0 0 0 0 0 1 545936
-0.002400 -0.001184 0.120548 0.309567 0.912788 -0.423227 -0.048312 1 0 0 0 0 0 1 546950
-0.002400 -0.001184 0.120548 0.309416 0.914483 -0.423579 -0.048343 1 0 0 0 0 0 1 547952
-0.002400 -0.001184 0.120548 0.309438 0.915627 -0.423886 -0.048375 1 0 0 0 0 0 1 548960
-0.002400 -0.001184 0.120548 0.309549 0.916491 -0.424159 -0.048406 1 0 0 0 0 0 1 549950
-0.002400 -0.001184 0.120548 0.309702 0.917214 -0.424448 -0.048437 1 0 0 0 0 0 1 550960
-0.002400 -0.001184 0.120548 0.309875 0.917876 -0.424720 -0.048468 1 0 0 0 0 0 1 551950
-0.002400 -0.001184 0.120548 0.310067 0.918503 -0.424991 -0.048500 1 0 0 0 0 0 1 552961
-0.002400 -0.001184 0.120548 0.310269 0.919111 -0.425260 -0.048531 1 0 0 0 0 0 1 553951
-0.002400 -0.001184 0.120548 0.310457 0.919725 -0.425537 -0.048562 1 0 0 0 0 0 1 554961
-0.002400 -0.001184 0.120548 0.310667 0.920315 -0.425817 -0.048593 1 0 0 0 0 0 1 555960
-0.002400 -0.001184 0.120548 0.310858 0.920914 -0.426087 -0.048625 1 0 0 0 0 0 1 556969
-0.002400 -0.001184 0.120548 0.311053 0.921496 -0.426356 -0.048656 1 0 0 0 0 0 1 557952
-0.002400 -0.001184 0.120548 0.311255 0.922097 -0.426633 -0.048687 1 0 0 0 0 0 1 558966
-0.002400 -0.001184 0.120548 0.311460 0.922678 -0.426921 -0.048719 1 0 0 0 0 0 1 559968
-0.002400 -0.001184 0.120548 0.311655 0.923277 -0.427182 -0.048750 1 0 0 0 0 0 1 560963
-0.002400 -0.001184 0.120548 0.311855 0.923873 -0.427456 -0.048781 1 0 0 0 0 0 1 561968
-0.002400 -0.001184 0.120548 0.312067 0.924462 -0.427736 -0.048812 1 0 0 0 0 0 1 562968
-0.002400 -0.001184 0.120548 0.312257 0.925057 -0.428005 -0.048844 1 0 0 0 0 0 1 563970
-0.002400 -0.001184 0.120548 0.312452 0.925640 -0.428274 -0.048874 1 0 0 0 0 0 1 564955
-0.002400 -0.001184 0.120548 0.312654 0.926239 -0.428551 -0.048906 1 0 0 0 0 0 1 565967
-0.002400 -0.001184 0.120548 0.312867 0.926830 -0.428831 -0.048937 1 0 0 0 0 0 1 566969
-0.002400 -0.001184 0.120548 0.313056 0.927423 -0.429099 -0.048969 1 0 0 0 0 0 1 567968
-0.002400 -0.001184 0.120548 0.313252 0.928008 -0.429369 -0.048999 1 0 0 0 0 0 1 568956
-0.002400 -0.001184 0.120548 0.313449 0.928616 -0.429651 -0.049031 1 0 0 0 0 0 1 569963
-0.002400 -0.001184 0.120548 0.313654 0.929203 -0.429921 -0.049062 1 0 0 0 0 0 1 570971
-0.002400 -0.001184 0.120548 0.313854 0.929794 -0.430195 -0.049094 1 0 0 0 0 0 1 571972
-0.002400 -0.001184 0.120548 0.314057 0.930373 -0.430481 -0.049125 1 0 0 0 0 0 1 572969
-0.002405 -0.001165 0.120537 0.387974 0.677006 -0.288738 -0.049156 1 0 0 0 0 0 1 573967
-0.002408 -0.001156 0.120534 0.363706 0.766855 -0.359981 -0.049187 1 0 0 0 0 0 1 574954
-0.002409 -0.001152 0.120533 0.344814 0.833260 -0.397067 -0.049218 1 0 0 0 0 0 1 575961
-0.002410 -0.001149 0.120532 0.334514 0.868698 -0.411376 -0.049250 1 0 0 0 0 0 1 576968
-0.002410 -0.001148 0.120532 0.329291 0.886865 -0.416665 -0.049281 1 0 0 0 0 0 1 577967
-0.002410 -0.001148 0.120532 0.326721 0.896229 -0.418693 -0.049312 1 0 0 0 0 0 1 578967
-0.002410 -0.001147 0.120532 0.325542 0.901180 -0.419570 -0.049344 1 0 0 0 0 0 1 579967
-0.002410 -0.001147 0.120532 0.325027 0.903945 -0.420047 -0.049375 1 0 0 0 0 0 1 580957
-0.002411 -0.001147 0.120532 0.324885 0.905615 -0.420388 -0.049406 1 0 0 0 0 0 1 581967
-0.002411 -0.001147 0.120532 0.324911 0.906733 -0.420684 -0.049437 1 0 0 0 0 0 1 582966
-0.002411 -0.001147 0.120532 0.325019 0.907588 -0.420965 -0.049469 1 0 0 0 0 0 1 583967
-0.002411 -0.001147 0.120532 0.325185 0.908292 -0.421226 -0.049499 1 0 0 0 0 0 1 584946
-0.002411 -0.001147 0.120532 0.325367 0.908934 -0.421497 -0.049531 1 0 0 0 0 0 1 585964
-0.002411 -0.001147 0.120532 0.325559 0.909546 -0.421763 -0.049562 1 0 0 0 0 0 1 586965
-0.002411 -0.001147 0.120532 0.325760 0.910134 -0.422016 -0.049594 1 0 0 0 0 0 1 587966
-0.002411 -0.001147 0.120532 0.325965 0.910709 -0.422300 -0.049625 1 0 0 0 0 0 1 588967
-0.002392 -0.001151 0.120522 0.064608 0.971964 -0.285984 -0.049656 1 0 0 0 0 0 1 589967
-0.002382 -0.001154 0.120519 0.157124 0.952051 -0.354439 -0.049687 1 0 0 0 0 0 1 590967
-0.002378 -0.001155 0.120517 0.225012 0.936932 -0.390086 -0.049719 1 0 0 0 0 0 1 591966
-0.002375 -0.001155 0.120517 0.260951 0.928971 -0.403834 -0.049750 1 0 0 0 0 0 1 592966
-0.002374 -0.001156 0.120517 0.279114 0.925170 -0.408923 -0.049781 1 0 0 0 0 0 1 593967
-0.002373 -0.001156 0.120517 0.288269 0.923532 -0.410870 -0.049812 1 0 0 0 0 0 1 594967
-0.002373 -0.001156 0.120517 0.292921 0.923000 -0.411707 -0.049844 1 0 0 0 0 0 1 595966
-0.002373 -0.001156 0.120517 0.295339 0.923017 -0.412180 -0.049875 1 0 0 0 0 0 1 596968
-0.002373 -0.001156 0.120517 0.296645 0.923309 -0.412507 -0.049907 1 0 0 0 0 0 1 597981
-0.002373 -0.001156 0.120517 0.297378 0.923738 -0.412796 -0.049938 1 0 0 0 0 0 1 598974
-0.002373 -0.001156 0.120517 0.297856 0.924256 -0.413064 -0.049969 1 0 0 0 0 0 1 599976
-0.002373 -0.001156 0.120517 0.298181 0.924805 -0.413328 -0.050000 1 0 0 0 0 0 1 600982
-0.002373 -0.001156 0.120517 0.298426 0.925357 -0.413585 -0.050032 1 0 0 0 0 0 1 601981
-0.002373 -0.001156 0.120517 0.298647 0.925933 -0.413848 -0.050063 1 0 0 0 0 0 1 602975
-0.002373 -0.001156 0.120517 0.298859 0.926506 -0.414099 -0.050094 1 0 0 0 0 0 1 603975
-0.002373 -0.001156 0.120517 0.299048 0.927084 -0.414357 -0.050125 1 0 0 0 0 0 1 604976
-0.002373 -0.001156 0.120517 0.299237 0.927650 -0.414609 -0.050156 1 0 0 0 0 0 1 605975
-0.002373 -0.001156 0.120517 0.299424 0.928226 -0.414885 -0.050188 1 0 0 0 0 0 1 606973
-0.002378 -0.001138 0.120506 0.373407 0.674652 -0.272876 -0.050219 1 0 0 0 0 0 1 607975
-0.002381 -0.001128 0.120503 0.349186 0.764319 -0.344106 -0.050252 1 0 0 0 0 0 1 609033
-0.002382 -0.001124 0.120502 0.330296 0.830577 -0.381177 -0.050283 1 0 0 0 0 0 1 610016
-0.002383 -0.001122 0.120501 0.320014 0.865966 -0.395462 -0.050314 1 0 0 0 0 0 1 611030
-0.002383 -0.001120 0.120501 0.314768 0.884069 -0.400727 -0.050345 1 0 0 0 0 0 1 612015
-0.002384 -0.001120 0.120501 0.312211 0.893420 -0.402745 -0.050377 1 0 0 0 0 0 1 613033
-0.002384 -0.001120 0.120501 0.311005 0.898354 -0.403601 -0.050408 1 0 0 0 0 0 1 614013
-0.002384 -0.001119 0.120501 0.310491 0.901109 -0.404073 -0.050439 1 0 0 0 0 0 1 615016
-0.002384 -0.001119 0.120501 0.310326 0.902768 -0.404395 -0.050471 1 0 0 0 0 0 1 616030
-0.002384 -0.001119 0.120501 0.310326 0.903817 -0.404648 -0.050499 1 0 0 0 0 0 1 616950
-0.002384 -0.001119 0.120501 0.310434 0.904656 -0.404921 -0.050531 1 0 0 0 0 0 1 617958
-0.002384 -0.001119 0.120501 0.310579 0.905356 -0.405164 -0.050562 1 0 0 0 0 0 1 618950
-0.002384 -0.001119 0.120501 0.310744 0.905978 -0.405416 -0.050593 1 0 0 0 0 0 1 619958
-0.002384 -0.001119 0.120501 0.310933 0.906567 -0.405670 -0.050624 1 0 0 0 0 0 1 620948
-0.002384 -0.001119 0.120501 0.311112 0.907149 -0.405924 -0.050656 1 0 0 0 0 0 1 621958
-0.002384 -0.001119 0.120501 0.311305 0.907725 -0.406172 -0.050687 1 0 0 0 0 0 1 622949
-0.002384 -0.001119 0.120501 0.311499 0.908292 -0.406425 -0.050718 1 0 0 0 0 0 1 623958
-0.002384 -0.001119 0.120501 0.311690 0.908847 -0.406673 -0.050749 1 0 0 0 0 0 1 624949
-0.002384 -0.001119 0.120501 0.311871 0.909414 -0.406919 -0.050781 1 0 0 0 0 0 1 625957
-0.002384 -0.001119 0.120501 0.312072 0.909966 -0.407173 -0.050812 1 0 0 0 0 0 1 626948
-0.002384 -0.001119 0.120501 0.312255 0.910533 -0.407420 -0.050843 1 0 0 0 0 0 1 627957
-0.002384 -0.001119 0.120501 0.312456 0.911086 -0.407674 -0.050874 1 0 0 0 0 0 1 628950
-0.002384 -0.001119 0.120501 0.312651 0.911650 -0.407927 -0.050906 1 0 0 0 0 0 1 629957
-0.002384 -0.001119 0.120501 0.312835 0.912201 -0.408164 -0.050937 1 0 0 0 0 0 1 630958
-0.002384 -0.001119 0.120501 0.313032 0.912776 -0.408440 -0.050969 1 0 0 0 0 0 1 631987
-0.002365 -0.001124 0.120491 0.051381 0.974085 -0.271819 -0.050999 1 0 0 0 0 0 1 632954
-0.002356 -0.001126 0.120487 0.143642 0.954260 -0.340261 -0.051035 1 0 0 0 0 0 1 634089
-0.002351 -0.001127 0.120486 0.211370 0.939072 -0.375841 -0.051062 1 0 0 0 0 0 1 634954
-0.002349 -0.001128 0.120486 0.247230 0.931125 -0.389582 -0.051093 1 0 0 0 0 0 1 635958
-0.002353 -0.001110 0.120475 0.339223 0.673114 -0.252200 -0.051129 1 0 0 0 0 0 1 637092
-0.002355 -0.001101 0.120472 0.323939 0.760257 -0.325045 -0.051156 1 0 0 0 0 0 1 637959
-0.002356 -0.001096 0.120470 0.309555 0.825349 -0.362713 -0.051191 1 0 0 0 0 0 1 639070
-0.002357 -0.001094 0.120470 0.301484 0.860110 -0.377204 -0.051222 1 0 0 0 0 0 1 640090
-0.002357 -0.001093 0.120470 0.297362 0.877919 -0.382518 -0.051254 1 0 0 0 0 0 1 641091
-0.002357 -0.001092 0.120470 0.295327 0.887014 -0.384503 -0.051281 1 0 0 0 0 0 1 641953
-0.002357 -0.001092 0.120470 0.294400 0.891939 -0.385397 -0.051316 1 0 0 0 0 0 1 643088
-0.002357 -0.001092 0.120470 0.294019 0.894639 -0.385845 -0.051347 1 0 0 0 0 0 1 644089
-0.002357 -0.001092 0.120470 0.293908 0.896259 -0.386158 -0.051379 1 0 0 0 0 0 1 645090
-0.002357 -0.001092 0.120470 0.293921 0.897265 -0.386391 -0.051406 1 0 0 0 0 0 1 645954
-0.002357 -0.001092 0.120470 0.294053 0.898161 -0.386667 -0.051441 1 0 0 0 0 0 1 647095
-0.002357 -0.001092 0.120470 0.294195 0.898828 -0.386902 -0.051473 1 0 0 0 0 0 1 648095
-0.002357 -0.001092 0.120470 0.294338 0.899372 -0.387111 -0.051500 1 0 0 0 0 0 1 648958
-0.002357 -0.001092 0.120470 0.294528 0.900028 -0.387377 -0.051535 1 0 0 0 0 0 1 650088
-0.002357 -0.001092 0.120470 0.294702 0.900589 -0.387599 -0.051566 1 0 0 0 0 0 1 651090
-0.002357 -0.001092 0.120470 0.294876 0.901144 -0.387837 -0.051597 1 0 0 0 0 0 1 652083
-0.002357 -0.001092 0.120470 0.295056 0.901694 -0.388074 -0.051629 1 0 0 0 0 0 1 653090
-0.002357 -0.001092 0.120470 0.295246 0.902237 -0.388315 -0.051660 1 0 0 0 0 0 1 654089
-0.002357 -0.001092 0.120470 0.295411 0.902797 -0.388551 -0.051691 1 0 0 0 0 0 1 655089
-0.002357 -0.001092 0.120470 0.295592 0.903333 -0.388780 -0.051722 1 0 0 0 0 0 1 656090
-0.002357 -0.001092 0.120470 0.295771 0.903877 -0.389014 -0.051754 1 0 0 0 0 0 1 657090
-0.002357 -0.001092 0.120470 0.295946 0.904434 -0.389255 -0.051785 1 0 0 0 0 0 1 658089
-0.002357 -0.001092 0.120470 0.296127 0.904970 -0.389484 -0.051816 1 0 0 0 0 0 1 659089
-0.002357 -0.001092 0.120470 0.296295 0.905517 -0.389732 -0.051847 1 0 0 0 0 0 1 660089
-0.002357 -0.001092 0.120470 0.296483 0.906061 -0.389955 -0.051879 1 0 0 0 0 0 1 661090
-0.002357 -0.001092 0.120470 0.296639 0.906532 -0.390157 -0.051906 1 0 0 0 0 0 1 661955
-0.002357 -0.001092 0.120470 0.296837 0.907160 -0.390428 -0.051941 1 0 0 0 0 0 1 663083
-0.002363 -0.001073 0.120459 0.370904 0.653290 -0.247915 -0.051972 1 0 0 0 0 0 1 664088
-0.002365 -0.001064 0.120456 0.346758 0.742509 -0.319122 -0.052004 1 0 0 0 0 0 1 665091
-0.002367 -0.001059 0.120455 0.327917 0.808544 -0.356177 -0.052035 1 0 0 0 0 0 1 666089
-0.002367 -0.001057 0.120454 0.317651 0.843808 -0.370457 -0.052066 1 0 0 0 0 0 1 667089
-0.002368 -0.001056 0.120454 0.312417 0.861834 -0.375680 -0.052096 1 0 0 0 0 0 1 668058
-0.002368 -0.001055 0.120454 0.309856 0.871129 -0.377686 -0.052129 1 0 0 0 0 0 1 669090
-0.002368 -0.001055 0.120454 0.308644 0.876041 -0.378515 -0.052160 1 0 0 0 0 0 1 670088
-0.002368 -0.001055 0.120454 0.308127 0.878746 -0.378977 -0.052191 1 0 0 0 0 0 1 671089
-0.002368 -0.001055 0.120454 0.307961 0.880350 -0.379256 -0.052222 1 0 0 0 0 0 1 672073
-0.002368 -0.001055 0.120454 0.307954 0.881443 -0.379515 -0.052254 1 0 0 0 0 0 1 673087
-0.002368 -0.001055 0.120454 0.308052 0.882230 -0.379754 -0.052284 1 0 0 0 0 0 1 674075
-0.002368 -0.001055 0.120454 0.308206 0.882905 -0.379985 -0.052316 1 0 0 0 0 0 1 675087
-0.002368 -0.001055 0.120454 0.308363 0.883492 -0.380213 -0.052347 1 0 0 0 0 0 1 676090
-0.002368 -0.001055 0.120454 0.308534 0.884056 -0.380439 -0.052379 1 0 0 0 0 0 1 677089
-0.002368 -0.001055 0.120454 0.308708 0.884603 -0.380657 -0.052410 1 0 0 0 0 0 1 678077
-0.002368 -0.001055 0.120454 0.308893 0.885139 -0.380885 -0.052441 1 0 0 0 0 0 1 679089
-0.002368 -0.001055 0.120454 0.309074 0.885678 -0.381119 -0.052472 1 0 0 0 0 0 1 680089
-0.002368 -0.001055 0.120454 0.309259 0.886189 -0.381337 -0.052503 1 0 0 0 0 0 1 681078
-0.002368 -0.001055 0.120454 0.309454 0.886729 -0.381578 -0.052535 1 0 0 0 0 0 1 682087
-0.002368 -0.001055 0.120454 0.309627 0.887260 -0.381800 -0.052566 1 0 0 0 0 0 1 683087
-0.002368 -0.001055 0.120454 0.309797 0.887763 -0.382027 -0.052596 1 0 0 0 0 0 1 684057
-0.002368 -0.001055 0.120454 0.309994 0.888295 -0.382245 -0.052628 1 0 0 0 0 0 1 685074
-0.002368 -0.001055 0.120454 0.310177 0.888838 -0.382479 -0.052660 1 0 0 0 0 0 1 686082
-0.002368 -0.001055 0.120454 0.310359 0.889361 -0.382704 -0.052691 1 0 0 0 0 0 1 687071
-0.002368 -0.001055 0.120454 0.310545 0.889894 -0.382933 -0.052722 1 0 0 0 0 0 1 688081
-0.002373 -0.001037 0.120444 0.384632 0.635913 -0.240155 -0.052753 1 0 0 0 0 0 1 689072
-0.002376 -0.001027 0.120440 0.360554 0.724924 -0.311384 -0.052785 1 0 0 0 0 0 1 690080
-0.002378 -0.001023 0.120439 0.341744 0.790855 -0.348439 -0.052816 1 0 0 0 0 0 1 691071
-0.002378 -0.001021 0.120438 0.331499 0.826061 -0.362705 -0.052847 1 0 0 0 0 0 1 692080
-0.002379 -0.001019 0.120438 0.326282 0.844059 -0.367950 -0.052878 1 0 0 0 0 0 1 693071
-0.002379 -0.001019 0.120438 0.323721 0.853325 -0.369936 -0.052910 1 0 0 0 0 0 1 694080
-0.002379 -0.001019 0.120438 0.322530 0.858197 -0.370756 -0.052941 1 0 0 0 0 0 1 695071
-0.002379 -0.001018 0.120438 0.321999 0.860889 -0.371200 -0.052972 1 0 0 0 0 0 1 696080
-0.002379 -0.001018 0.120438 0.321847 0.862486 -0.371485 -0.053003 1 0 0 0 0 0 1 697071
-0.002379 -0.001018 0.120438 0.321858 0.863539 -0.371735 -0.053034 1 0 0 0 0 0 1 698070
-0.002379 -0.001018 0.120438 0.321956 0.864320 -0.371965 -0.053066 1 0 0 0 0 0 1 699080
-0.002379 -0.001018 0.120438 0.322098 0.864967 -0.372175 -0.053097 1 0 0 0 0 0 1 700070
-0.002379 -0.001018 0.120438 0.322269 0.865549 -0.372408 -0.053128 1 0 0 0 0 0 1 701080
-0.002379 -0.001018 0.120438 0.322448 0.866080 -0.372620 -0.053159 1 0 0 0 0 0 1 702070
-0.002379 -0.001018 0.120438 0.322632 0.866618 -0.372833 -0.053191 1 0 0 0 0 0 1 703079
-0.002379 -0.001018 0.120438 0.322806 0.867075 -0.373037 -0.053218 1 0 0 0 0 0 1 703956
-0.002379 -0.001018 0.120438 0.323009 0.867652 -0.373279 -0.053253 1 0 0 0 0 0 1 705081
-0.002379 -0.001018 0.120438 0.323199 0.868166 -0.373499 -0.053285 1 0 0 0 0 0 1 706090
-0.002379 -0.001018 0.120438 0.323356 0.868601 -0.373697 -0.053312 1 0 0 0 0 0 1 706962
-0.002379 -0.001018 0.120438 0.323572 0.869192 -0.373944 -0.053347 1 0 0 0 0 0 1 708086
-0.002379 -0.001018 0.120438 0.323743 0.869632 -0.374131 -0.053375 1 0 0 0 0 0 1 708969
-0.002379 -0.001018 0.120438 0.323957 0.870204 -0.374376 -0.053410 1 0 0 0 0 0 1 710093
-0.002379 -0.001018 0.120438 0.324145 0.870710 -0.374594 -0.053441 1 0 0 0 0 0 1 711087
-0.002379 -0.001018 0.120438 0.324335 0.871220 -0.374813 -0.053472 1 0 0 0 0 0 1 712089
-0.002379 -0.001018 0.120438 0.324521 0.871739 -0.375038 -0.053504 1 0 0 0 0 0 1 713086
-0.002379 -0.001018 0.120438 0.324725 0.872235 -0.375258 -0.053535 1 0 0 0 0 0 1 714086
-0.002384 -0.001000 0.120428 0.398808 0.618072 -0.232174 -0.053562 1 0 0 0 0 0 1 714958
-0.002387 -0.000991 0.120424 0.374810 0.706961 -0.303446 -0.053597 1 0 0 0 0 0 1 716084
-0.002389 -0.000986 0.120423 0.356018 0.772715 -0.340484 -0.053625 1 0 0 0 0 0 1 716965
-0.002389 -0.000984 0.120422 0.345812 0.807904 -0.354775 -0.053659 1 0 0 0 0 0 1 718070
-0.002390 -0.000983 0.120422 0.340612 0.825876 -0.360006 -0.053691 1 0 0 0 0 0 1 719090
-0.002390 -0.000982 0.120422 0.338058 0.835107 -0.361984 -0.053722 1 0 0 0 0 0 1 720089
-0.002390 -0.000982 0.120422 0.336865 0.839963 -0.362813 -0.053754 1 0 0 0 0 0 1 721089
-0.002390 -0.000982 0.120422 0.336360 0.842623 -0.363242 -0.053785 1 0 0 0 0 0 1 722087
-0.002390 -0.000982 0.120422 0.336203 0.844220 -0.363522 -0.053816 1 0 0 0 0 0 1 723088
-0.002390 -0.000982 0.120422 0.336204 0.845231 -0.363745 -0.053846 1 0 0 0 0 0 1 724057
-0.002390 -0.000982 0.120422 0.336319 0.846013 -0.363983 -0.053879 1 0 0 0 0 0 1 725088
-0.002390 -0.000982 0.120422 0.336481 0.846644 -0.364195 -0.053910 1 0 0 0 0 0 1 726086
-0.002390 -0.000982 0.120422 0.336648 0.847192 -0.364406 -0.053941 1 0 0 0 0 0 1 727085
-0.002390 -0.000982 0.120422 0.336831 0.847721 -0.364618 -0.053972 1 0 0 0 0 0 1 728087
-0.002390 -0.000982 0.120422 0.337021 0.848227 -0.364816 -0.054004 1 0 0 0 0 0 1 729089
-0.002390 -0.000982 0.120422 0.337198 0.848705 -0.365032 -0.054034 1 0 0 0 0 0 1 730056
-0.002390 -0.000982 0.120422 0.337397 0.849217 -0.365244 -0.054065 1 0 0 0 0 0 1 731057
-0.002390 -0.000982 0.120422 0.337601 0.849714 -0.365455 -0.054097 1 0 0 0 0 0 1 732089
-0.002390 -0.000982 0.120422 0.337792 0.850210 -0.365670 -0.054128 1 0 0 0 0 0 1 733079
-0.002390 -0.000982 0.120422 0.338000 0.850703 -0.365890 -0.054160 1 0 0 0 0 0 1 734086
-0.002390 -0.000982 0.120422 0.338188 0.851185 -0.366089 -0.054191 1 0 0 0 0 0 1 735087
-0.002390 -0.000982 0.120422 0.338379 0.851687 -0.366305 -0.054222 1 0 0 0 0 0 1 736087
-0.002390 -0.000982 0.120422 0.338569 0.852167 -0.366512 -0.054253 1 0 0 0 0 0 1 737063
-0.002390 -0.000982 0.120422 0.338766 0.852643 -0.366715 -0.054284 1 0 0 0 0 0 1 738056
-0.002390 -0.000982 0.120422 0.338963 0.853159 -0.366938 -0.054316 1 0 0 0 0 0 1 739085
-0.002390 -0.000982 0.120422 0.339156 0.853625 -0.367137 -0.054346 1 0 0 0 0 0 1 740057
-0.002395 -0.000963 0.120412 0.413296 0.599418 -0.223833 -0.054379 1 0 0 0 0 0 1 741088
-0.002398 -0.000954 0.120408 0.389361 0.688032 -0.295076 -0.054410 1 0 0 0 0 0 1 742085
-0.002400 -0.000950 0.120407 0.370627 0.753739 -0.332156 -0.054441 1 0 0 0 0 0 1 743078
-0.002400 -0.000947 0.120407 0.360409 0.788814 -0.346424 -0.054472 1 0 0 0 0 0 1 744074
-0.002401 -0.000946 0.120406 0.355219 0.806740 -0.351653 -0.054503 1 0 0 0 0 0 1 745083
-0.002401 -0.000946 0.120406 0.352671 0.815956 -0.353615 -0.054535 1 0 0 0 0 0 1 746086
-0.002401 -0.000945 0.120406 0.351488 0.820778 -0.354431 -0.054566 1 0 0 0 0 0 1 747087
-0.002401 -0.000945 0.120406 0.350979 0.823434 -0.354842 -0.054597 1 0 0 0 0 0 1 748073
-0.002401 -0.000945 0.120406 0.350837 0.824997 -0.355123 -0.054629 1 0 0 0 0 0 1 749087
-0.002401 -0.000945 0.120406 0.350847 0.826014 -0.355351 -0.054660 1 0 0 0 0 0 1 750086
-0.002401 -0.000945 0.120406 0.350964 0.826751 -0.355569 -0.054691 1 0 0 0 0 0 1 751087
-0.002401 -0.000945 0.120406 0.351124 0.827354 -0.355780 -0.054722 1 0 0 0 0 0 1 752086
-0.002401 -0.000945 0.120406 0.351304 0.827892 -0.355977 -0.054754 1 0 0 0 0 0 1 753086
-0.002401 -0.000945 0.120406 0.351501 0.828411 -0.356173 -0.054785 1 0 0 0 0 0 1 754085
-0.002401 -0.000945 0.120406 0.351678 0.828892 -0.356382 -0.054816 1 0 0 0 0 0 1 755085
-0.002401 -0.000945 0.120406 0.351880 0.829383 -0.356584 -0.054847 1 0 0 0 0 0 1 756080
-0.002401 -0.000945 0.120406 0.352079 0.829853 -0.356785 -0.054878 1 0 0 0 0 0 1 757071
-0.002401 -0.000945 0.120406 0.352281 0.830330 -0.356990 -0.054910 1 0 0 0 0 0 1 758078
-0.002401 -0.000945 0.120406 0.352492 0.830795 -0.357198 -0.054941 1 0 0 0 0 0 1 759069
-0.002401 -0.000945 0.120406 0.352684 0.831275 -0.357397 -0.054972 1 0 0 0 0 0 1 760079
-0.002382 -0.000950 0.120396 0.089900 0.892900 -0.220279 -0.055003 1 0 0 0 0 0 1 761070
-0.002373 -0.000952 0.120393 0.181537 0.872939 -0.288365 -0.055035 1 0 0 0 0 0 1 762078
-0.002368 -0.000953 0.120392 0.248979 0.857773 -0.323808 -0.055066 1 0 0 0 0 0 1 763069
-0.002366 -0.000953 0.120391 0.284696 0.849779 -0.337443 -0.055097 1 0 0 0 0 0 1 764077
-0.002365 -0.000954 0.120391 0.302714 0.845923 -0.342442 -0.055128 1 0 0 0 0 0 1 765078
-0.002364 -0.000954 0.120391 0.311823 0.844203 -0.344314 -0.055159 1 0 0 0 0 0 1 766069
-0.002364 -0.000954 0.120391 0.316437 0.843575 -0.345094 -0.055191 1 0 0 0 0 0 1 767078
-0.002369 -0.000936 0.120381 0.392848 0.588665 -0.201749 -0.055222 1 0 0 0 0 0 1 768069
-0.002372 -0.000927 0.120377 0.370017 0.676813 -0.273060 -0.055253 1 0 0 0 0 0 1 769077
-0.002373 -0.000922 0.120376 0.351843 0.742265 -0.310149 -0.055284 1 0 0 0 0 0 1 770068
-0.002374 -0.000920 0.120375 0.341908 0.777216 -0.324403 -0.055316 1 0 0 0 0 0 1 771078
-0.002374 -0.000919 0.120375 0.336863 0.795070 -0.329617 -0.055347 1 0 0 0 0 0 1 772068
-0.002374 -0.000918 0.120375 0.334372 0.804228 -0.331559 -0.055378 1 0 0 0 0 0 1 773078
-0.002374 -0.000918 0.120375 0.333200 0.809051 -0.332368 -0.055410 1 0 0 0 0 0 1 774092
-0.002374 -0.000918 0.120375 0.332712 0.811667 -0.332766 -0.055441 1 0 0 0 0 0 1 775085
-0.002374 -0.000918 0.120375 0.332560 0.813223 -0.333027 -0.055472 1 0 0 0 0 0 1 776080
-0.002374 -0.000917 0.120375 0.332573 0.814213 -0.333240 -0.055503 1 0 0 0 0 0 1 777079
-0.002374 -0.000917 0.120375 0.332669 0.814941 -0.333438 -0.055535 1 0 0 0 0 0 1 778089
-0.002374 -0.000917 0.120375 0.332818 0.815548 -0.333630 -0.055566 1 0 0 0 0 0 1 779082
-0.002374 -0.000917 0.120375 0.332978 0.816069 -0.333820 -0.055597 1 0 0 0 0 0 1 780089
-0.002374 -0.000917 0.120375 0.333165 0.816563 -0.334014 -0.055629 1 0 0 0 0 0 1 781090
-0.002374 -0.000917 0.120375 0.333348 0.817033 -0.334189 -0.055660 1 0 0 0 0 0 1 782085
-0.002374 -0.000917 0.120375 0.333531 0.817502 -0.334380 -0.055691 1 0 0 0 0 0 1 783079
-0.002374 -0.000917 0.120375 0.333718 0.817961 -0.334568 -0.055722 1 0 0 0 0 0 1 784078
-0.002374 -0.000917 0.120375 0.333878 0.818416 -0.334759 -0.055753 1 0 0 0 0 0 1 785057
-0.002374 -0.000917 0.120375 0.334091 0.818881 -0.334945 -0.055785 1 0 0 0 0 0 1 786083
-0.002374 -0.000917 0.120375 0.334264 0.819353 -0.335133 -0.055816 1 0 0 0 0 0 1 787083
-0.002374 -0.000917 0.120375 0.334467 0.819803 -0.335322 -0.055847 1 0 0 0 0 0 1 788092
-0.002374 -0.000917 0.120375 0.334640 0.820275 -0.335509 -0.055879 1 0 0 0 0 0 1 789091
-0.002374 -0.000917 0.120375 0.334841 0.820720 -0.335696 -0.055910 1 0 0 0 0 0 1 790089
-0.002374 -0.000917 0.120375 0.335014 0.821191 -0.335884 -0.055941 1 0 0 0 0 0 1 791089
-0.002374 -0.000917 0.120375 0.335215 0.821635 -0.336071 -0.055972 1 0 0 0 0 0 1 792084
-0.002374 -0.000917 0.120375 0.335388 0.822108 -0.336259 -0.056004 1 0 0 0 0 0 1 793086
-0.002374 -0.000917 0.120375 0.335589 0.822553 -0.336446 -0.056035 1 0 0 0 0 0 1 794086
-0.002374 -0.000917 0.120375 0.335757 0.823011 -0.336628 -0.056065 1 0 0 0 0 0 1 795055
-0.002374 -0.000917 0.120375 0.335963 0.823470 -0.336821 -0.056097 1 0 0 0 0 0 1 796084
-0.002380 -0.000899 0.120365 0.410170 0.568956 -0.192983 -0.056129 1 0 0 0 0 0 1 797085
-0.002382 -0.000890 0.120361 0.386308 0.657170 -0.264223 -0.056159 1 0 0 0 0 0 1 798068
-0.002384 -0.000885 0.120360 0.367628 0.722650 -0.301302 -0.056191 1 0 0 0 0 0 1 799086
-0.002385 -0.000883 0.120360 0.357451 0.757602 -0.315543 -0.056222 1 0 0 0 0 0 1 800084
-0.002385 -0.000882 0.120359 0.352265 0.775458 -0.320741 -0.056254 1 0 0 0 0 0 1 801087
-0.002385 -0.000881 0.120359 0.349708 0.784610 -0.322690 -0.056285 1 0 0 0 0 0 1 802085
-0.002385 -0.000881 0.120359 0.348515 0.789399 -0.323473 -0.056316 1 0 0 0 0 0 1 803084
-0.002385 -0.000881 0.120359 0.348016 0.792023 -0.323871 -0.056347 1 0 0 0 0 0 1 804085
-0.002385 -0.000881 0.120359 0.347845 0.793540 -0.324128 -0.056379 1 0 0 0 0 0 1 805088
-0.002385 -0.000881 0.120359 0.347869 0.794514 -0.324325 -0.056410 1 0 0 0 0 0 1 806083
-0.002385 -0.000881 0.120359 0.347965 0.795232 -0.324519 -0.056441 1 0 0 0 0 0 1 807084
-0.002385 -0.000881 0.120359 0.348124 0.795814 -0.324700 -0.056472 1 0 0 0 0 0 1 808085
-0.002385 -0.000881 0.120359 0.348302 0.796309 -0.324886 -0.056504 1 0 0 0 0 0 1 809085
-0.002385 -0.000881 0.120359 0.348471 0.796790 -0.325060 -0.056535 1 0 0 0 0 0 1 810085
-0.002385 -0.000881 0.120359 0.348666 0.797252 -0.325239 -0.056566 1 0 0 0 0 0 1 811084
-0.002366 -0.000885 0.120349 0.085504 0.859002 -0.187841 -0.056597 1 0 0 0 0 0 1 812085
-0.002357 -0.000888 0.120346 0.176850 0.839005 -0.255835 -0.056629 1 0 0 0 0 0 1 813085
-0.002352 -0.000889 0.120345 0.244128 0.823844 -0.291221 -0.056659 1 0 0 0 0 0 1 814067
-0.002350 -0.000889 0.120344 0.279749 0.815835 -0.304816 -0.056691 1 0 0 0 0 0 1 815070
-0.002349 -0.000890 0.120344 0.297754 0.811962 -0.309775 -0.056722 1 0 0 0 0 0 1 816078
-0.002348 -0.000890 0.120344 0.306813 0.810221 -0.311638 -0.056754 1 0 0 0 0 0 1 817086
-0.002348 -0.000890 0.120344 0.311424 0.809563 -0.312393 -0.056785 1 0 0 0 0 0 1 818082
-0.002348 -0.000890 0.120344 0.313808 0.809464 -0.312766 -0.056816 1 0 0 0 0 0 1 819084
-0.002348 -0.000890 0.120344 0.315087 0.809631 -0.313007 -0.056847 1 0 0 0 0 0 1 820083
-0.002348 -0.000890 0.120344 0.315814 0.809930 -0.313198 -0.056878 1 0 0 0 0 0 1 821083
-0.002348 -0.000890 0.120344 0.316262 0.810297 -0.313391 -0.056910 1 0 0 0 0 0 1 822083
-0.002353 -0.000871 0.120334 0.390670 0.555643 -0.169329 -0.056941 1 0 0 0 0 0 1 823085
-0.002356 -0.000862 0.120330 0.366887 0.643648 -0.240562 -0.056972 1 0 0 0 0 0 1 824084
-0.002357 -0.000858 0.120329 0.348241 0.708994 -0.277614 -0.057004 1 0 0 0 0 0 1 825085
-0.002358 -0.000856 0.120329 0.338065 0.743886 -0.291843 -0.057035 1 0 0 0 0 0 1 826084
-0.002358 -0.000854 0.120328 0.332888 0.761703 -0.297024 -0.057066 1 0 0 0 0 0 1 827068
-0.002358 -0.000854 0.120328 0.330344 0.770841 -0.298940 -0.057097 1 0 0 0 0 0 1 828076
-0.002358 -0.000854 0.120328 0.329143 0.775609 -0.299725 -0.057128 1 0 0 0 0 0 1 829069
-0.002359 -0.000853 0.120328 0.328615 0.778202 -0.300105 -0.057159 1 0 0 0 0 0 1 830076
-0.002359 -0.000853 0.120328 0.328444 0.779714 -0.300350 -0.057190 1 0 0 0 0 0 1 831067
-0.002359 -0.000853 0.120328 0.328445 0.780681 -0.300527 -0.057222 1 0 0 0 0 0 1 832066
-0.002359 -0.000853 0.120328 0.328552 0.781383 -0.300700 -0.057253 1 0 0 0 0 0 1 833076
-0.002359 -0.000853 0.120328 0.328679 0.781940 -0.300863 -0.057284 1 0 0 0 0 0 1 834067
-0.002359 -0.000853 0.120328 0.328839 0.782436 -0.301041 -0.057316 1 0 0 0 0 0 1 835075
-0.002359 -0.000853 0.120328 0.329008 0.782904 -0.301208 -0.057347 1 0 0 0 0 0 1 836082
-0.002359 -0.000853 0.120328 0.329171 0.783330 -0.301363 -0.057378 1 0 0 0 0 0 1 837067
-0.002359 -0.000853 0.120328 0.329356 0.783780 -0.301528 -0.057409 1 0 0 0 0 0 1 838076
-0.002359 -0.000853 0.120328 0.329534 0.784204 -0.301690 -0.057440 1 0 0 0 0 0 1 839066
-0.002359 -0.000853 0.120328 0.329715 0.784635 -0.301856 -0.057472 1 0 0 0 0 0 1 840075
-0.002359 -0.000853 0.120328 0.329889 0.785070 -0.302025 -0.057503 1 0 0 0 0 0 1 841067
-0.002359 -0.000853 0.120328 0.330073 0.785489 -0.302185 -0.057534 1 0 0 0 0 0 1 842075
-0.002359 -0.000853 0.120328 0.330251 0.785911 -0.302346 -0.057565 1 0 0 0 0 0 1 843065
-0.002359 -0.000853 0.120328 0.330429 0.786353 -0.302519 -0.057597 1 0 0 0 0 0 1 844075
-0.002359 -0.000853 0.120328 0.330613 0.786775 -0.302679 -0.057629 1 0 0 0 0 0 1 845087
-0.002359 -0.000853 0.120328 0.330783 0.787186 -0.302848 -0.057659 1 0 0 0 0 0 1 846075
-0.002359 -0.000853 0.120328 0.330965 0.787630 -0.303012 -0.057691 1 0 0 0 0 0 1 847071
-0.002364 -0.000835 0.120318 0.405259 0.532876 -0.158676 -0.057722 1 0 0 0 0 0 1 848067
-0.002367 -0.000826 0.120314 0.381475 0.620702 -0.229924 -0.057753 1 0 0 0 0 0 1 849080
-0.002368 -0.000821 0.120313 0.362832 0.685952 -0.266981 -0.057784 1 0 0 0 0 0 1 850074
-0.002369 -0.000819 0.120313 0.352661 0.720801 -0.281218 -0.057816 1 0 0 0 0 0 1 851085
-0.002369 -0.000818 0.120312 0.347491 0.738578 -0.286389 -0.057847 1 0 0 0 0 0 1 852083
-0.002369 -0.000817 0.120312 0.344942 0.747686 -0.288312 -0.057878 1 0 0 0 0 0 1 853083
-0.002369 -0.000817 0.120312 0.343741 0.752422 -0.289069 -0.057909 1 0 0 0 0 0 1 854054
-0.002369 -0.000817 0.120312 0.343224 0.755002 -0.289444 -0.057941 1 0 0 0 0 0 1 855084
-0.002369 -0.000817 0.120312 0.343070 0.756507 -0.289676 -0.057972 1 0 0 0 0 0 1 856084
-0.002369 -0.000817 0.120312 0.343069 0.757448 -0.289851 -0.058004 1 0 0 0 0 0 1 857085
-0.002369 -0.000817 0.120312 0.343168 0.758129 -0.290028 -0.058035 1 0 0 0 0 0 1 858083
-0.002369 -0.000817 0.120312 0.343308 0.758681 -0.290180 -0.058066 1 0 0 0 0 0 1 859084
-0.002369 -0.000817 0.120312 0.343477 0.759147 -0.290343 -0.058097 1 0 0 0 0 0 1 860089
-0.002369 -0.000817 0.120312 0.343651 0.759592 -0.290499 -0.058129 1 0 0 0 0 0 1 861089
-0.002369 -0.000817 0.120312 0.343826 0.760023 -0.290648 -0.058160 1 0 0 0 0 0 1 862082
-0.002369 -0.000817 0.120312 0.344002 0.760425 -0.290810 -0.058191 1 0 0 0 0 0 1 863083
-0.002369 -0.000817 0.120312 0.344191 0.760853 -0.290967 -0.058222 1 0 0 0 0 0 1 864085
-0.002369 -0.000817 0.120312 0.344374 0.761259 -0.291122 -0.058253 1 0 0 0 0 0 1 865074
-0.002369 -0.000817 0.120312 0.344564 0.761660 -0.291273 -0.058285 1 0 0 0 0 0 1 866084
-0.002369 -0.000817 0.120312 0.344745 0.762077 -0.291434 -0.058316 1 0 0 0 0 0 1 867080
-0.002369 -0.000817 0.120312 0.344930 0.762488 -0.291591 -0.058347 1 0 0 0 0 0 1 868083
-0.002369 -0.000817 0.120312 0.345131 0.762931 -0.291761 -0.058381 1 0 0 0 0 0 1 869167
-0.002369 -0.000817 0.120312 0.345316 0.763321 -0.291908 -0.058412 1 0 0 0 0 0 1 870151
-0.002369 -0.000817 0.120312 0.345499 0.763742 -0.292070 -0.058443 1 0 0 0 0 0 1 871155
-0.002369 -0.000817 0.120312 0.345670 0.764131 -0.292230 -0.058474 1 0 0 0 0 0 1 872127
-0.002369 -0.000817 0.120312 0.345862 0.764548 -0.292381 -0.058505 1 0 0 0 0 0 1 873130
-0.002369 -0.000817 0.120312 0.346050 0.764943 -0.292529 -0.058536 1 0 0 0 0 0 1 874124
-0.002369 -0.000817 0.120312 0.346231 0.765361 -0.292690 -0.058567 1 0 0 0 0 0 1 875120
-0.002369 -0.000817 0.120312 0.346422 0.765784 -0.292852 -0.058599 1 0 0 0 0 0 1 876155
-0.002369 -0.000817 0.120312 0.346606 0.766192 -0.293008 -0.058631 1 0 0 0 0 0 1 877152
-0.002369 -0.000817 0.120312 0.346789 0.766578 -0.293154 -0.058661 1 0 0 0 0 0 1 878125
-0.002369 -0.000817 0.120312 0.346971 0.766996 -0.293315 -0.058692 1 0 0 0 0 0 1 879124
-0.002369 -0.000817 0.120312 0.347156 0.767406 -0.293472 -0.058724 1 0 0 0 0 0 1 880125
-0.002369 -0.000817 0.120312 0.347341 0.767815 -0.293629 -0.058755 1 0 0 0 0 0 1 881126
-0.002369 -0.000817 0.120312 0.347533 0.768221 -0.293782 -0.058787 1 0 0 0 0 0 1 882148
-0.002375 -0.000798 0.120302 0.421869 0.513274 -0.149134 -0.058817 1 0 0 0 0 0 1 883124
-0.002378 -0.000789 0.120298 0.398150 0.600843 -0.220377 -0.058849 1 0 0 0 0 0 1 884125
-0.002379 -0.000785 0.120297 0.379558 0.665969 -0.257435 -0.058880 1 0 0 0 0 0 1 885126
-0.002380 -0.000783 0.120297 0.369420 0.700736 -0.271657 -0.058911 1 0 0 0 0 0 1 886120
-0.002380 -0.000781 0.120296 0.364249 0.718486 -0.276838 -0.058943 1 0 0 0 0 0 1 887154
-0.002361 -0.000785 0.120287 0.097749 0.789078 -0.140833 -0.058975 1 0 0 0 0 0 1 888157
-0.002352 -0.000787 0.120283 0.187324 0.773402 -0.209276 -0.059006 1 0 0 0 0 0 1 889154
-0.002347 -0.000788 0.120282 0.253701 0.760362 -0.244780 -0.059037 1 0 0 0 0 0 1 890158
-0.002345 -0.000789 0.120281 0.288870 0.753412 -0.258397 -0.059067 1 0 0 0 0 0 1 891125
-0.002344 -0.000789 0.120281 0.306637 0.750053 -0.263346 -0.059099 1 0 0 0 0 0 1 892156
-0.002343 -0.000789 0.120281 0.315587 0.748546 -0.265167 -0.059131 1 0 0 0 0 0 1 893152
-0.002343 -0.000789 0.120281 0.320143 0.747973 -0.265893 -0.059162 1 0 0 0 0 0 1 894146
-0.002343 -0.000789 0.120281 0.322499 0.747871 -0.266238 -0.059192 1 0 0 0 0 0 1 895126
-0.002343 -0.000789 0.120281 0.323745 0.748040 -0.266448 -0.059224 1 0 0 0 0 0 1 896125
-0.002343 -0.000789 0.120281 0.324463 0.748305 -0.266614 -0.059255 1 0 0 0 0 0 1 897125
-0.002343 -0.000789 0.120281 0.324914 0.748631 -0.266770 -0.059286 1 0 0 0 0 0 1 898123
-0.002343 -0.000789 0.120281 0.325221 0.749013 -0.266905 -0.059318 1 0 0 0 0 0 1 899146
-0.002343 -0.000789 0.120281 0.325459 0.749393 -0.267057 -0.059349 1 0 0 0 0 0 1 900147
-0.002343 -0.000789 0.120281 0.325670 0.749777 -0.267198 -0.059380 1 0 0 0 0 0 1 901146
-0.002343 -0.000789 0.120281 0.325853 0.750163 -0.267322 -0.059411 1 0 0 0 0 0 1 902132
-0.002343 -0.000789 0.120281 0.326036 0.750572 -0.267476 -0.059443 1 0 0 0 0 0 1 903147
-0.002343 -0.000789 0.120281 0.326209 0.750950 -0.267609 -0.059474 1 0 0 0 0 0 1 904131
-0.002343 -0.000789 0.120281 0.326370 0.751321 -0.267741 -0.059503 1 0 0 0 0 0 1 905074
-0.002343 -0.000789 0.120281 0.326553 0.751709 -0.267887 -0.059534 1 0 0 0 0 0 1 906065
-0.002343 -0.000789 0.120281 0.326715 0.752109 -0.268023 -0.059566 1 0 0 0 0 0 1 907073
-0.002343 -0.000789 0.120281 0.326873 0.752508 -0.268177 -0.059597 1 0 0 0 0 0 1 908074
-0.002343 -0.000789 0.120281 0.327065 0.752893 -0.268310 -0.059628 1 0 0 0 0 0 1 909064
-0.002343 -0.000789 0.120281 0.327228 0.753293 -0.268445 -0.059659 1 0 0 0 0 0 1 910073
-0.002343 -0.000789 0.120281 0.327397 0.753684 -0.268583 -0.059690 1 0 0 0 0 0 1 911063
-0.002343 -0.000789 0.120281 0.327582 0.754080 -0.268732 -0.059722 1 0 0 0 0 0 1 912073
-0.002343 -0.000789 0.120281 0.327741 0.754473 -0.268865 -0.059753 1 0 0 0 0 0 1 913063
-0.002343 -0.000789 0.120281 0.327922 0.754880 -0.269019 -0.059784 1 0 0 0 0 0 1 914072
-0.002343 -0.000789 0.120281 0.328082 0.755260 -0.269146 -0.059815 1 0 0 0 0 0 1 915054
-0.002343 -0.000789 0.120281 0.328256 0.755661 -0.269288 -0.059847 1 0 0 0 0 0 1 916073
-0.002343 -0.000789 0.120281 0.328438 0.756049 -0.269433 -0.059878 1 0 0 0 0 0 1 917064
-0.002343 -0.000789 0.120281 0.328600 0.756450 -0.269570 -0.059909 1 0 0 0 0 0 1 918073
-0.002343 -0.000789 0.120281 0.328760 0.756832 -0.269715 -0.059940 1 0 0 0 0 0 1 919063
-0.002343 -0.000789 0.120281 0.328949 0.757247 -0.269864 -0.059972 1 0 0 0 0 0 1 920073
-0.002343 -0.000789 0.120281 0.329112 0.757631 -0.269991 -0.060003 1 0 0 0 0 0 1 921064
-0.002343 -0.000789 0.120281 0.329284 0.758029 -0.270132 -0.060034 1 0 0 0 0 0 1 922074
-0.002343 -0.000789 0.120281 0.329467 0.758419 -0.270278 -0.060066 1 0 0 0 0 0 1 923071
-0.002343 -0.000789 0.120281 0.329628 0.758817 -0.270414 -0.060097 1 0 0 0 0 0 1 924074
-0.002343 -0.000789 0.120281 0.329797 0.759208 -0.270552 -0.060128 1 0 0 0 0 0 1 925064
-0.002343 -0.000789 0.120281 0.329980 0.759620 -0.270708 -0.060160 1 0 0 0 0 0 1 926083
-0.002343 -0.000789 0.120281 0.330144 0.760006 -0.270837 -0.060191 1 0 0 0 0 0 1 927081
-0.002343 -0.000789 0.120281 0.330314 0.760400 -0.270977 -0.060222 1 0 0 0 0 0 1 928083
-0.002343 -0.000789 0.120281 0.330492 0.760779 -0.271119 -0.060252 1 0 0 0 0 0 1 929050
-0.002343 -0.000789 0.120281 0.330645 0.761168 -0.271261 -0.060284 1 0 0 0 0 0 1 930052
-0.002343 -0.000789 0.120281 0.330839 0.761578 -0.271405 -0.060316 1 0 0 0 0 0 1 931079
-0.002348 -0.000771 0.120271 0.405269 0.506290 -0.126404 -0.060346 1 0 0 0 0 0 1 932050
-0.002351 -0.000762 0.120267 0.381607 0.593582 -0.197591 -0.060378 1 0 0 0 0 0 1 933081
-0.002352 -0.000757 0.120266 0.363048 0.658556 -0.234636 -0.060409 1 0 0 0 0 0 1 934075
-0.002353 -0.000755 0.120266 0.352899 0.693236 -0.248826 -0.060441 1 0 0 0 0 0 1 935079
-0.002353 -0.000754 0.120265 0.347742 0.710922 -0.253980 -0.060472 1 0 0 0 0 0 1 936087
-0.002354 -0.000753 0.120265 0.345178 0.719957 -0.255874 -0.060503 1 0 0 0 0 0 1 937055
-0.002354 -0.000753 0.120265 0.344003 0.724675 -0.256617 -0.060535 1 0 0 0 0 0 1 938084
-0.002354 -0.000753 0.120265 0.343478 0.727204 -0.256965 -0.060566 1 0 0 0 0 0 1 939083
-0.002354 -0.000753 0.120265 0.343299 0.728664 -0.257163 -0.060596 1 0 0 0 0 0 1 940050
-0.002354 -0.000753 0.120265 0.343307 0.729580 -0.257326 -0.060628 1 0 0 0 0 0 1 941082
-0.002354 -0.000753 0.120265 0.343387 0.730230 -0.257473 -0.060660 1 0 0 0 0 0 1 942078
-0.002354 -0.000753 0.120265 0.343526 0.730726 -0.257608 -0.060691 1 0 0 0 0 0 1 943079
-0.002354 -0.000753 0.120265 0.343680 0.731178 -0.257741 -0.060722 1 0 0 0 0 0 1 944080
-0.002354 -0.000753 0.120265 0.343845 0.731594 -0.257874 -0.060753 1 0 0 0 0 0 1 945082
-0.002354 -0.000753 0.120265 0.344025 0.731993 -0.258006 -0.060785 1 0 0 0 0 0 1 946080
-0.002354 -0.000753 0.120265 0.344203 0.732370 -0.258138 -0.060816 1 0 0 0 0 0 1 947079
-0.002354 -0.000753 0.120265 0.344368 0.732750 -0.258264 -0.060847 1 0 0 0 0 0 1 948080
-0.002354 -0.000753 0.120265 0.344553 0.733136 -0.258409 -0.060878 1 0 0 0 0 0 1 949082
-0.002354 -0.000753 0.120265 0.344713 0.733505 -0.258533 -0.060909 1 0 0 0 0 0 1 950051
-0.002354 -0.000753 0.120265 0.344897 0.733880 -0.258662 -0.060941 1 0 0 0 0 0 1 951079
-0.002354 -0.000753 0.120265 0.345082 0.734261 -0.258806 -0.060972 1 0 0 0 0 0 1 952071
-0.002354 -0.000753 0.120265 0.345252 0.734633 -0.258928 -0.061003 1 0 0 0 0 0 1 953080
-0.002354 -0.000753 0.120265 0.345420 0.735009 -0.259062 -0.061034 1 0 0 0 0 0 1 954050
-0.002354 -0.000753 0.120265 0.345613 0.735395 -0.259205 -0.061066 1 0 0 0 0 0 1 955079
-0.002354 -0.000753 0.120265 0.345774 0.735753 -0.259333 -0.061097 1 0 0 0 0 0 1 956078
-0.002354 -0.000753 0.120265 0.345949 0.736137 -0.259461 -0.061127 1 0 0 0 0 0 1 957052
-0.002354 -0.000753 0.120265 0.346147 0.736511 -0.259597 -0.061160 1 0 0 0 0 0 1 958079
-0.002354 -0.000753 0.120265 0.346310 0.736900 -0.259730 -0.061191 1 0 0 0 0 0 1 959078
-0.002354 -0.000753 0.120265 0.346483 0.737255 -0.259852 -0.061221 1 0 0 0 0 0 1 960049
-0.002354 -0.000753 0.120265 0.346675 0.737651 -0.260001 -0.061253 1 0 0 0 0 0 1 961080
-0.002354 -0.000753 0.120265 0.346837 0.738024 -0.260126 -0.061284 1 0 0 0 0 0 1 962061
-0.002354 -0.000753 0.120265 0.347031 0.738393 -0.260260 -0.061316 1 0 0 0 0 0 1 963077
-0.002354 -0.000753 0.120265 0.347192 0.738777 -0.260391 -0.061347 1 0 0 0 0 0 1 964065
-0.002354 -0.000753 0.120265 0.347374 0.739149 -0.260519 -0.061378 1 0 0 0 0 0 1 965081
-0.002354 -0.000753 0.120265 0.347551 0.739524 -0.260671 -0.061410 1 0 0 0 0 0 1 966078
-0.002354 -0.000753 0.120265 0.347724 0.739912 -0.260793 -0.061441 1 0 0 0 0 0 1 967080
-0.002354 -0.000753 0.120265 0.347903 0.740277 -0.260917 -0.061472 1 0 0 0 0 0 1 968078
-0.002354 -0.000753 0.120265 0.348090 0.740662 -0.261062 -0.061503 1 0 0 0 0 0 1 969081
-0.002354 -0.000753 0.120265 0.348253 0.741018 -0.261179 -0.061534 1 0 0 0 0 0 1 970049
-0.002354 -0.000753 0.120265 0.348431 0.741417 -0.261321 -0.061566 1 0 0 0 0 0 1 971079
-0.002354 -0.000753 0.120265 0.348619 0.741792 -0.261460 -0.061597 1 0 0 0 0 0 1 972078
-0.002354 -0.000753 0.120265 0.348789 0.742160 -0.261581 -0.061628 1 0 0 0 0 0 1 973080
-0.002354 -0.000753 0.120265 0.348974 0.742543 -0.261725 -0.061660 1 0 0 0 0 0 1 974078
-0.002354 -0.000753 0.120265 0.349142 0.742909 -0.261845 -0.061691 1 0 0 0 0 0 1 975072
-0.002354 -0.000753 0.120265 0.349315 0.743296 -0.261983 -0.061722 1 0 0 0 0 0 1 976072
-0.002354 -0.000753 0.120265 0.349517 0.743700 -0.262133 -0.061756 1 0 0 0 0 0 1 977149
-0.002354 -0.000753 0.120265 0.349685 0.744066 -0.262253 -0.061787 1 0 0 0 0 0 1 978144
-0.002354 -0.000753 0.120265 0.349847 0.744437 -0.262395 -0.061817 1 0 0 0 0 0 1 979127
-0.002354 -0.000753 0.120265 0.350048 0.744813 -0.262524 -0.061849 1 0 0 0 0 0 1 980141
-0.002354 -0.000753 0.120265 0.350210 0.745198 -0.262655 -0.061880 1 0 0 0 0 0 1 981128
-0.002354 -0.000753 0.120265 0.350389 0.745565 -0.262781 -0.061911 1 0 0 0 0 0 1 982129
-0.002354 -0.000753 0.120265 0.350574 0.745948 -0.262925 -0.061942 1 0 0 0 0 0 1 983127
-0.002354 -0.000753 0.120265 0.350743 0.746334 -0.263055 -0.061974 1 0 0 0 0 0 1 984143
-0.002354 -0.000753 0.120265 0.350919 0.746693 -0.263178 -0.062005 1 0 0 0 0 0 1 985126
-0.002354 -0.000753 0.120265 0.351108 0.747084 -0.263325 -0.062037 1 0 0 0 0 0 1 986144
-0.002354 -0.000753 0.120265 0.351274 0.747445 -0.263444 -0.062067 1 0 0 0 0 0 1 987126
-0.002354 -0.000753 0.120265 0.351453 0.747827 -0.263597 -0.062099 1 0 0 0 0 0 1 988142
-0.002359 -0.000734 0.120255 0.425993 0.492112 -0.118143 -0.062128 1 0 0 0 0 0 1 989061
-0.002362 -0.000725 0.120251 0.402444 0.579057 -0.189286 -0.062159 1 0 0 0 0 0 1 990067
-0.002363 -0.000721 0.120250 0.383916 0.643837 -0.226312 -0.062191 1 0 0 0 0 0 1 991070
-0.002364 -0.000718 0.120250 0.373811 0.678429 -0.240504 -0.062222 1 0 0 0 0 0 1 992062
-0.002364 -0.000717 0.120249 0.368681 0.696067 -0.245649 -0.062253 1 0 0 0 0 0 1 993071
-0.002364 -0.000717 0.120249 0.366146 0.705072 -0.247527 -0.062284 1 0 0 0 0 0 1 994061
-0.002365 -0.000716 0.120249 0.364935 0.709754 -0.248268 -0.062316 1 0 0 0 0 0 1 995071
-0.002365 -0.000716 0.120249 0.364430 0.712263 -0.248608 -0.062347 1 0 0 0 0 0 1 996061
-0.002365 -0.000716 0.120249 0.364269 0.713706 -0.248798 -0.062378 1 0 0 0 0 0 1 997068
-0.002365 -0.000716 0.120249 0.364275 0.714602 -0.248954 -0.062409 1 0 0 0 0 0 1 998070
-0.002365 -0.000716 0.120249 0.364377 0.715222 -0.249095 -0.062441 1 0 0 0 0 0 1 999070
-0.002365 -0.000716 0.120249 0.364514 0.715718 -0.249214 -0.062472 1 0 0 0 0 0 2 61
-0.002365 -0.000716 0.120249 0.364652 0.716101 -0.249327 -0.062500 1 0 0 0 0 0 2 1073
-0.002365 -0.000716 0.120249 0.364639 0.716138 -0.249327 -0.062500 1 0 0 0 0 0 2 2064
-0.002365 -0.000716 0.120249 0.364635 0.716151 -0.249333 -0.062500 1 0 0 0 0 0 2 3079
-0.002365 -0.000716 0.120249 0.364640 0.716172 -0.249334 -0.062500 1 0 0 0 0 0 2 4052
-0.002365 -0.000716 0.120249 0.364628 0.716177 -0.249327 -0.062500 1 0 0 0 0 0 2 5165
-0.002365 -0.000716 0.120249 0.364627 0.716178 -0.249327 -0.062500 1 0 0 0 0 0 2 6077
-0.002365 -0.000716 0.120249 0.364639 0.716175 -0.249333 -0.062500 1 0 0 0 0 0 2 7087
-0.002365 -0.000716 0.120249 0.364628 0.716177 -0.249327 -0.062500 1 0 0 0 0 0 2 8081
-0.002365 -0.000716 0.120249 0.364639 0.716175 -0.249333 -0.062500 1 0 0 0 0 0 2 9076
-0.002365 -0.000716 0.120249 0.364629 0.716177 -0.249327 -0.062500 1 0 0 0 0 0 2 10079
-0.002365 -0.000716 0.120249 0.364627 0.716178 -0.249326 -0.062500 1 0 0 0 0 0 2 11079
-0.002365 -0.000716 0.120249 0.364639 0.716175 -0.249333 -0.062500 1 0 0 0 0 0 2 12077
-0.002365 -0.000716 0.120249 0.364629 0.716178 -0.249327 -0.062500 1 0 0 0 0 0 2 13050
-0.002365 -0.000716 0.120249 0.364627 0.716178 -0.249326 -0.062500 1 0 0 0 0 0 2 14077
-0.002365 -0.000716 0.120249 0.364631 0.716166 -0.249340 -0.062500 1 0 0 0 0 0 2 15078
-0.002365 -0.000716 0.120249 0.364627 0.716176 -0.249328 -0.062500 1 0 0 0 0 0 2 16074
-0.002365 -0.000716 0.120249 0.364627 0.716177 -0.249327 -0.062500 1 0 0 0 0 0 2 17085
-0.002365 -0.000716 0.120249 0.364639 0.716175 -0.249333 -0.062500 1 0 0 0 0 0 2 18073
-0.002365 -0.000716 0.120249 0.364628 0.716177 -0.249327 -0.062500 1 0 0 0 0 0 2 19078
-0.002365 -0.000716 0.120249 0.364627 0.716178 -0.249326 -0.062500 1 0 0 0 0 0 2 20075
-0.002365 -0.000716 0.120249 0.364639 0.716175 -0.249333 -0.062500 1 0 0 0 0 0 2 21079
-0.002365 -0.000716 0.120249 0.364628 0.716177 -0.249327 -0.062500 1 0 0 0 0 0 2 22078
-0.002365 -0.000716 0.120249 0.364640 0.716175 -0.249333 -0.062500 1 0 0 0 0 0 2 23076
-0.002365 -0.000716 0.120249 0.364629 0.716178 -0.249327 -0.062500 1 0 0 0 0 0 2 24047
-0.002365 -0.000716 0.120249 0.364627 0.716178 -0.249326 -0.062500 1 0 0 0 0 0 2 25077
-0.002365 -0.000716 0.120249 0.364631 0.716166 -0.249340 -0.062500 1 0 0 0 0 0 2 26076
-0.002365 -0.000716 0.120249 0.364628 0.716176 -0.249328 -0.062500 1 0 0 0 0 0 2 27077
-0.002365 -0.000716 0.120249 0.364627 0.716177 -0.249327 -0.062500 1 0 0 0 0 0 2 28078
-0.002365 -0.000716 0.120249 0.364639 0.716175 -0.249333 -0.062500 1 0 0 0 0 0 2 29078
-0.002365 -0.000716 0.120249 0.364628 0.716177 -0.249327 -0.062500 1 0 0 0 0 0 2 30077
-0.002365 -0.000716 0.120249 0.364627 0.716178 -0.249326 -0.062500 1 0 0 0 0 0 2 31046
-0.002365 -0.000716 0.120249 0.364639 0.716175 -0.249333 -0.062500 1 0 0 0 0 0 2 32056
-0.002365 -0.000716 0.120249 0.364629 0.716177 -0.249327 -0.062500 1 0 0 0 0 0 2 33050
-0.002365 -0.000716 0.120249 0.364627 0.716178 -0.249326 -0.062500 1 0 0 0 0 0 2 34076
-0.002365 -0.000716 0.120249 0.364639 0.716175 -0.249332 -0.062500 1 0 0 0 0 0 2 35076
-0.002365 -0.000716 0.120249 0.364629 0.716178 -0.249327 -0.062500 1 0 0 0 0 0 2 36078
-0.002365 -0.000716 0.120249 0.364631 0.716166 -0.249340 -0.062500 1 0 0 0 0 0 2 37079
-0.002365 -0.000716 0.120249 0.364628 0.716176 -0.249328 -0.062500 1 0 0 0 0 0 2 38077
-0.002365 -0.000716 0.120249 0.364627 0.716177 -0.249327 -0.062500 1 0 0 0 0 0 2 39077
-0.002365 -0.000716 0.120249 0.364639 0.716175 -0.249333 -0.062500 1 0 0 0 0 0 2 40077
-0.002365 -0.000716 0.120249 0.364628 0.716177 -0.249327 -0.062500 1 0 0 0 0 0 2 41077
-0.002365 -0.000716 0.120249 0.364627 0.716177 -0.249326 -0.062500 1 0 0 0 0 0 2 42071
-0.002365 -0.000716 0.120249 0.364639 0.716175 -0.249333 -0.062500 1 0 0 0 0 0 2 43064
-0.002365 -0.000716 0.120249 0.364629 0.716177 -0.249327 -0.062500 1 0 0 0 0 0 2 44070
-0.002365 -0.000716 0.120249 0.364627 0.716178 -0.249326 -0.062500 1 0 0 0 0 0 2 45079
-0.002365 -0.000716 0.120249 0.364639 0.716175 -0.249332 -0.062500 1 0 0 0 0 0 2 46076
-0.002365 -0.000716 0.120249 0.364629 0.716177 -0.249327 -0.062500 1 0 0 0 0 0 2 47067
-0.002365 -0.000716 0.120249 0.364631 0.716166 -0.249340 -0.062500 1 0 0 0 0 0 2 48047
-0.002365 -0.000716 0.120249 0.364628 0.716176 -0.249328 -0.062500 1 0 0 0 0 0 2 49074
-0.002365 -0.000716 0.120249 0.364627 0.716177 -0.249327 -0.062500 1 0 0 0 0 0 2 50070
-0.002365 -0.000716 0.120249 0.364639 0.716174 -0.249333 -0.062500 1 0 0 0 0 0 2 51076
-0.002365 -0.000716 0.120249 0.364629 0.716177 -0.249327 -0.062500 1 0 0 0 0 0 2 52076
-0.002365 -0.000716 0.120249 0.364627 0.716177 -0.249326 -0.062500 1 0 0 0 0 0 2 53077
-0.002346 -0.000721 0.120239 0.099713 0.777967 -0.110853 -0.062500 1 0 0 0 0 0 2 54070
-0.002336 -0.000723 0.120236 0.189909 0.757636 -0.178368 -0.062500 1 0 0 0 0 0 2 55061
-0.002332 -0.000724 0.120235 0.256524 0.742108 -0.213439 -0.062500 1 0 0 0 0 0 2 56071
-0.002329 -0.000725 0.120234 0.291729 0.733722 -0.226814 -0.062500 1 0 0 0 0 0 2 57060
-0.002328 -0.000725 0.120234 0.309434 0.729443 -0.231589 -0.062500 1 0 0 0 0 0 2 58068
-0.002328 -0.000725 0.120234 0.318264 0.727280 -0.233266 -0.062500 1 0 0 0 0 0 2 59060
-0.002327 -0.000725 0.120234 0.322673 0.726188 -0.233846 -0.062500 1 0 0 0 0 0 2 60069
-0.002327 -0.000725 0.120234 0.324868 0.725648 -0.234045 -0.062500 1 0 0 0 0 0 2 61059
-0.002327 -0.000725 0.120234 0.325958 0.725364 -0.234121 -0.062500 1 0 0 0 0 0 2 62068
-0.002327 -0.000725 0.120234 0.326524 0.725236 -0.234147 -0.062500 1 0 0 0 0 0 2 63059
-0.002327 -0.000725 0.120234 0.326797 0.725160 -0.234149 -0.062500 1 0 0 0 0 0 2 64068
-0.002327 -0.000725 0.120234 0.326919 0.725130 -0.234146 -0.062500 1 0 0 0 0 0 2 65059
-0.002327 -0.000725 0.120234 0.326984 0.725114 -0.234157 -0.062500 1 0 0 0 0 0 2 66059
-0.002327 -0.000725 0.120234 0.327023 0.725105 -0.234157 -0.062500 1 0 0 0 0 0 2 67069
-0.002327 -0.000725 0.120234 0.327041 0.725090 -0.234157 -0.062500 1 0 0 0 0 0 2 68059
-0.002332 -0.000707 0.120224 0.401457 0.469055 -0.088465 -0.062500 1 0 0 0 0 0 2 69069
-0.002335 -0.000698 0.120220 0.377726 0.555512 -0.159502 -0.062500 1 0 0 0 0 0 2 70059
-0.002337 -0.000693 0.120219 0.359042 0.619889 -0.196403 -0.062500 1 0 0 0 0 0 2 71068
-0.002337 -0.000691 0.120218 0.348757 0.654091 -0.210484 -0.062500 1 0 0 0 0 0 2 72061
-0.002338 -0.000690 0.120218 0.343422 0.671359 -0.215495 -0.062500 1 0 0 0 0 0 2 73067
-0.002338 -0.000689 0.120218 0.340720 0.679990 -0.217250 -0.062500 1 0 0 0 0 0 2 74073
-0.002338 -0.000689 0.120218 0.339347 0.684311 -0.217866 -0.062500 1 0 0 0 0 0 2 75054
-0.002338 -0.000689 0.120218 0.338673 0.686473 -0.218076 -0.062500 1 0 0 0 0 0 2 76067
-0.002338 -0.000689 0.120218 0.338311 0.687550 -0.218160 -0.062500 1 0 0 0 0 0 2 77077
-0.002338 -0.000689 0.120218 0.338132 0.688087 -0.218174 -0.062500 1 0 0 0 0 0 2 78071
-0.002338 -0.000689 0.120218 0.338059 0.688356 -0.218181 -0.062500 1 0 0 0 0 0 2 79047
-0.002338 -0.000689 0.120218 0.337997 0.688493 -0.218196 -0.062500 1 0 0 0 0 0 2 80046
-0.002338 -0.000689 0.120218 0.337986 0.688555 -0.218197 -0.062500 1 0 0 0 0 0 2 81077
-0.002338 -0.000689 0.120218 0.337979 0.688581 -0.218191 -0.062500 1 0 0 0 0 0 2 82046
-0.002338 -0.000689 0.120218 0.337968 0.688617 -0.218190 -0.062500 1 0 0 0 0 0 2 83077
-0.002338 -0.000689 0.120218 0.337968 0.688620 -0.218190 -0.062500 1 0 0 0 0 0 2 84045
-0.002338 -0.000689 0.120218 0.337968 0.688620 -0.218190 -0.062500 1 0 0 0 0 0 2 85077
-0.002338 -0.000689 0.120218 0.337968 0.688620 -0.218190 -0.062500 1 0 0 0 0 0 2 86068
-0.002338 -0.000689 0.120218 0.337965 0.688632 -0.218196 -0.062500 1 0 0 0 0 0 2 87075
-0.002338 -0.000689 0.120218 0.337956 0.688624 -0.218184 -0.062500 1 0 0 0 0 0 2 88081
-0.002338 -0.000689 0.120218 0.337964 0.688632 -0.218195 -0.062500 1 0 0 0 0 0 2 89080
-0.002338 -0.000689 0.120218 0.337968 0.688622 -0.218190 -0.062500 1 0 0 0 0 0 2 90076
-0.002338 -0.000689 0.120218 0.337960 0.688611 -0.218197 -0.062500 1 0 0 0 0 0 2 91074
-0.002338 -0.000689 0.120218 0.337952 0.688633 -0.218191 -0.062500 1 0 0 0 0 0 2 92076
-0.002338 -0.000689 0.120218 0.337966 0.688621 -0.218190 -0.062500 1 0 0 0 0 0 2 93063
-0.002338 -0.000689 0.120218 0.337964 0.688632 -0.218196 -0.062500 1 0 0 0 0 0 2 94075
-0.002338 -0.000689 0.120218 0.337968 0.688621 -0.218190 -0.062500 1 0 0 0 0 0 2 95069
-0.002338 -0.000689 0.120218 0.337965 0.688632 -0.218197 -0.062500 1 0 0 0 0 0 2 96045
-0.002338 -0.000689 0.120218 0.337956 0.688624 -0.218184 -0.062500 1 0 0 0 0 0 2 97048
-0.002338 -0.000689 0.120218 0.337967 0.688620 -0.218189 -0.062500 1 0 0 0 0 0 2 98074
-0.002338 -0.000689 0.120218 0.337965 0.688632 -0.218196 -0.062500 1 0 0 0 0 0 2 99065
-0.002338 -0.000689 0.120218 0.337968 0.688621 -0.218190 -0.062500 1 0 0 0 0 0 2 100074
-0.002338 -0.000689 0.120218 0.337957 0.688623 -0.218203 -0.062500 1 0 0 0 0 0 2 101075
-0.002338 -0.000689 0.120218 0.337955 0.688623 -0.218185 -0.062500 1 0 0 0 0 0 2 102074
-0.002338 -0.000689 0.120218 0.337963 0.688632 -0.218196 -0.062500 1 0 0 0 0 0 2 103056
-0.002338 -0.000689 0.120218 0.337968 0.688621 -0.218190 -0.062500 1 0 0 0 0 0 2 104076
-0.002338 -0.000689 0.120218 0.337968 0.688620 -0.218190 -0.062500 1 0 0 0 0 0 2 105075
-0.002338 -0.000689 0.120218 0.337953 0.688634 -0.218190 -0.062500 1 0 0 0 0 0 2 106045
-0.002338 -0.000689 0.120218 0.337966 0.688621 -0.218189 -0.062500 1 0 0 0 0 0 2 107076
-0.002338 -0.000689 0.120218 0.337965 0.688632 -0.218196 -0.062500 1 0 0 0 0 0 2 108074
-0.002338 -0.000689 0.120218 0.337968 0.688621 -0.218190 -0.062500 1 0 0 0 0 0 2 109076
-0.002338 -0.000689 0.120218 0.337965 0.688632 -0.218196 -0.062500 1 0 0 0 0 0 2 110075
-0.002338 -0.000689 0.120218 0.337956 0.688624 -0.218184 -0.062500 1 0 0 0 0 0 2 111075
-0.002338 -0.000689 0.120218 0.337955 0.688623 -0.218203 -0.062500 1 0 0 0 0 0 2 112075
-0.002338 -0.000689 0.120218 0.337967 0.688620 -0.218191 -0.062500 1 0 0 0 0 0 2 113049
-0.002338 -0.000689 0.120218 0.337968 0.688619 -0.218190 -0.062500 1 0 0 0 0 0 2 114062
-0.002338 -0.000689 0.120218 0.337953 0.688634 -0.218190 -0.062500 1 0 0 0 0 0 2 115065
-0.002338 -0.000689 0.120218 0.337966 0.688621 -0.218190 -0.062500 1 0 0 0 0 0 2 116073
-0.002338 -0.000689 0.120218 0.337965 0.688632 -0.218196 -0.062500 1 0 0 0 0 0 2 117077
-0.002338 -0.000689 0.120218 0.337968 0.688621 -0.218190 -0.062500 1 0 0 0 0 0 2 118074
-0.002338 -0.000689 0.120218 0.337965 0.688632 -0.218196 -0.062500 1 0 0 0 0 0 2 119075
-0.002338 -0.000689 0.120218 0.337956 0.688624 -0.218184 -0.062500 1 0 0 0 0 0 2 120073
-0.002338 -0.000689 0.120218 0.337967 0.688620 -0.218189 -0.062500 1 0 0 0 0 0 2 121076
-0.002338 -0.000689 0.120218 0.337965 0.688632 -0.218196 -0.062500 1 0 0 0 0 0 2 122074
-0.002338 -0.000689 0.120218 0.337968 0.688621 -0.218190 -0.062500 1 0 0 0 0 0 2 123074
-0.002343 -0.000670 0.120208 0.412305 0.432720 -0.072381 -0.062500 1 0 0 0 0 0 2 124074
-0.002346 -0.000661 0.120204 0.388603 0.519118 -0.143471 -0.062500 1 0 0 0 0 0 2 125075
-0.002347 -0.000657 0.120203 0.369935 0.583448 -0.180420 -0.062500 1 0 0 0 0 0 2 126060
-0.002348 -0.000654 0.120202 0.359651 0.617643 -0.194488 -0.062500 1 0 0 0 0 0 2 127068
-0.002348 -0.000653 0.120202 0.354331 0.634903 -0.199512 -0.062500 1 0 0 0 0 0 2 128058
-0.002349 -0.000653 0.120202 0.351629 0.643541 -0.201279 -0.062500 1 0 0 0 0 0 2 129067
-0.002349 -0.000652 0.120202 0.350244 0.647865 -0.201891 -0.062500 1 0 0 0 0 0 2 130058
-0.002349 -0.000652 0.120202 0.349552 0.650010 -0.202096 -0.062500 1 0 0 0 0 0 2 131066
-0.002349 -0.000652 0.120202 0.349208 0.651090 -0.202179 -0.062500 1 0 0 0 0 0 2 132058
-0.002349 -0.000652 0.120202 0.349040 0.651636 -0.202207 -0.062500 1 0 0 0 0 0 2 133057
-0.002349 -0.000652 0.120202 0.348948 0.651900 -0.202217 -0.062500 1 0 0 0 0 0 2 134065
-0.002349 -0.000652 0.120202 0.348903 0.652042 -0.202211 -0.062500 1 0 0 0 0 0 2 135056
-0.002349 -0.000652 0.120202 0.348874 0.652099 -0.202211 -0.062500 1 0 0 0 0 0 2 136066
-0.002349 -0.000652 0.120202 0.348874 0.652133 -0.202217 -0.062500 1 0 0 0 0 0 2 137058
-0.002349 -0.000652 0.120202 0.348867 0.652158 -0.202211 -0.062500 1 0 0 0 0 0 2 138066
-0.002349 -0.000652 0.120202 0.348867 0.652160 -0.202210 -0.062500 1 0 0 0 0 0 2 139056
-0.002349 -0.000652 0.120202 0.348864 0.652172 -0.202216 -0.062500 1 0 0 0 0 0 2 140065
-0.002349 -0.000652 0.120202 0.348863 0.652173 -0.202217 -0.062500 1 0 0 0 0 0 2 141056
-0.002349 -0.000652 0.120202 0.348864 0.652173 -0.202217 -0.062500 1 0 0 0 0 0 2 142065
-0.002349 -0.000652 0.120202 0.348864 0.652173 -0.202217 -0.062500 1 0 0 0 0 0 2 143057
-0.002349 -0.000652 0.120202 0.348859 0.652153 -0.202218 -0.062500 1 0 0 0 0 0 2 144072
-0.002349 -0.000652 0.120202 0.348851 0.652173 -0.202211 -0.062500 1 0 0 0 0 0 2 145067
-0.002349 -0.000652 0.120202 0.348862 0.652173 -0.202217 -0.062500 1 0 0 0 0 0 2 146072
-0.002349 -0.000652 0.120202 0.348863 0.652173 -0.202217 -0.062500 1 0 0 0 0 0 2 147066
-0.002349 -0.000652 0.120202 0.348864 0.652173 -0.202217 -0.062500 1 0 0 0 0 0 2 148076
-0.002349 -0.000652 0.120202 0.348852 0.652176 -0.202211 -0.062500 1 0 0 0 0 0 2 149058
-0.002349 -0.000652 0.120202 0.348862 0.652174 -0.202217 -0.062500 1 0 0 0 0 0 2 150078
-0.002349 -0.000652 0.120202 0.348867 0.652161 -0.202210 -0.062500 1 0 0 0 0 0 2 151070
-0.002349 -0.000652 0.120202 0.348864 0.652172 -0.202216 -0.062500 1 0 0 0 0 0 2 152075
-0.002349 -0.000652 0.120202 0.348864 0.652173 -0.202217 -0.062500 1 0 0 0 0 0 2 153076
-0.002349 -0.000652 0.120202 0.348844 0.652167 -0.202218 -0.062500 1 0 0 0 0 0 2 154071
-0.002349 -0.000652 0.120202 0.348861 0.652172 -0.202217 -0.062500 1 0 0 0 0 0 2 155073
-0.002349 -0.000652 0.120202 0.348863 0.652173 -0.202218 -0.062500 1 0 0 0 0 0 2 156074
-0.002349 -0.000652 0.120202 0.348863 0.652173 -0.202218 -0.062500 1 0 0 0 0 0 2 157075
-0.002349 -0.000652 0.120202 0.348855 0.652164 -0.202204 -0.062500 1 0 0 0 0 0 2 158080
-0.002349 -0.000652 0.120202 0.348862 0.652172 -0.202216 -0.062500 1 0 0 0 0 0 2 159076
-0.002349 -0.000652 0.120202 0.348863 0.652173 -0.202217 -0.062500 1 0 0 0 0 0 2 160077
-0.002349 -0.000652 0.120202 0.348864 0.652173 -0.202217 -0.062500 1 0 0 0 0 0 2 161046
-0.002349 -0.000652 0.120202 0.348864 0.652173 -0.202217 -0.062500 1 0 0 0 0 0 2 162073
-0.002349 -0.000652 0.120202 0.348852 0.652176 -0.202211 -0.062500 1 0 0 0 0 0 2 163071
-0.002349 -0.000652 0.120202 0.348862 0.652174 -0.202217 -0.062500 1 0 0 0 0 0 2 164074
-0.002349 -0.000652 0.120202 0.348867 0.652162 -0.202210 -0.062500 1 0 0 0 0 0 2 165075
-0.002349 -0.000652 0.120202 0.348856 0.652163 -0.202223 -0.062500 1 0 0 0 0 0 2 166075
-0.002349 -0.000652 0.120202 0.348851 0.652174 -0.202212 -0.062500 1 0 0 0 0 0 2 167072
-0.002349 -0.000652 0.120202 0.348862 0.652173 -0.202217 -0.062500 1 0 0 0 0 0 2 168068
-0.002349 -0.000652 0.120202 0.348863 0.652173 -0.202217 -0.062500 1 0 0 0 0 0 2 169045
-0.002354 -0.000634 0.120192 0.423164 0.396405 -0.056264 -0.062500 1 0 0 0 0 0 2 170073
-0.002357 -0.000625 0.120188 0.399479 0.482728 -0.127438 -0.062500 1 0 0 0 0 0 2 171072
-0.002358 -0.000620 0.120187 0.380820 0.547032 -0.164412 -0.062500 1 0 0 0 0 0 2 172073
-0.002359 -0.000618 0.120186 0.370545 0.581200 -0.178491 -0.062500 1 0 0 0 0 0 2 173074
-0.002359 -0.000617 0.120186 0.365233 0.598471 -0.183523 -0.062500 1 0 0 0 0 0 2 174068
-0.002360 -0.000616 0.120186 0.362520 0.607112 -0.185289 -0.062500 1 0 0 0 0 0 2 175074
-0.002360 -0.000616 0.120186 0.361139 0.611423 -0.185896 -0.062500 1 0 0 0 0 0 2 176072
-0.002360 -0.000616 0.120186 0.360443 0.613578 -0.186108 -0.062500 1 0 0 0 0 0 2 177074
-0.002360 -0.000616 0.120186 0.360102 0.614647 -0.186186 -0.062500 1 0 0 0 0 0 2 178073
-0.002360 -0.000616 0.120186 0.359934 0.615191 -0.186213 -0.062500 1 0 0 0 0 0 2 179072
-0.002360 -0.000616 0.120186 0.359843 0.615455 -0.186223 -0.062500 1 0 0 0 0 0 2 180072
-0.002360 -0.000616 0.120186 0.359798 0.615596 -0.186217 -0.062500 1 0 0 0 0 0 2 181043
-0.002360 -0.000616 0.120186 0.359766 0.615665 -0.186223 -0.062500 1 0 0 0 0 0 2 182071
-0.002360 -0.000616 0.120186 0.359765 0.615701 -0.186230 -0.062500 1 0 0 0 0 0 2 183071
-0.002360 -0.000616 0.120186 0.359761 0.615715 -0.186218 -0.062500 1 0 0 0 0 0 2 184062
-0.002360 -0.000616 0.120186 0.359750 0.615718 -0.186230 -0.062500 1 0 0 0 0 0 2 185060
-0.002360 -0.000616 0.120186 0.359757 0.615727 -0.186224 -0.062500 1 0 0 0 0 0 2 186069
-0.002360 -0.000616 0.120186 0.359758 0.615727 -0.186224 -0.062500 1 0 0 0 0 0 2 187073
-0.002360 -0.000616 0.120186 0.359758 0.615727 -0.186224 -0.062500 1 0 0 0 0 0 2 188045
-0.002360 -0.000616 0.120186 0.359755 0.615739 -0.186230 -0.062500 1 0 0 0 0 0 2 189074
-0.002360 -0.000616 0.120186 0.359746 0.615732 -0.186218 -0.062500 1 0 0 0 0 0 2 190061
-0.002360 -0.000616 0.120186 0.359757 0.615728 -0.186223 -0.062500 1 0 0 0 0 0 2 191072
-0.002360 -0.000616 0.120186 0.359758 0.615727 -0.186223 -0.062500 1 0 0 0 0 0 2 192072
-0.002360 -0.000616 0.120186 0.359755 0.615739 -0.186230 -0.062500 1 0 0 0 0 0 2 193074
-0.002360 -0.000616 0.120186 0.359758 0.615729 -0.186224 -0.062500 1 0 0 0 0 0 2 194072
-0.002360 -0.000616 0.120186 0.359746 0.615731 -0.186217 -0.062500 1 0 0 0 0 0 2 195072
-0.002360 -0.000616 0.120186 0.359754 0.615740 -0.186229 -0.062500 1 0 0 0 0 0 2 196072
-0.002360 -0.000616 0.120186 0.359750 0.615720 -0.186231 -0.062500 1 0 0 0 0 0 2 197141
-0.002360 -0.000616 0.120186 0.359757 0.615727 -0.186225 -0.062500 1 0 0 0 0 0 2 198144
-0.002360 -0.000616 0.120186 0.359746 0.615730 -0.186217 -0.062500 1 0 0 0 0 0 2 199159
-0.002360 -0.000616 0.120186 0.359753 0.615739 -0.186229 -0.062500 1 0 0 0 0 0 2 200138
-0.002360 -0.000616 0.120186 0.359758 0.615729 -0.186224 -0.062500 1 0 0 0 0 0 2 201142
-0.002360 -0.000616 0.120186 0.359758 0.615728 -0.186224 -0.062500 1 0 0 0 0 0 2 202139
-0.002360 -0.000616 0.120186 0.359759 0.615727 -0.186223 -0.062500 1 0 0 0 0 0 2 203123
-0.002360 -0.000616 0.120186 0.359743 0.615742 -0.186224 -0.062500 1 0 0 0 0 0 2 204137
-0.002360 -0.000616 0.120186 0.359757 0.615729 -0.186223 -0.062500 1 0 0 0 0 0 2 205055
-0.002360 -0.000616 0.120186 0.359758 0.615728 -0.186223 -0.062500 1 0 0 0 0 0 2 206064
-0.002360 -0.000616 0.120186 0.359755 0.615739 -0.186230 -0.062500 1 0 0 0 0 0 2 207055
-0.002360 -0.000616 0.120186 0.359758 0.615729 -0.186224 -0.062500 1 0 0 0 0 0 2 208064
-0.002360 -0.000616 0.120186 0.359747 0.615731 -0.186217 -0.062500 1 0 0 0 0 0 2 209056
-0.002360 -0.000616 0.120186 0.359746 0.615731 -0.186236 -0.062500 1 0 0 0 0 0 2 210064
-0.002360 -0.000616 0.120186 0.359757 0.615728 -0.186225 -0.062500 1 0 0 0 0 0 2 211055
-0.002360 -0.000616 0.120186 0.359758 0.615728 -0.186224 -0.062500 1 0 0 0 0 0 2 212063
-0.002360 -0.000616 0.120186 0.359746 0.615730 -0.186217 -0.062500 1 0 0 0 0 0 2 213065
-0.002360 -0.000616 0.120186 0.359753 0.615740 -0.186229 -0.062500 1 0 0 0 0 0 2 214054
-0.002360 -0.000616 0.120186 0.359758 0.615729 -0.186224 -0.062500 1 0 0 0 0 0 2 215064
-0.002360 -0.000616 0.120186 0.359758 0.615728 -0.186224 -0.062500 1 0 0 0 0 0 2 216064
-0.002360 -0.000616 0.120186 0.359759 0.615727 -0.186223 -0.062500 1 0 0 0 0 0 2 217056
-0.002360 -0.000616 0.120186 0.359743 0.615742 -0.186224 -0.062500 1 0 0 0 0 0 2 218063
-0.002360 -0.000616 0.120186 0.359748 0.615721 -0.186230 -0.062500 1 0 0 0 0 0 2 219054
-0.002360 -0.000616 0.120186 0.359757 0.615726 -0.186224 -0.062500 1 0 0 0 0 0 2 220066
-0.002360 -0.000616 0.120186 0.359755 0.615739 -0.186231 -0.062500 1 0 0 0 0 0 2 221060
-0.002360 -0.000616 0.120186 0.359746 0.615732 -0.186218 -0.062500 1 0 0 0 0 0 2 222069
-0.002360 -0.000616 0.120186 0.359757 0.615728 -0.186223 -0.062500 1 0 0 0 0 0 2 223061
-0.002365 -0.000597 0.120176 0.434012 0.360095 -0.040140 -0.062500 1 0 0 0 0 0 2 224062
-0.002368 -0.000588 0.120172 0.410347 0.446362 -0.111377 -0.062500 1 0 0 0 0 0 2 225078
-0.002369 -0.000584 0.120171 0.391712 0.510629 -0.148395 -0.062500 1 0 0 0 0 0 2 226063
-0.002370 -0.000582 0.120170 0.381429 0.544795 -0.162494 -0.062500 1 0 0 0 0 0 2 227078
-0.002370 -0.000580 0.120170 0.376112 0.562040 -0.167516 -0.062500 1 0 0 0 0 0 2 228040
-0.002370 -0.000580 0.120170 0.373408 0.570683 -0.169277 -0.062500 1 0 0 0 0 0 2 229072
-0.002371 -0.000580 0.120170 0.372024 0.575006 -0.169893 -0.062500 1 0 0 0 0 0 2 230071
-0.002371 -0.000579 0.120170 0.371344 0.577147 -0.170106 -0.062500 1 0 0 0 0 0 2 231065
-0.002371 -0.000579 0.120170 0.370990 0.578229 -0.170186 -0.062500 1 0 0 0 0 0 2 232072
-0.002371 -0.000579 0.120170 0.370812 0.578765 -0.170200 -0.062500 1 0 0 0 0 0 2 233071
-0.002371 -0.000579 0.120170 0.370728 0.579037 -0.170221 -0.062500 1 0 0 0 0 0 2 234071
-0.002371 -0.000579 0.120170 0.370684 0.579180 -0.170217 -0.062500 1 0 0 0 0 0 2 235072
-0.002371 -0.000579 0.120170 0.370667 0.579234 -0.170223 -0.062500 1 0 0 0 0 0 2 236065
-0.002371 -0.000579 0.120170 0.370656 0.579271 -0.170224 -0.062500 1 0 0 0 0 0 2 237075
-0.002371 -0.000579 0.120170 0.370648 0.579297 -0.170217 -0.062500 1 0 0 0 0 0 2 238071
-0.002371 -0.000579 0.120170 0.370648 0.579299 -0.170216 -0.062500 1 0 0 0 0 0 2 239070
-0.002371 -0.000579 0.120170 0.370645 0.579310 -0.170223 -0.062500 1 0 0 0 0 0 2 240071
-0.002371 -0.000579 0.120170 0.370640 0.579291 -0.170224 -0.062500 1 0 0 0 0 0 2 241070
-0.002371 -0.000579 0.120170 0.370644 0.579309 -0.170224 -0.062500 1 0 0 0 0 0 2 242068
-0.002371 -0.000579 0.120170 0.370632 0.579313 -0.170218 -0.062500 1 0 0 0 0 0 2 243056
-0.002371 -0.000579 0.120170 0.370643 0.579311 -0.170223 -0.062500 1 0 0 0 0 0 2 244040
-0.002371 -0.000579 0.120170 0.370647 0.579300 -0.170217 -0.062500 1 0 0 0 0 0 2 245072
-0.002371 -0.000579 0.120170 0.370645 0.579310 -0.170223 -0.062500 1 0 0 0 0 0 2 246069
-0.002371 -0.000579 0.120170 0.370632 0.579314 -0.170218 -0.062500 1 0 0 0 0 0 2 247070
-0.002371 -0.000579 0.120170 0.370646 0.579300 -0.170216 -0.062500 1 0 0 0 0 0 2 248070
-0.002371 -0.000579 0.120170 0.370645 0.579310 -0.170223 -0.062500 1 0 0 0 0 0 2 249070
-0.002371 -0.000579 0.120170 0.370645 0.579311 -0.170224 -0.062500 1 0 0 0 0 0 2 250060
-0.002371 -0.000579 0.120170 0.370648 0.579300 -0.170217 -0.062500 1 0 0 0 0 0 2 251066
-0.002371 -0.000579 0.120170 0.370625 0.579304 -0.170224 -0.062500 1 0 0 0 0 0 2 252041
-0.002371 -0.000579 0.120170 0.370642 0.579310 -0.170224 -0.062500 1 0 0 0 0 0 2 253071
-0.002371 -0.000579 0.120170 0.370644 0.579311 -0.170224 -0.062500 1 0 0 0 0 0 2 254069
-0.002371 -0.000579 0.120170 0.370648 0.579299 -0.170217 -0.062500 1 0 0 0 0 0 2 255039
-0.002371 -0.000579 0.120170 0.370633 0.579313 -0.170217 -0.062500 1 0 0 0 0 0 2 256069
-0.002371 -0.000579 0.120170 0.370643 0.579311 -0.170223 -0.062500 1 0 0 0 0 0 2 257041
-0.002371 -0.000579 0.120170 0.370647 0.579300 -0.170217 -0.062500 1 0 0 0 0 0 2 258066
-0.002371 -0.000579 0.120170 0.370645 0.579310 -0.170223 -0.062500 1 0 0 0 0 0 2 259067
-0.002376 -0.000561 0.120160 0.444852 0.323815 -0.024010 -0.062500 1 0 0 0 0 0 2 260069
-0.002379 -0.000552 0.120156 0.421214 0.410003 -0.095319 -0.062500 1 0 0 0 0 0 2 261058
-0.002380 -0.000547 0.120155 0.402576 0.474247 -0.132354 -0.062500 1 0 0 0 0 0 2 262068
-0.002381 -0.000545 0.120154 0.392320 0.508393 -0.146462 -0.062500 1 0 0 0 0 0 2 263069
-0.002381 -0.000544 0.120154 0.387005 0.525642 -0.151500 -0.062500 1 0 0 0 0 0 2 264068
-0.002381 -0.000543 0.120154 0.384285 0.534265 -0.153260 -0.062500 1 0 0 0 0 0 2 265072
-0.002381 -0.000543 0.120154 0.382908 0.538592 -0.153871 -0.062500 1 0 0 0 0 0 2 266055
-0.002381 -0.000543 0.120154 0.382226 0.540744 -0.154091 -0.062500 1 0 0 0 0 0 2 267067
-0.002382 -0.000543 0.120154 0.381875 0.541816 -0.154165 -0.062500 1 0 0 0 0 0 2 268041
-0.002382 -0.000543 0.120154 0.381706 0.542360 -0.154192 -0.062500 1 0 0 0 0 0 2 269070
-0.002382 -0.000543 0.120154 0.381614 0.542624 -0.154202 -0.062500 1 0 0 0 0 0 2 270069
-0.002382 -0.000543 0.120154 0.381570 0.542765 -0.154196 -0.062500 1 0 0 0 0 0 2 271068
-0.002382 -0.000543 0.120154 0.381538 0.542834 -0.154203 -0.062500 1 0 0 0 0 0 2 272069
-0.002382 -0.000543 0.120154 0.381540 0.542858 -0.154203 -0.062500 1 0 0 0 0 0 2 273061
-0.002382 -0.000543 0.120154 0.381525 0.542873 -0.154203 -0.062500 1 0 0 0 0 0 2 274062
-0.002382 -0.000543 0.120154 0.381528 0.542894 -0.154203 -0.062500 1 0 0 0 0 0 2 275054
-0.002382 -0.000543 0.120154 0.381529 0.542896 -0.154203 -0.062500 1 0 0 0 0 0 2 276062
-0.002382 -0.000543 0.120154 0.381529 0.542896 -0.154203 -0.062500 1 0 0 0 0 0 2 277120
-0.002382 -0.000543 0.120154 0.381530 0.542896 -0.154203 -0.062500 1 0 0 0 0 0 2 278132
-0.002382 -0.000543 0.120154 0.381530 0.542896 -0.154203 -0.062500 1 0 0 0 0 0 2 279118
-0.002382 -0.000543 0.120154 0.381518 0.542899 -0.154197 -0.062500 1 0 0 0 0 0 2 280136
-0.002382 -0.000543 0.120154 0.381520 0.542887 -0.154209 -0.062500 1 0 0 0 0 0 2 281118
-0.002382 -0.000543 0.120154 0.381528 0.542895 -0.154204 -0.062500 1 0 0 0 0 0 2 282130
-0.002382 -0.000543 0.120154 0.381529 0.542895 -0.154203 -0.062500 1 0 0 0 0 0 2 283132
-0.002382 -0.000543 0.120154 0.381514 0.542910 -0.154203 -0.062500 1 0 0 0 0 0 2 284117
-0.002382 -0.000543 0.120154 0.381528 0.542897 -0.154203 -0.062500 1 0 0 0 0 0 2 285133
-0.002382 -0.000543 0.120154 0.381529 0.542896 -0.154203 -0.062500 1 0 0 0 0 0 2 286116
-0.002382 -0.000543 0.120154 0.381530 0.542896 -0.154203 -0.062500 1 0 0 0 0 0 2 287131
-0.002382 -0.000543 0.120154 0.381530 0.542896 -0.154203 -0.062500 1 0 0 0 0 0 2 288120
-0.002382 -0.000543 0.120154 0.381518 0.542899 -0.154197 -0.062500 1 0 0 0 0 0 2 289062
-0.002382 -0.000543 0.120154 0.381528 0.542896 -0.154202 -0.062500 1 0 0 0 0 0 2 290051
-0.002382 -0.000543 0.120154 0.381526 0.542908 -0.154209 -0.062500 1 0 0 0 0 0 2 291061
-0.002382 -0.000543 0.120154 0.381529 0.542898 -0.154204 -0.062500 1 0 0 0 0 0 2 292053
-0.002382 -0.000543 0.120154 0.381509 0.542890 -0.154204 -0.062500 1 0 0 0 0 0 2 293062
-0.002382 -0.000543 0.120154 0.381527 0.542895 -0.154203 -0.062500 1 0 0 0 0 0 2 294052
-0.002382 -0.000543 0.120154 0.381529 0.542896 -0.154203 -0.062500 1 0 0 0 0 0 2 295061
-0.002382 -0.000543 0.120154 0.381529 0.542896 -0.154203 -0.062500 1 0 0 0 0 0 2 296051
-0.002382 -0.000543 0.120154 0.381530 0.542896 -0.154203 -0.062500 1 0 0 0 0 0 2 297061
-0.002382 -0.000543 0.120154 0.381518 0.542898 -0.154197 -0.062500 1 0 0 0 0 0 2 298051
-0.002382 -0.000543 0.120154 0.381525 0.542908 -0.154209 -0.062500 1 0 0 0 0 0 2 299052
-0.002382 -0.000543 0.120154 0.381529 0.542897 -0.154204 -0.062500 1 0 0 0 0 0 2 300100
-0.002387 -0.000525 0.120144 0.455690 0.287536 -0.007859 -0.062500 1 0 0 0 0 0 2 301066
-0.002390 -0.000516 0.120140 0.432072 0.373668 -0.079232 -0.062500 1 0 0 0 0 0 2 302053
-0.002391 -0.000511 0.120139 0.413458 0.437874 -0.116309 -0.062500 1 0 0 0 0 0 2 303061
-0.002392 -0.000509 0.120138 0.403198 0.472007 -0.130431 -0.062500 1 0 0 0 0 0 2 304071
-0.002392 -0.000508 0.120138 0.397872 0.489251 -0.135472 -0.062500 1 0 0 0 0 0 2 305051
-0.002392 -0.000507 0.120138 0.395160 0.497880 -0.137230 -0.062500 1 0 0 0 0 0 2 306072
-0.002392 -0.000507 0.120138 0.393799 0.502193 -0.137841 -0.062500 1 0 0 0 0 0 2 307071
-0.002392 -0.000507 0.120138 0.393095 0.504348 -0.138050 -0.062500 1 0 0 0 0 0 2 308069
-0.002392 -0.000507 0.120138 0.392750 0.505429 -0.138136 -0.062500 1 0 0 0 0 0 2 309069
-0.002392 -0.000507 0.120138 0.392585 0.505962 -0.138158 -0.062500 1 0 0 0 0 0 2 310070
-0.002392 -0.000507 0.120138 0.392491 0.506237 -0.138174 -0.062500 1 0 0 0 0 0 2 311038
-0.002392 -0.000507 0.120138 0.392449 0.506367 -0.138162 -0.062500 1 0 0 0 0 0 2 312068
-0.002392 -0.000507 0.120138 0.392430 0.506432 -0.138175 -0.062500 1 0 0 0 0 0 2 313070
-0.002392 -0.000507 0.120138 0.392418 0.506470 -0.138176 -0.062500 1 0 0 0 0 0 2 314071
-0.002392 -0.000507 0.120138 0.392402 0.506487 -0.138177 -0.062500 1 0 0 0 0 0 2 315072
-0.002392 -0.000507 0.120138 0.392409 0.506496 -0.138170 -0.062500 1 0 0 0 0 0 2 316072
-0.002392 -0.000507 0.120138 0.392410 0.506497 -0.138169 -0.062500 1 0 0 0 0 0 2 317071
-0.002392 -0.000507 0.120138 0.392407 0.506508 -0.138176 -0.062500 1 0 0 0 0 0 2 318062
-0.002392 -0.000507 0.120138 0.392398 0.506501 -0.138163 -0.062500 1 0 0 0 0 0 2 319068
-0.002392 -0.000507 0.120138 0.392405 0.506509 -0.138175 -0.062500 1 0 0 0 0 0 2 320069
-0.002392 -0.000507 0.120138 0.392409 0.506498 -0.138169 -0.062500 1 0 0 0 0 0 2 321040
-0.002392 -0.000507 0.120138 0.392398 0.506500 -0.138183 -0.062500 1 0 0 0 0 0 2 322068
-0.002392 -0.000507 0.120138 0.392396 0.506499 -0.138164 -0.062500 1 0 0 0 0 0 2 323067
-0.002392 -0.000507 0.120138 0.392405 0.506508 -0.138175 -0.062500 1 0 0 0 0 0 2 324037
-0.002392 -0.000507 0.120138 0.392409 0.506498 -0.138170 -0.062500 1 0 0 0 0 0 2 325067
-0.002392 -0.000507 0.120138 0.392406 0.506508 -0.138176 -0.062500 1 0 0 0 0 0 2 326067
-0.002392 -0.000507 0.120138 0.392406 0.506509 -0.138176 -0.062500 1 0 0 0 0 0 2 327066
-0.002392 -0.000507 0.120138 0.392397 0.506501 -0.138163 -0.062500 1 0 0 0 0 0 2 328068
-0.002392 -0.000507 0.120138 0.392405 0.506509 -0.138175 -0.062500 1 0 0 0 0 0 2 329069
-0.002392 -0.000507 0.120138 0.392409 0.506498 -0.138169 -0.062500 1 0 0 0 0 0 2 330054
-0.002392 -0.000507 0.120138 0.392407 0.506509 -0.138176 -0.062500 1 0 0 0 0 0 2 331069
-0.002392 -0.000507 0.120138 0.392398 0.506501 -0.138163 -0.062500 1 0 0 0 0 0 2 332037
-0.002398 -0.000488 0.120128 0.466510 0.251275 0.008293 -0.062500 1 0 0 0 0 0 2 333055
-0.002400 -0.000479 0.120124 0.442936 0.337346 -0.063140 -0.062500 1 0 0 0 0 0 2 334068
-0.002402 -0.000475 0.120123 0.424325 0.401520 -0.100247 -0.062500 1 0 0 0 0 0 2 335061
-0.002403 -0.000472 0.120122 0.414072 0.435624 -0.114380 -0.062500 1 0 0 0 0 0 2 336067
-0.002403 -0.000471 0.120122 0.408745 0.452871 -0.119415 -0.062500 1 0 0 0 0 0 2 337067
-0.002403 -0.000471 0.120122 0.406043 0.461507 -0.121190 -0.062500 1 0 0 0 0 0 2 338067
-0.002403 -0.000470 0.120122 0.404672 0.465822 -0.121799 -0.062500 1 0 0 0 0 0 2 339066
-0.002403 -0.000470 0.120122 0.403958 0.467969 -0.122016 -0.062500 1 0 0 0 0 0 2 340058
-0.002403 -0.000470 0.120122 0.403624 0.469045 -0.122089 -0.062500 1 0 0 0 0 0 2 341145
-0.002403 -0.000470 0.120122 0.403457 0.469589 -0.122117 -0.062500 1 0 0 0 0 0 2 342142
-0.002403 -0.000470 0.120122 0.403365 0.469853 -0.122127 -0.062500 1 0 0 0 0 0 2 343137
-0.002403 -0.000470 0.120122 0.403321 0.469995 -0.122122 -0.062500 1 0 0 0 0 0 2 344145
-0.002403 -0.000470 0.120122 0.403292 0.470052 -0.122122 -0.062500 1 0 0 0 0 0 2 345113
-0.002403 -0.000470 0.120122 0.403291 0.470086 -0.122128 -0.062500 1 0 0 0 0 0 2 346111
-0.002403 -0.000470 0.120122 0.403285 0.470111 -0.122122 -0.062500 1 0 0 0 0 0 2 347136
-0.002403 -0.000470 0.120122 0.403281 0.470125 -0.122128 -0.062500 1 0 0 0 0 0 2 348141
-0.002403 -0.000470 0.120122 0.403281 0.470126 -0.122128 -0.062500 1 0 0 0 0 0 2 349113
-0.002403 -0.000470 0.120122 0.403281 0.470126 -0.122128 -0.062500 1 0 0 0 0 0 2 350133
-0.002403 -0.000470 0.120122 0.403281 0.470126 -0.122128 -0.062500 1 0 0 0 0 0 2 351111
-0.002403 -0.000470 0.120122 0.403273 0.470117 -0.122136 -0.062500 1 0 0 0 0 0 2 352110
-0.002403 -0.000470 0.120122 0.403271 0.470116 -0.122116 -0.062500 1 0 0 0 0 0 2 353115
-0.002403 -0.000470 0.120122 0.403280 0.470124 -0.122127 -0.062500 1 0 0 0 0 0 2 354139
-0.002403 -0.000470 0.120122 0.403281 0.470125 -0.122128 -0.062500 1 0 0 0 0 0 2 355133
-0.002403 -0.000470 0.120122 0.403281 0.470125 -0.122128 -0.062500 1 0 0 0 0 0 2 356115
-0.002403 -0.000470 0.120122 0.403281 0.470125 -0.122128 -0.062500 1 0 0 0 0 0 2 357130
-0.002403 -0.000470 0.120122 0.403282 0.470125 -0.122128 -0.062500 1 0 0 0 0 0 2 358117
-0.002403 -0.000470 0.120122 0.403282 0.470125 -0.122129 -0.062500 1 0 0 0 0 0 2 359131
-0.002403 -0.000470 0.120122 0.403270 0.470128 -0.122122 -0.062500 1 0 0 0 0 0 2 360117
-0.002403 -0.000470 0.120122 0.403280 0.470126 -0.122128 -0.062500 1 0 0 0 0 0 2 361060
-0.002403 -0.000470 0.120122 0.403282 0.470126 -0.122128 -0.062500 1 0 0 0 0 0 2 362049
-0.002403 -0.000470 0.120122 0.403261 0.470120 -0.122129 -0.062500 1 0 0 0 0 0 2 363059
-0.002403 -0.000470 0.120122 0.403279 0.470125 -0.122129 -0.062500 1 0 0 0 0 0 2 364049
-0.002403 -0.000470 0.120122 0.403281 0.470125 -0.122129 -0.062500 1 0 0 0 0 0 2 365058
-0.002403 -0.000470 0.120122 0.403281 0.470125 -0.122129 -0.062500 1 0 0 0 0 0 2 366050
-0.002403 -0.000470 0.120122 0.403281 0.470125 -0.122129 -0.062500 1 0 0 0 0 0 2 367058
-0.002403 -0.000470 0.120122 0.403282 0.470125 -0.122129 -0.062500 1 0 0 0 0 0 2 368049
-0.002403 -0.000470 0.120122 0.403269 0.470128 -0.122122 -0.062500 1 0 0 0 0 0 2 369059
-0.002403 -0.000470 0.120122 0.403280 0.470126 -0.122128 -0.062500 1 0 0 0 0 0 2 370049
-0.002403 -0.000470 0.120122 0.403281 0.470126 -0.122128 -0.062500 1 0 0 0 0 0 2 371059
-0.002409 -0.000452 0.120112 0.477335 0.215039 0.024483 -0.062500 1 0 0 0 0 0 2 372048
-0.002411 -0.000443 0.120108 0.453788 0.301032 -0.047039 -0.062500 1 0 0 0 0 0 2 373058
-0.002413 -0.000438 0.120107 0.435189 0.365168 -0.084164 -0.062500 1 0 0 0 0 0 2 374059
-0.002413 -0.000436 0.120106 0.424936 0.399279 -0.098327 -0.062500 1 0 0 0 0 0 2 375049
-0.002414 -0.000435 0.120106 0.419622 0.416519 -0.103361 -0.062500 1 0 0 0 0 0 2 376057
-0.002414 -0.000434 0.120106 0.416893 0.425137 -0.105126 -0.062500 1 0 0 0 0 0 2 377050
-0.002414 -0.000434 0.120106 0.415531 0.429445 -0.105743 -0.062500 1 0 0 0 0 0 2 378050
-0.002414 -0.000434 0.120106 0.414847 0.431605 -0.105953 -0.062500 1 0 0 0 0 0 2 379059
-0.002414 -0.000434 0.120106 0.414496 0.432676 -0.106027 -0.062500 1 0 0 0 0 0 2 380068
-0.002414 -0.000434 0.120106 0.414328 0.433219 -0.106055 -0.062500 1 0 0 0 0 0 2 381056
-0.002414 -0.000434 0.120106 0.414233 0.433495 -0.106072 -0.062500 1 0 0 0 0 0 2 382070
-0.002414 -0.000434 0.120106 0.414191 0.433626 -0.106061 -0.062500 1 0 0 0 0 0 2 383047
-0.002414 -0.000434 0.120106 0.414159 0.433694 -0.106067 -0.062500 1 0 0 0 0 0 2 384066
-0.002414 -0.000434 0.120106 0.414158 0.433729 -0.106074 -0.062500 1 0 0 0 0 0 2 385070
-0.002414 -0.000434 0.120106 0.414151 0.433755 -0.106068 -0.062500 1 0 0 0 0 0 2 386066
-0.002414 -0.000434 0.120106 0.414151 0.433757 -0.106067 -0.062500 1 0 0 0 0 0 2 387054
-0.002414 -0.000434 0.120106 0.414143 0.433748 -0.106074 -0.062500 1 0 0 0 0 0 2 388065
-0.002414 -0.000434 0.120106 0.414150 0.433755 -0.106068 -0.062500 1 0 0 0 0 0 2 389037
-0.002414 -0.000434 0.120106 0.414151 0.433756 -0.106067 -0.062500 1 0 0 0 0 0 2 390066
-0.002414 -0.000434 0.120106 0.414148 0.433767 -0.106074 -0.062500 1 0 0 0 0 0 2 391065
-0.002414 -0.000434 0.120106 0.414152 0.433757 -0.106068 -0.062500 1 0 0 0 0 0 2 392073
-0.002414 -0.000434 0.120106 0.414140 0.433759 -0.106061 -0.062500 1 0 0 0 0 0 2 393070
-0.002414 -0.000434 0.120106 0.414147 0.433768 -0.106073 -0.062500 1 0 0 0 0 0 2 394067
-0.002414 -0.000434 0.120106 0.414151 0.433757 -0.106068 -0.062500 1 0 0 0 0 0 2 395064
-0.002414 -0.000434 0.120106 0.414149 0.433768 -0.106074 -0.062500 1 0 0 0 0 0 2 396035
-0.002414 -0.000434 0.120106 0.414152 0.433757 -0.106068 -0.062500 1 0 0 0 0 0 2 397069
-0.002414 -0.000434 0.120106 0.414140 0.433759 -0.106061 -0.062500 1 0 0 0 0 0 2 398064
-0.002414 -0.000434 0.120106 0.414147 0.433768 -0.106073 -0.062500 1 0 0 0 0 0 2 399063
-0.002414 -0.000434 0.120106 0.414152 0.433757 -0.106067 -0.062500 1 0 0 0 0 0 2 400064
-0.002414 -0.000434 0.120106 0.414149 0.433768 -0.106074 -0.062500 1 0 0 0 0 0 2 401065
-0.002414 -0.000434 0.120106 0.414140 0.433760 -0.106061 -0.062500 1 0 0 0 0 0 2 402062
-0.002414 -0.000434 0.120106 0.414143 0.433748 -0.106073 -0.062500 1 0 0 0 0 0 2 403063
-0.002414 -0.000434 0.120106 0.414147 0.433767 -0.106074 -0.062500 1 0 0 0 0 0 2 404061
-0.002414 -0.000434 0.120106 0.414151 0.433757 -0.106068 -0.062500 1 0 0 0 0 0 2 405064
-0.002414 -0.000434 0.120106 0.414149 0.433768 -0.106074 -0.062500 1 0 0 0 0 0 2 406062
-0.002414 -0.000434 0.120106 0.414140 0.433760 -0.106062 -0.062500 1 0 0 0 0 0 2 407054
-0.002414 -0.000434 0.120106 0.414151 0.433756 -0.106066 -0.062500 1 0 0 0 0 0 2 408063
-0.002414 -0.000434 0.120106 0.414149 0.433768 -0.106074 -0.062500 1 0 0 0 0 0 2 409066
-0.002414 -0.000434 0.120106 0.414152 0.433757 -0.106068 -0.062500 1 0 0 0 0 0 2 410064
-0.002414 -0.000434 0.120106 0.414149 0.433768 -0.106074 -0.062500 1 0 0 0 0 0 2 411065
-0.002414 -0.000434 0.120106 0.414140 0.433760 -0.106061 -0.062500 1 0 0 0 0 0 2 412064
-0.002414 -0.000434 0.120106 0.414151 0.433757 -0.106066 -0.062500 1 0 0 0 0 0 2 413066
-0.002414 -0.000434 0.120106 0.414141 0.433759 -0.106081 -0.062500 1 0 0 0 0 0 2 414065
-0.002414 -0.000434 0.120106 0.414151 0.433756 -0.106069 -0.062500 1 0 0 0 0 0 2 415065
-0.002414 -0.000434 0.120106 0.414140 0.433758 -0.106061 -0.062500 1 0 0 0 0 0 2 416065
-0.002414 -0.000434 0.120106 0.414147 0.433768 -0.106073 -0.062500 1 0 0 0 0 0 2 417065
-0.002419 -0.000416 0.120096 0.488170 0.178804 0.040667 -0.062500 1 0 0 0 0 0 2 418061
-0.002422 -0.000406 0.120092 0.464634 0.264742 -0.030913 -0.062500 1 0 0 0 0 0 2 419053
-0.002424 -0.000402 0.120091 0.446034 0.328846 -0.068087 -0.062500 1 0 0 0 0 0 2 420057
-0.002424 -0.000400 0.120090 0.435795 0.362939 -0.082237 -0.062500 1 0 0 0 0 0 2 421066
-0.002425 -0.000399 0.120090 0.430489 0.380159 -0.087289 -0.062500 1 0 0 0 0 0 2 422065
-0.002425 -0.000398 0.120090 0.427775 0.388801 -0.089054 -0.062500 1 0 0 0 0 0 2 423046
-0.002425 -0.000398 0.120090 0.426396 0.393106 -0.089673 -0.062500 1 0 0 0 0 0 2 424063
-0.002425 -0.000398 0.120090 0.425710 0.395265 -0.089884 -0.062500 1 0 0 0 0 0 2 425067
-0.002425 -0.000397 0.120090 0.425359 0.396336 -0.089960 -0.062500 1 0 0 0 0 0 2 426064
-0.002425 -0.000397 0.120090 0.425181 0.396871 -0.089974 -0.062500 1 0 0 0 0 0 2 427064
-0.002425 -0.000397 0.120090 0.425097 0.397142 -0.089996 -0.062500 1 0 0 0 0 0 2 428064
-0.002425 -0.000397 0.120090 0.425053 0.397285 -0.089992 -0.062500 1 0 0 0 0 0 2 429066
-0.002425 -0.000397 0.120090 0.425037 0.397339 -0.089998 -0.062500 1 0 0 0 0 0 2 430057
-0.002425 -0.000397 0.120090 0.425026 0.397376 -0.089999 -0.062500 1 0 0 0 0 0 2 431048
-0.002425 -0.000397 0.120090 0.425010 0.397392 -0.090000 -0.062500 1 0 0 0 0 0 2 432056
-0.002425 -0.000397 0.120090 0.425016 0.397401 -0.089993 -0.062500 1 0 0 0 0 0 2 433049
-0.002425 -0.000397 0.120090 0.425014 0.397414 -0.089999 -0.062500 1 0 0 0 0 0 2 434048
-0.002425 -0.000397 0.120090 0.425014 0.397415 -0.090000 -0.062500 1 0 0 0 0 0 2 435056
-0.002425 -0.000397 0.120090 0.425014 0.397415 -0.090000 -0.062500 1 0 0 0 0 0 2 436177
-0.002425 -0.000397 0.120090 0.425005 0.397406 -0.089987 -0.062500 1 0 0 0 0 0 2 437058
-0.002425 -0.000397 0.120090 0.425005 0.397405 -0.090005 -0.062500 1 0 0 0 0 0 2 438048
-0.002425 -0.000397 0.120090 0.425012 0.397414 -0.090000 -0.062500 1 0 0 0 0 0 2 439057
-0.002425 -0.000397 0.120090 0.425013 0.397415 -0.090000 -0.062500 1 0 0 0 0 0 2 440047
-0.002425 -0.000397 0.120090 0.425014 0.397415 -0.090000 -0.062500 1 0 0 0 0 0 2 441056
-0.002425 -0.000397 0.120090 0.425005 0.397406 -0.089987 -0.062500 1 0 0 0 0 0 2 442046
-0.002425 -0.000397 0.120090 0.425013 0.397414 -0.089998 -0.062500 1 0 0 0 0 0 2 443057
-0.002425 -0.000397 0.120090 0.425014 0.397415 -0.089999 -0.062500 1 0 0 0 0 0 2 444047
-0.002425 -0.000397 0.120090 0.425014 0.397415 -0.090000 -0.062500 1 0 0 0 0 0 2 445057
-0.002425 -0.000397 0.120090 0.425014 0.397415 -0.090000 -0.062500 1 0 0 0 0 0 2 446046
-0.002425 -0.000397 0.120090 0.425002 0.397418 -0.089994 -0.062500 1 0 0 0 0 0 2 447055
-0.002425 -0.000397 0.120090 0.425016 0.397404 -0.089992 -0.062500 1 0 0 0 0 0 2 448051
-0.002425 -0.000397 0.120090 0.425006 0.397405 -0.090006 -0.062500 1 0 0 0 0 0 2 449056
-0.002425 -0.000397 0.120090 0.425013 0.397414 -0.090001 -0.062500 1 0 0 0 0 0 2 450065
-0.002425 -0.000397 0.120090 0.425001 0.397417 -0.089994 -0.062500 1 0 0 0 0 0 2 451052
-0.002425 -0.000397 0.120090 0.425012 0.397415 -0.089999 -0.062500 1 0 0 0 0 0 2 452064
-0.002425 -0.000397 0.120090 0.425013 0.397415 -0.090000 -0.062500 1 0 0 0 0 0 2 453048
-0.002425 -0.000397 0.120090 0.425017 0.397403 -0.089993 -0.062500 1 0 0 0 0 0 2 454069
-0.002425 -0.000397 0.120090 0.425014 0.397414 -0.089999 -0.062500 1 0 0 0 0 0 2 455065
-0.002425 -0.000397 0.120090 0.425002 0.397418 -0.089993 -0.062500 1 0 0 0 0 0 2 456064
-0.002425 -0.000397 0.120090 0.425012 0.397415 -0.089999 -0.062500 1 0 0 0 0 0 2 457066
-0.002425 -0.000397 0.120090 0.425014 0.397415 -0.090000 -0.062500 1 0 0 0 0 0 2 458062
-0.002425 -0.000397 0.120090 0.425017 0.397404 -0.089993 -0.062500 1 0 0 0 0 0 2 459062
-0.002425 -0.000397 0.120090 0.425015 0.397414 -0.089999 -0.062500 1 0 0 0 0 0 2 460062
-0.002425 -0.000397 0.120090 0.424994 0.397409 -0.090000 -0.062500 1 0 0 0 0 0 2 461062
-0.002425 -0.000397 0.120090 0.425011 0.397414 -0.090000 -0.062500 1 0 0 0 0 0 2 462058
-0.002425 -0.000397 0.120090 0.425013 0.397415 -0.090000 -0.062500 1 0 0 0 0 0 2 463065
-0.002425 -0.000397 0.120090 0.425014 0.397415 -0.090000 -0.062500 1 0 0 0 0 0 2 464067
-0.002425 -0.000397 0.120090 0.425005 0.397406 -0.089987 -0.062500 1 0 0 0 0 0 2 465069
-0.002425 -0.000397 0.120090 0.425013 0.397414 -0.089998 -0.062500 1 0 0 0 0 0 2 466063
-0.002425 -0.000397 0.120090 0.425014 0.397415 -0.090000 -0.062500 1 0 0 0 0 0 2 467065
-0.002425 -0.000397 0.120090 0.425014 0.397415 -0.090000 -0.062500 1 0 0 0 0 0 2 468051
-0.002425 -0.000397 0.120090 0.425002 0.397418 -0.089993 -0.062500 1 0 0 0 0 0 2 469064
-0.002425 -0.000397 0.120090 0.425012 0.397416 -0.089999 -0.062500 1 0 0 0 0 0 2 470061
-0.002425 -0.000397 0.120090 0.425017 0.397404 -0.089993 -0.062500 1 0 0 0 0 0 2 471064
-0.002425 -0.000397 0.120090 0.425006 0.397405 -0.090006 -0.062500 1 0 0 0 0 0 2 472063
-0.002425 -0.000397 0.120090 0.425013 0.397414 -0.090001 -0.062500 1 0 0 0 0 0 2 473064
-0.002425 -0.000397 0.120090 0.425001 0.397418 -0.089994 -0.062500 1 0 0 0 0 0 2 474063
-0.002425 -0.000397 0.120090 0.425012 0.397415 -0.089999 -0.062500 1 0 0 0 0 0 2 475063
-0.002430 -0.000379 0.120080 0.498988 0.142586 0.056871 -0.062500 1 0 0 0 0 0 2 476062
-0.002433 -0.000370 0.120076 0.475484 0.228465 -0.014779 -0.062500 1 0 0 0 0 0 2 477063
-0.002434 -0.000366 0.120075 0.456899 0.292534 -0.051990 -0.062500 1 0 0 0 0 0 2 478050
-0.002435 -0.000363 0.120074 0.446642 0.326617 -0.066146 -0.062500 1 0 0 0 0 0 2 479062
-0.002436 -0.000362 0.120074 0.441344 0.343839 -0.071200 -0.062500 1 0 0 0 0 0 2 480063
-0.002436 -0.000362 0.120074 0.438626 0.352459 -0.072968 -0.062500 1 0 0 0 0 0 2 481064
-0.002436 -0.000361 0.120074 0.437255 0.356768 -0.073583 -0.062500 1 0 0 0 0 0 2 482062
-0.002436 -0.000361 0.120074 0.436570 0.358926 -0.073795 -0.062500 1 0 0 0 0 0 2 483062
-0.002436 -0.000361 0.120074 0.436219 0.359997 -0.073870 -0.062500 1 0 0 0 0 0 2 484060
-0.002436 -0.000361 0.120074 0.436051 0.360540 -0.073898 -0.062500 1 0 0 0 0 0 2 485064
-0.002436 -0.000361 0.120074 0.435959 0.360804 -0.073909 -0.062500 1 0 0 0 0 0 2 486056
-0.002436 -0.000361 0.120074 0.435906 0.360936 -0.073911 -0.062500 1 0 0 0 0 0 2 487062
-0.002436 -0.000361 0.120074 0.435893 0.361009 -0.073918 -0.062500 1 0 0 0 0 0 2 488067
-0.002436 -0.000361 0.120074 0.435870 0.361051 -0.073913 -0.062500 1 0 0 0 0 0 2 489073
-0.002436 -0.000361 0.120074 0.435889 0.361060 -0.073911 -0.062500 1 0 0 0 0 0 2 490063
-0.002436 -0.000361 0.120074 0.435876 0.361075 -0.073912 -0.062500 1 0 0 0 0 0 2 491071
-0.002436 -0.000361 0.120074 0.435875 0.361076 -0.073911 -0.062500 1 0 0 0 0 0 2 492073
-0.002436 -0.000361 0.120074 0.435875 0.361076 -0.073911 -0.062500 1 0 0 0 0 0 2 493054
-0.002436 -0.000361 0.120074 0.435875 0.361076 -0.073911 -0.062500 1 0 0 0 0 0 2 494069
-0.002436 -0.000361 0.120074 0.435863 0.361078 -0.073905 -0.062500 1 0 0 0 0 0 2 495073
-0.002436 -0.000361 0.120074 0.435870 0.361088 -0.073917 -0.062500 1 0 0 0 0 0 2 496070
-0.002436 -0.000361 0.120074 0.435875 0.361077 -0.073912 -0.062500 1 0 0 0 0 0 2 497073
-0.002436 -0.000361 0.120074 0.435875 0.361076 -0.073911 -0.062500 1 0 0 0 0 0 2 498069
-0.002436 -0.000361 0.120074 0.435876 0.361076 -0.073911 -0.062500 1 0 0 0 0 0 2 499071
-0.002436 -0.000361 0.120074 0.435852 0.361081 -0.073919 -0.062500 1 0 0 0 0 0 2 500070
-0.002436 -0.000361 0.120074 0.435872 0.361076 -0.073912 -0.062500 1 0 0 0 0 0 2 501073
-0.002436 -0.000361 0.120074 0.435875 0.361076 -0.073911 -0.062500 1 0 0 0 0 0 2 502070
-0.002436 -0.000361 0.120074 0.435875 0.361075 -0.073911 -0.062500 1 0 0 0 0 0 2 503059
-0.002436 -0.000361 0.120074 0.435860 0.361090 -0.073912 -0.062500 1 0 0 0 0 0 2 504070
-0.002436 -0.000361 0.120074 0.435873 0.361077 -0.073911 -0.062500 1 0 0 0 0 0 2 505045
-0.002436 -0.000361 0.120074 0.435875 0.361076 -0.073911 -0.062500 1 0 0 0 0 0 2 506054
-0.002436 -0.000361 0.120074 0.435875 0.361076 -0.073911 -0.062500 1 0 0 0 0 0 2 507044
-0.002436 -0.000361 0.120074 0.435872 0.361087 -0.073918 -0.062500 1 0 0 0 0 0 2 508054
-0.002436 -0.000361 0.120074 0.435863 0.361080 -0.073906 -0.062500 1 0 0 0 0 0 2 509045
-0.002436 -0.000361 0.120074 0.435874 0.361076 -0.073910 -0.062500 1 0 0 0 0 0 2 510053
-0.002436 -0.000361 0.120074 0.435867 0.361067 -0.073918 -0.062500 1 0 0 0 0 0 2 511045
-0.002436 -0.000361 0.120074 0.435871 0.361086 -0.073919 -0.062500 1 0 0 0 0 0 2 512053
-0.002436 -0.000361 0.120074 0.435862 0.361080 -0.073906 -0.062500 1 0 0 0 0 0 2 513044
-0.002436 -0.000361 0.120074 0.435873 0.361076 -0.073911 -0.062500 1 0 0 0 0 0 2 514054
-0.002436 -0.000361 0.120074 0.435875 0.361076 -0.073911 -0.062500 1 0 0 0 0 0 2 515044
-0.002436 -0.000361 0.120074 0.435872 0.361087 -0.073918 -0.062500 1 0 0 0 0 0 2 516053
-0.002436 -0.000361 0.120074 0.435875 0.361077 -0.073912 -0.062500 1 0 0 0 0 0 2 517054
-0.002441 -0.000343 0.120063 0.509788 0.106397 0.073088 -0.062500 1 0 0 0 0 0 2 518044
-0.002444 -0.000334 0.120060 0.486309 0.192199 0.001368 -0.062500 1 0 0 0 0 0 2 519053
-0.002445 -0.000329 0.120058 0.467744 0.256240 -0.035873 -0.062500 1 0 0 0 0 0 2 520045
-0.002446 -0.000327 0.120058 0.457509 0.290292 -0.050047 -0.062500 1 0 0 0 0 0 2 521053
-0.002446 -0.000326 0.120058 0.452188 0.307523 -0.055104 -0.062500 1 0 0 0 0 0 2 522059
-0.002447 -0.000325 0.120058 0.449488 0.316146 -0.056856 -0.062500 1 0 0 0 0 0 2 523057
-0.002447 -0.000325 0.120058 0.448120 0.320455 -0.057490 -0.062500 1 0 0 0 0 0 2 524044
-0.002447 -0.000325 0.120058 0.447416 0.322607 -0.057707 -0.062500 1 0 0 0 0 0 2 525064
-0.002447 -0.000325 0.120058 0.447070 0.323686 -0.057777 -0.062500 1 0 0 0 0 0 2 526065
-0.002447 -0.000325 0.120058 0.446906 0.324218 -0.057798 -0.062500 1 0 0 0 0 0 2 527066
-0.002447 -0.000325 0.120058 0.446815 0.324480 -0.057808 -0.062500 1 0 0 0 0 0 2 528064
-0.002447 -0.000325 0.120058 0.446767 0.324633 -0.057809 -0.062500 1 0 0 0 0 0 2 529063
-0.002447 -0.000325 0.120058 0.446738 0.324691 -0.057810 -0.062500 1 0 0 0 0 0 2 530062
-0.002447 -0.000325 0.120058 0.446737 0.324725 -0.057816 -0.062500 1 0 0 0 0 0 2 531062
-0.002447 -0.000325 0.120058 0.446731 0.324751 -0.057810 -0.062500 1 0 0 0 0 0 2 532031
-0.002447 -0.000325 0.120058 0.446730 0.324753 -0.057809 -0.062500 1 0 0 0 0 0 2 533062
-0.002447 -0.000325 0.120058 0.446727 0.324764 -0.057816 -0.062500 1 0 0 0 0 0 2 534060
-0.002447 -0.000325 0.120058 0.446731 0.324754 -0.057810 -0.062500 1 0 0 0 0 0 2 535061
-0.002447 -0.000325 0.120058 0.446719 0.324755 -0.057823 -0.062500 1 0 0 0 0 0 2 536064
-0.002447 -0.000325 0.120058 0.446726 0.324764 -0.057818 -0.062500 1 0 0 0 0 0 2 537066
-0.002447 -0.000325 0.120058 0.446731 0.324753 -0.057811 -0.062500 1 0 0 0 0 0 2 538060
-0.002447 -0.000325 0.120058 0.446728 0.324764 -0.057817 -0.062500 1 0 0 0 0 0 2 539060
-0.002447 -0.000325 0.120058 0.446715 0.324768 -0.057811 -0.062500 1 0 0 0 0 0 2 540060
-0.002447 -0.000325 0.120058 0.446729 0.324754 -0.057810 -0.062500 1 0 0 0 0 0 2 541059
-0.002447 -0.000325 0.120058 0.446728 0.324764 -0.057816 -0.062500 1 0 0 0 0 0 2 542061
-0.002447 -0.000325 0.120058 0.446728 0.324765 -0.057817 -0.062500 1 0 0 0 0 0 2 543059
-0.002447 -0.000325 0.120058 0.446719 0.324756 -0.057804 -0.062500 1 0 0 0 0 0 2 544060
-0.002447 -0.000325 0.120058 0.446727 0.324764 -0.057815 -0.062500 1 0 0 0 0 0 2 545062
-0.002447 -0.000325 0.120058 0.446727 0.324765 -0.057817 -0.062500 1 0 0 0 0 0 2 546060
-0.002447 -0.000325 0.120058 0.446731 0.324754 -0.057810 -0.062500 1 0 0 0 0 0 2 547059
-0.002447 -0.000325 0.120058 0.446720 0.324755 -0.057823 -0.062500 1 0 0 0 0 0 2 548060
-0.002447 -0.000325 0.120058 0.446715 0.324767 -0.057812 -0.062500 1 0 0 0 0 0 2 549061
-0.002447 -0.000325 0.120058 0.446729 0.324754 -0.057810 -0.062500 1 0 0 0 0 0 2 550060
-0.002447 -0.000325 0.120058 0.446728 0.324764 -0.057816 -0.062500 1 0 0 0 0 0 2 551063
-0.002447 -0.000325 0.120058 0.446728 0.324765 -0.057817 -0.062500 1 0 0 0 0 0 2 552061
-0.002447 -0.000325 0.120058 0.446719 0.324756 -0.057804 -0.062500 1 0 0 0 0 0 2 553061
-0.002447 -0.000325 0.120058 0.446726 0.324764 -0.057815 -0.062500 1 0 0 0 0 0 2 554060
-0.002447 -0.000325 0.120058 0.446727 0.324765 -0.057817 -0.062500 1 0 0 0 0 0 2 555058
-0.002452 -0.000307 0.120047 0.520608 0.070208 0.089312 -0.062500 1 0 0 0 0 0 2 556059
-0.002455 -0.000298 0.120044 0.497140 0.155955 0.017534 -0.062500 1 0 0 0 0 0 2 557060
-0.002456 -0.000293 0.120042 0.478589 0.219950 -0.019735 -0.062500 1 0 0 0 0 0 2 558059
-0.002457 -0.000291 0.120042 0.468353 0.254008 -0.033940 -0.062500 1 0 0 0 0 0 2 559058
-0.002457 -0.000290 0.120042 0.463037 0.271222 -0.038982 -0.062500 1 0 0 0 0 0 2 560059
-0.002457 -0.000289 0.120042 0.460339 0.279841 -0.040756 -0.062500 1 0 0 0 0 0 2 561046
-0.002457 -0.000289 0.120042 0.458971 0.284148 -0.041375 -0.062500 1 0 0 0 0 0 2 562058
-0.002458 -0.000289 0.120042 0.458275 0.286308 -0.041583 -0.062500 1 0 0 0 0 0 2 563059
-0.002458 -0.000289 0.120042 0.457923 0.287378 -0.041659 -0.062500 1 0 0 0 0 0 2 564059
-0.002458 -0.000288 0.120042 0.457747 0.287912 -0.041695 -0.062500 1 0 0 0 0 0 2 565062
-0.002458 -0.000288 0.120042 0.457662 0.288183 -0.041700 -0.062500 1 0 0 0 0 0 2 566059
-0.002458 -0.000288 0.120042 0.457618 0.288325 -0.041694 -0.062500 1 0 0 0 0 0 2 567057
-0.002458 -0.000288 0.120042 0.457586 0.288394 -0.041701 -0.062500 1 0 0 0 0 0 2 568060
-0.002458 -0.000288 0.120042 0.457589 0.288418 -0.041701 -0.062500 1 0 0 0 0 0 2 569061
-0.002458 -0.000288 0.120042 0.457582 0.288442 -0.041695 -0.062500 1 0 0 0 0 0 2 570059
-0.002458 -0.000288 0.120042 0.457570 0.288447 -0.041708 -0.062500 1 0 0 0 0 0 2 571059
-0.002458 -0.000288 0.120042 0.457577 0.288455 -0.041702 -0.062500 1 0 0 0 0 0 2 572060
-0.002458 -0.000288 0.120042 0.457578 0.288456 -0.041702 -0.062500 1 0 0 0 0 0 2 573041
-0.002458 -0.000288 0.120042 0.457578 0.288456 -0.041702 -0.062500 1 0 0 0 0 0 2 574054
-0.002458 -0.000288 0.120042 0.457579 0.288456 -0.041702 -0.062500 1 0 0 0 0 0 2 575043
-0.002458 -0.000288 0.120042 0.457579 0.288456 -0.041702 -0.062500 1 0 0 0 0 0 2 576052
-0.002458 -0.000288 0.120042 0.457567 0.288459 -0.041695 -0.062500 1 0 0 0 0 0 2 577110
-0.002458 -0.000288 0.120042 0.457577 0.288456 -0.041701 -0.062500 1 0 0 0 0 0 2 578122
-0.002458 -0.000288 0.120042 0.457579 0.288456 -0.041701 -0.062500 1 0 0 0 0 0 2 579108
-0.002458 -0.000288 0.120042 0.457579 0.288456 -0.041701 -0.062500 1 0 0 0 0 0 2 580123
-0.002458 -0.000288 0.120042 0.457579 0.288456 -0.041701 -0.062500 1 0 0 0 0 0 2 581108
-0.002458 -0.000288 0.120042 0.457559 0.288450 -0.041702 -0.062500 1 0 0 0 0 0 2 582123
-0.002458 -0.000288 0.120042 0.457577 0.288455 -0.041701 -0.062500 1 0 0 0 0 0 2 583107
-0.002458 -0.000288 0.120042 0.457575 0.288467 -0.041708 -0.062500 1 0 0 0 0 0 2 584107
-0.002458 -0.000288 0.120042 0.457578 0.288457 -0.041703 -0.062500 1 0 0 0 0 0 2 585123
-0.002458 -0.000288 0.120042 0.457567 0.288459 -0.041696 -0.062500 1 0 0 0 0 0 2 586107
-0.002458 -0.000288 0.120042 0.457577 0.288456 -0.041701 -0.062500 1 0 0 0 0 0 2 587121
-0.002458 -0.000288 0.120042 0.457579 0.288456 -0.041701 -0.062500 1 0 0 0 0 0 2 588107
-0.002458 -0.000288 0.120042 0.457579 0.288456 -0.041702 -0.062500 1 0 0 0 0 0 2 589051
-0.002458 -0.000288 0.120042 0.457579 0.288456 -0.041702 -0.062500 1 0 0 0 0 0 2 590041
-0.002458 -0.000288 0.120042 0.457567 0.288459 -0.041695 -0.062500 1 0 0 0 0 0 2 591051
-0.002458 -0.000288 0.120042 0.457569 0.288447 -0.041708 -0.062500 1 0 0 0 0 0 2 592042
-0.002458 -0.000288 0.120042 0.457578 0.288455 -0.041702 -0.062500 1 0 0 0 0 0 2 593051
-0.002463 -0.000270 0.120031 0.531409 0.034046 0.105550 -0.062500 1 0 0 0 0 0 2 594041
-0.002466 -0.000261 0.120028 0.507972 0.119736 0.033700 -0.062500 1 0 0 0 0 0 2 595051
-0.002467 -0.000257 0.120026 0.489427 0.183687 -0.003592 -0.062500 1 0 0 0 0 0 2 596041
-0.002468 -0.000254 0.120026 0.479195 0.217728 -0.017795 -0.062500 1 0 0 0 0 0 2 597051
-0.002468 -0.000253 0.120026 0.473881 0.234935 -0.022864 -0.062500 1 0 0 0 0 0 2 598041
-0.002468 -0.000253 0.120026 0.471184 0.243550 -0.024625 -0.062500 1 0 0 0 0 0 2 599050
-0.002468 -0.000252 0.120026 0.469814 0.247867 -0.025251 -0.062500 1 0 0 0 0 0 2 600057
-0.002468 -0.000252 0.120026 0.469113 0.250007 -0.025461 -0.062500 1 0 0 0 0 0 2 601043
-0.002468 -0.000252 0.120026 0.468765 0.251096 -0.025538 -0.062500 1 0 0 0 0 0 2 602048
-0.002468 -0.000252 0.120026 0.468601 0.251629 -0.025560 -0.062500 1 0 0 0 0 0 2 603070
-0.002468 -0.000252 0.120026 0.468506 0.251903 -0.025577 -0.062500 1 0 0 0 0 0 2 604064
-0.002468 -0.000252 0.120026 0.468465 0.252033 -0.025566 -0.062500 1 0 0 0 0 0 2 605060
-0.002468 -0.000252 0.120026 0.468445 0.252098 -0.025578 -0.062500 1 0 0 0 0 0 2 606054
-0.002468 -0.000252 0.120026 0.468421 0.252139 -0.025574 -0.062500 1 0 0 0 0 0 2 607061
-0.002468 -0.000252 0.120026 0.468428 0.252150 -0.025586 -0.062500 1 0 0 0 0 0 2 608059
-0.002468 -0.000252 0.120026 0.468425 0.252162 -0.025575 -0.062500 1 0 0 0 0 0 2 609060
-0.002468 -0.000252 0.120026 0.468425 0.252163 -0.025573 -0.062500 1 0 0 0 0 0 2 610046
-0.002468 -0.000252 0.120026 0.468425 0.252163 -0.025573 -0.062500 1 0 0 0 0 0 2 611057
-0.002468 -0.000252 0.120026 0.468422 0.252174 -0.025580 -0.062500 1 0 0 0 0 0 2 612059
-0.002468 -0.000252 0.120026 0.468413 0.252167 -0.025567 -0.062500 1 0 0 0 0 0 2 613060
-0.002468 -0.000252 0.120026 0.468421 0.252175 -0.025579 -0.062500 1 0 0 0 0 0 2 614048
-0.002468 -0.000252 0.120026 0.468425 0.252164 -0.025573 -0.062500 1 0 0 0 0 0 2 615063
-0.002468 -0.000252 0.120026 0.468422 0.252174 -0.025579 -0.062500 1 0 0 0 0 0 2 616063
-0.002468 -0.000252 0.120026 0.468426 0.252164 -0.025573 -0.062500 1 0 0 0 0 0 2 617050
-0.002468 -0.000252 0.120026 0.468411 0.252177 -0.025573 -0.062500 1 0 0 0 0 0 2 618054
-0.002468 -0.000252 0.120026 0.468412 0.252167 -0.025587 -0.062500 1 0 0 0 0 0 2 619056
-0.002468 -0.000252 0.120026 0.468424 0.252163 -0.025575 -0.062500 1 0 0 0 0 0 2 620047
-0.002468 -0.000252 0.120026 0.468425 0.252162 -0.025573 -0.062500 1 0 0 0 0 0 2 621029
-0.002468 -0.000252 0.120026 0.468410 0.252177 -0.025573 -0.062500 1 0 0 0 0 0 2 622029
-0.002474 -0.000234 0.120015 0.542203 -0.002097 0.121801 -0.062500 1 0 0 0 0 0 2 623057
-0.002476 -0.000225 0.120011 0.518786 0.083505 0.049893 -0.062500 1 0 0 0 0 0 2 624059
-0.002478 -0.000220 0.120010 0.500270 0.147435 0.012559 -0.062500 1 0 0 0 0 0 2 625058
-0.002479 -0.000218 0.120010 0.490034 0.181463 -0.001657 -0.062500 1 0 0 0 0 0 2 626059
-0.002479 -0.000217 0.120010 0.484733 0.198660 -0.006721 -0.062500 1 0 0 0 0 0 2 627058
-0.002479 -0.000216 0.120009 0.482023 0.207286 -0.008485 -0.062500 1 0 0 0 0 0 2 628057
-0.002479 -0.000216 0.120009 0.480655 0.211592 -0.009107 -0.062500 1 0 0 0 0 0 2 629028
-0.002479 -0.000216 0.120009 0.479951 0.213742 -0.009324 -0.062500 1 0 0 0 0 0 2 630064
-0.002479 -0.000216 0.120009 0.479607 0.214819 -0.009395 -0.062500 1 0 0 0 0 0 2 631061
-0.002479 -0.000216 0.120009 0.479439 0.215363 -0.009424 -0.062500 1 0 0 0 0 0 2 632056
-0.002479 -0.000216 0.120009 0.479348 0.215627 -0.009436 -0.062500 1 0 0 0 0 0 2 633058
-0.002479 -0.000216 0.120009 0.479295 0.215759 -0.009438 -0.062500 1 0 0 0 0 0 2 634057
-0.002479 -0.000216 0.120009 0.479285 0.215820 -0.009438 -0.062500 1 0 0 0 0 0 2 635052
-0.002479 -0.000216 0.120009 0.479263 0.215860 -0.009432 -0.062500 1 0 0 0 0 0 2 636028
-0.002479 -0.000216 0.120009 0.479265 0.215883 -0.009431 -0.062500 1 0 0 0 0 0 2 637060
-0.002479 -0.000216 0.120009 0.479263 0.215897 -0.009437 -0.062500 1 0 0 0 0 0 2 638058
-0.002479 -0.000216 0.120009 0.479263 0.215898 -0.009438 -0.062500 1 0 0 0 0 0 2 639057
-0.002479 -0.000216 0.120009 0.479263 0.215898 -0.009438 -0.062500 1 0 0 0 0 0 2 640057
-0.002479 -0.000216 0.120009 0.479266 0.215887 -0.009431 -0.062500 1 0 0 0 0 0 2 641138
-0.002479 -0.000216 0.120009 0.479255 0.215888 -0.009444 -0.062500 1 0 0 0 0 0 2 642128
-0.002479 -0.000216 0.120009 0.479262 0.215896 -0.009439 -0.062500 1 0 0 0 0 0 2 643130
-0.002479 -0.000216 0.120009 0.479251 0.215900 -0.009432 -0.062500 1 0 0 0 0 0 2 644124
-0.002479 -0.000216 0.120009 0.479262 0.215898 -0.009437 -0.062500 1 0 0 0 0 0 2 645134
-0.002479 -0.000216 0.120009 0.479263 0.215898 -0.009438 -0.062500 1 0 0 0 0 0 2 646100
-0.002479 -0.000216 0.120009 0.479263 0.215898 -0.009438 -0.062500 1 0 0 0 0 0 2 647102
-0.002479 -0.000216 0.120009 0.479263 0.215898 -0.009438 -0.062500 1 0 0 0 0 0 2 648108
-0.002479 -0.000216 0.120009 0.479251 0.215901 -0.009432 -0.062500 1 0 0 0 0 0 2 649102
-0.002479 -0.000216 0.120009 0.479262 0.215898 -0.009437 -0.062500 1 0 0 0 0 0 2 650102
-0.002479 -0.000216 0.120009 0.479263 0.215898 -0.009438 -0.062500 1 0 0 0 0 0 2 651121
-0.002479 -0.000216 0.120009 0.479263 0.215898 -0.009438 -0.062500 1 0 0 0 0 0 2 652099
-0.002485 -0.000198 0.119999 0.552991 -0.038248 0.138064 -0.062500 1 0 0 0 0 0 2 653103
-0.002487 -0.000189 0.119995 0.529613 0.047303 0.066092 -0.062500 1 0 0 0 0 0 2 654110
-0.002489 -0.000184 0.119994 0.511099 0.111201 0.028729 -0.062500 1 0 0 0 0 0 2 655129
-0.002489 -0.000182 0.119994 0.500870 0.145202 0.014502 -0.062500 1 0 0 0 0 0 2 656107
-0.002490 -0.000181 0.119993 0.495566 0.162414 0.009436 -0.062500 1 0 0 0 0 0 2 657125
-0.002490 -0.000180 0.119993 0.492851 0.171018 0.007667 -0.062500 1 0 0 0 0 0 2 658109
-0.002490 -0.000180 0.119993 0.491487 0.175340 0.007043 -0.062500 1 0 0 0 0 0 2 659122
-0.002490 -0.000180 0.119993 0.490788 0.177480 0.006831 -0.062500 1 0 0 0 0 0 2 660107
-0.002490 -0.000180 0.119993 0.490443 0.178556 0.006761 -0.062500 1 0 0 0 0 0 2 661051
-0.002490 -0.000180 0.119993 0.490276 0.179099 0.006732 -0.062500 1 0 0 0 0 0 2 662040
-0.002490 -0.000180 0.119993 0.490181 0.179374 0.006714 -0.062500 1 0 0 0 0 0 2 663041
-0.002490 -0.000180 0.119993 0.490140 0.179505 0.006725 -0.062500 1 0 0 0 0 0 2 664049
-0.002490 -0.000180 0.119993 0.490120 0.179569 0.006712 -0.062500 1 0 0 0 0 0 2 665040
-0.002490 -0.000180 0.119993 0.490109 0.179607 0.006710 -0.062500 1 0 0 0 0 0 2 666050
-0.002490 -0.000180 0.119993 0.490096 0.179612 0.006716 -0.062500 1 0 0 0 0 0 2 667040
-0.002490 -0.000180 0.119993 0.490100 0.179632 0.006717 -0.062500 1 0 0 0 0 0 2 668039
-0.002490 -0.000180 0.119993 0.490100 0.179634 0.006717 -0.062500 1 0 0 0 0 0 2 669049
-0.002490 -0.000180 0.119993 0.490101 0.179634 0.006718 -0.062500 1 0 0 0 0 0 2 670049
-0.002490 -0.000180 0.119993 0.490085 0.179648 0.006717 -0.062500 1 0 0 0 0 0 2 671039
-0.002490 -0.000180 0.119993 0.490099 0.179636 0.006718 -0.062500 1 0 0 0 0 0 2 672048
-0.002490 -0.000180 0.119993 0.490097 0.179646 0.006711 -0.062500 1 0 0 0 0 0 2 673040
-0.002490 -0.000180 0.119993 0.490100 0.179636 0.006717 -0.062500 1 0 0 0 0 0 2 674048
-0.002490 -0.000180 0.119993 0.490101 0.179634 0.006718 -0.062500 1 0 0 0 0 0 2 675039
-0.002490 -0.000180 0.119993 0.490077 0.179640 0.006710 -0.062500 1 0 0 0 0 0 2 676049
-0.002490 -0.000180 0.119993 0.490098 0.179635 0.006717 -0.062500 1 0 0 0 0 0 2 677051
-0.002490 -0.000180 0.119993 0.490100 0.179634 0.006717 -0.062500 1 0 0 0 0 0 2 678048
-0.002490 -0.000180 0.119993 0.490097 0.179645 0.006711 -0.062500 1 0 0 0 0 0 2 679069
-0.002490 -0.000180 0.119993 0.490088 0.179638 0.006723 -0.062500 1 0 0 0 0 0 2 680052
-0.002490 -0.000180 0.119993 0.490099 0.179634 0.006718 -0.062500 1 0 0 0 0 0 2 681048
-0.002490 -0.000180 0.119993 0.490097 0.179645 0.006711 -0.062500 1 0 0 0 0 0 2 682061
-0.002490 -0.000180 0.119993 0.490100 0.179635 0.006717 -0.062500 1 0 0 0 0 0 2 683048
-0.002490 -0.000180 0.119993 0.490101 0.179634 0.006718 -0.062500 1 0 0 0 0 0 2 684051
-0.002490 -0.000180 0.119993 0.490085 0.179648 0.006717 -0.062500 1 0 0 0 0 0 2 685060
-0.002490 -0.000180 0.119993 0.490099 0.179636 0.006718 -0.062500 1 0 0 0 0 0 2 686057
-0.002490 -0.000180 0.119993 0.490089 0.179637 0.006704 -0.062500 1 0 0 0 0 0 2 687057
-0.002490 -0.000180 0.119993 0.490099 0.179634 0.006716 -0.062500 1 0 0 0 0 0 2 688053
-0.002490 -0.000180 0.119993 0.490088 0.179637 0.006724 -0.062500 1 0 0 0 0 0 2 689052
-0.002490 -0.000180 0.119993 0.490095 0.179646 0.006711 -0.062500 1 0 0 0 0 0 2 690026
-0.002490 -0.000180 0.119993 0.490100 0.179635 0.006717 -0.062500 1 0 0 0 0 0 2 691055
-0.002490 -0.000180 0.119993 0.490100 0.179634 0.006717 -0.062500 1 0 0 0 0 0 2 692058
-0.002490 -0.000180 0.119993 0.490097 0.179645 0.006711 -0.062500 1 0 0 0 0 0 2 693060
-0.002490 -0.000180 0.119993 0.490088 0.179638 0.006723 -0.062500 1 0 0 0 0 0 2 694060
-0.002490 -0.000180 0.119993 0.490099 0.179634 0.006718 -0.062500 1 0 0 0 0 0 2 695056
-0.002490 -0.000180 0.119993 0.490097 0.179646 0.006711 -0.062500 1 0 0 0 0 0 2 696056
-0.002490 -0.000180 0.119993 0.490100 0.179635 0.006717 -0.062500 1 0 0 0 0 0 2 697057
-0.002490 -0.000180 0.119993 0.490089 0.179637 0.006704 -0.062500 1 0 0 0 0 0 2 698057
-0.002490 -0.000180 0.119993 0.490087 0.179637 0.006722 -0.062500 1 0 0 0 0 0 2 699025
-0.002490 -0.000180 0.119993 0.490099 0.179634 0.006718 -0.062500 1 0 0 0 0 0 2 700055
-0.002490 -0.000180 0.119993 0.490097 0.179645 0.006711 -0.062500 1 0 0 0 0 0 2 701055
-0.002490 -0.000180 0.119993 0.490100 0.179635 0.006717 -0.062500 1 0 0 0 0 0 2 702056
-0.002490 -0.000180 0.119993 0.490088 0.179637 0.006724 -0.062500 1 0 0 0 0 0 2 703056
-0.002490 -0.000180 0.119993 0.490096 0.179646 0.006712 -0.062500 1 0 0 0 0 0 2 704055
-0.002490 -0.000180 0.119993 0.490100 0.179635 0.006717 -0.062500 1 0 0 0 0 0 2 705057
-0.002490 -0.000180 0.119993 0.490101 0.179634 0.006718 -0.062500 1 0 0 0 0 0 2 706054
-0.002490 -0.000180 0.119993 0.490098 0.179646 0.006711 -0.062500 1 0 0 0 0 0 2 707057
-0.002490 -0.000180 0.119993 0.490088 0.179638 0.006723 -0.062500 1 0 0 0 0 0 2 708050
-0.002490 -0.000180 0.119993 0.490088 0.179637 0.006704 -0.062500 1 0 0 0 0 0 2 709132
-0.002495 -0.000161 0.119983 0.563788 -0.074367 0.154354 -0.062500 1 0 0 0 0 0 2 710121
-0.002498 -0.000152 0.119979 0.540423 0.011120 0.082314 -0.062500 1 0 0 0 0 0 2 711101
-0.002499 -0.000148 0.119978 0.521913 0.074974 0.044907 -0.062500 1 0 0 0 0 0 2 712121
-0.002500 -0.000146 0.119977 0.511705 0.108975 0.030675 -0.062500 1 0 0 0 0 0 2 713101
-0.002501 -0.000145 0.119977 0.506388 0.126164 0.025607 -0.062500 1 0 0 0 0 0 2 714099
-0.002501 -0.000144 0.119977 0.503690 0.134781 0.023828 -0.062500 1 0 0 0 0 0 2 715097
-0.002501 -0.000144 0.119977 0.502319 0.139094 0.023214 -0.062500 1 0 0 0 0 0 2 716098
-0.002501 -0.000144 0.119977 0.501616 0.141244 0.022995 -0.062500 1 0 0 0 0 0 2 717099
-0.002501 -0.000143 0.119977 0.501284 0.142318 0.022917 -0.062500 1 0 0 0 0 0 2 718128
-0.002501 -0.000143 0.119977 0.501106 0.142864 0.022893 -0.062500 1 0 0 0 0 0 2 719128
-0.002501 -0.000143 0.119977 0.501013 0.143128 0.022882 -0.062500 1 0 0 0 0 0 2 720131
-0.002501 -0.000143 0.119977 0.500969 0.143269 0.022886 -0.062500 1 0 0 0 0 0 2 721127
-0.002501 -0.000143 0.119977 0.500940 0.143326 0.022886 -0.062500 1 0 0 0 0 0 2 722132
-0.002501 -0.000143 0.119977 0.500939 0.143360 0.022880 -0.062500 1 0 0 0 0 0 2 723128
-0.002501 -0.000143 0.119977 0.500924 0.143376 0.022879 -0.062500 1 0 0 0 0 0 2 724099
-0.002501 -0.000143 0.119977 0.500931 0.143386 0.022886 -0.062500 1 0 0 0 0 0 2 725101
-0.002501 -0.000143 0.119977 0.500928 0.143398 0.022880 -0.062500 1 0 0 0 0 0 2 726097
-0.002501 -0.000143 0.119977 0.500932 0.143388 0.022886 -0.062500 1 0 0 0 0 0 2 727097
-0.002501 -0.000143 0.119977 0.500929 0.143398 0.022880 -0.062500 1 0 0 0 0 0 2 728098
-0.002501 -0.000143 0.119977 0.500929 0.143399 0.022879 -0.062500 1 0 0 0 0 0 2 729100
-0.002501 -0.000143 0.119977 0.500929 0.143399 0.022879 -0.062500 1 0 0 0 0 0 2 730097
-0.002501 -0.000143 0.119977 0.500929 0.143400 0.022879 -0.062500 1 0 0 0 0 0 2 731095
-0.002501 -0.000143 0.119977 0.500921 0.143391 0.022892 -0.062500 1 0 0 0 0 0 2 732127
-0.002501 -0.000143 0.119977 0.500920 0.143390 0.022873 -0.062500 1 0 0 0 0 0 2 733122
-0.002501 -0.000143 0.119977 0.500928 0.143398 0.022878 -0.062500 1 0 0 0 0 0 2 734120
-0.002501 -0.000143 0.119977 0.500929 0.143399 0.022878 -0.062500 1 0 0 0 0 0 2 735126
-0.002501 -0.000143 0.119977 0.500920 0.143390 0.022892 -0.062500 1 0 0 0 0 0 2 736120
-0.002501 -0.000143 0.119977 0.500928 0.143398 0.022880 -0.062500 1 0 0 0 0 0 2 737106
-0.002501 -0.000143 0.119977 0.500929 0.143399 0.022879 -0.062500 1 0 0 0 0 0 2 738120
-0.002501 -0.000143 0.119977 0.500929 0.143399 0.022879 -0.062500 1 0 0 0 0 0 2 739105
-0.002501 -0.000143 0.119977 0.500929 0.143399 0.022879 -0.062500 1 0 0 0 0 0 2 740122
-0.002501 -0.000143 0.119977 0.500920 0.143391 0.022892 -0.062500 1 0 0 0 0 0 2 741106
-0.002501 -0.000143 0.119977 0.500928 0.143398 0.022881 -0.062500 1 0 0 0 0 0 2 742119
-0.002501 -0.000143 0.119977 0.500929 0.143399 0.022879 -0.062500 1 0 0 0 0 0 2 743103
-0.002501 -0.000143 0.119977 0.500929 0.143400 0.022879 -0.062500 1 0 0 0 0 0 2 744118
-0.002501 -0.000143 0.119977 0.500917 0.143403 0.022885 -0.062500 1 0 0 0 0 0 2 745038
-0.002501 -0.000143 0.119977 0.500923 0.143380 0.022879 -0.062500 1 0 0 0 0 0 2 746037
-0.002501 -0.000143 0.119977 0.500928 0.143397 0.022879 -0.062500 1 0 0 0 0 0 2 747047
-0.002501 -0.000143 0.119977 0.500929 0.143399 0.022879 -0.062500 1 0 0 0 0 0 2 748038
-0.002501 -0.000143 0.119977 0.500929 0.143399 0.022879 -0.062500 1 0 0 0 0 0 2 749046
-0.002501 -0.000143 0.119977 0.500920 0.143390 0.022892 -0.062500 1 0 0 0 0 0 2 750037
-0.002501 -0.000143 0.119977 0.500928 0.143398 0.022880 -0.062500 1 0 0 0 0 0 2 751037
-0.002501 -0.000143 0.119977 0.500929 0.143399 0.022879 -0.062500 1 0 0 0 0 0 2 752046
-0.002501 -0.000143 0.119977 0.500929 0.143399 0.022879 -0.062500 1 0 0 0 0 0 2 753046
-0.002501 -0.000143 0.119977 0.500917 0.143402 0.022885 -0.062500 1 0 0 0 0 0 2 754037
-0.002501 -0.000143 0.119977 0.500931 0.143388 0.022887 -0.062500 1 0 0 0 0 0 2 755047
-0.002501 -0.000143 0.119977 0.500921 0.143389 0.022873 -0.062500 1 0 0 0 0 0 2 756037
-0.002501 -0.000143 0.119977 0.500928 0.143398 0.022878 -0.062500 1 0 0 0 0 0 2 757047
-0.002501 -0.000143 0.119977 0.500929 0.143399 0.022878 -0.062500 1 0 0 0 0 0 2 758037
-0.002501 -0.000143 0.119977 0.500920 0.143390 0.022892 -0.062500 1 0 0 0 0 0 2 759048
-0.002501 -0.000143 0.119977 0.500928 0.143398 0.022880 -0.062500 1 0 0 0 0 0 2 760050
-0.002501 -0.000143 0.119977 0.500929 0.143399 0.022879 -0.062500 1 0 0 0 0 0 2 761172
-0.002501 -0.000143 0.119977 0.500929 0.143399 0.022879 -0.062500 1 0 0 0 0 0 2 762045
-0.002501 -0.000143 0.119977 0.500917 0.143402 0.022885 -0.062500 1 0 0 0 0 0 2 763059
-0.002501 -0.000143 0.119977 0.500931 0.143388 0.022886 -0.062500 1 0 0 0 0 0 2 764025
-0.002501 -0.000143 0.119977 0.500929 0.143398 0.022880 -0.062500 1 0 0 0 0 0 2 765037
-0.002501 -0.000143 0.119977 0.500929 0.143399 0.022879 -0.062500 1 0 0 0 0 0 2 766057
-0.002501 -0.000143 0.119977 0.500929 0.143400 0.022879 -0.062500 1 0 0 0 0 0 2 767025
-0.002501 -0.000143 0.119977 0.500912 0.143382 0.022885 -0.062500 1 0 0 0 0 0 2 768045
-0.002501 -0.000143 0.119977 0.500927 0.143397 0.022880 -0.062500 1 0 0 0 0 0 2 769024
-0.002501 -0.000143 0.119977 0.500929 0.143399 0.022879 -0.062500 1 0 0 0 0 0 2 770053
-0.002501 -0.000143 0.119977 0.500929 0.143399 0.022879 -0.062500 1 0 0 0 0 0 2 771054
-0.002501 -0.000143 0.119977 0.500917 0.143402 0.022885 -0.062500 1 0 0 0 0 0 2 772180
-0.002501 -0.000143 0.119977 0.500931 0.143388 0.022886 -0.062500 1 0 0 0 0 0 2 773179
-0.002501 -0.000143 0.119977 0.500929 0.143398 0.022880 -0.062500 1 0 0 0 0 0 2 774058
-0.002501 -0.000143 0.119977 0.500929 0.143399 0.022879 -0.062500 1 0 0 0 0 0 2 775180
-0.002501 -0.000143 0.119977 0.500929 0.143399 0.022879 -0.062500 1 0 0 0 0 0 2 776179
-0.002501 -0.000143 0.119977 0.500921 0.143391 0.022892 -0.062500 1 0 0 0 0 0 2 777179
-0.002501 -0.000143 0.119977 0.500920 0.143389 0.022874 -0.062500 1 0 0 0 0 0 2 778177
-0.002501 -0.000143 0.119977 0.500928 0.143398 0.022878 -0.062500 1 0 0 0 0 0 2 779177
-0.002501 -0.000143 0.119977 0.500929 0.143399 0.022879 -0.062500 1 0 0 0 0 0 2 780159
-0.002501 -0.000143 0.119977 0.500917 0.143402 0.022885 -0.062500 1 0 0 0 0 0 2 781179
-0.002501 -0.000143 0.119977 0.500931 0.143388 0.022886 -0.062500 1 0 0 0 0 0 2 782178
-0.002501 -0.000143 0.119977 0.500929 0.143398 0.022880 -0.062500 1 0 0 0 0 0 2 783177
-0.002501 -0.000143 0.119977 0.500929 0.143399 0.022879 -0.062500 1 0 0 0 0 0 2 784168
-0.002501 -0.000143 0.119977 0.500929 0.143399 0.022879 -0.062500 1 0 0 0 0 0 2 785053
-0.002501 -0.000143 0.119977 0.500917 0.143402 0.022885 -0.062500 1 0 0 0 0 0 2 786157
-0.002501 -0.000143 0.119977 0.500931 0.143388 0.022886 -0.062500 1 0 0 0 0 0 2 787175
-0.002501 -0.000143 0.119977 0.500929 0.143398 0.022880 -0.062500 1 0 0 0 0 0 2 788178
-0.002501 -0.000143 0.119977 0.500929 0.143399 0.022879 -0.062500 1 0 0 0 0 0 2 789148
-0.002501 -0.000143 0.119977 0.500921 0.143391 0.022872 -0.062500 1 0 0 0 0 0 2 790175
-0.002501 -0.000143 0.119977 0.500919 0.143389 0.022891 -0.062500 1 0 0 0 0 0 2 791179
-0.002501 -0.000143 0.119977 0.500928 0.143398 0.022880 -0.062500 1 0 0 0 0 0 2 792178
-0.002501 -0.000143 0.119977 0.500929 0.143399 0.022879 -0.062500 1 0 0 0 0 0 2 793179
-0.002501 -0.000143 0.119977 0.500929 0.143399 0.022879 -0.062500 1 0 0 0 0 0 2 794176
-0.002501 -0.000143 0.119977 0.500917 0.143402 0.022885 -0.062500 1 0 0 0 0 0 2 795177
-0.002501 -0.000143 0.119977 0.500931 0.143388 0.022886 -0.062500 1 0 0 0 0 0 2 796053
-0.002501 -0.000143 0.119977 0.500929 0.143398 0.022880 -0.062500 1 0 0 0 0 0 2 797157
-0.002501 -0.000143 0.119977 0.500929 0.143399 0.022879 -0.062500 1 0 0 0 0 0 2 798176
-0.002501 -0.000143 0.119977 0.500929 0.143399 0.022879 -0.062500 1 0 0 0 0 0 2 799176
-0.002501 -0.000143 0.119977 0.500921 0.143391 0.022892 -0.062500 1 0 0 0 0 0 2 800176
-0.002501 -0.000143 0.119977 0.500920 0.143389 0.022874 -0.062500 1 0 0 0 0 0 2 801174
-0.002501 -0.000143 0.119977 0.500928 0.143398 0.022878 -0.062500 1 0 0 0 0 0 2 802167
-0.002506 -0.000125 0.119967 0.574571 -0.110466 0.170645 -0.062500 1 0 0 0 0 0 2 803169
-0.002509 -0.000116 0.119963 0.551233 -0.025057 0.098533 -0.062500 1 0 0 0 0 0 2 804179
-0.002510 -0.000112 0.119962 0.532743 0.038768 0.061117 -0.062500 1 0 0 0 0 0 2 805178
-0.002511 -0.000109 0.119961 0.522518 0.072759 0.046862 -0.062500 1 0 0 0 0 0 2 806176
-0.002511 -0.000108 0.119961 0.517221 0.089947 0.041785 -0.062500 1 0 0 0 0 0 2 807176
-0.002512 -0.000108 0.119961 0.514506 0.098555 0.040000 -0.062500 1 0 0 0 0 0 2 808176
-0.002512 -0.000107 0.119961 0.513137 0.102855 0.039390 -0.062500 1 0 0 0 0 0 2 809178
-0.002512 -0.000107 0.119961 0.512462 0.105017 0.039178 -0.062500 1 0 0 0 0 0 2 810177
-0.002512 -0.000107 0.119961 0.512098 0.106101 0.039099 -0.062500 1 0 0 0 0 0 2 811177
-0.002512 -0.000107 0.119961 0.511932 0.106633 0.039075 -0.062500 1 0 0 0 0 0 2 812176
-0.002512 -0.000107 0.119961 0.511841 0.106895 0.039065 -0.062500 1 0 0 0 0 0 2 813163
-0.002512 -0.000107 0.119961 0.511788 0.107027 0.039062 -0.062500 1 0 0 0 0 0 2 814170
-0.002512 -0.000107 0.119961 0.511775 0.107100 0.039055 -0.062500 1 0 0 0 0 0 2 815161
-0.002512 -0.000107 0.119961 0.511755 0.107130 0.039067 -0.062500 1 0 0 0 0 0 2 816169
-0.002512 -0.000107 0.119961 0.511755 0.107164 0.039062 -0.062500 1 0 0 0 0 0 2 817160
-0.002512 -0.000107 0.119961 0.511755 0.107167 0.039062 -0.062500 1 0 0 0 0 0 2 818160
-0.002512 -0.000107 0.119961 0.511756 0.107167 0.039062 -0.062500 1 0 0 0 0 0 2 819169
-0.002512 -0.000107 0.119961 0.511756 0.107167 0.039062 -0.062500 1 0 0 0 0 0 2 820159
-0.002512 -0.000107 0.119961 0.511756 0.107167 0.039062 -0.062500 1 0 0 0 0 0 2 821169
-0.002512 -0.000107 0.119961 0.511756 0.107167 0.039062 -0.062500 1 0 0 0 0 0 2 822160
-0.002512 -0.000107 0.119961 0.511757 0.107166 0.039062 -0.062500 1 0 0 0 0 0 2 823168
-0.002512 -0.000107 0.119961 0.511749 0.107157 0.039055 -0.062500 1 0 0 0 0 0 2 824160
-0.002499 -0.000094 0.119972 0.334243 -0.083358 -0.112782 -0.062500 1 0 0 0 0 0 2 825168
-0.002493 -0.000087 0.119976 0.392344 -0.019554 -0.038587 -0.062500 1 0 0 0 0 0 2 826159
-0.002489 -0.000083 0.119977 0.436978 0.028348 -0.000151 -0.062500 1 0 0 0 0 0 2 827168
-0.002488 -0.000082 0.119977 0.461128 0.053944 0.014463 -0.062500 1 0 0 0 0 0 2 828160
-0.002487 -0.000081 0.119977 0.473512 0.066907 0.019660 -0.062500 1 0 0 0 0 0 2 829168
-0.002486 -0.000080 0.119978 0.479762 0.073409 0.021485 -0.062500 1 0 0 0 0 0 2 830159
-0.002486 -0.000080 0.119978 0.482910 0.076660 0.022110 -0.062500 1 0 0 0 0 0 2 831059
-0.002486 -0.000080 0.119978 0.484493 0.078290 0.022333 -0.062500 1 0 0 0 0 0 2 832173
-0.002486 -0.000080 0.119978 0.485287 0.079105 0.022408 -0.062500 1 0 0 0 0 0 2 833185
-0.002486 -0.000080 0.119978 0.485669 0.079506 0.022438 -0.062500 1 0 0 0 0 0 2 834152
-0.002486 -0.000080 0.119978 0.485876 0.079706 0.022440 -0.062500 1 0 0 0 0 0 2 835308
-0.002486 -0.000080 0.119978 0.485967 0.079815 0.022442 -0.062500 1 0 0 0 0 0 2 836180
-0.002486 -0.000080 0.119978 0.486024 0.079862 0.022451 -0.062500 1 0 0 0 0 0 2 837155
-0.002486 -0.000080 0.119978 0.486049 0.079902 0.022446 -0.062500 1 0 0 0 0 0 2 838176
-0.002486 -0.000080 0.119978 0.486050 0.079905 0.022445 -0.062500 1 0 0 0 0 0 2 839178
-0.002486 -0.000080 0.119978 0.486058 0.079914 0.022452 -0.062500 1 0 0 0 0 0 2 840177
-0.002486 -0.000080 0.119978 0.486070 0.079911 0.022446 -0.062500 1 0 0 0 0 0 2 841179
-0.002486 -0.000080 0.119978 0.486071 0.079911 0.022446 -0.062500 1 0 0 0 0 0 2 842178
-0.002486 -0.000080 0.119978 0.486067 0.079922 0.022459 -0.062500 1 0 0 0 0 0 2 843146
-0.002486 -0.000080 0.119978 0.486071 0.079912 0.022448 -0.062500 1 0 0 0 0 0 2 844176
-0.002486 -0.000080 0.119978 0.486071 0.079910 0.022446 -0.062500 1 0 0 0 0 0 2 845176
-0.002486 -0.000080 0.119978 0.486080 0.079919 0.022453 -0.062500 1 0 0 0 0 0 2 846176
-0.002486 -0.000080 0.119978 0.486069 0.079923 0.022440 -0.062500 1 0 0 0 0 0 2 847178
-0.002491 -0.000062 0.119967 0.559677 -0.173789 0.170410 -0.062500 1 0 0 0 0 0 2 848181
-0.002494 -0.000053 0.119963 0.536367 -0.088459 0.098201 -0.062500 1 0 0 0 0 0 2 849148
-0.002495 -0.000048 0.119962 0.517874 -0.024674 0.060718 -0.062500 1 0 0 0 0 0 2 850174
-0.002496 -0.000046 0.119962 0.507656 0.009288 0.046460 -0.062500 1 0 0 0 0 0 2 851170
-0.002497 -0.000045 0.119961 0.502354 0.026490 0.041378 -0.062500 1 0 0 0 0 0 2 852173
-0.002497 -0.000044 0.119961 0.499650 0.035095 0.039601 -0.062500 1 0 0 0 0 0 2 853177
-0.002497 -0.000044 0.119961 0.498284 0.039393 0.038969 -0.062500 1 0 0 0 0 0 2 854174
-0.002497 -0.000044 0.119961 0.497586 0.041561 0.038766 -0.062500 1 0 0 0 0 0 2 855174
-0.002497 -0.000044 0.119961 0.497234 0.042630 0.038688 -0.062500 1 0 0 0 0 0 2 856146
-0.002497 -0.000044 0.119961 0.497069 0.043161 0.038664 -0.062500 1 0 0 0 0 0 2 857268
-0.002497 -0.000044 0.119961 0.496983 0.043443 0.038653 -0.062500 1 0 0 0 0 0 2 858244
-0.002497 -0.000044 0.119961 0.496934 0.043565 0.038657 -0.062500 1 0 0 0 0 0 2 859221
-0.002497 -0.000044 0.119961 0.496922 0.043638 0.038651 -0.062500 1 0 0 0 0 0 2 860218
-0.002497 -0.000044 0.119961 0.496904 0.043668 0.038643 -0.062500 1 0 0 0 0 0 2 861214
-0.002497 -0.000044 0.119961 0.496895 0.043692 0.038649 -0.062500 1 0 0 0 0 0 2 862249
-0.002497 -0.000044 0.119961 0.496894 0.043694 0.038649 -0.062500 1 0 0 0 0 0 2 863221
-0.002497 -0.000044 0.119961 0.496894 0.043693 0.038649 -0.062500 1 0 0 0 0 0 2 864220
-0.002497 -0.000044 0.119961 0.496891 0.043704 0.038643 -0.062500 1 0 0 0 0 0 2 865247
-0.002497 -0.000044 0.119961 0.496891 0.043706 0.038641 -0.062500 1 0 0 0 0 0 2 866251
-0.002497 -0.000044 0.119961 0.496902 0.043703 0.038655 -0.062500 1 0 0 0 0 0 2 867219
-0.002497 -0.000044 0.119961 0.496880 0.043708 0.038649 -0.062500 1 0 0 0 0 0 2 868239
-0.002497 -0.000044 0.119961 0.496889 0.043706 0.038642 -0.062500 1 0 0 0 0 0 2 869218
-0.002497 -0.000044 0.119961 0.496902 0.043703 0.038655 -0.062500 1 0 0 0 0 0 2 870241
-0.002497 -0.000044 0.119961 0.496892 0.043706 0.038643 -0.062500 1 0 0 0 0 0 2 871249
-0.002497 -0.000044 0.119961 0.496882 0.043697 0.038655 -0.062500 1 0 0 0 0 0 2 872251
-0.002497 -0.000044 0.119961 0.496898 0.043713 0.038650 -0.062500 1 0 0 0 0 0 2 873249
-0.002497 -0.000044 0.119961 0.496891 0.043707 0.038642 -0.062500 1 0 0 0 0 0 2 874250
-0.002497 -0.000044 0.119961 0.496894 0.043694 0.038648 -0.062500 1 0 0 0 0 0 2 875247
-0.002497 -0.000044 0.119961 0.496899 0.043713 0.038649 -0.062500 1 0 0 0 0 0 2 876253
-0.002497 -0.000044 0.119961 0.496879 0.043710 0.038648 -0.062500 1 0 0 0 0 0 2 877223
-0.002497 -0.000044 0.119961 0.496892 0.043695 0.038649 -0.062500 1 0 0 0 0 0 2 878248
-0.002497 -0.000044 0.119961 0.496899 0.043713 0.038649 -0.062500 1 0 0 0 0 0 2 879220
-0.002497 -0.000044 0.119961 0.496895 0.043695 0.038649 -0.062500 1 0 0 0 0 0 2 880218
-0.002497 -0.000044 0.119961 0.496891 0.043704 0.038642 -0.062500 1 0 0 0 0 0 2 881221
-0.002497 -0.000044 0.119961 0.496887 0.043717 0.038655 -0.062500 1 0 0 0 0 0 2 882217
-0.002497 -0.000044 0.119961 0.496893 0.043695 0.038650 -0.062500 1 0 0 0 0 0 2 883240
-0.002497 -0.000044 0.119961 0.496891 0.043705 0.038642 -0.062500 1 0 0 0 0 0 2 884217
-0.002497 -0.000044 0.119961 0.496899 0.043714 0.038648 -0.062500 1 0 0 0 0 0 2 885245
-0.002497 -0.000044 0.119961 0.496883 0.043698 0.038655 -0.062500 1 0 0 0 0 0 2 886241
-0.002497 -0.000044 0.119961 0.496889 0.043705 0.038643 -0.062500 1 0 0 0 0 0 2 887226
-0.002497 -0.000044 0.119961 0.496902 0.043703 0.038655 -0.062500 1 0 0 0 0 0 2 888241
-0.002497 -0.000044 0.119961 0.496892 0.043705 0.038643 -0.062500 1 0 0 0 0 0 2 889226
-0.002497 -0.000044 0.119961 0.496891 0.043706 0.038641 -0.062500 1 0 0 0 0 0 2 890237
-0.002497 -0.000044 0.119961 0.496890 0.043706 0.038661 -0.062500 1 0 0 0 0 0 2 891223
-0.002497 -0.000044 0.119961 0.496890 0.043706 0.038644 -0.062500 1 0 0 0 0 0 2 892239
-0.002502 -0.000026 0.119951 0.570461 -0.209861 0.186728 -0.062500 1 0 0 0 0 0 2 893224
-0.002505 -0.000017 0.119947 0.547156 -0.124604 0.114460 -0.062500 1 0 0 0 0 0 2 894240
-0.002506 -0.000012 0.119946 0.528685 -0.060859 0.076955 -0.062500 1 0 0 0 0 0 2 895223
-0.002507 -0.000010 0.119945 0.518478 -0.026894 0.062681 -0.062500 1 0 0 0 0 0 2 896241
-0.002507 -0.000009 0.119945 0.513175 -0.009717 0.057589 -0.062500 1 0 0 0 0 0 2 897225
-0.002508 -0.000008 0.119945 0.510465 -0.001095 0.055814 -0.062500 1 0 0 0 0 0 2 898239
-0.002508 -0.000008 0.119945 0.509090 0.003196 0.055194 -0.062500 1 0 0 0 0 0 2 899222
-0.002508 -0.000008 0.119945 0.508415 0.005356 0.054979 -0.062500 1 0 0 0 0 0 2 900238
-0.002508 -0.000008 0.119945 0.508050 0.006439 0.054898 -0.062500 1 0 0 0 0 0 2 901166
-0.002508 -0.000008 0.119945 0.507884 0.006971 0.054873 -0.062500 1 0 0 0 0 0 2 902156
-0.002508 -0.000008 0.119945 0.507801 0.007241 0.054869 -0.062500 1 0 0 0 0 0 2 903165
-0.002508 -0.000008 0.119945 0.507749 0.007374 0.054867 -0.062500 1 0 0 0 0 0 2 904157
-0.002508 -0.000008 0.119945 0.507737 0.007448 0.054860 -0.062500 1 0 0 0 0 0 2 905166
-0.002508 -0.000008 0.119945 0.507721 0.007467 0.054859 -0.062500 1 0 0 0 0 0 2 906157
-0.002508 -0.000008 0.119945 0.507713 0.007490 0.054865 -0.062500 1 0 0 0 0 0 2 907166
-0.002508 -0.000008 0.119945 0.507709 0.007503 0.054859 -0.062500 1 0 0 0 0 0 2 908157
-0.002508 -0.000008 0.119945 0.507709 0.007504 0.054858 -0.062500 1 0 0 0 0 0 2 909166
-0.002508 -0.000008 0.119945 0.507717 0.007513 0.054865 -0.062500 1 0 0 0 0 0 2 910156
-0.002508 -0.000008 0.119945 0.507710 0.007505 0.054859 -0.062500 1 0 0 0 0 0 2 911165
-0.002508 -0.000008 0.119945 0.507709 0.007504 0.054858 -0.062500 1 0 0 0 0 0 2 912156
-0.002508 -0.000008 0.119945 0.507705 0.007516 0.054871 -0.062500 1 0 0 0 0 0 2 913166
-0.002508 -0.000008 0.119945 0.507709 0.007505 0.054860 -0.062500 1 0 0 0 0 0 2 914156
-0.002508 -0.000008 0.119945 0.507709 0.007504 0.054858 -0.062500 1 0 0 0 0 0 2 915189
-0.002508 -0.000008 0.119945 0.507717 0.007513 0.054865 -0.062500 1 0 0 0 0 0 2 916167
-0.002508 -0.000008 0.119945 0.507710 0.007505 0.054859 -0.062500 1 0 0 0 0 0 2 917159
-0.002508 -0.000008 0.119945 0.507697 0.007507 0.054864 -0.062500 1 0 0 0 0 0 2 918166
-0.002508 -0.000008 0.119945 0.507716 0.007513 0.054866 -0.062500 1 0 0 0 0 0 2 919173
-0.002508 -0.000008 0.119945 0.507710 0.007505 0.054859 -0.062500 1 0 0 0 0 0 2 920158
-0.002508 -0.000008 0.119945 0.507709 0.007504 0.054858 -0.062500 1 0 0 0 0 0 2 921175
-0.002508 -0.000008 0.119945 0.507705 0.007515 0.054871 -0.062500 1 0 0 0 0 0 2 922175
-0.002508 -0.000008 0.119945 0.507709 0.007505 0.054860 -0.062500 1 0 0 0 0 0 2 923174
-0.002508 -0.000008 0.119945 0.507709 0.007504 0.054858 -0.062500 1 0 0 0 0 0 2 924174
-0.002508 -0.000008 0.119945 0.507709 0.007503 0.054858 -0.062500 1 0 0 0 0 0 2 925175
-0.002508 -0.000008 0.119945 0.507705 0.007515 0.054871 -0.062500 1 0 0 0 0 0 2 926144
-0.002508 -0.000008 0.119945 0.507708 0.007505 0.054860 -0.062500 1 0 0 0 0 0 2 927174
-0.002508 -0.000008 0.119945 0.507709 0.007503 0.054858 -0.062500 1 0 0 0 0 0 2 928172
-0.002513 0.000011 0.119935 0.581240 -0.245919 0.203079 -0.062500 1 0 0 0 0 0 2 929178
-0.002516 0.000020 0.119931 0.557949 -0.160726 0.130742 -0.062500 1 0 0 0 0 0 2 930146
-0.002517 0.000024 0.119930 0.539477 -0.097012 0.093188 -0.062500 1 0 0 0 0 0 2 931178
-0.002518 0.000026 0.119929 0.529286 -0.063066 0.078906 -0.062500 1 0 0 0 0 0 2 932175
-0.002518 0.000028 0.119929 0.523982 -0.045886 0.073819 -0.062500 1 0 0 0 0 0 2 933143
-0.002518 0.000028 0.119929 0.521280 -0.037288 0.072034 -0.062500 1 0 0 0 0 0 2 934172
-0.002518 0.000028 0.119929 0.519920 -0.032973 0.071418 -0.062500 1 0 0 0 0 0 2 935173
-0.002518 0.000029 0.119929 0.519209 -0.030834 0.071208 -0.062500 1 0 0 0 0 0 2 936174
-0.002518 0.000029 0.119929 0.518861 -0.029748 0.071128 -0.062500 1 0 0 0 0 0 2 937174
-0.002519 0.000029 0.119929 0.518697 -0.029216 0.071103 -0.062500 1 0 0 0 0 0 2 938172
-0.002519 0.000029 0.119929 0.518614 -0.028946 0.071099 -0.062500 1 0 0 0 0 0 2 939174
-0.002519 0.000029 0.119929 0.518571 -0.028804 0.071084 -0.062500 1 0 0 0 0 0 2 940173
-0.002519 0.000029 0.119929 0.518539 -0.028736 0.071095 -0.062500 1 0 0 0 0 0 2 941174
-0.002519 0.000029 0.119929 0.518530 -0.028709 0.071083 -0.062500 1 0 0 0 0 0 2 942173
-0.002519 0.000029 0.119929 0.518526 -0.028696 0.071094 -0.062500 1 0 0 0 0 0 2 943172
-0.002519 0.000029 0.119929 0.518522 -0.028685 0.071089 -0.062500 1 0 0 0 0 0 2 944173
-0.002519 0.000029 0.119929 0.518522 -0.028684 0.071089 -0.062500 1 0 0 0 0 0 2 945172
-0.002519 0.000029 0.119929 0.518518 -0.028673 0.071082 -0.062500 1 0 0 0 0 0 2 946173
-0.002519 0.000029 0.119929 0.518530 -0.028674 0.071094 -0.062500 1 0 0 0 0 0 2 947173
-0.002519 0.000029 0.119929 0.518520 -0.028671 0.071082 -0.062500 1 0 0 0 0 0 2 948172
-0.002519 0.000029 0.119929 0.518530 -0.028674 0.071094 -0.062500 1 0 0 0 0 0 2 949173
-0.002519 0.000029 0.119929 0.518520 -0.028671 0.071082 -0.062500 1 0 0 0 0 0 2 950171
-0.002519 0.000029 0.119929 0.518510 -0.028680 0.071094 -0.062500 1 0 0 0 0 0 2 951172
-0.002519 0.000029 0.119929 0.518526 -0.028663 0.071089 -0.062500 1 0 0 0 0 0 2 952173
-0.002519 0.000029 0.119929 0.518523 -0.028682 0.071088 -0.062500 1 0 0 0 0 0 2 953143
-0.002519 0.000029 0.119929 0.518519 -0.028672 0.071081 -0.062500 1 0 0 0 0 0 2 954172
-0.002519 0.000029 0.119929 0.518518 -0.028671 0.071101 -0.062500 1 0 0 0 0 0 2 955154
-0.002524 0.000047 0.119918 0.591995 -0.281965 0.219424 -0.062500 1 0 0 0 0 0 2 956159
-0.002526 0.000056 0.119915 0.568737 -0.196843 0.147021 -0.062500 1 0 0 0 0 0 2 957250
-0.002528 0.000060 0.119913 0.550287 -0.133158 0.109458 -0.062500 1 0 0 0 0 0 2 958239
-0.002529 0.000063 0.119913 0.540091 -0.099225 0.095148 -0.062500 1 0 0 0 0 0 2 959215
-0.002529 0.000064 0.119913 0.534793 -0.082063 0.090057 -0.062500 1 0 0 0 0 0 2 960237
-0.002529 0.000064 0.119913 0.532094 -0.073439 0.088281 -0.062500 1 0 0 0 0 0 2 961248
-0.002529 0.000065 0.119913 0.530708 -0.069148 0.087663 -0.062500 1 0 0 0 0 0 2 962247
-0.002529 0.000065 0.119913 0.530024 -0.066998 0.087439 -0.062500 1 0 0 0 0 0 2 963217
-0.002529 0.000065 0.119913 0.529670 -0.065919 0.087370 -0.062500 1 0 0 0 0 0 2 964218
-0.002529 0.000065 0.119913 0.529502 -0.065377 0.087340 -0.062500 1 0 0 0 0 0 2 965214
-0.002529 0.000065 0.119913 0.529419 -0.065105 0.087335 -0.062500 1 0 0 0 0 0 2 966236
-0.002529 0.000065 0.119913 0.529367 -0.064972 0.087333 -0.062500 1 0 0 0 0 0 2 967214
-0.002529 0.000065 0.119913 0.529358 -0.064910 0.087333 -0.062500 1 0 0 0 0 0 2 968216
-0.002529 0.000065 0.119913 0.529340 -0.064881 0.087325 -0.062500 1 0 0 0 0 0 2 969237
-0.002529 0.000065 0.119913 0.529331 -0.064857 0.087331 -0.062500 1 0 0 0 0 0 2 970222
-0.002529 0.000065 0.119913 0.529327 -0.064844 0.087325 -0.062500 1 0 0 0 0 0 2 971237
-0.002529 0.000065 0.119913 0.529330 -0.064854 0.087331 -0.062500 1 0 0 0 0 0 2 972220
-0.002529 0.000065 0.119913 0.529335 -0.064836 0.087332 -0.062500 1 0 0 0 0 0 2 973156
-0.002529 0.000065 0.119913 0.529328 -0.064842 0.087325 -0.062500 1 0 0 0 0 0 2 974164
-0.002529 0.000065 0.119913 0.529327 -0.064843 0.087324 -0.062500 1 0 0 0 0 0 2 975154
-0.002529 0.000065 0.119913 0.529323 -0.064831 0.087337 -0.062500 1 0 0 0 0 0 2 976162
-0.002529 0.000065 0.119913 0.529327 -0.064842 0.087325 -0.062500 1 0 0 0 0 0 2 977154
-0.002529 0.000065 0.119913 0.529327 -0.064843 0.087324 -0.062500 1 0 0 0 0 0 2 978162
-0.002529 0.000065 0.119913 0.529335 -0.064834 0.087330 -0.062500 1 0 0 0 0 0 2 979155
-0.002529 0.000065 0.119913 0.529328 -0.064842 0.087324 -0.062500 1 0 0 0 0 0 2 980154
-0.002529 0.000065 0.119913 0.529319 -0.064852 0.087337 -0.062500 1 0 0 0 0 0 2 981163
-0.002535 0.000083 0.119902 0.602763 -0.317993 0.235801 -0.062500 1 0 0 0 0 0 2 982155
-0.002537 0.000092 0.119898 0.579532 -0.232938 0.163323 -0.062500 1 0 0 0 0 0 2 983163
-0.002539 0.000096 0.119897 0.561075 -0.169294 0.125723 -0.062500 1 0 0 0 0 0 2 984154
-0.002539 0.000099 0.119897 0.550891 -0.135369 0.111400 -0.062500 1 0 0 0 0 0 2 985156
-0.002540 0.000100 0.119897 0.545591 -0.118203 0.106313 -0.062500 1 0 0 0 0 0 2 986163
-0.002540 0.000100 0.119896 0.542896 -0.109591 0.104541 -0.062500 1 0 0 0 0 0 2 987163
-0.002540 0.000101 0.119896 0.541520 -0.105294 0.103909 -0.062500 1 0 0 0 0 0 2 988153
-0.002540 0.000101 0.119896 0.540817 -0.103150 0.103702 -0.062500 1 0 0 0 0 0 2 989162
-0.002540 0.000101 0.119896 0.540482 -0.102067 0.103615 -0.062500 1 0 0 0 0 0 2 990158
-0.002540 0.000101 0.119896 0.540307 -0.101532 0.103595 -0.062500 1 0 0 0 0 0 2 991165
-0.002540 0.000101 0.119896 0.540223 -0.101262 0.103591 -0.062500 1 0 0 0 0 0 2 992170
-0.002540 0.000101 0.119896 0.540172 -0.101129 0.103589 -0.062500 1 0 0 0 0 0 2 993142
-0.002527 0.000115 0.119907 0.362619 -0.291844 -0.047838 -0.062500 1 0 0 0 0 0 2 994174
-0.002521 0.000121 0.119911 0.420700 -0.227791 0.026179 -0.062500 1 0 0 0 0 0 2 995166
-0.002518 0.000125 0.119912 0.465319 -0.179817 0.064499 -0.062500 1 0 0 0 0 0 2 996178
-0.002516 0.000127 0.119913 0.489500 -0.154217 0.079066 -0.062500 1 0 0 0 0 0 2 997145
-0.002515 0.000127 0.119913 0.501868 -0.141244 0.084246 -0.062500 1 0 0 0 0 0 2 998172
-0.002515 0.000128 0.119913 0.508133 -0.134755 0.086056 -0.062500 1 0 0 0 0 0 2 999170
-0.002515 0.000128 0.119913 0.511273 -0.131503 0.086679 -0.062500 1 0 0 0 0 0 3 165
-0.002515 0.000128 0.119913 0.512846 -0.129883 0.086912 -0.062500 1 0 0 0 0 0 3 1148
-0.002514 0.000128 0.119913 0.513650 -0.129071 0.086980 -0.062500 1 0 0 0 0 0 3 2168
-0.002514 0.000128 0.119913 0.514039 -0.128651 0.087009 -0.062500 1 0 0 0 0 0 3 3169
-0.002514 0.000128 0.119913 0.514249 -0.128460 0.087017 -0.062500 1 0 0 0 0 0 3 4176
-0.002514 0.000128 0.119913 0.514341 -0.128351 0.087020 -0.062500 1 0 0 0 0 0 3 5145
-0.002514 0.000128 0.119913 0.514387 -0.128301 0.087015 -0.062500 1 0 0 0 0 0 3 6175
-0.002514 0.000128 0.119913 0.514418 -0.128284 0.087022 -0.062500 1 0 0 0 0 0 3 7176
-0.002514 0.000128 0.119913 0.514424 -0.128264 0.087023 -0.062500 1 0 0 0 0 0 3 8141
-0.002514 0.000128 0.119913 0.514437 -0.128265 0.087016 -0.062500 1 0 0 0 0 0 3 9172
-0.002514 0.000128 0.119913 0.514434 -0.128254 0.087029 -0.062500 1 0 0 0 0 0 3 10168
-0.002514 0.000128 0.119913 0.514433 -0.128253 0.087010 -0.062500 1 0 0 0 0 0 3 11169
-0.002514 0.000128 0.119913 0.514445 -0.128256 0.087022 -0.062500 1 0 0 0 0 0 3 12171
-0.002514 0.000128 0.119913 0.514446 -0.128256 0.087023 -0.062500 1 0 0 0 0 0 3 13172
-0.002514 0.000128 0.119913 0.514434 -0.128253 0.087030 -0.062500 1 0 0 0 0 0 3 14171
-0.002520 0.000146 0.119902 0.587839 -0.381249 0.235670 -0.062500 1 0 0 0 0 0 3 15171
-0.002522 0.000155 0.119899 0.564614 -0.296279 0.163112 -0.062500 1 0 0 0 0 0 3 16169
-0.002524 0.000160 0.119897 0.546183 -0.232674 0.125461 -0.062500 1 0 0 0 0 0 3 17172
-0.002525 0.000162 0.119897 0.535992 -0.198763 0.111138 -0.062500 1 0 0 0 0 0 3 18151
-0.002525 0.000163 0.119897 0.530702 -0.181595 0.106027 -0.062500 1 0 0 0 0 0 3 19168
-0.002525 0.000164 0.119897 0.527993 -0.173004 0.104253 -0.062500 1 0 0 0 0 0 3 20170
-0.002525 0.000164 0.119897 0.526624 -0.168702 0.103624 -0.062500 1 0 0 0 0 0 3 21170
-0.002525 0.000164 0.119897 0.525939 -0.166540 0.103410 -0.062500 1 0 0 0 0 0 3 22170
-0.002525 0.000164 0.119897 0.525589 -0.165473 0.103328 -0.062500 1 0 0 0 0 0 3 23169
-0.002513 0.000178 0.119908 0.347798 -0.355833 -0.047919 -0.062500 1 0 0 0 0 0 3 24170
-0.002506 0.000185 0.119911 0.405833 -0.291490 0.025986 -0.062500 1 0 0 0 0 0 3 25170
-0.002503 0.000188 0.119913 0.450443 -0.243345 0.064271 -0.062500 1 0 0 0 0 0 3 26170
-0.002501 0.000190 0.119913 0.474599 -0.217683 0.078806 -0.062500 1 0 0 0 0 0 3 27170
-0.002500 0.000191 0.119913 0.486977 -0.204694 0.083978 -0.062500 1 0 0 0 0 0 3 28170
-0.002500 0.000191 0.119913 0.493224 -0.198166 0.085788 -0.062500 1 0 0 0 0 0 3 29172
-0.002500 0.000191 0.119913 0.496374 -0.194912 0.086422 -0.062500 1 0 0 0 0 0 3 30156
-0.002500 0.000192 0.119913 0.497950 -0.193291 0.086634 -0.062500 1 0 0 0 0 0 3 31169
-0.002500 0.000192 0.119913 0.498742 -0.192477 0.086725 -0.062500 1 0 0 0 0 0 3 32169
-0.002500 0.000192 0.119913 0.499145 -0.192071 0.086737 -0.062500 1 0 0 0 0 0 3 33172
-0.002500 0.000192 0.119913 0.499330 -0.191864 0.086749 -0.062500 1 0 0 0 0 0 3 34170
-0.002500 0.000192 0.119913 0.499434 -0.191768 0.086753 -0.062500 1 0 0 0 0 0 3 35167
-0.002500 0.000192 0.119913 0.499489 -0.191711 0.086755 -0.062500 1 0 0 0 0 0 3 36170
-0.002500 0.000192 0.119913 0.499509 -0.191691 0.086749 -0.062500 1 0 0 0 0 0 3 37170
-0.002500 0.000192 0.119913 0.499530 -0.191684 0.086748 -0.062500 1 0 0 0 0 0 3 38170
-0.002500 0.000192 0.119913 0.499525 -0.191661 0.086755 -0.062500 1 0 0 0 0 0 3 39170
-0.002500 0.000192 0.119913 0.499536 -0.191661 0.086749 -0.062500 1 0 0 0 0 0 3 40169
-0.002500 0.000192 0.119913 0.499540 -0.191673 0.086755 -0.062500 1 0 0 0 0 0 3 41171
-0.002500 0.000192 0.119913 0.499538 -0.191663 0.086749 -0.062500 1 0 0 0 0 0 3 42157
-0.002500 0.000192 0.119913 0.499525 -0.191659 0.086754 -0.062500 1 0 0 0 0 0 3 43154
-0.002500 0.000192 0.119913 0.499539 -0.191673 0.086756 -0.062500 1 0 0 0 0 0 3 44163
-0.002500 0.000192 0.119913 0.499537 -0.191664 0.086749 -0.062500 1 0 0 0 0 0 3 45154
-0.002500 0.000192 0.119913 0.499545 -0.191654 0.086755 -0.062500 1 0 0 0 0 0 3 46161
-0.002500 0.000192 0.119913 0.499526 -0.191658 0.086755 -0.062500 1 0 0 0 0 0 3 47152
-0.002500 0.000192 0.119913 0.499539 -0.191673 0.086756 -0.062500 1 0 0 0 0 0 3 48161
-0.002500 0.000192 0.119913 0.499537 -0.191663 0.086749 -0.062500 1 0 0 0 0 0 3 49153
-0.002500 0.000192 0.119913 0.499537 -0.191662 0.086748 -0.062500 1 0 0 0 0 0 3 50161
-0.002500 0.000192 0.119913 0.499533 -0.191650 0.086761 -0.062500 1 0 0 0 0 0 3 51153
-0.002500 0.000192 0.119913 0.499540 -0.191672 0.086757 -0.062500 1 0 0 0 0 0 3 52154
-0.002500 0.000192 0.119913 0.499537 -0.191663 0.086749 -0.062500 1 0 0 0 0 0 3 53162
-0.002500 0.000192 0.119913 0.499537 -0.191662 0.086748 -0.062500 1 0 0 0 0 0 3 54151
-0.002500 0.000192 0.119913 0.499537 -0.191662 0.086748 -0.062500 1 0 0 0 0 0 3 55161
-0.002500 0.000192 0.119913 0.499536 -0.191662 0.086768 -0.062500 1 0 0 0 0 0 3 56152
-0.002500 0.000192 0.119913 0.499537 -0.191662 0.086751 -0.062500 1 0 0 0 0 0 3 57162
-0.002500 0.000192 0.119913 0.499537 -0.191662 0.086749 -0.062500 1 0 0 0 0 0 3 58152
-0.002500 0.000192 0.119913 0.499537 -0.191662 0.086748 -0.062500 1 0 0 0 0 0 3 59160
-0.002500 0.000192 0.119913 0.499540 -0.191674 0.086755 -0.062500 1 0 0 0 0 0 3 60152
-0.002500 0.000192 0.119913 0.499525 -0.191661 0.086755 -0.062500 1 0 0 0 0 0 3 61169
-0.002500 0.000192 0.119913 0.499544 -0.191653 0.086756 -0.062500 1 0 0 0 0 0 3 62185
-0.002500 0.000192 0.119913 0.499538 -0.191661 0.086749 -0.062500 1 0 0 0 0 0 3 63157
-0.002500 0.000192 0.119913 0.499541 -0.191673 0.086755 -0.062500 1 0 0 0 0 0 3 64161
-0.002500 0.000192 0.119913 0.499538 -0.191663 0.086749 -0.062500 1 0 0 0 0 0 3 65170
-0.002500 0.000192 0.119913 0.499525 -0.191659 0.086754 -0.062500 1 0 0 0 0 0 3 66162
-0.002500 0.000192 0.119913 0.499535 -0.191662 0.086749 -0.062500 1 0 0 0 0 0 3 67172
-0.002500 0.000192 0.119913 0.499548 -0.191665 0.086762 -0.062500 1 0 0 0 0 0 3 68170
-0.002500 0.000192 0.119913 0.499538 -0.191662 0.086750 -0.062500 1 0 0 0 0 0 3 69169
-0.002500 0.000192 0.119913 0.499525 -0.191659 0.086755 -0.062500 1 0 0 0 0 0 3 70167
-0.002500 0.000192 0.119913 0.499535 -0.191662 0.086749 -0.062500 1 0 0 0 0 0 3 71170
-0.002500 0.000192 0.119913 0.499540 -0.191674 0.086755 -0.062500 1 0 0 0 0 0 3 72167
-0.002500 0.000192 0.119913 0.499546 -0.191655 0.086756 -0.062500 1 0 0 0 0 0 3 73170
-0.002487 0.000205 0.119924 0.321816 -0.382678 -0.064354 -0.062500 1 0 0 0 0 0 3 74169
-0.002480 0.000212 0.119928 0.379993 -0.318548 0.009507 -0.062500 1 0 0 0 0 0 3 75169
-0.002477 0.000216 0.119929 0.424658 -0.270502 0.047753 -0.062500 1 0 0 0 0 0 3 76169
-0.002475 0.000217 0.119930 0.448861 -0.244905 0.062284 -0.062500 1 0 0 0 0 0 3 77174
-0.002475 0.000218 0.119930 0.461253 -0.231939 0.067462 -0.062500 1 0 0 0 0 0 3 78169
-0.002474 0.000219 0.119930 0.467502 -0.225441 0.069255 -0.062500 1 0 0 0 0 0 3 79168
-0.002474 0.000219 0.119930 0.470656 -0.222201 0.069892 -0.062500 1 0 0 0 0 0 3 80169
-0.002474 0.000219 0.119930 0.472241 -0.220572 0.070111 -0.062500 1 0 0 0 0 0 3 81169
-0.002474 0.000219 0.119930 0.473035 -0.219756 0.070182 -0.062500 1 0 0 0 0 0 3 82140
-0.002474 0.000219 0.119930 0.473430 -0.219359 0.070204 -0.062500 1 0 0 0 0 0 3 83168
-0.002474 0.000219 0.119930 0.473622 -0.219144 0.070224 -0.062500 1 0 0 0 0 0 3 84168
-0.002474 0.000219 0.119930 0.473727 -0.219047 0.070229 -0.062500 1 0 0 0 0 0 3 85159
-0.002474 0.000219 0.119930 0.473774 -0.218999 0.070224 -0.062500 1 0 0 0 0 0 3 86169
-0.002474 0.000219 0.119930 0.473802 -0.218970 0.070224 -0.062500 1 0 0 0 0 0 3 87161
-0.002474 0.000219 0.119930 0.473812 -0.218960 0.070231 -0.062500 1 0 0 0 0 0 3 88168
-0.002474 0.000219 0.119930 0.473821 -0.218950 0.070219 -0.062500 1 0 0 0 0 0 3 89169
-0.002474 0.000219 0.119930 0.473825 -0.218961 0.070224 -0.062500 1 0 0 0 0 0 3 90154
-0.002474 0.000219 0.119930 0.473810 -0.218949 0.070224 -0.062500 1 0 0 0 0 0 3 91169
-0.002474 0.000219 0.119930 0.473828 -0.218941 0.070224 -0.062500 1 0 0 0 0 0 3 92166
-0.002474 0.000219 0.119930 0.473830 -0.218940 0.070224 -0.062500 1 0 0 0 0 0 3 93170
-0.002474 0.000219 0.119930 0.473826 -0.218961 0.070224 -0.062500 1 0 0 0 0 0 3 94167
-0.002474 0.000219 0.119930 0.473818 -0.218940 0.070231 -0.062500 1 0 0 0 0 0 3 95167
-0.002474 0.000219 0.119930 0.473820 -0.218949 0.070218 -0.062500 1 0 0 0 0 0 3 96167
-0.002474 0.000219 0.119930 0.473832 -0.218953 0.070231 -0.062500 1 0 0 0 0 0 3 97169
-0.002474 0.000219 0.119930 0.473831 -0.218942 0.070225 -0.062500 1 0 0 0 0 0 3 98167
-0.002474 0.000219 0.119930 0.473822 -0.218950 0.070218 -0.062500 1 0 0 0 0 0 3 99167
-0.002474 0.000219 0.119930 0.473817 -0.218939 0.070230 -0.062500 1 0 0 0 0 0 3 100167
-0.002474 0.000219 0.119930 0.473829 -0.218940 0.070225 -0.062500 1 0 0 0 0 0 3 101162
-0.002474 0.000219 0.119930 0.473825 -0.218960 0.070224 -0.062500 1 0 0 0 0 0 3 102167
-0.002474 0.000219 0.119930 0.473830 -0.218943 0.070224 -0.062500 1 0 0 0 0 0 3 103165
-0.002474 0.000219 0.119930 0.473822 -0.218949 0.070217 -0.062500 1 0 0 0 0 0 3 104165
-0.002474 0.000219 0.119930 0.473821 -0.218950 0.070237 -0.062500 1 0 0 0 0 0 3 105169
-0.002474 0.000219 0.119930 0.473821 -0.218951 0.070219 -0.062500 1 0 0 0 0 0 3 106167
-0.002474 0.000219 0.119930 0.473829 -0.218942 0.070224 -0.062500 1 0 0 0 0 0 3 107170
-0.002474 0.000219 0.119930 0.473830 -0.218941 0.070224 -0.062500 1 0 0 0 0 0 3 108165
-0.002474 0.000219 0.119930 0.473813 -0.218958 0.070231 -0.062500 1 0 0 0 0 0 3 109168
-0.002474 0.000219 0.119930 0.473828 -0.218943 0.070225 -0.062500 1 0 0 0 0 0 3 110168
-0.002474 0.000219 0.119930 0.473830 -0.218941 0.070225 -0.062500 1 0 0 0 0 0 3 111167
-0.002474 0.000219 0.119930 0.473822 -0.218949 0.070218 -0.062500 1 0 0 0 0 0 3 112167
-0.002474 0.000219 0.119930 0.473821 -0.218950 0.070237 -0.062500 1 0 0 0 0 0 3 113155
-0.002474 0.000219 0.119930 0.473821 -0.218950 0.070219 -0.062500 1 0 0 0 0 0 3 114151
-0.002474 0.000219 0.119930 0.473829 -0.218942 0.070224 -0.062500 1 0 0 0 0 0 3 115161
-0.002474 0.000219 0.119930 0.473830 -0.218940 0.070224 -0.062500 1 0 0 0 0 0 3 116151
-0.002474 0.000219 0.119930 0.473826 -0.218961 0.070224 -0.062500 1 0 0 0 0 0 3 117160
-0.002474 0.000219 0.119930 0.473818 -0.218940 0.070231 -0.062500 1 0 0 0 0 0 3 118150
-0.002474 0.000219 0.119930 0.473821 -0.218949 0.070218 -0.062500 1 0 0 0 0 0 3 119151
-0.002474 0.000219 0.119930 0.473829 -0.218941 0.070224 -0.062500 1 0 0 0 0 0 3 120159
-0.002474 0.000219 0.119930 0.473834 -0.218952 0.070231 -0.062500 1 0 0 0 0 0 3 121151
-0.002474 0.000219 0.119930 0.473823 -0.218951 0.070218 -0.062500 1 0 0 0 0 0 3 122159
-0.002474 0.000219 0.119930 0.473818 -0.218939 0.070230 -0.062500 1 0 0 0 0 0 3 123150
-0.002474 0.000219 0.119930 0.473821 -0.218949 0.070218 -0.062500 1 0 0 0 0 0 3 124158
-0.002474 0.000219 0.119930 0.473832 -0.218953 0.070230 -0.062500 1 0 0 0 0 0 3 125150
-0.002474 0.000219 0.119930 0.473831 -0.218942 0.070225 -0.062500 1 0 0 0 0 0 3 126158
-0.002474 0.000219 0.119930 0.473823 -0.218949 0.070218 -0.062500 1 0 0 0 0 0 3 127151
-0.002474 0.000219 0.119930 0.473821 -0.218950 0.070237 -0.062500 1 0 0 0 0 0 3 128159
-0.002474 0.000219 0.119930 0.473821 -0.218951 0.070219 -0.062500 1 0 0 0 0 0 3 129150
-0.002474 0.000219 0.119930 0.473829 -0.218942 0.070224 -0.062500 1 0 0 0 0 0 3 130159
-0.002474 0.000219 0.119930 0.473830 -0.218941 0.070224 -0.062500 1 0 0 0 0 0 3 131152
-0.002474 0.000219 0.119930 0.473810 -0.218946 0.070224 -0.062500 1 0 0 0 0 0 3 132168
-0.002474 0.000219 0.119930 0.473831 -0.218952 0.070231 -0.062500 1 0 0 0 0 0 3 133154
-0.002474 0.000219 0.119930 0.473822 -0.218951 0.070218 -0.062500 1 0 0 0 0 0 3 134161
-0.002474 0.000219 0.119930 0.473829 -0.218942 0.070224 -0.062500 1 0 0 0 0 0 3 135150
-0.002474 0.000219 0.119930 0.473822 -0.218949 0.070238 -0.062500 1 0 0 0 0 0 3 136165
-0.002474 0.000219 0.119930 0.473821 -0.218950 0.070219 -0.062500 1 0 0 0 0 0 3 137160
-0.002474 0.000219 0.119930 0.473829 -0.218942 0.070224 -0.062500 1 0 0 0 0 0 3 138169
-0.002474 0.000219 0.119930 0.473822 -0.218949 0.070217 -0.062500 1 0 0 0 0 0 3 139166
-0.002474 0.000219 0.119930 0.473833 -0.218953 0.070230 -0.062500 1 0 0 0 0 0 3 140165
-0.002474 0.000219 0.119930 0.473819 -0.218939 0.070232 -0.062500 1 0 0 0 0 0 3 141167
-0.002474 0.000219 0.119930 0.473821 -0.218949 0.070218 -0.062500 1 0 0 0 0 0 3 142164
-0.002474 0.000219 0.119930 0.473829 -0.218941 0.070224 -0.062500 1 0 0 0 0 0 3 143164
-0.002474 0.000219 0.119930 0.473825 -0.218961 0.070224 -0.062500 1 0 0 0 0 0 3 144166
-0.002474 0.000219 0.119930 0.473818 -0.218940 0.070231 -0.062500 1 0 0 0 0 0 3 145167
-0.002474 0.000219 0.119930 0.473829 -0.218940 0.070225 -0.062500 1 0 0 0 0 0 3 146166
-0.002474 0.000219 0.119930 0.473822 -0.218949 0.070218 -0.062500 1 0 0 0 0 0 3 147169
-0.002474 0.000219 0.119930 0.473833 -0.218953 0.070231 -0.062500 1 0 0 0 0 0 3 148167
-0.002474 0.000219 0.119930 0.473823 -0.218951 0.070218 -0.062500 1 0 0 0 0 0 3 149167
-0.002474 0.000219 0.119930 0.473817 -0.218939 0.070230 -0.062500 1 0 0 0 0 0 3 150166
-0.002474 0.000219 0.119930 0.473829 -0.218940 0.070225 -0.062500 1 0 0 0 0 0 3 151166
-0.002474 0.000219 0.119930 0.473825 -0.218961 0.070224 -0.062500 1 0 0 0 0 0 3 152167
-0.002474 0.000219 0.119930 0.473830 -0.218943 0.070224 -0.062500 1 0 0 0 0 0 3 153168
-0.002474 0.000219 0.119930 0.473822 -0.218950 0.070217 -0.062500 1 0 0 0 0 0 3 154166
-0.002474 0.000219 0.119930 0.473817 -0.218939 0.070230 -0.062500 1 0 0 0 0 0 3 155165
-0.002474 0.000219 0.119930 0.473832 -0.218952 0.070232 -0.062500 1 0 0 0 0 0 3 156165
-0.002474 0.000219 0.119930 0.473822 -0.218951 0.070218 -0.062500 1 0 0 0 0 0 3 157165
-0.002474 0.000219 0.119930 0.473830 -0.218942 0.070224 -0.062500 1 0 0 0 0 0 3 158166
-0.002479 0.000237 0.119919 0.547223 -0.471745 0.219144 -0.062500 1 0 0 0 0 0 3 159165
-0.002482 0.000246 0.119915 0.523987 -0.386897 0.146449 -0.062500 1 0 0 0 0 0 3 160166
-0.002483 0.000251 0.119914 0.505544 -0.323340 0.108733 -0.062500 1 0 0 0 0 0 3 161159
-0.002484 0.000253 0.119914 0.495365 -0.289453 0.094388 -0.062500 1 0 0 0 0 0 3 162161
-0.002484 0.000254 0.119914 0.490066 -0.272291 0.089267 -0.062500 1 0 0 0 0 0 3 163136
-0.002484 0.000255 0.119914 0.487373 -0.263686 0.087478 -0.062500 1 0 0 0 0 0 3 164164
-0.002485 0.000255 0.119913 0.486003 -0.259372 0.086857 -0.062500 1 0 0 0 0 0 3 165166
-0.002485 0.000255 0.119913 0.485322 -0.257220 0.086649 -0.062500 1 0 0 0 0 0 3 166163
-0.002485 0.000255 0.119913 0.484969 -0.256142 0.086559 -0.062500 1 0 0 0 0 0 3 167165
-0.002485 0.000255 0.119913 0.484793 -0.255609 0.086538 -0.062500 1 0 0 0 0 0 3 168165
-0.002485 0.000255 0.119913 0.484709 -0.255338 0.086533 -0.062500 1 0 0 0 0 0 3 169164
-0.002485 0.000255 0.119913 0.484657 -0.255206 0.086531 -0.062500 1 0 0 0 0 0 3 170163
-0.002485 0.000255 0.119913 0.484645 -0.255132 0.086524 -0.062500 1 0 0 0 0 0 3 171162
-0.002485 0.000255 0.119913 0.484625 -0.255102 0.086536 -0.062500 1 0 0 0 0 0 3 172132
-0.002485 0.000255 0.119913 0.484629 -0.255080 0.086518 -0.062500 1 0 0 0 0 0 3 173154
-0.002485 0.000255 0.119913 0.484626 -0.255067 0.086528 -0.062500 1 0 0 0 0 0 3 174159
-0.002485 0.000255 0.119913 0.484618 -0.255075 0.086523 -0.062500 1 0 0 0 0 0 3 175164
-0.002485 0.000255 0.119913 0.484625 -0.255067 0.086529 -0.062500 1 0 0 0 0 0 3 176165
-0.002485 0.000255 0.119913 0.484614 -0.255063 0.086536 -0.062500 1 0 0 0 0 0 3 177155
-0.002485 0.000255 0.119913 0.484616 -0.255074 0.086524 -0.062500 1 0 0 0 0 0 3 178165
-0.002485 0.000255 0.119913 0.484625 -0.255067 0.086529 -0.062500 1 0 0 0 0 0 3 179165
-0.002485 0.000255 0.119913 0.484618 -0.255075 0.086523 -0.062500 1 0 0 0 0 0 3 180165
-0.002472 0.000269 0.119924 0.306816 -0.446217 -0.064387 -0.062500 1 0 0 0 0 0 3 181165
-0.002465 0.000276 0.119928 0.365021 -0.382000 0.009379 -0.062500 1 0 0 0 0 0 3 182164
-0.002462 0.000279 0.119929 0.409715 -0.333940 0.047567 -0.062500 1 0 0 0 0 0 3 183165
-0.002461 0.000281 0.119930 0.433934 -0.308311 0.062089 -0.062500 1 0 0 0 0 0 3 184158
-0.002460 0.000282 0.119930 0.446313 -0.295342 0.067255 -0.062500 1 0 0 0 0 0 3 185149
-0.002459 0.000282 0.119930 0.452576 -0.288856 0.069062 -0.062500 1 0 0 0 0 0 3 186149
-0.002459 0.000282 0.119930 0.455721 -0.285614 0.069684 -0.062500 1 0 0 0 0 0 3 187157
-0.002459 0.000282 0.119930 0.457305 -0.283984 0.069900 -0.062500 1 0 0 0 0 0 3 188148
-0.002459 0.000282 0.119930 0.458103 -0.283180 0.069976 -0.062500 1 0 0 0 0 0 3 189158
-0.002459 0.000282 0.119930 0.458507 -0.282775 0.070006 -0.062500 1 0 0 0 0 0 3 190148
-0.002459 0.000282 0.119930 0.458691 -0.282569 0.070019 -0.062500 1 0 0 0 0 0 3 191156
-0.002459 0.000282 0.119930 0.458792 -0.282462 0.070017 -0.062500 1 0 0 0 0 0 3 192147
-0.002459 0.000282 0.119930 0.458851 -0.282415 0.070025 -0.062500 1 0 0 0 0 0 3 193156
-0.002459 0.000282 0.119930 0.458868 -0.282383 0.070012 -0.062500 1 0 0 0 0 0 3 194147
-0.002459 0.000282 0.119930 0.458876 -0.282372 0.070018 -0.062500 1 0 0 0 0 0 3 195156
-0.002459 0.000282 0.119930 0.458897 -0.282366 0.070019 -0.062500 1 0 0 0 0 0 3 196146
-0.002459 0.000282 0.119930 0.458899 -0.282365 0.070019 -0.062500 1 0 0 0 0 0 3 197157
-0.002459 0.000282 0.119930 0.458900 -0.282366 0.070019 -0.062500 1 0 0 0 0 0 3 198147
-0.002459 0.000282 0.119930 0.458887 -0.282363 0.070025 -0.062500 1 0 0 0 0 0 3 199156
-0.002459 0.000282 0.119930 0.458898 -0.282366 0.070020 -0.062500 1 0 0 0 0 0 3 200147
-0.002459 0.000282 0.119930 0.458899 -0.282366 0.070019 -0.062500 1 0 0 0 0 0 3 201156
-0.002459 0.000282 0.119930 0.458900 -0.282366 0.070019 -0.062500 1 0 0 0 0 0 3 202157
-0.002459 0.000282 0.119930 0.458900 -0.282366 0.070019 -0.062500 1 0 0 0 0 0 3 203155
-0.002459 0.000282 0.119930 0.458888 -0.282364 0.070026 -0.062500 1 0 0 0 0 0 3 204174
-0.002459 0.000282 0.119930 0.458898 -0.282366 0.070020 -0.062500 1 0 0 0 0 0 3 205162
-0.002459 0.000282 0.119930 0.458896 -0.282355 0.070013 -0.062500 1 0 0 0 0 0 3 206279
-0.002459 0.000282 0.119930 0.458899 -0.282365 0.070018 -0.062500 1 0 0 0 0 0 3 207163
-0.002459 0.000282 0.119930 0.458887 -0.282363 0.070025 -0.062500 1 0 0 0 0 0 3 208150
-0.002459 0.000282 0.119930 0.458898 -0.282366 0.070020 -0.062500 1 0 0 0 0 0 3 209165
-0.002459 0.000282 0.119930 0.458899 -0.282367 0.070019 -0.062500 1 0 0 0 0 0 3 210165
-0.002459 0.000282 0.119930 0.458899 -0.282367 0.070019 -0.062500 1 0 0 0 0 0 3 211164
-0.002459 0.000282 0.119930 0.458896 -0.282355 0.070012 -0.062500 1 0 0 0 0 0 3 212164
-0.002459 0.000282 0.119930 0.458887 -0.282362 0.070025 -0.062500 1 0 0 0 0 0 3 213155
-0.002459 0.000282 0.119930 0.458898 -0.282366 0.070020 -0.062500 1 0 0 0 0 0 3 214165
-0.002459 0.000282 0.119930 0.458899 -0.282366 0.070019 -0.062500 1 0 0 0 0 0 3 215164
-0.002459 0.000282 0.119930 0.458899 -0.282367 0.070019 -0.062500 1 0 0 0 0 0 3 216168
-0.002459 0.000282 0.119930 0.458887 -0.282364 0.070026 -0.062500 1 0 0 0 0 0 3 217167
-0.002459 0.000282 0.119930 0.458894 -0.282355 0.070013 -0.062500 1 0 0 0 0 0 3 218167
-0.002459 0.000282 0.119930 0.458899 -0.282365 0.070018 -0.062500 1 0 0 0 0 0 3 219170
-0.002459 0.000282 0.119930 0.458899 -0.282366 0.070019 -0.062500 1 0 0 0 0 0 3 220134
-0.002459 0.000282 0.119930 0.458899 -0.282367 0.070019 -0.062500 1 0 0 0 0 0 3 221165
-0.002459 0.000282 0.119930 0.458887 -0.282364 0.070025 -0.062500 1 0 0 0 0 0 3 222162
-0.002459 0.000282 0.119930 0.458898 -0.282367 0.070020 -0.062500 1 0 0 0 0 0 3 223149
-0.002459 0.000282 0.119930 0.458896 -0.282355 0.070012 -0.062500 1 0 0 0 0 0 3 224162
-0.002459 0.000282 0.119930 0.458899 -0.282365 0.070018 -0.062500 1 0 0 0 0 0 3 225165
-0.002459 0.000282 0.119930 0.458887 -0.282364 0.070025 -0.062500 1 0 0 0 0 0 3 226164
-0.002459 0.000282 0.119930 0.458898 -0.282366 0.070020 -0.062500 1 0 0 0 0 0 3 227163
-0.002459 0.000282 0.119930 0.458899 -0.282367 0.070019 -0.062500 1 0 0 0 0 0 3 228163
-0.002459 0.000282 0.119930 0.458899 -0.282367 0.070019 -0.062500 1 0 0 0 0 0 3 229164
-0.002459 0.000282 0.119930 0.458896 -0.282355 0.070012 -0.062500 1 0 0 0 0 0 3 230163
-0.002459 0.000282 0.119930 0.458887 -0.282363 0.070024 -0.062500 1 0 0 0 0 0 3 231163
-0.002459 0.000282 0.119930 0.458898 -0.282366 0.070019 -0.062500 1 0 0 0 0 0 3 232164
-0.002459 0.000282 0.119930 0.458899 -0.282367 0.070019 -0.062500 1 0 0 0 0 0 3 233164
-0.002459 0.000282 0.119930 0.458899 -0.282367 0.070019 -0.062500 1 0 0 0 0 0 3 234162
-0.002459 0.000282 0.119930 0.458887 -0.282364 0.070025 -0.062500 1 0 0 0 0 0 3 235161
-0.002459 0.000282 0.119930 0.458894 -0.282355 0.070013 -0.062500 1 0 0 0 0 0 3 236161
-0.002459 0.000282 0.119930 0.458898 -0.282365 0.070018 -0.062500 1 0 0 0 0 0 3 237164
-0.002459 0.000282 0.119930 0.458899 -0.282367 0.070019 -0.062500 1 0 0 0 0 0 3 238164
-0.002459 0.000282 0.119930 0.458899 -0.282367 0.070019 -0.062500 1 0 0 0 0 0 3 239163
-0.002459 0.000282 0.119930 0.458887 -0.282364 0.070025 -0.062500 1 0 0 0 0 0 3 240163
-0.002459 0.000282 0.119930 0.458898 -0.282367 0.070020 -0.062500 1 0 0 0 0 0 3 241163
-0.002459 0.000282 0.119930 0.458895 -0.282355 0.070012 -0.062500 1 0 0 0 0 0 3 242162
-0.002459 0.000282 0.119930 0.458899 -0.282366 0.070018 -0.062500 1 0 0 0 0 0 3 243162
-0.002459 0.000282 0.119930 0.458887 -0.282364 0.070025 -0.062500 1 0 0 0 0 0 3 244161
-0.002459 0.000282 0.119930 0.458897 -0.282367 0.070020 -0.062500 1 0 0 0 0 0 3 245150
-0.002459 0.000282 0.119930 0.458899 -0.282367 0.070019 -0.062500 1 0 0 0 0 0 3 246154
-0.002459 0.000282 0.119930 0.458899 -0.282367 0.070019 -0.062500 1 0 0 0 0 0 3 247164
-0.002459 0.000282 0.119930 0.458896 -0.282356 0.070012 -0.062500 1 0 0 0 0 0 3 248161
-0.002459 0.000282 0.119930 0.458895 -0.282354 0.070031 -0.062500 1 0 0 0 0 0 3 249164
-0.002459 0.000282 0.119930 0.458899 -0.282365 0.070020 -0.062500 1 0 0 0 0 0 3 250162
-0.002459 0.000282 0.119930 0.458899 -0.282366 0.070019 -0.062500 1 0 0 0 0 0 3 251164
-0.002459 0.000282 0.119930 0.458899 -0.282367 0.070019 -0.062500 1 0 0 0 0 0 3 252151
-0.002459 0.000282 0.119930 0.458900 -0.282367 0.070019 -0.062500 1 0 0 0 0 0 3 253159
-0.002459 0.000282 0.119930 0.458884 -0.282352 0.070019 -0.062500 1 0 0 0 0 0 3 254162
-0.002459 0.000282 0.119930 0.458897 -0.282365 0.070019 -0.062500 1 0 0 0 0 0 3 255163
-0.002459 0.000282 0.119930 0.458899 -0.282366 0.070019 -0.062500 1 0 0 0 0 0 3 256147
-0.002459 0.000282 0.119930 0.458899 -0.282367 0.070019 -0.062500 1 0 0 0 0 0 3 257157
-0.002459 0.000282 0.119930 0.458887 -0.282364 0.070025 -0.062500 1 0 0 0 0 0 3 258146
-0.002459 0.000282 0.119930 0.458898 -0.282367 0.070020 -0.062500 1 0 0 0 0 0 3 259155
-0.002459 0.000282 0.119930 0.458896 -0.282355 0.070012 -0.062500 1 0 0 0 0 0 3 260145
-0.002459 0.000282 0.119930 0.458899 -0.282365 0.070018 -0.062500 1 0 0 0 0 0 3 261155
-0.002459 0.000282 0.119930 0.458899 -0.282366 0.070019 -0.062500 1 0 0 0 0 0 3 262146
-0.002459 0.000282 0.119930 0.458887 -0.282364 0.070025 -0.062500 1 0 0 0 0 0 3 263154
-0.002459 0.000282 0.119930 0.458898 -0.282366 0.070020 -0.062500 1 0 0 0 0 0 3 264145
-0.002459 0.000282 0.119930 0.458899 -0.282367 0.070019 -0.062500 1 0 0 0 0 0 3 265154
-0.002459 0.000282 0.119930 0.458896 -0.282355 0.070012 -0.062500 1 0 0 0 0 0 3 266145
-0.002459 0.000282 0.119930 0.458887 -0.282362 0.070024 -0.062500 1 0 0 0 0 0 3 267154
-0.002459 0.000282 0.119930 0.458897 -0.282366 0.070020 -0.062500 1 0 0 0 0 0 3 268145
-0.002459 0.000282 0.119930 0.458899 -0.282367 0.070019 -0.062500 1 0 0 0 0 0 3 269145
-0.002459 0.000282 0.119930 0.458899 -0.282367 0.070019 -0.062500 1 0 0 0 0 0 3 270154
-0.002459 0.000282 0.119930 0.458899 -0.282367 0.070019 -0.062500 1 0 0 0 0 0 3 271144
-0.002459 0.000282 0.119930 0.458884 -0.282353 0.070018 -0.062500 1 0 0 0 0 0 3 272154
-0.002459 0.000282 0.119930 0.458897 -0.282365 0.070019 -0.062500 1 0 0 0 0 0 3 273145
-0.002459 0.000282 0.119930 0.458899 -0.282367 0.070019 -0.062500 1 0 0 0 0 0 3 274162
-0.002459 0.000282 0.119930 0.458899 -0.282367 0.070019 -0.062500 1 0 0 0 0 0 3 275158
-0.002459 0.000282 0.119930 0.458887 -0.282364 0.070025 -0.062500 1 0 0 0 0 0 3 276168
-0.002459 0.000282 0.119930 0.458897 -0.282367 0.070020 -0.062500 1 0 0 0 0 0 3 277157
-0.002459 0.000282 0.119930 0.458895 -0.282355 0.070012 -0.062500 1 0 0 0 0 0 3 278168
-0.002459 0.000282 0.119930 0.458898 -0.282366 0.070018 -0.062500 1 0 0 0 0 0 3 279147
-0.002459 0.000282 0.119930 0.458899 -0.282367 0.070019 -0.062500 1 0 0 0 0 0 3 280167
-0.002459 0.000282 0.119930 0.458887 -0.282364 0.070025 -0.062500 1 0 0 0 0 0 3 281163
-0.002459 0.000282 0.119930 0.458897 -0.282367 0.070020 -0.062500 1 0 0 0 0 0 3 282163
-0.002459 0.000282 0.119930 0.458899 -0.282367 0.070019 -0.062500 1 0 0 0 0 0 3 283161
-0.002459 0.000282 0.119930 0.458896 -0.282356 0.070012 -0.062500 1 0 0 0 0 0 3 284159
-0.002459 0.000282 0.119930 0.458895 -0.282354 0.070031 -0.062500 1 0 0 0 0 0 3 285161
-0.002459 0.000282 0.119930 0.458899 -0.282365 0.070021 -0.062500 1 0 0 0 0 0 3 286163
-0.002459 0.000282 0.119930 0.458899 -0.282366 0.070019 -0.062500 1 0 0 0 0 0 3 287162
-0.002459 0.000282 0.119930 0.458899 -0.282367 0.070019 -0.062500 1 0 0 0 0 0 3 288152
-0.002459 0.000282 0.119930 0.458900 -0.282367 0.070019 -0.062500 1 0 0 0 0 0 3 289168
-0.002459 0.000282 0.119930 0.458884 -0.282352 0.070019 -0.062500 1 0 0 0 0 0 3 290165
-0.002459 0.000282 0.119930 0.458897 -0.282365 0.070019 -0.062500 1 0 0 0 0 0 3 291167
-0.002459 0.000282 0.119930 0.458899 -0.282366 0.070019 -0.062500 1 0 0 0 0 0 3 292161
-0.002459 0.000282 0.119930 0.458899 -0.282367 0.070019 -0.062500 1 0 0 0 0 0 3 293162
-0.002459 0.000282 0.119930 0.458900 -0.282367 0.070019 -0.062500 1 0 0 0 0 0 3 294154
-0.002459 0.000282 0.119930 0.458887 -0.282364 0.070025 -0.062500 1 0 0 0 0 0 3 295159
-0.002459 0.000282 0.119930 0.458895 -0.282355 0.070013 -0.062500 1 0 0 0 0 0 3 296162
-0.002459 0.000282 0.119930 0.458899 -0.282365 0.070018 -0.062500 1 0 0 0 0 0 3 297163
-0.002459 0.000282 0.119930 0.458899 -0.282366 0.070019 -0.062500 1 0 0 0 0 0 3 298161
-0.002459 0.000282 0.119930 0.458887 -0.282364 0.070025 -0.062500 1 0 0 0 0 0 3 299160
-0.002459 0.000282 0.119930 0.458898 -0.282366 0.070020 -0.062500 1 0 0 0 0 0 3 300161
-0.002459 0.000282 0.119930 0.458899 -0.282367 0.070019 -0.062500 1 0 0 0 0 0 3 301160
-0.002446 0.000296 0.119941 0.280984 -0.473608 -0.080779 -0.062500 1 0 0 0 0 0 3 302161
-0.002440 0.000303 0.119944 0.339254 -0.409353 -0.007070 -0.062500 1 0 0 0 0 0 3 303160
-0.002436 0.000306 0.119946 0.383974 -0.361256 0.031098 -0.062500 1 0 0 0 0 0 3 304150
-0.002435 0.000308 0.119946 0.408184 -0.335619 0.045603 -0.062500 1 0 0 0 0 0 3 305157
-0.002434 0.000309 0.119946 0.420582 -0.322659 0.050760 -0.062500 1 0 0 0 0 0 3 306160
-0.002434 0.000309 0.119946 0.426850 -0.316173 0.052562 -0.062500 1 0 0 0 0 0 3 307161
-0.002433 0.000309 0.119946 0.429993 -0.312918 0.053195 -0.062500 1 0 0 0 0 0 3 308161
-0.002433 0.000310 0.119946 0.431569 -0.311296 0.053404 -0.062500 1 0 0 0 0 0 3 309162
-0.002433 0.000310 0.119946 0.432374 -0.310483 0.053486 -0.062500 1 0 0 0 0 0 3 310160
-0.002433 0.000310 0.119946 0.432755 -0.310071 0.053509 -0.062500 1 0 0 0 0 0 3 311161
-0.002433 0.000310 0.119946 0.432973 -0.309872 0.053522 -0.062500 1 0 0 0 0 0 3 312159
-0.002433 0.000310 0.119946 0.433057 -0.309771 0.053519 -0.062500 1 0 0 0 0 0 3 313238
-0.002433 0.000310 0.119946 0.433114 -0.309726 0.053526 -0.062500 1 0 0 0 0 0 3 314225
-0.002433 0.000310 0.119946 0.433139 -0.309686 0.053521 -0.062500 1 0 0 0 0 0 3 315234
-0.002433 0.000310 0.119946 0.433148 -0.309673 0.053527 -0.062500 1 0 0 0 0 0 3 316235
-0.002433 0.000310 0.119946 0.433148 -0.309672 0.053528 -0.062500 1 0 0 0 0 0 3 317232
-0.002433 0.000310 0.119946 0.433160 -0.309675 0.053522 -0.062500 1 0 0 0 0 0 3 318236
-0.002433 0.000310 0.119946 0.433161 -0.309676 0.053521 -0.062500 1 0 0 0 0 0 3 319242
-0.002433 0.000310 0.119946 0.433161 -0.309677 0.053521 -0.062500 1 0 0 0 0 0 3 320205
-0.002433 0.000310 0.119946 0.433157 -0.309665 0.053534 -0.062500 1 0 0 0 0 0 3 321235
-0.002433 0.000310 0.119946 0.433161 -0.309676 0.053523 -0.062500 1 0 0 0 0 0 3 322204
-0.002433 0.000310 0.119946 0.433169 -0.309668 0.053528 -0.062500 1 0 0 0 0 0 3 323203
-0.002433 0.000310 0.119946 0.433162 -0.309676 0.053522 -0.062500 1 0 0 0 0 0 3 324229
-0.002433 0.000310 0.119946 0.433170 -0.309669 0.053528 -0.062500 1 0 0 0 0 0 3 325230
-0.002433 0.000310 0.119946 0.433150 -0.309674 0.053528 -0.062500 1 0 0 0 0 0 3 326203
-0.002433 0.000310 0.119946 0.433157 -0.309666 0.053515 -0.062500 1 0 0 0 0 0 3 327202
-0.002433 0.000310 0.119946 0.433169 -0.309667 0.053527 -0.062500 1 0 0 0 0 0 3 328202
-0.002433 0.000310 0.119946 0.433162 -0.309676 0.053522 -0.062500 1 0 0 0 0 0 3 329232
-0.002433 0.000310 0.119946 0.433157 -0.309666 0.053534 -0.062500 1 0 0 0 0 0 3 330225
-0.002433 0.000310 0.119946 0.433161 -0.309676 0.053523 -0.062500 1 0 0 0 0 0 3 331211
-0.002433 0.000310 0.119946 0.433169 -0.309669 0.053529 -0.062500 1 0 0 0 0 0 3 332227
-0.002433 0.000310 0.119946 0.433159 -0.309665 0.053515 -0.062500 1 0 0 0 0 0 3 333212
-0.002433 0.000310 0.119946 0.433169 -0.309667 0.053527 -0.062500 1 0 0 0 0 0 3 334226
-0.002433 0.000310 0.119946 0.433150 -0.309673 0.053528 -0.062500 1 0 0 0 0 0 3 335210
-0.002420 0.000323 0.119957 0.255146 -0.501033 -0.097145 -0.062500 1 0 0 0 0 0 3 336210
-0.002414 0.000330 0.119961 0.313461 -0.436706 -0.023504 -0.062500 1 0 0 0 0 0 3 337224
-0.002411 0.000334 0.119962 0.358207 -0.388578 0.014628 -0.062500 1 0 0 0 0 0 3 338209
-0.002409 0.000335 0.119963 0.382436 -0.362951 0.029129 -0.062500 1 0 0 0 0 0 3 339224
-0.002408 0.000336 0.119963 0.394840 -0.349989 0.034277 -0.062500 1 0 0 0 0 0 3 340209
-0.002408 0.000337 0.119963 0.401104 -0.343477 0.036081 -0.062500 1 0 0 0 0 0 3 341224
-0.002408 0.000337 0.119963 0.404242 -0.340239 0.036713 -0.062500 1 0 0 0 0 0 3 342210
-0.002408 0.000337 0.119963 0.405827 -0.338609 0.036927 -0.062500 1 0 0 0 0 0 3 343226
-0.002407 0.000337 0.119963 0.406625 -0.337804 0.037003 -0.062500 1 0 0 0 0 0 3 344207
-0.002407 0.000337 0.119963 0.407026 -0.337387 0.037025 -0.062500 1 0 0 0 0 0 3 345152
-0.002407 0.000337 0.119963 0.407213 -0.337190 0.037044 -0.062500 1 0 0 0 0 0 3 346144
-0.002407 0.000337 0.119963 0.407314 -0.337084 0.037042 -0.062500 1 0 0 0 0 0 3 347152
-0.002407 0.000337 0.119963 0.407365 -0.337046 0.037043 -0.062500 1 0 0 0 0 0 3 348142
-0.002407 0.000337 0.119963 0.407393 -0.337019 0.037044 -0.062500 1 0 0 0 0 0 3 349151
-0.002407 0.000337 0.119963 0.407411 -0.337000 0.037037 -0.062500 1 0 0 0 0 0 3 350142
-0.002407 0.000337 0.119963 0.407401 -0.336996 0.037043 -0.062500 1 0 0 0 0 0 3 351151
-0.002407 0.000337 0.119963 0.407419 -0.336990 0.037044 -0.062500 1 0 0 0 0 0 3 352142
-0.002407 0.000337 0.119963 0.407421 -0.336990 0.037044 -0.062500 1 0 0 0 0 0 3 353144
-0.002407 0.000337 0.119963 0.407422 -0.336990 0.037044 -0.062500 1 0 0 0 0 0 3 354152
-0.002407 0.000337 0.119963 0.407410 -0.336987 0.037051 -0.062500 1 0 0 0 0 0 3 355142
-0.002407 0.000337 0.119963 0.407417 -0.336978 0.037038 -0.062500 1 0 0 0 0 0 3 356152
-0.002407 0.000337 0.119963 0.407421 -0.336988 0.037044 -0.062500 1 0 0 0 0 0 3 357143
-0.002407 0.000337 0.119963 0.407422 -0.336989 0.037044 -0.062500 1 0 0 0 0 0 3 358152
-0.002407 0.000337 0.119963 0.407414 -0.336998 0.037037 -0.062500 1 0 0 0 0 0 3 359157
-0.002407 0.000337 0.119963 0.407409 -0.336988 0.037050 -0.062500 1 0 0 0 0 0 3 360157
-0.002407 0.000337 0.119963 0.407420 -0.336990 0.037045 -0.062500 1 0 0 0 0 0 3 361144
-0.002407 0.000337 0.119963 0.407418 -0.336978 0.037037 -0.062500 1 0 0 0 0 0 3 362144
-0.002407 0.000337 0.119963 0.407421 -0.336988 0.037043 -0.062500 1 0 0 0 0 0 3 363162
-0.002407 0.000337 0.119963 0.407410 -0.336986 0.037050 -0.062500 1 0 0 0 0 0 3 364240
-0.002407 0.000337 0.119963 0.407420 -0.336989 0.037045 -0.062500 1 0 0 0 0 0 3 365156
-0.002407 0.000337 0.119963 0.407413 -0.336998 0.037037 -0.062500 1 0 0 0 0 0 3 366160
-0.002407 0.000337 0.119963 0.407421 -0.336991 0.037043 -0.062500 1 0 0 0 0 0 3 367130
-0.002407 0.000337 0.119963 0.407422 -0.336990 0.037044 -0.062500 1 0 0 0 0 0 3 368160
-0.002407 0.000337 0.119963 0.407406 -0.336975 0.037044 -0.062500 1 0 0 0 0 0 3 369146
-0.002407 0.000337 0.119963 0.407420 -0.336988 0.037044 -0.062500 1 0 0 0 0 0 3 370158
-0.002407 0.000337 0.119963 0.407421 -0.336989 0.037044 -0.062500 1 0 0 0 0 0 3 371159
-0.002407 0.000337 0.119963 0.407422 -0.336989 0.037044 -0.062500 1 0 0 0 0 0 3 372159
-0.002407 0.000337 0.119963 0.407410 -0.336987 0.037051 -0.062500 1 0 0 0 0 0 3 373162
-0.002413 0.000355 0.119952 0.480837 -0.589581 0.186261 -0.062500 1 0 0 0 0 0 3 374156
-0.002415 0.000364 0.119949 0.457560 -0.504856 0.113440 -0.062500 1 0 0 0 0 0 3 375163
-0.002417 0.000369 0.119947 0.439120 -0.441360 0.075635 -0.062500 1 0 0 0 0 0 3 376159
-0.002417 0.000371 0.119947 0.428939 -0.407484 0.061258 -0.062500 1 0 0 0 0 0 3 377160
-0.002418 0.000372 0.119947 0.423658 -0.390311 0.056129 -0.062500 1 0 0 0 0 0 3 378158
-0.002418 0.000373 0.119947 0.420960 -0.381715 0.054343 -0.062500 1 0 0 0 0 0 3 379158
-0.002418 0.000373 0.119947 0.419591 -0.377403 0.053718 -0.062500 1 0 0 0 0 0 3 380159
-0.002418 0.000373 0.119947 0.418898 -0.375250 0.053494 -0.062500 1 0 0 0 0 0 3 381159
-0.002418 0.000373 0.119947 0.418556 -0.374175 0.053415 -0.062500 1 0 0 0 0 0 3 382158
-0.002418 0.000373 0.119947 0.418377 -0.373630 0.053387 -0.062500 1 0 0 0 0 0 3 383159
-0.002418 0.000373 0.119947 0.418296 -0.373370 0.053388 -0.062500 1 0 0 0 0 0 3 384158
-0.002418 0.000373 0.119947 0.418249 -0.373218 0.053387 -0.062500 1 0 0 0 0 0 3 385160
-0.002418 0.000373 0.119947 0.418220 -0.373160 0.053386 -0.062500 1 0 0 0 0 0 3 386158
-0.002418 0.000373 0.119947 0.418220 -0.373126 0.053379 -0.062500 1 0 0 0 0 0 3 387160
-0.002418 0.000373 0.119947 0.418213 -0.373100 0.053385 -0.062500 1 0 0 0 0 0 3 388157
-0.002418 0.000373 0.119947 0.418213 -0.373098 0.053385 -0.062500 1 0 0 0 0 0 3 389158
-0.002418 0.000373 0.119947 0.418213 -0.373099 0.053386 -0.062500 1 0 0 0 0 0 3 390156
-0.002418 0.000373 0.119947 0.418202 -0.373096 0.053372 -0.062500 1 0 0 0 0 0 3 391158
-0.002418 0.000373 0.119947 0.418212 -0.373099 0.053384 -0.062500 1 0 0 0 0 0 3 392158
-0.002418 0.000373 0.119947 0.418210 -0.373088 0.053378 -0.062500 1 0 0 0 0 0 3 393158
-0.002418 0.000373 0.119947 0.418213 -0.373098 0.053385 -0.062500 1 0 0 0 0 0 3 394150
-0.002418 0.000373 0.119947 0.418210 -0.373088 0.053378 -0.062500 1 0 0 0 0 0 3 395152
-0.002418 0.000373 0.119947 0.418198 -0.373084 0.053384 -0.062500 1 0 0 0 0 0 3 396157
-0.002418 0.000373 0.119947 0.418212 -0.373097 0.053385 -0.062500 1 0 0 0 0 0 3 397158
-0.002418 0.000373 0.119947 0.418202 -0.373096 0.053372 -0.062500 1 0 0 0 0 0 3 398157
-0.002423 0.000391 0.119936 0.491593 -0.625557 0.202740 -0.062500 1 0 0 0 0 0 3 399146
-0.002426 0.000400 0.119932 0.468331 -0.540898 0.129833 -0.062500 1 0 0 0 0 0 3 400154
-0.002428 0.000405 0.119931 0.449898 -0.477427 0.092003 -0.062500 1 0 0 0 0 0 3 401238
-0.002428 0.000407 0.119931 0.439723 -0.443566 0.077608 -0.062500 1 0 0 0 0 0 3 402225
-0.002429 0.000408 0.119930 0.434444 -0.426400 0.072490 -0.062500 1 0 0 0 0 0 3 403225
-0.002429 0.000409 0.119930 0.431744 -0.417796 0.070695 -0.062500 1 0 0 0 0 0 3 404233
-0.002429 0.000409 0.119930 0.430366 -0.413493 0.070060 -0.062500 1 0 0 0 0 0 3 405204
-0.002429 0.000409 0.119930 0.429683 -0.411344 0.069847 -0.062500 1 0 0 0 0 0 3 406201
-0.002429 0.000409 0.119930 0.429351 -0.410261 0.069776 -0.062500 1 0 0 0 0 0 3 407200
-0.002429 0.000409 0.119930 0.429165 -0.409725 0.069743 -0.062500 1 0 0 0 0 0 3 408225
-0.002429 0.000409 0.119930 0.429080 -0.409454 0.069736 -0.062500 1 0 0 0 0 0 3 409202
-0.002429 0.000409 0.119930 0.429036 -0.409312 0.069741 -0.062500 1 0 0 0 0 0 3 410201
-0.002429 0.000409 0.119930 0.429017 -0.409247 0.069727 -0.062500 1 0 0 0 0 0 3 411228
-0.002429 0.000409 0.119930 0.428996 -0.409217 0.069738 -0.062500 1 0 0 0 0 0 3 412223
-0.002429 0.000409 0.119930 0.428991 -0.409205 0.069733 -0.062500 1 0 0 0 0 0 3 413227
-0.002429 0.000409 0.119930 0.428995 -0.409184 0.069732 -0.062500 1 0 0 0 0 0 3 414221
-0.002429 0.000409 0.119930 0.428996 -0.409182 0.069732 -0.062500 1 0 0 0 0 0 3 415209
-0.002429 0.000409 0.119930 0.428996 -0.409181 0.069732 -0.062500 1 0 0 0 0 0 3 416224
-0.002429 0.000409 0.119930 0.428997 -0.409181 0.069732 -0.062500 1 0 0 0 0 0 3 417142
-0.002429 0.000409 0.119930 0.428997 -0.409181 0.069732 -0.062500 1 0 0 0 0 0 3 418149
-0.002429 0.000409 0.119930 0.428997 -0.409181 0.069732 -0.062500 1 0 0 0 0 0 3 419140
-0.002429 0.000409 0.119930 0.428997 -0.409181 0.069732 -0.062500 1 0 0 0 0 0 3 420140
-0.002429 0.000409 0.119930 0.428985 -0.409178 0.069739 -0.062500 1 0 0 0 0 0 3 421149
-0.002429 0.000409 0.119930 0.428988 -0.409190 0.069726 -0.062500 1 0 0 0 0 0 3 422140
-0.002429 0.000409 0.119930 0.428996 -0.409182 0.069731 -0.062500 1 0 0 0 0 0 3 423149
-0.002429 0.000409 0.119930 0.428997 -0.409182 0.069732 -0.062500 1 0 0 0 0 0 3 424140
-0.002429 0.000409 0.119930 0.428997 -0.409182 0.069732 -0.062500 1 0 0 0 0 0 3 425149
-0.002429 0.000409 0.119930 0.428985 -0.409179 0.069738 -0.062500 1 0 0 0 0 0 3 426141
-0.002429 0.000409 0.119930 0.428988 -0.409190 0.069726 -0.062500 1 0 0 0 0 0 3 427149
-0.002429 0.000409 0.119930 0.428996 -0.409183 0.069731 -0.062500 1 0 0 0 0 0 3 428139
-0.002429 0.000409 0.119930 0.428997 -0.409182 0.069732 -0.062500 1 0 0 0 0 0 3 429149
-0.002429 0.000409 0.119930 0.428985 -0.409179 0.069738 -0.062500 1 0 0 0 0 0 3 430140
-0.002429 0.000409 0.119930 0.428995 -0.409181 0.069733 -0.062500 1 0 0 0 0 0 3 431149
-0.002429 0.000409 0.119930 0.428997 -0.409182 0.069732 -0.062500 1 0 0 0 0 0 3 432139
-0.002429 0.000409 0.119930 0.428997 -0.409182 0.069732 -0.062500 1 0 0 0 0 0 3 433151
-0.002429 0.000409 0.119930 0.428997 -0.409182 0.069732 -0.062500 1 0 0 0 0 0 3 434150
-0.002429 0.000409 0.119930 0.428985 -0.409179 0.069739 -0.062500 1 0 0 0 0 0 3 435158
-0.002429 0.000409 0.119930 0.428988 -0.409190 0.069726 -0.062500 1 0 0 0 0 0 3 436161
-0.002429 0.000409 0.119930 0.428996 -0.409183 0.069731 -0.062500 1 0 0 0 0 0 3 437161
-0.002429 0.000409 0.119930 0.428997 -0.409182 0.069732 -0.062500 1 0 0 0 0 0 3 438162
-0.002429 0.000409 0.119930 0.428985 -0.409179 0.069738 -0.062500 1 0 0 0 0 0 3 439150
-0.002429 0.000409 0.119930 0.428996 -0.409181 0.069733 -0.062500 1 0 0 0 0 0 3 440157
-0.002429 0.000409 0.119930 0.428997 -0.409182 0.069732 -0.062500 1 0 0 0 0 0 3 441159
-0.002429 0.000409 0.119930 0.428997 -0.409182 0.069732 -0.062500 1 0 0 0 0 0 3 442157
-0.002429 0.000409 0.119930 0.428998 -0.409182 0.069732 -0.062500 1 0 0 0 0 0 3 443157
-0.002429 0.000409 0.119930 0.428985 -0.409179 0.069739 -0.062500 1 0 0 0 0 0 3 444146
-0.002429 0.000409 0.119930 0.428996 -0.409181 0.069733 -0.062500 1 0 0 0 0 0 3 445128
-0.002429 0.000409 0.119930 0.428989 -0.409190 0.069726 -0.062500 1 0 0 0 0 0 3 446157
-0.002429 0.000409 0.119930 0.428996 -0.409183 0.069731 -0.062500 1 0 0 0 0 0 3 447156
-0.002429 0.000409 0.119930 0.428985 -0.409179 0.069738 -0.062500 1 0 0 0 0 0 3 448165
-0.002429 0.000409 0.119930 0.428996 -0.409181 0.069733 -0.062500 1 0 0 0 0 0 3 449162
-0.002429 0.000409 0.119930 0.428997 -0.409182 0.069732 -0.062500 1 0 0 0 0 0 3 450159
-0.002429 0.000409 0.119930 0.428997 -0.409182 0.069732 -0.062500 1 0 0 0 0 0 3 451125
-0.002429 0.000409 0.119930 0.428998 -0.409182 0.069732 -0.062500 1 0 0 0 0 0 3 452156
-0.002429 0.000409 0.119930 0.428986 -0.409179 0.069739 -0.062500 1 0 0 0 0 0 3 453172
-0.002429 0.000409 0.119930 0.428988 -0.409190 0.069726 -0.062500 1 0 0 0 0 0 3 454170
-0.002429 0.000409 0.119930 0.428996 -0.409183 0.069732 -0.062500 1 0 0 0 0 0 3 455166
-0.002429 0.000409 0.119930 0.428997 -0.409182 0.069732 -0.062500 1 0 0 0 0 0 3 456167
-0.002429 0.000409 0.119930 0.428998 -0.409182 0.069732 -0.062500 1 0 0 0 0 0 3 457166
-0.002429 0.000409 0.119930 0.428985 -0.409179 0.069739 -0.062500 1 0 0 0 0 0 3 458166
-0.002429 0.000409 0.119930 0.428996 -0.409181 0.069733 -0.062500 1 0 0 0 0 0 3 459164
-0.002429 0.000409 0.119930 0.428997 -0.409182 0.069733 -0.062500 1 0 0 0 0 0 3 460166
-0.002429 0.000409 0.119930 0.428989 -0.409191 0.069725 -0.062500 1 0 0 0 0 0 3 461164
-0.002429 0.000409 0.119930 0.428984 -0.409180 0.069738 -0.062500 1 0 0 0 0 0 3 462165
-0.002429 0.000409 0.119930 0.428996 -0.409182 0.069733 -0.062500 1 0 0 0 0 0 3 463163
-0.002429 0.000409 0.119930 0.428997 -0.409182 0.069732 -0.062500 1 0 0 0 0 0 3 464164
-0.002429 0.000409 0.119930 0.428997 -0.409182 0.069732 -0.062500 1 0 0 0 0 0 3 465168
-0.002429 0.000409 0.119930 0.428998 -0.409182 0.069732 -0.062500 1 0 0 0 0 0 3 466167
-0.002429 0.000409 0.119930 0.428986 -0.409179 0.069739 -0.062500 1 0 0 0 0 0 3 467147
-0.002429 0.000409 0.119930 0.428996 -0.409181 0.069733 -0.062500 1 0 0 0 0 0 3 468164
-0.002429 0.000409 0.119930 0.428989 -0.409191 0.069726 -0.062500 1 0 0 0 0 0 3 469165
-0.002429 0.000409 0.119930 0.428996 -0.409183 0.069732 -0.062500 1 0 0 0 0 0 3 470165
-0.002429 0.000409 0.119930 0.428985 -0.409179 0.069739 -0.062500 1 0 0 0 0 0 3 471164
-0.002429 0.000409 0.119930 0.428996 -0.409182 0.069733 -0.062500 1 0 0 0 0 0 3 472164
-0.002429 0.000409 0.119930 0.428997 -0.409182 0.069733 -0.062500 1 0 0 0 0 0 3 473165
-0.002429 0.000409 0.119930 0.428997 -0.409182 0.069733 -0.062500 1 0 0 0 0 0 3 474164
-0.002434 0.000427 0.119920 0.502332 -0.661502 0.219215 -0.062500 1 0 0 0 0 0 3 475167
-0.002437 0.000436 0.119916 0.479083 -0.576920 0.146244 -0.062500 1 0 0 0 0 0 3 476156
-0.002438 0.000441 0.119915 0.460670 -0.513477 0.108385 -0.062500 1 0 0 0 0 0 3 477164
-0.002439 0.000443 0.119914 0.450501 -0.479632 0.093973 -0.062500 1 0 0 0 0 0 3 478165
-0.002439 0.000444 0.119914 0.445212 -0.462471 0.088851 -0.062500 1 0 0 0 0 0 3 479168
-0.002440 0.000445 0.119914 0.442515 -0.453882 0.087059 -0.062500 1 0 0 0 0 0 3 480145
-0.002440 0.000445 0.119914 0.441166 -0.449567 0.086430 -0.062500 1 0 0 0 0 0 3 481166
-0.002440 0.000445 0.119914 0.440464 -0.447411 0.086209 -0.062500 1 0 0 0 0 0 3 482164
-0.002440 0.000445 0.119914 0.440129 -0.446328 0.086137 -0.062500 1 0 0 0 0 0 3 483162
-0.002440 0.000445 0.119914 0.439955 -0.445794 0.086117 -0.062500 1 0 0 0 0 0 3 484145
-0.002440 0.000445 0.119914 0.439860 -0.445520 0.086098 -0.062500 1 0 0 0 0 0 3 485145
-0.002440 0.000445 0.119914 0.439810 -0.445399 0.086101 -0.062500 1 0 0 0 0 0 3 486162
-0.002440 0.000445 0.119914 0.439798 -0.445327 0.086094 -0.062500 1 0 0 0 0 0 3 487154
-0.002440 0.000445 0.119914 0.439787 -0.445288 0.086093 -0.062500 1 0 0 0 0 0 3 488163
-0.002440 0.000445 0.119914 0.439783 -0.445274 0.086106 -0.062500 1 0 0 0 0 0 3 489153
-0.002440 0.000445 0.119914 0.439772 -0.445271 0.086094 -0.062500 1 0 0 0 0 0 3 490162
-0.002440 0.000445 0.119914 0.439779 -0.445263 0.086099 -0.062500 1 0 0 0 0 0 3 491152
-0.002440 0.000445 0.119914 0.439776 -0.445250 0.086093 -0.062500 1 0 0 0 0 0 3 492161
-0.002440 0.000445 0.119914 0.439767 -0.445258 0.086105 -0.062500 1 0 0 0 0 0 3 493151
-0.002440 0.000445 0.119914 0.439775 -0.445250 0.086094 -0.062500 1 0 0 0 0 0 3 494161
-0.002440 0.000445 0.119914 0.439779 -0.445260 0.086099 -0.062500 1 0 0 0 0 0 3 495151
-0.002445 0.000463 0.119903 0.513067 -0.697445 0.235709 -0.062500 1 0 0 0 0 0 3 496161
-0.002448 0.000472 0.119900 0.489851 -0.612922 0.162669 -0.062500 1 0 0 0 0 0 3 497151
-0.002449 0.000477 0.119898 0.471443 -0.549524 0.124787 -0.062500 1 0 0 0 0 0 3 498161
-0.002450 0.000479 0.119898 0.461271 -0.515672 0.110365 -0.062500 1 0 0 0 0 0 3 499151
-0.002450 0.000480 0.119898 0.455988 -0.498528 0.105222 -0.062500 1 0 0 0 0 0 3 500161
-0.002450 0.000481 0.119898 0.453300 -0.489934 0.103429 -0.062500 1 0 0 0 0 0 3 501137
-0.002450 0.000481 0.119898 0.451945 -0.485629 0.102812 -0.062500 1 0 0 0 0 0 3 502146
-0.002451 0.000481 0.119898 0.451242 -0.483475 0.102591 -0.062500 1 0 0 0 0 0 3 503146
-0.002451 0.000481 0.119898 0.450899 -0.482401 0.102512 -0.062500 1 0 0 0 0 0 3 504137
-0.002451 0.000481 0.119898 0.450729 -0.481848 0.102491 -0.062500 1 0 0 0 0 0 3 505146
-0.002451 0.000481 0.119898 0.450638 -0.481584 0.102478 -0.062500 1 0 0 0 0 0 3 506137
-0.002451 0.000481 0.119898 0.450585 -0.481453 0.102475 -0.062500 1 0 0 0 0 0 3 507146
-0.002451 0.000481 0.119898 0.450572 -0.481379 0.102467 -0.062500 1 0 0 0 0 0 3 508136
-0.002451 0.000481 0.119898 0.450553 -0.481349 0.102479 -0.062500 1 0 0 0 0 0 3 509146
-0.002451 0.000481 0.119898 0.450556 -0.481327 0.102480 -0.062500 1 0 0 0 0 0 3 510137
-0.002451 0.000481 0.119898 0.450548 -0.481334 0.102474 -0.062500 1 0 0 0 0 0 3 511155
-0.002451 0.000481 0.119898 0.450552 -0.481316 0.102473 -0.062500 1 0 0 0 0 0 3 512287
-0.002451 0.000481 0.119898 0.450553 -0.481314 0.102473 -0.062500 1 0 0 0 0 0 3 513157
-0.002451 0.000481 0.119898 0.450553 -0.481313 0.102473 -0.062500 1 0 0 0 0 0 3 514138
-0.002451 0.000481 0.119898 0.450557 -0.481325 0.102480 -0.062500 1 0 0 0 0 0 3 515156
-0.002451 0.000481 0.119898 0.450554 -0.481315 0.102474 -0.062500 1 0 0 0 0 0 3 516143
-0.002451 0.000481 0.119898 0.450554 -0.481314 0.102473 -0.062500 1 0 0 0 0 0 3 517159
-0.002451 0.000481 0.119898 0.450533 -0.481320 0.102472 -0.062500 1 0 0 0 0 0 3 518156
-0.002451 0.000481 0.119898 0.450551 -0.481314 0.102473 -0.062500 1 0 0 0 0 0 3 519124
-0.002451 0.000481 0.119898 0.450553 -0.481314 0.102473 -0.062500 1 0 0 0 0 0 3 520145
-0.002451 0.000481 0.119898 0.450553 -0.481313 0.102473 -0.062500 1 0 0 0 0 0 3 521150
-0.002451 0.000481 0.119898 0.450545 -0.481322 0.102486 -0.062500 1 0 0 0 0 0 3 522153
-0.002456 0.000499 0.119887 0.523793 -0.733360 0.252209 -0.062500 1 0 0 0 0 0 3 523154
-0.002458 0.000508 0.119883 0.500613 -0.648907 0.179106 -0.062500 1 0 0 0 0 0 3 524154
-0.002460 0.000513 0.119882 0.482219 -0.585546 0.141189 -0.062500 1 0 0 0 0 0 3 525156
-0.002461 0.000515 0.119881 0.472045 -0.551720 0.126761 -0.062500 1 0 0 0 0 0 3 526150
-0.002448 0.000530 0.119892 0.288715 -0.726176 -0.028609 -0.062500 1 0 0 0 0 0 3 527128
-0.002442 0.000537 0.119896 0.344328 -0.653068 0.043025 -0.062500 1 0 0 0 0 0 3 528280
-0.002439 0.000541 0.119897 0.387716 -0.600575 0.080430 -0.062500 1 0 0 0 0 0 3 529152
-0.002437 0.000543 0.119897 0.411260 -0.572777 0.094661 -0.062500 1 0 0 0 0 0 3 530153
-0.002436 0.000544 0.119897 0.423325 -0.558734 0.099719 -0.062500 1 0 0 0 0 0 3 531280
-0.002436 0.000544 0.119898 0.429411 -0.551709 0.101488 -0.062500 1 0 0 0 0 0 3 532281
-0.002436 0.000544 0.119898 0.432487 -0.548197 0.102106 -0.062500 1 0 0 0 0 0 3 533278
-0.002436 0.000545 0.119898 0.434026 -0.546445 0.102321 -0.062500 1 0 0 0 0 0 3 534279
-0.002436 0.000545 0.119898 0.434801 -0.545566 0.102394 -0.062500 1 0 0 0 0 0 3 535279
-0.002436 0.000545 0.119898 0.435173 -0.545128 0.102421 -0.062500 1 0 0 0 0 0 3 536253
-0.002436 0.000545 0.119898 0.435375 -0.544913 0.102434 -0.062500 1 0 0 0 0 0 3 537154
-0.002436 0.000545 0.119898 0.435462 -0.544792 0.102431 -0.062500 1 0 0 0 0 0 3 538125
-0.002436 0.000545 0.119898 0.435520 -0.544744 0.102438 -0.062500 1 0 0 0 0 0 3 539274
-0.002436 0.000545 0.119898 0.435548 -0.544715 0.102440 -0.062500 1 0 0 0 0 0 3 540276
-0.002436 0.000545 0.119898 0.435559 -0.544705 0.102427 -0.062500 1 0 0 0 0 0 3 541282
-0.002436 0.000545 0.119898 0.435556 -0.544693 0.102439 -0.062500 1 0 0 0 0 0 3 542151
-0.002436 0.000545 0.119898 0.435567 -0.544695 0.102434 -0.062500 1 0 0 0 0 0 3 543280
-0.002436 0.000545 0.119898 0.435568 -0.544696 0.102433 -0.062500 1 0 0 0 0 0 3 544277
-0.002436 0.000545 0.119898 0.435565 -0.544685 0.102426 -0.062500 1 0 0 0 0 0 3 545280
-0.002436 0.000545 0.119898 0.435564 -0.544683 0.102445 -0.062500 1 0 0 0 0 0 3 546277
-0.002436 0.000545 0.119898 0.435568 -0.544694 0.102434 -0.062500 1 0 0 0 0 0 3 547277
-0.002436 0.000545 0.119898 0.435568 -0.544696 0.102433 -0.062500 1 0 0 0 0 0 3 548278
-0.002436 0.000545 0.119898 0.435565 -0.544685 0.102426 -0.062500 1 0 0 0 0 0 3 549279
-0.002436 0.000545 0.119898 0.435564 -0.544683 0.102445 -0.062500 1 0 0 0 0 0 3 550154
-0.002436 0.000545 0.119898 0.435567 -0.544695 0.102434 -0.062500 1 0 0 0 0 0 3 551245
-0.002436 0.000545 0.119898 0.435565 -0.544684 0.102426 -0.062500 1 0 0 0 0 0 3 552140
-0.002436 0.000545 0.119898 0.435576 -0.544686 0.102439 -0.062500 1 0 0 0 0 0 3 553282
-0.002436 0.000545 0.119898 0.435569 -0.544695 0.102433 -0.062500 1 0 0 0 0 0 3 554277
-0.002423 0.000558 0.119908 0.257408 -0.736402 -0.047664 -0.062500 1 0 0 0 0 0 3 555278
-0.002422 0.000583 0.119901 0.389001 -0.923710 0.175655 -0.062500 1 0 0 0 0 0 3 556277
-0.002421 0.000596 0.119899 0.410594 -0.791129 0.140471 -0.062500 1 0 0 0 0 0 3 557279
-0.002421 0.000602 0.119898 0.416452 -0.702164 0.116923 -0.062500 1 0 0 0 0 0 3 558151
-0.002421 0.000605 0.119898 0.418693 -0.655385 0.107588 -0.062500 1 0 0 0 0 0 3 559150
-0.002421 0.000607 0.119898 0.419684 -0.631753 0.104250 -0.062500 1 0 0 0 0 0 3 560278
-0.002421 0.000607 0.119898 0.420145 -0.619908 0.103069 -0.062500 1 0 0 0 0 0 3 561277
-0.002421 0.000608 0.119898 0.420369 -0.613982 0.102647 -0.062500 1 0 0 0 0 0 3 562152
-0.002421 0.000608 0.119898 0.420464 -0.611025 0.102515 -0.062500 1 0 0 0 0 0 3 563245
-0.002421 0.000608 0.119898 0.420523 -0.609534 0.102456 -0.062500 1 0 0 0 0 0 3 564137
-0.002421 0.000608 0.119898 0.420544 -0.608796 0.102439 -0.062500 1 0 0 0 0 0 3 565271
-0.002421 0.000608 0.119898 0.420554 -0.608428 0.102442 -0.062500 1 0 0 0 0 0 3 566263
-0.002421 0.000608 0.119898 0.420557 -0.608238 0.102442 -0.062500 1 0 0 0 0 0 3 567144
-0.002421 0.000608 0.119898 0.420568 -0.608156 0.102435 -0.062500 1 0 0 0 0 0 3 568260
-0.002421 0.000608 0.119898 0.420563 -0.608097 0.102434 -0.062500 1 0 0 0 0 0 3 569271
-0.002421 0.000608 0.119898 0.420570 -0.608085 0.102441 -0.062500 1 0 0 0 0 0 3 570269
-0.002421 0.000608 0.119898 0.420568 -0.608073 0.102435 -0.062500 1 0 0 0 0 0 3 571260
-0.002421 0.000608 0.119898 0.420572 -0.608052 0.102434 -0.062500 1 0 0 0 0 0 3 572145
-0.002421 0.000608 0.119898 0.420568 -0.608071 0.102434 -0.062500 1 0 0 0 0 0 3 573261
-0.002421 0.000608 0.119898 0.420573 -0.608053 0.102434 -0.062500 1 0 0 0 0 0 3 574145
-0.002421 0.000608 0.119898 0.420573 -0.608051 0.102434 -0.062500 1 0 0 0 0 0 3 575260
-0.002421 0.000608 0.119898 0.420569 -0.608071 0.102433 -0.062500 1 0 0 0 0 0 3 576269
-0.002421 0.000608 0.119898 0.420561 -0.608050 0.102440 -0.062500 1 0 0 0 0 0 3 577260
-0.002421 0.000608 0.119898 0.420572 -0.608050 0.102434 -0.062500 1 0 0 0 0 0 3 578145
-0.002421 0.000608 0.119898 0.420573 -0.608050 0.102434 -0.062500 1 0 0 0 0 0 3 579260
-0.002421 0.000608 0.119898 0.420569 -0.608071 0.102433 -0.062500 1 0 0 0 0 0 3 580269
-0.002421 0.000608 0.119898 0.420561 -0.608050 0.102440 -0.062500 1 0 0 0 0 0 3 581261
-0.002421 0.000608 0.119898 0.420572 -0.608050 0.102434 -0.062500 1 0 0 0 0 0 3 582282
-0.002421 0.000608 0.119898 0.420577 -0.608062 0.102441 -0.062500 1 0 0 0 0 0 3 583273
-0.002421 0.000608 0.119898 0.420566 -0.608060 0.102428 -0.062500 1 0 0 0 0 0 3 584155
-0.002421 0.000608 0.119898 0.420573 -0.608052 0.102433 -0.062500 1 0 0 0 0 0 3 585278
-0.002421 0.000608 0.119898 0.420565 -0.608059 0.102447 -0.062500 1 0 0 0 0 0 3 586277
-0.002421 0.000608 0.119898 0.420564 -0.608060 0.102428 -0.062500 1 0 0 0 0 0 3 587252
-0.002421 0.000608 0.119898 0.420572 -0.608052 0.102433 -0.062500 1 0 0 0 0 0 3 588278
-0.002421 0.000608 0.119898 0.420573 -0.608050 0.102433 -0.062500 1 0 0 0 0 0 3 589273
-0.002421 0.000608 0.119898 0.420565 -0.608059 0.102447 -0.062500 1 0 0 0 0 0 3 590277
-0.002421 0.000608 0.119898 0.420564 -0.608060 0.102428 -0.062500 1 0 0 0 0 0 3 591278
-0.002421 0.000608 0.119898 0.420572 -0.608051 0.102433 -0.062500 1 0 0 0 0 0 3 592275
-0.002421 0.000608 0.119898 0.420577 -0.608062 0.102440 -0.062500 1 0 0 0 0 0 3 593249
-0.002421 0.000608 0.119898 0.420566 -0.608061 0.102427 -0.062500 1 0 0 0 0 0 3 594248
-0.002421 0.000608 0.119898 0.420560 -0.608049 0.102439 -0.062500 1 0 0 0 0 0 3 595274
-0.002421 0.000608 0.119898 0.420572 -0.608050 0.102434 -0.062500 1 0 0 0 0 0 3 596278
-0.002421 0.000608 0.119898 0.420577 -0.608062 0.102441 -0.062500 1 0 0 0 0 0 3 597280
-0.002421 0.000608 0.119898 0.420566 -0.608060 0.102428 -0.062500 1 0 0 0 0 0 3 598279
-0.002421 0.000608 0.119898 0.420560 -0.608049 0.102439 -0.062500 1 0 0 0 0 0 3 599275
-0.002421 0.000608 0.119898 0.420575 -0.608062 0.102441 -0.062500 1 0 0 0 0 0 3 600277
-0.002421 0.000608 0.119898 0.420565 -0.608060 0.102428 -0.062500 1 0 0 0 0 0 3 601277
-0.002421 0.000608 0.119898 0.420572 -0.608052 0.102433 -0.062500 1 0 0 0 0 0 3 602277
-0.002426 0.000626 0.119887 0.493771 -0.859781 0.252552 -0.062500 1 0 0 0 0 0 3 603274
-0.002429 0.000635 0.119883 0.470576 -0.775503 0.179262 -0.062500 1 0 0 0 0 0 3 604277
-0.002430 0.000640 0.119882 0.452198 -0.712221 0.141248 -0.062500 1 0 0 0 0 0 3 605270
-0.002431 0.000642 0.119881 0.442049 -0.678413 0.126780 -0.062500 1 0 0 0 0 0 3 606247
-0.002431 0.000643 0.119881 0.436770 -0.661279 0.121636 -0.062500 1 0 0 0 0 0 3 607276
-0.002431 0.000644 0.119881 0.434082 -0.652682 0.119823 -0.062500 1 0 0 0 0 0 3 608275
-0.002431 0.000644 0.119881 0.432716 -0.648377 0.119201 -0.062500 1 0 0 0 0 0 3 609275
-0.002431 0.000644 0.119881 0.432016 -0.646236 0.118984 -0.062500 1 0 0 0 0 0 3 610275
-0.002431 0.000644 0.119881 0.431682 -0.645156 0.118909 -0.062500 1 0 0 0 0 0 3 611275
-0.002431 0.000644 0.119881 0.431504 -0.644612 0.118881 -0.062500 1 0 0 0 0 0 3 612266
-0.002431 0.000644 0.119881 0.431420 -0.644341 0.118874 -0.062500 1 0 0 0 0 0 3 613248
-0.002431 0.000644 0.119881 0.431368 -0.644209 0.118872 -0.062500 1 0 0 0 0 0 3 614277
-0.002431 0.000644 0.119881 0.431356 -0.644135 0.118864 -0.062500 1 0 0 0 0 0 3 615273
-0.002431 0.000644 0.119881 0.431345 -0.644096 0.118862 -0.062500 1 0 0 0 0 0 3 616276
-0.002431 0.000644 0.119881 0.431333 -0.644091 0.118868 -0.062500 1 0 0 0 0 0 3 617276
-0.002431 0.000644 0.119881 0.431336 -0.644071 0.118869 -0.062500 1 0 0 0 0 0 3 618275
-0.002431 0.000644 0.119881 0.431337 -0.644069 0.118869 -0.062500 1 0 0 0 0 0 3 619275
-0.002431 0.000644 0.119881 0.431329 -0.644078 0.118862 -0.062500 1 0 0 0 0 0 3 620274
-0.002431 0.000644 0.119881 0.431337 -0.644070 0.118868 -0.062500 1 0 0 0 0 0 3 621277
-0.002431 0.000644 0.119881 0.431325 -0.644066 0.118875 -0.062500 1 0 0 0 0 0 3 622272
-0.002431 0.000644 0.119881 0.431336 -0.644069 0.118870 -0.062500 1 0 0 0 0 0 3 623263
-0.002431 0.000644 0.119881 0.431329 -0.644078 0.118862 -0.062500 1 0 0 0 0 0 3 624268
-0.002431 0.000644 0.119881 0.431337 -0.644070 0.118868 -0.062500 1 0 0 0 0 0 3 625278
-0.002419 0.000658 0.119892 0.253116 -0.835939 -0.030983 -0.062500 1 0 0 0 0 0 3 626274
-0.002412 0.000665 0.119896 0.311487 -0.771264 0.042268 -0.062500 1 0 0 0 0 0 3 627273
-0.002409 0.000668 0.119897 0.356290 -0.723016 0.080190 -0.062500 1 0 0 0 0 0 3 628280
-0.002407 0.000670 0.119897 0.380540 -0.697350 0.094609 -0.062500 1 0 0 0 0 0 3 629343
-0.002406 0.000671 0.119897 0.392960 -0.684382 0.099728 -0.062500 1 0 0 0 0 0 3 630341
-0.002406 0.000671 0.119897 0.399221 -0.677907 0.101526 -0.062500 1 0 0 0 0 0 3 631347
-0.002406 0.000671 0.119898 0.402391 -0.674656 0.102152 -0.062500 1 0 0 0 0 0 3 632340
-0.002406 0.000671 0.119898 0.403960 -0.673030 0.102359 -0.062500 1 0 0 0 0 0 3 633342
-0.002406 0.000671 0.119898 0.404760 -0.672238 0.102438 -0.062500 1 0 0 0 0 0 3 634332
-0.002406 0.000671 0.119898 0.405161 -0.671822 0.102458 -0.062500 1 0 0 0 0 0 3 635340
-0.002406 0.000671 0.119898 0.405349 -0.671625 0.102477 -0.062500 1 0 0 0 0 0 3 636324
-0.002406 0.000671 0.119898 0.405450 -0.671519 0.102474 -0.062500 1 0 0 0 0 0 3 637345
-0.002406 0.000671 0.119898 0.405509 -0.671472 0.102482 -0.062500 1 0 0 0 0 0 3 638341
-0.002406 0.000671 0.119898 0.405530 -0.671453 0.102476 -0.062500 1 0 0 0 0 0 3 639324
-0.002406 0.000671 0.119898 0.405556 -0.671426 0.102476 -0.062500 1 0 0 0 0 0 3 640339
-0.002406 0.000671 0.119898 0.405546 -0.671421 0.102482 -0.062500 1 0 0 0 0 0 3 641326
-0.002406 0.000671 0.119898 0.405557 -0.671423 0.102477 -0.062500 1 0 0 0 0 0 3 642340
-0.002406 0.000671 0.119898 0.405558 -0.671424 0.102476 -0.062500 1 0 0 0 0 0 3 643323
-0.002406 0.000671 0.119898 0.405558 -0.671424 0.102476 -0.062500 1 0 0 0 0 0 3 644338
-0.002406 0.000671 0.119898 0.405558 -0.671424 0.102476 -0.062500 1 0 0 0 0 0 3 645259
-0.002406 0.000671 0.119898 0.405546 -0.671421 0.102482 -0.062500 1 0 0 0 0 0 3 646267
-0.002406 0.000671 0.119898 0.405557 -0.671424 0.102477 -0.062500 1 0 0 0 0 0 3 647258
-0.002406 0.000671 0.119898 0.405554 -0.671413 0.102469 -0.062500 1 0 0 0 0 0 3 648267
-0.002406 0.000671 0.119898 0.405558 -0.671423 0.102475 -0.062500 1 0 0 0 0 0 3 649258
-0.002406 0.000671 0.119898 0.405546 -0.671421 0.102482 -0.062500 1 0 0 0 0 0 3 650267
-0.002406 0.000671 0.119898 0.405556 -0.671424 0.102476 -0.062500 1 0 0 0 0 0 3 651257
-0.002406 0.000671 0.119898 0.405557 -0.671424 0.102476 -0.062500 1 0 0 0 0 0 3 652267
-0.002406 0.000671 0.119898 0.405558 -0.671425 0.102475 -0.062500 1 0 0 0 0 0 3 653267
-0.002406 0.000671 0.119898 0.405554 -0.671413 0.102489 -0.062500 1 0 0 0 0 0 3 654257
-0.002406 0.000671 0.119898 0.405557 -0.671423 0.102477 -0.062500 1 0 0 0 0 0 3 655267
-0.002406 0.000671 0.119898 0.405554 -0.671413 0.102469 -0.062500 1 0 0 0 0 0 3 656258
-0.002406 0.000671 0.119898 0.405557 -0.671423 0.102475 -0.062500 1 0 0 0 0 0 3 657267
-0.002406 0.000671 0.119898 0.405558 -0.671424 0.102475 -0.062500 1 0 0 0 0 0 3 658257
-0.002406 0.000671 0.119898 0.405545 -0.671422 0.102482 -0.062500 1 0 0 0 0 0 3 659266
-0.002406 0.000671 0.119898 0.405556 -0.671424 0.102476 -0.062500 1 0 0 0 0 0 3 660262
-0.002406 0.000671 0.119898 0.405566 -0.671416 0.102483 -0.062500 1 0 0 0 0 0 3 661279
-0.002406 0.000671 0.119898 0.405559 -0.671424 0.102477 -0.062500 1 0 0 0 0 0 3 662270
-0.002406 0.000671 0.119898 0.405558 -0.671425 0.102476 -0.062500 1 0 0 0 0 0 3 663249
-0.002406 0.000671 0.119898 0.405542 -0.671410 0.102475 -0.062500 1 0 0 0 0 0 3 664278
-0.002406 0.000671 0.119898 0.405556 -0.671423 0.102476 -0.062500 1 0 0 0 0 0 3 665266
-0.002406 0.000671 0.119898 0.405557 -0.671424 0.102475 -0.062500 1 0 0 0 0 0 3 666273
-0.002406 0.000671 0.119898 0.405558 -0.671425 0.102475 -0.062500 1 0 0 0 0 0 3 667278
-0.002406 0.000671 0.119898 0.405554 -0.671413 0.102489 -0.062500 1 0 0 0 0 0 3 668272
-0.002406 0.000671 0.119898 0.405557 -0.671423 0.102477 -0.062500 1 0 0 0 0 0 3 669275
-0.002406 0.000671 0.119898 0.405558 -0.671424 0.102476 -0.062500 1 0 0 0 0 0 3 670274
-0.002406 0.000671 0.119898 0.405558 -0.671425 0.102476 -0.062500 1 0 0 0 0 0 3 671272
-0.002406 0.000671 0.119898 0.405555 -0.671413 0.102469 -0.062500 1 0 0 0 0 0 3 672274
-0.002406 0.000671 0.119898 0.405545 -0.671420 0.102481 -0.062500 1 0 0 0 0 0 3 673274
-0.002406 0.000671 0.119898 0.405556 -0.671424 0.102476 -0.062500 1 0 0 0 0 0 3 674281
-0.002406 0.000671 0.119898 0.405566 -0.671416 0.102482 -0.062500 1 0 0 0 0 0 3 675275
-0.002406 0.000671 0.119898 0.405559 -0.671423 0.102476 -0.062500 1 0 0 0 0 0 3 676277
-0.002406 0.000671 0.119898 0.405546 -0.671421 0.102482 -0.062500 1 0 0 0 0 0 3 677286
-0.002406 0.000671 0.119898 0.405556 -0.671424 0.102477 -0.062500 1 0 0 0 0 0 3 678281
-0.002406 0.000671 0.119898 0.405554 -0.671413 0.102469 -0.062500 1 0 0 0 0 0 3 679284
-0.002406 0.000671 0.119898 0.405557 -0.671423 0.102475 -0.062500 1 0 0 0 0 0 3 680282
-0.002406 0.000671 0.119898 0.405558 -0.671424 0.102475 -0.062500 1 0 0 0 0 0 3 681281
-0.002406 0.000671 0.119898 0.405554 -0.671413 0.102489 -0.062500 1 0 0 0 0 0 3 682281
-0.002406 0.000671 0.119898 0.405557 -0.671423 0.102477 -0.062500 1 0 0 0 0 0 3 683264
-0.002406 0.000671 0.119898 0.405558 -0.671424 0.102476 -0.062500 1 0 0 0 0 0 3 684264
-0.002406 0.000671 0.119898 0.405558 -0.671425 0.102476 -0.062500 1 0 0 0 0 0 3 685265
-0.002406 0.000671 0.119898 0.405546 -0.671422 0.102482 -0.062500 1 0 0 0 0 0 3 686284
-0.002406 0.000671 0.119898 0.405553 -0.671413 0.102470 -0.062500 1 0 0 0 0 0 3 687287
-0.002406 0.000671 0.119898 0.405557 -0.671423 0.102475 -0.062500 1 0 0 0 0 0 3 688283
-0.002406 0.000671 0.119898 0.405566 -0.671415 0.102482 -0.062500 1 0 0 0 0 0 3 689266
-0.002406 0.000671 0.119898 0.405559 -0.671423 0.102476 -0.062500 1 0 0 0 0 0 3 690283
-0.002406 0.000671 0.119898 0.405546 -0.671421 0.102482 -0.062500 1 0 0 0 0 0 3 691285
-0.002406 0.000671 0.119898 0.405556 -0.671424 0.102477 -0.062500 1 0 0 0 0 0 3 692263
-0.002406 0.000671 0.119898 0.405558 -0.671425 0.102476 -0.062500 1 0 0 0 0 0 3 693284
-0.002406 0.000671 0.119898 0.405558 -0.671425 0.102476 -0.062500 1 0 0 0 0 0 3 694280
-0.002406 0.000671 0.119898 0.405546 -0.671422 0.102482 -0.062500 1 0 0 0 0 0 3 695283
-0.002406 0.000671 0.119898 0.405553 -0.671413 0.102470 -0.062500 1 0 0 0 0 0 3 696281
-0.002406 0.000671 0.119898 0.405565 -0.671414 0.102482 -0.062500 1 0 0 0 0 0 3 697283
-0.002406 0.000671 0.119898 0.405559 -0.671423 0.102476 -0.062500 1 0 0 0 0 0 3 698261
-0.002406 0.000671 0.119898 0.405558 -0.671424 0.102476 -0.062500 1 0 0 0 0 0 3 699263
-0.002406 0.000671 0.119898 0.405546 -0.671422 0.102482 -0.062500 1 0 0 0 0 0 3 700281
-0.002406 0.000671 0.119898 0.405556 -0.671424 0.102476 -0.062500 1 0 0 0 0 0 3 701347
-0.002406 0.000671 0.119898 0.405557 -0.671425 0.102476 -0.062500 1 0 0 0 0 0 3 702329
-0.002406 0.000671 0.119898 0.405554 -0.671413 0.102469 -0.062500 1 0 0 0 0 0 3 703358
-0.002406 0.000671 0.119898 0.405553 -0.671412 0.102488 -0.062500 1 0 0 0 0 0 3 704328
-0.002406 0.000671 0.119898 0.405557 -0.671423 0.102477 -0.062500 1 0 0 0 0 0 3 705338
-0.002406 0.000671 0.119898 0.405558 -0.671424 0.102476 -0.062500 1 0 0 0 0 0 3 706342
-0.002406 0.000671 0.119898 0.405558 -0.671424 0.102476 -0.062500 1 0 0 0 0 0 3 707340
-0.002406 0.000671 0.119898 0.405558 -0.671425 0.102476 -0.062500 1 0 0 0 0 0 3 708340
-0.002406 0.000671 0.119898 0.405546 -0.671422 0.102482 -0.062500 1 0 0 0 0 0 3 709336
-0.002406 0.000671 0.119898 0.405556 -0.671425 0.102476 -0.062500 1 0 0 0 0 0 3 710342
-0.002406 0.000671 0.119898 0.405562 -0.671404 0.102476 -0.062500 1 0 0 0 0 0 3 711339
-0.002406 0.000671 0.119898 0.405558 -0.671422 0.102476 -0.062500 1 0 0 0 0 0 3 712340
-0.002406 0.000671 0.119898 0.405558 -0.671424 0.102476 -0.062500 1 0 0 0 0 0 3 713337
-0.002406 0.000671 0.119898 0.405546 -0.671421 0.102482 -0.062500 1 0 0 0 0 0 3 714340
-0.002406 0.000671 0.119898 0.405556 -0.671424 0.102476 -0.062500 1 0 0 0 0 0 3 715346
-0.002406 0.000671 0.119898 0.405557 -0.671425 0.102476 -0.062500 1 0 0 0 0 0 3 716321
-0.002406 0.000671 0.119898 0.405558 -0.671425 0.102476 -0.062500 1 0 0 0 0 0 3 717338
-0.002406 0.000671 0.119898 0.405554 -0.671413 0.102489 -0.062500 1 0 0 0 0 0 3 718320
-0.002406 0.000671 0.119898 0.405554 -0.671412 0.102470 -0.062500 1 0 0 0 0 0 3 719338
-0.002406 0.000671 0.119898 0.405557 -0.671423 0.102475 -0.062500 1 0 0 0 0 0 3 720337
-0.002406 0.000671 0.119898 0.405558 -0.671424 0.102476 -0.062500 1 0 0 0 0 0 3 721323
-0.002406 0.000671 0.119898 0.405558 -0.671424 0.102475 -0.062500 1 0 0 0 0 0 3 722337
-0.002406 0.000671 0.119898 0.405546 -0.671422 0.102482 -0.062500 1 0 0 0 0 0 3 723321
-0.002406 0.000671 0.119898 0.405556 -0.671425 0.102476 -0.062500 1 0 0 0 0 0 3 724334
-0.002406 0.000671 0.119898 0.405566 -0.671416 0.102483 -0.062500 1 0 0 0 0 0 3 725318
-0.002411 0.000689 0.119887 0.478727 -0.922968 0.252770 -0.062500 1 0 0 0 0 0 3 726335
-0.002413 0.000698 0.119883 0.455553 -0.838787 0.179401 -0.062500 1 0 0 0 0 0 3 727320
-0.002415 0.000703 0.119882 0.437167 -0.775566 0.141342 -0.062500 1 0 0 0 0 0 3 728334
-0.002416 0.000705 0.119881 0.427028 -0.741772 0.126856 -0.062500 1 0 0 0 0 0 3 729256
-0.002416 0.000706 0.119881 0.421748 -0.724633 0.121692 -0.062500 1 0 0 0 0 0 3 730264
-0.002416 0.000707 0.119881 0.419061 -0.716039 0.119890 -0.062500 1 0 0 0 0 0 3 731255
-0.002416 0.000707 0.119881 0.417692 -0.711724 0.119260 -0.062500 1 0 0 0 0 0 3 732264
-0.002416 0.000707 0.119881 0.417008 -0.709564 0.119054 -0.062500 1 0 0 0 0 0 3 733264
-0.002416 0.000707 0.119881 0.416660 -0.708499 0.118966 -0.062500 1 0 0 0 0 0 3 734254
-0.002416 0.000707 0.119881 0.416493 -0.707959 0.118950 -0.062500 1 0 0 0 0 0 3 735264
-0.002416 0.000707 0.119881 0.416398 -0.707686 0.118931 -0.062500 1 0 0 0 0 0 3 736254
-0.002416 0.000707 0.119881 0.416353 -0.707544 0.118933 -0.062500 1 0 0 0 0 0 3 737256
-0.002416 0.000707 0.119881 0.416345 -0.707481 0.118933 -0.062500 1 0 0 0 0 0 3 738264
-0.002416 0.000707 0.119881 0.416327 -0.707452 0.118926 -0.062500 1 0 0 0 0 0 3 739254
-0.002416 0.000707 0.119881 0.416322 -0.707439 0.118938 -0.062500 1 0 0 0 0 0 3 740254
-0.002416 0.000707 0.119881 0.416310 -0.707436 0.118926 -0.062500 1 0 0 0 0 0 3 741264
-0.002416 0.000707 0.119881 0.416317 -0.707428 0.118931 -0.062500 1 0 0 0 0 0 3 742254
-0.002416 0.000707 0.119881 0.416314 -0.707416 0.118925 -0.062500 1 0 0 0 0 0 3 743272
-0.002416 0.000707 0.119881 0.416305 -0.707423 0.118937 -0.062500 1 0 0 0 0 0 3 744272
-0.002416 0.000707 0.119881 0.416313 -0.707416 0.118925 -0.062500 1 0 0 0 0 0 3 745266
-0.002416 0.000707 0.119881 0.416313 -0.707415 0.118924 -0.062500 1 0 0 0 0 0 3 746265
-0.002416 0.000707 0.119881 0.416317 -0.707426 0.118930 -0.062500 1 0 0 0 0 0 3 747272
-0.002416 0.000707 0.119881 0.416322 -0.707407 0.118931 -0.062500 1 0 0 0 0 0 3 748277
-0.002416 0.000707 0.119881 0.416306 -0.707422 0.118938 -0.062500 1 0 0 0 0 0 3 749274
-0.002416 0.000707 0.119881 0.416313 -0.707415 0.118925 -0.062500 1 0 0 0 0 0 3 750270
-0.002416 0.000707 0.119881 0.416317 -0.707426 0.118931 -0.062500 1 0 0 0 0 0 3 751270
-0.002416 0.000707 0.119881 0.416314 -0.707416 0.118925 -0.062500 1 0 0 0 0 0 3 752272
-0.002416 0.000707 0.119881 0.416305 -0.707424 0.118937 -0.062500 1 0 0 0 0 0 3 753281
-0.002416 0.000707 0.119881 0.416312 -0.707416 0.118925 -0.062500 1 0 0 0 0 0 3 754279
-0.002416 0.000707 0.119881 0.416325 -0.707418 0.118938 -0.062500 1 0 0 0 0 0 3 755280
-0.002416 0.000707 0.119881 0.416315 -0.707415 0.118926 -0.062500 1 0 0 0 0 0 3 756262
-0.002416 0.000707 0.119881 0.416314 -0.707414 0.118924 -0.062500 1 0 0 0 0 0 3 757290
-0.002416 0.000707 0.119881 0.416305 -0.707423 0.118937 -0.062500 1 0 0 0 0 0 3 758286
-0.002416 0.000707 0.119881 0.416313 -0.707415 0.118925 -0.062500 1 0 0 0 0 0 3 759264
-0.002416 0.000707 0.119881 0.416317 -0.707426 0.118931 -0.062500 1 0 0 0 0 0 3 760265
-0.002416 0.000707 0.119881 0.416314 -0.707416 0.118924 -0.062500 1 0 0 0 0 0 3 761263
-0.002416 0.000707 0.119881 0.416313 -0.707415 0.118944 -0.062500 1 0 0 0 0 0 3 762280
-0.002416 0.000707 0.119881 0.416314 -0.707414 0.118926 -0.062500 1 0 0 0 0 0 3 763281
-0.002416 0.000707 0.119881 0.416317 -0.707426 0.118931 -0.062500 1 0 0 0 0 0 3 764260
-0.002416 0.000707 0.119881 0.416314 -0.707416 0.118925 -0.062500 1 0 0 0 0 0 3 765282
-0.002416 0.000707 0.119881 0.416314 -0.707415 0.118924 -0.062500 1 0 0 0 0 0 3 766277
-0.002416 0.000707 0.119881 0.416305 -0.707423 0.118937 -0.062500 1 0 0 0 0 0 3 767281
-0.002416 0.000707 0.119881 0.416312 -0.707416 0.118925 -0.062500 1 0 0 0 0 0 3 768278
-0.002416 0.000707 0.119881 0.416325 -0.707417 0.118938 -0.062500 1 0 0 0 0 0 3 769282
-0.002416 0.000707 0.119881 0.416315 -0.707415 0.118925 -0.062500 1 0 0 0 0 0 3 770309
-0.002416 0.000707 0.119881 0.416318 -0.707426 0.118931 -0.062500 1 0 0 0 0 0 3 771280
-0.002416 0.000707 0.119881 0.416302 -0.707413 0.118931 -0.062500 1 0 0 0 0 0 3 772279
-0.002416 0.000707 0.119881 0.416316 -0.707426 0.118932 -0.062500 1 0 0 0 0 0 3 773282
-0.002416 0.000707 0.119881 0.416314 -0.707416 0.118925 -0.062500 1 0 0 0 0 0 3 774279
-0.002416 0.000707 0.119881 0.416317 -0.707427 0.118931 -0.062500 1 0 0 0 0 0 3 775281
-0.002416 0.000707 0.119881 0.416302 -0.707413 0.118931 -0.062500 1 0 0 0 0 0 3 776277
-0.002416 0.000707 0.119881 0.416320 -0.707406 0.118931 -0.062500 1 0 0 0 0 0 3 777281
-0.002416 0.000707 0.119881 0.416318 -0.707425 0.118932 -0.062500 1 0 0 0 0 0 3 778278
-0.002416 0.000707 0.119881 0.416314 -0.707416 0.118925 -0.062500 1 0 0 0 0 0 3 779280
-0.002416 0.000707 0.119881 0.416317 -0.707426 0.118931 -0.062500 1 0 0 0 0 0 3 780261
-0.002416 0.000707 0.119881 0.416302 -0.707413 0.118931 -0.062500 1 0 0 0 0 0 3 781263
-0.002416 0.000707 0.119881 0.416316 -0.707426 0.118931 -0.062500 1 0 0 0 0 0 3 782281
-0.002416 0.000707 0.119881 0.416314 -0.707416 0.118925 -0.062500 1 0 0 0 0 0 3 783281
-0.002416 0.000707 0.119881 0.416325 -0.707418 0.118938 -0.062500 1 0 0 0 0 0 3 784274
-0.002416 0.000707 0.119881 0.416316 -0.707415 0.118925 -0.062500 1 0 0 0 0 0 3 785285
-0.002416 0.000707 0.119881 0.416302 -0.707412 0.118930 -0.062500 1 0 0 0 0 0 3 786286
-0.002416 0.000707 0.119881 0.416316 -0.707426 0.118931 -0.062500 1 0 0 0 0 0 3 787282
-0.002416 0.000707 0.119881 0.416314 -0.707416 0.118924 -0.062500 1 0 0 0 0 0 3 788280
-0.002416 0.000707 0.119881 0.416317 -0.707426 0.118930 -0.062500 1 0 0 0 0 0 3 789279
-0.002416 0.000707 0.119881 0.416310 -0.707404 0.118938 -0.062500 1 0 0 0 0 0 3 790278
-0.002416 0.000707 0.119881 0.416317 -0.707425 0.118932 -0.062500 1 0 0 0 0 0 3 791278
-0.002416 0.000707 0.119881 0.416314 -0.707416 0.118925 -0.062500 1 0 0 0 0 0 3 792259
-0.002416 0.000707 0.119881 0.416317 -0.707426 0.118931 -0.062500 1 0 0 0 0 0 3 793282
-0.002422 0.000725 0.119870 0.489439 -0.958834 0.269350 -0.062500 1 0 0 0 0 0 3 794281
-0.002424 0.000734 0.119867 0.466286 -0.874710 0.195919 -0.062500 1 0 0 0 0 0 3 795279
-0.002426 0.000739 0.119865 0.447925 -0.811527 0.157820 -0.062500 1 0 0 0 0 0 3 796278
-0.002426 0.000741 0.119865 0.437768 -0.777743 0.143327 -0.062500 1 0 0 0 0 0 3 797324
-0.002427 0.000742 0.119865 0.432500 -0.760614 0.138169 -0.062500 1 0 0 0 0 0 3 798336
-0.002427 0.000743 0.119865 0.429811 -0.752012 0.136357 -0.062500 1 0 0 0 0 0 3 799319
-0.002427 0.000743 0.119865 0.428446 -0.747708 0.135732 -0.062500 1 0 0 0 0 0 3 800334
-0.002427 0.000743 0.119865 0.427767 -0.745563 0.135511 -0.062500 1 0 0 0 0 0 3 801255
-0.002427 0.000743 0.119865 0.427412 -0.744477 0.135428 -0.062500 1 0 0 0 0 0 3 802261
-0.002427 0.000743 0.119865 0.427244 -0.743935 0.135412 -0.062500 1 0 0 0 0 0 3 803253
-0.002427 0.000743 0.119865 0.427153 -0.743672 0.135399 -0.062500 1 0 0 0 0 0 3 804254
-0.002427 0.000743 0.119865 0.427108 -0.743532 0.135402 -0.062500 1 0 0 0 0 0 3 805261
-0.002427 0.000743 0.119865 0.427092 -0.743478 0.135395 -0.062500 1 0 0 0 0 0 3 806253
-0.002427 0.000743 0.119865 0.427089 -0.743433 0.135401 -0.062500 1 0 0 0 0 0 3 807261
-0.002427 0.000743 0.119865 0.427074 -0.743416 0.135401 -0.062500 1 0 0 0 0 0 3 808262
-0.002427 0.000743 0.119865 0.427070 -0.743403 0.135394 -0.062500 1 0 0 0 0 0 3 809252
-0.002427 0.000743 0.119865 0.427069 -0.743402 0.135394 -0.062500 1 0 0 0 0 0 3 810261
-0.002427 0.000743 0.119865 0.427069 -0.743402 0.135393 -0.062500 1 0 0 0 0 0 3 811252
-0.002427 0.000743 0.119865 0.427070 -0.743402 0.135393 -0.062500 1 0 0 0 0 0 3 812261
-0.002427 0.000743 0.119865 0.427070 -0.743402 0.135393 -0.062500 1 0 0 0 0 0 3 813253
-0.002427 0.000743 0.119865 0.427057 -0.743399 0.135399 -0.062500 1 0 0 0 0 0 3 814262
-0.002427 0.000743 0.119865 0.427068 -0.743402 0.135394 -0.062500 1 0 0 0 0 0 3 815260
-0.002427 0.000743 0.119865 0.427069 -0.743402 0.135393 -0.062500 1 0 0 0 0 0 3 816253
-0.002427 0.000743 0.119865 0.427069 -0.743402 0.135393 -0.062500 1 0 0 0 0 0 3 817259
-0.002427 0.000743 0.119865 0.427057 -0.743399 0.135399 -0.062500 1 0 0 0 0 0 3 818267
-0.002427 0.000743 0.119865 0.427067 -0.743402 0.135393 -0.062500 1 0 0 0 0 0 3 819280
-0.002427 0.000743 0.119865 0.427077 -0.743393 0.135400 -0.062500 1 0 0 0 0 0 3 820252
-0.002427 0.000743 0.119865 0.427070 -0.743401 0.135394 -0.062500 1 0 0 0 0 0 3 821423
-0.002427 0.000743 0.119865 0.427070 -0.743402 0.135393 -0.062500 1 0 0 0 0 0 3 822272
-0.002427 0.000743 0.119865 0.427057 -0.743399 0.135399 -0.062500 1 0 0 0 0 0 3 823261
-0.002427 0.000743 0.119865 0.427068 -0.743402 0.135393 -0.062500 1 0 0 0 0 0 3 824267
-0.002427 0.000743 0.119865 0.427069 -0.743402 0.135393 -0.062500 1 0 0 0 0 0 3 825273
-0.002427 0.000743 0.119865 0.427069 -0.743402 0.135392 -0.062500 1 0 0 0 0 0 3 826268
-0.002427 0.000743 0.119865 0.427065 -0.743390 0.135406 -0.062500 1 0 0 0 0 0 3 827248
-0.002427 0.000743 0.119865 0.427069 -0.743401 0.135394 -0.062500 1 0 0 0 0 0 3 828270
-0.002427 0.000743 0.119865 0.427069 -0.743402 0.135393 -0.062500 1 0 0 0 0 0 3 829264
-0.002427 0.000743 0.119865 0.427069 -0.743402 0.135393 -0.062500 1 0 0 0 0 0 3 830268
-0.002427 0.000743 0.119865 0.427057 -0.743399 0.135399 -0.062500 1 0 0 0 0 0 3 831271
-0.002427 0.000743 0.119865 0.427067 -0.743402 0.135393 -0.062500 1 0 0 0 0 0 3 832269
-0.002427 0.000743 0.119865 0.427068 -0.743402 0.135393 -0.062500 1 0 0 0 0 0 3 833274
-0.002427 0.000743 0.119865 0.427080 -0.743405 0.135406 -0.062500 1 0 0 0 0 0 3 834269
-0.002427 0.000743 0.119865 0.427071 -0.743403 0.135395 -0.062500 1 0 0 0 0 0 3 835266
-0.002427 0.000743 0.119865 0.427057 -0.743400 0.135400 -0.062500 1 0 0 0 0 0 3 836266
-0.002427 0.000743 0.119865 0.427068 -0.743402 0.135394 -0.062500 1 0 0 0 0 0 3 837264
-0.002427 0.000743 0.119865 0.427069 -0.743403 0.135393 -0.062500 1 0 0 0 0 0 3 838273
-0.002432 0.000761 0.119854 0.500147 -0.994683 0.285943 -0.062500 1 0 0 0 0 0 3 839267
-0.002435 0.000770 0.119850 0.477019 -0.910628 0.212438 -0.062500 1 0 0 0 0 0 3 840266
-0.002436 0.000775 0.119849 0.458674 -0.847462 0.174322 -0.062500 1 0 0 0 0 0 3 841268
-0.002437 0.000777 0.119848 0.448516 -0.813701 0.159806 -0.062500 1 0 0 0 0 0 3 842238
-0.002437 0.000778 0.119848 0.443258 -0.796571 0.154645 -0.062500 1 0 0 0 0 0 3 843267
-0.002438 0.000779 0.119848 0.440554 -0.787989 0.152835 -0.062500 1 0 0 0 0 0 3 844268
-0.002438 0.000779 0.119848 0.439195 -0.783681 0.152215 -0.062500 1 0 0 0 0 0 3 845269
-0.002438 0.000779 0.119848 0.438514 -0.781524 0.151988 -0.062500 1 0 0 0 0 0 3 846266
-0.002438 0.000779 0.119848 0.438170 -0.780439 0.151917 -0.062500 1 0 0 0 0 0 3 847268
-0.002438 0.000779 0.119848 0.437987 -0.779915 0.151888 -0.062500 1 0 0 0 0 0 3 848242
-0.002438 0.000779 0.119848 0.437903 -0.779646 0.151881 -0.062500 1 0 0 0 0 0 3 849240
-0.002438 0.000779 0.119848 0.437856 -0.779494 0.151878 -0.062500 1 0 0 0 0 0 3 850267
-0.002438 0.000779 0.119848 0.437839 -0.779439 0.151870 -0.062500 1 0 0 0 0 0 3 851271
-0.002438 0.000779 0.119848 0.437836 -0.779393 0.151875 -0.062500 1 0 0 0 0 0 3 852265
-0.002438 0.000779 0.119848 0.437825 -0.779387 0.151882 -0.062500 1 0 0 0 0 0 3 853350
-0.002438 0.000779 0.119848 0.437820 -0.779375 0.151876 -0.062500 1 0 0 0 0 0 3 854335
-0.002438 0.000779 0.119848 0.437820 -0.779375 0.151876 -0.062500 1 0 0 0 0 0 3 855336
-0.002438 0.000779 0.119848 0.437820 -0.779375 0.151876 -0.062500 1 0 0 0 0 0 3 856334
-0.002438 0.000779 0.119848 0.437817 -0.779364 0.151869 -0.062500 1 0 0 0 0 0 3 857338
-0.002438 0.000779 0.119848 0.437808 -0.779371 0.151881 -0.062500 1 0 0 0 0 0 3 858341
-0.002438 0.000779 0.119848 0.437815 -0.779363 0.151869 -0.062500 1 0 0 0 0 0 3 859323
-0.002438 0.000779 0.119848 0.437819 -0.779374 0.151875 -0.062500 1 0 0 0 0 0 3 860338
-0.002438 0.000779 0.119848 0.437820 -0.779375 0.151875 -0.062500 1 0 0 0 0 0 3 861326
-0.002438 0.000779 0.119848 0.437804 -0.779361 0.151875 -0.062500 1 0 0 0 0 0 3 862331
-0.002425 0.000793 0.119859 0.259536 -0.971432 0.002338 -0.062500 1 0 0 0 0 0 3 863340
-0.002419 0.000800 0.119863 0.317935 -0.906616 0.075442 -0.062500 1 0 0 0 0 0 3 864333
-0.002415 0.000803 0.119864 0.362752 -0.858302 0.113291 -0.062500 1 0 0 0 0 0 3 865348
-0.002414 0.000805 0.119864 0.387005 -0.832636 0.127667 -0.062500 1 0 0 0 0 0 3 866333
-0.002413 0.000806 0.119864 0.399424 -0.819685 0.132784 -0.062500 1 0 0 0 0 0 3 867339
-0.002412 0.000806 0.119864 0.405708 -0.813204 0.134572 -0.062500 1 0 0 0 0 0 3 868329
-0.002412 0.000807 0.119864 0.408861 -0.809959 0.135192 -0.062500 1 0 0 0 0 0 3 869336
-0.002412 0.000807 0.119864 0.410432 -0.808345 0.135403 -0.062500 1 0 0 0 0 0 3 870330
-0.002412 0.000807 0.119864 0.411237 -0.807533 0.135481 -0.062500 1 0 0 0 0 0 3 871331
-0.002412 0.000807 0.119864 0.411634 -0.807135 0.135501 -0.062500 1 0 0 0 0 0 3 872331
-0.002412 0.000807 0.119864 0.411830 -0.806932 0.135526 -0.062500 1 0 0 0 0 0 3 873322
-0.002417 0.000825 0.119854 0.484979 -1.057951 0.286255 -0.062500 1 0 0 0 0 0 3 874334
-0.002420 0.000834 0.119850 0.461917 -0.973935 0.212660 -0.062500 1 0 0 0 0 0 3 875318
-0.002421 0.000838 0.119849 0.443599 -0.910794 0.174486 -0.062500 1 0 0 0 0 0 3 876334
-0.002422 0.000840 0.119848 0.433458 -0.877021 0.159969 -0.062500 1 0 0 0 0 0 3 877319
-0.002422 0.000842 0.119848 0.428203 -0.859897 0.154797 -0.062500 1 0 0 0 0 0 3 878333
-0.002423 0.000842 0.119848 0.425505 -0.851298 0.152981 -0.062500 1 0 0 0 0 0 3 879318
-0.002423 0.000842 0.119848 0.424159 -0.846992 0.152350 -0.062500 1 0 0 0 0 0 3 880330
-0.002423 0.000843 0.119848 0.423471 -0.844844 0.152133 -0.062500 1 0 0 0 0 0 3 881318
-0.002423 0.000843 0.119848 0.423127 -0.843761 0.152062 -0.062500 1 0 0 0 0 0 3 882333
-0.002423 0.000843 0.119848 0.422949 -0.843217 0.152033 -0.062500 1 0 0 0 0 0 3 883315
-0.002423 0.000843 0.119848 0.422865 -0.842946 0.152026 -0.062500 1 0 0 0 0 0 3 884331
-0.002423 0.000843 0.119848 0.422813 -0.842813 0.152023 -0.062500 1 0 0 0 0 0 3 885252
-0.002423 0.000843 0.119848 0.422804 -0.842752 0.152022 -0.062500 1 0 0 0 0 0 3 886260
-0.002423 0.000843 0.119848 0.422786 -0.842723 0.152014 -0.062500 1 0 0 0 0 0 3 887260
-0.002423 0.000843 0.119848 0.422777 -0.842699 0.152020 -0.062500 1 0 0 0 0 0 3 888249
-0.002423 0.000843 0.119848 0.422785 -0.842689 0.152027 -0.062500 1 0 0 0 0 0 3 889259
-0.002423 0.000843 0.119848 0.422774 -0.842685 0.152014 -0.062500 1 0 0 0 0 0 3 890249
-0.002423 0.000843 0.119848 0.422781 -0.842676 0.152020 -0.062500 1 0 0 0 0 0 3 891249
-0.002423 0.000843 0.119848 0.422774 -0.842684 0.152013 -0.062500 1 0 0 0 0 0 3 892258
-0.002423 0.000843 0.119848 0.422769 -0.842673 0.152026 -0.062500 1 0 0 0 0 0 3 893260
-0.002423 0.000843 0.119848 0.422781 -0.842674 0.152021 -0.062500 1 0 0 0 0 0 3 894250
-0.002423 0.000843 0.119848 0.422777 -0.842695 0.152020 -0.062500 1 0 0 0 0 0 3 895258
-0.002423 0.000843 0.119848 0.422782 -0.842677 0.152020 -0.062500 1 0 0 0 0 0 3 896249
-0.002423 0.000843 0.119848 0.422762 -0.842681 0.152020 -0.062500 1 0 0 0 0 0 3 897259
-0.002423 0.000843 0.119848 0.422780 -0.842675 0.152020 -0.062500 1 0 0 0 0 0 3 898259
-0.002423 0.000843 0.119848 0.422773 -0.842683 0.152013 -0.062500 1 0 0 0 0 0 3 899252
-0.002423 0.000843 0.119848 0.422784 -0.842687 0.152026 -0.062500 1 0 0 0 0 0 3 900270
-0.002423 0.000843 0.119848 0.422774 -0.842685 0.152014 -0.062500 1 0 0 0 0 0 3 901277
-0.002423 0.000843 0.119848 0.422769 -0.842673 0.152026 -0.062500 1 0 0 0 0 0 3 902254
-0.002423 0.000843 0.119848 0.422781 -0.842675 0.152021 -0.062500 1 0 0 0 0 0 3 903253
-0.002423 0.000843 0.119848 0.422774 -0.842683 0.152014 -0.062500 1 0 0 0 0 0 3 904264
-0.002423 0.000843 0.119848 0.422785 -0.842687 0.152026 -0.062500 1 0 0 0 0 0 3 905262
-0.002423 0.000843 0.119848 0.422775 -0.842685 0.152014 -0.062500 1 0 0 0 0 0 3 906266
-0.002423 0.000843 0.119848 0.422769 -0.842673 0.152026 -0.062500 1 0 0 0 0 0 3 907267
-0.002423 0.000843 0.119848 0.422772 -0.842684 0.152014 -0.062500 1 0 0 0 0 0 3 908265
-0.002423 0.000843 0.119848 0.422781 -0.842676 0.152019 -0.062500 1 0 0 0 0 0 3 909268
-0.002423 0.000843 0.119848 0.422782 -0.842675 0.152020 -0.062500 1 0 0 0 0 0 3 910263
-0.002423 0.000843 0.119848 0.422765 -0.842692 0.152027 -0.062500 1 0 0 0 0 0 3 911265
-0.002423 0.000843 0.119848 0.422780 -0.842677 0.152021 -0.062500 1 0 0 0 0 0 3 912266
-0.002423 0.000843 0.119848 0.422774 -0.842684 0.152014 -0.062500 1 0 0 0 0 0 3 913255
-0.002423 0.000843 0.119848 0.422781 -0.842676 0.152020 -0.062500 1 0 0 0 0 0 3 914269
-0.002423 0.000843 0.119848 0.422762 -0.842681 0.152020 -0.062500 1 0 0 0 0 0 3 915268
-0.002423 0.000843 0.119848 0.422779 -0.842675 0.152020 -0.062500 1 0 0 0 0 0 3 916270
-0.002423 0.000843 0.119848 0.422785 -0.842686 0.152027 -0.062500 1 0 0 0 0 0 3 917275
-0.002423 0.000843 0.119848 0.422774 -0.842685 0.152014 -0.062500 1 0 0 0 0 0 3 918273
-0.002423 0.000843 0.119848 0.422781 -0.842676 0.152020 -0.062500 1 0 0 0 0 0 3 919274
-0.002423 0.000843 0.119848 0.422762 -0.842681 0.152020 -0.062500 1 0 0 0 0 0 3 920273
-0.002423 0.000843 0.119848 0.422780 -0.842675 0.152020 -0.062500 1 0 0 0 0 0 3 921280
-0.002423 0.000843 0.119848 0.422777 -0.842695 0.152020 -0.062500 1 0 0 0 0 0 3 922276
-0.002423 0.000843 0.119848 0.422782 -0.842677 0.152020 -0.062500 1 0 0 0 0 0 3 923277
-0.002423 0.000843 0.119848 0.422774 -0.842684 0.152013 -0.062500 1 0 0 0 0 0 3 924273
-0.002423 0.000843 0.119848 0.422769 -0.842673 0.152026 -0.062500 1 0 0 0 0 0 3 925256
-0.002423 0.000843 0.119848 0.422781 -0.842674 0.152021 -0.062500 1 0 0 0 0 0 3 926275
-0.002423 0.000843 0.119848 0.422774 -0.842683 0.152013 -0.062500 1 0 0 0 0 0 3 927273
-0.002423 0.000843 0.119848 0.422785 -0.842687 0.152026 -0.062500 1 0 0 0 0 0 3 928274
-0.002423 0.000843 0.119848 0.422762 -0.842682 0.152020 -0.062500 1 0 0 0 0 0 3 929274
-0.002423 0.000843 0.119848 0.422780 -0.842676 0.152020 -0.062500 1 0 0 0 0 0 3 930276
-0.002423 0.000843 0.119848 0.422773 -0.842684 0.152013 -0.062500 1 0 0 0 0 0 3 931275
-0.002423 0.000843 0.119848 0.422781 -0.842676 0.152019 -0.062500 1 0 0 0 0 0 3 932273
-0.002423 0.000843 0.119848 0.422773 -0.842683 0.152033 -0.062500 1 0 0 0 0 0 3 933276
-0.002423 0.000843 0.119848 0.422773 -0.842685 0.152015 -0.062500 1 0 0 0 0 0 3 934255
-0.002423 0.000843 0.119848 0.422781 -0.842676 0.152020 -0.062500 1 0 0 0 0 0 3 935275
-0.002423 0.000843 0.119848 0.422774 -0.842684 0.152014 -0.062500 1 0 0 0 0 0 3 936275
-0.002423 0.000843 0.119848 0.422781 -0.842676 0.152019 -0.062500 1 0 0 0 0 0 3 937274
-0.002423 0.000843 0.119848 0.422762 -0.842681 0.152019 -0.062500 1 0 0 0 0 0 3 938272
-0.002423 0.000843 0.119848 0.422783 -0.842687 0.152027 -0.062500 1 0 0 0 0 0 3 939275
-0.002423 0.000843 0.119848 0.422774 -0.842685 0.152014 -0.062500 1 0 0 0 0 0 3 940273
-0.002423 0.000843 0.119848 0.422781 -0.842676 0.152020 -0.062500 1 0 0 0 0 0 3 941325
-0.002423 0.000843 0.119848 0.422782 -0.842675 0.152020 -0.062500 1 0 0 0 0 0 3 942337
-0.002423 0.000843 0.119848 0.422762 -0.842681 0.152020 -0.062500 1 0 0 0 0 0 3 943318
-0.002423 0.000843 0.119848 0.422780 -0.842675 0.152020 -0.062500 1 0 0 0 0 0 3 944337
-0.002423 0.000843 0.119848 0.422777 -0.842695 0.152020 -0.062500 1 0 0 0 0 0 3 945342
-0.002423 0.000843 0.119848 0.422782 -0.842677 0.152020 -0.062500 1 0 0 0 0 0 3 946334
-0.002423 0.000843 0.119848 0.422762 -0.842681 0.152020 -0.062500 1 0 0 0 0 0 3 947333
-0.002423 0.000843 0.119848 0.422779 -0.842676 0.152020 -0.062500 1 0 0 0 0 0 3 948330
-0.002428 0.000861 0.119837 0.495790 -1.093653 0.302883 -0.062500 1 0 0 0 0 0 3 949331
-0.002431 0.000870 0.119833 -0.003203 -0.162347 0.229226 -0.062500 0 0 0 0 0 0 3 950335
-0.002432 0.000874 0.119832 -0.022942 -0.094753 0.191017 -0.062500 0 0 0 0 0 0 3 951332
-0.002433 0.000876 0.119832 -0.033773 -0.058756 0.176482 -0.062500 0 0 0 0 0 0 3 952311
-0.002433 0.000877 0.119832 -0.039394 -0.040508 0.171306 -0.062500 0 0 0 0 0 0 3 953333
-0.002433 0.000878 0.119831 -0.042268 -0.031358 0.169493 -0.062500 0 0 0 0 0 0 3 954329
-0.002433 0.000878 0.119831 -0.043727 -0.026766 0.168873 -0.062500 0 0 0 0 0 0 3 955332
-0.002458 0.000901 0.119830 0.269368 -0.315944 0.182613 -0.062500 0 0 0 0 0 0 3 956317
-0.002470 0.000912 0.119830 0.143608 -0.198216 0.175857 -0.062500 0 0 0 0 0 0 3 957333
-0.002481 0.000936 0.119819 0.120103 -0.345948 0.323390 -0.062500 0 0 0 0 0 0 3 958315
-0.002506 0.000952 0.119825 0.292072 -0.266606 0.111424 -0.062500 0 0 0 0 0 0 3 959316
-0.002523 0.000978 0.119816 0.215829 -0.385111 0.290853 -0.062500 0 0 0 0 0 0 3 960330
-0.002537 0.001009 0.119803 0.163253 -0.460602 0.388287 -0.062500 0 0 0 0 0 0 3 961315
-0.002568 0.001047 0.119797 0.381514 -0.562296 0.298946 -0.062500 0 0 0 0 0 0 3 962331
-0.002584 0.001066 0.119795 0.201050 -0.323647 0.241813 -0.062500 0 0 0 0 0 0 3 963314
-0.002597 0.001093 0.119783 0.148634 -0.409136 0.370863 -0.062500 0 0 0 0 0 0 3 964332
-0.002596 0.001139 0.119779 -0.038042 -0.651170 0.291323 -0.062500 0 0 0 0 0 0 3 965314
-0.002615 0.001166 0.119787 0.196071 -0.439734 0.112681 -0.062500 0 0 0 0 0 0 3 966314
-0.002629 0.001197 0.119779 0.165217 -0.473489 0.314988 -0.062500 0 0 0 0 0 0 3 967328
-0.002642 0.001231 0.119765 0.137049 -0.504936 0.421555 -0.062500 0 0 0 0 0 0 3 968313
-0.002648 0.001248 0.119761 0.055126 -0.290448 0.319834 -0.062500 0 0 0 0 0 0 3 969257
-0.002656 0.001274 0.119748 0.073482 -0.391579 0.422873 -0.062500 0 0 0 0 0 0 3 970247
-0.002667 0.001305 0.119764 0.104307 -0.469086 0.045246 -0.062500 0 0 0 0 0 0 3 971247
-0.002677 0.001339 0.119759 0.103641 -0.503113 0.291841 -0.062500 0 0 0 0 0 0 3 972258
-0.002688 0.001373 0.119746 0.104560 -0.520612 0.425159 -0.062500 0 0 0 0 0 0 3 973263
-0.002712 0.001395 0.119751 0.285708 -0.357301 0.197652 -0.062500 0 0 0 0 0 0 3 974247
-0.002729 0.001424 0.119742 0.212327 -0.429830 0.371150 -0.062500 0 0 0 0 0 0 3 975256
-0.002744 0.001457 0.119759 0.175480 -0.489059 0.029465 -0.062500 0 0 0 0 0 0 3 976247
-0.002757 0.001491 0.119754 0.138155 -0.509684 0.289649 -0.062500 0 0 0 0 0 0 3 977257
-0.002782 0.001512 0.119762 0.299668 -0.353846 0.139224 -0.062500 0 0 0 0 0 0 3 978247
-0.002800 0.001541 0.119754 0.217524 -0.428026 0.342890 -0.062500 0 0 0 0 0 0 3 979256
-0.002809 0.001555 0.119751 0.095318 -0.250446 0.295778 -0.062500 0 0 0 0 0 0 3 980262
-0.002825 0.001598 0.119759 0.173982 -0.609230 0.137366 -0.062500 0 0 0 0 0 0 3 981248
-0.002832 0.001620 0.119762 0.077075 -0.363278 0.190206 -0.062500 0 0 0 0 0 0 3 982255
-0.002842 0.001649 0.119752 0.082637 -0.428916 0.372788 -0.062500 0 0 0 0 0 0 3 983252
-0.002865 0.001667 0.119758 0.273040 -0.309994 0.173938 -0.062500 0 0 0 0 0 0 3 984266
-0.002882 0.001695 0.119750 0.204280 -0.405584 0.358778 -0.062500 0 0 0 0 0 0 3 985245
-0.002891 0.001708 0.119746 0.088922 -0.236704 0.304449 -0.062500 0 0 0 0 0 0 3 986247
-0.002900 0.001733 0.119734 0.088995 -0.362287 0.427609 -0.062500 0 0 0 0 0 0 3 987261
-0.002911 0.001763 0.119750 0.111396 -0.454856 0.057677 -0.062500 0 0 0 0 0 0 3 988251
-0.002917 0.001779 0.119756 0.038682 -0.263293 0.152688 -0.062500 0 0 0 0 0 0 3 989269
-0.002924 0.001804 0.119747 0.062160 -0.374828 0.362163 -0.062500 0 0 0 0 0 0 3 990260
-0.002947 0.001821 0.119753 0.262893 -0.281548 0.173756 -0.062500 0 0 0 0 0 0 3 991261
-0.002964 0.001848 0.119745 0.198996 -0.389567 0.362519 -0.062500 0 0 0 0 0 0 3 992265
-0.002972 0.001861 0.119741 0.086248 -0.230009 0.309075 -0.062500 0 0 0 0 0 0 3 993265
-0.002988 0.001904 0.119750 0.165150 -0.601461 0.150667 -0.062500 0 0 0 0 0 0 3 994236
-0.002996 0.001925 0.119752 0.072686 -0.360059 0.201531 -0.062500 0 0 0 0 0 0 3 995233
-0.003005 0.001953 0.119742 0.078949 -0.427123 0.384337 -0.062500 0 0 0 0 0 0 3 996262
-0.003028 0.001972 0.119748 0.270686 -0.310167 0.185479 -0.062500 0 0 0 0 0 0 3 997265
-0.003045 0.001999 0.119739 0.201645 -0.405487 0.370607 -0.062500 0 0 0 0 0 0 3 998268
-0.003054 0.002013 0.119736 0.086474 -0.240003 0.315405 -0.062500 0 0 0 0 0 0 3 999267
-0.003070 0.002055 0.119744 0.168839 -0.604517 0.157492 -0.062500 0 0 0 0 0 0 4 264
-0.003077 0.002077 0.119747 0.073370 -0.361462 0.207550 -0.062500 0 0 0 0 0 0 4 1234
-0.003086 0.002105 0.119737 0.079110 -0.427384 0.390504 -0.062500 0 0 0 0 0 0 4 2261
-0.003110 0.002124 0.119743 0.271057 -0.310479 0.191689 -0.062500 0 0 0 0 0 0 4 3260
-0.003127 0.002151 0.119734 0.202302 -0.402705 0.376942 -0.062500 0 0 0 0 0 0 4 4260
-0.003154 0.002169 0.119740 0.335306 -0.297184 0.187778 -0.062500 0 0 0 0 0 0 4 5257
-0.003161 0.002210 0.119742 0.068852 -0.577058 0.229622 -0.062500 0 0 0 0 0 0 4 6257
-0.003164 0.002230 0.119742 0.002171 -0.341542 0.247560 -0.062500 0 0 0 0 0 0 4 7263
-0.003189 0.002262 0.119741 0.290120 -0.475323 0.276461 -0.062500 0 0 0 0 0 0 4 8235
-0.003202 0.002278 0.119740 0.146210 -0.282959 0.267917 -0.062500 0 0 0 0 0 0 4 9264
-0.003214 0.002304 0.119729 0.114928 -0.387098 0.418913 -0.062500 0 0 0 0 0 0 4 10262
-0.003231 0.002353 0.119734 0.189657 -0.698424 0.216429 -0.062500 0 0 0 0 0 0 4 11261
-0.003240 0.002378 0.119736 0.083198 -0.410676 0.237276 -0.062500 0 0 0 0 0 0 4 12263
-0.003249 0.002407 0.119725 0.082194 -0.451394 0.409717 -0.062500 0 0 0 0 0 0 4 13268
-0.003278 0.002445 0.119720 0.337451 -0.551402 0.363498 -0.062500 0 0 0 0 0 0 4 14262
-0.003293 0.002463 0.119718 0.175343 -0.320218 0.314958 -0.062500 0 0 0 0 0 0 4 15263
-0.003311 0.002509 0.119726 0.213881 -0.644924 0.171361 -0.062500 0 0 0 0 0 0 4 16233
-0.003321 0.002531 0.119729 0.094262 -0.381465 0.224366 -0.062500 0 0 0 0 0 0 4 17264
-0.003330 0.002560 0.119719 0.089857 -0.436318 0.409733 -0.062500 0 0 0 0 0 0 4 18262
-0.003360 0.002597 0.119713 0.342600 -0.543717 0.368637 -0.062500 0 0 0 0 0 0 4 19261
-0.003374 0.002615 0.119711 0.179245 -0.316541 0.321053 -0.062500 0 0 0 0 0 0 4 20263
-0.003387 0.002642 0.119700 0.133666 -0.402493 0.458143 -0.062500 0 0 0 0 0 0 4 21262
-0.003404 0.002691 0.119704 0.192734 -0.712138 0.252241 -0.062500 0 0 0 0 0 0 4 22260
-0.003413 0.002716 0.119706 0.082567 -0.420151 0.269635 -0.062500 0 0 0 0 0 0 4 23252
-0.003423 0.002746 0.119695 0.079261 -0.457795 0.441818 -0.062500 0 0 0 0 0 0 4 24251
-0.003452 0.002783 0.119689 0.336189 -0.554250 0.396618 -0.062500 0 0 0 0 0 0 4 25256
-0.003454 0.002816 0.119698 0.008420 -0.503734 0.199812 -0.062500 0 0 0 0 0 0 4 26264
-0.003460 0.002849 0.119690 0.027202 -0.513616 0.408288 -0.062500 0 0 0 0 0 0 4 27261
-0.003487 0.002888 0.119685 0.307046 -0.584449 0.387011 -0.062500 0 0 0 0 0 0 4 28260
-0.003501 0.002908 0.119683 0.158821 -0.338265 0.345895 -0.062500 0 0 0 0 0 0 4 29263
-0.003512 0.002935 0.119671 0.120672 -0.413797 0.486163 -0.062500 0 0 0 0 0 0 4 30265
-0.003530 0.002985 0.119676 0.193023 -0.711812 0.282714 -0.062500 0 0 0 0 0 0 4 31260
-0.003539 0.003010 0.119677 0.084855 -0.417690 0.299038 -0.062500 0 0 0 0 0 0 4 32263
-0.003548 0.003040 0.119666 0.082218 -0.453434 0.471666 -0.062500 0 0 0 0 0 0 4 33263
-0.003577 0.003077 0.119661 0.337674 -0.551708 0.427460 -0.062500 0 0 0 0 0 0 4 34260
-0.003592 0.003095 0.119659 0.175571 -0.320862 0.376294 -0.062500 0 0 0 0 0 0 4 35266
-0.003623 0.003127 0.119656 0.371095 -0.469215 0.382424 -0.062500 0 0 0 0 0 0 4 36248
-0.003644 0.003160 0.119644 0.252111 -0.506068 0.520114 -0.062500 0 0 0 0 0 0 4 37330
-0.003642 0.003191 0.119650 -0.058010 -0.476896 0.286606 -0.062500 0 0 0 0 0 0 4 38336
-0.003665 0.003228 0.119650 0.242241 -0.561010 0.342292 -0.062500 0 0 0 0 0 0 4 39315
-0.003677 0.003247 0.119650 0.122043 -0.326753 0.349018 -0.062500 0 0 0 0 0 0 4 40329
-0.003687 0.003273 0.119639 0.100028 -0.408157 0.509222 -0.062500 0 0 0 0 0 0 4 41247
-0.003698 0.003304 0.119623 0.094970 -0.470247 0.591147 -0.062500 0 0 0 0 0 0 4 42254
-0.003703 0.003320 0.119618 0.028910 -0.277975 0.473164 -0.062500 0 0 0 0 0 0 4 43244
-0.003730 0.003350 0.119614 0.302286 -0.444803 0.446432 -0.062500 0 0 0 0 0 0 4 44254
-0.003749 0.003382 0.119601 0.219477 -0.493336 0.571199 -0.062500 0 0 0 0 0 0 4 45246
-0.003758 0.003398 0.119597 0.093035 -0.289678 0.478620 -0.062500 0 0 0 0 0 0 4 46254
-0.003787 0.003429 0.119593 0.338677 -0.451303 0.462288 -0.062500 0 0 0 0 0 0 4 47244
-0.003807 0.003461 0.119580 0.239665 -0.496731 0.590618 -0.062500 0 0 0 0 0 0 4 48245
-0.003817 0.003478 0.119576 0.105297 -0.291835 0.498989 -0.062500 0 0 0 0 0 0 4 49254
-0.003827 0.003503 0.119563 0.092581 -0.390755 0.613453 -0.062500 0 0 0 0 0 0 4 50245
-0.003851 0.003521 0.119568 0.269764 -0.302736 0.388293 -0.062500 0 0 0 0 0 0 4 51254
-0.003856 0.003561 0.119568 0.027999 -0.584477 0.419469 -0.062500 0 0 0 0 0 0 4 52244
-0.003858 0.003581 0.119568 -0.025032 -0.352332 0.427807 -0.062500 0 0 0 0 0 0 4 53254
-0.003864 0.003608 0.119557 0.019815 -0.424080 0.590764 -0.062500 0 0 0 0 0 0 4 54244
-0.003891 0.003644 0.119551 0.306307 -0.540410 0.544313 -0.062500 0 0 0 0 0 0 4 55254
-0.003905 0.003662 0.119549 0.157641 -0.320441 0.489090 -0.062500 0 0 0 0 0 0 4 56245
-0.003917 0.003688 0.119536 0.117855 -0.406761 0.626497 -0.062500 0 0 0 0 0 0 4 57252
-0.003923 0.003701 0.119532 0.039124 -0.246425 0.539671 -0.062500 0 0 0 0 0 0 4 58252
-0.003931 0.003725 0.119519 0.056553 -0.369241 0.656753 -0.062500 0 0 0 0 0 0 4 59263
-0.003955 0.003742 0.119524 0.258807 -0.288933 0.432470 -0.062500 0 0 0 0 0 0 4 60259
-0.003966 0.003751 0.119526 0.125318 -0.170518 0.448909 -0.062500 0 0 0 0 0 0 4 61259
-0.003977 0.003772 0.119515 0.099924 -0.328462 0.625044 -0.062500 0 0 0 0 0 0 4 62264
-0.004002 0.003788 0.119520 0.280250 -0.267985 0.423688 -0.062500 0 0 0 0 0 0 4 63263
-0.004019 0.003813 0.119510 0.200010 -0.384206 0.609315 -0.062500 0 0 0 0 0 0 4 64264
-0.004028 0.003825 0.119507 0.081824 -0.235139 0.548740 -0.062500 0 0 0 0 0 0 4 65260
-0.004037 0.003849 0.119494 0.083599 -0.364253 0.676350 -0.062500 0 0 0 0 0 0 4 66259
-0.004062 0.003865 0.119499 0.267736 -0.294191 0.455958 -0.062500 0 0 0 0 0 0 4 67262
-0.004079 0.003891 0.119489 0.192839 -0.401313 0.634745 -0.062500 0 0 0 0 0 0 4 68257
-0.004087 0.003904 0.119486 0.077380 -0.247888 0.571510 -0.062500 0 0 0 0 0 0 4 69263
-0.004096 0.003928 0.119473 0.074423 -0.373342 0.698433 -0.062500 0 0 0 0 0 0 4 70260
-0.004101 0.003940 0.119469 0.016467 -0.233953 0.606410 -0.062500 0 0 0 0 0 0 4 71259
-0.004128 0.003968 0.119465 0.294719 -0.427776 0.593859 -0.062500 0 0 0 0 0 0 4 72262
-0.004146 0.003999 0.119452 0.213672 -0.489456 0.722354 -0.062500 0 0 0 0 0 0 4 73281
-0.004156 0.004015 0.119447 0.089211 -0.294669 0.629000 -0.062500 0 0 0 0 0 0 4 74268
-0.004165 0.004040 0.119434 0.080561 -0.396799 0.744506 -0.062500 0 0 0 0 0 0 4 75269
-0.004190 0.004057 0.119439 0.279066 -0.308031 0.519858 -0.062500 0 0 0 0 0 0 4 76251
-0.004202 0.004066 0.119440 0.138815 -0.184582 0.535101 -0.062500 0 0 0 0 0 0 4 77269
-0.004213 0.004087 0.119429 0.109439 -0.338927 0.711818 -0.062500 0 0 0 0 0 0 4 78270
-0.004218 0.004098 0.119425 0.037942 -0.216609 0.638868 -0.062500 0 0 0 0 0 0 4 79269
-0.004226 0.004121 0.119412 0.058554 -0.357477 0.762179 -0.062500 0 0 0 0 0 0 4 80270
-0.004250 0.004137 0.119417 0.263896 -0.287994 0.540366 -0.062500 0 0 0 0 0 0 4 81270
-0.004266 0.004163 0.119407 0.187954 -0.405962 0.718700 -0.062500 0 0 0 0 0 0 4 82269
-0.004275 0.004175 0.119403 0.075861 -0.254814 0.654479 -0.062500 0 0 0 0 0 0 4 83269
-0.004303 0.004204 0.119400 0.325266 -0.441986 0.654224 -0.062500 0 0 0 0 0 0 4 84270
-0.004317 0.004218 0.119398 0.165935 -0.277326 0.623929 -0.062500 0 0 0 0 0 0 4 85270
-0.004329 0.004242 0.119386 0.120752 -0.391612 0.772880 -0.062500 0 0 0 0 0 0 4 86271
-0.004336 0.004254 0.119382 0.040589 -0.247582 0.688569 -0.062500 0 0 0 0 0 0 4 87271
-0.004363 0.004282 0.119378 0.316526 -0.435197 0.680911 -0.062500 0 0 0 0 0 0 4 88272
-0.004377 0.004297 0.119377 0.166080 -0.272424 0.647462 -0.062500 0 0 0 0 0 0 4 89273
-0.004389 0.004321 0.119365 0.125166 -0.387349 0.795544 -0.062500 0 0 0 0 0 0 4 90270
-0.004414 0.004338 0.119369 0.298689 -0.305571 0.583559 -0.062500 0 0 0 0 0 0 4 91269
-0.004414 0.004360 0.119382 -0.014976 -0.367713 0.457423 -0.062500 0 0 0 0 0 0 4 92271
-0.004419 0.004388 0.119374 0.014179 -0.448225 0.706911 -0.062500 0 0 0 0 0 0 4 93271
-0.004421 0.004402 0.119371 -0.011316 -0.274790 0.670608 -0.062500 0 0 0 0 0 0 4 94269
-0.004447 0.004431 0.119368 0.285525 -0.449814 0.681897 -0.062500 0 0 0 0 0 0 4 95268
-0.004459 0.004446 0.119367 0.150416 -0.279600 0.654392 -0.062500 0 0 0 0 0 0 4 96252
-0.004466 0.004453 0.119366 0.053981 -0.168323 0.641520 -0.062500 0 0 0 0 0 0 4 97263
-0.004493 0.004479 0.119363 0.318365 -0.394507 0.673411 -0.062500 0 0 0 0 0 0 4 98274
-0.004507 0.004492 0.119362 0.167077 -0.251895 0.653966 -0.062500 0 0 0 0 0 0 4 99276
-0.004514 0.004498 0.119362 0.062695 -0.154731 0.643997 -0.062500 0 0 0 0 0 0 4 100268
-0.004542 0.004523 0.119359 0.322267 -0.387241 0.677294 -0.062500 0 0 0 0 0 0 4 101268
-0.004556 0.004536 0.119358 0.169052 -0.248254 0.658024 -0.062500 0 0 0 0 0 0 4 102269
-0.004563 0.004542 0.119358 0.063684 -0.152912 0.648084 -0.062500 0 0 0 0 0 0 4 103268
-0.004590 0.004567 0.119355 0.322791 -0.386230 0.681768 -0.062500 0 0 0 0 0 0 4 104269
-0.004604 0.004579 0.119354 0.169329 -0.247752 0.662317 -0.062500 0 0 0 0 0 0 4 105270
-0.004611 0.004586 0.119354 0.063826 -0.152655 0.652284 -0.062500 0 0 0 0 0 0 4 106268
-0.004639 0.004611 0.119351 0.322919 -0.386015 0.686304 -0.062500 0 0 0 0 0 0 4 107250
-0.004653 0.004623 0.119350 0.169397 -0.247642 0.666662 -0.062500 0 0 0 0 0 0 4 108268
-0.004660 0.004629 0.119350 0.063876 -0.152622 0.656527 -0.062500 0 0 0 0 0 0 4 109268
-0.004687 0.004654 0.119347 0.319726 -0.394386 0.690888 -0.062500 0 0 0 0 0 0 4 110260
-0.004701 0.004667 0.119346 0.166205 -0.256088 0.671039 -0.062500 0 0 0 0 0 0 4 111267
-0.004708 0.004673 0.119346 0.060660 -0.161069 0.660822 -0.062500 0 0 0 0 0 0 4 112259
-0.004712 0.004676 0.119345 0.004844 -0.110878 0.656884 -0.062500 0 0 0 0 0 0 4 113328
-0.004720 0.004697 0.119365 0.067851 -0.317985 0.385168 -0.062500 0 0 0 0 0 0 4 114312
-0.004729 0.004724 0.119360 0.076317 -0.424920 0.680658 -0.062500 0 0 0 0 0 0 4 115325
-0.004733 0.004737 0.119358 0.021790 -0.261812 0.669054 -0.062500 0 0 0 0 0 0 4 116309
-0.004755 0.004749 0.119366 0.240249 -0.219979 0.527970 -0.062500 0 0 0 0 0 0 4 117310
-0.004766 0.004754 0.119369 0.119165 -0.138839 0.582500 -0.062500 0 0 0 0 0 0 4 118325
-0.004776 0.004774 0.119358 0.099478 -0.314660 0.776424 -0.062500 0 0 0 0 0 0 4 119308
-0.004801 0.004789 0.119364 0.287094 -0.267935 0.582348 -0.062500 0 0 0 0 0 0 4 120323
-0.004813 0.004796 0.119365 0.144172 -0.165635 0.605744 -0.062500 0 0 0 0 0 0 4 121325
-0.004819 0.004800 0.119366 0.049851 -0.107329 0.622936 -0.062500 0 0 0 0 0 0 4 122310
-0.004841 0.004806 0.119375 0.253343 -0.139809 0.504694 -0.062500 0 0 0 0 0 0 4 123322
-0.004857 0.004827 0.119367 0.187817 -0.319370 0.732902 -0.062500 0 0 0 0 0 0 4 124308
-0.004865 0.004837 0.119364 0.080363 -0.208194 0.685379 -0.062500 0 0 0 0 0 0 4 125251
-0.004869 0.004842 0.119363 0.017748 -0.131333 0.656013 -0.062500 0 0 0 0 0 0 4 126241
-0.004891 0.004849 0.119371 0.237839 -0.152501 0.519559 -0.062500 0 0 0 0 0 0 4 127252
-0.004906 0.004870 0.119362 0.179329 -0.334196 0.741144 -0.062500 0 0 0 0 0 0 4 128241
-0.004914 0.004880 0.119359 0.075783 -0.219892 0.691153 -0.062500 0 0 0 0 0 0 4 129252
-0.004918 0.004886 0.119358 0.015088 -0.141428 0.660915 -0.062500 0 0 0 0 0 0 4 130242
-0.004940 0.004893 0.119367 0.236210 -0.161808 0.524356 -0.062500 0 0 0 0 0 0 4 131243
-0.004955 0.004914 0.119358 0.179229 -0.319952 0.745881 -0.062500 0 0 0 0 0 0 4 132251
-0.004963 0.004924 0.119355 0.075957 -0.205497 0.695732 -0.062500 0 0 0 0 0 0 4 133241
-0.004967 0.004929 0.119354 0.015367 -0.126965 0.665406 -0.062500 0 0 0 0 0 0 4 134252
-0.004988 0.004937 0.119362 0.236687 -0.147356 0.529044 -0.062500 0 0 0 0 0 0 4 135242
-0.004999 0.004940 0.119365 0.117011 -0.099154 0.585374 -0.062500 0 0 0 0 0 0 4 136250
-0.005009 0.004959 0.119354 0.097721 -0.291127 0.780641 -0.062500 0 0 0 0 0 0 4 137247
-0.005034 0.004973 0.119360 0.286703 -0.253317 0.587557 -0.062500 0 0 0 0 0 0 4 138251
-0.005046 0.004980 0.119361 0.143791 -0.155274 0.610310 -0.062500 0 0 0 0 0 0 4 139256
-0.005052 0.004984 0.119362 0.049415 -0.099094 0.627212 -0.062500 0 0 0 0 0 0 4 140255
-0.005079 0.005007 0.119359 0.315595 -0.353362 0.675303 -0.062500 0 0 0 0 0 0 4 141255
-0.005093 0.005019 0.119358 0.165596 -0.226623 0.657829 -0.062500 0 0 0 0 0 0 4 142228
-0.005100 0.005025 0.119358 0.061798 -0.137502 0.648184 -0.062500 0 0 0 0 0 0 4 143253
-0.005103 0.005028 0.119358 0.006844 -0.090247 0.644429 -0.062500 0 0 0 0 0 0 4 144262
-0.005129 0.005051 0.119355 0.294777 -0.356228 0.684782 -0.062500 0 0 0 0 0 0 4 145258
-0.005142 0.005063 0.119354 0.155477 -0.231760 0.664174 -0.062500 0 0 0 0 0 0 4 146258
-0.005149 0.005069 0.119353 0.056976 -0.143711 0.653409 -0.062500 0 0 0 0 0 0 4 147249
-0.005172 0.005077 0.119362 0.258152 -0.159328 0.525572 -0.062500 0 0 0 0 0 0 4 148260
-0.005183 0.005080 0.119365 0.127859 -0.108668 0.584274 -0.062500 0 0 0 0 0 0 4 149256
-0.005193 0.005099 0.119354 0.102991 -0.299028 0.780865 -0.062500 0 0 0 0 0 0 4 150254
-0.005218 0.005113 0.119359 0.288558 -0.244568 0.588632 -0.062500 0 0 0 0 0 0 4 151234
-0.005230 0.005120 0.119361 0.144171 -0.146286 0.610927 -0.062500 0 0 0 0 0 0 4 152261
-0.005237 0.005124 0.119362 0.049029 -0.089976 0.627595 -0.062500 0 0 0 0 0 0 4 153343
-0.005259 0.005131 0.119371 0.253243 -0.123773 0.510995 -0.062500 0 0 0 0 0 0 4 154332
-0.005275 0.005151 0.119362 0.186237 -0.302612 0.739395 -0.062500 0 0 0 0 0 0 4 155343
-0.005283 0.005161 0.119359 0.078938 -0.192187 0.690897 -0.062500 0 0 0 0 0 0 4 156326
-0.005287 0.005166 0.119358 0.016322 -0.115714 0.661034 -0.062500 0 0 0 0 0 0 4 157321
-0.005309 0.005173 0.119366 0.237479 -0.137357 0.526219 -0.062500 0 0 0 0 0 0 4 158338
-0.005319 0.005177 0.119369 0.117133 -0.094542 0.581846 -0.062500 0 0 0 0 0 0 4 159328
-0.005325 0.005179 0.119370 0.035151 -0.066017 0.611537 -0.062500 0 0 0 0 0 0 4 160327
-0.005332 0.005196 0.119359 0.054170 -0.271706 0.789098 -0.062500 0 0 0 0 0 0 4 161327
-0.005356 0.005210 0.119363 0.265573 -0.241963 0.589611 -0.062500 0 0 0 0 0 0 4 162327
-0.005367 0.005217 0.119365 0.132914 -0.147572 0.608697 -0.062500 0 0 0 0 0 0 4 163326
-0.005373 0.005220 0.119366 0.043600 -0.093156 0.624195 -0.062500 0 0 0 0 0 0 4 164325
-0.005395 0.005227 0.119375 0.251065 -0.128000 0.507774 -0.062500 0 0 0 0 0 0 4 165327
-0.005411 0.005247 0.119366 0.185063 -0.306965 0.736097 -0.062500 0 0 0 0 0 0 4 166329
-0.005419 0.005257 0.119363 0.078560 -0.196886 0.687255 -0.062500 0 0 0 0 0 0 4 167343
-0.005443 0.005267 0.119371 0.270583 -0.183147 0.534721 -0.062500 0 0 0 0 0 0 4 168325
-0.005454 0.005272 0.119373 0.133868 -0.115336 0.582505 -0.062500 0 0 0 0 0 0 4 169330
-0.005460 0.005274 0.119374 0.043609 -0.076514 0.609265 -0.062500 0 0 0 0 0 0 4 170324
-0.005463 0.005275 0.119374 -0.003202 -0.057014 0.619637 -0.062500 0 0 0 0 0 0 4 171327
-0.005484 0.005281 0.119383 0.227760 -0.109977 0.501029 -0.062500 0 0 0 0 0 0 4 172330
-0.005499 0.005300 0.119375 0.173285 -0.297814 0.728371 -0.062500 0 0 0 0 0 0 4 173327
-0.005507 0.005310 0.119371 0.072709 -0.192337 0.679007 -0.062500 0 0 0 0 0 0 4 174328
-0.005530 0.005320 0.119379 0.266079 -0.163502 0.526658 -0.062500 0 0 0 0 0 0 4 175325
-0.005542 0.005325 0.119382 0.130722 -0.100064 0.574161 -0.062500 0 0 0 0 0 0 4 176326
-0.005548 0.005327 0.119383 0.041122 -0.061785 0.600806 -0.062500 0 0 0 0 0 0 4 177324
-0.005570 0.005333 0.119392 0.249241 -0.105201 0.489152 -0.062500 0 0 0 0 0 0 4 178316
-0.005581 0.005336 0.119395 0.121662 -0.068595 0.552171 -0.062500 0 0 0 0 0 0 4 179328
-0.005591 0.005354 0.119384 0.097630 -0.265380 0.751161 -0.062500 0 0 0 0 0 0 4 180309
-0.005616 0.005368 0.119389 0.287149 -0.231733 0.560750 -0.062500 0 0 0 0 0 0 4 181330
-0.005629 0.005375 0.119391 0.142773 -0.135318 0.582049 -0.062500 0 0 0 0 0 0 4 182334
-0.005635 0.005379 0.119391 0.047578 -0.079910 0.598248 -0.062500 0 0 0 0 0 0 4 183326
-0.005657 0.005385 0.119400 0.252845 -0.114466 0.483174 -0.062500 0 0 0 0 0 0 4 184327
-0.005656 0.005402 0.119414 -0.039927 -0.255872 0.399838 -0.062500 0 0 0 0 0 0 4 185330
-0.005655 0.005411 0.119418 -0.063867 -0.155284 0.501793 -0.062500 0 0 0 0 0 0 4 186324
-0.005654 0.005415 0.119420 -0.060965 -0.089967 0.550596 -0.062500 0 0 0 0 0 0 4 187325
-0.005678 0.005438 0.119417 0.258994 -0.338613 0.614578 -0.062500 0 0 0 0 0 0 4 188323
-0.005690 0.005450 0.119416 0.136028 -0.210006 0.599190 -0.062500 0 0 0 0 0 0 4 189326
-0.005696 0.005456 0.119416 0.045720 -0.120015 0.589907 -0.062500 0 0 0 0 0 0 4 190324
-0.005719 0.005464 0.119425 0.252588 -0.135086 0.464952 -0.062500 0 0 0 0 0 0 4 191324
-0.005730 0.005468 0.119428 0.123506 -0.083682 0.522548 -0.062500 0 0 0 0 0 0 4 192324
-0.005736 0.005470 0.119429 0.037348 -0.053445 0.552826 -0.062500 0 0 0 0 0 0 4 193310
-0.005763 0.005492 0.119426 0.309182 -0.323237 0.610565 -0.062500 0 0 0 0 0 0 4 194323
-0.005776 0.005504 0.119425 0.161413 -0.203847 0.592497 -0.062500 0 0 0 0 0 0 4 195307
-0.005783 0.005509 0.119424 0.058597 -0.118422 0.582235 -0.062500 0 0 0 0 0 0 4 196322
-0.005806 0.005517 0.119433 0.259418 -0.135812 0.457298 -0.062500 0 0 0 0 0 0 4 197308
-0.005817 0.005521 0.119436 0.127063 -0.085504 0.514570 -0.062500 0 0 0 0 0 0 4 198320
-0.005823 0.005522 0.119437 0.039251 -0.055812 0.544713 -0.062500 0 0 0 0 0 0 4 199308
-0.005826 0.005523 0.119437 -0.006234 -0.040986 0.556254 -0.062500 0 0 0 0 0 0 4 200319
-0.005852 0.005545 0.119434 0.286096 -0.297357 0.607144 -0.062500 0 0 0 0 0 0 4 201306
-0.005864 0.005556 0.119433 0.149332 -0.181844 0.586087 -0.062500 0 0 0 0 0 0 4 202320
-0.005871 0.005562 0.119432 0.051948 -0.098342 0.574713 -0.062500 0 0 0 0 0 0 4 203304
-0.005874 0.005565 0.119432 0.000132 -0.053818 0.570298 -0.062500 0 0 0 0 0 0 4 204320
-0.005895 0.005571 0.119441 0.229399 -0.094092 0.448175 -0.062500 0 0 0 0 0 0 4 205320
-0.005906 0.005574 0.119444 0.111323 -0.055454 0.506133 -0.062500 0 0 0 0 0 0 4 206304
-0.005911 0.005575 0.119445 0.030690 -0.031633 0.536487 -0.062500 0 0 0 0 0 0 4 207320
-0.005938 0.005598 0.119442 0.305269 -0.301546 0.595432 -0.062500 0 0 0 0 0 0 4 208304
-0.005952 0.005609 0.119441 0.158872 -0.183879 0.576823 -0.062500 0 0 0 0 0 0 4 209249
-0.005958 0.005615 0.119440 0.056705 -0.101493 0.566265 -0.062500 0 0 0 0 0 0 4 210239
-0.005981 0.005622 0.119449 0.258302 -0.119407 0.441964 -0.062500 0 0 0 0 0 0 4 211248
-0.005993 0.005626 0.119452 0.125831 -0.069245 0.498812 -0.062500 0 0 0 0 0 0 4 212240
-0.005998 0.005628 0.119453 0.037959 -0.039622 0.528742 -0.062500 0 0 0 0 0 0 4 213249
-0.006001 0.005629 0.119453 -0.007538 -0.024856 0.540221 -0.062500 0 0 0 0 0 0 4 214239
-0.006007 0.005646 0.119441 0.030360 -0.236368 0.712240 -0.062500 0 0 0 0 0 0 4 215249
-0.006030 0.005660 0.119446 0.254570 -0.211269 0.512385 -0.062500 0 0 0 0 0 0 4 216240
-0.006042 0.005666 0.119447 0.126172 -0.118623 0.528543 -0.062500 0 0 0 0 0 0 4 217249
-0.006047 0.005670 0.119448 0.038790 -0.065010 0.542774 -0.062500 0 0 0 0 0 0 4 218239
-0.006070 0.005676 0.119457 0.249146 -0.100717 0.428815 -0.062500 0 0 0 0 0 0 4 219249
-0.006085 0.005696 0.119448 0.181597 -0.278364 0.657157 -0.062500 0 0 0 0 0 0 4 220239
-0.006093 0.005706 0.119444 0.075651 -0.169005 0.606868 -0.062500 0 0 0 0 0 0 4 221248
-0.006117 0.005716 0.119452 0.269788 -0.156078 0.456554 -0.062500 0 0 0 0 0 0 4 222256
-0.006129 0.005721 0.119455 0.132034 -0.088097 0.502473 -0.062500 0 0 0 0 0 0 4 223256
-0.006135 0.005723 0.119455 0.041219 -0.049180 0.528407 -0.062500 0 0 0 0 0 0 4 224257
-0.006157 0.005729 0.119464 0.250425 -0.092703 0.419072 -0.062500 0 0 0 0 0 0 4 225240
-0.006173 0.005749 0.119455 0.181956 -0.257982 0.648901 -0.062500 0 0 0 0 0 0 4 226261
-0.006181 0.005759 0.119452 0.075800 -0.150721 0.598983 -0.062500 0 0 0 0 0 0 4 227258
-0.006185 0.005764 0.119451 0.013670 -0.075845 0.568342 -0.062500 0 0 0 0 0 0 4 228261
-0.006207 0.005772 0.119459 0.237457 -0.098837 0.437081 -0.062500 0 0 0 0 0 0 4 229258
-0.006218 0.005775 0.119462 0.115444 -0.050945 0.490507 -0.062500 0 0 0 0 0 0 4 230255
-0.006223 0.005777 0.119463 0.032733 -0.022406 0.519180 -0.062500 0 0 0 0 0 0 4 231257
-0.006250 0.005799 0.119460 0.306597 -0.289563 0.579647 -0.062500 0 0 0 0 0 0 4 232255
-0.006264 0.005811 0.119459 0.159638 -0.170907 0.559841 -0.062500 0 0 0 0 0 0 4 233255
-0.006270 0.005816 0.119458 0.057112 -0.085869 0.548671 -0.062500 0 0 0 0 0 0 4 234226
-0.006294 0.005824 0.119467 0.259325 -0.103726 0.425487 -0.062500 0 0 0 0 0 0 4 235226
-0.006305 0.005828 0.119470 0.126299 -0.053292 0.481526 -0.062500 0 0 0 0 0 0 4 236256
-0.006311 0.005829 0.119471 0.038108 -0.023543 0.511089 -0.062500 0 0 0 0 0 0 4 237263
-0.006338 0.005852 0.119467 0.309366 -0.290016 0.572461 -0.062500 0 0 0 0 0 0 4 238223
-0.006351 0.005863 0.119466 0.161072 -0.171153 0.552484 -0.062500 0 0 0 0 0 0 4 239256
-0.006358 0.005869 0.119466 0.057820 -0.085990 0.541193 -0.062500 0 0 0 0 0 0 4 240256
-0.006362 0.005872 0.119466 0.003044 -0.040665 0.536783 -0.062500 0 0 0 0 0 0 4 241238
-0.006383 0.005878 0.119474 0.231945 -0.082380 0.416760 -0.062500 0 0 0 0 0 0 4 242257
-0.006398 0.005898 0.119465 0.172413 -0.261350 0.642432 -0.062500 0 0 0 0 0 0 4 243251
-0.006406 0.005908 0.119462 0.071067 -0.153256 0.590570 -0.062500 0 0 0 0 0 0 4 244254
-0.006430 0.005918 0.119469 0.268283 -0.141142 0.440964 -0.062500 0 0 0 0 0 0 4 245256
-0.006442 0.005923 0.119472 0.131168 -0.073323 0.485912 -0.062500 0 0 0 0 0 0 4 246253
-0.006447 0.005925 0.119473 0.040607 -0.034480 0.511407 -0.062500 0 0 0 0 0 0 4 247253
-0.006455 0.005943 0.119461 0.053551 -0.232870 0.690341 -0.062500 0 0 0 0 0 0 4 248255
-0.006479 0.005957 0.119465 0.267386 -0.202516 0.494132 -0.062500 0 0 0 0 0 0 4 249256
-0.006491 0.005964 0.119467 0.134093 -0.088324 0.509713 -0.062500 0 0 0 0 0 0 4 250254
-0.006496 0.005967 0.119467 0.043367 -0.033232 0.523574 -0.062500 0 0 0 0 0 0 4 251255
-0.006519 0.005974 0.119476 0.253264 -0.068482 0.411457 -0.062500 0 0 0 0 0 0 4 252255
-0.006530 0.005977 0.119479 0.123779 -0.026993 0.470652 -0.062500 0 0 0 0 0 0 4 253257
-0.006536 0.005979 0.119480 0.037470 -0.001815 0.501256 -0.062500 0 0 0 0 0 0 4 254248
-0.006543 0.005996 0.119468 0.052563 -0.207006 0.682205 -0.062500 0 0 0 0 0 0 4 255254
-0.006567 0.006010 0.119472 0.267920 -0.180307 0.486969 -0.062500 0 0 0 0 0 0 4 256255
-0.006579 0.006017 0.119474 0.133569 -0.086530 0.502521 -0.062500 0 0 0 0 0 0 4 257253
-0.006584 0.006020 0.119474 0.043128 -0.032347 0.516333 -0.062500 0 0 0 0 0 0 4 258252
-0.006607 0.006027 0.119483 0.253155 -0.069232 0.404580 -0.062500 0 0 0 0 0 0 4 259254
-0.006618 0.006030 0.119486 0.123606 -0.027941 0.463565 -0.062500 0 0 0 0 0 0 4 260255
-0.006624 0.006031 0.119487 0.037255 -0.002856 0.494068 -0.062500 0 0 0 0 0 0 4 261254
-0.006631 0.006049 0.119475 0.052195 -0.207954 0.675197 -0.062500 0 0 0 0 0 0 4 262246
-0.006655 0.006063 0.119480 0.267937 -0.181423 0.480241 -0.062500 0 0 0 0 0 0 4 263255
-0.006667 0.006069 0.119481 0.133483 -0.087669 0.495552 -0.062500 0 0 0 0 0 0 4 264242
-0.006672 0.006073 0.119482 0.042965 -0.033477 0.509239 -0.062500 0 0 0 0 0 0 4 265256
-0.006695 0.006079 0.119490 0.253425 -0.069296 0.397820 -0.062500 0 0 0 0 0 0 4 266250
-0.006706 0.006082 0.119493 0.123747 -0.027963 0.456576 -0.062500 0 0 0 0 0 0 4 267255
-0.006712 0.006084 0.119494 0.037304 -0.002856 0.487020 -0.062500 0 0 0 0 0 0 4 268255
-0.006739 0.006106 0.119491 0.309915 -0.271183 0.551398 -0.062500 0 0 0 0 0 0 4 269258
-0.006753 0.006117 0.119490 0.162106 -0.153806 0.530249 -0.062500 0 0 0 0 0 0 4 270247
-0.006759 0.006123 0.119489 0.058984 -0.069393 0.518331 -0.062500 0 0 0 0 0 0 4 271252
-0.006763 0.006126 0.119489 0.004205 -0.024416 0.513654 -0.062500 0 0 0 0 0 0 4 272251
-0.006784 0.006132 0.119497 0.234398 -0.065004 0.395278 -0.062500 0 0 0 0 0 0 4 273256
-0.006795 0.006135 0.119500 0.114305 -0.025898 0.451168 -0.062500 0 0 0 0 0 0 4 274252
-0.006800 0.006137 0.119501 0.032592 -0.001838 0.480558 -0.062500 0 0 0 0 0 0 4 275240
-0.006823 0.006142 0.119510 0.247962 -0.055100 0.375346 -0.062500 0 0 0 0 0 0 4 276248
-0.006834 0.006145 0.119513 0.120708 -0.021665 0.435836 -0.062500 0 0 0 0 0 0 4 277306
-0.006844 0.006163 0.119502 0.094856 -0.217829 0.636670 -0.062500 0 0 0 0 0 0 4 278319
-0.006849 0.006172 0.119498 0.035230 -0.103755 0.566475 -0.062500 0 0 0 0 0 0 4 279304
-0.006871 0.006182 0.119505 0.254135 -0.099037 0.411337 -0.062500 0 0 0 0 0 0 4 280319
-0.006883 0.006186 0.119507 0.126573 -0.034511 0.452539 -0.062500 0 0 0 0 0 0 4 281238
-0.006888 0.006188 0.119508 0.040674 0.002746 0.476572 -0.062500 0 0 0 0 0 0 4 282238
-0.006911 0.006194 0.119517 0.254384 -0.042042 0.369846 -0.062500 0 0 0 0 0 0 4 283246
-0.006922 0.006197 0.119520 0.125856 -0.005169 0.429466 -0.062500 0 0 0 0 0 0 4 284236
-0.006927 0.006199 0.119521 0.040010 0.017665 0.460135 -0.062500 0 0 0 0 0 0 4 285247
-0.006930 0.006199 0.119521 -0.004364 0.028985 0.471889 -0.062500 0 0 0 0 0 0 4 286237
-0.006951 0.006204 0.119530 0.231997 -0.029046 0.360175 -0.062500 0 0 0 0 0 0 4 287246
-0.006966 0.006224 0.119521 0.173843 -0.215838 0.587870 -0.062500 0 0 0 0 0 0 4 288247
-0.006974 0.006233 0.119517 0.074350 -0.112691 0.535687 -0.062500 0 0 0 0 0 0 4 289246
-0.006978 0.006238 0.119516 0.015420 -0.039870 0.504001 -0.062500 0 0 0 0 0 0 4 290237
-0.007000 0.006246 0.119524 0.242833 -0.064309 0.375732 -0.062500 0 0 0 0 0 0 4 291246
-0.007010 0.006249 0.119527 0.120383 -0.016580 0.427210 -0.062500 0 0 0 0 0 0 4 292236
-0.007016 0.006251 0.119528 0.037399 0.011874 0.454953 -0.062500 0 0 0 0 0 0 4 293245
-0.007018 0.006252 0.119528 -0.005623 0.026053 0.465684 -0.062500 0 0 0 0 0 0 4 294237
-0.007039 0.006257 0.119537 0.231646 -0.031413 0.353980 -0.062500 0 0 0 0 0 0 4 295247
-0.007050 0.006259 0.119539 0.114544 -0.000340 0.411258 -0.062500 0 0 0 0 0 0 4 296251
-0.007055 0.006261 0.119540 0.034378 0.019645 0.441078 -0.062500 0 0 0 0 0 0 4 297235
-0.007057 0.006261 0.119541 -0.007168 0.029557 0.452542 -0.062500 0 0 0 0 0 0 4 298253
-0.007063 0.006278 0.119529 0.031142 -0.182614 0.626989 -0.062500 0 0 0 0 0 0 4 299245
-0.007086 0.006292 0.119533 0.260614 -0.160446 0.430833 -0.062500 0 0 0 0 0 0 4 300253
-0.007098 0.006299 0.119534 0.131687 -0.068555 0.443919 -0.062500 0 0 0 0 0 0 4 301251
-0.007103 0.006302 0.119535 0.043799 -0.015255 0.456696 -0.062500 0 0 0 0 0 0 4 302259
-0.007106 0.006304 0.119535 -0.002157 0.011878 0.462007 -0.062500 0 0 0 0 0 0 4 303254
-0.007128 0.006309 0.119543 0.233677 -0.038204 0.348749 -0.062500 0 0 0 0 0 0 4 304254
-0.007138 0.006312 0.119546 0.115599 -0.003740 0.405155 -0.062500 0 0 0 0 0 0 4 305247
-0.007143 0.006313 0.119547 0.034909 0.017941 0.434633 -0.062500 0 0 0 0 0 0 4 306254
-0.007146 0.006314 0.119547 -0.006885 0.028698 0.445975 -0.062500 0 0 0 0 0 0 4 307223
-0.007167 0.006319 0.119556 0.231332 -0.029730 0.335034 -0.062500 0 0 0 0 0 0 4 308253
-0.007177 0.006321 0.119559 0.114374 0.000515 0.392106 -0.062500 0 0 0 0 0 0 4 309254
-0.007182 0.006323 0.119560 0.034276 0.020086 0.421829 -0.062500 0 0 0 0 0 0 4 310255
-0.007185 0.006323 0.119560 -0.007208 0.029773 0.433236 -0.062500 0 0 0 0 0 0 4 311255
-0.007186 0.006323 0.119560 -0.027846 0.034435 0.437375 -0.062500 0 0 0 0 0 0 4 312256
-0.007211 0.006345 0.119556 0.279866 -0.243744 0.494517 -0.062500 0 0 0 0 0 0 4 313256
-0.007224 0.006356 0.119555 0.149129 -0.131565 0.468296 -0.062500 0 0 0 0 0 0 4 314251
-0.007230 0.006362 0.119554 0.054350 -0.049663 0.454297 -0.062500 0 0 0 0 0 0 4 315251
-0.007233 0.006364 0.119554 0.003650 -0.005886 0.448866 -0.062500 0 0 0 0 0 0 4 316251
-0.007255 0.006371 0.119562 0.237032 -0.048353 0.332243 -0.062500 0 0 0 0 0 0 4 317224
-0.007266 0.006374 0.119565 0.117292 -0.009411 0.386956 -0.062500 0 0 0 0 0 0 4 318252
-0.007271 0.006375 0.119566 0.035722 0.014574 0.415803 -0.062500 0 0 0 0 0 0 4 319251
-0.007273 0.006376 0.119567 -0.006533 0.026491 0.426927 -0.062500 0 0 0 0 0 0 4 320251
-0.007294 0.006381 0.119575 0.231817 -0.031434 0.316453 -0.062500 0 0 0 0 0 0 4 321255
-0.007305 0.006383 0.119578 0.121929 0.020139 0.373224 -0.062500 0 0 0 0 0 0 4 322255
-0.007310 0.006384 0.119579 0.041681 0.039866 0.402787 -0.062500 0 0 0 0 0 0 4 323254
-0.007312 0.006385 0.119579 0.000120 0.049641 0.414146 -0.062500 0 0 0 0 0 0 4 324251
-0.007314 0.006385 0.119579 -0.020551 0.054336 0.418271 -0.062500 0 0 0 0 0 0 4 325251
-0.007334 0.006390 0.119588 0.228694 -0.007114 0.305403 -0.062500 0 0 0 0 0 0 4 326253
-0.007344 0.006393 0.119591 0.116722 0.021770 0.361156 -0.062500 0 0 0 0 0 0 4 327223
-0.007349 0.006394 0.119592 0.039107 0.040674 0.390361 -0.062500 0 0 0 0 0 0 4 328252
-0.007352 0.006394 0.119592 -0.001185 0.050049 0.401618 -0.062500 0 0 0 0 0 0 4 329254
-0.007373 0.006399 0.119600 0.238399 -0.009188 0.291508 -0.062500 0 0 0 0 0 0 4 330247
-0.007383 0.006402 0.119603 0.121548 0.020752 0.348103 -0.062500 0 0 0 0 0 0 4 331380
-0.007388 0.006403 0.119604 0.041467 0.040175 0.377604 -0.062500 0 0 0 0 0 0 4 332374
-0.007391 0.006404 0.119604 -0.000008 0.049796 0.388958 -0.062500 0 0 0 0 0 0 4 333380
-0.007412 0.006409 0.119613 0.239120 -0.009330 0.279046 -0.062500 0 0 0 0 0 0 4 334377
-0.007422 0.006411 0.119616 0.121898 0.020688 0.335579 -0.062500 0 0 0 0 0 0 4 335378
-0.007428 0.006412 0.119617 0.041658 0.040145 0.365038 -0.062500 0 0 0 0 0 0 4 336366
-0.007430 0.006413 0.119617 0.000095 0.049783 0.376375 -0.062500 0 0 0 0 0 0 4 337377
-0.007431 0.006413 0.119617 -0.020573 0.054404 0.380478 -0.062500 0 0 0 0 0 0 4 338376
-0.007456 0.006435 0.119613 0.287199 -0.225232 0.439028 -0.062500 0 0 0 0 0 0 4 339378
-0.007469 0.006446 0.119612 0.156386 -0.113130 0.412147 -0.062500 0 0 0 0 0 0 4 340376
-0.007475 0.006451 0.119611 0.061489 -0.031268 0.397795 -0.062500 0 0 0 0 0 0 4 341378
-0.007479 0.006454 0.119611 0.010732 0.012517 0.392211 -0.062500 0 0 0 0 0 0 4 342374
-0.007500 0.006460 0.119619 0.244838 -0.029007 0.276559 -0.062500 0 0 0 0 0 0 4 343376
-0.007511 0.006463 0.119622 0.124706 0.010006 0.330709 -0.062500 0 0 0 0 0 0 4 344377
-0.007516 0.006465 0.119623 0.042922 0.034017 0.359292 -0.062500 0 0 0 0 0 0 4 345347
-0.007519 0.006465 0.119623 0.000576 0.045948 0.370319 -0.062500 0 0 0 0 0 0 4 346348
-0.007520 0.006466 0.119623 -0.020511 0.051725 0.374327 -0.062500 0 0 0 0 0 0 4 347251
-0.007521 0.006466 0.119623 -0.030927 0.054533 0.375739 -0.062500 0 0 0 0 0 0 4 348343
-0.007541 0.006471 0.119632 0.223987 -0.007902 0.262787 -0.062500 0 0 0 0 0 0 4 349237
-0.007551 0.006473 0.119634 0.114207 0.020585 0.317738 -0.062500 0 0 0 0 0 0 4 350245
-0.007556 0.006474 0.119635 0.037658 0.039318 0.346599 -0.062500 0 0 0 0 0 0 4 351360
-0.007558 0.006475 0.119636 -0.002055 0.048606 0.357744 -0.062500 0 0 0 0 0 0 4 352245
-0.007559 0.006475 0.119636 -0.021810 0.053045 0.361767 -0.062500 0 0 0 0 0 0 4 353375
-0.007580 0.006480 0.119644 0.228613 -0.008624 0.249912 -0.062500 0 0 0 0 0 0 4 354258
-0.007590 0.006482 0.119647 0.116515 0.020236 0.305123 -0.062500 0 0 0 0 0 0 4 355383
-0.007595 0.006483 0.119648 0.038790 0.039139 0.334051 -0.062500 0 0 0 0 0 0 4 356374
-0.007617 0.006489 0.119656 0.258788 -0.015318 0.232061 -0.062500 0 0 0 0 0 0 4 357385
-0.007628 0.006491 0.119659 0.131480 0.016999 0.290737 -0.062500 0 0 0 0 0 0 4 358375
-0.007634 0.006493 0.119660 0.046219 0.037562 0.320889 -0.062500 0 0 0 0 0 0 4 359258
-0.007636 0.006493 0.119661 0.002184 0.047743 0.332491 -0.062500 0 0 0 0 0 0 4 360373
-0.007638 0.006494 0.119661 -0.019694 0.052636 0.336676 -0.062500 0 0 0 0 0 0 4 361259
-0.007638 0.006494 0.119661 -0.030524 0.054977 0.338167 -0.062500 0 0 0 0 0 0 4 362247
-0.007659 0.006499 0.119669 0.224529 -0.007725 0.225725 -0.062500 0 0 0 0 0 0 4 363259
-0.007669 0.006501 0.119672 0.113962 0.018823 0.280429 -0.062500 0 0 0 0 0 0 4 364372
-0.007673 0.006502 0.119673 0.037248 0.037513 0.309194 -0.062500 0 0 0 0 0 0 4 365369
-0.007676 0.006503 0.119673 -0.002522 0.046783 0.320277 -0.062500 0 0 0 0 0 0 4 366359
-0.007677 0.006503 0.119673 -0.022302 0.051226 0.324305 -0.062500 0 0 0 0 0 0 4 367367
-0.007678 0.006503 0.119673 -0.032096 0.053354 0.325733 -0.062500 0 0 0 0 0 0 4 368358
-0.007698 0.006508 0.119682 0.223599 -0.009482 0.213415 -0.062500 0 0 0 0 0 0 4 369368
-0.007708 0.006510 0.119684 0.113775 0.018847 0.268025 -0.062500 0 0 0 0 0 0 4 370359
-0.007713 0.006511 0.119685 0.037158 0.037522 0.296748 -0.062500 0 0 0 0 0 0 4 371365
-0.007715 0.006512 0.119686 -0.002570 0.046783 0.307828 -0.062500 0 0 0 0 0 0 4 372362
-0.007716 0.006512 0.119686 -0.022327 0.051220 0.311837 -0.062500 0 0 0 0 0 0 4 373384
-0.007737 0.006517 0.119694 0.228543 -0.010534 0.200605 -0.062500 0 0 0 0 0 0 4 374361
-0.007747 0.006519 0.119697 0.116235 0.018337 0.255462 -0.062500 0 0 0 0 0 0 4 375373
-0.007752 0.006521 0.119698 0.038388 0.037278 0.284257 -0.062500 0 0 0 0 0 0 4 376381
-0.007755 0.006521 0.119698 -0.001988 0.046666 0.295369 -0.062500 0 0 0 0 0 0 4 377377
-0.007756 0.006521 0.119698 -0.022027 0.051163 0.299385 -0.062500 0 0 0 0 0 0 4 378376
-0.007756 0.006522 0.119698 -0.031968 0.053315 0.300822 -0.062500 0 0 0 0 0 0 4 379376
-0.007757 0.006522 0.119698 -0.036884 0.054378 0.301331 -0.062500 0 0 0 0 0 0 4 380377
-0.007777 0.006527 0.119706 0.221455 -0.009022 0.189014 -0.062500 0 0 0 0 0 0 4 381377
-0.007787 0.006529 0.119709 0.112722 0.019088 0.243342 -0.062500 0 0 0 0 0 0 4 382377
-0.007792 0.006530 0.119710 0.036634 0.037631 0.271924 -0.062500 0 0 0 0 0 0 4 383376
-0.007794 0.006530 0.119711 -0.002865 0.046829 0.282972 -0.062500 0 0 0 0 0 0 4 384376
-0.007795 0.006531 0.119711 -0.022466 0.051249 0.286976 -0.062500 0 0 0 0 0 0 4 385366
-0.007796 0.006531 0.119711 -0.032183 0.053372 0.288388 -0.062500 0 0 0 0 0 0 4 386378
-0.007816 0.006536 0.119719 0.223908 -0.009524 0.176563 -0.062500 0 0 0 0 0 0 4 387381
-0.007826 0.006538 0.119722 0.113932 0.018822 0.230918 -0.062500 0 0 0 0 0 0 4 388384
-0.007831 0.006539 0.119723 0.037226 0.037509 0.259520 -0.062500 0 0 0 0 0 0 4 389376
-0.007833 0.006540 0.119723 -0.002558 0.046771 0.270565 -0.062500 0 0 0 0 0 0 4 390370
-0.007834 0.006540 0.119723 -0.022322 0.051227 0.274557 -0.062500 0 0 0 0 0 0 4 391371
-0.007835 0.006540 0.119723 -0.032104 0.053356 0.275992 -0.062500 0 0 0 0 0 0 4 392376
-0.007855 0.006545 0.119731 0.224053 -0.009557 0.164317 -0.062500 0 0 0 0 0 0 4 393376
-0.007865 0.006547 0.119734 0.114001 0.018818 0.218582 -0.062500 0 0 0 0 0 0 4 394376
-0.007870 0.006548 0.119735 0.037255 0.037494 0.247138 -0.062500 0 0 0 0 0 0 4 395376
-0.007873 0.006549 0.119735 -0.003295 0.044619 0.258167 -0.062500 0 0 0 0 0 0 4 396375
-0.007886 0.006535 0.119725 0.138074 0.232280 0.408420 -0.062500 0 0 0 0 0 0 4 397376
-0.007893 0.006528 0.119721 0.068131 0.158107 0.339454 -0.062500 0 0 0 0 0 0 4 398376
-0.007897 0.006525 0.119720 0.016357 0.106169 0.302789 -0.062500 0 0 0 0 0 0 4 399375
-0.007919 0.006529 0.119728 0.248929 0.015435 0.176606 -0.062500 0 0 0 0 0 0 4 400373
-0.007930 0.006530 0.119730 0.126350 0.030053 0.225438 -0.062500 0 0 0 0 0 0 4 401365
-0.007935 0.006531 0.119731 0.043145 0.041971 0.252017 -0.062500 0 0 0 0 0 0 4 402375
-0.007938 0.006531 0.119732 0.000059 0.047915 0.262354 -0.062500 0 0 0 0 0 0 4 403375
-0.007939 0.006531 0.119732 -0.021378 0.050702 0.266114 -0.062500 0 0 0 0 0 0 4 404377
-0.007940 0.006531 0.119732 -0.032017 0.052020 0.267451 -0.062500 0 0 0 0 0 0 4 405363
-0.007960 0.006536 0.119740 0.223973 -0.011321 0.156134 -0.062500 0 0 0 0 0 0 4 406373
-0.007970 0.006539 0.119743 0.113565 0.016843 0.210197 -0.062500 0 0 0 0 0 0 4 407374
-0.007975 0.006540 0.119744 0.036641 0.035433 0.238648 -0.062500 0 0 0 0 0 0 4 408374
-0.007977 0.006540 0.119744 -0.003228 0.044668 0.249635 -0.062500 0 0 0 0 0 0 4 409375
-0.007978 0.006540 0.119744 -0.023029 0.049089 0.253632 -0.062500 0 0 0 0 0 0 4 410375
-0.007979 0.006541 0.119744 -0.032831 0.051217 0.255037 -0.062500 0 0 0 0 0 0 4 411378
-0.007979 0.006541 0.119744 -0.037699 0.052250 0.255550 -0.062500 0 0 0 0 0 0 4 412364
-0.008000 0.006546 0.119752 0.221260 -0.011230 0.144103 -0.062500 0 0 0 0 0 0 4 413372
-0.008009 0.006548 0.119755 0.112197 0.016873 0.197966 -0.062500 0 0 0 0 0 0 4 414372
-0.008014 0.006549 0.119756 0.035972 0.035446 0.226345 -0.062500 0 0 0 0 0 0 4 415376
-0.008017 0.006549 0.119756 -0.003564 0.044670 0.237317 -0.062500 0 0 0 0 0 0 4 416375
-0.008018 0.006550 0.119756 -0.023206 0.049092 0.241298 -0.062500 0 0 0 0 0 0 4 417373
-0.008018 0.006550 0.119756 -0.032925 0.051205 0.242706 -0.062500 0 0 0 0 0 0 4 418376
-0.008019 0.006550 0.119757 -0.037724 0.052252 0.243203 -0.062500 0 0 0 0 0 0 4 419375
-0.008039 0.006555 0.119764 0.221341 -0.011239 0.131940 -0.062500 0 0 0 0 0 0 4 420375
-0.008049 0.006557 0.119767 0.112259 0.016872 0.185703 -0.062500 0 0 0 0 0 0 4 421376
-0.008054 0.006558 0.119768 0.036007 0.035440 0.214044 -0.062500 0 0 0 0 0 0 4 422373
-0.008056 0.006559 0.119769 -0.003568 0.044672 0.225004 -0.062500 0 0 0 0 0 0 4 423376
-0.008057 0.006559 0.119769 -0.023194 0.049088 0.228965 -0.062500 0 0 0 0 0 0 4 424360
-0.008058 0.006559 0.119769 -0.032932 0.051216 0.230382 -0.062500 0 0 0 0 0 0 4 425369
-0.008058 0.006559 0.119769 -0.037736 0.052236 0.230887 -0.062500 0 0 0 0 0 0 4 426358
-0.008058 0.006559 0.119769 -0.040124 0.052752 0.231059 -0.062500 0 0 0 0 0 0 4 427367
-0.008079 0.006564 0.119777 0.220282 -0.011005 0.119834 -0.062500 0 0 0 0 0 0 4 428357
-0.008088 0.006566 0.119780 0.110807 0.014643 0.173482 -0.062500 0 0 0 0 0 0 4 429366
-0.008093 0.006568 0.119781 0.034762 0.033152 0.201765 -0.062500 0 0 0 0 0 0 4 430358
-0.008096 0.006568 0.119781 -0.004643 0.042353 0.212701 -0.062500 0 0 0 0 0 0 4 431366
-0.008097 0.006568 0.119781 -0.024213 0.046758 0.216669 -0.062500 0 0 0 0 0 0 4 432358
-0.008097 0.006568 0.119781 -0.033883 0.048890 0.218077 -0.062500 0 0 0 0 0 0 4 433367
-0.008130 0.006559 0.119779 0.383863 0.169015 0.254082 -0.062500 0 0 0 0 0 0 4 434357
-0.008147 0.006555 0.119778 0.213543 0.121111 0.237334 -0.062500 0 0 0 0 0 0 4 435366
-0.008155 0.006553 0.119777 0.089767 0.086860 0.228337 -0.062500 0 0 0 0 0 0 4 436357
-0.008159 0.006552 0.119777 0.023777 0.068870 0.224815 -0.062500 0 0 0 0 0 0 4 437366
-0.008161 0.006551 0.119777 -0.009722 0.059856 0.223535 -0.062500 0 0 0 0 0 0 4 438372
-0.008162 0.006551 0.119777 -0.026541 0.055358 0.223061 -0.062500 0 0 0 0 0 0 4 439367
-0.008163 0.006551 0.119777 -0.034973 0.053127 0.222900 -0.062500 0 0 0 0 0 0 4 440357
-0.008163 0.006550 0.119777 -0.039198 0.052010 0.222842 -0.062500 0 0 0 0 0 0 4 441367
-0.008183 0.006555 0.119785 0.220507 -0.012569 0.111916 -0.062500 0 0 0 0 0 0 4 442369
-0.008193 0.006558 0.119788 0.111359 0.015020 0.165328 -0.062500 0 0 0 0 0 0 4 443359
-0.008198 0.006559 0.119789 0.035060 0.033348 0.193512 -0.062500 0 0 0 0 0 0 4 444366
-0.008200 0.006559 0.119789 -0.004484 0.042445 0.204399 -0.062500 0 0 0 0 0 0 4 445367
-0.008202 0.006559 0.119789 -0.024144 0.046808 0.208356 -0.062500 0 0 0 0 0 0 4 446370
-0.008202 0.006560 0.119789 -0.033859 0.048895 0.209772 -0.062500 0 0 0 0 0 0 4 447371
-0.008202 0.006560 0.119789 -0.038689 0.049918 0.210280 -0.062500 0 0 0 0 0 0 4 448381
-0.008203 0.006560 0.119789 -0.041054 0.050418 0.210447 -0.062500 0 0 0 0 0 0 4 449374
-0.008223 0.006565 0.119797 0.219697 -0.013385 0.099766 -0.062500 0 0 0 0 0 0 4 450375
-0.008233 0.006567 0.119800 0.110952 0.014606 0.153123 -0.062500 0 0 0 0 0 0 4 451373
-0.008237 0.006568 0.119801 0.034854 0.033135 0.181269 -0.062500 0 0 0 0 0 0 4 452374
-0.008240 0.006569 0.119802 -0.004606 0.042347 0.192154 -0.062500 0 0 0 0 0 0 4 453374
-0.008241 0.006569 0.119802 -0.024211 0.046761 0.196111 -0.062500 0 0 0 0 0 0 4 454372
-0.008242 0.006569 0.119802 -0.033886 0.048875 0.197518 -0.062500 0 0 0 0 0 0 4 455375
-0.008242 0.006569 0.119802 -0.038673 0.049911 0.198025 -0.062500 0 0 0 0 0 0 4 456368
-0.008242 0.006569 0.119802 -0.041066 0.050411 0.198195 -0.062500 0 0 0 0 0 0 4 457379
-0.008262 0.006574 0.119810 0.219796 -0.013410 0.087675 -0.062500 0 0 0 0 0 0 4 458372
-0.008272 0.006576 0.119812 0.111019 0.014594 0.140956 -0.062500 0 0 0 0 0 0 4 459377
-0.008277 0.006577 0.119813 0.034889 0.033128 0.169058 -0.062500 0 0 0 0 0 0 4 460373
-0.008279 0.006578 0.119814 -0.004607 0.042338 0.179938 -0.062500 0 0 0 0 0 0 4 461375
-0.008281 0.006578 0.119814 -0.024197 0.046746 0.183876 -0.062500 0 0 0 0 0 0 4 462373
-0.008281 0.006578 0.119814 -0.033892 0.048885 0.185285 -0.062500 0 0 0 0 0 0 4 463374
-0.008281 0.006578 0.119814 -0.038687 0.049905 0.185791 -0.062500 0 0 0 0 0 0 4 464371
-0.008282 0.006578 0.119814 -0.041067 0.050420 0.185973 -0.062500 0 0 0 0 0 0 4 465375
-0.008302 0.006583 0.119822 0.218897 -0.015822 0.075600 -0.062500 0 0 0 0 0 0 4 466373
-0.008312 0.006586 0.119825 0.110050 0.012181 0.128799 -0.062500 0 0 0 0 0 0 4 467373
-0.008316 0.006587 0.119826 0.033859 0.030735 0.156858 -0.062500 0 0 0 0 0 0 4 468372
-0.008319 0.006587 0.119826 -0.005613 0.039951 0.167727 -0.062500 0 0 0 0 0 0 4 469373
-0.008320 0.006587 0.119826 -0.025203 0.044350 0.171662 -0.062500 0 0 0 0 0 0 4 470343
-0.008321 0.006588 0.119826 -0.034925 0.046494 0.173077 -0.062500 0 0 0 0 0 0 4 471372
-0.008321 0.006588 0.119826 -0.039699 0.047509 0.173572 -0.062500 0 0 0 0 0 0 4 472376
-0.008321 0.006588 0.119826 -0.042110 0.048021 0.173754 -0.062500 0 0 0 0 0 0 4 473374
-0.008321 0.006588 0.119826 -0.043277 0.048262 0.173810 -0.062500 0 0 0 0 0 0 4 474372
-0.008341 0.006593 0.119834 0.218401 -0.015703 0.063585 -0.062500 0 0 0 0 0 0 4 475373
-0.008351 0.006595 0.119837 0.109799 0.012241 0.116662 -0.062500 0 0 0 0 0 0 4 476374
-0.008368 0.006582 0.119827 0.194258 0.213809 0.291744 -0.062500 0 0 0 0 0 0 4 477375
-0.008377 0.006576 0.119824 0.095173 0.146760 0.231950 -0.062500 0 0 0 0 0 0 4 478374
-0.008382 0.006573 0.119823 0.028874 0.098219 0.198485 -0.062500 0 0 0 0 0 0 4 479373
-0.008384 0.006571 0.119822 -0.006935 0.073081 0.185376 -0.062500 0 0 0 0 0 0 4 480373
-0.008385 0.006570 0.119822 -0.025417 0.060646 0.180598 -0.062500 0 0 0 0 0 0 4 481374
-0.008386 0.006570 0.119822 -0.034853 0.054525 0.178884 -0.062500 0 0 0 0 0 0 4 482371
-0.008386 0.006570 0.119822 -0.039612 0.051488 0.178276 -0.062500 0 0 0 0 0 0 4 483373
-0.008386 0.006570 0.119822 -0.042023 0.049992 0.178060 -0.062500 0 0 0 0 0 0 4 484360
-0.008407 0.006575 0.119830 0.219145 -0.014845 0.067962 -0.062500 0 0 0 0 0 0 4 485366
-0.008417 0.006577 0.119833 0.110194 0.012650 0.120883 -0.062500 0 0 0 0 0 0 4 486374
-0.008421 0.006578 0.119834 0.033923 0.030964 0.148841 -0.062500 0 0 0 0 0 0 4 487374
-0.008424 0.006578 0.119834 -0.005601 0.040055 0.159671 -0.062500 0 0 0 0 0 0 4 488365
-0.008425 0.006579 0.119834 -0.025208 0.044415 0.163590 -0.062500 0 0 0 0 0 0 4 489370
-0.008426 0.006579 0.119834 -0.034919 0.046502 0.164992 -0.062500 0 0 0 0 0 0 4 490373
-0.008426 0.006579 0.119834 -0.039713 0.047537 0.165489 -0.062500 0 0 0 0 0 0 4 491375
-0.008426 0.006579 0.119834 -0.042097 0.048025 0.165675 -0.062500 0 0 0 0 0 0 4 492373
-0.008426 0.006579 0.119834 -0.043269 0.048254 0.165722 -0.062500 0 0 0 0 0 0 4 493374
-0.008426 0.006579 0.119834 -0.043865 0.048396 0.165762 -0.062500 0 0 0 0 0 0 4 494373
-0.008446 0.006584 0.119842 0.218335 -0.015662 0.055899 -0.062500 0 0 0 0 0 0 4 495358
-0.008456 0.006586 0.119845 0.109762 0.012242 0.108776 -0.062500 0 0 0 0 0 0 4 496368
-0.008461 0.006587 0.119846 0.033714 0.030752 0.136689 -0.062500 0 0 0 0 0 0 4 497466
-0.008463 0.006588 0.119846 -0.005699 0.039951 0.147505 -0.062500 0 0 0 0 0 0 4 504104
-0.008464 0.006588 0.119846 -0.025248 0.044361 0.151422 -0.062500 0 0 0 0 0 0 4 505456
-0.008477 0.006574 0.119836 0.125370 0.229468 0.300157 -0.062500 0 0 0 0 0 0 4 506437
-0.008484 0.006567 0.119832 0.061065 0.154261 0.229885 -0.062500 0 0 0 0 0 0 4 507423
-0.008488 0.006564 0.119831 0.012001 0.101857 0.192609 -0.062500 0 0 0 0 0 0 4 508437
-0.008490 0.006562 0.119830 -0.015257 0.074842 0.178111 -0.062500 0 0 0 0 0 0 4 509356
-0.008511 0.006567 0.119838 0.232037 -0.004900 0.063221 -0.062500 0 0 0 0 0 0 4 510365
-0.008521 0.006568 0.119841 0.116207 0.016400 0.114094 -0.062500 0 0 0 0 0 0 4 511355
-0.008526 0.006569 0.119842 0.036451 0.031642 0.141277 -0.062500 0 0 0 0 0 0 4 512363
-0.008529 0.006570 0.119842 -0.004836 0.039235 0.151835 -0.062500 0 0 0 0 0 0 4 513354
-0.008530 0.006570 0.119842 -0.025369 0.042857 0.155679 -0.062500 0 0 0 0 0 0 4 514363
-0.008530 0.006570 0.119842 -0.035482 0.044582 0.157043 -0.062500 0 0 0 0 0 0 4 515353
-0.008531 0.006570 0.119842 -0.040539 0.045422 0.157528 -0.062500 0 0 0 0 0 0 4 516361
-0.008531 0.006570 0.119842 -0.043011 0.045814 0.157703 -0.062500 0 0 0 0 0 0 4 517356
-0.008531 0.006570 0.119842 -0.044262 0.046011 0.157756 -0.062500 0 0 0 0 0 0 4 518364
-0.008531 0.006570 0.119842 -0.044885 0.046114 0.157783 -0.062500 0 0 0 0 0 0 4 519354
-0.008551 0.006575 0.119850 0.217555 -0.017971 0.048327 -0.062500 0 0 0 0 0 0 4 520364
-0.008561 0.006577 0.119853 0.108848 0.009920 0.100996 -0.062500 0 0 0 0 0 0 4 521355
-0.008566 0.006578 0.119854 0.032741 0.028433 0.128815 -0.062500 0 0 0 0 0 0 4 522353
-0.008568 0.006579 0.119854 -0.006717 0.037650 0.139594 -0.062500 0 0 0 0 0 0 4 523364
-0.008569 0.006579 0.119854 -0.026302 0.042059 0.143504 -0.062500 0 0 0 0 0 0 4 524384
-0.008570 0.006579 0.119854 -0.035963 0.044181 0.144907 -0.062500 0 0 0 0 0 0 4 525351
-0.008570 0.006579 0.119854 -0.040753 0.045210 0.145405 -0.062500 0 0 0 0 0 0 4 526367
-0.008570 0.006579 0.119854 -0.043133 0.045716 0.145586 -0.062500 0 0 0 0 0 0 4 527369
-0.008591 0.006584 0.119862 0.218539 -0.018194 0.036338 -0.062500 0 0 0 0 0 0 4 528350
-0.008601 0.006587 0.119865 0.109342 0.009821 0.088943 -0.062500 0 0 0 0 0 0 4 529371
-0.008605 0.006588 0.119866 0.032973 0.028382 0.116727 -0.062500 0 0 0 0 0 0 4 530372
-0.008608 0.006588 0.119866 -0.006580 0.037609 0.127498 -0.062500 0 0 0 0 0 0 4 531370
-0.008609 0.006589 0.119866 -0.026232 0.042043 0.131410 -0.062500 0 0 0 0 0 0 4 532360
-0.008610 0.006589 0.119866 -0.035936 0.044175 0.132805 -0.062500 0 0 0 0 0 0 4 533368
-0.008610 0.006589 0.119866 -0.040756 0.045211 0.133309 -0.062500 0 0 0 0 0 0 4 534370
-0.008610 0.006589 0.119866 -0.043150 0.045720 0.133475 -0.062500 0 0 0 0 0 0 4 535371
-0.008630 0.006594 0.119874 0.218676 -0.018206 0.024399 -0.062500 0 0 0 0 0 0 4 536369
-0.008640 0.006596 0.119877 0.118084 0.030864 0.076919 -0.062500 0 0 0 0 0 0 4 537374
-0.008645 0.006597 0.119878 0.041688 0.049437 0.104664 -0.062500 0 0 0 0 0 0 4 538374
-0.008647 0.006598 0.119878 0.002088 0.058665 0.115415 -0.062500 0 0 0 0 0 0 4 539377
-0.008649 0.006598 0.119878 -0.017566 0.063108 0.119323 -0.062500 0 0 0 0 0 0 4 540372
-0.008649 0.006598 0.119878 -0.027263 0.065240 0.120727 -0.062500 0 0 0 0 0 0 4 541373
-0.008650 0.006598 0.119878 -0.032052 0.066279 0.121227 -0.062500 0 0 0 0 0 0 4 542376
-0.008670 0.006603 0.119886 0.228646 0.002597 0.012408 -0.062500 0 0 0 0 0 0 4 543370
-0.008680 0.006605 0.119889 0.118731 0.030724 0.064894 -0.062500 0 0 0 0 0 0 4 544370
-0.008685 0.006606 0.119890 0.041995 0.049369 0.092604 -0.062500 0 0 0 0 0 0 4 545372
-0.008687 0.006607 0.119890 0.002262 0.058635 0.103341 -0.062500 0 0 0 0 0 0 4 546370
-0.008688 0.006607 0.119891 -0.017457 0.063085 0.107266 -0.062500 0 0 0 0 0 0 4 547371
-0.008689 0.006607 0.119891 -0.027233 0.065233 0.108658 -0.062500 0 0 0 0 0 0 4 548369
-0.008709 0.006612 0.119898 0.231171 0.002067 0.000334 -0.062500 0 0 0 0 0 0 4 549371
-0.008719 0.006615 0.119901 0.119982 0.030467 0.052836 -0.062500 0 0 0 0 0 0 4 550370
-0.008724 0.006616 0.119902 0.041077 0.047153 0.080551 -0.062500 0 0 0 0 0 0 4 551370
-0.008727 0.006616 0.119902 0.001038 0.056496 0.091297 -0.062500 0 0 0 0 0 0 4 552365
-0.008728 0.006617 0.119903 -0.018847 0.060983 0.095209 -0.062500 0 0 0 0 0 0 4 553449
-0.008729 0.006617 0.119903 -0.028673 0.063132 0.096599 -0.062500 0 0 0 0 0 0 4 554437
-0.008729 0.006617 0.119903 -0.033558 0.064183 0.097116 -0.062500 0 0 0 0 0 0 4 555442
-0.008729 0.006617 0.119903 -0.035960 0.064693 0.097280 -0.062500 0 0 0 0 0 0 4 556439
-0.008749 0.006622 0.119910 0.226162 0.000716 -0.011317 -0.062500 0 0 0 0 0 0 4 557442
-0.008759 0.006624 0.119913 0.116735 0.028741 0.040944 -0.062500 0 0 0 0 0 0 4 558413
-0.008764 0.006625 0.119914 0.040224 0.047343 0.068568 -0.062500 0 0 0 0 0 0 4 559434
-0.008766 0.006626 0.119914 0.000598 0.056575 0.079282 -0.062500 0 0 0 0 0 0 4 560412
-0.008768 0.006626 0.119915 -0.019065 0.061019 0.083173 -0.062500 0 0 0 0 0 0 4 561436
-0.008768 0.006626 0.119915 -0.028794 0.063159 0.084572 -0.062500 0 0 0 0 0 0 4 562424
-0.008769 0.006626 0.119915 -0.033589 0.064199 0.085065 -0.062500 0 0 0 0 0 0 4 563448
-0.008789 0.006631 0.119922 0.227434 0.000462 -0.023234 -0.062500 0 0 0 0 0 0 4 564445
-0.008799 0.006633 0.119925 0.117377 0.028612 0.028965 -0.062500 0 0 0 0 0 0 4 565445
-0.008804 0.006635 0.119926 0.040534 0.047265 0.056567 -0.062500 0 0 0 0 0 0 4 566439
-0.008806 0.006635 0.119926 0.000748 0.056551 0.067269 -0.062500 0 0 0 0 0 0 4 567446
-0.008807 0.006635 0.119927 -0.018993 0.061004 0.071163 -0.062500 0 0 0 0 0 0 4 568405
-0.008820 0.006621 0.119916 0.131104 0.246055 0.220390 -0.062500 0 0 0 0 0 0 4 569444
-0.008827 0.006615 0.119912 0.067147 0.170885 0.149983 -0.062500 0 0 0 0 0 0 4 570415
-0.008831 0.006611 0.119911 0.018195 0.118496 0.112540 -0.062500 0 0 0 0 0 0 4 571415
-0.008832 0.006610 0.119911 -0.009097 0.091502 0.097988 -0.062500 0 0 0 0 0 0 4 572415
-0.008854 0.006614 0.119918 0.240154 0.013933 -0.015601 -0.062500 0 0 0 0 0 0 4 573437
-0.008864 0.006616 0.119921 0.123839 0.035271 0.034540 -0.062500 0 0 0 0 0 0 4 574441
-0.008869 0.006617 0.119922 0.043801 0.050575 0.061389 -0.062500 0 0 0 0 0 0 4 575414
-0.008871 0.006617 0.119922 0.002401 0.058179 0.071816 -0.062500 0 0 0 0 0 0 4 576413
-0.008873 0.006617 0.119922 -0.018175 0.061829 0.075621 -0.062500 0 0 0 0 0 0 4 577445
-0.008873 0.006617 0.119922 -0.028330 0.063546 0.076968 -0.062500 0 0 0 0 0 0 4 578419
-0.008874 0.006617 0.119922 -0.033372 0.064392 0.077467 -0.062500 0 0 0 0 0 0 4 579435
-0.008894 0.006622 0.119930 0.227784 0.000541 -0.030459 -0.062500 0 0 0 0 0 0 4 580419
-0.008904 0.006625 0.119933 0.117557 0.028647 0.021545 -0.062500 0 0 0 0 0 0 4 581438
-0.008909 0.006626 0.119934 0.040605 0.047280 0.049041 -0.062500 0 0 0 0 0 0 4 582419
[truncated: 18,157,477 more chars]
