# Supplementary material for: Increasing Patient Engagement in Rehabilitation Exercises Using Computer-Based Citizen Science
Source: PLoS One. 2015 Mar 20;10(3):e0117013. doi: 10.1371/journal.pone.0117013 (PMC4368773; doi:10.1371/journal.pone.0117013)
Supplement: S3 Dataset — (ZIP) [file pone.0117013.s003.zip › Dataset_S3/H30/H30_without.dat]

-0.016952 -0.011900 0.170429 0.397860 0.098685 -5.899136 -0.000000 1 0 0 0 0 0 0 979
-0.016978 -0.011904 0.170645 0.395603 0.078767 -3.424214 -0.000031 1 0 0 0 0 0 0 1969
-0.016986 -0.011880 0.170871 0.149648 -0.294044 -3.325928 -0.000062 1 0 0 0 0 0 0 2976
-0.017026 -0.011893 0.171093 0.564651 0.152024 -3.293055 -0.000094 1 0 0 0 0 0 0 3979
-0.017044 -0.011927 0.171289 0.312432 0.480344 -2.962655 -0.000125 1 0 0 0 0 0 0 4978
-0.017105 -0.011922 0.171474 0.853726 0.012364 -2.825988 -0.000156 1 0 0 0 0 0 0 5976
-0.017126 -0.011951 0.171659 0.399699 0.413445 -2.827551 -0.000187 1 0 0 0 0 0 0 6977
-0.017157 -0.012011 0.171830 0.498090 0.860261 -2.669817 -0.000219 1 0 0 0 0 0 0 7977
-0.017180 -0.012022 0.171934 0.404681 0.260857 -1.809415 -0.000249 1 0 0 0 0 0 0 8952
-0.017187 -0.012038 0.172118 0.187804 0.294064 -2.782264 -0.000281 1 0 0 0 0 0 0 9975
-0.017175 -0.012071 0.172210 -0.069719 0.508742 -1.721632 -0.000312 1 0 0 0 0 0 0 10963
-0.017144 -0.012103 0.172313 -0.330654 0.527829 -1.772499 -0.000343 1 0 0 0 0 0 0 11968
-0.017092 -0.012120 0.172415 -0.623323 0.345283 -1.789150 -0.000374 1 0 0 0 0 0 0 12953
-0.017055 -0.012124 0.172505 -0.459018 0.154418 -1.650978 -0.000406 1 0 0 0 0 0 0 13967
-0.016981 -0.012136 0.172585 -0.906699 0.249022 -1.535565 -0.000437 1 0 0 0 0 0 0 14966
-0.016911 -0.012110 0.172653 -0.900005 -0.239226 -1.395413 -0.000468 1 0 0 0 0 0 0 15962
-0.016846 -0.012065 0.172701 -0.825718 -0.515746 -1.155442 -0.000500 1 0 0 0 0 0 0 16963
-0.016799 -0.012027 0.172733 -0.587964 -0.454070 -0.928296 -0.000530 1 0 0 0 0 0 0 17933
-0.016749 -0.011978 0.172751 -0.585268 -0.578693 -0.754093 -0.000562 1 0 0 0 0 0 0 18959
-0.016723 -0.011919 0.172750 -0.266296 -0.732953 -0.523541 -0.000593 1 0 0 0 0 0 0 19964
-0.016699 -0.011875 0.172745 -0.205756 -0.536090 -0.456702 -0.000624 1 0 0 0 0 0 0 20947
-0.016676 -0.011839 0.172737 -0.180769 -0.406942 -0.442459 -0.000656 1 0 0 0 0 0 0 21971
-0.016664 -0.011786 0.172724 -0.028328 -0.615118 -0.402792 -0.000687 1 0 0 0 0 0 0 22950
-0.016640 -0.011768 0.172702 -0.167767 -0.170691 -0.308190 -0.000718 1 0 0 0 0 0 0 23958
-0.016624 -0.011783 0.172668 -0.068549 0.307961 -0.159905 -0.000749 1 0 0 0 0 0 0 24948
-0.016619 -0.011792 0.172639 0.100757 0.283477 -0.222422 -0.000781 1 0 0 0 0 0 0 25956
-0.016599 -0.011806 0.172609 -0.077617 0.348295 -0.274437 -0.000837 1 0 0 0 0 0 0 27755
-0.016541 -0.011852 0.172567 -0.570990 0.783229 -0.159259 -0.000885 1 0 0 0 0 0 0 29304
-0.016473 -0.011891 0.172530 -0.761453 0.747755 -0.216059 -0.000905 1 0 0 0 0 0 0 29947
-0.016406 -0.011905 0.172505 -0.750598 0.413251 -0.404547 -0.000937 1 0 0 0 0 0 0 30955
-0.016329 -0.011927 0.172489 -0.871705 0.494265 -0.567895 -0.000968 1 0 0 0 0 0 0 31946
-0.016272 -0.011947 0.172465 -0.622143 0.479701 -0.510778 -0.000999 1 0 0 0 0 0 0 32955
-0.016243 -0.011921 0.172445 -0.227733 -0.105284 -0.569382 -0.001030 1 0 0 0 0 0 0 33945
-0.016217 -0.011895 0.172430 -0.137645 -0.173717 -0.664591 -0.001062 1 0 0 0 0 0 0 34955
-0.016193 -0.011868 0.172417 -0.101441 -0.184055 -0.728919 -0.001093 1 0 0 0 0 0 0 35969
-0.016170 -0.011840 0.172406 -0.082188 -0.185064 -0.772740 -0.001124 1 0 0 0 0 0 0 36946
-0.016147 -0.011812 0.172395 -0.069800 -0.182882 -0.807604 -0.001155 1 0 0 0 0 0 0 37955
-0.016124 -0.011784 0.172384 -0.060623 -0.179366 -0.837605 -0.001187 1 0 0 0 0 0 0 38958
-0.016113 -0.011770 0.172379 0.096566 0.009254 -0.938309 -0.001218 1 0 0 0 0 0 0 39965
-0.016086 -0.011771 0.172374 -0.092795 0.220633 -0.980866 -0.001250 1 0 0 0 0 0 0 40964
-0.016050 -0.011779 0.172370 -0.211672 0.340593 -1.012734 -0.001281 1 0 0 0 0 0 0 41962
-0.015989 -0.011797 0.172364 -0.556298 0.501371 -1.014764 -0.001312 1 0 0 0 0 0 0 42962
-0.015936 -0.011814 0.172359 -0.469130 0.498522 -1.052727 -0.001343 1 0 0 0 0 0 0 43963
-0.015888 -0.011830 0.172355 -0.397142 0.491345 -1.086544 -0.001374 1 0 0 0 0 0 0 44958
-0.015842 -0.011846 0.172350 -0.355810 0.489938 -1.116244 -0.001405 1 0 0 0 0 0 0 45950
-0.015797 -0.011861 0.172346 -0.332126 0.492166 -1.143788 -0.001436 1 0 0 0 0 0 0 46940
-0.015785 -0.011847 0.172341 0.103345 0.118601 -1.152494 -0.001469 1 0 0 0 0 0 0 47975
-0.015758 -0.011847 0.172336 -0.053638 0.274702 -1.187158 -0.001500 1 0 0 0 0 0 0 48979
-0.015722 -0.011855 0.172332 -0.167254 0.389587 -1.218470 -0.001531 1 0 0 0 0 0 0 49966
-0.015704 -0.011859 0.172330 0.060664 0.357280 -1.274992 -0.001562 1 0 0 0 0 0 0 50976
-0.015695 -0.011861 0.172329 0.205695 0.334316 -1.318392 -0.001594 1 0 0 0 0 0 0 51981
-0.015669 -0.011869 0.172326 -0.001638 0.421036 -1.325036 -0.001625 1 0 0 0 0 0 0 52971
-0.015656 -0.011874 0.172325 0.155399 0.380981 -1.366926 -0.001656 1 0 0 0 0 0 0 53972
-0.015627 -0.011883 0.172322 -0.022986 0.451371 -1.375272 -0.001687 1 0 0 0 0 0 0 54973
-0.015591 -0.011895 0.172319 -0.135115 0.498771 -1.390240 -0.001719 1 0 0 0 0 0 0 55972
-0.015551 -0.011909 0.172315 -0.190856 0.526762 -1.410532 -0.001750 1 0 0 0 0 0 0 56970
-0.015531 -0.011916 0.172313 0.069720 0.447644 -1.461940 -0.001781 1 0 0 0 0 0 0 57974
-0.015499 -0.011927 0.172310 -0.054545 0.497429 -1.474073 -0.001812 1 0 0 0 0 0 0 58951
-0.015461 -0.011939 0.172307 -0.139210 0.534472 -1.491674 -0.001844 1 0 0 0 0 0 0 59972
-0.015421 -0.011953 0.172303 -0.181363 0.557157 -1.512867 -0.001875 1 0 0 0 0 0 0 60967
-0.015389 -0.011946 0.172295 -0.065724 0.289539 -1.490747 -0.001906 1 0 0 0 0 0 0 61968
-0.015373 -0.011942 0.172292 0.160574 0.316602 -1.563257 -0.001937 1 0 0 0 0 0 0 62951
-0.015343 -0.011948 0.172288 0.007053 0.444686 -1.590371 -0.001968 1 0 0 0 0 0 0 63971
-0.015306 -0.011958 0.172284 -0.094055 0.523142 -1.614278 -0.002000 1 0 0 0 0 0 0 64970
-0.015266 -0.011971 0.172279 -0.144662 0.566822 -1.639127 -0.002031 1 0 0 0 0 0 0 65979
-0.015224 -0.011985 0.172275 -0.167634 0.591850 -1.664135 -0.002062 1 0 0 0 0 0 0 66974
-0.015181 -0.011999 0.172271 -0.176650 0.607756 -1.689549 -0.002094 1 0 0 0 0 0 0 67974
-0.015160 -0.012006 0.172269 0.107558 0.522656 -1.744520 -0.002125 1 0 0 0 0 0 0 68974
-0.015127 -0.012017 0.172266 -0.005216 0.569342 -1.757741 -0.002156 1 0 0 0 0 0 0 69970
-0.015089 -0.012030 0.172262 -0.084527 0.604748 -1.774883 -0.002187 1 0 0 0 0 0 0 70968
-0.015048 -0.012044 0.172258 -0.124215 0.626842 -1.796322 -0.002219 1 0 0 0 0 0 0 71971
-0.015005 -0.012059 0.172254 -0.141937 0.641090 -1.819415 -0.002249 1 0 0 0 0 0 0 72952
-0.014984 -0.012066 0.172252 0.138081 0.555505 -1.874575 -0.002281 1 0 0 0 0 0 0 73969
-0.014952 -0.012077 0.172248 0.023118 0.601884 -1.887231 -0.002312 1 0 0 0 0 0 0 74970
-0.014913 -0.012090 0.172244 -0.057385 0.637237 -1.904036 -0.002344 1 0 0 0 0 0 0 75971
-0.014873 -0.012104 0.172240 -0.097852 0.659221 -1.925163 -0.002375 1 0 0 0 0 0 0 76969
-0.014830 -0.012118 0.172236 -0.115970 0.673579 -1.948155 -0.002405 1 0 0 0 0 0 0 77951
-0.014809 -0.012125 0.172234 0.163664 0.587896 -2.003388 -0.002437 1 0 0 0 0 0 0 78950
-0.014776 -0.012136 0.172230 0.048573 0.634441 -2.016284 -0.002469 1 0 0 0 0 0 0 79971
-0.014738 -0.012149 0.172227 -0.032285 0.669829 -2.032843 -0.002500 1 0 0 0 0 0 0 80970
-0.014697 -0.012163 0.172222 -0.072885 0.691799 -2.053673 -0.002531 1 0 0 0 0 0 0 81962
-0.014655 -0.012178 0.172218 -0.091068 0.706400 -2.077351 -0.002562 1 0 0 0 0 0 0 82972
-0.014612 -0.012192 0.172213 -0.097885 0.717090 -2.101977 -0.002594 1 0 0 0 0 0 0 83975
-0.014568 -0.012207 0.172209 -0.099258 0.725600 -2.126481 -0.002624 1 0 0 0 0 0 0 84952
-0.014525 -0.012222 0.172204 -0.097652 0.733449 -2.152215 -0.002656 1 0 0 0 0 0 0 85966
-0.014481 -0.012237 0.172200 -0.094688 0.740773 -2.177768 -0.002687 1 0 0 0 0 0 0 86970
-0.014437 -0.012252 0.172195 -0.091128 0.747767 -2.203323 -0.002718 1 0 0 0 0 0 0 87970
-0.014372 -0.012274 0.172188 -0.373657 0.850782 -2.196815 -0.002750 1 0 0 0 0 0 0 88969
-0.014339 -0.012285 0.172184 0.031051 0.723865 -2.267862 -0.002781 1 0 0 0 0 0 0 89968
-0.014300 -0.012298 0.172180 0.003568 0.740672 -2.289232 -0.002812 1 0 0 0 0 0 0 90969
-0.014259 -0.012312 0.172176 -0.031324 0.760221 -2.309708 -0.002843 1 0 0 0 0 0 0 91949
-0.014227 -0.012305 0.172168 0.083256 0.489731 -2.288855 -0.002874 1 0 0 0 0 0 0 92949
-0.014189 -0.012309 0.172162 0.024286 0.613955 -2.332273 -0.002906 1 0 0 0 0 0 0 93960
-0.014148 -0.012318 0.172156 -0.015319 0.704727 -2.370284 -0.002937 1 0 0 0 0 0 0 94967
-0.014106 -0.012330 0.172151 -0.034090 0.756332 -2.403634 -0.002970 1 0 0 0 0 0 0 96031
-0.014085 -0.012336 0.172149 0.245690 0.690369 -2.469009 -0.003006 1 0 0 0 0 0 0 97173
-0.014052 -0.012347 0.172145 0.128580 0.744840 -2.477738 -0.003032 1 0 0 0 0 0 0 98008
-0.014014 -0.012359 0.172141 0.046920 0.785016 -2.494832 -0.003064 1 0 0 0 0 0 0 99025
-0.013973 -0.012373 0.172136 0.005371 0.809479 -2.515470 -0.003095 1 0 0 0 0 0 0 100011
-0.013930 -0.012387 0.172131 -0.013607 0.825405 -2.539117 -0.003126 1 0 0 0 0 0 0 101023
-0.013887 -0.012402 0.172126 -0.021380 0.836787 -2.563169 -0.003157 1 0 0 0 0 0 0 102007
-0.013844 -0.012417 0.172121 -0.023337 0.846005 -2.588218 -0.003188 1 0 0 0 0 0 0 103009
-0.013822 -0.012424 0.172119 0.264378 0.758273 -2.647921 -0.003220 1 0 0 0 0 0 0 104022
-0.013789 -0.012435 0.172115 0.152359 0.803172 -2.658652 -0.003251 1 0 0 0 0 0 0 105007
-0.013751 -0.012448 0.172111 0.072724 0.838077 -2.674670 -0.003283 1 0 0 0 0 0 0 106022
-0.013710 -0.012462 0.172106 0.032121 0.859982 -2.694761 -0.003313 1 0 0 0 0 0 0 107006
-0.013689 -0.012469 0.172104 0.299930 0.778435 -2.751048 -0.003343 1 0 0 0 0 0 0 107953
-0.013657 -0.012480 0.172100 0.178085 0.826677 -2.760640 -0.003374 1 0 0 0 0 0 0 108943
-0.013619 -0.012493 0.172096 0.093448 0.863276 -2.775874 -0.003405 1 0 0 0 0 0 0 109952
-0.013600 -0.012500 0.172094 0.337232 0.790216 -2.830728 -0.003436 1 0 0 0 0 0 0 110943
-0.013569 -0.012510 0.172090 0.203008 0.842772 -2.839292 -0.003468 1 0 0 0 0 0 0 111952
-0.013531 -0.012523 0.172086 0.112006 0.881422 -2.853249 -0.003499 1 0 0 0 0 0 0 112942
-0.013512 -0.012529 0.172084 0.352751 0.809557 -2.908487 -0.003530 1 0 0 0 0 0 0 113951
-0.013481 -0.012540 0.172080 0.216911 0.862589 -2.916302 -0.003561 1 0 0 0 0 0 0 114943
-0.013453 -0.012531 0.172072 0.255938 0.615560 -2.887711 -0.003593 1 0 0 0 0 0 0 115951
-0.013440 -0.012526 0.172069 0.444603 0.657843 -2.960993 -0.003624 1 0 0 0 0 0 0 116943
-0.013411 -0.012532 0.172064 0.270957 0.793297 -2.981464 -0.003655 1 0 0 0 0 0 0 117951
-0.013396 -0.012534 0.172062 0.445884 0.780068 -3.037295 -0.003687 1 0 0 0 0 0 0 118951
-0.013377 -0.012521 0.172055 0.405247 0.577028 -3.001940 -0.003718 1 0 0 0 0 0 0 119942
-0.013346 -0.012522 0.172049 0.243991 0.745501 -3.034469 -0.003749 1 0 0 0 0 0 0 120959
-0.013330 -0.012522 0.172046 0.437703 0.763879 -3.102318 -0.003781 1 0 0 0 0 0 0 121956
-0.013300 -0.012530 0.172042 0.276845 0.864243 -3.116194 -0.003812 1 0 0 0 0 0 0 122957
-0.013263 -0.012541 0.172037 0.172152 0.927133 -3.133056 -0.003843 1 0 0 0 0 0 0 123961
-0.013255 -0.012525 0.172032 0.536404 0.580916 -3.147318 -0.003874 1 0 0 0 0 0 0 124957
-0.013229 -0.012524 0.172027 0.345663 0.754141 -3.173886 -0.003906 1 0 0 0 0 0 0 125967
-0.013194 -0.012531 0.172021 0.214002 0.878318 -3.199443 -0.003936 1 0 0 0 0 0 0 126933
-0.013186 -0.012513 0.172015 0.563587 0.565101 -3.218943 -0.003967 1 0 0 0 0 0 0 127932
-0.013161 -0.012511 0.172010 0.365356 0.755105 -3.248130 -0.003999 1 0 0 0 0 0 0 128956
-0.013158 -0.012489 0.172004 0.647809 0.505486 -3.269265 -0.004031 1 0 0 0 0 0 0 129956
-0.013134 -0.012485 0.171998 0.412439 0.730150 -3.298454 -0.004062 1 0 0 0 0 0 0 130953
-0.013133 -0.012461 0.171993 0.676054 0.498265 -3.320213 -0.004093 1 0 0 0 0 0 0 131962
-0.013120 -0.012434 0.171984 0.561313 0.444826 -3.306550 -0.004124 1 0 0 0 0 0 0 132959
-0.013114 -0.012421 0.171980 0.639140 0.618495 -3.389350 -0.004156 1 0 0 0 0 0 0 133960
-0.013098 -0.012400 0.171971 0.535586 0.535339 -3.369895 -0.004187 1 0 0 0 0 0 0 134959
-0.013069 -0.012397 0.171965 0.341697 0.766655 -3.410012 -0.004218 1 0 0 0 0 0 0 135962
-0.013064 -0.012374 0.171958 0.649397 0.529996 -3.439528 -0.004250 1 0 0 0 0 0 0 136964
-0.013049 -0.012347 0.171949 0.558597 0.473060 -3.429657 -0.004281 1 0 0 0 0 0 0 137960
-0.013030 -0.012320 0.171939 0.490602 0.453095 -3.434492 -0.004312 1 0 0 0 0 0 0 138959
-0.013021 -0.012306 0.171934 0.614740 0.638144 -3.529931 -0.004343 1 0 0 0 0 0 0 139960
-0.013004 -0.012285 0.171925 0.535556 0.559412 -3.515907 -0.004374 1 0 0 0 0 0 0 140949
-0.012983 -0.012259 0.171915 0.483851 0.505353 -3.514810 -0.004405 1 0 0 0 0 0 0 141928
-0.012961 -0.012232 0.171904 0.458629 0.479170 -3.527738 -0.004437 1 0 0 0 0 0 0 142959
-0.012950 -0.012219 0.171899 0.606811 0.660581 -3.627382 -0.004468 1 0 0 0 0 0 0 143960
-0.012932 -0.012198 0.171890 0.539545 0.579464 -3.615076 -0.004499 1 0 0 0 0 0 0 144957
-0.012911 -0.012172 0.171880 0.493620 0.524196 -3.615212 -0.004531 1 0 0 0 0 0 0 145958
-0.012925 -0.012154 0.171864 0.946424 0.607506 -3.557882 -0.004562 1 0 0 0 0 0 0 146959
-0.012920 -0.012130 0.171850 0.750030 0.553734 -3.606511 -0.004593 1 0 0 0 0 0 0 147960
-0.012905 -0.012103 0.171837 0.610598 0.518259 -3.648606 -0.004624 1 0 0 0 0 0 0 148956
-0.012908 -0.012068 0.171828 0.827242 0.406332 -3.719673 -0.004656 1 0 0 0 0 0 0 149959
-0.012897 -0.012036 0.171817 0.677509 0.435932 -3.732289 -0.004686 1 0 0 0 0 0 0 150943
-0.012879 -0.012006 0.171806 0.578370 0.461141 -3.747936 -0.004717 1 0 0 0 0 0 0 151933
-0.012895 -0.011984 0.171789 1.004386 0.587365 -3.699208 -0.004749 1 0 0 0 0 0 0 152960
-0.012890 -0.011959 0.171774 0.793502 0.554645 -3.751361 -0.004781 1 0 0 0 0 0 0 153958
-0.012886 -0.011910 0.171758 0.775397 0.241490 -3.750354 -0.004812 1 0 0 0 0 0 0 154956
-0.012908 -0.011879 0.171739 1.125831 0.455142 -3.735801 -0.004845 1 0 0 0 0 0 0 156033
-0.012907 -0.011849 0.171723 0.864601 0.490685 -3.807359 -0.004876 1 0 0 0 0 0 0 157026
-0.012908 -0.011836 0.171701 0.878141 0.707216 -3.753462 -0.004908 1 0 0 0 0 0 0 158021
-0.012897 -0.011814 0.171685 0.715713 0.634248 -3.837952 -0.004939 1 0 0 0 0 0 0 159024
-0.012893 -0.011805 0.171662 0.805348 0.785153 -3.793078 -0.004970 1 0 0 0 0 0 0 160027
-0.012894 -0.011801 0.171637 0.870759 0.883536 -3.774986 -0.005002 1 0 0 0 0 0 0 161043
-0.012896 -0.011801 0.171611 0.908286 0.938218 -3.777397 -0.005033 1 0 0 0 0 0 0 162035
-0.012895 -0.011764 0.171589 0.871413 0.474940 -3.852442 -0.005064 1 0 0 0 0 0 0 163028
-0.012897 -0.011747 0.171564 0.907592 0.687003 -3.844130 -0.005095 1 0 0 0 0 0 0 164011
-0.012900 -0.011740 0.171537 0.934229 0.840982 -3.847641 -0.005127 1 0 0 0 0 0 0 165028
-0.012913 -0.011715 0.171507 1.079536 0.636605 -3.814801 -0.005158 1 0 0 0 0 0 0 166032
-0.012932 -0.011682 0.171474 1.169176 0.507975 -3.806053 -0.005189 1 0 0 0 0 0 0 167025
-0.012967 -0.011661 0.171432 1.406694 0.647579 -3.704758 -0.005220 1 0 0 0 0 0 0 168009
-0.012965 -0.011659 0.171395 0.942814 0.920036 -3.773763 -0.005251 1 0 0 0 0 0 0 169004
-0.012976 -0.011637 0.171359 1.072855 0.695052 -3.820346 -0.005283 1 0 0 0 0 0 0 170021
-0.013008 -0.011621 0.171315 1.364905 0.752205 -3.745650 -0.005314 1 0 0 0 0 0 0 171029
-0.013014 -0.011599 0.171274 1.058927 0.690175 -3.780384 -0.005345 1 0 0 0 0 0 0 172024
-0.013043 -0.011584 0.171227 1.342191 0.761951 -3.742844 -0.005376 1 0 0 0 0 0 0 173002
-0.013062 -0.011578 0.171176 1.239745 0.905362 -3.691220 -0.005407 1 0 0 0 0 0 0 174000
-0.013061 -0.011562 0.171130 0.979258 0.786044 -3.781581 -0.005438 1 0 0 0 0 0 0 175000
-0.013065 -0.011556 0.171079 1.016270 0.912526 -3.736268 -0.005469 1 0 0 0 0 0 0 176000
-0.013070 -0.011555 0.171025 1.054931 0.998287 -3.715761 -0.005501 1 0 0 0 0 0 0 177023
-0.013087 -0.011535 0.170966 1.207097 0.755453 -3.666298 -0.005532 1 0 0 0 0 0 0 178009
-0.013114 -0.011543 0.170900 1.360654 1.103613 -3.586455 -0.005564 1 0 0 0 0 0 0 179021
-0.013119 -0.011534 0.170832 1.095270 0.927504 -3.573616 -0.005595 1 0 0 0 0 0 0 180029
-0.013135 -0.011510 0.170766 1.224124 0.711225 -3.616415 -0.005626 1 0 0 0 0 0 0 181024
-0.013162 -0.011516 0.170696 1.377929 1.087366 -3.587827 -0.005657 1 0 0 0 0 0 0 182009
-0.013181 -0.011522 0.170618 1.300816 1.131024 -3.489445 -0.005689 1 0 0 0 0 0 0 183023
-0.013204 -0.011505 0.170547 1.357749 0.842651 -3.591336 -0.005720 1 0 0 0 0 0 0 184031
-0.013221 -0.011500 0.170468 1.289862 0.965770 -3.511048 -0.005751 1 0 0 0 0 0 0 185022
-0.013245 -0.011478 0.170381 1.377604 0.765327 -3.416986 -0.005782 1 0 0 0 0 0 0 186019
-0.013263 -0.011470 0.170294 1.309790 0.933296 -3.422355 -0.005813 1 0 0 0 0 0 0 187005
-0.013277 -0.011469 0.170207 1.266978 1.046523 -3.436682 -0.005845 1 0 0 0 0 0 0 188020
-0.013314 -0.011464 0.170107 1.563344 1.020104 -3.287200 -0.005876 1 0 0 0 0 0 0 189008
-0.013338 -0.011465 0.170013 1.433287 1.090937 -3.369488 -0.005908 1 0 0 0 0 0 0 190021
-0.013365 -0.011446 0.169919 1.468989 0.841335 -3.377633 -0.005938 1 0 0 0 0 0 0 191005
-0.013376 -0.011463 0.169816 1.261954 1.282184 -3.280075 -0.005968 1 0 0 0 0 0 0 191950
-0.013388 -0.011474 0.169704 1.266113 1.270755 -3.176880 -0.005999 1 0 0 0 0 0 0 192940
-0.013423 -0.011476 0.169592 1.581767 1.150980 -3.166951 -0.006030 1 0 0 0 0 0 0 193949
-0.013448 -0.011481 0.169476 1.475329 1.175480 -3.128338 -0.006061 1 0 0 0 0 0 0 194940
-0.013466 -0.011486 0.169358 1.397928 1.198860 -3.110067 -0.006093 1 0 0 0 0 0 0 195949
-0.013482 -0.011493 0.169239 1.358628 1.213852 -3.103940 -0.006124 1 0 0 0 0 0 0 196940
-0.013496 -0.011499 0.169119 1.340861 1.223841 -3.104378 -0.006155 1 0 0 0 0 0 0 197948
-0.013519 -0.011483 0.168994 1.460994 0.934208 -3.053805 -0.006186 1 0 0 0 0 0 0 198940
-0.013537 -0.011478 0.168871 1.409986 1.057286 -3.080745 -0.006218 1 0 0 0 0 0 0 199949
-0.013553 -0.011479 0.168732 1.388432 1.149938 -2.887146 -0.006249 1 0 0 0 0 0 0 200940
-0.013577 -0.011460 0.168597 1.495536 0.903899 -2.935421 -0.006280 1 0 0 0 0 0 0 201948
-0.013596 -0.011453 0.168452 1.448319 1.050072 -2.812431 -0.006312 1 0 0 0 0 0 0 202950
-0.013635 -0.011446 0.168305 1.721489 1.059005 -2.782295 -0.006343 1 0 0 0 0 0 0 203941
-0.013662 -0.011446 0.168153 1.587849 1.152882 -2.727574 -0.006374 1 0 0 0 0 0 0 204950
-0.013694 -0.011453 0.167928 1.658520 1.266765 -1.756861 -0.006406 1 0 0 0 0 0 0 205964
-0.013705 -0.011457 0.167810 1.399549 1.237772 -3.081720 -0.006437 1 0 0 0 0 0 0 206950
-0.013717 -0.011461 0.167671 1.380837 1.246297 -2.941879 -0.006468 1 0 0 0 0 0 0 207948
-0.013728 -0.011466 0.167522 1.387860 1.259048 -2.799434 -0.006499 1 0 0 0 0 0 0 208943
-0.013728 -0.011453 0.167284 1.237350 1.032601 -1.633458 -0.006531 1 0 0 0 0 0 0 209968
-0.013733 -0.011452 0.167163 1.301695 1.185135 -3.049939 -0.006562 1 0 0 0 0 0 0 210953
-0.013717 -0.011462 0.167017 1.038299 1.325022 -2.875473 -0.006593 1 0 0 0 0 0 0 211958
-0.013753 -0.011464 0.166771 1.681556 1.255268 -1.553687 -0.006625 1 0 0 0 0 0 0 212973
-0.013749 -0.011450 0.166640 1.252323 1.046319 -2.919537 -0.006656 1 0 0 0 0 0 0 213956
-0.013793 -0.011434 0.166403 1.825682 1.001135 -1.674045 -0.006687 1 0 0 0 0 0 0 214952
-0.013790 -0.011417 0.166272 1.291984 0.983829 -2.941059 -0.006718 1 0 0 0 0 0 0 215959
-0.013813 -0.011375 0.166021 1.569406 0.652376 -1.508515 -0.006750 1 0 0 0 0 0 0 216969
-0.013806 -0.011353 0.165887 1.227782 0.892423 -2.889430 -0.006781 1 0 0 0 0 0 0 217956
-0.013811 -0.011341 0.165640 1.341868 1.049257 -1.549596 -0.006812 1 0 0 0 0 0 0 218968
-0.013816 -0.011340 0.165495 1.359837 1.206518 -2.763849 -0.006843 1 0 0 0 0 0 0 219964
-0.013828 -0.011344 0.165240 1.471775 1.289526 -1.430391 -0.006875 1 0 0 0 0 0 0 220970
-0.013843 -0.011322 0.165088 1.520681 0.967081 -2.658890 -0.006905 1 0 0 0 0 0 0 221930
-0.013863 -0.011309 0.164826 1.597684 1.066291 -1.337421 -0.006937 1 0 0 0 0 0 0 222969
-0.013846 -0.011314 0.164674 1.122689 1.311165 -2.635284 -0.006968 1 0 0 0 0 0 0 223956
-0.013841 -0.011322 0.164410 1.243067 1.374318 -1.304749 -0.007000 1 0 0 0 0 0 0 224968
-0.013819 -0.011331 0.164256 1.035049 1.393221 -2.610063 -0.007031 1 0 0 0 0 0 0 225957
-0.013824 -0.011305 0.163982 1.373350 0.963267 -1.172098 -0.007062 1 0 0 0 0 0 0 226968
-0.013803 -0.011308 0.163825 1.073130 1.285629 -2.558488 -0.007093 1 0 0 0 0 0 0 227957
-0.013773 -0.011289 0.163542 0.921774 1.039950 -1.042405 -0.007125 1 0 0 0 0 0 0 228970
-0.013779 -0.011262 0.163382 1.385054 0.912833 -2.492173 -0.007156 1 0 0 0 0 0 0 229956
-0.013754 -0.011255 0.163102 1.033504 1.169395 -1.073065 -0.007187 1 0 0 0 0 0 0 230970
-0.013737 -0.011237 0.162937 1.095993 1.047052 -2.425281 -0.007218 1 0 0 0 0 0 0 231957
-0.013708 -0.011202 0.162645 0.954626 0.814822 -0.896851 -0.007250 1 0 0 0 0 0 0 232969
-0.013689 -0.011178 0.162477 1.078627 0.950439 -2.357654 -0.007281 1 0 0 0 0 0 0 233956
-0.013659 -0.011139 0.162181 0.938875 0.754915 -0.830789 -0.007312 1 0 0 0 0 0 0 234970
-0.013630 -0.011138 0.162017 0.953096 1.241037 -2.385051 -0.007343 1 0 0 0 0 0 0 235947
-0.013613 -0.011138 0.161707 1.110016 1.310296 -0.634669 -0.007375 1 0 0 0 0 0 0 236969
-0.013596 -0.011120 0.161533 1.120640 1.084011 -2.239745 -0.007405 1 0 0 0 0 0 0 237955
-0.013587 -0.011108 0.161216 1.236732 1.134180 -0.507933 -0.007437 1 0 0 0 0 0 0 238968
-0.013561 -0.011111 0.161046 1.034182 1.348490 -2.251826 -0.007468 1 0 0 0 0 0 0 239957
-0.013523 -0.011090 0.160743 0.858813 1.059694 -0.696256 -0.007500 1 0 0 0 0 0 0 240970
-0.013480 -0.011094 0.160469 0.767302 1.365181 -0.883806 -0.007531 1 0 0 0 0 0 0 241969
-0.013457 -0.011075 0.160297 1.018009 1.101394 -2.243811 -0.007562 1 0 0 0 0 0 0 242953
-0.013419 -0.011037 0.159991 0.868397 0.825632 -0.622776 -0.007593 1 0 0 0 0 0 0 243971
-0.013364 -0.011042 0.159815 0.611788 1.357479 -2.141748 -0.007624 1 0 0 0 0 0 0 244954
-0.013302 -0.011022 0.159505 0.508568 1.083134 -0.534833 -0.007656 1 0 0 0 0 0 0 245956
-0.013275 -0.010999 0.159326 0.946999 1.027078 -2.076334 -0.007687 1 0 0 0 0 0 0 246953
-0.013199 -0.010967 0.159005 0.343931 0.915626 -0.376557 -0.007722 1 0 0 0 0 0 0 248076
-0.013180 -0.010957 0.158727 1.034974 1.184457 -0.742331 -0.007753 1 0 0 0 0 0 0 249072
-0.013159 -0.010935 0.158550 1.079670 1.056790 -2.095551 -0.007783 1 0 0 0 0 0 0 250022
-0.013072 -0.010939 0.158237 0.232000 1.383876 -0.440109 -0.007814 1 0 0 0 0 0 0 251042
-0.013040 -0.010919 0.158054 0.851199 1.115118 -1.965374 -0.007845 1 0 0 0 0 0 0 252023
-0.012994 -0.010879 0.157734 0.737057 0.824469 -0.316866 -0.007878 1 0 0 0 0 0 0 253074
-0.012944 -0.010858 0.157544 0.670808 1.052669 -1.835945 -0.007908 1 0 0 0 0 0 0 254021
-0.012872 -0.010853 0.157227 0.370842 1.271733 -0.311017 -0.007939 1 0 0 0 0 0 0 255042
-0.012841 -0.010831 0.157041 0.882956 1.086106 -1.864973 -0.007971 1 0 0 0 0 0 0 256053
-0.012796 -0.010788 0.156716 0.740465 0.802208 -0.192883 -0.008003 1 0 0 0 0 0 0 257062
-0.012737 -0.010790 0.156529 0.547911 1.354012 -1.809160 -0.008033 1 0 0 0 0 0 0 258020
-0.012648 -0.010742 0.156217 0.137357 0.758139 -0.339273 -0.008065 1 0 0 0 0 0 0 259067
-0.012605 -0.010736 0.156036 0.695062 1.247524 -1.874835 -0.008095 1 0 0 0 0 0 0 260020
-0.012550 -0.010705 0.155711 0.580995 0.969074 -0.142399 -0.008128 1 0 0 0 0 0 0 261065
-0.012498 -0.010686 0.155538 0.621662 1.107614 -1.936306 -0.008158 1 0 0 0 0 0 0 262019
-0.012435 -0.010644 0.155217 0.473062 0.825268 -0.171678 -0.008190 1 0 0 0 0 0 0 263067
-0.012396 -0.010639 0.155032 0.772965 1.270304 -1.758442 -0.008220 1 0 0 0 0 0 0 264023
-0.012343 -0.010607 0.154702 0.611194 0.978911 -0.011216 -0.008253 1 0 0 0 0 0 0 265071
-0.012291 -0.010588 0.154526 0.617915 1.110310 -1.830959 -0.008283 1 0 0 0 0 0 0 266019
-0.012194 -0.010557 0.154226 0.011582 0.977136 -0.381871 -0.008324 1 0 0 0 0 0 0 267362
-0.012139 -0.010516 0.153886 0.509404 0.827878 0.312143 -0.008346 1 0 0 0 0 0 0 268066
-0.012090 -0.010498 0.153754 0.631727 1.117286 -2.321836 -0.008376 1 0 0 0 0 0 0 269003
-0.012022 -0.010474 0.153562 0.385353 1.061625 -1.798083 -0.008407 1 0 0 0 0 0 0 270003
-0.011945 -0.010428 0.153224 0.252389 0.772701 0.178740 -0.008440 1 0 0 0 0 0 0 271062
-0.011889 -0.010405 0.153044 0.504669 1.056098 -1.670857 -0.008470 1 0 0 0 0 0 0 272007
-0.011788 -0.010372 0.152738 -0.073017 0.937059 -0.192857 -0.008503 1 0 0 0 0 0 0 273062
-0.011727 -0.010351 0.152561 0.399920 1.093685 -1.719131 -0.008532 1 0 0 0 0 0 0 274003
-0.011677 -0.010319 0.152353 0.584340 0.967897 -1.458095 -0.008564 1 0 0 0 0 0 0 275018
-0.011581 -0.010279 0.152028 -0.008115 0.849552 0.116578 -0.008593 1 0 0 0 0 0 0 275952
-0.011545 -0.010251 0.151854 0.717087 0.990079 -1.672018 -0.008624 1 0 0 0 0 0 0 276947
-0.011469 -0.010177 0.151539 0.271070 0.409186 -0.000411 -0.008655 1 0 0 0 0 0 0 277951
-0.011437 -0.010143 0.151364 0.780581 0.865557 -1.656259 -0.008686 1 0 0 0 0 0 0 278946
-0.011351 -0.010099 0.151058 0.141369 0.786414 -0.080308 -0.008718 1 0 0 0 0 0 0 279951
-0.011316 -0.010070 0.150884 0.736007 0.964521 -1.635617 -0.008749 1 0 0 0 0 0 0 280946
-0.011233 -0.010047 0.150687 0.158024 1.075650 -1.477335 -0.008780 1 0 0 0 0 0 0 281938
-0.011146 -0.010004 0.150374 0.045075 0.809614 0.068072 -0.008812 1 0 0 0 0 0 0 282961
-0.011111 -0.009974 0.150198 0.707702 0.966639 -1.548719 -0.008842 1 0 0 0 0 0 0 283938
-0.011024 -0.009933 0.149888 0.087343 0.836475 0.054986 -0.008874 1 0 0 0 0 0 0 284960
-0.010967 -0.009912 0.149730 0.415429 1.078935 -1.753495 -0.008905 1 0 0 0 0 0 0 285946
-0.010917 -0.009879 0.149525 0.544243 0.946059 -1.313491 -0.008936 1 0 0 0 0 0 0 286937
-0.010827 -0.009855 0.149313 0.023623 1.053691 -1.153496 -0.008968 1 0 0 0 0 0 0 287946
-0.010714 -0.009787 0.149005 -0.339540 0.496342 0.128414 -0.009000 1 0 0 0 0 0 0 288974
-0.010674 -0.009753 0.148828 0.575345 0.876278 -1.424567 -0.009031 1 0 0 0 0 0 0 289966
-0.010619 -0.009699 0.148625 0.470834 0.646044 -1.240979 -0.009061 1 0 0 0 0 0 0 290946
-0.010550 -0.009658 0.148418 0.266471 0.796187 -1.159230 -0.009093 1 0 0 0 0 0 0 291945
-0.010473 -0.009600 0.148096 0.138333 0.589670 0.382514 -0.009124 1 0 0 0 0 0 0 292947
-0.010441 -0.009570 0.147941 0.709199 0.926158 -1.624306 -0.009155 1 0 0 0 0 0 0 293944
-0.010390 -0.009517 0.147746 0.510974 0.659249 -1.300614 -0.009187 1 0 0 0 0 0 0 294959
-0.010322 -0.009476 0.147542 0.272776 0.792883 -1.128630 -0.009217 1 0 0 0 0 0 0 295929
-0.010269 -0.009435 0.147340 0.445701 0.811009 -1.129420 -0.009249 1 0 0 0 0 0 0 296954
-0.010201 -0.009401 0.147133 0.253136 0.891120 -1.036658 -0.009280 1 0 0 0 0 0 0 297953
-0.010139 -0.009385 0.146910 0.309981 1.135283 -0.820251 -0.009312 1 0 0 0 0 0 0 298948
-0.010090 -0.009357 0.146700 0.478647 1.010297 -0.942854 -0.009342 1 0 0 0 0 0 0 299924
-0.010009 -0.009314 0.146500 0.084723 0.800333 -1.069163 -0.009374 1 0 0 0 0 0 0 300953
-0.009927 -0.009278 0.146292 0.014304 0.870460 -0.960764 -0.009405 1 0 0 0 0 0 0 301953
-0.009868 -0.009240 0.146087 0.294722 0.848435 -0.977626 -0.009437 1 0 0 0 0 0 0 302956
-0.009819 -0.009201 0.145884 0.463657 0.829928 -0.979107 -0.009468 1 0 0 0 0 0 0 303961
-0.009753 -0.009167 0.145674 0.245465 0.894726 -0.874775 -0.009499 1 0 0 0 0 0 0 304957
-0.009680 -0.009138 0.145487 0.129936 0.963536 -1.153491 -0.009531 1 0 0 0 0 0 0 305957
-0.009624 -0.009102 0.145290 0.339149 0.890356 -1.036939 -0.009562 1 0 0 0 0 0 0 306953
-0.009541 -0.009055 0.145094 -0.012715 0.726328 -1.016250 -0.009593 1 0 0 0 0 0 0 307955
-0.009480 -0.009011 0.144892 0.244333 0.748212 -0.934738 -0.009624 1 0 0 0 0 0 0 308952
-0.009410 -0.008976 0.144709 0.138977 0.873158 -1.136849 -0.009655 1 0 0 0 0 0 0 309953
-0.009341 -0.008924 0.144524 0.149585 0.643778 -1.133858 -0.009686 1 0 0 0 0 0 0 310923
-0.009281 -0.008899 0.144335 0.244757 0.988727 -1.055865 -0.009718 1 0 0 0 0 0 0 311954
-0.009210 -0.008874 0.144155 0.119564 1.015646 -1.161352 -0.009749 1 0 0 0 0 0 0 312952
-0.009142 -0.008825 0.143972 0.127767 0.714756 -1.107886 -0.009780 1 0 0 0 0 0 0 313952
-0.009067 -0.008788 0.143794 0.042471 0.827660 -1.164670 -0.009812 1 0 0 0 0 0 0 314953
-0.009011 -0.008748 0.143600 0.260599 0.805856 -0.927927 -0.009843 1 0 0 0 0 0 0 315954
-0.008942 -0.008715 0.143417 0.124183 0.893683 -1.049839 -0.009874 1 0 0 0 0 0 0 316953
-0.008891 -0.008680 0.143247 0.323877 0.869416 -1.207950 -0.009905 1 0 0 0 0 0 0 317923
-0.008831 -0.008626 0.143067 0.239766 0.624213 -1.074892 -0.009936 1 0 0 0 0 0 0 318942
-0.008762 -0.008586 0.142890 0.085890 0.773695 -1.090235 -0.009968 1 0 0 0 0 0 0 319955
-0.008709 -0.008547 0.142722 0.291841 0.800860 -1.191239 -0.009999 1 0 0 0 0 0 0 320952
-0.008650 -0.008492 0.142541 0.213489 0.584654 -1.030830 -0.010030 1 0 0 0 0 0 0 321952
-0.008580 -0.008451 0.142364 0.063670 0.748383 -1.035090 -0.010061 1 0 0 0 0 0 0 322923
-0.008527 -0.008411 0.142195 0.271169 0.783600 -1.133019 -0.010093 1 0 0 0 0 0 0 323953
-0.008460 -0.008378 0.142022 0.101838 0.865094 -1.071908 -0.010124 1 0 0 0 0 0 0 324952
-0.008373 -0.008333 0.141859 -0.192796 0.720329 -1.182848 -0.010155 1 0 0 0 0 0 0 325953
-0.008289 -0.008297 0.141688 -0.189141 0.816373 -1.073203 -0.010187 1 0 0 0 0 0 0 326953
-0.008230 -0.008259 0.141521 0.122320 0.811576 -1.103846 -0.010218 1 0 0 0 0 0 0 327955
-0.008159 -0.008227 0.141348 0.009975 0.873157 -1.011624 -0.010249 1 0 0 0 0 0 0 328949
-0.008107 -0.008191 0.141181 0.220452 0.840340 -1.054560 -0.010280 1 0 0 0 0 0 0 329940
-0.008027 -0.008145 0.141019 -0.125954 0.694107 -1.124060 -0.010312 1 0 0 0 0 0 0 330947
-0.007969 -0.008103 0.140855 0.123489 0.724776 -1.092033 -0.010343 1 0 0 0 0 0 0 331954
-0.007922 -0.008062 0.140691 0.289069 0.750081 -1.062950 -0.010374 1 0 0 0 0 0 0 332950
-0.007881 -0.008023 0.140526 0.374594 0.763018 -1.039233 -0.010405 1 0 0 0 0 0 0 333953
-0.007800 -0.007997 0.140374 -0.147413 0.938076 -1.176507 -0.010437 1 0 0 0 0 0 0 334954
-0.007741 -0.007964 0.140213 0.089267 0.869274 -1.077084 -0.010467 1 0 0 0 0 0 0 335924
-0.007681 -0.007914 0.140062 0.077925 0.629362 -1.169174 -0.010499 1 0 0 0 0 0 0 336949
-0.007625 -0.007891 0.139910 0.143589 0.964770 -1.158112 -0.010530 1 0 0 0 0 0 0 337951
-0.007580 -0.007860 0.139749 0.270887 0.889564 -1.033122 -0.010562 1 0 0 0 0 0 0 338951
-0.007499 -0.007782 0.139621 -0.193619 0.255577 -1.432331 -0.010593 1 0 0 0 0 0 0 339953
-0.007433 -0.007744 0.139478 -0.045004 0.724973 -1.262670 -0.010624 1 0 0 0 0 0 0 340951
-0.007368 -0.007692 0.139333 -0.021531 0.563893 -1.203506 -0.010655 1 0 0 0 0 0 0 341937
-0.007333 -0.007662 0.139191 0.364439 0.852208 -1.228350 -0.010686 1 0 0 0 0 0 0 342946
-0.007284 -0.007613 0.139046 0.212227 0.622802 -1.177704 -0.010719 1 0 0 0 0 0 0 344002
-0.007235 -0.007591 0.138896 0.189858 0.947866 -1.092020 -0.010751 1 0 0 0 0 0 0 345016
-0.007192 -0.007560 0.138736 0.271214 0.869003 -0.933264 -0.010782 1 0 0 0 0 0 0 345999
-0.007133 -0.007533 0.138592 0.055081 0.904601 -1.112107 -0.010814 1 0 0 0 0 0 0 347013
-0.007072 -0.007485 0.138446 0.001089 0.636712 -1.088223 -0.010842 1 0 0 0 0 0 0 347936
-0.007025 -0.007444 0.138315 0.178685 0.690878 -1.276694 -0.010874 1 0 0 0 0 0 0 348944
-0.006977 -0.007425 0.138170 0.171737 0.989683 -1.097134 -0.010905 1 0 0 0 0 0 0 349935
-0.006943 -0.007376 0.138032 0.357768 0.626522 -1.148144 -0.010936 1 0 0 0 0 0 0 350944
-0.006888 -0.007339 0.137896 0.090910 0.742885 -1.170901 -0.010967 1 0 0 0 0 0 0 351936
-0.006842 -0.007301 0.137740 0.182576 0.733384 -0.904020 -0.010998 1 0 0 0 0 0 0 352930
-0.006804 -0.007265 0.137606 0.276820 0.754519 -1.136837 -0.011030 1 0 0 0 0 0 0 353944
-0.006746 -0.007234 0.137471 0.034022 0.827949 -1.143358 -0.011061 1 0 0 0 0 0 0 354935
-0.006701 -0.007201 0.137345 0.167549 0.802852 -1.238587 -0.011093 1 0 0 0 0 0 0 355943
-0.006668 -0.007145 0.137213 0.342503 0.495401 -1.166615 -0.011124 1 0 0 0 0 0 0 356935
-0.006614 -0.007104 0.137079 0.067303 0.662414 -1.117809 -0.011155 1 0 0 0 0 0 0 357942
-0.006584 -0.007080 0.136941 0.355214 0.900201 -1.041308 -0.011186 1 0 0 0 0 0 0 358935
-0.006538 -0.007035 0.136796 0.163833 0.629648 -0.930673 -0.011218 1 0 0 0 0 0 0 359944
-0.006498 -0.006994 0.136665 0.233286 0.671376 -1.090900 -0.011249 1 0 0 0 0 0 0 360935
-0.006462 -0.006956 0.136540 0.279674 0.704571 -1.165354 -0.011280 1 0 0 0 0 0 0 361945
-0.006406 -0.006925 0.136408 0.015080 0.786381 -1.074953 -0.011312 1 0 0 0 0 0 0 362952
-0.006362 -0.006891 0.136282 0.137068 0.768206 -1.130342 -0.011343 1 0 0 0 0 0 0 363960
-0.006323 -0.006857 0.136159 0.220201 0.750312 -1.152252 -0.011374 1 0 0 0 0 0 0 364940
-0.006288 -0.006822 0.136036 0.261730 0.738583 -1.152207 -0.011404 1 0 0 0 0 0 0 365919
-0.006253 -0.006786 0.135913 0.280709 0.731123 -1.143090 -0.011437 1 0 0 0 0 0 0 366951
-0.006205 -0.006734 0.135774 0.088360 0.509647 -0.903625 -0.011468 1 0 0 0 0 0 0 367951
-0.006164 -0.006691 0.135645 0.171844 0.594649 -1.002005 -0.011499 1 0 0 0 0 0 0 368959
-0.006128 -0.006652 0.135520 0.227422 0.652271 -1.050190 -0.011530 1 0 0 0 0 0 0 369952
-0.006093 -0.006614 0.135396 0.253981 0.680153 -1.060930 -0.011562 1 0 0 0 0 0 0 370951
-0.006059 -0.006578 0.135273 0.265000 0.692157 -1.055135 -0.011592 1 0 0 0 0 0 0 371924
-0.006026 -0.006542 0.135150 0.268523 0.696498 -1.042945 -0.011623 1 0 0 0 0 0 0 372922
-0.005993 -0.006506 0.135028 0.268360 0.697213 -1.028374 -0.011655 1 0 0 0 0 0 0 373952
-0.005947 -0.006456 0.134917 0.089111 0.507573 -1.168967 -0.011687 1 0 0 0 0 0 0 374951
-0.005907 -0.006413 0.134798 0.152383 0.575369 -1.073253 -0.011718 1 0 0 0 0 0 0 375952
-0.005865 -0.006395 0.134686 0.115406 0.906260 -1.127188 -0.011749 1 0 0 0 0 0 0 376958
-0.005827 -0.006369 0.134567 0.169861 0.821159 -1.034122 -0.011780 1 0 0 0 0 0 0 377923
-0.005792 -0.006337 0.134445 0.203973 0.754202 -0.978040 -0.011812 1 0 0 0 0 0 0 378955
-0.005779 -0.006299 0.134331 0.502082 0.652476 -1.060838 -0.011843 1 0 0 0 0 0 0 379956
-0.005757 -0.006262 0.134212 0.397069 0.655745 -0.978839 -0.011874 1 0 0 0 0 0 0 380950
-0.005709 -0.006233 0.134110 0.058852 0.753958 -1.198368 -0.011905 1 0 0 0 0 0 0 381951
-0.005669 -0.006200 0.133995 0.112572 0.716056 -1.028711 -0.011937 1 0 0 0 0 0 0 382949
-0.005633 -0.006166 0.133875 0.162629 0.690730 -0.928991 -0.011968 1 0 0 0 0 0 0 383951
-0.005606 -0.006112 0.133773 0.293030 0.424928 -1.150398 -0.011998 1 0 0 0 0 0 0 384920
-0.005576 -0.006068 0.133658 0.260130 0.509941 -0.981150 -0.012030 1 0 0 0 0 0 0 385950
-0.005545 -0.006028 0.133538 0.234847 0.576198 -0.881432 -0.012062 1 0 0 0 0 0 0 386951
-0.005514 -0.005992 0.133445 0.241590 0.636971 -1.219952 -0.012093 1 0 0 0 0 0 0 387953
-0.005483 -0.005956 0.133333 0.218519 0.636032 -0.990827 -0.012124 1 0 0 0 0 0 0 388950
-0.005450 -0.005920 0.133213 0.206384 0.635939 -0.858002 -0.012155 1 0 0 0 0 0 0 389951
-0.005399 -0.005892 0.133112 -0.058546 0.725654 -1.065822 -0.012187 1 0 0 0 0 0 0 390951
-0.005377 -0.005855 0.133005 0.311933 0.620620 -1.008196 -0.012218 1 0 0 0 0 0 0 391951
-0.005337 -0.005804 0.132899 0.094368 0.429181 -1.001788 -0.012249 1 0 0 0 0 0 0 392952
-0.005294 -0.005782 0.132791 0.035478 0.778646 -0.953819 -0.012279 1 0 0 0 0 0 0 393920
-0.005264 -0.005734 0.132694 0.192727 0.473090 -1.079050 -0.012312 1 0 0 0 0 0 0 394950
-0.005233 -0.005693 0.132580 0.184600 0.516025 -0.859102 -0.012343 1 0 0 0 0 0 0 395951
-0.005202 -0.005656 0.132489 0.193579 0.584196 -1.131430 -0.012374 1 0 0 0 0 0 0 396950
-0.005171 -0.005620 0.132378 0.172642 0.590994 -0.871263 -0.012405 1 0 0 0 0 0 0 397950
-0.005140 -0.005586 0.132288 0.181952 0.619617 -1.119411 -0.012437 1 0 0 0 0 0 0 398948
-0.005129 -0.005546 0.132185 0.439459 0.541687 -0.967813 -0.012468 1 0 0 0 0 0 0 399950
-0.005101 -0.005530 0.132078 0.238856 0.832241 -0.876643 -0.012499 1 0 0 0 0 0 0 400948
-0.005079 -0.005485 0.131981 0.285922 0.488536 -0.985470 -0.012530 1 0 0 0 0 0 0 401949
-0.005032 -0.005451 0.131888 -0.036372 0.598216 -1.032567 -0.012561 1 0 0 0 0 0 0 402944
-0.005013 -0.005412 0.131784 0.295215 0.529047 -0.889105 -0.012595 1 0 0 0 0 0 0 404030
-0.004968 -0.005381 0.131688 -0.019380 0.632318 -0.964234 -0.012626 1 0 0 0 0 0 0 405022
-0.004936 -0.005329 0.131595 0.125320 0.358302 -0.997862 -0.012657 1 0 0 0 0 0 0 405999
-0.004919 -0.005301 0.131500 0.321099 0.643046 -0.968462 -0.012689 1 0 0 0 0 0 0 407015
-0.004875 -0.005276 0.131407 -0.019179 0.705125 -0.980080 -0.012720 1 0 0 0 0 0 0 408025
-0.004844 -0.005227 0.131315 0.117114 0.391009 -0.979081 -0.012751 1 0 0 0 0 0 0 409021
-0.004826 -0.005201 0.131221 0.309589 0.653313 -0.935804 -0.012782 1 0 0 0 0 0 0 409992
-0.004803 -0.005172 0.131138 0.243564 0.641269 -1.062378 -0.012813 1 0 0 0 0 0 0 410994
-0.004776 -0.005141 0.131058 0.190343 0.616710 -1.117761 -0.012844 1 0 0 0 0 0 0 411990
-0.004740 -0.005129 0.130959 0.059688 0.848928 -0.857279 -0.012875 1 0 0 0 0 0 0 412993
-0.004708 -0.005107 0.130874 0.083747 0.746554 -0.998099 -0.012907 1 0 0 0 0 0 0 414018
-0.004683 -0.005059 0.130785 0.179816 0.397246 -0.946838 -0.012938 1 0 0 0 0 0 0 414993
-0.004655 -0.005019 0.130703 0.155991 0.460205 -1.030356 -0.012969 1 0 0 0 0 0 0 415991
-0.004626 -0.004983 0.130624 0.133449 0.511865 -1.065481 -0.013001 1 0 0 0 0 0 0 417001
-0.004597 -0.004949 0.130546 0.118565 0.537249 -1.072627 -0.013032 1 0 0 0 0 0 0 418015
-0.004581 -0.004930 0.130457 0.283524 0.733802 -0.913959 -0.013063 1 0 0 0 0 0 0 418998
-0.004557 -0.004905 0.130376 0.210405 0.667753 -0.984770 -0.013094 1 0 0 0 0 0 0 419999
-0.004531 -0.004876 0.130297 0.154902 0.614969 -1.017528 -0.013126 1 0 0 0 0 0 0 421013
-0.004503 -0.004846 0.130219 0.122621 0.584143 -1.023624 -0.013157 1 0 0 0 0 0 0 421997
-0.004474 -0.004815 0.130141 0.103743 0.566328 -1.018769 -0.013189 1 0 0 0 0 0 0 423015
-0.004450 -0.004763 0.130054 0.170920 0.285535 -0.887118 -0.013219 1 0 0 0 0 0 0 424001
-0.004418 -0.004741 0.129983 0.054356 0.653936 -1.061711 -0.013251 1 0 0 0 0 0 0 425011
-0.004386 -0.004714 0.129908 0.054355 0.617654 -1.021224 -0.013282 1 0 0 0 0 0 0 425997
-0.004356 -0.004685 0.129831 0.058632 0.576511 -0.989032 -0.013314 1 0 0 0 0 0 0 427012
-0.004326 -0.004654 0.129754 0.059193 0.552057 -0.968463 -0.013344 1 0 0 0 0 0 0 427999
-0.004295 -0.004623 0.129676 0.057182 0.537740 -0.953153 -0.013376 1 0 0 0 0 0 0 429013
-0.004286 -0.004586 0.129608 0.325160 0.466586 -1.063126 -0.013407 1 0 0 0 0 0 0 429997
-0.004266 -0.004552 0.129534 0.214359 0.481901 -0.986829 -0.013439 1 0 0 0 0 0 0 431013
-0.004236 -0.004539 0.129467 0.054663 0.761960 -1.063012 -0.013467 1 0 0 0 0 0 0 431933
-0.004226 -0.004512 0.129403 0.309572 0.599454 -1.096828 -0.013499 1 0 0 0 0 0 0 432941
-0.004206 -0.004482 0.129330 0.200367 0.546513 -0.980848 -0.013530 1 0 0 0 0 0 0 433932
-0.004181 -0.004452 0.129254 0.121333 0.522658 -0.918056 -0.013561 1 0 0 0 0 0 0 434922
-0.004162 -0.004456 0.129205 0.191501 0.983167 -1.257551 -0.013593 1 0 0 0 0 0 0 435942
-0.004138 -0.004442 0.129138 0.118455 0.786100 -1.045437 -0.013624 1 0 0 0 0 0 0 436941
-0.004110 -0.004419 0.129064 0.071910 0.646676 -0.926372 -0.013655 1 0 0 0 0 0 0 437933
-0.004102 -0.004387 0.128997 0.316542 0.510835 -0.995464 -0.013686 1 0 0 0 0 0 0 438942
-0.004083 -0.004355 0.128924 0.195711 0.493638 -0.902298 -0.013717 1 0 0 0 0 0 0 439932
-0.004060 -0.004324 0.128878 0.127184 0.509731 -1.250635 -0.013749 1 0 0 0 0 0 0 440940
-0.004054 -0.004288 0.128821 0.337681 0.431021 -1.137975 -0.013780 1 0 0 0 0 0 0 441933
-0.004035 -0.004254 0.128751 0.200893 0.443818 -0.942484 -0.013811 1 0 0 0 0 0 0 442940
-0.004032 -0.004216 0.128686 0.377631 0.394660 -0.972377 -0.013842 1 0 0 0 0 0 0 443932
-0.004009 -0.004202 0.128622 0.143913 0.688271 -0.988149 -0.013874 1 0 0 0 0 0 0 444943
-0.004003 -0.004174 0.128558 0.338261 0.540609 -0.988623 -0.013905 1 0 0 0 0 0 0 445945
-0.004006 -0.004139 0.128495 0.467677 0.434471 -0.982584 -0.013937 1 0 0 0 0 0 0 446952
-0.003986 -0.004126 0.128432 0.190303 0.702106 -0.974286 -0.013967 1 0 0 0 0 0 0 447937
-0.003982 -0.004099 0.128369 0.360501 0.542669 -0.964597 -0.013999 1 0 0 0 0 0 0 448938
-0.003971 -0.004050 0.128318 0.303682 0.245913 -1.107223 -0.014030 1 0 0 0 0 0 0 449952
-0.003945 -0.004030 0.128259 0.085925 0.579177 -1.018102 -0.014061 1 0 0 0 0 0 0 450935
-0.003938 -0.004000 0.128198 0.301882 0.470618 -0.965175 -0.014093 1 0 0 0 0 0 0 451954
-0.003939 -0.003964 0.128135 0.444002 0.386394 -0.937827 -0.014124 1 0 0 0 0 0 0 452949
-0.003906 -0.003936 0.128084 0.000421 0.479506 -1.074216 -0.014155 1 0 0 0 0 0 0 453947
-0.003895 -0.003902 0.128025 0.238724 0.395293 -0.981707 -0.014186 1 0 0 0 0 0 0 454947
-0.003894 -0.003864 0.127963 0.406317 0.338574 -0.927722 -0.014218 1 0 0 0 0 0 0 455948
-0.003893 -0.003844 0.127911 0.419604 0.570363 -1.026245 -0.014249 1 0 0 0 0 0 0 456947
-0.003885 -0.003800 0.127863 0.321364 0.262481 -1.095799 -0.014280 1 0 0 0 0 0 0 457949
-0.003860 -0.003782 0.127805 0.088744 0.569143 -0.969527 -0.014311 1 0 0 0 0 0 0 458947
-0.003853 -0.003752 0.127744 0.296748 0.446904 -0.901069 -0.014343 1 0 0 0 0 0 0 459948
-0.003849 -0.003737 0.127691 0.358129 0.619384 -0.994526 -0.014374 1 0 0 0 0 0 0 460953
-0.003852 -0.003709 0.127632 0.460340 0.464648 -0.909398 -0.014405 1 0 0 0 0 0 0 461952
-0.003840 -0.003680 0.127591 0.270514 0.439887 -1.139028 -0.014436 1 0 0 0 0 0 0 462922
-0.003839 -0.003645 0.127536 0.396572 0.348775 -0.967685 -0.014467 1 0 0 0 0 0 0 463919
-0.003837 -0.003627 0.127485 0.408669 0.557751 -1.000823 -0.014499 1 0 0 0 0 0 0 464946
-0.003842 -0.003598 0.127427 0.485803 0.424582 -0.890781 -0.014530 1 0 0 0 0 0 0 465942
-0.003810 -0.003573 0.127377 0.017004 0.471535 -0.985665 -0.014561 1 0 0 0 0 0 0 466917
-0.003800 -0.003541 0.127318 0.241281 0.364645 -0.875971 -0.014593 1 0 0 0 0 0 0 467950
-0.003794 -0.003524 0.127267 0.325364 0.558768 -0.942799 -0.014623 1 0 0 0 0 0 0 468919
-0.003790 -0.003515 0.127217 0.363869 0.680024 -0.973590 -0.014655 1 0 0 0 0 0 0 469939
-0.003780 -0.003476 0.127170 0.285563 0.296716 -1.004789 -0.014686 1 0 0 0 0 0 0 470947
-0.003775 -0.003456 0.127123 0.331956 0.500647 -0.990046 -0.014718 1 0 0 0 0 0 0 471950
-0.003777 -0.003425 0.127065 0.440378 0.380959 -0.849601 -0.014749 1 0 0 0 0 0 0 472948
-0.003765 -0.003396 0.127025 0.256512 0.374687 -1.058176 -0.014780 1 0 0 0 0 0 0 473948
-0.003758 -0.003380 0.126980 0.308894 0.556040 -1.006087 -0.014811 1 0 0 0 0 0 0 474947
-0.003753 -0.003372 0.126933 0.350548 0.666525 -0.969921 -0.014843 1 0 0 0 0 0 0 475940
-0.003756 -0.003347 0.126875 0.449522 0.463312 -0.822032 -0.014874 1 0 0 0 0 0 0 476946
-0.003744 -0.003320 0.126835 0.260630 0.411211 -1.028125 -0.014905 1 0 0 0 0 0 0 477947
-0.003737 -0.003306 0.126790 0.310300 0.569220 -0.975050 -0.014937 1 0 0 0 0 0 0 478948
-0.003753 -0.003294 0.126753 0.616426 0.607236 -1.064655 -0.014968 1 0 0 0 0 0 0 479950
-0.003753 -0.003253 0.126710 0.437744 0.236234 -1.001624 -0.014999 1 0 0 0 0 0 0 480947
-0.003752 -0.003233 0.126664 0.411872 0.451254 -0.942186 -0.015030 1 0 0 0 0 0 0 481947
-0.003751 -0.003221 0.126616 0.406116 0.599817 -0.912388 -0.015062 1 0 0 0 0 0 0 482948
-0.003737 -0.003201 0.126580 0.231489 0.494785 -1.047364 -0.015093 1 0 0 0 0 0 0 483949
-0.003729 -0.003191 0.126536 0.295658 0.604405 -0.956997 -0.015124 1 0 0 0 0 0 0 484948
-0.003730 -0.003165 0.126480 0.419941 0.416844 -0.776262 -0.015155 1 0 0 0 0 0 0 485935
-0.003730 -0.003152 0.126429 0.419034 0.557518 -0.818399 -0.015186 1 0 0 0 0 0 0 486935
-0.003716 -0.003131 0.126391 0.238902 0.466975 -0.990759 -0.015218 1 0 0 0 0 0 0 487941
-0.003728 -0.003115 0.126356 0.564193 0.524546 -1.041390 -0.015249 1 0 0 0 0 0 0 488946
-0.003720 -0.003092 0.126324 0.334375 0.439367 -1.080476 -0.015280 1 0 0 0 0 0 0 489946
-0.003716 -0.003080 0.126282 0.349935 0.566470 -0.942980 -0.015312 1 0 0 0 0 0 0 490947
-0.003713 -0.003073 0.126236 0.372712 0.649176 -0.873469 -0.015345 1 0 0 0 0 0 0 492024
-0.003710 -0.003070 0.126189 0.386351 0.693423 -0.841244 -0.015376 1 0 0 0 0 0 0 493023
-0.003715 -0.003048 0.126162 0.486087 0.472158 -1.101367 -0.015407 1 0 0 0 0 0 0 493990
-0.003717 -0.003037 0.126121 0.451382 0.575149 -0.944300 -0.015438 1 0 0 0 0 0 0 494989
-0.003704 -0.003017 0.126087 0.255425 0.466732 -1.008626 -0.015469 1 0 0 0 0 0 0 495989
-0.003702 -0.002987 0.126034 0.383668 0.317817 -0.760020 -0.015500 1 0 0 0 0 0 0 496992
-0.003688 -0.002957 0.125996 0.227177 0.308369 -0.916978 -0.015532 1 0 0 0 0 0 0 498000
-0.003700 -0.002937 0.125961 0.558948 0.428711 -0.971079 -0.015564 1 0 0 0 0 0 0 499013
-0.003705 -0.002926 0.125918 0.505256 0.560890 -0.860698 -0.015594 1 0 0 0 0 0 0 499998
-0.003694 -0.002907 0.125883 0.285644 0.452130 -0.953774 -0.015626 1 0 0 0 0 0 0 501013
-0.003687 -0.002896 0.125839 0.324965 0.560254 -0.846787 -0.015657 1 0 0 0 0 0 0 501995
-0.003665 -0.002896 0.125814 0.113819 0.706953 -1.070548 -0.015688 1 0 0 0 0 0 0 503011
-0.003672 -0.002890 0.125784 0.489768 0.653361 -1.021686 -0.015718 1 0 0 0 0 0 0 503942
-0.003675 -0.002887 0.125742 0.467009 0.674597 -0.861398 -0.015748 1 0 0 0 0 0 0 504930
-0.003663 -0.002870 0.125708 0.264335 0.508584 -0.935058 -0.015780 1 0 0 0 0 0 0 505938
-0.003656 -0.002862 0.125664 0.312276 0.587914 -0.820862 -0.015811 1 0 0 0 0 0 0 506929
-0.003639 -0.002843 0.125629 0.180612 0.461999 -0.911236 -0.015842 1 0 0 0 0 0 0 507939
-0.003649 -0.002828 0.125596 0.531226 0.501871 -0.929919 -0.015873 1 0 0 0 0 0 0 508930
-0.003640 -0.002806 0.125564 0.316515 0.408325 -0.956001 -0.015905 1 0 0 0 0 0 0 509939
-0.003630 -0.002814 0.125532 0.264505 0.788469 -0.944551 -0.015936 1 0 0 0 0 0 0 510930
-0.003610 -0.002803 0.125501 0.145749 0.584902 -0.954968 -0.015967 1 0 0 0 0 0 0 511939
-0.003620 -0.002793 0.125468 0.509826 0.564067 -0.933343 -0.015998 1 0 0 0 0 0 0 512930
-0.003610 -0.002773 0.125437 0.303321 0.438361 -0.943528 -0.016030 1 0 0 0 0 0 0 513939
-0.003605 -0.002762 0.125395 0.330347 0.544548 -0.795175 -0.016061 1 0 0 0 0 0 0 514930
-0.003603 -0.002758 0.125380 0.375586 0.630177 -1.130173 -0.016093 1 0 0 0 0 0 0 515947
-0.003601 -0.002754 0.125344 0.380700 0.659545 -0.881704 -0.016123 1 0 0 0 0 0 0 516930
-0.003586 -0.002738 0.125311 0.213046 0.492890 -0.900781 -0.016155 1 0 0 0 0 0 0 517939
-0.003577 -0.002729 0.125269 0.280853 0.571599 -0.764659 -0.016186 1 0 0 0 0 0 0 518946
-0.003574 -0.002725 0.125254 0.348335 0.642477 -1.105024 -0.016218 1 0 0 0 0 0 0 519941
-0.003558 -0.002709 0.125229 0.192883 0.481270 -1.008932 -0.016249 1 0 0 0 0 0 0 520939
-0.003549 -0.002700 0.125189 0.266880 0.562862 -0.798904 -0.016280 1 0 0 0 0 0 0 521947
-0.003525 -0.002700 0.125165 0.075155 0.695936 -0.982321 -0.016311 1 0 0 0 0 0 0 522937
-0.003532 -0.002695 0.125135 0.459118 0.637410 -0.918446 -0.016342 1 0 0 0 0 0 0 523930
-0.003522 -0.002678 0.125105 0.269832 0.472856 -0.902266 -0.016374 1 0 0 0 0 0 0 524943
-0.003503 -0.002655 0.125074 0.134316 0.374383 -0.893866 -0.016405 1 0 0 0 0 0 0 525938
-0.003507 -0.002657 0.125052 0.419846 0.700475 -0.996018 -0.016437 1 0 0 0 0 0 0 526950
-0.003495 -0.002644 0.125025 0.239859 0.524134 -0.933264 -0.016468 1 0 0 0 0 0 0 527949
-0.003488 -0.002637 0.124984 0.287410 0.583145 -0.747117 -0.016499 1 0 0 0 0 0 0 528946
-0.003485 -0.002634 0.124969 0.343499 0.642712 -1.067974 -0.016530 1 0 0 0 0 0 0 529947
-0.003469 -0.002617 0.124945 0.182916 0.476398 -0.963611 -0.016561 1 0 0 0 0 0 0 530945
-0.003475 -0.002623 0.124924 0.442370 0.751564 -1.010088 -0.016593 1 0 0 0 0 0 0 531946
-0.003464 -0.002612 0.124898 0.248826 0.548805 -0.924680 -0.016623 1 0 0 0 0 0 0 532915
-0.003457 -0.002605 0.124857 0.289682 0.594667 -0.730297 -0.016655 1 0 0 0 0 0 0 533946
-0.003454 -0.002602 0.124843 0.342355 0.647508 -1.048321 -0.016687 1 0 0 0 0 0 0 534952
-0.003439 -0.002586 0.124818 0.180281 0.478131 -0.942554 -0.016718 1 0 0 0 0 0 0 535952
-0.003425 -0.002597 0.124788 0.176560 0.811476 -0.860976 -0.016749 1 0 0 0 0 0 0 536950
-0.003424 -0.002583 0.124768 0.346605 0.526358 -0.969938 -0.016780 1 0 0 0 0 0 0 537942
-0.003403 -0.002581 0.124751 0.112786 0.649605 -1.025774 -0.016811 1 0 0 0 0 0 0 538941
-0.003379 -0.002565 0.124725 0.033348 0.483044 -0.914367 -0.016843 1 0 0 0 0 0 0 539948
-0.003381 -0.002571 0.124704 0.355207 0.754098 -0.967756 -0.016874 1 0 0 0 0 0 0 540943
-0.003367 -0.002560 0.124677 0.195453 0.549396 -0.884960 -0.016905 1 0 0 0 0 0 0 541946
-0.003341 -0.002559 0.124658 0.007331 0.666771 -0.973659 -0.016936 1 0 0 0 0 0 0 542916
-0.003341 -0.002572 0.124640 0.330442 0.871209 -0.994209 -0.016968 1 0 0 0 0 0 0 543947
-0.003328 -0.002565 0.124614 0.177694 0.612953 -0.888910 -0.016999 1 0 0 0 0 0 0 544945
-0.003321 -0.002561 0.124605 0.255511 0.641732 -1.096849 -0.017030 1 0 0 0 0 0 0 545946
-0.003317 -0.002558 0.124570 0.291980 0.657503 -0.786481 -0.017061 1 0 0 0 0 0 0 546946
-0.003315 -0.002557 0.124558 0.329396 0.681961 -1.041471 -0.017093 1 0 0 0 0 0 0 547947
-0.003300 -0.002542 0.124534 0.159728 0.497903 -0.909918 -0.017124 1 0 0 0 0 0 0 548945
-0.003306 -0.002548 0.124514 0.413781 0.763415 -0.947526 -0.017155 1 0 0 0 0 0 0 549945
-0.003295 -0.002537 0.124488 0.218539 0.556754 -0.857475 -0.017186 1 0 0 0 0 0 0 550939
-0.003270 -0.002536 0.124468 0.012589 0.672974 -0.943546 -0.017218 1 0 0 0 0 0 0 551947
-0.003258 -0.002536 0.124461 0.154527 0.693881 -1.113388 -0.017249 1 0 0 0 0 0 0 552946
-0.003250 -0.002535 0.124428 0.232977 0.686896 -0.778408 -0.017280 1 0 0 0 0 0 0 553943
-0.003247 -0.002535 0.124416 0.292296 0.698159 -1.023786 -0.017311 1 0 0 0 0 0 0 554943
-0.003232 -0.002520 0.124392 0.134095 0.507583 -0.888217 -0.017343 1 0 0 0 0 0 0 555947
-0.003217 -0.002531 0.124363 0.132460 0.829401 -0.796052 -0.017374 1 0 0 0 0 0 0 556945
-0.003211 -0.002537 0.124352 0.228238 0.795174 -1.033523 -0.017405 1 0 0 0 0 0 0 557945
-0.003193 -0.002525 0.124329 0.096443 0.561269 -0.885509 -0.017436 1 0 0 0 0 0 0 558946
-0.003198 -0.002533 0.124309 0.369779 0.799569 -0.916815 -0.017468 1 0 0 0 0 0 0 559947
-0.003181 -0.002542 0.124292 0.110790 0.834734 -0.955894 -0.017499 1 0 0 0 0 0 0 560941
-0.003178 -0.002528 0.124277 0.271663 0.530292 -0.968040 -0.017530 1 0 0 0 0 0 0 561932
-0.003157 -0.002525 0.124261 0.047852 0.656596 -0.974207 -0.017561 1 0 0 0 0 0 0 562937
-0.003160 -0.002537 0.124244 0.333258 0.872254 -0.954387 -0.017593 1 0 0 0 0 0 0 563948
-0.003147 -0.002529 0.124219 0.161127 0.621310 -0.832176 -0.017624 1 0 0 0 0 0 0 564946
-0.003141 -0.002525 0.124210 0.228231 0.653541 -1.034612 -0.017655 1 0 0 0 0 0 0 565945
-0.003124 -0.002509 0.124187 0.088455 0.488470 -0.871137 -0.017686 1 0 0 0 0 0 0 566935
-0.003109 -0.002519 0.124157 0.097658 0.824270 -0.767886 -0.017718 1 0 0 0 0 0 0 567942
-0.003102 -0.002524 0.124147 0.198505 0.797599 -1.001531 -0.017749 1 0 0 0 0 0 0 568943
-0.003079 -0.002531 0.124134 -0.004251 0.822746 -0.983720 -0.017780 1 0 0 0 0 0 0 569944
-0.003073 -0.002516 0.124119 0.199211 0.526602 -0.962956 -0.017811 1 0 0 0 0 0 0 570942
-0.003064 -0.002527 0.124093 0.170579 0.840891 -0.805828 -0.017843 1 0 0 0 0 0 0 571944
-0.003059 -0.002532 0.124083 0.232043 0.808635 -1.009921 -0.017873 1 0 0 0 0 0 0 572926
-0.003043 -0.002520 0.124060 0.082099 0.576707 -0.848052 -0.017905 1 0 0 0 0 0 0 573937
-0.003048 -0.002528 0.124041 0.345448 0.815749 -0.874966 -0.017936 1 0 0 0 0 0 0 574930
-0.003031 -0.002537 0.124024 0.082304 0.851475 -0.911723 -0.017970 1 0 0 0 0 0 0 576007
-0.003029 -0.002523 0.124008 0.240243 0.547845 -0.923314 -0.018000 1 0 0 0 0 0 0 576993
-0.003008 -0.002520 0.123993 0.015689 0.673970 -0.928587 -0.018032 1 0 0 0 0 0 0 578006
-0.002998 -0.002519 0.123987 0.128242 0.706913 -1.058742 -0.018063 1 0 0 0 0 0 0 578993
-0.002979 -0.002503 0.123966 0.019945 0.524420 -0.857052 -0.018095 1 0 0 0 0 0 0 580010
-0.002982 -0.002510 0.123947 0.305721 0.789992 -0.868783 -0.018125 1 0 0 0 0 0 0 580992
-0.002965 -0.002517 0.123930 0.054336 0.839203 -0.899525 -0.018157 1 0 0 0 0 0 0 582007
-0.002962 -0.002502 0.123914 0.217921 0.542624 -0.909086 -0.018188 1 0 0 0 0 0 0 582992
-0.002941 -0.002499 0.123899 -0.003536 0.672058 -0.913378 -0.018220 1 0 0 0 0 0 0 584007
-0.002944 -0.002512 0.123882 0.281921 0.889266 -0.893726 -0.018250 1 0 0 0 0 0 0 584992
-0.002931 -0.002504 0.123857 0.110697 0.639684 -0.770190 -0.018282 1 0 0 0 0 0 0 586006
-0.002925 -0.002500 0.123847 0.177162 0.672260 -0.972868 -0.018313 1 0 0 0 0 0 0 587008
-0.002903 -0.002502 0.123834 -0.035893 0.762270 -0.940724 -0.018346 1 0 0 0 0 0 0 588052
-0.002892 -0.002504 0.123830 0.088056 0.757289 -1.047148 -0.018374 1 0 0 0 0 0 0 588936
-0.002885 -0.002503 0.123797 0.158390 0.736705 -0.685834 -0.018405 1 0 0 0 0 0 0 589928
-0.002882 -0.002504 0.123786 0.211864 0.741343 -0.922858 -0.018440 1 0 0 0 0 0 0 591061
-0.002861 -0.002508 0.123772 -0.021472 0.802422 -0.914342 -0.018471 1 0 0 0 0 0 0 592053
-0.002857 -0.002492 0.123757 0.164563 0.526959 -0.898379 -0.018503 1 0 0 0 0 0 0 593062
-0.002835 -0.002488 0.123742 -0.043613 0.668235 -0.891886 -0.018534 1 0 0 0 0 0 0 594053
-0.002824 -0.002486 0.123736 0.076538 0.709162 -1.018306 -0.018565 1 0 0 0 0 0 0 595061
-0.002818 -0.002484 0.123703 0.144457 0.713392 -0.664790 -0.018596 1 0 0 0 0 0 0 596053
-0.002815 -0.002484 0.123692 0.196153 0.730309 -0.904606 -0.018628 1 0 0 0 0 0 0 597061
-0.002794 -0.002488 0.123678 -0.037776 0.797520 -0.896856 -0.018659 1 0 0 0 0 0 0 598052
-0.002790 -0.002471 0.123663 0.147633 0.525349 -0.881258 -0.018690 1 0 0 0 0 0 0 599061
-0.002768 -0.002467 0.123648 -0.060624 0.668011 -0.874688 -0.018721 1 0 0 0 0 0 0 600062
-0.002757 -0.002466 0.123642 0.059167 0.709679 -1.001237 -0.018753 1 0 0 0 0 0 0 601063
-0.002770 -0.002459 0.123619 0.386034 0.654913 -0.778023 -0.018780 1 0 0 0 0 0 0 601933
-0.002758 -0.002461 0.123601 0.079016 0.752683 -0.818842 -0.018815 1 0 0 0 0 0 0 603057
-0.002752 -0.002462 0.123595 0.131695 0.755858 -0.974267 -0.018846 1 0 0 0 0 0 0 604045
-0.002735 -0.002448 0.123573 -0.007471 0.557054 -0.781322 -0.018878 1 0 0 0 0 0 0 605069
-0.002726 -0.002441 0.123565 0.089604 0.631021 -0.946710 -0.018905 1 0 0 0 0 0 0 605938
-0.002703 -0.002442 0.123552 -0.105452 0.743626 -0.899332 -0.018940 1 0 0 0 0 0 0 607067
-0.002710 -0.002437 0.123527 0.272582 0.678811 -0.719105 -0.018972 1 0 0 0 0 0 0 608072
-0.002694 -0.002440 0.123508 0.011564 0.765966 -0.785079 -0.019003 1 0 0 0 0 0 0 609069
-0.002686 -0.002441 0.123501 0.088771 0.763083 -0.950460 -0.019030 1 0 0 0 0 0 0 609933
-0.002669 -0.002427 0.123479 -0.037729 0.561437 -0.761048 -0.019065 1 0 0 0 0 0 0 611068
-0.002660 -0.002420 0.123471 0.065361 0.633915 -0.928159 -0.019097 1 0 0 0 0 0 0 612088
-0.002636 -0.002422 0.123458 -0.126490 0.745434 -0.880735 -0.019128 1 0 0 0 0 0 0 613076
-0.002630 -0.002403 0.123444 0.081040 0.497890 -0.849979 -0.019159 1 0 0 0 0 0 0 614083
-0.002608 -0.002399 0.123429 -0.115257 0.652574 -0.837398 -0.019191 1 0 0 0 0 0 0 615087
-0.002615 -0.002391 0.123402 0.255607 0.628940 -0.680445 -0.019222 1 0 0 0 0 0 0 616081
-0.002619 -0.002387 0.123393 0.248701 0.678994 -0.886546 -0.019253 1 0 0 0 0 0 0 617082
-0.002602 -0.002390 0.123380 -0.034002 0.767834 -0.855465 -0.019284 1 0 0 0 0 0 0 618077
-0.002599 -0.002373 0.123365 0.124109 0.507888 -0.830744 -0.019316 1 0 0 0 0 0 0 619078
-0.002578 -0.002368 0.123350 -0.097115 0.655960 -0.820257 -0.019347 1 0 0 0 0 0 0 620078
-0.002568 -0.002366 0.123345 0.015285 0.700455 -0.945924 -0.019378 1 0 0 0 0 0 0 621083
-0.002562 -0.002365 0.123312 0.080413 0.707006 -0.591104 -0.019409 1 0 0 0 0 0 0 622077
-0.002559 -0.002364 0.123300 0.129308 0.724459 -0.831065 -0.019441 1 0 0 0 0 0 0 623076
-0.002558 -0.002364 0.123296 0.153089 0.732658 -0.953597 -0.019472 1 0 0 0 0 0 0 624079
-0.002543 -0.002349 0.123275 -0.019938 0.541766 -0.737287 -0.019503 1 0 0 0 0 0 0 625076
-0.002536 -0.002342 0.123267 0.057444 0.619950 -0.894445 -0.019534 1 0 0 0 0 0 0 626077
-0.002539 -0.002319 0.123254 0.184918 0.421670 -0.841501 -0.019566 1 0 0 0 0 0 0 627078
-0.002520 -0.002313 0.123240 -0.071936 0.607344 -0.811364 -0.019597 1 0 0 0 0 0 0 628078
-0.002517 -0.002290 0.123225 0.094223 0.417969 -0.796241 -0.019628 1 0 0 0 0 0 0 629077
-0.002496 -0.002284 0.123210 -0.123138 0.602972 -0.789930 -0.019659 1 0 0 0 0 0 0 630066
-0.002499 -0.002294 0.123193 0.162589 0.848677 -0.768693 -0.019691 1 0 0 0 0 0 0 631078
-0.002505 -0.002281 0.123177 0.250688 0.555411 -0.772680 -0.019722 1 0 0 0 0 0 0 632077
-0.002490 -0.002279 0.123162 -0.040643 0.674831 -0.774724 -0.019753 1 0 0 0 0 0 0 633077
-0.002482 -0.002278 0.123156 0.032560 0.703746 -0.905312 -0.019784 1 0 0 0 0 0 0 634074
-0.002484 -0.002258 0.123144 0.163779 0.461200 -0.832260 -0.019816 1 0 0 0 0 0 0 635076
-0.002465 -0.002253 0.123130 -0.090158 0.622521 -0.793911 -0.019847 1 0 0 0 0 0 0 636077
-0.002462 -0.002231 0.123115 0.077233 0.421104 -0.775699 -0.019878 1 0 0 0 0 0 0 637074
-0.002441 -0.002225 0.123100 -0.139203 0.599759 -0.768219 -0.019909 1 0 0 0 0 0 0 638076
-0.002436 -0.002203 0.123085 0.048537 0.406518 -0.762023 -0.019940 1 0 0 0 0 0 0 639057
-0.002434 -0.002192 0.123079 0.099917 0.529984 -0.890905 -0.019972 1 0 0 0 0 0 0 640082
-0.002413 -0.002192 0.123067 -0.137073 0.672134 -0.818524 -0.020003 1 0 0 0 0 0 0 641071
-0.002422 -0.002186 0.123042 0.216662 0.624266 -0.629222 -0.020034 1 0 0 0 0 0 0 642079
-0.002407 -0.002188 0.123023 -0.055507 0.718427 -0.690641 -0.020066 1 0 0 0 0 0 0 643083
-0.002399 -0.002189 0.123016 0.014792 0.719302 -0.855178 -0.020097 1 0 0 0 0 0 0 644075
-0.002401 -0.002170 0.123004 0.143067 0.461349 -0.795041 -0.020128 1 0 0 0 0 0 0 645076
-0.002383 -0.002166 0.122990 -0.112198 0.614240 -0.761299 -0.020159 1 0 0 0 0 0 0 646081
-0.002380 -0.002145 0.122975 0.054005 0.408883 -0.744616 -0.020190 1 0 0 0 0 0 0 647075
-0.002378 -0.002134 0.122969 0.094525 0.526097 -0.869841 -0.020224 1 0 0 0 0 0 0 648135
-0.002364 -0.002114 0.122947 -0.073929 0.412316 -0.662236 -0.020255 1 0 0 0 0 0 0 649136
-0.002356 -0.002105 0.122940 0.004397 0.529981 -0.824467 -0.020285 1 0 0 0 0 0 0 650107
-0.002334 -0.002104 0.122927 -0.198760 0.664277 -0.774051 -0.020317 1 0 0 0 0 0 0 651108
-0.002328 -0.002085 0.122913 0.001273 0.429530 -0.741877 -0.020349 1 0 0 0 0 0 0 652133
-0.002325 -0.002076 0.122907 0.059616 0.529842 -0.860747 -0.020380 1 0 0 0 0 0 0 653140
-0.002317 -0.002089 0.122885 -0.001214 0.843055 -0.636184 -0.020411 1 0 0 0 0 0 0 654135
-0.002319 -0.002077 0.122866 0.118086 0.539153 -0.671459 -0.020442 1 0 0 0 0 0 0 655117
-0.002320 -0.002072 0.122860 0.120265 0.588296 -0.827114 -0.020474 1 0 0 0 0 0 0 656132
-0.002307 -0.002054 0.122838 -0.068842 0.438742 -0.630970 -0.020505 1 0 0 0 0 0 0 657141
-0.002301 -0.002046 0.122830 -0.001348 0.537905 -0.797745 -0.020536 1 0 0 0 0 0 0 658133
-0.002284 -0.002027 0.122807 -0.136114 0.410422 -0.614647 -0.020567 1 0 0 0 0 0 0 659115
-0.002276 -0.002018 0.122799 -0.039465 0.520157 -0.787110 -0.020599 1 0 0 0 0 0 0 660134
-0.002272 -0.002013 0.122796 0.023755 0.591245 -0.872527 -0.020629 1 0 0 0 0 0 0 661115
-0.002256 -0.001996 0.122775 -0.126775 0.435105 -0.639370 -0.020661 1 0 0 0 0 0 0 662129
-0.002248 -0.001988 0.122768 -0.039178 0.529147 -0.792136 -0.020692 1 0 0 0 0 0 0 663114
-0.002225 -0.001989 0.122755 -0.237143 0.651505 -0.737836 -0.020724 1 0 0 0 0 0 0 664132
-0.002214 -0.001989 0.122751 -0.108707 0.663424 -0.838216 -0.020754 1 0 0 0 0 0 0 665114
-0.002214 -0.001970 0.122739 0.051031 0.411920 -0.752324 -0.020786 1 0 0 0 0 0 0 666129
-0.002207 -0.001979 0.122714 -0.015102 0.750119 -0.561268 -0.020817 1 0 0 0 0 0 0 667115
-0.002210 -0.001965 0.122695 0.094787 0.478779 -0.618658 -0.020849 1 0 0 0 0 0 0 668145
-0.002192 -0.001962 0.122679 -0.164986 0.604473 -0.650512 -0.020880 1 0 0 0 0 0 0 669133
-0.002183 -0.001961 0.122673 -0.075713 0.635943 -0.793456 -0.020910 1 0 0 0 0 0 0 670114
-0.002184 -0.001942 0.122661 0.063336 0.395893 -0.723601 -0.020942 1 0 0 0 0 0 0 671116
-0.002166 -0.001936 0.122646 -0.185350 0.556716 -0.685944 -0.020971 1 0 0 0 0 0 0 672059
-0.002157 -0.001934 0.122641 -0.090583 0.608167 -0.802023 -0.021002 1 0 0 0 0 0 0 673050
-0.002152 -0.001933 0.122640 -0.022196 0.630555 -0.856702 -0.021034 1 0 0 0 0 0 0 674059
-0.002136 -0.001918 0.122619 -0.168942 0.448568 -0.610785 -0.021065 1 0 0 0 0 0 0 675050
-0.002128 -0.001910 0.122612 -0.079875 0.529180 -0.759535 -0.021096 1 0 0 0 0 0 0 676059
-0.002124 -0.001907 0.122609 -0.020393 0.585736 -0.836310 -0.021127 1 0 0 0 0 0 0 677050
-0.002103 -0.001909 0.122598 -0.245813 0.674632 -0.733512 -0.021159 1 0 0 0 0 0 0 678058
-0.002098 -0.001892 0.122584 -0.059193 0.416839 -0.680609 -0.021190 1 0 0 0 0 0 0 679049
-0.002109 -0.001897 0.122568 0.164756 0.687632 -0.644985 -0.021221 1 0 0 0 0 0 0 680059
-0.002095 -0.001904 0.122553 -0.134491 0.743739 -0.642390 -0.021252 1 0 0 0 0 0 0 681049
-0.002094 -0.001889 0.122537 -0.001334 0.454906 -0.638873 -0.021284 1 0 0 0 0 0 0 682058
-0.002093 -0.001881 0.122532 0.021659 0.525318 -0.769445 -0.021315 1 0 0 0 0 0 0 683050
-0.002093 -0.001878 0.122530 0.027871 0.581441 -0.829411 -0.021346 1 0 0 0 0 0 0 684057
-0.002074 -0.001880 0.122519 -0.225927 0.670652 -0.719460 -0.021378 1 0 0 0 0 0 0 685059
-0.002070 -0.001863 0.122505 -0.053908 0.413299 -0.663918 -0.021409 1 0 0 0 0 0 0 686060
-0.002068 -0.001854 0.122500 -0.009562 0.501118 -0.774812 -0.021440 1 0 0 0 0 0 0 687056
-0.002048 -0.001854 0.122489 -0.248373 0.625198 -0.694393 -0.021471 1 0 0 0 0 0 0 688058
-0.002051 -0.001868 0.122473 0.029291 0.821722 -0.637699 -0.021503 1 0 0 0 0 0 0 689066
-0.002058 -0.001856 0.122458 0.113279 0.503773 -0.624942 -0.021534 1 0 0 0 0 0 0 690056
-0.002061 -0.001850 0.122452 0.078033 0.549534 -0.753366 -0.021565 1 0 0 0 0 0 0 691067
-0.002063 -0.001847 0.122451 0.051793 0.592343 -0.812616 -0.021597 1 0 0 0 0 0 0 692069
-0.002045 -0.001850 0.122440 -0.218410 0.674772 -0.702229 -0.021628 1 0 0 0 0 0 0 693064
-0.002036 -0.001852 0.122436 -0.128376 0.665749 -0.781132 -0.021659 1 0 0 0 0 0 0 694052
-0.002050 -0.001848 0.122414 0.184359 0.587416 -0.539472 -0.021690 1 0 0 0 0 0 0 695066
-0.002057 -0.001846 0.122406 0.129113 0.610087 -0.703514 -0.021722 1 0 0 0 0 0 0 696068
-0.002041 -0.001849 0.122393 -0.176804 0.685610 -0.653487 -0.021753 1 0 0 0 0 0 0 697067
-0.002034 -0.001851 0.122389 -0.107193 0.673123 -0.756045 -0.021784 1 0 0 0 0 0 0 698064
-0.002035 -0.001833 0.122377 0.022575 0.409986 -0.670195 -0.021815 1 0 0 0 0 0 0 699065
-0.002049 -0.001838 0.122362 0.198170 0.682442 -0.612640 -0.021847 1 0 0 0 0 0 0 700068
-0.002037 -0.001845 0.122346 -0.126642 0.740039 -0.600737 -0.021878 1 0 0 0 0 0 0 701063
-0.002031 -0.001849 0.122341 -0.080423 0.703936 -0.728387 -0.021909 1 0 0 0 0 0 0 702066
-0.002028 -0.001850 0.122339 -0.037399 0.678897 -0.787180 -0.021940 1 0 0 0 0 0 0 703059
-0.002032 -0.001832 0.122328 0.059257 0.414332 -0.675238 -0.021972 1 0 0 0 0 0 0 704068
-0.002034 -0.001824 0.122325 0.044204 0.503637 -0.754747 -0.022003 1 0 0 0 0 0 0 705069
-0.002016 -0.001824 0.122313 -0.226006 0.629104 -0.661783 -0.022034 1 0 0 0 0 0 0 706064
-0.002020 -0.001837 0.122298 0.035362 0.826443 -0.600659 -0.022065 1 0 0 0 0 0 0 707065
-0.002028 -0.001826 0.122283 0.111240 0.509441 -0.586108 -0.022099 1 0 0 0 0 0 0 708144
-0.002032 -0.001820 0.122277 0.072070 0.555269 -0.713886 -0.022130 1 0 0 0 0 0 0 709133
-0.002034 -0.001817 0.122275 0.043888 0.598083 -0.772807 -0.022161 1 0 0 0 0 0 0 710132
-0.002048 -0.001829 0.122264 0.200899 0.804460 -0.648240 -0.022192 1 0 0 0 0 0 0 711133
-0.002036 -0.001840 0.122250 -0.126388 0.807822 -0.600779 -0.022223 1 0 0 0 0 0 0 712109
-0.002035 -0.001826 0.122235 -0.007304 0.491413 -0.579897 -0.022254 1 0 0 0 0 0 0 713109
-0.002035 -0.001820 0.122229 0.008944 0.547268 -0.704397 -0.022285 1 0 0 0 0 0 0 714105
-0.002035 -0.001816 0.122227 0.011841 0.596119 -0.762071 -0.022317 1 0 0 0 0 0 0 715136
-0.002035 -0.001815 0.122227 0.012469 0.622706 -0.784382 -0.022349 1 0 0 0 0 0 0 716134
-0.002034 -0.001813 0.122195 0.002603 0.626982 -0.377097 -0.022379 1 0 0 0 0 0 0 717109
-0.002034 -0.001813 0.122184 0.009332 0.640817 -0.598920 -0.022410 1 0 0 0 0 0 0 718111
-0.002034 -0.001813 0.122180 0.012018 0.647460 -0.714060 -0.022442 1 0 0 0 0 0 0 719109
-0.002034 -0.001813 0.122179 0.012636 0.650536 -0.758933 -0.022474 1 0 0 0 0 0 0 720133
-0.002047 -0.001826 0.122168 0.184841 0.835021 -0.628330 -0.022505 1 0 0 0 0 0 0 721126
-0.002040 -0.001819 0.122143 -0.061130 0.576183 -0.443635 -0.022535 1 0 0 0 0 0 0 722108
-0.002037 -0.001815 0.122135 -0.038241 0.601015 -0.627530 -0.022567 1 0 0 0 0 0 0 723109
-0.002035 -0.001813 0.122132 -0.013668 0.627843 -0.717717 -0.022599 1 0 0 0 0 0 0 724132
-0.002034 -0.001813 0.122131 -0.000562 0.642575 -0.752602 -0.022630 1 0 0 0 0 0 0 725140
-0.002047 -0.001826 0.122119 0.178034 0.833080 -0.618311 -0.022661 1 0 0 0 0 0 0 726136
-0.002058 -0.001814 0.122105 0.190924 0.518554 -0.565921 -0.022692 1 0 0 0 0 0 0 727137
-0.002064 -0.001808 0.122100 0.118493 0.566077 -0.679293 -0.022724 1 0 0 0 0 0 0 728135
-0.002068 -0.001805 0.122099 0.073597 0.609856 -0.732963 -0.022755 1 0 0 0 0 0 0 729140
-0.002082 -0.001817 0.122087 0.222043 0.816553 -0.606227 -0.022785 1 0 0 0 0 0 0 730106
-0.002070 -0.001828 0.122073 -0.109088 0.820360 -0.558098 -0.022817 1 0 0 0 0 0 0 731110
-0.002070 -0.001814 0.122058 0.007762 0.504464 -0.536666 -0.022848 1 0 0 0 0 0 0 732117
-0.002070 -0.001808 0.122053 0.023024 0.560246 -0.661005 -0.022879 1 0 0 0 0 0 0 733108
-0.002070 -0.001804 0.122051 0.025432 0.608992 -0.718498 -0.022910 1 0 0 0 0 0 0 734107
-0.002070 -0.001803 0.122050 0.025823 0.635532 -0.740689 -0.022942 1 0 0 0 0 0 0 735108
-0.002088 -0.001797 0.122029 0.271158 0.580964 -0.466523 -0.022973 1 0 0 0 0 0 0 736108
-0.002097 -0.001794 0.122021 0.181083 0.615918 -0.618294 -0.023004 1 0 0 0 0 0 0 737105
-0.002083 -0.001797 0.122009 -0.142010 0.697674 -0.563542 -0.023036 1 0 0 0 0 0 0 738132
-0.002089 -0.001812 0.121993 0.090401 0.871051 -0.516641 -0.023067 1 0 0 0 0 0 0 739135
-0.002097 -0.001801 0.121977 0.151812 0.542595 -0.506765 -0.023098 1 0 0 0 0 0 0 740114
-0.002102 -0.001796 0.121972 0.105715 0.582140 -0.636367 -0.023130 1 0 0 0 0 0 0 741131
-0.002104 -0.001793 0.121970 0.074065 0.621703 -0.695766 -0.023160 1 0 0 0 0 0 0 742113
-0.002105 -0.001792 0.121969 0.057069 0.643584 -0.718611 -0.023192 1 0 0 0 0 0 0 743129
-0.002106 -0.001791 0.121969 0.048368 0.654986 -0.727395 -0.023223 1 0 0 0 0 0 0 744116
-0.002124 -0.001786 0.121948 0.289101 0.592810 -0.448160 -0.023255 1 0 0 0 0 0 0 745129
-0.002134 -0.001783 0.121940 0.197053 0.623894 -0.598249 -0.023285 1 0 0 0 0 0 0 746113
-0.002138 -0.001782 0.121938 0.128558 0.644814 -0.676409 -0.023317 1 0 0 0 0 0 0 747129
-0.002141 -0.001782 0.121937 0.091647 0.655776 -0.706948 -0.023348 1 0 0 0 0 0 0 748113
-0.002141 -0.001781 0.121905 0.062183 0.652162 -0.301934 -0.023380 1 0 0 0 0 0 0 749127
-0.002142 -0.001780 0.121894 0.059806 0.661845 -0.524822 -0.023410 1 0 0 0 0 0 0 750111
-0.002142 -0.001780 0.121891 0.057909 0.666414 -0.640180 -0.023442 1 0 0 0 0 0 0 751127
-0.002155 -0.001794 0.121878 0.228005 0.850915 -0.537083 -0.023473 1 0 0 0 0 0 0 752111
-0.002167 -0.001782 0.121864 0.236720 0.533910 -0.495771 -0.023505 1 0 0 0 0 0 0 753127
-0.002173 -0.001776 0.121859 0.162471 0.579617 -0.613254 -0.023536 1 0 0 0 0 0 0 754126
-0.002176 -0.001773 0.121857 0.116639 0.622395 -0.668243 -0.023567 1 0 0 0 0 0 0 755111
-0.002191 -0.001786 0.121845 0.264266 0.828281 -0.541511 -0.023596 1 0 0 0 0 0 0 756057
-0.002184 -0.001777 0.121821 0.006308 0.581334 -0.358267 -0.023627 1 0 0 0 0 0 0 757047
-0.002181 -0.001774 0.121812 0.023459 0.611510 -0.542636 -0.023659 1 0 0 0 0 0 0 758055
-0.002180 -0.001772 0.121809 0.045101 0.640907 -0.632727 -0.023690 1 0 0 0 0 0 0 759047
-0.002179 -0.001771 0.121808 0.056742 0.656953 -0.667436 -0.023721 1 0 0 0 0 0 0 760055
-0.002192 -0.001784 0.121797 0.234125 0.847718 -0.532493 -0.023752 1 0 0 0 0 0 0 761047
-0.002204 -0.001772 0.121783 0.246853 0.534334 -0.479581 -0.023784 1 0 0 0 0 0 0 762055
-0.002210 -0.001766 0.121778 0.174821 0.581743 -0.593000 -0.023815 1 0 0 0 0 0 0 763047
-0.002225 -0.001777 0.121765 0.301694 0.807760 -0.498532 -0.023846 1 0 0 0 0 0 0 764056
-0.002233 -0.001782 0.121761 0.215102 0.764413 -0.596654 -0.023877 1 0 0 0 0 0 0 765047
-0.002237 -0.001785 0.121759 0.156059 0.726814 -0.644761 -0.023909 1 0 0 0 0 0 0 766054
-0.002245 -0.001767 0.121748 0.197740 0.455946 -0.527944 -0.023940 1 0 0 0 0 0 0 767047
-0.002262 -0.001772 0.121733 0.327078 0.723066 -0.458028 -0.023971 1 0 0 0 0 0 0 768057
-0.002251 -0.001779 0.121718 -0.019608 0.778911 -0.442201 -0.024002 1 0 0 0 0 0 0 769051
-0.002251 -0.001764 0.121703 0.088131 0.491626 -0.432186 -0.024034 1 0 0 0 0 0 0 770062
-0.002251 -0.001757 0.121697 0.099137 0.561044 -0.560842 -0.024065 1 0 0 0 0 0 0 771065
-0.002252 -0.001753 0.121696 0.099372 0.616508 -0.619696 -0.024096 1 0 0 0 0 0 0 772055
-0.002264 -0.001765 0.121684 0.270114 0.828672 -0.494064 -0.024128 1 0 0 0 0 0 0 773063
-0.002276 -0.001752 0.121670 0.279562 0.526474 -0.444424 -0.024159 1 0 0 0 0 0 0 774066
-0.002283 -0.001746 0.121665 0.206038 0.579185 -0.559105 -0.024189 1 0 0 0 0 0 0 775036
-0.002286 -0.001743 0.121663 0.160615 0.625505 -0.613070 -0.024221 1 0 0 0 0 0 0 776061
-0.002287 -0.001741 0.121662 0.136753 0.650737 -0.633852 -0.024253 1 0 0 0 0 0 0 777065
-0.002293 -0.001722 0.121652 0.197538 0.413467 -0.505984 -0.024284 1 0 0 0 0 0 0 778062
-0.002278 -0.001717 0.121638 -0.090348 0.573949 -0.447203 -0.024315 1 0 0 0 0 0 0 779062
-0.002283 -0.001728 0.121622 0.154764 0.807622 -0.407177 -0.024346 1 0 0 0 0 0 0 780065
-0.002285 -0.001733 0.121617 0.149598 0.762902 -0.535987 -0.024378 1 0 0 0 0 0 0 781064
-0.002292 -0.001718 0.121605 0.206121 0.473598 -0.460035 -0.024409 1 0 0 0 0 0 0 782063
-0.002295 -0.001710 0.121601 0.170127 0.547034 -0.554035 -0.024440 1 0 0 0 0 0 0 783063
-0.002297 -0.001706 0.121599 0.144976 0.605236 -0.599579 -0.024472 1 0 0 0 0 0 0 784087
-0.002298 -0.001704 0.121598 0.131472 0.636601 -0.617252 -0.024503 1 0 0 0 0 0 0 785077
-0.002304 -0.001684 0.121588 0.197408 0.402566 -0.488077 -0.024534 1 0 0 0 0 0 0 786074
-0.002307 -0.001674 0.121585 0.167873 0.505529 -0.562097 -0.024565 1 0 0 0 0 0 0 787073
-0.002309 -0.001670 0.121583 0.146245 0.578760 -0.600472 -0.024597 1 0 0 0 0 0 0 788077
-0.002315 -0.001649 0.121573 0.207347 0.367550 -0.479481 -0.024628 1 0 0 0 0 0 0 789071
-0.002318 -0.001638 0.121569 0.175320 0.481948 -0.556584 -0.024659 1 0 0 0 0 0 0 790072
-0.002301 -0.001637 0.121558 -0.103312 0.619866 -0.462977 -0.024690 1 0 0 0 0 0 0 791070
-0.002292 -0.001637 0.121554 -0.019007 0.640526 -0.548132 -0.024724 1 0 0 0 0 0 0 792131
-0.002288 -0.001637 0.121552 0.044762 0.645774 -0.590231 -0.024755 1 0 0 0 0 0 0 793129
-0.002291 -0.001618 0.121542 0.151379 0.397966 -0.470384 -0.024785 1 0 0 0 0 0 0 794108
-0.002293 -0.001609 0.121538 0.142376 0.493625 -0.547973 -0.024816 1 0 0 0 0 0 0 795105
-0.002294 -0.001604 0.121537 0.131010 0.563172 -0.587635 -0.024849 1 0 0 0 0 0 0 796131
-0.002294 -0.001602 0.121536 0.124441 0.600246 -0.603197 -0.024879 1 0 0 0 0 0 0 797105
-0.002300 -0.001582 0.121526 0.193808 0.369344 -0.472867 -0.024910 1 0 0 0 0 0 0 798104
-0.002303 -0.001572 0.121522 0.166084 0.473474 -0.546790 -0.024942 1 0 0 0 0 0 0 799125
-0.002304 -0.001567 0.121521 0.145376 0.547250 -0.585132 -0.024974 1 0 0 0 0 0 0 800135
-0.002310 -0.001546 0.121510 0.206849 0.336566 -0.463692 -0.025004 1 0 0 0 0 0 0 801105
-0.002313 -0.001536 0.121507 0.175120 0.450824 -0.540922 -0.025035 1 0 0 0 0 0 0 802105
-0.002315 -0.001531 0.121505 0.152356 0.529643 -0.580451 -0.025066 1 0 0 0 0 0 0 803106
-0.002316 -0.001528 0.121505 0.140115 0.571391 -0.596020 -0.025099 1 0 0 0 0 0 0 804146
-0.002316 -0.001527 0.121505 0.133874 0.592749 -0.602067 -0.025130 1 0 0 0 0 0 0 805128
-0.002322 -0.001507 0.121494 0.203479 0.354027 -0.467976 -0.025161 1 0 0 0 0 0 0 806131
-0.002325 -0.001498 0.121491 0.176005 0.453950 -0.540776 -0.025192 1 0 0 0 0 0 0 807139
-0.002326 -0.001493 0.121490 0.155429 0.525604 -0.578731 -0.025223 1 0 0 0 0 0 0 808129
-0.002327 -0.001491 0.121489 0.144277 0.563746 -0.593710 -0.025254 1 0 0 0 0 0 0 809115
-0.002327 -0.001489 0.121489 0.138605 0.583334 -0.599586 -0.025286 1 0 0 0 0 0 0 810138
-0.002328 -0.001489 0.121489 0.135805 0.593487 -0.602130 -0.025317 1 0 0 0 0 0 0 811134
-0.002328 -0.001489 0.121489 0.134462 0.598933 -0.603502 -0.025349 1 0 0 0 0 0 0 812135
-0.002333 -0.001470 0.121479 0.206523 0.352300 -0.467580 -0.025380 1 0 0 0 0 0 0 813132
-0.002336 -0.001460 0.121475 0.180380 0.448135 -0.539875 -0.025411 1 0 0 0 0 0 0 814141
-0.002337 -0.001456 0.121474 0.160440 0.517742 -0.577651 -0.025442 1 0 0 0 0 0 0 815133
-0.002338 -0.001454 0.121473 0.149627 0.554869 -0.592562 -0.025474 1 0 0 0 0 0 0 816133
-0.002319 -0.001457 0.121463 -0.111804 0.633074 -0.465334 -0.025504 1 0 0 0 0 0 0 817106
-0.002310 -0.001458 0.121460 -0.018018 0.621671 -0.537316 -0.025535 1 0 0 0 0 0 0 818104
-0.002306 -0.001459 0.121459 0.050656 0.610763 -0.574624 -0.025566 1 0 0 0 0 0 0 819104
-0.002303 -0.001460 0.121458 0.086978 0.604955 -0.589344 -0.025598 1 0 0 0 0 0 0 820103
-0.002302 -0.001460 0.121458 0.105316 0.602298 -0.595105 -0.025630 1 0 0 0 0 0 0 821126
-0.002302 -0.001460 0.121458 0.114547 0.601282 -0.597577 -0.025660 1 0 0 0 0 0 0 822104
-0.002301 -0.001460 0.121458 0.119216 0.601132 -0.598942 -0.025691 1 0 0 0 0 0 0 823107
-0.002301 -0.001460 0.121458 0.121630 0.601434 -0.599900 -0.025724 1 0 0 0 0 0 0 824131
-0.002306 -0.001442 0.121448 0.195579 0.352233 -0.463686 -0.025755 1 0 0 0 0 0 0 825127
-0.002309 -0.001432 0.121444 0.170354 0.446641 -0.535911 -0.025785 1 0 0 0 0 0 0 826113
-0.002311 -0.001428 0.121443 0.150901 0.515559 -0.573679 -0.025817 1 0 0 0 0 0 0 827126
-0.002311 -0.001425 0.121442 0.140305 0.552254 -0.588524 -0.025846 1 0 0 0 0 0 0 828047
-0.002312 -0.001424 0.121442 0.134913 0.571139 -0.594326 -0.025877 1 0 0 0 0 0 0 829054
-0.002312 -0.001424 0.121442 0.132241 0.580912 -0.596841 -0.025908 1 0 0 0 0 0 0 830044
-0.002312 -0.001423 0.121442 0.130982 0.586152 -0.598198 -0.025940 1 0 0 0 0 0 0 831053
-0.002312 -0.001423 0.121442 0.130402 0.589106 -0.599130 -0.025971 1 0 0 0 0 0 0 832045
-0.002312 -0.001423 0.121442 0.130207 0.590957 -0.599939 -0.026002 1 0 0 0 0 0 0 833053
-0.002312 -0.001423 0.121442 0.130177 0.592227 -0.600684 -0.026033 1 0 0 0 0 0 0 834045
-0.002312 -0.001423 0.121442 0.130242 0.593243 -0.601417 -0.026065 1 0 0 0 0 0 0 835053
-0.002312 -0.001423 0.121442 0.130357 0.594075 -0.602132 -0.026096 1 0 0 0 0 0 0 836044
-0.002312 -0.001423 0.121442 0.130482 0.594864 -0.602865 -0.026127 1 0 0 0 0 0 0 837053
-0.002312 -0.001423 0.121442 0.130632 0.595624 -0.603580 -0.026159 1 0 0 0 0 0 0 838053
-0.002312 -0.001423 0.121442 0.130787 0.596333 -0.604294 -0.026190 1 0 0 0 0 0 0 839044
-0.002312 -0.001423 0.121442 0.130941 0.597064 -0.605028 -0.026221 1 0 0 0 0 0 0 840054
-0.002312 -0.001423 0.121442 0.131096 0.597769 -0.605743 -0.026252 1 0 0 0 0 0 0 841044
-0.002312 -0.001423 0.121442 0.131241 0.598491 -0.606465 -0.026284 1 0 0 0 0 0 0 842054
-0.002312 -0.001423 0.121442 0.131403 0.599204 -0.607191 -0.026315 1 0 0 0 0 0 0 843044
-0.002312 -0.001423 0.121442 0.131553 0.599914 -0.607907 -0.026346 1 0 0 0 0 0 0 844053
-0.002312 -0.001423 0.121442 0.131709 0.600628 -0.608630 -0.026377 1 0 0 0 0 0 0 845058
-0.002312 -0.001423 0.121442 0.131873 0.601350 -0.609365 -0.026409 1 0 0 0 0 0 0 846060
-0.002312 -0.001423 0.121442 0.132019 0.602043 -0.610064 -0.026440 1 0 0 0 0 0 0 847045
-0.002312 -0.001423 0.121442 0.132188 0.602756 -0.610796 -0.026471 1 0 0 0 0 0 0 848052
-0.002312 -0.001423 0.121442 0.132331 0.603487 -0.611523 -0.026503 1 0 0 0 0 0 0 849060
-0.002312 -0.001423 0.121442 0.132500 0.604182 -0.612240 -0.026534 1 0 0 0 0 0 0 850055
-0.002312 -0.001423 0.121442 0.132647 0.604902 -0.612962 -0.026565 1 0 0 0 0 0 0 851064
-0.002312 -0.001423 0.121442 0.132806 0.605603 -0.613675 -0.026596 1 0 0 0 0 0 0 852037
-0.002312 -0.001423 0.121442 0.132956 0.606315 -0.614394 -0.026627 1 0 0 0 0 0 0 853049
-0.002312 -0.001423 0.121442 0.133124 0.607025 -0.615121 -0.026658 1 0 0 0 0 0 0 854051
-0.002312 -0.001423 0.121442 0.133265 0.607748 -0.615841 -0.026690 1 0 0 0 0 0 0 855048
-0.002312 -0.001423 0.121442 0.133423 0.608452 -0.616558 -0.026721 1 0 0 0 0 0 0 856051
-0.002312 -0.001423 0.121442 0.133585 0.609158 -0.617278 -0.026752 1 0 0 0 0 0 0 857033
-0.002312 -0.001423 0.121442 0.133742 0.609870 -0.617980 -0.026783 1 0 0 0 0 0 0 858032
-0.002312 -0.001423 0.121442 0.133905 0.610587 -0.618729 -0.026815 1 0 0 0 0 0 0 859056
-0.002312 -0.001423 0.121442 0.134046 0.611311 -0.619451 -0.026846 1 0 0 0 0 0 0 860055
-0.002312 -0.001423 0.121442 0.134216 0.612008 -0.620170 -0.026877 1 0 0 0 0 0 0 861052
-0.002312 -0.001423 0.121442 0.134362 0.612722 -0.620886 -0.026909 1 0 0 0 0 0 0 862054
-0.002312 -0.001423 0.121442 0.134524 0.613438 -0.621614 -0.026940 1 0 0 0 0 0 0 863047
-0.002312 -0.001423 0.121442 0.134686 0.614204 -0.622388 -0.026974 1 0 0 0 0 0 0 864135
-0.002312 -0.001423 0.121442 0.134852 0.614908 -0.623110 -0.027005 1 0 0 0 0 0 0 865130
-0.002312 -0.001423 0.121442 0.134994 0.615632 -0.623830 -0.027036 1 0 0 0 0 0 0 866127
-0.002312 -0.001423 0.121442 0.135172 0.616340 -0.624545 -0.027067 1 0 0 0 0 0 0 867129
-0.002312 -0.001423 0.121442 0.135318 0.617078 -0.625299 -0.027100 1 0 0 0 0 0 0 868175
-0.002312 -0.001423 0.121442 0.135473 0.617764 -0.625998 -0.027130 1 0 0 0 0 0 0 869127
-0.002312 -0.001423 0.121442 0.135623 0.618475 -0.626715 -0.027161 1 0 0 0 0 0 0 870137
-0.002312 -0.001423 0.121442 0.135805 0.619277 -0.627531 -0.027196 1 0 0 0 0 0 0 871253
-0.002312 -0.001423 0.121442 0.135934 0.619894 -0.628153 -0.027223 1 0 0 0 0 0 0 872131
-0.002312 -0.001423 0.121442 0.136097 0.620583 -0.628861 -0.027254 1 0 0 0 0 0 0 873105
-0.002312 -0.001423 0.121442 0.136238 0.621306 -0.629579 -0.027285 1 0 0 0 0 0 0 874101
-0.002312 -0.001423 0.121442 0.136404 0.622044 -0.630331 -0.027318 1 0 0 0 0 0 0 875152
-0.002312 -0.001423 0.121442 0.136569 0.622737 -0.631043 -0.027349 1 0 0 0 0 0 0 876132
-0.002312 -0.001423 0.121442 0.136715 0.623451 -0.631738 -0.027379 1 0 0 0 0 0 0 877104
-0.002312 -0.001423 0.121442 0.136877 0.624141 -0.632463 -0.027410 1 0 0 0 0 0 0 878102
-0.002312 -0.001423 0.121442 0.137022 0.624854 -0.633180 -0.027441 1 0 0 0 0 0 0 879103
-0.002312 -0.001423 0.121442 0.137185 0.625573 -0.633911 -0.027473 1 0 0 0 0 0 0 880101
-0.002312 -0.001423 0.121442 0.137334 0.626279 -0.634623 -0.027504 1 0 0 0 0 0 0 881104
-0.002312 -0.001423 0.121442 0.137500 0.626983 -0.635346 -0.027535 1 0 0 0 0 0 0 882099
-0.002312 -0.001423 0.121442 0.137643 0.627711 -0.636070 -0.027566 1 0 0 0 0 0 0 883102
-0.002312 -0.001423 0.121442 0.137816 0.628427 -0.636809 -0.027598 1 0 0 0 0 0 0 884127
-0.002312 -0.001423 0.121442 0.137963 0.629146 -0.637529 -0.027630 1 0 0 0 0 0 0 885135
-0.002312 -0.001423 0.121442 0.138126 0.629865 -0.638261 -0.027661 1 0 0 0 0 0 0 886133
-0.002312 -0.001423 0.121442 0.138283 0.630577 -0.638964 -0.027692 1 0 0 0 0 0 0 887133
-0.002312 -0.001423 0.121442 0.138439 0.631289 -0.639702 -0.027724 1 0 0 0 0 0 0 888133
-0.002312 -0.001423 0.121442 0.138586 0.631989 -0.640409 -0.027755 1 0 0 0 0 0 0 889128
-0.002312 -0.001423 0.121442 0.138754 0.632702 -0.641140 -0.027786 1 0 0 0 0 0 0 890135
-0.002312 -0.001423 0.121442 0.138895 0.633421 -0.641856 -0.027817 1 0 0 0 0 0 0 891127
-0.002312 -0.001423 0.121442 0.139054 0.634129 -0.642577 -0.027849 1 0 0 0 0 0 0 892136
-0.002312 -0.001423 0.121442 0.139217 0.634813 -0.643279 -0.027879 1 0 0 0 0 0 0 893102
-0.002312 -0.001423 0.121442 0.139359 0.635540 -0.644003 -0.027910 1 0 0 0 0 0 0 894104
-0.002312 -0.001423 0.121442 0.139529 0.636238 -0.644723 -0.027941 1 0 0 0 0 0 0 895103
-0.002312 -0.001423 0.121442 0.139683 0.636958 -0.645430 -0.027973 1 0 0 0 0 0 0 896102
-0.002312 -0.001423 0.121442 0.139839 0.637670 -0.646168 -0.028004 1 0 0 0 0 0 0 897100
-0.002312 -0.001423 0.121442 0.139987 0.638375 -0.646880 -0.028035 1 0 0 0 0 0 0 898103
-0.002312 -0.001423 0.121442 0.140150 0.639092 -0.647610 -0.028066 1 0 0 0 0 0 0 899099
-0.002312 -0.001423 0.121442 0.140303 0.639818 -0.648343 -0.028098 1 0 0 0 0 0 0 900131
-0.002312 -0.001423 0.121442 0.140469 0.640522 -0.649065 -0.028130 1 0 0 0 0 0 0 901125
-0.002312 -0.001423 0.121442 0.140609 0.641236 -0.649775 -0.028160 1 0 0 0 0 0 0 902109
-0.002312 -0.001423 0.121442 0.140781 0.641945 -0.650507 -0.028192 1 0 0 0 0 0 0 903124
-0.002312 -0.001423 0.121442 0.140924 0.642647 -0.651210 -0.028223 1 0 0 0 0 0 0 904108
-0.002293 -0.001428 0.121432 -0.115546 0.702752 -0.518428 -0.028255 1 0 0 0 0 0 0 905132
-0.002284 -0.001430 0.121429 -0.019349 0.682254 -0.588454 -0.028286 1 0 0 0 0 0 0 906125
-0.002279 -0.001431 0.121428 0.050513 0.666812 -0.625083 -0.028317 1 0 0 0 0 0 0 907108
-0.002277 -0.001432 0.121427 0.087444 0.658736 -0.639565 -0.028348 1 0 0 0 0 0 0 908125
-0.002275 -0.001432 0.121427 0.106078 0.654917 -0.645197 -0.028379 1 0 0 0 0 0 0 909108
-0.002275 -0.001432 0.121427 0.115442 0.653338 -0.647663 -0.028411 1 0 0 0 0 0 0 910120
-0.002274 -0.001432 0.121427 0.120192 0.652903 -0.648981 -0.028441 1 0 0 0 0 0 0 911106
-0.002274 -0.001432 0.121427 0.122612 0.652993 -0.649867 -0.028471 1 0 0 0 0 0 0 912052
-0.002274 -0.001432 0.121427 0.123897 0.653399 -0.650641 -0.028502 1 0 0 0 0 0 0 913042
-0.002274 -0.001432 0.121427 0.124607 0.653980 -0.651387 -0.028533 1 0 0 0 0 0 0 914051
-0.002274 -0.001432 0.121427 0.125035 0.654619 -0.652110 -0.028564 1 0 0 0 0 0 0 915042
-0.002274 -0.001432 0.121427 0.125314 0.655308 -0.652836 -0.028596 1 0 0 0 0 0 0 916052
-0.002274 -0.001432 0.121427 0.125511 0.655991 -0.653541 -0.028627 1 0 0 0 0 0 0 917042
-0.002274 -0.001432 0.121427 0.125689 0.656703 -0.654260 -0.028658 1 0 0 0 0 0 0 918051
-0.002274 -0.001432 0.121427 0.125848 0.657418 -0.654967 -0.028689 1 0 0 0 0 0 0 919042
-0.002274 -0.001432 0.121427 0.126000 0.658137 -0.655692 -0.028721 1 0 0 0 0 0 0 920050
-0.002274 -0.001432 0.121427 0.126142 0.658842 -0.656400 -0.028752 1 0 0 0 0 0 0 921050
-0.002274 -0.001432 0.121427 0.126278 0.659551 -0.657107 -0.028783 1 0 0 0 0 0 0 922042
-0.002274 -0.001432 0.121427 0.126413 0.660284 -0.657832 -0.028815 1 0 0 0 0 0 0 923050
-0.002274 -0.001432 0.121427 0.126540 0.660986 -0.658527 -0.028846 1 0 0 0 0 0 0 924041
-0.002274 -0.001432 0.121427 0.126686 0.661717 -0.659258 -0.028877 1 0 0 0 0 0 0 925050
-0.002274 -0.001432 0.121427 0.126826 0.662420 -0.659965 -0.028908 1 0 0 0 0 0 0 926047
-0.002274 -0.001432 0.121427 0.126964 0.663133 -0.660676 -0.028940 1 0 0 0 0 0 0 927045
-0.002274 -0.001432 0.121427 0.127105 0.663866 -0.661386 -0.028971 1 0 0 0 0 0 0 928041
-0.002274 -0.001432 0.121427 0.127238 0.664565 -0.662100 -0.029002 1 0 0 0 0 0 0 929041
-0.002274 -0.001432 0.121427 0.127391 0.665366 -0.662900 -0.029037 1 0 0 0 0 0 0 930163
-0.002274 -0.001432 0.121427 0.127510 0.666013 -0.663540 -0.029065 1 0 0 0 0 0 0 931051
-0.002274 -0.001432 0.121427 0.127649 0.666715 -0.664244 -0.029096 1 0 0 0 0 0 0 932045
-0.002274 -0.001432 0.121427 0.127789 0.667440 -0.664967 -0.029128 1 0 0 0 0 0 0 933060
-0.002274 -0.001432 0.121427 0.127910 0.668171 -0.665682 -0.029159 1 0 0 0 0 0 0 934061
-0.002274 -0.001432 0.121427 0.128061 0.668873 -0.666393 -0.029190 1 0 0 0 0 0 0 935059
-0.002274 -0.001432 0.121427 0.128203 0.669607 -0.667125 -0.029222 1 0 0 0 0 0 0 936085
-0.002274 -0.001432 0.121427 0.128335 0.670323 -0.667834 -0.029253 1 0 0 0 0 0 0 937069
-0.002274 -0.001432 0.121427 0.128482 0.671035 -0.668533 -0.029284 1 0 0 0 0 0 0 938067
-0.002274 -0.001432 0.121427 0.128613 0.671743 -0.669252 -0.029315 1 0 0 0 0 0 0 939067
-0.002287 -0.001446 0.121416 0.301082 0.855999 -0.521533 -0.029347 1 0 0 0 0 0 0 940068
-0.002293 -0.001453 0.121412 0.238878 0.789879 -0.599159 -0.029378 1 0 0 0 0 0 0 941067
-0.002297 -0.001456 0.121411 0.192284 0.740825 -0.639713 -0.029409 1 0 0 0 0 0 0 942071
-0.002298 -0.001458 0.121410 0.167250 0.714874 -0.655669 -0.029440 1 0 0 0 0 0 0 943071
-0.002299 -0.001459 0.121410 0.154528 0.701988 -0.661851 -0.029471 1 0 0 0 0 0 0 944067
-0.002300 -0.001459 0.121410 0.148186 0.695875 -0.664485 -0.029503 1 0 0 0 0 0 0 945066
-0.002300 -0.001459 0.121410 0.145068 0.693179 -0.665862 -0.029534 1 0 0 0 0 0 0 946066
-0.002300 -0.001459 0.121410 0.143579 0.692180 -0.666806 -0.029565 1 0 0 0 0 0 0 947067
-0.002300 -0.001460 0.121410 0.142926 0.692096 -0.667648 -0.029598 1 0 0 0 0 0 0 948128
-0.002281 -0.001464 0.121400 -0.114278 0.751798 -0.534542 -0.029630 1 0 0 0 0 0 0 949129
-0.002272 -0.001466 0.121396 -0.018560 0.731201 -0.604555 -0.029661 1 0 0 0 0 0 0 950129
-0.002267 -0.001467 0.121395 0.051064 0.715696 -0.641162 -0.029691 1 0 0 0 0 0 0 951100
-0.002265 -0.001468 0.121395 0.087868 0.707606 -0.655604 -0.029723 1 0 0 0 0 0 0 952103
-0.002263 -0.001468 0.121395 0.106454 0.703800 -0.661249 -0.029755 1 0 0 0 0 0 0 953126
-0.002263 -0.001468 0.121395 0.115777 0.702212 -0.663665 -0.029785 1 0 0 0 0 0 0 954097
-0.002262 -0.001469 0.121395 0.120502 0.701814 -0.664994 -0.029817 1 0 0 0 0 0 0 955129
-0.002262 -0.001469 0.121395 0.122929 0.701954 -0.665905 -0.029848 1 0 0 0 0 0 0 956125
-0.002262 -0.001469 0.121395 0.124205 0.702395 -0.666676 -0.029879 1 0 0 0 0 0 0 957123
-0.002262 -0.001469 0.121395 0.124905 0.702982 -0.667412 -0.029911 1 0 0 0 0 0 0 958139
-0.002262 -0.001469 0.121395 0.125321 0.703644 -0.668103 -0.029942 1 0 0 0 0 0 0 959125
-0.002262 -0.001469 0.121395 0.125584 0.704340 -0.668814 -0.029973 1 0 0 0 0 0 0 960129
-0.002262 -0.001469 0.121395 0.125791 0.705033 -0.669491 -0.030004 1 0 0 0 0 0 0 961101
-0.002262 -0.001469 0.121395 0.125952 0.705760 -0.670182 -0.030035 1 0 0 0 0 0 0 962102
-0.002262 -0.001469 0.121395 0.126109 0.706488 -0.670890 -0.030066 1 0 0 0 0 0 0 963101
-0.002275 -0.001482 0.121384 0.298684 0.890802 -0.522939 -0.030098 1 0 0 0 0 0 0 964100
-0.002281 -0.001489 0.121380 0.236569 0.824843 -0.600550 -0.030129 1 0 0 0 0 0 0 965099
-0.002285 -0.001493 0.121378 0.190020 0.775887 -0.641094 -0.030160 1 0 0 0 0 0 0 966098
-0.002286 -0.001494 0.121378 0.165003 0.749966 -0.657017 -0.030191 1 0 0 0 0 0 0 967094
-0.002287 -0.001495 0.121378 0.152312 0.737162 -0.663220 -0.030224 1 0 0 0 0 0 0 968134
-0.002288 -0.001496 0.121378 0.145965 0.731066 -0.665826 -0.030255 1 0 0 0 0 0 0 969130
-0.002288 -0.001496 0.121378 0.142848 0.728380 -0.667198 -0.030286 1 0 0 0 0 0 0 970129
-0.002288 -0.001496 0.121378 0.141367 0.727429 -0.668140 -0.030318 1 0 0 0 0 0 0 971158
-0.002288 -0.001496 0.121378 0.140676 0.727289 -0.668900 -0.030348 1 0 0 0 0 0 0 972124
-0.002288 -0.001496 0.121378 0.140399 0.727599 -0.669597 -0.030379 1 0 0 0 0 0 0 973108
-0.002288 -0.001496 0.121378 0.140349 0.728124 -0.670296 -0.030410 1 0 0 0 0 0 0 974099
-0.002288 -0.001496 0.121378 0.140397 0.728769 -0.670978 -0.030441 1 0 0 0 0 0 0 975100
-0.002288 -0.001496 0.121378 0.140488 0.729474 -0.671683 -0.030473 1 0 0 0 0 0 0 976122
-0.002288 -0.001496 0.121378 0.140600 0.730174 -0.672357 -0.030504 1 0 0 0 0 0 0 977099
-0.002288 -0.001496 0.121378 0.140733 0.730910 -0.673052 -0.030535 1 0 0 0 0 0 0 978097
-0.002288 -0.001496 0.121378 0.140880 0.731677 -0.673760 -0.030567 1 0 0 0 0 0 0 979124
-0.002288 -0.001496 0.121378 0.141004 0.732389 -0.674426 -0.030598 1 0 0 0 0 0 0 980099
-0.002301 -0.001510 0.121367 0.313601 0.916737 -0.526278 -0.030629 1 0 0 0 0 0 0 981109
-0.002307 -0.001517 0.121363 0.251601 0.850938 -0.603909 -0.030661 1 0 0 0 0 0 0 982122
-0.002311 -0.001520 0.121361 0.205112 0.802025 -0.644458 -0.030691 1 0 0 0 0 0 0 983106
-0.002312 -0.001522 0.121361 0.180137 0.776161 -0.660401 -0.030723 1 0 0 0 0 0 0 984124
-0.002313 -0.001523 0.121361 0.167454 0.763330 -0.666550 -0.030754 1 0 0 0 0 0 0 985105
-0.002313 -0.001523 0.121361 0.161137 0.757277 -0.669176 -0.030786 1 0 0 0 0 0 0 986120
-0.002314 -0.001523 0.121361 0.158033 0.754596 -0.670514 -0.030816 1 0 0 0 0 0 0 987104
-0.002314 -0.001523 0.121361 0.156555 0.753632 -0.671435 -0.030848 1 0 0 0 0 0 0 988106
-0.002314 -0.001523 0.121361 0.155901 0.753559 -0.672207 -0.030879 1 0 0 0 0 0 0 989121
-0.002295 -0.001528 0.121351 -0.101586 0.813297 -0.538868 -0.030910 1 0 0 0 0 0 0 990104
-0.002285 -0.001530 0.121347 -0.006086 0.792836 -0.608804 -0.030942 1 0 0 0 0 0 0 991122
-0.002281 -0.001531 0.121346 0.063418 0.777427 -0.645361 -0.030973 1 0 0 0 0 0 0 992105
-0.002278 -0.001532 0.121346 0.100174 0.769375 -0.659784 -0.031004 1 0 0 0 0 0 0 993120
-0.002277 -0.001532 0.121345 0.118716 0.765592 -0.665376 -0.031035 1 0 0 0 0 0 0 994104
-0.002277 -0.001532 0.121345 0.128057 0.764068 -0.667790 -0.031067 1 0 0 0 0 0 0 995119
-0.002276 -0.001532 0.121345 0.132761 0.763611 -0.669026 -0.031096 1 0 0 0 0 0 0 996041
-0.002276 -0.001532 0.121345 0.135179 0.763795 -0.669915 -0.031127 1 0 0 0 0 0 0 997049
-0.002276 -0.001532 0.121345 0.136458 0.764262 -0.670655 -0.031158 1 0 0 0 0 0 0 998039
-0.002276 -0.001532 0.121345 0.137162 0.764876 -0.671363 -0.031190 1 0 0 0 0 0 0 999049
-0.002276 -0.001532 0.121345 0.137597 0.765571 -0.672038 -0.031221 1 0 0 0 0 0 1 39
-0.002276 -0.001532 0.121345 0.137877 0.766310 -0.672720 -0.031252 1 0 0 0 0 0 1 1047
-0.002289 -0.001546 0.121334 0.310590 0.950675 -0.524360 -0.031283 1 0 0 0 0 0 1 2039
-0.002295 -0.001553 0.121330 0.248700 0.884995 -0.601980 -0.031315 1 0 0 0 0 0 1 3047
-0.002299 -0.001556 0.121329 0.202290 0.836172 -0.642510 -0.031346 1 0 0 0 0 0 1 4040
-0.002300 -0.001558 0.121329 0.177348 0.810341 -0.658433 -0.031377 1 0 0 0 0 0 1 5039
-0.002301 -0.001559 0.121328 0.164675 0.797575 -0.664575 -0.031408 1 0 0 0 0 0 1 6047
-0.002301 -0.001559 0.121328 0.158358 0.791518 -0.667163 -0.031439 1 0 0 0 0 0 1 7039
-0.002302 -0.001560 0.121328 0.155260 0.788868 -0.668516 -0.031471 1 0 0 0 0 0 1 8050
-0.002302 -0.001560 0.121328 0.153773 0.787925 -0.669402 -0.031502 1 0 0 0 0 0 1 9041
-0.002302 -0.001560 0.121328 0.153106 0.787871 -0.670170 -0.031534 1 0 0 0 0 0 1 10065
-0.002302 -0.001560 0.121328 0.152844 0.788222 -0.670871 -0.031565 1 0 0 0 0 0 1 11073
-0.002302 -0.001560 0.121328 0.152793 0.788763 -0.671530 -0.031596 1 0 0 0 0 0 1 12057
-0.002302 -0.001560 0.121328 0.152852 0.789434 -0.672186 -0.031627 1 0 0 0 0 0 1 13039
-0.002302 -0.001560 0.121328 0.152935 0.790151 -0.672841 -0.031658 1 0 0 0 0 0 1 14030
-0.002302 -0.001560 0.121328 0.153067 0.790926 -0.673533 -0.031690 1 0 0 0 0 0 1 15052
-0.002302 -0.001560 0.121328 0.153202 0.791695 -0.674200 -0.031721 1 0 0 0 0 0 1 16062
-0.002302 -0.001560 0.121328 0.153353 0.792457 -0.674853 -0.031752 1 0 0 0 0 0 1 17056
-0.002302 -0.001560 0.121328 0.153505 0.793237 -0.675517 -0.031784 1 0 0 0 0 0 1 18057
-0.002283 -0.001564 0.121318 -0.103742 0.853448 -0.541936 -0.031815 1 0 0 0 0 0 1 19052
-0.002286 -0.001580 0.121304 0.164324 1.016946 -0.462622 -0.031847 1 0 0 0 0 0 1 20068
-0.002288 -0.001588 0.121299 0.171880 0.935373 -0.576146 -0.031878 1 0 0 0 0 0 1 21063
-0.002289 -0.001592 0.121297 0.162094 0.877880 -0.630407 -0.031909 1 0 0 0 0 0 1 22061
-0.002289 -0.001594 0.121296 0.155569 0.847591 -0.651242 -0.031940 1 0 0 0 0 0 1 23065
-0.002290 -0.001595 0.121296 0.152083 0.832544 -0.659084 -0.031971 1 0 0 0 0 0 1 24065
-0.002290 -0.001596 0.121296 0.150344 0.825364 -0.662270 -0.032003 1 0 0 0 0 0 1 25066
-0.002290 -0.001596 0.121296 0.149533 0.822144 -0.663807 -0.032033 1 0 0 0 0 0 1 26050
-0.002290 -0.001596 0.121296 0.149177 0.820927 -0.664763 -0.032065 1 0 0 0 0 0 1 27047
-0.002290 -0.001596 0.121296 0.149075 0.820737 -0.665532 -0.032096 1 0 0 0 0 0 1 28065
-0.002290 -0.001596 0.121296 0.149093 0.821011 -0.666195 -0.032127 1 0 0 0 0 0 1 29045
-0.002290 -0.001596 0.121296 0.149189 0.821572 -0.666875 -0.032159 1 0 0 0 0 0 1 30062
-0.002290 -0.001596 0.121296 0.149288 0.822247 -0.667531 -0.032190 1 0 0 0 0 0 1 31065
-0.002290 -0.001596 0.121296 0.149423 0.822983 -0.668174 -0.032221 1 0 0 0 0 0 1 32065
-0.002290 -0.001596 0.121296 0.149555 0.823749 -0.668829 -0.032253 1 0 0 0 0 0 1 33066
-0.002303 -0.001610 0.121285 0.322277 1.008165 -0.520090 -0.032284 1 0 0 0 0 0 1 34064
-0.002309 -0.001617 0.121281 0.260528 0.942734 -0.597719 -0.032315 1 0 0 0 0 0 1 35064
-0.002312 -0.001620 0.121280 0.214183 0.894073 -0.638262 -0.032346 1 0 0 0 0 0 1 36064
-0.002314 -0.001622 0.121279 0.189277 0.868311 -0.654156 -0.032378 1 0 0 0 0 0 1 37064
-0.002315 -0.001623 0.121279 0.176627 0.855576 -0.660278 -0.032409 1 0 0 0 0 0 1 38066
-0.002315 -0.001623 0.121279 0.170337 0.849574 -0.662844 -0.032440 1 0 0 0 0 0 1 39064
-0.002315 -0.001623 0.121279 0.167236 0.846968 -0.664168 -0.032471 1 0 0 0 0 0 1 40064
-0.002316 -0.001623 0.121279 0.165770 0.846038 -0.665025 -0.032502 1 0 0 0 0 0 1 41045
-0.002316 -0.001624 0.121279 0.165112 0.846013 -0.665764 -0.032534 1 0 0 0 0 0 1 42063
-0.002316 -0.001624 0.121279 0.164853 0.846401 -0.666424 -0.032565 1 0 0 0 0 0 1 43064
-0.002316 -0.001624 0.121279 0.164824 0.847023 -0.667117 -0.032598 1 0 0 0 0 0 1 44121
-0.002316 -0.001624 0.121279 0.164883 0.847743 -0.667757 -0.032630 1 0 0 0 0 0 1 45123
-0.002328 -0.001637 0.121268 0.337522 1.032091 -0.518810 -0.032660 1 0 0 0 0 0 1 46097
-0.002340 -0.001625 0.121254 0.349065 0.714960 -0.458833 -0.032691 1 0 0 0 0 0 1 47099
-0.002346 -0.001620 0.121249 0.277178 0.759240 -0.570294 -0.032723 1 0 0 0 0 0 1 48122
-0.002349 -0.001617 0.121247 0.232591 0.801209 -0.622913 -0.032754 1 0 0 0 0 0 1 49096
-0.002351 -0.001615 0.121247 0.209176 0.824309 -0.643083 -0.032786 1 0 0 0 0 0 1 50132
-0.002352 -0.001615 0.121246 0.197324 0.836315 -0.650659 -0.032817 1 0 0 0 0 0 1 51126
-0.002352 -0.001614 0.121246 0.191416 0.842692 -0.653725 -0.032848 1 0 0 0 0 0 1 52108
-0.002352 -0.001614 0.121246 0.188520 0.846298 -0.655226 -0.032880 1 0 0 0 0 0 1 53125
-0.002352 -0.001614 0.121246 0.187161 0.848481 -0.656157 -0.032911 1 0 0 0 0 0 1 54136
-0.002333 -0.001618 0.121236 -0.071082 0.909419 -0.522546 -0.032942 1 0 0 0 0 0 1 55120
-0.002324 -0.001621 0.121233 0.023897 0.889730 -0.592351 -0.032973 1 0 0 0 0 0 1 56128
-0.002319 -0.001622 0.121232 0.093125 0.874680 -0.628791 -0.033004 1 0 0 0 0 0 1 57097
-0.002330 -0.001636 0.121220 0.302288 1.050492 -0.493494 -0.033036 1 0 0 0 0 0 1 58127
-0.002335 -0.001643 0.121216 0.259045 0.980775 -0.576055 -0.033067 1 0 0 0 0 0 1 59125
-0.002338 -0.001647 0.121215 0.221949 0.929930 -0.618287 -0.033097 1 0 0 0 0 0 1 60097
-0.002339 -0.001648 0.121214 0.201654 0.903079 -0.634762 -0.033129 1 0 0 0 0 0 1 61097
-0.002340 -0.001649 0.121214 0.191321 0.889818 -0.641059 -0.033160 1 0 0 0 0 0 1 62095
-0.002340 -0.001650 0.121214 0.186177 0.883537 -0.643664 -0.033191 1 0 0 0 0 0 1 63095
-0.002340 -0.001650 0.121214 0.183662 0.880791 -0.644973 -0.033222 1 0 0 0 0 0 1 64088
-0.002340 -0.001650 0.121214 0.182495 0.879836 -0.645829 -0.033254 1 0 0 0 0 0 1 65103
-0.002340 -0.001650 0.121214 0.181989 0.879790 -0.646539 -0.033286 1 0 0 0 0 0 1 66119
-0.002340 -0.001650 0.121214 0.181813 0.880150 -0.647161 -0.033316 1 0 0 0 0 0 1 67102
-0.002346 -0.001632 0.121204 0.255108 0.629064 -0.510216 -0.033356 1 0 0 0 0 0 1 68381
-0.002349 -0.001622 0.121200 0.229596 0.722325 -0.581500 -0.033380 1 0 0 0 0 0 1 69127
-0.002363 -0.001631 0.121188 0.382554 0.974365 -0.469044 -0.033411 1 0 0 0 0 0 1 70122
-0.002370 -0.001636 0.121184 0.310281 0.944909 -0.560727 -0.033441 1 0 0 0 0 0 1 71102
-0.002374 -0.001638 0.121182 0.258528 0.914370 -0.606280 -0.033473 1 0 0 0 0 0 1 72106
-0.002375 -0.001639 0.121182 0.230889 0.897687 -0.623916 -0.033504 1 0 0 0 0 0 1 73121
-0.002376 -0.001640 0.121181 0.216852 0.889477 -0.630590 -0.033535 1 0 0 0 0 0 1 74101
-0.002377 -0.001640 0.121181 0.209875 0.885724 -0.633333 -0.033567 1 0 0 0 0 0 1 75116
-0.002377 -0.001640 0.121181 0.206451 0.884235 -0.634668 -0.033598 1 0 0 0 0 0 1 76101
-0.002377 -0.001641 0.121181 0.204827 0.883922 -0.635528 -0.033629 1 0 0 0 0 0 1 77120
-0.002383 -0.001622 0.121171 0.277298 0.632253 -0.498352 -0.033660 1 0 0 0 0 0 1 78101
-0.002385 -0.001613 0.121168 0.251554 0.725463 -0.569842 -0.033692 1 0 0 0 0 0 1 79116
-0.002387 -0.001608 0.121166 0.231845 0.793667 -0.607123 -0.033721 1 0 0 0 0 0 1 80037
-0.002388 -0.001606 0.121166 0.221135 0.830145 -0.621762 -0.033752 1 0 0 0 0 0 1 81045
-0.002388 -0.001605 0.121166 0.215716 0.848899 -0.627379 -0.033783 1 0 0 0 0 0 1 82037
-0.002388 -0.001604 0.121166 0.213046 0.858659 -0.629740 -0.033815 1 0 0 0 0 0 1 83046
-0.002369 -0.001608 0.121156 -0.046064 0.923430 -0.496574 -0.033846 1 0 0 0 0 0 1 84037
-0.002365 -0.001592 0.121142 0.121626 0.653828 -0.428446 -0.033877 1 0 0 0 0 0 1 85046
-0.002363 -0.001584 0.121137 0.165143 0.732348 -0.535801 -0.033908 1 0 0 0 0 0 1 86036
-0.002362 -0.001580 0.121136 0.181987 0.792527 -0.586843 -0.033940 1 0 0 0 0 0 1 87046
-0.002362 -0.001578 0.121135 0.189669 0.824793 -0.606369 -0.033971 1 0 0 0 0 0 1 88036
-0.002362 -0.001577 0.121135 0.193391 0.841426 -0.613698 -0.034002 1 0 0 0 0 0 1 89036
-0.002362 -0.001576 0.121135 0.195269 0.850104 -0.616648 -0.034033 1 0 0 0 0 0 1 90044
-0.002362 -0.001576 0.121135 0.196297 0.854825 -0.618044 -0.034064 1 0 0 0 0 0 1 91036
-0.002367 -0.001557 0.121125 0.270054 0.605819 -0.480776 -0.034096 1 0 0 0 0 0 1 92046
-0.002370 -0.001548 0.121121 0.244990 0.700055 -0.552404 -0.034127 1 0 0 0 0 0 1 93040
-0.002371 -0.001543 0.121120 0.225630 0.768844 -0.589787 -0.034159 1 0 0 0 0 0 1 94051
-0.002372 -0.001541 0.121119 0.215108 0.805549 -0.604416 -0.034190 1 0 0 0 0 0 1 95061
-0.002372 -0.001540 0.121119 0.209754 0.824416 -0.610015 -0.034221 1 0 0 0 0 0 1 96050
-0.002373 -0.001539 0.121119 0.207153 0.834329 -0.612430 -0.034257 1 0 0 0 0 0 1 97202
-0.002373 -0.001539 0.121119 0.205886 0.839496 -0.613538 -0.034283 1 0 0 0 0 0 1 98050
-0.002373 -0.001539 0.121119 0.205355 0.842517 -0.614301 -0.034315 1 0 0 0 0 0 1 99044
-0.002378 -0.001520 0.121109 0.278328 0.592691 -0.476647 -0.034346 1 0 0 0 0 0 1 100051
-0.002381 -0.001511 0.121105 0.252916 0.686376 -0.548231 -0.034376 1 0 0 0 0 0 1 101023
-0.002382 -0.001506 0.121104 0.233389 0.754900 -0.585604 -0.034408 1 0 0 0 0 0 1 102051
-0.002364 -0.001508 0.121094 -0.035148 0.851024 -0.465825 -0.034439 1 0 0 0 0 0 1 103039
-0.002355 -0.001509 0.121090 0.054389 0.848975 -0.540444 -0.034471 1 0 0 0 0 0 1 104063
-0.002350 -0.001510 0.121089 0.120820 0.842762 -0.578518 -0.034503 1 0 0 0 0 0 1 105061
-0.002348 -0.001510 0.121088 0.156030 0.839300 -0.593362 -0.034534 1 0 0 0 0 0 1 106062
-0.002352 -0.001492 0.121078 0.246955 0.586136 -0.460590 -0.034564 1 0 0 0 0 0 1 107042
-0.002355 -0.001483 0.121074 0.230499 0.678040 -0.534007 -0.034597 1 0 0 0 0 0 1 108070
-0.002356 -0.001478 0.121073 0.215447 0.745597 -0.571991 -0.034628 1 0 0 0 0 0 1 109066
-0.002356 -0.001476 0.121073 0.207066 0.781680 -0.586818 -0.034659 1 0 0 0 0 0 1 110064
-0.002357 -0.001475 0.121073 0.202788 0.800202 -0.592480 -0.034690 1 0 0 0 0 0 1 111061
-0.002357 -0.001474 0.121072 0.200678 0.809837 -0.594809 -0.034721 1 0 0 0 0 0 1 112063
-0.002357 -0.001474 0.121072 0.199696 0.815022 -0.595986 -0.034753 1 0 0 0 0 0 1 113066
-0.002357 -0.001474 0.121072 0.199295 0.817975 -0.596732 -0.034784 1 0 0 0 0 0 1 114061
-0.002362 -0.001455 0.121062 0.272307 0.568209 -0.458763 -0.034815 1 0 0 0 0 0 1 115062
-0.002365 -0.001446 0.121059 0.246957 0.661722 -0.530466 -0.034848 1 0 0 0 0 0 1 116120
-0.002367 -0.001441 0.121057 0.227477 0.730090 -0.567857 -0.034879 1 0 0 0 0 0 1 117120
-0.002367 -0.001439 0.121057 0.216888 0.766540 -0.582455 -0.034910 1 0 0 0 0 0 1 118096
-0.002368 -0.001438 0.121057 0.211498 0.785277 -0.588046 -0.034941 1 0 0 0 0 0 1 119096
-0.002349 -0.001442 0.121047 -0.049134 0.854661 -0.455847 -0.034973 1 0 0 0 0 0 1 120123
-0.002340 -0.001444 0.121043 0.044400 0.838971 -0.525975 -0.035004 1 0 0 0 0 0 1 121095
-0.002335 -0.001445 0.121042 0.112897 0.825976 -0.562489 -0.035036 1 0 0 0 0 0 1 122127
-0.002333 -0.001445 0.121042 0.149140 0.819125 -0.576753 -0.035067 1 0 0 0 0 0 1 123137
-0.002337 -0.001427 0.121031 0.240551 0.564364 -0.443483 -0.035098 1 0 0 0 0 0 1 124123
-0.002339 -0.001418 0.121028 0.224411 0.655151 -0.516865 -0.035129 1 0 0 0 0 0 1 125095
-0.002340 -0.001413 0.121026 0.209501 0.722171 -0.554856 -0.035161 1 0 0 0 0 0 1 126120
-0.002341 -0.001411 0.121026 0.201200 0.757966 -0.569673 -0.035192 1 0 0 0 0 0 1 127121
-0.002341 -0.001410 0.121026 0.196950 0.776356 -0.575311 -0.035223 1 0 0 0 0 0 1 128130
-0.002341 -0.001409 0.121026 0.194847 0.785876 -0.577602 -0.035254 1 0 0 0 0 0 1 129106
-0.002341 -0.001409 0.121026 0.193877 0.790985 -0.578745 -0.035285 1 0 0 0 0 0 1 130096
-0.002341 -0.001409 0.121026 0.193459 0.793875 -0.579478 -0.035316 1 0 0 0 0 0 1 131095
-0.002341 -0.001409 0.121026 0.193347 0.795691 -0.580070 -0.035347 1 0 0 0 0 0 1 132092
-0.002341 -0.001409 0.121026 0.193375 0.796946 -0.580613 -0.035379 1 0 0 0 0 0 1 133094
-0.002341 -0.001409 0.121026 0.193474 0.797933 -0.581150 -0.035411 1 0 0 0 0 0 1 134128
-0.002341 -0.001409 0.121026 0.193611 0.798777 -0.581660 -0.035442 1 0 0 0 0 0 1 135124
-0.002341 -0.001409 0.121026 0.193750 0.799555 -0.582181 -0.035473 1 0 0 0 0 0 1 136127
-0.002347 -0.001390 0.121015 0.267046 0.548740 -0.443783 -0.035505 1 0 0 0 0 0 1 137123
-0.002350 -0.001381 0.121012 0.241871 0.641436 -0.515487 -0.035536 1 0 0 0 0 0 1 138125
-0.002332 -0.001381 0.121001 -0.035561 0.769049 -0.418252 -0.035567 1 0 0 0 0 0 1 139118
-0.002323 -0.001381 0.120997 0.048540 0.784435 -0.501862 -0.035598 1 0 0 0 0 0 1 140124
-0.002319 -0.001381 0.120995 0.112118 0.787065 -0.543135 -0.035629 1 0 0 0 0 0 1 141095
-0.002317 -0.001381 0.120995 0.145855 0.788005 -0.559059 -0.035660 1 0 0 0 0 0 1 142095
-0.002316 -0.001381 0.120995 0.162893 0.788689 -0.565073 -0.035691 1 0 0 0 0 0 1 143097
-0.002315 -0.001381 0.120995 0.171450 0.789349 -0.567504 -0.035722 1 0 0 0 0 0 1 144095
-0.002315 -0.001381 0.120995 0.175813 0.790001 -0.568680 -0.035753 1 0 0 0 0 0 1 145091
-0.002315 -0.001381 0.120995 0.178056 0.790685 -0.569414 -0.035785 1 0 0 0 0 0 1 146092
-0.002315 -0.001381 0.120995 0.179252 0.791362 -0.569990 -0.035816 1 0 0 0 0 0 1 147090
-0.002315 -0.001381 0.120995 0.179927 0.792058 -0.570540 -0.035848 1 0 0 0 0 0 1 148115
-0.002315 -0.001381 0.120995 0.180361 0.792734 -0.571028 -0.035879 1 0 0 0 0 0 1 149103
-0.002315 -0.001381 0.120995 0.180640 0.793430 -0.571542 -0.035911 1 0 0 0 0 0 1 150116
-0.002315 -0.001381 0.120995 0.180855 0.794117 -0.572036 -0.035941 1 0 0 0 0 0 1 151099
-0.002315 -0.001381 0.120995 0.181062 0.794821 -0.572536 -0.035973 1 0 0 0 0 0 1 152117
-0.002315 -0.001381 0.120995 0.181233 0.795496 -0.573029 -0.036004 1 0 0 0 0 0 1 153098
-0.002315 -0.001381 0.120995 0.181397 0.796185 -0.573529 -0.036035 1 0 0 0 0 0 1 154114
-0.002315 -0.001381 0.120995 0.181551 0.796886 -0.574032 -0.036067 1 0 0 0 0 0 1 155114
-0.002315 -0.001381 0.120995 0.181709 0.797556 -0.574516 -0.036098 1 0 0 0 0 0 1 156100
-0.002315 -0.001381 0.120995 0.181865 0.798265 -0.575025 -0.036129 1 0 0 0 0 0 1 157112
-0.002315 -0.001381 0.120995 0.182020 0.798947 -0.575516 -0.036160 1 0 0 0 0 0 1 158098
-0.002315 -0.001381 0.120995 0.182203 0.799642 -0.576014 -0.036192 1 0 0 0 0 0 1 159112
-0.002320 -0.001362 0.120984 0.255499 0.548689 -0.437418 -0.036222 1 0 0 0 0 0 1 160097
-0.002323 -0.001353 0.120981 0.230362 0.641183 -0.509109 -0.036254 1 0 0 0 0 0 1 161113
-0.002324 -0.001349 0.120980 0.210990 0.708995 -0.546493 -0.036285 1 0 0 0 0 0 1 162097
-0.002325 -0.001346 0.120979 0.200443 0.745204 -0.561079 -0.036317 1 0 0 0 0 0 1 163115
-0.002306 -0.001350 0.120969 -0.063129 0.823497 -0.431766 -0.036345 1 0 0 0 0 0 1 164034
-0.002297 -0.001351 0.120966 0.028727 0.812236 -0.503020 -0.036377 1 0 0 0 0 0 1 165044
-0.002292 -0.001352 0.120964 0.096310 0.801417 -0.539871 -0.036408 1 0 0 0 0 0 1 166033
-0.002290 -0.001353 0.120964 0.132097 0.795644 -0.554225 -0.036440 1 0 0 0 0 0 1 167043
-0.002289 -0.001353 0.120964 0.150166 0.792958 -0.559677 -0.036470 1 0 0 0 0 0 1 168034
-0.002288 -0.001353 0.120964 0.159248 0.791941 -0.561907 -0.036502 1 0 0 0 0 0 1 169043
-0.002288 -0.001353 0.120964 0.163839 0.791742 -0.562995 -0.036533 1 0 0 0 0 0 1 170033
-0.002288 -0.001353 0.120964 0.166222 0.791984 -0.563695 -0.036564 1 0 0 0 0 0 1 171042
-0.002288 -0.001353 0.120964 0.167469 0.792443 -0.564257 -0.036596 1 0 0 0 0 0 1 172043
-0.002288 -0.001353 0.120964 0.168166 0.793003 -0.564756 -0.036627 1 0 0 0 0 0 1 173033
-0.002288 -0.001353 0.120964 0.168591 0.793640 -0.565250 -0.036658 1 0 0 0 0 0 1 174041
-0.002288 -0.001353 0.120964 0.168872 0.794279 -0.565732 -0.036689 1 0 0 0 0 0 1 175033
-0.002288 -0.001353 0.120964 0.169086 0.794945 -0.566211 -0.036721 1 0 0 0 0 0 1 176042
-0.002288 -0.001353 0.120964 0.169298 0.795800 -0.566836 -0.036761 1 0 0 0 0 0 1 177316
-0.002288 -0.001353 0.120964 0.169430 0.796294 -0.567187 -0.036784 1 0 0 0 0 0 1 178055
-0.002288 -0.001353 0.120964 0.169576 0.796970 -0.567668 -0.036815 1 0 0 0 0 0 1 179056
-0.002288 -0.001353 0.120964 0.169716 0.797631 -0.568139 -0.036845 1 0 0 0 0 0 1 180033
-0.002288 -0.001353 0.120964 0.169874 0.798312 -0.568632 -0.036877 1 0 0 0 0 0 1 181044
-0.002288 -0.001353 0.120964 0.170028 0.799004 -0.569113 -0.036909 1 0 0 0 0 0 1 182055
-0.002288 -0.001353 0.120964 0.170148 0.799678 -0.569594 -0.036939 1 0 0 0 0 0 1 183040
-0.002288 -0.001353 0.120964 0.170302 0.800328 -0.570068 -0.036970 1 0 0 0 0 0 1 184022
-0.002288 -0.001353 0.120964 0.170455 0.801011 -0.570543 -0.037001 1 0 0 0 0 0 1 185021
-0.002288 -0.001353 0.120964 0.170584 0.801699 -0.571036 -0.037033 1 0 0 0 0 0 1 186045
-0.002288 -0.001353 0.120964 0.170736 0.802367 -0.571520 -0.037064 1 0 0 0 0 0 1 187037
-0.002288 -0.001353 0.120964 0.170883 0.803053 -0.572010 -0.037096 1 0 0 0 0 0 1 188052
-0.002288 -0.001353 0.120964 0.171023 0.803738 -0.572477 -0.037127 1 0 0 0 0 0 1 189048
-0.002288 -0.001353 0.120964 0.171171 0.804405 -0.572971 -0.037158 1 0 0 0 0 0 1 190049
-0.002288 -0.001353 0.120964 0.171311 0.805061 -0.573440 -0.037189 1 0 0 0 0 0 1 191020
-0.002288 -0.001353 0.120964 0.171468 0.805771 -0.573933 -0.037221 1 0 0 0 0 0 1 192057
-0.002288 -0.001353 0.120964 0.171592 0.806435 -0.574410 -0.037252 1 0 0 0 0 0 1 193046
-0.002269 -0.001357 0.120954 -0.086588 0.866907 -0.439808 -0.037284 1 0 0 0 0 0 1 194054
-0.002259 -0.001360 0.120950 0.007842 0.846754 -0.509300 -0.037315 1 0 0 0 0 0 1 195049
-0.002255 -0.001361 0.120949 0.076755 0.831564 -0.545566 -0.037349 1 0 0 0 0 0 1 196133
-0.002252 -0.001361 0.120949 0.113179 0.823591 -0.559711 -0.037380 1 0 0 0 0 0 1 197148
-0.002251 -0.001362 0.120949 0.131558 0.819780 -0.565075 -0.037411 1 0 0 0 0 0 1 198116
-0.002251 -0.001362 0.120948 0.140795 0.818199 -0.567263 -0.037442 1 0 0 0 0 0 1 199121
-0.002250 -0.001362 0.120948 0.145464 0.817729 -0.568324 -0.037472 1 0 0 0 0 0 1 200095
-0.002250 -0.001362 0.120948 0.147847 0.817827 -0.569005 -0.037504 1 0 0 0 0 0 1 201092
-0.002250 -0.001362 0.120948 0.149112 0.818230 -0.569566 -0.037535 1 0 0 0 0 0 1 202093
-0.002250 -0.001362 0.120948 0.149796 0.818780 -0.570067 -0.037567 1 0 0 0 0 0 1 203115
-0.002250 -0.001362 0.120948 0.150212 0.819383 -0.570551 -0.037598 1 0 0 0 0 0 1 204120
-0.002250 -0.001362 0.120948 0.150473 0.820009 -0.571017 -0.037629 1 0 0 0 0 0 1 205092
-0.002250 -0.001362 0.120948 0.150678 0.820699 -0.571507 -0.037661 1 0 0 0 0 0 1 206116
-0.002250 -0.001362 0.120948 0.150834 0.821384 -0.571982 -0.037692 1 0 0 0 0 0 1 207131
-0.002250 -0.001362 0.120948 0.150975 0.822044 -0.572451 -0.037723 1 0 0 0 0 0 1 208122
-0.002250 -0.001362 0.120948 0.151110 0.822701 -0.572918 -0.037754 1 0 0 0 0 0 1 209093
-0.002250 -0.001362 0.120948 0.151236 0.823381 -0.573392 -0.037785 1 0 0 0 0 0 1 210092
-0.002250 -0.001362 0.120948 0.151361 0.824061 -0.573866 -0.037816 1 0 0 0 0 0 1 211091
-0.002250 -0.001362 0.120948 0.151489 0.824760 -0.574353 -0.037848 1 0 0 0 0 0 1 212118
-0.002250 -0.001362 0.120948 0.151614 0.825440 -0.574826 -0.037879 1 0 0 0 0 0 1 213116
-0.002250 -0.001362 0.120948 0.151736 0.826104 -0.575289 -0.037910 1 0 0 0 0 0 1 214092
-0.002250 -0.001362 0.120948 0.151868 0.826793 -0.575755 -0.037941 1 0 0 0 0 0 1 215090
-0.002250 -0.001362 0.120948 0.151986 0.827466 -0.576236 -0.037972 1 0 0 0 0 0 1 216090
-0.002250 -0.001362 0.120948 0.152123 0.828144 -0.576717 -0.038004 1 0 0 0 0 0 1 217091
-0.002250 -0.001362 0.120948 0.152250 0.828860 -0.577196 -0.038036 1 0 0 0 0 0 1 218126
-0.002250 -0.001362 0.120948 0.152366 0.829529 -0.577672 -0.038067 1 0 0 0 0 0 1 219119
-0.002250 -0.001362 0.120948 0.152498 0.830220 -0.578142 -0.038098 1 0 0 0 0 0 1 220123
-0.002250 -0.001362 0.120948 0.152612 0.830903 -0.578627 -0.038129 1 0 0 0 0 0 1 221119
-0.002250 -0.001362 0.120948 0.152740 0.831576 -0.579099 -0.038161 1 0 0 0 0 0 1 222124
-0.002250 -0.001362 0.120948 0.152865 0.832255 -0.579572 -0.038192 1 0 0 0 0 0 1 223123
-0.002250 -0.001362 0.120948 0.152989 0.832932 -0.580043 -0.038223 1 0 0 0 0 0 1 224117
-0.002250 -0.001362 0.120948 0.153119 0.833604 -0.580499 -0.038254 1 0 0 0 0 0 1 225092
-0.002250 -0.001362 0.120948 0.153237 0.834278 -0.580979 -0.038285 1 0 0 0 0 0 1 226092
-0.002250 -0.001362 0.120948 0.153361 0.834956 -0.581453 -0.038316 1 0 0 0 0 0 1 227090
-0.002250 -0.001362 0.120948 0.153494 0.835648 -0.581922 -0.038347 1 0 0 0 0 0 1 228093
-0.002250 -0.001362 0.120948 0.153624 0.836317 -0.582408 -0.038378 1 0 0 0 0 0 1 229091
-0.002250 -0.001362 0.120948 0.153738 0.837000 -0.582877 -0.038410 1 0 0 0 0 0 1 230092
-0.002250 -0.001362 0.120948 0.153870 0.837689 -0.583344 -0.038441 1 0 0 0 0 0 1 231091
-0.002250 -0.001362 0.120948 0.153987 0.838358 -0.583821 -0.038472 1 0 0 0 0 0 1 232084
-0.002250 -0.001362 0.120948 0.154113 0.839048 -0.584303 -0.038504 1 0 0 0 0 0 1 233099
-0.002256 -0.001343 0.120938 0.227615 0.587536 -0.445300 -0.038535 1 0 0 0 0 0 1 234113
-0.002239 -0.001339 0.120925 -0.056076 0.739463 -0.381450 -0.038566 1 0 0 0 0 0 1 235098
-0.002231 -0.001336 0.120920 0.018584 0.786319 -0.487792 -0.038598 1 0 0 0 0 0 1 236115
-0.002227 -0.001335 0.120918 0.076669 0.806518 -0.538076 -0.038629 1 0 0 0 0 0 1 237098
-0.002225 -0.001335 0.120918 0.107501 0.816377 -0.557233 -0.038660 1 0 0 0 0 0 1 238112
-0.002224 -0.001334 0.120918 0.123036 0.821525 -0.564350 -0.038692 1 0 0 0 0 0 1 239113
-0.002224 -0.001334 0.120917 0.130839 0.824369 -0.567135 -0.038722 1 0 0 0 0 0 1 240098
-0.002224 -0.001334 0.120917 0.134767 0.826134 -0.568421 -0.038754 1 0 0 0 0 0 1 241111
-0.002224 -0.001334 0.120917 0.136774 0.827329 -0.569159 -0.038785 1 0 0 0 0 0 1 242095
-0.002224 -0.001334 0.120917 0.137850 0.828260 -0.569727 -0.038817 1 0 0 0 0 0 1 243110
-0.002224 -0.001334 0.120917 0.138429 0.829052 -0.570215 -0.038847 1 0 0 0 0 0 1 244097
-0.002223 -0.001334 0.120917 0.138783 0.829805 -0.570690 -0.038879 1 0 0 0 0 0 1 245112
-0.002223 -0.001334 0.120917 0.139010 0.830494 -0.571138 -0.038910 1 0 0 0 0 0 1 246094
-0.002223 -0.001334 0.120917 0.139181 0.831196 -0.571616 -0.038942 1 0 0 0 0 0 1 247111
-0.002223 -0.001334 0.120917 0.139311 0.831806 -0.572032 -0.038970 1 0 0 0 0 0 1 248032
-0.002223 -0.001334 0.120917 0.139442 0.832496 -0.572500 -0.039002 1 0 0 0 0 0 1 249040
-0.002223 -0.001334 0.120917 0.139557 0.833147 -0.572948 -0.039033 1 0 0 0 0 0 1 250031
-0.002223 -0.001334 0.120917 0.139670 0.833818 -0.573410 -0.039064 1 0 0 0 0 0 1 251039
-0.002223 -0.001334 0.120917 0.139789 0.834488 -0.573878 -0.039095 1 0 0 0 0 0 1 252031
-0.002223 -0.001334 0.120917 0.139894 0.835152 -0.574329 -0.039127 1 0 0 0 0 0 1 253039
-0.002223 -0.001334 0.120917 0.140013 0.835822 -0.574795 -0.039158 1 0 0 0 0 0 1 254031
-0.002223 -0.001334 0.120917 0.140126 0.836495 -0.575239 -0.039189 1 0 0 0 0 0 1 255039
-0.002223 -0.001334 0.120917 0.140238 0.837163 -0.575716 -0.039221 1 0 0 0 0 0 1 256040
-0.002223 -0.001334 0.120917 0.140340 0.837815 -0.576159 -0.039252 1 0 0 0 0 0 1 257030
-0.002223 -0.001334 0.120917 0.140464 0.838485 -0.576628 -0.039283 1 0 0 0 0 0 1 258041
-0.002223 -0.001334 0.120917 0.140568 0.839168 -0.577076 -0.039314 1 0 0 0 0 0 1 259031
-0.002223 -0.001334 0.120917 0.140688 0.839823 -0.577546 -0.039346 1 0 0 0 0 0 1 260043
-0.002223 -0.001334 0.120917 0.140786 0.840505 -0.578008 -0.039377 1 0 0 0 0 0 1 261048
-0.002223 -0.001334 0.120917 0.140919 0.841167 -0.578459 -0.039408 1 0 0 0 0 0 1 262047
-0.002223 -0.001334 0.120917 0.141021 0.841830 -0.578926 -0.039439 1 0 0 0 0 0 1 263037
-0.002223 -0.001334 0.120917 0.141124 0.842494 -0.579377 -0.039471 1 0 0 0 0 0 1 264045
-0.002223 -0.001334 0.120917 0.141246 0.843154 -0.579839 -0.039502 1 0 0 0 0 0 1 265041
-0.002223 -0.001334 0.120917 0.141353 0.843851 -0.580297 -0.039534 1 0 0 0 0 0 1 266052
-0.002223 -0.001334 0.120917 0.141471 0.844492 -0.580758 -0.039565 1 0 0 0 0 0 1 267044
-0.002223 -0.001334 0.120917 0.141568 0.845175 -0.581220 -0.039596 1 0 0 0 0 0 1 268049
-0.002223 -0.001334 0.120917 0.141702 0.845837 -0.581671 -0.039627 1 0 0 0 0 0 1 269048
-0.002223 -0.001334 0.120917 0.141789 0.846490 -0.582123 -0.039657 1 0 0 0 0 0 1 270019
-0.002223 -0.001334 0.120917 0.141916 0.847159 -0.582592 -0.039689 1 0 0 0 0 0 1 271042
-0.002223 -0.001334 0.120917 0.142025 0.847831 -0.583035 -0.039721 1 0 0 0 0 0 1 272036
-0.002223 -0.001334 0.120917 0.142137 0.848502 -0.583514 -0.039752 1 0 0 0 0 0 1 273040
-0.002223 -0.001334 0.120917 0.142253 0.849162 -0.583971 -0.039783 1 0 0 0 0 0 1 274046
-0.002223 -0.001334 0.120917 0.142350 0.849843 -0.584430 -0.039815 1 0 0 0 0 0 1 275047
-0.002223 -0.001334 0.120917 0.142486 0.850517 -0.584890 -0.039846 1 0 0 0 0 0 1 276065
-0.002223 -0.001334 0.120917 0.142576 0.851188 -0.585353 -0.039878 1 0 0 0 0 0 1 277062
-0.002223 -0.001334 0.120917 0.142701 0.851839 -0.585811 -0.039909 1 0 0 0 0 0 1 278059
-0.002223 -0.001334 0.120917 0.142810 0.852515 -0.586256 -0.039940 1 0 0 0 0 0 1 279058
-0.002223 -0.001334 0.120917 0.142922 0.853183 -0.586733 -0.039971 1 0 0 0 0 0 1 280057
-0.002223 -0.001334 0.120917 0.143025 0.853842 -0.587182 -0.040002 1 0 0 0 0 0 1 281059
-0.002223 -0.001334 0.120917 0.143144 0.854515 -0.587650 -0.040034 1 0 0 0 0 0 1 282055
-0.002223 -0.001334 0.120917 0.143256 0.855183 -0.588091 -0.040065 1 0 0 0 0 0 1 283056
-0.002223 -0.001334 0.120917 0.143375 0.855889 -0.588594 -0.040098 1 0 0 0 0 0 1 284114
-0.002223 -0.001334 0.120917 0.143490 0.856545 -0.589048 -0.040129 1 0 0 0 0 0 1 285115
-0.002223 -0.001334 0.120917 0.143592 0.857216 -0.589488 -0.040160 1 0 0 0 0 0 1 286088
-0.002223 -0.001334 0.120917 0.143710 0.857864 -0.589953 -0.040191 1 0 0 0 0 0 1 287090
-0.002223 -0.001334 0.120917 0.143813 0.858546 -0.590416 -0.040223 1 0 0 0 0 0 1 288112
-0.002223 -0.001334 0.120917 0.143941 0.859235 -0.590883 -0.040254 1 0 0 0 0 0 1 289119
-0.002223 -0.001334 0.120917 0.144038 0.859887 -0.591337 -0.040286 1 0 0 0 0 0 1 290120
-0.002223 -0.001334 0.120917 0.144154 0.860542 -0.591794 -0.040316 1 0 0 0 0 0 1 291090
-0.002223 -0.001334 0.120917 0.144260 0.861219 -0.592255 -0.040348 1 0 0 0 0 0 1 292118
-0.002223 -0.001334 0.120917 0.144385 0.861883 -0.592705 -0.040378 1 0 0 0 0 0 1 293089
-0.002229 -0.001316 0.120907 0.218014 0.609900 -0.453301 -0.040410 1 0 0 0 0 0 1 294089
-0.002232 -0.001306 0.120904 0.192964 0.701664 -0.524791 -0.040442 1 0 0 0 0 0 1 295112
-0.002233 -0.001302 0.120902 0.173643 0.769080 -0.562064 -0.040473 1 0 0 0 0 0 1 296114
-0.002234 -0.001299 0.120902 0.163103 0.805072 -0.576570 -0.040503 1 0 0 0 0 0 1 297090
-0.002234 -0.001298 0.120902 0.157723 0.823533 -0.582066 -0.040535 1 0 0 0 0 0 1 298090
-0.002234 -0.001298 0.120902 0.155051 0.833082 -0.584278 -0.040566 1 0 0 0 0 0 1 299088
-0.002234 -0.001297 0.120902 0.153757 0.838168 -0.585343 -0.040597 1 0 0 0 0 0 1 300087
-0.002234 -0.001297 0.120902 0.153150 0.841032 -0.586017 -0.040628 1 0 0 0 0 0 1 301087
-0.002234 -0.001297 0.120902 0.152915 0.842819 -0.586562 -0.040661 1 0 0 0 0 0 1 302122
-0.002234 -0.001297 0.120902 0.152861 0.844015 -0.587026 -0.040692 1 0 0 0 0 0 1 303117
-0.002234 -0.001297 0.120902 0.152881 0.844951 -0.587492 -0.040723 1 0 0 0 0 0 1 304122
-0.002234 -0.001297 0.120902 0.152959 0.845757 -0.587965 -0.040756 1 0 0 0 0 0 1 305156
-0.002234 -0.001297 0.120902 0.153051 0.846447 -0.588392 -0.040786 1 0 0 0 0 0 1 306117
-0.002235 -0.001297 0.120902 0.153161 0.847126 -0.588857 -0.040817 1 0 0 0 0 0 1 307121
-0.002235 -0.001297 0.120902 0.153269 0.847795 -0.589299 -0.040848 1 0 0 0 0 0 1 308114
-0.002235 -0.001297 0.120902 0.153380 0.848442 -0.589745 -0.040879 1 0 0 0 0 0 1 309091
-0.002235 -0.001297 0.120902 0.153485 0.849093 -0.590190 -0.040910 1 0 0 0 0 0 1 310089
-0.002235 -0.001297 0.120902 0.153612 0.849740 -0.590647 -0.040941 1 0 0 0 0 0 1 311090
-0.002235 -0.001297 0.120902 0.153722 0.850379 -0.591085 -0.040972 1 0 0 0 0 0 1 312089
-0.002235 -0.001297 0.120902 0.153847 0.851035 -0.591547 -0.041003 1 0 0 0 0 0 1 313089
-0.002235 -0.001297 0.120902 0.153961 0.851695 -0.591985 -0.041035 1 0 0 0 0 0 1 314087
-0.002235 -0.001297 0.120902 0.154082 0.852334 -0.592448 -0.041066 1 0 0 0 0 0 1 315088
-0.002235 -0.001297 0.120902 0.154199 0.852977 -0.592898 -0.041097 1 0 0 0 0 0 1 316081
-0.002240 -0.001279 0.120891 0.227851 0.600933 -0.453230 -0.041129 1 0 0 0 0 0 1 317096
-0.002243 -0.001270 0.120888 0.202872 0.692467 -0.524746 -0.041160 1 0 0 0 0 0 1 318110
-0.002244 -0.001265 0.120887 0.183577 0.759784 -0.562020 -0.041191 1 0 0 0 0 0 1 319093
-0.002245 -0.001263 0.120886 0.173061 0.795744 -0.576551 -0.041223 1 0 0 0 0 0 1 320111
-0.002245 -0.001262 0.120886 0.167702 0.814153 -0.582027 -0.041254 1 0 0 0 0 0 1 321095
-0.002245 -0.001261 0.120886 0.165030 0.823712 -0.584250 -0.041286 1 0 0 0 0 0 1 322131
-0.002245 -0.001261 0.120886 0.163731 0.828755 -0.585308 -0.041317 1 0 0 0 0 0 1 323110
-0.002245 -0.001261 0.120886 0.163147 0.831594 -0.585949 -0.041347 1 0 0 0 0 0 1 324095
-0.002245 -0.001260 0.120886 0.162909 0.833339 -0.586482 -0.041379 1 0 0 0 0 0 1 325110
-0.002246 -0.001260 0.120886 0.162847 0.834512 -0.586948 -0.041410 1 0 0 0 0 0 1 326094
-0.002246 -0.001260 0.120886 0.162884 0.835431 -0.587398 -0.041442 1 0 0 0 0 0 1 327107
-0.002251 -0.001242 0.120876 0.236481 0.583516 -0.447546 -0.041472 1 0 0 0 0 0 1 328094
-0.002254 -0.001233 0.120872 0.211522 0.674991 -0.519099 -0.041504 1 0 0 0 0 0 1 329108
-0.002255 -0.001228 0.120871 0.192253 0.742268 -0.556402 -0.041535 1 0 0 0 0 0 1 330093
-0.002256 -0.001226 0.120870 0.181739 0.778183 -0.570915 -0.041566 1 0 0 0 0 0 1 331107
-0.002256 -0.001225 0.120870 0.176375 0.796545 -0.576355 -0.041595 1 0 0 0 0 0 1 332029
-0.002256 -0.001224 0.120870 0.173698 0.806054 -0.578569 -0.041627 1 0 0 0 0 0 1 333037
-0.002256 -0.001224 0.120870 0.172414 0.811091 -0.579620 -0.041658 1 0 0 0 0 0 1 334027
-0.002256 -0.001224 0.120870 0.171848 0.813935 -0.580277 -0.041689 1 0 0 0 0 0 1 335037
-0.002257 -0.001224 0.120870 0.171602 0.815650 -0.580787 -0.041720 1 0 0 0 0 0 1 336028
-0.002257 -0.001224 0.120870 0.171551 0.816808 -0.581249 -0.041752 1 0 0 0 0 0 1 337036
-0.002238 -0.001228 0.120860 -0.087897 0.877865 -0.445852 -0.041783 1 0 0 0 0 0 1 338029
-0.002228 -0.001230 0.120857 0.005717 0.857852 -0.515095 -0.041814 1 0 0 0 0 0 1 339024
-0.002229 -0.001213 0.120845 0.147715 0.590030 -0.410755 -0.041846 1 0 0 0 0 0 1 340037
-0.002229 -0.001204 0.120841 0.158877 0.672703 -0.495956 -0.041877 1 0 0 0 0 0 1 341028
-0.002230 -0.001200 0.120840 0.157756 0.735483 -0.538128 -0.041908 1 0 0 0 0 0 1 342037
-0.002230 -0.001198 0.120839 0.156315 0.769095 -0.554346 -0.041939 1 0 0 0 0 0 1 343027
-0.002230 -0.001197 0.120839 0.155461 0.786342 -0.560407 -0.041971 1 0 0 0 0 0 1 344038
-0.002230 -0.001196 0.120839 0.155058 0.795261 -0.562811 -0.042002 1 0 0 0 0 0 1 345042
-0.002230 -0.001196 0.120839 0.154881 0.800006 -0.563920 -0.042033 1 0 0 0 0 0 1 346044
-0.002230 -0.001196 0.120839 0.154846 0.802684 -0.564586 -0.042065 1 0 0 0 0 0 1 347061
-0.002235 -0.001177 0.120829 0.228391 0.551705 -0.424478 -0.042096 1 0 0 0 0 0 1 348040
-0.002238 -0.001168 0.120825 0.203479 0.643462 -0.496179 -0.042131 1 0 0 0 0 0 1 349184
-0.002239 -0.001163 0.120824 0.184193 0.710738 -0.533451 -0.042158 1 0 0 0 0 0 1 350048
-0.002240 -0.001161 0.120823 0.173693 0.746666 -0.547944 -0.042189 1 0 0 0 0 0 1 351030
-0.002240 -0.001160 0.120823 0.168323 0.765090 -0.553405 -0.042221 1 0 0 0 0 0 1 352042
-0.002241 -0.001159 0.120823 0.165656 0.774570 -0.555582 -0.042252 1 0 0 0 0 0 1 353039
-0.002241 -0.001159 0.120823 0.164363 0.779601 -0.556631 -0.042283 1 0 0 0 0 0 1 354043
-0.002241 -0.001159 0.120823 0.163779 0.782392 -0.557247 -0.042314 1 0 0 0 0 0 1 355035
-0.002241 -0.001159 0.120823 0.163546 0.784085 -0.557738 -0.042346 1 0 0 0 0 0 1 356037
-0.002241 -0.001159 0.120823 0.163494 0.785228 -0.558175 -0.042377 1 0 0 0 0 0 1 357043
-0.002241 -0.001159 0.120823 0.163517 0.786093 -0.558602 -0.042408 1 0 0 0 0 0 1 358045
-0.002241 -0.001159 0.120823 0.163583 0.786810 -0.559014 -0.042440 1 0 0 0 0 0 1 359044
-0.002246 -0.001140 0.120813 0.237193 0.534866 -0.418626 -0.042471 1 0 0 0 0 0 1 360045
-0.002249 -0.001131 0.120809 0.212312 0.625912 -0.490279 -0.042502 1 0 0 0 0 0 1 361045
-0.002250 -0.001127 0.120808 0.193096 0.692954 -0.527609 -0.042533 1 0 0 0 0 0 1 362045
-0.002251 -0.001124 0.120808 0.182624 0.728728 -0.542122 -0.042564 1 0 0 0 0 0 1 363042
-0.002251 -0.001123 0.120808 0.177262 0.747043 -0.547570 -0.042596 1 0 0 0 0 0 1 364046
-0.002252 -0.001123 0.120807 0.174603 0.756497 -0.549745 -0.042627 1 0 0 0 0 0 1 365050
-0.002252 -0.001122 0.120807 0.173323 0.761478 -0.550771 -0.042658 1 0 0 0 0 0 1 366044
-0.002252 -0.001122 0.120807 0.172738 0.764243 -0.551390 -0.042690 1 0 0 0 0 0 1 367044
-0.002252 -0.001122 0.120807 0.172510 0.765915 -0.551873 -0.042721 1 0 0 0 0 0 1 368044
-0.002252 -0.001122 0.120807 0.172454 0.767028 -0.552288 -0.042752 1 0 0 0 0 0 1 369044
-0.002252 -0.001122 0.120807 0.172490 0.767852 -0.552698 -0.042782 1 0 0 0 0 0 1 370013
-0.002252 -0.001122 0.120807 0.172566 0.768567 -0.553115 -0.042814 1 0 0 0 0 0 1 371042
-0.002252 -0.001122 0.120807 0.172671 0.769196 -0.553532 -0.042846 1 0 0 0 0 0 1 372044
-0.002252 -0.001122 0.120807 0.172796 0.769794 -0.553924 -0.042877 1 0 0 0 0 0 1 373045
-0.002252 -0.001122 0.120807 0.172906 0.770367 -0.554323 -0.042908 1 0 0 0 0 0 1 374037
-0.002252 -0.001122 0.120807 0.173027 0.770942 -0.554734 -0.042939 1 0 0 0 0 0 1 375038
-0.002252 -0.001122 0.120807 0.173154 0.771508 -0.555141 -0.042971 1 0 0 0 0 0 1 376045
-0.002257 -0.001104 0.120797 0.246778 0.519454 -0.414527 -0.043002 1 0 0 0 0 0 1 377044
-0.002260 -0.001095 0.120794 0.221993 0.610300 -0.486207 -0.043033 1 0 0 0 0 0 1 378043
-0.002261 -0.001090 0.120792 0.202792 0.677239 -0.523557 -0.043065 1 0 0 0 0 0 1 379043
-0.002262 -0.001088 0.120792 0.192336 0.712961 -0.538060 -0.043096 1 0 0 0 0 0 1 380044
-0.002262 -0.001087 0.120792 0.186996 0.731236 -0.543510 -0.043127 1 0 0 0 0 0 1 381043
-0.002263 -0.001086 0.120792 0.184330 0.740642 -0.545675 -0.043158 1 0 0 0 0 0 1 382042
-0.002263 -0.001086 0.120792 0.183059 0.745624 -0.546698 -0.043190 1 0 0 0 0 0 1 383044
-0.002263 -0.001086 0.120792 0.182492 0.748417 -0.547343 -0.043223 1 0 0 0 0 0 1 384129
-0.002263 -0.001085 0.120792 0.182259 0.750050 -0.547798 -0.043254 1 0 0 0 0 0 1 385108
-0.002263 -0.001085 0.120792 0.182229 0.751153 -0.548225 -0.043285 1 0 0 0 0 0 1 386114
-0.002263 -0.001085 0.120792 0.182268 0.751970 -0.548631 -0.043317 1 0 0 0 0 0 1 387120
-0.002263 -0.001085 0.120792 0.182345 0.752646 -0.549025 -0.043348 1 0 0 0 0 0 1 388115
-0.002263 -0.001085 0.120792 0.182464 0.753269 -0.549430 -0.043380 1 0 0 0 0 0 1 389123
-0.002263 -0.001085 0.120792 0.182576 0.753840 -0.549831 -0.043411 1 0 0 0 0 0 1 390117
-0.002263 -0.001085 0.120792 0.182697 0.754404 -0.550218 -0.043442 1 0 0 0 0 0 1 391111
-0.002263 -0.001085 0.120792 0.182828 0.754949 -0.550613 -0.043473 1 0 0 0 0 0 1 392110
-0.002263 -0.001085 0.120792 0.182956 0.755477 -0.550999 -0.043503 1 0 0 0 0 0 1 393084
-0.002263 -0.001085 0.120792 0.183087 0.756020 -0.551395 -0.043535 1 0 0 0 0 0 1 394085
-0.002263 -0.001085 0.120792 0.183221 0.756574 -0.551799 -0.043566 1 0 0 0 0 0 1 395107
-0.002263 -0.001085 0.120792 0.183358 0.757139 -0.552196 -0.043598 1 0 0 0 0 0 1 396111
-0.002263 -0.001085 0.120792 0.183485 0.757662 -0.552591 -0.043629 1 0 0 0 0 0 1 397108
-0.002263 -0.001085 0.120792 0.183616 0.758204 -0.552988 -0.043660 1 0 0 0 0 0 1 398110
-0.002263 -0.001085 0.120792 0.183744 0.758758 -0.553390 -0.043692 1 0 0 0 0 0 1 399110
-0.002263 -0.001085 0.120792 0.183887 0.759301 -0.553775 -0.043723 1 0 0 0 0 0 1 400114
-0.002263 -0.001085 0.120792 0.184008 0.759844 -0.554180 -0.043754 1 0 0 0 0 0 1 401108
-0.002263 -0.001085 0.120792 0.184139 0.760366 -0.554564 -0.043785 1 0 0 0 0 0 1 402091
-0.002263 -0.001085 0.120792 0.184281 0.760924 -0.554959 -0.043816 1 0 0 0 0 0 1 403107
-0.002263 -0.001085 0.120792 0.184400 0.761464 -0.555362 -0.043847 1 0 0 0 0 0 1 404095
-0.002263 -0.001085 0.120792 0.184536 0.762004 -0.555759 -0.043879 1 0 0 0 0 0 1 405109
-0.002263 -0.001085 0.120792 0.184664 0.762557 -0.556161 -0.043910 1 0 0 0 0 0 1 406109
-0.002263 -0.001085 0.120792 0.184804 0.763088 -0.556537 -0.043941 1 0 0 0 0 0 1 407092
-0.002263 -0.001085 0.120792 0.184931 0.763630 -0.556944 -0.043973 1 0 0 0 0 0 1 408107
-0.002263 -0.001085 0.120792 0.185056 0.764175 -0.557341 -0.044004 1 0 0 0 0 0 1 409091
-0.002263 -0.001085 0.120792 0.185200 0.764723 -0.557729 -0.044035 1 0 0 0 0 0 1 410105
-0.002263 -0.001085 0.120792 0.185320 0.765261 -0.558132 -0.044066 1 0 0 0 0 0 1 411091
-0.002263 -0.001085 0.120792 0.185456 0.765801 -0.558529 -0.044098 1 0 0 0 0 0 1 412107
-0.002263 -0.001085 0.120792 0.185593 0.766342 -0.558910 -0.044128 1 0 0 0 0 0 1 413089
-0.002263 -0.001085 0.120792 0.185716 0.766898 -0.559325 -0.044160 1 0 0 0 0 0 1 414107
-0.002263 -0.001085 0.120792 0.185848 0.767421 -0.559710 -0.044191 1 0 0 0 0 0 1 415091
-0.002263 -0.001085 0.120792 0.185969 0.767944 -0.560090 -0.044221 1 0 0 0 0 0 1 416036
-0.002263 -0.001085 0.120792 0.186110 0.768479 -0.560469 -0.044251 1 0 0 0 0 0 1 417026
-0.002263 -0.001085 0.120792 0.186236 0.769017 -0.560873 -0.044283 1 0 0 0 0 0 1 418034
-0.002263 -0.001085 0.120792 0.186370 0.769575 -0.561266 -0.044314 1 0 0 0 0 0 1 419025
-0.002263 -0.001085 0.120792 0.186499 0.770105 -0.561666 -0.044346 1 0 0 0 0 0 1 420035
-0.002263 -0.001085 0.120792 0.186625 0.770653 -0.562065 -0.044376 1 0 0 0 0 0 1 421027
-0.002263 -0.001085 0.120792 0.186760 0.771189 -0.562458 -0.044408 1 0 0 0 0 0 1 422034
-0.002263 -0.001085 0.120792 0.186900 0.771739 -0.562847 -0.044439 1 0 0 0 0 0 1 423035
-0.002263 -0.001085 0.120792 0.187020 0.772281 -0.563252 -0.044470 1 0 0 0 0 0 1 424027
-0.002263 -0.001085 0.120792 0.187155 0.772817 -0.563646 -0.044502 1 0 0 0 0 0 1 425035
-0.002263 -0.001085 0.120792 0.187293 0.773362 -0.564030 -0.044533 1 0 0 0 0 0 1 426025
-0.002263 -0.001085 0.120792 0.187416 0.773913 -0.564442 -0.044564 1 0 0 0 0 0 1 427034
-0.002263 -0.001085 0.120792 0.187548 0.774440 -0.564829 -0.044595 1 0 0 0 0 0 1 428026
-0.002263 -0.001085 0.120792 0.187686 0.775007 -0.565228 -0.044627 1 0 0 0 0 0 1 429035
-0.002268 -0.001067 0.120781 0.261408 0.522559 -0.424201 -0.044658 1 0 0 0 0 0 1 430032
-0.002271 -0.001058 0.120778 0.236721 0.613105 -0.495857 -0.044690 1 0 0 0 0 0 1 431046
-0.002272 -0.001053 0.120776 0.217606 0.679971 -0.533280 -0.044727 1 0 0 0 0 0 1 432258
-0.002273 -0.001051 0.120776 0.207151 0.715484 -0.547698 -0.044752 1 0 0 0 0 0 1 433045
-0.002273 -0.001050 0.120776 0.201817 0.733707 -0.553141 -0.044783 1 0 0 0 0 0 1 434045
-0.002274 -0.001049 0.120776 0.199182 0.743062 -0.555287 -0.044814 1 0 0 0 0 0 1 435027
-0.002274 -0.001049 0.120776 0.197913 0.748027 -0.556303 -0.044846 1 0 0 0 0 0 1 436046
-0.002274 -0.001049 0.120776 0.197337 0.750734 -0.556895 -0.044876 1 0 0 0 0 0 1 437014
-0.002274 -0.001049 0.120776 0.197112 0.752384 -0.557367 -0.044908 1 0 0 0 0 0 1 438041
-0.002274 -0.001049 0.120776 0.197083 0.753450 -0.557774 -0.044939 1 0 0 0 0 0 1 439012
-0.002274 -0.001049 0.120776 0.197131 0.754262 -0.558182 -0.044971 1 0 0 0 0 0 1 440043
-0.002274 -0.001049 0.120776 0.197218 0.754911 -0.558564 -0.045002 1 0 0 0 0 0 1 441043
-0.002274 -0.001049 0.120776 0.197333 0.755499 -0.558963 -0.045033 1 0 0 0 0 0 1 442041
-0.002274 -0.001049 0.120776 0.197467 0.756071 -0.559346 -0.045064 1 0 0 0 0 0 1 443042
-0.002274 -0.001049 0.120776 0.197588 0.756615 -0.559734 -0.045096 1 0 0 0 0 0 1 444044
-0.002274 -0.001049 0.120776 0.197721 0.757153 -0.560129 -0.045127 1 0 0 0 0 0 1 445046
-0.002274 -0.001049 0.120776 0.197853 0.757662 -0.560505 -0.045157 1 0 0 0 0 0 1 446015
-0.002274 -0.001049 0.120776 0.197996 0.758188 -0.560896 -0.045189 1 0 0 0 0 0 1 447039
-0.002274 -0.001049 0.120776 0.198130 0.758723 -0.561290 -0.045221 1 0 0 0 0 0 1 448040
-0.002274 -0.001049 0.120776 0.198275 0.759258 -0.561673 -0.045252 1 0 0 0 0 0 1 449042
-0.002274 -0.001049 0.120776 0.198404 0.759773 -0.562066 -0.045283 1 0 0 0 0 0 1 450039
-0.002274 -0.001049 0.120776 0.198540 0.760295 -0.562453 -0.045314 1 0 0 0 0 0 1 451036
-0.002274 -0.001049 0.120776 0.198689 0.760819 -0.562830 -0.045346 1 0 0 0 0 0 1 452041
-0.002274 -0.001049 0.120776 0.198812 0.761330 -0.563218 -0.045376 1 0 0 0 0 0 1 453012
-0.002274 -0.001049 0.120776 0.198952 0.761870 -0.563619 -0.045408 1 0 0 0 0 0 1 454041
-0.002274 -0.001049 0.120776 0.199088 0.762394 -0.564006 -0.045439 1 0 0 0 0 0 1 455040
-0.002274 -0.001049 0.120776 0.199232 0.762923 -0.564384 -0.045470 1 0 0 0 0 0 1 456032
-0.002274 -0.001049 0.120776 0.199363 0.763445 -0.564782 -0.045502 1 0 0 0 0 0 1 457042
-0.002274 -0.001049 0.120776 0.199504 0.763959 -0.565166 -0.045533 1 0 0 0 0 0 1 458047
-0.002274 -0.001049 0.120776 0.199645 0.764499 -0.565551 -0.045564 1 0 0 0 0 0 1 459041
-0.002274 -0.001049 0.120776 0.199772 0.765009 -0.565939 -0.045595 1 0 0 0 0 0 1 460026
-0.002274 -0.001049 0.120776 0.199910 0.765540 -0.566333 -0.045627 1 0 0 0 0 0 1 461039
-0.002274 -0.001049 0.120776 0.200047 0.766065 -0.566722 -0.045658 1 0 0 0 0 0 1 462042
-0.002274 -0.001049 0.120776 0.200195 0.766586 -0.567096 -0.045689 1 0 0 0 0 0 1 463041
-0.002274 -0.001049 0.120776 0.200323 0.767114 -0.567497 -0.045721 1 0 0 0 0 0 1 464043
-0.002274 -0.001049 0.120776 0.200458 0.767637 -0.567885 -0.045752 1 0 0 0 0 0 1 465040
-0.002274 -0.001049 0.120776 0.200603 0.768171 -0.568267 -0.045783 1 0 0 0 0 0 1 466041
-0.002274 -0.001049 0.120776 0.200733 0.768688 -0.568661 -0.045814 1 0 0 0 0 0 1 467041
-0.002274 -0.001049 0.120776 0.200869 0.769212 -0.569050 -0.045846 1 0 0 0 0 0 1 468042
-0.002274 -0.001049 0.120776 0.201017 0.769733 -0.569424 -0.045877 1 0 0 0 0 0 1 469042
-0.002274 -0.001049 0.120776 0.201142 0.770252 -0.569818 -0.045908 1 0 0 0 0 0 1 470028
-0.002274 -0.001049 0.120776 0.201279 0.770782 -0.570211 -0.045939 1 0 0 0 0 0 1 471037
-0.002274 -0.001049 0.120776 0.201427 0.771347 -0.570630 -0.045973 1 0 0 0 0 0 1 472116
-0.002274 -0.001049 0.120776 0.201570 0.771875 -0.571007 -0.046004 1 0 0 0 0 0 1 473106
-0.002274 -0.001049 0.120776 0.201704 0.772381 -0.571395 -0.046035 1 0 0 0 0 0 1 474108
-0.002274 -0.001049 0.120776 0.201834 0.772902 -0.571780 -0.046066 1 0 0 0 0 0 1 475083
-0.002274 -0.001049 0.120776 0.201982 0.773451 -0.572173 -0.046098 1 0 0 0 0 0 1 476112
-0.002274 -0.001049 0.120776 0.202108 0.773953 -0.572556 -0.046128 1 0 0 0 0 0 1 477083
-0.002274 -0.001049 0.120776 0.202244 0.774477 -0.572945 -0.046160 1 0 0 0 0 0 1 478084
-0.002274 -0.001049 0.120776 0.202392 0.774997 -0.573319 -0.046191 1 0 0 0 0 0 1 479083
-0.002274 -0.001049 0.120776 0.202522 0.775537 -0.573728 -0.046223 1 0 0 0 0 0 1 480107
-0.002274 -0.001049 0.120776 0.202655 0.776049 -0.574108 -0.046253 1 0 0 0 0 0 1 481084
-0.002274 -0.001049 0.120776 0.202793 0.776578 -0.574500 -0.046285 1 0 0 0 0 0 1 482093
-0.002274 -0.001049 0.120776 0.202940 0.777118 -0.574886 -0.046316 1 0 0 0 0 0 1 483105
-0.002274 -0.001049 0.120776 0.203067 0.777627 -0.575274 -0.046347 1 0 0 0 0 0 1 484091
-0.002274 -0.001049 0.120776 0.203197 0.778149 -0.575655 -0.046379 1 0 0 0 0 0 1 485105
-0.002274 -0.001049 0.120776 0.203339 0.778672 -0.576048 -0.046410 1 0 0 0 0 0 1 486088
-0.002274 -0.001049 0.120776 0.203486 0.779214 -0.576436 -0.046441 1 0 0 0 0 0 1 487103
-0.002274 -0.001049 0.120776 0.203615 0.779724 -0.576825 -0.046472 1 0 0 0 0 0 1 488091
-0.002274 -0.001049 0.120776 0.203753 0.780255 -0.577219 -0.046504 1 0 0 0 0 0 1 489105
-0.002274 -0.001049 0.120776 0.203897 0.780787 -0.577600 -0.046535 1 0 0 0 0 0 1 490103
-0.002274 -0.001049 0.120776 0.204028 0.781284 -0.577981 -0.046566 1 0 0 0 0 0 1 491088
-0.002274 -0.001049 0.120776 0.204164 0.781827 -0.578383 -0.046598 1 0 0 0 0 0 1 492106
-0.002274 -0.001049 0.120776 0.204306 0.782352 -0.578757 -0.046628 1 0 0 0 0 0 1 493088
-0.002274 -0.001049 0.120776 0.204438 0.782877 -0.579157 -0.046660 1 0 0 0 0 0 1 494103
-0.002274 -0.001049 0.120776 0.204572 0.783392 -0.579540 -0.046691 1 0 0 0 0 0 1 495088
-0.002274 -0.001049 0.120776 0.204722 0.783921 -0.579920 -0.046723 1 0 0 0 0 0 1 496103
-0.002274 -0.001049 0.120776 0.204847 0.784440 -0.580314 -0.046753 1 0 0 0 0 0 1 497087
-0.002274 -0.001049 0.120776 0.204985 0.784972 -0.580709 -0.046785 1 0 0 0 0 0 1 498101
-0.002274 -0.001049 0.120776 0.205119 0.785488 -0.581091 -0.046816 1 0 0 0 0 0 1 499086
-0.002274 -0.001049 0.120776 0.205257 0.785994 -0.581451 -0.046845 1 0 0 0 0 0 1 500033
-0.002274 -0.001049 0.120776 0.205385 0.786505 -0.581842 -0.046876 1 0 0 0 0 0 1 501023
-0.002274 -0.001049 0.120776 0.205526 0.787021 -0.582227 -0.046908 1 0 0 0 0 0 1 502032
-0.002279 -0.001030 0.120765 0.279412 0.534048 -0.440681 -0.046939 1 0 0 0 0 0 1 503022
-0.002282 -0.001021 0.120762 0.254839 0.624157 -0.512270 -0.046970 1 0 0 0 0 0 1 504031
-0.002283 -0.001016 0.120761 0.235782 0.690691 -0.549590 -0.047001 1 0 0 0 0 0 1 505023
-0.002284 -0.001014 0.120760 0.225382 0.726192 -0.564074 -0.047032 1 0 0 0 0 0 1 506006
-0.002284 -0.001013 0.120760 0.220071 0.744361 -0.569502 -0.047064 1 0 0 0 0 0 1 507032
-0.002285 -0.001012 0.120760 0.217447 0.753690 -0.571651 -0.047095 1 0 0 0 0 0 1 508023
-0.002285 -0.001012 0.120760 0.216189 0.758609 -0.572651 -0.047127 1 0 0 0 0 0 1 509031
-0.002285 -0.001012 0.120760 0.215620 0.761315 -0.573250 -0.047158 1 0 0 0 0 0 1 510022
-0.002285 -0.001012 0.120760 0.215414 0.762919 -0.573708 -0.047189 1 0 0 0 0 0 1 511030
-0.002285 -0.001012 0.120760 0.215372 0.763981 -0.574103 -0.047220 1 0 0 0 0 0 1 512023
-0.002285 -0.001012 0.120760 0.215425 0.764754 -0.574509 -0.047252 1 0 0 0 0 0 1 513037
-0.002285 -0.001012 0.120760 0.215522 0.765403 -0.574884 -0.047283 1 0 0 0 0 0 1 514038
-0.002285 -0.001012 0.120760 0.215652 0.765984 -0.575269 -0.047314 1 0 0 0 0 0 1 515036
-0.002285 -0.001012 0.120760 0.215773 0.766515 -0.575651 -0.047345 1 0 0 0 0 0 1 516023
-0.002285 -0.001012 0.120760 0.215912 0.767042 -0.576025 -0.047377 1 0 0 0 0 0 1 517038
-0.002285 -0.001012 0.120760 0.216050 0.767559 -0.576409 -0.047408 1 0 0 0 0 0 1 518035
-0.002285 -0.001012 0.120760 0.216193 0.768070 -0.576792 -0.047440 1 0 0 0 0 0 1 519043
-0.002285 -0.001012 0.120760 0.216335 0.768574 -0.577171 -0.047471 1 0 0 0 0 0 1 520040
-0.002285 -0.001012 0.120760 0.216485 0.769087 -0.577543 -0.047502 1 0 0 0 0 0 1 521038
-0.002285 -0.001012 0.120760 0.216616 0.769571 -0.577918 -0.047532 1 0 0 0 0 0 1 522009
-0.002285 -0.001012 0.120760 0.216762 0.770090 -0.578309 -0.047564 1 0 0 0 0 0 1 523037
-0.002285 -0.001012 0.120760 0.216909 0.770617 -0.578689 -0.047596 1 0 0 0 0 0 1 524038
-0.002285 -0.001012 0.120760 0.217048 0.771105 -0.579070 -0.047627 1 0 0 0 0 0 1 525038
-0.002285 -0.001012 0.120760 0.217189 0.771608 -0.579449 -0.047658 1 0 0 0 0 0 1 526037
-0.002285 -0.001012 0.120760 0.217331 0.772112 -0.579828 -0.047689 1 0 0 0 0 0 1 527033
-0.002285 -0.001012 0.120760 0.217480 0.772643 -0.580212 -0.047721 1 0 0 0 0 0 1 528044
-0.002285 -0.001012 0.120760 0.217618 0.773130 -0.580591 -0.047752 1 0 0 0 0 0 1 529042
-0.002285 -0.001012 0.120760 0.217760 0.773635 -0.580972 -0.047783 1 0 0 0 0 0 1 530043
-0.002285 -0.001012 0.120760 0.217909 0.774146 -0.581342 -0.047814 1 0 0 0 0 0 1 531037
-0.002285 -0.001012 0.120760 0.218042 0.774658 -0.581736 -0.047846 1 0 0 0 0 0 1 532040
-0.002285 -0.001012 0.120760 0.218186 0.775150 -0.582109 -0.047877 1 0 0 0 0 0 1 533036
-0.002266 -0.001016 0.120750 -0.042946 0.836399 -0.445906 -0.047908 1 0 0 0 0 0 1 534038
-0.002256 -0.001019 0.120747 0.049787 0.816211 -0.514666 -0.047939 1 0 0 0 0 0 1 535038
-0.002252 -0.001020 0.120745 0.117815 0.800937 -0.550539 -0.047971 1 0 0 0 0 0 1 536039
-0.002249 -0.001020 0.120745 0.153813 0.792901 -0.564466 -0.048002 1 0 0 0 0 0 1 537038
-0.002248 -0.001021 0.120745 0.171970 0.789020 -0.569674 -0.048033 1 0 0 0 0 0 1 538037
-0.002248 -0.001021 0.120745 0.181088 0.787321 -0.571750 -0.048064 1 0 0 0 0 0 1 539037
-0.002247 -0.001021 0.120745 0.185696 0.786711 -0.572723 -0.048096 1 0 0 0 0 0 1 540040
-0.002247 -0.001021 0.120745 0.188069 0.786653 -0.573300 -0.048127 1 0 0 0 0 0 1 541038
-0.002247 -0.001021 0.120745 0.189313 0.786880 -0.573744 -0.048158 1 0 0 0 0 0 1 542038
-0.002247 -0.001021 0.120745 0.189994 0.787256 -0.574143 -0.048189 1 0 0 0 0 0 1 543040
-0.002247 -0.001021 0.120745 0.190390 0.787699 -0.574525 -0.048221 1 0 0 0 0 0 1 544038
-0.002247 -0.001021 0.120745 0.190649 0.788177 -0.574901 -0.048252 1 0 0 0 0 0 1 545038
-0.002247 -0.001021 0.120745 0.190852 0.788669 -0.575272 -0.048283 1 0 0 0 0 0 1 546038
-0.002247 -0.001021 0.120745 0.191008 0.789159 -0.575650 -0.048314 1 0 0 0 0 0 1 547036
-0.002247 -0.001021 0.120745 0.191145 0.789667 -0.576011 -0.048346 1 0 0 0 0 0 1 548040
-0.002247 -0.001021 0.120745 0.191278 0.790185 -0.576394 -0.048377 1 0 0 0 0 0 1 549038
-0.002247 -0.001021 0.120745 0.191405 0.790685 -0.576761 -0.048408 1 0 0 0 0 0 1 550039
-0.002252 -0.001002 0.120734 0.265395 0.537376 -0.434876 -0.048439 1 0 0 0 0 0 1 551037
-0.002255 -0.000993 0.120731 0.240886 0.627192 -0.506413 -0.048471 1 0 0 0 0 0 1 552040
-0.002257 -0.000989 0.120729 0.221836 0.693562 -0.543711 -0.048502 1 0 0 0 0 0 1 553032
-0.002257 -0.000986 0.120729 0.211446 0.729004 -0.558163 -0.048533 1 0 0 0 0 0 1 554025
-0.002258 -0.000985 0.120729 0.206142 0.747113 -0.563573 -0.048564 1 0 0 0 0 0 1 555030
-0.002258 -0.000985 0.120729 0.203497 0.756401 -0.565708 -0.048596 1 0 0 0 0 0 1 556036
-0.002258 -0.000984 0.120729 0.202239 0.761296 -0.566686 -0.048626 1 0 0 0 0 0 1 557011
-0.002258 -0.000984 0.120729 0.201668 0.763992 -0.567278 -0.048658 1 0 0 0 0 0 1 558038
-0.002258 -0.000984 0.120729 0.201434 0.765590 -0.567717 -0.048689 1 0 0 0 0 0 1 559038
-0.002258 -0.000984 0.120729 0.201394 0.766628 -0.568099 -0.048721 1 0 0 0 0 0 1 560038
-0.002258 -0.000984 0.120729 0.201418 0.767391 -0.568484 -0.048752 1 0 0 0 0 0 1 561036
-0.002258 -0.000984 0.120729 0.201515 0.768013 -0.568843 -0.048783 1 0 0 0 0 0 1 562037
-0.002258 -0.000984 0.120729 0.201622 0.768583 -0.569207 -0.048814 1 0 0 0 0 0 1 563039
-0.002258 -0.000984 0.120729 0.201730 0.769107 -0.569578 -0.048846 1 0 0 0 0 0 1 564039
-0.002258 -0.000984 0.120729 0.201861 0.769615 -0.569939 -0.048877 1 0 0 0 0 0 1 565027
-0.002258 -0.000984 0.120729 0.201990 0.770106 -0.570301 -0.048908 1 0 0 0 0 0 1 566022
-0.002258 -0.000984 0.120729 0.202105 0.770616 -0.570669 -0.048939 1 0 0 0 0 0 1 567030
-0.002258 -0.000984 0.120729 0.202251 0.771135 -0.571041 -0.048972 1 0 0 0 0 0 1 568088
-0.002258 -0.000984 0.120729 0.202383 0.771634 -0.571428 -0.049004 1 0 0 0 0 0 1 569100
-0.002258 -0.000984 0.120729 0.202498 0.772121 -0.571782 -0.049035 1 0 0 0 0 0 1 570084
-0.002258 -0.000984 0.120729 0.202644 0.772606 -0.572152 -0.049066 1 0 0 0 0 0 1 571100
-0.002258 -0.000984 0.120729 0.202757 0.773082 -0.572482 -0.049095 1 0 0 0 0 0 1 572023
-0.002258 -0.000984 0.120729 0.202876 0.773564 -0.572850 -0.049126 1 0 0 0 0 0 1 573016
-0.002258 -0.000984 0.120729 0.203022 0.774048 -0.573220 -0.049158 1 0 0 0 0 0 1 574030
-0.002258 -0.000984 0.120729 0.203144 0.774557 -0.573574 -0.049189 1 0 0 0 0 0 1 575021
-0.002258 -0.000984 0.120729 0.203294 0.775106 -0.573999 -0.049224 1 0 0 0 0 0 1 576154
-0.002258 -0.000984 0.120729 0.203397 0.775522 -0.574304 -0.049251 1 0 0 0 0 0 1 577020
-0.002258 -0.000984 0.120729 0.203523 0.776029 -0.574676 -0.049283 1 0 0 0 0 0 1 578029
-0.002258 -0.000984 0.120729 0.203670 0.776524 -0.575038 -0.049314 1 0 0 0 0 0 1 579020
-0.002258 -0.000984 0.120729 0.203786 0.777003 -0.575399 -0.049345 1 0 0 0 0 0 1 580029
-0.002258 -0.000984 0.120729 0.203921 0.777498 -0.575773 -0.049376 1 0 0 0 0 0 1 581020
-0.002258 -0.000984 0.120729 0.204048 0.778007 -0.576128 -0.049408 1 0 0 0 0 0 1 582029
-0.002258 -0.000984 0.120729 0.204171 0.778476 -0.576489 -0.049439 1 0 0 0 0 0 1 583020
-0.002263 -0.000966 0.120718 0.278210 0.524982 -0.434319 -0.049470 1 0 0 0 0 0 1 584030
-0.002266 -0.000957 0.120715 0.253770 0.614566 -0.505833 -0.049501 1 0 0 0 0 0 1 585020
-0.002268 -0.000952 0.120714 0.234764 0.680821 -0.543147 -0.049533 1 0 0 0 0 0 1 586040
-0.002268 -0.000950 0.120713 0.224400 0.716178 -0.557596 -0.049564 1 0 0 0 0 0 1 587031
-0.002269 -0.000949 0.120713 0.219099 0.734246 -0.563000 -0.049596 1 0 0 0 0 0 1 588042
-0.002269 -0.000948 0.120713 0.216485 0.743519 -0.565122 -0.049626 1 0 0 0 0 0 1 589026
-0.002269 -0.000948 0.120713 0.215223 0.748385 -0.566095 -0.049658 1 0 0 0 0 0 1 590020
-0.002269 -0.000948 0.120713 0.214653 0.751065 -0.566682 -0.049689 1 0 0 0 0 0 1 591039
-0.002269 -0.000948 0.120713 0.214443 0.752685 -0.567148 -0.049724 1 0 0 0 0 0 1 592149
-0.002269 -0.000947 0.120713 0.214382 0.753654 -0.567496 -0.049752 1 0 0 0 0 0 1 593041
-0.002269 -0.000947 0.120713 0.214430 0.754403 -0.567853 -0.049783 1 0 0 0 0 0 1 594036
-0.002269 -0.000947 0.120713 0.214544 0.755084 -0.568271 -0.049819 1 0 0 0 0 0 1 595192
-0.002269 -0.000947 0.120713 0.214642 0.755612 -0.568624 -0.049849 1 0 0 0 0 0 1 596161
-0.002269 -0.000947 0.120713 0.214758 0.756062 -0.568923 -0.049877 1 0 0 0 0 0 1 597036
-0.002269 -0.000947 0.120713 0.214907 0.756610 -0.569330 -0.049912 1 0 0 0 0 0 1 598163
-0.002269 -0.000947 0.120713 0.215039 0.757100 -0.569696 -0.049943 1 0 0 0 0 0 1 599171
-0.002269 -0.000947 0.120713 0.215160 0.757574 -0.570045 -0.049975 1 0 0 0 0 0 1 600163
-0.002269 -0.000947 0.120713 0.215278 0.757992 -0.570359 -0.050002 1 0 0 0 0 0 1 601046
-0.002269 -0.000947 0.120713 0.215440 0.758520 -0.570765 -0.050037 1 0 0 0 0 0 1 602167
-0.002269 -0.000947 0.120713 0.215575 0.759015 -0.571116 -0.050069 1 0 0 0 0 0 1 603187
-0.002269 -0.000947 0.120713 0.215693 0.759407 -0.571430 -0.050096 1 0 0 0 0 0 1 604037
-0.002269 -0.000947 0.120713 0.215832 0.759939 -0.571825 -0.050131 1 0 0 0 0 0 1 605157
-0.002269 -0.000947 0.120713 0.215974 0.760425 -0.572176 -0.050162 1 0 0 0 0 0 1 606163
-0.002269 -0.000947 0.120713 0.216116 0.760897 -0.572551 -0.050194 1 0 0 0 0 0 1 607182
-0.002269 -0.000947 0.120713 0.216221 0.761309 -0.572855 -0.050221 1 0 0 0 0 0 1 608048
-0.002269 -0.000947 0.120713 0.216371 0.761840 -0.573254 -0.050256 1 0 0 0 0 0 1 609170
-0.002269 -0.000947 0.120713 0.216526 0.762322 -0.573611 -0.050287 1 0 0 0 0 0 1 610174
-0.002269 -0.000947 0.120713 0.216643 0.762792 -0.573970 -0.050319 1 0 0 0 0 0 1 611178
-0.002269 -0.000947 0.120713 0.216770 0.763200 -0.574286 -0.050346 1 0 0 0 0 0 1 612046
-0.002269 -0.000947 0.120713 0.216918 0.763743 -0.574674 -0.050381 1 0 0 0 0 0 1 613170
-0.002269 -0.000947 0.120713 0.217057 0.764208 -0.575043 -0.050412 1 0 0 0 0 0 1 614173
-0.002269 -0.000947 0.120713 0.217181 0.764686 -0.575397 -0.050444 1 0 0 0 0 0 1 615179
-0.002269 -0.000947 0.120713 0.217313 0.765156 -0.575750 -0.050475 1 0 0 0 0 0 1 616171
-0.002269 -0.000947 0.120713 0.217468 0.765638 -0.576107 -0.050506 1 0 0 0 0 0 1 617175
-0.002269 -0.000947 0.120713 0.217581 0.766116 -0.576469 -0.050537 1 0 0 0 0 0 1 618171
-0.002269 -0.000947 0.120713 0.217718 0.766587 -0.576826 -0.050569 1 0 0 0 0 0 1 619188
-0.002269 -0.000947 0.120713 0.217854 0.766999 -0.577131 -0.050596 1 0 0 0 0 0 1 620046
-0.002269 -0.000947 0.120713 0.217985 0.767517 -0.577525 -0.050630 1 0 0 0 0 0 1 621152
-0.002269 -0.000947 0.120713 0.218132 0.767997 -0.577896 -0.050662 1 0 0 0 0 0 1 622173
-0.002269 -0.000947 0.120713 0.218269 0.768500 -0.578253 -0.050695 1 0 0 0 0 0 1 623211
-0.002269 -0.000947 0.120713 0.218394 0.768914 -0.578584 -0.050723 1 0 0 0 0 0 1 624106
-0.002269 -0.000947 0.120713 0.218533 0.769447 -0.578979 -0.050758 1 0 0 0 0 0 1 625228
-0.002269 -0.000947 0.120713 0.218666 0.769923 -0.579336 -0.050789 1 0 0 0 0 0 1 626232
-0.002269 -0.000947 0.120713 0.218824 0.770413 -0.579700 -0.050821 1 0 0 0 0 0 1 627254
-0.002269 -0.000947 0.120713 0.218938 0.770872 -0.580050 -0.050852 1 0 0 0 0 0 1 628234
-0.002269 -0.000947 0.120713 0.219067 0.771357 -0.580413 -0.050883 1 0 0 0 0 0 1 629234
-0.002269 -0.000947 0.120713 0.219224 0.771825 -0.580762 -0.050914 1 0 0 0 0 0 1 630232
-0.002269 -0.000947 0.120713 0.219347 0.772314 -0.581135 -0.050947 1 0 0 0 0 0 1 631278
-0.002269 -0.000947 0.120713 0.219486 0.772763 -0.581481 -0.050977 1 0 0 0 0 0 1 632232
-0.002269 -0.000947 0.120713 0.219610 0.773241 -0.581834 -0.051008 1 0 0 0 0 0 1 633238
-0.002269 -0.000947 0.120713 0.219747 0.773709 -0.582172 -0.051038 1 0 0 0 0 0 1 634207
-0.002269 -0.000947 0.120713 0.219889 0.774180 -0.582546 -0.051070 1 0 0 0 0 0 1 635222
-0.002269 -0.000947 0.120713 0.219993 0.774588 -0.582847 -0.051097 1 0 0 0 0 0 1 636081
-0.002269 -0.000947 0.120713 0.220163 0.775128 -0.583248 -0.051132 1 0 0 0 0 0 1 637207
-0.002269 -0.000947 0.120713 0.220283 0.775606 -0.583612 -0.051164 1 0 0 0 0 0 1 638228
-0.002269 -0.000947 0.120713 0.220414 0.776076 -0.583966 -0.051195 1 0 0 0 0 0 1 639221
-0.002269 -0.000947 0.120713 0.220540 0.776499 -0.584291 -0.051222 1 0 0 0 0 0 1 640096
-0.002269 -0.000947 0.120713 0.220689 0.777024 -0.584667 -0.051257 1 0 0 0 0 0 1 641201
-0.002269 -0.000947 0.120713 0.220829 0.777491 -0.585038 -0.051289 1 0 0 0 0 0 1 642211
-0.002269 -0.000947 0.120713 0.220974 0.778041 -0.585446 -0.051325 1 0 0 0 0 0 1 643370
-0.002269 -0.000947 0.120713 0.221094 0.778449 -0.585738 -0.051351 1 0 0 0 0 0 1 644212
-0.002269 -0.000947 0.120713 0.221235 0.778920 -0.586113 -0.051383 1 0 0 0 0 0 1 645229
-0.002269 -0.000947 0.120713 0.221356 0.779387 -0.586458 -0.051413 1 0 0 0 0 0 1 646211
-0.002269 -0.000947 0.120713 0.221514 0.779883 -0.586825 -0.051446 1 0 0 0 0 0 1 647244
-0.002269 -0.000947 0.120713 0.221632 0.780356 -0.587186 -0.051477 1 0 0 0 0 0 1 648254
-0.002269 -0.000947 0.120713 0.221760 0.780815 -0.587532 -0.051508 1 0 0 0 0 0 1 649225
-0.002269 -0.000947 0.120713 0.221905 0.781279 -0.587890 -0.051539 1 0 0 0 0 0 1 650211
-0.002269 -0.000947 0.120713 0.222041 0.781778 -0.588244 -0.051571 1 0 0 0 0 0 1 651241
-0.002269 -0.000947 0.120713 0.222171 0.782238 -0.588608 -0.051601 1 0 0 0 0 0 1 652209
-0.002269 -0.000947 0.120713 0.222299 0.782712 -0.588960 -0.051633 1 0 0 0 0 0 1 653226
-0.002269 -0.000947 0.120713 0.222439 0.783186 -0.589303 -0.051663 1 0 0 0 0 0 1 654211
-0.002269 -0.000947 0.120713 0.222585 0.783673 -0.589690 -0.051696 1 0 0 0 0 0 1 655262
-0.002269 -0.000947 0.120713 0.222692 0.784093 -0.589999 -0.051724 1 0 0 0 0 0 1 656144
-0.002269 -0.000947 0.120713 0.222834 0.784575 -0.590348 -0.051755 1 0 0 0 0 0 1 657144
-0.002269 -0.000947 0.120713 0.222973 0.785039 -0.590717 -0.051786 1 0 0 0 0 0 1 658144
-0.002269 -0.000947 0.120713 0.223097 0.785518 -0.591072 -0.051818 1 0 0 0 0 0 1 659153
-0.002269 -0.000947 0.120713 0.223241 0.785985 -0.591431 -0.051849 1 0 0 0 0 0 1 660144
-0.002269 -0.000947 0.120713 0.223374 0.786474 -0.591778 -0.051880 1 0 0 0 0 0 1 661153
-0.002269 -0.000947 0.120713 0.223508 0.786945 -0.592149 -0.051911 1 0 0 0 0 0 1 662143
-0.002269 -0.000947 0.120713 0.223635 0.787414 -0.592498 -0.051943 1 0 0 0 0 0 1 663152
-0.002269 -0.000947 0.120713 0.223775 0.787892 -0.592844 -0.051974 1 0 0 0 0 0 1 664144
-0.002269 -0.000947 0.120713 0.223915 0.788355 -0.593212 -0.052005 1 0 0 0 0 0 1 665144
-0.002269 -0.000947 0.120713 0.224039 0.788834 -0.593567 -0.052037 1 0 0 0 0 0 1 666152
-0.002269 -0.000947 0.120713 0.224171 0.789303 -0.593919 -0.052068 1 0 0 0 0 0 1 667143
-0.002269 -0.000947 0.120713 0.224326 0.789787 -0.594278 -0.052099 1 0 0 0 0 0 1 668152
-0.002269 -0.000947 0.120713 0.224441 0.790248 -0.594629 -0.052130 1 0 0 0 0 0 1 669135
-0.002269 -0.000947 0.120713 0.224589 0.790730 -0.595001 -0.052162 1 0 0 0 0 0 1 670161
-0.002269 -0.000947 0.120713 0.224719 0.791207 -0.595340 -0.052193 1 0 0 0 0 0 1 671145
-0.002269 -0.000947 0.120713 0.224848 0.791684 -0.595709 -0.052225 1 0 0 0 0 0 1 672166
-0.002269 -0.000947 0.120713 0.224984 0.792147 -0.596065 -0.052255 1 0 0 0 0 0 1 673126
-0.002269 -0.000947 0.120713 0.225106 0.792574 -0.596367 -0.052283 1 0 0 0 0 0 1 674025
-0.002269 -0.000947 0.120713 0.225265 0.793108 -0.596788 -0.052319 1 0 0 0 0 0 1 675176
-0.002269 -0.000947 0.120713 0.225387 0.793582 -0.597140 -0.052350 1 0 0 0 0 0 1 676175
-0.002269 -0.000947 0.120713 0.225518 0.794048 -0.597489 -0.052381 1 0 0 0 0 0 1 677158
-0.002269 -0.000947 0.120713 0.225673 0.794530 -0.597847 -0.052412 1 0 0 0 0 0 1 678163
-0.002269 -0.000947 0.120713 0.225790 0.794997 -0.598202 -0.052443 1 0 0 0 0 0 1 679159
-0.002269 -0.000947 0.120713 0.225935 0.795468 -0.598566 -0.052474 1 0 0 0 0 0 1 680161
-0.002269 -0.000947 0.120713 0.226066 0.795951 -0.598909 -0.052506 1 0 0 0 0 0 1 681159
-0.002269 -0.000947 0.120713 0.226192 0.796418 -0.599271 -0.052537 1 0 0 0 0 0 1 682159
-0.002269 -0.000947 0.120713 0.226338 0.796888 -0.599634 -0.052568 1 0 0 0 0 0 1 683159
-0.002269 -0.000947 0.120713 0.226461 0.797364 -0.599985 -0.052599 1 0 0 0 0 0 1 684159
-0.002269 -0.000947 0.120713 0.226613 0.797860 -0.600350 -0.052631 1 0 0 0 0 0 1 685168
-0.002269 -0.000947 0.120713 0.226728 0.798301 -0.600689 -0.052661 1 0 0 0 0 0 1 686132
-0.002269 -0.000947 0.120713 0.226867 0.798797 -0.601063 -0.052694 1 0 0 0 0 0 1 687183
-0.002269 -0.000947 0.120713 0.227018 0.799265 -0.601410 -0.052724 1 0 0 0 0 0 1 688159
-0.002269 -0.000947 0.120713 0.227135 0.799734 -0.601767 -0.052756 1 0 0 0 0 0 1 689159
-0.002269 -0.000947 0.120713 0.227280 0.800206 -0.602131 -0.052787 1 0 0 0 0 0 1 690163
-0.002269 -0.000947 0.120713 0.227408 0.800675 -0.602463 -0.052817 1 0 0 0 0 0 1 691130
-0.002269 -0.000947 0.120713 0.227538 0.801155 -0.602835 -0.052849 1 0 0 0 0 0 1 692158
-0.002269 -0.000947 0.120713 0.227683 0.801625 -0.603199 -0.052881 1 0 0 0 0 0 1 693158
-0.002269 -0.000947 0.120713 0.227807 0.802101 -0.603550 -0.052912 1 0 0 0 0 0 1 694158
-0.002269 -0.000947 0.120713 0.227948 0.802584 -0.603899 -0.052943 1 0 0 0 0 0 1 695160
-0.002269 -0.000947 0.120713 0.228093 0.803088 -0.604296 -0.052976 1 0 0 0 0 0 1 696221
-0.002269 -0.000947 0.120713 0.228220 0.803558 -0.604645 -0.053008 1 0 0 0 0 0 1 697230
-0.002269 -0.000947 0.120713 0.228373 0.804036 -0.605000 -0.053039 1 0 0 0 0 0 1 698229
-0.002269 -0.000947 0.120713 0.228495 0.804522 -0.605370 -0.053071 1 0 0 0 0 0 1 699266
-0.002269 -0.000947 0.120713 0.228622 0.804976 -0.605712 -0.053101 1 0 0 0 0 0 1 700226
-0.002269 -0.000947 0.120713 0.228768 0.805447 -0.606075 -0.053133 1 0 0 0 0 0 1 701226
-0.002269 -0.000947 0.120713 0.228902 0.805937 -0.606423 -0.053164 1 0 0 0 0 0 1 702238
-0.002269 -0.000947 0.120713 0.229040 0.806400 -0.606791 -0.053196 1 0 0 0 0 0 1 703237
-0.002250 -0.000952 0.120703 -0.033628 0.867995 -0.469697 -0.053226 1 0 0 0 0 0 1 704205
-0.002241 -0.000954 0.120700 0.058277 0.847934 -0.538158 -0.053257 1 0 0 0 0 0 1 705204
-0.002236 -0.000955 0.120698 0.125862 0.832718 -0.573905 -0.053288 1 0 0 0 0 0 1 706204
-0.002234 -0.000956 0.120698 0.161637 0.824719 -0.587781 -0.053321 1 0 0 0 0 0 1 707262
-0.002238 -0.000938 0.120687 0.253892 0.565813 -0.449663 -0.053351 1 0 0 0 0 0 1 708201
-0.002240 -0.000929 0.120684 0.238553 0.652539 -0.522703 -0.053382 1 0 0 0 0 0 1 709201
-0.002241 -0.000924 0.120682 0.224097 0.717354 -0.560525 -0.053413 1 0 0 0 0 0 1 710206
-0.002242 -0.000922 0.120682 0.215997 0.752015 -0.575162 -0.053446 1 0 0 0 0 0 1 711247
-0.002242 -0.000921 0.120682 0.211837 0.769705 -0.580608 -0.053477 1 0 0 0 0 0 1 712231
-0.002242 -0.000920 0.120682 0.209760 0.778792 -0.582745 -0.053508 1 0 0 0 0 0 1 713229
-0.002242 -0.000920 0.120682 0.208765 0.783553 -0.583710 -0.053539 1 0 0 0 0 0 1 714235
-0.002242 -0.000920 0.120682 0.208329 0.786168 -0.584269 -0.053571 1 0 0 0 0 0 1 715243
-0.002242 -0.000920 0.120682 0.208156 0.787681 -0.584676 -0.053601 1 0 0 0 0 0 1 716202
-0.002242 -0.000920 0.120682 0.208133 0.788687 -0.585034 -0.053632 1 0 0 0 0 0 1 717202
-0.002242 -0.000920 0.120682 0.208189 0.789419 -0.585402 -0.053664 1 0 0 0 0 0 1 718223
-0.002242 -0.000920 0.120682 0.208284 0.790041 -0.585761 -0.053697 1 0 0 0 0 0 1 719271
-0.002242 -0.000920 0.120682 0.208380 0.790545 -0.586078 -0.053726 1 0 0 0 0 0 1 720222
-0.002242 -0.000920 0.120682 0.208491 0.791024 -0.586425 -0.053757 1 0 0 0 0 0 1 721204
-0.002242 -0.000920 0.120682 0.208604 0.791506 -0.586759 -0.053788 1 0 0 0 0 0 1 722199
-0.002242 -0.000920 0.120682 0.208729 0.791984 -0.587112 -0.053820 1 0 0 0 0 0 1 723235
-0.002242 -0.000920 0.120682 0.208849 0.792439 -0.587449 -0.053851 1 0 0 0 0 0 1 724225
-0.002242 -0.000920 0.120682 0.208970 0.792898 -0.587790 -0.053883 1 0 0 0 0 0 1 725224
-0.002242 -0.000920 0.120682 0.209094 0.793371 -0.588125 -0.053913 1 0 0 0 0 0 1 726209
-0.002242 -0.000920 0.120682 0.209217 0.793835 -0.588483 -0.053946 1 0 0 0 0 0 1 727257
-0.002242 -0.000920 0.120682 0.209316 0.794285 -0.588807 -0.053976 1 0 0 0 0 0 1 728208
-0.002242 -0.000920 0.120682 0.209457 0.794759 -0.589153 -0.054008 1 0 0 0 0 0 1 729223
-0.002242 -0.000920 0.120682 0.209574 0.795192 -0.589488 -0.054038 1 0 0 0 0 0 1 730206
-0.002242 -0.000920 0.120682 0.209695 0.795676 -0.589847 -0.054071 1 0 0 0 0 0 1 731239
-0.002242 -0.000920 0.120682 0.209824 0.796120 -0.590164 -0.054101 1 0 0 0 0 0 1 732207
-0.002242 -0.000920 0.120682 0.209937 0.796588 -0.590522 -0.054133 1 0 0 0 0 0 1 733220
-0.002242 -0.000920 0.120682 0.210046 0.797033 -0.590846 -0.054163 1 0 0 0 0 0 1 734206
-0.002242 -0.000920 0.120682 0.210178 0.797515 -0.591209 -0.054196 1 0 0 0 0 0 1 735236
-0.002242 -0.000920 0.120682 0.210308 0.797958 -0.591527 -0.054226 1 0 0 0 0 0 1 736205
-0.002242 -0.000920 0.120682 0.210421 0.798428 -0.591886 -0.054258 1 0 0 0 0 0 1 737221
-0.002242 -0.000920 0.120682 0.210543 0.798869 -0.592216 -0.054288 1 0 0 0 0 0 1 738204
-0.002242 -0.000920 0.120682 0.210663 0.799375 -0.592567 -0.054321 1 0 0 0 0 0 1 739257
-0.002242 -0.000920 0.120682 0.210778 0.799765 -0.592877 -0.054349 1 0 0 0 0 0 1 740150
-0.002242 -0.000920 0.120682 0.210895 0.800230 -0.593222 -0.054380 1 0 0 0 0 0 1 741140
-0.002242 -0.000920 0.120682 0.211021 0.800683 -0.593560 -0.054412 1 0 0 0 0 0 1 742149
-0.002242 -0.000920 0.120682 0.211146 0.801158 -0.593897 -0.054443 1 0 0 0 0 0 1 743140
-0.002248 -0.000901 0.120671 0.285532 0.546395 -0.450660 -0.054474 1 0 0 0 0 0 1 744149
-0.002251 -0.000892 0.120668 0.261315 0.635095 -0.521980 -0.054505 1 0 0 0 0 0 1 745140
-0.002252 -0.000888 0.120667 0.242435 0.700886 -0.559218 -0.054537 1 0 0 0 0 0 1 746148
-0.002253 -0.000885 0.120666 0.232135 0.735985 -0.573630 -0.054568 1 0 0 0 0 0 1 747139
-0.002253 -0.000884 0.120666 0.226861 0.753945 -0.578999 -0.054599 1 0 0 0 0 0 1 748149
-0.002253 -0.000884 0.120666 0.224252 0.763119 -0.581101 -0.054630 1 0 0 0 0 0 1 749139
-0.002253 -0.000883 0.120666 0.222980 0.767935 -0.582052 -0.054662 1 0 0 0 0 0 1 750148
-0.002253 -0.000883 0.120666 0.222410 0.770566 -0.582600 -0.054693 1 0 0 0 0 0 1 751140
-0.002253 -0.000883 0.120666 0.222180 0.772100 -0.583006 -0.054724 1 0 0 0 0 0 1 752149
-0.002253 -0.000883 0.120666 0.222142 0.773068 -0.583367 -0.054755 1 0 0 0 0 0 1 753143
-0.002253 -0.000883 0.120666 0.222183 0.773802 -0.583714 -0.054787 1 0 0 0 0 0 1 754159
-0.002253 -0.000883 0.120666 0.222256 0.774375 -0.584044 -0.054818 1 0 0 0 0 0 1 755148
-0.002253 -0.000883 0.120666 0.222361 0.774883 -0.584371 -0.054849 1 0 0 0 0 0 1 756149
-0.002253 -0.000883 0.120666 0.222481 0.775355 -0.584718 -0.054881 1 0 0 0 0 0 1 757157
-0.002253 -0.000883 0.120666 0.222600 0.775824 -0.585048 -0.054912 1 0 0 0 0 0 1 758164
-0.002253 -0.000883 0.120666 0.222720 0.776268 -0.585379 -0.054943 1 0 0 0 0 0 1 759140
-0.002253 -0.000883 0.120666 0.222849 0.776720 -0.585719 -0.054974 1 0 0 0 0 0 1 760159
-0.002253 -0.000883 0.120666 0.222971 0.777147 -0.586042 -0.055005 1 0 0 0 0 0 1 761128
-0.002253 -0.000883 0.120666 0.223110 0.777610 -0.586378 -0.055037 1 0 0 0 0 0 1 762156
-0.002253 -0.000883 0.120666 0.223229 0.778043 -0.586716 -0.055068 1 0 0 0 0 0 1 763154
-0.002253 -0.000883 0.120666 0.223355 0.778485 -0.587051 -0.055099 1 0 0 0 0 0 1 764156
-0.002253 -0.000883 0.120666 0.223490 0.778935 -0.587377 -0.055131 1 0 0 0 0 0 1 765156
-0.002253 -0.000883 0.120666 0.223610 0.779369 -0.587716 -0.055162 1 0 0 0 0 0 1 766157
-0.002253 -0.000883 0.120666 0.223740 0.779799 -0.588045 -0.055193 1 0 0 0 0 0 1 767161
-0.002253 -0.000883 0.120666 0.223853 0.780261 -0.588383 -0.055225 1 0 0 0 0 0 1 768177
-0.002253 -0.000883 0.120666 0.223997 0.780705 -0.588711 -0.055256 1 0 0 0 0 0 1 769167
-0.002253 -0.000883 0.120666 0.224118 0.781140 -0.589052 -0.055287 1 0 0 0 0 0 1 770169
-0.002253 -0.000883 0.120666 0.224245 0.781584 -0.589388 -0.055319 1 0 0 0 0 0 1 771176
-0.002253 -0.000883 0.120666 0.224379 0.782029 -0.589711 -0.055350 1 0 0 0 0 0 1 772166
-0.002253 -0.000883 0.120666 0.224498 0.782462 -0.590049 -0.055381 1 0 0 0 0 0 1 773164
-0.002253 -0.000883 0.120666 0.224612 0.782908 -0.590378 -0.055412 1 0 0 0 0 0 1 774169
-0.002253 -0.000883 0.120666 0.224751 0.783354 -0.590722 -0.055444 1 0 0 0 0 0 1 775184
-0.002253 -0.000883 0.120666 0.224885 0.783795 -0.591042 -0.055475 1 0 0 0 0 0 1 776165
-0.002253 -0.000883 0.120666 0.225004 0.784229 -0.591381 -0.055506 1 0 0 0 0 0 1 777164
-0.002253 -0.000883 0.120666 0.225130 0.784669 -0.591715 -0.055537 1 0 0 0 0 0 1 778164
-0.002253 -0.000883 0.120666 0.225254 0.785126 -0.592037 -0.055569 1 0 0 0 0 0 1 779172
-0.002253 -0.000883 0.120666 0.225383 0.785554 -0.592380 -0.055600 1 0 0 0 0 0 1 780165
-0.002253 -0.000883 0.120666 0.225510 0.785994 -0.592713 -0.055631 1 0 0 0 0 0 1 781163
-0.002253 -0.000883 0.120666 0.225648 0.786432 -0.593033 -0.055662 1 0 0 0 0 0 1 782164
-0.002253 -0.000883 0.120666 0.225771 0.786897 -0.593394 -0.055695 1 0 0 0 0 0 1 783211
-0.002253 -0.000883 0.120666 0.225898 0.787343 -0.593732 -0.055726 1 0 0 0 0 0 1 784222
-0.002253 -0.000883 0.120666 0.226013 0.787790 -0.594060 -0.055758 1 0 0 0 0 0 1 785227
-0.002253 -0.000883 0.120666 0.226158 0.788236 -0.594390 -0.055789 1 0 0 0 0 0 1 786223
-0.002253 -0.000883 0.120666 0.226280 0.788674 -0.594733 -0.055820 1 0 0 0 0 0 1 787233
-0.002253 -0.000883 0.120666 0.226405 0.789111 -0.595064 -0.055851 1 0 0 0 0 0 1 788225
-0.002253 -0.000883 0.120666 0.226536 0.789550 -0.595382 -0.055882 1 0 0 0 0 0 1 789199
-0.002253 -0.000883 0.120666 0.226646 0.789995 -0.595721 -0.055914 1 0 0 0 0 0 1 790218
-0.002253 -0.000883 0.120666 0.226784 0.790440 -0.596065 -0.055945 1 0 0 0 0 0 1 791233
-0.002259 -0.000865 0.120656 0.301257 0.535348 -0.452425 -0.055976 1 0 0 0 0 0 1 792196
-0.002261 -0.000856 0.120652 0.277154 0.623761 -0.523731 -0.056008 1 0 0 0 0 0 1 793232
-0.002263 -0.000851 0.120651 0.258317 0.689372 -0.560949 -0.056039 1 0 0 0 0 0 1 794225
-0.002264 -0.000849 0.120650 0.248047 0.724414 -0.575383 -0.056071 1 0 0 0 0 0 1 795265
-0.002264 -0.000848 0.120650 0.242787 0.742289 -0.580728 -0.056101 1 0 0 0 0 0 1 796226
-0.002264 -0.000847 0.120650 0.240168 0.751449 -0.582809 -0.056132 1 0 0 0 0 0 1 797207
-0.002264 -0.000847 0.120650 0.238915 0.756238 -0.583759 -0.056164 1 0 0 0 0 0 1 798218
-0.002264 -0.000847 0.120650 0.238363 0.758862 -0.584315 -0.056197 1 0 0 0 0 0 1 799272
-0.002264 -0.000846 0.120650 0.238145 0.760346 -0.584700 -0.056226 1 0 0 0 0 0 1 800222
-0.002264 -0.000846 0.120650 0.238109 0.761323 -0.585052 -0.056258 1 0 0 0 0 0 1 801228
-0.002264 -0.000846 0.120650 0.238145 0.762001 -0.585375 -0.056288 1 0 0 0 0 0 1 802198
-0.002264 -0.000846 0.120650 0.238225 0.762584 -0.585719 -0.056320 1 0 0 0 0 0 1 803232
-0.002264 -0.000846 0.120650 0.238338 0.763059 -0.586048 -0.056351 1 0 0 0 0 0 1 804223
-0.002264 -0.000846 0.120650 0.238454 0.763508 -0.586345 -0.056382 1 0 0 0 0 0 1 805196
-0.002264 -0.000846 0.120650 0.238579 0.763957 -0.586681 -0.056413 1 0 0 0 0 0 1 806196
-0.002264 -0.000846 0.120650 0.238715 0.764399 -0.587019 -0.056445 1 0 0 0 0 0 1 807234
-0.002264 -0.000846 0.120650 0.238844 0.764810 -0.587336 -0.056476 1 0 0 0 0 0 1 808207
-0.002264 -0.000846 0.120650 0.238978 0.765239 -0.587665 -0.056508 1 0 0 0 0 0 1 809221
-0.002245 -0.000851 0.120640 -0.024584 0.827078 -0.450075 -0.056538 1 0 0 0 0 0 1 810203
-0.002236 -0.000853 0.120637 0.066781 0.807032 -0.518331 -0.056571 1 0 0 0 0 0 1 811254
-0.002231 -0.000854 0.120635 0.134100 0.791804 -0.553941 -0.056601 1 0 0 0 0 0 1 812205
-0.002229 -0.000855 0.120635 0.169717 0.783777 -0.567738 -0.056633 1 0 0 0 0 0 1 813219
-0.002228 -0.000855 0.120635 0.187693 0.779859 -0.572874 -0.056663 1 0 0 0 0 0 1 814203
-0.002227 -0.000855 0.120635 0.196734 0.778100 -0.574898 -0.056695 1 0 0 0 0 0 1 815234
-0.002227 -0.000855 0.120635 0.201279 0.777425 -0.575795 -0.056726 1 0 0 0 0 0 1 816204
-0.002227 -0.000855 0.120635 0.203622 0.777300 -0.576320 -0.056757 1 0 0 0 0 0 1 817218
-0.002227 -0.000855 0.120635 0.204827 0.777456 -0.576704 -0.056788 1 0 0 0 0 0 1 818203
-0.002227 -0.000855 0.120635 0.205509 0.777750 -0.577057 -0.056820 1 0 0 0 0 0 1 819233
-0.002227 -0.000855 0.120635 0.205890 0.778098 -0.577374 -0.056851 1 0 0 0 0 0 1 820203
-0.002227 -0.000855 0.120635 0.206143 0.778488 -0.577694 -0.056882 1 0 0 0 0 0 1 821218
-0.002227 -0.000855 0.120635 0.206330 0.778900 -0.578011 -0.056913 1 0 0 0 0 0 1 822202
-0.002227 -0.000855 0.120635 0.206478 0.779344 -0.578338 -0.056946 1 0 0 0 0 0 1 823254
-0.002227 -0.000855 0.120635 0.206593 0.779723 -0.578627 -0.056974 1 0 0 0 0 0 1 824147
-0.002227 -0.000855 0.120635 0.206717 0.780144 -0.578948 -0.057005 1 0 0 0 0 0 1 825137
-0.002227 -0.000855 0.120635 0.206836 0.780564 -0.579262 -0.057036 1 0 0 0 0 0 1 826146
-0.002227 -0.000855 0.120635 0.206945 0.780998 -0.579583 -0.057067 1 0 0 0 0 0 1 827138
-0.002227 -0.000855 0.120635 0.207062 0.781419 -0.579897 -0.057099 1 0 0 0 0 0 1 828147
-0.002227 -0.000855 0.120635 0.207174 0.781841 -0.580211 -0.057130 1 0 0 0 0 0 1 829137
-0.002227 -0.000855 0.120635 0.207306 0.782290 -0.580537 -0.057161 1 0 0 0 0 0 1 830146
-0.002227 -0.000855 0.120635 0.207403 0.782698 -0.580846 -0.057192 1 0 0 0 0 0 1 831137
-0.002227 -0.000855 0.120635 0.207512 0.783140 -0.581173 -0.057224 1 0 0 0 0 0 1 832146
-0.002227 -0.000855 0.120635 0.207635 0.783562 -0.581474 -0.057255 1 0 0 0 0 0 1 833137
-0.002227 -0.000855 0.120635 0.207755 0.783982 -0.581806 -0.057286 1 0 0 0 0 0 1 834146
-0.002227 -0.000855 0.120635 0.207853 0.784418 -0.582122 -0.057317 1 0 0 0 0 0 1 835136
-0.002227 -0.000855 0.120635 0.207977 0.784849 -0.582429 -0.057349 1 0 0 0 0 0 1 836146
-0.002227 -0.000855 0.120635 0.208083 0.785269 -0.582752 -0.057380 1 0 0 0 0 0 1 837148
-0.002227 -0.000855 0.120635 0.208204 0.785702 -0.583082 -0.057411 1 0 0 0 0 0 1 838144
-0.002227 -0.000855 0.120635 0.208310 0.786123 -0.583389 -0.057443 1 0 0 0 0 0 1 839146
-0.002227 -0.000855 0.120635 0.208429 0.786554 -0.583695 -0.057474 1 0 0 0 0 0 1 840136
-0.002227 -0.000855 0.120635 0.208534 0.786995 -0.584032 -0.057506 1 0 0 0 0 0 1 841158
-0.002227 -0.000855 0.120635 0.208659 0.787399 -0.584343 -0.057536 1 0 0 0 0 0 1 842135
-0.002227 -0.000855 0.120635 0.208773 0.787844 -0.584653 -0.057568 1 0 0 0 0 0 1 843153
-0.002227 -0.000855 0.120635 0.208874 0.788277 -0.584983 -0.057599 1 0 0 0 0 0 1 844155
-0.002227 -0.000855 0.120635 0.208989 0.788693 -0.585295 -0.057630 1 0 0 0 0 0 1 845154
-0.002227 -0.000855 0.120635 0.209111 0.789127 -0.585624 -0.057662 1 0 0 0 0 0 1 846152
-0.002227 -0.000855 0.120635 0.209226 0.789557 -0.585924 -0.057693 1 0 0 0 0 0 1 847155
-0.002227 -0.000855 0.120635 0.209327 0.789962 -0.586236 -0.057723 1 0 0 0 0 0 1 848123
-0.002227 -0.000855 0.120635 0.209439 0.790413 -0.586570 -0.057755 1 0 0 0 0 0 1 849152
-0.002227 -0.000855 0.120635 0.209564 0.790840 -0.586875 -0.057787 1 0 0 0 0 0 1 850154
-0.002227 -0.000855 0.120635 0.209681 0.791248 -0.587199 -0.057817 1 0 0 0 0 0 1 851137
-0.002227 -0.000855 0.120635 0.209783 0.791702 -0.587528 -0.057850 1 0 0 0 0 0 1 852168
-0.002227 -0.000855 0.120635 0.209905 0.792127 -0.587830 -0.057881 1 0 0 0 0 0 1 853164
-0.002227 -0.000855 0.120635 0.210024 0.792545 -0.588161 -0.057912 1 0 0 0 0 0 1 854168
-0.002227 -0.000855 0.120635 0.210123 0.792987 -0.588481 -0.057944 1 0 0 0 0 0 1 855171
-0.002227 -0.000855 0.120635 0.210237 0.793400 -0.588789 -0.057974 1 0 0 0 0 0 1 856162
-0.002227 -0.000855 0.120635 0.210359 0.793837 -0.589100 -0.058006 1 0 0 0 0 0 1 857166
-0.002227 -0.000855 0.120635 0.210474 0.794265 -0.589435 -0.058037 1 0 0 0 0 0 1 858164
-0.002227 -0.000855 0.120635 0.210583 0.794699 -0.589754 -0.058069 1 0 0 0 0 0 1 859200
-0.002227 -0.000855 0.120635 0.210706 0.795143 -0.590069 -0.058101 1 0 0 0 0 0 1 860221
-0.002227 -0.000855 0.120635 0.210805 0.795565 -0.590391 -0.058132 1 0 0 0 0 0 1 861196
-0.002227 -0.000855 0.120635 0.210921 0.795981 -0.590703 -0.058163 1 0 0 0 0 0 1 862195
-0.002227 -0.000855 0.120635 0.211045 0.796423 -0.591039 -0.058195 1 0 0 0 0 0 1 863212
-0.002227 -0.000855 0.120635 0.211157 0.796844 -0.591332 -0.058226 1 0 0 0 0 0 1 864195
-0.002227 -0.000855 0.120635 0.211265 0.797274 -0.591662 -0.058258 1 0 0 0 0 0 1 865220
-0.002227 -0.000855 0.120635 0.211371 0.797702 -0.591979 -0.058288 1 0 0 0 0 0 1 866197
-0.002227 -0.000855 0.120635 0.211510 0.798134 -0.592297 -0.058320 1 0 0 0 0 0 1 867217
-0.002227 -0.000855 0.120635 0.211606 0.798557 -0.592615 -0.058351 1 0 0 0 0 0 1 868222
-0.002227 -0.000855 0.120635 0.211716 0.799004 -0.592945 -0.058383 1 0 0 0 0 0 1 869241
-0.002227 -0.000855 0.120635 0.211840 0.799427 -0.593247 -0.058414 1 0 0 0 0 0 1 870233
-0.002227 -0.000855 0.120635 0.211957 0.799864 -0.593590 -0.058446 1 0 0 0 0 0 1 871255
-0.002227 -0.000855 0.120635 0.212058 0.800268 -0.593886 -0.058476 1 0 0 0 0 0 1 872221
-0.002227 -0.000855 0.120635 0.212168 0.800684 -0.594194 -0.058507 1 0 0 0 0 0 1 873196
-0.002227 -0.000855 0.120635 0.212288 0.801141 -0.594518 -0.058539 1 0 0 0 0 0 1 874217
-0.002227 -0.000855 0.120635 0.212411 0.801554 -0.594846 -0.058570 1 0 0 0 0 0 1 875231
-0.002227 -0.000855 0.120635 0.212509 0.801966 -0.595147 -0.058601 1 0 0 0 0 0 1 876195
-0.002227 -0.000855 0.120635 0.212629 0.802428 -0.595473 -0.058633 1 0 0 0 0 0 1 877227
-0.002227 -0.000855 0.120635 0.212738 0.802836 -0.595789 -0.058664 1 0 0 0 0 0 1 878223
-0.002227 -0.000855 0.120635 0.212865 0.803267 -0.596120 -0.058696 1 0 0 0 0 0 1 879243
-0.002227 -0.000855 0.120635 0.212962 0.803701 -0.596432 -0.058726 1 0 0 0 0 0 1 880224
-0.002227 -0.000855 0.120635 0.213083 0.804119 -0.596730 -0.058757 1 0 0 0 0 0 1 881205
-0.002227 -0.000855 0.120635 0.213191 0.804543 -0.597057 -0.058789 1 0 0 0 0 0 1 882218
-0.002227 -0.000855 0.120635 0.213318 0.805001 -0.597404 -0.058822 1 0 0 0 0 0 1 883269
-0.002227 -0.000855 0.120635 0.213427 0.805409 -0.597688 -0.058851 1 0 0 0 0 0 1 884223
-0.002227 -0.000855 0.120635 0.213529 0.805817 -0.598002 -0.058882 1 0 0 0 0 0 1 885197
-0.002227 -0.000855 0.120635 0.213638 0.806255 -0.598326 -0.058913 1 0 0 0 0 0 1 886195
-0.002227 -0.000855 0.120635 0.213764 0.806688 -0.598636 -0.058945 1 0 0 0 0 0 1 887211
-0.002227 -0.000855 0.120635 0.213877 0.807109 -0.598967 -0.058976 1 0 0 0 0 0 1 888196
-0.002227 -0.000855 0.120635 0.213981 0.807525 -0.599271 -0.059007 1 0 0 0 0 0 1 889189
-0.002227 -0.000855 0.120635 0.214094 0.807953 -0.599589 -0.059038 1 0 0 0 0 0 1 890194
-0.002227 -0.000855 0.120635 0.214221 0.808435 -0.599931 -0.059072 1 0 0 0 0 0 1 891273
-0.002227 -0.000855 0.120635 0.214336 0.808818 -0.600237 -0.059101 1 0 0 0 0 0 1 892216
-0.002227 -0.000855 0.120635 0.214436 0.809240 -0.600545 -0.059132 1 0 0 0 0 0 1 893203
-0.002227 -0.000855 0.120635 0.214555 0.809694 -0.600865 -0.059164 1 0 0 0 0 0 1 894216
-0.002227 -0.000855 0.120635 0.214668 0.810119 -0.601194 -0.059196 1 0 0 0 0 0 1 895253
-0.002227 -0.000855 0.120635 0.214789 0.810527 -0.601507 -0.059226 1 0 0 0 0 0 1 896217
-0.002227 -0.000855 0.120635 0.214886 0.810962 -0.601820 -0.059257 1 0 0 0 0 0 1 897202
-0.002227 -0.000855 0.120635 0.215011 0.811394 -0.602129 -0.059289 1 0 0 0 0 0 1 898216
-0.002227 -0.000855 0.120635 0.215116 0.811834 -0.602465 -0.059321 1 0 0 0 0 0 1 899237
-0.002227 -0.000855 0.120635 0.215241 0.812238 -0.602777 -0.059351 1 0 0 0 0 0 1 900216
-0.002227 -0.000855 0.120635 0.215351 0.812669 -0.603076 -0.059382 1 0 0 0 0 0 1 901200
-0.002227 -0.000855 0.120635 0.215454 0.813106 -0.603409 -0.059414 1 0 0 0 0 0 1 902213
-0.002227 -0.000855 0.120635 0.215571 0.813531 -0.603727 -0.059445 1 0 0 0 0 0 1 903231
-0.002227 -0.000855 0.120635 0.215703 0.813955 -0.604038 -0.059476 1 0 0 0 0 0 1 904214
-0.002227 -0.000855 0.120635 0.215797 0.814396 -0.604367 -0.059508 1 0 0 0 0 0 1 905229
-0.002227 -0.000855 0.120635 0.215911 0.814813 -0.604679 -0.059539 1 0 0 0 0 0 1 906230
-0.002227 -0.000855 0.120635 0.216029 0.815257 -0.605009 -0.059572 1 0 0 0 0 0 1 907271
-0.002227 -0.000855 0.120635 0.216132 0.815647 -0.605283 -0.059599 1 0 0 0 0 0 1 908136
-0.002227 -0.000855 0.120635 0.216254 0.816057 -0.605609 -0.059630 1 0 0 0 0 0 1 909143
-0.002227 -0.000855 0.120635 0.216355 0.816481 -0.605918 -0.059661 1 0 0 0 0 0 1 910135
-0.002227 -0.000855 0.120635 0.216473 0.816933 -0.606237 -0.059693 1 0 0 0 0 0 1 911143
-0.002227 -0.000855 0.120635 0.216593 0.817336 -0.606559 -0.059724 1 0 0 0 0 0 1 912135
-0.002227 -0.000855 0.120635 0.216696 0.817767 -0.606873 -0.059755 1 0 0 0 0 0 1 913142
-0.002227 -0.000855 0.120635 0.216804 0.818203 -0.607194 -0.059786 1 0 0 0 0 0 1 914134
-0.002227 -0.000855 0.120635 0.216929 0.818634 -0.607501 -0.059818 1 0 0 0 0 0 1 915144
-0.002227 -0.000855 0.120635 0.217031 0.819060 -0.607827 -0.059849 1 0 0 0 0 0 1 916134
-0.002227 -0.000855 0.120635 0.217160 0.819478 -0.608150 -0.059880 1 0 0 0 0 0 1 917145
-0.002227 -0.000855 0.120635 0.217270 0.819911 -0.608451 -0.059911 1 0 0 0 0 0 1 918135
-0.002227 -0.000855 0.120635 0.217372 0.820347 -0.608782 -0.059943 1 0 0 0 0 0 1 919143
-0.002227 -0.000855 0.120635 0.217486 0.820759 -0.609092 -0.059974 1 0 0 0 0 0 1 920134
-0.002227 -0.000855 0.120635 0.217623 0.821202 -0.609415 -0.060006 1 0 0 0 0 0 1 921158
-0.002227 -0.000855 0.120635 0.217713 0.821627 -0.609733 -0.060036 1 0 0 0 0 0 1 922137
-0.002227 -0.000855 0.120635 0.217828 0.822047 -0.610048 -0.060068 1 0 0 0 0 0 1 923146
-0.002227 -0.000855 0.120635 0.217939 0.822463 -0.610356 -0.060098 1 0 0 0 0 0 1 924121
-0.002227 -0.000855 0.120635 0.218072 0.822921 -0.610689 -0.060130 1 0 0 0 0 0 1 925150
-0.002227 -0.000855 0.120635 0.218169 0.823327 -0.610997 -0.060161 1 0 0 0 0 0 1 926136
-0.002227 -0.000855 0.120635 0.218282 0.823758 -0.611318 -0.060193 1 0 0 0 0 0 1 927150
-0.002227 -0.000855 0.120635 0.218400 0.824208 -0.611636 -0.060224 1 0 0 0 0 0 1 928153
-0.002227 -0.000855 0.120635 0.218521 0.824613 -0.611958 -0.060255 1 0 0 0 0 0 1 929149
-0.002227 -0.000855 0.120635 0.218620 0.825053 -0.612277 -0.060287 1 0 0 0 0 0 1 930149
-0.002227 -0.000855 0.120635 0.218743 0.825479 -0.612581 -0.060318 1 0 0 0 0 0 1 931150
-0.002227 -0.000855 0.120635 0.218851 0.825902 -0.612907 -0.060349 1 0 0 0 0 0 1 932159
-0.002227 -0.000855 0.120635 0.218972 0.826338 -0.613238 -0.060381 1 0 0 0 0 0 1 933160
-0.002227 -0.000855 0.120635 0.219078 0.826757 -0.613544 -0.060412 1 0 0 0 0 0 1 934160
-0.002227 -0.000855 0.120635 0.219197 0.827190 -0.613851 -0.060443 1 0 0 0 0 0 1 935153
-0.002227 -0.000855 0.120635 0.219301 0.827626 -0.614184 -0.060475 1 0 0 0 0 0 1 936164
-0.002227 -0.000855 0.120635 0.219429 0.828040 -0.614503 -0.060506 1 0 0 0 0 0 1 937165
-0.002227 -0.000855 0.120635 0.219540 0.828476 -0.614807 -0.060537 1 0 0 0 0 0 1 938162
-0.002227 -0.000855 0.120635 0.219641 0.828907 -0.615135 -0.060568 1 0 0 0 0 0 1 939159
-0.002227 -0.000855 0.120635 0.219756 0.829323 -0.615447 -0.060599 1 0 0 0 0 0 1 940159
-0.002227 -0.000855 0.120635 0.219866 0.829763 -0.615772 -0.060631 1 0 0 0 0 0 1 941163
-0.002227 -0.000855 0.120635 0.220003 0.830185 -0.616082 -0.060662 1 0 0 0 0 0 1 942160
-0.002227 -0.000855 0.120635 0.220099 0.830607 -0.616399 -0.060693 1 0 0 0 0 0 1 943161
-0.002227 -0.000855 0.120635 0.220206 0.831044 -0.616723 -0.060724 1 0 0 0 0 0 1 944159
-0.002227 -0.000855 0.120635 0.220330 0.831470 -0.617027 -0.060756 1 0 0 0 0 0 1 945158
-0.002227 -0.000855 0.120635 0.220449 0.831886 -0.617356 -0.060787 1 0 0 0 0 0 1 946159
-0.002227 -0.000855 0.120635 0.220548 0.832327 -0.617675 -0.060818 1 0 0 0 0 0 1 947159
-0.002227 -0.000855 0.120635 0.220671 0.832754 -0.617980 -0.060849 1 0 0 0 0 0 1 948160
-0.002227 -0.000855 0.120635 0.220777 0.833171 -0.618301 -0.060881 1 0 0 0 0 0 1 949157
-0.002227 -0.000855 0.120635 0.220898 0.833608 -0.618633 -0.060912 1 0 0 0 0 0 1 950159
-0.002227 -0.000855 0.120635 0.221004 0.834027 -0.618939 -0.060943 1 0 0 0 0 0 1 951158
-0.002227 -0.000855 0.120635 0.221132 0.834490 -0.619268 -0.060976 1 0 0 0 0 0 1 952222
-0.002227 -0.000855 0.120635 0.221234 0.834920 -0.619597 -0.061007 1 0 0 0 0 0 1 953218
-0.002232 -0.000837 0.120624 0.296126 0.578446 -0.475034 -0.061038 1 0 0 0 0 0 1 954192
-0.002235 -0.000828 0.120621 0.272215 0.666052 -0.546085 -0.061071 1 0 0 0 0 0 1 955247
-0.002236 -0.000823 0.120620 0.253483 0.731257 -0.583199 -0.061101 1 0 0 0 0 0 1 956216
-0.002237 -0.000821 0.120619 0.243265 0.766057 -0.597559 -0.061132 1 0 0 0 0 0 1 957193
-0.002237 -0.000820 0.120619 0.238020 0.783849 -0.602893 -0.061164 1 0 0 0 0 0 1 958218
-0.002237 -0.000819 0.120619 0.235417 0.792946 -0.604980 -0.061196 1 0 0 0 0 0 1 959253
-0.002238 -0.000819 0.120619 0.234162 0.797683 -0.605893 -0.061226 1 0 0 0 0 0 1 960217
-0.002238 -0.000819 0.120619 0.233597 0.800262 -0.606419 -0.061258 1 0 0 0 0 0 1 961227
-0.002238 -0.000819 0.120619 0.233358 0.801759 -0.606802 -0.061289 1 0 0 0 0 0 1 962221
-0.002238 -0.000819 0.120619 0.233312 0.802713 -0.607135 -0.061321 1 0 0 0 0 0 1 963239
-0.002238 -0.000819 0.120619 0.233325 0.803382 -0.607460 -0.061351 1 0 0 0 0 0 1 964219
-0.002238 -0.000819 0.120619 0.233395 0.803927 -0.607759 -0.061382 1 0 0 0 0 0 1 965200
-0.002238 -0.000819 0.120619 0.233507 0.804405 -0.608071 -0.061414 1 0 0 0 0 0 1 966214
-0.002238 -0.000819 0.120619 0.233611 0.804860 -0.608400 -0.061446 1 0 0 0 0 0 1 967254
-0.002238 -0.000819 0.120619 0.233730 0.805281 -0.608702 -0.061477 1 0 0 0 0 0 1 968228
-0.002238 -0.000819 0.120619 0.233849 0.805687 -0.609008 -0.061507 1 0 0 0 0 0 1 969217
-0.002238 -0.000819 0.120619 0.233949 0.806100 -0.609310 -0.061538 1 0 0 0 0 0 1 970192
-0.002238 -0.000819 0.120619 0.234077 0.806527 -0.609618 -0.061570 1 0 0 0 0 0 1 971209
-0.002238 -0.000819 0.120619 0.234198 0.806919 -0.609934 -0.061600 1 0 0 0 0 0 1 972191
-0.002238 -0.000819 0.120619 0.234309 0.807318 -0.610233 -0.061632 1 0 0 0 0 0 1 973193
-0.002238 -0.000819 0.120619 0.234426 0.807746 -0.610553 -0.061664 1 0 0 0 0 0 1 974212
-0.002238 -0.000819 0.120619 0.234554 0.808173 -0.610862 -0.061695 1 0 0 0 0 0 1 975232
-0.002238 -0.000819 0.120619 0.234677 0.808568 -0.611181 -0.061726 1 0 0 0 0 0 1 976222
-0.002238 -0.000819 0.120619 0.234787 0.808965 -0.611477 -0.061757 1 0 0 0 0 0 1 977216
-0.002238 -0.000819 0.120619 0.234908 0.809386 -0.611779 -0.061788 1 0 0 0 0 0 1 978198
-0.002238 -0.000819 0.120619 0.235024 0.809809 -0.612111 -0.061821 1 0 0 0 0 0 1 979247
-0.002238 -0.000819 0.120619 0.235149 0.810195 -0.612413 -0.061851 1 0 0 0 0 0 1 980199
-0.002238 -0.000819 0.120619 0.235270 0.810611 -0.612708 -0.061882 1 0 0 0 0 0 1 981215
-0.002238 -0.000819 0.120619 0.235376 0.811015 -0.613023 -0.061913 1 0 0 0 0 0 1 982196
-0.002238 -0.000819 0.120619 0.235497 0.811438 -0.613343 -0.061945 1 0 0 0 0 0 1 983228
-0.002238 -0.000819 0.120619 0.235611 0.811835 -0.613643 -0.061976 1 0 0 0 0 0 1 984197
-0.002238 -0.000819 0.120619 0.235752 0.812256 -0.613956 -0.062007 1 0 0 0 0 0 1 985211
-0.002238 -0.000819 0.120619 0.235855 0.812642 -0.614255 -0.062038 1 0 0 0 0 0 1 986195
-0.002238 -0.000819 0.120619 0.235972 0.813074 -0.614580 -0.062070 1 0 0 0 0 0 1 987227
-0.002238 -0.000819 0.120619 0.236086 0.813471 -0.614881 -0.062101 1 0 0 0 0 0 1 988196
-0.002238 -0.000819 0.120619 0.236227 0.813893 -0.615195 -0.062132 1 0 0 0 0 0 1 989212
-0.002238 -0.000819 0.120619 0.236330 0.814279 -0.615493 -0.062163 1 0 0 0 0 0 1 990196
-0.002238 -0.000819 0.120619 0.236450 0.814719 -0.615824 -0.062196 1 0 0 0 0 0 1 991247
-0.002238 -0.000819 0.120619 0.236563 0.815095 -0.616094 -0.062224 1 0 0 0 0 0 1 992142
-0.002238 -0.000819 0.120619 0.236686 0.815490 -0.616413 -0.062255 1 0 0 0 0 0 1 993132
-0.002238 -0.000819 0.120619 0.236794 0.815905 -0.616721 -0.062286 1 0 0 0 0 0 1 994140
-0.002238 -0.000819 0.120619 0.236922 0.816308 -0.617013 -0.062317 1 0 0 0 0 0 1 995132
-0.002238 -0.000819 0.120619 0.237032 0.816724 -0.617337 -0.062349 1 0 0 0 0 0 1 996141
-0.002238 -0.000819 0.120619 0.237160 0.817126 -0.617651 -0.062380 1 0 0 0 0 0 1 997131
-0.002238 -0.000819 0.120619 0.237269 0.817542 -0.617958 -0.062411 1 0 0 0 0 0 1 998140
-0.002238 -0.000819 0.120619 0.237397 0.817945 -0.618251 -0.062442 1 0 0 0 0 0 1 999131
-0.002238 -0.000819 0.120619 0.237507 0.818360 -0.618575 -0.062474 1 0 0 0 0 0 2 140
-0.002238 -0.000819 0.120619 0.237618 0.818701 -0.618842 -0.062500 1 0 0 0 0 0 2 1131
-0.002238 -0.000819 0.120619 0.237615 0.818713 -0.618830 -0.062500 1 0 0 0 0 0 2 2141
-0.002243 -0.000800 0.120608 0.312453 0.561535 -0.473587 -0.062500 1 0 0 0 0 0 2 3132
-0.002246 -0.000791 0.120605 0.288519 0.648410 -0.544305 -0.062500 1 0 0 0 0 0 2 4141
-0.002247 -0.000787 0.120604 0.269718 0.713073 -0.581108 -0.062500 1 0 0 0 0 0 2 5136
-0.002248 -0.000784 0.120603 0.259390 0.747420 -0.595173 -0.062500 1 0 0 0 0 0 2 6147
-0.002248 -0.000783 0.120603 0.254056 0.764755 -0.600189 -0.062500 1 0 0 0 0 0 2 7135
-0.002248 -0.000783 0.120603 0.251335 0.773423 -0.601965 -0.062500 1 0 0 0 0 0 2 8144
-0.002248 -0.000782 0.120603 0.249959 0.777750 -0.602570 -0.062500 1 0 0 0 0 0 2 9153
-0.002230 -0.000787 0.120593 -0.016117 0.841793 -0.463920 -0.062500 1 0 0 0 0 0 2 10120
-0.002220 -0.000789 0.120590 0.073817 0.822550 -0.531603 -0.062500 1 0 0 0 0 0 2 11154
-0.002216 -0.000790 0.120588 0.140378 0.807540 -0.566827 -0.062500 1 0 0 0 0 0 2 12150
-0.002213 -0.000790 0.120588 0.175592 0.799408 -0.580272 -0.062500 1 0 0 0 0 0 2 13149
-0.002212 -0.000791 0.120588 0.193276 0.795246 -0.585084 -0.062500 1 0 0 0 0 0 2 14148
-0.002211 -0.000791 0.120588 0.202128 0.793136 -0.586762 -0.062500 1 0 0 0 0 0 2 15148
-0.002211 -0.000791 0.120588 0.206515 0.792085 -0.587355 -0.062500 1 0 0 0 0 0 2 16158
-0.002211 -0.000791 0.120588 0.208720 0.791555 -0.587551 -0.062500 1 0 0 0 0 0 2 17155
-0.002211 -0.000791 0.120588 0.209830 0.791288 -0.587634 -0.062500 1 0 0 0 0 0 2 18140
-0.002211 -0.000791 0.120588 0.210359 0.791150 -0.587663 -0.062500 1 0 0 0 0 0 2 19160
-0.002211 -0.000791 0.120588 0.210633 0.791093 -0.587666 -0.062500 1 0 0 0 0 0 2 20160
-0.002211 -0.000791 0.120588 0.210782 0.791047 -0.587669 -0.062500 1 0 0 0 0 0 2 21164
-0.002211 -0.000791 0.120588 0.210847 0.791041 -0.587668 -0.062500 1 0 0 0 0 0 2 22158
-0.002211 -0.000791 0.120588 0.210878 0.791024 -0.587674 -0.062500 1 0 0 0 0 0 2 23157
-0.002211 -0.000791 0.120588 0.210899 0.791029 -0.587674 -0.062500 1 0 0 0 0 0 2 24162
-0.002211 -0.000791 0.120588 0.210904 0.791018 -0.587667 -0.062500 1 0 0 0 0 0 2 25156
-0.002211 -0.000791 0.120588 0.210904 0.791016 -0.587666 -0.062500 1 0 0 0 0 0 2 26154
-0.002211 -0.000791 0.120588 0.210924 0.791022 -0.587665 -0.062500 1 0 0 0 0 0 2 27154
-0.002216 -0.000773 0.120577 0.285750 0.533974 -0.442352 -0.062500 1 0 0 0 0 0 2 28218
-0.002219 -0.000764 0.120574 0.261800 0.620812 -0.513117 -0.062500 1 0 0 0 0 0 2 29192
-0.002220 -0.000759 0.120572 0.242995 0.685423 -0.549942 -0.062500 1 0 0 0 0 0 2 30191
-0.002221 -0.000757 0.120572 0.232690 0.719757 -0.563997 -0.062500 1 0 0 0 0 0 2 31207
-0.002221 -0.000756 0.120572 0.227337 0.737091 -0.569023 -0.062500 1 0 0 0 0 0 2 32189
-0.002222 -0.000755 0.120572 0.224626 0.745753 -0.570788 -0.062500 1 0 0 0 0 0 2 33191
-0.002222 -0.000755 0.120572 0.223248 0.750091 -0.571399 -0.062500 1 0 0 0 0 0 2 34187
-0.002222 -0.000755 0.120572 0.222563 0.752252 -0.571613 -0.062500 1 0 0 0 0 0 2 35224
-0.002222 -0.000754 0.120572 0.222219 0.753338 -0.571696 -0.062500 1 0 0 0 0 0 2 36216
-0.002222 -0.000754 0.120572 0.222034 0.753868 -0.571716 -0.062500 1 0 0 0 0 0 2 37218
-0.002222 -0.000754 0.120572 0.221957 0.754149 -0.571730 -0.062500 1 0 0 0 0 0 2 38193
-0.002222 -0.000754 0.120572 0.221905 0.754285 -0.571732 -0.062500 1 0 0 0 0 0 2 39227
-0.002222 -0.000754 0.120572 0.221884 0.754350 -0.571725 -0.062500 1 0 0 0 0 0 2 40215
-0.002222 -0.000754 0.120572 0.221876 0.754377 -0.571738 -0.062500 1 0 0 0 0 0 2 41209
-0.002222 -0.000754 0.120572 0.221868 0.754402 -0.571733 -0.062500 1 0 0 0 0 0 2 42188
-0.002222 -0.000754 0.120572 0.221868 0.754403 -0.571732 -0.062500 1 0 0 0 0 0 2 43228
-0.002222 -0.000754 0.120572 0.221868 0.754403 -0.571732 -0.062500 1 0 0 0 0 0 2 44191
-0.002222 -0.000754 0.120572 0.221865 0.754414 -0.571739 -0.062500 1 0 0 0 0 0 2 45188
-0.002222 -0.000754 0.120572 0.221856 0.754406 -0.571727 -0.062500 1 0 0 0 0 0 2 46185
-0.002222 -0.000754 0.120572 0.221871 0.754423 -0.571731 -0.062500 1 0 0 0 0 0 2 47263
-0.002222 -0.000754 0.120572 0.221865 0.754416 -0.571739 -0.062500 1 0 0 0 0 0 2 48219
-0.002222 -0.000754 0.120572 0.221856 0.754406 -0.571727 -0.062500 1 0 0 0 0 0 2 49200
-0.002222 -0.000754 0.120572 0.221863 0.754414 -0.571738 -0.062500 1 0 0 0 0 0 2 50212
-0.002222 -0.000754 0.120572 0.221876 0.754412 -0.571726 -0.062500 1 0 0 0 0 0 2 51260
-0.002222 -0.000754 0.120572 0.221853 0.754417 -0.571732 -0.062500 1 0 0 0 0 0 2 52214
-0.002222 -0.000754 0.120572 0.221863 0.754415 -0.571739 -0.062500 1 0 0 0 0 0 2 53224
-0.002222 -0.000754 0.120572 0.221876 0.754412 -0.571726 -0.062500 1 0 0 0 0 0 2 54190
-0.002222 -0.000754 0.120572 0.221853 0.754418 -0.571732 -0.062500 1 0 0 0 0 0 2 55225
-0.002222 -0.000754 0.120572 0.221863 0.754415 -0.571739 -0.062500 1 0 0 0 0 0 2 56213
-0.002222 -0.000754 0.120572 0.221876 0.754412 -0.571726 -0.062500 1 0 0 0 0 0 2 57209
-0.002222 -0.000754 0.120572 0.221854 0.754418 -0.571732 -0.062500 1 0 0 0 0 0 2 58209
-0.002222 -0.000754 0.120572 0.221866 0.754404 -0.571732 -0.062500 1 0 0 0 0 0 2 59207
-0.002222 -0.000754 0.120572 0.221865 0.754413 -0.571739 -0.062500 1 0 0 0 0 0 2 60199
-0.002222 -0.000754 0.120572 0.221860 0.754426 -0.571726 -0.062500 1 0 0 0 0 0 2 61199
-0.002222 -0.000754 0.120572 0.221867 0.754405 -0.571732 -0.062500 1 0 0 0 0 0 2 62212
-0.002222 -0.000754 0.120572 0.221865 0.754414 -0.571739 -0.062500 1 0 0 0 0 0 2 63252
-0.002222 -0.000754 0.120572 0.221864 0.754415 -0.571720 -0.062500 1 0 0 0 0 0 2 64210
-0.002222 -0.000754 0.120572 0.221864 0.754415 -0.571737 -0.062500 1 0 0 0 0 0 2 65195
-0.002222 -0.000754 0.120572 0.221864 0.754415 -0.571740 -0.062500 1 0 0 0 0 0 2 66210
-0.002222 -0.000754 0.120572 0.221864 0.754415 -0.571720 -0.062500 1 0 0 0 0 0 2 67228
-0.002222 -0.000754 0.120572 0.221864 0.754415 -0.571737 -0.062500 1 0 0 0 0 0 2 68211
-0.002222 -0.000754 0.120572 0.221864 0.754415 -0.571740 -0.062500 1 0 0 0 0 0 2 69195
-0.002222 -0.000754 0.120572 0.221856 0.754406 -0.571727 -0.062500 1 0 0 0 0 0 2 70227
-0.002222 -0.000754 0.120572 0.221871 0.754423 -0.571731 -0.062500 1 0 0 0 0 0 2 71227
-0.002222 -0.000754 0.120572 0.221865 0.754416 -0.571739 -0.062500 1 0 0 0 0 0 2 72195
-0.002222 -0.000754 0.120572 0.221856 0.754406 -0.571727 -0.062500 1 0 0 0 0 0 2 73210
-0.002222 -0.000754 0.120572 0.221871 0.754423 -0.571731 -0.062500 1 0 0 0 0 0 2 74216
-0.002222 -0.000754 0.120572 0.221869 0.754404 -0.571732 -0.062500 1 0 0 0 0 0 2 75247
-0.002222 -0.000754 0.120572 0.221853 0.754417 -0.571733 -0.062500 1 0 0 0 0 0 2 76139
-0.002222 -0.000754 0.120572 0.221863 0.754415 -0.571739 -0.062500 1 0 0 0 0 0 2 77129
-0.002222 -0.000754 0.120572 0.221876 0.754412 -0.571726 -0.062500 1 0 0 0 0 0 2 78139
-0.002222 -0.000754 0.120572 0.221853 0.754417 -0.571732 -0.062500 1 0 0 0 0 0 2 79130
-0.002222 -0.000754 0.120572 0.221863 0.754415 -0.571739 -0.062500 1 0 0 0 0 0 2 80137
-0.002222 -0.000754 0.120572 0.221876 0.754412 -0.571726 -0.062500 1 0 0 0 0 0 2 81129
-0.002222 -0.000754 0.120572 0.221854 0.754418 -0.571732 -0.062500 1 0 0 0 0 0 2 82138
-0.002222 -0.000754 0.120572 0.221863 0.754416 -0.571739 -0.062500 1 0 0 0 0 0 2 83129
-0.002222 -0.000754 0.120572 0.221876 0.754412 -0.571726 -0.062500 1 0 0 0 0 0 2 84130
-0.002222 -0.000754 0.120572 0.221854 0.754418 -0.571732 -0.062500 1 0 0 0 0 0 2 85137
-0.002222 -0.000754 0.120572 0.221867 0.754404 -0.571732 -0.062500 1 0 0 0 0 0 2 86129
-0.002222 -0.000754 0.120572 0.221865 0.754414 -0.571739 -0.062500 1 0 0 0 0 0 2 87136
-0.002222 -0.000754 0.120572 0.221860 0.754426 -0.571727 -0.062500 1 0 0 0 0 0 2 88130
-0.002222 -0.000754 0.120572 0.221867 0.754405 -0.571732 -0.062500 1 0 0 0 0 0 2 89132
-0.002222 -0.000754 0.120572 0.221865 0.754414 -0.571739 -0.062500 1 0 0 0 0 0 2 90135
-0.002222 -0.000754 0.120572 0.221864 0.754415 -0.571720 -0.062500 1 0 0 0 0 0 2 91142
-0.002222 -0.000754 0.120572 0.221864 0.754415 -0.571737 -0.062500 1 0 0 0 0 0 2 92135
-0.002222 -0.000754 0.120572 0.221864 0.754415 -0.571740 -0.062500 1 0 0 0 0 0 2 93150
-0.002222 -0.000754 0.120572 0.221864 0.754415 -0.571720 -0.062500 1 0 0 0 0 0 2 94146
-0.002222 -0.000754 0.120572 0.221864 0.754415 -0.571737 -0.062500 1 0 0 0 0 0 2 95144
-0.002222 -0.000754 0.120572 0.221864 0.754415 -0.571740 -0.062500 1 0 0 0 0 0 2 96142
-0.002222 -0.000754 0.120572 0.221856 0.754406 -0.571727 -0.062500 1 0 0 0 0 0 2 97140
-0.002222 -0.000754 0.120572 0.221871 0.754423 -0.571731 -0.062500 1 0 0 0 0 0 2 98144
-0.002222 -0.000754 0.120572 0.221865 0.754416 -0.571739 -0.062500 1 0 0 0 0 0 2 99120
-0.002222 -0.000754 0.120572 0.221856 0.754406 -0.571727 -0.062500 1 0 0 0 0 0 2 100146
-0.002222 -0.000754 0.120572 0.221871 0.754423 -0.571731 -0.062500 1 0 0 0 0 0 2 101145
-0.002222 -0.000754 0.120572 0.221869 0.754404 -0.571732 -0.062500 1 0 0 0 0 0 2 102115
-0.002222 -0.000754 0.120572 0.221853 0.754417 -0.571733 -0.062500 1 0 0 0 0 0 2 103147
-0.002222 -0.000754 0.120572 0.221863 0.754415 -0.571739 -0.062500 1 0 0 0 0 0 2 104161
-0.002222 -0.000754 0.120572 0.221863 0.754415 -0.571720 -0.062500 1 0 0 0 0 0 2 105158
-0.002222 -0.000754 0.120572 0.221864 0.754415 -0.571737 -0.062500 1 0 0 0 0 0 2 106156
-0.002222 -0.000754 0.120572 0.221864 0.754415 -0.571740 -0.062500 1 0 0 0 0 0 2 107153
-0.002222 -0.000754 0.120572 0.221863 0.754415 -0.571720 -0.062500 1 0 0 0 0 0 2 108157
-0.002227 -0.000736 0.120561 0.296649 0.497511 -0.426285 -0.062500 1 0 0 0 0 0 2 109155
-0.002230 -0.000727 0.120558 0.272726 0.584271 -0.497103 -0.062500 1 0 0 0 0 0 2 110155
-0.002231 -0.000722 0.120556 0.253943 0.648854 -0.533976 -0.062500 1 0 0 0 0 0 2 111154
-0.002232 -0.000720 0.120556 0.243633 0.683175 -0.548045 -0.062500 1 0 0 0 0 0 2 112154
-0.002232 -0.000719 0.120556 0.238285 0.700490 -0.553074 -0.062500 1 0 0 0 0 0 2 113155
-0.002233 -0.000718 0.120556 0.235568 0.709170 -0.554837 -0.062500 1 0 0 0 0 0 2 114153
-0.002233 -0.000718 0.120556 0.234190 0.713509 -0.555450 -0.062500 1 0 0 0 0 0 2 115153
-0.002233 -0.000718 0.120556 0.233508 0.715659 -0.555658 -0.062500 1 0 0 0 0 0 2 116154
-0.002233 -0.000718 0.120556 0.233165 0.716743 -0.555741 -0.062500 1 0 0 0 0 0 2 117154
-0.002233 -0.000718 0.120556 0.232976 0.717284 -0.555768 -0.062500 1 0 0 0 0 0 2 118154
-0.002233 -0.000718 0.120556 0.232902 0.717555 -0.555776 -0.062500 1 0 0 0 0 0 2 119154
-0.002233 -0.000718 0.120556 0.232851 0.717689 -0.555777 -0.062500 1 0 0 0 0 0 2 120157
-0.002233 -0.000718 0.120556 0.232839 0.717763 -0.555784 -0.062500 1 0 0 0 0 0 2 121153
-0.002233 -0.000718 0.120556 0.232811 0.717785 -0.555778 -0.062500 1 0 0 0 0 0 2 122153
-0.002233 -0.000718 0.120556 0.232813 0.717805 -0.555777 -0.062500 1 0 0 0 0 0 2 123153
-0.002233 -0.000718 0.120556 0.232810 0.717819 -0.555784 -0.062500 1 0 0 0 0 0 2 124210
-0.002233 -0.000718 0.120556 0.232810 0.717820 -0.555785 -0.062500 1 0 0 0 0 0 2 125210
-0.002233 -0.000718 0.120556 0.232810 0.717819 -0.555785 -0.062500 1 0 0 0 0 0 2 126214
-0.002233 -0.000718 0.120556 0.232798 0.717822 -0.555779 -0.062500 1 0 0 0 0 0 2 127221
-0.002233 -0.000718 0.120556 0.232808 0.717819 -0.555784 -0.062500 1 0 0 0 0 0 2 128212
-0.002233 -0.000718 0.120556 0.232818 0.717828 -0.555778 -0.062500 1 0 0 0 0 0 2 129186
-0.002233 -0.000718 0.120556 0.232799 0.717823 -0.555778 -0.062500 1 0 0 0 0 0 2 130222
-0.002233 -0.000718 0.120556 0.232809 0.717819 -0.555784 -0.062500 1 0 0 0 0 0 2 131232
-0.002233 -0.000718 0.120556 0.232818 0.717828 -0.555778 -0.062500 1 0 0 0 0 0 2 132217
-0.002233 -0.000718 0.120556 0.232799 0.717823 -0.555778 -0.062500 1 0 0 0 0 0 2 133214
-0.002233 -0.000718 0.120556 0.232809 0.717819 -0.555784 -0.062500 1 0 0 0 0 0 2 134222
-0.002233 -0.000718 0.120556 0.232810 0.717819 -0.555785 -0.062500 1 0 0 0 0 0 2 135225
-0.002233 -0.000718 0.120556 0.232806 0.717830 -0.555772 -0.062500 1 0 0 0 0 0 2 136214
-0.002233 -0.000718 0.120556 0.232809 0.717820 -0.555783 -0.062500 1 0 0 0 0 0 2 137186
-0.002233 -0.000718 0.120556 0.232810 0.717819 -0.555785 -0.062500 1 0 0 0 0 0 2 138185
-0.002233 -0.000718 0.120556 0.232806 0.717830 -0.555772 -0.062500 1 0 0 0 0 0 2 139274
-0.002233 -0.000718 0.120556 0.232810 0.717820 -0.555783 -0.062500 1 0 0 0 0 0 2 140209
-0.002233 -0.000718 0.120556 0.232810 0.717819 -0.555785 -0.062500 1 0 0 0 0 0 2 141200
-0.002233 -0.000718 0.120556 0.232806 0.717830 -0.555771 -0.062500 1 0 0 0 0 0 2 142212
-0.002233 -0.000718 0.120556 0.232810 0.717820 -0.555783 -0.062500 1 0 0 0 0 0 2 143226
-0.002233 -0.000718 0.120556 0.232810 0.717819 -0.555785 -0.062500 1 0 0 0 0 0 2 144178
-0.002233 -0.000718 0.120556 0.232798 0.717821 -0.555778 -0.062500 1 0 0 0 0 0 2 145195
-0.002233 -0.000718 0.120556 0.232817 0.717827 -0.555777 -0.062500 1 0 0 0 0 0 2 146209
-0.002233 -0.000718 0.120556 0.232811 0.717819 -0.555784 -0.062500 1 0 0 0 0 0 2 147246
-0.002233 -0.000718 0.120556 0.232798 0.717821 -0.555778 -0.062500 1 0 0 0 0 0 2 148210
-0.002233 -0.000718 0.120556 0.232817 0.717827 -0.555777 -0.062500 1 0 0 0 0 0 2 149193
-0.002233 -0.000718 0.120556 0.232811 0.717819 -0.555784 -0.062500 1 0 0 0 0 0 2 150208
-0.002233 -0.000718 0.120556 0.232798 0.717821 -0.555778 -0.062500 1 0 0 0 0 0 2 151226
-0.002233 -0.000718 0.120556 0.232809 0.717818 -0.555784 -0.062500 1 0 0 0 0 0 2 152207
-0.002238 -0.000699 0.120545 0.307556 0.461058 -0.410194 -0.062500 1 0 0 0 0 0 2 153192
-0.002241 -0.000690 0.120542 0.283647 0.547755 -0.481101 -0.062500 1 0 0 0 0 0 2 154207
-0.002242 -0.000686 0.120540 0.264875 0.612302 -0.517994 -0.062500 1 0 0 0 0 0 2 155224
-0.002243 -0.000684 0.120540 0.254558 0.646610 -0.532074 -0.062500 1 0 0 0 0 0 2 156207
-0.002243 -0.000682 0.120540 0.249219 0.663927 -0.537104 -0.062500 1 0 0 0 0 0 2 157192
-0.002244 -0.000682 0.120540 0.246507 0.672594 -0.538864 -0.062500 1 0 0 0 0 0 2 158227
-0.002244 -0.000682 0.120540 0.245142 0.676927 -0.539485 -0.062500 1 0 0 0 0 0 2 159244
-0.002244 -0.000681 0.120540 0.244447 0.679089 -0.539695 -0.062500 1 0 0 0 0 0 2 160127
-0.002244 -0.000681 0.120540 0.244102 0.680175 -0.539779 -0.062500 1 0 0 0 0 0 2 161135
-0.002244 -0.000681 0.120540 0.243917 0.680705 -0.539800 -0.062500 1 0 0 0 0 0 2 162126
-0.002244 -0.000681 0.120540 0.243843 0.680974 -0.539808 -0.062500 1 0 0 0 0 0 2 163136
-0.002244 -0.000681 0.120540 0.243789 0.681120 -0.539815 -0.062500 1 0 0 0 0 0 2 164126
-0.002244 -0.000681 0.120540 0.243759 0.681177 -0.539816 -0.062500 1 0 0 0 0 0 2 165134
-0.002244 -0.000681 0.120540 0.243766 0.681221 -0.539816 -0.062500 1 0 0 0 0 0 2 166126
-0.002244 -0.000681 0.120540 0.243756 0.681227 -0.539809 -0.062500 1 0 0 0 0 0 2 167135
-0.002244 -0.000681 0.120540 0.243751 0.681238 -0.539815 -0.062500 1 0 0 0 0 0 2 168126
-0.002244 -0.000681 0.120540 0.243751 0.681238 -0.539816 -0.062500 1 0 0 0 0 0 2 169135
-0.002244 -0.000681 0.120540 0.243748 0.681250 -0.539823 -0.062500 1 0 0 0 0 0 2 170127
-0.002244 -0.000681 0.120540 0.243739 0.681242 -0.539811 -0.062500 1 0 0 0 0 0 2 171134
-0.002244 -0.000681 0.120540 0.243746 0.681250 -0.539822 -0.062500 1 0 0 0 0 0 2 172125
-0.002244 -0.000681 0.120540 0.243759 0.681248 -0.539810 -0.062500 1 0 0 0 0 0 2 173144
-0.002244 -0.000681 0.120540 0.243736 0.681254 -0.539816 -0.062500 1 0 0 0 0 0 2 174132
-0.002244 -0.000681 0.120540 0.243749 0.681240 -0.539816 -0.062500 1 0 0 0 0 0 2 175133
-0.002244 -0.000681 0.120540 0.243751 0.681238 -0.539817 -0.062500 1 0 0 0 0 0 2 176135
-0.002244 -0.000681 0.120540 0.243744 0.681261 -0.539810 -0.062500 1 0 0 0 0 0 2 177119
-0.002244 -0.000681 0.120540 0.243750 0.681240 -0.539816 -0.062500 1 0 0 0 0 0 2 178138
-0.002244 -0.000681 0.120540 0.243748 0.681249 -0.539823 -0.062500 1 0 0 0 0 0 2 179149
-0.002244 -0.000681 0.120540 0.243747 0.681250 -0.539804 -0.062500 1 0 0 0 0 0 2 180145
-0.002244 -0.000681 0.120540 0.243747 0.681251 -0.539822 -0.062500 1 0 0 0 0 0 2 181144
-0.002244 -0.000681 0.120540 0.243751 0.681239 -0.539817 -0.062500 1 0 0 0 0 0 2 182143
-0.002244 -0.000681 0.120540 0.243744 0.681261 -0.539810 -0.062500 1 0 0 0 0 0 2 183141
-0.002244 -0.000681 0.120540 0.243750 0.681240 -0.539816 -0.062500 1 0 0 0 0 0 2 184143
-0.002244 -0.000681 0.120540 0.243748 0.681250 -0.539823 -0.062500 1 0 0 0 0 0 2 185142
-0.002244 -0.000681 0.120540 0.243738 0.681242 -0.539811 -0.062500 1 0 0 0 0 0 2 186113
-0.002244 -0.000681 0.120540 0.243754 0.681258 -0.539816 -0.062500 1 0 0 0 0 0 2 187124
-0.002244 -0.000681 0.120540 0.243751 0.681240 -0.539816 -0.062500 1 0 0 0 0 0 2 188147
-0.002244 -0.000681 0.120540 0.243735 0.681252 -0.539817 -0.062500 1 0 0 0 0 0 2 189146
-0.002244 -0.000681 0.120540 0.243757 0.681248 -0.539809 -0.062500 1 0 0 0 0 0 2 190144
-0.002244 -0.000681 0.120540 0.243748 0.681251 -0.539822 -0.062500 1 0 0 0 0 0 2 191141
-0.002244 -0.000681 0.120540 0.243739 0.681242 -0.539811 -0.062500 1 0 0 0 0 0 2 192213
-0.002244 -0.000681 0.120540 0.243749 0.681238 -0.539816 -0.062500 1 0 0 0 0 0 2 193211
-0.002244 -0.000681 0.120540 0.243756 0.681258 -0.539816 -0.062500 1 0 0 0 0 0 2 194218
-0.002244 -0.000681 0.120540 0.243739 0.681242 -0.539810 -0.062500 1 0 0 0 0 0 2 195242
-0.002244 -0.000681 0.120540 0.243746 0.681250 -0.539822 -0.062500 1 0 0 0 0 0 2 196211
-0.002244 -0.000681 0.120540 0.243759 0.681247 -0.539810 -0.062500 1 0 0 0 0 0 2 197186
-0.002244 -0.000681 0.120540 0.243736 0.681253 -0.539816 -0.062500 1 0 0 0 0 0 2 198185
-0.002244 -0.000681 0.120540 0.243749 0.681239 -0.539816 -0.062500 1 0 0 0 0 0 2 199225
-0.002244 -0.000681 0.120540 0.243747 0.681249 -0.539823 -0.062500 1 0 0 0 0 0 2 200206
-0.002244 -0.000681 0.120540 0.243747 0.681250 -0.539804 -0.062500 1 0 0 0 0 0 2 201182
-0.002244 -0.000681 0.120540 0.243747 0.681251 -0.539822 -0.062500 1 0 0 0 0 0 2 202183
-0.002244 -0.000681 0.120540 0.243751 0.681239 -0.539817 -0.062500 1 0 0 0 0 0 2 203248
-0.002244 -0.000681 0.120540 0.243744 0.681261 -0.539810 -0.062500 1 0 0 0 0 0 2 204211
-0.002244 -0.000681 0.120540 0.243750 0.681240 -0.539816 -0.062500 1 0 0 0 0 0 2 205184
-0.002244 -0.000681 0.120540 0.243748 0.681250 -0.539823 -0.062500 1 0 0 0 0 0 2 206185
-0.002244 -0.000681 0.120540 0.243747 0.681250 -0.539804 -0.062500 1 0 0 0 0 0 2 207219
-0.002244 -0.000681 0.120540 0.243747 0.681251 -0.539822 -0.062500 1 0 0 0 0 0 2 208208
-0.002244 -0.000681 0.120540 0.243751 0.681239 -0.539817 -0.062500 1 0 0 0 0 0 2 209212
-0.002244 -0.000681 0.120540 0.243739 0.681240 -0.539810 -0.062500 1 0 0 0 0 0 2 210184
-0.002244 -0.000681 0.120540 0.243754 0.681258 -0.539815 -0.062500 1 0 0 0 0 0 2 211218
-0.002244 -0.000681 0.120540 0.243752 0.681240 -0.539816 -0.062500 1 0 0 0 0 0 2 212207
-0.002244 -0.000681 0.120540 0.243736 0.681252 -0.539817 -0.062500 1 0 0 0 0 0 2 213196
-0.002244 -0.000681 0.120540 0.243757 0.681248 -0.539809 -0.062500 1 0 0 0 0 0 2 214218
-0.002244 -0.000681 0.120540 0.243749 0.681250 -0.539822 -0.062500 1 0 0 0 0 0 2 215229
-0.002244 -0.000681 0.120540 0.243739 0.681242 -0.539811 -0.062500 1 0 0 0 0 0 2 216192
-0.002244 -0.000681 0.120540 0.243746 0.681249 -0.539823 -0.062500 1 0 0 0 0 0 2 217212
-0.002244 -0.000681 0.120540 0.243746 0.681250 -0.539804 -0.062500 1 0 0 0 0 0 2 218215
-0.002225 -0.000686 0.120530 -0.021540 0.743177 -0.401003 -0.062500 1 0 0 0 0 0 2 219224
-0.002215 -0.000688 0.120526 0.068733 0.722783 -0.468596 -0.062500 1 0 0 0 0 0 2 220191
-0.002211 -0.000689 0.120525 0.135437 0.707220 -0.503789 -0.062500 1 0 0 0 0 0 2 221185
-0.002208 -0.000690 0.120525 0.170697 0.698818 -0.517214 -0.062500 1 0 0 0 0 0 2 222185
-0.002207 -0.000690 0.120525 0.188445 0.694529 -0.521999 -0.062500 1 0 0 0 0 0 2 223200
-0.002207 -0.000690 0.120525 0.197292 0.692361 -0.523687 -0.062500 1 0 0 0 0 0 2 224182
-0.002206 -0.000690 0.120525 0.201707 0.691280 -0.524279 -0.062500 1 0 0 0 0 0 2 225205
-0.002206 -0.000690 0.120525 0.203921 0.690725 -0.524482 -0.062500 1 0 0 0 0 0 2 226185
-0.002206 -0.000690 0.120525 0.205007 0.690462 -0.524553 -0.062500 1 0 0 0 0 0 2 227226
-0.002206 -0.000690 0.120525 0.205569 0.690317 -0.524579 -0.062500 1 0 0 0 0 0 2 228214
-0.002206 -0.000690 0.120525 0.205839 0.690251 -0.524589 -0.062500 1 0 0 0 0 0 2 229192
-0.002206 -0.000690 0.120525 0.205972 0.690219 -0.524593 -0.062500 1 0 0 0 0 0 2 230207
-0.002206 -0.000690 0.120525 0.206038 0.690203 -0.524585 -0.062500 1 0 0 0 0 0 2 231240
-0.002206 -0.000690 0.120525 0.206069 0.690184 -0.524590 -0.062500 1 0 0 0 0 0 2 232135
-0.002206 -0.000690 0.120525 0.206103 0.690186 -0.524596 -0.062500 1 0 0 0 0 0 2 233124
-0.002206 -0.000690 0.120525 0.206106 0.690186 -0.524597 -0.062500 1 0 0 0 0 0 2 234133
-0.002206 -0.000690 0.120525 0.206109 0.690174 -0.524591 -0.062500 1 0 0 0 0 0 2 235124
-0.002219 -0.000704 0.120514 0.384577 0.880867 -0.372083 -0.062500 1 0 0 0 0 0 2 236133
-0.002225 -0.000711 0.120510 0.325880 0.817258 -0.446366 -0.062500 1 0 0 0 0 0 2 237123
-0.002229 -0.000714 0.120509 0.281040 0.769338 -0.485009 -0.062500 1 0 0 0 0 0 2 238133
-0.002230 -0.000716 0.120508 0.256804 0.743679 -0.499761 -0.062500 1 0 0 0 0 0 2 239124
-0.002231 -0.000717 0.120508 0.244416 0.730640 -0.505034 -0.062500 1 0 0 0 0 0 2 240132
-0.002237 -0.000699 0.120497 0.312874 0.467425 -0.361291 -0.062500 1 0 0 0 0 0 2 241123
-0.002240 -0.000690 0.120494 0.285849 0.550800 -0.432852 -0.062500 1 0 0 0 0 0 2 242124
-0.002241 -0.000685 0.120493 0.265516 0.613679 -0.469967 -0.062500 1 0 0 0 0 0 2 243133
-0.002242 -0.000683 0.120492 0.254411 0.647152 -0.484125 -0.062500 1 0 0 0 0 0 2 244124
-0.002242 -0.000682 0.120492 0.248682 0.664050 -0.489175 -0.062500 1 0 0 0 0 0 2 245133
-0.002243 -0.000682 0.120492 0.245765 0.672511 -0.490957 -0.062500 1 0 0 0 0 0 2 246124
-0.002243 -0.000681 0.120492 0.244298 0.676734 -0.491577 -0.062500 1 0 0 0 0 0 2 247132
-0.002243 -0.000681 0.120492 0.243555 0.678846 -0.491782 -0.062500 1 0 0 0 0 0 2 248124
-0.002243 -0.000681 0.120492 0.243183 0.679902 -0.491866 -0.062500 1 0 0 0 0 0 2 249149
-0.002243 -0.000681 0.120492 0.242996 0.680430 -0.491887 -0.062500 1 0 0 0 0 0 2 250140
-0.002243 -0.000681 0.120492 0.242915 0.680692 -0.491902 -0.062500 1 0 0 0 0 0 2 251136
-0.002243 -0.000681 0.120492 0.242856 0.680816 -0.491910 -0.062500 1 0 0 0 0 0 2 252124
-0.002243 -0.000681 0.120492 0.242830 0.680892 -0.491912 -0.062500 1 0 0 0 0 0 2 253139
-0.002243 -0.000681 0.120492 0.242821 0.680919 -0.491905 -0.062500 1 0 0 0 0 0 2 254138
-0.002243 -0.000681 0.120492 0.242813 0.680944 -0.491898 -0.062500 1 0 0 0 0 0 2 255146
-0.002243 -0.000681 0.120492 0.242813 0.680946 -0.491897 -0.062500 1 0 0 0 0 0 2 256143
-0.002243 -0.000681 0.120492 0.242809 0.680957 -0.491903 -0.062500 1 0 0 0 0 0 2 257141
-0.002243 -0.000681 0.120492 0.242809 0.680959 -0.491903 -0.062500 1 0 0 0 0 0 2 258126
-0.002243 -0.000681 0.120492 0.242809 0.680959 -0.491903 -0.062500 1 0 0 0 0 0 2 259141
-0.002243 -0.000681 0.120492 0.242821 0.680956 -0.491910 -0.062500 1 0 0 0 0 0 2 260150
-0.002243 -0.000681 0.120492 0.242803 0.680950 -0.491912 -0.062500 1 0 0 0 0 0 2 261149
-0.002243 -0.000681 0.120492 0.242809 0.680958 -0.491905 -0.062500 1 0 0 0 0 0 2 262149
-0.002243 -0.000681 0.120492 0.242809 0.680959 -0.491904 -0.062500 1 0 0 0 0 0 2 263158
-0.002243 -0.000681 0.120492 0.242809 0.680959 -0.491904 -0.062500 1 0 0 0 0 0 2 264153
-0.002243 -0.000681 0.120492 0.242809 0.680959 -0.491904 -0.062500 1 0 0 0 0 0 2 265154
-0.002243 -0.000681 0.120492 0.242813 0.680947 -0.491897 -0.062500 1 0 0 0 0 0 2 266151
-0.002243 -0.000681 0.120492 0.242810 0.680958 -0.491903 -0.062500 1 0 0 0 0 0 2 267148
-0.002243 -0.000681 0.120492 0.242809 0.680959 -0.491903 -0.062500 1 0 0 0 0 0 2 268149
-0.002243 -0.000681 0.120492 0.242801 0.680950 -0.491911 -0.062500 1 0 0 0 0 0 2 269149
-0.002243 -0.000681 0.120492 0.242808 0.680958 -0.491905 -0.062500 1 0 0 0 0 0 2 270151
-0.002243 -0.000681 0.120492 0.242809 0.680959 -0.491904 -0.062500 1 0 0 0 0 0 2 271151
-0.002243 -0.000681 0.120492 0.242821 0.680956 -0.491910 -0.062500 1 0 0 0 0 0 2 272148
-0.002243 -0.000681 0.120492 0.242811 0.680959 -0.491905 -0.062500 1 0 0 0 0 0 2 273149
-0.002243 -0.000681 0.120492 0.242810 0.680959 -0.491904 -0.062500 1 0 0 0 0 0 2 274146
-0.002243 -0.000681 0.120492 0.242809 0.680959 -0.491904 -0.062500 1 0 0 0 0 0 2 275152
-0.002243 -0.000681 0.120492 0.242813 0.680948 -0.491897 -0.062500 1 0 0 0 0 0 2 276213
-0.002243 -0.000681 0.120492 0.242802 0.680949 -0.491910 -0.062500 1 0 0 0 0 0 2 277207
-0.002243 -0.000681 0.120492 0.242808 0.680958 -0.491905 -0.062500 1 0 0 0 0 0 2 278181
-0.002243 -0.000681 0.120492 0.242809 0.680959 -0.491904 -0.062500 1 0 0 0 0 0 2 279248
-0.002243 -0.000681 0.120492 0.242809 0.680959 -0.491904 -0.062500 1 0 0 0 0 0 2 280209
-0.002243 -0.000681 0.120492 0.242809 0.680959 -0.491904 -0.062500 1 0 0 0 0 0 2 281184
-0.002243 -0.000681 0.120492 0.242809 0.680959 -0.491904 -0.062500 1 0 0 0 0 0 2 282206
-0.002243 -0.000681 0.120492 0.242821 0.680957 -0.491910 -0.062500 1 0 0 0 0 0 2 283198
-0.002243 -0.000681 0.120492 0.242811 0.680959 -0.491905 -0.062500 1 0 0 0 0 0 2 284182
-0.002243 -0.000681 0.120492 0.242801 0.680951 -0.491911 -0.062500 1 0 0 0 0 0 2 285206
-0.002243 -0.000681 0.120492 0.242812 0.680946 -0.491898 -0.062500 1 0 0 0 0 0 2 286184
-0.002243 -0.000681 0.120492 0.242810 0.680957 -0.491903 -0.062500 1 0 0 0 0 0 2 287196
-0.002243 -0.000681 0.120492 0.242809 0.680959 -0.491904 -0.062500 1 0 0 0 0 0 2 288181
-0.002243 -0.000681 0.120492 0.242809 0.680959 -0.491904 -0.062500 1 0 0 0 0 0 2 289176
-0.002243 -0.000681 0.120492 0.242809 0.680959 -0.491904 -0.062500 1 0 0 0 0 0 2 290212
-0.002243 -0.000681 0.120492 0.242809 0.680959 -0.491904 -0.062500 1 0 0 0 0 0 2 291249
-0.002243 -0.000681 0.120492 0.242801 0.680951 -0.491911 -0.062500 1 0 0 0 0 0 2 292210
-0.002243 -0.000681 0.120492 0.242808 0.680958 -0.491905 -0.062500 1 0 0 0 0 0 2 293215
-0.002243 -0.000681 0.120492 0.242808 0.680959 -0.491904 -0.062500 1 0 0 0 0 0 2 294206
-0.002243 -0.000681 0.120492 0.242824 0.680944 -0.491904 -0.062500 1 0 0 0 0 0 2 295229
-0.002243 -0.000681 0.120492 0.242811 0.680957 -0.491904 -0.062500 1 0 0 0 0 0 2 296216
-0.002243 -0.000681 0.120492 0.242810 0.680959 -0.491904 -0.062500 1 0 0 0 0 0 2 297206
-0.002243 -0.000681 0.120492 0.242810 0.680959 -0.491904 -0.062500 1 0 0 0 0 0 2 298206
-0.002243 -0.000681 0.120492 0.242809 0.680959 -0.491904 -0.062500 1 0 0 0 0 0 2 299200
-0.002243 -0.000681 0.120492 0.242801 0.680950 -0.491911 -0.062500 1 0 0 0 0 0 2 300184
-0.002243 -0.000681 0.120492 0.242808 0.680958 -0.491905 -0.062500 1 0 0 0 0 0 2 301180
-0.002243 -0.000681 0.120492 0.242809 0.680959 -0.491904 -0.062500 1 0 0 0 0 0 2 302181
-0.002243 -0.000681 0.120492 0.242809 0.680959 -0.491904 -0.062500 1 0 0 0 0 0 2 303242
-0.002243 -0.000681 0.120492 0.242809 0.680959 -0.491904 -0.062500 1 0 0 0 0 0 2 304205
-0.002243 -0.000681 0.120492 0.242812 0.680948 -0.491897 -0.062500 1 0 0 0 0 0 2 305189
-0.002243 -0.000681 0.120492 0.242822 0.680955 -0.491909 -0.062500 1 0 0 0 0 0 2 306203
-0.002243 -0.000681 0.120492 0.242811 0.680958 -0.491904 -0.062500 1 0 0 0 0 0 2 307223
-0.002243 -0.000681 0.120492 0.242802 0.680950 -0.491911 -0.062500 1 0 0 0 0 0 2 308219
-0.002243 -0.000681 0.120492 0.242808 0.680958 -0.491905 -0.062500 1 0 0 0 0 0 2 309201
-0.002243 -0.000681 0.120492 0.242809 0.680959 -0.491904 -0.062500 1 0 0 0 0 0 2 310190
-0.002243 -0.000681 0.120492 0.242809 0.680959 -0.491904 -0.062500 1 0 0 0 0 0 2 311219
-0.002243 -0.000681 0.120492 0.242809 0.680959 -0.491904 -0.062500 1 0 0 0 0 0 2 312187
-0.002243 -0.000681 0.120492 0.242809 0.680959 -0.491904 -0.062500 1 0 0 0 0 0 2 313203
-0.002243 -0.000681 0.120492 0.242809 0.680960 -0.491904 -0.062500 1 0 0 0 0 0 2 314185
-0.002243 -0.000681 0.120492 0.242812 0.680948 -0.491897 -0.062500 1 0 0 0 0 0 2 315239
-0.002243 -0.000681 0.120492 0.242814 0.680946 -0.491916 -0.062500 1 0 0 0 0 0 2 316121
-0.002243 -0.000681 0.120492 0.242810 0.680957 -0.491905 -0.062500 1 0 0 0 0 0 2 317130
-0.002243 -0.000681 0.120492 0.242809 0.680958 -0.491904 -0.062500 1 0 0 0 0 0 2 318121
-0.002243 -0.000681 0.120492 0.242809 0.680959 -0.491904 -0.062500 1 0 0 0 0 0 2 319130
-0.002243 -0.000681 0.120492 0.242809 0.680959 -0.491904 -0.062500 1 0 0 0 0 0 2 320122
-0.002243 -0.000681 0.120492 0.242809 0.680959 -0.491904 -0.062500 1 0 0 0 0 0 2 321130
-0.002243 -0.000681 0.120492 0.242809 0.680959 -0.491904 -0.062500 1 0 0 0 0 0 2 322121
-0.002243 -0.000681 0.120492 0.242809 0.680960 -0.491904 -0.062500 1 0 0 0 0 0 2 323131
-0.002243 -0.000681 0.120492 0.242804 0.680939 -0.491904 -0.062500 1 0 0 0 0 0 2 324122
-0.002243 -0.000681 0.120492 0.242808 0.680956 -0.491904 -0.062500 1 0 0 0 0 0 2 325116
-0.002243 -0.000681 0.120492 0.242809 0.680958 -0.491904 -0.062500 1 0 0 0 0 0 2 326130
-0.002243 -0.000681 0.120492 0.242809 0.680959 -0.491904 -0.062500 1 0 0 0 0 0 2 327121
-0.002243 -0.000681 0.120492 0.242821 0.680956 -0.491910 -0.062500 1 0 0 0 0 0 2 328129
-0.002243 -0.000681 0.120492 0.242811 0.680959 -0.491905 -0.062500 1 0 0 0 0 0 2 329121
-0.002243 -0.000681 0.120492 0.242810 0.680959 -0.491904 -0.062500 1 0 0 0 0 0 2 330139
-0.002243 -0.000681 0.120492 0.242810 0.680959 -0.491904 -0.062500 1 0 0 0 0 0 2 331126
-0.002243 -0.000681 0.120492 0.242801 0.680951 -0.491911 -0.062500 1 0 0 0 0 0 2 332134
-0.002243 -0.000681 0.120492 0.242812 0.680946 -0.491898 -0.062500 1 0 0 0 0 0 2 333135
-0.002243 -0.000681 0.120492 0.242809 0.680957 -0.491903 -0.062500 1 0 0 0 0 0 2 334136
-0.002243 -0.000681 0.120492 0.242809 0.680958 -0.491904 -0.062500 1 0 0 0 0 0 2 335142
-0.002243 -0.000681 0.120492 0.242809 0.680959 -0.491904 -0.062500 1 0 0 0 0 0 2 336112
-0.002243 -0.000681 0.120492 0.242809 0.680959 -0.491904 -0.062500 1 0 0 0 0 0 2 337138
-0.002243 -0.000681 0.120492 0.242809 0.680959 -0.491904 -0.062500 1 0 0 0 0 0 2 338139
-0.002243 -0.000681 0.120492 0.242813 0.680948 -0.491917 -0.062500 1 0 0 0 0 0 2 339138
-0.002243 -0.000681 0.120492 0.242810 0.680958 -0.491906 -0.062500 1 0 0 0 0 0 2 340146
-0.002243 -0.000681 0.120492 0.242809 0.680959 -0.491904 -0.062500 1 0 0 0 0 0 2 341145
-0.002243 -0.000681 0.120492 0.242809 0.680959 -0.491904 -0.062500 1 0 0 0 0 0 2 342148
-0.002243 -0.000681 0.120492 0.242813 0.680947 -0.491897 -0.062500 1 0 0 0 0 0 2 343145
-0.002243 -0.000681 0.120492 0.242810 0.680957 -0.491903 -0.062500 1 0 0 0 0 0 2 344146
-0.002243 -0.000681 0.120492 0.242809 0.680959 -0.491904 -0.062500 1 0 0 0 0 0 2 345157
-0.002243 -0.000681 0.120492 0.242809 0.680959 -0.491904 -0.062500 1 0 0 0 0 0 2 346154
-0.002243 -0.000681 0.120492 0.242801 0.680950 -0.491911 -0.062500 1 0 0 0 0 0 2 347151
-0.002243 -0.000681 0.120492 0.242808 0.680958 -0.491905 -0.062500 1 0 0 0 0 0 2 348147
-0.002243 -0.000681 0.120492 0.242809 0.680959 -0.491904 -0.062500 1 0 0 0 0 0 2 349127
-0.002243 -0.000681 0.120492 0.242809 0.680959 -0.491904 -0.062500 1 0 0 0 0 0 2 350146
-0.002243 -0.000681 0.120492 0.242821 0.680956 -0.491910 -0.062500 1 0 0 0 0 0 2 351127
-0.002243 -0.000681 0.120492 0.242811 0.680959 -0.491905 -0.062500 1 0 0 0 0 0 2 352207
-0.002243 -0.000681 0.120492 0.242813 0.680947 -0.491897 -0.062500 1 0 0 0 0 0 2 353207
-0.002243 -0.000681 0.120492 0.242810 0.680958 -0.491903 -0.062500 1 0 0 0 0 0 2 354179
-0.002243 -0.000681 0.120492 0.242801 0.680950 -0.491911 -0.062500 1 0 0 0 0 0 2 355195
-0.002243 -0.000681 0.120492 0.242808 0.680958 -0.491905 -0.062500 1 0 0 0 0 0 2 356179
-0.002243 -0.000681 0.120492 0.242809 0.680959 -0.491904 -0.062500 1 0 0 0 0 0 2 357178
-0.002243 -0.000681 0.120492 0.242809 0.680959 -0.491904 -0.062500 1 0 0 0 0 0 2 358179
-0.002243 -0.000681 0.120492 0.242809 0.680959 -0.491904 -0.062500 1 0 0 0 0 0 2 359250
-0.002243 -0.000681 0.120492 0.242809 0.680959 -0.491904 -0.062500 1 0 0 0 0 0 2 360184
-0.002243 -0.000681 0.120492 0.242809 0.680959 -0.491904 -0.062500 1 0 0 0 0 0 2 361203
-0.002243 -0.000681 0.120492 0.242821 0.680957 -0.491910 -0.062500 1 0 0 0 0 0 2 362212
-0.002243 -0.000681 0.120492 0.242806 0.680938 -0.491905 -0.062500 1 0 0 0 0 0 2 363214
-0.002243 -0.000681 0.120492 0.242809 0.680956 -0.491904 -0.062500 1 0 0 0 0 0 2 364180
-0.002243 -0.000681 0.120492 0.242809 0.680958 -0.491904 -0.062500 1 0 0 0 0 0 2 365179
-0.002243 -0.000681 0.120492 0.242809 0.680959 -0.491904 -0.062500 1 0 0 0 0 0 2 366180
-0.002243 -0.000681 0.120492 0.242809 0.680959 -0.491904 -0.062500 1 0 0 0 0 0 2 367196
-0.002243 -0.000681 0.120492 0.242809 0.680959 -0.491904 -0.062500 1 0 0 0 0 0 2 368179
-0.002243 -0.000681 0.120492 0.242809 0.680959 -0.491904 -0.062500 1 0 0 0 0 0 2 369178
-0.002243 -0.000681 0.120492 0.242809 0.680959 -0.491904 -0.062500 1 0 0 0 0 0 2 370180
-0.002243 -0.000681 0.120492 0.242801 0.680951 -0.491911 -0.062500 1 0 0 0 0 0 2 371252
-0.002243 -0.000681 0.120492 0.242811 0.680946 -0.491898 -0.062500 1 0 0 0 0 0 2 372209
-0.002243 -0.000681 0.120492 0.242809 0.680957 -0.491903 -0.062500 1 0 0 0 0 0 2 373209
-0.002243 -0.000681 0.120492 0.242821 0.680956 -0.491910 -0.062500 1 0 0 0 0 0 2 374207
-0.002243 -0.000681 0.120492 0.242811 0.680958 -0.491905 -0.062500 1 0 0 0 0 0 2 375248
-0.002243 -0.000681 0.120492 0.242810 0.680959 -0.491904 -0.062500 1 0 0 0 0 0 2 376209
-0.002243 -0.000681 0.120492 0.242810 0.680959 -0.491904 -0.062500 1 0 0 0 0 0 2 377179
-0.002243 -0.000681 0.120492 0.242801 0.680950 -0.491911 -0.062500 1 0 0 0 0 0 2 378202
-0.002243 -0.000681 0.120492 0.242808 0.680958 -0.491905 -0.062500 1 0 0 0 0 0 2 379195
-0.002243 -0.000681 0.120492 0.242809 0.680959 -0.491904 -0.062500 1 0 0 0 0 0 2 380179
-0.002243 -0.000681 0.120492 0.242809 0.680959 -0.491904 -0.062500 1 0 0 0 0 0 2 381178
-0.002256 -0.000695 0.120481 0.421169 0.871555 -0.339321 -0.062500 1 0 0 0 0 0 2 382178
-0.002262 -0.000701 0.120477 0.362529 0.807988 -0.413663 -0.062500 1 0 0 0 0 0 2 383196
-0.002265 -0.000705 0.120476 0.317702 0.760070 -0.452321 -0.062500 1 0 0 0 0 0 2 384204
-0.002267 -0.000707 0.120475 0.293489 0.734416 -0.467069 -0.062500 1 0 0 0 0 0 2 385207
-0.002268 -0.000707 0.120475 0.281116 0.721391 -0.472338 -0.062500 1 0 0 0 0 0 2 386202
-0.002268 -0.000708 0.120475 0.274864 0.714843 -0.474184 -0.062500 1 0 0 0 0 0 2 387242
-0.002268 -0.000708 0.120475 0.271723 0.711576 -0.474832 -0.062500 1 0 0 0 0 0 2 388203
-0.002268 -0.000708 0.120475 0.270145 0.709916 -0.475051 -0.062500 1 0 0 0 0 0 2 389185
-0.002269 -0.000708 0.120475 0.269361 0.709103 -0.475142 -0.062500 1 0 0 0 0 0 2 390200
-0.002269 -0.000708 0.120475 0.268950 0.708687 -0.475164 -0.062500 1 0 0 0 0 0 2 391218
-0.002269 -0.000708 0.120475 0.268752 0.708481 -0.475172 -0.062500 1 0 0 0 0 0 2 392185
-0.002269 -0.000708 0.120475 0.268670 0.708379 -0.475169 -0.062500 1 0 0 0 0 0 2 393199
-0.002269 -0.000708 0.120475 0.268614 0.708333 -0.475177 -0.062500 1 0 0 0 0 0 2 394183
-0.002269 -0.000708 0.120475 0.268585 0.708305 -0.475179 -0.062500 1 0 0 0 0 0 2 395215
-0.002269 -0.000708 0.120475 0.268579 0.708283 -0.475179 -0.062500 1 0 0 0 0 0 2 396183
-0.002269 -0.000708 0.120475 0.268567 0.708284 -0.475173 -0.062500 1 0 0 0 0 0 2 397200
-0.002269 -0.000708 0.120475 0.268566 0.708284 -0.475172 -0.062500 1 0 0 0 0 0 2 398182
-0.002269 -0.000708 0.120475 0.268558 0.708276 -0.475179 -0.062500 1 0 0 0 0 0 2 399233
-0.002269 -0.000708 0.120475 0.268565 0.708284 -0.475173 -0.062500 1 0 0 0 0 0 2 400119
-0.002269 -0.000708 0.120475 0.268557 0.708276 -0.475179 -0.062500 1 0 0 0 0 0 2 401128
-0.002269 -0.000708 0.120475 0.268565 0.708284 -0.475173 -0.062500 1 0 0 0 0 0 2 402118
-0.002269 -0.000708 0.120475 0.268570 0.708273 -0.475186 -0.062500 1 0 0 0 0 0 2 403127
-0.002269 -0.000708 0.120475 0.268567 0.708284 -0.475174 -0.062500 1 0 0 0 0 0 2 404118
-0.002269 -0.000708 0.120475 0.268558 0.708276 -0.475180 -0.062500 1 0 0 0 0 0 2 405127
-0.002269 -0.000708 0.120475 0.268565 0.708284 -0.475173 -0.062500 1 0 0 0 0 0 2 406118
-0.002269 -0.000708 0.120475 0.268558 0.708277 -0.475179 -0.062500 1 0 0 0 0 0 2 407127
-0.002269 -0.000708 0.120475 0.268565 0.708285 -0.475173 -0.062500 1 0 0 0 0 0 2 408118
-0.002269 -0.000708 0.120475 0.268558 0.708277 -0.475179 -0.062500 1 0 0 0 0 0 2 409119
-0.002269 -0.000708 0.120475 0.268568 0.708273 -0.475166 -0.062500 1 0 0 0 0 0 2 410126
-0.002269 -0.000708 0.120475 0.268558 0.708275 -0.475178 -0.062500 1 0 0 0 0 0 2 411118
-0.002269 -0.000708 0.120475 0.268557 0.708275 -0.475180 -0.062500 1 0 0 0 0 0 2 412127
-0.002269 -0.000708 0.120475 0.268565 0.708284 -0.475173 -0.062500 1 0 0 0 0 0 2 413120
-0.002269 -0.000708 0.120475 0.268557 0.708276 -0.475179 -0.062500 1 0 0 0 0 0 2 414126
-0.002269 -0.000708 0.120475 0.268565 0.708284 -0.475173 -0.062500 1 0 0 0 0 0 2 415125
-0.002269 -0.000708 0.120475 0.268570 0.708274 -0.475186 -0.062500 1 0 0 0 0 0 2 416134
-0.002269 -0.000708 0.120475 0.268566 0.708284 -0.475174 -0.062500 1 0 0 0 0 0 2 417130
-0.002269 -0.000708 0.120475 0.268558 0.708277 -0.475180 -0.062500 1 0 0 0 0 0 2 418139
-0.002269 -0.000708 0.120475 0.268569 0.708273 -0.475166 -0.062500 1 0 0 0 0 0 2 419120
-0.002269 -0.000708 0.120475 0.268558 0.708275 -0.475178 -0.062500 1 0 0 0 0 0 2 420139
-0.002269 -0.000708 0.120475 0.268557 0.708275 -0.475180 -0.062500 1 0 0 0 0 0 2 421134
-0.002269 -0.000708 0.120475 0.268565 0.708284 -0.475173 -0.062500 1 0 0 0 0 0 2 422132
-0.002269 -0.000708 0.120475 0.268557 0.708276 -0.475179 -0.062500 1 0 0 0 0 0 2 423114
-0.002269 -0.000708 0.120475 0.268565 0.708284 -0.475173 -0.062500 1 0 0 0 0 0 2 424135
-0.002269 -0.000708 0.120475 0.268557 0.708276 -0.475179 -0.062500 1 0 0 0 0 0 2 425133
-0.002269 -0.000708 0.120475 0.268565 0.708284 -0.475173 -0.062500 1 0 0 0 0 0 2 426133
-0.002269 -0.000708 0.120475 0.268570 0.708274 -0.475186 -0.062500 1 0 0 0 0 0 2 427135
-0.002269 -0.000708 0.120475 0.268570 0.708272 -0.475167 -0.062500 1 0 0 0 0 0 2 428136
-0.002269 -0.000708 0.120475 0.268559 0.708275 -0.475178 -0.062500 1 0 0 0 0 0 2 429141
-0.002269 -0.000708 0.120475 0.268557 0.708275 -0.475180 -0.062500 1 0 0 0 0 0 2 430132
-0.002269 -0.000708 0.120475 0.268565 0.708284 -0.475173 -0.062500 1 0 0 0 0 0 2 431133
-0.002269 -0.000708 0.120475 0.268558 0.708276 -0.475179 -0.062500 1 0 0 0 0 0 2 432134
-0.002269 -0.000708 0.120475 0.268565 0.708284 -0.475173 -0.062500 1 0 0 0 0 0 2 433134
-0.002281 -0.000722 0.120464 0.446813 0.898779 -0.322479 -0.062500 1 0 0 0 0 0 2 434134
-0.002288 -0.000729 0.120460 0.388224 0.835252 -0.396871 -0.062500 1 0 0 0 0 0 2 435135
-0.002291 -0.000732 0.120459 0.343445 0.787367 -0.435562 -0.062500 1 0 0 0 0 0 2 436200
-0.002293 -0.000734 0.120459 0.319235 0.761730 -0.450321 -0.062500 1 0 0 0 0 0 2 437203
-0.002293 -0.000735 0.120459 0.306851 0.748693 -0.455592 -0.062500 1 0 0 0 0 0 2 438177
-0.002294 -0.000735 0.120458 0.300595 0.742158 -0.457449 -0.062500 1 0 0 0 0 0 2 439197
-0.002294 -0.000735 0.120458 0.297461 0.738869 -0.458087 -0.062500 1 0 0 0 0 0 2 440177
-0.002294 -0.000735 0.120458 0.295886 0.737240 -0.458312 -0.062500 1 0 0 0 0 0 2 441178
-0.002294 -0.000736 0.120458 0.295097 0.736410 -0.458404 -0.062500 1 0 0 0 0 0 2 442222
-0.002294 -0.000736 0.120458 0.294694 0.736001 -0.458420 -0.062500 1 0 0 0 0 0 2 443246
-0.002294 -0.000736 0.120458 0.294510 0.735793 -0.458434 -0.062500 1 0 0 0 0 0 2 444210
-0.002294 -0.000736 0.120458 0.294409 0.735685 -0.458432 -0.062500 1 0 0 0 0 0 2 445179
-0.002294 -0.000736 0.120458 0.294359 0.735647 -0.458433 -0.062500 1 0 0 0 0 0 2 446178
-0.002294 -0.000736 0.120458 0.294332 0.735620 -0.458434 -0.062500 1 0 0 0 0 0 2 447211
-0.002294 -0.000736 0.120458 0.294313 0.735601 -0.458428 -0.062500 1 0 0 0 0 0 2 448201
-0.002294 -0.000736 0.120458 0.294303 0.735591 -0.458434 -0.062500 1 0 0 0 0 0 2 449176
-0.002294 -0.000736 0.120458 0.294302 0.735590 -0.458435 -0.062500 1 0 0 0 0 0 2 450176
-0.002294 -0.000736 0.120458 0.294315 0.735587 -0.458442 -0.062500 1 0 0 0 0 0 2 451191
-0.002294 -0.000736 0.120458 0.294304 0.735589 -0.458436 -0.062500 1 0 0 0 0 0 2 452175
-0.002294 -0.000736 0.120458 0.294303 0.735590 -0.458436 -0.062500 1 0 0 0 0 0 2 453176
-0.002294 -0.000736 0.120458 0.294303 0.735590 -0.458436 -0.062500 1 0 0 0 0 0 2 454211
-0.002294 -0.000736 0.120458 0.294303 0.735590 -0.458436 -0.062500 1 0 0 0 0 0 2 455223
-0.002294 -0.000736 0.120458 0.294302 0.735590 -0.458436 -0.062500 1 0 0 0 0 0 2 456209
-0.002294 -0.000736 0.120458 0.294302 0.735590 -0.458436 -0.062500 1 0 0 0 0 0 2 457204
-0.002294 -0.000736 0.120458 0.294302 0.735590 -0.458436 -0.062500 1 0 0 0 0 0 2 458213
-0.002294 -0.000736 0.120458 0.294306 0.735578 -0.458429 -0.062500 1 0 0 0 0 0 2 459249
-0.002294 -0.000736 0.120458 0.294302 0.735588 -0.458435 -0.062500 1 0 0 0 0 0 2 460204
-0.002294 -0.000736 0.120458 0.294302 0.735589 -0.458435 -0.062500 1 0 0 0 0 0 2 461178
-0.002294 -0.000736 0.120458 0.294302 0.735590 -0.458435 -0.062500 1 0 0 0 0 0 2 462175
-0.002294 -0.000736 0.120458 0.294314 0.735587 -0.458442 -0.062500 1 0 0 0 0 0 2 463193
-0.002294 -0.000736 0.120458 0.294312 0.735598 -0.458429 -0.062500 1 0 0 0 0 0 2 464200
-0.002294 -0.000736 0.120458 0.294304 0.735591 -0.458435 -0.062500 1 0 0 0 0 0 2 465176
-0.002307 -0.000749 0.120448 0.472457 0.925988 -0.305611 -0.062500 1 0 0 0 0 0 2 466199
-0.002313 -0.000756 0.120444 0.413924 0.862503 -0.380070 -0.062500 1 0 0 0 0 0 2 467192
-0.002317 -0.000759 0.120442 0.369148 0.814650 -0.418783 -0.062500 1 0 0 0 0 0 2 468165
-0.002318 -0.000761 0.120442 0.344959 0.789023 -0.433566 -0.062500 1 0 0 0 0 0 2 469182
-0.002319 -0.000762 0.120442 0.332589 0.776000 -0.438840 -0.062500 1 0 0 0 0 0 2 470301
-0.002320 -0.000762 0.120442 0.326329 0.769460 -0.440688 -0.062500 1 0 0 0 0 0 2 471243
-0.002320 -0.000763 0.120442 0.323187 0.766163 -0.441334 -0.062500 1 0 0 0 0 0 2 472200
-0.002320 -0.000763 0.120442 0.321612 0.764533 -0.441561 -0.062500 1 0 0 0 0 0 2 473183
-0.002320 -0.000763 0.120442 0.320831 0.763712 -0.441647 -0.062500 1 0 0 0 0 0 2 474200
-0.002320 -0.000763 0.120442 0.320429 0.763304 -0.441662 -0.062500 1 0 0 0 0 0 2 475215
-0.002320 -0.000763 0.120442 0.320233 0.763099 -0.441669 -0.062500 1 0 0 0 0 0 2 476184
-0.002320 -0.000763 0.120442 0.320135 0.762981 -0.441680 -0.062500 1 0 0 0 0 0 2 477198
-0.002320 -0.000763 0.120442 0.320084 0.762941 -0.441683 -0.062500 1 0 0 0 0 0 2 478181
-0.002320 -0.000763 0.120442 0.320057 0.762913 -0.441684 -0.062500 1 0 0 0 0 0 2 479212
-0.002320 -0.000763 0.120442 0.320059 0.762900 -0.441678 -0.062500 1 0 0 0 0 0 2 480181
-0.002320 -0.000763 0.120442 0.320039 0.762894 -0.441677 -0.062500 1 0 0 0 0 0 2 481195
-0.002320 -0.000763 0.120442 0.320038 0.762893 -0.441677 -0.062500 1 0 0 0 0 0 2 482179
-0.002320 -0.000763 0.120442 0.320038 0.762893 -0.441677 -0.062500 1 0 0 0 0 0 2 483229
-0.002320 -0.000763 0.120442 0.320029 0.762885 -0.441684 -0.062500 1 0 0 0 0 0 2 484116
-0.002320 -0.000763 0.120442 0.320036 0.762893 -0.441678 -0.062500 1 0 0 0 0 0 2 485125
-0.002320 -0.000763 0.120442 0.320037 0.762894 -0.441677 -0.062500 1 0 0 0 0 0 2 486116
-0.002320 -0.000763 0.120442 0.320029 0.762885 -0.441684 -0.062500 1 0 0 0 0 0 2 487125
-0.002320 -0.000763 0.120442 0.320036 0.762893 -0.441678 -0.062500 1 0 0 0 0 0 2 488115
-0.002320 -0.000763 0.120442 0.320041 0.762882 -0.441691 -0.062500 1 0 0 0 0 0 2 489125
-0.002320 -0.000763 0.120442 0.320038 0.762893 -0.441679 -0.062500 1 0 0 0 0 0 2 490115
-0.002320 -0.000763 0.120442 0.320038 0.762894 -0.441678 -0.062500 1 0 0 0 0 0 2 491125
-0.002320 -0.000763 0.120442 0.320029 0.762886 -0.441684 -0.062500 1 0 0 0 0 0 2 492125
-0.002320 -0.000763 0.120442 0.320040 0.762881 -0.441671 -0.062500 1 0 0 0 0 0 2 493115
-0.002320 -0.000763 0.120442 0.320030 0.762884 -0.441683 -0.062500 1 0 0 0 0 0 2 494124
-0.002320 -0.000763 0.120442 0.320037 0.762893 -0.441678 -0.062500 1 0 0 0 0 0 2 495115
-0.002320 -0.000763 0.120442 0.320037 0.762894 -0.441677 -0.062500 1 0 0 0 0 0 2 496124
-0.002320 -0.000763 0.120442 0.320029 0.762885 -0.441684 -0.062500 1 0 0 0 0 0 2 497120
-0.002320 -0.000763 0.120442 0.320036 0.762893 -0.441678 -0.062500 1 0 0 0 0 0 2 498102
-0.002320 -0.000763 0.120442 0.320029 0.762885 -0.441684 -0.062500 1 0 0 0 0 0 2 499121
-0.002320 -0.000763 0.120442 0.320036 0.762893 -0.441678 -0.062500 1 0 0 0 0 0 2 500116
-0.002320 -0.000763 0.120442 0.320049 0.762891 -0.441684 -0.062500 1 0 0 0 0 0 2 501132
-0.002320 -0.000763 0.120442 0.320031 0.762885 -0.441685 -0.062500 1 0 0 0 0 0 2 502143
-0.002320 -0.000763 0.120442 0.320040 0.762881 -0.441672 -0.062500 1 0 0 0 0 0 2 503121
-0.002320 -0.000763 0.120442 0.320030 0.762884 -0.441684 -0.062500 1 0 0 0 0 0 2 504134
-0.002320 -0.000763 0.120442 0.320037 0.762893 -0.441678 -0.062500 1 0 0 0 0 0 2 505134
-0.002320 -0.000763 0.120442 0.320037 0.762894 -0.441677 -0.062500 1 0 0 0 0 0 2 506133
-0.002320 -0.000763 0.120442 0.320029 0.762885 -0.441684 -0.062500 1 0 0 0 0 0 2 507134
-0.002320 -0.000763 0.120442 0.320036 0.762893 -0.441678 -0.062500 1 0 0 0 0 0 2 508102
-0.002320 -0.000763 0.120442 0.320029 0.762885 -0.441684 -0.062500 1 0 0 0 0 0 2 509130
-0.002320 -0.000763 0.120442 0.320036 0.762893 -0.441678 -0.062500 1 0 0 0 0 0 2 510127
-0.002320 -0.000763 0.120442 0.320037 0.762894 -0.441677 -0.062500 1 0 0 0 0 0 2 511135
-0.002320 -0.000763 0.120442 0.320041 0.762883 -0.441691 -0.062500 1 0 0 0 0 0 2 512152
-0.002320 -0.000763 0.120442 0.320041 0.762881 -0.441672 -0.062500 1 0 0 0 0 0 2 513144
-0.002320 -0.000763 0.120442 0.320030 0.762884 -0.441684 -0.062500 1 0 0 0 0 0 2 514125
-0.002320 -0.000763 0.120442 0.320037 0.762893 -0.441678 -0.062500 1 0 0 0 0 0 2 515141
-0.002320 -0.000763 0.120442 0.320038 0.762894 -0.441677 -0.062500 1 0 0 0 0 0 2 516141
-0.002320 -0.000763 0.120442 0.320029 0.762885 -0.441684 -0.062500 1 0 0 0 0 0 2 517138
-0.002320 -0.000763 0.120442 0.320036 0.762893 -0.441678 -0.062500 1 0 0 0 0 0 2 518124
-0.002320 -0.000763 0.120442 0.320029 0.762885 -0.441684 -0.062500 1 0 0 0 0 0 2 519137
-0.002320 -0.000763 0.120442 0.320036 0.762893 -0.441678 -0.062500 1 0 0 0 0 0 2 520140
-0.002320 -0.000763 0.120442 0.320037 0.762894 -0.441677 -0.062500 1 0 0 0 0 0 2 521139
-0.002320 -0.000763 0.120442 0.320029 0.762886 -0.441684 -0.062500 1 0 0 0 0 0 2 522139
-0.002320 -0.000763 0.120442 0.320039 0.762882 -0.441671 -0.062500 1 0 0 0 0 0 2 523140
-0.002320 -0.000763 0.120442 0.320041 0.762881 -0.441690 -0.062500 1 0 0 0 0 0 2 524204
-0.002320 -0.000763 0.120442 0.320038 0.762892 -0.441679 -0.062500 1 0 0 0 0 0 2 525195
-0.002320 -0.000763 0.120442 0.320038 0.762894 -0.441677 -0.062500 1 0 0 0 0 0 2 526207
-0.002320 -0.000763 0.120442 0.320029 0.762885 -0.441684 -0.062500 1 0 0 0 0 0 2 527195
-0.002320 -0.000763 0.120442 0.320037 0.762893 -0.441678 -0.062500 1 0 0 0 0 0 2 528198
-0.002320 -0.000763 0.120442 0.320029 0.762885 -0.441684 -0.062500 1 0 0 0 0 0 2 529208
-0.002320 -0.000763 0.120442 0.320036 0.762893 -0.441678 -0.062500 1 0 0 0 0 0 2 530199
-0.002320 -0.000763 0.120442 0.320037 0.762894 -0.441677 -0.062500 1 0 0 0 0 0 2 531216
-0.002320 -0.000763 0.120442 0.320029 0.762886 -0.441684 -0.062500 1 0 0 0 0 0 2 532195
-0.002320 -0.000763 0.120442 0.320040 0.762882 -0.441671 -0.062500 1 0 0 0 0 0 2 533174
-0.002320 -0.000763 0.120442 0.320042 0.762881 -0.441690 -0.062500 1 0 0 0 0 0 2 534172
-0.002320 -0.000763 0.120442 0.320038 0.762892 -0.441679 -0.062500 1 0 0 0 0 0 2 535190
-0.002320 -0.000763 0.120442 0.320038 0.762894 -0.441677 -0.062500 1 0 0 0 0 0 2 536172
-0.002320 -0.000763 0.120442 0.320030 0.762885 -0.441684 -0.062500 1 0 0 0 0 0 2 537173
-0.002320 -0.000763 0.120442 0.320037 0.762893 -0.441678 -0.062500 1 0 0 0 0 0 2 538208
-0.002320 -0.000763 0.120442 0.320037 0.762894 -0.441677 -0.062500 1 0 0 0 0 0 2 539221
-0.002320 -0.000763 0.120442 0.320029 0.762886 -0.441684 -0.062500 1 0 0 0 0 0 2 540208
-0.002320 -0.000763 0.120442 0.320036 0.762894 -0.441678 -0.062500 1 0 0 0 0 0 2 541202
-0.002320 -0.000763 0.120442 0.320032 0.762874 -0.441678 -0.062500 1 0 0 0 0 0 2 542223
-0.002320 -0.000763 0.120442 0.320037 0.762892 -0.441677 -0.062500 1 0 0 0 0 0 2 543233
-0.002320 -0.000763 0.120442 0.320029 0.762885 -0.441684 -0.062500 1 0 0 0 0 0 2 544205
-0.002320 -0.000763 0.120442 0.320036 0.762893 -0.441678 -0.062500 1 0 0 0 0 0 2 545178
-0.002320 -0.000763 0.120442 0.320049 0.762891 -0.441684 -0.062500 1 0 0 0 0 0 2 546173
-0.002320 -0.000763 0.120442 0.320031 0.762885 -0.441685 -0.062500 1 0 0 0 0 0 2 547191
-0.002320 -0.000763 0.120442 0.320037 0.762893 -0.441678 -0.062500 1 0 0 0 0 0 2 548197
-0.002320 -0.000763 0.120442 0.320038 0.762894 -0.441677 -0.062500 1 0 0 0 0 0 2 549174
-0.002320 -0.000763 0.120442 0.320029 0.762886 -0.441684 -0.062500 1 0 0 0 0 0 2 550171
-0.002320 -0.000763 0.120442 0.320040 0.762882 -0.441671 -0.062500 1 0 0 0 0 0 2 551191
-0.002320 -0.000763 0.120442 0.320030 0.762884 -0.441683 -0.062500 1 0 0 0 0 0 2 552197
-0.002320 -0.000763 0.120442 0.320036 0.762893 -0.441678 -0.062500 1 0 0 0 0 0 2 553182
-0.002320 -0.000763 0.120442 0.320029 0.762885 -0.441684 -0.062500 1 0 0 0 0 0 2 554195
-0.002320 -0.000763 0.120442 0.320036 0.762893 -0.441678 -0.062500 1 0 0 0 0 0 2 555233
-0.002320 -0.000763 0.120442 0.320037 0.762894 -0.441677 -0.062500 1 0 0 0 0 0 2 556195
-0.002320 -0.000763 0.120442 0.320041 0.762883 -0.441691 -0.062500 1 0 0 0 0 0 2 557180
-0.002320 -0.000763 0.120442 0.320038 0.762893 -0.441679 -0.062500 1 0 0 0 0 0 2 558195
-0.002320 -0.000763 0.120442 0.320038 0.762894 -0.441678 -0.062500 1 0 0 0 0 0 2 559209
-0.002320 -0.000763 0.120442 0.320030 0.762886 -0.441684 -0.062500 1 0 0 0 0 0 2 560179
-0.002320 -0.000763 0.120442 0.320040 0.762882 -0.441671 -0.062500 1 0 0 0 0 0 2 561194
-0.002320 -0.000763 0.120442 0.320030 0.762884 -0.441684 -0.062500 1 0 0 0 0 0 2 562177
-0.002320 -0.000763 0.120442 0.320037 0.762893 -0.441678 -0.062500 1 0 0 0 0 0 2 563208
-0.002320 -0.000763 0.120442 0.320037 0.762894 -0.441677 -0.062500 1 0 0 0 0 0 2 564179
-0.002320 -0.000763 0.120442 0.320029 0.762885 -0.441684 -0.062500 1 0 0 0 0 0 2 565192
-0.002320 -0.000763 0.120442 0.320036 0.762893 -0.441678 -0.062500 1 0 0 0 0 0 2 566178
-0.002320 -0.000763 0.120442 0.320029 0.762885 -0.441684 -0.062500 1 0 0 0 0 0 2 567230
-0.002320 -0.000763 0.120442 0.320036 0.762893 -0.441678 -0.062500 1 0 0 0 0 0 2 568114
-0.002320 -0.000763 0.120442 0.320049 0.762891 -0.441684 -0.062500 1 0 0 0 0 0 2 569122
-0.002320 -0.000763 0.120442 0.320034 0.762873 -0.441678 -0.062500 1 0 0 0 0 0 2 570113
-0.002320 -0.000763 0.120442 0.320037 0.762892 -0.441677 -0.062500 1 0 0 0 0 0 2 571122
-0.002320 -0.000763 0.120442 0.320029 0.762885 -0.441684 -0.062500 1 0 0 0 0 0 2 572112
-0.002320 -0.000763 0.120442 0.320037 0.762893 -0.441678 -0.062500 1 0 0 0 0 0 2 573122
-0.002320 -0.000763 0.120442 0.320037 0.762894 -0.441677 -0.062500 1 0 0 0 0 0 2 574113
-0.002320 -0.000763 0.120442 0.320029 0.762885 -0.441684 -0.062500 1 0 0 0 0 0 2 575122
-0.002320 -0.000763 0.120442 0.320036 0.762893 -0.441678 -0.062500 1 0 0 0 0 0 2 576122
-0.002320 -0.000763 0.120442 0.320029 0.762885 -0.441684 -0.062500 1 0 0 0 0 0 2 577113
-0.002320 -0.000763 0.120442 0.320036 0.762893 -0.441678 -0.062500 1 0 0 0 0 0 2 578121
-0.002320 -0.000763 0.120442 0.320037 0.762894 -0.441677 -0.062500 1 0 0 0 0 0 2 579113
-0.002320 -0.000763 0.120442 0.320041 0.762883 -0.441691 -0.062500 1 0 0 0 0 0 2 580246
-0.002320 -0.000763 0.120442 0.320041 0.762881 -0.441672 -0.062500 1 0 0 0 0 0 2 581122
-0.002320 -0.000763 0.120442 0.320030 0.762884 -0.441684 -0.062500 1 0 0 0 0 0 2 582121
-0.002320 -0.000763 0.120442 0.320037 0.762893 -0.441678 -0.062500 1 0 0 0 0 0 2 583117
-0.002320 -0.000763 0.120442 0.320038 0.762894 -0.441677 -0.062500 1 0 0 0 0 0 2 584103
-0.002320 -0.000763 0.120442 0.320029 0.762885 -0.441684 -0.062500 1 0 0 0 0 0 2 585129
-0.002320 -0.000763 0.120442 0.320037 0.762893 -0.441678 -0.062500 1 0 0 0 0 0 2 586118
-0.002320 -0.000763 0.120442 0.320029 0.762885 -0.441684 -0.062500 1 0 0 0 0 0 2 587135
-0.002320 -0.000763 0.120442 0.320036 0.762893 -0.441678 -0.062500 1 0 0 0 0 0 2 588130
-0.002320 -0.000763 0.120442 0.320037 0.762894 -0.441677 -0.062500 1 0 0 0 0 0 2 589130
-0.002320 -0.000763 0.120442 0.320029 0.762886 -0.441684 -0.062500 1 0 0 0 0 0 2 590130
-0.002320 -0.000763 0.120442 0.320039 0.762882 -0.441671 -0.062500 1 0 0 0 0 0 2 591132
-0.002320 -0.000763 0.120442 0.320041 0.762881 -0.441690 -0.062500 1 0 0 0 0 0 2 592100
-0.002320 -0.000763 0.120442 0.320038 0.762892 -0.441679 -0.062500 1 0 0 0 0 0 2 593128
-0.002320 -0.000763 0.120442 0.320038 0.762894 -0.441677 -0.062500 1 0 0 0 0 0 2 594124
-0.002320 -0.000763 0.120442 0.320029 0.762885 -0.441684 -0.062500 1 0 0 0 0 0 2 595135
-0.002320 -0.000763 0.120442 0.320037 0.762893 -0.441678 -0.062500 1 0 0 0 0 0 2 596267
-0.002320 -0.000763 0.120442 0.320029 0.762885 -0.441684 -0.062500 1 0 0 0 0 0 2 597141
-0.002320 -0.000763 0.120442 0.320036 0.762893 -0.441678 -0.062500 1 0 0 0 0 0 2 598122
-0.002320 -0.000763 0.120442 0.320037 0.762894 -0.441677 -0.062500 1 0 0 0 0 0 2 599139
-0.002320 -0.000763 0.120442 0.320032 0.762874 -0.441678 -0.062500 1 0 0 0 0 0 2 600139
-0.002320 -0.000763 0.120442 0.320037 0.762892 -0.441677 -0.062500 1 0 0 0 0 0 2 601139
-0.002320 -0.000763 0.120442 0.320041 0.762882 -0.441690 -0.062500 1 0 0 0 0 0 2 602119
-0.002320 -0.000763 0.120442 0.320038 0.762892 -0.441679 -0.062500 1 0 0 0 0 0 2 603139
-0.002320 -0.000763 0.120442 0.320038 0.762894 -0.441678 -0.062500 1 0 0 0 0 0 2 604262
-0.002320 -0.000763 0.120442 0.320030 0.762885 -0.441684 -0.062500 1 0 0 0 0 0 2 605139
-0.002320 -0.000763 0.120442 0.320037 0.762893 -0.441678 -0.062500 1 0 0 0 0 0 2 606137
-0.002320 -0.000763 0.120442 0.320029 0.762885 -0.441685 -0.062500 1 0 0 0 0 0 2 607263
-0.002320 -0.000763 0.120442 0.320036 0.762893 -0.441678 -0.062500 1 0 0 0 0 0 2 608261
-0.002320 -0.000763 0.120442 0.320041 0.762882 -0.441671 -0.062500 1 0 0 0 0 0 2 609119
-0.002320 -0.000763 0.120442 0.320030 0.762884 -0.441683 -0.062500 1 0 0 0 0 0 2 610138
-0.002320 -0.000763 0.120442 0.320036 0.762893 -0.441678 -0.062500 1 0 0 0 0 0 2 611267
-0.002320 -0.000763 0.120442 0.320029 0.762885 -0.441684 -0.062500 1 0 0 0 0 0 2 612137
-0.002320 -0.000763 0.120442 0.320036 0.762893 -0.441678 -0.062500 1 0 0 0 0 0 2 613243
-0.002320 -0.000763 0.120442 0.320049 0.762891 -0.441684 -0.062500 1 0 0 0 0 0 2 614262
-0.002320 -0.000763 0.120442 0.320031 0.762885 -0.441685 -0.062500 1 0 0 0 0 0 2 615262
-0.002320 -0.000763 0.120442 0.320037 0.762893 -0.441678 -0.062500 1 0 0 0 0 0 2 616262
-0.002320 -0.000763 0.120442 0.320038 0.762894 -0.441677 -0.062500 1 0 0 0 0 0 2 617243
-0.002320 -0.000763 0.120442 0.320029 0.762886 -0.441684 -0.062500 1 0 0 0 0 0 2 618260
-0.002320 -0.000763 0.120442 0.320040 0.762882 -0.441671 -0.062500 1 0 0 0 0 0 2 619264
-0.002320 -0.000763 0.120442 0.320030 0.762884 -0.441683 -0.062500 1 0 0 0 0 0 2 620261
-0.002320 -0.000763 0.120442 0.320037 0.762893 -0.441678 -0.062500 1 0 0 0 0 0 2 621140
-0.002320 -0.000763 0.120442 0.320029 0.762885 -0.441684 -0.062500 1 0 0 0 0 0 2 622254
-0.002320 -0.000763 0.120442 0.320036 0.762893 -0.441678 -0.062500 1 0 0 0 0 0 2 623265
-0.002320 -0.000763 0.120442 0.320037 0.762894 -0.441677 -0.062500 1 0 0 0 0 0 2 624139
-0.002320 -0.000763 0.120442 0.320041 0.762883 -0.441691 -0.062500 1 0 0 0 0 0 2 625236
-0.002320 -0.000763 0.120442 0.320038 0.762893 -0.441679 -0.062500 1 0 0 0 0 0 2 626136
-0.002320 -0.000763 0.120442 0.320038 0.762894 -0.441678 -0.062500 1 0 0 0 0 0 2 627265
-0.002320 -0.000763 0.120442 0.320033 0.762874 -0.441678 -0.062500 1 0 0 0 0 0 2 628263
-0.002320 -0.000763 0.120442 0.320037 0.762892 -0.441677 -0.062500 1 0 0 0 0 0 2 629264
-0.002320 -0.000763 0.120442 0.320029 0.762885 -0.441684 -0.062500 1 0 0 0 0 0 2 630262
-0.002320 -0.000763 0.120442 0.320037 0.762893 -0.441678 -0.062500 1 0 0 0 0 0 2 631263
-0.002320 -0.000763 0.120442 0.320029 0.762885 -0.441684 -0.062500 1 0 0 0 0 0 2 632261
-0.002320 -0.000763 0.120442 0.320036 0.762893 -0.441678 -0.062500 1 0 0 0 0 0 2 633259
-0.002320 -0.000763 0.120442 0.320037 0.762894 -0.441677 -0.062500 1 0 0 0 0 0 2 634261
-0.002320 -0.000763 0.120442 0.320029 0.762886 -0.441684 -0.062500 1 0 0 0 0 0 2 635255
-0.002320 -0.000763 0.120442 0.320036 0.762893 -0.441678 -0.062500 1 0 0 0 0 0 2 636260
-0.002320 -0.000763 0.120442 0.320049 0.762892 -0.441684 -0.062500 1 0 0 0 0 0 2 637251
-0.002320 -0.000763 0.120442 0.320034 0.762873 -0.441678 -0.062500 1 0 0 0 0 0 2 638259
-0.002320 -0.000763 0.120442 0.320037 0.762892 -0.441677 -0.062500 1 0 0 0 0 0 2 639250
-0.002320 -0.000763 0.120442 0.320030 0.762885 -0.441684 -0.062500 1 0 0 0 0 0 2 640245
-0.002333 -0.000776 0.120431 0.498089 0.953185 -0.288730 -0.062500 1 0 0 0 0 0 2 641236
-0.002339 -0.000783 0.120427 0.439604 0.889765 -0.363250 -0.062500 1 0 0 0 0 0 2 642245
-0.002342 -0.000787 0.120426 0.394858 0.841931 -0.402010 -0.062500 1 0 0 0 0 0 2 643245
-0.002344 -0.000788 0.120425 0.370665 0.816298 -0.416786 -0.062500 1 0 0 0 0 0 2 644236
-0.002345 -0.000789 0.120425 0.358299 0.803279 -0.422067 -0.062500 1 0 0 0 0 0 2 645243
-0.002345 -0.000790 0.120425 0.352053 0.796737 -0.423926 -0.062500 1 0 0 0 0 0 2 646235
-0.002346 -0.000790 0.120425 0.348906 0.793465 -0.424568 -0.062500 1 0 0 0 0 0 2 647245
-0.002346 -0.000790 0.120425 0.347347 0.791823 -0.424796 -0.062500 1 0 0 0 0 0 2 648235
-0.002346 -0.000790 0.120425 0.346548 0.790996 -0.424863 -0.062500 1 0 0 0 0 0 2 649244
-0.002346 -0.000790 0.120425 0.346144 0.790587 -0.424895 -0.062500 1 0 0 0 0 0 2 650236
-0.002346 -0.000790 0.120425 0.345960 0.790379 -0.424912 -0.062500 1 0 0 0 0 0 2 651246
-0.002346 -0.000790 0.120425 0.345856 0.790283 -0.424917 -0.062500 1 0 0 0 0 0 2 652111
-0.002346 -0.000790 0.120425 0.345808 0.790235 -0.424913 -0.062500 1 0 0 0 0 0 2 653244
-0.002346 -0.000790 0.120425 0.345781 0.790206 -0.424913 -0.062500 1 0 0 0 0 0 2 654270
-0.002346 -0.000790 0.120425 0.345762 0.790187 -0.424907 -0.062500 1 0 0 0 0 0 2 655250
-0.002346 -0.000790 0.120425 0.345753 0.790177 -0.424913 -0.062500 1 0 0 0 0 0 2 656242
-0.002346 -0.000790 0.120425 0.345751 0.790176 -0.424914 -0.062500 1 0 0 0 0 0 2 657130
-0.002346 -0.000790 0.120425 0.345759 0.790185 -0.424907 -0.062500 1 0 0 0 0 0 2 658253
-0.002346 -0.000790 0.120425 0.345765 0.790174 -0.424920 -0.062500 1 0 0 0 0 0 2 659245
-0.002346 -0.000790 0.120425 0.345753 0.790176 -0.424915 -0.062500 1 0 0 0 0 0 2 660257
-0.002346 -0.000790 0.120425 0.345752 0.790176 -0.424915 -0.062500 1 0 0 0 0 0 2 661246
-0.002346 -0.000790 0.120425 0.345752 0.790176 -0.424915 -0.062500 1 0 0 0 0 0 2 662253
-0.002346 -0.000790 0.120425 0.345763 0.790173 -0.424901 -0.062500 1 0 0 0 0 0 2 663254
-0.002346 -0.000790 0.120425 0.345753 0.790176 -0.424913 -0.062500 1 0 0 0 0 0 2 664247
-0.002346 -0.000790 0.120425 0.345752 0.790176 -0.424914 -0.062500 1 0 0 0 0 0 2 665097
-0.002346 -0.000790 0.120425 0.345752 0.790176 -0.424914 -0.062500 1 0 0 0 0 0 2 666241
-0.002346 -0.000790 0.120425 0.345752 0.790176 -0.424914 -0.062500 1 0 0 0 0 0 2 667253
-0.002346 -0.000790 0.120425 0.345751 0.790176 -0.424914 -0.062500 1 0 0 0 0 0 2 668255
-0.002346 -0.000790 0.120425 0.345759 0.790185 -0.424907 -0.062500 1 0 0 0 0 0 2 669259
-0.002346 -0.000790 0.120425 0.345765 0.790174 -0.424920 -0.062500 1 0 0 0 0 0 2 670256
-0.002346 -0.000790 0.120425 0.345753 0.790176 -0.424915 -0.062500 1 0 0 0 0 0 2 671257
-0.002346 -0.000790 0.120425 0.345752 0.790176 -0.424915 -0.062500 1 0 0 0 0 0 2 672246
-0.002346 -0.000790 0.120425 0.345755 0.790164 -0.424908 -0.062500 1 0 0 0 0 0 2 673246
-0.002346 -0.000790 0.120425 0.345752 0.790174 -0.424914 -0.062500 1 0 0 0 0 0 2 674240
-0.002346 -0.000790 0.120425 0.345760 0.790184 -0.424907 -0.062500 1 0 0 0 0 0 2 675247
-0.002346 -0.000790 0.120425 0.345753 0.790177 -0.424913 -0.062500 1 0 0 0 0 0 2 676252
-0.002346 -0.000790 0.120425 0.345752 0.790176 -0.424914 -0.062500 1 0 0 0 0 0 2 677253
-0.002346 -0.000790 0.120425 0.345752 0.790176 -0.424914 -0.062500 1 0 0 0 0 0 2 678250
-0.002346 -0.000790 0.120425 0.345751 0.790176 -0.424914 -0.062500 1 0 0 0 0 0 2 679254
-0.002346 -0.000790 0.120425 0.345759 0.790185 -0.424907 -0.062500 1 0 0 0 0 0 2 680249
-0.002346 -0.000790 0.120425 0.345765 0.790175 -0.424920 -0.062500 1 0 0 0 0 0 2 681252
-0.002346 -0.000790 0.120425 0.345753 0.790176 -0.424915 -0.062500 1 0 0 0 0 0 2 682249
-0.002346 -0.000790 0.120425 0.345756 0.790164 -0.424908 -0.062500 1 0 0 0 0 0 2 683253
-0.002346 -0.000790 0.120425 0.345752 0.790174 -0.424914 -0.062500 1 0 0 0 0 0 2 684226
-0.002346 -0.000790 0.120425 0.345752 0.790175 -0.424914 -0.062500 1 0 0 0 0 0 2 685241
-0.002346 -0.000790 0.120425 0.345760 0.790184 -0.424907 -0.062500 1 0 0 0 0 0 2 686252
-0.002346 -0.000790 0.120425 0.345753 0.790177 -0.424913 -0.062500 1 0 0 0 0 0 2 687251
-0.002346 -0.000790 0.120425 0.345752 0.790176 -0.424914 -0.062500 1 0 0 0 0 0 2 688251
-0.002346 -0.000790 0.120425 0.345752 0.790176 -0.424914 -0.062500 1 0 0 0 0 0 2 689249
-0.002346 -0.000790 0.120425 0.345751 0.790176 -0.424914 -0.062500 1 0 0 0 0 0 2 690251
-0.002346 -0.000790 0.120425 0.345760 0.790185 -0.424907 -0.062500 1 0 0 0 0 0 2 691251
-0.002346 -0.000790 0.120425 0.345752 0.790178 -0.424913 -0.062500 1 0 0 0 0 0 2 692251
-0.002346 -0.000790 0.120425 0.345767 0.790162 -0.424914 -0.062500 1 0 0 0 0 0 2 693250
-0.002346 -0.000790 0.120425 0.345754 0.790174 -0.424914 -0.062500 1 0 0 0 0 0 2 694251
-0.002346 -0.000790 0.120425 0.345752 0.790176 -0.424914 -0.062500 1 0 0 0 0 0 2 695239
-0.002346 -0.000790 0.120425 0.345752 0.790176 -0.424914 -0.062500 1 0 0 0 0 0 2 696262
-0.002346 -0.000790 0.120425 0.345760 0.790185 -0.424907 -0.062500 1 0 0 0 0 0 2 697266
-0.002346 -0.000790 0.120425 0.345753 0.790177 -0.424914 -0.062500 1 0 0 0 0 0 2 698258
-0.002358 -0.000804 0.120414 0.523703 0.980363 -0.271842 -0.062500 1 0 0 0 0 0 2 699262
-0.002365 -0.000811 0.120410 0.465267 0.916995 -0.346417 -0.062500 1 0 0 0 0 0 2 700259
-0.002368 -0.000814 0.120409 0.420548 0.869188 -0.385212 -0.062500 1 0 0 0 0 0 2 701251
-0.002370 -0.000816 0.120408 0.396367 0.843568 -0.400006 -0.062500 1 0 0 0 0 0 2 702259
-0.002371 -0.000817 0.120408 0.384015 0.830563 -0.405289 -0.062500 1 0 0 0 0 0 2 703260
-0.002371 -0.000817 0.120408 0.377764 0.824017 -0.407139 -0.062500 1 0 0 0 0 0 2 704258
-0.002371 -0.000817 0.120408 0.374618 0.820744 -0.407782 -0.062500 1 0 0 0 0 0 2 705259
-0.002371 -0.000817 0.120408 0.373051 0.819095 -0.408018 -0.062500 1 0 0 0 0 0 2 706259
-0.002371 -0.000817 0.120408 0.372251 0.818266 -0.408086 -0.062500 1 0 0 0 0 0 2 707250
-0.002371 -0.000817 0.120408 0.371867 0.817863 -0.408119 -0.062500 1 0 0 0 0 0 2 708258
-0.002371 -0.000817 0.120408 0.371661 0.817662 -0.408122 -0.062500 1 0 0 0 0 0 2 709247
-0.002371 -0.000817 0.120408 0.371567 0.817564 -0.408132 -0.062500 1 0 0 0 0 0 2 710247
-0.002371 -0.000817 0.120408 0.371512 0.817507 -0.408135 -0.062500 1 0 0 0 0 0 2 711258
-0.002371 -0.000817 0.120408 0.371484 0.817477 -0.408137 -0.062500 1 0 0 0 0 0 2 712233
-0.002371 -0.000817 0.120408 0.371474 0.817467 -0.408124 -0.062500 1 0 0 0 0 0 2 713243
-0.002371 -0.000817 0.120408 0.371477 0.817455 -0.408136 -0.062500 1 0 0 0 0 0 2 714233
-0.002371 -0.000817 0.120408 0.371466 0.817456 -0.408131 -0.062500 1 0 0 0 0 0 2 715242
-0.002371 -0.000817 0.120408 0.371465 0.817457 -0.408130 -0.062500 1 0 0 0 0 0 2 716233
-0.002371 -0.000817 0.120408 0.371465 0.817457 -0.408130 -0.062500 1 0 0 0 0 0 2 717242
-0.002371 -0.000817 0.120408 0.371465 0.817457 -0.408130 -0.062500 1 0 0 0 0 0 2 718234
-0.002371 -0.000817 0.120408 0.371465 0.817458 -0.408130 -0.062500 1 0 0 0 0 0 2 719242
-0.002371 -0.000817 0.120408 0.371457 0.817449 -0.408137 -0.062500 1 0 0 0 0 0 2 720233
-0.002371 -0.000817 0.120408 0.371464 0.817457 -0.408131 -0.062500 1 0 0 0 0 0 2 721242
-0.002371 -0.000817 0.120408 0.371464 0.817458 -0.408130 -0.062500 1 0 0 0 0 0 2 722234
-0.002371 -0.000817 0.120408 0.371468 0.817446 -0.408123 -0.062500 1 0 0 0 0 0 2 723242
-0.002371 -0.000817 0.120408 0.371469 0.817445 -0.408142 -0.062500 1 0 0 0 0 0 2 724232
-0.002371 -0.000817 0.120408 0.371466 0.817456 -0.408131 -0.062500 1 0 0 0 0 0 2 725242
-0.002371 -0.000817 0.120408 0.371465 0.817457 -0.408130 -0.062500 1 0 0 0 0 0 2 726242
-0.002371 -0.000817 0.120408 0.371465 0.817457 -0.408130 -0.062500 1 0 0 0 0 0 2 727238
-0.002371 -0.000817 0.120408 0.371457 0.817449 -0.408137 -0.062500 1 0 0 0 0 0 2 728245
-0.002371 -0.000817 0.120408 0.371464 0.817457 -0.408131 -0.062500 1 0 0 0 0 0 2 729243
-0.002371 -0.000817 0.120408 0.371465 0.817458 -0.408130 -0.062500 1 0 0 0 0 0 2 730233
-0.002371 -0.000817 0.120408 0.371465 0.817458 -0.408130 -0.062500 1 0 0 0 0 0 2 731249
-0.002384 -0.000831 0.120397 0.549306 1.007530 -0.254942 -0.062500 1 0 0 0 0 0 2 732241
-0.002391 -0.000838 0.120393 0.490931 0.944210 -0.329579 -0.062500 1 0 0 0 0 0 2 733255
-0.002394 -0.000841 0.120392 0.446229 0.896434 -0.368401 -0.062500 1 0 0 0 0 0 2 734250
-0.002396 -0.000843 0.120392 0.422068 0.870835 -0.383205 -0.062500 1 0 0 0 0 0 2 735252
-0.002396 -0.000844 0.120391 0.409705 0.857820 -0.388491 -0.062500 1 0 0 0 0 0 2 736251
-0.002397 -0.000844 0.120391 0.403455 0.851274 -0.390345 -0.062500 1 0 0 0 0 0 2 737250
-0.002397 -0.000845 0.120391 0.400322 0.847999 -0.390997 -0.062500 1 0 0 0 0 0 2 738247
-0.002397 -0.000845 0.120391 0.398740 0.846364 -0.391215 -0.062500 1 0 0 0 0 0 2 739250
-0.002397 -0.000845 0.120391 0.397959 0.845544 -0.391301 -0.062500 1 0 0 0 0 0 2 740248
-0.002397 -0.000845 0.120391 0.397549 0.845128 -0.391323 -0.062500 1 0 0 0 0 0 2 741252
-0.002397 -0.000845 0.120391 0.397360 0.844930 -0.391325 -0.062500 1 0 0 0 0 0 2 742255
-0.002397 -0.000845 0.120391 0.397260 0.844825 -0.391342 -0.062500 1 0 0 0 0 0 2 743256
-0.002397 -0.000845 0.120391 0.397213 0.844775 -0.391339 -0.062500 1 0 0 0 0 0 2 744223
-0.002397 -0.000845 0.120391 0.397189 0.844735 -0.391333 -0.062500 1 0 0 0 0 0 2 745220
-0.002397 -0.000845 0.120391 0.397180 0.844723 -0.391339 -0.062500 1 0 0 0 0 0 2 746220
-0.002397 -0.000845 0.120391 0.397167 0.844725 -0.391334 -0.062500 1 0 0 0 0 0 2 747251
-0.002397 -0.000845 0.120391 0.397158 0.844717 -0.391340 -0.062500 1 0 0 0 0 0 2 748246
-0.002397 -0.000845 0.120391 0.397165 0.844725 -0.391334 -0.062500 1 0 0 0 0 0 2 749247
-0.002397 -0.000845 0.120391 0.397158 0.844717 -0.391340 -0.062500 1 0 0 0 0 0 2 750249
-0.002397 -0.000845 0.120391 0.397157 0.844716 -0.391341 -0.062500 1 0 0 0 0 0 2 751249
-0.002397 -0.000845 0.120391 0.397165 0.844725 -0.391334 -0.062500 1 0 0 0 0 0 2 752241
-0.002397 -0.000845 0.120391 0.397158 0.844717 -0.391340 -0.062500 1 0 0 0 0 0 2 753244
-0.002397 -0.000845 0.120391 0.397157 0.844716 -0.391341 -0.062500 1 0 0 0 0 0 2 754248
-0.002397 -0.000845 0.120391 0.397164 0.844725 -0.391334 -0.062500 1 0 0 0 0 0 2 755250
-0.002397 -0.000845 0.120391 0.397170 0.844715 -0.391346 -0.062500 1 0 0 0 0 0 2 756248
-0.002397 -0.000845 0.120391 0.397158 0.844716 -0.391342 -0.062500 1 0 0 0 0 0 2 757250
-0.002397 -0.000845 0.120391 0.397165 0.844725 -0.391334 -0.062500 1 0 0 0 0 0 2 758250
-0.002397 -0.000845 0.120391 0.397158 0.844718 -0.391340 -0.062500 1 0 0 0 0 0 2 759250
-0.002397 -0.000845 0.120391 0.397157 0.844717 -0.391341 -0.062500 1 0 0 0 0 0 2 760248
-0.002397 -0.000845 0.120391 0.397165 0.844726 -0.391334 -0.062500 1 0 0 0 0 0 2 761248
-0.002397 -0.000845 0.120391 0.397157 0.844718 -0.391340 -0.062500 1 0 0 0 0 0 2 762248
-0.002378 -0.000849 0.120381 0.131894 0.906485 -0.252898 -0.062500 1 0 0 0 0 0 2 763249
-0.002382 -0.000865 0.120367 0.400004 1.076200 -0.167057 -0.062500 1 0 0 0 0 0 2 764248
-0.002383 -0.000873 0.120362 0.408347 0.997419 -0.276863 -0.062500 1 0 0 0 0 0 2 765248
-0.002384 -0.000877 0.120360 0.398915 0.941274 -0.329078 -0.062500 1 0 0 0 0 0 2 766248
-0.002385 -0.000879 0.120360 0.392489 0.911372 -0.348658 -0.062500 1 0 0 0 0 0 2 767250
-0.002385 -0.000880 0.120359 0.388960 0.896194 -0.355617 -0.062500 1 0 0 0 0 0 2 768235
-0.002385 -0.000880 0.120359 0.387134 0.888566 -0.358064 -0.062500 1 0 0 0 0 0 2 769246
-0.002385 -0.000881 0.120359 0.386192 0.884744 -0.358904 -0.062500 1 0 0 0 0 0 2 770250
-0.002385 -0.000881 0.120359 0.385713 0.882821 -0.359203 -0.062500 1 0 0 0 0 0 2 771249
-0.002385 -0.000881 0.120359 0.385471 0.881857 -0.359303 -0.062500 1 0 0 0 0 0 2 772249
-0.002385 -0.000881 0.120359 0.385357 0.881390 -0.359345 -0.062500 1 0 0 0 0 0 2 773245
-0.002385 -0.000881 0.120359 0.385300 0.881142 -0.359353 -0.062500 1 0 0 0 0 0 2 774248
-0.002385 -0.000881 0.120359 0.385266 0.881018 -0.359362 -0.062500 1 0 0 0 0 0 2 775250
-0.002385 -0.000881 0.120359 0.385242 0.880973 -0.359357 -0.062500 1 0 0 0 0 0 2 776238
-0.002385 -0.000881 0.120359 0.385243 0.880928 -0.359364 -0.062500 1 0 0 0 0 0 2 777247
-0.002385 -0.000881 0.120359 0.385236 0.880916 -0.359372 -0.062500 1 0 0 0 0 0 2 778218
-0.002385 -0.000881 0.120359 0.385226 0.880906 -0.359360 -0.062500 1 0 0 0 0 0 2 779250
-0.002385 -0.000881 0.120359 0.385237 0.880903 -0.359365 -0.062500 1 0 0 0 0 0 2 780229
-0.002385 -0.000881 0.120359 0.385226 0.880905 -0.359359 -0.062500 1 0 0 0 0 0 2 781232
-0.002385 -0.000881 0.120359 0.385237 0.880903 -0.359365 -0.062500 1 0 0 0 0 0 2 782241
-0.002385 -0.000881 0.120359 0.385226 0.880906 -0.359359 -0.062500 1 0 0 0 0 0 2 783236
-0.002385 -0.000881 0.120359 0.385237 0.880903 -0.359365 -0.062500 1 0 0 0 0 0 2 784245
-0.002385 -0.000881 0.120359 0.385226 0.880906 -0.359359 -0.062500 1 0 0 0 0 0 2 785253
-0.002385 -0.000881 0.120359 0.385237 0.880904 -0.359365 -0.062500 1 0 0 0 0 0 2 786245
-0.002385 -0.000881 0.120359 0.385226 0.880906 -0.359359 -0.062500 1 0 0 0 0 0 2 787255
-0.002385 -0.000881 0.120359 0.385237 0.880904 -0.359365 -0.062500 1 0 0 0 0 0 2 788255
-0.002385 -0.000881 0.120359 0.385226 0.880907 -0.359359 -0.062500 1 0 0 0 0 0 2 789244
-0.002385 -0.000881 0.120359 0.385241 0.880892 -0.359358 -0.062500 1 0 0 0 0 0 2 790254
-0.002385 -0.000881 0.120359 0.385227 0.880905 -0.359358 -0.062500 1 0 0 0 0 0 2 791246
-0.002385 -0.000881 0.120359 0.385238 0.880903 -0.359364 -0.062500 1 0 0 0 0 0 2 792254
-0.002385 -0.000881 0.120359 0.385227 0.880906 -0.359359 -0.062500 1 0 0 0 0 0 2 793254
-0.002385 -0.000881 0.120359 0.385238 0.880904 -0.359364 -0.062500 1 0 0 0 0 0 2 794244
-0.002385 -0.000881 0.120359 0.385227 0.880907 -0.359359 -0.062500 1 0 0 0 0 0 2 795256
-0.002385 -0.000881 0.120359 0.385238 0.880904 -0.359364 -0.062500 1 0 0 0 0 0 2 796230
-0.002385 -0.000881 0.120359 0.385227 0.880907 -0.359359 -0.062500 1 0 0 0 0 0 2 797240
-0.002385 -0.000881 0.120359 0.385229 0.880896 -0.359372 -0.062500 1 0 0 0 0 0 2 798238
-0.002385 -0.000881 0.120359 0.385229 0.880894 -0.359353 -0.062500 1 0 0 0 0 0 2 799254
-0.002385 -0.000881 0.120359 0.385238 0.880902 -0.359364 -0.062500 1 0 0 0 0 0 2 800241
-0.002385 -0.000881 0.120359 0.385227 0.880906 -0.359359 -0.062500 1 0 0 0 0 0 2 801230
-0.002385 -0.000881 0.120359 0.385238 0.880904 -0.359364 -0.062500 1 0 0 0 0 0 2 802239
-0.002385 -0.000881 0.120359 0.385239 0.880903 -0.359365 -0.062500 1 0 0 0 0 0 2 803239
-0.002385 -0.000881 0.120359 0.385227 0.880906 -0.359359 -0.062500 1 0 0 0 0 0 2 804249
-0.002385 -0.000881 0.120359 0.385238 0.880904 -0.359365 -0.062500 1 0 0 0 0 0 2 805223
-0.002385 -0.000881 0.120359 0.385227 0.880907 -0.359359 -0.062500 1 0 0 0 0 0 2 806250
-0.002385 -0.000881 0.120359 0.385238 0.880904 -0.359365 -0.062500 1 0 0 0 0 0 2 807239
-0.002385 -0.000881 0.120359 0.385227 0.880907 -0.359359 -0.062500 1 0 0 0 0 0 2 808236
-0.002385 -0.000881 0.120359 0.385238 0.880904 -0.359365 -0.062500 1 0 0 0 0 0 2 809234
-0.002385 -0.000881 0.120359 0.385222 0.880886 -0.359359 -0.062500 1 0 0 0 0 0 2 810235
-0.002385 -0.000881 0.120359 0.385237 0.880901 -0.359365 -0.062500 1 0 0 0 0 0 2 811240
-0.002385 -0.000881 0.120359 0.385227 0.880906 -0.359359 -0.062500 1 0 0 0 0 0 2 812236
-0.002385 -0.000881 0.120359 0.385238 0.880904 -0.359365 -0.062500 1 0 0 0 0 0 2 813235
-0.002385 -0.000881 0.120359 0.385227 0.880906 -0.359359 -0.062500 1 0 0 0 0 0 2 814234
-0.002385 -0.000881 0.120359 0.385238 0.880904 -0.359365 -0.062500 1 0 0 0 0 0 2 815237
-0.002385 -0.000881 0.120359 0.385227 0.880907 -0.359359 -0.062500 1 0 0 0 0 0 2 816234
-0.002385 -0.000881 0.120359 0.385238 0.880904 -0.359365 -0.062500 1 0 0 0 0 0 2 817234
-0.002385 -0.000881 0.120359 0.385227 0.880907 -0.359359 -0.062500 1 0 0 0 0 0 2 818243
-0.002385 -0.000881 0.120359 0.385241 0.880892 -0.359358 -0.062500 1 0 0 0 0 0 2 819240
-0.002385 -0.000881 0.120359 0.385219 0.880896 -0.359365 -0.062500 1 0 0 0 0 0 2 820241
-0.002385 -0.000881 0.120359 0.385237 0.880902 -0.359365 -0.062500 1 0 0 0 0 0 2 821234
-0.002385 -0.000881 0.120359 0.385227 0.880906 -0.359359 -0.062500 1 0 0 0 0 0 2 822236
-0.002385 -0.000881 0.120359 0.385238 0.880904 -0.359365 -0.062500 1 0 0 0 0 0 2 823317
-0.002385 -0.000881 0.120359 0.385227 0.880906 -0.359359 -0.062500 1 0 0 0 0 0 2 824314
-0.002385 -0.000881 0.120359 0.385238 0.880904 -0.359365 -0.062500 1 0 0 0 0 0 2 825319
-0.002385 -0.000881 0.120359 0.385227 0.880907 -0.359359 -0.062500 1 0 0 0 0 0 2 826346
-0.002385 -0.000881 0.120359 0.385238 0.880904 -0.359365 -0.062500 1 0 0 0 0 0 2 827314
-0.002385 -0.000881 0.120359 0.385227 0.880907 -0.359359 -0.062500 1 0 0 0 0 0 2 828324
-0.002385 -0.000881 0.120359 0.385241 0.880892 -0.359358 -0.062500 1 0 0 0 0 0 2 829288
-0.002385 -0.000881 0.120359 0.385227 0.880905 -0.359358 -0.062500 1 0 0 0 0 0 2 830289
-0.002385 -0.000881 0.120359 0.385230 0.880895 -0.359371 -0.062500 1 0 0 0 0 0 2 831290
-0.002385 -0.000881 0.120359 0.385226 0.880905 -0.359360 -0.062500 1 0 0 0 0 0 2 832288
-0.002385 -0.000881 0.120359 0.385237 0.880903 -0.359365 -0.062500 1 0 0 0 0 0 2 833327
-0.002385 -0.000881 0.120359 0.385227 0.880906 -0.359359 -0.062500 1 0 0 0 0 0 2 834310
-0.002385 -0.000881 0.120359 0.385238 0.880904 -0.359365 -0.062500 1 0 0 0 0 0 2 835324
-0.002385 -0.000881 0.120359 0.385227 0.880907 -0.359359 -0.062500 1 0 0 0 0 0 2 836289
-0.002385 -0.000881 0.120359 0.385238 0.880904 -0.359365 -0.062500 1 0 0 0 0 0 2 837290
-0.002385 -0.000881 0.120359 0.385230 0.880895 -0.359352 -0.062500 1 0 0 0 0 0 2 838287
-0.002385 -0.000881 0.120359 0.385238 0.880902 -0.359364 -0.062500 1 0 0 0 0 0 2 839292
-0.002385 -0.000881 0.120359 0.385227 0.880906 -0.359358 -0.062500 1 0 0 0 0 0 2 840312
-0.002385 -0.000881 0.120359 0.385238 0.880904 -0.359364 -0.062500 1 0 0 0 0 0 2 841287
-0.002385 -0.000881 0.120359 0.385231 0.880895 -0.359372 -0.062500 1 0 0 0 0 0 2 842287
-0.002385 -0.000881 0.120359 0.385226 0.880905 -0.359360 -0.062500 1 0 0 0 0 0 2 843315
-0.002385 -0.000881 0.120359 0.385225 0.880906 -0.359359 -0.062500 1 0 0 0 0 0 2 844322
-0.002385 -0.000881 0.120359 0.385237 0.880904 -0.359365 -0.062500 1 0 0 0 0 0 2 845317
-0.002385 -0.000881 0.120359 0.385226 0.880907 -0.359359 -0.062500 1 0 0 0 0 0 2 846297
-0.002385 -0.000881 0.120359 0.385237 0.880904 -0.359365 -0.062500 1 0 0 0 0 0 2 847318
-0.002385 -0.000881 0.120359 0.385230 0.880895 -0.359352 -0.062500 1 0 0 0 0 0 2 848323
-0.002385 -0.000881 0.120359 0.385238 0.880902 -0.359364 -0.062500 1 0 0 0 0 0 2 849289
-0.002385 -0.000881 0.120359 0.385239 0.880903 -0.359365 -0.062500 1 0 0 0 0 0 2 850321
-0.002385 -0.000881 0.120359 0.385227 0.880906 -0.359359 -0.062500 1 0 0 0 0 0 2 851313
-0.002398 -0.000894 0.120348 0.562925 1.070768 -0.205982 -0.062500 1 0 0 0 0 0 2 852288
-0.002404 -0.000901 0.120345 0.039557 0.076875 -0.280730 -0.062500 0 0 0 0 0 0 2 853289
-0.002408 -0.000905 0.120343 -0.008344 0.025748 -0.319593 -0.062500 0 0 0 0 0 0 2 854290
-0.002409 -0.000906 0.120343 -0.034134 -0.001568 -0.334411 -0.062500 0 0 0 0 0 0 2 855291
-0.002410 -0.000907 0.120343 -0.047316 -0.015424 -0.339696 -0.062500 0 0 0 0 0 0 2 856288
-0.002410 -0.000908 0.120343 -0.053962 -0.022397 -0.341562 -0.062500 0 0 0 0 0 0 2 857287
-0.002405 -0.000926 0.120353 -0.126489 0.212501 -0.487349 -0.062500 0 0 0 0 0 0 2 858298
-0.002415 -0.000949 0.120346 0.063200 0.291121 -0.263219 -0.062500 0 0 0 0 0 0 2 859312
-0.002420 -0.000960 0.120343 0.017761 0.151151 -0.301337 -0.062500 0 0 0 0 0 0 2 860311
-0.002436 -0.000980 0.120331 0.145323 0.239155 -0.172619 -0.062500 0 0 0 0 0 0 2 861295
-0.002451 -0.001021 0.120326 0.155924 0.537848 -0.248551 -0.062500 0 0 0 0 0 0 2 862310
-0.002458 -0.001042 0.120325 0.059466 0.297734 -0.295091 -0.062500 0 0 0 0 0 0 2 863297
-0.002475 -0.001066 0.120313 0.162494 0.312860 -0.159549 -0.062500 0 0 0 0 0 0 2 864310
-0.002496 -0.001092 0.120298 0.231962 0.335368 -0.087155 -0.062500 0 0 0 0 0 0 2 865294
-0.002519 -0.001118 0.120282 0.268650 0.348114 -0.049395 -0.062500 0 0 0 0 0 0 2 866308
-0.002544 -0.001145 0.120265 0.287262 0.354619 -0.024950 -0.062500 0 0 0 0 0 0 2 867297
-0.002569 -0.001172 0.120248 0.282838 0.354869 -0.005257 -0.062500 0 0 0 0 0 0 2 868238
-0.002581 -0.001185 0.120242 0.123172 0.180962 -0.141706 -0.062500 0 0 0 0 0 0 2 869228
-0.002600 -0.001205 0.120229 0.189864 0.251277 -0.049113 -0.062500 0 0 0 0 0 0 2 870237
-0.002622 -0.001229 0.120214 0.238668 0.302504 0.007208 -0.062500 0 0 0 0 0 0 2 871235
-0.002628 -0.001259 0.120219 0.031668 0.393372 -0.259744 -0.062500 0 0 0 0 0 0 2 872238
-0.002644 -0.001288 0.120209 0.131460 0.378821 -0.091434 -0.062500 0 0 0 0 0 0 2 873228
-0.002664 -0.001316 0.120195 0.205892 0.367332 0.003315 -0.062500 0 0 0 0 0 0 2 874229
-0.002682 -0.001362 0.120189 0.176787 0.600288 -0.094050 -0.062500 0 0 0 0 0 0 2 875237
-0.002691 -0.001385 0.120187 0.059724 0.326107 -0.151061 -0.062500 0 0 0 0 0 0 2 876228
-0.002708 -0.001410 0.120175 0.154300 0.324587 -0.018171 -0.062500 0 0 0 0 0 0 2 877228
-0.002717 -0.001422 0.120171 0.054360 0.163195 -0.101898 -0.062500 0 0 0 0 0 0 2 878237
-0.002728 -0.001460 0.120169 0.083298 0.479827 -0.132464 -0.062500 0 0 0 0 0 0 2 879228
-0.002734 -0.001479 0.120168 0.010811 0.263852 -0.153957 -0.062500 0 0 0 0 0 0 2 880237
-0.002750 -0.001502 0.120157 0.124038 0.293129 -0.007093 -0.062500 0 0 0 0 0 0 2 881237
-0.002770 -0.001527 0.120142 0.181831 0.321095 0.069587 -0.062500 0 0 0 0 0 0 2 882228
-0.002775 -0.001558 0.120147 -0.010627 0.402075 -0.190250 -0.062500 0 0 0 0 0 0 2 883229
-0.002790 -0.001587 0.120137 0.099999 0.382819 -0.019216 -0.062500 0 0 0 0 0 0 2 884247
-0.002798 -0.001602 0.120134 0.014463 0.193886 -0.079372 -0.062500 0 0 0 0 0 0 2 885250
-0.002809 -0.001641 0.120132 0.051070 0.494815 -0.099614 -0.062500 0 0 0 0 0 0 2 886237
-0.002827 -0.001674 0.120120 0.146128 0.445149 0.037778 -0.062500 0 0 0 0 0 0 2 887247
-0.002836 -0.001690 0.120116 0.039385 0.226877 -0.046075 -0.062500 0 0 0 0 0 0 2 888223
-0.002848 -0.001730 0.120113 0.058140 0.510776 -0.075229 -0.062500 0 0 0 0 0 0 2 889251
-0.002867 -0.001764 0.120101 0.146792 0.452598 0.058770 -0.062500 0 0 0 0 0 0 2 890251
-0.002888 -0.001794 0.120086 0.199977 0.404173 0.129956 -0.062500 0 0 0 0 0 0 2 891245
-0.002900 -0.001809 0.120081 0.064906 0.204441 0.010723 -0.062500 0 0 0 0 0 0 2 892246
-0.002912 -0.001849 0.120078 0.073716 0.499773 -0.031232 -0.062500 0 0 0 0 0 0 2 893234
-0.002931 -0.001882 0.120066 0.154403 0.446795 0.097972 -0.062500 0 0 0 0 0 0 2 894245
-0.002941 -0.001898 0.120061 0.040821 0.227452 0.010549 -0.062500 0 0 0 0 0 0 2 895216
-0.002958 -0.001920 0.120049 0.125001 0.269344 0.123761 -0.062500 0 0 0 0 0 0 2 896214
-0.002974 -0.001963 0.120043 0.116352 0.547358 0.045429 -0.062500 0 0 0 0 0 0 2 897241
-0.002995 -0.001998 0.120030 0.155711 0.467261 0.149992 -0.062500 0 0 0 0 0 0 2 898247
-0.003005 -0.002015 0.120025 0.029655 0.235057 0.052384 -0.062500 0 0 0 0 0 0 2 899250
-0.003018 -0.002056 0.120023 0.043320 0.512121 0.020247 -0.062500 0 0 0 0 0 0 2 900248
-0.003036 -0.002089 0.120010 0.126533 0.449517 0.152589 -0.062500 0 0 0 0 0 0 2 901243
-0.003041 -0.002125 0.120016 -0.054327 0.466266 -0.076271 -0.062500 0 0 0 0 0 0 2 902244
-0.003055 -0.002156 0.120007 0.056287 0.407905 0.107044 -0.062500 0 0 0 0 0 0 2 903246
-0.003070 -0.002203 0.120003 0.067971 0.615390 0.065740 -0.062500 0 0 0 0 0 0 2 904214
-0.003077 -0.002227 0.120001 -0.024629 0.328866 0.025857 -0.062500 0 0 0 0 0 0 2 905245
-0.003093 -0.002252 0.119989 0.080971 0.318972 0.167276 -0.062500 0 0 0 0 0 0 2 906237
-0.003108 -0.002296 0.119984 0.081226 0.569058 0.100954 -0.062500 0 0 0 0 0 0 2 907236
-0.003116 -0.002318 0.119982 -0.017755 0.305639 0.050794 -0.062500 0 0 0 0 0 0 2 908245
-0.003132 -0.002343 0.119970 0.078817 0.304409 0.188772 -0.062500 0 0 0 0 0 0 2 909244
-0.003148 -0.002387 0.119965 0.077247 0.560374 0.121567 -0.062500 0 0 0 0 0 0 2 910246
-0.003175 -0.002405 0.119973 0.223989 0.243786 -0.066475 -0.062500 0 0 0 0 0 0 2 911228
-0.003200 -0.002427 0.119964 0.206759 0.261989 0.138429 -0.062500 0 0 0 0 0 0 2 912214
-0.003208 -0.002456 0.119971 -0.028132 0.362957 -0.052543 -0.062500 0 0 0 0 0 0 2 913235
-0.003224 -0.002484 0.119962 0.059276 0.351646 0.145411 -0.062500 0 0 0 0 0 0 2 914213
-0.003245 -0.002512 0.119948 0.125752 0.341629 0.251085 -0.062500 0 0 0 0 0 0 2 915245
-0.003250 -0.002544 0.119953 -0.068566 0.405977 0.002212 -0.062500 0 0 0 0 0 0 2 916242
-0.003265 -0.002573 0.119943 0.033690 0.370370 0.177752 -0.062500 0 0 0 0 0 0 2 917244
-0.003272 -0.002588 0.119940 -0.051197 0.177583 0.116162 -0.062500 0 0 0 0 0 0 2 918243
-0.003283 -0.002627 0.119937 -0.016204 0.475800 0.101270 -0.062500 0 0 0 0 0 0 2 919246
-0.003289 -0.002647 0.119936 -0.083345 0.251225 0.079219 -0.062500 0 0 0 0 0 0 2 920244
-0.003304 -0.002670 0.119925 0.035673 0.272980 0.229176 -0.062500 0 0 0 0 0 0 2 921243
-0.003319 -0.002713 0.119919 0.042837 0.540052 0.167393 -0.062500 0 0 0 0 0 0 2 922241
-0.003326 -0.002735 0.119917 -0.051820 0.285397 0.116509 -0.062500 0 0 0 0 0 0 2 923235
-0.003337 -0.002778 0.119915 -0.023118 0.528448 0.115483 -0.062500 0 0 0 0 0 0 2 924230
-0.003342 -0.002799 0.119914 -0.089758 0.276060 0.098434 -0.062500 0 0 0 0 0 0 2 925235
-0.003358 -0.002823 0.119903 0.029396 0.283388 0.250585 -0.062500 0 0 0 0 0 0 2 926238
-0.003360 -0.002854 0.119909 -0.124317 0.372397 0.030095 -0.062500 0 0 0 0 0 0 2 927244
-0.003373 -0.002882 0.119899 0.004907 0.352400 0.216792 -0.062500 0 0 0 0 0 0 2 928242
-0.003380 -0.002896 0.119896 -0.068442 0.166943 0.158356 -0.062500 0 0 0 0 0 0 2 929242
-0.003378 -0.002922 0.119905 -0.189035 0.297725 -0.013858 -0.062500 0 0 0 0 0 0 2 930214
-0.003390 -0.002948 0.119896 -0.029589 0.312825 0.201796 -0.062500 0 0 0 0 0 0 2 931245
-0.003390 -0.002980 0.119903 -0.161379 0.386906 0.015234 -0.062500 0 0 0 0 0 0 2 932241
-0.003403 -0.003009 0.119894 -0.017181 0.358408 0.214886 -0.062500 0 0 0 0 0 0 2 933240
-0.003409 -0.003023 0.119891 -0.101275 0.162699 0.160765 -0.062500 0 0 0 0 0 0 2 934243
-0.003419 -0.003062 0.119888 -0.057230 0.462516 0.150998 -0.062500 0 0 0 0 0 0 2 935221
-0.003424 -0.003082 0.119888 -0.119065 0.238893 0.128530 -0.062500 0 0 0 0 0 0 2 936228
-0.003434 -0.003124 0.119886 -0.067297 0.502393 0.140543 -0.062500 0 0 0 0 0 0 2 937237
-0.003439 -0.003144 0.119885 -0.124332 0.258916 0.126426 -0.062500 0 0 0 0 0 0 2 938227
-0.003454 -0.003168 0.119873 -0.000792 0.269935 0.280405 -0.062500 0 0 0 0 0 0 2 939237
-0.003456 -0.003198 0.119879 -0.158341 0.361604 0.060841 -0.062500 0 0 0 0 0 0 2 940290
-0.003469 -0.003227 0.119870 -0.028227 0.341746 0.247809 -0.062500 0 0 0 0 0 0 2 941305
-0.003476 -0.003241 0.119866 -0.100601 0.157205 0.188575 -0.062500 0 0 0 0 0 0 2 942292
-0.003486 -0.003280 0.119863 -0.060478 0.459378 0.178264 -0.062500 0 0 0 0 0 0 2 943324
-0.003492 -0.003300 0.119862 -0.123915 0.236984 0.154517 -0.062500 0 0 0 0 0 0 2 944305
-0.003494 -0.003309 0.119862 -0.164227 0.088146 0.144091 -0.062500 0 0 0 0 0 0 2 945291
-0.003503 -0.003346 0.119860 -0.094453 0.422685 0.163449 -0.062500 0 0 0 0 0 0 2 946305
-0.003507 -0.003364 0.119860 -0.141279 0.218276 0.150916 -0.062500 0 0 0 0 0 0 2 947295
-0.003521 -0.003387 0.119848 -0.012841 0.248667 0.306027 -0.062500 0 0 0 0 0 0 2 948305
-0.003523 -0.003416 0.119854 -0.167673 0.351571 0.086999 -0.062500 0 0 0 0 0 0 2 949292
-0.003524 -0.003431 0.119856 -0.196554 0.166186 0.112469 -0.062500 0 0 0 0 0 0 2 950306
-0.003537 -0.003452 0.119845 -0.045764 0.220226 0.293152 -0.062500 0 0 0 0 0 0 2 951312
-0.003543 -0.003462 0.119841 -0.111856 0.094283 0.222013 -0.062500 0 0 0 0 0 0 2 952235
-0.003554 -0.003499 0.119838 -0.069588 0.427598 0.207930 -0.062500 0 0 0 0 0 0 2 953227
-0.003559 -0.003518 0.119837 -0.131675 0.220984 0.181662 -0.062500 0 0 0 0 0 0 2 954236
-0.003561 -0.003527 0.119837 -0.171319 0.080003 0.170231 -0.062500 0 0 0 0 0 0 2 955226
-0.003570 -0.003563 0.119835 -0.101629 0.418405 0.190545 -0.062500 0 0 0 0 0 0 2 956226
-0.003574 -0.003582 0.119834 -0.148116 0.215992 0.177254 -0.062500 0 0 0 0 0 0 2 957234
-0.003588 -0.003604 0.119822 -0.019809 0.246864 0.332620 -0.062500 0 0 0 0 0 0 2 958225
-0.003590 -0.003634 0.119828 -0.174296 0.350875 0.113850 -0.062500 0 0 0 0 0 0 2 959234
-0.003591 -0.003649 0.119830 -0.203015 0.165599 0.138753 -0.062500 0 0 0 0 0 0 2 960234
-0.003604 -0.003669 0.119819 -0.052474 0.219175 0.319810 -0.062500 0 0 0 0 0 0 2 961225
-0.003605 -0.003698 0.119825 -0.187845 0.337063 0.111274 -0.062500 0 0 0 0 0 0 2 962234
-0.003605 -0.003713 0.119827 -0.209886 0.158603 0.139689 -0.062500 0 0 0 0 0 0 2 963236
-0.003618 -0.003733 0.119816 -0.074864 0.209436 0.322128 -0.062500 0 0 0 0 0 0 2 964238
-0.003624 -0.003743 0.119812 -0.139003 0.085714 0.250949 -0.062500 0 0 0 0 0 0 2 965236
-0.003647 -0.003744 0.119821 0.060358 -0.047826 0.076222 -0.062500 0 0 0 0 0 0 2 966241
-0.003665 -0.003776 0.119822 0.024610 0.343774 0.153890 -0.062500 0 0 0 0 0 0 2 967246
-0.003673 -0.003792 0.119822 -0.095744 0.174108 0.170702 -0.062500 0 0 0 0 0 0 2 968216
-0.003690 -0.003813 0.119811 -0.006561 0.221837 0.338252 -0.062500 0 0 0 0 0 0 2 969242
-0.003693 -0.003843 0.119816 -0.180272 0.335575 0.123934 -0.062500 0 0 0 0 0 0 2 970242
-0.003695 -0.003857 0.119818 -0.218593 0.154693 0.149792 -0.062500 0 0 0 0 0 0 2 971244
-0.003703 -0.003896 0.119817 -0.142711 0.453829 0.195347 -0.062500 0 0 0 0 0 0 2 972240
-0.003706 -0.003916 0.119817 -0.184622 0.230294 0.190200 -0.062500 0 0 0 0 0 0 2 973241
-0.003708 -0.003926 0.119817 -0.213658 0.081062 0.186157 -0.062500 0 0 0 0 0 0 2 974242
-0.003716 -0.003962 0.119815 -0.139304 0.415335 0.211462 -0.062500 0 0 0 0 0 0 2 975244
-0.003720 -0.003981 0.119814 -0.182679 0.211035 0.197900 -0.062500 0 0 0 0 0 0 2 976240
-0.003722 -0.003990 0.119814 -0.212623 0.071483 0.190798 -0.062500 0 0 0 0 0 0 2 977242
-0.003723 -0.003994 0.119814 -0.228459 -0.002122 0.188048 -0.062500 0 0 0 0 0 0 2 978214
-0.003730 -0.004029 0.119812 -0.146908 0.373353 0.214437 -0.062500 0 0 0 0 0 0 2 979248
-0.003734 -0.004046 0.119811 -0.192655 0.189677 0.200918 -0.062500 0 0 0 0 0 0 2 980241
-0.003767 -0.004063 0.119809 0.185223 0.174078 0.221100 -0.062500 0 0 0 0 0 0 2 981240
-0.003784 -0.004071 0.119808 0.008274 0.060707 0.205245 -0.062500 0 0 0 0 0 0 2 982232
-0.003787 -0.004095 0.119817 -0.186580 0.237518 0.061526 -0.062500 0 0 0 0 0 0 2 983213
-0.003800 -0.004119 0.119809 -0.067854 0.271195 0.288378 -0.062500 0 0 0 0 0 0 2 984212
-0.003807 -0.004131 0.119806 -0.142823 0.117879 0.242038 -0.062500 0 0 0 0 0 0 2 985212
-0.003811 -0.004138 0.119805 -0.194638 0.023114 0.213258 -0.062500 0 0 0 0 0 0 2 986244
-0.003807 -0.004159 0.119814 -0.291917 0.217975 0.066366 -0.062500 0 0 0 0 0 0 2 987212
-0.003817 -0.004183 0.119806 -0.120978 0.261199 0.292259 -0.062500 0 0 0 0 0 0 2 988242
-0.003823 -0.004195 0.119803 -0.169428 0.112903 0.245438 -0.062500 0 0 0 0 0 0 2 989241
-0.003820 -0.004220 0.119811 -0.277573 0.265215 0.081091 -0.062500 0 0 0 0 0 0 2 990240
-0.003819 -0.004232 0.119814 -0.272435 0.117049 0.135702 -0.062500 0 0 0 0 0 0 2 991212
-0.003830 -0.004251 0.119804 -0.123056 0.183671 0.329974 -0.062500 0 0 0 0 0 0 2 992237
-0.003836 -0.004261 0.119800 -0.184850 0.068972 0.261788 -0.062500 0 0 0 0 0 0 2 993240
-0.003839 -0.004266 0.119799 -0.227899 -0.004575 0.224365 -0.062500 0 0 0 0 0 0 2 994244
-0.003854 -0.004283 0.119818 -0.074116 0.146389 -0.061235 -0.062500 0 0 0 0 0 0 2 995243
-0.003874 -0.004304 0.119813 -0.001674 0.214276 0.229912 -0.062500 0 0 0 0 0 0 2 996240
-0.003883 -0.004315 0.119811 -0.120518 0.084715 0.216932 -0.062500 0 0 0 0 0 0 2 997212
-0.003888 -0.004320 0.119810 -0.195993 0.002896 0.200872 -0.062500 0 0 0 0 0 0 2 998241
-0.003885 -0.004342 0.119820 -0.305210 0.204891 0.059072 -0.062500 0 0 0 0 0 0 2 999242
-0.003896 -0.004365 0.119811 -0.140454 0.250898 0.286823 -0.062500 0 0 0 0 0 0 3 241
-0.003901 -0.004377 0.119808 -0.191629 0.104497 0.240171 -0.062500 0 0 0 0 0 0 3 1240
-0.003904 -0.004383 0.119807 -0.231520 0.013199 0.211221 -0.062500 0 0 0 0 0 0 3 2227
-0.003918 -0.004399 0.119795 -0.094702 0.132920 0.364415 -0.062500 0 0 0 0 0 0 3 3232
-0.003919 -0.004426 0.119800 -0.236906 0.289128 0.145494 -0.062500 0 0 0 0 0 0 3 4239
-0.003920 -0.004439 0.119802 -0.262464 0.128064 0.167995 -0.062500 0 0 0 0 0 0 3 5239
-0.003920 -0.004446 0.119803 -0.270048 0.024375 0.185671 -0.062500 0 0 0 0 0 0 3 6239
-0.003921 -0.004449 0.119803 -0.273102 -0.029537 0.192805 -0.062500 0 0 0 0 0 0 3 7241
-0.003928 -0.004483 0.119801 -0.191519 0.354799 0.225548 -0.062500 0 0 0 0 0 0 3 8241
-0.003931 -0.004500 0.119800 -0.227320 0.176734 0.211942 -0.062500 0 0 0 0 0 0 3 9243
-0.003952 -0.004504 0.119810 -0.006368 -0.004348 0.068740 -0.062500 0 0 0 0 0 0 3 10233
-0.003974 -0.004519 0.119801 0.037604 0.115591 0.296974 -0.062500 0 0 0 0 0 0 3 11236
-0.003985 -0.004526 0.119798 -0.102318 0.033309 0.250175 -0.062500 0 0 0 0 0 0 3 12241
-0.003991 -0.004530 0.119797 -0.189439 -0.023266 0.221129 -0.062500 0 0 0 0 0 0 3 13239
-0.003989 -0.004551 0.119806 -0.304743 0.191741 0.075329 -0.062500 0 0 0 0 0 0 3 14239
-0.003987 -0.004561 0.119810 -0.301719 0.075998 0.136630 -0.062500 0 0 0 0 0 0 3 15230
-0.003999 -0.004579 0.119799 -0.134796 0.164331 0.334357 -0.062500 0 0 0 0 0 0 3 16234
-0.004005 -0.004588 0.119795 -0.190599 0.059063 0.266558 -0.062500 0 0 0 0 0 0 3 17224
-0.004008 -0.004593 0.119794 -0.233625 -0.010073 0.229160 -0.062500 0 0 0 0 0 0 3 18233
-0.004004 -0.004614 0.119803 -0.326835 0.198576 0.080555 -0.062500 0 0 0 0 0 0 3 19226
-0.004014 -0.004637 0.119794 -0.154585 0.246507 0.305983 -0.062500 0 0 0 0 0 0 3 20233
-0.004019 -0.004649 0.119791 -0.201578 0.101795 0.257808 -0.062500 0 0 0 0 0 0 3 21224
-0.004022 -0.004655 0.119790 -0.239355 0.011314 0.228245 -0.062500 0 0 0 0 0 0 3 22232
-0.004018 -0.004677 0.119800 -0.329796 0.209335 0.082656 -0.062500 0 0 0 0 0 0 3 23225
-0.004015 -0.004688 0.119803 -0.319841 0.082947 0.143705 -0.062500 0 0 0 0 0 0 3 24232
-0.004027 -0.004706 0.119792 -0.146813 0.166595 0.341624 -0.062500 0 0 0 0 0 0 3 25223
-0.004051 -0.004711 0.119798 0.028675 -0.001022 0.138000 -0.062500 0 0 0 0 0 0 3 26232
-0.004063 -0.004713 0.119800 -0.113290 -0.051659 0.166554 -0.062500 0 0 0 0 0 0 3 27232
-0.004070 -0.004714 0.119801 -0.207534 -0.073027 0.186421 -0.062500 0 0 0 0 0 0 3 28223
-0.004085 -0.004728 0.119789 -0.098789 0.083832 0.359985 -0.062500 0 0 0 0 0 0 3 29232
-0.004087 -0.004754 0.119795 -0.254342 0.260781 0.148563 -0.062500 0 0 0 0 0 0 3 30223
-0.004088 -0.004766 0.119797 -0.286463 0.109413 0.172715 -0.062500 0 0 0 0 0 0 3 31232
-0.004089 -0.004773 0.119797 -0.297270 0.010582 0.190888 -0.062500 0 0 0 0 0 0 3 32223
-0.004089 -0.004776 0.119798 -0.301911 -0.040859 0.198193 -0.062500 0 0 0 0 0 0 3 33231
-0.004101 -0.004790 0.119786 -0.146215 0.099998 0.366649 -0.062500 0 0 0 0 0 0 3 34240
-0.004108 -0.004798 0.119782 -0.208273 0.023242 0.286985 -0.062500 0 0 0 0 0 0 3 35233
-0.004105 -0.004821 0.119790 -0.324458 0.214184 0.111734 -0.062500 0 0 0 0 0 0 3 36224
-0.004104 -0.004832 0.119793 -0.323517 0.083851 0.160774 -0.062500 0 0 0 0 0 0 3 37238
-0.004104 -0.004837 0.119794 -0.316165 -0.002660 0.188882 -0.062500 0 0 0 0 0 0 3 38226
-0.004103 -0.004840 0.119794 -0.311460 -0.047598 0.199789 -0.062500 0 0 0 0 0 0 3 39247
-0.004115 -0.004854 0.119782 -0.151104 0.096444 0.369681 -0.062500 0 0 0 0 0 0 3 40240
-0.004121 -0.004862 0.119778 -0.210732 0.021492 0.290394 -0.062500 0 0 0 0 0 0 3 41241
-0.004125 -0.004865 0.119777 -0.255888 -0.032504 0.248801 -0.062500 0 0 0 0 0 0 3 42240
-0.004121 -0.004886 0.119786 -0.350311 0.184141 0.099539 -0.062500 0 0 0 0 0 0 3 43240
-0.004138 -0.004892 0.119799 -0.089582 0.013930 0.023294 -0.062500 0 0 0 0 0 0 3 44240
-0.004146 -0.004895 0.119803 -0.181798 -0.047802 0.120938 -0.062500 0 0 0 0 0 0 3 45211
-0.004150 -0.004896 0.119805 -0.245368 -0.072941 0.167471 -0.062500 0 0 0 0 0 0 3 46239
-0.004152 -0.004897 0.119805 -0.278643 -0.084337 0.184965 -0.062500 0 0 0 0 0 0 3 47230
-0.004153 -0.004897 0.119805 -0.295250 -0.089661 0.191199 -0.062500 0 0 0 0 0 0 3 48254
-0.004148 -0.004916 0.119815 -0.373322 0.153877 0.060150 -0.062500 0 0 0 0 0 0 3 49254
-0.004146 -0.004926 0.119818 -0.351244 0.051923 0.125748 -0.062500 0 0 0 0 0 0 3 50251
-0.004157 -0.004943 0.119808 -0.175244 0.146433 0.326016 -0.062500 0 0 0 0 0 0 3 51250
-0.004162 -0.004952 0.119804 -0.225868 0.045311 0.258246 -0.062500 0 0 0 0 0 0 3 52249
-0.004165 -0.004956 0.119802 -0.266297 -0.021783 0.220745 -0.062500 0 0 0 0 0 0 3 53250
-0.004166 -0.004959 0.119802 -0.288472 -0.057586 0.206241 -0.062500 0 0 0 0 0 0 3 54228
-0.004162 -0.004979 0.119811 -0.369785 0.170296 0.067997 -0.062500 0 0 0 0 0 0 3 55250
-0.004159 -0.004989 0.119815 -0.349416 0.060186 0.130891 -0.062500 0 0 0 0 0 0 3 56248
-0.004158 -0.004994 0.119816 -0.331997 -0.015788 0.163951 -0.062500 0 0 0 0 0 0 3 57246
-0.004157 -0.004996 0.119816 -0.322153 -0.055338 0.176619 -0.062500 0 0 0 0 0 0 3 58248
-0.004169 -0.005010 0.119804 -0.159403 0.091137 0.347566 -0.062500 0 0 0 0 0 0 3 59248
-0.004194 -0.005013 0.119810 0.029721 -0.036587 0.132961 -0.062500 0 0 0 0 0 0 3 60246
-0.004207 -0.005014 0.119812 -0.115402 -0.070511 0.157187 -0.062500 0 0 0 0 0 0 3 61247
-0.004213 -0.005015 0.119813 -0.211314 -0.083542 0.175527 -0.062500 0 0 0 0 0 0 3 62250
-0.004216 -0.005015 0.119813 -0.261367 -0.089340 0.182905 -0.062500 0 0 0 0 0 0 3 63250
-0.004217 -0.005016 0.119813 -0.286530 -0.092063 0.185586 -0.062500 0 0 0 0 0 0 3 64246
-0.004218 -0.005016 0.119813 -0.299078 -0.093360 0.186525 -0.062500 0 0 0 0 0 0 3 65247
-0.004219 -0.005016 0.119813 -0.305362 -0.094001 0.186852 -0.062500 0 0 0 0 0 0 3 66246
-0.004219 -0.005016 0.119813 -0.308484 -0.094298 0.186973 -0.062500 0 0 0 0 0 0 3 67250
-0.004219 -0.005016 0.119813 -0.310051 -0.094467 0.187015 -0.062500 0 0 0 0 0 0 3 68247
-0.004231 -0.005028 0.119801 -0.153362 0.071597 0.353595 -0.062500 0 0 0 0 0 0 3 69247
-0.004232 -0.005054 0.119806 -0.284406 0.254412 0.139835 -0.062500 0 0 0 0 0 0 3 70247
-0.004232 -0.005067 0.119808 -0.304225 0.105187 0.162240 -0.062500 0 0 0 0 0 0 3 71252
-0.004232 -0.005073 0.119809 -0.308903 0.007347 0.179744 -0.062500 0 0 0 0 0 0 3 72229
-0.004233 -0.005076 0.119809 -0.310468 -0.043580 0.186804 -0.062500 0 0 0 0 0 0 3 73251
-0.004233 -0.005078 0.119809 -0.311114 -0.069150 0.189357 -0.062500 0 0 0 0 0 0 3 74239
-0.004233 -0.005078 0.119809 -0.311376 -0.081900 0.190264 -0.062500 0 0 0 0 0 0 3 75310
-0.004233 -0.005079 0.119809 -0.311496 -0.088265 0.190589 -0.062500 0 0 0 0 0 0 3 76313
-0.004233 -0.005079 0.119809 -0.311562 -0.091447 0.190692 -0.062500 0 0 0 0 0 0 3 77315
-0.004233 -0.005079 0.119809 -0.311584 -0.093025 0.190739 -0.062500 0 0 0 0 0 0 3 78284
-0.004227 -0.005098 0.119819 -0.381517 0.152664 0.058084 -0.062500 0 0 0 0 0 0 3 79287
-0.004243 -0.005103 0.119832 -0.107885 -0.003054 -0.012582 -0.062500 0 0 0 0 0 0 3 80307
-0.004263 -0.005118 0.119824 -0.055414 0.102368 0.253583 -0.062500 0 0 0 0 0 0 3 81280
-0.004274 -0.005126 0.119822 -0.176528 0.017566 0.219717 -0.062500 0 0 0 0 0 0 3 82282
-0.004279 -0.005130 0.119821 -0.253903 -0.040200 0.195120 -0.062500 0 0 0 0 0 0 3 83284
-0.004281 -0.005132 0.119820 -0.294602 -0.071032 0.185235 -0.062500 0 0 0 0 0 0 3 84279
-0.004282 -0.005133 0.119820 -0.315255 -0.086802 0.181633 -0.062500 0 0 0 0 0 0 3 85285
-0.004283 -0.005133 0.119820 -0.325654 -0.094779 0.180370 -0.062500 0 0 0 0 0 0 3 86310
-0.004283 -0.005134 0.119820 -0.330870 -0.098795 0.179919 -0.062500 0 0 0 0 0 0 3 87305
-0.004284 -0.005134 0.119820 -0.333493 -0.100807 0.179764 -0.062500 0 0 0 0 0 0 3 88290
-0.004284 -0.005134 0.119820 -0.334811 -0.101818 0.179708 -0.062500 0 0 0 0 0 0 3 89304
-0.004284 -0.005134 0.119820 -0.335454 -0.102329 0.179692 -0.062500 0 0 0 0 0 0 3 90289
-0.004284 -0.005134 0.119820 -0.335794 -0.102585 0.179681 -0.062500 0 0 0 0 0 0 3 91303
-0.004284 -0.005134 0.119820 -0.335951 -0.102711 0.179672 -0.062500 0 0 0 0 0 0 3 92285
-0.004284 -0.005134 0.119820 -0.336036 -0.102768 0.179677 -0.062500 0 0 0 0 0 0 3 93303
-0.004284 -0.005134 0.119820 -0.336068 -0.102798 0.179674 -0.062500 0 0 0 0 0 0 3 94300
-0.004296 -0.005147 0.119808 -0.178836 0.063037 0.346640 -0.062500 0 0 0 0 0 0 3 95312
-0.004302 -0.005153 0.119804 -0.239504 -0.000275 0.265546 -0.062500 0 0 0 0 0 0 3 96231
-0.004305 -0.005157 0.119803 -0.285228 -0.048518 0.223212 -0.062500 0 0 0 0 0 0 3 97221
-0.004307 -0.005158 0.119802 -0.310132 -0.074994 0.206988 -0.062500 0 0 0 0 0 0 3 98230
-0.004308 -0.005159 0.119802 -0.322984 -0.088712 0.201179 -0.062500 0 0 0 0 0 0 3 99228
-0.004308 -0.005160 0.119802 -0.329497 -0.095713 0.199130 -0.062500 0 0 0 0 0 0 3 100230
-0.004308 -0.005160 0.119802 -0.332783 -0.099246 0.198410 -0.062500 0 0 0 0 0 0 3 101221
-0.004327 -0.005156 0.119812 -0.086850 -0.155373 0.063215 -0.062500 0 0 0 0 0 0 3 102230
-0.004337 -0.005154 0.119815 -0.188534 -0.137057 0.128754 -0.062500 0 0 0 0 0 0 3 103226
-0.004342 -0.005152 0.119816 -0.260661 -0.121602 0.162921 -0.062500 0 0 0 0 0 0 3 104229
-0.004344 -0.005152 0.119817 -0.298445 -0.112695 0.175985 -0.062500 0 0 0 0 0 0 3 105221
-0.004345 -0.005152 0.119817 -0.317365 -0.107916 0.180675 -0.062500 0 0 0 0 0 0 3 106229
-0.004340 -0.005170 0.119826 -0.396659 0.141191 0.049801 -0.062500 0 0 0 0 0 0 3 107224
-0.004338 -0.005180 0.119830 -0.375244 0.041407 0.114826 -0.062500 0 0 0 0 0 0 3 108229
-0.004336 -0.005184 0.119831 -0.357208 -0.029337 0.148605 -0.062500 0 0 0 0 0 0 3 109221
-0.004336 -0.005186 0.119831 -0.347037 -0.066261 0.161527 -0.062500 0 0 0 0 0 0 3 110229
-0.004335 -0.005187 0.119831 -0.341691 -0.084671 0.166152 -0.062500 0 0 0 0 0 0 3 111240
-0.004335 -0.005188 0.119831 -0.338948 -0.093795 0.167779 -0.062500 0 0 0 0 0 0 3 112227
-0.004335 -0.005188 0.119831 -0.337545 -0.098336 0.168347 -0.062500 0 0 0 0 0 0 3 113225
-0.004335 -0.005188 0.119831 -0.336822 -0.100583 0.168548 -0.062500 0 0 0 0 0 0 3 114240
-0.004335 -0.005189 0.119831 -0.336475 -0.101715 0.168623 -0.062500 0 0 0 0 0 0 3 115238
-0.004335 -0.005189 0.119831 -0.336309 -0.102273 0.168639 -0.062500 0 0 0 0 0 0 3 116227
-0.004335 -0.005189 0.119831 -0.336210 -0.102556 0.168656 -0.062500 0 0 0 0 0 0 3 117242
-0.004335 -0.005189 0.119831 -0.336165 -0.102697 0.168658 -0.062500 0 0 0 0 0 0 3 118238
-0.004335 -0.005189 0.119831 -0.336134 -0.102758 0.168657 -0.062500 0 0 0 0 0 0 3 119239
-0.004335 -0.005189 0.119831 -0.336121 -0.102798 0.168655 -0.062500 0 0 0 0 0 0 3 120207
-0.004335 -0.005189 0.119831 -0.336123 -0.102821 0.168653 -0.062500 0 0 0 0 0 0 3 121233
-0.004335 -0.005189 0.119831 -0.336124 -0.102823 0.168652 -0.062500 0 0 0 0 0 0 3 122236
-0.004347 -0.005201 0.119819 -0.178981 0.062884 0.335830 -0.062500 0 0 0 0 0 0 3 123238
-0.004353 -0.005208 0.119815 -0.239562 -0.000322 0.254646 -0.062500 0 0 0 0 0 0 3 124237
-0.004356 -0.005211 0.119814 -0.285245 -0.048535 0.212260 -0.062500 0 0 0 0 0 0 3 125240
-0.004358 -0.005213 0.119813 -0.310127 -0.074988 0.196011 -0.062500 0 0 0 0 0 0 3 126210
-0.004359 -0.005214 0.119813 -0.322969 -0.088710 0.190191 -0.062500 0 0 0 0 0 0 3 127303
-0.004359 -0.005214 0.119813 -0.329502 -0.095705 0.188147 -0.062500 0 0 0 0 0 0 3 128249
-0.004359 -0.005215 0.119813 -0.332784 -0.099246 0.187410 -0.062500 0 0 0 0 0 0 3 129244
-0.004360 -0.005215 0.119813 -0.334457 -0.101032 0.187165 -0.062500 0 0 0 0 0 0 3 130227
-0.004360 -0.005215 0.119813 -0.335279 -0.101937 0.187076 -0.062500 0 0 0 0 0 0 3 131245
-0.004360 -0.005215 0.119813 -0.335697 -0.102370 0.187051 -0.062500 0 0 0 0 0 0 3 132243
-0.004360 -0.005215 0.119813 -0.335901 -0.102616 0.187033 -0.062500 0 0 0 0 0 0 3 133244
-0.004360 -0.005215 0.119813 -0.336013 -0.102709 0.187034 -0.062500 0 0 0 0 0 0 3 134227
-0.004360 -0.005215 0.119813 -0.336067 -0.102779 0.187034 -0.062500 0 0 0 0 0 0 3 135247
-0.004360 -0.005215 0.119813 -0.336096 -0.102811 0.187031 -0.062500 0 0 0 0 0 0 3 136245
-0.004360 -0.005215 0.119813 -0.336099 -0.102814 0.187031 -0.062500 0 0 0 0 0 0 3 137243
-0.004360 -0.005215 0.119813 -0.336103 -0.102833 0.187030 -0.062500 0 0 0 0 0 0 3 138245
-0.004360 -0.005215 0.119813 -0.336115 -0.102833 0.187036 -0.062500 0 0 0 0 0 0 3 139244
-0.004360 -0.005215 0.119813 -0.336115 -0.102832 0.187016 -0.062500 0 0 0 0 0 0 3 140244
-0.004360 -0.005215 0.119813 -0.336116 -0.102833 0.187034 -0.062500 0 0 0 0 0 0 3 141246
-0.004360 -0.005215 0.119813 -0.336116 -0.102833 0.187036 -0.062500 0 0 0 0 0 0 3 142245
-0.004360 -0.005215 0.119813 -0.336105 -0.102835 0.187030 -0.062500 0 0 0 0 0 0 3 143247
-0.004360 -0.005215 0.119813 -0.336123 -0.102841 0.187028 -0.062500 0 0 0 0 0 0 3 144244
-0.004360 -0.005215 0.119813 -0.336120 -0.102822 0.187029 -0.062500 0 0 0 0 0 0 3 145244
-0.004360 -0.005215 0.119813 -0.336117 -0.102832 0.187036 -0.062500 0 0 0 0 0 0 3 146227
-0.004360 -0.005215 0.119813 -0.336112 -0.102843 0.187022 -0.062500 0 0 0 0 0 0 3 147248
-0.004360 -0.005215 0.119813 -0.336116 -0.102834 0.187035 -0.062500 0 0 0 0 0 0 3 148245
-0.004360 -0.005215 0.119813 -0.336116 -0.102833 0.187036 -0.062500 0 0 0 0 0 0 3 149245
-0.004360 -0.005215 0.119813 -0.336116 -0.102832 0.187016 -0.062500 0 0 0 0 0 0 3 150243
-0.004360 -0.005215 0.119813 -0.336116 -0.102833 0.187034 -0.062500 0 0 0 0 0 0 3 151246
-0.004360 -0.005215 0.119813 -0.336116 -0.102833 0.187036 -0.062500 0 0 0 0 0 0 3 152237
-0.004360 -0.005215 0.119813 -0.336124 -0.102841 0.187029 -0.062500 0 0 0 0 0 0 3 153250
-0.004360 -0.005215 0.119813 -0.336106 -0.102836 0.187029 -0.062500 0 0 0 0 0 0 3 154225
-0.004360 -0.005215 0.119813 -0.336119 -0.102822 0.187029 -0.062500 0 0 0 0 0 0 3 155247
-0.004360 -0.005215 0.119813 -0.336124 -0.102839 0.187028 -0.062500 0 0 0 0 0 0 3 156242
-0.004360 -0.005215 0.119813 -0.336117 -0.102833 0.187035 -0.062500 0 0 0 0 0 0 3 157245
-0.004360 -0.005215 0.119813 -0.336105 -0.102835 0.187030 -0.062500 0 0 0 0 0 0 3 158245
-0.004360 -0.005215 0.119813 -0.336126 -0.102829 0.187022 -0.062500 0 0 0 0 0 0 3 159246
-0.004360 -0.005215 0.119813 -0.336117 -0.102832 0.187034 -0.062500 0 0 0 0 0 0 3 160245
-0.004360 -0.005215 0.119813 -0.336105 -0.102835 0.187030 -0.062500 0 0 0 0 0 0 3 161242
-0.004360 -0.005215 0.119813 -0.336123 -0.102841 0.187028 -0.062500 0 0 0 0 0 0 3 162243
-0.004360 -0.005215 0.119813 -0.336117 -0.102834 0.187035 -0.062500 0 0 0 0 0 0 3 163232
-0.004360 -0.005215 0.119813 -0.336117 -0.102833 0.187036 -0.062500 0 0 0 0 0 0 3 164233
-0.004360 -0.005215 0.119813 -0.336116 -0.102832 0.187016 -0.062500 0 0 0 0 0 0 3 165244
-0.004360 -0.005215 0.119813 -0.336116 -0.102833 0.187034 -0.062500 0 0 0 0 0 0 3 166233
-0.004360 -0.005215 0.119813 -0.336116 -0.102833 0.187036 -0.062500 0 0 0 0 0 0 3 167295
-0.004360 -0.005215 0.119813 -0.336112 -0.102843 0.187022 -0.062500 0 0 0 0 0 0 3 168285
-0.004360 -0.005215 0.119813 -0.336116 -0.102834 0.187035 -0.062500 0 0 0 0 0 0 3 169302
-0.004360 -0.005215 0.119813 -0.336120 -0.102821 0.187030 -0.062500 0 0 0 0 0 0 3 170282
-0.004360 -0.005215 0.119813 -0.336117 -0.102832 0.187036 -0.062500 0 0 0 0 0 0 3 171300
-0.004360 -0.005215 0.119813 -0.336112 -0.102843 0.187022 -0.062500 0 0 0 0 0 0 3 172285
-0.004360 -0.005215 0.119813 -0.336116 -0.102834 0.187035 -0.062500 0 0 0 0 0 0 3 173299
-0.004360 -0.005215 0.119813 -0.336120 -0.102821 0.187030 -0.062500 0 0 0 0 0 0 3 174283
-0.004360 -0.005215 0.119813 -0.336113 -0.102842 0.187022 -0.062500 0 0 0 0 0 0 3 175298
-0.004360 -0.005215 0.119813 -0.336116 -0.102834 0.187034 -0.062500 0 0 0 0 0 0 3 176282
-0.004360 -0.005215 0.119813 -0.336116 -0.102833 0.187036 -0.062500 0 0 0 0 0 0 3 177314
-0.004360 -0.005215 0.119813 -0.336124 -0.102841 0.187029 -0.062500 0 0 0 0 0 0 3 178297
-0.004360 -0.005215 0.119813 -0.336109 -0.102825 0.187023 -0.062500 0 0 0 0 0 0 3 179312
-0.004360 -0.005215 0.119813 -0.336116 -0.102832 0.187035 -0.062500 0 0 0 0 0 0 3 180228
-0.004360 -0.005215 0.119813 -0.336124 -0.102840 0.187028 -0.062500 0 0 0 0 0 0 3 181219
-0.004360 -0.005215 0.119813 -0.336117 -0.102834 0.187035 -0.062500 0 0 0 0 0 0 3 182227
-0.004360 -0.005215 0.119813 -0.336105 -0.102835 0.187030 -0.062500 0 0 0 0 0 0 3 183225
-0.004360 -0.005215 0.119813 -0.336126 -0.102829 0.187022 -0.062500 0 0 0 0 0 0 3 184228
-0.004360 -0.005215 0.119813 -0.336117 -0.102832 0.187034 -0.062500 0 0 0 0 0 0 3 185217
-0.004360 -0.005215 0.119813 -0.336105 -0.102835 0.187030 -0.062500 0 0 0 0 0 0 3 186226
-0.004360 -0.005215 0.119813 -0.336123 -0.102841 0.187028 -0.062500 0 0 0 0 0 0 3 187226
-0.004360 -0.005215 0.119813 -0.336117 -0.102834 0.187035 -0.062500 0 0 0 0 0 0 3 188227
-0.004360 -0.005215 0.119813 -0.336120 -0.102821 0.187030 -0.062500 0 0 0 0 0 0 3 189217
-0.004360 -0.005215 0.119813 -0.336113 -0.102842 0.187022 -0.062500 0 0 0 0 0 0 3 190226
-0.004360 -0.005215 0.119813 -0.336116 -0.102834 0.187034 -0.062500 0 0 0 0 0 0 3 191218
-0.004360 -0.005215 0.119813 -0.336116 -0.102833 0.187036 -0.062500 0 0 0 0 0 0 3 192226
-0.004360 -0.005215 0.119813 -0.336112 -0.102843 0.187022 -0.062500 0 0 0 0 0 0 3 193229
-0.004360 -0.005215 0.119813 -0.336116 -0.102834 0.187035 -0.062500 0 0 0 0 0 0 3 194221
-0.004360 -0.005215 0.119813 -0.336120 -0.102821 0.187030 -0.062500 0 0 0 0 0 0 3 195226
-0.004360 -0.005215 0.119813 -0.336124 -0.102839 0.187028 -0.062500 0 0 0 0 0 0 3 196234
-0.004360 -0.005215 0.119813 -0.336106 -0.102836 0.187029 -0.062500 0 0 0 0 0 0 3 197231
-0.004360 -0.005215 0.119813 -0.336115 -0.102833 0.187035 -0.062500 0 0 0 0 0 0 3 198242
-0.004360 -0.005215 0.119813 -0.336127 -0.102829 0.187022 -0.062500 0 0 0 0 0 0 3 199238
-0.004360 -0.005215 0.119813 -0.336118 -0.102832 0.187035 -0.062500 0 0 0 0 0 0 3 200237
-0.004360 -0.005215 0.119813 -0.336105 -0.102835 0.187030 -0.062500 0 0 0 0 0 0 3 201235
-0.004360 -0.005215 0.119813 -0.336115 -0.102833 0.187036 -0.062500 0 0 0 0 0 0 3 202233
-0.004360 -0.005215 0.119813 -0.336124 -0.102841 0.187029 -0.062500 0 0 0 0 0 0 3 203236
-0.004360 -0.005215 0.119813 -0.336109 -0.102825 0.187023 -0.062500 0 0 0 0 0 0 3 204205
-0.004360 -0.005215 0.119813 -0.336116 -0.102832 0.187035 -0.062500 0 0 0 0 0 0 3 205234
-0.004360 -0.005215 0.119813 -0.336124 -0.102840 0.187028 -0.062500 0 0 0 0 0 0 3 206235
-0.004360 -0.005215 0.119813 -0.336117 -0.102834 0.187035 -0.062500 0 0 0 0 0 0 3 207238
-0.004360 -0.005215 0.119813 -0.336105 -0.102835 0.187030 -0.062500 0 0 0 0 0 0 3 208238
-0.004360 -0.005215 0.119813 -0.336126 -0.102829 0.187022 -0.062500 0 0 0 0 0 0 3 209238
-0.004360 -0.005215 0.119813 -0.336117 -0.102832 0.187035 -0.062500 0 0 0 0 0 0 3 210234
-0.004360 -0.005215 0.119813 -0.336105 -0.102835 0.187030 -0.062500 0 0 0 0 0 0 3 211237
-0.004360 -0.005215 0.119813 -0.336123 -0.102841 0.187028 -0.062500 0 0 0 0 0 0 3 212231
-0.004360 -0.005215 0.119813 -0.336117 -0.102834 0.187035 -0.062500 0 0 0 0 0 0 3 213235
-0.004360 -0.005215 0.119813 -0.336120 -0.102821 0.187030 -0.062500 0 0 0 0 0 0 3 214234
-0.004360 -0.005215 0.119813 -0.336113 -0.102842 0.187022 -0.062500 0 0 0 0 0 0 3 215235
-0.004360 -0.005215 0.119813 -0.336116 -0.102834 0.187034 -0.062500 0 0 0 0 0 0 3 216234
-0.004360 -0.005215 0.119813 -0.336116 -0.102833 0.187036 -0.062500 0 0 0 0 0 0 3 217234
-0.004360 -0.005215 0.119813 -0.336116 -0.102832 0.187016 -0.062500 0 0 0 0 0 0 3 218233
-0.004360 -0.005215 0.119813 -0.336116 -0.102833 0.187034 -0.062500 0 0 0 0 0 0 3 219234
-0.004360 -0.005215 0.119813 -0.336116 -0.102833 0.187036 -0.062500 0 0 0 0 0 0 3 220234
-0.004360 -0.005215 0.119813 -0.336124 -0.102841 0.187029 -0.062500 0 0 0 0 0 0 3 221234
-0.004360 -0.005215 0.119813 -0.336106 -0.102836 0.187029 -0.062500 0 0 0 0 0 0 3 222235
-0.004360 -0.005215 0.119813 -0.336115 -0.102833 0.187036 -0.062500 0 0 0 0 0 0 3 223234
-0.004360 -0.005215 0.119813 -0.336127 -0.102829 0.187022 -0.062500 0 0 0 0 0 0 3 224233
-0.004360 -0.005215 0.119813 -0.336118 -0.102832 0.187035 -0.062500 0 0 0 0 0 0 3 225235
-0.004360 -0.005215 0.119813 -0.336105 -0.102835 0.187030 -0.062500 0 0 0 0 0 0 3 226234
-0.004360 -0.005215 0.119813 -0.336123 -0.102841 0.187028 -0.062500 0 0 0 0 0 0 3 227234
-0.004360 -0.005215 0.119813 -0.336117 -0.102834 0.187035 -0.062500 0 0 0 0 0 0 3 228233
-0.004360 -0.005215 0.119813 -0.336108 -0.102824 0.187024 -0.062500 0 0 0 0 0 0 3 229203
-0.004360 -0.005215 0.119813 -0.336116 -0.102832 0.187035 -0.062500 0 0 0 0 0 0 3 230233
-0.004360 -0.005215 0.119813 -0.336124 -0.102840 0.187028 -0.062500 0 0 0 0 0 0 3 231233
-0.004360 -0.005215 0.119813 -0.336117 -0.102834 0.187036 -0.062500 0 0 0 0 0 0 3 232221
-0.004360 -0.005215 0.119813 -0.336116 -0.102832 0.187016 -0.062500 0 0 0 0 0 0 3 233230
-0.004360 -0.005215 0.119813 -0.336116 -0.102833 0.187034 -0.062500 0 0 0 0 0 0 3 234232
-0.004360 -0.005215 0.119813 -0.336116 -0.102833 0.187036 -0.062500 0 0 0 0 0 0 3 235235
-0.004360 -0.005215 0.119813 -0.336105 -0.102835 0.187030 -0.062500 0 0 0 0 0 0 3 236234
-0.004360 -0.005215 0.119813 -0.336123 -0.102841 0.187028 -0.062500 0 0 0 0 0 0 3 237232
-0.004360 -0.005215 0.119813 -0.336117 -0.102834 0.187035 -0.062500 0 0 0 0 0 0 3 238232
-0.004360 -0.005215 0.119813 -0.336120 -0.102821 0.187030 -0.062500 0 0 0 0 0 0 3 239233
-0.004360 -0.005215 0.119813 -0.336113 -0.102842 0.187022 -0.062500 0 0 0 0 0 0 3 240232
-0.004360 -0.005215 0.119813 -0.336116 -0.102834 0.187035 -0.062500 0 0 0 0 0 0 3 241232
-0.004360 -0.005215 0.119813 -0.336116 -0.102833 0.187036 -0.062500 0 0 0 0 0 0 3 242232
-0.004360 -0.005215 0.119813 -0.336116 -0.102832 0.187016 -0.062500 0 0 0 0 0 0 3 243233
-0.004360 -0.005215 0.119813 -0.336116 -0.102833 0.187034 -0.062500 0 0 0 0 0 0 3 244231
-0.004360 -0.005215 0.119813 -0.336116 -0.102833 0.187036 -0.062500 0 0 0 0 0 0 3 245217
-0.004360 -0.005215 0.119813 -0.336124 -0.102841 0.187029 -0.062500 0 0 0 0 0 0 3 246226
-0.004360 -0.005215 0.119813 -0.336106 -0.102836 0.187029 -0.062500 0 0 0 0 0 0 3 247219
-0.004360 -0.005215 0.119813 -0.336119 -0.102822 0.187029 -0.062500 0 0 0 0 0 0 3 248224
-0.004360 -0.005215 0.119813 -0.336124 -0.102839 0.187028 -0.062500 0 0 0 0 0 0 3 249216
-0.004360 -0.005215 0.119813 -0.336117 -0.102833 0.187035 -0.062500 0 0 0 0 0 0 3 250225
-0.004360 -0.005215 0.119813 -0.336105 -0.102835 0.187030 -0.062500 0 0 0 0 0 0 3 251217
-0.004360 -0.005215 0.119813 -0.336123 -0.102841 0.187028 -0.062500 0 0 0 0 0 0 3 252225
-0.004360 -0.005215 0.119813 -0.336117 -0.102834 0.187035 -0.062500 0 0 0 0 0 0 3 253216
-0.004360 -0.005215 0.119813 -0.336108 -0.102824 0.187024 -0.062500 0 0 0 0 0 0 3 254225
-0.004360 -0.005215 0.119813 -0.336123 -0.102840 0.187027 -0.062500 0 0 0 0 0 0 3 255216
-0.004360 -0.005215 0.119813 -0.336117 -0.102833 0.187035 -0.062500 0 0 0 0 0 0 3 256225
-0.004360 -0.005215 0.119813 -0.336117 -0.102833 0.187036 -0.062500 0 0 0 0 0 0 3 257216
-0.004360 -0.005215 0.119813 -0.336116 -0.102832 0.187016 -0.062500 0 0 0 0 0 0 3 258223
-0.004360 -0.005215 0.119813 -0.336116 -0.102833 0.187034 -0.062500 0 0 0 0 0 0 3 259216
-0.004360 -0.005215 0.119813 -0.336116 -0.102833 0.187036 -0.062500 0 0 0 0 0 0 3 260225
-0.004360 -0.005215 0.119813 -0.336112 -0.102843 0.187022 -0.062500 0 0 0 0 0 0 3 261225
-0.004360 -0.005215 0.119813 -0.336116 -0.102834 0.187035 -0.062500 0 0 0 0 0 0 3 262217
-0.004360 -0.005215 0.119813 -0.336120 -0.102821 0.187030 -0.062500 0 0 0 0 0 0 3 263225
-0.004360 -0.005215 0.119813 -0.336117 -0.102832 0.187036 -0.062500 0 0 0 0 0 0 3 264232
-0.004360 -0.005215 0.119813 -0.336112 -0.102843 0.187022 -0.062500 0 0 0 0 0 0 3 265218
-0.004360 -0.005215 0.119813 -0.336116 -0.102834 0.187035 -0.062500 0 0 0 0 0 0 3 266228
-0.004360 -0.005215 0.119813 -0.336124 -0.102841 0.187028 -0.062500 0 0 0 0 0 0 3 267228
-0.004360 -0.005215 0.119813 -0.336120 -0.102822 0.187029 -0.062500 0 0 0 0 0 0 3 268227
-0.004360 -0.005215 0.119813 -0.336105 -0.102834 0.187029 -0.062500 0 0 0 0 0 0 3 269237
-0.004360 -0.005215 0.119813 -0.336115 -0.102833 0.187035 -0.062500 0 0 0 0 0 0 3 270233
-0.004360 -0.005215 0.119813 -0.336124 -0.102841 0.187029 -0.062500 0 0 0 0 0 0 3 271234
-0.004360 -0.005215 0.119813 -0.336106 -0.102836 0.187029 -0.062500 0 0 0 0 0 0 3 272211
-0.004360 -0.005215 0.119813 -0.336119 -0.102822 0.187029 -0.062500 0 0 0 0 0 0 3 273234
-0.004360 -0.005215 0.119813 -0.336124 -0.102839 0.187028 -0.062500 0 0 0 0 0 0 3 274231
-0.004360 -0.005215 0.119813 -0.336117 -0.102833 0.187035 -0.062500 0 0 0 0 0 0 3 275233
-0.004360 -0.005215 0.119813 -0.336105 -0.102835 0.187030 -0.062500 0 0 0 0 0 0 3 276231
-0.004360 -0.005215 0.119813 -0.336123 -0.102841 0.187028 -0.062500 0 0 0 0 0 0 3 277229
-0.004360 -0.005215 0.119813 -0.336120 -0.102822 0.187029 -0.062500 0 0 0 0 0 0 3 278236
-0.004360 -0.005215 0.119813 -0.336105 -0.102834 0.187029 -0.062500 0 0 0 0 0 0 3 279232
-0.004360 -0.005215 0.119813 -0.336123 -0.102841 0.187028 -0.062500 0 0 0 0 0 0 3 280204
-0.004360 -0.005215 0.119813 -0.336117 -0.102834 0.187035 -0.062500 0 0 0 0 0 0 3 281231
-0.004360 -0.005215 0.119813 -0.336117 -0.102833 0.187036 -0.062500 0 0 0 0 0 0 3 282232
-0.004360 -0.005215 0.119813 -0.336116 -0.102832 0.187016 -0.062500 0 0 0 0 0 0 3 283234
-0.004360 -0.005215 0.119813 -0.336116 -0.102833 0.187034 -0.062500 0 0 0 0 0 0 3 284230
-0.004360 -0.005215 0.119813 -0.336116 -0.102833 0.187036 -0.062500 0 0 0 0 0 0 3 285231
-0.004360 -0.005215 0.119813 -0.336112 -0.102843 0.187022 -0.062500 0 0 0 0 0 0 3 286231
-0.004360 -0.005215 0.119813 -0.336116 -0.102834 0.187035 -0.062500 0 0 0 0 0 0 3 287232
-0.004360 -0.005215 0.119813 -0.336120 -0.102821 0.187030 -0.062500 0 0 0 0 0 0 3 288229
-0.004360 -0.005215 0.119813 -0.336124 -0.102839 0.187028 -0.062500 0 0 0 0 0 0 3 289230
-0.004360 -0.005215 0.119813 -0.336106 -0.102836 0.187029 -0.062500 0 0 0 0 0 0 3 290230
-0.004360 -0.005215 0.119813 -0.336115 -0.102833 0.187035 -0.062500 0 0 0 0 0 0 3 291233
-0.004360 -0.005215 0.119813 -0.336124 -0.102841 0.187029 -0.062500 0 0 0 0 0 0 3 292231
-0.004360 -0.005215 0.119813 -0.336109 -0.102825 0.187023 -0.062500 0 0 0 0 0 0 3 293232
-0.004360 -0.005215 0.119813 -0.336116 -0.102832 0.187035 -0.062500 0 0 0 0 0 0 3 294232
-0.004360 -0.005215 0.119813 -0.336124 -0.102840 0.187028 -0.062500 0 0 0 0 0 0 3 295233
-0.004360 -0.005215 0.119813 -0.336117 -0.102834 0.187035 -0.062500 0 0 0 0 0 0 3 296230
-0.004360 -0.005215 0.119813 -0.336105 -0.102835 0.187030 -0.062500 0 0 0 0 0 0 3 297230
-0.004360 -0.005215 0.119813 -0.336126 -0.102829 0.187022 -0.062500 0 0 0 0 0 0 3 298230
-0.004360 -0.005215 0.119813 -0.336117 -0.102832 0.187034 -0.062500 0 0 0 0 0 0 3 299227
-0.004360 -0.005215 0.119813 -0.336117 -0.102833 0.187036 -0.062500 0 0 0 0 0 0 3 300229
-0.004360 -0.005215 0.119813 -0.336112 -0.102843 0.187022 -0.062500 0 0 0 0 0 0 3 301231
-0.004360 -0.005215 0.119813 -0.336116 -0.102834 0.187035 -0.062500 0 0 0 0 0 0 3 302230
-0.004360 -0.005215 0.119813 -0.336120 -0.102821 0.187030 -0.062500 0 0 0 0 0 0 3 303219
-0.004360 -0.005215 0.119813 -0.336105 -0.102834 0.187029 -0.062500 0 0 0 0 0 0 3 304243
-0.004360 -0.005215 0.119813 -0.336123 -0.102841 0.187028 -0.062500 0 0 0 0 0 0 3 305244
-0.004360 -0.005215 0.119813 -0.336117 -0.102834 0.187035 -0.062500 0 0 0 0 0 0 3 306239
-0.004360 -0.005215 0.119813 -0.336108 -0.102824 0.187024 -0.062500 0 0 0 0 0 0 3 307241
-0.004360 -0.005215 0.119813 -0.336123 -0.102840 0.187027 -0.062500 0 0 0 0 0 0 3 308239
-0.004360 -0.005215 0.119813 -0.336117 -0.102833 0.187035 -0.062500 0 0 0 0 0 0 3 309243
-0.004360 -0.005215 0.119813 -0.336117 -0.102833 0.187036 -0.062500 0 0 0 0 0 0 3 310221
-0.004360 -0.005215 0.119813 -0.336112 -0.102843 0.187022 -0.062500 0 0 0 0 0 0 3 311242
-0.004360 -0.005215 0.119813 -0.336116 -0.102834 0.187035 -0.062500 0 0 0 0 0 0 3 312238
-0.004360 -0.005215 0.119813 -0.336120 -0.102821 0.187030 -0.062500 0 0 0 0 0 0 3 313241
-0.004360 -0.005215 0.119813 -0.336113 -0.102842 0.187022 -0.062500 0 0 0 0 0 0 3 314240
-0.004360 -0.005215 0.119813 -0.336116 -0.102834 0.187034 -0.062500 0 0 0 0 0 0 3 315294
-0.004360 -0.005215 0.119813 -0.336116 -0.102833 0.187036 -0.062500 0 0 0 0 0 0 3 316282
-0.004360 -0.005215 0.119813 -0.336127 -0.102829 0.187022 -0.062500 0 0 0 0 0 0 3 317295
-0.004360 -0.005215 0.119813 -0.336118 -0.102832 0.187035 -0.062500 0 0 0 0 0 0 3 318278
-0.004360 -0.005215 0.119813 -0.336105 -0.102835 0.187030 -0.062500 0 0 0 0 0 0 3 319297
-0.004360 -0.005215 0.119813 -0.336123 -0.102841 0.187028 -0.062500 0 0 0 0 0 0 3 320281
-0.004360 -0.005215 0.119813 -0.336117 -0.102834 0.187035 -0.062500 0 0 0 0 0 0 3 321295
-0.004360 -0.005215 0.119813 -0.336108 -0.102824 0.187024 -0.062500 0 0 0 0 0 0 3 322279
-0.004360 -0.005215 0.119813 -0.336123 -0.102840 0.187027 -0.062500 0 0 0 0 0 0 3 323296
-0.004360 -0.005215 0.119813 -0.336117 -0.102833 0.187035 -0.062500 0 0 0 0 0 0 3 324215
-0.004360 -0.005215 0.119813 -0.336105 -0.102835 0.187030 -0.062500 0 0 0 0 0 0 3 325222
-0.004360 -0.005215 0.119813 -0.336123 -0.102841 0.187028 -0.062500 0 0 0 0 0 0 3 326215
-0.004360 -0.005215 0.119813 -0.336117 -0.102834 0.187035 -0.062500 0 0 0 0 0 0 3 327224
-0.004360 -0.005215 0.119813 -0.336120 -0.102821 0.187030 -0.062500 0 0 0 0 0 0 3 328223
-0.004360 -0.005215 0.119813 -0.336113 -0.102842 0.187022 -0.062500 0 0 0 0 0 0 3 329214
-0.004360 -0.005215 0.119813 -0.336116 -0.102834 0.187034 -0.062500 0 0 0 0 0 0 3 330223
-0.004360 -0.005215 0.119813 -0.336116 -0.102833 0.187036 -0.062500 0 0 0 0 0 0 3 331213
-0.004360 -0.005215 0.119813 -0.336116 -0.102832 0.187016 -0.062500 0 0 0 0 0 0 3 332222
-0.004360 -0.005215 0.119813 -0.336116 -0.102833 0.187034 -0.062500 0 0 0 0 0 0 3 333214
-0.004360 -0.005215 0.119813 -0.336116 -0.102833 0.187036 -0.062500 0 0 0 0 0 0 3 334222
-0.004360 -0.005215 0.119813 -0.336116 -0.102833 0.187036 -0.062500 0 0 0 0 0 0 3 335215
-0.004360 -0.005215 0.119813 -0.336112 -0.102843 0.187023 -0.062500 0 0 0 0 0 0 3 336222
-0.004360 -0.005215 0.119813 -0.336119 -0.102822 0.187029 -0.062500 0 0 0 0 0 0 3 337213
-0.004360 -0.005215 0.119813 -0.336117 -0.102832 0.187035 -0.062500 0 0 0 0 0 0 3 338222
-0.004360 -0.005215 0.119813 -0.336112 -0.102843 0.187022 -0.062500 0 0 0 0 0 0 3 339217
-0.004360 -0.005215 0.119813 -0.336116 -0.102834 0.187034 -0.062500 0 0 0 0 0 0 3 340220
-0.004360 -0.005215 0.119813 -0.336116 -0.102833 0.187036 -0.062500 0 0 0 0 0 0 3 341235
-0.004360 -0.005215 0.119813 -0.336127 -0.102829 0.187023 -0.062500 0 0 0 0 0 0 3 342217
-0.004360 -0.005215 0.119813 -0.336106 -0.102835 0.187028 -0.062500 0 0 0 0 0 0 3 343231
-0.004360 -0.005215 0.119813 -0.336115 -0.102833 0.187035 -0.062500 0 0 0 0 0 0 3 344215
-0.004360 -0.005215 0.119813 -0.336124 -0.102841 0.187028 -0.062500 0 0 0 0 0 0 3 345238
-0.004360 -0.005215 0.119813 -0.336117 -0.102834 0.187035 -0.062500 0 0 0 0 0 0 3 346232
-0.004360 -0.005215 0.119813 -0.336108 -0.102824 0.187024 -0.062500 0 0 0 0 0 0 3 347232
-0.004360 -0.005215 0.119813 -0.336123 -0.102840 0.187027 -0.062500 0 0 0 0 0 0 3 348231
-0.004360 -0.005215 0.119813 -0.336117 -0.102833 0.187035 -0.062500 0 0 0 0 0 0 3 349232
-0.004360 -0.005215 0.119813 -0.336105 -0.102835 0.187030 -0.062500 0 0 0 0 0 0 3 350199
-0.004360 -0.005215 0.119813 -0.336123 -0.102841 0.187028 -0.062500 0 0 0 0 0 0 3 351232
-0.004360 -0.005215 0.119813 -0.336120 -0.102822 0.187029 -0.062500 0 0 0 0 0 0 3 352229
-0.004360 -0.005215 0.119813 -0.336117 -0.102832 0.187035 -0.062500 0 0 0 0 0 0 3 353218
-0.004360 -0.005215 0.119813 -0.336112 -0.102843 0.187022 -0.062500 0 0 0 0 0 0 3 354234
-0.004360 -0.005215 0.119813 -0.336116 -0.102834 0.187035 -0.062500 0 0 0 0 0 0 3 355230
-0.004360 -0.005215 0.119813 -0.336116 -0.102833 0.187036 -0.062500 0 0 0 0 0 0 3 356233
-0.004360 -0.005215 0.119813 -0.336116 -0.102832 0.187016 -0.062500 0 0 0 0 0 0 3 357227
-0.004360 -0.005215 0.119813 -0.336116 -0.102833 0.187034 -0.062500 0 0 0 0 0 0 3 358228
-0.004360 -0.005215 0.119813 -0.336116 -0.102833 0.187036 -0.062500 0 0 0 0 0 0 3 359232
-0.004360 -0.005215 0.119813 -0.336124 -0.102841 0.187028 -0.062500 0 0 0 0 0 0 3 360199
-0.004360 -0.005215 0.119813 -0.336106 -0.102836 0.187029 -0.062500 0 0 0 0 0 0 3 361213
-0.004360 -0.005215 0.119813 -0.336119 -0.102822 0.187029 -0.062500 0 0 0 0 0 0 3 362230
-0.004360 -0.005215 0.119813 -0.336117 -0.102832 0.187035 -0.062500 0 0 0 0 0 0 3 363231
-0.004360 -0.005215 0.119813 -0.336112 -0.102843 0.187022 -0.062500 0 0 0 0 0 0 3 364228
-0.004360 -0.005215 0.119813 -0.336116 -0.102834 0.187035 -0.062500 0 0 0 0 0 0 3 365228
-0.004360 -0.005215 0.119813 -0.336116 -0.102833 0.187036 -0.062500 0 0 0 0 0 0 3 366222
-0.004360 -0.005215 0.119813 -0.336127 -0.102829 0.187023 -0.062500 0 0 0 0 0 0 3 367202
-0.004360 -0.005215 0.119813 -0.336106 -0.102835 0.187028 -0.062500 0 0 0 0 0 0 3 368230
-0.004360 -0.005215 0.119813 -0.336115 -0.102833 0.187035 -0.062500 0 0 0 0 0 0 3 369228
-0.004360 -0.005215 0.119813 -0.336124 -0.102841 0.187028 -0.062500 0 0 0 0 0 0 3 370233
-0.004360 -0.005215 0.119813 -0.336117 -0.102834 0.187036 -0.062500 0 0 0 0 0 0 3 371230
-0.004360 -0.005215 0.119813 -0.336108 -0.102824 0.187024 -0.062500 0 0 0 0 0 0 3 372229
-0.004360 -0.005215 0.119813 -0.336123 -0.102840 0.187027 -0.062500 0 0 0 0 0 0 3 373228
-0.004360 -0.005215 0.119813 -0.336117 -0.102833 0.187035 -0.062500 0 0 0 0 0 0 3 374227
-0.004360 -0.005215 0.119813 -0.336105 -0.102835 0.187030 -0.062500 0 0 0 0 0 0 3 375230
-0.004360 -0.005215 0.119813 -0.336123 -0.102841 0.187028 -0.062500 0 0 0 0 0 0 3 376228
-0.004360 -0.005215 0.119813 -0.336120 -0.102822 0.187029 -0.062500 0 0 0 0 0 0 3 377226
-0.004360 -0.005215 0.119813 -0.336117 -0.102832 0.187035 -0.062500 0 0 0 0 0 0 3 378228
-0.004360 -0.005215 0.119813 -0.336112 -0.102843 0.187022 -0.062500 0 0 0 0 0 0 3 379321
-0.004360 -0.005215 0.119813 -0.336116 -0.102834 0.187035 -0.062500 0 0 0 0 0 0 3 380305
-0.004360 -0.005215 0.119813 -0.336116 -0.102833 0.187036 -0.062500 0 0 0 0 0 0 3 381303
-0.004360 -0.005215 0.119813 -0.336116 -0.102832 0.187016 -0.062500 0 0 0 0 0 0 3 382281
-0.004360 -0.005215 0.119813 -0.336116 -0.102833 0.187034 -0.062500 0 0 0 0 0 0 3 383296
-0.004360 -0.005215 0.119813 -0.336116 -0.102833 0.187036 -0.062500 0 0 0 0 0 0 3 384231
-0.004360 -0.005215 0.119813 -0.336124 -0.102841 0.187029 -0.062500 0 0 0 0 0 0 3 385197
-0.004360 -0.005215 0.119813 -0.336106 -0.102836 0.187029 -0.062500 0 0 0 0 0 0 3 386228
-0.004360 -0.005215 0.119813 -0.336119 -0.102822 0.187029 -0.062500 0 0 0 0 0 0 3 387232
-0.004360 -0.005215 0.119813 -0.336124 -0.102839 0.187028 -0.062500 0 0 0 0 0 0 3 388227
-0.004360 -0.005215 0.119813 -0.336117 -0.102833 0.187035 -0.062500 0 0 0 0 0 0 3 389226
-0.004360 -0.005215 0.119813 -0.336105 -0.102835 0.187030 -0.062500 0 0 0 0 0 0 3 390226
-0.004360 -0.005215 0.119813 -0.336126 -0.102829 0.187022 -0.062500 0 0 0 0 0 0 3 391230
-0.004360 -0.005215 0.119813 -0.336117 -0.102832 0.187034 -0.062500 0 0 0 0 0 0 3 392226
-0.004360 -0.005215 0.119813 -0.336105 -0.102835 0.187030 -0.062500 0 0 0 0 0 0 3 393226
-0.004360 -0.005215 0.119813 -0.336115 -0.102833 0.187035 -0.062500 0 0 0 0 0 0 3 394222
-0.004360 -0.005215 0.119813 -0.336124 -0.102841 0.187029 -0.062500 0 0 0 0 0 0 3 395222
-0.004360 -0.005215 0.119813 -0.336117 -0.102834 0.187036 -0.062500 0 0 0 0 0 0 3 396212
-0.004360 -0.005215 0.119813 -0.336116 -0.102832 0.187016 -0.062500 0 0 0 0 0 0 3 397220
-0.004360 -0.005215 0.119813 -0.336116 -0.102833 0.187034 -0.062500 0 0 0 0 0 0 3 398211
-0.004360 -0.005215 0.119813 -0.336116 -0.102833 0.187036 -0.062500 0 0 0 0 0 0 3 399220
-0.004360 -0.005215 0.119813 -0.336105 -0.102835 0.187030 -0.062500 0 0 0 0 0 0 3 400212
-0.004360 -0.005215 0.119813 -0.336126 -0.102829 0.187022 -0.062500 0 0 0 0 0 0 3 401221
-0.004360 -0.005215 0.119813 -0.336117 -0.102832 0.187034 -0.062500 0 0 0 0 0 0 3 402211
-0.004360 -0.005215 0.119813 -0.336117 -0.102833 0.187036 -0.062500 0 0 0 0 0 0 3 403221
-0.004360 -0.005215 0.119813 -0.336112 -0.102843 0.187022 -0.062500 0 0 0 0 0 0 3 404212
-0.004360 -0.005215 0.119813 -0.336116 -0.102834 0.187035 -0.062500 0 0 0 0 0 0 3 405220
-0.004360 -0.005215 0.119813 -0.336120 -0.102821 0.187030 -0.062500 0 0 0 0 0 0 3 406210
-0.004360 -0.005215 0.119813 -0.336113 -0.102842 0.187022 -0.062500 0 0 0 0 0 0 3 407221
-0.004360 -0.005215 0.119813 -0.336116 -0.102834 0.187034 -0.062500 0 0 0 0 0 0 3 408211
-0.004360 -0.005215 0.119813 -0.336116 -0.102833 0.187036 -0.062500 0 0 0 0 0 0 3 409220
-0.004360 -0.005215 0.119813 -0.336124 -0.102841 0.187029 -0.062500 0 0 0 0 0 0 3 410211
-0.004360 -0.005215 0.119813 -0.336109 -0.102825 0.187023 -0.062500 0 0 0 0 0 0 3 411220
-0.004360 -0.005215 0.119813 -0.336116 -0.102832 0.187035 -0.062500 0 0 0 0 0 0 3 412223
-0.004360 -0.005215 0.119813 -0.336124 -0.102840 0.187028 -0.062500 0 0 0 0 0 0 3 413227
-0.004360 -0.005215 0.119813 -0.336117 -0.102834 0.187035 -0.062500 0 0 0 0 0 0 3 414222
-0.004360 -0.005215 0.119813 -0.336105 -0.102835 0.187030 -0.062500 0 0 0 0 0 0 3 415221
-0.004360 -0.005215 0.119813 -0.336126 -0.102829 0.187022 -0.062500 0 0 0 0 0 0 3 416231
-0.004360 -0.005215 0.119813 -0.336117 -0.102832 0.187034 -0.062500 0 0 0 0 0 0 3 417218
-0.004360 -0.005215 0.119813 -0.336105 -0.102835 0.187030 -0.062500 0 0 0 0 0 0 3 418233
-0.004360 -0.005215 0.119813 -0.336123 -0.102841 0.187028 -0.062500 0 0 0 0 0 0 3 419231
-0.004360 -0.005215 0.119813 -0.336117 -0.102834 0.187035 -0.062500 0 0 0 0 0 0 3 420226
-0.004360 -0.005215 0.119813 -0.336120 -0.102821 0.187030 -0.062500 0 0 0 0 0 0 3 421228
-0.004360 -0.005215 0.119813 -0.336113 -0.102842 0.187022 -0.062500 0 0 0 0 0 0 3 422229
-0.004360 -0.005215 0.119813 -0.336116 -0.102834 0.187034 -0.062500 0 0 0 0 0 0 3 423198
-0.004360 -0.005215 0.119813 -0.336116 -0.102833 0.187036 -0.062500 0 0 0 0 0 0 3 424227
-0.004360 -0.005215 0.119813 -0.336112 -0.102843 0.187022 -0.062500 0 0 0 0 0 0 3 425224
-0.004360 -0.005215 0.119813 -0.336119 -0.102822 0.187028 -0.062500 0 0 0 0 0 0 3 426234
-0.004360 -0.005215 0.119813 -0.336117 -0.102832 0.187035 -0.062500 0 0 0 0 0 0 3 427233
-0.004360 -0.005215 0.119813 -0.336117 -0.102833 0.187036 -0.062500 0 0 0 0 0 0 3 428224
-0.004360 -0.005215 0.119813 -0.336112 -0.102843 0.187022 -0.062500 0 0 0 0 0 0 3 429231
-0.004360 -0.005215 0.119813 -0.336116 -0.102834 0.187035 -0.062500 0 0 0 0 0 0 3 430227
-0.004360 -0.005215 0.119813 -0.336120 -0.102821 0.187030 -0.062500 0 0 0 0 0 0 3 431228
-0.004360 -0.005215 0.119813 -0.336113 -0.102842 0.187022 -0.062500 0 0 0 0 0 0 3 432226
-0.004360 -0.005215 0.119813 -0.336116 -0.102834 0.187034 -0.062500 0 0 0 0 0 0 3 433228
-0.004360 -0.005215 0.119813 -0.336116 -0.102833 0.187036 -0.062500 0 0 0 0 0 0 3 434196
-0.004360 -0.005215 0.119813 -0.336124 -0.102841 0.187029 -0.062500 0 0 0 0 0 0 3 435198
-0.004360 -0.005215 0.119813 -0.336109 -0.102825 0.187023 -0.062500 0 0 0 0 0 0 3 436227
-0.004360 -0.005215 0.119813 -0.336116 -0.102832 0.187035 -0.062500 0 0 0 0 0 0 3 437197
-0.004360 -0.005215 0.119813 -0.336124 -0.102840 0.187028 -0.062500 0 0 0 0 0 0 3 438227
-0.004360 -0.005215 0.119813 -0.336117 -0.102834 0.187035 -0.062500 0 0 0 0 0 0 3 439226
-0.004360 -0.005215 0.119813 -0.336105 -0.102835 0.187030 -0.062500 0 0 0 0 0 0 3 440227
-0.004360 -0.005215 0.119813 -0.336126 -0.102829 0.187022 -0.062500 0 0 0 0 0 0 3 441196
-0.004360 -0.005215 0.119813 -0.336117 -0.102832 0.187035 -0.062500 0 0 0 0 0 0 3 442223
-0.004360 -0.005215 0.119813 -0.336105 -0.102835 0.187030 -0.062500 0 0 0 0 0 0 3 443198
-0.004360 -0.005215 0.119813 -0.336123 -0.102841 0.187028 -0.062500 0 0 0 0 0 0 3 444227
-0.004360 -0.005215 0.119813 -0.336117 -0.102834 0.187035 -0.062500 0 0 0 0 0 0 3 445226
-0.004360 -0.005215 0.119813 -0.336120 -0.102821 0.187030 -0.062500 0 0 0 0 0 0 3 446225
-0.004360 -0.005215 0.119813 -0.336113 -0.102842 0.187022 -0.062500 0 0 0 0 0 0 3 447229
-0.004360 -0.005215 0.119813 -0.336116 -0.102834 0.187034 -0.062500 0 0 0 0 0 0 3 448197
-0.004360 -0.005215 0.119813 -0.336116 -0.102833 0.187036 -0.062500 0 0 0 0 0 0 3 449196
-0.004360 -0.005215 0.119813 -0.336116 -0.102832 0.187016 -0.062500 0 0 0 0 0 0 3 450226
-0.004360 -0.005215 0.119813 -0.336116 -0.102833 0.187034 -0.062500 0 0 0 0 0 0 3 451197
-0.004360 -0.005215 0.119813 -0.336116 -0.102833 0.187036 -0.062500 0 0 0 0 0 0 3 452221
-0.004360 -0.005215 0.119813 -0.336124 -0.102841 0.187028 -0.062500 0 0 0 0 0 0 3 453213
-0.004360 -0.005215 0.119813 -0.336106 -0.102836 0.187029 -0.062500 0 0 0 0 0 0 3 454218
-0.004360 -0.005215 0.119813 -0.336115 -0.102833 0.187035 -0.062500 0 0 0 0 0 0 3 455227
-0.004360 -0.005215 0.119813 -0.336127 -0.102829 0.187022 -0.062500 0 0 0 0 0 0 3 456224
-0.004360 -0.005215 0.119813 -0.336118 -0.102832 0.187035 -0.062500 0 0 0 0 0 0 3 457223
-0.004360 -0.005215 0.119813 -0.336105 -0.102835 0.187030 -0.062500 0 0 0 0 0 0 3 458206
-0.004360 -0.005215 0.119813 -0.336115 -0.102833 0.187036 -0.062500 0 0 0 0 0 0 3 459229
-0.004360 -0.005215 0.119813 -0.336127 -0.102829 0.187023 -0.062500 0 0 0 0 0 0 3 460224
-0.004360 -0.005215 0.119813 -0.336106 -0.102835 0.187028 -0.062500 0 0 0 0 0 0 3 461207
-0.004360 -0.005215 0.119813 -0.336115 -0.102833 0.187035 -0.062500 0 0 0 0 0 0 3 462230
-0.004360 -0.005215 0.119813 -0.336124 -0.102841 0.187028 -0.062500 0 0 0 0 0 0 3 463230
-0.004360 -0.005215 0.119813 -0.336117 -0.102834 0.187035 -0.062500 0 0 0 0 0 0 3 464226
-0.004360 -0.005215 0.119813 -0.336108 -0.102824 0.187024 -0.062500 0 0 0 0 0 0 3 465213
-0.004360 -0.005215 0.119813 -0.336123 -0.102840 0.187027 -0.062500 0 0 0 0 0 0 3 466219
-0.004360 -0.005215 0.119813 -0.336117 -0.102833 0.187035 -0.062500 0 0 0 0 0 0 3 467213
-0.004360 -0.005215 0.119813 -0.336105 -0.102835 0.187030 -0.062500 0 0 0 0 0 0 3 468288
-0.004360 -0.005215 0.119813 -0.336123 -0.102841 0.187028 -0.062500 0 0 0 0 0 0 3 469275
-0.004360 -0.005215 0.119813 -0.336117 -0.102834 0.187035 -0.062500 0 0 0 0 0 0 3 470291
-0.004360 -0.005215 0.119813 -0.336120 -0.102821 0.187030 -0.062500 0 0 0 0 0 0 3 471461
-0.004360 -0.005215 0.119813 -0.336113 -0.102842 0.187022 -0.062500 0 0 0 0 0 0 3 472293
-0.004360 -0.005215 0.119813 -0.336116 -0.102834 0.187034 -0.062500 0 0 0 0 0 0 3 473276
-0.004360 -0.005215 0.119813 -0.336116 -0.102833 0.187036 -0.062500 0 0 0 0 0 0 3 474290
-0.004360 -0.005215 0.119813 -0.336116 -0.102832 0.187016 -0.062500 0 0 0 0 0 0 3 475275
-0.004360 -0.005215 0.119813 -0.336116 -0.102833 0.187034 -0.062500 0 0 0 0 0 0 3 476289
-0.004360 -0.005215 0.119813 -0.336116 -0.102833 0.187036 -0.062500 0 0 0 0 0 0 3 477274
-0.004360 -0.005215 0.119813 -0.336124 -0.102841 0.187029 -0.062500 0 0 0 0 0 0 3 478275
-0.004360 -0.005215 0.119813 -0.336106 -0.102836 0.187029 -0.062500 0 0 0 0 0 0 3 479291
-0.004360 -0.005215 0.119813 -0.336119 -0.102822 0.187029 -0.062500 0 0 0 0 0 0 3 480209
-0.004360 -0.005215 0.119813 -0.336124 -0.102839 0.187028 -0.062500 0 0 0 0 0 0 3 481218
-0.004360 -0.005215 0.119813 -0.336117 -0.102833 0.187035 -0.062500 0 0 0 0 0 0 3 482208
-0.004360 -0.005215 0.119813 -0.336105 -0.102835 0.187030 -0.062500 0 0 0 0 0 0 3 483210
-0.004360 -0.005215 0.119813 -0.336123 -0.102841 0.187028 -0.062500 0 0 0 0 0 0 3 484218
-0.004360 -0.005215 0.119813 -0.336117 -0.102834 0.187035 -0.062500 0 0 0 0 0 0 3 485208
-0.004360 -0.005215 0.119813 -0.336108 -0.102824 0.187024 -0.062500 0 0 0 0 0 0 3 486218
-0.004360 -0.005215 0.119813 -0.336116 -0.102832 0.187035 -0.062500 0 0 0 0 0 0 3 487209
-0.004360 -0.005215 0.119813 -0.336124 -0.102840 0.187028 -0.062500 0 0 0 0 0 0 3 488217
-0.004360 -0.005215 0.119813 -0.336117 -0.102834 0.187036 -0.062500 0 0 0 0 0 0 3 489208
-0.004360 -0.005215 0.119813 -0.336116 -0.102832 0.187016 -0.062500 0 0 0 0 0 0 3 490209
-0.004360 -0.005215 0.119813 -0.336116 -0.102833 0.187034 -0.062500 0 0 0 0 0 0 3 491222
-0.004360 -0.005215 0.119813 -0.336116 -0.102833 0.187036 -0.062500 0 0 0 0 0 0 3 492225
-0.004360 -0.005215 0.119813 -0.336112 -0.102843 0.187022 -0.062500 0 0 0 0 0 0 3 493215
-0.004360 -0.005215 0.119813 -0.336116 -0.102834 0.187034 -0.062500 0 0 0 0 0 0 3 494225
-0.004360 -0.005215 0.119813 -0.336120 -0.102821 0.187030 -0.062500 0 0 0 0 0 0 3 495220
-0.004360 -0.005215 0.119813 -0.336117 -0.102832 0.187036 -0.062500 0 0 0 0 0 0 3 496230
-0.004360 -0.005215 0.119813 -0.336112 -0.102843 0.187022 -0.062500 0 0 0 0 0 0 3 497219
-0.004360 -0.005215 0.119813 -0.336116 -0.102834 0.187035 -0.062500 0 0 0 0 0 0 3 498232
-0.004360 -0.005215 0.119813 -0.336116 -0.102833 0.187036 -0.062500 0 0 0 0 0 0 3 499228
-0.004360 -0.005215 0.119813 -0.336116 -0.102832 0.187016 -0.062500 0 0 0 0 0 0 3 500226
-0.004360 -0.005215 0.119813 -0.336116 -0.102833 0.187034 -0.062500 0 0 0 0 0 0 3 501226
-0.004360 -0.005215 0.119813 -0.336116 -0.102833 0.187036 -0.062500 0 0 0 0 0 0 3 502226
-0.004379 -0.005211 0.119823 -0.088413 -0.157174 0.052228 -0.062500 0 0 0 0 0 0 3 503196
-0.004388 -0.005208 0.119826 -0.189310 -0.137971 0.117766 -0.062500 0 0 0 0 0 0 3 504225
-0.004393 -0.005207 0.119827 -0.261066 -0.122073 0.151935 -0.062500 0 0 0 0 0 0 3 505222
-0.004395 -0.005207 0.119828 -0.298655 -0.112939 0.165012 -0.062500 0 0 0 0 0 0 3 506225
-0.004396 -0.005206 0.119828 -0.317468 -0.108035 0.169689 -0.062500 0 0 0 0 0 0 3 507199
-0.004397 -0.005206 0.119828 -0.326824 -0.105495 0.171332 -0.062500 0 0 0 0 0 0 3 508228
-0.004397 -0.005206 0.119828 -0.331490 -0.104184 0.171915 -0.062500 0 0 0 0 0 0 3 509223
-0.004397 -0.005206 0.119828 -0.333810 -0.103512 0.172116 -0.062500 0 0 0 0 0 0 3 510223
-0.004397 -0.005206 0.119828 -0.334972 -0.103177 0.172195 -0.062500 0 0 0 0 0 0 3 511226
-0.004397 -0.005206 0.119828 -0.335537 -0.103007 0.172211 -0.062500 0 0 0 0 0 0 3 512227
-0.004397 -0.005206 0.119828 -0.335827 -0.102910 0.172224 -0.062500 0 0 0 0 0 0 3 513220
-0.004397 -0.005206 0.119828 -0.335977 -0.102879 0.172220 -0.062500 0 0 0 0 0 0 3 514224
-0.004397 -0.005206 0.119828 -0.336037 -0.102864 0.172224 -0.062500 0 0 0 0 0 0 3 515225
-0.004397 -0.005206 0.119828 -0.336070 -0.102846 0.172230 -0.062500 0 0 0 0 0 0 3 516221
-0.004397 -0.005206 0.119828 -0.336095 -0.102838 0.172223 -0.062500 0 0 0 0 0 0 3 517223
-0.004397 -0.005206 0.119828 -0.336109 -0.102834 0.172229 -0.062500 0 0 0 0 0 0 3 518224
-0.004397 -0.005206 0.119828 -0.336111 -0.102834 0.172230 -0.062500 0 0 0 0 0 0 3 519227
-0.004397 -0.005206 0.119828 -0.336118 -0.102842 0.172222 -0.062500 0 0 0 0 0 0 3 520226
-0.004397 -0.005206 0.119828 -0.336112 -0.102835 0.172229 -0.062500 0 0 0 0 0 0 3 521223
-0.004397 -0.005206 0.119828 -0.336114 -0.102822 0.172223 -0.062500 0 0 0 0 0 0 3 522224
-0.004397 -0.005206 0.119828 -0.336119 -0.102841 0.172221 -0.062500 0 0 0 0 0 0 3 523239
-0.004397 -0.005206 0.119828 -0.336123 -0.102832 0.172235 -0.062500 0 0 0 0 0 0 3 524224
-0.004397 -0.005206 0.119828 -0.336112 -0.102834 0.172230 -0.062500 0 0 0 0 0 0 3 525223
-0.004397 -0.005206 0.119828 -0.336122 -0.102830 0.172216 -0.062500 0 0 0 0 0 0 3 526224
-0.004397 -0.005206 0.119828 -0.336112 -0.102834 0.172228 -0.062500 0 0 0 0 0 0 3 527226
-0.004397 -0.005206 0.119828 -0.336111 -0.102834 0.172229 -0.062500 0 0 0 0 0 0 3 528222
-0.004397 -0.005206 0.119828 -0.336118 -0.102842 0.172222 -0.062500 0 0 0 0 0 0 3 529224
-0.004397 -0.005206 0.119828 -0.336112 -0.102835 0.172229 -0.062500 0 0 0 0 0 0 3 530221
-0.004397 -0.005206 0.119828 -0.336111 -0.102834 0.172229 -0.062500 0 0 0 0 0 0 3 531224
-0.004397 -0.005206 0.119828 -0.336133 -0.102828 0.172222 -0.062500 0 0 0 0 0 0 3 532212
-0.004397 -0.005206 0.119828 -0.336113 -0.102833 0.172229 -0.062500 0 0 0 0 0 0 3 533220
-0.004397 -0.005206 0.119828 -0.336111 -0.102834 0.172229 -0.062500 0 0 0 0 0 0 3 534222
-0.004397 -0.005206 0.119828 -0.336118 -0.102842 0.172222 -0.062500 0 0 0 0 0 0 3 535225
-0.004397 -0.005206 0.119828 -0.336112 -0.102835 0.172229 -0.062500 0 0 0 0 0 0 3 536225
-0.004397 -0.005206 0.119828 -0.336114 -0.102822 0.172223 -0.062500 0 0 0 0 0 0 3 537222
-0.004397 -0.005206 0.119828 -0.336111 -0.102833 0.172229 -0.062500 0 0 0 0 0 0 3 538225
-0.004397 -0.005206 0.119828 -0.336130 -0.102839 0.172228 -0.062500 0 0 0 0 0 0 3 539225
-0.004397 -0.005206 0.119828 -0.336113 -0.102834 0.172229 -0.062500 0 0 0 0 0 0 3 540224
-0.004397 -0.005206 0.119828 -0.336114 -0.102822 0.172224 -0.062500 0 0 0 0 0 0 3 541224
-0.004397 -0.005206 0.119828 -0.336119 -0.102841 0.172221 -0.062500 0 0 0 0 0 0 3 542224
-0.004397 -0.005206 0.119828 -0.336112 -0.102835 0.172228 -0.062500 0 0 0 0 0 0 3 543225
-0.004397 -0.005206 0.119828 -0.336111 -0.102834 0.172229 -0.062500 0 0 0 0 0 0 3 544215
-0.004397 -0.005206 0.119828 -0.336118 -0.102842 0.172222 -0.062500 0 0 0 0 0 0 3 545214
-0.004397 -0.005206 0.119828 -0.336123 -0.102832 0.172235 -0.062500 0 0 0 0 0 0 3 546216
-0.004397 -0.005206 0.119828 -0.336116 -0.102822 0.172224 -0.062500 0 0 0 0 0 0 3 547211
-0.004397 -0.005206 0.119828 -0.336119 -0.102841 0.172221 -0.062500 0 0 0 0 0 0 3 548216
-0.004397 -0.005206 0.119828 -0.336112 -0.102835 0.172229 -0.062500 0 0 0 0 0 0 3 549207
-0.004397 -0.005206 0.119828 -0.336111 -0.102834 0.172229 -0.062500 0 0 0 0 0 0 3 550216
-0.004397 -0.005206 0.119828 -0.336122 -0.102830 0.172216 -0.062500 0 0 0 0 0 0 3 551209
-0.004397 -0.005206 0.119828 -0.336124 -0.102831 0.172234 -0.062500 0 0 0 0 0 0 3 552216
-0.004397 -0.005206 0.119828 -0.336112 -0.102834 0.172230 -0.062500 0 0 0 0 0 0 3 553207
-0.004397 -0.005206 0.119828 -0.336119 -0.102842 0.172222 -0.062500 0 0 0 0 0 0 3 554216
-0.004397 -0.005206 0.119828 -0.336112 -0.102835 0.172229 -0.062500 0 0 0 0 0 0 3 555209
-0.004397 -0.005206 0.119828 -0.336114 -0.102822 0.172223 -0.062500 0 0 0 0 0 0 3 556215
-0.004397 -0.005206 0.119828 -0.336119 -0.102841 0.172221 -0.062500 0 0 0 0 0 0 3 557205
-0.004397 -0.005206 0.119828 -0.336112 -0.102835 0.172228 -0.062500 0 0 0 0 0 0 3 558216
-0.004397 -0.005206 0.119828 -0.336111 -0.102834 0.172229 -0.062500 0 0 0 0 0 0 3 559208
-0.004397 -0.005206 0.119828 -0.336130 -0.102839 0.172228 -0.062500 0 0 0 0 0 0 3 560340
-0.004397 -0.005206 0.119828 -0.336116 -0.102823 0.172223 -0.062500 0 0 0 0 0 0 3 561332
-0.004397 -0.005206 0.119828 -0.336112 -0.102833 0.172229 -0.062500 0 0 0 0 0 0 3 562210
-0.004397 -0.005206 0.119828 -0.336118 -0.102842 0.172222 -0.062500 0 0 0 0 0 0 3 563226
-0.004397 -0.005206 0.119828 -0.336112 -0.102835 0.172229 -0.062500 0 0 0 0 0 0 3 564234
-0.004397 -0.005206 0.119828 -0.336111 -0.102834 0.172229 -0.062500 0 0 0 0 0 0 3 565211
-0.004397 -0.005206 0.119828 -0.336122 -0.102830 0.172216 -0.062500 0 0 0 0 0 0 3 566207
-0.004397 -0.005206 0.119828 -0.336124 -0.102831 0.172234 -0.062500 0 0 0 0 0 0 3 567345
-0.004397 -0.005206 0.119828 -0.336112 -0.102834 0.172230 -0.062500 0 0 0 0 0 0 3 568217
-0.004397 -0.005206 0.119828 -0.336111 -0.102834 0.172230 -0.062500 0 0 0 0 0 0 3 569230
-0.004397 -0.005206 0.119828 -0.336118 -0.102842 0.172222 -0.062500 0 0 0 0 0 0 3 570225
-0.004397 -0.005206 0.119828 -0.336115 -0.102823 0.172223 -0.062500 0 0 0 0 0 0 3 571224
-0.004397 -0.005206 0.119828 -0.336111 -0.102833 0.172229 -0.062500 0 0 0 0 0 0 3 572222
-0.004397 -0.005206 0.119828 -0.336118 -0.102842 0.172222 -0.062500 0 0 0 0 0 0 3 573222
-0.004397 -0.005206 0.119828 -0.336123 -0.102832 0.172235 -0.062500 0 0 0 0 0 0 3 574223
-0.004397 -0.005206 0.119828 -0.336112 -0.102834 0.172230 -0.062500 0 0 0 0 0 0 3 575224
-0.004397 -0.005206 0.119828 -0.336122 -0.102830 0.172216 -0.062500 0 0 0 0 0 0 3 576348
-0.004397 -0.005206 0.119828 -0.336112 -0.102834 0.172228 -0.062500 0 0 0 0 0 0 3 577224
-0.004397 -0.005206 0.119828 -0.336111 -0.102834 0.172229 -0.062500 0 0 0 0 0 0 3 578382
-0.004397 -0.005206 0.119828 -0.336118 -0.102842 0.172222 -0.062500 0 0 0 0 0 0 3 579349
-0.004397 -0.005206 0.119828 -0.336123 -0.102832 0.172235 -0.062500 0 0 0 0 0 0 3 580345
-0.004397 -0.005206 0.119828 -0.336116 -0.102822 0.172224 -0.062500 0 0 0 0 0 0 3 581349
-0.004397 -0.005206 0.119828 -0.336119 -0.102841 0.172221 -0.062500 0 0 0 0 0 0 3 582347
-0.004397 -0.005206 0.119828 -0.336112 -0.102835 0.172229 -0.062500 0 0 0 0 0 0 3 583347
-0.004397 -0.005206 0.119828 -0.336111 -0.102834 0.172229 -0.062500 0 0 0 0 0 0 3 584341
-0.004397 -0.005206 0.119828 -0.336122 -0.102830 0.172216 -0.062500 0 0 0 0 0 0 3 585345
-0.004397 -0.005206 0.119828 -0.336112 -0.102834 0.172228 -0.062500 0 0 0 0 0 0 3 586221
-0.004397 -0.005206 0.119828 -0.336111 -0.102834 0.172229 -0.062500 0 0 0 0 0 0 3 587352
-0.004397 -0.005206 0.119828 -0.336130 -0.102839 0.172228 -0.062500 0 0 0 0 0 0 3 588345
-0.004397 -0.005206 0.119828 -0.336113 -0.102834 0.172229 -0.062500 0 0 0 0 0 0 3 589345
-0.004397 -0.005206 0.119828 -0.336111 -0.102834 0.172230 -0.062500 0 0 0 0 0 0 3 590347
-0.004397 -0.005206 0.119828 -0.336122 -0.102830 0.172216 -0.062500 0 0 0 0 0 0 3 591347
-0.004397 -0.005206 0.119828 -0.336112 -0.102834 0.172228 -0.062500 0 0 0 0 0 0 3 592347
-0.004397 -0.005206 0.119828 -0.336111 -0.102834 0.172229 -0.062500 0 0 0 0 0 0 3 593348
-0.004397 -0.005206 0.119828 -0.336118 -0.102842 0.172222 -0.062500 0 0 0 0 0 0 3 594347
-0.004397 -0.005206 0.119828 -0.336123 -0.102832 0.172235 -0.062500 0 0 0 0 0 0 3 595211
-0.004397 -0.005206 0.119828 -0.336116 -0.102822 0.172224 -0.062500 0 0 0 0 0 0 3 596345
-0.004397 -0.005206 0.119828 -0.336111 -0.102833 0.172229 -0.062500 0 0 0 0 0 0 3 597222
-0.004397 -0.005206 0.119828 -0.336118 -0.102842 0.172222 -0.062500 0 0 0 0 0 0 3 598350
-0.004397 -0.005206 0.119828 -0.336112 -0.102835 0.172229 -0.062500 0 0 0 0 0 0 3 599346
-0.004397 -0.005206 0.119828 -0.336114 -0.102822 0.172223 -0.062500 0 0 0 0 0 0 3 600344
-0.004397 -0.005206 0.119828 -0.336119 -0.102841 0.172221 -0.062500 0 0 0 0 0 0 3 601345
-0.004397 -0.005206 0.119828 -0.336123 -0.102832 0.172235 -0.062500 0 0 0 0 0 0 3 602346
-0.004397 -0.005206 0.119828 -0.336112 -0.102834 0.172230 -0.062500 0 0 0 0 0 0 3 603334
-0.004397 -0.005206 0.119828 -0.336119 -0.102842 0.172222 -0.062500 0 0 0 0 0 0 3 604344
-0.004397 -0.005206 0.119828 -0.336112 -0.102835 0.172229 -0.062500 0 0 0 0 0 0 3 605352
-0.004397 -0.005206 0.119828 -0.336114 -0.102822 0.172223 -0.062500 0 0 0 0 0 0 3 606216
-0.004397 -0.005206 0.119828 -0.336119 -0.102841 0.172221 -0.062500 0 0 0 0 0 0 3 607351
-0.004397 -0.005206 0.119828 -0.336123 -0.102832 0.172235 -0.062500 0 0 0 0 0 0 3 608345
-0.004397 -0.005206 0.119828 -0.336112 -0.102834 0.172230 -0.062500 0 0 0 0 0 0 3 609344
-0.004397 -0.005206 0.119828 -0.336122 -0.102830 0.172216 -0.062500 0 0 0 0 0 0 3 610345
-0.004397 -0.005206 0.119828 -0.336112 -0.102834 0.172228 -0.062500 0 0 0 0 0 0 3 611348
-0.004397 -0.005206 0.119828 -0.336111 -0.102834 0.172229 -0.062500 0 0 0 0 0 0 3 612345
-0.004397 -0.005206 0.119828 -0.336118 -0.102842 0.172222 -0.062500 0 0 0 0 0 0 3 613219
-0.004397 -0.005206 0.119828 -0.336112 -0.102835 0.172229 -0.062500 0 0 0 0 0 0 3 614344
-0.004397 -0.005206 0.119828 -0.336114 -0.102822 0.172223 -0.062500 0 0 0 0 0 0 3 615334
-0.004397 -0.005206 0.119828 -0.336130 -0.102838 0.172227 -0.062500 0 0 0 0 0 0 3 616330
-0.004397 -0.005206 0.119828 -0.336113 -0.102834 0.172229 -0.062500 0 0 0 0 0 0 3 617214
-0.004397 -0.005206 0.119828 -0.336111 -0.102834 0.172230 -0.062500 0 0 0 0 0 0 3 618330
-0.004397 -0.005206 0.119828 -0.336118 -0.102842 0.172222 -0.062500 0 0 0 0 0 0 3 619339
-0.004397 -0.005206 0.119828 -0.336115 -0.102823 0.172222 -0.062500 0 0 0 0 0 0 3 620329
-0.004397 -0.005206 0.119828 -0.336111 -0.102833 0.172229 -0.062500 0 0 0 0 0 0 3 621338
-0.004397 -0.005206 0.119828 -0.336118 -0.102842 0.172221 -0.062500 0 0 0 0 0 0 3 622329
-0.004397 -0.005206 0.119828 -0.336123 -0.102832 0.172235 -0.062500 0 0 0 0 0 0 3 623339
-0.004397 -0.005206 0.119828 -0.336112 -0.102834 0.172230 -0.062500 0 0 0 0 0 0 3 624330
-0.004397 -0.005206 0.119828 -0.336122 -0.102830 0.172216 -0.062500 0 0 0 0 0 0 3 625338
-0.004397 -0.005206 0.119828 -0.336112 -0.102834 0.172228 -0.062500 0 0 0 0 0 0 3 626330
-0.004397 -0.005206 0.119828 -0.336111 -0.102834 0.172229 -0.062500 0 0 0 0 0 0 3 627339
-0.004397 -0.005206 0.119828 -0.336118 -0.102842 0.172222 -0.062500 0 0 0 0 0 0 3 628329
-0.004397 -0.005206 0.119828 -0.336123 -0.102832 0.172235 -0.062500 0 0 0 0 0 0 3 629329
-0.004397 -0.005206 0.119828 -0.336116 -0.102822 0.172224 -0.062500 0 0 0 0 0 0 3 630338
-0.004397 -0.005206 0.119828 -0.336111 -0.102833 0.172229 -0.062500 0 0 0 0 0 0 3 631329
-0.004397 -0.005206 0.119828 -0.336118 -0.102842 0.172222 -0.062500 0 0 0 0 0 0 3 632338
-0.004397 -0.005206 0.119828 -0.336112 -0.102835 0.172229 -0.062500 0 0 0 0 0 0 3 633368
-0.004397 -0.005206 0.119828 -0.336111 -0.102834 0.172230 -0.062500 0 0 0 0 0 0 3 634335
-0.004397 -0.005206 0.119828 -0.336122 -0.102830 0.172216 -0.062500 0 0 0 0 0 0 3 635357
-0.004397 -0.005206 0.119828 -0.336124 -0.102831 0.172234 -0.062500 0 0 0 0 0 0 3 636334
-0.004397 -0.005206 0.119828 -0.336112 -0.102834 0.172230 -0.062500 0 0 0 0 0 0 3 637345
-0.004397 -0.005206 0.119828 -0.336119 -0.102842 0.172222 -0.062500 0 0 0 0 0 0 3 638348
-0.004397 -0.005206 0.119828 -0.336112 -0.102835 0.172229 -0.062500 0 0 0 0 0 0 3 639333
-0.004397 -0.005206 0.119828 -0.336114 -0.102822 0.172223 -0.062500 0 0 0 0 0 0 3 640346
-0.004397 -0.005206 0.119828 -0.336119 -0.102841 0.172221 -0.062500 0 0 0 0 0 0 3 641346
-0.004397 -0.005206 0.119828 -0.336112 -0.102835 0.172228 -0.062500 0 0 0 0 0 0 3 642346
-0.004397 -0.005206 0.119828 -0.336111 -0.102834 0.172229 -0.062500 0 0 0 0 0 0 3 643341
-0.004397 -0.005206 0.119828 -0.336130 -0.102839 0.172228 -0.062500 0 0 0 0 0 0 3 644344
-0.004397 -0.005206 0.119828 -0.336116 -0.102823 0.172223 -0.062500 0 0 0 0 0 0 3 645334
-0.004397 -0.005206 0.119828 -0.336112 -0.102833 0.172229 -0.062500 0 0 0 0 0 0 3 646344
-0.004397 -0.005206 0.119828 -0.336118 -0.102842 0.172222 -0.062500 0 0 0 0 0 0 3 647344
-0.004397 -0.005206 0.119828 -0.336112 -0.102835 0.172229 -0.062500 0 0 0 0 0 0 3 648351
-0.004397 -0.005206 0.119828 -0.336111 -0.102834 0.172229 -0.062500 0 0 0 0 0 0 3 649341
-0.004397 -0.005206 0.119828 -0.336122 -0.102830 0.172216 -0.062500 0 0 0 0 0 0 3 650346
-0.004397 -0.005206 0.119828 -0.336124 -0.102831 0.172234 -0.062500 0 0 0 0 0 0 3 651317
-0.004397 -0.005206 0.119828 -0.336112 -0.102834 0.172230 -0.062500 0 0 0 0 0 0 3 652346
-0.004397 -0.005206 0.119828 -0.336119 -0.102842 0.172222 -0.062500 0 0 0 0 0 0 3 653334
-0.004397 -0.005206 0.119828 -0.336112 -0.102835 0.172229 -0.062500 0 0 0 0 0 0 3 654345
-0.004397 -0.005206 0.119828 -0.336114 -0.102822 0.172223 -0.062500 0 0 0 0 0 0 3 655345
-0.004397 -0.005206 0.119828 -0.336119 -0.102841 0.172221 -0.062500 0 0 0 0 0 0 3 656346
-0.004397 -0.005206 0.119828 -0.336123 -0.102832 0.172235 -0.062500 0 0 0 0 0 0 3 657345
-0.004397 -0.005206 0.119828 -0.336112 -0.102834 0.172230 -0.062500 0 0 0 0 0 0 3 658344
-0.004397 -0.005206 0.119828 -0.336122 -0.102830 0.172216 -0.062500 0 0 0 0 0 0 3 659345
-0.004397 -0.005206 0.119828 -0.336112 -0.102834 0.172228 -0.062500 0 0 0 0 0 0 3 660344
-0.004397 -0.005206 0.119828 -0.336111 -0.102834 0.172229 -0.062500 0 0 0 0 0 0 3 661345
-0.004397 -0.005206 0.119828 -0.336111 -0.102834 0.172230 -0.062500 0 0 0 0 0 0 3 662345
-0.004397 -0.005206 0.119828 -0.336118 -0.102842 0.172222 -0.062500 0 0 0 0 0 0 3 663348
-0.004397 -0.005206 0.119828 -0.336123 -0.102832 0.172235 -0.062500 0 0 0 0 0 0 3 664345
-0.004397 -0.005206 0.119828 -0.336123 -0.102830 0.172217 -0.062500 0 0 0 0 0 0 3 665343
-0.004397 -0.005206 0.119828 -0.336112 -0.102834 0.172228 -0.062500 0 0 0 0 0 0 3 666342
-0.004397 -0.005206 0.119828 -0.336111 -0.102834 0.172229 -0.062500 0 0 0 0 0 0 3 667344
-0.004397 -0.005206 0.119828 -0.336111 -0.102834 0.172230 -0.062500 0 0 0 0 0 0 3 668342
-0.004397 -0.005206 0.119828 -0.336122 -0.102830 0.172216 -0.062500 0 0 0 0 0 0 3 669342
-0.004397 -0.005206 0.119828 -0.336112 -0.102834 0.172228 -0.062500 0 0 0 0 0 0 3 670342
-0.004397 -0.005206 0.119828 -0.336111 -0.102834 0.172229 -0.062500 0 0 0 0 0 0 3 671343
-0.004397 -0.005206 0.119828 -0.336130 -0.102839 0.172228 -0.062500 0 0 0 0 0 0 3 672345
-0.004397 -0.005206 0.119828 -0.336113 -0.102834 0.172229 -0.062500 0 0 0 0 0 0 3 673315
-0.004397 -0.005206 0.119828 -0.336114 -0.102822 0.172224 -0.062500 0 0 0 0 0 0 3 674334
-0.004397 -0.005206 0.119828 -0.336119 -0.102841 0.172221 -0.062500 0 0 0 0 0 0 3 675357
-0.004397 -0.005206 0.119828 -0.336112 -0.102835 0.172228 -0.062500 0 0 0 0 0 0 3 676358
-0.004397 -0.005206 0.119828 -0.336111 -0.102834 0.172229 -0.062500 0 0 0 0 0 0 3 677352
-0.004397 -0.005206 0.119828 -0.336118 -0.102842 0.172222 -0.062500 0 0 0 0 0 0 3 678353
-0.004397 -0.005206 0.119828 -0.336123 -0.102832 0.172235 -0.062500 0 0 0 0 0 0 3 679354
-0.004397 -0.005206 0.119828 -0.336116 -0.102822 0.172224 -0.062500 0 0 0 0 0 0 3 680352
-0.004397 -0.005206 0.119828 -0.336119 -0.102841 0.172221 -0.062500 0 0 0 0 0 0 3 681354
-0.004397 -0.005206 0.119828 -0.336112 -0.102835 0.172229 -0.062500 0 0 0 0 0 0 3 682352
-0.004397 -0.005206 0.119828 -0.336111 -0.102834 0.172229 -0.062500 0 0 0 0 0 0 3 683354
-0.004397 -0.005206 0.119828 -0.336122 -0.102830 0.172216 -0.062500 0 0 0 0 0 0 3 684354
-0.004397 -0.005206 0.119828 -0.336124 -0.102831 0.172234 -0.062500 0 0 0 0 0 0 3 685352
-0.004397 -0.005206 0.119828 -0.336112 -0.102834 0.172230 -0.062500 0 0 0 0 0 0 3 686351
-0.004397 -0.005206 0.119828 -0.336119 -0.102842 0.172222 -0.062500 0 0 0 0 0 0 3 687397
-0.004397 -0.005206 0.119828 -0.336112 -0.102835 0.172229 -0.062500 0 0 0 0 0 0 3 688408
-0.004397 -0.005206 0.119828 -0.336114 -0.102822 0.172223 -0.062500 0 0 0 0 0 0 3 689393
-0.004397 -0.005206 0.119828 -0.336119 -0.102841 0.172221 -0.062500 0 0 0 0 0 0 3 690408
-0.004397 -0.005206 0.119828 -0.336112 -0.102835 0.172228 -0.062500 0 0 0 0 0 0 3 691395
-0.004397 -0.005206 0.119828 -0.336123 -0.102831 0.172235 -0.062500 0 0 0 0 0 0 3 692406
-0.004397 -0.005206 0.119828 -0.336120 -0.102841 0.172223 -0.062500 0 0 0 0 0 0 3 693390
-0.004397 -0.005206 0.119828 -0.336115 -0.102823 0.172223 -0.062500 0 0 0 0 0 0 3 694405
-0.004397 -0.005206 0.119828 -0.336111 -0.102833 0.172229 -0.062500 0 0 0 0 0 0 3 695413
-0.004397 -0.005206 0.119828 -0.336111 -0.102834 0.172229 -0.062500 0 0 0 0 0 0 3 696327
-0.004397 -0.005206 0.119828 -0.336118 -0.102842 0.172222 -0.062500 0 0 0 0 0 0 3 697336
-0.004397 -0.005206 0.119828 -0.336112 -0.102835 0.172229 -0.062500 0 0 0 0 0 0 3 698327
-0.004397 -0.005206 0.119828 -0.336114 -0.102822 0.172223 -0.062500 0 0 0 0 0 0 3 699336
-0.004397 -0.005206 0.119828 -0.336130 -0.102838 0.172227 -0.062500 0 0 0 0 0 0 3 700327
-0.004397 -0.005206 0.119828 -0.336113 -0.102834 0.172229 -0.062500 0 0 0 0 0 0 3 701327
-0.004397 -0.005206 0.119828 -0.336111 -0.102834 0.172230 -0.062500 0 0 0 0 0 0 3 702335
-0.004397 -0.005206 0.119828 -0.336118 -0.102842 0.172222 -0.062500 0 0 0 0 0 0 3 703327
-0.004397 -0.005206 0.119828 -0.336115 -0.102823 0.172223 -0.062500 0 0 0 0 0 0 3 704335
-0.004397 -0.005206 0.119828 -0.336111 -0.102833 0.172229 -0.062500 0 0 0 0 0 0 3 705327
-0.004397 -0.005206 0.119828 -0.336118 -0.102842 0.172222 -0.062500 0 0 0 0 0 0 3 706335
-0.004397 -0.005206 0.119828 -0.336123 -0.102832 0.172235 -0.062500 0 0 0 0 0 0 3 707327
-0.004397 -0.005206 0.119828 -0.336112 -0.102834 0.172230 -0.062500 0 0 0 0 0 0 3 708327
-0.004397 -0.005206 0.119828 -0.336122 -0.102830 0.172216 -0.062500 0 0 0 0 0 0 3 709335
-0.004397 -0.005206 0.119828 -0.336112 -0.102834 0.172228 -0.062500 0 0 0 0 0 0 3 710343
-0.004397 -0.005206 0.119828 -0.336111 -0.102834 0.172229 -0.062500 0 0 0 0 0 0 3 711338
-0.004397 -0.005206 0.119828 -0.336118 -0.102842 0.172222 -0.062500 0 0 0 0 0 0 3 712343
-0.004397 -0.005206 0.119828 -0.336123 -0.102832 0.172235 -0.062500 0 0 0 0 0 0 3 713336
-0.004397 -0.005206 0.119828 -0.336116 -0.102822 0.172224 -0.062500 0 0 0 0 0 0 3 714345
-0.004397 -0.005206 0.119828 -0.336119 -0.102841 0.172221 -0.062500 0 0 0 0 0 0 3 715316
-0.004397 -0.005206 0.119828 -0.336112 -0.102835 0.172229 -0.062500 0 0 0 0 0 0 3 716327
-0.004397 -0.005206 0.119828 -0.336111 -0.102834 0.172229 -0.062500 0 0 0 0 0 0 3 717346
-0.004397 -0.005206 0.119828 -0.336118 -0.102842 0.172222 -0.062500 0 0 0 0 0 0 3 718345
-0.004397 -0.005206 0.119828 -0.336115 -0.102823 0.172222 -0.062500 0 0 0 0 0 0 3 719345
-0.004397 -0.005206 0.119828 -0.336123 -0.102830 0.172235 -0.062500 0 0 0 0 0 0 3 720333
-0.004397 -0.005206 0.119828 -0.336120 -0.102841 0.172222 -0.062500 0 0 0 0 0 0 3 721341
-0.004397 -0.005206 0.119828 -0.336112 -0.102835 0.172229 -0.062500 0 0 0 0 0 0 3 722314
-0.004397 -0.005206 0.119828 -0.336111 -0.102834 0.172230 -0.062500 0 0 0 0 0 0 3 723344
-0.004397 -0.005206 0.119828 -0.336122 -0.102830 0.172216 -0.062500 0 0 0 0 0 0 3 724343
-0.004397 -0.005206 0.119828 -0.336112 -0.102834 0.172228 -0.062500 0 0 0 0 0 0 3 725350
-0.004397 -0.005206 0.119828 -0.336111 -0.102834 0.172229 -0.062500 0 0 0 0 0 0 3 726339
-0.004397 -0.005206 0.119828 -0.336111 -0.102834 0.172229 -0.062500 0 0 0 0 0 0 3 727345
-0.004397 -0.005206 0.119828 -0.336130 -0.102839 0.172228 -0.062500 0 0 0 0 0 0 3 728341
-0.004397 -0.005206 0.119828 -0.336116 -0.102823 0.172223 -0.062500 0 0 0 0 0 0 3 729344
-0.004397 -0.005206 0.119828 -0.336112 -0.102833 0.172229 -0.062500 0 0 0 0 0 0 3 730342
-0.004397 -0.005206 0.119828 -0.336118 -0.102842 0.172222 -0.062500 0 0 0 0 0 0 3 731346
-0.004397 -0.005206 0.119828 -0.336112 -0.102835 0.172229 -0.062500 0 0 0 0 0 0 3 732341
-0.004397 -0.005206 0.119828 -0.336111 -0.102834 0.172230 -0.062500 0 0 0 0 0 0 3 733341
-0.004397 -0.005206 0.119828 -0.336122 -0.102830 0.172216 -0.062500 0 0 0 0 0 0 3 734341
-0.004397 -0.005206 0.119828 -0.336124 -0.102831 0.172234 -0.062500 0 0 0 0 0 0 3 735345
-0.004397 -0.005206 0.119828 -0.336112 -0.102834 0.172230 -0.062500 0 0 0 0 0 0 3 736313
-0.004397 -0.005206 0.119828 -0.336119 -0.102842 0.172222 -0.062500 0 0 0 0 0 0 3 737341
-0.004397 -0.005206 0.119828 -0.336112 -0.102835 0.172229 -0.062500 0 0 0 0 0 0 3 738342
-0.004397 -0.005206 0.119828 -0.336114 -0.102822 0.172223 -0.062500 0 0 0 0 0 0 3 739342
-0.004397 -0.005206 0.119828 -0.336119 -0.102841 0.172221 -0.062500 0 0 0 0 0 0 3 740340
-0.004397 -0.005206 0.119828 -0.336123 -0.102832 0.172235 -0.062500 0 0 0 0 0 0 3 741343
-0.004397 -0.005206 0.119828 -0.336112 -0.102834 0.172230 -0.062500 0 0 0 0 0 0 3 742313
-0.004397 -0.005206 0.119828 -0.336122 -0.102830 0.172216 -0.062500 0 0 0 0 0 0 3 743343
-0.004397 -0.005206 0.119828 -0.336112 -0.102834 0.172228 -0.062500 0 0 0 0 0 0 3 744341
-0.004397 -0.005206 0.119828 -0.336111 -0.102834 0.172229 -0.062500 0 0 0 0 0 0 3 745342
-0.004397 -0.005206 0.119828 -0.336118 -0.102842 0.172222 -0.062500 0 0 0 0 0 0 3 746341
-0.004397 -0.005206 0.119828 -0.336112 -0.102835 0.172229 -0.062500 0 0 0 0 0 0 3 747314
-0.004397 -0.005206 0.119828 -0.336123 -0.102832 0.172236 -0.062500 0 0 0 0 0 0 3 748340
-0.004397 -0.005206 0.119828 -0.336123 -0.102830 0.172217 -0.062500 0 0 0 0 0 0 3 749341
-0.004397 -0.005206 0.119828 -0.336112 -0.102834 0.172228 -0.062500 0 0 0 0 0 0 3 750340
-0.004397 -0.005206 0.119828 -0.336111 -0.102834 0.172229 -0.062500 0 0 0 0 0 0 3 751330
-0.004397 -0.005206 0.119828 -0.336118 -0.102842 0.172222 -0.062500 0 0 0 0 0 0 3 752339
-0.004397 -0.005206 0.119828 -0.336112 -0.102835 0.172229 -0.062500 0 0 0 0 0 0 3 753347
-0.004397 -0.005206 0.119828 -0.336114 -0.102822 0.172223 -0.062500 0 0 0 0 0 0 3 754341
-0.004397 -0.005206 0.119828 -0.336111 -0.102833 0.172229 -0.062500 0 0 0 0 0 0 3 755342
-0.004397 -0.005206 0.119828 -0.336130 -0.102839 0.172228 -0.062500 0 0 0 0 0 0 3 756342
-0.004397 -0.005206 0.119828 -0.336113 -0.102834 0.172229 -0.062500 0 0 0 0 0 0 3 757339
-0.004397 -0.005206 0.119828 -0.336122 -0.102830 0.172216 -0.062500 0 0 0 0 0 0 3 758342
-0.004397 -0.005206 0.119828 -0.336112 -0.102834 0.172228 -0.062500 0 0 0 0 0 0 3 759343
-0.004397 -0.005206 0.119828 -0.336111 -0.102834 0.172229 -0.062500 0 0 0 0 0 0 3 760342
-0.004397 -0.005206 0.119828 -0.336111 -0.102834 0.172229 -0.062500 0 0 0 0 0 0 3 761342
-0.004397 -0.005206 0.119828 -0.336118 -0.102842 0.172222 -0.062500 0 0 0 0 0 0 3 762328
-0.004397 -0.005206 0.119828 -0.336123 -0.102832 0.172235 -0.062500 0 0 0 0 0 0 3 763336
-0.004397 -0.005206 0.119828 -0.336123 -0.102830 0.172216 -0.062500 0 0 0 0 0 0 3 764325
-0.004397 -0.005206 0.119828 -0.336112 -0.102834 0.172228 -0.062500 0 0 0 0 0 0 3 765334
-0.004397 -0.005206 0.119828 -0.336111 -0.102834 0.172229 -0.062500 0 0 0 0 0 0 3 766325
-0.004397 -0.005206 0.119828 -0.336111 -0.102834 0.172230 -0.062500 0 0 0 0 0 0 3 767334
-0.004397 -0.005206 0.119828 -0.336122 -0.102830 0.172216 -0.062500 0 0 0 0 0 0 3 768326
-0.004397 -0.005206 0.119828 -0.336124 -0.102831 0.172234 -0.062500 0 0 0 0 0 0 3 769334
-0.004397 -0.005206 0.119828 -0.336112 -0.102834 0.172230 -0.062500 0 0 0 0 0 0 3 770324
-0.004397 -0.005206 0.119828 -0.336119 -0.102842 0.172222 -0.062500 0 0 0 0 0 0 3 771334
-0.004397 -0.005206 0.119828 -0.336112 -0.102835 0.172229 -0.062500 0 0 0 0 0 0 3 772325
-0.004397 -0.005206 0.119828 -0.336114 -0.102822 0.172223 -0.062500 0 0 0 0 0 0 3 773333
-0.004397 -0.005206 0.119828 -0.336119 -0.102841 0.172221 -0.062500 0 0 0 0 0 0 3 774324
-0.004397 -0.005206 0.119828 -0.336112 -0.102835 0.172228 -0.062500 0 0 0 0 0 0 3 775333
-0.004397 -0.005206 0.119828 -0.336123 -0.102831 0.172236 -0.062500 0 0 0 0 0 0 3 776324
-0.004397 -0.005206 0.119828 -0.336120 -0.102841 0.172223 -0.062500 0 0 0 0 0 0 3 777332
-0.004397 -0.005206 0.119828 -0.336115 -0.102823 0.172223 -0.062500 0 0 0 0 0 0 3 778324
-0.004397 -0.005206 0.119828 -0.336111 -0.102833 0.172229 -0.062500 0 0 0 0 0 0 3 779325
-0.004397 -0.005206 0.119828 -0.336118 -0.102842 0.172222 -0.062500 0 0 0 0 0 0 3 780332
-0.004397 -0.005206 0.119828 -0.336112 -0.102835 0.172229 -0.062500 0 0 0 0 0 0 3 781368
-0.004397 -0.005206 0.119828 -0.336111 -0.102834 0.172229 -0.062500 0 0 0 0 0 0 3 782339
-0.004397 -0.005206 0.119828 -0.336122 -0.102830 0.172216 -0.062500 0 0 0 0 0 0 3 783330
-0.004397 -0.005206 0.119828 -0.336124 -0.102831 0.172234 -0.062500 0 0 0 0 0 0 3 784338
-0.004397 -0.005206 0.119828 -0.336112 -0.102834 0.172230 -0.062500 0 0 0 0 0 0 3 785341
-0.004397 -0.005206 0.119828 -0.336119 -0.102842 0.172222 -0.062500 0 0 0 0 0 0 3 786342
-0.004397 -0.005206 0.119828 -0.336112 -0.102835 0.172229 -0.062500 0 0 0 0 0 0 3 787350
-0.004397 -0.005206 0.119828 -0.336114 -0.102822 0.172223 -0.062500 0 0 0 0 0 0 3 788346
-0.004397 -0.005206 0.119828 -0.336111 -0.102833 0.172229 -0.062500 0 0 0 0 0 0 3 789339
-0.004397 -0.005206 0.119828 -0.336118 -0.102842 0.172222 -0.062500 0 0 0 0 0 0 3 790340
-0.004397 -0.005206 0.119828 -0.336123 -0.102832 0.172235 -0.062500 0 0 0 0 0 0 3 791346
-0.004397 -0.005206 0.119828 -0.336120 -0.102842 0.172223 -0.062500 0 0 0 0 0 0 3 792335
-0.004397 -0.005206 0.119828 -0.336115 -0.102823 0.172223 -0.062500 0 0 0 0 0 0 3 793311
-0.004397 -0.005206 0.119828 -0.336111 -0.102833 0.172229 -0.062500 0 0 0 0 0 0 3 794339
-0.004397 -0.005206 0.119828 -0.336111 -0.102834 0.172229 -0.062500 0 0 0 0 0 0 3 795341
-0.004397 -0.005206 0.119828 -0.336118 -0.102842 0.172222 -0.062500 0 0 0 0 0 0 3 796341
-0.004397 -0.005206 0.119828 -0.336123 -0.102832 0.172235 -0.062500 0 0 0 0 0 0 3 797346
-0.004397 -0.005206 0.119828 -0.336123 -0.102830 0.172216 -0.062500 0 0 0 0 0 0 3 798344
-0.004397 -0.005206 0.119828 -0.336112 -0.102834 0.172228 -0.062500 0 0 0 0 0 0 3 799340
-0.004397 -0.005206 0.119828 -0.336111 -0.102834 0.172229 -0.062500 0 0 0 0 0 0 3 800340
-0.004397 -0.005206 0.119828 -0.336111 -0.102834 0.172230 -0.062500 0 0 0 0 0 0 3 801328
-0.004397 -0.005206 0.119828 -0.336118 -0.102842 0.172222 -0.062500 0 0 0 0 0 0 3 802341
-0.004397 -0.005206 0.119828 -0.336115 -0.102823 0.172223 -0.062500 0 0 0 0 0 0 3 803342
-0.004397 -0.005206 0.119828 -0.336123 -0.102830 0.172235 -0.062500 0 0 0 0 0 0 3 804340
-0.004397 -0.005206 0.119828 -0.336120 -0.102841 0.172223 -0.062500 0 0 0 0 0 0 3 805339
-0.004397 -0.005206 0.119828 -0.336112 -0.102835 0.172229 -0.062500 0 0 0 0 0 0 3 806340
-0.004397 -0.005206 0.119828 -0.336111 -0.102834 0.172230 -0.062500 0 0 0 0 0 0 3 807341
-0.004397 -0.005206 0.119828 -0.336122 -0.102830 0.172216 -0.062500 0 0 0 0 0 0 3 808338
-0.004397 -0.005206 0.119828 -0.336112 -0.102834 0.172228 -0.062500 0 0 0 0 0 0 3 809340
-0.004397 -0.005206 0.119828 -0.336111 -0.102834 0.172229 -0.062500 0 0 0 0 0 0 3 810338
-0.004397 -0.005206 0.119828 -0.336118 -0.102842 0.172222 -0.062500 0 0 0 0 0 0 3 811320
-0.004397 -0.005206 0.119828 -0.336123 -0.102832 0.172235 -0.062500 0 0 0 0 0 0 3 812335
-0.004397 -0.005206 0.119828 -0.336116 -0.102822 0.172224 -0.062500 0 0 0 0 0 0 3 813342
-0.004397 -0.005206 0.119828 -0.336119 -0.102841 0.172221 -0.062500 0 0 0 0 0 0 3 814341
-0.004397 -0.005206 0.119828 -0.336112 -0.102835 0.172228 -0.062500 0 0 0 0 0 0 3 815341
-0.004397 -0.005206 0.119828 -0.336111 -0.102834 0.172229 -0.062500 0 0 0 0 0 0 3 816339
-0.004397 -0.005206 0.119828 -0.336118 -0.102842 0.172222 -0.062500 0 0 0 0 0 0 3 817340
-0.004397 -0.005206 0.119828 -0.336127 -0.102821 0.172229 -0.062500 0 0 0 0 0 0 3 818339
-0.004397 -0.005206 0.119828 -0.336113 -0.102833 0.172229 -0.062500 0 0 0 0 0 0 3 819377
-0.004397 -0.005206 0.119828 -0.336119 -0.102842 0.172222 -0.062500 0 0 0 0 0 0 3 820406
-0.004403 -0.005187 0.119818 -0.266227 -0.349581 0.304593 -0.062500 0 0 0 0 0 0 3 821417
-0.004406 -0.005178 0.119815 -0.292355 -0.248360 0.240345 -0.062500 0 0 0 0 0 0 3 822396
-0.004407 -0.005173 0.119814 -0.312713 -0.176939 0.206766 -0.062500 0 0 0 0 0 0 3 823410
-0.004408 -0.005171 0.119813 -0.324031 -0.139717 0.193899 -0.062500 0 0 0 0 0 0 3 824391
-0.004408 -0.005170 0.119813 -0.329957 -0.121150 0.189283 -0.062500 0 0 0 0 0 0 3 825408
-0.004408 -0.005169 0.119813 -0.332992 -0.111962 0.187650 -0.062500 0 0 0 0 0 0 3 826417
-0.004408 -0.005169 0.119813 -0.334545 -0.107365 0.187088 -0.062500 0 0 0 0 0 0 3 827406
-0.004409 -0.005169 0.119813 -0.335329 -0.105101 0.186893 -0.062500 0 0 0 0 0 0 3 828414
-0.004409 -0.005169 0.119813 -0.335724 -0.103967 0.186808 -0.062500 0 0 0 0 0 0 3 829406
-0.004409 -0.005169 0.119813 -0.335909 -0.103394 0.186791 -0.062500 0 0 0 0 0 0 3 830405
-0.004409 -0.005169 0.119813 -0.336018 -0.103119 0.186786 -0.062500 0 0 0 0 0 0 3 831408
-0.004409 -0.005168 0.119813 -0.336068 -0.102968 0.186779 -0.062500 0 0 0 0 0 0 3 832405
-0.004409 -0.005168 0.119813 -0.336087 -0.102908 0.186774 -0.062500 0 0 0 0 0 0 3 833408
-0.004409 -0.005168 0.119813 -0.336100 -0.102868 0.186775 -0.062500 0 0 0 0 0 0 3 834402
-0.004409 -0.005168 0.119813 -0.336116 -0.102850 0.186775 -0.062500 0 0 0 0 0 0 3 835410
-0.004409 -0.005168 0.119813 -0.336110 -0.102840 0.186783 -0.062500 0 0 0 0 0 0 3 836395
-0.004409 -0.005168 0.119813 -0.336117 -0.102847 0.186776 -0.062500 0 0 0 0 0 0 3 837403
-0.004409 -0.005168 0.119813 -0.336114 -0.102829 0.186777 -0.062500 0 0 0 0 0 0 3 838387
-0.004409 -0.005168 0.119813 -0.336110 -0.102838 0.186783 -0.062500 0 0 0 0 0 0 3 839404
-0.004409 -0.005168 0.119813 -0.336120 -0.102836 0.186770 -0.062500 0 0 0 0 0 0 3 840387
-0.004409 -0.005168 0.119813 -0.336122 -0.102836 0.186788 -0.062500 0 0 0 0 0 0 3 841403
-0.004409 -0.005168 0.119813 -0.336114 -0.102828 0.186778 -0.062500 0 0 0 0 0 0 3 842386
-0.004409 -0.005168 0.119813 -0.336121 -0.102834 0.186769 -0.062500 0 0 0 0 0 0 3 843402
-0.004409 -0.005168 0.119813 -0.336111 -0.102839 0.186782 -0.062500 0 0 0 0 0 0 3 844386
-0.004409 -0.005168 0.119813 -0.336113 -0.102828 0.186778 -0.062500 0 0 0 0 0 0 3 845401
-0.004409 -0.005168 0.119813 -0.336120 -0.102834 0.186769 -0.062500 0 0 0 0 0 0 3 846401
-0.004409 -0.005168 0.119813 -0.336122 -0.102836 0.186788 -0.062500 0 0 0 0 0 0 3 847386
-0.004409 -0.005168 0.119813 -0.336114 -0.102828 0.186778 -0.062500 0 0 0 0 0 0 3 848401
-0.004409 -0.005168 0.119813 -0.336121 -0.102834 0.186769 -0.062500 0 0 0 0 0 0 3 849386
-0.004409 -0.005168 0.119813 -0.336111 -0.102839 0.186782 -0.062500 0 0 0 0 0 0 3 850401
-0.004409 -0.005168 0.119813 -0.336113 -0.102828 0.186777 -0.062500 0 0 0 0 0 0 3 851388
-0.004409 -0.005168 0.119813 -0.336110 -0.102838 0.186783 -0.062500 0 0 0 0 0 0 3 852330
-0.004409 -0.005168 0.119813 -0.336120 -0.102835 0.186770 -0.062500 0 0 0 0 0 0 3 853322
-0.004409 -0.005168 0.119813 -0.336125 -0.102825 0.186782 -0.062500 0 0 0 0 0 0 3 854330
-0.004409 -0.005168 0.119813 -0.336111 -0.102838 0.186784 -0.062500 0 0 0 0 0 0 3 855322
-0.004409 -0.005168 0.119813 -0.336120 -0.102835 0.186770 -0.062500 0 0 0 0 0 0 3 856330
-0.004409 -0.005168 0.119813 -0.336114 -0.102827 0.186776 -0.062500 0 0 0 0 0 0 3 857322
-0.004409 -0.005168 0.119813 -0.336110 -0.102838 0.186783 -0.062500 0 0 0 0 0 0 3 858330
-0.004409 -0.005168 0.119813 -0.336120 -0.102835 0.186770 -0.062500 0 0 0 0 0 0 3 859321
-0.004409 -0.005168 0.119813 -0.336111 -0.102839 0.186782 -0.062500 0 0 0 0 0 0 3 860330
-0.004409 -0.005168 0.119813 -0.336124 -0.102825 0.186784 -0.062500 0 0 0 0 0 0 3 861321
-0.004414 -0.005150 0.119804 -0.266285 -0.349462 0.319278 -0.062500 0 0 0 0 0 0 3 862336
-0.004417 -0.005140 0.119800 -0.292374 -0.248312 0.254956 -0.062500 0 0 0 0 0 0 3 863331
-0.004418 -0.005136 0.119799 -0.312706 -0.176929 0.221351 -0.062500 0 0 0 0 0 0 3 864321
-0.004419 -0.005133 0.119799 -0.324043 -0.139707 0.208472 -0.062500 0 0 0 0 0 0 3 865334
-0.004419 -0.005132 0.119799 -0.329948 -0.121152 0.203854 -0.062500 0 0 0 0 0 0 3 866332
-0.004420 -0.005132 0.119799 -0.333006 -0.111951 0.202223 -0.062500 0 0 0 0 0 0 3 867334
-0.004420 -0.005131 0.119799 -0.334534 -0.107370 0.201654 -0.062500 0 0 0 0 0 0 3 868336
-0.004420 -0.005131 0.119799 -0.335318 -0.105096 0.201450 -0.062500 0 0 0 0 0 0 3 869336
-0.004420 -0.005131 0.119799 -0.335714 -0.103963 0.201384 -0.062500 0 0 0 0 0 0 3 870332
-0.004420 -0.005131 0.119799 -0.335918 -0.103395 0.201347 -0.062500 0 0 0 0 0 0 3 871345
-0.004420 -0.005131 0.119799 -0.336021 -0.103112 0.201347 -0.062500 0 0 0 0 0 0 3 872337
-0.004420 -0.005131 0.119799 -0.336067 -0.102972 0.201347 -0.062500 0 0 0 0 0 0 3 873341
-0.004420 -0.005131 0.119799 -0.336100 -0.102899 0.201342 -0.062500 0 0 0 0 0 0 3 874337
-0.004420 -0.005131 0.119799 -0.336100 -0.102872 0.201344 -0.062500 0 0 0 0 0 0 3 875343
-0.004420 -0.005131 0.119799 -0.336114 -0.102855 0.201344 -0.062500 0 0 0 0 0 0 3 876346
-0.004420 -0.005131 0.119799 -0.336112 -0.102834 0.201345 -0.062500 0 0 0 0 0 0 3 877346
-0.004420 -0.005131 0.119799 -0.336116 -0.102852 0.201344 -0.062500 0 0 0 0 0 0 3 878345
-0.004420 -0.005131 0.119799 -0.336112 -0.102834 0.201346 -0.062500 0 0 0 0 0 0 3 879350
-0.004420 -0.005131 0.119799 -0.336112 -0.102832 0.201346 -0.062500 0 0 0 0 0 0 3 880353
-0.004420 -0.005131 0.119799 -0.336119 -0.102840 0.201338 -0.062500 0 0 0 0 0 0 3 881350
-0.004420 -0.005131 0.119799 -0.336112 -0.102833 0.201345 -0.062500 0 0 0 0 0 0 3 882345
-0.004420 -0.005131 0.119799 -0.336112 -0.102832 0.201346 -0.062500 0 0 0 0 0 0 3 883349
-0.004420 -0.005131 0.119799 -0.336119 -0.102840 0.201338 -0.062500 0 0 0 0 0 0 3 884344
-0.004420 -0.005131 0.119799 -0.336112 -0.102833 0.201345 -0.062500 0 0 0 0 0 0 3 885346
-0.004420 -0.005131 0.119799 -0.336112 -0.102832 0.201345 -0.062500 0 0 0 0 0 0 3 886347
-0.004420 -0.005131 0.119799 -0.336112 -0.102832 0.201346 -0.062500 0 0 0 0 0 0 3 887328
-0.004420 -0.005131 0.119799 -0.336119 -0.102840 0.201338 -0.062500 0 0 0 0 0 0 3 888327
-0.004420 -0.005131 0.119799 -0.336124 -0.102830 0.201351 -0.062500 0 0 0 0 0 0 3 889327
-0.004420 -0.005131 0.119799 -0.336113 -0.102832 0.201347 -0.062500 0 0 0 0 0 0 3 890346
-0.004420 -0.005131 0.119799 -0.336119 -0.102840 0.201338 -0.062500 0 0 0 0 0 0 3 891347
-0.004420 -0.005131 0.119799 -0.336112 -0.102833 0.201345 -0.062500 0 0 0 0 0 0 3 892344
-0.004420 -0.005131 0.119799 -0.336112 -0.102832 0.201346 -0.062500 0 0 0 0 0 0 3 893346
-0.004420 -0.005131 0.119799 -0.336119 -0.102840 0.201338 -0.062500 0 0 0 0 0 0 3 894345
-0.004420 -0.005131 0.119799 -0.336112 -0.102833 0.201345 -0.062500 0 0 0 0 0 0 3 895352
-0.004420 -0.005131 0.119799 -0.336123 -0.102830 0.201352 -0.062500 0 0 0 0 0 0 3 896350
-0.004420 -0.005131 0.119799 -0.336123 -0.102828 0.201333 -0.062500 0 0 0 0 0 0 3 897327
-0.004420 -0.005131 0.119799 -0.336113 -0.102832 0.201344 -0.062500 0 0 0 0 0 0 3 898345
-0.004420 -0.005131 0.119799 -0.336112 -0.102832 0.201345 -0.062500 0 0 0 0 0 0 3 899347
-0.004420 -0.005131 0.119799 -0.336119 -0.102840 0.201338 -0.062500 0 0 0 0 0 0 3 900345
-0.004420 -0.005131 0.119799 -0.336112 -0.102833 0.201345 -0.062500 0 0 0 0 0 0 3 901345
-0.004420 -0.005131 0.119799 -0.336112 -0.102832 0.201345 -0.062500 0 0 0 0 0 0 3 902345
-0.004420 -0.005131 0.119799 -0.336131 -0.102837 0.201344 -0.062500 0 0 0 0 0 0 3 903346
-0.004420 -0.005131 0.119799 -0.336113 -0.102833 0.201345 -0.062500 0 0 0 0 0 0 3 904344
-0.004420 -0.005131 0.119799 -0.336112 -0.102832 0.201346 -0.062500 0 0 0 0 0 0 3 905348
-0.004420 -0.005131 0.119799 -0.336119 -0.102840 0.201338 -0.062500 0 0 0 0 0 0 3 906323
-0.004420 -0.005131 0.119799 -0.336112 -0.102833 0.201345 -0.062500 0 0 0 0 0 0 3 907338
-0.004420 -0.005131 0.119799 -0.336112 -0.102832 0.201346 -0.062500 0 0 0 0 0 0 3 908346
-0.004420 -0.005131 0.119799 -0.336119 -0.102840 0.201338 -0.062500 0 0 0 0 0 0 3 909350
-0.004420 -0.005131 0.119799 -0.336124 -0.102830 0.201351 -0.062500 0 0 0 0 0 0 3 910343
-0.004420 -0.005131 0.119799 -0.336113 -0.102832 0.201346 -0.062500 0 0 0 0 0 0 3 911403
-0.004420 -0.005131 0.119799 -0.336119 -0.102840 0.201338 -0.062500 0 0 0 0 0 0 3 912404
-0.004420 -0.005131 0.119799 -0.336112 -0.102833 0.201345 -0.062500 0 0 0 0 0 0 3 913402
-0.004425 -0.005112 0.119789 -0.266323 -0.349342 0.333996 -0.062500 0 0 0 0 0 0 3 914401
-0.004428 -0.005103 0.119786 -0.287054 -0.245441 0.269592 -0.062500 0 0 0 0 0 0 3 915405
-0.004429 -0.005098 0.119785 -0.307373 -0.174092 0.235947 -0.062500 0 0 0 0 0 0 3 916403
-0.004430 -0.005096 0.119784 -0.318686 -0.136910 0.223053 -0.062500 0 0 0 0 0 0 3 917406
-0.004431 -0.005095 0.119784 -0.324624 -0.118346 0.218438 -0.062500 0 0 0 0 0 0 3 918412
-0.004431 -0.005094 0.119784 -0.327653 -0.109143 0.216798 -0.062500 0 0 0 0 0 0 3 919390
-0.004431 -0.005094 0.119784 -0.329197 -0.104569 0.216224 -0.062500 0 0 0 0 0 0 3 920399
-0.004431 -0.005094 0.119784 -0.329972 -0.102300 0.216032 -0.062500 0 0 0 0 0 0 3 921384
-0.004431 -0.005094 0.119784 -0.330370 -0.101156 0.215961 -0.062500 0 0 0 0 0 0 3 922399
-0.004431 -0.005094 0.119784 -0.330575 -0.100588 0.215943 -0.062500 0 0 0 0 0 0 3 923387
-0.004431 -0.005094 0.119784 -0.330674 -0.100316 0.215933 -0.062500 0 0 0 0 0 0 3 924398
-0.004431 -0.005094 0.119784 -0.330708 -0.100179 0.215924 -0.062500 0 0 0 0 0 0 3 925383
-0.004431 -0.005094 0.119784 -0.330752 -0.100104 0.215925 -0.062500 0 0 0 0 0 0 3 926398
-0.004431 -0.005094 0.119784 -0.330756 -0.100065 0.215921 -0.062500 0 0 0 0 0 0 3 927384
-0.004431 -0.005094 0.119784 -0.330771 -0.100047 0.215920 -0.062500 0 0 0 0 0 0 3 928397
-0.004431 -0.005094 0.119784 -0.330772 -0.100046 0.215920 -0.062500 0 0 0 0 0 0 3 929399
-0.004431 -0.005094 0.119784 -0.330765 -0.100038 0.215928 -0.062500 0 0 0 0 0 0 3 930383
-0.004431 -0.005094 0.119784 -0.330764 -0.100037 0.215929 -0.062500 0 0 0 0 0 0 3 931397
-0.004431 -0.005094 0.119784 -0.330772 -0.100045 0.215921 -0.062500 0 0 0 0 0 0 3 932382
-0.004431 -0.005094 0.119784 -0.330768 -0.100026 0.215922 -0.062500 0 0 0 0 0 0 3 933396
-0.004431 -0.005094 0.119784 -0.330765 -0.100036 0.215928 -0.062500 0 0 0 0 0 0 3 934383
-0.004431 -0.005094 0.119784 -0.330775 -0.100033 0.215915 -0.062500 0 0 0 0 0 0 3 935397
-0.004431 -0.005094 0.119784 -0.330777 -0.100034 0.215934 -0.062500 0 0 0 0 0 0 3 936318
-0.004431 -0.005094 0.119784 -0.330769 -0.100025 0.215924 -0.062500 0 0 0 0 0 0 3 937327
-0.004431 -0.005094 0.119784 -0.330772 -0.100043 0.215921 -0.062500 0 0 0 0 0 0 3 938319
-0.004431 -0.005094 0.119784 -0.330768 -0.100026 0.215922 -0.062500 0 0 0 0 0 0 3 939327
-0.004431 -0.005094 0.119784 -0.330765 -0.100036 0.215928 -0.062500 0 0 0 0 0 0 3 940319
-0.004431 -0.005094 0.119784 -0.330775 -0.100033 0.215915 -0.062500 0 0 0 0 0 0 3 941327
-0.004431 -0.005094 0.119784 -0.330765 -0.100036 0.215927 -0.062500 0 0 0 0 0 0 3 942319
-0.004431 -0.005094 0.119784 -0.330768 -0.100025 0.215922 -0.062500 0 0 0 0 0 0 3 943327
-0.004431 -0.005094 0.119784 -0.330776 -0.100033 0.215934 -0.062500 0 0 0 0 0 0 3 944328
-0.004431 -0.005094 0.119784 -0.330776 -0.100033 0.215916 -0.062500 0 0 0 0 0 0 3 945317
-0.004431 -0.005094 0.119784 -0.330766 -0.100036 0.215928 -0.062500 0 0 0 0 0 0 3 946324
-0.004431 -0.005094 0.119784 -0.330768 -0.100025 0.215923 -0.062500 0 0 0 0 0 0 3 947328
-0.004431 -0.005094 0.119784 -0.330772 -0.100043 0.215921 -0.062500 0 0 0 0 0 0 3 948319
-0.004431 -0.005094 0.119784 -0.330765 -0.100037 0.215928 -0.062500 0 0 0 0 0 0 3 949336
-0.004431 -0.005094 0.119784 -0.330768 -0.100025 0.215923 -0.062500 0 0 0 0 0 0 3 950324
-0.004431 -0.005094 0.119784 -0.330784 -0.100041 0.215927 -0.062500 0 0 0 0 0 0 3 951331
-0.004431 -0.005094 0.119784 -0.330770 -0.100026 0.215923 -0.062500 0 0 0 0 0 0 3 952312
-0.004431 -0.005094 0.119784 -0.330765 -0.100036 0.215928 -0.062500 0 0 0 0 0 0 3 953340
-0.004431 -0.005094 0.119784 -0.330775 -0.100033 0.215915 -0.062500 0 0 0 0 0 0 3 954344
-0.004431 -0.005094 0.119784 -0.330765 -0.100036 0.215927 -0.062500 0 0 0 0 0 0 3 955341
-0.004431 -0.005094 0.119784 -0.330768 -0.100025 0.215923 -0.062500 0 0 0 0 0 0 3 956340
-0.004431 -0.005094 0.119784 -0.330772 -0.100043 0.215920 -0.062500 0 0 0 0 0 0 3 957335
-0.004431 -0.005094 0.119784 -0.330780 -0.100023 0.215928 -0.062500 0 0 0 0 0 0 3 958335
-0.004431 -0.005094 0.119784 -0.330766 -0.100035 0.215929 -0.062500 0 0 0 0 0 0 3 959333
-0.004431 -0.005094 0.119784 -0.330775 -0.100033 0.215915 -0.062500 0 0 0 0 0 0 3 960335
-0.004431 -0.005094 0.119784 -0.330765 -0.100036 0.215927 -0.062500 0 0 0 0 0 0 3 961335
-0.004431 -0.005094 0.119784 -0.330768 -0.100025 0.215923 -0.062500 0 0 0 0 0 0 3 962335
-0.004431 -0.005094 0.119784 -0.330772 -0.100043 0.215920 -0.062500 0 0 0 0 0 0 3 963345
-0.004431 -0.005094 0.119784 -0.330777 -0.100035 0.215934 -0.062500 0 0 0 0 0 0 3 964341
-0.004431 -0.005094 0.119784 -0.330769 -0.100025 0.215924 -0.062500 0 0 0 0 0 0 3 965335
-0.004431 -0.005094 0.119784 -0.330775 -0.100032 0.215915 -0.062500 0 0 0 0 0 0 3 966337
-0.004431 -0.005094 0.119784 -0.330766 -0.100036 0.215927 -0.062500 0 0 0 0 0 0 3 967336
-0.004431 -0.005094 0.119784 -0.330765 -0.100037 0.215929 -0.062500 0 0 0 0 0 0 3 968334
-0.004431 -0.005094 0.119784 -0.330775 -0.100033 0.215915 -0.062500 0 0 0 0 0 0 3 969336
-0.004431 -0.005094 0.119784 -0.330765 -0.100036 0.215927 -0.062500 0 0 0 0 0 0 3 970304
-0.004431 -0.005094 0.119784 -0.330768 -0.100025 0.215923 -0.062500 0 0 0 0 0 0 3 971335
-0.004431 -0.005094 0.119784 -0.330784 -0.100041 0.215927 -0.062500 0 0 0 0 0 0 3 972334
-0.004431 -0.005094 0.119784 -0.330770 -0.100026 0.215923 -0.062500 0 0 0 0 0 0 3 973304
-0.004431 -0.005094 0.119784 -0.330765 -0.100036 0.215928 -0.062500 0 0 0 0 0 0 3 974333
-0.004431 -0.005094 0.119784 -0.330775 -0.100033 0.215915 -0.062500 0 0 0 0 0 0 3 975335
-0.004431 -0.005094 0.119784 -0.330765 -0.100036 0.215927 -0.062500 0 0 0 0 0 0 3 976334
-0.004431 -0.005094 0.119784 -0.330768 -0.100025 0.215923 -0.062500 0 0 0 0 0 0 3 977335
-0.004431 -0.005094 0.119784 -0.330765 -0.100036 0.215928 -0.062500 0 0 0 0 0 0 3 978334
-0.004431 -0.005094 0.119784 -0.330787 -0.100030 0.215921 -0.062500 0 0 0 0 0 0 3 979339
-0.004431 -0.005094 0.119784 -0.330767 -0.100036 0.215928 -0.062500 0 0 0 0 0 0 3 980335
-0.004431 -0.005094 0.119784 -0.330768 -0.100025 0.215923 -0.062500 0 0 0 0 0 0 3 981332
-0.004431 -0.005094 0.119784 -0.330772 -0.100043 0.215921 -0.062500 0 0 0 0 0 0 3 982304
-0.004431 -0.005094 0.119784 -0.330765 -0.100037 0.215928 -0.062500 0 0 0 0 0 0 3 983306
-0.004431 -0.005094 0.119784 -0.330768 -0.100025 0.215923 -0.062500 0 0 0 0 0 0 3 984304
-0.004431 -0.005094 0.119784 -0.330772 -0.100043 0.215921 -0.062500 0 0 0 0 0 0 3 985332
-0.004431 -0.005094 0.119784 -0.330780 -0.100023 0.215928 -0.062500 0 0 0 0 0 0 3 986334
-0.004431 -0.005094 0.119784 -0.330766 -0.100035 0.215929 -0.062500 0 0 0 0 0 0 3 987335
-0.004431 -0.005094 0.119784 -0.330775 -0.100033 0.215915 -0.062500 0 0 0 0 0 0 3 988334
-0.004431 -0.005094 0.119784 -0.330765 -0.100036 0.215927 -0.062500 0 0 0 0 0 0 3 989322
-0.004431 -0.005094 0.119784 -0.330768 -0.100025 0.215923 -0.062500 0 0 0 0 0 0 3 990331
-0.004431 -0.005094 0.119784 -0.330772 -0.100043 0.215921 -0.062500 0 0 0 0 0 0 3 991333
-0.004431 -0.005094 0.119784 -0.330780 -0.100023 0.215928 -0.062500 0 0 0 0 0 0 3 992333
-0.004431 -0.005094 0.119784 -0.330766 -0.100035 0.215929 -0.062500 0 0 0 0 0 0 3 993334
-0.004431 -0.005094 0.119784 -0.330775 -0.100033 0.215915 -0.062500 0 0 0 0 0 0 3 994334
-0.004431 -0.005094 0.119784 -0.330765 -0.100036 0.215927 -0.062500 0 0 0 0 0 0 3 995334
-0.004431 -0.005094 0.119784 -0.330768 -0.100025 0.215923 -0.062500 0 0 0 0 0 0 3 996323
-0.004431 -0.005094 0.119784 -0.330772 -0.100043 0.215921 -0.062500 0 0 0 0 0 0 3 997328
-0.004431 -0.005094 0.119784 -0.330768 -0.100026 0.215922 -0.062500 0 0 0 0 0 0 3 998333
-0.004431 -0.005094 0.119784 -0.330776 -0.100033 0.215934 -0.062500 0 0 0 0 0 0 3 999335
-0.004431 -0.005094 0.119784 -0.330776 -0.100033 0.215916 -0.062500 0 0 0 0 0 0 4 333
-0.004431 -0.005094 0.119784 -0.330766 -0.100036 0.215927 -0.062500 0 0 0 0 0 0 4 1319
-0.004431 -0.005094 0.119784 -0.330765 -0.100037 0.215929 -0.062500 0 0 0 0 0 0 4 2327
-0.004431 -0.005094 0.119784 -0.330775 -0.100033 0.215915 -0.062500 0 0 0 0 0 0 4 3383
-0.004431 -0.005094 0.119784 -0.330765 -0.100036 0.215927 -0.062500 0 0 0 0 0 0 4 4397
-0.004431 -0.005094 0.119784 -0.330768 -0.100025 0.215923 -0.062500 0 0 0 0 0 0 4 5381
-0.004431 -0.005094 0.119784 -0.330772 -0.100043 0.215920 -0.062500 0 0 0 0 0 0 4 6395
-0.004431 -0.005094 0.119784 -0.330780 -0.100023 0.215928 -0.062500 0 0 0 0 0 0 4 7383
-0.004431 -0.005094 0.119784 -0.330766 -0.100035 0.215929 -0.062500 0 0 0 0 0 0 4 8325
-0.004431 -0.005094 0.119784 -0.330775 -0.100033 0.215915 -0.062500 0 0 0 0 0 0 4 9317
-0.004431 -0.005094 0.119784 -0.330765 -0.100036 0.215927 -0.062500 0 0 0 0 0 0 4 10326
-0.004431 -0.005094 0.119784 -0.330768 -0.100025 0.215923 -0.062500 0 0 0 0 0 0 4 11317
-0.004431 -0.005094 0.119784 -0.330765 -0.100036 0.215928 -0.062500 0 0 0 0 0 0 4 12325
-0.004431 -0.005094 0.119784 -0.330775 -0.100033 0.215915 -0.062500 0 0 0 0 0 0 4 13325
-0.004431 -0.005094 0.119784 -0.330777 -0.100034 0.215933 -0.062500 0 0 0 0 0 0 4 14325
-0.004431 -0.005094 0.119784 -0.330769 -0.100025 0.215923 -0.062500 0 0 0 0 0 0 4 15317
-0.004431 -0.005094 0.119784 -0.330772 -0.100043 0.215921 -0.062500 0 0 0 0 0 0 4 16325
-0.004431 -0.005094 0.119784 -0.330768 -0.100026 0.215922 -0.062500 0 0 0 0 0 0 4 17316
-0.004431 -0.005094 0.119784 -0.330765 -0.100036 0.215928 -0.062500 0 0 0 0 0 0 4 18326
-0.004431 -0.005094 0.119784 -0.330775 -0.100033 0.215915 -0.062500 0 0 0 0 0 0 4 19317
-0.004431 -0.005094 0.119784 -0.330777 -0.100034 0.215933 -0.062500 0 0 0 0 0 0 4 20324
-0.004431 -0.005094 0.119784 -0.330766 -0.100037 0.215930 -0.062500 0 0 0 0 0 0 4 21325
-0.004431 -0.005094 0.119784 -0.330775 -0.100033 0.215916 -0.062500 0 0 0 0 0 0 4 22318
-0.004431 -0.005094 0.119784 -0.330765 -0.100036 0.215928 -0.062500 0 0 0 0 0 0 4 23331
-0.004431 -0.005094 0.119784 -0.330768 -0.100025 0.215923 -0.062500 0 0 0 0 0 0 4 24342
-0.004431 -0.005094 0.119784 -0.330772 -0.100043 0.215921 -0.062500 0 0 0 0 0 0 4 25321
-0.004431 -0.005094 0.119784 -0.330768 -0.100026 0.215922 -0.062500 0 0 0 0 0 0 4 26319
-0.004431 -0.005094 0.119784 -0.330765 -0.100036 0.215928 -0.062500 0 0 0 0 0 0 4 27327
-0.004431 -0.005094 0.119784 -0.330787 -0.100030 0.215921 -0.062500 0 0 0 0 0 0 4 28327
-0.004431 -0.005094 0.119784 -0.330767 -0.100036 0.215928 -0.062500 0 0 0 0 0 0 4 29339
-0.004431 -0.005094 0.119784 -0.330768 -0.100025 0.215923 -0.062500 0 0 0 0 0 0 4 30331
-0.004431 -0.005094 0.119784 -0.330772 -0.100043 0.215921 -0.062500 0 0 0 0 0 0 4 31343
-0.004431 -0.005094 0.119784 -0.330768 -0.100026 0.215922 -0.062500 0 0 0 0 0 0 4 32331
-0.004431 -0.005094 0.119784 -0.330765 -0.100036 0.215928 -0.062500 0 0 0 0 0 0 4 33331
-0.004431 -0.005094 0.119784 -0.330775 -0.100033 0.215915 -0.062500 0 0 0 0 0 0 4 34331
-0.004431 -0.005094 0.119784 -0.330777 -0.100034 0.215933 -0.062500 0 0 0 0 0 0 4 35334
-0.004431 -0.005094 0.119784 -0.330769 -0.100025 0.215923 -0.062500 0 0 0 0 0 0 4 36332
-0.004431 -0.005094 0.119784 -0.330772 -0.100043 0.215921 -0.062500 0 0 0 0 0 0 4 37340
-0.004431 -0.005094 0.119784 -0.330765 -0.100037 0.215928 -0.062500 0 0 0 0 0 0 4 38334
-0.004431 -0.005094 0.119784 -0.330768 -0.100025 0.215923 -0.062500 0 0 0 0 0 0 4 39306
-0.004431 -0.005094 0.119784 -0.330772 -0.100043 0.215921 -0.062500 0 0 0 0 0 0 4 40330
-0.004431 -0.005094 0.119784 -0.330780 -0.100023 0.215928 -0.062500 0 0 0 0 0 0 4 41330
-0.004431 -0.005094 0.119784 -0.330766 -0.100035 0.215929 -0.062500 0 0 0 0 0 0 4 42331
-0.004431 -0.005094 0.119784 -0.330775 -0.100033 0.215915 -0.062500 0 0 0 0 0 0 4 43332
-0.004431 -0.005094 0.119784 -0.330765 -0.100036 0.215927 -0.062500 0 0 0 0 0 0 4 44332
-0.004431 -0.005094 0.119784 -0.330768 -0.100025 0.215923 -0.062500 0 0 0 0 0 0 4 45333
-0.004431 -0.005094 0.119784 -0.330765 -0.100036 0.215928 -0.062500 0 0 0 0 0 0 4 46302
-0.004431 -0.005094 0.119784 -0.330775 -0.100033 0.215915 -0.062500 0 0 0 0 0 0 4 47335
-0.004431 -0.005094 0.119784 -0.330777 -0.100034 0.215934 -0.062500 0 0 0 0 0 0 4 48303
-0.004431 -0.005094 0.119784 -0.330769 -0.100025 0.215924 -0.062500 0 0 0 0 0 0 4 49332
-0.004431 -0.005094 0.119784 -0.330772 -0.100043 0.215921 -0.062500 0 0 0 0 0 0 4 50330
-0.004431 -0.005094 0.119784 -0.330768 -0.100026 0.215922 -0.062500 0 0 0 0 0 0 4 51303
-0.004431 -0.005094 0.119784 -0.330765 -0.100036 0.215928 -0.062500 0 0 0 0 0 0 4 52331
-0.004431 -0.005094 0.119784 -0.330775 -0.100033 0.215915 -0.062500 0 0 0 0 0 0 4 53332
-0.004431 -0.005094 0.119784 -0.330765 -0.100036 0.215927 -0.062500 0 0 0 0 0 0 4 54330
-0.004431 -0.005094 0.119784 -0.330765 -0.100037 0.215929 -0.062500 0 0 0 0 0 0 4 55333
-0.004431 -0.005094 0.119784 -0.330787 -0.100030 0.215921 -0.062500 0 0 0 0 0 0 4 56331
-0.004431 -0.005094 0.119784 -0.330767 -0.100036 0.215928 -0.062500 0 0 0 0 0 0 4 57332
-0.004431 -0.005094 0.119784 -0.330768 -0.100025 0.215923 -0.062500 0 0 0 0 0 0 4 58331
-0.004431 -0.005094 0.119784 -0.330772 -0.100043 0.215921 -0.062500 0 0 0 0 0 0 4 59333
-0.004431 -0.005094 0.119784 -0.330768 -0.100026 0.215922 -0.062500 0 0 0 0 0 0 4 60332
-0.004431 -0.005094 0.119784 -0.330765 -0.100036 0.215928 -0.062500 0 0 0 0 0 0 4 61330
-0.004431 -0.005094 0.119784 -0.330775 -0.100033 0.215915 -0.062500 0 0 0 0 0 0 4 62332
-0.004431 -0.005094 0.119784 -0.330777 -0.100034 0.215933 -0.062500 0 0 0 0 0 0 4 63403
-0.004431 -0.005094 0.119784 -0.330769 -0.100025 0.215923 -0.062500 0 0 0 0 0 0 4 64387
-0.004431 -0.005094 0.119784 -0.330772 -0.100043 0.215921 -0.062500 0 0 0 0 0 0 4 65401
-0.004436 -0.005075 0.119775 -0.261029 -0.346417 0.348714 -0.062500 0 0 0 0 0 0 4 66383
-0.004439 -0.005066 0.119771 -0.287063 -0.245396 0.284247 -0.062500 0 0 0 0 0 0 4 67412
-0.004441 -0.005061 0.119770 -0.307388 -0.174076 0.250555 -0.062500 0 0 0 0 0 0 4 68398
-0.004441 -0.005059 0.119770 -0.318693 -0.136892 0.237662 -0.062500 0 0 0 0 0 0 4 69399
-0.004442 -0.005058 0.119770 -0.324605 -0.118338 0.233027 -0.062500 0 0 0 0 0 0 4 70398
-0.004442 -0.005057 0.119770 -0.327651 -0.109145 0.231399 -0.062500 0 0 0 0 0 0 4 71401
-0.004442 -0.005057 0.119769 -0.329196 -0.104573 0.230825 -0.062500 0 0 0 0 0 0 4 72409
-0.004442 -0.005057 0.119769 -0.329974 -0.102293 0.230626 -0.062500 0 0 0 0 0 0 4 73397
-0.004442 -0.005057 0.119769 -0.330377 -0.101168 0.230552 -0.062500 0 0 0 0 0 0 4 74398
-0.004442 -0.005057 0.119769 -0.330574 -0.100594 0.230541 -0.062500 0 0 0 0 0 0 4 75418
-0.004442 -0.005056 0.119769 -0.330664 -0.100312 0.230518 -0.062500 0 0 0 0 0 0 4 76401
-0.004442 -0.005056 0.119769 -0.330721 -0.100169 0.230521 -0.062500 0 0 0 0 0 0 4 77385
-0.004442 -0.005056 0.119769 -0.330752 -0.100108 0.230523 -0.062500 0 0 0 0 0 0 4 78393
-0.004442 -0.005056 0.119769 -0.330754 -0.100071 0.230519 -0.062500 0 0 0 0 0 0 4 79381
-0.004442 -0.005056 0.119769 -0.330769 -0.100053 0.230519 -0.062500 0 0 0 0 0 0 4 80379
-0.004442 -0.005056 0.119769 -0.330764 -0.100043 0.230526 -0.062500 0 0 0 0 0 0 4 81393
-0.004442 -0.005056 0.119769 -0.330774 -0.100039 0.230514 -0.062500 0 0 0 0 0 0 4 82378
-0.004442 -0.005056 0.119769 -0.330767 -0.100030 0.230520 -0.062500 0 0 0 0 0 0 4 83395
-0.004442 -0.005056 0.119769 -0.330767 -0.100029 0.230520 -0.062500 0 0 0 0 0 0 4 84379
-0.004442 -0.005056 0.119769 -0.330774 -0.100037 0.230513 -0.062500 0 0 0 0 0 0 4 85392
-0.004442 -0.005056 0.119769 -0.330767 -0.100030 0.230519 -0.062500 0 0 0 0 0 0 4 86379
-0.004442 -0.005056 0.119769 -0.330767 -0.100029 0.230520 -0.062500 0 0 0 0 0 0 4 87392
-0.004442 -0.005056 0.119769 -0.330785 -0.100035 0.230519 -0.062500 0 0 0 0 0 0 4 88376
-0.004442 -0.005056 0.119769 -0.330768 -0.100030 0.230520 -0.062500 0 0 0 0 0 0 4 89393
-0.004442 -0.005056 0.119769 -0.330767 -0.100029 0.230520 -0.062500 0 0 0 0 0 0 4 90376
-0.004442 -0.005056 0.119769 -0.330771 -0.100049 0.230519 -0.062500 0 0 0 0 0 0 4 91394
-0.004442 -0.005056 0.119769 -0.330767 -0.100031 0.230520 -0.062500 0 0 0 0 0 0 4 92314
-0.004442 -0.005056 0.119769 -0.330767 -0.100030 0.230520 -0.062500 0 0 0 0 0 0 4 93322
-0.004442 -0.005056 0.119769 -0.330774 -0.100037 0.230512 -0.062500 0 0 0 0 0 0 4 94314
-0.004442 -0.005056 0.119769 -0.330779 -0.100028 0.230525 -0.062500 0 0 0 0 0 0 4 95323
-0.004430 -0.005044 0.119781 -0.487712 -0.265804 0.063411 -0.062500 0 0 0 0 0 0 4 96324
-0.004424 -0.005037 0.119786 -0.427334 -0.202575 0.144658 -0.062500 0 0 0 0 0 0 4 97323
-0.004421 -0.005034 0.119787 -0.381709 -0.154331 0.187016 -0.062500 0 0 0 0 0 0 4 98313
-0.004419 -0.005032 0.119788 -0.356794 -0.127853 0.203224 -0.062500 0 0 0 0 0 0 4 99322
-0.004418 -0.005031 0.119788 -0.343931 -0.114141 0.209025 -0.062500 0 0 0 0 0 0 4 100313
-0.004418 -0.005031 0.119788 -0.337401 -0.107155 0.211072 -0.062500 0 0 0 0 0 0 4 101322
-0.004418 -0.005030 0.119788 -0.334105 -0.103617 0.211779 -0.062500 0 0 0 0 0 0 4 102313
-0.004417 -0.005030 0.119788 -0.332450 -0.101839 0.212037 -0.062500 0 0 0 0 0 0 4 103314
-0.004417 -0.005030 0.119788 -0.331606 -0.100939 0.212113 -0.062500 0 0 0 0 0 0 4 104322
-0.004417 -0.005030 0.119788 -0.331197 -0.100475 0.212157 -0.062500 0 0 0 0 0 0 4 105315
-0.004417 -0.005030 0.119788 -0.330979 -0.100269 0.212163 -0.062500 0 0 0 0 0 0 4 106337
-0.004417 -0.005030 0.119788 -0.330876 -0.100147 0.212161 -0.062500 0 0 0 0 0 0 4 107324
-0.004417 -0.005030 0.119788 -0.330819 -0.100086 0.212167 -0.062500 0 0 0 0 0 0 4 108322
-0.004423 -0.005011 0.119778 -0.261095 -0.346311 0.345179 -0.062500 0 0 0 0 0 0 4 109311
-0.004426 -0.005002 0.119775 -0.287102 -0.245356 0.280592 -0.062500 0 0 0 0 0 0 4 110328
-0.004427 -0.004997 0.119774 -0.307391 -0.174061 0.246850 -0.062500 0 0 0 0 0 0 4 111327
-0.004428 -0.004995 0.119773 -0.318707 -0.136897 0.233927 -0.062500 0 0 0 0 0 0 4 112337
-0.004428 -0.004994 0.119773 -0.324618 -0.118350 0.229296 -0.062500 0 0 0 0 0 0 4 113318
-0.004428 -0.004993 0.119773 -0.327658 -0.109141 0.227665 -0.062500 0 0 0 0 0 0 4 114331
-0.004428 -0.004993 0.119773 -0.329192 -0.104572 0.227101 -0.062500 0 0 0 0 0 0 4 115332
-0.004428 -0.004993 0.119773 -0.329976 -0.102301 0.226894 -0.062500 0 0 0 0 0 0 4 116316
-0.004429 -0.004993 0.119773 -0.330375 -0.101157 0.226820 -0.062500 0 0 0 0 0 0 4 117330
-0.004429 -0.004993 0.119773 -0.330568 -0.100592 0.226795 -0.062500 0 0 0 0 0 0 4 118300
-0.004429 -0.004993 0.119773 -0.330677 -0.100317 0.226789 -0.062500 0 0 0 0 0 0 4 119332
-0.004429 -0.004993 0.119773 -0.330716 -0.100170 0.226795 -0.062500 0 0 0 0 0 0 4 120335
-0.004429 -0.004993 0.119773 -0.330745 -0.100107 0.226778 -0.062500 0 0 0 0 0 0 4 121333
-0.004429 -0.004993 0.119773 -0.330763 -0.100057 0.226791 -0.062500 0 0 0 0 0 0 4 122329
-0.004429 -0.004993 0.119773 -0.330765 -0.100052 0.226793 -0.062500 0 0 0 0 0 0 4 123353
-0.004429 -0.004993 0.119773 -0.330768 -0.100040 0.226787 -0.062500 0 0 0 0 0 0 4 124397
-0.004429 -0.004993 0.119773 -0.330768 -0.100039 0.226787 -0.062500 0 0 0 0 0 0 4 125398
-0.004429 -0.004993 0.119773 -0.330757 -0.100041 0.226780 -0.062500 0 0 0 0 0 0 4 126394
-0.004429 -0.004993 0.119773 -0.330767 -0.100039 0.226786 -0.062500 0 0 0 0 0 0 4 127403
-0.004429 -0.004993 0.119773 -0.330772 -0.100027 0.226780 -0.062500 0 0 0 0 0 0 4 128396
-0.004429 -0.004993 0.119773 -0.330769 -0.100037 0.226785 -0.062500 0 0 0 0 0 0 4 129396
-0.004429 -0.004993 0.119773 -0.330768 -0.100038 0.226786 -0.062500 0 0 0 0 0 0 4 130402
-0.004429 -0.004993 0.119773 -0.330768 -0.100038 0.226786 -0.062500 0 0 0 0 0 0 4 131400
-0.004429 -0.004993 0.119773 -0.330768 -0.100038 0.226786 -0.062500 0 0 0 0 0 0 4 132396
-0.004434 -0.004974 0.119764 -0.261113 -0.346167 0.359924 -0.062500 0 0 0 0 0 0 4 133393
-0.004437 -0.004965 0.119760 -0.287107 -0.245278 0.295277 -0.062500 0 0 0 0 0 0 4 134395
-0.004438 -0.004960 0.119759 -0.307398 -0.174035 0.261502 -0.062500 0 0 0 0 0 0 4 135397
-0.004439 -0.004958 0.119759 -0.318702 -0.136880 0.248567 -0.062500 0 0 0 0 0 0 4 136402
-0.004439 -0.004957 0.119759 -0.324621 -0.118338 0.243933 -0.062500 0 0 0 0 0 0 4 137400
-0.004439 -0.004956 0.119759 -0.327647 -0.109145 0.242298 -0.062500 0 0 0 0 0 0 4 138397
-0.004440 -0.004956 0.119759 -0.329200 -0.104573 0.241724 -0.062500 0 0 0 0 0 0 4 139400
-0.004440 -0.004956 0.119759 -0.329979 -0.102294 0.241522 -0.062500 0 0 0 0 0 0 4 140392
-0.004440 -0.004956 0.119759 -0.330385 -0.101159 0.241460 -0.062500 0 0 0 0 0 0 4 141396
-0.004440 -0.004956 0.119759 -0.330567 -0.100597 0.241431 -0.062500 0 0 0 0 0 0 4 142395
-0.004440 -0.004956 0.119759 -0.330672 -0.100303 0.241426 -0.062500 0 0 0 0 0 0 4 143374
-0.004440 -0.004956 0.119759 -0.330722 -0.100182 0.241423 -0.062500 0 0 0 0 0 0 4 144369
-0.004440 -0.004956 0.119759 -0.330737 -0.100105 0.241420 -0.062500 0 0 0 0 0 0 4 145396
-0.004440 -0.004956 0.119759 -0.330756 -0.100072 0.241413 -0.062500 0 0 0 0 0 0 4 146391
-0.004440 -0.004956 0.119759 -0.330766 -0.100047 0.241420 -0.062500 0 0 0 0 0 0 4 147386
-0.004440 -0.004956 0.119759 -0.330770 -0.100033 0.241415 -0.062500 0 0 0 0 0 0 4 148398
-0.004440 -0.004956 0.119759 -0.330767 -0.100043 0.241420 -0.062500 0 0 0 0 0 0 4 149382
-0.004440 -0.004956 0.119759 -0.330770 -0.100032 0.241415 -0.062500 0 0 0 0 0 0 4 150382
-0.004440 -0.004956 0.119759 -0.330770 -0.100031 0.241414 -0.062500 0 0 0 0 0 0 4 151393
-0.004440 -0.004956 0.119759 -0.330767 -0.100043 0.241420 -0.062500 0 0 0 0 0 0 4 152385
-0.004440 -0.004956 0.119759 -0.330770 -0.100032 0.241415 -0.062500 0 0 0 0 0 0 4 153398
-0.004440 -0.004956 0.119759 -0.330782 -0.100029 0.241420 -0.062500 0 0 0 0 0 0 4 154396
-0.004440 -0.004956 0.119759 -0.330772 -0.100031 0.241415 -0.062500 0 0 0 0 0 0 4 155396
-0.004440 -0.004956 0.119759 -0.330767 -0.100043 0.241420 -0.062500 0 0 0 0 0 0 4 156394
-0.004440 -0.004956 0.119759 -0.330770 -0.100032 0.241414 -0.062500 0 0 0 0 0 0 4 157371
-0.004440 -0.004956 0.119759 -0.330770 -0.100031 0.241414 -0.062500 0 0 0 0 0 0 4 158370
-0.004440 -0.004956 0.119759 -0.330771 -0.100031 0.241413 -0.062500 0 0 0 0 0 0 4 159396
-0.004440 -0.004956 0.119759 -0.330779 -0.100040 0.241426 -0.062500 0 0 0 0 0 0 4 160395
-0.004440 -0.004956 0.119759 -0.330771 -0.100032 0.241415 -0.062500 0 0 0 0 0 0 4 161382
-0.004445 -0.004937 0.119749 -0.261160 -0.346053 0.374700 -0.062500 0 0 0 0 0 0 4 162391
-0.004448 -0.004927 0.119746 -0.287125 -0.245230 0.309970 -0.062500 0 0 0 0 0 0 4 163397
-0.004449 -0.004923 0.119745 -0.307395 -0.174014 0.276162 -0.062500 0 0 0 0 0 0 4 164392
-0.004450 -0.004921 0.119744 -0.318696 -0.136864 0.263221 -0.062500 0 0 0 0 0 0 4 165392
-0.004450 -0.004919 0.119744 -0.324609 -0.118339 0.258585 -0.062500 0 0 0 0 0 0 4 166375
-0.004451 -0.004919 0.119744 -0.327648 -0.109137 0.256945 -0.062500 0 0 0 0 0 0 4 167391
-0.004451 -0.004919 0.119744 -0.329203 -0.104564 0.256368 -0.062500 0 0 0 0 0 0 4 168377
-0.004451 -0.004918 0.119744 -0.329978 -0.102298 0.256172 -0.062500 0 0 0 0 0 0 4 169390
-0.004451 -0.004918 0.119744 -0.330372 -0.101166 0.256104 -0.062500 0 0 0 0 0 0 4 170376
-0.004451 -0.004918 0.119744 -0.330580 -0.100588 0.256080 -0.062500 0 0 0 0 0 0 4 171404
-0.004451 -0.004918 0.119744 -0.330667 -0.100318 0.256061 -0.062500 0 0 0 0 0 0 4 172375
-0.004451 -0.004918 0.119744 -0.330723 -0.100176 0.256064 -0.062500 0 0 0 0 0 0 4 173388
-0.004451 -0.004918 0.119744 -0.330735 -0.100109 0.256067 -0.062500 0 0 0 0 0 0 4 174375
-0.004451 -0.004918 0.119744 -0.330770 -0.100063 0.256062 -0.062500 0 0 0 0 0 0 4 175390
-0.004451 -0.004918 0.119744 -0.330766 -0.100051 0.256069 -0.062500 0 0 0 0 0 0 4 176312
-0.004451 -0.004918 0.119744 -0.330769 -0.100038 0.256064 -0.062500 0 0 0 0 0 0 4 177320
-0.004451 -0.004918 0.119744 -0.330769 -0.100037 0.256063 -0.062500 0 0 0 0 0 0 4 178317
-0.004451 -0.004918 0.119744 -0.330769 -0.100037 0.256063 -0.062500 0 0 0 0 0 0 4 179319
-0.004451 -0.004918 0.119744 -0.330769 -0.100037 0.256063 -0.062500 0 0 0 0 0 0 4 180320
-0.004451 -0.004918 0.119744 -0.330769 -0.100037 0.256063 -0.062500 0 0 0 0 0 0 4 181311
-0.004451 -0.004918 0.119744 -0.330769 -0.100037 0.256063 -0.062500 0 0 0 0 0 0 4 182319
-0.004451 -0.004918 0.119744 -0.330769 -0.100037 0.256063 -0.062500 0 0 0 0 0 0 4 183312
-0.004451 -0.004918 0.119744 -0.330769 -0.100037 0.256063 -0.062500 0 0 0 0 0 0 4 184319
-0.004451 -0.004918 0.119744 -0.330769 -0.100037 0.256063 -0.062500 0 0 0 0 0 0 4 185316
-0.004451 -0.004918 0.119744 -0.330777 -0.100015 0.256071 -0.062500 0 0 0 0 0 0 4 186320
-0.004451 -0.004918 0.119744 -0.330770 -0.100034 0.256064 -0.062500 0 0 0 0 0 0 4 187311
-0.004451 -0.004918 0.119744 -0.330769 -0.100036 0.256063 -0.062500 0 0 0 0 0 0 4 188319
-0.004451 -0.004918 0.119744 -0.330769 -0.100036 0.256063 -0.062500 0 0 0 0 0 0 4 189329
-0.004451 -0.004918 0.119744 -0.330769 -0.100037 0.256063 -0.062500 0 0 0 0 0 0 4 190313
-0.004451 -0.004918 0.119744 -0.330769 -0.100037 0.256063 -0.062500 0 0 0 0 0 0 4 191320
-0.004451 -0.004918 0.119744 -0.330772 -0.100025 0.256057 -0.062500 0 0 0 0 0 0 4 192323
-0.004451 -0.004918 0.119744 -0.330781 -0.100033 0.256068 -0.062500 0 0 0 0 0 0 4 193457
-0.004451 -0.004918 0.119744 -0.330770 -0.100036 0.256063 -0.062500 0 0 0 0 0 0 4 194323
-0.004451 -0.004918 0.119744 -0.330769 -0.100036 0.256063 -0.062500 0 0 0 0 0 0 4 195319
-0.004451 -0.004918 0.119744 -0.330762 -0.100029 0.256071 -0.062500 0 0 0 0 0 0 4 196326
-0.004451 -0.004918 0.119744 -0.330768 -0.100036 0.256064 -0.062500 0 0 0 0 0 0 4 197326
-0.004451 -0.004918 0.119744 -0.330772 -0.100025 0.256057 -0.062500 0 0 0 0 0 0 4 198326
-0.004451 -0.004918 0.119744 -0.330769 -0.100035 0.256062 -0.062500 0 0 0 0 0 0 4 199318
-0.004451 -0.004918 0.119744 -0.330769 -0.100036 0.256063 -0.062500 0 0 0 0 0 0 4 200322
-0.004451 -0.004918 0.119744 -0.330781 -0.100034 0.256069 -0.062500 0 0 0 0 0 0 4 201328
-0.004451 -0.004918 0.119744 -0.330770 -0.100036 0.256064 -0.062500 0 0 0 0 0 0 4 202327
-0.004451 -0.004918 0.119744 -0.330769 -0.100036 0.256063 -0.062500 0 0 0 0 0 0 4 203328
-0.004451 -0.004918 0.119744 -0.330772 -0.100025 0.256057 -0.062500 0 0 0 0 0 0 4 204334
-0.004451 -0.004918 0.119744 -0.330762 -0.100028 0.256070 -0.062500 0 0 0 0 0 0 4 205329
-0.004451 -0.004918 0.119744 -0.330768 -0.100036 0.256064 -0.062500 0 0 0 0 0 0 4 206301
-0.004451 -0.004918 0.119744 -0.330769 -0.100036 0.256063 -0.062500 0 0 0 0 0 0 4 207328
-0.004451 -0.004918 0.119744 -0.330781 -0.100034 0.256069 -0.062500 0 0 0 0 0 0 4 208325
-0.004451 -0.004918 0.119744 -0.330770 -0.100036 0.256064 -0.062500 0 0 0 0 0 0 4 209329
-0.004451 -0.004918 0.119744 -0.330772 -0.100025 0.256057 -0.062500 0 0 0 0 0 0 4 210328
-0.004451 -0.004918 0.119744 -0.330769 -0.100035 0.256062 -0.062500 0 0 0 0 0 0 4 211328
-0.004451 -0.004918 0.119744 -0.330769 -0.100036 0.256063 -0.062500 0 0 0 0 0 0 4 212327
-0.004456 -0.004899 0.119734 -0.261207 -0.345939 0.389491 -0.062500 0 0 0 0 0 0 4 213326
-0.004459 -0.004890 0.119731 -0.281660 -0.242989 0.324685 -0.062500 0 0 0 0 0 0 4 214329
-0.004460 -0.004886 0.119730 -0.301912 -0.171817 0.290843 -0.062500 0 0 0 0 0 0 4 215327
-0.004461 -0.004883 0.119729 -0.313203 -0.134695 0.277889 -0.062500 0 0 0 0 0 0 4 216326
-0.004462 -0.004882 0.119729 -0.319129 -0.116164 0.273244 -0.062500 0 0 0 0 0 0 4 217326
-0.004462 -0.004882 0.119729 -0.322160 -0.106956 0.271606 -0.062500 0 0 0 0 0 0 4 218297
-0.004462 -0.004881 0.119729 -0.323699 -0.102398 0.271028 -0.062500 0 0 0 0 0 0 4 219326
-0.004462 -0.004881 0.119729 -0.324487 -0.100120 0.270830 -0.062500 0 0 0 0 0 0 4 220326
-0.004462 -0.004881 0.119729 -0.324882 -0.098987 0.270761 -0.062500 0 0 0 0 0 0 4 221326
-0.004462 -0.004881 0.119729 -0.325075 -0.098424 0.270736 -0.062500 0 0 0 0 0 0 4 222326
-0.004462 -0.004881 0.119729 -0.325184 -0.098149 0.270730 -0.062500 0 0 0 0 0 0 4 223328
-0.004462 -0.004881 0.119729 -0.325231 -0.098010 0.270728 -0.062500 0 0 0 0 0 0 4 224326
-0.004462 -0.004881 0.119729 -0.325257 -0.097930 0.270731 -0.062500 0 0 0 0 0 0 4 225325
-0.004462 -0.004881 0.119729 -0.325266 -0.097898 0.270720 -0.062500 0 0 0 0 0 0 4 226326
-0.004462 -0.004881 0.119729 -0.325275 -0.097873 0.270726 -0.062500 0 0 0 0 0 0 4 227327
-0.004462 -0.004881 0.119729 -0.325276 -0.097871 0.270727 -0.062500 0 0 0 0 0 0 4 228326
-0.004462 -0.004881 0.119729 -0.325276 -0.097871 0.270727 -0.062500 0 0 0 0 0 0 4 229323
-0.004462 -0.004881 0.119729 -0.325279 -0.097859 0.270721 -0.062500 0 0 0 0 0 0 4 230309
-0.004462 -0.004881 0.119729 -0.325279 -0.097858 0.270720 -0.062500 0 0 0 0 0 0 4 231398
-0.004462 -0.004881 0.119729 -0.325276 -0.097869 0.270726 -0.062500 0 0 0 0 0 0 4 232404
-0.004462 -0.004881 0.119729 -0.325279 -0.097859 0.270720 -0.062500 0 0 0 0 0 0 4 233389
-0.004462 -0.004881 0.119729 -0.325276 -0.097870 0.270726 -0.062500 0 0 0 0 0 0 4 234393
-0.004462 -0.004881 0.119729 -0.325279 -0.097859 0.270720 -0.062500 0 0 0 0 0 0 4 235394
-0.004462 -0.004881 0.119729 -0.325276 -0.097870 0.270726 -0.062500 0 0 0 0 0 0 4 236401
-0.004462 -0.004881 0.119729 -0.325279 -0.097859 0.270720 -0.062500 0 0 0 0 0 0 4 237389
-0.004462 -0.004881 0.119729 -0.325279 -0.097858 0.270719 -0.062500 0 0 0 0 0 0 4 238392
-0.004462 -0.004881 0.119729 -0.325280 -0.097859 0.270739 -0.062500 0 0 0 0 0 0 4 239392
-0.004462 -0.004881 0.119729 -0.325279 -0.097858 0.270722 -0.062500 0 0 0 0 0 0 4 240391
-0.004462 -0.004881 0.119729 -0.325276 -0.097869 0.270726 -0.062500 0 0 0 0 0 0 4 241388
-0.004462 -0.004881 0.119729 -0.325279 -0.097859 0.270720 -0.062500 0 0 0 0 0 0 4 242390
-0.004462 -0.004881 0.119729 -0.325279 -0.097858 0.270719 -0.062500 0 0 0 0 0 0 4 243377
-0.004462 -0.004881 0.119729 -0.325276 -0.097869 0.270725 -0.062500 0 0 0 0 0 0 4 244388
-0.004462 -0.004881 0.119729 -0.325279 -0.097859 0.270720 -0.062500 0 0 0 0 0 0 4 245373
-0.004462 -0.004881 0.119729 -0.325288 -0.097867 0.270732 -0.062500 0 0 0 0 0 0 4 246387
-0.004462 -0.004881 0.119729 -0.325280 -0.097859 0.270721 -0.062500 0 0 0 0 0 0 4 247389
-0.004462 -0.004881 0.119729 -0.325276 -0.097869 0.270726 -0.062500 0 0 0 0 0 0 4 248310
-0.004462 -0.004881 0.119729 -0.325272 -0.097851 0.270728 -0.062500 0 0 0 0 0 0 4 249317
-0.004462 -0.004881 0.119729 -0.325278 -0.097857 0.270720 -0.062500 0 0 0 0 0 0 4 250309
-0.004462 -0.004881 0.119729 -0.325276 -0.097869 0.270726 -0.062500 0 0 0 0 0 0 4 251317
-0.004462 -0.004881 0.119729 -0.325279 -0.097859 0.270720 -0.062500 0 0 0 0 0 0 4 252308
-0.004462 -0.004881 0.119729 -0.325288 -0.097867 0.270732 -0.062500 0 0 0 0 0 0 4 253317
-0.004462 -0.004881 0.119729 -0.325280 -0.097859 0.270721 -0.062500 0 0 0 0 0 0 4 254308
-0.004462 -0.004881 0.119729 -0.325279 -0.097858 0.270720 -0.062500 0 0 0 0 0 0 4 255318
-0.004462 -0.004881 0.119729 -0.325276 -0.097869 0.270725 -0.062500 0 0 0 0 0 0 4 256309
-0.004462 -0.004881 0.119729 -0.325279 -0.097859 0.270720 -0.062500 0 0 0 0 0 0 4 257317
-0.004462 -0.004881 0.119729 -0.325269 -0.097862 0.270733 -0.062500 0 0 0 0 0 0 4 258308
-0.004462 -0.004881 0.119729 -0.325278 -0.097858 0.270721 -0.062500 0 0 0 0 0 0 4 259317
-0.004462 -0.004881 0.119729 -0.325279 -0.097858 0.270720 -0.062500 0 0 0 0 0 0 4 260309
-0.004462 -0.004881 0.119729 -0.325288 -0.097867 0.270732 -0.062500 0 0 0 0 0 0 4 261318
-0.004462 -0.004881 0.119729 -0.325280 -0.097859 0.270721 -0.062500 0 0 0 0 0 0 4 262322
-0.004462 -0.004881 0.119729 -0.325276 -0.097869 0.270726 -0.062500 0 0 0 0 0 0 4 263309
-0.004462 -0.004881 0.119729 -0.325279 -0.097859 0.270720 -0.062500 0 0 0 0 0 0 4 264323
-0.004462 -0.004881 0.119729 -0.325276 -0.097870 0.270726 -0.062500 0 0 0 0 0 0 4 265311
-0.004462 -0.004881 0.119729 -0.325279 -0.097859 0.270720 -0.062500 0 0 0 0 0 0 4 266333
-0.004462 -0.004881 0.119729 -0.325291 -0.097855 0.270725 -0.062500 0 0 0 0 0 0 4 267313
-0.004462 -0.004881 0.119729 -0.325277 -0.097869 0.270726 -0.062500 0 0 0 0 0 0 4 268324
-0.004462 -0.004881 0.119729 -0.325272 -0.097851 0.270728 -0.062500 0 0 0 0 0 0 4 269324
-0.004462 -0.004881 0.119729 -0.325275 -0.097869 0.270727 -0.062500 0 0 0 0 0 0 4 270358
-0.004467 -0.004862 0.119720 -0.255765 -0.343643 0.404290 -0.062500 0 0 0 0 0 0 4 271298
-0.004470 -0.004853 0.119716 -0.300849 -0.248376 0.339406 -0.062500 0 0 0 0 0 0 4 272319
-0.004472 -0.004848 0.119715 -0.321091 -0.177229 0.305538 -0.062500 0 0 0 0 0 0 4 273324
-0.004472 -0.004846 0.119715 -0.332387 -0.140119 0.292571 -0.062500 0 0 0 0 0 0 4 274315
-0.004473 -0.004845 0.119715 -0.338292 -0.121590 0.287918 -0.062500 0 0 0 0 0 0 4 275297
-0.004473 -0.004844 0.119715 -0.341337 -0.112401 0.286280 -0.062500 0 0 0 0 0 0 4 276326
-0.004473 -0.004844 0.119715 -0.342868 -0.107839 0.285707 -0.062500 0 0 0 0 0 0 4 277323
-0.004473 -0.004844 0.119715 -0.343656 -0.105560 0.285509 -0.062500 0 0 0 0 0 0 4 278323
-0.004473 -0.004844 0.119715 -0.344054 -0.104417 0.285434 -0.062500 0 0 0 0 0 0 4 279307
-0.004473 -0.004844 0.119715 -0.344244 -0.103863 0.285414 -0.062500 0 0 0 0 0 0 4 280325
-0.004473 -0.004844 0.119715 -0.344356 -0.103579 0.285402 -0.062500 0 0 0 0 0 0 4 281323
-0.004473 -0.004844 0.119715 -0.344403 -0.103439 0.285400 -0.062500 0 0 0 0 0 0 4 282324
-0.004473 -0.004844 0.119715 -0.344414 -0.103372 0.285402 -0.062500 0 0 0 0 0 0 4 283326
-0.004473 -0.004844 0.119715 -0.344426 -0.103332 0.285405 -0.062500 0 0 0 0 0 0 4 284304
-0.004473 -0.004844 0.119715 -0.344442 -0.103314 0.285405 -0.062500 0 0 0 0 0 0 4 285294
-0.004473 -0.004844 0.119715 -0.344447 -0.103300 0.285399 -0.062500 0 0 0 0 0 0 4 286323
-0.004473 -0.004844 0.119715 -0.344448 -0.103299 0.285398 -0.062500 0 0 0 0 0 0 4 287325
-0.004473 -0.004844 0.119715 -0.344448 -0.103299 0.285398 -0.062500 0 0 0 0 0 0 4 288322
-0.004473 -0.004844 0.119715 -0.344448 -0.103299 0.285398 -0.062500 0 0 0 0 0 0 4 289324
-0.004473 -0.004844 0.119715 -0.344448 -0.103299 0.285398 -0.062500 0 0 0 0 0 0 4 290324
-0.004473 -0.004844 0.119715 -0.344459 -0.103296 0.285404 -0.062500 0 0 0 0 0 0 4 291305
-0.004473 -0.004844 0.119715 -0.344449 -0.103299 0.285399 -0.062500 0 0 0 0 0 0 4 292293
-0.004473 -0.004844 0.119715 -0.344448 -0.103299 0.285398 -0.062500 0 0 0 0 0 0 4 293323
-0.004473 -0.004844 0.119715 -0.344448 -0.103299 0.285398 -0.062500 0 0 0 0 0 0 4 294323
-0.004473 -0.004844 0.119715 -0.344448 -0.103299 0.285398 -0.062500 0 0 0 0 0 0 4 295326
-0.004473 -0.004844 0.119715 -0.344448 -0.103299 0.285398 -0.062500 0 0 0 0 0 0 4 296316
-0.004473 -0.004844 0.119715 -0.344459 -0.103296 0.285404 -0.062500 0 0 0 0 0 0 4 297321
-0.004473 -0.004844 0.119715 -0.344449 -0.103299 0.285399 -0.062500 0 0 0 0 0 0 4 298322
-0.004473 -0.004844 0.119715 -0.344448 -0.103299 0.285398 -0.062500 0 0 0 0 0 0 4 299325
-0.004473 -0.004844 0.119715 -0.344448 -0.103299 0.285398 -0.062500 0 0 0 0 0 0 4 300324
-0.004473 -0.004844 0.119715 -0.344448 -0.103299 0.285398 -0.062500 0 0 0 0 0 0 4 301324
-0.004473 -0.004844 0.119715 -0.344448 -0.103299 0.285398 -0.062500 0 0 0 0 0 0 4 302323
-0.004473 -0.004844 0.119715 -0.344440 -0.103291 0.285405 -0.062500 0 0 0 0 0 0 4 303324
-0.004473 -0.004844 0.119715 -0.344447 -0.103298 0.285399 -0.062500 0 0 0 0 0 0 4 304323
-0.004473 -0.004844 0.119715 -0.344459 -0.103296 0.285404 -0.062500 0 0 0 0 0 0 4 305313
-0.004473 -0.004844 0.119715 -0.344449 -0.103299 0.285399 -0.062500 0 0 0 0 0 0 4 306321
-0.004473 -0.004844 0.119715 -0.344448 -0.103299 0.285398 -0.062500 0 0 0 0 0 0 4 307324
-0.004473 -0.004844 0.119715 -0.344448 -0.103299 0.285398 -0.062500 0 0 0 0 0 0 4 308322
-0.004473 -0.004844 0.119715 -0.344448 -0.103299 0.285398 -0.062500 0 0 0 0 0 0 4 309323
-0.004473 -0.004844 0.119715 -0.344448 -0.103299 0.285398 -0.062500 0 0 0 0 0 0 4 310322
-0.004473 -0.004844 0.119715 -0.344459 -0.103296 0.285404 -0.062500 0 0 0 0 0 0 4 311326
-0.004473 -0.004844 0.119715 -0.344449 -0.103299 0.285398 -0.062500 0 0 0 0 0 0 4 312315
-0.004473 -0.004844 0.119715 -0.344440 -0.103291 0.285406 -0.062500 0 0 0 0 0 0 4 313317
-0.004473 -0.004844 0.119715 -0.344447 -0.103298 0.285399 -0.062500 0 0 0 0 0 0 4 314314
-0.004473 -0.004844 0.119715 -0.344448 -0.103299 0.285398 -0.062500 0 0 0 0 0 0 4 315323
-0.004473 -0.004844 0.119715 -0.344448 -0.103299 0.285398 -0.062500 0 0 0 0 0 0 4 316322
-0.004473 -0.004844 0.119715 -0.344448 -0.103299 0.285398 -0.062500 0 0 0 0 0 0 4 317309
-0.004473 -0.004844 0.119715 -0.344459 -0.103296 0.285404 -0.062500 0 0 0 0 0 0 4 318316
-0.004473 -0.004844 0.119715 -0.344449 -0.103299 0.285399 -0.062500 0 0 0 0 0 0 4 319374
-0.004473 -0.004844 0.119715 -0.344448 -0.103299 0.285398 -0.062500 0 0 0 0 0 0 4 320386
-0.004473 -0.004844 0.119715 -0.344448 -0.103299 0.285398 -0.062500 0 0 0 0 0 0 4 321373
-0.004473 -0.004844 0.119715 -0.344448 -0.103299 0.285398 -0.062500 0 0 0 0 0 0 4 322385
-0.004473 -0.004844 0.119715 -0.344440 -0.103291 0.285405 -0.062500 0 0 0 0 0 0 4 323372
-0.004473 -0.004844 0.119715 -0.344447 -0.103298 0.285399 -0.062500 0 0 0 0 0 0 4 324384
-0.004478 -0.004825 0.119705 -0.274982 -0.348964 0.419109 -0.062500 0 0 0 0 0 0 4 325369
-0.004481 -0.004816 0.119702 -0.300860 -0.248320 0.354150 -0.062500 0 0 0 0 0 0 4 326384
-0.004483 -0.004811 0.119701 -0.321099 -0.177205 0.320248 -0.062500 0 0 0 0 0 0 4 327370
-0.004484 -0.004809 0.119700 -0.332390 -0.140111 0.307262 -0.062500 0 0 0 0 0 0 4 328384
-0.004484 -0.004808 0.119700 -0.338303 -0.121586 0.302605 -0.062500 0 0 0 0 0 0 4 329369
-0.004484 -0.004807 0.119700 -0.341326 -0.112406 0.300970 -0.062500 0 0 0 0 0 0 4 330383
-0.004484 -0.004807 0.119700 -0.342870 -0.107831 0.300396 -0.062500 0 0 0 0 0 0 4 331383
-0.004484 -0.004807 0.119700 -0.343658 -0.105552 0.300196 -0.062500 0 0 0 0 0 0 4 332306
-0.004484 -0.004807 0.119700 -0.344053 -0.104420 0.300127 -0.062500 0 0 0 0 0 0 4 333315
-0.004484 -0.004807 0.119700 -0.344254 -0.103866 0.300113 -0.062500 0 0 0 0 0 0 4 334306
-0.004484 -0.004807 0.119700 -0.344344 -0.103586 0.300090 -0.062500 0 0 0 0 0 0 4 335314
-0.004484 -0.004807 0.119700 -0.344404 -0.103433 0.300086 -0.062500 0 0 0 0 0 0 4 336306
-0.004484 -0.004807 0.119700 -0.344416 -0.103365 0.300088 -0.062500 0 0 0 0 0 0 4 337315
-0.004484 -0.004807 0.119700 -0.344440 -0.103322 0.300096 -0.062500 0 0 0 0 0 0 4 338305
-0.004484 -0.004807 0.119700 -0.344442 -0.103318 0.300098 -0.062500 0 0 0 0 0 0 4 339306
-0.004484 -0.004807 0.119700 -0.344446 -0.103306 0.300092 -0.062500 0 0 0 0 0 0 4 340315
-0.004484 -0.004807 0.119700 -0.344446 -0.103304 0.300091 -0.062500 0 0 0 0 0 0 4 341306
-0.004484 -0.004807 0.119700 -0.344449 -0.103293 0.300085 -0.062500 0 0 0 0 0 0 4 342314
-0.004484 -0.004807 0.119700 -0.344446 -0.103303 0.300091 -0.062500 0 0 0 0 0 0 4 343308
-0.004484 -0.004807 0.119700 -0.344446 -0.103304 0.300091 -0.062500 0 0 0 0 0 0 4 344319
-0.004484 -0.004807 0.119700 -0.344449 -0.103293 0.300085 -0.062500 0 0 0 0 0 0 4 345314
-0.004484 -0.004807 0.119700 -0.344446 -0.103303 0.300090 -0.062500 0 0 0 0 0 0 4 346317
-0.004484 -0.004807 0.119700 -0.344449 -0.103293 0.300085 -0.062500 0 0 0 0 0 0 4 347312
-0.004484 -0.004807 0.119700 -0.344458 -0.103301 0.300096 -0.062500 0 0 0 0 0 0 4 348326
-0.004484 -0.004807 0.119700 -0.344447 -0.103304 0.300092 -0.062500 0 0 0 0 0 0 4 349294
-0.004484 -0.004807 0.119700 -0.344450 -0.103293 0.300085 -0.062500 0 0 0 0 0 0 4 350327
-0.004484 -0.004807 0.119700 -0.344446 -0.103303 0.300090 -0.062500 0 0 0 0 0 0 4 351324
-0.004484 -0.004807 0.119700 -0.344449 -0.103293 0.300085 -0.062500 0 0 0 0 0 0 4 352320
-0.004484 -0.004807 0.119700 -0.344446 -0.103303 0.300090 -0.062500 0 0 0 0 0 0 4 353324
-0.004484 -0.004807 0.119700 -0.344461 -0.103290 0.300091 -0.062500 0 0 0 0 0 0 4 354319
-0.004484 -0.004807 0.119700 -0.344448 -0.103303 0.300091 -0.062500 0 0 0 0 0 0 4 355324
-0.004484 -0.004807 0.119700 -0.344446 -0.103304 0.300091 -0.062500 0 0 0 0 0 0 4 356322
-0.004484 -0.004807 0.119700 -0.344442 -0.103285 0.300092 -0.062500 0 0 0 0 0 0 4 357322
-0.004484 -0.004807 0.119700 -0.344446 -0.103302 0.300091 -0.062500 0 0 0 0 0 0 4 358323
-0.004490 -0.004788 0.119690 -0.275033 -0.348839 0.433937 -0.062500 0 0 0 0 0 0 4 359326
-0.004492 -0.004778 0.119687 -0.300884 -0.248260 0.368915 -0.062500 0 0 0 0 0 0 4 360322
-0.004494 -0.004774 0.119686 -0.321103 -0.177191 0.334960 -0.062500 0 0 0 0 0 0 4 361321
-0.004495 -0.004772 0.119685 -0.332385 -0.140095 0.321974 -0.062500 0 0 0 0 0 0 4 362321
-0.004495 -0.004770 0.119685 -0.338292 -0.121587 0.317314 -0.062500 0 0 0 0 0 0 4 363322
-0.004495 -0.004770 0.119685 -0.341327 -0.112397 0.315676 -0.062500 0 0 0 0 0 0 4 364323
-0.004495 -0.004770 0.119685 -0.342872 -0.107823 0.315099 -0.062500 0 0 0 0 0 0 4 365324
-0.004495 -0.004770 0.119685 -0.343657 -0.105556 0.314904 -0.062500 0 0 0 0 0 0 4 366320
-0.004483 -0.004757 0.119697 -0.500996 -0.270571 0.148216 -0.062500 0 0 0 0 0 0 4 367323
-0.004477 -0.004750 0.119701 -0.440862 -0.206440 0.229258 -0.062500 0 0 0 0 0 0 4 368319
-0.004474 -0.004747 0.119703 -0.395325 -0.157826 0.271472 -0.062500 0 0 0 0 0 0 4 369321
-0.004472 -0.004745 0.119703 -0.370440 -0.131203 0.287616 -0.062500 0 0 0 0 0 0 4 370319
-0.004472 -0.004744 0.119703 -0.357605 -0.117445 0.293378 -0.062500 0 0 0 0 0 0 4 371332
-0.004471 -0.004744 0.119703 -0.351075 -0.110426 0.295420 -0.062500 0 0 0 0 0 0 4 372387
-0.004471 -0.004743 0.119703 -0.347788 -0.106883 0.296123 -0.062500 0 0 0 0 0 0 4 373389
-0.004471 -0.004743 0.119703 -0.346121 -0.105107 0.296371 -0.062500 0 0 0 0 0 0 4 374387
-0.004471 -0.004743 0.119703 -0.345280 -0.104198 0.296458 -0.062500 0 0 0 0 0 0 4 375389
-0.004471 -0.004743 0.119703 -0.344864 -0.103755 0.296494 -0.062500 0 0 0 0 0 0 4 376389
-0.004471 -0.004743 0.119703 -0.344667 -0.103516 0.296506 -0.062500 0 0 0 0 0 0 4 377385
-0.004471 -0.004743 0.119703 -0.344551 -0.103405 0.296505 -0.062500 0 0 0 0 0 0 4 378387
-0.004471 -0.004743 0.119703 -0.344500 -0.103352 0.296503 -0.062500 0 0 0 0 0 0 4 379387
-0.004471 -0.004743 0.119703 -0.344469 -0.103334 0.296512 -0.062500 0 0 0 0 0 0 4 380387
-0.004471 -0.004743 0.119703 -0.344472 -0.103309 0.296500 -0.062500 0 0 0 0 0 0 4 381387
-0.004471 -0.004743 0.119703 -0.344451 -0.103313 0.296507 -0.062500 0 0 0 0 0 0 4 382387
-0.004471 -0.004743 0.119703 -0.344452 -0.103302 0.296501 -0.062500 0 0 0 0 0 0 4 383389
-0.004471 -0.004743 0.119703 -0.344456 -0.103290 0.296514 -0.062500 0 0 0 0 0 0 4 384390
-0.004471 -0.004743 0.119703 -0.344452 -0.103300 0.296502 -0.062500 0 0 0 0 0 0 4 385374
-0.004471 -0.004743 0.119703 -0.344444 -0.103293 0.296508 -0.062500 0 0 0 0 0 0 4 386387
-0.004471 -0.004743 0.119703 -0.344451 -0.103300 0.296501 -0.062500 0 0 0 0 0 0 4 387374
-0.004471 -0.004743 0.119703 -0.344441 -0.103304 0.296514 -0.062500 0 0 0 0 0 0 4 388387
-0.004471 -0.004743 0.119703 -0.344451 -0.103301 0.296502 -0.062500 0 0 0 0 0 0 4 389388
-0.004471 -0.004743 0.119703 -0.344444 -0.103293 0.296508 -0.062500 0 0 0 0 0 0 4 390374
-0.004476 -0.004724 0.119694 -0.275070 -0.348702 0.430577 -0.062500 0 0 0 0 0 0 4 391389
-0.004479 -0.004715 0.119691 -0.300901 -0.248212 0.365434 -0.062500 0 0 0 0 0 0 4 392390
-0.004480 -0.004710 0.119689 -0.321115 -0.177172 0.331434 -0.062500 0 0 0 0 0 0 4 393386
-0.004481 -0.004708 0.119689 -0.332391 -0.140092 0.318420 -0.062500 0 0 0 0 0 0 4 394387
-0.004481 -0.004707 0.119689 -0.338296 -0.121590 0.313746 -0.062500 0 0 0 0 0 0 4 395391
-0.004482 -0.004706 0.119689 -0.341334 -0.112393 0.312113 -0.062500 0 0 0 0 0 0 4 396387
-0.004482 -0.004706 0.119689 -0.342875 -0.107830 0.311540 -0.062500 0 0 0 0 0 0 4 397387
-0.004482 -0.004706 0.119689 -0.343659 -0.105564 0.311344 -0.062500 0 0 0 0 0 0 4 398373
-0.004482 -0.004706 0.119689 -0.344057 -0.104423 0.311268 -0.062500 0 0 0 0 0 0 4 399383
-0.004482 -0.004706 0.119689 -0.344242 -0.103851 0.311249 -0.062500 0 0 0 0 0 0 4 400367
-0.004482 -0.004706 0.119689 -0.344339 -0.103578 0.311236 -0.062500 0 0 0 0 0 0 4 401384
-0.004482 -0.004706 0.119689 -0.344396 -0.103437 0.311240 -0.062500 0 0 0 0 0 0 4 402368
-0.004482 -0.004706 0.119689 -0.344428 -0.103375 0.311242 -0.062500 0 0 0 0 0 0 4 403383
-0.004482 -0.004706 0.119689 -0.344440 -0.103335 0.311224 -0.062500 0 0 0 0 0 0 4 404305
-0.004482 -0.004706 0.119689 -0.344446 -0.103320 0.311235 -0.062500 0 0 0 0 0 0 4 405313
-0.004470 -0.004693 0.119701 -0.501459 -0.269578 0.144789 -0.062500 0 0 0 0 0 0 4 406304
-0.004464 -0.004687 0.119705 -0.421926 -0.200494 0.225768 -0.062500 0 0 0 0 0 0 4 407313
-0.004460 -0.004683 0.119706 -0.376264 -0.152124 0.267955 -0.062500 0 0 0 0 0 0 4 408312
-0.004459 -0.004681 0.119707 -0.351334 -0.125622 0.284083 -0.062500 0 0 0 0 0 0 4 409303
-0.004458 -0.004681 0.119707 -0.332785 -0.110442 0.289845 -0.062500 0 0 0 0 0 0 4 410311
-0.004458 -0.004680 0.119707 -0.326228 -0.103464 0.291873 -0.062500 0 0 0 0 0 0 4 411304
-0.004457 -0.004680 0.119707 -0.322931 -0.099947 0.292585 -0.062500 0 0 0 0 0 0 4 412312
-0.004463 -0.004661 0.119697 -0.251909 -0.343453 0.427101 -0.062500 0 0 0 0 0 0 4 413304
-0.004465 -0.004652 0.119694 -0.276911 -0.242134 0.361941 -0.062500 0 0 0 0 0 0 4 414309
-0.004467 -0.004647 0.119693 -0.296695 -0.170683 0.327927 -0.062500 0 0 0 0 0 0 4 415304
-0.004467 -0.004645 0.119693 -0.307747 -0.133385 0.314903 -0.062500 0 0 0 0 0 0 4 416312
-0.004468 -0.004644 0.119692 -0.313549 -0.114785 0.310233 -0.062500 0 0 0 0 0 0 4 417303
-0.004468 -0.004643 0.119692 -0.316518 -0.105534 0.308595 -0.062500 0 0 0 0 0 0 4 418311
-0.004468 -0.004643 0.119692 -0.337131 -0.106624 0.308028 -0.062500 0 0 0 0 0 0 4 419303
-0.004468 -0.004643 0.119692 -0.337920 -0.104333 0.307819 -0.062500 0 0 0 0 0 0 4 420328
-0.004468 -0.004643 0.119692 -0.338296 -0.103195 0.307748 -0.062500 0 0 0 0 0 0 4 421303
-0.004468 -0.004643 0.119692 -0.338478 -0.102624 0.307729 -0.062500 0 0 0 0 0 0 4 422319
-0.004468 -0.004643 0.119692 -0.338587 -0.102349 0.307722 -0.062500 0 0 0 0 0 0 4 423309
-0.004468 -0.004642 0.119692 -0.338636 -0.102198 0.307714 -0.062500 0 0 0 0 0 0 4 424318
-0.004468 -0.004642 0.119692 -0.338655 -0.102138 0.307708 -0.062500 0 0 0 0 0 0 4 425320
-0.004468 -0.004642 0.119692 -0.338680 -0.102096 0.307715 -0.062500 0 0 0 0 0 0 4 426313
-0.004468 -0.004642 0.119692 -0.338678 -0.102073 0.307718 -0.062500 0 0 0 0 0 0 4 427322
-0.004468 -0.004642 0.119692 -0.338678 -0.102070 0.307718 -0.062500 0 0 0 0 0 0 4 428320
-0.004468 -0.004642 0.119692 -0.338681 -0.102059 0.307712 -0.062500 0 0 0 0 0 0 4 429320
-0.004456 -0.004630 0.119704 -0.476685 -0.262802 0.141431 -0.062500 0 0 0 0 0 0 4 430306
-0.004450 -0.004623 0.119708 -0.416286 -0.199051 0.222335 -0.062500 0 0 0 0 0 0 4 431321
-0.004447 -0.004620 0.119710 -0.370593 -0.150630 0.264485 -0.062500 0 0 0 0 0 0 4 432319
-0.004450 -0.004599 0.119701 -0.276333 -0.369280 0.415057 -0.062500 0 0 0 0 0 0 4 433444
-0.004452 -0.004589 0.119697 -0.289275 -0.255241 0.355479 -0.062500 0 0 0 0 0 0 4 434318
-0.004453 -0.004584 0.119696 -0.302919 -0.177307 0.323402 -0.062500 0 0 0 0 0 0 4 435327
-0.004454 -0.004582 0.119696 -0.310891 -0.136731 0.311053 -0.062500 0 0 0 0 0 0 4 436319
-0.004454 -0.004580 0.119696 -0.315107 -0.116454 0.306632 -0.062500 0 0 0 0 0 0 4 437320
-0.004454 -0.004580 0.119696 -0.317322 -0.106377 0.305071 -0.062500 0 0 0 0 0 0 4 438318
-0.004455 -0.004579 0.119696 -0.318444 -0.101356 0.304528 -0.062500 0 0 0 0 0 0 4 439321
-0.004455 -0.004579 0.119696 -0.319015 -0.098865 0.304340 -0.062500 0 0 0 0 0 0 4 440306
-0.004455 -0.004579 0.119696 -0.319303 -0.097622 0.304273 -0.062500 0 0 0 0 0 0 4 441312
-0.004455 -0.004579 0.119696 -0.319442 -0.096988 0.304246 -0.062500 0 0 0 0 0 0 4 442318
-0.004455 -0.004579 0.119696 -0.319511 -0.096684 0.304235 -0.062500 0 0 0 0 0 0 4 443446
-0.004455 -0.004579 0.119696 -0.319557 -0.096532 0.304246 -0.062500 0 0 0 0 0 0 4 444318
-0.004455 -0.004579 0.119696 -0.319579 -0.096461 0.304237 -0.062500 0 0 0 0 0 0 4 445447
-0.004455 -0.004579 0.119696 -0.319581 -0.096423 0.304231 -0.062500 0 0 0 0 0 0 4 446316
-0.004455 -0.004579 0.119696 -0.319588 -0.096397 0.304238 -0.062500 0 0 0 0 0 0 4 447446
-0.004455 -0.004579 0.119696 -0.319592 -0.096383 0.304233 -0.062500 0 0 0 0 0 0 4 448445
-0.004455 -0.004579 0.119696 -0.319593 -0.096382 0.304232 -0.062500 0 0 0 0 0 0 4 449443
-0.004455 -0.004579 0.119696 -0.319585 -0.096374 0.304239 -0.062500 0 0 0 0 0 0 4 450435
-0.004455 -0.004579 0.119696 -0.319592 -0.096381 0.304233 -0.062500 0 0 0 0 0 0 4 451315
-0.004455 -0.004579 0.119696 -0.319593 -0.096381 0.304232 -0.062500 0 0 0 0 0 0 4 452422
-0.004455 -0.004579 0.119696 -0.319585 -0.096374 0.304239 -0.062500 0 0 0 0 0 0 4 453318
-0.004455 -0.004579 0.119696 -0.319592 -0.096381 0.304233 -0.062500 0 0 0 0 0 0 4 454447
-0.004460 -0.004560 0.119686 -0.250319 -0.341406 0.438851 -0.062500 0 0 0 0 0 0 4 455443
-0.004463 -0.004551 0.119683 -0.276104 -0.241125 0.373427 -0.062500 0 0 0 0 0 0 4 456442
-0.004464 -0.004546 0.119682 -0.296290 -0.170187 0.339287 -0.062500 0 0 0 0 0 0 4 457444
-0.004465 -0.004544 0.119681 -0.307543 -0.133147 0.326223 -0.062500 0 0 0 0 0 0 4 458441
-0.004465 -0.004543 0.119681 -0.313444 -0.114655 0.321547 -0.062500 0 0 0 0 0 0 4 459444
-0.004466 -0.004542 0.119681 -0.316475 -0.105477 0.319905 -0.062500 0 0 0 0 0 0 4 460433
-0.004466 -0.004542 0.119681 -0.318018 -0.100909 0.319337 -0.062500 0 0 0 0 0 0 4 461431
-0.004466 -0.004542 0.119681 -0.318805 -0.098632 0.319133 -0.062500 0 0 0 0 0 0 4 462440
-0.004466 -0.004542 0.119681 -0.319199 -0.097502 0.319060 -0.062500 0 0 0 0 0 0 4 463442
-0.004454 -0.004529 0.119693 -0.476554 -0.263533 0.152965 -0.062500 0 0 0 0 0 0 4 464439
-0.004447 -0.004522 0.119697 -0.416228 -0.199379 0.233782 -0.062500 0 0 0 0 0 0 4 465444
-0.004444 -0.004519 0.119698 -0.370568 -0.150774 0.275864 -0.062500 0 0 0 0 0 0 4 466443
-0.004443 -0.004517 0.119699 -0.345638 -0.124199 0.291929 -0.062500 0 0 0 0 0 0 4 467445
-0.004442 -0.004516 0.119699 -0.332776 -0.110467 0.297686 -0.062500 0 0 0 0 0 0 4 468443
-0.004441 -0.004516 0.119699 -0.326237 -0.103477 0.299714 -0.062500 0 0 0 0 0 0 4 469442
-0.004441 -0.004516 0.119699 -0.322935 -0.099939 0.300421 -0.062500 0 0 0 0 0 0 4 470443
-0.004441 -0.004516 0.119699 -0.321265 -0.098164 0.300664 -0.062500 0 0 0 0 0 0 4 471444
-0.004441 -0.004516 0.119699 -0.320427 -0.097274 0.300747 -0.062500 0 0 0 0 0 0 4 472432
-0.004441 -0.004516 0.119699 -0.320011 -0.096832 0.300781 -0.062500 0 0 0 0 0 0 4 473429
-0.004441 -0.004516 0.119699 -0.319799 -0.096608 0.300792 -0.062500 0 0 0 0 0 0 4 474311
-0.004446 -0.004497 0.119690 -0.250454 -0.341374 0.435617 -0.062500 0 0 0 0 0 0 4 475427
-0.004449 -0.004488 0.119686 -0.276171 -0.241128 0.370090 -0.062500 0 0 0 0 0 0 4 476435
-0.004451 -0.004483 0.119685 -0.296318 -0.170201 0.335896 -0.062500 0 0 0 0 0 0 4 477426
-0.004451 -0.004481 0.119685 -0.307567 -0.133163 0.322816 -0.062500 0 0 0 0 0 0 4 478310
-0.004452 -0.004480 0.119684 -0.313458 -0.114669 0.318135 -0.062500 0 0 0 0 0 0 4 479426
-0.004452 -0.004479 0.119684 -0.316479 -0.105485 0.316494 -0.062500 0 0 0 0 0 0 4 480310
-0.004452 -0.004479 0.119684 -0.318024 -0.100905 0.315918 -0.062500 0 0 0 0 0 0 4 481435
-0.004452 -0.004479 0.119684 -0.318807 -0.098640 0.315717 -0.062500 0 0 0 0 0 0 4 482426
-0.004452 -0.004479 0.119684 -0.319204 -0.097499 0.315637 -0.062500 0 0 0 0 0 0 4 483310
-0.004452 -0.004478 0.119684 -0.319393 -0.096947 0.315615 -0.062500 0 0 0 0 0 0 4 484426
-0.004452 -0.004478 0.119684 -0.319486 -0.096657 0.315603 -0.062500 0 0 0 0 0 0 4 485310
-0.004452 -0.004478 0.119684 -0.319543 -0.096514 0.315606 -0.062500 0 0 0 0 0 0 4 486426
-0.004452 -0.004478 0.119684 -0.319558 -0.096436 0.315602 -0.062500 0 0 0 0 0 0 4 487435
-0.004452 -0.004478 0.119684 -0.319586 -0.096411 0.315608 -0.062500 0 0 0 0 0 0 4 488426
-0.004452 -0.004478 0.119684 -0.319592 -0.096397 0.315603 -0.062500 0 0 0 0 0 0 4 489435
-0.004452 -0.004478 0.119684 -0.319589 -0.096377 0.315604 -0.062500 0 0 0 0 0 0 4 490426
-0.004452 -0.004478 0.119684 -0.319588 -0.096375 0.315604 -0.062500 0 0 0 0 0 0 4 491440
-0.004457 -0.004460 0.119675 -0.244461 -0.340383 0.450571 -0.062500 0 0 0 0 0 0 4 492301
-0.004460 -0.004450 0.119671 -0.270206 -0.240265 0.384956 -0.062500 0 0 0 0 0 0 4 493448
-0.004462 -0.004446 0.119670 -0.290362 -0.169396 0.350745 -0.062500 0 0 0 0 0 0 4 494428
-0.004462 -0.004444 0.119670 -0.301614 -0.132385 0.337641 -0.062500 0 0 0 0 0 0 4 495442
-0.004463 -0.004442 0.119670 -0.307526 -0.113893 0.332961 -0.062500 0 0 0 0 0 0 4 496439
-0.004463 -0.004442 0.119670 -0.310548 -0.104712 0.331317 -0.062500 0 0 0 0 0 0 4 497448
-0.004463 -0.004442 0.119670 -0.312081 -0.100137 0.330731 -0.062500 0 0 0 0 0 0 4 498442
-0.004463 -0.004441 0.119670 -0.312863 -0.097872 0.330528 -0.062500 0 0 0 0 0 0 4 499445
-0.004451 -0.004429 0.119681 -0.470486 -0.263512 0.164607 -0.062500 0 0 0 0 0 0 4 500414
-0.004445 -0.004422 0.119686 -0.410236 -0.198945 0.245328 -0.062500 0 0 0 0 0 0 4 501444
-0.004442 -0.004419 0.119687 -0.364614 -0.150145 0.287335 -0.062500 0 0 0 0 0 0 4 502411
-0.004440 -0.004417 0.119688 -0.339698 -0.123483 0.303395 -0.062500 0 0 0 0 0 0 4 503444
-0.004439 -0.004416 0.119688 -0.326823 -0.109729 0.309126 -0.062500 0 0 0 0 0 0 4 504440
-0.004439 -0.004415 0.119688 -0.320296 -0.102722 0.311144 -0.062500 0 0 0 0 0 0 4 505425
-0.004439 -0.004415 0.119688 -0.317002 -0.099190 0.311858 -0.062500 0 0 0 0 0 0 4 506446
-0.004439 -0.004415 0.119688 -0.315336 -0.097404 0.312094 -0.062500 0 0 0 0 0 0 4 507443
-0.004438 -0.004415 0.119688 -0.314497 -0.096513 0.312175 -0.062500 0 0 0 0 0 0 4 508446
-0.004438 -0.004415 0.119688 -0.314074 -0.096064 0.312216 -0.062500 0 0 0 0 0 0 4 509442
-0.004438 -0.004415 0.119688 -0.313869 -0.095846 0.312220 -0.062500 0 0 0 0 0 0 4 510442
-0.004444 -0.004396 0.119678 -0.244601 -0.340370 0.447398 -0.062500 0 0 0 0 0 0 4 511444
-0.004447 -0.004387 0.119675 -0.270280 -0.240248 0.381689 -0.062500 0 0 0 0 0 0 4 512412
-0.004448 -0.004382 0.119674 -0.290413 -0.169402 0.347409 -0.062500 0 0 0 0 0 0 4 513440
-0.004449 -0.004380 0.119673 -0.301633 -0.132393 0.334304 -0.062500 0 0 0 0 0 0 4 514424
-0.004449 -0.004379 0.119673 -0.307520 -0.113901 0.329614 -0.062500 0 0 0 0 0 0 4 515443
-0.004449 -0.004378 0.119673 -0.310542 -0.104711 0.327957 -0.062500 0 0 0 0 0 0 4 516441
-0.004449 -0.004378 0.119673 -0.312094 -0.100141 0.327386 -0.062500 0 0 0 0 0 0 4 517440
-0.004449 -0.004378 0.119673 -0.312867 -0.097880 0.327177 -0.062500 0 0 0 0 0 0 4 518442
-0.004449 -0.004378 0.119673 -0.313271 -0.096749 0.327107 -0.062500 0 0 0 0 0 0 4 519435
-0.004449 -0.004378 0.119673 -0.313456 -0.096179 0.327087 -0.062500 0 0 0 0 0 0 4 520443
-0.004449 -0.004378 0.119673 -0.313556 -0.095896 0.327067 -0.062500 0 0 0 0 0 0 4 521446
-0.004449 -0.004378 0.119673 -0.313606 -0.095746 0.327076 -0.062500 0 0 0 0 0 0 4 522441
-0.004450 -0.004378 0.119673 -0.313632 -0.095694 0.327065 -0.062500 0 0 0 0 0 0 4 523518
-0.004450 -0.004378 0.119673 -0.313650 -0.095645 0.327079 -0.062500 0 0 0 0 0 0 4 524506
-0.004450 -0.004378 0.119673 -0.313655 -0.095628 0.327075 -0.062500 0 0 0 0 0 0 4 525506
-0.004437 -0.004365 0.119685 -0.470965 -0.262535 0.161391 -0.062500 0 0 0 0 0 0 4 526511
-0.004431 -0.004358 0.119689 -0.410475 -0.198425 0.242039 -0.062500 0 0 0 0 0 0 4 527486
-0.004428 -0.004355 0.119690 -0.364735 -0.149874 0.284031 -0.062500 0 0 0 0 0 0 4 528486
-0.004426 -0.004353 0.119691 -0.339751 -0.123339 0.300064 -0.062500 0 0 0 0 0 0 4 529484
-0.004431 -0.004334 0.119681 -0.257728 -0.354152 0.441176 -0.062500 0 0 0 0 0 0 4 530484
-0.004433 -0.004324 0.119678 -0.276888 -0.247222 0.377375 -0.062500 0 0 0 0 0 0 4 531492
-0.004435 -0.004319 0.119677 -0.293735 -0.172911 0.343755 -0.062500 0 0 0 0 0 0 4 532512
-0.004435 -0.004317 0.119676 -0.303300 -0.134151 0.330860 -0.062500 0 0 0 0 0 0 4 533517
[truncated: 7,110,518 more chars]
