# Supplementary material for: Increasing Patient Engagement in Rehabilitation Exercises Using Computer-Based Citizen Science
Source: PLoS One. 2015 Mar 20;10(3):e0117013. doi: 10.1371/journal.pone.0117013 (PMC4368773; doi:10.1371/journal.pone.0117013)
Supplement: S3 Dataset — (ZIP) [file pone.0117013.s003.zip › Dataset_S3/H30/H30_with.dat]

0.012456 -0.013126 0.170401 -0.454631 0.983909 -7.132152 -0.000000 1 0 0 0 0 0 0 976
0.012457 -0.013182 0.170665 -0.063636 0.826876 -4.175368 -0.000031 1 0 0 0 0 0 0 1971
0.012476 -0.013208 0.170935 -0.266502 0.438895 -3.969121 -0.000062 1 0 0 0 0 0 0 2970
0.012478 -0.013254 0.171195 -0.069273 0.659879 -3.851462 -0.000094 1 0 0 0 0 0 0 3989
0.012497 -0.013277 0.171437 -0.276658 0.390120 -3.632519 -0.000125 1 0 0 0 0 0 0 4973
0.012519 -0.013294 0.171674 -0.350207 0.283027 -3.560679 -0.000156 1 0 0 0 0 0 0 5975
0.012512 -0.013301 0.171898 0.011549 0.163662 -3.410414 -0.000188 1 0 0 0 0 0 0 6986
0.012549 -0.013286 0.172114 -0.518917 -0.144608 -3.316656 -0.000218 1 0 0 0 0 0 0 7959
0.012538 -0.013252 0.172308 0.035919 -0.401592 -3.040848 -0.000250 1 0 0 0 0 0 0 8984
0.012535 -0.013186 0.172503 -0.018827 -0.853155 -3.058354 -0.000281 1 0 0 0 0 0 0 9955
0.012503 -0.013154 0.172624 0.340423 -0.440196 -2.113681 -0.000312 1 0 0 0 0 0 0 10955
0.012472 -0.013038 0.172835 0.377155 -1.486965 -3.226111 -0.000344 1 0 0 0 0 0 0 11984
0.012430 -0.012976 0.172942 0.494523 -0.881371 -2.000289 -0.000375 1 0 0 0 0 0 0 12968
0.012374 -0.012903 0.173067 0.697322 -0.963229 -2.136967 -0.000406 1 0 0 0 0 0 0 13971
0.012311 -0.012825 0.173186 0.796647 -1.023120 -2.102645 -0.000437 1 0 0 0 0 0 0 14971
0.012226 -0.012742 0.173297 1.086194 -1.094701 -2.005434 -0.000469 1 0 0 0 0 0 0 15976
0.012145 -0.012640 0.173394 1.058773 -1.345247 -1.851003 -0.000500 1 0 0 0 0 0 0 16969
0.012061 -0.012572 0.173468 1.097457 -0.916858 -1.554780 -0.000531 1 0 0 0 0 0 0 17976
0.011956 -0.012520 0.173524 1.356123 -0.677796 -1.324942 -0.000562 1 0 0 0 0 0 0 18966
0.011862 -0.012480 0.173565 1.238142 -0.473106 -1.126165 -0.000594 1 0 0 0 0 0 0 19972
0.011774 -0.012448 0.173599 1.148054 -0.353166 -1.035382 -0.000625 1 0 0 0 0 0 0 20968
0.011716 -0.012450 0.173610 0.736720 0.104876 -0.755746 -0.000656 1 0 0 0 0 0 0 21970
0.011655 -0.012466 0.173604 0.729332 0.343047 -0.532457 -0.000687 1 0 0 0 0 0 0 22971
0.011606 -0.012471 0.173595 0.569459 0.227488 -0.494047 -0.000719 1 0 0 0 0 0 0 23981
0.011557 -0.012513 0.173567 0.546034 0.713019 -0.273321 -0.000750 1 0 0 0 0 0 0 24973
0.011516 -0.012534 0.173535 0.437734 0.487140 -0.208015 -0.000781 1 0 0 0 0 0 0 25958
0.011478 -0.012545 0.173500 0.370552 0.331759 -0.193403 -0.000812 1 0 0 0 0 0 0 26974
0.011449 -0.012572 0.173465 0.258505 0.541884 -0.215465 -0.000844 1 0 0 0 0 0 0 27973
0.011432 -0.012569 0.173420 0.076685 0.173222 -0.115464 -0.000874 1 0 0 0 0 0 0 28940
0.011407 -0.012568 0.173379 0.158584 0.163415 -0.177957 -0.000906 1 0 0 0 0 0 0 29970
0.011392 -0.012550 0.173331 0.025619 -0.040335 -0.120920 -0.000937 1 0 0 0 0 0 0 30969
0.011362 -0.012519 0.173287 0.203274 -0.231487 -0.188244 -0.000968 1 0 0 0 0 0 0 31940
0.011325 -0.012481 0.173245 0.315457 -0.336017 -0.242368 -0.001000 1 0 0 0 0 0 0 32977
0.011289 -0.012462 0.173206 0.297467 -0.097902 -0.297564 -0.001031 1 0 0 0 0 0 0 33970
0.011262 -0.012411 0.173170 0.182866 -0.484301 -0.388030 -0.001062 1 0 0 0 0 0 0 34970
0.011210 -0.012379 0.173141 0.475990 -0.265352 -0.493030 -0.001094 1 0 0 0 0 0 0 35972
0.011162 -0.012340 0.173105 0.467689 -0.333788 -0.450125 -0.001125 1 0 0 0 0 0 0 36968
0.011126 -0.012342 0.173069 0.292749 0.201759 -0.467072 -0.001156 1 0 0 0 0 0 0 37969
0.011070 -0.012337 0.173040 0.528133 0.164897 -0.566416 -0.001187 1 0 0 0 0 0 0 38966
0.011010 -0.012351 0.173014 0.601798 0.408071 -0.651639 -0.001218 1 0 0 0 0 0 0 39940
0.010982 -0.012360 0.172988 0.192887 0.385659 -0.682809 -0.001250 1 0 0 0 0 0 0 40969
0.010936 -0.012380 0.172963 0.381053 0.534461 -0.734644 -0.001281 1 0 0 0 0 0 0 41970
0.010881 -0.012406 0.172940 0.513106 0.626784 -0.774422 -0.001312 1 0 0 0 0 0 0 42959
0.010834 -0.012416 0.172923 0.407466 0.433009 -0.874609 -0.001343 1 0 0 0 0 0 0 43965
0.010778 -0.012437 0.172902 0.510336 0.556642 -0.874703 -0.001375 1 0 0 0 0 0 0 44968
0.010732 -0.012444 0.172886 0.401231 0.400113 -0.949058 -0.001405 1 0 0 0 0 0 0 45940
0.010695 -0.012467 0.172873 0.251240 0.594819 -1.023550 -0.001437 1 0 0 0 0 0 0 46969
0.010637 -0.012469 0.172868 0.509844 0.354605 -1.149544 -0.001468 1 0 0 0 0 0 0 47967
0.010602 -0.012448 0.172863 0.231281 0.029223 -1.206044 -0.001500 1 0 0 0 0 0 0 48974
0.010572 -0.012456 0.172856 0.145003 0.385388 -1.194909 -0.001531 1 0 0 0 0 0 0 49978
0.010530 -0.012432 0.172859 0.275132 0.009106 -1.341274 -0.001562 1 0 0 0 0 0 0 50972
0.010490 -0.012417 0.172853 0.264872 0.080497 -1.276416 -0.001594 1 0 0 0 0 0 0 51969
0.010469 -0.012409 0.172850 -0.004636 0.198207 -1.331742 -0.001624 1 0 0 0 0 0 0 52959
0.010433 -0.012377 0.172855 0.177758 -0.100023 -1.453772 -0.001656 1 0 0 0 0 0 0 53969
0.010415 -0.012361 0.172857 -0.045492 0.081129 -1.458760 -0.001687 1 0 0 0 0 0 0 54950
0.010379 -0.012324 0.172863 0.153972 -0.158277 -1.542985 -0.001718 1 0 0 0 0 0 0 55962
0.010347 -0.012325 0.172861 0.112577 0.299541 -1.460716 -0.001750 1 0 0 0 0 0 0 56961
0.010311 -0.012319 0.172867 0.165637 0.276799 -1.585445 -0.001783 1 0 0 0 0 0 0 58035
0.010272 -0.012311 0.172877 0.199748 0.239218 -1.671830 -0.001814 1 0 0 0 0 0 0 59019
0.010253 -0.012306 0.172882 -0.051662 0.292096 -1.636292 -0.001845 1 0 0 0 0 0 0 60031
0.010222 -0.012298 0.172891 0.059708 0.257317 -1.716291 -0.001876 1 0 0 0 0 0 0 61018
0.010180 -0.012266 0.172901 0.217218 -0.059482 -1.755871 -0.001906 1 0 0 0 0 0 0 61961
0.010139 -0.012244 0.172913 0.225468 0.047738 -1.806967 -0.001937 1 0 0 0 0 0 0 62951
0.010097 -0.012226 0.172926 0.220791 0.129812 -1.847328 -0.001968 1 0 0 0 0 0 0 63959
0.010049 -0.012189 0.172937 0.294797 -0.117684 -1.860888 -0.001999 1 0 0 0 0 0 0 64952
0.010005 -0.012165 0.172950 0.258252 0.025746 -1.899012 -0.002031 1 0 0 0 0 0 0 65961
0.009961 -0.012147 0.172962 0.230865 0.126243 -1.932487 -0.002062 1 0 0 0 0 0 0 66951
0.009919 -0.012131 0.172976 0.214244 0.181760 -1.962914 -0.002093 1 0 0 0 0 0 0 67960
0.009850 -0.012090 0.172994 0.551264 -0.154071 -2.062577 -0.002124 1 0 0 0 0 0 0 68951
0.009816 -0.012068 0.173003 0.138858 0.080946 -1.968120 -0.002155 1 0 0 0 0 0 0 69952
0.009778 -0.012052 0.173014 0.137729 0.172213 -2.013479 -0.002187 1 0 0 0 0 0 0 70959
0.009738 -0.012037 0.173026 0.156293 0.216654 -2.056277 -0.002218 1 0 0 0 0 0 0 71951
0.009691 -0.012002 0.173037 0.245406 -0.052009 -2.071586 -0.002250 1 0 0 0 0 0 0 72960
0.009667 -0.011984 0.173043 -0.051935 0.152952 -2.019983 -0.002281 1 0 0 0 0 0 0 73952
0.009635 -0.011969 0.173052 0.029584 0.221189 -2.093389 -0.002312 1 0 0 0 0 0 0 74960
0.009592 -0.011933 0.173062 0.172303 -0.040168 -2.129839 -0.002343 1 0 0 0 0 0 0 75951
0.009570 -0.011915 0.173067 -0.096036 0.167416 -2.090144 -0.002374 1 0 0 0 0 0 0 76959
0.009532 -0.011877 0.173074 0.080437 -0.056342 -2.148315 -0.002406 1 0 0 0 0 0 0 77968
0.009493 -0.011853 0.173085 0.119139 0.092300 -2.215948 -0.002437 1 0 0 0 0 0 0 78953
0.009466 -0.011818 0.173088 -0.056466 -0.025280 -2.154450 -0.002468 1 0 0 0 0 0 0 79960
0.009413 -0.011791 0.173089 0.276824 0.069689 -2.149600 -0.002500 1 0 0 0 0 0 0 80960
0.009366 -0.011772 0.173097 0.228566 0.186480 -2.251926 -0.002531 1 0 0 0 0 0 0 81973
0.009321 -0.011756 0.173108 0.182587 0.251744 -2.322811 -0.002562 1 0 0 0 0 0 0 82954
0.009259 -0.011739 0.173112 0.412263 0.235368 -2.282217 -0.002594 1 0 0 0 0 0 0 83970
0.009227 -0.011730 0.173115 0.025240 0.351024 -2.268073 -0.002625 1 0 0 0 0 0 0 84967
0.009185 -0.011697 0.173121 0.127896 0.059265 -2.342922 -0.002656 1 0 0 0 0 0 0 85968
0.009143 -0.011675 0.173131 0.127928 0.170818 -2.419901 -0.002687 1 0 0 0 0 0 0 86958
0.009108 -0.011682 0.173130 0.028538 0.567696 -2.315719 -0.002718 1 0 0 0 0 0 0 87967
0.009064 -0.011658 0.173135 0.138734 0.200919 -2.401202 -0.002750 1 0 0 0 0 0 0 88966
0.009042 -0.011645 0.173137 -0.140320 0.326096 -2.400270 -0.002781 1 0 0 0 0 0 0 89967
0.008990 -0.011629 0.173138 0.209929 0.298222 -2.406733 -0.002812 1 0 0 0 0 0 0 90967
0.008964 -0.011621 0.173139 -0.093265 0.402857 -2.424659 -0.002844 1 0 0 0 0 0 0 91968
0.008924 -0.011589 0.173144 0.055097 0.104153 -2.514377 -0.002875 1 0 0 0 0 0 0 92970
0.008898 -0.011551 0.173145 -0.110271 -0.007199 -2.488684 -0.002906 1 0 0 0 0 0 0 93969
0.008845 -0.011522 0.173145 0.225958 0.111310 -2.501622 -0.002937 1 0 0 0 0 0 0 94965
0.008797 -0.011502 0.173152 0.177846 0.242142 -2.613603 -0.002968 1 0 0 0 0 0 0 95965
0.008767 -0.011469 0.173153 -0.056410 0.095727 -2.579598 -0.003000 1 0 0 0 0 0 0 96968
0.008732 -0.011449 0.173147 -0.021257 0.245200 -2.498273 -0.003031 1 0 0 0 0 0 0 97967
0.008688 -0.011411 0.173149 0.101815 0.033824 -2.622722 -0.003062 1 0 0 0 0 0 0 98968
0.008666 -0.011392 0.173150 -0.176892 0.263423 -2.644761 -0.003093 1 0 0 0 0 0 0 99967
0.008648 -0.011360 0.173149 -0.271498 0.122420 -2.641733 -0.003125 1 0 0 0 0 0 0 100967
0.008599 -0.011334 0.173148 0.130279 0.195461 -2.670197 -0.003156 1 0 0 0 0 0 0 101968
0.008575 -0.011321 0.173147 -0.152988 0.373744 -2.702913 -0.003187 1 0 0 0 0 0 0 102965
0.008556 -0.011293 0.173145 -0.263606 0.187210 -2.710340 -0.003219 1 0 0 0 0 0 0 103969
0.008527 -0.011274 0.173137 -0.141043 0.308276 -2.656177 -0.003250 1 0 0 0 0 0 0 104965
0.008506 -0.011243 0.173132 -0.241719 0.154798 -2.706276 -0.003281 1 0 0 0 0 0 0 105967
0.008490 -0.011205 0.173127 -0.309795 0.057183 -2.749785 -0.003312 1 0 0 0 0 0 0 106965
0.008468 -0.011205 0.173120 -0.251999 0.539490 -2.738941 -0.003343 1 0 0 0 0 0 0 107963
0.008451 -0.011182 0.173115 -0.311580 0.306085 -2.788997 -0.003375 1 0 0 0 0 0 0 108967
0.008436 -0.011149 0.173110 -0.352202 0.142911 -2.832506 -0.003408 1 0 0 0 0 0 0 110044
0.008409 -0.011128 0.173101 -0.197403 0.297052 -2.796801 -0.003439 1 0 0 0 0 0 0 111034
0.008389 -0.011095 0.173095 -0.282506 0.162011 -2.855826 -0.003470 1 0 0 0 0 0 0 112031
0.008379 -0.011079 0.173092 -0.424879 0.366222 -2.927728 -0.003502 1 0 0 0 0 0 0 113036
0.008355 -0.011067 0.173084 -0.247498 0.443627 -2.884892 -0.003532 1 0 0 0 0 0 0 114012
0.008336 -0.011039 0.173078 -0.314267 0.244500 -2.938613 -0.003564 1 0 0 0 0 0 0 115009
0.008321 -0.011003 0.173073 -0.364544 0.121511 -2.983683 -0.003595 1 0 0 0 0 0 0 116006
0.008293 -0.010981 0.173064 -0.215020 0.298046 -2.950149 -0.003626 1 0 0 0 0 0 0 117009
0.008279 -0.010970 0.173059 -0.385700 0.467517 -3.035523 -0.003658 1 0 0 0 0 0 0 118044
0.008266 -0.010942 0.173055 -0.414263 0.268049 -3.073464 -0.003689 1 0 0 0 0 0 0 119038
0.008253 -0.010906 0.173052 -0.424777 0.140957 -3.103489 -0.003721 1 0 0 0 0 0 0 120034
0.008247 -0.010888 0.173050 -0.514047 0.368728 -3.155532 -0.003751 1 0 0 0 0 0 0 121018
0.008224 -0.010875 0.173042 -0.307972 0.460113 -3.103291 -0.003783 1 0 0 0 0 0 0 122035
0.008206 -0.010846 0.173036 -0.360758 0.268394 -3.152221 -0.003815 1 0 0 0 0 0 0 123042
0.008197 -0.010832 0.173033 -0.486700 0.442053 -3.218977 -0.003845 1 0 0 0 0 0 0 124008
0.008187 -0.010802 0.173030 -0.478805 0.264256 -3.243265 -0.003876 1 0 0 0 0 0 0 125018
0.008175 -0.010765 0.173027 -0.469687 0.150214 -3.265969 -0.003907 1 0 0 0 0 0 0 126012
0.008156 -0.010765 0.173020 -0.370392 0.624243 -3.246289 -0.003939 1 0 0 0 0 0 0 127010
0.008140 -0.010743 0.173015 -0.409612 0.386623 -3.290245 -0.003970 1 0 0 0 0 0 0 128008
0.008132 -0.010732 0.173012 -0.522524 0.514055 -3.354062 -0.004001 1 0 0 0 0 0 0 129008
0.008121 -0.010704 0.173009 -0.507111 0.310612 -3.375681 -0.004032 1 0 0 0 0 0 0 130009
0.008116 -0.010690 0.173008 -0.577165 0.476762 -3.422871 -0.004064 1 0 0 0 0 0 0 131008
0.008114 -0.010683 0.173007 -0.621760 0.588401 -3.461263 -0.004095 1 0 0 0 0 0 0 132000
0.008106 -0.010657 0.173005 -0.564513 0.356019 -3.468472 -0.004126 1 0 0 0 0 0 0 133014
0.008103 -0.010644 0.173004 -0.612947 0.505988 -3.509100 -0.004158 1 0 0 0 0 0 0 134032
0.008094 -0.010616 0.173001 -0.563918 0.316029 -3.518127 -0.004189 1 0 0 0 0 0 0 135014
0.008090 -0.010601 0.173000 -0.617307 0.489542 -3.560276 -0.004220 1 0 0 0 0 0 0 136030
0.008088 -0.010594 0.172999 -0.653733 0.605095 -3.596359 -0.004252 1 0 0 0 0 0 0 137031
0.008087 -0.010590 0.172999 -0.674969 0.667781 -3.627182 -0.004282 1 0 0 0 0 0 0 138015
0.008087 -0.010589 0.172999 -0.688224 0.702070 -3.656346 -0.004314 1 0 0 0 0 0 0 139030
0.008080 -0.010565 0.172997 -0.614236 0.428256 -3.657547 -0.004345 1 0 0 0 0 0 0 140014
0.008077 -0.010554 0.172996 -0.654617 0.557458 -3.695997 -0.004377 1 0 0 0 0 0 0 141032
0.008075 -0.010548 0.172996 -0.684374 0.650472 -3.729792 -0.004407 1 0 0 0 0 0 0 142015
0.008061 -0.010563 0.172990 -0.522944 0.941451 -3.691481 -0.004439 1 0 0 0 0 0 0 143029
0.008054 -0.010571 0.172988 -0.606516 0.877213 -3.748700 -0.004470 1 0 0 0 0 0 0 144012
0.008044 -0.010553 0.172984 -0.583399 0.532132 -3.769992 -0.004501 1 0 0 0 0 0 0 145012
0.008039 -0.010544 0.172983 -0.650032 0.622654 -3.816485 -0.004531 1 0 0 0 0 0 0 145957
0.008036 -0.010539 0.172982 -0.693178 0.696072 -3.855271 -0.004562 1 0 0 0 0 0 0 146948
0.008029 -0.010514 0.172980 -0.634856 0.444220 -3.861936 -0.004593 1 0 0 0 0 0 0 147956
0.008025 -0.010502 0.172979 -0.682882 0.584345 -3.902149 -0.004624 1 0 0 0 0 0 0 148948
0.008003 -0.010492 0.172971 -0.453775 0.628606 -3.842415 -0.004656 1 0 0 0 0 0 0 149957
0.007992 -0.010487 0.172967 -0.578975 0.706806 -3.913581 -0.004687 1 0 0 0 0 0 0 150948
0.007987 -0.010484 0.172965 -0.666952 0.752596 -3.969811 -0.004718 1 0 0 0 0 0 0 151948
0.007978 -0.010461 0.172963 -0.632265 0.484165 -3.984913 -0.004749 1 0 0 0 0 0 0 152956
0.007960 -0.010467 0.172956 -0.512228 0.854864 -3.960476 -0.004781 1 0 0 0 0 0 0 153957
0.007951 -0.010471 0.172953 -0.623978 0.856330 -4.027064 -0.004812 1 0 0 0 0 0 0 154948
0.007961 -0.010456 0.172943 -0.888129 0.618810 -3.965715 -0.004843 1 0 0 0 0 0 0 155956
0.007966 -0.010448 0.172938 -0.856221 0.700797 -4.052722 -0.004874 1 0 0 0 0 0 0 156948
0.007948 -0.010441 0.172928 -0.561637 0.707827 -4.022260 -0.004906 1 0 0 0 0 0 0 157956
0.007940 -0.010437 0.172924 -0.651542 0.766219 -4.108717 -0.004937 1 0 0 0 0 0 0 158957
0.007929 -0.010413 0.172920 -0.638079 0.507606 -4.144883 -0.004968 1 0 0 0 0 0 0 159940
0.007910 -0.010419 0.172912 -0.530440 0.883446 -4.132293 -0.005000 1 0 0 0 0 0 0 160970
0.007915 -0.010406 0.172900 -0.838302 0.665858 -4.090806 -0.005031 1 0 0 0 0 0 0 161973
0.007912 -0.010377 0.172893 -0.759494 0.446443 -4.166032 -0.005062 1 0 0 0 0 0 0 162950
0.007896 -0.010381 0.172884 -0.600736 0.858255 -4.181278 -0.005093 1 0 0 0 0 0 0 163955
0.007882 -0.010360 0.172877 -0.607865 0.587161 -4.241165 -0.005125 1 0 0 0 0 0 0 164963
0.007869 -0.010328 0.172872 -0.621160 0.403603 -4.286938 -0.005156 1 0 0 0 0 0 0 165968
0.007842 -0.010308 0.172862 -0.449671 0.546320 -4.253048 -0.005187 1 0 0 0 0 0 0 166971
0.007829 -0.010298 0.172858 -0.611829 0.699805 -4.340133 -0.005218 1 0 0 0 0 0 0 167964
0.007823 -0.010294 0.172842 -0.728057 0.802616 -4.220315 -0.005250 1 0 0 0 0 0 0 168966
0.007814 -0.010270 0.172832 -0.701412 0.550987 -4.314980 -0.005280 1 0 0 0 0 0 0 169933
0.007789 -0.010254 0.172820 -0.499082 0.632471 -4.317848 -0.005311 1 0 0 0 0 0 0 170935
0.007798 -0.010252 0.172808 -0.918688 0.824761 -4.337880 -0.005343 1 0 0 0 0 0 0 171964
0.007782 -0.010247 0.172794 -0.645822 0.810856 -4.350546 -0.005375 1 0 0 0 0 0 0 172964
0.007789 -0.010228 0.172779 -0.916783 0.628386 -4.351400 -0.005406 1 0 0 0 0 0 0 173966
0.007773 -0.010214 0.172765 -0.641719 0.687698 -4.380482 -0.005437 1 0 0 0 0 0 0 174967
0.007744 -0.010204 0.172751 -0.463217 0.733949 -4.408046 -0.005468 1 0 0 0 0 0 0 175937
0.007745 -0.010182 0.172735 -0.825926 0.594240 -4.418162 -0.005500 1 0 0 0 0 0 0 176969
0.007725 -0.010167 0.172720 -0.600471 0.675743 -4.451116 -0.005531 1 0 0 0 0 0 0 177964
0.007709 -0.010137 0.172711 -0.628825 0.494237 -4.550456 -0.005561 1 0 0 0 0 0 0 178935
0.007702 -0.010124 0.172693 -0.750408 0.691412 -4.461998 -0.005594 1 0 0 0 0 0 0 179969
0.007672 -0.010091 0.172675 -0.467328 0.456235 -4.476332 -0.005625 1 0 0 0 0 0 0 180964
0.007658 -0.010076 0.172652 -0.649708 0.672842 -4.441433 -0.005656 1 0 0 0 0 0 0 181965
0.007644 -0.010046 0.172639 -0.683995 0.506989 -4.589472 -0.005687 1 0 0 0 0 0 0 182964
0.007639 -0.010033 0.172618 -0.787409 0.704950 -4.529544 -0.005717 1 0 0 0 0 0 0 183933
0.007609 -0.010000 0.172599 -0.492534 0.468877 -4.559334 -0.005750 1 0 0 0 0 0 0 184964
0.007595 -0.009985 0.172576 -0.668891 0.684643 -4.531634 -0.005781 1 0 0 0 0 0 0 185964
0.007569 -0.009974 0.172557 -0.517554 0.757283 -4.613151 -0.005812 1 0 0 0 0 0 0 186964
0.007549 -0.009947 0.172532 -0.607708 0.566559 -4.555867 -0.005843 1 0 0 0 0 0 0 187966
0.007541 -0.009936 0.172506 -0.756830 0.746833 -4.559516 -0.005875 1 0 0 0 0 0 0 188962
0.007510 -0.009903 0.172484 -0.484245 0.498661 -4.633371 -0.005906 1 0 0 0 0 0 0 189964
0.007496 -0.009889 0.172459 -0.671980 0.707633 -4.628660 -0.005937 1 0 0 0 0 0 0 190962
0.007483 -0.009861 0.172431 -0.716188 0.552016 -4.603855 -0.005968 1 0 0 0 0 0 0 191964
0.007471 -0.009826 0.172401 -0.735449 0.449267 -4.600461 -0.006000 1 0 0 0 0 0 0 192963
0.007466 -0.009810 0.172372 -0.831716 0.692729 -4.640634 -0.006031 1 0 0 0 0 0 0 193965
0.007437 -0.009776 0.172349 -0.529482 0.476746 -4.731946 -0.006062 1 0 0 0 0 0 0 194961
0.007403 -0.009756 0.172316 -0.433716 0.643887 -4.634566 -0.006093 1 0 0 0 0 0 0 195961
0.007380 -0.009725 0.172283 -0.577113 0.520581 -4.655781 -0.006125 1 0 0 0 0 0 0 196963
0.007363 -0.009689 0.172251 -0.669381 0.438004 -4.682985 -0.006156 1 0 0 0 0 0 0 197965
0.007349 -0.009649 0.172219 -0.719035 0.394475 -4.707894 -0.006187 1 0 0 0 0 0 0 198964
0.007302 -0.009621 0.172189 -0.284509 0.539187 -4.748053 -0.006218 1 0 0 0 0 0 0 199963
0.007272 -0.009587 0.172157 -0.479889 0.461961 -4.763316 -0.006249 1 0 0 0 0 0 0 200960
0.007252 -0.009548 0.172126 -0.620929 0.408924 -4.782721 -0.006283 1 0 0 0 0 0 0 202038
0.007215 -0.009503 0.172086 -0.426432 0.321525 -4.699092 -0.006315 1 0 0 0 0 0 0 203048
0.007192 -0.009460 0.172050 -0.574034 0.332444 -4.763026 -0.006346 1 0 0 0 0 0 0 204035
0.007160 -0.009435 0.172011 -0.487534 0.580732 -4.741730 -0.006376 1 0 0 0 0 0 0 205009
0.007124 -0.009420 0.171969 -0.428642 0.731644 -4.736797 -0.006407 1 0 0 0 0 0 0 206009
0.007095 -0.009369 0.171930 -0.497510 0.274482 -4.783408 -0.006438 1 0 0 0 0 0 0 207006
0.007060 -0.009340 0.171889 -0.442207 0.526895 -4.781576 -0.006470 1 0 0 0 0 0 0 208030
0.007058 -0.009310 0.171846 -0.869721 0.536269 -4.770875 -0.006501 1 0 0 0 0 0 0 209005
0.007031 -0.009270 0.171800 -0.582429 0.398020 -4.757598 -0.006532 1 0 0 0 0 0 0 210009
0.006997 -0.009247 0.171756 -0.474194 0.613339 -4.793002 -0.006563 1 0 0 0 0 0 0 211003
0.006954 -0.009209 0.171710 -0.336436 0.451028 -4.789377 -0.006595 1 0 0 0 0 0 0 212005
0.006927 -0.009170 0.171670 -0.532128 0.403603 -4.901585 -0.006626 1 0 0 0 0 0 0 213019
0.006880 -0.009101 0.171624 -0.295781 0.019983 -4.833986 -0.006658 1 0 0 0 0 0 0 214034
0.006837 -0.009064 0.171579 -0.316922 0.390340 -4.867536 -0.006689 1 0 0 0 0 0 0 215028
0.006788 -0.009019 0.171532 -0.253710 0.332458 -4.864003 -0.006720 1 0 0 0 0 0 0 216014
0.006738 -0.008971 0.171484 -0.213774 0.278757 -4.869593 -0.006752 1 0 0 0 0 0 0 217029
0.006707 -0.008926 0.171428 -0.471072 0.319574 -4.790425 -0.006780 1 0 0 0 0 0 0 217948
0.006665 -0.008878 0.171376 -0.350389 0.276808 -4.843527 -0.006812 1 0 0 0 0 0 0 218956
0.006638 -0.008834 0.171319 -0.543061 0.318298 -4.796466 -0.006843 1 0 0 0 0 0 0 219946
0.006598 -0.008785 0.171265 -0.386666 0.274649 -4.864322 -0.006874 1 0 0 0 0 0 0 220946
0.006559 -0.008759 0.171202 -0.372188 0.553471 -4.750920 -0.006906 1 0 0 0 0 0 0 221955
0.006533 -0.008725 0.171139 -0.561693 0.488482 -4.763965 -0.006937 1 0 0 0 0 0 0 222946
0.006515 -0.008688 0.171076 -0.677286 0.434725 -4.784693 -0.006968 1 0 0 0 0 0 0 223954
0.006487 -0.008667 0.171007 -0.548299 0.642841 -4.728922 -0.006999 1 0 0 0 0 0 0 224946
0.006445 -0.008630 0.170948 -0.374193 0.463514 -4.867400 -0.007031 1 0 0 0 0 0 0 225955
0.006398 -0.008586 0.170878 -0.275499 0.348891 -4.753502 -0.007062 1 0 0 0 0 0 0 226946
0.006354 -0.008562 0.170806 -0.313470 0.592284 -4.727465 -0.007093 1 0 0 0 0 0 0 227955
0.006320 -0.008506 0.170735 -0.443020 0.205156 -4.760098 -0.007124 1 0 0 0 0 0 0 228945
0.006283 -0.008475 0.170662 -0.416342 0.497343 -4.750944 -0.007156 1 0 0 0 0 0 0 229956
0.006260 -0.008440 0.170579 -0.586720 0.461887 -4.620491 -0.007187 1 0 0 0 0 0 0 230946
0.006235 -0.008378 0.170502 -0.602265 0.118252 -4.717914 -0.007218 1 0 0 0 0 0 0 231955
0.006197 -0.008322 0.170423 -0.410030 0.146199 -4.709054 -0.007249 1 0 0 0 0 0 0 232946
0.006172 -0.008273 0.170336 -0.575209 0.250017 -4.614664 -0.007281 1 0 0 0 0 0 0 233955
0.006132 -0.008223 0.170251 -0.403046 0.240411 -4.656895 -0.007312 1 0 0 0 0 0 0 234959
0.006107 -0.008178 0.170161 -0.572342 0.297954 -4.599551 -0.007343 1 0 0 0 0 0 0 235967
0.006075 -0.008153 0.170078 -0.490011 0.565868 -4.702599 -0.007375 1 0 0 0 0 0 0 236963
0.006053 -0.008119 0.169988 -0.624106 0.489618 -4.635799 -0.007406 1 0 0 0 0 0 0 237955
0.006037 -0.008082 0.169895 -0.711198 0.431335 -4.601187 -0.007441 1 0 0 0 0 0 0 239102
0.006016 -0.008020 0.169797 -0.667616 0.093882 -4.539969 -0.007468 1 0 0 0 0 0 0 239961
0.005986 -0.007986 0.169710 -0.533079 0.430371 -4.690651 -0.007499 1 0 0 0 0 0 0 240951
0.005965 -0.007948 0.169618 -0.646185 0.413155 -4.648220 -0.007530 1 0 0 0 0 0 0 241937
0.005949 -0.007908 0.169522 -0.722547 0.385957 -4.621974 -0.007562 1 0 0 0 0 0 0 242962
0.005920 -0.007886 0.169420 -0.569001 0.607335 -4.534510 -0.007593 1 0 0 0 0 0 0 243961
0.005879 -0.007848 0.169327 -0.382502 0.434883 -4.659760 -0.007624 1 0 0 0 0 0 0 244942
0.005838 -0.007826 0.169225 -0.364640 0.624777 -4.568094 -0.007656 1 0 0 0 0 0 0 245961
0.005811 -0.007795 0.169124 -0.558880 0.512126 -4.591925 -0.007687 1 0 0 0 0 0 0 246963
0.005777 -0.007776 0.169019 -0.480960 0.670821 -4.533959 -0.007718 1 0 0 0 0 0 0 247962
0.005740 -0.007763 0.168910 -0.423733 0.773178 -4.502033 -0.007749 1 0 0 0 0 0 0 248937
0.005715 -0.007736 0.168806 -0.588716 0.590242 -4.569865 -0.007781 1 0 0 0 0 0 0 249969
0.005682 -0.007720 0.168698 -0.493827 0.710319 -4.531459 -0.007811 1 0 0 0 0 0 0 250936
0.005645 -0.007708 0.168588 -0.427898 0.792968 -4.510070 -0.007843 1 0 0 0 0 0 0 251965
0.005606 -0.007699 0.168477 -0.391783 0.837400 -4.501288 -0.007875 1 0 0 0 0 0 0 252960
0.005558 -0.007668 0.168361 -0.280933 0.552994 -4.451312 -0.007906 1 0 0 0 0 0 0 253965
0.005513 -0.007649 0.168247 -0.305568 0.686315 -4.472575 -0.007937 1 0 0 0 0 0 0 254960
0.005485 -0.007619 0.168139 -0.521919 0.543265 -4.570369 -0.007968 1 0 0 0 0 0 0 255955
0.005428 -0.007595 0.168018 -0.162687 0.614328 -4.414071 -0.008000 1 0 0 0 0 0 0 256962
0.005400 -0.007584 0.167893 -0.511085 0.808284 -4.357610 -0.008031 1 0 0 0 0 0 0 257963
0.005358 -0.007553 0.167770 -0.360477 0.543632 -4.379403 -0.008062 1 0 0 0 0 0 0 258961
0.005316 -0.007533 0.167651 -0.341587 0.680893 -4.444795 -0.008093 1 0 0 0 0 0 0 259962
0.005252 -0.007515 0.167523 -0.044547 0.703997 -4.347527 -0.008124 1 0 0 0 0 0 0 260960
0.005213 -0.007484 0.167390 -0.351278 0.546132 -4.276316 -0.008156 1 0 0 0 0 0 0 261963
0.005151 -0.007459 0.167256 -0.063313 0.615423 -4.251603 -0.008186 1 0 0 0 0 0 0 262933
0.005120 -0.007449 0.167123 -0.451211 0.807990 -4.279747 -0.008217 1 0 0 0 0 0 0 263931
0.005083 -0.007440 0.166981 -0.407406 0.848041 -4.160018 -0.008249 1 0 0 0 0 0 0 264960
0.005036 -0.007408 0.166848 -0.271841 0.556872 -4.271351 -0.008281 1 0 0 0 0 0 0 265963
0.004991 -0.007388 0.166705 -0.277720 0.683026 -4.154422 -0.008311 1 0 0 0 0 0 0 266931
0.004947 -0.007374 0.166556 -0.287846 0.775538 -4.082339 -0.008343 1 0 0 0 0 0 0 267961
0.004912 -0.007322 0.166408 -0.399873 0.279138 -4.076283 -0.008375 1 0 0 0 0 0 0 268960
0.004872 -0.007292 0.166257 -0.358240 0.518591 -4.040578 -0.008406 1 0 0 0 0 0 0 269961
0.004831 -0.007273 0.166104 -0.325917 0.687328 -4.017623 -0.008437 1 0 0 0 0 0 0 270953
0.004796 -0.007218 0.165952 -0.414898 0.230203 -4.035369 -0.008468 1 0 0 0 0 0 0 271960
0.004757 -0.007186 0.165799 -0.360762 0.489000 -4.009783 -0.008499 1 0 0 0 0 0 0 272931
0.004716 -0.007166 0.165644 -0.322123 0.667544 -3.992387 -0.008531 1 0 0 0 0 0 0 273962
0.004676 -0.007120 0.165400 -0.341635 0.345141 -2.825337 -0.008562 1 0 0 0 0 0 0 274975
0.004640 -0.007083 0.165275 -0.387489 0.440703 -4.259769 -0.008593 1 0 0 0 0 0 0 275948
0.004600 -0.007060 0.165131 -0.332290 0.620985 -4.170101 -0.008624 1 0 0 0 0 0 0 276959
0.004550 -0.007020 0.164975 -0.203852 0.416981 -3.992989 -0.008656 1 0 0 0 0 0 0 277966
0.004525 -0.007001 0.164810 -0.513529 0.667431 -3.851269 -0.008687 1 0 0 0 0 0 0 278961
0.004484 -0.006963 0.164643 -0.322838 0.448222 -3.817211 -0.008718 1 0 0 0 0 0 0 279961
0.004441 -0.006940 0.164479 -0.283819 0.612984 -3.858608 -0.008749 1 0 0 0 0 0 0 280960
0.004399 -0.006890 0.164226 -0.302883 0.290737 -2.684805 -0.008781 1 0 0 0 0 0 0 281967
0.004370 -0.006877 0.164101 -0.454818 0.726014 -4.246143 -0.008812 1 0 0 0 0 0 0 282959
0.004347 -0.006846 0.163943 -0.560843 0.545463 -3.966256 -0.008842 1 0 0 0 0 0 0 283933
0.004336 -0.006831 0.163775 -0.715923 0.732093 -3.797267 -0.008875 1 0 0 0 0 0 0 284960
0.004262 -0.006806 0.163517 0.091876 0.626375 -2.611524 -0.008906 1 0 0 0 0 0 0 285975
0.004241 -0.006778 0.163378 -0.532247 0.570240 -4.032640 -0.008937 1 0 0 0 0 0 0 286945
0.004208 -0.006758 0.163204 -0.420806 0.667557 -3.726646 -0.008968 1 0 0 0 0 0 0 287955
0.004169 -0.006743 0.163035 -0.331154 0.742397 -3.747273 -0.008999 1 0 0 0 0 0 0 288944
0.004130 -0.006699 0.162774 -0.327093 0.374604 -2.542459 -0.009034 1 0 0 0 0 0 0 290067
0.004100 -0.006685 0.162625 -0.439756 0.731558 -3.882684 -0.009064 1 0 0 0 0 0 0 291010
0.004062 -0.006672 0.162445 -0.338677 0.774963 -3.611199 -0.009095 1 0 0 0 0 0 0 292022
0.004013 -0.006636 0.162267 -0.186238 0.484923 -3.593492 -0.009126 1 0 0 0 0 0 0 293009
0.003943 -0.006604 0.161987 0.100792 0.494912 -2.255900 -0.009159 1 0 0 0 0 0 0 294076
0.003924 -0.006574 0.161841 -0.519824 0.531686 -3.864482 -0.009189 1 0 0 0 0 0 0 295025
0.003890 -0.006552 0.161660 -0.399474 0.641516 -3.572712 -0.009220 1 0 0 0 0 0 0 296009
0.003832 -0.006530 0.161378 -0.063547 0.642416 -2.192411 -0.009253 1 0 0 0 0 0 0 297066
0.003799 -0.006519 0.161222 -0.348022 0.797916 -3.711375 -0.009282 1 0 0 0 0 0 0 298010
0.003774 -0.006489 0.161044 -0.487805 0.561571 -3.556888 -0.009314 1 0 0 0 0 0 0 299026
0.003723 -0.006460 0.160761 -0.147023 0.548375 -2.157639 -0.009347 1 0 0 0 0 0 0 300069
0.003713 -0.006454 0.160617 -0.661667 0.850092 -3.830786 -0.009376 1 0 0 0 0 0 0 301024
0.003684 -0.006444 0.160435 -0.462676 0.824756 -3.489702 -0.009405 1 0 0 0 0 0 0 301944
0.003630 -0.006430 0.160147 -0.099076 0.767196 -2.067352 -0.009437 1 0 0 0 0 0 0 302967
0.003597 -0.006420 0.159989 -0.343751 0.825436 -3.595876 -0.009468 1 0 0 0 0 0 0 303952
0.003572 -0.006390 0.159806 -0.475179 0.569167 -3.431447 -0.009499 1 0 0 0 0 0 0 304944
0.003520 -0.006361 0.159517 -0.129765 0.546619 -2.005104 -0.009531 1 0 0 0 0 0 0 305966
0.003503 -0.006331 0.159365 -0.550202 0.536122 -3.637389 -0.009561 1 0 0 0 0 0 0 306943
0.003471 -0.006308 0.159176 -0.388204 0.631303 -3.318702 -0.009593 1 0 0 0 0 0 0 307953
0.003413 -0.006284 0.158881 -0.037454 0.619197 -1.884801 -0.009624 1 0 0 0 0 0 0 308957
0.003373 -0.006249 0.158735 -0.226974 0.481365 -3.674019 -0.009655 1 0 0 0 0 0 0 309952
0.003337 -0.006183 0.158549 -0.301565 0.047526 -3.334704 -0.009686 1 0 0 0 0 0 0 310943
0.003276 -0.006126 0.158255 0.017564 0.116695 -1.859546 -0.009718 1 0 0 0 0 0 0 311965
0.003242 -0.006108 0.158091 -0.290237 0.643438 -3.403546 -0.009749 1 0 0 0 0 0 0 312943
0.003201 -0.006092 0.157895 -0.227216 0.708124 -3.120458 -0.009781 1 0 0 0 0 0 0 313954
0.003160 -0.006046 0.157604 -0.219720 0.323129 -1.836444 -0.009813 1 0 0 0 0 0 0 314976
0.003137 -0.006053 0.157445 -0.440889 0.992692 -3.425635 -0.009844 1 0 0 0 0 0 0 315972
0.003101 -0.006049 0.157249 -0.300984 0.905297 -3.092732 -0.009875 1 0 0 0 0 0 0 316964
0.003052 -0.006017 0.157053 -0.121279 0.528163 -3.052269 -0.009906 1 0 0 0 0 0 0 317952
0.002993 -0.006020 0.156758 0.044090 0.953449 -1.721606 -0.009937 1 0 0 0 0 0 0 318971
0.002952 -0.005989 0.156608 -0.177907 0.559172 -3.474080 -0.009968 1 0 0 0 0 0 0 319956
0.002908 -0.005966 0.156414 -0.145236 0.607484 -3.070487 -0.010000 1 0 0 0 0 0 0 320961
0.002877 -0.005929 0.156209 -0.323172 0.436689 -2.874210 -0.010030 1 0 0 0 0 0 0 321936
0.002823 -0.005921 0.156006 -0.028239 0.799420 -2.860685 -0.010062 1 0 0 0 0 0 0 322958
0.002716 -0.005899 0.155707 0.711611 0.648674 -1.588963 -0.010093 1 0 0 0 0 0 0 323942
0.002689 -0.005869 0.155546 -0.269089 0.537171 -3.244483 -0.010125 1 0 0 0 0 0 0 324962
0.002645 -0.005824 0.155363 -0.134850 0.310308 -3.109399 -0.010156 1 0 0 0 0 0 0 325959
0.002577 -0.005787 0.155161 0.200977 0.407876 -2.843468 -0.010187 1 0 0 0 0 0 0 326960
0.002520 -0.005762 0.154966 0.099378 0.562136 -2.889241 -0.010218 1 0 0 0 0 0 0 327957
0.002483 -0.005724 0.154758 -0.173627 0.409032 -2.714959 -0.010250 1 0 0 0 0 0 0 328966
0.002435 -0.005675 0.154553 -0.040673 0.240482 -2.722081 -0.010280 1 0 0 0 0 0 0 329934
0.002387 -0.005644 0.154355 -0.037749 0.451180 -2.806019 -0.010312 1 0 0 0 0 0 0 330964
0.002325 -0.005638 0.154152 0.166106 0.809066 -2.725573 -0.010343 1 0 0 0 0 0 0 331960
0.002270 -0.005628 0.153955 0.086798 0.790444 -2.779938 -0.010374 1 0 0 0 0 0 0 332957
0.002220 -0.005615 0.153760 0.032215 0.760103 -2.800675 -0.010406 1 0 0 0 0 0 0 333960
0.002171 -0.005602 0.153566 0.006119 0.742111 -2.797678 -0.010437 1 0 0 0 0 0 0 334960
0.002131 -0.005610 0.153354 -0.091262 1.025532 -2.551303 -0.010467 1 0 0 0 0 0 0 335928
0.002065 -0.005601 0.153161 0.230522 0.840320 -2.757364 -0.010499 1 0 0 0 0 0 0 336958
0.002009 -0.005590 0.152967 0.143684 0.779390 -2.747490 -0.010531 1 0 0 0 0 0 0 337963
0.001958 -0.005576 0.152772 0.077957 0.752140 -2.721518 -0.010562 1 0 0 0 0 0 0 338959
0.001909 -0.005562 0.152576 0.045380 0.738703 -2.696235 -0.010593 1 0 0 0 0 0 0 339959
0.001855 -0.005524 0.152373 0.125099 0.426100 -2.582781 -0.010624 1 0 0 0 0 0 0 340959
0.001820 -0.005481 0.152182 -0.120537 0.320770 -2.716904 -0.010656 1 0 0 0 0 0 0 341960
0.001779 -0.005452 0.151988 -0.065974 0.490772 -2.663359 -0.010687 1 0 0 0 0 0 0 342958
0.001729 -0.005407 0.151809 0.068451 0.307379 -2.853465 -0.010718 1 0 0 0 0 0 0 343959
0.001681 -0.005377 0.151619 0.063857 0.473282 -2.708241 -0.010749 1 0 0 0 0 0 0 344959
0.001656 -0.005361 0.151440 -0.241091 0.666291 -2.821284 -0.010780 1 0 0 0 0 0 0 345929
0.001599 -0.005340 0.151259 0.164863 0.620822 -2.785753 -0.010812 1 0 0 0 0 0 0 346956
0.001547 -0.005321 0.151067 0.137694 0.651702 -2.631489 -0.010843 1 0 0 0 0 0 0 347957
0.001499 -0.005305 0.150895 0.097290 0.688544 -2.870825 -0.010874 1 0 0 0 0 0 0 348958
0.001458 -0.005312 0.150714 -0.008700 0.993996 -2.753825 -0.010906 1 0 0 0 0 0 0 349960
0.001408 -0.005286 0.150540 0.110960 0.587472 -2.817986 -0.010937 1 0 0 0 0 0 0 350958
0.001367 -0.005287 0.150357 0.011789 0.915968 -2.698999 -0.010968 1 0 0 0 0 0 0 351958
0.001317 -0.005258 0.150182 0.127595 0.546087 -2.769661 -0.010999 1 0 0 0 0 0 0 352957
0.001292 -0.005242 0.150007 -0.177118 0.674564 -2.774661 -0.011030 1 0 0 0 0 0 0 353945
0.001241 -0.005243 0.149833 0.127433 0.921522 -2.762598 -0.011062 1 0 0 0 0 0 0 354952
0.001186 -0.005214 0.149661 0.219637 0.543424 -2.772028 -0.011093 1 0 0 0 0 0 0 355944
0.001136 -0.005192 0.149496 0.171029 0.603132 -2.861746 -0.011124 1 0 0 0 0 0 0 356949
0.001103 -0.005156 0.149318 -0.057345 0.422611 -2.683715 -0.011158 1 0 0 0 0 0 0 358032
0.001049 -0.005148 0.149142 0.207980 0.763278 -2.668733 -0.011189 1 0 0 0 0 0 0 359026
0.001015 -0.005120 0.148985 -0.021146 0.541482 -2.903412 -0.011220 1 0 0 0 0 0 0 360024
0.000953 -0.005093 0.148809 0.326432 0.520630 -2.673368 -0.011252 1 0 0 0 0 0 0 361034
0.000921 -0.005077 0.148633 -0.032957 0.672354 -2.632025 -0.011282 1 0 0 0 0 0 0 362010
0.000883 -0.005062 0.148466 0.023590 0.696961 -2.730100 -0.011313 1 0 0 0 0 0 0 363001
0.000842 -0.005047 0.148303 0.078606 0.702144 -2.772149 -0.011344 1 0 0 0 0 0 0 364000
0.000799 -0.005032 0.148141 0.111752 0.703135 -2.779655 -0.011376 1 0 0 0 0 0 0 365002
0.000755 -0.005018 0.147979 0.131643 0.702955 -2.771645 -0.011407 1 0 0 0 0 0 0 366001
0.000725 -0.004987 0.147827 -0.056587 0.485911 -2.882192 -0.011438 1 0 0 0 0 0 0 366993
0.000688 -0.004963 0.147670 0.031834 0.568088 -2.805330 -0.011470 1 0 0 0 0 0 0 368009
0.000669 -0.004950 0.147500 -0.192393 0.696592 -2.629943 -0.011501 1 0 0 0 0 0 0 369022
0.000638 -0.004935 0.147335 -0.043251 0.704445 -2.653103 -0.011532 1 0 0 0 0 0 0 370009
0.000606 -0.004944 0.147179 -0.031119 1.000283 -2.761471 -0.011563 1 0 0 0 0 0 0 371006
0.000568 -0.004940 0.147019 0.062228 0.879886 -2.706448 -0.011595 1 0 0 0 0 0 0 372006
0.000527 -0.004931 0.146857 0.120097 0.793529 -2.663497 -0.011626 1 0 0 0 0 0 0 373024
0.000478 -0.004897 0.146714 0.241030 0.465226 -2.880943 -0.011655 1 0 0 0 0 0 0 373942
0.000431 -0.004873 0.146558 0.227177 0.548596 -2.736522 -0.011687 1 0 0 0 0 0 0 374949
0.000385 -0.004853 0.146398 0.215165 0.616708 -2.643286 -0.011718 1 0 0 0 0 0 0 375942
0.000355 -0.004820 0.146245 0.011422 0.439645 -2.718828 -0.011749 1 0 0 0 0 0 0 376950
0.000318 -0.004795 0.146086 0.090614 0.540333 -2.623246 -0.011780 1 0 0 0 0 0 0 377941
0.000277 -0.004777 0.145951 0.148383 0.625836 -2.913644 -0.011811 1 0 0 0 0 0 0 378941
0.000235 -0.004760 0.145798 0.185242 0.651931 -2.704529 -0.011843 1 0 0 0 0 0 0 379950
0.000207 -0.004727 0.145648 0.007375 0.452628 -2.704233 -0.011874 1 0 0 0 0 0 0 380940
0.000178 -0.004726 0.145497 0.008415 0.838146 -2.677330 -0.011905 1 0 0 0 0 0 0 381949
0.000156 -0.004701 0.145347 -0.088904 0.573190 -2.679359 -0.011936 1 0 0 0 0 0 0 382940
0.000130 -0.004704 0.145196 -0.037978 0.900778 -2.646109 -0.011968 1 0 0 0 0 0 0 383949
0.000110 -0.004681 0.145047 -0.109333 0.605411 -2.644559 -0.011999 1 0 0 0 0 0 0 384940
0.000078 -0.004664 0.144915 0.042867 0.637388 -2.862483 -0.012030 1 0 0 0 0 0 0 385941
0.000041 -0.004647 0.144762 0.142803 0.652282 -2.607560 -0.012062 1 0 0 0 0 0 0 386949
0.000022 -0.004637 0.144620 -0.090891 0.745374 -2.693625 -0.012093 1 0 0 0 0 0 0 387949
-0.000032 -0.004619 0.144473 0.338780 0.649890 -2.626124 -0.012124 1 0 0 0 0 0 0 388940
-0.000058 -0.004609 0.144332 0.039698 0.737016 -2.690826 -0.012155 1 0 0 0 0 0 0 389951
-0.000115 -0.004591 0.144185 0.412921 0.644215 -2.604170 -0.012187 1 0 0 0 0 0 0 390959
-0.000165 -0.004575 0.144054 0.370413 0.666510 -2.783982 -0.012218 1 0 0 0 0 0 0 391953
-0.000197 -0.004543 0.143911 0.133075 0.454834 -2.640582 -0.012249 1 0 0 0 0 0 0 392945
-0.000249 -0.004537 0.143772 0.387618 0.763524 -2.649138 -0.012280 1 0 0 0 0 0 0 393941
-0.000276 -0.004532 0.143633 0.074098 0.816591 -2.658255 -0.012312 1 0 0 0 0 0 0 394952
-0.000310 -0.004523 0.143505 0.159236 0.766688 -2.776954 -0.012343 1 0 0 0 0 0 0 395952
-0.000334 -0.004494 0.143364 0.032508 0.506246 -2.597522 -0.012375 1 0 0 0 0 0 0 396961
-0.000368 -0.004473 0.143234 0.149431 0.578125 -2.723143 -0.012406 1 0 0 0 0 0 0 397959
-0.000385 -0.004461 0.143100 -0.056529 0.698238 -2.661472 -0.012437 1 0 0 0 0 0 0 398958
-0.000415 -0.004448 0.142973 0.099359 0.701472 -2.740151 -0.012468 1 0 0 0 0 0 0 399958
-0.000451 -0.004435 0.142849 0.206258 0.695827 -2.773849 -0.012499 1 0 0 0 0 0 0 400957
-0.000491 -0.004422 0.142726 0.265763 0.691501 -2.779481 -0.012531 1 0 0 0 0 0 0 401958
-0.000511 -0.004413 0.142594 0.014075 0.755107 -2.648895 -0.012562 1 0 0 0 0 0 0 402957
-0.000542 -0.004402 0.142468 0.145029 0.729210 -2.697877 -0.012593 1 0 0 0 0 0 0 403939
-0.000579 -0.004389 0.142344 0.239254 0.709311 -2.719442 -0.012624 1 0 0 0 0 0 0 404957
-0.000619 -0.004376 0.142221 0.292406 0.697947 -2.719847 -0.012656 1 0 0 0 0 0 0 405964
-0.000660 -0.004363 0.142098 0.322857 0.691707 -2.710746 -0.012687 1 0 0 0 0 0 0 406961
-0.000696 -0.004371 0.141984 0.253397 0.978269 -2.807521 -0.012718 1 0 0 0 0 0 0 407960
-0.000735 -0.004368 0.141864 0.300696 0.862105 -2.739215 -0.012749 1 0 0 0 0 0 0 408957
-0.000776 -0.004360 0.141742 0.335823 0.778815 -2.692979 -0.012781 1 0 0 0 0 0 0 409958
-0.000811 -0.004371 0.141628 0.269737 1.024311 -2.774358 -0.012812 1 0 0 0 0 0 0 410954
-0.000834 -0.004353 0.141519 0.123806 0.680789 -2.834554 -0.012843 1 0 0 0 0 0 0 411955
-0.000868 -0.004337 0.141401 0.235137 0.666264 -2.718835 -0.012874 1 0 0 0 0 0 0 412955
-0.000899 -0.004344 0.141288 0.224667 0.964845 -2.761224 -0.012906 1 0 0 0 0 0 0 413957
-0.000921 -0.004325 0.141180 0.108487 0.651167 -2.804603 -0.012937 1 0 0 0 0 0 0 414959
-0.000953 -0.004308 0.141062 0.234428 0.651489 -2.681276 -0.012968 1 0 0 0 0 0 0 415955
-0.000969 -0.004299 0.140959 0.037433 0.750490 -2.857319 -0.012999 1 0 0 0 0 0 0 416957
-0.000998 -0.004287 0.140844 0.194219 0.725863 -2.695853 -0.013031 1 0 0 0 0 0 0 417957
-0.001027 -0.004296 0.140732 0.214060 0.996119 -2.711843 -0.013062 1 0 0 0 0 0 0 418956
-0.001048 -0.004278 0.140623 0.114109 0.668015 -2.743164 -0.013092 1 0 0 0 0 0 0 419925
-0.001058 -0.004268 0.140524 -0.033321 0.742301 -2.863296 -0.013124 1 0 0 0 0 0 0 420959
-0.001084 -0.004255 0.140410 0.163666 0.720314 -2.666266 -0.013156 1 0 0 0 0 0 0 421956
-0.001118 -0.004242 0.140289 0.292749 0.705699 -2.555156 -0.013187 1 0 0 0 0 0 0 422956
-0.001135 -0.004235 0.140186 0.083513 0.780440 -2.748575 -0.013218 1 0 0 0 0 0 0 423954
-0.001165 -0.004224 0.140070 0.231233 0.742058 -2.592152 -0.013249 1 0 0 0 0 0 0 424956
-0.001179 -0.004217 0.139967 0.054055 0.798799 -2.748623 -0.013281 1 0 0 0 0 0 0 425957
-0.001207 -0.004207 0.139852 0.219665 0.751237 -2.574576 -0.013311 1 0 0 0 0 0 0 426926
-0.001242 -0.004196 0.139759 0.334683 0.737905 -2.849475 -0.013342 1 0 0 0 0 0 0 427925
-0.001266 -0.004168 0.139658 0.202631 0.507522 -2.748817 -0.013374 1 0 0 0 0 0 0 428954
-0.001292 -0.004168 0.139551 0.224616 0.859005 -2.655975 -0.013405 1 0 0 0 0 0 0 429926
-0.001312 -0.004146 0.139443 0.141235 0.595328 -2.631274 -0.013437 1 0 0 0 0 0 0 430952
-0.001321 -0.004133 0.139344 0.004603 0.702352 -2.728618 -0.013468 1 0 0 0 0 0 0 431946
-0.001326 -0.004126 0.139249 -0.073576 0.778816 -2.771213 -0.013499 1 0 0 0 0 0 0 432948
-0.001349 -0.004115 0.139135 0.164402 0.738026 -2.529105 -0.013531 1 0 0 0 0 0 0 433957
-0.001360 -0.004109 0.139034 0.036886 0.793689 -2.652022 -0.013562 1 0 0 0 0 0 0 434955
-0.001365 -0.004105 0.138938 -0.051967 0.827676 -2.715178 -0.013593 1 0 0 0 0 0 0 435948
-0.001388 -0.004095 0.138824 0.178501 0.763876 -2.481108 -0.013624 1 0 0 0 0 0 0 436956
-0.001400 -0.004090 0.138722 0.047630 0.807699 -2.607972 -0.013656 1 0 0 0 0 0 0 437957
-0.001405 -0.004086 0.138625 -0.042872 0.835662 -2.672471 -0.013687 1 0 0 0 0 0 0 438955
-0.001435 -0.004056 0.138531 0.276219 0.500680 -2.702728 -0.013718 1 0 0 0 0 0 0 439954
-0.001464 -0.004056 0.138427 0.300817 0.846100 -2.558487 -0.013749 1 0 0 0 0 0 0 440955
-0.001478 -0.004054 0.138329 0.111477 0.872094 -2.617993 -0.013781 1 0 0 0 0 0 0 441955
-0.001492 -0.004031 0.138224 0.082086 0.586327 -2.530041 -0.013811 1 0 0 0 0 0 0 442941
-0.001519 -0.004013 0.138136 0.270357 0.630106 -2.717714 -0.013843 1 0 0 0 0 0 0 443949
-0.001547 -0.004019 0.138033 0.297601 0.934921 -2.541709 -0.013874 1 0 0 0 0 0 0 444940
-0.001560 -0.004020 0.137936 0.117108 0.918934 -2.580083 -0.013905 1 0 0 0 0 0 0 445948
-0.001567 -0.004020 0.137841 0.007226 0.893889 -2.598491 -0.013936 1 0 0 0 0 0 0 446938
-0.001576 -0.003997 0.137738 0.035499 0.597250 -2.482683 -0.013968 1 0 0 0 0 0 0 447946
-0.001580 -0.003985 0.137640 -0.026092 0.701481 -2.533081 -0.013999 1 0 0 0 0 0 0 448939
-0.001582 -0.003977 0.137544 -0.064792 0.778342 -2.555037 -0.014030 1 0 0 0 0 0 0 449948
-0.001618 -0.003983 0.137449 0.384695 0.956144 -2.541686 -0.014061 1 0 0 0 0 0 0 450938
-0.001642 -0.003963 0.137345 0.277889 0.642665 -2.424738 -0.014093 1 0 0 0 0 0 0 451948
-0.001653 -0.003952 0.137247 0.107811 0.725944 -2.476263 -0.014124 1 0 0 0 0 0 0 452938
-0.001659 -0.003946 0.137151 0.010792 0.791099 -2.498565 -0.014155 1 0 0 0 0 0 0 453947
-0.001682 -0.003936 0.137066 0.240457 0.761523 -2.625989 -0.014187 1 0 0 0 0 0 0 454946
-0.001693 -0.003930 0.136975 0.106816 0.803120 -2.555132 -0.014218 1 0 0 0 0 0 0 455938
-0.001698 -0.003926 0.136882 0.015375 0.831079 -2.508569 -0.014249 1 0 0 0 0 0 0 456947
-0.001700 -0.003923 0.136788 -0.032830 0.846680 -2.481104 -0.014280 1 0 0 0 0 0 0 457939
-0.001743 -0.003909 0.136684 0.495372 0.710372 -2.328885 -0.014312 1 0 0 0 0 0 0 458948
-0.001764 -0.003901 0.136586 0.270213 0.773084 -2.379435 -0.014343 1 0 0 0 0 0 0 459938
-0.001773 -0.003896 0.136490 0.108534 0.817079 -2.402229 -0.014374 1 0 0 0 0 0 0 460947
-0.001778 -0.003892 0.136395 0.022600 0.840537 -2.403498 -0.014405 1 0 0 0 0 0 0 461951
-0.001801 -0.003884 0.136309 0.257669 0.788436 -2.521781 -0.014437 1 0 0 0 0 0 0 462958
-0.001811 -0.003879 0.136218 0.127623 0.818374 -2.446260 -0.014468 1 0 0 0 0 0 0 463942
-0.001816 -0.003875 0.136125 0.038099 0.840501 -2.397439 -0.014499 1 0 0 0 0 0 0 464939
-0.001833 -0.003888 0.136049 0.185156 1.068625 -2.614109 -0.014530 1 0 0 0 0 0 0 465951
-0.001841 -0.003893 0.135962 0.085304 0.989669 -2.470807 -0.014562 1 0 0 0 0 0 0 466949
-0.001844 -0.003894 0.135870 0.018640 0.933530 -2.385518 -0.014593 1 0 0 0 0 0 0 467957
-0.001866 -0.003889 0.135786 0.261747 0.840951 -2.468300 -0.014624 1 0 0 0 0 0 0 468955
-0.001877 -0.003885 0.135695 0.136416 0.850744 -2.378506 -0.014656 1 0 0 0 0 0 0 469957
-0.001881 -0.003882 0.135602 0.049421 0.862903 -2.323750 -0.014686 1 0 0 0 0 0 0 470942
-0.001904 -0.003874 0.135517 0.281136 0.806660 -2.419390 -0.014718 1 0 0 0 0 0 0 471955
-0.001915 -0.003869 0.135426 0.150313 0.834475 -2.333963 -0.014748 1 0 0 0 0 0 0 472925
-0.001926 -0.003845 0.135353 0.150857 0.593265 -2.551196 -0.014781 1 0 0 0 0 0 0 473955
-0.001932 -0.003832 0.135267 0.067518 0.703207 -2.384356 -0.014812 1 0 0 0 0 0 0 474954
-0.001934 -0.003824 0.135175 0.018271 0.783974 -2.287509 -0.014843 1 0 0 0 0 0 0 475956
-0.001955 -0.003813 0.135091 0.270123 0.764340 -2.365709 -0.014874 1 0 0 0 0 0 0 476958
-0.001965 -0.003807 0.135000 0.150154 0.810751 -2.273294 -0.014906 1 0 0 0 0 0 0 477961
-0.001969 -0.003803 0.134906 0.065932 0.841209 -2.217245 -0.014937 1 0 0 0 0 0 0 478954
-0.001992 -0.003794 0.134822 0.298201 0.794287 -2.312135 -0.014968 1 0 0 0 0 0 0 479953
-0.002002 -0.003789 0.134730 0.168483 0.826602 -2.225859 -0.014999 1 0 0 0 0 0 0 480954
-0.002007 -0.003785 0.134637 0.079454 0.849909 -2.172064 -0.015031 1 0 0 0 0 0 0 481956
-0.002030 -0.003777 0.134552 0.308940 0.799399 -2.267546 -0.015061 1 0 0 0 0 0 0 482923
-0.002040 -0.003771 0.134461 0.178151 0.829914 -2.181429 -0.015093 1 0 0 0 0 0 0 483952
-0.002037 -0.003732 0.134369 -0.014411 0.378467 -2.150802 -0.015124 1 0 0 0 0 0 0 484952
-0.002056 -0.003706 0.134284 0.253955 0.509855 -2.234396 -0.015156 1 0 0 0 0 0 0 485955
-0.002065 -0.003692 0.134193 0.152127 0.672967 -2.141205 -0.015187 1 0 0 0 0 0 0 486954
-0.002054 -0.003668 0.134110 -0.107571 0.568992 -2.228628 -0.015218 1 0 0 0 0 0 0 487956
-0.002069 -0.003651 0.134029 0.199409 0.627787 -2.250007 -0.015249 1 0 0 0 0 0 0 488952
-0.002076 -0.003640 0.133940 0.124854 0.730939 -2.122339 -0.015281 1 0 0 0 0 0 0 489954
-0.002100 -0.003629 0.133856 0.340748 0.728212 -2.178491 -0.015311 1 0 0 0 0 0 0 490924
-0.002111 -0.003622 0.133765 0.202237 0.783480 -2.075528 -0.015343 1 0 0 0 0 0 0 491952
-0.002101 -0.003603 0.133682 -0.076291 0.622151 -2.159278 -0.015374 1 0 0 0 0 0 0 492950
-0.002117 -0.003587 0.133601 0.220184 0.651613 -2.178884 -0.015406 1 0 0 0 0 0 0 493955
-0.002124 -0.003578 0.133511 0.140834 0.739886 -2.050041 -0.015437 1 0 0 0 0 0 0 494954
-0.002134 -0.003552 0.133438 0.169044 0.533970 -2.250556 -0.015468 1 0 0 0 0 0 0 495953
-0.002138 -0.003538 0.133351 0.099850 0.659021 -2.073313 -0.015499 1 0 0 0 0 0 0 496952
-0.002160 -0.003525 0.133269 0.332538 0.683651 -2.099398 -0.015531 1 0 0 0 0 0 0 497954
-0.002156 -0.003502 0.133189 0.020255 0.558612 -2.127891 -0.015562 1 0 0 0 0 0 0 498953
-0.002153 -0.003490 0.133100 0.002646 0.674886 -1.988175 -0.015593 1 0 0 0 0 0 0 499953
-0.002158 -0.003463 0.133027 0.098229 0.494190 -2.183420 -0.015624 1 0 0 0 0 0 0 500950
-0.002160 -0.003448 0.132940 0.066411 0.632358 -2.003239 -0.015655 1 0 0 0 0 0 0 501942
-0.002180 -0.003434 0.132857 0.317612 0.663724 -2.028321 -0.015687 1 0 0 0 0 0 0 502951
-0.002197 -0.003407 0.132787 0.289594 0.479241 -2.183985 -0.015718 1 0 0 0 0 0 0 503952
-0.002204 -0.003392 0.132701 0.170702 0.619675 -1.978449 -0.015749 1 0 0 0 0 0 0 504954
-0.002214 -0.003363 0.132630 0.191837 0.457882 -2.137999 -0.015781 1 0 0 0 0 0 0 505954
-0.002218 -0.003348 0.132543 0.120662 0.605919 -1.942665 -0.015812 1 0 0 0 0 0 0 506953
-0.002226 -0.003319 0.132471 0.167905 0.447599 -2.106919 -0.015843 1 0 0 0 0 0 0 507948
-0.002229 -0.003304 0.132385 0.110007 0.597052 -1.913064 -0.015873 1 0 0 0 0 0 0 508923
-0.002230 -0.003296 0.132322 0.082778 0.711931 -2.202462 -0.015906 1 0 0 0 0 0 0 509955
-0.002230 -0.003290 0.132239 0.058615 0.755642 -1.945538 -0.015937 1 0 0 0 0 0 0 510952
-0.002236 -0.003267 0.132169 0.136798 0.522242 -2.076068 -0.015968 1 0 0 0 0 0 0 511953
-0.002238 -0.003254 0.132082 0.095372 0.631793 -1.868057 -0.015999 1 0 0 0 0 0 0 512953
-0.002245 -0.003227 0.132011 0.157496 0.454739 -2.027716 -0.016030 1 0 0 0 0 0 0 513946
-0.002268 -0.003207 0.131934 0.379978 0.531412 -1.959553 -0.016061 1 0 0 0 0 0 0 514938
-0.002259 -0.003202 0.131865 -0.021344 0.726371 -2.055190 -0.016093 1 0 0 0 0 0 0 515947
-0.002260 -0.003178 0.131800 0.075015 0.505754 -2.100102 -0.016124 1 0 0 0 0 0 0 516937
-0.002281 -0.003161 0.131726 0.336666 0.553481 -1.966301 -0.016155 1 0 0 0 0 0 0 517944
-0.002297 -0.003131 0.131659 0.311057 0.399930 -2.038227 -0.016186 1 0 0 0 0 0 0 518936
-0.002304 -0.003115 0.131573 0.193756 0.557228 -1.797304 -0.016218 1 0 0 0 0 0 0 519945
-0.002307 -0.003107 0.131512 0.135422 0.676090 -2.069420 -0.016249 1 0 0 0 0 0 0 520945
-0.002328 -0.003096 0.131438 0.367090 0.660046 -1.931560 -0.016280 1 0 0 0 0 0 0 521936
-0.002324 -0.003075 0.131362 0.059796 0.514602 -1.865115 -0.016312 1 0 0 0 0 0 0 522945
-0.002322 -0.003065 0.131303 0.052895 0.633218 -2.084424 -0.016343 1 0 0 0 0 0 0 523936
-0.002327 -0.003039 0.131242 0.142598 0.439699 -2.060432 -0.016374 1 0 0 0 0 0 0 524945
-0.002322 -0.003044 0.131168 0.028710 0.839894 -1.886498 -0.016405 1 0 0 0 0 0 0 525936
-0.002325 -0.003027 0.131101 0.125102 0.570571 -1.944725 -0.016437 1 0 0 0 0 0 0 526945
-0.002333 -0.002997 0.131037 0.189259 0.384305 -1.972068 -0.016468 1 0 0 0 0 0 0 527936
-0.002336 -0.002982 0.130983 0.144133 0.551124 -2.102663 -0.016499 1 0 0 0 0 0 0 528945
-0.002358 -0.002969 0.130912 0.374714 0.583367 -1.886672 -0.016530 1 0 0 0 0 0 0 529937
-0.002347 -0.002966 0.130846 -0.011720 0.734480 -1.915128 -0.016562 1 0 0 0 0 0 0 530945
-0.002348 -0.002944 0.130782 0.090994 0.493065 -1.931819 -0.016593 1 0 0 0 0 0 0 531939
-0.002348 -0.002933 0.130728 0.093316 0.605303 -2.058793 -0.016624 1 0 0 0 0 0 0 532953
-0.002348 -0.002927 0.130677 0.088657 0.683748 -2.113524 -0.016655 1 0 0 0 0 0 0 533942
-0.002353 -0.002903 0.130619 0.164966 0.456672 -2.003423 -0.016687 1 0 0 0 0 0 0 534949
-0.002356 -0.002891 0.130567 0.133503 0.582044 -2.069908 -0.016718 1 0 0 0 0 0 0 535947
-0.002370 -0.002899 0.130507 0.291741 0.860769 -1.954975 -0.016749 1 0 0 0 0 0 0 536956
-0.002383 -0.002882 0.130445 0.290133 0.565917 -1.910318 -0.016780 1 0 0 0 0 0 0 537944
-0.002389 -0.002874 0.130391 0.203424 0.639457 -2.014033 -0.016812 1 0 0 0 0 0 0 538948
-0.002392 -0.002869 0.130342 0.150722 0.697562 -2.059944 -0.016843 1 0 0 0 0 0 0 539953
-0.002399 -0.002846 0.130283 0.202433 0.461015 -1.945789 -0.016874 1 0 0 0 0 0 0 540952
-0.002376 -0.002859 0.130231 -0.190644 0.910900 -2.009932 -0.016906 1 0 0 0 0 0 0 541961
-0.002364 -0.002865 0.130182 -0.086106 0.868052 -2.040803 -0.016937 1 0 0 0 0 0 0 542961
-0.002363 -0.002847 0.130124 0.075126 0.552593 -1.920931 -0.016968 1 0 0 0 0 0 0 543961
-0.002363 -0.002838 0.130072 0.089560 0.629987 -1.984154 -0.016999 1 0 0 0 0 0 0 544959
-0.002362 -0.002833 0.130023 0.089547 0.691803 -2.013597 -0.017031 1 0 0 0 0 0 0 545962
-0.002367 -0.002810 0.129965 0.167655 0.458008 -1.892776 -0.017062 1 0 0 0 0 0 0 546971
-0.002370 -0.002798 0.129913 0.137639 0.578778 -1.955573 -0.017093 1 0 0 0 0 0 0 547945
-0.002376 -0.002771 0.129854 0.194109 0.395608 -1.857027 -0.017125 1 0 0 0 0 0 0 548967
-0.002380 -0.002758 0.129802 0.152586 0.543297 -1.929255 -0.017156 1 0 0 0 0 0 0 549963
-0.002381 -0.002750 0.129752 0.124240 0.640532 -1.961957 -0.017187 1 0 0 0 0 0 0 550960
-0.002387 -0.002726 0.129694 0.187906 0.425087 -1.841666 -0.017218 1 0 0 0 0 0 0 551965
-0.002410 -0.002709 0.129652 0.420297 0.492293 -2.034129 -0.017250 1 0 0 0 0 0 0 552962
-0.002407 -0.002685 0.129617 0.110047 0.411063 -2.143314 -0.017281 1 0 0 0 0 0 0 553961
-0.002419 -0.002687 0.129563 0.269163 0.738139 -1.892519 -0.017312 1 0 0 0 0 0 0 554963
-0.002417 -0.002654 0.129514 0.103187 0.295615 -1.927848 -0.017343 1 0 0 0 0 0 0 555960
-0.002415 -0.002636 0.129466 0.094972 0.462945 -1.930934 -0.017374 1 0 0 0 0 0 0 556943
-0.002414 -0.002627 0.129417 0.098301 0.585752 -1.926323 -0.017406 1 0 0 0 0 0 0 557961
-0.002413 -0.002622 0.129369 0.100665 0.651448 -1.919069 -0.017437 1 0 0 0 0 0 0 558961
-0.002418 -0.002599 0.129311 0.180372 0.419527 -1.781926 -0.017468 1 0 0 0 0 0 0 559959
-0.002420 -0.002587 0.129260 0.151967 0.539622 -1.839555 -0.017500 1 0 0 0 0 0 0 560964
-0.002421 -0.002581 0.129210 0.130352 0.622835 -1.866407 -0.017531 1 0 0 0 0 0 0 561961
-0.002413 -0.002543 0.129163 0.016912 0.210524 -1.888961 -0.017562 1 0 0 0 0 0 0 562963
-0.002409 -0.002523 0.129115 0.049445 0.407238 -1.876245 -0.017593 1 0 0 0 0 0 0 563960
-0.002406 -0.002513 0.129067 0.074722 0.546223 -1.864460 -0.017624 1 0 0 0 0 0 0 564959
-0.002405 -0.002508 0.129019 0.088250 0.620222 -1.854255 -0.017656 1 0 0 0 0 0 0 565960
-0.002430 -0.002480 0.128971 0.441626 0.331452 -1.844575 -0.017687 1 0 0 0 0 0 0 566961
-0.002428 -0.002451 0.128934 0.133018 0.284594 -1.981460 -0.017718 1 0 0 0 0 0 0 567957
-0.002427 -0.002436 0.128890 0.105533 0.457396 -1.896837 -0.017749 1 0 0 0 0 0 0 568959
-0.002426 -0.002428 0.128844 0.105198 0.564635 -1.847468 -0.017783 1 0 0 0 0 0 0 570018
-0.002411 -0.002410 0.128807 -0.073064 0.430064 -1.968474 -0.017814 1 0 0 0 0 0 0 571036
-0.002429 -0.002375 0.128763 0.341300 0.204508 -1.877016 -0.017845 1 0 0 0 0 0 0 572016
-0.002438 -0.002358 0.128717 0.259905 0.397173 -1.825198 -0.017877 1 0 0 0 0 0 0 573026
-0.002442 -0.002348 0.128669 0.190627 0.524617 -1.799095 -0.017908 1 0 0 0 0 0 0 574020
-0.002443 -0.002343 0.128621 0.153261 0.591893 -1.783476 -0.017939 1 0 0 0 0 0 0 575024
-0.002430 -0.002326 0.128584 -0.045101 0.435607 -1.917931 -0.017970 1 0 0 0 0 0 0 576020
-0.002423 -0.002317 0.128540 0.012678 0.524753 -1.832006 -0.018001 1 0 0 0 0 0 0 577013
-0.002439 -0.002307 0.128503 0.325667 0.525430 -1.911221 -0.018033 1 0 0 0 0 0 0 578034
-0.002439 -0.002267 0.128460 0.145423 0.127535 -1.834317 -0.018064 1 0 0 0 0 0 0 579021
-0.002439 -0.002247 0.128414 0.121921 0.335311 -1.774436 -0.018094 1 0 0 0 0 0 0 579995
-0.002424 -0.002222 0.128378 -0.062080 0.289910 -1.890185 -0.018126 1 0 0 0 0 0 0 580995
-0.002437 -0.002205 0.128344 0.271042 0.376705 -1.926600 -0.018157 1 0 0 0 0 0 0 581996
-0.002429 -0.002181 0.128312 0.038163 0.301157 -1.952872 -0.018188 1 0 0 0 0 0 0 582996
-0.002425 -0.002169 0.128269 0.057330 0.438559 -1.814868 -0.018220 1 0 0 0 0 0 0 584016
-0.002422 -0.002162 0.128223 0.081487 0.526129 -1.744064 -0.018251 1 0 0 0 0 0 0 584993
-0.002427 -0.002140 0.128197 0.183530 0.320315 -1.986195 -0.018282 1 0 0 0 0 0 0 585994
-0.002429 -0.002128 0.128157 0.155024 0.438169 -1.825068 -0.018313 1 0 0 0 0 0 0 586985
-0.002429 -0.002121 0.128111 0.134186 0.520963 -1.735930 -0.018345 1 0 0 0 0 0 0 588016
-0.002415 -0.002103 0.128075 -0.055431 0.375112 -1.840588 -0.018376 1 0 0 0 0 0 0 588999
-0.002428 -0.002089 0.128041 0.273501 0.407934 -1.873022 -0.018407 1 0 0 0 0 0 0 590015
-0.002434 -0.002082 0.127998 0.218141 0.495501 -1.751269 -0.018438 1 0 0 0 0 0 0 590999
-0.002423 -0.002063 0.127963 -0.009535 0.357358 -1.833972 -0.018470 1 0 0 0 0 0 0 592014
-0.002437 -0.002049 0.127929 0.298129 0.394566 -1.857145 -0.018501 1 0 0 0 0 0 0 592997
-0.002430 -0.002027 0.127897 0.053319 0.294178 -1.878061 -0.018532 1 0 0 0 0 0 0 594016
-0.002426 -0.002015 0.127855 0.066200 0.418766 -1.737702 -0.018563 1 0 0 0 0 0 0 595000
-0.002410 -0.001995 0.127820 -0.091605 0.309622 -1.812065 -0.018595 1 0 0 0 0 0 0 596013
-0.002421 -0.001980 0.127787 0.254237 0.362354 -1.832105 -0.018626 1 0 0 0 0 0 0 596996
-0.002413 -0.001957 0.127755 0.029187 0.269914 -1.851638 -0.018657 1 0 0 0 0 0 0 598014
-0.002408 -0.001946 0.127712 0.051902 0.398363 -1.710740 -0.018688 1 0 0 0 0 0 0 598997
-0.002426 -0.001935 0.127676 0.344318 0.419721 -1.768624 -0.018720 1 0 0 0 0 0 0 600011
-0.002415 -0.001934 0.127653 0.001155 0.557262 -1.945355 -0.018751 1 0 0 0 0 0 0 600997
-0.002408 -0.001933 0.127614 0.029701 0.568058 -1.746227 -0.018780 1 0 0 0 0 0 0 601945
-0.002411 -0.001914 0.127590 0.153319 0.317819 -1.917341 -0.018811 1 0 0 0 0 0 0 602933
-0.002412 -0.001903 0.127551 0.138424 0.412778 -1.727389 -0.018843 1 0 0 0 0 0 0 603942
-0.002412 -0.001898 0.127506 0.124867 0.483973 -1.627143 -0.018874 1 0 0 0 0 0 0 604942
-0.002418 -0.001875 0.127480 0.205659 0.271207 -1.857238 -0.018905 1 0 0 0 0 0 0 605943
-0.002415 -0.001884 0.127449 0.090194 0.645804 -1.823335 -0.018936 1 0 0 0 0 0 0 606933
-0.002399 -0.001873 0.127419 -0.086069 0.436378 -1.809239 -0.018968 1 0 0 0 0 0 0 607942
-0.002411 -0.001862 0.127387 0.254887 0.416894 -1.784552 -0.018999 1 0 0 0 0 0 0 608933
-0.002403 -0.001842 0.127355 0.029164 0.286582 -1.786068 -0.019030 1 0 0 0 0 0 0 609942
-0.002398 -0.001832 0.127313 0.051402 0.395636 -1.638279 -0.019061 1 0 0 0 0 0 0 610934
-0.002402 -0.001807 0.127288 0.164594 0.217475 -1.839542 -0.019093 1 0 0 0 0 0 0 611942
-0.002397 -0.001814 0.127258 0.067278 0.610426 -1.794080 -0.019124 1 0 0 0 0 0 0 612933
-0.002381 -0.001803 0.127228 -0.099685 0.410952 -1.775214 -0.019155 1 0 0 0 0 0 0 613941
-0.002392 -0.001792 0.127196 0.245472 0.396448 -1.748858 -0.019186 1 0 0 0 0 0 0 614934
-0.002397 -0.001786 0.127153 0.200596 0.458386 -1.603566 -0.019218 1 0 0 0 0 0 0 615939
-0.002380 -0.001788 0.127128 -0.097220 0.567723 -1.809916 -0.019249 1 0 0 0 0 0 0 616950
-0.002391 -0.001784 0.127098 0.239528 0.498684 -1.760914 -0.019281 1 0 0 0 0 0 0 617955
-0.002382 -0.001768 0.127068 0.018554 0.323054 -1.742736 -0.019311 1 0 0 0 0 0 0 618942
-0.002378 -0.001759 0.127026 0.043669 0.407279 -1.586711 -0.019343 1 0 0 0 0 0 0 619949
-0.002395 -0.001749 0.126990 0.336282 0.406366 -1.638940 -0.019374 1 0 0 0 0 0 0 620932
-0.002383 -0.001749 0.126967 -0.004439 0.531653 -1.813804 -0.019405 1 0 0 0 0 0 0 621946
-0.002377 -0.001749 0.126928 0.024261 0.537310 -1.612664 -0.019437 1 0 0 0 0 0 0 622952
-0.002380 -0.001730 0.126904 0.147335 0.285233 -1.783053 -0.019468 1 0 0 0 0 0 0 623948
-0.002381 -0.001719 0.126864 0.132652 0.378446 -1.591850 -0.019499 1 0 0 0 0 0 0 624950
-0.002381 -0.001714 0.126819 0.119243 0.448573 -1.490870 -0.019530 1 0 0 0 0 0 0 625951
-0.002381 -0.001711 0.126803 0.123428 0.495144 -1.854117 -0.019562 1 0 0 0 0 0 0 626950
-0.002381 -0.001710 0.126767 0.112765 0.509108 -1.617383 -0.019592 1 0 0 0 0 0 0 627919
-0.002367 -0.001694 0.126733 -0.069631 0.327813 -1.634438 -0.019624 1 0 0 0 0 0 0 628949
-0.002379 -0.001681 0.126701 0.260086 0.342386 -1.631461 -0.019655 1 0 0 0 0 0 0 629940
-0.002365 -0.001680 0.126679 -0.046396 0.490192 -1.774648 -0.019687 1 0 0 0 0 0 0 630951
-0.002358 -0.001679 0.126640 0.000624 0.509188 -1.560288 -0.019718 1 0 0 0 0 0 0 631952
-0.002374 -0.001673 0.126605 0.310594 0.453549 -1.579968 -0.019749 1 0 0 0 0 0 0 632951
-0.002362 -0.001675 0.126583 -0.019243 0.548831 -1.741837 -0.019780 1 0 0 0 0 0 0 633951
-0.002375 -0.001671 0.126554 0.279082 0.478512 -1.665540 -0.019812 1 0 0 0 0 0 0 634949
-0.002381 -0.001668 0.126513 0.216024 0.492384 -1.489981 -0.019843 1 0 0 0 0 0 0 635951
-0.002370 -0.001653 0.126478 -0.013081 0.316407 -1.550829 -0.019873 1 0 0 0 0 0 0 636919
-0.002379 -0.001659 0.126455 0.214301 0.592276 -1.699757 -0.019905 1 0 0 0 0 0 0 637942
-0.002369 -0.001648 0.126426 -0.001215 0.383721 -1.646435 -0.019937 1 0 0 0 0 0 0 638948
-0.002363 -0.001642 0.126385 0.032302 0.430496 -1.466628 -0.019968 1 0 0 0 0 0 0 639948
-0.002361 -0.001639 0.126370 0.075430 0.478466 -1.789244 -0.019999 1 0 0 0 0 0 0 640948
-0.002359 -0.001637 0.126334 0.086040 0.494961 -1.535483 -0.020031 1 0 0 0 0 0 0 641952
-0.002352 -0.001655 0.126301 0.016516 0.762739 -1.534013 -0.020062 1 0 0 0 0 0 0 642948
-0.002354 -0.001645 0.126278 0.135008 0.419750 -1.680881 -0.020093 1 0 0 0 0 0 0 643948
-0.002355 -0.001639 0.126240 0.123303 0.444669 -1.470707 -0.020124 1 0 0 0 0 0 0 644949
-0.002355 -0.001637 0.126226 0.122960 0.486528 -1.772309 -0.020155 1 0 0 0 0 0 0 645937
-0.002355 -0.001635 0.126190 0.109910 0.500608 -1.509582 -0.020187 1 0 0 0 0 0 0 646949
-0.002368 -0.001648 0.126166 0.292523 0.705849 -1.635536 -0.020218 1 0 0 0 0 0 0 647948
-0.002361 -0.001640 0.126137 0.039996 0.446185 -1.582703 -0.020249 1 0 0 0 0 0 0 648948
-0.002357 -0.001636 0.126096 0.053148 0.465415 -1.403750 -0.020280 1 0 0 0 0 0 0 649951
-0.002355 -0.001634 0.126082 0.085908 0.499411 -1.727116 -0.020312 1 0 0 0 0 0 0 650948
-0.002353 -0.001633 0.126045 0.091261 0.508892 -1.472835 -0.020343 1 0 0 0 0 0 0 651946
-0.002353 -0.001632 0.126032 0.106011 0.523054 -1.748192 -0.020374 1 0 0 0 0 0 0 652949
-0.002352 -0.001631 0.125997 0.101246 0.521428 -1.474392 -0.020405 1 0 0 0 0 0 0 653950
-0.002365 -0.001645 0.125973 0.287971 0.718435 -1.596410 -0.020437 1 0 0 0 0 0 0 654947
-0.002358 -0.001638 0.125945 0.037955 0.455134 -1.541840 -0.020467 1 0 0 0 0 0 0 655931
-0.002367 -0.001648 0.125924 0.240136 0.668962 -1.627161 -0.020499 1 0 0 0 0 0 0 656945
-0.002358 -0.001639 0.125896 0.012267 0.429325 -1.547851 -0.020530 1 0 0 0 0 0 0 657935
-0.002367 -0.001648 0.125875 0.227013 0.656435 -1.623073 -0.020562 1 0 0 0 0 0 0 658947
-0.002358 -0.001639 0.125848 0.005734 0.423802 -1.540020 -0.020593 1 0 0 0 0 0 0 659948
-0.002367 -0.001648 0.125827 0.223689 0.654308 -1.613825 -0.020624 1 0 0 0 0 0 0 660948
-0.002357 -0.001638 0.125800 0.004169 0.423510 -1.530227 -0.020655 1 0 0 0 0 0 0 661949
-0.002366 -0.001647 0.125779 0.222875 0.654837 -1.603830 -0.020687 1 0 0 0 0 0 0 662947
-0.002369 -0.001652 0.125741 0.180552 0.612683 -1.373737 -0.020718 1 0 0 0 0 0 0 663947
-0.002372 -0.001654 0.125727 0.157108 0.585800 -1.669585 -0.020749 1 0 0 0 0 0 0 664947
-0.002359 -0.001640 0.125702 -0.045067 0.373832 -1.549935 -0.020780 1 0 0 0 0 0 0 665950
-0.002366 -0.001648 0.125682 0.196361 0.629413 -1.599026 -0.020812 1 0 0 0 0 0 0 666948
-0.002355 -0.001637 0.125655 -0.009537 0.413094 -1.505194 -0.020843 1 0 0 0 0 0 0 667947
-0.002364 -0.001646 0.125635 0.215915 0.651538 -1.575021 -0.020874 1 0 0 0 0 0 0 668934
-0.002354 -0.001636 0.125607 0.000576 0.425196 -1.489731 -0.020905 1 0 0 0 0 0 0 669942
-0.002362 -0.001645 0.125586 0.221002 0.658264 -1.562722 -0.020936 1 0 0 0 0 0 0 670931
-0.002372 -0.001630 0.125569 0.266231 0.368431 -1.609562 -0.020967 1 0 0 0 0 0 0 671931
-0.002371 -0.001642 0.125542 0.121925 0.683196 -1.483932 -0.020999 1 0 0 0 0 0 0 672940
-0.002376 -0.001629 0.125522 0.194210 0.387437 -1.562955 -0.021030 1 0 0 0 0 0 0 673932
-0.002373 -0.001641 0.125494 0.083961 0.694067 -1.459210 -0.021061 1 0 0 0 0 0 0 674940
-0.002377 -0.001628 0.125474 0.175120 0.393817 -1.547110 -0.021092 1 0 0 0 0 0 0 675932
-0.002372 -0.001640 0.125446 0.074501 0.697922 -1.446574 -0.021124 1 0 0 0 0 0 0 676939
-0.002376 -0.001627 0.125426 0.170412 0.396536 -1.535617 -0.021155 1 0 0 0 0 0 0 677931
-0.002391 -0.001635 0.125408 0.335014 0.639076 -1.566571 -0.021186 1 0 0 0 0 0 0 678938
-0.002385 -0.001624 0.125381 0.069041 0.420453 -1.456563 -0.021217 1 0 0 0 0 0 0 679931
-0.002382 -0.001619 0.125372 0.085610 0.469769 -1.666288 -0.021249 1 0 0 0 0 0 0 680939
-0.002380 -0.001616 0.125338 0.095850 0.501064 -1.355437 -0.021280 1 0 0 0 0 0 0 681931
-0.002379 -0.001614 0.125325 0.114998 0.527808 -1.610073 -0.021311 1 0 0 0 0 0 0 682940
-0.002397 -0.001608 0.125300 0.375122 0.471906 -1.457978 -0.021342 1 0 0 0 0 0 0 683930
-0.002387 -0.001610 0.125281 0.023493 0.566719 -1.524506 -0.021374 1 0 0 0 0 0 0 684941
-0.002401 -0.001606 0.125253 0.306930 0.497873 -1.408594 -0.021405 1 0 0 0 0 0 0 685930
-0.002408 -0.001604 0.125243 0.250132 0.520351 -1.629629 -0.021437 1 0 0 0 0 0 0 686946
-0.002398 -0.001589 0.125220 0.012656 0.340566 -1.470526 -0.021468 1 0 0 0 0 0 0 687948
-0.002406 -0.001595 0.125200 0.233834 0.611734 -1.504396 -0.021499 1 0 0 0 0 0 0 688944
-0.002396 -0.001584 0.125173 0.018650 0.404645 -1.404347 -0.021530 1 0 0 0 0 0 0 689939
-0.002405 -0.001592 0.125153 0.238610 0.646416 -1.472059 -0.021562 1 0 0 0 0 0 0 690952
-0.002415 -0.001578 0.125135 0.283887 0.362246 -1.516368 -0.021592 1 0 0 0 0 0 0 691931
-0.002419 -0.001570 0.125098 0.215067 0.422189 -1.254703 -0.021624 1 0 0 0 0 0 0 692942
-0.002422 -0.001566 0.125085 0.185087 0.482136 -1.538119 -0.021655 1 0 0 0 0 0 0 693949
-0.002429 -0.001545 0.125070 0.243062 0.257471 -1.543488 -0.021686 1 0 0 0 0 0 0 694942
-0.002426 -0.001553 0.125044 0.119894 0.618488 -1.391372 -0.021718 1 0 0 0 0 0 0 695947
-0.002425 -0.001557 0.125034 0.129050 0.605146 -1.594408 -0.021749 1 0 0 0 0 0 0 696946
-0.002423 -0.001559 0.125000 0.127385 0.570256 -1.281144 -0.021780 1 0 0 0 0 0 0 697950
-0.002423 -0.001560 0.124988 0.140142 0.560091 -1.535388 -0.021812 1 0 0 0 0 0 0 698947
-0.002441 -0.001555 0.124962 0.396297 0.485720 -1.382378 -0.021843 1 0 0 0 0 0 0 699947
-0.002431 -0.001558 0.124943 0.043852 0.570838 -1.448849 -0.021874 1 0 0 0 0 0 0 700935
-0.002432 -0.001540 0.124927 0.150068 0.310334 -1.479059 -0.021906 1 0 0 0 0 0 0 701952
-0.002446 -0.001545 0.124910 0.333892 0.587068 -1.477087 -0.021937 1 0 0 0 0 0 0 702951
-0.002439 -0.001533 0.124883 0.080109 0.388619 -1.353451 -0.021968 1 0 0 0 0 0 0 703952
-0.002448 -0.001542 0.124863 0.278446 0.634438 -1.411692 -0.021999 1 0 0 0 0 0 0 704937
-0.002459 -0.001527 0.124846 0.312905 0.353312 -1.452180 -0.022030 1 0 0 0 0 0 0 705941
-0.002458 -0.001538 0.124819 0.163942 0.670018 -1.324104 -0.022062 1 0 0 0 0 0 0 706948
-0.002463 -0.001524 0.124799 0.233393 0.377600 -1.401561 -0.022093 1 0 0 0 0 0 0 707947
-0.002479 -0.001532 0.124781 0.384385 0.622774 -1.428151 -0.022124 1 0 0 0 0 0 0 708945
-0.002474 -0.001521 0.124755 0.112769 0.407276 -1.315779 -0.022155 1 0 0 0 0 0 0 709948
-0.002484 -0.001530 0.124734 0.301753 0.643977 -1.378120 -0.022187 1 0 0 0 0 0 0 710946
-0.002495 -0.001515 0.124717 0.331602 0.358658 -1.419922 -0.022218 1 0 0 0 0 0 0 711947
-0.002481 -0.001513 0.124701 0.005006 0.485882 -1.439290 -0.022249 1 0 0 0 0 0 0 712944
-0.002487 -0.001525 0.124684 0.238732 0.704363 -1.428986 -0.022280 1 0 0 0 0 0 0 713948
-0.002496 -0.001513 0.124668 0.298952 0.391695 -1.432863 -0.022311 1 0 0 0 0 0 0 714944
-0.002494 -0.001525 0.124641 0.163980 0.690345 -1.290471 -0.022343 1 0 0 0 0 0 0 715941
-0.002499 -0.001512 0.124622 0.240584 0.389365 -1.362532 -0.022373 1 0 0 0 0 0 0 716925
-0.002495 -0.001524 0.124594 0.133179 0.690415 -1.255950 -0.022404 1 0 0 0 0 0 0 717920
-0.002499 -0.001512 0.124574 0.225224 0.390311 -1.342018 -0.022437 1 0 0 0 0 0 0 718946
-0.002514 -0.001519 0.124556 0.387446 0.630879 -1.371605 -0.022468 1 0 0 0 0 0 0 719945
-0.002508 -0.001509 0.124529 0.121923 0.413636 -1.260146 -0.022499 1 0 0 0 0 0 0 720946
-0.002518 -0.001518 0.124509 0.313564 0.648836 -1.322703 -0.022530 1 0 0 0 0 0 0 721947
-0.002529 -0.001503 0.124491 0.344877 0.363444 -1.364405 -0.022562 1 0 0 0 0 0 0 722945
-0.002515 -0.001500 0.124475 0.019478 0.490159 -1.383770 -0.022593 1 0 0 0 0 0 0 723945
-0.002521 -0.001513 0.124459 0.253191 0.708133 -1.373165 -0.022624 1 0 0 0 0 0 0 724945
-0.002530 -0.001500 0.124442 0.313546 0.395933 -1.376796 -0.022655 1 0 0 0 0 0 0 725947
-0.002528 -0.001513 0.124416 0.178827 0.694032 -1.234152 -0.022686 1 0 0 0 0 0 0 726927
-0.002533 -0.001500 0.124396 0.255440 0.393566 -1.306068 -0.022718 1 0 0 0 0 0 0 727943
-0.002549 -0.001508 0.124378 0.409795 0.633493 -1.330383 -0.022749 1 0 0 0 0 0 0 728933
-0.002543 -0.001497 0.124352 0.140693 0.416467 -1.216924 -0.022780 1 0 0 0 0 0 0 729948
-0.002553 -0.001506 0.124331 0.330259 0.651280 -1.278663 -0.022812 1 0 0 0 0 0 0 730945
-0.002544 -0.001496 0.124304 0.099123 0.426822 -1.188827 -0.022843 1 0 0 0 0 0 0 731946
-0.002553 -0.001505 0.124284 0.309416 0.657167 -1.260007 -0.022874 1 0 0 0 0 0 0 732951
-0.002558 -0.001510 0.124276 0.276015 0.624610 -1.440566 -0.022905 1 0 0 0 0 0 0 733949
-0.002560 -0.001511 0.124243 0.231676 0.585119 -1.107153 -0.022936 1 0 0 0 0 0 0 734918
-0.002561 -0.001513 0.124231 0.222134 0.573063 -1.354152 -0.022967 1 0 0 0 0 0 0 735915
-0.002547 -0.001499 0.124206 0.029168 0.372496 -1.212855 -0.022999 1 0 0 0 0 0 0 736946
-0.002554 -0.001506 0.124187 0.272679 0.629594 -1.253812 -0.023029 1 0 0 0 0 0 0 737916
-0.002563 -0.001490 0.124170 0.331947 0.357715 -1.286621 -0.023061 1 0 0 0 0 0 0 738943
-0.002561 -0.001501 0.124143 0.196091 0.676900 -1.155251 -0.023093 1 0 0 0 0 0 0 739939
-0.002560 -0.001507 0.124133 0.197530 0.642423 -1.367079 -0.023124 1 0 0 0 0 0 0 740930
-0.002546 -0.001495 0.124110 0.016302 0.410936 -1.202319 -0.023155 1 0 0 0 0 0 0 741938
-0.002552 -0.001503 0.124090 0.266274 0.650494 -1.233966 -0.023186 1 0 0 0 0 0 0 742929
-0.002561 -0.001489 0.124073 0.328950 0.369950 -1.263217 -0.023218 1 0 0 0 0 0 0 743937
-0.002559 -0.001500 0.124046 0.194948 0.684482 -1.130458 -0.023249 1 0 0 0 0 0 0 744929
-0.002558 -0.001506 0.124037 0.197300 0.647859 -1.341892 -0.023280 1 0 0 0 0 0 0 745937
-0.002577 -0.001503 0.124012 0.452192 0.541013 -1.160516 -0.023311 1 0 0 0 0 0 0 746929
-0.002567 -0.001507 0.123994 0.103366 0.607260 -1.216767 -0.023343 1 0 0 0 0 0 0 747938
-0.002580 -0.001504 0.123966 0.384051 0.525067 -1.094291 -0.023373 1 0 0 0 0 0 0 748928
-0.002568 -0.001507 0.123946 0.067737 0.600537 -1.182957 -0.023405 1 0 0 0 0 0 0 749938
-0.002562 -0.001508 0.123939 0.117729 0.590744 -1.356709 -0.023436 1 0 0 0 0 0 0 750928
-0.002577 -0.001504 0.123915 0.410639 0.512268 -1.150190 -0.023468 1 0 0 0 0 0 0 751937
-0.002566 -0.001507 0.123897 0.082803 0.594266 -1.196308 -0.023498 1 0 0 0 0 0 0 752928
-0.002579 -0.001503 0.123870 0.373875 0.520215 -1.070058 -0.023530 1 0 0 0 0 0 0 753937
-0.002586 -0.001501 0.123860 0.324028 0.539315 -1.288610 -0.023561 1 0 0 0 0 0 0 754939
-0.002575 -0.001486 0.123836 0.090836 0.359866 -1.126213 -0.023592 1 0 0 0 0 0 0 755928
-0.002583 -0.001492 0.123817 0.311604 0.627187 -1.158698 -0.023624 1 0 0 0 0 0 0 756936
-0.002568 -0.001500 0.123800 0.024731 0.675832 -1.192934 -0.023655 1 0 0 0 0 0 0 757935
-0.002566 -0.001485 0.123784 0.169746 0.379092 -1.200239 -0.023687 1 0 0 0 0 0 0 758945
-0.002578 -0.001492 0.123767 0.373176 0.632162 -1.188508 -0.023718 1 0 0 0 0 0 0 759942
-0.002565 -0.001500 0.123752 0.057708 0.678543 -1.196530 -0.023749 1 0 0 0 0 0 0 760938
-0.002577 -0.001499 0.123725 0.360660 0.567081 -1.045800 -0.023780 1 0 0 0 0 0 0 761944
-0.002583 -0.001498 0.123715 0.317804 0.565533 -1.254690 -0.023812 1 0 0 0 0 0 0 762949
-0.002572 -0.001484 0.123692 0.088415 0.375783 -1.088488 -0.023843 1 0 0 0 0 0 0 763952
-0.002580 -0.001490 0.123673 0.310793 0.637592 -1.119603 -0.023874 1 0 0 0 0 0 0 764946
-0.002584 -0.001494 0.123666 0.285738 0.623274 -1.284640 -0.023905 1 0 0 0 0 0 0 765947
-0.002573 -0.001481 0.123643 0.071628 0.407675 -1.091950 -0.023937 1 0 0 0 0 0 0 766944
-0.002580 -0.001489 0.123624 0.302365 0.654591 -1.112611 -0.023968 1 0 0 0 0 0 0 767944
-0.002589 -0.001474 0.123607 0.355620 0.379143 -1.137482 -0.023999 1 0 0 0 0 0 0 768944
-0.002575 -0.001471 0.123592 0.043435 0.509218 -1.150505 -0.024030 1 0 0 0 0 0 0 769946
-0.002580 -0.001483 0.123575 0.281359 0.728010 -1.136847 -0.024061 1 0 0 0 0 0 0 770944
-0.002589 -0.001471 0.123559 0.344350 0.418931 -1.138777 -0.024093 1 0 0 0 0 0 0 771952
-0.002574 -0.001469 0.123543 0.037969 0.530267 -1.142753 -0.024127 1 0 0 0 0 0 0 773051
-0.002580 -0.001482 0.123527 0.278744 0.739422 -1.125518 -0.024155 1 0 0 0 0 0 0 773947
-0.002588 -0.001470 0.123511 0.343224 0.425690 -1.126164 -0.024187 1 0 0 0 0 0 0 774946
-0.002586 -0.001482 0.123484 0.211538 0.719973 -0.981675 -0.024218 1 0 0 0 0 0 0 775944
-0.002591 -0.001470 0.123465 0.288955 0.420709 -1.052809 -0.024253 1 0 0 0 0 0 0 777073
-0.002593 -0.001463 0.123458 0.269368 0.473013 -1.223820 -0.024280 1 0 0 0 0 0 0 777948
-0.002588 -0.001479 0.123434 0.165888 0.764363 -1.020738 -0.024311 1 0 0 0 0 0 0 778914
-0.002591 -0.001468 0.123416 0.265050 0.445645 -1.059004 -0.024343 1 0 0 0 0 0 0 779944
-0.002593 -0.001462 0.123409 0.257427 0.486588 -1.217467 -0.024374 1 0 0 0 0 0 0 780943
-0.002607 -0.001473 0.123396 0.420379 0.711778 -1.141167 -0.024404 1 0 0 0 0 0 0 781916
-0.002600 -0.001464 0.123371 0.163807 0.472301 -0.977894 -0.024436 1 0 0 0 0 0 0 782944
-0.002597 -0.001460 0.123362 0.184984 0.506547 -1.168424 -0.024468 1 0 0 0 0 0 0 783943
-0.002595 -0.001458 0.123359 0.208772 0.538269 -1.261904 -0.024503 1 0 0 0 0 0 0 785070
-0.002594 -0.001457 0.123327 0.208599 0.547719 -0.882249 -0.024530 1 0 0 0 0 0 0 785945
-0.002593 -0.001456 0.123316 0.223538 0.561953 -1.112910 -0.024565 1 0 0 0 0 0 0 787071
-0.002606 -0.001470 0.123301 0.403812 0.753960 -1.084013 -0.024597 1 0 0 0 0 0 0 788065
-0.002618 -0.001458 0.123285 0.416427 0.435586 -1.070844 -0.024624 1 0 0 0 0 0 0 788944
-0.002605 -0.001456 0.123270 0.083383 0.542074 -1.068447 -0.024655 1 0 0 0 0 0 0 789945
-0.002598 -0.001455 0.123264 0.136395 0.563556 -1.196735 -0.024686 1 0 0 0 0 0 0 790915
-0.002613 -0.001450 0.123241 0.431047 0.502883 -0.971442 -0.024718 1 0 0 0 0 0 0 791943
-0.002621 -0.001448 0.123233 0.366820 0.533250 -1.142842 -0.024753 1 0 0 0 0 0 0 793069
-0.002606 -0.001451 0.123220 0.051832 0.613771 -1.097750 -0.024780 1 0 0 0 0 0 0 793945
-0.002611 -0.001466 0.123205 0.293531 0.787800 -1.052247 -0.024811 1 0 0 0 0 0 0 794943
-0.002619 -0.001455 0.123189 0.359489 0.455648 -1.041467 -0.024843 1 0 0 0 0 0 0 795943
-0.002604 -0.001454 0.123174 0.055509 0.554444 -1.040566 -0.024873 1 0 0 0 0 0 0 796913
-0.002597 -0.001454 0.123168 0.123145 0.572152 -1.169734 -0.024908 1 0 0 0 0 0 0 798047
-0.002612 -0.001449 0.123145 0.424864 0.509473 -0.944256 -0.024936 1 0 0 0 0 0 0 798931
-0.002619 -0.001446 0.123137 0.364399 0.538844 -1.115719 -0.024971 1 0 0 0 0 0 0 800062
-0.002604 -0.001450 0.123124 0.051443 0.618831 -1.070556 -0.024999 1 0 0 0 0 0 0 800947
-0.002615 -0.001446 0.123098 0.367506 0.539843 -0.888379 -0.025034 1 0 0 0 0 0 0 802075
-0.002620 -0.001445 0.123089 0.334054 0.555627 -1.085135 -0.025061 1 0 0 0 0 0 0 802942
-0.002623 -0.001444 0.123086 0.296459 0.568282 -1.182024 -0.025097 1 0 0 0 0 0 0 804068
-0.002625 -0.001444 0.123085 0.275002 0.574922 -1.219772 -0.025127 1 0 0 0 0 0 0 805047
-0.002624 -0.001443 0.123054 0.250887 0.570842 -0.817796 -0.025158 1 0 0 0 0 0 0 806040
-0.002625 -0.001443 0.123042 0.254048 0.578028 -1.040244 -0.025186 1 0 0 0 0 0 0 806942
-0.002625 -0.001443 0.123038 0.254908 0.581499 -1.156435 -0.025221 1 0 0 0 0 0 0 808046
-0.002606 -0.001447 0.123027 -0.005314 0.643140 -1.070461 -0.025253 1 0 0 0 0 0 0 809068
-0.002596 -0.001450 0.123023 0.092369 0.622213 -1.156031 -0.025280 1 0 0 0 0 0 0 809923
-0.002610 -0.001446 0.123001 0.410107 0.538684 -0.913941 -0.025311 1 0 0 0 0 0 0 810936
-0.002617 -0.001444 0.122993 0.358152 0.557376 -1.079394 -0.025346 1 0 0 0 0 0 0 812053
-0.002620 -0.001443 0.122990 0.309475 0.571883 -1.163602 -0.025374 1 0 0 0 0 0 0 812936
-0.002603 -0.001447 0.122979 0.022689 0.639856 -1.065368 -0.025409 1 0 0 0 0 0 0 814052
-0.002607 -0.001463 0.122964 0.280162 0.807091 -0.998370 -0.025436 1 0 0 0 0 0 0 814935
-0.002615 -0.001452 0.122949 0.354579 0.472381 -0.979839 -0.025471 1 0 0 0 0 0 0 816057
-0.002619 -0.001447 0.122943 0.315105 0.509325 -1.107723 -0.025503 1 0 0 0 0 0 0 817061
-0.002614 -0.001463 0.122920 0.200207 0.792706 -0.887277 -0.025534 1 0 0 0 0 0 0 818053
-0.002618 -0.001452 0.122902 0.293158 0.471751 -0.919022 -0.025565 1 0 0 0 0 0 0 819060
-0.002620 -0.001446 0.122896 0.282827 0.510734 -1.075199 -0.025596 1 0 0 0 0 0 0 820051
-0.002621 -0.001444 0.122893 0.270702 0.549525 -1.145536 -0.025624 1 0 0 0 0 0 0 820934
-0.002621 -0.001442 0.122893 0.263632 0.570997 -1.172997 -0.025659 1 0 0 0 0 0 0 822062
-0.002602 -0.001446 0.122882 0.000247 0.642089 -1.051754 -0.025686 1 0 0 0 0 0 0 822926
-0.002611 -0.001443 0.122858 0.343129 0.558696 -0.839838 -0.025721 1 0 0 0 0 0 0 824051
-0.002616 -0.001442 0.122849 0.324035 0.572312 -1.026053 -0.025749 1 0 0 0 0 0 0 824935
-0.002618 -0.001441 0.122846 0.293743 0.583921 -1.118972 -0.025784 1 0 0 0 0 0 0 826052
-0.002600 -0.001445 0.122835 0.016361 0.650066 -1.023282 -0.025811 1 0 0 0 0 0 0 826936
-0.002597 -0.001429 0.122821 0.178482 0.379380 -0.968804 -0.025846 1 0 0 0 0 0 0 828050
-0.002608 -0.001434 0.122805 0.391892 0.644418 -0.933294 -0.025878 1 0 0 0 0 0 0 829067
-0.002614 -0.001437 0.122799 0.343882 0.637777 -1.064034 -0.025909 1 0 0 0 0 0 0 830060
-0.002617 -0.001438 0.122797 0.303329 0.620153 -1.125340 -0.025940 1 0 0 0 0 0 0 831067
-0.002599 -0.001444 0.122787 0.021579 0.670022 -1.017461 -0.025971 1 0 0 0 0 0 0 832053
-0.002596 -0.001427 0.122773 0.181521 0.391045 -0.958332 -0.026003 1 0 0 0 0 0 0 833071
-0.002607 -0.001433 0.122757 0.393822 0.651741 -0.920970 -0.026030 1 0 0 0 0 0 0 833933
-0.002613 -0.001436 0.122751 0.345406 0.643167 -1.051336 -0.026065 1 0 0 0 0 0 0 835070
-0.002596 -0.001442 0.122739 0.045180 0.684571 -0.980530 -0.026097 1 0 0 0 0 0 0 836072
-0.002594 -0.001427 0.122725 0.194020 0.399969 -0.935719 -0.026128 1 0 0 0 0 0 0 837069
-0.002593 -0.001419 0.122720 0.227454 0.472968 -1.051969 -0.026159 1 0 0 0 0 0 0 838069
-0.002592 -0.001415 0.122718 0.239053 0.530495 -1.106838 -0.026186 1 0 0 0 0 0 0 838936
-0.002585 -0.001431 0.122696 0.157859 0.806304 -0.848382 -0.026221 1 0 0 0 0 0 0 840046
-0.002588 -0.001421 0.122679 0.268373 0.480551 -0.865313 -0.026253 1 0 0 0 0 0 0 841067
-0.002589 -0.001415 0.122672 0.267165 0.516619 -1.016186 -0.026284 1 0 0 0 0 0 0 842068
-0.002590 -0.001413 0.122670 0.259676 0.554013 -1.084688 -0.026316 1 0 0 0 0 0 0 843077
-0.002590 -0.001412 0.122669 0.254895 0.574620 -1.111106 -0.026346 1 0 0 0 0 0 0 844041
-0.002571 -0.001416 0.122659 -0.007006 0.645319 -0.989301 -0.026374 1 0 0 0 0 0 0 844946
-0.002575 -0.001431 0.122645 0.262560 0.814140 -0.914187 -0.026409 1 0 0 0 0 0 0 846051
-0.002582 -0.001420 0.122629 0.343208 0.480913 -0.892080 -0.026440 1 0 0 0 0 0 0 847067
-0.002586 -0.001415 0.122624 0.307115 0.518047 -1.018796 -0.026472 1 0 0 0 0 0 0 848066
-0.002588 -0.001412 0.122622 0.280410 0.556584 -1.077702 -0.026503 1 0 0 0 0 0 0 849068
-0.002569 -0.001416 0.122611 0.006619 0.637904 -0.968604 -0.026534 1 0 0 0 0 0 0 850067
-0.002560 -0.001417 0.122608 0.096814 0.627430 -1.046173 -0.026565 1 0 0 0 0 0 0 851067
-0.002574 -0.001413 0.122585 0.410340 0.549384 -0.800369 -0.026597 1 0 0 0 0 0 0 852066
-0.002562 -0.001416 0.122567 0.097739 0.630444 -0.832411 -0.026628 1 0 0 0 0 0 0 853066
-0.002556 -0.001417 0.122561 0.145998 0.624598 -0.984543 -0.026656 1 0 0 0 0 0 0 853955
-0.002553 -0.001418 0.122559 0.189360 0.616657 -1.053220 -0.026691 1 0 0 0 0 0 0 855073
-0.002552 -0.001418 0.122558 0.212580 0.612181 -1.079614 -0.026722 1 0 0 0 0 0 0 856077
-0.002556 -0.001399 0.122548 0.297632 0.358013 -0.952588 -0.026753 1 0 0 0 0 0 0 857078
-0.002540 -0.001395 0.122534 0.018445 0.511676 -0.896031 -0.026784 1 0 0 0 0 0 0 858077
-0.002544 -0.001406 0.122518 0.272018 0.743420 -0.855827 -0.026816 1 0 0 0 0 0 0 859078
-0.002547 -0.001412 0.122513 0.270400 0.695960 -0.984357 -0.026846 1 0 0 0 0 0 0 860058
-0.002548 -0.001415 0.122511 0.255715 0.655544 -1.044674 -0.026878 1 0 0 0 0 0 0 861075
-0.002549 -0.001416 0.122510 0.246689 0.633713 -1.068170 -0.026909 1 0 0 0 0 0 0 862078
-0.002535 -0.001403 0.122490 0.056212 0.430807 -0.807780 -0.026941 1 0 0 0 0 0 0 863075
-0.002528 -0.001396 0.122482 0.125337 0.498497 -0.951672 -0.026972 1 0 0 0 0 0 0 864076
-0.002538 -0.001407 0.122469 0.347919 0.733147 -0.878429 -0.027003 1 0 0 0 0 0 0 865075
-0.002543 -0.001412 0.122464 0.310869 0.692121 -0.984918 -0.027034 1 0 0 0 0 0 0 866077
-0.002526 -0.001419 0.122453 0.017634 0.715440 -0.904058 -0.027066 1 0 0 0 0 0 0 867074
-0.002518 -0.001423 0.122449 0.096038 0.674105 -0.992904 -0.027097 1 0 0 0 0 0 0 868075
-0.002514 -0.001424 0.122447 0.156950 0.647933 -1.036677 -0.027128 1 0 0 0 0 0 0 869077
-0.002517 -0.001407 0.122436 0.262702 0.382412 -0.916717 -0.027159 1 0 0 0 0 0 0 870069
-0.002519 -0.001398 0.122433 0.253150 0.470146 -0.994952 -0.027191 1 0 0 0 0 0 0 871075
-0.002501 -0.001398 0.122421 -0.017495 0.595794 -0.902862 -0.027222 1 0 0 0 0 0 0 872076
-0.002505 -0.001412 0.122406 0.246121 0.793985 -0.839426 -0.027253 1 0 0 0 0 0 0 873077
-0.002507 -0.001419 0.122401 0.250344 0.728071 -0.958647 -0.027284 1 0 0 0 0 0 0 874076
-0.002508 -0.001422 0.122399 0.238712 0.678269 -1.015499 -0.027316 1 0 0 0 0 0 0 875075
-0.002489 -0.001428 0.122389 -0.027608 0.711696 -0.905197 -0.027347 1 0 0 0 0 0 0 876074
-0.002485 -0.001413 0.122375 0.138973 0.425072 -0.845257 -0.027378 1 0 0 0 0 0 0 877074
-0.002484 -0.001405 0.122370 0.181568 0.496652 -0.956075 -0.027409 1 0 0 0 0 0 0 878075
-0.002483 -0.001401 0.122368 0.197865 0.553560 -1.008980 -0.027441 1 0 0 0 0 0 0 879075
-0.002495 -0.001413 0.122357 0.378325 0.768723 -0.881406 -0.027472 1 0 0 0 0 0 0 880075
-0.002482 -0.001424 0.122343 0.060292 0.776822 -0.833862 -0.027503 1 0 0 0 0 0 0 881066
-0.002476 -0.001429 0.122338 0.112120 0.713330 -0.946237 -0.027534 1 0 0 0 0 0 0 882077
-0.002478 -0.001413 0.122326 0.231472 0.422598 -0.862016 -0.027565 1 0 0 0 0 0 0 883064
-0.002479 -0.001405 0.122322 0.230297 0.496725 -0.953982 -0.027597 1 0 0 0 0 0 0 884074
-0.002461 -0.001405 0.122310 -0.035884 0.615329 -0.866535 -0.027628 1 0 0 0 0 0 0 885063
-0.002452 -0.001406 0.122306 0.056560 0.625523 -0.953170 -0.027659 1 0 0 0 0 0 0 886073
-0.002447 -0.001406 0.122305 0.124540 0.625497 -0.996081 -0.027690 1 0 0 0 0 0 0 887063
-0.002458 -0.001420 0.122293 0.333587 0.809605 -0.864826 -0.027722 1 0 0 0 0 0 0 888074
-0.002444 -0.001431 0.122279 0.030306 0.801983 -0.815758 -0.027753 1 0 0 0 0 0 0 889072
-0.002437 -0.001437 0.122274 0.089338 0.730648 -0.927655 -0.027784 1 0 0 0 0 0 0 890049
-0.002434 -0.001440 0.122273 0.138970 0.687943 -0.980652 -0.027815 1 0 0 0 0 0 0 891058
-0.002438 -0.001423 0.122262 0.238854 0.414039 -0.863953 -0.027846 1 0 0 0 0 0 0 892049
-0.002440 -0.001414 0.122258 0.226313 0.497311 -0.943263 -0.027878 1 0 0 0 0 0 0 893059
-0.002421 -0.001414 0.122247 -0.045458 0.620591 -0.851017 -0.027909 1 0 0 0 0 0 0 894049
-0.002425 -0.001428 0.122232 0.217033 0.817654 -0.787778 -0.027940 1 0 0 0 0 0 0 895058
-0.002427 -0.001435 0.122227 0.220746 0.751399 -0.906962 -0.027971 1 0 0 0 0 0 0 896049
-0.002428 -0.001439 0.122225 0.208882 0.701458 -0.963703 -0.028003 1 0 0 0 0 0 0 897056
-0.002429 -0.001440 0.122224 0.201293 0.674881 -0.985792 -0.028034 1 0 0 0 0 0 0 898049
-0.002410 -0.001446 0.122214 -0.061215 0.721491 -0.861496 -0.028065 1 0 0 0 0 0 0 899057
-0.002401 -0.001448 0.122210 0.033641 0.693801 -0.934089 -0.028096 1 0 0 0 0 0 0 900049
-0.002401 -0.001431 0.122199 0.176337 0.422805 -0.834585 -0.028128 1 0 0 0 0 0 0 901058
-0.002402 -0.001422 0.122195 0.187070 0.506893 -0.920917 -0.028159 1 0 0 0 0 0 0 902048
-0.002402 -0.001418 0.122193 0.185667 0.570654 -0.964102 -0.028190 1 0 0 0 0 0 0 903066
-0.002402 -0.001416 0.122193 0.184090 0.604812 -0.981214 -0.028222 1 0 0 0 0 0 0 904067
-0.002383 -0.001419 0.122183 -0.075257 0.682176 -0.854998 -0.028252 1 0 0 0 0 0 0 905052
-0.002387 -0.001435 0.122168 0.194175 0.854372 -0.778697 -0.028284 1 0 0 0 0 0 0 906050
-0.002388 -0.001443 0.122163 0.201536 0.775620 -0.893162 -0.028315 1 0 0 0 0 0 0 907065
-0.002389 -0.001447 0.122161 0.191535 0.719443 -0.948168 -0.028346 1 0 0 0 0 0 0 908050
-0.002371 -0.001453 0.122151 -0.073491 0.749548 -0.836492 -0.028378 1 0 0 0 0 0 0 909063
-0.002367 -0.001438 0.122137 0.093027 0.461553 -0.776421 -0.028409 1 0 0 0 0 0 0 910070
-0.002365 -0.001430 0.122132 0.135494 0.532136 -0.887059 -0.028440 1 0 0 0 0 0 0 911064
-0.002364 -0.001426 0.122130 0.151768 0.588507 -0.939784 -0.028472 1 0 0 0 0 0 0 912066
-0.002377 -0.001438 0.122119 0.332209 0.803302 -0.811958 -0.028502 1 0 0 0 0 0 0 913035
-0.002383 -0.001444 0.122115 0.273062 0.751615 -0.896801 -0.028533 1 0 0 0 0 0 0 914037
-0.002367 -0.001451 0.122103 -0.030474 0.769463 -0.807055 -0.028565 1 0 0 0 0 0 0 915065
-0.002359 -0.001455 0.122099 0.041745 0.725666 -0.893235 -0.028596 1 0 0 0 0 0 0 916034
-0.002355 -0.001457 0.122098 0.099518 0.698337 -0.935974 -0.028628 1 0 0 0 0 0 0 917062
-0.002359 -0.001439 0.122087 0.203694 0.432355 -0.815407 -0.028658 1 0 0 0 0 0 0 918040
-0.002360 -0.001431 0.122083 0.193349 0.519412 -0.893288 -0.028690 1 0 0 0 0 0 0 919069
-0.002361 -0.001426 0.122082 0.181269 0.584685 -0.933310 -0.028722 1 0 0 0 0 0 0 920067
-0.002362 -0.001424 0.122082 0.174350 0.619614 -0.949223 -0.028752 1 0 0 0 0 0 0 921034
-0.002343 -0.001427 0.122072 -0.087483 0.697382 -0.822341 -0.028784 1 0 0 0 0 0 0 922059
-0.002346 -0.001443 0.122057 0.180399 0.869800 -0.745892 -0.028815 1 0 0 0 0 0 0 923067
-0.002348 -0.001451 0.122052 0.187002 0.791278 -0.860212 -0.028846 1 0 0 0 0 0 0 924034
-0.002355 -0.001436 0.122040 0.250000 0.483442 -0.777687 -0.028878 1 0 0 0 0 0 0 925065
-0.002358 -0.001428 0.122036 0.217255 0.547598 -0.870211 -0.028909 1 0 0 0 0 0 0 926066
-0.002360 -0.001425 0.122034 0.193717 0.601199 -0.915486 -0.028940 1 0 0 0 0 0 0 927064
-0.002341 -0.001427 0.122024 -0.077200 0.690026 -0.799921 -0.028971 1 0 0 0 0 0 0 928063
-0.002332 -0.001429 0.122020 0.012771 0.683736 -0.875928 -0.029003 1 0 0 0 0 0 0 929065
-0.002328 -0.001430 0.122019 0.079612 0.675349 -0.914928 -0.029034 1 0 0 0 0 0 0 930064
-0.002326 -0.001430 0.122018 0.115026 0.670791 -0.930442 -0.029065 1 0 0 0 0 0 0 931064
-0.002343 -0.001425 0.121997 0.379355 0.601341 -0.650709 -0.029096 1 0 0 0 0 0 0 932063
-0.002352 -0.001423 0.121989 0.299786 0.627125 -0.801519 -0.029128 1 0 0 0 0 0 0 933060
-0.002356 -0.001422 0.121987 0.237486 0.645370 -0.880025 -0.029159 1 0 0 0 0 0 0 934068
-0.002339 -0.001426 0.121976 -0.054545 0.714734 -0.777324 -0.029190 1 0 0 0 0 0 0 935064
-0.002331 -0.001428 0.121972 0.024529 0.698509 -0.858010 -0.029222 1 0 0 0 0 0 0 936065
-0.002327 -0.001429 0.121971 0.085868 0.685109 -0.898630 -0.029253 1 0 0 0 0 0 0 937062
-0.002330 -0.001410 0.121960 0.191816 0.426306 -0.777088 -0.029284 1 0 0 0 0 0 0 938065
-0.002332 -0.001401 0.121956 0.182428 0.516606 -0.854652 -0.029315 1 0 0 0 0 0 0 939063
-0.002333 -0.001397 0.121955 0.170828 0.583500 -0.894527 -0.029346 1 0 0 0 0 0 0 940060
-0.002333 -0.001395 0.121955 0.164161 0.619239 -0.910341 -0.029377 1 0 0 0 0 0 0 941034
-0.002327 -0.001412 0.121933 0.075672 0.881788 -0.634781 -0.029409 1 0 0 0 0 0 0 942064
-0.002330 -0.001402 0.121916 0.180991 0.551172 -0.645745 -0.029440 1 0 0 0 0 0 0 943055
-0.002331 -0.001397 0.121910 0.177346 0.583610 -0.794326 -0.029471 1 0 0 0 0 0 0 944052
-0.002332 -0.001394 0.121907 0.168778 0.619071 -0.861539 -0.029503 1 0 0 0 0 0 0 945057
-0.002332 -0.001393 0.121907 0.163442 0.638761 -0.887210 -0.029534 1 0 0 0 0 0 0 946066
-0.002332 -0.001393 0.121906 0.160604 0.648977 -0.896954 -0.029564 1 0 0 0 0 0 0 947034
-0.002338 -0.001374 0.121896 0.232450 0.402829 -0.763241 -0.029596 1 0 0 0 0 0 0 948063
-0.002335 -0.001382 0.121872 0.120892 0.743528 -0.554584 -0.029628 1 0 0 0 0 0 0 949063
-0.002333 -0.001387 0.121863 0.134489 0.725121 -0.738755 -0.029659 1 0 0 0 0 0 0 950063
-0.002332 -0.001389 0.121860 0.146563 0.696275 -0.829702 -0.029690 1 0 0 0 0 0 0 951063
-0.002332 -0.001390 0.121859 0.152598 0.679809 -0.864792 -0.029722 1 0 0 0 0 0 0 952064
-0.002337 -0.001372 0.121848 0.228739 0.419992 -0.740125 -0.029753 1 0 0 0 0 0 0 953062
-0.002340 -0.001363 0.121845 0.204343 0.509528 -0.816603 -0.029783 1 0 0 0 0 0 0 954035
-0.002341 -0.001359 0.121843 0.185243 0.576017 -0.856048 -0.029814 1 0 0 0 0 0 0 955033
-0.002342 -0.001356 0.121843 0.174825 0.611581 -0.871710 -0.029846 1 0 0 0 0 0 0 956057
-0.002323 -0.001360 0.121833 -0.088575 0.689594 -0.744364 -0.029877 1 0 0 0 0 0 0 957050
-0.002332 -0.001356 0.121808 0.251247 0.610699 -0.529810 -0.029909 1 0 0 0 0 0 0 958056
-0.002337 -0.001355 0.121799 0.231558 0.625804 -0.715305 -0.029940 1 0 0 0 0 0 0 959047
-0.002339 -0.001354 0.121796 0.201172 0.638001 -0.807014 -0.029971 1 0 0 0 0 0 0 960056
-0.002346 -0.001335 0.121785 0.256595 0.393142 -0.704451 -0.030006 1 0 0 0 0 0 0 961171
-0.002349 -0.001326 0.121781 0.221522 0.489791 -0.788929 -0.030034 1 0 0 0 0 0 0 962058
-0.002351 -0.001321 0.121780 0.197008 0.559803 -0.831204 -0.030065 1 0 0 0 0 0 0 963048
-0.002365 -0.001333 0.121768 0.356848 0.781495 -0.699405 -0.030096 1 0 0 0 0 0 0 964056
-0.002358 -0.001324 0.121744 0.102832 0.542001 -0.510979 -0.030127 1 0 0 0 0 0 0 965047
-0.002355 -0.001320 0.121735 0.123042 0.573879 -0.694096 -0.030159 1 0 0 0 0 0 0 966055
-0.002353 -0.001318 0.121732 0.146233 0.604183 -0.783774 -0.030190 1 0 0 0 0 0 0 967046
-0.002353 -0.001317 0.121731 0.158605 0.620700 -0.818294 -0.030221 1 0 0 0 0 0 0 968056
-0.002358 -0.001298 0.121721 0.237862 0.377993 -0.692996 -0.030252 1 0 0 0 0 0 0 969046
-0.002360 -0.001288 0.121717 0.215199 0.475708 -0.769514 -0.030284 1 0 0 0 0 0 0 970056
-0.002343 -0.001288 0.121706 -0.061055 0.606029 -0.675367 -0.030315 1 0 0 0 0 0 0 971046
-0.002339 -0.001269 0.121692 0.098116 0.371132 -0.621655 -0.030346 1 0 0 0 0 0 0 972055
-0.002351 -0.001274 0.121676 0.310065 0.651686 -0.586714 -0.030377 1 0 0 0 0 0 0 973055
-0.002356 -0.001276 0.121670 0.262213 0.653687 -0.716908 -0.030409 1 0 0 0 0 0 0 974060
-0.002365 -0.001259 0.121658 0.294966 0.389409 -0.638908 -0.030440 1 0 0 0 0 0 0 975055
-0.002369 -0.001250 0.121653 0.247173 0.474451 -0.733508 -0.030471 1 0 0 0 0 0 0 976045
-0.002371 -0.001246 0.121652 0.216105 0.538399 -0.779404 -0.030502 1 0 0 0 0 0 0 977047
-0.002366 -0.001262 0.121631 0.114527 0.816844 -0.515355 -0.030534 1 0 0 0 0 0 0 978063
-0.002369 -0.001251 0.121613 0.212901 0.495049 -0.529450 -0.030565 1 0 0 0 0 0 0 979060
-0.002371 -0.001246 0.121607 0.206066 0.531028 -0.679525 -0.030597 1 0 0 0 0 0 0 980070
-0.002371 -0.001243 0.121604 0.195874 0.568172 -0.747078 -0.030627 1 0 0 0 0 0 0 981035
-0.002377 -0.001223 0.121593 0.262737 0.337782 -0.634193 -0.030658 1 0 0 0 0 0 0 982036
-0.002380 -0.001214 0.121589 0.233860 0.441301 -0.715389 -0.030689 1 0 0 0 0 0 0 983033
-0.002363 -0.001213 0.121578 -0.045459 0.574558 -0.622942 -0.030721 1 0 0 0 0 0 0 984059
-0.002367 -0.001227 0.121563 0.211777 0.776592 -0.559657 -0.030753 1 0 0 0 0 0 0 985061
-0.002374 -0.001215 0.121548 0.286348 0.462519 -0.539720 -0.030784 1 0 0 0 0 0 0 986063
-0.002378 -0.001209 0.121542 0.247845 0.506949 -0.667480 -0.030815 1 0 0 0 0 0 0 987063
-0.002380 -0.001206 0.121540 0.220032 0.548929 -0.726193 -0.030847 1 0 0 0 0 0 0 988072
-0.002387 -0.001186 0.121529 0.277894 0.321197 -0.609878 -0.030878 1 0 0 0 0 0 0 989060
-0.002371 -0.001181 0.121516 -0.013335 0.485686 -0.556475 -0.030909 1 0 0 0 0 0 0 990070
-0.002376 -0.001192 0.121500 0.231822 0.722678 -0.517730 -0.030940 1 0 0 0 0 0 0 991060
-0.002384 -0.001179 0.121484 0.299552 0.428118 -0.507259 -0.030971 1 0 0 0 0 0 0 992062
-0.002388 -0.001172 0.121479 0.257589 0.482258 -0.638525 -0.031003 1 0 0 0 0 0 0 993062
-0.002390 -0.001169 0.121477 0.227993 0.529072 -0.698459 -0.031034 1 0 0 0 0 0 0 994063
-0.002391 -0.001167 0.121476 0.212029 0.554472 -0.721275 -0.031065 1 0 0 0 0 0 0 995061
-0.002378 -0.001152 0.121455 0.018862 0.376842 -0.457448 -0.031096 1 0 0 0 0 0 0 996060
-0.002372 -0.001145 0.121448 0.085076 0.454942 -0.601638 -0.031128 1 0 0 0 0 0 0 997060
-0.002369 -0.001141 0.121446 0.133029 0.510100 -0.676259 -0.031159 1 0 0 0 0 0 0 998063
-0.002367 -0.001140 0.121445 0.158045 0.539265 -0.705223 -0.031190 1 0 0 0 0 0 0 999060
-0.002385 -0.001134 0.121423 0.416267 0.488085 -0.428776 -0.031221 1 0 0 0 0 0 1 60
-0.002394 -0.001131 0.121416 0.334890 0.521355 -0.581423 -0.031253 1 0 0 0 0 0 1 1059
-0.002379 -0.001134 0.121403 0.013886 0.603135 -0.526721 -0.031284 1 0 0 0 0 0 1 2064
-0.002372 -0.001136 0.121399 0.075365 0.593253 -0.626223 -0.031315 1 0 0 0 0 0 1 3059
-0.002374 -0.001118 0.121387 0.200262 0.332611 -0.534304 -0.031346 1 0 0 0 0 0 1 4051
-0.002375 -0.001109 0.121383 0.202657 0.419496 -0.624207 -0.031377 1 0 0 0 0 0 1 5033
-0.002388 -0.001118 0.121370 0.369916 0.668848 -0.520061 -0.031409 1 0 0 0 0 0 1 6064
-0.002395 -0.001123 0.121366 0.304173 0.636611 -0.613723 -0.031440 1 0 0 0 0 0 1 7056
-0.002384 -0.001111 0.121344 0.070584 0.414124 -0.387254 -0.031471 1 0 0 0 0 0 1 8060
-0.002380 -0.001106 0.121337 0.114695 0.467707 -0.545967 -0.031503 1 0 0 0 0 0 1 9063
-0.002377 -0.001103 0.121334 0.151344 0.510375 -0.625732 -0.031534 1 0 0 0 0 0 1 10064
-0.002376 -0.001101 0.121333 0.170640 0.533231 -0.656463 -0.031565 1 0 0 0 0 0 1 11061
-0.002356 -0.001105 0.121323 -0.077469 0.604828 -0.534260 -0.031596 1 0 0 0 0 0 1 12062
-0.002352 -0.001088 0.121309 0.095773 0.339335 -0.468460 -0.031628 1 0 0 0 0 0 1 13059
-0.002350 -0.001080 0.121304 0.142273 0.418826 -0.578027 -0.031659 1 0 0 0 0 0 1 14050
-0.002362 -0.001090 0.121292 0.333378 0.663887 -0.481817 -0.031690 1 0 0 0 0 0 1 15060
-0.002368 -0.001095 0.121287 0.279741 0.629455 -0.578267 -0.031721 1 0 0 0 0 0 1 16061
-0.002376 -0.001078 0.121275 0.309985 0.346167 -0.486156 -0.031753 1 0 0 0 0 0 1 17059
-0.002380 -0.001070 0.121271 0.261477 0.420364 -0.576238 -0.031784 1 0 0 0 0 0 1 18063
-0.002364 -0.001071 0.121260 -0.027610 0.538687 -0.486732 -0.031815 1 0 0 0 0 0 1 19062
-0.002355 -0.001071 0.121256 0.051322 0.548783 -0.572780 -0.031847 1 0 0 0 0 0 1 20066
-0.002351 -0.001071 0.121254 0.112341 0.548775 -0.615007 -0.031878 1 0 0 0 0 0 1 21063
-0.002354 -0.001053 0.121244 0.217551 0.298211 -0.491990 -0.031908 1 0 0 0 0 0 1 22034
-0.002356 -0.001044 0.121240 0.208528 0.390344 -0.570139 -0.031940 1 0 0 0 0 0 1 23059
-0.002351 -0.001057 0.121218 0.112285 0.702234 -0.328024 -0.031971 1 0 0 0 0 0 1 24059
-0.002348 -0.001064 0.121210 0.139223 0.650072 -0.489080 -0.032003 1 0 0 0 0 0 1 25061
-0.002347 -0.001068 0.121207 0.158680 0.602638 -0.570345 -0.032033 1 0 0 0 0 0 1 26041
-0.002352 -0.001051 0.121196 0.241246 0.326731 -0.462231 -0.032065 1 0 0 0 0 0 1 27055
-0.002354 -0.001042 0.121192 0.220637 0.405834 -0.545714 -0.032096 1 0 0 0 0 0 1 28047
-0.002356 -0.001038 0.121191 0.203437 0.466883 -0.587409 -0.032127 1 0 0 0 0 0 1 29053
-0.002356 -0.001036 0.121190 0.193947 0.499639 -0.603598 -0.032158 1 0 0 0 0 0 1 30046
-0.002357 -0.001035 0.121190 0.189098 0.516424 -0.609770 -0.032190 1 0 0 0 0 0 1 31053
-0.002338 -0.001039 0.121180 -0.070917 0.584936 -0.478534 -0.032221 1 0 0 0 0 0 1 32045
-0.002328 -0.001041 0.121176 0.023344 0.568192 -0.548811 -0.032252 1 0 0 0 0 0 1 33053
-0.002329 -0.001024 0.121165 0.164960 0.304586 -0.445858 -0.032283 1 0 0 0 0 0 1 34045
-0.002330 -0.001015 0.121161 0.175978 0.389431 -0.532130 -0.032315 1 0 0 0 0 0 1 35053
-0.002330 -0.001011 0.121159 0.174761 0.453269 -0.574891 -0.032346 1 0 0 0 0 0 1 36045
-0.002330 -0.001009 0.121159 0.173279 0.487421 -0.591442 -0.032377 1 0 0 0 0 0 1 37053
-0.002330 -0.001007 0.121159 0.172423 0.504892 -0.597732 -0.032408 1 0 0 0 0 0 1 38044
-0.002330 -0.001007 0.121159 0.172025 0.513868 -0.600316 -0.032439 1 0 0 0 0 0 1 39039
-0.002330 -0.001007 0.121159 0.171888 0.518630 -0.601604 -0.032471 1 0 0 0 0 0 1 40053
-0.002330 -0.001006 0.121159 0.171899 0.521229 -0.602424 -0.032502 1 0 0 0 0 0 1 41044
-0.002336 -0.000988 0.121148 0.244703 0.272849 -0.463432 -0.032534 1 0 0 0 0 0 1 42053
-0.002338 -0.000979 0.121145 0.219431 0.365797 -0.536016 -0.032565 1 0 0 0 0 0 1 43045
-0.002340 -0.000974 0.121143 0.200004 0.433833 -0.573888 -0.032596 1 0 0 0 0 0 1 44055
-0.002341 -0.000972 0.121143 0.189423 0.470082 -0.588714 -0.032628 1 0 0 0 0 0 1 45061
-0.002322 -0.000975 0.121133 -0.073609 0.548516 -0.460520 -0.032659 1 0 0 0 0 0 1 46057
-0.002313 -0.000977 0.121129 0.018999 0.536652 -0.531868 -0.032690 1 0 0 0 0 0 1 47040
-0.002308 -0.000978 0.121128 0.087069 0.525596 -0.568873 -0.032725 1 0 0 0 0 0 1 48187
-0.002306 -0.000978 0.121128 0.123032 0.519537 -0.583237 -0.032753 1 0 0 0 0 0 1 49064
-0.002305 -0.000978 0.121128 0.141212 0.516689 -0.588772 -0.032784 1 0 0 0 0 0 1 50056
-0.002309 -0.000960 0.121117 0.223092 0.265574 -0.451299 -0.032815 1 0 0 0 0 0 1 51067
-0.002312 -0.000951 0.121114 0.202331 0.357027 -0.524470 -0.032846 1 0 0 0 0 0 1 52032
-0.002313 -0.000946 0.121112 0.185154 0.424291 -0.562553 -0.032878 1 0 0 0 0 0 1 53062
-0.002314 -0.000944 0.121112 0.175705 0.460154 -0.577426 -0.032909 1 0 0 0 0 0 1 54061
-0.002314 -0.000943 0.121112 0.170870 0.478467 -0.583130 -0.032940 1 0 0 0 0 0 1 55062
-0.002314 -0.000942 0.121112 0.168482 0.487874 -0.585484 -0.032971 1 0 0 0 0 0 1 56060
-0.002314 -0.000942 0.121112 0.167348 0.492810 -0.586676 -0.033003 1 0 0 0 0 0 1 57061
-0.002314 -0.000942 0.121112 0.166854 0.495497 -0.587445 -0.033034 1 0 0 0 0 0 1 58062
-0.002320 -0.000923 0.121101 0.239388 0.247225 -0.448132 -0.033065 1 0 0 0 0 0 1 59060
-0.002323 -0.000914 0.121098 0.214031 0.339989 -0.520789 -0.033097 1 0 0 0 0 0 1 60068
-0.002324 -0.000909 0.121096 0.194557 0.407882 -0.558659 -0.033128 1 0 0 0 0 0 1 61062
-0.002325 -0.000907 0.121096 0.183951 0.444061 -0.573477 -0.033159 1 0 0 0 0 0 1 62063
-0.002325 -0.000906 0.121096 0.178550 0.462529 -0.579129 -0.033190 1 0 0 0 0 0 1 63061
-0.002325 -0.000905 0.121096 0.175881 0.471986 -0.581481 -0.033221 1 0 0 0 0 0 1 64060
-0.002325 -0.000905 0.121096 0.174600 0.476933 -0.582653 -0.033252 1 0 0 0 0 0 1 65052
-0.002331 -0.000887 0.121085 0.246724 0.229858 -0.443304 -0.033284 1 0 0 0 0 0 1 66057
-0.002334 -0.000877 0.121082 0.221217 0.323072 -0.516062 -0.033315 1 0 0 0 0 0 1 67060
-0.002335 -0.000873 0.121081 0.201659 0.391175 -0.553966 -0.033346 1 0 0 0 0 0 1 68061
-0.002336 -0.000870 0.121080 0.191023 0.427445 -0.568799 -0.033378 1 0 0 0 0 0 1 69059
-0.002336 -0.000869 0.121080 0.185584 0.445970 -0.574460 -0.033409 1 0 0 0 0 0 1 70060
-0.002336 -0.000869 0.121080 0.182918 0.455442 -0.576797 -0.033440 1 0 0 0 0 0 1 71060
-0.002336 -0.000868 0.121080 0.181649 0.460395 -0.577967 -0.033471 1 0 0 0 0 0 1 72060
-0.002336 -0.000868 0.121080 0.181091 0.463084 -0.578723 -0.033503 1 0 0 0 0 0 1 73061
-0.002336 -0.000868 0.121080 0.180909 0.464652 -0.579339 -0.033534 1 0 0 0 0 0 1 74062
-0.002336 -0.000868 0.121080 0.180874 0.465636 -0.579908 -0.033565 1 0 0 0 0 0 1 75055
-0.002342 -0.000850 0.121069 0.253622 0.216609 -0.440156 -0.033596 1 0 0 0 0 0 1 76059
-0.002345 -0.000840 0.121066 0.228473 0.308711 -0.512880 -0.033628 1 0 0 0 0 0 1 77060
-0.002346 -0.000836 0.121065 0.209095 0.376238 -0.550796 -0.033659 1 0 0 0 0 0 1 78062
-0.002347 -0.000834 0.121064 0.198544 0.412229 -0.565604 -0.033690 1 0 0 0 0 0 1 79060
-0.002347 -0.000832 0.121064 0.193175 0.430595 -0.571256 -0.033721 1 0 0 0 0 0 1 80060
-0.002347 -0.000832 0.121064 0.190521 0.440001 -0.573583 -0.033753 1 0 0 0 0 0 1 81060
-0.002347 -0.000832 0.121064 0.189282 0.444894 -0.574752 -0.033784 1 0 0 0 0 0 1 82061
-0.002347 -0.000831 0.121064 0.188727 0.447539 -0.575502 -0.033815 1 0 0 0 0 0 1 83060
-0.002347 -0.000831 0.121064 0.188529 0.449079 -0.576110 -0.033846 1 0 0 0 0 0 1 84059
-0.002347 -0.000831 0.121064 0.188525 0.450057 -0.576662 -0.033877 1 0 0 0 0 0 1 85048
-0.002347 -0.000831 0.121064 0.188616 0.450748 -0.577214 -0.033909 1 0 0 0 0 0 1 86057
-0.002328 -0.000836 0.121054 -0.069199 0.511409 -0.443784 -0.033940 1 0 0 0 0 0 1 87060
-0.002319 -0.000838 0.121051 0.026013 0.490473 -0.513190 -0.033971 1 0 0 0 0 0 1 88059
-0.002314 -0.000839 0.121049 0.095339 0.474798 -0.549377 -0.034003 1 0 0 0 0 0 1 89062
-0.002312 -0.000840 0.121049 0.132005 0.466531 -0.563542 -0.034034 1 0 0 0 0 0 1 90061
-0.002311 -0.000840 0.121049 0.150506 0.462504 -0.568942 -0.034065 1 0 0 0 0 0 1 91058
-0.002310 -0.000840 0.121049 0.159804 0.460682 -0.571186 -0.034096 1 0 0 0 0 0 1 92060
-0.002310 -0.000840 0.121049 0.164537 0.459979 -0.572314 -0.034128 1 0 0 0 0 0 1 93060
-0.002315 -0.000822 0.121038 0.239658 0.210058 -0.432576 -0.034159 1 0 0 0 0 0 1 94061
-0.002318 -0.000813 0.121035 0.215698 0.301556 -0.505375 -0.034190 1 0 0 0 0 0 1 95060
-0.002319 -0.000808 0.121033 0.196918 0.368794 -0.543291 -0.034221 1 0 0 0 0 0 1 96060
-0.002320 -0.000806 0.121033 0.186665 0.404623 -0.558101 -0.034252 1 0 0 0 0 0 1 97052
-0.002320 -0.000805 0.121033 0.181424 0.422898 -0.563743 -0.034283 1 0 0 0 0 0 1 98046
-0.002320 -0.000804 0.121033 0.178844 0.432251 -0.566051 -0.034315 1 0 0 0 0 0 1 99052
-0.002321 -0.000804 0.121033 0.177620 0.437113 -0.567193 -0.034346 1 0 0 0 0 0 1 100043
-0.002321 -0.000804 0.121033 0.177085 0.439759 -0.567943 -0.034377 1 0 0 0 0 0 1 101051
-0.002321 -0.000804 0.121033 0.176883 0.441260 -0.568521 -0.034408 1 0 0 0 0 0 1 102042
-0.002321 -0.000804 0.121033 0.176881 0.442227 -0.569072 -0.034440 1 0 0 0 0 0 1 103051
-0.002321 -0.000804 0.121033 0.176943 0.442910 -0.569600 -0.034471 1 0 0 0 0 0 1 104042
-0.002321 -0.000804 0.121033 0.177053 0.443443 -0.570116 -0.034502 1 0 0 0 0 0 1 105051
-0.002321 -0.000804 0.121033 0.177200 0.443921 -0.570639 -0.034534 1 0 0 0 0 0 1 106052
-0.002321 -0.000804 0.121033 0.177348 0.444359 -0.571151 -0.034565 1 0 0 0 0 0 1 107042
-0.002321 -0.000804 0.121033 0.177496 0.444770 -0.571665 -0.034596 1 0 0 0 0 0 1 108051
-0.002321 -0.000804 0.121033 0.177659 0.445188 -0.572175 -0.034627 1 0 0 0 0 0 1 109041
-0.002321 -0.000804 0.121033 0.177813 0.445587 -0.572704 -0.034659 1 0 0 0 0 0 1 110051
-0.002321 -0.000804 0.121033 0.177976 0.446004 -0.573216 -0.034690 1 0 0 0 0 0 1 111042
-0.002321 -0.000804 0.121033 0.178141 0.446400 -0.573730 -0.034721 1 0 0 0 0 0 1 112050
-0.002321 -0.000804 0.121033 0.178289 0.446801 -0.574255 -0.034752 1 0 0 0 0 0 1 113042
-0.002321 -0.000804 0.121033 0.178461 0.447203 -0.574763 -0.034784 1 0 0 0 0 0 1 114050
-0.002321 -0.000804 0.121033 0.178621 0.447602 -0.575276 -0.034815 1 0 0 0 0 0 1 115045
-0.002321 -0.000804 0.121033 0.178770 0.448006 -0.575804 -0.034846 1 0 0 0 0 0 1 116042
-0.002321 -0.000804 0.121033 0.178942 0.448410 -0.576314 -0.034877 1 0 0 0 0 0 1 117054
-0.002321 -0.000804 0.121033 0.179105 0.448814 -0.576834 -0.034909 1 0 0 0 0 0 1 118062
-0.002321 -0.000804 0.121033 0.179253 0.449216 -0.577359 -0.034940 1 0 0 0 0 0 1 119054
-0.002321 -0.000804 0.121033 0.179424 0.449616 -0.577866 -0.034971 1 0 0 0 0 0 1 120058
-0.002321 -0.000804 0.121033 0.179583 0.450032 -0.578390 -0.035003 1 0 0 0 0 0 1 121064
-0.002321 -0.000804 0.121033 0.179738 0.450414 -0.578907 -0.035034 1 0 0 0 0 0 1 122062
-0.002321 -0.000804 0.121033 0.179906 0.450821 -0.579415 -0.035065 1 0 0 0 0 0 1 123060
-0.002321 -0.000804 0.121033 0.180058 0.451223 -0.579921 -0.035095 1 0 0 0 0 0 1 124028
-0.002321 -0.000804 0.121033 0.180217 0.451614 -0.580449 -0.035127 1 0 0 0 0 0 1 125049
-0.002321 -0.000804 0.121033 0.180378 0.452026 -0.580955 -0.035158 1 0 0 0 0 0 1 126030
-0.002321 -0.000804 0.121033 0.180547 0.452429 -0.581479 -0.035190 1 0 0 0 0 0 1 127057
-0.002321 -0.000804 0.121033 0.180699 0.452821 -0.582001 -0.035221 1 0 0 0 0 0 1 128056
-0.002321 -0.000804 0.121033 0.180864 0.453242 -0.582518 -0.035253 1 0 0 0 0 0 1 129056
-0.002321 -0.000804 0.121033 0.181029 0.453637 -0.583031 -0.035284 1 0 0 0 0 0 1 130063
-0.002321 -0.000804 0.121033 0.181177 0.454037 -0.583556 -0.035315 1 0 0 0 0 0 1 131054
-0.002321 -0.000804 0.121033 0.181349 0.454440 -0.584065 -0.035346 1 0 0 0 0 0 1 132063
-0.002321 -0.000804 0.121033 0.181509 0.454839 -0.584577 -0.035378 1 0 0 0 0 0 1 133058
-0.002321 -0.000804 0.121033 0.181659 0.455244 -0.585107 -0.035409 1 0 0 0 0 0 1 134059
-0.002321 -0.000804 0.121033 0.181830 0.455645 -0.585614 -0.035440 1 0 0 0 0 0 1 135064
-0.002321 -0.000804 0.121033 0.181986 0.456055 -0.586131 -0.035471 1 0 0 0 0 0 1 136055
-0.002321 -0.000804 0.121033 0.182150 0.456447 -0.586643 -0.035503 1 0 0 0 0 0 1 137057
-0.002321 -0.000804 0.121033 0.182303 0.456840 -0.587166 -0.035534 1 0 0 0 0 0 1 138059
-0.002321 -0.000804 0.121033 0.182467 0.457261 -0.587683 -0.035565 1 0 0 0 0 0 1 139058
-0.002321 -0.000804 0.121033 0.182631 0.457653 -0.588192 -0.035596 1 0 0 0 0 0 1 140058
-0.002321 -0.000804 0.121033 0.182781 0.458057 -0.588722 -0.035628 1 0 0 0 0 0 1 141058
-0.002321 -0.000804 0.121033 0.182951 0.458456 -0.589226 -0.035659 1 0 0 0 0 0 1 142059
-0.002321 -0.000804 0.121033 0.183112 0.458856 -0.589740 -0.035690 1 0 0 0 0 0 1 143056
-0.002321 -0.000804 0.121033 0.183262 0.459261 -0.590270 -0.035721 1 0 0 0 0 0 1 144057
-0.002321 -0.000804 0.121033 0.183432 0.459660 -0.590774 -0.035753 1 0 0 0 0 0 1 145056
-0.002321 -0.000804 0.121033 0.183591 0.460075 -0.591298 -0.035784 1 0 0 0 0 0 1 146061
-0.002321 -0.000804 0.121033 0.183745 0.460456 -0.591813 -0.035815 1 0 0 0 0 0 1 147057
-0.002321 -0.000804 0.121033 0.183913 0.460864 -0.592323 -0.035846 1 0 0 0 0 0 1 148056
-0.002321 -0.000804 0.121033 0.184071 0.461278 -0.592845 -0.035877 1 0 0 0 0 0 1 149056
-0.002321 -0.000804 0.121033 0.184225 0.461657 -0.593356 -0.035908 1 0 0 0 0 0 1 150045
-0.002321 -0.000804 0.121033 0.184386 0.462070 -0.593863 -0.035939 1 0 0 0 0 0 1 151027
-0.002321 -0.000804 0.121033 0.184555 0.462474 -0.594389 -0.035971 1 0 0 0 0 0 1 152057
-0.002321 -0.000804 0.121033 0.184708 0.462865 -0.594911 -0.036003 1 0 0 0 0 0 1 153056
-0.002321 -0.000804 0.121033 0.184872 0.463288 -0.595429 -0.036034 1 0 0 0 0 0 1 154059
-0.002321 -0.000804 0.121033 0.185036 0.463679 -0.595938 -0.036065 1 0 0 0 0 0 1 155057
-0.002321 -0.000804 0.121033 0.185183 0.464076 -0.596458 -0.036096 1 0 0 0 0 0 1 156040
-0.002326 -0.000785 0.121022 0.258169 0.214249 -0.456046 -0.036127 1 0 0 0 0 0 1 157053
-0.002329 -0.000776 0.121019 0.233198 0.305668 -0.528728 -0.036159 1 0 0 0 0 0 1 158059
-0.002330 -0.000771 0.121017 0.213903 0.372848 -0.566601 -0.036190 1 0 0 0 0 0 1 159057
-0.002331 -0.000769 0.121017 0.203391 0.408655 -0.581402 -0.036221 1 0 0 0 0 0 1 160056
-0.002331 -0.000768 0.121017 0.198050 0.426911 -0.587019 -0.036252 1 0 0 0 0 0 1 161055
-0.002331 -0.000767 0.121017 0.195396 0.436236 -0.589329 -0.036284 1 0 0 0 0 0 1 162061
-0.002332 -0.000767 0.121017 0.194148 0.441087 -0.590460 -0.036315 1 0 0 0 0 0 1 163053
-0.002332 -0.000767 0.121017 0.193587 0.443695 -0.591188 -0.036346 1 0 0 0 0 0 1 164057
-0.002332 -0.000767 0.121017 0.193395 0.445197 -0.591780 -0.036378 1 0 0 0 0 0 1 165056
-0.002332 -0.000767 0.121017 0.193391 0.446134 -0.592311 -0.036409 1 0 0 0 0 0 1 166059
-0.002332 -0.000767 0.121017 0.193458 0.446801 -0.592833 -0.036440 1 0 0 0 0 0 1 167057
-0.002332 -0.000767 0.121017 0.193568 0.447321 -0.593340 -0.036471 1 0 0 0 0 0 1 168051
-0.002332 -0.000767 0.121017 0.193722 0.447765 -0.593844 -0.036502 1 0 0 0 0 0 1 169042
-0.002332 -0.000767 0.121017 0.193890 0.448218 -0.594393 -0.036536 1 0 0 0 0 0 1 170122
-0.002332 -0.000767 0.121017 0.194038 0.448613 -0.594893 -0.036567 1 0 0 0 0 0 1 171106
-0.002332 -0.000767 0.121017 0.194212 0.449012 -0.595403 -0.036598 1 0 0 0 0 0 1 172122
-0.002332 -0.000767 0.121017 0.194375 0.449407 -0.595915 -0.036629 1 0 0 0 0 0 1 173119
-0.002332 -0.000767 0.121017 0.194530 0.449778 -0.596424 -0.036660 1 0 0 0 0 0 1 174105
-0.002332 -0.000767 0.121017 0.194706 0.450175 -0.596934 -0.036692 1 0 0 0 0 0 1 175120
-0.002332 -0.000767 0.121017 0.194870 0.450554 -0.597435 -0.036723 1 0 0 0 0 0 1 176106
-0.002332 -0.000767 0.121017 0.195030 0.450933 -0.597955 -0.036754 1 0 0 0 0 0 1 177117
-0.002332 -0.000767 0.121017 0.195193 0.451283 -0.598412 -0.036783 1 0 0 0 0 0 1 178040
-0.002332 -0.000767 0.121017 0.195358 0.451680 -0.598930 -0.036815 1 0 0 0 0 0 1 179048
-0.002332 -0.000767 0.121017 0.195514 0.452053 -0.599441 -0.036846 1 0 0 0 0 0 1 180040
-0.002332 -0.000767 0.121017 0.195689 0.452448 -0.599948 -0.036877 1 0 0 0 0 0 1 181049
-0.002337 -0.000748 0.121006 0.268689 0.202499 -0.459269 -0.036908 1 0 0 0 0 0 1 182039
-0.002340 -0.000739 0.121003 0.243781 0.293719 -0.531961 -0.036940 1 0 0 0 0 0 1 183049
-0.002341 -0.000735 0.121002 0.224513 0.360775 -0.569850 -0.036971 1 0 0 0 0 0 1 184040
-0.002342 -0.000732 0.121001 0.214042 0.396526 -0.584642 -0.037002 1 0 0 0 0 0 1 185048
-0.002342 -0.000731 0.121001 0.208690 0.414746 -0.590261 -0.037033 1 0 0 0 0 0 1 186040
-0.002342 -0.000731 0.121001 0.206054 0.424040 -0.592554 -0.037065 1 0 0 0 0 0 1 187048
-0.002343 -0.000730 0.121001 0.204806 0.428859 -0.593685 -0.037096 1 0 0 0 0 0 1 188039
-0.002343 -0.000730 0.121001 0.204269 0.431464 -0.594415 -0.037127 1 0 0 0 0 0 1 189047
-0.002343 -0.000730 0.121001 0.204076 0.432940 -0.594989 -0.037159 1 0 0 0 0 0 1 190049
-0.002343 -0.000730 0.121001 0.204071 0.433864 -0.595510 -0.037189 1 0 0 0 0 0 1 191039
-0.002343 -0.000730 0.121001 0.204152 0.434512 -0.596032 -0.037221 1 0 0 0 0 0 1 192063
-0.002343 -0.000730 0.121001 0.204276 0.435020 -0.596523 -0.037253 1 0 0 0 0 0 1 193057
-0.002343 -0.000730 0.121001 0.204425 0.435452 -0.597033 -0.037284 1 0 0 0 0 0 1 194051
-0.002343 -0.000730 0.121001 0.204584 0.435855 -0.597533 -0.037315 1 0 0 0 0 0 1 195048
-0.002343 -0.000730 0.121001 0.204744 0.436228 -0.598031 -0.037346 1 0 0 0 0 0 1 196054
-0.002343 -0.000730 0.121001 0.204917 0.436611 -0.598526 -0.037377 1 0 0 0 0 0 1 197046
-0.002343 -0.000730 0.121001 0.205083 0.436974 -0.599040 -0.037409 1 0 0 0 0 0 1 198060
-0.002343 -0.000730 0.121001 0.205261 0.437346 -0.599533 -0.037440 1 0 0 0 0 0 1 199058
-0.002343 -0.000730 0.121001 0.205425 0.437703 -0.600039 -0.037471 1 0 0 0 0 0 1 200057
-0.002343 -0.000730 0.121001 0.205603 0.438075 -0.600533 -0.037503 1 0 0 0 0 0 1 201056
-0.002343 -0.000730 0.121001 0.205772 0.438453 -0.601040 -0.037534 1 0 0 0 0 0 1 202058
-0.002343 -0.000730 0.121001 0.205941 0.438796 -0.601518 -0.037564 1 0 0 0 0 0 1 203025
-0.002343 -0.000730 0.121001 0.206110 0.439163 -0.602041 -0.037596 1 0 0 0 0 0 1 204056
-0.002343 -0.000730 0.121001 0.206288 0.439535 -0.602534 -0.037627 1 0 0 0 0 0 1 205054
-0.002343 -0.000730 0.121001 0.206450 0.439905 -0.603048 -0.037659 1 0 0 0 0 0 1 206057
-0.002343 -0.000730 0.121001 0.206627 0.440258 -0.603525 -0.037689 1 0 0 0 0 0 1 207033
-0.002343 -0.000730 0.121001 0.206798 0.440621 -0.604022 -0.037720 1 0 0 0 0 0 1 208028
-0.002343 -0.000730 0.121001 0.206976 0.440998 -0.604538 -0.037753 1 0 0 0 0 0 1 209060
-0.002343 -0.000730 0.121001 0.207130 0.441354 -0.605034 -0.037783 1 0 0 0 0 0 1 210026
-0.002343 -0.000730 0.121001 0.207316 0.441727 -0.605539 -0.037815 1 0 0 0 0 0 1 211057
-0.002343 -0.000730 0.121001 0.207489 0.442092 -0.606037 -0.037846 1 0 0 0 0 0 1 212056
-0.002343 -0.000730 0.121001 0.207652 0.442447 -0.606543 -0.037877 1 0 0 0 0 0 1 213053
-0.002343 -0.000730 0.121001 0.207827 0.442832 -0.607045 -0.037909 1 0 0 0 0 0 1 214056
-0.002343 -0.000730 0.121001 0.208002 0.443187 -0.607538 -0.037940 1 0 0 0 0 0 1 215054
-0.002343 -0.000730 0.121001 0.208166 0.443544 -0.608047 -0.037971 1 0 0 0 0 0 1 216058
-0.002343 -0.000730 0.121001 0.208339 0.443905 -0.608524 -0.038002 1 0 0 0 0 0 1 217025
-0.002343 -0.000730 0.121001 0.208513 0.444294 -0.609047 -0.038034 1 0 0 0 0 0 1 218057
-0.002343 -0.000730 0.121001 0.208679 0.444639 -0.609547 -0.038065 1 0 0 0 0 0 1 219055
-0.002343 -0.000730 0.121001 0.208853 0.445000 -0.610025 -0.038095 1 0 0 0 0 0 1 220024
-0.002343 -0.000730 0.121001 0.209030 0.445376 -0.610539 -0.038127 1 0 0 0 0 0 1 221053
-0.002343 -0.000730 0.121001 0.209201 0.445740 -0.611057 -0.038159 1 0 0 0 0 0 1 222049
-0.002343 -0.000730 0.121001 0.209372 0.446103 -0.611539 -0.038190 1 0 0 0 0 0 1 223046
-0.002343 -0.000730 0.121001 0.209545 0.446472 -0.612042 -0.038221 1 0 0 0 0 0 1 224055
-0.002343 -0.000730 0.121001 0.209708 0.446828 -0.612549 -0.038252 1 0 0 0 0 0 1 225055
-0.002343 -0.000730 0.121001 0.209887 0.447201 -0.613044 -0.038284 1 0 0 0 0 0 1 226057
-0.002343 -0.000730 0.121001 0.210055 0.447578 -0.613549 -0.038315 1 0 0 0 0 0 1 227054
-0.002343 -0.000730 0.121001 0.210230 0.447933 -0.614043 -0.038346 1 0 0 0 0 0 1 228054
-0.002343 -0.000730 0.121001 0.210394 0.448288 -0.614551 -0.038377 1 0 0 0 0 0 1 229055
-0.002343 -0.000730 0.121001 0.210572 0.448661 -0.615045 -0.038409 1 0 0 0 0 0 1 230055
-0.002343 -0.000730 0.121001 0.210735 0.449027 -0.615536 -0.038439 1 0 0 0 0 0 1 231024
-0.002343 -0.000730 0.121001 0.210901 0.449372 -0.616035 -0.038470 1 0 0 0 0 0 1 232021
-0.002343 -0.000730 0.121001 0.211084 0.449751 -0.616539 -0.038502 1 0 0 0 0 0 1 233041
-0.002343 -0.000730 0.121001 0.211257 0.450120 -0.617043 -0.038534 1 0 0 0 0 0 1 234049
-0.002343 -0.000730 0.121001 0.211418 0.450490 -0.617560 -0.038565 1 0 0 0 0 0 1 235056
-0.002343 -0.000730 0.121001 0.211599 0.450852 -0.618048 -0.038596 1 0 0 0 0 0 1 236054
-0.002343 -0.000730 0.121001 0.211772 0.451217 -0.618547 -0.038627 1 0 0 0 0 0 1 237054
-0.002343 -0.000730 0.121001 0.211932 0.451566 -0.619044 -0.038658 1 0 0 0 0 0 1 238035
-0.002343 -0.000730 0.121001 0.212110 0.451957 -0.619554 -0.038690 1 0 0 0 0 0 1 239052
-0.002343 -0.000730 0.121001 0.212285 0.452312 -0.620048 -0.038721 1 0 0 0 0 0 1 240052
-0.002343 -0.000730 0.121001 0.212449 0.452668 -0.620554 -0.038752 1 0 0 0 0 0 1 241052
-0.002343 -0.000730 0.121001 0.212623 0.453030 -0.621035 -0.038783 1 0 0 0 0 0 1 242025
-0.002343 -0.000730 0.121001 0.212797 0.453419 -0.621557 -0.038815 1 0 0 0 0 0 1 243056
-0.002343 -0.000730 0.121001 0.212959 0.453758 -0.622047 -0.038846 1 0 0 0 0 0 1 244034
-0.002343 -0.000730 0.121001 0.213139 0.454131 -0.622544 -0.038877 1 0 0 0 0 0 1 245040
-0.002343 -0.000730 0.121001 0.213313 0.454500 -0.623047 -0.038909 1 0 0 0 0 0 1 246048
-0.002343 -0.000730 0.121001 0.213471 0.454865 -0.623557 -0.038939 1 0 0 0 0 0 1 247039
-0.002343 -0.000730 0.121001 0.213654 0.455230 -0.624049 -0.038971 1 0 0 0 0 0 1 248046
-0.002343 -0.000730 0.121001 0.213825 0.455592 -0.624544 -0.039002 1 0 0 0 0 0 1 249038
-0.002343 -0.000730 0.121001 0.213990 0.455951 -0.625056 -0.039033 1 0 0 0 0 0 1 250048
-0.002343 -0.000730 0.121001 0.214163 0.456332 -0.625552 -0.039064 1 0 0 0 0 0 1 251038
-0.002343 -0.000730 0.121001 0.214340 0.456690 -0.626049 -0.039096 1 0 0 0 0 0 1 252045
-0.002343 -0.000730 0.121001 0.214510 0.457052 -0.626545 -0.039127 1 0 0 0 0 0 1 253038
-0.002343 -0.000730 0.121001 0.214675 0.457411 -0.627056 -0.039158 1 0 0 0 0 0 1 254046
-0.002343 -0.000730 0.121001 0.214848 0.457792 -0.627553 -0.039189 1 0 0 0 0 0 1 255037
-0.002343 -0.000730 0.121001 0.215025 0.458151 -0.628051 -0.039221 1 0 0 0 0 0 1 256046
-0.002343 -0.000730 0.121001 0.215189 0.458506 -0.628558 -0.039252 1 0 0 0 0 0 1 257046
-0.002343 -0.000730 0.121001 0.215366 0.458876 -0.629048 -0.039283 1 0 0 0 0 0 1 258038
-0.002343 -0.000730 0.121001 0.215536 0.459256 -0.629558 -0.039315 1 0 0 0 0 0 1 259045
-0.002343 -0.000730 0.121001 0.215701 0.459599 -0.630055 -0.039346 1 0 0 0 0 0 1 260037
-0.002343 -0.000730 0.121001 0.215881 0.459975 -0.630554 -0.039377 1 0 0 0 0 0 1 261047
-0.002343 -0.000730 0.121001 0.216052 0.460337 -0.631049 -0.039408 1 0 0 0 0 0 1 262039
-0.002343 -0.000730 0.121001 0.216216 0.460713 -0.631574 -0.039440 1 0 0 0 0 0 1 263061
-0.002343 -0.000730 0.121001 0.216394 0.461069 -0.632054 -0.039471 1 0 0 0 0 0 1 264043
-0.002348 -0.000712 0.120990 0.289575 0.210465 -0.490800 -0.039501 1 0 0 0 0 0 1 265023
-0.002351 -0.000702 0.120987 0.264801 0.301221 -0.563410 -0.039533 1 0 0 0 0 0 1 266038
-0.002352 -0.000698 0.120986 0.245633 0.368048 -0.601287 -0.039565 1 0 0 0 0 0 1 267053
-0.002353 -0.000696 0.120985 0.235188 0.403664 -0.616054 -0.039596 1 0 0 0 0 0 1 268036
-0.002353 -0.000695 0.120985 0.229863 0.421821 -0.621661 -0.039628 1 0 0 0 0 0 1 269057
-0.002353 -0.000694 0.120985 0.227249 0.431076 -0.623957 -0.039659 1 0 0 0 0 0 1 270058
-0.002354 -0.000694 0.120985 0.226000 0.435869 -0.625078 -0.039690 1 0 0 0 0 0 1 271054
-0.002354 -0.000694 0.120985 0.225460 0.438438 -0.625784 -0.039721 1 0 0 0 0 0 1 272054
-0.002354 -0.000693 0.120985 0.225279 0.439896 -0.626356 -0.039752 1 0 0 0 0 0 1 273044
-0.002354 -0.000693 0.120985 0.225284 0.440809 -0.626882 -0.039784 1 0 0 0 0 0 1 274056
-0.002354 -0.000693 0.120985 0.225369 0.441416 -0.627375 -0.039815 1 0 0 0 0 0 1 275052
-0.002354 -0.000693 0.120985 0.225509 0.441916 -0.627875 -0.039846 1 0 0 0 0 0 1 276053
-0.002354 -0.000693 0.120985 0.225646 0.442326 -0.628362 -0.039877 1 0 0 0 0 0 1 277054
-0.002354 -0.000693 0.120985 0.225821 0.442710 -0.628861 -0.039909 1 0 0 0 0 0 1 278056
-0.002354 -0.000693 0.120985 0.225995 0.443070 -0.629361 -0.039940 1 0 0 0 0 0 1 279056
-0.002354 -0.000693 0.120985 0.226159 0.443419 -0.629846 -0.039971 1 0 0 0 0 0 1 280052
-0.002354 -0.000693 0.120985 0.226342 0.443774 -0.630331 -0.040002 1 0 0 0 0 0 1 281052
-0.002354 -0.000693 0.120985 0.226509 0.444125 -0.630837 -0.040034 1 0 0 0 0 0 1 282054
-0.002354 -0.000693 0.120985 0.226693 0.444482 -0.631325 -0.040065 1 0 0 0 0 0 1 283056
-0.002354 -0.000693 0.120985 0.226873 0.444817 -0.631808 -0.040096 1 0 0 0 0 0 1 284053
-0.002354 -0.000693 0.120985 0.227039 0.445166 -0.632314 -0.040127 1 0 0 0 0 0 1 285054
-0.002354 -0.000693 0.120985 0.227223 0.445521 -0.632801 -0.040159 1 0 0 0 0 0 1 286054
-0.002354 -0.000693 0.120985 0.227403 0.445856 -0.633285 -0.040190 1 0 0 0 0 0 1 287051
-0.002354 -0.000693 0.120985 0.227570 0.446206 -0.633791 -0.040221 1 0 0 0 0 0 1 288054
-0.002354 -0.000693 0.120985 0.227753 0.446560 -0.634277 -0.040252 1 0 0 0 0 0 1 289051
-0.002354 -0.000693 0.120985 0.227934 0.446898 -0.634764 -0.040284 1 0 0 0 0 0 1 290055
-0.002354 -0.000693 0.120985 0.228100 0.447245 -0.635267 -0.040315 1 0 0 0 0 0 1 291052
-0.002354 -0.000693 0.120985 0.228283 0.447601 -0.635754 -0.040346 1 0 0 0 0 0 1 292052
-0.002354 -0.000693 0.120985 0.228464 0.447936 -0.636239 -0.040377 1 0 0 0 0 0 1 293050
-0.002354 -0.000693 0.120985 0.228651 0.448320 -0.636775 -0.040411 1 0 0 0 0 0 1 294127
-0.002354 -0.000693 0.120985 0.228819 0.448658 -0.637273 -0.040442 1 0 0 0 0 0 1 295123
-0.002354 -0.000693 0.120985 0.229006 0.449000 -0.637751 -0.040473 1 0 0 0 0 0 1 296120
-0.002354 -0.000693 0.120985 0.229180 0.449357 -0.638248 -0.040504 1 0 0 0 0 0 1 297118
-0.002354 -0.000693 0.120985 0.229345 0.449689 -0.638738 -0.040535 1 0 0 0 0 0 1 298098
-0.002354 -0.000693 0.120985 0.229532 0.450032 -0.639218 -0.040566 1 0 0 0 0 0 1 299098
-0.002354 -0.000693 0.120985 0.229706 0.450388 -0.639713 -0.040597 1 0 0 0 0 0 1 300093
-0.002354 -0.000693 0.120985 0.229875 0.450728 -0.640213 -0.040629 1 0 0 0 0 0 1 301094
-0.002354 -0.000693 0.120985 0.230063 0.451071 -0.640694 -0.040660 1 0 0 0 0 0 1 302096
-0.002354 -0.000693 0.120985 0.230236 0.451427 -0.641188 -0.040691 1 0 0 0 0 0 1 303089
-0.002354 -0.000693 0.120985 0.230411 0.451779 -0.641706 -0.040723 1 0 0 0 0 0 1 304126
-0.002354 -0.000693 0.120985 0.230598 0.452121 -0.642185 -0.040755 1 0 0 0 0 0 1 305125
-0.002354 -0.000693 0.120985 0.230775 0.452483 -0.642688 -0.040786 1 0 0 0 0 0 1 306136
-0.002354 -0.000693 0.120985 0.230942 0.452820 -0.643184 -0.040817 1 0 0 0 0 0 1 307128
-0.002354 -0.000693 0.120985 0.231128 0.453160 -0.643661 -0.040848 1 0 0 0 0 0 1 308121
-0.002354 -0.000693 0.120985 0.231298 0.453509 -0.644145 -0.040879 1 0 0 0 0 0 1 309095
-0.002354 -0.000693 0.120985 0.231467 0.453849 -0.644646 -0.040910 1 0 0 0 0 0 1 310097
-0.002354 -0.000693 0.120985 0.231654 0.454191 -0.645125 -0.040941 1 0 0 0 0 0 1 311095
-0.002354 -0.000693 0.120985 0.231828 0.454549 -0.645623 -0.040973 1 0 0 0 0 0 1 312096
-0.002354 -0.000693 0.120985 0.231996 0.454888 -0.646122 -0.041004 1 0 0 0 0 0 1 313093
-0.002354 -0.000693 0.120985 0.232184 0.455231 -0.646603 -0.041035 1 0 0 0 0 0 1 314096
-0.002354 -0.000693 0.120985 0.232359 0.455589 -0.647100 -0.041066 1 0 0 0 0 0 1 315095
-0.002354 -0.000693 0.120985 0.232535 0.455937 -0.647592 -0.041097 1 0 0 0 0 0 1 316094
-0.002354 -0.000693 0.120985 0.232709 0.456266 -0.648090 -0.041129 1 0 0 0 0 0 1 317103
-0.002354 -0.000693 0.120985 0.232893 0.456637 -0.648590 -0.041161 1 0 0 0 0 0 1 318119
-0.002354 -0.000693 0.120985 0.233067 0.456979 -0.649074 -0.041191 1 0 0 0 0 0 1 319102
-0.002354 -0.000693 0.120985 0.233239 0.457306 -0.649566 -0.041223 1 0 0 0 0 0 1 320101
-0.002354 -0.000693 0.120985 0.233423 0.457676 -0.650066 -0.041254 1 0 0 0 0 0 1 321118
-0.002354 -0.000693 0.120985 0.233586 0.457997 -0.650519 -0.041283 1 0 0 0 0 0 1 322037
-0.002354 -0.000693 0.120985 0.233759 0.458326 -0.651016 -0.041315 1 0 0 0 0 0 1 323045
-0.002354 -0.000693 0.120985 0.233940 0.458691 -0.651507 -0.041346 1 0 0 0 0 0 1 324044
-0.002354 -0.000693 0.120985 0.234116 0.459036 -0.651995 -0.041377 1 0 0 0 0 0 1 325035
-0.002354 -0.000693 0.120985 0.234290 0.459366 -0.652492 -0.041408 1 0 0 0 0 0 1 326044
-0.002354 -0.000693 0.120985 0.234471 0.459731 -0.652984 -0.041440 1 0 0 0 0 0 1 327044
-0.002354 -0.000693 0.120985 0.234646 0.460076 -0.653472 -0.041471 1 0 0 0 0 0 1 328035
-0.002354 -0.000693 0.120985 0.234820 0.460406 -0.653970 -0.041502 1 0 0 0 0 0 1 329044
-0.002354 -0.000693 0.120985 0.234999 0.460768 -0.654457 -0.041533 1 0 0 0 0 0 1 330035
-0.002354 -0.000693 0.120985 0.235178 0.461120 -0.654954 -0.041565 1 0 0 0 0 0 1 331044
-0.002354 -0.000693 0.120985 0.235349 0.461443 -0.655442 -0.041596 1 0 0 0 0 0 1 332035
-0.002354 -0.000693 0.120985 0.235531 0.461810 -0.655939 -0.041627 1 0 0 0 0 0 1 333043
-0.002354 -0.000693 0.120985 0.235709 0.462160 -0.656432 -0.041658 1 0 0 0 0 0 1 334045
-0.002354 -0.000693 0.120985 0.235879 0.462483 -0.656920 -0.041689 1 0 0 0 0 0 1 335035
-0.002354 -0.000693 0.120985 0.236062 0.462850 -0.657416 -0.041721 1 0 0 0 0 0 1 336043
-0.002354 -0.000693 0.120985 0.236237 0.463196 -0.657904 -0.041752 1 0 0 0 0 0 1 337034
-0.002354 -0.000693 0.120985 0.236411 0.463526 -0.658401 -0.041783 1 0 0 0 0 0 1 338043
-0.002354 -0.000693 0.120985 0.236592 0.463890 -0.658892 -0.041815 1 0 0 0 0 0 1 339041
-0.002354 -0.000693 0.120985 0.236769 0.464239 -0.659385 -0.041846 1 0 0 0 0 0 1 340043
-0.002354 -0.000693 0.120985 0.236949 0.464573 -0.659869 -0.041877 1 0 0 0 0 0 1 341039
-0.002354 -0.000693 0.120985 0.237117 0.464925 -0.660379 -0.041909 1 0 0 0 0 0 1 342049
-0.002354 -0.000693 0.120985 0.237297 0.465274 -0.660856 -0.041939 1 0 0 0 0 0 1 343029
-0.002354 -0.000693 0.120985 0.237482 0.465619 -0.661354 -0.041971 1 0 0 0 0 0 1 344055
-0.002354 -0.000693 0.120985 0.237647 0.465966 -0.661858 -0.042002 1 0 0 0 0 0 1 345052
-0.002354 -0.000693 0.120985 0.237832 0.466323 -0.662346 -0.042034 1 0 0 0 0 0 1 346055
-0.002354 -0.000693 0.120985 0.238012 0.466657 -0.662830 -0.042065 1 0 0 0 0 0 1 347051
-0.002354 -0.000693 0.120985 0.238178 0.467006 -0.663335 -0.042096 1 0 0 0 0 0 1 348052
-0.002335 -0.000698 0.120975 -0.021992 0.528122 -0.528677 -0.042127 1 0 0 0 0 0 1 349050
-0.002325 -0.000700 0.120972 0.071988 0.507244 -0.597558 -0.042159 1 0 0 0 0 0 1 350069
-0.002320 -0.000701 0.120970 0.140707 0.491594 -0.633517 -0.042190 1 0 0 0 0 0 1 351059
-0.002318 -0.000702 0.120970 0.177049 0.483332 -0.647567 -0.042221 1 0 0 0 0 0 1 352060
-0.002317 -0.000702 0.120970 0.195392 0.479274 -0.652895 -0.042252 1 0 0 0 0 0 1 353050
-0.002316 -0.000702 0.120970 0.204637 0.477403 -0.655087 -0.042284 1 0 0 0 0 0 1 354063
-0.002316 -0.000702 0.120970 0.209317 0.476635 -0.656170 -0.042315 1 0 0 0 0 0 1 355064
-0.002316 -0.000702 0.120970 0.211730 0.476430 -0.656876 -0.042346 1 0 0 0 0 0 1 356062
-0.002316 -0.000702 0.120970 0.213024 0.476508 -0.657427 -0.042378 1 0 0 0 0 0 1 357063
-0.002316 -0.000702 0.120970 0.213739 0.476702 -0.657935 -0.042409 1 0 0 0 0 0 1 358060
-0.002316 -0.000702 0.120970 0.214172 0.476986 -0.658430 -0.042440 1 0 0 0 0 0 1 359062
-0.002316 -0.000702 0.120970 0.214474 0.477311 -0.658911 -0.042471 1 0 0 0 0 0 1 360060
-0.002316 -0.000702 0.120970 0.214705 0.477635 -0.659400 -0.042503 1 0 0 0 0 0 1 361059
-0.002316 -0.000702 0.120970 0.214901 0.477989 -0.659894 -0.042534 1 0 0 0 0 0 1 362065
-0.002316 -0.000702 0.120970 0.215064 0.478328 -0.660370 -0.042565 1 0 0 0 0 0 1 363060
-0.002316 -0.000702 0.120970 0.215242 0.478683 -0.660853 -0.042596 1 0 0 0 0 0 1 364059
-0.002316 -0.000702 0.120970 0.215390 0.479020 -0.661336 -0.042627 1 0 0 0 0 0 1 365041
-0.002316 -0.000702 0.120970 0.215562 0.479375 -0.661819 -0.042659 1 0 0 0 0 0 1 366063
-0.002316 -0.000702 0.120970 0.215729 0.479734 -0.662313 -0.042690 1 0 0 0 0 0 1 367059
-0.002316 -0.000702 0.120970 0.215868 0.480080 -0.662800 -0.042721 1 0 0 0 0 0 1 368059
-0.002297 -0.000707 0.120960 -0.044364 0.541197 -0.527899 -0.042753 1 0 0 0 0 0 1 369062
-0.002287 -0.000709 0.120956 0.049427 0.520379 -0.596806 -0.042784 1 0 0 0 0 0 1 370062
-0.002283 -0.000710 0.120955 0.118033 0.504743 -0.632785 -0.042814 1 0 0 0 0 0 1 371039
-0.002280 -0.000711 0.120955 0.154321 0.496490 -0.646827 -0.042846 1 0 0 0 0 0 1 372060
-0.002279 -0.000711 0.120955 0.172648 0.492449 -0.652157 -0.042878 1 0 0 0 0 0 1 373058
-0.002279 -0.000711 0.120954 0.181842 0.490585 -0.654346 -0.042909 1 0 0 0 0 0 1 374058
-0.002278 -0.000711 0.120954 0.186519 0.489818 -0.655418 -0.042940 1 0 0 0 0 0 1 375058
-0.002291 -0.000725 0.120944 0.363925 0.676646 -0.506835 -0.042971 1 0 0 0 0 0 1 376038
-0.002278 -0.000736 0.120930 0.043976 0.671553 -0.447298 -0.043003 1 0 0 0 0 0 1 377059
-0.002272 -0.000742 0.120925 0.092220 0.601469 -0.555408 -0.043034 1 0 0 0 0 0 1 378061
-0.002269 -0.000745 0.120923 0.136232 0.559512 -0.606335 -0.043065 1 0 0 0 0 0 1 379058
-0.002268 -0.000746 0.120923 0.159953 0.537907 -0.625703 -0.043096 1 0 0 0 0 0 1 380053
-0.002267 -0.000747 0.120923 0.171911 0.527150 -0.632901 -0.043128 1 0 0 0 0 0 1 381060
-0.002266 -0.000747 0.120923 0.177930 0.521935 -0.635734 -0.043159 1 0 0 0 0 0 1 382066
-0.002266 -0.000748 0.120922 0.181000 0.519511 -0.637022 -0.043190 1 0 0 0 0 0 1 383058
-0.002266 -0.000748 0.120922 0.182570 0.518471 -0.637767 -0.043221 1 0 0 0 0 0 1 384058
-0.002247 -0.000752 0.120913 -0.076877 0.578867 -0.502662 -0.043253 1 0 0 0 0 0 1 385059
-0.002238 -0.000754 0.120909 0.017071 0.557786 -0.571670 -0.043284 1 0 0 0 0 0 1 386057
-0.002233 -0.000756 0.120908 0.085734 0.542036 -0.607682 -0.043315 1 0 0 0 0 0 1 387057
-0.002231 -0.000756 0.120907 0.122031 0.533722 -0.621708 -0.043346 1 0 0 0 0 0 1 388041
-0.002230 -0.000756 0.120907 0.140354 0.529660 -0.627024 -0.043378 1 0 0 0 0 0 1 389059
-0.002229 -0.000757 0.120907 0.149562 0.527805 -0.629199 -0.043409 1 0 0 0 0 0 1 390056
-0.002229 -0.000757 0.120907 0.154196 0.527044 -0.630247 -0.043440 1 0 0 0 0 0 1 391059
-0.002228 -0.000757 0.120907 0.156559 0.526863 -0.630900 -0.043471 1 0 0 0 0 0 1 392049
-0.002228 -0.000757 0.120907 0.157812 0.526960 -0.631435 -0.043503 1 0 0 0 0 0 1 393059
-0.002228 -0.000757 0.120907 0.158496 0.527206 -0.631929 -0.043535 1 0 0 0 0 0 1 394102
-0.002228 -0.000757 0.120907 0.158899 0.527519 -0.632403 -0.043567 1 0 0 0 0 0 1 395114
-0.002228 -0.000757 0.120907 0.159137 0.527862 -0.632849 -0.043598 1 0 0 0 0 0 1 396100
-0.002228 -0.000757 0.120907 0.159328 0.528238 -0.633313 -0.043629 1 0 0 0 0 0 1 397114
-0.002228 -0.000757 0.120907 0.159476 0.528582 -0.633760 -0.043660 1 0 0 0 0 0 1 398100
-0.002228 -0.000757 0.120907 0.159615 0.528969 -0.634220 -0.043692 1 0 0 0 0 0 1 399114
-0.002228 -0.000757 0.120907 0.159728 0.529341 -0.634665 -0.043722 1 0 0 0 0 0 1 400096
-0.002228 -0.000757 0.120907 0.159857 0.529724 -0.635134 -0.043754 1 0 0 0 0 0 1 401116
-0.002228 -0.000757 0.120907 0.159958 0.530097 -0.635573 -0.043785 1 0 0 0 0 0 1 402096
-0.002228 -0.000757 0.120907 0.160084 0.530479 -0.636040 -0.043817 1 0 0 0 0 0 1 403112
-0.002228 -0.000757 0.120907 0.160209 0.530849 -0.636474 -0.043848 1 0 0 0 0 0 1 404097
-0.002228 -0.000757 0.120907 0.160316 0.531236 -0.636947 -0.043879 1 0 0 0 0 0 1 405114
-0.002228 -0.000757 0.120907 0.160411 0.531575 -0.637352 -0.043908 1 0 0 0 0 0 1 406033
-0.002228 -0.000757 0.120907 0.160532 0.531961 -0.637818 -0.043939 1 0 0 0 0 0 1 407033
-0.002228 -0.000757 0.120907 0.160656 0.532352 -0.638269 -0.043971 1 0 0 0 0 0 1 408041
-0.002228 -0.000757 0.120907 0.160754 0.532711 -0.638712 -0.044002 1 0 0 0 0 0 1 409032
-0.002228 -0.000757 0.120907 0.160876 0.533100 -0.639182 -0.044033 1 0 0 0 0 0 1 410041
-0.002228 -0.000757 0.120907 0.160990 0.533475 -0.639633 -0.044064 1 0 0 0 0 0 1 411032
-0.002228 -0.000757 0.120907 0.161105 0.533857 -0.640071 -0.044096 1 0 0 0 0 0 1 412041
-0.002228 -0.000757 0.120907 0.161218 0.534232 -0.640537 -0.044127 1 0 0 0 0 0 1 413031
-0.002228 -0.000757 0.120907 0.161333 0.534614 -0.640998 -0.044158 1 0 0 0 0 0 1 414041
-0.002228 -0.000757 0.120907 0.161446 0.534989 -0.641428 -0.044189 1 0 0 0 0 0 1 415032
-0.002228 -0.000757 0.120907 0.161562 0.535370 -0.641902 -0.044221 1 0 0 0 0 0 1 416040
-0.002228 -0.000757 0.120907 0.161675 0.535746 -0.642354 -0.044252 1 0 0 0 0 0 1 417032
-0.002228 -0.000757 0.120907 0.161793 0.536115 -0.642805 -0.044283 1 0 0 0 0 0 1 418040
-0.002209 -0.000761 0.120897 -0.098603 0.597273 -0.507273 -0.044314 1 0 0 0 0 0 1 419034
-0.002200 -0.000763 0.120894 -0.005251 0.576603 -0.576273 -0.044346 1 0 0 0 0 0 1 420043
-0.002195 -0.000764 0.120893 0.063089 0.561060 -0.612277 -0.044377 1 0 0 0 0 0 1 421056
-0.002193 -0.000765 0.120892 0.099244 0.552841 -0.626299 -0.044408 1 0 0 0 0 0 1 422036
-0.002192 -0.000765 0.120892 0.117471 0.548833 -0.631610 -0.044440 1 0 0 0 0 0 1 423044
-0.002191 -0.000765 0.120892 0.126601 0.547002 -0.633760 -0.044470 1 0 0 0 0 0 1 424020
-0.002191 -0.000766 0.120892 0.131214 0.546280 -0.634815 -0.044502 1 0 0 0 0 0 1 425053
-0.002191 -0.000766 0.120892 0.133560 0.546098 -0.635459 -0.044534 1 0 0 0 0 0 1 426053
-0.002191 -0.000766 0.120892 0.134776 0.546208 -0.635981 -0.044565 1 0 0 0 0 0 1 427049
-0.002191 -0.000766 0.120892 0.135446 0.546441 -0.636453 -0.044596 1 0 0 0 0 0 1 428049
-0.002191 -0.000766 0.120892 0.135816 0.546753 -0.636904 -0.044627 1 0 0 0 0 0 1 429039
-0.002191 -0.000766 0.120892 0.136049 0.547106 -0.637359 -0.044659 1 0 0 0 0 0 1 430049
-0.002191 -0.000766 0.120892 0.136221 0.547482 -0.637811 -0.044690 1 0 0 0 0 0 1 431050
-0.002191 -0.000766 0.120892 0.136340 0.547838 -0.638250 -0.044721 1 0 0 0 0 0 1 432048
-0.002191 -0.000766 0.120892 0.136456 0.548225 -0.638695 -0.044752 1 0 0 0 0 0 1 433050
-0.002191 -0.000766 0.120892 0.136565 0.548606 -0.639148 -0.044784 1 0 0 0 0 0 1 434051
-0.002191 -0.000766 0.120892 0.136662 0.548989 -0.639595 -0.044815 1 0 0 0 0 0 1 435053
-0.002191 -0.000766 0.120892 0.136757 0.549372 -0.640041 -0.044846 1 0 0 0 0 0 1 436052
-0.002191 -0.000766 0.120892 0.136855 0.549741 -0.640479 -0.044877 1 0 0 0 0 0 1 437048
-0.002191 -0.000766 0.120892 0.136956 0.550144 -0.640924 -0.044909 1 0 0 0 0 0 1 438049
-0.002191 -0.000766 0.120892 0.137042 0.550515 -0.641371 -0.044939 1 0 0 0 0 0 1 439035
-0.002191 -0.000766 0.120892 0.137138 0.550902 -0.641823 -0.044971 1 0 0 0 0 0 1 440048
-0.002191 -0.000766 0.120892 0.137244 0.551282 -0.642256 -0.045002 1 0 0 0 0 0 1 441048
-0.002191 -0.000766 0.120892 0.137329 0.551668 -0.642714 -0.045034 1 0 0 0 0 0 1 442049
-0.002191 -0.000766 0.120892 0.137423 0.552050 -0.643161 -0.045065 1 0 0 0 0 0 1 443048
-0.002191 -0.000766 0.120892 0.137522 0.552422 -0.643601 -0.045096 1 0 0 0 0 0 1 444048
-0.002191 -0.000766 0.120892 0.137626 0.552811 -0.644058 -0.045127 1 0 0 0 0 0 1 445046
-0.002191 -0.000766 0.120892 0.137722 0.553195 -0.644487 -0.045159 1 0 0 0 0 0 1 446049
-0.002191 -0.000766 0.120892 0.137806 0.553580 -0.644943 -0.045190 1 0 0 0 0 0 1 447046
-0.002191 -0.000766 0.120892 0.137900 0.553964 -0.645391 -0.045221 1 0 0 0 0 0 1 448048
-0.002191 -0.000766 0.120892 0.138003 0.554356 -0.645830 -0.045252 1 0 0 0 0 0 1 449048
-0.002196 -0.000747 0.120882 0.211689 0.302135 -0.503798 -0.045283 1 0 0 0 0 0 1 450042
-0.002199 -0.000738 0.120878 0.186993 0.392053 -0.575931 -0.045315 1 0 0 0 0 0 1 451047
-0.002200 -0.000733 0.120877 0.167837 0.458451 -0.613562 -0.045346 1 0 0 0 0 0 1 452047
-0.002201 -0.000731 0.120876 0.157396 0.493853 -0.628207 -0.045377 1 0 0 0 0 0 1 453048
-0.002201 -0.000730 0.120876 0.152058 0.511920 -0.633730 -0.045408 1 0 0 0 0 0 1 454048
-0.002201 -0.000730 0.120876 0.149373 0.521120 -0.635951 -0.045440 1 0 0 0 0 0 1 455048
-0.002201 -0.000729 0.120876 0.148078 0.525907 -0.637012 -0.045471 1 0 0 0 0 0 1 456047
-0.002202 -0.000729 0.120876 0.147464 0.528487 -0.637661 -0.045502 1 0 0 0 0 0 1 457034
-0.002202 -0.000729 0.120876 0.147216 0.529954 -0.638182 -0.045534 1 0 0 0 0 0 1 458048
-0.002202 -0.000729 0.120876 0.147137 0.530867 -0.638652 -0.045565 1 0 0 0 0 0 1 459046
-0.002202 -0.000729 0.120876 0.147151 0.531510 -0.639093 -0.045596 1 0 0 0 0 0 1 460045
-0.002202 -0.000729 0.120876 0.147210 0.532005 -0.639533 -0.045627 1 0 0 0 0 0 1 461035
-0.002202 -0.000729 0.120876 0.147280 0.532443 -0.639984 -0.045658 1 0 0 0 0 0 1 462047
-0.002202 -0.000729 0.120876 0.147379 0.532844 -0.640410 -0.045690 1 0 0 0 0 0 1 463048
-0.002202 -0.000729 0.120876 0.147465 0.533225 -0.640846 -0.045721 1 0 0 0 0 0 1 464047
-0.002202 -0.000729 0.120876 0.147561 0.533603 -0.641291 -0.045752 1 0 0 0 0 0 1 465048
-0.002202 -0.000729 0.120876 0.147661 0.533968 -0.641729 -0.045784 1 0 0 0 0 0 1 466048
-0.002202 -0.000729 0.120876 0.147761 0.534332 -0.642167 -0.045815 1 0 0 0 0 0 1 467046
-0.002202 -0.000729 0.120876 0.147862 0.534696 -0.642605 -0.045846 1 0 0 0 0 0 1 468046
-0.002202 -0.000729 0.120876 0.147962 0.535061 -0.643043 -0.045877 1 0 0 0 0 0 1 469046
-0.002202 -0.000729 0.120876 0.148075 0.535423 -0.643488 -0.045909 1 0 0 0 0 0 1 470049
-0.002202 -0.000729 0.120876 0.148174 0.535798 -0.643913 -0.045940 1 0 0 0 0 0 1 471047
-0.002202 -0.000729 0.120876 0.148266 0.536154 -0.644355 -0.045971 1 0 0 0 0 0 1 472043
-0.002202 -0.000729 0.120876 0.148364 0.536513 -0.644789 -0.046002 1 0 0 0 0 0 1 473032
-0.002202 -0.000729 0.120876 0.148465 0.536878 -0.645227 -0.046033 1 0 0 0 0 0 1 474033
-0.002202 -0.000729 0.120876 0.148575 0.537253 -0.645661 -0.046064 1 0 0 0 0 0 1 475040
-0.002202 -0.000729 0.120876 0.148667 0.537607 -0.646101 -0.046095 1 0 0 0 0 0 1 476031
-0.002202 -0.000729 0.120876 0.148768 0.537973 -0.646544 -0.046127 1 0 0 0 0 0 1 477039
-0.002202 -0.000729 0.120876 0.148880 0.538332 -0.646985 -0.046158 1 0 0 0 0 0 1 478032
-0.002202 -0.000729 0.120876 0.148978 0.538707 -0.647410 -0.046189 1 0 0 0 0 0 1 479031
-0.002202 -0.000729 0.120876 0.149068 0.539079 -0.647864 -0.046221 1 0 0 0 0 0 1 480039
-0.002202 -0.000729 0.120876 0.149170 0.539429 -0.648293 -0.046252 1 0 0 0 0 0 1 481030
-0.002202 -0.000729 0.120876 0.149272 0.539796 -0.648734 -0.046283 1 0 0 0 0 0 1 482039
-0.002202 -0.000729 0.120876 0.149380 0.540166 -0.649162 -0.046314 1 0 0 0 0 0 1 483031
-0.002202 -0.000729 0.120876 0.149474 0.540525 -0.649609 -0.046346 1 0 0 0 0 0 1 484038
-0.002202 -0.000729 0.120876 0.149573 0.540886 -0.650044 -0.046377 1 0 0 0 0 0 1 485030
-0.002202 -0.000729 0.120876 0.149686 0.541248 -0.650489 -0.046408 1 0 0 0 0 0 1 486031
-0.002202 -0.000729 0.120876 0.149786 0.541627 -0.650918 -0.046439 1 0 0 0 0 0 1 487040
-0.002202 -0.000729 0.120876 0.149877 0.541980 -0.651357 -0.046470 1 0 0 0 0 0 1 488030
-0.002202 -0.000729 0.120876 0.149978 0.542347 -0.651800 -0.046502 1 0 0 0 0 0 1 489039
-0.002202 -0.000729 0.120876 0.150079 0.542712 -0.652239 -0.046533 1 0 0 0 0 0 1 490041
-0.002202 -0.000729 0.120876 0.150185 0.543099 -0.652680 -0.046565 1 0 0 0 0 0 1 491048
-0.002202 -0.000729 0.120876 0.150281 0.543444 -0.653115 -0.046596 1 0 0 0 0 0 1 492042
-0.002202 -0.000729 0.120876 0.150381 0.543808 -0.653556 -0.046627 1 0 0 0 0 0 1 493047
-0.002202 -0.000729 0.120876 0.150494 0.544168 -0.653999 -0.046658 1 0 0 0 0 0 1 494044
-0.002202 -0.000729 0.120876 0.150592 0.544542 -0.654422 -0.046689 1 0 0 0 0 0 1 495038
-0.002202 -0.000729 0.120876 0.150685 0.544902 -0.654869 -0.046721 1 0 0 0 0 0 1 496046
-0.002202 -0.000729 0.120876 0.150785 0.545267 -0.655309 -0.046752 1 0 0 0 0 0 1 497050
-0.002202 -0.000729 0.120876 0.150886 0.545631 -0.655747 -0.046784 1 0 0 0 0 0 1 498050
-0.002202 -0.000729 0.120876 0.150994 0.546003 -0.656177 -0.046815 1 0 0 0 0 0 1 499048
-0.002202 -0.000729 0.120876 0.151088 0.546361 -0.656622 -0.046846 1 0 0 0 0 0 1 500049
-0.002202 -0.000729 0.120876 0.151193 0.546721 -0.657059 -0.046876 1 0 0 0 0 0 1 501016
-0.002202 -0.000729 0.120876 0.151298 0.547098 -0.657493 -0.046909 1 0 0 0 0 0 1 502049
-0.002202 -0.000729 0.120876 0.151391 0.547453 -0.657935 -0.046940 1 0 0 0 0 0 1 503046
-0.002202 -0.000729 0.120876 0.151489 0.547811 -0.658366 -0.046970 1 0 0 0 0 0 1 504030
-0.002202 -0.000729 0.120876 0.151591 0.548181 -0.658812 -0.047002 1 0 0 0 0 0 1 505046
-0.002202 -0.000729 0.120876 0.151700 0.548555 -0.659244 -0.047034 1 0 0 0 0 0 1 506049
-0.002202 -0.000729 0.120876 0.151792 0.548906 -0.659681 -0.047064 1 0 0 0 0 0 1 507033
-0.002202 -0.000729 0.120876 0.151893 0.549274 -0.660125 -0.047096 1 0 0 0 0 0 1 508045
-0.002202 -0.000729 0.120876 0.151991 0.549629 -0.660551 -0.047126 1 0 0 0 0 0 1 509018
-0.002202 -0.000729 0.120876 0.152114 0.550007 -0.660998 -0.047158 1 0 0 0 0 0 1 510040
-0.002202 -0.000729 0.120876 0.152195 0.550357 -0.661426 -0.047189 1 0 0 0 0 0 1 511015
-0.002202 -0.000729 0.120876 0.152297 0.550731 -0.661877 -0.047221 1 0 0 0 0 0 1 512044
-0.002202 -0.000729 0.120876 0.152394 0.551108 -0.662322 -0.047252 1 0 0 0 0 0 1 513045
-0.002202 -0.000729 0.120876 0.152503 0.551461 -0.662735 -0.047283 1 0 0 0 0 0 1 514018
-0.002202 -0.000729 0.120876 0.152599 0.551827 -0.663191 -0.047315 1 0 0 0 0 0 1 515045
-0.002202 -0.000729 0.120876 0.152699 0.552190 -0.663629 -0.047346 1 0 0 0 0 0 1 516045
-0.002202 -0.000729 0.120876 0.152797 0.552544 -0.664054 -0.047376 1 0 0 0 0 0 1 517016
-0.002202 -0.000729 0.120876 0.152921 0.552925 -0.664505 -0.047408 1 0 0 0 0 0 1 518047
-0.002202 -0.000729 0.120876 0.153004 0.553284 -0.664943 -0.047440 1 0 0 0 0 0 1 519045
-0.002202 -0.000729 0.120876 0.153102 0.553644 -0.665377 -0.047471 1 0 0 0 0 0 1 520035
-0.002202 -0.000729 0.120876 0.153203 0.554011 -0.665818 -0.047502 1 0 0 0 0 0 1 521043
-0.002202 -0.000729 0.120876 0.153312 0.554385 -0.666250 -0.047533 1 0 0 0 0 0 1 522044
-0.002202 -0.000729 0.120876 0.153406 0.554742 -0.666694 -0.047565 1 0 0 0 0 0 1 523045
-0.002202 -0.000729 0.120876 0.153502 0.555116 -0.667139 -0.047596 1 0 0 0 0 0 1 524043
-0.002202 -0.000729 0.120876 0.153606 0.555471 -0.667572 -0.047627 1 0 0 0 0 0 1 525045
-0.002202 -0.000729 0.120876 0.153724 0.555831 -0.667997 -0.047658 1 0 0 0 0 0 1 526018
-0.002202 -0.000729 0.120876 0.153810 0.556200 -0.668447 -0.047690 1 0 0 0 0 0 1 527045
-0.002202 -0.000729 0.120876 0.153909 0.556564 -0.668886 -0.047721 1 0 0 0 0 0 1 528047
-0.002202 -0.000729 0.120876 0.154010 0.556930 -0.669326 -0.047752 1 0 0 0 0 0 1 529050
-0.002202 -0.000729 0.120876 0.154118 0.557301 -0.669754 -0.047783 1 0 0 0 0 0 1 530044
-0.002202 -0.000729 0.120876 0.154211 0.557653 -0.670193 -0.047814 1 0 0 0 0 0 1 531032
-0.002202 -0.000729 0.120876 0.154312 0.558020 -0.670636 -0.047846 1 0 0 0 0 0 1 532042
-0.002202 -0.000729 0.120876 0.154425 0.558382 -0.671081 -0.047877 1 0 0 0 0 0 1 533043
-0.002202 -0.000729 0.120876 0.154524 0.558760 -0.671509 -0.047909 1 0 0 0 0 0 1 534049
-0.002202 -0.000729 0.120876 0.154616 0.559115 -0.671951 -0.047940 1 0 0 0 0 0 1 535045
-0.002202 -0.000729 0.120876 0.154712 0.559491 -0.672396 -0.047971 1 0 0 0 0 0 1 536045
-0.002202 -0.000729 0.120876 0.154824 0.559853 -0.672821 -0.048002 1 0 0 0 0 0 1 537044
-0.002202 -0.000729 0.120876 0.154918 0.560211 -0.673266 -0.048033 1 0 0 0 0 0 1 538048
-0.002202 -0.000729 0.120876 0.155018 0.560573 -0.673703 -0.048065 1 0 0 0 0 0 1 539044
-0.002202 -0.000729 0.120876 0.155118 0.560937 -0.674142 -0.048096 1 0 0 0 0 0 1 540046
-0.002202 -0.000729 0.120876 0.155219 0.561301 -0.674580 -0.048127 1 0 0 0 0 0 1 541045
-0.002202 -0.000729 0.120876 0.155340 0.561672 -0.675018 -0.048158 1 0 0 0 0 0 1 542046
-0.002202 -0.000729 0.120876 0.155422 0.562029 -0.675453 -0.048189 1 0 0 0 0 0 1 543039
-0.002202 -0.000729 0.120876 0.155520 0.562389 -0.675887 -0.048220 1 0 0 0 0 0 1 544029
-0.002202 -0.000729 0.120876 0.155630 0.562765 -0.676322 -0.048252 1 0 0 0 0 0 1 545038
-0.002202 -0.000729 0.120876 0.155719 0.563130 -0.676768 -0.048283 1 0 0 0 0 0 1 546028
-0.002202 -0.000729 0.120876 0.155823 0.563487 -0.677205 -0.048314 1 0 0 0 0 0 1 547038
-0.002202 -0.000729 0.120876 0.155923 0.563847 -0.677639 -0.048345 1 0 0 0 0 0 1 548029
-0.002202 -0.000729 0.120876 0.156033 0.564224 -0.678074 -0.048377 1 0 0 0 0 0 1 549038
-0.002202 -0.000729 0.120876 0.156138 0.564574 -0.678520 -0.048408 1 0 0 0 0 0 1 550029
-0.002202 -0.000729 0.120876 0.156228 0.564943 -0.678957 -0.048439 1 0 0 0 0 0 1 551037
-0.002202 -0.000729 0.120876 0.156326 0.565304 -0.679391 -0.048470 1 0 0 0 0 0 1 552028
-0.002202 -0.000729 0.120876 0.156436 0.565680 -0.679825 -0.048502 1 0 0 0 0 0 1 553036
-0.002202 -0.000729 0.120876 0.156529 0.566034 -0.680266 -0.048533 1 0 0 0 0 0 1 554028
-0.002202 -0.000729 0.120876 0.156629 0.566401 -0.680708 -0.048564 1 0 0 0 0 0 1 555036
-0.002202 -0.000729 0.120876 0.156729 0.566762 -0.681142 -0.048595 1 0 0 0 0 0 1 556028
-0.002202 -0.000729 0.120876 0.156851 0.567136 -0.681584 -0.048627 1 0 0 0 0 0 1 557037
-0.002202 -0.000729 0.120876 0.156929 0.567502 -0.682023 -0.048658 1 0 0 0 0 0 1 558023
-0.002202 -0.000729 0.120876 0.157033 0.567860 -0.682461 -0.048689 1 0 0 0 0 0 1 559036
-0.002202 -0.000729 0.120876 0.157132 0.568220 -0.682894 -0.048720 1 0 0 0 0 0 1 560027
-0.002202 -0.000729 0.120876 0.157243 0.568601 -0.683335 -0.048752 1 0 0 0 0 0 1 561048
-0.002202 -0.000729 0.120876 0.157336 0.568955 -0.683775 -0.048783 1 0 0 0 0 0 1 562040
-0.002202 -0.000729 0.120876 0.157435 0.569315 -0.684210 -0.048814 1 0 0 0 0 0 1 563032
-0.002202 -0.000729 0.120876 0.157536 0.569681 -0.684650 -0.048846 1 0 0 0 0 0 1 564036
-0.002202 -0.000729 0.120876 0.157658 0.570054 -0.685091 -0.048877 1 0 0 0 0 0 1 565043
-0.002202 -0.000729 0.120876 0.157739 0.570406 -0.685520 -0.048908 1 0 0 0 0 0 1 566023
-0.002202 -0.000729 0.120876 0.157840 0.570778 -0.685969 -0.048940 1 0 0 0 0 0 1 567046
-0.002202 -0.000729 0.120876 0.157941 0.571142 -0.686407 -0.048971 1 0 0 0 0 0 1 568047
-0.002202 -0.000729 0.120876 0.158046 0.571504 -0.686824 -0.049001 1 0 0 0 0 0 1 569015
-0.002202 -0.000729 0.120876 0.158140 0.571884 -0.687288 -0.049033 1 0 0 0 0 0 1 570046
-0.002202 -0.000729 0.120876 0.158243 0.572237 -0.687721 -0.049065 1 0 0 0 0 0 1 571046
-0.002202 -0.000729 0.120876 0.158343 0.572600 -0.688158 -0.049096 1 0 0 0 0 0 1 572045
-0.002202 -0.000729 0.120876 0.158452 0.572973 -0.688589 -0.049127 1 0 0 0 0 0 1 573045
-0.002202 -0.000729 0.120876 0.158557 0.573325 -0.689037 -0.049158 1 0 0 0 0 0 1 574039
-0.002202 -0.000729 0.120876 0.158646 0.573688 -0.689467 -0.049189 1 0 0 0 0 0 1 575032
-0.002202 -0.000729 0.120876 0.158753 0.574057 -0.689892 -0.049220 1 0 0 0 0 0 1 576018
-0.002202 -0.000729 0.120876 0.158849 0.574424 -0.690349 -0.049252 1 0 0 0 0 0 1 577048
-0.002202 -0.000729 0.120876 0.158949 0.574787 -0.690787 -0.049283 1 0 0 0 0 0 1 578047
-0.002202 -0.000729 0.120876 0.159049 0.575150 -0.691223 -0.049315 1 0 0 0 0 0 1 579043
-0.002202 -0.000729 0.120876 0.159150 0.575515 -0.691661 -0.049346 1 0 0 0 0 0 1 580043
-0.002202 -0.000729 0.120876 0.159266 0.575893 -0.692101 -0.049377 1 0 0 0 0 0 1 581032
-0.002202 -0.000729 0.120876 0.159353 0.576246 -0.692539 -0.049408 1 0 0 0 0 0 1 582044
-0.002202 -0.000729 0.120876 0.159453 0.576609 -0.692976 -0.049440 1 0 0 0 0 0 1 583044
-0.002202 -0.000729 0.120876 0.159561 0.576981 -0.693406 -0.049471 1 0 0 0 0 0 1 584042
-0.002202 -0.000729 0.120876 0.159655 0.577339 -0.693851 -0.049502 1 0 0 0 0 0 1 585044
-0.002202 -0.000729 0.120876 0.159755 0.577703 -0.694290 -0.049533 1 0 0 0 0 0 1 586045
-0.002202 -0.000729 0.120876 0.159855 0.578066 -0.694728 -0.049565 1 0 0 0 0 0 1 587043
-0.002202 -0.000729 0.120876 0.159964 0.578439 -0.695159 -0.049596 1 0 0 0 0 0 1 588043
-0.002202 -0.000729 0.120876 0.160070 0.578793 -0.695609 -0.049627 1 0 0 0 0 0 1 589043
-0.002202 -0.000729 0.120876 0.160160 0.579160 -0.696044 -0.049658 1 0 0 0 0 0 1 590046
-0.002202 -0.000729 0.120876 0.160258 0.579520 -0.696476 -0.049689 1 0 0 0 0 0 1 591034
-0.002202 -0.000729 0.120876 0.160367 0.579896 -0.696910 -0.049721 1 0 0 0 0 0 1 592042
-0.002202 -0.000729 0.120876 0.160458 0.580266 -0.697361 -0.049752 1 0 0 0 0 0 1 593043
-0.002202 -0.000729 0.120876 0.160561 0.580620 -0.697796 -0.049783 1 0 0 0 0 0 1 594046
-0.002202 -0.000729 0.120876 0.160661 0.580983 -0.698232 -0.049815 1 0 0 0 0 0 1 595044
-0.002202 -0.000729 0.120876 0.160770 0.581355 -0.698663 -0.049846 1 0 0 0 0 0 1 596043
-0.002202 -0.000729 0.120876 0.160876 0.581709 -0.699113 -0.049877 1 0 0 0 0 0 1 597043
-0.002202 -0.000729 0.120876 0.160965 0.582075 -0.699546 -0.049908 1 0 0 0 0 0 1 598042
-0.002202 -0.000729 0.120876 0.161065 0.582440 -0.699984 -0.049940 1 0 0 0 0 0 1 599043
-0.002207 -0.000711 0.120866 0.235125 0.328983 -0.557030 -0.049971 1 0 0 0 0 0 1 600042
-0.002210 -0.000701 0.120862 0.210649 0.418112 -0.628954 -0.050002 1 0 0 0 0 0 1 601044
-0.002211 -0.000697 0.120861 0.191644 0.484127 -0.666513 -0.050033 1 0 0 0 0 0 1 602044
-0.002212 -0.000695 0.120860 0.181252 0.519321 -0.681139 -0.050065 1 0 0 0 0 0 1 603053
-0.002212 -0.000693 0.120860 0.175939 0.537270 -0.686641 -0.050096 1 0 0 0 0 0 1 604058
-0.002212 -0.000693 0.120860 0.173277 0.546422 -0.688851 -0.050127 1 0 0 0 0 0 1 605051
-0.002212 -0.000693 0.120860 0.171995 0.551171 -0.689906 -0.050159 1 0 0 0 0 0 1 606053
-0.002213 -0.000692 0.120860 0.171395 0.553715 -0.690548 -0.050190 1 0 0 0 0 0 1 607055
-0.002213 -0.000692 0.120860 0.171150 0.555162 -0.691058 -0.050221 1 0 0 0 0 0 1 608049
-0.002213 -0.000692 0.120860 0.171081 0.556045 -0.691517 -0.050252 1 0 0 0 0 0 1 609052
-0.002213 -0.000692 0.120860 0.171098 0.556679 -0.691956 -0.050284 1 0 0 0 0 0 1 610053
-0.002213 -0.000692 0.120860 0.171166 0.557147 -0.692386 -0.050315 1 0 0 0 0 0 1 611051
-0.002213 -0.000692 0.120860 0.171241 0.557561 -0.692823 -0.050346 1 0 0 0 0 0 1 612051
-0.002213 -0.000692 0.120860 0.171343 0.557955 -0.693247 -0.050377 1 0 0 0 0 0 1 613051
-0.002213 -0.000692 0.120860 0.171446 0.558316 -0.693683 -0.050409 1 0 0 0 0 0 1 614051
-0.002213 -0.000692 0.120860 0.171538 0.558662 -0.694102 -0.050439 1 0 0 0 0 0 1 615039
-0.002213 -0.000692 0.120860 0.171645 0.559012 -0.694536 -0.050471 1 0 0 0 0 0 1 616050
-0.002213 -0.000692 0.120860 0.171751 0.559360 -0.694968 -0.050502 1 0 0 0 0 0 1 617055
-0.002213 -0.000692 0.120860 0.171852 0.559712 -0.695399 -0.050533 1 0 0 0 0 0 1 618040
-0.002213 -0.000692 0.120860 0.171962 0.560051 -0.695827 -0.050565 1 0 0 0 0 0 1 619049
-0.002213 -0.000692 0.120860 0.172064 0.560404 -0.696258 -0.050596 1 0 0 0 0 0 1 620039
-0.002213 -0.000692 0.120860 0.172174 0.560743 -0.696687 -0.050627 1 0 0 0 0 0 1 621049
-0.002213 -0.000692 0.120860 0.172283 0.561100 -0.697106 -0.050658 1 0 0 0 0 0 1 622026
-0.002213 -0.000692 0.120860 0.172399 0.561428 -0.697546 -0.050689 1 0 0 0 0 0 1 623034
-0.002213 -0.000692 0.120860 0.172490 0.561786 -0.697977 -0.050721 1 0 0 0 0 0 1 624034
-0.002213 -0.000692 0.120860 0.172606 0.562128 -0.698390 -0.050752 1 0 0 0 0 0 1 625025
-0.002213 -0.000692 0.120860 0.172703 0.562480 -0.698836 -0.050783 1 0 0 0 0 0 1 626034
-0.002213 -0.000692 0.120860 0.172810 0.562811 -0.699256 -0.050814 1 0 0 0 0 0 1 627025
-0.002213 -0.000692 0.120860 0.172914 0.563171 -0.699696 -0.050846 1 0 0 0 0 0 1 628034
-0.002213 -0.000692 0.120860 0.173030 0.563512 -0.700110 -0.050877 1 0 0 0 0 0 1 629025
-0.002213 -0.000692 0.120860 0.173140 0.563861 -0.700562 -0.050908 1 0 0 0 0 0 1 630034
-0.002213 -0.000692 0.120860 0.173237 0.564195 -0.700977 -0.050939 1 0 0 0 0 0 1 631024
-0.002213 -0.000692 0.120860 0.173340 0.564555 -0.701417 -0.050971 1 0 0 0 0 0 1 632034
-0.002213 -0.000692 0.120860 0.173456 0.564897 -0.701830 -0.051002 1 0 0 0 0 0 1 633025
-0.002213 -0.000692 0.120860 0.173553 0.565249 -0.702276 -0.051033 1 0 0 0 0 0 1 634035
-0.002213 -0.000692 0.120860 0.173662 0.565585 -0.702703 -0.051064 1 0 0 0 0 0 1 635039
-0.002213 -0.000692 0.120860 0.173764 0.565940 -0.703136 -0.051096 1 0 0 0 0 0 1 636033
-0.002213 -0.000692 0.120860 0.173883 0.566290 -0.703561 -0.051127 1 0 0 0 0 0 1 637050
-0.002213 -0.000692 0.120860 0.173987 0.566622 -0.703992 -0.051157 1 0 0 0 0 0 1 638010
-0.002213 -0.000692 0.120860 0.174088 0.566969 -0.704423 -0.051189 1 0 0 0 0 0 1 639037
-0.002213 -0.000692 0.120860 0.174191 0.567327 -0.704860 -0.051221 1 0 0 0 0 0 1 640041
-0.002213 -0.000692 0.120860 0.174308 0.567671 -0.705277 -0.051252 1 0 0 0 0 0 1 641040
-0.002213 -0.000692 0.120860 0.174404 0.568020 -0.705719 -0.051283 1 0 0 0 0 0 1 642040
-0.002213 -0.000692 0.120860 0.174506 0.568356 -0.706138 -0.051314 1 0 0 0 0 0 1 643011
-0.002194 -0.000697 0.120850 -0.087914 0.629975 -0.569457 -0.051345 1 0 0 0 0 0 1 644012
-0.002184 -0.000699 0.120847 0.004331 0.609499 -0.638054 -0.051377 1 0 0 0 0 0 1 645031
-0.002179 -0.000700 0.120845 0.072104 0.594055 -0.673909 -0.051408 1 0 0 0 0 0 1 646045
-0.002177 -0.000701 0.120845 0.107976 0.585876 -0.687870 -0.051440 1 0 0 0 0 0 1 647042
-0.002189 -0.000715 0.120834 0.302831 0.770706 -0.542617 -0.051471 1 0 0 0 0 0 1 648041
-0.002195 -0.000722 0.120830 0.251845 0.703879 -0.619571 -0.051502 1 0 0 0 0 0 1 649041
-0.002203 -0.000707 0.120818 0.284921 0.400287 -0.515785 -0.051534 1 0 0 0 0 0 1 650051
-0.002207 -0.000699 0.120814 0.238174 0.462557 -0.602677 -0.051565 1 0 0 0 0 0 1 651045
-0.002209 -0.000696 0.120813 0.207752 0.514911 -0.645564 -0.051596 1 0 0 0 0 0 1 652046
-0.002211 -0.000694 0.120812 0.191607 0.543264 -0.662035 -0.051627 1 0 0 0 0 0 1 653041
-0.002211 -0.000693 0.120812 0.183408 0.557770 -0.668161 -0.051658 1 0 0 0 0 0 1 654044
-0.002211 -0.000692 0.120812 0.179297 0.565191 -0.670578 -0.051689 1 0 0 0 0 0 1 655030
-0.002211 -0.000692 0.120812 0.177268 0.569078 -0.671684 -0.051720 1 0 0 0 0 0 1 656011
-0.002212 -0.000692 0.120812 0.176313 0.571200 -0.672332 -0.051752 1 0 0 0 0 0 1 657039
-0.002212 -0.000692 0.120812 0.175889 0.572424 -0.672831 -0.051783 1 0 0 0 0 0 1 658045
-0.002212 -0.000692 0.120812 0.175730 0.573222 -0.673272 -0.051815 1 0 0 0 0 0 1 659040
-0.002212 -0.000692 0.120812 0.175687 0.573779 -0.673690 -0.051846 1 0 0 0 0 0 1 660039
-0.002212 -0.000692 0.120812 0.175731 0.574236 -0.674099 -0.051877 1 0 0 0 0 0 1 661041
-0.002212 -0.000692 0.120812 0.175795 0.574641 -0.674499 -0.051908 1 0 0 0 0 0 1 662040
-0.002212 -0.000692 0.120812 0.175902 0.575011 -0.674904 -0.051940 1 0 0 0 0 0 1 663041
-0.002212 -0.000692 0.120812 0.175991 0.575362 -0.675298 -0.051970 1 0 0 0 0 0 1 664010
-0.002212 -0.000692 0.120812 0.176088 0.575725 -0.675732 -0.052002 1 0 0 0 0 0 1 665046
-0.002212 -0.000692 0.120812 0.176200 0.576078 -0.676131 -0.052033 1 0 0 0 0 0 1 666043
-0.002212 -0.000692 0.120812 0.176298 0.576415 -0.676522 -0.052064 1 0 0 0 0 0 1 667039
-0.002212 -0.000692 0.120812 0.176412 0.576770 -0.676941 -0.052096 1 0 0 0 0 0 1 668042
-0.002212 -0.000692 0.120812 0.176515 0.577106 -0.677335 -0.052126 1 0 0 0 0 0 1 669010
-0.002212 -0.000692 0.120812 0.176610 0.577455 -0.677736 -0.052157 1 0 0 0 0 0 1 670012
-0.002212 -0.000692 0.120812 0.176721 0.577799 -0.678166 -0.052189 1 0 0 0 0 0 1 671039
-0.002212 -0.000692 0.120812 0.176820 0.578145 -0.678548 -0.052220 1 0 0 0 0 0 1 672010
-0.002212 -0.000692 0.120812 0.176940 0.578500 -0.678971 -0.052252 1 0 0 0 0 0 1 673039
-0.002212 -0.000692 0.120812 0.177036 0.578850 -0.679373 -0.052283 1 0 0 0 0 0 1 674043
-0.002212 -0.000692 0.120812 0.177152 0.579192 -0.679783 -0.052315 1 0 0 0 0 0 1 675040
-0.002212 -0.000692 0.120812 0.177246 0.579537 -0.680179 -0.052345 1 0 0 0 0 0 1 676029
-0.002212 -0.000692 0.120812 0.177355 0.579874 -0.680600 -0.052377 1 0 0 0 0 0 1 677035
-0.002212 -0.000692 0.120812 0.177457 0.580232 -0.680997 -0.052408 1 0 0 0 0 0 1 678040
-0.002212 -0.000692 0.120812 0.177575 0.580577 -0.681408 -0.052440 1 0 0 0 0 0 1 679041
-0.002212 -0.000692 0.120812 0.177682 0.580923 -0.681815 -0.052471 1 0 0 0 0 0 1 680041
-0.002212 -0.000692 0.120812 0.177776 0.581271 -0.682214 -0.052502 1 0 0 0 0 0 1 681039
-0.002212 -0.000692 0.120812 0.177880 0.581617 -0.682619 -0.052533 1 0 0 0 0 0 1 682038
-0.002212 -0.000692 0.120812 0.177990 0.581952 -0.683038 -0.052564 1 0 0 0 0 0 1 683039
-0.002212 -0.000692 0.120812 0.178108 0.582293 -0.683432 -0.052596 1 0 0 0 0 0 1 684038
-0.002212 -0.000692 0.120812 0.178200 0.582653 -0.683838 -0.052627 1 0 0 0 0 0 1 685040
-0.002212 -0.000692 0.120812 0.178316 0.582998 -0.684250 -0.052658 1 0 0 0 0 0 1 686041
-0.002212 -0.000692 0.120812 0.178423 0.583344 -0.684657 -0.052690 1 0 0 0 0 0 1 687041
-0.002212 -0.000692 0.120812 0.178516 0.583688 -0.685051 -0.052720 1 0 0 0 0 0 1 688027
-0.002212 -0.000692 0.120812 0.178625 0.584025 -0.685472 -0.052752 1 0 0 0 0 0 1 689033
-0.002212 -0.000692 0.120812 0.178726 0.584378 -0.685863 -0.052783 1 0 0 0 0 0 1 690025
-0.002212 -0.000692 0.120812 0.178844 0.584724 -0.686277 -0.052814 1 0 0 0 0 0 1 691030
-0.002212 -0.000692 0.120812 0.178939 0.585074 -0.686678 -0.052846 1 0 0 0 0 0 1 692032
-0.002212 -0.000692 0.120812 0.179055 0.585414 -0.687086 -0.052876 1 0 0 0 0 0 1 693023
-0.002212 -0.000692 0.120812 0.179151 0.585766 -0.687489 -0.052908 1 0 0 0 0 0 1 694031
-0.002212 -0.000692 0.120812 0.179258 0.586098 -0.687905 -0.052939 1 0 0 0 0 0 1 695023
-0.002212 -0.000692 0.120812 0.179361 0.586456 -0.688302 -0.052970 1 0 0 0 0 0 1 696030
-0.002212 -0.000692 0.120812 0.179478 0.586798 -0.688710 -0.053001 1 0 0 0 0 0 1 697023
-0.002212 -0.000692 0.120812 0.179576 0.587135 -0.689104 -0.053033 1 0 0 0 0 0 1 698024
-0.002212 -0.000692 0.120812 0.179691 0.587491 -0.689524 -0.053064 1 0 0 0 0 0 1 699030
-0.002212 -0.000692 0.120812 0.179797 0.587835 -0.689928 -0.053095 1 0 0 0 0 0 1 700022
-0.002212 -0.000692 0.120812 0.179884 0.588178 -0.690338 -0.053127 1 0 0 0 0 0 1 701030
-0.002212 -0.000692 0.120812 0.180007 0.588529 -0.690744 -0.053158 1 0 0 0 0 0 1 702031
-0.002212 -0.000692 0.120812 0.180102 0.588876 -0.691140 -0.053189 1 0 0 0 0 0 1 703022
-0.002212 -0.000692 0.120812 0.180220 0.589222 -0.691555 -0.053220 1 0 0 0 0 0 1 704030
-0.002212 -0.000692 0.120812 0.180314 0.589568 -0.691952 -0.053251 1 0 0 0 0 0 1 705021
-0.002212 -0.000692 0.120812 0.180431 0.589914 -0.692367 -0.053283 1 0 0 0 0 0 1 706029
-0.002212 -0.000692 0.120812 0.180531 0.590253 -0.692783 -0.053314 1 0 0 0 0 0 1 707035
-0.002212 -0.000692 0.120812 0.180633 0.590613 -0.693181 -0.053346 1 0 0 0 0 0 1 708045
-0.002212 -0.000692 0.120812 0.180749 0.590954 -0.693588 -0.053377 1 0 0 0 0 0 1 709035
-0.002212 -0.000692 0.120812 0.180844 0.591303 -0.693988 -0.053408 1 0 0 0 0 0 1 710035
-0.002212 -0.000692 0.120812 0.180961 0.591644 -0.694398 -0.053439 1 0 0 0 0 0 1 711030
-0.002212 -0.000692 0.120812 0.181056 0.591994 -0.694799 -0.053471 1 0 0 0 0 0 1 712033
-0.002212 -0.000692 0.120812 0.181161 0.592344 -0.695209 -0.053502 1 0 0 0 0 0 1 713043
-0.002212 -0.000692 0.120812 0.181270 0.592678 -0.695627 -0.053533 1 0 0 0 0 0 1 714041
-0.002212 -0.000692 0.120812 0.181388 0.593019 -0.696021 -0.053565 1 0 0 0 0 0 1 715041
-0.002212 -0.000692 0.120812 0.181480 0.593379 -0.696426 -0.053596 1 0 0 0 0 0 1 716041
-0.002212 -0.000692 0.120812 0.181593 0.593712 -0.696825 -0.053626 1 0 0 0 0 0 1 717008
-0.002212 -0.000692 0.120812 0.181704 0.594070 -0.697245 -0.053658 1 0 0 0 0 0 1 718041
-0.002212 -0.000692 0.120812 0.181789 0.594409 -0.697651 -0.053689 1 0 0 0 0 0 1 719038
-0.002212 -0.000692 0.120812 0.181912 0.594758 -0.698054 -0.053721 1 0 0 0 0 0 1 720032
-0.002212 -0.000692 0.120812 0.182006 0.595101 -0.698447 -0.053751 1 0 0 0 0 0 1 721015
-0.002212 -0.000692 0.120812 0.182126 0.595454 -0.698869 -0.053783 1 0 0 0 0 0 1 722042
-0.002212 -0.000692 0.120812 0.182221 0.595802 -0.699269 -0.053815 1 0 0 0 0 0 1 723041
-0.002212 -0.000692 0.120812 0.182334 0.596135 -0.699668 -0.053845 1 0 0 0 0 0 1 724009
-0.002212 -0.000692 0.120812 0.182432 0.596494 -0.700081 -0.053877 1 0 0 0 0 0 1 725039
-0.002212 -0.000692 0.120812 0.182540 0.596828 -0.700498 -0.053908 1 0 0 0 0 0 1 726036
-0.002212 -0.000692 0.120812 0.182642 0.597185 -0.700893 -0.053939 1 0 0 0 0 0 1 727038
-0.002212 -0.000692 0.120812 0.182760 0.597529 -0.701305 -0.053971 1 0 0 0 0 0 1 728039
-0.002217 -0.000674 0.120802 0.257085 0.343087 -0.557510 -0.054002 1 0 0 0 0 0 1 729039
-0.002220 -0.000664 0.120798 0.232821 0.431523 -0.629245 -0.054033 1 0 0 0 0 0 1 730040
-0.002221 -0.000660 0.120797 0.213925 0.497154 -0.666736 -0.054064 1 0 0 0 0 0 1 731038
-0.002222 -0.000658 0.120796 0.203600 0.532156 -0.681292 -0.054096 1 0 0 0 0 0 1 732037
-0.002222 -0.000656 0.120796 0.198317 0.550010 -0.686764 -0.054127 1 0 0 0 0 0 1 733038
-0.002222 -0.000656 0.120796 0.195687 0.559101 -0.688934 -0.054158 1 0 0 0 0 0 1 734038
-0.002223 -0.000656 0.120796 0.194401 0.563791 -0.689950 -0.054189 1 0 0 0 0 0 1 735038
-0.002223 -0.000655 0.120796 0.193815 0.566308 -0.690567 -0.054220 1 0 0 0 0 0 1 736027
-0.002223 -0.000655 0.120796 0.193583 0.567726 -0.691050 -0.054252 1 0 0 0 0 0 1 737041
-0.002223 -0.000655 0.120796 0.193512 0.568608 -0.691468 -0.054283 1 0 0 0 0 0 1 738040
-0.002223 -0.000655 0.120796 0.193525 0.569215 -0.691880 -0.054314 1 0 0 0 0 0 1 739037
-0.002204 -0.000660 0.120786 -0.069738 0.631174 -0.554742 -0.054346 1 0 0 0 0 0 1 740038
-0.002194 -0.000662 0.120783 0.022000 0.610824 -0.623133 -0.054377 1 0 0 0 0 0 1 741025
-0.002190 -0.000663 0.120782 0.089524 0.595429 -0.658873 -0.054408 1 0 0 0 0 0 1 742038
-0.002187 -0.000664 0.120781 0.125264 0.587340 -0.672818 -0.054443 1 0 0 0 0 0 1 743164
-0.002186 -0.000664 0.120781 0.143280 0.583297 -0.677986 -0.054471 1 0 0 0 0 0 1 744036
-0.002185 -0.000664 0.120781 0.152319 0.581459 -0.680074 -0.054502 1 0 0 0 0 0 1 745036
-0.002185 -0.000664 0.120781 0.156877 0.580689 -0.681052 -0.054533 1 0 0 0 0 0 1 746036
-0.002185 -0.000664 0.120781 0.159195 0.580459 -0.681655 -0.054564 1 0 0 0 0 0 1 747024
-0.002185 -0.000664 0.120781 0.160384 0.580528 -0.682122 -0.054596 1 0 0 0 0 0 1 748034
-0.002185 -0.000664 0.120781 0.161041 0.580726 -0.682527 -0.054627 1 0 0 0 0 0 1 749037
-0.002185 -0.000664 0.120781 0.161409 0.580982 -0.682939 -0.054658 1 0 0 0 0 0 1 750039
-0.002185 -0.000664 0.120781 0.161648 0.581277 -0.683322 -0.054689 1 0 0 0 0 0 1 751038
-0.002185 -0.000664 0.120781 0.161797 0.581595 -0.683716 -0.054721 1 0 0 0 0 0 1 752036
-0.002185 -0.000664 0.120781 0.161928 0.581918 -0.684107 -0.054752 1 0 0 0 0 0 1 753039
-0.002185 -0.000664 0.120781 0.162035 0.582247 -0.684503 -0.054783 1 0 0 0 0 0 1 754039
-0.002185 -0.000664 0.120781 0.162148 0.582584 -0.684893 -0.054814 1 0 0 0 0 0 1 755036
-0.002185 -0.000664 0.120781 0.162246 0.582905 -0.685277 -0.054846 1 0 0 0 0 0 1 756036
-0.002185 -0.000664 0.120781 0.162336 0.583249 -0.685675 -0.054877 1 0 0 0 0 0 1 757040
-0.002185 -0.000664 0.120781 0.162430 0.583568 -0.686056 -0.054908 1 0 0 0 0 0 1 758031
-0.002185 -0.000664 0.120781 0.162523 0.583897 -0.686443 -0.054939 1 0 0 0 0 0 1 759025
-0.002185 -0.000664 0.120781 0.162613 0.584243 -0.686842 -0.054970 1 0 0 0 0 0 1 760031
-0.002185 -0.000664 0.120781 0.162699 0.584553 -0.687230 -0.055001 1 0 0 0 0 0 1 761021
-0.002185 -0.000664 0.120781 0.162806 0.584918 -0.687645 -0.055035 1 0 0 0 0 0 1 762101
-0.002185 -0.000664 0.120781 0.162889 0.585236 -0.688010 -0.055064 1 0 0 0 0 0 1 763021
-0.002185 -0.000664 0.120781 0.162985 0.585560 -0.688398 -0.055095 1 0 0 0 0 0 1 764029
-0.002185 -0.000664 0.120781 0.163077 0.585889 -0.688784 -0.055126 1 0 0 0 0 0 1 765021
-0.002185 -0.000664 0.120781 0.163167 0.586235 -0.689184 -0.055158 1 0 0 0 0 0 1 766029
-0.002185 -0.000664 0.120781 0.163265 0.586587 -0.689622 -0.055193 1 0 0 0 0 0 1 767146
-0.002185 -0.000664 0.120781 0.163351 0.586898 -0.689966 -0.055220 1 0 0 0 0 0 1 768029
-0.002185 -0.000664 0.120781 0.163458 0.587260 -0.690396 -0.055255 1 0 0 0 0 0 1 769146
-0.002185 -0.000664 0.120781 0.163552 0.587593 -0.690789 -0.055287 1 0 0 0 0 0 1 770154
-0.002185 -0.000664 0.120781 0.163640 0.587935 -0.691182 -0.055318 1 0 0 0 0 0 1 771146
-0.002185 -0.000664 0.120781 0.163737 0.588259 -0.691570 -0.055349 1 0 0 0 0 0 1 772154
-0.002185 -0.000664 0.120781 0.163820 0.588578 -0.691963 -0.055380 1 0 0 0 0 0 1 773145
-0.002185 -0.000664 0.120781 0.163906 0.588891 -0.692309 -0.055408 1 0 0 0 0 0 1 774030
-0.002185 -0.000664 0.120781 0.164014 0.589255 -0.692742 -0.055443 1 0 0 0 0 0 1 775154
-0.002166 -0.000669 0.120771 -0.099446 0.651130 -0.555281 -0.055474 1 0 0 0 0 0 1 776146
-0.002157 -0.000671 0.120768 -0.007953 0.630744 -0.623634 -0.055502 1 0 0 0 0 0 1 777038
-0.002152 -0.000672 0.120766 0.059460 0.615390 -0.659420 -0.055537 1 0 0 0 0 0 1 778162
-0.002150 -0.000673 0.120766 0.095107 0.607255 -0.673317 -0.055568 1 0 0 0 0 0 1 779156
-0.002148 -0.000673 0.120766 0.113098 0.603262 -0.678521 -0.055599 1 0 0 0 0 0 1 780155
-0.002148 -0.000673 0.120766 0.122121 0.601419 -0.680606 -0.055631 1 0 0 0 0 0 1 781162
-0.002153 -0.000655 0.120755 0.201007 0.345506 -0.537095 -0.055662 1 0 0 0 0 0 1 782157
-0.002155 -0.000646 0.120752 0.178995 0.433085 -0.608947 -0.055693 1 0 0 0 0 0 1 783167
-0.002157 -0.000641 0.120750 0.161203 0.498275 -0.646433 -0.055724 1 0 0 0 0 0 1 784133
-0.002157 -0.000639 0.120750 0.151420 0.533059 -0.660981 -0.055755 1 0 0 0 0 0 1 785132
-0.002158 -0.000638 0.120750 0.146395 0.550786 -0.666434 -0.055787 1 0 0 0 0 0 1 786164
-0.002158 -0.000637 0.120750 0.143873 0.559782 -0.668546 -0.055814 1 0 0 0 0 0 1 787034
-0.002158 -0.000637 0.120750 0.142652 0.564490 -0.669578 -0.055849 1 0 0 0 0 0 1 788141
-0.002158 -0.000637 0.120750 0.142063 0.566978 -0.670178 -0.055881 1 0 0 0 0 0 1 789161
-0.002158 -0.000637 0.120750 0.141807 0.568387 -0.670624 -0.055912 1 0 0 0 0 0 1 790162
-0.002158 -0.000637 0.120750 0.141728 0.569252 -0.671028 -0.055943 1 0 0 0 0 0 1 791155
-0.002158 -0.000637 0.120750 0.141716 0.569840 -0.671415 -0.055975 1 0 0 0 0 0 1 792161
-0.002158 -0.000637 0.120750 0.141753 0.570289 -0.671797 -0.056006 1 0 0 0 0 0 1 793159
-0.002158 -0.000637 0.120750 0.141813 0.570676 -0.672169 -0.056037 1 0 0 0 0 0 1 794169
-0.002158 -0.000637 0.120750 0.141879 0.571030 -0.672541 -0.056068 1 0 0 0 0 0 1 795161
-0.002158 -0.000637 0.120750 0.141962 0.571371 -0.672915 -0.056100 1 0 0 0 0 0 1 796161
-0.002158 -0.000637 0.120750 0.142030 0.571694 -0.673283 -0.056131 1 0 0 0 0 0 1 797160
-0.002158 -0.000637 0.120750 0.142117 0.572020 -0.673668 -0.056162 1 0 0 0 0 0 1 798157
-0.002158 -0.000637 0.120750 0.142174 0.572325 -0.674036 -0.056192 1 0 0 0 0 0 1 799131
-0.002158 -0.000637 0.120750 0.142265 0.572649 -0.674408 -0.056224 1 0 0 0 0 0 1 800160
-0.002158 -0.000637 0.120750 0.142354 0.572976 -0.674795 -0.056256 1 0 0 0 0 0 1 801161
-0.002158 -0.000637 0.120750 0.142422 0.573299 -0.675165 -0.056287 1 0 0 0 0 0 1 802163
-0.002158 -0.000637 0.120750 0.142512 0.573614 -0.675545 -0.056318 1 0 0 0 0 0 1 803161
-0.002158 -0.000637 0.120750 0.142583 0.573923 -0.675907 -0.056350 1 0 0 0 0 0 1 804160
-0.002158 -0.000637 0.120750 0.142662 0.574240 -0.676300 -0.056381 1 0 0 0 0 0 1 805159
-0.002158 -0.000637 0.120750 0.142737 0.574570 -0.676665 -0.056412 1 0 0 0 0 0 1 806162
-0.002158 -0.000637 0.120750 0.142815 0.574887 -0.677035 -0.056443 1 0 0 0 0 0 1 807152
-0.002158 -0.000637 0.120750 0.142897 0.575164 -0.677371 -0.056470 1 0 0 0 0 0 1 808032
-0.002158 -0.000637 0.120750 0.142979 0.575514 -0.677781 -0.056506 1 0 0 0 0 0 1 809160
-0.002158 -0.000637 0.120750 0.143066 0.575841 -0.678168 -0.056537 1 0 0 0 0 0 1 810161
-0.002158 -0.000637 0.120750 0.143126 0.576154 -0.678545 -0.056568 1 0 0 0 0 0 1 811160
-0.002163 -0.000618 0.120739 0.217618 0.321199 -0.534144 -0.056600 1 0 0 0 0 0 1 812160
-0.002166 -0.000609 0.120736 0.193449 0.409091 -0.605789 -0.056631 1 0 0 0 0 0 1 813160
-0.002149 -0.000609 0.120724 -0.089200 0.536084 -0.505155 -0.056662 1 0 0 0 0 0 1 814163
-0.002140 -0.000609 0.120721 -0.008339 0.550264 -0.587645 -0.056693 1 0 0 0 0 0 1 815161
-0.002136 -0.000609 0.120719 0.053568 0.552323 -0.628416 -0.056725 1 0 0 0 0 0 1 816161
-0.002134 -0.000609 0.120719 0.086421 0.552857 -0.643997 -0.056752 1 0 0 0 0 0 1 817026
-0.002132 -0.000609 0.120719 0.102999 0.553244 -0.649838 -0.056787 1 0 0 0 0 0 1 818150
-0.002132 -0.000609 0.120718 0.111286 0.553555 -0.652103 -0.056818 1 0 0 0 0 0 1 819156
-0.002132 -0.000609 0.120718 0.115457 0.553854 -0.653137 -0.056849 1 0 0 0 0 0 1 820160
-0.002132 -0.000609 0.120718 0.117561 0.554157 -0.653736 -0.056881 1 0 0 0 0 0 1 821162
-0.002131 -0.000609 0.120718 0.118646 0.554470 -0.654177 -0.056912 1 0 0 0 0 0 1 822162
-0.002131 -0.000609 0.120718 0.119225 0.554761 -0.654561 -0.056943 1 0 0 0 0 0 1 823154
-0.002131 -0.000609 0.120718 0.119542 0.555067 -0.654925 -0.056975 1 0 0 0 0 0 1 824161
-0.002131 -0.000609 0.120718 0.119742 0.555374 -0.655294 -0.057006 1 0 0 0 0 0 1 825159
-0.002131 -0.000609 0.120718 0.119872 0.555677 -0.655653 -0.057037 1 0 0 0 0 0 1 826161
-0.002131 -0.000609 0.120718 0.119965 0.555975 -0.656005 -0.057068 1 0 0 0 0 0 1 827161
-0.002131 -0.000609 0.120718 0.120041 0.556288 -0.656376 -0.057099 1 0 0 0 0 0 1 828160
-0.002131 -0.000609 0.120718 0.120108 0.556575 -0.656723 -0.057130 1 0 0 0 0 0 1 829141
-0.002144 -0.000623 0.120708 0.298104 0.746960 -0.505886 -0.057162 1 0 0 0 0 0 1 830153
-0.002151 -0.000629 0.120704 0.238701 0.682851 -0.580614 -0.057193 1 0 0 0 0 0 1 831145
-0.002154 -0.000633 0.120702 0.193515 0.634805 -0.619638 -0.057224 1 0 0 0 0 0 1 832152
-0.002156 -0.000635 0.120702 0.169166 0.609262 -0.634749 -0.057255 1 0 0 0 0 0 1 833144
-0.002156 -0.000635 0.120702 0.156782 0.596434 -0.640376 -0.057287 1 0 0 0 0 0 1 834154
-0.002162 -0.000618 0.120691 0.224974 0.334775 -0.497681 -0.057318 1 0 0 0 0 0 1 835144
-0.002165 -0.000609 0.120688 0.197697 0.419217 -0.569932 -0.057349 1 0 0 0 0 0 1 836151
-0.002167 -0.000604 0.120686 0.177265 0.482839 -0.607543 -0.057380 1 0 0 0 0 0 1 837143
-0.002167 -0.000602 0.120686 0.166171 0.516833 -0.622112 -0.057412 1 0 0 0 0 0 1 838152
-0.002168 -0.000601 0.120686 0.160487 0.534139 -0.627546 -0.057443 1 0 0 0 0 0 1 839142
-0.002168 -0.000600 0.120686 0.157655 0.542964 -0.629666 -0.057474 1 0 0 0 0 0 1 840151
-0.002168 -0.000600 0.120686 0.156240 0.547519 -0.630636 -0.057505 1 0 0 0 0 0 1 841143
-0.002168 -0.000600 0.120686 0.155586 0.549943 -0.631193 -0.057536 1 0 0 0 0 0 1 842143
-0.002168 -0.000600 0.120686 0.155309 0.551305 -0.631611 -0.057568 1 0 0 0 0 0 1 843152
-0.002168 -0.000600 0.120686 0.155195 0.552136 -0.631984 -0.057599 1 0 0 0 0 0 1 844143
-0.002168 -0.000600 0.120686 0.155184 0.552704 -0.632340 -0.057630 1 0 0 0 0 0 1 845151
-0.002168 -0.000600 0.120686 0.155214 0.553136 -0.632681 -0.057661 1 0 0 0 0 0 1 846143
-0.002168 -0.000600 0.120686 0.155290 0.553501 -0.633027 -0.057693 1 0 0 0 0 0 1 847151
-0.002168 -0.000600 0.120686 0.155363 0.553838 -0.633368 -0.057724 1 0 0 0 0 0 1 848146
-0.002168 -0.000600 0.120686 0.155431 0.554155 -0.633711 -0.057755 1 0 0 0 0 0 1 849146
-0.002168 -0.000600 0.120686 0.155515 0.554460 -0.634059 -0.057787 1 0 0 0 0 0 1 850161
-0.002168 -0.000600 0.120686 0.155606 0.554763 -0.634389 -0.057818 1 0 0 0 0 0 1 851143
-0.002168 -0.000600 0.120686 0.155681 0.555073 -0.634751 -0.057850 1 0 0 0 0 0 1 852163
-0.002168 -0.000600 0.120686 0.155775 0.555368 -0.635080 -0.057881 1 0 0 0 0 0 1 853156
-0.002168 -0.000600 0.120686 0.155850 0.555673 -0.635437 -0.057912 1 0 0 0 0 0 1 854164
-0.002168 -0.000600 0.120686 0.155930 0.555963 -0.635770 -0.057942 1 0 0 0 0 0 1 855130
-0.002168 -0.000600 0.120686 0.156016 0.556272 -0.636104 -0.057975 1 0 0 0 0 0 1 856161
-0.002168 -0.000600 0.120686 0.156100 0.556571 -0.636464 -0.058006 1 0 0 0 0 0 1 857159
-0.002168 -0.000600 0.120686 0.156192 0.556877 -0.636799 -0.058037 1 0 0 0 0 0 1 858151
-0.002168 -0.000600 0.120686 0.156273 0.557160 -0.637144 -0.058068 1 0 0 0 0 0 1 859159
-0.002168 -0.000600 0.120686 0.156351 0.557461 -0.637484 -0.058099 1 0 0 0 0 0 1 860130
-0.002168 -0.000600 0.120686 0.156446 0.557758 -0.637814 -0.058130 1 0 0 0 0 0 1 861130
-0.002174 -0.000581 0.120675 0.230969 0.302576 -0.493007 -0.058162 1 0 0 0 0 0 1 862167
-0.002176 -0.000572 0.120672 0.206928 0.390121 -0.564611 -0.058193 1 0 0 0 0 0 1 863161
-0.002178 -0.000568 0.120670 0.188120 0.455286 -0.602021 -0.058225 1 0 0 0 0 0 1 864166
-0.002178 -0.000565 0.120670 0.177824 0.490031 -0.616495 -0.058256 1 0 0 0 0 0 1 865161
-0.002179 -0.000564 0.120670 0.172566 0.507718 -0.621891 -0.058287 1 0 0 0 0 0 1 866161
-0.002179 -0.000564 0.120670 0.169935 0.516721 -0.623991 -0.058317 1 0 0 0 0 0 1 867131
-0.002179 -0.000563 0.120670 0.168636 0.521361 -0.624963 -0.058349 1 0 0 0 0 0 1 868158
-0.002179 -0.000563 0.120670 0.168036 0.523812 -0.625497 -0.058381 1 0 0 0 0 0 1 869154
-0.002179 -0.000563 0.120670 0.167781 0.525185 -0.625917 -0.058412 1 0 0 0 0 0 1 870159
-0.002179 -0.000563 0.120670 0.167693 0.526008 -0.626286 -0.058443 1 0 0 0 0 0 1 871158
-0.002179 -0.000563 0.120670 0.167698 0.526564 -0.626624 -0.058474 1 0 0 0 0 0 1 872159
-0.002179 -0.000563 0.120670 0.167735 0.526980 -0.626960 -0.058506 1 0 0 0 0 0 1 873158
-0.002179 -0.000563 0.120670 0.167800 0.527339 -0.627295 -0.058537 1 0 0 0 0 0 1 874160
-0.002179 -0.000563 0.120670 0.167884 0.527638 -0.627637 -0.058568 1 0 0 0 0 0 1 875160
-0.002179 -0.000563 0.120670 0.167966 0.527942 -0.627966 -0.058600 1 0 0 0 0 0 1 876160
-0.002179 -0.000563 0.120670 0.168052 0.528236 -0.628306 -0.058631 1 0 0 0 0 0 1 877157
-0.002179 -0.000563 0.120670 0.168149 0.528529 -0.628636 -0.058662 1 0 0 0 0 0 1 878162
-0.002179 -0.000563 0.120670 0.168229 0.528793 -0.628966 -0.058692 1 0 0 0 0 0 1 879128
-0.002179 -0.000563 0.120670 0.168320 0.529082 -0.629311 -0.058724 1 0 0 0 0 0 1 880158
-0.002179 -0.000563 0.120670 0.168418 0.529372 -0.629640 -0.058756 1 0 0 0 0 0 1 881158
-0.002179 -0.000563 0.120670 0.168501 0.529646 -0.629981 -0.058787 1 0 0 0 0 0 1 882159
-0.002179 -0.000563 0.120670 0.168598 0.529936 -0.630310 -0.058818 1 0 0 0 0 0 1 883159
-0.002179 -0.000563 0.120670 0.168680 0.530209 -0.630651 -0.058849 1 0 0 0 0 0 1 884159
-0.002179 -0.000563 0.120670 0.168757 0.530493 -0.630980 -0.058881 1 0 0 0 0 0 1 885159
-0.002179 -0.000563 0.120670 0.168865 0.530781 -0.631314 -0.058912 1 0 0 0 0 0 1 886160
-0.002179 -0.000563 0.120670 0.168948 0.531053 -0.631655 -0.058943 1 0 0 0 0 0 1 887157
-0.002179 -0.000563 0.120670 0.169045 0.531342 -0.631982 -0.058974 1 0 0 0 0 0 1 888153
-0.002179 -0.000563 0.120670 0.169127 0.531613 -0.632321 -0.059005 1 0 0 0 0 0 1 889146
-0.002179 -0.000563 0.120670 0.169219 0.531928 -0.632669 -0.059039 1 0 0 0 0 0 1 890225
-0.002179 -0.000563 0.120670 0.169312 0.532201 -0.633019 -0.059071 1 0 0 0 0 0 1 891233
-0.002179 -0.000563 0.120670 0.169401 0.532479 -0.633352 -0.059101 1 0 0 0 0 0 1 892224
-0.002179 -0.000563 0.120670 0.169500 0.532772 -0.633683 -0.059133 1 0 0 0 0 0 1 893234
-0.002179 -0.000563 0.120670 0.169580 0.533037 -0.634014 -0.059163 1 0 0 0 0 0 1 894204
-0.002179 -0.000563 0.120670 0.169679 0.533333 -0.634351 -0.059195 1 0 0 0 0 0 1 895228
-0.002179 -0.000563 0.120670 0.169747 0.533602 -0.634677 -0.059226 1 0 0 0 0 0 1 896202
-0.002179 -0.000563 0.120670 0.169846 0.533881 -0.635018 -0.059257 1 0 0 0 0 0 1 897202
-0.002179 -0.000563 0.120670 0.169945 0.534170 -0.635347 -0.059288 1 0 0 0 0 0 1 898202
-0.002179 -0.000563 0.120670 0.170027 0.534443 -0.635687 -0.059319 1 0 0 0 0 0 1 899199
-0.002179 -0.000563 0.120670 0.170124 0.534731 -0.636013 -0.059351 1 0 0 0 0 0 1 900192
-0.002179 -0.000563 0.120670 0.170208 0.535009 -0.636360 -0.059382 1 0 0 0 0 0 1 901210
-0.002179 -0.000563 0.120670 0.170285 0.535297 -0.636694 -0.059414 1 0 0 0 0 0 1 902224
-0.002179 -0.000563 0.120670 0.170392 0.535580 -0.637023 -0.059445 1 0 0 0 0 0 1 903209
-0.002179 -0.000563 0.120670 0.170477 0.535858 -0.637370 -0.059476 1 0 0 0 0 0 1 904224
-0.002179 -0.000563 0.120670 0.170573 0.536142 -0.637693 -0.059507 1 0 0 0 0 0 1 905207
-0.002179 -0.000563 0.120670 0.170657 0.536420 -0.638039 -0.059539 1 0 0 0 0 0 1 906222
-0.002179 -0.000563 0.120670 0.170732 0.536699 -0.638363 -0.059570 1 0 0 0 0 0 1 907207
-0.002179 -0.000563 0.120670 0.170836 0.536999 -0.638703 -0.059601 1 0 0 0 0 0 1 908207
-0.002179 -0.000563 0.120670 0.170924 0.537266 -0.639044 -0.059633 1 0 0 0 0 0 1 909221
-0.002179 -0.000563 0.120670 0.171015 0.537533 -0.639346 -0.059661 1 0 0 0 0 0 1 910142
-0.002160 -0.000568 0.120660 -0.093525 0.599684 -0.501210 -0.059693 1 0 0 0 0 0 1 911150
-0.002151 -0.000570 0.120656 -0.002734 0.579363 -0.569318 -0.059724 1 0 0 0 0 0 1 912141
-0.002146 -0.000571 0.120655 0.064302 0.564003 -0.604915 -0.059755 1 0 0 0 0 0 1 913150
-0.002144 -0.000571 0.120655 0.099785 0.555852 -0.618695 -0.059786 1 0 0 0 0 0 1 914141
-0.002143 -0.000572 0.120655 0.117657 0.551851 -0.623845 -0.059818 1 0 0 0 0 0 1 915150
-0.002142 -0.000572 0.120655 0.126618 0.549958 -0.625851 -0.059849 1 0 0 0 0 0 1 916141
-0.002142 -0.000572 0.120655 0.131122 0.549161 -0.626775 -0.059880 1 0 0 0 0 0 1 917150
-0.002142 -0.000572 0.120655 0.133412 0.548900 -0.627309 -0.059911 1 0 0 0 0 0 1 918140
-0.002142 -0.000572 0.120655 0.134589 0.548912 -0.627712 -0.059943 1 0 0 0 0 0 1 919150
-0.002142 -0.000572 0.120655 0.135209 0.549062 -0.628064 -0.059974 1 0 0 0 0 0 1 920142
-0.002141 -0.000572 0.120655 0.135550 0.549286 -0.628403 -0.060005 1 0 0 0 0 0 1 921150
-0.002141 -0.000572 0.120655 0.135757 0.549526 -0.628726 -0.060036 1 0 0 0 0 0 1 922142
-0.002141 -0.000572 0.120655 0.135891 0.549809 -0.629053 -0.060068 1 0 0 0 0 0 1 923149
-0.002141 -0.000572 0.120655 0.136012 0.550081 -0.629383 -0.060099 1 0 0 0 0 0 1 924140
-0.002141 -0.000572 0.120655 0.136091 0.550360 -0.629709 -0.060131 1 0 0 0 0 0 1 925157
-0.002141 -0.000572 0.120655 0.136174 0.550643 -0.630044 -0.060162 1 0 0 0 0 0 1 926162
-0.002141 -0.000572 0.120655 0.136245 0.550925 -0.630368 -0.060193 1 0 0 0 0 0 1 927151
-0.002141 -0.000572 0.120655 0.136315 0.551210 -0.630695 -0.060224 1 0 0 0 0 0 1 928149
-0.002141 -0.000572 0.120655 0.136395 0.551508 -0.631018 -0.060256 1 0 0 0 0 0 1 929158
-0.002141 -0.000572 0.120655 0.136458 0.551786 -0.631351 -0.060287 1 0 0 0 0 0 1 930158
-0.002141 -0.000572 0.120655 0.136535 0.552076 -0.631667 -0.060318 1 0 0 0 0 0 1 931144
-0.002141 -0.000572 0.120655 0.136612 0.552355 -0.632012 -0.060349 1 0 0 0 0 0 1 932158
-0.002141 -0.000572 0.120655 0.136671 0.552643 -0.632335 -0.060381 1 0 0 0 0 0 1 933159
-0.002141 -0.000572 0.120655 0.136748 0.552938 -0.632654 -0.060412 1 0 0 0 0 0 1 934159
-0.002141 -0.000572 0.120655 0.136807 0.553223 -0.632989 -0.060443 1 0 0 0 0 0 1 935142
-0.002141 -0.000572 0.120655 0.136901 0.553509 -0.633315 -0.060474 1 0 0 0 0 0 1 936157
-0.002141 -0.000572 0.120655 0.136954 0.553788 -0.633642 -0.060506 1 0 0 0 0 0 1 937156
-0.002141 -0.000572 0.120655 0.137032 0.554083 -0.633964 -0.060537 1 0 0 0 0 0 1 938159
-0.002141 -0.000572 0.120655 0.137094 0.554360 -0.634296 -0.060568 1 0 0 0 0 0 1 939155
-0.002141 -0.000572 0.120655 0.137177 0.554644 -0.634633 -0.060600 1 0 0 0 0 0 1 940163
-0.002141 -0.000572 0.120655 0.137243 0.554932 -0.634936 -0.060630 1 0 0 0 0 0 1 941129
-0.002141 -0.000572 0.120655 0.137307 0.555220 -0.635280 -0.060662 1 0 0 0 0 0 1 942163
-0.002141 -0.000572 0.120655 0.137384 0.555511 -0.635597 -0.060693 1 0 0 0 0 0 1 943151
-0.002141 -0.000572 0.120655 0.137460 0.555787 -0.635939 -0.060724 1 0 0 0 0 0 1 944156
-0.002141 -0.000572 0.120655 0.137520 0.556075 -0.636261 -0.060756 1 0 0 0 0 0 1 945156
-0.002147 -0.000554 0.120644 0.212265 0.300231 -0.490904 -0.060787 1 0 0 0 0 0 1 946158
-0.002150 -0.000545 0.120640 0.188297 0.387326 -0.562399 -0.060818 1 0 0 0 0 0 1 947155
-0.002151 -0.000540 0.120639 0.169549 0.452236 -0.599741 -0.060849 1 0 0 0 0 0 1 948155
-0.002152 -0.000538 0.120639 0.159281 0.486875 -0.614191 -0.060881 1 0 0 0 0 0 1 949156
-0.002152 -0.000537 0.120639 0.154025 0.504488 -0.619561 -0.060911 1 0 0 0 0 0 1 950127
-0.002152 -0.000536 0.120639 0.151378 0.513449 -0.621658 -0.060943 1 0 0 0 0 0 1 951156
-0.002152 -0.000536 0.120639 0.150074 0.518061 -0.622599 -0.060974 1 0 0 0 0 0 1 952156
-0.002152 -0.000536 0.120639 0.149464 0.520492 -0.623137 -0.061006 1 0 0 0 0 0 1 953154
-0.002152 -0.000536 0.120639 0.149193 0.521859 -0.623530 -0.061037 1 0 0 0 0 0 1 954158
-0.002152 -0.000536 0.120639 0.149103 0.522664 -0.623868 -0.061068 1 0 0 0 0 0 1 955155
-0.002152 -0.000535 0.120639 0.149088 0.523198 -0.624198 -0.061099 1 0 0 0 0 0 1 956160
-0.002152 -0.000535 0.120639 0.149117 0.523599 -0.624520 -0.061130 1 0 0 0 0 0 1 957126
-0.002152 -0.000535 0.120639 0.149175 0.523942 -0.624844 -0.061162 1 0 0 0 0 0 1 958157
-0.002152 -0.000535 0.120639 0.149232 0.524239 -0.625170 -0.061193 1 0 0 0 0 0 1 959157
-0.002152 -0.000535 0.120639 0.149314 0.524516 -0.625483 -0.061224 1 0 0 0 0 0 1 960155
-0.002152 -0.000535 0.120639 0.149386 0.524788 -0.625799 -0.061255 1 0 0 0 0 0 1 961126
-0.002152 -0.000535 0.120639 0.149453 0.525070 -0.626126 -0.061287 1 0 0 0 0 0 1 962168
-0.002152 -0.000535 0.120639 0.149523 0.525346 -0.626447 -0.061318 1 0 0 0 0 0 1 963154
-0.002152 -0.000535 0.120639 0.149611 0.525613 -0.626754 -0.061349 1 0 0 0 0 0 1 964157
-0.002152 -0.000535 0.120639 0.149689 0.525880 -0.627091 -0.061381 1 0 0 0 0 0 1 965155
-0.002152 -0.000535 0.120639 0.149771 0.526169 -0.627418 -0.061414 1 0 0 0 0 0 1 966236
-0.002152 -0.000535 0.120639 0.149835 0.526438 -0.627746 -0.061445 1 0 0 0 0 0 1 967227
-0.002152 -0.000535 0.120639 0.149921 0.526703 -0.628054 -0.061477 1 0 0 0 0 0 1 968229
-0.002152 -0.000535 0.120639 0.149999 0.526970 -0.628391 -0.061508 1 0 0 0 0 0 1 969226
-0.002152 -0.000535 0.120639 0.150068 0.527231 -0.628702 -0.061539 1 0 0 0 0 0 1 970236
-0.002152 -0.000535 0.120639 0.150148 0.527497 -0.629001 -0.061569 1 0 0 0 0 0 1 971198
-0.002152 -0.000535 0.120639 0.150213 0.527768 -0.629333 -0.061601 1 0 0 0 0 0 1 972199
-0.002152 -0.000535 0.120639 0.150315 0.528039 -0.629657 -0.061633 1 0 0 0 0 0 1 973231
-0.002152 -0.000535 0.120639 0.150369 0.528310 -0.629981 -0.061664 1 0 0 0 0 0 1 974224
-0.002152 -0.000535 0.120639 0.150446 0.528566 -0.630293 -0.061695 1 0 0 0 0 0 1 975220
-0.002152 -0.000535 0.120639 0.150526 0.528847 -0.630604 -0.061726 1 0 0 0 0 0 1 976199
-0.002152 -0.000535 0.120639 0.150612 0.529101 -0.630938 -0.061758 1 0 0 0 0 0 1 977225
-0.002152 -0.000535 0.120639 0.150680 0.529383 -0.631244 -0.061788 1 0 0 0 0 0 1 978201
-0.002152 -0.000535 0.120639 0.150750 0.529631 -0.631561 -0.061819 1 0 0 0 0 0 1 979196
-0.002152 -0.000535 0.120639 0.150824 0.529916 -0.631896 -0.061851 1 0 0 0 0 0 1 980222
-0.002152 -0.000535 0.120639 0.150911 0.530181 -0.632201 -0.061883 1 0 0 0 0 0 1 981220
-0.002152 -0.000535 0.120639 0.150989 0.530450 -0.632541 -0.061914 1 0 0 0 0 0 1 982226
-0.002152 -0.000535 0.120639 0.151066 0.530720 -0.632845 -0.061946 1 0 0 0 0 0 1 983235
-0.002152 -0.000535 0.120639 0.151129 0.530983 -0.633167 -0.061976 1 0 0 0 0 0 1 984205
-0.002152 -0.000535 0.120639 0.151216 0.531252 -0.633478 -0.062008 1 0 0 0 0 0 1 985219
-0.002152 -0.000535 0.120639 0.151293 0.531516 -0.633811 -0.062038 1 0 0 0 0 0 1 986205
-0.002152 -0.000535 0.120639 0.151362 0.531778 -0.634124 -0.062070 1 0 0 0 0 0 1 987219
-0.002152 -0.000535 0.120639 0.151444 0.532050 -0.634430 -0.062101 1 0 0 0 0 0 1 988204
-0.002152 -0.000535 0.120639 0.151523 0.532322 -0.634773 -0.062133 1 0 0 0 0 0 1 989218
-0.002158 -0.000517 0.120628 0.226337 0.276178 -0.489031 -0.062163 1 0 0 0 0 0 1 990202
-0.002161 -0.000508 0.120624 0.202455 0.363002 -0.560508 -0.062195 1 0 0 0 0 0 1 991218
-0.002162 -0.000503 0.120623 0.183748 0.427749 -0.597857 -0.062226 1 0 0 0 0 0 1 992217
-0.002163 -0.000501 0.120623 0.173511 0.462308 -0.612297 -0.062257 1 0 0 0 0 0 1 993203
-0.002163 -0.000500 0.120623 0.168261 0.479856 -0.617643 -0.062287 1 0 0 0 0 0 1 994147
-0.002163 -0.000499 0.120623 0.165625 0.488792 -0.619723 -0.062318 1 0 0 0 0 0 1 995139
-0.002163 -0.000499 0.120623 0.164355 0.493376 -0.620653 -0.062349 1 0 0 0 0 0 1 996147
-0.002163 -0.000499 0.120622 0.163730 0.495789 -0.621188 -0.062380 1 0 0 0 0 0 1 997137
-0.002163 -0.000499 0.120622 0.163466 0.497126 -0.621570 -0.062412 1 0 0 0 0 0 1 998147
-0.002163 -0.000499 0.120622 0.163371 0.497913 -0.621912 -0.062443 1 0 0 0 0 0 1 999139
-0.002163 -0.000499 0.120622 0.163368 0.498437 -0.622228 -0.062474 1 0 0 0 0 0 2 146
-0.002163 -0.000499 0.120622 0.163396 0.498776 -0.622494 -0.062500 1 0 0 0 0 0 2 1138
-0.002163 -0.000499 0.120622 0.163376 0.498841 -0.622488 -0.062500 1 0 0 0 0 0 2 2147
-0.002163 -0.000499 0.120622 0.163364 0.498879 -0.622487 -0.062500 1 0 0 0 0 0 2 3138
-0.002163 -0.000499 0.120622 0.163360 0.498893 -0.622494 -0.062500 1 0 0 0 0 0 2 4147
-0.002163 -0.000499 0.120622 0.163361 0.498893 -0.622494 -0.062500 1 0 0 0 0 0 2 5137
-0.002163 -0.000499 0.120622 0.163345 0.498907 -0.622495 -0.062500 1 0 0 0 0 0 2 6148
-0.002163 -0.000499 0.120622 0.163343 0.498908 -0.622495 -0.062500 1 0 0 0 0 0 2 7138
-0.002163 -0.000499 0.120622 0.163351 0.498917 -0.622488 -0.062500 1 0 0 0 0 0 2 8156
-0.002163 -0.000499 0.120622 0.163343 0.498910 -0.622494 -0.062500 1 0 0 0 0 0 2 9155
-0.002163 -0.000499 0.120622 0.163355 0.498906 -0.622501 -0.062500 1 0 0 0 0 0 2 10140
-0.002163 -0.000499 0.120622 0.163356 0.498905 -0.622482 -0.062500 1 0 0 0 0 0 2 11145
-0.002163 -0.000499 0.120622 0.163344 0.498908 -0.622493 -0.062500 1 0 0 0 0 0 2 12155
-0.002163 -0.000499 0.120622 0.163351 0.498917 -0.622488 -0.062500 1 0 0 0 0 0 2 13145
-0.002163 -0.000499 0.120622 0.163356 0.498906 -0.622500 -0.062500 1 0 0 0 0 0 2 14150
-0.002163 -0.000499 0.120622 0.163353 0.498917 -0.622488 -0.062500 1 0 0 0 0 0 2 15155
-0.002163 -0.000499 0.120622 0.163344 0.498909 -0.622494 -0.062500 1 0 0 0 0 0 2 16156
-0.002163 -0.000499 0.120622 0.163343 0.498909 -0.622495 -0.062500 1 0 0 0 0 0 2 17142
-0.002163 -0.000499 0.120622 0.163363 0.498914 -0.622494 -0.062500 1 0 0 0 0 0 2 18156
-0.002163 -0.000499 0.120622 0.163345 0.498909 -0.622495 -0.062500 1 0 0 0 0 0 2 19153
-0.002163 -0.000499 0.120622 0.163351 0.498918 -0.622488 -0.062500 1 0 0 0 0 0 2 20154
-0.002163 -0.000499 0.120622 0.163344 0.498910 -0.622494 -0.062500 1 0 0 0 0 0 2 21154
-0.002163 -0.000499 0.120622 0.163358 0.498894 -0.622495 -0.062500 1 0 0 0 0 0 2 22145
-0.002163 -0.000499 0.120622 0.163353 0.498915 -0.622488 -0.062500 1 0 0 0 0 0 2 23160
-0.002163 -0.000499 0.120622 0.163344 0.498909 -0.622494 -0.062500 1 0 0 0 0 0 2 24158
-0.002163 -0.000499 0.120622 0.163351 0.498917 -0.622488 -0.062500 1 0 0 0 0 0 2 25152
-0.002163 -0.000499 0.120622 0.163356 0.498907 -0.622500 -0.062500 1 0 0 0 0 0 2 26154
-0.002163 -0.000499 0.120622 0.163344 0.498908 -0.622496 -0.062500 1 0 0 0 0 0 2 27155
-0.002163 -0.000499 0.120622 0.163351 0.498917 -0.622488 -0.062500 1 0 0 0 0 0 2 28147
-0.002163 -0.000499 0.120622 0.163343 0.498910 -0.622494 -0.062500 1 0 0 0 0 0 2 29152
-0.002163 -0.000499 0.120622 0.163351 0.498918 -0.622488 -0.062500 1 0 0 0 0 0 2 30155
-0.002163 -0.000499 0.120622 0.163356 0.498907 -0.622501 -0.062500 1 0 0 0 0 0 2 31154
-0.002163 -0.000499 0.120622 0.163356 0.498906 -0.622482 -0.062500 1 0 0 0 0 0 2 32124
-0.002163 -0.000499 0.120622 0.163344 0.498908 -0.622493 -0.062500 1 0 0 0 0 0 2 33153
-0.002163 -0.000499 0.120622 0.163343 0.498908 -0.622495 -0.062500 1 0 0 0 0 0 2 34155
-0.002163 -0.000499 0.120622 0.163363 0.498914 -0.622494 -0.062500 1 0 0 0 0 0 2 35154
-0.002163 -0.000499 0.120622 0.163345 0.498909 -0.622495 -0.062500 1 0 0 0 0 0 2 36153
-0.002163 -0.000499 0.120622 0.163351 0.498917 -0.622488 -0.062500 1 0 0 0 0 0 2 37151
-0.002163 -0.000499 0.120622 0.163344 0.498910 -0.622494 -0.062500 1 0 0 0 0 0 2 38142
-0.002163 -0.000499 0.120622 0.163355 0.498906 -0.622501 -0.062500 1 0 0 0 0 0 2 39154
-0.002163 -0.000499 0.120622 0.163356 0.498905 -0.622482 -0.062500 1 0 0 0 0 0 2 40151
-0.002163 -0.000499 0.120622 0.163344 0.498908 -0.622493 -0.062500 1 0 0 0 0 0 2 41151
-0.002163 -0.000499 0.120622 0.163351 0.498917 -0.622488 -0.062500 1 0 0 0 0 0 2 42145
-0.002163 -0.000499 0.120622 0.163356 0.498906 -0.622500 -0.062500 1 0 0 0 0 0 2 43152
-0.002163 -0.000499 0.120622 0.163344 0.498908 -0.622496 -0.062500 1 0 0 0 0 0 2 44154
-0.002163 -0.000499 0.120622 0.163351 0.498917 -0.622488 -0.062500 1 0 0 0 0 0 2 45153
-0.002163 -0.000499 0.120622 0.163343 0.498909 -0.622494 -0.062500 1 0 0 0 0 0 2 46155
-0.002163 -0.000499 0.120622 0.163363 0.498915 -0.622494 -0.062500 1 0 0 0 0 0 2 47153
-0.002163 -0.000499 0.120622 0.163345 0.498909 -0.622495 -0.062500 1 0 0 0 0 0 2 48143
-0.002163 -0.000499 0.120622 0.163351 0.498918 -0.622488 -0.062500 1 0 0 0 0 0 2 49140
-0.002163 -0.000499 0.120622 0.163344 0.498910 -0.622494 -0.062500 1 0 0 0 0 0 2 50151
-0.002163 -0.000499 0.120622 0.163358 0.498894 -0.622495 -0.062500 1 0 0 0 0 0 2 51154
-0.002163 -0.000499 0.120622 0.163353 0.498915 -0.622488 -0.062500 1 0 0 0 0 0 2 52153
-0.002163 -0.000499 0.120622 0.163344 0.498909 -0.622494 -0.062500 1 0 0 0 0 0 2 53152
-0.002163 -0.000499 0.120622 0.163351 0.498917 -0.622488 -0.062500 1 0 0 0 0 0 2 54154
-0.002163 -0.000499 0.120622 0.163356 0.498907 -0.622500 -0.062500 1 0 0 0 0 0 2 55151
-0.002163 -0.000499 0.120622 0.163344 0.498908 -0.622496 -0.062500 1 0 0 0 0 0 2 56154
-0.002163 -0.000499 0.120622 0.163351 0.498917 -0.622488 -0.062500 1 0 0 0 0 0 2 57150
-0.002163 -0.000499 0.120622 0.163344 0.498910 -0.622494 -0.062500 1 0 0 0 0 0 2 58154
-0.002163 -0.000499 0.120622 0.163351 0.498918 -0.622488 -0.062500 1 0 0 0 0 0 2 59151
-0.002163 -0.000499 0.120622 0.163356 0.498907 -0.622501 -0.062500 1 0 0 0 0 0 2 60151
-0.002163 -0.000499 0.120622 0.163348 0.498897 -0.622489 -0.062500 1 0 0 0 0 0 2 61147
-0.002163 -0.000499 0.120622 0.163351 0.498916 -0.622487 -0.062500 1 0 0 0 0 0 2 62206
-0.002163 -0.000499 0.120622 0.163356 0.498906 -0.622500 -0.062500 1 0 0 0 0 0 2 63221
-0.002163 -0.000499 0.120622 0.163353 0.498917 -0.622489 -0.062500 1 0 0 0 0 0 2 64204
-0.002163 -0.000499 0.120622 0.163344 0.498909 -0.622494 -0.062500 1 0 0 0 0 0 2 65218
-0.002163 -0.000499 0.120622 0.163343 0.498909 -0.622495 -0.062500 1 0 0 0 0 0 2 66137
-0.002163 -0.000499 0.120622 0.163351 0.498917 -0.622488 -0.062500 1 0 0 0 0 0 2 67144
-0.002163 -0.000499 0.120622 0.163356 0.498907 -0.622501 -0.062500 1 0 0 0 0 0 2 68136
-0.002163 -0.000499 0.120622 0.163352 0.498917 -0.622489 -0.062500 1 0 0 0 0 0 2 69145
-0.002163 -0.000499 0.120622 0.163347 0.498898 -0.622488 -0.062500 1 0 0 0 0 0 2 70136
-0.002163 -0.000499 0.120622 0.163343 0.498907 -0.622494 -0.062500 1 0 0 0 0 0 2 71144
-0.002163 -0.000499 0.120622 0.163363 0.498914 -0.622494 -0.062500 1 0 0 0 0 0 2 72135
-0.002163 -0.000499 0.120622 0.163345 0.498909 -0.622495 -0.062500 1 0 0 0 0 0 2 73144
-0.002163 -0.000499 0.120622 0.163351 0.498917 -0.622488 -0.062500 1 0 0 0 0 0 2 74136
-0.002163 -0.000499 0.120622 0.163344 0.498910 -0.622494 -0.062500 1 0 0 0 0 0 2 75145
-0.002163 -0.000499 0.120622 0.163363 0.498915 -0.622494 -0.062500 1 0 0 0 0 0 2 76145
-0.002163 -0.000499 0.120622 0.163345 0.498909 -0.622495 -0.062500 1 0 0 0 0 0 2 77135
-0.002163 -0.000499 0.120622 0.163343 0.498909 -0.622495 -0.062500 1 0 0 0 0 0 2 78144
-0.002163 -0.000499 0.120622 0.163354 0.498906 -0.622481 -0.062500 1 0 0 0 0 0 2 79134
-0.002163 -0.000499 0.120622 0.163356 0.498905 -0.622500 -0.062500 1 0 0 0 0 0 2 80144
-0.002163 -0.000499 0.120622 0.163353 0.498917 -0.622488 -0.062500 1 0 0 0 0 0 2 81135
-0.002163 -0.000499 0.120622 0.163344 0.498909 -0.622494 -0.062500 1 0 0 0 0 0 2 82165
-0.002163 -0.000499 0.120622 0.163343 0.498908 -0.622495 -0.062500 1 0 0 0 0 0 2 83147
-0.002163 -0.000499 0.120622 0.163363 0.498914 -0.622494 -0.062500 1 0 0 0 0 0 2 84133
-0.002163 -0.000499 0.120622 0.163345 0.498909 -0.622495 -0.062500 1 0 0 0 0 0 2 85136
-0.002163 -0.000499 0.120622 0.163351 0.498917 -0.622488 -0.062500 1 0 0 0 0 0 2 86156
-0.002163 -0.000499 0.120622 0.163344 0.498910 -0.622494 -0.062500 1 0 0 0 0 0 2 87150
-0.002163 -0.000499 0.120622 0.163351 0.498918 -0.622488 -0.062500 1 0 0 0 0 0 2 88158
-0.002163 -0.000499 0.120622 0.163356 0.498907 -0.622501 -0.062500 1 0 0 0 0 0 2 89154
-0.002163 -0.000499 0.120622 0.163348 0.498897 -0.622489 -0.062500 1 0 0 0 0 0 2 90155
-0.002163 -0.000499 0.120622 0.163351 0.498916 -0.622487 -0.062500 1 0 0 0 0 0 2 91153
-0.002163 -0.000499 0.120622 0.163356 0.498906 -0.622500 -0.062500 1 0 0 0 0 0 2 92147
-0.002163 -0.000499 0.120622 0.163353 0.498917 -0.622489 -0.062500 1 0 0 0 0 0 2 93151
-0.002163 -0.000499 0.120622 0.163344 0.498910 -0.622494 -0.062500 1 0 0 0 0 0 2 94165
-0.002163 -0.000499 0.120622 0.163343 0.498909 -0.622495 -0.062500 1 0 0 0 0 0 2 95162
-0.002163 -0.000499 0.120622 0.163351 0.498917 -0.622488 -0.062500 1 0 0 0 0 0 2 96164
-0.002163 -0.000499 0.120622 0.163356 0.498907 -0.622501 -0.062500 1 0 0 0 0 0 2 97165
-0.002163 -0.000499 0.120622 0.163352 0.498917 -0.622489 -0.062500 1 0 0 0 0 0 2 98166
-0.002163 -0.000499 0.120622 0.163347 0.498898 -0.622488 -0.062500 1 0 0 0 0 0 2 99165
-0.002163 -0.000499 0.120622 0.163343 0.498907 -0.622494 -0.062500 1 0 0 0 0 0 2 100158
-0.002163 -0.000499 0.120622 0.163363 0.498914 -0.622494 -0.062500 1 0 0 0 0 0 2 101160
-0.002163 -0.000499 0.120622 0.163345 0.498909 -0.622495 -0.062500 1 0 0 0 0 0 2 102161
-0.002163 -0.000499 0.120622 0.163351 0.498917 -0.622488 -0.062500 1 0 0 0 0 0 2 103160
-0.002163 -0.000499 0.120622 0.163344 0.498910 -0.622494 -0.062500 1 0 0 0 0 0 2 104158
-0.002163 -0.000499 0.120622 0.163355 0.498906 -0.622501 -0.062500 1 0 0 0 0 0 2 105160
-0.002163 -0.000499 0.120622 0.163352 0.498917 -0.622489 -0.062500 1 0 0 0 0 0 2 106162
-0.002163 -0.000499 0.120622 0.163344 0.498910 -0.622495 -0.062500 1 0 0 0 0 0 2 107159
-0.002163 -0.000499 0.120622 0.163351 0.498918 -0.622488 -0.062500 1 0 0 0 0 0 2 108159
-0.002163 -0.000499 0.120622 0.163359 0.498895 -0.622494 -0.062500 1 0 0 0 0 0 2 109163
-0.002163 -0.000499 0.120622 0.163345 0.498907 -0.622495 -0.062500 1 0 0 0 0 0 2 110163
-0.002163 -0.000499 0.120622 0.163351 0.498917 -0.622488 -0.062500 1 0 0 0 0 0 2 111159
-0.002163 -0.000499 0.120622 0.163344 0.498909 -0.622494 -0.062500 1 0 0 0 0 0 2 112159
-0.002163 -0.000499 0.120622 0.163363 0.498914 -0.622494 -0.062500 1 0 0 0 0 0 2 113159
-0.002163 -0.000499 0.120622 0.163345 0.498909 -0.622495 -0.062500 1 0 0 0 0 0 2 114144
-0.002163 -0.000499 0.120622 0.163351 0.498917 -0.622488 -0.062500 1 0 0 0 0 0 2 115159
-0.002163 -0.000499 0.120622 0.163344 0.498910 -0.622494 -0.062500 1 0 0 0 0 0 2 116159
-0.002163 -0.000499 0.120622 0.163355 0.498906 -0.622501 -0.062500 1 0 0 0 0 0 2 117158
-0.002163 -0.000499 0.120622 0.163356 0.498905 -0.622482 -0.062500 1 0 0 0 0 0 2 118161
-0.002163 -0.000499 0.120622 0.163344 0.498908 -0.622494 -0.062500 1 0 0 0 0 0 2 119159
-0.002163 -0.000499 0.120622 0.163351 0.498917 -0.622488 -0.062500 1 0 0 0 0 0 2 120160
-0.002163 -0.000499 0.120622 0.163356 0.498907 -0.622500 -0.062500 1 0 0 0 0 0 2 121156
-0.002163 -0.000499 0.120622 0.163344 0.498908 -0.622496 -0.062500 1 0 0 0 0 0 2 122164
-0.002163 -0.000499 0.120622 0.163351 0.498917 -0.622488 -0.062500 1 0 0 0 0 0 2 123162
-0.002163 -0.000499 0.120622 0.163344 0.498909 -0.622494 -0.062500 1 0 0 0 0 0 2 124163
-0.002163 -0.000499 0.120622 0.163351 0.498918 -0.622488 -0.062500 1 0 0 0 0 0 2 125164
-0.002163 -0.000499 0.120622 0.163356 0.498907 -0.622501 -0.062500 1 0 0 0 0 0 2 126162
-0.002163 -0.000499 0.120622 0.163352 0.498917 -0.622489 -0.062500 1 0 0 0 0 0 2 127160
-0.002163 -0.000499 0.120622 0.163347 0.498898 -0.622488 -0.062500 1 0 0 0 0 0 2 128140
-0.002163 -0.000499 0.120622 0.163343 0.498907 -0.622494 -0.062500 1 0 0 0 0 0 2 129160
-0.002163 -0.000499 0.120622 0.163363 0.498914 -0.622494 -0.062500 1 0 0 0 0 0 2 130161
-0.002163 -0.000499 0.120622 0.163345 0.498909 -0.622495 -0.062500 1 0 0 0 0 0 2 131160
-0.002163 -0.000499 0.120622 0.163351 0.498917 -0.622488 -0.062500 1 0 0 0 0 0 2 132157
-0.002163 -0.000499 0.120622 0.163344 0.498910 -0.622494 -0.062500 1 0 0 0 0 0 2 133159
-0.002163 -0.000499 0.120622 0.163355 0.498906 -0.622501 -0.062500 1 0 0 0 0 0 2 134151
-0.002163 -0.000499 0.120622 0.163352 0.498917 -0.622489 -0.062500 1 0 0 0 0 0 2 135149
-0.002163 -0.000499 0.120622 0.163344 0.498910 -0.622494 -0.062500 1 0 0 0 0 0 2 136158
-0.002163 -0.000499 0.120622 0.163351 0.498918 -0.622488 -0.062500 1 0 0 0 0 0 2 137147
-0.002163 -0.000499 0.120622 0.163359 0.498895 -0.622494 -0.062500 1 0 0 0 0 0 2 138215
-0.002163 -0.000499 0.120622 0.163345 0.498907 -0.622495 -0.062500 1 0 0 0 0 0 2 139199
-0.002163 -0.000499 0.120622 0.163351 0.498917 -0.622488 -0.062500 1 0 0 0 0 0 2 140214
-0.002163 -0.000499 0.120622 0.163344 0.498909 -0.622494 -0.062500 1 0 0 0 0 0 2 141196
-0.002163 -0.000499 0.120622 0.163363 0.498914 -0.622494 -0.062500 1 0 0 0 0 0 2 142200
-0.002163 -0.000499 0.120622 0.163345 0.498909 -0.622495 -0.062500 1 0 0 0 0 0 2 143212
-0.002163 -0.000499 0.120622 0.163343 0.498909 -0.622495 -0.062500 1 0 0 0 0 0 2 144197
-0.002163 -0.000499 0.120622 0.163351 0.498917 -0.622488 -0.062500 1 0 0 0 0 0 2 145212
-0.002163 -0.000499 0.120622 0.163356 0.498907 -0.622501 -0.062500 1 0 0 0 0 0 2 146199
-0.002163 -0.000499 0.120622 0.163356 0.498905 -0.622482 -0.062500 1 0 0 0 0 0 2 147217
-0.002163 -0.000499 0.120622 0.163344 0.498908 -0.622493 -0.062500 1 0 0 0 0 0 2 148196
-0.002163 -0.000499 0.120622 0.163343 0.498908 -0.622495 -0.062500 1 0 0 0 0 0 2 149215
-0.002163 -0.000499 0.120622 0.163351 0.498917 -0.622488 -0.062500 1 0 0 0 0 0 2 150135
-0.002163 -0.000499 0.120622 0.163356 0.498906 -0.622500 -0.062500 1 0 0 0 0 0 2 151142
-0.002163 -0.000499 0.120622 0.163352 0.498917 -0.622489 -0.062500 1 0 0 0 0 0 2 152133
-0.002163 -0.000499 0.120622 0.163344 0.498910 -0.622494 -0.062500 1 0 0 0 0 0 2 153141
-0.002163 -0.000499 0.120622 0.163351 0.498918 -0.622488 -0.062500 1 0 0 0 0 0 2 154134
-0.002163 -0.000499 0.120622 0.163356 0.498907 -0.622501 -0.062500 1 0 0 0 0 0 2 155142
-0.002163 -0.000499 0.120622 0.163344 0.498909 -0.622496 -0.062500 1 0 0 0 0 0 2 156142
-0.002163 -0.000499 0.120622 0.163354 0.498906 -0.622482 -0.062500 1 0 0 0 0 0 2 157133
-0.002163 -0.000499 0.120622 0.163344 0.498908 -0.622493 -0.062500 1 0 0 0 0 0 2 158142
-0.002163 -0.000499 0.120622 0.163363 0.498914 -0.622494 -0.062500 1 0 0 0 0 0 2 159141
-0.002163 -0.000499 0.120622 0.163345 0.498909 -0.622495 -0.062500 1 0 0 0 0 0 2 160133
-0.002163 -0.000499 0.120622 0.163343 0.498908 -0.622495 -0.062500 1 0 0 0 0 0 2 161142
-0.002163 -0.000499 0.120622 0.163351 0.498917 -0.622488 -0.062500 1 0 0 0 0 0 2 162134
-0.002163 -0.000499 0.120622 0.163356 0.498907 -0.622501 -0.062500 1 0 0 0 0 0 2 163127
-0.002163 -0.000499 0.120622 0.163352 0.498917 -0.622489 -0.062500 1 0 0 0 0 0 2 164160
-0.002163 -0.000499 0.120622 0.163344 0.498910 -0.622494 -0.062500 1 0 0 0 0 0 2 165119
-0.002163 -0.000499 0.120622 0.163351 0.498918 -0.622488 -0.062500 1 0 0 0 0 0 2 166145
-0.002163 -0.000499 0.120622 0.163359 0.498895 -0.622494 -0.062500 1 0 0 0 0 0 2 167146
-0.002163 -0.000499 0.120622 0.163345 0.498907 -0.622495 -0.062500 1 0 0 0 0 0 2 168124
-0.002163 -0.000499 0.120622 0.163351 0.498917 -0.622488 -0.062500 1 0 0 0 0 0 2 169152
-0.002163 -0.000499 0.120622 0.163344 0.498909 -0.622494 -0.062500 1 0 0 0 0 0 2 170154
-0.002163 -0.000499 0.120622 0.163363 0.498915 -0.622494 -0.062500 1 0 0 0 0 0 2 171149
-0.002163 -0.000499 0.120622 0.163345 0.498909 -0.622495 -0.062500 1 0 0 0 0 0 2 172150
-0.002163 -0.000499 0.120622 0.163343 0.498909 -0.622495 -0.062500 1 0 0 0 0 0 2 173148
-0.002163 -0.000499 0.120622 0.163351 0.498917 -0.622488 -0.062500 1 0 0 0 0 0 2 174146
-0.002163 -0.000499 0.120622 0.163356 0.498907 -0.622501 -0.062500 1 0 0 0 0 0 2 175119
-0.002163 -0.000499 0.120622 0.163356 0.498905 -0.622482 -0.062500 1 0 0 0 0 0 2 176142
-0.002163 -0.000499 0.120622 0.163344 0.498908 -0.622493 -0.062500 1 0 0 0 0 0 2 177151
-0.002163 -0.000499 0.120622 0.163343 0.498908 -0.622495 -0.062500 1 0 0 0 0 0 2 178154
-0.002163 -0.000499 0.120622 0.163351 0.498917 -0.622488 -0.062500 1 0 0 0 0 0 2 179151
-0.002163 -0.000499 0.120622 0.163356 0.498907 -0.622500 -0.062500 1 0 0 0 0 0 2 180147
-0.002163 -0.000499 0.120622 0.163352 0.498917 -0.622489 -0.062500 1 0 0 0 0 0 2 181149
-0.002163 -0.000499 0.120622 0.163344 0.498910 -0.622494 -0.062500 1 0 0 0 0 0 2 182150
-0.002163 -0.000499 0.120622 0.163342 0.498909 -0.622495 -0.062500 1 0 0 0 0 0 2 183150
-0.002163 -0.000499 0.120622 0.163363 0.498915 -0.622495 -0.062500 1 0 0 0 0 0 2 184119
-0.002163 -0.000499 0.120622 0.163345 0.498909 -0.622495 -0.062500 1 0 0 0 0 0 2 185147
-0.002163 -0.000499 0.120622 0.163355 0.498906 -0.622481 -0.062500 1 0 0 0 0 0 2 186151
-0.002163 -0.000499 0.120622 0.163356 0.498905 -0.622500 -0.062500 1 0 0 0 0 0 2 187119
-0.002163 -0.000499 0.120622 0.163353 0.498917 -0.622488 -0.062500 1 0 0 0 0 0 2 188148
-0.002163 -0.000499 0.120622 0.163344 0.498909 -0.622494 -0.062500 1 0 0 0 0 0 2 189148
-0.002163 -0.000499 0.120622 0.163343 0.498909 -0.622495 -0.062500 1 0 0 0 0 0 2 190150
-0.002163 -0.000499 0.120622 0.163351 0.498917 -0.622488 -0.062500 1 0 0 0 0 0 2 191119
-0.002163 -0.000499 0.120622 0.163356 0.498907 -0.622501 -0.062500 1 0 0 0 0 0 2 192118
-0.002163 -0.000499 0.120622 0.163352 0.498917 -0.622489 -0.062500 1 0 0 0 0 0 2 193150
-0.002163 -0.000499 0.120622 0.163344 0.498910 -0.622494 -0.062500 1 0 0 0 0 0 2 194150
-0.002163 -0.000499 0.120622 0.163343 0.498909 -0.622495 -0.062500 1 0 0 0 0 0 2 195148
-0.002163 -0.000499 0.120622 0.163366 0.498903 -0.622488 -0.062500 1 0 0 0 0 0 2 196149
-0.002163 -0.000499 0.120622 0.163346 0.498908 -0.622494 -0.062500 1 0 0 0 0 0 2 197149
-0.002163 -0.000499 0.120622 0.163351 0.498917 -0.622488 -0.062500 1 0 0 0 0 0 2 198120
-0.002163 -0.000499 0.120622 0.163344 0.498909 -0.622494 -0.062500 1 0 0 0 0 0 2 199118
-0.002163 -0.000499 0.120622 0.163355 0.498906 -0.622501 -0.062500 1 0 0 0 0 0 2 200148
-0.002163 -0.000499 0.120622 0.163352 0.498917 -0.622489 -0.062500 1 0 0 0 0 0 2 201118
-0.002163 -0.000499 0.120622 0.163344 0.498909 -0.622494 -0.062500 1 0 0 0 0 0 2 202149
-0.002163 -0.000499 0.120622 0.163351 0.498918 -0.622488 -0.062500 1 0 0 0 0 0 2 203145
-0.002163 -0.000499 0.120622 0.163356 0.498907 -0.622501 -0.062500 1 0 0 0 0 0 2 204135
-0.002163 -0.000499 0.120622 0.163356 0.498905 -0.622482 -0.062500 1 0 0 0 0 0 2 205147
-0.002163 -0.000499 0.120622 0.163345 0.498908 -0.622493 -0.062500 1 0 0 0 0 0 2 206119
-0.002163 -0.000499 0.120622 0.163343 0.498908 -0.622495 -0.062500 1 0 0 0 0 0 2 207147
-0.002163 -0.000499 0.120622 0.163351 0.498917 -0.622488 -0.062500 1 0 0 0 0 0 2 208148
-0.002163 -0.000499 0.120622 0.163356 0.498907 -0.622500 -0.062500 1 0 0 0 0 0 2 209143
-0.002163 -0.000499 0.120622 0.163352 0.498917 -0.622489 -0.062500 1 0 0 0 0 0 2 210119
-0.002163 -0.000499 0.120622 0.163344 0.498910 -0.622494 -0.062500 1 0 0 0 0 0 2 211147
-0.002163 -0.000499 0.120622 0.163343 0.498909 -0.622495 -0.062500 1 0 0 0 0 0 2 212117
-0.002163 -0.000499 0.120622 0.163363 0.498915 -0.622494 -0.062500 1 0 0 0 0 0 2 213147
-0.002163 -0.000499 0.120622 0.163345 0.498909 -0.622495 -0.062500 1 0 0 0 0 0 2 214144
-0.002163 -0.000499 0.120622 0.163355 0.498906 -0.622481 -0.062500 1 0 0 0 0 0 2 215147
-0.002163 -0.000499 0.120622 0.163356 0.498905 -0.622500 -0.062500 1 0 0 0 0 0 2 216132
-0.002163 -0.000499 0.120622 0.163345 0.498908 -0.622496 -0.062500 1 0 0 0 0 0 2 217141
-0.002163 -0.000499 0.120622 0.163351 0.498917 -0.622488 -0.062500 1 0 0 0 0 0 2 218198
-0.002163 -0.000499 0.120622 0.163344 0.498909 -0.622494 -0.062500 1 0 0 0 0 0 2 219198
-0.002163 -0.000499 0.120622 0.163351 0.498917 -0.622488 -0.062500 1 0 0 0 0 0 2 220212
-0.002163 -0.000499 0.120622 0.163356 0.498907 -0.622500 -0.062500 1 0 0 0 0 0 2 221196
-0.002163 -0.000499 0.120622 0.163353 0.498917 -0.622489 -0.062500 1 0 0 0 0 0 2 222141
-0.002163 -0.000499 0.120622 0.163344 0.498910 -0.622494 -0.062500 1 0 0 0 0 0 2 223131
-0.002163 -0.000499 0.120622 0.163343 0.498909 -0.622495 -0.062500 1 0 0 0 0 0 2 224140
-0.002163 -0.000499 0.120622 0.163366 0.498903 -0.622488 -0.062500 1 0 0 0 0 0 2 225130
-0.002163 -0.000499 0.120622 0.163346 0.498908 -0.622494 -0.062500 1 0 0 0 0 0 2 226139
-0.002163 -0.000499 0.120622 0.163351 0.498917 -0.622488 -0.062500 1 0 0 0 0 0 2 227131
-0.002163 -0.000499 0.120622 0.163344 0.498910 -0.622494 -0.062500 1 0 0 0 0 0 2 228139
-0.002163 -0.000499 0.120622 0.163355 0.498906 -0.622501 -0.062500 1 0 0 0 0 0 2 229130
-0.002163 -0.000499 0.120622 0.163352 0.498917 -0.622489 -0.062500 1 0 0 0 0 0 2 230139
-0.002163 -0.000499 0.120622 0.163344 0.498910 -0.622494 -0.062500 1 0 0 0 0 0 2 231130
-0.002163 -0.000499 0.120622 0.163351 0.498918 -0.622488 -0.062500 1 0 0 0 0 0 2 232139
-0.002163 -0.000499 0.120622 0.163356 0.498907 -0.622501 -0.062500 1 0 0 0 0 0 2 233140
-0.002163 -0.000499 0.120622 0.163348 0.498897 -0.622489 -0.062500 1 0 0 0 0 0 2 234131
-0.002163 -0.000499 0.120622 0.163352 0.498916 -0.622487 -0.062500 1 0 0 0 0 0 2 235140
-0.002163 -0.000499 0.120622 0.163344 0.498909 -0.622494 -0.062500 1 0 0 0 0 0 2 236133
-0.002163 -0.000499 0.120622 0.163363 0.498914 -0.622494 -0.062500 1 0 0 0 0 0 2 237149
-0.002163 -0.000499 0.120622 0.163345 0.498909 -0.622495 -0.062500 1 0 0 0 0 0 2 238143
-0.002163 -0.000499 0.120622 0.163343 0.498908 -0.622495 -0.062500 1 0 0 0 0 0 2 239148
-0.002163 -0.000499 0.120622 0.163351 0.498917 -0.622488 -0.062500 1 0 0 0 0 0 2 240130
-0.002163 -0.000499 0.120622 0.163343 0.498910 -0.622494 -0.062500 1 0 0 0 0 0 2 241151
-0.002163 -0.000499 0.120622 0.163363 0.498915 -0.622494 -0.062500 1 0 0 0 0 0 2 242134
-0.002163 -0.000499 0.120622 0.163345 0.498910 -0.622495 -0.062500 1 0 0 0 0 0 2 243154
-0.002163 -0.000499 0.120622 0.163355 0.498906 -0.622481 -0.062500 1 0 0 0 0 0 2 244119
-0.002163 -0.000499 0.120622 0.163356 0.498905 -0.622500 -0.062500 1 0 0 0 0 0 2 245147
-0.002163 -0.000499 0.120622 0.163345 0.498908 -0.622496 -0.062500 1 0 0 0 0 0 2 246149
-0.002163 -0.000499 0.120622 0.163351 0.498917 -0.622488 -0.062500 1 0 0 0 0 0 2 247145
-0.002163 -0.000499 0.120622 0.163344 0.498909 -0.622494 -0.062500 1 0 0 0 0 0 2 248145
-0.002163 -0.000499 0.120622 0.163351 0.498917 -0.622488 -0.062500 1 0 0 0 0 0 2 249146
-0.002163 -0.000499 0.120622 0.163356 0.498907 -0.622500 -0.062500 1 0 0 0 0 0 2 250147
-0.002163 -0.000499 0.120622 0.163344 0.498908 -0.622496 -0.062500 1 0 0 0 0 0 2 251154
-0.002163 -0.000499 0.120622 0.163351 0.498917 -0.622488 -0.062500 1 0 0 0 0 0 2 252120
-0.002163 -0.000499 0.120622 0.163343 0.498910 -0.622494 -0.062500 1 0 0 0 0 0 2 253149
-0.002163 -0.000499 0.120622 0.163366 0.498903 -0.622488 -0.062500 1 0 0 0 0 0 2 254148
-0.002163 -0.000499 0.120622 0.163346 0.498908 -0.622494 -0.062500 1 0 0 0 0 0 2 255116
-0.002163 -0.000499 0.120622 0.163343 0.498908 -0.622495 -0.062500 1 0 0 0 0 0 2 256146
-0.002163 -0.000499 0.120622 0.163351 0.498917 -0.622488 -0.062500 1 0 0 0 0 0 2 257144
-0.002163 -0.000499 0.120622 0.163356 0.498907 -0.622501 -0.062500 1 0 0 0 0 0 2 258147
-0.002163 -0.000499 0.120622 0.163353 0.498917 -0.622489 -0.062500 1 0 0 0 0 0 2 259141
-0.002163 -0.000499 0.120622 0.163344 0.498910 -0.622494 -0.062500 1 0 0 0 0 0 2 260138
-0.002163 -0.000499 0.120622 0.163351 0.498918 -0.622488 -0.062500 1 0 0 0 0 0 2 261145
-0.002163 -0.000499 0.120622 0.163356 0.498907 -0.622501 -0.062500 1 0 0 0 0 0 2 262147
-0.002163 -0.000499 0.120622 0.163348 0.498897 -0.622489 -0.062500 1 0 0 0 0 0 2 263145
-0.002163 -0.000499 0.120622 0.163352 0.498916 -0.622487 -0.062500 1 0 0 0 0 0 2 264146
-0.002163 -0.000499 0.120622 0.163344 0.498909 -0.622494 -0.062500 1 0 0 0 0 0 2 265144
-0.002163 -0.000499 0.120622 0.163355 0.498905 -0.622501 -0.062500 1 0 0 0 0 0 2 266153
-0.002163 -0.000499 0.120622 0.163352 0.498917 -0.622489 -0.062500 1 0 0 0 0 0 2 267145
-0.002163 -0.000499 0.120622 0.163344 0.498909 -0.622494 -0.062500 1 0 0 0 0 0 2 268145
-0.002163 -0.000499 0.120622 0.163351 0.498917 -0.622488 -0.062500 1 0 0 0 0 0 2 269146
-0.002163 -0.000499 0.120622 0.163356 0.498907 -0.622501 -0.062500 1 0 0 0 0 0 2 270147
-0.002163 -0.000499 0.120622 0.163353 0.498917 -0.622489 -0.062500 1 0 0 0 0 0 2 271146
-0.002163 -0.000499 0.120622 0.163344 0.498910 -0.622494 -0.062500 1 0 0 0 0 0 2 272144
-0.002163 -0.000499 0.120622 0.163346 0.498897 -0.622488 -0.062500 1 0 0 0 0 0 2 273146
-0.002163 -0.000499 0.120622 0.163351 0.498916 -0.622487 -0.062500 1 0 0 0 0 0 2 274148
-0.002163 -0.000499 0.120622 0.163356 0.498906 -0.622500 -0.062500 1 0 0 0 0 0 2 275146
-0.002163 -0.000499 0.120622 0.163352 0.498917 -0.622489 -0.062500 1 0 0 0 0 0 2 276145
-0.002163 -0.000499 0.120622 0.163344 0.498909 -0.622494 -0.062500 1 0 0 0 0 0 2 277134
-0.002163 -0.000499 0.120622 0.163343 0.498909 -0.622495 -0.062500 1 0 0 0 0 0 2 278221
-0.002163 -0.000499 0.120622 0.163363 0.498914 -0.622494 -0.062500 1 0 0 0 0 0 2 279214
-0.002163 -0.000499 0.120622 0.163345 0.498909 -0.622495 -0.062500 1 0 0 0 0 0 2 280222
-0.002163 -0.000499 0.120622 0.163351 0.498918 -0.622488 -0.062500 1 0 0 0 0 0 2 281214
-0.002163 -0.000499 0.120622 0.163343 0.498910 -0.622494 -0.062500 1 0 0 0 0 0 2 282215
-0.002163 -0.000499 0.120622 0.163367 0.498903 -0.622488 -0.062500 1 0 0 0 0 0 2 283222
-0.002163 -0.000499 0.120622 0.163346 0.498908 -0.622494 -0.062500 1 0 0 0 0 0 2 284188
-0.002163 -0.000499 0.120622 0.163343 0.498908 -0.622495 -0.062500 1 0 0 0 0 0 2 285188
-0.002163 -0.000499 0.120622 0.163351 0.498917 -0.622488 -0.062500 1 0 0 0 0 0 2 286213
-0.002163 -0.000499 0.120622 0.163356 0.498907 -0.622500 -0.062500 1 0 0 0 0 0 2 287221
-0.002163 -0.000499 0.120622 0.163353 0.498917 -0.622489 -0.062500 1 0 0 0 0 0 2 288212
-0.002163 -0.000499 0.120622 0.163344 0.498910 -0.622494 -0.062500 1 0 0 0 0 0 2 289189
-0.002163 -0.000499 0.120622 0.163343 0.498909 -0.622495 -0.062500 1 0 0 0 0 0 2 290215
-0.002163 -0.000499 0.120622 0.163350 0.498918 -0.622488 -0.062500 1 0 0 0 0 0 2 291195
-0.002163 -0.000499 0.120622 0.163355 0.498907 -0.622501 -0.062500 1 0 0 0 0 0 2 292209
-0.002163 -0.000499 0.120622 0.163356 0.498906 -0.622482 -0.062500 1 0 0 0 0 0 2 293207
-0.002163 -0.000499 0.120622 0.163344 0.498908 -0.622493 -0.062500 1 0 0 0 0 0 2 294213
-0.002163 -0.000499 0.120622 0.163355 0.498905 -0.622501 -0.062500 1 0 0 0 0 0 2 295195
-0.002163 -0.000499 0.120622 0.163352 0.498917 -0.622489 -0.062500 1 0 0 0 0 0 2 296210
-0.002163 -0.000499 0.120622 0.163344 0.498909 -0.622494 -0.062500 1 0 0 0 0 0 2 297192
-0.002163 -0.000499 0.120622 0.163351 0.498917 -0.622488 -0.062500 1 0 0 0 0 0 2 298209
-0.002163 -0.000499 0.120622 0.163356 0.498907 -0.622501 -0.062500 1 0 0 0 0 0 2 299195
-0.002163 -0.000499 0.120622 0.163353 0.498917 -0.622489 -0.062500 1 0 0 0 0 0 2 300209
-0.002163 -0.000499 0.120622 0.163344 0.498910 -0.622494 -0.062500 1 0 0 0 0 0 2 301191
-0.002163 -0.000499 0.120622 0.163346 0.498897 -0.622488 -0.062500 1 0 0 0 0 0 2 302209
-0.002163 -0.000499 0.120622 0.163351 0.498916 -0.622487 -0.062500 1 0 0 0 0 0 2 303195
-0.002163 -0.000499 0.120622 0.163356 0.498906 -0.622500 -0.062500 1 0 0 0 0 0 2 304206
-0.002163 -0.000499 0.120622 0.163353 0.498917 -0.622488 -0.062500 1 0 0 0 0 0 2 305194
-0.002163 -0.000499 0.120622 0.163344 0.498910 -0.622494 -0.062500 1 0 0 0 0 0 2 306138
-0.002163 -0.000499 0.120622 0.163343 0.498909 -0.622495 -0.062500 1 0 0 0 0 0 2 307128
-0.002163 -0.000499 0.120622 0.163363 0.498915 -0.622494 -0.062500 1 0 0 0 0 0 2 308137
-0.002163 -0.000499 0.120622 0.163345 0.498909 -0.622495 -0.062500 1 0 0 0 0 0 2 309128
-0.002163 -0.000499 0.120622 0.163351 0.498918 -0.622488 -0.062500 1 0 0 0 0 0 2 310128
-0.002163 -0.000499 0.120622 0.163343 0.498910 -0.622494 -0.062500 1 0 0 0 0 0 2 311137
-0.002163 -0.000499 0.120622 0.163358 0.498894 -0.622495 -0.062500 1 0 0 0 0 0 2 312127
-0.002163 -0.000499 0.120622 0.163353 0.498915 -0.622488 -0.062500 1 0 0 0 0 0 2 313136
-0.002163 -0.000499 0.120622 0.163344 0.498909 -0.622494 -0.062500 1 0 0 0 0 0 2 314127
-0.002163 -0.000499 0.120622 0.163351 0.498917 -0.622488 -0.062500 1 0 0 0 0 0 2 315136
-0.002163 -0.000499 0.120622 0.163356 0.498907 -0.622500 -0.062500 1 0 0 0 0 0 2 316128
-0.002163 -0.000499 0.120622 0.163353 0.498917 -0.622489 -0.062500 1 0 0 0 0 0 2 317137
-0.002169 -0.000481 0.120612 0.238065 0.242540 -0.476268 -0.062500 1 0 0 0 0 0 2 318127
-0.002171 -0.000471 0.120608 0.214155 0.328973 -0.547469 -0.062500 1 0 0 0 0 0 2 319138
-0.002173 -0.000467 0.120607 0.195388 0.393440 -0.584523 -0.062500 1 0 0 0 0 0 2 320132
-0.002174 -0.000465 0.120607 0.185076 0.427709 -0.598672 -0.062500 1 0 0 0 0 0 2 321140
-0.002174 -0.000464 0.120607 0.179746 0.445030 -0.603726 -0.062500 1 0 0 0 0 0 2 322137
-0.002174 -0.000463 0.120606 0.177045 0.453701 -0.605501 -0.062500 1 0 0 0 0 0 2 323138
-0.002174 -0.000463 0.120606 0.175671 0.458035 -0.606126 -0.062500 1 0 0 0 0 0 2 324141
-0.002174 -0.000463 0.120606 0.174976 0.460197 -0.606342 -0.062500 1 0 0 0 0 0 2 325150
-0.002174 -0.000462 0.120606 0.174627 0.461294 -0.606415 -0.062500 1 0 0 0 0 0 2 326143
-0.002174 -0.000462 0.120606 0.174453 0.461822 -0.606443 -0.062500 1 0 0 0 0 0 2 327144
-0.002174 -0.000462 0.120606 0.174369 0.462094 -0.606445 -0.062500 1 0 0 0 0 0 2 328114
-0.002174 -0.000462 0.120606 0.174329 0.462225 -0.606452 -0.062500 1 0 0 0 0 0 2 329145
-0.002174 -0.000462 0.120606 0.174305 0.462301 -0.606453 -0.062500 1 0 0 0 0 0 2 330144
-0.002174 -0.000462 0.120606 0.174285 0.462332 -0.606460 -0.062500 1 0 0 0 0 0 2 331143
-0.002174 -0.000462 0.120606 0.174291 0.462342 -0.606454 -0.062500 1 0 0 0 0 0 2 332143
-0.002174 -0.000462 0.120606 0.174298 0.462363 -0.606453 -0.062500 1 0 0 0 0 0 2 333143
-0.002174 -0.000462 0.120606 0.174278 0.462359 -0.606454 -0.062500 1 0 0 0 0 0 2 334161
-0.002174 -0.000462 0.120606 0.174276 0.462358 -0.606454 -0.062500 1 0 0 0 0 0 2 335138
-0.002174 -0.000462 0.120606 0.174281 0.462378 -0.606453 -0.062500 1 0 0 0 0 0 2 336156
-0.002174 -0.000462 0.120606 0.174288 0.462357 -0.606460 -0.062500 1 0 0 0 0 0 2 337153
-0.002174 -0.000462 0.120606 0.174286 0.462366 -0.606447 -0.062500 1 0 0 0 0 0 2 338154
-0.002174 -0.000462 0.120606 0.174274 0.462371 -0.606460 -0.062500 1 0 0 0 0 0 2 339151
-0.002174 -0.000462 0.120606 0.174275 0.462359 -0.606454 -0.062500 1 0 0 0 0 0 2 340152
-0.002174 -0.000462 0.120606 0.174296 0.462364 -0.606453 -0.062500 1 0 0 0 0 0 2 341133
-0.002174 -0.000462 0.120606 0.174275 0.462370 -0.606460 -0.062500 1 0 0 0 0 0 2 342209
-0.002174 -0.000462 0.120606 0.174284 0.462368 -0.606448 -0.062500 1 0 0 0 0 0 2 343223
-0.002174 -0.000462 0.120606 0.174277 0.462359 -0.606453 -0.062500 1 0 0 0 0 0 2 344195
-0.002174 -0.000462 0.120606 0.174285 0.462367 -0.606467 -0.062500 1 0 0 0 0 0 2 345189
-0.002174 -0.000462 0.120606 0.174285 0.462368 -0.606449 -0.062500 1 0 0 0 0 0 2 346191
-0.002174 -0.000462 0.120606 0.174277 0.462359 -0.606453 -0.062500 1 0 0 0 0 0 2 347186
-0.002174 -0.000462 0.120606 0.174281 0.462378 -0.606453 -0.062500 1 0 0 0 0 0 2 348186
-0.002174 -0.000462 0.120606 0.174289 0.462357 -0.606460 -0.062500 1 0 0 0 0 0 2 349214
-0.002174 -0.000462 0.120606 0.174286 0.462367 -0.606448 -0.062500 1 0 0 0 0 0 2 350216
-0.002174 -0.000462 0.120606 0.174274 0.462371 -0.606460 -0.062500 1 0 0 0 0 0 2 351188
-0.002174 -0.000462 0.120606 0.174276 0.462359 -0.606455 -0.062500 1 0 0 0 0 0 2 352186
-0.002174 -0.000462 0.120606 0.174296 0.462364 -0.606453 -0.062500 1 0 0 0 0 0 2 353185
-0.002174 -0.000462 0.120606 0.174278 0.462358 -0.606454 -0.062500 1 0 0 0 0 0 2 354187
-0.002174 -0.000462 0.120606 0.174281 0.462378 -0.606453 -0.062500 1 0 0 0 0 0 2 355186
-0.002174 -0.000462 0.120606 0.174277 0.462360 -0.606454 -0.062500 1 0 0 0 0 0 2 356186
-0.002174 -0.000462 0.120606 0.174288 0.462355 -0.606460 -0.062500 1 0 0 0 0 0 2 357185
-0.002174 -0.000462 0.120606 0.174282 0.462378 -0.606454 -0.062500 1 0 0 0 0 0 2 358185
-0.002174 -0.000462 0.120606 0.174277 0.462360 -0.606454 -0.062500 1 0 0 0 0 0 2 359185
-0.002174 -0.000462 0.120606 0.174284 0.462367 -0.606447 -0.062500 1 0 0 0 0 0 2 360220
-0.002174 -0.000462 0.120606 0.174286 0.462368 -0.606466 -0.062500 1 0 0 0 0 0 2 361214
-0.002174 -0.000462 0.120606 0.174286 0.462368 -0.606448 -0.062500 1 0 0 0 0 0 2 362218
-0.002174 -0.000462 0.120606 0.174277 0.462359 -0.606453 -0.062500 1 0 0 0 0 0 2 363231
-0.002174 -0.000462 0.120606 0.174273 0.462370 -0.606460 -0.062500 1 0 0 0 0 0 2 364209
-0.002174 -0.000462 0.120606 0.174284 0.462368 -0.606447 -0.062500 1 0 0 0 0 0 2 365218
-0.002174 -0.000462 0.120606 0.174289 0.462356 -0.606459 -0.062500 1 0 0 0 0 0 2 366189
-0.002174 -0.000462 0.120606 0.174282 0.462378 -0.606454 -0.062500 1 0 0 0 0 0 2 367184
-0.002174 -0.000462 0.120606 0.174277 0.462360 -0.606454 -0.062500 1 0 0 0 0 0 2 368186
-0.002174 -0.000462 0.120606 0.174276 0.462358 -0.606454 -0.062500 1 0 0 0 0 0 2 369186
-0.002174 -0.000462 0.120606 0.174293 0.462376 -0.606460 -0.062500 1 0 0 0 0 0 2 370187
-0.002174 -0.000462 0.120606 0.174278 0.462360 -0.606455 -0.062500 1 0 0 0 0 0 2 371185
-0.002174 -0.000462 0.120606 0.174284 0.462367 -0.606447 -0.062500 1 0 0 0 0 0 2 372184
-0.002174 -0.000462 0.120606 0.174286 0.462368 -0.606466 -0.062500 1 0 0 0 0 0 2 373184
-0.002174 -0.000462 0.120606 0.174286 0.462368 -0.606448 -0.062500 1 0 0 0 0 0 2 374177
-0.002174 -0.000462 0.120606 0.174277 0.462359 -0.606453 -0.062500 1 0 0 0 0 0 2 375213
-0.002174 -0.000462 0.120606 0.174276 0.462358 -0.606454 -0.062500 1 0 0 0 0 0 2 376193
-0.002174 -0.000462 0.120606 0.174281 0.462378 -0.606453 -0.062500 1 0 0 0 0 0 2 377207
-0.002174 -0.000462 0.120606 0.174289 0.462357 -0.606460 -0.062500 1 0 0 0 0 0 2 378193
-0.002174 -0.000462 0.120606 0.174277 0.462357 -0.606454 -0.062500 1 0 0 0 0 0 2 379209
-0.002174 -0.000462 0.120606 0.174281 0.462378 -0.606454 -0.062500 1 0 0 0 0 0 2 380190
-0.002174 -0.000462 0.120606 0.174276 0.462360 -0.606454 -0.062500 1 0 0 0 0 0 2 381208
-0.002174 -0.000462 0.120606 0.174296 0.462364 -0.606453 -0.062500 1 0 0 0 0 0 2 382193
-0.002174 -0.000462 0.120606 0.174275 0.462370 -0.606460 -0.062500 1 0 0 0 0 0 2 383206
-0.002174 -0.000462 0.120606 0.174284 0.462368 -0.606448 -0.062500 1 0 0 0 0 0 2 384191
-0.002174 -0.000462 0.120606 0.174277 0.462359 -0.606453 -0.062500 1 0 0 0 0 0 2 385205
-0.002174 -0.000462 0.120606 0.174285 0.462367 -0.606467 -0.062500 1 0 0 0 0 0 2 386192
-0.002174 -0.000462 0.120606 0.174285 0.462368 -0.606448 -0.062500 1 0 0 0 0 0 2 387206
-0.002174 -0.000462 0.120606 0.174277 0.462359 -0.606453 -0.062500 1 0 0 0 0 0 2 388190
-0.002174 -0.000462 0.120606 0.174281 0.462378 -0.606453 -0.062500 1 0 0 0 0 0 2 389206
-0.002174 -0.000462 0.120606 0.174289 0.462357 -0.606460 -0.062500 1 0 0 0 0 0 2 390126
-0.002174 -0.000462 0.120606 0.174278 0.462358 -0.606455 -0.062500 1 0 0 0 0 0 2 391135
-0.002174 -0.000462 0.120606 0.174281 0.462378 -0.606454 -0.062500 1 0 0 0 0 0 2 392125
-0.002174 -0.000462 0.120606 0.174276 0.462360 -0.606454 -0.062500 1 0 0 0 0 0 2 393126
-0.002174 -0.000462 0.120606 0.174296 0.462364 -0.606453 -0.062500 1 0 0 0 0 0 2 394135
-0.002174 -0.000462 0.120606 0.174275 0.462370 -0.606460 -0.062500 1 0 0 0 0 0 2 395125
-0.002174 -0.000462 0.120606 0.174284 0.462368 -0.606448 -0.062500 1 0 0 0 0 0 2 396133
-0.002174 -0.000462 0.120606 0.174277 0.462359 -0.606453 -0.062500 1 0 0 0 0 0 2 397125
-0.002174 -0.000462 0.120606 0.174285 0.462367 -0.606467 -0.062500 1 0 0 0 0 0 2 398134
-0.002174 -0.000462 0.120606 0.174285 0.462368 -0.606448 -0.062500 1 0 0 0 0 0 2 399125
-0.002174 -0.000462 0.120606 0.174277 0.462359 -0.606453 -0.062500 1 0 0 0 0 0 2 400134
-0.002174 -0.000462 0.120606 0.174276 0.462358 -0.606454 -0.062500 1 0 0 0 0 0 2 401125
-0.002174 -0.000462 0.120606 0.174281 0.462378 -0.606453 -0.062500 1 0 0 0 0 0 2 402133
-0.002174 -0.000462 0.120606 0.174288 0.462357 -0.606460 -0.062500 1 0 0 0 0 0 2 403125
-0.002174 -0.000462 0.120606 0.174286 0.462366 -0.606448 -0.062500 1 0 0 0 0 0 2 404144
-0.002174 -0.000462 0.120606 0.174274 0.462370 -0.606460 -0.062500 1 0 0 0 0 0 2 405154
-0.002174 -0.000462 0.120606 0.174284 0.462368 -0.606447 -0.062500 1 0 0 0 0 0 2 406125
-0.002174 -0.000462 0.120606 0.174289 0.462356 -0.606459 -0.062500 1 0 0 0 0 0 2 407114
-0.002174 -0.000462 0.120606 0.174274 0.462369 -0.606461 -0.062500 1 0 0 0 0 0 2 408137
-0.002174 -0.000462 0.120606 0.174284 0.462368 -0.606448 -0.062500 1 0 0 0 0 0 2 409126
-0.002174 -0.000462 0.120606 0.174277 0.462359 -0.606453 -0.062500 1 0 0 0 0 0 2 410140
-0.002174 -0.000462 0.120606 0.174293 0.462376 -0.606460 -0.062500 1 0 0 0 0 0 2 411143
-0.002174 -0.000462 0.120606 0.174278 0.462360 -0.606454 -0.062500 1 0 0 0 0 0 2 412142
-0.002174 -0.000462 0.120606 0.174276 0.462358 -0.606454 -0.062500 1 0 0 0 0 0 2 413141
-0.002174 -0.000462 0.120606 0.174281 0.462378 -0.606454 -0.062500 1 0 0 0 0 0 2 414143
-0.002174 -0.000462 0.120606 0.174289 0.462357 -0.606460 -0.062500 1 0 0 0 0 0 2 415140
-0.002174 -0.000462 0.120606 0.174286 0.462366 -0.606448 -0.062500 1 0 0 0 0 0 2 416141
-0.002174 -0.000462 0.120606 0.174274 0.462371 -0.606460 -0.062500 1 0 0 0 0 0 2 417141
-0.002174 -0.000462 0.120606 0.174284 0.462368 -0.606447 -0.062500 1 0 0 0 0 0 2 418150
-0.002180 -0.000444 0.120596 0.248964 0.206122 -0.460101 -0.062500 1 0 0 0 0 0 2 419143
-0.002182 -0.000435 0.120592 0.225059 0.292514 -0.531369 -0.062500 1 0 0 0 0 0 2 420145
-0.002184 -0.000430 0.120591 0.206298 0.356928 -0.568460 -0.062500 1 0 0 0 0 0 2 421141
-0.002184 -0.000428 0.120591 0.196008 0.391196 -0.582614 -0.062500 1 0 0 0 0 0 2 422142
-0.002185 -0.000427 0.120590 0.190682 0.408511 -0.587677 -0.062500 1 0 0 0 0 0 2 423138
-0.002185 -0.000426 0.120590 0.187962 0.417174 -0.589457 -0.062500 1 0 0 0 0 0 2 424139
-0.002185 -0.000426 0.120590 0.186598 0.421503 -0.590071 -0.062500 1 0 0 0 0 0 2 425139
-0.002185 -0.000426 0.120590 0.185904 0.423663 -0.590287 -0.062500 1 0 0 0 0 0 2 426141
-0.002185 -0.000426 0.120590 0.185555 0.424759 -0.590360 -0.062500 1 0 0 0 0 0 2 427141
-0.002185 -0.000426 0.120590 0.185382 0.425287 -0.590388 -0.062500 1 0 0 0 0 0 2 428140
-0.002185 -0.000426 0.120590 0.185294 0.425570 -0.590397 -0.062500 1 0 0 0 0 0 2 429140
-0.002185 -0.000426 0.120590 0.185253 0.425703 -0.590405 -0.062500 1 0 0 0 0 0 2 430141
-0.002185 -0.000426 0.120590 0.185233 0.425768 -0.590399 -0.062500 1 0 0 0 0 0 2 431141
-0.002185 -0.000426 0.120590 0.185222 0.425806 -0.590399 -0.062500 1 0 0 0 0 0 2 432139
-0.002185 -0.000426 0.120590 0.185218 0.425820 -0.590405 -0.062500 1 0 0 0 0 0 2 433140
-0.002185 -0.000426 0.120590 0.185206 0.425824 -0.590400 -0.062500 1 0 0 0 0 0 2 434135
-0.002185 -0.000426 0.120590 0.185213 0.425832 -0.590412 -0.062500 1 0 0 0 0 0 2 435139
-0.002185 -0.000426 0.120590 0.185202 0.425836 -0.590407 -0.062500 1 0 0 0 0 0 2 436140
-0.002185 -0.000426 0.120590 0.185212 0.425833 -0.590393 -0.062500 1 0 0 0 0 0 2 437137
-0.002185 -0.000426 0.120590 0.185201 0.425836 -0.590405 -0.062500 1 0 0 0 0 0 2 438142
-0.002185 -0.000426 0.120590 0.185212 0.425833 -0.590413 -0.062500 1 0 0 0 0 0 2 439138
-0.002185 -0.000426 0.120590 0.185213 0.425833 -0.590394 -0.062500 1 0 0 0 0 0 2 440140
-0.002185 -0.000426 0.120590 0.185202 0.425835 -0.590405 -0.062500 1 0 0 0 0 0 2 441140
-0.002191 -0.000408 0.120580 0.259828 0.169738 -0.443917 -0.062500 1 0 0 0 0 0 2 442142
-0.002193 -0.000398 0.120576 0.235974 0.256046 -0.515248 -0.062500 1 0 0 0 0 0 2 443132
-0.002195 -0.000394 0.120575 0.217225 0.320434 -0.552382 -0.062500 1 0 0 0 0 0 2 444135
-0.002195 -0.000392 0.120575 0.206928 0.354689 -0.566549 -0.062500 1 0 0 0 0 0 2 445129
-0.002196 -0.000390 0.120574 0.201595 0.371988 -0.571608 -0.062500 1 0 0 0 0 0 2 446205
-0.002196 -0.000390 0.120574 0.198892 0.380664 -0.573378 -0.062500 1 0 0 0 0 0 2 447214
-0.002196 -0.000390 0.120574 0.197518 0.384996 -0.574006 -0.062500 1 0 0 0 0 0 2 448182
-0.002196 -0.000389 0.120574 0.196823 0.387157 -0.574224 -0.062500 1 0 0 0 0 0 2 449184
-0.002196 -0.000389 0.120574 0.196478 0.388241 -0.574292 -0.062500 1 0 0 0 0 0 2 450194
-0.002196 -0.000389 0.120574 0.196301 0.388779 -0.574325 -0.062500 1 0 0 0 0 0 2 451183
-0.002196 -0.000389 0.120574 0.196229 0.389049 -0.574336 -0.062500 1 0 0 0 0 0 2 452183
-0.002196 -0.000389 0.120574 0.196179 0.389182 -0.574337 -0.062500 1 0 0 0 0 0 2 453183
-0.002196 -0.000389 0.120574 0.196154 0.389259 -0.574338 -0.062500 1 0 0 0 0 0 2 454185
-0.002196 -0.000389 0.120574 0.196134 0.389290 -0.574345 -0.062500 1 0 0 0 0 0 2 455182
-0.002196 -0.000389 0.120574 0.196128 0.389303 -0.574332 -0.062500 1 0 0 0 0 0 2 456175
-0.002196 -0.000389 0.120574 0.196136 0.389313 -0.574344 -0.062500 1 0 0 0 0 0 2 457190
-0.002196 -0.000389 0.120574 0.196133 0.389325 -0.574332 -0.062500 1 0 0 0 0 0 2 458206
-0.002196 -0.000389 0.120574 0.196125 0.389317 -0.574338 -0.062500 1 0 0 0 0 0 2 459190
-0.002196 -0.000389 0.120574 0.196123 0.389316 -0.574338 -0.062500 1 0 0 0 0 0 2 460189
-0.002196 -0.000389 0.120574 0.196144 0.389322 -0.574338 -0.062500 1 0 0 0 0 0 2 461205
-0.002201 -0.000371 0.120564 0.270707 0.133355 -0.427718 -0.062500 1 0 0 0 0 0 2 462124
-0.002204 -0.000362 0.120560 0.246859 0.219609 -0.499127 -0.062500 1 0 0 0 0 0 2 463131
-0.002206 -0.000357 0.120559 0.228132 0.283960 -0.536285 -0.062500 1 0 0 0 0 0 2 464123
-0.002206 -0.000355 0.120558 0.217846 0.318186 -0.550464 -0.062500 1 0 0 0 0 0 2 465131
-0.002207 -0.000354 0.120558 0.212508 0.335500 -0.555525 -0.062500 1 0 0 0 0 0 2 466123
-0.002207 -0.000353 0.120558 0.209809 0.344163 -0.557312 -0.062500 1 0 0 0 0 0 2 467131
-0.002207 -0.000353 0.120558 0.208436 0.348493 -0.557924 -0.062500 1 0 0 0 0 0 2 468123
-0.002207 -0.000353 0.120558 0.207741 0.350653 -0.558141 -0.062500 1 0 0 0 0 0 2 469130
-0.002207 -0.000353 0.120558 0.207393 0.351748 -0.558216 -0.062500 1 0 0 0 0 0 2 470123
-0.002207 -0.000353 0.120558 0.207219 0.352275 -0.558244 -0.062500 1 0 0 0 0 0 2 471131
-0.002207 -0.000353 0.120558 0.207144 0.352556 -0.558261 -0.062500 1 0 0 0 0 0 2 472123
-0.002207 -0.000353 0.120558 0.207096 0.352679 -0.558256 -0.062500 1 0 0 0 0 0 2 473132
-0.002207 -0.000353 0.120558 0.207072 0.352754 -0.558256 -0.062500 1 0 0 0 0 0 2 474124
-0.002207 -0.000353 0.120558 0.207060 0.352794 -0.558256 -0.062500 1 0 0 0 0 0 2 475132
-0.002207 -0.000353 0.120558 0.207057 0.352808 -0.558262 -0.062500 1 0 0 0 0 0 2 476123
-0.002207 -0.000353 0.120558 0.207044 0.352812 -0.558257 -0.062500 1 0 0 0 0 0 2 477123
-0.002207 -0.000353 0.120558 0.207039 0.352823 -0.558263 -0.062500 1 0 0 0 0 0 2 478134
-0.002207 -0.000353 0.120558 0.207042 0.352813 -0.558257 -0.062500 1 0 0 0 0 0 2 479131
-0.002207 -0.000353 0.120558 0.207047 0.352832 -0.558256 -0.062500 1 0 0 0 0 0 2 480140
-0.002212 -0.000335 0.120548 0.281589 0.096985 -0.411511 -0.062500 1 0 0 0 0 0 2 481129
-0.002215 -0.000325 0.120544 0.257765 0.183182 -0.482986 -0.062500 1 0 0 0 0 0 2 482119
-0.002217 -0.000321 0.120543 0.239042 0.247488 -0.520167 -0.062500 1 0 0 0 0 0 2 483142
-0.002217 -0.000319 0.120542 0.228744 0.281712 -0.534364 -0.062500 1 0 0 0 0 0 2 484115
-0.002199 -0.000322 0.120532 -0.041987 0.361274 -0.400808 -0.062500 1 0 0 0 0 0 2 485115
-0.002189 -0.000324 0.120529 0.045606 0.349234 -0.470112 -0.062500 1 0 0 0 0 0 2 486141
-0.002185 -0.000324 0.120528 0.110979 0.337929 -0.505860 -0.062500 1 0 0 0 0 0 2 487139
-0.002183 -0.000325 0.120527 0.145565 0.331696 -0.519480 -0.062500 1 0 0 0 0 0 2 488109
-0.002181 -0.000325 0.120527 0.162974 0.328502 -0.524346 -0.062500 1 0 0 0 0 0 2 489139
-0.002181 -0.000325 0.120527 0.171667 0.326891 -0.526050 -0.062500 1 0 0 0 0 0 2 490140
-0.002181 -0.000325 0.120527 0.175993 0.326076 -0.526648 -0.062500 1 0 0 0 0 0 2 491137
-0.002180 -0.000325 0.120527 0.178145 0.325691 -0.526851 -0.062500 1 0 0 0 0 0 2 492110
-0.002180 -0.000325 0.120527 0.179228 0.325471 -0.526927 -0.062500 1 0 0 0 0 0 2 493131
-0.002180 -0.000325 0.120527 0.179765 0.325376 -0.526954 -0.062500 1 0 0 0 0 0 2 494144
-0.002180 -0.000325 0.120527 0.180037 0.325334 -0.526963 -0.062500 1 0 0 0 0 0 2 495136
-0.002180 -0.000325 0.120527 0.180172 0.325304 -0.526967 -0.062500 1 0 0 0 0 0 2 496139
-0.002180 -0.000325 0.120527 0.180238 0.325288 -0.526959 -0.062500 1 0 0 0 0 0 2 497139
-0.002180 -0.000325 0.120527 0.180266 0.325281 -0.526971 -0.062500 1 0 0 0 0 0 2 498139
-0.002193 -0.000339 0.120516 0.359149 0.516672 -0.375385 -0.062500 1 0 0 0 0 0 2 499140
-0.002200 -0.000346 0.120512 0.300311 0.452630 -0.449220 -0.062500 1 0 0 0 0 0 2 500137
-0.002203 -0.000349 0.120511 0.255381 0.404522 -0.487639 -0.062500 1 0 0 0 0 0 2 501138
-0.002204 -0.000351 0.120511 0.231104 0.378797 -0.502293 -0.062500 1 0 0 0 0 0 2 502140
-0.002205 -0.000352 0.120510 0.218693 0.365761 -0.507527 -0.062500 1 0 0 0 0 0 2 503139
-0.002206 -0.000352 0.120510 0.212430 0.359222 -0.509359 -0.062500 1 0 0 0 0 0 2 504139
-0.002211 -0.000334 0.120500 0.283780 0.100232 -0.363251 -0.062500 1 0 0 0 0 0 2 505140
-0.002214 -0.000325 0.120496 0.258393 0.184742 -0.434955 -0.062500 1 0 0 0 0 0 2 506140
-0.002216 -0.000321 0.120495 0.238894 0.248209 -0.472226 -0.062500 1 0 0 0 0 0 2 507138
-0.002216 -0.000318 0.120494 0.228204 0.281988 -0.486443 -0.062500 1 0 0 0 0 0 2 508138
-0.002217 -0.000317 0.120494 0.222694 0.299086 -0.491520 -0.062500 1 0 0 0 0 0 2 509136
-0.002217 -0.000317 0.120494 0.219885 0.307638 -0.493303 -0.062500 1 0 0 0 0 0 2 510140
-0.002217 -0.000316 0.120494 0.218474 0.311923 -0.493924 -0.062500 1 0 0 0 0 0 2 511132
-0.002217 -0.000316 0.120494 0.217749 0.314065 -0.494131 -0.062500 1 0 0 0 0 0 2 512133
-0.002217 -0.000316 0.120494 0.217386 0.315131 -0.494212 -0.062500 1 0 0 0 0 0 2 513138
-0.002217 -0.000316 0.120494 0.217208 0.315667 -0.494248 -0.062500 1 0 0 0 0 0 2 514140
-0.002217 -0.000316 0.120494 0.217128 0.315928 -0.494245 -0.062500 1 0 0 0 0 0 2 515136
-0.002217 -0.000316 0.120494 0.217064 0.316064 -0.494260 -0.062500 1 0 0 0 0 0 2 516138
-0.002217 -0.000316 0.120494 0.217062 0.316135 -0.494254 -0.062500 1 0 0 0 0 0 2 517138
-0.002217 -0.000316 0.120494 0.217032 0.316169 -0.494254 -0.062500 1 0 0 0 0 0 2 518140
-0.002217 -0.000316 0.120494 0.217029 0.316170 -0.494254 -0.062500 1 0 0 0 0 0 2 519125
-0.002217 -0.000316 0.120494 0.217034 0.316189 -0.494254 -0.062500 1 0 0 0 0 0 2 520135
-0.002217 -0.000316 0.120494 0.217035 0.316191 -0.494254 -0.062500 1 0 0 0 0 0 2 521138
-0.002217 -0.000316 0.120494 0.217032 0.316203 -0.494261 -0.062500 1 0 0 0 0 0 2 522138
-0.002217 -0.000316 0.120494 0.217035 0.316192 -0.494255 -0.062500 1 0 0 0 0 0 2 523138
-0.002217 -0.000316 0.120494 0.217024 0.316194 -0.494248 -0.062500 1 0 0 0 0 0 2 524137
-0.002217 -0.000316 0.120494 0.217031 0.316203 -0.494260 -0.062500 1 0 0 0 0 0 2 525135
-0.002217 -0.000316 0.120494 0.217035 0.316192 -0.494255 -0.062500 1 0 0 0 0 0 2 526140
-0.002217 -0.000316 0.120494 0.217020 0.316206 -0.494254 -0.062500 1 0 0 0 0 0 2 527137
-0.002217 -0.000316 0.120494 0.217034 0.316193 -0.494254 -0.062500 1 0 0 0 0 0 2 528137
-0.002217 -0.000316 0.120494 0.217032 0.316203 -0.494261 -0.062500 1 0 0 0 0 0 2 529137
-0.002217 -0.000316 0.120494 0.217023 0.316195 -0.494248 -0.062500 1 0 0 0 0 0 2 530139
-0.002217 -0.000316 0.120494 0.217031 0.316203 -0.494260 -0.062500 1 0 0 0 0 0 2 531132
-0.002217 -0.000316 0.120494 0.217035 0.316193 -0.494255 -0.062500 1 0 0 0 0 0 2 532122
-0.002217 -0.000316 0.120494 0.217024 0.316194 -0.494248 -0.062500 1 0 0 0 0 0 2 533129
-0.002217 -0.000316 0.120494 0.217031 0.316203 -0.494260 -0.062500 1 0 0 0 0 0 2 534122
-0.002217 -0.000316 0.120494 0.217035 0.316192 -0.494255 -0.062500 1 0 0 0 0 0 2 535130
-0.002217 -0.000316 0.120494 0.217020 0.316206 -0.494254 -0.062500 1 0 0 0 0 0 2 536121
-0.002217 -0.000316 0.120494 0.217034 0.316193 -0.494254 -0.062500 1 0 0 0 0 0 2 537130
-0.002217 -0.000316 0.120494 0.217032 0.316203 -0.494261 -0.062500 1 0 0 0 0 0 2 538121
-0.002217 -0.000316 0.120494 0.217023 0.316195 -0.494248 -0.062500 1 0 0 0 0 0 2 539129
-0.002217 -0.000316 0.120494 0.217034 0.316191 -0.494253 -0.062500 1 0 0 0 0 0 2 540120
-0.002217 -0.000316 0.120494 0.217032 0.316203 -0.494261 -0.062500 1 0 0 0 0 0 2 541129
-0.002217 -0.000316 0.120494 0.217023 0.316195 -0.494248 -0.062500 1 0 0 0 0 0 2 542121
-0.002217 -0.000316 0.120494 0.217031 0.316203 -0.494260 -0.062500 1 0 0 0 0 0 2 543129
-0.002217 -0.000316 0.120494 0.217035 0.316192 -0.494255 -0.062500 1 0 0 0 0 0 2 544129
-0.002217 -0.000316 0.120494 0.217020 0.316206 -0.494254 -0.062500 1 0 0 0 0 0 2 545121
-0.002217 -0.000316 0.120494 0.217034 0.316193 -0.494254 -0.062500 1 0 0 0 0 0 2 546129
-0.002217 -0.000316 0.120494 0.217036 0.316191 -0.494254 -0.062500 1 0 0 0 0 0 2 547119
-0.002217 -0.000316 0.120494 0.217020 0.316206 -0.494254 -0.062500 1 0 0 0 0 0 2 548129
-0.002217 -0.000316 0.120494 0.217034 0.316193 -0.494254 -0.062500 1 0 0 0 0 0 2 549123
-0.002217 -0.000316 0.120494 0.217032 0.316203 -0.494261 -0.062500 1 0 0 0 0 0 2 550138
-0.002217 -0.000316 0.120494 0.217023 0.316195 -0.494248 -0.062500 1 0 0 0 0 0 2 551148
-0.002217 -0.000316 0.120494 0.217031 0.316203 -0.494260 -0.062500 1 0 0 0 0 0 2 552125
-0.002217 -0.000316 0.120494 0.217035 0.316193 -0.494255 -0.062500 1 0 0 0 0 0 2 553142
-0.002217 -0.000316 0.120494 0.217020 0.316206 -0.494254 -0.062500 1 0 0 0 0 0 2 554139
-0.002222 -0.000298 0.120484 0.291486 0.060609 -0.347365 -0.062500 1 0 0 0 0 0 2 555130
-0.002225 -0.000289 0.120480 0.267689 0.146695 -0.418928 -0.062500 1 0 0 0 0 0 2 556135
-0.002226 -0.000284 0.120479 0.248995 0.210947 -0.456143 -0.062500 1 0 0 0 0 0 2 557139
-0.002227 -0.000282 0.120478 0.238717 0.245150 -0.470352 -0.062500 1 0 0 0 0 0 2 558136
-0.002209 -0.000285 0.120468 -0.031914 0.324682 -0.336838 -0.062500 1 0 0 0 0 0 2 559124
-0.002199 -0.000287 0.120465 0.055648 0.312633 -0.406135 -0.062500 1 0 0 0 0 0 2 560128
-0.002195 -0.000288 0.120464 0.120992 0.301304 -0.441874 -0.062500 1 0 0 0 0 0 2 561137
-0.002193 -0.000288 0.120463 0.155577 0.295097 -0.455481 -0.062500 1 0 0 0 0 0 2 562138
-0.002191 -0.000288 0.120463 0.172963 0.291888 -0.460337 -0.062500 1 0 0 0 0 0 2 563145
-0.002191 -0.000289 0.120463 0.181646 0.290288 -0.462045 -0.062500 1 0 0 0 0 0 2 564140
-0.002191 -0.000289 0.120463 0.185975 0.289496 -0.462643 -0.062500 1 0 0 0 0 0 2 565142
-0.002190 -0.000289 0.120463 0.188137 0.289078 -0.462845 -0.062500 1 0 0 0 0 0 2 566141
-0.002190 -0.000289 0.120463 0.189226 0.288875 -0.462921 -0.062500 1 0 0 0 0 0 2 567107
-0.002190 -0.000289 0.120463 0.189752 0.288785 -0.462942 -0.062500 1 0 0 0 0 0 2 568106
-0.002190 -0.000289 0.120463 0.190026 0.288732 -0.462963 -0.062500 1 0 0 0 0 0 2 569125
-0.002190 -0.000289 0.120463 0.190160 0.288701 -0.462949 -0.062500 1 0 0 0 0 0 2 570108
-0.002190 -0.000289 0.120463 0.190228 0.288684 -0.462959 -0.062500 1 0 0 0 0 0 2 571136
-0.002190 -0.000289 0.120463 0.190251 0.288689 -0.462959 -0.062500 1 0 0 0 0 0 2 572136
-0.002190 -0.000289 0.120463 0.190275 0.288684 -0.462952 -0.062500 1 0 0 0 0 0 2 573135
-0.002190 -0.000289 0.120463 0.190289 0.288681 -0.462957 -0.062500 1 0 0 0 0 0 2 574138
-0.002190 -0.000289 0.120463 0.190291 0.288681 -0.462958 -0.062500 1 0 0 0 0 0 2 575135
-0.002190 -0.000289 0.120463 0.190291 0.288681 -0.462958 -0.062500 1 0 0 0 0 0 2 576136
-0.002190 -0.000289 0.120463 0.190291 0.288681 -0.462958 -0.062500 1 0 0 0 0 0 2 577137
-0.002190 -0.000289 0.120463 0.190291 0.288681 -0.462958 -0.062500 1 0 0 0 0 0 2 578108
-0.002190 -0.000289 0.120463 0.190290 0.288682 -0.462958 -0.062500 1 0 0 0 0 0 2 579138
-0.002190 -0.000289 0.120463 0.190290 0.288682 -0.462958 -0.062500 1 0 0 0 0 0 2 580135
-0.002190 -0.000289 0.120463 0.190290 0.288682 -0.462958 -0.062500 1 0 0 0 0 0 2 581134
-0.002190 -0.000289 0.120463 0.190290 0.288682 -0.462958 -0.062500 1 0 0 0 0 0 2 582138
-0.002190 -0.000289 0.120463 0.190290 0.288682 -0.462958 -0.062500 1 0 0 0 0 0 2 583134
-0.002190 -0.000289 0.120463 0.190290 0.288682 -0.462958 -0.062500 1 0 0 0 0 0 2 584134
-0.002190 -0.000289 0.120463 0.190293 0.288670 -0.462951 -0.062500 1 0 0 0 0 0 2 585136
-0.002190 -0.000289 0.120463 0.190290 0.288681 -0.462957 -0.062500 1 0 0 0 0 0 2 586135
-0.002190 -0.000289 0.120463 0.190290 0.288682 -0.462958 -0.062500 1 0 0 0 0 0 2 587135
-0.002190 -0.000289 0.120463 0.190290 0.288682 -0.462958 -0.062500 1 0 0 0 0 0 2 588134
-0.002190 -0.000289 0.120463 0.190290 0.288682 -0.462958 -0.062500 1 0 0 0 0 0 2 589132
-0.002190 -0.000289 0.120463 0.190290 0.288682 -0.462958 -0.062500 1 0 0 0 0 0 2 590133
-0.002190 -0.000289 0.120463 0.190302 0.288680 -0.462964 -0.062500 1 0 0 0 0 0 2 591124
-0.002190 -0.000289 0.120463 0.190295 0.288670 -0.462952 -0.062500 1 0 0 0 0 0 2 592133
-0.002190 -0.000289 0.120463 0.190291 0.288681 -0.462957 -0.062500 1 0 0 0 0 0 2 593135
-0.002190 -0.000289 0.120463 0.190290 0.288682 -0.462958 -0.062500 1 0 0 0 0 0 2 594137
-0.002190 -0.000289 0.120463 0.190290 0.288682 -0.462958 -0.062500 1 0 0 0 0 0 2 595135
-0.002190 -0.000289 0.120463 0.190290 0.288682 -0.462958 -0.062500 1 0 0 0 0 0 2 596134
-0.002190 -0.000289 0.120463 0.190290 0.288682 -0.462958 -0.062500 1 0 0 0 0 0 2 597134
-0.002190 -0.000289 0.120463 0.190290 0.288682 -0.462958 -0.062500 1 0 0 0 0 0 2 598135
-0.002190 -0.000289 0.120463 0.190293 0.288671 -0.462951 -0.062500 1 0 0 0 0 0 2 599135
-0.002190 -0.000289 0.120463 0.190290 0.288681 -0.462957 -0.062500 1 0 0 0 0 0 2 600135
-0.002190 -0.000289 0.120463 0.190302 0.288679 -0.462964 -0.062500 1 0 0 0 0 0 2 601136
-0.002190 -0.000289 0.120463 0.190292 0.288682 -0.462959 -0.062500 1 0 0 0 0 0 2 602122
-0.002190 -0.000289 0.120463 0.190291 0.288682 -0.462958 -0.062500 1 0 0 0 0 0 2 603128
-0.002190 -0.000289 0.120463 0.190290 0.288682 -0.462958 -0.062500 1 0 0 0 0 0 2 604119
-0.002203 -0.000302 0.120452 0.369059 0.480030 -0.311436 -0.062500 1 0 0 0 0 0 2 605128
-0.002210 -0.000309 0.120448 0.310261 0.415971 -0.385260 -0.062500 1 0 0 0 0 0 2 606119
-0.002213 -0.000313 0.120447 0.265334 0.367866 -0.423667 -0.062500 1 0 0 0 0 0 2 607127
-0.002214 -0.000314 0.120447 0.241066 0.342180 -0.438300 -0.062500 1 0 0 0 0 0 2 608119
-0.002215 -0.000315 0.120446 0.228673 0.329150 -0.443534 -0.062500 1 0 0 0 0 0 2 609128
-0.002216 -0.000316 0.120446 0.222406 0.322606 -0.445372 -0.062500 1 0 0 0 0 0 2 610128
-0.002216 -0.000316 0.120446 0.219258 0.319335 -0.446003 -0.062500 1 0 0 0 0 0 2 611118
-0.002216 -0.000316 0.120446 0.217682 0.317694 -0.446232 -0.062500 1 0 0 0 0 0 2 612128
-0.002221 -0.000298 0.120436 0.291303 0.061397 -0.299411 -0.062500 1 0 0 0 0 0 2 613118
-0.002224 -0.000289 0.120432 0.267149 0.147031 -0.371008 -0.062500 1 0 0 0 0 0 2 614127
-0.002226 -0.000284 0.120431 0.248248 0.211055 -0.408240 -0.062500 1 0 0 0 0 0 2 615118
-0.002226 -0.000282 0.120430 0.237870 0.245137 -0.422448 -0.062500 1 0 0 0 0 0 2 616126
-0.002227 -0.000281 0.120430 0.232505 0.262372 -0.427509 -0.062500 1 0 0 0 0 0 2 617118
-0.002227 -0.000280 0.120430 0.229773 0.270995 -0.429298 -0.062500 1 0 0 0 0 0 2 618127
-0.002227 -0.000280 0.120430 0.228403 0.275305 -0.429909 -0.062500 1 0 0 0 0 0 2 619118
-0.002227 -0.000280 0.120430 0.227698 0.277463 -0.430121 -0.062500 1 0 0 0 0 0 2 620127
-0.002227 -0.000280 0.120430 0.227353 0.278546 -0.430209 -0.062500 1 0 0 0 0 0 2 621135
-0.002227 -0.000280 0.120430 0.227169 0.279075 -0.430233 -0.062500 1 0 0 0 0 0 2 622136
-0.002227 -0.000280 0.120430 0.227084 0.279346 -0.430237 -0.062500 1 0 0 0 0 0 2 623118
-0.002227 -0.000280 0.120430 0.227028 0.279491 -0.430244 -0.062500 1 0 0 0 0 0 2 624134
-0.002227 -0.000280 0.120430 0.227018 0.279555 -0.430245 -0.062500 1 0 0 0 0 0 2 625120
-0.002227 -0.000280 0.120430 0.227011 0.279582 -0.430239 -0.062500 1 0 0 0 0 0 2 626138
-0.002227 -0.000280 0.120430 0.227007 0.279594 -0.430244 -0.062500 1 0 0 0 0 0 2 627133
-0.002227 -0.000280 0.120430 0.226992 0.279609 -0.430245 -0.062500 1 0 0 0 0 0 2 628133
-0.002227 -0.000280 0.120430 0.226990 0.279610 -0.430246 -0.062500 1 0 0 0 0 0 2 629107
-0.002227 -0.000280 0.120430 0.226998 0.279618 -0.430239 -0.062500 1 0 0 0 0 0 2 630134
-0.002227 -0.000280 0.120430 0.226987 0.279622 -0.430252 -0.062500 1 0 0 0 0 0 2 631130
-0.002227 -0.000280 0.120430 0.226997 0.279620 -0.430239 -0.062500 1 0 0 0 0 0 2 632135
-0.002227 -0.000280 0.120430 0.227011 0.279617 -0.430244 -0.062500 1 0 0 0 0 0 2 633136
-0.002227 -0.000280 0.120430 0.226993 0.279610 -0.430246 -0.062500 1 0 0 0 0 0 2 634125
-0.002227 -0.000280 0.120430 0.226995 0.279630 -0.430246 -0.062500 1 0 0 0 0 0 2 635137
-0.002227 -0.000280 0.120430 0.226991 0.279612 -0.430246 -0.062500 1 0 0 0 0 0 2 636138
-0.002227 -0.000280 0.120430 0.226998 0.279618 -0.430239 -0.062500 1 0 0 0 0 0 2 637140
-0.002227 -0.000280 0.120430 0.226987 0.279622 -0.430252 -0.062500 1 0 0 0 0 0 2 638136
-0.002227 -0.000280 0.120430 0.226998 0.279620 -0.430240 -0.062500 1 0 0 0 0 0 2 639134
-0.002227 -0.000280 0.120430 0.226999 0.279620 -0.430238 -0.062500 1 0 0 0 0 0 2 640137
-0.002227 -0.000280 0.120430 0.226991 0.279611 -0.430245 -0.062500 1 0 0 0 0 0 2 641104
-0.002227 -0.000280 0.120430 0.226995 0.279630 -0.430245 -0.062500 1 0 0 0 0 0 2 642136
-0.002227 -0.000280 0.120430 0.226990 0.279612 -0.430246 -0.062500 1 0 0 0 0 0 2 643133
-0.002227 -0.000280 0.120430 0.226998 0.279619 -0.430239 -0.062500 1 0 0 0 0 0 2 644137
-0.002227 -0.000280 0.120430 0.226999 0.279619 -0.430258 -0.062500 1 0 0 0 0 0 2 645133
-0.002227 -0.000280 0.120430 0.226999 0.279619 -0.430240 -0.062500 1 0 0 0 0 0 2 646136
-0.002227 -0.000280 0.120430 0.226991 0.279611 -0.430245 -0.062500 1 0 0 0 0 0 2 647134
-0.002227 -0.000280 0.120430 0.226998 0.279618 -0.430239 -0.062500 1 0 0 0 0 0 2 648134
-0.002227 -0.000280 0.120430 0.226996 0.279631 -0.430245 -0.062500 1 0 0 0 0 0 2 649134
-0.002227 -0.000280 0.120430 0.226991 0.279612 -0.430246 -0.062500 1 0 0 0 0 0 2 650136
-0.002227 -0.000280 0.120430 0.226998 0.279619 -0.430239 -0.062500 1 0 0 0 0 0 2 651129
-0.002227 -0.000280 0.120430 0.226991 0.279610 -0.430245 -0.062500 1 0 0 0 0 0 2 652103
-0.002227 -0.000280 0.120430 0.226995 0.279630 -0.430245 -0.062500 1 0 0 0 0 0 2 653132
-0.002227 -0.000280 0.120430 0.226990 0.279612 -0.430246 -0.062500 1 0 0 0 0 0 2 654135
-0.002227 -0.000280 0.120430 0.226998 0.279618 -0.430239 -0.062500 1 0 0 0 0 0 2 655132
-0.002232 -0.000261 0.120420 0.301368 0.024278 -0.283233 -0.062500 1 0 0 0 0 0 2 656133
-0.002235 -0.000252 0.120416 0.277618 0.110260 -0.354866 -0.062500 1 0 0 0 0 0 2 657134
-0.002236 -0.000248 0.120415 0.258935 0.174451 -0.392113 -0.062500 1 0 0 0 0 0 2 658136
-0.002237 -0.000245 0.120414 0.248665 0.208624 -0.406322 -0.062500 1 0 0 0 0 0 2 659133
-0.002238 -0.000244 0.120414 0.243354 0.225889 -0.411389 -0.062500 1 0 0 0 0 0 2 660124
-0.002238 -0.000244 0.120414 0.240639 0.234539 -0.413175 -0.062500 1 0 0 0 0 0 2 661121
-0.002238 -0.000243 0.120414 0.239271 0.238881 -0.413794 -0.062500 1 0 0 0 0 0 2 662203
-0.002238 -0.000243 0.120414 0.238590 0.241036 -0.414021 -0.062500 1 0 0 0 0 0 2 663212
-0.002238 -0.000243 0.120414 0.238235 0.242121 -0.414085 -0.062500 1 0 0 0 0 0 2 664202
-0.002238 -0.000243 0.120414 0.238061 0.242647 -0.414113 -0.062500 1 0 0 0 0 0 2 665203
-0.002238 -0.000243 0.120414 0.237973 0.242929 -0.414123 -0.062500 1 0 0 0 0 0 2 666178
-0.002238 -0.000243 0.120414 0.237933 0.243061 -0.414132 -0.062500 1 0 0 0 0 0 2 667205
-0.002238 -0.000243 0.120414 0.237913 0.243126 -0.414126 -0.062500 1 0 0 0 0 0 2 668175
-0.002238 -0.000243 0.120414 0.237902 0.243164 -0.414126 -0.062500 1 0 0 0 0 0 2 669178
-0.002238 -0.000243 0.120414 0.237885 0.243181 -0.414126 -0.062500 1 0 0 0 0 0 2 670180
-0.002238 -0.000243 0.120414 0.237884 0.243182 -0.414126 -0.062500 1 0 0 0 0 0 2 671200
-0.002238 -0.000243 0.120414 0.237892 0.243190 -0.414119 -0.062500 1 0 0 0 0 0 2 672177
-0.002238 -0.000243 0.120414 0.237893 0.243191 -0.414138 -0.062500 1 0 0 0 0 0 2 673205
-0.002238 -0.000243 0.120414 0.237893 0.243191 -0.414120 -0.062500 1 0 0 0 0 0 2 674201
-0.002238 -0.000243 0.120414 0.237882 0.243193 -0.414132 -0.062500 1 0 0 0 0 0 2 675185
-0.002238 -0.000243 0.120414 0.237888 0.243203 -0.414126 -0.062500 1 0 0 0 0 0 2 676199
-0.002238 -0.000243 0.120414 0.237889 0.243204 -0.414126 -0.062500 1 0 0 0 0 0 2 677199
-0.002238 -0.000243 0.120414 0.237885 0.243184 -0.414126 -0.062500 1 0 0 0 0 0 2 678118
-0.002238 -0.000243 0.120414 0.237889 0.243202 -0.414126 -0.062500 1 0 0 0 0 0 2 679126
-0.002238 -0.000243 0.120414 0.237881 0.243195 -0.414132 -0.062500 1 0 0 0 0 0 2 680116
-0.002238 -0.000243 0.120414 0.237891 0.243191 -0.414120 -0.062500 1 0 0 0 0 0 2 681124
-0.002238 -0.000243 0.120414 0.237881 0.243194 -0.414132 -0.062500 1 0 0 0 0 0 2 682117
-0.002238 -0.000243 0.120414 0.237888 0.243203 -0.414126 -0.062500 1 0 0 0 0 0 2 683125
-0.002238 -0.000243 0.120414 0.237880 0.243195 -0.414133 -0.062500 1 0 0 0 0 0 2 684116
-0.002238 -0.000243 0.120414 0.237891 0.243191 -0.414120 -0.062500 1 0 0 0 0 0 2 685126
-0.002238 -0.000243 0.120414 0.237901 0.243200 -0.414131 -0.062500 1 0 0 0 0 0 2 686116
-0.002238 -0.000243 0.120414 0.237882 0.243195 -0.414133 -0.062500 1 0 0 0 0 0 2 687125
-0.002238 -0.000243 0.120414 0.237892 0.243191 -0.414120 -0.062500 1 0 0 0 0 0 2 688116
-0.002238 -0.000243 0.120414 0.237881 0.243194 -0.414132 -0.062500 1 0 0 0 0 0 2 689125
-0.002238 -0.000243 0.120414 0.237888 0.243203 -0.414126 -0.062500 1 0 0 0 0 0 2 690116
-0.002238 -0.000243 0.120414 0.237884 0.243183 -0.414126 -0.062500 1 0 0 0 0 0 2 691123
-0.002238 -0.000243 0.120414 0.237888 0.243201 -0.414126 -0.062500 1 0 0 0 0 0 2 692123
-0.002238 -0.000243 0.120414 0.237889 0.243204 -0.414125 -0.062500 1 0 0 0 0 0 2 693116
-0.002238 -0.000243 0.120414 0.237881 0.243195 -0.414132 -0.062500 1 0 0 0 0 0 2 694124
-0.002238 -0.000243 0.120414 0.237891 0.243192 -0.414119 -0.062500 1 0 0 0 0 0 2 695123
-0.002238 -0.000243 0.120414 0.237893 0.243191 -0.414138 -0.062500 1 0 0 0 0 0 2 696125
-0.002243 -0.000225 0.120404 0.312212 -0.012002 -0.266972 -0.062500 1 0 0 0 0 0 2 697125
-0.002246 -0.000216 0.120400 0.288485 0.073913 -0.338679 -0.062500 1 0 0 0 0 0 2 698126
-0.002247 -0.000211 0.120399 0.269818 0.138057 -0.375977 -0.062500 1 0 0 0 0 0 2 699131
-0.002248 -0.000209 0.120398 0.259554 0.172211 -0.390185 -0.062500 1 0 0 0 0 0 2 700447
-0.002248 -0.000208 0.120398 0.254242 0.189481 -0.395267 -0.062500 1 0 0 0 0 0 2 701132
-0.002249 -0.000207 0.120398 0.251524 0.198140 -0.397046 -0.062500 1 0 0 0 0 0 2 702135
-0.002249 -0.000207 0.120398 0.250159 0.202470 -0.397659 -0.062500 1 0 0 0 0 0 2 703133
-0.002249 -0.000207 0.120398 0.249466 0.204626 -0.397880 -0.062500 1 0 0 0 0 0 2 704132
-0.002249 -0.000207 0.120398 0.249135 0.205705 -0.397957 -0.062500 1 0 0 0 0 0 2 705134
-0.002249 -0.000207 0.120398 0.248948 0.206244 -0.397987 -0.062500 1 0 0 0 0 0 2 706104
-0.002249 -0.000207 0.120398 0.248863 0.206516 -0.397991 -0.062500 1 0 0 0 0 0 2 707132
-0.002249 -0.000207 0.120398 0.248823 0.206647 -0.397998 -0.062500 1 0 0 0 0 0 2 708131
-0.002249 -0.000207 0.120398 0.248799 0.206723 -0.397999 -0.062500 1 0 0 0 0 0 2 709123
-0.002249 -0.000207 0.120398 0.248791 0.206751 -0.397993 -0.062500 1 0 0 0 0 0 2 710139
-0.002249 -0.000207 0.120398 0.248775 0.206767 -0.397992 -0.062500 1 0 0 0 0 0 2 711131
-0.002249 -0.000207 0.120398 0.248770 0.206779 -0.397999 -0.062500 1 0 0 0 0 0 2 712106
-0.002249 -0.000207 0.120398 0.248777 0.206789 -0.397993 -0.062500 1 0 0 0 0 0 2 713103
-0.002249 -0.000207 0.120398 0.248770 0.206781 -0.397999 -0.062500 1 0 0 0 0 0 2 714132
-0.002249 -0.000207 0.120398 0.248777 0.206789 -0.397993 -0.062500 1 0 0 0 0 0 2 715126
-0.002249 -0.000207 0.120398 0.248782 0.206778 -0.398005 -0.062500 1 0 0 0 0 0 2 716101
-0.002249 -0.000207 0.120398 0.248779 0.206788 -0.397994 -0.062500 1 0 0 0 0 0 2 717130
-0.002249 -0.000207 0.120398 0.248771 0.206780 -0.397999 -0.062500 1 0 0 0 0 0 2 718133
-0.002249 -0.000207 0.120398 0.248778 0.206788 -0.397993 -0.062500 1 0 0 0 0 0 2 719130
-0.002249 -0.000207 0.120398 0.248767 0.206792 -0.398006 -0.062500 1 0 0 0 0 0 2 720131
-0.002249 -0.000207 0.120398 0.248777 0.206790 -0.397994 -0.062500 1 0 0 0 0 0 2 721130
-0.002249 -0.000207 0.120398 0.248778 0.206790 -0.397992 -0.062500 1 0 0 0 0 0 2 722133
-0.002249 -0.000207 0.120398 0.248770 0.206781 -0.397999 -0.062500 1 0 0 0 0 0 2 723256
-0.002249 -0.000207 0.120398 0.248777 0.206789 -0.397993 -0.062500 1 0 0 0 0 0 2 724130
-0.002249 -0.000207 0.120398 0.248770 0.206781 -0.397999 -0.062500 1 0 0 0 0 0 2 725124
-0.002249 -0.000207 0.120398 0.248777 0.206788 -0.397993 -0.062500 1 0 0 0 0 0 2 726130
-0.002249 -0.000207 0.120398 0.248779 0.206789 -0.398012 -0.062500 1 0 0 0 0 0 2 727119
-0.002249 -0.000207 0.120398 0.248779 0.206790 -0.397995 -0.062500 1 0 0 0 0 0 2 728130
-0.002249 -0.000207 0.120398 0.248779 0.206790 -0.397993 -0.062500 1 0 0 0 0 0 2 729131
-0.002249 -0.000207 0.120398 0.248771 0.206781 -0.397999 -0.062500 1 0 0 0 0 0 2 730133
-0.002249 -0.000207 0.120398 0.248778 0.206789 -0.397993 -0.062500 1 0 0 0 0 0 2 731262
-0.002249 -0.000207 0.120398 0.248770 0.206781 -0.397999 -0.062500 1 0 0 0 0 0 2 732129
-0.002249 -0.000207 0.120398 0.248778 0.206788 -0.397993 -0.062500 1 0 0 0 0 0 2 733128
-0.002249 -0.000207 0.120398 0.248770 0.206780 -0.397999 -0.062500 1 0 0 0 0 0 2 734133
-0.002249 -0.000207 0.120398 0.248774 0.206800 -0.397999 -0.062500 1 0 0 0 0 0 2 735247
-0.002249 -0.000207 0.120398 0.248769 0.206782 -0.398000 -0.062500 1 0 0 0 0 0 2 736128
-0.002249 -0.000207 0.120398 0.248777 0.206789 -0.397993 -0.062500 1 0 0 0 0 0 2 737104
-0.002249 -0.000207 0.120398 0.248790 0.206787 -0.397999 -0.062500 1 0 0 0 0 0 2 738132
-0.002254 -0.000189 0.120387 0.323047 -0.048288 -0.250714 -0.062500 1 0 0 0 0 0 2 739131
-0.002257 -0.000179 0.120384 0.299359 0.037575 -0.322487 -0.062500 1 0 0 0 0 0 2 740101
-0.002258 -0.000175 0.120383 0.280694 0.101687 -0.359814 -0.062500 1 0 0 0 0 0 2 741249
-0.002259 -0.000173 0.120382 0.270435 0.135826 -0.374041 -0.062500 1 0 0 0 0 0 2 742256
-0.002259 -0.000172 0.120382 0.265122 0.153099 -0.379120 -0.062500 1 0 0 0 0 0 2 743132
-0.002259 -0.000171 0.120382 0.262407 0.161745 -0.380895 -0.062500 1 0 0 0 0 0 2 744251
-0.002260 -0.000171 0.120382 0.261032 0.166075 -0.381523 -0.062500 1 0 0 0 0 0 2 745226
-0.002260 -0.000171 0.120382 0.260361 0.168225 -0.381740 -0.062500 1 0 0 0 0 0 2 746257
-0.002260 -0.000170 0.120382 0.260005 0.169320 -0.381811 -0.062500 1 0 0 0 0 0 2 747236
-0.002260 -0.000170 0.120382 0.259831 0.169846 -0.381839 -0.062500 1 0 0 0 0 0 2 748240
-0.002260 -0.000170 0.120382 0.259743 0.170129 -0.381850 -0.062500 1 0 0 0 0 0 2 749248
-0.002260 -0.000170 0.120382 0.259703 0.170261 -0.381859 -0.062500 1 0 0 0 0 0 2 750240
-0.002260 -0.000170 0.120382 0.259683 0.170326 -0.381854 -0.062500 1 0 0 0 0 0 2 751247
-0.002260 -0.000170 0.120382 0.259671 0.170365 -0.381853 -0.062500 1 0 0 0 0 0 2 752239
-0.002260 -0.000170 0.120382 0.259658 0.170370 -0.381847 -0.062500 1 0 0 0 0 0 2 753247
-0.002260 -0.000170 0.120382 0.259662 0.170390 -0.381845 -0.062500 1 0 0 0 0 0 2 754239
-0.002260 -0.000170 0.120382 0.259663 0.170391 -0.381865 -0.062500 1 0 0 0 0 0 2 755122
-0.002260 -0.000170 0.120382 0.259663 0.170391 -0.381848 -0.062500 1 0 0 0 0 0 2 756238
-0.002260 -0.000170 0.120382 0.259651 0.170394 -0.381859 -0.062500 1 0 0 0 0 0 2 757247
-0.002260 -0.000170 0.120382 0.259662 0.170392 -0.381847 -0.062500 1 0 0 0 0 0 2 758238
-0.002260 -0.000170 0.120382 0.259660 0.170403 -0.381852 -0.062500 1 0 0 0 0 0 2 759247
-0.002260 -0.000170 0.120382 0.259654 0.170384 -0.381853 -0.062500 1 0 0 0 0 0 2 760239
-0.002260 -0.000170 0.120382 0.259659 0.170402 -0.381853 -0.062500 1 0 0 0 0 0 2 761238
-0.002260 -0.000170 0.120382 0.259654 0.170384 -0.381853 -0.062500 1 0 0 0 0 0 2 762247
-0.002260 -0.000170 0.120382 0.259658 0.170402 -0.381853 -0.062500 1 0 0 0 0 0 2 763239
-0.002260 -0.000170 0.120382 0.259650 0.170396 -0.381860 -0.062500 1 0 0 0 0 0 2 764247
-0.002260 -0.000170 0.120382 0.259661 0.170392 -0.381847 -0.062500 1 0 0 0 0 0 2 765238
-0.002260 -0.000170 0.120382 0.259651 0.170394 -0.381859 -0.062500 1 0 0 0 0 0 2 766246
-0.002260 -0.000170 0.120382 0.259661 0.170392 -0.381847 -0.062500 1 0 0 0 0 0 2 767264
-0.002260 -0.000170 0.120382 0.259671 0.170400 -0.381858 -0.062500 1 0 0 0 0 0 2 768263
-0.002260 -0.000170 0.120382 0.259656 0.170384 -0.381853 -0.062500 1 0 0 0 0 0 2 769247
-0.002260 -0.000170 0.120382 0.259659 0.170402 -0.381853 -0.062500 1 0 0 0 0 0 2 770129
-0.002260 -0.000170 0.120382 0.259654 0.170384 -0.381853 -0.062500 1 0 0 0 0 0 2 771246
-0.002260 -0.000170 0.120382 0.259659 0.170402 -0.381853 -0.062500 1 0 0 0 0 0 2 772135
-0.002260 -0.000170 0.120382 0.259654 0.170384 -0.381853 -0.062500 1 0 0 0 0 0 2 773234
-0.002260 -0.000170 0.120382 0.259658 0.170402 -0.381853 -0.062500 1 0 0 0 0 0 2 774256
-0.002260 -0.000170 0.120382 0.259659 0.170404 -0.381853 -0.062500 1 0 0 0 0 0 2 775253
-0.002260 -0.000170 0.120382 0.259654 0.170384 -0.381853 -0.062500 1 0 0 0 0 0 2 776252
-0.002260 -0.000170 0.120382 0.259658 0.170403 -0.381853 -0.062500 1 0 0 0 0 0 2 777130
-0.002260 -0.000170 0.120382 0.259666 0.170381 -0.381859 -0.062500 1 0 0 0 0 0 2 778255
-0.002260 -0.000170 0.120382 0.259660 0.170402 -0.381854 -0.062500 1 0 0 0 0 0 2 779253
-0.002260 -0.000170 0.120382 0.259655 0.170384 -0.381853 -0.062500 1 0 0 0 0 0 2 780256
-0.002260 -0.000170 0.120382 0.259659 0.170402 -0.381853 -0.062500 1 0 0 0 0 0 2 781257
-0.002260 -0.000170 0.120382 0.259663 0.170393 -0.381846 -0.062500 1 0 0 0 0 0 2 782259
-0.002260 -0.000170 0.120382 0.259651 0.170394 -0.381859 -0.062500 1 0 0 0 0 0 2 783257
-0.002260 -0.000170 0.120382 0.259662 0.170392 -0.381846 -0.062500 1 0 0 0 0 0 2 784253
-0.002260 -0.000170 0.120382 0.259651 0.170394 -0.381859 -0.062500 1 0 0 0 0 0 2 785253
-0.002260 -0.000170 0.120382 0.259658 0.170403 -0.381853 -0.062500 1 0 0 0 0 0 2 786225
-0.002260 -0.000170 0.120382 0.259654 0.170384 -0.381853 -0.062500 1 0 0 0 0 0 2 787131
-0.002260 -0.000170 0.120382 0.259658 0.170402 -0.381853 -0.062500 1 0 0 0 0 0 2 788233
-0.002260 -0.000170 0.120382 0.259654 0.170384 -0.381853 -0.062500 1 0 0 0 0 0 2 789254
-0.002260 -0.000170 0.120382 0.259670 0.170399 -0.381859 -0.062500 1 0 0 0 0 0 2 790255
-0.002260 -0.000170 0.120382 0.259664 0.170392 -0.381847 -0.062500 1 0 0 0 0 0 2 791254
-0.002260 -0.000170 0.120382 0.259652 0.170394 -0.381859 -0.062500 1 0 0 0 0 0 2 792254
-0.002260 -0.000170 0.120382 0.259662 0.170392 -0.381847 -0.062500 1 0 0 0 0 0 2 793252
-0.002260 -0.000170 0.120382 0.259651 0.170394 -0.381859 -0.062500 1 0 0 0 0 0 2 794256
-0.002260 -0.000170 0.120382 0.259658 0.170403 -0.381853 -0.062500 1 0 0 0 0 0 2 795247
-0.002260 -0.000170 0.120382 0.259654 0.170384 -0.381853 -0.062500 1 0 0 0 0 0 2 796249
-0.002260 -0.000170 0.120382 0.259658 0.170402 -0.381853 -0.062500 1 0 0 0 0 0 2 797252
-0.002260 -0.000170 0.120382 0.259662 0.170393 -0.381846 -0.062500 1 0 0 0 0 0 2 798255
-0.002260 -0.000170 0.120382 0.259651 0.170395 -0.381859 -0.062500 1 0 0 0 0 0 2 799130
-0.002260 -0.000170 0.120382 0.259661 0.170392 -0.381846 -0.062500 1 0 0 0 0 0 2 800232
-0.002260 -0.000170 0.120382 0.259663 0.170391 -0.381865 -0.062500 1 0 0 0 0 0 2 801253
-0.002260 -0.000170 0.120382 0.259663 0.170391 -0.381847 -0.062500 1 0 0 0 0 0 2 802255
-0.002260 -0.000170 0.120382 0.259652 0.170394 -0.381859 -0.062500 1 0 0 0 0 0 2 803254
-0.002260 -0.000170 0.120382 0.259662 0.170391 -0.381847 -0.062500 1 0 0 0 0 0 2 804253
-0.002260 -0.000170 0.120382 0.259651 0.170394 -0.381859 -0.062500 1 0 0 0 0 0 2 805254
-0.002260 -0.000170 0.120382 0.259658 0.170403 -0.381854 -0.062500 1 0 0 0 0 0 2 806255
-0.002260 -0.000170 0.120382 0.259662 0.170393 -0.381846 -0.062500 1 0 0 0 0 0 2 807249
-0.002265 -0.000152 0.120371 0.333880 -0.084538 -0.234444 -0.062500 1 0 0 0 0 0 2 808242
-0.002268 -0.000143 0.120368 0.310219 0.001247 -0.306288 -0.062500 1 0 0 0 0 0 2 809248
-0.002269 -0.000139 0.120366 0.291568 0.065322 -0.343633 -0.062500 1 0 0 0 0 0 2 810246
-0.002270 -0.000136 0.120366 0.281319 0.099464 -0.357876 -0.062500 1 0 0 0 0 0 2 811253
-0.002270 -0.000135 0.120366 0.275988 0.116727 -0.362964 -0.062500 1 0 0 0 0 0 2 812253
-0.002270 -0.000135 0.120366 0.273293 0.125374 -0.364745 -0.062500 1 0 0 0 0 0 2 813253
-0.002270 -0.000134 0.120366 0.271911 0.129695 -0.365362 -0.062500 1 0 0 0 0 0 2 814254
-0.002270 -0.000134 0.120366 0.271237 0.131855 -0.365585 -0.062500 1 0 0 0 0 0 2 815252
-0.002271 -0.000134 0.120366 0.270884 0.132939 -0.365651 -0.062500 1 0 0 0 0 0 2 816254
-0.002271 -0.000134 0.120366 0.270710 0.133464 -0.365679 -0.062500 1 0 0 0 0 0 2 817226
-0.002271 -0.000134 0.120366 0.270623 0.133746 -0.365689 -0.062500 1 0 0 0 0 0 2 818543
-0.002271 -0.000134 0.120366 0.270582 0.133878 -0.365698 -0.062500 1 0 0 0 0 0 2 819259
-0.002271 -0.000134 0.120366 0.270559 0.133955 -0.365699 -0.062500 1 0 0 0 0 0 2 820239
-0.002271 -0.000134 0.120366 0.270551 0.133982 -0.365693 -0.062500 1 0 0 0 0 0 2 821246
-0.002271 -0.000134 0.120366 0.270535 0.133998 -0.365693 -0.062500 1 0 0 0 0 0 2 822238
-0.002271 -0.000134 0.120366 0.270529 0.134011 -0.365699 -0.062500 1 0 0 0 0 0 2 823245
-0.002271 -0.000134 0.120366 0.270537 0.134020 -0.365693 -0.062500 1 0 0 0 0 0 2 824237
-0.002271 -0.000134 0.120366 0.270542 0.134010 -0.365706 -0.062500 1 0 0 0 0 0 2 825245
-0.002271 -0.000134 0.120366 0.270542 0.134008 -0.365687 -0.062500 1 0 0 0 0 0 2 826236
-0.002271 -0.000134 0.120366 0.270539 0.134020 -0.365692 -0.062500 1 0 0 0 0 0 2 827245
-0.002271 -0.000134 0.120366 0.270531 0.134012 -0.365699 -0.062500 1 0 0 0 0 0 2 828245
-0.002271 -0.000134 0.120366 0.270538 0.134020 -0.365693 -0.062500 1 0 0 0 0 0 2 829236
-0.002271 -0.000134 0.120366 0.270530 0.134012 -0.365699 -0.062500 1 0 0 0 0 0 2 830245
-0.002271 -0.000134 0.120366 0.270538 0.134020 -0.365693 -0.062500 1 0 0 0 0 0 2 831236
-0.002271 -0.000134 0.120366 0.270530 0.134012 -0.365699 -0.062500 1 0 0 0 0 0 2 832245
-0.002271 -0.000134 0.120366 0.270537 0.134020 -0.365693 -0.062500 1 0 0 0 0 0 2 833236
-0.002271 -0.000134 0.120366 0.270530 0.134012 -0.365699 -0.062500 1 0 0 0 0 0 2 834245
-0.002271 -0.000134 0.120366 0.270537 0.134020 -0.365693 -0.062500 1 0 0 0 0 0 2 835236
-0.002271 -0.000134 0.120366 0.270550 0.134018 -0.365698 -0.062500 1 0 0 0 0 0 2 836244
-0.002271 -0.000134 0.120366 0.270532 0.134012 -0.365700 -0.062500 1 0 0 0 0 0 2 837235
-0.002271 -0.000134 0.120366 0.270538 0.134020 -0.365693 -0.062500 1 0 0 0 0 0 2 838254
-0.002271 -0.000134 0.120366 0.270530 0.134012 -0.365699 -0.062500 1 0 0 0 0 0 2 839252
-0.002271 -0.000134 0.120366 0.270538 0.134020 -0.365693 -0.062500 1 0 0 0 0 0 2 840245
-0.002271 -0.000134 0.120366 0.270530 0.134012 -0.365699 -0.062500 1 0 0 0 0 0 2 841245
-0.002271 -0.000134 0.120366 0.270537 0.134020 -0.365693 -0.062500 1 0 0 0 0 0 2 842251
-0.002271 -0.000134 0.120366 0.270538 0.134021 -0.365692 -0.062500 1 0 0 0 0 0 2 843244
-0.002271 -0.000134 0.120366 0.270530 0.134013 -0.365699 -0.062500 1 0 0 0 0 0 2 844253
-0.002271 -0.000134 0.120366 0.270537 0.134020 -0.365693 -0.062500 1 0 0 0 0 0 2 845254
-0.002271 -0.000134 0.120366 0.270530 0.134012 -0.365699 -0.062500 1 0 0 0 0 0 2 846255
-0.002271 -0.000134 0.120366 0.270537 0.134020 -0.365693 -0.062500 1 0 0 0 0 0 2 847253
-0.002271 -0.000134 0.120366 0.270542 0.134010 -0.365706 -0.062500 1 0 0 0 0 0 2 848250
-0.002271 -0.000134 0.120366 0.270539 0.134020 -0.365694 -0.062500 1 0 0 0 0 0 2 849252
-0.002271 -0.000134 0.120366 0.270539 0.134021 -0.365693 -0.062500 1 0 0 0 0 0 2 850253
-0.002271 -0.000134 0.120366 0.270530 0.134013 -0.365699 -0.062500 1 0 0 0 0 0 2 851252
-0.002271 -0.000134 0.120366 0.270538 0.134021 -0.365693 -0.062500 1 0 0 0 0 0 2 852239
-0.002271 -0.000134 0.120366 0.270530 0.134013 -0.365699 -0.062500 1 0 0 0 0 0 2 853253
-0.002271 -0.000134 0.120366 0.270537 0.134020 -0.365693 -0.062500 1 0 0 0 0 0 2 854256
-0.002271 -0.000134 0.120366 0.270530 0.134013 -0.365699 -0.062500 1 0 0 0 0 0 2 855225
-0.002271 -0.000134 0.120366 0.270537 0.134020 -0.365693 -0.062500 1 0 0 0 0 0 2 856252
-0.002271 -0.000134 0.120366 0.270538 0.134022 -0.365692 -0.062500 1 0 0 0 0 0 2 857250
-0.002271 -0.000134 0.120366 0.270542 0.134010 -0.365706 -0.062500 1 0 0 0 0 0 2 858248
-0.002271 -0.000134 0.120366 0.270539 0.134020 -0.365694 -0.062500 1 0 0 0 0 0 2 859252
-0.002271 -0.000134 0.120366 0.270531 0.134013 -0.365700 -0.062500 1 0 0 0 0 0 2 860252
-0.002276 -0.000116 0.120355 0.344723 -0.120787 -0.218142 -0.062500 1 0 0 0 0 0 2 861254
-0.002279 -0.000107 0.120351 0.321065 -0.035065 -0.290068 -0.062500 1 0 0 0 0 0 2 862225
-0.002280 -0.000102 0.120350 0.302428 0.028994 -0.327450 -0.062500 1 0 0 0 0 0 2 863222
-0.002281 -0.000100 0.120350 0.292176 0.063114 -0.341700 -0.062500 1 0 0 0 0 0 2 864250
-0.002281 -0.000099 0.120350 0.286871 0.080363 -0.346789 -0.062500 1 0 0 0 0 0 2 865221
-0.002281 -0.000098 0.120350 0.284167 0.089009 -0.348566 -0.062500 1 0 0 0 0 0 2 866253
-0.002281 -0.000098 0.120350 0.282798 0.093325 -0.349191 -0.062500 1 0 0 0 0 0 2 867251
-0.002281 -0.000098 0.120350 0.282114 0.095487 -0.349410 -0.062500 1 0 0 0 0 0 2 868241
-0.002281 -0.000098 0.120350 0.281747 0.096573 -0.349489 -0.062500 1 0 0 0 0 0 2 869256
-0.002281 -0.000098 0.120350 0.281588 0.097116 -0.349506 -0.062500 1 0 0 0 0 0 2 870254
-0.002281 -0.000098 0.120350 0.281494 0.097392 -0.349522 -0.062500 1 0 0 0 0 0 2 871251
-0.002281 -0.000098 0.120350 0.281457 0.097512 -0.349524 -0.062500 1 0 0 0 0 0 2 872251
-0.002281 -0.000098 0.120350 0.281434 0.097587 -0.349525 -0.062500 1 0 0 0 0 0 2 873251
-0.002281 -0.000098 0.120350 0.281422 0.097626 -0.349525 -0.062500 1 0 0 0 0 0 2 874253
-0.002281 -0.000098 0.120350 0.281409 0.097631 -0.349519 -0.062500 1 0 0 0 0 0 2 875250
-0.002281 -0.000098 0.120350 0.281417 0.097640 -0.349531 -0.062500 1 0 0 0 0 0 2 876251
-0.002281 -0.000098 0.120350 0.281406 0.097643 -0.349527 -0.062500 1 0 0 0 0 0 2 877250
-0.002281 -0.000098 0.120350 0.281413 0.097651 -0.349519 -0.062500 1 0 0 0 0 0 2 878258
-0.002281 -0.000098 0.120350 0.281402 0.097655 -0.349532 -0.062500 1 0 0 0 0 0 2 879239
-0.002281 -0.000098 0.120350 0.281412 0.097653 -0.349520 -0.062500 1 0 0 0 0 0 2 880247
-0.002281 -0.000098 0.120350 0.281410 0.097664 -0.349525 -0.062500 1 0 0 0 0 0 2 881249
-0.002281 -0.000098 0.120350 0.281405 0.097645 -0.349526 -0.062500 1 0 0 0 0 0 2 882251
-0.002281 -0.000098 0.120350 0.281412 0.097652 -0.349519 -0.062500 1 0 0 0 0 0 2 883252
-0.002281 -0.000098 0.120350 0.281401 0.097655 -0.349532 -0.062500 1 0 0 0 0 0 2 884254
-0.002281 -0.000098 0.120350 0.281412 0.097653 -0.349519 -0.062500 1 0 0 0 0 0 2 885221
-0.002281 -0.000098 0.120350 0.281401 0.097655 -0.349532 -0.062500 1 0 0 0 0 0 2 886254
-0.002281 -0.000098 0.120350 0.281411 0.097653 -0.349519 -0.062500 1 0 0 0 0 0 2 887250
-0.002281 -0.000098 0.120350 0.281425 0.097650 -0.349524 -0.062500 1 0 0 0 0 0 2 888251
-0.002281 -0.000098 0.120350 0.281403 0.097655 -0.349532 -0.062500 1 0 0 0 0 0 2 889251
-0.002281 -0.000098 0.120350 0.281412 0.097653 -0.349520 -0.062500 1 0 0 0 0 0 2 890252
-0.002281 -0.000098 0.120350 0.281402 0.097655 -0.349532 -0.062500 1 0 0 0 0 0 2 891236
-0.002281 -0.000098 0.120350 0.281412 0.097653 -0.349520 -0.062500 1 0 0 0 0 0 2 892244
-0.002281 -0.000098 0.120350 0.281405 0.097644 -0.349525 -0.062500 1 0 0 0 0 0 2 893234
-0.002281 -0.000098 0.120350 0.281409 0.097663 -0.349526 -0.062500 1 0 0 0 0 0 2 894229
-0.002281 -0.000098 0.120350 0.281413 0.097654 -0.349519 -0.062500 1 0 0 0 0 0 2 895244
-0.002281 -0.000098 0.120350 0.281402 0.097656 -0.349532 -0.062500 1 0 0 0 0 0 2 896234
-0.002281 -0.000098 0.120350 0.281412 0.097653 -0.349519 -0.062500 1 0 0 0 0 0 2 897244
-0.002281 -0.000098 0.120350 0.281417 0.097641 -0.349531 -0.062500 1 0 0 0 0 0 2 898234
-0.002281 -0.000098 0.120350 0.281411 0.097663 -0.349526 -0.062500 1 0 0 0 0 0 2 899242
-0.002281 -0.000098 0.120350 0.281405 0.097645 -0.349526 -0.062500 1 0 0 0 0 0 2 900234
-0.002281 -0.000098 0.120350 0.281413 0.097651 -0.349519 -0.062500 1 0 0 0 0 0 2 901242
-0.002281 -0.000098 0.120350 0.281402 0.097655 -0.349532 -0.062500 1 0 0 0 0 0 2 902234
-0.002281 -0.000098 0.120350 0.281412 0.097652 -0.349520 -0.062500 1 0 0 0 0 0 2 903242
-0.002281 -0.000098 0.120350 0.281410 0.097664 -0.349525 -0.062500 1 0 0 0 0 0 2 904234
-0.002281 -0.000098 0.120350 0.281405 0.097645 -0.349526 -0.062500 1 0 0 0 0 0 2 905242
-0.002281 -0.000098 0.120350 0.281412 0.097652 -0.349519 -0.062500 1 0 0 0 0 0 2 906234
-0.002281 -0.000098 0.120350 0.281401 0.097655 -0.349532 -0.062500 1 0 0 0 0 0 2 907242
-0.002281 -0.000098 0.120350 0.281412 0.097653 -0.349519 -0.062500 1 0 0 0 0 0 2 908233
-0.002281 -0.000098 0.120350 0.281401 0.097655 -0.349532 -0.062500 1 0 0 0 0 0 2 909253
-0.002281 -0.000098 0.120350 0.281411 0.097653 -0.349519 -0.062500 1 0 0 0 0 0 2 910250
-0.002281 -0.000098 0.120350 0.281422 0.097662 -0.349531 -0.062500 1 0 0 0 0 0 2 911249
-0.002281 -0.000098 0.120350 0.281406 0.097645 -0.349526 -0.062500 1 0 0 0 0 0 2 912241
-0.002281 -0.000098 0.120350 0.281413 0.097652 -0.349519 -0.062500 1 0 0 0 0 0 2 913251
-0.002281 -0.000098 0.120350 0.281402 0.097655 -0.349532 -0.062500 1 0 0 0 0 0 2 914250
-0.002281 -0.000098 0.120350 0.281412 0.097653 -0.349520 -0.062500 1 0 0 0 0 0 2 915253
-0.002281 -0.000098 0.120350 0.281405 0.097644 -0.349525 -0.062500 1 0 0 0 0 0 2 916253
-0.002281 -0.000098 0.120350 0.281409 0.097663 -0.349525 -0.062500 1 0 0 0 0 0 2 917251
-0.002281 -0.000098 0.120350 0.281413 0.097654 -0.349519 -0.062500 1 0 0 0 0 0 2 918253
-0.002281 -0.000098 0.120350 0.281402 0.097656 -0.349532 -0.062500 1 0 0 0 0 0 2 919251
-0.002281 -0.000098 0.120350 0.281412 0.097653 -0.349519 -0.062500 1 0 0 0 0 0 2 920220
-0.002281 -0.000098 0.120350 0.281414 0.097653 -0.349538 -0.062500 1 0 0 0 0 0 2 921236
-0.002281 -0.000098 0.120350 0.281414 0.097653 -0.349520 -0.062500 1 0 0 0 0 0 2 922246
-0.002281 -0.000098 0.120350 0.281405 0.097644 -0.349525 -0.062500 1 0 0 0 0 0 2 923243
-0.002281 -0.000098 0.120350 0.281409 0.097663 -0.349526 -0.062500 1 0 0 0 0 0 2 924239
-0.002281 -0.000098 0.120350 0.281413 0.097654 -0.349519 -0.062500 1 0 0 0 0 0 2 925245
-0.002281 -0.000098 0.120350 0.281405 0.097644 -0.349525 -0.062500 1 0 0 0 0 0 2 926240
-0.002281 -0.000098 0.120350 0.281409 0.097663 -0.349525 -0.062500 1 0 0 0 0 0 2 927241
-0.002281 -0.000098 0.120350 0.281405 0.097645 -0.349526 -0.062500 1 0 0 0 0 0 2 928241
-0.002281 -0.000098 0.120350 0.281409 0.097663 -0.349525 -0.062500 1 0 0 0 0 0 2 929239
-0.002281 -0.000098 0.120350 0.281404 0.097645 -0.349526 -0.062500 1 0 0 0 0 0 2 930240
-0.002281 -0.000098 0.120350 0.281412 0.097652 -0.349519 -0.062500 1 0 0 0 0 0 2 931237
-0.002281 -0.000098 0.120350 0.281414 0.097652 -0.349538 -0.062500 1 0 0 0 0 0 2 932238
-0.002281 -0.000098 0.120350 0.281414 0.097652 -0.349520 -0.062500 1 0 0 0 0 0 2 933236
-0.002281 -0.000098 0.120350 0.281410 0.097664 -0.349525 -0.062500 1 0 0 0 0 0 2 934320
-0.002281 -0.000098 0.120350 0.281405 0.097645 -0.349526 -0.062500 1 0 0 0 0 0 2 935314
-0.002281 -0.000098 0.120350 0.281413 0.097652 -0.349519 -0.062500 1 0 0 0 0 0 2 936292
-0.002281 -0.000098 0.120350 0.281402 0.097655 -0.349532 -0.062500 1 0 0 0 0 0 2 937288
-0.002281 -0.000098 0.120350 0.281412 0.097653 -0.349519 -0.062500 1 0 0 0 0 0 2 938321
-0.002281 -0.000098 0.120350 0.281402 0.097655 -0.349532 -0.062500 1 0 0 0 0 0 2 939320
-0.002281 -0.000098 0.120350 0.281412 0.097653 -0.349520 -0.062500 1 0 0 0 0 0 2 940298
-0.002281 -0.000098 0.120350 0.281405 0.097644 -0.349525 -0.062500 1 0 0 0 0 0 2 941292
-0.002281 -0.000098 0.120350 0.281409 0.097663 -0.349525 -0.062500 1 0 0 0 0 0 2 942323
-0.002281 -0.000098 0.120350 0.281413 0.097654 -0.349519 -0.062500 1 0 0 0 0 0 2 943316
-0.002281 -0.000098 0.120350 0.281414 0.097653 -0.349538 -0.062500 1 0 0 0 0 0 2 944292
-0.002281 -0.000098 0.120350 0.281414 0.097653 -0.349520 -0.062500 1 0 0 0 0 0 2 945316
-0.002281 -0.000098 0.120350 0.281405 0.097644 -0.349525 -0.062500 1 0 0 0 0 0 2 946317
-0.002281 -0.000098 0.120350 0.281409 0.097663 -0.349526 -0.062500 1 0 0 0 0 0 2 947291
-0.002281 -0.000098 0.120350 0.281405 0.097645 -0.349526 -0.062500 1 0 0 0 0 0 2 948289
-0.002287 -0.000079 0.120339 0.355544 -0.156996 -0.201852 -0.062500 1 0 0 0 0 0 2 949329
-0.002289 -0.000070 0.120335 0.331912 -0.071350 -0.273830 -0.062500 1 0 0 0 0 0 2 950325
-0.002291 -0.000066 0.120334 0.313303 -0.007343 -0.311247 -0.062500 1 0 0 0 0 0 2 951318
-0.002292 -0.000064 0.120334 0.303047 0.026761 -0.325508 -0.062500 1 0 0 0 0 0 2 952301
-0.002292 -0.000062 0.120333 0.297736 0.044026 -0.330599 -0.062500 1 0 0 0 0 0 2 953313
-0.002292 -0.000062 0.120333 0.295037 0.052660 -0.332395 -0.062500 1 0 0 0 0 0 2 954329
-0.002292 -0.000062 0.120333 0.293664 0.056985 -0.333011 -0.062500 1 0 0 0 0 0 2 955316
-0.002292 -0.000061 0.120333 0.292967 0.059150 -0.333223 -0.062500 1 0 0 0 0 0 2 956324
-0.002292 -0.000061 0.120333 0.292635 0.060229 -0.333301 -0.062500 1 0 0 0 0 0 2 957291
-0.002292 -0.000061 0.120333 0.292452 0.060756 -0.333325 -0.062500 1 0 0 0 0 0 2 958294
-0.002292 -0.000061 0.120333 0.292364 0.061038 -0.333335 -0.062500 1 0 0 0 0 0 2 959292
-0.002292 -0.000061 0.120333 0.292324 0.061170 -0.333344 -0.062500 1 0 0 0 0 0 2 960291
-0.002292 -0.000061 0.120333 0.292304 0.061235 -0.333338 -0.062500 1 0 0 0 0 0 2 961311
-0.002292 -0.000061 0.120333 0.292292 0.061273 -0.333338 -0.062500 1 0 0 0 0 0 2 962314
-0.002292 -0.000061 0.120333 0.292276 0.061289 -0.333338 -0.062500 1 0 0 0 0 0 2 963579
-0.002292 -0.000061 0.120333 0.292271 0.061302 -0.333345 -0.062500 1 0 0 0 0 0 2 964316
-0.002292 -0.000061 0.120333 0.292282 0.061300 -0.333332 -0.062500 1 0 0 0 0 0 2 965298
-0.002292 -0.000061 0.120333 0.292271 0.061303 -0.333344 -0.062500 1 0 0 0 0 0 2 966316
-0.002292 -0.000061 0.120333 0.292278 0.061312 -0.333339 -0.062500 1 0 0 0 0 0 2 967298
-0.002292 -0.000061 0.120333 0.292283 0.061301 -0.333351 -0.062500 1 0 0 0 0 0 2 968315
-0.002292 -0.000061 0.120333 0.292283 0.061300 -0.333333 -0.062500 1 0 0 0 0 0 2 969314
-0.002305 -0.000075 0.120323 0.470845 0.252756 -0.182131 -0.062500 1 0 0 0 0 0 2 970299
-0.002312 -0.000082 0.120319 0.412183 0.188544 -0.255839 -0.062500 1 0 0 0 0 0 2 971314
-0.002315 -0.000085 0.120317 0.367308 0.140414 -0.294153 -0.062500 1 0 0 0 0 0 2 972296
-0.002316 -0.000087 0.120317 0.343057 0.114739 -0.308748 -0.062500 1 0 0 0 0 0 2 973311
-0.002317 -0.000088 0.120317 0.330647 0.101720 -0.313968 -0.062500 1 0 0 0 0 0 2 974296
-0.002318 -0.000088 0.120317 0.324384 0.095201 -0.315795 -0.062500 1 0 0 0 0 0 2 975311
-0.002318 -0.000088 0.120317 0.321234 0.091947 -0.316427 -0.062500 1 0 0 0 0 0 2 976310
-0.002318 -0.000089 0.120317 0.319658 0.090310 -0.316654 -0.062500 1 0 0 0 0 0 2 977295
-0.002318 -0.000089 0.120317 0.318864 0.089492 -0.316727 -0.062500 1 0 0 0 0 0 2 978232
-0.002318 -0.000089 0.120317 0.318476 0.089069 -0.316757 -0.062500 1 0 0 0 0 0 2 979240
-0.002318 -0.000089 0.120317 0.318265 0.088876 -0.316765 -0.062500 1 0 0 0 0 0 2 980231
-0.002318 -0.000089 0.120317 0.318174 0.088768 -0.316768 -0.062500 1 0 0 0 0 0 2 981240
-0.002318 -0.000089 0.120317 0.318124 0.088729 -0.316770 -0.062500 1 0 0 0 0 0 2 982232
-0.002318 -0.000089 0.120317 0.318097 0.088702 -0.316771 -0.062500 1 0 0 0 0 0 2 983237
-0.002318 -0.000089 0.120317 0.318078 0.088683 -0.316764 -0.062500 1 0 0 0 0 0 2 984242
-0.002318 -0.000089 0.120317 0.318080 0.088670 -0.316777 -0.062500 1 0 0 0 0 0 2 985231
-0.002318 -0.000089 0.120317 0.318077 0.088681 -0.316765 -0.062500 1 0 0 0 0 0 2 986240
-0.002318 -0.000089 0.120317 0.318069 0.088673 -0.316771 -0.062500 1 0 0 0 0 0 2 987231
-0.002318 -0.000089 0.120317 0.318068 0.088673 -0.316772 -0.062500 1 0 0 0 0 0 2 988239
-0.002318 -0.000089 0.120317 0.318068 0.088673 -0.316772 -0.062500 1 0 0 0 0 0 2 989231
-0.002318 -0.000089 0.120317 0.318071 0.088661 -0.316765 -0.062500 1 0 0 0 0 0 2 990237
-0.002318 -0.000089 0.120317 0.318068 0.088671 -0.316771 -0.062500 1 0 0 0 0 0 2 991240
-0.002318 -0.000089 0.120317 0.318067 0.088672 -0.316772 -0.062500 1 0 0 0 0 0 2 992235
-0.002318 -0.000089 0.120317 0.318075 0.088681 -0.316765 -0.062500 1 0 0 0 0 0 2 993256
-0.002318 -0.000089 0.120317 0.318068 0.088674 -0.316771 -0.062500 1 0 0 0 0 0 2 994240
-0.002318 -0.000089 0.120317 0.318067 0.088673 -0.316771 -0.062500 1 0 0 0 0 0 2 995226
-0.002318 -0.000089 0.120317 0.318071 0.088661 -0.316765 -0.062500 1 0 0 0 0 0 2 996251
-0.002318 -0.000089 0.120317 0.318080 0.088668 -0.316777 -0.062500 1 0 0 0 0 0 2 997233
-0.002318 -0.000089 0.120317 0.318069 0.088672 -0.316772 -0.062500 1 0 0 0 0 0 2 998251
-0.002318 -0.000089 0.120317 0.318076 0.088681 -0.316765 -0.062500 1 0 0 0 0 0 2 999248
-0.002318 -0.000089 0.120317 0.318069 0.088674 -0.316771 -0.062500 1 0 0 0 0 0 3 246
-0.002318 -0.000089 0.120317 0.318068 0.088673 -0.316772 -0.062500 1 0 0 0 0 0 3 1248
-0.002318 -0.000089 0.120317 0.318071 0.088661 -0.316765 -0.062500 1 0 0 0 0 0 3 2250
-0.002318 -0.000089 0.120317 0.318068 0.088671 -0.316771 -0.062500 1 0 0 0 0 0 3 3244
-0.002318 -0.000089 0.120317 0.318067 0.088672 -0.316771 -0.062500 1 0 0 0 0 0 3 4242
-0.002318 -0.000089 0.120317 0.318067 0.088673 -0.316772 -0.062500 1 0 0 0 0 0 3 5218
-0.002318 -0.000089 0.120317 0.318075 0.088682 -0.316765 -0.062500 1 0 0 0 0 0 3 6249
-0.002318 -0.000089 0.120317 0.318068 0.088674 -0.316771 -0.062500 1 0 0 0 0 0 3 7244
-0.002318 -0.000089 0.120317 0.318083 0.088659 -0.316771 -0.062500 1 0 0 0 0 0 3 8251
-0.002318 -0.000089 0.120317 0.318070 0.088671 -0.316771 -0.062500 1 0 0 0 0 0 3 9249
-0.002318 -0.000089 0.120317 0.318068 0.088672 -0.316772 -0.062500 1 0 0 0 0 0 3 10249
-0.002318 -0.000089 0.120317 0.318068 0.088673 -0.316772 -0.062500 1 0 0 0 0 0 3 11226
-0.002318 -0.000089 0.120317 0.318071 0.088661 -0.316765 -0.062500 1 0 0 0 0 0 3 12241
-0.002318 -0.000089 0.120317 0.318068 0.088671 -0.316771 -0.062500 1 0 0 0 0 0 3 13250
-0.002318 -0.000089 0.120317 0.318076 0.088681 -0.316764 -0.062500 1 0 0 0 0 0 3 14250
-0.002318 -0.000089 0.120317 0.318068 0.088674 -0.316771 -0.062500 1 0 0 0 0 0 3 15245
-0.002318 -0.000089 0.120317 0.318068 0.088673 -0.316771 -0.062500 1 0 0 0 0 0 3 16247
-0.002318 -0.000089 0.120317 0.318067 0.088673 -0.316771 -0.062500 1 0 0 0 0 0 3 17246
-0.002318 -0.000089 0.120317 0.318071 0.088661 -0.316765 -0.062500 1 0 0 0 0 0 3 18249
-0.002318 -0.000089 0.120317 0.318080 0.088668 -0.316777 -0.062500 1 0 0 0 0 0 3 19245
-0.002318 -0.000089 0.120317 0.318069 0.088672 -0.316772 -0.062500 1 0 0 0 0 0 3 20244
-0.002318 -0.000089 0.120317 0.318076 0.088681 -0.316765 -0.062500 1 0 0 0 0 0 3 21247
-0.002318 -0.000089 0.120317 0.318069 0.088674 -0.316771 -0.062500 1 0 0 0 0 0 3 22248
-0.002318 -0.000089 0.120317 0.318068 0.088673 -0.316772 -0.062500 1 0 0 0 0 0 3 23245
-0.002318 -0.000089 0.120317 0.318071 0.088661 -0.316765 -0.062500 1 0 0 0 0 0 3 24245
-0.002318 -0.000089 0.120317 0.318068 0.088671 -0.316771 -0.062500 1 0 0 0 0 0 3 25246
-0.002318 -0.000089 0.120317 0.318067 0.088672 -0.316771 -0.062500 1 0 0 0 0 0 3 26247
-0.002318 -0.000089 0.120317 0.318067 0.088672 -0.316772 -0.062500 1 0 0 0 0 0 3 27246
-0.002318 -0.000089 0.120317 0.318075 0.088681 -0.316765 -0.062500 1 0 0 0 0 0 3 28246
-0.002318 -0.000089 0.120317 0.318068 0.088674 -0.316771 -0.062500 1 0 0 0 0 0 3 29246
-0.002318 -0.000089 0.120317 0.318071 0.088661 -0.316765 -0.062500 1 0 0 0 0 0 3 30248
-0.002318 -0.000089 0.120317 0.318080 0.088668 -0.316777 -0.062500 1 0 0 0 0 0 3 31244
-0.002318 -0.000089 0.120317 0.318069 0.088672 -0.316772 -0.062500 1 0 0 0 0 0 3 32247
-0.002318 -0.000089 0.120317 0.318068 0.088672 -0.316772 -0.062500 1 0 0 0 0 0 3 33242
-0.002318 -0.000089 0.120317 0.318067 0.088673 -0.316772 -0.062500 1 0 0 0 0 0 3 34236
-0.002318 -0.000089 0.120317 0.318079 0.088670 -0.316758 -0.062500 1 0 0 0 0 0 3 35241
-0.002318 -0.000089 0.120317 0.318069 0.088672 -0.316770 -0.062500 1 0 0 0 0 0 3 36246
-0.002318 -0.000089 0.120317 0.318068 0.088673 -0.316771 -0.062500 1 0 0 0 0 0 3 37245
-0.002318 -0.000089 0.120317 0.318067 0.088673 -0.316771 -0.062500 1 0 0 0 0 0 3 38246
-0.002318 -0.000089 0.120317 0.318067 0.088673 -0.316772 -0.062500 1 0 0 0 0 0 3 39244
-0.002318 -0.000089 0.120317 0.318071 0.088661 -0.316765 -0.062500 1 0 0 0 0 0 3 40245
-0.002318 -0.000089 0.120317 0.318067 0.088671 -0.316771 -0.062500 1 0 0 0 0 0 3 41246
-0.002318 -0.000089 0.120317 0.318088 0.088678 -0.316771 -0.062500 1 0 0 0 0 0 3 42247
-0.002318 -0.000089 0.120317 0.318070 0.088673 -0.316771 -0.062500 1 0 0 0 0 0 3 43245
-0.002318 -0.000089 0.120317 0.318068 0.088673 -0.316772 -0.062500 1 0 0 0 0 0 3 44244
-0.002318 -0.000089 0.120317 0.318068 0.088673 -0.316772 -0.062500 1 0 0 0 0 0 3 45234
-0.002318 -0.000089 0.120317 0.318071 0.088661 -0.316765 -0.062500 1 0 0 0 0 0 3 46232
-0.002318 -0.000089 0.120317 0.318068 0.088671 -0.316771 -0.062500 1 0 0 0 0 0 3 47239
-0.002318 -0.000089 0.120317 0.318067 0.088672 -0.316772 -0.062500 1 0 0 0 0 0 3 48230
-0.002318 -0.000089 0.120317 0.318076 0.088681 -0.316765 -0.062500 1 0 0 0 0 0 3 49237
-0.002318 -0.000089 0.120317 0.318068 0.088674 -0.316771 -0.062500 1 0 0 0 0 0 3 50229
-0.002318 -0.000089 0.120317 0.318067 0.088673 -0.316771 -0.062500 1 0 0 0 0 0 3 51238
-0.002318 -0.000089 0.120317 0.318071 0.088661 -0.316765 -0.062500 1 0 0 0 0 0 3 52229
-0.002318 -0.000089 0.120317 0.318080 0.088668 -0.316777 -0.062500 1 0 0 0 0 0 3 53238
-0.002318 -0.000089 0.120317 0.318069 0.088672 -0.316772 -0.062500 1 0 0 0 0 0 3 54229
-0.002318 -0.000089 0.120317 0.318068 0.088672 -0.316772 -0.062500 1 0 0 0 0 0 3 55236
-0.002323 -0.000070 0.120306 0.392141 -0.165867 -0.169025 -0.062500 1 0 0 0 0 0 3 56228
-0.002326 -0.000061 0.120303 0.368557 -0.080265 -0.241051 -0.062500 1 0 0 0 0 0 3 57238
-0.002327 -0.000057 0.120301 0.349956 -0.016283 -0.278482 -0.062500 1 0 0 0 0 0 3 58228
-0.002328 -0.000055 0.120301 0.339702 0.017819 -0.292739 -0.062500 1 0 0 0 0 0 3 59238
-0.002329 -0.000053 0.120301 0.334400 0.035055 -0.297840 -0.062500 1 0 0 0 0 0 3 60228
-0.002329 -0.000053 0.120301 0.331699 0.043694 -0.299625 -0.062500 1 0 0 0 0 0 3 61237
-0.002329 -0.000053 0.120301 0.330318 0.048010 -0.300248 -0.062500 1 0 0 0 0 0 3 62237
-0.002329 -0.000052 0.120301 0.329626 0.050193 -0.300461 -0.062500 1 0 0 0 0 0 3 63230
-0.002329 -0.000052 0.120301 0.329289 0.051253 -0.300540 -0.062500 1 0 0 0 0 0 3 64240
-0.002329 -0.000052 0.120301 0.329111 0.051798 -0.300564 -0.062500 1 0 0 0 0 0 3 65236
-0.002329 -0.000052 0.120301 0.329018 0.052062 -0.300575 -0.062500 1 0 0 0 0 0 3 66216
-0.002329 -0.000052 0.120301 0.328982 0.052212 -0.300583 -0.062500 1 0 0 0 0 0 3 67229
-0.002329 -0.000052 0.120301 0.328954 0.052271 -0.300585 -0.062500 1 0 0 0 0 0 3 68243
-0.002329 -0.000052 0.120301 0.328945 0.052296 -0.300579 -0.062500 1 0 0 0 0 0 3 69240
-0.002329 -0.000052 0.120301 0.328937 0.052320 -0.300572 -0.062500 1 0 0 0 0 0 3 70252
-0.002329 -0.000052 0.120301 0.328933 0.052333 -0.300577 -0.062500 1 0 0 0 0 0 3 71247
-0.002329 -0.000052 0.120301 0.328932 0.052334 -0.300578 -0.062500 1 0 0 0 0 0 3 72247
-0.002329 -0.000052 0.120301 0.328932 0.052334 -0.300578 -0.062500 1 0 0 0 0 0 3 73245
-0.002329 -0.000052 0.120301 0.328945 0.052331 -0.300584 -0.062500 1 0 0 0 0 0 3 74246
-0.002329 -0.000052 0.120301 0.328931 0.052345 -0.300585 -0.062500 1 0 0 0 0 0 3 75243
-0.002329 -0.000052 0.120301 0.328941 0.052344 -0.300572 -0.062500 1 0 0 0 0 0 3 76244
-0.002329 -0.000052 0.120301 0.328934 0.052335 -0.300577 -0.062500 1 0 0 0 0 0 3 77245
-0.002329 -0.000052 0.120301 0.328933 0.052334 -0.300578 -0.062500 1 0 0 0 0 0 3 78243
-0.002329 -0.000052 0.120301 0.328929 0.052346 -0.300584 -0.062500 1 0 0 0 0 0 3 79248
-0.002329 -0.000052 0.120301 0.328932 0.052335 -0.300579 -0.062500 1 0 0 0 0 0 3 80248
-0.002329 -0.000052 0.120301 0.328932 0.052334 -0.300578 -0.062500 1 0 0 0 0 0 3 81245
-0.002329 -0.000052 0.120301 0.328932 0.052334 -0.300578 -0.062500 1 0 0 0 0 0 3 82247
-0.002329 -0.000052 0.120301 0.328937 0.052354 -0.300578 -0.062500 1 0 0 0 0 0 3 83244
-0.002329 -0.000052 0.120301 0.328933 0.052337 -0.300578 -0.062500 1 0 0 0 0 0 3 84241
-0.002329 -0.000052 0.120301 0.328945 0.052332 -0.300584 -0.062500 1 0 0 0 0 0 3 85245
-0.002329 -0.000052 0.120301 0.328934 0.052334 -0.300578 -0.062500 1 0 0 0 0 0 3 86245
-0.002329 -0.000052 0.120301 0.328933 0.052334 -0.300578 -0.062500 1 0 0 0 0 0 3 87243
-0.002329 -0.000052 0.120301 0.328929 0.052345 -0.300585 -0.062500 1 0 0 0 0 0 3 88244
-0.002329 -0.000052 0.120301 0.328932 0.052335 -0.300579 -0.062500 1 0 0 0 0 0 3 89245
-0.002329 -0.000052 0.120301 0.328941 0.052343 -0.300571 -0.062500 1 0 0 0 0 0 3 90246
-0.002329 -0.000052 0.120301 0.328930 0.052347 -0.300584 -0.062500 1 0 0 0 0 0 3 91243
-0.002329 -0.000052 0.120301 0.328932 0.052336 -0.300578 -0.062500 1 0 0 0 0 0 3 92244
-0.002329 -0.000052 0.120301 0.328932 0.052334 -0.300578 -0.062500 1 0 0 0 0 0 3 93245
-0.002342 -0.000066 0.120290 0.507390 0.243714 -0.149301 -0.062500 1 0 0 0 0 0 3 94245
-0.002348 -0.000073 0.120286 0.448792 0.179521 -0.223055 -0.062500 1 0 0 0 0 0 3 95245
-0.002351 -0.000076 0.120285 0.403945 0.131421 -0.261375 -0.062500 1 0 0 0 0 0 3 96243
-0.002353 -0.000078 0.120284 0.379699 0.105749 -0.275985 -0.062500 1 0 0 0 0 0 3 97244
-0.002354 -0.000079 0.120284 0.367290 0.092747 -0.281198 -0.062500 1 0 0 0 0 0 3 98245
-0.002354 -0.000079 0.120284 0.361024 0.086211 -0.283026 -0.062500 1 0 0 0 0 0 3 99243
-0.002355 -0.000079 0.120284 0.357886 0.082954 -0.283666 -0.062500 1 0 0 0 0 0 3 100244
-0.002355 -0.000080 0.120284 0.356309 0.081328 -0.283880 -0.062500 1 0 0 0 0 0 3 101244
-0.002355 -0.000080 0.120284 0.355504 0.080514 -0.283967 -0.062500 1 0 0 0 0 0 3 102245
-0.002360 -0.000061 0.120273 0.429106 -0.174333 -0.136179 -0.062500 1 0 0 0 0 0 3 103244
-0.002363 -0.000052 0.120270 0.405380 -0.088971 -0.208254 -0.062500 1 0 0 0 0 0 3 104233
-0.002364 -0.000048 0.120268 0.386690 -0.025101 -0.245695 -0.062500 1 0 0 0 0 0 3 105240
-0.002365 -0.000046 0.120268 0.376407 0.008905 -0.259975 -0.062500 1 0 0 0 0 0 3 106316
-0.002365 -0.000045 0.120268 0.371062 0.026127 -0.265071 -0.062500 1 0 0 0 0 0 3 107309
-0.002365 -0.000044 0.120268 0.368341 0.034746 -0.266852 -0.062500 1 0 0 0 0 0 3 108320
-0.002365 -0.000044 0.120268 0.366967 0.039068 -0.267468 -0.062500 1 0 0 0 0 0 3 109288
-0.002366 -0.000044 0.120268 0.366275 0.041220 -0.267694 -0.062500 1 0 0 0 0 0 3 110316
-0.002366 -0.000043 0.120268 0.365931 0.042299 -0.267768 -0.062500 1 0 0 0 0 0 3 111287
-0.002366 -0.000043 0.120268 0.365747 0.042826 -0.267792 -0.062500 1 0 0 0 0 0 3 112309
-0.002366 -0.000043 0.120268 0.365659 0.043108 -0.267803 -0.062500 1 0 0 0 0 0 3 113315
-0.002366 -0.000043 0.120268 0.365627 0.043249 -0.267804 -0.062500 1 0 0 0 0 0 3 114289
-0.002366 -0.000043 0.120268 0.365600 0.043306 -0.267805 -0.062500 1 0 0 0 0 0 3 115287
-0.002366 -0.000043 0.120268 0.365587 0.043343 -0.267806 -0.062500 1 0 0 0 0 0 3 116297
-0.002366 -0.000043 0.120268 0.365571 0.043360 -0.267806 -0.062500 1 0 0 0 0 0 3 117315
-0.002366 -0.000043 0.120268 0.365569 0.043361 -0.267806 -0.062500 1 0 0 0 0 0 3 118311
-0.002366 -0.000043 0.120268 0.365577 0.043369 -0.267799 -0.062500 1 0 0 0 0 0 3 119294
-0.002366 -0.000043 0.120268 0.365574 0.043381 -0.267805 -0.062500 1 0 0 0 0 0 3 120309
-0.002366 -0.000043 0.120268 0.365566 0.043374 -0.267812 -0.062500 1 0 0 0 0 0 3 121294
-0.002366 -0.000043 0.120268 0.365576 0.043370 -0.267800 -0.062500 1 0 0 0 0 0 3 122237
-0.002366 -0.000043 0.120268 0.365586 0.043379 -0.267811 -0.062500 1 0 0 0 0 0 3 123228
-0.002366 -0.000043 0.120268 0.365576 0.043383 -0.267806 -0.062500 1 0 0 0 0 0 3 124236
-0.002366 -0.000043 0.120268 0.365570 0.043363 -0.267806 -0.062500 1 0 0 0 0 0 3 125228
-0.002366 -0.000043 0.120268 0.365574 0.043380 -0.267806 -0.062500 1 0 0 0 0 0 3 126236
-0.002366 -0.000043 0.120268 0.365574 0.043383 -0.267806 -0.062500 1 0 0 0 0 0 3 127227
-0.002366 -0.000043 0.120268 0.365578 0.043371 -0.267799 -0.062500 1 0 0 0 0 0 3 128235
-0.002366 -0.000043 0.120268 0.365567 0.043373 -0.267812 -0.062500 1 0 0 0 0 0 3 129227
-0.002366 -0.000043 0.120268 0.365573 0.043382 -0.267806 -0.062500 1 0 0 0 0 0 3 130236
-0.002366 -0.000043 0.120268 0.365577 0.043371 -0.267799 -0.062500 1 0 0 0 0 0 3 131227
-0.002366 -0.000043 0.120268 0.365566 0.043373 -0.267812 -0.062500 1 0 0 0 0 0 3 132235
-0.002366 -0.000043 0.120268 0.365573 0.043382 -0.267806 -0.062500 1 0 0 0 0 0 3 133227
-0.002366 -0.000043 0.120268 0.365577 0.043371 -0.267799 -0.062500 1 0 0 0 0 0 3 134235
-0.002366 -0.000043 0.120268 0.365578 0.043370 -0.267818 -0.062500 1 0 0 0 0 0 3 135235
-0.002366 -0.000043 0.120268 0.365575 0.043381 -0.267807 -0.062500 1 0 0 0 0 0 3 136226
-0.002366 -0.000043 0.120268 0.365578 0.043371 -0.267799 -0.062500 1 0 0 0 0 0 3 137235
-0.002366 -0.000043 0.120268 0.365575 0.043382 -0.267805 -0.062500 1 0 0 0 0 0 3 138226
-0.002366 -0.000043 0.120268 0.365566 0.043374 -0.267813 -0.062500 1 0 0 0 0 0 3 139234
-0.002366 -0.000043 0.120268 0.365577 0.043370 -0.267800 -0.062500 1 0 0 0 0 0 3 140234
-0.002366 -0.000043 0.120268 0.365574 0.043381 -0.267805 -0.062500 1 0 0 0 0 0 3 141246
-0.002366 -0.000043 0.120268 0.365574 0.043383 -0.267805 -0.062500 1 0 0 0 0 0 3 142246
-0.002366 -0.000043 0.120268 0.365569 0.043363 -0.267806 -0.062500 1 0 0 0 0 0 3 143243
-0.002366 -0.000043 0.120268 0.365573 0.043381 -0.267805 -0.062500 1 0 0 0 0 0 3 144233
-0.002366 -0.000043 0.120268 0.365574 0.043383 -0.267805 -0.062500 1 0 0 0 0 0 3 145251
-0.002366 -0.000043 0.120268 0.365581 0.043360 -0.267812 -0.062500 1 0 0 0 0 0 3 146246
-0.002366 -0.000043 0.120268 0.365575 0.043380 -0.267806 -0.062500 1 0 0 0 0 0 3 147244
-0.002366 -0.000043 0.120268 0.365575 0.043383 -0.267806 -0.062500 1 0 0 0 0 0 3 148243
-0.002366 -0.000043 0.120268 0.365578 0.043371 -0.267799 -0.062500 1 0 0 0 0 0 3 149243
-0.002366 -0.000043 0.120268 0.365567 0.043373 -0.267812 -0.062500 1 0 0 0 0 0 3 150244
-0.002366 -0.000043 0.120268 0.365573 0.043382 -0.267806 -0.062500 1 0 0 0 0 0 3 151243
-0.002366 -0.000043 0.120268 0.365578 0.043371 -0.267799 -0.062500 1 0 0 0 0 0 3 152242
-0.002366 -0.000043 0.120268 0.365566 0.043373 -0.267812 -0.062500 1 0 0 0 0 0 3 153243
-0.002371 -0.000025 0.120257 0.439522 -0.210919 -0.119872 -0.062500 1 0 0 0 0 0 3 154250
-0.002374 -0.000016 0.120254 0.416016 -0.125418 -0.191997 -0.062500 1 0 0 0 0 0 3 155246
-0.002375 -0.000012 0.120252 0.397445 -0.061488 -0.229469 -0.062500 1 0 0 0 0 0 3 156215
-0.002376 -0.000009 0.120252 0.387211 -0.027439 -0.243760 -0.062500 1 0 0 0 0 0 3 157212
-0.002376 -0.000008 0.120252 0.381887 -0.010203 -0.248851 -0.062500 1 0 0 0 0 0 3 158243
-0.002376 -0.000008 0.120252 0.379182 -0.001557 -0.250647 -0.062500 1 0 0 0 0 0 3 159239
-0.002376 -0.000007 0.120252 0.377812 0.002754 -0.251260 -0.062500 1 0 0 0 0 0 3 160241
-0.002376 -0.000007 0.120252 0.377129 0.004913 -0.251481 -0.062500 1 0 0 0 0 0 3 161240
-0.002376 -0.000007 0.120252 0.376778 0.005983 -0.251561 -0.062500 1 0 0 0 0 0 3 162243
-0.002376 -0.000007 0.120252 0.376606 0.006538 -0.251579 -0.062500 1 0 0 0 0 0 3 163212
-0.002376 -0.000007 0.120252 0.376514 0.006803 -0.251589 -0.062500 1 0 0 0 0 0 3 164243
-0.002376 -0.000007 0.120252 0.376474 0.006932 -0.251598 -0.062500 1 0 0 0 0 0 3 165213
-0.002376 -0.000007 0.120252 0.376450 0.007008 -0.251599 -0.062500 1 0 0 0 0 0 3 166243
-0.002376 -0.000007 0.120252 0.376442 0.007036 -0.251593 -0.062500 1 0 0 0 0 0 3 167242
-0.002376 -0.000007 0.120252 0.376426 0.007052 -0.251593 -0.062500 1 0 0 0 0 0 3 168240
-0.002376 -0.000007 0.120252 0.376429 0.007073 -0.251592 -0.062500 1 0 0 0 0 0 3 169243
-0.002376 -0.000007 0.120252 0.376442 0.007072 -0.251599 -0.062500 1 0 0 0 0 0 3 170236
-0.002376 -0.000007 0.120252 0.376423 0.007066 -0.251600 -0.062500 1 0 0 0 0 0 3 171237
-0.002357 -0.000012 0.120242 0.111098 0.069523 -0.113714 -0.062500 1 0 0 0 0 0 3 172239
-0.002348 -0.000014 0.120238 0.201460 0.048607 -0.180939 -0.062500 1 0 0 0 0 0 3 173242
-0.002343 -0.000015 0.120237 0.268186 0.032902 -0.215865 -0.062500 1 0 0 0 0 0 3 174243
-0.002341 -0.000015 0.120237 0.303435 0.024531 -0.229181 -0.062500 1 0 0 0 0 0 3 175241
-0.002340 -0.000016 0.120237 0.321170 0.020270 -0.233935 -0.062500 1 0 0 0 0 0 3 176241
-0.002339 -0.000016 0.120237 0.329994 0.018135 -0.235599 -0.062500 1 0 0 0 0 0 3 177242
-0.002339 -0.000016 0.120236 0.334421 0.017077 -0.236180 -0.062500 1 0 0 0 0 0 3 178242
-0.002352 -0.000030 0.120226 0.514979 0.207863 -0.085164 -0.062500 1 0 0 0 0 0 3 179238
-0.002358 -0.000036 0.120222 0.457511 0.143413 -0.158974 -0.062500 1 0 0 0 0 0 3 180240
-0.002361 -0.000040 0.120221 0.413228 0.095174 -0.197305 -0.062500 1 0 0 0 0 0 3 181240
-0.002363 -0.000042 0.120220 0.389268 0.069453 -0.211908 -0.062500 1 0 0 0 0 0 3 182244
-0.002364 -0.000042 0.120220 0.377014 0.056411 -0.217119 -0.062500 1 0 0 0 0 0 3 183243
-0.002364 -0.000043 0.120220 0.370821 0.049893 -0.218944 -0.062500 1 0 0 0 0 0 3 184242
-0.002364 -0.000043 0.120220 0.367703 0.046625 -0.219581 -0.062500 1 0 0 0 0 0 3 185244
-0.002364 -0.000043 0.120220 0.366134 0.044976 -0.219802 -0.062500 1 0 0 0 0 0 3 186212
-0.002365 -0.000043 0.120220 0.365360 0.044163 -0.219874 -0.062500 1 0 0 0 0 0 3 187241
-0.002365 -0.000043 0.120220 0.364970 0.043753 -0.219910 -0.062500 1 0 0 0 0 0 3 188240
-0.002365 -0.000043 0.120220 0.364775 0.043547 -0.219919 -0.062500 1 0 0 0 0 0 3 189241
-0.002365 -0.000043 0.120220 0.364677 0.043461 -0.219915 -0.062500 1 0 0 0 0 0 3 190244
-0.002365 -0.000043 0.120220 0.364622 0.043405 -0.219916 -0.062500 1 0 0 0 0 0 3 191222
-0.002365 -0.000043 0.120220 0.364606 0.043373 -0.219924 -0.062500 1 0 0 0 0 0 3 192234
-0.002365 -0.000043 0.120220 0.364586 0.043365 -0.219925 -0.062500 1 0 0 0 0 0 3 193226
-0.002365 -0.000043 0.120220 0.364575 0.043356 -0.219912 -0.062500 1 0 0 0 0 0 3 194304
-0.002365 -0.000043 0.120220 0.364578 0.043344 -0.219924 -0.062500 1 0 0 0 0 0 3 195302
-0.002370 -0.000025 0.120209 0.438479 -0.210849 -0.071979 -0.062500 1 0 0 0 0 0 3 196289
-0.002373 -0.000016 0.120206 0.414992 -0.125377 -0.144121 -0.062500 1 0 0 0 0 0 3 197302
-0.002374 -0.000012 0.120204 0.396430 -0.061472 -0.181596 -0.062500 1 0 0 0 0 0 3 198309
-0.002375 -0.000009 0.120204 0.386189 -0.027435 -0.195882 -0.062500 1 0 0 0 0 0 3 199290
-0.002375 -0.000008 0.120204 0.380887 -0.010199 -0.200972 -0.062500 1 0 0 0 0 0 3 200306
-0.002375 -0.000008 0.120204 0.378189 -0.001568 -0.202762 -0.062500 1 0 0 0 0 0 3 201289
-0.002375 -0.000007 0.120204 0.376809 0.002743 -0.203388 -0.062500 1 0 0 0 0 0 3 202304
-0.002375 -0.000007 0.120204 0.376124 0.004901 -0.203590 -0.062500 1 0 0 0 0 0 3 203290
-0.002375 -0.000007 0.120204 0.375770 0.005983 -0.203675 -0.062500 1 0 0 0 0 0 3 204303
-0.002375 -0.000007 0.120204 0.375593 0.006519 -0.203693 -0.062500 1 0 0 0 0 0 3 205287
-0.002375 -0.000007 0.120204 0.375517 0.006799 -0.203710 -0.062500 1 0 0 0 0 0 3 206232
-0.002375 -0.000007 0.120204 0.375466 0.006934 -0.203713 -0.062500 1 0 0 0 0 0 3 207224
-0.002375 -0.000007 0.120204 0.375437 0.006990 -0.203714 -0.062500 1 0 0 0 0 0 3 208232
-0.002375 -0.000007 0.120204 0.375436 0.007024 -0.203721 -0.062500 1 0 0 0 0 0 3 209224
-0.002375 -0.000007 0.120204 0.375433 0.007037 -0.203708 -0.062500 1 0 0 0 0 0 3 210233
-0.002375 -0.000007 0.120204 0.375417 0.007052 -0.203707 -0.062500 1 0 0 0 0 0 3 211222
-0.002375 -0.000007 0.120204 0.375427 0.007050 -0.203713 -0.062500 1 0 0 0 0 0 3 212225
-0.002375 -0.000007 0.120204 0.375413 0.007064 -0.203715 -0.062500 1 0 0 0 0 0 3 213232
-0.002375 -0.000007 0.120204 0.375435 0.007060 -0.203707 -0.062500 1 0 0 0 0 0 3 214224
-0.002375 -0.000007 0.120204 0.375414 0.007065 -0.203714 -0.062500 1 0 0 0 0 0 3 215232
-0.002375 -0.000007 0.120204 0.375427 0.007051 -0.203714 -0.062500 1 0 0 0 0 0 3 216224
-0.002375 -0.000007 0.120204 0.375421 0.007073 -0.203708 -0.062500 1 0 0 0 0 0 3 217233
-0.002375 -0.000007 0.120204 0.375428 0.007052 -0.203713 -0.062500 1 0 0 0 0 0 3 218240
-0.002375 -0.000007 0.120204 0.375425 0.007061 -0.203721 -0.062500 1 0 0 0 0 0 3 219255
-0.002375 -0.000007 0.120204 0.375425 0.007062 -0.203702 -0.062500 1 0 0 0 0 0 3 220238
-0.002375 -0.000007 0.120204 0.375425 0.007063 -0.203720 -0.062500 1 0 0 0 0 0 3 221232
-0.002375 -0.000007 0.120204 0.375416 0.007054 -0.203708 -0.062500 1 0 0 0 0 0 3 222239
-0.002375 -0.000007 0.120204 0.375424 0.007061 -0.203720 -0.062500 1 0 0 0 0 0 3 223234
-0.002375 -0.000007 0.120204 0.375424 0.007062 -0.203702 -0.062500 1 0 0 0 0 0 3 224239
-0.002375 -0.000007 0.120204 0.375425 0.007063 -0.203720 -0.062500 1 0 0 0 0 0 3 225242
-0.002375 -0.000007 0.120204 0.375416 0.007054 -0.203709 -0.062500 1 0 0 0 0 0 3 226242
-0.002375 -0.000007 0.120204 0.375432 0.007070 -0.203713 -0.062500 1 0 0 0 0 0 3 227240
-0.002375 -0.000007 0.120204 0.375417 0.007055 -0.203708 -0.062500 1 0 0 0 0 0 3 228242
-0.002375 -0.000007 0.120204 0.375424 0.007062 -0.203720 -0.062500 1 0 0 0 0 0 3 229239
-0.002375 -0.000007 0.120204 0.375424 0.007062 -0.203702 -0.062500 1 0 0 0 0 0 3 230241
-0.002375 -0.000007 0.120204 0.375425 0.007063 -0.203719 -0.062500 1 0 0 0 0 0 3 231210
-0.002375 -0.000007 0.120204 0.375416 0.007054 -0.203708 -0.062500 1 0 0 0 0 0 3 232222
-0.002375 -0.000007 0.120204 0.375424 0.007061 -0.203720 -0.062500 1 0 0 0 0 0 3 233214
-0.002375 -0.000007 0.120204 0.375424 0.007062 -0.203702 -0.062500 1 0 0 0 0 0 3 234245
-0.002375 -0.000007 0.120204 0.375425 0.007062 -0.203719 -0.062500 1 0 0 0 0 0 3 235244
-0.002388 -0.000021 0.120193 0.553669 0.198309 -0.052428 -0.062500 1 0 0 0 0 0 3 236210
-0.002395 -0.000028 0.120189 0.495166 0.134141 -0.126210 -0.062500 1 0 0 0 0 0 3 237239
-0.002398 -0.000031 0.120188 0.450375 0.086060 -0.164528 -0.062500 1 0 0 0 0 0 3 238236
-0.002400 -0.000033 0.120187 0.426151 0.060417 -0.179126 -0.062500 1 0 0 0 0 0 3 239244
-0.002400 -0.000034 0.120187 0.413752 0.047427 -0.184337 -0.062500 1 0 0 0 0 0 3 240239
-0.002401 -0.000034 0.120187 0.407497 0.040918 -0.186165 -0.062500 1 0 0 0 0 0 3 241238
-0.002401 -0.000034 0.120187 0.404346 0.037649 -0.186799 -0.062500 1 0 0 0 0 0 3 242240
-0.002401 -0.000034 0.120187 0.402768 0.036022 -0.187033 -0.062500 1 0 0 0 0 0 3 243240
-0.002401 -0.000034 0.120187 0.401986 0.035203 -0.187094 -0.062500 1 0 0 0 0 0 3 244237
-0.002401 -0.000034 0.120187 0.401581 0.034807 -0.187130 -0.062500 1 0 0 0 0 0 3 245225
-0.002401 -0.000034 0.120187 0.401375 0.034595 -0.187125 -0.062500 1 0 0 0 0 0 3 246241
-0.002401 -0.000034 0.120187 0.401281 0.034496 -0.187134 -0.062500 1 0 0 0 0 0 3 247235
-0.002406 -0.000016 0.120177 0.475081 -0.219648 -0.039137 -0.062500 1 0 0 0 0 0 3 248227
-0.002409 -0.000007 0.120173 0.451600 -0.134234 -0.111310 -0.062500 1 0 0 0 0 0 3 249239
-0.002411 -0.000003 0.120172 0.433025 -0.070373 -0.148811 -0.062500 1 0 0 0 0 0 3 250241
-0.002411 -0.000000 0.120171 0.422800 -0.036353 -0.163094 -0.062500 1 0 0 0 0 0 3 251240
-0.002412 0.000001 0.120171 0.417494 -0.019134 -0.168195 -0.062500 1 0 0 0 0 0 3 252238
-0.002412 0.000001 0.120171 0.414795 -0.010507 -0.169968 -0.062500 1 0 0 0 0 0 3 253238
-0.002412 0.000002 0.120171 0.413416 -0.006197 -0.170593 -0.062500 1 0 0 0 0 0 3 254240
-0.002412 0.000002 0.120171 0.412720 -0.004038 -0.170809 -0.062500 1 0 0 0 0 0 3 255239
-0.002412 0.000002 0.120171 0.412376 -0.002959 -0.170882 -0.062500 1 0 0 0 0 0 3 256239
-0.002412 0.000002 0.120171 0.412197 -0.002412 -0.170906 -0.062500 1 0 0 0 0 0 3 257239
-0.002412 0.000002 0.120171 0.412116 -0.002150 -0.170923 -0.062500 1 0 0 0 0 0 3 258235
-0.002412 0.000002 0.120171 0.412064 -0.002018 -0.170927 -0.062500 1 0 0 0 0 0 3 259226
-0.002412 0.000002 0.120171 0.412043 -0.001954 -0.170921 -0.062500 1 0 0 0 0 0 3 260236
-0.002412 0.000002 0.120171 0.412031 -0.001916 -0.170920 -0.062500 1 0 0 0 0 0 3 261238
-0.002412 0.000002 0.120171 0.412026 -0.001903 -0.170927 -0.062500 1 0 0 0 0 0 3 262239
-0.002412 0.000002 0.120171 0.412031 -0.001882 -0.170928 -0.062500 1 0 0 0 0 0 3 263240
-0.002412 0.000002 0.120171 0.412032 -0.001880 -0.170928 -0.062500 1 0 0 0 0 0 3 264237
-0.002412 0.000002 0.120171 0.412020 -0.001876 -0.170922 -0.062500 1 0 0 0 0 0 3 265239
-0.002412 0.000002 0.120171 0.412031 -0.001879 -0.170927 -0.062500 1 0 0 0 0 0 3 266242
-0.002412 0.000002 0.120171 0.412020 -0.001876 -0.170921 -0.062500 1 0 0 0 0 0 3 267240
-0.002412 0.000002 0.120171 0.412031 -0.001879 -0.170927 -0.062500 1 0 0 0 0 0 3 268236
-0.002412 0.000002 0.120171 0.412020 -0.001876 -0.170921 -0.062500 1 0 0 0 0 0 3 269239
-0.002412 0.000002 0.120171 0.412023 -0.001887 -0.170934 -0.062500 1 0 0 0 0 0 3 270238
-0.002412 0.000002 0.120171 0.412022 -0.001889 -0.170916 -0.062500 1 0 0 0 0 0 3 271232
-0.002412 0.000002 0.120171 0.412031 -0.001881 -0.170926 -0.062500 1 0 0 0 0 0 3 272224
-0.002412 0.000002 0.120171 0.412020 -0.001877 -0.170921 -0.062500 1 0 0 0 0 0 3 273231
-0.002412 0.000002 0.120171 0.412031 -0.001879 -0.170927 -0.062500 1 0 0 0 0 0 3 274223
-0.002412 0.000002 0.120171 0.412033 -0.001879 -0.170928 -0.062500 1 0 0 0 0 0 3 275231
-0.002412 0.000002 0.120171 0.412021 -0.001876 -0.170921 -0.062500 1 0 0 0 0 0 3 276222
-0.002412 0.000002 0.120171 0.412032 -0.001879 -0.170927 -0.062500 1 0 0 0 0 0 3 277230
-0.002412 0.000002 0.120171 0.412021 -0.001876 -0.170921 -0.062500 1 0 0 0 0 0 3 278223
-0.002412 0.000002 0.120171 0.412032 -0.001879 -0.170927 -0.062500 1 0 0 0 0 0 3 279222
-0.002412 0.000002 0.120171 0.412021 -0.001876 -0.170921 -0.062500 1 0 0 0 0 0 3 280231
-0.002412 0.000002 0.120171 0.412023 -0.001887 -0.170934 -0.062500 1 0 0 0 0 0 3 281222
-0.002412 0.000002 0.120171 0.412020 -0.001877 -0.170922 -0.062500 1 0 0 0 0 0 3 282231
-0.002412 0.000002 0.120171 0.412031 -0.001879 -0.170927 -0.062500 1 0 0 0 0 0 3 283221
-0.002412 0.000002 0.120171 0.412020 -0.001876 -0.170922 -0.062500 1 0 0 0 0 0 3 284230
-0.002412 0.000002 0.120171 0.412031 -0.001878 -0.170927 -0.062500 1 0 0 0 0 0 3 285222
-0.002412 0.000002 0.120171 0.412024 -0.001888 -0.170915 -0.062500 1 0 0 0 0 0 3 286236
-0.002412 0.000002 0.120171 0.412032 -0.001880 -0.170926 -0.062500 1 0 0 0 0 0 3 287222
-0.002412 0.000002 0.120171 0.412021 -0.001876 -0.170921 -0.062500 1 0 0 0 0 0 3 288229
-0.002412 0.000002 0.120171 0.412024 -0.001888 -0.170934 -0.062500 1 0 0 0 0 0 3 289236
-0.002412 0.000002 0.120171 0.412020 -0.001877 -0.170922 -0.062500 1 0 0 0 0 0 3 290241
-0.002412 0.000002 0.120171 0.412031 -0.001879 -0.170927 -0.062500 1 0 0 0 0 0 3 291237
-0.002412 0.000002 0.120171 0.412020 -0.001876 -0.170921 -0.062500 1 0 0 0 0 0 3 292220
-0.002412 0.000002 0.120171 0.412031 -0.001879 -0.170927 -0.062500 1 0 0 0 0 0 3 293238
-0.002412 0.000002 0.120171 0.412021 -0.001876 -0.170921 -0.062500 1 0 0 0 0 0 3 294223
-0.002412 0.000002 0.120171 0.412032 -0.001878 -0.170927 -0.062500 1 0 0 0 0 0 3 295243
-0.002412 0.000002 0.120171 0.412021 -0.001876 -0.170921 -0.062500 1 0 0 0 0 0 3 296231
-0.002412 0.000002 0.120171 0.412023 -0.001887 -0.170934 -0.062500 1 0 0 0 0 0 3 297241
-0.002412 0.000002 0.120171 0.412019 -0.001877 -0.170922 -0.062500 1 0 0 0 0 0 3 298240
-0.002412 0.000002 0.120171 0.412031 -0.001879 -0.170927 -0.062500 1 0 0 0 0 0 3 299240
-0.002412 0.000002 0.120171 0.412020 -0.001876 -0.170921 -0.062500 1 0 0 0 0 0 3 300209
-0.002412 0.000002 0.120171 0.412023 -0.001887 -0.170934 -0.062500 1 0 0 0 0 0 3 301236
-0.002412 0.000002 0.120171 0.412023 -0.001889 -0.170916 -0.062500 1 0 0 0 0 0 3 302239
-0.002412 0.000002 0.120171 0.412031 -0.001881 -0.170926 -0.062500 1 0 0 0 0 0 3 303227
-0.002412 0.000002 0.120171 0.412020 -0.001877 -0.170921 -0.062500 1 0 0 0 0 0 3 304241
-0.002412 0.000002 0.120171 0.412031 -0.001879 -0.170927 -0.062500 1 0 0 0 0 0 3 305241
-0.002412 0.000002 0.120171 0.412020 -0.001877 -0.170921 -0.062500 1 0 0 0 0 0 3 306241
-0.002412 0.000002 0.120171 0.412031 -0.001879 -0.170927 -0.062500 1 0 0 0 0 0 3 307238
-0.002412 0.000002 0.120171 0.412020 -0.001876 -0.170921 -0.062500 1 0 0 0 0 0 3 308236
-0.002412 0.000002 0.120171 0.412031 -0.001879 -0.170927 -0.062500 1 0 0 0 0 0 3 309239
-0.002412 0.000002 0.120171 0.412020 -0.001876 -0.170921 -0.062500 1 0 0 0 0 0 3 310209
-0.002425 -0.000012 0.120160 0.590168 0.189303 -0.019583 -0.062500 1 0 0 0 0 0 3 311236
-0.002431 -0.000019 0.120156 0.531713 0.125138 -0.093389 -0.062500 1 0 0 0 0 0 3 312240
-0.002434 -0.000022 0.120155 0.486940 0.077075 -0.131737 -0.062500 1 0 0 0 0 0 3 313235
-0.002436 -0.000024 0.120155 0.462736 0.051451 -0.146339 -0.062500 1 0 0 0 0 0 3 314238
-0.002437 -0.000025 0.120154 0.450344 0.038467 -0.151555 -0.062500 1 0 0 0 0 0 3 315208
-0.002437 -0.000025 0.120154 0.444082 0.031952 -0.153373 -0.062500 1 0 0 0 0 0 3 316236
-0.002443 -0.000007 0.120144 0.514709 -0.225267 -0.005935 -0.062500 1 0 0 0 0 0 3 317237
-0.002446 0.000002 0.120140 0.489732 -0.141512 -0.078377 -0.062500 1 0 0 0 0 0 3 318237
-0.002447 0.000006 0.120139 0.470415 -0.078482 -0.115964 -0.062500 1 0 0 0 0 0 3 319231
-0.002448 0.000009 0.120138 0.459785 -0.044880 -0.130280 -0.062500 1 0 0 0 0 0 3 320235
-0.002448 0.000010 0.120138 0.454272 -0.027870 -0.135386 -0.062500 1 0 0 0 0 0 3 321237
-0.002448 0.000010 0.120138 0.451467 -0.019342 -0.137165 -0.062500 1 0 0 0 0 0 3 322239
-0.002449 0.000011 0.120138 0.450052 -0.015086 -0.137792 -0.062500 1 0 0 0 0 0 3 323238
-0.002449 0.000011 0.120138 0.449326 -0.012944 -0.138017 -0.062500 1 0 0 0 0 0 3 324234
-0.002449 0.000011 0.120138 0.448963 -0.011884 -0.138085 -0.062500 1 0 0 0 0 0 3 325237
-0.002449 0.000011 0.120138 0.448798 -0.011353 -0.138108 -0.062500 1 0 0 0 0 0 3 326237
-0.002449 0.000011 0.120138 0.448704 -0.011079 -0.138126 -0.062500 1 0 0 0 0 0 3 327237
-0.002449 0.000011 0.120138 0.448654 -0.010957 -0.138122 -0.062500 1 0 0 0 0 0 3 328236
-0.002449 0.000011 0.120138 0.448630 -0.010881 -0.138122 -0.062500 1 0 0 0 0 0 3 329228
-0.002449 0.000011 0.120138 0.448630 -0.010845 -0.138129 -0.062500 1 0 0 0 0 0 3 330225
-0.002449 0.000011 0.120138 0.448619 -0.010840 -0.138123 -0.062500 1 0 0 0 0 0 3 331230
-0.002449 0.000011 0.120138 0.448615 -0.010829 -0.138129 -0.062500 1 0 0 0 0 0 3 332235
-0.002449 0.000011 0.120138 0.448602 -0.010825 -0.138124 -0.062500 1 0 0 0 0 0 3 333236
-0.002449 0.000011 0.120138 0.448621 -0.010819 -0.138122 -0.062500 1 0 0 0 0 0 3 334237
-0.002449 0.000011 0.120138 0.448600 -0.010813 -0.138130 -0.062500 1 0 0 0 0 0 3 335210
-0.002449 0.000011 0.120138 0.448621 -0.010818 -0.138123 -0.062500 1 0 0 0 0 0 3 336237
-0.002449 0.000011 0.120138 0.448603 -0.010824 -0.138123 -0.062500 1 0 0 0 0 0 3 337236
-0.002449 0.000011 0.120138 0.448618 -0.010808 -0.138129 -0.062500 1 0 0 0 0 0 3 338237
-0.002449 0.000011 0.120138 0.448603 -0.010823 -0.138124 -0.062500 1 0 0 0 0 0 3 339236
-0.002449 0.000011 0.120138 0.448613 -0.010828 -0.138129 -0.062500 1 0 0 0 0 0 3 340234
-0.002449 0.000011 0.120138 0.448607 -0.010805 -0.138124 -0.062500 1 0 0 0 0 0 3 341236
-0.002449 0.000011 0.120138 0.448613 -0.010826 -0.138129 -0.062500 1 0 0 0 0 0 3 342222
-0.002449 0.000011 0.120138 0.448610 -0.010817 -0.138117 -0.062500 1 0 0 0 0 0 3 343229
-0.002449 0.000011 0.120138 0.448611 -0.010816 -0.138135 -0.062500 1 0 0 0 0 0 3 344220
-0.002449 0.000011 0.120138 0.448610 -0.010816 -0.138117 -0.062500 1 0 0 0 0 0 3 345227
-0.002449 0.000011 0.120138 0.448610 -0.010815 -0.138135 -0.062500 1 0 0 0 0 0 3 346229
-0.002449 0.000011 0.120138 0.448610 -0.010815 -0.138117 -0.062500 1 0 0 0 0 0 3 347218
-0.002449 0.000011 0.120138 0.448614 -0.010827 -0.138129 -0.062500 1 0 0 0 0 0 3 348228
-0.002449 0.000011 0.120138 0.448607 -0.010805 -0.138123 -0.062500 1 0 0 0 0 0 3 349221
-0.002449 0.000011 0.120138 0.448614 -0.010826 -0.138129 -0.062500 1 0 0 0 0 0 3 350228
-0.002449 0.000011 0.120138 0.448602 -0.010825 -0.138124 -0.062500 1 0 0 0 0 0 3 351219
-0.002449 0.000011 0.120138 0.448618 -0.010808 -0.138129 -0.062500 1 0 0 0 0 0 3 352228
-0.002449 0.000011 0.120138 0.448602 -0.010823 -0.138124 -0.062500 1 0 0 0 0 0 3 353218
-0.002449 0.000011 0.120138 0.448621 -0.010819 -0.138122 -0.062500 1 0 0 0 0 0 3 354227
-0.002449 0.000011 0.120138 0.448612 -0.010816 -0.138136 -0.062500 1 0 0 0 0 0 3 355219
-0.002449 0.000011 0.120138 0.448610 -0.010816 -0.138118 -0.062500 1 0 0 0 0 0 3 356227
-0.002449 0.000011 0.120138 0.448614 -0.010827 -0.138129 -0.062500 1 0 0 0 0 0 3 357218
-0.002449 0.000011 0.120138 0.448607 -0.010805 -0.138123 -0.062500 1 0 0 0 0 0 3 358229
-0.002449 0.000011 0.120138 0.448614 -0.010826 -0.138129 -0.062500 1 0 0 0 0 0 3 359219
-0.002449 0.000011 0.120138 0.448602 -0.010826 -0.138124 -0.062500 1 0 0 0 0 0 3 360225
-0.002449 0.000011 0.120138 0.448606 -0.010805 -0.138123 -0.062500 1 0 0 0 0 0 3 361230
-0.002449 0.000011 0.120138 0.448613 -0.010826 -0.138129 -0.062500 1 0 0 0 0 0 3 362220
-0.002454 0.000029 0.120128 0.522345 -0.264643 0.010069 -0.062500 1 0 0 0 0 0 3 363239
-0.002457 0.000038 0.120124 0.498949 -0.179336 -0.062215 -0.062500 1 0 0 0 0 0 3 364239
-0.002458 0.000043 0.120123 0.480432 -0.115515 -0.099751 -0.062500 1 0 0 0 0 0 3 365233
-0.002459 0.000045 0.120122 0.470209 -0.081521 -0.114054 -0.062500 1 0 0 0 0 0 3 366233
-0.002459 0.000046 0.120122 0.464919 -0.064320 -0.119154 -0.062500 1 0 0 0 0 0 3 367225
-0.002459 0.000046 0.120122 0.462208 -0.055686 -0.120934 -0.062500 1 0 0 0 0 0 3 368226
-0.002459 0.000047 0.120122 0.460828 -0.051379 -0.121563 -0.062500 1 0 0 0 0 0 3 369224
-0.002459 0.000047 0.120122 0.460140 -0.049211 -0.121773 -0.062500 1 0 0 0 0 0 3 370223
-0.002459 0.000047 0.120122 0.459789 -0.048141 -0.121853 -0.062500 1 0 0 0 0 0 3 371226
-0.002459 0.000047 0.120122 0.459621 -0.047598 -0.121885 -0.062500 1 0 0 0 0 0 3 372223
-0.002459 0.000047 0.120122 0.459538 -0.047326 -0.121891 -0.062500 1 0 0 0 0 0 3 373224
-0.002459 0.000047 0.120122 0.459486 -0.047193 -0.121893 -0.062500 1 0 0 0 0 0 3 374227
-0.002459 0.000047 0.120122 0.459465 -0.047128 -0.121887 -0.062500 1 0 0 0 0 0 3 375229
-0.002459 0.000047 0.120122 0.459453 -0.047090 -0.121886 -0.062500 1 0 0 0 0 0 3 376229
-0.002459 0.000047 0.120122 0.459449 -0.047076 -0.121892 -0.062500 1 0 0 0 0 0 3 377227
-0.002459 0.000047 0.120122 0.459449 -0.047075 -0.121893 -0.062500 1 0 0 0 0 0 3 378225
-0.002459 0.000047 0.120122 0.459445 -0.047064 -0.121900 -0.062500 1 0 0 0 0 0 3 379228
-0.002459 0.000047 0.120122 0.459441 -0.047051 -0.121888 -0.062500 1 0 0 0 0 0 3 380226
-0.002459 0.000047 0.120122 0.459445 -0.047061 -0.121900 -0.062500 1 0 0 0 0 0 3 381207
-0.002459 0.000047 0.120122 0.459444 -0.047063 -0.121881 -0.062500 1 0 0 0 0 0 3 382209
-0.002459 0.000047 0.120122 0.459445 -0.047063 -0.121899 -0.062500 1 0 0 0 0 0 3 383206
-0.002440 0.000043 0.120112 0.194161 0.015417 0.015683 -0.062500 1 0 0 0 0 0 3 384223
-0.002431 0.000040 0.120109 0.284560 -0.005549 -0.051417 -0.062500 1 0 0 0 0 0 3 385207
-0.002426 0.000039 0.120107 0.351270 -0.021239 -0.086275 -0.062500 1 0 0 0 0 0 3 386225
-0.002424 0.000039 0.120107 0.386503 -0.029628 -0.099551 -0.062500 1 0 0 0 0 0 3 387225
-0.002423 0.000038 0.120107 0.404202 -0.033872 -0.104276 -0.062500 1 0 0 0 0 0 3 388223
-0.002422 0.000038 0.120107 0.413050 -0.036002 -0.105934 -0.062500 1 0 0 0 0 0 3 389205
-0.002422 0.000038 0.120107 0.417450 -0.037073 -0.106518 -0.062500 1 0 0 0 0 0 3 390226
-0.002422 0.000038 0.120107 0.419641 -0.037598 -0.106717 -0.062500 1 0 0 0 0 0 3 391207
-0.002422 0.000038 0.120107 0.420735 -0.037859 -0.106790 -0.062500 1 0 0 0 0 0 3 392223
-0.002422 0.000038 0.120107 0.421293 -0.037992 -0.106800 -0.062500 1 0 0 0 0 0 3 393225
-0.002422 0.000038 0.120107 0.421566 -0.038067 -0.106820 -0.062500 1 0 0 0 0 0 3 394208
-0.002422 0.000038 0.120107 0.421700 -0.038101 -0.106825 -0.062500 1 0 0 0 0 0 3 395223
-0.002422 0.000038 0.120107 0.421766 -0.038117 -0.106816 -0.062500 1 0 0 0 0 0 3 396223
-0.002422 0.000038 0.120107 0.421801 -0.038114 -0.106821 -0.062500 1 0 0 0 0 0 3 397221
-0.002422 0.000038 0.120107 0.421819 -0.038128 -0.106821 -0.062500 1 0 0 0 0 0 3 398225
-0.002422 0.000038 0.120107 0.421832 -0.038132 -0.106827 -0.062500 1 0 0 0 0 0 3 399222
-0.002422 0.000038 0.120107 0.421833 -0.038133 -0.106828 -0.062500 1 0 0 0 0 0 3 400225
-0.002422 0.000038 0.120107 0.421841 -0.038124 -0.106822 -0.062500 1 0 0 0 0 0 3 401216
-0.002422 0.000038 0.120107 0.421834 -0.038131 -0.106828 -0.062500 1 0 0 0 0 0 3 402301
-0.002427 0.000056 0.120096 0.495554 -0.291827 0.041445 -0.062500 1 0 0 0 0 0 3 403310
-0.002430 0.000065 0.120093 0.472156 -0.206573 -0.030882 -0.062500 1 0 0 0 0 0 3 404300
-0.002431 0.000070 0.120091 0.453633 -0.142794 -0.068446 -0.062500 1 0 0 0 0 0 3 405279
-0.002432 0.000072 0.120091 0.443430 -0.108800 -0.082746 -0.062500 1 0 0 0 0 0 3 406309
-0.002432 0.000073 0.120091 0.438131 -0.091601 -0.087843 -0.062500 1 0 0 0 0 0 3 407302
-0.002432 0.000074 0.120091 0.435415 -0.082990 -0.089624 -0.062500 1 0 0 0 0 0 3 408278
-0.002433 0.000074 0.120091 0.434052 -0.078670 -0.090260 -0.062500 1 0 0 0 0 0 3 409277
-0.002433 0.000074 0.120091 0.433370 -0.076513 -0.090466 -0.062500 1 0 0 0 0 0 3 410278
-0.002433 0.000074 0.120091 0.433007 -0.075442 -0.090539 -0.062500 1 0 0 0 0 0 3 411277
-0.002433 0.000074 0.120091 0.432838 -0.074899 -0.090570 -0.062500 1 0 0 0 0 0 3 412283
-0.002433 0.000074 0.120091 0.432755 -0.074627 -0.090575 -0.062500 1 0 0 0 0 0 3 413299
-0.002433 0.000074 0.120091 0.432712 -0.074485 -0.090590 -0.062500 1 0 0 0 0 0 3 414306
-0.002433 0.000074 0.120091 0.432692 -0.074419 -0.090586 -0.062500 1 0 0 0 0 0 3 415299
-0.002433 0.000074 0.120091 0.432684 -0.074393 -0.090579 -0.062500 1 0 0 0 0 0 3 416283
-0.002433 0.000074 0.120091 0.432668 -0.074377 -0.090578 -0.062500 1 0 0 0 0 0 3 417299
-0.002433 0.000074 0.120091 0.432663 -0.074365 -0.090585 -0.062500 1 0 0 0 0 0 3 418282
-0.002433 0.000074 0.120091 0.432663 -0.074364 -0.090586 -0.062500 1 0 0 0 0 0 3 419299
-0.002433 0.000074 0.120091 0.432671 -0.074356 -0.090579 -0.062500 1 0 0 0 0 0 3 420283
-0.002433 0.000074 0.120091 0.432664 -0.074364 -0.090585 -0.062500 1 0 0 0 0 0 3 421297
-0.002433 0.000074 0.120091 0.432671 -0.074356 -0.090579 -0.062500 1 0 0 0 0 0 3 422217
-0.002433 0.000074 0.120091 0.432660 -0.074352 -0.090592 -0.062500 1 0 0 0 0 0 3 423226
-0.002433 0.000074 0.120091 0.432671 -0.074354 -0.090580 -0.062500 1 0 0 0 0 0 3 424216
-0.002433 0.000074 0.120091 0.432664 -0.074363 -0.090585 -0.062500 1 0 0 0 0 0 3 425226
-0.002433 0.000074 0.120091 0.432663 -0.074365 -0.090586 -0.062500 1 0 0 0 0 0 3 426217
-0.002438 0.000092 0.120080 0.506337 -0.327923 0.057816 -0.062500 1 0 0 0 0 0 3 427227
-0.002441 0.000102 0.120076 0.482971 -0.242729 -0.014581 -0.062500 1 0 0 0 0 0 3 428217
-0.002442 0.000106 0.120075 0.464463 -0.178985 -0.052181 -0.062500 1 0 0 0 0 0 3 429222
-0.002443 0.000108 0.120075 0.454241 -0.145002 -0.066487 -0.062500 1 0 0 0 0 0 3 430226
-0.002443 0.000109 0.120074 0.448941 -0.127809 -0.071593 -0.062500 1 0 0 0 0 0 3 431217
-0.002443 0.000110 0.120074 0.446247 -0.119196 -0.073378 -0.062500 1 0 0 0 0 0 3 432225
-0.002443 0.000110 0.120074 0.444886 -0.114875 -0.073997 -0.062500 1 0 0 0 0 0 3 433216
-0.002443 0.000110 0.120074 0.444184 -0.112726 -0.074222 -0.062500 1 0 0 0 0 0 3 434226
-0.002443 0.000110 0.120074 0.443828 -0.111646 -0.074291 -0.062500 1 0 0 0 0 0 3 435216
-0.002443 0.000111 0.120074 0.443663 -0.111114 -0.074315 -0.062500 1 0 0 0 0 0 3 436225
-0.002443 0.000111 0.120074 0.443580 -0.110844 -0.074320 -0.062500 1 0 0 0 0 0 3 437219
-0.002443 0.000111 0.120074 0.443537 -0.110702 -0.074334 -0.062500 1 0 0 0 0 0 3 438234
-0.002443 0.000111 0.120074 0.443517 -0.110637 -0.074330 -0.062500 1 0 0 0 0 0 3 439228
-0.002443 0.000111 0.120074 0.443493 -0.110596 -0.074323 -0.062500 1 0 0 0 0 0 3 440230
-0.002443 0.000111 0.120074 0.443488 -0.110581 -0.074329 -0.062500 1 0 0 0 0 0 3 441230
-0.002443 0.000111 0.120074 0.443487 -0.110580 -0.074330 -0.062500 1 0 0 0 0 0 3 442240
-0.002443 0.000111 0.120074 0.443484 -0.110569 -0.074337 -0.062500 1 0 0 0 0 0 3 443237
-0.002443 0.000111 0.120074 0.443486 -0.110580 -0.074331 -0.062500 1 0 0 0 0 0 3 444239
-0.002443 0.000111 0.120074 0.443492 -0.110561 -0.074330 -0.062500 1 0 0 0 0 0 3 445231
-0.002443 0.000111 0.120074 0.443487 -0.110579 -0.074330 -0.062500 1 0 0 0 0 0 3 446232
-0.002425 0.000106 0.120065 0.178327 -0.048067 0.063252 -0.062500 1 0 0 0 0 0 3 447221
-0.002420 0.000122 0.120050 0.342322 -0.322497 0.144625 -0.062500 1 0 0 0 0 0 3 448232
-0.002419 0.000130 0.120046 0.385634 -0.253077 0.037299 -0.062500 1 0 0 0 0 0 3 449233
-0.002418 0.000134 0.120044 0.402352 -0.197740 -0.013584 -0.062500 1 0 0 0 0 0 3 450233
-0.002417 0.000136 0.120043 0.409861 -0.168024 -0.032623 -0.062500 1 0 0 0 0 0 3 451232
-0.002417 0.000137 0.120043 0.413386 -0.152950 -0.039385 -0.062500 1 0 0 0 0 0 3 452230
-0.002417 0.000137 0.120043 0.415084 -0.145397 -0.041742 -0.062500 1 0 0 0 0 0 3 453235
-0.002417 0.000138 0.120043 0.415909 -0.141622 -0.042560 -0.062500 1 0 0 0 0 0 3 454237
-0.002417 0.000138 0.120043 0.416322 -0.139730 -0.042856 -0.062500 1 0 0 0 0 0 3 455234
-0.002417 0.000138 0.120043 0.416515 -0.138780 -0.042950 -0.062500 1 0 0 0 0 0 3 456231
-0.002417 0.000138 0.120043 0.416617 -0.138312 -0.042982 -0.062500 1 0 0 0 0 0 3 457235
-0.002417 0.000138 0.120043 0.416659 -0.138082 -0.042997 -0.062500 1 0 0 0 0 0 3 458235
-0.002417 0.000138 0.120043 0.416693 -0.137961 -0.043011 -0.062500 1 0 0 0 0 0 3 459231
-0.002417 0.000138 0.120043 0.416701 -0.137902 -0.042999 -0.062500 1 0 0 0 0 0 3 460230
-0.002417 0.000138 0.120043 0.416723 -0.137861 -0.043003 -0.062500 1 0 0 0 0 0 3 461231
-0.002417 0.000138 0.120043 0.416709 -0.137843 -0.043004 -0.062500 1 0 0 0 0 0 3 462233
-0.002417 0.000138 0.120043 0.416708 -0.137842 -0.043005 -0.062500 1 0 0 0 0 0 3 463234
-0.002417 0.000138 0.120043 0.416719 -0.137845 -0.043011 -0.062500 1 0 0 0 0 0 3 464231
-0.002417 0.000138 0.120043 0.416708 -0.137843 -0.043006 -0.062500 1 0 0 0 0 0 3 465231
-0.002417 0.000138 0.120043 0.416715 -0.137834 -0.042998 -0.062500 1 0 0 0 0 0 3 466204
-0.002417 0.000138 0.120043 0.416720 -0.137844 -0.043010 -0.062500 1 0 0 0 0 0 3 467232
-0.002417 0.000138 0.120043 0.416717 -0.137834 -0.042999 -0.062500 1 0 0 0 0 0 3 468235
-0.002417 0.000138 0.120043 0.416708 -0.137841 -0.043004 -0.062500 1 0 0 0 0 0 3 469232
-0.002422 0.000156 0.120032 0.490333 -0.391135 0.105586 -0.062500 1 0 0 0 0 0 3 470234
-0.002425 0.000165 0.120029 0.466969 -0.306067 0.033086 -0.062500 1 0 0 0 0 0 3 471231
-0.002426 0.000169 0.120027 0.448485 -0.242397 -0.004554 -0.062500 1 0 0 0 0 0 3 472230
-0.002427 0.000172 0.120027 0.438274 -0.208447 -0.018887 -0.062500 1 0 0 0 0 0 3 473232
-0.002427 0.000173 0.120027 0.432984 -0.191249 -0.023987 -0.062500 1 0 0 0 0 0 3 474232
-0.002427 0.000173 0.120027 0.430292 -0.182640 -0.025777 -0.062500 1 0 0 0 0 0 3 475232
-0.002427 0.000174 0.120027 0.428913 -0.178329 -0.026400 -0.062500 1 0 0 0 0 0 3 476229
-0.002427 0.000174 0.120027 0.428221 -0.176184 -0.026613 -0.062500 1 0 0 0 0 0 3 477231
-0.002428 0.000174 0.120027 0.427875 -0.175097 -0.026695 -0.062500 1 0 0 0 0 0 3 478314
-0.002428 0.000174 0.120027 0.427711 -0.174565 -0.026721 -0.062500 1 0 0 0 0 0 3 479306
-0.002428 0.000174 0.120027 0.427625 -0.174283 -0.026732 -0.062500 1 0 0 0 0 0 3 480304
-0.002428 0.000174 0.120027 0.427577 -0.174161 -0.026728 -0.062500 1 0 0 0 0 0 3 481304
-0.002428 0.000174 0.120027 0.427553 -0.174086 -0.026729 -0.062500 1 0 0 0 0 0 3 482298
-0.002428 0.000174 0.120027 0.427532 -0.174055 -0.026736 -0.062500 1 0 0 0 0 0 3 483309
-0.002428 0.000174 0.120027 0.427535 -0.174033 -0.026737 -0.062500 1 0 0 0 0 0 3 484299
-0.002428 0.000174 0.120027 0.427536 -0.174032 -0.026737 -0.062500 1 0 0 0 0 0 3 485282
-0.002428 0.000174 0.120027 0.427532 -0.174021 -0.026724 -0.062500 1 0 0 0 0 0 3 486277
-0.002428 0.000174 0.120027 0.427524 -0.174029 -0.026729 -0.062500 1 0 0 0 0 0 3 487277
-0.002428 0.000174 0.120027 0.427540 -0.174012 -0.026736 -0.062500 1 0 0 0 0 0 3 488272
-0.002428 0.000174 0.120027 0.427525 -0.174028 -0.026730 -0.062500 1 0 0 0 0 0 3 489276
-0.002428 0.000174 0.120027 0.427528 -0.174009 -0.026730 -0.062500 1 0 0 0 0 0 3 490277
-0.002428 0.000174 0.120027 0.427535 -0.174030 -0.026736 -0.062500 1 0 0 0 0 0 3 491300
-0.002428 0.000174 0.120027 0.427532 -0.174021 -0.026723 -0.062500 1 0 0 0 0 0 3 492300
-0.002428 0.000174 0.120027 0.427533 -0.174020 -0.026742 -0.062500 1 0 0 0 0 0 3 493303
-0.002433 0.000192 0.120016 0.501091 -0.427182 0.121994 -0.062500 1 0 0 0 0 0 3 494300
-0.002436 0.000201 0.120012 0.477761 -0.342185 0.049413 -0.062500 1 0 0 0 0 0 3 495282
-0.002437 0.000206 0.120011 0.459287 -0.278540 0.011748 -0.062500 1 0 0 0 0 0 3 496284
-0.002438 0.000208 0.120011 0.449089 -0.244596 -0.002595 -0.062500 1 0 0 0 0 0 3 497297
-0.002438 0.000209 0.120011 0.443795 -0.227414 -0.007711 -0.062500 1 0 0 0 0 0 3 498303
-0.002438 0.000210 0.120010 0.441091 -0.218806 -0.009501 -0.062500 1 0 0 0 0 0 3 499298
-0.002438 0.000210 0.120010 0.439722 -0.214499 -0.010112 -0.062500 1 0 0 0 0 0 3 500283
-0.002438 0.000210 0.120010 0.439028 -0.212344 -0.010331 -0.062500 1 0 0 0 0 0 3 501298
-0.002438 0.000210 0.120010 0.438693 -0.211259 -0.010400 -0.062500 1 0 0 0 0 0 3 502281
-0.002438 0.000210 0.120010 0.438507 -0.210721 -0.010432 -0.062500 1 0 0 0 0 0 3 503298
-0.002438 0.000210 0.120010 0.438434 -0.210453 -0.010444 -0.062500 1 0 0 0 0 0 3 504280
-0.002438 0.000210 0.120010 0.438384 -0.210320 -0.010447 -0.062500 1 0 0 0 0 0 3 505296
-0.002438 0.000210 0.120010 0.438363 -0.210255 -0.010441 -0.062500 1 0 0 0 0 0 3 506216
-0.002438 0.000210 0.120010 0.438343 -0.210226 -0.010447 -0.062500 1 0 0 0 0 0 3 507224
-0.002451 0.000197 0.120000 0.616362 -0.018931 0.140466 -0.062500 1 0 0 0 0 0 3 508215
-0.002458 0.000190 0.119996 0.557981 -0.083224 0.066817 -0.062500 1 0 0 0 0 0 3 509223
-0.002461 0.000186 0.119995 0.513238 -0.131306 0.028593 -0.062500 1 0 0 0 0 0 3 510215
-0.002462 0.000185 0.119994 0.489023 -0.156924 0.014045 -0.062500 1 0 0 0 0 0 3 511223
-0.002463 0.000184 0.119994 0.476640 -0.169882 0.008860 -0.062500 1 0 0 0 0 0 3 512214
-0.002464 0.000183 0.119994 0.470390 -0.176382 0.007045 -0.062500 1 0 0 0 0 0 3 513215
-0.002445 0.000179 0.119984 0.202164 -0.117109 0.143877 -0.062500 1 0 0 0 0 0 3 514224
-0.002436 0.000176 0.119981 0.290924 -0.139766 0.076583 -0.062500 1 0 0 0 0 0 3 515215
-0.002431 0.000175 0.119980 0.356781 -0.156298 0.041692 -0.062500 1 0 0 0 0 0 3 516223
-0.002429 0.000175 0.119979 0.391586 -0.165076 0.028403 -0.062500 1 0 0 0 0 0 3 517214
-0.002428 0.000174 0.119979 0.409090 -0.169503 0.023672 -0.062500 1 0 0 0 0 0 3 518222
-0.002427 0.000174 0.119979 0.417820 -0.171731 0.022007 -0.062500 1 0 0 0 0 0 3 519215
-0.002432 0.000192 0.119968 0.495677 -0.425902 0.170159 -0.062500 1 0 0 0 0 0 3 520225
-0.002435 0.000201 0.119965 0.474541 -0.341487 0.097375 -0.062500 1 0 0 0 0 0 3 521225
-0.002436 0.000206 0.119963 0.457165 -0.278151 0.059636 -0.062500 1 0 0 0 0 0 3 522232
-0.002437 0.000208 0.119963 0.447502 -0.244371 0.045274 -0.062500 1 0 0 0 0 0 3 523215
-0.002437 0.000209 0.119963 0.442487 -0.227263 0.040165 -0.062500 1 0 0 0 0 0 3 524231
-0.002437 0.000210 0.119963 0.439916 -0.218680 0.038367 -0.062500 1 0 0 0 0 0 3 525216
-0.002437 0.000210 0.119963 0.438629 -0.214404 0.037744 -0.062500 1 0 0 0 0 0 3 526235
-0.002437 0.000210 0.119963 0.437965 -0.212257 0.037530 -0.062500 1 0 0 0 0 0 3 527231
-0.002437 0.000210 0.119963 0.437636 -0.211185 0.037448 -0.062500 1 0 0 0 0 0 3 528231
-0.002437 0.000210 0.119963 0.437466 -0.210631 0.037429 -0.062500 1 0 0 0 0 0 3 529233
-0.002437 0.000210 0.119963 0.437389 -0.210381 0.037418 -0.062500 1 0 0 0 0 0 3 530232
-0.002437 0.000210 0.119963 0.437346 -0.210242 0.037423 -0.062500 1 0 0 0 0 0 3 531200
-0.002437 0.000210 0.119963 0.437326 -0.210177 0.037409 -0.062500 1 0 0 0 0 0 3 532230
-0.002437 0.000210 0.119963 0.437315 -0.210139 0.037407 -0.062500 1 0 0 0 0 0 3 533231
-0.002437 0.000210 0.119963 0.437310 -0.210125 0.037420 -0.062500 1 0 0 0 0 0 3 534222
-0.002437 0.000210 0.119963 0.437299 -0.210121 0.037408 -0.062500 1 0 0 0 0 0 3 535234
-0.002437 0.000210 0.119963 0.437306 -0.210113 0.037413 -0.062500 1 0 0 0 0 0 3 536233
-0.002437 0.000210 0.119963 0.437306 -0.210113 0.037414 -0.062500 1 0 0 0 0 0 3 537233
-0.002437 0.000210 0.119963 0.437291 -0.210098 0.037413 -0.062500 1 0 0 0 0 0 3 538231
-0.002437 0.000210 0.119963 0.437304 -0.210111 0.037414 -0.062500 1 0 0 0 0 0 3 539230
-0.002437 0.000210 0.119963 0.437306 -0.210112 0.037414 -0.062500 1 0 0 0 0 0 3 540232
-0.002437 0.000210 0.119963 0.437303 -0.210101 0.037407 -0.062500 1 0 0 0 0 0 3 541199
-0.002437 0.000210 0.119963 0.437294 -0.210108 0.037419 -0.062500 1 0 0 0 0 0 3 542231
-0.002437 0.000210 0.119963 0.437305 -0.210112 0.037415 -0.062500 1 0 0 0 0 0 3 543229
-0.002437 0.000210 0.119963 0.437303 -0.210101 0.037407 -0.062500 1 0 0 0 0 0 3 544230
-0.002437 0.000210 0.119963 0.437306 -0.210111 0.037413 -0.062500 1 0 0 0 0 0 3 545228
-0.002437 0.000210 0.119963 0.437306 -0.210112 0.037414 -0.062500 1 0 0 0 0 0 3 546232
-0.002437 0.000210 0.119963 0.437294 -0.210110 0.037420 -0.062500 1 0 0 0 0 0 3 547228
-0.002437 0.000210 0.119963 0.437301 -0.210101 0.037408 -0.062500 1 0 0 0 0 0 3 548229
-0.002437 0.000210 0.119963 0.437306 -0.210111 0.037413 -0.062500 1 0 0 0 0 0 3 549201
-0.002437 0.000210 0.119963 0.437306 -0.210113 0.037414 -0.062500 1 0 0 0 0 0 3 550224
-0.002437 0.000210 0.119963 0.437303 -0.210101 0.037407 -0.062500 1 0 0 0 0 0 3 551230
-0.002437 0.000210 0.119963 0.437294 -0.210109 0.037419 -0.062500 1 0 0 0 0 0 3 552229
-0.002437 0.000210 0.119963 0.437305 -0.210112 0.037414 -0.062500 1 0 0 0 0 0 3 553228
-0.002437 0.000210 0.119963 0.437303 -0.210101 0.037407 -0.062500 1 0 0 0 0 0 3 554230
-0.002437 0.000210 0.119963 0.437306 -0.210111 0.037413 -0.062500 1 0 0 0 0 0 3 555227
-0.002437 0.000210 0.119963 0.437294 -0.210110 0.037420 -0.062500 1 0 0 0 0 0 3 556229
-0.002443 0.000228 0.119952 0.510776 -0.463020 0.186257 -0.062500 1 0 0 0 0 0 3 557227
-0.002445 0.000237 0.119948 0.487483 -0.378125 0.113614 -0.062500 1 0 0 0 0 0 3 558229
-0.002447 0.000242 0.119947 0.469030 -0.314543 0.075912 -0.062500 1 0 0 0 0 0 3 559228
-0.002447 0.000244 0.119947 0.458855 -0.280633 0.061563 -0.062500 1 0 0 0 0 0 3 560212
-0.002448 0.000245 0.119946 0.453558 -0.263474 0.056452 -0.062500 1 0 0 0 0 0 3 561228
-0.002448 0.000246 0.119946 0.450849 -0.254852 0.054666 -0.062500 1 0 0 0 0 0 3 562306
-0.002448 0.000246 0.119946 0.449493 -0.250548 0.054047 -0.062500 1 0 0 0 0 0 3 563304
-0.002448 0.000246 0.119946 0.448793 -0.248404 0.053819 -0.062500 1 0 0 0 0 0 3 564300
-0.002448 0.000246 0.119946 0.448445 -0.247317 0.053754 -0.062500 1 0 0 0 0 0 3 565308
-0.002448 0.000246 0.119946 0.448278 -0.246774 0.053723 -0.062500 1 0 0 0 0 0 3 566301
-0.002448 0.000246 0.119946 0.448187 -0.246511 0.053711 -0.062500 1 0 0 0 0 0 3 567277
-0.002448 0.000246 0.119946 0.448142 -0.246370 0.053715 -0.062500 1 0 0 0 0 0 3 568273
-0.002448 0.000246 0.119946 0.448126 -0.246316 0.053708 -0.062500 1 0 0 0 0 0 3 569274
-0.002448 0.000246 0.119946 0.448115 -0.246279 0.053707 -0.062500 1 0 0 0 0 0 3 570275
-0.002448 0.000246 0.119946 0.448107 -0.246254 0.053713 -0.062500 1 0 0 0 0 0 3 571277
-0.002448 0.000246 0.119946 0.448107 -0.246252 0.053714 -0.062500 1 0 0 0 0 0 3 572269
-0.002448 0.000246 0.119946 0.448103 -0.246241 0.053707 -0.062500 1 0 0 0 0 0 3 573276
-0.002448 0.000246 0.119946 0.448107 -0.246251 0.053713 -0.062500 1 0 0 0 0 0 3 574298
-0.002448 0.000246 0.119946 0.448104 -0.246241 0.053707 -0.062500 1 0 0 0 0 0 3 575281
-0.002448 0.000246 0.119946 0.448104 -0.246240 0.053706 -0.062500 1 0 0 0 0 0 3 576296
-0.002448 0.000246 0.119946 0.448107 -0.246251 0.053713 -0.062500 1 0 0 0 0 0 3 577280
-0.002448 0.000246 0.119946 0.448092 -0.246238 0.053713 -0.062500 1 0 0 0 0 0 3 578298
-0.002448 0.000246 0.119946 0.448102 -0.246240 0.053707 -0.062500 1 0 0 0 0 0 3 579280
-0.002448 0.000246 0.119946 0.448103 -0.246240 0.053706 -0.062500 1 0 0 0 0 0 3 580279
-0.002448 0.000246 0.119946 0.448107 -0.246251 0.053713 -0.062500 1 0 0 0 0 0 3 581291
-0.002448 0.000246 0.119946 0.448104 -0.246241 0.053707 -0.062500 1 0 0 0 0 0 3 582297
-0.002448 0.000246 0.119946 0.448092 -0.246237 0.053712 -0.062500 1 0 0 0 0 0 3 583278
-0.002448 0.000246 0.119946 0.448102 -0.246240 0.053707 -0.062500 1 0 0 0 0 0 3 584295
-0.002448 0.000246 0.119946 0.448107 -0.246251 0.053713 -0.062500 1 0 0 0 0 0 3 585278
-0.002448 0.000246 0.119946 0.448104 -0.246241 0.053707 -0.062500 1 0 0 0 0 0 3 586296
-0.002448 0.000246 0.119946 0.448092 -0.246237 0.053712 -0.062500 1 0 0 0 0 0 3 587279
-0.002448 0.000246 0.119946 0.448102 -0.246240 0.053707 -0.062500 1 0 0 0 0 0 3 588295
-0.002448 0.000246 0.119946 0.448107 -0.246251 0.053713 -0.062500 1 0 0 0 0 0 3 589278
-0.002448 0.000246 0.119946 0.448104 -0.246241 0.053707 -0.062500 1 0 0 0 0 0 3 590222
-0.002448 0.000246 0.119946 0.448104 -0.246240 0.053706 -0.062500 1 0 0 0 0 0 3 591212
-0.002448 0.000246 0.119946 0.448091 -0.246237 0.053712 -0.062500 1 0 0 0 0 0 3 592222
-0.002448 0.000246 0.119946 0.448105 -0.246251 0.053713 -0.062500 1 0 0 0 0 0 3 593212
-0.002448 0.000246 0.119946 0.448104 -0.246241 0.053707 -0.062500 1 0 0 0 0 0 3 594222
-0.002448 0.000246 0.119946 0.448104 -0.246240 0.053706 -0.062500 1 0 0 0 0 0 3 595212
-0.002448 0.000246 0.119946 0.448095 -0.246249 0.053719 -0.062500 1 0 0 0 0 0 3 596207
-0.002448 0.000246 0.119946 0.448102 -0.246241 0.053708 -0.062500 1 0 0 0 0 0 3 597220
-0.002448 0.000246 0.119946 0.448103 -0.246240 0.053706 -0.062500 1 0 0 0 0 0 3 598213
-0.002448 0.000246 0.119946 0.448103 -0.246240 0.053706 -0.062500 1 0 0 0 0 0 3 599220
-0.002448 0.000246 0.119946 0.448107 -0.246252 0.053713 -0.062500 1 0 0 0 0 0 3 600212
-0.002448 0.000246 0.119946 0.448092 -0.246239 0.053713 -0.062500 1 0 0 0 0 0 3 601220
-0.002448 0.000246 0.119946 0.448102 -0.246240 0.053707 -0.062500 1 0 0 0 0 0 3 602212
-0.002448 0.000246 0.119946 0.448103 -0.246240 0.053706 -0.062500 1 0 0 0 0 0 3 603225
-0.002448 0.000246 0.119946 0.448107 -0.246252 0.053713 -0.062500 1 0 0 0 0 0 3 604223
-0.002448 0.000246 0.119946 0.448092 -0.246239 0.053713 -0.062500 1 0 0 0 0 0 3 605216
-0.002448 0.000246 0.119946 0.448102 -0.246240 0.053707 -0.062500 1 0 0 0 0 0 3 606221
-0.002448 0.000246 0.119946 0.448103 -0.246240 0.053706 -0.062500 1 0 0 0 0 0 3 607218
-0.002448 0.000246 0.119946 0.448107 -0.246252 0.053713 -0.062500 1 0 0 0 0 0 3 608231
-0.002448 0.000246 0.119946 0.448104 -0.246242 0.053706 -0.062500 1 0 0 0 0 0 3 609215
-0.002448 0.000246 0.119946 0.448091 -0.246238 0.053712 -0.062500 1 0 0 0 0 0 3 610231
-0.002448 0.000246 0.119946 0.448102 -0.246240 0.053706 -0.062500 1 0 0 0 0 0 3 611229
-0.002448 0.000246 0.119946 0.448106 -0.246252 0.053713 -0.062500 1 0 0 0 0 0 3 612230
-0.002448 0.000246 0.119946 0.448104 -0.246242 0.053706 -0.062500 1 0 0 0 0 0 3 613222
-0.002448 0.000246 0.119946 0.448091 -0.246238 0.053712 -0.062500 1 0 0 0 0 0 3 614229
-0.002448 0.000246 0.119946 0.448102 -0.246240 0.053706 -0.062500 1 0 0 0 0 0 3 615228
-0.002448 0.000246 0.119946 0.448106 -0.246252 0.053713 -0.062500 1 0 0 0 0 0 3 616228
-0.002448 0.000246 0.119946 0.448103 -0.246242 0.053706 -0.062500 1 0 0 0 0 0 3 617229
-0.002448 0.000246 0.119946 0.448103 -0.246241 0.053706 -0.062500 1 0 0 0 0 0 3 618237
-0.002448 0.000246 0.119946 0.448091 -0.246238 0.053712 -0.062500 1 0 0 0 0 0 3 619235
-0.002448 0.000246 0.119946 0.448105 -0.246252 0.053713 -0.062500 1 0 0 0 0 0 3 620232
-0.002448 0.000246 0.119946 0.448103 -0.246242 0.053706 -0.062500 1 0 0 0 0 0 3 621227
-0.002429 0.000242 0.119936 0.183145 -0.183688 0.191181 -0.062500 1 0 0 0 0 0 3 622228
-0.002420 0.000240 0.119933 0.273435 -0.204768 0.124095 -0.062500 1 0 0 0 0 0 3 623216
-0.002415 0.000238 0.119932 0.340056 -0.220495 0.089270 -0.062500 1 0 0 0 0 0 3 624198
-0.002413 0.000238 0.119931 0.375249 -0.228866 0.076009 -0.062500 1 0 0 0 0 0 3 625227
-0.002412 0.000238 0.119931 0.392934 -0.233096 0.071297 -0.062500 1 0 0 0 0 0 3 626227
-0.002411 0.000237 0.119931 0.401758 -0.235206 0.069644 -0.062500 1 0 0 0 0 0 3 627225
-0.002411 0.000237 0.119931 0.406158 -0.236265 0.069068 -0.062500 1 0 0 0 0 0 3 628228
-0.002411 0.000237 0.119931 0.408360 -0.236789 0.068864 -0.062500 1 0 0 0 0 0 3 629227
-0.002411 0.000237 0.119931 0.409446 -0.237059 0.068805 -0.062500 1 0 0 0 0 0 3 630227
-0.002411 0.000237 0.119931 0.410003 -0.237192 0.068776 -0.062500 1 0 0 0 0 0 3 631198
-0.002411 0.000237 0.119931 0.410272 -0.237256 0.068768 -0.062500 1 0 0 0 0 0 3 632225
-0.002411 0.000237 0.119931 0.410405 -0.237288 0.068765 -0.062500 1 0 0 0 0 0 3 633225
-0.002411 0.000237 0.119931 0.410475 -0.237316 0.068760 -0.062500 1 0 0 0 0 0 3 634230
-0.002411 0.000237 0.119931 0.410499 -0.237312 0.068760 -0.062500 1 0 0 0 0 0 3 635197
-0.002411 0.000237 0.119931 0.410523 -0.237317 0.068767 -0.062500 1 0 0 0 0 0 3 636227
-0.002411 0.000237 0.119931 0.410537 -0.237320 0.068762 -0.062500 1 0 0 0 0 0 3 637225
-0.002411 0.000237 0.119931 0.410538 -0.237320 0.068761 -0.062500 1 0 0 0 0 0 3 638198
-0.002411 0.000237 0.119931 0.410538 -0.237319 0.068761 -0.062500 1 0 0 0 0 0 3 639227
-0.002411 0.000237 0.119931 0.410537 -0.237319 0.068761 -0.062500 1 0 0 0 0 0 3 640226
-0.002411 0.000237 0.119931 0.410537 -0.237319 0.068761 -0.062500 1 0 0 0 0 0 3 641197
-0.002411 0.000237 0.119931 0.410540 -0.237331 0.068768 -0.062500 1 0 0 0 0 0 3 642197
-0.002411 0.000237 0.119931 0.410550 -0.237323 0.068756 -0.062500 1 0 0 0 0 0 3 643226
-0.002411 0.000237 0.119931 0.410539 -0.237320 0.068760 -0.062500 1 0 0 0 0 0 3 644214
-0.002411 0.000237 0.119931 0.410537 -0.237319 0.068761 -0.062500 1 0 0 0 0 0 3 645223
-0.002411 0.000237 0.119931 0.410541 -0.237331 0.068768 -0.062500 1 0 0 0 0 0 3 646229
-0.002411 0.000237 0.119931 0.410537 -0.237320 0.068762 -0.062500 1 0 0 0 0 0 3 647225
-0.002411 0.000237 0.119931 0.410549 -0.237322 0.068755 -0.062500 1 0 0 0 0 0 3 648225
-0.002411 0.000237 0.119931 0.410539 -0.237319 0.068760 -0.062500 1 0 0 0 0 0 3 649225
-0.002411 0.000237 0.119931 0.410541 -0.237331 0.068768 -0.062500 1 0 0 0 0 0 3 650230
-0.002411 0.000237 0.119931 0.410537 -0.237321 0.068762 -0.062500 1 0 0 0 0 0 3 651227
-0.002411 0.000237 0.119931 0.410537 -0.237319 0.068761 -0.062500 1 0 0 0 0 0 3 652226
-0.002411 0.000237 0.119931 0.410549 -0.237322 0.068755 -0.062500 1 0 0 0 0 0 3 653226
-0.002411 0.000237 0.119931 0.410542 -0.237331 0.068767 -0.062500 1 0 0 0 0 0 3 654228
-0.002411 0.000237 0.119931 0.410538 -0.237321 0.068762 -0.062500 1 0 0 0 0 0 3 655197
-0.002411 0.000237 0.119931 0.410537 -0.237319 0.068761 -0.062500 1 0 0 0 0 0 3 656212
-0.002411 0.000237 0.119931 0.410537 -0.237319 0.068761 -0.062500 1 0 0 0 0 0 3 657220
-0.002411 0.000237 0.119931 0.410552 -0.237334 0.068761 -0.062500 1 0 0 0 0 0 3 658210
-0.002411 0.000237 0.119931 0.410539 -0.237321 0.068761 -0.062500 1 0 0 0 0 0 3 659218
-0.002411 0.000237 0.119931 0.410537 -0.237319 0.068761 -0.062500 1 0 0 0 0 0 3 660209
-0.002411 0.000237 0.119931 0.410540 -0.237331 0.068768 -0.062500 1 0 0 0 0 0 3 661218
-0.002411 0.000237 0.119931 0.410537 -0.237321 0.068762 -0.062500 1 0 0 0 0 0 3 662219
-0.002411 0.000237 0.119931 0.410549 -0.237323 0.068755 -0.062500 1 0 0 0 0 0 3 663218
-0.002411 0.000237 0.119931 0.410538 -0.237320 0.068760 -0.062500 1 0 0 0 0 0 3 664209
-0.002411 0.000237 0.119931 0.410540 -0.237331 0.068767 -0.062500 1 0 0 0 0 0 3 665218
-0.002411 0.000237 0.119931 0.410537 -0.237321 0.068762 -0.062500 1 0 0 0 0 0 3 666209
-0.002411 0.000237 0.119931 0.410537 -0.237320 0.068761 -0.062500 1 0 0 0 0 0 3 667218
-0.002411 0.000237 0.119931 0.410549 -0.237322 0.068754 -0.062500 1 0 0 0 0 0 3 668209
-0.002411 0.000237 0.119931 0.410542 -0.237331 0.068767 -0.062500 1 0 0 0 0 0 3 669208
-0.002411 0.000237 0.119931 0.410537 -0.237321 0.068761 -0.062500 1 0 0 0 0 0 3 670218
-0.002411 0.000237 0.119931 0.410537 -0.237320 0.068761 -0.062500 1 0 0 0 0 0 3 671209
-0.002411 0.000237 0.119931 0.410536 -0.237319 0.068761 -0.062500 1 0 0 0 0 0 3 672217
-0.002411 0.000237 0.119931 0.410552 -0.237334 0.068761 -0.062500 1 0 0 0 0 0 3 673209
-0.002411 0.000237 0.119931 0.410539 -0.237321 0.068761 -0.062500 1 0 0 0 0 0 3 674216
-0.002411 0.000237 0.119931 0.410537 -0.237320 0.068761 -0.062500 1 0 0 0 0 0 3 675218
-0.002411 0.000237 0.119931 0.410537 -0.237319 0.068761 -0.062500 1 0 0 0 0 0 3 676215
-0.002411 0.000237 0.119931 0.410540 -0.237331 0.068768 -0.062500 1 0 0 0 0 0 3 677228
-0.002411 0.000237 0.119931 0.410549 -0.237324 0.068755 -0.062500 1 0 0 0 0 0 3 678225
-0.002411 0.000237 0.119931 0.410538 -0.237320 0.068760 -0.062500 1 0 0 0 0 0 3 679213
-0.002411 0.000237 0.119931 0.410537 -0.237320 0.068760 -0.062500 1 0 0 0 0 0 3 680229
-0.002411 0.000237 0.119931 0.410540 -0.237331 0.068767 -0.062500 1 0 0 0 0 0 3 681226
-0.002411 0.000237 0.119931 0.410537 -0.237321 0.068762 -0.062500 1 0 0 0 0 0 3 682227
-0.002411 0.000237 0.119931 0.410549 -0.237323 0.068754 -0.062500 1 0 0 0 0 0 3 683196
-0.002411 0.000237 0.119931 0.410541 -0.237332 0.068767 -0.062500 1 0 0 0 0 0 3 684223
-0.002411 0.000237 0.119931 0.410537 -0.237321 0.068761 -0.062500 1 0 0 0 0 0 3 685224
-0.002411 0.000237 0.119931 0.410537 -0.237320 0.068761 -0.062500 1 0 0 0 0 0 3 686226
-0.002411 0.000237 0.119931 0.410536 -0.237320 0.068761 -0.062500 1 0 0 0 0 0 3 687226
-0.002411 0.000237 0.119931 0.410548 -0.237322 0.068754 -0.062500 1 0 0 0 0 0 3 688222
-0.002411 0.000237 0.119931 0.410541 -0.237332 0.068766 -0.062500 1 0 0 0 0 0 3 689199
-0.002416 0.000255 0.119921 0.483999 -0.490109 0.217678 -0.062500 1 0 0 0 0 0 3 690230
-0.002419 0.000264 0.119917 0.460715 -0.405269 0.144984 -0.062500 1 0 0 0 0 0 3 691222
-0.002420 0.000269 0.119916 0.442255 -0.341718 0.107268 -0.062500 1 0 0 0 0 0 3 692224
-0.002421 0.000271 0.119915 0.432069 -0.307820 0.092916 -0.062500 1 0 0 0 0 0 3 693224
-0.002421 0.000272 0.119915 0.426781 -0.290660 0.087808 -0.062500 1 0 0 0 0 0 3 694226
-0.002421 0.000273 0.119915 0.424081 -0.282063 0.086014 -0.062500 1 0 0 0 0 0 3 695221
-0.002421 0.000273 0.119915 0.422726 -0.277764 0.085393 -0.062500 1 0 0 0 0 0 3 696224
-0.002421 0.000273 0.119915 0.422031 -0.275601 0.085185 -0.062500 1 0 0 0 0 0 3 697227
-0.002421 0.000273 0.119915 0.421685 -0.274513 0.085102 -0.062500 1 0 0 0 0 0 3 698297
-0.002421 0.000273 0.119915 0.421509 -0.273978 0.085082 -0.062500 1 0 0 0 0 0 3 699296
-0.002421 0.000273 0.119915 0.421417 -0.273716 0.085071 -0.062500 1 0 0 0 0 0 3 700268
-0.002421 0.000273 0.119915 0.421385 -0.273578 0.085069 -0.062500 1 0 0 0 0 0 3 701268
-0.002421 0.000273 0.119915 0.421354 -0.273510 0.085061 -0.062500 1 0 0 0 0 0 3 702270
-0.002421 0.000273 0.119915 0.421341 -0.273472 0.085059 -0.062500 1 0 0 0 0 0 3 703269
-0.002421 0.000273 0.119915 0.421349 -0.273461 0.085066 -0.062500 1 0 0 0 0 0 3 704296
-0.002421 0.000273 0.119915 0.421334 -0.273446 0.085066 -0.062500 1 0 0 0 0 0 3 705299
-0.002421 0.000273 0.119915 0.421345 -0.273447 0.085060 -0.062500 1 0 0 0 0 0 3 706271
-0.002421 0.000273 0.119915 0.421335 -0.273445 0.085066 -0.062500 1 0 0 0 0 0 3 707269
-0.002421 0.000273 0.119915 0.421333 -0.273445 0.085066 -0.062500 1 0 0 0 0 0 3 708267
-0.002421 0.000273 0.119915 0.421333 -0.273445 0.085067 -0.062500 1 0 0 0 0 0 3 709265
-0.002421 0.000273 0.119915 0.421333 -0.273445 0.085067 -0.062500 1 0 0 0 0 0 3 710314
-0.002421 0.000273 0.119915 0.421345 -0.273448 0.085061 -0.062500 1 0 0 0 0 0 3 711294
-0.002421 0.000273 0.119915 0.421335 -0.273446 0.085066 -0.062500 1 0 0 0 0 0 3 712296
-0.002421 0.000273 0.119915 0.421333 -0.273445 0.085067 -0.062500 1 0 0 0 0 0 3 713289
-0.002421 0.000273 0.119915 0.421342 -0.273437 0.085054 -0.062500 1 0 0 0 0 0 3 714300
-0.002421 0.000273 0.119915 0.421334 -0.273444 0.085065 -0.062500 1 0 0 0 0 0 3 715294
-0.002421 0.000273 0.119915 0.421334 -0.273445 0.085066 -0.062500 1 0 0 0 0 0 3 716277
-0.002421 0.000273 0.119915 0.421333 -0.273445 0.085067 -0.062500 1 0 0 0 0 0 3 717277
-0.002421 0.000273 0.119915 0.421333 -0.273445 0.085067 -0.062500 1 0 0 0 0 0 3 718292
-0.002421 0.000273 0.119915 0.421345 -0.273448 0.085060 -0.062500 1 0 0 0 0 0 3 719303
-0.002421 0.000273 0.119915 0.421335 -0.273446 0.085066 -0.062500 1 0 0 0 0 0 3 720266
-0.002421 0.000273 0.119915 0.421330 -0.273434 0.085060 -0.062500 1 0 0 0 0 0 3 721296
-0.002421 0.000273 0.119915 0.421333 -0.273444 0.085066 -0.062500 1 0 0 0 0 0 3 722270
-0.002421 0.000273 0.119915 0.421333 -0.273445 0.085067 -0.062500 1 0 0 0 0 0 3 723268
-0.002421 0.000273 0.119915 0.421345 -0.273448 0.085060 -0.062500 1 0 0 0 0 0 3 724288
-0.002421 0.000273 0.119915 0.421335 -0.273446 0.085066 -0.062500 1 0 0 0 0 0 3 725265
-0.002421 0.000273 0.119915 0.421334 -0.273446 0.085067 -0.062500 1 0 0 0 0 0 3 726270
-0.002421 0.000273 0.119915 0.421330 -0.273434 0.085060 -0.062500 1 0 0 0 0 0 3 727268
-0.002421 0.000273 0.119915 0.421333 -0.273444 0.085066 -0.062500 1 0 0 0 0 0 3 728266
-0.002421 0.000273 0.119915 0.421345 -0.273448 0.085060 -0.062500 1 0 0 0 0 0 3 729295
-0.002421 0.000273 0.119915 0.421335 -0.273446 0.085066 -0.062500 1 0 0 0 0 0 3 730275
-0.002421 0.000273 0.119915 0.421333 -0.273446 0.085066 -0.062500 1 0 0 0 0 0 3 731272
-0.002421 0.000273 0.119915 0.421333 -0.273446 0.085067 -0.062500 1 0 0 0 0 0 3 732291
-0.002421 0.000273 0.119915 0.421330 -0.273434 0.085060 -0.062500 1 0 0 0 0 0 3 733273
-0.002421 0.000273 0.119915 0.421345 -0.273447 0.085059 -0.062500 1 0 0 0 0 0 3 734218
-0.002421 0.000273 0.119915 0.421335 -0.273446 0.085065 -0.062500 1 0 0 0 0 0 3 735207
-0.002421 0.000273 0.119915 0.421333 -0.273446 0.085066 -0.062500 1 0 0 0 0 0 3 736216
-0.002421 0.000273 0.119915 0.421333 -0.273446 0.085066 -0.062500 1 0 0 0 0 0 3 737207
-0.002421 0.000273 0.119915 0.421333 -0.273446 0.085067 -0.062500 1 0 0 0 0 0 3 738207
-0.002421 0.000273 0.119915 0.421342 -0.273437 0.085053 -0.062500 1 0 0 0 0 0 3 739340
-0.002421 0.000273 0.119915 0.421334 -0.273445 0.085065 -0.062500 1 0 0 0 0 0 3 740206
-0.002421 0.000273 0.119915 0.421333 -0.273446 0.085066 -0.062500 1 0 0 0 0 0 3 741215
-0.002421 0.000273 0.119915 0.421333 -0.273446 0.085066 -0.062500 1 0 0 0 0 0 3 742207
-0.002421 0.000273 0.119915 0.421333 -0.273446 0.085067 -0.062500 1 0 0 0 0 0 3 743341
-0.002421 0.000273 0.119915 0.421345 -0.273449 0.085060 -0.062500 1 0 0 0 0 0 3 744206
-0.002421 0.000273 0.119915 0.421331 -0.273435 0.085059 -0.062500 1 0 0 0 0 0 3 745206
-0.002421 0.000273 0.119915 0.421333 -0.273445 0.085065 -0.062500 1 0 0 0 0 0 3 746215
-0.002421 0.000273 0.119915 0.421333 -0.273446 0.085066 -0.062500 1 0 0 0 0 0 3 747341
-0.002421 0.000273 0.119915 0.421333 -0.273446 0.085066 -0.062500 1 0 0 0 0 0 3 748206
-0.002421 0.000273 0.119915 0.421345 -0.273449 0.085060 -0.062500 1 0 0 0 0 0 3 749339
-0.002421 0.000273 0.119915 0.421334 -0.273447 0.085066 -0.062500 1 0 0 0 0 0 3 750334
-0.002421 0.000273 0.119915 0.421330 -0.273435 0.085059 -0.062500 1 0 0 0 0 0 3 751221
-0.002421 0.000273 0.119915 0.421332 -0.273445 0.085065 -0.062500 1 0 0 0 0 0 3 752215
-0.002421 0.000273 0.119915 0.421332 -0.273446 0.085066 -0.062500 1 0 0 0 0 0 3 753323
-0.002421 0.000273 0.119915 0.421345 -0.273449 0.085060 -0.062500 1 0 0 0 0 0 3 754330
-0.002421 0.000273 0.119915 0.421334 -0.273446 0.085065 -0.062500 1 0 0 0 0 0 3 755348
-0.002421 0.000273 0.119915 0.421333 -0.273446 0.085066 -0.062500 1 0 0 0 0 0 3 756347
-0.002421 0.000273 0.119915 0.421329 -0.273435 0.085059 -0.062500 1 0 0 0 0 0 3 757355
-0.002421 0.000273 0.119915 0.421332 -0.273445 0.085065 -0.062500 1 0 0 0 0 0 3 758351
-0.002421 0.000273 0.119915 0.421345 -0.273449 0.085060 -0.062500 1 0 0 0 0 0 3 759348
-0.002421 0.000273 0.119915 0.421334 -0.273446 0.085065 -0.062500 1 0 0 0 0 0 3 760343
-0.002421 0.000273 0.119915 0.421333 -0.273446 0.085066 -0.062500 1 0 0 0 0 0 3 761350
-0.002421 0.000273 0.119915 0.421333 -0.273446 0.085066 -0.062500 1 0 0 0 0 0 3 762194
-0.002421 0.000273 0.119915 0.421329 -0.273435 0.085059 -0.062500 1 0 0 0 0 0 3 763329
-0.002421 0.000273 0.119915 0.421344 -0.273448 0.085059 -0.062500 1 0 0 0 0 0 3 764331
-0.002421 0.000273 0.119915 0.421334 -0.273446 0.085065 -0.062500 1 0 0 0 0 0 3 765356
-0.002421 0.000273 0.119915 0.421333 -0.273446 0.085066 -0.062500 1 0 0 0 0 0 3 766322
-0.002421 0.000273 0.119915 0.421333 -0.273446 0.085066 -0.062500 1 0 0 0 0 0 3 767352
-0.002421 0.000273 0.119915 0.421332 -0.273446 0.085066 -0.062500 1 0 0 0 0 0 3 768347
-0.002421 0.000273 0.119915 0.421341 -0.273438 0.085053 -0.062500 1 0 0 0 0 0 3 769346
-0.002421 0.000273 0.119915 0.421334 -0.273445 0.085064 -0.062500 1 0 0 0 0 0 3 770349
-0.002421 0.000273 0.119915 0.421333 -0.273446 0.085066 -0.062500 1 0 0 0 0 0 3 771223
-0.002421 0.000273 0.119915 0.421332 -0.273446 0.085066 -0.062500 1 0 0 0 0 0 3 772216
-0.002421 0.000273 0.119915 0.421332 -0.273446 0.085066 -0.062500 1 0 0 0 0 0 3 773326
-0.002421 0.000273 0.119915 0.421344 -0.273449 0.085060 -0.062500 1 0 0 0 0 0 3 774347
-0.002421 0.000273 0.119915 0.421331 -0.273435 0.085058 -0.062500 1 0 0 0 0 0 3 775346
-0.002421 0.000273 0.119915 0.421341 -0.273436 0.085072 -0.062500 1 0 0 0 0 0 3 776345
-0.002421 0.000273 0.119915 0.421334 -0.273445 0.085067 -0.062500 1 0 0 0 0 0 3 777348
-0.002421 0.000273 0.119915 0.421345 -0.273448 0.085060 -0.062500 1 0 0 0 0 0 3 778349
-0.002421 0.000273 0.119915 0.421335 -0.273446 0.085066 -0.062500 1 0 0 0 0 0 3 779347
-0.002421 0.000273 0.119915 0.421333 -0.273446 0.085066 -0.062500 1 0 0 0 0 0 3 780225
-0.002421 0.000273 0.119915 0.421330 -0.273434 0.085060 -0.062500 1 0 0 0 0 0 3 781344
-0.002421 0.000273 0.119915 0.421332 -0.273444 0.085066 -0.062500 1 0 0 0 0 0 3 782349
-0.002421 0.000273 0.119915 0.421345 -0.273448 0.085060 -0.062500 1 0 0 0 0 0 3 783347
-0.002421 0.000273 0.119915 0.421334 -0.273446 0.085065 -0.062500 1 0 0 0 0 0 3 784347
-0.002421 0.000273 0.119915 0.421333 -0.273446 0.085066 -0.062500 1 0 0 0 0 0 3 785347
-0.002421 0.000273 0.119915 0.421333 -0.273446 0.085066 -0.062500 1 0 0 0 0 0 3 786348
-0.002421 0.000273 0.119915 0.421329 -0.273434 0.085060 -0.062500 1 0 0 0 0 0 3 787347
-0.002421 0.000273 0.119915 0.421332 -0.273444 0.085066 -0.062500 1 0 0 0 0 0 3 788347
-0.002421 0.000273 0.119915 0.421345 -0.273448 0.085060 -0.062500 1 0 0 0 0 0 3 789345
-0.002421 0.000273 0.119915 0.421334 -0.273446 0.085066 -0.062500 1 0 0 0 0 0 3 790348
-0.002421 0.000273 0.119915 0.421333 -0.273446 0.085066 -0.062500 1 0 0 0 0 0 3 791344
-0.002421 0.000273 0.119915 0.421333 -0.273446 0.085066 -0.062500 1 0 0 0 0 0 3 792335
-0.002421 0.000273 0.119915 0.421342 -0.273437 0.085053 -0.062500 1 0 0 0 0 0 3 793340
-0.002421 0.000273 0.119915 0.421334 -0.273445 0.085065 -0.062500 1 0 0 0 0 0 3 794350
-0.002421 0.000273 0.119915 0.421333 -0.273446 0.085066 -0.062500 1 0 0 0 0 0 3 795223
-0.002421 0.000273 0.119915 0.421333 -0.273446 0.085066 -0.062500 1 0 0 0 0 0 3 796213
-0.002421 0.000273 0.119915 0.421333 -0.273446 0.085066 -0.062500 1 0 0 0 0 0 3 797344
-0.002421 0.000273 0.119915 0.421345 -0.273449 0.085060 -0.062500 1 0 0 0 0 0 3 798317
-0.002421 0.000273 0.119915 0.421331 -0.273435 0.085059 -0.062500 1 0 0 0 0 0 3 799317
-0.002421 0.000273 0.119915 0.421333 -0.273445 0.085065 -0.062500 1 0 0 0 0 0 3 800316
-0.002421 0.000273 0.119915 0.421333 -0.273446 0.085066 -0.062500 1 0 0 0 0 0 3 801345
-0.002427 0.000291 0.119904 0.494748 -0.526097 0.234110 -0.062500 1 0 0 0 0 0 3 802318
-0.002429 0.000301 0.119901 0.471484 -0.441315 0.161354 -0.062500 1 0 0 0 0 0 3 803339
-0.002431 0.000305 0.119899 0.453048 -0.377801 0.123596 -0.062500 1 0 0 0 0 0 3 804332
-0.002431 0.000307 0.119899 0.442861 -0.343929 0.109239 -0.062500 1 0 0 0 0 0 3 805342
-0.002432 0.000308 0.119899 0.437559 -0.326763 0.104122 -0.062500 1 0 0 0 0 0 3 806331
-0.002432 0.000309 0.119899 0.434875 -0.318150 0.102336 -0.062500 1 0 0 0 0 0 3 807339
-0.002432 0.000309 0.119899 0.433514 -0.313859 0.101708 -0.062500 1 0 0 0 0 0 3 808330
-0.002432 0.000309 0.119899 0.432810 -0.311706 0.101490 -0.062500 1 0 0 0 0 0 3 809339
-0.002432 0.000309 0.119899 0.432474 -0.310622 0.101420 -0.062500 1 0 0 0 0 0 3 810330
-0.002432 0.000310 0.119899 0.432312 -0.310091 0.101395 -0.062500 1 0 0 0 0 0 3 811338
-0.002432 0.000310 0.119899 0.432206 -0.309815 0.101382 -0.062500 1 0 0 0 0 0 3 812330
-0.002432 0.000310 0.119899 0.432176 -0.309687 0.101387 -0.062500 1 0 0 0 0 0 3 813338
-0.002432 0.000310 0.119899 0.432146 -0.309621 0.101379 -0.062500 1 0 0 0 0 0 3 814338
-0.002432 0.000310 0.119899 0.432133 -0.309583 0.101378 -0.062500 1 0 0 0 0 0 3 815329
-0.002432 0.000310 0.119899 0.432137 -0.309560 0.101378 -0.062500 1 0 0 0 0 0 3 816337
-0.002432 0.000310 0.119899 0.432126 -0.309556 0.101384 -0.062500 1 0 0 0 0 0 3 817330
-0.002432 0.000310 0.119899 0.432121 -0.309544 0.101378 -0.062500 1 0 0 0 0 0 3 818339
-0.002432 0.000310 0.119899 0.432136 -0.309557 0.101378 -0.062500 1 0 0 0 0 0 3 819329
-0.002432 0.000310 0.119899 0.432123 -0.309544 0.101378 -0.062500 1 0 0 0 0 0 3 820338
-0.002432 0.000310 0.119899 0.432124 -0.309554 0.101384 -0.062500 1 0 0 0 0 0 3 821331
-0.002432 0.000310 0.119899 0.432121 -0.309544 0.101378 -0.062500 1 0 0 0 0 0 3 822351
-0.002432 0.000310 0.119899 0.432124 -0.309554 0.101385 -0.062500 1 0 0 0 0 0 3 823353
-0.002432 0.000310 0.119899 0.432133 -0.309547 0.101372 -0.062500 1 0 0 0 0 0 3 824333
-0.002432 0.000310 0.119899 0.432122 -0.309543 0.101377 -0.062500 1 0 0 0 0 0 3 825338
-0.002432 0.000310 0.119899 0.432124 -0.309554 0.101384 -0.062500 1 0 0 0 0 0 3 826348
-0.002432 0.000310 0.119899 0.432121 -0.309544 0.101378 -0.062500 1 0 0 0 0 0 3 827331
-0.002432 0.000310 0.119899 0.432124 -0.309554 0.101385 -0.062500 1 0 0 0 0 0 3 828347
-0.002432 0.000310 0.119899 0.432133 -0.309547 0.101372 -0.062500 1 0 0 0 0 0 3 829346
-0.002432 0.000310 0.119899 0.432122 -0.309543 0.101377 -0.062500 1 0 0 0 0 0 3 830346
-0.002432 0.000310 0.119899 0.432124 -0.309554 0.101384 -0.062500 1 0 0 0 0 0 3 831349
-0.002432 0.000310 0.119899 0.432121 -0.309544 0.101378 -0.062500 1 0 0 0 0 0 3 832346
-0.002432 0.000310 0.119899 0.432124 -0.309554 0.101385 -0.062500 1 0 0 0 0 0 3 833346
-0.002432 0.000310 0.119899 0.432133 -0.309547 0.101372 -0.062500 1 0 0 0 0 0 3 834315
-0.002432 0.000310 0.119899 0.432125 -0.309555 0.101384 -0.062500 1 0 0 0 0 0 3 835316
-0.002432 0.000310 0.119899 0.432121 -0.309544 0.101378 -0.062500 1 0 0 0 0 0 3 836341
-0.002432 0.000310 0.119899 0.432120 -0.309543 0.101378 -0.062500 1 0 0 0 0 0 3 837347
-0.002432 0.000310 0.119899 0.432124 -0.309554 0.101384 -0.062500 1 0 0 0 0 0 3 838351
-0.002432 0.000310 0.119899 0.432133 -0.309547 0.101372 -0.062500 1 0 0 0 0 0 3 839345
-0.002432 0.000310 0.119899 0.432125 -0.309555 0.101384 -0.062500 1 0 0 0 0 0 3 840345
-0.002432 0.000310 0.119899 0.432121 -0.309544 0.101378 -0.062500 1 0 0 0 0 0 3 841344
-0.002432 0.000310 0.119899 0.432120 -0.309543 0.101377 -0.062500 1 0 0 0 0 0 3 842345
-0.002432 0.000310 0.119899 0.432123 -0.309554 0.101384 -0.062500 1 0 0 0 0 0 3 843345
-0.002432 0.000310 0.119899 0.432133 -0.309547 0.101372 -0.062500 1 0 0 0 0 0 3 844345
-0.002432 0.000310 0.119899 0.432125 -0.309555 0.101384 -0.062500 1 0 0 0 0 0 3 845344
-0.002432 0.000310 0.119899 0.432121 -0.309544 0.101378 -0.062500 1 0 0 0 0 0 3 846346
-0.002432 0.000310 0.119899 0.432120 -0.309543 0.101377 -0.062500 1 0 0 0 0 0 3 847347
-0.002432 0.000310 0.119899 0.432123 -0.309554 0.101384 -0.062500 1 0 0 0 0 0 3 848339
-0.002432 0.000310 0.119899 0.432133 -0.309547 0.101372 -0.062500 1 0 0 0 0 0 3 849343
-0.002432 0.000310 0.119899 0.432125 -0.309555 0.101383 -0.062500 1 0 0 0 0 0 3 850345
-0.002432 0.000310 0.119899 0.432121 -0.309544 0.101378 -0.062500 1 0 0 0 0 0 3 851345
-0.002432 0.000310 0.119899 0.432124 -0.309555 0.101384 -0.062500 1 0 0 0 0 0 3 852343
-0.002432 0.000310 0.119899 0.432133 -0.309547 0.101372 -0.062500 1 0 0 0 0 0 3 853346
-0.002432 0.000310 0.119899 0.432122 -0.309544 0.101377 -0.062500 1 0 0 0 0 0 3 854345
-0.002432 0.000310 0.119899 0.432124 -0.309555 0.101384 -0.062500 1 0 0 0 0 0 3 855345
-0.002432 0.000310 0.119899 0.432121 -0.309544 0.101378 -0.062500 1 0 0 0 0 0 3 856345
-0.002432 0.000310 0.119899 0.432123 -0.309555 0.101384 -0.062500 1 0 0 0 0 0 3 857343
-0.002432 0.000310 0.119899 0.432133 -0.309548 0.101372 -0.062500 1 0 0 0 0 0 3 858345
-0.002432 0.000310 0.119899 0.432122 -0.309544 0.101376 -0.062500 1 0 0 0 0 0 3 859344
-0.002432 0.000310 0.119899 0.432124 -0.309555 0.101384 -0.062500 1 0 0 0 0 0 3 860344
-0.002432 0.000310 0.119899 0.432121 -0.309545 0.101378 -0.062500 1 0 0 0 0 0 3 861344
-0.002432 0.000310 0.119899 0.432123 -0.309555 0.101384 -0.062500 1 0 0 0 0 0 3 862332
-0.002432 0.000310 0.119899 0.432133 -0.309548 0.101372 -0.062500 1 0 0 0 0 0 3 863344
-0.002432 0.000310 0.119899 0.432125 -0.309556 0.101383 -0.062500 1 0 0 0 0 0 3 864338
-0.002432 0.000310 0.119899 0.432121 -0.309545 0.101378 -0.062500 1 0 0 0 0 0 3 865346
-0.002432 0.000310 0.119899 0.432120 -0.309544 0.101377 -0.062500 1 0 0 0 0 0 3 866345
-0.002432 0.000310 0.119899 0.432123 -0.309555 0.101384 -0.062500 1 0 0 0 0 0 3 867345
-0.002432 0.000310 0.119899 0.432132 -0.309548 0.101372 -0.062500 1 0 0 0 0 0 3 868348
-0.002432 0.000310 0.119899 0.432125 -0.309556 0.101383 -0.062500 1 0 0 0 0 0 3 869342
-0.002432 0.000310 0.119899 0.432121 -0.309545 0.101378 -0.062500 1 0 0 0 0 0 3 870346
-0.002432 0.000310 0.119899 0.432120 -0.309544 0.101377 -0.062500 1 0 0 0 0 0 3 871344
-0.002432 0.000310 0.119899 0.432123 -0.309555 0.101384 -0.062500 1 0 0 0 0 0 3 872344
-0.002432 0.000310 0.119899 0.432132 -0.309548 0.101372 -0.062500 1 0 0 0 0 0 3 873344
-0.002432 0.000310 0.119899 0.432125 -0.309556 0.101383 -0.062500 1 0 0 0 0 0 3 874339
-0.002432 0.000310 0.119899 0.432121 -0.309545 0.101378 -0.062500 1 0 0 0 0 0 3 875312
-0.002432 0.000310 0.119899 0.432120 -0.309544 0.101377 -0.062500 1 0 0 0 0 0 3 876329
-0.002432 0.000310 0.119899 0.432123 -0.309555 0.101384 -0.062500 1 0 0 0 0 0 3 877337
-0.002432 0.000310 0.119899 0.432132 -0.309548 0.101371 -0.062500 1 0 0 0 0 0 3 878394
-0.002432 0.000310 0.119899 0.432133 -0.309547 0.101390 -0.062500 1 0 0 0 0 0 3 879409
-0.002432 0.000310 0.119899 0.432122 -0.309544 0.101379 -0.062500 1 0 0 0 0 0 3 880407
-0.002432 0.000310 0.119899 0.432120 -0.309543 0.101378 -0.062500 1 0 0 0 0 0 3 881394
-0.002432 0.000310 0.119899 0.432124 -0.309554 0.101384 -0.062500 1 0 0 0 0 0 3 882410
-0.002432 0.000310 0.119899 0.432133 -0.309547 0.101372 -0.062500 1 0 0 0 0 0 3 883394
-0.002432 0.000310 0.119899 0.432125 -0.309555 0.101384 -0.062500 1 0 0 0 0 0 3 884406
-0.002432 0.000310 0.119899 0.432121 -0.309544 0.101378 -0.062500 1 0 0 0 0 0 3 885392
-0.002432 0.000310 0.119899 0.432120 -0.309543 0.101377 -0.062500 1 0 0 0 0 0 3 886410
-0.002432 0.000310 0.119899 0.432123 -0.309554 0.101384 -0.062500 1 0 0 0 0 0 3 887393
-0.002432 0.000310 0.119899 0.432133 -0.309547 0.101372 -0.062500 1 0 0 0 0 0 3 888408
-0.002432 0.000310 0.119899 0.432125 -0.309555 0.101383 -0.062500 1 0 0 0 0 0 3 889392
-0.002432 0.000310 0.119899 0.432121 -0.309544 0.101378 -0.062500 1 0 0 0 0 0 3 890337
-0.002432 0.000310 0.119899 0.432124 -0.309555 0.101384 -0.062500 1 0 0 0 0 0 3 891329
-0.002432 0.000310 0.119899 0.432120 -0.309545 0.101378 -0.062500 1 0 0 0 0 0 3 892336
-0.002432 0.000310 0.119899 0.432132 -0.309546 0.101371 -0.062500 1 0 0 0 0 0 3 893327
-0.002432 0.000310 0.119899 0.432125 -0.309555 0.101383 -0.062500 1 0 0 0 0 0 3 894336
-0.002432 0.000310 0.119899 0.432121 -0.309545 0.101378 -0.062500 1 0 0 0 0 0 3 895327
-0.002432 0.000310 0.119899 0.432124 -0.309555 0.101384 -0.062500 1 0 0 0 0 0 3 896335
-0.002432 0.000310 0.119899 0.432120 -0.309545 0.101378 -0.062500 1 0 0 0 0 0 3 897336
-0.002432 0.000310 0.119899 0.432132 -0.309546 0.101371 -0.062500 1 0 0 0 0 0 3 898327
-0.002432 0.000310 0.119899 0.432125 -0.309555 0.101383 -0.062500 1 0 0 0 0 0 3 899335
-0.002432 0.000310 0.119899 0.432121 -0.309545 0.101378 -0.062500 1 0 0 0 0 0 3 900327
-0.002432 0.000310 0.119899 0.432123 -0.309555 0.101384 -0.062500 1 0 0 0 0 0 3 901367
-0.002432 0.000310 0.119899 0.432120 -0.309545 0.101378 -0.062500 1 0 0 0 0 0 3 902344
-0.002432 0.000310 0.119899 0.432132 -0.309546 0.101371 -0.062500 1 0 0 0 0 0 3 903340
-0.002432 0.000310 0.119899 0.432125 -0.309555 0.101383 -0.062500 1 0 0 0 0 0 3 904321
-0.002432 0.000310 0.119899 0.432121 -0.309545 0.101378 -0.062500 1 0 0 0 0 0 3 905343
-0.002432 0.000310 0.119899 0.432123 -0.309555 0.101384 -0.062500 1 0 0 0 0 0 3 906334
-0.002432 0.000310 0.119899 0.432120 -0.309545 0.101378 -0.062500 1 0 0 0 0 0 3 907349
-0.002432 0.000310 0.119899 0.432135 -0.309558 0.101378 -0.062500 1 0 0 0 0 0 3 908344
-0.002432 0.000310 0.119899 0.432122 -0.309545 0.101377 -0.062500 1 0 0 0 0 0 3 909344
-0.002432 0.000310 0.119899 0.432120 -0.309544 0.101377 -0.062500 1 0 0 0 0 0 3 910315
-0.002432 0.000310 0.119899 0.432123 -0.309555 0.101384 -0.062500 1 0 0 0 0 0 3 911341
-0.002432 0.000310 0.119899 0.432120 -0.309545 0.101378 -0.062500 1 0 0 0 0 0 3 912343
-0.002432 0.000310 0.119899 0.432135 -0.309558 0.101378 -0.062500 1 0 0 0 0 0 3 913341
-0.002432 0.000310 0.119899 0.432122 -0.309545 0.101377 -0.062500 1 0 0 0 0 0 3 914341
-0.002432 0.000310 0.119899 0.432120 -0.309544 0.101377 -0.062500 1 0 0 0 0 0 3 915351
-0.002432 0.000310 0.119899 0.432123 -0.309555 0.101384 -0.062500 1 0 0 0 0 0 3 916347
-0.002432 0.000310 0.119899 0.432120 -0.309545 0.101378 -0.062500 1 0 0 0 0 0 3 917316
-0.002432 0.000310 0.119899 0.432135 -0.309558 0.101378 -0.062500 1 0 0 0 0 0 3 918347
-0.002432 0.000310 0.119899 0.432122 -0.309545 0.101377 -0.062500 1 0 0 0 0 0 3 919342
-0.002432 0.000310 0.119899 0.432132 -0.309547 0.101391 -0.062500 1 0 0 0 0 0 3 920312
-0.002432 0.000310 0.119899 0.432121 -0.309544 0.101379 -0.062500 1 0 0 0 0 0 3 921345
-0.002432 0.000310 0.119899 0.432133 -0.309546 0.101371 -0.062500 1 0 0 0 0 0 3 922314
-0.002432 0.000310 0.119899 0.432125 -0.309555 0.101383 -0.062500 1 0 0 0 0 0 3 923343
-0.002432 0.000310 0.119899 0.432121 -0.309544 0.101378 -0.062500 1 0 0 0 0 0 3 924342
-0.002432 0.000310 0.119899 0.432120 -0.309543 0.101377 -0.062500 1 0 0 0 0 0 3 925312
-0.002432 0.000310 0.119899 0.432123 -0.309554 0.101384 -0.062500 1 0 0 0 0 0 3 926344
-0.002432 0.000310 0.119899 0.432133 -0.309547 0.101372 -0.062500 1 0 0 0 0 0 3 927342
-0.002432 0.000310 0.119899 0.432125 -0.309555 0.101383 -0.062500 1 0 0 0 0 0 3 928343
-0.002432 0.000310 0.119899 0.432121 -0.309545 0.101378 -0.062500 1 0 0 0 0 0 3 929341
-0.002432 0.000310 0.119899 0.432124 -0.309555 0.101384 -0.062500 1 0 0 0 0 0 3 930344
-0.002432 0.000310 0.119899 0.432120 -0.309545 0.101378 -0.062500 1 0 0 0 0 0 3 931345
-0.002432 0.000310 0.119899 0.432132 -0.309546 0.101371 -0.062500 1 0 0 0 0 0 3 932312
-0.002432 0.000310 0.119899 0.432125 -0.309555 0.101383 -0.062500 1 0 0 0 0 0 3 933342
-0.002432 0.000310 0.119899 0.432121 -0.309545 0.101378 -0.062500 1 0 0 0 0 0 3 934344
-0.002432 0.000310 0.119899 0.432124 -0.309555 0.101384 -0.062500 1 0 0 0 0 0 3 935340
-0.002432 0.000310 0.119899 0.432120 -0.309545 0.101378 -0.062500 1 0 0 0 0 0 3 936343
-0.002432 0.000310 0.119899 0.432132 -0.309546 0.101371 -0.062500 1 0 0 0 0 0 3 937339
-0.002432 0.000310 0.119899 0.432125 -0.309555 0.101383 -0.062500 1 0 0 0 0 0 3 938343
-0.002432 0.000310 0.119899 0.432121 -0.309545 0.101378 -0.062500 1 0 0 0 0 0 3 939340
-0.002432 0.000310 0.119899 0.432123 -0.309555 0.101384 -0.062500 1 0 0 0 0 0 3 940342
-0.002432 0.000310 0.119899 0.432120 -0.309545 0.101378 -0.062500 1 0 0 0 0 0 3 941336
-0.002432 0.000310 0.119899 0.432132 -0.309546 0.101371 -0.062500 1 0 0 0 0 0 3 942329
-0.002432 0.000310 0.119899 0.432125 -0.309555 0.101383 -0.062500 1 0 0 0 0 0 3 943334
-0.002432 0.000310 0.119899 0.432121 -0.309545 0.101378 -0.062500 1 0 0 0 0 0 3 944340
-0.002432 0.000310 0.119899 0.432123 -0.309555 0.101384 -0.062500 1 0 0 0 0 0 3 945342
-0.002432 0.000310 0.119899 0.432120 -0.309545 0.101378 -0.062500 1 0 0 0 0 0 3 946342
-0.002432 0.000310 0.119899 0.432135 -0.309558 0.101378 -0.062500 1 0 0 0 0 0 3 947342
-0.002432 0.000310 0.119899 0.432122 -0.309545 0.101377 -0.062500 1 0 0 0 0 0 3 948340
-0.002432 0.000310 0.119899 0.432120 -0.309544 0.101377 -0.062500 1 0 0 0 0 0 3 949341
-0.002432 0.000310 0.119899 0.432123 -0.309555 0.101384 -0.062500 1 0 0 0 0 0 3 950313
-0.002432 0.000310 0.119899 0.432120 -0.309545 0.101378 -0.062500 1 0 0 0 0 0 3 951340
-0.002432 0.000310 0.119899 0.432135 -0.309558 0.101378 -0.062500 1 0 0 0 0 0 3 952342
-0.002432 0.000310 0.119899 0.432122 -0.309545 0.101377 -0.062500 1 0 0 0 0 0 3 953330
-0.002432 0.000310 0.119899 0.432120 -0.309544 0.101377 -0.062500 1 0 0 0 0 0 3 954326
-0.002432 0.000310 0.119899 0.432123 -0.309555 0.101384 -0.062500 1 0 0 0 0 0 3 955335
-0.002437 0.000328 0.119888 0.505488 -0.562059 0.250548 -0.062500 1 0 0 0 0 0 3 956325
-0.002440 0.000337 0.119884 0.482251 -0.477355 0.177722 -0.062500 1 0 0 0 0 0 3 957334
-0.002441 0.000341 0.119883 0.463828 -0.413879 0.139948 -0.062500 1 0 0 0 0 0 3 958324
-0.002442 0.000343 0.119883 0.453639 -0.380001 0.125581 -0.062500 1 0 0 0 0 0 3 959332
-0.002443 0.000345 0.119882 0.448355 -0.362854 0.120456 -0.062500 1 0 0 0 0 0 3 960324
-0.002443 0.000345 0.119882 0.445662 -0.354243 0.118653 -0.062500 1 0 0 0 0 0 3 961333
-0.002443 0.000345 0.119882 0.444300 -0.349954 0.118040 -0.062500 1 0 0 0 0 0 3 962325
-0.002443 0.000345 0.119882 0.443605 -0.347792 0.117830 -0.062500 1 0 0 0 0 0 3 963334
-0.002443 0.000346 0.119882 0.443251 -0.346714 0.117740 -0.062500 1 0 0 0 0 0 3 964490
-0.002443 0.000346 0.119882 0.443082 -0.346171 0.117725 -0.062500 1 0 0 0 0 0 3 965325
-0.002443 0.000346 0.119882 0.442990 -0.345909 0.117714 -0.062500 1 0 0 0 0 0 3 966334
-0.002443 0.000346 0.119882 0.442958 -0.345771 0.117712 -0.062500 1 0 0 0 0 0 3 967325
-0.002443 0.000346 0.119882 0.442928 -0.345703 0.117704 -0.062500 1 0 0 0 0 0 3 968334
-0.002443 0.000346 0.119882 0.442918 -0.345676 0.117709 -0.062500 1 0 0 0 0 0 3 969324
-0.002443 0.000346 0.119882 0.442923 -0.345655 0.117710 -0.062500 1 0 0 0 0 0 3 970333
-0.002443 0.000346 0.119882 0.442920 -0.345642 0.117703 -0.062500 1 0 0 0 0 0 3 971326
-0.002443 0.000346 0.119882 0.442908 -0.345638 0.117709 -0.062500 1 0 0 0 0 0 3 972342
-0.002443 0.000346 0.119882 0.442907 -0.345637 0.117709 -0.062500 1 0 0 0 0 0 3 973350
-0.002443 0.000346 0.119882 0.442907 -0.345637 0.117709 -0.062500 1 0 0 0 0 0 3 974331
-0.002443 0.000346 0.119882 0.442919 -0.345640 0.117703 -0.062500 1 0 0 0 0 0 3 975326
-0.002443 0.000346 0.119882 0.442908 -0.345638 0.117708 -0.062500 1 0 0 0 0 0 3 976343
-0.002443 0.000346 0.119882 0.442907 -0.345638 0.117709 -0.062500 1 0 0 0 0 0 3 977327
-0.002443 0.000346 0.119882 0.442907 -0.345637 0.117709 -0.062500 1 0 0 0 0 0 3 978345
-0.002448 0.000364 0.119872 0.516228 -0.598014 0.267006 -0.062500 1 0 0 0 0 0 3 979311
-0.002451 0.000373 0.119868 0.493003 -0.513377 0.194111 -0.062500 1 0 0 0 0 0 3 980341
-0.002452 0.000377 0.119867 0.474591 -0.449938 0.156301 -0.062500 1 0 0 0 0 0 3 981339
-0.002453 0.000379 0.119866 0.464427 -0.416071 0.141915 -0.062500 1 0 0 0 0 0 3 982343
-0.002453 0.000381 0.119866 0.459135 -0.398927 0.136807 -0.062500 1 0 0 0 0 0 3 983339
-0.002454 0.000381 0.119866 0.456443 -0.390320 0.135002 -0.062500 1 0 0 0 0 0 3 984341
-0.002454 0.000381 0.119866 0.455078 -0.386021 0.134381 -0.062500 1 0 0 0 0 0 3 985339
-0.002454 0.000382 0.119866 0.454374 -0.383867 0.134162 -0.062500 1 0 0 0 0 0 3 986341
-0.002454 0.000382 0.119866 0.454038 -0.382784 0.134090 -0.062500 1 0 0 0 0 0 3 987345
-0.002454 0.000382 0.119866 0.453877 -0.382253 0.134065 -0.062500 1 0 0 0 0 0 3 988344
-0.002454 0.000382 0.119866 0.453774 -0.381989 0.134059 -0.062500 1 0 0 0 0 0 3 989343
-0.002454 0.000382 0.119866 0.453737 -0.381840 0.134050 -0.062500 1 0 0 0 0 0 3 990313
-0.002454 0.000382 0.119866 0.453710 -0.381782 0.134048 -0.062500 1 0 0 0 0 0 3 991341
-0.002454 0.000382 0.119866 0.453700 -0.381756 0.134054 -0.062500 1 0 0 0 0 0 3 992342
-0.002454 0.000382 0.119866 0.453702 -0.381724 0.134048 -0.062500 1 0 0 0 0 0 3 993339
-0.002454 0.000382 0.119866 0.453690 -0.381718 0.134054 -0.062500 1 0 0 0 0 0 3 994341
-0.002454 0.000382 0.119866 0.453689 -0.381718 0.134055 -0.062500 1 0 0 0 0 0 3 995339
-0.002454 0.000382 0.119866 0.453701 -0.381721 0.134049 -0.062500 1 0 0 0 0 0 3 996339
-0.002454 0.000382 0.119866 0.453687 -0.381707 0.134047 -0.062500 1 0 0 0 0 0 3 997315
-0.002454 0.000382 0.119866 0.453689 -0.381717 0.134054 -0.062500 1 0 0 0 0 0 3 998343
-0.002454 0.000382 0.119866 0.453686 -0.381706 0.134048 -0.062500 1 0 0 0 0 0 3 999339
-0.002454 0.000382 0.119866 0.453688 -0.381717 0.134054 -0.062500 1 0 0 0 0 0 4 311
-0.002454 0.000382 0.119866 0.453698 -0.381709 0.134042 -0.062500 1 0 0 0 0 0 4 1338
-0.002454 0.000382 0.119866 0.453690 -0.381717 0.134053 -0.062500 1 0 0 0 0 0 4 2347
-0.002454 0.000382 0.119866 0.453689 -0.381718 0.134055 -0.062500 1 0 0 0 0 0 4 3341
-0.002454 0.000382 0.119866 0.453686 -0.381707 0.134048 -0.062500 1 0 0 0 0 0 4 4341
-0.002454 0.000382 0.119866 0.453688 -0.381717 0.134054 -0.062500 1 0 0 0 0 0 4 5340
-0.002454 0.000382 0.119866 0.453697 -0.381709 0.134042 -0.062500 1 0 0 0 0 0 4 6311
-0.002459 0.000400 0.119855 0.526964 -0.633957 0.283476 -0.062500 1 0 0 0 0 0 4 7339
-0.002462 0.000409 0.119852 0.503759 -0.549377 0.210520 -0.062500 1 0 0 0 0 0 4 8339
-0.002463 0.000413 0.119850 0.485358 -0.485973 0.172675 -0.062500 1 0 0 0 0 0 4 9340
-0.002464 0.000416 0.119850 0.475188 -0.452119 0.158277 -0.062500 1 0 0 0 0 0 4 10342
-0.002464 0.000417 0.119850 0.469909 -0.434986 0.153154 -0.062500 1 0 0 0 0 0 4 11340
-0.002464 0.000417 0.119850 0.467218 -0.426382 0.151363 -0.062500 1 0 0 0 0 0 4 12334
-0.002464 0.000417 0.119850 0.465851 -0.422073 0.150735 -0.062500 1 0 0 0 0 0 4 13325
-0.002464 0.000418 0.119850 0.465162 -0.419933 0.150515 -0.062500 1 0 0 0 0 0 4 14355
-0.002464 0.000418 0.119850 0.464817 -0.418849 0.150449 -0.062500 1 0 0 0 0 0 4 15349
-0.002464 0.000418 0.119850 0.464630 -0.418313 0.150416 -0.062500 1 0 0 0 0 0 4 16350
-0.002464 0.000418 0.119850 0.464565 -0.418036 0.150410 -0.062500 1 0 0 0 0 0 4 17332
-0.002464 0.000418 0.119850 0.464507 -0.417912 0.150401 -0.062500 1 0 0 0 0 0 4 18351
-0.002464 0.000418 0.119850 0.464494 -0.417839 0.150412 -0.062500 1 0 0 0 0 0 4 19355
-0.002464 0.000418 0.119850 0.464475 -0.417809 0.150407 -0.062500 1 0 0 0 0 0 4 20354
-0.002464 0.000418 0.119850 0.464470 -0.417797 0.150399 -0.062500 1 0 0 0 0 0 4 21348
-0.002464 0.000418 0.119850 0.464463 -0.417773 0.150404 -0.062500 1 0 0 0 0 0 4 22352
-0.002464 0.000418 0.119850 0.464465 -0.417782 0.150412 -0.062500 1 0 0 0 0 0 4 23348
-0.002464 0.000418 0.119850 0.464462 -0.417772 0.150406 -0.062500 1 0 0 0 0 0 4 24347
-0.002464 0.000418 0.119850 0.464474 -0.417774 0.150399 -0.062500 1 0 0 0 0 0 4 25337
-0.002464 0.000418 0.119850 0.464463 -0.417771 0.150404 -0.062500 1 0 0 0 0 0 4 26403
-0.002464 0.000418 0.119850 0.464462 -0.417771 0.150405 -0.062500 1 0 0 0 0 0 4 27388
-0.002464 0.000418 0.119850 0.464461 -0.417771 0.150405 -0.062500 1 0 0 0 0 0 4 28406
-0.002464 0.000418 0.119850 0.464461 -0.417770 0.150405 -0.062500 1 0 0 0 0 0 4 29389
-0.002464 0.000418 0.119850 0.464464 -0.417782 0.150412 -0.062500 1 0 0 0 0 0 4 30406
-0.002464 0.000418 0.119850 0.464474 -0.417775 0.150400 -0.062500 1 0 0 0 0 0 4 31403
-0.002464 0.000418 0.119850 0.464463 -0.417771 0.150405 -0.062500 1 0 0 0 0 0 4 32389
-0.002464 0.000418 0.119850 0.464462 -0.417771 0.150405 -0.062500 1 0 0 0 0 0 4 33406
-0.002464 0.000418 0.119850 0.464461 -0.417771 0.150405 -0.062500 1 0 0 0 0 0 4 34322
-0.002464 0.000418 0.119850 0.464461 -0.417771 0.150405 -0.062500 1 0 0 0 0 0 4 35331
-0.002470 0.000436 0.119839 0.537701 -0.669876 0.299948 -0.062500 1 0 0 0 0 0 4 36322
-0.002472 0.000445 0.119835 0.514521 -0.585363 0.226933 -0.062500 1 0 0 0 0 0 4 37331
-0.002474 0.000449 0.119834 0.496122 -0.521993 0.189060 -0.062500 1 0 0 0 0 0 4 38322
-0.002475 0.000452 0.119833 0.485960 -0.488166 0.174652 -0.062500 1 0 0 0 0 0 4 39331
-0.002475 0.000453 0.119833 0.480676 -0.471019 0.169526 -0.062500 1 0 0 0 0 0 4 40322
-0.002475 0.000453 0.119833 0.477989 -0.462428 0.167739 -0.062500 1 0 0 0 0 0 4 41330
-0.002475 0.000454 0.119833 0.476622 -0.458121 0.167109 -0.062500 1 0 0 0 0 0 4 42322
-0.002475 0.000454 0.119833 0.475930 -0.455971 0.166881 -0.062500 1 0 0 0 0 0 4 43330
-0.002475 0.000454 0.119833 0.475585 -0.454885 0.166814 -0.062500 1 0 0 0 0 0 4 44322
-0.002475 0.000454 0.119833 0.475413 -0.454363 0.166781 -0.062500 1 0 0 0 0 0 4 45330
-0.002475 0.000454 0.119833 0.475318 -0.454092 0.166780 -0.062500 1 0 0 0 0 0 4 46322
-0.002475 0.000454 0.119833 0.475285 -0.453953 0.166779 -0.062500 1 0 0 0 0 0 4 47332
-0.002475 0.000454 0.119833 0.475255 -0.453886 0.166771 -0.062500 1 0 0 0 0 0 4 48329
-0.002475 0.000454 0.119833 0.475242 -0.453847 0.166770 -0.062500 1 0 0 0 0 0 4 49326
-0.002475 0.000454 0.119833 0.475249 -0.453836 0.166776 -0.062500 1 0 0 0 0 0 4 50343
-0.002475 0.000454 0.119833 0.475235 -0.453821 0.166777 -0.062500 1 0 0 0 0 0 4 51332
-0.002475 0.000454 0.119833 0.475246 -0.453823 0.166771 -0.062500 1 0 0 0 0 0 4 52328
-0.002475 0.000454 0.119833 0.475235 -0.453821 0.166776 -0.062500 1 0 0 0 0 0 4 53337
-0.002475 0.000454 0.119833 0.475234 -0.453821 0.166777 -0.062500 1 0 0 0 0 0 4 54330
-0.002475 0.000454 0.119833 0.475234 -0.453821 0.166777 -0.062500 1 0 0 0 0 0 4 55342
-0.002475 0.000454 0.119833 0.475230 -0.453809 0.166770 -0.062500 1 0 0 0 0 0 4 56339
-0.002475 0.000454 0.119833 0.475246 -0.453822 0.166770 -0.062500 1 0 0 0 0 0 4 57337
-0.002475 0.000454 0.119833 0.475235 -0.453821 0.166776 -0.062500 1 0 0 0 0 0 4 58338
-0.002475 0.000454 0.119833 0.475231 -0.453809 0.166770 -0.062500 1 0 0 0 0 0 4 59341
-0.002475 0.000454 0.119833 0.475233 -0.453819 0.166776 -0.062500 1 0 0 0 0 0 4 60338
-0.002475 0.000454 0.119833 0.475234 -0.453821 0.166777 -0.062500 1 0 0 0 0 0 4 61338
-0.002475 0.000454 0.119833 0.475246 -0.453824 0.166771 -0.062500 1 0 0 0 0 0 4 62339
-0.002475 0.000454 0.119833 0.475232 -0.453810 0.166769 -0.062500 1 0 0 0 0 0 4 63339
-0.002475 0.000454 0.119833 0.475234 -0.453820 0.166776 -0.062500 1 0 0 0 0 0 4 64342
-0.002475 0.000454 0.119833 0.475234 -0.453821 0.166777 -0.062500 1 0 0 0 0 0 4 65342
-0.002475 0.000454 0.119833 0.475230 -0.453809 0.166770 -0.062500 1 0 0 0 0 0 4 66345
-0.002475 0.000454 0.119833 0.475245 -0.453822 0.166770 -0.062500 1 0 0 0 0 0 4 67338
-0.002475 0.000454 0.119833 0.475235 -0.453821 0.166776 -0.062500 1 0 0 0 0 0 4 68339
-0.002475 0.000454 0.119833 0.475234 -0.453821 0.166777 -0.062500 1 0 0 0 0 0 4 69340
-0.002475 0.000454 0.119833 0.475230 -0.453809 0.166770 -0.062500 1 0 0 0 0 0 4 70340
-0.002475 0.000454 0.119833 0.475233 -0.453820 0.166776 -0.062500 1 0 0 0 0 0 4 71338
-0.002475 0.000454 0.119833 0.475246 -0.453824 0.166771 -0.062500 1 0 0 0 0 0 4 72338
-0.002475 0.000454 0.119833 0.475235 -0.453822 0.166776 -0.062500 1 0 0 0 0 0 4 73338
-0.002475 0.000454 0.119833 0.475231 -0.453810 0.166770 -0.062500 1 0 0 0 0 0 4 74339
-0.002475 0.000454 0.119833 0.475233 -0.453820 0.166776 -0.062500 1 0 0 0 0 0 4 75337
-0.002475 0.000454 0.119833 0.475233 -0.453821 0.166777 -0.062500 1 0 0 0 0 0 4 76307
-0.002475 0.000454 0.119833 0.475242 -0.453812 0.166764 -0.062500 1 0 0 0 0 0 4 77337
-0.002475 0.000454 0.119833 0.475235 -0.453820 0.166775 -0.062500 1 0 0 0 0 0 4 78407
-0.002475 0.000454 0.119833 0.475234 -0.453821 0.166777 -0.062500 1 0 0 0 0 0 4 79408
-0.002475 0.000454 0.119833 0.475233 -0.453821 0.166777 -0.062500 1 0 0 0 0 0 4 80385
-0.002475 0.000454 0.119833 0.475230 -0.453810 0.166770 -0.062500 1 0 0 0 0 0 4 81403
-0.002475 0.000454 0.119833 0.475245 -0.453823 0.166770 -0.062500 1 0 0 0 0 0 4 82381
-0.002475 0.000454 0.119833 0.475235 -0.453821 0.166776 -0.062500 1 0 0 0 0 0 4 83402
-0.002475 0.000454 0.119833 0.475230 -0.453810 0.166770 -0.062500 1 0 0 0 0 0 4 84380
-0.002475 0.000454 0.119833 0.475233 -0.453820 0.166776 -0.062500 1 0 0 0 0 0 4 85380
-0.002475 0.000454 0.119833 0.475233 -0.453821 0.166777 -0.062500 1 0 0 0 0 0 4 86381
-0.002475 0.000454 0.119833 0.475245 -0.453824 0.166771 -0.062500 1 0 0 0 0 0 4 87380
-0.002475 0.000454 0.119833 0.475231 -0.453810 0.166769 -0.062500 1 0 0 0 0 0 4 88379
-0.002475 0.000454 0.119833 0.475233 -0.453820 0.166776 -0.062500 1 0 0 0 0 0 4 89414
-0.002475 0.000454 0.119833 0.475233 -0.453821 0.166777 -0.062500 1 0 0 0 0 0 4 90409
-0.002475 0.000454 0.119833 0.475230 -0.453810 0.166770 -0.062500 1 0 0 0 0 0 4 91410
-0.002475 0.000454 0.119833 0.475245 -0.453823 0.166770 -0.062500 1 0 0 0 0 0 4 92407
-0.002475 0.000454 0.119833 0.475243 -0.453812 0.166783 -0.062500 1 0 0 0 0 0 4 93417
-0.002475 0.000454 0.119833 0.475235 -0.453820 0.166778 -0.062500 1 0 0 0 0 0 4 94378
-0.002475 0.000454 0.119833 0.475231 -0.453809 0.166770 -0.062500 1 0 0 0 0 0 4 95382
-0.002475 0.000454 0.119833 0.475246 -0.453822 0.166770 -0.062500 1 0 0 0 0 0 4 96379
-0.002475 0.000454 0.119833 0.475235 -0.453821 0.166776 -0.062500 1 0 0 0 0 0 4 97404
-0.002475 0.000454 0.119833 0.475231 -0.453809 0.166770 -0.062500 1 0 0 0 0 0 4 98403
-0.002475 0.000454 0.119833 0.475233 -0.453819 0.166776 -0.062500 1 0 0 0 0 0 4 99413
-0.002475 0.000454 0.119833 0.475234 -0.453821 0.166777 -0.062500 1 0 0 0 0 0 4 100381
-0.002475 0.000454 0.119833 0.475246 -0.453824 0.166771 -0.062500 1 0 0 0 0 0 4 101378
-0.002475 0.000454 0.119833 0.475232 -0.453810 0.166769 -0.062500 1 0 0 0 0 0 4 102378
-0.002475 0.000454 0.119833 0.475234 -0.453820 0.166776 -0.062500 1 0 0 0 0 0 4 103382
-0.002475 0.000454 0.119833 0.475234 -0.453821 0.166777 -0.062500 1 0 0 0 0 0 4 104401
-0.002475 0.000454 0.119833 0.475230 -0.453809 0.166770 -0.062500 1 0 0 0 0 0 4 105388
-0.002475 0.000454 0.119833 0.475245 -0.453822 0.166770 -0.062500 1 0 0 0 0 0 4 106404
-0.002475 0.000454 0.119833 0.475235 -0.453821 0.166776 -0.062500 1 0 0 0 0 0 4 107386
-0.002475 0.000454 0.119833 0.475234 -0.453821 0.166777 -0.062500 1 0 0 0 0 0 4 108402
-0.002475 0.000454 0.119833 0.475230 -0.453809 0.166770 -0.062500 1 0 0 0 0 0 4 109385
-0.002475 0.000454 0.119833 0.475233 -0.453820 0.166776 -0.062500 1 0 0 0 0 0 4 110402
-0.002475 0.000454 0.119833 0.475246 -0.453824 0.166771 -0.062500 1 0 0 0 0 0 4 111388
-0.002475 0.000454 0.119833 0.475235 -0.453822 0.166776 -0.062500 1 0 0 0 0 0 4 112400
-0.002475 0.000454 0.119833 0.475231 -0.453810 0.166770 -0.062500 1 0 0 0 0 0 4 113383
-0.002475 0.000454 0.119833 0.475233 -0.453820 0.166776 -0.062500 1 0 0 0 0 0 4 114386
-0.002475 0.000454 0.119833 0.475233 -0.453821 0.166777 -0.062500 1 0 0 0 0 0 4 115399
-0.002475 0.000454 0.119833 0.475242 -0.453812 0.166764 -0.062500 1 0 0 0 0 0 4 116383
-0.002475 0.000454 0.119833 0.475235 -0.453820 0.166775 -0.062500 1 0 0 0 0 0 4 117399
-0.002475 0.000454 0.119833 0.475234 -0.453821 0.166777 -0.062500 1 0 0 0 0 0 4 118320
-0.002475 0.000454 0.119833 0.475234 -0.453821 0.166777 -0.062500 1 0 0 0 0 0 4 119328
-0.002475 0.000454 0.119833 0.475230 -0.453810 0.166770 -0.062500 1 0 0 0 0 0 4 120319
-0.002475 0.000454 0.119833 0.475245 -0.453823 0.166770 -0.062500 1 0 0 0 0 0 4 121328
-0.002475 0.000454 0.119833 0.475235 -0.453821 0.166776 -0.062500 1 0 0 0 0 0 4 122319
-0.002475 0.000454 0.119833 0.475230 -0.453810 0.166770 -0.062500 1 0 0 0 0 0 4 123328
-0.002475 0.000454 0.119833 0.475233 -0.453820 0.166776 -0.062500 1 0 0 0 0 0 4 124319
-0.002475 0.000454 0.119833 0.475233 -0.453821 0.166777 -0.062500 1 0 0 0 0 0 4 125328
-0.002475 0.000454 0.119833 0.475245 -0.453824 0.166771 -0.062500 1 0 0 0 0 0 4 126319
-0.002475 0.000454 0.119833 0.475232 -0.453810 0.166769 -0.062500 1 0 0 0 0 0 4 127327
-0.002475 0.000454 0.119833 0.475233 -0.453820 0.166776 -0.062500 1 0 0 0 0 0 4 128318
-0.002475 0.000454 0.119833 0.475233 -0.453821 0.166777 -0.062500 1 0 0 0 0 0 4 129327
-0.002475 0.000454 0.119833 0.475230 -0.453810 0.166770 -0.062500 1 0 0 0 0 0 4 130319
-0.002475 0.000454 0.119833 0.475245 -0.453823 0.166770 -0.062500 1 0 0 0 0 0 4 131319
-0.002475 0.000454 0.119833 0.475243 -0.453812 0.166783 -0.062500 1 0 0 0 0 0 4 132336
-0.002475 0.000454 0.119833 0.475235 -0.453820 0.166778 -0.062500 1 0 0 0 0 0 4 133332
-0.002480 0.000472 0.119823 0.548411 -0.705775 0.316445 -0.062500 1 0 0 0 0 0 4 134336
-0.002483 0.000481 0.119819 0.525269 -0.621343 0.243355 -0.062500 1 0 0 0 0 0 4 135329
-0.002485 0.000485 0.119818 0.506880 -0.557998 0.205459 -0.062500 1 0 0 0 0 0 4 136342
-0.002485 0.000488 0.119817 0.496731 -0.524179 0.191040 -0.062500 1 0 0 0 0 0 4 137325
-0.002486 0.000489 0.119817 0.491446 -0.507058 0.185906 -0.062500 1 0 0 0 0 0 4 138341
-0.002499 0.000476 0.119806 0.666611 -0.307037 0.334471 -0.062500 1 0 0 0 0 0 4 139338
-0.002505 0.000469 0.119802 0.606953 -0.367235 0.260423 -0.062500 1 0 0 0 0 0 4 140337
-0.002508 0.000466 0.119801 0.561567 -0.413210 0.222124 -0.062500 1 0 0 0 0 0 4 141334
-0.002510 0.000464 0.119801 0.537031 -0.437727 0.207567 -0.062500 1 0 0 0 0 0 4 142337
-0.002511 0.000463 0.119800 0.524468 -0.450142 0.202386 -0.062500 1 0 0 0 0 0 4 143306
-0.002511 0.000463 0.119800 0.518117 -0.456341 0.200578 -0.062500 1 0 0 0 0 0 4 144336
-0.002512 0.000463 0.119800 0.514932 -0.459449 0.199952 -0.062500 1 0 0 0 0 0 4 145334
-0.002512 0.000463 0.119800 0.513329 -0.461014 0.199725 -0.062500 1 0 0 0 0 0 4 146343
-0.002512 0.000463 0.119800 0.512532 -0.461783 0.199641 -0.062500 1 0 0 0 0 0 4 147340
-0.002512 0.000463 0.119800 0.512134 -0.462165 0.199631 -0.062500 1 0 0 0 0 0 4 148340
-0.002512 0.000463 0.119800 0.511927 -0.462366 0.199612 -0.062500 1 0 0 0 0 0 4 149337
-0.002512 0.000463 0.119800 0.511829 -0.462452 0.199615 -0.062500 1 0 0 0 0 0 4 150337
-0.002512 0.000463 0.119800 0.511771 -0.462496 0.199607 -0.062500 1 0 0 0 0 0 4 151334
-0.002512 0.000463 0.119800 0.511742 -0.462524 0.199606 -0.062500 1 0 0 0 0 0 4 152335
-0.002512 0.000463 0.119800 0.511723 -0.462543 0.199611 -0.062500 1 0 0 0 0 0 4 153336
-0.002512 0.000463 0.119800 0.511721 -0.462545 0.199612 -0.062500 1 0 0 0 0 0 4 154337
-0.002512 0.000463 0.119800 0.511733 -0.462547 0.199606 -0.062500 1 0 0 0 0 0 4 155335
-0.002512 0.000463 0.119800 0.511726 -0.462556 0.199619 -0.062500 1 0 0 0 0 0 4 156335
-0.002512 0.000463 0.119800 0.511722 -0.462545 0.199613 -0.062500 1 0 0 0 0 0 4 157333
-0.002512 0.000463 0.119800 0.511713 -0.462553 0.199606 -0.062500 1 0 0 0 0 0 4 158335
-0.002512 0.000463 0.119800 0.511733 -0.462548 0.199605 -0.062500 1 0 0 0 0 0 4 159335
-0.002512 0.000463 0.119800 0.511726 -0.462556 0.199619 -0.062500 1 0 0 0 0 0 4 160335
-0.002512 0.000463 0.119800 0.511714 -0.462554 0.199606 -0.062500 1 0 0 0 0 0 4 161335
-0.002512 0.000463 0.119800 0.511721 -0.462545 0.199612 -0.062500 1 0 0 0 0 0 4 162335
-0.002512 0.000463 0.119800 0.511717 -0.462564 0.199613 -0.062500 1 0 0 0 0 0 4 163334
-0.002512 0.000463 0.119800 0.511733 -0.462549 0.199606 -0.062500 1 0 0 0 0 0 4 164336
-0.002512 0.000463 0.119800 0.511723 -0.462544 0.199612 -0.062500 1 0 0 0 0 0 4 165337
-0.002512 0.000463 0.119800 0.511717 -0.462564 0.199613 -0.062500 1 0 0 0 0 0 4 166337
-0.002512 0.000463 0.119800 0.511721 -0.462546 0.199613 -0.062500 1 0 0 0 0 0 4 167335
-0.002512 0.000463 0.119800 0.511713 -0.462553 0.199606 -0.062500 1 0 0 0 0 0 4 168335
-0.002512 0.000463 0.119800 0.511733 -0.462548 0.199605 -0.062500 1 0 0 0 0 0 4 169335
-0.002512 0.000463 0.119800 0.511726 -0.462556 0.199619 -0.062500 1 0 0 0 0 0 4 170334
-0.002512 0.000463 0.119800 0.511714 -0.462554 0.199606 -0.062500 1 0 0 0 0 0 4 171333
-0.002512 0.000463 0.119800 0.511721 -0.462545 0.199612 -0.062500 1 0 0 0 0 0 4 172329
-0.002512 0.000463 0.119800 0.511716 -0.462564 0.199613 -0.062500 1 0 0 0 0 0 4 173323
-0.002512 0.000463 0.119800 0.511733 -0.462549 0.199606 -0.062500 1 0 0 0 0 0 4 174331
-0.002512 0.000463 0.119800 0.511723 -0.462545 0.199612 -0.062500 1 0 0 0 0 0 4 175335
-0.002512 0.000463 0.119800 0.511717 -0.462564 0.199613 -0.062500 1 0 0 0 0 0 4 176335
-0.002512 0.000463 0.119800 0.511721 -0.462546 0.199613 -0.062500 1 0 0 0 0 0 4 177334
-0.002512 0.000463 0.119800 0.511726 -0.462556 0.199599 -0.062500 1 0 0 0 0 0 4 178334
-0.002512 0.000463 0.119800 0.511722 -0.462545 0.199611 -0.062500 1 0 0 0 0 0 4 179305
-0.002512 0.000463 0.119800 0.511725 -0.462556 0.199619 -0.062500 1 0 0 0 0 0 4 180334
-0.002512 0.000463 0.119800 0.511714 -0.462554 0.199607 -0.062500 1 0 0 0 0 0 4 181334
-0.002512 0.000463 0.119800 0.511721 -0.462545 0.199612 -0.062500 1 0 0 0 0 0 4 182335
-0.002512 0.000463 0.119800 0.511716 -0.462564 0.199613 -0.062500 1 0 0 0 0 0 4 183333
-0.002512 0.000463 0.119800 0.511733 -0.462549 0.199606 -0.062500 1 0 0 0 0 0 4 184315
-0.002512 0.000463 0.119800 0.511723 -0.462545 0.199612 -0.062500 1 0 0 0 0 0 4 185327
-0.002512 0.000463 0.119800 0.511714 -0.462553 0.199606 -0.062500 1 0 0 0 0 0 4 186320
-0.002512 0.000463 0.119800 0.511724 -0.462556 0.199619 -0.062500 1 0 0 0 0 0 4 187326
-0.002512 0.000463 0.119800 0.511726 -0.462557 0.199600 -0.062500 1 0 0 0 0 0 4 188317
-0.002512 0.000463 0.119800 0.511722 -0.462545 0.199611 -0.062500 1 0 0 0 0 0 4 189326
-0.002512 0.000463 0.119800 0.511725 -0.462556 0.199619 -0.062500 1 0 0 0 0 0 4 190318
-0.002512 0.000463 0.119800 0.511714 -0.462554 0.199607 -0.062500 1 0 0 0 0 0 4 191326
-0.002512 0.000463 0.119800 0.511721 -0.462545 0.199612 -0.062500 1 0 0 0 0 0 4 192317
-0.002512 0.000463 0.119800 0.511725 -0.462556 0.199599 -0.062500 1 0 0 0 0 0 4 193326
-0.002512 0.000463 0.119800 0.511725 -0.462557 0.199618 -0.062500 1 0 0 0 0 0 4 194318
-0.002512 0.000463 0.119800 0.511722 -0.462545 0.199613 -0.062500 1 0 0 0 0 0 4 195326
-0.002512 0.000463 0.119800 0.511714 -0.462553 0.199606 -0.062500 1 0 0 0 0 0 4 196317
-0.002512 0.000463 0.119800 0.511724 -0.462556 0.199619 -0.062500 1 0 0 0 0 0 4 197326
-0.002517 0.000481 0.119790 0.584836 -0.714411 0.349338 -0.062500 1 0 0 0 0 0 4 198326
-0.002520 0.000490 0.119786 0.561734 -0.630000 0.276226 -0.062500 1 0 0 0 0 0 4 199317
-0.002521 0.000494 0.119785 0.543368 -0.566693 0.238299 -0.062500 1 0 0 0 0 0 4 200326
-0.002522 0.000496 0.119784 0.533207 -0.532895 0.223889 -0.062500 1 0 0 0 0 0 4 201317
-0.002522 0.000497 0.119784 0.527927 -0.515762 0.218753 -0.062500 1 0 0 0 0 0 4 202328
-0.002522 0.000498 0.119784 0.525239 -0.507166 0.216951 -0.062500 1 0 0 0 0 0 4 203327
-0.002522 0.000498 0.119784 0.523864 -0.502870 0.216329 -0.062500 1 0 0 0 0 0 4 204335
-0.002522 0.000498 0.119784 0.523183 -0.500725 0.216115 -0.062500 1 0 0 0 0 0 4 205332
-0.002522 0.000498 0.119784 0.522827 -0.499638 0.216034 -0.062500 1 0 0 0 0 0 4 206318
-0.002522 0.000499 0.119784 0.522651 -0.499105 0.216013 -0.062500 1 0 0 0 0 0 4 207336
-0.002522 0.000499 0.119784 0.522579 -0.498838 0.216001 -0.062500 1 0 0 0 0 0 4 208326
-0.002522 0.000499 0.119784 0.522529 -0.498706 0.215998 -0.062500 1 0 0 0 0 0 4 209338
-0.002522 0.000499 0.119784 0.522505 -0.498630 0.215996 -0.062500 1 0 0 0 0 0 4 210338
-0.002522 0.000499 0.119784 0.522496 -0.498602 0.216003 -0.062500 1 0 0 0 0 0 4 211332
-0.002522 0.000499 0.119784 0.522493 -0.498590 0.215997 -0.062500 1 0 0 0 0 0 4 212334
-0.002522 0.000499 0.119784 0.522477 -0.498575 0.215995 -0.062500 1 0 0 0 0 0 4 213333
-0.002522 0.000499 0.119784 0.522483 -0.498565 0.216002 -0.062500 1 0 0 0 0 0 4 214335
-0.002522 0.000499 0.119784 0.522476 -0.498573 0.215996 -0.062500 1 0 0 0 0 0 4 215332
-0.002522 0.000499 0.119784 0.522483 -0.498565 0.216002 -0.062500 1 0 0 0 0 0 4 216332
-0.002522 0.000499 0.119784 0.522488 -0.498576 0.215990 -0.062500 1 0 0 0 0 0 4 217340
-0.002522 0.000499 0.119784 0.522484 -0.498566 0.216002 -0.062500 1 0 0 0 0 0 4 218339
-0.002522 0.000499 0.119784 0.522484 -0.498564 0.216003 -0.062500 1 0 0 0 0 0 4 219335
-0.002522 0.000499 0.119784 0.522476 -0.498573 0.215997 -0.062500 1 0 0 0 0 0 4 220336
-0.002522 0.000499 0.119784 0.522483 -0.498565 0.216003 -0.062500 1 0 0 0 0 0 4 221331
-0.002522 0.000499 0.119784 0.522484 -0.498565 0.215983 -0.062500 1 0 0 0 0 0 4 222335
-0.002522 0.000499 0.119784 0.522484 -0.498564 0.216001 -0.062500 1 0 0 0 0 0 4 223331
-0.002522 0.000499 0.119784 0.522484 -0.498564 0.216003 -0.062500 1 0 0 0 0 0 4 224332
-0.002522 0.000499 0.119784 0.522476 -0.498573 0.215996 -0.062500 1 0 0 0 0 0 4 225331
-0.002522 0.000499 0.119784 0.522483 -0.498565 0.216003 -0.062500 1 0 0 0 0 0 4 226334
-0.002522 0.000499 0.119784 0.522488 -0.498576 0.215990 -0.062500 1 0 0 0 0 0 4 227331
-0.002522 0.000499 0.119784 0.522484 -0.498566 0.216002 -0.062500 1 0 0 0 0 0 4 228332
-0.002522 0.000499 0.119784 0.522481 -0.498553 0.215996 -0.062500 1 0 0 0 0 0 4 229332
-0.002522 0.000499 0.119784 0.522475 -0.498571 0.215996 -0.062500 1 0 0 0 0 0 4 230334
-0.002522 0.000499 0.119784 0.522483 -0.498565 0.216002 -0.062500 1 0 0 0 0 0 4 231328
-0.002522 0.000499 0.119784 0.522496 -0.498567 0.215997 -0.062500 1 0 0 0 0 0 4 232332
-0.002522 0.000499 0.119784 0.522477 -0.498573 0.215996 -0.062500 1 0 0 0 0 0 4 233332
-0.002522 0.000499 0.119784 0.522483 -0.498565 0.216002 -0.062500 1 0 0 0 0 0 4 234333
-0.002522 0.000499 0.119784 0.522476 -0.498573 0.215996 -0.062500 1 0 0 0 0 0 4 235331
-0.002522 0.000499 0.119784 0.522495 -0.498568 0.215996 -0.062500 1 0 0 0 0 0 4 236331
-0.002522 0.000499 0.119784 0.522482 -0.498553 0.215996 -0.062500 1 0 0 0 0 0 4 237331
-0.002522 0.000499 0.119784 0.522476 -0.498571 0.215995 -0.062500 1 0 0 0 0 0 4 238333
-0.002522 0.000499 0.119784 0.522483 -0.498565 0.216002 -0.062500 1 0 0 0 0 0 4 239333
-0.002522 0.000499 0.119784 0.522476 -0.498573 0.215996 -0.062500 1 0 0 0 0 0 4 240331
-0.002522 0.000499 0.119784 0.522483 -0.498565 0.216003 -0.062500 1 0 0 0 0 0 4 241332
-0.002522 0.000499 0.119784 0.522496 -0.498567 0.215997 -0.062500 1 0 0 0 0 0 4 242303
-0.002522 0.000499 0.119784 0.522477 -0.498573 0.215996 -0.062500 1 0 0 0 0 0 4 243321
-0.002522 0.000499 0.119784 0.522483 -0.498565 0.216003 -0.062500 1 0 0 0 0 0 4 244328
-0.002522 0.000499 0.119784 0.522472 -0.498562 0.215990 -0.062500 1 0 0 0 0 0 4 245332
-0.002522 0.000499 0.119784 0.522482 -0.498564 0.216002 -0.062500 1 0 0 0 0 0 4 246334
-0.002522 0.000499 0.119784 0.522496 -0.498567 0.215997 -0.062500 1 0 0 0 0 0 4 247334
-0.002522 0.000499 0.119784 0.522477 -0.498573 0.215996 -0.062500 1 0 0 0 0 0 4 248330
-0.002522 0.000499 0.119784 0.522483 -0.498565 0.216002 -0.062500 1 0 0 0 0 0 4 249333
-0.002522 0.000499 0.119784 0.522476 -0.498573 0.215996 -0.062500 1 0 0 0 0 0 4 250333
-0.002522 0.000499 0.119784 0.522495 -0.498568 0.215996 -0.062500 1 0 0 0 0 0 4 251332
-0.002522 0.000499 0.119784 0.522485 -0.498565 0.216003 -0.062500 1 0 0 0 0 0 4 252330
-0.002522 0.000499 0.119784 0.522473 -0.498562 0.215989 -0.062500 1 0 0 0 0 0 4 253333
-0.002522 0.000499 0.119784 0.522483 -0.498564 0.216002 -0.062500 1 0 0 0 0 0 4 254334
-0.002522 0.000499 0.119784 0.522475 -0.498573 0.215996 -0.062500 1 0 0 0 0 0 4 255312
-0.002522 0.000499 0.119784 0.522495 -0.498568 0.215996 -0.062500 1 0 0 0 0 0 4 256324
-0.002522 0.000499 0.119784 0.522485 -0.498565 0.216002 -0.062500 1 0 0 0 0 0 4 257316
-0.002522 0.000499 0.119784 0.522476 -0.498573 0.215996 -0.062500 1 0 0 0 0 0 4 258323
-0.002522 0.000499 0.119784 0.522483 -0.498565 0.216003 -0.062500 1 0 0 0 0 0 4 259314
-0.002522 0.000499 0.119784 0.522472 -0.498562 0.215990 -0.062500 1 0 0 0 0 0 4 260324
-0.002522 0.000499 0.119784 0.522495 -0.498567 0.215995 -0.062500 1 0 0 0 0 0 4 261315
-0.002528 0.000517 0.119773 0.595548 -0.750281 0.365866 -0.062500 1 0 0 0 0 0 4 262324
-0.002530 0.000526 0.119770 0.572461 -0.665947 0.292674 -0.062500 1 0 0 0 0 0 4 263315
-0.002532 0.000530 0.119768 0.554115 -0.602668 0.254717 -0.062500 1 0 0 0 0 0 4 264323
-0.002533 0.000532 0.119768 0.543959 -0.568886 0.240290 -0.062500 1 0 0 0 0 0 4 265324
-0.002533 0.000533 0.119768 0.538691 -0.551751 0.235151 -0.062500 1 0 0 0 0 0 4 266314
-0.002533 0.000534 0.119768 0.535996 -0.543166 0.233357 -0.062500 1 0 0 0 0 0 4 267323
-0.002533 0.000534 0.119768 0.534621 -0.538872 0.232735 -0.062500 1 0 0 0 0 0 4 268314
-0.002514 0.000530 0.119758 0.269013 -0.473957 0.369486 -0.062500 1 0 0 0 0 0 4 269322
-0.002505 0.000528 0.119754 0.358987 -0.494175 0.302516 -0.062500 1 0 0 0 0 0 4 270314
-0.002500 0.000527 0.119753 0.425435 -0.509426 0.267808 -0.062500 1 0 0 0 0 0 4 271323
-0.002498 0.000526 0.119753 0.460525 -0.517506 0.254611 -0.062500 1 0 0 0 0 0 4 272314
-0.002497 0.000526 0.119753 0.478160 -0.521592 0.249900 -0.062500 1 0 0 0 0 0 4 273324
-0.002496 0.000526 0.119753 0.486943 -0.523620 0.248265 -0.062500 1 0 0 0 0 0 4 274329
-0.002496 0.000526 0.119753 0.491324 -0.524625 0.247692 -0.062500 1 0 0 0 0 0 4 275327
-0.002496 0.000526 0.119753 0.493524 -0.525145 0.247492 -0.062500 1 0 0 0 0 0 4 276314
-0.002496 0.000526 0.119753 0.494602 -0.525391 0.247421 -0.062500 1 0 0 0 0 0 4 277330
-0.002496 0.000526 0.119753 0.495150 -0.525532 0.247405 -0.062500 1 0 0 0 0 0 4 278324
-0.002496 0.000526 0.119753 0.495414 -0.525585 0.247392 -0.062500 1 0 0 0 0 0 4 279316
-0.002496 0.000526 0.119753 0.495566 -0.525610 0.247388 -0.062500 1 0 0 0 0 0 4 280325
-0.002496 0.000526 0.119753 0.495626 -0.525633 0.247390 -0.062500 1 0 0 0 0 0 4 281325
-0.002496 0.000526 0.119753 0.495665 -0.525643 0.247391 -0.062500 1 0 0 0 0 0 4 282320
-0.002496 0.000526 0.119753 0.495679 -0.525647 0.247385 -0.062500 1 0 0 0 0 0 4 283320
-0.002496 0.000526 0.119753 0.495680 -0.525647 0.247385 -0.062500 1 0 0 0 0 0 4 284320
-0.002496 0.000526 0.119753 0.495687 -0.525638 0.247391 -0.062500 1 0 0 0 0 0 4 285320
-0.002496 0.000526 0.119753 0.495695 -0.525660 0.247386 -0.062500 1 0 0 0 0 0 4 286404
-0.002496 0.000526 0.119753 0.495689 -0.525640 0.247391 -0.062500 1 0 0 0 0 0 4 287403
-0.002496 0.000526 0.119753 0.495695 -0.525661 0.247386 -0.062500 1 0 0 0 0 0 4 288419
-0.002496 0.000526 0.119753 0.495701 -0.525643 0.247385 -0.062500 1 0 0 0 0 0 4 289404
-0.002496 0.000526 0.119753 0.495693 -0.525649 0.247398 -0.062500 1 0 0 0 0 0 4 290414
-0.002496 0.000526 0.119753 0.495692 -0.525650 0.247380 -0.062500 1 0 0 0 0 0 4 291383
-0.002496 0.000526 0.119753 0.495704 -0.525653 0.247391 -0.062500 1 0 0 0 0 0 4 292382
-0.002496 0.000526 0.119753 0.495682 -0.525648 0.247385 -0.062500 1 0 0 0 0 0 4 293375
-0.002496 0.000526 0.119753 0.495699 -0.525641 0.247385 -0.062500 1 0 0 0 0 0 4 294374
-0.002496 0.000526 0.119753 0.495692 -0.525649 0.247398 -0.062500 1 0 0 0 0 0 4 295377
-0.002496 0.000526 0.119753 0.495692 -0.525650 0.247380 -0.062500 1 0 0 0 0 0 4 296373
-0.002496 0.000526 0.119753 0.495704 -0.525653 0.247391 -0.062500 1 0 0 0 0 0 4 297373
-0.002496 0.000526 0.119753 0.495681 -0.525648 0.247385 -0.062500 1 0 0 0 0 0 4 298403
-0.002496 0.000526 0.119753 0.495702 -0.525653 0.247392 -0.062500 1 0 0 0 0 0 4 299408
-0.002496 0.000526 0.119753 0.495693 -0.525651 0.247379 -0.062500 1 0 0 0 0 0 4 300376
-0.002496 0.000526 0.119753 0.495692 -0.525651 0.247397 -0.062500 1 0 0 0 0 0 4 301373
-0.002496 0.000526 0.119753 0.495700 -0.525642 0.247386 -0.062500 1 0 0 0 0 0 4 302373
-0.002501 0.000544 0.119742 0.568747 -0.777246 0.397315 -0.062500 1 0 0 0 0 0 4 303374
-0.002504 0.000553 0.119738 0.545654 -0.692955 0.324091 -0.062500 1 0 0 0 0 0 4 304405
-0.002505 0.000557 0.119737 0.527310 -0.629710 0.286116 -0.062500 1 0 0 0 0 0 4 305397
-0.002506 0.000559 0.119736 0.517167 -0.595934 0.271686 -0.062500 1 0 0 0 0 0 4 306406
-0.002506 0.000561 0.119736 0.511884 -0.578823 0.266549 -0.062500 1 0 0 0 0 0 4 307375
-0.002506 0.000561 0.119736 0.509185 -0.570232 0.264747 -0.062500 1 0 0 0 0 0 4 308373
-0.002506 0.000561 0.119736 0.507830 -0.565933 0.264124 -0.062500 1 0 0 0 0 0 4 309372
-0.002506 0.000561 0.119736 0.507140 -0.563786 0.263914 -0.062500 1 0 0 0 0 0 4 310373
-0.002506 0.000562 0.119736 0.506799 -0.562714 0.263834 -0.062500 1 0 0 0 0 0 4 311374
-0.002506 0.000562 0.119736 0.506621 -0.562171 0.263806 -0.062500 1 0 0 0 0 0 4 312372
-0.002506 0.000562 0.119736 0.506537 -0.561901 0.263799 -0.062500 1 0 0 0 0 0 4 313373
-0.002506 0.000562 0.119736 0.506486 -0.561768 0.263796 -0.062500 1 0 0 0 0 0 4 314369
-0.002506 0.000562 0.119736 0.506461 -0.561692 0.263795 -0.062500 1 0 0 0 0 0 4 315406
-0.002506 0.000562 0.119736 0.506464 -0.561667 0.263795 -0.062500 1 0 0 0 0 0 4 316409
-0.002506 0.000562 0.119736 0.506450 -0.561652 0.263794 -0.062500 1 0 0 0 0 0 4 317403
-0.002506 0.000562 0.119736 0.506445 -0.561640 0.263787 -0.062500 1 0 0 0 0 0 4 318408
-0.002506 0.000562 0.119736 0.506457 -0.561642 0.263800 -0.062500 1 0 0 0 0 0 4 319372
-0.002506 0.000562 0.119736 0.506434 -0.561637 0.263794 -0.062500 1 0 0 0 0 0 4 320374
-0.002506 0.000562 0.119736 0.506452 -0.561630 0.263794 -0.062500 1 0 0 0 0 0 4 321403
-0.002506 0.000562 0.119736 0.506446 -0.561639 0.263787 -0.062500 1 0 0 0 0 0 4 322398
-0.002506 0.000562 0.119736 0.506441 -0.561628 0.263800 -0.062500 1 0 0 0 0 0 4 323399
-0.002506 0.000562 0.119736 0.506453 -0.561629 0.263795 -0.062500 1 0 0 0 0 0 4 324374
-0.002506 0.000562 0.119736 0.506434 -0.561635 0.263794 -0.062500 1 0 0 0 0 0 4 325369
-0.002506 0.000562 0.119736 0.506452 -0.561630 0.263794 -0.062500 1 0 0 0 0 0 4 326371
-0.002506 0.000562 0.119736 0.506446 -0.561638 0.263787 -0.062500 1 0 0 0 0 0 4 327394
-0.002506 0.000562 0.119736 0.506441 -0.561628 0.263800 -0.062500 1 0 0 0 0 0 4 328367
-0.002506 0.000562 0.119736 0.506453 -0.561629 0.263795 -0.062500 1 0 0 0 0 0 4 329381
-0.002506 0.000562 0.119736 0.506446 -0.561638 0.263787 -0.062500 1 0 0 0 0 0 4 330397
-0.002506 0.000562 0.119736 0.506441 -0.561628 0.263800 -0.062500 1 0 0 0 0 0 4 331381
-0.002506 0.000562 0.119736 0.506445 -0.561638 0.263788 -0.062500 1 0 0 0 0 0 4 332379
-0.002506 0.000562 0.119736 0.506441 -0.561628 0.263800 -0.062500 1 0 0 0 0 0 4 333396
-0.002506 0.000562 0.119736 0.506452 -0.561629 0.263795 -0.062500 1 0 0 0 0 0 4 334399
-0.002506 0.000562 0.119736 0.506446 -0.561638 0.263787 -0.062500 1 0 0 0 0 0 4 335396
-0.002506 0.000562 0.119736 0.506441 -0.561627 0.263800 -0.062500 1 0 0 0 0 0 4 336378
-0.002506 0.000562 0.119736 0.506444 -0.561638 0.263788 -0.062500 1 0 0 0 0 0 4 337394
-0.002506 0.000562 0.119736 0.506441 -0.561627 0.263800 -0.062500 1 0 0 0 0 0 4 338380
-0.002506 0.000562 0.119736 0.506452 -0.561629 0.263795 -0.062500 1 0 0 0 0 0 4 339395
-0.002506 0.000562 0.119736 0.506446 -0.561638 0.263787 -0.062500 1 0 0 0 0 0 4 340378
-0.002506 0.000562 0.119736 0.506441 -0.561627 0.263800 -0.062500 1 0 0 0 0 0 4 341394
-0.002506 0.000562 0.119736 0.506453 -0.561629 0.263795 -0.062500 1 0 0 0 0 0 4 342380
-0.002506 0.000562 0.119736 0.506446 -0.561638 0.263787 -0.062500 1 0 0 0 0 0 4 343397
-0.002506 0.000562 0.119736 0.506441 -0.561627 0.263800 -0.062500 1 0 0 0 0 0 4 344377
-0.002506 0.000562 0.119736 0.506444 -0.561638 0.263788 -0.062500 1 0 0 0 0 0 4 345394
-0.002506 0.000562 0.119736 0.506453 -0.561630 0.263793 -0.062500 1 0 0 0 0 0 4 346314
-0.002506 0.000562 0.119736 0.506442 -0.561626 0.263800 -0.062500 1 0 0 0 0 0 4 347321
-0.002506 0.000562 0.119736 0.506445 -0.561637 0.263788 -0.062500 1 0 0 0 0 0 4 348321
-0.002506 0.000562 0.119736 0.506441 -0.561627 0.263800 -0.062500 1 0 0 0 0 0 4 349312
-0.002506 0.000562 0.119736 0.506444 -0.561637 0.263788 -0.062500 1 0 0 0 0 0 4 350321
-0.002506 0.000562 0.119736 0.506453 -0.561630 0.263793 -0.062500 1 0 0 0 0 0 4 351313
-0.002506 0.000562 0.119736 0.506442 -0.561626 0.263800 -0.062500 1 0 0 0 0 0 4 352321
-0.002506 0.000562 0.119736 0.506445 -0.561637 0.263788 -0.062500 1 0 0 0 0 0 4 353313
-0.002506 0.000562 0.119736 0.506453 -0.561630 0.263793 -0.062500 1 0 0 0 0 0 4 354321
-0.002506 0.000562 0.119736 0.506434 -0.561635 0.263793 -0.062500 1 0 0 0 0 0 4 355312
-0.002506 0.000562 0.119736 0.506452 -0.561630 0.263794 -0.062500 1 0 0 0 0 0 4 356321
-0.002506 0.000562 0.119736 0.506442 -0.561626 0.263800 -0.062500 1 0 0 0 0 0 4 357312
-0.002506 0.000562 0.119736 0.506444 -0.561637 0.263788 -0.062500 1 0 0 0 0 0 4 358322
-0.002506 0.000562 0.119736 0.506456 -0.561641 0.263800 -0.062500 1 0 0 0 0 0 4 359327
-0.002506 0.000562 0.119736 0.506434 -0.561637 0.263794 -0.062500 1 0 0 0 0 0 4 360320
-0.002506 0.000562 0.119736 0.506452 -0.561630 0.263794 -0.062500 1 0 0 0 0 0 4 361320
-0.002506 0.000562 0.119736 0.506454 -0.561630 0.263794 -0.062500 1 0 0 0 0 0 4 362320
-0.002512 0.000580 0.119725 0.579437 -0.813083 0.413849 -0.062500 1 0 0 0 0 0 4 363332
-0.002514 0.000589 0.119722 0.556382 -0.728873 0.340550 -0.062500 1 0 0 0 0 0 4 364326
-0.002516 0.000593 0.119720 0.538051 -0.665666 0.302559 -0.062500 1 0 0 0 0 0 4 365334
-0.002516 0.000595 0.119720 0.527910 -0.631896 0.288105 -0.062500 1 0 0 0 0 0 4 366331
-0.002517 0.000596 0.119720 0.522638 -0.614782 0.282965 -0.062500 1 0 0 0 0 0 4 367330
-0.002517 0.000597 0.119720 0.519933 -0.606202 0.281173 -0.062500 1 0 0 0 0 0 4 368329
-0.002517 0.000597 0.119720 0.518578 -0.601906 0.280549 -0.062500 1 0 0 0 0 0 4 369299
-0.002517 0.000597 0.119720 0.517884 -0.599748 0.280331 -0.062500 1 0 0 0 0 0 4 370300
-0.002517 0.000598 0.119720 0.517543 -0.598675 0.280250 -0.062500 1 0 0 0 0 0 4 371326
-0.002517 0.000598 0.119720 0.517368 -0.598143 0.280228 -0.062500 1 0 0 0 0 0 4 372297
-0.002517 0.000598 0.119720 0.517285 -0.597874 0.280222 -0.062500 1 0 0 0 0 0 4 373330
-0.002517 0.000598 0.119720 0.517230 -0.597730 0.280212 -0.062500 1 0 0 0 0 0 4 374328
-0.002517 0.000598 0.119720 0.517221 -0.597667 0.280211 -0.062500 1 0 0 0 0 0 4 375335
-0.002517 0.000598 0.119720 0.517190 -0.597635 0.280209 -0.062500 1 0 0 0 0 0 4 376301
-0.002517 0.000598 0.119720 0.517195 -0.597625 0.280216 -0.062500 1 0 0 0 0 0 4 377297
-0.002517 0.000598 0.119720 0.517201 -0.597605 0.280216 -0.062500 1 0 0 0 0 0 4 378328
-0.002517 0.000598 0.119720 0.517202 -0.597603 0.280217 -0.062500 1 0 0 0 0 0 4 379324
-0.002517 0.000598 0.119720 0.517194 -0.597612 0.280210 -0.062500 1 0 0 0 0 0 4 380325
-0.002517 0.000598 0.119720 0.517186 -0.597590 0.280215 -0.062500 1 0 0 0 0 0 4 381327
-0.002517 0.000598 0.119720 0.517192 -0.597611 0.280210 -0.062500 1 0 0 0 0 0 4 382330
-0.002517 0.000598 0.119720 0.517189 -0.597602 0.280222 -0.062500 1 0 0 0 0 0 4 383327
-0.002517 0.000598 0.119720 0.517189 -0.597601 0.280204 -0.062500 1 0 0 0 0 0 4 384297
-0.002517 0.000598 0.119720 0.517201 -0.597603 0.280215 -0.062500 1 0 0 0 0 0 4 385328
-0.002517 0.000598 0.119720 0.517187 -0.597589 0.280216 -0.062500 1 0 0 0 0 0 4 386328
-0.002517 0.000598 0.119720 0.517192 -0.597611 0.280210 -0.062500 1 0 0 0 0 0 4 387325
-0.002517 0.000598 0.119720 0.517189 -0.597601 0.280222 -0.062500 1 0 0 0 0 0 4 388328
-0.002517 0.000598 0.119720 0.517189 -0.597601 0.280204 -0.062500 1 0 0 0 0 0 4 389329
-0.002517 0.000598 0.119720 0.517200 -0.597603 0.280215 -0.062500 1 0 0 0 0 0 4 390329
-0.002517 0.000598 0.119720 0.517186 -0.597589 0.280216 -0.062500 1 0 0 0 0 0 4 391326
-0.002517 0.000598 0.119720 0.517192 -0.597611 0.280210 -0.062500 1 0 0 0 0 0 4 392325
-0.002517 0.000598 0.119720 0.517201 -0.597604 0.280216 -0.062500 1 0 0 0 0 0 4 393327
-0.002517 0.000598 0.119720 0.517178 -0.597598 0.280209 -0.062500 1 0 0 0 0 0 4 394328
-0.002517 0.000598 0.119720 0.517199 -0.597603 0.280216 -0.062500 1 0 0 0 0 0 4 395326
-0.002517 0.000598 0.119720 0.517199 -0.597592 0.280210 -0.062500 1 0 0 0 0 0 4 396327
-0.002517 0.000598 0.119720 0.517182 -0.597608 0.280215 -0.062500 1 0 0 0 0 0 4 397327
-0.002517 0.000598 0.119720 0.517200 -0.597604 0.280217 -0.062500 1 0 0 0 0 0 4 398328
-0.002517 0.000598 0.119720 0.517178 -0.597598 0.280209 -0.062500 1 0 0 0 0 0 4 399315
-0.002517 0.000598 0.119720 0.517199 -0.597603 0.280216 -0.062500 1 0 0 0 0 0 4 400323
-0.002517 0.000598 0.119720 0.517198 -0.597592 0.280210 -0.062500 1 0 0 0 0 0 4 401327
-0.002517 0.000598 0.119720 0.517181 -0.597608 0.280215 -0.062500 1 0 0 0 0 0 4 402328
-0.002517 0.000598 0.119720 0.517200 -0.597604 0.280217 -0.062500 1 0 0 0 0 0 4 403327
-0.002517 0.000598 0.119720 0.517190 -0.597601 0.280203 -0.062500 1 0 0 0 0 0 4 404324
-0.002517 0.000598 0.119720 0.517189 -0.597601 0.280221 -0.062500 1 0 0 0 0 0 4 405330
-0.002517 0.000598 0.119720 0.517197 -0.597592 0.280210 -0.062500 1 0 0 0 0 0 4 406298
-0.002517 0.000598 0.119720 0.517181 -0.597608 0.280215 -0.062500 1 0 0 0 0 0 4 407326
-0.002517 0.000598 0.119720 0.517200 -0.597604 0.280217 -0.062500 1 0 0 0 0 0 4 408325
-0.002517 0.000598 0.119720 0.517190 -0.597601 0.280203 -0.062500 1 0 0 0 0 0 4 409327
-0.002517 0.000598 0.119720 0.517189 -0.597601 0.280221 -0.062500 1 0 0 0 0 0 4 410328
-0.002517 0.000598 0.119720 0.517197 -0.597592 0.280210 -0.062500 1 0 0 0 0 0 4 411308
-0.002517 0.000598 0.119720 0.517194 -0.597611 0.280209 -0.062500 1 0 0 0 0 0 4 412320
-0.002517 0.000598 0.119720 0.517189 -0.597602 0.280222 -0.062500 1 0 0 0 0 0 4 413311
-0.002517 0.000598 0.119720 0.517189 -0.597601 0.280204 -0.062500 1 0 0 0 0 0 4 414319
-0.002517 0.000598 0.119720 0.517188 -0.597600 0.280222 -0.062500 1 0 0 0 0 0 4 415319
-0.002517 0.000598 0.119720 0.517197 -0.597592 0.280211 -0.062500 1 0 0 0 0 0 4 416310
-0.002517 0.000598 0.119720 0.517193 -0.597611 0.280209 -0.062500 1 0 0 0 0 0 4 417318
-0.002517 0.000598 0.119720 0.517189 -0.597602 0.280222 -0.062500 1 0 0 0 0 0 4 418310
-0.002517 0.000598 0.119720 0.517189 -0.597601 0.280204 -0.062500 1 0 0 0 0 0 4 419318
-0.002517 0.000598 0.119720 0.517188 -0.597600 0.280222 -0.062500 1 0 0 0 0 0 4 420314
-0.002517 0.000598 0.119720 0.517197 -0.597592 0.280211 -0.062500 1 0 0 0 0 0 4 421318
-0.002517 0.000598 0.119720 0.517193 -0.597611 0.280209 -0.062500 1 0 0 0 0 0 4 422310
-0.002517 0.000598 0.119720 0.517189 -0.597602 0.280222 -0.062500 1 0 0 0 0 0 4 423309
-0.002517 0.000598 0.119720 0.517189 -0.597601 0.280204 -0.062500 1 0 0 0 0 0 4 424318
-0.002517 0.000598 0.119720 0.517200 -0.597603 0.280215 -0.062500 1 0 0 0 0 0 4 425309
-0.002517 0.000598 0.119720 0.517186 -0.597589 0.280216 -0.062500 1 0 0 0 0 0 4 426319
-0.002517 0.000598 0.119720 0.517192 -0.597611 0.280210 -0.062500 1 0 0 0 0 0 4 427309
-0.002517 0.000598 0.119720 0.517201 -0.597604 0.280216 -0.062500 1 0 0 0 0 0 4 428317
-0.002517 0.000598 0.119720 0.517187 -0.597589 0.280216 -0.062500 1 0 0 0 0 0 4 429313
-0.002517 0.000598 0.119720 0.517192 -0.597611 0.280210 -0.062500 1 0 0 0 0 0 4 430326
-0.002517 0.000598 0.119720 0.517185 -0.597590 0.280215 -0.062500 1 0 0 0 0 0 4 431344
-0.002517 0.000598 0.119720 0.517192 -0.597611 0.280210 -0.062500 1 0 0 0 0 0 4 432330
-0.002517 0.000598 0.119720 0.517201 -0.597604 0.280216 -0.062500 1 0 0 0 0 0 4 433321
-0.002517 0.000598 0.119720 0.517187 -0.597589 0.280216 -0.062500 1 0 0 0 0 0 4 434325
-0.002517 0.000598 0.119720 0.517192 -0.597611 0.280210 -0.062500 1 0 0 0 0 0 4 435309
-0.002517 0.000598 0.119720 0.517198 -0.597593 0.280209 -0.062500 1 0 0 0 0 0 4 436332
-0.002517 0.000598 0.119720 0.517181 -0.597608 0.280215 -0.062500 1 0 0 0 0 0 4 437327
-0.002517 0.000598 0.119720 0.517200 -0.597604 0.280217 -0.062500 1 0 0 0 0 0 4 438327
-0.002517 0.000598 0.119720 0.517186 -0.597589 0.280216 -0.062500 1 0 0 0 0 0 4 439325
-0.002517 0.000598 0.119720 0.517192 -0.597611 0.280210 -0.062500 1 0 0 0 0 0 4 440324
-0.002517 0.000598 0.119720 0.517198 -0.597593 0.280209 -0.062500 1 0 0 0 0 0 4 441325
-0.002517 0.000598 0.119720 0.517181 -0.597608 0.280215 -0.062500 1 0 0 0 0 0 4 442297
-0.002517 0.000598 0.119720 0.517200 -0.597604 0.280217 -0.062500 1 0 0 0 0 0 4 443324
-0.002517 0.000598 0.119720 0.517199 -0.597592 0.280210 -0.062500 1 0 0 0 0 0 4 444327
-0.002517 0.000598 0.119720 0.517182 -0.597608 0.280215 -0.062500 1 0 0 0 0 0 4 445328
-0.002517 0.000598 0.119720 0.517196 -0.597592 0.280210 -0.062500 1 0 0 0 0 0 4 446331
-0.002517 0.000598 0.119720 0.517181 -0.597608 0.280215 -0.062500 1 0 0 0 0 0 4 447326
-0.002517 0.000598 0.119720 0.517199 -0.597604 0.280217 -0.062500 1 0 0 0 0 0 4 448326
-0.002517 0.000598 0.119720 0.517199 -0.597592 0.280210 -0.062500 1 0 0 0 0 0 4 449326
-0.002517 0.000598 0.119720 0.517181 -0.597608 0.280215 -0.062500 1 0 0 0 0 0 4 450326
-0.002517 0.000598 0.119720 0.517196 -0.597592 0.280210 -0.062500 1 0 0 0 0 0 4 451325
-0.002517 0.000598 0.119720 0.517202 -0.597602 0.280216 -0.062500 1 0 0 0 0 0 4 452325
-0.002517 0.000598 0.119720 0.517182 -0.597609 0.280216 -0.062500 1 0 0 0 0 0 4 453325
-0.002517 0.000598 0.119720 0.517197 -0.597592 0.280210 -0.062500 1 0 0 0 0 0 4 454326
-0.002517 0.000598 0.119720 0.517181 -0.597608 0.280216 -0.062500 1 0 0 0 0 0 4 455325
-0.002517 0.000598 0.119720 0.517196 -0.597592 0.280210 -0.062500 1 0 0 0 0 0 4 456326
-0.002517 0.000598 0.119720 0.517202 -0.597602 0.280216 -0.062500 1 0 0 0 0 0 4 457326
-0.002517 0.000598 0.119720 0.517182 -0.597609 0.280216 -0.062500 1 0 0 0 0 0 4 458327
-0.002517 0.000598 0.119720 0.517197 -0.597592 0.280210 -0.062500 1 0 0 0 0 0 4 459325
-0.002517 0.000598 0.119720 0.517193 -0.597611 0.280209 -0.062500 1 0 0 0 0 0 4 460322
-0.002517 0.000598 0.119720 0.517189 -0.597602 0.280222 -0.062500 1 0 0 0 0 0 4 461324
-0.002517 0.000598 0.119720 0.517189 -0.597601 0.280204 -0.062500 1 0 0 0 0 0 4 462322
-0.002517 0.000598 0.119720 0.517188 -0.597600 0.280222 -0.062500 1 0 0 0 0 0 4 463325
-0.002517 0.000598 0.119720 0.517197 -0.597592 0.280211 -0.062500 1 0 0 0 0 0 4 464324
-0.002517 0.000598 0.119720 0.517193 -0.597611 0.280209 -0.062500 1 0 0 0 0 0 4 465312
-0.002517 0.000598 0.119720 0.517189 -0.597602 0.280222 -0.062500 1 0 0 0 0 0 4 466296
-0.002517 0.000598 0.119720 0.517189 -0.597601 0.280204 -0.062500 1 0 0 0 0 0 4 467325
-0.002517 0.000598 0.119720 0.517201 -0.597603 0.280215 -0.062500 1 0 0 0 0 0 4 468323
-0.002517 0.000598 0.119720 0.517187 -0.597589 0.280216 -0.062500 1 0 0 0 0 0 4 469324
-0.002522 0.000616 0.119709 0.590149 -0.848921 0.430390 -0.062500 1 0 0 0 0 0 4 470324
-0.002525 0.000625 0.119705 0.567104 -0.764767 0.357035 -0.062500 1 0 0 0 0 0 4 471311
-0.002527 0.000629 0.119704 0.548785 -0.701594 0.319009 -0.062500 1 0 0 0 0 0 4 472318
-0.002527 0.000631 0.119704 0.538649 -0.667840 0.304538 -0.062500 1 0 0 0 0 0 4 473320
-0.002528 0.000632 0.119703 0.533371 -0.650743 0.299401 -0.062500 1 0 0 0 0 0 4 474327
-0.002528 0.000633 0.119703 0.530683 -0.642150 0.297599 -0.062500 1 0 0 0 0 0 4 475325
-0.002528 0.000633 0.119703 0.529317 -0.637850 0.296978 -0.062500 1 0 0 0 0 0 4 476325
-0.002528 0.000633 0.119703 0.528627 -0.635704 0.296766 -0.062500 1 0 0 0 0 0 4 477328
-0.002528 0.000633 0.119703 0.528286 -0.634633 0.296686 -0.062500 1 0 0 0 0 0 4 478296
-0.002528 0.000634 0.119703 0.528108 -0.634090 0.296656 -0.062500 1 0 0 0 0 0 4 479325
-0.002528 0.000634 0.119703 0.528016 -0.633828 0.296643 -0.062500 1 0 0 0 0 0 4 480323
-0.002528 0.000634 0.119703 0.527979 -0.633679 0.296652 -0.062500 1 0 0 0 0 0 4 481324
-0.002528 0.000634 0.119703 0.527964 -0.633625 0.296646 -0.062500 1 0 0 0 0 0 4 482304
-0.002528 0.000634 0.119703 0.527941 -0.633585 0.296652 -0.062500 1 0 0 0 0 0 4 483318
-0.002528 0.000634 0.119703 0.527936 -0.633571 0.296645 -0.062500 1 0 0 0 0 0 4 484308
-0.002528 0.000634 0.119703 0.527936 -0.633571 0.296645 -0.062500 1 0 0 0 0 0 4 485317
-0.002528 0.000634 0.119703 0.527932 -0.633560 0.296638 -0.062500 1 0 0 0 0 0 4 486308
-0.002528 0.000634 0.119703 0.527928 -0.633547 0.296650 -0.062500 1 0 0 0 0 0 4 487317
-0.002528 0.000634 0.119703 0.527935 -0.633569 0.296645 -0.062500 1 0 0 0 0 0 4 488307
-0.002528 0.000634 0.119703 0.527940 -0.633552 0.296644 -0.062500 1 0 0 0 0 0 4 489316
-0.002528 0.000634 0.119703 0.527929 -0.633547 0.296651 -0.062500 1 0 0 0 0 0 4 490307
-0.002528 0.000634 0.119703 0.527932 -0.633557 0.296638 -0.062500 1 0 0 0 0 0 4 491315
-0.002528 0.000634 0.119703 0.527940 -0.633550 0.296644 -0.062500 1 0 0 0 0 0 4 492306
-0.002528 0.000634 0.119703 0.527924 -0.633567 0.296650 -0.062500 1 0 0 0 0 0 4 493316
-0.002528 0.000634 0.119703 0.527939 -0.633551 0.296645 -0.062500 1 0 0 0 0 0 4 494307
-0.002528 0.000634 0.119703 0.527941 -0.633550 0.296644 -0.062500 1 0 0 0 0 0 4 495315
-0.002528 0.000634 0.119703 0.527921 -0.633555 0.296644 -0.062500 1 0 0 0 0 0 4 496307
-0.002528 0.000634 0.119703 0.527939 -0.633550 0.296644 -0.062500 1 0 0 0 0 0 4 497315
-0.002528 0.000634 0.119703 0.527920 -0.633555 0.296644 -0.062500 1 0 0 0 0 0 4 498306
-0.002528 0.000634 0.119703 0.527942 -0.633561 0.296651 -0.062500 1 0 0 0 0 0 4 499306
-0.002528 0.000634 0.119703 0.527941 -0.633551 0.296645 -0.062500 1 0 0 0 0 0 4 500315
-0.002528 0.000634 0.119703 0.527921 -0.633555 0.296644 -0.062500 1 0 0 0 0 0 4 501322
-0.002528 0.000634 0.119703 0.527939 -0.633550 0.296644 -0.062500 1 0 0 0 0 0 4 502328
-0.002528 0.000634 0.119703 0.527933 -0.633558 0.296637 -0.062500 1 0 0 0 0 0 4 503312
-0.002528 0.000634 0.119703 0.527931 -0.633559 0.296657 -0.062500 1 0 0 0 0 0 4 504312
-0.002528 0.000634 0.119703 0.527940 -0.633550 0.296646 -0.062500 1 0 0 0 0 0 4 505324
-0.002528 0.000634 0.119703 0.527921 -0.633555 0.296644 -0.062500 1 0 0 0 0 0 4 506322
-0.002528 0.000634 0.119703 0.527939 -0.633550 0.296644 -0.062500 1 0 0 0 0 0 4 507330
-0.002528 0.000634 0.119703 0.527933 -0.633558 0.296637 -0.062500 1 0 0 0 0 0 4 508323
-0.002528 0.000634 0.119703 0.527928 -0.633547 0.296650 -0.062500 1 0 0 0 0 0 4 509325
-0.002528 0.000634 0.119703 0.527943 -0.633560 0.296652 -0.062500 1 0 0 0 0 0 4 510325
-0.002528 0.000634 0.119703 0.527933 -0.633559 0.296638 -0.062500 1 0 0 0 0 0 4 511322
-0.002528 0.000634 0.119703 0.527928 -0.633548 0.296650 -0.062500 1 0 0 0 0 0 4 512325
-0.002528 0.000634 0.119703 0.527932 -0.633558 0.296638 -0.062500 1 0 0 0 0 0 4 513294
-0.002528 0.000634 0.119703 0.527928 -0.633547 0.296650 -0.062500 1 0 0 0 0 0 4 514323
-0.002528 0.000634 0.119703 0.527939 -0.633549 0.296645 -0.062500 1 0 0 0 0 0 4 515328
-0.002528 0.000634 0.119703 0.527936 -0.633569 0.296644 -0.062500 1 0 0 0 0 0 4 516328
-0.002528 0.000634 0.119703 0.527929 -0.633549 0.296651 -0.062500 1 0 0 0 0 0 4 517327
-0.002528 0.000634 0.119703 0.527932 -0.633558 0.296638 -0.062500 1 0 0 0 0 0 4 518326
-0.002528 0.000634 0.119703 0.527928 -0.633547 0.296650 -0.062500 1 0 0 0 0 0 4 519324
-0.002528 0.000634 0.119703 0.527939 -0.633549 0.296645 -0.062500 1 0 0 0 0 0 4 520292
-0.002528 0.000634 0.119703 0.527933 -0.633557 0.296637 -0.062500 1 0 0 0 0 0 4 521317
-0.002528 0.000634 0.119703 0.527931 -0.633558 0.296657 -0.062500 1 0 0 0 0 0 4 522293
-0.002528 0.000634 0.119703 0.527932 -0.633559 0.296639 -0.062500 1 0 0 0 0 0 4 523323
-0.002528 0.000634 0.119703 0.527940 -0.633550 0.296644 -0.062500 1 0 0 0 0 0 4 524323
-0.002528 0.000634 0.119703 0.527929 -0.633546 0.296650 -0.062500 1 0 0 0 0 0 4 525322
-0.002528 0.000634 0.119703 0.527932 -0.633557 0.296638 -0.062500 1 0 0 0 0 0 4 526325
-0.002528 0.000634 0.119703 0.527931 -0.633559 0.296657 -0.062500 1 0 0 0 0 0 4 527323
-0.002528 0.000634 0.119703 0.527932 -0.633559 0.296639 -0.062500 1 0 0 0 0 0 4 528323
-0.002528 0.000634 0.119703 0.527940 -0.633550 0.296644 -0.062500 1 0 0 0 0 0 4 529323
-0.002528 0.000634 0.119703 0.527929 -0.633546 0.296651 -0.062500 1 0 0 0 0 0 4 530325
-0.002528 0.000634 0.119703 0.527931 -0.633557 0.296638 -0.062500 1 0 0 0 0 0 4 531319
-0.002528 0.000634 0.119703 0.527943 -0.633562 0.296650 -0.062500 1 0 0 0 0 0 4 532325
-0.002528 0.000634 0.119703 0.527921 -0.633557 0.296644 -0.062500 1 0 0 0 0 0 4 533323
-0.002528 0.000634 0.119703 0.527939 -0.633550 0.296644 -0.062500 1 0 0 0 0 0 4 534323
-0.002528 0.000634 0.119703 0.527941 -0.633549 0.296644 -0.062500 1 0 0 0 0 0 4 535323
-0.002528 0.000634 0.119703 0.527921 -0.633555 0.296644 -0.062500 1 0 0 0 0 0 4 536322
-0.002528 0.000634 0.119703 0.527939 -0.633550 0.296644 -0.062500 1 0 0 0 0 0 4 537293
-0.002528 0.000634 0.119703 0.527932 -0.633558 0.296658 -0.062500 1 0 0 0 0 0 4 538324
-0.002528 0.000634 0.119703 0.527932 -0.633559 0.296639 -0.062500 1 0 0 0 0 0 4 539322
-0.002528 0.000634 0.119703 0.527940 -0.633550 0.296644 -0.062500 1 0 0 0 0 0 4 540323
-0.002528 0.000634 0.119703 0.527921 -0.633555 0.296644 -0.062500 1 0 0 0 0 0 4 541310
-0.002528 0.000634 0.119703 0.527939 -0.633550 0.296644 -0.062500 1 0 0 0 0 0 4 542322
-0.002533 0.000651 0.119693 0.600850 -0.884722 0.446949 -0.062500 1 0 0 0 0 0 4 543321
-0.002536 0.000660 0.119689 0.577825 -0.800654 0.373519 -0.062500 1 0 0 0 0 0 4 544292
-0.002537 0.000665 0.119688 0.559514 -0.737508 0.335471 -0.062500 1 0 0 0 0 0 4 545322
-0.002538 0.000667 0.119687 0.549375 -0.703778 0.320995 -0.062500 1 0 0 0 0 0 4 546322
-0.002538 0.000668 0.119687 0.544118 -0.686683 0.315852 -0.062500 1 0 0 0 0 0 4 547315
-0.002538 0.000669 0.119687 0.541421 -0.678091 0.314052 -0.062500 1 0 0 0 0 0 4 548322
-0.002539 0.000669 0.119687 0.540047 -0.673802 0.313422 -0.062500 1 0 0 0 0 0 4 549321
-0.002539 0.000669 0.119687 0.539360 -0.671637 0.313209 -0.062500 1 0 0 0 0 0 4 550323
-0.002539 0.000669 0.119687 0.539020 -0.670564 0.313127 -0.062500 1 0 0 0 0 0 4 551321
-0.002539 0.000669 0.119687 0.538845 -0.670033 0.313104 -0.062500 1 0 0 0 0 0 4 552321
-0.002539 0.000669 0.119687 0.538762 -0.669763 0.313098 -0.062500 1 0 0 0 0 0 4 553323
-0.002539 0.000669 0.119687 0.538711 -0.669631 0.313096 -0.062500 1 0 0 0 0 0 4 554308
-0.002539 0.000669 0.119687 0.538698 -0.669558 0.313088 -0.062500 1 0 0 0 0 0 4 555316
-0.002539 0.000669 0.119687 0.538676 -0.669517 0.313093 -0.062500 1 0 0 0 0 0 4 556306
-0.002539 0.000669 0.119687 0.538674 -0.669514 0.313093 -0.062500 1 0 0 0 0 0 4 557314
-0.002539 0.000669 0.119687 0.538670 -0.669503 0.313086 -0.062500 1 0 0 0 0 0 4 558306
-0.002539 0.000669 0.119687 0.538670 -0.669503 0.313085 -0.062500 1 0 0 0 0 0 4 559314
-0.002539 0.000669 0.119687 0.538678 -0.669494 0.313092 -0.062500 1 0 0 0 0 0 4 560305
-0.002539 0.000669 0.119687 0.538667 -0.669490 0.313099 -0.062500 1 0 0 0 0 0 4 561315
-0.002539 0.000669 0.119687 0.538670 -0.669502 0.313087 -0.062500 1 0 0 0 0 0 4 562306
-0.002539 0.000669 0.119687 0.538675 -0.669483 0.313085 -0.062500 1 0 0 0 0 0 4 563314
[truncated: 27,857,386 more chars]
