# Supplementary material for: Increasing Patient Engagement in Rehabilitation Exercises Using Computer-Based Citizen Science
Source: PLoS One. 2015 Mar 20;10(3):e0117013. doi: 10.1371/journal.pone.0117013 (PMC4368773; doi:10.1371/journal.pone.0117013)
Supplement: S4 Dataset — (ZIP) [file pone.0117013.s004.zip]

Archive with 32 entries (21 files):
- Dataset_S4/P1/P1_with.dat
- Dataset_S4/P1/P1_without.dat
- Dataset_S4/P2/P2_with.dat
- Dataset_S4/P2/P2_without.dat
- Dataset_S4/P3/P3_with.dat
- Dataset_S4/P3/P3_without.dat
- Dataset_S4/P4/P4_with.dat
- Dataset_S4/P4/P4_without.dat
- Dataset_S4/P5/P5_with.dat
- Dataset_S4/P5/P5_without.dat
- Dataset_S4/P6/P6_with.dat
- Dataset_S4/P6/P6_without.dat
- Dataset_S4/P7/P7_with.dat
- Dataset_S4/P7/P7_without.dat
- Dataset_S4/P8/P8_with.dat
- Dataset_S4/P8/P8_without.dat
- Dataset_S4/P9/P9_with.dat
- Dataset_S4/P9/P9_without.dat
- Dataset_S4/P10/P10_with.dat
- Dataset_S4/P10/P10_without.dat
- Dataset_S4/README.txt
- Dataset_S4/P1/
- Dataset_S4/P2/
- Dataset_S4/P3/
- Dataset_S4/P4/
- Dataset_S4/P5/
- Dataset_S4/P6/
- Dataset_S4/P7/
- Dataset_S4/P8/
- Dataset_S4/P9/
- Dataset_S4/P10/
- Dataset_S4/
