# Supplementary material for: Increasing Patient Engagement in Rehabilitation Exercises Using Computer-Based Citizen Science
Source: PLoS One. 2015 Mar 20;10(3):e0117013. doi: 10.1371/journal.pone.0117013 (PMC4368773; doi:10.1371/journal.pone.0117013)
Supplement: S4 Dataset — (ZIP) [file pone.0117013.s004.zip › Dataset_S4/P1/P1_with.dat]

-0.010699 0.007631 0.170303 -0.336426 2.058356 -4.322826 -0.000000 1 0 23 43 132 192 0 1013
-0.010711 0.007580 0.170443 0.134382 0.854161 -2.282031 -0.000030 1 0 0 0 0 0 0 1958
-0.010696 0.007503 0.170662 -0.177141 1.091304 -3.124554 -0.000061 1 0 0 0 0 0 0 2959
-0.010697 0.007448 0.170773 0.013376 0.807221 -1.826366 -0.000092 1 0 0 0 0 0 0 3943
-0.010717 0.007420 0.170904 0.279171 0.427541 -1.977121 -0.000123 1 0 0 0 0 0 0 4959
-0.010731 0.007365 0.171043 0.219717 0.748500 -2.117432 -0.000155 1 0 0 0 0 0 0 5972
-0.010779 0.007341 0.171173 0.678205 0.359469 -2.037981 -0.000184 1 0 0 0 0 0 0 6916
-0.010822 0.007329 0.171296 0.649446 0.166172 -1.968403 -0.000221 1 0 0 0 0 0 0 8079
-0.010876 0.007318 0.171493 0.800649 0.140567 -2.947764 -0.000257 1 0 0 0 0 0 0 9241
-0.010911 0.007336 0.171591 0.572037 -0.246597 -1.789080 -0.000280 1 0 0 0 0 0 0 9958
-0.010948 0.007345 0.171684 0.573780 -0.182449 -1.618581 -0.000311 1 0 0 0 0 0 0 10969
-0.010969 0.007366 0.171779 0.377313 -0.326664 -1.657647 -0.000343 1 0 0 0 0 0 0 11985
-0.010998 0.007376 0.171885 0.465141 -0.203428 -1.818052 -0.000374 1 0 0 0 0 0 0 12968
-0.011007 0.007376 0.171992 0.214614 -0.065152 -1.888447 -0.000407 1 0 0 0 0 0 0 14034
-0.011005 0.007371 0.172101 0.059042 0.011171 -1.929526 -0.000438 1 0 0 0 0 0 0 15039
-0.010999 0.007365 0.172195 -0.014927 0.035896 -1.769134 -0.000469 1 0 0 0 0 0 0 16010
-0.010966 0.007352 0.172294 -0.357956 0.114384 -1.846562 -0.000497 1 0 0 0 0 0 0 16929
-0.010937 0.007321 0.172391 -0.349536 0.358028 -1.840638 -0.000530 1 0 0 0 0 0 0 17969
-0.010893 0.007296 0.172491 -0.536753 0.300263 -1.912108 -0.000561 1 0 0 0 0 0 0 18956
-0.010865 0.007280 0.172580 -0.335329 0.181925 -1.810508 -0.000599 1 0 0 0 0 0 0 20170
-0.010838 0.007246 0.172686 -0.312625 0.395917 -2.026388 -0.000623 1 0 0 0 0 0 0 20956
-0.010819 0.007226 0.172763 -0.194161 0.232512 -1.709137 -0.000655 1 0 0 0 0 0 0 21980
-0.010804 0.007211 0.172841 -0.119374 0.134585 -1.716682 -0.000688 1 0 0 0 0 0 0 23033
-0.010776 0.007215 0.172925 -0.290950 -0.113751 -1.811544 -0.000717 1 0 0 0 0 0 0 23955
-0.010773 0.007198 0.173001 0.022120 0.135900 -1.743521 -0.000749 1 0 0 0 0 0 0 24995
-0.010734 0.007217 0.173075 -0.397490 -0.310009 -1.730161 -0.000780 1 0 0 0 0 0 0 25961
-0.010734 0.007227 0.173139 0.060385 -0.252388 -1.630116 -0.000809 1 0 0 0 0 0 0 26914
-0.010691 0.007240 0.173200 -0.452341 -0.284942 -1.599954 -0.000841 1 0 0 0 0 0 0 27922
-0.010649 0.007259 0.173261 -0.477673 -0.363767 -1.626622 -0.000873 1 0 0 0 0 0 0 28945
-0.010601 0.007261 0.173315 -0.557343 -0.160188 -1.561786 -0.000904 1 0 0 0 0 0 0 29926
-0.010542 0.007291 0.173364 -0.705638 -0.499198 -1.516265 -0.000936 1 0 0 0 0 0 0 30951
-0.010463 0.007295 0.173410 -0.980758 -0.198431 -1.499023 -0.000966 1 0 0 0 0 0 0 31937
-0.010382 0.007306 0.173449 -1.032278 -0.269773 -1.418077 -0.000998 1 0 0 0 0 0 0 32951
-0.010292 0.007300 0.173490 -1.146829 -0.064001 -1.473132 -0.001032 1 0 0 0 0 0 0 34035
-0.010222 0.007292 0.173520 -0.900863 -0.008331 -1.365717 -0.001059 1 0 0 0 0 0 0 34911
-0.010146 0.007297 0.173551 -0.950676 -0.183962 -1.382759 -0.001093 1 0 0 0 0 0 0 35973
-0.010099 0.007279 0.173572 -0.572771 0.097970 -1.280795 -0.001124 1 0 0 0 0 0 0 36968
-0.010059 0.007285 0.173587 -0.444944 -0.188430 -1.213282 -0.001154 1 0 0 0 0 0 0 37950
-0.010031 0.007267 0.173600 -0.276124 0.085561 -1.213934 -0.001185 1 0 0 0 0 0 0 38941
-0.010016 0.007258 0.173607 -0.076675 -0.003436 -1.145441 -0.001217 1 0 0 0 0 0 0 39943
-0.010009 0.007254 0.173610 0.039147 -0.072776 -1.119169 -0.001248 1 0 0 0 0 0 0 40942
-0.010005 0.007252 0.173611 0.101889 -0.111873 -1.120391 -0.001279 1 0 0 0 0 0 0 41949
-0.009980 0.007246 0.173610 -0.163217 -0.080283 -1.106685 -0.001310 1 0 0 0 0 0 0 42925
-0.009967 0.007244 0.173609 -0.022322 -0.115607 -1.148033 -0.001351 1 0 0 0 0 0 0 44243
-0.009915 0.007234 0.173604 -0.523507 -0.031870 -1.117163 -0.001373 1 0 0 0 0 0 0 44965
-0.009889 0.007230 0.173602 -0.228940 -0.089300 -1.174828 -0.001410 1 0 0 0 0 0 0 46136
-0.009830 0.007219 0.173597 -0.626229 -0.021800 -1.157590 -0.001435 1 0 0 0 0 0 0 46931
-0.009778 0.007210 0.173592 -0.577145 -0.034079 -1.191003 -0.001469 1 0 0 0 0 0 0 48019
-0.009729 0.007201 0.173588 -0.527372 -0.045939 -1.220508 -0.001499 1 0 0 0 0 0 0 48967
-0.009682 0.007193 0.173583 -0.498782 -0.054005 -1.248837 -0.001529 1 0 0 0 0 0 0 49951
-0.009658 0.007189 0.173581 -0.183462 -0.112997 -1.305420 -0.001561 1 0 0 0 0 0 0 50962
-0.009624 0.007182 0.173578 -0.293648 -0.096884 -1.325188 -0.001598 1 0 0 0 0 0 0 52145
-0.009606 0.007179 0.173577 -0.075002 -0.138576 -1.371817 -0.001628 1 0 0 0 0 0 0 53119
-0.009575 0.007174 0.173574 -0.237495 -0.111981 -1.376112 -0.001653 1 0 0 0 0 0 0 53901
-0.009559 0.007171 0.173572 -0.044000 -0.149434 -1.422913 -0.001686 1 0 0 0 0 0 0 54960
-0.009551 0.007170 0.173572 0.081125 -0.174628 -1.461220 -0.001717 1 0 0 0 0 0 0 55965
-0.009547 0.007169 0.173571 0.147817 -0.189250 -1.492339 -0.001747 1 0 0 0 0 0 0 56917
-0.009545 0.007169 0.173571 0.183367 -0.198488 -1.522414 -0.001779 1 0 0 0 0 0 0 57940
-0.009521 0.007164 0.173569 -0.096767 -0.151567 -1.520645 -0.001810 1 0 0 0 0 0 0 58917
-0.009510 0.007162 0.173568 0.034880 -0.177855 -1.560329 -0.001841 1 0 0 0 0 0 0 59912
-0.009504 0.007161 0.173567 0.129062 -0.197518 -1.595958 -0.001872 1 0 0 0 0 0 0 60914
-0.009478 0.007157 0.173565 -0.119033 -0.156314 -1.597709 -0.001903 1 0 0 0 0 0 0 61911
-0.009465 0.007154 0.173564 0.028718 -0.185582 -1.639192 -0.001934 1 0 0 0 0 0 0 62915
-0.009435 0.007149 0.173561 -0.168696 -0.153334 -1.645888 -0.001966 1 0 0 0 0 0 0 63910
-0.009421 0.007146 0.173560 0.006608 -0.187357 -1.689166 -0.001996 1 0 0 0 0 0 0 64880
-0.009413 0.007145 0.173559 0.123006 -0.210998 -1.727813 -0.002028 1 0 0 0 0 0 0 65917
-0.009410 0.007144 0.173559 0.185362 -0.225022 -1.760055 -0.002060 1 0 0 0 0 0 0 66919
-0.009385 0.007140 0.173556 -0.078771 -0.182851 -1.776868 -0.002111 1 0 0 0 0 0 0 68560
-0.009373 0.007138 0.173555 0.057173 -0.208041 -1.799807 -0.002121 1 0 0 0 0 0 0 68900
-0.009367 0.007137 0.173555 0.155075 -0.228630 -1.838226 -0.002156 1 0 0 0 0 0 0 69990
-0.009364 0.007136 0.173554 0.207917 -0.240718 -1.868211 -0.002185 1 0 0 0 0 0 0 70938
-0.009362 0.007136 0.173554 0.236350 -0.248659 -1.896844 -0.002216 1 0 0 0 0 0 0 71925
-0.009361 0.007136 0.173554 0.252457 -0.254450 -1.925106 -0.002248 1 0 0 0 0 0 0 72941
-0.009361 0.007136 0.173554 0.262160 -0.259026 -1.951759 -0.002278 1 0 0 0 0 0 0 73918
-0.009361 0.007136 0.173554 0.268988 -0.263174 -1.978843 -0.002310 1 0 0 0 0 0 0 74922
-0.009361 0.007136 0.173554 0.274678 -0.267514 -2.009560 -0.002345 1 0 0 0 0 0 0 76064
-0.009361 0.007136 0.173554 0.278793 -0.270899 -2.033969 -0.002374 1 0 0 0 0 0 0 76974
-0.009361 0.007136 0.173554 0.283285 -0.274897 -2.063792 -0.002409 1 0 0 0 0 0 0 78087
-0.009361 0.007136 0.173554 0.286550 -0.277970 -2.086308 -0.002435 1 0 0 0 0 0 0 78928
-0.009361 0.007136 0.173554 0.290984 -0.282139 -2.117798 -0.002472 1 0 0 0 0 0 0 80103
-0.009361 0.007136 0.173554 0.294230 -0.285305 -2.141188 -0.002499 1 0 0 0 0 0 0 80977
-0.009361 0.007136 0.173554 0.298025 -0.288941 -2.168371 -0.002531 1 0 0 0 0 0 0 81992
-0.009361 0.007136 0.173554 0.301328 -0.292140 -2.192364 -0.002559 1 0 0 0 0 0 0 82888
-0.009361 0.007136 0.173554 0.305299 -0.295957 -2.221406 -0.002592 1 0 0 0 0 0 0 83972
-0.009361 0.007136 0.173554 0.308879 -0.299456 -2.247312 -0.002623 1 0 0 0 0 0 0 84940
-0.009361 0.007136 0.173554 0.312892 -0.303350 -2.276497 -0.002657 1 0 0 0 0 0 0 86030
-0.009361 0.007136 0.173554 0.317742 -0.308020 -2.311939 -0.002698 1 0 0 0 0 0 0 87353
-0.009377 0.007121 0.173549 0.529507 -0.112354 -2.265047 -0.002717 1 0 0 0 0 0 0 87956
-0.009385 0.007113 0.173547 0.451864 -0.194889 -2.319244 -0.002749 1 0 0 0 0 0 0 88977
-0.009389 0.007109 0.173546 0.395276 -0.255502 -2.364264 -0.002780 1 0 0 0 0 0 0 89974
-0.009391 0.007107 0.173545 0.366363 -0.289088 -2.399141 -0.002810 1 0 0 0 0 0 0 90934
-0.009392 0.007106 0.173545 0.353284 -0.307909 -2.430175 -0.002841 1 0 0 0 0 0 0 91930
-0.009393 0.007106 0.173545 0.348562 -0.319023 -2.459252 -0.002873 1 0 0 0 0 0 0 92939
-0.009393 0.007106 0.173545 0.347857 -0.326341 -2.486517 -0.002903 1 0 0 0 0 0 0 93921
-0.009393 0.007106 0.173545 0.349407 -0.331813 -2.514101 -0.002935 1 0 0 0 0 0 0 94934
-0.009393 0.007106 0.173545 0.351999 -0.336280 -2.541105 -0.002966 1 0 0 0 0 0 0 95935
-0.009393 0.007106 0.173545 0.355156 -0.340332 -2.567934 -0.002998 1 0 0 0 0 0 0 96934
-0.009393 0.007106 0.173545 0.358504 -0.344067 -2.594447 -0.003028 1 0 0 0 0 0 0 97922
-0.009393 0.007106 0.173545 0.362059 -0.347684 -2.621008 -0.003059 1 0 0 0 0 0 0 98913
-0.009393 0.007106 0.173545 0.365649 -0.351273 -2.647790 -0.003091 1 0 0 0 0 0 0 99913
-0.009393 0.007106 0.173545 0.369315 -0.354916 -2.674559 -0.003122 1 0 0 0 0 0 0 100913
-0.009393 0.007106 0.173545 0.375851 -0.361210 -2.721919 -0.003177 1 0 0 0 0 0 0 102682
-0.009393 0.007106 0.173545 0.376786 -0.362078 -2.728843 -0.003185 1 0 0 0 0 0 0 102940
-0.009409 0.007090 0.173540 0.590395 -0.167931 -2.694242 -0.003219 1 0 0 0 0 0 0 104009
-0.009417 0.007083 0.173538 0.512501 -0.250101 -2.745920 -0.003248 1 0 0 0 0 0 0 104934
-0.009422 0.007079 0.173537 0.455953 -0.310627 -2.790953 -0.003279 1 0 0 0 0 0 0 105931
-0.009424 0.007077 0.173536 0.427138 -0.344317 -2.826604 -0.003310 1 0 0 0 0 0 0 106919
-0.009425 0.007076 0.173536 0.414184 -0.363066 -2.857840 -0.003341 1 0 0 0 0 0 0 107922
-0.009425 0.007076 0.173536 0.409377 -0.374228 -2.886491 -0.003372 1 0 0 0 0 0 0 108916
-0.009442 0.007060 0.173531 0.618451 -0.183485 -2.850928 -0.003403 1 0 0 0 0 0 0 109918
-0.009450 0.007053 0.173529 0.539831 -0.268754 -2.913036 -0.003444 1 0 0 0 0 0 0 111214
-0.009462 0.007069 0.173521 0.583140 -0.597443 -2.867230 -0.003467 1 0 0 0 0 0 0 111972
-0.009468 0.007078 0.173518 0.516114 -0.526150 -2.940761 -0.003500 1 0 0 0 0 0 0 113024
-0.009487 0.007067 0.173511 0.683474 -0.269994 -2.932917 -0.003531 1 0 0 0 0 0 0 114020
-0.009497 0.007061 0.173508 0.580940 -0.318751 -2.999459 -0.003561 1 0 0 0 0 0 0 114960
-0.009502 0.007059 0.173506 0.511739 -0.362420 -3.052556 -0.003593 1 0 0 0 0 0 0 116000
-0.009521 0.007042 0.173501 0.686069 -0.189391 -3.027485 -0.003624 1 0 0 0 0 0 0 116976
-0.009530 0.007034 0.173498 0.588268 -0.282449 -3.086163 -0.003654 1 0 0 0 0 0 0 117937
-0.009535 0.007030 0.173497 0.521818 -0.348658 -3.135807 -0.003687 1 0 0 0 0 0 0 118999
-0.009538 0.007028 0.173496 0.487843 -0.384979 -3.172963 -0.003718 1 0 0 0 0 0 0 119992
-0.009555 0.007012 0.173491 0.681892 -0.206797 -3.139924 -0.003748 1 0 0 0 0 0 0 120955
-0.009564 0.007004 0.173489 0.594746 -0.297376 -3.196457 -0.003780 1 0 0 0 0 0 0 121966
-0.009568 0.007000 0.173488 0.533288 -0.361956 -3.242603 -0.003811 1 0 0 0 0 0 0 122958
-0.009586 0.006982 0.173482 0.711485 -0.199275 -3.213128 -0.003840 1 0 0 0 0 0 0 123880
-0.009596 0.006974 0.173480 0.616256 -0.297881 -3.272497 -0.003872 1 0 0 0 0 0 0 124910
-0.009624 0.006975 0.173467 0.862670 -0.436533 -3.170626 -0.003903 1 0 0 0 0 0 0 125894
-0.009639 0.006976 0.173461 0.710323 -0.447395 -3.271007 -0.003934 1 0 0 0 0 0 0 126895
-0.009663 0.006961 0.173454 0.815632 -0.249883 -3.281626 -0.003965 1 0 0 0 0 0 0 127896
-0.009675 0.006953 0.173450 0.679955 -0.329857 -3.360223 -0.003997 1 0 0 0 0 0 0 128921
-0.009697 0.006935 0.173443 0.803241 -0.190625 -3.351968 -0.004028 1 0 0 0 0 0 0 129897
-0.009685 0.006921 0.173438 0.377163 -0.248117 -3.391816 -0.004059 1 0 0 0 0 0 0 130914
-0.009703 0.006920 0.173424 0.728339 -0.415135 -3.307321 -0.004091 1 0 0 0 0 0 0 131919
-0.009713 0.006919 0.173417 0.654587 -0.444844 -3.418724 -0.004122 1 0 0 0 0 0 0 132920
-0.009711 0.006900 0.173407 0.500859 -0.202950 -3.407065 -0.004156 1 0 0 0 0 0 0 133997
-0.009710 0.006890 0.173402 0.505850 -0.309162 -3.498597 -0.004185 1 0 0 0 0 0 0 134936
-0.009703 0.006866 0.173393 0.425324 -0.133803 -3.473067 -0.004219 1 0 0 0 0 0 0 136014
-0.009707 0.006874 0.173382 0.573031 -0.544899 -3.472378 -0.004248 1 0 0 0 0 0 0 136942
-0.009703 0.006859 0.173369 0.474807 -0.281754 -3.476352 -0.004278 1 0 0 0 0 0 0 137900
-0.009717 0.006836 0.173359 0.711820 -0.158266 -3.521511 -0.004310 1 0 0 0 0 0 0 138923
-0.009709 0.006842 0.173345 0.452028 -0.510518 -3.509156 -0.004341 1 0 0 0 0 0 0 139920
-0.009699 0.006825 0.173331 0.393779 -0.263408 -3.532431 -0.004372 1 0 0 0 0 0 0 140924
-0.009710 0.006801 0.173320 0.674850 -0.152543 -3.589732 -0.004405 1 0 0 0 0 0 0 141989
-0.009717 0.006791 0.173300 0.649410 -0.313135 -3.520650 -0.004440 1 0 0 0 0 0 0 143098
-0.009714 0.006766 0.173284 0.521839 -0.147617 -3.571431 -0.004469 1 0 0 0 0 0 0 144009
-0.009737 0.006759 0.173265 0.851634 -0.364800 -3.565881 -0.004505 1 0 0 0 0 0 0 145161
-0.009742 0.006737 0.173249 0.654818 -0.180301 -3.618513 -0.004528 1 0 0 0 0 0 0 145913
-0.009721 0.006721 0.173239 0.311630 -0.258839 -3.735745 -0.004566 1 0 0 0 0 0 0 147114
-0.009729 0.006699 0.173215 0.635280 -0.186273 -3.591583 -0.004596 1 0 0 0 0 0 0 148073
-0.009726 0.006669 0.173197 0.541652 -0.069649 -3.663526 -0.004623 1 0 0 0 0 0 0 148948
-0.009726 0.006655 0.173174 0.571394 -0.272655 -3.640098 -0.004655 1 0 0 0 0 0 0 149958
-0.009696 0.006625 0.173154 0.192325 -0.077168 -3.689731 -0.004686 1 0 0 0 0 0 0 150954
-0.009683 0.006611 0.173131 0.366784 -0.273970 -3.674974 -0.004716 1 0 0 0 0 0 0 151930
-0.009686 0.006569 0.173107 0.601254 0.065612 -3.696412 -0.004748 1 0 0 0 0 0 0 152964
-0.009665 0.006545 0.173080 0.325326 -0.133521 -3.672253 -0.004782 1 0 0 0 0 0 0 154033
-0.009657 0.006534 0.173053 0.451600 -0.326688 -3.695552 -0.004810 1 0 0 0 0 0 0 154930
-0.009639 0.006490 0.173025 0.348005 0.091720 -3.712168 -0.004842 1 0 0 0 0 0 0 155960
-0.009648 0.006454 0.172993 0.685492 0.028440 -3.675282 -0.004872 1 0 0 0 0 0 0 156926
-0.009631 0.006432 0.172962 0.384322 -0.175366 -3.700248 -0.004903 1 0 0 0 0 0 0 157907
-0.009617 0.006403 0.172926 0.396757 -0.094961 -3.660701 -0.004934 1 0 0 0 0 0 0 158913
-0.009620 0.006354 0.172896 0.623096 0.177892 -3.764232 -0.004966 1 0 0 0 0 0 0 159914
-0.009615 0.006311 0.172860 0.556928 0.125471 -3.718660 -0.004996 1 0 0 0 0 0 0 160893
-0.009608 0.006271 0.172822 0.509169 0.080303 -3.698928 -0.005028 1 0 0 0 0 0 0 161908
-0.009576 0.006228 0.172780 0.181938 0.112999 -3.668355 -0.005060 1 0 0 0 0 0 0 162917
-0.009554 0.006188 0.172738 0.292252 0.078842 -3.692634 -0.005090 1 0 0 0 0 0 0 163892
-0.009546 0.006170 0.172690 0.478018 -0.214367 -3.633132 -0.005122 1 0 0 0 0 0 0 164901
-0.009513 0.006138 0.172643 0.180824 -0.061629 -3.660859 -0.005152 1 0 0 0 0 0 0 165888
-0.009468 0.006099 0.172596 -0.008215 0.046029 -3.689171 -0.005184 1 0 0 0 0 0 0 166891
-0.009456 0.006045 0.172547 0.407395 0.248940 -3.678752 -0.005216 1 0 0 0 0 0 0 167929
-0.009430 0.006016 0.172493 0.256466 -0.050112 -3.633658 -0.005252 1 0 0 0 0 0 0 169066
-0.009381 0.005958 0.172435 -0.051131 0.292613 -3.598175 -0.005282 1 0 0 0 0 0 0 170023
-0.009336 0.005927 0.172376 -0.032419 -0.016568 -3.600967 -0.005308 1 0 0 0 0 0 0 170867
-0.009301 0.005872 0.172318 0.102594 0.255647 -3.632313 -0.005339 1 0 0 0 0 0 0 171860
-0.009262 0.005842 0.172259 0.073788 -0.039236 -3.642856 -0.005371 1 0 0 0 0 0 0 172901
-0.009247 0.005773 0.172196 0.368763 0.450459 -3.602328 -0.005402 1 0 0 0 0 0 0 173891
-0.009211 0.005716 0.172126 0.134855 0.344976 -3.534385 -0.005433 1 0 0 0 0 0 0 174860
-0.009188 0.005669 0.172056 0.286810 0.199255 -3.541192 -0.005465 1 0 0 0 0 0 0 175896
-0.009149 0.005622 0.171983 0.084122 0.176809 -3.523995 -0.005501 1 0 0 0 0 0 0 177038
-0.009117 0.005560 0.171903 0.164348 0.377573 -3.446347 -0.005530 1 0 0 0 0 0 0 177981
-0.009081 0.005528 0.171818 0.115438 0.022493 -3.393540 -0.005561 1 0 0 0 0 0 0 178955
-0.009075 0.005477 0.171735 0.499005 0.219155 -3.424978 -0.005591 1 0 0 0 0 0 0 179925
-0.009052 0.005450 0.171648 0.316276 -0.063470 -3.402493 -0.005625 1 0 0 0 0 0 0 181005
-0.009004 0.005392 0.171558 -0.011236 0.297898 -3.374290 -0.005660 1 0 0 0 0 0 0 182121
-0.008953 0.005341 0.171460 -0.099601 0.258401 -3.272094 -0.005688 1 0 0 0 0 0 0 183022
-0.008907 0.005313 0.171365 -0.038285 -0.049313 -3.329899 -0.005717 1 0 0 0 0 0 0 183966
-0.008848 0.005256 0.171271 -0.199024 0.311773 -3.349969 -0.005747 1 0 0 0 0 0 0 184928
-0.008815 0.005208 0.171172 0.109914 0.210678 -3.319555 -0.005785 1 0 0 0 0 0 0 186139
-0.008754 0.005178 0.171059 -0.213951 -0.021029 -3.134857 -0.005814 1 0 0 0 0 0 0 187057
-0.008696 0.005140 0.170948 -0.215482 0.060756 -3.157550 -0.005840 1 0 0 0 0 0 0 187878
-0.008655 0.005082 0.170848 0.006316 0.339453 -3.314655 -0.005872 1 0 0 0 0 0 0 188911
-0.008590 0.005045 0.170733 -0.283340 0.075261 -3.150116 -0.005904 1 0 0 0 0 0 0 189952
-0.008529 0.005004 0.170620 -0.258577 0.118640 -3.178722 -0.005934 1 0 0 0 0 0 0 190900
-0.008487 0.004944 0.170503 -0.020604 0.370074 -3.131742 -0.005965 1 0 0 0 0 0 0 191900
-0.008421 0.004907 0.170379 -0.301121 0.096545 -3.049867 -0.005996 1 0 0 0 0 0 0 192893
-0.008384 0.004870 0.170249 0.039325 0.067815 -2.972936 -0.006027 1 0 0 0 0 0 0 193872
-0.008313 0.004823 0.170124 -0.365061 0.196975 -3.058090 -0.006058 1 0 0 0 0 0 0 194884
-0.008249 0.004776 0.169990 -0.319309 0.210982 -2.945266 -0.006091 1 0 0 0 0 0 0 195913
-0.008213 0.004734 0.169854 0.040399 0.152065 -2.920211 -0.006121 1 0 0 0 0 0 0 196887
-0.008150 0.004705 0.169719 -0.270808 -0.030840 -2.945548 -0.006152 1 0 0 0 0 0 0 197888
-0.008087 0.004624 0.169505 -0.301460 0.633123 -1.917635 -0.006184 1 0 0 0 0 0 0 198897
-0.008031 0.004603 0.169401 -0.218357 -0.073392 -3.262279 -0.006215 1 0 0 0 0 0 0 199896
-0.007981 0.004590 0.169267 -0.135223 -0.248190 -3.015792 -0.006246 1 0 0 0 0 0 0 200895
-0.007967 0.004548 0.169123 0.345241 0.109444 -2.889969 -0.006300 1 0 0 0 0 0 0 202604
-0.007963 0.004528 0.169057 0.526012 -0.136040 -3.880649 -0.006307 1 0 0 0 0 0 0 202836
-0.007881 0.004471 0.168767 -0.476258 0.309327 -1.079068 -0.006342 1 0 0 0 0 0 0 203973
-0.007838 0.004438 0.168627 -0.070493 0.058351 -2.749976 -0.006372 1 0 0 0 0 0 0 204908
-0.007787 0.004397 0.168481 -0.137753 0.136719 -2.847274 -0.006402 1 0 0 0 0 0 0 205877
-0.007707 0.004330 0.168263 -0.518703 0.485171 -1.924893 -0.006433 1 0 0 0 0 0 0 206882
-0.007647 0.004310 0.168138 -0.307488 -0.100339 -3.049014 -0.006464 1 0 0 0 0 0 0 207876
-0.007603 0.004259 0.167992 -0.079854 0.255700 -2.887562 -0.006495 1 0 0 0 0 0 0 208866
-0.007504 0.004209 0.167755 -0.782818 0.278512 -1.712663 -0.006535 1 0 0 0 0 0 0 210149
-0.007456 0.004176 0.167602 -0.183120 0.064101 -2.676323 -0.006560 1 0 0 0 0 0 0 210921
-0.007410 0.004156 0.167458 -0.104255 -0.126122 -2.894222 -0.006592 1 0 0 0 0 0 0 211942
-0.007369 0.004112 0.167217 -0.033108 0.171964 -1.667327 -0.006620 1 0 0 0 0 0 0 212862
-0.007331 0.004079 0.167097 0.018234 0.052863 -3.121162 -0.006657 1 0 0 0 0 0 0 214051
-0.007259 0.004017 0.166840 -0.433954 0.420923 -1.474530 -0.006687 1 0 0 0 0 0 0 214993
-0.007240 0.003987 0.166702 0.214318 0.055753 -2.877958 -0.006717 1 0 0 0 0 0 0 215955
-0.007207 0.003967 0.166545 0.096908 -0.129643 -2.765036 -0.006747 1 0 0 0 0 0 0 216913
-0.007150 0.003948 0.166302 -0.219643 -0.147208 -1.642208 -0.006780 1 0 0 0 0 0 0 217968
-0.007109 0.003919 0.166161 -0.056308 -0.021337 -2.854735 -0.006809 1 0 0 0 0 0 0 218891
-0.007070 0.003867 0.165918 -0.010135 0.293198 -1.651779 -0.006842 1 0 0 0 0 0 0 219949
-0.007039 0.003854 0.165768 0.094609 -0.185597 -2.750929 -0.006879 1 0 0 0 0 0 0 221143
-0.006971 0.003807 0.165484 -0.378734 0.221737 -1.106161 -0.006901 1 0 0 0 0 0 0 221858
-0.006929 0.003772 0.165373 -0.092066 0.088417 -3.188569 -0.006937 1 0 0 0 0 0 0 222982
-0.006888 0.003716 0.165119 -0.060273 0.370604 -1.543563 -0.006965 1 0 0 0 0 0 0 223899
-0.006832 0.003697 0.164979 -0.241351 -0.087611 -2.871567 -0.006996 1 0 0 0 0 0 0 224893
-0.006782 0.003652 0.164733 -0.197565 0.210409 -1.613889 -0.007026 1 0 0 0 0 0 0 225848
-0.006748 0.003639 0.164579 0.025350 -0.190444 -2.688928 -0.007057 1 0 0 0 0 0 0 226852
-0.006678 0.003592 0.164315 -0.432187 0.237898 -1.363729 -0.007090 1 0 0 0 0 0 0 227902
-0.006641 0.003579 0.164157 -0.047574 -0.177651 -2.612046 -0.007121 1 0 0 0 0 0 0 228872
-0.006568 0.003530 0.163889 -0.480832 0.250225 -1.299775 -0.007153 1 0 0 0 0 0 0 229898
-0.006547 0.003500 0.163723 0.145991 0.050147 -2.485475 -0.007183 1 0 0 0 0 0 0 230875
-0.006486 0.003439 0.163448 -0.312726 0.447468 -1.185660 -0.007215 1 0 0 0 0 0 0 231902
-0.006450 0.003424 0.163286 -0.030813 -0.114445 -2.529110 -0.007246 1 0 0 0 0 0 0 232888
-0.006389 0.003406 0.163001 -0.338667 -0.136573 -1.054811 -0.007278 1 0 0 0 0 0 0 233903
-0.006362 0.003359 0.162837 0.076606 0.242796 -2.484561 -0.007311 1 0 0 0 0 0 0 234963
-0.006319 0.003350 0.162538 -0.104183 -0.216874 -0.855524 -0.007342 1 0 0 0 0 0 0 235962
-0.006271 0.003300 0.162365 -0.183610 0.288223 -2.344388 -0.007375 1 0 0 0 0 0 0 237015
-0.006200 0.003255 0.162070 -0.490264 0.263807 -0.884794 -0.007404 1 0 0 0 0 0 0 237926
-0.006186 0.003247 0.161907 0.224846 -0.224040 -2.450360 -0.007433 1 0 0 0 0 0 0 238877
-0.006130 0.003202 0.161628 -0.265006 0.226496 -1.093003 -0.007466 1 0 0 0 0 0 0 239922
-0.006087 0.003167 0.161448 -0.151037 0.139246 -2.238234 -0.007496 1 0 0 0 0 0 0 240893
-0.006019 0.003133 0.161145 -0.456414 0.108020 -0.742585 -0.007528 1 0 0 0 0 0 0 241902
-0.005998 0.003105 0.160965 0.115533 0.036436 -2.196781 -0.007559 1 0 0 0 0 0 0 242886
-0.005947 0.003077 0.160661 -0.218744 0.031553 -0.714338 -0.007599 1 0 0 0 0 0 0 244174
-0.005897 0.003062 0.160350 -0.253547 -0.140233 -0.459914 -0.007633 1 0 0 0 0 0 0 245254
-0.005854 0.003032 0.160161 -0.155269 0.046744 -2.019685 -0.007653 1 0 0 0 0 0 0 245919
-0.005832 0.003017 0.159971 0.119683 -0.131416 -2.155666 -0.007686 1 0 0 0 0 0 0 246969
-0.005744 0.002990 0.159649 -0.716229 0.001084 -0.435207 -0.007718 1 0 0 0 0 0 0 247999
-0.005719 0.002963 0.159463 0.021534 0.022165 -2.023548 -0.007748 1 0 0 0 0 0 0 248933
-0.005654 0.002902 0.159162 -0.432280 0.468436 -0.673933 -0.007778 1 0 0 0 0 0 0 249899
-0.005617 0.002886 0.158985 -0.122139 -0.069414 -2.148642 -0.007809 1 0 0 0 0 0 0 250890
-0.005517 0.002859 0.158668 -0.915032 0.029912 -0.458376 -0.007842 1 0 0 0 0 0 0 251952
-0.005490 0.002831 0.158480 -0.046262 0.038984 -1.962850 -0.007877 1 0 0 0 0 0 0 253065
-0.005468 0.002810 0.158107 0.104792 -0.046109 0.306248 -0.007909 1 0 0 0 0 0 0 254090
-0.005414 0.002796 0.157912 -0.299829 -0.133012 -1.762760 -0.007933 1 0 0 0 0 0 0 254855
-0.005379 0.002766 0.157724 -0.100483 0.054988 -2.055468 -0.007967 1 0 0 0 0 0 0 255946
-0.005316 0.002736 0.157372 -0.452220 0.084743 0.062047 -0.007999 1 0 0 0 0 0 0 256979
-0.005286 0.002747 0.157176 -0.054531 -0.451129 -1.734745 -0.008028 1 0 0 0 0 0 0 257903
-0.005227 0.002747 0.156850 -0.389741 -0.367681 -0.213113 -0.008059 1 0 0 0 0 0 0 258914
-0.005191 0.002741 0.156664 -0.140597 -0.276175 -1.875739 -0.008090 1 0 0 0 0 0 0 259891
-0.005152 0.002703 0.156332 -0.158262 0.150145 -0.118610 -0.008121 1 0 0 0 0 0 0 260899
-0.005094 0.002685 0.156138 -0.396161 -0.067253 -1.729011 -0.008152 1 0 0 0 0 0 0 261889
-0.005015 0.002663 0.155811 -0.711090 -0.041106 -0.139916 -0.008184 1 0 0 0 0 0 0 262907
-0.004983 0.002675 0.155614 -0.146542 -0.477336 -1.663449 -0.008215 1 0 0 0 0 0 0 263886
-0.004886 0.002668 0.155275 -0.927317 -0.271659 0.059213 -0.008246 1 0 0 0 0 0 0 264900
-0.004843 0.002661 0.155083 -0.309165 -0.246113 -1.689837 -0.008277 1 0 0 0 0 0 0 265884
-0.004785 0.002680 0.154743 -0.451113 -0.591422 0.100893 -0.008309 1 0 0 0 0 0 0 266908
-0.004749 0.002676 0.154551 -0.187420 -0.337676 -1.637196 -0.008340 1 0 0 0 0 0 0 267892
-0.004710 0.002640 0.154209 -0.206857 0.116313 0.144842 -0.008391 1 0 0 0 0 0 0 269515
-0.004706 0.002635 0.154166 0.254435 -0.241974 -3.559766 -0.008401 1 0 0 0 0 0 0 269842
-0.004631 0.002644 0.153698 -0.630724 -0.458121 1.640417 -0.008436 1 0 0 0 0 0 0 270970
-0.004551 0.002663 0.153376 -0.785245 -0.614339 0.287575 -0.008466 1 0 0 0 0 0 0 271919
-0.004528 0.002643 0.153199 -0.071209 -0.124559 -1.730709 -0.008497 1 0 0 0 0 0 0 272910
-0.004449 0.002644 0.152852 -0.739137 -0.350722 0.297781 -0.008528 1 0 0 0 0 0 0 273903
-0.004416 0.002659 0.152671 -0.194042 -0.566658 -1.634856 -0.008559 1 0 0 0 0 0 0 274901
-0.004355 0.002662 0.152343 -0.521113 -0.424301 0.096369 -0.008590 1 0 0 0 0 0 0 275904
-0.004319 0.002656 0.152147 -0.244398 -0.290333 -1.437008 -0.008623 1 0 0 0 0 0 0 276951
-0.004265 0.002675 0.151797 -0.443992 -0.612036 0.449187 -0.008653 1 0 0 0 0 0 0 277905
-0.004207 0.002667 0.151616 -0.524730 -0.283944 -1.544431 -0.008685 1 0 0 0 0 0 0 278919
-0.004136 0.002684 0.151272 -0.697004 -0.589654 0.384277 -0.008715 1 0 0 0 0 0 0 279886
-0.004098 0.002680 0.151073 -0.302847 -0.344523 -1.281970 -0.008755 1 0 0 0 0 0 0 281172
-0.004032 0.002667 0.150695 -0.633505 -0.211489 0.901016 -0.008779 1 0 0 0 0 0 0 281957
-0.003987 0.002697 0.150515 -0.402966 -0.752436 -1.435715 -0.008812 1 0 0 0 0 0 0 282982
-0.003961 0.002711 0.150288 -0.127732 -0.592370 -1.048363 -0.008842 1 0 0 0 0 0 0 283953
-0.003905 0.002712 0.149929 -0.487491 -0.422382 0.744608 -0.008873 1 0 0 0 0 0 0 284960
-0.003861 0.002743 0.149724 -0.391190 -0.802921 -1.072669 -0.008905 1 0 0 0 0 0 0 285986
-0.003791 0.002758 0.149377 -0.715407 -0.624337 0.631545 -0.008935 1 0 0 0 0 0 0 286928
-0.003761 0.002775 0.149189 -0.240832 -0.644950 -1.266362 -0.008963 1 0 0 0 0 0 0 287831
-0.003727 0.002798 0.148966 -0.243598 -0.731532 -0.976405 -0.008997 1 0 0 0 0 0 0 288932
-0.003665 0.002807 0.148607 -0.605736 -0.550728 0.857687 -0.009030 1 0 0 0 0 0 0 289970
-0.003658 0.002828 0.148398 0.067785 -0.695717 -0.908015 -0.009059 1 0 0 0 0 0 0 290904
-0.003594 0.002859 0.148059 -0.628023 -0.852151 0.650510 -0.009088 1 0 0 0 0 0 0 291817
-0.003564 0.002879 0.147871 -0.243639 -0.719625 -1.144225 -0.009120 1 0 0 0 0 0 0 292845
-0.003507 0.002898 0.147637 -0.562840 -0.701781 -0.721944 -0.009151 1 0 0 0 0 0 0 293835
-0.003464 0.002911 0.147281 -0.428239 -0.626796 0.956637 -0.009183 1 0 0 0 0 0 0 294864
-0.003438 0.002928 0.147090 -0.190256 -0.666663 -1.006398 -0.009213 1 0 0 0 0 0 0 295843
-0.003383 0.002945 0.146854 -0.545723 -0.684474 -0.608918 -0.009245 1 0 0 0 0 0 0 296843
-0.003341 0.002957 0.146495 -0.421610 -0.617390 1.067896 -0.009276 1 0 0 0 0 0 0 297856
-0.003293 0.002968 0.146294 -0.500531 -0.601650 -0.804268 -0.009307 1 0 0 0 0 0 0 298848
-0.003250 0.002987 0.146061 -0.437995 -0.718104 -0.557047 -0.009338 1 0 0 0 0 0 0 299841
-0.003193 0.003025 0.145716 -0.618810 -0.975682 0.968662 -0.009370 1 0 0 0 0 0 0 300868
-0.003165 0.003046 0.145524 -0.269413 -0.774217 -0.859242 -0.009412 1 0 0 0 0 0 0 302190
-0.003083 0.003074 0.145113 -0.951963 -0.865496 1.839250 -0.009435 1 0 0 0 0 0 0 302927
-0.003053 0.003094 0.144967 -0.345512 -0.770224 -1.311204 -0.009463 1 0 0 0 0 0 0 303833
-0.003019 0.003118 0.144754 -0.338363 -0.809540 -0.750654 -0.009495 1 0 0 0 0 0 0 304859
-0.002983 0.003143 0.144515 -0.357614 -0.846020 -0.323573 -0.009526 1 0 0 0 0 0 0 305858
-0.002964 0.003155 0.144283 -0.154354 -0.663568 -0.352549 -0.009557 1 0 0 0 0 0 0 306852
-0.002925 0.003186 0.143936 -0.395912 -0.912718 1.174760 -0.009589 1 0 0 0 0 0 0 307853
-0.002900 0.003204 0.143741 -0.240321 -0.778111 -0.635459 -0.009620 1 0 0 0 0 0 0 308851
-0.002863 0.003206 0.143517 -0.387698 -0.549883 -0.428802 -0.009659 1 0 0 0 0 0 0 310107
-0.002810 0.003230 0.143136 -0.620884 -0.807568 1.689707 -0.009692 1 0 0 0 0 0 0 311147
-0.002782 0.003247 0.142936 -0.305495 -0.759969 -0.440514 -0.009716 1 0 0 0 0 0 0 311927
-0.002768 0.003254 0.142746 -0.115977 -0.626507 -0.762559 -0.009744 1 0 0 0 0 0 0 312827
-0.002743 0.003272 0.142541 -0.231341 -0.753024 -0.584295 -0.009779 1 0 0 0 0 0 0 313942
-0.002712 0.003294 0.142302 -0.320518 -0.828372 -0.100912 -0.009808 1 0 0 0 0 0 0 314864
-0.002695 0.003303 0.142069 -0.154750 -0.668965 -0.094429 -0.009840 1 0 0 0 0 0 0 315885
-0.002647 0.003317 0.141837 -0.545747 -0.715767 -0.104029 -0.009873 1 0 0 0 0 0 0 316937
-0.002599 0.003316 0.141597 -0.591983 -0.538846 0.029374 -0.009903 1 0 0 0 0 0 0 317902
-0.002574 0.003314 0.141363 -0.309480 -0.499083 0.002335 -0.009932 1 0 0 0 0 0 0 318840
-0.002544 0.003327 0.141139 -0.339181 -0.697733 -0.123826 -0.009970 1 0 0 0 0 0 0 320055
-0.002520 0.003334 0.140781 -0.269472 -0.647674 1.652691 -0.009997 1 0 0 0 0 0 0 320926
-0.002499 0.003349 0.140610 -0.232186 -0.742074 -0.579323 -0.010027 1 0 0 0 0 0 0 321872
-0.002487 0.003355 0.140429 -0.111220 -0.632335 -0.670344 -0.010057 1 0 0 0 0 0 0 322825
-0.002456 0.003350 0.140208 -0.340014 -0.484547 -0.129442 -0.010090 1 0 0 0 0 0 0 323903
-0.002424 0.003361 0.139989 -0.390006 -0.685749 -0.075938 -0.010120 1 0 0 0 0 0 0 324856
-0.002428 0.003370 0.139770 0.077085 -0.670655 -0.047403 -0.010151 1 0 0 0 0 0 0 325854
-0.002414 0.003387 0.139552 -0.126305 -0.796876 -0.026761 -0.010181 1 0 0 0 0 0 0 326791
-0.002398 0.003374 0.139334 -0.155770 -0.395977 -0.017449 -0.010213 1 0 0 0 0 0 0 327834
-0.002373 0.003380 0.139116 -0.281647 -0.626350 0.017701 -0.010245 1 0 0 0 0 0 0 328843
-0.002359 0.003381 0.138888 -0.159790 -0.574908 0.174061 -0.010276 1 0 0 0 0 0 0 329847
-0.002329 0.003375 0.138676 -0.357522 -0.478736 0.005465 -0.010307 1 0 0 0 0 0 0 330844
-0.002312 0.003370 0.138450 -0.208938 -0.476783 0.194043 -0.010339 1 0 0 0 0 0 0 331845
-0.002303 0.003365 0.138247 -0.099433 -0.494372 -0.068177 -0.010370 1 0 0 0 0 0 0 332848
-0.002281 0.003376 0.138034 -0.250424 -0.700782 0.065757 -0.010401 1 0 0 0 0 0 0 333850
-0.002247 0.003375 0.137827 -0.426835 -0.561657 0.018967 -0.010432 1 0 0 0 0 0 0 334850
-0.002244 0.003357 0.137622 -0.046519 -0.324888 0.009155 -0.010478 1 0 0 0 0 0 0 336308
-0.002218 0.003339 0.137361 -0.309264 -0.305492 0.784043 -0.010495 1 0 0 0 0 0 0 336864
-0.002206 0.003331 0.137202 -0.159366 -0.428822 -0.462713 -0.010528 1 0 0 0 0 0 0 337902
-0.002198 0.003325 0.137025 -0.086567 -0.466519 -0.327768 -0.010558 1 0 0 0 0 0 0 338872
-0.002193 0.003319 0.136840 -0.048821 -0.485567 -0.200187 -0.010589 1 0 0 0 0 0 0 339853
-0.002183 0.003295 0.136663 -0.108486 -0.233158 -0.269613 -0.010620 1 0 0 0 0 0 0 340850
-0.002176 0.003281 0.136479 -0.068806 -0.340913 -0.155062 -0.010651 1 0 0 0 0 0 0 341854
-0.002172 0.003272 0.136292 -0.041585 -0.419268 -0.082535 -0.010682 1 0 0 0 0 0 0 342850
-0.002146 0.003260 0.136094 -0.309765 -0.394920 0.081772 -0.010714 1 0 0 0 0 0 0 343861
-0.002127 0.003232 0.135912 -0.269698 -0.181766 -0.085213 -0.010745 1 0 0 0 0 0 0 344848
-0.002137 0.003222 0.135734 0.125266 -0.379571 -0.137753 -0.010775 1 0 0 0 0 0 0 345828
-0.002134 0.003195 0.135560 0.001586 -0.181181 -0.165107 -0.010808 1 0 0 0 0 0 0 346881
-0.002117 0.003195 0.135385 -0.208379 -0.518412 -0.148526 -0.010841 1 0 0 0 0 0 0 347930
-0.002101 0.003173 0.135212 -0.215058 -0.264462 -0.141079 -0.010875 1 0 0 0 0 0 0 349006
-0.002070 0.003155 0.135019 -0.411922 -0.287565 0.138112 -0.010903 1 0 0 0 0 0 0 349912
-0.002048 0.003125 0.134868 -0.318991 -0.134177 -0.362194 -0.010934 1 0 0 0 0 0 0 350897
-0.002029 0.003088 0.134703 -0.268035 -0.021545 -0.214947 -0.010965 1 0 0 0 0 0 0 351904
-0.002013 0.003048 0.134533 -0.241844 0.038704 -0.112086 -0.010999 1 0 0 0 0 0 0 352991
-0.001982 0.003022 0.134371 -0.421233 -0.134772 -0.180689 -0.011027 1 0 0 0 0 0 0 353869
-0.001966 0.003008 0.134221 -0.254921 -0.306294 -0.326658 -0.011055 1 0 0 0 0 0 0 354784
-0.001958 0.002999 0.134075 -0.147914 -0.399492 -0.384254 -0.011090 1 0 0 0 0 0 0 355880
-0.001951 0.002993 0.133901 -0.101684 -0.434585 -0.003800 -0.011121 1 0 0 0 0 0 0 356899
-0.001962 0.002973 0.133737 0.123089 -0.261338 -0.067452 -0.011151 1 0 0 0 0 0 0 357857
-0.001946 0.002956 0.133577 -0.212305 -0.292233 -0.105398 -0.011182 1 0 0 0 0 0 0 358847
-0.001936 0.002947 0.133427 -0.150387 -0.384262 -0.230806 -0.011213 1 0 0 0 0 0 0 359841
-0.001924 0.002921 0.133262 -0.184053 -0.166848 -0.026959 -0.011245 1 0 0 0 0 0 0 360846
-0.001912 0.002887 0.133122 -0.198107 -0.043304 -0.303960 -0.011276 1 0 0 0 0 0 0 361859
-0.001883 0.002863 0.132970 -0.407017 -0.167083 -0.168268 -0.011306 1 0 0 0 0 0 0 362799
-0.001868 0.002851 0.132823 -0.257534 -0.313945 -0.203945 -0.011339 1 0 0 0 0 0 0 363845
-0.001854 0.002822 0.132660 -0.244064 -0.126362 0.038016 -0.011370 1 0 0 0 0 0 0 364846
-0.001845 0.002807 0.132509 -0.157426 -0.275092 -0.083494 -0.011401 1 0 0 0 0 0 0 365850
-0.001814 0.002774 0.132364 -0.459276 -0.050053 -0.156954 -0.011432 1 0 0 0 0 0 0 366846
-0.001797 0.002756 0.132220 -0.297354 -0.226144 -0.157257 -0.011464 1 0 0 0 0 0 0 367874
-0.001788 0.002745 0.132076 -0.185769 -0.343290 -0.144094 -0.011502 1 0 0 0 0 0 0 369066
-0.001776 0.002719 0.131913 -0.212338 -0.136870 0.129443 -0.011529 1 0 0 0 0 0 0 369933
-0.001763 0.002685 0.131773 -0.224896 -0.018529 -0.122618 -0.011557 1 0 0 0 0 0 0 370851
-0.001756 0.002666 0.131630 -0.157625 -0.208815 -0.099306 -0.011588 1 0 0 0 0 0 0 371817
-0.001745 0.002637 0.131498 -0.193245 -0.073539 -0.209465 -0.011620 1 0 0 0 0 0 0 372853
-0.001733 0.002601 0.131369 -0.219832 0.020565 -0.251616 -0.011651 1 0 0 0 0 0 0 373851
-0.001726 0.002582 0.131230 -0.159031 -0.182287 -0.114462 -0.011682 1 0 0 0 0 0 0 374847
-0.001716 0.002551 0.131099 -0.197039 -0.054589 -0.178266 -0.011714 1 0 0 0 0 0 0 375846
-0.001704 0.002516 0.130971 -0.224543 0.034889 -0.204461 -0.011755 1 0 0 0 0 0 0 377186
-0.001711 0.002481 0.130823 0.023014 0.031558 0.072112 -0.011777 1 0 0 0 0 0 0 377889
-0.001708 0.002443 0.130688 -0.087233 0.078694 -0.056049 -0.011806 1 0 0 0 0 0 0 378812
-0.001686 0.002419 0.130568 -0.354507 -0.089472 -0.247746 -0.011842 1 0 0 0 0 0 0 379969
-0.001708 0.002395 0.130433 0.206515 -0.108813 -0.043969 -0.011870 1 0 0 0 0 0 0 380855
-0.001719 0.002383 0.130322 0.112944 -0.258412 -0.333843 -0.011902 1 0 0 0 0 0 0 381873
-0.001732 0.002341 0.130191 0.129043 0.119287 -0.080181 -0.011932 1 0 0 0 0 0 0 382837
-0.001717 0.002315 0.130073 -0.226116 -0.043595 -0.200977 -0.011964 1 0 0 0 0 0 0 383850
-0.001703 0.002281 0.129949 -0.257850 0.041257 -0.125348 -0.011994 1 0 0 0 0 0 0 384809
-0.001689 0.002243 0.129823 -0.259860 0.102048 -0.075121 -0.012032 1 0 0 0 0 0 0 386025
-0.001669 0.002184 0.129676 -0.344084 0.400107 0.217162 -0.012059 1 0 0 0 0 0 0 386905
-0.001659 0.002154 0.129562 -0.227506 0.053457 -0.150672 -0.012087 1 0 0 0 0 0 0 387806
-0.001627 0.002115 0.129460 -0.500486 0.151022 -0.341257 -0.012120 1 0 0 0 0 0 0 388845
-0.001639 0.002064 0.129342 0.038643 0.311165 -0.128208 -0.012151 1 0 0 0 0 0 0 389845
-0.001624 0.002034 0.129228 -0.257171 0.072436 -0.147915 -0.012181 1 0 0 0 0 0 0 390797
-0.001630 0.002003 0.129115 -0.012379 0.056506 -0.149509 -0.012211 1 0 0 0 0 0 0 391765
-0.001626 0.001967 0.128993 -0.116816 0.124686 -0.012057 -0.012243 1 0 0 0 0 0 0 392796
-0.001638 0.001934 0.128877 0.075324 0.104541 -0.063427 -0.012274 1 0 0 0 0 0 0 393792
-0.001623 0.001912 0.128764 -0.254025 -0.042056 -0.087943 -0.012306 1 0 0 0 0 0 0 394807
-0.001629 0.001885 0.128652 -0.013682 0.005453 -0.081517 -0.012338 1 0 0 0 0 0 0 395813
-0.001625 0.001852 0.128530 -0.118074 0.106838 0.060765 -0.012368 1 0 0 0 0 0 0 396794
-0.001631 0.001801 0.128425 -0.001668 0.355749 -0.130787 -0.012399 1 0 0 0 0 0 0 397792
-0.001633 0.001775 0.128325 -0.035293 0.057871 -0.208333 -0.012430 1 0 0 0 0 0 0 398786
-0.001627 0.001741 0.128208 -0.144743 0.126931 0.033373 -0.012462 1 0 0 0 0 0 0 399792
-0.001618 0.001705 0.128114 -0.200455 0.176892 -0.243339 -0.012494 1 0 0 0 0 0 0 400823
-0.001627 0.001672 0.128009 0.026134 0.152237 -0.098657 -0.012534 1 0 0 0 0 0 0 402112
-0.001638 0.001620 0.127879 0.084843 0.395370 0.253979 -0.012558 1 0 0 0 0 0 0 402861
-0.001624 0.001589 0.127792 -0.245185 0.147195 -0.247461 -0.012587 1 0 0 0 0 0 0 403786
-0.001625 0.001540 0.127699 -0.088073 0.380810 -0.218080 -0.012619 1 0 0 0 0 0 0 404817
-0.001624 0.001515 0.127604 -0.083347 0.091770 -0.170458 -0.012650 1 0 0 0 0 0 0 405802
-0.001631 0.001468 0.127509 0.018819 0.352635 -0.146777 -0.012681 1 0 0 0 0 0 0 406801
-0.001634 0.001444 0.127413 -0.026218 0.082835 -0.122095 -0.012712 1 0 0 0 0 0 0 407796
-0.001649 0.001416 0.127306 0.123069 0.102474 0.032924 -0.012743 1 0 0 0 0 0 0 408801
-0.001650 0.001383 0.127217 -0.038287 0.185463 -0.162908 -0.012784 1 0 0 0 0 0 0 410104
-0.001664 0.001352 0.127113 0.110763 0.181881 0.025899 -0.012815 1 0 0 0 0 0 0 411102
-0.001678 0.001302 0.127014 0.136825 0.427543 -0.008954 -0.012841 1 0 0 0 0 0 0 411940
-0.001679 0.001257 0.126928 -0.035094 0.386915 -0.157841 -0.012867 1 0 0 0 0 0 0 412763
-0.001693 0.001221 0.126855 0.121665 0.291565 -0.347363 -0.012900 1 0 0 0 0 0 0 413803
-0.001699 0.001202 0.126768 0.036495 0.051626 -0.153669 -0.012933 1 0 0 0 0 0 0 414880
-0.001696 0.001173 0.126685 -0.095507 0.161987 -0.188616 -0.012963 1 0 0 0 0 0 0 415821
-0.001707 0.001144 0.126614 0.090691 0.180999 -0.333582 -0.012996 1 0 0 0 0 0 0 416884
-0.001726 0.001114 0.126517 0.201734 0.194912 0.013991 -0.013026 1 0 0 0 0 0 0 417856
-0.001729 0.001080 0.126431 0.009209 0.260509 -0.086509 -0.013057 1 0 0 0 0 0 0 418844
-0.001744 0.001048 0.126358 0.148474 0.240544 -0.267073 -0.013090 1 0 0 0 0 0 0 419890
-0.001745 0.001013 0.126281 -0.019434 0.290611 -0.210889 -0.013121 1 0 0 0 0 0 0 420879
-0.001759 0.000981 0.126212 0.134127 0.262405 -0.300003 -0.013151 1 0 0 0 0 0 0 421854
-0.001760 0.000946 0.126136 -0.025701 0.307861 -0.207409 -0.013183 1 0 0 0 0 0 0 422880
-0.001793 0.000918 0.126047 0.384856 0.219445 -0.004782 -0.013212 1 0 0 0 0 0 0 423808
-0.001809 0.000904 0.125984 0.213881 0.031255 -0.320852 -0.013245 1 0 0 0 0 0 0 424861
-0.001824 0.000863 0.125900 0.184767 0.369063 -0.063815 -0.013276 1 0 0 0 0 0 0 425838
-0.001845 0.000828 0.125828 0.261445 0.332353 -0.191438 -0.013306 1 0 0 0 0 0 0 426803
-0.001849 0.000791 0.125751 0.048888 0.358370 -0.123393 -0.013338 1 0 0 0 0 0 0 427819
-0.001851 0.000773 0.125693 -0.000223 0.126038 -0.347139 -0.013368 1 0 0 0 0 0 0 428773
-0.001865 0.000749 0.125630 0.157410 0.176911 -0.309725 -0.013400 1 0 0 0 0 0 0 429801
-0.001891 0.000742 0.125556 0.330598 -0.027965 -0.137728 -0.013431 1 0 0 0 0 0 0 430797
-0.001897 0.000719 0.125478 0.096603 0.156296 -0.062299 -0.013462 1 0 0 0 0 0 0 431807
-0.001913 0.000693 0.125409 0.207448 0.218337 -0.155153 -0.013494 1 0 0 0 0 0 0 432822
-0.001935 0.000666 0.125343 0.287100 0.249067 -0.193702 -0.013525 1 0 0 0 0 0 0 433818
-0.001959 0.000637 0.125277 0.331376 0.266924 -0.201358 -0.013556 1 0 0 0 0 0 0 434818
-0.001984 0.000609 0.125213 0.356200 0.278583 -0.197010 -0.013591 1 0 0 0 0 0 0 435922
-0.001990 0.000576 0.125138 0.110969 0.348836 -0.057944 -0.013618 1 0 0 0 0 0 0 436798
-0.001993 0.000559 0.125081 0.045609 0.142218 -0.255288 -0.013653 1 0 0 0 0 0 0 437906
-0.002013 0.000555 0.125008 0.267152 -0.043822 -0.066169 -0.013682 1 0 0 0 0 0 0 438843
-0.002036 0.000539 0.124941 0.334811 0.102212 -0.103810 -0.013713 1 0 0 0 0 0 0 439835
-0.002047 0.000530 0.124885 0.189607 0.012356 -0.260566 -0.013744 1 0 0 0 0 0 0 440828
-0.002066 0.000512 0.124824 0.274498 0.140579 -0.186422 -0.013775 1 0 0 0 0 0 0 441827
-0.002088 0.000488 0.124761 0.335602 0.224307 -0.139918 -0.013807 1 0 0 0 0 0 0 442824
-0.002099 0.000476 0.124707 0.194412 0.081673 -0.254620 -0.013842 1 0 0 0 0 0 0 443959
-0.002117 0.000456 0.124647 0.281854 0.180965 -0.163430 -0.013870 1 0 0 0 0 0 0 444855
-0.002139 0.000432 0.124583 0.344448 0.249972 -0.110945 -0.013905 1 0 0 0 0 0 0 445969
-0.002150 0.000419 0.124530 0.204435 0.100452 -0.223043 -0.013933 1 0 0 0 0 0 0 446853
-0.002168 0.000399 0.124469 0.292122 0.195870 -0.131038 -0.013965 1 0 0 0 0 0 0 447900
-0.002177 0.000389 0.124417 0.179270 0.074753 -0.218381 -0.013998 1 0 0 0 0 0 0 448934
-0.002194 0.000369 0.124356 0.281897 0.185625 -0.115806 -0.014027 1 0 0 0 0 0 0 449871
-0.002197 0.000341 0.124314 0.104198 0.320288 -0.339341 -0.014058 1 0 0 0 0 0 0 450885
-0.002211 0.000312 0.124258 0.237513 0.339638 -0.161126 -0.014089 1 0 0 0 0 0 0 451846
-0.002218 0.000298 0.124207 0.155143 0.159142 -0.205472 -0.014119 1 0 0 0 0 0 0 452809
-0.002234 0.000277 0.124147 0.273608 0.237653 -0.086480 -0.014157 1 0 0 0 0 0 0 454027
-0.002235 0.000247 0.124074 0.093415 0.357307 0.106779 -0.014184 1 0 0 0 0 0 0 454893
-0.002255 0.000237 0.124027 0.321892 0.119164 -0.200198 -0.014211 1 0 0 0 0 0 0 455772
-0.002265 0.000232 0.123979 0.210514 0.030720 -0.214487 -0.014246 1 0 0 0 0 0 0 456893
-0.002282 0.000215 0.123920 0.306944 0.176737 -0.063304 -0.014276 1 0 0 0 0 0 0 457838
-0.002304 0.000193 0.123858 0.373956 0.271262 0.013571 -0.014307 1 0 0 0 0 0 0 458824
-0.002314 0.000182 0.123804 0.237908 0.136338 -0.090758 -0.014338 1 0 0 0 0 0 0 459828
-0.002332 0.000162 0.123744 0.326260 0.237621 0.005936 -0.014369 1 0 0 0 0 0 0 460821
-0.002341 0.000152 0.123691 0.215248 0.121047 -0.080424 -0.014400 1 0 0 0 0 0 0 461819
-0.002358 0.000133 0.123631 0.317409 0.232715 0.023993 -0.014432 1 0 0 0 0 0 0 462824
-0.002379 0.000109 0.123568 0.387568 0.308119 0.082373 -0.014462 1 0 0 0 0 0 0 463799
-0.002389 0.000097 0.123514 0.253663 0.164161 -0.029043 -0.014493 1 0 0 0 0 0 0 464796
-0.002388 0.000073 0.123444 0.084730 0.321018 0.195183 -0.014524 1 0 0 0 0 0 0 465792
-0.002387 0.000061 0.123388 0.074982 0.179147 0.039275 -0.014556 1 0 0 0 0 0 0 466794
-0.002393 0.000022 0.123336 0.177198 0.518790 -0.031301 -0.014587 1 0 0 0 0 0 0 467800
-0.002409 -0.000012 0.123277 0.312089 0.489497 0.086133 -0.014646 1 0 0 0 0 0 0 469699
-0.002429 -0.000042 0.123182 0.379229 0.457283 0.561733 -0.014683 1 0 0 0 0 0 0 470875
-0.002452 -0.000072 0.123107 0.431022 0.442584 0.376732 -0.014713 1 0 0 0 0 0 0 471828
-0.002476 -0.000100 0.123039 0.459197 0.438138 0.284011 -0.014744 1 0 0 0 0 0 0 472808
-0.002501 -0.000128 0.122973 0.475333 0.438962 0.256623 -0.014775 1 0 0 0 0 0 0 473802
-0.002526 -0.000157 0.122907 0.485940 0.442464 0.255654 -0.014806 1 0 0 0 0 0 0 474797
-0.002538 -0.000171 0.122853 0.321742 0.262598 0.121174 -0.014837 1 0 0 0 0 0 0 475802
-0.002557 -0.000191 0.122792 0.393806 0.339254 0.208883 -0.014876 1 0 0 0 0 0 0 477058
-0.002579 -0.000216 0.122729 0.448541 0.397019 0.262105 -0.014902 1 0 0 0 0 0 0 477875
-0.002597 -0.000260 0.122675 0.409028 0.676592 0.152352 -0.014931 1 0 0 0 0 0 0 478796
-0.002605 -0.000283 0.122625 0.282816 0.417831 0.102523 -0.014960 1 0 0 0 0 0 0 479748
-0.002622 -0.000307 0.122565 0.380514 0.432885 0.232852 -0.015002 1 0 0 0 0 0 0 481077
-0.002643 -0.000334 0.122502 0.449045 0.457742 0.302554 -0.015026 1 0 0 0 0 0 0 481853
-0.002653 -0.000347 0.122449 0.316988 0.291104 0.193895 -0.015056 1 0 0 0 0 0 0 482815
-0.002670 -0.000367 0.122388 0.404523 0.373507 0.292328 -0.015086 1 0 0 0 0 0 0 483760
-0.002691 -0.000391 0.122324 0.467202 0.434261 0.349168 -0.015118 1 0 0 0 0 0 0 484799
-0.002715 -0.000417 0.122260 0.503392 0.469471 0.380056 -0.015149 1 0 0 0 0 0 0 485782
-0.002733 -0.000462 0.122206 0.453434 0.735935 0.261833 -0.015183 1 0 0 0 0 0 0 486856
-0.002755 -0.000498 0.122145 0.493264 0.655086 0.352491 -0.015218 1 0 0 0 0 0 0 487992
-0.002778 -0.000530 0.122081 0.523112 0.596311 0.406521 -0.015244 1 0 0 0 0 0 0 488806
-0.002802 -0.000560 0.122017 0.542114 0.568137 0.436277 -0.015277 1 0 0 0 0 0 0 489889
-0.002827 -0.000588 0.121952 0.554778 0.557105 0.456708 -0.015306 1 0 0 0 0 0 0 490813
-0.002851 -0.000616 0.121887 0.564196 0.554872 0.473692 -0.015336 1 0 0 0 0 0 0 491775
-0.002895 -0.000639 0.121832 0.827300 0.497429 0.360429 -0.015368 1 0 0 0 0 0 0 492800
-0.002929 -0.000664 0.121770 0.734792 0.524351 0.444662 -0.015399 1 0 0 0 0 0 0 493789
-0.002959 -0.000690 0.121707 0.669772 0.546539 0.495517 -0.015431 1 0 0 0 0 0 0 494795
-0.002981 -0.000735 0.121653 0.567632 0.806561 0.386175 -0.015463 1 0 0 0 0 0 0 495824
-0.003004 -0.000772 0.121591 0.580722 0.722956 0.480225 -0.015493 1 0 0 0 0 0 0 496780
-0.003027 -0.000803 0.121528 0.597432 0.663110 0.535423 -0.015525 1 0 0 0 0 0 0 497800
-0.003052 -0.000832 0.121463 0.609929 0.634502 0.566079 -0.015556 1 0 0 0 0 0 0 498795
-0.003076 -0.000861 0.121398 0.619495 0.623394 0.587075 -0.015587 1 0 0 0 0 0 0 499800
-0.003100 -0.000888 0.121333 0.627449 0.621202 0.604604 -0.015618 1 0 0 0 0 0 0 500796
-0.003125 -0.000915 0.121268 0.635060 0.623902 0.620389 -0.015678 1 0 0 0 0 0 0 502717
-0.003155 -0.000974 0.121172 0.723620 1.048579 1.058155 -0.015715 1 0 0 0 0 0 0 503882
-0.003196 -0.001031 0.121084 0.871087 1.074211 0.996701 -0.015744 1 0 0 0 0 0 0 504825
-0.003228 -0.001072 0.121011 0.791301 0.893884 0.818803 -0.015774 1 0 0 0 0 0 0 505792
-0.003257 -0.001107 0.120944 0.736987 0.787076 0.750063 -0.015806 1 0 0 0 0 0 0 506800
-0.003283 -0.001137 0.120878 0.710551 0.734933 0.734725 -0.015837 1 0 0 0 0 0 0 507801
-0.003309 -0.001166 0.120812 0.700040 0.712058 0.739672 -0.015869 1 0 0 0 0 0 0 508806
-0.003328 -0.001212 0.120757 0.627648 0.948350 0.614623 -0.015901 1 0 0 0 0 0 0 509852
-0.003350 -0.001248 0.120696 0.655030 0.853496 0.702864 -0.015936 1 0 0 0 0 0 0 510956
-0.003392 -0.001275 0.120642 0.932923 0.729614 0.628223 -0.015970 1 0 0 0 0 0 0 512063
-0.003425 -0.001302 0.120580 0.849997 0.720279 0.727413 -0.015994 1 0 0 0 0 0 0 512811
-0.003441 -0.001315 0.120528 0.624253 0.546188 0.635869 -0.016028 1 0 0 0 0 0 0 513901
-0.003460 -0.001334 0.120467 0.658012 0.620257 0.746542 -0.016055 1 0 0 0 0 0 0 514779
-0.003477 -0.001376 0.120414 0.623881 0.921141 0.672197 -0.016088 1 0 0 0 0 0 0 515837
-0.003497 -0.001410 0.120353 0.672121 0.860572 0.779505 -0.016121 1 0 0 0 0 0 0 516885
-0.003519 -0.001440 0.120289 0.706821 0.812847 0.840053 -0.016150 1 0 0 0 0 0 0 517813
-0.003561 -0.001464 0.120234 0.981992 0.732181 0.745446 -0.016180 1 0 0 0 0 0 0 518768
-0.003594 -0.001489 0.120173 0.897730 0.746313 0.836552 -0.016216 1 0 0 0 0 0 0 519934
-0.003622 -0.001514 0.120109 0.837455 0.762460 0.890597 -0.016248 1 0 0 0 0 0 0 520960
-0.003648 -0.001540 0.120044 0.808724 0.774670 0.921612 -0.016274 1 0 0 0 0 0 0 521794
-0.003655 -0.001571 0.120001 0.563219 0.851227 0.657724 -0.016306 1 0 0 0 0 0 0 522812
-0.003671 -0.001600 0.119943 0.647224 0.832615 0.829211 -0.016337 1 0 0 0 0 0 0 523812
-0.003690 -0.001627 0.119881 0.715187 0.821909 0.925337 -0.016368 1 0 0 0 0 0 0 524775
-0.003718 -0.001636 0.119837 0.844002 0.585366 0.695388 -0.016400 1 0 0 0 0 0 0 525803
-0.003744 -0.001653 0.119780 0.830559 0.676396 0.871385 -0.016430 1 0 0 0 0 0 0 526779
-0.003768 -0.001675 0.119717 0.821456 0.747154 0.968407 -0.016460 1 0 0 0 0 0 0 527723
-0.003792 -0.001699 0.119653 0.820573 0.788761 1.015983 -0.016492 1 0 0 0 0 0 0 528765
-0.003816 -0.001724 0.119588 0.823791 0.813553 1.044181 -0.016524 1 0 0 0 0 0 0 529766
-0.003841 -0.001750 0.119554 0.848523 0.838969 0.651806 -0.016554 1 0 0 0 0 0 0 530740
-0.003865 -0.001776 0.119500 0.841302 0.844411 0.891804 -0.016586 1 0 0 0 0 0 0 531772
-0.003888 -0.001801 0.119439 0.842385 0.851434 1.023223 -0.016617 1 0 0 0 0 0 0 532767
-0.003900 -0.001814 0.119386 0.684333 0.683951 0.933607 -0.016649 1 0 0 0 0 0 0 533766
-0.003917 -0.001833 0.119325 0.751488 0.758032 1.047035 -0.016681 1 0 0 0 0 0 0 534793
-0.003956 -0.001851 0.119271 1.056751 0.757293 0.984429 -0.016721 1 0 0 0 0 0 0 536076
-0.003968 -0.001877 0.119200 0.737668 0.870053 1.214752 -0.016746 1 0 0 0 0 0 0 536892
-0.003992 -0.001886 0.119154 0.874578 0.653319 0.927876 -0.016774 1 0 0 0 0 0 0 537775
-0.003999 -0.001908 0.119117 0.651824 0.815204 0.788110 -0.016805 1 0 0 0 0 0 0 538789
-0.004001 -0.001919 0.119073 0.577410 0.684184 0.876828 -0.016836 1 0 0 0 0 0 0 539780
-0.004013 -0.001937 0.119015 0.708043 0.773044 1.080121 -0.016867 1 0 0 0 0 0 0 540770
-0.004038 -0.001941 0.118974 0.885232 0.605574 0.900617 -0.016899 1 0 0 0 0 0 0 541770
-0.004061 -0.001956 0.118917 0.897029 0.730298 1.096964 -0.016930 1 0 0 0 0 0 0 542770
-0.004072 -0.001963 0.118866 0.739400 0.644514 1.050586 -0.016971 1 0 0 0 0 0 0 544083
-0.004077 -0.001966 0.118817 0.643172 0.586364 1.030814 -0.017000 1 0 0 0 0 0 0 545001
-0.004090 -0.001980 0.118757 0.755051 0.729743 1.182753 -0.017025 1 0 0 0 0 0 0 545814
-0.004103 -0.001969 0.118727 0.760286 0.418236 0.832883 -0.017063 1 0 0 0 0 0 0 547016
-0.004121 -0.001977 0.118673 0.825766 0.622224 1.103606 -0.017088 1 0 0 0 0 0 0 547816
-0.004129 -0.001980 0.118624 0.710806 0.592333 1.096085 -0.017120 1 0 0 0 0 0 0 548867
-0.004132 -0.001981 0.118575 0.638061 0.564107 1.091329 -0.017150 1 0 0 0 0 0 0 549805
-0.004127 -0.001999 0.118538 0.531961 0.790640 0.961736 -0.017180 1 0 0 0 0 0 0 550788
-0.004124 -0.002008 0.118493 0.537069 0.689733 1.045578 -0.017211 1 0 0 0 0 0 0 551754
-0.004121 -0.002012 0.118447 0.547261 0.619158 1.095742 -0.017249 1 0 0 0 0 0 0 552967
-0.004119 -0.002013 0.118400 0.553544 0.582232 1.123230 -0.017276 1 0 0 0 0 0 0 553853
-0.004124 -0.001996 0.118373 0.646847 0.333540 0.863681 -0.017304 1 0 0 0 0 0 0 554733
-0.004120 -0.002005 0.118343 0.542404 0.652032 0.892592 -0.017335 1 0 0 0 0 0 0 555743
-0.004117 -0.002009 0.118301 0.542974 0.619261 1.055998 -0.017369 1 0 0 0 0 0 0 556809
-0.004114 -0.002011 0.118256 0.550960 0.585141 1.136017 -0.017398 1 0 0 0 0 0 0 557751
-0.004100 -0.001998 0.118220 0.395762 0.394134 1.022815 -0.017429 1 0 0 0 0 0 0 558749
-0.004092 -0.001991 0.118177 0.458541 0.450315 1.126705 -0.017460 1 0 0 0 0 0 0 559745
-0.004101 -0.002001 0.118151 0.688169 0.678597 0.922569 -0.017492 1 0 0 0 0 0 0 560743
-0.004092 -0.001992 0.118122 0.479561 0.457860 0.942656 -0.017523 1 0 0 0 0 0 0 561742
-0.004086 -0.001988 0.118081 0.501569 0.484285 1.115707 -0.017554 1 0 0 0 0 0 0 562744
-0.004065 -0.001990 0.118057 0.299059 0.580844 0.913160 -0.017585 1 0 0 0 0 0 0 563745
-0.004072 -0.001986 0.118027 0.647881 0.511990 0.980503 -0.017617 1 0 0 0 0 0 0 564742
-0.004074 -0.001983 0.117986 0.623113 0.522843 1.150389 -0.017648 1 0 0 0 0 0 0 565743
-0.004062 -0.001969 0.117951 0.432601 0.361695 1.080723 -0.017679 1 0 0 0 0 0 0 566744
-0.004050 -0.001979 0.117919 0.408188 0.674058 1.065098 -0.017711 1 0 0 0 0 0 0 567753
-0.004031 -0.001970 0.117888 0.309312 0.461320 1.051457 -0.017755 1 0 0 0 0 0 0 569170
-0.004020 -0.001966 0.117846 0.408160 0.487041 1.202487 -0.017775 1 0 0 0 0 0 0 569827
-0.004016 -0.001964 0.117831 0.496048 0.525573 0.864489 -0.017805 1 0 0 0 0 0 0 570775
-0.004000 -0.001949 0.117807 0.357101 0.361601 0.972671 -0.017836 1 0 0 0 0 0 0 571768
-0.003991 -0.001941 0.117767 0.429143 0.431948 1.189512 -0.017867 1 0 0 0 0 0 0 572751
-0.003987 -0.001937 0.117753 0.503483 0.494986 0.876424 -0.017898 1 0 0 0 0 0 0 573749
-0.003971 -0.001922 0.117729 0.358193 0.343764 0.993661 -0.017929 1 0 0 0 0 0 0 574747
-0.003957 -0.001932 0.117699 0.359400 0.660646 1.077575 -0.017961 1 0 0 0 0 0 0 575759
-0.003956 -0.001919 0.117679 0.523738 0.394247 0.974588 -0.017995 1 0 0 0 0 0 0 576839
-0.003937 -0.001917 0.117662 0.305394 0.510623 0.920749 -0.018032 1 0 0 0 0 0 0 578030
-0.003914 -0.001902 0.117637 0.228637 0.354592 1.039322 -0.018056 1 0 0 0 0 0 0 578800
-0.003902 -0.001895 0.117628 0.373739 0.436205 0.836443 -0.018087 1 0 0 0 0 0 0 579796
-0.003895 -0.001890 0.117594 0.441123 0.481107 1.157384 -0.018117 1 0 0 0 0 0 0 580756
-0.003892 -0.001889 0.117582 0.500234 0.517658 0.901501 -0.018157 1 0 0 0 0 0 0 582030
-0.003878 -0.001874 0.117558 0.346871 0.352164 1.040749 -0.018180 1 0 0 0 0 0 0 582779
-0.003852 -0.001871 0.117540 0.183704 0.489104 0.981402 -0.018212 1 0 0 0 0 0 0 583781
-0.003844 -0.001852 0.117524 0.404472 0.283878 0.962105 -0.018243 1 0 0 0 0 0 0 584776
-0.003834 -0.001860 0.117497 0.390669 0.618475 1.101215 -0.018272 1 0 0 0 0 0 0 585725
-0.003816 -0.001850 0.117468 0.279312 0.423414 1.155350 -0.018305 1 0 0 0 0 0 0 586770
-0.003807 -0.001845 0.117458 0.391662 0.469751 0.916943 -0.018343 1 0 0 0 0 0 0 587979
-0.003789 -0.001829 0.117435 0.280257 0.322741 1.073569 -0.018366 1 0 0 0 0 0 0 588719
-0.003781 -0.001821 0.117427 0.388307 0.413376 0.893644 -0.018401 1 0 0 0 0 0 0 589860
-0.003758 -0.001822 0.117415 0.207654 0.530623 0.936873 -0.018431 1 0 0 0 0 0 0 590805
-0.003752 -0.001804 0.117400 0.406335 0.302219 0.973958 -0.018461 1 0 0 0 0 0 0 591769
-0.003730 -0.001800 0.117386 0.220631 0.451387 0.984051 -0.018491 1 0 0 0 0 0 0 592712
-0.003719 -0.001798 0.117380 0.343204 0.497087 0.862715 -0.018523 1 0 0 0 0 0 0 593756
-0.003713 -0.001796 0.117348 0.404893 0.506525 1.224190 -0.018556 1 0 0 0 0 0 0 594790
-0.003710 -0.001795 0.117336 0.460695 0.522867 0.982812 -0.018585 1 0 0 0 0 0 0 595749
-0.003695 -0.001781 0.117312 0.307132 0.348079 1.128642 -0.018617 1 0 0 0 0 0 0 596766
-0.003688 -0.001774 0.117304 0.391734 0.422825 0.943240 -0.018647 1 0 0 0 0 0 0 597722
-0.003685 -0.001771 0.117302 0.447727 0.475309 0.856868 -0.018680 1 0 0 0 0 0 0 598763
-0.003669 -0.001756 0.117281 0.296135 0.320543 1.090304 -0.018711 1 0 0 0 0 0 0 599753
-0.003662 -0.001748 0.117273 0.382844 0.405975 0.938403 -0.018742 1 0 0 0 0 0 0 600769
-0.003640 -0.001749 0.117261 0.192379 0.520746 0.992072 -0.018774 1 0 0 0 0 0 0 601769
-0.003629 -0.001749 0.117257 0.318113 0.530732 0.896450 -0.018809 1 0 0 0 0 0 0 602901
-0.003610 -0.001736 0.117236 0.221664 0.348144 1.117560 -0.018836 1 0 0 0 0 0 0 603765
-0.003613 -0.001742 0.117217 0.498572 0.591514 1.110688 -0.018871 1 0 0 0 0 0 0 604887
-0.003615 -0.001745 0.117211 0.511671 0.577589 0.953509 -0.018899 1 0 0 0 0 0 0 605793
-0.003621 -0.001729 0.117198 0.571636 0.317441 1.021424 -0.018930 1 0 0 0 0 0 0 606787
-0.003605 -0.001725 0.117184 0.294386 0.453844 1.052533 -0.018961 1 0 0 0 0 0 0 607780
-0.003598 -0.001724 0.117180 0.368431 0.493627 0.939021 -0.018993 1 0 0 0 0 0 0 608777
-0.003599 -0.001705 0.117168 0.493090 0.271368 1.024997 -0.019024 1 0 0 0 0 0 0 609772
-0.003581 -0.001700 0.117154 0.252021 0.427904 1.062853 -0.019060 1 0 0 0 0 0 0 610921
-0.003578 -0.001679 0.117139 0.411988 0.238997 1.088016 -0.019087 1 0 0 0 0 0 0 611812
-0.003576 -0.001669 0.117134 0.454460 0.352368 0.965163 -0.019122 1 0 0 0 0 0 0 612914
-0.003557 -0.001669 0.117123 0.222840 0.485792 1.038991 -0.019149 1 0 0 0 0 0 0 613782
-0.003547 -0.001668 0.117119 0.325944 0.505816 0.951255 -0.019186 1 0 0 0 0 0 0 614963
-0.003548 -0.001650 0.117107 0.465804 0.271952 1.046964 -0.019211 1 0 0 0 0 0 0 615778
-0.003529 -0.001646 0.117093 0.232677 0.422317 1.088259 -0.019244 1 0 0 0 0 0 0 616821
-0.003520 -0.001643 0.117089 0.328933 0.469205 0.978142 -0.019276 1 0 0 0 0 0 0 617839
-0.003521 -0.001624 0.117077 0.464704 0.250787 1.065489 -0.019306 1 0 0 0 0 0 0 618814
-0.003522 -0.001615 0.117073 0.476700 0.352027 0.974890 -0.019336 1 0 0 0 0 0 0 619759
-0.003503 -0.001614 0.117062 0.228915 0.480243 1.061724 -0.019374 1 0 0 0 0 0 0 620990
-0.003499 -0.001596 0.117048 0.390926 0.258845 1.114592 -0.019401 1 0 0 0 0 0 0 621832
-0.003498 -0.001587 0.117043 0.435168 0.353797 1.001939 -0.019430 1 0 0 0 0 0 0 622762
-0.003497 -0.001583 0.117041 0.452418 0.421393 0.951205 -0.019462 1 0 0 0 0 0 0 623809
-0.003502 -0.001563 0.117030 0.527933 0.218864 1.070342 -0.019493 1 0 0 0 0 0 0 624778
-0.003485 -0.001557 0.117017 0.260810 0.385262 1.120463 -0.019523 1 0 0 0 0 0 0 625751
-0.003478 -0.001554 0.117012 0.339755 0.440234 1.013383 -0.019554 1 0 0 0 0 0 0 626749
-0.003479 -0.001535 0.117000 0.466863 0.226197 1.102143 -0.019585 1 0 0 0 0 0 0 627741
-0.003480 -0.001526 0.116996 0.474600 0.329256 1.011856 -0.019616 1 0 0 0 0 0 0 628712
-0.003480 -0.001521 0.116995 0.471917 0.401477 0.969767 -0.019648 1 0 0 0 0 0 0 629743
-0.003480 -0.001519 0.116994 0.469802 0.439757 0.955107 -0.019679 1 0 0 0 0 0 0 630756
-0.003467 -0.001504 0.116974 0.289142 0.277963 1.216967 -0.019710 1 0 0 0 0 0 0 631743
-0.003460 -0.001496 0.116967 0.360546 0.358557 1.073918 -0.019741 1 0 0 0 0 0 0 632718
-0.003457 -0.001493 0.116965 0.410446 0.414214 1.002511 -0.019772 1 0 0 0 0 0 0 633719
-0.003461 -0.001473 0.116954 0.503947 0.205425 1.113952 -0.019803 1 0 0 0 0 0 0 634720
-0.003463 -0.001463 0.116950 0.493349 0.311566 1.032499 -0.019838 1 0 0 0 0 0 0 635817
-0.003464 -0.001459 0.116949 0.481302 0.385241 0.993271 -0.019866 1 0 0 0 0 0 0 636712
-0.003469 -0.001438 0.116938 0.542178 0.186386 1.117220 -0.019900 1 0 0 0 0 0 0 637815
-0.003454 -0.001433 0.116925 0.267881 0.354152 1.168643 -0.019929 1 0 0 0 0 0 0 638747
-0.003446 -0.001430 0.116920 0.343052 0.409658 1.061971 -0.019960 1 0 0 0 0 0 0 639732
-0.003447 -0.001410 0.116908 0.468185 0.196303 1.151349 -0.019991 1 0 0 0 0 0 0 640723
-0.003436 -0.001388 0.116915 0.313899 0.126224 0.911709 -0.020022 1 0 0 0 0 0 0 641726
-0.003430 -0.001377 0.116918 0.369719 0.262804 0.949647 -0.020053 1 0 0 0 0 0 0 642724
-0.003433 -0.001353 0.116908 0.479584 0.111162 1.113125 -0.020085 1 0 0 0 0 0 0 643723
-0.003434 -0.001341 0.116905 0.479252 0.247430 1.050875 -0.020124 1 0 0 0 0 0 0 644981
-0.003434 -0.001336 0.116904 0.472591 0.336327 1.018109 -0.020149 1 0 0 0 0 0 0 645779
-0.003435 -0.001333 0.116903 0.468648 0.383041 1.006756 -0.020179 1 0 0 0 0 0 0 646752
-0.003440 -0.001313 0.116893 0.534426 0.169305 1.141850 -0.020216 1 0 0 0 0 0 0 647932
-0.003424 -0.001308 0.116880 0.262775 0.329098 1.196783 -0.020243 1 0 0 0 0 0 0 648790
-0.003416 -0.001305 0.116875 0.339261 0.380480 1.091320 -0.020274 1 0 0 0 0 0 0 649766
-0.003413 -0.001304 0.116874 0.397581 0.403025 1.043805 -0.020307 1 0 0 0 0 0 0 650835
-0.003399 -0.001291 0.116884 0.267129 0.240711 0.878049 -0.020335 1 0 0 0 0 0 0 651733
-0.003392 -0.001284 0.116888 0.341898 0.311028 0.953182 -0.020366 1 0 0 0 0 0 0 652737
-0.003388 -0.001280 0.116889 0.394949 0.362260 0.993281 -0.020404 1 0 0 0 0 0 0 653937
-0.003391 -0.001261 0.116879 0.491131 0.152246 1.147071 -0.020433 1 0 0 0 0 0 0 654862
-0.003393 -0.001251 0.116876 0.482371 0.257130 1.079671 -0.020461 1 0 0 0 0 0 0 655756
-0.003394 -0.001246 0.116875 0.471629 0.330424 1.045674 -0.020494 1 0 0 0 0 0 0 656833
-0.003394 -0.001244 0.116874 0.465497 0.369201 1.033698 -0.020524 1 0 0 0 0 0 0 657769
-0.003395 -0.001243 0.116874 0.462552 0.389022 1.030505 -0.020554 1 0 0 0 0 0 0 658746
-0.003395 -0.001242 0.116874 0.461347 0.399258 1.030435 -0.020585 1 0 0 0 0 0 0 659747
-0.003383 -0.001229 0.116885 0.299622 0.231239 0.882506 -0.020617 1 0 0 0 0 0 0 660749
-0.003376 -0.001222 0.116889 0.358833 0.298927 0.963665 -0.020648 1 0 0 0 0 0 0 661751
-0.003373 -0.001218 0.116890 0.404021 0.348735 1.005490 -0.020679 1 0 0 0 0 0 0 662746
-0.003372 -0.001217 0.116891 0.428904 0.375704 1.022146 -0.020710 1 0 0 0 0 0 0 663746
-0.003371 -0.001216 0.116891 0.442014 0.389721 1.028981 -0.020742 1 0 0 0 0 0 0 664742
-0.003358 -0.001202 0.116902 0.287428 0.223508 0.883512 -0.020773 1 0 0 0 0 0 0 665750
-0.003352 -0.001196 0.116906 0.350315 0.292204 0.965406 -0.020804 1 0 0 0 0 0 0 666748
-0.003349 -0.001192 0.116907 0.397337 0.342522 1.007479 -0.020835 1 0 0 0 0 0 0 667743
-0.003347 -0.001191 0.116908 0.423734 0.370241 1.025535 -0.020893 1 0 0 0 0 0 0 669603
-0.003334 -0.001177 0.116919 0.275119 0.210255 0.882520 -0.020903 1 0 0 0 0 0 0 669900
-0.003328 -0.001170 0.116923 0.341396 0.282390 0.965525 -0.020933 1 0 0 0 0 0 0 670881
-0.003324 -0.001166 0.116924 0.390005 0.334345 1.007730 -0.020959 1 0 0 0 0 0 0 671711
-0.003310 -0.001151 0.116936 0.254836 0.188600 0.875859 -0.020990 1 0 0 0 0 0 0 672706
-0.003285 -0.001148 0.116930 0.080690 0.325080 1.091826 -0.021024 1 0 0 0 0 0 0 673768
-0.003272 -0.001147 0.116928 0.227874 0.359839 1.066320 -0.021054 1 0 0 0 0 0 0 674751
-0.003266 -0.001146 0.116927 0.324519 0.373891 1.048494 -0.021086 1 0 0 0 0 0 0 675749
-0.003262 -0.001145 0.116927 0.375264 0.380816 1.042483 -0.021119 1 0 0 0 0 0 0 676817
-0.003249 -0.001132 0.116938 0.239109 0.210582 0.892839 -0.021152 1 0 0 0 0 0 0 677881
-0.003242 -0.001126 0.116942 0.311579 0.277560 0.973139 -0.021188 1 0 0 0 0 0 0 679024
-0.003238 -0.001122 0.116943 0.363156 0.326828 1.014180 -0.021211 1 0 0 0 0 0 0 679774
-0.003224 -0.001107 0.116955 0.229260 0.179595 0.882449 -0.021248 1 0 0 0 0 0 0 680952
-0.003217 -0.001100 0.116959 0.303036 0.258208 0.968346 -0.021273 1 0 0 0 0 0 0 681746
-0.003214 -0.001096 0.116960 0.355628 0.313578 1.011915 -0.021305 1 0 0 0 0 0 0 682777
-0.003212 -0.001094 0.116961 0.384186 0.343285 1.029131 -0.021337 1 0 0 0 0 0 0 683799
-0.003199 -0.001080 0.116972 0.236902 0.184462 0.887781 -0.021369 1 0 0 0 0 0 0 684819
-0.003192 -0.001073 0.116976 0.303936 0.257290 0.970412 -0.021397 1 0 0 0 0 0 0 685720
-0.003170 -0.001074 0.116967 0.105900 0.366959 1.142731 -0.021433 1 0 0 0 0 0 0 686882
-0.003147 -0.001061 0.116976 0.065228 0.199996 0.942132 -0.021469 1 0 0 0 0 0 0 688020
-0.003135 -0.001055 0.116979 0.206552 0.263528 0.992696 -0.021490 1 0 0 0 0 0 0 688696
-0.003130 -0.001052 0.116979 0.294672 0.310754 1.023050 -0.021523 1 0 0 0 0 0 0 689742
-0.003096 -0.001042 0.116981 -0.068625 0.219025 1.017455 -0.021556 1 0 0 0 0 0 0 690790
-0.003079 -0.001036 0.116982 0.109186 0.276225 1.032660 -0.021586 1 0 0 0 0 0 0 691750
-0.003059 -0.001021 0.116993 0.071855 0.140991 0.892360 -0.021617 1 0 0 0 0 0 0 692749
-0.003030 -0.001017 0.116987 -0.049215 0.284128 1.105469 -0.021648 1 0 0 0 0 0 0 693739
-0.003015 -0.001015 0.116985 0.124294 0.322201 1.078312 -0.021679 1 0 0 0 0 0 0 694743
-0.002996 -0.001001 0.116995 0.071279 0.163291 0.911941 -0.021710 1 0 0 0 0 0 0 695746
-0.002986 -0.000994 0.116999 0.187961 0.235988 0.984551 -0.021740 1 0 0 0 0 0 0 696693
-0.002950 -0.000982 0.117002 -0.147869 0.170719 1.005954 -0.021773 1 0 0 0 0 0 0 697743
-0.002932 -0.000976 0.117002 0.045311 0.242881 1.030887 -0.021804 1 0 0 0 0 0 0 698742
-0.002911 -0.000960 0.117014 0.015460 0.114986 0.894304 -0.021835 1 0 0 0 0 0 0 699746
-0.002870 -0.000943 0.117019 -0.264305 0.087225 0.961239 -0.021867 1 0 0 0 0 0 0 700750
-0.002849 -0.000934 0.117021 -0.029283 0.192425 1.013197 -0.021901 1 0 0 0 0 0 0 701834
-0.002808 -0.000921 0.117022 -0.283599 0.139518 1.017867 -0.021930 1 0 0 0 0 0 0 702758
-0.002775 -0.000901 0.117034 -0.210838 0.042641 0.888205 -0.021963 1 0 0 0 0 0 0 703819
-0.002759 -0.000891 0.117038 0.003641 0.157710 0.975235 -0.021992 1 0 0 0 0 0 0 704772
-0.002720 -0.000878 0.117041 -0.280087 0.114265 1.002902 -0.022023 1 0 0 0 0 0 0 705757
-0.002700 -0.000871 0.117041 -0.060347 0.197863 1.028838 -0.022054 1 0 0 0 0 0 0 706751
-0.002660 -0.000858 0.117043 -0.324058 0.132405 1.024409 -0.022086 1 0 0 0 0 0 0 707749
-0.002627 -0.000839 0.117054 -0.256629 0.028955 0.891016 -0.022117 1 0 0 0 0 0 0 708747
-0.002580 -0.000821 0.117059 -0.454669 0.022765 0.961158 -0.022148 1 0 0 0 0 0 0 709745
-0.002556 -0.000811 0.117061 -0.175371 0.140242 1.013043 -0.022188 1 0 0 0 0 0 0 711022
-0.002532 -0.000793 0.117073 -0.161468 0.035652 0.887084 -0.022211 1 0 0 0 0 0 0 711776
-0.002489 -0.000776 0.117078 -0.418489 0.019775 0.959262 -0.022246 1 0 0 0 0 0 0 712896
-0.002456 -0.000754 0.117090 -0.336262 -0.044386 0.864121 -0.022272 1 0 0 0 0 0 0 713730
-0.002408 -0.000734 0.117096 -0.525102 -0.029223 0.949410 -0.022309 1 0 0 0 0 0 0 714904
-0.002372 -0.000710 0.117109 -0.405448 -0.076743 0.858855 -0.022338 1 0 0 0 0 0 0 715823
-0.002353 -0.000699 0.117113 -0.164614 0.065569 0.959271 -0.022368 1 0 0 0 0 0 0 716778
-0.002313 -0.000684 0.117115 -0.435502 0.035088 0.993794 -0.022397 1 0 0 0 0 0 0 717706
-0.002281 -0.000663 0.117127 -0.373876 -0.050379 0.874177 -0.022430 1 0 0 0 0 0 0 718763
-0.002234 -0.000644 0.117132 -0.574400 -0.047441 0.950035 -0.022460 1 0 0 0 0 0 0 719747
-0.002198 -0.000621 0.117145 -0.461172 -0.101279 0.856013 -0.022494 1 0 0 0 0 0 0 720830
-0.002180 -0.000610 0.117149 -0.223152 0.038245 0.954740 -0.022528 1 0 0 0 0 0 0 721923
-0.002140 -0.000595 0.117151 -0.495796 0.005872 0.989355 -0.022552 1 0 0 0 0 0 0 722674
-0.002108 -0.000575 0.117163 -0.435450 -0.080621 0.869511 -0.022586 1 0 0 0 0 0 0 723771
-0.002079 -0.000551 0.117178 -0.390819 -0.135556 0.812616 -0.022617 1 0 0 0 0 0 0 724769
-0.002034 -0.000530 0.117184 -0.617127 -0.111224 0.922092 -0.022647 1 0 0 0 0 0 0 725724
-0.001999 -0.000507 0.117197 -0.518770 -0.153872 0.840094 -0.022678 1 0 0 0 0 0 0 726723
-0.001951 -0.000486 0.117202 -0.698816 -0.127837 0.930772 -0.022708 1 0 0 0 0 0 0 727667
-0.001927 -0.000475 0.117204 -0.409929 0.006984 0.985879 -0.022741 1 0 0 0 0 0 0 728720
-0.001902 -0.000457 0.117215 -0.393092 -0.090324 0.863040 -0.022772 1 0 0 0 0 0 0 729724
-0.001877 -0.000434 0.117230 -0.402653 -0.160126 0.804186 -0.022803 1 0 0 0 0 0 0 730698
-0.001834 -0.000414 0.117236 -0.659064 -0.144153 0.913599 -0.022834 1 0 0 0 0 0 0 731716
-0.001812 -0.000404 0.117238 -0.410428 -0.013791 0.975355 -0.022866 1 0 0 0 0 0 0 732723
-0.001789 -0.000386 0.117249 -0.414284 -0.113631 0.855247 -0.022897 1 0 0 0 0 0 0 733716
-0.001746 -0.000367 0.117254 -0.679342 -0.127227 0.931464 -0.022928 1 0 0 0 0 0 0 734716
-0.001713 -0.000345 0.117266 -0.602770 -0.190687 0.836214 -0.022963 1 0 0 0 0 0 0 735817
-0.001696 -0.000334 0.117270 -0.382126 -0.054970 0.932486 -0.022990 1 0 0 0 0 0 0 736702
-0.001675 -0.000315 0.117283 -0.419413 -0.147822 0.835299 -0.023024 1 0 0 0 0 0 0 737786
-0.001652 -0.000292 0.117298 -0.457865 -0.214978 0.786261 -0.023054 1 0 0 0 0 0 0 738741
-0.001609 -0.000272 0.117303 -0.728647 -0.197610 0.899739 -0.023085 1 0 0 0 0 0 0 739738
-0.001588 -0.000261 0.117305 -0.487010 -0.066156 0.961549 -0.023116 1 0 0 0 0 0 0 740729
-0.001565 -0.000243 0.117317 -0.495155 -0.166090 0.842100 -0.023147 1 0 0 0 0 0 0 741731
-0.001541 -0.000220 0.117331 -0.517291 -0.237301 0.784474 -0.023178 1 0 0 0 0 0 0 742720
-0.001529 -0.000209 0.117336 -0.367768 -0.101292 0.903743 -0.023210 1 0 0 0 0 0 0 743725
-0.001510 -0.000190 0.117349 -0.443407 -0.194207 0.816085 -0.023246 1 0 0 0 0 0 0 744882
-0.001488 -0.000167 0.117364 -0.501257 -0.261429 0.770492 -0.023278 1 0 0 0 0 0 0 745905
-0.001465 -0.000142 0.117379 -0.536783 -0.301712 0.750392 -0.023303 1 0 0 0 0 0 0 746725
-0.001453 -0.000130 0.117385 -0.392425 -0.148448 0.883764 -0.023342 1 0 0 0 0 0 0 747947
-0.001434 -0.000110 0.117397 -0.470667 -0.232950 0.800801 -0.023368 1 0 0 0 0 0 0 748775
-0.001412 -0.000087 0.117412 -0.529861 -0.295974 0.756942 -0.023399 1 0 0 0 0 0 0 749779
-0.001389 -0.000062 0.117428 -0.566122 -0.334191 0.737588 -0.023428 1 0 0 0 0 0 0 750716
-0.001377 -0.000050 0.117434 -0.421813 -0.179633 0.870586 -0.023461 1 0 0 0 0 0 0 751762
-0.001359 -0.000030 0.117446 -0.500486 -0.263821 0.788143 -0.023494 1 0 0 0 0 0 0 752825
-0.001337 -0.000007 0.117461 -0.559970 -0.326754 0.744475 -0.023528 1 0 0 0 0 0 0 753922
-0.001326 0.000005 0.117466 -0.428452 -0.185790 0.867457 -0.023555 1 0 0 0 0 0 0 754762
-0.001308 0.000024 0.117479 -0.513951 -0.277186 0.781664 -0.023585 1 0 0 0 0 0 0 755731
-0.001286 0.000047 0.117493 -0.576900 -0.343763 0.736788 -0.023617 1 0 0 0 0 0 0 756753
-0.001270 0.000041 0.117509 -0.516710 0.032774 0.718466 -0.023648 1 0 0 0 0 0 0 757742
-0.001249 0.000051 0.117525 -0.577857 -0.148462 0.707536 -0.023678 1 0 0 0 0 0 0 758698
-0.001226 0.000070 0.117541 -0.622188 -0.280783 0.700573 -0.023710 1 0 0 0 0 0 0 759719
-0.001214 0.000079 0.117547 -0.481984 -0.176226 0.837118 -0.023740 1 0 0 0 0 0 0 760696
-0.001196 0.000097 0.117559 -0.563481 -0.286471 0.756423 -0.023772 1 0 0 0 0 0 0 761713
-0.001187 0.000106 0.117563 -0.455984 -0.182851 0.855185 -0.023803 1 0 0 0 0 0 0 762694
-0.001169 0.000124 0.117575 -0.555571 -0.294922 0.760419 -0.023834 1 0 0 0 0 0 0 763715
-0.001161 0.000133 0.117580 -0.457216 -0.192256 0.854135 -0.023866 1 0 0 0 0 0 0 764709
-0.001144 0.000151 0.117592 -0.561521 -0.304921 0.757685 -0.023896 1 0 0 0 0 0 0 765695
-0.001135 0.000160 0.117596 -0.465469 -0.202464 0.850718 -0.023927 1 0 0 0 0 0 0 766689
-0.001118 0.000178 0.117608 -0.571030 -0.315375 0.754153 -0.023959 1 0 0 0 0 0 0 767697
-0.001110 0.000187 0.117612 -0.475568 -0.212945 0.847130 -0.023992 1 0 0 0 0 0 0 768770
-0.001093 0.000205 0.117624 -0.581521 -0.325978 0.750593 -0.024024 1 0 0 0 0 0 0 769767
-0.001085 0.000214 0.117628 -0.486162 -0.223516 0.843462 -0.024057 1 0 0 0 0 0 0 770840
-0.001068 0.000232 0.117640 -0.592236 -0.336647 0.746849 -0.024085 1 0 0 0 0 0 0 771727
-0.001059 0.000241 0.117644 -0.496795 -0.234155 0.839493 -0.024115 1 0 0 0 0 0 0 772677
-0.001055 0.000245 0.117645 -0.434006 -0.167078 0.884506 -0.024146 1 0 0 0 0 0 0 773701
-0.001040 0.000261 0.117656 -0.570211 -0.312353 0.760538 -0.024178 1 0 0 0 0 0 0 774694
-0.001033 0.000269 0.117660 -0.491225 -0.227256 0.842565 -0.024209 1 0 0 0 0 0 0 775698
-0.001024 0.000255 0.117672 -0.506843 0.068255 0.742396 -0.024241 1 0 0 0 0 0 0 776730
-0.001007 0.000261 0.117687 -0.621955 -0.170174 0.692658 -0.024281 1 0 0 0 0 0 0 778005
-0.000998 0.000265 0.117692 -0.525843 -0.152355 0.812263 -0.024313 1 0 0 0 0 0 0 779036
-0.000994 0.000266 0.117693 -0.461993 -0.129852 0.867311 -0.024337 1 0 0 0 0 0 0 779803
-0.000979 0.000281 0.117705 -0.597859 -0.297889 0.747047 -0.024366 1 0 0 0 0 0 0 780714
-0.000971 0.000288 0.117708 -0.518548 -0.224043 0.830317 -0.024400 1 0 0 0 0 0 0 781824
-0.000968 0.000291 0.117710 -0.463965 -0.171431 0.871868 -0.024431 1 0 0 0 0 0 0 782797
-0.000966 0.000293 0.117710 -0.435263 -0.143641 0.888059 -0.024461 1 0 0 0 0 0 0 783758
-0.000952 0.000307 0.117721 -0.590388 -0.310352 0.753318 -0.024491 1 0 0 0 0 0 0 784723
-0.000945 0.000315 0.117724 -0.520773 -0.235845 0.831282 -0.024523 1 0 0 0 0 0 0 785762
-0.000942 0.000318 0.117726 -0.471083 -0.182909 0.871034 -0.024554 1 0 0 0 0 0 0 786749
-0.000935 0.000302 0.117737 -0.515109 0.082427 0.745233 -0.024590 1 0 0 0 0 0 0 787878
-0.000931 0.000294 0.117740 -0.476409 0.007949 0.826633 -0.024622 1 0 0 0 0 0 0 788909
-0.000930 0.000290 0.117742 -0.450751 -0.050148 0.867359 -0.024646 1 0 0 0 0 0 0 789675
-0.000929 0.000288 0.117742 -0.437544 -0.081437 0.883501 -0.024680 1 0 0 0 0 0 0 790776
-0.000928 0.000287 0.117742 -0.431047 -0.097357 0.889847 -0.024711 1 0 0 0 0 0 0 791768
-0.000928 0.000287 0.117742 -0.428019 -0.105423 0.892732 -0.024741 1 0 0 0 0 0 0 792723
-0.000915 0.000300 0.117753 -0.596390 -0.290335 0.753361 -0.024772 1 0 0 0 0 0 0 793720
-0.000909 0.000307 0.117757 -0.533276 -0.224856 0.829604 -0.024803 1 0 0 0 0 0 0 794723
-0.000906 0.000310 0.117758 -0.486868 -0.176461 0.868773 -0.024835 1 0 0 0 0 0 0 795723
-0.000904 0.000312 0.117758 -0.462324 -0.150790 0.884164 -0.024866 1 0 0 0 0 0 0 796717
-0.000898 0.000295 0.117769 -0.520392 0.099745 0.748743 -0.024897 1 0 0 0 0 0 0 797718
-0.000895 0.000286 0.117773 -0.488801 0.017641 0.826639 -0.024927 1 0 0 0 0 0 0 798664
-0.000893 0.000282 0.117774 -0.466902 -0.044338 0.866499 -0.024960 1 0 0 0 0 0 0 799722
-0.000892 0.000280 0.117774 -0.455457 -0.077516 0.882103 -0.024991 1 0 0 0 0 0 0 800723
-0.000892 0.000279 0.117774 -0.449904 -0.094410 0.888300 -0.025022 1 0 0 0 0 0 0 801720
-0.000892 0.000278 0.117774 -0.447418 -0.102953 0.891277 -0.025056 1 0 0 0 0 0 0 802805
-0.000892 0.000278 0.117775 -0.446395 -0.107284 0.892914 -0.025085 1 0 0 0 0 0 0 803738
-0.000886 0.000260 0.117785 -0.516537 0.128271 0.752818 -0.025118 1 0 0 0 0 0 0 804797
-0.000884 0.000251 0.117789 -0.490937 0.038569 0.828940 -0.025147 1 0 0 0 0 0 0 805716
-0.000882 0.000247 0.117790 -0.472027 -0.027195 0.868119 -0.025178 1 0 0 0 0 0 0 806706
-0.000882 0.000244 0.117790 -0.462097 -0.062271 0.883506 -0.025209 1 0 0 0 0 0 0 807707
-0.000881 0.000243 0.117790 -0.457297 -0.080070 0.889619 -0.025240 1 0 0 0 0 0 0 808699
-0.000881 0.000243 0.117791 -0.455154 -0.089074 0.892464 -0.025271 1 0 0 0 0 0 0 809696
-0.000876 0.000225 0.117801 -0.524811 0.144344 0.752889 -0.025306 1 0 0 0 0 0 0 810806
-0.000891 0.000220 0.117815 -0.253921 -0.004743 0.692269 -0.025339 1 0 0 0 0 0 0 811845
-0.000899 0.000218 0.117820 -0.326600 -0.049314 0.803944 -0.025368 1 0 0 0 0 0 0 812785
-0.000903 0.000217 0.117821 -0.383620 -0.068745 0.856078 -0.025397 1 0 0 0 0 0 0 813722
-0.000905 0.000216 0.117822 -0.414338 -0.078259 0.876063 -0.025430 1 0 0 0 0 0 0 814775
-0.000901 0.000198 0.117833 -0.500508 0.155119 0.742365 -0.025461 1 0 0 0 0 0 0 815750
-0.000899 0.000189 0.117836 -0.482969 0.064061 0.820665 -0.025493 1 0 0 0 0 0 0 816791
-0.000897 0.000184 0.117838 -0.468010 -0.002371 0.860475 -0.025523 1 0 0 0 0 0 0 817733
-0.000897 0.000182 0.117838 -0.460044 -0.037739 0.876050 -0.025553 1 0 0 0 0 0 0 818705
-0.000891 0.000163 0.117849 -0.526720 0.182637 0.741044 -0.025586 1 0 0 0 0 0 0 819767
-0.000889 0.000154 0.117852 -0.499410 0.084927 0.818847 -0.025621 1 0 0 0 0 0 0 820887
-0.000887 0.000149 0.117854 -0.479484 0.015188 0.858347 -0.025648 1 0 0 0 0 0 0 821743
-0.000886 0.000147 0.117854 -0.469075 -0.021821 0.873830 -0.025678 1 0 0 0 0 0 0 822710
-0.000886 0.000145 0.117854 -0.464051 -0.040603 0.880004 -0.025710 1 0 0 0 0 0 0 823728
-0.000886 0.000145 0.117854 -0.461774 -0.050039 0.882805 -0.025740 1 0 0 0 0 0 0 824703
-0.000880 0.000127 0.117865 -0.531426 0.183722 0.743307 -0.025771 1 0 0 0 0 0 0 825700
-0.000878 0.000118 0.117868 -0.505533 0.092619 0.819332 -0.025803 1 0 0 0 0 0 0 826697
-0.000876 0.000113 0.117870 -0.486426 0.026172 0.858378 -0.025833 1 0 0 0 0 0 0 827672
-0.000876 0.000111 0.117870 -0.476417 -0.009186 0.873719 -0.025865 1 0 0 0 0 0 0 828688
-0.000875 0.000110 0.117870 -0.471587 -0.027111 0.879796 -0.025896 1 0 0 0 0 0 0 829685
-0.000870 0.000091 0.117881 -0.539983 0.202569 0.741502 -0.025927 1 0 0 0 0 0 0 830677
-0.000867 0.000082 0.117884 -0.513432 0.109314 0.817855 -0.025959 1 0 0 0 0 0 0 831696
-0.000866 0.000078 0.117886 -0.494007 0.041778 0.857021 -0.025990 1 0 0 0 0 0 0 832692
-0.000865 0.000075 0.117886 -0.483823 0.005906 0.872367 -0.026021 1 0 0 0 0 0 0 833693
-0.000859 0.000056 0.117897 -0.549541 0.226580 0.737464 -0.026053 1 0 0 0 0 0 0 834697
-0.000857 0.000047 0.117900 -0.521623 0.128666 0.814974 -0.026087 1 0 0 0 0 0 0 835802
-0.000855 0.000042 0.117902 -0.501436 0.058838 0.854403 -0.026116 1 0 0 0 0 0 0 836712
-0.000854 0.000040 0.117902 -0.490956 0.021805 0.869925 -0.026149 1 0 0 0 0 0 0 837770
-0.000854 0.000039 0.117902 -0.485832 0.003086 0.875990 -0.026179 1 0 0 0 0 0 0 838726
-0.000854 0.000038 0.117902 -0.483553 -0.006314 0.878781 -0.026209 1 0 0 0 0 0 0 839709
-0.000849 0.000020 0.117913 -0.553368 0.228020 0.739518 -0.026240 1 0 0 0 0 0 0 840699
-0.000846 0.000011 0.117916 -0.527419 0.136809 0.815297 -0.026271 1 0 0 0 0 0 0 841701
-0.000844 0.000006 0.117918 -0.508315 0.070345 0.854237 -0.026303 1 0 0 0 0 0 0 842697
-0.000844 0.000004 0.117918 -0.498374 0.035032 0.869623 -0.026337 1 0 0 0 0 0 0 843809
-0.000862 0.000007 0.117928 -0.248168 -0.040930 0.738376 -0.026370 1 0 0 0 0 0 0 844866
-0.000871 0.000009 0.117932 -0.337605 -0.028319 0.813713 -0.026400 1 0 0 0 0 0 0 845814
-0.000875 0.000010 0.117933 -0.403762 -0.016947 0.852135 -0.026429 1 0 0 0 0 0 0 846744
-0.000872 -0.000008 0.117944 -0.509846 0.228478 0.726289 -0.026458 1 0 0 0 0 0 0 847679
-0.000871 -0.000016 0.117948 -0.502316 0.142767 0.806900 -0.026495 1 0 0 0 0 0 0 848849
-0.000870 -0.000021 0.117949 -0.492295 0.079048 0.847343 -0.026523 1 0 0 0 0 0 0 849752
-0.000869 -0.000023 0.117950 -0.486902 0.045103 0.863234 -0.026557 1 0 0 0 0 0 0 850830
-0.000869 -0.000024 0.117950 -0.484257 0.027934 0.869290 -0.026583 1 0 0 0 0 0 0 851676
-0.000869 -0.000025 0.117950 -0.483250 0.019338 0.872127 -0.026615 1 0 0 0 0 0 0 852688
-0.000869 -0.000025 0.117950 -0.483079 0.015048 0.873887 -0.026650 1 0 0 0 0 0 0 853806
-0.000869 -0.000025 0.117950 -0.483239 0.012896 0.875109 -0.026680 1 0 0 0 0 0 0 854782
-0.000864 -0.000043 0.117960 -0.554297 0.251268 0.735269 -0.026708 1 0 0 0 0 0 0 855657
-0.000861 -0.000052 0.117964 -0.528977 0.161847 0.810729 -0.026739 1 0 0 0 0 0 0 856666
-0.000878 -0.000052 0.117975 -0.264567 0.038199 0.712199 -0.026773 1 0 0 0 0 0 0 857742
-0.000886 -0.000052 0.117979 -0.346311 0.024862 0.799987 -0.026804 1 0 0 0 0 0 0 858749
-0.000891 -0.000052 0.117981 -0.408524 0.023069 0.842813 -0.026834 1 0 0 0 0 0 0 859707
-0.000893 -0.000052 0.117981 -0.441907 0.022705 0.859366 -0.026865 1 0 0 0 0 0 0 860682
-0.000894 -0.000052 0.117981 -0.459035 0.022579 0.865829 -0.026896 1 0 0 0 0 0 0 861678
-0.000894 -0.000052 0.117981 -0.467911 0.022542 0.868764 -0.026928 1 0 0 0 0 0 0 862710
-0.000913 -0.000048 0.117992 -0.226740 -0.035573 0.733055 -0.026958 1 0 0 0 0 0 0 863676
-0.000922 -0.000046 0.117995 -0.321007 -0.014066 0.806818 -0.026990 1 0 0 0 0 0 0 864685
-0.000927 -0.000045 0.117996 -0.389616 0.001793 0.844739 -0.027021 1 0 0 0 0 0 0 865696
-0.000929 -0.000044 0.117997 -0.426207 0.010266 0.859599 -0.027053 1 0 0 0 0 0 0 866701
-0.000925 -0.000062 0.118007 -0.515712 0.254236 0.724627 -0.027084 1 0 0 0 0 0 0 867699
-0.000941 -0.000066 0.118021 -0.253598 0.109354 0.664389 -0.027115 1 0 0 0 0 0 0 868696
-0.000949 -0.000068 0.118026 -0.331090 0.066639 0.776211 -0.027148 1 0 0 0 0 0 0 869740
-0.000953 -0.000069 0.118028 -0.390560 0.048302 0.828473 -0.027182 1 0 0 0 0 0 0 870821
-0.000955 -0.000070 0.118028 -0.422457 0.039480 0.848361 -0.027213 1 0 0 0 0 0 0 871832
-0.000956 -0.000070 0.118028 -0.438705 0.035102 0.855792 -0.027239 1 0 0 0 0 0 0 872662
-0.000975 -0.000066 0.118039 -0.200970 -0.025216 0.721915 -0.027272 1 0 0 0 0 0 0 873710
-0.000984 -0.000064 0.118042 -0.297162 -0.004767 0.796074 -0.027303 1 0 0 0 0 0 0 874706
-0.000989 -0.000063 0.118043 -0.366717 0.010558 0.834095 -0.027334 1 0 0 0 0 0 0 875700
-0.000991 -0.000062 0.118044 -0.403753 0.018772 0.848979 -0.027365 1 0 0 0 0 0 0 876698
-0.001006 -0.000076 0.118065 -0.247118 0.204622 0.576840 -0.027396 1 0 0 0 0 0 0 877679
-0.001013 -0.000082 0.118072 -0.322991 0.139337 0.726236 -0.027432 1 0 0 0 0 0 0 878830
-0.001016 -0.000086 0.118074 -0.375913 0.090927 0.802333 -0.027464 1 0 0 0 0 0 0 879867
-0.001018 -0.000087 0.118075 -0.403794 0.065187 0.831378 -0.027491 1 0 0 0 0 0 0 880730
-0.001019 -0.000088 0.118075 -0.418064 0.052182 0.842282 -0.027523 1 0 0 0 0 0 0 881753
-0.001019 -0.000088 0.118075 -0.425432 0.045705 0.846724 -0.027556 1 0 0 0 0 0 0 882792
-0.001038 -0.000084 0.118086 -0.182778 -0.015734 0.711742 -0.027585 1 0 0 0 0 0 0 883720
-0.001047 -0.000082 0.118089 -0.276792 0.004159 0.785394 -0.027617 1 0 0 0 0 0 0 884749
-0.001052 -0.000081 0.118090 -0.345220 0.019233 0.823169 -0.027647 1 0 0 0 0 0 0 885710
-0.001054 -0.000081 0.118091 -0.381688 0.027326 0.837990 -0.027679 1 0 0 0 0 0 0 886725
-0.001055 -0.000080 0.118091 -0.400355 0.031447 0.843890 -0.027712 1 0 0 0 0 0 0 887807
-0.001056 -0.000080 0.118091 -0.409925 0.033545 0.846588 -0.027745 1 0 0 0 0 0 0 888866
-0.001056 -0.000080 0.118091 -0.414853 0.034601 0.847940 -0.027771 1 0 0 0 0 0 0 889677
-0.001056 -0.000080 0.118091 -0.417606 0.035158 0.849109 -0.027802 1 0 0 0 0 0 0 890690
-0.001074 -0.000076 0.118101 -0.172468 -0.022814 0.713165 -0.027834 1 0 0 0 0 0 0 891703
-0.001084 -0.000074 0.118105 -0.265321 -0.001167 0.786272 -0.027864 1 0 0 0 0 0 0 892652
-0.001088 -0.000073 0.118106 -0.333201 0.014801 0.823929 -0.027895 1 0 0 0 0 0 0 893658
-0.001090 -0.000072 0.118106 -0.369372 0.023317 0.838670 -0.027927 1 0 0 0 0 0 0 894673
-0.001092 -0.000072 0.118106 -0.387836 0.027663 0.844454 -0.027958 1 0 0 0 0 0 0 895656
-0.001092 -0.000072 0.118106 -0.397305 0.029855 0.847087 -0.027989 1 0 0 0 0 0 0 896666
-0.001092 -0.000072 0.118106 -0.402255 0.030974 0.848598 -0.028020 1 0 0 0 0 0 0 897647
-0.001093 -0.000072 0.118106 -0.404967 0.031558 0.849769 -0.028052 1 0 0 0 0 0 0 898670
-0.001093 -0.000072 0.118106 -0.406528 0.031850 0.850758 -0.028082 1 0 0 0 0 0 0 899647
-0.001093 -0.000072 0.118106 -0.407545 0.032019 0.851719 -0.028113 1 0 0 0 0 0 0 900642
-0.001093 -0.000072 0.118106 -0.408272 0.032120 0.852681 -0.028145 1 0 0 0 0 0 0 901646
-0.001093 -0.000071 0.118106 -0.408878 0.032202 0.853639 -0.028176 1 0 0 0 0 0 0 902652
-0.001093 -0.000071 0.118106 -0.409663 0.032285 0.855150 -0.028226 1 0 0 0 0 0 0 904248
-0.001093 -0.000071 0.118106 -0.409879 0.032289 0.855510 -0.028238 1 0 0 0 0 0 0 904629
-0.001093 -0.000071 0.118106 -0.410375 0.032338 0.856523 -0.028272 1 0 0 0 0 0 0 905706
-0.001093 -0.000071 0.118106 -0.410820 0.032376 0.857434 -0.028302 1 0 0 0 0 0 0 906662
-0.001093 -0.000071 0.118106 -0.411282 0.032414 0.858379 -0.028332 1 0 0 0 0 0 0 907653
-0.001093 -0.000071 0.118106 -0.411731 0.032439 0.859308 -0.028364 1 0 0 0 0 0 0 908647
-0.001087 -0.000089 0.118117 -0.483001 0.272772 0.719138 -0.028395 1 0 0 0 0 0 0 909647
-0.001085 -0.000098 0.118121 -0.457897 0.183984 0.794357 -0.028426 1 0 0 0 0 0 0 910650
-0.001083 -0.000103 0.118122 -0.439142 0.118735 0.833151 -0.028461 1 0 0 0 0 0 0 911749
-0.001101 -0.000101 0.118132 -0.182143 0.025731 0.711309 -0.028493 1 0 0 0 0 0 0 912781
-0.001110 -0.000100 0.118136 -0.269053 0.029676 0.789268 -0.028522 1 0 0 0 0 0 0 913715
-0.001114 -0.000099 0.118137 -0.333898 0.036757 0.828518 -0.028551 1 0 0 0 0 0 0 914654
-0.001116 -0.000099 0.118138 -0.368624 0.040870 0.843989 -0.028588 1 0 0 0 0 0 0 915824
-0.001118 -0.000099 0.118138 -0.386304 0.043001 0.849940 -0.028618 1 0 0 0 0 0 0 916788
-0.001118 -0.000099 0.118138 -0.395368 0.044106 0.852618 -0.028649 1 0 0 0 0 0 0 917780
-0.001118 -0.000099 0.118138 -0.400079 0.044677 0.854045 -0.028677 1 0 0 0 0 0 0 918666
-0.001119 -0.000099 0.118138 -0.402682 0.044994 0.855202 -0.028709 1 0 0 0 0 0 0 919695
-0.001137 -0.000094 0.118148 -0.156924 -0.013196 0.719228 -0.028739 1 0 0 0 0 0 0 920652
-0.001141 -0.000110 0.118162 -0.320641 0.248909 0.651173 -0.028774 1 0 0 0 0 0 0 921797
-0.001143 -0.000118 0.118167 -0.362929 0.176019 0.762909 -0.028805 1 0 0 0 0 0 0 922772
-0.001144 -0.000122 0.118169 -0.379764 0.119223 0.815233 -0.028833 1 0 0 0 0 0 0 923654
-0.001144 -0.000124 0.118169 -0.387789 0.088847 0.835211 -0.028864 1 0 0 0 0 0 0 924667
-0.001144 -0.000125 0.118169 -0.391908 0.073490 0.842833 -0.028896 1 0 0 0 0 0 0 925684
-0.001163 -0.000121 0.118180 -0.146681 0.007465 0.709109 -0.028926 1 0 0 0 0 0 0 926649
-0.001167 -0.000137 0.118194 -0.310724 0.265797 0.641648 -0.028957 1 0 0 0 0 0 0 927647
-0.001169 -0.000145 0.118198 -0.353241 0.190917 0.753582 -0.028989 1 0 0 0 0 0 0 928647
-0.001170 -0.000149 0.118200 -0.370199 0.133141 0.806079 -0.029020 1 0 0 0 0 0 0 929648
-0.001189 -0.000146 0.118211 -0.130653 0.043890 0.689194 -0.029051 1 0 0 0 0 0 0 930643
-0.001198 -0.000145 0.118214 -0.226659 0.049730 0.768683 -0.029082 1 0 0 0 0 0 0 931636
-0.001203 -0.000145 0.118216 -0.296064 0.057806 0.808478 -0.029114 1 0 0 0 0 0 0 932653
-0.001205 -0.000144 0.118216 -0.332938 0.062420 0.823925 -0.029145 1 0 0 0 0 0 0 933647
-0.001206 -0.000144 0.118216 -0.351724 0.064822 0.829922 -0.029176 1 0 0 0 0 0 0 934642
-0.001220 -0.000158 0.118237 -0.184428 0.248551 0.554722 -0.029208 1 0 0 0 0 0 0 935668
-0.001227 -0.000164 0.118244 -0.255888 0.181743 0.702125 -0.029239 1 0 0 0 0 0 0 936662
-0.001230 -0.000168 0.118247 -0.306705 0.132671 0.777901 -0.029285 1 0 0 0 0 0 0 938118
-0.001232 -0.000169 0.118247 -0.333235 0.106572 0.806391 -0.029301 1 0 0 0 0 0 0 938660
-0.001232 -0.000170 0.118248 -0.346810 0.093453 0.817161 -0.029334 1 0 0 0 0 0 0 939694
-0.001233 -0.000171 0.118248 -0.353751 0.086926 0.821421 -0.029364 1 0 0 0 0 0 0 940663
-0.001251 -0.000166 0.118258 -0.109448 0.025275 0.686758 -0.029395 1 0 0 0 0 0 0 941657
-0.001261 -0.000164 0.118261 -0.203431 0.045109 0.759816 -0.029426 1 0 0 0 0 0 0 942648
-0.001265 -0.000163 0.118263 -0.271835 0.060216 0.797341 -0.029457 1 0 0 0 0 0 0 943647
-0.001268 -0.000163 0.118263 -0.308210 0.068347 0.812000 -0.029489 1 0 0 0 0 0 0 944645
-0.001269 -0.000163 0.118263 -0.326748 0.072519 0.817790 -0.029522 1 0 0 0 0 0 0 945726
-0.001269 -0.000162 0.118263 -0.336167 0.074655 0.820296 -0.029552 1 0 0 0 0 0 0 946670
-0.001270 -0.000162 0.118263 -0.341092 0.075774 0.821784 -0.029585 1 0 0 0 0 0 0 947723
-0.001288 -0.000158 0.118273 -0.095602 0.017891 0.686291 -0.029618 1 0 0 0 0 0 0 948795
-0.001297 -0.000156 0.118277 -0.189116 0.039647 0.758965 -0.029651 1 0 0 0 0 0 0 949851
-0.001302 -0.000155 0.118278 -0.257250 0.055698 0.796274 -0.029680 1 0 0 0 0 0 0 950762
-0.001304 -0.000154 0.118278 -0.293467 0.064305 0.810804 -0.029709 1 0 0 0 0 0 0 951703
-0.001305 -0.000154 0.118279 -0.311912 0.068713 0.816525 -0.029741 1 0 0 0 0 0 0 952714
-0.001306 -0.000154 0.118279 -0.321340 0.070973 0.819194 -0.029777 1 0 0 0 0 0 0 953874
-0.001306 -0.000154 0.118279 -0.326151 0.072127 0.820454 -0.029802 1 0 0 0 0 0 0 954683
-0.001301 -0.000171 0.118289 -0.399606 0.313951 0.680176 -0.029832 1 0 0 0 0 0 0 955622
-0.001299 -0.000180 0.118293 -0.375754 0.225448 0.755277 -0.029865 1 0 0 0 0 0 0 956709
-0.001297 -0.000185 0.118294 -0.357454 0.160341 0.793910 -0.029897 1 0 0 0 0 0 0 957728
-0.001297 -0.000187 0.118294 -0.347653 0.125751 0.808905 -0.029927 1 0 0 0 0 0 0 958674
-0.001296 -0.000188 0.118295 -0.342797 0.108313 0.814765 -0.029958 1 0 0 0 0 0 0 959670
-0.001296 -0.000189 0.118295 -0.340516 0.099633 0.817348 -0.029989 1 0 0 0 0 0 0 960671
-0.001314 -0.000185 0.118305 -0.091154 0.036816 0.682166 -0.030021 1 0 0 0 0 0 0 961674
-0.001324 -0.000183 0.118308 -0.182862 0.056093 0.754850 -0.030052 1 0 0 0 0 0 0 962670
-0.001328 -0.000182 0.118310 -0.250107 0.070941 0.792243 -0.030083 1 0 0 0 0 0 0 963673
-0.001330 -0.000181 0.118310 -0.285879 0.078944 0.806822 -0.030114 1 0 0 0 0 0 0 964670
-0.001331 -0.000181 0.118310 -0.304067 0.083060 0.812512 -0.030146 1 0 0 0 0 0 0 965670
-0.001332 -0.000181 0.118310 -0.313335 0.085167 0.815037 -0.030177 1 0 0 0 0 0 0 966669
-0.001332 -0.000181 0.118310 -0.318124 0.086280 0.816464 -0.030208 1 0 0 0 0 0 0 967674
-0.001332 -0.000181 0.118310 -0.320716 0.086887 0.817567 -0.030242 1 0 0 0 0 0 0 968746
-0.001333 -0.000181 0.118310 -0.322153 0.087218 0.818453 -0.030272 1 0 0 0 0 0 0 969715
-0.001333 -0.000181 0.118310 -0.323073 0.087458 0.819395 -0.030306 1 0 0 0 0 0 0 970801
-0.001333 -0.000181 0.118310 -0.323649 0.087595 0.820150 -0.030334 1 0 0 0 0 0 0 971689
-0.001333 -0.000181 0.118310 -0.324107 0.087714 0.820972 -0.030364 1 0 0 0 0 0 0 972656
-0.001333 -0.000181 0.118310 -0.324519 0.087813 0.821830 -0.030395 1 0 0 0 0 0 0 973664
-0.001333 -0.000181 0.118310 -0.324877 0.087908 0.822656 -0.030426 1 0 0 0 0 0 0 974650
-0.001333 -0.000181 0.118310 -0.325227 0.088012 0.823499 -0.030457 1 0 0 0 0 0 0 975648
-0.001351 -0.000176 0.118320 -0.076908 0.029527 0.687765 -0.030489 1 0 0 0 0 0 0 976655
-0.001360 -0.000174 0.118324 -0.169348 0.051028 0.760366 -0.030528 1 0 0 0 0 0 0 977912
-0.001365 -0.000173 0.118325 -0.236920 0.066953 0.797652 -0.030560 1 0 0 0 0 0 0 978938
-0.001367 -0.000172 0.118325 -0.272775 0.075486 0.812019 -0.030585 1 0 0 0 0 0 0 979725
-0.001368 -0.000172 0.118325 -0.291000 0.079877 0.817600 -0.030613 1 0 0 0 0 0 0 980627
-0.001369 -0.000172 0.118326 -0.300323 0.082123 0.820191 -0.030647 1 0 0 0 0 0 0 981729
-0.001369 -0.000172 0.118326 -0.305092 0.083292 0.821556 -0.030677 1 0 0 0 0 0 0 982665
-0.001369 -0.000172 0.118326 -0.307663 0.083919 0.822657 -0.030710 1 0 0 0 0 0 0 983746
-0.001388 -0.000168 0.118336 -0.060214 0.025640 0.687009 -0.030739 1 0 0 0 0 0 0 984674
-0.001392 -0.000183 0.118350 -0.224062 0.288856 0.617868 -0.030772 1 0 0 0 0 0 0 985717
-0.001394 -0.000191 0.118354 -0.266599 0.216072 0.729025 -0.030800 1 0 0 0 0 0 0 986600
-0.001394 -0.000195 0.118356 -0.283521 0.159384 0.781397 -0.030836 1 0 0 0 0 0 0 987764
-0.001395 -0.000197 0.118357 -0.291446 0.129089 0.801326 -0.030870 1 0 0 0 0 0 0 988855
-0.001395 -0.000198 0.118357 -0.295340 0.113758 0.808637 -0.030894 1 0 0 0 0 0 0 989629
-0.001395 -0.000198 0.118357 -0.297447 0.106156 0.811807 -0.030927 1 0 0 0 0 0 0 990667
-0.001395 -0.000199 0.118357 -0.298635 0.102399 0.813434 -0.030958 1 0 0 0 0 0 0 991682
-0.001395 -0.000199 0.118357 -0.299358 0.100573 0.814492 -0.030988 1 0 0 0 0 0 0 992634
-0.001395 -0.000199 0.118357 -0.299869 0.099717 0.815395 -0.031019 1 0 0 0 0 0 0 993622
-0.001395 -0.000199 0.118357 -0.300281 0.099320 0.816245 -0.031050 1 0 0 0 0 0 0 994618
-0.001414 -0.000195 0.118367 -0.051552 0.040534 0.680599 -0.031081 1 0 0 0 0 0 0 995618
-0.001423 -0.000192 0.118371 -0.143918 0.061878 0.752785 -0.031112 1 0 0 0 0 0 0 996593
-0.001428 -0.000191 0.118372 -0.211489 0.077748 0.789950 -0.031142 1 0 0 0 0 0 0 997569
-0.001430 -0.000191 0.118372 -0.247389 0.086294 0.804443 -0.031173 1 0 0 0 0 0 0 998565
-0.001431 -0.000191 0.118372 -0.265614 0.090660 0.810079 -0.031205 1 0 0 0 0 0 0 999562
-0.001432 -0.000190 0.118372 -0.274888 0.092929 0.812625 -0.031238 1 0 0 0 0 0 1 625
-0.001432 -0.000190 0.118372 -0.279651 0.094105 0.814007 -0.031269 1 0 0 0 0 0 1 1618
-0.001432 -0.000190 0.118372 -0.282174 0.094726 0.815006 -0.031300 1 0 0 0 0 0 1 2616
-0.001432 -0.000190 0.118372 -0.283793 0.095171 0.816534 -0.031356 1 0 0 0 0 0 1 4398
-0.001432 -0.000190 0.118372 -0.284719 0.095439 0.817615 -0.031396 1 0 0 0 0 0 1 5695
-0.001432 -0.000190 0.118372 -0.285267 0.095586 0.818390 -0.031426 1 0 0 0 0 0 1 6642
-0.001432 -0.000190 0.118372 -0.285683 0.095712 0.819200 -0.031457 1 0 0 0 0 0 1 7631
-0.001432 -0.000190 0.118372 -0.286044 0.095825 0.820007 -0.031488 1 0 0 0 0 0 1 8624
-0.001432 -0.000190 0.118372 -0.286357 0.095927 0.820815 -0.031519 1 0 0 0 0 0 1 9625
-0.001432 -0.000190 0.118372 -0.286655 0.096025 0.821634 -0.031550 1 0 0 0 0 0 1 10625
-0.001432 -0.000190 0.118372 -0.287004 0.096141 0.822607 -0.031587 1 0 0 0 0 0 1 11812
-0.001432 -0.000190 0.118372 -0.287295 0.096249 0.823423 -0.031619 1 0 0 0 0 0 1 12822
-0.001432 -0.000190 0.118372 -0.287580 0.096335 0.824254 -0.031651 1 0 0 0 0 0 1 13836
-0.001432 -0.000190 0.118372 -0.287812 0.096411 0.824875 -0.031675 1 0 0 0 0 0 1 14614
-0.001432 -0.000190 0.118372 -0.288121 0.096525 0.825784 -0.031710 1 0 0 0 0 0 1 15725
-0.001432 -0.000190 0.118372 -0.288452 0.096615 0.826695 -0.031744 1 0 0 0 0 0 1 16836
-0.001432 -0.000190 0.118372 -0.288704 0.096719 0.827454 -0.031774 1 0 0 0 0 0 1 17775
-0.001432 -0.000190 0.118372 -0.288950 0.096804 0.828163 -0.031801 1 0 0 0 0 0 1 18647
-0.001432 -0.000190 0.118372 -0.289243 0.096881 0.828992 -0.031833 1 0 0 0 0 0 1 19666
-0.001432 -0.000190 0.118372 -0.289527 0.096994 0.829790 -0.031863 1 0 0 0 0 0 1 20639
-0.001432 -0.000190 0.118372 -0.289803 0.097068 0.830593 -0.031894 1 0 0 0 0 0 1 21632
-0.001432 -0.000190 0.118372 -0.290107 0.097189 0.831477 -0.031928 1 0 0 0 0 0 1 22719
-0.001432 -0.000190 0.118372 -0.290379 0.097283 0.832260 -0.031958 1 0 0 0 0 0 1 23681
-0.001432 -0.000190 0.118372 -0.290682 0.097363 0.833114 -0.031991 1 0 0 0 0 0 1 24731
-0.001432 -0.000190 0.118372 -0.290948 0.097470 0.833864 -0.032020 1 0 0 0 0 0 1 25644
-0.001432 -0.000190 0.118372 -0.291226 0.097555 0.834656 -0.032051 1 0 0 0 0 0 1 26633
-0.001432 -0.000190 0.118372 -0.291507 0.097650 0.835505 -0.032083 1 0 0 0 0 0 1 27662
-0.001432 -0.000190 0.118372 -0.291784 0.097753 0.836290 -0.032113 1 0 0 0 0 0 1 28632
-0.001432 -0.000190 0.118372 -0.292074 0.097830 0.837106 -0.032144 1 0 0 0 0 0 1 29636
-0.001432 -0.000190 0.118372 -0.292368 0.097946 0.837933 -0.032176 1 0 0 0 0 0 1 30644
-0.001432 -0.000190 0.118372 -0.292648 0.098031 0.838729 -0.032207 1 0 0 0 0 0 1 31638
-0.001432 -0.000190 0.118372 -0.292919 0.098122 0.839552 -0.032238 1 0 0 0 0 0 1 32635
-0.001432 -0.000190 0.118372 -0.293200 0.098227 0.840346 -0.032269 1 0 0 0 0 0 1 33617
-0.001432 -0.000190 0.118372 -0.293507 0.098319 0.841170 -0.032301 1 0 0 0 0 0 1 34630
-0.001432 -0.000190 0.118372 -0.293767 0.098406 0.841979 -0.032331 1 0 0 0 0 0 1 35616
-0.001432 -0.000190 0.118372 -0.294078 0.098510 0.842834 -0.032365 1 0 0 0 0 0 1 36682
-0.001432 -0.000190 0.118372 -0.294402 0.098619 0.843804 -0.032401 1 0 0 0 0 0 1 37859
-0.001432 -0.000190 0.118372 -0.294657 0.098715 0.844524 -0.032429 1 0 0 0 0 0 1 38750
-0.001432 -0.000190 0.118372 -0.294932 0.098796 0.845254 -0.032457 1 0 0 0 0 0 1 39648
-0.001432 -0.000190 0.118372 -0.295193 0.098884 0.846068 -0.032488 1 0 0 0 0 0 1 40640
-0.001432 -0.000190 0.118372 -0.295482 0.098980 0.846858 -0.032519 1 0 0 0 0 0 1 41626
-0.001432 -0.000190 0.118372 -0.295759 0.099084 0.847675 -0.032550 1 0 0 0 0 0 1 42624
-0.001451 -0.000186 0.118382 -0.046388 0.040385 0.711895 -0.032581 1 0 0 0 0 0 1 43620
-0.001460 -0.000184 0.118386 -0.138568 0.061807 0.783938 -0.032613 1 0 0 0 0 0 1 44630
-0.001464 -0.000183 0.118387 -0.206139 0.077759 0.821347 -0.032656 1 0 0 0 0 0 1 46001
-0.001467 -0.000182 0.118388 -0.241942 0.086305 0.835750 -0.032684 1 0 0 0 0 0 1 46914
-0.001468 -0.000182 0.118388 -0.260065 0.090674 0.841194 -0.032708 1 0 0 0 0 0 1 47680
-0.001468 -0.000182 0.118388 -0.269311 0.092929 0.843733 -0.032742 1 0 0 0 0 0 1 48766
-0.001469 -0.000182 0.118388 -0.274070 0.094096 0.845179 -0.032776 1 0 0 0 0 0 1 49845
-0.001469 -0.000182 0.118388 -0.276515 0.094712 0.846014 -0.032801 1 0 0 0 0 0 1 50649
-0.001469 -0.000182 0.118388 -0.277898 0.095081 0.846917 -0.032833 1 0 0 0 0 0 1 51673
-0.001469 -0.000182 0.118388 -0.278719 0.095305 0.847714 -0.032863 1 0 0 0 0 0 1 52640
-0.001469 -0.000182 0.118388 -0.279266 0.095462 0.848529 -0.032894 1 0 0 0 0 0 1 53630
-0.001469 -0.000182 0.118388 -0.279722 0.095604 0.849506 -0.032932 1 0 0 0 0 0 1 54835
-0.001469 -0.000182 0.118388 -0.280049 0.095709 0.850288 -0.032963 1 0 0 0 0 0 1 55814
-0.001469 -0.000182 0.118388 -0.280298 0.095801 0.850954 -0.032988 1 0 0 0 0 0 1 56633
-0.001469 -0.000182 0.118388 -0.280593 0.095891 0.851782 -0.033020 1 0 0 0 0 0 1 57660
-0.001469 -0.000182 0.118388 -0.280865 0.095993 0.852588 -0.033052 1 0 0 0 0 0 1 58668
-0.001469 -0.000182 0.118388 -0.281117 0.096070 0.853369 -0.033082 1 0 0 0 0 0 1 59629
-0.001469 -0.000182 0.118388 -0.281402 0.096164 0.854160 -0.033113 1 0 0 0 0 0 1 60618
-0.001469 -0.000182 0.118388 -0.281641 0.096248 0.854953 -0.033143 1 0 0 0 0 0 1 61594
-0.001469 -0.000182 0.118388 -0.281919 0.096352 0.855758 -0.033174 1 0 0 0 0 0 1 62593
-0.001469 -0.000182 0.118388 -0.282182 0.096433 0.856551 -0.033206 1 0 0 0 0 0 1 63593
-0.001487 -0.000177 0.118398 -0.032462 0.037659 0.720793 -0.033237 1 0 0 0 0 0 1 64594
-0.001497 -0.000175 0.118401 -0.124582 0.059066 0.792688 -0.033267 1 0 0 0 0 0 1 65548
-0.001496 -0.000192 0.118413 -0.263093 0.317424 0.687789 -0.033299 1 0 0 0 0 0 1 66591
-0.001495 -0.000200 0.118417 -0.273831 0.237504 0.776155 -0.033331 1 0 0 0 0 0 1 67597
-0.001495 -0.000204 0.118418 -0.272874 0.176756 0.819449 -0.033362 1 0 0 0 0 0 1 68594
-0.001495 -0.000206 0.118419 -0.271701 0.144348 0.836108 -0.033393 1 0 0 0 0 0 1 69595
-0.001514 -0.000203 0.118429 -0.021083 0.069209 0.706472 -0.033446 1 0 0 0 0 0 1 71286
-0.001523 -0.000202 0.118433 -0.112569 0.082311 0.779707 -0.033455 1 0 0 0 0 0 1 71565
-0.001527 -0.000201 0.118434 -0.179791 0.094112 0.817461 -0.033489 1 0 0 0 0 0 1 72654
-0.001529 -0.000200 0.118434 -0.215447 0.100618 0.832080 -0.033519 1 0 0 0 0 0 1 73616
-0.001531 -0.000200 0.118434 -0.233523 0.103985 0.837763 -0.033550 1 0 0 0 0 0 1 74606
-0.001550 -0.000196 0.118445 0.007657 0.046813 0.703778 -0.033581 1 0 0 0 0 0 1 75603
-0.001559 -0.000193 0.118448 -0.088974 0.069031 0.776144 -0.033612 1 0 0 0 0 0 1 76603
-0.001559 -0.000210 0.118460 -0.229729 0.328050 0.671292 -0.033643 1 0 0 0 0 0 1 77599
-0.001558 -0.000219 0.118464 -0.241633 0.248362 0.759770 -0.033680 1 0 0 0 0 0 1 78764
-0.001558 -0.000223 0.118465 -0.241194 0.187678 0.802946 -0.033706 1 0 0 0 0 0 1 79620
-0.001576 -0.000220 0.118476 0.010218 0.096453 0.683370 -0.033745 1 0 0 0 0 0 1 80867
-0.001586 -0.000219 0.118479 -0.081212 0.101419 0.760533 -0.033771 1 0 0 0 0 0 1 81696
-0.001590 -0.000219 0.118481 -0.148250 0.109126 0.799403 -0.033802 1 0 0 0 0 0 1 82690
-0.001592 -0.000218 0.118481 -0.183868 0.113623 0.814624 -0.033841 1 0 0 0 0 0 1 83913
-0.001594 -0.000218 0.118481 -0.201852 0.115959 0.820294 -0.033866 1 0 0 0 0 0 1 84731
-0.001594 -0.000218 0.118481 -0.210947 0.117205 0.822795 -0.033897 1 0 0 0 0 0 1 85730
-0.001589 -0.000236 0.118492 -0.286676 0.360738 0.682041 -0.033926 1 0 0 0 0 0 1 86631
-0.001605 -0.000241 0.118505 -0.013401 0.213682 0.620526 -0.033958 1 0 0 0 0 0 1 87668
-0.001613 -0.000243 0.118510 -0.087617 0.170054 0.729845 -0.033988 1 0 0 0 0 0 1 88634
-0.001617 -0.000244 0.118512 -0.145270 0.151437 0.781107 -0.034025 1 0 0 0 0 0 1 89818
-0.001619 -0.000245 0.118512 -0.175917 0.142516 0.800307 -0.034049 1 0 0 0 0 0 1 90571
-0.001620 -0.000245 0.118512 -0.191487 0.138194 0.807683 -0.034084 1 0 0 0 0 0 1 91685
-0.001639 -0.000241 0.118523 0.051552 0.077095 0.674402 -0.034114 1 0 0 0 0 0 1 92654
-0.001648 -0.000239 0.118526 -0.044498 0.097381 0.746711 -0.034144 1 0 0 0 0 0 1 93624
-0.001653 -0.000238 0.118527 -0.113857 0.112791 0.783836 -0.034175 1 0 0 0 0 0 1 94618
-0.001650 -0.000255 0.118538 -0.221680 0.364175 0.656210 -0.034207 1 0 0 0 0 0 1 95625
-0.001649 -0.000264 0.118542 -0.215320 0.279955 0.735568 -0.034238 1 0 0 0 0 0 1 96621
-0.001666 -0.000264 0.118553 0.045442 0.157976 0.639421 -0.034269 1 0 0 0 0 0 1 97618
-0.001675 -0.000264 0.118557 -0.040989 0.145764 0.725664 -0.034300 1 0 0 0 0 0 1 98618
-0.001680 -0.000264 0.118559 -0.105394 0.144725 0.767669 -0.034330 1 0 0 0 0 0 1 99567
-0.001682 -0.000264 0.118559 -0.139600 0.144809 0.783833 -0.034363 1 0 0 0 0 0 1 100617
-0.001678 -0.000282 0.118570 -0.228017 0.388259 0.647936 -0.034394 1 0 0 0 0 0 1 101619
-0.001675 -0.000291 0.118573 -0.211819 0.299894 0.724278 -0.034425 1 0 0 0 0 0 1 102618
-0.001674 -0.000295 0.118575 -0.197176 0.234856 0.763366 -0.034460 1 0 0 0 0 0 1 103717
-0.001674 -0.000297 0.118575 -0.189041 0.200333 0.778401 -0.034487 1 0 0 0 0 0 1 104591
-0.001673 -0.000298 0.118575 -0.184911 0.182966 0.784233 -0.034520 1 0 0 0 0 0 1 105649
-0.001692 -0.000295 0.118585 0.068356 0.115321 0.650492 -0.034551 1 0 0 0 0 0 1 106643
-0.001696 -0.000311 0.118599 -0.093980 0.375760 0.580514 -0.034582 1 0 0 0 0 0 1 107635
-0.001698 -0.000319 0.118604 -0.135959 0.300954 0.691187 -0.034613 1 0 0 0 0 0 1 108629
-0.001698 -0.000323 0.118606 -0.152354 0.243258 0.743185 -0.034645 1 0 0 0 0 0 1 109638
-0.001699 -0.000325 0.118606 -0.159892 0.212505 0.762883 -0.034675 1 0 0 0 0 0 1 110622
-0.001699 -0.000326 0.118606 -0.163593 0.197074 0.770377 -0.034712 1 0 0 0 0 0 1 111794
-0.001699 -0.000326 0.118607 -0.165445 0.189380 0.773301 -0.034739 1 0 0 0 0 0 1 112664
-0.001699 -0.000326 0.118607 -0.166471 0.185671 0.774970 -0.034778 1 0 0 0 0 0 1 113915
-0.001694 -0.000344 0.118617 -0.238212 0.427455 0.633799 -0.034800 1 0 0 0 0 0 1 114605
-0.001691 -0.000354 0.118621 -0.213691 0.338073 0.708348 -0.034837 1 0 0 0 0 0 1 115813
-0.001690 -0.000358 0.118622 -0.194834 0.272485 0.746590 -0.034865 1 0 0 0 0 0 1 116704
-0.001689 -0.000360 0.118622 -0.184623 0.237744 0.761430 -0.034895 1 0 0 0 0 0 1 117660
-0.001689 -0.000361 0.118622 -0.179445 0.220251 0.767087 -0.034925 1 0 0 0 0 0 1 118607
-0.001689 -0.000362 0.118622 -0.176886 0.211601 0.769506 -0.034956 1 0 0 0 0 0 1 119601
-0.001683 -0.000380 0.118633 -0.246968 0.451198 0.628989 -0.034988 1 0 0 0 0 0 1 120642
-0.001681 -0.000389 0.118637 -0.221525 0.360529 0.703459 -0.035021 1 0 0 0 0 0 1 121693
-0.001679 -0.000394 0.118638 -0.202261 0.294376 0.741869 -0.035058 1 0 0 0 0 0 1 122856
-0.001679 -0.000396 0.118638 -0.191796 0.259283 0.756568 -0.035081 1 0 0 0 0 0 1 123608
-0.001678 -0.000397 0.118638 -0.186519 0.241697 0.762309 -0.035115 1 0 0 0 0 0 1 124689
-0.001678 -0.000398 0.118638 -0.183913 0.232971 0.764688 -0.035144 1 0 0 0 0 0 1 125622
-0.001673 -0.000416 0.118649 -0.254015 0.472707 0.624221 -0.035175 1 0 0 0 0 0 1 126624
-0.001670 -0.000425 0.118653 -0.228534 0.381991 0.698555 -0.035206 1 0 0 0 0 0 1 127600
-0.001669 -0.000430 0.118654 -0.209238 0.315791 0.736819 -0.035237 1 0 0 0 0 0 1 128609
-0.001668 -0.000432 0.118654 -0.198831 0.280770 0.751665 -0.035269 1 0 0 0 0 0 1 129618
-0.001668 -0.000433 0.118654 -0.193537 0.263181 0.757349 -0.035300 1 0 0 0 0 0 1 130622
-0.001667 -0.000434 0.118654 -0.190939 0.254463 0.759757 -0.035332 1 0 0 0 0 0 1 131623
-0.001667 -0.000434 0.118654 -0.189709 0.250227 0.761026 -0.035363 1 0 0 0 0 0 1 132614
-0.001662 -0.000452 0.118665 -0.260587 0.492422 0.620232 -0.035393 1 0 0 0 0 0 1 133597
-0.001659 -0.000461 0.118668 -0.235437 0.402789 0.694353 -0.035424 1 0 0 0 0 0 1 134593
-0.001658 -0.000466 0.118670 -0.216322 0.337152 0.732531 -0.035456 1 0 0 0 0 0 1 135595
-0.001657 -0.000468 0.118670 -0.205992 0.302431 0.747385 -0.035490 1 0 0 0 0 0 1 136682
-0.001657 -0.000469 0.118670 -0.200803 0.285050 0.753210 -0.035528 1 0 0 0 0 0 1 137919
-0.001657 -0.000470 0.118670 -0.198196 0.276384 0.755431 -0.035551 1 0 0 0 0 0 1 138648
-0.001657 -0.000470 0.118670 -0.196970 0.272175 0.756654 -0.035581 1 0 0 0 0 0 1 139593
-0.001656 -0.000470 0.118670 -0.196451 0.270194 0.757494 -0.035611 1 0 0 0 0 0 1 140559
-0.001656 -0.000470 0.118670 -0.196273 0.269337 0.758263 -0.035643 1 0 0 0 0 0 1 141600
-0.001656 -0.000470 0.118670 -0.196275 0.269020 0.758955 -0.035675 1 0 0 0 0 0 1 142601
-0.001656 -0.000470 0.118670 -0.196359 0.268967 0.759631 -0.035706 1 0 0 0 0 0 1 143605
-0.001656 -0.000470 0.118670 -0.196493 0.269078 0.760292 -0.035737 1 0 0 0 0 0 1 144598
-0.001656 -0.000470 0.118670 -0.196658 0.269260 0.761023 -0.035771 1 0 0 0 0 0 1 145696
-0.001656 -0.000470 0.118670 -0.196822 0.269461 0.761703 -0.035803 1 0 0 0 0 0 1 146719
-0.001656 -0.000470 0.118670 -0.196959 0.269653 0.762292 -0.035831 1 0 0 0 0 0 1 147606
-0.001656 -0.000470 0.118670 -0.197134 0.269893 0.762977 -0.035863 1 0 0 0 0 0 1 148635
-0.001656 -0.000470 0.118670 -0.197308 0.270126 0.763673 -0.035896 1 0 0 0 0 0 1 149672
-0.001656 -0.000470 0.118670 -0.197494 0.270387 0.764374 -0.035929 1 0 0 0 0 0 1 150736
-0.001656 -0.000470 0.118670 -0.197663 0.270593 0.765008 -0.035959 1 0 0 0 0 0 1 151691
-0.001656 -0.000470 0.118670 -0.197818 0.270828 0.765623 -0.035988 1 0 0 0 0 0 1 152616
-0.001656 -0.000470 0.118670 -0.197987 0.271056 0.766300 -0.036019 1 0 0 0 0 0 1 153624
-0.001656 -0.000470 0.118670 -0.198194 0.271319 0.767067 -0.036055 1 0 0 0 0 0 1 154786
-0.001656 -0.000470 0.118670 -0.198334 0.271535 0.767624 -0.036082 1 0 0 0 0 0 1 155625
-0.001656 -0.000470 0.118670 -0.198496 0.271733 0.768233 -0.036110 1 0 0 0 0 0 1 156541
-0.001656 -0.000470 0.118670 -0.198684 0.272014 0.768975 -0.036145 1 0 0 0 0 0 1 157658
-0.001656 -0.000470 0.118670 -0.198854 0.272242 0.769655 -0.036177 1 0 0 0 0 0 1 158670
-0.001656 -0.000470 0.118670 -0.199022 0.272453 0.770270 -0.036206 1 0 0 0 0 0 1 159605
-0.001656 -0.000470 0.118670 -0.199189 0.272705 0.770930 -0.036237 1 0 0 0 0 0 1 160598
-0.001656 -0.000470 0.118670 -0.199356 0.272931 0.771601 -0.036268 1 0 0 0 0 0 1 161597
-0.001656 -0.000470 0.118670 -0.199540 0.273169 0.772256 -0.036300 1 0 0 0 0 0 1 162601
-0.001656 -0.000470 0.118670 -0.199700 0.273399 0.772926 -0.036331 1 0 0 0 0 0 1 163592
-0.001656 -0.000470 0.118670 -0.199879 0.273626 0.773587 -0.036362 1 0 0 0 0 0 1 164594
-0.001656 -0.000470 0.118670 -0.200047 0.273881 0.774254 -0.036393 1 0 0 0 0 0 1 165598
-0.001656 -0.000470 0.118670 -0.200228 0.274111 0.774937 -0.036425 1 0 0 0 0 0 1 166605
-0.001656 -0.000470 0.118670 -0.200399 0.274343 0.775575 -0.036456 1 0 0 0 0 0 1 167592
-0.001656 -0.000470 0.118670 -0.200559 0.274574 0.776248 -0.036487 1 0 0 0 0 0 1 168588
-0.001656 -0.000470 0.118670 -0.200740 0.274804 0.776917 -0.036518 1 0 0 0 0 0 1 169603
-0.001656 -0.000470 0.118670 -0.200985 0.275164 0.777882 -0.036564 1 0 0 0 0 0 1 171054
-0.001656 -0.000470 0.118670 -0.201088 0.275281 0.778264 -0.036582 1 0 0 0 0 0 1 171630
-0.001656 -0.000470 0.118670 -0.201251 0.275528 0.778910 -0.036612 1 0 0 0 0 0 1 172601
-0.001656 -0.000470 0.118670 -0.201416 0.275749 0.779569 -0.036643 1 0 0 0 0 0 1 173582
-0.001656 -0.000470 0.118670 -0.201599 0.275980 0.780244 -0.036675 1 0 0 0 0 0 1 174606
-0.001656 -0.000470 0.118670 -0.201766 0.276233 0.780903 -0.036706 1 0 0 0 0 0 1 175599
-0.001656 -0.000470 0.118670 -0.201934 0.276458 0.781574 -0.036737 1 0 0 0 0 0 1 176598
-0.001656 -0.000470 0.118670 -0.202117 0.276697 0.782230 -0.036768 1 0 0 0 0 0 1 177604
-0.001656 -0.000470 0.118670 -0.202288 0.276942 0.782943 -0.036801 1 0 0 0 0 0 1 178658
-0.001656 -0.000470 0.118670 -0.202486 0.277194 0.783676 -0.036836 1 0 0 0 0 0 1 179769
-0.001656 -0.000470 0.118670 -0.202622 0.277405 0.784219 -0.036862 1 0 0 0 0 0 1 180586
-0.001656 -0.000470 0.118670 -0.202791 0.277633 0.784894 -0.036893 1 0 0 0 0 0 1 181592
-0.001656 -0.000470 0.118670 -0.202994 0.277897 0.785624 -0.036928 1 0 0 0 0 0 1 182708
-0.001656 -0.000470 0.118670 -0.203162 0.278139 0.786326 -0.036960 1 0 0 0 0 0 1 183746
-0.001656 -0.000470 0.118670 -0.203326 0.278344 0.786927 -0.036989 1 0 0 0 0 0 1 184659
-0.001656 -0.000470 0.118670 -0.203487 0.278590 0.787567 -0.037019 1 0 0 0 0 0 1 185622
-0.001656 -0.000470 0.118670 -0.203651 0.278810 0.788221 -0.037049 1 0 0 0 0 0 1 186596
-0.001656 -0.000470 0.118670 -0.203870 0.279096 0.789013 -0.037087 1 0 0 0 0 0 1 187806
-0.001656 -0.000470 0.118670 -0.204001 0.279287 0.789573 -0.037113 1 0 0 0 0 0 1 188630
-0.001656 -0.000470 0.118670 -0.204166 0.279495 0.790181 -0.037142 1 0 0 0 0 0 1 189553
-0.001656 -0.000470 0.118670 -0.204345 0.279764 0.790888 -0.037175 1 0 0 0 0 0 1 190617
-0.001656 -0.000470 0.118670 -0.204516 0.279993 0.791568 -0.037207 1 0 0 0 0 0 1 191630
-0.001651 -0.000488 0.118681 -0.276291 0.525083 0.650341 -0.037236 1 0 0 0 0 0 1 192578
-0.001648 -0.000497 0.118684 -0.251548 0.436794 0.724213 -0.037267 1 0 0 0 0 0 1 193570
-0.001647 -0.000502 0.118686 -0.232643 0.371817 0.762297 -0.037299 1 0 0 0 0 0 1 194571
-0.001646 -0.000504 0.118686 -0.222423 0.337414 0.777050 -0.037330 1 0 0 0 0 0 1 195567
-0.001646 -0.000505 0.118686 -0.217245 0.320171 0.782690 -0.037361 1 0 0 0 0 0 1 196567
-0.001646 -0.000506 0.118686 -0.214702 0.311666 0.785078 -0.037392 1 0 0 0 0 0 1 197570
-0.001646 -0.000506 0.118686 -0.213519 0.307521 0.786309 -0.037423 1 0 0 0 0 0 1 198544
-0.001646 -0.000506 0.118686 -0.213015 0.305597 0.787196 -0.037455 1 0 0 0 0 0 1 199566
-0.001646 -0.000506 0.118686 -0.212839 0.304763 0.787926 -0.037486 1 0 0 0 0 0 1 200567
-0.001646 -0.000506 0.118686 -0.212846 0.304464 0.788607 -0.037517 1 0 0 0 0 0 1 201565
-0.001646 -0.000506 0.118686 -0.212938 0.304441 0.789267 -0.037549 1 0 0 0 0 0 1 202565
-0.001646 -0.000506 0.118686 -0.213189 0.304739 0.790390 -0.037602 1 0 0 0 0 0 1 204275
-0.001646 -0.000506 0.118686 -0.213417 0.305015 0.791271 -0.037644 1 0 0 0 0 0 1 205616
-0.001646 -0.000506 0.118686 -0.213580 0.305225 0.791914 -0.037674 1 0 0 0 0 0 1 206596
-0.001646 -0.000506 0.118686 -0.213750 0.305459 0.792565 -0.037705 1 0 0 0 0 0 1 207577
-0.001646 -0.000506 0.118686 -0.213912 0.305696 0.793221 -0.037736 1 0 0 0 0 0 1 208574
-0.001646 -0.000506 0.118686 -0.214087 0.305947 0.793876 -0.037767 1 0 0 0 0 0 1 209571
-0.001646 -0.000506 0.118686 -0.214264 0.306202 0.794536 -0.037799 1 0 0 0 0 0 1 210576
-0.001646 -0.000506 0.118686 -0.214500 0.306519 0.795374 -0.037839 1 0 0 0 0 0 1 211861
-0.001646 -0.000506 0.118686 -0.214648 0.306747 0.795954 -0.037866 1 0 0 0 0 0 1 212735
-0.001646 -0.000506 0.118686 -0.214806 0.306976 0.796546 -0.037894 1 0 0 0 0 0 1 213636
-0.001646 -0.000506 0.118686 -0.214990 0.307219 0.797191 -0.037925 1 0 0 0 0 0 1 214627
-0.001646 -0.000506 0.118686 -0.215184 0.307514 0.797943 -0.037961 1 0 0 0 0 0 1 215763
-0.001646 -0.000506 0.118686 -0.215359 0.307746 0.798557 -0.037990 1 0 0 0 0 0 1 216708
-0.001646 -0.000506 0.118686 -0.215509 0.307979 0.799149 -0.038018 1 0 0 0 0 0 1 217599
-0.001646 -0.000506 0.118686 -0.215686 0.308234 0.799808 -0.038050 1 0 0 0 0 0 1 218602
-0.001646 -0.000506 0.118686 -0.215874 0.308483 0.800469 -0.038081 1 0 0 0 0 0 1 219618
-0.001646 -0.000506 0.118686 -0.216039 0.308736 0.801114 -0.038112 1 0 0 0 0 0 1 220591
-0.001646 -0.000506 0.118686 -0.216236 0.309000 0.801811 -0.038145 1 0 0 0 0 0 1 221661
-0.001646 -0.000506 0.118686 -0.216395 0.309244 0.802432 -0.038175 1 0 0 0 0 0 1 222598
-0.001646 -0.000506 0.118686 -0.216580 0.309511 0.803121 -0.038207 1 0 0 0 0 0 1 223646
-0.001646 -0.000506 0.118686 -0.216768 0.309760 0.803783 -0.038239 1 0 0 0 0 0 1 224664
-0.001646 -0.000506 0.118686 -0.216928 0.310006 0.804410 -0.038269 1 0 0 0 0 0 1 225608
-0.001664 -0.000502 0.118696 0.035337 0.251128 0.668013 -0.038300 1 0 0 0 0 0 1 226600
-0.001673 -0.000500 0.118700 -0.056395 0.272311 0.739250 -0.038331 1 0 0 0 0 0 1 227598
-0.001678 -0.000499 0.118701 -0.123620 0.288277 0.775975 -0.038362 1 0 0 0 0 0 1 228591
-0.001680 -0.000498 0.118701 -0.159257 0.296970 0.790241 -0.038393 1 0 0 0 0 0 1 229595
-0.001681 -0.000498 0.118702 -0.177291 0.301530 0.795695 -0.038425 1 0 0 0 0 0 1 230598
-0.001682 -0.000498 0.118702 -0.186378 0.303942 0.798011 -0.038456 1 0 0 0 0 0 1 231592
-0.001682 -0.000498 0.118702 -0.191004 0.305282 0.799234 -0.038487 1 0 0 0 0 0 1 232590
-0.001682 -0.000498 0.118702 -0.193385 0.306067 0.800063 -0.038517 1 0 0 0 0 0 1 233555
-0.001683 -0.000498 0.118702 -0.194650 0.306612 0.800804 -0.038550 1 0 0 0 0 0 1 234597
-0.001683 -0.000498 0.118702 -0.195370 0.306991 0.801486 -0.038581 1 0 0 0 0 0 1 235613
-0.001683 -0.000498 0.118702 -0.195848 0.307386 0.802322 -0.038621 1 0 0 0 0 0 1 236895
-0.001683 -0.000498 0.118702 -0.196103 0.307602 0.802841 -0.038646 1 0 0 0 0 0 1 237678
-0.001683 -0.000498 0.118702 -0.196324 0.307844 0.803426 -0.038674 1 0 0 0 0 0 1 238579
-0.001683 -0.000498 0.118702 -0.196511 0.308104 0.804064 -0.038704 1 0 0 0 0 0 1 239553
-0.001683 -0.000498 0.118702 -0.196691 0.308370 0.804733 -0.038737 1 0 0 0 0 0 1 240603
-0.001683 -0.000498 0.118702 -0.196863 0.308623 0.805388 -0.038769 1 0 0 0 0 0 1 241605
-0.001683 -0.000498 0.118702 -0.197039 0.308877 0.806067 -0.038801 1 0 0 0 0 0 1 242660
-0.001683 -0.000498 0.118702 -0.197192 0.309119 0.806685 -0.038831 1 0 0 0 0 0 1 243593
-0.001701 -0.000493 0.118712 0.055367 0.250218 0.670457 -0.038869 1 0 0 0 0 0 1 244809
-0.001710 -0.000491 0.118715 -0.036345 0.271417 0.741660 -0.038903 1 0 0 0 0 0 1 245909
-0.001715 -0.000490 0.118716 -0.103507 0.287311 0.778154 -0.038925 1 0 0 0 0 0 1 246627
-0.001717 -0.000489 0.118717 -0.139113 0.295986 0.792354 -0.038955 1 0 0 0 0 0 1 247577
-0.001718 -0.000489 0.118717 -0.157173 0.300604 0.797955 -0.038994 1 0 0 0 0 0 1 248827
-0.001719 -0.000489 0.118717 -0.166192 0.302966 0.800124 -0.039019 1 0 0 0 0 0 1 249611
-0.001719 -0.000489 0.118717 -0.170795 0.304293 0.801350 -0.039050 1 0 0 0 0 0 1 250620
-0.001719 -0.000489 0.118717 -0.173161 0.305083 0.802195 -0.039082 1 0 0 0 0 0 1 251623
-0.001719 -0.000489 0.118717 -0.174398 0.305606 0.802884 -0.039112 1 0 0 0 0 0 1 252596
-0.001719 -0.000489 0.118717 -0.175117 0.305993 0.803591 -0.039145 1 0 0 0 0 0 1 253655
-0.001720 -0.000489 0.118717 -0.175548 0.306335 0.804330 -0.039181 1 0 0 0 0 0 1 254790
-0.001720 -0.000489 0.118717 -0.175800 0.306596 0.804901 -0.039209 1 0 0 0 0 0 1 255691
-0.001720 -0.000489 0.118717 -0.175995 0.306814 0.805456 -0.039236 1 0 0 0 0 0 1 256550
-0.001720 -0.000489 0.118717 -0.176181 0.307079 0.806127 -0.039268 1 0 0 0 0 0 1 257597
-0.001720 -0.000489 0.118717 -0.176346 0.307349 0.806797 -0.039301 1 0 0 0 0 0 1 258642
-0.001720 -0.000489 0.118717 -0.176494 0.307589 0.807423 -0.039331 1 0 0 0 0 0 1 259608
-0.001720 -0.000489 0.118717 -0.176635 0.307832 0.808059 -0.039362 1 0 0 0 0 0 1 260598
-0.001720 -0.000489 0.118717 -0.176773 0.308073 0.808692 -0.039393 1 0 0 0 0 0 1 261585
-0.001738 -0.000484 0.118727 0.076124 0.249045 0.672366 -0.039424 1 0 0 0 0 0 1 262591
-0.001747 -0.000482 0.118730 -0.015531 0.270211 0.743380 -0.039456 1 0 0 0 0 0 1 263591
-0.001747 -0.000499 0.118742 -0.154447 0.531805 0.637752 -0.039487 1 0 0 0 0 0 1 264594
-0.001746 -0.000508 0.118746 -0.165309 0.452230 0.725033 -0.039518 1 0 0 0 0 0 1 265599
-0.001746 -0.000512 0.118747 -0.164272 0.391700 0.767852 -0.039550 1 0 0 0 0 0 1 266600
-0.001746 -0.000514 0.118748 -0.162936 0.359546 0.784240 -0.039581 1 0 0 0 0 0 1 267593
-0.001746 -0.000515 0.118748 -0.162179 0.343423 0.790428 -0.039612 1 0 0 0 0 0 1 268595
-0.001746 -0.000515 0.118748 -0.161817 0.335482 0.793017 -0.039644 1 0 0 0 0 0 1 269636
-0.001746 -0.000516 0.118748 -0.161700 0.331686 0.794397 -0.039680 1 0 0 0 0 0 1 270780
-0.001746 -0.000516 0.118748 -0.161695 0.329882 0.795218 -0.039710 1 0 0 0 0 0 1 271742
-0.001746 -0.000516 0.118748 -0.161728 0.329076 0.795819 -0.039736 1 0 0 0 0 0 1 272564
-0.001746 -0.000516 0.118748 -0.161824 0.328827 0.796469 -0.039767 1 0 0 0 0 0 1 273563
-0.001764 -0.000512 0.118758 0.091333 0.269535 0.660168 -0.039800 1 0 0 0 0 0 1 274601
-0.001774 -0.000509 0.118762 -0.000300 0.290559 0.731112 -0.039831 1 0 0 0 0 0 1 275597
-0.001778 -0.000508 0.118763 -0.067453 0.306457 0.767701 -0.039862 1 0 0 0 0 0 1 276599
-0.001780 -0.000508 0.118763 -0.103034 0.315122 0.781885 -0.039893 1 0 0 0 0 0 1 277581
-0.001782 -0.000507 0.118763 -0.121038 0.319738 0.787448 -0.039932 1 0 0 0 0 0 1 278841
-0.001782 -0.000507 0.118764 -0.130071 0.322149 0.789744 -0.039964 1 0 0 0 0 0 1 279863
-0.001782 -0.000507 0.118764 -0.134616 0.323448 0.790841 -0.039990 1 0 0 0 0 0 1 280695
-0.001783 -0.000507 0.118764 -0.136936 0.324217 0.791586 -0.040018 1 0 0 0 0 0 1 281576
-0.001783 -0.000507 0.118764 -0.138154 0.324776 0.792350 -0.040053 1 0 0 0 0 0 1 282699
-0.001783 -0.000507 0.118764 -0.138821 0.325159 0.792967 -0.040083 1 0 0 0 0 0 1 283672
-0.001801 -0.000503 0.118774 0.114289 0.266117 0.656697 -0.040113 1 0 0 0 0 0 1 284642
-0.001810 -0.000501 0.118777 0.022518 0.287293 0.727509 -0.040143 1 0 0 0 0 0 1 285576
-0.001815 -0.000500 0.118778 -0.044714 0.303270 0.764040 -0.040174 1 0 0 0 0 0 1 286567
-0.001817 -0.000499 0.118779 -0.080319 0.312000 0.778261 -0.040207 1 0 0 0 0 0 1 287649
-0.001813 -0.000517 0.118789 -0.170074 0.562553 0.641334 -0.040242 1 0 0 0 0 0 1 288748
-0.001811 -0.000526 0.118793 -0.154440 0.476781 0.716648 -0.040274 1 0 0 0 0 0 1 289787
-0.001829 -0.000526 0.118804 0.113709 0.353633 0.618229 -0.040298 1 0 0 0 0 0 1 290548
-0.001837 -0.000526 0.118808 0.030206 0.340793 0.703355 -0.040333 1 0 0 0 0 0 1 291667
-0.001842 -0.000526 0.118809 -0.032744 0.339565 0.744905 -0.040364 1 0 0 0 0 0 1 292646
-0.001844 -0.000526 0.118810 -0.066134 0.339664 0.760766 -0.040393 1 0 0 0 0 0 1 293582
-0.001845 -0.000526 0.118810 -0.082983 0.339926 0.766762 -0.040424 1 0 0 0 0 0 1 294578
-0.001864 -0.000521 0.118820 0.162437 0.280796 0.632477 -0.040455 1 0 0 0 0 0 1 295559
-0.001873 -0.000519 0.118824 0.066578 0.301973 0.703819 -0.040486 1 0 0 0 0 0 1 296578
-0.001878 -0.000518 0.118825 -0.002679 0.317968 0.740511 -0.040518 1 0 0 0 0 0 1 297577
-0.001881 -0.000517 0.118825 -0.039278 0.326668 0.754718 -0.040549 1 0 0 0 0 0 1 298573
-0.001882 -0.000517 0.118825 -0.057711 0.331245 0.760116 -0.040580 1 0 0 0 0 0 1 299575
-0.001901 -0.000513 0.118835 0.187071 0.274215 0.625710 -0.040610 1 0 0 0 0 0 1 300533
-0.001905 -0.000528 0.118849 0.019012 0.542683 0.554427 -0.040642 1 0 0 0 0 0 1 301573
-0.001907 -0.000536 0.118854 -0.025865 0.471010 0.664017 -0.040674 1 0 0 0 0 0 1 302573
-0.001908 -0.000540 0.118856 -0.043570 0.414955 0.715594 -0.040706 1 0 0 0 0 0 1 303619
-0.001909 -0.000542 0.118856 -0.051680 0.385115 0.735126 -0.040740 1 0 0 0 0 0 1 304684
-0.001909 -0.000543 0.118856 -0.055580 0.370157 0.742382 -0.040772 1 0 0 0 0 0 1 305712
-0.001909 -0.000544 0.118857 -0.057495 0.362774 0.745161 -0.040798 1 0 0 0 0 0 1 306538
-0.001928 -0.000540 0.118867 0.195765 0.299791 0.609962 -0.040831 1 0 0 0 0 0 1 307592
-0.001937 -0.000537 0.118870 0.103587 0.319036 0.680757 -0.040862 1 0 0 0 0 0 1 308584
-0.001942 -0.000536 0.118871 0.036185 0.334071 0.717247 -0.040893 1 0 0 0 0 0 1 309582
-0.001944 -0.000536 0.118872 0.000548 0.342318 0.731357 -0.040924 1 0 0 0 0 0 1 310573
-0.001945 -0.000536 0.118872 -0.017418 0.346674 0.736742 -0.040957 1 0 0 0 0 0 1 311636
-0.001964 -0.000531 0.118882 0.227999 0.289505 0.602519 -0.040991 1 0 0 0 0 0 1 312721
-0.001974 -0.000529 0.118885 0.131801 0.311779 0.673695 -0.041031 1 0 0 0 0 0 1 313999
-0.001978 -0.000528 0.118886 0.062385 0.328171 0.710010 -0.041049 1 0 0 0 0 0 1 314594
-0.001981 -0.000527 0.118887 0.025770 0.337164 0.724194 -0.041083 1 0 0 0 0 0 1 315676
-0.001977 -0.000545 0.118897 -0.064466 0.588345 0.586951 -0.041114 1 0 0 0 0 0 1 316657
-0.001975 -0.000554 0.118901 -0.049164 0.502650 0.662112 -0.041144 1 0 0 0 0 0 1 317619
-0.001992 -0.000554 0.118912 0.219779 0.379430 0.564147 -0.041174 1 0 0 0 0 0 1 318570
-0.002001 -0.000554 0.118916 0.136117 0.366608 0.648851 -0.041208 1 0 0 0 0 0 1 319660
-0.002005 -0.000554 0.118918 0.073132 0.365404 0.690145 -0.041235 1 0 0 0 0 0 1 320519
-0.002007 -0.000554 0.118918 0.039775 0.365587 0.706057 -0.041272 1 0 0 0 0 0 1 321706
-0.002008 -0.000554 0.118918 0.022986 0.365897 0.712013 -0.041305 1 0 0 0 0 0 1 322769
-0.002009 -0.000554 0.118918 0.014616 0.366128 0.714294 -0.041329 1 0 0 0 0 0 1 323526
-0.002009 -0.000554 0.118918 0.010450 0.366453 0.715541 -0.041363 1 0 0 0 0 0 1 324621
-0.002009 -0.000554 0.118918 0.008379 0.366740 0.716301 -0.041394 1 0 0 0 0 0 1 325617
-0.002009 -0.000554 0.118918 0.007336 0.367014 0.716888 -0.041424 1 0 0 0 0 0 1 326576
-0.002009 -0.000554 0.118918 0.006827 0.367293 0.717463 -0.041455 1 0 0 0 0 0 1 327576
-0.002009 -0.000554 0.118918 0.006563 0.367565 0.718010 -0.041487 1 0 0 0 0 0 1 328581
-0.002028 -0.000549 0.118928 0.261250 0.308260 0.582166 -0.041517 1 0 0 0 0 0 1 329557
-0.002037 -0.000547 0.118932 0.169444 0.329408 0.652440 -0.041549 1 0 0 0 0 0 1 330575
-0.002042 -0.000546 0.118933 0.102224 0.345407 0.688695 -0.041580 1 0 0 0 0 0 1 331573
-0.002039 -0.000564 0.118944 -0.005097 0.600899 0.560072 -0.041611 1 0 0 0 0 0 1 332576
-0.002037 -0.000572 0.118947 0.001487 0.517301 0.638276 -0.041643 1 0 0 0 0 0 1 333574
-0.002037 -0.000577 0.118949 0.011529 0.454707 0.677828 -0.041674 1 0 0 0 0 0 1 334569
-0.002036 -0.000579 0.118949 0.017478 0.421523 0.693049 -0.041705 1 0 0 0 0 0 1 335573
-0.002036 -0.000580 0.118949 0.020640 0.404929 0.698813 -0.041739 1 0 0 0 0 0 1 336674
-0.002036 -0.000580 0.118949 0.022270 0.396711 0.701084 -0.041767 1 0 0 0 0 0 1 337551
-0.002036 -0.000581 0.118949 0.023118 0.392800 0.702272 -0.041800 1 0 0 0 0 0 1 338628
-0.002036 -0.000581 0.118949 0.023558 0.390960 0.702995 -0.041831 1 0 0 0 0 0 1 339599
-0.002036 -0.000581 0.118949 0.023781 0.390209 0.703590 -0.041862 1 0 0 0 0 0 1 340588
-0.002036 -0.000581 0.118949 0.023904 0.389953 0.704137 -0.041893 1 0 0 0 0 0 1 341580
-0.002036 -0.000581 0.118949 0.023975 0.389982 0.704666 -0.041924 1 0 0 0 0 0 1 342573
-0.002036 -0.000581 0.118949 0.024008 0.390149 0.705194 -0.041955 1 0 0 0 0 0 1 343578
-0.002036 -0.000581 0.118949 0.024045 0.390393 0.705766 -0.041988 1 0 0 0 0 0 1 344641
-0.002036 -0.000581 0.118949 0.024062 0.390630 0.706247 -0.042018 1 0 0 0 0 0 1 345580
-0.002036 -0.000581 0.118949 0.024098 0.390886 0.706766 -0.042048 1 0 0 0 0 0 1 346557
-0.002036 -0.000581 0.118949 0.024123 0.391261 0.707449 -0.042089 1 0 0 0 0 0 1 347856
-0.002036 -0.000581 0.118949 0.024137 0.391477 0.707841 -0.042112 1 0 0 0 0 0 1 348602
-0.002036 -0.000581 0.118949 0.024158 0.391817 0.708454 -0.042149 1 0 0 0 0 0 1 349770
-0.002036 -0.000581 0.118949 0.024165 0.392049 0.708882 -0.042175 1 0 0 0 0 0 1 350598
-0.002036 -0.000581 0.118949 0.024178 0.392354 0.709427 -0.042206 1 0 0 0 0 0 1 351611
-0.002036 -0.000581 0.118949 0.024207 0.392638 0.709938 -0.042237 1 0 0 0 0 0 1 352593
-0.002036 -0.000581 0.118949 0.024219 0.392946 0.710503 -0.042271 1 0 0 0 0 0 1 353683
-0.002036 -0.000581 0.118949 0.024244 0.393241 0.711029 -0.042302 1 0 0 0 0 0 1 354674
-0.002036 -0.000581 0.118949 0.024263 0.393534 0.711558 -0.042333 1 0 0 0 0 0 1 355680
-0.002036 -0.000581 0.118949 0.024275 0.393835 0.712111 -0.042367 1 0 0 0 0 0 1 356745
-0.002036 -0.000581 0.118949 0.024297 0.394087 0.712559 -0.042393 1 0 0 0 0 0 1 357586
-0.002036 -0.000581 0.118949 0.024309 0.394389 0.713111 -0.042426 1 0 0 0 0 0 1 358650
-0.002036 -0.000581 0.118949 0.024324 0.394664 0.713629 -0.042456 1 0 0 0 0 0 1 359600
-0.002036 -0.000581 0.118949 0.024342 0.394949 0.714128 -0.042487 1 0 0 0 0 0 1 360583
-0.002036 -0.000581 0.118949 0.024368 0.395245 0.714652 -0.042517 1 0 0 0 0 0 1 361571
-0.002036 -0.000581 0.118949 0.024387 0.395538 0.715181 -0.042549 1 0 0 0 0 0 1 362577
-0.002036 -0.000581 0.118949 0.024396 0.395816 0.715692 -0.042580 1 0 0 0 0 0 1 363563
-0.002036 -0.000581 0.118949 0.024422 0.396118 0.716230 -0.042611 1 0 0 0 0 0 1 364576
-0.002036 -0.000581 0.118949 0.024441 0.396410 0.716757 -0.042643 1 0 0 0 0 0 1 365578
-0.002036 -0.000581 0.118949 0.024454 0.396679 0.717280 -0.042674 1 0 0 0 0 0 1 366574
-0.002036 -0.000581 0.118949 0.024476 0.396980 0.717792 -0.042704 1 0 0 0 0 0 1 367547
-0.002036 -0.000581 0.118949 0.024487 0.397272 0.718325 -0.042736 1 0 0 0 0 0 1 368576
-0.002036 -0.000581 0.118949 0.024500 0.397572 0.718862 -0.042768 1 0 0 0 0 0 1 369574
-0.002036 -0.000581 0.118949 0.024543 0.398094 0.719803 -0.042824 1 0 0 0 0 0 1 371375
-0.002036 -0.000581 0.118949 0.024559 0.398459 0.720470 -0.042864 1 0 0 0 0 0 1 372659
-0.002036 -0.000581 0.118949 0.024583 0.398740 0.720972 -0.042893 1 0 0 0 0 0 1 373603
-0.002036 -0.000581 0.118949 0.024594 0.399018 0.721481 -0.042924 1 0 0 0 0 0 1 374585
-0.002036 -0.000581 0.118949 0.024622 0.399302 0.722015 -0.042955 1 0 0 0 0 0 1 375577
-0.002036 -0.000581 0.118949 0.024638 0.399607 0.722541 -0.042987 1 0 0 0 0 0 1 376587
-0.002036 -0.000581 0.118949 0.024648 0.399888 0.723055 -0.043018 1 0 0 0 0 0 1 377581
-0.002036 -0.000581 0.118949 0.024675 0.400228 0.723662 -0.043053 1 0 0 0 0 0 1 378724
-0.002036 -0.000581 0.118949 0.024686 0.400515 0.724188 -0.043085 1 0 0 0 0 0 1 379738
-0.002036 -0.000581 0.118949 0.024697 0.400776 0.724653 -0.043112 1 0 0 0 0 0 1 380600
-0.002036 -0.000581 0.118949 0.024725 0.401050 0.725146 -0.043142 1 0 0 0 0 0 1 381548
-0.002036 -0.000581 0.118949 0.024742 0.401357 0.725739 -0.043177 1 0 0 0 0 0 1 382677
-0.002036 -0.000581 0.118949 0.024764 0.401660 0.726255 -0.043208 1 0 0 0 0 0 1 383659
-0.002036 -0.000581 0.118949 0.024773 0.401926 0.726740 -0.043237 1 0 0 0 0 0 1 384595
-0.002036 -0.000581 0.118949 0.024798 0.402221 0.727267 -0.043268 1 0 0 0 0 0 1 385587
-0.002036 -0.000581 0.118949 0.024817 0.402522 0.727809 -0.043300 1 0 0 0 0 0 1 386619
-0.002036 -0.000581 0.118949 0.024826 0.402786 0.728294 -0.043329 1 0 0 0 0 0 1 387555
-0.002036 -0.000581 0.118949 0.024856 0.403095 0.728874 -0.043363 1 0 0 0 0 0 1 388634
-0.002036 -0.000581 0.118949 0.024867 0.403442 0.729485 -0.043400 1 0 0 0 0 0 1 389820
-0.002036 -0.000581 0.118949 0.024875 0.403663 0.729876 -0.043423 1 0 0 0 0 0 1 390542
-0.002036 -0.000581 0.118949 0.024906 0.403976 0.730439 -0.043457 1 0 0 0 0 0 1 391623
-0.002036 -0.000581 0.118949 0.024917 0.404258 0.730957 -0.043488 1 0 0 0 0 0 1 392623
-0.002036 -0.000581 0.118949 0.024941 0.404545 0.731468 -0.043518 1 0 0 0 0 0 1 393585
-0.002031 -0.000599 0.118960 -0.047061 0.652256 0.589108 -0.043548 1 0 0 0 0 0 1 394559
-0.002028 -0.000608 0.118964 -0.022646 0.564592 0.662386 -0.043580 1 0 0 0 0 0 1 395561
-0.002026 -0.000613 0.118965 -0.003726 0.499929 0.700191 -0.043611 1 0 0 0 0 0 1 396560
-0.002026 -0.000615 0.118965 0.006651 0.465746 0.714810 -0.043642 1 0 0 0 0 0 1 397565
-0.002025 -0.000616 0.118965 0.012015 0.448603 0.720279 -0.043672 1 0 0 0 0 0 1 398526
-0.002025 -0.000616 0.118965 0.014758 0.440213 0.722552 -0.043705 1 0 0 0 0 0 1 399560
-0.002025 -0.000617 0.118965 0.016137 0.436144 0.723670 -0.043736 1 0 0 0 0 0 1 400553
-0.002025 -0.000617 0.118965 0.016855 0.434283 0.724383 -0.043767 1 0 0 0 0 0 1 401549
-0.002025 -0.000617 0.118965 0.017207 0.433491 0.724974 -0.043798 1 0 0 0 0 0 1 402544
-0.002025 -0.000617 0.118965 0.017393 0.433274 0.725528 -0.043830 1 0 0 0 0 0 1 403564
-0.002025 -0.000617 0.118965 0.017499 0.433425 0.726268 -0.043874 1 0 0 0 0 0 1 404976
-0.002025 -0.000617 0.118965 0.017544 0.433489 0.726579 -0.043893 1 0 0 0 0 0 1 405577
-0.002025 -0.000617 0.118965 0.017579 0.433728 0.727107 -0.043924 1 0 0 0 0 0 1 406597
-0.002025 -0.000617 0.118965 0.017611 0.433996 0.727616 -0.043955 1 0 0 0 0 0 1 407567
-0.002025 -0.000617 0.118965 0.017633 0.434277 0.728122 -0.043986 1 0 0 0 0 0 1 408557
-0.002025 -0.000617 0.118965 0.017646 0.434583 0.728637 -0.044017 1 0 0 0 0 0 1 409554
-0.002025 -0.000617 0.118965 0.017659 0.434891 0.729153 -0.044048 1 0 0 0 0 0 1 410552
-0.002025 -0.000617 0.118965 0.017655 0.435183 0.729677 -0.044079 1 0 0 0 0 0 1 411552
-0.002025 -0.000617 0.118965 0.017675 0.435526 0.730229 -0.044113 1 0 0 0 0 0 1 412644
-0.002025 -0.000617 0.118965 0.017700 0.435858 0.730802 -0.044147 1 0 0 0 0 0 1 413728
-0.002025 -0.000617 0.118965 0.017712 0.436208 0.731364 -0.044182 1 0 0 0 0 0 1 414824
-0.002025 -0.000617 0.118965 0.017717 0.436430 0.731767 -0.044206 1 0 0 0 0 0 1 415606
-0.002025 -0.000617 0.118965 0.017735 0.436794 0.732348 -0.044241 1 0 0 0 0 0 1 416728
-0.002025 -0.000617 0.118965 0.017751 0.437077 0.732844 -0.044271 1 0 0 0 0 0 1 417675
-0.002025 -0.000617 0.118965 0.017744 0.437376 0.733357 -0.044302 1 0 0 0 0 0 1 418666
-0.002025 -0.000617 0.118965 0.017770 0.437688 0.733847 -0.044332 1 0 0 0 0 0 1 419623
-0.002025 -0.000617 0.118965 0.017780 0.437983 0.734371 -0.044363 1 0 0 0 0 0 1 420639
-0.002025 -0.000617 0.118965 0.017796 0.438286 0.734849 -0.044392 1 0 0 0 0 0 1 421563
-0.002025 -0.000617 0.118965 0.017814 0.438626 0.735442 -0.044428 1 0 0 0 0 0 1 422696
-0.002025 -0.000617 0.118965 0.017815 0.438923 0.735924 -0.044457 1 0 0 0 0 0 1 423652
-0.002025 -0.000617 0.118965 0.017837 0.439207 0.736416 -0.044487 1 0 0 0 0 0 1 424581
-0.002025 -0.000617 0.118965 0.017840 0.439538 0.736955 -0.044520 1 0 0 0 0 0 1 425646
-0.002025 -0.000617 0.118965 0.017862 0.439824 0.737451 -0.044549 1 0 0 0 0 0 1 426582
-0.002025 -0.000617 0.118965 0.017876 0.440133 0.737970 -0.044580 1 0 0 0 0 0 1 427582
-0.002025 -0.000617 0.118965 0.017877 0.440442 0.738470 -0.044611 1 0 0 0 0 0 1 428575
-0.002025 -0.000617 0.118965 0.017900 0.440746 0.738996 -0.044642 1 0 0 0 0 0 1 429568
-0.002025 -0.000617 0.118965 0.017902 0.441059 0.739505 -0.044674 1 0 0 0 0 0 1 430575
-0.002025 -0.000617 0.118965 0.017913 0.441370 0.740045 -0.044705 1 0 0 0 0 0 1 431583
-0.002025 -0.000617 0.118965 0.017933 0.441685 0.740547 -0.044736 1 0 0 0 0 0 1 432575
-0.002025 -0.000617 0.118965 0.017941 0.441958 0.741035 -0.044766 1 0 0 0 0 0 1 433521
-0.002025 -0.000617 0.118965 0.017962 0.442289 0.741586 -0.044799 1 0 0 0 0 0 1 434573
-0.002025 -0.000617 0.118965 0.017964 0.442600 0.742089 -0.044830 1 0 0 0 0 0 1 435570
-0.002025 -0.000617 0.118965 0.017987 0.442906 0.742619 -0.044861 1 0 0 0 0 0 1 436571
-0.002025 -0.000617 0.118965 0.018010 0.443535 0.743649 -0.044924 1 0 0 0 0 0 1 438573
-0.002025 -0.000617 0.118965 0.018007 0.443855 0.744218 -0.044958 1 0 0 0 0 0 1 439662
-0.002025 -0.000617 0.118965 0.018033 0.444161 0.744699 -0.044987 1 0 0 0 0 0 1 440602
-0.002025 -0.000617 0.118965 0.018042 0.444439 0.745195 -0.045017 1 0 0 0 0 0 1 441563
-0.002025 -0.000617 0.118965 0.018061 0.444725 0.745671 -0.045046 1 0 0 0 0 0 1 442471
-0.002025 -0.000617 0.118965 0.018064 0.445071 0.746232 -0.045080 1 0 0 0 0 0 1 443579
-0.002025 -0.000617 0.118965 0.018087 0.445375 0.746759 -0.045111 1 0 0 0 0 0 1 444574
-0.002025 -0.000617 0.118965 0.018098 0.445710 0.747297 -0.045144 1 0 0 0 0 0 1 445624
-0.002025 -0.000617 0.118965 0.018107 0.446022 0.747849 -0.045178 1 0 0 0 0 0 1 446693
-0.002025 -0.000617 0.118965 0.018124 0.446366 0.748397 -0.045211 1 0 0 0 0 0 1 447753
-0.002025 -0.000617 0.118965 0.018138 0.446613 0.748833 -0.045237 1 0 0 0 0 0 1 448583
-0.002025 -0.000617 0.118965 0.018141 0.446942 0.749369 -0.045270 1 0 0 0 0 0 1 449644
-0.002025 -0.000617 0.118965 0.018163 0.447233 0.749872 -0.045299 1 0 0 0 0 0 1 450593
-0.002025 -0.000617 0.118965 0.018170 0.447558 0.750427 -0.045333 1 0 0 0 0 0 1 451676
-0.002020 -0.000635 0.118976 -0.054037 0.695952 0.607861 -0.045362 1 0 0 0 0 0 1 452586
-0.002017 -0.000644 0.118979 -0.029690 0.608490 0.680936 -0.045393 1 0 0 0 0 0 1 453574
-0.002016 -0.000649 0.118981 -0.010785 0.543978 0.718732 -0.045427 1 0 0 0 0 0 1 454674
-0.002015 -0.000651 0.118981 -0.000430 0.509830 0.733274 -0.045457 1 0 0 0 0 0 1 455642
-0.002015 -0.000652 0.118981 0.004921 0.492769 0.738768 -0.045488 1 0 0 0 0 0 1 456632
-0.002014 -0.000653 0.118981 0.007642 0.484366 0.740992 -0.045518 1 0 0 0 0 0 1 457605
-0.002014 -0.000653 0.118981 0.009028 0.480311 0.742056 -0.045547 1 0 0 0 0 0 1 458526
-0.002014 -0.000653 0.118981 0.009722 0.478503 0.742834 -0.045582 1 0 0 0 0 0 1 459630
-0.002014 -0.000653 0.118981 0.010073 0.477702 0.743348 -0.045609 1 0 0 0 0 0 1 460513
-0.002014 -0.000653 0.118981 0.010257 0.477501 0.743910 -0.045642 1 0 0 0 0 0 1 461555
-0.002014 -0.000653 0.118981 0.010349 0.477531 0.744387 -0.045671 1 0 0 0 0 0 1 462486
-0.002014 -0.000653 0.118981 0.010409 0.477759 0.744953 -0.045706 1 0 0 0 0 0 1 463596
-0.002033 -0.000649 0.118991 0.266602 0.418188 0.608339 -0.045736 1 0 0 0 0 0 1 464571
-0.002042 -0.000647 0.118995 0.175454 0.439090 0.678307 -0.045764 1 0 0 0 0 0 1 465472
-0.002047 -0.000645 0.118996 0.108569 0.455070 0.714516 -0.045798 1 0 0 0 0 0 1 466556
-0.002049 -0.000645 0.118996 0.073214 0.463805 0.728467 -0.045828 1 0 0 0 0 0 1 467503
-0.002050 -0.000645 0.118996 0.055426 0.468404 0.733724 -0.045858 1 0 0 0 0 0 1 468474
-0.002051 -0.000644 0.118997 0.046573 0.470922 0.735926 -0.045892 1 0 0 0 0 0 1 469573
-0.002051 -0.000644 0.118997 0.042169 0.472367 0.737045 -0.045926 1 0 0 0 0 0 1 470658
-0.002051 -0.000644 0.118997 0.039991 0.473304 0.737841 -0.045964 1 0 0 0 0 0 1 471846
-0.002051 -0.000644 0.118997 0.038901 0.473839 0.738320 -0.045989 1 0 0 0 0 0 1 472669
-0.002051 -0.000644 0.118997 0.038371 0.474228 0.738748 -0.046014 1 0 0 0 0 0 1 473468
-0.002051 -0.000644 0.118997 0.038117 0.474640 0.739301 -0.046048 1 0 0 0 0 0 1 474537
-0.002051 -0.000644 0.118997 0.038016 0.474994 0.739781 -0.046078 1 0 0 0 0 0 1 475509
-0.002051 -0.000644 0.118997 0.037967 0.475324 0.740285 -0.046109 1 0 0 0 0 0 1 476505
-0.002051 -0.000644 0.118997 0.037952 0.475651 0.740781 -0.046140 1 0 0 0 0 0 1 477495
-0.002051 -0.000644 0.118997 0.037962 0.476012 0.741320 -0.046174 1 0 0 0 0 0 1 478571
-0.002051 -0.000644 0.118997 0.037993 0.476427 0.741964 -0.046214 1 0 0 0 0 0 1 479853
-0.002051 -0.000644 0.118997 0.038020 0.476751 0.742469 -0.046245 1 0 0 0 0 0 1 480860
-0.002051 -0.000644 0.118997 0.038037 0.476961 0.742795 -0.046266 1 0 0 0 0 0 1 481510
-0.002051 -0.000644 0.118997 0.038048 0.477338 0.743391 -0.046303 1 0 0 0 0 0 1 482699
-0.002051 -0.000644 0.118997 0.038074 0.477606 0.743802 -0.046328 1 0 0 0 0 0 1 483504
-0.002051 -0.000644 0.118997 0.038113 0.477932 0.744307 -0.046360 1 0 0 0 0 0 1 484522
-0.002046 -0.000662 0.119007 -0.034190 0.726767 0.601660 -0.046391 1 0 0 0 0 0 1 485523
-0.002043 -0.000671 0.119011 -0.009867 0.639451 0.674669 -0.046425 1 0 0 0 0 0 1 486606
-0.002042 -0.000676 0.119012 0.009022 0.574919 0.712303 -0.046453 1 0 0 0 0 0 1 487508
-0.002041 -0.000678 0.119012 0.019379 0.540927 0.726985 -0.046492 1 0 0 0 0 0 1 488772
-0.002041 -0.000679 0.119012 0.024744 0.523841 0.732411 -0.046521 1 0 0 0 0 0 1 489677
-0.002041 -0.000680 0.119012 0.027478 0.515419 0.734535 -0.046546 1 0 0 0 0 0 1 490487
-0.002041 -0.000680 0.119012 0.028868 0.511450 0.735684 -0.046581 1 0 0 0 0 0 1 491598
-0.002041 -0.000680 0.119012 0.029583 0.509593 0.736347 -0.046610 1 0 0 0 0 0 1 492518
-0.002041 -0.000680 0.119012 0.029942 0.508847 0.736934 -0.046642 1 0 0 0 0 0 1 493552
-0.002041 -0.000680 0.119012 0.030145 0.508628 0.737408 -0.046671 1 0 0 0 0 0 1 494473
-0.002041 -0.000680 0.119012 0.030251 0.508692 0.737899 -0.046702 1 0 0 0 0 0 1 495463
-0.002041 -0.000680 0.119012 0.030317 0.508917 0.738446 -0.046735 1 0 0 0 0 0 1 496546
-0.002041 -0.000680 0.119012 0.030344 0.509166 0.738902 -0.046764 1 0 0 0 0 0 1 497466
-0.002041 -0.000680 0.119012 0.030388 0.509493 0.739430 -0.046798 1 0 0 0 0 0 1 498549
-0.002041 -0.000680 0.119012 0.030408 0.509802 0.739882 -0.046827 1 0 0 0 0 0 1 499466
-0.002041 -0.000680 0.119012 0.030432 0.510128 0.740378 -0.046858 1 0 0 0 0 0 1 500457
-0.002041 -0.000680 0.119012 0.030466 0.510496 0.740910 -0.046892 1 0 0 0 0 0 1 501546
-0.002041 -0.000680 0.119012 0.030474 0.510811 0.741369 -0.046920 1 0 0 0 0 0 1 502464
-0.002041 -0.000680 0.119012 0.030500 0.511193 0.741947 -0.046956 1 0 0 0 0 0 1 503620
-0.002041 -0.000680 0.119012 0.030522 0.511545 0.742440 -0.046989 1 0 0 0 0 0 1 504657
-0.002059 -0.000676 0.119022 0.287220 0.451960 0.605675 -0.047018 1 0 0 0 0 0 1 505604
-0.002069 -0.000674 0.119026 0.196207 0.472879 0.675542 -0.047049 1 0 0 0 0 0 1 506578
-0.002073 -0.000673 0.119027 0.129390 0.488784 0.711587 -0.047076 1 0 0 0 0 0 1 507456
-0.002075 -0.000672 0.119027 0.094069 0.497549 0.725549 -0.047108 1 0 0 0 0 0 1 508481
-0.002077 -0.000672 0.119028 0.076326 0.502182 0.730809 -0.047139 1 0 0 0 0 0 1 509476
-0.002077 -0.000672 0.119028 0.067478 0.504694 0.732941 -0.047171 1 0 0 0 0 0 1 510471
-0.002077 -0.000672 0.119028 0.063103 0.506110 0.733997 -0.047202 1 0 0 0 0 0 1 511464
-0.002078 -0.000672 0.119028 0.060937 0.507103 0.734838 -0.047242 1 0 0 0 0 0 1 512769
-0.002078 -0.000672 0.119028 0.059873 0.507717 0.735377 -0.047274 1 0 0 0 0 0 1 513768
-0.002078 -0.000672 0.119028 0.059360 0.508167 0.735861 -0.047303 1 0 0 0 0 0 1 514711
-0.002072 -0.000690 0.119038 -0.013286 0.757468 0.593090 -0.047332 1 0 0 0 0 0 1 515643
-0.002070 -0.000699 0.119042 0.010843 0.670229 0.665928 -0.047362 1 0 0 0 0 0 1 516613
-0.002068 -0.000703 0.119043 0.029666 0.605827 0.703589 -0.047395 1 0 0 0 0 0 1 517656
-0.002068 -0.000705 0.119043 0.040001 0.571744 0.718090 -0.047425 1 0 0 0 0 0 1 518602
-0.002067 -0.000707 0.119044 0.045356 0.554697 0.723481 -0.047452 1 0 0 0 0 0 1 519491
-0.002067 -0.000707 0.119044 0.048098 0.546369 0.725716 -0.047485 1 0 0 0 0 0 1 520539
-0.002067 -0.000707 0.119044 0.049497 0.542374 0.726790 -0.047516 1 0 0 0 0 0 1 521531
-0.002067 -0.000708 0.119044 0.050217 0.540586 0.727515 -0.047550 1 0 0 0 0 0 1 522599
-0.002067 -0.000708 0.119044 0.050593 0.539824 0.728020 -0.047578 1 0 0 0 0 0 1 523521
-0.002067 -0.000708 0.119044 0.050796 0.539618 0.728481 -0.047607 1 0 0 0 0 0 1 524432
-0.002067 -0.000708 0.119044 0.050922 0.539729 0.729023 -0.047642 1 0 0 0 0 0 1 525549
-0.002067 -0.000708 0.119044 0.051008 0.539953 0.729509 -0.047673 1 0 0 0 0 0 1 526564
-0.002067 -0.000708 0.119044 0.051061 0.540217 0.729948 -0.047703 1 0 0 0 0 0 1 527496
-0.002067 -0.000708 0.119044 0.051102 0.540539 0.730433 -0.047733 1 0 0 0 0 0 1 528483
-0.002067 -0.000708 0.119044 0.051132 0.540876 0.730917 -0.047765 1 0 0 0 0 0 1 529493
-0.002067 -0.000708 0.119044 0.051167 0.541208 0.731370 -0.047796 1 0 0 0 0 0 1 530469
-0.002067 -0.000708 0.119044 0.051213 0.541564 0.731868 -0.047827 1 0 0 0 0 0 1 531485
-0.002067 -0.000708 0.119044 0.051248 0.541920 0.732351 -0.047859 1 0 0 0 0 0 1 532493
-0.002067 -0.000708 0.119044 0.051273 0.542260 0.732815 -0.047890 1 0 0 0 0 0 1 533477
-0.002067 -0.000708 0.119044 0.051314 0.542625 0.733306 -0.047921 1 0 0 0 0 0 1 534490
-0.002067 -0.000708 0.119044 0.051336 0.542980 0.733767 -0.047952 1 0 0 0 0 0 1 535481
-0.002067 -0.000708 0.119044 0.051380 0.543335 0.734262 -0.047984 1 0 0 0 0 0 1 536492
-0.002067 -0.000708 0.119044 0.051415 0.543689 0.734742 -0.048015 1 0 0 0 0 0 1 537491
-0.002067 -0.000708 0.119044 0.051450 0.544135 0.735349 -0.048055 1 0 0 0 0 0 1 538776
-0.002067 -0.000708 0.119044 0.051484 0.544426 0.735739 -0.048080 1 0 0 0 0 0 1 539578
-0.002067 -0.000708 0.119044 0.051506 0.544731 0.736156 -0.048108 1 0 0 0 0 0 1 540462
-0.002067 -0.000708 0.119044 0.051547 0.545096 0.736644 -0.048139 1 0 0 0 0 0 1 541471
-0.002067 -0.000708 0.119044 0.051579 0.545469 0.737126 -0.048171 1 0 0 0 0 0 1 542491
-0.002067 -0.000708 0.119044 0.051607 0.545802 0.737600 -0.048202 1 0 0 0 0 0 1 543483
-0.002067 -0.000708 0.119044 0.051648 0.546167 0.738091 -0.048234 1 0 0 0 0 0 1 544497
-0.002067 -0.000708 0.119044 0.051674 0.546510 0.738559 -0.048265 1 0 0 0 0 0 1 545488
-0.002067 -0.000708 0.119044 0.051720 0.546927 0.739120 -0.048301 1 0 0 0 0 0 1 546647
-0.002067 -0.000708 0.119044 0.051755 0.547336 0.739649 -0.048336 1 0 0 0 0 0 1 547766
-0.002067 -0.000708 0.119044 0.051774 0.547576 0.739998 -0.048359 1 0 0 0 0 0 1 548498
-0.002067 -0.000708 0.119044 0.051817 0.547957 0.740510 -0.048392 1 0 0 0 0 0 1 549555
-0.002086 -0.000703 0.119054 0.309078 0.488260 0.603548 -0.048421 1 0 0 0 0 0 1 550494
-0.002095 -0.000701 0.119057 0.218223 0.509149 0.673298 -0.048452 1 0 0 0 0 0 1 551475
-0.002099 -0.000700 0.119058 0.151494 0.525094 0.709352 -0.048484 1 0 0 0 0 0 1 552498
-0.002102 -0.000699 0.119059 0.116232 0.533875 0.723290 -0.048516 1 0 0 0 0 0 1 553534
-0.002103 -0.000699 0.119059 0.098505 0.538491 0.728473 -0.048545 1 0 0 0 0 0 1 554444
-0.002103 -0.000699 0.119059 0.089706 0.541087 0.730719 -0.048583 1 0 0 0 0 0 1 555683
-0.002104 -0.000699 0.119059 0.085333 0.542512 0.731739 -0.048613 1 0 0 0 0 0 1 556631
-0.002104 -0.000699 0.119059 0.083172 0.543360 0.732335 -0.048639 1 0 0 0 0 0 1 557475
-0.002104 -0.000699 0.119059 0.082116 0.543984 0.732879 -0.048671 1 0 0 0 0 0 1 558491
-0.002104 -0.000699 0.119059 0.081620 0.544474 0.733387 -0.048703 1 0 0 0 0 0 1 559513
-0.002104 -0.000699 0.119059 0.081397 0.544880 0.733835 -0.048733 1 0 0 0 0 0 1 560458
-0.002104 -0.000699 0.119059 0.081315 0.545261 0.734307 -0.048764 1 0 0 0 0 0 1 561454
-0.002104 -0.000699 0.119059 0.081292 0.545616 0.734779 -0.048795 1 0 0 0 0 0 1 562446
-0.002104 -0.000699 0.119059 0.081305 0.545979 0.735257 -0.048827 1 0 0 0 0 0 1 563461
-0.002104 -0.000699 0.119059 0.081350 0.546337 0.735717 -0.048857 1 0 0 0 0 0 1 564453
-0.002104 -0.000699 0.119059 0.081390 0.546687 0.736189 -0.048889 1 0 0 0 0 0 1 565445
-0.002104 -0.000699 0.119059 0.081441 0.547034 0.736655 -0.048919 1 0 0 0 0 0 1 566434
-0.002104 -0.000699 0.119059 0.081494 0.547388 0.737132 -0.048951 1 0 0 0 0 0 1 567448
-0.002104 -0.000699 0.119059 0.081526 0.547728 0.737598 -0.048982 1 0 0 0 0 0 1 568439
-0.002104 -0.000699 0.119059 0.081597 0.548097 0.738089 -0.049015 1 0 0 0 0 0 1 569480
-0.002104 -0.000699 0.119059 0.081641 0.548454 0.738551 -0.049046 1 0 0 0 0 0 1 570492
-0.002104 -0.000699 0.119059 0.081724 0.549026 0.739339 -0.049097 1 0 0 0 0 0 1 572128
-0.002104 -0.000699 0.119059 0.081752 0.549131 0.739480 -0.049107 1 0 0 0 0 0 1 572436
-0.002104 -0.000699 0.119059 0.081790 0.549506 0.739992 -0.049141 1 0 0 0 0 0 1 573525
-0.002104 -0.000699 0.119059 0.081859 0.549855 0.740455 -0.049172 1 0 0 0 0 0 1 574509
-0.002104 -0.000699 0.119059 0.081904 0.550188 0.740908 -0.049202 1 0 0 0 0 0 1 575486
-0.002104 -0.000699 0.119059 0.081948 0.550559 0.741384 -0.049233 1 0 0 0 0 0 1 576485
-0.002104 -0.000699 0.119059 0.082013 0.550886 0.741840 -0.049264 1 0 0 0 0 0 1 577453
-0.002104 -0.000699 0.119059 0.082060 0.551240 0.742324 -0.049296 1 0 0 0 0 0 1 578495
-0.002104 -0.000699 0.119059 0.082122 0.551693 0.742933 -0.049336 1 0 0 0 0 0 1 579762
-0.002104 -0.000699 0.119059 0.082166 0.551957 0.743290 -0.049360 1 0 0 0 0 0 1 580547
-0.002104 -0.000699 0.119059 0.082209 0.552280 0.743724 -0.049388 1 0 0 0 0 0 1 581443
-0.002104 -0.000699 0.119059 0.082273 0.552669 0.744222 -0.049422 1 0 0 0 0 0 1 582527
-0.002104 -0.000699 0.119059 0.082325 0.553024 0.744724 -0.049456 1 0 0 0 0 0 1 583597
-0.002104 -0.000699 0.119059 0.082372 0.553373 0.745195 -0.049486 1 0 0 0 0 0 1 584569
-0.002104 -0.000699 0.119059 0.082423 0.553686 0.745618 -0.049515 1 0 0 0 0 0 1 585494
-0.002104 -0.000699 0.119059 0.082483 0.554037 0.746088 -0.049546 1 0 0 0 0 0 1 586480
-0.002104 -0.000699 0.119059 0.082526 0.554400 0.746578 -0.049578 1 0 0 0 0 0 1 587507
-0.002104 -0.000699 0.119059 0.082587 0.554819 0.747122 -0.049615 1 0 0 0 0 0 1 588703
-0.002104 -0.000699 0.119059 0.082627 0.555090 0.747505 -0.049640 1 0 0 0 0 0 1 589479
-0.002104 -0.000699 0.119059 0.082679 0.555405 0.747933 -0.049669 1 0 0 0 0 0 1 590413
-0.002104 -0.000699 0.119059 0.082746 0.555804 0.748466 -0.049704 1 0 0 0 0 0 1 591534
-0.002104 -0.000699 0.119059 0.082786 0.556154 0.748940 -0.049735 1 0 0 0 0 0 1 592526
-0.002104 -0.000699 0.119059 0.082839 0.556475 0.749375 -0.049764 1 0 0 0 0 0 1 593477
-0.002104 -0.000699 0.119059 0.082895 0.556840 0.749840 -0.049795 1 0 0 0 0 0 1 594468
-0.002104 -0.000699 0.119059 0.082932 0.557178 0.750321 -0.049827 1 0 0 0 0 0 1 595478
-0.002104 -0.000699 0.119059 0.083001 0.557527 0.750786 -0.049858 1 0 0 0 0 0 1 596464
-0.002104 -0.000699 0.119059 0.083044 0.557886 0.751272 -0.049890 1 0 0 0 0 0 1 597481
-0.002104 -0.000699 0.119059 0.083098 0.558221 0.751725 -0.049921 1 0 0 0 0 0 1 598471
-0.002104 -0.000699 0.119059 0.083157 0.558568 0.752189 -0.049951 1 0 0 0 0 0 1 599445
-0.002104 -0.000699 0.119059 0.083189 0.558935 0.752667 -0.049983 1 0 0 0 0 0 1 600475
-0.002104 -0.000699 0.119059 0.083261 0.559276 0.753139 -0.050014 1 0 0 0 0 0 1 601465
-0.002104 -0.000699 0.119059 0.083316 0.559630 0.753617 -0.050046 1 0 0 0 0 0 1 602479
-0.002104 -0.000699 0.119059 0.083350 0.559981 0.754098 -0.050078 1 0 0 0 0 0 1 603501
-0.002104 -0.000699 0.119059 0.083420 0.560340 0.754575 -0.050109 1 0 0 0 0 0 1 604515
-0.002104 -0.000699 0.119059 0.083471 0.560715 0.755084 -0.050144 1 0 0 0 0 0 1 605611
-0.002104 -0.000699 0.119059 0.083509 0.561042 0.755501 -0.050171 1 0 0 0 0 0 1 606485
-0.002104 -0.000699 0.119059 0.083575 0.561380 0.755973 -0.050202 1 0 0 0 0 0 1 607485
-0.002104 -0.000699 0.119059 0.083608 0.561721 0.756441 -0.050233 1 0 0 0 0 0 1 608481
-0.002104 -0.000699 0.119059 0.083678 0.562072 0.756907 -0.050264 1 0 0 0 0 0 1 609470
-0.002104 -0.000699 0.119059 0.083724 0.562413 0.757371 -0.050296 1 0 0 0 0 0 1 610470
-0.002104 -0.000699 0.119059 0.083777 0.562812 0.757906 -0.050330 1 0 0 0 0 0 1 611582
-0.002104 -0.000699 0.119059 0.083840 0.563195 0.758397 -0.050364 1 0 0 0 0 0 1 612649
-0.002104 -0.000699 0.119059 0.083884 0.563491 0.758819 -0.050392 1 0 0 0 0 0 1 613550
-0.002104 -0.000699 0.119059 0.083940 0.563906 0.759378 -0.050428 1 0 0 0 0 0 1 614710
-0.002104 -0.000699 0.119059 0.083986 0.564183 0.759754 -0.050454 1 0 0 0 0 0 1 615534
-0.002104 -0.000699 0.119059 0.084035 0.564547 0.760242 -0.050485 1 0 0 0 0 0 1 616546
-0.002104 -0.000699 0.119059 0.084108 0.564957 0.760792 -0.050522 1 0 0 0 0 0 1 617724
-0.002104 -0.000699 0.119059 0.084143 0.565263 0.761186 -0.050549 1 0 0 0 0 0 1 618591
-0.002104 -0.000699 0.119059 0.084189 0.565582 0.761633 -0.050578 1 0 0 0 0 0 1 619503
-0.002104 -0.000699 0.119059 0.084240 0.565892 0.762055 -0.050607 1 0 0 0 0 0 1 620423
-0.002104 -0.000699 0.119059 0.084296 0.566303 0.762608 -0.050642 1 0 0 0 0 0 1 621572
-0.002104 -0.000699 0.119059 0.084358 0.566641 0.763059 -0.050673 1 0 0 0 0 0 1 622542
-0.002104 -0.000699 0.119059 0.084409 0.567018 0.763572 -0.050707 1 0 0 0 0 0 1 623648
-0.002104 -0.000699 0.119059 0.084445 0.567335 0.763975 -0.050734 1 0 0 0 0 0 1 624492
-0.002104 -0.000699 0.119059 0.084506 0.567682 0.764464 -0.050767 1 0 0 0 0 0 1 625543
-0.002104 -0.000699 0.119059 0.084562 0.568009 0.764902 -0.050795 1 0 0 0 0 0 1 626461
-0.002104 -0.000699 0.119059 0.084603 0.568357 0.765373 -0.050826 1 0 0 0 0 0 1 627447
-0.002104 -0.000699 0.119059 0.084660 0.568709 0.765849 -0.050859 1 0 0 0 0 0 1 628485
-0.002104 -0.000699 0.119059 0.084719 0.569057 0.766314 -0.050889 1 0 0 0 0 0 1 629462
-0.002104 -0.000699 0.119059 0.084748 0.569407 0.766769 -0.050920 1 0 0 0 0 0 1 630443
-0.002104 -0.000699 0.119059 0.084821 0.569758 0.767255 -0.050952 1 0 0 0 0 0 1 631462
-0.002104 -0.000699 0.119059 0.084863 0.570103 0.767723 -0.050982 1 0 0 0 0 0 1 632442
-0.002104 -0.000699 0.119059 0.084917 0.570442 0.768182 -0.051013 1 0 0 0 0 0 1 633443
-0.002104 -0.000699 0.119059 0.084978 0.570801 0.768662 -0.051045 1 0 0 0 0 0 1 634452
-0.002104 -0.000699 0.119059 0.085012 0.571151 0.769140 -0.051077 1 0 0 0 0 0 1 635467
-0.002104 -0.000699 0.119059 0.085078 0.571512 0.769597 -0.051107 1 0 0 0 0 0 1 636452
-0.002104 -0.000699 0.119059 0.085136 0.571856 0.770080 -0.051139 1 0 0 0 0 0 1 637465
-0.002104 -0.000699 0.119059 0.085183 0.572297 0.770682 -0.051179 1 0 0 0 0 0 1 638745
-0.002104 -0.000699 0.119059 0.085242 0.572582 0.771060 -0.051204 1 0 0 0 0 0 1 639546
-0.002104 -0.000699 0.119059 0.085270 0.572887 0.771478 -0.051232 1 0 0 0 0 0 1 640436
-0.002104 -0.000699 0.119059 0.085343 0.573259 0.771973 -0.051265 1 0 0 0 0 0 1 641486
-0.002104 -0.000699 0.119059 0.085394 0.573620 0.772436 -0.051296 1 0 0 0 0 0 1 642484
-0.002104 -0.000699 0.119059 0.085429 0.573951 0.772908 -0.051327 1 0 0 0 0 0 1 643476
-0.002104 -0.000699 0.119059 0.085498 0.574302 0.773376 -0.051358 1 0 0 0 0 0 1 644468
-0.002104 -0.000699 0.119059 0.085553 0.574656 0.773853 -0.051390 1 0 0 0 0 0 1 645481
-0.002104 -0.000699 0.119059 0.085592 0.575042 0.774379 -0.051425 1 0 0 0 0 0 1 646600
-0.002104 -0.000699 0.119059 0.085660 0.575385 0.774835 -0.051455 1 0 0 0 0 0 1 647567
-0.002104 -0.000699 0.119059 0.085695 0.575691 0.775229 -0.051482 1 0 0 0 0 0 1 648433
-0.002104 -0.000699 0.119059 0.085755 0.576100 0.775798 -0.051518 1 0 0 0 0 0 1 649604
-0.002104 -0.000699 0.119059 0.085822 0.576470 0.776295 -0.051552 1 0 0 0 0 0 1 650670
-0.002104 -0.000699 0.119059 0.085845 0.576749 0.776678 -0.051577 1 0 0 0 0 0 1 651485
-0.002104 -0.000699 0.119059 0.085912 0.577080 0.777118 -0.051606 1 0 0 0 0 0 1 652419
-0.002104 -0.000699 0.119059 0.085961 0.577445 0.777613 -0.051640 1 0 0 0 0 0 1 653486
-0.002104 -0.000699 0.119059 0.086005 0.577814 0.778086 -0.051671 1 0 0 0 0 0 1 654478
-0.002104 -0.000699 0.119059 0.086081 0.578219 0.778648 -0.051708 1 0 0 0 0 0 1 655671
-0.002104 -0.000699 0.119059 0.086122 0.578524 0.779065 -0.051736 1 0 0 0 0 0 1 656572
-0.002104 -0.000699 0.119059 0.086161 0.578829 0.779474 -0.051763 1 0 0 0 0 0 1 657415
-0.002104 -0.000699 0.119059 0.086217 0.579173 0.779940 -0.051794 1 0 0 0 0 0 1 658429
-0.002104 -0.000699 0.119059 0.086268 0.579550 0.780446 -0.051827 1 0 0 0 0 0 1 659480
-0.002104 -0.000699 0.119059 0.086319 0.579890 0.780884 -0.051857 1 0 0 0 0 0 1 660450
-0.002104 -0.000699 0.119059 0.086380 0.580224 0.781349 -0.051888 1 0 0 0 0 0 1 661414
-0.002104 -0.000699 0.119059 0.086423 0.580582 0.781835 -0.051919 1 0 0 0 0 0 1 662431
-0.002104 -0.000699 0.119059 0.086477 0.580918 0.782290 -0.051950 1 0 0 0 0 0 1 663423
-0.002104 -0.000699 0.119059 0.086527 0.581285 0.782782 -0.051982 1 0 0 0 0 0 1 664444
-0.002104 -0.000699 0.119059 0.086581 0.581620 0.783235 -0.052013 1 0 0 0 0 0 1 665432
-0.002104 -0.000699 0.119059 0.086636 0.581974 0.783685 -0.052043 1 0 0 0 0 0 1 666391
-0.002104 -0.000699 0.119059 0.086683 0.582335 0.784194 -0.052076 1 0 0 0 0 0 1 667444
-0.002104 -0.000699 0.119059 0.086738 0.582670 0.784648 -0.052107 1 0 0 0 0 0 1 668435
-0.002104 -0.000699 0.119059 0.086798 0.583022 0.785119 -0.052138 1 0 0 0 0 0 1 669423
-0.002104 -0.000699 0.119059 0.086840 0.583384 0.785608 -0.052170 1 0 0 0 0 0 1 670448
-0.002104 -0.000699 0.119059 0.086922 0.583908 0.786317 -0.052218 1 0 0 0 0 0 1 671981
-0.002104 -0.000699 0.119059 0.086950 0.584081 0.786523 -0.052232 1 0 0 0 0 0 1 672421
-0.002104 -0.000699 0.119059 0.086990 0.584440 0.787032 -0.052265 1 0 0 0 0 0 1 673491
-0.002104 -0.000699 0.119059 0.087058 0.584778 0.787484 -0.052295 1 0 0 0 0 0 1 674447
-0.002104 -0.000699 0.119059 0.087100 0.585130 0.787960 -0.052326 1 0 0 0 0 0 1 675445
-0.002104 -0.000699 0.119059 0.087155 0.585469 0.788418 -0.052357 1 0 0 0 0 0 1 676446
-0.002104 -0.000699 0.119059 0.087215 0.585823 0.788891 -0.052388 1 0 0 0 0 0 1 677439
-0.002104 -0.000699 0.119059 0.087244 0.586177 0.789353 -0.052419 1 0 0 0 0 0 1 678434
-0.002104 -0.000699 0.119059 0.087330 0.586614 0.789954 -0.052459 1 0 0 0 0 0 1 679699
-0.002104 -0.000699 0.119059 0.087384 0.586958 0.790419 -0.052490 1 0 0 0 0 0 1 680684
-0.002104 -0.000699 0.119059 0.087405 0.587223 0.790783 -0.052514 1 0 0 0 0 0 1 681460
-0.002104 -0.000699 0.119059 0.087473 0.587568 0.791241 -0.052544 1 0 0 0 0 0 1 682432
-0.002104 -0.000699 0.119059 0.087518 0.587985 0.791809 -0.052582 1 0 0 0 0 0 1 683639
-0.002104 -0.000699 0.119059 0.087575 0.588285 0.792185 -0.052607 1 0 0 0 0 0 1 684451
-0.002104 -0.000699 0.119059 0.087633 0.588631 0.792670 -0.052639 1 0 0 0 0 0 1 685469
-0.002104 -0.000699 0.119059 0.087664 0.588967 0.793131 -0.052670 1 0 0 0 0 0 1 686449
-0.002104 -0.000699 0.119059 0.087739 0.589357 0.793650 -0.052704 1 0 0 0 0 0 1 687551
-0.002104 -0.000699 0.119059 0.087779 0.589657 0.794058 -0.052732 1 0 0 0 0 0 1 688433
-0.002104 -0.000699 0.119059 0.087832 0.590050 0.794586 -0.052766 1 0 0 0 0 0 1 689527
-0.002104 -0.000699 0.119059 0.087887 0.590380 0.795005 -0.052795 1 0 0 0 0 0 1 690442
-0.002104 -0.000699 0.119059 0.087927 0.590735 0.795510 -0.052828 1 0 0 0 0 0 1 691506
-0.002104 -0.000699 0.119059 0.087997 0.591090 0.795983 -0.052859 1 0 0 0 0 0 1 692509
-0.002104 -0.000699 0.119059 0.088040 0.591412 0.796422 -0.052889 1 0 0 0 0 0 1 693456
-0.002104 -0.000699 0.119059 0.088088 0.591770 0.796903 -0.052920 1 0 0 0 0 0 1 694451
-0.002104 -0.000699 0.119059 0.088152 0.592121 0.797372 -0.052951 1 0 0 0 0 0 1 695458
-0.002104 -0.000699 0.119059 0.088193 0.592469 0.797823 -0.052982 1 0 0 0 0 0 1 696446
-0.002104 -0.000699 0.119059 0.088244 0.592821 0.798314 -0.053014 1 0 0 0 0 0 1 697452
-0.002104 -0.000699 0.119059 0.088298 0.593154 0.798766 -0.053045 1 0 0 0 0 0 1 698437
-0.002104 -0.000699 0.119059 0.088347 0.593516 0.799254 -0.053076 1 0 0 0 0 0 1 699447
-0.002104 -0.000699 0.119059 0.088411 0.593867 0.799723 -0.053108 1 0 0 0 0 0 1 700455
-0.002104 -0.000699 0.119059 0.088456 0.594200 0.800177 -0.053138 1 0 0 0 0 0 1 701434
-0.002104 -0.000699 0.119059 0.088500 0.594575 0.800657 -0.053170 1 0 0 0 0 0 1 702442
-0.002104 -0.000699 0.119059 0.088559 0.594908 0.801127 -0.053201 1 0 0 0 0 0 1 703455
-0.002104 -0.000699 0.119059 0.088656 0.595510 0.801935 -0.053255 1 0 0 0 0 0 1 705158
-0.002104 -0.000699 0.119059 0.088715 0.595982 0.802574 -0.053296 1 0 0 0 0 0 1 706501
-0.002104 -0.000699 0.119059 0.088768 0.596307 0.803013 -0.053326 1 0 0 0 0 0 1 707461
-0.002104 -0.000699 0.119059 0.088817 0.596667 0.803497 -0.053358 1 0 0 0 0 0 1 708464
-0.002104 -0.000699 0.119059 0.088868 0.597016 0.803946 -0.053389 1 0 0 0 0 0 1 709458
-0.002104 -0.000699 0.119059 0.088931 0.597359 0.804423 -0.053420 1 0 0 0 0 0 1 710446
-0.002104 -0.000699 0.119059 0.088973 0.597712 0.804903 -0.053451 1 0 0 0 0 0 1 711450
-0.002104 -0.000699 0.119059 0.089028 0.598055 0.805367 -0.053483 1 0 0 0 0 0 1 712462
-0.002104 -0.000699 0.119059 0.089100 0.598489 0.805948 -0.053521 1 0 0 0 0 0 1 713686
-0.002104 -0.000699 0.119059 0.089128 0.598798 0.806371 -0.053549 1 0 0 0 0 0 1 714585
-0.002104 -0.000699 0.119059 0.089197 0.599183 0.806861 -0.053582 1 0 0 0 0 0 1 715638
-0.002104 -0.000699 0.119059 0.089233 0.599468 0.807265 -0.053608 1 0 0 0 0 0 1 716471
-0.002104 -0.000699 0.119059 0.089297 0.599862 0.807800 -0.053644 1 0 0 0 0 0 1 717634
-0.002104 -0.000699 0.119059 0.089349 0.600165 0.808204 -0.053671 1 0 0 0 0 0 1 718480
-0.002104 -0.000699 0.119059 0.089386 0.600536 0.808711 -0.053705 1 0 0 0 0 0 1 719558
-0.002104 -0.000699 0.119059 0.089447 0.600828 0.809098 -0.053730 1 0 0 0 0 0 1 720378
-0.002104 -0.000699 0.119059 0.089502 0.601216 0.809598 -0.053764 1 0 0 0 0 0 1 721454
-0.002104 -0.000699 0.119059 0.089536 0.601547 0.810069 -0.053795 1 0 0 0 0 0 1 722445
-0.002104 -0.000699 0.119059 0.089610 0.601925 0.810574 -0.053828 1 0 0 0 0 0 1 723515
-0.002104 -0.000699 0.119059 0.089658 0.602276 0.811051 -0.053860 1 0 0 0 0 0 1 724543
-0.002104 -0.000699 0.119059 0.089699 0.602592 0.811476 -0.053888 1 0 0 0 0 0 1 725419
-0.002104 -0.000699 0.119059 0.089767 0.602971 0.811983 -0.053922 1 0 0 0 0 0 1 726508
-0.002104 -0.000699 0.119059 0.089793 0.603304 0.812416 -0.053951 1 0 0 0 0 0 1 727444
-0.002104 -0.000699 0.119059 0.089866 0.603647 0.812890 -0.053982 1 0 0 0 0 0 1 728439
-0.002104 -0.000699 0.119059 0.089911 0.603982 0.813348 -0.054013 1 0 0 0 0 0 1 729425
-0.002104 -0.000699 0.119059 0.089960 0.604346 0.813837 -0.054045 1 0 0 0 0 0 1 730438
-0.002104 -0.000699 0.119059 0.090023 0.604695 0.814305 -0.054076 1 0 0 0 0 0 1 731442
-0.002104 -0.000699 0.119059 0.090068 0.605030 0.814760 -0.054107 1 0 0 0 0 0 1 732424
-0.002104 -0.000699 0.119059 0.090116 0.605394 0.815249 -0.054138 1 0 0 0 0 0 1 733437
-0.002104 -0.000699 0.119059 0.090168 0.605745 0.815701 -0.054169 1 0 0 0 0 0 1 734437
-0.002104 -0.000699 0.119059 0.090221 0.606105 0.816203 -0.054202 1 0 0 0 0 0 1 735467
-0.002104 -0.000699 0.119059 0.090283 0.606440 0.816654 -0.054232 1 0 0 0 0 0 1 736434
-0.002104 -0.000699 0.119059 0.090328 0.606781 0.817117 -0.054263 1 0 0 0 0 0 1 737434
-0.002104 -0.000699 0.119059 0.090377 0.607151 0.817615 -0.054295 1 0 0 0 0 0 1 738466
-0.002104 -0.000699 0.119059 0.090436 0.607550 0.818132 -0.054331 1 0 0 0 0 0 1 739603
-0.002104 -0.000699 0.119059 0.090488 0.607905 0.818627 -0.054363 1 0 0 0 0 0 1 740617
-0.002104 -0.000699 0.119059 0.090543 0.608192 0.819013 -0.054389 1 0 0 0 0 0 1 741447
-0.002104 -0.000699 0.119059 0.090590 0.608540 0.819487 -0.054421 1 0 0 0 0 0 1 742470
-0.002104 -0.000699 0.119059 0.090636 0.608888 0.819954 -0.054451 1 0 0 0 0 0 1 743436
-0.002104 -0.000699 0.119059 0.090690 0.609220 0.820403 -0.054481 1 0 0 0 0 0 1 744414
-0.002104 -0.000699 0.119059 0.090748 0.609593 0.820879 -0.054513 1 0 0 0 0 0 1 745429
-0.002104 -0.000699 0.119059 0.090793 0.609941 0.821368 -0.054545 1 0 0 0 0 0 1 746441
-0.002104 -0.000699 0.119059 0.090862 0.610374 0.821956 -0.054584 1 0 0 0 0 0 1 747716
-0.002104 -0.000699 0.119059 0.090914 0.610672 0.822353 -0.054610 1 0 0 0 0 0 1 748548
-0.002104 -0.000699 0.119059 0.090949 0.610984 0.822776 -0.054638 1 0 0 0 0 0 1 749431
-0.002104 -0.000699 0.119059 0.091018 0.611418 0.823362 -0.054678 1 0 0 0 0 0 1 750703
-0.002104 -0.000699 0.119059 0.091053 0.611724 0.823751 -0.054703 1 0 0 0 0 0 1 751518
-0.002104 -0.000699 0.119059 0.091110 0.612046 0.824206 -0.054734 1 0 0 0 0 0 1 752498
-0.002104 -0.000699 0.119059 0.091168 0.612379 0.824652 -0.054763 1 0 0 0 0 0 1 753432
-0.002104 -0.000699 0.119059 0.091210 0.612743 0.825144 -0.054795 1 0 0 0 0 0 1 754463
-0.002104 -0.000699 0.119059 0.091266 0.613087 0.825610 -0.054827 1 0 0 0 0 0 1 755479
-0.002104 -0.000699 0.119059 0.091323 0.613421 0.826056 -0.054856 1 0 0 0 0 0 1 756416
-0.002104 -0.000699 0.119059 0.091363 0.613850 0.826618 -0.054894 1 0 0 0 0 0 1 757624
-0.002104 -0.000699 0.119059 0.091424 0.614111 0.826982 -0.054918 1 0 0 0 0 0 1 758385
-0.002104 -0.000699 0.119059 0.091473 0.614507 0.827519 -0.054953 1 0 0 0 0 0 1 759510
-0.002104 -0.000699 0.119059 0.091526 0.614835 0.827964 -0.054983 1 0 0 0 0 0 1 760482
-0.002104 -0.000699 0.119059 0.091585 0.615181 0.828425 -0.055014 1 0 0 0 0 0 1 761450
-0.002104 -0.000699 0.119059 0.091617 0.615522 0.828891 -0.055045 1 0 0 0 0 0 1 762441
-0.002104 -0.000699 0.119059 0.091683 0.615883 0.829350 -0.055075 1 0 0 0 0 0 1 763428
-0.002104 -0.000699 0.119059 0.091741 0.616229 0.829833 -0.055107 1 0 0 0 0 0 1 764443
-0.002104 -0.000699 0.119059 0.091773 0.616567 0.830298 -0.055138 1 0 0 0 0 0 1 765431
-0.002104 -0.000699 0.119059 0.091843 0.616925 0.830774 -0.055170 1 0 0 0 0 0 1 766441
-0.002104 -0.000699 0.119059 0.091889 0.617261 0.831231 -0.055200 1 0 0 0 0 0 1 767426
-0.002104 -0.000699 0.119059 0.091937 0.617627 0.831723 -0.055232 1 0 0 0 0 0 1 768445
-0.002104 -0.000699 0.119059 0.091988 0.617973 0.832168 -0.055263 1 0 0 0 0 0 1 769430
-0.002104 -0.000699 0.119059 0.092040 0.618326 0.832661 -0.055295 1 0 0 0 0 0 1 770440
-0.002104 -0.000699 0.119059 0.092108 0.618703 0.833167 -0.055328 1 0 0 0 0 0 1 771525
-0.002104 -0.000699 0.119059 0.092147 0.619000 0.833572 -0.055356 1 0 0 0 0 0 1 772401
-0.002104 -0.000699 0.119059 0.092201 0.619402 0.834113 -0.055391 1 0 0 0 0 0 1 773524
-0.002104 -0.000699 0.119059 0.092253 0.619719 0.834541 -0.055420 1 0 0 0 0 0 1 774460
-0.002104 -0.000699 0.119059 0.092300 0.620071 0.835014 -0.055451 1 0 0 0 0 0 1 775438
-0.002104 -0.000699 0.119059 0.092360 0.620430 0.835472 -0.055482 1 0 0 0 0 0 1 776436
-0.002104 -0.000699 0.119059 0.092408 0.620758 0.835937 -0.055513 1 0 0 0 0 0 1 777428
-0.002104 -0.000699 0.119059 0.092457 0.621121 0.836427 -0.055545 1 0 0 0 0 0 1 778442
-0.002104 -0.000699 0.119059 0.092528 0.621523 0.836966 -0.055581 1 0 0 0 0 0 1 779598
-0.002104 -0.000699 0.119059 0.092571 0.621843 0.837401 -0.055610 1 0 0 0 0 0 1 780537
-0.002104 -0.000699 0.119059 0.092625 0.622287 0.837975 -0.055648 1 0 0 0 0 0 1 781745
-0.002104 -0.000699 0.119059 0.092669 0.622517 0.838306 -0.055670 1 0 0 0 0 0 1 782462
-0.002104 -0.000699 0.119059 0.092723 0.622914 0.838841 -0.055705 1 0 0 0 0 0 1 783571
-0.002104 -0.000699 0.119059 0.092785 0.623250 0.839292 -0.055735 1 0 0 0 0 0 1 784539
-0.002104 -0.000699 0.119059 0.092827 0.623564 0.839718 -0.055764 1 0 0 0 0 0 1 785462
-0.002104 -0.000699 0.119059 0.092874 0.623924 0.840201 -0.055795 1 0 0 0 0 0 1 786462
-0.002104 -0.000699 0.119059 0.092925 0.624267 0.840644 -0.055826 1 0 0 0 0 0 1 787441
-0.002123 -0.000695 0.119069 0.352567 0.564032 0.702659 -0.055856 1 0 0 0 0 0 1 788409
-0.002132 -0.000692 0.119072 0.262771 0.584734 0.772000 -0.055893 1 0 0 0 0 0 1 789592
-0.002137 -0.000691 0.119073 0.196580 0.600532 0.807860 -0.055924 1 0 0 0 0 0 1 790574
-0.002139 -0.000691 0.119074 0.161585 0.609167 0.821639 -0.055950 1 0 0 0 0 0 1 791413
-0.002140 -0.000690 0.119074 0.144020 0.613788 0.826843 -0.055982 1 0 0 0 0 0 1 792422
-0.002141 -0.000690 0.119074 0.135279 0.616304 0.828971 -0.056014 1 0 0 0 0 0 1 793450
-0.002141 -0.000690 0.119074 0.130971 0.617712 0.829989 -0.056044 1 0 0 0 0 0 1 794418
-0.002141 -0.000690 0.119074 0.128846 0.618594 0.830640 -0.056075 1 0 0 0 0 0 1 795412
-0.002141 -0.000690 0.119074 0.127810 0.619213 0.831175 -0.056106 1 0 0 0 0 0 1 796403
-0.002141 -0.000690 0.119074 0.127346 0.619683 0.831654 -0.056137 1 0 0 0 0 0 1 797390
-0.002141 -0.000690 0.119074 0.127136 0.620106 0.832125 -0.056168 1 0 0 0 0 0 1 798389
-0.002141 -0.000690 0.119074 0.127074 0.620492 0.832602 -0.056200 1 0 0 0 0 0 1 799409
-0.002141 -0.000690 0.119074 0.127081 0.620836 0.833057 -0.056231 1 0 0 0 0 0 1 800395
-0.002141 -0.000690 0.119074 0.127112 0.621187 0.833517 -0.056262 1 0 0 0 0 0 1 801389
-0.002141 -0.000690 0.119074 0.127165 0.621546 0.833979 -0.056293 1 0 0 0 0 0 1 802388
-0.002141 -0.000690 0.119074 0.127235 0.621893 0.834442 -0.056324 1 0 0 0 0 0 1 803389
-0.002141 -0.000690 0.119074 0.127302 0.622279 0.834962 -0.056359 1 0 0 0 0 0 1 804498
-0.002141 -0.000690 0.119074 0.127376 0.622583 0.835368 -0.056387 1 0 0 0 0 0 1 805388
-0.002141 -0.000690 0.119074 0.127436 0.622961 0.835882 -0.056421 1 0 0 0 0 0 1 806501
-0.002141 -0.000690 0.119074 0.127506 0.623283 0.836310 -0.056450 1 0 0 0 0 0 1 807410
-0.002141 -0.000690 0.119074 0.127566 0.623633 0.836762 -0.056481 1 0 0 0 0 0 1 808414
-0.002141 -0.000690 0.119074 0.127646 0.623974 0.837234 -0.056512 1 0 0 0 0 0 1 809408
-0.002141 -0.000690 0.119074 0.127730 0.624316 0.837693 -0.056544 1 0 0 0 0 0 1 810409
-0.002141 -0.000690 0.119074 0.127781 0.624651 0.838150 -0.056575 1 0 0 0 0 0 1 811399
-0.002141 -0.000690 0.119074 0.127871 0.625067 0.838704 -0.056612 1 0 0 0 0 0 1 812582
-0.002141 -0.000690 0.119074 0.127927 0.625397 0.839129 -0.056641 1 0 0 0 0 0 1 813526
-0.002141 -0.000690 0.119074 0.128009 0.625751 0.839619 -0.056673 1 0 0 0 0 0 1 814560
-0.002141 -0.000690 0.119074 0.128096 0.626107 0.840095 -0.056706 1 0 0 0 0 0 1 815598
-0.002141 -0.000690 0.119074 0.128132 0.626367 0.840451 -0.056730 1 0 0 0 0 0 1 816370
-0.002141 -0.000690 0.119074 0.128223 0.626792 0.841018 -0.056768 1 0 0 0 0 0 1 817579
-0.002141 -0.000690 0.119074 0.128287 0.627129 0.841475 -0.056799 1 0 0 0 0 0 1 818579
-0.002141 -0.000690 0.119074 0.128368 0.627436 0.841880 -0.056826 1 0 0 0 0 0 1 819455
-0.002141 -0.000690 0.119074 0.128428 0.627809 0.842360 -0.056859 1 0 0 0 0 0 1 820492
-0.002141 -0.000690 0.119074 0.128490 0.628126 0.842810 -0.056889 1 0 0 0 0 0 1 821466
-0.002141 -0.000690 0.119074 0.128566 0.628469 0.843269 -0.056920 1 0 0 0 0 0 1 822441
-0.002141 -0.000690 0.119074 0.128633 0.628821 0.843745 -0.056952 1 0 0 0 0 0 1 823484
-0.002141 -0.000690 0.119074 0.128726 0.629187 0.844229 -0.056985 1 0 0 0 0 0 1 824529
-0.002141 -0.000690 0.119074 0.128779 0.629499 0.844650 -0.057013 1 0 0 0 0 0 1 825425
-0.002141 -0.000690 0.119074 0.128841 0.629866 0.845125 -0.057046 1 0 0 0 0 0 1 826479
-0.002141 -0.000690 0.119074 0.128918 0.630188 0.845573 -0.057075 1 0 0 0 0 0 1 827419
-0.002141 -0.000690 0.119074 0.128979 0.630517 0.846020 -0.057106 1 0 0 0 0 0 1 828398
-0.002141 -0.000690 0.119074 0.129071 0.630873 0.846492 -0.057138 1 0 0 0 0 0 1 829417
-0.002141 -0.000690 0.119074 0.129132 0.631224 0.846965 -0.057169 1 0 0 0 0 0 1 830424
-0.002141 -0.000690 0.119074 0.129191 0.631547 0.847403 -0.057199 1 0 0 0 0 0 1 831384
-0.002141 -0.000690 0.119074 0.129267 0.631921 0.847878 -0.057231 1 0 0 0 0 0 1 832411
-0.002141 -0.000690 0.119074 0.129332 0.632242 0.848332 -0.057262 1 0 0 0 0 0 1 833393
-0.002141 -0.000690 0.119074 0.129424 0.632601 0.848809 -0.057294 1 0 0 0 0 0 1 834422
-0.002141 -0.000690 0.119074 0.129482 0.632934 0.849259 -0.057324 1 0 0 0 0 0 1 835379
-0.002141 -0.000690 0.119074 0.129544 0.633273 0.849719 -0.057355 1 0 0 0 0 0 1 836387
-0.002136 -0.000708 0.119084 0.056393 0.885584 0.705281 -0.057387 1 0 0 0 0 0 1 837388
-0.002133 -0.000717 0.119088 0.080215 0.799765 0.777547 -0.057421 1 0 0 0 0 0 1 838485
-0.002132 -0.000722 0.119089 0.098915 0.736021 0.814949 -0.057452 1 0 0 0 0 0 1 839462
-0.002131 -0.000724 0.119090 0.109212 0.702338 0.829428 -0.057485 1 0 0 0 0 0 1 840529
-0.002131 -0.000725 0.119090 0.114557 0.685456 0.834772 -0.057512 1 0 0 0 0 0 1 841411
-0.002131 -0.000726 0.119090 0.117310 0.677205 0.836950 -0.057543 1 0 0 0 0 0 1 842388
-0.002130 -0.000726 0.119090 0.118742 0.673273 0.838007 -0.057575 1 0 0 0 0 0 1 843412
-0.002130 -0.000726 0.119090 0.119487 0.671468 0.838646 -0.057605 1 0 0 0 0 0 1 844378
-0.002130 -0.000726 0.119090 0.119895 0.670758 0.839189 -0.057637 1 0 0 0 0 0 1 845392
-0.002130 -0.000726 0.119090 0.120134 0.670610 0.839688 -0.057669 1 0 0 0 0 0 1 846428
-0.002130 -0.000726 0.119090 0.120310 0.670784 0.840242 -0.057708 1 0 0 0 0 0 1 847656
-0.002130 -0.000726 0.119090 0.120409 0.671047 0.840745 -0.057741 1 0 0 0 0 0 1 848734
-0.002130 -0.000726 0.119090 0.120488 0.671222 0.841057 -0.057763 1 0 0 0 0 0 1 849431
-0.002130 -0.000726 0.119090 0.120571 0.671600 0.841579 -0.057798 1 0 0 0 0 0 1 850551
-0.002130 -0.000726 0.119090 0.120637 0.671933 0.842000 -0.057828 1 0 0 0 0 0 1 851502
-0.002130 -0.000726 0.119090 0.120703 0.672269 0.842442 -0.057858 1 0 0 0 0 0 1 852461
-0.002130 -0.000726 0.119090 0.120764 0.672639 0.842911 -0.057890 1 0 0 0 0 0 1 853506
-0.002130 -0.000726 0.119090 0.120836 0.673009 0.843370 -0.057922 1 0 0 0 0 0 1 854503
-0.002130 -0.000726 0.119090 0.120899 0.673358 0.843808 -0.057952 1 0 0 0 0 0 1 855462
-0.002130 -0.000726 0.119090 0.120961 0.673740 0.844289 -0.057985 1 0 0 0 0 0 1 856536
-0.002130 -0.000726 0.119090 0.121030 0.674097 0.844733 -0.058015 1 0 0 0 0 0 1 857497
-0.002130 -0.000726 0.119090 0.121102 0.674395 0.845124 -0.058042 1 0 0 0 0 0 1 858355
-0.002130 -0.000726 0.119090 0.121149 0.674779 0.845593 -0.058075 1 0 0 0 0 0 1 859401
-0.002130 -0.000726 0.119090 0.121226 0.675182 0.846093 -0.058109 1 0 0 0 0 0 1 860487
-0.002130 -0.000726 0.119090 0.121280 0.675519 0.846518 -0.058138 1 0 0 0 0 0 1 861434
-0.002130 -0.000726 0.119090 0.121355 0.675875 0.846983 -0.058169 1 0 0 0 0 0 1 862427
-0.002130 -0.000726 0.119090 0.121429 0.676240 0.847417 -0.058200 1 0 0 0 0 0 1 863407
-0.002130 -0.000726 0.119090 0.121476 0.676602 0.847876 -0.058231 1 0 0 0 0 0 1 864419
-0.002130 -0.000726 0.119090 0.121546 0.676966 0.848328 -0.058262 1 0 0 0 0 0 1 865398
-0.002130 -0.000726 0.119090 0.121608 0.677315 0.848790 -0.058294 1 0 0 0 0 0 1 866413
-0.002130 -0.000726 0.119090 0.121674 0.677680 0.849226 -0.058324 1 0 0 0 0 0 1 867370
-0.002130 -0.000726 0.119090 0.121755 0.678057 0.849693 -0.058356 1 0 0 0 0 0 1 868410
-0.002130 -0.000726 0.119090 0.121802 0.678419 0.850152 -0.058388 1 0 0 0 0 0 1 869423
-0.002130 -0.000726 0.119090 0.121875 0.678770 0.850610 -0.058418 1 0 0 0 0 0 1 870399
-0.002130 -0.000726 0.119090 0.121934 0.679159 0.851082 -0.058452 1 0 0 0 0 0 1 871463
-0.002130 -0.000726 0.119090 0.122015 0.679579 0.851603 -0.058487 1 0 0 0 0 0 1 872596
-0.002130 -0.000726 0.119090 0.122089 0.679922 0.852029 -0.058517 1 0 0 0 0 0 1 873545
-0.002130 -0.000726 0.119090 0.122129 0.680208 0.852415 -0.058543 1 0 0 0 0 0 1 874380
-0.002130 -0.000726 0.119090 0.122200 0.680608 0.852895 -0.058576 1 0 0 0 0 0 1 875434
-0.002130 -0.000726 0.119090 0.122256 0.680954 0.853329 -0.058606 1 0 0 0 0 0 1 876403
-0.002130 -0.000726 0.119090 0.122333 0.681321 0.853808 -0.058638 1 0 0 0 0 0 1 877426
-0.002130 -0.000726 0.119090 0.122407 0.681686 0.854242 -0.058669 1 0 0 0 0 0 1 878406
-0.002130 -0.000726 0.119090 0.122458 0.682069 0.854726 -0.058702 1 0 0 0 0 0 1 879474
-0.002130 -0.000726 0.119090 0.122534 0.682470 0.855225 -0.058736 1 0 0 0 0 0 1 880557
-0.002130 -0.000726 0.119090 0.122604 0.682865 0.855745 -0.058771 1 0 0 0 0 0 1 881698
-0.002130 -0.000726 0.119090 0.122655 0.683144 0.856073 -0.058794 1 0 0 0 0 0 1 882417
-0.002130 -0.000726 0.119090 0.122742 0.683554 0.856581 -0.058829 1 0 0 0 0 0 1 883548
-0.002130 -0.000726 0.119090 0.122781 0.683871 0.856985 -0.058857 1 0 0 0 0 0 1 884438
-0.002130 -0.000726 0.119090 0.122858 0.684244 0.857470 -0.058889 1 0 0 0 0 0 1 885475
-0.002130 -0.000726 0.119090 0.122911 0.684601 0.857902 -0.058920 1 0 0 0 0 0 1 886451
-0.002130 -0.000726 0.119090 0.122983 0.684975 0.858365 -0.058951 1 0 0 0 0 0 1 887456
-0.002130 -0.000726 0.119090 0.123060 0.685330 0.858806 -0.058982 1 0 0 0 0 0 1 888439
-0.002130 -0.000726 0.119090 0.123117 0.685711 0.859311 -0.059016 1 0 0 0 0 0 1 889536
-0.002130 -0.000726 0.119090 0.123186 0.686095 0.859771 -0.059048 1 0 0 0 0 0 1 890544
-0.002130 -0.000726 0.119090 0.123230 0.686378 0.860127 -0.059073 1 0 0 0 0 0 1 891342
-0.002130 -0.000726 0.119090 0.123307 0.686776 0.860622 -0.059106 1 0 0 0 0 0 1 892417
-0.002130 -0.000726 0.119090 0.123391 0.687144 0.861101 -0.059139 1 0 0 0 0 0 1 893467
-0.002130 -0.000726 0.119090 0.123432 0.687490 0.861522 -0.059169 1 0 0 0 0 0 1 894409
-0.002130 -0.000726 0.119090 0.123500 0.687852 0.861970 -0.059199 1 0 0 0 0 0 1 895380
-0.002130 -0.000726 0.119090 0.123558 0.688208 0.862419 -0.059230 1 0 0 0 0 0 1 896381
-0.002130 -0.000726 0.119090 0.123635 0.688573 0.862894 -0.059262 1 0 0 0 0 0 1 897396
-0.002130 -0.000726 0.119090 0.123709 0.688939 0.863331 -0.059293 1 0 0 0 0 0 1 898382
-0.002130 -0.000726 0.119090 0.123755 0.689296 0.863784 -0.059324 1 0 0 0 0 0 1 899380
-0.002130 -0.000726 0.119090 0.123826 0.689668 0.864245 -0.059355 1 0 0 0 0 0 1 900380
-0.002130 -0.000726 0.119090 0.123888 0.690014 0.864703 -0.059387 1 0 0 0 0 0 1 901386
-0.002125 -0.000744 0.119100 0.050523 0.943070 0.720032 -0.059418 1 0 0 0 0 0 1 902380
-0.002122 -0.000753 0.119104 0.074258 0.857465 0.792077 -0.059449 1 0 0 0 0 0 1 903383
-0.002121 -0.000758 0.119105 0.092929 0.793884 0.829459 -0.059483 1 0 0 0 0 0 1 904483
-0.002120 -0.000760 0.119106 0.103190 0.760220 0.843812 -0.059511 1 0 0 0 0 0 1 905374
-0.002120 -0.000761 0.119106 0.108531 0.743449 0.849232 -0.059544 1 0 0 0 0 0 1 906427
-0.002120 -0.000762 0.119106 0.111275 0.735242 0.851389 -0.059576 1 0 0 0 0 0 1 907432
-0.002120 -0.000762 0.119106 0.112693 0.731326 0.852422 -0.059606 1 0 0 0 0 0 1 908401
-0.002120 -0.000762 0.119106 0.113424 0.729547 0.853081 -0.059637 1 0 0 0 0 0 1 909400
-0.002120 -0.000762 0.119106 0.113831 0.728854 0.853591 -0.059668 1 0 0 0 0 0 1 910385
-0.002120 -0.000762 0.119106 0.114076 0.728716 0.854062 -0.059700 1 0 0 0 0 0 1 911397
-0.002120 -0.000762 0.119106 0.114219 0.728865 0.854578 -0.059735 1 0 0 0 0 0 1 912518
-0.002120 -0.000762 0.119106 0.114332 0.729160 0.855061 -0.059769 1 0 0 0 0 0 1 913612
-0.002120 -0.000762 0.119106 0.114409 0.729420 0.855453 -0.059796 1 0 0 0 0 0 1 914491
-0.002120 -0.000762 0.119106 0.114481 0.729799 0.855943 -0.059830 1 0 0 0 0 0 1 915558
-0.002120 -0.000762 0.119106 0.114540 0.730100 0.856320 -0.059856 1 0 0 0 0 0 1 916411
-0.002120 -0.000762 0.119106 0.114608 0.730526 0.856821 -0.059891 1 0 0 0 0 0 1 917533
-0.002120 -0.000762 0.119106 0.114667 0.730875 0.857249 -0.059921 1 0 0 0 0 0 1 918477
-0.002120 -0.000762 0.119106 0.114716 0.731256 0.857681 -0.059952 1 0 0 0 0 0 1 919472
-0.002120 -0.000762 0.119106 0.114783 0.731620 0.858124 -0.059982 1 0 0 0 0 0 1 920434
-0.002120 -0.000762 0.119106 0.114832 0.731966 0.858535 -0.060011 1 0 0 0 0 0 1 921367
-0.002120 -0.000762 0.119106 0.114898 0.732387 0.859005 -0.060044 1 0 0 0 0 0 1 922419
-0.002120 -0.000762 0.119106 0.114956 0.732765 0.859470 -0.060076 1 0 0 0 0 0 1 923459
-0.002120 -0.000762 0.119106 0.115054 0.733267 0.860055 -0.060117 1 0 0 0 0 0 1 924767
-0.002120 -0.000762 0.119106 0.115080 0.733495 0.860326 -0.060136 1 0 0 0 0 0 1 925357
-0.002120 -0.000762 0.119106 0.115133 0.733916 0.860802 -0.060170 1 0 0 0 0 0 1 926451
-0.002120 -0.000762 0.119106 0.115202 0.734293 0.861260 -0.060201 1 0 0 0 0 0 1 927448
-0.002120 -0.000762 0.119106 0.115271 0.734645 0.861671 -0.060230 1 0 0 0 0 0 1 928379
-0.002120 -0.000762 0.119106 0.115310 0.735033 0.862112 -0.060262 1 0 0 0 0 0 1 929384
-0.002120 -0.000762 0.119106 0.115378 0.735411 0.862571 -0.060293 1 0 0 0 0 0 1 930381
-0.002120 -0.000762 0.119106 0.115431 0.735784 0.863013 -0.060324 1 0 0 0 0 0 1 931383
-0.002120 -0.000762 0.119106 0.115494 0.736184 0.863459 -0.060355 1 0 0 0 0 0 1 932381
-0.002120 -0.000762 0.119106 0.115562 0.736545 0.863900 -0.060387 1 0 0 0 0 0 1 933383
-0.002120 -0.000762 0.119106 0.115619 0.736934 0.864359 -0.060418 1 0 0 0 0 0 1 934382
-0.002120 -0.000762 0.119106 0.115675 0.737330 0.864803 -0.060449 1 0 0 0 0 0 1 935386
-0.002120 -0.000762 0.119106 0.115738 0.737699 0.865254 -0.060480 1 0 0 0 0 0 1 936380
-0.002120 -0.000762 0.119106 0.115790 0.738071 0.865696 -0.060512 1 0 0 0 0 0 1 937382
-0.002120 -0.000762 0.119106 0.115924 0.738845 0.866577 -0.060574 1 0 0 0 0 0 1 939370
-0.002120 -0.000762 0.119106 0.115976 0.739253 0.867080 -0.060608 1 0 0 0 0 0 1 940482
-0.002114 -0.000780 0.119116 0.042442 0.992772 0.722298 -0.060637 1 0 0 0 0 0 1 941383
-0.002112 -0.000789 0.119120 0.066160 0.907294 0.794184 -0.060667 1 0 0 0 0 0 1 942373
-0.002110 -0.000794 0.119121 0.084785 0.843758 0.831452 -0.060699 1 0 0 0 0 0 1 943389
-0.002110 -0.000796 0.119122 0.095049 0.810190 0.845844 -0.060731 1 0 0 0 0 0 1 944418
-0.002109 -0.000797 0.119122 0.100373 0.793436 0.851226 -0.060762 1 0 0 0 0 0 1 945401
-0.002109 -0.000798 0.119122 0.103120 0.785301 0.853441 -0.060798 1 0 0 0 0 0 1 946548
-0.002109 -0.000798 0.119122 0.104530 0.781395 0.854453 -0.060827 1 0 0 0 0 0 1 947491
-0.002109 -0.000798 0.119122 0.105269 0.779679 0.855128 -0.060861 1 0 0 0 0 0 1 948577
-0.002109 -0.000798 0.119122 0.105657 0.778990 0.855614 -0.060891 1 0 0 0 0 0 1 949514
-0.002109 -0.000798 0.119122 0.105892 0.778812 0.856032 -0.060919 1 0 0 0 0 0 1 950408
-0.002109 -0.000798 0.119122 0.106023 0.778964 0.856501 -0.060951 1 0 0 0 0 0 1 951459
-0.002109 -0.000798 0.119122 0.106136 0.779292 0.857009 -0.060988 1 0 0 0 0 0 1 952614
-0.002109 -0.000798 0.119122 0.106189 0.779557 0.857367 -0.061013 1 0 0 0 0 0 1 953431
-0.002109 -0.000798 0.119122 0.106266 0.779914 0.857798 -0.061044 1 0 0 0 0 0 1 954426
-0.002109 -0.000798 0.119122 0.106331 0.780301 0.858264 -0.061076 1 0 0 0 0 0 1 955461
-0.002109 -0.000798 0.119122 0.106381 0.780664 0.858667 -0.061105 1 0 0 0 0 0 1 956374
-0.002109 -0.000798 0.119122 0.106443 0.781119 0.859168 -0.061141 1 0 0 0 0 0 1 957514
-0.002109 -0.000798 0.119122 0.106496 0.781506 0.859593 -0.061171 1 0 0 0 0 0 1 958483
-0.002109 -0.000798 0.119122 0.106536 0.781852 0.859976 -0.061199 1 0 0 0 0 0 1 959370
-0.002109 -0.000798 0.119122 0.106605 0.782311 0.860479 -0.061234 1 0 0 0 0 0 1 960501
-0.002109 -0.000798 0.119122 0.106653 0.782664 0.860867 -0.061262 1 0 0 0 0 0 1 961382
-0.002109 -0.000798 0.119122 0.106701 0.783066 0.861311 -0.061294 1 0 0 0 0 0 1 962410
-0.002109 -0.000798 0.119122 0.106774 0.783468 0.861748 -0.061325 1 0 0 0 0 0 1 963406
-0.002109 -0.000798 0.119122 0.106809 0.783849 0.862172 -0.061355 1 0 0 0 0 0 1 964373
-0.002109 -0.000798 0.119122 0.106870 0.784257 0.862619 -0.061386 1 0 0 0 0 0 1 965375
-0.002109 -0.000798 0.119122 0.106924 0.784655 0.863056 -0.061417 1 0 0 0 0 0 1 966369
-0.002109 -0.000798 0.119122 0.106971 0.785050 0.863493 -0.061449 1 0 0 0 0 0 1 967379
-0.002109 -0.000798 0.119122 0.107045 0.785452 0.863930 -0.061480 1 0 0 0 0 0 1 968374
-0.002109 -0.000798 0.119122 0.107082 0.785849 0.864371 -0.061512 1 0 0 0 0 0 1 969381
-0.002109 -0.000798 0.119122 0.107139 0.786234 0.864792 -0.061541 1 0 0 0 0 0 1 970325
-0.002109 -0.000798 0.119122 0.107196 0.786649 0.865249 -0.061573 1 0 0 0 0 0 1 971363
-0.002109 -0.000798 0.119122 0.107245 0.787060 0.865703 -0.061606 1 0 0 0 0 0 1 972412
-0.002109 -0.000798 0.119122 0.107325 0.787607 0.866302 -0.061648 1 0 0 0 0 0 1 973762
-0.002109 -0.000798 0.119122 0.107367 0.787865 0.866585 -0.061669 1 0 0 0 0 0 1 974436
-0.002109 -0.000798 0.119122 0.107418 0.788239 0.867016 -0.061699 1 0 0 0 0 0 1 975376
-0.002109 -0.000798 0.119122 0.107471 0.788664 0.867467 -0.061731 1 0 0 0 0 0 1 976412
-0.002109 -0.000798 0.119122 0.107516 0.789050 0.867893 -0.061762 1 0 0 0 0 0 1 977398
-0.002109 -0.000798 0.119122 0.107589 0.789449 0.868326 -0.061793 1 0 0 0 0 0 1 978385
-0.002109 -0.000798 0.119122 0.107634 0.789853 0.868773 -0.061824 1 0 0 0 0 0 1 979388
-0.002109 -0.000798 0.119122 0.107681 0.790253 0.869215 -0.061856 1 0 0 0 0 0 1 980410
-0.002109 -0.000798 0.119122 0.107742 0.790664 0.869664 -0.061888 1 0 0 0 0 0 1 981419
-0.002109 -0.000798 0.119122 0.107787 0.791035 0.870076 -0.061917 1 0 0 0 0 0 1 982370
-0.002109 -0.000798 0.119122 0.107869 0.791502 0.870584 -0.061954 1 0 0 0 0 0 1 983527
-0.002109 -0.000798 0.119122 0.107912 0.791896 0.871019 -0.061984 1 0 0 0 0 0 1 984504
-0.002109 -0.000798 0.119122 0.107962 0.792283 0.871467 -0.062016 1 0 0 0 0 0 1 985523
-0.002109 -0.000798 0.119122 0.108018 0.792678 0.871883 -0.062045 1 0 0 0 0 0 1 986469
-0.002109 -0.000798 0.119122 0.108063 0.793065 0.872309 -0.062076 1 0 0 0 0 0 1 987455
-0.002109 -0.000798 0.119122 0.108135 0.793454 0.872731 -0.062106 1 0 0 0 0 0 1 988416
-0.002109 -0.000798 0.119122 0.108189 0.793922 0.873249 -0.062143 1 0 0 0 0 0 1 989581
-0.002109 -0.000798 0.119122 0.108223 0.794235 0.873595 -0.062168 1 0 0 0 0 0 1 990384
-0.002109 -0.000798 0.119122 0.108282 0.794622 0.874018 -0.062198 1 0 0 0 0 0 1 991334
-0.002109 -0.000798 0.119122 0.108332 0.795042 0.874482 -0.062231 1 0 0 0 0 0 1 992405
-0.002109 -0.000798 0.119122 0.108407 0.795455 0.874931 -0.062263 1 0 0 0 0 0 1 993427
-0.002109 -0.000798 0.119122 0.108453 0.795823 0.875358 -0.062292 1 0 0 0 0 0 1 994369
-0.002109 -0.000798 0.119122 0.108493 0.796211 0.875771 -0.062323 1 0 0 0 0 0 1 995338
-0.002109 -0.000798 0.119122 0.108555 0.796622 0.876220 -0.062354 1 0 0 0 0 0 1 996346
-0.002109 -0.000798 0.119122 0.108601 0.797014 0.876652 -0.062385 1 0 0 0 0 0 1 997346
-0.002109 -0.000798 0.119122 0.108675 0.797420 0.877094 -0.062417 1 0 0 0 0 0 1 998351
-0.002109 -0.000798 0.119122 0.108720 0.797822 0.877538 -0.062448 1 0 0 0 0 0 1 999349
-0.002109 -0.000798 0.119122 0.108763 0.798195 0.877950 -0.062478 1 0 0 0 0 0 2 302
-0.002109 -0.000798 0.119122 0.108808 0.798486 0.878269 -0.062500 1 0 0 0 0 0 2 1345
-0.002109 -0.000798 0.119122 0.108801 0.798479 0.878263 -0.062500 1 0 0 0 0 0 2 2350
-0.002109 -0.000798 0.119122 0.108820 0.798484 0.878262 -0.062500 1 0 0 0 0 0 2 3346
-0.002109 -0.000798 0.119122 0.108814 0.798475 0.878275 -0.062500 1 0 0 0 0 0 2 4344
-0.002109 -0.000798 0.119122 0.108802 0.798477 0.878263 -0.062500 1 0 0 0 0 0 2 6160
-0.002109 -0.000798 0.119122 0.108808 0.798486 0.878269 -0.062500 1 0 0 0 0 0 2 6338
-0.002109 -0.000798 0.119122 0.108813 0.798475 0.878256 -0.062500 1 0 0 0 0 0 2 7458
-0.002109 -0.000798 0.119122 0.108810 0.798486 0.878268 -0.062500 1 0 0 0 0 0 2 8365
-0.002109 -0.000798 0.119122 0.108810 0.798487 0.878269 -0.062500 1 0 0 0 0 0 2 9360
-0.002109 -0.000798 0.119122 0.108801 0.798479 0.878263 -0.062500 1 0 0 0 0 0 2 10359
-0.002109 -0.000798 0.119122 0.108808 0.798486 0.878269 -0.062500 1 0 0 0 0 0 2 11356
-0.002109 -0.000798 0.119122 0.108813 0.798476 0.878256 -0.062500 1 0 0 0 0 0 2 12340
-0.002109 -0.000798 0.119122 0.108813 0.798474 0.878275 -0.062500 1 0 0 0 0 0 2 13343
-0.002109 -0.000798 0.119122 0.108810 0.798485 0.878270 -0.062500 1 0 0 0 0 0 2 14372
-0.002109 -0.000798 0.119122 0.108801 0.798478 0.878263 -0.062500 1 0 0 0 0 0 2 15324
-0.002109 -0.000798 0.119122 0.108808 0.798486 0.878269 -0.062500 1 0 0 0 0 0 2 16361
-0.002109 -0.000798 0.119122 0.108813 0.798475 0.878256 -0.062500 1 0 0 0 0 0 2 17397
-0.002109 -0.000798 0.119122 0.108810 0.798486 0.878268 -0.062500 1 0 0 0 0 0 2 18332
-0.002109 -0.000798 0.119122 0.108809 0.798487 0.878269 -0.062500 1 0 0 0 0 0 2 19342
-0.002109 -0.000798 0.119122 0.108801 0.798479 0.878263 -0.062500 1 0 0 0 0 0 2 20356
-0.002109 -0.000798 0.119122 0.108808 0.798486 0.878269 -0.062500 1 0 0 0 0 0 2 21376
-0.002109 -0.000798 0.119122 0.108813 0.798476 0.878256 -0.062500 1 0 0 0 0 0 2 22356
-0.002109 -0.000798 0.119122 0.108813 0.798474 0.878275 -0.062500 1 0 0 0 0 0 2 23346
-0.002109 -0.000798 0.119122 0.108810 0.798485 0.878270 -0.062500 1 0 0 0 0 0 2 24359
-0.002109 -0.000798 0.119122 0.108801 0.798478 0.878263 -0.062500 1 0 0 0 0 0 2 25388
-0.002109 -0.000798 0.119122 0.108808 0.798486 0.878269 -0.062500 1 0 0 0 0 0 2 26478
-0.002109 -0.000798 0.119122 0.108813 0.798475 0.878256 -0.062500 1 0 0 0 0 0 2 27378
-0.002109 -0.000798 0.119122 0.108810 0.798486 0.878268 -0.062500 1 0 0 0 0 0 2 28367
-0.002109 -0.000798 0.119122 0.108809 0.798487 0.878269 -0.062500 1 0 0 0 0 0 2 29369
-0.002109 -0.000798 0.119122 0.108801 0.798479 0.878263 -0.062500 1 0 0 0 0 0 2 30352
-0.002109 -0.000798 0.119122 0.108808 0.798486 0.878269 -0.062500 1 0 0 0 0 0 2 31363
-0.002109 -0.000798 0.119122 0.108813 0.798476 0.878256 -0.062500 1 0 0 0 0 0 2 32368
-0.002109 -0.000798 0.119122 0.108813 0.798474 0.878275 -0.062500 1 0 0 0 0 0 2 33345
-0.002109 -0.000798 0.119122 0.108810 0.798485 0.878270 -0.062500 1 0 0 0 0 0 2 34353
-0.002109 -0.000798 0.119122 0.108801 0.798478 0.878263 -0.062500 1 0 0 0 0 0 2 35345
-0.002109 -0.000798 0.119122 0.108808 0.798486 0.878269 -0.062500 1 0 0 0 0 0 2 36344
-0.002109 -0.000798 0.119122 0.108813 0.798475 0.878256 -0.062500 1 0 0 0 0 0 2 38203
-0.002109 -0.000798 0.119122 0.108810 0.798486 0.878268 -0.062500 1 0 0 0 0 0 2 38374
-0.002109 -0.000798 0.119122 0.108809 0.798487 0.878269 -0.062500 1 0 0 0 0 0 2 39486
-0.002109 -0.000798 0.119122 0.108801 0.798479 0.878263 -0.062500 1 0 0 0 0 0 2 40369
-0.002109 -0.000798 0.119122 0.108808 0.798486 0.878269 -0.062500 1 0 0 0 0 0 2 41359
-0.002109 -0.000798 0.119122 0.108813 0.798476 0.878256 -0.062500 1 0 0 0 0 0 2 42365
-0.002109 -0.000798 0.119122 0.108813 0.798474 0.878275 -0.062500 1 0 0 0 0 0 2 43344
-0.002109 -0.000798 0.119122 0.108810 0.798485 0.878270 -0.062500 1 0 0 0 0 0 2 44348
-0.002109 -0.000798 0.119122 0.108801 0.798478 0.878263 -0.062500 1 0 0 0 0 0 2 45382
-0.002109 -0.000798 0.119122 0.108808 0.798486 0.878269 -0.062500 1 0 0 0 0 0 2 46645
-0.002109 -0.000798 0.119122 0.108813 0.798475 0.878256 -0.062500 1 0 0 0 0 0 2 47679
-0.002109 -0.000798 0.119122 0.108810 0.798486 0.878268 -0.062500 1 0 0 0 0 0 2 48443
-0.002109 -0.000798 0.119122 0.108809 0.798487 0.878269 -0.062500 1 0 0 0 0 0 2 49373
-0.002109 -0.000798 0.119122 0.108801 0.798479 0.878263 -0.062500 1 0 0 0 0 0 2 50570
-0.002109 -0.000798 0.119122 0.108808 0.798486 0.878269 -0.062500 1 0 0 0 0 0 2 51445
-0.002109 -0.000798 0.119122 0.108813 0.798476 0.878256 -0.062500 1 0 0 0 0 0 2 52370
-0.002109 -0.000798 0.119122 0.108813 0.798474 0.878275 -0.062500 1 0 0 0 0 0 2 53433
-0.002109 -0.000798 0.119122 0.108810 0.798485 0.878270 -0.062500 1 0 0 0 0 0 2 54393
-0.002109 -0.000798 0.119122 0.108801 0.798478 0.878263 -0.062500 1 0 0 0 0 0 2 55384
-0.002109 -0.000798 0.119122 0.108808 0.798486 0.878269 -0.062500 1 0 0 0 0 0 2 56481
-0.002109 -0.000798 0.119122 0.108813 0.798475 0.878256 -0.062500 1 0 0 0 0 0 2 57579
-0.002109 -0.000798 0.119122 0.108810 0.798486 0.878268 -0.062500 1 0 0 0 0 0 2 58349
-0.002109 -0.000798 0.119122 0.108809 0.798487 0.878269 -0.062500 1 0 0 0 0 0 2 59404
-0.002109 -0.000798 0.119122 0.108801 0.798479 0.878263 -0.062500 1 0 0 0 0 0 2 60375
-0.002109 -0.000798 0.119122 0.108808 0.798486 0.878269 -0.062500 1 0 0 0 0 0 2 61385
-0.002109 -0.000798 0.119122 0.108813 0.798476 0.878256 -0.062500 1 0 0 0 0 0 2 62357
-0.002109 -0.000798 0.119122 0.108813 0.798474 0.878275 -0.062500 1 0 0 0 0 0 2 63365
-0.002109 -0.000798 0.119122 0.108810 0.798485 0.878270 -0.062500 1 0 0 0 0 0 2 64364
-0.002109 -0.000798 0.119122 0.108801 0.798478 0.878263 -0.062500 1 0 0 0 0 0 2 65372
-0.002109 -0.000798 0.119122 0.108820 0.798483 0.878263 -0.062500 1 0 0 0 0 0 2 66370
-0.002109 -0.000798 0.119122 0.108803 0.798478 0.878262 -0.062500 1 0 0 0 0 0 2 67364
-0.002109 -0.000798 0.119122 0.108808 0.798486 0.878268 -0.062500 1 0 0 0 0 0 2 68369
-0.002109 -0.000798 0.119122 0.108809 0.798487 0.878269 -0.062500 1 0 0 0 0 0 2 69339
-0.002109 -0.000798 0.119122 0.108801 0.798479 0.878263 -0.062500 1 0 0 0 0 0 2 71284
-0.002109 -0.000798 0.119122 0.108808 0.798486 0.878269 -0.062500 1 0 0 0 0 0 2 72425
-0.002109 -0.000798 0.119122 0.108813 0.798476 0.878256 -0.062500 1 0 0 0 0 0 2 73320
-0.002109 -0.000798 0.119122 0.108813 0.798474 0.878275 -0.062500 1 0 0 0 0 0 2 74375
-0.002109 -0.000798 0.119122 0.108810 0.798485 0.878270 -0.062500 1 0 0 0 0 0 2 75371
-0.002109 -0.000798 0.119122 0.108801 0.798478 0.878263 -0.062500 1 0 0 0 0 0 2 76351
-0.002109 -0.000798 0.119122 0.108820 0.798483 0.878263 -0.062500 1 0 0 0 0 0 2 77350
-0.002109 -0.000798 0.119122 0.108811 0.798487 0.878269 -0.062500 1 0 0 0 0 0 2 78457
-0.002109 -0.000798 0.119122 0.108802 0.798479 0.878263 -0.062500 1 0 0 0 0 0 2 79511
-0.002109 -0.000798 0.119122 0.108808 0.798486 0.878269 -0.062500 1 0 0 0 0 0 2 80531
-0.002109 -0.000798 0.119122 0.108801 0.798479 0.878262 -0.062500 1 0 0 0 0 0 2 81426
-0.002109 -0.000798 0.119122 0.108820 0.798484 0.878262 -0.062500 1 0 0 0 0 0 2 82625
-0.002109 -0.000798 0.119122 0.108814 0.798475 0.878275 -0.062500 1 0 0 0 0 0 2 83353
-0.002109 -0.000798 0.119122 0.108802 0.798477 0.878263 -0.062500 1 0 0 0 0 0 2 84372
-0.002109 -0.000798 0.119122 0.108808 0.798486 0.878269 -0.062500 1 0 0 0 0 0 2 85445
-0.002109 -0.000798 0.119122 0.108801 0.798478 0.878263 -0.062500 1 0 0 0 0 0 2 86410
-0.002109 -0.000798 0.119122 0.108820 0.798483 0.878262 -0.062500 1 0 0 0 0 0 2 87369
-0.002109 -0.000798 0.119122 0.108811 0.798487 0.878269 -0.062500 1 0 0 0 0 0 2 88370
-0.002109 -0.000798 0.119122 0.108801 0.798479 0.878263 -0.062500 1 0 0 0 0 0 2 89405
-0.002109 -0.000798 0.119122 0.108808 0.798486 0.878269 -0.062500 1 0 0 0 0 0 2 90506
-0.002109 -0.000798 0.119122 0.108801 0.798479 0.878262 -0.062500 1 0 0 0 0 0 2 91536
-0.002109 -0.000798 0.119122 0.108820 0.798484 0.878262 -0.062500 1 0 0 0 0 0 2 92319
-0.002109 -0.000798 0.119122 0.108814 0.798475 0.878275 -0.062500 1 0 0 0 0 0 2 93388
-0.002109 -0.000798 0.119122 0.108802 0.798477 0.878263 -0.062500 1 0 0 0 0 0 2 94397
-0.002109 -0.000798 0.119122 0.108808 0.798486 0.878269 -0.062500 1 0 0 0 0 0 2 95371
-0.002127 -0.000794 0.119132 0.370473 0.737504 0.738698 -0.062500 1 0 0 0 0 0 2 96347
-0.002137 -0.000792 0.119135 0.281576 0.757484 0.807140 -0.062500 1 0 0 0 0 0 2 97352
-0.002141 -0.000791 0.119136 0.215768 0.772819 0.842432 -0.062500 1 0 0 0 0 0 2 98347
-0.002144 -0.000790 0.119137 0.180936 0.781115 0.855780 -0.062500 1 0 0 0 0 0 2 99344
-0.002145 -0.000790 0.119137 0.163412 0.785361 0.860524 -0.062500 1 0 0 0 0 0 2 100345
-0.002145 -0.000790 0.119137 0.154679 0.787504 0.862163 -0.062500 1 0 0 0 0 0 2 101352
-0.002146 -0.000790 0.119137 0.150306 0.788587 0.862737 -0.062500 1 0 0 0 0 0 2 102332
-0.002146 -0.000790 0.119137 0.148126 0.789114 0.862935 -0.062500 1 0 0 0 0 0 2 103346
-0.002146 -0.000790 0.119137 0.147035 0.789397 0.863000 -0.062500 1 0 0 0 0 0 2 105241
-0.002146 -0.000790 0.119137 0.146506 0.789527 0.863020 -0.062500 1 0 0 0 0 0 2 106454
-0.002146 -0.000790 0.119137 0.146231 0.789593 0.863035 -0.062500 1 0 0 0 0 0 2 107369
-0.002146 -0.000790 0.119137 0.146095 0.789636 0.863034 -0.062500 1 0 0 0 0 0 2 108347
-0.002146 -0.000790 0.119137 0.146020 0.789645 0.863038 -0.062500 1 0 0 0 0 0 2 109350
-0.002146 -0.000790 0.119137 0.145993 0.789650 0.863031 -0.062500 1 0 0 0 0 0 2 110319
-0.002146 -0.000790 0.119137 0.145964 0.789667 0.863037 -0.062500 1 0 0 0 0 0 2 111353
-0.002146 -0.000790 0.119137 0.145962 0.789669 0.863037 -0.062500 1 0 0 0 0 0 2 112612
-0.002146 -0.000790 0.119137 0.145965 0.789658 0.863044 -0.062500 1 0 0 0 0 0 2 113429
-0.002146 -0.000790 0.119137 0.145954 0.789659 0.863031 -0.062500 1 0 0 0 0 0 2 114711
-0.002146 -0.000790 0.119137 0.145961 0.789668 0.863037 -0.062500 1 0 0 0 0 0 2 115450
-0.002146 -0.000790 0.119137 0.145962 0.789669 0.863037 -0.062500 1 0 0 0 0 0 2 116503
-0.002146 -0.000790 0.119137 0.145955 0.789661 0.863030 -0.062500 1 0 0 0 0 0 2 117351
-0.002146 -0.000790 0.119137 0.145962 0.789668 0.863036 -0.062500 1 0 0 0 0 0 2 118504
-0.002146 -0.000790 0.119137 0.145955 0.789661 0.863030 -0.062500 1 0 0 0 0 0 2 119386
-0.002146 -0.000790 0.119137 0.145950 0.789671 0.863042 -0.062500 1 0 0 0 0 0 2 120369
-0.002146 -0.000790 0.119137 0.145961 0.789670 0.863038 -0.062500 1 0 0 0 0 0 2 121336
-0.002146 -0.000790 0.119137 0.145954 0.789661 0.863030 -0.062500 1 0 0 0 0 0 2 122361
-0.002146 -0.000790 0.119137 0.145965 0.789657 0.863043 -0.062500 1 0 0 0 0 0 2 123342
-0.002146 -0.000790 0.119137 0.145955 0.789659 0.863031 -0.062500 1 0 0 0 0 0 2 124444
-0.002146 -0.000790 0.119137 0.145950 0.789671 0.863043 -0.062500 1 0 0 0 0 0 2 125503
-0.002146 -0.000790 0.119137 0.145961 0.789669 0.863038 -0.062500 1 0 0 0 0 0 2 126299
-0.002146 -0.000790 0.119137 0.145955 0.789661 0.863030 -0.062500 1 0 0 0 0 0 2 127428
-0.002146 -0.000790 0.119137 0.145962 0.789668 0.863036 -0.062500 1 0 0 0 0 0 2 128367
-0.002146 -0.000790 0.119137 0.145943 0.789664 0.863036 -0.062500 1 0 0 0 0 0 2 129348
-0.002146 -0.000790 0.119137 0.145960 0.789669 0.863037 -0.062500 1 0 0 0 0 0 2 130347
-0.002146 -0.000790 0.119137 0.145962 0.789670 0.863037 -0.062500 1 0 0 0 0 0 2 131347
-0.002146 -0.000790 0.119137 0.145958 0.789649 0.863037 -0.062500 1 0 0 0 0 0 2 132348
-0.002146 -0.000790 0.119137 0.145963 0.789667 0.863037 -0.062500 1 0 0 0 0 0 2 133351
-0.002146 -0.000790 0.119137 0.145943 0.789663 0.863037 -0.062500 1 0 0 0 0 0 2 134350
-0.002146 -0.000790 0.119137 0.145960 0.789668 0.863037 -0.062500 1 0 0 0 0 0 2 135345
-0.002146 -0.000790 0.119137 0.145963 0.789669 0.863037 -0.062500 1 0 0 0 0 0 2 136329
-0.002146 -0.000790 0.119137 0.145955 0.789661 0.863030 -0.062500 1 0 0 0 0 0 2 137457
-0.002146 -0.000790 0.119137 0.145950 0.789671 0.863043 -0.062500 1 0 0 0 0 0 2 138318
-0.002146 -0.000790 0.119137 0.145953 0.789661 0.863031 -0.062500 1 0 0 0 0 0 2 139421
-0.002146 -0.000790 0.119137 0.145961 0.789669 0.863036 -0.062500 1 0 0 0 0 0 2 140325
-0.002146 -0.000790 0.119137 0.145966 0.789658 0.863044 -0.062500 1 0 0 0 0 0 2 141371
-0.002146 -0.000790 0.119137 0.145955 0.789659 0.863031 -0.062500 1 0 0 0 0 0 2 142351
-0.002146 -0.000790 0.119137 0.145950 0.789671 0.863043 -0.062500 1 0 0 0 0 0 2 143351
-0.002146 -0.000790 0.119137 0.145953 0.789661 0.863031 -0.062500 1 0 0 0 0 0 2 144349
-0.002146 -0.000790 0.119137 0.145962 0.789668 0.863036 -0.062500 1 0 0 0 0 0 2 145484
-0.002146 -0.000790 0.119137 0.145963 0.789669 0.863037 -0.062500 1 0 0 0 0 0 2 146477
-0.002146 -0.000790 0.119137 0.145955 0.789661 0.863030 -0.062500 1 0 0 0 0 0 2 147531
-0.002146 -0.000790 0.119137 0.145950 0.789671 0.863043 -0.062500 1 0 0 0 0 0 2 148458
-0.002146 -0.000790 0.119137 0.145953 0.789661 0.863031 -0.062500 1 0 0 0 0 0 2 149578
-0.002146 -0.000790 0.119137 0.145962 0.789669 0.863036 -0.062500 1 0 0 0 0 0 2 150382
-0.002146 -0.000790 0.119137 0.145966 0.789658 0.863044 -0.062500 1 0 0 0 0 0 2 151416
-0.002146 -0.000790 0.119137 0.145943 0.789662 0.863037 -0.062500 1 0 0 0 0 0 2 152420
-0.002146 -0.000790 0.119137 0.145961 0.789668 0.863037 -0.062500 1 0 0 0 0 0 2 153397
-0.002146 -0.000790 0.119137 0.145954 0.789660 0.863030 -0.062500 1 0 0 0 0 0 2 154400
-0.002146 -0.000790 0.119137 0.145962 0.789668 0.863036 -0.062500 1 0 0 0 0 0 2 155380
-0.002146 -0.000790 0.119137 0.145963 0.789669 0.863037 -0.062500 1 0 0 0 0 0 2 156327
-0.002146 -0.000790 0.119137 0.145943 0.789664 0.863036 -0.062500 1 0 0 0 0 0 2 157507
-0.002146 -0.000790 0.119137 0.145960 0.789669 0.863037 -0.062500 1 0 0 0 0 0 2 158497
-0.002146 -0.000790 0.119137 0.145963 0.789670 0.863037 -0.062500 1 0 0 0 0 0 2 159343
-0.002146 -0.000790 0.119137 0.145955 0.789661 0.863030 -0.062500 1 0 0 0 0 0 2 160387
-0.002146 -0.000790 0.119137 0.145953 0.789660 0.863049 -0.062500 1 0 0 0 0 0 2 161369
-0.002146 -0.000790 0.119137 0.145954 0.789660 0.863032 -0.062500 1 0 0 0 0 0 2 162351
-0.002146 -0.000790 0.119137 0.145962 0.789668 0.863037 -0.062500 1 0 0 0 0 0 2 163348
-0.002146 -0.000790 0.119137 0.145955 0.789660 0.863030 -0.062500 1 0 0 0 0 0 2 164368
-0.002146 -0.000790 0.119137 0.145962 0.789668 0.863036 -0.062500 1 0 0 0 0 0 2 165351
-0.002146 -0.000790 0.119137 0.145951 0.789672 0.863043 -0.062500 1 0 0 0 0 0 2 166346
-0.002146 -0.000790 0.119137 0.145953 0.789661 0.863031 -0.062500 1 0 0 0 0 0 2 167347
-0.002146 -0.000790 0.119137 0.145962 0.789669 0.863036 -0.062500 1 0 0 0 0 0 2 168346
-0.002146 -0.000790 0.119137 0.145963 0.789670 0.863037 -0.062500 1 0 0 0 0 0 2 169352
-0.002146 -0.000790 0.119137 0.145943 0.789664 0.863036 -0.062500 1 0 0 0 0 0 2 170338
-0.002146 -0.000790 0.119137 0.145964 0.789657 0.863044 -0.062500 1 0 0 0 0 0 2 171809
-0.002146 -0.000790 0.119137 0.145955 0.789659 0.863031 -0.062500 1 0 0 0 0 0 2 172349
-0.002146 -0.000790 0.119137 0.145962 0.789668 0.863037 -0.062500 1 0 0 0 0 0 2 173358
-0.002146 -0.000790 0.119137 0.145963 0.789669 0.863037 -0.062500 1 0 0 0 0 0 2 174367
-0.002146 -0.000790 0.119137 0.145943 0.789664 0.863037 -0.062500 1 0 0 0 0 0 2 175357
-0.002146 -0.000790 0.119137 0.145961 0.789669 0.863037 -0.062500 1 0 0 0 0 0 2 176353
-0.002146 -0.000790 0.119137 0.145954 0.789661 0.863030 -0.062500 1 0 0 0 0 0 2 177355
-0.002146 -0.000790 0.119137 0.145962 0.789669 0.863036 -0.062500 1 0 0 0 0 0 2 178355
-0.002146 -0.000790 0.119137 0.145951 0.789672 0.863043 -0.062500 1 0 0 0 0 0 2 179372
-0.002146 -0.000790 0.119137 0.145953 0.789662 0.863031 -0.062500 1 0 0 0 0 0 2 180596
-0.002146 -0.000790 0.119137 0.145965 0.789657 0.863043 -0.062500 1 0 0 0 0 0 2 181422
-0.002146 -0.000790 0.119137 0.145955 0.789659 0.863031 -0.062500 1 0 0 0 0 0 2 182492
-0.002146 -0.000790 0.119137 0.145962 0.789668 0.863036 -0.062500 1 0 0 0 0 0 2 183606
-0.002146 -0.000790 0.119137 0.145951 0.789672 0.863044 -0.062500 1 0 0 0 0 0 2 184370
-0.002146 -0.000790 0.119137 0.145953 0.789661 0.863031 -0.062500 1 0 0 0 0 0 2 185494
-0.002146 -0.000790 0.119137 0.145962 0.789669 0.863037 -0.062500 1 0 0 0 0 0 2 186416
-0.002146 -0.000790 0.119137 0.145955 0.789661 0.863030 -0.062500 1 0 0 0 0 0 2 187464
-0.002146 -0.000790 0.119137 0.145950 0.789671 0.863043 -0.062500 1 0 0 0 0 0 2 188324
-0.002146 -0.000790 0.119137 0.145961 0.789670 0.863038 -0.062500 1 0 0 0 0 0 2 189417
-0.002146 -0.000790 0.119137 0.145954 0.789661 0.863030 -0.062500 1 0 0 0 0 0 2 190325
-0.002146 -0.000790 0.119137 0.145965 0.789657 0.863043 -0.062500 1 0 0 0 0 0 2 191499
-0.002146 -0.000790 0.119137 0.145955 0.789659 0.863031 -0.062500 1 0 0 0 0 0 2 192536
-0.002146 -0.000790 0.119137 0.145950 0.789671 0.863043 -0.062500 1 0 0 0 0 0 2 193315
-0.002146 -0.000790 0.119137 0.145961 0.789670 0.863038 -0.062500 1 0 0 0 0 0 2 194339
-0.002146 -0.000790 0.119137 0.145955 0.789661 0.863030 -0.062500 1 0 0 0 0 0 2 195341
-0.002146 -0.000790 0.119137 0.145962 0.789668 0.863036 -0.062500 1 0 0 0 0 0 2 196308
-0.002146 -0.000790 0.119137 0.145955 0.789661 0.863030 -0.062500 1 0 0 0 0 0 2 197298
-0.002146 -0.000790 0.119137 0.145950 0.789671 0.863042 -0.062500 1 0 0 0 0 0 2 198292
-0.002146 -0.000790 0.119137 0.145961 0.789670 0.863038 -0.062500 1 0 0 0 0 0 2 199295
-0.002146 -0.000790 0.119137 0.145958 0.789649 0.863037 -0.062500 1 0 0 0 0 0 2 200299
-0.002146 -0.000790 0.119137 0.145963 0.789667 0.863037 -0.062500 1 0 0 0 0 0 2 201294
-0.002146 -0.000790 0.119137 0.145955 0.789660 0.863030 -0.062500 1 0 0 0 0 0 2 202250
-0.002146 -0.000790 0.119137 0.145950 0.789671 0.863043 -0.062500 1 0 0 0 0 0 2 203294
-0.002146 -0.000790 0.119137 0.145962 0.789670 0.863038 -0.062500 1 0 0 0 0 0 2 204299
-0.002146 -0.000790 0.119137 0.145955 0.789661 0.863030 -0.062500 1 0 0 0 0 0 2 205373
-0.002146 -0.000790 0.119137 0.145962 0.789668 0.863036 -0.062500 1 0 0 0 0 0 2 206320
-0.002146 -0.000790 0.119137 0.145943 0.789664 0.863036 -0.062500 1 0 0 0 0 0 2 207333
-0.002146 -0.000790 0.119137 0.145960 0.789669 0.863037 -0.062500 1 0 0 0 0 0 2 208320
-0.002146 -0.000790 0.119137 0.145962 0.789670 0.863037 -0.062500 1 0 0 0 0 0 2 209309
-0.002146 -0.000790 0.119137 0.145958 0.789649 0.863037 -0.062500 1 0 0 0 0 0 2 210304
-0.002146 -0.000790 0.119137 0.145950 0.789670 0.863044 -0.062500 1 0 0 0 0 0 2 211303
-0.002146 -0.000790 0.119137 0.145953 0.789661 0.863031 -0.062500 1 0 0 0 0 0 2 212306
-0.002146 -0.000790 0.119137 0.145962 0.789668 0.863037 -0.062500 1 0 0 0 0 0 2 213313
-0.002146 -0.000790 0.119137 0.145963 0.789669 0.863037 -0.062500 1 0 0 0 0 0 2 214679
-0.002146 -0.000790 0.119137 0.145955 0.789661 0.863030 -0.062500 1 0 0 0 0 0 2 215643
-0.002146 -0.000790 0.119137 0.145950 0.789671 0.863043 -0.062500 1 0 0 0 0 0 2 216600
-0.002146 -0.000790 0.119137 0.145953 0.789661 0.863031 -0.062500 1 0 0 0 0 0 2 217348
-0.002146 -0.000790 0.119137 0.145962 0.789669 0.863036 -0.062500 1 0 0 0 0 0 2 218529
-0.002146 -0.000790 0.119137 0.145966 0.789658 0.863044 -0.062500 1 0 0 0 0 0 2 219378
-0.002146 -0.000790 0.119137 0.145956 0.789659 0.863031 -0.062500 1 0 0 0 0 0 2 220333
-0.002146 -0.000790 0.119137 0.145950 0.789671 0.863043 -0.062500 1 0 0 0 0 0 2 221302
-0.002146 -0.000790 0.119137 0.145953 0.789661 0.863031 -0.062500 1 0 0 0 0 0 2 222391
-0.002146 -0.000790 0.119137 0.145962 0.789668 0.863036 -0.062500 1 0 0 0 0 0 2 223366
-0.002146 -0.000790 0.119137 0.145963 0.789669 0.863037 -0.062500 1 0 0 0 0 0 2 224363
-0.002146 -0.000790 0.119137 0.145943 0.789664 0.863036 -0.062500 1 0 0 0 0 0 2 225450
-0.002146 -0.000790 0.119137 0.145960 0.789669 0.863037 -0.062500 1 0 0 0 0 0 2 226270
-0.002146 -0.000790 0.119137 0.145954 0.789661 0.863030 -0.062500 1 0 0 0 0 0 2 227345
-0.002146 -0.000790 0.119137 0.145962 0.789669 0.863036 -0.062500 1 0 0 0 0 0 2 228384
-0.002146 -0.000790 0.119137 0.145966 0.789658 0.863044 -0.062500 1 0 0 0 0 0 2 229322
-0.002146 -0.000790 0.119137 0.145943 0.789662 0.863037 -0.062500 1 0 0 0 0 0 2 230323
-0.002146 -0.000790 0.119137 0.145961 0.789668 0.863037 -0.062500 1 0 0 0 0 0 2 231321
-0.002146 -0.000790 0.119137 0.145955 0.789660 0.863030 -0.062500 1 0 0 0 0 0 2 232326
-0.002146 -0.000790 0.119137 0.145962 0.789668 0.863036 -0.062500 1 0 0 0 0 0 2 233319
-0.002146 -0.000790 0.119137 0.145951 0.789672 0.863043 -0.062500 1 0 0 0 0 0 2 234323
-0.002146 -0.000790 0.119137 0.145953 0.789661 0.863031 -0.062500 1 0 0 0 0 0 2 235321
-0.002146 -0.000790 0.119137 0.145962 0.789669 0.863036 -0.062500 1 0 0 0 0 0 2 236328
-0.002146 -0.000790 0.119137 0.145955 0.789661 0.863030 -0.062500 1 0 0 0 0 0 2 237326
-0.002146 -0.000790 0.119137 0.145953 0.789660 0.863049 -0.062500 1 0 0 0 0 0 2 239287
-0.002146 -0.000790 0.119137 0.145962 0.789668 0.863039 -0.062500 1 0 0 0 0 0 2 240425
-0.002146 -0.000790 0.119137 0.145955 0.789660 0.863031 -0.062500 1 0 0 0 0 0 2 241331
-0.002146 -0.000790 0.119137 0.145962 0.789668 0.863037 -0.062500 1 0 0 0 0 0 2 242334
-0.002146 -0.000790 0.119137 0.145955 0.789660 0.863030 -0.062500 1 0 0 0 0 0 2 243326
-0.002146 -0.000790 0.119137 0.145950 0.789671 0.863043 -0.062500 1 0 0 0 0 0 2 244351
-0.002146 -0.000790 0.119137 0.145961 0.789670 0.863038 -0.062500 1 0 0 0 0 0 2 245321
-0.002146 -0.000790 0.119137 0.145954 0.789661 0.863030 -0.062500 1 0 0 0 0 0 2 246524
-0.002146 -0.000790 0.119137 0.145962 0.789669 0.863036 -0.062500 1 0 0 0 0 0 2 247440
-0.002146 -0.000790 0.119137 0.145963 0.789670 0.863037 -0.062500 1 0 0 0 0 0 2 248360
-0.002146 -0.000790 0.119137 0.145943 0.789664 0.863036 -0.062500 1 0 0 0 0 0 2 249334
-0.002146 -0.000790 0.119137 0.145964 0.789657 0.863044 -0.062500 1 0 0 0 0 0 2 250330
-0.002146 -0.000790 0.119137 0.145955 0.789659 0.863031 -0.062500 1 0 0 0 0 0 2 251516
-0.002146 -0.000790 0.119137 0.145962 0.789668 0.863036 -0.062500 1 0 0 0 0 0 2 252417
-0.002146 -0.000790 0.119137 0.145955 0.789660 0.863030 -0.062500 1 0 0 0 0 0 2 253386
-0.002146 -0.000790 0.119137 0.145950 0.789671 0.863043 -0.062500 1 0 0 0 0 0 2 254305
-0.002146 -0.000790 0.119137 0.145961 0.789670 0.863038 -0.062500 1 0 0 0 0 0 2 255424
-0.002146 -0.000790 0.119137 0.145955 0.789661 0.863030 -0.062500 1 0 0 0 0 0 2 256322
-0.002146 -0.000790 0.119137 0.145962 0.789669 0.863036 -0.062500 1 0 0 0 0 0 2 257370
-0.002146 -0.000790 0.119137 0.145951 0.789672 0.863043 -0.062500 1 0 0 0 0 0 2 258552
-0.002146 -0.000790 0.119137 0.145953 0.789662 0.863031 -0.062500 1 0 0 0 0 0 2 259331
-0.002146 -0.000790 0.119137 0.145965 0.789657 0.863043 -0.062500 1 0 0 0 0 0 2 260388
-0.002146 -0.000790 0.119137 0.145955 0.789659 0.863031 -0.062500 1 0 0 0 0 0 2 261332
-0.002146 -0.000790 0.119137 0.145962 0.789668 0.863036 -0.062500 1 0 0 0 0 0 2 262313
-0.002146 -0.000790 0.119137 0.145943 0.789663 0.863036 -0.062500 1 0 0 0 0 0 2 263295
-0.002146 -0.000790 0.119137 0.145960 0.789669 0.863037 -0.062500 1 0 0 0 0 0 2 264324
-0.002146 -0.000790 0.119137 0.145963 0.789669 0.863037 -0.062500 1 0 0 0 0 0 2 265298
-0.002146 -0.000790 0.119137 0.145955 0.789661 0.863030 -0.062500 1 0 0 0 0 0 2 266311
-0.002146 -0.000790 0.119137 0.145950 0.789671 0.863043 -0.062500 1 0 0 0 0 0 2 267308
-0.002146 -0.000790 0.119137 0.145961 0.789670 0.863038 -0.062500 1 0 0 0 0 0 2 268326
-0.002146 -0.000790 0.119137 0.145955 0.789661 0.863030 -0.062500 1 0 0 0 0 0 2 269300
-0.002146 -0.000790 0.119137 0.145965 0.789657 0.863043 -0.062500 1 0 0 0 0 0 2 270293
-0.002146 -0.000790 0.119137 0.145955 0.789659 0.863031 -0.062500 1 0 0 0 0 0 2 271371
-0.002146 -0.000790 0.119137 0.145950 0.789671 0.863043 -0.062500 1 0 0 0 0 0 2 272333
-0.002146 -0.000790 0.119137 0.145953 0.789661 0.863031 -0.062500 1 0 0 0 0 0 2 273375
-0.002146 -0.000790 0.119137 0.145962 0.789668 0.863036 -0.062500 1 0 0 0 0 0 2 274316
-0.002146 -0.000790 0.119137 0.145963 0.789669 0.863037 -0.062500 1 0 0 0 0 0 2 275309
-0.002146 -0.000790 0.119137 0.145943 0.789664 0.863036 -0.062500 1 0 0 0 0 0 2 276309
-0.002146 -0.000790 0.119137 0.145960 0.789669 0.863037 -0.062500 1 0 0 0 0 0 2 277300
-0.002146 -0.000790 0.119137 0.145962 0.789670 0.863037 -0.062500 1 0 0 0 0 0 2 278300
-0.002146 -0.000790 0.119137 0.145958 0.789649 0.863037 -0.062500 1 0 0 0 0 0 2 279445
-0.002146 -0.000790 0.119137 0.145963 0.789667 0.863037 -0.062500 1 0 0 0 0 0 2 280503
-0.002146 -0.000790 0.119137 0.145943 0.789663 0.863037 -0.062500 1 0 0 0 0 0 2 281385
-0.002146 -0.000790 0.119137 0.145961 0.789669 0.863037 -0.062500 1 0 0 0 0 0 2 282498
-0.002146 -0.000790 0.119137 0.145954 0.789660 0.863030 -0.062500 1 0 0 0 0 0 2 283469
-0.002146 -0.000790 0.119137 0.145962 0.789668 0.863036 -0.062500 1 0 0 0 0 0 2 284321
-0.002146 -0.000790 0.119137 0.145951 0.789672 0.863043 -0.062500 1 0 0 0 0 0 2 285459
-0.002146 -0.000790 0.119137 0.145953 0.789661 0.863031 -0.062500 1 0 0 0 0 0 2 286482
-0.002146 -0.000790 0.119137 0.145961 0.789669 0.863036 -0.062500 1 0 0 0 0 0 2 287340
-0.002146 -0.000790 0.119137 0.145966 0.789658 0.863044 -0.062500 1 0 0 0 0 0 2 288432
-0.002146 -0.000790 0.119137 0.145955 0.789659 0.863031 -0.062500 1 0 0 0 0 0 2 289355
-0.002146 -0.000790 0.119137 0.145950 0.789671 0.863043 -0.062500 1 0 0 0 0 0 2 290280
-0.002146 -0.000790 0.119137 0.145953 0.789661 0.863031 -0.062500 1 0 0 0 0 0 2 291501
-0.002146 -0.000790 0.119137 0.145962 0.789668 0.863037 -0.062500 1 0 0 0 0 0 2 292438
-0.002146 -0.000790 0.119137 0.145963 0.789669 0.863037 -0.062500 1 0 0 0 0 0 2 293279
-0.002146 -0.000790 0.119137 0.145955 0.789661 0.863030 -0.062500 1 0 0 0 0 0 2 294298
-0.002146 -0.000790 0.119137 0.145950 0.789671 0.863043 -0.062500 1 0 0 0 0 0 2 295299
-0.002146 -0.000790 0.119137 0.145953 0.789661 0.863031 -0.062500 1 0 0 0 0 0 2 296259
-0.002146 -0.000790 0.119137 0.145962 0.789669 0.863036 -0.062500 1 0 0 0 0 0 2 297256
-0.002146 -0.000790 0.119137 0.145966 0.789658 0.863044 -0.062500 1 0 0 0 0 0 2 298254
-0.002146 -0.000790 0.119137 0.145956 0.789659 0.863031 -0.062500 1 0 0 0 0 0 2 299256
-0.002146 -0.000790 0.119137 0.145950 0.789671 0.863043 -0.062500 1 0 0 0 0 0 2 300250
-0.002146 -0.000790 0.119137 0.145953 0.789661 0.863031 -0.062500 1 0 0 0 0 0 2 301250
-0.002146 -0.000790 0.119137 0.145962 0.789668 0.863036 -0.062500 1 0 0 0 0 0 2 302207
-0.002146 -0.000790 0.119137 0.145963 0.789669 0.863037 -0.062500 1 0 0 0 0 0 2 303256
-0.002146 -0.000790 0.119137 0.145943 0.789664 0.863036 -0.062500 1 0 0 0 0 0 2 304248
-0.002146 -0.000790 0.119137 0.145961 0.789669 0.863037 -0.062500 1 0 0 0 0 0 2 305325
-0.002146 -0.000790 0.119137 0.145954 0.789661 0.863030 -0.062500 1 0 0 0 0 0 2 306281
-0.002146 -0.000790 0.119137 0.145965 0.789657 0.863043 -0.062500 1 0 0 0 0 0 2 307337
-0.002146 -0.000790 0.119137 0.145951 0.789671 0.863044 -0.062500 1 0 0 0 0 0 2 308274
-0.002146 -0.000790 0.119137 0.145953 0.789661 0.863031 -0.062500 1 0 0 0 0 0 2 309265
-0.002146 -0.000790 0.119137 0.145962 0.789668 0.863037 -0.062500 1 0 0 0 0 0 2 310256
-0.002146 -0.000790 0.119137 0.145955 0.789660 0.863030 -0.062500 1 0 0 0 0 0 2 311260
-0.002146 -0.000790 0.119137 0.145962 0.789668 0.863036 -0.062500 1 0 0 0 0 0 2 312251
-0.002146 -0.000790 0.119137 0.145951 0.789672 0.863043 -0.062500 1 0 0 0 0 0 2 313385
-0.002146 -0.000790 0.119137 0.145953 0.789661 0.863031 -0.062500 1 0 0 0 0 0 2 314255
-0.002146 -0.000790 0.119137 0.145962 0.789669 0.863036 -0.062500 1 0 0 0 0 0 2 315568
-0.002146 -0.000790 0.119137 0.145955 0.789661 0.863030 -0.062500 1 0 0 0 0 0 2 316560
-0.002146 -0.000790 0.119137 0.145953 0.789660 0.863049 -0.062500 1 0 0 0 0 0 2 317311
-0.002146 -0.000790 0.119137 0.145953 0.789659 0.863032 -0.062500 1 0 0 0 0 0 2 318403
-0.002146 -0.000790 0.119137 0.145962 0.789668 0.863037 -0.062500 1 0 0 0 0 0 2 319316
-0.002146 -0.000790 0.119137 0.145963 0.789669 0.863037 -0.062500 1 0 0 0 0 0 2 320345
-0.002146 -0.000790 0.119137 0.145955 0.789660 0.863030 -0.062500 1 0 0 0 0 0 2 321365
-0.002146 -0.000790 0.119137 0.145950 0.789671 0.863043 -0.062500 1 0 0 0 0 0 2 322282
-0.002146 -0.000790 0.119137 0.145961 0.789670 0.863038 -0.062500 1 0 0 0 0 0 2 323285
-0.002146 -0.000790 0.119137 0.145955 0.789661 0.863030 -0.062500 1 0 0 0 0 0 2 324422
-0.002146 -0.000790 0.119137 0.145962 0.789669 0.863036 -0.062500 1 0 0 0 0 0 2 325486
-0.002146 -0.000790 0.119137 0.145955 0.789661 0.863030 -0.062500 1 0 0 0 0 0 2 326285
-0.002146 -0.000790 0.119137 0.145953 0.789660 0.863049 -0.062500 1 0 0 0 0 0 2 327330
-0.002146 -0.000790 0.119137 0.145962 0.789668 0.863039 -0.062500 1 0 0 0 0 0 2 328300
-0.002146 -0.000790 0.119137 0.145955 0.789660 0.863030 -0.062500 1 0 0 0 0 0 2 329277
-0.002146 -0.000790 0.119137 0.145962 0.789668 0.863036 -0.062500 1 0 0 0 0 0 2 330254
-0.002146 -0.000790 0.119137 0.145943 0.789663 0.863036 -0.062500 1 0 0 0 0 0 2 331278
-0.002146 -0.000790 0.119137 0.145960 0.789669 0.863037 -0.062500 1 0 0 0 0 0 2 332251
-0.002146 -0.000790 0.119137 0.145963 0.789669 0.863037 -0.062500 1 0 0 0 0 0 2 333267
-0.002146 -0.000790 0.119137 0.145955 0.789661 0.863030 -0.062500 1 0 0 0 0 0 2 334272
-0.002146 -0.000790 0.119137 0.145950 0.789671 0.863043 -0.062500 1 0 0 0 0 0 2 335257
-0.002146 -0.000790 0.119137 0.145953 0.789661 0.863031 -0.062500 1 0 0 0 0 0 2 336253
-0.002146 -0.000790 0.119137 0.145965 0.789657 0.863043 -0.062500 1 0 0 0 0 0 2 337249
-0.002146 -0.000790 0.119137 0.145963 0.789668 0.863038 -0.062500 1 0 0 0 0 0 2 338322
-0.002146 -0.000790 0.119137 0.145955 0.789660 0.863030 -0.062500 1 0 0 0 0 0 2 339294
-0.002146 -0.000790 0.119137 0.145950 0.789671 0.863043 -0.062500 1 0 0 0 0 0 2 340280
-0.002146 -0.000790 0.119137 0.145953 0.789661 0.863031 -0.062500 1 0 0 0 0 0 2 341244
-0.002146 -0.000790 0.119137 0.145962 0.789668 0.863036 -0.062500 1 0 0 0 0 0 2 342262
-0.002146 -0.000790 0.119137 0.145963 0.789669 0.863037 -0.062500 1 0 0 0 0 0 2 343314
-0.002146 -0.000790 0.119137 0.145955 0.789661 0.863030 -0.062500 1 0 0 0 0 0 2 344289
-0.002146 -0.000790 0.119137 0.145950 0.789671 0.863043 -0.062500 1 0 0 0 0 0 2 345287
-0.002146 -0.000790 0.119137 0.145953 0.789661 0.863031 -0.062500 1 0 0 0 0 0 2 346270
-0.002146 -0.000790 0.119137 0.145965 0.789657 0.863043 -0.062500 1 0 0 0 0 0 2 347299
-0.002146 -0.000790 0.119137 0.145963 0.789668 0.863038 -0.062500 1 0 0 0 0 0 2 348241
-0.002146 -0.000790 0.119137 0.145955 0.789660 0.863030 -0.062500 1 0 0 0 0 0 2 349496
-0.002146 -0.000790 0.119137 0.145950 0.789671 0.863043 -0.062500 1 0 0 0 0 0 2 350334
-0.002146 -0.000790 0.119137 0.145953 0.789661 0.863031 -0.062500 1 0 0 0 0 0 2 351258
-0.002146 -0.000790 0.119137 0.145962 0.789668 0.863036 -0.062500 1 0 0 0 0 0 2 352291
-0.002146 -0.000790 0.119137 0.145963 0.789669 0.863037 -0.062500 1 0 0 0 0 0 2 353302
-0.002146 -0.000790 0.119137 0.145943 0.789664 0.863036 -0.062500 1 0 0 0 0 0 2 354268
-0.002146 -0.000790 0.119137 0.145960 0.789669 0.863037 -0.062500 1 0 0 0 0 0 2 355251
-0.002146 -0.000790 0.119137 0.145954 0.789661 0.863030 -0.062500 1 0 0 0 0 0 2 356250
-0.002146 -0.000790 0.119137 0.145965 0.789657 0.863043 -0.062500 1 0 0 0 0 0 2 357249
-0.002146 -0.000790 0.119137 0.145963 0.789668 0.863038 -0.062500 1 0 0 0 0 0 2 358255
-0.002146 -0.000790 0.119137 0.145943 0.789663 0.863037 -0.062500 1 0 0 0 0 0 2 359249
-0.002146 -0.000790 0.119137 0.145961 0.789669 0.863037 -0.062500 1 0 0 0 0 0 2 360202
-0.002146 -0.000790 0.119137 0.145954 0.789661 0.863030 -0.062500 1 0 0 0 0 0 2 361249
-0.002146 -0.000790 0.119137 0.145962 0.789668 0.863036 -0.062500 1 0 0 0 0 0 2 362254
-0.002146 -0.000790 0.119137 0.145951 0.789672 0.863043 -0.062500 1 0 0 0 0 0 2 363336
-0.002146 -0.000790 0.119137 0.145953 0.789661 0.863031 -0.062500 1 0 0 0 0 0 2 364272
-0.002146 -0.000790 0.119137 0.145962 0.789669 0.863036 -0.062500 1 0 0 0 0 0 2 365320
-0.002146 -0.000790 0.119137 0.145966 0.789658 0.863044 -0.062500 1 0 0 0 0 0 2 366275
-0.002146 -0.000790 0.119137 0.145956 0.789659 0.863031 -0.062500 1 0 0 0 0 0 2 367260
-0.002146 -0.000790 0.119137 0.145950 0.789671 0.863043 -0.062500 1 0 0 0 0 0 2 368256
-0.002146 -0.000790 0.119137 0.145953 0.789661 0.863031 -0.062500 1 0 0 0 0 0 2 369253
-0.002146 -0.000790 0.119137 0.145962 0.789668 0.863036 -0.062500 1 0 0 0 0 0 2 370272
-0.002146 -0.000790 0.119137 0.145955 0.789660 0.863030 -0.062500 1 0 0 0 0 0 2 371227
-0.002146 -0.000790 0.119137 0.145950 0.789671 0.863043 -0.062500 1 0 0 0 0 0 2 372463
-0.002146 -0.000790 0.119137 0.145961 0.789670 0.863038 -0.062500 1 0 0 0 0 0 2 373332
-0.002146 -0.000790 0.119137 0.145954 0.789661 0.863030 -0.062500 1 0 0 0 0 0 2 374525
-0.002146 -0.000790 0.119137 0.145962 0.789669 0.863036 -0.062500 1 0 0 0 0 0 2 375333
-0.002146 -0.000790 0.119137 0.145966 0.789658 0.863044 -0.062500 1 0 0 0 0 0 2 376528
-0.002146 -0.000790 0.119137 0.145943 0.789662 0.863037 -0.062500 1 0 0 0 0 0 2 377552
-0.002146 -0.000790 0.119137 0.145961 0.789668 0.863037 -0.062500 1 0 0 0 0 0 2 378324
-0.002146 -0.000790 0.119137 0.145955 0.789661 0.863030 -0.062500 1 0 0 0 0 0 2 379297
-0.002146 -0.000790 0.119137 0.145962 0.789668 0.863036 -0.062500 1 0 0 0 0 0 2 380235
-0.002146 -0.000790 0.119137 0.145951 0.789672 0.863043 -0.062500 1 0 0 0 0 0 2 381393
-0.002146 -0.000790 0.119137 0.145953 0.789661 0.863031 -0.062500 1 0 0 0 0 0 2 382386
-0.002146 -0.000790 0.119137 0.145962 0.789669 0.863036 -0.062500 1 0 0 0 0 0 2 383260
-0.002146 -0.000790 0.119137 0.145955 0.789661 0.863030 -0.062500 1 0 0 0 0 0 2 384245
-0.002146 -0.000790 0.119137 0.145965 0.789657 0.863043 -0.062500 1 0 0 0 0 0 2 385230
-0.002146 -0.000790 0.119137 0.145943 0.789662 0.863037 -0.062500 1 0 0 0 0 0 2 386348
-0.002146 -0.000790 0.119137 0.145960 0.789668 0.863037 -0.062500 1 0 0 0 0 0 2 387329
-0.002146 -0.000790 0.119137 0.145963 0.789669 0.863037 -0.062500 1 0 0 0 0 0 2 388195
-0.002146 -0.000790 0.119137 0.145955 0.789661 0.863030 -0.062500 1 0 0 0 0 0 2 389270
-0.002146 -0.000790 0.119137 0.145950 0.789671 0.863043 -0.062500 1 0 0 0 0 0 2 390330
-0.002146 -0.000790 0.119137 0.145953 0.789661 0.863031 -0.062500 1 0 0 0 0 0 2 391261
-0.002146 -0.000790 0.119137 0.145961 0.789668 0.863036 -0.062500 1 0 0 0 0 0 2 392245
-0.002146 -0.000790 0.119137 0.145963 0.789669 0.863037 -0.062500 1 0 0 0 0 0 2 393255
-0.002146 -0.000790 0.119137 0.145955 0.789661 0.863030 -0.062500 1 0 0 0 0 0 2 394256
-0.002146 -0.000790 0.119137 0.145953 0.789660 0.863049 -0.062500 1 0 0 0 0 0 2 395256
-0.002146 -0.000790 0.119137 0.145954 0.789659 0.863032 -0.062500 1 0 0 0 0 0 2 396251
-0.002146 -0.000790 0.119137 0.145962 0.789668 0.863037 -0.062500 1 0 0 0 0 0 2 397251
-0.002146 -0.000790 0.119137 0.145963 0.789669 0.863037 -0.062500 1 0 0 0 0 0 2 398256
-0.002146 -0.000790 0.119137 0.145955 0.789661 0.863030 -0.062500 1 0 0 0 0 0 2 399251
-0.002146 -0.000790 0.119137 0.145950 0.789671 0.863043 -0.062500 1 0 0 0 0 0 2 401098
-0.002146 -0.000790 0.119137 0.145961 0.789670 0.863038 -0.062500 1 0 0 0 0 0 2 401356
-0.002146 -0.000790 0.119137 0.145955 0.789661 0.863030 -0.062500 1 0 0 0 0 0 2 402389
-0.002146 -0.000790 0.119137 0.145962 0.789669 0.863036 -0.062500 1 0 0 0 0 0 2 403210
-0.002146 -0.000790 0.119137 0.145943 0.789664 0.863036 -0.062500 1 0 0 0 0 0 2 404266
-0.002146 -0.000790 0.119137 0.145964 0.789657 0.863044 -0.062500 1 0 0 0 0 0 2 405259
-0.002146 -0.000790 0.119137 0.145955 0.789659 0.863031 -0.062500 1 0 0 0 0 0 2 406261
-0.002146 -0.000790 0.119137 0.145962 0.789668 0.863036 -0.062500 1 0 0 0 0 0 2 407252
-0.002146 -0.000790 0.119137 0.145963 0.789669 0.863037 -0.062500 1 0 0 0 0 0 2 408340
-0.002146 -0.000790 0.119137 0.145943 0.789663 0.863036 -0.062500 1 0 0 0 0 0 2 409351
-0.002146 -0.000790 0.119137 0.145960 0.789669 0.863037 -0.062500 1 0 0 0 0 0 2 410391
-0.002146 -0.000790 0.119137 0.145963 0.789669 0.863037 -0.062500 1 0 0 0 0 0 2 411433
-0.002146 -0.000790 0.119137 0.145955 0.789661 0.863030 -0.062500 1 0 0 0 0 0 2 412423
-0.002146 -0.000790 0.119137 0.145950 0.789671 0.863043 -0.062500 1 0 0 0 0 0 2 413241
-0.002146 -0.000790 0.119137 0.145953 0.789661 0.863031 -0.062500 1 0 0 0 0 0 2 414321
-0.002146 -0.000790 0.119137 0.145965 0.789657 0.863043 -0.062500 1 0 0 0 0 0 2 415359
-0.002146 -0.000790 0.119137 0.145963 0.789668 0.863038 -0.062500 1 0 0 0 0 0 2 416253
-0.002146 -0.000790 0.119137 0.145955 0.789660 0.863030 -0.062500 1 0 0 0 0 0 2 417339
-0.002146 -0.000790 0.119137 0.145950 0.789671 0.863043 -0.062500 1 0 0 0 0 0 2 418321
-0.002146 -0.000790 0.119137 0.145953 0.789661 0.863031 -0.062500 1 0 0 0 0 0 2 419194
-0.002146 -0.000790 0.119137 0.145962 0.789668 0.863036 -0.062500 1 0 0 0 0 0 2 420402
-0.002146 -0.000790 0.119137 0.145963 0.789669 0.863037 -0.062500 1 0 0 0 0 0 2 421392
-0.002146 -0.000790 0.119137 0.145955 0.789661 0.863030 -0.062500 1 0 0 0 0 0 2 422270
-0.002146 -0.000790 0.119137 0.145950 0.789671 0.863043 -0.062500 1 0 0 0 0 0 2 423291
-0.002146 -0.000790 0.119137 0.145953 0.789661 0.863031 -0.062500 1 0 0 0 0 0 2 424263
-0.002146 -0.000790 0.119137 0.145965 0.789657 0.863043 -0.062500 1 0 0 0 0 0 2 425262
-0.002146 -0.000790 0.119137 0.145963 0.789668 0.863038 -0.062500 1 0 0 0 0 0 2 426230
-0.002146 -0.000790 0.119137 0.145943 0.789663 0.863037 -0.062500 1 0 0 0 0 0 2 427244
-0.002146 -0.000790 0.119137 0.145961 0.789669 0.863037 -0.062500 1 0 0 0 0 0 2 428248
-0.002146 -0.000790 0.119137 0.145954 0.789661 0.863030 -0.062500 1 0 0 0 0 0 2 429252
-0.002146 -0.000790 0.119137 0.145962 0.789668 0.863036 -0.062500 1 0 0 0 0 0 2 430226
-0.002146 -0.000790 0.119137 0.145951 0.789672 0.863043 -0.062500 1 0 0 0 0 0 2 431248
-0.002146 -0.000790 0.119137 0.145953 0.789661 0.863031 -0.062500 1 0 0 0 0 0 2 432229
-0.002146 -0.000790 0.119137 0.145962 0.789669 0.863036 -0.062500 1 0 0 0 0 0 2 433229
-0.002146 -0.000790 0.119137 0.145958 0.789649 0.863037 -0.062500 1 0 0 0 0 0 2 434296
-0.002146 -0.000790 0.119137 0.145962 0.789667 0.863037 -0.062500 1 0 0 0 0 0 2 435258
-0.002146 -0.000790 0.119137 0.145951 0.789672 0.863044 -0.062500 1 0 0 0 0 0 2 436260
-0.002146 -0.000790 0.119137 0.145953 0.789661 0.863031 -0.062500 1 0 0 0 0 0 2 437250
-0.002146 -0.000790 0.119137 0.145962 0.789668 0.863037 -0.062500 1 0 0 0 0 0 2 438233
-0.002146 -0.000790 0.119137 0.145955 0.789661 0.863030 -0.062500 1 0 0 0 0 0 2 439230
-0.002146 -0.000790 0.119137 0.145950 0.789671 0.863043 -0.062500 1 0 0 0 0 0 2 440230
-0.002146 -0.000790 0.119137 0.145961 0.789670 0.863038 -0.062500 1 0 0 0 0 0 2 441235
-0.002146 -0.000790 0.119137 0.145954 0.789661 0.863030 -0.062500 1 0 0 0 0 0 2 442210
-0.002146 -0.000790 0.119137 0.145962 0.789669 0.863036 -0.062500 1 0 0 0 0 0 2 443363
-0.002146 -0.000790 0.119137 0.145958 0.789649 0.863037 -0.062500 1 0 0 0 0 0 2 444504
-0.002146 -0.000790 0.119137 0.145950 0.789670 0.863043 -0.062500 1 0 0 0 0 0 2 445328
-0.002146 -0.000790 0.119137 0.145961 0.789669 0.863038 -0.062500 1 0 0 0 0 0 2 446305
-0.002146 -0.000790 0.119137 0.145955 0.789661 0.863030 -0.062500 1 0 0 0 0 0 2 447237
-0.002146 -0.000790 0.119137 0.145962 0.789668 0.863036 -0.062500 1 0 0 0 0 0 2 448444
-0.002146 -0.000790 0.119137 0.145955 0.789661 0.863030 -0.062500 1 0 0 0 0 0 2 449297
-0.002146 -0.000790 0.119137 0.145950 0.789671 0.863043 -0.062500 1 0 0 0 0 0 2 450280
-0.002146 -0.000790 0.119137 0.145961 0.789670 0.863038 -0.062500 1 0 0 0 0 0 2 451280
-0.002146 -0.000790 0.119137 0.145955 0.789661 0.863030 -0.062500 1 0 0 0 0 0 2 452223
-0.002146 -0.000790 0.119137 0.145965 0.789657 0.863043 -0.062500 1 0 0 0 0 0 2 453292
-0.002146 -0.000790 0.119137 0.145955 0.789659 0.863031 -0.062500 1 0 0 0 0 0 2 454456
-0.002146 -0.000790 0.119137 0.145950 0.789671 0.863043 -0.062500 1 0 0 0 0 0 2 455321
-0.002146 -0.000790 0.119137 0.145962 0.789669 0.863038 -0.062500 1 0 0 0 0 0 2 456199
-0.002146 -0.000790 0.119137 0.145955 0.789661 0.863030 -0.062500 1 0 0 0 0 0 2 457248
-0.002146 -0.000790 0.119137 0.145962 0.789668 0.863036 -0.062500 1 0 0 0 0 0 2 458290
-0.002146 -0.000790 0.119137 0.145943 0.789663 0.863036 -0.062500 1 0 0 0 0 0 2 459239
-0.002146 -0.000790 0.119137 0.145960 0.789669 0.863037 -0.062500 1 0 0 0 0 0 2 460226
-0.002146 -0.000790 0.119137 0.145962 0.789670 0.863037 -0.062500 1 0 0 0 0 0 2 461231
-0.002146 -0.000790 0.119137 0.145955 0.789661 0.863030 -0.062500 1 0 0 0 0 0 2 462226
-0.002146 -0.000790 0.119137 0.145953 0.789660 0.863049 -0.062500 1 0 0 0 0 0 2 463225
-0.002146 -0.000790 0.119137 0.145954 0.789659 0.863032 -0.062500 1 0 0 0 0 0 2 464227
-0.002146 -0.000790 0.119137 0.145962 0.789668 0.863037 -0.062500 1 0 0 0 0 0 2 465246
-0.002146 -0.000790 0.119137 0.145963 0.789669 0.863037 -0.062500 1 0 0 0 0 0 2 466223
-0.002146 -0.000790 0.119137 0.145955 0.789661 0.863030 -0.062500 1 0 0 0 0 0 2 467224
-0.002146 -0.000790 0.119137 0.145950 0.789671 0.863043 -0.062500 1 0 0 0 0 0 2 468288
-0.002146 -0.000790 0.119137 0.145953 0.789661 0.863031 -0.062500 1 0 0 0 0 0 2 469245
-0.002146 -0.000790 0.119137 0.145962 0.789668 0.863036 -0.062500 1 0 0 0 0 0 2 470261
-0.002146 -0.000790 0.119137 0.145963 0.789669 0.863037 -0.062500 1 0 0 0 0 0 2 471251
-0.002146 -0.000790 0.119137 0.145955 0.789661 0.863030 -0.062500 1 0 0 0 0 0 2 472189
-0.002146 -0.000790 0.119137 0.145953 0.789660 0.863049 -0.062500 1 0 0 0 0 0 2 473211
-0.002146 -0.000790 0.119137 0.145954 0.789659 0.863032 -0.062500 1 0 0 0 0 0 2 474204
-0.002146 -0.000790 0.119137 0.145962 0.789668 0.863037 -0.062500 1 0 0 0 0 0 2 475204
-0.002146 -0.000790 0.119137 0.145963 0.789669 0.863037 -0.062500 1 0 0 0 0 0 2 476319
-0.002146 -0.000790 0.119137 0.145943 0.789663 0.863037 -0.062500 1 0 0 0 0 0 2 477252
-0.002146 -0.000790 0.119137 0.145960 0.789669 0.863037 -0.062500 1 0 0 0 0 0 2 478311
-0.002146 -0.000790 0.119137 0.145954 0.789661 0.863030 -0.062500 1 0 0 0 0 0 2 479492
-0.002146 -0.000790 0.119137 0.145962 0.789668 0.863036 -0.062500 1 0 0 0 0 0 2 480285
-0.002146 -0.000790 0.119137 0.145963 0.789669 0.863037 -0.062500 1 0 0 0 0 0 2 481367
-0.002146 -0.000790 0.119137 0.145943 0.789664 0.863036 -0.062500 1 0 0 0 0 0 2 482334
-0.002146 -0.000790 0.119137 0.145964 0.789657 0.863044 -0.062500 1 0 0 0 0 0 2 483301
-0.002146 -0.000790 0.119137 0.145955 0.789659 0.863031 -0.062500 1 0 0 0 0 0 2 484277
-0.002146 -0.000790 0.119137 0.145962 0.789668 0.863036 -0.062500 1 0 0 0 0 0 2 485244
-0.002146 -0.000790 0.119137 0.145951 0.789672 0.863044 -0.062500 1 0 0 0 0 0 2 486271
-0.002146 -0.000790 0.119137 0.145953 0.789661 0.863031 -0.062500 1 0 0 0 0 0 2 487340
-0.002146 -0.000790 0.119137 0.145962 0.789668 0.863036 -0.062500 1 0 0 0 0 0 2 488421
-0.002146 -0.000790 0.119137 0.145963 0.789669 0.863037 -0.062500 1 0 0 0 0 0 2 489188
-0.002146 -0.000790 0.119137 0.145955 0.789661 0.863030 -0.062500 1 0 0 0 0 0 2 490295
-0.002146 -0.000790 0.119137 0.145950 0.789672 0.863043 -0.062500 1 0 0 0 0 0 2 491289
-0.002146 -0.000790 0.119137 0.145953 0.789661 0.863031 -0.062500 1 0 0 0 0 0 2 492240
-0.002146 -0.000790 0.119137 0.145965 0.789657 0.863043 -0.062500 1 0 0 0 0 0 2 493231
-0.002146 -0.000790 0.119137 0.145955 0.789659 0.863031 -0.062500 1 0 0 0 0 0 2 494230
-0.002146 -0.000790 0.119137 0.145950 0.789671 0.863043 -0.062500 1 0 0 0 0 0 2 495229
-0.002146 -0.000790 0.119137 0.145961 0.789669 0.863038 -0.062500 1 0 0 0 0 0 2 496232
-0.002146 -0.000790 0.119137 0.145954 0.789661 0.863030 -0.062500 1 0 0 0 0 0 2 497226
-0.002146 -0.000790 0.119137 0.145962 0.789668 0.863036 -0.062500 1 0 0 0 0 0 2 498232
-0.002146 -0.000790 0.119137 0.145963 0.789669 0.863037 -0.062500 1 0 0 0 0 0 2 499221
-0.002146 -0.000790 0.119137 0.145943 0.789664 0.863036 -0.062500 1 0 0 0 0 0 2 500233
-0.002146 -0.000790 0.119137 0.145960 0.789669 0.863037 -0.062500 1 0 0 0 0 0 2 502170
-0.002146 -0.000790 0.119137 0.145954 0.789661 0.863030 -0.062500 1 0 0 0 0 0 2 503309
-0.002146 -0.000790 0.119137 0.145965 0.789657 0.863043 -0.062500 1 0 0 0 0 0 2 504245
-0.002146 -0.000790 0.119137 0.145955 0.789659 0.863031 -0.062500 1 0 0 0 0 0 2 505233
-0.002146 -0.000790 0.119137 0.145950 0.789671 0.863043 -0.062500 1 0 0 0 0 0 2 506238
-0.002146 -0.000790 0.119137 0.145961 0.789669 0.863038 -0.062500 1 0 0 0 0 0 2 507233
-0.002146 -0.000790 0.119137 0.145955 0.789661 0.863030 -0.062500 1 0 0 0 0 0 2 508225
-0.002146 -0.000790 0.119137 0.145962 0.789668 0.863036 -0.062500 1 0 0 0 0 0 2 509252
-0.002146 -0.000790 0.119137 0.145951 0.789672 0.863043 -0.062500 1 0 0 0 0 0 2 510405
-0.002146 -0.000790 0.119137 0.145953 0.789661 0.863031 -0.062500 1 0 0 0 0 0 2 511388
-0.002146 -0.000790 0.119137 0.145962 0.789669 0.863036 -0.062500 1 0 0 0 0 0 2 512415
-0.002146 -0.000790 0.119137 0.145958 0.789649 0.863037 -0.062500 1 0 0 0 0 0 2 513206
-0.002146 -0.000790 0.119137 0.145963 0.789667 0.863037 -0.062500 1 0 0 0 0 0 2 514339
-0.002146 -0.000790 0.119137 0.145951 0.789672 0.863044 -0.062500 1 0 0 0 0 0 2 515309
-0.002146 -0.000790 0.119137 0.145954 0.789661 0.863031 -0.062500 1 0 0 0 0 0 2 516275
-0.002146 -0.000790 0.119137 0.145962 0.789668 0.863037 -0.062500 1 0 0 0 0 0 2 517319
-0.002146 -0.000790 0.119137 0.145955 0.789661 0.863030 -0.062500 1 0 0 0 0 0 2 518253
-0.002146 -0.000790 0.119137 0.145950 0.789671 0.863043 -0.062500 1 0 0 0 0 0 2 519202
-0.002146 -0.000790 0.119137 0.145961 0.789670 0.863038 -0.062500 1 0 0 0 0 0 2 520437
-0.002146 -0.000790 0.119137 0.145955 0.789661 0.863030 -0.062500 1 0 0 0 0 0 2 521251
-0.002146 -0.000790 0.119137 0.145962 0.789669 0.863036 -0.062500 1 0 0 0 0 0 2 522175
-0.002146 -0.000790 0.119137 0.145958 0.789649 0.863037 -0.062500 1 0 0 0 0 0 2 523267
-0.002146 -0.000790 0.119137 0.145950 0.789670 0.863043 -0.062500 1 0 0 0 0 0 2 524274
-0.002146 -0.000790 0.119137 0.145961 0.789669 0.863038 -0.062500 1 0 0 0 0 0 2 525235
-0.002146 -0.000790 0.119137 0.145955 0.789661 0.863030 -0.062500 1 0 0 0 0 0 2 526225
-0.002146 -0.000790 0.119137 0.145962 0.789668 0.863036 -0.062500 1 0 0 0 0 0 2 527229
-0.002146 -0.000790 0.119137 0.145955 0.789661 0.863030 -0.062500 1 0 0 0 0 0 2 528233
-0.002146 -0.000790 0.119137 0.145950 0.789671 0.863042 -0.062500 1 0 0 0 0 0 2 529227
-0.002146 -0.000790 0.119137 0.145961 0.789670 0.863038 -0.062500 1 0 0 0 0 0 2 530221
-0.002146 -0.000790 0.119137 0.145955 0.789661 0.863030 -0.062500 1 0 0 0 0 0 2 531227
-0.002146 -0.000790 0.119137 0.145966 0.789657 0.863043 -0.062500 1 0 0 0 0 0 2 532231
-0.002146 -0.000790 0.119137 0.145943 0.789662 0.863037 -0.062500 1 0 0 0 0 0 2 533228
-0.002146 -0.000790 0.119137 0.145961 0.789668 0.863037 -0.062500 1 0 0 0 0 0 2 535211
-0.002146 -0.000790 0.119137 0.145963 0.789669 0.863037 -0.062500 1 0 0 0 0 0 2 535354
-0.002146 -0.000790 0.119137 0.145955 0.789661 0.863030 -0.062500 1 0 0 0 0 0 2 536293
-0.002146 -0.000790 0.119137 0.145950 0.789671 0.863043 -0.062500 1 0 0 0 0 0 2 537197
-0.002146 -0.000790 0.119137 0.145953 0.789661 0.863031 -0.062500 1 0 0 0 0 0 2 538238
-0.002146 -0.000790 0.119137 0.145961 0.789669 0.863036 -0.062500 1 0 0 0 0 0 2 539233
-0.002146 -0.000790 0.119137 0.145963 0.789670 0.863037 -0.062500 1 0 0 0 0 0 2 540236
-0.002146 -0.000790 0.119137 0.145955 0.789661 0.863030 -0.062500 1 0 0 0 0 0 2 541229
-0.002146 -0.000790 0.119137 0.145953 0.789660 0.863049 -0.062500 1 0 0 0 0 0 2 542354
-0.002146 -0.000790 0.119137 0.145954 0.789659 0.863032 -0.062500 1 0 0 0 0 0 2 543360
-0.002146 -0.000790 0.119137 0.145962 0.789668 0.863037 -0.062500 1 0 0 0 0 0 2 544364
-0.002146 -0.000790 0.119137 0.145963 0.789669 0.863037 -0.062500 1 0 0 0 0 0 2 545239
-0.002146 -0.000790 0.119137 0.145955 0.789661 0.863030 -0.062500 1 0 0 0 0 0 2 546236
-0.002146 -0.000790 0.119137 0.145950 0.789671 0.863043 -0.062500 1 0 0 0 0 0 2 547211
-0.002146 -0.000790 0.119137 0.145953 0.789661 0.863031 -0.062500 1 0 0 0 0 0 2 548395
-0.002146 -0.000790 0.119137 0.145962 0.789668 0.863036 -0.062500 1 0 0 0 0 0 2 549236
-0.002146 -0.000790 0.119137 0.145963 0.789669 0.863037 -0.062500 1 0 0 0 0 0 2 550298
-0.002146 -0.000790 0.119137 0.145943 0.789664 0.863036 -0.062500 1 0 0 0 0 0 2 551275
-0.002146 -0.000790 0.119137 0.145964 0.789657 0.863044 -0.062500 1 0 0 0 0 0 2 552271
-0.002146 -0.000790 0.119137 0.145955 0.789659 0.863031 -0.062500 1 0 0 0 0 0 2 553240
-0.002146 -0.000790 0.119137 0.145962 0.789668 0.863036 -0.062500 1 0 0 0 0 0 2 554383
-0.002146 -0.000790 0.119137 0.145963 0.789669 0.863037 -0.062500 1 0 0 0 0 0 2 555417
-0.002146 -0.000790 0.119137 0.145943 0.789663 0.863037 -0.062500 1 0 0 0 0 0 2 556182
-0.002146 -0.000790 0.119137 0.145961 0.789669 0.863037 -0.062500 1 0 0 0 0 0 2 557270
-0.002146 -0.000790 0.119137 0.145954 0.789661 0.863030 -0.062500 1 0 0 0 0 0 2 558265
-0.002146 -0.000790 0.119137 0.145962 0.789668 0.863036 -0.062500 1 0 0 0 0 0 2 559234
-0.002146 -0.000790 0.119137 0.145951 0.789672 0.863043 -0.062500 1 0 0 0 0 0 2 560234
-0.002146 -0.000790 0.119137 0.145953 0.789661 0.863031 -0.062500 1 0 0 0 0 0 2 561224
-0.002146 -0.000790 0.119137 0.145965 0.789657 0.863043 -0.062500 1 0 0 0 0 0 2 562226
-0.002146 -0.000790 0.119137 0.145955 0.789659 0.863031 -0.062500 1 0 0 0 0 0 2 563225
-0.002146 -0.000790 0.119137 0.145962 0.789668 0.863036 -0.062500 1 0 0 0 0 0 2 564230
-0.002146 -0.000790 0.119137 0.145951 0.789672 0.863043 -0.062500 1 0 0 0 0 0 2 565224
-0.002146 -0.000790 0.119137 0.145953 0.789661 0.863031 -0.062500 1 0 0 0 0 0 2 566228
-0.002146 -0.000790 0.119137 0.145962 0.789668 0.863036 -0.062500 1 0 0 0 0 0 2 567214
-0.002146 -0.000790 0.119137 0.145955 0.789661 0.863030 -0.062500 1 0 0 0 0 0 2 568559
-0.002146 -0.000790 0.119137 0.145950 0.789671 0.863043 -0.062500 1 0 0 0 0 0 2 569281
-0.002146 -0.000790 0.119137 0.145961 0.789670 0.863038 -0.062500 1 0 0 0 0 0 2 570220
-0.002146 -0.000790 0.119137 0.145954 0.789661 0.863030 -0.062500 1 0 0 0 0 0 2 571222
-0.002146 -0.000790 0.119137 0.145965 0.789657 0.863043 -0.062500 1 0 0 0 0 0 2 572188
-0.002146 -0.000790 0.119137 0.145955 0.789659 0.863031 -0.062500 1 0 0 0 0 0 2 573199
-0.002146 -0.000790 0.119137 0.145950 0.789671 0.863043 -0.062500 1 0 0 0 0 0 2 574182
-0.002146 -0.000790 0.119137 0.145961 0.789669 0.863038 -0.062500 1 0 0 0 0 0 2 575201
-0.002146 -0.000790 0.119137 0.145955 0.789661 0.863030 -0.062500 1 0 0 0 0 0 2 576252
-0.002146 -0.000790 0.119137 0.145962 0.789668 0.863036 -0.062500 1 0 0 0 0 0 2 577446
-0.002146 -0.000790 0.119137 0.145955 0.789661 0.863030 -0.062500 1 0 0 0 0 0 2 578285
-0.002146 -0.000790 0.119137 0.145950 0.789671 0.863042 -0.062500 1 0 0 0 0 0 2 579304
-0.002146 -0.000790 0.119137 0.145961 0.789670 0.863038 -0.062500 1 0 0 0 0 0 2 580205
-0.002146 -0.000790 0.119137 0.145958 0.789649 0.863037 -0.062500 1 0 0 0 0 0 2 581200
-0.002146 -0.000790 0.119137 0.145963 0.789667 0.863037 -0.062500 1 0 0 0 0 0 2 582299
-0.002146 -0.000790 0.119137 0.145943 0.789663 0.863037 -0.062500 1 0 0 0 0 0 2 583297
-0.002146 -0.000790 0.119137 0.145960 0.789668 0.863037 -0.062500 1 0 0 0 0 0 2 584219
-0.002146 -0.000790 0.119137 0.145963 0.789669 0.863037 -0.062500 1 0 0 0 0 0 2 585163
-0.002146 -0.000790 0.119137 0.145955 0.789661 0.863030 -0.062500 1 0 0 0 0 0 2 586171
-0.002146 -0.000790 0.119137 0.145962 0.789668 0.863036 -0.062500 1 0 0 0 0 0 2 587228
-0.002146 -0.000790 0.119137 0.145951 0.789672 0.863043 -0.062500 1 0 0 0 0 0 2 588410
-0.002146 -0.000790 0.119137 0.145953 0.789661 0.863031 -0.062500 1 0 0 0 0 0 2 589147
-0.002146 -0.000790 0.119137 0.145962 0.789669 0.863036 -0.062500 1 0 0 0 0 0 2 590182
-0.002146 -0.000790 0.119137 0.145958 0.789649 0.863037 -0.062500 1 0 0 0 0 0 2 591266
-0.002146 -0.000790 0.119137 0.145950 0.789670 0.863044 -0.062500 1 0 0 0 0 0 2 592187
-0.002146 -0.000790 0.119137 0.145953 0.789661 0.863031 -0.062500 1 0 0 0 0 0 2 593181
-0.002146 -0.000790 0.119137 0.145962 0.789668 0.863036 -0.062500 1 0 0 0 0 0 2 594177
-0.002146 -0.000790 0.119137 0.145963 0.789669 0.863037 -0.062500 1 0 0 0 0 0 2 595178
-0.002146 -0.000790 0.119137 0.145955 0.789661 0.863030 -0.062500 1 0 0 0 0 0 2 596173
-0.002146 -0.000790 0.119137 0.145950 0.789671 0.863043 -0.062500 1 0 0 0 0 0 2 597177
-0.002146 -0.000790 0.119137 0.145953 0.789661 0.863031 -0.062500 1 0 0 0 0 0 2 598129
-0.002146 -0.000790 0.119137 0.145962 0.789669 0.863036 -0.062500 1 0 0 0 0 0 2 599181
-0.002146 -0.000790 0.119137 0.145966 0.789658 0.863044 -0.062500 1 0 0 0 0 0 2 600173
-0.002146 -0.000790 0.119137 0.145956 0.789659 0.863031 -0.062500 1 0 0 0 0 0 2 601196
-0.002146 -0.000790 0.119137 0.145950 0.789671 0.863043 -0.062500 1 0 0 0 0 0 2 602555
-0.002146 -0.000790 0.119137 0.145953 0.789661 0.863031 -0.062500 1 0 0 0 0 0 2 603250
-0.002146 -0.000790 0.119137 0.145962 0.789668 0.863036 -0.062500 1 0 0 0 0 0 2 604219
-0.002146 -0.000790 0.119137 0.145963 0.789669 0.863037 -0.062500 1 0 0 0 0 0 2 605191
-0.002146 -0.000790 0.119137 0.145943 0.789664 0.863036 -0.062500 1 0 0 0 0 0 2 606181
-0.002146 -0.000790 0.119137 0.145960 0.789669 0.863037 -0.062500 1 0 0 0 0 0 2 607184
-0.002146 -0.000790 0.119137 0.145963 0.789670 0.863037 -0.062500 1 0 0 0 0 0 2 608180
-0.002146 -0.000790 0.119137 0.145955 0.789661 0.863030 -0.062500 1 0 0 0 0 0 2 609177
-0.002146 -0.000790 0.119137 0.145953 0.789660 0.863049 -0.062500 1 0 0 0 0 0 2 610270
-0.002146 -0.000790 0.119137 0.145954 0.789660 0.863032 -0.062500 1 0 0 0 0 0 2 611535
-0.002146 -0.000790 0.119137 0.145962 0.789668 0.863037 -0.062500 1 0 0 0 0 0 2 612479
-0.002146 -0.000790 0.119137 0.145955 0.789660 0.863030 -0.062500 1 0 0 0 0 0 2 613233
-0.002146 -0.000790 0.119137 0.145962 0.789668 0.863036 -0.062500 1 0 0 0 0 0 2 614194
-0.002146 -0.000790 0.119137 0.145951 0.789672 0.863043 -0.062500 1 0 0 0 0 0 2 615463
-0.002146 -0.000790 0.119137 0.145953 0.789661 0.863031 -0.062500 1 0 0 0 0 0 2 616202
-0.002146 -0.000790 0.119137 0.145962 0.789669 0.863036 -0.062500 1 0 0 0 0 0 2 617180
-0.002146 -0.000790 0.119137 0.145963 0.789670 0.863037 -0.062500 1 0 0 0 0 0 2 618145
-0.002146 -0.000790 0.119137 0.145955 0.789661 0.863030 -0.062500 1 0 0 0 0 0 2 619226
-0.002146 -0.000790 0.119137 0.145954 0.789660 0.863049 -0.062500 1 0 0 0 0 0 2 620207
-0.002146 -0.000790 0.119137 0.145954 0.789659 0.863032 -0.062500 1 0 0 0 0 0 2 621233
-0.002146 -0.000790 0.119137 0.145962 0.789668 0.863037 -0.062500 1 0 0 0 0 0 2 622145
-0.002146 -0.000790 0.119137 0.145963 0.789669 0.863037 -0.062500 1 0 0 0 0 0 2 623269
-0.002146 -0.000790 0.119137 0.145955 0.789661 0.863030 -0.062500 1 0 0 0 0 0 2 624268
-0.002146 -0.000790 0.119137 0.145950 0.789671 0.863043 -0.062500 1 0 0 0 0 0 2 625211
-0.002146 -0.000790 0.119137 0.145953 0.789661 0.863031 -0.062500 1 0 0 0 0 0 2 626204
-0.002146 -0.000790 0.119137 0.145962 0.789669 0.863036 -0.062500 1 0 0 0 0 0 2 627207
-0.002146 -0.000790 0.119137 0.145963 0.789670 0.863037 -0.062500 1 0 0 0 0 0 2 628197
-0.002146 -0.000790 0.119137 0.145943 0.789664 0.863036 -0.062500 1 0 0 0 0 0 2 629205
-0.002146 -0.000790 0.119137 0.145964 0.789657 0.863044 -0.062500 1 0 0 0 0 0 2 630200
-0.002146 -0.000790 0.119137 0.145955 0.789659 0.863031 -0.062500 1 0 0 0 0 0 2 631206
-0.002146 -0.000790 0.119137 0.145962 0.789668 0.863036 -0.062500 1 0 0 0 0 0 2 632199
-0.002146 -0.000790 0.119137 0.145951 0.789672 0.863044 -0.062500 1 0 0 0 0 0 2 633202
-0.002146 -0.000790 0.119137 0.145953 0.789661 0.863031 -0.062500 1 0 0 0 0 0 2 634625
-0.002146 -0.000790 0.119137 0.145962 0.789669 0.863037 -0.062500 1 0 0 0 0 0 2 635335
-0.002146 -0.000790 0.119137 0.145955 0.789661 0.863030 -0.062500 1 0 0 0 0 0 2 636345
-0.002146 -0.000790 0.119137 0.145962 0.789668 0.863036 -0.062500 1 0 0 0 0 0 2 637211
-0.002146 -0.000790 0.119137 0.145951 0.789672 0.863043 -0.062500 1 0 0 0 0 0 2 638201
-0.002146 -0.000790 0.119137 0.145953 0.789662 0.863031 -0.062500 1 0 0 0 0 0 2 639213
-0.002146 -0.000790 0.119137 0.145965 0.789657 0.863043 -0.062500 1 0 0 0 0 0 2 640204
-0.002146 -0.000790 0.119137 0.145955 0.789659 0.863031 -0.062500 1 0 0 0 0 0 2 641207
-0.002146 -0.000790 0.119137 0.145950 0.789671 0.863043 -0.062500 1 0 0 0 0 0 2 642259
-0.002146 -0.000790 0.119137 0.145961 0.789670 0.863038 -0.062500 1 0 0 0 0 0 2 643475
-0.002146 -0.000790 0.119137 0.145955 0.789661 0.863030 -0.062500 1 0 0 0 0 0 2 644266
-0.002146 -0.000790 0.119137 0.145962 0.789668 0.863036 -0.062500 1 0 0 0 0 0 2 645454
-0.002146 -0.000790 0.119137 0.145955 0.789661 0.863030 -0.062500 1 0 0 0 0 0 2 646469
-0.002146 -0.000790 0.119137 0.145950 0.789671 0.863042 -0.062500 1 0 0 0 0 0 2 647190
-0.002146 -0.000790 0.119137 0.145961 0.789670 0.863038 -0.062500 1 0 0 0 0 0 2 648222
-0.002146 -0.000790 0.119137 0.145954 0.789661 0.863030 -0.062500 1 0 0 0 0 0 2 649273
-0.002146 -0.000790 0.119137 0.145965 0.789657 0.863043 -0.062500 1 0 0 0 0 0 2 650298
-0.002146 -0.000790 0.119137 0.145955 0.789659 0.863031 -0.062500 1 0 0 0 0 0 2 651291
-0.002146 -0.000790 0.119137 0.145950 0.789671 0.863043 -0.062500 1 0 0 0 0 0 2 652169
-0.002146 -0.000790 0.119137 0.145961 0.789669 0.863038 -0.062500 1 0 0 0 0 0 2 653178
-0.002146 -0.000790 0.119137 0.145955 0.789661 0.863030 -0.062500 1 0 0 0 0 0 2 654407
-0.002146 -0.000790 0.119137 0.145962 0.789668 0.863036 -0.062500 1 0 0 0 0 0 2 655269
-0.002146 -0.000790 0.119137 0.145943 0.789664 0.863036 -0.062500 1 0 0 0 0 0 2 656149
-0.002146 -0.000790 0.119137 0.145960 0.789669 0.863037 -0.062500 1 0 0 0 0 0 2 657193
-0.002146 -0.000790 0.119137 0.145962 0.789670 0.863037 -0.062500 1 0 0 0 0 0 2 658233
-0.002146 -0.000790 0.119137 0.145958 0.789649 0.863037 -0.062500 1 0 0 0 0 0 2 659184
-0.002146 -0.000790 0.119137 0.145963 0.789667 0.863037 -0.062500 1 0 0 0 0 0 2 660178
-0.002146 -0.000790 0.119137 0.145943 0.789663 0.863037 -0.062500 1 0 0 0 0 0 2 661177
-0.002146 -0.000790 0.119137 0.145960 0.789668 0.863037 -0.062500 1 0 0 0 0 0 2 662181
-0.002146 -0.000790 0.119137 0.145963 0.789669 0.863037 -0.062500 1 0 0 0 0 0 2 663176
-0.002146 -0.000790 0.119137 0.145955 0.789661 0.863030 -0.062500 1 0 0 0 0 0 2 664178
-0.002146 -0.000790 0.119137 0.145950 0.789671 0.863043 -0.062500 1 0 0 0 0 0 2 665182
-0.002146 -0.000790 0.119137 0.145953 0.789661 0.863031 -0.062500 1 0 0 0 0 0 2 666180
-0.002146 -0.000790 0.119137 0.145961 0.789669 0.863036 -0.062500 1 0 0 0 0 0 2 667184
-0.002146 -0.000790 0.119137 0.145966 0.789658 0.863044 -0.062500 1 0 0 0 0 0 2 668745
-0.002146 -0.000790 0.119137 0.145955 0.789659 0.863031 -0.062500 1 0 0 0 0 0 2 669176
-0.002146 -0.000790 0.119137 0.145950 0.789671 0.863043 -0.062500 1 0 0 0 0 0 2 670238
-0.002146 -0.000790 0.119137 0.145953 0.789661 0.863031 -0.062500 1 0 0 0 0 0 2 671198
-0.002146 -0.000790 0.119137 0.145962 0.789668 0.863036 -0.062500 1 0 0 0 0 0 2 672189
-0.002146 -0.000790 0.119137 0.145963 0.789669 0.863037 -0.062500 1 0 0 0 0 0 2 673123
-0.002146 -0.000790 0.119137 0.145955 0.789661 0.863030 -0.062500 1 0 0 0 0 0 2 674185
-0.002146 -0.000790 0.119137 0.145950 0.789671 0.863043 -0.062500 1 0 0 0 0 0 2 675181
-0.002146 -0.000790 0.119137 0.145953 0.789661 0.863031 -0.062500 1 0 0 0 0 0 2 676225
-0.002146 -0.000790 0.119137 0.145962 0.789669 0.863036 -0.062500 1 0 0 0 0 0 2 677241
-0.002146 -0.000790 0.119137 0.145966 0.789658 0.863044 -0.062500 1 0 0 0 0 0 2 678281
-0.002146 -0.000790 0.119137 0.145943 0.789662 0.863037 -0.062500 1 0 0 0 0 0 2 679394
-0.002146 -0.000790 0.119137 0.145961 0.789668 0.863037 -0.062500 1 0 0 0 0 0 2 680280
-0.002146 -0.000790 0.119137 0.145954 0.789660 0.863030 -0.062500 1 0 0 0 0 0 2 681140
-0.002146 -0.000790 0.119137 0.145962 0.789668 0.863036 -0.062500 1 0 0 0 0 0 2 682304
-0.002146 -0.000790 0.119137 0.145963 0.789669 0.863037 -0.062500 1 0 0 0 0 0 2 683290
-0.002146 -0.000790 0.119137 0.145943 0.789664 0.863036 -0.062500 1 0 0 0 0 0 2 684292
-0.002146 -0.000790 0.119137 0.145961 0.789669 0.863037 -0.062500 1 0 0 0 0 0 2 685233
-0.002146 -0.000790 0.119137 0.145954 0.789661 0.863030 -0.062500 1 0 0 0 0 0 2 686211
-0.002146 -0.000790 0.119137 0.145965 0.789657 0.863043 -0.062500 1 0 0 0 0 0 2 687171
-0.002146 -0.000790 0.119137 0.145951 0.789670 0.863044 -0.062500 1 0 0 0 0 0 2 688256
-0.002146 -0.000790 0.119137 0.145953 0.789661 0.863031 -0.062500 1 0 0 0 0 0 2 689266
-0.002146 -0.000790 0.119137 0.145962 0.789668 0.863037 -0.062500 1 0 0 0 0 0 2 690198
-0.002146 -0.000790 0.119137 0.145955 0.789660 0.863030 -0.062500 1 0 0 0 0 0 2 691223
-0.002146 -0.000790 0.119137 0.145950 0.789671 0.863043 -0.062500 1 0 0 0 0 0 2 692216
-0.002146 -0.000790 0.119137 0.145961 0.789670 0.863038 -0.062500 1 0 0 0 0 0 2 693180
-0.002146 -0.000790 0.119137 0.145954 0.789661 0.863030 -0.062500 1 0 0 0 0 0 2 694164
-0.002146 -0.000790 0.119137 0.145962 0.789669 0.863036 -0.062500 1 0 0 0 0 0 2 695172
-0.002146 -0.000790 0.119137 0.145963 0.789670 0.863037 -0.062500 1 0 0 0 0 0 2 696177
-0.002146 -0.000790 0.119137 0.145943 0.789664 0.863036 -0.062500 1 0 0 0 0 0 2 697159
-0.002146 -0.000790 0.119137 0.145964 0.789657 0.863044 -0.062500 1 0 0 0 0 0 2 698160
-0.002146 -0.000790 0.119137 0.145955 0.789659 0.863031 -0.062500 1 0 0 0 0 0 2 699175
-0.002146 -0.000790 0.119137 0.145962 0.789668 0.863037 -0.062500 1 0 0 0 0 0 2 700185
-0.002146 -0.000790 0.119137 0.145955 0.789660 0.863030 -0.062500 1 0 0 0 0 0 2 701151
-0.002146 -0.000790 0.119137 0.145950 0.789671 0.863043 -0.062500 1 0 0 0 0 0 2 703016
-0.002146 -0.000790 0.119137 0.145961 0.789670 0.863038 -0.062500 1 0 0 0 0 0 2 704257
-0.002146 -0.000790 0.119137 0.145955 0.789661 0.863030 -0.062500 1 0 0 0 0 0 2 705168
-0.002146 -0.000790 0.119137 0.145962 0.789669 0.863036 -0.062500 1 0 0 0 0 0 2 706190
-0.002146 -0.000790 0.119137 0.145951 0.789672 0.863043 -0.062500 1 0 0 0 0 0 2 707159
-0.002146 -0.000790 0.119137 0.145953 0.789662 0.863031 -0.062500 1 0 0 0 0 0 2 708172
-0.002146 -0.000790 0.119137 0.145965 0.789657 0.863043 -0.062500 1 0 0 0 0 0 2 709176
-0.002146 -0.000790 0.119137 0.145955 0.789659 0.863031 -0.062500 1 0 0 0 0 0 2 710325
-0.002146 -0.000790 0.119137 0.145962 0.789668 0.863036 -0.062500 1 0 0 0 0 0 2 711340
-0.002146 -0.000790 0.119137 0.145951 0.789672 0.863044 -0.062500 1 0 0 0 0 0 2 712220
-0.002146 -0.000790 0.119137 0.145953 0.789661 0.863031 -0.062500 1 0 0 0 0 0 2 713343
-0.002146 -0.000790 0.119137 0.145962 0.789669 0.863037 -0.062500 1 0 0 0 0 0 2 714182
-0.002146 -0.000790 0.119137 0.145955 0.789661 0.863030 -0.062500 1 0 0 0 0 0 2 715178
-0.002146 -0.000790 0.119137 0.145950 0.789671 0.863043 -0.062500 1 0 0 0 0 0 2 716230
-0.002146 -0.000790 0.119137 0.145961 0.789670 0.863038 -0.062500 1 0 0 0 0 0 2 717210
-0.002146 -0.000790 0.119137 0.145954 0.789661 0.863030 -0.062500 1 0 0 0 0 0 2 718260
-0.002146 -0.000790 0.119137 0.145965 0.789657 0.863043 -0.062500 1 0 0 0 0 0 2 719171
-0.002146 -0.000790 0.119137 0.145955 0.789659 0.863031 -0.062500 1 0 0 0 0 0 2 720178
-0.002146 -0.000790 0.119137 0.145950 0.789671 0.863043 -0.062500 1 0 0 0 0 0 2 721276
-0.002146 -0.000790 0.119137 0.145953 0.789661 0.863031 -0.062500 1 0 0 0 0 0 2 722363
-0.002146 -0.000790 0.119137 0.145962 0.789668 0.863036 -0.062500 1 0 0 0 0 0 2 723173
-0.002146 -0.000790 0.119137 0.145963 0.789669 0.863037 -0.062500 1 0 0 0 0 0 2 724220
-0.002146 -0.000790 0.119137 0.145955 0.789661 0.863030 -0.062500 1 0 0 0 0 0 2 725184
-0.002146 -0.000790 0.119137 0.145950 0.789671 0.863042 -0.062500 1 0 0 0 0 0 2 726185
-0.002146 -0.000790 0.119137 0.145961 0.789670 0.863038 -0.062500 1 0 0 0 0 0 2 727154
-0.002146 -0.000790 0.119137 0.145958 0.789649 0.863037 -0.062500 1 0 0 0 0 0 2 728172
-0.002146 -0.000790 0.119137 0.145963 0.789667 0.863037 -0.062500 1 0 0 0 0 0 2 729152
-0.002146 -0.000790 0.119137 0.145943 0.789663 0.863037 -0.062500 1 0 0 0 0 0 2 730177
-0.002146 -0.000790 0.119137 0.145960 0.789668 0.863037 -0.062500 1 0 0 0 0 0 2 731153
-0.002146 -0.000790 0.119137 0.145963 0.789669 0.863037 -0.062500 1 0 0 0 0 0 2 732173
-0.002146 -0.000790 0.119137 0.145955 0.789661 0.863030 -0.062500 1 0 0 0 0 0 2 733154
-0.002146 -0.000790 0.119137 0.145962 0.789668 0.863036 -0.062500 1 0 0 0 0 0 2 734149
-0.002146 -0.000790 0.119137 0.145943 0.789664 0.863036 -0.062500 1 0 0 0 0 0 2 736005
-0.002146 -0.000790 0.119137 0.145960 0.789669 0.863037 -0.062500 1 0 0 0 0 0 2 737220
-0.002146 -0.000790 0.119137 0.145963 0.789670 0.863037 -0.062500 1 0 0 0 0 0 2 738174
-0.002146 -0.000790 0.119137 0.145958 0.789649 0.863037 -0.062500 1 0 0 0 0 0 2 739166
-0.002146 -0.000790 0.119137 0.145950 0.789670 0.863044 -0.062500 1 0 0 0 0 0 2 740155
-0.002146 -0.000790 0.119137 0.145953 0.789661 0.863031 -0.062500 1 0 0 0 0 0 2 741154
-0.002146 -0.000790 0.119137 0.145962 0.789668 0.863037 -0.062500 1 0 0 0 0 0 2 742160
-0.002146 -0.000790 0.119137 0.145963 0.789669 0.863037 -0.062500 1 0 0 0 0 0 2 743299
-0.002146 -0.000790 0.119137 0.145955 0.789661 0.863030 -0.062500 1 0 0 0 0 0 2 744318
-0.002146 -0.000790 0.119137 0.145950 0.789671 0.863043 -0.062500 1 0 0 0 0 0 2 745266
-0.002146 -0.000790 0.119137 0.145953 0.789661 0.863031 -0.062500 1 0 0 0 0 0 2 746332
-0.002146 -0.000790 0.119137 0.145962 0.789669 0.863036 -0.062500 1 0 0 0 0 0 2 747184
-0.002146 -0.000790 0.119137 0.145966 0.789658 0.863044 -0.062500 1 0 0 0 0 0 2 748247
-0.002146 -0.000790 0.119137 0.145956 0.789659 0.863031 -0.062500 1 0 0 0 0 0 2 749289
-0.002146 -0.000790 0.119137 0.145950 0.789671 0.863043 -0.062500 1 0 0 0 0 0 2 750222
-0.002146 -0.000790 0.119137 0.145953 0.789661 0.863031 -0.062500 1 0 0 0 0 0 2 751177
-0.002146 -0.000790 0.119137 0.145962 0.789668 0.863036 -0.062500 1 0 0 0 0 0 2 752233
-0.002146 -0.000790 0.119137 0.145963 0.789669 0.863037 -0.062500 1 0 0 0 0 0 2 753196
-0.002146 -0.000790 0.119137 0.145943 0.789664 0.863037 -0.062500 1 0 0 0 0 0 2 754291
-0.002146 -0.000790 0.119137 0.145960 0.789669 0.863037 -0.062500 1 0 0 0 0 0 2 755355
-0.002146 -0.000790 0.119137 0.145954 0.789661 0.863030 -0.062500 1 0 0 0 0 0 2 756107
-0.002146 -0.000790 0.119137 0.145962 0.789669 0.863036 -0.062500 1 0 0 0 0 0 2 757187
-0.002146 -0.000790 0.119137 0.145954 0.789661 0.863050 -0.062500 1 0 0 0 0 0 2 758201
-0.002146 -0.000790 0.119137 0.145954 0.789660 0.863032 -0.062500 1 0 0 0 0 0 2 759155
-0.002146 -0.000790 0.119137 0.145962 0.789668 0.863037 -0.062500 1 0 0 0 0 0 2 760156
-0.002146 -0.000790 0.119137 0.145955 0.789660 0.863030 -0.062500 1 0 0 0 0 0 2 761100
-0.002146 -0.000790 0.119137 0.145962 0.789668 0.863036 -0.062500 1 0 0 0 0 0 2 762160
-0.002146 -0.000790 0.119137 0.145951 0.789672 0.863043 -0.062500 1 0 0 0 0 0 2 763151
-0.002146 -0.000790 0.119137 0.145953 0.789661 0.863031 -0.062500 1 0 0 0 0 0 2 764134
-0.002146 -0.000790 0.119137 0.145962 0.789669 0.863036 -0.062500 1 0 0 0 0 0 2 765156
-0.002146 -0.000790 0.119137 0.145955 0.789661 0.863030 -0.062500 1 0 0 0 0 0 2 766151
-0.002146 -0.000790 0.119137 0.145953 0.789660 0.863049 -0.062500 1 0 0 0 0 0 2 767097
-0.002146 -0.000790 0.119137 0.145962 0.789668 0.863039 -0.062500 1 0 0 0 0 0 2 769048
-0.002146 -0.000790 0.119137 0.145955 0.789660 0.863031 -0.062500 1 0 0 0 0 0 2 770220
-0.002146 -0.000790 0.119137 0.145962 0.789668 0.863037 -0.062500 1 0 0 0 0 0 2 771176
-0.002146 -0.000790 0.119137 0.145955 0.789660 0.863030 -0.062500 1 0 0 0 0 0 2 772163
-0.002146 -0.000790 0.119137 0.145950 0.789671 0.863043 -0.062500 1 0 0 0 0 0 2 773156
-0.002146 -0.000790 0.119137 0.145961 0.789670 0.863038 -0.062500 1 0 0 0 0 0 2 774160
-0.002146 -0.000790 0.119137 0.145955 0.789661 0.863030 -0.062500 1 0 0 0 0 0 2 775165
-0.002146 -0.000790 0.119137 0.145962 0.789669 0.863036 -0.062500 1 0 0 0 0 0 2 776256
-0.002146 -0.000790 0.119137 0.145955 0.789661 0.863030 -0.062500 1 0 0 0 0 0 2 777338
-0.002146 -0.000790 0.119137 0.145953 0.789660 0.863049 -0.062500 1 0 0 0 0 0 2 778276
-0.002146 -0.000790 0.119137 0.145962 0.789668 0.863039 -0.062500 1 0 0 0 0 0 2 779164
-0.002146 -0.000790 0.119137 0.145955 0.789660 0.863031 -0.062500 1 0 0 0 0 0 2 780335
-0.002146 -0.000790 0.119137 0.145962 0.789668 0.863036 -0.062500 1 0 0 0 0 0 2 781156
-0.002146 -0.000790 0.119137 0.145955 0.789660 0.863030 -0.062500 1 0 0 0 0 0 2 782253
-0.002146 -0.000790 0.119137 0.145950 0.789671 0.863043 -0.062500 1 0 0 0 0 0 2 783457
-0.002146 -0.000790 0.119137 0.145961 0.789670 0.863038 -0.062500 1 0 0 0 0 0 2 784162
-0.002146 -0.000790 0.119137 0.145955 0.789661 0.863030 -0.062500 1 0 0 0 0 0 2 785176
-0.002146 -0.000790 0.119137 0.145962 0.789669 0.863036 -0.062500 1 0 0 0 0 0 2 786200
-0.002146 -0.000790 0.119137 0.145943 0.789664 0.863036 -0.062500 1 0 0 0 0 0 2 787191
-0.002146 -0.000790 0.119137 0.145964 0.789657 0.863044 -0.062500 1 0 0 0 0 0 2 788346
-0.002146 -0.000790 0.119137 0.145963 0.789668 0.863038 -0.062500 1 0 0 0 0 0 2 789141
-0.002146 -0.000790 0.119137 0.145955 0.789660 0.863030 -0.062500 1 0 0 0 0 0 2 790098
-0.002146 -0.000790 0.119137 0.145962 0.789668 0.863036 -0.062500 1 0 0 0 0 0 2 791198
-0.002146 -0.000790 0.119137 0.145943 0.789663 0.863036 -0.062500 1 0 0 0 0 0 2 792183
-0.002146 -0.000790 0.119137 0.145960 0.789669 0.863037 -0.062500 1 0 0 0 0 0 2 793137
-0.002146 -0.000790 0.119137 0.145963 0.789669 0.863037 -0.062500 1 0 0 0 0 0 2 794136
-0.002146 -0.000790 0.119137 0.145955 0.789661 0.863030 -0.062500 1 0 0 0 0 0 2 795125
-0.002146 -0.000790 0.119137 0.145950 0.789671 0.863043 -0.062500 1 0 0 0 0 0 2 796120
-0.002146 -0.000790 0.119137 0.145953 0.789661 0.863031 -0.062500 1 0 0 0 0 0 2 797124
-0.002146 -0.000790 0.119137 0.145965 0.789657 0.863043 -0.062500 1 0 0 0 0 0 2 798128
-0.002146 -0.000790 0.119137 0.145963 0.789668 0.863038 -0.062500 1 0 0 0 0 0 2 799094
-0.002146 -0.000790 0.119137 0.145955 0.789660 0.863030 -0.062500 1 0 0 0 0 0 2 800121
-0.002146 -0.000790 0.119137 0.145950 0.789671 0.863043 -0.062500 1 0 0 0 0 0 2 801124
-0.002146 -0.000790 0.119137 0.145953 0.789661 0.863031 -0.062500 1 0 0 0 0 0 2 802223
-0.002146 -0.000790 0.119137 0.145962 0.789668 0.863036 -0.062500 1 0 0 0 0 0 2 803118
-0.002146 -0.000790 0.119137 0.145963 0.789669 0.863037 -0.062500 1 0 0 0 0 0 2 804202
-0.002146 -0.000790 0.119137 0.145943 0.789664 0.863036 -0.062500 1 0 0 0 0 0 2 805144
-0.002146 -0.000790 0.119137 0.145960 0.789669 0.863037 -0.062500 1 0 0 0 0 0 2 806145
-0.002146 -0.000790 0.119137 0.145954 0.789661 0.863030 -0.062500 1 0 0 0 0 0 2 807127
-0.002146 -0.000790 0.119137 0.145965 0.789657 0.863043 -0.062500 1 0 0 0 0 0 2 808148
-0.002146 -0.000790 0.119137 0.145963 0.789668 0.863038 -0.062500 1 0 0 0 0 0 2 809128
-0.002146 -0.000790 0.119137 0.145943 0.789663 0.863037 -0.062500 1 0 0 0 0 0 2 810164
-0.002146 -0.000790 0.119137 0.145961 0.789669 0.863037 -0.062500 1 0 0 0 0 0 2 811443
-0.002146 -0.000790 0.119137 0.145954 0.789661 0.863030 -0.062500 1 0 0 0 0 0 2 812186
-0.002146 -0.000790 0.119137 0.145962 0.789668 0.863036 -0.062500 1 0 0 0 0 0 2 813425
-0.002146 -0.000790 0.119137 0.145951 0.789672 0.863043 -0.062500 1 0 0 0 0 0 2 814174
-0.002146 -0.000790 0.119137 0.145953 0.789661 0.863031 -0.062500 1 0 0 0 0 0 2 815380
-0.002146 -0.000790 0.119137 0.145962 0.789669 0.863036 -0.062500 1 0 0 0 0 0 2 816304
-0.002146 -0.000790 0.119137 0.145966 0.789658 0.863044 -0.062500 1 0 0 0 0 0 2 817166
-0.002146 -0.000790 0.119137 0.145956 0.789659 0.863031 -0.062500 1 0 0 0 0 0 2 818200
-0.002146 -0.000790 0.119137 0.145950 0.789671 0.863043 -0.062500 1 0 0 0 0 0 2 819191
-0.002146 -0.000790 0.119137 0.145953 0.789661 0.863031 -0.062500 1 0 0 0 0 0 2 820134
-0.002146 -0.000790 0.119137 0.145962 0.789668 0.863037 -0.062500 1 0 0 0 0 0 2 821267
-0.002146 -0.000790 0.119137 0.145955 0.789660 0.863030 -0.062500 1 0 0 0 0 0 2 822388
-0.002146 -0.000790 0.119137 0.145950 0.789671 0.863043 -0.062500 1 0 0 0 0 0 2 823123
-0.002146 -0.000790 0.119137 0.145961 0.789670 0.863038 -0.062500 1 0 0 0 0 0 2 824179
-0.002146 -0.000790 0.119137 0.145954 0.789661 0.863030 -0.062500 1 0 0 0 0 0 2 825176
-0.002146 -0.000790 0.119137 0.145962 0.789669 0.863036 -0.062500 1 0 0 0 0 0 2 826131
-0.002146 -0.000790 0.119137 0.145966 0.789658 0.863044 -0.062500 1 0 0 0 0 0 2 827127
-0.002146 -0.000790 0.119137 0.145956 0.789659 0.863031 -0.062500 1 0 0 0 0 0 2 828125
-0.002146 -0.000790 0.119137 0.145950 0.789671 0.863043 -0.062500 1 0 0 0 0 0 2 829131
-0.002146 -0.000790 0.119137 0.145953 0.789661 0.863031 -0.062500 1 0 0 0 0 0 2 830125
-0.002146 -0.000790 0.119137 0.145962 0.789668 0.863036 -0.062500 1 0 0 0 0 0 2 831121
-0.002146 -0.000790 0.119137 0.145963 0.789669 0.863037 -0.062500 1 0 0 0 0 0 2 832097
-0.002146 -0.000790 0.119137 0.145943 0.789664 0.863036 -0.062500 1 0 0 0 0 0 2 833104
-0.002146 -0.000790 0.119137 0.145961 0.789669 0.863037 -0.062500 1 0 0 0 0 0 2 834096
-0.002146 -0.000790 0.119137 0.145954 0.789661 0.863030 -0.062500 1 0 0 0 0 0 2 835173
-0.002146 -0.000790 0.119137 0.145965 0.789657 0.863043 -0.062500 1 0 0 0 0 0 2 836125
-0.002146 -0.000790 0.119137 0.145943 0.789662 0.863037 -0.062500 1 0 0 0 0 0 2 837139
-0.002146 -0.000790 0.119137 0.145960 0.789668 0.863037 -0.062500 1 0 0 0 0 0 2 838126
-0.002146 -0.000790 0.119137 0.145963 0.789669 0.863037 -0.062500 1 0 0 0 0 0 2 839110
-0.002146 -0.000790 0.119137 0.145955 0.789661 0.863030 -0.062500 1 0 0 0 0 0 2 840105
-0.002146 -0.000790 0.119137 0.145962 0.789668 0.863036 -0.062500 1 0 0 0 0 0 2 841108
-0.002146 -0.000790 0.119137 0.145951 0.789672 0.863043 -0.062500 1 0 0 0 0 0 2 842055
-0.002146 -0.000790 0.119137 0.145953 0.789661 0.863031 -0.062500 1 0 0 0 0 0 2 843108
-0.002146 -0.000790 0.119137 0.145962 0.789669 0.863036 -0.062500 1 0 0 0 0 0 2 844298
-0.002146 -0.000790 0.119137 0.145955 0.789661 0.863030 -0.062500 1 0 0 0 0 0 2 845415
-0.002146 -0.000790 0.119137 0.145953 0.789660 0.863049 -0.062500 1 0 0 0 0 0 2 846203
-0.002146 -0.000790 0.119137 0.145953 0.789659 0.863032 -0.062500 1 0 0 0 0 0 2 847182
-0.002146 -0.000790 0.119137 0.145962 0.789668 0.863037 -0.062500 1 0 0 0 0 0 2 848117
-0.002146 -0.000790 0.119137 0.145963 0.789669 0.863037 -0.062500 1 0 0 0 0 0 2 849321
-0.002146 -0.000790 0.119137 0.145955 0.789661 0.863030 -0.062500 1 0 0 0 0 0 2 850235
-0.002146 -0.000790 0.119137 0.145950 0.789671 0.863043 -0.062500 1 0 0 0 0 0 2 851151
-0.002146 -0.000790 0.119137 0.145961 0.789670 0.863038 -0.062500 1 0 0 0 0 0 2 852140
-0.002146 -0.000790 0.119137 0.145955 0.789661 0.863030 -0.062500 1 0 0 0 0 0 2 853175
-0.002146 -0.000790 0.119137 0.145962 0.789669 0.863036 -0.062500 1 0 0 0 0 0 2 854140
-0.002146 -0.000790 0.119137 0.145955 0.789661 0.863030 -0.062500 1 0 0 0 0 0 2 855097
-0.002146 -0.000790 0.119137 0.145953 0.789660 0.863049 -0.062500 1 0 0 0 0 0 2 856106
-0.002146 -0.000790 0.119137 0.145954 0.789659 0.863032 -0.062500 1 0 0 0 0 0 2 857134
-0.002146 -0.000790 0.119137 0.145962 0.789668 0.863036 -0.062500 1 0 0 0 0 0 2 858148
-0.002146 -0.000790 0.119137 0.145963 0.789669 0.863037 -0.062500 1 0 0 0 0 0 2 859176
-0.002146 -0.000790 0.119137 0.145943 0.789663 0.863037 -0.062500 1 0 0 0 0 0 2 860106
-0.002146 -0.000790 0.119137 0.145960 0.789669 0.863037 -0.062500 1 0 0 0 0 0 2 861131
-0.002146 -0.000790 0.119137 0.145963 0.789669 0.863037 -0.062500 1 0 0 0 0 0 2 862105
-0.002146 -0.000790 0.119137 0.145955 0.789661 0.863030 -0.062500 1 0 0 0 0 0 2 863119
-0.002146 -0.000790 0.119137 0.145950 0.789671 0.863043 -0.062500 1 0 0 0 0 0 2 864117
-0.002146 -0.000790 0.119137 0.145953 0.789661 0.863031 -0.062500 1 0 0 0 0 0 2 865132
-0.002146 -0.000790 0.119137 0.145965 0.789657 0.863043 -0.062500 1 0 0 0 0 0 2 866104
-0.002146 -0.000790 0.119137 0.145963 0.789668 0.863038 -0.062500 1 0 0 0 0 0 2 867103
-0.002146 -0.000790 0.119137 0.145955 0.789660 0.863030 -0.062500 1 0 0 0 0 0 2 868101
-0.002146 -0.000790 0.119137 0.145950 0.789671 0.863043 -0.062500 1 0 0 0 0 0 2 869970
-0.002146 -0.000790 0.119137 0.145953 0.789661 0.863031 -0.062500 1 0 0 0 0 0 2 871181
-0.002146 -0.000790 0.119137 0.145962 0.789668 0.863036 -0.062500 1 0 0 0 0 0 2 872124
-0.002146 -0.000790 0.119137 0.145963 0.789669 0.863037 -0.062500 1 0 0 0 0 0 2 873120
-0.002146 -0.000790 0.119137 0.145955 0.789661 0.863030 -0.062500 1 0 0 0 0 0 2 874106
-0.002146 -0.000790 0.119137 0.145950 0.789671 0.863043 -0.062500 1 0 0 0 0 0 2 875106
-0.002146 -0.000790 0.119137 0.145953 0.789661 0.863031 -0.062500 1 0 0 0 0 0 2 876104
-0.002146 -0.000790 0.119137 0.145965 0.789657 0.863043 -0.062500 1 0 0 0 0 0 2 877250
-0.002146 -0.000790 0.119137 0.145963 0.789668 0.863038 -0.062500 1 0 0 0 0 0 2 878173
-0.002146 -0.000790 0.119137 0.145955 0.789660 0.863030 -0.062500 1 0 0 0 0 0 2 879357
-0.002146 -0.000790 0.119137 0.145950 0.789671 0.863043 -0.062500 1 0 0 0 0 0 2 880216
-0.002146 -0.000790 0.119137 0.145953 0.789661 0.863031 -0.062500 1 0 0 0 0 0 2 881147
-0.002146 -0.000790 0.119137 0.145962 0.789668 0.863036 -0.062500 1 0 0 0 0 0 2 882319
-0.002146 -0.000790 0.119137 0.145963 0.789669 0.863037 -0.062500 1 0 0 0 0 0 2 883183
-0.002146 -0.000790 0.119137 0.145943 0.789664 0.863036 -0.062500 1 0 0 0 0 0 2 884159
-0.002146 -0.000790 0.119137 0.145960 0.789669 0.863037 -0.062500 1 0 0 0 0 0 2 885204
-0.002146 -0.000790 0.119137 0.145954 0.789661 0.863030 -0.062500 1 0 0 0 0 0 2 886213
-0.002146 -0.000790 0.119137 0.145965 0.789657 0.863043 -0.062500 1 0 0 0 0 0 2 887129
-0.002146 -0.000790 0.119137 0.145963 0.789668 0.863038 -0.062500 1 0 0 0 0 0 2 888166
-0.002146 -0.000790 0.119137 0.145943 0.789663 0.863037 -0.062500 1 0 0 0 0 0 2 889264
-0.002146 -0.000790 0.119137 0.145961 0.789669 0.863037 -0.062500 1 0 0 0 0 0 2 890114
-0.002146 -0.000790 0.119137 0.145955 0.789661 0.863030 -0.062500 1 0 0 0 0 0 2 891176
-0.002146 -0.000790 0.119137 0.145962 0.789668 0.863036 -0.062500 1 0 0 0 0 0 2 892135
-0.002146 -0.000790 0.119137 0.145951 0.789672 0.863043 -0.062500 1 0 0 0 0 0 2 893108
-0.002146 -0.000790 0.119137 0.145953 0.789661 0.863031 -0.062500 1 0 0 0 0 0 2 894101
-0.002146 -0.000790 0.119137 0.145962 0.789669 0.863036 -0.062500 1 0 0 0 0 0 2 895100
-0.002146 -0.000790 0.119137 0.145958 0.789649 0.863037 -0.062500 1 0 0 0 0 0 2 896052
-0.002146 -0.000790 0.119137 0.145950 0.789670 0.863043 -0.062500 1 0 0 0 0 0 2 897103
-0.002146 -0.000790 0.119137 0.145961 0.789669 0.863038 -0.062500 1 0 0 0 0 0 2 898101
-0.002146 -0.000790 0.119137 0.145955 0.789661 0.863030 -0.062500 1 0 0 0 0 0 2 899101
-0.002146 -0.000790 0.119137 0.145962 0.789668 0.863036 -0.062500 1 0 0 0 0 0 2 900100
-0.002146 -0.000790 0.119137 0.145955 0.789661 0.863030 -0.062500 1 0 0 0 0 0 2 901105
-0.002146 -0.000790 0.119137 0.145950 0.789671 0.863043 -0.062500 1 0 0 0 0 0 2 902839
-0.002146 -0.000790 0.119137 0.145961 0.789670 0.863038 -0.062500 1 0 0 0 0 0 2 904163
-0.002146 -0.000790 0.119137 0.145954 0.789661 0.863030 -0.062500 1 0 0 0 0 0 2 905128
-0.002146 -0.000790 0.119137 0.145962 0.789669 0.863036 -0.062500 1 0 0 0 0 0 2 906111
-0.002146 -0.000790 0.119137 0.145966 0.789658 0.863044 -0.062500 1 0 0 0 0 0 2 907106
-0.002146 -0.000790 0.119137 0.145944 0.789662 0.863037 -0.062500 1 0 0 0 0 0 2 908106
-0.002146 -0.000790 0.119137 0.145961 0.789668 0.863037 -0.062500 1 0 0 0 0 0 2 909111
-0.002146 -0.000790 0.119137 0.145955 0.789661 0.863030 -0.062500 1 0 0 0 0 0 2 910254
-0.002146 -0.000790 0.119137 0.145962 0.789668 0.863036 -0.062500 1 0 0 0 0 0 2 911269
-0.002146 -0.000790 0.119137 0.145943 0.789663 0.863036 -0.062500 1 0 0 0 0 0 2 912249
-0.002146 -0.000790 0.119137 0.145960 0.789669 0.863037 -0.062500 1 0 0 0 0 0 2 913242
-0.002146 -0.000790 0.119137 0.145962 0.789669 0.863037 -0.062500 1 0 0 0 0 0 2 914248
-0.002146 -0.000790 0.119137 0.145955 0.789661 0.863030 -0.062500 1 0 0 0 0 0 2 915083
-0.002146 -0.000790 0.119137 0.145966 0.789657 0.863043 -0.062500 1 0 0 0 0 0 2 916220
-0.002146 -0.000790 0.119137 0.145943 0.789662 0.863037 -0.062500 1 0 0 0 0 0 2 917157
-0.002146 -0.000790 0.119137 0.145961 0.789668 0.863037 -0.062500 1 0 0 0 0 0 2 918186
-0.002146 -0.000790 0.119137 0.145963 0.789669 0.863037 -0.062500 1 0 0 0 0 0 2 919198
-0.002146 -0.000790 0.119137 0.145955 0.789661 0.863030 -0.062500 1 0 0 0 0 0 2 920120
-0.002146 -0.000790 0.119137 0.145950 0.789671 0.863043 -0.062500 1 0 0 0 0 0 2 921161
-0.002146 -0.000790 0.119137 0.145953 0.789661 0.863031 -0.062500 1 0 0 0 0 0 2 922218
-0.002146 -0.000790 0.119137 0.145961 0.789668 0.863036 -0.062500 1 0 0 0 0 0 2 923302
-0.002146 -0.000790 0.119137 0.145963 0.789669 0.863037 -0.062500 1 0 0 0 0 0 2 924057
-0.002146 -0.000790 0.119137 0.145955 0.789661 0.863030 -0.062500 1 0 0 0 0 0 2 925120
-0.002146 -0.000790 0.119137 0.145953 0.789660 0.863049 -0.062500 1 0 0 0 0 0 2 926168
-0.002146 -0.000790 0.119137 0.145954 0.789659 0.863032 -0.062500 1 0 0 0 0 0 2 927110
-0.002146 -0.000790 0.119137 0.145962 0.789668 0.863037 -0.062500 1 0 0 0 0 0 2 928108
-0.002146 -0.000790 0.119137 0.145963 0.789669 0.863037 -0.062500 1 0 0 0 0 0 2 929106
-0.002146 -0.000790 0.119137 0.145955 0.789661 0.863030 -0.062500 1 0 0 0 0 0 2 930101
-0.002146 -0.000790 0.119137 0.145950 0.789671 0.863043 -0.062500 1 0 0 0 0 0 2 931101
-0.002146 -0.000790 0.119137 0.145953 0.789661 0.863031 -0.062500 1 0 0 0 0 0 2 932100
-0.002146 -0.000790 0.119137 0.145962 0.789668 0.863036 -0.062500 1 0 0 0 0 0 2 933102
-0.002146 -0.000790 0.119137 0.145963 0.789669 0.863037 -0.062500 1 0 0 0 0 0 2 934098
-0.002146 -0.000790 0.119137 0.145943 0.789664 0.863036 -0.062500 1 0 0 0 0 0 2 935102
-0.002146 -0.000790 0.119137 0.145964 0.789657 0.863044 -0.062500 1 0 0 0 0 0 2 936192
-0.002146 -0.000790 0.119137 0.145955 0.789659 0.863031 -0.062500 1 0 0 0 0 0 2 937115
-0.002146 -0.000790 0.119137 0.145962 0.789668 0.863036 -0.062500 1 0 0 0 0 0 2 938158
-0.002146 -0.000790 0.119137 0.145963 0.789669 0.863037 -0.062500 1 0 0 0 0 0 2 939126
-0.002146 -0.000790 0.119137 0.145943 0.789663 0.863036 -0.062500 1 0 0 0 0 0 2 940118
-0.002146 -0.000790 0.119137 0.145961 0.789669 0.863037 -0.062500 1 0 0 0 0 0 2 941116
-0.002146 -0.000790 0.119137 0.145963 0.789669 0.863037 -0.062500 1 0 0 0 0 0 2 942106
-0.002146 -0.000790 0.119137 0.145955 0.789661 0.863030 -0.062500 1 0 0 0 0 0 2 943107
-0.002146 -0.000790 0.119137 0.145950 0.789672 0.863043 -0.062500 1 0 0 0 0 0 2 944103
-0.002146 -0.000790 0.119137 0.145953 0.789661 0.863031 -0.062500 1 0 0 0 0 0 2 945337
-0.002146 -0.000790 0.119137 0.145965 0.789657 0.863043 -0.062500 1 0 0 0 0 0 2 946370
-0.002146 -0.000790 0.119137 0.145955 0.789659 0.863031 -0.062500 1 0 0 0 0 0 2 947171
-0.002146 -0.000790 0.119137 0.145962 0.789668 0.863036 -0.062500 1 0 0 0 0 0 2 948106
-0.002146 -0.000790 0.119137 0.145951 0.789672 0.863043 -0.062500 1 0 0 0 0 0 2 949304
-0.002146 -0.000790 0.119137 0.145953 0.789661 0.863031 -0.062500 1 0 0 0 0 0 2 950100
-0.002146 -0.000790 0.119137 0.145962 0.789668 0.863036 -0.062500 1 0 0 0 0 0 2 951128
-0.002146 -0.000790 0.119137 0.145963 0.789669 0.863037 -0.062500 1 0 0 0 0 0 2 952134
-0.002146 -0.000790 0.119137 0.145955 0.789661 0.863030 -0.062500 1 0 0 0 0 0 2 953097
-0.002146 -0.000790 0.119137 0.145950 0.789671 0.863043 -0.062500 1 0 0 0 0 0 2 954114
-0.002146 -0.000790 0.119137 0.145953 0.789661 0.863031 -0.062500 1 0 0 0 0 0 2 955180
-0.002146 -0.000790 0.119137 0.145965 0.789657 0.863043 -0.062500 1 0 0 0 0 0 2 956207
-0.002146 -0.000790 0.119137 0.145963 0.789668 0.863038 -0.062500 1 0 0 0 0 0 2 957098
-0.002146 -0.000790 0.119137 0.145943 0.789663 0.863037 -0.062500 1 0 0 0 0 0 2 958150
-0.002146 -0.000790 0.119137 0.145961 0.789669 0.863037 -0.062500 1 0 0 0 0 0 2 959106
-0.002146 -0.000790 0.119137 0.145954 0.789661 0.863030 -0.062500 1 0 0 0 0 0 2 960085
-0.002146 -0.000790 0.119137 0.145962 0.789668 0.863036 -0.062500 1 0 0 0 0 0 2 961078
-0.002146 -0.000790 0.119137 0.145951 0.789672 0.863043 -0.062500 1 0 0 0 0 0 2 962075
-0.002146 -0.000790 0.119137 0.145953 0.789661 0.863031 -0.062500 1 0 0 0 0 0 2 963075
-0.002146 -0.000790 0.119137 0.145962 0.789669 0.863036 -0.062500 1 0 0 0 0 0 2 964082
-0.002146 -0.000790 0.119137 0.145958 0.789649 0.863037 -0.062500 1 0 0 0 0 0 2 965075
-0.002146 -0.000790 0.119137 0.145962 0.789667 0.863037 -0.062500 1 0 0 0 0 0 2 966078
-0.002146 -0.000790 0.119137 0.145951 0.789672 0.863044 -0.062500 1 0 0 0 0 0 2 967077
-0.002146 -0.000790 0.119137 0.145953 0.789661 0.863031 -0.062500 1 0 0 0 0 0 2 968051
-0.002146 -0.000790 0.119137 0.145962 0.789668 0.863037 -0.062500 1 0 0 0 0 0 2 969848
-0.002146 -0.000790 0.119137 0.145955 0.789661 0.863030 -0.062500 1 0 0 0 0 0 2 971159
-0.002146 -0.000790 0.119137 0.145950 0.789671 0.863043 -0.062500 1 0 0 0 0 0 2 972102
-0.002146 -0.000790 0.119137 0.145961 0.789670 0.863038 -0.062500 1 0 0 0 0 0 2 973093
-0.002146 -0.000790 0.119137 0.145954 0.789661 0.863030 -0.062500 1 0 0 0 0 0 2 974083
-0.002146 -0.000790 0.119137 0.145962 0.789669 0.863036 -0.062500 1 0 0 0 0 0 2 975081
-0.002146 -0.000790 0.119137 0.145958 0.789649 0.863037 -0.062500 1 0 0 0 0 0 2 976081
-0.002146 -0.000790 0.119137 0.145950 0.789670 0.863043 -0.062500 1 0 0 0 0 0 2 977153
-0.002146 -0.000790 0.119137 0.145961 0.789669 0.863038 -0.062500 1 0 0 0 0 0 2 978252
-0.002146 -0.000790 0.119137 0.145955 0.789661 0.863030 -0.062500 1 0 0 0 0 0 2 979233
-0.002146 -0.000790 0.119137 0.145962 0.789668 0.863036 -0.062500 1 0 0 0 0 0 2 980276
-0.002146 -0.000790 0.119137 0.145955 0.789661 0.863030 -0.062500 1 0 0 0 0 0 2 981144
-0.002146 -0.000790 0.119137 0.145950 0.789671 0.863043 -0.062500 1 0 0 0 0 0 2 982116
-0.002146 -0.000790 0.119137 0.145961 0.789670 0.863038 -0.062500 1 0 0 0 0 0 2 983159
-0.002146 -0.000790 0.119137 0.145955 0.789661 0.863030 -0.062500 1 0 0 0 0 0 2 984140
-0.002146 -0.000790 0.119137 0.145965 0.789657 0.863043 -0.062500 1 0 0 0 0 0 2 985104
-0.002146 -0.000790 0.119137 0.145955 0.789659 0.863031 -0.062500 1 0 0 0 0 0 2 986107
-0.002146 -0.000790 0.119137 0.145950 0.789671 0.863043 -0.062500 1 0 0 0 0 0 2 987213
-0.002146 -0.000790 0.119137 0.145962 0.789669 0.863038 -0.062500 1 0 0 0 0 0 2 988135
-0.002146 -0.000790 0.119137 0.145955 0.789661 0.863030 -0.062500 1 0 0 0 0 0 2 989196
-0.002146 -0.000790 0.119137 0.145962 0.789668 0.863036 -0.062500 1 0 0 0 0 0 2 990114
-0.002146 -0.000790 0.119137 0.145943 0.789663 0.863036 -0.062500 1 0 0 0 0 0 2 991162
-0.002146 -0.000790 0.119137 0.145960 0.789669 0.863037 -0.062500 1 0 0 0 0 0 2 992109
-0.002146 -0.000790 0.119137 0.145963 0.789670 0.863037 -0.062500 1 0 0 0 0 0 2 993102
-0.002146 -0.000790 0.119137 0.145955 0.789661 0.863030 -0.062500 1 0 0 0 0 0 2 994079
-0.002146 -0.000790 0.119137 0.145953 0.789660 0.863049 -0.062500 1 0 0 0 0 0 2 995095
-0.002146 -0.000790 0.119137 0.145954 0.789659 0.863032 -0.062500 1 0 0 0 0 0 2 996095
-0.002146 -0.000790 0.119137 0.145962 0.789668 0.863037 -0.062500 1 0 0 0 0 0 2 997088
-0.002146 -0.000790 0.119137 0.145963 0.789669 0.863037 -0.062500 1 0 0 0 0 0 2 998085
-0.002146 -0.000790 0.119137 0.145955 0.789661 0.863030 -0.062500 1 0 0 0 0 0 2 999096
-0.002146 -0.000790 0.119137 0.145950 0.789671 0.863043 -0.062500 1 0 0 0 0 0 3 82
-0.002146 -0.000790 0.119137 0.145953 0.789661 0.863031 -0.062500 1 0 0 0 0 0 3 1074
-0.002146 -0.000790 0.119137 0.145962 0.789668 0.863036 -0.062500 1 0 0 0 0 0 3 2176
-0.002146 -0.000790 0.119137 0.145963 0.789669 0.863037 -0.062500 1 0 0 0 0 0 3 3073
-0.002146 -0.000790 0.119137 0.145955 0.789661 0.863030 -0.062500 1 0 0 0 0 0 3 4157
-0.002146 -0.000790 0.119137 0.145953 0.789660 0.863049 -0.062500 1 0 0 0 0 0 3 5099
-0.002146 -0.000790 0.119137 0.145954 0.789659 0.863032 -0.062500 1 0 0 0 0 0 3 6090
-0.002146 -0.000790 0.119137 0.145962 0.789668 0.863037 -0.062500 1 0 0 0 0 0 3 7081
-0.002146 -0.000790 0.119137 0.145963 0.789669 0.863037 -0.062500 1 0 0 0 0 0 3 8059
-0.002146 -0.000790 0.119137 0.145943 0.789663 0.863037 -0.062500 1 0 0 0 0 0 3 9054
-0.002146 -0.000790 0.119137 0.145960 0.789669 0.863037 -0.062500 1 0 0 0 0 0 3 10057
-0.002146 -0.000790 0.119137 0.145954 0.789661 0.863030 -0.062500 1 0 0 0 0 0 3 11363
-0.002146 -0.000790 0.119137 0.145962 0.789668 0.863036 -0.062500 1 0 0 0 0 0 3 12375
-0.002146 -0.000790 0.119137 0.145963 0.789669 0.863037 -0.062500 1 0 0 0 0 0 3 13132
-0.002146 -0.000790 0.119137 0.145943 0.789664 0.863036 -0.062500 1 0 0 0 0 0 3 14086
-0.002146 -0.000790 0.119137 0.145964 0.789657 0.863044 -0.062500 1 0 0 0 0 0 3 15036
-0.002146 -0.000790 0.119137 0.145955 0.789659 0.863031 -0.062500 1 0 0 0 0 0 3 16068
-0.002146 -0.000790 0.119137 0.145962 0.789668 0.863036 -0.062500 1 0 0 0 0 0 3 17147
-0.002146 -0.000790 0.119137 0.145951 0.789672 0.863044 -0.062500 1 0 0 0 0 0 3 18287
-0.002146 -0.000790 0.119137 0.145953 0.789661 0.863031 -0.062500 1 0 0 0 0 0 3 19183
-0.002146 -0.000790 0.119137 0.145962 0.789668 0.863036 -0.062500 1 0 0 0 0 0 3 20080
-0.002146 -0.000790 0.119137 0.145955 0.789661 0.863030 -0.062500 1 0 0 0 0 0 3 21046
-0.002146 -0.000790 0.119137 0.145950 0.789671 0.863043 -0.062500 1 0 0 0 0 0 3 22285
-0.002146 -0.000790 0.119137 0.145961 0.789670 0.863038 -0.062500 1 0 0 0 0 0 3 23273
-0.002146 -0.000790 0.119137 0.145954 0.789661 0.863030 -0.062500 1 0 0 0 0 0 3 24077
-0.002146 -0.000790 0.119137 0.145965 0.789657 0.863043 -0.062500 1 0 0 0 0 0 3 25182
-0.002146 -0.000790 0.119137 0.145955 0.789659 0.863031 -0.062500 1 0 0 0 0 0 3 26126
-0.002146 -0.000790 0.119137 0.145950 0.789671 0.863043 -0.062500 1 0 0 0 0 0 3 27076
-0.002146 -0.000790 0.119137 0.145961 0.789669 0.863038 -0.062500 1 0 0 0 0 0 3 28079
-0.002146 -0.000790 0.119137 0.145954 0.789661 0.863030 -0.062500 1 0 0 0 0 0 3 29076
-0.002146 -0.000790 0.119137 0.145962 0.789668 0.863036 -0.062500 1 0 0 0 0 0 3 30076
-0.002146 -0.000790 0.119137 0.145955 0.789661 0.863030 -0.062500 1 0 0 0 0 0 3 31074
-0.002146 -0.000790 0.119137 0.145950 0.789671 0.863042 -0.062500 1 0 0 0 0 0 3 32077
-0.002146 -0.000790 0.119137 0.145961 0.789670 0.863038 -0.062500 1 0 0 0 0 0 3 33076
-0.002146 -0.000790 0.119137 0.145954 0.789661 0.863030 -0.062500 1 0 0 0 0 0 3 34046
-0.002146 -0.000790 0.119137 0.145965 0.789657 0.863043 -0.062500 1 0 0 0 0 0 3 35013
-0.002146 -0.000790 0.119137 0.145955 0.789659 0.863031 -0.062500 1 0 0 0 0 0 3 36160
-0.002146 -0.000790 0.119137 0.145950 0.789671 0.863043 -0.062500 1 0 0 0 0 0 3 37079
-0.002146 -0.000790 0.119137 0.145961 0.789669 0.863038 -0.062500 1 0 0 0 0 0 3 38120
-0.002146 -0.000790 0.119137 0.145955 0.789661 0.863030 -0.062500 1 0 0 0 0 0 3 39097
-0.002146 -0.000790 0.119137 0.145962 0.789668 0.863036 -0.062500 1 0 0 0 0 0 3 40094
-0.002146 -0.000790 0.119137 0.145951 0.789672 0.863043 -0.062500 1 0 0 0 0 0 3 41080
-0.002146 -0.000790 0.119137 0.145953 0.789661 0.863031 -0.062500 1 0 0 0 0 0 3 42090
-0.002146 -0.000790 0.119137 0.145962 0.789669 0.863036 -0.062500 1 0 0 0 0 0 3 43080
-0.002146 -0.000790 0.119137 0.145958 0.789649 0.863037 -0.062500 1 0 0 0 0 0 3 44249
-0.002146 -0.000790 0.119137 0.145963 0.789667 0.863037 -0.062500 1 0 0 0 0 0 3 45201
-0.002146 -0.000790 0.119137 0.145943 0.789663 0.863036 -0.062500 1 0 0 0 0 0 3 46254
-0.002146 -0.000790 0.119137 0.145960 0.789668 0.863037 -0.062500 1 0 0 0 0 0 3 47240
-0.002146 -0.000790 0.119137 0.145963 0.789669 0.863037 -0.062500 1 0 0 0 0 0 3 48067
-0.002146 -0.000790 0.119137 0.145955 0.789661 0.863030 -0.062500 1 0 0 0 0 0 3 49089
-0.002146 -0.000790 0.119137 0.145950 0.789671 0.863043 -0.062500 1 0 0 0 0 0 3 50092
-0.002146 -0.000790 0.119137 0.145961 0.789670 0.863038 -0.062500 1 0 0 0 0 0 3 51235
-0.002146 -0.000790 0.119137 0.145955 0.789661 0.863030 -0.062500 1 0 0 0 0 0 3 52118
-0.002146 -0.000790 0.119137 0.145962 0.789669 0.863036 -0.062500 1 0 0 0 0 0 3 53104
-0.002146 -0.000790 0.119137 0.145958 0.789649 0.863037 -0.062500 1 0 0 0 0 0 3 54098
-0.002146 -0.000790 0.119137 0.145950 0.789670 0.863043 -0.062500 1 0 0 0 0 0 3 55063
-0.002146 -0.000790 0.119137 0.145953 0.789660 0.863031 -0.062500 1 0 0 0 0 0 3 56196
-0.002146 -0.000790 0.119137 0.145962 0.789668 0.863036 -0.062500 1 0 0 0 0 0 3 57086
-0.002146 -0.000790 0.119137 0.145963 0.789669 0.863037 -0.062500 1 0 0 0 0 0 3 58145
-0.002146 -0.000790 0.119137 0.145943 0.789664 0.863036 -0.062500 1 0 0 0 0 0 3 59104
-0.002146 -0.000790 0.119137 0.145960 0.789669 0.863037 -0.062500 1 0 0 0 0 0 3 60086
-0.002146 -0.000790 0.119137 0.145962 0.789670 0.863037 -0.062500 1 0 0 0 0 0 3 61076
-0.002146 -0.000790 0.119137 0.145955 0.789661 0.863030 -0.062500 1 0 0 0 0 0 3 62075
-0.002146 -0.000790 0.119137 0.145966 0.789657 0.863043 -0.062500 1 0 0 0 0 0 3 63084
-0.002146 -0.000790 0.119137 0.145943 0.789662 0.863037 -0.062500 1 0 0 0 0 0 3 64075
-0.002146 -0.000790 0.119137 0.145961 0.789668 0.863037 -0.062500 1 0 0 0 0 0 3 65075
-0.002146 -0.000790 0.119137 0.145954 0.789660 0.863030 -0.062500 1 0 0 0 0 0 3 66072
-0.002146 -0.000790 0.119137 0.145962 0.789668 0.863036 -0.062500 1 0 0 0 0 0 3 67083
-0.002146 -0.000790 0.119137 0.145951 0.789672 0.863043 -0.062500 1 0 0 0 0 0 3 68098
-0.002146 -0.000790 0.119137 0.145953 0.789661 0.863031 -0.062500 1 0 0 0 0 0 3 69423
-0.002146 -0.000790 0.119137 0.145962 0.789669 0.863036 -0.062500 1 0 0 0 0 0 3 70177
-0.002146 -0.000790 0.119137 0.145963 0.789670 0.863037 -0.062500 1 0 0 0 0 0 3 71137
-0.002146 -0.000790 0.119137 0.145955 0.789661 0.863030 -0.062500 1 0 0 0 0 0 3 72067
-0.002146 -0.000790 0.119137 0.145953 0.789660 0.863049 -0.062500 1 0 0 0 0 0 3 73109
-0.002146 -0.000790 0.119137 0.145954 0.789659 0.863032 -0.062500 1 0 0 0 0 0 3 74080
-0.002146 -0.000790 0.119137 0.145962 0.789668 0.863037 -0.062500 1 0 0 0 0 0 3 75093
-0.002146 -0.000790 0.119137 0.145963 0.789669 0.863037 -0.062500 1 0 0 0 0 0 3 76077
-0.002146 -0.000790 0.119137 0.145955 0.789661 0.863030 -0.062500 1 0 0 0 0 0 3 77116
-0.002146 -0.000790 0.119137 0.145950 0.789671 0.863043 -0.062500 1 0 0 0 0 0 3 78296
-0.002146 -0.000790 0.119137 0.145953 0.789661 0.863031 -0.062500 1 0 0 0 0 0 3 79149
-0.002146 -0.000790 0.119137 0.145962 0.789668 0.863036 -0.062500 1 0 0 0 0 0 3 80311
-0.002146 -0.000790 0.119137 0.145963 0.789670 0.863037 -0.062500 1 0 0 0 0 0 3 81107
-0.002146 -0.000790 0.119137 0.145943 0.789664 0.863036 -0.062500 1 0 0 0 0 0 3 82128
-0.002146 -0.000790 0.119137 0.145964 0.789657 0.863044 -0.062500 1 0 0 0 0 0 3 83225
-0.002146 -0.000790 0.119137 0.145955 0.789659 0.863031 -0.062500 1 0 0 0 0 0 3 84259
-0.002146 -0.000790 0.119137 0.145962 0.789668 0.863036 -0.062500 1 0 0 0 0 0 3 85086
-0.002146 -0.000790 0.119137 0.145963 0.789669 0.863037 -0.062500 1 0 0 0 0 0 3 86048
-0.002146 -0.000790 0.119137 0.145943 0.789663 0.863037 -0.062500 1 0 0 0 0 0 3 87123
-0.002146 -0.000790 0.119137 0.145961 0.789669 0.863037 -0.062500 1 0 0 0 0 0 3 88059
-0.002146 -0.000790 0.119137 0.145954 0.789661 0.863030 -0.062500 1 0 0 0 0 0 3 89232
-0.002146 -0.000790 0.119137 0.145962 0.789668 0.863036 -0.062500 1 0 0 0 0 0 3 90210
-0.002146 -0.000790 0.119137 0.145951 0.789672 0.863043 -0.062500 1 0 0 0 0 0 3 91097
-0.002146 -0.000790 0.119137 0.145953 0.789662 0.863031 -0.062500 1 0 0 0 0 0 3 92146
-0.002146 -0.000790 0.119137 0.145965 0.789657 0.863043 -0.062500 1 0 0 0 0 0 3 93087
-0.002146 -0.000790 0.119137 0.145955 0.789659 0.863031 -0.062500 1 0 0 0 0 0 3 94069
-0.002146 -0.000790 0.119137 0.145962 0.789668 0.863036 -0.062500 1 0 0 0 0 0 3 95070
-0.002146 -0.000790 0.119137 0.145951 0.789672 0.863043 -0.062500 1 0 0 0 0 0 3 96049
-0.002146 -0.000790 0.119137 0.145953 0.789661 0.863031 -0.062500 1 0 0 0 0 0 3 97069
-0.002146 -0.000790 0.119137 0.145962 0.789668 0.863036 -0.062500 1 0 0 0 0 0 3 98044
-0.002146 -0.000790 0.119137 0.145955 0.789661 0.863030 -0.062500 1 0 0 0 0 0 3 99055
-0.002146 -0.000790 0.119137 0.145950 0.789671 0.863043 -0.062500 1 0 0 0 0 0 3 100026
-0.002146 -0.000790 0.119137 0.145961 0.789670 0.863038 -0.062500 1 0 0 0 0 0 3 101027
-0.002146 -0.000790 0.119137 0.145954 0.789661 0.863030 -0.062500 1 0 0 0 0 0 3 102024
-0.002146 -0.000790 0.119137 0.145965 0.789657 0.863043 -0.062500 1 0 0 0 0 0 3 103826
-0.002146 -0.000790 0.119137 0.145955 0.789659 0.863031 -0.062500 1 0 0 0 0 0 3 104093
-0.002146 -0.000790 0.119137 0.145950 0.789671 0.863043 -0.062500 1 0 0 0 0 0 3 105160
-0.002146 -0.000790 0.119137 0.145961 0.789669 0.863038 -0.062500 1 0 0 0 0 0 3 106046
-0.002146 -0.000790 0.119137 0.145955 0.789661 0.863030 -0.062500 1 0 0 0 0 0 3 107044
-0.002146 -0.000790 0.119137 0.145962 0.789668 0.863036 -0.062500 1 0 0 0 0 0 3 108047
-0.002146 -0.000790 0.119137 0.145955 0.789661 0.863030 -0.062500 1 0 0 0 0 0 3 109030
-0.002146 -0.000790 0.119137 0.145950 0.789671 0.863042 -0.062500 1 0 0 0 0 0 3 109988
-0.002146 -0.000790 0.119137 0.145961 0.789670 0.863038 -0.062500 1 0 0 0 0 0 3 111037
-0.002146 -0.000790 0.119137 0.145958 0.789649 0.863037 -0.062500 1 0 0 0 0 0 3 112330
-0.002146 -0.000790 0.119137 0.145963 0.789667 0.863037 -0.062500 1 0 0 0 0 0 3 113343
-0.002146 -0.000790 0.119137 0.145943 0.789663 0.863037 -0.062500 1 0 0 0 0 0 3 114112
-0.002146 -0.000790 0.119137 0.145960 0.789668 0.863037 -0.062500 1 0 0 0 0 0 3 114985
-0.002146 -0.000790 0.119137 0.145963 0.789669 0.863037 -0.062500 1 0 0 0 0 0 3 116037
-0.002146 -0.000790 0.119137 0.145955 0.789661 0.863030 -0.062500 1 0 0 0 0 0 3 117148
-0.002146 -0.000790 0.119137 0.145962 0.789668 0.863036 -0.062500 1 0 0 0 0 0 3 118153
-0.002146 -0.000790 0.119137 0.145943 0.789663 0.863036 -0.062500 1 0 0 0 0 0 3 119107
-0.002146 -0.000790 0.119137 0.145960 0.789669 0.863037 -0.062500 1 0 0 0 0 0 3 120084
-0.002146 -0.000790 0.119137 0.145962 0.789670 0.863037 -0.062500 1 0 0 0 0 0 3 121060
-0.002146 -0.000790 0.119137 0.145958 0.789649 0.863037 -0.062500 1 0 0 0 0 0 3 122243
-0.002146 -0.000790 0.119137 0.145950 0.789670 0.863044 -0.062500 1 0 0 0 0 0 3 123129
-0.002146 -0.000790 0.119137 0.145953 0.789661 0.863031 -0.062500 1 0 0 0 0 0 3 123999
-0.002146 -0.000790 0.119137 0.145962 0.789668 0.863036 -0.062500 1 0 0 0 0 0 3 125069
-0.002146 -0.000790 0.119137 0.145963 0.789669 0.863037 -0.062500 1 0 0 0 0 0 3 126124
-0.002146 -0.000790 0.119137 0.145955 0.789661 0.863030 -0.062500 1 0 0 0 0 0 3 127057
-0.002146 -0.000790 0.119137 0.145950 0.789671 0.863043 -0.062500 1 0 0 0 0 0 3 128054
-0.002146 -0.000790 0.119137 0.145953 0.789661 0.863031 -0.062500 1 0 0 0 0 0 3 129049
-0.002146 -0.000790 0.119137 0.145962 0.789669 0.863036 -0.062500 1 0 0 0 0 0 3 130058
-0.002146 -0.000790 0.119137 0.145966 0.789658 0.863044 -0.062500 1 0 0 0 0 0 3 131052
-0.002146 -0.000790 0.119137 0.145956 0.789659 0.863031 -0.062500 1 0 0 0 0 0 3 132053
-0.002146 -0.000790 0.119137 0.145950 0.789671 0.863043 -0.062500 1 0 0 0 0 0 3 133046
-0.002146 -0.000790 0.119137 0.145953 0.789661 0.863031 -0.062500 1 0 0 0 0 0 3 134061
-0.002146 -0.000790 0.119137 0.145962 0.789668 0.863036 -0.062500 1 0 0 0 0 0 3 135049
-0.002146 -0.000790 0.119137 0.145963 0.789669 0.863037 -0.062500 1 0 0 0 0 0 3 137098
-0.002146 -0.000790 0.119137 0.145943 0.789664 0.863036 -0.062500 1 0 0 0 0 0 3 138141
-0.002146 -0.000790 0.119137 0.145960 0.789669 0.863037 -0.062500 1 0 0 0 0 0 3 139023
-0.002146 -0.000790 0.119137 0.145954 0.789661 0.863030 -0.062500 1 0 0 0 0 0 3 140063
-0.002146 -0.000790 0.119137 0.145962 0.789669 0.863036 -0.062500 1 0 0 0 0 0 3 141057
-0.002146 -0.000790 0.119137 0.145954 0.789661 0.863050 -0.062500 1 0 0 0 0 0 3 142055
-0.002146 -0.000790 0.119137 0.145954 0.789660 0.863032 -0.062500 1 0 0 0 0 0 3 143058
-0.002146 -0.000790 0.119137 0.145962 0.789668 0.863037 -0.062500 1 0 0 0 0 0 3 144064
-0.002146 -0.000790 0.119137 0.145955 0.789660 0.863030 -0.062500 1 0 0 0 0 0 3 145296
-0.002146 -0.000790 0.119137 0.145962 0.789668 0.863036 -0.062500 1 0 0 0 0 0 3 146347
-0.002146 -0.000790 0.119137 0.145951 0.789672 0.863043 -0.062500 1 0 0 0 0 0 3 147179
-0.002146 -0.000790 0.119137 0.145953 0.789661 0.863031 -0.062500 1 0 0 0 0 0 3 148043
-0.002146 -0.000790 0.119137 0.145962 0.789669 0.863036 -0.062500 1 0 0 0 0 0 3 149244
-0.002146 -0.000790 0.119137 0.145963 0.789670 0.863037 -0.062500 1 0 0 0 0 0 3 150076
-0.002146 -0.000790 0.119137 0.145955 0.789661 0.863030 -0.062500 1 0 0 0 0 0 3 151142
-0.002146 -0.000790 0.119137 0.145954 0.789660 0.863049 -0.062500 1 0 0 0 0 0 3 152079
-0.002146 -0.000790 0.119137 0.145954 0.789660 0.863032 -0.062500 1 0 0 0 0 0 3 153082
-0.002146 -0.000790 0.119137 0.145962 0.789668 0.863037 -0.062500 1 0 0 0 0 0 3 153982
-0.002146 -0.000790 0.119137 0.145955 0.789660 0.863030 -0.062500 1 0 0 0 0 0 3 155173
-0.002146 -0.000790 0.119137 0.145950 0.789671 0.863043 -0.062500 1 0 0 0 0 0 3 156155
-0.002146 -0.000790 0.119137 0.145961 0.789670 0.863038 -0.062500 1 0 0 0 0 0 3 157048
-0.002146 -0.000790 0.119137 0.145954 0.789661 0.863030 -0.062500 1 0 0 0 0 0 3 158134
-0.002146 -0.000790 0.119137 0.145962 0.789669 0.863036 -0.062500 1 0 0 0 0 0 3 159067
-0.002146 -0.000790 0.119137 0.145963 0.789670 0.863037 -0.062500 1 0 0 0 0 0 3 160028
-0.002146 -0.000790 0.119137 0.145943 0.789664 0.863036 -0.062500 1 0 0 0 0 0 3 161026
-0.002146 -0.000790 0.119137 0.145964 0.789657 0.863044 -0.062500 1 0 0 0 0 0 3 162027
-0.002146 -0.000790 0.119137 0.145955 0.789659 0.863031 -0.062500 1 0 0 0 0 0 3 163025
-0.002146 -0.000790 0.119137 0.145962 0.789668 0.863036 -0.062500 1 0 0 0 0 0 3 164029
-0.002146 -0.000790 0.119137 0.145951 0.789672 0.863044 -0.062500 1 0 0 0 0 0 3 165049
-0.002146 -0.000790 0.119137 0.145953 0.789661 0.863031 -0.062500 1 0 0 0 0 0 3 166032
-0.002146 -0.000790 0.119137 0.145962 0.789669 0.863037 -0.062500 1 0 0 0 0 0 3 167025
-0.002146 -0.000790 0.119137 0.145955 0.789661 0.863030 -0.062500 1 0 0 0 0 0 3 168025
-0.002146 -0.000790 0.119137 0.145962 0.789668 0.863036 -0.062500 1 0 0 0 0 0 3 169527
-0.002146 -0.000790 0.119137 0.145951 0.789672 0.863043 -0.062500 1 0 0 0 0 0 3 170081
-0.002146 -0.000790 0.119137 0.145953 0.789662 0.863031 -0.062500 1 0 0 0 0 0 3 171145
-0.002146 -0.000790 0.119137 0.145965 0.789657 0.863043 -0.062500 1 0 0 0 0 0 3 172042
-0.002146 -0.000790 0.119137 0.145955 0.789659 0.863031 -0.062500 1 0 0 0 0 0 3 173019
-0.002146 -0.000790 0.119137 0.145950 0.789671 0.863043 -0.062500 1 0 0 0 0 0 3 174040
-0.002146 -0.000790 0.119137 0.145953 0.789661 0.863031 -0.062500 1 0 0 0 0 0 3 175031
-0.002146 -0.000790 0.119137 0.145961 0.789668 0.863036 -0.062500 1 0 0 0 0 0 3 176028
-0.002146 -0.000790 0.119137 0.145963 0.789669 0.863037 -0.062500 1 0 0 0 0 0 3 177063
-0.002146 -0.000790 0.119137 0.145955 0.789661 0.863030 -0.062500 1 0 0 0 0 0 3 178330
-0.002146 -0.000790 0.119137 0.145950 0.789671 0.863043 -0.062500 1 0 0 0 0 0 3 179349
-0.002146 -0.000790 0.119137 0.145961 0.789670 0.863038 -0.062500 1 0 0 0 0 0 3 180126
-0.002146 -0.000790 0.119137 0.145955 0.789661 0.863030 -0.062500 1 0 0 0 0 0 3 181118
-0.002146 -0.000790 0.119137 0.145965 0.789657 0.863043 -0.062500 1 0 0 0 0 0 3 182036
-0.002146 -0.000790 0.119137 0.145955 0.789659 0.863031 -0.062500 1 0 0 0 0 0 3 183047
-0.002146 -0.000790 0.119137 0.145950 0.789671 0.863043 -0.062500 1 0 0 0 0 0 3 184119
-0.002146 -0.000790 0.119137 0.145961 0.789670 0.863038 -0.062500 1 0 0 0 0 0 3 185137
-0.002146 -0.000790 0.119137 0.145955 0.789661 0.863030 -0.062500 1 0 0 0 0 0 3 186079
-0.002146 -0.000790 0.119137 0.145962 0.789668 0.863036 -0.062500 1 0 0 0 0 0 3 187038
-0.002146 -0.000790 0.119137 0.145943 0.789664 0.863036 -0.062500 1 0 0 0 0 0 3 188002
-0.002146 -0.000790 0.119137 0.145960 0.789669 0.863037 -0.062500 1 0 0 0 0 0 3 189061
-0.002146 -0.000790 0.119137 0.145962 0.789670 0.863037 -0.062500 1 0 0 0 0 0 3 190215
-0.002146 -0.000790 0.119137 0.145958 0.789649 0.863037 -0.062500 1 0 0 0 0 0 3 190970
-0.002146 -0.000790 0.119137 0.145963 0.789667 0.863037 -0.062500 1 0 0 0 0 0 3 192017
-0.002146 -0.000790 0.119137 0.145943 0.789663 0.863037 -0.062500 1 0 0 0 0 0 3 193025
-0.002146 -0.000790 0.119137 0.145961 0.789668 0.863037 -0.062500 1 0 0 0 0 0 3 194018
-0.002146 -0.000790 0.119137 0.145963 0.789669 0.863037 -0.062500 1 0 0 0 0 0 3 195008
-0.002146 -0.000790 0.119137 0.145955 0.789661 0.863030 -0.062500 1 0 0 0 0 0 3 196001
-0.002146 -0.000790 0.119137 0.145950 0.789671 0.863043 -0.062500 1 0 0 0 0 0 3 196999
-0.002146 -0.000790 0.119137 0.145953 0.789661 0.863031 -0.062500 1 0 0 0 0 0 3 198004
-0.002146 -0.000790 0.119137 0.145961 0.789669 0.863036 -0.062500 1 0 0 0 0 0 3 198999
-0.002146 -0.000790 0.119137 0.145963 0.789670 0.863037 -0.062500 1 0 0 0 0 0 3 199968
-0.002146 -0.000790 0.119137 0.145958 0.789649 0.863037 -0.062500 1 0 0 0 0 0 3 201001
-0.002146 -0.000790 0.119137 0.145951 0.789670 0.863044 -0.062500 1 0 0 0 0 0 3 202003
-0.002146 -0.000790 0.119137 0.145953 0.789661 0.863031 -0.062500 1 0 0 0 0 0 3 203080
-0.002146 -0.000790 0.119137 0.145962 0.789668 0.863036 -0.062500 1 0 0 0 0 0 3 204024
-0.002146 -0.000790 0.119137 0.145963 0.789669 0.863037 -0.062500 1 0 0 0 0 0 3 205066
-0.002146 -0.000790 0.119137 0.145955 0.789661 0.863030 -0.062500 1 0 0 0 0 0 3 206027
-0.002146 -0.000790 0.119137 0.145950 0.789671 0.863043 -0.062500 1 0 0 0 0 0 3 207007
-0.002146 -0.000790 0.119137 0.145953 0.789661 0.863031 -0.062500 1 0 0 0 0 0 3 208008
-0.002146 -0.000790 0.119137 0.145962 0.789669 0.863036 -0.062500 1 0 0 0 0 0 3 209008
-0.002146 -0.000790 0.119137 0.145966 0.789658 0.863044 -0.062500 1 0 0 0 0 0 3 210007
-0.002146 -0.000790 0.119137 0.145943 0.789662 0.863037 -0.062500 1 0 0 0 0 0 3 211035
-0.002146 -0.000790 0.119137 0.145961 0.789668 0.863037 -0.062500 1 0 0 0 0 0 3 212299
-0.002146 -0.000790 0.119137 0.145954 0.789660 0.863030 -0.062500 1 0 0 0 0 0 3 213317
-0.002146 -0.000790 0.119137 0.145962 0.789668 0.863036 -0.062500 1 0 0 0 0 0 3 214098
-0.002146 -0.000790 0.119137 0.145963 0.789669 0.863037 -0.062500 1 0 0 0 0 0 3 214965
-0.002146 -0.000790 0.119137 0.145943 0.789664 0.863036 -0.062500 1 0 0 0 0 0 3 216226
-0.002146 -0.000790 0.119137 0.145961 0.789669 0.863037 -0.062500 1 0 0 0 0 0 3 217065
-0.002146 -0.000790 0.119137 0.145954 0.789661 0.863030 -0.062500 1 0 0 0 0 0 3 218046
-0.002146 -0.000790 0.119137 0.145965 0.789657 0.863043 -0.062500 1 0 0 0 0 0 3 219023
-0.002146 -0.000790 0.119137 0.145951 0.789671 0.863044 -0.062500 1 0 0 0 0 0 3 220020
-0.002146 -0.000790 0.119137 0.145953 0.789661 0.863031 -0.062500 1 0 0 0 0 0 3 221072
-0.002146 -0.000790 0.119137 0.145962 0.789668 0.863037 -0.062500 1 0 0 0 0 0 3 222137
-0.002146 -0.000790 0.119137 0.145955 0.789660 0.863030 -0.062500 1 0 0 0 0 0 3 223156
-0.002146 -0.000790 0.119137 0.145950 0.789671 0.863043 -0.062500 1 0 0 0 0 0 3 223976
-0.002146 -0.000790 0.119137 0.145961 0.789670 0.863038 -0.062500 1 0 0 0 0 0 3 225061
-0.002146 -0.000790 0.119137 0.145954 0.789661 0.863030 -0.062500 1 0 0 0 0 0 3 226095
-0.002146 -0.000790 0.119137 0.145962 0.789669 0.863036 -0.062500 1 0 0 0 0 0 3 227036
-0.002146 -0.000790 0.119137 0.145955 0.789661 0.863030 -0.062500 1 0 0 0 0 0 3 228032
-0.002146 -0.000790 0.119137 0.145953 0.789659 0.863049 -0.062500 1 0 0 0 0 0 3 229031
-0.002146 -0.000790 0.119137 0.145962 0.789668 0.863039 -0.062500 1 0 0 0 0 0 3 230030
-0.002146 -0.000790 0.119137 0.145955 0.789660 0.863031 -0.062500 1 0 0 0 0 0 3 231028
-0.002146 -0.000790 0.119137 0.145962 0.789668 0.863036 -0.062500 1 0 0 0 0 0 3 232052
-0.002146 -0.000790 0.119137 0.145955 0.789660 0.863030 -0.062500 1 0 0 0 0 0 3 233032
-0.002146 -0.000790 0.119137 0.145950 0.789671 0.863043 -0.062500 1 0 0 0 0 0 3 234025
-0.002146 -0.000790 0.119137 0.145961 0.789670 0.863038 -0.062500 1 0 0 0 0 0 3 235025
-0.002146 -0.000790 0.119137 0.145955 0.789661 0.863030 -0.062500 1 0 0 0 0 0 3 237053
-0.002146 -0.000790 0.119137 0.145962 0.789669 0.863036 -0.062500 1 0 0 0 0 0 3 238120
-0.002146 -0.000790 0.119137 0.145951 0.789672 0.863043 -0.062500 1 0 0 0 0 0 3 238993
-0.002146 -0.000790 0.119137 0.145953 0.789662 0.863031 -0.062500 1 0 0 0 0 0 3 240040
-0.002146 -0.000790 0.119137 0.145965 0.789657 0.863043 -0.062500 1 0 0 0 0 0 3 241033
-0.002146 -0.000790 0.119137 0.145955 0.789659 0.863031 -0.062500 1 0 0 0 0 0 3 242033
-0.002146 -0.000790 0.119137 0.145962 0.789668 0.863036 -0.062500 1 0 0 0 0 0 3 243025
-0.002146 -0.000790 0.119137 0.145943 0.789663 0.863036 -0.062500 1 0 0 0 0 0 3 244173
-0.002146 -0.000790 0.119137 0.145960 0.789669 0.863037 -0.062500 1 0 0 0 0 0 3 245169
-0.002146 -0.000790 0.119137 0.145963 0.789669 0.863037 -0.062500 1 0 0 0 0 0 3 246216
-0.002146 -0.000790 0.119137 0.145955 0.789661 0.863030 -0.062500 1 0 0 0 0 0 3 247081
-0.002146 -0.000790 0.119137 0.145950 0.789671 0.863043 -0.062500 1 0 0 0 0 0 3 248211
-0.002146 -0.000790 0.119137 0.145953 0.789661 0.863031 -0.062500 1 0 0 0 0 0 3 249054
-0.002146 -0.000790 0.119137 0.145965 0.789657 0.863043 -0.062500 1 0 0 0 0 0 3 250070
-0.002146 -0.000790 0.119137 0.145963 0.789668 0.863038 -0.062500 1 0 0 0 0 0 3 251078
-0.002146 -0.000790 0.119137 0.145955 0.789660 0.863030 -0.062500 1 0 0 0 0 0 3 252125
-0.002146 -0.000790 0.119137 0.145950 0.789671 0.863043 -0.062500 1 0 0 0 0 0 3 253065
-0.002146 -0.000790 0.119137 0.145953 0.789661 0.863031 -0.062500 1 0 0 0 0 0 3 254032
-0.002146 -0.000790 0.119137 0.145962 0.789668 0.863036 -0.062500 1 0 0 0 0 0 3 255031
-0.002146 -0.000790 0.119137 0.145963 0.789669 0.863037 -0.062500 1 0 0 0 0 0 3 256090
-0.002146 -0.000790 0.119137 0.145955 0.789661 0.863030 -0.062500 1 0 0 0 0 0 3 257201
-0.002146 -0.000790 0.119137 0.145950 0.789671 0.863042 -0.062500 1 0 0 0 0 0 3 258029
-0.002146 -0.000790 0.119137 0.145961 0.789670 0.863038 -0.062500 1 0 0 0 0 0 3 259099
-0.002146 -0.000790 0.119137 0.145958 0.789649 0.863037 -0.062500 1 0 0 0 0 0 3 260050
-0.002146 -0.000790 0.119137 0.145963 0.789667 0.863037 -0.062500 1 0 0 0 0 0 3 261035
-0.002146 -0.000790 0.119137 0.145943 0.789663 0.863037 -0.062500 1 0 0 0 0 0 3 262031
-0.002146 -0.000790 0.119137 0.145960 0.789669 0.863037 -0.062500 1 0 0 0 0 0 3 263030
-0.002146 -0.000790 0.119137 0.145954 0.789661 0.863030 -0.062500 1 0 0 0 0 0 3 264025
-0.002146 -0.000790 0.119137 0.145962 0.789668 0.863036 -0.062500 1 0 0 0 0 0 3 265030
-0.002146 -0.000790 0.119137 0.145963 0.789669 0.863037 -0.062500 1 0 0 0 0 0 3 266025
-0.002146 -0.000790 0.119137 0.145943 0.789664 0.863036 -0.062500 1 0 0 0 0 0 3 267028
-0.002146 -0.000790 0.119137 0.145960 0.789669 0.863037 -0.062500 1 0 0 0 0 0 3 268025
-0.002146 -0.000790 0.119137 0.145963 0.789670 0.863037 -0.062500 1 0 0 0 0 0 3 269086
-0.002146 -0.000790 0.119137 0.145958 0.789649 0.863037 -0.062500 1 0 0 0 0 0 3 270115
-0.002146 -0.000790 0.119137 0.145950 0.789670 0.863044 -0.062500 1 0 0 0 0 0 3 271151
-0.002146 -0.000790 0.119137 0.145953 0.789661 0.863031 -0.062500 1 0 0 0 0 0 3 271996
-0.002146 -0.000790 0.119137 0.145962 0.789668 0.863037 -0.062500 1 0 0 0 0 0 3 273021
-0.002146 -0.000790 0.119137 0.145963 0.789669 0.863037 -0.062500 1 0 0 0 0 0 3 274006
-0.002146 -0.000790 0.119137 0.145955 0.789661 0.863030 -0.062500 1 0 0 0 0 0 3 275004
-0.002146 -0.000790 0.119137 0.145950 0.789671 0.863043 -0.062500 1 0 0 0 0 0 3 276004
-0.002146 -0.000790 0.119137 0.145953 0.789661 0.863031 -0.062500 1 0 0 0 0 0 3 276997
-0.002146 -0.000790 0.119137 0.145962 0.789669 0.863036 -0.062500 1 0 0 0 0 0 3 278175
-0.002146 -0.000790 0.119137 0.145966 0.789658 0.863044 -0.062500 1 0 0 0 0 0 3 279180
-0.002146 -0.000790 0.119137 0.145956 0.789659 0.863031 -0.062500 1 0 0 0 0 0 3 280077
-0.002146 -0.000790 0.119137 0.145950 0.789671 0.863043 -0.062500 1 0 0 0 0 0 3 281192
-0.002146 -0.000790 0.119137 0.145953 0.789661 0.863031 -0.062500 1 0 0 0 0 0 3 282018
-0.002146 -0.000790 0.119137 0.145962 0.789668 0.863036 -0.062500 1 0 0 0 0 0 3 283205
-0.002146 -0.000790 0.119137 0.145963 0.789669 0.863037 -0.062500 1 0 0 0 0 0 3 284021
-0.002146 -0.000790 0.119137 0.145943 0.789664 0.863037 -0.062500 1 0 0 0 0 0 3 285045
-0.002146 -0.000790 0.119137 0.145961 0.789669 0.863037 -0.062500 1 0 0 0 0 0 3 286007
-0.002146 -0.000790 0.119137 0.145954 0.789661 0.863030 -0.062500 1 0 0 0 0 0 3 286987
-0.002146 -0.000790 0.119137 0.145962 0.789669 0.863036 -0.062500 1 0 0 0 0 0 3 287936
-0.002146 -0.000790 0.119137 0.145954 0.789661 0.863050 -0.062500 1 0 0 0 0 0 3 289116
-0.002146 -0.000790 0.119137 0.145954 0.789660 0.863032 -0.062500 1 0 0 0 0 0 3 290200
-0.002146 -0.000790 0.119137 0.145962 0.789668 0.863037 -0.062500 1 0 0 0 0 0 3 290989
-0.002146 -0.000790 0.119137 0.145955 0.789660 0.863030 -0.062500 1 0 0 0 0 0 3 291971
-0.002146 -0.000790 0.119137 0.145962 0.789668 0.863036 -0.062500 1 0 0 0 0 0 3 293008
-0.002146 -0.000790 0.119137 0.145951 0.789672 0.863043 -0.062500 1 0 0 0 0 0 3 293977
-0.002146 -0.000790 0.119137 0.145953 0.789661 0.863031 -0.062500 1 0 0 0 0 0 3 294961
-0.002146 -0.000790 0.119137 0.145962 0.789669 0.863036 -0.062500 1 0 0 0 0 0 3 295954
-0.002146 -0.000790 0.119137 0.145955 0.789661 0.863030 -0.062500 1 0 0 0 0 0 3 296964
-0.002146 -0.000790 0.119137 0.145953 0.789660 0.863049 -0.062500 1 0 0 0 0 0 3 297954
-0.002146 -0.000790 0.119137 0.145953 0.789659 0.863032 -0.062500 1 0 0 0 0 0 3 298970
-0.002146 -0.000790 0.119137 0.145962 0.789668 0.863037 -0.062500 1 0 0 0 0 0 3 299953
-0.002146 -0.000790 0.119137 0.145963 0.789669 0.863037 -0.062500 1 0 0 0 0 0 3 300960
-0.002146 -0.000790 0.119137 0.145955 0.789660 0.863030 -0.062500 1 0 0 0 0 0 3 301955
-0.002146 -0.000790 0.119137 0.145950 0.789671 0.863043 -0.062500 1 0 0 0 0 0 3 303827
-0.002146 -0.000790 0.119137 0.145961 0.789670 0.863038 -0.062500 1 0 0 0 0 0 3 305025
-0.002146 -0.000790 0.119137 0.145955 0.789661 0.863030 -0.062500 1 0 0 0 0 0 3 305974
-0.002146 -0.000790 0.119137 0.145962 0.789669 0.863036 -0.062500 1 0 0 0 0 0 3 306935
-0.002146 -0.000790 0.119137 0.145955 0.789661 0.863030 -0.062500 1 0 0 0 0 0 3 307959
-0.002146 -0.000790 0.119137 0.145953 0.789660 0.863049 -0.062500 1 0 0 0 0 0 3 308991
-0.002146 -0.000790 0.119137 0.145954 0.789659 0.863032 -0.062500 1 0 0 0 0 0 3 309985
-0.002146 -0.000790 0.119137 0.145962 0.789668 0.863037 -0.062500 1 0 0 0 0 0 3 311130
-0.002146 -0.000790 0.119137 0.145963 0.789669 0.863037 -0.062500 1 0 0 0 0 0 3 312090
-0.002146 -0.000790 0.119137 0.145955 0.789660 0.863030 -0.062500 1 0 0 0 0 0 3 313199
-0.002146 -0.000790 0.119137 0.145950 0.789671 0.863043 -0.062500 1 0 0 0 0 0 3 314058
-0.002146 -0.000790 0.119137 0.145961 0.789670 0.863038 -0.062500 1 0 0 0 0 0 3 315303
-0.002146 -0.000790 0.119137 0.145955 0.789661 0.863030 -0.062500 1 0 0 0 0 0 3 315963
-0.002146 -0.000790 0.119137 0.145962 0.789669 0.863036 -0.062500 1 0 0 0 0 0 3 317178
-0.002146 -0.000790 0.119137 0.145943 0.789664 0.863036 -0.062500 1 0 0 0 0 0 3 318088
-0.002146 -0.000790 0.119137 0.145964 0.789657 0.863044 -0.062500 1 0 0 0 0 0 3 319014
-0.002146 -0.000790 0.119137 0.145963 0.789668 0.863038 -0.062500 1 0 0 0 0 0 3 320023
-0.002146 -0.000790 0.119137 0.145955 0.789660 0.863030 -0.062500 1 0 0 0 0 0 3 320993
-0.002146 -0.000790 0.119137 0.145950 0.789671 0.863043 -0.062500 1 0 0 0 0 0 3 321987
-0.002146 -0.000790 0.119137 0.145953 0.789661 0.863031 -0.062500 1 0 0 0 0 0 3 323065
-0.002146 -0.000790 0.119137 0.145962 0.789668 0.863036 -0.062500 1 0 0 0 0 0 3 324160
-0.002146 -0.000790 0.119137 0.145963 0.789669 0.863037 -0.062500 1 0 0 0 0 0 3 324991
-0.002146 -0.000790 0.119137 0.145955 0.789661 0.863030 -0.062500 1 0 0 0 0 0 3 326060
-0.002146 -0.000790 0.119137 0.145950 0.789671 0.863043 -0.062500 1 0 0 0 0 0 3 327001
-0.002146 -0.000790 0.119137 0.145953 0.789661 0.863031 -0.062500 1 0 0 0 0 0 3 327978
-0.002146 -0.000790 0.119137 0.145965 0.789657 0.863043 -0.062500 1 0 0 0 0 0 3 328987
-0.002146 -0.000790 0.119137 0.145963 0.789668 0.863038 -0.062500 1 0 0 0 0 0 3 329979
-0.002146 -0.000790 0.119137 0.145955 0.789660 0.863030 -0.062500 1 0 0 0 0 0 3 330983
-0.002146 -0.000790 0.119137 0.145950 0.789671 0.863043 -0.062500 1 0 0 0 0 0 3 331982
-0.002146 -0.000790 0.119137 0.145953 0.789661 0.863031 -0.062500 1 0 0 0 0 0 3 332945
-0.002146 -0.000790 0.119137 0.145962 0.789668 0.863036 -0.062500 1 0 0 0 0 0 3 333980
-0.002146 -0.000790 0.119137 0.145963 0.789669 0.863037 -0.062500 1 0 0 0 0 0 3 334983
-0.002146 -0.000790 0.119137 0.145943 0.789664 0.863036 -0.062500 1 0 0 0 0 0 3 335991
-0.002146 -0.000790 0.119137 0.145960 0.789669 0.863037 -0.062500 1 0 0 0 0 0 3 337425
-0.002146 -0.000790 0.119137 0.145954 0.789661 0.863030 -0.062500 1 0 0 0 0 0 3 337993
-0.002146 -0.000790 0.119137 0.145965 0.789657 0.863043 -0.062500 1 0 0 0 0 0 3 338985
-0.002146 -0.000790 0.119137 0.145963 0.789668 0.863038 -0.062500 1 0 0 0 0 0 3 340001
-0.002146 -0.000790 0.119137 0.145943 0.789663 0.863037 -0.062500 1 0 0 0 0 0 3 340994
-0.002146 -0.000790 0.119137 0.145961 0.789669 0.863037 -0.062500 1 0 0 0 0 0 3 341989
-0.002146 -0.000790 0.119137 0.145954 0.789661 0.863030 -0.062500 1 0 0 0 0 0 3 342983
-0.002146 -0.000790 0.119137 0.145962 0.789668 0.863036 -0.062500 1 0 0 0 0 0 3 343986
-0.002146 -0.000790 0.119137 0.145951 0.789672 0.863043 -0.062500 1 0 0 0 0 0 3 345112
-0.002146 -0.000790 0.119137 0.145953 0.789661 0.863031 -0.062500 1 0 0 0 0 0 3 346126
-0.002146 -0.000790 0.119137 0.145962 0.789669 0.863036 -0.062500 1 0 0 0 0 0 3 347160
-0.002146 -0.000790 0.119137 0.145958 0.789649 0.863037 -0.062500 1 0 0 0 0 0 3 348000
-0.002146 -0.000790 0.119137 0.145962 0.789667 0.863037 -0.062500 1 0 0 0 0 0 3 348978
-0.002146 -0.000790 0.119137 0.145951 0.789672 0.863044 -0.062500 1 0 0 0 0 0 3 349967
-0.002146 -0.000790 0.119137 0.145953 0.789661 0.863031 -0.062500 1 0 0 0 0 0 3 351315
-0.002146 -0.000790 0.119137 0.145962 0.789668 0.863037 -0.062500 1 0 0 0 0 0 3 352045
-0.002146 -0.000790 0.119137 0.145955 0.789660 0.863030 -0.062500 1 0 0 0 0 0 3 353000
-0.002146 -0.000790 0.119137 0.145950 0.789671 0.863043 -0.062500 1 0 0 0 0 0 3 353976
-0.002146 -0.000790 0.119137 0.145961 0.789670 0.863038 -0.062500 1 0 0 0 0 0 3 355048
-0.002146 -0.000790 0.119137 0.145954 0.789661 0.863030 -0.062500 1 0 0 0 0 0 3 355997
-0.002146 -0.000790 0.119137 0.145962 0.789669 0.863036 -0.062500 1 0 0 0 0 0 3 357032
-0.002146 -0.000790 0.119137 0.145966 0.789658 0.863044 -0.062500 1 0 0 0 0 0 3 358001
-0.002146 -0.000790 0.119137 0.145943 0.789662 0.863037 -0.062500 1 0 0 0 0 0 3 358952
-0.002146 -0.000790 0.119137 0.145961 0.789668 0.863037 -0.062500 1 0 0 0 0 0 3 360054
-0.002146 -0.000790 0.119137 0.145955 0.789661 0.863030 -0.062500 1 0 0 0 0 0 3 360949
-0.002146 -0.000790 0.119137 0.145962 0.789668 0.863036 -0.062500 1 0 0 0 0 0 3 361942
-0.002146 -0.000790 0.119137 0.145955 0.789660 0.863030 -0.062500 1 0 0 0 0 0 3 362942
-0.002146 -0.000790 0.119137 0.145950 0.789671 0.863042 -0.062500 1 0 0 0 0 0 3 363952
-0.002146 -0.000790 0.119137 0.145961 0.789670 0.863038 -0.062500 1 0 0 0 0 0 3 364957
-0.002146 -0.000790 0.119137 0.145955 0.789661 0.863030 -0.062500 1 0 0 0 0 0 3 365932
-0.002146 -0.000790 0.119137 0.145965 0.789657 0.863043 -0.062500 1 0 0 0 0 0 3 366957
-0.002146 -0.000790 0.119137 0.145943 0.789662 0.863037 -0.062500 1 0 0 0 0 0 3 367928
-0.002146 -0.000790 0.119137 0.145960 0.789668 0.863037 -0.062500 1 0 0 0 0 0 3 368928
-0.002146 -0.000790 0.119137 0.145963 0.789669 0.863037 -0.062500 1 0 0 0 0 0 3 369925
-0.002146 -0.000790 0.119137 0.145955 0.789661 0.863030 -0.062500 1 0 0 0 0 0 3 371649
-0.002146 -0.000790 0.119137 0.145962 0.789668 0.863036 -0.062500 1 0 0 0 0 0 3 373004
-0.002146 -0.000790 0.119137 0.145951 0.789672 0.863043 -0.062500 1 0 0 0 0 0 3 373955
-0.002146 -0.000790 0.119137 0.145953 0.789661 0.863031 -0.062500 1 0 0 0 0 0 3 374941
-0.002146 -0.000790 0.119137 0.145962 0.789669 0.863036 -0.062500 1 0 0 0 0 0 3 375940
-0.002146 -0.000790 0.119137 0.145955 0.789661 0.863030 -0.062500 1 0 0 0 0 0 3 376932
-0.002146 -0.000790 0.119137 0.145953 0.789660 0.863049 -0.062500 1 0 0 0 0 0 3 377932
-0.002146 -0.000790 0.119137 0.145954 0.789659 0.863032 -0.062500 1 0 0 0 0 0 3 379207
-0.002146 -0.000790 0.119137 0.145962 0.789668 0.863037 -0.062500 1 0 0 0 0 0 3 379993
-0.002146 -0.000790 0.119137 0.145963 0.789669 0.863037 -0.062500 1 0 0 0 0 0 3 381016
-0.002146 -0.000790 0.119137 0.145955 0.789661 0.863030 -0.062500 1 0 0 0 0 0 3 382190
-0.002146 -0.000790 0.119137 0.145950 0.789671 0.863043 -0.062500 1 0 0 0 0 0 3 383024
-0.002146 -0.000790 0.119137 0.145953 0.789661 0.863031 -0.062500 1 0 0 0 0 0 3 384030
-0.002146 -0.000790 0.119137 0.145962 0.789668 0.863036 -0.062500 1 0 0 0 0 0 3 385184
-0.002146 -0.000790 0.119137 0.145963 0.789669 0.863037 -0.062500 1 0 0 0 0 0 3 385995
-0.002146 -0.000790 0.119137 0.145943 0.789664 0.863036 -0.062500 1 0 0 0 0 0 3 386966
-0.002146 -0.000790 0.119137 0.145964 0.789657 0.863044 -0.062500 1 0 0 0 0 0 3 387974
-0.002146 -0.000790 0.119137 0.145955 0.789659 0.863031 -0.062500 1 0 0 0 0 0 3 388958
-0.002146 -0.000790 0.119137 0.145962 0.789668 0.863036 -0.062500 1 0 0 0 0 0 3 390016
-0.002146 -0.000790 0.119137 0.145963 0.789669 0.863037 -0.062500 1 0 0 0 0 0 3 391145
-0.002146 -0.000790 0.119137 0.145943 0.789663 0.863037 -0.062500 1 0 0 0 0 0 3 391966
-0.002146 -0.000790 0.119137 0.145960 0.789669 0.863037 -0.062500 1 0 0 0 0 0 3 393096
-0.002146 -0.000790 0.119137 0.145963 0.789669 0.863037 -0.062500 1 0 0 0 0 0 3 393975
-0.002146 -0.000790 0.119137 0.145955 0.789661 0.863030 -0.062500 1 0 0 0 0 0 3 394965
-0.002146 -0.000790 0.119137 0.145950 0.789671 0.863043 -0.062500 1 0 0 0 0 0 3 395912
-0.002146 -0.000790 0.119137 0.145953 0.789661 0.863031 -0.062500 1 0 0 0 0 0 3 396954
-0.002146 -0.000790 0.119137 0.145965 0.789657 0.863043 -0.062500 1 0 0 0 0 0 3 397956
-0.002146 -0.000790 0.119137 0.145955 0.789659 0.863031 -0.062500 1 0 0 0 0 0 3 398952
-0.002146 -0.000790 0.119137 0.145962 0.789668 0.863036 -0.062500 1 0 0 0 0 0 3 399955
-0.002146 -0.000790 0.119137 0.145951 0.789672 0.863043 -0.062500 1 0 0 0 0 0 3 400952
-0.002146 -0.000790 0.119137 0.145953 0.789661 0.863031 -0.062500 1 0 0 0 0 0 3 401953
-0.002146 -0.000790 0.119137 0.145962 0.789668 0.863036 -0.062500 1 0 0 0 0 0 3 403005
-0.002146 -0.000790 0.119137 0.145963 0.789669 0.863037 -0.062500 1 0 0 0 0 0 3 404111
-0.002146 -0.000790 0.119137 0.145955 0.789661 0.863030 -0.062500 1 0 0 0 0 0 3 405114
-0.002146 -0.000790 0.119137 0.145950 0.789671 0.863043 -0.062500 1 0 0 0 0 0 3 405926
-0.002146 -0.000790 0.119137 0.145953 0.789661 0.863031 -0.062500 1 0 0 0 0 0 3 406919
-0.002146 -0.000790 0.119137 0.145965 0.789657 0.863043 -0.062500 1 0 0 0 0 0 3 407962
-0.002146 -0.000790 0.119137 0.145963 0.789668 0.863038 -0.062500 1 0 0 0 0 0 3 408964
-0.002146 -0.000790 0.119137 0.145955 0.789660 0.863030 -0.062500 1 0 0 0 0 0 3 409957
-0.002146 -0.000790 0.119137 0.145950 0.789671 0.863043 -0.062500 1 0 0 0 0 0 3 411023
-0.002146 -0.000790 0.119137 0.145953 0.789661 0.863031 -0.062500 1 0 0 0 0 0 3 412186
-0.002146 -0.000790 0.119137 0.145962 0.789668 0.863036 -0.062500 1 0 0 0 0 0 3 413224
-0.002146 -0.000790 0.119137 0.145963 0.789669 0.863037 -0.062500 1 0 0 0 0 0 3 414239
-0.002146 -0.000790 0.119137 0.145943 0.789664 0.863036 -0.062500 1 0 0 0 0 0 3 415089
-0.002146 -0.000790 0.119137 0.145960 0.789669 0.863037 -0.062500 1 0 0 0 0 0 3 415953
-0.002146 -0.000790 0.119137 0.145954 0.789661 0.863030 -0.062500 1 0 0 0 0 0 3 416904
-0.002146 -0.000790 0.119137 0.145965 0.789657 0.863043 -0.062500 1 0 0 0 0 0 3 418013
-0.002146 -0.000790 0.119137 0.145964 0.789668 0.863038 -0.062500 1 0 0 0 0 0 3 419065
-0.002146 -0.000790 0.119137 0.145943 0.789663 0.863037 -0.062500 1 0 0 0 0 0 3 419991
-0.002146 -0.000790 0.119137 0.145961 0.789669 0.863037 -0.062500 1 0 0 0 0 0 3 420945
-0.002146 -0.000790 0.119137 0.145955 0.789661 0.863030 -0.062500 1 0 0 0 0 0 3 421933
-0.002146 -0.000790 0.119137 0.145962 0.789668 0.863036 -0.062500 1 0 0 0 0 0 3 423147
-0.002146 -0.000790 0.119137 0.145951 0.789672 0.863043 -0.062500 1 0 0 0 0 0 3 424052
-0.002146 -0.000790 0.119137 0.145953 0.789661 0.863031 -0.062500 1 0 0 0 0 0 3 424945
-0.002146 -0.000790 0.119137 0.145962 0.789669 0.863036 -0.062500 1 0 0 0 0 0 3 425947
-0.002141 -0.000808 0.119147 0.072193 1.043489 0.717602 -0.062500 1 0 0 0 0 0 3 426986
-0.002138 -0.000817 0.119151 0.095760 0.957837 0.788907 -0.062500 1 0 0 0 0 0 3 427935
-0.002137 -0.000821 0.119152 0.114305 0.894013 0.825686 -0.062500 1 0 0 0 0 0 3 428930
-0.002136 -0.000824 0.119153 0.124486 0.860090 0.839613 -0.062500 1 0 0 0 0 0 3 429930
-0.002136 -0.000825 0.119153 0.129763 0.842955 0.844535 -0.062500 1 0 0 0 0 0 3 430933
-0.002135 -0.000825 0.119153 0.132430 0.834387 0.846260 -0.062500 1 0 0 0 0 0 3 431925
-0.002135 -0.000826 0.119153 0.133793 0.830089 0.846851 -0.062500 1 0 0 0 0 0 3 432949
-0.002135 -0.000826 0.119153 0.134465 0.827963 0.847054 -0.062500 1 0 0 0 0 0 3 433929
-0.002135 -0.000826 0.119153 0.134816 0.826888 0.847129 -0.062500 1 0 0 0 0 0 3 434934
-0.002135 -0.000826 0.119153 0.134988 0.826367 0.847154 -0.062500 1 0 0 0 0 0 3 435924
-0.002135 -0.000826 0.119153 0.135072 0.826099 0.847156 -0.062500 1 0 0 0 0 0 3 437000
-0.002135 -0.000826 0.119153 0.135115 0.825958 0.847169 -0.062500 1 0 0 0 0 0 3 437964
-0.002135 -0.000826 0.119153 0.135135 0.825892 0.847163 -0.062500 1 0 0 0 0 0 3 438994
-0.002135 -0.000826 0.119153 0.135155 0.825863 0.847170 -0.062500 1 0 0 0 0 0 3 439950
-0.002135 -0.000826 0.119153 0.135160 0.825850 0.847157 -0.062500 1 0 0 0 0 0 3 440942
-0.002135 -0.000826 0.119153 0.135152 0.825841 0.847169 -0.062500 1 0 0 0 0 0 3 441940
-0.002135 -0.000826 0.119153 0.135167 0.825826 0.847170 -0.062500 1 0 0 0 0 0 3 442915
-0.002135 -0.000826 0.119153 0.135157 0.825828 0.847157 -0.062500 1 0 0 0 0 0 3 443907
-0.002135 -0.000826 0.119153 0.135155 0.825828 0.847175 -0.062500 1 0 0 0 0 0 3 444944
-0.002135 -0.000826 0.119153 0.135155 0.825828 0.847157 -0.062500 1 0 0 0 0 0 3 446279
-0.002135 -0.000826 0.119153 0.135167 0.825825 0.847169 -0.062500 1 0 0 0 0 0 3 447234
-0.002135 -0.000826 0.119153 0.135165 0.825836 0.847164 -0.062500 1 0 0 0 0 0 3 447991
-0.002135 -0.000826 0.119153 0.135148 0.825820 0.847169 -0.062500 1 0 0 0 0 0 3 448928
-0.002135 -0.000826 0.119153 0.135162 0.825836 0.847164 -0.062500 1 0 0 0 0 0 3 450128
-0.002135 -0.000826 0.119153 0.135159 0.825817 0.847163 -0.062500 1 0 0 0 0 0 3 451086
-0.002135 -0.000826 0.119153 0.135164 0.825835 0.847163 -0.062500 1 0 0 0 0 0 3 451999
-0.002135 -0.000826 0.119153 0.135168 0.825826 0.847169 -0.062500 1 0 0 0 0 0 3 452985
-0.002135 -0.000826 0.119153 0.135145 0.825831 0.847163 -0.062500 1 0 0 0 0 0 3 453929
-0.002135 -0.000826 0.119153 0.135165 0.825825 0.847170 -0.062500 1 0 0 0 0 0 3 454890
-0.002135 -0.000826 0.119153 0.135156 0.825828 0.847157 -0.062500 1 0 0 0 0 0 3 456131
-0.002135 -0.000826 0.119153 0.135167 0.825825 0.847169 -0.062500 1 0 0 0 0 0 3 456910
-0.002135 -0.000826 0.119153 0.135156 0.825827 0.847177 -0.062500 1 0 0 0 0 0 3 457888
-0.002135 -0.000826 0.119153 0.135155 0.825828 0.847158 -0.062500 1 0 0 0 0 0 3 458985
-0.002135 -0.000826 0.119153 0.135167 0.825825 0.847169 -0.062500 1 0 0 0 0 0 3 459980
-0.002135 -0.000826 0.119153 0.135156 0.825827 0.847157 -0.062500 1 0 0 0 0 0 3 460935
-0.002135 -0.000826 0.119153 0.135167 0.825825 0.847169 -0.062500 1 0 0 0 0 0 3 461938
-0.002135 -0.000826 0.119153 0.135153 0.825839 0.847170 -0.062500 1 0 0 0 0 0 3 462932
-0.002135 -0.000826 0.119153 0.135158 0.825818 0.847164 -0.062500 1 0 0 0 0 0 3 463943
-0.002135 -0.000826 0.119153 0.135164 0.825835 0.847163 -0.062500 1 0 0 0 0 0 3 464931
-0.002135 -0.000826 0.119153 0.135160 0.825817 0.847163 -0.062500 1 0 0 0 0 0 3 465881
-0.002135 -0.000826 0.119153 0.135164 0.825835 0.847163 -0.062500 1 0 0 0 0 0 3 466933
-0.002135 -0.000826 0.119153 0.135156 0.825829 0.847176 -0.062500 1 0 0 0 0 0 3 467916
-0.002135 -0.000826 0.119153 0.135155 0.825828 0.847157 -0.062500 1 0 0 0 0 0 3 468931
-0.002135 -0.000826 0.119153 0.135167 0.825825 0.847169 -0.062500 1 0 0 0 0 0 3 470892
-0.002135 -0.000826 0.119153 0.135157 0.825828 0.847156 -0.062500 1 0 0 0 0 0 3 472000
-0.002135 -0.000826 0.119153 0.135155 0.825828 0.847175 -0.062500 1 0 0 0 0 0 3 472954
-0.002135 -0.000826 0.119153 0.135163 0.825837 0.847164 -0.062500 1 0 0 0 0 0 3 473948
-0.002135 -0.000826 0.119153 0.135159 0.825818 0.847163 -0.062500 1 0 0 0 0 0 3 474940
-0.002135 -0.000826 0.119153 0.135164 0.825836 0.847163 -0.062500 1 0 0 0 0 0 3 475935
-0.002135 -0.000826 0.119153 0.135147 0.825820 0.847169 -0.062500 1 0 0 0 0 0 3 476931
-0.002135 -0.000826 0.119153 0.135162 0.825836 0.847164 -0.062500 1 0 0 0 0 0 3 477935
-0.002135 -0.000826 0.119153 0.135167 0.825826 0.847170 -0.062500 1 0 0 0 0 0 3 479169
-0.002135 -0.000826 0.119153 0.135156 0.825828 0.847157 -0.062500 1 0 0 0 0 0 3 480191
-0.002135 -0.000826 0.119153 0.135167 0.825825 0.847169 -0.062500 1 0 0 0 0 0 3 481219
-0.002135 -0.000826 0.119153 0.135148 0.825819 0.847170 -0.062500 1 0 0 0 0 0 3 481979
-0.002135 -0.000826 0.119153 0.135162 0.825835 0.847164 -0.062500 1 0 0 0 0 0 3 482914
-0.002135 -0.000826 0.119153 0.135167 0.825826 0.847170 -0.062500 1 0 0 0 0 0 3 484192
-0.002135 -0.000826 0.119153 0.135157 0.825828 0.847157 -0.062500 1 0 0 0 0 0 3 484957
-0.002135 -0.000826 0.119153 0.135155 0.825828 0.847175 -0.062500 1 0 0 0 0 0 3 485958
-0.002135 -0.000826 0.119153 0.135155 0.825828 0.847157 -0.062500 1 0 0 0 0 0 3 486996
-0.002135 -0.000826 0.119153 0.135166 0.825825 0.847169 -0.062500 1 0 0 0 0 0 3 488001
-0.002135 -0.000826 0.119153 0.135164 0.825836 0.847164 -0.062500 1 0 0 0 0 0 3 488863
-0.002135 -0.000826 0.119153 0.135160 0.825817 0.847163 -0.062500 1 0 0 0 0 0 3 490001
-0.002135 -0.000826 0.119153 0.135152 0.825838 0.847169 -0.062500 1 0 0 0 0 0 3 491140
-0.002135 -0.000826 0.119153 0.135158 0.825818 0.847163 -0.062500 1 0 0 0 0 0 3 491942
-0.002135 -0.000826 0.119153 0.135163 0.825835 0.847163 -0.062500 1 0 0 0 0 0 3 492957
-0.002135 -0.000826 0.119153 0.135168 0.825826 0.847170 -0.062500 1 0 0 0 0 0 3 494004
-0.002135 -0.000826 0.119153 0.135157 0.825828 0.847157 -0.062500 1 0 0 0 0 0 3 494952
-0.002135 -0.000826 0.119153 0.135155 0.825828 0.847175 -0.062500 1 0 0 0 0 0 3 495905
-0.002135 -0.000826 0.119153 0.135155 0.825828 0.847157 -0.062500 1 0 0 0 0 0 3 496893
-0.002135 -0.000826 0.119153 0.135166 0.825825 0.847169 -0.062500 1 0 0 0 0 0 3 497930
-0.002135 -0.000826 0.119153 0.135168 0.825825 0.847170 -0.062500 1 0 0 0 0 0 3 498915
-0.002135 -0.000826 0.119153 0.135157 0.825827 0.847157 -0.062500 1 0 0 0 0 0 3 499913
-0.002135 -0.000826 0.119153 0.135155 0.825828 0.847175 -0.062500 1 0 0 0 0 0 3 500912
-0.002135 -0.000826 0.119153 0.135155 0.825828 0.847157 -0.062500 1 0 0 0 0 0 3 501921
-0.002135 -0.000826 0.119153 0.135167 0.825825 0.847169 -0.062500 1 0 0 0 0 0 3 502932
-0.002135 -0.000826 0.119153 0.135165 0.825836 0.847164 -0.062500 1 0 0 0 0 0 3 504022
-0.002135 -0.000826 0.119153 0.135148 0.825820 0.847169 -0.062500 1 0 0 0 0 0 3 504900
-0.002135 -0.000826 0.119153 0.135162 0.825836 0.847164 -0.062500 1 0 0 0 0 0 3 506018
-0.002135 -0.000826 0.119153 0.135167 0.825826 0.847170 -0.062500 1 0 0 0 0 0 3 506922
-0.002135 -0.000826 0.119153 0.135157 0.825828 0.847157 -0.062500 1 0 0 0 0 0 3 507936
-0.002135 -0.000826 0.119153 0.135155 0.825828 0.847175 -0.062500 1 0 0 0 0 0 3 508936
-0.002135 -0.000826 0.119153 0.135155 0.825828 0.847157 -0.062500 1 0 0 0 0 0 3 509937
-0.002135 -0.000826 0.119153 0.135166 0.825825 0.847169 -0.062500 1 0 0 0 0 0 3 510939
-0.002135 -0.000826 0.119153 0.135156 0.825828 0.847157 -0.062500 1 0 0 0 0 0 3 512166
-0.002135 -0.000826 0.119153 0.135167 0.825825 0.847169 -0.062500 1 0 0 0 0 0 3 512916
-0.002135 -0.000826 0.119153 0.135153 0.825839 0.847170 -0.062500 1 0 0 0 0 0 3 514133
-0.002135 -0.000826 0.119153 0.135158 0.825818 0.847163 -0.062500 1 0 0 0 0 0 3 514985
-0.002135 -0.000826 0.119153 0.135163 0.825836 0.847163 -0.062500 1 0 0 0 0 0 3 515950
-0.002135 -0.000826 0.119153 0.135168 0.825826 0.847170 -0.062500 1 0 0 0 0 0 3 516963
-0.002135 -0.000826 0.119153 0.135157 0.825828 0.847157 -0.062500 1 0 0 0 0 0 3 517947
-0.002135 -0.000826 0.119153 0.135155 0.825828 0.847175 -0.062500 1 0 0 0 0 0 3 519036
-0.002135 -0.000826 0.119153 0.135158 0.825816 0.847164 -0.062500 1 0 0 0 0 0 3 519989
-0.002135 -0.000826 0.119153 0.135164 0.825835 0.847163 -0.062500 1 0 0 0 0 0 3 520974
-0.002135 -0.000826 0.119153 0.135168 0.825826 0.847170 -0.062500 1 0 0 0 0 0 3 521938
-0.002135 -0.000826 0.119153 0.135145 0.825831 0.847163 -0.062500 1 0 0 0 0 0 3 522972
-0.002135 -0.000826 0.119153 0.135165 0.825825 0.847170 -0.062500 1 0 0 0 0 0 3 524108
-0.002135 -0.000826 0.119153 0.135156 0.825828 0.847157 -0.062500 1 0 0 0 0 0 3 524939
-0.002135 -0.000826 0.119153 0.135167 0.825825 0.847169 -0.062500 1 0 0 0 0 0 3 525986
-0.002135 -0.000826 0.119153 0.135165 0.825836 0.847164 -0.062500 1 0 0 0 0 0 3 526958
-0.002135 -0.000826 0.119153 0.135148 0.825820 0.847169 -0.062500 1 0 0 0 0 0 3 527933
-0.002135 -0.000826 0.119153 0.135162 0.825836 0.847164 -0.062500 1 0 0 0 0 0 3 528934
-0.002135 -0.000826 0.119153 0.135159 0.825817 0.847163 -0.062500 1 0 0 0 0 0 3 529912
-0.002135 -0.000826 0.119153 0.135164 0.825835 0.847163 -0.062500 1 0 0 0 0 0 3 530907
-0.002135 -0.000826 0.119153 0.135156 0.825829 0.847176 -0.062500 1 0 0 0 0 0 3 531912
-0.002135 -0.000826 0.119153 0.135155 0.825828 0.847158 -0.062500 1 0 0 0 0 0 3 532907
-0.002135 -0.000826 0.119153 0.135167 0.825825 0.847169 -0.062500 1 0 0 0 0 0 3 533911
-0.002135 -0.000826 0.119153 0.135156 0.825828 0.847157 -0.062500 1 0 0 0 0 0 3 534907
-0.002135 -0.000826 0.119153 0.135155 0.825828 0.847175 -0.062500 1 0 0 0 0 0 3 535914
-0.002135 -0.000826 0.119153 0.135163 0.825837 0.847164 -0.062500 1 0 0 0 0 0 3 537260
-0.002135 -0.000826 0.119153 0.135159 0.825818 0.847163 -0.062500 1 0 0 0 0 0 3 537974
-0.002135 -0.000826 0.119153 0.135167 0.825824 0.847170 -0.062500 1 0 0 0 0 0 3 538896
-0.002135 -0.000826 0.119153 0.135157 0.825827 0.847157 -0.062500 1 0 0 0 0 0 3 539934
-0.002135 -0.000826 0.119153 0.135155 0.825828 0.847175 -0.062500 1 0 0 0 0 0 3 540912
-0.002135 -0.000826 0.119153 0.135155 0.825828 0.847157 -0.062500 1 0 0 0 0 0 3 541916
-0.002135 -0.000826 0.119153 0.135166 0.825825 0.847169 -0.062500 1 0 0 0 0 0 3 542914
-0.002135 -0.000826 0.119153 0.135164 0.825836 0.847164 -0.062500 1 0 0 0 0 0 3 543908
-0.002135 -0.000826 0.119153 0.135160 0.825817 0.847163 -0.062500 1 0 0 0 0 0 3 545087
-0.002135 -0.000826 0.119153 0.135164 0.825835 0.847163 -0.062500 1 0 0 0 0 0 3 546221
-0.002135 -0.000826 0.119153 0.135156 0.825829 0.847176 -0.062500 1 0 0 0 0 0 3 546915
-0.002135 -0.000826 0.119153 0.135155 0.825828 0.847157 -0.062500 1 0 0 0 0 0 3 547914
-0.002135 -0.000826 0.119153 0.135167 0.825825 0.847169 -0.062500 1 0 0 0 0 0 3 548890
-0.002135 -0.000826 0.119153 0.135157 0.825828 0.847156 -0.062500 1 0 0 0 0 0 3 550097
-0.002135 -0.000826 0.119153 0.135155 0.825828 0.847175 -0.062500 1 0 0 0 0 0 3 550995
-0.002135 -0.000826 0.119153 0.135163 0.825837 0.847164 -0.062500 1 0 0 0 0 0 3 551929
-0.002135 -0.000826 0.119153 0.135159 0.825818 0.847163 -0.062500 1 0 0 0 0 0 3 552951
-0.002135 -0.000826 0.119153 0.135164 0.825836 0.847163 -0.062500 1 0 0 0 0 0 3 553935
-0.002135 -0.000826 0.119153 0.135148 0.825820 0.847169 -0.062500 1 0 0 0 0 0 3 554841
-0.002135 -0.000826 0.119153 0.135162 0.825836 0.847164 -0.062500 1 0 0 0 0 0 3 555973
-0.002135 -0.000826 0.119153 0.135167 0.825826 0.847170 -0.062500 1 0 0 0 0 0 3 557167
-0.002135 -0.000826 0.119153 0.135160 0.825816 0.847163 -0.062500 1 0 0 0 0 0 3 557888
-0.002135 -0.000826 0.119153 0.135164 0.825835 0.847163 -0.062500 1 0 0 0 0 0 3 558937
-0.002135 -0.000826 0.119153 0.135148 0.825820 0.847169 -0.062500 1 0 0 0 0 0 3 559960
-0.002135 -0.000826 0.119153 0.135162 0.825836 0.847164 -0.062500 1 0 0 0 0 0 3 560929
-0.002135 -0.000826 0.119153 0.135167 0.825826 0.847170 -0.062500 1 0 0 0 0 0 3 561891
-0.002135 -0.000826 0.119153 0.135157 0.825828 0.847157 -0.062500 1 0 0 0 0 0 3 562904
-0.002135 -0.000826 0.119153 0.135155 0.825828 0.847175 -0.062500 1 0 0 0 0 0 3 563903
-0.002135 -0.000826 0.119153 0.135155 0.825828 0.847157 -0.062500 1 0 0 0 0 0 3 564889
-0.002135 -0.000826 0.119153 0.135166 0.825825 0.847169 -0.062500 1 0 0 0 0 0 3 565909
-0.002135 -0.000826 0.119153 0.135165 0.825836 0.847164 -0.062500 1 0 0 0 0 0 3 566905
-0.002135 -0.000826 0.119153 0.135160 0.825817 0.847163 -0.062500 1 0 0 0 0 0 3 567889
-0.002135 -0.000826 0.119153 0.135152 0.825838 0.847169 -0.062500 1 0 0 0 0 0 3 568906
-0.002135 -0.000826 0.119153 0.135158 0.825818 0.847163 -0.062500 1 0 0 0 0 0 3 570003
-0.002135 -0.000826 0.119153 0.135163 0.825835 0.847163 -0.062500 1 0 0 0 0 0 3 570978
-0.002135 -0.000826 0.119153 0.135168 0.825826 0.847170 -0.062500 1 0 0 0 0 0 3 572003
-0.002135 -0.000826 0.119153 0.135157 0.825828 0.847157 -0.062500 1 0 0 0 0 0 3 572885
-0.002135 -0.000826 0.119153 0.135155 0.825828 0.847175 -0.062500 1 0 0 0 0 0 3 573898
-0.002135 -0.000826 0.119153 0.135155 0.825828 0.847157 -0.062500 1 0 0 0 0 0 3 574912
-0.002135 -0.000826 0.119153 0.135167 0.825825 0.847169 -0.062500 1 0 0 0 0 0 3 575909
-0.002135 -0.000826 0.119153 0.135168 0.825825 0.847170 -0.062500 1 0 0 0 0 0 3 576912
-0.002135 -0.000826 0.119153 0.135145 0.825830 0.847163 -0.062500 1 0 0 0 0 0 3 577898
-0.002135 -0.000826 0.119153 0.135165 0.825825 0.847170 -0.062500 1 0 0 0 0 0 3 579105
-0.002135 -0.000826 0.119153 0.135156 0.825828 0.847157 -0.062500 1 0 0 0 0 0 3 580044
-0.002135 -0.000826 0.119153 0.135167 0.825825 0.847169 -0.062500 1 0 0 0 0 0 3 580963
-0.002135 -0.000826 0.119153 0.135165 0.825836 0.847164 -0.062500 1 0 0 0 0 0 3 581934
-0.002135 -0.000826 0.119153 0.135148 0.825820 0.847169 -0.062500 1 0 0 0 0 0 3 582887
-0.002135 -0.000826 0.119153 0.135162 0.825836 0.847164 -0.062500 1 0 0 0 0 0 3 583918
-0.002135 -0.000826 0.119153 0.135159 0.825817 0.847163 -0.062500 1 0 0 0 0 0 3 585123
-0.002135 -0.000826 0.119153 0.135164 0.825835 0.847163 -0.062500 1 0 0 0 0 0 3 585999
-0.002135 -0.000826 0.119153 0.135156 0.825829 0.847176 -0.062500 1 0 0 0 0 0 3 586942
-0.002135 -0.000826 0.119153 0.135155 0.825828 0.847157 -0.062500 1 0 0 0 0 0 3 587930
-0.002135 -0.000826 0.119153 0.135167 0.825825 0.847169 -0.062500 1 0 0 0 0 0 3 588887
-0.002135 -0.000826 0.119153 0.135156 0.825828 0.847156 -0.062500 1 0 0 0 0 0 3 590108
-0.002135 -0.000826 0.119153 0.135155 0.825828 0.847175 -0.062500 1 0 0 0 0 0 3 591078
-0.002135 -0.000826 0.119153 0.135163 0.825837 0.847164 -0.062500 1 0 0 0 0 0 3 591857
-0.002135 -0.000826 0.119153 0.135159 0.825818 0.847163 -0.062500 1 0 0 0 0 0 3 592916
-0.002135 -0.000826 0.119153 0.135164 0.825836 0.847163 -0.062500 1 0 0 0 0 0 3 593955
-0.002135 -0.000826 0.119153 0.135168 0.825826 0.847170 -0.062500 1 0 0 0 0 0 3 594879
-0.002135 -0.000826 0.119153 0.135148 0.825819 0.847170 -0.062500 1 0 0 0 0 0 3 595910
-0.002135 -0.000826 0.119153 0.135162 0.825836 0.847164 -0.062500 1 0 0 0 0 0 3 596916
-0.002135 -0.000826 0.119153 0.135159 0.825817 0.847163 -0.062500 1 0 0 0 0 0 3 597932
-0.002135 -0.000826 0.119153 0.135164 0.825835 0.847163 -0.062500 1 0 0 0 0 0 3 598906
-0.002135 -0.000826 0.119153 0.135160 0.825817 0.847163 -0.062500 1 0 0 0 0 0 3 599857
-0.002135 -0.000826 0.119153 0.135164 0.825835 0.847163 -0.062500 1 0 0 0 0 0 3 600897
-0.002135 -0.000826 0.119153 0.135156 0.825828 0.847176 -0.062500 1 0 0 0 0 0 3 601910
-0.002135 -0.000826 0.119153 0.135155 0.825828 0.847157 -0.062500 1 0 0 0 0 0 3 602913
-0.002135 -0.000826 0.119153 0.135167 0.825825 0.847169 -0.062500 1 0 0 0 0 0 3 604445
-0.002135 -0.000826 0.119153 0.135144 0.825830 0.847163 -0.062500 1 0 0 0 0 0 3 604889
-0.002135 -0.000826 0.119153 0.135165 0.825825 0.847170 -0.062500 1 0 0 0 0 0 3 605968
-0.002135 -0.000826 0.119153 0.135164 0.825836 0.847164 -0.062500 1 0 0 0 0 0 3 606931
-0.002135 -0.000826 0.119153 0.135160 0.825817 0.847163 -0.062500 1 0 0 0 0 0 3 607879
-0.002135 -0.000826 0.119153 0.135164 0.825835 0.847163 -0.062500 1 0 0 0 0 0 3 608918
-0.002135 -0.000826 0.119153 0.135156 0.825829 0.847176 -0.062500 1 0 0 0 0 0 3 609917
-0.002135 -0.000826 0.119153 0.135155 0.825828 0.847158 -0.062500 1 0 0 0 0 0 3 610909
-0.002135 -0.000826 0.119153 0.135167 0.825825 0.847169 -0.062500 1 0 0 0 0 0 3 612182
-0.002135 -0.000826 0.119153 0.135157 0.825828 0.847157 -0.062500 1 0 0 0 0 0 3 613214
-0.002135 -0.000826 0.119153 0.135155 0.825828 0.847175 -0.062500 1 0 0 0 0 0 3 613990
-0.002135 -0.000826 0.119153 0.135155 0.825828 0.847157 -0.062500 1 0 0 0 0 0 3 614889
-0.002135 -0.000826 0.119153 0.135166 0.825825 0.847169 -0.062500 1 0 0 0 0 0 3 615824
-0.002135 -0.000826 0.119153 0.135168 0.825825 0.847170 -0.062500 1 0 0 0 0 0 3 616938
-0.002135 -0.000826 0.119153 0.135157 0.825828 0.847157 -0.062500 1 0 0 0 0 0 3 617962
-0.002135 -0.000826 0.119153 0.135155 0.825828 0.847175 -0.062500 1 0 0 0 0 0 3 618985
-0.002135 -0.000826 0.119153 0.135155 0.825828 0.847157 -0.062500 1 0 0 0 0 0 3 619946
-0.002135 -0.000826 0.119153 0.135166 0.825825 0.847169 -0.062500 1 0 0 0 0 0 3 620940
-0.002135 -0.000826 0.119153 0.135165 0.825836 0.847164 -0.062500 1 0 0 0 0 0 3 621926
-0.002135 -0.000826 0.119153 0.135160 0.825817 0.847163 -0.062500 1 0 0 0 0 0 3 623065
-0.002135 -0.000826 0.119153 0.135164 0.825835 0.847163 -0.062500 1 0 0 0 0 0 3 623921
-0.002135 -0.000826 0.119153 0.135156 0.825829 0.847176 -0.062500 1 0 0 0 0 0 3 624886
-0.002135 -0.000826 0.119153 0.135155 0.825828 0.847157 -0.062500 1 0 0 0 0 0 3 625922
-0.002135 -0.000826 0.119153 0.135167 0.825825 0.847169 -0.062500 1 0 0 0 0 0 3 626957
-0.002135 -0.000826 0.119153 0.135145 0.825831 0.847163 -0.062500 1 0 0 0 0 0 3 627905
-0.002135 -0.000826 0.119153 0.135165 0.825825 0.847170 -0.062500 1 0 0 0 0 0 3 628887
-0.002135 -0.000826 0.119153 0.135156 0.825828 0.847157 -0.062500 1 0 0 0 0 0 3 629884
-0.002135 -0.000826 0.119153 0.135167 0.825825 0.847169 -0.062500 1 0 0 0 0 0 3 630878
-0.002135 -0.000826 0.119153 0.135168 0.825824 0.847170 -0.062500 1 0 0 0 0 0 3 631883
-0.002135 -0.000826 0.119153 0.135145 0.825830 0.847163 -0.062500 1 0 0 0 0 0 3 632886
-0.002135 -0.000826 0.119153 0.135165 0.825825 0.847170 -0.062500 1 0 0 0 0 0 3 633885
-0.002135 -0.000826 0.119153 0.135156 0.825827 0.847157 -0.062500 1 0 0 0 0 0 3 634880
-0.002135 -0.000826 0.119153 0.135167 0.825825 0.847169 -0.062500 1 0 0 0 0 0 3 635891
-0.002135 -0.000826 0.119153 0.135165 0.825836 0.847164 -0.062500 1 0 0 0 0 0 3 636978
-0.002135 -0.000826 0.119153 0.135148 0.825820 0.847169 -0.062500 1 0 0 0 0 0 3 638001
-0.002135 -0.000826 0.119153 0.135162 0.825836 0.847164 -0.062500 1 0 0 0 0 0 3 638996
-0.002135 -0.000826 0.119153 0.135168 0.825826 0.847170 -0.062500 1 0 0 0 0 0 3 639856
-0.002135 -0.000826 0.119153 0.135157 0.825828 0.847157 -0.062500 1 0 0 0 0 0 3 640902
-0.002135 -0.000826 0.119153 0.135155 0.825828 0.847175 -0.062500 1 0 0 0 0 0 3 641892
-0.002135 -0.000826 0.119153 0.135155 0.825828 0.847157 -0.062500 1 0 0 0 0 0 3 642875
-0.002135 -0.000826 0.119153 0.135167 0.825825 0.847169 -0.062500 1 0 0 0 0 0 3 643892
-0.002135 -0.000826 0.119153 0.135165 0.825836 0.847164 -0.062500 1 0 0 0 0 0 3 644932
-0.002135 -0.000826 0.119153 0.135160 0.825817 0.847163 -0.062500 1 0 0 0 0 0 3 646147
-0.002135 -0.000826 0.119153 0.135152 0.825838 0.847169 -0.062500 1 0 0 0 0 0 3 646917
-0.002135 -0.000826 0.119153 0.135158 0.825818 0.847163 -0.062500 1 0 0 0 0 0 3 647855
-0.002135 -0.000826 0.119153 0.135164 0.825836 0.847163 -0.062500 1 0 0 0 0 0 3 648910
-0.002135 -0.000826 0.119153 0.135168 0.825826 0.847170 -0.062500 1 0 0 0 0 0 3 649867
-0.002135 -0.000826 0.119153 0.135145 0.825831 0.847163 -0.062500 1 0 0 0 0 0 3 651032
-0.002135 -0.000826 0.119153 0.135165 0.825826 0.847170 -0.062500 1 0 0 0 0 0 3 651916
-0.002135 -0.000826 0.119153 0.135156 0.825828 0.847157 -0.062500 1 0 0 0 0 0 3 652969
-0.002135 -0.000826 0.119153 0.135167 0.825825 0.847169 -0.062500 1 0 0 0 0 0 3 653881
-0.002135 -0.000826 0.119153 0.135156 0.825828 0.847177 -0.062500 1 0 0 0 0 0 3 654939
-0.002135 -0.000826 0.119153 0.135155 0.825828 0.847158 -0.062500 1 0 0 0 0 0 3 655877
-0.002135 -0.000826 0.119153 0.135167 0.825825 0.847169 -0.062500 1 0 0 0 0 0 3 656959
-0.002135 -0.000826 0.119153 0.135156 0.825828 0.847157 -0.062500 1 0 0 0 0 0 3 657921
-0.002135 -0.000826 0.119153 0.135167 0.825825 0.847169 -0.062500 1 0 0 0 0 0 3 658840
-0.002135 -0.000826 0.119153 0.135153 0.825839 0.847170 -0.062500 1 0 0 0 0 0 3 659895
-0.002135 -0.000826 0.119153 0.135158 0.825818 0.847164 -0.062500 1 0 0 0 0 0 3 660937
-0.002135 -0.000826 0.119153 0.135164 0.825836 0.847163 -0.062500 1 0 0 0 0 0 3 661888
-0.002135 -0.000826 0.119153 0.135160 0.825817 0.847163 -0.062500 1 0 0 0 0 0 3 662888
-0.002135 -0.000826 0.119153 0.135164 0.825835 0.847163 -0.062500 1 0 0 0 0 0 3 663888
-0.002135 -0.000826 0.119153 0.135156 0.825829 0.847176 -0.062500 1 0 0 0 0 0 3 664884
-0.002135 -0.000826 0.119153 0.135155 0.825828 0.847157 -0.062500 1 0 0 0 0 0 3 665885
-0.002135 -0.000826 0.119153 0.135167 0.825825 0.847169 -0.062500 1 0 0 0 0 0 3 666880
-0.002135 -0.000826 0.119153 0.135157 0.825828 0.847156 -0.062500 1 0 0 0 0 0 3 667889
-0.002135 -0.000826 0.119153 0.135155 0.825828 0.847175 -0.062500 1 0 0 0 0 0 3 668879
-0.002135 -0.000826 0.119153 0.135163 0.825837 0.847164 -0.062500 1 0 0 0 0 0 3 669880
-0.002135 -0.000826 0.119153 0.135159 0.825818 0.847163 -0.062500 1 0 0 0 0 0 3 671496
-0.002135 -0.000826 0.119153 0.135167 0.825824 0.847170 -0.062500 1 0 0 0 0 0 3 671869
-0.002135 -0.000826 0.119153 0.135157 0.825827 0.847157 -0.062500 1 0 0 0 0 0 3 672952
-0.002135 -0.000826 0.119153 0.135155 0.825827 0.847175 -0.062500 1 0 0 0 0 0 3 673902
-0.002135 -0.000826 0.119153 0.135163 0.825837 0.847165 -0.062500 1 0 0 0 0 0 3 674893
-0.002135 -0.000826 0.119153 0.135160 0.825817 0.847163 -0.062500 1 0 0 0 0 0 3 675894
-0.002135 -0.000826 0.119153 0.135164 0.825835 0.847163 -0.062500 1 0 0 0 0 0 3 676891
-0.002135 -0.000826 0.119153 0.135148 0.825820 0.847169 -0.062500 1 0 0 0 0 0 3 677889
-0.002135 -0.000826 0.119153 0.135162 0.825836 0.847164 -0.062500 1 0 0 0 0 0 3 678938
-0.002135 -0.000826 0.119153 0.135167 0.825826 0.847170 -0.062500 1 0 0 0 0 0 3 680055
-0.002135 -0.000826 0.119153 0.135157 0.825828 0.847157 -0.062500 1 0 0 0 0 0 3 681001
-0.002135 -0.000826 0.119153 0.135167 0.825825 0.847169 -0.062500 1 0 0 0 0 0 3 681983
-0.002135 -0.000826 0.119153 0.135145 0.825830 0.847163 -0.062500 1 0 0 0 0 0 3 682918
-0.002135 -0.000826 0.119153 0.135165 0.825825 0.847170 -0.062500 1 0 0 0 0 0 3 683856
-0.002135 -0.000826 0.119153 0.135164 0.825836 0.847164 -0.062500 1 0 0 0 0 0 3 684857
-0.002135 -0.000826 0.119153 0.135160 0.825817 0.847163 -0.062500 1 0 0 0 0 0 3 685961
-0.002135 -0.000826 0.119153 0.135152 0.825838 0.847169 -0.062500 1 0 0 0 0 0 3 686902
-0.002135 -0.000826 0.119153 0.135158 0.825818 0.847163 -0.062500 1 0 0 0 0 0 3 687883
-0.002135 -0.000826 0.119153 0.135163 0.825836 0.847163 -0.062500 1 0 0 0 0 0 3 688885
-0.002135 -0.000826 0.119153 0.135168 0.825826 0.847170 -0.062500 1 0 0 0 0 0 3 689905
-0.002135 -0.000826 0.119153 0.135157 0.825828 0.847157 -0.062500 1 0 0 0 0 0 3 690962
-0.002135 -0.000826 0.119153 0.135155 0.825828 0.847175 -0.062500 1 0 0 0 0 0 3 691881
-0.002135 -0.000826 0.119153 0.135158 0.825816 0.847164 -0.062500 1 0 0 0 0 0 3 692923
-0.002135 -0.000826 0.119153 0.135163 0.825835 0.847163 -0.062500 1 0 0 0 0 0 3 693945
-0.002135 -0.000826 0.119153 0.135168 0.825826 0.847170 -0.062500 1 0 0 0 0 0 3 694900
-0.002135 -0.000826 0.119153 0.135157 0.825828 0.847157 -0.062500 1 0 0 0 0 0 3 695891
-0.002135 -0.000826 0.119153 0.135155 0.825828 0.847175 -0.062500 1 0 0 0 0 0 3 696883
-0.002135 -0.000826 0.119153 0.135155 0.825828 0.847157 -0.062500 1 0 0 0 0 0 3 697882
-0.002135 -0.000826 0.119153 0.135167 0.825825 0.847169 -0.062500 1 0 0 0 0 0 3 698884
-0.002135 -0.000826 0.119153 0.135165 0.825836 0.847164 -0.062500 1 0 0 0 0 0 3 699886
-0.002135 -0.000826 0.119153 0.135148 0.825820 0.847169 -0.062500 1 0 0 0 0 0 3 700853
-0.002135 -0.000826 0.119153 0.135162 0.825836 0.847164 -0.062500 1 0 0 0 0 0 3 701888
-0.002135 -0.000826 0.119153 0.135159 0.825817 0.847163 -0.062500 1 0 0 0 0 0 3 702857
-0.002135 -0.000826 0.119153 0.135164 0.825835 0.847163 -0.062500 1 0 0 0 0 0 3 703943
-0.002135 -0.000826 0.119153 0.135168 0.825826 0.847169 -0.062500 1 0 0 0 0 0 3 704885
-0.002135 -0.000826 0.119153 0.135145 0.825831 0.847163 -0.062500 1 0 0 0 0 0 3 705967
-0.002135 -0.000826 0.119153 0.135165 0.825825 0.847170 -0.062500 1 0 0 0 0 0 3 706882
-0.002135 -0.000826 0.119153 0.135156 0.825828 0.847157 -0.062500 1 0 0 0 0 0 3 707893
-0.002135 -0.000826 0.119153 0.135167 0.825825 0.847169 -0.062500 1 0 0 0 0 0 3 708865
-0.002135 -0.000826 0.119153 0.135156 0.825827 0.847177 -0.062500 1 0 0 0 0 0 3 709884
-0.002135 -0.000826 0.119153 0.135155 0.825828 0.847158 -0.062500 1 0 0 0 0 0 3 710865
-0.002135 -0.000826 0.119153 0.135167 0.825825 0.847169 -0.062500 1 0 0 0 0 0 3 711960
-0.002135 -0.000826 0.119153 0.135156 0.825827 0.847157 -0.062500 1 0 0 0 0 0 3 713032
-0.002135 -0.000826 0.119153 0.135167 0.825825 0.847169 -0.062500 1 0 0 0 0 0 3 714023
-0.002135 -0.000826 0.119153 0.135153 0.825839 0.847170 -0.062500 1 0 0 0 0 0 3 714844
-0.002135 -0.000826 0.119153 0.135158 0.825818 0.847164 -0.062500 1 0 0 0 0 0 3 716075
-0.002135 -0.000826 0.119153 0.135164 0.825835 0.847163 -0.062500 1 0 0 0 0 0 3 716848
-0.002135 -0.000826 0.119153 0.135160 0.825817 0.847163 -0.062500 1 0 0 0 0 0 3 718014
-0.002135 -0.000826 0.119153 0.135164 0.825835 0.847163 -0.062500 1 0 0 0 0 0 3 718887
-0.002135 -0.000826 0.119153 0.135156 0.825829 0.847176 -0.062500 1 0 0 0 0 0 3 719924
-0.002135 -0.000826 0.119153 0.135155 0.825828 0.847157 -0.062500 1 0 0 0 0 0 3 720916
-0.002135 -0.000826 0.119153 0.135167 0.825825 0.847169 -0.062500 1 0 0 0 0 0 3 721819
-0.002135 -0.000826 0.119153 0.135157 0.825828 0.847156 -0.062500 1 0 0 0 0 0 3 722908
-0.002135 -0.000826 0.119153 0.135155 0.825828 0.847175 -0.062500 1 0 0 0 0 0 3 723958
-0.002135 -0.000826 0.119153 0.135163 0.825837 0.847164 -0.062500 1 0 0 0 0 0 3 725051
-0.002135 -0.000826 0.119153 0.135159 0.825817 0.847163 -0.062500 1 0 0 0 0 0 3 725807
-0.002135 -0.000826 0.119153 0.135164 0.825836 0.847163 -0.062500 1 0 0 0 0 0 3 726916
-0.002135 -0.000826 0.119153 0.135156 0.825829 0.847176 -0.062500 1 0 0 0 0 0 3 727924
-0.002135 -0.000826 0.119153 0.135155 0.825828 0.847158 -0.062500 1 0 0 0 0 0 3 728864
-0.002135 -0.000826 0.119153 0.135166 0.825825 0.847169 -0.062500 1 0 0 0 0 0 3 729862
-0.002135 -0.000826 0.119153 0.135160 0.825816 0.847163 -0.062500 1 0 0 0 0 0 3 730865
-0.002135 -0.000826 0.119153 0.135164 0.825835 0.847163 -0.062500 1 0 0 0 0 0 3 731858
-0.002135 -0.000826 0.119153 0.135156 0.825829 0.847176 -0.062500 1 0 0 0 0 0 3 732862
-0.002135 -0.000826 0.119153 0.135155 0.825828 0.847158 -0.062500 1 0 0 0 0 0 3 733851
-0.002135 -0.000826 0.119153 0.135167 0.825825 0.847169 -0.062500 1 0 0 0 0 0 3 734868
-0.002135 -0.000826 0.119153 0.135157 0.825828 0.847157 -0.062500 1 0 0 0 0 0 3 735858
-0.002135 -0.000826 0.119153 0.135155 0.825828 0.847175 -0.062500 1 0 0 0 0 0 3 736837
-0.002135 -0.000826 0.119153 0.135155 0.825828 0.847157 -0.062500 1 0 0 0 0 0 3 738725
-0.002135 -0.000826 0.119153 0.135166 0.825825 0.847169 -0.062500 1 0 0 0 0 0 3 739932
-0.002135 -0.000826 0.119153 0.135164 0.825836 0.847164 -0.062500 1 0 0 0 0 0 3 740880
-0.002135 -0.000826 0.119153 0.135160 0.825817 0.847163 -0.062500 1 0 0 0 0 0 3 741879
-0.002135 -0.000826 0.119153 0.135164 0.825835 0.847163 -0.062500 1 0 0 0 0 0 3 742867
-0.002135 -0.000826 0.119153 0.135156 0.825829 0.847176 -0.062500 1 0 0 0 0 0 3 743863
-0.002135 -0.000826 0.119153 0.135155 0.825828 0.847157 -0.062500 1 0 0 0 0 0 3 744855
-0.002135 -0.000826 0.119153 0.135167 0.825825 0.847169 -0.062500 1 0 0 0 0 0 3 745885
-0.002135 -0.000826 0.119153 0.135157 0.825828 0.847156 -0.062500 1 0 0 0 0 0 3 747108
-0.002135 -0.000826 0.119153 0.135155 0.825828 0.847175 -0.062500 1 0 0 0 0 0 3 747941
-0.002135 -0.000826 0.119153 0.135163 0.825837 0.847164 -0.062500 1 0 0 0 0 0 3 749135
-0.002135 -0.000826 0.119153 0.135159 0.825818 0.847163 -0.062500 1 0 0 0 0 0 3 749887
-0.002135 -0.000826 0.119153 0.135167 0.825824 0.847170 -0.062500 1 0 0 0 0 0 3 750959
-0.002135 -0.000826 0.119153 0.135157 0.825827 0.847157 -0.062500 1 0 0 0 0 0 3 751943
-0.002135 -0.000826 0.119153 0.135155 0.825827 0.847175 -0.062500 1 0 0 0 0 0 3 752888
-0.002135 -0.000826 0.119153 0.135155 0.825828 0.847157 -0.062500 1 0 0 0 0 0 3 753903
-0.002135 -0.000826 0.119153 0.135167 0.825825 0.847169 -0.062500 1 0 0 0 0 0 3 754945
-0.002135 -0.000826 0.119153 0.135165 0.825836 0.847164 -0.062500 1 0 0 0 0 0 3 755799
-0.002135 -0.000826 0.119153 0.135148 0.825820 0.847169 -0.062500 1 0 0 0 0 0 3 756931
-0.002135 -0.000826 0.119153 0.135162 0.825836 0.847164 -0.062500 1 0 0 0 0 0 3 758054
-0.002135 -0.000826 0.119153 0.135167 0.825826 0.847170 -0.062500 1 0 0 0 0 0 3 758836
-0.002135 -0.000826 0.119153 0.135157 0.825828 0.847157 -0.062500 1 0 0 0 0 0 3 759879
-0.002135 -0.000826 0.119153 0.135155 0.825828 0.847175 -0.062500 1 0 0 0 0 0 3 760909
-0.002135 -0.000826 0.119153 0.135155 0.825828 0.847157 -0.062500 1 0 0 0 0 0 3 761873
-0.002135 -0.000826 0.119153 0.135166 0.825825 0.847169 -0.062500 1 0 0 0 0 0 3 762843
-0.002135 -0.000826 0.119153 0.135165 0.825836 0.847164 -0.062500 1 0 0 0 0 0 3 763854
-0.002135 -0.000826 0.119153 0.135160 0.825817 0.847163 -0.062500 1 0 0 0 0 0 3 764855
-0.002135 -0.000826 0.119153 0.135152 0.825838 0.847169 -0.062500 1 0 0 0 0 0 3 765836
-0.002135 -0.000826 0.119153 0.135158 0.825818 0.847163 -0.062500 1 0 0 0 0 0 3 766858
-0.002135 -0.000826 0.119153 0.135163 0.825836 0.847163 -0.062500 1 0 0 0 0 0 3 767801
-0.002135 -0.000826 0.119153 0.135168 0.825826 0.847170 -0.062500 1 0 0 0 0 0 3 768842
-0.002135 -0.000826 0.119153 0.135160 0.825816 0.847163 -0.062500 1 0 0 0 0 0 3 769856
-0.002135 -0.000826 0.119153 0.135164 0.825835 0.847163 -0.062500 1 0 0 0 0 0 3 770940
-0.002135 -0.000826 0.119153 0.135148 0.825820 0.847169 -0.062500 1 0 0 0 0 0 3 771880
-0.002135 -0.000826 0.119153 0.135163 0.825835 0.847164 -0.062500 1 0 0 0 0 0 3 772929
-0.002135 -0.000826 0.119153 0.135168 0.825826 0.847170 -0.062500 1 0 0 0 0 0 3 773880
-0.002135 -0.000826 0.119153 0.135157 0.825828 0.847157 -0.062500 1 0 0 0 0 0 3 774873
-0.002135 -0.000826 0.119153 0.135155 0.825828 0.847175 -0.062500 1 0 0 0 0 0 3 775866
-0.002135 -0.000826 0.119153 0.135155 0.825828 0.847157 -0.062500 1 0 0 0 0 0 3 776856
-0.002135 -0.000826 0.119153 0.135167 0.825825 0.847169 -0.062500 1 0 0 0 0 0 3 777861
-0.002135 -0.000826 0.119153 0.135165 0.825836 0.847164 -0.062500 1 0 0 0 0 0 3 779128
-0.002135 -0.000826 0.119153 0.135148 0.825820 0.847169 -0.062500 1 0 0 0 0 0 3 779940
-0.002135 -0.000826 0.119153 0.135162 0.825836 0.847164 -0.062500 1 0 0 0 0 0 3 781086
-0.002135 -0.000826 0.119153 0.135159 0.825817 0.847163 -0.062500 1 0 0 0 0 0 3 781944
-0.002135 -0.000826 0.119153 0.135164 0.825835 0.847163 -0.062500 1 0 0 0 0 0 3 782909
-0.002135 -0.000826 0.119153 0.135156 0.825829 0.847176 -0.062500 1 0 0 0 0 0 3 783854
-0.002135 -0.000826 0.119153 0.135155 0.825828 0.847158 -0.062500 1 0 0 0 0 0 3 785023
-0.002135 -0.000826 0.119153 0.135166 0.825825 0.847169 -0.062500 1 0 0 0 0 0 3 785954
-0.002135 -0.000826 0.119153 0.135156 0.825828 0.847157 -0.062500 1 0 0 0 0 0 3 786869
-0.002135 -0.000826 0.119153 0.135155 0.825828 0.847175 -0.062500 1 0 0 0 0 0 3 787892
-0.002135 -0.000826 0.119153 0.135163 0.825837 0.847164 -0.062500 1 0 0 0 0 0 3 788853
-0.002135 -0.000826 0.119153 0.135159 0.825818 0.847163 -0.062500 1 0 0 0 0 0 3 789924
-0.002135 -0.000826 0.119153 0.135167 0.825824 0.847170 -0.062500 1 0 0 0 0 0 3 790905
-0.002135 -0.000826 0.119153 0.135157 0.825827 0.847157 -0.062500 1 0 0 0 0 0 3 791909
-0.002135 -0.000826 0.119153 0.135155 0.825828 0.847175 -0.062500 1 0 0 0 0 0 3 792852
-0.002135 -0.000826 0.119153 0.135163 0.825837 0.847165 -0.062500 1 0 0 0 0 0 3 793887
-0.002135 -0.000826 0.119153 0.135159 0.825817 0.847163 -0.062500 1 0 0 0 0 0 3 794853
-0.002135 -0.000826 0.119153 0.135164 0.825835 0.847163 -0.062500 1 0 0 0 0 0 3 795818
-0.002135 -0.000826 0.119153 0.135160 0.825817 0.847163 -0.062500 1 0 0 0 0 0 3 796830
-0.002135 -0.000826 0.119153 0.135164 0.825835 0.847163 -0.062500 1 0 0 0 0 0 3 797832
-0.002135 -0.000826 0.119153 0.135156 0.825829 0.847176 -0.062500 1 0 0 0 0 0 3 798837
-0.002135 -0.000826 0.119153 0.135155 0.825828 0.847157 -0.062500 1 0 0 0 0 0 3 799808
-0.002135 -0.000826 0.119153 0.135167 0.825825 0.847169 -0.062500 1 0 0 0 0 0 3 800826
-0.002135 -0.000826 0.119153 0.135157 0.825828 0.847156 -0.062500 1 0 0 0 0 0 3 801832
-0.002135 -0.000826 0.119153 0.135155 0.825828 0.847175 -0.062500 1 0 0 0 0 0 3 802805
-0.002135 -0.000826 0.119153 0.135163 0.825837 0.847164 -0.062500 1 0 0 0 0 0 3 803831
-0.002135 -0.000826 0.119153 0.135159 0.825818 0.847163 -0.062500 1 0 0 0 0 0 3 805769
-0.002135 -0.000826 0.119153 0.135164 0.825836 0.847163 -0.062500 1 0 0 0 0 0 3 806936
-0.002135 -0.000826 0.119153 0.135156 0.825829 0.847176 -0.062500 1 0 0 0 0 0 3 807855
-0.002135 -0.000826 0.119153 0.135155 0.825829 0.847158 -0.062500 1 0 0 0 0 0 3 808806
-0.002135 -0.000826 0.119153 0.135167 0.825825 0.847169 -0.062500 1 0 0 0 0 0 3 809837
-0.002135 -0.000826 0.119153 0.135160 0.825816 0.847163 -0.062500 1 0 0 0 0 0 3 810810
-0.002135 -0.000826 0.119153 0.135164 0.825835 0.847163 -0.062500 1 0 0 0 0 0 3 811838
-0.002135 -0.000826 0.119153 0.135148 0.825820 0.847169 -0.062500 1 0 0 0 0 0 3 812840
-0.002135 -0.000826 0.119153 0.135162 0.825836 0.847164 -0.062500 1 0 0 0 0 0 3 813967
-0.002135 -0.000826 0.119153 0.135167 0.825826 0.847170 -0.062500 1 0 0 0 0 0 3 814832
-0.002135 -0.000826 0.119153 0.135157 0.825828 0.847157 -0.062500 1 0 0 0 0 0 3 816081
-0.002135 -0.000826 0.119153 0.135155 0.825828 0.847175 -0.062500 1 0 0 0 0 0 3 816836
-0.002135 -0.000826 0.119153 0.135155 0.825828 0.847157 -0.062500 1 0 0 0 0 0 3 817967
-0.002135 -0.000826 0.119153 0.135166 0.825825 0.847169 -0.062500 1 0 0 0 0 0 3 818992
-0.002135 -0.000826 0.119153 0.135165 0.825836 0.847164 -0.062500 1 0 0 0 0 0 3 819856
-0.002135 -0.000826 0.119153 0.135160 0.825817 0.847163 -0.062500 1 0 0 0 0 0 3 820876
-0.002135 -0.000826 0.119153 0.135152 0.825838 0.847169 -0.062500 1 0 0 0 0 0 3 821873
-0.002135 -0.000826 0.119153 0.135158 0.825818 0.847163 -0.062500 1 0 0 0 0 0 3 822777
-0.002135 -0.000826 0.119153 0.135163 0.825835 0.847163 -0.062500 1 0 0 0 0 0 3 823968
-0.002135 -0.000826 0.119153 0.135168 0.825826 0.847169 -0.062500 1 0 0 0 0 0 3 824938
-0.002135 -0.000826 0.119153 0.135157 0.825828 0.847156 -0.062500 1 0 0 0 0 0 3 825848
-0.002135 -0.000826 0.119153 0.135155 0.825828 0.847175 -0.062500 1 0 0 0 0 0 3 826881
-0.002135 -0.000826 0.119153 0.135155 0.825828 0.847157 -0.062500 1 0 0 0 0 0 3 827845
-0.002135 -0.000826 0.119153 0.135166 0.825825 0.847169 -0.062500 1 0 0 0 0 0 3 828830
-0.002135 -0.000826 0.119153 0.135168 0.825825 0.847170 -0.062500 1 0 0 0 0 0 3 829833
-0.002135 -0.000826 0.119153 0.135145 0.825830 0.847163 -0.062500 1 0 0 0 0 0 3 830812
-0.002135 -0.000826 0.119153 0.135165 0.825825 0.847170 -0.062500 1 0 0 0 0 0 3 831820
-0.002135 -0.000826 0.119153 0.135156 0.825828 0.847157 -0.062500 1 0 0 0 0 0 3 832830
-0.002135 -0.000826 0.119153 0.135167 0.825825 0.847169 -0.062500 1 0 0 0 0 0 3 833830
-0.002135 -0.000826 0.119153 0.135165 0.825836 0.847164 -0.062500 1 0 0 0 0 0 3 834811
-0.002135 -0.000826 0.119153 0.135148 0.825820 0.847169 -0.062500 1 0 0 0 0 0 3 835809
-0.002135 -0.000826 0.119153 0.135162 0.825836 0.847164 -0.062500 1 0 0 0 0 0 3 836801
-0.002135 -0.000826 0.119153 0.135168 0.825826 0.847170 -0.062500 1 0 0 0 0 0 3 838621
-0.002135 -0.000826 0.119153 0.135157 0.825828 0.847157 -0.062500 1 0 0 0 0 0 3 838840
-0.002135 -0.000826 0.119153 0.135155 0.825828 0.847175 -0.062500 1 0 0 0 0 0 3 839921
-0.002135 -0.000826 0.119153 0.135155 0.825828 0.847157 -0.062500 1 0 0 0 0 0 3 840830
-0.002135 -0.000826 0.119153 0.135166 0.825825 0.847169 -0.062500 1 0 0 0 0 0 3 841821
-0.002135 -0.000826 0.119153 0.135156 0.825828 0.847156 -0.062500 1 0 0 0 0 0 3 842819
-0.002135 -0.000826 0.119153 0.135155 0.825828 0.847175 -0.062500 1 0 0 0 0 0 3 843782
-0.002135 -0.000826 0.119153 0.135163 0.825837 0.847164 -0.062500 1 0 0 0 0 0 3 844807
-0.002135 -0.000826 0.119153 0.135159 0.825818 0.847163 -0.062500 1 0 0 0 0 0 3 845825
-0.002135 -0.000826 0.119153 0.135167 0.825824 0.847170 -0.062500 1 0 0 0 0 0 3 846981
-0.002135 -0.000826 0.119153 0.135157 0.825827 0.847157 -0.062500 1 0 0 0 0 0 3 847864
-0.002135 -0.000826 0.119153 0.135155 0.825827 0.847175 -0.062500 1 0 0 0 0 0 3 849051
-0.002135 -0.000826 0.119153 0.135163 0.825836 0.847164 -0.062500 1 0 0 0 0 0 3 849853
-0.002135 -0.000826 0.119153 0.135159 0.825817 0.847163 -0.062500 1 0 0 0 0 0 3 850954
-0.002135 -0.000826 0.119153 0.135164 0.825835 0.847163 -0.062500 1 0 0 0 0 0 3 851916
-0.002135 -0.000826 0.119153 0.135168 0.825826 0.847170 -0.062500 1 0 0 0 0 0 3 852885
-0.002135 -0.000826 0.119153 0.135145 0.825831 0.847163 -0.062500 1 0 0 0 0 0 3 853820
-0.002135 -0.000826 0.119153 0.135165 0.825825 0.847170 -0.062500 1 0 0 0 0 0 3 854865
-0.002135 -0.000826 0.119153 0.135156 0.825828 0.847157 -0.062500 1 0 0 0 0 0 3 855842
-0.002135 -0.000826 0.119153 0.135167 0.825825 0.847169 -0.062500 1 0 0 0 0 0 3 856966
-0.002135 -0.000826 0.119153 0.135153 0.825839 0.847170 -0.062500 1 0 0 0 0 0 3 857793
-0.002135 -0.000826 0.119153 0.135158 0.825818 0.847164 -0.062500 1 0 0 0 0 0 3 858844
-0.002135 -0.000826 0.119153 0.135163 0.825836 0.847163 -0.062500 1 0 0 0 0 0 3 859884
-0.002135 -0.000826 0.119153 0.135159 0.825817 0.847163 -0.062500 1 0 0 0 0 0 3 860869
-0.002135 -0.000826 0.119153 0.135164 0.825835 0.847163 -0.062500 1 0 0 0 0 0 3 861834
-0.002135 -0.000826 0.119153 0.135156 0.825829 0.847176 -0.062500 1 0 0 0 0 0 3 862810
-0.002135 -0.000826 0.119153 0.135155 0.825828 0.847157 -0.062500 1 0 0 0 0 0 3 863828
-0.002135 -0.000826 0.119153 0.135167 0.825825 0.847169 -0.062500 1 0 0 0 0 0 3 864836
-0.002135 -0.000826 0.119153 0.135156 0.825828 0.847156 -0.062500 1 0 0 0 0 0 3 865833
-0.002135 -0.000826 0.119153 0.135155 0.825828 0.847175 -0.062500 1 0 0 0 0 0 3 866805
-0.002135 -0.000826 0.119153 0.135163 0.825837 0.847164 -0.062500 1 0 0 0 0 0 3 867805
-0.002135 -0.000826 0.119153 0.135159 0.825818 0.847163 -0.062500 1 0 0 0 0 0 3 868787
-0.002135 -0.000826 0.119153 0.135167 0.825824 0.847170 -0.062500 1 0 0 0 0 0 3 869817
-0.002135 -0.000826 0.119153 0.135157 0.825827 0.847157 -0.062500 1 0 0 0 0 0 3 870941
-0.002135 -0.000826 0.119153 0.135155 0.825828 0.847175 -0.062500 1 0 0 0 0 0 3 872198
-0.002135 -0.000826 0.119153 0.135155 0.825828 0.847157 -0.062500 1 0 0 0 0 0 3 872940
-0.002135 -0.000826 0.119153 0.135166 0.825825 0.847169 -0.062500 1 0 0 0 0 0 3 873821
-0.002135 -0.000826 0.119153 0.135165 0.825836 0.847164 -0.062500 1 0 0 0 0 0 3 874839
-0.002135 -0.000826 0.119153 0.135160 0.825817 0.847163 -0.062500 1 0 0 0 0 0 3 875813
-0.002135 -0.000826 0.119153 0.135164 0.825835 0.847163 -0.062500 1 0 0 0 0 0 3 876792
-0.002135 -0.000826 0.119153 0.135156 0.825829 0.847176 -0.062500 1 0 0 0 0 0 3 877810
-0.002135 -0.000826 0.119153 0.135155 0.825828 0.847157 -0.062500 1 0 0 0 0 0 3 878795
-0.002135 -0.000826 0.119153 0.135167 0.825825 0.847169 -0.062500 1 0 0 0 0 0 3 879858
-0.002135 -0.000826 0.119153 0.135144 0.825831 0.847163 -0.062500 1 0 0 0 0 0 3 880986
-0.002135 -0.000826 0.119153 0.135165 0.825825 0.847170 -0.062500 1 0 0 0 0 0 3 881928
-0.002135 -0.000826 0.119153 0.135164 0.825837 0.847164 -0.062500 1 0 0 0 0 0 3 882789
-0.002135 -0.000826 0.119153 0.135160 0.825818 0.847163 -0.062500 1 0 0 0 0 0 3 883843
-0.002135 -0.000826 0.119153 0.135167 0.825824 0.847170 -0.062500 1 0 0 0 0 0 3 884923
-0.002135 -0.000826 0.119153 0.135145 0.825830 0.847163 -0.062500 1 0 0 0 0 0 3 885868
-0.002135 -0.000826 0.119153 0.135165 0.825825 0.847170 -0.062500 1 0 0 0 0 0 3 886807
-0.002135 -0.000826 0.119153 0.135164 0.825836 0.847164 -0.062500 1 0 0 0 0 0 3 887869
-0.002135 -0.000826 0.119153 0.135160 0.825817 0.847163 -0.062500 1 0 0 0 0 0 3 888763
-0.002135 -0.000826 0.119153 0.135164 0.825835 0.847163 -0.062500 1 0 0 0 0 0 3 890006
-0.002135 -0.000826 0.119153 0.135148 0.825820 0.847169 -0.062500 1 0 0 0 0 0 3 890806
-0.002135 -0.000826 0.119153 0.135162 0.825836 0.847164 -0.062500 1 0 0 0 0 0 3 891794
-0.002135 -0.000826 0.119153 0.135168 0.825826 0.847170 -0.062500 1 0 0 0 0 0 3 892852
-0.002135 -0.000826 0.119153 0.135157 0.825828 0.847157 -0.062500 1 0 0 0 0 0 3 893846
-0.002135 -0.000826 0.119153 0.135155 0.825828 0.847175 -0.062500 1 0 0 0 0 0 3 894791
-0.002135 -0.000826 0.119153 0.135155 0.825828 0.847157 -0.062500 1 0 0 0 0 0 3 895782
-0.002135 -0.000826 0.119153 0.135166 0.825825 0.847169 -0.062500 1 0 0 0 0 0 3 896783
-0.002135 -0.000826 0.119153 0.135165 0.825836 0.847164 -0.062500 1 0 0 0 0 0 3 897783
-0.002135 -0.000826 0.119153 0.135160 0.825817 0.847163 -0.062500 1 0 0 0 0 0 3 898776
-0.002135 -0.000826 0.119153 0.135152 0.825838 0.847169 -0.062500 1 0 0 0 0 0 3 899782
-0.002135 -0.000826 0.119153 0.135158 0.825818 0.847163 -0.062500 1 0 0 0 0 0 3 900786
-0.002135 -0.000826 0.119153 0.135163 0.825836 0.847163 -0.062500 1 0 0 0 0 0 3 901734
-0.002135 -0.000826 0.119153 0.135168 0.825826 0.847169 -0.062500 1 0 0 0 0 0 3 902776
-0.002135 -0.000826 0.119153 0.135145 0.825831 0.847163 -0.062500 1 0 0 0 0 0 3 903796
-0.002135 -0.000826 0.119153 0.135165 0.825826 0.847170 -0.062500 1 0 0 0 0 0 3 905216
-0.002135 -0.000826 0.119153 0.135156 0.825828 0.847157 -0.062500 1 0 0 0 0 0 3 905813
-0.002135 -0.000826 0.119153 0.135167 0.825825 0.847169 -0.062500 1 0 0 0 0 0 3 906829
-0.002135 -0.000826 0.119153 0.135168 0.825825 0.847170 -0.062500 1 0 0 0 0 0 3 907799
-0.002135 -0.000826 0.119153 0.135145 0.825830 0.847163 -0.062500 1 0 0 0 0 0 3 908792
-0.002135 -0.000826 0.119153 0.135165 0.825825 0.847170 -0.062500 1 0 0 0 0 0 3 909788
-0.002135 -0.000826 0.119153 0.135156 0.825828 0.847157 -0.062500 1 0 0 0 0 0 3 910800
-0.002135 -0.000826 0.119153 0.135167 0.825825 0.847169 -0.062500 1 0 0 0 0 0 3 911749
-0.002135 -0.000826 0.119153 0.135153 0.825839 0.847170 -0.062500 1 0 0 0 0 0 3 912939
-0.002135 -0.000826 0.119153 0.135158 0.825818 0.847164 -0.062500 1 0 0 0 0 0 3 913907
-0.002135 -0.000826 0.119153 0.135163 0.825836 0.847163 -0.062500 1 0 0 0 0 0 3 914967
-0.002135 -0.000826 0.119153 0.135159 0.825817 0.847163 -0.062500 1 0 0 0 0 0 3 915951
-0.002135 -0.000826 0.119153 0.135164 0.825835 0.847163 -0.062500 1 0 0 0 0 0 3 916808
-0.002135 -0.000826 0.119153 0.135156 0.825829 0.847176 -0.062500 1 0 0 0 0 0 3 917910
-0.002135 -0.000826 0.119153 0.135155 0.825828 0.847157 -0.062500 1 0 0 0 0 0 3 918843
-0.002135 -0.000826 0.119153 0.135167 0.825825 0.847169 -0.062500 1 0 0 0 0 0 3 919865
-0.002135 -0.000826 0.119153 0.135156 0.825828 0.847156 -0.062500 1 0 0 0 0 0 3 920754
-0.002135 -0.000826 0.119153 0.135155 0.825828 0.847175 -0.062500 1 0 0 0 0 0 3 921753
-0.002135 -0.000826 0.119153 0.135163 0.825837 0.847164 -0.062500 1 0 0 0 0 0 3 922805
-0.002135 -0.000826 0.119153 0.135159 0.825818 0.847163 -0.062500 1 0 0 0 0 0 3 923997
-0.002135 -0.000826 0.119153 0.135167 0.825824 0.847170 -0.062500 1 0 0 0 0 0 3 924979
-0.002135 -0.000826 0.119153 0.135157 0.825827 0.847157 -0.062500 1 0 0 0 0 0 3 925819
-0.002135 -0.000826 0.119153 0.135155 0.825827 0.847175 -0.062500 1 0 0 0 0 0 3 926871
-0.002135 -0.000826 0.119153 0.135163 0.825836 0.847164 -0.062500 1 0 0 0 0 0 3 927832
-0.002135 -0.000826 0.119153 0.135159 0.825817 0.847163 -0.062500 1 0 0 0 0 0 3 928823
-0.002135 -0.000826 0.119153 0.135164 0.825835 0.847163 -0.062500 1 0 0 0 0 0 3 929809
-0.002135 -0.000826 0.119153 0.135147 0.825820 0.847169 -0.062500 1 0 0 0 0 0 3 930806
-0.002135 -0.000826 0.119153 0.135162 0.825836 0.847164 -0.062500 1 0 0 0 0 0 3 931810
-0.002135 -0.000826 0.119153 0.135167 0.825826 0.847170 -0.062500 1 0 0 0 0 0 3 932815
-0.002135 -0.000826 0.119153 0.135157 0.825828 0.847157 -0.062500 1 0 0 0 0 0 3 933806
-0.002135 -0.000826 0.119153 0.135167 0.825825 0.847169 -0.062500 1 0 0 0 0 0 3 934744
-0.002135 -0.000826 0.119153 0.135144 0.825830 0.847163 -0.062500 1 0 0 0 0 0 3 935805
-0.002135 -0.000826 0.119153 0.135165 0.825825 0.847170 -0.062500 1 0 0 0 0 0 3 936824
-0.002135 -0.000826 0.119153 0.135164 0.825836 0.847164 -0.062500 1 0 0 0 0 0 3 938231
-0.002135 -0.000826 0.119153 0.135160 0.825817 0.847163 -0.062500 1 0 0 0 0 0 3 938852
-0.002135 -0.000826 0.119153 0.135152 0.825838 0.847169 -0.062500 1 0 0 0 0 0 3 939851
-0.002135 -0.000826 0.119153 0.135158 0.825818 0.847163 -0.062500 1 0 0 0 0 0 3 940830
-0.002135 -0.000826 0.119153 0.135163 0.825836 0.847163 -0.062500 1 0 0 0 0 0 3 941816
-0.002135 -0.000826 0.119153 0.135167 0.825826 0.847170 -0.062500 1 0 0 0 0 0 3 942815
-0.002135 -0.000826 0.119153 0.135157 0.825828 0.847157 -0.062500 1 0 0 0 0 0 3 943810
-0.002135 -0.000826 0.119153 0.135155 0.825828 0.847175 -0.062500 1 0 0 0 0 0 3 944815
-0.002135 -0.000826 0.119153 0.135158 0.825816 0.847164 -0.062500 1 0 0 0 0 0 3 945834
-0.002135 -0.000826 0.119153 0.135163 0.825835 0.847163 -0.062500 1 0 0 0 0 0 3 947057
-0.002135 -0.000826 0.119153 0.135168 0.825826 0.847170 -0.062500 1 0 0 0 0 0 3 947883
-0.002135 -0.000826 0.119153 0.135157 0.825828 0.847157 -0.062500 1 0 0 0 0 0 3 948847
-0.002135 -0.000826 0.119153 0.135155 0.825828 0.847175 -0.062500 1 0 0 0 0 0 3 949837
-0.002135 -0.000826 0.119153 0.135155 0.825828 0.847157 -0.062500 1 0 0 0 0 0 3 950795
-0.002135 -0.000826 0.119153 0.135166 0.825825 0.847169 -0.062500 1 0 0 0 0 0 3 952075
-0.002135 -0.000826 0.119153 0.135165 0.825836 0.847164 -0.062500 1 0 0 0 0 0 3 952968
-0.002135 -0.000826 0.119153 0.135148 0.825820 0.847169 -0.062500 1 0 0 0 0 0 3 953812
-0.002135 -0.000826 0.119153 0.135162 0.825836 0.847164 -0.062500 1 0 0 0 0 0 3 954831
-0.002135 -0.000826 0.119153 0.135167 0.825826 0.847170 -0.062500 1 0 0 0 0 0 3 955800
-0.002135 -0.000826 0.119153 0.135157 0.825828 0.847157 -0.062500 1 0 0 0 0 0 3 956781
-0.002135 -0.000826 0.119153 0.135167 0.825825 0.847169 -0.062500 1 0 0 0 0 0 3 957834
-0.002135 -0.000826 0.119153 0.135145 0.825831 0.847163 -0.062500 1 0 0 0 0 0 3 958812
-0.002135 -0.000826 0.119153 0.135165 0.825825 0.847170 -0.062500 1 0 0 0 0 0 3 959787
-0.002135 -0.000826 0.119153 0.135156 0.825828 0.847157 -0.062500 1 0 0 0 0 0 3 960893
-0.002135 -0.000826 0.119153 0.135167 0.825825 0.847169 -0.062500 1 0 0 0 0 0 3 961780
-0.002135 -0.000826 0.119153 0.135156 0.825827 0.847177 -0.062500 1 0 0 0 0 0 3 962788
-0.002135 -0.000826 0.119153 0.135155 0.825828 0.847158 -0.062500 1 0 0 0 0 0 3 963786
-0.002135 -0.000826 0.119153 0.135166 0.825825 0.847169 -0.062500 1 0 0 0 0 0 3 964768
-0.002135 -0.000826 0.119153 0.135156 0.825827 0.847157 -0.062500 1 0 0 0 0 0 3 965778
-0.002135 -0.000826 0.119153 0.135167 0.825825 0.847169 -0.062500 1 0 0 0 0 0 3 966762
-0.002135 -0.000826 0.119153 0.135153 0.825839 0.847170 -0.062500 1 0 0 0 0 0 3 967747
-0.002135 -0.000826 0.119153 0.135158 0.825818 0.847164 -0.062500 1 0 0 0 0 0 3 968757
-0.002135 -0.000826 0.119153 0.135163 0.825835 0.847163 -0.062500 1 0 0 0 0 0 3 969759
-0.002135 -0.000826 0.119153 0.135168 0.825826 0.847170 -0.062500 1 0 0 0 0 0 3 970756
-0.002135 -0.000826 0.119153 0.135157 0.825828 0.847157 -0.062500 1 0 0 0 0 0 3 972645
-0.002135 -0.000826 0.119153 0.135155 0.825828 0.847175 -0.062500 1 0 0 0 0 0 3 973824
-0.002135 -0.000826 0.119153 0.135155 0.825828 0.847157 -0.062500 1 0 0 0 0 0 3 974780
-0.002135 -0.000826 0.119153 0.135167 0.825825 0.847169 -0.062500 1 0 0 0 0 0 3 975767
-0.002135 -0.000826 0.119153 0.135165 0.825836 0.847164 -0.062500 1 0 0 0 0 0 3 976767
-0.002135 -0.000826 0.119153 0.135148 0.825820 0.847169 -0.062500 1 0 0 0 0 0 3 977760
-0.002135 -0.000826 0.119153 0.135162 0.825836 0.847164 -0.062500 1 0 0 0 0 0 3 978758
-0.002135 -0.000826 0.119153 0.135159 0.825817 0.847163 -0.062500 1 0 0 0 0 0 3 979898
-0.002135 -0.000826 0.119153 0.135164 0.825836 0.847163 -0.062500 1 0 0 0 0 0 3 980913
-0.002135 -0.000826 0.119153 0.135156 0.825829 0.847176 -0.062500 1 0 0 0 0 0 3 981854
-0.002135 -0.000826 0.119153 0.135155 0.825828 0.847158 -0.062500 1 0 0 0 0 0 3 982961
-0.002135 -0.000826 0.119153 0.135166 0.825825 0.847169 -0.062500 1 0 0 0 0 0 3 983787
-0.002135 -0.000826 0.119153 0.135160 0.825816 0.847163 -0.062500 1 0 0 0 0 0 3 984871
-0.002135 -0.000826 0.119153 0.135164 0.825835 0.847163 -0.062500 1 0 0 0 0 0 3 985880
-0.002135 -0.000826 0.119153 0.135156 0.825829 0.847176 -0.062500 1 0 0 0 0 0 3 986869
-0.002135 -0.000826 0.119153 0.135155 0.825828 0.847158 -0.062500 1 0 0 0 0 0 3 987835
-0.002135 -0.000826 0.119153 0.135167 0.825825 0.847169 -0.062500 1 0 0 0 0 0 3 988732
-0.002135 -0.000826 0.119153 0.135156 0.825828 0.847157 -0.062500 1 0 0 0 0 0 3 989876
-0.002135 -0.000826 0.119153 0.135155 0.825828 0.847175 -0.062500 1 0 0 0 0 0 3 990995
-0.002135 -0.000826 0.119153 0.135155 0.825828 0.847157 -0.062500 1 0 0 0 0 0 3 991918
-0.002135 -0.000826 0.119153 0.135166 0.825825 0.847169 -0.062500 1 0 0 0 0 0 3 992791
-0.002135 -0.000826 0.119153 0.135164 0.825836 0.847164 -0.062500 1 0 0 0 0 0 3 993853
-0.002135 -0.000826 0.119153 0.135160 0.825817 0.847163 -0.062500 1 0 0 0 0 0 3 994803
-0.002135 -0.000826 0.119153 0.135164 0.825835 0.847163 -0.062500 1 0 0 0 0 0 3 995788
-0.002135 -0.000826 0.119153 0.135156 0.825829 0.847176 -0.062500 1 0 0 0 0 0 3 996786
-0.002135 -0.000826 0.119153 0.135155 0.825828 0.847157 -0.062500 1 0 0 0 0 0 3 997783
-0.002135 -0.000826 0.119153 0.135167 0.825825 0.847169 -0.062500 1 0 0 0 0 0 3 998777
-0.002135 -0.000826 0.119153 0.135157 0.825828 0.847156 -0.062500 1 0 0 0 0 0 3 999783
-0.002135 -0.000826 0.119153 0.135155 0.825828 0.847175 -0.062500 1 0 0 0 0 0 4 783
-0.002135 -0.000826 0.119153 0.135163 0.825837 0.847164 -0.062500 1 0 0 0 0 0 4 1776
-0.002135 -0.000826 0.119153 0.135159 0.825818 0.847163 -0.062500 1 0 0 0 0 0 4 2783
-0.002135 -0.000826 0.119153 0.135167 0.825824 0.847170 -0.062500 1 0 0 0 0 0 4 3901
-0.002135 -0.000826 0.119153 0.135157 0.825827 0.847157 -0.062500 1 0 0 0 0 0 4 4923
-0.002135 -0.000826 0.119153 0.135155 0.825827 0.847175 -0.062500 1 0 0 0 0 0 4 5953
-0.002135 -0.000826 0.119153 0.135163 0.825837 0.847164 -0.062500 1 0 0 0 0 0 4 6804
-0.002135 -0.000826 0.119153 0.135160 0.825817 0.847163 -0.062500 1 0 0 0 0 0 4 7800
-0.002135 -0.000826 0.119153 0.135164 0.825835 0.847163 -0.062500 1 0 0 0 0 0 4 8787
-0.002135 -0.000826 0.119153 0.135148 0.825820 0.847169 -0.062500 1 0 0 0 0 0 4 9786
-0.002135 -0.000826 0.119153 0.135162 0.825836 0.847164 -0.062500 1 0 0 0 0 0 4 10785
-0.002135 -0.000826 0.119153 0.135167 0.825826 0.847170 -0.062500 1 0 0 0 0 0 4 11798
-0.002135 -0.000826 0.119153 0.135157 0.825828 0.847157 -0.062500 1 0 0 0 0 0 4 13052
-0.002135 -0.000826 0.119153 0.135155 0.825828 0.847175 -0.062500 1 0 0 0 0 0 4 14078
-0.002135 -0.000826 0.119153 0.135155 0.825828 0.847157 -0.062500 1 0 0 0 0 0 4 14770
-0.002135 -0.000826 0.119153 0.135166 0.825825 0.847169 -0.062500 1 0 0 0 0 0 4 15827
-0.002135 -0.000826 0.119153 0.135164 0.825836 0.847164 -0.062500 1 0 0 0 0 0 4 16758
-0.002135 -0.000826 0.119153 0.135160 0.825817 0.847163 -0.062500 1 0 0 0 0 0 4 17793
-0.002135 -0.000826 0.119153 0.135152 0.825838 0.847169 -0.062500 1 0 0 0 0 0 4 18894
-0.002135 -0.000826 0.119153 0.135158 0.825818 0.847163 -0.062500 1 0 0 0 0 0 4 19886
-0.002135 -0.000826 0.119153 0.135167 0.825824 0.847170 -0.062500 1 0 0 0 0 0 4 20811
-0.002135 -0.000826 0.119153 0.135165 0.825836 0.847164 -0.062500 1 0 0 0 0 0 4 21825
-0.002135 -0.000826 0.119153 0.135160 0.825817 0.847163 -0.062500 1 0 0 0 0 0 4 22803
-0.002135 -0.000826 0.119153 0.135164 0.825835 0.847163 -0.062500 1 0 0 0 0 0 4 23789
-0.002135 -0.000826 0.119153 0.135148 0.825820 0.847169 -0.062500 1 0 0 0 0 0 4 24832
-0.002135 -0.000826 0.119153 0.135162 0.825835 0.847164 -0.062500 1 0 0 0 0 0 4 25803
-0.002135 -0.000826 0.119153 0.135168 0.825826 0.847170 -0.062500 1 0 0 0 0 0 4 26813
-0.002135 -0.000826 0.119153 0.135157 0.825828 0.847157 -0.062500 1 0 0 0 0 0 4 27913
-0.002135 -0.000826 0.119153 0.135155 0.825828 0.847175 -0.062500 1 0 0 0 0 0 4 28815
-0.002135 -0.000826 0.119153 0.135155 0.825828 0.847157 -0.062500 1 0 0 0 0 0 4 29856
-0.002135 -0.000826 0.119153 0.135167 0.825825 0.847169 -0.062500 1 0 0 0 0 0 4 30794
-0.002135 -0.000826 0.119153 0.135165 0.825836 0.847164 -0.062500 1 0 0 0 0 0 4 31774
-0.002135 -0.000826 0.119153 0.135148 0.825820 0.847169 -0.062500 1 0 0 0 0 0 4 32765
-0.002135 -0.000826 0.119153 0.135162 0.825836 0.847164 -0.062500 1 0 0 0 0 0 4 33798
-0.002135 -0.000826 0.119153 0.135159 0.825817 0.847163 -0.062500 1 0 0 0 0 0 4 34724
-0.002135 -0.000826 0.119153 0.135164 0.825835 0.847163 -0.062500 1 0 0 0 0 0 4 35776
-0.002135 -0.000826 0.119153 0.135156 0.825829 0.847176 -0.062500 1 0 0 0 0 0 4 36782
-0.002135 -0.000826 0.119153 0.135155 0.825828 0.847157 -0.062500 1 0 0 0 0 0 4 37784
-0.002135 -0.000826 0.119153 0.135166 0.825825 0.847169 -0.062500 1 0 0 0 0 0 4 38736
-0.002135 -0.000826 0.119153 0.135156 0.825828 0.847156 -0.062500 1 0 0 0 0 0 4 39872
-0.002135 -0.000826 0.119153 0.135167 0.825825 0.847169 -0.062500 1 0 0 0 0 0 4 40815
-0.002135 -0.000826 0.119153 0.135156 0.825827 0.847177 -0.062500 1 0 0 0 0 0 4 41829
-0.002135 -0.000826 0.119153 0.135155 0.825828 0.847158 -0.062500 1 0 0 0 0 0 4 42779
-0.002135 -0.000826 0.119153 0.135167 0.825825 0.847169 -0.062500 1 0 0 0 0 0 4 43774
-0.002135 -0.000826 0.119153 0.135156 0.825827 0.847157 -0.062500 1 0 0 0 0 0 4 44764
-0.002135 -0.000826 0.119153 0.135155 0.825828 0.847175 -0.062500 1 0 0 0 0 0 4 45764
-0.002135 -0.000826 0.119153 0.135163 0.825837 0.847165 -0.062500 1 0 0 0 0 0 4 46758
-0.002135 -0.000826 0.119153 0.135159 0.825817 0.847163 -0.062500 1 0 0 0 0 0 4 47939
-0.002135 -0.000826 0.119153 0.135164 0.825835 0.847163 -0.062500 1 0 0 0 0 0 4 48816
-0.002135 -0.000826 0.119153 0.135168 0.825826 0.847170 -0.062500 1 0 0 0 0 0 4 50018
-0.002135 -0.000826 0.119153 0.135145 0.825831 0.847163 -0.062500 1 0 0 0 0 0 4 50727
-0.002135 -0.000826 0.119153 0.135165 0.825825 0.847170 -0.062500 1 0 0 0 0 0 4 51808
-0.002135 -0.000826 0.119153 0.135156 0.825828 0.847157 -0.062500 1 0 0 0 0 0 4 52793
-0.002135 -0.000826 0.119153 0.135167 0.825825 0.847169 -0.062500 1 0 0 0 0 0 4 53907
-0.002135 -0.000826 0.119153 0.135157 0.825828 0.847156 -0.062500 1 0 0 0 0 0 4 54762
-0.002135 -0.000826 0.119153 0.135155 0.825828 0.847175 -0.062500 1 0 0 0 0 0 4 55794
-0.002135 -0.000826 0.119153 0.135163 0.825837 0.847164 -0.062500 1 0 0 0 0 0 4 56759
-0.002135 -0.000826 0.119153 0.135159 0.825818 0.847163 -0.062500 1 0 0 0 0 0 4 57917
-0.002135 -0.000826 0.119153 0.135167 0.825824 0.847170 -0.062500 1 0 0 0 0 0 4 58880
-0.002135 -0.000826 0.119153 0.135145 0.825830 0.847163 -0.062500 1 0 0 0 0 0 4 59776
-0.002135 -0.000826 0.119153 0.135165 0.825825 0.847170 -0.062500 1 0 0 0 0 0 4 60832
-0.002135 -0.000826 0.119153 0.135164 0.825836 0.847164 -0.062500 1 0 0 0 0 0 4 61783
-0.002135 -0.000826 0.119153 0.135160 0.825817 0.847163 -0.062500 1 0 0 0 0 0 4 62757
-0.002135 -0.000826 0.119153 0.135164 0.825835 0.847163 -0.062500 1 0 0 0 0 0 4 63759
-0.002135 -0.000826 0.119153 0.135156 0.825829 0.847176 -0.062500 1 0 0 0 0 0 4 64757
-0.002135 -0.000826 0.119153 0.135155 0.825828 0.847158 -0.062500 1 0 0 0 0 0 4 65739
-0.002135 -0.000826 0.119153 0.135167 0.825825 0.847169 -0.062500 1 0 0 0 0 0 4 66761
-0.002135 -0.000826 0.119153 0.135157 0.825828 0.847157 -0.062500 1 0 0 0 0 0 4 67762
-0.002135 -0.000826 0.119153 0.135155 0.825828 0.847175 -0.062500 1 0 0 0 0 0 4 68750
-0.002135 -0.000826 0.119153 0.135155 0.825828 0.847157 -0.062500 1 0 0 0 0 0 4 69712
-0.002135 -0.000826 0.119153 0.135166 0.825825 0.847169 -0.062500 1 0 0 0 0 0 4 70775
-0.002135 -0.000826 0.119153 0.135164 0.825836 0.847164 -0.062500 1 0 0 0 0 0 4 72095
-0.002135 -0.000826 0.119153 0.135160 0.825817 0.847163 -0.062500 1 0 0 0 0 0 4 72822
-0.002135 -0.000826 0.119153 0.135152 0.825838 0.847169 -0.062500 1 0 0 0 0 0 4 73794
-0.002135 -0.000826 0.119153 0.135166 0.825826 0.847170 -0.062500 1 0 0 0 0 0 4 74777
-0.002135 -0.000826 0.119153 0.135156 0.825828 0.847157 -0.062500 1 0 0 0 0 0 4 75763
-0.002135 -0.000826 0.119153 0.135167 0.825825 0.847169 -0.062500 1 0 0 0 0 0 4 76758
-0.002135 -0.000826 0.119153 0.135157 0.825828 0.847156 -0.062500 1 0 0 0 0 0 4 77763
-0.002135 -0.000826 0.119153 0.135155 0.825828 0.847175 -0.062500 1 0 0 0 0 0 4 78765
-0.002135 -0.000826 0.119153 0.135163 0.825837 0.847164 -0.062500 1 0 0 0 0 0 4 79943
-0.002135 -0.000826 0.119153 0.135159 0.825818 0.847163 -0.062500 1 0 0 0 0 0 4 81069
-0.002135 -0.000826 0.119153 0.135167 0.825824 0.847170 -0.062500 1 0 0 0 0 0 4 81787
-0.002135 -0.000826 0.119153 0.135145 0.825830 0.847163 -0.062500 1 0 0 0 0 0 4 82801
-0.002135 -0.000826 0.119153 0.135165 0.825825 0.847170 -0.062500 1 0 0 0 0 0 4 83738
-0.002135 -0.000826 0.119153 0.135156 0.825828 0.847157 -0.062500 1 0 0 0 0 0 4 84783
-0.002135 -0.000826 0.119153 0.135167 0.825825 0.847169 -0.062500 1 0 0 0 0 0 4 85830
-0.002135 -0.000826 0.119153 0.135165 0.825836 0.847163 -0.062500 1 0 0 0 0 0 4 87032
-0.002135 -0.000826 0.119153 0.135148 0.825820 0.847169 -0.062500 1 0 0 0 0 0 4 87696
-0.002135 -0.000826 0.119153 0.135162 0.825836 0.847164 -0.062500 1 0 0 0 0 0 4 88784
-0.002135 -0.000826 0.119153 0.135167 0.825826 0.847170 -0.062500 1 0 0 0 0 0 4 89792
-0.002135 -0.000826 0.119153 0.135157 0.825828 0.847157 -0.062500 1 0 0 0 0 0 4 90934
-0.002135 -0.000826 0.119153 0.135155 0.825828 0.847175 -0.062500 1 0 0 0 0 0 4 91796
-0.002135 -0.000826 0.119153 0.135155 0.825828 0.847157 -0.062500 1 0 0 0 0 0 4 92702
-0.002135 -0.000826 0.119153 0.135166 0.825825 0.847169 -0.062500 1 0 0 0 0 0 4 93826
-0.002135 -0.000826 0.119153 0.135165 0.825836 0.847164 -0.062500 1 0 0 0 0 0 4 94832
-0.002135 -0.000826 0.119153 0.135160 0.825817 0.847163 -0.062500 1 0 0 0 0 0 4 95768
-0.002135 -0.000826 0.119153 0.135155 0.825827 0.847176 -0.062500 1 0 0 0 0 0 4 96761
-0.002135 -0.000826 0.119153 0.135155 0.825828 0.847158 -0.062500 1 0 0 0 0 0 4 97756
-0.002135 -0.000826 0.119153 0.135167 0.825825 0.847169 -0.062500 1 0 0 0 0 0 4 98764
-0.002135 -0.000826 0.119153 0.135165 0.825836 0.847164 -0.062500 1 0 0 0 0 0 4 99741
-0.002135 -0.000826 0.119153 0.135148 0.825820 0.847169 -0.062500 1 0 0 0 0 0 4 100763
-0.002135 -0.000826 0.119153 0.135162 0.825836 0.847164 -0.062500 1 0 0 0 0 0 4 101755
-0.002135 -0.000826 0.119153 0.135159 0.825817 0.847163 -0.062500 1 0 0 0 0 0 4 102763
-0.002135 -0.000826 0.119153 0.135164 0.825835 0.847163 -0.062500 1 0 0 0 0 0 4 103756
-0.002135 -0.000826 0.119153 0.135168 0.825826 0.847170 -0.062500 1 0 0 0 0 0 4 105593
-0.002135 -0.000826 0.119153 0.135145 0.825831 0.847163 -0.062500 1 0 0 0 0 0 4 105848
-0.002135 -0.000826 0.119153 0.135165 0.825825 0.847170 -0.062500 1 0 0 0 0 0 4 106848
-0.002135 -0.000826 0.119153 0.135156 0.825828 0.847157 -0.062500 1 0 0 0 0 0 4 107779
-0.002135 -0.000826 0.119153 0.135167 0.825825 0.847169 -0.062500 1 0 0 0 0 0 4 108773
-0.002135 -0.000826 0.119153 0.135153 0.825839 0.847170 -0.062500 1 0 0 0 0 0 4 109763
-0.002135 -0.000826 0.119153 0.135158 0.825818 0.847164 -0.062500 1 0 0 0 0 0 4 110767
-0.002135 -0.000826 0.119153 0.135163 0.825836 0.847163 -0.062500 1 0 0 0 0 0 4 111757
-0.002135 -0.000826 0.119153 0.135159 0.825817 0.847163 -0.062500 1 0 0 0 0 0 4 112869
-0.002135 -0.000826 0.119153 0.135164 0.825835 0.847163 -0.062500 1 0 0 0 0 0 4 113903
-0.002135 -0.000826 0.119153 0.135156 0.825829 0.847176 -0.062500 1 0 0 0 0 0 4 114708
-0.002135 -0.000826 0.119153 0.135155 0.825828 0.847157 -0.062500 1 0 0 0 0 0 4 115799
-0.002135 -0.000826 0.119153 0.135167 0.825825 0.847169 -0.062500 1 0 0 0 0 0 4 116945
-0.002135 -0.000826 0.119153 0.135156 0.825828 0.847156 -0.062500 1 0 0 0 0 0 4 117795
-0.002135 -0.000826 0.119153 0.135155 0.825828 0.847175 -0.062500 1 0 0 0 0 0 4 118834
-0.002135 -0.000826 0.119153 0.135166 0.825825 0.847171 -0.062500 1 0 0 0 0 0 4 119852
-0.002135 -0.000826 0.119153 0.135156 0.825828 0.847157 -0.062500 1 0 0 0 0 0 4 120808
-0.002135 -0.000826 0.119153 0.135167 0.825825 0.847169 -0.062500 1 0 0 0 0 0 4 121819
-0.002135 -0.000826 0.119153 0.135157 0.825827 0.847157 -0.062500 1 0 0 0 0 0 4 122763
-0.002135 -0.000826 0.119153 0.135155 0.825828 0.847175 -0.062500 1 0 0 0 0 0 4 123784
-0.002135 -0.000826 0.119153 0.135163 0.825837 0.847164 -0.062500 1 0 0 0 0 0 4 124914
-0.002135 -0.000826 0.119153 0.135159 0.825817 0.847163 -0.062500 1 0 0 0 0 0 4 125950
-0.002135 -0.000826 0.119153 0.135164 0.825835 0.847163 -0.062500 1 0 0 0 0 0 4 126693
-0.002135 -0.000826 0.119153 0.135160 0.825817 0.847162 -0.062500 1 0 0 0 0 0 4 127767
-0.002135 -0.000826 0.119153 0.135164 0.825835 0.847163 -0.062500 1 0 0 0 0 0 4 128778
-0.002135 -0.000826 0.119153 0.135156 0.825829 0.847176 -0.062500 1 0 0 0 0 0 4 129738
-0.002135 -0.000826 0.119153 0.135155 0.825828 0.847157 -0.062500 1 0 0 0 0 0 4 130738
-0.002135 -0.000826 0.119153 0.135167 0.825825 0.847169 -0.062500 1 0 0 0 0 0 4 131733
-0.002135 -0.000826 0.119153 0.135144 0.825831 0.847163 -0.062500 1 0 0 0 0 0 4 132731
-0.002135 -0.000826 0.119153 0.135165 0.825825 0.847170 -0.062500 1 0 0 0 0 0 4 133733
-0.002135 -0.000826 0.119153 0.135164 0.825837 0.847164 -0.062500 1 0 0 0 0 0 4 134736
-0.002135 -0.000826 0.119153 0.135160 0.825818 0.847163 -0.062500 1 0 0 0 0 0 4 135677
-0.002135 -0.000826 0.119153 0.135167 0.825824 0.847170 -0.062500 1 0 0 0 0 0 4 136733
-0.002135 -0.000826 0.119153 0.135145 0.825830 0.847163 -0.062500 1 0 0 0 0 0 4 137732
-0.002135 -0.000826 0.119153 0.135165 0.825825 0.847170 -0.062500 1 0 0 0 0 0 4 139756
-0.002135 -0.000826 0.119153 0.135164 0.825836 0.847164 -0.062500 1 0 0 0 0 0 4 140820
-0.002135 -0.000826 0.119153 0.135160 0.825817 0.847163 -0.062500 1 0 0 0 0 0 4 141729
-0.002135 -0.000826 0.119153 0.135164 0.825835 0.847163 -0.062500 1 0 0 0 0 0 4 142720
-0.002135 -0.000826 0.119153 0.135148 0.825820 0.847169 -0.062500 1 0 0 0 0 0 4 143714
-0.002135 -0.000826 0.119153 0.135162 0.825836 0.847164 -0.062500 1 0 0 0 0 0 4 144711
-0.002135 -0.000826 0.119153 0.135167 0.825826 0.847170 -0.062500 1 0 0 0 0 0 4 145721
-0.002135 -0.000826 0.119153 0.135157 0.825828 0.847157 -0.062500 1 0 0 0 0 0 4 146714
-0.002135 -0.000826 0.119153 0.135155 0.825828 0.847175 -0.062500 1 0 0 0 0 0 4 147877
-0.002135 -0.000826 0.119153 0.135155 0.825828 0.847157 -0.062500 1 0 0 0 0 0 4 149030
-0.002135 -0.000826 0.119153 0.135166 0.825825 0.847169 -0.062500 1 0 0 0 0 0 4 149796
-0.002135 -0.000826 0.119153 0.135165 0.825836 0.847164 -0.062500 1 0 0 0 0 0 4 150715
-0.002135 -0.000826 0.119153 0.135160 0.825817 0.847163 -0.062500 1 0 0 0 0 0 4 151711
-0.002135 -0.000826 0.119153 0.135152 0.825838 0.847169 -0.062500 1 0 0 0 0 0 4 152827
-0.002135 -0.000826 0.119153 0.135158 0.825818 0.847163 -0.062500 1 0 0 0 0 0 4 153907
-0.002135 -0.000826 0.119153 0.135163 0.825835 0.847163 -0.062500 1 0 0 0 0 0 4 154802
-0.002135 -0.000826 0.119153 0.135168 0.825826 0.847169 -0.062500 1 0 0 0 0 0 4 155786
-0.002135 -0.000826 0.119153 0.135145 0.825831 0.847163 -0.062500 1 0 0 0 0 0 4 156731
-0.002135 -0.000826 0.119153 0.135165 0.825826 0.847170 -0.062500 1 0 0 0 0 0 4 157730
-0.002135 -0.000826 0.119153 0.135160 0.825816 0.847163 -0.062500 1 0 0 0 0 0 4 158925
-0.002135 -0.000826 0.119153 0.135164 0.825835 0.847163 -0.062500 1 0 0 0 0 0 4 159692
-0.002135 -0.000826 0.119153 0.135168 0.825826 0.847170 -0.062500 1 0 0 0 0 0 4 160735
-0.002135 -0.000826 0.119153 0.135145 0.825830 0.847163 -0.062500 1 0 0 0 0 0 4 161789
-0.002135 -0.000826 0.119153 0.135165 0.825825 0.847170 -0.062500 1 0 0 0 0 0 4 162740
-0.002135 -0.000826 0.119153 0.135156 0.825828 0.847157 -0.062500 1 0 0 0 0 0 4 163739
-0.002135 -0.000826 0.119153 0.135167 0.825825 0.847169 -0.062500 1 0 0 0 0 0 4 164735
-0.002135 -0.000826 0.119153 0.135153 0.825839 0.847170 -0.062500 1 0 0 0 0 0 4 165738
-0.002135 -0.000826 0.119153 0.135158 0.825818 0.847164 -0.062500 1 0 0 0 0 0 4 166730
-0.002135 -0.000826 0.119153 0.135163 0.825835 0.847163 -0.062500 1 0 0 0 0 0 4 167739
-0.002135 -0.000826 0.119153 0.135168 0.825826 0.847170 -0.062500 1 0 0 0 0 0 4 168722
-0.002135 -0.000826 0.119153 0.135157 0.825828 0.847157 -0.062500 1 0 0 0 0 0 4 169732
-0.002135 -0.000826 0.119153 0.135155 0.825828 0.847175 -0.062500 1 0 0 0 0 0 4 170734
-0.002135 -0.000826 0.119153 0.135155 0.825828 0.847157 -0.062500 1 0 0 0 0 0 4 172495
-0.002135 -0.000826 0.119153 0.135167 0.825825 0.847169 -0.062500 1 0 0 0 0 0 4 172838
-0.002135 -0.000826 0.119153 0.135156 0.825828 0.847156 -0.062500 1 0 0 0 0 0 4 173853
-0.002135 -0.000826 0.119153 0.135155 0.825828 0.847175 -0.062500 1 0 0 0 0 0 4 174699
-0.002135 -0.000826 0.119153 0.135163 0.825837 0.847164 -0.062500 1 0 0 0 0 0 4 175747
-0.002135 -0.000826 0.119153 0.135159 0.825818 0.847163 -0.062500 1 0 0 0 0 0 4 176749
-0.002135 -0.000826 0.119153 0.135167 0.825824 0.847170 -0.062500 1 0 0 0 0 0 4 177741
-0.002135 -0.000826 0.119153 0.135157 0.825827 0.847157 -0.062500 1 0 0 0 0 0 4 178734
-0.002135 -0.000826 0.119153 0.135155 0.825827 0.847175 -0.062500 1 0 0 0 0 0 4 179807
-0.002135 -0.000826 0.119153 0.135163 0.825836 0.847164 -0.062500 1 0 0 0 0 0 4 180884
-0.002135 -0.000826 0.119153 0.135159 0.825817 0.847163 -0.062500 1 0 0 0 0 0 4 182049
-0.002135 -0.000826 0.119153 0.135164 0.825835 0.847163 -0.062500 1 0 0 0 0 0 4 182769
-0.002135 -0.000826 0.119153 0.135156 0.825829 0.847176 -0.062500 1 0 0 0 0 0 4 183719
-0.002135 -0.000826 0.119153 0.135155 0.825828 0.847158 -0.062500 1 0 0 0 0 0 4 184938
-0.002135 -0.000826 0.119153 0.135167 0.825825 0.847169 -0.062500 1 0 0 0 0 0 4 185761
-0.002135 -0.000826 0.119153 0.135156 0.825828 0.847157 -0.062500 1 0 0 0 0 0 4 186756
-0.002135 -0.000826 0.119153 0.135167 0.825825 0.847169 -0.062500 1 0 0 0 0 0 4 187740
-0.002135 -0.000826 0.119153 0.135153 0.825839 0.847170 -0.062500 1 0 0 0 0 0 4 188694
-0.002135 -0.000826 0.119153 0.135158 0.825818 0.847164 -0.062500 1 0 0 0 0 0 4 189776
-0.002135 -0.000826 0.119153 0.135164 0.825836 0.847163 -0.062500 1 0 0 0 0 0 4 190812
-0.002135 -0.000826 0.119153 0.135160 0.825817 0.847163 -0.062500 1 0 0 0 0 0 4 191925
-0.002135 -0.000826 0.119153 0.135152 0.825838 0.847169 -0.062500 1 0 0 0 0 0 4 192759
-0.002135 -0.000826 0.119153 0.135166 0.825826 0.847170 -0.062500 1 0 0 0 0 0 4 193759
-0.002135 -0.000826 0.119153 0.135156 0.825828 0.847157 -0.062500 1 0 0 0 0 0 4 194753
-0.002135 -0.000826 0.119153 0.135167 0.825825 0.847169 -0.062500 1 0 0 0 0 0 4 195756
-0.002135 -0.000826 0.119153 0.135160 0.825816 0.847163 -0.062500 1 0 0 0 0 0 4 196745
-0.002135 -0.000826 0.119153 0.135164 0.825835 0.847163 -0.062500 1 0 0 0 0 0 4 197720
-0.002135 -0.000826 0.119153 0.135156 0.825828 0.847176 -0.062500 1 0 0 0 0 0 4 198736
-0.002135 -0.000826 0.119153 0.135155 0.825828 0.847158 -0.062500 1 0 0 0 0 0 4 199732
-0.002135 -0.000826 0.119153 0.135167 0.825825 0.847169 -0.062500 1 0 0 0 0 0 4 200714
-0.002135 -0.000826 0.119153 0.135157 0.825828 0.847157 -0.062500 1 0 0 0 0 0 4 201737
-0.002135 -0.000826 0.119153 0.135155 0.825828 0.847175 -0.062500 1 0 0 0 0 0 4 202677
-0.002135 -0.000826 0.119153 0.135155 0.825828 0.847157 -0.062500 1 0 0 0 0 0 4 203733
-0.002135 -0.000826 0.119153 0.135166 0.825825 0.847169 -0.062500 1 0 0 0 0 0 4 205511
-0.002135 -0.000826 0.119153 0.135165 0.825836 0.847164 -0.062500 1 0 0 0 0 0 4 205764
-0.002135 -0.000826 0.119153 0.135148 0.825820 0.847169 -0.062500 1 0 0 0 0 0 4 206849
-0.002135 -0.000826 0.119153 0.135162 0.825836 0.847164 -0.062500 1 0 0 0 0 0 4 207755
-0.002135 -0.000826 0.119153 0.135167 0.825826 0.847170 -0.062500 1 0 0 0 0 0 4 208800
-0.002135 -0.000826 0.119153 0.135157 0.825828 0.847157 -0.062500 1 0 0 0 0 0 4 209738
-0.002135 -0.000826 0.119153 0.135167 0.825825 0.847169 -0.062500 1 0 0 0 0 0 4 210735
-0.002135 -0.000826 0.119153 0.135145 0.825831 0.847163 -0.062500 1 0 0 0 0 0 4 211735
-0.002135 -0.000826 0.119153 0.135165 0.825825 0.847170 -0.062500 1 0 0 0 0 0 4 212655
-0.002135 -0.000826 0.119153 0.135164 0.825837 0.847164 -0.062500 1 0 0 0 0 0 4 214048
-0.002135 -0.000826 0.119153 0.135160 0.825818 0.847163 -0.062500 1 0 0 0 0 0 4 214765
-0.002135 -0.000826 0.119153 0.135155 0.825827 0.847176 -0.062500 1 0 0 0 0 0 4 215719
-0.002135 -0.000826 0.119153 0.135155 0.825828 0.847158 -0.062500 1 0 0 0 0 0 4 216846
-0.002135 -0.000826 0.119153 0.135166 0.825825 0.847169 -0.062500 1 0 0 0 0 0 4 217695
-0.002135 -0.000826 0.119153 0.135165 0.825836 0.847164 -0.062500 1 0 0 0 0 0 4 218904
-0.002135 -0.000826 0.119153 0.135160 0.825817 0.847163 -0.062500 1 0 0 0 0 0 4 219764
-0.002135 -0.000826 0.119153 0.135164 0.825835 0.847163 -0.062500 1 0 0 0 0 0 4 220718
-0.002135 -0.000826 0.119153 0.135148 0.825820 0.847169 -0.062500 1 0 0 0 0 0 4 221700
-0.002135 -0.000826 0.119153 0.135162 0.825836 0.847164 -0.062500 1 0 0 0 0 0 4 222741
-0.002135 -0.000826 0.119153 0.135168 0.825826 0.847170 -0.062500 1 0 0 0 0 0 4 223726
-0.002135 -0.000826 0.119153 0.135157 0.825828 0.847157 -0.062500 1 0 0 0 0 0 4 224887
-0.002135 -0.000826 0.119153 0.135155 0.825828 0.847175 -0.062500 1 0 0 0 0 0 4 225827
-0.002135 -0.000826 0.119153 0.135155 0.825828 0.847157 -0.062500 1 0 0 0 0 0 4 226649
-0.002135 -0.000826 0.119153 0.135167 0.825825 0.847169 -0.062500 1 0 0 0 0 0 4 227768
-0.002135 -0.000826 0.119153 0.135165 0.825836 0.847164 -0.062500 1 0 0 0 0 0 4 228750
-0.002135 -0.000826 0.119153 0.135148 0.825820 0.847169 -0.062500 1 0 0 0 0 0 4 229700
-0.002135 -0.000826 0.119153 0.135162 0.825836 0.847164 -0.062500 1 0 0 0 0 0 4 230678
-0.002135 -0.000826 0.119153 0.135159 0.825817 0.847163 -0.062500 1 0 0 0 0 0 4 231682
-0.002135 -0.000826 0.119153 0.135167 0.825824 0.847170 -0.062500 1 0 0 0 0 0 4 232685
-0.002135 -0.000826 0.119153 0.135165 0.825836 0.847164 -0.062500 1 0 0 0 0 0 4 233682
-0.002135 -0.000826 0.119153 0.135148 0.825820 0.847169 -0.062500 1 0 0 0 0 0 4 234679
-0.002135 -0.000826 0.119153 0.135162 0.825836 0.847164 -0.062500 1 0 0 0 0 0 4 235628
-0.002135 -0.000826 0.119153 0.135159 0.825817 0.847163 -0.062500 1 0 0 0 0 0 4 236680
-0.002135 -0.000826 0.119153 0.135164 0.825835 0.847163 -0.062500 1 0 0 0 0 0 4 237683
-0.002135 -0.000826 0.119153 0.135156 0.825829 0.847176 -0.062500 1 0 0 0 0 0 4 238725
-0.002135 -0.000826 0.119153 0.135155 0.825828 0.847158 -0.062500 1 0 0 0 0 0 4 239881
-0.002135 -0.000826 0.119153 0.135167 0.825825 0.847169 -0.062500 1 0 0 0 0 0 4 240755
-0.002135 -0.000826 0.119153 0.135156 0.825828 0.847157 -0.062500 1 0 0 0 0 0 4 241717
-0.002135 -0.000826 0.119153 0.135155 0.825828 0.847175 -0.062500 1 0 0 0 0 0 4 242697
-0.002135 -0.000826 0.119153 0.135163 0.825837 0.847165 -0.062500 1 0 0 0 0 0 4 243686
-0.002135 -0.000826 0.119153 0.135159 0.825817 0.847163 -0.062500 1 0 0 0 0 0 4 244686
-0.002135 -0.000826 0.119153 0.135164 0.825836 0.847163 -0.062500 1 0 0 0 0 0 4 245687
-0.002135 -0.000826 0.119153 0.135160 0.825817 0.847162 -0.062500 1 0 0 0 0 0 4 246684
-0.002135 -0.000826 0.119153 0.135164 0.825835 0.847163 -0.062500 1 0 0 0 0 0 4 247786
-0.002135 -0.000826 0.119153 0.135156 0.825829 0.847176 -0.062500 1 0 0 0 0 0 4 248817
-0.002135 -0.000826 0.119153 0.135155 0.825828 0.847157 -0.062500 1 0 0 0 0 0 4 249918
-0.002135 -0.000826 0.119153 0.135167 0.825825 0.847169 -0.062500 1 0 0 0 0 0 4 250659
-0.002135 -0.000826 0.119153 0.135157 0.825828 0.847156 -0.062500 1 0 0 0 0 0 4 251786
-0.002135 -0.000826 0.119153 0.135155 0.825828 0.847175 -0.062500 1 0 0 0 0 0 4 252907
-0.002135 -0.000826 0.119153 0.135163 0.825837 0.847164 -0.062500 1 0 0 0 0 0 4 253717
-0.002135 -0.000826 0.119153 0.135159 0.825818 0.847163 -0.062500 1 0 0 0 0 0 4 254674
-0.002135 -0.000826 0.119153 0.135167 0.825824 0.847170 -0.062500 1 0 0 0 0 0 4 255684
-0.002135 -0.000826 0.119153 0.135157 0.825827 0.847157 -0.062500 1 0 0 0 0 0 4 256751
-0.002135 -0.000826 0.119153 0.135155 0.825827 0.847175 -0.062500 1 0 0 0 0 0 4 257733
-0.002135 -0.000826 0.119153 0.135163 0.825837 0.847164 -0.062500 1 0 0 0 0 0 4 258788
-0.002135 -0.000826 0.119153 0.135160 0.825817 0.847163 -0.062500 1 0 0 0 0 0 4 259651
-0.002135 -0.000826 0.119153 0.135164 0.825835 0.847163 -0.062500 1 0 0 0 0 0 4 260706
-0.002135 -0.000826 0.119153 0.135156 0.825829 0.847176 -0.062500 1 0 0 0 0 0 4 261768
-0.002135 -0.000826 0.119153 0.135155 0.825828 0.847158 -0.062500 1 0 0 0 0 0 4 262721
-0.002135 -0.000826 0.119153 0.135167 0.825825 0.847169 -0.062500 1 0 0 0 0 0 4 263711
-0.002135 -0.000826 0.119153 0.135157 0.825828 0.847157 -0.062500 1 0 0 0 0 0 4 264716
-0.002135 -0.000826 0.119153 0.135155 0.825828 0.847175 -0.062500 1 0 0 0 0 0 4 265657
-0.002135 -0.000826 0.119153 0.135155 0.825828 0.847157 -0.062500 1 0 0 0 0 0 4 266715
-0.002135 -0.000826 0.119153 0.135166 0.825825 0.847169 -0.062500 1 0 0 0 0 0 4 267706
-0.002135 -0.000826 0.119153 0.135164 0.825836 0.847164 -0.062500 1 0 0 0 0 0 4 268711
-0.002135 -0.000826 0.119153 0.135160 0.825817 0.847163 -0.062500 1 0 0 0 0 0 4 269710
-0.002135 -0.000826 0.119153 0.135155 0.825826 0.847176 -0.062500 1 0 0 0 0 0 4 270652
-0.002135 -0.000826 0.119153 0.135155 0.825828 0.847158 -0.062500 1 0 0 0 0 0 4 271786
-0.002135 -0.000826 0.119153 0.135166 0.825825 0.847169 -0.062500 1 0 0 0 0 0 4 272744
-0.002135 -0.000826 0.119153 0.135165 0.825836 0.847164 -0.062500 1 0 0 0 0 0 4 273736
-0.002135 -0.000826 0.119153 0.135160 0.825817 0.847163 -0.062500 1 0 0 0 0 0 4 274708
-0.002135 -0.000826 0.119153 0.135164 0.825835 0.847163 -0.062500 1 0 0 0 0 0 4 275714
-0.002135 -0.000826 0.119153 0.135156 0.825829 0.847176 -0.062500 1 0 0 0 0 0 4 276715
-0.002135 -0.000826 0.119153 0.135156 0.825828 0.847158 -0.062500 1 0 0 0 0 0 4 277726
-0.002135 -0.000826 0.119153 0.135167 0.825825 0.847169 -0.062500 1 0 0 0 0 0 4 278707
-0.002135 -0.000826 0.119153 0.135157 0.825828 0.847157 -0.062500 1 0 0 0 0 0 4 279734
-0.002135 -0.000826 0.119153 0.135155 0.825828 0.847175 -0.062500 1 0 0 0 0 0 4 280873
-0.002135 -0.000826 0.119153 0.135155 0.825828 0.847157 -0.062500 1 0 0 0 0 0 4 281815
-0.002135 -0.000826 0.119153 0.135167 0.825825 0.847169 -0.062500 1 0 0 0 0 0 4 282874
-0.002135 -0.000826 0.119153 0.135165 0.825836 0.847163 -0.062500 1 0 0 0 0 0 4 283881
-0.002135 -0.000826 0.119153 0.135148 0.825820 0.847169 -0.062500 1 0 0 0 0 0 4 284681
-0.002135 -0.000826 0.119153 0.135162 0.825836 0.847164 -0.062500 1 0 0 0 0 0 4 285904
-0.002135 -0.000826 0.119153 0.135167 0.825826 0.847170 -0.062500 1 0 0 0 0 0 4 286701
-0.002135 -0.000826 0.119153 0.135157 0.825828 0.847157 -0.062500 1 0 0 0 0 0 4 287794
-0.002135 -0.000826 0.119153 0.135155 0.825828 0.847175 -0.062500 1 0 0 0 0 0 4 288740
-0.002135 -0.000826 0.119153 0.135155 0.825828 0.847157 -0.062500 1 0 0 0 0 0 4 289719
-0.002135 -0.000826 0.119153 0.135166 0.825825 0.847169 -0.062500 1 0 0 0 0 0 4 290722
-0.002135 -0.000826 0.119153 0.135165 0.825837 0.847164 -0.062500 1 0 0 0 0 0 4 291816
-0.002135 -0.000826 0.119153 0.135160 0.825818 0.847163 -0.062500 1 0 0 0 0 0 4 292695
-0.002135 -0.000826 0.119153 0.135155 0.825827 0.847176 -0.062500 1 0 0 0 0 0 4 293685
-0.002135 -0.000826 0.119153 0.135155 0.825828 0.847158 -0.062500 1 0 0 0 0 0 4 294746
-0.002135 -0.000826 0.119153 0.135167 0.825825 0.847169 -0.062500 1 0 0 0 0 0 4 295730
-0.002135 -0.000826 0.119153 0.135156 0.825827 0.847157 -0.062500 1 0 0 0 0 0 4 296676
-0.002135 -0.000826 0.119153 0.135155 0.825827 0.847175 -0.062500 1 0 0 0 0 0 4 297664
-0.002135 -0.000826 0.119153 0.135163 0.825837 0.847164 -0.062500 1 0 0 0 0 0 4 298665
-0.002135 -0.000826 0.119153 0.135159 0.825817 0.847163 -0.062500 1 0 0 0 0 0 4 299660
-0.002135 -0.000826 0.119153 0.135164 0.825835 0.847163 -0.062500 1 0 0 0 0 0 4 300665
-0.002135 -0.000826 0.119153 0.135168 0.825826 0.847170 -0.062500 1 0 0 0 0 0 4 301659
-0.002135 -0.000826 0.119153 0.135145 0.825831 0.847163 -0.062500 1 0 0 0 0 0 4 302625
-0.002135 -0.000826 0.119153 0.135165 0.825825 0.847170 -0.062500 1 0 0 0 0 0 4 303665
-0.002135 -0.000826 0.119153 0.135156 0.825828 0.847157 -0.062500 1 0 0 0 0 0 4 304675
-0.002135 -0.000826 0.119153 0.135167 0.825825 0.847169 -0.062500 1 0 0 0 0 0 4 306053
-0.002135 -0.000826 0.119153 0.135165 0.825836 0.847164 -0.062500 1 0 0 0 0 0 4 306707
-0.002135 -0.000826 0.119153 0.135148 0.825820 0.847169 -0.062500 1 0 0 0 0 0 4 307658
-0.002135 -0.000826 0.119153 0.135162 0.825836 0.847164 -0.062500 1 0 0 0 0 0 4 308700
-0.002135 -0.000826 0.119153 0.135159 0.825817 0.847163 -0.062500 1 0 0 0 0 0 4 309674
-0.002135 -0.000826 0.119153 0.135167 0.825824 0.847170 -0.062500 1 0 0 0 0 0 4 310669
-0.002135 -0.000826 0.119153 0.135153 0.825839 0.847170 -0.062500 1 0 0 0 0 0 4 311672
-0.002135 -0.000826 0.119153 0.135155 0.825829 0.847157 -0.062500 1 0 0 0 0 0 4 312664
-0.002135 -0.000826 0.119153 0.135166 0.825825 0.847169 -0.062500 1 0 0 0 0 0 4 314045
-0.002135 -0.000826 0.119153 0.135160 0.825816 0.847163 -0.062500 1 0 0 0 0 0 4 314737
-0.002135 -0.000826 0.119153 0.135164 0.825835 0.847163 -0.062500 1 0 0 0 0 0 4 315887
-0.002135 -0.000826 0.119153 0.135156 0.825829 0.847176 -0.062500 1 0 0 0 0 0 4 316736
-0.002135 -0.000826 0.119153 0.135155 0.825828 0.847158 -0.062500 1 0 0 0 0 0 4 317655
-0.002135 -0.000826 0.119153 0.135167 0.825825 0.847169 -0.062500 1 0 0 0 0 0 4 318682
-0.002135 -0.000826 0.119153 0.135157 0.825828 0.847157 -0.062500 1 0 0 0 0 0 4 319756
-0.002135 -0.000826 0.119153 0.135155 0.825828 0.847175 -0.062500 1 0 0 0 0 0 4 320765
-0.002135 -0.000826 0.119153 0.135163 0.825837 0.847164 -0.062500 1 0 0 0 0 0 4 321651
-0.002135 -0.000826 0.119153 0.135159 0.825817 0.847163 -0.062500 1 0 0 0 0 0 4 322716
-0.002135 -0.000826 0.119153 0.135164 0.825836 0.847163 -0.062500 1 0 0 0 0 0 4 323685
-0.002135 -0.000826 0.119153 0.135160 0.825817 0.847162 -0.062500 1 0 0 0 0 0 4 324810
-0.002135 -0.000826 0.119153 0.135164 0.825835 0.847163 -0.062500 1 0 0 0 0 0 4 325746
-0.002135 -0.000826 0.119153 0.135156 0.825829 0.847176 -0.062500 1 0 0 0 0 0 4 326602
-0.002135 -0.000826 0.119153 0.135155 0.825828 0.847157 -0.062500 1 0 0 0 0 0 4 327703
-0.002135 -0.000826 0.119153 0.135167 0.825825 0.847169 -0.062500 1 0 0 0 0 0 4 328738
-0.002135 -0.000826 0.119153 0.135157 0.825828 0.847156 -0.062500 1 0 0 0 0 0 4 329668
-0.002135 -0.000826 0.119153 0.135155 0.825828 0.847175 -0.062500 1 0 0 0 0 0 4 330663
-0.002135 -0.000826 0.119153 0.135167 0.825825 0.847171 -0.062500 1 0 0 0 0 0 4 331666
-0.002135 -0.000826 0.119153 0.135157 0.825828 0.847157 -0.062500 1 0 0 0 0 0 4 332662
-0.002135 -0.000826 0.119153 0.135167 0.825825 0.847169 -0.062500 1 0 0 0 0 0 4 333660
-0.002135 -0.000826 0.119153 0.135145 0.825830 0.847163 -0.062500 1 0 0 0 0 0 4 334655
-0.002135 -0.000826 0.119153 0.135165 0.825825 0.847170 -0.062500 1 0 0 0 0 0 4 335666
-0.002135 -0.000826 0.119153 0.135164 0.825836 0.847164 -0.062500 1 0 0 0 0 0 4 336659
-0.002135 -0.000826 0.119153 0.135160 0.825817 0.847163 -0.062500 1 0 0 0 0 0 4 337660
-0.002135 -0.000826 0.119153 0.135164 0.825835 0.847163 -0.062500 1 0 0 0 0 0 4 339560
-0.002135 -0.000826 0.119153 0.135148 0.825820 0.847169 -0.062500 1 0 0 0 0 0 4 340735
-0.002135 -0.000826 0.119153 0.135162 0.825836 0.847164 -0.062500 1 0 0 0 0 0 4 341685
-0.002135 -0.000826 0.119153 0.135167 0.825826 0.847170 -0.062500 1 0 0 0 0 0 4 342683
-0.002135 -0.000826 0.119153 0.135157 0.825828 0.847157 -0.062500 1 0 0 0 0 0 4 343674
-0.002135 -0.000826 0.119153 0.135155 0.825828 0.847175 -0.062500 1 0 0 0 0 0 4 344619
-0.002135 -0.000826 0.119153 0.135155 0.825828 0.847157 -0.062500 1 0 0 0 0 0 4 345663
-0.002135 -0.000826 0.119153 0.135166 0.825825 0.847169 -0.062500 1 0 0 0 0 0 4 346767
-0.002135 -0.000826 0.119153 0.135165 0.825836 0.847164 -0.062500 1 0 0 0 0 0 4 347698
-0.002135 -0.000826 0.119153 0.135160 0.825817 0.847163 -0.062500 1 0 0 0 0 0 4 348925
-0.002135 -0.000826 0.119153 0.135155 0.825827 0.847176 -0.062500 1 0 0 0 0 0 4 349759
-0.002135 -0.000826 0.119153 0.135155 0.825828 0.847158 -0.062500 1 0 0 0 0 0 4 350935
-0.002135 -0.000826 0.119153 0.135167 0.825825 0.847169 -0.062500 1 0 0 0 0 0 4 351738
-0.002135 -0.000826 0.119153 0.135165 0.825836 0.847164 -0.062500 1 0 0 0 0 0 4 352861
-0.002135 -0.000826 0.119153 0.135160 0.825817 0.847163 -0.062500 1 0 0 0 0 0 4 353722
-0.002135 -0.000826 0.119153 0.135164 0.825835 0.847163 -0.062500 1 0 0 0 0 0 4 354687
-0.002135 -0.000826 0.119153 0.135148 0.825820 0.847169 -0.062500 1 0 0 0 0 0 4 355660
-0.002135 -0.000826 0.119153 0.135163 0.825835 0.847163 -0.062500 1 0 0 0 0 0 4 356710
-0.002135 -0.000826 0.119153 0.135168 0.825826 0.847170 -0.062500 1 0 0 0 0 0 4 357653
-0.002135 -0.000826 0.119153 0.135145 0.825831 0.847163 -0.062500 1 0 0 0 0 0 4 358870
-0.002135 -0.000826 0.119153 0.135165 0.825825 0.847170 -0.062500 1 0 0 0 0 0 4 359876
-0.002135 -0.000826 0.119153 0.135156 0.825828 0.847157 -0.062500 1 0 0 0 0 0 4 360665
-0.002135 -0.000826 0.119153 0.135167 0.825825 0.847169 -0.062500 1 0 0 0 0 0 4 361724
-0.002135 -0.000826 0.119153 0.135165 0.825836 0.847163 -0.062500 1 0 0 0 0 0 4 362692
-0.002135 -0.000826 0.119153 0.135148 0.825820 0.847169 -0.062500 1 0 0 0 0 0 4 363658
-0.002135 -0.000826 0.119153 0.135162 0.825836 0.847164 -0.062500 1 0 0 0 0 0 4 364680
-0.002135 -0.000826 0.119153 0.135159 0.825817 0.847163 -0.062500 1 0 0 0 0 0 4 365648
-0.002135 -0.000826 0.119153 0.135164 0.825835 0.847163 -0.062500 1 0 0 0 0 0 4 366607
-0.002135 -0.000826 0.119153 0.135156 0.825829 0.847176 -0.062500 1 0 0 0 0 0 4 367669
-0.002135 -0.000826 0.119153 0.135155 0.825828 0.847157 -0.062500 1 0 0 0 0 0 4 368643
-0.002135 -0.000826 0.119153 0.135166 0.825825 0.847169 -0.062500 1 0 0 0 0 0 4 369615
-0.002135 -0.000826 0.119153 0.135160 0.825816 0.847163 -0.062500 1 0 0 0 0 0 4 370660
-0.002135 -0.000826 0.119153 0.135164 0.825835 0.847163 -0.062500 1 0 0 0 0 0 4 371663
-0.002135 -0.000826 0.119153 0.135156 0.825828 0.847176 -0.062500 1 0 0 0 0 0 4 372714
-0.002135 -0.000826 0.119153 0.135155 0.825828 0.847158 -0.062500 1 0 0 0 0 0 4 373773
-0.002135 -0.000826 0.119153 0.135167 0.825825 0.847169 -0.062500 1 0 0 0 0 0 4 374765
-0.002135 -0.000826 0.119153 0.135157 0.825827 0.847157 -0.062500 1 0 0 0 0 0 4 375636
-0.002135 -0.000826 0.119153 0.135155 0.825828 0.847175 -0.062500 1 0 0 0 0 0 4 376675
-0.002135 -0.000826 0.119153 0.135163 0.825837 0.847164 -0.062500 1 0 0 0 0 0 4 377667
-0.002135 -0.000826 0.119153 0.135159 0.825817 0.847163 -0.062500 1 0 0 0 0 0 4 378669
-0.002135 -0.000826 0.119153 0.135164 0.825835 0.847163 -0.062500 1 0 0 0 0 0 4 379672
-0.002135 -0.000826 0.119153 0.135168 0.825826 0.847170 -0.062500 1 0 0 0 0 0 4 380674
-0.002135 -0.000826 0.119153 0.135145 0.825831 0.847163 -0.062500 1 0 0 0 0 0 4 381799
-0.002135 -0.000826 0.119153 0.135165 0.825825 0.847170 -0.062500 1 0 0 0 0 0 4 382895
-0.002135 -0.000826 0.119153 0.135156 0.825828 0.847157 -0.062500 1 0 0 0 0 0 4 383933
-0.002135 -0.000826 0.119153 0.135167 0.825825 0.847169 -0.062500 1 0 0 0 0 0 4 384677
-0.002135 -0.000826 0.119153 0.135144 0.825831 0.847163 -0.062500 1 0 0 0 0 0 4 385836
-0.002135 -0.000826 0.119153 0.135165 0.825825 0.847170 -0.062500 1 0 0 0 0 0 4 386627
-0.002135 -0.000826 0.119153 0.135164 0.825837 0.847164 -0.062500 1 0 0 0 0 0 4 387660
-0.002135 -0.000826 0.119153 0.135160 0.825818 0.847163 -0.062500 1 0 0 0 0 0 4 388701
-0.002135 -0.000826 0.119153 0.135167 0.825824 0.847169 -0.062500 1 0 0 0 0 0 4 389650
-0.002135 -0.000826 0.119153 0.135145 0.825830 0.847163 -0.062500 1 0 0 0 0 0 4 390641
-0.002135 -0.000826 0.119153 0.135165 0.825825 0.847170 -0.062500 1 0 0 0 0 0 4 391758
-0.002135 -0.000826 0.119153 0.135164 0.825836 0.847164 -0.062500 1 0 0 0 0 0 4 392642
-0.002135 -0.000826 0.119153 0.135160 0.825817 0.847163 -0.062500 1 0 0 0 0 0 4 393648
-0.002135 -0.000826 0.119153 0.135164 0.825835 0.847163 -0.062500 1 0 0 0 0 0 4 394720
-0.002135 -0.000826 0.119153 0.135156 0.825829 0.847176 -0.062500 1 0 0 0 0 0 4 395664
-0.002135 -0.000826 0.119153 0.135155 0.825828 0.847158 -0.062500 1 0 0 0 0 0 4 396642
-0.002135 -0.000826 0.119153 0.135167 0.825825 0.847169 -0.062500 1 0 0 0 0 0 4 397636
-0.002135 -0.000826 0.119153 0.135157 0.825828 0.847157 -0.062500 1 0 0 0 0 0 4 398642
-0.002135 -0.000826 0.119153 0.135155 0.825828 0.847175 -0.062500 1 0 0 0 0 0 4 399639
-0.002135 -0.000826 0.119153 0.135155 0.825828 0.847157 -0.062500 1 0 0 0 0 0 4 400634
-0.002135 -0.000826 0.119153 0.135166 0.825825 0.847169 -0.062500 1 0 0 0 0 0 4 401633
-0.002135 -0.000826 0.119153 0.135165 0.825836 0.847164 -0.062500 1 0 0 0 0 0 4 402660
-0.002135 -0.000826 0.119153 0.135160 0.825817 0.847163 -0.062500 1 0 0 0 0 0 4 403637
-0.002135 -0.000826 0.119153 0.135152 0.825838 0.847169 -0.062500 1 0 0 0 0 0 4 404683
-0.002135 -0.000826 0.119153 0.135166 0.825826 0.847170 -0.062500 1 0 0 0 0 0 4 405785
-0.002135 -0.000826 0.119153 0.135156 0.825828 0.847157 -0.062500 1 0 0 0 0 0 4 406783
-0.002135 -0.000826 0.119153 0.135167 0.825825 0.847169 -0.062500 1 0 0 0 0 0 4 407662
-0.002135 -0.000826 0.119153 0.135148 0.825819 0.847170 -0.062500 1 0 0 0 0 0 4 408597
-0.002135 -0.000826 0.119153 0.135162 0.825835 0.847164 -0.062500 1 0 0 0 0 0 4 409643
-0.002135 -0.000826 0.119153 0.135167 0.825826 0.847170 -0.062500 1 0 0 0 0 0 4 410648
-0.002135 -0.000826 0.119153 0.135157 0.825828 0.847157 -0.062500 1 0 0 0 0 0 4 411643
-0.002135 -0.000826 0.119153 0.135167 0.825825 0.847169 -0.062500 1 0 0 0 0 0 4 412633
-0.002135 -0.000826 0.119153 0.135145 0.825830 0.847163 -0.062500 1 0 0 0 0 0 4 413973
-0.002135 -0.000826 0.119153 0.135165 0.825825 0.847170 -0.062500 1 0 0 0 0 0 4 414899
-0.002135 -0.000826 0.119153 0.135156 0.825828 0.847157 -0.062500 1 0 0 0 0 0 4 415712
-0.002135 -0.000826 0.119153 0.135167 0.825825 0.847169 -0.062500 1 0 0 0 0 0 4 416631
-0.002135 -0.000826 0.119153 0.135153 0.825839 0.847170 -0.062500 1 0 0 0 0 0 4 417630
-0.002135 -0.000826 0.119153 0.135158 0.825818 0.847163 -0.062500 1 0 0 0 0 0 4 418841
-0.002135 -0.000826 0.119153 0.135163 0.825835 0.847163 -0.062500 1 0 0 0 0 0 4 419695
-0.002135 -0.000826 0.119153 0.135168 0.825826 0.847170 -0.062500 1 0 0 0 0 0 4 420692
-0.002135 -0.000826 0.119153 0.135157 0.825828 0.847157 -0.062500 1 0 0 0 0 0 4 421672
-0.002135 -0.000826 0.119153 0.135155 0.825828 0.847175 -0.062500 1 0 0 0 0 0 4 422664
-0.002135 -0.000826 0.119153 0.135155 0.825828 0.847157 -0.062500 1 0 0 0 0 0 4 423578
-0.002135 -0.000826 0.119153 0.135166 0.825825 0.847169 -0.062500 1 0 0 0 0 0 4 424813
-0.002135 -0.000826 0.119153 0.135165 0.825837 0.847164 -0.062500 1 0 0 0 0 0 4 425734
-0.002135 -0.000826 0.119153 0.135148 0.825820 0.847169 -0.062500 1 0 0 0 0 0 4 426596
-0.002135 -0.000826 0.119153 0.135162 0.825836 0.847164 -0.062500 1 0 0 0 0 0 4 427689
-0.002135 -0.000826 0.119153 0.135159 0.825817 0.847163 -0.062500 1 0 0 0 0 0 4 428691
-0.002135 -0.000826 0.119153 0.135167 0.825824 0.847170 -0.062500 1 0 0 0 0 0 4 429643
-0.002135 -0.000826 0.119153 0.135165 0.825836 0.847164 -0.062500 1 0 0 0 0 0 4 430647
-0.002135 -0.000826 0.119153 0.135148 0.825820 0.847169 -0.062500 1 0 0 0 0 0 4 431590
-0.002135 -0.000826 0.119153 0.135162 0.825836 0.847164 -0.062500 1 0 0 0 0 0 4 432636
-0.002135 -0.000826 0.119153 0.135159 0.825817 0.847163 -0.062500 1 0 0 0 0 0 4 433636
-0.002135 -0.000826 0.119153 0.135164 0.825835 0.847163 -0.062500 1 0 0 0 0 0 4 434640
-0.002135 -0.000826 0.119153 0.135156 0.825829 0.847176 -0.062500 1 0 0 0 0 0 4 435639
-0.002135 -0.000826 0.119153 0.135155 0.825828 0.847158 -0.062500 1 0 0 0 0 0 4 436603
-0.002135 -0.000826 0.119153 0.135166 0.825825 0.847169 -0.062500 1 0 0 0 0 0 4 437639
-0.002135 -0.000826 0.119153 0.135156 0.825828 0.847157 -0.062500 1 0 0 0 0 0 4 439327
-0.002135 -0.000826 0.119153 0.135167 0.825825 0.847169 -0.062500 1 0 0 0 0 0 4 439660
-0.002135 -0.000826 0.119153 0.135153 0.825839 0.847170 -0.062500 1 0 0 0 0 0 4 440666
-0.002135 -0.000826 0.119153 0.135158 0.825818 0.847163 -0.062500 1 0 0 0 0 0 4 441659
-0.002135 -0.000826 0.119153 0.135163 0.825836 0.847163 -0.062500 1 0 0 0 0 0 4 442649
-0.002135 -0.000826 0.119153 0.135159 0.825817 0.847163 -0.062500 1 0 0 0 0 0 4 443642
-0.002135 -0.000826 0.119153 0.135155 0.825826 0.847176 -0.062500 1 0 0 0 0 0 4 444642
-0.002135 -0.000826 0.119153 0.135155 0.825828 0.847158 -0.062500 1 0 0 0 0 0 4 445640
-0.002135 -0.000826 0.119153 0.135166 0.825825 0.847169 -0.062500 1 0 0 0 0 0 4 446666
-0.002135 -0.000826 0.119153 0.135164 0.825836 0.847164 -0.062500 1 0 0 0 0 0 4 447787
-0.002135 -0.000826 0.119153 0.135160 0.825817 0.847163 -0.062500 1 0 0 0 0 0 4 448781
-0.002135 -0.000826 0.119153 0.135164 0.825835 0.847163 -0.062500 1 0 0 0 0 0 4 449769
-0.002135 -0.000826 0.119153 0.135156 0.825828 0.847176 -0.062500 1 0 0 0 0 0 4 450816
-0.002135 -0.000826 0.119153 0.135155 0.825828 0.847158 -0.062500 1 0 0 0 0 0 4 451647
-0.002135 -0.000826 0.119153 0.135167 0.825825 0.847169 -0.062500 1 0 0 0 0 0 4 452760
-0.002135 -0.000826 0.119153 0.135157 0.825828 0.847157 -0.062500 1 0 0 0 0 0 4 453722
-0.002135 -0.000826 0.119153 0.135155 0.825828 0.847175 -0.062500 1 0 0 0 0 0 4 454755
-0.002135 -0.000826 0.119153 0.135163 0.825837 0.847164 -0.062500 1 0 0 0 0 0 4 455669
-0.002135 -0.000826 0.119153 0.135159 0.825817 0.847163 -0.062500 1 0 0 0 0 0 4 456654
-0.002135 -0.000826 0.119153 0.135164 0.825835 0.847163 -0.062500 1 0 0 0 0 0 4 457735
-0.002135 -0.000826 0.119153 0.135147 0.825820 0.847169 -0.062500 1 0 0 0 0 0 4 458848
-0.002135 -0.000826 0.119153 0.135162 0.825836 0.847164 -0.062500 1 0 0 0 0 0 4 459687
-0.002135 -0.000826 0.119153 0.135167 0.825826 0.847170 -0.062500 1 0 0 0 0 0 4 460627
-0.002135 -0.000826 0.119153 0.135157 0.825828 0.847157 -0.062500 1 0 0 0 0 0 4 461716
-0.002135 -0.000826 0.119153 0.135167 0.825825 0.847169 -0.062500 1 0 0 0 0 0 4 462610
-0.002135 -0.000826 0.119153 0.135144 0.825831 0.847163 -0.062500 1 0 0 0 0 0 4 463599
-0.002135 -0.000826 0.119153 0.135165 0.825825 0.847169 -0.062500 1 0 0 0 0 0 4 464610
-0.002135 -0.000826 0.119153 0.135164 0.825837 0.847164 -0.062500 1 0 0 0 0 0 4 465610
-0.002135 -0.000826 0.119153 0.135160 0.825818 0.847163 -0.062500 1 0 0 0 0 0 4 466589
-0.002135 -0.000826 0.119153 0.135155 0.825827 0.847176 -0.062500 1 0 0 0 0 0 4 467602
-0.002135 -0.000826 0.119153 0.135155 0.825828 0.847158 -0.062500 1 0 0 0 0 0 4 468607
-0.002135 -0.000826 0.119153 0.135166 0.825825 0.847169 -0.062500 1 0 0 0 0 0 4 469598
-0.002135 -0.000826 0.119153 0.135165 0.825836 0.847164 -0.062500 1 0 0 0 0 0 4 470592
-0.002135 -0.000826 0.119153 0.135160 0.825817 0.847163 -0.062500 1 0 0 0 0 0 4 471553
-0.002135 -0.000826 0.119153 0.135164 0.825835 0.847163 -0.062500 1 0 0 0 0 0 4 473434
-0.002135 -0.000826 0.119153 0.135156 0.825829 0.847176 -0.062500 1 0 0 0 0 0 4 473620
-0.002135 -0.000826 0.119153 0.135155 0.825828 0.847158 -0.062500 1 0 0 0 0 0 4 474715
-0.002135 -0.000826 0.119153 0.135167 0.825825 0.847169 -0.062500 1 0 0 0 0 0 4 475552
-0.002135 -0.000826 0.119153 0.135157 0.825828 0.847157 -0.062500 1 0 0 0 0 0 4 476543
-0.002135 -0.000826 0.119153 0.135155 0.825828 0.847175 -0.062500 1 0 0 0 0 0 4 477595
-0.002135 -0.000826 0.119153 0.135155 0.825828 0.847157 -0.062500 1 0 0 0 0 0 4 478593
-0.002135 -0.000826 0.119153 0.135166 0.825825 0.847169 -0.062500 1 0 0 0 0 0 4 479593
-0.002135 -0.000826 0.119153 0.135165 0.825836 0.847164 -0.062500 1 0 0 0 0 0 4 480620
-0.002135 -0.000826 0.119153 0.135148 0.825820 0.847169 -0.062500 1 0 0 0 0 0 4 481791
-0.002135 -0.000826 0.119153 0.135162 0.825836 0.847164 -0.062500 1 0 0 0 0 0 4 482640
-0.002135 -0.000826 0.119153 0.135159 0.825817 0.847163 -0.062500 1 0 0 0 0 0 4 483771
-0.002135 -0.000826 0.119153 0.135167 0.825824 0.847170 -0.062500 1 0 0 0 0 0 4 484607
-0.002135 -0.000826 0.119153 0.135165 0.825836 0.847164 -0.062500 1 0 0 0 0 0 4 485793
-0.002135 -0.000826 0.119153 0.135148 0.825820 0.847169 -0.062500 1 0 0 0 0 0 4 486698
-0.002135 -0.000826 0.119153 0.135162 0.825836 0.847164 -0.062500 1 0 0 0 0 0 4 487648
-0.002135 -0.000826 0.119153 0.135159 0.825817 0.847163 -0.062500 1 0 0 0 0 0 4 488661
-0.002135 -0.000826 0.119153 0.135164 0.825835 0.847163 -0.062500 1 0 0 0 0 0 4 489651
-0.002135 -0.000826 0.119153 0.135156 0.825828 0.847176 -0.062500 1 0 0 0 0 0 4 490577
-0.002130 -0.000844 0.119163 0.061343 1.079803 0.701852 -0.062500 1 0 0 0 0 0 4 491865
-0.002127 -0.000853 0.119167 0.084949 0.994072 0.773098 -0.062500 1 0 0 0 0 0 4 492713
-0.002126 -0.000858 0.119168 0.103497 0.930214 0.809848 -0.062500 1 0 0 0 0 0 4 493604
-0.002125 -0.000860 0.119168 0.113683 0.896275 0.823756 -0.062500 1 0 0 0 0 0 4 494644
-0.002125 -0.000861 0.119169 0.118953 0.879123 0.828682 -0.062500 1 0 0 0 0 0 4 495647
-0.002125 -0.000861 0.119169 0.121637 0.870568 0.830397 -0.062500 1 0 0 0 0 0 4 496599
-0.002124 -0.000862 0.119169 0.122990 0.866273 0.830992 -0.062500 1 0 0 0 0 0 4 497597
-0.002124 -0.000862 0.119169 0.123665 0.864136 0.831201 -0.062500 1 0 0 0 0 0 4 498586
-0.002124 -0.000862 0.119169 0.124013 0.863071 0.831269 -0.062500 1 0 0 0 0 0 4 499587
-0.002124 -0.000862 0.119169 0.124185 0.862551 0.831294 -0.062500 1 0 0 0 0 0 4 500583
-0.002124 -0.000862 0.119169 0.124272 0.862271 0.831302 -0.062500 1 0 0 0 0 0 4 501593
-0.002124 -0.000862 0.119169 0.124312 0.862140 0.831309 -0.062500 1 0 0 0 0 0 4 502540
-0.002124 -0.000862 0.119169 0.124332 0.862076 0.831303 -0.062500 1 0 0 0 0 0 4 503586
-0.002124 -0.000862 0.119169 0.124351 0.862047 0.831309 -0.062500 1 0 0 0 0 0 4 504584
-0.002124 -0.000862 0.119169 0.124360 0.862023 0.831302 -0.062500 1 0 0 0 0 0 4 505673
-0.002124 -0.000862 0.119169 0.124353 0.862012 0.831315 -0.062500 1 0 0 0 0 0 4 506612
-0.002124 -0.000862 0.119169 0.124364 0.862009 0.831310 -0.062500 1 0 0 0 0 0 4 507681
-0.002124 -0.000862 0.119169 0.124357 0.862000 0.831303 -0.062500 1 0 0 0 0 0 4 508605
-0.002124 -0.000862 0.119169 0.124364 0.862007 0.831309 -0.062500 1 0 0 0 0 0 4 509619
-0.002124 -0.000862 0.119169 0.124366 0.862008 0.831309 -0.062500 1 0 0 0 0 0 4 510589
-0.002124 -0.000862 0.119169 0.124346 0.862002 0.831309 -0.062500 1 0 0 0 0 0 4 511587
-0.002124 -0.000862 0.119169 0.124363 0.862008 0.831310 -0.062500 1 0 0 0 0 0 4 512587
-0.002124 -0.000862 0.119169 0.124357 0.861999 0.831303 -0.062500 1 0 0 0 0 0 4 513592
-0.002124 -0.000862 0.119169 0.124365 0.862007 0.831309 -0.062500 1 0 0 0 0 0 4 514617
-0.002124 -0.000862 0.119169 0.124353 0.862011 0.831316 -0.062500 1 0 0 0 0 0 4 515885
-0.002124 -0.000862 0.119169 0.124356 0.862000 0.831304 -0.062500 1 0 0 0 0 0 4 516635
-0.002124 -0.000862 0.119169 0.124364 0.862007 0.831309 -0.062500 1 0 0 0 0 0 4 517591
-0.002124 -0.000862 0.119169 0.124357 0.861999 0.831303 -0.062500 1 0 0 0 0 0 4 518632
-0.002124 -0.000862 0.119169 0.124365 0.862007 0.831309 -0.062500 1 0 0 0 0 0 4 519651
-0.002124 -0.000862 0.119169 0.124354 0.862011 0.831316 -0.062500 1 0 0 0 0 0 4 520644
-0.002124 -0.000862 0.119169 0.124353 0.862012 0.831297 -0.062500 1 0 0 0 0 0 4 521673
-0.002124 -0.000862 0.119169 0.124364 0.862009 0.831308 -0.062500 1 0 0 0 0 0 4 522742
-0.002124 -0.000862 0.119169 0.124365 0.862009 0.831309 -0.062500 1 0 0 0 0 0 4 523598
-0.002124 -0.000862 0.119169 0.124358 0.862000 0.831302 -0.062500 1 0 0 0 0 0 4 524804
-0.002124 -0.000862 0.119169 0.124353 0.862010 0.831315 -0.062500 1 0 0 0 0 0 4 525605
-0.002124 -0.000862 0.119169 0.124356 0.862000 0.831303 -0.062500 1 0 0 0 0 0 4 526609
-0.002124 -0.000862 0.119169 0.124364 0.862008 0.831309 -0.062500 1 0 0 0 0 0 4 527685
-0.002124 -0.000862 0.119169 0.124366 0.862008 0.831309 -0.062500 1 0 0 0 0 0 4 528688
-0.002124 -0.000862 0.119169 0.124346 0.862003 0.831309 -0.062500 1 0 0 0 0 0 4 529625
-0.002124 -0.000862 0.119169 0.124363 0.862008 0.831310 -0.062500 1 0 0 0 0 0 4 530598
-0.002124 -0.000862 0.119169 0.124357 0.862000 0.831303 -0.062500 1 0 0 0 0 0 4 531614
-0.002124 -0.000862 0.119169 0.124365 0.862007 0.831309 -0.062500 1 0 0 0 0 0 4 532613
-0.002124 -0.000862 0.119169 0.124357 0.861999 0.831302 -0.062500 1 0 0 0 0 0 4 533614
-0.002124 -0.000862 0.119169 0.124353 0.862010 0.831315 -0.062500 1 0 0 0 0 0 4 534612
-0.002124 -0.000862 0.119169 0.124364 0.862008 0.831310 -0.062500 1 0 0 0 0 0 4 535612
-0.002124 -0.000862 0.119169 0.124357 0.862000 0.831303 -0.062500 1 0 0 0 0 0 4 536647
-0.002124 -0.000862 0.119169 0.124365 0.862007 0.831309 -0.062500 1 0 0 0 0 0 4 537611
-0.002124 -0.000862 0.119169 0.124345 0.862002 0.831309 -0.062500 1 0 0 0 0 0 4 539508
-0.002124 -0.000862 0.119169 0.124363 0.862007 0.831310 -0.062500 1 0 0 0 0 0 4 540681
-0.002124 -0.000862 0.119169 0.124365 0.862008 0.831310 -0.062500 1 0 0 0 0 0 4 541641
-0.002124 -0.000862 0.119169 0.124354 0.862011 0.831296 -0.062500 1 0 0 0 0 0 4 542624
-0.002124 -0.000862 0.119169 0.124352 0.862012 0.831314 -0.062500 1 0 0 0 0 0 4 543615
-0.002124 -0.000862 0.119169 0.124364 0.862009 0.831310 -0.062500 1 0 0 0 0 0 4 544614
-0.002124 -0.000862 0.119169 0.124357 0.862000 0.831303 -0.062500 1 0 0 0 0 0 4 545622
-0.002124 -0.000862 0.119169 0.124364 0.862008 0.831309 -0.062500 1 0 0 0 0 0 4 546910
-0.002124 -0.000862 0.119169 0.124357 0.862000 0.831302 -0.062500 1 0 0 0 0 0 4 547697
-0.002124 -0.000862 0.119169 0.124352 0.862010 0.831315 -0.062500 1 0 0 0 0 0 4 548840
-0.002124 -0.000862 0.119169 0.124356 0.862000 0.831303 -0.062500 1 0 0 0 0 0 4 549700
-0.002124 -0.000862 0.119169 0.124364 0.862007 0.831309 -0.062500 1 0 0 0 0 0 4 550889
-0.002124 -0.000862 0.119169 0.124365 0.862008 0.831309 -0.062500 1 0 0 0 0 0 4 551631
-0.002124 -0.000862 0.119169 0.124358 0.862000 0.831302 -0.062500 1 0 0 0 0 0 4 552757
-0.002124 -0.000862 0.119169 0.124353 0.862010 0.831315 -0.062500 1 0 0 0 0 0 4 553607
-0.002124 -0.000862 0.119169 0.124356 0.862000 0.831303 -0.062500 1 0 0 0 0 0 4 554623
-0.002124 -0.000862 0.119169 0.124364 0.862007 0.831309 -0.062500 1 0 0 0 0 0 4 555603
-0.002124 -0.000862 0.119169 0.124365 0.862008 0.831310 -0.062500 1 0 0 0 0 0 4 556681
-0.002124 -0.000862 0.119169 0.124358 0.861999 0.831303 -0.062500 1 0 0 0 0 0 4 557613
-0.002124 -0.000862 0.119169 0.124353 0.862010 0.831315 -0.062500 1 0 0 0 0 0 4 558798
-0.002124 -0.000862 0.119169 0.124356 0.861999 0.831303 -0.062500 1 0 0 0 0 0 4 559658
-0.002124 -0.000862 0.119169 0.124364 0.862007 0.831309 -0.062500 1 0 0 0 0 0 4 560540
-0.002124 -0.000862 0.119169 0.124366 0.862008 0.831310 -0.062500 1 0 0 0 0 0 4 561606
-0.002124 -0.000862 0.119169 0.124342 0.862014 0.831302 -0.062500 1 0 0 0 0 0 4 562621
-0.002124 -0.000862 0.119169 0.124363 0.862009 0.831309 -0.062500 1 0 0 0 0 0 4 563572
-0.002124 -0.000862 0.119169 0.124365 0.862009 0.831309 -0.062500 1 0 0 0 0 0 4 564559
-0.002124 -0.000862 0.119169 0.124357 0.862000 0.831302 -0.062500 1 0 0 0 0 0 4 565563
-0.002124 -0.000862 0.119169 0.124353 0.862010 0.831315 -0.062500 1 0 0 0 0 0 4 566560
-0.002124 -0.000862 0.119169 0.124356 0.862000 0.831303 -0.062500 1 0 0 0 0 0 4 567559
-0.002124 -0.000862 0.119169 0.124364 0.862007 0.831309 -0.062500 1 0 0 0 0 0 4 568560
-0.002124 -0.000862 0.119169 0.124365 0.862008 0.831310 -0.062500 1 0 0 0 0 0 4 569532
-0.002124 -0.000862 0.119169 0.124358 0.862000 0.831303 -0.062500 1 0 0 0 0 0 4 570511
-0.002124 -0.000862 0.119169 0.124353 0.862010 0.831315 -0.062500 1 0 0 0 0 0 4 571558
-0.002124 -0.000862 0.119169 0.124356 0.862000 0.831303 -0.062500 1 0 0 0 0 0 4 572653
-0.002124 -0.000862 0.119169 0.124364 0.862007 0.831309 -0.062500 1 0 0 0 0 0 4 573608
-0.002124 -0.000862 0.119169 0.124365 0.862008 0.831310 -0.062500 1 0 0 0 0 0 4 574654
-0.002124 -0.000862 0.119169 0.124358 0.862000 0.831303 -0.062500 1 0 0 0 0 0 4 575582
-0.002124 -0.000862 0.119169 0.124353 0.862010 0.831315 -0.062500 1 0 0 0 0 0 4 576582
-0.002124 -0.000862 0.119169 0.124356 0.862000 0.831303 -0.062500 1 0 0 0 0 0 4 577565
-0.002124 -0.000862 0.119169 0.124364 0.862007 0.831309 -0.062500 1 0 0 0 0 0 4 578559
-0.002124 -0.000862 0.119169 0.124366 0.862008 0.831310 -0.062500 1 0 0 0 0 0 4 579560
-0.002124 -0.000862 0.119169 0.124358 0.861999 0.831303 -0.062500 1 0 0 0 0 0 4 580565
-0.002124 -0.000862 0.119169 0.124353 0.862010 0.831315 -0.062500 1 0 0 0 0 0 4 581726
-0.002124 -0.000862 0.119169 0.124353 0.862011 0.831297 -0.062500 1 0 0 0 0 0 4 582759
-0.002124 -0.000862 0.119169 0.124364 0.862009 0.831308 -0.062500 1 0 0 0 0 0 4 583625
-0.002124 -0.000862 0.119169 0.124365 0.862009 0.831309 -0.062500 1 0 0 0 0 0 4 584571
-0.002124 -0.000862 0.119169 0.124345 0.862003 0.831309 -0.062500 1 0 0 0 0 0 4 585741
-0.002124 -0.000862 0.119169 0.124363 0.862008 0.831309 -0.062500 1 0 0 0 0 0 4 586607
-0.002124 -0.000862 0.119169 0.124357 0.862000 0.831303 -0.062500 1 0 0 0 0 0 4 587626
-0.002124 -0.000862 0.119169 0.124364 0.862007 0.831309 -0.062500 1 0 0 0 0 0 4 588591
-0.002124 -0.000862 0.119169 0.124353 0.862011 0.831316 -0.062500 1 0 0 0 0 0 4 589595
-0.002124 -0.000862 0.119169 0.124356 0.862000 0.831303 -0.062500 1 0 0 0 0 0 4 590701
-0.002124 -0.000862 0.119169 0.124364 0.862007 0.831309 -0.062500 1 0 0 0 0 0 4 591790
-0.002124 -0.000862 0.119169 0.124357 0.862000 0.831303 -0.062500 1 0 0 0 0 0 4 592627
-0.002124 -0.000862 0.119169 0.124365 0.862007 0.831309 -0.062500 1 0 0 0 0 0 4 593570
-0.002124 -0.000862 0.119169 0.124354 0.862011 0.831316 -0.062500 1 0 0 0 0 0 4 594566
-0.002124 -0.000862 0.119169 0.124356 0.862000 0.831304 -0.062500 1 0 0 0 0 0 4 595630
-0.002124 -0.000862 0.119169 0.124364 0.862007 0.831309 -0.062500 1 0 0 0 0 0 4 596577
-0.002124 -0.000862 0.119169 0.124357 0.861999 0.831303 -0.062500 1 0 0 0 0 0 4 597562
-0.002124 -0.000862 0.119169 0.124353 0.862010 0.831315 -0.062500 1 0 0 0 0 0 4 598560
-0.002124 -0.000862 0.119169 0.124364 0.862008 0.831311 -0.062500 1 0 0 0 0 0 4 599559
-0.002124 -0.000862 0.119169 0.124354 0.862011 0.831296 -0.062500 1 0 0 0 0 0 4 600563
-0.002124 -0.000862 0.119169 0.124364 0.862009 0.831308 -0.062500 1 0 0 0 0 0 4 601560
-0.002124 -0.000862 0.119169 0.124357 0.862000 0.831302 -0.062500 1 0 0 0 0 0 4 602558
-0.002124 -0.000862 0.119169 0.124352 0.862010 0.831315 -0.062500 1 0 0 0 0 0 4 603581
-0.002124 -0.000862 0.119169 0.124364 0.862009 0.831310 -0.062500 1 0 0 0 0 0 4 604592
-0.002124 -0.000862 0.119169 0.124357 0.862000 0.831303 -0.062500 1 0 0 0 0 0 4 605638
-0.002124 -0.000862 0.119169 0.124365 0.862008 0.831309 -0.062500 1 0 0 0 0 0 4 606751
-0.002124 -0.000862 0.119169 0.124357 0.862000 0.831302 -0.062500 1 0 0 0 0 0 4 607721
-0.002124 -0.000862 0.119169 0.124353 0.862010 0.831315 -0.062500 1 0 0 0 0 0 4 608563
-0.002124 -0.000862 0.119169 0.124364 0.862009 0.831310 -0.062500 1 0 0 0 0 0 4 609543
-0.002124 -0.000862 0.119169 0.124357 0.862000 0.831303 -0.062500 1 0 0 0 0 0 4 610593
-0.002124 -0.000862 0.119169 0.124365 0.862007 0.831309 -0.062500 1 0 0 0 0 0 4 611590
-0.002124 -0.000862 0.119169 0.124345 0.862002 0.831309 -0.062500 1 0 0 0 0 0 4 612596
-0.002124 -0.000862 0.119169 0.124363 0.862007 0.831310 -0.062500 1 0 0 0 0 0 4 613557
-0.002124 -0.000862 0.119169 0.124365 0.862008 0.831310 -0.062500 1 0 0 0 0 0 4 614564
-0.002124 -0.000862 0.119169 0.124357 0.862000 0.831303 -0.062500 1 0 0 0 0 0 4 615723
-0.002124 -0.000862 0.119169 0.124365 0.862007 0.831309 -0.062500 1 0 0 0 0 0 4 616867
-0.002124 -0.000862 0.119169 0.124345 0.862002 0.831309 -0.062500 1 0 0 0 0 0 4 617912
-0.002124 -0.000862 0.119169 0.124363 0.862007 0.831310 -0.062500 1 0 0 0 0 0 4 618610
[truncated: 65,957,749 more chars]
