# Supplementary material for: Increasing Patient Engagement in Rehabilitation Exercises Using Computer-Based Citizen Science
Source: PLoS One. 2015 Mar 20;10(3):e0117013. doi: 10.1371/journal.pone.0117013 (PMC4368773; doi:10.1371/journal.pone.0117013)
Supplement: S4 Dataset — (ZIP) [file pone.0117013.s004.zip › Dataset_S4/P1/P1_without.dat]

-0.015879 0.008344 0.170222 0.210894 -0.585927 -3.062554 -0.000000 1 0 23 43 132 192 0 994
-0.015902 0.008381 0.170351 0.320029 -0.538435 -2.011618 -0.000031 1 0 0 0 0 0 0 1976
-0.015923 0.008457 0.170551 0.316816 -1.059724 -2.850427 -0.000064 1 0 0 0 0 0 0 3039
-0.015927 0.008483 0.170664 0.102713 -0.456681 -1.828773 -0.000099 1 0 0 0 0 0 0 4148
-0.015937 0.008530 0.170792 0.166595 -0.666474 -1.941984 -0.000129 1 0 0 0 0 0 0 5129
-0.015941 0.008567 0.170919 0.100573 -0.566113 -1.961424 -0.000155 1 0 0 0 0 0 0 5946
-0.015958 0.008584 0.171039 0.272405 -0.303348 -1.899888 -0.000187 1 0 0 0 0 0 0 6986
-0.015949 0.008621 0.171168 -0.043594 -0.537014 -2.029351 -0.000218 1 0 0 0 0 0 0 7976
-0.015959 0.008638 0.171289 0.178097 -0.303960 -1.956769 -0.000250 1 0 0 0 0 0 0 8980
-0.015963 0.008659 0.171411 0.119273 -0.345977 -1.996252 -0.000281 1 0 0 0 0 0 0 9979
-0.015971 0.008703 0.171526 0.179004 -0.647478 -1.933640 -0.000315 1 0 0 0 0 0 0 11071
-0.015973 0.008738 0.171645 0.115862 -0.561748 -2.005256 -0.000350 1 0 0 0 0 0 0 12190
-0.015971 0.008768 0.171766 0.069782 -0.493624 -2.051384 -0.000376 1 0 0 0 0 0 0 13023
-0.015961 0.008778 0.171866 -0.041076 -0.228860 -1.813748 -0.000412 1 0 0 0 0 0 0 14178
-0.015939 0.008811 0.171968 -0.205781 -0.512741 -1.846326 -0.000440 1 0 0 0 0 0 0 15067
-0.015879 0.008833 0.172064 -0.705908 -0.394200 -1.784761 -0.000468 1 0 0 0 0 0 0 15966
-0.015840 0.008839 0.172152 -0.466998 -0.178803 -1.700314 -0.000503 1 0 0 0 0 0 0 17084
-0.015782 0.008867 0.172233 -0.705024 -0.454111 -1.628857 -0.000533 1 0 0 0 0 0 0 18046
-0.015713 0.008907 0.172311 -0.851916 -0.632317 -1.604500 -0.000565 1 0 0 0 0 0 0 19087
-0.015616 0.008947 0.172387 -1.231590 -0.671769 -1.590226 -0.000595 1 0 0 0 0 0 0 20022
-0.015546 0.008980 0.172442 -0.912723 -0.574823 -1.350459 -0.000624 1 0 0 0 0 0 0 20976
-0.015474 0.009024 0.172493 -0.898525 -0.707141 -1.299312 -0.000655 1 0 0 0 0 0 0 21949
-0.015378 0.009068 0.172541 -1.206475 -0.740045 -1.283533 -0.000689 1 0 0 0 0 0 0 23049
-0.015309 0.009103 0.172584 -0.867020 -0.622114 -1.231210 -0.000726 1 0 0 0 0 0 0 24217
-0.015224 0.009163 0.172620 -1.054479 -0.947720 -1.168961 -0.000749 1 0 0 0 0 0 0 24964
-0.015163 0.009208 0.172643 -0.749567 -0.776949 -1.010691 -0.000784 1 0 0 0 0 0 0 26078
-0.015115 0.009244 0.172659 -0.546189 -0.661005 -0.931166 -0.000812 1 0 0 0 0 0 0 26989
-0.015073 0.009277 0.172673 -0.432046 -0.603102 -0.906424 -0.000843 1 0 0 0 0 0 0 27967
-0.015029 0.009289 0.172678 -0.461371 -0.335433 -0.824091 -0.000874 1 0 0 0 0 0 0 28949
-0.014990 0.009310 0.172686 -0.384202 -0.421951 -0.874922 -0.000905 1 0 0 0 0 0 0 29961
-0.014946 0.009316 0.172689 -0.428046 -0.248020 -0.835887 -0.000936 1 0 0 0 0 0 0 30948
-0.014924 0.009319 0.172690 -0.146189 -0.194893 -0.837587 -0.000968 1 0 0 0 0 0 0 31974
-0.014890 0.009316 0.172689 -0.277064 -0.120933 -0.838427 -0.000999 1 0 0 0 0 0 0 32947
-0.014849 0.009311 0.172688 -0.366079 -0.081321 -0.851020 -0.001029 1 0 0 0 0 0 0 33928
-0.014805 0.009304 0.172687 -0.409650 -0.063506 -0.871250 -0.001061 1 0 0 0 0 0 0 34949
-0.014760 0.009297 0.172685 -0.428708 -0.056862 -0.894245 -0.001092 1 0 0 0 0 0 0 35951
-0.014722 0.009309 0.172675 -0.328145 -0.318502 -0.823090 -0.001123 1 0 0 0 0 0 0 36944
-0.014680 0.009312 0.172670 -0.366790 -0.216293 -0.889494 -0.001155 1 0 0 0 0 0 0 37968
-0.014636 0.009309 0.172666 -0.391759 -0.145901 -0.956594 -0.001203 1 0 0 0 0 0 0 39485
-0.014591 0.009303 0.172663 -0.408678 -0.106963 -0.983657 -0.001219 1 0 0 0 0 0 0 39997
-0.014568 0.009300 0.172662 -0.107410 -0.143383 -1.031553 -0.001251 1 0 0 0 0 0 0 41023
-0.014533 0.009295 0.172660 -0.230690 -0.115882 -1.053380 -0.001280 1 0 0 0 0 0 0 41969
-0.014516 0.009292 0.172659 -0.010829 -0.152535 -1.091037 -0.001311 1 0 0 0 0 0 0 42953
-0.014484 0.009287 0.172658 -0.176632 -0.125172 -1.109720 -0.001343 1 0 0 0 0 0 0 43959
-0.014468 0.009284 0.172657 0.021836 -0.161705 -1.145549 -0.001374 1 0 0 0 0 0 0 44953
-0.014436 0.009279 0.172655 -0.154814 -0.134207 -1.162958 -0.001405 1 0 0 0 0 0 0 45954
-0.014397 0.009272 0.172653 -0.265991 -0.119383 -1.191454 -0.001446 1 0 0 0 0 0 0 47257
-0.014354 0.009265 0.172651 -0.322625 -0.113071 -1.214489 -0.001477 1 0 0 0 0 0 0 48251
-0.014333 0.009261 0.172650 -0.043453 -0.163969 -1.249279 -0.001502 1 0 0 0 0 0 0 49055
-0.014299 0.009255 0.172649 -0.177168 -0.144096 -1.265710 -0.001530 1 0 0 0 0 0 0 49957
-0.014282 0.009252 0.172648 0.038373 -0.185061 -1.304636 -0.001564 1 0 0 0 0 0 0 51037
-0.014250 0.009247 0.172646 -0.129306 -0.160259 -1.325431 -0.001599 1 0 0 0 0 0 0 52174
-0.014210 0.009240 0.172644 -0.238801 -0.144673 -1.344174 -0.001629 1 0 0 0 0 0 0 53112
-0.014191 0.009237 0.172643 0.012895 -0.191622 -1.383084 -0.001660 1 0 0 0 0 0 0 54111
-0.014157 0.009231 0.172642 -0.135743 -0.169087 -1.397601 -0.001687 1 0 0 0 0 0 0 54975
-0.014141 0.009228 0.172641 0.072570 -0.208963 -1.436950 -0.001721 1 0 0 0 0 0 0 56073
-0.014132 0.009226 0.172641 0.206340 -0.235341 -1.467720 -0.001750 1 0 0 0 0 0 0 56995
-0.014105 0.009222 0.172639 -0.027281 -0.198755 -1.482314 -0.001783 1 0 0 0 0 0 0 58038
-0.014091 0.009219 0.172638 0.136153 -0.231210 -1.522333 -0.001820 1 0 0 0 0 0 0 59242
-0.014061 0.009214 0.172637 -0.060461 -0.200078 -1.531882 -0.001844 1 0 0 0 0 0 0 60016
-0.014046 0.009211 0.172636 0.123151 -0.235121 -1.566513 -0.001874 1 0 0 0 0 0 0 60969
-0.014015 0.009206 0.172635 -0.060510 -0.207389 -1.585148 -0.001909 1 0 0 0 0 0 0 62070
-0.013999 0.009203 0.172634 0.128265 -0.243200 -1.618900 -0.001937 1 0 0 0 0 0 0 62976
-0.013991 0.009202 0.172633 0.253165 -0.268225 -1.650707 -0.001967 1 0 0 0 0 0 0 63948
-0.013964 0.009197 0.172632 0.014482 -0.230595 -1.663474 -0.001998 1 0 0 0 0 0 0 64944
-0.013950 0.009195 0.172631 0.174361 -0.261710 -1.698304 -0.002030 1 0 0 0 0 0 0 65945
-0.013944 0.009194 0.172631 0.284444 -0.284342 -1.730367 -0.002061 1 0 0 0 0 0 0 66953
-0.013917 0.009189 0.172630 0.038251 -0.245396 -1.742484 -0.002092 1 0 0 0 0 0 0 67943
-0.013903 0.009187 0.172629 0.194321 -0.275854 -1.777192 -0.002123 1 0 0 0 0 0 0 68944
-0.013873 0.009182 0.172627 -0.004154 -0.245206 -1.792165 -0.002155 1 0 0 0 0 0 0 69945
-0.013858 0.009179 0.172626 0.178199 -0.280217 -1.828449 -0.002186 1 0 0 0 0 0 0 70950
-0.013851 0.009178 0.172626 0.299564 -0.304753 -1.860921 -0.002217 1 0 0 0 0 0 0 71946
-0.013823 0.009173 0.172625 0.059003 -0.266809 -1.873266 -0.002248 1 0 0 0 0 0 0 72944
-0.013810 0.009171 0.172624 0.218447 -0.298199 -1.910856 -0.002283 1 0 0 0 0 0 0 74043
-0.013803 0.009170 0.172624 0.327544 -0.320344 -1.940712 -0.002312 1 0 0 0 0 0 0 74962
-0.013776 0.009165 0.172622 0.081402 -0.281726 -1.954783 -0.002345 1 0 0 0 0 0 0 76042
-0.013763 0.009163 0.172621 0.236702 -0.311731 -1.987044 -0.002373 1 0 0 0 0 0 0 76941
-0.013756 0.009162 0.172621 0.344867 -0.333973 -2.019461 -0.002405 1 0 0 0 0 0 0 77957
-0.013729 0.009157 0.172619 0.097526 -0.294965 -2.031710 -0.002437 1 0 0 0 0 0 0 78975
-0.013716 0.009155 0.172619 0.253296 -0.325479 -2.067461 -0.002469 1 0 0 0 0 0 0 80005
-0.013709 0.009153 0.172618 0.361173 -0.347767 -2.099987 -0.002501 1 0 0 0 0 0 0 81024
-0.013706 0.009153 0.172618 0.420732 -0.361673 -2.129874 -0.002533 1 0 0 0 0 0 0 82050
-0.013681 0.009149 0.172617 0.146187 -0.317732 -2.138719 -0.002563 1 0 0 0 0 0 0 83001
-0.013668 0.009146 0.172616 0.288144 -0.345722 -2.172853 -0.002594 1 0 0 0 0 0 0 83993
-0.013662 0.009145 0.172616 0.389008 -0.366579 -2.203786 -0.002624 1 0 0 0 0 0 0 84963
-0.013659 0.009145 0.172616 0.445770 -0.380462 -2.236623 -0.002660 1 0 0 0 0 0 0 86107
-0.013634 0.009140 0.172614 0.170294 -0.336760 -2.248512 -0.002693 1 0 0 0 0 0 0 87182
-0.013621 0.009138 0.172614 0.309829 -0.363521 -2.276056 -0.002717 1 0 0 0 0 0 0 87923
-0.013615 0.009137 0.172613 0.411130 -0.385016 -2.311149 -0.002752 1 0 0 0 0 0 0 89049
-0.013612 0.009137 0.172613 0.466884 -0.398155 -2.340097 -0.002783 1 0 0 0 0 0 0 90045
-0.013611 0.009136 0.172613 0.497326 -0.406672 -2.365782 -0.002812 1 0 0 0 0 0 0 90971
-0.013586 0.009132 0.172612 0.208620 -0.360509 -2.374889 -0.002843 1 0 0 0 0 0 0 91973
-0.013574 0.009130 0.172611 0.343292 -0.387318 -2.409032 -0.002874 1 0 0 0 0 0 0 92974
-0.013568 0.009129 0.172611 0.440711 -0.407675 -2.440579 -0.002905 1 0 0 0 0 0 0 93970
-0.013542 0.009125 0.172609 0.187721 -0.367550 -2.451632 -0.002937 1 0 0 0 0 0 0 94973
-0.013528 0.009122 0.172608 0.340422 -0.397502 -2.486803 -0.002968 1 0 0 0 0 0 0 95973
-0.013522 0.009121 0.172608 0.446907 -0.419443 -2.518930 -0.002999 1 0 0 0 0 0 0 96972
-0.013519 0.009121 0.172608 0.505470 -0.433089 -2.548243 -0.003031 1 0 0 0 0 0 0 97974
-0.013493 0.009116 0.172606 0.230645 -0.389287 -2.557874 -0.003062 1 0 0 0 0 0 0 98978
-0.013481 0.009114 0.172606 0.372195 -0.417214 -2.592376 -0.003093 1 0 0 0 0 0 0 99973
-0.013475 0.009113 0.172605 0.473678 -0.438692 -2.627284 -0.003128 1 0 0 0 0 0 0 101087
-0.013472 0.009112 0.172605 0.528877 -0.451449 -2.653544 -0.003156 1 0 0 0 0 0 0 101978
-0.013470 0.009112 0.172605 0.560499 -0.460810 -2.684228 -0.003191 1 0 0 0 0 0 0 103093
-0.013469 0.009112 0.172605 0.578187 -0.467098 -2.708417 -0.003219 1 0 0 0 0 0 0 103988
-0.013445 0.009108 0.172604 0.282686 -0.419550 -2.715769 -0.003249 1 0 0 0 0 0 0 104954
-0.013433 0.009106 0.172603 0.414282 -0.445910 -2.750643 -0.003281 1 0 0 0 0 0 0 105981
-0.013428 0.009105 0.172603 0.510001 -0.466020 -2.782275 -0.003312 1 0 0 0 0 0 0 106978
-0.013425 0.009104 0.172603 0.563263 -0.478786 -2.811273 -0.003343 1 0 0 0 0 0 0 107977
-0.013423 0.009104 0.172602 0.594253 -0.488490 -2.844961 -0.003382 1 0 0 0 0 0 0 109208
-0.013422 0.009104 0.172602 0.611028 -0.494437 -2.868084 -0.003408 1 0 0 0 0 0 0 110063
-0.013422 0.009104 0.172602 0.623671 -0.500740 -2.899080 -0.003445 1 0 0 0 0 0 0 111230
-0.013422 0.009104 0.172602 0.631372 -0.505039 -2.921127 -0.003471 1 0 0 0 0 0 0 112063
-0.013422 0.009104 0.172602 0.639523 -0.510671 -2.952017 -0.003508 1 0 0 0 0 0 0 113235
-0.013422 0.009104 0.172602 0.645015 -0.514537 -2.973848 -0.003533 1 0 0 0 0 0 0 114064
-0.013422 0.009104 0.172602 0.652272 -0.520126 -3.005517 -0.003571 1 0 0 0 0 0 0 115268
-0.013422 0.009104 0.172602 0.656805 -0.523648 -3.025698 -0.003595 1 0 0 0 0 0 0 116035
-0.013422 0.009104 0.172602 0.662151 -0.527831 -3.050101 -0.003624 1 0 0 0 0 0 0 116962
-0.013422 0.009104 0.172602 0.668361 -0.532771 -3.078310 -0.003658 1 0 0 0 0 0 0 118035
-0.013422 0.009104 0.172602 0.674366 -0.537520 -3.105665 -0.003690 1 0 0 0 0 0 0 119075
-0.013422 0.009104 0.172602 0.679983 -0.541996 -3.131876 -0.003721 1 0 0 0 0 0 0 120071
-0.013422 0.009104 0.172602 0.685376 -0.546292 -3.156376 -0.003750 1 0 0 0 0 0 0 121003
-0.013430 0.009124 0.172595 0.796340 -0.815824 -3.086901 -0.003780 1 0 0 0 0 0 0 121968
-0.013434 0.009134 0.172592 0.764467 -0.716113 -3.153033 -0.003811 1 0 0 0 0 0 0 122960
-0.013436 0.009139 0.172590 0.741434 -0.645449 -3.212277 -0.003849 1 0 0 0 0 0 0 124168
-0.013454 0.009127 0.172584 0.943229 -0.416153 -3.178969 -0.003875 1 0 0 0 0 0 0 125005
-0.013463 0.009121 0.172581 0.857530 -0.476354 -3.238822 -0.003904 1 0 0 0 0 0 0 125919
-0.013468 0.009118 0.172580 0.797660 -0.526369 -3.291638 -0.003939 1 0 0 0 0 0 0 127045
-0.013470 0.009117 0.172579 0.767297 -0.554973 -3.329507 -0.003970 1 0 0 0 0 0 0 128044
-0.013488 0.009101 0.172573 0.968127 -0.378876 -3.290254 -0.004000 1 0 0 0 0 0 0 128978
-0.013505 0.009114 0.172564 0.988178 -0.731327 -3.253282 -0.004031 1 0 0 0 0 0 0 129974
-0.013530 0.009106 0.172554 1.104443 -0.497592 -3.271571 -0.004062 1 0 0 0 0 0 0 130975
-0.013544 0.009101 0.172549 0.962621 -0.533272 -3.365341 -0.004093 1 0 0 0 0 0 0 131975
-0.013575 0.009105 0.172534 1.191111 -0.640836 -3.265983 -0.004124 1 0 0 0 0 0 0 132975
-0.013591 0.009107 0.172527 1.025524 -0.634081 -3.380870 -0.004156 1 0 0 0 0 0 0 133972
-0.013616 0.009093 0.172518 1.127045 -0.433473 -3.394306 -0.004187 1 0 0 0 0 0 0 134973
-0.013653 0.009092 0.172501 1.306563 -0.580156 -3.313184 -0.004218 1 0 0 0 0 0 0 135972
-0.013689 0.009077 0.172488 1.312556 -0.416000 -3.372833 -0.004249 1 0 0 0 0 0 0 136973
-0.013724 0.009055 0.172477 1.308766 -0.310930 -3.422880 -0.004281 1 0 0 0 0 0 0 137973
-0.013735 0.009025 0.172464 1.001275 -0.204077 -3.445823 -0.004316 1 0 0 0 0 0 0 139091
-0.013765 0.009015 0.172446 1.232493 -0.463954 -3.385461 -0.004342 1 0 0 0 0 0 0 139946
-0.013798 0.008996 0.172432 1.290103 -0.363825 -3.462410 -0.004378 1 0 0 0 0 0 0 141076
-0.013856 0.008978 0.172407 1.633511 -0.363657 -3.350887 -0.004406 1 0 0 0 0 0 0 141993
-0.013902 0.008954 0.172390 1.528043 -0.297952 -3.459309 -0.004435 1 0 0 0 0 0 0 142905
-0.013951 0.008947 0.172369 1.553720 -0.525011 -3.446309 -0.004468 1 0 0 0 0 0 0 143980
-0.013985 0.008911 0.172346 1.380025 -0.154726 -3.450857 -0.004500 1 0 0 0 0 0 0 144979
-0.014044 0.008884 0.172318 1.693699 -0.240714 -3.387067 -0.004531 1 0 0 0 0 0 0 145979
-0.014100 0.008876 0.172291 1.688084 -0.507094 -3.441095 -0.004573 1 0 0 0 0 0 0 147316
-0.014138 0.008838 0.172266 1.468855 -0.150385 -3.484464 -0.004599 1 0 0 0 0 0 0 148168
-0.014175 0.008807 0.172235 1.445318 -0.187430 -3.418469 -0.004623 1 0 0 0 0 0 0 148935
-0.014236 0.008782 0.172202 1.760715 -0.284507 -3.410427 -0.004655 1 0 0 0 0 0 0 149966
-0.014286 0.008756 0.172166 1.649531 -0.288403 -3.406759 -0.004693 1 0 0 0 0 0 0 151171
-0.014321 0.008710 0.172137 1.464006 -0.019521 -3.504611 -0.004719 1 0 0 0 0 0 0 152010
-0.014381 0.008678 0.172104 1.774431 -0.178114 -3.492900 -0.004748 1 0 0 0 0 0 0 152914
-0.014446 0.008634 0.172063 1.882326 -0.040473 -3.403611 -0.004779 1 0 0 0 0 0 0 153938
-0.014498 0.008599 0.172024 1.727318 -0.143034 -3.434302 -0.004810 1 0 0 0 0 0 0 154900
-0.014543 0.008568 0.171985 1.633081 -0.212718 -3.470734 -0.004845 1 0 0 0 0 0 0 156033
-0.014617 0.008510 0.171936 2.015964 0.136480 -3.351375 -0.004877 1 0 0 0 0 0 0 157068
-0.014650 0.008463 0.171891 1.523273 0.020649 -3.416931 -0.004904 1 0 0 0 0 0 0 157919
-0.014702 0.008412 0.171844 1.734095 0.070281 -3.417697 -0.004938 1 0 0 0 0 0 0 159020
-0.014764 0.008358 0.171795 1.891269 0.106665 -3.421169 -0.004968 1 0 0 0 0 0 0 159966
-0.014807 0.008299 0.171745 1.669206 0.183382 -3.414933 -0.004997 1 0 0 0 0 0 0 160902
-0.014864 0.008241 0.171695 1.845087 0.171355 -3.439840 -0.005031 1 0 0 0 0 0 0 161975
-0.014930 0.008186 0.171631 1.975838 0.145099 -3.272531 -0.005062 1 0 0 0 0 0 0 162975
-0.014975 0.008125 0.171573 1.738449 0.203049 -3.356252 -0.005093 1 0 0 0 0 0 0 163975
-0.015026 0.008048 0.171512 1.802056 0.435675 -3.342323 -0.005122 1 0 0 0 0 0 0 164888
-0.015072 0.007997 0.171447 1.752335 0.112922 -3.319251 -0.005153 1 0 0 0 0 0 0 165893
-0.015124 0.007924 0.171383 1.832230 0.368846 -3.336984 -0.005187 1 0 0 0 0 0 0 166974
-0.015163 0.007856 0.171310 1.680870 0.332670 -3.240394 -0.005218 1 0 0 0 0 0 0 167980
-0.015220 0.007794 0.171234 1.907698 0.240696 -3.205371 -0.005247 1 0 0 0 0 0 0 168892
-0.015262 0.007732 0.171155 1.744972 0.247191 -3.181461 -0.005278 1 0 0 0 0 0 0 169899
-0.015289 0.007649 0.171081 1.534006 0.525718 -3.277306 -0.005314 1 0 0 0 0 0 0 171032
-0.015339 0.007580 0.170990 1.842818 0.355014 -3.065865 -0.005349 1 0 0 0 0 0 0 172163
-0.015379 0.007514 0.170903 1.732886 0.312653 -3.118225 -0.005377 1 0 0 0 0 0 0 173049
-0.015412 0.007449 0.170818 1.650893 0.298543 -3.162925 -0.005403 1 0 0 0 0 0 0 173897
-0.015442 0.007384 0.170734 1.610205 0.293803 -3.197331 -0.005438 1 0 0 0 0 0 0 175003
-0.015471 0.007321 0.170635 1.596402 0.282102 -3.021348 -0.005469 1 0 0 0 0 0 0 175987
-0.015515 0.007241 0.170537 1.810119 0.485428 -3.037065 -0.005497 1 0 0 0 0 0 0 176898
-0.015576 0.007175 0.170433 2.050606 0.341473 -2.963360 -0.005531 1 0 0 0 0 0 0 177977
-0.015621 0.007110 0.170323 1.877060 0.307682 -2.908556 -0.005566 1 0 0 0 0 0 0 179110
-0.015657 0.007046 0.170211 1.764127 0.298225 -2.876444 -0.005590 1 0 0 0 0 0 0 179879
-0.015690 0.006981 0.170113 1.709187 0.305872 -3.075893 -0.005629 1 0 0 0 0 0 0 181129
-0.015711 0.006897 0.169998 1.570616 0.566012 -2.884657 -0.005656 1 0 0 0 0 0 0 181981
-0.015736 0.006822 0.169882 1.608388 0.464443 -2.873481 -0.005688 1 0 0 0 0 0 0 183020
-0.015763 0.006753 0.169766 1.639875 0.393391 -2.877251 -0.005718 1 0 0 0 0 0 0 183959
-0.015806 0.006671 0.169643 1.872717 0.556690 -2.798912 -0.005750 1 0 0 0 0 0 0 184999
-0.015826 0.006613 0.169514 1.593331 0.256224 -2.721092 -0.005781 1 0 0 0 0 0 0 185987
-0.015866 0.006536 0.169384 1.844035 0.474974 -2.716141 -0.005814 1 0 0 0 0 0 0 187028
-0.015876 0.006460 0.169258 1.479324 0.491900 -2.785745 -0.005845 1 0 0 0 0 0 0 188020
-0.015894 0.006390 0.169120 1.563328 0.422501 -2.636719 -0.005874 1 0 0 0 0 0 0 188957
-0.015918 0.006322 0.168991 1.643764 0.389832 -2.758317 -0.005904 1 0 0 0 0 0 0 189913
-0.015926 0.006271 0.168858 1.470865 0.169285 -2.721785 -0.005942 1 0 0 0 0 0 0 191149
-0.015960 0.006185 0.168623 1.788843 0.598546 -1.402191 -0.005967 1 0 0 0 0 0 0 191923
-0.015955 0.006132 0.168538 1.311955 0.222390 -3.227787 -0.005995 1 0 0 0 0 0 0 192850
-0.015946 0.006087 0.168424 1.232928 0.072701 -3.046852 -0.006032 1 0 0 0 0 0 0 194008
-0.015952 0.005974 0.168213 1.413596 0.955447 -1.767578 -0.006062 1 0 0 0 0 0 0 194982
-0.015948 0.005938 0.168106 1.316801 0.053846 -3.010981 -0.006093 1 0 0 0 0 0 0 195958
-0.015932 0.005880 0.167972 1.156282 0.230156 -2.787965 -0.006124 1 0 0 0 0 0 0 196972
-0.015958 0.005820 0.167746 1.689141 0.295653 -1.574715 -0.006153 1 0 0 0 0 0 0 197905
-0.015933 0.005786 0.167634 1.079273 -0.048506 -2.947151 -0.006184 1 0 0 0 0 0 0 198871
-0.015930 0.005735 0.167498 1.325611 0.141894 -2.776895 -0.006216 1 0 0 0 0 0 0 199891
-0.015900 0.005686 0.167356 0.984386 0.140897 -2.684761 -0.006246 1 0 0 0 0 0 0 200874
-0.015877 0.005623 0.167119 1.052947 0.324858 -1.453918 -0.006278 1 0 0 0 0 0 0 201892
-0.015883 0.005579 0.166999 1.454441 0.107610 -2.850085 -0.006308 1 0 0 0 0 0 0 202861
-0.015880 0.005538 0.166847 1.367230 0.037971 -2.590559 -0.006342 1 0 0 0 0 0 0 203950
-0.015864 0.005449 0.166588 1.202967 0.656264 -1.173656 -0.006371 1 0 0 0 0 0 0 204871
-0.015856 0.005415 0.166471 1.291306 0.005273 -2.875649 -0.006405 1 0 0 0 0 0 0 205946
-0.015832 0.005331 0.166234 1.112496 0.598549 -1.518013 -0.006463 1 0 0 0 0 0 0 207820
-0.015806 0.005252 0.165922 1.059057 0.590875 -0.384888 -0.006500 1 0 0 0 0 0 0 208979
-0.015796 0.005206 0.165683 1.279624 0.178353 -1.234413 -0.006528 1 0 0 0 0 0 0 209902
-0.015778 0.005157 0.165557 1.197807 0.161135 -2.783229 -0.006558 1 0 0 0 0 0 0 210864
-0.015761 0.005113 0.165398 1.197543 0.100631 -2.525692 -0.006593 1 0 0 0 0 0 0 211960
-0.015719 0.005076 0.165128 0.892523 0.007455 -1.048050 -0.006624 1 0 0 0 0 0 0 212964
-0.015704 0.005051 0.164987 1.205370 -0.147048 -2.584143 -0.006652 1 0 0 0 0 0 0 213872
-0.015664 0.005012 0.164837 0.915586 -0.000171 -2.619712 -0.006691 1 0 0 0 0 0 0 215112
-0.015627 0.004955 0.164532 0.930474 0.259141 -0.600018 -0.006716 1 0 0 0 0 0 0 215921
-0.015598 0.004942 0.164410 1.039428 -0.277490 -2.801726 -0.006746 1 0 0 0 0 0 0 216877
-0.015573 0.004915 0.164251 1.107635 -0.156243 -2.533328 -0.006784 1 0 0 0 0 0 0 218097
-0.015535 0.004834 0.163950 0.945328 0.561419 -0.647276 -0.006814 1 0 0 0 0 0 0 219040
-0.015504 0.004816 0.163809 1.019051 -0.186050 -2.552106 -0.006838 1 0 0 0 0 0 0 219809
-0.015480 0.004787 0.163659 1.121104 -0.111107 -2.615598 -0.006872 1 0 0 0 0 0 0 220898
-0.015480 0.004712 0.163392 1.446443 0.496157 -1.107196 -0.006902 1 0 0 0 0 0 0 221845
-0.015453 0.004695 0.163255 1.146151 -0.195622 -2.657044 -0.006940 1 0 0 0 0 0 0 223086
-0.015410 0.004620 0.162965 0.897343 0.489091 -0.795877 -0.006965 1 0 0 0 0 0 0 223881
-0.015353 0.004597 0.162840 0.695967 -0.118310 -2.778827 -0.006996 1 0 0 0 0 0 0 224879
-0.015336 0.004558 0.162576 1.201965 0.032948 -1.149831 -0.007031 1 0 0 0 0 0 0 225978
-0.015297 0.004525 0.162426 0.960939 -0.027586 -2.488927 -0.007062 1 0 0 0 0 0 0 226988
-0.015233 0.004494 0.162152 0.616124 -0.056810 -0.982988 -0.007090 1 0 0 0 0 0 0 227878
-0.015211 0.004468 0.162003 1.128497 -0.122590 -2.467609 -0.007121 1 0 0 0 0 0 0 228860
-0.015172 0.004450 0.161833 0.968452 -0.232381 -2.346213 -0.007152 1 0 0 0 0 0 0 229847
-0.015134 0.004406 0.161531 0.957536 0.092825 -0.599664 -0.007184 1 0 0 0 0 0 0 230877
-0.015116 0.004377 0.161376 1.227342 -0.074914 -2.350324 -0.007214 1 0 0 0 0 0 0 231850
-0.015067 0.004349 0.161095 0.850430 -0.094433 -0.863597 -0.007246 1 0 0 0 0 0 0 232873
-0.015047 0.004323 0.160942 1.186314 -0.123096 -2.393587 -0.007277 1 0 0 0 0 0 0 233850
-0.014995 0.004296 0.160661 0.814381 -0.117974 -0.857232 -0.007309 1 0 0 0 0 0 0 234881
-0.014940 0.004302 0.160504 0.736215 -0.541542 -2.325110 -0.007339 1 0 0 0 0 0 0 235856
-0.014889 0.004275 0.160235 0.772682 -0.161852 -1.012058 -0.007371 1 0 0 0 0 0 0 236878
-0.014849 0.004265 0.160070 0.930068 -0.335831 -2.228966 -0.007402 1 0 0 0 0 0 0 237867
-0.014771 0.004218 0.159791 0.454423 0.128492 -0.859826 -0.007453 1 0 0 0 0 0 0 239474
-0.014706 0.004197 0.159457 0.557932 -0.174198 0.012802 -0.007465 1 0 0 0 0 0 0 239863
-0.014689 0.004173 0.159357 1.209849 -0.152700 -2.947403 -0.007498 1 0 0 0 0 0 0 240944
-0.014647 0.004154 0.159182 0.942442 -0.222938 -2.267920 -0.007527 1 0 0 0 0 0 0 241869
-0.014597 0.004139 0.158995 0.820979 -0.276658 -2.032912 -0.007558 1 0 0 0 0 0 0 242865
-0.014513 0.004088 0.158697 0.355490 0.187699 -0.565847 -0.007590 1 0 0 0 0 0 0 243870
-0.014493 0.004079 0.158528 1.139835 -0.311166 -2.082904 -0.007621 1 0 0 0 0 0 0 244854
-0.014404 0.004056 0.158254 0.333055 -0.181180 -0.860420 -0.007653 1 0 0 0 0 0 0 245880
-0.014357 0.004046 0.158083 0.788147 -0.332882 -2.085578 -0.007693 1 0 0 0 0 0 0 247173
-0.014281 0.004030 0.157749 0.454431 -0.273381 -0.066379 -0.007724 1 0 0 0 0 0 0 248157
-0.014237 0.004021 0.157569 0.836533 -0.358624 -1.856581 -0.007749 1 0 0 0 0 0 0 248950
-0.014211 0.004016 0.157380 1.111954 -0.422361 -1.912003 -0.007779 1 0 0 0 0 0 0 249932
-0.014143 0.003972 0.157077 0.592304 0.080282 -0.424258 -0.007809 1 0 0 0 0 0 0 250895
-0.014108 0.003980 0.156913 0.979340 -0.543382 -2.070668 -0.007842 1 0 0 0 0 0 0 251939
-0.014043 0.003978 0.156611 0.609473 -0.471622 -0.433974 -0.007872 1 0 0 0 0 0 0 252904
-0.014001 0.003971 0.156455 0.888704 -0.410708 -2.164368 -0.007904 1 0 0 0 0 0 0 253922
-0.013929 0.003957 0.156158 0.515947 -0.313721 -0.478481 -0.007934 1 0 0 0 0 0 0 254895
-0.013868 0.003964 0.155988 0.622889 -0.575916 -1.969120 -0.007966 1 0 0 0 0 0 0 255915
-0.013783 0.003960 0.155680 0.304595 -0.468399 -0.305873 -0.007996 1 0 0 0 0 0 0 256878
-0.013738 0.003953 0.155522 0.803573 -0.412144 -2.079538 -0.008035 1 0 0 0 0 0 0 258121
-0.013646 0.003906 0.155168 0.237571 0.119721 0.310072 -0.008062 1 0 0 0 0 0 0 258976
-0.013585 0.003908 0.155012 0.585385 -0.466742 -2.013385 -0.008089 1 0 0 0 0 0 0 259833
-0.013524 0.003902 0.154824 0.605622 -0.428043 -1.839564 -0.008124 1 0 0 0 0 0 0 260969
-0.013461 0.003865 0.154490 0.596236 -0.014449 0.123129 -0.008153 1 0 0 0 0 0 0 261887
-0.013420 0.003852 0.154325 0.873022 -0.289679 -1.896044 -0.008184 1 0 0 0 0 0 0 262883
-0.013324 0.003858 0.154030 0.179408 -0.554484 -0.377998 -0.008215 1 0 0 0 0 0 0 263879
-0.013274 0.003851 0.153847 0.702974 -0.429553 -1.672109 -0.008246 1 0 0 0 0 0 0 264875
-0.013218 0.003841 0.153646 0.682709 -0.372730 -1.562550 -0.008278 1 0 0 0 0 0 0 265885
-0.013137 0.003825 0.153313 0.346757 -0.284525 0.188775 -0.008309 1 0 0 0 0 0 0 266871
-0.013075 0.003831 0.153132 0.551572 -0.568098 -1.613921 -0.008340 1 0 0 0 0 0 0 267870
-0.013028 0.003811 0.152922 0.774699 -0.258889 -1.392668 -0.008371 1 0 0 0 0 0 0 268880
-0.012931 0.003812 0.152595 0.133188 -0.491943 0.167185 -0.008403 1 0 0 0 0 0 0 269900
-0.012874 0.003783 0.152414 0.591928 -0.137434 -1.569562 -0.008434 1 0 0 0 0 0 0 270873
-0.012821 0.003783 0.152202 0.690392 -0.476019 -1.322561 -0.008465 1 0 0 0 0 0 0 271885
-0.012719 0.003798 0.151873 0.053043 -0.708678 0.250088 -0.008500 1 0 0 0 0 0 0 272984
-0.012643 0.003788 0.151676 0.324645 -0.397340 -1.299786 -0.008527 1 0 0 0 0 0 0 273852
-0.012567 0.003754 0.151475 0.357533 -0.069462 -1.400278 -0.008561 1 0 0 0 0 0 0 274931
-0.012448 0.003744 0.151151 -0.230389 -0.337651 0.218618 -0.008591 1 0 0 0 0 0 0 275913
-0.012403 0.003757 0.150973 0.683522 -0.660795 -1.500998 -0.008622 1 0 0 0 0 0 0 276893
-0.012324 0.003750 0.150764 0.333175 -0.448355 -1.268406 -0.008652 1 0 0 0 0 0 0 277873
-0.012252 0.003713 0.150442 0.370794 -0.021868 0.259984 -0.008684 1 0 0 0 0 0 0 278893
-0.012190 0.003715 0.150257 0.511083 -0.495260 -1.369382 -0.008715 1 0 0 0 0 0 0 279871
-0.012127 0.003709 0.150049 0.517134 -0.437874 -1.223874 -0.008747 1 0 0 0 0 0 0 280902
-0.012007 0.003687 0.149733 -0.248011 -0.228527 0.231987 -0.008781 1 0 0 0 0 0 0 281992
-0.011952 0.003676 0.149538 0.524156 -0.340278 -1.187705 -0.008810 1 0 0 0 0 0 0 282915
-0.011879 0.003679 0.149335 0.354091 -0.544144 -1.211003 -0.008840 1 0 0 0 0 0 0 283875
-0.011796 0.003704 0.149013 0.211936 -0.853674 0.355856 -0.008877 1 0 0 0 0 0 0 285051
-0.011747 0.003700 0.148816 0.638405 -0.510437 -1.096567 -0.008904 1 0 0 0 0 0 0 285927
-0.011677 0.003707 0.148611 0.393986 -0.618267 -1.125999 -0.008936 1 0 0 0 0 0 0 286954
-0.011550 0.003695 0.148294 -0.375873 -0.381440 0.360933 -0.008966 1 0 0 0 0 0 0 287903
-0.011482 0.003701 0.148132 0.304219 -0.602728 -1.496627 -0.008997 1 0 0 0 0 0 0 288905
-0.011416 0.003697 0.147931 0.391288 -0.485873 -1.162684 -0.009029 1 0 0 0 0 0 0 289908
-0.011328 0.003682 0.147707 0.108656 -0.335440 -0.825974 -0.009062 1 0 0 0 0 0 0 290966
-0.011235 0.003694 0.147371 0.012861 -0.665857 0.708312 -0.009091 1 0 0 0 0 0 0 291920
-0.011188 0.003688 0.147195 0.593652 -0.478714 -1.212857 -0.009120 1 0 0 0 0 0 0 292842
-0.011135 0.003678 0.147013 0.579468 -0.408204 -1.312253 -0.009156 1 0 0 0 0 0 0 293974
-0.011059 0.003681 0.146786 0.271963 -0.567134 -0.717838 -0.009184 1 0 0 0 0 0 0 294890
-0.010970 0.003671 0.146576 0.060441 -0.407703 -0.869558 -0.009215 1 0 0 0 0 0 0 295880
-0.010895 0.003658 0.146353 0.215128 -0.365465 -0.692477 -0.009246 1 0 0 0 0 0 0 296861
-0.010813 0.003661 0.146134 0.127044 -0.558314 -0.711840 -0.009278 1 0 0 0 0 0 0 297877
-0.010742 0.003655 0.145906 0.255903 -0.467903 -0.583906 -0.009308 1 0 0 0 0 0 0 298862
-0.010661 0.003661 0.145685 0.144186 -0.613645 -0.633872 -0.009340 1 0 0 0 0 0 0 299860
-0.010615 0.003662 0.145462 0.572987 -0.569813 -0.598196 -0.009371 1 0 0 0 0 0 0 300863
-0.010547 0.003671 0.145242 0.327689 -0.673105 -0.616545 -0.009402 1 0 0 0 0 0 0 301847
-0.010468 0.003684 0.145023 0.154617 -0.738396 -0.613334 -0.009434 1 0 0 0 0 0 0 302874
-0.010398 0.003683 0.144794 0.253078 -0.565176 -0.464083 -0.009464 1 0 0 0 0 0 0 303854
-0.010357 0.003681 0.144567 0.635314 -0.531058 -0.453669 -0.009496 1 0 0 0 0 0 0 304868
-0.010286 0.003668 0.144355 0.271888 -0.385282 -0.631624 -0.009531 1 0 0 0 0 0 0 305995
-0.010219 0.003654 0.144129 0.298444 -0.359146 -0.435443 -0.009559 1 0 0 0 0 0 0 306893
-0.010165 0.003661 0.143912 0.455072 -0.632198 -0.529115 -0.009593 1 0 0 0 0 0 0 307980
-0.010102 0.003636 0.143694 0.342643 -0.248191 -0.493599 -0.009621 1 0 0 0 0 0 0 308881
-0.010028 0.003633 0.143501 0.190295 -0.489593 -0.806203 -0.009652 1 0 0 0 0 0 0 309851
-0.009946 0.003640 0.143291 0.053183 -0.642239 -0.598764 -0.009684 1 0 0 0 0 0 0 310870
-0.009891 0.003620 0.143081 0.404089 -0.319872 -0.556657 -0.009714 1 0 0 0 0 0 0 311850
-0.009843 0.003624 0.142870 0.508186 -0.593465 -0.524148 -0.009747 1 0 0 0 0 0 0 312886
-0.009767 0.003614 0.142663 0.163380 -0.435599 -0.551320 -0.009780 1 0 0 0 0 0 0 313948
-0.009708 0.003623 0.142453 0.334152 -0.665990 -0.497702 -0.009814 1 0 0 0 0 0 0 315047
-0.009648 0.003619 0.142226 0.336465 -0.535542 -0.233940 -0.009842 1 0 0 0 0 0 0 315940
-0.009600 0.003632 0.142034 0.486976 -0.736196 -0.668517 -0.009872 1 0 0 0 0 0 0 316894
-0.009547 0.003631 0.141841 0.444857 -0.583340 -0.667459 -0.009905 1 0 0 0 0 0 0 317952
-0.009470 0.003619 0.141640 0.104589 -0.410915 -0.549782 -0.009939 1 0 0 0 0 0 0 319054
-0.009424 0.003610 0.141422 0.477302 -0.446213 -0.285277 -0.009965 1 0 0 0 0 0 0 319871
-0.009376 0.003600 0.141245 0.491747 -0.429001 -0.784558 -0.009998 1 0 0 0 0 0 0 320943
-0.009301 0.003582 0.141050 0.120932 -0.330382 -0.581415 -0.010029 1 0 0 0 0 0 0 321931
-0.009235 0.003566 0.140854 0.206206 -0.344103 -0.533240 -0.010059 1 0 0 0 0 0 0 322870
-0.009198 0.003557 0.140665 0.578681 -0.427968 -0.594678 -0.010092 1 0 0 0 0 0 0 323929
-0.009128 0.003540 0.140464 0.186822 -0.335924 -0.436543 -0.010128 1 0 0 0 0 0 0 325076
-0.009071 0.003544 0.140255 0.314693 -0.612537 -0.284763 -0.010153 1 0 0 0 0 0 0 325876
-0.009032 0.003525 0.140071 0.560874 -0.326416 -0.578624 -0.010187 1 0 0 0 0 0 0 326963
-0.008985 0.003508 0.139879 0.465748 -0.330704 -0.484630 -0.010215 1 0 0 0 0 0 0 327887
-0.008933 0.003493 0.139684 0.397728 -0.348214 -0.412566 -0.010247 1 0 0 0 0 0 0 328884
-0.008888 0.003499 0.139505 0.473918 -0.633937 -0.594020 -0.010277 1 0 0 0 0 0 0 329866
-0.008838 0.003495 0.139314 0.402284 -0.529450 -0.447516 -0.010309 1 0 0 0 0 0 0 330868
-0.008784 0.003486 0.139119 0.357844 -0.453623 -0.353394 -0.010340 1 0 0 0 0 0 0 331873
-0.008716 0.003490 0.138932 0.145754 -0.618243 -0.433971 -0.010371 1 0 0 0 0 0 0 332860
-0.008676 0.003490 0.138746 0.502960 -0.586988 -0.421943 -0.010402 1 0 0 0 0 0 0 333874
-0.008629 0.003483 0.138552 0.427140 -0.490329 -0.305823 -0.010433 1 0 0 0 0 0 0 334856
-0.008572 0.003452 0.138366 0.287956 -0.171856 -0.378276 -0.010465 1 0 0 0 0 0 0 335870
-0.008538 0.003435 0.138179 0.578554 -0.314718 -0.355495 -0.010496 1 0 0 0 0 0 0 336859
-0.008473 0.003415 0.138006 0.196653 -0.288267 -0.514152 -0.010527 1 0 0 0 0 0 0 337865
-0.008435 0.003403 0.137824 0.509035 -0.392463 -0.402616 -0.010585 1 0 0 0 0 0 0 339703
-0.008388 0.003390 0.137632 0.416235 -0.385724 -0.222328 -0.010593 1 0 0 0 0 0 0 339979
-0.008332 0.003357 0.137446 0.272457 -0.116660 -0.270887 -0.010625 1 0 0 0 0 0 0 341006
-0.008298 0.003338 0.137258 0.558578 -0.282923 -0.238180 -0.010653 1 0 0 0 0 0 0 341877
-0.008257 0.003323 0.137092 0.475182 -0.338247 -0.488950 -0.010683 1 0 0 0 0 0 0 342856
-0.008188 0.003303 0.136926 0.104425 -0.291112 -0.504888 -0.010715 1 0 0 0 0 0 0 343867
-0.008147 0.003292 0.136747 0.439921 -0.386500 -0.305032 -0.010745 1 0 0 0 0 0 0 344838
-0.008102 0.003279 0.136583 0.402923 -0.389922 -0.475891 -0.010778 1 0 0 0 0 0 0 345875
-0.008052 0.003266 0.136397 0.321929 -0.373986 -0.175283 -0.010811 1 0 0 0 0 0 0 346953
-0.007993 0.003233 0.136213 0.205455 -0.106248 -0.149712 -0.010839 1 0 0 0 0 0 0 347838
-0.007939 0.003210 0.136047 0.246036 -0.215013 -0.372948 -0.010876 1 0 0 0 0 0 0 349017
-0.007884 0.003191 0.135859 0.233053 -0.279822 -0.088467 -0.010909 1 0 0 0 0 0 0 350090
-0.007834 0.003121 0.135704 0.296508 0.394302 -0.458054 -0.010932 1 0 0 0 0 0 0 350804
-0.007792 0.003100 0.135567 0.396431 -0.178051 -0.727270 -0.010970 1 0 0 0 0 0 0 352023
-0.007734 0.003062 0.135373 0.194224 -0.003688 0.027197 -0.011001 1 0 0 0 0 0 0 353024
-0.007681 0.003036 0.135203 0.227037 -0.154516 -0.199824 -0.011030 1 0 0 0 0 0 0 353955
-0.007629 0.003017 0.135042 0.245504 -0.250459 -0.326842 -0.011059 1 0 0 0 0 0 0 354887
-0.007578 0.003002 0.134885 0.249361 -0.299150 -0.368032 -0.011091 1 0 0 0 0 0 0 355902
-0.007546 0.002992 0.134708 0.505629 -0.380447 -0.086528 -0.011121 1 0 0 0 0 0 0 356870
-0.007506 0.002981 0.134545 0.408357 -0.371867 -0.219974 -0.011160 1 0 0 0 0 0 0 358124
-0.007472 0.002953 0.134346 0.480129 -0.149368 0.245859 -0.011185 1 0 0 0 0 0 0 358899
-0.007433 0.002934 0.134204 0.421447 -0.239529 -0.420178 -0.011215 1 0 0 0 0 0 0 359871
-0.007380 0.002952 0.134054 0.220023 -0.745010 -0.357933 -0.011249 1 0 0 0 0 0 0 360971
-0.007328 0.002955 0.133900 0.210073 -0.591549 -0.294924 -0.011277 1 0 0 0 0 0 0 361848
-0.007277 0.002950 0.133745 0.212987 -0.474581 -0.254925 -0.011308 1 0 0 0 0 0 0 362852
-0.007240 0.002926 0.133580 0.395984 -0.212515 -0.085875 -0.011339 1 0 0 0 0 0 0 363836
-0.007196 0.002908 0.133420 0.325877 -0.259511 -0.131251 -0.011370 1 0 0 0 0 0 0 364835
-0.007136 0.002853 0.133256 0.090762 0.223297 -0.048399 -0.011402 1 0 0 0 0 0 0 365843
-0.007081 0.002819 0.133097 0.130435 -0.002427 -0.090037 -0.011432 1 0 0 0 0 0 0 366821
-0.007042 0.002781 0.132929 0.343760 0.037871 0.039169 -0.011464 1 0 0 0 0 0 0 367856
-0.006999 0.002755 0.132769 0.289588 -0.123581 -0.022310 -0.011495 1 0 0 0 0 0 0 368843
-0.006987 0.002727 0.132608 0.709894 -0.090354 -0.009361 -0.011526 1 0 0 0 0 0 0 369841
-0.006951 0.002687 0.132462 0.425211 0.063863 -0.167471 -0.011558 1 0 0 0 0 0 0 370847
-0.006922 0.002645 0.132299 0.480746 0.102029 0.054827 -0.011589 1 0 0 0 0 0 0 371835
-0.006882 0.002619 0.132140 0.352198 -0.079829 0.040877 -0.011624 1 0 0 0 0 0 0 372966
-0.006851 0.002584 0.131972 0.449141 0.007833 0.180558 -0.011655 1 0 0 0 0 0 0 373941
-0.006812 0.002561 0.131811 0.335459 -0.126387 0.121842 -0.011689 1 0 0 0 0 0 0 375028
-0.006767 0.002543 0.131653 0.257251 -0.209680 0.103765 -0.011714 1 0 0 0 0 0 0 375857
-0.006736 0.002514 0.131515 0.424074 -0.065311 -0.143026 -0.011746 1 0 0 0 0 0 0 376874
-0.006695 0.002493 0.131366 0.310012 -0.157194 0.004988 -0.011777 1 0 0 0 0 0 0 377865
-0.006658 0.002442 0.131212 0.341596 0.230034 0.093834 -0.011808 1 0 0 0 0 0 0 378846
-0.006615 0.002410 0.131056 0.259116 0.021732 0.149559 -0.011840 1 0 0 0 0 0 0 379861
-0.006569 0.002389 0.130900 0.206174 -0.122042 0.186812 -0.011871 1 0 0 0 0 0 0 380872
-0.006516 0.002352 0.130754 0.104156 0.055494 0.069649 -0.011910 1 0 0 0 0 0 0 382106
-0.006478 0.002313 0.130591 0.289979 0.116288 0.314299 -0.011937 1 0 0 0 0 0 0 382974
-0.006435 0.002288 0.130431 0.231959 -0.050614 0.309478 -0.011964 1 0 0 0 0 0 0 383830
-0.006405 0.002255 0.130293 0.393283 0.033190 0.055566 -0.012001 1 0 0 0 0 0 0 385016
-0.006373 0.002199 0.130143 0.383270 0.357652 0.200023 -0.012029 1 0 0 0 0 0 0 385929
-0.006333 0.002164 0.129988 0.265084 0.105195 0.296521 -0.012060 1 0 0 0 0 0 0 386905
-0.006304 0.002127 0.129852 0.401054 0.124029 0.095457 -0.012088 1 0 0 0 0 0 0 387797
-0.006281 0.002088 0.129721 0.482709 0.151901 0.007958 -0.012121 1 0 0 0 0 0 0 388876
-0.006244 0.002063 0.129574 0.314816 -0.014773 0.243199 -0.012149 1 0 0 0 0 0 0 389775
-0.006196 0.002025 0.129431 0.141232 0.134451 0.225332 -0.012188 1 0 0 0 0 0 0 391022
-0.006161 0.001986 0.129269 0.289645 0.178457 0.510811 -0.012217 1 0 0 0 0 0 0 391941
-0.006122 0.001961 0.129140 0.243943 -0.003052 0.120576 -0.012244 1 0 0 0 0 0 0 392811
-0.006093 0.001928 0.129012 0.374097 0.082389 0.078585 -0.012279 1 0 0 0 0 0 0 393930
-0.006067 0.001891 0.128855 0.424129 0.153327 0.486152 -0.012309 1 0 0 0 0 0 0 394897
-0.006025 0.001848 0.128708 0.206988 0.249825 0.408287 -0.012339 1 0 0 0 0 0 0 395837
-0.005987 0.001840 0.128574 0.239804 -0.200354 0.260241 -0.012370 1 0 0 0 0 0 0 396827
-0.005952 0.001797 0.128425 0.269422 0.224564 0.459597 -0.012401 1 0 0 0 0 0 0 397813
-0.005912 0.001770 0.128301 0.211921 0.056144 0.174855 -0.012432 1 0 0 0 0 0 0 398825
-0.005862 0.001732 0.128167 0.066543 0.193734 0.301694 -0.012463 1 0 0 0 0 0 0 399814
-0.005829 0.001693 0.128037 0.256929 0.222291 0.271809 -0.012495 1 0 0 0 0 0 0 400828
-0.005808 0.001672 0.127898 0.447341 -0.014132 0.410738 -0.012525 1 0 0 0 0 0 0 401785
-0.005769 0.001637 0.127758 0.208736 0.156558 0.459974 -0.012557 1 0 0 0 0 0 0 402813
-0.005740 0.001600 0.127626 0.327247 0.209214 0.377992 -0.012589 1 0 0 0 0 0 0 403828
-0.005717 0.001562 0.127498 0.407026 0.235611 0.350755 -0.012619 1 0 0 0 0 0 0 404810
-0.005696 0.001523 0.127370 0.447527 0.251754 0.353483 -0.012653 1 0 0 0 0 0 0 405904
-0.005656 0.001479 0.127234 0.193610 0.327571 0.483579 -0.012688 1 0 0 0 0 0 0 407012
-0.005628 0.001437 0.127104 0.310883 0.310871 0.443869 -0.012718 1 0 0 0 0 0 0 407984
-0.005591 0.001411 0.126986 0.216797 0.110145 0.290286 -0.012743 1 0 0 0 0 0 0 408784
-0.005564 0.001379 0.126863 0.322780 0.182120 0.375004 -0.012777 1 0 0 0 0 0 0 409847
-0.005528 0.001357 0.126748 0.217691 0.047919 0.289179 -0.012807 1 0 0 0 0 0 0 410811
-0.005501 0.001327 0.126625 0.318278 0.154756 0.401556 -0.012839 1 0 0 0 0 0 0 411835
-0.005466 0.001307 0.126511 0.211272 0.038395 0.325906 -0.012870 1 0 0 0 0 0 0 412827
-0.005439 0.001277 0.126388 0.310872 0.153762 0.442221 -0.012903 1 0 0 0 0 0 0 413886
-0.005417 0.001243 0.126262 0.377315 0.231125 0.511962 -0.012938 1 0 0 0 0 0 0 415005
-0.005384 0.001220 0.126147 0.238620 0.085568 0.409529 -0.012967 1 0 0 0 0 0 0 415938
-0.005358 0.001190 0.126024 0.320115 0.184437 0.515344 -0.013001 1 0 0 0 0 0 0 417017
-0.005323 0.001169 0.125909 0.203623 0.064993 0.437797 -0.013026 1 0 0 0 0 0 0 417823
-0.005299 0.001140 0.125817 0.324276 0.172998 0.147266 -0.013065 1 0 0 0 0 0 0 419080
-0.005270 0.001087 0.125682 0.272614 0.504623 0.693681 -0.013090 1 0 0 0 0 0 0 419860
-0.005241 0.001074 0.125583 0.265238 0.010530 0.303916 -0.013122 1 0 0 0 0 0 0 420907
-0.005212 0.001030 0.125477 0.258099 0.383393 0.376079 -0.013153 1 0 0 0 0 0 0 421897
-0.005176 0.001003 0.125368 0.152492 0.202753 0.434602 -0.013186 1 0 0 0 0 0 0 422948
-0.005156 0.000989 0.125267 0.355126 0.013290 0.352762 -0.013215 1 0 0 0 0 0 0 423860
-0.005124 0.000977 0.125161 0.212496 -0.027908 0.441076 -0.013251 1 0 0 0 0 0 0 425036
-0.005099 0.000951 0.125041 0.287040 0.144694 0.642227 -0.013280 1 0 0 0 0 0 0 425944
-0.005079 0.000920 0.124947 0.366318 0.248807 0.338602 -0.013306 1 0 0 0 0 0 0 426776
-0.005067 0.000904 0.124851 0.473441 0.060446 0.343552 -0.013340 1 0 0 0 0 0 0 427877
-0.005060 0.000895 0.124756 0.534170 -0.057744 0.367153 -0.013372 1 0 0 0 0 0 0 428905
-0.005028 0.000868 0.124661 0.228856 0.189516 0.364166 -0.013400 1 0 0 0 0 0 0 429808
-0.005010 0.000853 0.124566 0.374987 0.038945 0.396628 -0.013433 1 0 0 0 0 0 0 430847
-0.005000 0.000846 0.124470 0.478177 -0.063736 0.422204 -0.013463 1 0 0 0 0 0 0 431825
-0.004967 0.000819 0.124376 0.197277 0.190320 0.419490 -0.013494 1 0 0 0 0 0 0 432812
-0.004948 0.000805 0.124280 0.354907 0.043689 0.451946 -0.013525 1 0 0 0 0 0 0 433796
-0.004937 0.000797 0.124184 0.463868 -0.056992 0.477485 -0.013557 1 0 0 0 0 0 0 434813
-0.004904 0.000770 0.124090 0.186635 0.197493 0.475408 -0.013588 1 0 0 0 0 0 0 435807
-0.004886 0.000756 0.123994 0.345312 0.051641 0.507829 -0.013619 1 0 0 0 0 0 0 436814
-0.004875 0.000749 0.123898 0.454657 -0.048576 0.533550 -0.013650 1 0 0 0 0 0 0 437800
-0.004842 0.000722 0.123804 0.178487 0.205549 0.532117 -0.013682 1 0 0 0 0 0 0 438814
-0.004811 0.000722 0.123719 0.166770 -0.125141 0.419093 -0.013713 1 0 0 0 0 0 0 439813
-0.004788 0.000704 0.123638 0.270478 0.090934 0.377334 -0.013768 1 0 0 0 0 0 0 441565
-0.004778 0.000695 0.123609 0.447718 -0.009295 -0.302045 -0.013774 1 0 0 0 0 0 0 441750
-0.004766 0.000689 0.123475 0.441703 -0.067948 1.025431 -0.013809 1 0 0 0 0 0 0 442886
-0.004754 0.000668 0.123376 0.431842 0.137868 0.716396 -0.013839 1 0 0 0 0 0 0 443844
-0.004746 0.000657 0.123279 0.486776 0.024236 0.680786 -0.013869 1 0 0 0 0 0 0 444807
-0.004727 0.000665 0.123194 0.350544 -0.238586 0.541288 -0.013900 1 0 0 0 0 0 0 445805
-0.004710 0.000651 0.123112 0.361407 0.035156 0.490771 -0.013932 1 0 0 0 0 0 0 446825
-0.004720 0.000648 0.123031 0.704762 -0.089636 0.504056 -0.013964 1 0 0 0 0 0 0 447841
-0.004709 0.000660 0.122951 0.482654 -0.301391 0.496808 -0.014004 1 0 0 0 0 0 0 449108
-0.004677 0.000643 0.122862 0.167103 0.064389 0.626734 -0.014028 1 0 0 0 0 0 0 449906
-0.004678 0.000639 0.122778 0.579922 -0.068426 0.598008 -0.014057 1 0 0 0 0 0 0 450822
-0.004659 0.000632 0.122708 0.346080 -0.046315 0.422621 -0.014088 1 0 0 0 0 0 0 451823
-0.004642 0.000610 0.122632 0.347996 0.158195 0.496793 -0.014128 1 0 0 0 0 0 0 453094
-0.004631 0.000599 0.122543 0.429959 0.040340 0.690000 -0.014154 1 0 0 0 0 0 0 453918
-0.004625 0.000593 0.122480 0.505808 -0.043296 0.376234 -0.014184 1 0 0 0 0 0 0 454869
-0.004607 0.000604 0.122407 0.349460 -0.267983 0.497585 -0.014213 1 0 0 0 0 0 0 455825
-0.004591 0.000590 0.122330 0.351612 0.024115 0.576142 -0.014245 1 0 0 0 0 0 0 456823
-0.004568 0.000597 0.122252 0.261685 -0.211653 0.614494 -0.014283 1 0 0 0 0 0 0 458062
-0.004549 0.000582 0.122173 0.304583 0.054883 0.641963 -0.014307 1 0 0 0 0 0 0 458827
-0.004539 0.000575 0.122114 0.426394 -0.014543 0.395019 -0.014338 1 0 0 0 0 0 0 459826
-0.004551 0.000575 0.122040 0.729980 -0.128135 0.576684 -0.014373 1 0 0 0 0 0 0 460923
-0.004537 0.000571 0.121974 0.416261 -0.073747 0.511410 -0.014403 1 0 0 0 0 0 0 461883
-0.004528 0.000568 0.121888 0.444585 -0.093472 0.772259 -0.014432 1 0 0 0 0 0 0 462819
-0.004523 0.000567 0.121827 0.504992 -0.110738 0.493639 -0.014463 1 0 0 0 0 0 0 463801
-0.004500 0.000562 0.121765 0.275257 -0.058618 0.486753 -0.014494 1 0 0 0 0 0 0 464789
-0.004500 0.000545 0.121701 0.558194 0.095467 0.524780 -0.014525 1 0 0 0 0 0 0 465786
-0.004486 0.000551 0.121628 0.384381 -0.174453 0.670300 -0.014556 1 0 0 0 0 0 0 466788
-0.004490 0.000539 0.121560 0.623842 0.015204 0.625094 -0.014587 1 0 0 0 0 0 0 467788
-0.004473 0.000529 0.121495 0.351484 0.024006 0.584714 -0.014618 1 0 0 0 0 0 0 468784
-0.004481 0.000528 0.121420 0.666405 -0.099095 0.742438 -0.014650 1 0 0 0 0 0 0 469809
-0.004465 0.000523 0.121353 0.381061 -0.054743 0.659483 -0.014681 1 0 0 0 0 0 0 470791
-0.004437 0.000516 0.121289 0.189069 -0.021047 0.624732 -0.014712 1 0 0 0 0 0 0 471788
-0.004435 0.000499 0.121224 0.509337 0.118536 0.643269 -0.014744 1 0 0 0 0 0 0 472814
-0.004414 0.000485 0.121161 0.289453 0.082336 0.638143 -0.014789 1 0 0 0 0 0 0 474255
-0.004401 0.000478 0.121077 0.372170 -0.004135 0.932789 -0.014810 1 0 0 0 0 0 0 474914
-0.004394 0.000475 0.121016 0.460563 -0.056499 0.666611 -0.014839 1 0 0 0 0 0 0 475843
-0.004390 0.000473 0.120964 0.504564 -0.083284 0.542624 -0.014869 1 0 0 0 0 0 0 476816
-0.004368 0.000468 0.120905 0.267609 -0.036049 0.625661 -0.014900 1 0 0 0 0 0 0 477806
-0.004356 0.000465 0.120853 0.378566 -0.066261 0.552680 -0.014931 1 0 0 0 0 0 0 478797
-0.004329 0.000459 0.120795 0.198517 -0.026127 0.646641 -0.014963 1 0 0 0 0 0 0 479795
-0.004328 0.000442 0.120732 0.506341 0.120524 0.722600 -0.014994 1 0 0 0 0 0 0 480793
-0.004332 0.000451 0.120668 0.605673 -0.211333 0.759162 -0.015034 1 0 0 0 0 0 0 482097
-0.004314 0.000452 0.120606 0.326404 -0.121345 0.762470 -0.015060 1 0 0 0 0 0 0 482922
-0.004297 0.000433 0.120532 0.316407 0.130593 0.917311 -0.015088 1 0 0 0 0 0 0 483812
-0.004289 0.000424 0.120475 0.416137 0.039658 0.728317 -0.015119 1 0 0 0 0 0 0 484787
-0.004284 0.000420 0.120424 0.473467 -0.027303 0.644456 -0.015159 1 0 0 0 0 0 0 486080
-0.004261 0.000413 0.120366 0.245370 -0.002519 0.743821 -0.015184 1 0 0 0 0 0 0 486886
-0.004249 0.000409 0.120314 0.359815 -0.043819 0.676448 -0.015214 1 0 0 0 0 0 0 487832
-0.004222 0.000403 0.120256 0.182870 -0.009586 0.773269 -0.015246 1 0 0 0 0 0 0 488868
-0.004209 0.000400 0.120204 0.324546 -0.046405 0.704097 -0.015276 1 0 0 0 0 0 0 489823
-0.004182 0.000393 0.120146 0.161727 -0.010028 0.800423 -0.015310 1 0 0 0 0 0 0 490917
-0.004167 0.000390 0.120094 0.310194 -0.045728 0.730967 -0.015342 1 0 0 0 0 0 0 491930
-0.004160 0.000388 0.120045 0.405920 -0.068895 0.703210 -0.015368 1 0 0 0 0 0 0 492764
-0.004155 0.000388 0.119997 0.455856 -0.081078 0.700030 -0.015402 1 0 0 0 0 0 0 493869
-0.004132 0.000382 0.119939 0.226123 -0.027238 0.830779 -0.015435 1 0 0 0 0 0 0 494912
-0.004120 0.000380 0.119888 0.338837 -0.053555 0.774287 -0.015463 1 0 0 0 0 0 0 495815
-0.004101 0.000392 0.119850 0.251575 -0.251649 0.605477 -0.015494 1 0 0 0 0 0 0 496815
-0.004090 0.000398 0.119806 0.353692 -0.192387 0.682239 -0.015526 1 0 0 0 0 0 0 497820
-0.004065 0.000396 0.119750 0.166431 -0.087129 0.854054 -0.015558 1 0 0 0 0 0 0 498838
-0.004046 0.000378 0.119710 0.234496 0.151668 0.670260 -0.015589 1 0 0 0 0 0 0 499836
-0.004036 0.000368 0.119665 0.347969 0.055843 0.729387 -0.015619 1 0 0 0 0 0 0 500818
-0.004030 0.000363 0.119618 0.413847 -0.013690 0.769282 -0.015649 1 0 0 0 0 0 0 501767
-0.004009 0.000356 0.119592 0.215766 0.007719 0.503811 -0.015682 1 0 0 0 0 0 0 502822
-0.003977 0.000348 0.119543 0.064431 0.026543 0.799266 -0.015713 1 0 0 0 0 0 0 503806
-0.003961 0.000344 0.119494 0.238430 -0.022334 0.825187 -0.015745 1 0 0 0 0 0 0 504823
-0.003947 0.000324 0.119457 0.282692 0.184900 0.691066 -0.015775 1 0 0 0 0 0 0 505806
-0.003927 0.000328 0.119424 0.200872 -0.101075 0.632136 -0.015837 1 0 0 0 0 0 0 507767
-0.003909 0.000311 0.119361 0.222401 0.131821 1.031812 -0.015873 1 0 0 0 0 0 0 508916
-0.003887 0.000317 0.119319 0.167563 -0.128144 0.807889 -0.015902 1 0 0 0 0 0 0 509843
-0.003870 0.000301 0.119284 0.224253 0.117696 0.701953 -0.015933 1 0 0 0 0 0 0 510839
-0.003879 0.000298 0.119250 0.579026 -0.014693 0.684249 -0.015963 1 0 0 0 0 0 0 511825
-0.003870 0.000310 0.119218 0.375483 -0.226686 0.664988 -0.015995 1 0 0 0 0 0 0 512837
-0.003860 0.000298 0.119186 0.330002 0.065649 0.665144 -0.016026 1 0 0 0 0 0 0 513823
-0.003854 0.000292 0.119144 0.379381 0.018396 0.813356 -0.016059 1 0 0 0 0 0 0 514891
-0.003832 0.000284 0.119120 0.181363 0.033727 0.598885 -0.016089 1 0 0 0 0 0 0 515840
-0.003834 0.000267 0.119101 0.469960 0.165554 0.520509 -0.016120 1 0 0 0 0 0 0 516821
-0.003821 0.000272 0.119074 0.305641 -0.109264 0.618108 -0.016151 1 0 0 0 0 0 0 517815
-0.003809 0.000256 0.119044 0.288811 0.131647 0.672830 -0.016187 1 0 0 0 0 0 0 518978
-0.003789 0.000262 0.119013 0.189288 -0.121557 0.695585 -0.016219 1 0 0 0 0 0 0 519993
-0.003773 0.000247 0.118982 0.224873 0.126827 0.712171 -0.016243 1 0 0 0 0 0 0 520785
-0.003746 0.000235 0.118962 0.085932 0.114034 0.578397 -0.016277 1 0 0 0 0 0 0 521873
-0.003732 0.000229 0.118924 0.226792 0.036500 0.808596 -0.016308 1 0 0 0 0 0 0 522859
-0.003725 0.000226 0.118911 0.341695 -0.010238 0.509576 -0.016338 1 0 0 0 0 0 0 523813
-0.003721 0.000224 0.118875 0.379446 -0.033619 0.782500 -0.016372 1 0 0 0 0 0 0 524903
-0.003700 0.000219 0.118853 0.168738 0.013100 0.634428 -0.016401 1 0 0 0 0 0 0 525818
-0.003702 0.000203 0.118834 0.450205 0.162344 0.581073 -0.016435 1 0 0 0 0 0 0 526899
-0.003690 0.000208 0.118808 0.283505 -0.103145 0.688056 -0.016466 1 0 0 0 0 0 0 527906
-0.003677 0.000193 0.118778 0.265191 0.141885 0.746250 -0.016494 1 0 0 0 0 0 0 528815
-0.003677 0.000203 0.118757 0.416609 -0.167772 0.643899 -0.016526 1 0 0 0 0 0 0 529817
-0.003670 0.000191 0.118729 0.353861 0.103990 0.729062 -0.016557 1 0 0 0 0 0 0 530828
-0.003648 0.000180 0.118710 0.144488 0.108496 0.630243 -0.016588 1 0 0 0 0 0 0 531817
-0.003655 0.000179 0.118682 0.499535 -0.019022 0.747184 -0.016620 1 0 0 0 0 0 0 532824
-0.003640 0.000174 0.118663 0.246154 0.020851 0.647040 -0.016650 1 0 0 0 0 0 0 533788
-0.003626 0.000154 0.118635 0.235147 0.230122 0.746809 -0.016682 1 0 0 0 0 0 0 534824
-0.003620 0.000143 0.118626 0.328355 0.120866 0.527888 -0.016713 1 0 0 0 0 0 0 535810
-0.003603 0.000152 0.118602 0.198273 -0.132651 0.695816 -0.016744 1 0 0 0 0 0 0 536816
-0.003607 0.000142 0.118583 0.463204 0.072921 0.660581 -0.016776 1 0 0 0 0 0 0 537822
-0.003590 0.000133 0.118567 0.215939 0.093203 0.623181 -0.016807 1 0 0 0 0 0 0 538804
-0.003582 0.000129 0.118562 0.301438 0.037104 0.484516 -0.016869 1 0 0 0 0 0 0 540801
-0.003558 0.000122 0.118519 0.093106 0.061668 0.965388 -0.016904 1 0 0 0 0 0 0 541936
-0.003546 0.000119 0.118504 0.236188 0.021059 0.653471 -0.016932 1 0 0 0 0 0 0 542818
-0.003522 0.000113 0.118490 0.076971 0.054367 0.625320 -0.016962 1 0 0 0 0 0 0 543788
-0.003527 0.000114 0.118463 0.452477 -0.040208 0.786830 -0.016994 1 0 0 0 0 0 0 544796
-0.003512 0.000110 0.118444 0.210201 0.017941 0.705029 -0.017025 1 0 0 0 0 0 0 545794
-0.003504 0.000108 0.118438 0.291055 -0.000295 0.538848 -0.017056 1 0 0 0 0 0 0 546795
-0.003500 0.000107 0.118435 0.349813 -0.014191 0.468159 -0.017089 1 0 0 0 0 0 0 547829
-0.003480 0.000102 0.118425 0.130255 0.037225 0.570165 -0.017125 1 0 0 0 0 0 0 548993
-0.003474 0.000118 0.118411 0.310502 -0.225450 0.635274 -0.017151 1 0 0 0 0 0 0 549813
-0.003466 0.000108 0.118385 0.278439 0.083012 0.794923 -0.017183 1 0 0 0 0 0 0 550847
-0.003461 0.000103 0.118376 0.337161 0.048957 0.596580 -0.017218 1 0 0 0 0 0 0 551972
-0.003441 0.000096 0.118364 0.121008 0.071936 0.630504 -0.017247 1 0 0 0 0 0 0 552911
-0.003431 0.000092 0.118359 0.235031 0.029681 0.528019 -0.017276 1 0 0 0 0 0 0 553839
-0.003407 0.000086 0.118348 0.062912 0.061948 0.609105 -0.017306 1 0 0 0 0 0 0 554790
-0.003395 0.000083 0.118345 0.200989 0.025716 0.524237 -0.017337 1 0 0 0 0 0 0 555784
-0.003375 0.000095 0.118323 0.108946 -0.175277 0.753352 -0.017370 1 0 0 0 0 0 0 556819
-0.003366 0.000101 0.118315 0.229392 -0.119733 0.594640 -0.017402 1 0 0 0 0 0 0 557874
-0.003361 0.000104 0.118313 0.304055 -0.076451 0.516529 -0.017432 1 0 0 0 0 0 0 558828
-0.003340 0.000101 0.118302 0.092385 0.005471 0.615479 -0.017465 1 0 0 0 0 0 0 559868
-0.003347 0.000104 0.118277 0.440542 -0.063837 0.824488 -0.017496 1 0 0 0 0 0 0 560880
-0.003332 0.000101 0.118259 0.185367 0.006774 0.760574 -0.017525 1 0 0 0 0 0 0 561808
-0.003325 0.000099 0.118253 0.259255 -0.005090 0.600221 -0.017557 1 0 0 0 0 0 0 562827
-0.003302 0.000094 0.118241 0.064808 0.042965 0.659415 -0.017588 1 0 0 0 0 0 0 563815
-0.003291 0.000091 0.118237 0.190728 0.014748 0.566434 -0.017619 1 0 0 0 0 0 0 564789
-0.003272 0.000103 0.118215 0.092876 -0.182139 0.793164 -0.017651 1 0 0 0 0 0 0 565814
-0.003244 0.000105 0.118198 -0.039782 -0.065977 0.761268 -0.017681 1 0 0 0 0 0 0 566789
-0.003230 0.000106 0.118192 0.129910 -0.044097 0.614329 -0.017713 1 0 0 0 0 0 0 567818
-0.003205 0.000102 0.118180 -0.012781 0.021873 0.678691 -0.017744 1 0 0 0 0 0 0 568789
-0.003197 0.000118 0.118166 0.206700 -0.233404 0.728908 -0.017775 1 0 0 0 0 0 0 569784
-0.003175 0.000121 0.118151 0.030592 -0.099520 0.738867 -0.017806 1 0 0 0 0 0 0 570787
-0.003145 0.000118 0.118136 -0.090399 -0.005423 0.744719 -0.017838 1 0 0 0 0 0 0 571825
-0.003136 0.000135 0.118120 0.158339 -0.249305 0.763579 -0.017877 1 0 0 0 0 0 0 573066
-0.003112 0.000139 0.118105 -0.001659 -0.110145 0.761563 -0.017903 1 0 0 0 0 0 0 573906
-0.003082 0.000136 0.118090 -0.114618 -0.013424 0.763124 -0.017931 1 0 0 0 0 0 0 574789
-0.003067 0.000135 0.118085 0.070108 -0.019885 0.638470 -0.017961 1 0 0 0 0 0 0 575754
-0.003041 0.000130 0.118074 -0.063712 0.029988 0.712268 -0.017994 1 0 0 0 0 0 0 576790
-0.003014 0.000141 0.118050 -0.088967 -0.174695 0.894194 -0.018025 1 0 0 0 0 0 0 577789
-0.003001 0.000146 0.118041 0.082416 -0.126020 0.707881 -0.018056 1 0 0 0 0 0 0 578789
-0.002976 0.000144 0.118029 -0.064453 -0.028088 0.748391 -0.018090 1 0 0 0 0 0 0 579866
-0.002950 0.000157 0.118004 -0.097231 -0.206612 0.917745 -0.018124 1 0 0 0 0 0 0 580954
-0.002919 0.000159 0.117986 -0.178566 -0.086213 0.856060 -0.018160 1 0 0 0 0 0 0 582125
-0.002885 0.000155 0.117970 -0.231421 -0.003973 0.825733 -0.018183 1 0 0 0 0 0 0 582840
-0.002868 0.000154 0.117964 -0.015542 -0.018074 0.688650 -0.018219 1 0 0 0 0 0 0 584008
-0.002846 0.000166 0.117942 -0.065370 -0.207983 0.900023 -0.018243 1 0 0 0 0 0 0 584786
-0.002816 0.000168 0.117924 -0.174546 -0.088936 0.863237 -0.018278 1 0 0 0 0 0 0 585888
-0.002802 0.000169 0.117918 0.005195 -0.065426 0.713360 -0.018310 1 0 0 0 0 0 0 586915
-0.002776 0.000165 0.117907 -0.131109 0.001187 0.778205 -0.018340 1 0 0 0 0 0 0 587876
-0.002750 0.000176 0.117882 -0.157740 -0.194694 0.957048 -0.018370 1 0 0 0 0 0 0 588847
-0.002737 0.000182 0.117874 0.011588 -0.141793 0.768908 -0.018400 1 0 0 0 0 0 0 589809
-0.002712 0.000180 0.117861 -0.135473 -0.041876 0.809670 -0.018432 1 0 0 0 0 0 0 590808
-0.002681 0.000175 0.117847 -0.236138 0.016488 0.837802 -0.018469 1 0 0 0 0 0 0 591994
-0.002647 0.000168 0.117832 -0.293719 0.047639 0.852067 -0.018497 1 0 0 0 0 0 0 592892
-0.002612 0.000160 0.117817 -0.327860 0.064508 0.860736 -0.018524 1 0 0 0 0 0 0 593758
-0.002599 0.000174 0.117802 -0.034682 -0.219860 0.878832 -0.018558 1 0 0 0 0 0 0 594857
-0.002574 0.000177 0.117787 -0.170913 -0.102001 0.878784 -0.018591 1 0 0 0 0 0 0 595899
-0.002544 0.000174 0.117771 -0.272105 -0.015994 0.881415 -0.018619 1 0 0 0 0 0 0 596803
-0.002528 0.000172 0.117766 -0.083578 -0.027484 0.755530 -0.018650 1 0 0 0 0 0 0 597786
-0.002502 0.000167 0.117755 -0.213789 0.019614 0.830762 -0.018681 1 0 0 0 0 0 0 598785
-0.002471 0.000160 0.117741 -0.305253 0.049553 0.871901 -0.018712 1 0 0 0 0 0 0 599780
-0.002437 0.000152 0.117726 -0.358082 0.066267 0.891046 -0.018743 1 0 0 0 0 0 0 600783
-0.002420 0.000148 0.117721 -0.143066 0.017698 0.770643 -0.018774 1 0 0 0 0 0 0 601756
-0.002398 0.000159 0.117699 -0.191232 -0.189705 0.989505 -0.018806 1 0 0 0 0 0 0 602789
-0.002369 0.000161 0.117682 -0.300306 -0.079715 0.955644 -0.018837 1 0 0 0 0 0 0 603783
-0.002354 0.000161 0.117676 -0.122129 -0.060470 0.805472 -0.018868 1 0 0 0 0 0 0 604775
-0.002328 0.000157 0.117664 -0.257747 0.003767 0.871886 -0.018900 1 0 0 0 0 0 0 605783
-0.002316 0.000155 0.117660 -0.105641 -0.015710 0.778860 -0.018935 1 0 0 0 0 0 0 606912
-0.002291 0.000150 0.117648 -0.254989 0.027556 0.867158 -0.018964 1 0 0 0 0 0 0 607828
-0.002260 0.000143 0.117635 -0.356180 0.055606 0.913135 -0.018997 1 0 0 0 0 0 0 608896
-0.002245 0.000139 0.117630 -0.167751 0.013275 0.802398 -0.019026 1 0 0 0 0 0 0 609820
-0.002219 0.000133 0.117618 -0.296937 0.044608 0.883968 -0.019057 1 0 0 0 0 0 0 610817
-0.002206 0.000130 0.117614 -0.141844 0.008546 0.795777 -0.019087 1 0 0 0 0 0 0 611790
-0.002181 0.000124 0.117603 -0.289311 0.043442 0.886286 -0.019119 1 0 0 0 0 0 0 612788
-0.002168 0.000121 0.117599 -0.143599 0.009244 0.801175 -0.019150 1 0 0 0 0 0 0 613788
-0.002144 0.000116 0.117588 -0.295634 0.045025 0.893107 -0.019187 1 0 0 0 0 0 0 614976
-0.002131 0.000113 0.117584 -0.152349 0.011321 0.808175 -0.019215 1 0 0 0 0 0 0 615877
-0.002107 0.000107 0.117573 -0.305498 0.047340 0.900063 -0.019245 1 0 0 0 0 0 0 616831
-0.002095 0.000104 0.117569 -0.162902 0.013764 0.815173 -0.019275 1 0 0 0 0 0 0 617792
-0.002089 0.000102 0.117568 -0.070518 -0.008186 0.775284 -0.019310 1 0 0 0 0 0 0 618924
-0.002067 0.000097 0.117557 -0.268252 0.038319 0.893227 -0.019340 1 0 0 0 0 0 0 619860
-0.002057 0.000095 0.117554 -0.149835 0.010494 0.818187 -0.019369 1 0 0 0 0 0 0 620808
-0.002033 0.000089 0.117543 -0.315337 0.049432 0.913927 -0.019401 1 0 0 0 0 0 0 621830
-0.002021 0.000086 0.117539 -0.179160 0.017415 0.830070 -0.019430 1 0 0 0 0 0 0 622746
-0.002015 0.000085 0.117537 -0.090003 -0.003767 0.790388 -0.019461 1 0 0 0 0 0 0 623762
-0.001994 0.000080 0.117527 -0.289140 0.043076 0.908903 -0.019495 1 0 0 0 0 0 0 624820
-0.001983 0.000077 0.117523 -0.171704 0.015486 0.833793 -0.019524 1 0 0 0 0 0 0 625771
-0.001978 0.000076 0.117522 -0.092034 -0.003438 0.797287 -0.019558 1 0 0 0 0 0 0 626848
-0.001957 0.000071 0.117512 -0.295810 0.044511 0.916945 -0.019589 1 0 0 0 0 0 0 627841
-0.001946 0.000069 0.117508 -0.180826 0.017515 0.842173 -0.019619 1 0 0 0 0 0 0 628813
-0.001941 0.000067 0.117507 -0.102407 -0.001097 0.805641 -0.019650 1 0 0 0 0 0 0 629783
-0.001939 0.000067 0.117507 -0.061357 -0.010913 0.792747 -0.019680 1 0 0 0 0 0 0 630763
-0.001937 0.000066 0.117507 -0.040734 -0.015911 0.789057 -0.019712 1 0 0 0 0 0 0 631780
-0.001918 0.000062 0.117497 -0.275807 0.039489 0.921305 -0.019743 1 0 0 0 0 0 0 632764
-0.001896 0.000073 0.117504 -0.342941 -0.161747 0.708000 -0.019774 1 0 0 0 0 0 0 633774
-0.001885 0.000079 0.117506 -0.210675 -0.111093 0.749647 -0.019806 1 0 0 0 0 0 0 634781
-0.001880 0.000081 0.117507 -0.127485 -0.070635 0.776070 -0.019837 1 0 0 0 0 0 0 635783
-0.001877 0.000083 0.117507 -0.084059 -0.048894 0.787014 -0.019867 1 0 0 0 0 0 0 636744
-0.001876 0.000084 0.117508 -0.062138 -0.037884 0.791740 -0.019899 1 0 0 0 0 0 0 637772
-0.001875 0.000084 0.117508 -0.051158 -0.032388 0.794169 -0.019930 1 0 0 0 0 0 0 638764
-0.001875 0.000084 0.117508 -0.045748 -0.029711 0.797019 -0.019992 1 0 0 0 0 0 0 640724
-0.001874 0.000084 0.117508 -0.043070 -0.028363 0.798639 -0.020029 1 0 0 0 0 0 0 641908
-0.001874 0.000084 0.117508 -0.041739 -0.027723 0.799803 -0.020057 1 0 0 0 0 0 0 642804
-0.001874 0.000084 0.117508 -0.041104 -0.027419 0.801053 -0.020088 1 0 0 0 0 0 0 643798
-0.001874 0.000084 0.117508 -0.040821 -0.027276 0.802291 -0.020118 1 0 0 0 0 0 0 644785
-0.001869 0.000066 0.117518 -0.109464 0.208704 0.662649 -0.020150 1 0 0 0 0 0 0 645781
-0.001866 0.000058 0.117522 -0.084501 0.119525 0.739370 -0.020181 1 0 0 0 0 0 0 646778
-0.001865 0.000053 0.117523 -0.065445 0.054165 0.778837 -0.020212 1 0 0 0 0 0 0 647783
-0.001864 0.000051 0.117523 -0.055077 0.019391 0.794760 -0.020253 1 0 0 0 0 0 0 649075
-0.001864 0.000050 0.117524 -0.049754 0.001801 0.801004 -0.020283 1 0 0 0 0 0 0 650060
-0.001864 0.000049 0.117524 -0.047065 -0.007039 0.803675 -0.020307 1 0 0 0 0 0 0 650809
-0.001864 0.000049 0.117524 -0.045756 -0.011465 0.805741 -0.020344 1 0 0 0 0 0 0 651997
-0.001864 0.000049 0.117524 -0.045124 -0.013694 0.806928 -0.020369 1 0 0 0 0 0 0 652800
-0.001864 0.000049 0.117524 -0.044836 -0.014823 0.808281 -0.020401 1 0 0 0 0 0 0 653825
-0.001864 0.000049 0.117524 -0.044731 -0.015402 0.809499 -0.020431 1 0 0 0 0 0 0 654799
-0.001864 0.000049 0.117524 -0.044704 -0.015695 0.810712 -0.020462 1 0 0 0 0 0 0 655771
-0.001864 0.000049 0.117524 -0.044731 -0.015852 0.811958 -0.020493 1 0 0 0 0 0 0 656771
-0.001864 0.000049 0.117524 -0.044784 -0.015956 0.813355 -0.020528 1 0 0 0 0 0 0 657898
-0.001864 0.000049 0.117524 -0.044859 -0.016020 0.814733 -0.020563 1 0 0 0 0 0 0 659006
-0.001864 0.000049 0.117524 -0.044908 -0.016053 0.815682 -0.020587 1 0 0 0 0 0 0 659782
-0.001864 0.000049 0.117524 -0.044969 -0.016095 0.817057 -0.020622 1 0 0 0 0 0 0 660893
-0.001864 0.000049 0.117524 -0.045040 -0.016116 0.818174 -0.020650 1 0 0 0 0 0 0 661791
-0.001864 0.000049 0.117524 -0.045097 -0.016142 0.819386 -0.020681 1 0 0 0 0 0 0 662774
-0.001882 0.000053 0.117534 0.200306 -0.074097 0.687482 -0.020712 1 0 0 0 0 0 0 663770
-0.001886 0.000038 0.117548 0.037787 0.183970 0.619086 -0.020743 1 0 0 0 0 0 0 664772
-0.001888 0.000030 0.117552 -0.005186 0.110800 0.731773 -0.020775 1 0 0 0 0 0 0 665783
-0.001889 0.000026 0.117554 -0.022000 0.053973 0.784674 -0.020805 1 0 0 0 0 0 0 666754
-0.001889 0.000024 0.117555 -0.029670 0.023517 0.804987 -0.020837 1 0 0 0 0 0 0 667772
-0.001890 0.000023 0.117555 -0.033345 0.008097 0.812861 -0.020867 1 0 0 0 0 0 0 668752
-0.001890 0.000023 0.117555 -0.035164 0.000351 0.816383 -0.020899 1 0 0 0 0 0 0 669760
-0.001908 0.000027 0.117565 0.209594 -0.061468 0.685266 -0.020930 1 0 0 0 0 0 0 670744
-0.001917 0.000029 0.117568 0.115463 -0.041582 0.757967 -0.020961 1 0 0 0 0 0 0 671750
-0.001922 0.000030 0.117570 0.047333 -0.026545 0.795411 -0.020994 1 0 0 0 0 0 0 672810
-0.001919 0.000012 0.117580 -0.057537 0.217926 0.669620 -0.021035 1 0 0 0 0 0 0 674108
-0.001917 0.000004 0.117584 -0.050747 0.132809 0.750655 -0.021059 1 0 0 0 0 0 0 674874
-0.001917 -0.000000 0.117586 -0.040727 0.069505 0.791573 -0.021087 1 0 0 0 0 0 0 675793
-0.001916 -0.000003 0.117586 -0.034856 0.035777 0.807641 -0.021118 1 0 0 0 0 0 0 676775
-0.001916 -0.000004 0.117586 -0.031765 0.018705 0.814060 -0.021149 1 0 0 0 0 0 0 677773
-0.001934 0.000000 0.117596 0.215689 -0.047811 0.683981 -0.021180 1 0 0 0 0 0 0 678768
-0.001943 0.000002 0.117600 0.122790 -0.030291 0.756925 -0.021211 1 0 0 0 0 0 0 679751
-0.001948 0.000003 0.117601 0.055274 -0.016402 0.794393 -0.021243 1 0 0 0 0 0 0 680759
-0.001950 0.000004 0.117601 0.019608 -0.008952 0.809533 -0.021284 1 0 0 0 0 0 0 682067
-0.001951 0.000004 0.117601 0.001651 -0.005164 0.815379 -0.021311 1 0 0 0 0 0 0 682959
-0.001952 0.000004 0.117601 -0.007315 -0.003270 0.818121 -0.021340 1 0 0 0 0 0 0 683865
-0.001947 -0.000014 0.117612 -0.080706 0.234360 0.678881 -0.021369 1 0 0 0 0 0 0 684791
-0.001944 -0.000023 0.117616 -0.058081 0.145631 0.755655 -0.021402 1 0 0 0 0 0 0 685866
-0.001962 -0.000023 0.117627 0.205908 0.022521 0.662018 -0.021434 1 0 0 0 0 0 0 686871
-0.001970 -0.000023 0.117631 0.122061 0.009689 0.748590 -0.021465 1 0 0 0 0 0 0 687867
-0.001974 -0.000023 0.117632 0.059236 0.008191 0.790843 -0.021496 1 0 0 0 0 0 0 688870
-0.001976 -0.000023 0.117632 0.025978 0.007960 0.807202 -0.021526 1 0 0 0 0 0 0 689814
-0.001977 -0.000023 0.117633 0.009252 0.007912 0.813767 -0.021558 1 0 0 0 0 0 0 690849
-0.001978 -0.000023 0.117633 0.000887 0.007892 0.816926 -0.021593 1 0 0 0 0 0 0 691957
-0.001978 -0.000023 0.117633 -0.003286 0.007890 0.818762 -0.021624 1 0 0 0 0 0 0 692973
-0.001978 -0.000023 0.117633 -0.005361 0.007889 0.819894 -0.021649 1 0 0 0 0 0 0 693747
-0.001997 -0.000018 0.117643 0.239840 -0.050117 0.688266 -0.021682 1 0 0 0 0 0 0 694825
-0.002001 -0.000034 0.117657 0.076681 0.208566 0.619579 -0.021714 1 0 0 0 0 0 0 695857
-0.002003 -0.000042 0.117661 0.033345 0.135380 0.731860 -0.021743 1 0 0 0 0 0 0 696775
-0.002004 -0.000046 0.117663 0.016408 0.078546 0.784668 -0.021774 1 0 0 0 0 0 0 697769
-0.002004 -0.000048 0.117664 0.008738 0.048151 0.804886 -0.021805 1 0 0 0 0 0 0 698766
-0.002004 -0.000049 0.117664 0.005097 0.032751 0.812723 -0.021837 1 0 0 0 0 0 0 699772
-0.002005 -0.000049 0.117664 0.003334 0.025068 0.816204 -0.021868 1 0 0 0 0 0 0 700772
-0.002005 -0.000049 0.117664 0.002468 0.021220 0.818152 -0.021899 1 0 0 0 0 0 0 701775
-0.002005 -0.000049 0.117664 0.002034 0.019323 0.819599 -0.021931 1 0 0 0 0 0 0 702778
-0.002005 -0.000049 0.117664 0.001837 0.018378 0.820852 -0.021962 1 0 0 0 0 0 0 703772
-0.002005 -0.000050 0.117664 0.001735 0.017925 0.822058 -0.021993 1 0 0 0 0 0 0 704777
-0.001999 -0.000067 0.117674 -0.067298 0.254813 0.682318 -0.022024 1 0 0 0 0 0 0 705766
-0.001997 -0.000076 0.117678 -0.042480 0.165497 0.758792 -0.022059 1 0 0 0 0 0 0 706878
-0.001995 -0.000081 0.117679 -0.023447 0.100074 0.798006 -0.022089 1 0 0 0 0 0 0 707827
-0.001995 -0.000083 0.117680 -0.013019 0.065337 0.813509 -0.022121 1 0 0 0 0 0 0 708870
-0.001994 -0.000084 0.117680 -0.007634 0.047773 0.819601 -0.022150 1 0 0 0 0 0 0 709789
-0.001994 -0.000085 0.117680 -0.004890 0.039007 0.822450 -0.022180 1 0 0 0 0 0 0 710749
-0.001994 -0.000085 0.117680 -0.003517 0.034639 0.824243 -0.022212 1 0 0 0 0 0 0 711782
-0.001994 -0.000085 0.117680 -0.002826 0.032479 0.825582 -0.022243 1 0 0 0 0 0 0 712766
-0.001994 -0.000085 0.117680 -0.002470 0.031418 0.826833 -0.022274 1 0 0 0 0 0 0 713773
-0.001994 -0.000085 0.117680 -0.002302 0.030914 0.828233 -0.022312 1 0 0 0 0 0 0 714970
-0.001994 -0.000085 0.117680 -0.002223 0.030688 0.829331 -0.022341 1 0 0 0 0 0 0 715904
-0.001994 -0.000085 0.117680 -0.002182 0.030582 0.830357 -0.022369 1 0 0 0 0 0 0 716792
-0.001989 -0.000103 0.117690 -0.071202 0.267905 0.690854 -0.022405 1 0 0 0 0 0 0 717953
-0.001986 -0.000112 0.117694 -0.046362 0.178657 0.766845 -0.022429 1 0 0 0 0 0 0 718728
-0.001985 -0.000116 0.117695 -0.027304 0.113310 0.806145 -0.022463 1 0 0 0 0 0 0 719800
-0.001984 -0.000118 0.117696 -0.016862 0.078606 0.821552 -0.022493 1 0 0 0 0 0 0 720773
-0.001984 -0.000119 0.117696 -0.011480 0.061069 0.827800 -0.022527 1 0 0 0 0 0 0 721842
-0.001984 -0.000120 0.117696 -0.008756 0.052334 0.830643 -0.022557 1 0 0 0 0 0 0 722808
-0.001984 -0.000120 0.117696 -0.007379 0.047981 0.832403 -0.022588 1 0 0 0 0 0 0 723811
-0.001983 -0.000120 0.117696 -0.006693 0.045844 0.833838 -0.022622 1 0 0 0 0 0 0 724885
-0.001983 -0.000121 0.117696 -0.006354 0.044808 0.835163 -0.022656 1 0 0 0 0 0 0 725974
-0.001978 -0.000138 0.117706 -0.075289 0.281871 0.695333 -0.022681 1 0 0 0 0 0 0 726785
-0.001976 -0.000147 0.117710 -0.050375 0.192369 0.771548 -0.022713 1 0 0 0 0 0 0 727822
-0.001974 -0.000152 0.117711 -0.031273 0.126910 0.810785 -0.022746 1 0 0 0 0 0 0 728874
-0.001974 -0.000154 0.117712 -0.020824 0.092152 0.826104 -0.022775 1 0 0 0 0 0 0 729794
-0.001986 -0.000168 0.117701 0.151418 0.253210 0.976282 -0.022806 1 0 0 0 0 0 0 730784
-0.001992 -0.000176 0.117697 0.092597 0.177524 0.902527 -0.022837 1 0 0 0 0 0 0 731781
-0.001995 -0.000179 0.117696 0.048018 0.124047 0.865345 -0.022868 1 0 0 0 0 0 0 732779
-0.001997 -0.000181 0.117696 0.023978 0.095761 0.852042 -0.022898 1 0 0 0 0 0 0 733742
-0.001997 -0.000182 0.117696 0.011718 0.081496 0.848150 -0.022930 1 0 0 0 0 0 0 734770
-0.001998 -0.000182 0.117696 0.005524 0.074388 0.847523 -0.022961 1 0 0 0 0 0 0 735746
-0.001998 -0.000183 0.117696 0.002417 0.070875 0.848089 -0.022993 1 0 0 0 0 0 0 736763
-0.001998 -0.000183 0.117696 0.000854 0.069164 0.849039 -0.023024 1 0 0 0 0 0 0 737775
-0.001998 -0.000183 0.117696 0.000074 0.068364 0.850113 -0.023055 1 0 0 0 0 0 0 738769
-0.001998 -0.000183 0.117696 -0.000314 0.067999 0.851253 -0.023087 1 0 0 0 0 0 0 739772
-0.001998 -0.000183 0.117696 -0.000521 0.067877 0.852473 -0.023120 1 0 0 0 0 0 0 740842
-0.001998 -0.000183 0.117696 -0.000615 0.067866 0.853756 -0.023155 1 0 0 0 0 0 0 741958
-0.002005 -0.000214 0.117695 0.096993 0.484319 0.858338 -0.023184 1 0 0 0 0 0 0 742880
-0.002009 -0.000230 0.117695 0.060332 0.328222 0.857603 -0.023211 1 0 0 0 0 0 0 743752
-0.002011 -0.000237 0.117695 0.033475 0.213814 0.857751 -0.023242 1 0 0 0 0 0 0 744739
-0.002012 -0.000241 0.117695 0.019191 0.153011 0.858537 -0.023274 1 0 0 0 0 0 0 745771
-0.002012 -0.000243 0.117695 0.011978 0.122315 0.859545 -0.023306 1 0 0 0 0 0 0 746775
-0.002012 -0.000244 0.117695 0.008363 0.106988 0.860637 -0.023337 1 0 0 0 0 0 0 747770
-0.002013 -0.000245 0.117695 0.006549 0.099398 0.861807 -0.023369 1 0 0 0 0 0 0 748803
-0.002013 -0.000245 0.117695 0.005659 0.095674 0.863180 -0.023406 1 0 0 0 0 0 0 749993
-0.002013 -0.000245 0.117695 0.005205 0.093878 0.864364 -0.023439 1 0 0 0 0 0 0 751028
-0.002025 -0.000258 0.117684 0.171799 0.271499 1.009670 -0.023462 1 0 0 0 0 0 0 751785
-0.002031 -0.000265 0.117681 0.110286 0.204416 0.934109 -0.023494 1 0 0 0 0 0 0 752809
-0.002035 -0.000269 0.117679 0.064361 0.155261 0.896295 -0.023526 1 0 0 0 0 0 0 753827
-0.002036 -0.000270 0.117679 0.039671 0.129134 0.882755 -0.023556 1 0 0 0 0 0 0 754782
-0.002037 -0.000271 0.117679 0.027066 0.115968 0.878761 -0.023587 1 0 0 0 0 0 0 755782
-0.002037 -0.000271 0.117679 0.020729 0.109429 0.878198 -0.023620 1 0 0 0 0 0 0 756827
-0.002038 -0.000272 0.117679 0.017541 0.106222 0.878670 -0.023649 1 0 0 0 0 0 0 757763
-0.002038 -0.000272 0.117679 0.015950 0.104682 0.879621 -0.023680 1 0 0 0 0 0 0 758766
-0.002038 -0.000272 0.117679 0.015183 0.104011 0.880890 -0.023717 1 0 0 0 0 0 0 759922
-0.002038 -0.000272 0.117679 0.014795 0.103703 0.881868 -0.023743 1 0 0 0 0 0 0 760784
-0.002038 -0.000272 0.117679 0.014601 0.103655 0.883119 -0.023777 1 0 0 0 0 0 0 761869
-0.002038 -0.000272 0.117679 0.014525 0.103667 0.884159 -0.023805 1 0 0 0 0 0 0 762767
-0.002038 -0.000272 0.117679 0.014500 0.103737 0.885280 -0.023836 1 0 0 0 0 0 0 763740
-0.002038 -0.000272 0.117679 0.014480 0.103847 0.886459 -0.023867 1 0 0 0 0 0 0 764752
-0.002038 -0.000272 0.117679 0.014495 0.103977 0.887590 -0.023898 1 0 0 0 0 0 0 765726
-0.002038 -0.000272 0.117679 0.014506 0.104108 0.888770 -0.023930 1 0 0 0 0 0 0 766748
-0.002038 -0.000272 0.117679 0.014517 0.104237 0.889959 -0.023961 1 0 0 0 0 0 0 767762
-0.002050 -0.000285 0.117668 0.181359 0.282892 1.035710 -0.023992 1 0 0 0 0 0 0 768735
-0.002057 -0.000292 0.117664 0.120073 0.216399 0.960119 -0.024023 1 0 0 0 0 0 0 769744
-0.002060 -0.000295 0.117663 0.074275 0.167549 0.922258 -0.024054 1 0 0 0 0 0 0 770727
-0.002061 -0.000297 0.117662 0.049653 0.141585 0.908770 -0.024085 1 0 0 0 0 0 0 771729
-0.002062 -0.000298 0.117662 0.037077 0.128514 0.904779 -0.024117 1 0 0 0 0 0 0 772725
-0.002063 -0.000298 0.117662 0.030760 0.122027 0.904175 -0.024148 1 0 0 0 0 0 0 773737
-0.002063 -0.000298 0.117662 0.027616 0.118925 0.905361 -0.024196 1 0 0 0 0 0 0 775267
-0.002063 -0.000299 0.117662 0.026041 0.117343 0.905740 -0.024212 1 0 0 0 0 0 0 775779
-0.002063 -0.000299 0.117662 0.025256 0.116666 0.906861 -0.024244 1 0 0 0 0 0 0 776796
-0.002063 -0.000299 0.117662 0.024898 0.116391 0.907969 -0.024274 1 0 0 0 0 0 0 777763
-0.002063 -0.000299 0.117662 0.024724 0.116319 0.909093 -0.024304 1 0 0 0 0 0 0 778737
-0.002063 -0.000299 0.117662 0.024648 0.116370 0.910258 -0.024336 1 0 0 0 0 0 0 779737
-0.002063 -0.000299 0.117662 0.024630 0.116468 0.911425 -0.024367 1 0 0 0 0 0 0 780731
-0.002076 -0.000312 0.117651 0.191444 0.295101 1.057401 -0.024398 1 0 0 0 0 0 0 781733
-0.002082 -0.000319 0.117648 0.130265 0.228754 0.982123 -0.024439 1 0 0 0 0 0 0 783034
-0.002085 -0.000322 0.117646 0.084533 0.179962 0.944300 -0.024471 1 0 0 0 0 0 0 784058
-0.002087 -0.000324 0.117646 0.059912 0.153996 0.930503 -0.024494 1 0 0 0 0 0 0 784792
-0.002087 -0.000324 0.117646 0.047363 0.140925 0.926487 -0.024524 1 0 0 0 0 0 0 785770
-0.002100 -0.000338 0.117635 0.207802 0.312914 1.070914 -0.024557 1 0 0 0 0 0 0 786832
-0.002125 -0.000341 0.117641 0.390778 0.185305 0.861260 -0.024587 1 0 0 0 0 0 0 787779
-0.002138 -0.000342 0.117643 0.250101 0.156322 0.893966 -0.024618 1 0 0 0 0 0 0 788779
-0.002144 -0.000343 0.117644 0.156972 0.145490 0.916227 -0.024648 1 0 0 0 0 0 0 789737
-0.002147 -0.000343 0.117644 0.108308 0.140554 0.925754 -0.024682 1 0 0 0 0 0 0 790810
-0.002149 -0.000343 0.117644 0.083863 0.138250 0.930036 -0.024717 1 0 0 0 0 0 0 791950
-0.002149 -0.000343 0.117644 0.071674 0.137172 0.932226 -0.024748 1 0 0 0 0 0 0 792943
-0.002162 -0.000357 0.117634 0.232250 0.315082 1.078649 -0.024773 1 0 0 0 0 0 0 793724
-0.002169 -0.000363 0.117630 0.168226 0.248563 1.003056 -0.024805 1 0 0 0 0 0 0 794767
-0.002172 -0.000367 0.117629 0.121090 0.199726 0.965245 -0.024838 1 0 0 0 0 0 0 795814
-0.002174 -0.000368 0.117628 0.095802 0.173761 0.951674 -0.024867 1 0 0 0 0 0 0 796746
-0.002174 -0.000369 0.117628 0.082924 0.160703 0.947707 -0.024899 1 0 0 0 0 0 0 797750
-0.002187 -0.000383 0.117617 0.243054 0.332566 1.092401 -0.024930 1 0 0 0 0 0 0 798746
-0.002194 -0.000390 0.117613 0.178894 0.263107 1.015993 -0.024961 1 0 0 0 0 0 0 799755
-0.002197 -0.000393 0.117612 0.131693 0.212782 0.977855 -0.024992 1 0 0 0 0 0 0 800752
-0.002217 -0.000391 0.117622 0.353928 0.128132 0.831186 -0.025024 1 0 0 0 0 0 0 801747
-0.002222 -0.000407 0.117635 0.178431 0.374735 0.757234 -0.025055 1 0 0 0 0 0 0 802752
-0.002237 -0.000429 0.117629 0.295319 0.473004 1.012472 -0.025086 1 0 0 0 0 0 0 803758
-0.002244 -0.000439 0.117627 0.214464 0.346707 0.987220 -0.025117 1 0 0 0 0 0 0 804749
-0.002248 -0.000445 0.117626 0.159760 0.266043 0.967934 -0.025149 1 0 0 0 0 0 0 805747
-0.002250 -0.000447 0.117626 0.130895 0.224059 0.961060 -0.025183 1 0 0 0 0 0 0 806862
-0.002251 -0.000449 0.117626 0.116304 0.202950 0.959197 -0.025211 1 0 0 0 0 0 0 807745
-0.002264 -0.000463 0.117615 0.275470 0.370694 1.105171 -0.025245 1 0 0 0 0 0 0 808841
-0.002270 -0.000470 0.117611 0.211072 0.299412 1.028779 -0.025274 1 0 0 0 0 0 0 809777
-0.002273 -0.000473 0.117610 0.163756 0.248196 0.990618 -0.025305 1 0 0 0 0 0 0 810753
-0.002275 -0.000475 0.117610 0.138393 0.221089 0.977059 -0.025337 1 0 0 0 0 0 0 811764
-0.002289 -0.000489 0.117630 0.304164 0.388417 0.699705 -0.025368 1 0 0 0 0 0 0 812755
-0.002296 -0.000497 0.117637 0.228776 0.313692 0.843942 -0.025399 1 0 0 0 0 0 0 813757
-0.002299 -0.000500 0.117639 0.176804 0.260949 0.918041 -0.025431 1 0 0 0 0 0 0 814788
-0.002314 -0.000515 0.117629 0.316335 0.411420 1.092707 -0.025466 1 0 0 0 0 0 0 815919
-0.002321 -0.000523 0.117626 0.242336 0.331524 1.026121 -0.025494 1 0 0 0 0 0 0 816791
-0.002324 -0.000527 0.117624 0.190327 0.276037 0.991400 -0.025526 1 0 0 0 0 0 0 817812
-0.002326 -0.000528 0.117624 0.162622 0.246790 0.978928 -0.025556 1 0 0 0 0 0 0 818779
-0.002322 -0.000547 0.117634 0.079466 0.471306 0.835214 -0.025592 1 0 0 0 0 0 0 819952
-0.002320 -0.000557 0.117638 0.096934 0.374668 0.908911 -0.025620 1 0 0 0 0 0 0 820821
-0.002318 -0.000561 0.117639 0.112463 0.305772 0.947192 -0.025650 1 0 0 0 0 0 0 821783
-0.002330 -0.000577 0.117629 0.287563 0.447504 1.108512 -0.025681 1 0 0 0 0 0 0 822797
-0.002336 -0.000585 0.117625 0.231543 0.363353 1.037215 -0.025711 1 0 0 0 0 0 0 823748
-0.002353 -0.000602 0.117644 0.367364 0.487121 0.727755 -0.025742 1 0 0 0 0 0 0 824753
-0.002361 -0.000611 0.117651 0.275143 0.388618 0.859373 -0.025775 1 0 0 0 0 0 0 825796
-0.002365 -0.000615 0.117653 0.214529 0.323836 0.928932 -0.025806 1 0 0 0 0 0 0 826801
-0.002367 -0.000617 0.117654 0.183343 0.290175 0.955879 -0.025837 1 0 0 0 0 0 0 827773
-0.002362 -0.000636 0.117664 0.098705 0.512918 0.826068 -0.025869 1 0 0 0 0 0 0 828802
-0.002360 -0.000646 0.117668 0.115624 0.415219 0.904564 -0.025901 1 0 0 0 0 0 0 829812
-0.002359 -0.000650 0.117669 0.130908 0.345817 0.944405 -0.025931 1 0 0 0 0 0 0 830772
-0.002359 -0.000653 0.117670 0.139609 0.309300 0.960087 -0.025962 1 0 0 0 0 0 0 831787
-0.002358 -0.000654 0.117670 0.144239 0.291034 0.966311 -0.025993 1 0 0 0 0 0 0 832762
-0.002353 -0.000672 0.117680 0.077422 0.521717 0.829192 -0.026023 1 0 0 0 0 0 0 833736
-0.002350 -0.000682 0.117684 0.103235 0.427865 0.905061 -0.026055 1 0 0 0 0 0 0 834740
-0.002349 -0.000686 0.117685 0.122963 0.360398 0.944030 -0.026086 1 0 0 0 0 0 0 835736
-0.002348 -0.000688 0.117686 0.133863 0.324836 0.959329 -0.026115 1 0 0 0 0 0 0 836688
-0.002361 -0.000703 0.117706 0.318563 0.489043 0.692633 -0.026149 1 0 0 0 0 0 0 837751
-0.002367 -0.000710 0.117713 0.252580 0.411861 0.839835 -0.026180 1 0 0 0 0 0 0 838747
-0.002370 -0.000714 0.117716 0.205378 0.358010 0.914898 -0.026212 1 0 0 0 0 0 0 839774
-0.002367 -0.000734 0.117727 0.111600 0.569866 0.803856 -0.026242 1 0 0 0 0 0 0 840738
-0.002365 -0.000744 0.117731 0.124079 0.466311 0.888738 -0.026273 1 0 0 0 0 0 0 841744
-0.002364 -0.000748 0.117732 0.137408 0.394394 0.931992 -0.026338 1 0 0 0 0 0 0 843801
-0.002358 -0.000769 0.117743 0.075645 0.596621 0.808671 -0.026371 1 0 0 0 0 0 0 844856
-0.002355 -0.000779 0.117747 0.104240 0.487959 0.888891 -0.026397 1 0 0 0 0 0 0 845697
-0.002354 -0.000784 0.117748 0.125431 0.413154 0.929461 -0.026430 1 0 0 0 0 0 0 846761
-0.002353 -0.000786 0.117748 0.137080 0.373957 0.945295 -0.026461 1 0 0 0 0 0 0 847741
-0.002371 -0.000783 0.117758 0.391694 0.296552 0.818528 -0.026493 1 0 0 0 0 0 0 848766
-0.002380 -0.000782 0.117762 0.301404 0.307972 0.891774 -0.026524 1 0 0 0 0 0 0 849756
-0.002379 -0.000799 0.117773 0.165907 0.559619 0.789766 -0.026562 1 0 0 0 0 0 0 850991
-0.002379 -0.000808 0.117777 0.155581 0.476244 0.878077 -0.026586 1 0 0 0 0 0 0 851760
-0.002379 -0.000812 0.117779 0.157172 0.414180 0.921453 -0.026617 1 0 0 0 0 0 0 852734
-0.002378 -0.000814 0.117779 0.159070 0.381464 0.938479 -0.026653 1 0 0 0 0 0 0 853887
-0.002373 -0.000833 0.117790 0.090815 0.605616 0.805469 -0.026684 1 0 0 0 0 0 0 854889
-0.002370 -0.000842 0.117793 0.116070 0.507842 0.882131 -0.026712 1 0 0 0 0 0 0 855767
-0.002369 -0.000847 0.117795 0.135565 0.438500 0.921420 -0.026745 1 0 0 0 0 0 0 856820
-0.002368 -0.000849 0.117795 0.146343 0.402029 0.936745 -0.026774 1 0 0 0 0 0 0 857756
-0.002368 -0.000851 0.117795 0.152034 0.383878 0.942935 -0.026807 1 0 0 0 0 0 0 858803
-0.002363 -0.000869 0.117806 0.085458 0.615671 0.806173 -0.026836 1 0 0 0 0 0 0 859762
-0.002360 -0.000878 0.117809 0.111582 0.521639 0.881560 -0.026867 1 0 0 0 0 0 0 860745
-0.002358 -0.000883 0.117811 0.131493 0.454143 0.920332 -0.026900 1 0 0 0 0 0 0 861781
-0.002358 -0.000885 0.117811 0.142494 0.418653 0.935605 -0.026932 1 0 0 0 0 0 0 862821
-0.002357 -0.000886 0.117811 0.148267 0.400975 0.941667 -0.026964 1 0 0 0 0 0 0 863826
-0.002376 -0.000883 0.117821 0.400023 0.334463 0.811110 -0.026991 1 0 0 0 0 0 0 864691
-0.002380 -0.000899 0.117835 0.238614 0.592212 0.743712 -0.027024 1 0 0 0 0 0 0 865760
-0.002381 -0.000907 0.117840 0.196280 0.516328 0.854337 -0.027055 1 0 0 0 0 0 0 866753
-0.002382 -0.000911 0.117841 0.180092 0.458522 0.906330 -0.027086 1 0 0 0 0 0 0 867755
-0.002383 -0.000912 0.117842 0.172952 0.427975 0.926204 -0.027117 1 0 0 0 0 0 0 868743
-0.002383 -0.000913 0.117842 0.169669 0.412802 0.933843 -0.027148 1 0 0 0 0 0 0 869720
-0.002383 -0.000914 0.117842 0.168205 0.405435 0.937174 -0.027178 1 0 0 0 0 0 0 870698
-0.002378 -0.000932 0.117852 0.097939 0.643046 0.799643 -0.027210 1 0 0 0 0 0 0 871729
-0.002375 -0.000941 0.117856 0.122276 0.551688 0.874549 -0.027242 1 0 0 0 0 0 0 872722
-0.002374 -0.000946 0.117857 0.141274 0.485512 0.913091 -0.027273 1 0 0 0 0 0 0 873719
-0.002373 -0.000948 0.117858 0.151817 0.450675 0.928203 -0.027303 1 0 0 0 0 0 0 874686
-0.002373 -0.000949 0.117858 0.157378 0.433373 0.934271 -0.027335 1 0 0 0 0 0 0 875725
-0.002373 -0.000950 0.117858 0.160306 0.424951 0.937058 -0.027367 1 0 0 0 0 0 0 876723
-0.002373 -0.000950 0.117858 0.161866 0.420987 0.938723 -0.027398 1 0 0 0 0 0 0 877722
-0.002372 -0.000950 0.117858 0.162748 0.419218 0.939944 -0.027428 1 0 0 0 0 0 0 878682
-0.002391 -0.000946 0.117868 0.412474 0.361198 0.808781 -0.027488 1 0 0 0 0 0 0 880619
-0.002395 -0.000962 0.117882 0.249754 0.623335 0.740964 -0.027525 1 0 0 0 0 0 0 881789
-0.002397 -0.000969 0.117886 0.206779 0.549352 0.851139 -0.027553 1 0 0 0 0 0 0 882702
-0.002398 -0.000973 0.117888 0.190279 0.492546 0.902962 -0.027584 1 0 0 0 0 0 0 883689
-0.002417 -0.000971 0.117898 0.432165 0.404712 0.789579 -0.027617 1 0 0 0 0 0 0 884742
-0.002426 -0.000970 0.117902 0.335398 0.410686 0.867500 -0.027649 1 0 0 0 0 0 0 885775
-0.002431 -0.000969 0.117903 0.266076 0.419240 0.906491 -0.027680 1 0 0 0 0 0 0 886748
-0.002433 -0.000969 0.117904 0.229697 0.424414 0.921701 -0.027710 1 0 0 0 0 0 0 887706
-0.002434 -0.000969 0.117904 0.211580 0.427425 0.927892 -0.027745 1 0 0 0 0 0 0 888847
-0.002435 -0.000969 0.117904 0.202593 0.429105 0.930537 -0.027773 1 0 0 0 0 0 0 889728
-0.002435 -0.000969 0.117904 0.198228 0.430209 0.932129 -0.027803 1 0 0 0 0 0 0 890678
-0.002454 -0.000964 0.117914 0.445541 0.373137 0.800263 -0.027835 1 0 0 0 0 0 0 891722
-0.002458 -0.000980 0.117928 0.281435 0.636134 0.732105 -0.027867 1 0 0 0 0 0 0 892730
-0.002460 -0.000988 0.117932 0.237740 0.562529 0.842193 -0.027896 1 0 0 0 0 0 0 893662
-0.002461 -0.000992 0.117934 0.220953 0.505957 0.894119 -0.027931 1 0 0 0 0 0 0 894783
-0.002461 -0.000994 0.117934 0.213519 0.476047 0.913913 -0.027962 1 0 0 0 0 0 0 895774
-0.002449 -0.000981 0.117946 0.043508 0.283107 0.773590 -0.027991 1 0 0 0 0 0 0 896693
-0.002443 -0.000975 0.117950 0.102218 0.341158 0.854743 -0.028022 1 0 0 0 0 0 0 897693
-0.002440 -0.000972 0.117951 0.146962 0.386284 0.896150 -0.028053 1 0 0 0 0 0 0 898696
-0.002438 -0.000971 0.117951 0.171274 0.410832 0.912343 -0.028085 1 0 0 0 0 0 0 899700
-0.002437 -0.000970 0.117951 0.183813 0.423547 0.918697 -0.028116 1 0 0 0 0 0 0 900695
-0.002437 -0.000969 0.117951 0.190278 0.430194 0.921592 -0.028148 1 0 0 0 0 0 0 901718
-0.002437 -0.000969 0.117952 0.193623 0.433760 0.923222 -0.028178 1 0 0 0 0 0 0 902695
-0.002437 -0.000969 0.117952 0.195400 0.435776 0.924443 -0.028209 1 0 0 0 0 0 0 903667
-0.002455 -0.000965 0.117961 0.446018 0.379111 0.792347 -0.028241 1 0 0 0 0 0 0 904694
-0.002464 -0.000962 0.117965 0.353160 0.400841 0.863516 -0.028272 1 0 0 0 0 0 0 905694
-0.002464 -0.000979 0.117976 0.215973 0.658994 0.760672 -0.028303 1 0 0 0 0 0 0 906693
-0.002463 -0.000988 0.117980 0.205236 0.578676 0.849438 -0.028363 1 0 0 0 0 0 0 908608
-0.002463 -0.000992 0.117982 0.206591 0.518003 0.892704 -0.028400 1 0 0 0 0 0 0 909795
-0.002463 -0.000994 0.117982 0.208324 0.485887 0.909296 -0.028429 1 0 0 0 0 0 0 910707
-0.002463 -0.000995 0.117982 0.209517 0.469966 0.915830 -0.028460 1 0 0 0 0 0 0 911715
-0.002463 -0.000996 0.117982 0.210278 0.462234 0.918733 -0.028491 1 0 0 0 0 0 0 912705
-0.002463 -0.000996 0.117982 0.210816 0.458643 0.920395 -0.028522 1 0 0 0 0 0 0 913701
-0.002463 -0.000996 0.117982 0.211194 0.457080 0.921629 -0.028553 1 0 0 0 0 0 0 914703
-0.002463 -0.000996 0.117982 0.211561 0.456704 0.922994 -0.028593 1 0 0 0 0 0 0 915980
-0.002463 -0.000996 0.117982 0.211800 0.456614 0.923882 -0.028620 1 0 0 0 0 0 0 916826
-0.002463 -0.000996 0.117982 0.212029 0.456817 0.924844 -0.028649 1 0 0 0 0 0 0 917772
-0.002463 -0.000996 0.117982 0.212266 0.457165 0.925798 -0.028679 1 0 0 0 0 0 0 918711
-0.002463 -0.000996 0.117982 0.212526 0.457673 0.926931 -0.028714 1 0 0 0 0 0 0 919848
-0.002463 -0.000996 0.117982 0.212742 0.458098 0.927859 -0.028743 1 0 0 0 0 0 0 920756
-0.002463 -0.000996 0.117982 0.212980 0.458570 0.928859 -0.028774 1 0 0 0 0 0 0 921753
-0.002463 -0.000996 0.117982 0.213211 0.459046 0.929855 -0.028804 1 0 0 0 0 0 0 922734
-0.002463 -0.000996 0.117982 0.213442 0.459567 0.930894 -0.028837 1 0 0 0 0 0 0 923777
-0.002463 -0.000996 0.117982 0.213668 0.460031 0.931851 -0.028866 1 0 0 0 0 0 0 924714
-0.002457 -0.001014 0.117993 0.144047 0.702540 0.793370 -0.028899 1 0 0 0 0 0 0 925747
-0.002455 -0.001023 0.117996 0.168724 0.613166 0.867663 -0.028928 1 0 0 0 0 0 0 926704
-0.002453 -0.001027 0.117998 0.187964 0.548036 0.906037 -0.028962 1 0 0 0 0 0 0 927763
-0.002453 -0.001030 0.117998 0.198655 0.513752 0.921086 -0.028994 1 0 0 0 0 0 0 928786
-0.002452 -0.001031 0.117998 0.204267 0.496645 0.926881 -0.029020 1 0 0 0 0 0 0 929647
-0.002452 -0.001031 0.117998 0.207271 0.488422 0.929662 -0.029053 1 0 0 0 0 0 0 930703
-0.002452 -0.001032 0.117998 0.208893 0.484560 0.931248 -0.029085 1 0 0 0 0 0 0 931707
-0.002452 -0.001032 0.117998 0.209823 0.482884 0.932448 -0.029116 1 0 0 0 0 0 0 932703
-0.002452 -0.001032 0.117998 0.210408 0.482310 0.933518 -0.029147 1 0 0 0 0 0 0 933705
-0.002452 -0.001032 0.117998 0.210807 0.482275 0.934547 -0.029179 1 0 0 0 0 0 0 934709
-0.002452 -0.001032 0.117998 0.211126 0.482521 0.935554 -0.029210 1 0 0 0 0 0 0 935707
-0.002452 -0.001032 0.117998 0.211393 0.482902 0.936557 -0.029241 1 0 0 0 0 0 0 936702
-0.002452 -0.001032 0.117998 0.211643 0.483343 0.937561 -0.029272 1 0 0 0 0 0 0 937705
-0.002452 -0.001032 0.117998 0.211881 0.483818 0.938560 -0.029303 1 0 0 0 0 0 0 938703
-0.002452 -0.001032 0.117998 0.212125 0.484339 0.939578 -0.029335 1 0 0 0 0 0 0 939726
-0.002452 -0.001032 0.117998 0.212535 0.485254 0.941380 -0.029391 1 0 0 0 0 0 0 941521
-0.002452 -0.001032 0.117998 0.212823 0.485909 0.942654 -0.029431 1 0 0 0 0 0 0 942793
-0.002452 -0.001032 0.117998 0.213010 0.486377 0.943570 -0.029460 1 0 0 0 0 0 0 943709
-0.002452 -0.001032 0.117998 0.213250 0.486889 0.944555 -0.029491 1 0 0 0 0 0 0 944692
-0.002452 -0.001032 0.117998 0.213473 0.487403 0.945561 -0.029522 1 0 0 0 0 0 0 945704
-0.002452 -0.001032 0.117998 0.213701 0.487916 0.946548 -0.029553 1 0 0 0 0 0 0 946684
-0.002452 -0.001032 0.117998 0.213926 0.488438 0.947567 -0.029585 1 0 0 0 0 0 0 947709
-0.002452 -0.001032 0.117998 0.214163 0.488982 0.948644 -0.029618 1 0 0 0 0 0 0 948766
-0.002452 -0.001032 0.117998 0.214410 0.489546 0.949720 -0.029652 1 0 0 0 0 0 0 949858
-0.002452 -0.001032 0.117998 0.214626 0.490028 0.950644 -0.029681 1 0 0 0 0 0 0 950777
-0.002452 -0.001032 0.117998 0.214824 0.490489 0.951546 -0.029709 1 0 0 0 0 0 0 951684
-0.002452 -0.001032 0.117998 0.215105 0.491102 0.952757 -0.029746 1 0 0 0 0 0 0 952881
-0.002452 -0.001032 0.117998 0.215295 0.491562 0.953632 -0.029774 1 0 0 0 0 0 0 953768
-0.002452 -0.001032 0.117998 0.215509 0.492074 0.954614 -0.029804 1 0 0 0 0 0 0 954737
-0.002452 -0.001032 0.117998 0.215745 0.492595 0.955633 -0.029837 1 0 0 0 0 0 0 955767
-0.002452 -0.001032 0.117998 0.215972 0.493103 0.956609 -0.029867 1 0 0 0 0 0 0 956736
-0.002452 -0.001032 0.117998 0.216186 0.493581 0.957573 -0.029897 1 0 0 0 0 0 0 957699
-0.002452 -0.001032 0.117998 0.216462 0.494219 0.958777 -0.029935 1 0 0 0 0 0 0 958902
-0.002452 -0.001032 0.117998 0.216652 0.494662 0.959643 -0.029962 1 0 0 0 0 0 0 959774
-0.002452 -0.001032 0.117998 0.216851 0.495137 0.960556 -0.029990 1 0 0 0 0 0 0 960674
-0.002452 -0.001032 0.117998 0.217110 0.495711 0.961677 -0.030025 1 0 0 0 0 0 0 961805
-0.002452 -0.001032 0.117998 0.217334 0.496192 0.962631 -0.030055 1 0 0 0 0 0 0 962746
-0.002452 -0.001032 0.117998 0.217538 0.496684 0.963567 -0.030084 1 0 0 0 0 0 0 963694
-0.002452 -0.001032 0.117998 0.217772 0.497211 0.964579 -0.030116 1 0 0 0 0 0 0 964699
-0.002452 -0.001032 0.117998 0.217969 0.497697 0.965532 -0.030146 1 0 0 0 0 0 0 965651
-0.002452 -0.001032 0.117998 0.218223 0.498224 0.966573 -0.030178 1 0 0 0 0 0 0 966684
-0.002452 -0.001032 0.117998 0.218445 0.498755 0.967585 -0.030210 1 0 0 0 0 0 0 967708
-0.002452 -0.001032 0.117998 0.218665 0.499249 0.968534 -0.030239 1 0 0 0 0 0 0 968650
-0.002452 -0.001032 0.117998 0.218891 0.499775 0.969561 -0.030272 1 0 0 0 0 0 0 969683
-0.002452 -0.001032 0.117998 0.219128 0.500287 0.970575 -0.030303 1 0 0 0 0 0 0 970683
-0.002452 -0.001032 0.117998 0.219337 0.500820 0.971593 -0.030335 1 0 0 0 0 0 0 971706
-0.002452 -0.001032 0.117998 0.219574 0.501327 0.972565 -0.030365 1 0 0 0 0 0 0 972677
-0.002452 -0.001032 0.117998 0.219829 0.501917 0.973716 -0.030401 1 0 0 0 0 0 0 973834
-0.002452 -0.001032 0.117998 0.220034 0.502376 0.974598 -0.030429 1 0 0 0 0 0 0 974709
-0.002452 -0.001032 0.117998 0.220280 0.502928 0.975706 -0.030463 1 0 0 0 0 0 0 975816
-0.002452 -0.001032 0.117998 0.220471 0.503381 0.976561 -0.030490 1 0 0 0 0 0 0 976676
-0.002452 -0.001032 0.117998 0.220696 0.503915 0.977586 -0.030522 1 0 0 0 0 0 0 977688
-0.002452 -0.001032 0.117998 0.220919 0.504408 0.978549 -0.030552 1 0 0 0 0 0 0 978662
-0.002447 -0.001050 0.118009 0.151119 0.747560 0.839903 -0.030584 1 0 0 0 0 0 0 979685
-0.002444 -0.001059 0.118012 0.175752 0.658407 0.914099 -0.030616 1 0 0 0 0 0 0 980712
-0.002443 -0.001063 0.118013 0.194965 0.593367 0.952380 -0.030649 1 0 0 0 0 0 0 981769
-0.002442 -0.001065 0.118014 0.205637 0.559166 0.967422 -0.030682 1 0 0 0 0 0 0 982811
-0.002442 -0.001067 0.118014 0.211266 0.542166 0.973346 -0.030713 1 0 0 0 0 0 0 983801
-0.002441 -0.001067 0.118014 0.214261 0.533974 0.976095 -0.030746 1 0 0 0 0 0 0 984857
-0.002441 -0.001067 0.118014 0.215839 0.530049 0.977527 -0.030772 1 0 0 0 0 0 0 985699
-0.002441 -0.001068 0.118014 0.216807 0.528518 0.978923 -0.030810 1 0 0 0 0 0 0 986907
-0.002441 -0.001068 0.118014 0.217344 0.527846 0.979792 -0.030835 1 0 0 0 0 0 0 987708
-0.002441 -0.001068 0.118014 0.217747 0.527860 0.980836 -0.030867 1 0 0 0 0 0 0 988734
-0.002436 -0.001086 0.118024 0.147941 0.770929 0.842201 -0.030897 1 0 0 0 0 0 0 989704
-0.002433 -0.001095 0.118028 0.172631 0.681652 0.916300 -0.030930 1 0 0 0 0 0 0 990745
-0.002432 -0.001099 0.118029 0.191825 0.616454 0.954386 -0.030957 1 0 0 0 0 0 0 991624
-0.002431 -0.001101 0.118030 0.202521 0.582306 0.969509 -0.030993 1 0 0 0 0 0 0 992767
-0.002431 -0.001102 0.118030 0.208186 0.565387 0.975566 -0.031029 1 0 0 0 0 0 0 993916
-0.002431 -0.001103 0.118030 0.211120 0.557048 0.978035 -0.031053 1 0 0 0 0 0 0 994695
-0.002431 -0.001103 0.118030 0.212737 0.553248 0.979657 -0.031086 1 0 0 0 0 0 0 995739
-0.002431 -0.001103 0.118030 0.213653 0.551619 0.980831 -0.031117 1 0 0 0 0 0 0 996731
-0.002431 -0.001103 0.118030 0.214213 0.551033 0.981818 -0.031146 1 0 0 0 0 0 0 997660
-0.002431 -0.001104 0.118030 0.214603 0.551038 0.982839 -0.031177 1 0 0 0 0 0 0 998672
-0.002431 -0.001104 0.118030 0.214908 0.551310 0.983812 -0.031208 1 0 0 0 0 0 0 999652
-0.002431 -0.001104 0.118030 0.215176 0.551726 0.984796 -0.031239 1 0 0 0 0 0 1 650
-0.002431 -0.001104 0.118030 0.215410 0.552216 0.985810 -0.031271 1 0 0 0 0 0 1 1673
-0.002431 -0.001104 0.118030 0.215636 0.552746 0.986802 -0.031303 1 0 0 0 0 0 1 2686
-0.002431 -0.001104 0.118030 0.215847 0.553267 0.987760 -0.031333 1 0 0 0 0 0 1 3653
-0.002431 -0.001104 0.118030 0.216071 0.553787 0.988717 -0.031363 1 0 0 0 0 0 1 4623
-0.002431 -0.001104 0.118030 0.216294 0.554351 0.989726 -0.031395 1 0 0 0 0 0 1 5648
-0.002431 -0.001104 0.118030 0.216491 0.554902 0.990719 -0.031427 1 0 0 0 0 0 1 6656
-0.002431 -0.001104 0.118030 0.216738 0.555494 0.991768 -0.031460 1 0 0 0 0 0 1 7720
-0.002431 -0.001104 0.118030 0.216992 0.556152 0.992950 -0.031498 1 0 0 0 0 0 1 8927
-0.002431 -0.001104 0.118030 0.217181 0.556626 0.993788 -0.031524 1 0 0 0 0 0 1 9771
-0.002431 -0.001104 0.118030 0.217375 0.557135 0.994704 -0.031554 1 0 0 0 0 0 1 10708
-0.002431 -0.001104 0.118030 0.217590 0.557673 0.995658 -0.031584 1 0 0 0 0 0 1 11670
-0.002431 -0.001104 0.118030 0.217785 0.558217 0.996636 -0.031615 1 0 0 0 0 0 1 12663
-0.002431 -0.001104 0.118030 0.218017 0.558772 0.997619 -0.031646 1 0 0 0 0 0 1 13660
-0.002431 -0.001104 0.118030 0.218227 0.559319 0.998604 -0.031677 1 0 0 0 0 0 1 14666
-0.002431 -0.001104 0.118030 0.218453 0.559888 0.999612 -0.031709 1 0 0 0 0 0 1 15683
-0.002431 -0.001104 0.118030 0.218714 0.560567 1.000832 -0.031748 1 0 0 0 0 0 1 16928
-0.002431 -0.001104 0.118030 0.218933 0.561149 1.001864 -0.031780 1 0 0 0 0 0 1 17963
-0.002431 -0.001104 0.118030 0.219101 0.561562 1.002608 -0.031804 1 0 0 0 0 0 1 18730
-0.002431 -0.001104 0.118030 0.219346 0.562176 1.003696 -0.031839 1 0 0 0 0 0 1 19829
-0.002431 -0.001104 0.118030 0.219551 0.562712 1.004660 -0.031869 1 0 0 0 0 0 1 20814
-0.002431 -0.001104 0.118030 0.219759 0.563235 1.005586 -0.031899 1 0 0 0 0 0 1 21748
-0.002431 -0.001104 0.118030 0.219962 0.563765 1.006540 -0.031929 1 0 0 0 0 0 1 22722
-0.002431 -0.001104 0.118030 0.220170 0.564319 1.007524 -0.031960 1 0 0 0 0 0 1 23709
-0.002431 -0.001104 0.118030 0.220383 0.564848 1.008473 -0.031990 1 0 0 0 0 0 1 24684
-0.002431 -0.001104 0.118030 0.220628 0.565462 1.009562 -0.032025 1 0 0 0 0 0 1 25784
-0.002431 -0.001104 0.118030 0.220865 0.566079 1.010672 -0.032060 1 0 0 0 0 0 1 26917
-0.002431 -0.001104 0.118030 0.221043 0.566506 1.011453 -0.032084 1 0 0 0 0 0 1 27697
-0.002431 -0.001104 0.118030 0.221253 0.567072 1.012448 -0.032116 1 0 0 0 0 0 1 28719
-0.002431 -0.001104 0.118030 0.221481 0.567681 1.013526 -0.032150 1 0 0 0 0 0 1 29801
-0.002431 -0.001104 0.118030 0.221686 0.568187 1.014436 -0.032179 1 0 0 0 0 0 1 30737
-0.002431 -0.001104 0.118030 0.221905 0.568747 1.015436 -0.032211 1 0 0 0 0 0 1 31753
-0.002431 -0.001104 0.118030 0.222106 0.569250 1.016327 -0.032239 1 0 0 0 0 0 1 32651
-0.002431 -0.001104 0.118030 0.222318 0.569804 1.017322 -0.032271 1 0 0 0 0 0 1 33667
-0.002431 -0.001104 0.118030 0.222530 0.570368 1.018324 -0.032302 1 0 0 0 0 0 1 34671
-0.002431 -0.001104 0.118030 0.222739 0.570885 1.019254 -0.032332 1 0 0 0 0 0 1 35627
-0.002431 -0.001104 0.118030 0.222971 0.571467 1.020285 -0.032365 1 0 0 0 0 0 1 36668
-0.002431 -0.001104 0.118030 0.223179 0.572011 1.021264 -0.032396 1 0 0 0 0 0 1 37668
-0.002431 -0.001104 0.118030 0.223404 0.572577 1.022267 -0.032428 1 0 0 0 0 0 1 38680
-0.002431 -0.001104 0.118030 0.223600 0.573121 1.023246 -0.032459 1 0 0 0 0 0 1 39674
-0.002431 -0.001104 0.118030 0.223833 0.573679 1.024234 -0.032490 1 0 0 0 0 0 1 40676
-0.002431 -0.001104 0.118030 0.224031 0.574196 1.025164 -0.032520 1 0 0 0 0 0 1 41627
-0.002431 -0.001104 0.118030 0.224286 0.574819 1.026296 -0.032555 1 0 0 0 0 0 1 42763
-0.002431 -0.001104 0.118030 0.224502 0.575399 1.027314 -0.032588 1 0 0 0 0 0 1 43809
-0.002431 -0.001104 0.118030 0.224736 0.575990 1.028361 -0.032621 1 0 0 0 0 0 1 44866
-0.002431 -0.001104 0.118030 0.224883 0.576409 1.029117 -0.032645 1 0 0 0 0 0 1 45633
-0.002431 -0.001104 0.118030 0.225131 0.577008 1.030177 -0.032679 1 0 0 0 0 0 1 46709
-0.002431 -0.001104 0.118030 0.225334 0.577535 1.031126 -0.032709 1 0 0 0 0 0 1 47679
-0.002431 -0.001104 0.118030 0.225559 0.578101 1.032129 -0.032741 1 0 0 0 0 0 1 48691
-0.002431 -0.001104 0.118030 0.225765 0.578639 1.033096 -0.032771 1 0 0 0 0 0 1 49679
-0.002431 -0.001104 0.118030 0.225970 0.579186 1.034067 -0.032802 1 0 0 0 0 0 1 50652
-0.002431 -0.001104 0.118030 0.226248 0.579881 1.035313 -0.032842 1 0 0 0 0 0 1 51929
-0.002418 -0.001090 0.118041 0.058729 0.401235 0.887172 -0.032866 1 0 0 0 0 0 1 52699
-0.002412 -0.001084 0.118045 0.118759 0.466485 0.965920 -0.032901 1 0 0 0 0 0 1 53841
-0.002409 -0.001080 0.118046 0.164103 0.515184 1.006390 -0.032931 1 0 0 0 0 0 1 54771
-0.002407 -0.001079 0.118046 0.188682 0.541522 1.022204 -0.032960 1 0 0 0 0 0 1 55723
-0.002406 -0.001078 0.118046 0.201358 0.555179 1.028364 -0.032990 1 0 0 0 0 0 1 56661
-0.002406 -0.001077 0.118046 0.207877 0.562369 1.031211 -0.033023 1 0 0 0 0 0 1 57729
-0.002406 -0.001077 0.118046 0.211260 0.566250 1.032872 -0.033056 1 0 0 0 0 0 1 58784
-0.002406 -0.001077 0.118046 0.213045 0.568423 1.034014 -0.033086 1 0 0 0 0 0 1 59732
-0.002406 -0.001077 0.118046 0.214066 0.569872 1.035209 -0.033122 1 0 0 0 0 0 1 60884
-0.002393 -0.001064 0.118057 0.046802 0.391504 0.887205 -0.033148 1 0 0 0 0 0 1 61721
-0.002387 -0.001057 0.118061 0.107031 0.456934 0.965811 -0.033181 1 0 0 0 0 0 1 62782
-0.002384 -0.001054 0.118063 0.152465 0.505731 1.006250 -0.033210 1 0 0 0 0 0 1 63722
-0.002382 -0.001052 0.118063 0.177087 0.532127 1.022026 -0.033240 1 0 0 0 0 0 1 64666
-0.002381 -0.001051 0.118063 0.189790 0.545826 1.028244 -0.033272 1 0 0 0 0 0 1 65683
-0.002381 -0.001051 0.118063 0.196292 0.552970 1.031030 -0.033303 1 0 0 0 0 0 1 66674
-0.002368 -0.001037 0.118074 0.031677 0.377428 0.883833 -0.033333 1 0 0 0 0 0 1 67655
-0.002362 -0.001030 0.118078 0.093313 0.444317 0.962523 -0.033365 1 0 0 0 0 0 1 68685
-0.002358 -0.001027 0.118079 0.139456 0.493879 1.003049 -0.033397 1 0 0 0 0 0 1 69683
-0.002357 -0.001025 0.118080 0.164449 0.520647 1.018866 -0.033427 1 0 0 0 0 0 1 70663
-0.002356 -0.001024 0.118080 0.177302 0.534514 1.025079 -0.033459 1 0 0 0 0 0 1 71676
-0.002356 -0.001024 0.118080 0.183878 0.541742 1.027868 -0.033490 1 0 0 0 0 0 1 72679
-0.002355 -0.001024 0.118080 0.187269 0.545629 1.029448 -0.033521 1 0 0 0 0 0 1 73682
-0.002343 -0.001010 0.118091 0.020960 0.368328 0.882004 -0.033555 1 0 0 0 0 0 1 74750
-0.002337 -0.001004 0.118095 0.081831 0.434434 0.960497 -0.033588 1 0 0 0 0 0 1 75811
-0.002333 -0.001000 0.118096 0.127579 0.483567 1.000893 -0.033618 1 0 0 0 0 0 1 76771
-0.002332 -0.000999 0.118097 0.152339 0.510071 1.016575 -0.033645 1 0 0 0 0 0 1 77644
-0.002331 -0.000998 0.118097 0.165092 0.523806 1.022736 -0.033676 1 0 0 0 0 0 1 78618
-0.002318 -0.000984 0.118108 0.003373 0.351322 0.876940 -0.033709 1 0 0 0 0 0 1 79666
-0.002312 -0.000977 0.118111 0.066627 0.419904 0.955841 -0.033739 1 0 0 0 0 0 1 80657
-0.002308 -0.000974 0.118113 0.113592 0.470338 0.996435 -0.033771 1 0 0 0 0 0 1 81670
-0.002307 -0.000972 0.118113 0.138966 0.497536 1.012351 -0.033804 1 0 0 0 0 0 1 82735
-0.002306 -0.000971 0.118113 0.152011 0.511604 1.018556 -0.033836 1 0 0 0 0 0 1 83748
-0.002305 -0.000971 0.118113 0.158660 0.518889 1.021300 -0.033867 1 0 0 0 0 0 1 84732
-0.002293 -0.000957 0.118124 -0.006307 0.342964 0.874290 -0.033896 1 0 0 0 0 0 1 85679
-0.002286 -0.000950 0.118128 0.055447 0.410005 0.952836 -0.033931 1 0 0 0 0 0 1 86798
-0.002283 -0.000947 0.118129 0.101620 0.459564 0.993135 -0.033959 1 0 0 0 0 0 1 87697
-0.002281 -0.000945 0.118130 0.126596 0.486366 1.008996 -0.033994 1 0 0 0 0 0 1 88790
-0.002268 -0.000931 0.118141 -0.029077 0.320241 0.866665 -0.034023 1 0 0 0 0 0 1 89725
-0.002261 -0.000924 0.118145 0.037425 0.392202 0.946529 -0.034051 1 0 0 0 0 0 1 90630
-0.002258 -0.000920 0.118146 0.086025 0.444335 0.987453 -0.034083 1 0 0 0 0 0 1 91659
-0.002256 -0.000919 0.118147 0.112197 0.472387 1.003468 -0.034116 1 0 0 0 0 0 1 92722
-0.002243 -0.000904 0.118158 -0.042986 0.306826 0.861457 -0.034152 1 0 0 0 0 0 1 93850
-0.002236 -0.000897 0.118162 0.023831 0.379105 0.941195 -0.034177 1 0 0 0 0 0 1 94673
-0.002233 -0.000894 0.118163 0.072588 0.431427 0.982140 -0.034212 1 0 0 0 0 0 1 95767
-0.002231 -0.000892 0.118163 0.098818 0.459481 0.998008 -0.034241 1 0 0 0 0 0 1 96697
-0.002218 -0.000878 0.118174 -0.056471 0.293752 0.855928 -0.034271 1 0 0 0 0 0 1 97654
-0.002211 -0.000871 0.118178 0.010419 0.366151 0.935740 -0.034302 1 0 0 0 0 0 1 98656
-0.002208 -0.000867 0.118180 0.059180 0.418458 0.976569 -0.034333 1 0 0 0 0 0 1 99654
-0.002206 -0.000865 0.118180 0.085408 0.446536 0.992493 -0.034365 1 0 0 0 0 0 1 100660
-0.002205 -0.000864 0.118180 0.098857 0.461010 0.998678 -0.034396 1 0 0 0 0 0 1 101653
-0.002192 -0.000851 0.118191 -0.063189 0.288168 0.853256 -0.034427 1 0 0 0 0 0 1 102654
-0.002186 -0.000844 0.118195 0.000388 0.357076 0.931781 -0.034458 1 0 0 0 0 0 1 103655
-0.002182 -0.000840 0.118196 0.047467 0.407623 0.972170 -0.034489 1 0 0 0 0 0 1 104655
-0.002168 -0.000825 0.118208 -0.096129 0.254379 0.839831 -0.034521 1 0 0 0 0 0 1 105657
-0.002156 -0.000835 0.118222 -0.093709 0.577161 0.782158 -0.034552 1 0 0 0 0 0 1 106653
-0.002149 -0.000841 0.118227 -0.017242 0.544100 0.897897 -0.034609 1 0 0 0 0 0 1 108468
-0.002146 -0.000843 0.118228 0.029554 0.508626 0.951710 -0.034649 1 0 0 0 0 0 1 109753
-0.002132 -0.000831 0.118240 -0.114963 0.308694 0.823943 -0.034678 1 0 0 0 0 0 1 110674
-0.002125 -0.000825 0.118244 -0.042219 0.364082 0.908522 -0.034708 1 0 0 0 0 0 1 111656
-0.002121 -0.000822 0.118245 0.009507 0.407882 0.950964 -0.034739 1 0 0 0 0 0 1 112657
-0.002120 -0.000821 0.118246 0.037197 0.431712 0.967418 -0.034771 1 0 0 0 0 0 1 113667
-0.002119 -0.000820 0.118246 0.051346 0.444025 0.973769 -0.034802 1 0 0 0 0 0 1 114655
-0.002118 -0.000819 0.118246 0.058517 0.450446 0.976603 -0.034835 1 0 0 0 0 0 1 115716
-0.002106 -0.000806 0.118257 -0.107133 0.273217 0.830280 -0.034870 1 0 0 0 0 0 1 116835
-0.002099 -0.000799 0.118261 -0.045079 0.340105 0.908082 -0.034898 1 0 0 0 0 0 1 117720
-0.002096 -0.000796 0.118262 0.001233 0.389676 0.948240 -0.034930 1 0 0 0 0 0 1 118764
-0.002094 -0.000794 0.118262 0.026181 0.416315 0.963796 -0.034959 1 0 0 0 0 0 1 119666
-0.002093 -0.000793 0.118263 0.038958 0.430156 0.970057 -0.034996 1 0 0 0 0 0 1 120868
-0.002093 -0.000793 0.118263 0.045411 0.437201 0.972613 -0.035023 1 0 0 0 0 0 1 121745
-0.002088 -0.000810 0.118273 -0.022162 0.684964 0.833266 -0.035055 1 0 0 0 0 0 1 122762
-0.002085 -0.000819 0.118277 0.004063 0.598072 0.907352 -0.035083 1 0 0 0 0 0 1 123666
-0.002083 -0.000824 0.118278 0.023893 0.534031 0.945595 -0.035116 1 0 0 0 0 0 1 124699
-0.002070 -0.000813 0.118289 -0.134695 0.319379 0.812556 -0.035146 1 0 0 0 0 0 1 125663
-0.002063 -0.000807 0.118293 -0.068820 0.367604 0.895252 -0.035182 1 0 0 0 0 0 1 126834
-0.002060 -0.000804 0.118294 -0.020593 0.407750 0.936937 -0.035212 1 0 0 0 0 0 1 127789
-0.002058 -0.000803 0.118295 0.005338 0.429701 0.953016 -0.035240 1 0 0 0 0 0 1 128665
-0.002057 -0.000802 0.118295 0.018572 0.441144 0.959354 -0.035274 1 0 0 0 0 0 1 129769
-0.002057 -0.000802 0.118295 0.025269 0.447051 0.962005 -0.035302 1 0 0 0 0 0 1 130672
-0.002052 -0.000819 0.118305 -0.042297 0.694417 0.822642 -0.035333 1 0 0 0 0 0 1 131653
-0.002049 -0.000828 0.118309 -0.015991 0.607252 0.896760 -0.035364 1 0 0 0 0 0 1 132655
-0.002047 -0.000833 0.118310 0.003875 0.543046 0.934929 -0.035396 1 0 0 0 0 0 1 133656
-0.002047 -0.000835 0.118311 0.014719 0.509163 0.949820 -0.035427 1 0 0 0 0 0 1 134649
-0.002046 -0.000836 0.118311 0.020332 0.492279 0.955633 -0.035458 1 0 0 0 0 0 1 135647
-0.002034 -0.000823 0.118322 -0.146437 0.303070 0.810248 -0.035489 1 0 0 0 0 0 1 136656
-0.002022 -0.000835 0.118336 -0.155722 0.608516 0.747582 -0.035521 1 0 0 0 0 0 1 137654
-0.002016 -0.000841 0.118341 -0.084973 0.566202 0.860713 -0.035552 1 0 0 0 0 0 1 138653
-0.002013 -0.000843 0.118343 -0.041134 0.526112 0.913583 -0.035583 1 0 0 0 0 0 1 139652
-0.002011 -0.000845 0.118343 -0.018043 0.504517 0.933663 -0.035614 1 0 0 0 0 0 1 140657
-0.002011 -0.000846 0.118343 -0.006283 0.493971 0.941613 -0.035659 1 0 0 0 0 0 1 142089
-0.002010 -0.000846 0.118343 -0.000324 0.488724 0.944552 -0.035682 1 0 0 0 0 0 1 142819
-0.002010 -0.000846 0.118343 0.002664 0.486346 0.946144 -0.035712 1 0 0 0 0 0 1 143771
-0.002010 -0.000846 0.118343 0.004168 0.485313 0.947131 -0.035738 1 0 0 0 0 0 1 144616
-0.002005 -0.000864 0.118354 -0.066158 0.729605 0.807315 -0.035769 1 0 0 0 0 0 1 145612
-0.002002 -0.000873 0.118357 -0.041138 0.640710 0.881118 -0.035802 1 0 0 0 0 0 1 146661
-0.002001 -0.000878 0.118359 -0.021925 0.575620 0.919163 -0.035833 1 0 0 0 0 0 1 147665
-0.002000 -0.000880 0.118359 -0.011419 0.541332 0.933994 -0.035865 1 0 0 0 0 0 1 148661
-0.002000 -0.000881 0.118359 -0.005989 0.524249 0.939799 -0.035897 1 0 0 0 0 0 1 149705
-0.001999 -0.000882 0.118359 -0.003256 0.515945 0.942384 -0.035931 1 0 0 0 0 0 1 150774
-0.001999 -0.000882 0.118359 -0.001862 0.512075 0.943905 -0.035966 1 0 0 0 0 0 1 151908
-0.001982 -0.000887 0.118380 -0.242156 0.573856 0.656054 -0.035990 1 0 0 0 0 0 1 152677
-0.001972 -0.000889 0.118388 -0.156860 0.549139 0.806395 -0.036023 1 0 0 0 0 0 1 153719
-0.001968 -0.000890 0.118390 -0.092279 0.532048 0.883540 -0.036054 1 0 0 0 0 0 1 154708
-0.001966 -0.000891 0.118391 -0.057327 0.523459 0.913071 -0.036084 1 0 0 0 0 0 1 155685
-0.001964 -0.000891 0.118391 -0.039447 0.519444 0.924027 -0.036115 1 0 0 0 0 0 1 156680
-0.001964 -0.000891 0.118392 -0.030422 0.517689 0.928365 -0.036147 1 0 0 0 0 0 1 157707
-0.001964 -0.000891 0.118392 -0.025876 0.517061 0.930388 -0.036179 1 0 0 0 0 0 1 158709
-0.001958 -0.000909 0.118402 -0.094846 0.761902 0.791025 -0.036211 1 0 0 0 0 0 1 159755
-0.001955 -0.000918 0.118406 -0.069024 0.673072 0.864797 -0.036244 1 0 0 0 0 0 1 160813
-0.001954 -0.000923 0.118407 -0.049426 0.607949 0.902671 -0.036271 1 0 0 0 0 0 1 161656
-0.001953 -0.000925 0.118407 -0.038752 0.573726 0.917555 -0.036305 1 0 0 0 0 0 1 162761
-0.001953 -0.000926 0.118407 -0.033269 0.556617 0.923220 -0.036334 1 0 0 0 0 0 1 163676
-0.001940 -0.000913 0.118418 -0.200549 0.367078 0.777616 -0.036365 1 0 0 0 0 0 1 164661
-0.001928 -0.000925 0.118432 -0.210119 0.673135 0.715053 -0.036396 1 0 0 0 0 0 1 165652
-0.001923 -0.000931 0.118437 -0.139326 0.630726 0.827856 -0.036427 1 0 0 0 0 0 1 166656
-0.001920 -0.000934 0.118439 -0.095498 0.590610 0.880570 -0.036458 1 0 0 0 0 0 1 167657
-0.001918 -0.000935 0.118440 -0.072456 0.569011 0.900564 -0.036490 1 0 0 0 0 0 1 168660
-0.001917 -0.000936 0.118440 -0.060738 0.558330 0.908096 -0.036521 1 0 0 0 0 0 1 169657
-0.001917 -0.000936 0.118440 -0.054843 0.553233 0.911214 -0.036552 1 0 0 0 0 0 1 170654
-0.001911 -0.000954 0.118450 -0.123284 0.796196 0.772303 -0.036583 1 0 0 0 0 0 1 171654
-0.001909 -0.000963 0.118454 -0.097068 0.706180 0.845996 -0.036614 1 0 0 0 0 0 1 172632
-0.001907 -0.000968 0.118455 -0.077311 0.640550 0.883950 -0.036645 1 0 0 0 0 0 1 173630
-0.001906 -0.000970 0.118455 -0.066612 0.606468 0.899473 -0.036706 1 0 0 0 0 0 1 175583
-0.001894 -0.000958 0.118466 -0.231365 0.408000 0.757115 -0.036742 1 0 0 0 0 0 1 176725
-0.001887 -0.000952 0.118470 -0.168222 0.464438 0.836126 -0.036771 1 0 0 0 0 0 1 177652
-0.001884 -0.000949 0.118472 -0.121431 0.508863 0.876594 -0.036801 1 0 0 0 0 0 1 178641
-0.001882 -0.000947 0.118472 -0.096307 0.533060 0.892303 -0.036833 1 0 0 0 0 0 1 179642
-0.001876 -0.000964 0.118482 -0.154992 0.791056 0.757844 -0.036864 1 0 0 0 0 0 1 180636
-0.001873 -0.000973 0.118486 -0.123794 0.708514 0.833039 -0.036895 1 0 0 0 0 0 1 181638
-0.001871 -0.000977 0.118487 -0.101543 0.646637 0.871527 -0.036928 1 0 0 0 0 0 1 182690
-0.001870 -0.000980 0.118488 -0.089574 0.614032 0.886588 -0.036964 1 0 0 0 0 0 1 183827
-0.001870 -0.000981 0.118488 -0.083430 0.597712 0.892235 -0.036990 1 0 0 0 0 0 1 184683
-0.001870 -0.000981 0.118488 -0.080394 0.589940 0.894884 -0.037028 1 0 0 0 0 0 1 185889
-0.001870 -0.000981 0.118488 -0.078856 0.586119 0.896036 -0.037051 1 0 0 0 0 0 1 186630
-0.001870 -0.000982 0.118488 -0.078129 0.584563 0.897088 -0.037086 1 0 0 0 0 0 1 187735
-0.001852 -0.000986 0.118509 -0.319772 0.648129 0.609253 -0.037114 1 0 0 0 0 0 1 188647
-0.001843 -0.000989 0.118517 -0.234457 0.623806 0.759033 -0.037146 1 0 0 0 0 0 1 189670
-0.001838 -0.000990 0.118519 -0.169925 0.606945 0.835901 -0.037176 1 0 0 0 0 0 1 190625
-0.001836 -0.000990 0.118520 -0.135072 0.598586 0.865439 -0.037211 1 0 0 0 0 0 1 191746
-0.001835 -0.000991 0.118520 -0.117279 0.594639 0.876226 -0.037238 1 0 0 0 0 0 1 192624
-0.001834 -0.000991 0.118520 -0.108328 0.592999 0.880536 -0.037272 1 0 0 0 0 0 1 193691
-0.001834 -0.000991 0.118520 -0.103883 0.592447 0.882509 -0.037304 1 0 0 0 0 0 1 194724
-0.001834 -0.000991 0.118520 -0.101674 0.592365 0.883590 -0.037332 1 0 0 0 0 0 1 195624
-0.001834 -0.000991 0.118520 -0.100629 0.592640 0.884538 -0.037366 1 0 0 0 0 0 1 196714
-0.001834 -0.000991 0.118520 -0.100122 0.592961 0.885275 -0.037395 1 0 0 0 0 0 1 197626
-0.001834 -0.000991 0.118520 -0.099932 0.593379 0.886014 -0.037425 1 0 0 0 0 0 1 198602
-0.001834 -0.000991 0.118520 -0.099862 0.593852 0.886759 -0.037457 1 0 0 0 0 0 1 199611
-0.001828 -0.001009 0.118531 -0.171509 0.840208 0.747104 -0.037488 1 0 0 0 0 0 1 200610
-0.001826 -0.001018 0.118534 -0.146728 0.751584 0.820283 -0.037519 1 0 0 0 0 0 1 201602
-0.001824 -0.001022 0.118535 -0.127716 0.686648 0.858038 -0.037551 1 0 0 0 0 0 1 202611
-0.001824 -0.001025 0.118536 -0.117374 0.652435 0.872697 -0.037581 1 0 0 0 0 0 1 203573
-0.001823 -0.001026 0.118536 -0.112096 0.635464 0.878376 -0.037613 1 0 0 0 0 0 1 204610
-0.001823 -0.001026 0.118536 -0.109462 0.627217 0.880814 -0.037644 1 0 0 0 0 0 1 205603
-0.001823 -0.001027 0.118536 -0.108167 0.623358 0.882130 -0.037675 1 0 0 0 0 0 1 206598
-0.001823 -0.001027 0.118536 -0.107567 0.621695 0.883074 -0.037707 1 0 0 0 0 0 1 207608
-0.001823 -0.001027 0.118536 -0.107321 0.621172 0.883946 -0.037741 1 0 0 0 0 0 1 208702
-0.001823 -0.001027 0.118536 -0.107233 0.621093 0.884643 -0.037770 1 0 0 0 0 0 1 209622
-0.001823 -0.001027 0.118536 -0.107236 0.621378 0.885439 -0.037803 1 0 0 0 0 0 1 210699
-0.001810 -0.001014 0.118547 -0.277989 0.440021 0.737803 -0.037832 1 0 0 0 0 0 1 211624
-0.001804 -0.001007 0.118551 -0.217656 0.505187 0.815002 -0.037863 1 0 0 0 0 0 1 212617
-0.001801 -0.001003 0.118552 -0.172313 0.554009 0.854803 -0.037894 1 0 0 0 0 0 1 213613
-0.001799 -0.001002 0.118552 -0.147963 0.580397 0.870268 -0.037926 1 0 0 0 0 0 1 214615
-0.001798 -0.001001 0.118553 -0.135575 0.594052 0.876188 -0.037957 1 0 0 0 0 0 1 215613
-0.001798 -0.001000 0.118553 -0.129425 0.601288 0.878888 -0.037995 1 0 0 0 0 0 1 216846
-0.001798 -0.001000 0.118553 -0.126345 0.604999 0.880084 -0.038020 1 0 0 0 0 0 1 217644
-0.001798 -0.001000 0.118553 -0.124861 0.607193 0.881049 -0.038053 1 0 0 0 0 0 1 218679
-0.001798 -0.001000 0.118553 -0.124165 0.608486 0.881802 -0.038082 1 0 0 0 0 0 1 219623
-0.001798 -0.001000 0.118553 -0.123875 0.609465 0.882631 -0.038117 1 0 0 0 0 0 1 220735
-0.001798 -0.001000 0.118553 -0.123784 0.610151 0.883356 -0.038147 1 0 0 0 0 0 1 221707
-0.001792 -0.001018 0.118563 -0.195537 0.856920 0.743592 -0.038177 1 0 0 0 0 0 1 222660
-0.001790 -0.001027 0.118567 -0.170750 0.768420 0.816689 -0.038208 1 0 0 0 0 0 1 223664
-0.001788 -0.001032 0.118568 -0.151741 0.703553 0.854399 -0.038241 1 0 0 0 0 0 1 224694
-0.001787 -0.001034 0.118568 -0.141409 0.669361 0.869026 -0.038270 1 0 0 0 0 0 1 225628
-0.001787 -0.001035 0.118568 -0.136167 0.652425 0.874696 -0.038303 1 0 0 0 0 0 1 226683
-0.001787 -0.001036 0.118568 -0.133544 0.644187 0.877111 -0.038333 1 0 0 0 0 0 1 227660
-0.001787 -0.001036 0.118568 -0.132270 0.640348 0.878428 -0.038365 1 0 0 0 0 0 1 228679
-0.001787 -0.001036 0.118568 -0.131698 0.638691 0.879360 -0.038397 1 0 0 0 0 0 1 229706
-0.001787 -0.001036 0.118568 -0.131445 0.638093 0.880120 -0.038427 1 0 0 0 0 0 1 230651
-0.001787 -0.001036 0.118568 -0.131381 0.638050 0.880824 -0.038457 1 0 0 0 0 0 1 231610
-0.001787 -0.001036 0.118568 -0.131400 0.638285 0.881552 -0.038488 1 0 0 0 0 0 1 232617
-0.001787 -0.001036 0.118568 -0.131453 0.638660 0.882260 -0.038519 1 0 0 0 0 0 1 233606
-0.001787 -0.001036 0.118568 -0.131544 0.639131 0.882992 -0.038551 1 0 0 0 0 0 1 234621
-0.001787 -0.001036 0.118568 -0.131637 0.639604 0.883699 -0.038582 1 0 0 0 0 0 1 235607
-0.001787 -0.001036 0.118568 -0.131753 0.640122 0.884422 -0.038614 1 0 0 0 0 0 1 236628
-0.001805 -0.001032 0.118579 0.120533 0.581978 0.748080 -0.038644 1 0 0 0 0 0 1 237606
-0.001815 -0.001030 0.118582 0.028926 0.602949 0.819353 -0.038675 1 0 0 0 0 0 1 238605
-0.001819 -0.001028 0.118583 -0.038149 0.619048 0.856128 -0.038707 1 0 0 0 0 0 1 239622
-0.001821 -0.001028 0.118584 -0.073669 0.627996 0.870413 -0.038738 1 0 0 0 0 0 1 240602
-0.001822 -0.001028 0.118584 -0.091623 0.632886 0.875989 -0.038772 1 0 0 0 0 0 1 241692
-0.001823 -0.001027 0.118584 -0.100610 0.635566 0.878314 -0.038801 1 0 0 0 0 0 1 242634
-0.001823 -0.001027 0.118584 -0.105154 0.637214 0.879642 -0.038834 1 0 0 0 0 0 1 243691
-0.001823 -0.001027 0.118584 -0.107460 0.638245 0.880509 -0.038864 1 0 0 0 0 0 1 244630
-0.001824 -0.001027 0.118584 -0.108645 0.639036 0.881269 -0.038894 1 0 0 0 0 0 1 245611
-0.001824 -0.001027 0.118584 -0.109283 0.639684 0.882006 -0.038926 1 0 0 0 0 0 1 246611
-0.001824 -0.001027 0.118584 -0.109652 0.640271 0.882719 -0.038957 1 0 0 0 0 0 1 247621
-0.001824 -0.001027 0.118584 -0.109887 0.640817 0.883433 -0.038988 1 0 0 0 0 0 1 248615
-0.001824 -0.001027 0.118584 -0.110036 0.641362 0.884149 -0.039020 1 0 0 0 0 0 1 249626
-0.001824 -0.001027 0.118584 -0.110166 0.641906 0.884884 -0.039052 1 0 0 0 0 0 1 250665
-0.001842 -0.001023 0.118594 0.142361 0.583724 0.748619 -0.039084 1 0 0 0 0 0 1 251682
-0.001851 -0.001021 0.118597 0.050781 0.604664 0.819738 -0.039114 1 0 0 0 0 0 1 252630
-0.001856 -0.001020 0.118599 -0.016302 0.620835 0.856562 -0.039149 1 0 0 0 0 0 1 253768
-0.001858 -0.001019 0.118599 -0.051800 0.629752 0.870802 -0.039179 1 0 0 0 0 0 1 254714
-0.001859 -0.001019 0.118599 -0.069722 0.634607 0.876295 -0.039210 1 0 0 0 0 0 1 255711
-0.001860 -0.001019 0.118599 -0.078700 0.637290 0.878639 -0.039240 1 0 0 0 0 0 1 256679
-0.001860 -0.001019 0.118599 -0.083208 0.638889 0.879894 -0.039271 1 0 0 0 0 0 1 257654
-0.001860 -0.001019 0.118599 -0.085498 0.639936 0.880782 -0.039301 1 0 0 0 0 0 1 258635
-0.001860 -0.001019 0.118599 -0.086669 0.640759 0.881583 -0.039334 1 0 0 0 0 0 1 259688
-0.001860 -0.001019 0.118599 -0.087297 0.641384 0.882288 -0.039364 1 0 0 0 0 0 1 260644
-0.001860 -0.001019 0.118599 -0.087647 0.641949 0.882970 -0.039395 1 0 0 0 0 0 1 261620
-0.001879 -0.001014 0.118609 0.165015 0.583784 0.746832 -0.039429 1 0 0 0 0 0 1 262718
-0.001888 -0.001012 0.118613 0.073372 0.604719 0.817825 -0.039457 1 0 0 0 0 0 1 263620
-0.001893 -0.001011 0.118614 0.006279 0.620816 0.854481 -0.039488 1 0 0 0 0 0 1 264602
-0.001895 -0.001010 0.118614 -0.029224 0.629760 0.868733 -0.039518 1 0 0 0 0 0 1 265579
-0.001896 -0.001010 0.118614 -0.047116 0.634612 0.874228 -0.039550 1 0 0 0 0 0 1 266601
-0.001897 -0.001010 0.118614 -0.056089 0.637312 0.876592 -0.039582 1 0 0 0 0 0 1 267608
-0.001897 -0.001010 0.118614 -0.060579 0.638904 0.877836 -0.039612 1 0 0 0 0 0 1 268580
-0.001897 -0.001010 0.118614 -0.062853 0.639974 0.878751 -0.039644 1 0 0 0 0 0 1 269613
-0.001897 -0.001010 0.118614 -0.064012 0.640751 0.879491 -0.039675 1 0 0 0 0 0 1 270580
-0.001897 -0.001010 0.118614 -0.064623 0.641387 0.880211 -0.039706 1 0 0 0 0 0 1 271588
-0.001897 -0.001010 0.118614 -0.064939 0.641972 0.880909 -0.039737 1 0 0 0 0 0 1 272580
-0.001897 -0.001010 0.118614 -0.065143 0.642503 0.881602 -0.039768 1 0 0 0 0 0 1 273574
-0.001916 -0.001006 0.118625 0.187848 0.584268 0.745531 -0.039803 1 0 0 0 0 0 1 274697
-0.001925 -0.001003 0.118628 0.096246 0.605193 0.816433 -0.039831 1 0 0 0 0 0 1 275596
-0.001930 -0.001002 0.118629 0.029185 0.621328 0.853109 -0.039865 1 0 0 0 0 0 1 276671
-0.001932 -0.001002 0.118630 -0.006287 0.630242 0.867294 -0.039894 1 0 0 0 0 0 1 277601
-0.001933 -0.001001 0.118630 -0.024170 0.635075 0.872753 -0.039925 1 0 0 0 0 0 1 278589
-0.001934 -0.001001 0.118630 -0.033102 0.637762 0.875108 -0.039956 1 0 0 0 0 0 1 279590
-0.001934 -0.001001 0.118630 -0.037585 0.639367 0.876367 -0.039987 1 0 0 0 0 0 1 280589
-0.001934 -0.001001 0.118630 -0.039843 0.640425 0.877242 -0.040018 1 0 0 0 0 0 1 281585
-0.001934 -0.001001 0.118630 -0.040988 0.641333 0.878180 -0.040058 1 0 0 0 0 0 1 282864
-0.001934 -0.001001 0.118630 -0.041561 0.641938 0.878849 -0.040087 1 0 0 0 0 0 1 283790
-0.001934 -0.001001 0.118630 -0.041884 0.642505 0.879532 -0.040118 1 0 0 0 0 0 1 284780
-0.001934 -0.001001 0.118630 -0.042049 0.642963 0.880119 -0.040145 1 0 0 0 0 0 1 285630
-0.001934 -0.001001 0.118630 -0.042140 0.643483 0.880795 -0.040176 1 0 0 0 0 0 1 286618
-0.001934 -0.001001 0.118630 -0.042217 0.644084 0.881603 -0.040213 1 0 0 0 0 0 1 287799
-0.001934 -0.001001 0.118630 -0.042270 0.644548 0.882243 -0.040242 1 0 0 0 0 0 1 288734
-0.001934 -0.001001 0.118630 -0.042314 0.645013 0.882883 -0.040271 1 0 0 0 0 0 1 289659
-0.001934 -0.001001 0.118630 -0.042347 0.645497 0.883547 -0.040301 1 0 0 0 0 0 1 290627
-0.001953 -0.000997 0.118640 0.211038 0.587115 0.747439 -0.040333 1 0 0 0 0 0 1 291642
-0.001962 -0.000995 0.118643 0.119488 0.608065 0.818261 -0.040362 1 0 0 0 0 0 1 292594
-0.001967 -0.000993 0.118644 0.052452 0.624258 0.854985 -0.040401 1 0 0 0 0 0 1 293815
-0.001969 -0.000993 0.118645 0.017011 0.633151 0.869138 -0.040429 1 0 0 0 0 0 1 294721
-0.001970 -0.000993 0.118645 -0.000833 0.637895 0.874485 -0.040455 1 0 0 0 0 0 1 295567
-0.001971 -0.000992 0.118645 -0.009749 0.640644 0.876918 -0.040490 1 0 0 0 0 0 1 296683
-0.001971 -0.000992 0.118645 -0.014208 0.642203 0.878115 -0.040520 1 0 0 0 0 0 1 297623
-0.001971 -0.000992 0.118645 -0.016439 0.643260 0.878982 -0.040551 1 0 0 0 0 0 1 298611
-0.001971 -0.000992 0.118645 -0.017559 0.644038 0.879736 -0.040582 1 0 0 0 0 0 1 299614
-0.001971 -0.000992 0.118645 -0.018132 0.644657 0.880431 -0.040613 1 0 0 0 0 0 1 300607
-0.001971 -0.000992 0.118645 -0.018420 0.645225 0.881108 -0.040644 1 0 0 0 0 0 1 301601
-0.001971 -0.000992 0.118645 -0.018568 0.645758 0.881793 -0.040675 1 0 0 0 0 0 1 302607
-0.001971 -0.000992 0.118645 -0.018653 0.646281 0.882476 -0.040707 1 0 0 0 0 0 1 303606
-0.001971 -0.000992 0.118645 -0.018707 0.646789 0.883155 -0.040738 1 0 0 0 0 0 1 304609
-0.001971 -0.000992 0.118645 -0.018733 0.647277 0.883824 -0.040769 1 0 0 0 0 0 1 305606
-0.001971 -0.000992 0.118645 -0.018759 0.647777 0.884510 -0.040801 1 0 0 0 0 0 1 306611
-0.001971 -0.000992 0.118645 -0.018775 0.648272 0.885188 -0.040832 1 0 0 0 0 0 1 307610
-0.001971 -0.000992 0.118645 -0.018801 0.649203 0.886458 -0.040890 1 0 0 0 0 0 1 309485
-0.001971 -0.000992 0.118645 -0.018822 0.649813 0.887269 -0.040928 1 0 0 0 0 0 1 310692
-0.001971 -0.000992 0.118645 -0.018844 0.650271 0.887917 -0.040957 1 0 0 0 0 0 1 311631
-0.001971 -0.000992 0.118645 -0.018851 0.650767 0.888573 -0.040988 1 0 0 0 0 0 1 312615
-0.001971 -0.000992 0.118645 -0.018861 0.651254 0.889257 -0.041019 1 0 0 0 0 0 1 313618
-0.001971 -0.000992 0.118645 -0.018878 0.651756 0.889923 -0.041050 1 0 0 0 0 0 1 314609
-0.001971 -0.000992 0.118645 -0.018901 0.652250 0.890618 -0.041082 1 0 0 0 0 0 1 315618
-0.001971 -0.000992 0.118645 -0.018909 0.652775 0.891314 -0.041115 1 0 0 0 0 0 1 316662
-0.001971 -0.000992 0.118645 -0.018921 0.653314 0.892069 -0.041149 1 0 0 0 0 0 1 317769
-0.001971 -0.000992 0.118645 -0.018944 0.653730 0.892642 -0.041175 1 0 0 0 0 0 1 318604
-0.001971 -0.000992 0.118645 -0.018952 0.654271 0.893357 -0.041209 1 0 0 0 0 0 1 319677
-0.001971 -0.000992 0.118645 -0.018964 0.654808 0.894110 -0.041243 1 0 0 0 0 0 1 320781
-0.001971 -0.000992 0.118645 -0.018979 0.655252 0.894696 -0.041271 1 0 0 0 0 0 1 321655
-0.001971 -0.000992 0.118645 -0.019002 0.655743 0.895388 -0.041302 1 0 0 0 0 0 1 322658
-0.001971 -0.000992 0.118645 -0.019009 0.656223 0.896021 -0.041332 1 0 0 0 0 0 1 323610
-0.001971 -0.000992 0.118645 -0.019019 0.656714 0.896712 -0.041363 1 0 0 0 0 0 1 324622
-0.001971 -0.000992 0.118645 -0.019048 0.657347 0.897580 -0.041403 1 0 0 0 0 0 1 325893
-0.001971 -0.000992 0.118645 -0.019053 0.657760 0.898120 -0.041429 1 0 0 0 0 0 1 326708
-0.001971 -0.000992 0.118645 -0.019061 0.658172 0.898703 -0.041455 1 0 0 0 0 0 1 327560
-0.001971 -0.000992 0.118645 -0.019092 0.658745 0.899468 -0.041490 1 0 0 0 0 0 1 328689
-0.001971 -0.000992 0.118645 -0.019093 0.659215 0.900127 -0.041521 1 0 0 0 0 0 1 329662
-0.001971 -0.000992 0.118645 -0.019108 0.659684 0.900748 -0.041550 1 0 0 0 0 0 1 330587
-0.001971 -0.000992 0.118645 -0.019118 0.660152 0.901406 -0.041580 1 0 0 0 0 0 1 331550
-0.001971 -0.000992 0.118645 -0.019148 0.660675 0.902103 -0.041612 1 0 0 0 0 0 1 332578
-0.001971 -0.000992 0.118645 -0.019149 0.661157 0.902779 -0.041643 1 0 0 0 0 0 1 333576
-0.001971 -0.000992 0.118645 -0.019162 0.661656 0.903462 -0.041675 1 0 0 0 0 0 1 334584
-0.001971 -0.000992 0.118645 -0.019191 0.662163 0.904135 -0.041706 1 0 0 0 0 0 1 335578
-0.001971 -0.000992 0.118645 -0.019191 0.662628 0.904788 -0.041736 1 0 0 0 0 0 1 336541
-0.001971 -0.000992 0.118645 -0.019208 0.663154 0.905485 -0.041768 1 0 0 0 0 0 1 337579
-0.001971 -0.000992 0.118645 -0.019219 0.663640 0.906168 -0.041800 1 0 0 0 0 0 1 338580
-0.001971 -0.000992 0.118645 -0.019256 0.664140 0.906838 -0.041831 1 0 0 0 0 0 1 339578
-0.001971 -0.000992 0.118645 -0.019250 0.664630 0.907522 -0.041862 1 0 0 0 0 0 1 340578
-0.001971 -0.000992 0.118645 -0.019273 0.665501 0.908712 -0.041917 1 0 0 0 0 0 1 342334
-0.001971 -0.000992 0.118645 -0.019307 0.666184 0.909625 -0.041959 1 0 0 0 0 0 1 343682
-0.001971 -0.000992 0.118645 -0.019307 0.666625 0.910245 -0.041988 1 0 0 0 0 0 1 344597
-0.001971 -0.000992 0.118645 -0.019323 0.667125 0.910908 -0.042018 1 0 0 0 0 0 1 345585
-0.001971 -0.000992 0.118645 -0.019346 0.667618 0.911603 -0.042050 1 0 0 0 0 0 1 346593
-0.001971 -0.000992 0.118645 -0.019353 0.668123 0.912270 -0.042081 1 0 0 0 0 0 1 347595
-0.001971 -0.000992 0.118645 -0.019363 0.668582 0.912917 -0.042111 1 0 0 0 0 0 1 348541
-0.001971 -0.000992 0.118645 -0.019384 0.669215 0.913761 -0.042150 1 0 0 0 0 0 1 349796
-0.001971 -0.000992 0.118645 -0.019405 0.669665 0.914398 -0.042179 1 0 0 0 0 0 1 350719
-0.001971 -0.000992 0.118645 -0.019409 0.670156 0.915069 -0.042210 1 0 0 0 0 0 1 351716
-0.001971 -0.000992 0.118645 -0.019424 0.670617 0.915676 -0.042238 1 0 0 0 0 0 1 352623
-0.001971 -0.000992 0.118645 -0.019449 0.671158 0.916436 -0.042273 1 0 0 0 0 0 1 353727
-0.001971 -0.000992 0.118645 -0.019455 0.671626 0.917053 -0.042302 1 0 0 0 0 0 1 354655
-0.001971 -0.000992 0.118645 -0.019465 0.672110 0.917734 -0.042333 1 0 0 0 0 0 1 355652
-0.001971 -0.000992 0.118645 -0.019481 0.672602 0.918385 -0.042363 1 0 0 0 0 0 1 356622
-0.001971 -0.000992 0.118645 -0.019504 0.673084 0.919067 -0.042394 1 0 0 0 0 0 1 357610
-0.001971 -0.000992 0.118645 -0.019512 0.673622 0.919778 -0.042428 1 0 0 0 0 0 1 358677
-0.001971 -0.000992 0.118645 -0.019524 0.674144 0.920511 -0.042461 1 0 0 0 0 0 1 359751
-0.001971 -0.000992 0.118645 -0.019555 0.674564 0.921094 -0.042488 1 0 0 0 0 0 1 360611
-0.001971 -0.000992 0.118645 -0.019556 0.675087 0.921780 -0.042520 1 0 0 0 0 0 1 361633
-0.001971 -0.000992 0.118645 -0.019566 0.675589 0.922485 -0.042552 1 0 0 0 0 0 1 362665
-0.001971 -0.000992 0.118645 -0.019594 0.676073 0.923128 -0.042582 1 0 0 0 0 0 1 363613
-0.001971 -0.000992 0.118645 -0.019594 0.676511 0.923744 -0.042610 1 0 0 0 0 0 1 364522
-0.001971 -0.000992 0.118645 -0.019610 0.677038 0.924443 -0.042643 1 0 0 0 0 0 1 365564
-0.001971 -0.000992 0.118645 -0.019633 0.677524 0.925129 -0.042674 1 0 0 0 0 0 1 366558
-0.001971 -0.000992 0.118645 -0.019637 0.678027 0.925816 -0.042706 1 0 0 0 0 0 1 367580
-0.001971 -0.000992 0.118645 -0.019654 0.678535 0.926488 -0.042737 1 0 0 0 0 0 1 368582
-0.001971 -0.000992 0.118645 -0.019665 0.679008 0.927153 -0.042768 1 0 0 0 0 0 1 369556
-0.001971 -0.000992 0.118645 -0.019694 0.679528 0.927845 -0.042799 1 0 0 0 0 0 1 370576
-0.001971 -0.000992 0.118645 -0.019695 0.680004 0.928512 -0.042830 1 0 0 0 0 0 1 371561
-0.001971 -0.000992 0.118645 -0.019711 0.680504 0.929176 -0.042861 1 0 0 0 0 0 1 372550
-0.001971 -0.000992 0.118645 -0.019734 0.680993 0.929866 -0.042892 1 0 0 0 0 0 1 373550
-0.001971 -0.000992 0.118645 -0.019743 0.681564 0.930622 -0.042928 1 0 0 0 0 0 1 374684
-0.001971 -0.000992 0.118645 -0.019751 0.681979 0.931210 -0.042955 1 0 0 0 0 0 1 375543
-0.001971 -0.000992 0.118645 -0.019766 0.682540 0.931977 -0.042990 1 0 0 0 0 0 1 376675
-0.001971 -0.000992 0.118645 -0.019794 0.682999 0.932585 -0.043018 1 0 0 0 0 0 1 377573
-0.001971 -0.000992 0.118645 -0.019795 0.683483 0.933263 -0.043049 1 0 0 0 0 0 1 378573
-0.001971 -0.000992 0.118645 -0.019819 0.683976 0.933921 -0.043080 1 0 0 0 0 0 1 379564
-0.001971 -0.000992 0.118645 -0.019835 0.684470 0.934614 -0.043111 1 0 0 0 0 0 1 380560
-0.001971 -0.000992 0.118645 -0.019842 0.684975 0.935280 -0.043143 1 0 0 0 0 0 1 381560
-0.001959 -0.000979 0.118656 -0.191563 0.502597 0.786599 -0.043180 1 0 0 0 0 0 1 382744
-0.001952 -0.000972 0.118660 -0.131849 0.567277 0.863474 -0.043209 1 0 0 0 0 0 1 383694
-0.001968 -0.000965 0.118671 0.167668 0.556688 0.765986 -0.043239 1 0 0 0 0 0 1 384650
-0.001975 -0.000961 0.118675 0.100820 0.603372 0.851385 -0.043273 1 0 0 0 0 0 1 385731
-0.001979 -0.000959 0.118676 0.046404 0.632442 0.892973 -0.043300 1 0 0 0 0 0 1 386589
-0.001981 -0.000958 0.118677 0.017319 0.647961 0.908991 -0.043333 1 0 0 0 0 0 1 387640
-0.001982 -0.000957 0.118677 0.002667 0.656132 0.915151 -0.043369 1 0 0 0 0 0 1 388794
-0.001982 -0.000957 0.118677 -0.004629 0.660371 0.917593 -0.043395 1 0 0 0 0 0 1 389636
-0.001983 -0.000957 0.118677 -0.008289 0.662751 0.918854 -0.043425 1 0 0 0 0 0 1 390581
-0.001983 -0.000957 0.118677 -0.010103 0.664223 0.919790 -0.043458 1 0 0 0 0 0 1 391640
-0.001983 -0.000957 0.118677 -0.011016 0.665154 0.920472 -0.043487 1 0 0 0 0 0 1 392572
-0.001983 -0.000957 0.118677 -0.011483 0.665911 0.921212 -0.043520 1 0 0 0 0 0 1 393644
-0.001983 -0.000957 0.118677 -0.011714 0.666509 0.921886 -0.043552 1 0 0 0 0 0 1 394654
-0.001983 -0.000957 0.118677 -0.011841 0.667037 0.922539 -0.043582 1 0 0 0 0 0 1 395624
-0.001983 -0.000957 0.118677 -0.011896 0.667563 0.923227 -0.043615 1 0 0 0 0 0 1 396673
-0.001983 -0.000957 0.118677 -0.011936 0.668014 0.923809 -0.043643 1 0 0 0 0 0 1 397555
-0.001983 -0.000957 0.118677 -0.011967 0.668497 0.924480 -0.043674 1 0 0 0 0 0 1 398571
-0.001983 -0.000957 0.118677 -0.011981 0.668983 0.925150 -0.043705 1 0 0 0 0 0 1 399564
-0.001983 -0.000957 0.118677 -0.011986 0.669459 0.925810 -0.043737 1 0 0 0 0 0 1 400580
-0.001983 -0.000957 0.118677 -0.011998 0.669939 0.926473 -0.043768 1 0 0 0 0 0 1 401563
-0.001983 -0.000957 0.118677 -0.012018 0.670430 0.927135 -0.043800 1 0 0 0 0 0 1 402582
-0.001983 -0.000957 0.118677 -0.012013 0.670882 0.927777 -0.043830 1 0 0 0 0 0 1 403555
-0.001983 -0.000957 0.118677 -0.012027 0.671385 0.928451 -0.043862 1 0 0 0 0 0 1 404563
-0.001983 -0.000957 0.118677 -0.012040 0.671841 0.929105 -0.043892 1 0 0 0 0 0 1 405552
-0.001983 -0.000957 0.118677 -0.012050 0.672319 0.929770 -0.043924 1 0 0 0 0 0 1 406557
-0.001983 -0.000957 0.118677 -0.012042 0.672811 0.930421 -0.043955 1 0 0 0 0 0 1 407550
-0.001983 -0.000957 0.118677 -0.012066 0.673335 0.931172 -0.043990 1 0 0 0 0 0 1 408677
-0.001983 -0.000957 0.118677 -0.012079 0.673788 0.931779 -0.044019 1 0 0 0 0 0 1 409604
-0.001983 -0.000957 0.118677 -0.012066 0.674290 0.932487 -0.044052 1 0 0 0 0 0 1 410664
-0.001983 -0.000957 0.118677 -0.012094 0.674731 0.933083 -0.044081 1 0 0 0 0 0 1 411575
-0.001983 -0.000957 0.118677 -0.012093 0.675200 0.933747 -0.044111 1 0 0 0 0 0 1 412560
-0.001983 -0.000957 0.118677 -0.012112 0.675684 0.934401 -0.044143 1 0 0 0 0 0 1 413566
-0.001983 -0.000957 0.118677 -0.012107 0.676148 0.935060 -0.044174 1 0 0 0 0 0 1 414565
-0.001983 -0.000957 0.118677 -0.012118 0.676636 0.935734 -0.044205 1 0 0 0 0 0 1 415564
-0.001983 -0.000957 0.118677 -0.012139 0.677187 0.936480 -0.044241 1 0 0 0 0 0 1 416709
-0.001983 -0.000957 0.118677 -0.012133 0.677627 0.937105 -0.044271 1 0 0 0 0 0 1 417656
-0.001983 -0.000957 0.118677 -0.012147 0.678113 0.937755 -0.044301 1 0 0 0 0 0 1 418629
-0.001983 -0.000957 0.118677 -0.012161 0.678566 0.938406 -0.044332 1 0 0 0 0 0 1 419612
-0.001983 -0.000957 0.118677 -0.012166 0.679099 0.939118 -0.044365 1 0 0 0 0 0 1 420688
-0.001983 -0.000957 0.118677 -0.012167 0.679518 0.939719 -0.044394 1 0 0 0 0 0 1 421607
-0.001983 -0.000957 0.118677 -0.012187 0.680059 0.940473 -0.044429 1 0 0 0 0 0 1 422738
-0.001983 -0.000957 0.118677 -0.012191 0.680494 0.941049 -0.044457 1 0 0 0 0 0 1 423607
-0.001983 -0.000957 0.118677 -0.012192 0.680949 0.941700 -0.044488 1 0 0 0 0 0 1 424601
-0.001983 -0.000957 0.118677 -0.012215 0.681432 0.942350 -0.044518 1 0 0 0 0 0 1 425585
-0.001983 -0.000957 0.118677 -0.012214 0.681950 0.943082 -0.044552 1 0 0 0 0 0 1 426672
-0.002001 -0.000952 0.118687 0.242688 0.623175 0.806473 -0.044585 1 0 0 0 0 0 1 427706
-0.002011 -0.000950 0.118690 0.151699 0.643957 0.876885 -0.044613 1 0 0 0 0 0 1 428596
-0.002015 -0.000949 0.118692 0.084934 0.660014 0.913363 -0.044646 1 0 0 0 0 0 1 429676
-0.002018 -0.000948 0.118692 0.049639 0.668877 0.927462 -0.044676 1 0 0 0 0 0 1 430618
-0.002019 -0.000948 0.118692 0.031889 0.673626 0.932856 -0.044705 1 0 0 0 0 0 1 431554
-0.002019 -0.000948 0.118692 0.023025 0.676285 0.935163 -0.044737 1 0 0 0 0 0 1 432569
-0.002020 -0.000948 0.118692 0.018608 0.677862 0.936383 -0.044768 1 0 0 0 0 0 1 433558
-0.002020 -0.000948 0.118692 0.016405 0.678893 0.937247 -0.044800 1 0 0 0 0 0 1 434579
-0.002020 -0.000948 0.118692 0.015313 0.679632 0.937957 -0.044830 1 0 0 0 0 0 1 435552
-0.002020 -0.000948 0.118692 0.014774 0.680247 0.938650 -0.044862 1 0 0 0 0 0 1 436568
-0.002020 -0.000948 0.118692 0.014513 0.680800 0.939313 -0.044893 1 0 0 0 0 0 1 437576
-0.002020 -0.000948 0.118692 0.014381 0.681290 0.939952 -0.044924 1 0 0 0 0 0 1 438557
-0.002020 -0.000948 0.118692 0.014331 0.681783 0.940598 -0.044955 1 0 0 0 0 0 1 439547
-0.002020 -0.000948 0.118692 0.014294 0.682260 0.941266 -0.044986 1 0 0 0 0 0 1 440550
-0.002020 -0.000948 0.118692 0.014298 0.682795 0.941984 -0.045021 1 0 0 0 0 0 1 441656
-0.002020 -0.000948 0.118692 0.014296 0.683253 0.942616 -0.045051 1 0 0 0 0 0 1 442614
-0.002015 -0.000966 0.118703 -0.057890 0.932031 0.801350 -0.045084 1 0 0 0 0 0 1 443680
-0.002012 -0.000975 0.118706 -0.033514 0.844370 0.874038 -0.045111 1 0 0 0 0 0 1 444545
-0.002010 -0.000979 0.118707 -0.014620 0.779895 0.911622 -0.045141 1 0 0 0 0 0 1 445522
-0.002010 -0.000982 0.118708 -0.004255 0.745936 0.926226 -0.045173 1 0 0 0 0 0 1 446540
-0.002009 -0.000983 0.118708 0.001084 0.729040 0.931792 -0.045204 1 0 0 0 0 0 1 447532
-0.002009 -0.000983 0.118708 0.003810 0.720858 0.934157 -0.045236 1 0 0 0 0 0 1 448544
-0.002009 -0.000984 0.118708 0.005175 0.716991 0.935395 -0.045267 1 0 0 0 0 0 1 449537
-0.002009 -0.000984 0.118708 0.005876 0.715428 0.936394 -0.045306 1 0 0 0 0 0 1 450772
-0.002009 -0.000984 0.118708 0.006223 0.714883 0.937166 -0.045339 1 0 0 0 0 0 1 451856
-0.002009 -0.000984 0.118708 0.006396 0.714726 0.937702 -0.045364 1 0 0 0 0 0 1 452649
-0.002009 -0.000984 0.118708 0.006492 0.714906 0.938297 -0.045393 1 0 0 0 0 0 1 453557
-0.002009 -0.000984 0.118708 0.006549 0.715270 0.938950 -0.045424 1 0 0 0 0 0 1 454568
-0.002009 -0.000984 0.118708 0.006564 0.715691 0.939585 -0.045455 1 0 0 0 0 0 1 455551
-0.002009 -0.000984 0.118708 0.006579 0.716168 0.940261 -0.045488 1 0 0 0 0 0 1 456598
-0.002009 -0.000984 0.118708 0.006587 0.716641 0.940906 -0.045519 1 0 0 0 0 0 1 457587
-0.002009 -0.000984 0.118708 0.006599 0.717114 0.941552 -0.045550 1 0 0 0 0 0 1 458597
-0.002009 -0.000984 0.118708 0.006600 0.717596 0.942186 -0.045580 1 0 0 0 0 0 1 459558
-0.002009 -0.000984 0.118708 0.006609 0.718176 0.942949 -0.045618 1 0 0 0 0 0 1 460758
-0.002009 -0.000984 0.118708 0.006613 0.718598 0.943504 -0.045645 1 0 0 0 0 0 1 461619
-0.002009 -0.000984 0.118708 0.006625 0.719039 0.944079 -0.045672 1 0 0 0 0 0 1 462498
-0.002028 -0.000980 0.118718 0.262001 0.660220 0.807391 -0.045706 1 0 0 0 0 0 1 463598
-0.002037 -0.000977 0.118722 0.171116 0.681063 0.877792 -0.045739 1 0 0 0 0 0 1 464649
-0.002041 -0.000976 0.118723 0.104429 0.697008 0.914090 -0.045768 1 0 0 0 0 0 1 465559
-0.002044 -0.000976 0.118723 0.069178 0.705918 0.928208 -0.045799 1 0 0 0 0 0 1 466552
-0.002045 -0.000975 0.118723 0.051436 0.710705 0.933624 -0.045830 1 0 0 0 0 0 1 467554
-0.002045 -0.000975 0.118723 0.042597 0.713375 0.935905 -0.045861 1 0 0 0 0 0 1 468548
-0.002046 -0.000975 0.118723 0.038213 0.714962 0.937123 -0.045893 1 0 0 0 0 0 1 469559
-0.002046 -0.000975 0.118723 0.036026 0.715993 0.937955 -0.045924 1 0 0 0 0 0 1 470555
-0.002046 -0.000975 0.118723 0.034945 0.716767 0.938658 -0.045955 1 0 0 0 0 0 1 471551
-0.002046 -0.000975 0.118723 0.034420 0.717389 0.939323 -0.045986 1 0 0 0 0 0 1 472551
-0.002046 -0.000975 0.118723 0.034175 0.717944 0.939976 -0.046018 1 0 0 0 0 0 1 473557
-0.002046 -0.000975 0.118723 0.034050 0.718477 0.940617 -0.046049 1 0 0 0 0 0 1 474554
-0.002046 -0.000975 0.118723 0.034011 0.719024 0.941325 -0.046083 1 0 0 0 0 0 1 475664
-0.002046 -0.000975 0.118723 0.033992 0.719464 0.941889 -0.046111 1 0 0 0 0 0 1 476549
-0.002046 -0.000975 0.118723 0.034000 0.720011 0.942585 -0.046145 1 0 0 0 0 0 1 477640
-0.002046 -0.000975 0.118723 0.034012 0.720459 0.943174 -0.046174 1 0 0 0 0 0 1 478574
-0.002046 -0.000975 0.118723 0.034034 0.720937 0.943800 -0.046205 1 0 0 0 0 0 1 479556
-0.002046 -0.000975 0.118723 0.034065 0.721433 0.944445 -0.046236 1 0 0 0 0 0 1 480556
-0.002046 -0.000975 0.118723 0.034069 0.721922 0.945091 -0.046268 1 0 0 0 0 0 1 481568
-0.002046 -0.000975 0.118723 0.034098 0.722411 0.945729 -0.046299 1 0 0 0 0 0 1 482556
-0.002046 -0.000975 0.118723 0.034131 0.723006 0.946508 -0.046338 1 0 0 0 0 0 1 483796
-0.002046 -0.000975 0.118723 0.034139 0.723423 0.947057 -0.046364 1 0 0 0 0 0 1 484649
-0.002046 -0.000975 0.118723 0.034180 0.723892 0.947665 -0.046394 1 0 0 0 0 0 1 485599
-0.002046 -0.000975 0.118723 0.034184 0.724354 0.948276 -0.046424 1 0 0 0 0 0 1 486557
-0.002046 -0.000975 0.118723 0.034221 0.724929 0.949027 -0.046461 1 0 0 0 0 0 1 487743
-0.002046 -0.000975 0.118723 0.034238 0.725359 0.949587 -0.046488 1 0 0 0 0 0 1 488602
-0.002065 -0.000971 0.118733 0.290017 0.666386 0.812813 -0.046519 1 0 0 0 0 0 1 489586
-0.002074 -0.000969 0.118737 0.199204 0.687143 0.883011 -0.046548 1 0 0 0 0 0 1 490517
-0.002078 -0.000968 0.118738 0.132547 0.703165 0.919363 -0.046581 1 0 0 0 0 0 1 491579
-0.002081 -0.000967 0.118738 0.097341 0.712042 0.933436 -0.046611 1 0 0 0 0 0 1 492547
-0.002082 -0.000967 0.118739 0.079634 0.716876 0.938879 -0.046645 1 0 0 0 0 0 1 493621
-0.002082 -0.000967 0.118739 0.070819 0.719502 0.941115 -0.046674 1 0 0 0 0 0 1 494554
-0.002083 -0.000966 0.118739 0.066446 0.721109 0.942360 -0.046707 1 0 0 0 0 0 1 495613
-0.002083 -0.000966 0.118739 0.064277 0.722173 0.943211 -0.046740 1 0 0 0 0 0 1 496662
-0.002083 -0.000966 0.118739 0.063229 0.722871 0.943850 -0.046768 1 0 0 0 0 0 1 497561
-0.002083 -0.000966 0.118739 0.062720 0.723492 0.944496 -0.046799 1 0 0 0 0 0 1 498551
-0.002083 -0.000966 0.118739 0.062479 0.724057 0.945137 -0.046830 1 0 0 0 0 0 1 499553
-0.002083 -0.000966 0.118739 0.062378 0.724568 0.945769 -0.046861 1 0 0 0 0 0 1 500558
-0.002083 -0.000966 0.118739 0.062349 0.725040 0.946376 -0.046891 1 0 0 0 0 0 1 501503
-0.002083 -0.000966 0.118739 0.062365 0.725552 0.947031 -0.046924 1 0 0 0 0 0 1 502550
-0.002083 -0.000966 0.118739 0.062390 0.726049 0.947659 -0.046955 1 0 0 0 0 0 1 503548
-0.002083 -0.000966 0.118739 0.062430 0.726523 0.948276 -0.046985 1 0 0 0 0 0 1 504526
-0.002083 -0.000966 0.118739 0.062453 0.727011 0.948920 -0.047017 1 0 0 0 0 0 1 505548
-0.002083 -0.000966 0.118739 0.062492 0.727497 0.949555 -0.047049 1 0 0 0 0 0 1 506556
-0.002083 -0.000966 0.118739 0.062542 0.727989 0.950192 -0.047080 1 0 0 0 0 0 1 507555
-0.002083 -0.000966 0.118739 0.062598 0.728725 0.951157 -0.047128 1 0 0 0 0 0 1 509094
-0.002083 -0.000966 0.118739 0.062626 0.728975 0.951479 -0.047144 1 0 0 0 0 0 1 509595
-0.002083 -0.000966 0.118739 0.062663 0.729470 0.952130 -0.047176 1 0 0 0 0 0 1 510637
-0.002083 -0.000966 0.118739 0.062700 0.729920 0.952718 -0.047206 1 0 0 0 0 0 1 511570
-0.002083 -0.000966 0.118739 0.062750 0.730413 0.953357 -0.047237 1 0 0 0 0 0 1 512573
-0.002083 -0.000966 0.118739 0.062784 0.730882 0.953973 -0.047268 1 0 0 0 0 0 1 513559
-0.002083 -0.000966 0.118739 0.062824 0.731365 0.954604 -0.047299 1 0 0 0 0 0 1 514560
-0.002083 -0.000966 0.118739 0.062874 0.731860 0.955246 -0.047330 1 0 0 0 0 0 1 515567
-0.002083 -0.000966 0.118739 0.062910 0.732351 0.955890 -0.047363 1 0 0 0 0 0 1 516598
-0.002083 -0.000966 0.118739 0.062965 0.732915 0.956622 -0.047399 1 0 0 0 0 0 1 517749
-0.002083 -0.000966 0.118739 0.062992 0.733305 0.957135 -0.047424 1 0 0 0 0 0 1 518573
-0.002083 -0.000966 0.118739 0.063032 0.733779 0.957754 -0.047455 1 0 0 0 0 0 1 519555
-0.002083 -0.000966 0.118739 0.063081 0.734267 0.958387 -0.047486 1 0 0 0 0 0 1 520548
-0.002083 -0.000966 0.118739 0.063120 0.734792 0.959077 -0.047521 1 0 0 0 0 0 1 521651
-0.002083 -0.000966 0.118739 0.063161 0.735279 0.959712 -0.047552 1 0 0 0 0 0 1 522659
-0.002083 -0.000966 0.118739 0.063206 0.735721 0.960286 -0.047580 1 0 0 0 0 0 1 523558
-0.002083 -0.000966 0.118739 0.063243 0.736226 0.960947 -0.047613 1 0 0 0 0 0 1 524617
-0.002083 -0.000966 0.118739 0.063282 0.736694 0.961559 -0.047644 1 0 0 0 0 0 1 525588
-0.002083 -0.000966 0.118739 0.063330 0.737163 0.962167 -0.047673 1 0 0 0 0 0 1 526541
-0.002083 -0.000966 0.118739 0.063367 0.737671 0.962834 -0.047707 1 0 0 0 0 0 1 527609
-0.002083 -0.000966 0.118739 0.063414 0.738138 0.963440 -0.047736 1 0 0 0 0 0 1 528559
-0.002083 -0.000966 0.118739 0.063447 0.738607 0.964056 -0.047767 1 0 0 0 0 0 1 529545
-0.002083 -0.000966 0.118739 0.063491 0.739127 0.964735 -0.047801 1 0 0 0 0 0 1 530623
-0.002083 -0.000966 0.118739 0.063536 0.739568 0.965306 -0.047829 1 0 0 0 0 0 1 531518
-0.002083 -0.000966 0.118739 0.063571 0.740043 0.965931 -0.047860 1 0 0 0 0 0 1 532518
-0.002083 -0.000966 0.118739 0.063611 0.740526 0.966561 -0.047891 1 0 0 0 0 0 1 533518
-0.002083 -0.000966 0.118739 0.063661 0.741018 0.967199 -0.047923 1 0 0 0 0 0 1 534519
-0.002083 -0.000966 0.118739 0.063695 0.741491 0.967821 -0.047954 1 0 0 0 0 0 1 535515
-0.002102 -0.000962 0.118749 0.320067 0.682412 0.830974 -0.047986 1 0 0 0 0 0 1 536532
-0.002111 -0.000960 0.118752 0.229419 0.703142 0.901044 -0.048017 1 0 0 0 0 0 1 537524
-0.002115 -0.000959 0.118753 0.162865 0.719116 0.937262 -0.048047 1 0 0 0 0 0 1 538500
-0.002118 -0.000958 0.118754 0.127712 0.727977 0.951338 -0.048078 1 0 0 0 0 0 1 539500
-0.002119 -0.000958 0.118754 0.110040 0.732767 0.956718 -0.048110 1 0 0 0 0 0 1 540506
-0.002119 -0.000958 0.118754 0.101264 0.735424 0.958987 -0.048141 1 0 0 0 0 0 1 541501
-0.002114 -0.000976 0.118764 0.024528 0.986387 0.817781 -0.048178 1 0 0 0 0 0 1 542689
-0.002112 -0.000985 0.118768 0.046528 0.899653 0.890437 -0.048204 1 0 0 0 0 0 1 543515
-0.002111 -0.000989 0.118769 0.064306 0.835721 0.928121 -0.048239 1 0 0 0 0 0 1 544642
-0.002110 -0.000991 0.118769 0.074120 0.801924 0.942606 -0.048266 1 0 0 0 0 0 1 545513
-0.002110 -0.000993 0.118770 0.079232 0.785159 0.948160 -0.048297 1 0 0 0 0 0 1 546514
-0.002109 -0.000993 0.118770 0.081862 0.777028 0.950490 -0.048329 1 0 0 0 0 0 1 547524
-0.002109 -0.000993 0.118770 0.083222 0.773212 0.951706 -0.048360 1 0 0 0 0 0 1 548520
-0.002109 -0.000994 0.118770 0.083933 0.771550 0.952516 -0.048391 1 0 0 0 0 0 1 549510
-0.002109 -0.000994 0.118770 0.084320 0.770974 0.953208 -0.048423 1 0 0 0 0 0 1 550528
-0.002109 -0.000994 0.118770 0.084552 0.770992 0.953907 -0.048457 1 0 0 0 0 0 1 551626
-0.002109 -0.000994 0.118770 0.084689 0.771300 0.954629 -0.048494 1 0 0 0 0 0 1 552788
-0.002109 -0.000994 0.118770 0.084771 0.771520 0.955090 -0.048516 1 0 0 0 0 0 1 553517
-0.002109 -0.000994 0.118770 0.084853 0.772008 0.955771 -0.048551 1 0 0 0 0 0 1 554632
-0.002109 -0.000994 0.118770 0.084915 0.772467 0.956365 -0.048582 1 0 0 0 0 0 1 555610
-0.002109 -0.000994 0.118770 0.084966 0.772905 0.956954 -0.048611 1 0 0 0 0 0 1 556558
-0.002109 -0.000994 0.118770 0.085032 0.773447 0.957625 -0.048645 1 0 0 0 0 0 1 557637
-0.002109 -0.000994 0.118770 0.085086 0.773886 0.958169 -0.048673 1 0 0 0 0 0 1 558542
-0.002109 -0.000994 0.118770 0.085139 0.774415 0.958823 -0.048706 1 0 0 0 0 0 1 559586
-0.002109 -0.000994 0.118770 0.085204 0.774966 0.959504 -0.048741 1 0 0 0 0 0 1 560713
-0.002109 -0.000994 0.118770 0.085251 0.775455 0.960134 -0.048773 1 0 0 0 0 0 1 561717
-0.002109 -0.000994 0.118770 0.085308 0.775849 0.960598 -0.048796 1 0 0 0 0 0 1 562479
-0.002109 -0.000994 0.118770 0.085366 0.776383 0.961280 -0.048831 1 0 0 0 0 0 1 563590
-0.002109 -0.000994 0.118770 0.085415 0.776916 0.961921 -0.048863 1 0 0 0 0 0 1 564620
-0.002109 -0.000994 0.118770 0.085471 0.777346 0.962473 -0.048892 1 0 0 0 0 0 1 565528
-0.002109 -0.000994 0.118770 0.085511 0.777853 0.963085 -0.048923 1 0 0 0 0 0 1 566524
-0.002109 -0.000994 0.118770 0.085584 0.778362 0.963707 -0.048954 1 0 0 0 0 0 1 567534
-0.002109 -0.000994 0.118770 0.085636 0.778839 0.964320 -0.048986 1 0 0 0 0 0 1 568532
-0.002109 -0.000994 0.118770 0.085675 0.779346 0.964933 -0.049017 1 0 0 0 0 0 1 569528
-0.002109 -0.000994 0.118770 0.085751 0.779835 0.965552 -0.049048 1 0 0 0 0 0 1 570523
-0.002109 -0.000994 0.118770 0.085782 0.780315 0.966133 -0.049078 1 0 0 0 0 0 1 571477
-0.002109 -0.000994 0.118770 0.085849 0.780835 0.966772 -0.049110 1 0 0 0 0 0 1 572528
-0.002109 -0.000994 0.118770 0.085904 0.781332 0.967407 -0.049142 1 0 0 0 0 0 1 573529
-0.002109 -0.000994 0.118770 0.085959 0.781828 0.968004 -0.049173 1 0 0 0 0 0 1 574528
-0.002109 -0.000994 0.118770 0.086026 0.782326 0.968635 -0.049204 1 0 0 0 0 0 1 575535
-0.002104 -0.001012 0.118780 0.013555 1.032786 0.826960 -0.049250 1 0 0 0 0 0 1 576993
-0.002120 -0.001017 0.118794 0.294560 0.885839 0.761497 -0.049269 1 0 0 0 0 0 1 577600
-0.002128 -0.001019 0.118798 0.222870 0.841837 0.868268 -0.049300 1 0 0 0 0 0 1 578601
-0.002132 -0.001020 0.118800 0.166685 0.823440 0.918362 -0.049330 1 0 0 0 0 0 1 579547
-0.002134 -0.001020 0.118800 0.136901 0.815012 0.937312 -0.049361 1 0 0 0 0 0 1 580545
-0.002135 -0.001021 0.118801 0.121966 0.811171 0.944381 -0.049392 1 0 0 0 0 0 1 581534
-0.002135 -0.001021 0.118801 0.114571 0.809530 0.947214 -0.049423 1 0 0 0 0 0 1 582535
-0.002135 -0.001021 0.118801 0.110915 0.808975 0.948593 -0.049454 1 0 0 0 0 0 1 583534
-0.002135 -0.001021 0.118801 0.109144 0.809025 0.949556 -0.049491 1 0 0 0 0 0 1 584696
-0.002135 -0.001021 0.118801 0.108278 0.809205 0.950160 -0.049517 1 0 0 0 0 0 1 585541
-0.002135 -0.001021 0.118801 0.107891 0.809577 0.950785 -0.049548 1 0 0 0 0 0 1 586525
-0.002135 -0.001021 0.118801 0.107728 0.810079 0.951453 -0.049582 1 0 0 0 0 0 1 587632
-0.002135 -0.001021 0.118801 0.107673 0.810542 0.952054 -0.049613 1 0 0 0 0 0 1 588619
-0.002135 -0.001021 0.118801 0.107698 0.811112 0.952720 -0.049648 1 0 0 0 0 0 1 589741
-0.002136 -0.001021 0.118801 0.107712 0.811495 0.953202 -0.049673 1 0 0 0 0 0 1 590536
-0.002136 -0.001021 0.118801 0.107779 0.812021 0.953822 -0.049706 1 0 0 0 0 0 1 591570
-0.002136 -0.001021 0.118801 0.107847 0.812530 0.954421 -0.049737 1 0 0 0 0 0 1 592568
-0.002136 -0.001021 0.118801 0.107912 0.813154 0.955159 -0.049775 1 0 0 0 0 0 1 593801
-0.002136 -0.001021 0.118801 0.107970 0.813552 0.955625 -0.049799 1 0 0 0 0 0 1 594566
-0.002136 -0.001021 0.118801 0.108025 0.814054 0.956197 -0.049830 1 0 0 0 0 0 1 595541
-0.002136 -0.001021 0.118801 0.108110 0.814579 0.956828 -0.049863 1 0 0 0 0 0 1 596596
-0.002136 -0.001021 0.118801 0.108176 0.815098 0.957440 -0.049894 1 0 0 0 0 0 1 597594
-0.002136 -0.001021 0.118801 0.108230 0.815561 0.957987 -0.049923 1 0 0 0 0 0 1 598515
-0.002136 -0.001021 0.118801 0.108298 0.816078 0.958594 -0.049954 1 0 0 0 0 0 1 599529
-0.002136 -0.001021 0.118801 0.108373 0.816599 0.959203 -0.049986 1 0 0 0 0 0 1 600533
-0.002136 -0.001021 0.118801 0.108430 0.817112 0.959789 -0.050017 1 0 0 0 0 0 1 601530
-0.002136 -0.001021 0.118801 0.108508 0.817619 0.960400 -0.050048 1 0 0 0 0 0 1 602529
-0.002136 -0.001021 0.118801 0.108580 0.818114 0.960982 -0.050079 1 0 0 0 0 0 1 603520
-0.002136 -0.001021 0.118801 0.108639 0.818639 0.961603 -0.050111 1 0 0 0 0 0 1 604547
-0.002136 -0.001021 0.118801 0.108712 0.819150 0.962200 -0.050142 1 0 0 0 0 0 1 605531
-0.002136 -0.001021 0.118801 0.108773 0.819652 0.962793 -0.050173 1 0 0 0 0 0 1 606529
-0.002136 -0.001021 0.118801 0.108836 0.820173 0.963385 -0.050204 1 0 0 0 0 0 1 607529
-0.002136 -0.001021 0.118801 0.108920 0.820723 0.964045 -0.050238 1 0 0 0 0 0 1 608608
-0.002136 -0.001021 0.118801 0.108997 0.821253 0.964670 -0.050271 1 0 0 0 0 0 1 609670
-0.002136 -0.001021 0.118801 0.109059 0.821752 0.965256 -0.050301 1 0 0 0 0 0 1 610627
-0.002136 -0.001021 0.118801 0.109111 0.822197 0.965782 -0.050329 1 0 0 0 0 0 1 611514
-0.002136 -0.001021 0.118801 0.109176 0.822695 0.966367 -0.050359 1 0 0 0 0 0 1 612490
-0.002136 -0.001021 0.118801 0.109251 0.823246 0.966991 -0.050392 1 0 0 0 0 0 1 613531
-0.002136 -0.001021 0.118801 0.109326 0.823736 0.967584 -0.050423 1 0 0 0 0 0 1 614531
-0.002136 -0.001021 0.118801 0.109384 0.824253 0.968197 -0.050455 1 0 0 0 0 0 1 615543
-0.002136 -0.001021 0.118801 0.109461 0.824792 0.968827 -0.050487 1 0 0 0 0 0 1 616582
-0.002136 -0.001021 0.118801 0.109526 0.825327 0.969458 -0.050520 1 0 0 0 0 0 1 617644
-0.002136 -0.001021 0.118801 0.109593 0.825838 0.970059 -0.050552 1 0 0 0 0 0 1 618647
-0.002136 -0.001021 0.118801 0.109671 0.826416 0.970715 -0.050586 1 0 0 0 0 0 1 619741
-0.002136 -0.001021 0.118801 0.109716 0.826766 0.971146 -0.050608 1 0 0 0 0 0 1 620460
-0.002154 -0.001017 0.118811 0.367183 0.767641 0.834118 -0.050647 1 0 0 0 0 0 1 621712
-0.002163 -0.001015 0.118814 0.276836 0.788235 0.903856 -0.050675 1 0 0 0 0 0 1 622589
-0.002168 -0.001013 0.118815 0.210420 0.804162 0.939946 -0.050705 1 0 0 0 0 0 1 623545
-0.002170 -0.001013 0.118816 0.175362 0.813049 0.953974 -0.050736 1 0 0 0 0 0 1 624546
-0.002171 -0.001013 0.118816 0.157761 0.817850 0.959295 -0.050767 1 0 0 0 0 0 1 625539
-0.002172 -0.001012 0.118816 0.149020 0.820478 0.961484 -0.050795 1 0 0 0 0 0 1 626430
-0.002172 -0.001012 0.118816 0.144711 0.822179 0.962753 -0.050832 1 0 0 0 0 0 1 627626
-0.002172 -0.001012 0.118816 0.142612 0.823268 0.963598 -0.050866 1 0 0 0 0 0 1 628709
-0.002172 -0.001012 0.118816 0.141578 0.823939 0.964114 -0.050890 1 0 0 0 0 0 1 629467
-0.002173 -0.001012 0.118816 0.141131 0.824659 0.964826 -0.050926 1 0 0 0 0 0 1 630624
-0.002173 -0.001012 0.118816 0.140940 0.825201 0.965375 -0.050955 1 0 0 0 0 0 1 631545
-0.002173 -0.001012 0.118816 0.140880 0.825699 0.965925 -0.050984 1 0 0 0 0 0 1 632480
-0.002173 -0.001012 0.118816 0.140901 0.826232 0.966542 -0.051016 1 0 0 0 0 0 1 633503
-0.002173 -0.001012 0.118816 0.140957 0.826757 0.967122 -0.051047 1 0 0 0 0 0 1 634504
-0.002167 -0.001030 0.118826 0.068354 1.077658 0.824865 -0.051079 1 0 0 0 0 0 1 635508
-0.002165 -0.001039 0.118830 0.092459 0.990785 0.897151 -0.051110 1 0 0 0 0 0 1 636507
-0.002163 -0.001044 0.118831 0.111295 0.926692 0.934549 -0.051141 1 0 0 0 0 0 1 637508
-0.002162 -0.001046 0.118831 0.121657 0.892922 0.949031 -0.051171 1 0 0 0 0 0 1 638478
-0.002162 -0.001047 0.118832 0.127069 0.876159 0.954547 -0.051204 1 0 0 0 0 0 1 639508
-0.002162 -0.001048 0.118832 0.129844 0.868026 0.956840 -0.051235 1 0 0 0 0 0 1 640505
-0.002162 -0.001048 0.118832 0.131302 0.864239 0.958019 -0.051266 1 0 0 0 0 0 1 641503
-0.002162 -0.001048 0.118832 0.132100 0.862824 0.959049 -0.051310 1 0 0 0 0 0 1 642914
-0.002162 -0.001048 0.118832 0.132512 0.862141 0.959552 -0.051333 1 0 0 0 0 0 1 643660
-0.002162 -0.001048 0.118832 0.132760 0.862112 0.960150 -0.051364 1 0 0 0 0 0 1 644646
-0.002162 -0.001048 0.118832 0.132919 0.862281 0.960641 -0.051390 1 0 0 0 0 0 1 645473
-0.002162 -0.001048 0.118832 0.133036 0.862656 0.961233 -0.051421 1 0 0 0 0 0 1 646476
-0.002162 -0.001048 0.118832 0.133149 0.863151 0.961851 -0.051454 1 0 0 0 0 0 1 647532
-0.002162 -0.001048 0.118832 0.133237 0.863638 0.962416 -0.051485 1 0 0 0 0 0 1 648510
-0.002162 -0.001048 0.118832 0.133322 0.864149 0.963005 -0.051516 1 0 0 0 0 0 1 649510
-0.002162 -0.001048 0.118832 0.133423 0.864686 0.963621 -0.051549 1 0 0 0 0 0 1 650562
-0.002162 -0.001048 0.118832 0.133513 0.865304 0.964313 -0.051586 1 0 0 0 0 0 1 651759
-0.002180 -0.001044 0.118842 0.391365 0.805929 0.826963 -0.051614 1 0 0 0 0 0 1 652627
-0.002190 -0.001042 0.118845 0.301118 0.826479 0.896593 -0.051641 1 0 0 0 0 0 1 653512
-0.002194 -0.001041 0.118846 0.234787 0.842525 0.932784 -0.051679 1 0 0 0 0 0 1 654713
-0.002197 -0.001040 0.118847 0.199743 0.851335 0.946670 -0.051704 1 0 0 0 0 0 1 655533
-0.002198 -0.001040 0.118847 0.182162 0.856164 0.951986 -0.051736 1 0 0 0 0 0 1 656534
-0.002198 -0.001040 0.118847 0.173461 0.858861 0.954220 -0.051767 1 0 0 0 0 0 1 657541
-0.002199 -0.001040 0.118847 0.169154 0.860460 0.955356 -0.051798 1 0 0 0 0 0 1 658531
-0.002199 -0.001040 0.118847 0.167056 0.861509 0.956107 -0.051828 1 0 0 0 0 0 1 659490
-0.002199 -0.001040 0.118847 0.166048 0.862334 0.956771 -0.051860 1 0 0 0 0 0 1 660517
-0.002199 -0.001040 0.118847 0.165612 0.862987 0.957369 -0.051891 1 0 0 0 0 0 1 661519
-0.002199 -0.001040 0.118847 0.165430 0.863590 0.957981 -0.051924 1 0 0 0 0 0 1 662566
-0.002199 -0.001040 0.118847 0.165415 0.864150 0.958567 -0.051956 1 0 0 0 0 0 1 663572
-0.002199 -0.001040 0.118847 0.165434 0.864662 0.959112 -0.051985 1 0 0 0 0 0 1 664520
-0.002199 -0.001040 0.118847 0.165490 0.865172 0.959666 -0.052015 1 0 0 0 0 0 1 665483
-0.002199 -0.001040 0.118847 0.165577 0.865708 0.960263 -0.052047 1 0 0 0 0 0 1 666507
-0.002199 -0.001040 0.118847 0.165662 0.866216 0.960810 -0.052078 1 0 0 0 0 0 1 667479
-0.002199 -0.001040 0.118847 0.165758 0.866758 0.961410 -0.052110 1 0 0 0 0 0 1 668499
-0.002199 -0.001040 0.118847 0.165859 0.867259 0.961965 -0.052140 1 0 0 0 0 0 1 669482
-0.002199 -0.001040 0.118847 0.165961 0.867789 0.962573 -0.052172 1 0 0 0 0 0 1 670504
-0.002199 -0.001040 0.118847 0.166047 0.868301 0.963126 -0.052203 1 0 0 0 0 0 1 671483
-0.002199 -0.001040 0.118847 0.166159 0.868828 0.963706 -0.052235 1 0 0 0 0 0 1 672502
-0.002199 -0.001040 0.118847 0.166255 0.869357 0.964293 -0.052266 1 0 0 0 0 0 1 673499
-0.002199 -0.001040 0.118847 0.166351 0.869866 0.964879 -0.052297 1 0 0 0 0 0 1 674514
-0.002199 -0.001040 0.118847 0.166546 0.870918 0.966030 -0.052360 1 0 0 0 0 0 1 676521
-0.002199 -0.001040 0.118847 0.166580 0.870999 0.966111 -0.052365 1 0 0 0 0 0 1 676662
-0.002199 -0.001040 0.118847 0.166658 0.871496 0.966668 -0.052395 1 0 0 0 0 0 1 677629
-0.002199 -0.001040 0.118847 0.166752 0.871935 0.967171 -0.052421 1 0 0 0 0 0 1 678479
-0.002199 -0.001040 0.118847 0.166857 0.872474 0.967752 -0.052454 1 0 0 0 0 0 1 679518
-0.002199 -0.001040 0.118847 0.166944 0.872992 0.968328 -0.052485 1 0 0 0 0 0 1 680509
-0.002199 -0.001040 0.118847 0.167051 0.873525 0.968916 -0.052516 1 0 0 0 0 0 1 681517
-0.002199 -0.001040 0.118847 0.167158 0.874022 0.969486 -0.052548 1 0 0 0 0 0 1 682515
-0.002199 -0.001040 0.118847 0.167258 0.874630 0.970147 -0.052583 1 0 0 0 0 0 1 683663
-0.002199 -0.001040 0.118847 0.167362 0.875151 0.970720 -0.052614 1 0 0 0 0 0 1 684645
-0.002199 -0.001040 0.118847 0.167462 0.875642 0.971264 -0.052644 1 0 0 0 0 0 1 685610
-0.002199 -0.001040 0.118847 0.167559 0.876148 0.971845 -0.052675 1 0 0 0 0 0 1 686586
-0.002199 -0.001040 0.118847 0.167640 0.876632 0.972367 -0.052704 1 0 0 0 0 0 1 687511
-0.002199 -0.001040 0.118847 0.167769 0.877246 0.973043 -0.052741 1 0 0 0 0 0 1 688698
-0.002199 -0.001040 0.118847 0.167858 0.877709 0.973576 -0.052769 1 0 0 0 0 0 1 689589
-0.002199 -0.001040 0.118847 0.167943 0.878213 0.974121 -0.052799 1 0 0 0 0 0 1 690553
-0.002199 -0.001040 0.118847 0.168053 0.878735 0.974695 -0.052830 1 0 0 0 0 0 1 691562
-0.002199 -0.001040 0.118847 0.168145 0.879240 0.975255 -0.052860 1 0 0 0 0 0 1 692513
-0.002199 -0.001040 0.118847 0.168238 0.879734 0.975825 -0.052891 1 0 0 0 0 0 1 693499
-0.002199 -0.001040 0.118847 0.168374 0.880377 0.976515 -0.052928 1 0 0 0 0 0 1 694706
-0.002199 -0.001040 0.118847 0.168442 0.880821 0.977011 -0.052955 1 0 0 0 0 0 1 695568
-0.002199 -0.001040 0.118847 0.168535 0.881319 0.977563 -0.052985 1 0 0 0 0 0 1 696527
-0.002199 -0.001040 0.118847 0.168652 0.881870 0.978192 -0.053019 1 0 0 0 0 0 1 697594
-0.002199 -0.001040 0.118847 0.168748 0.882361 0.978718 -0.053048 1 0 0 0 0 0 1 698538
-0.002199 -0.001040 0.118847 0.168830 0.882855 0.979267 -0.053078 1 0 0 0 0 0 1 699483
-0.002199 -0.001040 0.118847 0.168938 0.883392 0.979860 -0.053110 1 0 0 0 0 0 1 700499
-0.002199 -0.001040 0.118847 0.169044 0.883882 0.980422 -0.053140 1 0 0 0 0 0 1 701484
-0.002199 -0.001040 0.118847 0.169139 0.884432 0.981017 -0.053172 1 0 0 0 0 0 1 702504
-0.002199 -0.001040 0.118847 0.169239 0.884932 0.981568 -0.053203 1 0 0 0 0 0 1 703482
-0.002199 -0.001040 0.118847 0.169326 0.885448 0.982143 -0.053234 1 0 0 0 0 0 1 704472
-0.002199 -0.001040 0.118847 0.169437 0.885970 0.982740 -0.053265 1 0 0 0 0 0 1 705482
-0.002199 -0.001040 0.118847 0.169528 0.886507 0.983320 -0.053297 1 0 0 0 0 0 1 706509
-0.002199 -0.001040 0.118847 0.169634 0.887000 0.983862 -0.053327 1 0 0 0 0 0 1 707463
-0.002199 -0.001040 0.118847 0.169731 0.887531 0.984451 -0.053358 1 0 0 0 0 0 1 708462
-0.002199 -0.001040 0.118847 0.169839 0.888107 0.985113 -0.053394 1 0 0 0 0 0 1 709608
-0.002199 -0.001040 0.118847 0.169951 0.888657 0.985702 -0.053427 1 0 0 0 0 0 1 710652
-0.002199 -0.001040 0.118847 0.170049 0.889198 0.986300 -0.053459 1 0 0 0 0 0 1 711670
-0.002199 -0.001040 0.118847 0.170121 0.889610 0.986760 -0.053484 1 0 0 0 0 0 1 712476
-0.002199 -0.001040 0.118847 0.170247 0.890144 0.987366 -0.053516 1 0 0 0 0 0 1 713517
-0.002199 -0.001040 0.118847 0.170321 0.890644 0.987909 -0.053546 1 0 0 0 0 0 1 714469
-0.002199 -0.001040 0.118847 0.170420 0.891172 0.988493 -0.053578 1 0 0 0 0 0 1 715484
-0.002199 -0.001040 0.118847 0.170539 0.891700 0.989073 -0.053609 1 0 0 0 0 0 1 716489
-0.002199 -0.001040 0.118847 0.170622 0.892191 0.989642 -0.053640 1 0 0 0 0 0 1 717465
-0.002199 -0.001040 0.118847 0.170738 0.892834 0.990339 -0.053678 1 0 0 0 0 0 1 718684
-0.002199 -0.001040 0.118847 0.170828 0.893278 0.990827 -0.053704 1 0 0 0 0 0 1 719520
-0.002199 -0.001040 0.118847 0.170936 0.893808 0.991413 -0.053736 1 0 0 0 0 0 1 720558
-0.002199 -0.001040 0.118847 0.171032 0.894308 0.991988 -0.053767 1 0 0 0 0 0 1 721523
-0.002199 -0.001040 0.118847 0.171141 0.894871 0.992595 -0.053800 1 0 0 0 0 0 1 722606
-0.002199 -0.001040 0.118847 0.171230 0.895401 0.993183 -0.053832 1 0 0 0 0 0 1 723620
-0.002199 -0.001040 0.118847 0.171331 0.895876 0.993728 -0.053861 1 0 0 0 0 0 1 724540
-0.002199 -0.001040 0.118847 0.171430 0.896384 0.994273 -0.053891 1 0 0 0 0 0 1 725517
-0.002199 -0.001040 0.118847 0.171520 0.896916 0.994865 -0.053923 1 0 0 0 0 0 1 726536
-0.002199 -0.001040 0.118847 0.171638 0.897510 0.995520 -0.053958 1 0 0 0 0 0 1 727660
-0.002199 -0.001040 0.118847 0.171715 0.897944 0.996004 -0.053985 1 0 0 0 0 0 1 728510
-0.002217 -0.001035 0.118857 0.430453 0.838379 0.858429 -0.054014 1 0 0 0 0 0 1 729433
-0.002227 -0.001033 0.118860 0.340530 0.858995 0.927975 -0.054048 1 0 0 0 0 0 1 730542
-0.002231 -0.001032 0.118861 0.274340 0.874902 0.963961 -0.054080 1 0 0 0 0 0 1 731546
-0.002234 -0.001031 0.118862 0.239399 0.883742 0.977880 -0.054109 1 0 0 0 0 0 1 732484
-0.002235 -0.001031 0.118862 0.221897 0.888549 0.983179 -0.054140 1 0 0 0 0 0 1 733483
-0.002223 -0.001018 0.118873 0.039478 0.705874 0.833335 -0.054171 1 0 0 0 0 0 1 734479
-0.002217 -0.001011 0.118877 0.093609 0.770493 0.910297 -0.054203 1 0 0 0 0 0 1 735481
-0.002214 -0.001007 0.118878 0.136048 0.819050 0.950052 -0.054234 1 0 0 0 0 0 1 736479
-0.002212 -0.001006 0.118879 0.159119 0.845322 0.965417 -0.054265 1 0 0 0 0 0 1 737486
-0.002211 -0.001005 0.118879 0.170983 0.858917 0.971217 -0.054296 1 0 0 0 0 0 1 738479
-0.002211 -0.001004 0.118879 0.177016 0.866019 0.973593 -0.054328 1 0 0 0 0 0 1 739485
-0.002211 -0.001004 0.118879 0.180103 0.869810 0.974783 -0.054359 1 0 0 0 0 0 1 740479
-0.002211 -0.001004 0.118879 0.181709 0.871982 0.975562 -0.054390 1 0 0 0 0 0 1 741486
-0.002211 -0.001004 0.118879 0.182570 0.873342 0.976237 -0.054424 1 0 0 0 0 0 1 742549
-0.002211 -0.001004 0.118879 0.183067 0.874310 0.976883 -0.054458 1 0 0 0 0 0 1 743639
-0.002211 -0.001004 0.118879 0.183356 0.875000 0.977437 -0.054488 1 0 0 0 0 0 1 744622
-0.002211 -0.001004 0.118879 0.183545 0.875525 0.977903 -0.054515 1 0 0 0 0 0 1 745458
-0.002211 -0.001004 0.118879 0.183685 0.876073 0.978458 -0.054545 1 0 0 0 0 0 1 746445
-0.002211 -0.001004 0.118879 0.183822 0.876634 0.979053 -0.054579 1 0 0 0 0 0 1 747506
-0.002211 -0.001004 0.118879 0.183947 0.877136 0.979606 -0.054609 1 0 0 0 0 0 1 748491
-0.002211 -0.001004 0.118879 0.184039 0.877653 0.980167 -0.054641 1 0 0 0 0 0 1 749491
-0.002211 -0.001004 0.118879 0.184173 0.878185 0.980773 -0.054674 1 0 0 0 0 0 1 750560
-0.002211 -0.001004 0.118879 0.184284 0.878732 0.981366 -0.054707 1 0 0 0 0 0 1 751628
-0.002211 -0.001004 0.118879 0.184391 0.879239 0.981931 -0.054739 1 0 0 0 0 0 1 752636
-0.002211 -0.001004 0.118879 0.184480 0.879664 0.982405 -0.054765 1 0 0 0 0 0 1 753482
-0.002211 -0.001004 0.118879 0.184588 0.880181 0.983005 -0.054799 1 0 0 0 0 0 1 754553
-0.002211 -0.001004 0.118879 0.184692 0.880675 0.983536 -0.054828 1 0 0 0 0 0 1 755501
-0.002211 -0.001004 0.118879 0.184807 0.881225 0.984149 -0.054862 1 0 0 0 0 0 1 756594
-0.002211 -0.001004 0.118879 0.184886 0.881662 0.984639 -0.054889 1 0 0 0 0 0 1 757457
-0.002211 -0.001004 0.118879 0.184995 0.882130 0.985181 -0.054920 1 0 0 0 0 0 1 758435
-0.002211 -0.001004 0.118879 0.185109 0.882669 0.985763 -0.054952 1 0 0 0 0 0 1 759473
-0.002211 -0.001004 0.118879 0.185228 0.883234 0.986392 -0.054988 1 0 0 0 0 0 1 760595
-0.002211 -0.001004 0.118879 0.185337 0.883751 0.986969 -0.055020 1 0 0 0 0 0 1 761624
-0.002211 -0.001004 0.118879 0.185426 0.884150 0.987434 -0.055045 1 0 0 0 0 0 1 762442
-0.002211 -0.001004 0.118879 0.185537 0.884730 0.988067 -0.055081 1 0 0 0 0 0 1 763594
-0.002211 -0.001004 0.118879 0.185639 0.885196 0.988584 -0.055110 1 0 0 0 0 0 1 764506
-0.002211 -0.001004 0.118879 0.185741 0.885681 0.989124 -0.055140 1 0 0 0 0 0 1 765469
-0.002211 -0.001004 0.118879 0.185852 0.886177 0.989698 -0.055171 1 0 0 0 0 0 1 766481
-0.002211 -0.001004 0.118879 0.185942 0.886692 0.990259 -0.055203 1 0 0 0 0 0 1 767481
-0.002211 -0.001004 0.118879 0.186049 0.887185 0.990808 -0.055234 1 0 0 0 0 0 1 768483
-0.002211 -0.001004 0.118879 0.186163 0.887695 0.991374 -0.055265 1 0 0 0 0 0 1 769483
-0.002211 -0.001004 0.118879 0.186272 0.888187 0.991943 -0.055297 1 0 0 0 0 0 1 770485
-0.002211 -0.001004 0.118879 0.186374 0.888696 0.992494 -0.055328 1 0 0 0 0 0 1 771479
-0.002211 -0.001004 0.118879 0.186480 0.889201 0.993056 -0.055359 1 0 0 0 0 0 1 772483
-0.002211 -0.001004 0.118879 0.186577 0.889694 0.993609 -0.055390 1 0 0 0 0 0 1 773482
-0.002211 -0.001004 0.118879 0.186693 0.890193 0.994183 -0.055422 1 0 0 0 0 0 1 774483
-0.002211 -0.001004 0.118879 0.186894 0.891171 0.995259 -0.055482 1 0 0 0 0 0 1 776411
-0.002211 -0.001004 0.118879 0.187014 0.891747 0.995899 -0.055517 1 0 0 0 0 0 1 777554
-0.002211 -0.001004 0.118879 0.187105 0.892213 0.996442 -0.055547 1 0 0 0 0 0 1 778500
-0.002211 -0.001004 0.118879 0.187208 0.892707 0.996976 -0.055578 1 0 0 0 0 0 1 779486
-0.002211 -0.001004 0.118879 0.187322 0.893222 0.997547 -0.055609 1 0 0 0 0 0 1 780495
-0.002211 -0.001004 0.118879 0.187427 0.893719 0.998102 -0.055640 1 0 0 0 0 0 1 781484
-0.002211 -0.001004 0.118879 0.187537 0.894215 0.998675 -0.055672 1 0 0 0 0 0 1 782494
-0.002211 -0.001004 0.118879 0.187636 0.894739 0.999246 -0.055704 1 0 0 0 0 0 1 783536
-0.002211 -0.001004 0.118879 0.187741 0.895219 0.999777 -0.055734 1 0 0 0 0 0 1 784474
-0.002211 -0.001004 0.118879 0.187847 0.895723 1.000339 -0.055765 1 0 0 0 0 0 1 785476
-0.002211 -0.001004 0.118879 0.187961 0.896238 1.000934 -0.055798 1 0 0 0 0 0 1 786525
-0.002211 -0.001004 0.118879 0.188061 0.896735 1.001472 -0.055828 1 0 0 0 0 0 1 787494
-0.002211 -0.001004 0.118879 0.188170 0.897319 1.002125 -0.055864 1 0 0 0 0 0 1 788650
-0.002211 -0.001004 0.118879 0.188263 0.897741 1.002596 -0.055891 1 0 0 0 0 0 1 789512
-0.002211 -0.001004 0.118879 0.188377 0.898224 1.003153 -0.055922 1 0 0 0 0 0 1 790484
-0.002211 -0.001004 0.118879 0.188480 0.898737 1.003708 -0.055953 1 0 0 0 0 0 1 791483
-0.002211 -0.001004 0.118879 0.188577 0.899201 1.004224 -0.055982 1 0 0 0 0 0 1 792405
-0.002198 -0.000991 0.118890 0.014496 0.713914 0.852588 -0.056017 1 0 0 0 0 0 1 793550
-0.002192 -0.000984 0.118894 0.072858 0.777248 0.928789 -0.056047 1 0 0 0 0 0 1 794482
-0.002188 -0.000980 0.118895 0.117397 0.825126 0.968202 -0.056075 1 0 0 0 0 0 1 795392
-0.002187 -0.000979 0.118895 0.141523 0.851132 0.983543 -0.056110 1 0 0 0 0 0 1 796524
-0.002186 -0.000978 0.118895 0.153894 0.864562 0.989299 -0.056142 1 0 0 0 0 0 1 797535
-0.002186 -0.000977 0.118896 0.160177 0.871521 0.991624 -0.056171 1 0 0 0 0 0 1 798460
-0.002185 -0.000977 0.118896 0.163386 0.875279 0.992801 -0.056202 1 0 0 0 0 0 1 799452
-0.002185 -0.000977 0.118896 0.165034 0.877381 0.993556 -0.056232 1 0 0 0 0 0 1 800418
-0.002185 -0.000977 0.118896 0.165925 0.878710 0.994196 -0.056264 1 0 0 0 0 0 1 801456
-0.002185 -0.000977 0.118896 0.166395 0.879609 0.994772 -0.056296 1 0 0 0 0 0 1 802453
-0.002185 -0.000977 0.118896 0.166695 0.880289 0.995335 -0.056327 1 0 0 0 0 0 1 803455
-0.002185 -0.000977 0.118896 0.166878 0.880886 0.995893 -0.056358 1 0 0 0 0 0 1 804458
-0.002185 -0.000977 0.118896 0.167024 0.881430 0.996444 -0.056389 1 0 0 0 0 0 1 805452
-0.002185 -0.000977 0.118896 0.167145 0.881951 0.997002 -0.056421 1 0 0 0 0 0 1 806459
-0.002185 -0.000977 0.118896 0.167239 0.882439 0.997552 -0.056452 1 0 0 0 0 0 1 807454
-0.002185 -0.000977 0.118896 0.167343 0.882921 0.998071 -0.056482 1 0 0 0 0 0 1 808406
-0.002185 -0.000977 0.118896 0.167497 0.883726 0.998978 -0.056533 1 0 0 0 0 0 1 810049
-0.002185 -0.000977 0.118896 0.167536 0.883931 0.999209 -0.056546 1 0 0 0 0 0 1 810468
-0.002185 -0.000977 0.118896 0.167638 0.884440 0.999804 -0.056579 1 0 0 0 0 0 1 811534
-0.002185 -0.000977 0.118896 0.167723 0.884916 1.000325 -0.056609 1 0 0 0 0 0 1 812488
-0.002185 -0.000977 0.118896 0.167812 0.885388 1.000857 -0.056639 1 0 0 0 0 0 1 813453
-0.002185 -0.000977 0.118896 0.167917 0.885878 1.001427 -0.056671 1 0 0 0 0 0 1 814461
-0.002185 -0.000977 0.118896 0.168000 0.886370 1.001969 -0.056702 1 0 0 0 0 0 1 815463
-0.002185 -0.000977 0.118896 0.168087 0.886835 1.002492 -0.056732 1 0 0 0 0 0 1 816414
-0.002185 -0.000977 0.118896 0.168185 0.887354 1.003078 -0.056765 1 0 0 0 0 0 1 817476
-0.002185 -0.000977 0.118896 0.168298 0.887952 1.003775 -0.056803 1 0 0 0 0 0 1 818702
-0.002185 -0.000977 0.118896 0.168376 0.888363 1.004222 -0.056830 1 0 0 0 0 0 1 819542
-0.002185 -0.000977 0.118896 0.168460 0.888806 1.004721 -0.056858 1 0 0 0 0 0 1 820450
-0.002185 -0.000977 0.118896 0.168552 0.889294 1.005272 -0.056889 1 0 0 0 0 0 1 821448
-0.002185 -0.000977 0.118896 0.168668 0.889874 1.005948 -0.056927 1 0 0 0 0 0 1 822660
-0.002185 -0.000977 0.118896 0.168757 0.890336 1.006450 -0.056955 1 0 0 0 0 0 1 823567
-0.002185 -0.000977 0.118896 0.168830 0.890750 1.006918 -0.056982 1 0 0 0 0 0 1 824428
-0.002185 -0.000977 0.118896 0.168918 0.891222 1.007451 -0.057012 1 0 0 0 0 0 1 825394
-0.002185 -0.000977 0.118896 0.169014 0.891697 1.008008 -0.057044 1 0 0 0 0 0 1 826392
-0.002185 -0.000977 0.118896 0.169123 0.892299 1.008671 -0.057081 1 0 0 0 0 0 1 827602
-0.002185 -0.000977 0.118896 0.169203 0.892758 1.009188 -0.057110 1 0 0 0 0 0 1 828516
-0.002185 -0.000977 0.118896 0.169292 0.893202 1.009689 -0.057139 1 0 0 0 0 0 1 829445
-0.002185 -0.000977 0.118896 0.169398 0.893728 1.010304 -0.057174 1 0 0 0 0 0 1 830549
-0.002185 -0.000977 0.118896 0.169485 0.894209 1.010831 -0.057204 1 0 0 0 0 0 1 831513
-0.002185 -0.000977 0.118896 0.169575 0.894657 1.011332 -0.057232 1 0 0 0 0 0 1 832409
-0.002185 -0.000977 0.118896 0.169663 0.895146 1.011887 -0.057264 1 0 0 0 0 0 1 833426
-0.002185 -0.000977 0.118896 0.169758 0.895624 1.012447 -0.057295 1 0 0 0 0 0 1 834430
-0.002185 -0.000977 0.118896 0.169848 0.896124 1.012995 -0.057326 1 0 0 0 0 0 1 835433
-0.002185 -0.000977 0.118896 0.169940 0.896612 1.013544 -0.057357 1 0 0 0 0 0 1 836429
-0.002185 -0.000977 0.118896 0.170028 0.897111 1.014108 -0.057388 1 0 0 0 0 0 1 837426
-0.002185 -0.000977 0.118896 0.170129 0.897586 1.014665 -0.057420 1 0 0 0 0 0 1 838443
-0.002185 -0.000977 0.118896 0.170218 0.898077 1.015202 -0.057451 1 0 0 0 0 0 1 839429
-0.002204 -0.000973 0.118906 0.430073 0.838194 0.877080 -0.057482 1 0 0 0 0 0 1 840407
-0.002213 -0.000970 0.118909 0.340632 0.858672 0.946369 -0.057514 1 0 0 0 0 0 1 841447
-0.002218 -0.000969 0.118910 0.274662 0.874496 0.982249 -0.057545 1 0 0 0 0 0 1 842426
-0.002220 -0.000969 0.118911 0.239936 0.883708 0.996617 -0.057602 1 0 0 0 0 0 1 844249
-0.002221 -0.000968 0.118911 0.222495 0.888599 1.002036 -0.057642 1 0 0 0 0 0 1 845526
-0.002222 -0.000968 0.118911 0.213821 0.891212 1.004175 -0.057670 1 0 0 0 0 0 1 846448
-0.002222 -0.000968 0.118911 0.209556 0.892758 1.005278 -0.057701 1 0 0 0 0 0 1 847420
-0.002222 -0.000968 0.118911 0.207490 0.893805 1.006038 -0.057733 1 0 0 0 0 0 1 848453
-0.002222 -0.000968 0.118911 0.206500 0.894565 1.006638 -0.057764 1 0 0 0 0 0 1 849449
-0.002222 -0.000968 0.118911 0.206073 0.895183 1.007206 -0.057795 1 0 0 0 0 0 1 850433
-0.002222 -0.000968 0.118911 0.205937 0.895835 1.007880 -0.057833 1 0 0 0 0 0 1 851664
-0.002222 -0.000968 0.118911 0.205897 0.896298 1.008371 -0.057861 1 0 0 0 0 0 1 852533
-0.002222 -0.000968 0.118911 0.205967 0.896908 1.009032 -0.057899 1 0 0 0 0 0 1 853759
-0.002222 -0.000968 0.118911 0.206007 0.897259 1.009414 -0.057921 1 0 0 0 0 0 1 854463
-0.002222 -0.000968 0.118911 0.206115 0.897794 1.009998 -0.057955 1 0 0 0 0 0 1 855560
-0.002222 -0.000968 0.118911 0.206205 0.898217 1.010494 -0.057983 1 0 0 0 0 0 1 856452
-0.002222 -0.000968 0.118911 0.206312 0.898740 1.011067 -0.058015 1 0 0 0 0 0 1 857489
-0.002222 -0.000968 0.118911 0.206430 0.899232 1.011617 -0.058048 1 0 0 0 0 0 1 858522
-0.002222 -0.000968 0.118911 0.206535 0.899741 1.012193 -0.058081 1 0 0 0 0 0 1 859570
-0.002222 -0.000968 0.118911 0.206643 0.900138 1.012656 -0.058107 1 0 0 0 0 0 1 860419
-0.002222 -0.000968 0.118911 0.206763 0.900704 1.013276 -0.058142 1 0 0 0 0 0 1 861544
-0.002222 -0.000968 0.118911 0.206889 0.901232 1.013867 -0.058177 1 0 0 0 0 0 1 862653
-0.002222 -0.000968 0.118911 0.206972 0.901643 1.014333 -0.058203 1 0 0 0 0 0 1 863499
-0.002222 -0.000968 0.118911 0.207097 0.902116 1.014881 -0.058235 1 0 0 0 0 0 1 864505
-0.002222 -0.000968 0.118911 0.207201 0.902611 1.015421 -0.058265 1 0 0 0 0 0 1 865484
-0.002210 -0.000955 0.118922 0.032603 0.716626 0.863336 -0.058296 1 0 0 0 0 0 1 866471
-0.002203 -0.000948 0.118926 0.090749 0.779766 0.939347 -0.058326 1 0 0 0 0 0 1 867437
-0.002200 -0.000945 0.118927 0.135187 0.827583 0.978757 -0.058358 1 0 0 0 0 0 1 868445
-0.002199 -0.000943 0.118927 0.159268 0.853460 0.993985 -0.058389 1 0 0 0 0 0 1 869455
-0.002198 -0.000942 0.118927 0.171618 0.866834 0.999721 -0.058420 1 0 0 0 0 0 1 870441
-0.002197 -0.000942 0.118927 0.177915 0.873800 1.002068 -0.058452 1 0 0 0 0 0 1 871448
-0.002197 -0.000942 0.118928 0.181115 0.877518 1.003211 -0.058482 1 0 0 0 0 0 1 872425
-0.002197 -0.000941 0.118928 0.182766 0.879628 1.003962 -0.058514 1 0 0 0 0 0 1 873428
-0.002197 -0.000941 0.118928 0.183648 0.880911 1.004577 -0.058545 1 0 0 0 0 0 1 874429
-0.002197 -0.000941 0.118928 0.184146 0.881786 1.005148 -0.058576 1 0 0 0 0 0 1 875429
-0.002197 -0.000941 0.118928 0.184435 0.882473 1.005689 -0.058607 1 0 0 0 0 0 1 876431
-0.002197 -0.000941 0.118928 0.184722 0.883443 1.006688 -0.058665 1 0 0 0 0 0 1 878288
-0.002197 -0.000941 0.118928 0.184885 0.884042 1.007311 -0.058702 1 0 0 0 0 0 1 879458
-0.002216 -0.000937 0.118937 0.445255 0.824020 0.869043 -0.058732 1 0 0 0 0 0 1 880420
-0.002225 -0.000935 0.118941 0.355975 0.844473 0.938184 -0.058764 1 0 0 0 0 0 1 881436
-0.002229 -0.000934 0.118942 0.290076 0.860287 0.974019 -0.058795 1 0 0 0 0 0 1 882443
-0.002232 -0.000933 0.118942 0.255290 0.869055 0.987879 -0.058825 1 0 0 0 0 0 1 883397
-0.002233 -0.000933 0.118943 0.237842 0.873807 0.993163 -0.058858 1 0 0 0 0 0 1 884435
-0.002233 -0.000933 0.118943 0.229231 0.876554 0.995456 -0.058897 1 0 0 0 0 0 1 885691
-0.002234 -0.000933 0.118943 0.224949 0.877995 0.996444 -0.058921 1 0 0 0 0 0 1 886454
-0.002234 -0.000933 0.118943 0.222882 0.878993 0.997131 -0.058951 1 0 0 0 0 0 1 887417
-0.002234 -0.000933 0.118943 0.221905 0.879734 0.997752 -0.058983 1 0 0 0 0 0 1 888436
-0.002234 -0.000932 0.118943 0.221497 0.880379 0.998340 -0.059016 1 0 0 0 0 0 1 889520
-0.002234 -0.000932 0.118943 0.221335 0.880902 0.998870 -0.059047 1 0 0 0 0 0 1 890496
-0.002234 -0.000932 0.118943 0.221313 0.881401 0.999385 -0.059077 1 0 0 0 0 0 1 891473
-0.002234 -0.000932 0.118943 0.221367 0.881874 0.999913 -0.059109 1 0 0 0 0 0 1 892474
-0.002234 -0.000932 0.118943 0.221469 0.882418 1.000516 -0.059144 1 0 0 0 0 0 1 893605
-0.002234 -0.000932 0.118943 0.221552 0.882825 1.000983 -0.059172 1 0 0 0 0 0 1 894488
-0.002234 -0.000932 0.118943 0.221639 0.883253 1.001452 -0.059199 1 0 0 0 0 0 1 895375
-0.002234 -0.000932 0.118943 0.221763 0.883756 1.002043 -0.059234 1 0 0 0 0 0 1 896494
-0.002234 -0.000932 0.118943 0.221888 0.884253 1.002587 -0.059267 1 0 0 0 0 0 1 897523
-0.002221 -0.000919 0.118954 0.047021 0.697896 0.850339 -0.059295 1 0 0 0 0 0 1 898426
-0.002215 -0.000912 0.118957 0.105084 0.760972 0.926227 -0.059325 1 0 0 0 0 0 1 899389
-0.002212 -0.000909 0.118959 0.149512 0.808751 0.965600 -0.059358 1 0 0 0 0 0 1 900434
-0.002210 -0.000907 0.118959 0.173574 0.834578 0.980802 -0.059389 1 0 0 0 0 0 1 901430
-0.002209 -0.000906 0.118959 0.185919 0.847942 0.986515 -0.059420 1 0 0 0 0 0 1 902427
-0.002209 -0.000906 0.118959 0.192204 0.854887 0.988846 -0.059451 1 0 0 0 0 0 1 903429
-0.002209 -0.000906 0.118959 0.195417 0.858580 0.989982 -0.059481 1 0 0 0 0 0 1 904398
-0.002209 -0.000906 0.118959 0.197094 0.860677 0.990743 -0.059514 1 0 0 0 0 0 1 905448
-0.002209 -0.000906 0.118959 0.197969 0.861929 0.991311 -0.059544 1 0 0 0 0 0 1 906416
-0.002209 -0.000906 0.118959 0.198473 0.862789 0.991869 -0.059576 1 0 0 0 0 0 1 907425
-0.002209 -0.000906 0.118959 0.198773 0.863478 0.992417 -0.059609 1 0 0 0 0 0 1 908473
-0.002209 -0.000906 0.118959 0.198994 0.864140 0.993074 -0.059648 1 0 0 0 0 0 1 909716
-0.002227 -0.000901 0.118969 0.459796 0.803941 0.854635 -0.059673 1 0 0 0 0 0 1 910540
-0.002237 -0.000899 0.118973 0.370609 0.824333 0.923595 -0.059701 1 0 0 0 0 0 1 911422
-0.002241 -0.000898 0.118974 0.304761 0.840131 0.959374 -0.059732 1 0 0 0 0 0 1 912414
-0.002243 -0.000897 0.118974 0.269994 0.848905 0.973234 -0.059763 1 0 0 0 0 0 1 913416
-0.002245 -0.000897 0.118975 0.252568 0.853616 0.978468 -0.059794 1 0 0 0 0 0 1 914413
-0.002245 -0.000897 0.118975 0.243930 0.856217 0.980619 -0.059826 1 0 0 0 0 0 1 915415
-0.002245 -0.000897 0.118975 0.239694 0.857747 0.981712 -0.059857 1 0 0 0 0 0 1 916419
-0.002246 -0.000897 0.118975 0.237676 0.858871 0.982568 -0.059897 1 0 0 0 0 0 1 917705
-0.002246 -0.000897 0.118975 0.236702 0.859606 0.983148 -0.059929 1 0 0 0 0 0 1 918724
-0.002246 -0.000897 0.118975 0.236260 0.860090 0.983573 -0.059953 1 0 0 0 0 0 1 919490
-0.002246 -0.000897 0.118975 0.236101 0.860558 0.984047 -0.059982 1 0 0 0 0 0 1 920409
-0.002246 -0.000897 0.118975 0.236095 0.861049 0.984577 -0.060014 1 0 0 0 0 0 1 921435
-0.002246 -0.000897 0.118975 0.236158 0.861558 0.985134 -0.060047 1 0 0 0 0 0 1 922511
-0.002246 -0.000897 0.118975 0.236267 0.862063 0.985695 -0.060082 1 0 0 0 0 0 1 923618
-0.002246 -0.000897 0.118975 0.236334 0.862427 0.986119 -0.060108 1 0 0 0 0 0 1 924436
-0.002246 -0.000897 0.118975 0.236451 0.862886 0.986626 -0.060139 1 0 0 0 0 0 1 925437
-0.002246 -0.000897 0.118975 0.236570 0.863322 0.987123 -0.060169 1 0 0 0 0 0 1 926407
-0.002246 -0.000897 0.118975 0.236717 0.863837 0.987708 -0.060204 1 0 0 0 0 0 1 927535
-0.002246 -0.000897 0.118975 0.236813 0.864228 0.988180 -0.060233 1 0 0 0 0 0 1 928442
-0.002246 -0.000897 0.118975 0.236940 0.864674 0.988671 -0.060263 1 0 0 0 0 0 1 929423
-0.002246 -0.000897 0.118975 0.237076 0.865167 0.989231 -0.060298 1 0 0 0 0 0 1 930519
-0.002246 -0.000897 0.118975 0.237192 0.865591 0.989716 -0.060327 1 0 0 0 0 0 1 931466
-0.002246 -0.000897 0.118975 0.237300 0.866007 0.990214 -0.060357 1 0 0 0 0 0 1 932412
-0.002246 -0.000897 0.118975 0.237430 0.866461 0.990713 -0.060388 1 0 0 0 0 0 1 933408
-0.002246 -0.000897 0.118975 0.237554 0.866912 0.991226 -0.060419 1 0 0 0 0 0 1 934412
-0.002246 -0.000897 0.118975 0.237668 0.867349 0.991749 -0.060450 1 0 0 0 0 0 1 935406
-0.002246 -0.000897 0.118975 0.237795 0.867791 0.992235 -0.060481 1 0 0 0 0 0 1 936376
-0.002246 -0.000897 0.118975 0.237911 0.868260 0.992771 -0.060513 1 0 0 0 0 0 1 937412
-0.002246 -0.000897 0.118975 0.238044 0.868704 0.993276 -0.060544 1 0 0 0 0 0 1 938408
-0.002246 -0.000897 0.118975 0.238166 0.869123 0.993775 -0.060574 1 0 0 0 0 0 1 939370
-0.002246 -0.000897 0.118975 0.238279 0.869599 0.994305 -0.060607 1 0 0 0 0 0 1 940403
-0.002246 -0.000897 0.118975 0.238412 0.870049 0.994814 -0.060638 1 0 0 0 0 0 1 941409
-0.002233 -0.000883 0.118986 0.063235 0.683368 0.842487 -0.060673 1 0 0 0 0 0 1 942516
-0.002227 -0.000877 0.118989 0.121175 0.746307 0.918212 -0.060701 1 0 0 0 0 0 1 943427
-0.002224 -0.000873 0.118991 0.165557 0.794038 0.957542 -0.060735 1 0 0 0 0 0 1 944512
-0.002222 -0.000872 0.118991 0.189592 0.819797 0.972677 -0.060764 1 0 0 0 0 0 1 945447
-0.002221 -0.000871 0.118991 0.201913 0.833090 0.978344 -0.060793 1 0 0 0 0 0 1 946372
-0.002221 -0.000870 0.118991 0.208219 0.840024 0.980667 -0.060825 1 0 0 0 0 0 1 947394
-0.002221 -0.000870 0.118991 0.211431 0.843699 0.981792 -0.060856 1 0 0 0 0 0 1 948388
-0.002220 -0.000870 0.118991 0.213095 0.845779 0.982522 -0.060888 1 0 0 0 0 0 1 949415
-0.002220 -0.000870 0.118991 0.213987 0.847024 0.983104 -0.060919 1 0 0 0 0 0 1 950414
-0.002220 -0.000870 0.118991 0.214507 0.847933 0.983727 -0.060956 1 0 0 0 0 0 1 951595
-0.002220 -0.000870 0.118991 0.214808 0.848509 0.984145 -0.060982 1 0 0 0 0 0 1 952417
-0.002220 -0.000870 0.118991 0.215032 0.849146 0.984780 -0.061021 1 0 0 0 0 0 1 953672
-0.002220 -0.000870 0.118991 0.215170 0.849536 0.985170 -0.061045 1 0 0 0 0 0 1 954441
-0.002220 -0.000870 0.118991 0.215321 0.850051 0.985735 -0.061080 1 0 0 0 0 0 1 955558
-0.002208 -0.000856 0.119002 0.039940 0.663098 0.833370 -0.061111 1 0 0 0 0 0 1 956534
-0.002201 -0.000850 0.119006 0.097868 0.726032 0.908990 -0.061138 1 0 0 0 0 0 1 957426
-0.002198 -0.000846 0.119007 0.142236 0.773733 0.948221 -0.061169 1 0 0 0 0 0 1 958415
-0.002197 -0.000845 0.119008 0.166256 0.799499 0.963371 -0.061200 1 0 0 0 0 0 1 959410
-0.002196 -0.000844 0.119008 0.178596 0.812806 0.969066 -0.061232 1 0 0 0 0 0 1 960412
-0.002195 -0.000843 0.119008 0.184879 0.819749 0.971411 -0.061266 1 0 0 0 0 0 1 961505
-0.002195 -0.000843 0.119008 0.188086 0.823453 0.972577 -0.061300 1 0 0 0 0 0 1 962603
-0.002195 -0.000843 0.119008 0.189721 0.825427 0.973187 -0.061325 1 0 0 0 0 0 1 963393
-0.002182 -0.000830 0.119019 0.014952 0.639142 0.821008 -0.061359 1 0 0 0 0 0 1 964477
-0.002176 -0.000823 0.119023 0.073295 0.702540 0.896623 -0.061390 1 0 0 0 0 0 1 965459
-0.002173 -0.000819 0.119024 0.117846 0.750391 0.935773 -0.061418 1 0 0 0 0 0 1 966361
-0.002171 -0.000818 0.119025 0.141962 0.776266 0.950928 -0.061450 1 0 0 0 0 0 1 967387
-0.002170 -0.000817 0.119025 0.154337 0.789606 0.956596 -0.061481 1 0 0 0 0 0 1 968376
-0.002170 -0.000816 0.119025 0.160623 0.796510 0.958888 -0.061512 1 0 0 0 0 0 1 969389
-0.002157 -0.000803 0.119036 -0.011967 0.612484 0.807283 -0.061542 1 0 0 0 0 0 1 970354
-0.002151 -0.000796 0.119039 0.047555 0.677142 0.883035 -0.061575 1 0 0 0 0 0 1 971387
-0.002147 -0.000792 0.119041 0.092705 0.725631 0.922241 -0.061605 1 0 0 0 0 0 1 972353
-0.002146 -0.000791 0.119041 0.117108 0.751801 0.937388 -0.061636 1 0 0 0 0 0 1 973360
-0.002145 -0.000790 0.119041 0.129613 0.765278 0.943048 -0.061668 1 0 0 0 0 0 1 974355
-0.002145 -0.000789 0.119041 0.135964 0.772266 0.945341 -0.061699 1 0 0 0 0 0 1 975363
-0.002144 -0.000789 0.119041 0.139175 0.775973 0.946462 -0.061732 1 0 0 0 0 0 1 976409
-0.002144 -0.000789 0.119041 0.140903 0.778336 0.947538 -0.061788 1 0 0 0 0 0 1 978200
-0.002132 -0.000776 0.119052 -0.034235 0.591366 0.795074 -0.061793 1 0 0 0 0 0 1 978372
-0.002125 -0.000769 0.119056 0.024134 0.654869 0.870591 -0.061829 1 0 0 0 0 0 1 979506
-0.002122 -0.000765 0.119057 0.068699 0.702714 0.909648 -0.061856 1 0 0 0 0 0 1 980376
-0.002120 -0.000764 0.119058 0.092805 0.728549 0.924737 -0.061887 1 0 0 0 0 0 1 981365
-0.002120 -0.000763 0.119058 0.105137 0.741876 0.930389 -0.061918 1 0 0 0 0 0 1 982368
-0.002119 -0.000762 0.119058 0.111403 0.748758 0.932655 -0.061949 1 0 0 0 0 0 1 983364
-0.002119 -0.000762 0.119058 0.114585 0.752415 0.933774 -0.061982 1 0 0 0 0 0 1 984405
-0.002119 -0.000762 0.119058 0.116199 0.754453 0.934481 -0.062015 1 0 0 0 0 0 1 985462
-0.002106 -0.000749 0.119069 -0.059037 0.567672 0.782522 -0.062048 1 0 0 0 0 0 1 986535
-0.002100 -0.000742 0.119073 -0.000659 0.631052 0.857817 -0.062075 1 0 0 0 0 0 1 987400
-0.002097 -0.000738 0.119074 0.043902 0.679011 0.896976 -0.062112 1 0 0 0 0 0 1 988566
-0.002095 -0.000737 0.119075 0.067981 0.704798 0.911991 -0.062139 1 0 0 0 0 0 1 989439
-0.002094 -0.000736 0.119075 0.080320 0.718113 0.917617 -0.062170 1 0 0 0 0 0 1 990421
-0.002094 -0.000735 0.119075 0.086566 0.724958 0.919862 -0.062199 1 0 0 0 0 0 1 991371
-0.002093 -0.000735 0.119075 0.089724 0.728575 0.920943 -0.062230 1 0 0 0 0 0 1 992366
-0.002093 -0.000735 0.119075 0.091334 0.730579 0.921612 -0.062262 1 0 0 0 0 0 1 993379
-0.002093 -0.000735 0.119075 0.092163 0.731791 0.922191 -0.062295 1 0 0 0 0 0 1 994441
-0.002093 -0.000735 0.119075 0.092610 0.732580 0.922710 -0.062328 1 0 0 0 0 0 1 995488
-0.002093 -0.000735 0.119075 0.092836 0.733128 0.923136 -0.062357 1 0 0 0 0 0 1 996419
-0.002093 -0.000735 0.119075 0.092998 0.733640 0.923660 -0.062392 1 0 0 0 0 0 1 997531
-0.002093 -0.000735 0.119075 0.093086 0.734000 0.924047 -0.062418 1 0 0 0 0 0 1 998376
-0.002093 -0.000735 0.119075 0.093160 0.734396 0.924511 -0.062449 1 0 0 0 0 0 1 999377
-0.002093 -0.000735 0.119075 0.093216 0.734772 0.924977 -0.062481 1 0 0 0 0 0 2 371
-0.002093 -0.000735 0.119075 0.093254 0.735010 0.925253 -0.062500 1 0 0 0 0 0 2 1388
-0.002093 -0.000735 0.119075 0.093246 0.735001 0.925265 -0.062500 1 0 0 0 0 0 2 2357
-0.002093 -0.000735 0.119075 0.093262 0.735018 0.925260 -0.062500 1 0 0 0 0 0 2 3375
-0.002093 -0.000735 0.119075 0.093243 0.735014 0.925259 -0.062500 1 0 0 0 0 0 2 4386
-0.002112 -0.000731 0.119085 0.354821 0.674005 0.785693 -0.062500 1 0 0 0 0 0 2 5379
-0.002121 -0.000728 0.119088 0.265951 0.694038 0.854134 -0.062500 1 0 0 0 0 0 2 6365
-0.002126 -0.000727 0.119089 0.200162 0.709376 0.889441 -0.062500 1 0 0 0 0 0 2 7355
-0.002128 -0.000727 0.119090 0.165359 0.717657 0.902792 -0.062500 1 0 0 0 0 0 2 8355
-0.002129 -0.000726 0.119090 0.147844 0.721900 0.907518 -0.062500 1 0 0 0 0 0 2 9489
-0.002125 -0.000744 0.119100 0.065396 0.977619 0.763532 -0.062500 1 0 0 0 0 0 2 10470
-0.002122 -0.000753 0.119104 0.084586 0.893156 0.835512 -0.062500 1 0 0 0 0 0 2 11500
-0.002121 -0.000758 0.119105 0.100939 0.829926 0.872543 -0.062500 1 0 0 0 0 0 2 12381
-0.002120 -0.000760 0.119106 0.110017 0.796297 0.886543 -0.062500 1 0 0 0 0 0 2 13343
-0.002120 -0.000761 0.119106 0.114744 0.779319 0.891497 -0.062500 1 0 0 0 0 0 2 14390
-0.002120 -0.000762 0.119106 0.117155 0.770819 0.893231 -0.062500 1 0 0 0 0 0 2 15360
-0.002120 -0.000762 0.119106 0.118371 0.766570 0.893830 -0.062500 1 0 0 0 0 0 2 16357
-0.002120 -0.000762 0.119106 0.118980 0.764452 0.894034 -0.062500 1 0 0 0 0 0 2 17390
-0.002120 -0.000762 0.119106 0.119292 0.763387 0.894109 -0.062500 1 0 0 0 0 0 2 18654
-0.002120 -0.000762 0.119106 0.119442 0.762861 0.894134 -0.062500 1 0 0 0 0 0 2 19680
-0.002120 -0.000762 0.119106 0.119520 0.762603 0.894129 -0.062500 1 0 0 0 0 0 2 20456
-0.002120 -0.000762 0.119106 0.119563 0.762463 0.894141 -0.062500 1 0 0 0 0 0 2 21519
-0.002120 -0.000762 0.119106 0.119583 0.762398 0.894135 -0.062500 1 0 0 0 0 0 2 22441
-0.002120 -0.000762 0.119106 0.119591 0.762371 0.894148 -0.062500 1 0 0 0 0 0 2 23491
-0.002120 -0.000762 0.119106 0.119599 0.762347 0.894143 -0.062500 1 0 0 0 0 0 2 24382
-0.002120 -0.000762 0.119106 0.119599 0.762346 0.894142 -0.062500 1 0 0 0 0 0 2 25379
-0.002120 -0.000762 0.119106 0.119603 0.762334 0.894149 -0.062500 1 0 0 0 0 0 2 26402
-0.002120 -0.000762 0.119106 0.119600 0.762345 0.894143 -0.062500 1 0 0 0 0 0 2 27595
-0.002120 -0.000762 0.119106 0.119595 0.762326 0.894142 -0.062500 1 0 0 0 0 0 2 28582
-0.002120 -0.000762 0.119106 0.119602 0.762333 0.894149 -0.062500 1 0 0 0 0 0 2 29345
-0.002120 -0.000762 0.119106 0.119591 0.762336 0.894136 -0.062500 1 0 0 0 0 0 2 30376
-0.002120 -0.000762 0.119106 0.119601 0.762334 0.894149 -0.062500 1 0 0 0 0 0 2 31418
-0.002120 -0.000762 0.119106 0.119606 0.762322 0.894136 -0.062500 1 0 0 0 0 0 2 32355
-0.002120 -0.000762 0.119106 0.119600 0.762344 0.894142 -0.062500 1 0 0 0 0 0 2 33388
-0.002120 -0.000762 0.119106 0.119602 0.762335 0.894149 -0.062500 1 0 0 0 0 0 2 34383
-0.002120 -0.000762 0.119106 0.119595 0.762325 0.894143 -0.062500 1 0 0 0 0 0 2 35386
-0.002120 -0.000762 0.119106 0.119610 0.762341 0.894136 -0.062500 1 0 0 0 0 0 2 36383
-0.002120 -0.000762 0.119106 0.119604 0.762334 0.894148 -0.062500 1 0 0 0 0 0 2 37381
-0.002120 -0.000762 0.119106 0.119595 0.762325 0.894143 -0.062500 1 0 0 0 0 0 2 38386
-0.002120 -0.000762 0.119106 0.119602 0.762332 0.894149 -0.062500 1 0 0 0 0 0 2 39382
-0.002120 -0.000762 0.119106 0.119591 0.762336 0.894136 -0.062500 1 0 0 0 0 0 2 40347
-0.002120 -0.000762 0.119106 0.119613 0.762331 0.894142 -0.062500 1 0 0 0 0 0 2 42299
-0.002120 -0.000762 0.119106 0.119604 0.762333 0.894149 -0.062500 1 0 0 0 0 0 2 43429
-0.002120 -0.000762 0.119106 0.119592 0.762336 0.894136 -0.062500 1 0 0 0 0 0 2 44376
-0.002120 -0.000762 0.119106 0.119602 0.762334 0.894149 -0.062500 1 0 0 0 0 0 2 45368
-0.002120 -0.000762 0.119106 0.119594 0.762325 0.894143 -0.062500 1 0 0 0 0 0 2 46340
-0.002120 -0.000762 0.119106 0.119610 0.762341 0.894136 -0.062500 1 0 0 0 0 0 2 47333
-0.002120 -0.000762 0.119106 0.119604 0.762334 0.894148 -0.062500 1 0 0 0 0 0 2 48383
-0.002120 -0.000762 0.119106 0.119595 0.762325 0.894143 -0.062500 1 0 0 0 0 0 2 49474
-0.002120 -0.000762 0.119106 0.119599 0.762344 0.894143 -0.062500 1 0 0 0 0 0 2 50498
-0.002120 -0.000762 0.119106 0.119594 0.762326 0.894142 -0.062500 1 0 0 0 0 0 2 51481
-0.002120 -0.000762 0.119106 0.119614 0.762330 0.894143 -0.062500 1 0 0 0 0 0 2 52400
-0.002120 -0.000762 0.119106 0.119601 0.762345 0.894143 -0.062500 1 0 0 0 0 0 2 53541
-0.002120 -0.000762 0.119106 0.119595 0.762326 0.894142 -0.062500 1 0 0 0 0 0 2 54387
-0.002120 -0.000762 0.119106 0.119602 0.762333 0.894149 -0.062500 1 0 0 0 0 0 2 55506
-0.002120 -0.000762 0.119106 0.119591 0.762336 0.894136 -0.062500 1 0 0 0 0 0 2 56380
-0.002120 -0.000762 0.119106 0.119613 0.762331 0.894142 -0.062500 1 0 0 0 0 0 2 57422
-0.002120 -0.000762 0.119106 0.119604 0.762333 0.894149 -0.062500 1 0 0 0 0 0 2 58393
-0.002120 -0.000762 0.119106 0.119592 0.762336 0.894136 -0.062500 1 0 0 0 0 0 2 59412
-0.002120 -0.000762 0.119106 0.119602 0.762334 0.894148 -0.062500 1 0 0 0 0 0 2 60357
-0.002120 -0.000762 0.119106 0.119594 0.762325 0.894143 -0.062500 1 0 0 0 0 0 2 61444
-0.002120 -0.000762 0.119106 0.119610 0.762341 0.894136 -0.062500 1 0 0 0 0 0 2 62472
-0.002120 -0.000762 0.119106 0.119604 0.762334 0.894148 -0.062500 1 0 0 0 0 0 2 63368
-0.002120 -0.000762 0.119106 0.119595 0.762325 0.894143 -0.062500 1 0 0 0 0 0 2 64438
-0.002120 -0.000762 0.119106 0.119602 0.762332 0.894149 -0.062500 1 0 0 0 0 0 2 65389
-0.002120 -0.000762 0.119106 0.119603 0.762333 0.894130 -0.062500 1 0 0 0 0 0 2 66352
-0.002120 -0.000762 0.119106 0.119603 0.762333 0.894148 -0.062500 1 0 0 0 0 0 2 67363
-0.002120 -0.000762 0.119106 0.119603 0.762333 0.894150 -0.062500 1 0 0 0 0 0 2 68365
-0.002120 -0.000762 0.119106 0.119592 0.762336 0.894136 -0.062500 1 0 0 0 0 0 2 69346
-0.002120 -0.000762 0.119106 0.119602 0.762334 0.894149 -0.062500 1 0 0 0 0 0 2 70332
-0.002120 -0.000762 0.119106 0.119607 0.762322 0.894136 -0.062500 1 0 0 0 0 0 2 71358
-0.002120 -0.000762 0.119106 0.119600 0.762343 0.894142 -0.062500 1 0 0 0 0 0 2 72401
-0.002120 -0.000762 0.119106 0.119603 0.762335 0.894149 -0.062500 1 0 0 0 0 0 2 73356
-0.002120 -0.000762 0.119106 0.119595 0.762325 0.894143 -0.062500 1 0 0 0 0 0 2 74363
-0.002120 -0.000762 0.119106 0.119599 0.762344 0.894143 -0.062500 1 0 0 0 0 0 2 75956
-0.002120 -0.000762 0.119106 0.119606 0.762323 0.894136 -0.062500 1 0 0 0 0 0 2 76362
-0.002120 -0.000762 0.119106 0.119603 0.762332 0.894148 -0.062500 1 0 0 0 0 0 2 77433
-0.002120 -0.000762 0.119106 0.119600 0.762345 0.894143 -0.062500 1 0 0 0 0 0 2 78382
-0.002120 -0.000762 0.119106 0.119594 0.762326 0.894142 -0.062500 1 0 0 0 0 0 2 79372
-0.002120 -0.000762 0.119106 0.119602 0.762333 0.894149 -0.062500 1 0 0 0 0 0 2 80325
-0.002120 -0.000762 0.119106 0.119603 0.762333 0.894130 -0.062500 1 0 0 0 0 0 2 81365
-0.002120 -0.000762 0.119106 0.119603 0.762333 0.894147 -0.062500 1 0 0 0 0 0 2 82363
-0.002120 -0.000762 0.119106 0.119603 0.762333 0.894150 -0.062500 1 0 0 0 0 0 2 83412
-0.002120 -0.000762 0.119106 0.119591 0.762336 0.894136 -0.062500 1 0 0 0 0 0 2 84639
-0.002120 -0.000762 0.119106 0.119601 0.762334 0.894148 -0.062500 1 0 0 0 0 0 2 85445
-0.002120 -0.000762 0.119106 0.119607 0.762322 0.894136 -0.062500 1 0 0 0 0 0 2 86564
-0.002120 -0.000762 0.119106 0.119603 0.762332 0.894148 -0.062500 1 0 0 0 0 0 2 87376
-0.002120 -0.000762 0.119106 0.119600 0.762345 0.894143 -0.062500 1 0 0 0 0 0 2 88366
-0.002114 -0.000780 0.119116 0.045843 1.016035 0.748640 -0.062500 1 0 0 0 0 0 2 89541
-0.002112 -0.000789 0.119120 0.069432 0.930441 0.819990 -0.062500 1 0 0 0 0 0 2 90621
-0.002110 -0.000794 0.119121 0.087968 0.866643 0.856782 -0.062500 1 0 0 0 0 0 2 91429
-0.002110 -0.000796 0.119122 0.098149 0.832723 0.870704 -0.062500 1 0 0 0 0 0 2 92347
-0.002109 -0.000797 0.119122 0.103413 0.815597 0.875636 -0.062500 1 0 0 0 0 0 2 93352
-0.002109 -0.000798 0.119122 0.106089 0.807029 0.877357 -0.062500 1 0 0 0 0 0 2 94471
-0.002109 -0.000798 0.119122 0.107445 0.802755 0.877956 -0.062500 1 0 0 0 0 0 2 95378
-0.002109 -0.000798 0.119122 0.108132 0.800619 0.878161 -0.062500 1 0 0 0 0 0 2 96324
-0.002109 -0.000798 0.119122 0.108462 0.799550 0.878229 -0.062500 1 0 0 0 0 0 2 97419
-0.002109 -0.000798 0.119122 0.108626 0.799009 0.878253 -0.062500 1 0 0 0 0 0 2 98410
-0.002109 -0.000798 0.119122 0.108716 0.798746 0.878262 -0.062500 1 0 0 0 0 0 2 99364
-0.002109 -0.000798 0.119122 0.108769 0.798615 0.878263 -0.062500 1 0 0 0 0 0 2 100343
-0.002109 -0.000798 0.119122 0.108778 0.798553 0.878262 -0.062500 1 0 0 0 0 0 2 101360
-0.002109 -0.000798 0.119122 0.108808 0.798522 0.878262 -0.062500 1 0 0 0 0 0 2 102352
-0.002109 -0.000798 0.119122 0.108810 0.798489 0.878269 -0.062500 1 0 0 0 0 0 2 103356
-0.002109 -0.000798 0.119122 0.108810 0.798486 0.878270 -0.062500 1 0 0 0 0 0 2 104334
-0.002109 -0.000798 0.119122 0.108810 0.798486 0.878270 -0.062500 1 0 0 0 0 0 2 105359
-0.002109 -0.000798 0.119122 0.108802 0.798477 0.878263 -0.062500 1 0 0 0 0 0 2 106351
-0.002109 -0.000798 0.119122 0.108809 0.798485 0.878269 -0.062500 1 0 0 0 0 0 2 107335
-0.002109 -0.000798 0.119122 0.108801 0.798477 0.878263 -0.062500 1 0 0 0 0 0 2 108352
-0.002109 -0.000798 0.119122 0.108808 0.798485 0.878269 -0.062500 1 0 0 0 0 0 2 110247
-0.002109 -0.000798 0.119122 0.108821 0.798483 0.878263 -0.062500 1 0 0 0 0 0 2 111467
-0.002109 -0.000798 0.119122 0.108803 0.798478 0.878262 -0.062500 1 0 0 0 0 0 2 112354
-0.002109 -0.000798 0.119122 0.108809 0.798486 0.878269 -0.062500 1 0 0 0 0 0 2 113386
-0.002109 -0.000798 0.119122 0.108801 0.798478 0.878263 -0.062500 1 0 0 0 0 0 2 114339
-0.002109 -0.000798 0.119122 0.108808 0.798486 0.878269 -0.062500 1 0 0 0 0 0 2 115356
-0.002109 -0.000798 0.119122 0.108821 0.798484 0.878263 -0.062500 1 0 0 0 0 0 2 116334
-0.002109 -0.000798 0.119122 0.108803 0.798478 0.878262 -0.062500 1 0 0 0 0 0 2 117383
-0.002109 -0.000798 0.119122 0.108809 0.798486 0.878269 -0.062500 1 0 0 0 0 0 2 118546
-0.002109 -0.000798 0.119122 0.108809 0.798487 0.878270 -0.062500 1 0 0 0 0 0 2 119450
-0.002109 -0.000798 0.119122 0.108801 0.798479 0.878263 -0.062500 1 0 0 0 0 0 2 120418
-0.002109 -0.000798 0.119122 0.108820 0.798484 0.878262 -0.062500 1 0 0 0 0 0 2 121356
-0.002109 -0.000798 0.119122 0.108802 0.798478 0.878262 -0.062500 1 0 0 0 0 0 2 122557
-0.002109 -0.000798 0.119122 0.108812 0.798474 0.878275 -0.062500 1 0 0 0 0 0 2 123404
-0.002109 -0.000798 0.119122 0.108801 0.798477 0.878263 -0.062500 1 0 0 0 0 0 2 124388
-0.002109 -0.000798 0.119122 0.108808 0.798486 0.878269 -0.062500 1 0 0 0 0 0 2 125346
-0.002109 -0.000798 0.119122 0.108821 0.798484 0.878263 -0.062500 1 0 0 0 0 0 2 126357
-0.002109 -0.000798 0.119122 0.108803 0.798478 0.878262 -0.062500 1 0 0 0 0 0 2 127360
-0.002109 -0.000798 0.119122 0.108809 0.798486 0.878269 -0.062500 1 0 0 0 0 0 2 128379
-0.002109 -0.000798 0.119122 0.108809 0.798487 0.878270 -0.062500 1 0 0 0 0 0 2 129533
-0.002109 -0.000798 0.119122 0.108801 0.798479 0.878263 -0.062500 1 0 0 0 0 0 2 130372
-0.002109 -0.000798 0.119122 0.108820 0.798484 0.878262 -0.062500 1 0 0 0 0 0 2 131378
-0.002109 -0.000798 0.119122 0.108802 0.798478 0.878262 -0.062500 1 0 0 0 0 0 2 132400
-0.002109 -0.000798 0.119122 0.108812 0.798474 0.878275 -0.062500 1 0 0 0 0 0 2 133323
-0.002109 -0.000798 0.119122 0.108801 0.798477 0.878263 -0.062500 1 0 0 0 0 0 2 134327
-0.002109 -0.000798 0.119122 0.108808 0.798486 0.878269 -0.062500 1 0 0 0 0 0 2 135321
-0.002109 -0.000798 0.119122 0.108821 0.798484 0.878263 -0.062500 1 0 0 0 0 0 2 136293
-0.002109 -0.000798 0.119122 0.108803 0.798478 0.878262 -0.062500 1 0 0 0 0 0 2 137332
-0.002109 -0.000798 0.119122 0.108808 0.798486 0.878269 -0.062500 1 0 0 0 0 0 2 138316
-0.002109 -0.000798 0.119122 0.108809 0.798487 0.878270 -0.062500 1 0 0 0 0 0 2 139344
-0.002109 -0.000798 0.119122 0.108801 0.798479 0.878263 -0.062500 1 0 0 0 0 0 2 140333
-0.002109 -0.000798 0.119122 0.108820 0.798484 0.878262 -0.062500 1 0 0 0 0 0 2 141333
-0.002109 -0.000798 0.119122 0.108806 0.798466 0.878268 -0.062500 1 0 0 0 0 0 2 142449
-0.002109 -0.000798 0.119122 0.108809 0.798484 0.878269 -0.062500 1 0 0 0 0 0 2 143315
-0.002109 -0.000798 0.119122 0.108809 0.798487 0.878270 -0.062500 1 0 0 0 0 0 2 144460
-0.002109 -0.000798 0.119122 0.108813 0.798475 0.878256 -0.062500 1 0 0 0 0 0 2 145328
-0.002109 -0.000798 0.119122 0.108810 0.798486 0.878268 -0.062500 1 0 0 0 0 0 2 146334
-0.002109 -0.000798 0.119122 0.108801 0.798478 0.878262 -0.062500 1 0 0 0 0 0 2 147303
-0.002109 -0.000798 0.119122 0.108808 0.798486 0.878269 -0.062500 1 0 0 0 0 0 2 148341
-0.002109 -0.000798 0.119122 0.108809 0.798487 0.878270 -0.062500 1 0 0 0 0 0 2 149340
-0.002109 -0.000798 0.119122 0.108813 0.798476 0.878256 -0.062500 1 0 0 0 0 0 2 150330
-0.002109 -0.000798 0.119122 0.108813 0.798474 0.878275 -0.062500 1 0 0 0 0 0 2 151525
-0.002109 -0.000798 0.119122 0.108802 0.798477 0.878263 -0.062500 1 0 0 0 0 0 2 152392
-0.002109 -0.000798 0.119122 0.108808 0.798485 0.878269 -0.062500 1 0 0 0 0 0 2 153368
-0.002109 -0.000798 0.119122 0.108809 0.798487 0.878270 -0.062500 1 0 0 0 0 0 2 154291
-0.002109 -0.000798 0.119122 0.108813 0.798476 0.878256 -0.062500 1 0 0 0 0 0 2 155531
-0.002109 -0.000798 0.119122 0.108810 0.798486 0.878268 -0.062500 1 0 0 0 0 0 2 156408
-0.002109 -0.000798 0.119122 0.108801 0.798478 0.878262 -0.062500 1 0 0 0 0 0 2 157436
-0.002109 -0.000798 0.119122 0.108808 0.798486 0.878269 -0.062500 1 0 0 0 0 0 2 158313
-0.002109 -0.000798 0.119122 0.108809 0.798487 0.878270 -0.062500 1 0 0 0 0 0 2 159340
-0.002109 -0.000798 0.119122 0.108813 0.798476 0.878256 -0.062500 1 0 0 0 0 0 2 160356
-0.002109 -0.000798 0.119122 0.108813 0.798474 0.878275 -0.062500 1 0 0 0 0 0 2 161534
-0.002109 -0.000798 0.119122 0.108802 0.798477 0.878263 -0.062500 1 0 0 0 0 0 2 162427
-0.002109 -0.000798 0.119122 0.108808 0.798486 0.878269 -0.062500 1 0 0 0 0 0 2 163285
-0.002109 -0.000798 0.119122 0.108809 0.798487 0.878270 -0.062500 1 0 0 0 0 0 2 164418
-0.002109 -0.000798 0.119122 0.108813 0.798476 0.878256 -0.062500 1 0 0 0 0 0 2 165421
-0.002109 -0.000798 0.119122 0.108810 0.798486 0.878268 -0.062500 1 0 0 0 0 0 2 166347
-0.002109 -0.000798 0.119122 0.108801 0.798478 0.878262 -0.062500 1 0 0 0 0 0 2 167370
-0.002109 -0.000798 0.119122 0.108808 0.798486 0.878269 -0.062500 1 0 0 0 0 0 2 168312
-0.002109 -0.000798 0.119122 0.108809 0.798487 0.878270 -0.062500 1 0 0 0 0 0 2 169344
-0.002109 -0.000798 0.119122 0.108813 0.798476 0.878256 -0.062500 1 0 0 0 0 0 2 170336
-0.002109 -0.000798 0.119122 0.108813 0.798474 0.878275 -0.062500 1 0 0 0 0 0 2 171328
-0.002109 -0.000798 0.119122 0.108802 0.798477 0.878263 -0.062500 1 0 0 0 0 0 2 172335
-0.002109 -0.000798 0.119122 0.108808 0.798486 0.878269 -0.062500 1 0 0 0 0 0 2 173284
-0.002109 -0.000798 0.119122 0.108809 0.798487 0.878270 -0.062500 1 0 0 0 0 0 2 174337
-0.002109 -0.000798 0.119122 0.108813 0.798476 0.878256 -0.062500 1 0 0 0 0 0 2 175511
-0.002109 -0.000798 0.119122 0.108810 0.798486 0.878268 -0.062500 1 0 0 0 0 0 2 176410
-0.002109 -0.000798 0.119122 0.108801 0.798478 0.878262 -0.062500 1 0 0 0 0 0 2 177473
-0.002109 -0.000798 0.119122 0.108808 0.798486 0.878269 -0.062500 1 0 0 0 0 0 2 178347
-0.002109 -0.000798 0.119122 0.108809 0.798487 0.878270 -0.062500 1 0 0 0 0 0 2 179318
-0.002109 -0.000798 0.119122 0.108813 0.798476 0.878256 -0.062500 1 0 0 0 0 0 2 180342
-0.002109 -0.000798 0.119122 0.108813 0.798474 0.878275 -0.062500 1 0 0 0 0 0 2 181341
-0.002109 -0.000798 0.119122 0.108802 0.798477 0.878263 -0.062500 1 0 0 0 0 0 2 182335
-0.002109 -0.000798 0.119122 0.108808 0.798486 0.878269 -0.062500 1 0 0 0 0 0 2 183342
-0.002109 -0.000798 0.119122 0.108809 0.798487 0.878270 -0.062500 1 0 0 0 0 0 2 184441
-0.002109 -0.000798 0.119122 0.108813 0.798476 0.878256 -0.062500 1 0 0 0 0 0 2 185642
-0.002109 -0.000798 0.119122 0.108810 0.798486 0.878268 -0.062500 1 0 0 0 0 0 2 186370
-0.002109 -0.000798 0.119122 0.108801 0.798478 0.878262 -0.062500 1 0 0 0 0 0 2 187375
-0.002109 -0.000798 0.119122 0.108808 0.798486 0.878269 -0.062500 1 0 0 0 0 0 2 188323
-0.002109 -0.000798 0.119122 0.108809 0.798487 0.878269 -0.062500 1 0 0 0 0 0 2 189340
-0.002109 -0.000798 0.119122 0.108813 0.798476 0.878256 -0.062500 1 0 0 0 0 0 2 190413
-0.002109 -0.000798 0.119122 0.108813 0.798474 0.878275 -0.062500 1 0 0 0 0 0 2 191514
-0.002109 -0.000798 0.119122 0.108802 0.798477 0.878263 -0.062500 1 0 0 0 0 0 2 192378
-0.002109 -0.000798 0.119122 0.108808 0.798486 0.878269 -0.062500 1 0 0 0 0 0 2 193314
-0.002109 -0.000798 0.119122 0.108809 0.798487 0.878270 -0.062500 1 0 0 0 0 0 2 194280
-0.002109 -0.000798 0.119122 0.108813 0.798476 0.878256 -0.062500 1 0 0 0 0 0 2 195504
-0.002109 -0.000798 0.119122 0.108810 0.798486 0.878268 -0.062500 1 0 0 0 0 0 2 196547
-0.002109 -0.000798 0.119122 0.108801 0.798478 0.878262 -0.062500 1 0 0 0 0 0 2 197329
-0.002109 -0.000798 0.119122 0.108808 0.798486 0.878269 -0.062500 1 0 0 0 0 0 2 198382
-0.002109 -0.000798 0.119122 0.108809 0.798487 0.878269 -0.062500 1 0 0 0 0 0 2 199374
-0.002109 -0.000798 0.119122 0.108813 0.798476 0.878256 -0.062500 1 0 0 0 0 0 2 200319
-0.002109 -0.000798 0.119122 0.108813 0.798474 0.878275 -0.062500 1 0 0 0 0 0 2 201315
-0.002109 -0.000798 0.119122 0.108802 0.798477 0.878263 -0.062500 1 0 0 0 0 0 2 202307
-0.002109 -0.000798 0.119122 0.108808 0.798486 0.878269 -0.062500 1 0 0 0 0 0 2 203308
-0.002109 -0.000798 0.119122 0.108809 0.798487 0.878270 -0.062500 1 0 0 0 0 0 2 204309
-0.002109 -0.000798 0.119122 0.108813 0.798476 0.878256 -0.062500 1 0 0 0 0 0 2 205312
-0.002109 -0.000798 0.119122 0.108810 0.798486 0.878268 -0.062500 1 0 0 0 0 0 2 206328
-0.002109 -0.000798 0.119122 0.108801 0.798478 0.878262 -0.062500 1 0 0 0 0 0 2 207308
-0.002109 -0.000798 0.119122 0.108808 0.798486 0.878269 -0.062500 1 0 0 0 0 0 2 208305
-0.002109 -0.000798 0.119122 0.108809 0.798487 0.878269 -0.062500 1 0 0 0 0 0 2 209829
-0.002109 -0.000798 0.119122 0.108813 0.798476 0.878256 -0.062500 1 0 0 0 0 0 2 210481
-0.002109 -0.000798 0.119122 0.108813 0.798474 0.878275 -0.062500 1 0 0 0 0 0 2 211466
-0.002109 -0.000798 0.119122 0.108802 0.798477 0.878263 -0.062500 1 0 0 0 0 0 2 212331
-0.002109 -0.000798 0.119122 0.108808 0.798486 0.878269 -0.062500 1 0 0 0 0 0 2 213321
-0.002109 -0.000798 0.119122 0.108821 0.798484 0.878263 -0.062500 1 0 0 0 0 0 2 214288
-0.002109 -0.000798 0.119122 0.108803 0.798478 0.878262 -0.062500 1 0 0 0 0 0 2 215292
-0.002109 -0.000798 0.119122 0.108809 0.798486 0.878269 -0.062500 1 0 0 0 0 0 2 216287
-0.002109 -0.000798 0.119122 0.108809 0.798487 0.878269 -0.062500 1 0 0 0 0 0 2 217320
-0.002109 -0.000798 0.119122 0.108801 0.798479 0.878263 -0.062500 1 0 0 0 0 0 2 218487
-0.002109 -0.000798 0.119122 0.108820 0.798484 0.878262 -0.062500 1 0 0 0 0 0 2 219407
-0.002109 -0.000798 0.119122 0.108806 0.798466 0.878268 -0.062500 1 0 0 0 0 0 2 220509
-0.002109 -0.000798 0.119122 0.108809 0.798484 0.878269 -0.062500 1 0 0 0 0 0 2 221291
-0.002109 -0.000798 0.119122 0.108801 0.798478 0.878263 -0.062500 1 0 0 0 0 0 2 222513
-0.002109 -0.000798 0.119122 0.108808 0.798486 0.878269 -0.062500 1 0 0 0 0 0 2 223495
-0.002109 -0.000798 0.119122 0.108821 0.798484 0.878263 -0.062500 1 0 0 0 0 0 2 224406
-0.002109 -0.000798 0.119122 0.108803 0.798478 0.878262 -0.062500 1 0 0 0 0 0 2 225318
-0.002109 -0.000798 0.119122 0.108809 0.798486 0.878269 -0.062500 1 0 0 0 0 0 2 226380
-0.002109 -0.000798 0.119122 0.108809 0.798487 0.878269 -0.062500 1 0 0 0 0 0 2 227337
-0.002109 -0.000798 0.119122 0.108801 0.798479 0.878263 -0.062500 1 0 0 0 0 0 2 228439
-0.002109 -0.000798 0.119122 0.108820 0.798484 0.878262 -0.062500 1 0 0 0 0 0 2 229510
-0.002109 -0.000798 0.119122 0.108806 0.798467 0.878268 -0.062500 1 0 0 0 0 0 2 230256
-0.002109 -0.000798 0.119122 0.108809 0.798485 0.878269 -0.062500 1 0 0 0 0 0 2 231371
-0.002109 -0.000798 0.119122 0.108801 0.798478 0.878263 -0.062500 1 0 0 0 0 0 2 232373
-0.002109 -0.000798 0.119122 0.108808 0.798486 0.878269 -0.062500 1 0 0 0 0 0 2 233313
-0.002109 -0.000798 0.119122 0.108821 0.798484 0.878263 -0.062500 1 0 0 0 0 0 2 234308
-0.002109 -0.000798 0.119122 0.108803 0.798478 0.878262 -0.062500 1 0 0 0 0 0 2 235311
-0.002109 -0.000798 0.119122 0.108808 0.798486 0.878269 -0.062500 1 0 0 0 0 0 2 236317
-0.002109 -0.000798 0.119122 0.108809 0.798487 0.878269 -0.062500 1 0 0 0 0 0 2 237306
-0.002109 -0.000798 0.119122 0.108801 0.798479 0.878263 -0.062500 1 0 0 0 0 0 2 238338
-0.002109 -0.000798 0.119122 0.108820 0.798484 0.878262 -0.062500 1 0 0 0 0 0 2 239305
-0.002109 -0.000798 0.119122 0.108806 0.798467 0.878268 -0.062500 1 0 0 0 0 0 2 240280
-0.002109 -0.000798 0.119122 0.108809 0.798485 0.878269 -0.062500 1 0 0 0 0 0 2 241313
-0.002109 -0.000798 0.119122 0.108801 0.798478 0.878263 -0.062500 1 0 0 0 0 0 2 242850
-0.002109 -0.000798 0.119122 0.108808 0.798486 0.878269 -0.062500 1 0 0 0 0 0 2 243324
-0.002109 -0.000798 0.119122 0.108821 0.798484 0.878263 -0.062500 1 0 0 0 0 0 2 244379
-0.002109 -0.000798 0.119122 0.108803 0.798478 0.878262 -0.062500 1 0 0 0 0 0 2 245323
-0.002109 -0.000798 0.119122 0.108808 0.798486 0.878269 -0.062500 1 0 0 0 0 0 2 246313
-0.002109 -0.000798 0.119122 0.108809 0.798487 0.878269 -0.062500 1 0 0 0 0 0 2 247312
-0.002127 -0.000794 0.119132 0.370485 0.737502 0.738691 -0.062500 1 0 0 0 0 0 2 248321
-0.002137 -0.000792 0.119135 0.281578 0.757484 0.807139 -0.062500 1 0 0 0 0 0 2 249318
-0.002141 -0.000791 0.119136 0.215756 0.772822 0.842438 -0.062500 1 0 0 0 0 0 2 250367
-0.002144 -0.000790 0.119137 0.180939 0.781104 0.855787 -0.062500 1 0 0 0 0 0 2 251508
-0.002145 -0.000790 0.119137 0.163413 0.785360 0.860525 -0.062500 1 0 0 0 0 0 2 252425
-0.002145 -0.000790 0.119137 0.154679 0.787503 0.862164 -0.062500 1 0 0 0 0 0 2 253378
-0.002146 -0.000790 0.119137 0.150298 0.788578 0.862730 -0.062500 1 0 0 0 0 0 2 254320
-0.002146 -0.000790 0.119137 0.148121 0.789124 0.862927 -0.062500 1 0 0 0 0 0 2 255258
-0.002146 -0.000790 0.119137 0.147038 0.789386 0.863005 -0.062500 1 0 0 0 0 0 2 256511
-0.002146 -0.000790 0.119137 0.146505 0.789525 0.863020 -0.062500 1 0 0 0 0 0 2 257388
-0.002146 -0.000790 0.119137 0.146227 0.789604 0.863028 -0.062500 1 0 0 0 0 0 2 258394
-0.002146 -0.000790 0.119137 0.146097 0.789625 0.863039 -0.062500 1 0 0 0 0 0 2 259332
-0.002146 -0.000790 0.119137 0.146020 0.789643 0.863039 -0.062500 1 0 0 0 0 0 2 260318
-0.002146 -0.000790 0.119137 0.146001 0.789658 0.863038 -0.062500 1 0 0 0 0 0 2 261308
-0.002146 -0.000790 0.119137 0.145977 0.789665 0.863031 -0.062500 1 0 0 0 0 0 2 262326
-0.002146 -0.000790 0.119137 0.145964 0.789669 0.863037 -0.062500 1 0 0 0 0 0 2 263354
-0.002146 -0.000790 0.119137 0.145963 0.789669 0.863037 -0.062500 1 0 0 0 0 0 2 264393
-0.002146 -0.000790 0.119137 0.145955 0.789661 0.863030 -0.062500 1 0 0 0 0 0 2 265363
-0.002146 -0.000790 0.119137 0.145950 0.789671 0.863043 -0.062500 1 0 0 0 0 0 2 266335
-0.002146 -0.000790 0.119137 0.145953 0.789661 0.863031 -0.062500 1 0 0 0 0 0 2 267330
-0.002146 -0.000790 0.119137 0.145965 0.789657 0.863043 -0.062500 1 0 0 0 0 0 2 268300
-0.002146 -0.000790 0.119137 0.145963 0.789668 0.863038 -0.062500 1 0 0 0 0 0 2 269291
-0.002146 -0.000790 0.119137 0.145955 0.789660 0.863030 -0.062500 1 0 0 0 0 0 2 270251
-0.002146 -0.000790 0.119137 0.145950 0.789671 0.863043 -0.062500 1 0 0 0 0 0 2 271298
-0.002146 -0.000790 0.119137 0.145953 0.789661 0.863031 -0.062500 1 0 0 0 0 0 2 272297
-0.002146 -0.000790 0.119137 0.145962 0.789668 0.863036 -0.062500 1 0 0 0 0 0 2 273296
-0.002146 -0.000790 0.119137 0.145963 0.789669 0.863037 -0.062500 1 0 0 0 0 0 2 274288
-0.002146 -0.000790 0.119137 0.145955 0.789661 0.863030 -0.062500 1 0 0 0 0 0 2 275281
-0.002146 -0.000790 0.119137 0.145950 0.789671 0.863043 -0.062500 1 0 0 0 0 0 2 277268
-0.002146 -0.000790 0.119137 0.145953 0.789661 0.863031 -0.062500 1 0 0 0 0 0 2 278381
-0.002146 -0.000790 0.119137 0.145965 0.789657 0.863043 -0.062500 1 0 0 0 0 0 2 279300
-0.002146 -0.000790 0.119137 0.145963 0.789668 0.863038 -0.062500 1 0 0 0 0 0 2 280299
-0.002146 -0.000790 0.119137 0.145955 0.789660 0.863030 -0.062500 1 0 0 0 0 0 2 281285
-0.002146 -0.000790 0.119137 0.145950 0.789671 0.863043 -0.062500 1 0 0 0 0 0 2 282286
-0.002146 -0.000790 0.119137 0.145953 0.789661 0.863031 -0.062500 1 0 0 0 0 0 2 283287
-0.002146 -0.000790 0.119137 0.145962 0.789668 0.863036 -0.062500 1 0 0 0 0 0 2 284442
-0.002146 -0.000790 0.119137 0.145963 0.789669 0.863037 -0.062500 1 0 0 0 0 0 2 285430
-0.002146 -0.000790 0.119137 0.145943 0.789664 0.863036 -0.062500 1 0 0 0 0 0 2 286343
-0.002146 -0.000790 0.119137 0.145960 0.789669 0.863037 -0.062500 1 0 0 0 0 0 2 287551
-0.002146 -0.000790 0.119137 0.145963 0.789670 0.863037 -0.062500 1 0 0 0 0 0 2 288320
-0.002146 -0.000790 0.119137 0.145958 0.789649 0.863037 -0.062500 1 0 0 0 0 0 2 289349
-0.002146 -0.000790 0.119137 0.145963 0.789667 0.863037 -0.062500 1 0 0 0 0 0 2 290391
-0.002146 -0.000790 0.119137 0.145943 0.789663 0.863037 -0.062500 1 0 0 0 0 0 2 291341
-0.002146 -0.000790 0.119137 0.145961 0.789669 0.863037 -0.062500 1 0 0 0 0 0 2 292313
-0.002146 -0.000790 0.119137 0.145954 0.789661 0.863030 -0.062500 1 0 0 0 0 0 2 293372
-0.002146 -0.000790 0.119137 0.145962 0.789668 0.863036 -0.062500 1 0 0 0 0 0 2 294311
-0.002146 -0.000790 0.119137 0.145951 0.789672 0.863043 -0.062500 1 0 0 0 0 0 2 295474
-0.002146 -0.000790 0.119137 0.145953 0.789661 0.863031 -0.062500 1 0 0 0 0 0 2 296351
-0.002146 -0.000790 0.119137 0.145962 0.789669 0.863036 -0.062500 1 0 0 0 0 0 2 297321
-0.002146 -0.000790 0.119137 0.145966 0.789658 0.863044 -0.062500 1 0 0 0 0 0 2 298414
-0.002146 -0.000790 0.119137 0.145956 0.789659 0.863031 -0.062500 1 0 0 0 0 0 2 299339
-0.002146 -0.000790 0.119137 0.145950 0.789671 0.863043 -0.062500 1 0 0 0 0 0 2 300314
-0.002146 -0.000790 0.119137 0.145953 0.789661 0.863031 -0.062500 1 0 0 0 0 0 2 301283
-0.002146 -0.000790 0.119137 0.145962 0.789668 0.863036 -0.062500 1 0 0 0 0 0 2 302281
-0.002146 -0.000790 0.119137 0.145963 0.789669 0.863037 -0.062500 1 0 0 0 0 0 2 303287
-0.002146 -0.000790 0.119137 0.145943 0.789664 0.863037 -0.062500 1 0 0 0 0 0 2 304287
-0.002146 -0.000790 0.119137 0.145960 0.789669 0.863037 -0.062500 1 0 0 0 0 0 2 305281
-0.002146 -0.000790 0.119137 0.145954 0.789661 0.863030 -0.062500 1 0 0 0 0 0 2 306277
-0.002146 -0.000790 0.119137 0.145962 0.789669 0.863036 -0.062500 1 0 0 0 0 0 2 307251
-0.002146 -0.000790 0.119137 0.145966 0.789658 0.863044 -0.062500 1 0 0 0 0 0 2 308342
-0.002146 -0.000790 0.119137 0.145943 0.789662 0.863037 -0.062500 1 0 0 0 0 0 2 309475
-0.002146 -0.000790 0.119137 0.145961 0.789668 0.863037 -0.062500 1 0 0 0 0 0 2 310467
-0.002146 -0.000790 0.119137 0.145955 0.789660 0.863030 -0.062500 1 0 0 0 0 0 2 311308
-0.002146 -0.000790 0.119137 0.145962 0.789668 0.863036 -0.062500 1 0 0 0 0 0 2 312302
-0.002146 -0.000790 0.119137 0.145951 0.789672 0.863043 -0.062500 1 0 0 0 0 0 2 313285
-0.002146 -0.000790 0.119137 0.145953 0.789661 0.863031 -0.062500 1 0 0 0 0 0 2 314287
-0.002146 -0.000790 0.119137 0.145962 0.789669 0.863036 -0.062500 1 0 0 0 0 0 2 315292
-0.002146 -0.000790 0.119137 0.145955 0.789661 0.863030 -0.062500 1 0 0 0 0 0 2 316271
-0.002146 -0.000790 0.119137 0.145965 0.789657 0.863043 -0.062500 1 0 0 0 0 0 2 317524
-0.002146 -0.000790 0.119137 0.145951 0.789671 0.863044 -0.062500 1 0 0 0 0 0 2 318367
-0.002146 -0.000790 0.119137 0.145954 0.789661 0.863031 -0.062500 1 0 0 0 0 0 2 319520
-0.002146 -0.000790 0.119137 0.145962 0.789668 0.863037 -0.062500 1 0 0 0 0 0 2 320372
-0.002146 -0.000790 0.119137 0.145955 0.789660 0.863030 -0.062500 1 0 0 0 0 0 2 321266
-0.002146 -0.000790 0.119137 0.145950 0.789671 0.863043 -0.062500 1 0 0 0 0 0 2 322369
-0.002146 -0.000790 0.119137 0.145961 0.789670 0.863038 -0.062500 1 0 0 0 0 0 2 323353
-0.002146 -0.000790 0.119137 0.145955 0.789661 0.863030 -0.062500 1 0 0 0 0 0 2 324415
-0.002146 -0.000790 0.119137 0.145962 0.789669 0.863036 -0.062500 1 0 0 0 0 0 2 325280
-0.002146 -0.000790 0.119137 0.145955 0.789661 0.863030 -0.062500 1 0 0 0 0 0 2 326344
-0.002146 -0.000790 0.119137 0.145953 0.789660 0.863049 -0.062500 1 0 0 0 0 0 2 327306
-0.002146 -0.000790 0.119137 0.145954 0.789659 0.863032 -0.062500 1 0 0 0 0 0 2 328487
-0.002146 -0.000790 0.119137 0.145962 0.789668 0.863037 -0.062500 1 0 0 0 0 0 2 329509
-0.002146 -0.000790 0.119137 0.145963 0.789669 0.863037 -0.062500 1 0 0 0 0 0 2 330290
-0.002146 -0.000790 0.119137 0.145955 0.789661 0.863030 -0.062500 1 0 0 0 0 0 2 331319
-0.002146 -0.000790 0.119137 0.145950 0.789671 0.863043 -0.062500 1 0 0 0 0 0 2 332338
-0.002146 -0.000790 0.119137 0.145961 0.789670 0.863038 -0.062500 1 0 0 0 0 0 2 333309
-0.002146 -0.000790 0.119137 0.145955 0.789661 0.863030 -0.062500 1 0 0 0 0 0 2 334234
-0.002146 -0.000790 0.119137 0.145962 0.789669 0.863036 -0.062500 1 0 0 0 0 0 2 335276
-0.002146 -0.000790 0.119137 0.145943 0.789664 0.863036 -0.062500 1 0 0 0 0 0 2 336282
-0.002146 -0.000790 0.119137 0.145964 0.789657 0.863044 -0.062500 1 0 0 0 0 0 2 337282
-0.002146 -0.000790 0.119137 0.145963 0.789668 0.863038 -0.062500 1 0 0 0 0 0 2 338263
-0.002146 -0.000790 0.119137 0.145955 0.789660 0.863030 -0.062500 1 0 0 0 0 0 2 339286
-0.002146 -0.000790 0.119137 0.145962 0.789668 0.863036 -0.062500 1 0 0 0 0 0 2 340270
-0.002146 -0.000790 0.119137 0.145943 0.789663 0.863036 -0.062500 1 0 0 0 0 0 2 341276
-0.002146 -0.000790 0.119137 0.145960 0.789669 0.863037 -0.062500 1 0 0 0 0 0 2 342396
-0.002146 -0.000790 0.119137 0.145963 0.789669 0.863037 -0.062500 1 0 0 0 0 0 2 343273
-0.002146 -0.000790 0.119137 0.145955 0.789661 0.863030 -0.062500 1 0 0 0 0 0 2 344382
-0.002146 -0.000790 0.119137 0.145950 0.789671 0.863043 -0.062500 1 0 0 0 0 0 2 345248
-0.002146 -0.000790 0.119137 0.145953 0.789661 0.863031 -0.062500 1 0 0 0 0 0 2 346290
-0.002146 -0.000790 0.119137 0.145965 0.789657 0.863043 -0.062500 1 0 0 0 0 0 2 347269
-0.002146 -0.000790 0.119137 0.145963 0.789668 0.863038 -0.062500 1 0 0 0 0 0 2 348286
-0.002146 -0.000790 0.119137 0.145955 0.789660 0.863030 -0.062500 1 0 0 0 0 0 2 349287
-0.002146 -0.000790 0.119137 0.145950 0.789671 0.863043 -0.062500 1 0 0 0 0 0 2 350408
-0.002146 -0.000790 0.119137 0.145953 0.789661 0.863031 -0.062500 1 0 0 0 0 0 2 351444
-0.002146 -0.000790 0.119137 0.145962 0.789668 0.863036 -0.062500 1 0 0 0 0 0 2 352426
-0.002146 -0.000790 0.119137 0.145963 0.789669 0.863037 -0.062500 1 0 0 0 0 0 2 353455
-0.002146 -0.000790 0.119137 0.145955 0.789661 0.863030 -0.062500 1 0 0 0 0 0 2 354363
-0.002146 -0.000790 0.119137 0.145950 0.789671 0.863042 -0.062500 1 0 0 0 0 0 2 355301
-0.002146 -0.000790 0.119137 0.145953 0.789661 0.863031 -0.062500 1 0 0 0 0 0 2 356413
-0.002146 -0.000790 0.119137 0.145965 0.789657 0.863043 -0.062500 1 0 0 0 0 0 2 357407
-0.002146 -0.000790 0.119137 0.145963 0.789668 0.863038 -0.062500 1 0 0 0 0 0 2 358305
-0.002146 -0.000790 0.119137 0.145943 0.789663 0.863037 -0.062500 1 0 0 0 0 0 2 359298
-0.002146 -0.000790 0.119137 0.145961 0.789669 0.863037 -0.062500 1 0 0 0 0 0 2 360300
-0.002146 -0.000790 0.119137 0.145954 0.789661 0.863030 -0.062500 1 0 0 0 0 0 2 361275
-0.002146 -0.000790 0.119137 0.145962 0.789668 0.863036 -0.062500 1 0 0 0 0 0 2 362333
-0.002146 -0.000790 0.119137 0.145951 0.789672 0.863043 -0.062500 1 0 0 0 0 0 2 363390
-0.002146 -0.000790 0.119137 0.145953 0.789661 0.863031 -0.062500 1 0 0 0 0 0 2 364292
-0.002146 -0.000790 0.119137 0.145962 0.789669 0.863036 -0.062500 1 0 0 0 0 0 2 365381
-0.002146 -0.000790 0.119137 0.145958 0.789649 0.863037 -0.062500 1 0 0 0 0 0 2 366310
-0.002146 -0.000790 0.119137 0.145962 0.789667 0.863037 -0.062500 1 0 0 0 0 0 2 367284
-0.002146 -0.000790 0.119137 0.145951 0.789672 0.863044 -0.062500 1 0 0 0 0 0 2 368285
-0.002146 -0.000790 0.119137 0.145953 0.789661 0.863031 -0.062500 1 0 0 0 0 0 2 369278
-0.002146 -0.000790 0.119137 0.145962 0.789668 0.863037 -0.062500 1 0 0 0 0 0 2 370331
-0.002146 -0.000790 0.119137 0.145955 0.789661 0.863030 -0.062500 1 0 0 0 0 0 2 371283
-0.002146 -0.000790 0.119137 0.145950 0.789671 0.863043 -0.062500 1 0 0 0 0 0 2 372316
-0.002146 -0.000790 0.119137 0.145961 0.789670 0.863038 -0.062500 1 0 0 0 0 0 2 373280
-0.002146 -0.000790 0.119137 0.145954 0.789661 0.863030 -0.062500 1 0 0 0 0 0 2 374290
-0.002146 -0.000790 0.119137 0.145962 0.789669 0.863036 -0.062500 1 0 0 0 0 0 2 375366
-0.002146 -0.000790 0.119137 0.145958 0.789649 0.863037 -0.062500 1 0 0 0 0 0 2 376354
-0.002146 -0.000790 0.119137 0.145950 0.789670 0.863043 -0.062500 1 0 0 0 0 0 2 377444
-0.002146 -0.000790 0.119137 0.145961 0.789669 0.863038 -0.062500 1 0 0 0 0 0 2 378344
-0.002146 -0.000790 0.119137 0.145955 0.789661 0.863030 -0.062500 1 0 0 0 0 0 2 379293
-0.002146 -0.000790 0.119137 0.145962 0.789668 0.863036 -0.062500 1 0 0 0 0 0 2 380289
-0.002146 -0.000790 0.119137 0.145955 0.789661 0.863030 -0.062500 1 0 0 0 0 0 2 381288
-0.002146 -0.000790 0.119137 0.145950 0.789671 0.863043 -0.062500 1 0 0 0 0 0 2 382284
-0.002146 -0.000790 0.119137 0.145961 0.789670 0.863038 -0.062500 1 0 0 0 0 0 2 383326
-0.002146 -0.000790 0.119137 0.145955 0.789661 0.863030 -0.062500 1 0 0 0 0 0 2 384436
-0.002146 -0.000790 0.119137 0.145965 0.789657 0.863043 -0.062500 1 0 0 0 0 0 2 385432
-0.002146 -0.000790 0.119137 0.145955 0.789659 0.863031 -0.062500 1 0 0 0 0 0 2 386398
-0.002146 -0.000790 0.119137 0.145950 0.789671 0.863043 -0.062500 1 0 0 0 0 0 2 387405
-0.002146 -0.000790 0.119137 0.145961 0.789669 0.863038 -0.062500 1 0 0 0 0 0 2 388295
-0.002146 -0.000790 0.119137 0.145955 0.789661 0.863030 -0.062500 1 0 0 0 0 0 2 389560
-0.002146 -0.000790 0.119137 0.145962 0.789668 0.863036 -0.062500 1 0 0 0 0 0 2 390328
-0.002146 -0.000790 0.119137 0.145943 0.789663 0.863036 -0.062500 1 0 0 0 0 0 2 391339
-0.002146 -0.000790 0.119137 0.145960 0.789669 0.863037 -0.062500 1 0 0 0 0 0 2 392319
-0.002146 -0.000790 0.119137 0.145962 0.789669 0.863037 -0.062500 1 0 0 0 0 0 2 393226
-0.002146 -0.000790 0.119137 0.145955 0.789661 0.863030 -0.062500 1 0 0 0 0 0 2 394248
-0.002146 -0.000790 0.119137 0.145953 0.789660 0.863049 -0.062500 1 0 0 0 0 0 2 395535
-0.002146 -0.000790 0.119137 0.145953 0.789659 0.863032 -0.062500 1 0 0 0 0 0 2 396294
-0.002146 -0.000790 0.119137 0.145962 0.789668 0.863037 -0.062500 1 0 0 0 0 0 2 397247
-0.002146 -0.000790 0.119137 0.145963 0.789669 0.863037 -0.062500 1 0 0 0 0 0 2 398279
-0.002146 -0.000790 0.119137 0.145955 0.789661 0.863030 -0.062500 1 0 0 0 0 0 2 399311
-0.002146 -0.000790 0.119137 0.145950 0.789671 0.863043 -0.062500 1 0 0 0 0 0 2 400238
-0.002146 -0.000790 0.119137 0.145953 0.789661 0.863031 -0.062500 1 0 0 0 0 0 2 401232
-0.002146 -0.000790 0.119137 0.145962 0.789668 0.863036 -0.062500 1 0 0 0 0 0 2 402255
-0.002146 -0.000790 0.119137 0.145963 0.789669 0.863037 -0.062500 1 0 0 0 0 0 2 403266
-0.002146 -0.000790 0.119137 0.145955 0.789661 0.863030 -0.062500 1 0 0 0 0 0 2 404267
-0.002146 -0.000790 0.119137 0.145953 0.789660 0.863049 -0.062500 1 0 0 0 0 0 2 405240
-0.002146 -0.000790 0.119137 0.145954 0.789659 0.863032 -0.062500 1 0 0 0 0 0 2 406255
-0.002146 -0.000790 0.119137 0.145962 0.789668 0.863037 -0.062500 1 0 0 0 0 0 2 407247
-0.002146 -0.000790 0.119137 0.145963 0.789669 0.863037 -0.062500 1 0 0 0 0 0 2 408215
-0.002146 -0.000790 0.119137 0.145943 0.789663 0.863037 -0.062500 1 0 0 0 0 0 2 409323
-0.002146 -0.000790 0.119137 0.145960 0.789669 0.863037 -0.062500 1 0 0 0 0 0 2 410477
-0.002146 -0.000790 0.119137 0.145954 0.789661 0.863030 -0.062500 1 0 0 0 0 0 2 411402
-0.002146 -0.000790 0.119137 0.145962 0.789668 0.863036 -0.062500 1 0 0 0 0 0 2 412248
-0.002146 -0.000790 0.119137 0.145963 0.789669 0.863037 -0.062500 1 0 0 0 0 0 2 413209
-0.002146 -0.000790 0.119137 0.145943 0.789664 0.863036 -0.062500 1 0 0 0 0 0 2 414221
-0.002146 -0.000790 0.119137 0.145964 0.789657 0.863044 -0.062500 1 0 0 0 0 0 2 415271
-0.002146 -0.000790 0.119137 0.145955 0.789659 0.863031 -0.062500 1 0 0 0 0 0 2 416265
-0.002146 -0.000790 0.119137 0.145962 0.789668 0.863036 -0.062500 1 0 0 0 0 0 2 417285
-0.002146 -0.000790 0.119137 0.145951 0.789672 0.863043 -0.062500 1 0 0 0 0 0 2 418628
-0.002146 -0.000790 0.119137 0.145953 0.789661 0.863031 -0.062500 1 0 0 0 0 0 2 419576
-0.002146 -0.000790 0.119137 0.145962 0.789668 0.863036 -0.062500 1 0 0 0 0 0 2 420335
-0.002141 -0.000808 0.119147 0.072197 1.043510 0.717603 -0.062500 1 0 0 0 0 0 2 421260
-0.002138 -0.000817 0.119151 0.095761 0.957840 0.788907 -0.062500 1 0 0 0 0 0 2 422260
-0.002137 -0.000821 0.119152 0.114309 0.894003 0.825693 -0.062500 1 0 0 0 0 0 2 423422
-0.002136 -0.000824 0.119153 0.124479 0.860080 0.839607 -0.062500 1 0 0 0 0 0 2 424465
-0.002136 -0.000825 0.119153 0.129763 0.842954 0.844535 -0.062500 1 0 0 0 0 0 2 425227
-0.002135 -0.000825 0.119153 0.132430 0.834387 0.846260 -0.062500 1 0 0 0 0 0 2 426250
-0.002135 -0.000826 0.119153 0.133789 0.830100 0.846844 -0.062500 1 0 0 0 0 0 2 427307
-0.002135 -0.000826 0.119153 0.134476 0.827962 0.847067 -0.062500 1 0 0 0 0 0 2 428274
-0.002135 -0.000826 0.119153 0.134814 0.826900 0.847124 -0.062500 1 0 0 0 0 0 2 429322
-0.002135 -0.000826 0.119153 0.134988 0.826369 0.847154 -0.062500 1 0 0 0 0 0 2 430208
-0.002135 -0.000826 0.119153 0.135076 0.826088 0.847163 -0.062500 1 0 0 0 0 0 2 431315
-0.002135 -0.000826 0.119153 0.135116 0.825957 0.847170 -0.062500 1 0 0 0 0 0 2 432350
-0.002135 -0.000826 0.119153 0.135135 0.825892 0.847164 -0.062500 1 0 0 0 0 0 2 433274
-0.002135 -0.000826 0.119153 0.135147 0.825854 0.847163 -0.062500 1 0 0 0 0 0 2 434299
-0.002135 -0.000826 0.119153 0.135160 0.825849 0.847157 -0.062500 1 0 0 0 0 0 2 435261
-0.002135 -0.000826 0.119153 0.135152 0.825841 0.847169 -0.062500 1 0 0 0 0 0 2 436260
-0.002135 -0.000826 0.119153 0.135163 0.825838 0.847164 -0.062500 1 0 0 0 0 0 2 437266
-0.002135 -0.000826 0.119153 0.135160 0.825817 0.847163 -0.062500 1 0 0 0 0 0 2 438261
-0.002135 -0.000826 0.119153 0.135164 0.825835 0.847163 -0.062500 1 0 0 0 0 0 2 439255
-0.002135 -0.000826 0.119153 0.135156 0.825829 0.847176 -0.062500 1 0 0 0 0 0 2 440256
-0.002135 -0.000826 0.119153 0.135155 0.825828 0.847157 -0.062500 1 0 0 0 0 0 2 441229
-0.002135 -0.000826 0.119153 0.135167 0.825825 0.847169 -0.062500 1 0 0 0 0 0 2 442444
-0.002135 -0.000826 0.119153 0.135157 0.825828 0.847156 -0.062500 1 0 0 0 0 0 2 443269
-0.002135 -0.000826 0.119153 0.135155 0.825828 0.847175 -0.062500 1 0 0 0 0 0 2 444338
-0.002135 -0.000826 0.119153 0.135155 0.825828 0.847157 -0.062500 1 0 0 0 0 0 2 445287
-0.002135 -0.000826 0.119153 0.135166 0.825825 0.847169 -0.062500 1 0 0 0 0 0 2 446258
-0.002135 -0.000826 0.119153 0.135168 0.825825 0.847170 -0.062500 1 0 0 0 0 0 2 447238
-0.002135 -0.000826 0.119153 0.135145 0.825830 0.847163 -0.062500 1 0 0 0 0 0 2 448271
-0.002135 -0.000826 0.119153 0.135165 0.825825 0.847170 -0.062500 1 0 0 0 0 0 2 449272
-0.002135 -0.000826 0.119153 0.135156 0.825827 0.847157 -0.062500 1 0 0 0 0 0 2 450315
-0.002135 -0.000826 0.119153 0.135167 0.825825 0.847169 -0.062500 1 0 0 0 0 0 2 451416
-0.002135 -0.000826 0.119153 0.135165 0.825836 0.847164 -0.062500 1 0 0 0 0 0 2 452445
-0.002135 -0.000826 0.119153 0.135148 0.825820 0.847169 -0.062500 1 0 0 0 0 0 2 453343
-0.002135 -0.000826 0.119153 0.135162 0.825836 0.847164 -0.062500 1 0 0 0 0 0 2 454495
-0.002135 -0.000826 0.119153 0.135168 0.825826 0.847170 -0.062500 1 0 0 0 0 0 2 455242
-0.002135 -0.000826 0.119153 0.135157 0.825828 0.847157 -0.062500 1 0 0 0 0 0 2 456274
-0.002135 -0.000826 0.119153 0.135155 0.825828 0.847175 -0.062500 1 0 0 0 0 0 2 457470
-0.002135 -0.000826 0.119153 0.135155 0.825828 0.847157 -0.062500 1 0 0 0 0 0 2 458357
-0.002135 -0.000826 0.119153 0.135166 0.825825 0.847169 -0.062500 1 0 0 0 0 0 2 459288
-0.002135 -0.000826 0.119153 0.135165 0.825836 0.847164 -0.062500 1 0 0 0 0 0 2 460253
-0.002135 -0.000826 0.119153 0.135160 0.825817 0.847163 -0.062500 1 0 0 0 0 0 2 461226
-0.002135 -0.000826 0.119153 0.135152 0.825838 0.847169 -0.062500 1 0 0 0 0 0 2 462273
-0.002135 -0.000826 0.119153 0.135158 0.825818 0.847163 -0.062500 1 0 0 0 0 0 2 463328
-0.002135 -0.000826 0.119153 0.135163 0.825836 0.847163 -0.062500 1 0 0 0 0 0 2 464230
-0.002135 -0.000826 0.119153 0.135168 0.825826 0.847170 -0.062500 1 0 0 0 0 0 2 465314
-0.002135 -0.000826 0.119153 0.135157 0.825828 0.847157 -0.062500 1 0 0 0 0 0 2 466357
-0.002135 -0.000826 0.119153 0.135155 0.825828 0.847175 -0.062500 1 0 0 0 0 0 2 467274
-0.002135 -0.000826 0.119153 0.135155 0.825828 0.847157 -0.062500 1 0 0 0 0 0 2 468256
-0.002135 -0.000826 0.119153 0.135167 0.825825 0.847169 -0.062500 1 0 0 0 0 0 2 469252
-0.002135 -0.000826 0.119153 0.135168 0.825825 0.847170 -0.062500 1 0 0 0 0 0 2 470234
-0.002135 -0.000826 0.119153 0.135145 0.825830 0.847163 -0.062500 1 0 0 0 0 0 2 471260
-0.002135 -0.000826 0.119153 0.135165 0.825825 0.847170 -0.062500 1 0 0 0 0 0 2 472234
-0.002135 -0.000826 0.119153 0.135156 0.825828 0.847157 -0.062500 1 0 0 0 0 0 2 473252
-0.002135 -0.000826 0.119153 0.135167 0.825825 0.847169 -0.062500 1 0 0 0 0 0 2 474249
-0.002135 -0.000826 0.119153 0.135153 0.825839 0.847170 -0.062500 1 0 0 0 0 0 2 475177
-0.002135 -0.000826 0.119153 0.135158 0.825818 0.847164 -0.062500 1 0 0 0 0 0 2 476203
-0.002135 -0.000826 0.119153 0.135163 0.825836 0.847163 -0.062500 1 0 0 0 0 0 2 478184
-0.002135 -0.000826 0.119153 0.135159 0.825817 0.847163 -0.062500 1 0 0 0 0 0 2 479317
-0.002135 -0.000826 0.119153 0.135164 0.825835 0.847163 -0.062500 1 0 0 0 0 0 2 480177
-0.002135 -0.000826 0.119153 0.135156 0.825829 0.847176 -0.062500 1 0 0 0 0 0 2 481219
-0.002135 -0.000826 0.119153 0.135155 0.825828 0.847157 -0.062500 1 0 0 0 0 0 2 482241
-0.002135 -0.000826 0.119153 0.135167 0.825825 0.847169 -0.062500 1 0 0 0 0 0 2 483245
-0.002135 -0.000826 0.119153 0.135156 0.825828 0.847156 -0.062500 1 0 0 0 0 0 2 484220
-0.002135 -0.000826 0.119153 0.135155 0.825828 0.847175 -0.062500 1 0 0 0 0 0 2 485305
-0.002135 -0.000826 0.119153 0.135163 0.825837 0.847164 -0.062500 1 0 0 0 0 0 2 486395
-0.002135 -0.000826 0.119153 0.135159 0.825818 0.847163 -0.062500 1 0 0 0 0 0 2 487400
-0.002135 -0.000826 0.119153 0.135167 0.825824 0.847170 -0.062500 1 0 0 0 0 0 2 488295
-0.002135 -0.000826 0.119153 0.135157 0.825827 0.847157 -0.062500 1 0 0 0 0 0 2 489225
-0.002135 -0.000826 0.119153 0.135155 0.825827 0.847175 -0.062500 1 0 0 0 0 0 2 490331
-0.002135 -0.000826 0.119153 0.135163 0.825837 0.847165 -0.062500 1 0 0 0 0 0 2 491265
-0.002135 -0.000826 0.119153 0.135159 0.825817 0.847163 -0.062500 1 0 0 0 0 0 2 492275
-0.002135 -0.000826 0.119153 0.135164 0.825835 0.847163 -0.062500 1 0 0 0 0 0 2 493337
-0.002135 -0.000826 0.119153 0.135160 0.825817 0.847162 -0.062500 1 0 0 0 0 0 2 494230
-0.002135 -0.000826 0.119153 0.135164 0.825835 0.847163 -0.062500 1 0 0 0 0 0 2 495189
-0.002135 -0.000826 0.119153 0.135156 0.825829 0.847176 -0.062500 1 0 0 0 0 0 2 496433
-0.002135 -0.000826 0.119153 0.135155 0.825828 0.847157 -0.062500 1 0 0 0 0 0 2 497353
-0.002135 -0.000826 0.119153 0.135167 0.825825 0.847169 -0.062500 1 0 0 0 0 0 2 498219
-0.002135 -0.000826 0.119153 0.135144 0.825830 0.847163 -0.062500 1 0 0 0 0 0 2 499299
-0.002135 -0.000826 0.119153 0.135165 0.825825 0.847170 -0.062500 1 0 0 0 0 0 2 500288
-0.002135 -0.000826 0.119153 0.135164 0.825836 0.847164 -0.062500 1 0 0 0 0 0 2 501216
-0.002135 -0.000826 0.119153 0.135160 0.825817 0.847163 -0.062500 1 0 0 0 0 0 2 502206
-0.002135 -0.000826 0.119153 0.135164 0.825836 0.847163 -0.062500 1 0 0 0 0 0 2 503208
-0.002135 -0.000826 0.119153 0.135156 0.825829 0.847176 -0.062500 1 0 0 0 0 0 2 504207
-0.002135 -0.000826 0.119153 0.135155 0.825828 0.847158 -0.062500 1 0 0 0 0 0 2 505212
-0.002135 -0.000826 0.119153 0.135167 0.825825 0.847169 -0.062500 1 0 0 0 0 0 2 506242
-0.002135 -0.000826 0.119153 0.135157 0.825828 0.847157 -0.062500 1 0 0 0 0 0 2 507218
-0.002135 -0.000826 0.119153 0.135155 0.825828 0.847175 -0.062500 1 0 0 0 0 0 2 508214
-0.002135 -0.000826 0.119153 0.135158 0.825816 0.847164 -0.062500 1 0 0 0 0 0 2 509208
-0.002135 -0.000826 0.119153 0.135163 0.825835 0.847163 -0.062500 1 0 0 0 0 0 2 510283
-0.002135 -0.000826 0.119153 0.135168 0.825826 0.847170 -0.062500 1 0 0 0 0 0 2 511384
-0.002135 -0.000826 0.119153 0.135157 0.825828 0.847157 -0.062500 1 0 0 0 0 0 2 512362
-0.002135 -0.000826 0.119153 0.135155 0.825828 0.847175 -0.062500 1 0 0 0 0 0 2 513183
-0.002135 -0.000826 0.119153 0.135155 0.825828 0.847157 -0.062500 1 0 0 0 0 0 2 514228
-0.002135 -0.000826 0.119153 0.135166 0.825825 0.847169 -0.062500 1 0 0 0 0 0 2 515250
-0.002135 -0.000826 0.119153 0.135165 0.825836 0.847164 -0.062500 1 0 0 0 0 0 2 516235
-0.002135 -0.000826 0.119153 0.135160 0.825817 0.847163 -0.062500 1 0 0 0 0 0 2 517224
-0.002135 -0.000826 0.119153 0.135152 0.825838 0.847169 -0.062500 1 0 0 0 0 0 2 518237
-0.002135 -0.000826 0.119153 0.135158 0.825818 0.847163 -0.062500 1 0 0 0 0 0 2 519518
-0.002135 -0.000826 0.119153 0.135163 0.825835 0.847163 -0.062500 1 0 0 0 0 0 2 520530
-0.002135 -0.000826 0.119153 0.135168 0.825826 0.847169 -0.062500 1 0 0 0 0 0 2 521283
-0.002135 -0.000826 0.119153 0.135145 0.825831 0.847163 -0.062500 1 0 0 0 0 0 2 522251
-0.002135 -0.000826 0.119153 0.135165 0.825825 0.847170 -0.062500 1 0 0 0 0 0 2 523331
-0.002135 -0.000826 0.119153 0.135156 0.825828 0.847157 -0.062500 1 0 0 0 0 0 2 524430
-0.002135 -0.000826 0.119153 0.135167 0.825825 0.847169 -0.062500 1 0 0 0 0 0 2 525215
-0.002135 -0.000826 0.119153 0.135168 0.825825 0.847170 -0.062500 1 0 0 0 0 0 2 526292
-0.002135 -0.000826 0.119153 0.135145 0.825830 0.847163 -0.062500 1 0 0 0 0 0 2 527273
-0.002135 -0.000826 0.119153 0.135165 0.825825 0.847170 -0.062500 1 0 0 0 0 0 2 528272
-0.002135 -0.000826 0.119153 0.135156 0.825827 0.847157 -0.062500 1 0 0 0 0 0 2 529309
-0.002135 -0.000826 0.119153 0.135167 0.825825 0.847169 -0.062500 1 0 0 0 0 0 2 530288
-0.002135 -0.000826 0.119153 0.135153 0.825839 0.847170 -0.062500 1 0 0 0 0 0 2 531255
-0.002135 -0.000826 0.119153 0.135158 0.825818 0.847164 -0.062500 1 0 0 0 0 0 2 532280
-0.002135 -0.000826 0.119153 0.135163 0.825835 0.847163 -0.062500 1 0 0 0 0 0 2 533279
-0.002135 -0.000826 0.119153 0.135168 0.825826 0.847170 -0.062500 1 0 0 0 0 0 2 534216
-0.002135 -0.000826 0.119153 0.135157 0.825828 0.847157 -0.062500 1 0 0 0 0 0 2 535210
-0.002135 -0.000826 0.119153 0.135155 0.825828 0.847175 -0.062500 1 0 0 0 0 0 2 536210
-0.002135 -0.000826 0.119153 0.135155 0.825828 0.847157 -0.062500 1 0 0 0 0 0 2 537212
-0.002135 -0.000826 0.119153 0.135167 0.825825 0.847169 -0.062500 1 0 0 0 0 0 2 538234
-0.002135 -0.000826 0.119153 0.135156 0.825828 0.847156 -0.062500 1 0 0 0 0 0 2 539207
-0.002135 -0.000826 0.119153 0.135155 0.825828 0.847175 -0.062500 1 0 0 0 0 0 2 540207
-0.002135 -0.000826 0.119153 0.135163 0.825837 0.847164 -0.062500 1 0 0 0 0 0 2 541215
-0.002135 -0.000826 0.119153 0.135159 0.825818 0.847163 -0.062500 1 0 0 0 0 0 2 542207
-0.002135 -0.000826 0.119153 0.135164 0.825836 0.847163 -0.062500 1 0 0 0 0 0 2 543311
-0.002135 -0.000826 0.119153 0.135168 0.825826 0.847169 -0.062500 1 0 0 0 0 0 2 544264
-0.002135 -0.000826 0.119153 0.135145 0.825831 0.847163 -0.062500 1 0 0 0 0 0 2 545298
-0.002135 -0.000826 0.119153 0.135165 0.825826 0.847170 -0.062500 1 0 0 0 0 0 2 546257
-0.002135 -0.000826 0.119153 0.135160 0.825816 0.847163 -0.062500 1 0 0 0 0 0 2 547299
-0.002135 -0.000826 0.119153 0.135164 0.825835 0.847163 -0.062500 1 0 0 0 0 0 2 548254
-0.002135 -0.000826 0.119153 0.135156 0.825829 0.847176 -0.062500 1 0 0 0 0 0 2 549218
-0.002135 -0.000826 0.119153 0.135155 0.825828 0.847158 -0.062500 1 0 0 0 0 0 2 550232
-0.002135 -0.000826 0.119153 0.135167 0.825825 0.847169 -0.062500 1 0 0 0 0 0 2 551258
-0.002135 -0.000826 0.119153 0.135156 0.825828 0.847157 -0.062500 1 0 0 0 0 0 2 552285
-0.002135 -0.000826 0.119153 0.135167 0.825825 0.847169 -0.062500 1 0 0 0 0 0 2 553491
-0.002135 -0.000826 0.119153 0.135153 0.825839 0.847170 -0.062500 1 0 0 0 0 0 2 554353
-0.002135 -0.000826 0.119153 0.135158 0.825818 0.847164 -0.062500 1 0 0 0 0 0 2 555237
-0.002135 -0.000826 0.119153 0.135164 0.825836 0.847163 -0.062500 1 0 0 0 0 0 2 556388
-0.002135 -0.000826 0.119153 0.135160 0.825817 0.847163 -0.062500 1 0 0 0 0 0 2 557359
-0.002135 -0.000826 0.119153 0.135152 0.825838 0.847169 -0.062500 1 0 0 0 0 0 2 558269
-0.002135 -0.000826 0.119153 0.135166 0.825826 0.847170 -0.062500 1 0 0 0 0 0 2 559264
-0.002135 -0.000826 0.119153 0.135156 0.825828 0.847157 -0.062500 1 0 0 0 0 0 2 560261
-0.002135 -0.000826 0.119153 0.135167 0.825825 0.847169 -0.062500 1 0 0 0 0 0 2 561148
-0.002135 -0.000826 0.119153 0.135157 0.825828 0.847156 -0.062500 1 0 0 0 0 0 2 562330
-0.002135 -0.000826 0.119153 0.135155 0.825828 0.847175 -0.062500 1 0 0 0 0 0 2 563416
-0.002135 -0.000826 0.119153 0.135163 0.825837 0.847164 -0.062500 1 0 0 0 0 0 2 564189
-0.002135 -0.000826 0.119153 0.135159 0.825818 0.847163 -0.062500 1 0 0 0 0 0 2 565239
-0.002135 -0.000826 0.119153 0.135167 0.825824 0.847170 -0.062500 1 0 0 0 0 0 2 566269
-0.002135 -0.000826 0.119153 0.135157 0.825827 0.847157 -0.062500 1 0 0 0 0 0 2 567199
-0.002135 -0.000826 0.119153 0.135155 0.825828 0.847175 -0.062500 1 0 0 0 0 0 2 568180
-0.002135 -0.000826 0.119153 0.135155 0.825828 0.847157 -0.062500 1 0 0 0 0 0 2 569180
-0.002135 -0.000826 0.119153 0.135166 0.825825 0.847169 -0.062500 1 0 0 0 0 0 2 570218
-0.002135 -0.000826 0.119153 0.135165 0.825836 0.847164 -0.062500 1 0 0 0 0 0 2 571193
-0.002135 -0.000826 0.119153 0.135148 0.825820 0.847169 -0.062500 1 0 0 0 0 0 2 572205
-0.002135 -0.000826 0.119153 0.135162 0.825836 0.847164 -0.062500 1 0 0 0 0 0 2 573185
-0.002135 -0.000826 0.119153 0.135167 0.825826 0.847170 -0.062500 1 0 0 0 0 0 2 574186
-0.002135 -0.000826 0.119153 0.135157 0.825828 0.847157 -0.062500 1 0 0 0 0 0 2 575183
-0.002135 -0.000826 0.119153 0.135167 0.825825 0.847169 -0.062500 1 0 0 0 0 0 2 576262
-0.002135 -0.000826 0.119153 0.135145 0.825831 0.847163 -0.062500 1 0 0 0 0 0 2 577284
-0.002135 -0.000826 0.119153 0.135165 0.825825 0.847170 -0.062500 1 0 0 0 0 0 2 578361
-0.002135 -0.000826 0.119153 0.135164 0.825837 0.847164 -0.062500 1 0 0 0 0 0 2 579253
-0.002135 -0.000826 0.119153 0.135160 0.825818 0.847163 -0.062500 1 0 0 0 0 0 2 580205
-0.002135 -0.000826 0.119153 0.135152 0.825838 0.847169 -0.062500 1 0 0 0 0 0 2 581178
-0.002135 -0.000826 0.119153 0.135158 0.825818 0.847163 -0.062500 1 0 0 0 0 0 2 582204
-0.002135 -0.000826 0.119153 0.135167 0.825824 0.847170 -0.062500 1 0 0 0 0 0 2 583194
-0.002135 -0.000826 0.119153 0.135165 0.825836 0.847164 -0.062500 1 0 0 0 0 0 2 584258
-0.002135 -0.000826 0.119153 0.135160 0.825817 0.847163 -0.062500 1 0 0 0 0 0 2 585313
-0.002135 -0.000826 0.119153 0.135164 0.825835 0.847163 -0.062500 1 0 0 0 0 0 2 586307
-0.002135 -0.000826 0.119153 0.135148 0.825820 0.847169 -0.062500 1 0 0 0 0 0 2 587408
-0.002135 -0.000826 0.119153 0.135162 0.825836 0.847164 -0.062500 1 0 0 0 0 0 2 588223
-0.002135 -0.000826 0.119153 0.135168 0.825826 0.847170 -0.062500 1 0 0 0 0 0 2 589215
-0.002135 -0.000826 0.119153 0.135157 0.825828 0.847157 -0.062500 1 0 0 0 0 0 2 590265
-0.002135 -0.000826 0.119153 0.135155 0.825828 0.847175 -0.062500 1 0 0 0 0 0 2 591319
-0.002135 -0.000826 0.119153 0.135155 0.825828 0.847157 -0.062500 1 0 0 0 0 0 2 592394
-0.002135 -0.000826 0.119153 0.135167 0.825825 0.847169 -0.062500 1 0 0 0 0 0 2 593263
-0.002135 -0.000826 0.119153 0.135165 0.825836 0.847164 -0.062500 1 0 0 0 0 0 2 594230
-0.002135 -0.000826 0.119153 0.135148 0.825820 0.847169 -0.062500 1 0 0 0 0 0 2 595175
-0.002135 -0.000826 0.119153 0.135162 0.825836 0.847164 -0.062500 1 0 0 0 0 0 2 596428
-0.002135 -0.000826 0.119153 0.135159 0.825817 0.847163 -0.062500 1 0 0 0 0 0 2 597320
-0.002135 -0.000826 0.119153 0.135164 0.825835 0.847163 -0.062500 1 0 0 0 0 0 2 598188
-0.002135 -0.000826 0.119153 0.135156 0.825829 0.847176 -0.062500 1 0 0 0 0 0 2 599251
-0.002135 -0.000826 0.119153 0.135155 0.825828 0.847158 -0.062500 1 0 0 0 0 0 2 600256
-0.002135 -0.000826 0.119153 0.135166 0.825825 0.847169 -0.062500 1 0 0 0 0 0 2 601189
-0.002135 -0.000826 0.119153 0.135156 0.825828 0.847157 -0.062500 1 0 0 0 0 0 2 602234
-0.002135 -0.000826 0.119153 0.135167 0.825825 0.847169 -0.062500 1 0 0 0 0 0 2 603188
-0.002135 -0.000826 0.119153 0.135156 0.825827 0.847177 -0.062500 1 0 0 0 0 0 2 604189
-0.002135 -0.000826 0.119153 0.135155 0.825828 0.847158 -0.062500 1 0 0 0 0 0 2 605183
-0.002135 -0.000826 0.119153 0.135167 0.825825 0.847169 -0.062500 1 0 0 0 0 0 2 606177
-0.002135 -0.000826 0.119153 0.135156 0.825828 0.847157 -0.062500 1 0 0 0 0 0 2 607178
-0.002135 -0.000826 0.119153 0.135155 0.825828 0.847175 -0.062500 1 0 0 0 0 0 2 608191
-0.002135 -0.000826 0.119153 0.135163 0.825837 0.847165 -0.062500 1 0 0 0 0 0 2 609178
-0.002135 -0.000826 0.119153 0.135159 0.825817 0.847163 -0.062500 1 0 0 0 0 0 2 611106
-0.002135 -0.000826 0.119153 0.135164 0.825835 0.847163 -0.062500 1 0 0 0 0 0 2 612262
-0.002135 -0.000826 0.119153 0.135160 0.825817 0.847163 -0.062500 1 0 0 0 0 0 2 613232
-0.002135 -0.000826 0.119153 0.135164 0.825835 0.847163 -0.062500 1 0 0 0 0 0 2 614185
-0.002135 -0.000826 0.119153 0.135156 0.825829 0.847176 -0.062500 1 0 0 0 0 0 2 615223
-0.002135 -0.000826 0.119153 0.135155 0.825828 0.847157 -0.062500 1 0 0 0 0 0 2 616192
-0.002135 -0.000826 0.119153 0.135167 0.825825 0.847169 -0.062500 1 0 0 0 0 0 2 617204
-0.002135 -0.000826 0.119153 0.135157 0.825828 0.847156 -0.062500 1 0 0 0 0 0 2 618204
-0.002135 -0.000826 0.119153 0.135155 0.825828 0.847175 -0.062500 1 0 0 0 0 0 2 619369
-0.002135 -0.000826 0.119153 0.135163 0.825837 0.847164 -0.062500 1 0 0 0 0 0 2 620493
-0.002135 -0.000826 0.119153 0.135159 0.825818 0.847163 -0.062500 1 0 0 0 0 0 2 621269
-0.002135 -0.000826 0.119153 0.135167 0.825824 0.847170 -0.062500 1 0 0 0 0 0 2 622197
-0.002135 -0.000826 0.119153 0.135157 0.825827 0.847157 -0.062500 1 0 0 0 0 0 2 623228
-0.002135 -0.000826 0.119153 0.135155 0.825827 0.847175 -0.062500 1 0 0 0 0 0 2 624389
-0.002135 -0.000826 0.119153 0.135163 0.825836 0.847164 -0.062500 1 0 0 0 0 0 2 625347
-0.002135 -0.000826 0.119153 0.135160 0.825817 0.847163 -0.062500 1 0 0 0 0 0 2 626277
-0.002135 -0.000826 0.119153 0.135164 0.825835 0.847163 -0.062500 1 0 0 0 0 0 2 627255
-0.002135 -0.000826 0.119153 0.135148 0.825820 0.847169 -0.062500 1 0 0 0 0 0 2 628233
-0.002135 -0.000826 0.119153 0.135162 0.825836 0.847164 -0.062500 1 0 0 0 0 0 2 629445
-0.002135 -0.000826 0.119153 0.135167 0.825826 0.847170 -0.062500 1 0 0 0 0 0 2 630300
-0.002135 -0.000826 0.119153 0.135157 0.825828 0.847157 -0.062500 1 0 0 0 0 0 2 631157
-0.002135 -0.000826 0.119153 0.135155 0.825828 0.847175 -0.062500 1 0 0 0 0 0 2 632245
-0.002135 -0.000826 0.119153 0.135155 0.825828 0.847157 -0.062500 1 0 0 0 0 0 2 633286
-0.002135 -0.000826 0.119153 0.135166 0.825825 0.847169 -0.062500 1 0 0 0 0 0 2 634233
-0.002135 -0.000826 0.119153 0.135164 0.825836 0.847164 -0.062500 1 0 0 0 0 0 2 635245
-0.002135 -0.000826 0.119153 0.135160 0.825817 0.847163 -0.062500 1 0 0 0 0 0 2 636194
-0.002135 -0.000826 0.119153 0.135152 0.825838 0.847169 -0.062500 1 0 0 0 0 0 2 637208
-0.002135 -0.000826 0.119153 0.135158 0.825818 0.847163 -0.062500 1 0 0 0 0 0 2 638211
-0.002135 -0.000826 0.119153 0.135163 0.825835 0.847163 -0.062500 1 0 0 0 0 0 2 639195
-0.002135 -0.000826 0.119153 0.135168 0.825826 0.847170 -0.062500 1 0 0 0 0 0 2 640191
-0.002135 -0.000826 0.119153 0.135157 0.825828 0.847157 -0.062500 1 0 0 0 0 0 2 641201
-0.002135 -0.000826 0.119153 0.135155 0.825828 0.847175 -0.062500 1 0 0 0 0 0 2 642225
-0.002135 -0.000826 0.119153 0.135155 0.825828 0.847157 -0.062500 1 0 0 0 0 0 2 643241
-0.002135 -0.000826 0.119153 0.135166 0.825825 0.847169 -0.062500 1 0 0 0 0 0 2 644471
-0.002135 -0.000826 0.119153 0.135168 0.825825 0.847170 -0.062500 1 0 0 0 0 0 2 645208
-0.002135 -0.000826 0.119153 0.135157 0.825827 0.847157 -0.062500 1 0 0 0 0 0 2 646174
-0.002135 -0.000826 0.119153 0.135155 0.825828 0.847175 -0.062500 1 0 0 0 0 0 2 647198
-0.002135 -0.000826 0.119153 0.135155 0.825828 0.847157 -0.062500 1 0 0 0 0 0 2 648208
-0.002135 -0.000826 0.119153 0.135167 0.825825 0.847169 -0.062500 1 0 0 0 0 0 2 649168
-0.002135 -0.000826 0.119153 0.135165 0.825836 0.847164 -0.062500 1 0 0 0 0 0 2 650190
-0.002135 -0.000826 0.119153 0.135148 0.825820 0.847169 -0.062500 1 0 0 0 0 0 2 651179
-0.002135 -0.000826 0.119153 0.135162 0.825836 0.847164 -0.062500 1 0 0 0 0 0 2 652243
-0.002135 -0.000826 0.119153 0.135167 0.825826 0.847170 -0.062500 1 0 0 0 0 0 2 653407
-0.002135 -0.000826 0.119153 0.135157 0.825828 0.847157 -0.062500 1 0 0 0 0 0 2 654258
-0.002135 -0.000826 0.119153 0.135155 0.825828 0.847175 -0.062500 1 0 0 0 0 0 2 655192
-0.002135 -0.000826 0.119153 0.135155 0.825828 0.847157 -0.062500 1 0 0 0 0 0 2 656177
-0.002135 -0.000826 0.119153 0.135166 0.825825 0.847169 -0.062500 1 0 0 0 0 0 2 657351
-0.002135 -0.000826 0.119153 0.135156 0.825828 0.847156 -0.062500 1 0 0 0 0 0 2 658281
-0.002135 -0.000826 0.119153 0.135167 0.825825 0.847169 -0.062500 1 0 0 0 0 0 2 659262
-0.002135 -0.000826 0.119153 0.135156 0.825827 0.847177 -0.062500 1 0 0 0 0 0 2 660263
-0.002135 -0.000826 0.119153 0.135155 0.825828 0.847158 -0.062500 1 0 0 0 0 0 2 661122
-0.002135 -0.000826 0.119153 0.135167 0.825825 0.847169 -0.062500 1 0 0 0 0 0 2 662276
-0.002135 -0.000826 0.119153 0.135156 0.825827 0.847157 -0.062500 1 0 0 0 0 0 2 663219
-0.002135 -0.000826 0.119153 0.135155 0.825827 0.847175 -0.062500 1 0 0 0 0 0 2 664130
-0.002135 -0.000826 0.119153 0.135163 0.825836 0.847165 -0.062500 1 0 0 0 0 0 2 665243
-0.002135 -0.000826 0.119153 0.135159 0.825817 0.847163 -0.062500 1 0 0 0 0 0 2 666298
-0.002135 -0.000826 0.119153 0.135164 0.825835 0.847163 -0.062500 1 0 0 0 0 0 2 667190
-0.002135 -0.000826 0.119153 0.135168 0.825826 0.847170 -0.062500 1 0 0 0 0 0 2 668188
-0.002135 -0.000826 0.119153 0.135145 0.825831 0.847163 -0.062500 1 0 0 0 0 0 2 669186
-0.002135 -0.000826 0.119153 0.135165 0.825825 0.847170 -0.062500 1 0 0 0 0 0 2 670185
-0.002135 -0.000826 0.119153 0.135156 0.825828 0.847157 -0.062500 1 0 0 0 0 0 2 671186
-0.002135 -0.000826 0.119153 0.135167 0.825825 0.847169 -0.062500 1 0 0 0 0 0 2 672192
-0.002135 -0.000826 0.119153 0.135165 0.825836 0.847164 -0.062500 1 0 0 0 0 0 2 673189
-0.002135 -0.000826 0.119153 0.135148 0.825820 0.847169 -0.062500 1 0 0 0 0 0 2 674222
-0.002135 -0.000826 0.119153 0.135162 0.825836 0.847164 -0.062500 1 0 0 0 0 0 2 675192
-0.002135 -0.000826 0.119153 0.135159 0.825817 0.847163 -0.062500 1 0 0 0 0 0 2 676252
-0.002135 -0.000826 0.119153 0.135164 0.825835 0.847163 -0.062500 1 0 0 0 0 0 2 677210
-0.002135 -0.000826 0.119153 0.135156 0.825829 0.847176 -0.062500 1 0 0 0 0 0 2 678289
-0.002135 -0.000826 0.119153 0.135155 0.825828 0.847157 -0.062500 1 0 0 0 0 0 2 679192
-0.002135 -0.000826 0.119153 0.135166 0.825825 0.847169 -0.062500 1 0 0 0 0 0 2 680191
-0.002135 -0.000826 0.119153 0.135156 0.825828 0.847157 -0.062500 1 0 0 0 0 0 2 681165
-0.002135 -0.000826 0.119153 0.135155 0.825828 0.847175 -0.062500 1 0 0 0 0 0 2 682230
-0.002135 -0.000826 0.119153 0.135166 0.825825 0.847171 -0.062500 1 0 0 0 0 0 2 683178
-0.002135 -0.000826 0.119153 0.135156 0.825828 0.847157 -0.062500 1 0 0 0 0 0 2 684152
-0.002135 -0.000826 0.119153 0.135167 0.825825 0.847169 -0.062500 1 0 0 0 0 0 2 685433
-0.002135 -0.000826 0.119153 0.135157 0.825828 0.847157 -0.062500 1 0 0 0 0 0 2 686349
-0.002135 -0.000826 0.119153 0.135155 0.825828 0.847175 -0.062500 1 0 0 0 0 0 2 687329
-0.002135 -0.000826 0.119153 0.135155 0.825828 0.847157 -0.062500 1 0 0 0 0 0 2 688193
-0.002135 -0.000826 0.119153 0.135166 0.825825 0.847169 -0.062500 1 0 0 0 0 0 2 689181
-0.002135 -0.000826 0.119153 0.135164 0.825836 0.847164 -0.062500 1 0 0 0 0 0 2 690226
-0.002135 -0.000826 0.119153 0.135160 0.825817 0.847163 -0.062500 1 0 0 0 0 0 2 691291
-0.002135 -0.000826 0.119153 0.135164 0.825835 0.847163 -0.062500 1 0 0 0 0 0 2 692314
-0.002135 -0.000826 0.119153 0.135156 0.825829 0.847176 -0.062500 1 0 0 0 0 0 2 693186
-0.002135 -0.000826 0.119153 0.135155 0.825828 0.847157 -0.062500 1 0 0 0 0 0 2 694199
-0.002135 -0.000826 0.119153 0.135167 0.825825 0.847169 -0.062500 1 0 0 0 0 0 2 695229
-0.002135 -0.000826 0.119153 0.135157 0.825828 0.847156 -0.062500 1 0 0 0 0 0 2 696171
-0.002135 -0.000826 0.119153 0.135155 0.825828 0.847175 -0.062500 1 0 0 0 0 0 2 697251
-0.002135 -0.000826 0.119153 0.135163 0.825837 0.847164 -0.062500 1 0 0 0 0 0 2 698223
-0.002135 -0.000826 0.119153 0.135159 0.825818 0.847163 -0.062500 1 0 0 0 0 0 2 699214
-0.002135 -0.000826 0.119153 0.135167 0.825824 0.847170 -0.062500 1 0 0 0 0 0 2 700246
-0.002135 -0.000826 0.119153 0.135145 0.825830 0.847163 -0.062500 1 0 0 0 0 0 2 701204
-0.002135 -0.000826 0.119153 0.135165 0.825825 0.847170 -0.062500 1 0 0 0 0 0 2 702191
-0.002135 -0.000826 0.119153 0.135164 0.825836 0.847164 -0.062500 1 0 0 0 0 0 2 703187
-0.002135 -0.000826 0.119153 0.135160 0.825817 0.847163 -0.062500 1 0 0 0 0 0 2 704184
-0.002135 -0.000826 0.119153 0.135164 0.825835 0.847163 -0.062500 1 0 0 0 0 0 2 705190
-0.002135 -0.000826 0.119153 0.135148 0.825820 0.847169 -0.062500 1 0 0 0 0 0 2 706218
-0.002135 -0.000826 0.119153 0.135162 0.825836 0.847164 -0.062500 1 0 0 0 0 0 2 707182
-0.002135 -0.000826 0.119153 0.135167 0.825826 0.847170 -0.062500 1 0 0 0 0 0 2 708188
-0.002135 -0.000826 0.119153 0.135157 0.825828 0.847157 -0.062500 1 0 0 0 0 0 2 709193
-0.002135 -0.000826 0.119153 0.135155 0.825828 0.847175 -0.062500 1 0 0 0 0 0 2 710280
-0.002135 -0.000826 0.119153 0.135155 0.825828 0.847157 -0.062500 1 0 0 0 0 0 2 711150
-0.002135 -0.000826 0.119153 0.135166 0.825825 0.847169 -0.062500 1 0 0 0 0 0 2 712299
-0.002135 -0.000826 0.119153 0.135165 0.825836 0.847164 -0.062500 1 0 0 0 0 0 2 713214
-0.002135 -0.000826 0.119153 0.135160 0.825817 0.847163 -0.062500 1 0 0 0 0 0 2 714227
-0.002135 -0.000826 0.119153 0.135152 0.825838 0.847169 -0.062500 1 0 0 0 0 0 2 715192
-0.002135 -0.000826 0.119153 0.135158 0.825818 0.847163 -0.062500 1 0 0 0 0 0 2 716188
-0.002135 -0.000826 0.119153 0.135163 0.825836 0.847163 -0.062500 1 0 0 0 0 0 2 717188
-0.002135 -0.000826 0.119153 0.135168 0.825826 0.847169 -0.062500 1 0 0 0 0 0 2 718314
-0.002135 -0.000826 0.119153 0.135157 0.825828 0.847156 -0.062500 1 0 0 0 0 0 2 719378
-0.002135 -0.000826 0.119153 0.135155 0.825828 0.847175 -0.062500 1 0 0 0 0 0 2 720277
-0.002135 -0.000826 0.119153 0.135158 0.825816 0.847164 -0.062500 1 0 0 0 0 0 2 721353
-0.002135 -0.000826 0.119153 0.135164 0.825835 0.847163 -0.062500 1 0 0 0 0 0 2 722261
-0.002135 -0.000826 0.119153 0.135168 0.825826 0.847170 -0.062500 1 0 0 0 0 0 2 723289
-0.002135 -0.000826 0.119153 0.135145 0.825830 0.847163 -0.062500 1 0 0 0 0 0 2 724175
-0.002135 -0.000826 0.119153 0.135165 0.825825 0.847170 -0.062500 1 0 0 0 0 0 2 725251
-0.002135 -0.000826 0.119153 0.135156 0.825828 0.847157 -0.062500 1 0 0 0 0 0 2 726220
-0.002135 -0.000826 0.119153 0.135167 0.825825 0.847169 -0.062500 1 0 0 0 0 0 2 727180
-0.002135 -0.000826 0.119153 0.135165 0.825836 0.847164 -0.062500 1 0 0 0 0 0 2 728176
-0.002135 -0.000826 0.119153 0.135148 0.825820 0.847169 -0.062500 1 0 0 0 0 0 2 729265
-0.002135 -0.000826 0.119153 0.135162 0.825836 0.847164 -0.062500 1 0 0 0 0 0 2 730302
-0.002135 -0.000826 0.119153 0.135159 0.825817 0.847163 -0.062500 1 0 0 0 0 0 2 731148
-0.002135 -0.000826 0.119153 0.135164 0.825835 0.847163 -0.062500 1 0 0 0 0 0 2 732205
-0.002135 -0.000826 0.119153 0.135156 0.825829 0.847176 -0.062500 1 0 0 0 0 0 2 733167
-0.002135 -0.000826 0.119153 0.135155 0.825828 0.847157 -0.062500 1 0 0 0 0 0 2 734139
-0.002135 -0.000826 0.119153 0.135167 0.825825 0.847169 -0.062500 1 0 0 0 0 0 2 735133
-0.002135 -0.000826 0.119153 0.135156 0.825828 0.847156 -0.062500 1 0 0 0 0 0 2 736139
-0.002135 -0.000826 0.119153 0.135155 0.825828 0.847175 -0.062500 1 0 0 0 0 0 2 737130
-0.002135 -0.000826 0.119153 0.135163 0.825837 0.847164 -0.062500 1 0 0 0 0 0 2 738146
-0.002135 -0.000826 0.119153 0.135159 0.825818 0.847163 -0.062500 1 0 0 0 0 0 2 739176
-0.002135 -0.000826 0.119153 0.135167 0.825824 0.847170 -0.062500 1 0 0 0 0 0 2 740135
-0.002135 -0.000826 0.119153 0.135157 0.825827 0.847157 -0.062500 1 0 0 0 0 0 2 741147
-0.002135 -0.000826 0.119153 0.135155 0.825827 0.847175 -0.062500 1 0 0 0 0 0 2 742159
-0.002135 -0.000826 0.119153 0.135163 0.825837 0.847164 -0.062500 1 0 0 0 0 0 2 743956
-0.002135 -0.000826 0.119153 0.135159 0.825817 0.847163 -0.062500 1 0 0 0 0 0 2 745194
-0.002135 -0.000826 0.119153 0.135164 0.825835 0.847163 -0.062500 1 0 0 0 0 0 2 746257
-0.002135 -0.000826 0.119153 0.135160 0.825817 0.847162 -0.062500 1 0 0 0 0 0 2 747167
-0.002135 -0.000826 0.119153 0.135164 0.825835 0.847163 -0.062500 1 0 0 0 0 0 2 748166
-0.002135 -0.000826 0.119153 0.135156 0.825829 0.847176 -0.062500 1 0 0 0 0 0 2 749160
-0.002135 -0.000826 0.119153 0.135155 0.825828 0.847157 -0.062500 1 0 0 0 0 0 2 750161
-0.002135 -0.000826 0.119153 0.135167 0.825825 0.847169 -0.062500 1 0 0 0 0 0 2 751311
-0.002135 -0.000826 0.119153 0.135144 0.825830 0.847163 -0.062500 1 0 0 0 0 0 2 752272
-0.002135 -0.000826 0.119153 0.135165 0.825825 0.847170 -0.062500 1 0 0 0 0 0 2 753391
-0.002135 -0.000826 0.119153 0.135164 0.825836 0.847164 -0.062500 1 0 0 0 0 0 2 754262
-0.002135 -0.000826 0.119153 0.135160 0.825817 0.847163 -0.062500 1 0 0 0 0 0 2 755295
-0.002135 -0.000826 0.119153 0.135164 0.825836 0.847163 -0.062500 1 0 0 0 0 0 2 756214
-0.002135 -0.000826 0.119153 0.135156 0.825829 0.847176 -0.062500 1 0 0 0 0 0 2 757239
-0.002135 -0.000826 0.119153 0.135155 0.825828 0.847157 -0.062500 1 0 0 0 0 0 2 758221
-0.002135 -0.000826 0.119153 0.135167 0.825825 0.847169 -0.062500 1 0 0 0 0 0 2 759210
-0.002135 -0.000826 0.119153 0.135160 0.825816 0.847163 -0.062500 1 0 0 0 0 0 2 760175
-0.002135 -0.000826 0.119153 0.135164 0.825835 0.847163 -0.062500 1 0 0 0 0 0 2 761213
-0.002135 -0.000826 0.119153 0.135156 0.825829 0.847176 -0.062500 1 0 0 0 0 0 2 762142
-0.002135 -0.000826 0.119153 0.135155 0.825828 0.847158 -0.062500 1 0 0 0 0 0 2 763253
-0.002135 -0.000826 0.119153 0.135167 0.825825 0.847169 -0.062500 1 0 0 0 0 0 2 764427
-0.002135 -0.000826 0.119153 0.135157 0.825828 0.847157 -0.062500 1 0 0 0 0 0 2 765148
-0.002135 -0.000826 0.119153 0.135155 0.825828 0.847175 -0.062500 1 0 0 0 0 0 2 766180
-0.002135 -0.000826 0.119153 0.135155 0.825828 0.847157 -0.062500 1 0 0 0 0 0 2 767175
-0.002135 -0.000826 0.119153 0.135166 0.825825 0.847169 -0.062500 1 0 0 0 0 0 2 768148
-0.002135 -0.000826 0.119153 0.135165 0.825836 0.847164 -0.062500 1 0 0 0 0 0 2 769130
-0.002135 -0.000826 0.119153 0.135160 0.825817 0.847163 -0.062500 1 0 0 0 0 0 2 770147
-0.002135 -0.000826 0.119153 0.135152 0.825838 0.847169 -0.062500 1 0 0 0 0 0 2 771142
-0.002135 -0.000826 0.119153 0.135166 0.825826 0.847170 -0.062500 1 0 0 0 0 0 2 772144
-0.002135 -0.000826 0.119153 0.135156 0.825828 0.847157 -0.062500 1 0 0 0 0 0 2 773128
-0.002135 -0.000826 0.119153 0.135167 0.825825 0.847169 -0.062500 1 0 0 0 0 0 2 774105
-0.002135 -0.000826 0.119153 0.135145 0.825831 0.847163 -0.062500 1 0 0 0 0 0 2 775128
-0.002135 -0.000826 0.119153 0.135165 0.825825 0.847170 -0.062500 1 0 0 0 0 0 2 776137
-0.002135 -0.000826 0.119153 0.135164 0.825837 0.847164 -0.062500 1 0 0 0 0 0 2 777975
-0.002135 -0.000826 0.119153 0.135160 0.825818 0.847163 -0.062500 1 0 0 0 0 0 2 778271
-0.002135 -0.000826 0.119153 0.135167 0.825824 0.847170 -0.062500 1 0 0 0 0 0 2 779318
-0.002135 -0.000826 0.119153 0.135145 0.825830 0.847163 -0.062500 1 0 0 0 0 0 2 780158
-0.002135 -0.000826 0.119153 0.135165 0.825825 0.847170 -0.062500 1 0 0 0 0 0 2 781153
-0.002135 -0.000826 0.119153 0.135156 0.825827 0.847157 -0.062500 1 0 0 0 0 0 2 782148
-0.002135 -0.000826 0.119153 0.135167 0.825825 0.847169 -0.062500 1 0 0 0 0 0 2 783145
-0.002135 -0.000826 0.119153 0.135153 0.825839 0.847170 -0.062500 1 0 0 0 0 0 2 784156
-0.002135 -0.000826 0.119153 0.135158 0.825818 0.847164 -0.062500 1 0 0 0 0 0 2 785161
-0.002135 -0.000826 0.119153 0.135163 0.825835 0.847163 -0.062500 1 0 0 0 0 0 2 786199
-0.002135 -0.000826 0.119153 0.135168 0.825826 0.847170 -0.062500 1 0 0 0 0 0 2 787104
-0.002135 -0.000826 0.119153 0.135157 0.825828 0.847157 -0.062500 1 0 0 0 0 0 2 788302
-0.002135 -0.000826 0.119153 0.135155 0.825828 0.847175 -0.062500 1 0 0 0 0 0 2 789144
-0.002135 -0.000826 0.119153 0.135155 0.825828 0.847157 -0.062500 1 0 0 0 0 0 2 790184
-0.002135 -0.000826 0.119153 0.135166 0.825825 0.847169 -0.062500 1 0 0 0 0 0 2 791289
-0.002135 -0.000826 0.119153 0.135165 0.825836 0.847164 -0.062500 1 0 0 0 0 0 2 792242
-0.002135 -0.000826 0.119153 0.135148 0.825820 0.847169 -0.062500 1 0 0 0 0 0 2 793260
-0.002135 -0.000826 0.119153 0.135162 0.825836 0.847164 -0.062500 1 0 0 0 0 0 2 794142
-0.002135 -0.000826 0.119153 0.135159 0.825817 0.847163 -0.062500 1 0 0 0 0 0 2 795103
-0.002135 -0.000826 0.119153 0.135167 0.825824 0.847170 -0.062500 1 0 0 0 0 0 2 796372
-0.002135 -0.000826 0.119153 0.135165 0.825836 0.847164 -0.062500 1 0 0 0 0 0 2 797400
-0.002135 -0.000826 0.119153 0.135148 0.825820 0.847169 -0.062500 1 0 0 0 0 0 2 798137
-0.002135 -0.000826 0.119153 0.135162 0.825836 0.847164 -0.062500 1 0 0 0 0 0 2 799176
-0.002135 -0.000826 0.119153 0.135159 0.825817 0.847163 -0.062500 1 0 0 0 0 0 2 800196
-0.002135 -0.000826 0.119153 0.135164 0.825835 0.847163 -0.062500 1 0 0 0 0 0 2 801148
-0.002135 -0.000826 0.119153 0.135156 0.825829 0.847176 -0.062500 1 0 0 0 0 0 2 802167
-0.002135 -0.000826 0.119153 0.135155 0.825828 0.847158 -0.062500 1 0 0 0 0 0 2 803134
-0.002135 -0.000826 0.119153 0.135167 0.825825 0.847169 -0.062500 1 0 0 0 0 0 2 804129
-0.002135 -0.000826 0.119153 0.135156 0.825828 0.847157 -0.062500 1 0 0 0 0 0 2 805141
-0.002135 -0.000826 0.119153 0.135167 0.825825 0.847169 -0.062500 1 0 0 0 0 0 2 806127
-0.002135 -0.000826 0.119153 0.135153 0.825839 0.847170 -0.062500 1 0 0 0 0 0 2 807129
-0.002135 -0.000826 0.119153 0.135158 0.825818 0.847164 -0.062500 1 0 0 0 0 0 2 808127
-0.002135 -0.000826 0.119153 0.135164 0.825836 0.847163 -0.062500 1 0 0 0 0 0 2 809133
-0.002135 -0.000826 0.119153 0.135160 0.825817 0.847163 -0.062500 1 0 0 0 0 0 2 810165
-0.002135 -0.000826 0.119153 0.135164 0.825835 0.847163 -0.062500 1 0 0 0 0 0 2 811837
-0.002135 -0.000826 0.119153 0.135156 0.825829 0.847176 -0.062500 1 0 0 0 0 0 2 812104
-0.002135 -0.000826 0.119153 0.135155 0.825828 0.847157 -0.062500 1 0 0 0 0 0 2 813208
-0.002135 -0.000826 0.119153 0.135167 0.825825 0.847169 -0.062500 1 0 0 0 0 0 2 814130
-0.002135 -0.000826 0.119153 0.135157 0.825828 0.847156 -0.062500 1 0 0 0 0 0 2 815104
-0.002135 -0.000826 0.119153 0.135155 0.825828 0.847175 -0.062500 1 0 0 0 0 0 2 816145
-0.002135 -0.000826 0.119153 0.135163 0.825837 0.847164 -0.062500 1 0 0 0 0 0 2 817149
-0.002135 -0.000826 0.119153 0.135159 0.825818 0.847163 -0.062500 1 0 0 0 0 0 2 818203
-0.002135 -0.000826 0.119153 0.135167 0.825824 0.847170 -0.062500 1 0 0 0 0 0 2 819144
-0.002135 -0.000826 0.119153 0.135157 0.825827 0.847157 -0.062500 1 0 0 0 0 0 2 820425
-0.002135 -0.000826 0.119153 0.135155 0.825828 0.847175 -0.062500 1 0 0 0 0 0 2 821212
-0.002135 -0.000826 0.119153 0.135163 0.825837 0.847164 -0.062500 1 0 0 0 0 0 2 822179
-0.002135 -0.000826 0.119153 0.135159 0.825817 0.847163 -0.062500 1 0 0 0 0 0 2 823128
-0.002135 -0.000826 0.119153 0.135164 0.825835 0.847163 -0.062500 1 0 0 0 0 0 2 824331
-0.002135 -0.000826 0.119153 0.135148 0.825820 0.847169 -0.062500 1 0 0 0 0 0 2 825175
-0.002135 -0.000826 0.119153 0.135162 0.825836 0.847164 -0.062500 1 0 0 0 0 0 2 826245
-0.002135 -0.000826 0.119153 0.135167 0.825826 0.847170 -0.062500 1 0 0 0 0 0 2 827169
-0.002135 -0.000826 0.119153 0.135157 0.825828 0.847157 -0.062500 1 0 0 0 0 0 2 828154
-0.002135 -0.000826 0.119153 0.135167 0.825825 0.847169 -0.062500 1 0 0 0 0 0 2 829175
-0.002135 -0.000826 0.119153 0.135145 0.825830 0.847163 -0.062500 1 0 0 0 0 0 2 830320
-0.002135 -0.000826 0.119153 0.135165 0.825825 0.847170 -0.062500 1 0 0 0 0 0 2 831373
-0.002135 -0.000826 0.119153 0.135164 0.825836 0.847164 -0.062500 1 0 0 0 0 0 2 832124
-0.002135 -0.000826 0.119153 0.135160 0.825817 0.847163 -0.062500 1 0 0 0 0 0 2 833161
-0.002135 -0.000826 0.119153 0.135155 0.825827 0.847176 -0.062500 1 0 0 0 0 0 2 834221
-0.002135 -0.000826 0.119153 0.135155 0.825828 0.847158 -0.062500 1 0 0 0 0 0 2 835120
-0.002135 -0.000826 0.119153 0.135166 0.825825 0.847169 -0.062500 1 0 0 0 0 0 2 836112
-0.002135 -0.000826 0.119153 0.135165 0.825836 0.847164 -0.062500 1 0 0 0 0 0 2 837127
-0.002135 -0.000826 0.119153 0.135160 0.825817 0.847163 -0.062500 1 0 0 0 0 0 2 838111
-0.002135 -0.000826 0.119153 0.135164 0.825835 0.847163 -0.062500 1 0 0 0 0 0 2 839136
-0.002135 -0.000826 0.119153 0.135148 0.825820 0.847169 -0.062500 1 0 0 0 0 0 2 840107
-0.002135 -0.000826 0.119153 0.135162 0.825836 0.847164 -0.062500 1 0 0 0 0 0 2 841131
-0.002135 -0.000826 0.119153 0.135168 0.825826 0.847170 -0.062500 1 0 0 0 0 0 2 842103
-0.002135 -0.000826 0.119153 0.135157 0.825828 0.847157 -0.062500 1 0 0 0 0 0 2 843138
-0.002135 -0.000826 0.119153 0.135155 0.825828 0.847175 -0.062500 1 0 0 0 0 0 2 844222
-0.002135 -0.000826 0.119153 0.135155 0.825828 0.847157 -0.062500 1 0 0 0 0 0 2 845110
-0.002135 -0.000826 0.119153 0.135166 0.825825 0.847169 -0.062500 1 0 0 0 0 0 2 846276
-0.002135 -0.000826 0.119153 0.135165 0.825836 0.847164 -0.062500 1 0 0 0 0 0 2 847102
-0.002135 -0.000826 0.119153 0.135148 0.825820 0.847169 -0.062500 1 0 0 0 0 0 2 848102
-0.002135 -0.000826 0.119153 0.135162 0.825836 0.847164 -0.062500 1 0 0 0 0 0 2 849134
-0.002135 -0.000826 0.119153 0.135159 0.825817 0.847163 -0.062500 1 0 0 0 0 0 2 850134
-0.002135 -0.000826 0.119153 0.135164 0.825835 0.847163 -0.062500 1 0 0 0 0 0 2 851154
-0.002135 -0.000826 0.119153 0.135168 0.825826 0.847169 -0.062500 1 0 0 0 0 0 2 852135
-0.002135 -0.000826 0.119153 0.135145 0.825831 0.847163 -0.062500 1 0 0 0 0 0 2 853257
-0.002135 -0.000826 0.119153 0.135165 0.825825 0.847170 -0.062500 1 0 0 0 0 0 2 854283
-0.002135 -0.000826 0.119153 0.135156 0.825828 0.847157 -0.062500 1 0 0 0 0 0 2 855181
-0.002135 -0.000826 0.119153 0.135167 0.825825 0.847169 -0.062500 1 0 0 0 0 0 2 856111
-0.002135 -0.000826 0.119153 0.135156 0.825827 0.847177 -0.062500 1 0 0 0 0 0 2 857224
-0.002135 -0.000826 0.119153 0.135155 0.825828 0.847158 -0.062500 1 0 0 0 0 0 2 858282
-0.002135 -0.000826 0.119153 0.135167 0.825825 0.847169 -0.062500 1 0 0 0 0 0 2 859242
-0.002135 -0.000826 0.119153 0.135156 0.825827 0.847157 -0.062500 1 0 0 0 0 0 2 860207
-0.002135 -0.000826 0.119153 0.135155 0.825828 0.847175 -0.062500 1 0 0 0 0 0 2 861227
-0.002135 -0.000826 0.119153 0.135163 0.825837 0.847165 -0.062500 1 0 0 0 0 0 2 862184
-0.002135 -0.000826 0.119153 0.135159 0.825817 0.847163 -0.062500 1 0 0 0 0 0 2 863334
-0.002135 -0.000826 0.119153 0.135164 0.825835 0.847163 -0.062500 1 0 0 0 0 0 2 864135
-0.002135 -0.000826 0.119153 0.135168 0.825826 0.847170 -0.062500 1 0 0 0 0 0 2 865117
-0.002135 -0.000826 0.119153 0.135157 0.825828 0.847157 -0.062500 1 0 0 0 0 0 2 866285
-0.002135 -0.000826 0.119153 0.135155 0.825828 0.847175 -0.062500 1 0 0 0 0 0 2 867171
-0.002135 -0.000826 0.119153 0.135155 0.825828 0.847157 -0.062500 1 0 0 0 0 0 2 868124
-0.002135 -0.000826 0.119153 0.135167 0.825825 0.847169 -0.062500 1 0 0 0 0 0 2 869130
-0.002135 -0.000826 0.119153 0.135157 0.825828 0.847156 -0.062500 1 0 0 0 0 0 2 870129
-0.002135 -0.000826 0.119153 0.135155 0.825828 0.847175 -0.062500 1 0 0 0 0 0 2 871129
-0.002135 -0.000826 0.119153 0.135163 0.825837 0.847164 -0.062500 1 0 0 0 0 0 2 872113
-0.002135 -0.000826 0.119153 0.135159 0.825818 0.847163 -0.062500 1 0 0 0 0 0 2 873126
-0.002135 -0.000826 0.119153 0.135167 0.825824 0.847170 -0.062500 1 0 0 0 0 0 2 874136
-0.002135 -0.000826 0.119153 0.135157 0.825827 0.847157 -0.062500 1 0 0 0 0 0 2 875124
-0.002135 -0.000826 0.119153 0.135155 0.825827 0.847175 -0.062500 1 0 0 0 0 0 2 876110
-0.002135 -0.000826 0.119153 0.135163 0.825836 0.847164 -0.062500 1 0 0 0 0 0 2 877114
-0.002135 -0.000826 0.119153 0.135159 0.825817 0.847163 -0.062500 1 0 0 0 0 0 2 878672
-0.002135 -0.000826 0.119153 0.135164 0.825835 0.847163 -0.062500 1 0 0 0 0 0 2 879104
-0.002135 -0.000826 0.119153 0.135156 0.825829 0.847176 -0.062500 1 0 0 0 0 0 2 880176
-0.002135 -0.000826 0.119153 0.135155 0.825828 0.847158 -0.062500 1 0 0 0 0 0 2 881187
-0.002135 -0.000826 0.119153 0.135167 0.825825 0.847169 -0.062500 1 0 0 0 0 0 2 882132
-0.002135 -0.000826 0.119153 0.135157 0.825828 0.847157 -0.062500 1 0 0 0 0 0 2 883118
-0.002135 -0.000826 0.119153 0.135155 0.825828 0.847175 -0.062500 1 0 0 0 0 0 2 884111
-0.002135 -0.000826 0.119153 0.135155 0.825828 0.847157 -0.062500 1 0 0 0 0 0 2 885106
-0.002135 -0.000826 0.119153 0.135166 0.825825 0.847169 -0.062500 1 0 0 0 0 0 2 886407
-0.002135 -0.000826 0.119153 0.135164 0.825836 0.847164 -0.062500 1 0 0 0 0 0 2 887284
-0.002135 -0.000826 0.119153 0.135160 0.825817 0.847163 -0.062500 1 0 0 0 0 0 2 888157
-0.002135 -0.000826 0.119153 0.135152 0.825838 0.847169 -0.062500 1 0 0 0 0 0 2 889172
-0.002135 -0.000826 0.119153 0.135166 0.825826 0.847170 -0.062500 1 0 0 0 0 0 2 890169
-0.002135 -0.000826 0.119153 0.135156 0.825828 0.847157 -0.062500 1 0 0 0 0 0 2 891185
-0.002135 -0.000826 0.119153 0.135167 0.825825 0.847169 -0.062500 1 0 0 0 0 0 2 892213
-0.002135 -0.000826 0.119153 0.135157 0.825828 0.847156 -0.062500 1 0 0 0 0 0 2 893239
-0.002135 -0.000826 0.119153 0.135155 0.825828 0.847175 -0.062500 1 0 0 0 0 0 2 894216
-0.002135 -0.000826 0.119153 0.135167 0.825825 0.847171 -0.062500 1 0 0 0 0 0 2 895191
-0.002135 -0.000826 0.119153 0.135157 0.825828 0.847157 -0.062500 1 0 0 0 0 0 2 896180
-0.002135 -0.000826 0.119153 0.135167 0.825825 0.847169 -0.062500 1 0 0 0 0 0 2 897193
-0.002135 -0.000826 0.119153 0.135157 0.825827 0.847157 -0.062500 1 0 0 0 0 0 2 898332
-0.002135 -0.000826 0.119153 0.135155 0.825828 0.847175 -0.062500 1 0 0 0 0 0 2 899162
-0.002135 -0.000826 0.119153 0.135155 0.825828 0.847157 -0.062500 1 0 0 0 0 0 2 900131
-0.002135 -0.000826 0.119153 0.135166 0.825825 0.847169 -0.062500 1 0 0 0 0 0 2 901152
-0.002135 -0.000826 0.119153 0.135165 0.825836 0.847164 -0.062500 1 0 0 0 0 0 2 902097
-0.002135 -0.000826 0.119153 0.135148 0.825820 0.847169 -0.062500 1 0 0 0 0 0 2 903107
-0.002135 -0.000826 0.119153 0.135162 0.825836 0.847164 -0.062500 1 0 0 0 0 0 2 904104
-0.002135 -0.000826 0.119153 0.135167 0.825826 0.847170 -0.062500 1 0 0 0 0 0 2 905085
-0.002135 -0.000826 0.119153 0.135157 0.825828 0.847157 -0.062500 1 0 0 0 0 0 2 906119
-0.002135 -0.000826 0.119153 0.135155 0.825828 0.847175 -0.062500 1 0 0 0 0 0 2 907125
-0.002135 -0.000826 0.119153 0.135155 0.825828 0.847157 -0.062500 1 0 0 0 0 0 2 908101
-0.002135 -0.000826 0.119153 0.135166 0.825825 0.847169 -0.062500 1 0 0 0 0 0 2 909092
-0.002135 -0.000826 0.119153 0.135165 0.825837 0.847164 -0.062500 1 0 0 0 0 0 2 910086
-0.002135 -0.000826 0.119153 0.135160 0.825818 0.847163 -0.062500 1 0 0 0 0 0 2 911136
-0.002135 -0.000826 0.119153 0.135155 0.825827 0.847176 -0.062500 1 0 0 0 0 0 2 912274
-0.002135 -0.000826 0.119153 0.135155 0.825828 0.847158 -0.062500 1 0 0 0 0 0 2 913203
-0.002135 -0.000826 0.119153 0.135167 0.825825 0.847169 -0.062500 1 0 0 0 0 0 2 914135
-0.002135 -0.000826 0.119153 0.135165 0.825836 0.847164 -0.062500 1 0 0 0 0 0 2 915079
-0.002135 -0.000826 0.119153 0.135160 0.825817 0.847163 -0.062500 1 0 0 0 0 0 2 916093
-0.002135 -0.000826 0.119153 0.135164 0.825835 0.847163 -0.062500 1 0 0 0 0 0 2 917098
-0.002135 -0.000826 0.119153 0.135148 0.825820 0.847169 -0.062500 1 0 0 0 0 0 2 918086
-0.002135 -0.000826 0.119153 0.135162 0.825836 0.847164 -0.062500 1 0 0 0 0 0 2 919087
-0.002135 -0.000826 0.119153 0.135168 0.825826 0.847170 -0.062500 1 0 0 0 0 0 2 920394
-0.002135 -0.000826 0.119153 0.135145 0.825831 0.847163 -0.062500 1 0 0 0 0 0 2 921214
-0.002135 -0.000826 0.119153 0.135165 0.825825 0.847170 -0.062500 1 0 0 0 0 0 2 922189
-0.002135 -0.000826 0.119153 0.135156 0.825828 0.847157 -0.062500 1 0 0 0 0 0 2 923150
-0.002135 -0.000826 0.119153 0.135167 0.825825 0.847169 -0.062500 1 0 0 0 0 0 2 924197
-0.002135 -0.000826 0.119153 0.135165 0.825836 0.847164 -0.062500 1 0 0 0 0 0 2 925246
-0.002135 -0.000826 0.119153 0.135148 0.825820 0.847169 -0.062500 1 0 0 0 0 0 2 926087
-0.002135 -0.000826 0.119153 0.135162 0.825836 0.847164 -0.062500 1 0 0 0 0 0 2 927076
-0.002135 -0.000826 0.119153 0.135159 0.825817 0.847163 -0.062500 1 0 0 0 0 0 2 928108
-0.002135 -0.000826 0.119153 0.135164 0.825835 0.847163 -0.062500 1 0 0 0 0 0 2 929142
-0.002135 -0.000826 0.119153 0.135156 0.825829 0.847176 -0.062500 1 0 0 0 0 0 2 930210
-0.002135 -0.000826 0.119153 0.135155 0.825828 0.847157 -0.062500 1 0 0 0 0 0 2 931306
-0.002135 -0.000826 0.119153 0.135166 0.825825 0.847169 -0.062500 1 0 0 0 0 0 2 932043
-0.002135 -0.000826 0.119153 0.135160 0.825816 0.847163 -0.062500 1 0 0 0 0 0 2 933212
-0.002135 -0.000826 0.119153 0.135164 0.825835 0.847163 -0.062500 1 0 0 0 0 0 2 934109
-0.002135 -0.000826 0.119153 0.135156 0.825828 0.847176 -0.062500 1 0 0 0 0 0 2 935117
-0.002135 -0.000826 0.119153 0.135155 0.825828 0.847158 -0.062500 1 0 0 0 0 0 2 936066
-0.002135 -0.000826 0.119153 0.135167 0.825825 0.847169 -0.062500 1 0 0 0 0 0 2 937083
-0.002135 -0.000826 0.119153 0.135157 0.825828 0.847157 -0.062500 1 0 0 0 0 0 2 938064
-0.002135 -0.000826 0.119153 0.135155 0.825828 0.847175 -0.062500 1 0 0 0 0 0 2 939096
-0.002135 -0.000826 0.119153 0.135163 0.825837 0.847164 -0.062500 1 0 0 0 0 0 2 940064
-0.002135 -0.000826 0.119153 0.135159 0.825817 0.847163 -0.062500 1 0 0 0 0 0 2 941080
-0.002135 -0.000826 0.119153 0.135164 0.825835 0.847163 -0.062500 1 0 0 0 0 0 2 942064
-0.002135 -0.000826 0.119153 0.135160 0.825817 0.847162 -0.062500 1 0 0 0 0 0 2 943062
-0.002135 -0.000826 0.119153 0.135164 0.825835 0.847163 -0.062500 1 0 0 0 0 0 2 944116
-0.002135 -0.000826 0.119153 0.135156 0.825829 0.847176 -0.062500 1 0 0 0 0 0 2 945250
-0.002135 -0.000826 0.119153 0.135155 0.825828 0.847157 -0.062500 1 0 0 0 0 0 2 946126
-0.002135 -0.000826 0.119153 0.135167 0.825825 0.847169 -0.062500 1 0 0 0 0 0 2 947073
-0.002135 -0.000826 0.119153 0.135157 0.825828 0.847156 -0.062500 1 0 0 0 0 0 2 948098
-0.002135 -0.000826 0.119153 0.135155 0.825828 0.847175 -0.062500 1 0 0 0 0 0 2 949085
-0.002135 -0.000826 0.119153 0.135163 0.825837 0.847164 -0.062500 1 0 0 0 0 0 2 950091
-0.002135 -0.000826 0.119153 0.135159 0.825818 0.847163 -0.062500 1 0 0 0 0 0 2 951070
-0.002135 -0.000826 0.119153 0.135167 0.825824 0.847170 -0.062500 1 0 0 0 0 0 2 952067
-0.002135 -0.000826 0.119153 0.135145 0.825830 0.847163 -0.062500 1 0 0 0 0 0 2 953372
-0.002135 -0.000826 0.119153 0.135165 0.825825 0.847170 -0.062500 1 0 0 0 0 0 2 954436
-0.002135 -0.000826 0.119153 0.135164 0.825836 0.847164 -0.062500 1 0 0 0 0 0 2 955127
-0.002135 -0.000826 0.119153 0.135160 0.825817 0.847163 -0.062500 1 0 0 0 0 0 2 956082
-0.002135 -0.000826 0.119153 0.135164 0.825835 0.847163 -0.062500 1 0 0 0 0 0 2 957162
-0.002135 -0.000826 0.119153 0.135148 0.825820 0.847169 -0.062500 1 0 0 0 0 0 2 958365
-0.002135 -0.000826 0.119153 0.135162 0.825836 0.847164 -0.062500 1 0 0 0 0 0 2 959102
-0.002135 -0.000826 0.119153 0.135167 0.825826 0.847170 -0.062500 1 0 0 0 0 0 2 960090
-0.002135 -0.000826 0.119153 0.135157 0.825828 0.847157 -0.062500 1 0 0 0 0 0 2 961135
-0.002135 -0.000826 0.119153 0.135155 0.825828 0.847175 -0.062500 1 0 0 0 0 0 2 962132
-0.002135 -0.000826 0.119153 0.135155 0.825828 0.847157 -0.062500 1 0 0 0 0 0 2 963215
-0.002135 -0.000826 0.119153 0.135166 0.825825 0.847169 -0.062500 1 0 0 0 0 0 2 964132
-0.002135 -0.000826 0.119153 0.135165 0.825836 0.847164 -0.062500 1 0 0 0 0 0 2 965069
-0.002135 -0.000826 0.119153 0.135160 0.825817 0.847163 -0.062500 1 0 0 0 0 0 2 966161
-0.002135 -0.000826 0.119153 0.135152 0.825838 0.847169 -0.062500 1 0 0 0 0 0 2 967125
-0.002135 -0.000826 0.119153 0.135158 0.825818 0.847163 -0.062500 1 0 0 0 0 0 2 968116
-0.002135 -0.000826 0.119153 0.135167 0.825824 0.847170 -0.062500 1 0 0 0 0 0 2 969083
-0.002135 -0.000826 0.119153 0.135165 0.825836 0.847164 -0.062500 1 0 0 0 0 0 2 970068
-0.002135 -0.000826 0.119153 0.135160 0.825817 0.847163 -0.062500 1 0 0 0 0 0 2 971109
-0.002135 -0.000826 0.119153 0.135164 0.825835 0.847163 -0.062500 1 0 0 0 0 0 2 972095
-0.002135 -0.000826 0.119153 0.135156 0.825828 0.847176 -0.062500 1 0 0 0 0 0 2 973070
-0.002135 -0.000826 0.119153 0.135156 0.825828 0.847158 -0.062500 1 0 0 0 0 0 2 974072
-0.002135 -0.000826 0.119153 0.135167 0.825825 0.847169 -0.062500 1 0 0 0 0 0 2 975069
-0.002135 -0.000826 0.119153 0.135145 0.825830 0.847163 -0.062500 1 0 0 0 0 0 2 976093
-0.002135 -0.000826 0.119153 0.135165 0.825825 0.847170 -0.062500 1 0 0 0 0 0 2 977092
-0.002135 -0.000826 0.119153 0.135156 0.825828 0.847157 -0.062500 1 0 0 0 0 0 2 978774
-0.002135 -0.000826 0.119153 0.135167 0.825825 0.847169 -0.062500 1 0 0 0 0 0 2 980148
-0.002135 -0.000826 0.119153 0.135165 0.825836 0.847163 -0.062500 1 0 0 0 0 0 2 981113
-0.002135 -0.000826 0.119153 0.135148 0.825820 0.847169 -0.062500 1 0 0 0 0 0 2 982054
-0.002135 -0.000826 0.119153 0.135162 0.825836 0.847164 -0.062500 1 0 0 0 0 0 2 983052
-0.002135 -0.000826 0.119153 0.135168 0.825826 0.847170 -0.062500 1 0 0 0 0 0 2 984069
-0.002135 -0.000826 0.119153 0.135157 0.825828 0.847157 -0.062500 1 0 0 0 0 0 2 985068
-0.002135 -0.000826 0.119153 0.135155 0.825828 0.847175 -0.062500 1 0 0 0 0 0 2 986133
-0.002135 -0.000826 0.119153 0.135155 0.825828 0.847157 -0.062500 1 0 0 0 0 0 2 987085
-0.002135 -0.000826 0.119153 0.135166 0.825825 0.847169 -0.062500 1 0 0 0 0 0 2 988150
-0.002135 -0.000826 0.119153 0.135156 0.825828 0.847156 -0.062500 1 0 0 0 0 0 2 989152
-0.002135 -0.000826 0.119153 0.135155 0.825828 0.847175 -0.062500 1 0 0 0 0 0 2 990017
-0.002135 -0.000826 0.119153 0.135163 0.825837 0.847164 -0.062500 1 0 0 0 0 0 2 991292
-0.002135 -0.000826 0.119153 0.135159 0.825818 0.847163 -0.062500 1 0 0 0 0 0 2 992110
-0.002135 -0.000826 0.119153 0.135167 0.825824 0.847170 -0.062500 1 0 0 0 0 0 2 993164
-0.002135 -0.000826 0.119153 0.135157 0.825827 0.847157 -0.062500 1 0 0 0 0 0 2 994025
-0.002135 -0.000826 0.119153 0.135155 0.825827 0.847175 -0.062500 1 0 0 0 0 0 2 995065
-0.002135 -0.000826 0.119153 0.135163 0.825837 0.847164 -0.062500 1 0 0 0 0 0 2 996144
-0.002135 -0.000826 0.119153 0.135159 0.825817 0.847163 -0.062500 1 0 0 0 0 0 2 997227
-0.002135 -0.000826 0.119153 0.135164 0.825835 0.847163 -0.062500 1 0 0 0 0 0 2 998102
-0.002135 -0.000826 0.119153 0.135168 0.825826 0.847170 -0.062500 1 0 0 0 0 0 2 999050
-0.002135 -0.000826 0.119153 0.135145 0.825831 0.847163 -0.062500 1 0 0 0 0 0 3 100
-0.002135 -0.000826 0.119153 0.135165 0.825825 0.847170 -0.062500 1 0 0 0 0 0 3 1064
-0.002135 -0.000826 0.119153 0.135156 0.825828 0.847157 -0.062500 1 0 0 0 0 0 3 2070
-0.002135 -0.000826 0.119153 0.135167 0.825825 0.847169 -0.062500 1 0 0 0 0 0 3 3067
-0.002135 -0.000826 0.119153 0.135153 0.825839 0.847170 -0.062500 1 0 0 0 0 0 3 4048
-0.002135 -0.000826 0.119153 0.135158 0.825818 0.847164 -0.062500 1 0 0 0 0 0 3 5055
-0.002135 -0.000826 0.119153 0.135163 0.825836 0.847163 -0.062500 1 0 0 0 0 0 3 6062
-0.002135 -0.000826 0.119153 0.135159 0.825817 0.847163 -0.062500 1 0 0 0 0 0 3 7045
-0.002135 -0.000826 0.119153 0.135167 0.825824 0.847169 -0.062500 1 0 0 0 0 0 3 8070
-0.002135 -0.000826 0.119153 0.135153 0.825839 0.847170 -0.062500 1 0 0 0 0 0 3 9041
-0.002135 -0.000826 0.119153 0.135155 0.825829 0.847157 -0.062500 1 0 0 0 0 0 3 10037
-0.002135 -0.000826 0.119153 0.135167 0.825825 0.847169 -0.062500 1 0 0 0 0 0 3 11922
-0.002135 -0.000826 0.119153 0.135160 0.825816 0.847163 -0.062500 1 0 0 0 0 0 3 13118
-0.002135 -0.000826 0.119153 0.135164 0.825835 0.847163 -0.062500 1 0 0 0 0 0 3 14054
-0.002135 -0.000826 0.119153 0.135156 0.825829 0.847176 -0.062500 1 0 0 0 0 0 3 15020
-0.002135 -0.000826 0.119153 0.135155 0.825828 0.847158 -0.062500 1 0 0 0 0 0 3 16060
-0.002135 -0.000826 0.119153 0.135167 0.825825 0.847169 -0.062500 1 0 0 0 0 0 3 17041
-0.002135 -0.000826 0.119153 0.135157 0.825828 0.847157 -0.062500 1 0 0 0 0 0 3 18040
-0.002135 -0.000826 0.119153 0.135155 0.825828 0.847175 -0.062500 1 0 0 0 0 0 3 19179
-0.002135 -0.000826 0.119153 0.135163 0.825837 0.847164 -0.062500 1 0 0 0 0 0 3 20322
-0.002135 -0.000826 0.119153 0.135159 0.825817 0.847163 -0.062500 1 0 0 0 0 0 3 21052
-0.002135 -0.000826 0.119153 0.135164 0.825836 0.847163 -0.062500 1 0 0 0 0 0 3 22355
-0.002135 -0.000826 0.119153 0.135160 0.825817 0.847162 -0.062500 1 0 0 0 0 0 3 23088
-0.002135 -0.000826 0.119153 0.135164 0.825835 0.847163 -0.062500 1 0 0 0 0 0 3 24149
-0.002135 -0.000826 0.119153 0.135156 0.825829 0.847176 -0.062500 1 0 0 0 0 0 3 25297
-0.002135 -0.000826 0.119153 0.135155 0.825828 0.847157 -0.062500 1 0 0 0 0 0 3 26084
-0.002135 -0.000826 0.119153 0.135167 0.825825 0.847169 -0.062500 1 0 0 0 0 0 3 27110
-0.002135 -0.000826 0.119153 0.135144 0.825831 0.847163 -0.062500 1 0 0 0 0 0 3 28089
-0.002135 -0.000826 0.119153 0.135165 0.825825 0.847170 -0.062500 1 0 0 0 0 0 3 29004
-0.002135 -0.000826 0.119153 0.135164 0.825837 0.847164 -0.062500 1 0 0 0 0 0 3 30203
-0.002135 -0.000826 0.119153 0.135160 0.825818 0.847163 -0.062500 1 0 0 0 0 0 3 31184
-0.002135 -0.000826 0.119153 0.135167 0.825824 0.847170 -0.062500 1 0 0 0 0 0 3 32083
-0.002135 -0.000826 0.119153 0.135145 0.825830 0.847163 -0.062500 1 0 0 0 0 0 3 33101
-0.002135 -0.000826 0.119153 0.135165 0.825825 0.847170 -0.062500 1 0 0 0 0 0 3 34125
-0.002135 -0.000826 0.119153 0.135164 0.825836 0.847164 -0.062500 1 0 0 0 0 0 3 35033
-0.002135 -0.000826 0.119153 0.135160 0.825817 0.847163 -0.062500 1 0 0 0 0 0 3 36027
-0.002135 -0.000826 0.119153 0.135164 0.825835 0.847163 -0.062500 1 0 0 0 0 0 3 37055
-0.002135 -0.000826 0.119153 0.135148 0.825820 0.847169 -0.062500 1 0 0 0 0 0 3 38052
-0.002135 -0.000826 0.119153 0.135162 0.825836 0.847164 -0.062500 1 0 0 0 0 0 3 39042
-0.002135 -0.000826 0.119153 0.135168 0.825826 0.847170 -0.062500 1 0 0 0 0 0 3 40042
-0.002135 -0.000826 0.119153 0.135157 0.825828 0.847157 -0.062500 1 0 0 0 0 0 3 41056
-0.002135 -0.000826 0.119153 0.135155 0.825828 0.847175 -0.062500 1 0 0 0 0 0 3 42041
-0.002135 -0.000826 0.119153 0.135155 0.825828 0.847157 -0.062500 1 0 0 0 0 0 3 43048
-0.002135 -0.000826 0.119153 0.135166 0.825825 0.847169 -0.062500 1 0 0 0 0 0 3 44037
-0.002135 -0.000826 0.119153 0.135165 0.825836 0.847164 -0.062500 1 0 0 0 0 0 3 45044
-0.002135 -0.000826 0.119153 0.135160 0.825817 0.847163 -0.062500 1 0 0 0 0 0 3 46696
-0.002135 -0.000826 0.119153 0.135155 0.825826 0.847176 -0.062500 1 0 0 0 0 0 3 47011
-0.002135 -0.000826 0.119153 0.135155 0.825828 0.847158 -0.062500 1 0 0 0 0 0 3 48072
-0.002135 -0.000826 0.119153 0.135167 0.825825 0.847169 -0.062500 1 0 0 0 0 0 3 49065
-0.002135 -0.000826 0.119153 0.135165 0.825836 0.847164 -0.062500 1 0 0 0 0 0 3 50075
-0.002135 -0.000826 0.119153 0.135148 0.825820 0.847169 -0.062500 1 0 0 0 0 0 3 51053
-0.002135 -0.000826 0.119153 0.135162 0.825836 0.847164 -0.062500 1 0 0 0 0 0 3 52062
-0.002135 -0.000826 0.119153 0.135159 0.825817 0.847163 -0.062500 1 0 0 0 0 0 3 53037
-0.002135 -0.000826 0.119153 0.135164 0.825835 0.847163 -0.062500 1 0 0 0 0 0 3 54273
-0.002135 -0.000826 0.119153 0.135156 0.825829 0.847176 -0.062500 1 0 0 0 0 0 3 55155
-0.002135 -0.000826 0.119153 0.135155 0.825828 0.847158 -0.062500 1 0 0 0 0 0 3 56321
-0.002135 -0.000826 0.119153 0.135166 0.825825 0.847169 -0.062500 1 0 0 0 0 0 3 57081
-0.002135 -0.000826 0.119153 0.135156 0.825828 0.847157 -0.062500 1 0 0 0 0 0 3 58215
-0.002135 -0.000826 0.119153 0.135167 0.825825 0.847169 -0.062500 1 0 0 0 0 0 3 59302
-0.002135 -0.000826 0.119153 0.135153 0.825839 0.847170 -0.062500 1 0 0 0 0 0 3 60166
-0.002135 -0.000826 0.119153 0.135158 0.825818 0.847164 -0.062500 1 0 0 0 0 0 3 61124
-0.002135 -0.000826 0.119153 0.135163 0.825836 0.847163 -0.062500 1 0 0 0 0 0 3 62112
-0.002135 -0.000826 0.119153 0.135159 0.825817 0.847163 -0.062500 1 0 0 0 0 0 3 63096
-0.002135 -0.000826 0.119153 0.135164 0.825835 0.847163 -0.062500 1 0 0 0 0 0 3 64271
-0.002135 -0.000826 0.119153 0.135156 0.825829 0.847176 -0.062500 1 0 0 0 0 0 3 65079
-0.002135 -0.000826 0.119153 0.135155 0.825828 0.847157 -0.062500 1 0 0 0 0 0 3 66012
-0.002135 -0.000826 0.119153 0.135167 0.825825 0.847169 -0.062500 1 0 0 0 0 0 3 67132
-0.002135 -0.000826 0.119153 0.135156 0.825828 0.847156 -0.062500 1 0 0 0 0 0 3 68126
-0.002135 -0.000826 0.119153 0.135155 0.825828 0.847175 -0.062500 1 0 0 0 0 0 3 69053
-0.002135 -0.000826 0.119153 0.135166 0.825825 0.847171 -0.062500 1 0 0 0 0 0 3 70042
-0.002135 -0.000826 0.119153 0.135156 0.825828 0.847157 -0.062500 1 0 0 0 0 0 3 71040
-0.002135 -0.000826 0.119153 0.135167 0.825825 0.847169 -0.062500 1 0 0 0 0 0 3 71988
-0.002135 -0.000826 0.119153 0.135157 0.825827 0.847157 -0.062500 1 0 0 0 0 0 3 73038
-0.002135 -0.000826 0.119153 0.135155 0.825827 0.847175 -0.062500 1 0 0 0 0 0 3 74038
-0.002135 -0.000826 0.119153 0.135163 0.825837 0.847164 -0.062500 1 0 0 0 0 0 3 75042
-0.002135 -0.000826 0.119153 0.135159 0.825817 0.847163 -0.062500 1 0 0 0 0 0 3 76038
-0.002135 -0.000826 0.119153 0.135164 0.825835 0.847163 -0.062500 1 0 0 0 0 0 3 77036
-0.002135 -0.000826 0.119153 0.135156 0.825829 0.847176 -0.062500 1 0 0 0 0 0 3 78131
-0.002135 -0.000826 0.119153 0.135155 0.825828 0.847158 -0.062500 1 0 0 0 0 0 3 79126
-0.002135 -0.000826 0.119153 0.135167 0.825825 0.847169 -0.062500 1 0 0 0 0 0 3 80200
-0.002135 -0.000826 0.119153 0.135156 0.825828 0.847157 -0.062500 1 0 0 0 0 0 3 81053
-0.002135 -0.000826 0.119153 0.135167 0.825825 0.847169 -0.062500 1 0 0 0 0 0 3 82060
-0.002135 -0.000826 0.119153 0.135144 0.825830 0.847163 -0.062500 1 0 0 0 0 0 3 83059
-0.002135 -0.000826 0.119153 0.135165 0.825825 0.847170 -0.062500 1 0 0 0 0 0 3 84041
-0.002135 -0.000826 0.119153 0.135164 0.825836 0.847164 -0.062500 1 0 0 0 0 0 3 85040
-0.002135 -0.000826 0.119153 0.135160 0.825817 0.847163 -0.062500 1 0 0 0 0 0 3 86056
-0.002135 -0.000826 0.119153 0.135155 0.825826 0.847176 -0.062500 1 0 0 0 0 0 3 87319
-0.002135 -0.000826 0.119153 0.135155 0.825828 0.847158 -0.062500 1 0 0 0 0 0 3 88311
-0.002135 -0.000826 0.119153 0.135166 0.825825 0.847169 -0.062500 1 0 0 0 0 0 3 89144
-0.002135 -0.000826 0.119153 0.135165 0.825836 0.847164 -0.062500 1 0 0 0 0 0 3 90004
-0.002135 -0.000826 0.119153 0.135160 0.825817 0.847163 -0.062500 1 0 0 0 0 0 3 91139
-0.002135 -0.000826 0.119153 0.135164 0.825835 0.847163 -0.062500 1 0 0 0 0 0 3 92076
-0.002135 -0.000826 0.119153 0.135156 0.825829 0.847176 -0.062500 1 0 0 0 0 0 3 93005
-0.002135 -0.000826 0.119153 0.135155 0.825828 0.847158 -0.062500 1 0 0 0 0 0 3 94055
-0.002135 -0.000826 0.119153 0.135167 0.825825 0.847169 -0.062500 1 0 0 0 0 0 3 95035
-0.002135 -0.000826 0.119153 0.135157 0.825828 0.847157 -0.062500 1 0 0 0 0 0 3 96060
-0.002135 -0.000826 0.119153 0.135155 0.825828 0.847175 -0.062500 1 0 0 0 0 0 3 97238
-0.002135 -0.000826 0.119153 0.135155 0.825828 0.847157 -0.062500 1 0 0 0 0 0 3 98140
-0.002135 -0.000826 0.119153 0.135166 0.825825 0.847169 -0.062500 1 0 0 0 0 0 3 99034
-0.002135 -0.000826 0.119153 0.135165 0.825836 0.847164 -0.062500 1 0 0 0 0 0 3 100040
-0.002135 -0.000826 0.119153 0.135148 0.825820 0.847169 -0.062500 1 0 0 0 0 0 3 101074
-0.002135 -0.000826 0.119153 0.135162 0.825836 0.847164 -0.062500 1 0 0 0 0 0 3 102023
-0.002135 -0.000826 0.119153 0.135167 0.825826 0.847170 -0.062500 1 0 0 0 0 0 3 103017
-0.002135 -0.000826 0.119153 0.135157 0.825828 0.847157 -0.062500 1 0 0 0 0 0 3 104010
-0.002135 -0.000826 0.119153 0.135167 0.825825 0.847169 -0.062500 1 0 0 0 0 0 3 105005
-0.002135 -0.000826 0.119153 0.135145 0.825831 0.847163 -0.062500 1 0 0 0 0 0 3 106015
-0.002135 -0.000826 0.119153 0.135165 0.825825 0.847170 -0.062500 1 0 0 0 0 0 3 107012
-0.002135 -0.000826 0.119153 0.135168 0.825825 0.847170 -0.062500 1 0 0 0 0 0 3 108009
-0.002135 -0.000826 0.119153 0.135157 0.825828 0.847157 -0.062500 1 0 0 0 0 0 3 109011
-0.002135 -0.000826 0.119153 0.135155 0.825828 0.847175 -0.062500 1 0 0 0 0 0 3 110012
-0.002135 -0.000826 0.119153 0.135155 0.825828 0.847158 -0.062500 1 0 0 0 0 0 3 111471
-0.002135 -0.000826 0.119153 0.135166 0.825825 0.847169 -0.062500 1 0 0 0 0 0 3 112186
-0.002135 -0.000826 0.119153 0.135156 0.825827 0.847157 -0.062500 1 0 0 0 0 0 3 113127
-0.002135 -0.000826 0.119153 0.135167 0.825825 0.847169 -0.062500 1 0 0 0 0 0 3 114040
-0.002135 -0.000826 0.119153 0.135153 0.825839 0.847170 -0.062500 1 0 0 0 0 0 3 115005
-0.002135 -0.000826 0.119153 0.135158 0.825818 0.847163 -0.062500 1 0 0 0 0 0 3 116018
-0.002135 -0.000826 0.119153 0.135163 0.825835 0.847163 -0.062500 1 0 0 0 0 0 3 117014
-0.002135 -0.000826 0.119153 0.135168 0.825826 0.847170 -0.062500 1 0 0 0 0 0 3 118023
-0.002135 -0.000826 0.119153 0.135157 0.825828 0.847157 -0.062500 1 0 0 0 0 0 3 119015
-0.002135 -0.000826 0.119153 0.135155 0.825828 0.847175 -0.062500 1 0 0 0 0 0 3 120182
-0.002135 -0.000826 0.119153 0.135155 0.825828 0.847157 -0.062500 1 0 0 0 0 0 3 121179
-0.002135 -0.000826 0.119153 0.135167 0.825825 0.847169 -0.062500 1 0 0 0 0 0 3 122193
-0.002135 -0.000826 0.119153 0.135165 0.825836 0.847164 -0.062500 1 0 0 0 0 0 3 122986
-0.002135 -0.000826 0.119153 0.135148 0.825820 0.847169 -0.062500 1 0 0 0 0 0 3 124018
-0.002135 -0.000826 0.119153 0.135162 0.825836 0.847164 -0.062500 1 0 0 0 0 0 3 125127
-0.002135 -0.000826 0.119153 0.135159 0.825817 0.847163 -0.062500 1 0 0 0 0 0 3 126214
-0.002135 -0.000826 0.119153 0.135167 0.825824 0.847170 -0.062500 1 0 0 0 0 0 3 127090
-0.002135 -0.000826 0.119153 0.135165 0.825836 0.847164 -0.062500 1 0 0 0 0 0 3 128069
-0.002135 -0.000826 0.119153 0.135148 0.825820 0.847169 -0.062500 1 0 0 0 0 0 3 129010
-0.002135 -0.000826 0.119153 0.135162 0.825836 0.847164 -0.062500 1 0 0 0 0 0 3 130161
-0.002135 -0.000826 0.119153 0.135159 0.825817 0.847163 -0.062500 1 0 0 0 0 0 3 131151
-0.002135 -0.000826 0.119153 0.135164 0.825835 0.847163 -0.062500 1 0 0 0 0 0 3 131978
-0.002135 -0.000826 0.119153 0.135156 0.825829 0.847176 -0.062500 1 0 0 0 0 0 3 133012
-0.002135 -0.000826 0.119153 0.135155 0.825828 0.847158 -0.062500 1 0 0 0 0 0 3 134080
-0.002135 -0.000826 0.119153 0.135167 0.825825 0.847169 -0.062500 1 0 0 0 0 0 3 135021
-0.002135 -0.000826 0.119153 0.135156 0.825828 0.847157 -0.062500 1 0 0 0 0 0 3 136012
-0.002135 -0.000826 0.119153 0.135155 0.825828 0.847175 -0.062500 1 0 0 0 0 0 3 137016
-0.002135 -0.000826 0.119153 0.135163 0.825837 0.847165 -0.062500 1 0 0 0 0 0 3 138013
-0.002135 -0.000826 0.119153 0.135159 0.825818 0.847163 -0.062500 1 0 0 0 0 0 3 139011
-0.002135 -0.000826 0.119153 0.135164 0.825836 0.847163 -0.062500 1 0 0 0 0 0 3 140009
-0.002135 -0.000826 0.119153 0.135160 0.825817 0.847162 -0.062500 1 0 0 0 0 0 3 141014
-0.002135 -0.000826 0.119153 0.135152 0.825838 0.847169 -0.062500 1 0 0 0 0 0 3 142009
-0.002135 -0.000826 0.119153 0.135166 0.825826 0.847170 -0.062500 1 0 0 0 0 0 3 143006
-0.002135 -0.000826 0.119153 0.135156 0.825828 0.847157 -0.062500 1 0 0 0 0 0 3 144081
-0.002135 -0.000826 0.119153 0.135167 0.825825 0.847169 -0.062500 1 0 0 0 0 0 3 145046
-0.002135 -0.000826 0.119153 0.135160 0.825816 0.847163 -0.062500 1 0 0 0 0 0 3 146078
-0.002135 -0.000826 0.119153 0.135164 0.825835 0.847163 -0.062500 1 0 0 0 0 0 3 147035
-0.002135 -0.000826 0.119153 0.135156 0.825828 0.847176 -0.062500 1 0 0 0 0 0 3 148026
-0.002135 -0.000826 0.119153 0.135155 0.825828 0.847158 -0.062500 1 0 0 0 0 0 3 149016
-0.002135 -0.000826 0.119153 0.135167 0.825825 0.847169 -0.062500 1 0 0 0 0 0 3 150016
-0.002135 -0.000826 0.119153 0.135157 0.825827 0.847157 -0.062500 1 0 0 0 0 0 3 151015
-0.002135 -0.000826 0.119153 0.135155 0.825828 0.847175 -0.062500 1 0 0 0 0 0 3 152186
-0.002135 -0.000826 0.119153 0.135163 0.825837 0.847164 -0.062500 1 0 0 0 0 0 3 153214
-0.002135 -0.000826 0.119153 0.135160 0.825817 0.847163 -0.062500 1 0 0 0 0 0 3 154021
-0.002135 -0.000826 0.119153 0.135164 0.825835 0.847163 -0.062500 1 0 0 0 0 0 3 155023
-0.002135 -0.000826 0.119153 0.135148 0.825820 0.847169 -0.062500 1 0 0 0 0 0 3 156286
-0.002135 -0.000826 0.119153 0.135162 0.825836 0.847164 -0.062500 1 0 0 0 0 0 3 157043
-0.002135 -0.000826 0.119153 0.135167 0.825826 0.847170 -0.062500 1 0 0 0 0 0 3 158167
-0.002135 -0.000826 0.119153 0.135157 0.825828 0.847157 -0.062500 1 0 0 0 0 0 3 159065
-0.002135 -0.000826 0.119153 0.135155 0.825828 0.847175 -0.062500 1 0 0 0 0 0 3 160052
-0.002135 -0.000826 0.119153 0.135155 0.825828 0.847157 -0.062500 1 0 0 0 0 0 3 161076
-0.002135 -0.000826 0.119153 0.135166 0.825825 0.847169 -0.062500 1 0 0 0 0 0 3 162071
-0.002135 -0.000826 0.119153 0.135164 0.825836 0.847164 -0.062500 1 0 0 0 0 0 3 163028
-0.002135 -0.000826 0.119153 0.135160 0.825818 0.847163 -0.062500 1 0 0 0 0 0 3 164163
-0.002135 -0.000826 0.119153 0.135155 0.825827 0.847176 -0.062500 1 0 0 0 0 0 3 165161
-0.002135 -0.000826 0.119153 0.135155 0.825828 0.847158 -0.062500 1 0 0 0 0 0 3 165966
-0.002135 -0.000826 0.119153 0.135166 0.825825 0.847169 -0.062500 1 0 0 0 0 0 3 167011
-0.002135 -0.000826 0.119153 0.135165 0.825836 0.847164 -0.062500 1 0 0 0 0 0 3 168059
-0.002135 -0.000826 0.119153 0.135160 0.825817 0.847163 -0.062500 1 0 0 0 0 0 3 168993
-0.002135 -0.000826 0.119153 0.135164 0.825835 0.847163 -0.062500 1 0 0 0 0 0 3 169985
-0.002135 -0.000826 0.119153 0.135148 0.825820 0.847169 -0.062500 1 0 0 0 0 0 3 170984
-0.002135 -0.000826 0.119153 0.135162 0.825836 0.847164 -0.062500 1 0 0 0 0 0 3 171981
-0.002135 -0.000826 0.119153 0.135168 0.825826 0.847170 -0.062500 1 0 0 0 0 0 3 172992
-0.002135 -0.000826 0.119153 0.135157 0.825828 0.847157 -0.062500 1 0 0 0 0 0 3 173984
-0.002135 -0.000826 0.119153 0.135155 0.825828 0.847175 -0.062500 1 0 0 0 0 0 3 174961
-0.002135 -0.000826 0.119153 0.135155 0.825828 0.847157 -0.062500 1 0 0 0 0 0 3 175982
-0.002135 -0.000826 0.119153 0.135167 0.825825 0.847169 -0.062500 1 0 0 0 0 0 3 176989
-0.002135 -0.000826 0.119153 0.135165 0.825836 0.847163 -0.062500 1 0 0 0 0 0 3 178065
-0.002135 -0.000826 0.119153 0.135148 0.825820 0.847169 -0.062500 1 0 0 0 0 0 3 179008
-0.002135 -0.000826 0.119153 0.135162 0.825836 0.847164 -0.062500 1 0 0 0 0 0 3 180021
-0.002135 -0.000826 0.119153 0.135159 0.825817 0.847163 -0.062500 1 0 0 0 0 0 3 181012
-0.002135 -0.000826 0.119153 0.135167 0.825824 0.847169 -0.062500 1 0 0 0 0 0 3 182001
-0.002135 -0.000826 0.119153 0.135165 0.825836 0.847164 -0.062500 1 0 0 0 0 0 3 182996
-0.002135 -0.000826 0.119153 0.135148 0.825820 0.847169 -0.062500 1 0 0 0 0 0 3 183991
-0.002135 -0.000826 0.119153 0.135162 0.825836 0.847164 -0.062500 1 0 0 0 0 0 3 184997
-0.002135 -0.000826 0.119153 0.135159 0.825817 0.847163 -0.062500 1 0 0 0 0 0 3 186140
-0.002135 -0.000826 0.119153 0.135164 0.825835 0.847163 -0.062500 1 0 0 0 0 0 3 187123
-0.002135 -0.000826 0.119153 0.135156 0.825828 0.847176 -0.062500 1 0 0 0 0 0 3 188069
-0.002135 -0.000826 0.119153 0.135155 0.825828 0.847158 -0.062500 1 0 0 0 0 0 3 189056
-0.002135 -0.000826 0.119153 0.135167 0.825825 0.847169 -0.062500 1 0 0 0 0 0 3 190032
-0.002135 -0.000826 0.119153 0.135156 0.825828 0.847157 -0.062500 1 0 0 0 0 0 3 191111
-0.002135 -0.000826 0.119153 0.135155 0.825828 0.847175 -0.062500 1 0 0 0 0 0 3 192056
-0.002135 -0.000826 0.119153 0.135163 0.825837 0.847164 -0.062500 1 0 0 0 0 0 3 193097
-0.002135 -0.000826 0.119153 0.135159 0.825817 0.847163 -0.062500 1 0 0 0 0 0 3 194023
-0.002135 -0.000826 0.119153 0.135164 0.825835 0.847163 -0.062500 1 0 0 0 0 0 3 195069
-0.002135 -0.000826 0.119153 0.135168 0.825826 0.847170 -0.062500 1 0 0 0 0 0 3 196029
-0.002135 -0.000826 0.119153 0.135145 0.825831 0.847163 -0.062500 1 0 0 0 0 0 3 197101
-0.002135 -0.000826 0.119153 0.135165 0.825825 0.847170 -0.062500 1 0 0 0 0 0 3 198236
-0.002135 -0.000826 0.119153 0.135156 0.825828 0.847157 -0.062500 1 0 0 0 0 0 3 199000
-0.002135 -0.000826 0.119153 0.135167 0.825825 0.847169 -0.062500 1 0 0 0 0 0 3 200071
-0.002135 -0.000826 0.119153 0.135157 0.825828 0.847156 -0.062500 1 0 0 0 0 0 3 201016
-0.002135 -0.000826 0.119153 0.135155 0.825828 0.847175 -0.062500 1 0 0 0 0 0 3 202011
-0.002135 -0.000826 0.119153 0.135163 0.825837 0.847164 -0.062500 1 0 0 0 0 0 3 202989
-0.002135 -0.000826 0.119153 0.135159 0.825818 0.847163 -0.062500 1 0 0 0 0 0 3 204006
-0.002135 -0.000826 0.119153 0.135167 0.825824 0.847170 -0.062500 1 0 0 0 0 0 3 205015
-0.002135 -0.000826 0.119153 0.135145 0.825830 0.847163 -0.062500 1 0 0 0 0 0 3 205986
-0.002135 -0.000826 0.119153 0.135165 0.825825 0.847170 -0.062500 1 0 0 0 0 0 3 207004
-0.002135 -0.000826 0.119153 0.135164 0.825836 0.847164 -0.062500 1 0 0 0 0 0 3 208012
-0.002135 -0.000826 0.119153 0.135160 0.825817 0.847163 -0.062500 1 0 0 0 0 0 3 208991
-0.002135 -0.000826 0.119153 0.135164 0.825835 0.847163 -0.062500 1 0 0 0 0 0 3 209982
-0.002135 -0.000826 0.119153 0.135156 0.825829 0.847176 -0.062500 1 0 0 0 0 0 3 211893
-0.002135 -0.000826 0.119153 0.135155 0.825828 0.847158 -0.062500 1 0 0 0 0 0 3 213072
-0.002135 -0.000826 0.119153 0.135167 0.825825 0.847169 -0.062500 1 0 0 0 0 0 3 214008
-0.002135 -0.000826 0.119153 0.135157 0.825828 0.847157 -0.062500 1 0 0 0 0 0 3 215000
-0.002135 -0.000826 0.119153 0.135155 0.825828 0.847175 -0.062500 1 0 0 0 0 0 3 215994
-0.002135 -0.000826 0.119153 0.135155 0.825828 0.847157 -0.062500 1 0 0 0 0 0 3 216996
-0.002135 -0.000826 0.119153 0.135166 0.825825 0.847169 -0.062500 1 0 0 0 0 0 3 217990
-0.002135 -0.000826 0.119153 0.135164 0.825836 0.847164 -0.062500 1 0 0 0 0 0 3 219147
-0.002135 -0.000826 0.119153 0.135160 0.825817 0.847163 -0.062500 1 0 0 0 0 0 3 220129
-0.002135 -0.000826 0.119153 0.135155 0.825826 0.847176 -0.062500 1 0 0 0 0 0 3 221114
-0.002135 -0.000826 0.119153 0.135155 0.825828 0.847158 -0.062500 1 0 0 0 0 0 3 222019
-0.002135 -0.000826 0.119153 0.135166 0.825825 0.847169 -0.062500 1 0 0 0 0 0 3 223178
-0.002135 -0.000826 0.119153 0.135165 0.825836 0.847164 -0.062500 1 0 0 0 0 0 3 224016
-0.002135 -0.000826 0.119153 0.135160 0.825817 0.847163 -0.062500 1 0 0 0 0 0 3 225144
-0.002135 -0.000826 0.119153 0.135164 0.825835 0.847163 -0.062500 1 0 0 0 0 0 3 226050
-0.002135 -0.000826 0.119153 0.135156 0.825828 0.847176 -0.062500 1 0 0 0 0 0 3 227032
-0.002135 -0.000826 0.119153 0.135156 0.825828 0.847157 -0.062500 1 0 0 0 0 0 3 228041
-0.002135 -0.000826 0.119153 0.135167 0.825825 0.847169 -0.062500 1 0 0 0 0 0 3 229093
-0.002135 -0.000826 0.119153 0.135145 0.825830 0.847163 -0.062500 1 0 0 0 0 0 3 229993
-0.002135 -0.000826 0.119153 0.135165 0.825825 0.847170 -0.062500 1 0 0 0 0 0 3 231099
-0.002135 -0.000826 0.119153 0.135156 0.825828 0.847157 -0.062500 1 0 0 0 0 0 3 232224
-0.002135 -0.000826 0.119153 0.135167 0.825825 0.847169 -0.062500 1 0 0 0 0 0 3 232998
-0.002135 -0.000826 0.119153 0.135165 0.825836 0.847163 -0.062500 1 0 0 0 0 0 3 234087
-0.002135 -0.000826 0.119153 0.135148 0.825820 0.847169 -0.062500 1 0 0 0 0 0 3 235020
-0.002135 -0.000826 0.119153 0.135162 0.825836 0.847164 -0.062500 1 0 0 0 0 0 3 236016
-0.002135 -0.000826 0.119153 0.135167 0.825826 0.847170 -0.062500 1 0 0 0 0 0 3 236968
-0.002135 -0.000826 0.119153 0.135157 0.825828 0.847157 -0.062500 1 0 0 0 0 0 3 237981
-0.002135 -0.000826 0.119153 0.135155 0.825828 0.847175 -0.062500 1 0 0 0 0 0 3 238983
-0.002135 -0.000826 0.119153 0.135155 0.825828 0.847157 -0.062500 1 0 0 0 0 0 3 239987
-0.002135 -0.000826 0.119153 0.135166 0.825825 0.847169 -0.062500 1 0 0 0 0 0 3 240961
-0.002135 -0.000826 0.119153 0.135165 0.825837 0.847164 -0.062500 1 0 0 0 0 0 3 241980
-0.002135 -0.000826 0.119153 0.135160 0.825818 0.847163 -0.062500 1 0 0 0 0 0 3 242959
-0.002135 -0.000826 0.119153 0.135155 0.825827 0.847176 -0.062500 1 0 0 0 0 0 3 243963
-0.002135 -0.000826 0.119153 0.135155 0.825828 0.847158 -0.062500 1 0 0 0 0 0 3 245772
-0.002135 -0.000826 0.119153 0.135167 0.825825 0.847169 -0.062500 1 0 0 0 0 0 3 246030
-0.002135 -0.000826 0.119153 0.135165 0.825836 0.847164 -0.062500 1 0 0 0 0 0 3 247112
-0.002135 -0.000826 0.119153 0.135148 0.825820 0.847169 -0.062500 1 0 0 0 0 0 3 247978
-0.002135 -0.000826 0.119153 0.135162 0.825836 0.847164 -0.062500 1 0 0 0 0 0 3 248953
-0.002135 -0.000826 0.119153 0.135159 0.825817 0.847163 -0.062500 1 0 0 0 0 0 3 249967
-0.002135 -0.000826 0.119153 0.135164 0.825835 0.847163 -0.062500 1 0 0 0 0 0 3 250961
-0.002135 -0.000826 0.119153 0.135168 0.825826 0.847170 -0.062500 1 0 0 0 0 0 3 251967
-0.002135 -0.000826 0.119153 0.135145 0.825831 0.847163 -0.062500 1 0 0 0 0 0 3 252967
-0.002135 -0.000826 0.119153 0.135165 0.825825 0.847170 -0.062500 1 0 0 0 0 0 3 254121
-0.002135 -0.000826 0.119153 0.135156 0.825828 0.847157 -0.062500 1 0 0 0 0 0 3 255288
-0.002135 -0.000826 0.119153 0.135167 0.825825 0.847169 -0.062500 1 0 0 0 0 0 3 256285
-0.002135 -0.000826 0.119153 0.135153 0.825839 0.847170 -0.062500 1 0 0 0 0 0 3 257008
-0.002135 -0.000826 0.119153 0.135158 0.825818 0.847164 -0.062500 1 0 0 0 0 0 3 258005
-0.002135 -0.000826 0.119153 0.135163 0.825836 0.847163 -0.062500 1 0 0 0 0 0 3 259082
-0.002135 -0.000826 0.119153 0.135159 0.825817 0.847163 -0.062500 1 0 0 0 0 0 3 260141
-0.002135 -0.000826 0.119153 0.135167 0.825824 0.847169 -0.062500 1 0 0 0 0 0 3 261016
-0.002135 -0.000826 0.119153 0.135165 0.825836 0.847164 -0.062500 1 0 0 0 0 0 3 261989
-0.002135 -0.000826 0.119153 0.135148 0.825820 0.847169 -0.062500 1 0 0 0 0 0 3 263002
-0.002135 -0.000826 0.119153 0.135163 0.825836 0.847164 -0.062500 1 0 0 0 0 0 3 264199
-0.002135 -0.000826 0.119153 0.135159 0.825817 0.847163 -0.062500 1 0 0 0 0 0 3 265185
-0.002135 -0.000826 0.119153 0.135164 0.825835 0.847163 -0.062500 1 0 0 0 0 0 3 265950
-0.002135 -0.000826 0.119153 0.135156 0.825828 0.847176 -0.062500 1 0 0 0 0 0 3 266994
-0.002135 -0.000826 0.119153 0.135155 0.825828 0.847158 -0.062500 1 0 0 0 0 0 3 268051
-0.002135 -0.000826 0.119153 0.135167 0.825825 0.847169 -0.062500 1 0 0 0 0 0 3 268991
-0.002135 -0.000826 0.119153 0.135157 0.825828 0.847157 -0.062500 1 0 0 0 0 0 3 269989
-0.002135 -0.000826 0.119153 0.135155 0.825828 0.847175 -0.062500 1 0 0 0 0 0 3 270986
-0.002135 -0.000826 0.119153 0.135163 0.825837 0.847164 -0.062500 1 0 0 0 0 0 3 271993
-0.002135 -0.000826 0.119153 0.135159 0.825817 0.847163 -0.062500 1 0 0 0 0 0 3 272984
-0.002135 -0.000826 0.119153 0.135164 0.825835 0.847163 -0.062500 1 0 0 0 0 0 3 273987
-0.002135 -0.000826 0.119153 0.135160 0.825817 0.847162 -0.062500 1 0 0 0 0 0 3 274986
-0.002135 -0.000826 0.119153 0.135164 0.825835 0.847163 -0.062500 1 0 0 0 0 0 3 275990
-0.002135 -0.000826 0.119153 0.135156 0.825829 0.847176 -0.062500 1 0 0 0 0 0 3 276986
-0.002135 -0.000826 0.119153 0.135155 0.825828 0.847157 -0.062500 1 0 0 0 0 0 3 278611
-0.002135 -0.000826 0.119153 0.135167 0.825825 0.847169 -0.062500 1 0 0 0 0 0 3 278958
-0.002135 -0.000826 0.119153 0.135144 0.825831 0.847163 -0.062500 1 0 0 0 0 0 3 280063
-0.002135 -0.000826 0.119153 0.135165 0.825825 0.847170 -0.062500 1 0 0 0 0 0 3 281007
-0.002135 -0.000826 0.119153 0.135168 0.825825 0.847170 -0.062500 1 0 0 0 0 0 3 281993
-0.002135 -0.000826 0.119153 0.135157 0.825828 0.847157 -0.062500 1 0 0 0 0 0 3 282992
-0.002135 -0.000826 0.119153 0.135167 0.825825 0.847169 -0.062500 1 0 0 0 0 0 3 283993
-0.002135 -0.000826 0.119153 0.135145 0.825830 0.847163 -0.062500 1 0 0 0 0 0 3 284989
-0.002135 -0.000826 0.119153 0.135165 0.825825 0.847170 -0.062500 1 0 0 0 0 0 3 286012
-0.002135 -0.000826 0.119153 0.135164 0.825836 0.847164 -0.062500 1 0 0 0 0 0 3 287115
-0.002135 -0.000826 0.119153 0.135160 0.825817 0.847163 -0.062500 1 0 0 0 0 0 3 288273
-0.002135 -0.000826 0.119153 0.135164 0.825835 0.847163 -0.062500 1 0 0 0 0 0 3 289147
-0.002135 -0.000826 0.119153 0.135156 0.825829 0.847176 -0.062500 1 0 0 0 0 0 3 290223
-0.002135 -0.000826 0.119153 0.135155 0.825828 0.847158 -0.062500 1 0 0 0 0 0 3 290999
-0.002135 -0.000826 0.119153 0.135167 0.825825 0.847169 -0.062500 1 0 0 0 0 0 3 292139
-0.002135 -0.000826 0.119153 0.135157 0.825828 0.847157 -0.062500 1 0 0 0 0 0 3 293046
-0.002135 -0.000826 0.119153 0.135155 0.825828 0.847175 -0.062500 1 0 0 0 0 0 3 294028
-0.002135 -0.000826 0.119153 0.135155 0.825828 0.847157 -0.062500 1 0 0 0 0 0 3 295033
-0.002135 -0.000826 0.119153 0.135166 0.825825 0.847169 -0.062500 1 0 0 0 0 0 3 296030
-0.002135 -0.000826 0.119153 0.135165 0.825836 0.847164 -0.062500 1 0 0 0 0 0 3 296956
-0.002135 -0.000826 0.119153 0.135160 0.825817 0.847162 -0.062500 1 0 0 0 0 0 3 298025
-0.002135 -0.000826 0.119153 0.135155 0.825826 0.847176 -0.062500 1 0 0 0 0 0 3 299008
-0.002135 -0.000826 0.119153 0.135155 0.825828 0.847157 -0.062500 1 0 0 0 0 0 3 299934
-0.002135 -0.000826 0.119153 0.135167 0.825825 0.847169 -0.062500 1 0 0 0 0 0 3 301066
-0.002135 -0.000826 0.119153 0.135165 0.825836 0.847164 -0.062500 1 0 0 0 0 0 3 302037
-0.002135 -0.000826 0.119153 0.135148 0.825820 0.847169 -0.062500 1 0 0 0 0 0 3 302992
-0.002135 -0.000826 0.119153 0.135162 0.825836 0.847164 -0.062500 1 0 0 0 0 0 3 303989
-0.002135 -0.000826 0.119153 0.135159 0.825817 0.847163 -0.062500 1 0 0 0 0 0 3 304983
-0.002135 -0.000826 0.119153 0.135164 0.825835 0.847163 -0.062500 1 0 0 0 0 0 3 305987
-0.002135 -0.000826 0.119153 0.135168 0.825826 0.847170 -0.062500 1 0 0 0 0 0 3 306990
-0.002135 -0.000826 0.119153 0.135145 0.825830 0.847163 -0.062500 1 0 0 0 0 0 3 307985
-0.002135 -0.000826 0.119153 0.135165 0.825825 0.847170 -0.062500 1 0 0 0 0 0 3 308985
-0.002135 -0.000826 0.119153 0.135156 0.825828 0.847157 -0.062500 1 0 0 0 0 0 3 309985
-0.002135 -0.000826 0.119153 0.135167 0.825825 0.847169 -0.062500 1 0 0 0 0 0 3 311012
-0.002135 -0.000826 0.119153 0.135153 0.825839 0.847170 -0.062500 1 0 0 0 0 0 3 312347
-0.002135 -0.000826 0.119153 0.135158 0.825818 0.847163 -0.062500 1 0 0 0 0 0 3 313069
-0.002135 -0.000826 0.119153 0.135163 0.825836 0.847163 -0.062500 1 0 0 0 0 0 3 313990
-0.002135 -0.000826 0.119153 0.135168 0.825826 0.847170 -0.062500 1 0 0 0 0 0 3 314995
-0.002135 -0.000826 0.119153 0.135157 0.825828 0.847157 -0.062500 1 0 0 0 0 0 3 315991
-0.002135 -0.000826 0.119153 0.135155 0.825828 0.847175 -0.062500 1 0 0 0 0 0 3 316991
-0.002135 -0.000826 0.119153 0.135155 0.825828 0.847157 -0.062500 1 0 0 0 0 0 3 317988
-0.002135 -0.000826 0.119153 0.135166 0.825825 0.847169 -0.062500 1 0 0 0 0 0 3 318969
-0.002135 -0.000826 0.119153 0.135168 0.825825 0.847170 -0.062500 1 0 0 0 0 0 3 320089
-0.002135 -0.000826 0.119153 0.135157 0.825828 0.847157 -0.062500 1 0 0 0 0 0 3 321246
-0.002135 -0.000826 0.119153 0.135155 0.825828 0.847175 -0.062500 1 0 0 0 0 0 3 322256
-0.002135 -0.000826 0.119153 0.135155 0.825828 0.847157 -0.062500 1 0 0 0 0 0 3 323085
-0.002135 -0.000826 0.119153 0.135167 0.825825 0.847169 -0.062500 1 0 0 0 0 0 3 323946
-0.002135 -0.000826 0.119153 0.135157 0.825827 0.847157 -0.062500 1 0 0 0 0 0 3 325014
-0.002135 -0.000826 0.119153 0.135155 0.825827 0.847175 -0.062500 1 0 0 0 0 0 3 326135
-0.002135 -0.000826 0.119153 0.135163 0.825837 0.847164 -0.062500 1 0 0 0 0 0 3 327022
-0.002135 -0.000826 0.119153 0.135159 0.825817 0.847163 -0.062500 1 0 0 0 0 0 3 328062
-0.002135 -0.000826 0.119153 0.135164 0.825835 0.847163 -0.062500 1 0 0 0 0 0 3 329009
-0.002135 -0.000826 0.119153 0.135156 0.825829 0.847176 -0.062500 1 0 0 0 0 0 3 329956
-0.002135 -0.000826 0.119153 0.135155 0.825828 0.847158 -0.062500 1 0 0 0 0 0 3 331167
-0.002135 -0.000826 0.119153 0.135167 0.825825 0.847169 -0.062500 1 0 0 0 0 0 3 332205
-0.002135 -0.000826 0.119153 0.135156 0.825828 0.847157 -0.062500 1 0 0 0 0 0 3 332926
-0.002135 -0.000826 0.119153 0.135167 0.825825 0.847169 -0.062500 1 0 0 0 0 0 3 333972
-0.002135 -0.000826 0.119153 0.135153 0.825839 0.847170 -0.062500 1 0 0 0 0 0 3 335031
-0.002135 -0.000826 0.119153 0.135158 0.825818 0.847163 -0.062500 1 0 0 0 0 0 3 335967
-0.002135 -0.000826 0.119153 0.135164 0.825836 0.847163 -0.062500 1 0 0 0 0 0 3 336952
-0.002135 -0.000826 0.119153 0.135160 0.825817 0.847162 -0.062500 1 0 0 0 0 0 3 337965
-0.002135 -0.000826 0.119153 0.135155 0.825826 0.847176 -0.062500 1 0 0 0 0 0 3 338966
-0.002135 -0.000826 0.119153 0.135155 0.825828 0.847158 -0.062500 1 0 0 0 0 0 3 339965
-0.002135 -0.000826 0.119153 0.135166 0.825825 0.847169 -0.062500 1 0 0 0 0 0 3 340967
-0.002135 -0.000826 0.119153 0.135164 0.825836 0.847164 -0.062500 1 0 0 0 0 0 3 341960
-0.002135 -0.000826 0.119153 0.135160 0.825817 0.847163 -0.062500 1 0 0 0 0 0 3 342969
-0.002135 -0.000826 0.119153 0.135164 0.825835 0.847163 -0.062500 1 0 0 0 0 0 3 343965
-0.002135 -0.000826 0.119153 0.135156 0.825829 0.847176 -0.062500 1 0 0 0 0 0 3 345583
-0.002135 -0.000826 0.119153 0.135155 0.825828 0.847158 -0.062500 1 0 0 0 0 0 3 345939
-0.002135 -0.000826 0.119153 0.135167 0.825825 0.847169 -0.062500 1 0 0 0 0 0 3 347059
-0.002135 -0.000826 0.119153 0.135157 0.825828 0.847157 -0.062500 1 0 0 0 0 0 3 347926
-0.002135 -0.000826 0.119153 0.135155 0.825828 0.847175 -0.062500 1 0 0 0 0 0 3 348923
-0.002135 -0.000826 0.119153 0.135163 0.825837 0.847164 -0.062500 1 0 0 0 0 0 3 349970
-0.002135 -0.000826 0.119153 0.135159 0.825817 0.847163 -0.062500 1 0 0 0 0 0 3 350969
-0.002135 -0.000826 0.119153 0.135164 0.825836 0.847163 -0.062500 1 0 0 0 0 0 3 351968
-0.002135 -0.000826 0.119153 0.135148 0.825820 0.847169 -0.062500 1 0 0 0 0 0 3 352986
-0.002135 -0.000826 0.119153 0.135162 0.825836 0.847164 -0.062500 1 0 0 0 0 0 3 354208
-0.002135 -0.000826 0.119153 0.135167 0.825826 0.847170 -0.062500 1 0 0 0 0 0 3 355053
-0.002135 -0.000826 0.119153 0.135157 0.825828 0.847157 -0.062500 1 0 0 0 0 0 3 356010
-0.002135 -0.000826 0.119153 0.135167 0.825825 0.847169 -0.062500 1 0 0 0 0 0 3 356984
-0.002135 -0.000826 0.119153 0.135148 0.825819 0.847170 -0.062500 1 0 0 0 0 0 3 357957
-0.002135 -0.000826 0.119153 0.135162 0.825835 0.847164 -0.062500 1 0 0 0 0 0 3 359152
-0.002135 -0.000826 0.119153 0.135167 0.825826 0.847170 -0.062500 1 0 0 0 0 0 3 360007
-0.002135 -0.000826 0.119153 0.135157 0.825828 0.847157 -0.062500 1 0 0 0 0 0 3 360991
-0.002135 -0.000826 0.119153 0.135155 0.825828 0.847175 -0.062500 1 0 0 0 0 0 3 362014
-0.002135 -0.000826 0.119153 0.135155 0.825828 0.847157 -0.062500 1 0 0 0 0 0 3 362955
-0.002135 -0.000826 0.119153 0.135166 0.825825 0.847169 -0.062500 1 0 0 0 0 0 3 363962
-0.002135 -0.000826 0.119153 0.135165 0.825836 0.847164 -0.062500 1 0 0 0 0 0 3 365020
-0.002135 -0.000826 0.119153 0.135160 0.825817 0.847163 -0.062500 1 0 0 0 0 0 3 365996
-0.002135 -0.000826 0.119153 0.135152 0.825838 0.847169 -0.062500 1 0 0 0 0 0 3 366977
-0.002135 -0.000826 0.119153 0.135158 0.825818 0.847163 -0.062500 1 0 0 0 0 0 3 368095
-0.002135 -0.000826 0.119153 0.135163 0.825835 0.847163 -0.062500 1 0 0 0 0 0 3 368963
-0.002135 -0.000826 0.119153 0.135168 0.825826 0.847170 -0.062500 1 0 0 0 0 0 3 369947
-0.002135 -0.000826 0.119153 0.135157 0.825828 0.847157 -0.062500 1 0 0 0 0 0 3 370946
-0.002135 -0.000826 0.119153 0.135155 0.825828 0.847175 -0.062500 1 0 0 0 0 0 3 371960
-0.002135 -0.000826 0.119153 0.135155 0.825828 0.847157 -0.062500 1 0 0 0 0 0 3 372962
-0.002135 -0.000826 0.119153 0.135166 0.825825 0.847169 -0.062500 1 0 0 0 0 0 3 373947
-0.002135 -0.000826 0.119153 0.135165 0.825836 0.847163 -0.062500 1 0 0 0 0 0 3 374947
-0.002135 -0.000826 0.119153 0.135148 0.825820 0.847169 -0.062500 1 0 0 0 0 0 3 375980
-0.002135 -0.000826 0.119153 0.135162 0.825836 0.847164 -0.062500 1 0 0 0 0 0 3 376951
-0.002135 -0.000826 0.119153 0.135159 0.825817 0.847163 -0.062500 1 0 0 0 0 0 3 377968
-0.002135 -0.000826 0.119153 0.135167 0.825824 0.847170 -0.062500 1 0 0 0 0 0 3 379549
-0.002135 -0.000826 0.119153 0.135165 0.825836 0.847164 -0.062500 1 0 0 0 0 0 3 379973
-0.002135 -0.000826 0.119153 0.135148 0.825820 0.847169 -0.062500 1 0 0 0 0 0 3 381050
-0.002135 -0.000826 0.119153 0.135162 0.825836 0.847164 -0.062500 1 0 0 0 0 0 3 381980
-0.002135 -0.000826 0.119153 0.135159 0.825817 0.847163 -0.062500 1 0 0 0 0 0 3 382937
-0.002135 -0.000826 0.119153 0.135164 0.825835 0.847163 -0.062500 1 0 0 0 0 0 3 383972
-0.002135 -0.000826 0.119153 0.135156 0.825829 0.847176 -0.062500 1 0 0 0 0 0 3 384968
-0.002135 -0.000826 0.119153 0.135155 0.825828 0.847158 -0.062500 1 0 0 0 0 0 3 385972
-0.002135 -0.000826 0.119153 0.135167 0.825825 0.847169 -0.062500 1 0 0 0 0 0 3 387235
-0.002135 -0.000826 0.119153 0.135156 0.825828 0.847157 -0.062500 1 0 0 0 0 0 3 388258
-0.002135 -0.000826 0.119153 0.135155 0.825828 0.847175 -0.062500 1 0 0 0 0 0 3 389037
-0.002135 -0.000826 0.119153 0.135163 0.825837 0.847164 -0.062500 1 0 0 0 0 0 3 389946
-0.002135 -0.000826 0.119153 0.135159 0.825818 0.847163 -0.062500 1 0 0 0 0 0 3 390992
-0.002135 -0.000826 0.119153 0.135164 0.825836 0.847163 -0.062500 1 0 0 0 0 0 3 392129
-0.002135 -0.000826 0.119153 0.135160 0.825817 0.847162 -0.062500 1 0 0 0 0 0 3 393024
-0.002135 -0.000826 0.119153 0.135164 0.825835 0.847163 -0.062500 1 0 0 0 0 0 3 394051
-0.002135 -0.000826 0.119153 0.135156 0.825829 0.847176 -0.062500 1 0 0 0 0 0 3 395086
-0.002135 -0.000826 0.119153 0.135155 0.825828 0.847157 -0.062500 1 0 0 0 0 0 3 395953
-0.002135 -0.000826 0.119153 0.135167 0.825825 0.847169 -0.062500 1 0 0 0 0 0 3 396993
-0.002135 -0.000826 0.119153 0.135160 0.825816 0.847163 -0.062500 1 0 0 0 0 0 3 397981
-0.002135 -0.000826 0.119153 0.135164 0.825835 0.847163 -0.062500 1 0 0 0 0 0 3 398916
-0.002135 -0.000826 0.119153 0.135156 0.825828 0.847176 -0.062500 1 0 0 0 0 0 3 399986
-0.002135 -0.000826 0.119153 0.135155 0.825828 0.847157 -0.062500 1 0 0 0 0 0 3 401062
-0.002135 -0.000826 0.119153 0.135167 0.825825 0.847169 -0.062500 1 0 0 0 0 0 3 401977
-0.002135 -0.000826 0.119153 0.135157 0.825827 0.847156 -0.062500 1 0 0 0 0 0 3 402966
-0.002135 -0.000826 0.119153 0.135155 0.825828 0.847175 -0.062500 1 0 0 0 0 0 3 403959
-0.002135 -0.000826 0.119153 0.135163 0.825837 0.847164 -0.062500 1 0 0 0 0 0 3 404959
-0.002135 -0.000826 0.119153 0.135159 0.825817 0.847163 -0.062500 1 0 0 0 0 0 3 405941
-0.002135 -0.000826 0.119153 0.135164 0.825835 0.847163 -0.062500 1 0 0 0 0 0 3 406934
-0.002135 -0.000826 0.119153 0.135156 0.825829 0.847176 -0.062500 1 0 0 0 0 0 3 407939
-0.002135 -0.000826 0.119153 0.135155 0.825828 0.847158 -0.062500 1 0 0 0 0 0 3 408933
-0.002135 -0.000826 0.119153 0.135167 0.825825 0.847169 -0.062500 1 0 0 0 0 0 3 409943
-0.002135 -0.000826 0.119153 0.135157 0.825828 0.847157 -0.062500 1 0 0 0 0 0 3 411030
-0.002135 -0.000826 0.119153 0.135155 0.825828 0.847175 -0.062500 1 0 0 0 0 0 3 411938
-0.002135 -0.000826 0.119153 0.135155 0.825828 0.847157 -0.062500 1 0 0 0 0 0 3 413042
-0.002135 -0.000826 0.119153 0.135166 0.825825 0.847169 -0.062500 1 0 0 0 0 0 3 413964
-0.002135 -0.000826 0.119153 0.135164 0.825836 0.847164 -0.062500 1 0 0 0 0 0 3 414947
-0.002135 -0.000826 0.119153 0.135160 0.825817 0.847163 -0.062500 1 0 0 0 0 0 3 415945
-0.002135 -0.000826 0.119153 0.135155 0.825827 0.847176 -0.062500 1 0 0 0 0 0 3 416944
-0.002135 -0.000826 0.119153 0.135155 0.825828 0.847158 -0.062500 1 0 0 0 0 0 3 417957
-0.002135 -0.000826 0.119153 0.135166 0.825825 0.847169 -0.062500 1 0 0 0 0 0 3 419132
-0.002135 -0.000826 0.119153 0.135165 0.825836 0.847164 -0.062500 1 0 0 0 0 0 3 420050
-0.002135 -0.000826 0.119153 0.135160 0.825817 0.847163 -0.062500 1 0 0 0 0 0 3 421063
-0.002135 -0.000826 0.119153 0.135164 0.825835 0.847163 -0.062500 1 0 0 0 0 0 3 422066
-0.002135 -0.000826 0.119153 0.135156 0.825829 0.847176 -0.062500 1 0 0 0 0 0 3 423150
-0.002135 -0.000826 0.119153 0.135155 0.825828 0.847157 -0.062500 1 0 0 0 0 0 3 423986
-0.002135 -0.000826 0.119153 0.135167 0.825825 0.847169 -0.062500 1 0 0 0 0 0 3 425016
-0.002135 -0.000826 0.119153 0.135157 0.825828 0.847156 -0.062500 1 0 0 0 0 0 3 426164
-0.002135 -0.000826 0.119153 0.135155 0.825828 0.847175 -0.062500 1 0 0 0 0 0 3 426958
-0.002135 -0.000826 0.119153 0.135155 0.825828 0.847157 -0.062500 1 0 0 0 0 0 3 427985
-0.002135 -0.000826 0.119153 0.135166 0.825825 0.847169 -0.062500 1 0 0 0 0 0 3 428940
-0.002135 -0.000826 0.119153 0.135165 0.825836 0.847163 -0.062500 1 0 0 0 0 0 3 429921
-0.002135 -0.000826 0.119153 0.135148 0.825820 0.847169 -0.062500 1 0 0 0 0 0 3 431034
-0.002135 -0.000826 0.119153 0.135162 0.825836 0.847164 -0.062500 1 0 0 0 0 0 3 432142
-0.002135 -0.000826 0.119153 0.135167 0.825826 0.847170 -0.062500 1 0 0 0 0 0 3 432947
-0.002135 -0.000826 0.119153 0.135157 0.825828 0.847157 -0.062500 1 0 0 0 0 0 3 434067
-0.002135 -0.000826 0.119153 0.135155 0.825828 0.847175 -0.062500 1 0 0 0 0 0 3 434977
-0.002135 -0.000826 0.119153 0.135155 0.825828 0.847157 -0.062500 1 0 0 0 0 0 3 435909
-0.002135 -0.000826 0.119153 0.135166 0.825825 0.847169 -0.062500 1 0 0 0 0 0 3 436944
-0.002135 -0.000826 0.119153 0.135168 0.825825 0.847170 -0.062500 1 0 0 0 0 0 3 437943
-0.002135 -0.000826 0.119153 0.135157 0.825828 0.847157 -0.062500 1 0 0 0 0 0 3 438935
-0.002135 -0.000826 0.119153 0.135155 0.825828 0.847175 -0.062500 1 0 0 0 0 0 3 439941
-0.002135 -0.000826 0.119153 0.135155 0.825828 0.847157 -0.062500 1 0 0 0 0 0 3 440941
-0.002135 -0.000826 0.119153 0.135167 0.825825 0.847169 -0.062500 1 0 0 0 0 0 3 441940
-0.002135 -0.000826 0.119153 0.135156 0.825827 0.847157 -0.062500 1 0 0 0 0 0 3 442936
-0.002135 -0.000826 0.119153 0.135155 0.825828 0.847175 -0.062500 1 0 0 0 0 0 3 444007
-0.002135 -0.000826 0.119153 0.135163 0.825837 0.847164 -0.062500 1 0 0 0 0 0 3 445077
-0.002135 -0.000826 0.119153 0.135159 0.825817 0.847163 -0.062500 1 0 0 0 0 0 3 446081
-0.002135 -0.000826 0.119153 0.135164 0.825835 0.847163 -0.062500 1 0 0 0 0 0 3 446908
-0.002135 -0.000826 0.119153 0.135168 0.825826 0.847170 -0.062500 1 0 0 0 0 0 3 447953
-0.002135 -0.000826 0.119153 0.135145 0.825831 0.847163 -0.062500 1 0 0 0 0 0 3 448946
-0.002135 -0.000826 0.119153 0.135165 0.825825 0.847170 -0.062500 1 0 0 0 0 0 3 449946
-0.002135 -0.000826 0.119153 0.135156 0.825828 0.847157 -0.062500 1 0 0 0 0 0 3 450947
-0.002135 -0.000826 0.119153 0.135167 0.825825 0.847169 -0.062500 1 0 0 0 0 0 3 452058
-0.002135 -0.000826 0.119153 0.135165 0.825836 0.847163 -0.062500 1 0 0 0 0 0 3 453081
-0.002135 -0.000826 0.119153 0.135148 0.825820 0.847169 -0.062500 1 0 0 0 0 0 3 454056
-0.002135 -0.000826 0.119153 0.135162 0.825836 0.847164 -0.062500 1 0 0 0 0 0 3 455051
-0.002135 -0.000826 0.119153 0.135159 0.825817 0.847163 -0.062500 1 0 0 0 0 0 3 456056
-0.002135 -0.000826 0.119153 0.135167 0.825824 0.847169 -0.062500 1 0 0 0 0 0 3 457046
-0.002135 -0.000826 0.119153 0.135153 0.825839 0.847170 -0.062500 1 0 0 0 0 0 3 457927
-0.002135 -0.000826 0.119153 0.135158 0.825818 0.847164 -0.062500 1 0 0 0 0 0 3 458939
-0.002135 -0.000826 0.119153 0.135164 0.825835 0.847163 -0.062500 1 0 0 0 0 0 3 460052
-0.002135 -0.000826 0.119153 0.135160 0.825817 0.847163 -0.062500 1 0 0 0 0 0 3 461059
-0.002135 -0.000826 0.119153 0.135164 0.825835 0.847163 -0.062500 1 0 0 0 0 0 3 462035
-0.002135 -0.000826 0.119153 0.135156 0.825829 0.847176 -0.062500 1 0 0 0 0 0 3 462933
-0.002135 -0.000826 0.119153 0.135155 0.825828 0.847158 -0.062500 1 0 0 0 0 0 3 463908
-0.002135 -0.000826 0.119153 0.135167 0.825825 0.847169 -0.062500 1 0 0 0 0 0 3 465055
-0.002135 -0.000826 0.119153 0.135157 0.825828 0.847157 -0.062500 1 0 0 0 0 0 3 466059
-0.002135 -0.000826 0.119153 0.135155 0.825828 0.847175 -0.062500 1 0 0 0 0 0 3 466935
-0.002135 -0.000826 0.119153 0.135163 0.825837 0.847164 -0.062500 1 0 0 0 0 0 3 467993
-0.002135 -0.000826 0.119153 0.135159 0.825818 0.847163 -0.062500 1 0 0 0 0 0 3 468982
-0.002135 -0.000826 0.119153 0.135164 0.825836 0.847163 -0.062500 1 0 0 0 0 0 3 469913
-0.002135 -0.000826 0.119153 0.135160 0.825817 0.847162 -0.062500 1 0 0 0 0 0 3 470914
-0.002135 -0.000826 0.119153 0.135155 0.825826 0.847176 -0.062500 1 0 0 0 0 0 3 471916
-0.002135 -0.000826 0.119153 0.135155 0.825828 0.847157 -0.062500 1 0 0 0 0 0 3 472922
-0.002135 -0.000826 0.119153 0.135166 0.825825 0.847169 -0.062500 1 0 0 0 0 0 3 473915
-0.002135 -0.000826 0.119153 0.135165 0.825836 0.847164 -0.062500 1 0 0 0 0 0 3 474911
-0.002135 -0.000826 0.119153 0.135160 0.825817 0.847163 -0.062500 1 0 0 0 0 0 3 475916
-0.002135 -0.000826 0.119153 0.135164 0.825835 0.847163 -0.062500 1 0 0 0 0 0 3 476921
-0.002135 -0.000826 0.119153 0.135156 0.825828 0.847176 -0.062500 1 0 0 0 0 0 3 477915
-0.002135 -0.000826 0.119153 0.135155 0.825828 0.847157 -0.062500 1 0 0 0 0 0 3 479778
-0.002135 -0.000826 0.119153 0.135167 0.825825 0.847169 -0.062500 1 0 0 0 0 0 3 480012
-0.002135 -0.000826 0.119153 0.135145 0.825830 0.847163 -0.062500 1 0 0 0 0 0 3 481068
-0.002135 -0.000826 0.119153 0.135165 0.825825 0.847170 -0.062500 1 0 0 0 0 0 3 481892
-0.002135 -0.000826 0.119153 0.135164 0.825836 0.847164 -0.062500 1 0 0 0 0 0 3 482898
-0.002135 -0.000826 0.119153 0.135160 0.825817 0.847163 -0.062500 1 0 0 0 0 0 3 483923
-0.002135 -0.000826 0.119153 0.135164 0.825835 0.847163 -0.062500 1 0 0 0 0 0 3 484920
-0.002135 -0.000826 0.119153 0.135148 0.825820 0.847169 -0.062500 1 0 0 0 0 0 3 485923
-0.002135 -0.000826 0.119153 0.135162 0.825836 0.847164 -0.062500 1 0 0 0 0 0 3 486951
-0.002135 -0.000826 0.119153 0.135167 0.825826 0.847170 -0.062500 1 0 0 0 0 0 3 488114
-0.002135 -0.000826 0.119153 0.135157 0.825828 0.847157 -0.062500 1 0 0 0 0 0 3 489028
-0.002135 -0.000826 0.119153 0.135155 0.825828 0.847175 -0.062500 1 0 0 0 0 0 3 490139
-0.002135 -0.000826 0.119153 0.135155 0.825828 0.847157 -0.062500 1 0 0 0 0 0 3 490913
-0.002135 -0.000826 0.119153 0.135166 0.825825 0.847169 -0.062500 1 0 0 0 0 0 3 492104
-0.002135 -0.000826 0.119153 0.135165 0.825837 0.847164 -0.062500 1 0 0 0 0 0 3 493002
-0.002135 -0.000826 0.119153 0.135160 0.825818 0.847163 -0.062500 1 0 0 0 0 0 3 493963
-0.002135 -0.000826 0.119153 0.135155 0.825827 0.847176 -0.062500 1 0 0 0 0 0 3 495030
-0.002135 -0.000826 0.119153 0.135155 0.825828 0.847157 -0.062500 1 0 0 0 0 0 3 495966
-0.002135 -0.000826 0.119153 0.135167 0.825825 0.847169 -0.062500 1 0 0 0 0 0 3 496857
-0.002135 -0.000826 0.119153 0.135165 0.825836 0.847164 -0.062500 1 0 0 0 0 0 3 497995
-0.002135 -0.000826 0.119153 0.135148 0.825820 0.847169 -0.062500 1 0 0 0 0 0 3 498896
-0.002135 -0.000826 0.119153 0.135162 0.825836 0.847164 -0.062500 1 0 0 0 0 0 3 499874
-0.002135 -0.000826 0.119153 0.135159 0.825817 0.847163 -0.062500 1 0 0 0 0 0 3 500972
-0.002135 -0.000826 0.119153 0.135164 0.825835 0.847163 -0.062500 1 0 0 0 0 0 3 501978
-0.002135 -0.000826 0.119153 0.135168 0.825826 0.847170 -0.062500 1 0 0 0 0 0 3 502887
-0.002135 -0.000826 0.119153 0.135145 0.825831 0.847163 -0.062500 1 0 0 0 0 0 3 503904
-0.002135 -0.000826 0.119153 0.135165 0.825825 0.847170 -0.062500 1 0 0 0 0 0 3 504884
-0.002135 -0.000826 0.119153 0.135156 0.825828 0.847157 -0.062500 1 0 0 0 0 0 3 505883
-0.002135 -0.000826 0.119153 0.135167 0.825825 0.847169 -0.062500 1 0 0 0 0 0 3 506883
-0.002135 -0.000826 0.119153 0.135153 0.825839 0.847170 -0.062500 1 0 0 0 0 0 3 507888
-0.002135 -0.000826 0.119153 0.135158 0.825818 0.847163 -0.062500 1 0 0 0 0 0 3 508856
-0.002135 -0.000826 0.119153 0.135163 0.825836 0.847163 -0.062500 1 0 0 0 0 0 3 509884
-0.002135 -0.000826 0.119153 0.135159 0.825817 0.847162 -0.062500 1 0 0 0 0 0 3 510883
-0.002135 -0.000826 0.119153 0.135167 0.825824 0.847169 -0.062500 1 0 0 0 0 0 3 511994
-0.002135 -0.000826 0.119153 0.135165 0.825836 0.847164 -0.062500 1 0 0 0 0 0 3 512957
-0.002135 -0.000826 0.119153 0.135148 0.825820 0.847169 -0.062500 1 0 0 0 0 0 3 513988
-0.002135 -0.000826 0.119153 0.135163 0.825836 0.847164 -0.062500 1 0 0 0 0 0 3 514950
-0.002135 -0.000826 0.119153 0.135159 0.825817 0.847163 -0.062500 1 0 0 0 0 0 3 515899
-0.002135 -0.000826 0.119153 0.135164 0.825835 0.847163 -0.062500 1 0 0 0 0 0 3 516921
-0.002135 -0.000826 0.119153 0.135156 0.825828 0.847176 -0.062500 1 0 0 0 0 0 3 517917
-0.002135 -0.000826 0.119153 0.135155 0.825828 0.847158 -0.062500 1 0 0 0 0 0 3 518899
-0.002135 -0.000826 0.119153 0.135167 0.825825 0.847169 -0.062500 1 0 0 0 0 0 3 520154
-0.002135 -0.000826 0.119153 0.135157 0.825828 0.847157 -0.062500 1 0 0 0 0 0 3 521201
-0.002135 -0.000826 0.119153 0.135155 0.825828 0.847175 -0.062500 1 0 0 0 0 0 3 522029
-0.002135 -0.000826 0.119153 0.135163 0.825837 0.847164 -0.062500 1 0 0 0 0 0 3 522926
-0.002135 -0.000826 0.119153 0.135159 0.825817 0.847163 -0.062500 1 0 0 0 0 0 3 524170
-0.002135 -0.000826 0.119153 0.135164 0.825835 0.847163 -0.062500 1 0 0 0 0 0 3 524935
-0.002135 -0.000826 0.119153 0.135168 0.825826 0.847170 -0.062500 1 0 0 0 0 0 3 526028
-0.002135 -0.000826 0.119153 0.135145 0.825831 0.847163 -0.062500 1 0 0 0 0 0 3 526951
-0.002135 -0.000826 0.119153 0.135165 0.825826 0.847170 -0.062500 1 0 0 0 0 0 3 527981
-0.002135 -0.000826 0.119153 0.135156 0.825828 0.847157 -0.062500 1 0 0 0 0 0 3 528964
-0.002135 -0.000826 0.119153 0.135167 0.825825 0.847169 -0.062500 1 0 0 0 0 0 3 529920
-0.002135 -0.000826 0.119153 0.135153 0.825839 0.847170 -0.062500 1 0 0 0 0 0 3 530887
-0.002135 -0.000826 0.119153 0.135158 0.825818 0.847163 -0.062500 1 0 0 0 0 0 3 532094
-0.002135 -0.000826 0.119153 0.135167 0.825824 0.847170 -0.062500 1 0 0 0 0 0 3 532952
-0.002135 -0.000826 0.119153 0.135157 0.825827 0.847157 -0.062500 1 0 0 0 0 0 3 533864
-0.002135 -0.000826 0.119153 0.135167 0.825825 0.847169 -0.062500 1 0 0 0 0 0 3 534985
-0.002135 -0.000826 0.119153 0.135145 0.825830 0.847163 -0.062500 1 0 0 0 0 0 3 535990
-0.002135 -0.000826 0.119153 0.135165 0.825825 0.847170 -0.062500 1 0 0 0 0 0 3 536915
-0.002135 -0.000826 0.119153 0.135164 0.825836 0.847164 -0.062500 1 0 0 0 0 0 3 537913
-0.002135 -0.000826 0.119153 0.135160 0.825817 0.847163 -0.062500 1 0 0 0 0 0 3 538911
-0.002135 -0.000826 0.119153 0.135164 0.825835 0.847163 -0.062500 1 0 0 0 0 0 3 539916
-0.002135 -0.000826 0.119153 0.135156 0.825829 0.847176 -0.062500 1 0 0 0 0 0 3 540909
-0.002135 -0.000826 0.119153 0.135155 0.825828 0.847158 -0.062500 1 0 0 0 0 0 3 541917
-0.002135 -0.000826 0.119153 0.135167 0.825825 0.847169 -0.062500 1 0 0 0 0 0 3 542913
-0.002135 -0.000826 0.119153 0.135157 0.825828 0.847157 -0.062500 1 0 0 0 0 0 3 543917
-0.002135 -0.000826 0.119153 0.135155 0.825828 0.847175 -0.062500 1 0 0 0 0 0 3 544913
-0.002135 -0.000826 0.119153 0.135155 0.825828 0.847157 -0.062500 1 0 0 0 0 0 3 546823
-0.002135 -0.000826 0.119153 0.135166 0.825825 0.847169 -0.062500 1 0 0 0 0 0 3 548003
-0.002135 -0.000826 0.119153 0.135165 0.825836 0.847163 -0.062500 1 0 0 0 0 0 3 548930
-0.002135 -0.000826 0.119153 0.135160 0.825817 0.847162 -0.062500 1 0 0 0 0 0 3 549886
-0.002135 -0.000826 0.119153 0.135155 0.825826 0.847176 -0.062500 1 0 0 0 0 0 3 550924
-0.002135 -0.000826 0.119153 0.135155 0.825828 0.847157 -0.062500 1 0 0 0 0 0 3 551927
-0.002135 -0.000826 0.119153 0.135167 0.825825 0.847169 -0.062500 1 0 0 0 0 0 3 552924
-0.002135 -0.000826 0.119153 0.135165 0.825836 0.847164 -0.062500 1 0 0 0 0 0 3 554178
-0.002135 -0.000826 0.119153 0.135148 0.825820 0.847169 -0.062500 1 0 0 0 0 0 3 555000
-0.002135 -0.000826 0.119153 0.135162 0.825836 0.847164 -0.062500 1 0 0 0 0 0 3 556205
-0.002135 -0.000826 0.119153 0.135167 0.825826 0.847170 -0.062500 1 0 0 0 0 0 3 557010
-0.002135 -0.000826 0.119153 0.135157 0.825828 0.847157 -0.062500 1 0 0 0 0 0 3 557906
-0.002135 -0.000826 0.119153 0.135167 0.825825 0.847169 -0.062500 1 0 0 0 0 0 3 559105
-0.002135 -0.000826 0.119153 0.135145 0.825830 0.847163 -0.062500 1 0 0 0 0 0 3 560028
-0.002135 -0.000826 0.119153 0.135165 0.825825 0.847170 -0.062500 1 0 0 0 0 0 3 561060
-0.002135 -0.000826 0.119153 0.135164 0.825836 0.847164 -0.062500 1 0 0 0 0 0 3 561858
-0.002135 -0.000826 0.119153 0.135160 0.825817 0.847163 -0.062500 1 0 0 0 0 0 3 562910
-0.002135 -0.000826 0.119153 0.135152 0.825838 0.847169 -0.062500 1 0 0 0 0 0 3 563949
-0.002135 -0.000826 0.119153 0.135158 0.825818 0.847163 -0.062500 1 0 0 0 0 0 3 565109
-0.002135 -0.000826 0.119153 0.135163 0.825836 0.847163 -0.062500 1 0 0 0 0 0 3 565959
-0.002135 -0.000826 0.119153 0.135168 0.825826 0.847170 -0.062500 1 0 0 0 0 0 3 566954
-0.002135 -0.000826 0.119153 0.135157 0.825828 0.847157 -0.062500 1 0 0 0 0 0 3 568004
-0.002135 -0.000826 0.119153 0.135155 0.825828 0.847175 -0.062500 1 0 0 0 0 0 3 568917
-0.002135 -0.000826 0.119153 0.135155 0.825828 0.847157 -0.062500 1 0 0 0 0 0 3 569898
-0.002135 -0.000826 0.119153 0.135166 0.825825 0.847169 -0.062500 1 0 0 0 0 0 3 570904
-0.002135 -0.000826 0.119153 0.135168 0.825825 0.847170 -0.062500 1 0 0 0 0 0 3 571894
-0.002135 -0.000826 0.119153 0.135157 0.825828 0.847157 -0.062500 1 0 0 0 0 0 3 572897
-0.002135 -0.000826 0.119153 0.135155 0.825828 0.847175 -0.062500 1 0 0 0 0 0 3 573904
-0.002135 -0.000826 0.119153 0.135155 0.825828 0.847157 -0.062500 1 0 0 0 0 0 3 574888
-0.002135 -0.000826 0.119153 0.135167 0.825825 0.847169 -0.062500 1 0 0 0 0 0 3 575958
-0.002135 -0.000826 0.119153 0.135165 0.825836 0.847164 -0.062500 1 0 0 0 0 0 3 576853
-0.002135 -0.000826 0.119153 0.135148 0.825820 0.847169 -0.062500 1 0 0 0 0 0 3 577916
-0.002135 -0.000826 0.119153 0.135162 0.825836 0.847164 -0.062500 1 0 0 0 0 0 3 579485
-0.002135 -0.000826 0.119153 0.135159 0.825817 0.847163 -0.062500 1 0 0 0 0 0 3 579933
-0.002135 -0.000826 0.119153 0.135164 0.825835 0.847163 -0.062500 1 0 0 0 0 0 3 580995
-0.002135 -0.000826 0.119153 0.135156 0.825829 0.847176 -0.062500 1 0 0 0 0 0 3 581927
-0.002135 -0.000826 0.119153 0.135155 0.825828 0.847158 -0.062500 1 0 0 0 0 0 3 582920
-0.002135 -0.000826 0.119153 0.135166 0.825825 0.847169 -0.062500 1 0 0 0 0 0 3 583926
-0.002135 -0.000826 0.119153 0.135156 0.825828 0.847157 -0.062500 1 0 0 0 0 0 3 584923
-0.002135 -0.000826 0.119153 0.135167 0.825825 0.847169 -0.062500 1 0 0 0 0 0 3 585918
-0.002135 -0.000826 0.119153 0.135153 0.825839 0.847170 -0.062500 1 0 0 0 0 0 3 587188
-0.002135 -0.000826 0.119153 0.135158 0.825818 0.847163 -0.062500 1 0 0 0 0 0 3 588213
-0.002135 -0.000826 0.119153 0.135163 0.825836 0.847163 -0.062500 1 0 0 0 0 0 3 588987
-0.002135 -0.000826 0.119153 0.135159 0.825817 0.847162 -0.062500 1 0 0 0 0 0 3 589959
-0.002135 -0.000826 0.119153 0.135155 0.825826 0.847176 -0.062500 1 0 0 0 0 0 3 590899
-0.002135 -0.000826 0.119153 0.135163 0.825836 0.847165 -0.062500 1 0 0 0 0 0 3 591973
-0.002135 -0.000826 0.119153 0.135156 0.825829 0.847156 -0.062500 1 0 0 0 0 0 3 593065
-0.002135 -0.000826 0.119153 0.135167 0.825825 0.847169 -0.062500 1 0 0 0 0 0 3 594031
-0.002135 -0.000826 0.119153 0.135160 0.825816 0.847163 -0.062500 1 0 0 0 0 0 3 594919
-0.002135 -0.000826 0.119153 0.135164 0.825835 0.847163 -0.062500 1 0 0 0 0 0 3 595979
-0.002135 -0.000826 0.119153 0.135156 0.825829 0.847176 -0.062500 1 0 0 0 0 0 3 596963
-0.002135 -0.000826 0.119153 0.135155 0.825828 0.847157 -0.062500 1 0 0 0 0 0 3 598054
-0.002135 -0.000826 0.119153 0.135167 0.825825 0.847169 -0.062500 1 0 0 0 0 0 3 598959
-0.002135 -0.000826 0.119153 0.135157 0.825828 0.847156 -0.062500 1 0 0 0 0 0 3 599869
-0.002135 -0.000826 0.119153 0.135155 0.825828 0.847175 -0.062500 1 0 0 0 0 0 3 600979
-0.002135 -0.000826 0.119153 0.135163 0.825837 0.847164 -0.062500 1 0 0 0 0 0 3 601970
-0.002135 -0.000826 0.119153 0.135159 0.825817 0.847163 -0.062500 1 0 0 0 0 0 3 602887
-0.002135 -0.000826 0.119153 0.135164 0.825836 0.847163 -0.062500 1 0 0 0 0 0 3 603886
-0.002135 -0.000826 0.119153 0.135147 0.825820 0.847169 -0.062500 1 0 0 0 0 0 3 604834
-0.002135 -0.000826 0.119153 0.135162 0.825836 0.847164 -0.062500 1 0 0 0 0 0 3 605882
-0.002135 -0.000826 0.119153 0.135167 0.825826 0.847170 -0.062500 1 0 0 0 0 0 3 606886
-0.002135 -0.000826 0.119153 0.135157 0.825828 0.847157 -0.062500 1 0 0 0 0 0 3 607883
-0.002135 -0.000826 0.119153 0.135167 0.825825 0.847169 -0.062500 1 0 0 0 0 0 3 608884
-0.002135 -0.000826 0.119153 0.135148 0.825819 0.847170 -0.062500 1 0 0 0 0 0 3 609882
-0.002135 -0.000826 0.119153 0.135162 0.825835 0.847164 -0.062500 1 0 0 0 0 0 3 610884
-0.002135 -0.000826 0.119153 0.135167 0.825826 0.847170 -0.062500 1 0 0 0 0 0 3 612013
-0.002135 -0.000826 0.119153 0.135157 0.825828 0.847157 -0.062500 1 0 0 0 0 0 3 612875
-0.002135 -0.000826 0.119153 0.135155 0.825828 0.847175 -0.062500 1 0 0 0 0 0 3 613983
-0.002135 -0.000826 0.119153 0.135155 0.825828 0.847157 -0.062500 1 0 0 0 0 0 3 614909
-0.002135 -0.000826 0.119153 0.135166 0.825825 0.847169 -0.062500 1 0 0 0 0 0 3 615900
-0.002135 -0.000826 0.119153 0.135165 0.825836 0.847164 -0.062500 1 0 0 0 0 0 3 616889
-0.002135 -0.000826 0.119153 0.135160 0.825817 0.847163 -0.062500 1 0 0 0 0 0 3 617893
-0.002135 -0.000826 0.119153 0.135164 0.825835 0.847163 -0.062500 1 0 0 0 0 0 3 618895
-0.002135 -0.000826 0.119153 0.135156 0.825829 0.847176 -0.062500 1 0 0 0 0 0 3 620044
-0.002135 -0.000826 0.119153 0.135155 0.825828 0.847158 -0.062500 1 0 0 0 0 0 3 621031
-0.002135 -0.000826 0.119153 0.135167 0.825825 0.847169 -0.062500 1 0 0 0 0 0 3 622061
-0.002135 -0.000826 0.119153 0.135157 0.825828 0.847157 -0.062500 1 0 0 0 0 0 3 623058
-0.002135 -0.000826 0.119153 0.135155 0.825828 0.847175 -0.062500 1 0 0 0 0 0 3 624101
-0.002135 -0.000826 0.119153 0.135155 0.825828 0.847157 -0.062500 1 0 0 0 0 0 3 624874
-0.002135 -0.000826 0.119153 0.135166 0.825825 0.847169 -0.062500 1 0 0 0 0 0 3 626083
-0.002135 -0.000826 0.119153 0.135165 0.825836 0.847163 -0.062500 1 0 0 0 0 0 3 626936
-0.002135 -0.000826 0.119153 0.135148 0.825820 0.847169 -0.062500 1 0 0 0 0 0 3 628036
-0.002135 -0.000826 0.119153 0.135162 0.825836 0.847164 -0.062500 1 0 0 0 0 0 3 628929
-0.002135 -0.000826 0.119153 0.135167 0.825826 0.847170 -0.062500 1 0 0 0 0 0 3 629894
-0.002135 -0.000826 0.119153 0.135160 0.825816 0.847163 -0.062500 1 0 0 0 0 0 3 630938
-0.002135 -0.000826 0.119153 0.135164 0.825835 0.847163 -0.062500 1 0 0 0 0 0 3 632026
-0.002135 -0.000826 0.119153 0.135148 0.825820 0.847169 -0.062500 1 0 0 0 0 0 3 633110
-0.002135 -0.000826 0.119153 0.135162 0.825836 0.847164 -0.062500 1 0 0 0 0 0 3 633917
-0.002135 -0.000826 0.119153 0.135159 0.825817 0.847163 -0.062500 1 0 0 0 0 0 3 635031
-0.002135 -0.000826 0.119153 0.135164 0.825835 0.847163 -0.062500 1 0 0 0 0 0 3 635944
-0.002135 -0.000826 0.119153 0.135156 0.825829 0.847176 -0.062500 1 0 0 0 0 0 3 636884
-0.002135 -0.000826 0.119153 0.135155 0.825828 0.847158 -0.062500 1 0 0 0 0 0 3 637918
-0.002135 -0.000826 0.119153 0.135166 0.825825 0.847169 -0.062500 1 0 0 0 0 0 3 638920
-0.002135 -0.000826 0.119153 0.135156 0.825828 0.847157 -0.062500 1 0 0 0 0 0 3 639916
-0.002135 -0.000826 0.119153 0.135155 0.825828 0.847175 -0.062500 1 0 0 0 0 0 3 640919
-0.002135 -0.000826 0.119153 0.135163 0.825837 0.847164 -0.062500 1 0 0 0 0 0 3 641913
-0.002135 -0.000826 0.119153 0.135159 0.825817 0.847163 -0.062500 1 0 0 0 0 0 3 642915
-0.002135 -0.000826 0.119153 0.135164 0.825836 0.847163 -0.062500 1 0 0 0 0 0 3 643909
-0.002135 -0.000826 0.119153 0.135168 0.825826 0.847170 -0.062500 1 0 0 0 0 0 3 644982
-0.002135 -0.000826 0.119153 0.135157 0.825828 0.847157 -0.062500 1 0 0 0 0 0 3 646060
-0.002135 -0.000826 0.119153 0.135155 0.825828 0.847175 -0.062500 1 0 0 0 0 0 3 647054
-0.002135 -0.000826 0.119153 0.135155 0.825828 0.847157 -0.062500 1 0 0 0 0 0 3 647891
-0.002135 -0.000826 0.119153 0.135167 0.825825 0.847169 -0.062500 1 0 0 0 0 0 3 648882
-0.002135 -0.000826 0.119153 0.135168 0.825825 0.847170 -0.062500 1 0 0 0 0 0 3 649917
-0.002135 -0.000826 0.119153 0.135145 0.825830 0.847163 -0.062500 1 0 0 0 0 0 3 650924
-0.002135 -0.000826 0.119153 0.135165 0.825825 0.847170 -0.062500 1 0 0 0 0 0 3 651917
-0.002135 -0.000826 0.119153 0.135156 0.825828 0.847157 -0.062500 1 0 0 0 0 0 3 653023
-0.002135 -0.000826 0.119153 0.135167 0.825825 0.847169 -0.062500 1 0 0 0 0 0 3 654072
-0.002135 -0.000826 0.119153 0.135157 0.825827 0.847156 -0.062500 1 0 0 0 0 0 3 655060
-0.002135 -0.000826 0.119153 0.135155 0.825827 0.847175 -0.062500 1 0 0 0 0 0 3 656052
-0.002135 -0.000826 0.119153 0.135163 0.825837 0.847164 -0.062500 1 0 0 0 0 0 3 657025
-0.002135 -0.000826 0.119153 0.135159 0.825817 0.847163 -0.062500 1 0 0 0 0 0 3 657902
-0.002135 -0.000826 0.119153 0.135164 0.825835 0.847163 -0.062500 1 0 0 0 0 0 3 659139
-0.002135 -0.000826 0.119153 0.135156 0.825829 0.847176 -0.062500 1 0 0 0 0 0 3 659918
-0.002135 -0.000826 0.119153 0.135155 0.825828 0.847158 -0.062500 1 0 0 0 0 0 3 661025
-0.002135 -0.000826 0.119153 0.135167 0.825825 0.847169 -0.062500 1 0 0 0 0 0 3 661947
-0.002135 -0.000826 0.119153 0.135156 0.825828 0.847157 -0.062500 1 0 0 0 0 0 3 663002
-0.002135 -0.000826 0.119153 0.135155 0.825828 0.847175 -0.062500 1 0 0 0 0 0 3 663929
-0.002135 -0.000826 0.119153 0.135155 0.825828 0.847157 -0.062500 1 0 0 0 0 0 3 665000
-0.002135 -0.000826 0.119153 0.135166 0.825825 0.847169 -0.062500 1 0 0 0 0 0 3 666042
-0.002135 -0.000826 0.119153 0.135164 0.825836 0.847164 -0.062500 1 0 0 0 0 0 3 666925
-0.002135 -0.000826 0.119153 0.135160 0.825817 0.847162 -0.062500 1 0 0 0 0 0 3 668011
-0.002135 -0.000826 0.119153 0.135155 0.825826 0.847176 -0.062500 1 0 0 0 0 0 3 668923
-0.002135 -0.000826 0.119153 0.135155 0.825828 0.847157 -0.062500 1 0 0 0 0 0 3 669906
-0.002135 -0.000826 0.119153 0.135166 0.825825 0.847169 -0.062500 1 0 0 0 0 0 3 670888
-0.002135 -0.000826 0.119153 0.135165 0.825836 0.847164 -0.062500 1 0 0 0 0 0 3 671899
-0.002135 -0.000826 0.119153 0.135160 0.825817 0.847163 -0.062500 1 0 0 0 0 0 3 672888
-0.002135 -0.000826 0.119153 0.135164 0.825835 0.847163 -0.062500 1 0 0 0 0 0 3 673906
-0.002135 -0.000826 0.119153 0.135156 0.825829 0.847176 -0.062500 1 0 0 0 0 0 3 674888
-0.002135 -0.000826 0.119153 0.135155 0.825828 0.847157 -0.062500 1 0 0 0 0 0 3 675903
-0.002135 -0.000826 0.119153 0.135167 0.825825 0.847169 -0.062500 1 0 0 0 0 0 3 676887
-0.002135 -0.000826 0.119153 0.135157 0.825828 0.847156 -0.062500 1 0 0 0 0 0 3 677888
-0.002135 -0.000826 0.119153 0.135155 0.825828 0.847175 -0.062500 1 0 0 0 0 0 3 679815
-0.002135 -0.000826 0.119153 0.135163 0.825837 0.847164 -0.062500 1 0 0 0 0 0 3 680945
-0.002135 -0.000826 0.119153 0.135160 0.825817 0.847163 -0.062500 1 0 0 0 0 0 3 681909
-0.002135 -0.000826 0.119153 0.135164 0.825836 0.847163 -0.062500 1 0 0 0 0 0 3 682901
-0.002135 -0.000826 0.119153 0.135148 0.825820 0.847169 -0.062500 1 0 0 0 0 0 3 683845
-0.002135 -0.000826 0.119153 0.135162 0.825836 0.847164 -0.062500 1 0 0 0 0 0 3 684899
-0.002135 -0.000826 0.119153 0.135167 0.825826 0.847170 -0.062500 1 0 0 0 0 0 3 685888
-0.002135 -0.000826 0.119153 0.135157 0.825828 0.847157 -0.062500 1 0 0 0 0 0 3 687048
-0.002135 -0.000826 0.119153 0.135155 0.825828 0.847175 -0.062500 1 0 0 0 0 0 3 688087
-0.002135 -0.000826 0.119153 0.135155 0.825828 0.847157 -0.062500 1 0 0 0 0 0 3 689023
-0.002135 -0.000826 0.119153 0.135166 0.825825 0.847169 -0.062500 1 0 0 0 0 0 3 690058
-0.002135 -0.000826 0.119153 0.135168 0.825825 0.847170 -0.062500 1 0 0 0 0 0 3 691137
-0.002135 -0.000826 0.119153 0.135157 0.825828 0.847157 -0.062500 1 0 0 0 0 0 3 691850
-0.002135 -0.000826 0.119153 0.135155 0.825828 0.847175 -0.062500 1 0 0 0 0 0 3 693068
-0.002135 -0.000826 0.119153 0.135155 0.825828 0.847157 -0.062500 1 0 0 0 0 0 3 693965
-0.002135 -0.000826 0.119153 0.135166 0.825825 0.847169 -0.062500 1 0 0 0 0 0 3 694974
-0.002135 -0.000826 0.119153 0.135165 0.825836 0.847164 -0.062500 1 0 0 0 0 0 3 695942
-0.002135 -0.000826 0.119153 0.135160 0.825817 0.847163 -0.062500 1 0 0 0 0 0 3 696890
-0.002135 -0.000826 0.119153 0.135152 0.825838 0.847169 -0.062500 1 0 0 0 0 0 3 697892
-0.002135 -0.000826 0.119153 0.135158 0.825818 0.847163 -0.062500 1 0 0 0 0 0 3 699097
-0.002135 -0.000826 0.119153 0.135163 0.825835 0.847163 -0.062500 1 0 0 0 0 0 3 700122
-0.002135 -0.000826 0.119153 0.135168 0.825826 0.847170 -0.062500 1 0 0 0 0 0 3 700927
-0.002135 -0.000826 0.119153 0.135145 0.825831 0.847163 -0.062500 1 0 0 0 0 0 3 702003
-0.002135 -0.000826 0.119153 0.135165 0.825825 0.847170 -0.062500 1 0 0 0 0 0 3 702947
-0.002135 -0.000826 0.119153 0.135156 0.825828 0.847157 -0.062500 1 0 0 0 0 0 3 703890
-0.002135 -0.000826 0.119153 0.135167 0.825825 0.847169 -0.062500 1 0 0 0 0 0 3 704905
-0.002135 -0.000826 0.119153 0.135165 0.825836 0.847163 -0.062500 1 0 0 0 0 0 3 705890
-0.002135 -0.000826 0.119153 0.135148 0.825820 0.847169 -0.062500 1 0 0 0 0 0 3 706911
-0.002135 -0.000826 0.119153 0.135166 0.825824 0.847170 -0.062500 1 0 0 0 0 0 3 707868
-0.002135 -0.000826 0.119153 0.135156 0.825827 0.847157 -0.062500 1 0 0 0 0 0 3 708857
-0.002135 -0.000826 0.119153 0.135167 0.825825 0.847169 -0.062500 1 0 0 0 0 0 3 709888
-0.002135 -0.000826 0.119153 0.135153 0.825839 0.847170 -0.062500 1 0 0 0 0 0 3 710893
-0.002135 -0.000826 0.119153 0.135158 0.825818 0.847164 -0.062500 1 0 0 0 0 0 3 711883
-0.002135 -0.000826 0.119153 0.135163 0.825835 0.847163 -0.062500 1 0 0 0 0 0 3 713005
-0.002135 -0.000826 0.119153 0.135159 0.825817 0.847163 -0.062500 1 0 0 0 0 0 3 713872
-0.002135 -0.000826 0.119153 0.135164 0.825835 0.847163 -0.062500 1 0 0 0 0 0 3 714968
-0.002135 -0.000826 0.119153 0.135156 0.825829 0.847176 -0.062500 1 0 0 0 0 0 3 715907
-0.002135 -0.000826 0.119153 0.135155 0.825828 0.847158 -0.062500 1 0 0 0 0 0 3 716893
-0.002135 -0.000826 0.119153 0.135167 0.825825 0.847169 -0.062500 1 0 0 0 0 0 3 717903
-0.002135 -0.000826 0.119153 0.135156 0.825828 0.847157 -0.062500 1 0 0 0 0 0 3 718893
-0.002135 -0.000826 0.119153 0.135155 0.825828 0.847175 -0.062500 1 0 0 0 0 0 3 719889
-0.002135 -0.000826 0.119153 0.135163 0.825837 0.847164 -0.062500 1 0 0 0 0 0 3 720912
-0.002135 -0.000826 0.119153 0.135159 0.825818 0.847163 -0.062500 1 0 0 0 0 0 3 722182
-0.002135 -0.000826 0.119153 0.135164 0.825836 0.847163 -0.062500 1 0 0 0 0 0 3 723214
-0.002135 -0.000826 0.119153 0.135160 0.825817 0.847162 -0.062500 1 0 0 0 0 0 3 723978
-0.002135 -0.000826 0.119153 0.135155 0.825826 0.847176 -0.062500 1 0 0 0 0 0 3 724901
-0.002135 -0.000826 0.119153 0.135163 0.825836 0.847165 -0.062500 1 0 0 0 0 0 3 726110
-0.002135 -0.000826 0.119153 0.135156 0.825829 0.847156 -0.062500 1 0 0 0 0 0 3 727008
-0.002135 -0.000826 0.119153 0.135167 0.825825 0.847169 -0.062500 1 0 0 0 0 0 3 728020
-0.002135 -0.000826 0.119153 0.135160 0.825816 0.847163 -0.062500 1 0 0 0 0 0 3 728934
-0.002135 -0.000826 0.119153 0.135164 0.825835 0.847163 -0.062500 1 0 0 0 0 0 3 729938
-0.002135 -0.000826 0.119153 0.135156 0.825828 0.847176 -0.062500 1 0 0 0 0 0 3 730956
-0.002135 -0.000826 0.119153 0.135155 0.825828 0.847157 -0.062500 1 0 0 0 0 0 3 732105
-0.002135 -0.000826 0.119153 0.135167 0.825825 0.847169 -0.062500 1 0 0 0 0 0 3 733006
-0.002135 -0.000826 0.119153 0.135144 0.825830 0.847163 -0.062500 1 0 0 0 0 0 3 733873
-0.002135 -0.000826 0.119153 0.135165 0.825825 0.847170 -0.062500 1 0 0 0 0 0 3 734927
-0.002135 -0.000826 0.119153 0.135164 0.825836 0.847164 -0.062500 1 0 0 0 0 0 3 735967
-0.002135 -0.000826 0.119153 0.135160 0.825817 0.847163 -0.062500 1 0 0 0 0 0 3 736882
-0.002135 -0.000826 0.119153 0.135164 0.825835 0.847163 -0.062500 1 0 0 0 0 0 3 737888
-0.002135 -0.000826 0.119153 0.135156 0.825829 0.847176 -0.062500 1 0 0 0 0 0 3 738883
-0.002135 -0.000826 0.119153 0.135155 0.825828 0.847158 -0.062500 1 0 0 0 0 0 3 739884
-0.002135 -0.000826 0.119153 0.135167 0.825825 0.847169 -0.062500 1 0 0 0 0 0 3 740889
-0.002135 -0.000826 0.119153 0.135157 0.825828 0.847157 -0.062500 1 0 0 0 0 0 3 741889
-0.002135 -0.000826 0.119153 0.135155 0.825828 0.847175 -0.062500 1 0 0 0 0 0 3 742884
-0.002135 -0.000826 0.119153 0.135155 0.825828 0.847157 -0.062500 1 0 0 0 0 0 3 743883
-0.002135 -0.000826 0.119153 0.135166 0.825825 0.847169 -0.062500 1 0 0 0 0 0 3 744884
-0.002135 -0.000826 0.119153 0.135168 0.825825 0.847170 -0.062500 1 0 0 0 0 0 3 746732
-0.002135 -0.000826 0.119153 0.135157 0.825827 0.847157 -0.062500 1 0 0 0 0 0 3 746918
-0.002135 -0.000826 0.119153 0.135155 0.825828 0.847175 -0.062500 1 0 0 0 0 0 3 748008
-0.002135 -0.000826 0.119153 0.135155 0.825828 0.847157 -0.062500 1 0 0 0 0 0 3 748912
-0.002135 -0.000826 0.119153 0.135166 0.825825 0.847169 -0.062500 1 0 0 0 0 0 3 749886
-0.002135 -0.000826 0.119153 0.135165 0.825836 0.847164 -0.062500 1 0 0 0 0 0 3 750896
-0.002135 -0.000826 0.119153 0.135160 0.825817 0.847163 -0.062500 1 0 0 0 0 0 3 751887
-0.002135 -0.000826 0.119153 0.135164 0.825835 0.847163 -0.062500 1 0 0 0 0 0 3 752887
-0.002135 -0.000826 0.119153 0.135156 0.825829 0.847176 -0.062500 1 0 0 0 0 0 3 753905
-0.002135 -0.000826 0.119153 0.135156 0.825828 0.847157 -0.062500 1 0 0 0 0 0 3 755201
-0.002135 -0.000826 0.119153 0.135167 0.825825 0.847169 -0.062500 1 0 0 0 0 0 3 756204
-0.002135 -0.000826 0.119153 0.135145 0.825831 0.847163 -0.062500 1 0 0 0 0 0 3 756995
-0.002135 -0.000826 0.119153 0.135165 0.825825 0.847170 -0.062500 1 0 0 0 0 0 3 757909
-0.002135 -0.000826 0.119153 0.135156 0.825828 0.847157 -0.062500 1 0 0 0 0 0 3 758918
-0.002135 -0.000826 0.119153 0.135167 0.825825 0.847169 -0.062500 1 0 0 0 0 0 3 759993
-0.002135 -0.000826 0.119153 0.135152 0.825839 0.847170 -0.062500 1 0 0 0 0 0 3 761004
-0.002135 -0.000826 0.119153 0.135158 0.825818 0.847163 -0.062500 1 0 0 0 0 0 3 762011
-0.002135 -0.000826 0.119153 0.135163 0.825836 0.847163 -0.062500 1 0 0 0 0 0 3 762918
-0.002135 -0.000826 0.119153 0.135168 0.825826 0.847170 -0.062500 1 0 0 0 0 0 3 763894
-0.002135 -0.000826 0.119153 0.135157 0.825828 0.847157 -0.062500 1 0 0 0 0 0 3 764923
-0.002135 -0.000826 0.119153 0.135155 0.825828 0.847175 -0.062500 1 0 0 0 0 0 3 765958
-0.002135 -0.000826 0.119153 0.135155 0.825828 0.847157 -0.062500 1 0 0 0 0 0 3 766879
-0.002135 -0.000826 0.119153 0.135166 0.825825 0.847169 -0.062500 1 0 0 0 0 0 3 767988
-0.002135 -0.000826 0.119153 0.135168 0.825825 0.847170 -0.062500 1 0 0 0 0 0 3 768980
-0.002135 -0.000826 0.119153 0.135157 0.825828 0.847157 -0.062500 1 0 0 0 0 0 3 769886
-0.002135 -0.000826 0.119153 0.135155 0.825828 0.847175 -0.062500 1 0 0 0 0 0 3 770885
-0.002135 -0.000826 0.119153 0.135155 0.825828 0.847157 -0.062500 1 0 0 0 0 0 3 771883
-0.002135 -0.000826 0.119153 0.135167 0.825825 0.847169 -0.062500 1 0 0 0 0 0 3 772889
-0.002135 -0.000826 0.119153 0.135165 0.825836 0.847164 -0.062500 1 0 0 0 0 0 3 773853
-0.002135 -0.000826 0.119153 0.135148 0.825820 0.847169 -0.062500 1 0 0 0 0 0 3 774885
-0.002135 -0.000826 0.119153 0.135162 0.825836 0.847164 -0.062500 1 0 0 0 0 0 3 775883
-0.002135 -0.000826 0.119153 0.135159 0.825817 0.847163 -0.062500 1 0 0 0 0 0 3 776882
-0.002135 -0.000826 0.119153 0.135164 0.825835 0.847163 -0.062500 1 0 0 0 0 0 3 777883
-0.002135 -0.000826 0.119153 0.135168 0.825826 0.847170 -0.062500 1 0 0 0 0 0 3 779004
-0.002135 -0.000826 0.119153 0.135145 0.825831 0.847163 -0.062500 1 0 0 0 0 0 3 779901
-0.002135 -0.000826 0.119153 0.135165 0.825825 0.847170 -0.062500 1 0 0 0 0 0 3 780956
-0.002135 -0.000826 0.119153 0.135156 0.825828 0.847157 -0.062500 1 0 0 0 0 0 3 781838
-0.002135 -0.000826 0.119153 0.135167 0.825825 0.847169 -0.062500 1 0 0 0 0 0 3 782897
-0.002135 -0.000826 0.119153 0.135156 0.825827 0.847177 -0.062500 1 0 0 0 0 0 3 783893
-0.002135 -0.000826 0.119153 0.135155 0.825828 0.847158 -0.062500 1 0 0 0 0 0 3 784893
-0.002135 -0.000826 0.119153 0.135167 0.825825 0.847169 -0.062500 1 0 0 0 0 0 3 785896
-0.002135 -0.000826 0.119153 0.135156 0.825828 0.847157 -0.062500 1 0 0 0 0 0 3 786968
-0.002135 -0.000826 0.119153 0.135167 0.825825 0.847169 -0.062500 1 0 0 0 0 0 3 788002
-0.002135 -0.000826 0.119153 0.135153 0.825839 0.847170 -0.062500 1 0 0 0 0 0 3 789104
-0.002135 -0.000826 0.119153 0.135158 0.825818 0.847164 -0.062500 1 0 0 0 0 0 3 790001
-0.002135 -0.000826 0.119153 0.135164 0.825835 0.847163 -0.062500 1 0 0 0 0 0 3 791146
-0.002135 -0.000826 0.119153 0.135160 0.825817 0.847163 -0.062500 1 0 0 0 0 0 3 791811
-0.002135 -0.000826 0.119153 0.135164 0.825835 0.847163 -0.062500 1 0 0 0 0 0 3 793001
-0.002135 -0.000826 0.119153 0.135156 0.825829 0.847176 -0.062500 1 0 0 0 0 0 3 793942
-0.002135 -0.000826 0.119153 0.135155 0.825828 0.847157 -0.062500 1 0 0 0 0 0 3 794879
-0.002135 -0.000826 0.119153 0.135167 0.825825 0.847169 -0.062500 1 0 0 0 0 0 3 795970
-0.002135 -0.000826 0.119153 0.135157 0.825828 0.847156 -0.062500 1 0 0 0 0 0 3 796838
-0.002135 -0.000826 0.119153 0.135155 0.825828 0.847175 -0.062500 1 0 0 0 0 0 3 797853
-0.002135 -0.000826 0.119153 0.135163 0.825837 0.847164 -0.062500 1 0 0 0 0 0 3 799092
-0.002135 -0.000826 0.119153 0.135159 0.825818 0.847163 -0.062500 1 0 0 0 0 0 3 799935
-0.002135 -0.000826 0.119153 0.135164 0.825836 0.847163 -0.062500 1 0 0 0 0 0 3 800862
-0.002135 -0.000826 0.119153 0.135160 0.825817 0.847162 -0.062500 1 0 0 0 0 0 3 801983
-0.002135 -0.000826 0.119153 0.135155 0.825826 0.847176 -0.062500 1 0 0 0 0 0 3 802921
-0.002135 -0.000826 0.119153 0.135163 0.825836 0.847165 -0.062500 1 0 0 0 0 0 3 803910
-0.002135 -0.000826 0.119153 0.135156 0.825829 0.847156 -0.062500 1 0 0 0 0 0 3 804920
-0.002135 -0.000826 0.119153 0.135167 0.825825 0.847169 -0.062500 1 0 0 0 0 0 3 805831
-0.002135 -0.000826 0.119153 0.135148 0.825819 0.847170 -0.062500 1 0 0 0 0 0 3 806904
-0.002135 -0.000826 0.119153 0.135162 0.825835 0.847164 -0.062500 1 0 0 0 0 0 3 807836
-0.002135 -0.000826 0.119153 0.135167 0.825826 0.847170 -0.062500 1 0 0 0 0 0 3 808917
-0.002135 -0.000826 0.119153 0.135157 0.825828 0.847157 -0.062500 1 0 0 0 0 0 3 809774
-0.002135 -0.000826 0.119153 0.135167 0.825825 0.847169 -0.062500 1 0 0 0 0 0 3 810845
-0.002135 -0.000826 0.119153 0.135145 0.825830 0.847163 -0.062500 1 0 0 0 0 0 3 811914
-0.002135 -0.000826 0.119153 0.135165 0.825825 0.847170 -0.062500 1 0 0 0 0 0 3 813968
-0.002135 -0.000826 0.119153 0.135164 0.825836 0.847164 -0.062500 1 0 0 0 0 0 3 814922
-0.002135 -0.000826 0.119153 0.135160 0.825817 0.847163 -0.062500 1 0 0 0 0 0 3 815885
-0.002135 -0.000826 0.119153 0.135152 0.825838 0.847169 -0.062500 1 0 0 0 0 0 3 816924
-0.002135 -0.000826 0.119153 0.135158 0.825818 0.847163 -0.062500 1 0 0 0 0 0 3 817846
-0.002135 -0.000826 0.119153 0.135163 0.825836 0.847163 -0.062500 1 0 0 0 0 0 3 818917
-0.002135 -0.000826 0.119153 0.135168 0.825826 0.847170 -0.062500 1 0 0 0 0 0 3 819922
-0.002135 -0.000826 0.119153 0.135157 0.825828 0.847157 -0.062500 1 0 0 0 0 0 3 820962
-0.002135 -0.000826 0.119153 0.135155 0.825828 0.847175 -0.062500 1 0 0 0 0 0 3 821984
-0.002135 -0.000826 0.119153 0.135155 0.825828 0.847157 -0.062500 1 0 0 0 0 0 3 823110
-0.002135 -0.000826 0.119153 0.135166 0.825825 0.847169 -0.062500 1 0 0 0 0 0 3 823843
-0.002135 -0.000826 0.119153 0.135168 0.825825 0.847170 -0.062500 1 0 0 0 0 0 3 824847
-0.002135 -0.000826 0.119153 0.135157 0.825827 0.847157 -0.062500 1 0 0 0 0 0 3 825951
-0.002135 -0.000826 0.119153 0.135155 0.825828 0.847175 -0.062500 1 0 0 0 0 0 3 826932
-0.002135 -0.000826 0.119153 0.135155 0.825828 0.847157 -0.062500 1 0 0 0 0 0 3 828033
-0.002135 -0.000826 0.119153 0.135167 0.825825 0.847169 -0.062500 1 0 0 0 0 0 3 828850
-0.002135 -0.000826 0.119153 0.135165 0.825836 0.847164 -0.062500 1 0 0 0 0 0 3 830027
-0.002135 -0.000826 0.119153 0.135148 0.825820 0.847169 -0.062500 1 0 0 0 0 0 3 830903
-0.002135 -0.000826 0.119153 0.135162 0.825836 0.847164 -0.062500 1 0 0 0 0 0 3 832096
-0.002135 -0.000826 0.119153 0.135159 0.825817 0.847163 -0.062500 1 0 0 0 0 0 3 833042
-0.002135 -0.000826 0.119153 0.135164 0.825835 0.847163 -0.062500 1 0 0 0 0 0 3 833853
-0.002135 -0.000826 0.119153 0.135156 0.825829 0.847176 -0.062500 1 0 0 0 0 0 3 835006
-0.002135 -0.000826 0.119153 0.135155 0.825828 0.847158 -0.062500 1 0 0 0 0 0 3 835938
-0.002135 -0.000826 0.119153 0.135166 0.825825 0.847169 -0.062500 1 0 0 0 0 0 3 836822
-0.002135 -0.000826 0.119153 0.135156 0.825828 0.847157 -0.062500 1 0 0 0 0 0 3 837905
-0.002135 -0.000826 0.119153 0.135167 0.825825 0.847169 -0.062500 1 0 0 0 0 0 3 838801
-0.002135 -0.000826 0.119153 0.135153 0.825839 0.847170 -0.062500 1 0 0 0 0 0 3 839901
-0.002135 -0.000826 0.119153 0.135158 0.825818 0.847163 -0.062500 1 0 0 0 0 0 3 840832
-0.002135 -0.000826 0.119153 0.135163 0.825836 0.847163 -0.062500 1 0 0 0 0 0 3 841883
-0.002135 -0.000826 0.119153 0.135168 0.825826 0.847170 -0.062500 1 0 0 0 0 0 3 842818
-0.002135 -0.000826 0.119153 0.135157 0.825828 0.847157 -0.062500 1 0 0 0 0 0 3 843798
-0.002135 -0.000826 0.119153 0.135155 0.825828 0.847175 -0.062500 1 0 0 0 0 0 3 844892
-0.002135 -0.000826 0.119153 0.135158 0.825816 0.847164 -0.062500 1 0 0 0 0 0 3 846650
-0.002135 -0.000826 0.119153 0.135164 0.825835 0.847163 -0.062500 1 0 0 0 0 0 3 847963
-0.002135 -0.000826 0.119153 0.135160 0.825817 0.847163 -0.062500 1 0 0 0 0 0 3 848816
-0.002135 -0.000826 0.119153 0.135164 0.825835 0.847163 -0.062500 1 0 0 0 0 0 3 849817
-0.002135 -0.000826 0.119153 0.135156 0.825828 0.847176 -0.062500 1 0 0 0 0 0 3 850814
-0.002135 -0.000826 0.119153 0.135155 0.825828 0.847157 -0.062500 1 0 0 0 0 0 3 851809
-0.002135 -0.000826 0.119153 0.135167 0.825825 0.847169 -0.062500 1 0 0 0 0 0 3 852807
-0.002135 -0.000826 0.119153 0.135157 0.825828 0.847156 -0.062500 1 0 0 0 0 0 3 853970
-0.002135 -0.000826 0.119153 0.135155 0.825828 0.847175 -0.062500 1 0 0 0 0 0 3 854967
-0.002135 -0.000826 0.119153 0.135163 0.825837 0.847164 -0.062500 1 0 0 0 0 0 3 856009
-0.002135 -0.000826 0.119153 0.135159 0.825817 0.847163 -0.062500 1 0 0 0 0 0 3 856943
-0.002135 -0.000826 0.119153 0.135164 0.825835 0.847163 -0.062500 1 0 0 0 0 0 3 858070
-0.002135 -0.000826 0.119153 0.135156 0.825829 0.847176 -0.062500 1 0 0 0 0 0 3 858792
-0.002135 -0.000826 0.119153 0.135155 0.825828 0.847158 -0.062500 1 0 0 0 0 0 3 860064
-0.002135 -0.000826 0.119153 0.135167 0.825825 0.847169 -0.062500 1 0 0 0 0 0 3 860823
-0.002135 -0.000826 0.119153 0.135156 0.825828 0.847157 -0.062500 1 0 0 0 0 0 3 861887
-0.002135 -0.000826 0.119153 0.135167 0.825825 0.847169 -0.062500 1 0 0 0 0 0 3 862884
-0.002135 -0.000826 0.119153 0.135156 0.825827 0.847177 -0.062500 1 0 0 0 0 0 3 863877
-0.002135 -0.000826 0.119153 0.135155 0.825828 0.847158 -0.062500 1 0 0 0 0 0 3 864823
-0.002135 -0.000826 0.119153 0.135167 0.825825 0.847169 -0.062500 1 0 0 0 0 0 3 865999
-0.002135 -0.000826 0.119153 0.135157 0.825828 0.847157 -0.062500 1 0 0 0 0 0 3 867049
-0.002135 -0.000826 0.119153 0.135155 0.825828 0.847175 -0.062500 1 0 0 0 0 0 3 867833
-0.002135 -0.000826 0.119153 0.135155 0.825828 0.847157 -0.062500 1 0 0 0 0 0 3 868922
-0.002135 -0.000826 0.119153 0.135166 0.825825 0.847169 -0.062500 1 0 0 0 0 0 3 869875
-0.002135 -0.000826 0.119153 0.135164 0.825836 0.847164 -0.062500 1 0 0 0 0 0 3 870806
-0.002135 -0.000826 0.119153 0.135160 0.825817 0.847163 -0.062500 1 0 0 0 0 0 3 871802
-0.002135 -0.000826 0.119153 0.135164 0.825835 0.847163 -0.062500 1 0 0 0 0 0 3 872808
-0.002135 -0.000826 0.119153 0.135156 0.825829 0.847176 -0.062500 1 0 0 0 0 0 3 873824
-0.002135 -0.000826 0.119153 0.135155 0.825828 0.847157 -0.062500 1 0 0 0 0 0 3 874814
-0.002135 -0.000826 0.119153 0.135167 0.825825 0.847169 -0.062500 1 0 0 0 0 0 3 875806
-0.002135 -0.000826 0.119153 0.135157 0.825828 0.847156 -0.062500 1 0 0 0 0 0 3 876822
-0.002135 -0.000826 0.119153 0.135155 0.825828 0.847175 -0.062500 1 0 0 0 0 0 3 877791
-0.002135 -0.000826 0.119153 0.135155 0.825828 0.847157 -0.062500 1 0 0 0 0 0 3 878806
-0.002135 -0.000826 0.119153 0.135166 0.825825 0.847169 -0.062500 1 0 0 0 0 0 3 879917
-0.002135 -0.000826 0.119153 0.135165 0.825836 0.847163 -0.062500 1 0 0 0 0 0 3 880796
-0.002135 -0.000826 0.119153 0.135148 0.825820 0.847169 -0.062500 1 0 0 0 0 0 3 881860
-0.002135 -0.000826 0.119153 0.135166 0.825824 0.847170 -0.062500 1 0 0 0 0 0 3 882813
-0.002135 -0.000826 0.119153 0.135156 0.825827 0.847157 -0.062500 1 0 0 0 0 0 3 883809
-0.002135 -0.000826 0.119153 0.135167 0.825825 0.847169 -0.062500 1 0 0 0 0 0 3 884810
-0.002135 -0.000826 0.119153 0.135165 0.825836 0.847164 -0.062500 1 0 0 0 0 0 3 885803
-0.002135 -0.000826 0.119153 0.135148 0.825820 0.847169 -0.062500 1 0 0 0 0 0 3 886802
-0.002135 -0.000826 0.119153 0.135162 0.825836 0.847164 -0.062500 1 0 0 0 0 0 3 887966
-0.002135 -0.000826 0.119153 0.135167 0.825826 0.847170 -0.062500 1 0 0 0 0 0 3 888924
-0.002135 -0.000826 0.119153 0.135157 0.825828 0.847157 -0.062500 1 0 0 0 0 0 3 889948
-0.002135 -0.000826 0.119153 0.135155 0.825828 0.847175 -0.062500 1 0 0 0 0 0 3 890967
-0.002135 -0.000826 0.119153 0.135155 0.825828 0.847157 -0.062500 1 0 0 0 0 0 3 891897
-0.002135 -0.000826 0.119153 0.135166 0.825825 0.847169 -0.062500 1 0 0 0 0 0 3 892852
-0.002135 -0.000826 0.119153 0.135165 0.825836 0.847164 -0.062500 1 0 0 0 0 0 3 893934
-0.002135 -0.000826 0.119153 0.135160 0.825817 0.847163 -0.062500 1 0 0 0 0 0 3 895013
-0.002135 -0.000826 0.119153 0.135152 0.825838 0.847169 -0.062500 1 0 0 0 0 0 3 895864
-0.002135 -0.000826 0.119153 0.135158 0.825818 0.847163 -0.062500 1 0 0 0 0 0 3 896861
-0.002135 -0.000826 0.119153 0.135163 0.825836 0.847163 -0.062500 1 0 0 0 0 0 3 897886
-0.002135 -0.000826 0.119153 0.135168 0.825826 0.847170 -0.062500 1 0 0 0 0 0 3 898931
-0.002135 -0.000826 0.119153 0.135157 0.825828 0.847157 -0.062500 1 0 0 0 0 0 3 899844
-0.002135 -0.000826 0.119153 0.135155 0.825828 0.847175 -0.062500 1 0 0 0 0 0 3 901065
-0.002135 -0.000826 0.119153 0.135155 0.825828 0.847157 -0.062500 1 0 0 0 0 0 3 901817
-0.002135 -0.000826 0.119153 0.135166 0.825825 0.847169 -0.062500 1 0 0 0 0 0 3 902959
-0.002135 -0.000826 0.119153 0.135168 0.825825 0.847170 -0.062500 1 0 0 0 0 0 3 903826
-0.002135 -0.000826 0.119153 0.135145 0.825830 0.847163 -0.062500 1 0 0 0 0 0 3 904807
-0.002135 -0.000826 0.119153 0.135165 0.825825 0.847170 -0.062500 1 0 0 0 0 0 3 905772
-0.002135 -0.000826 0.119153 0.135156 0.825828 0.847157 -0.062500 1 0 0 0 0 0 3 906796
-0.002135 -0.000826 0.119153 0.135167 0.825825 0.847169 -0.062500 1 0 0 0 0 0 3 907806
-0.002135 -0.000826 0.119153 0.135165 0.825836 0.847164 -0.062500 1 0 0 0 0 0 3 908797
-0.002135 -0.000826 0.119153 0.135148 0.825820 0.847169 -0.062500 1 0 0 0 0 0 3 909755
-0.002135 -0.000826 0.119153 0.135162 0.825836 0.847164 -0.062500 1 0 0 0 0 0 3 910815
-0.002135 -0.000826 0.119153 0.135159 0.825817 0.847163 -0.062500 1 0 0 0 0 0 3 911838
-0.002135 -0.000826 0.119153 0.135164 0.825835 0.847163 -0.062500 1 0 0 0 0 0 3 912813
-0.002135 -0.000826 0.119153 0.135156 0.825829 0.847176 -0.062500 1 0 0 0 0 0 3 914738
-0.002135 -0.000826 0.119153 0.135155 0.825828 0.847158 -0.062500 1 0 0 0 0 0 3 915891
-0.002135 -0.000826 0.119153 0.135167 0.825825 0.847169 -0.062500 1 0 0 0 0 0 3 916842
-0.002135 -0.000826 0.119153 0.135156 0.825828 0.847157 -0.062500 1 0 0 0 0 0 3 917835
-0.002135 -0.000826 0.119153 0.135155 0.825828 0.847175 -0.062500 1 0 0 0 0 0 3 918822
-0.002135 -0.000826 0.119153 0.135163 0.825837 0.847164 -0.062500 1 0 0 0 0 0 3 919836
-0.002135 -0.000826 0.119153 0.135159 0.825818 0.847163 -0.062500 1 0 0 0 0 0 3 920828
-0.002135 -0.000826 0.119153 0.135167 0.825824 0.847170 -0.062500 1 0 0 0 0 0 3 921860
-0.002135 -0.000826 0.119153 0.135157 0.825827 0.847157 -0.062500 1 0 0 0 0 0 3 922982
-0.002135 -0.000826 0.119153 0.135155 0.825827 0.847175 -0.062500 1 0 0 0 0 0 3 923854
-0.002135 -0.000826 0.119153 0.135163 0.825837 0.847165 -0.062500 1 0 0 0 0 0 3 925074
-0.002135 -0.000826 0.119153 0.135159 0.825817 0.847163 -0.062500 1 0 0 0 0 0 3 925785
-0.002135 -0.000826 0.119153 0.135164 0.825835 0.847163 -0.062500 1 0 0 0 0 0 3 926846
-0.002135 -0.000826 0.119153 0.135160 0.825817 0.847163 -0.062500 1 0 0 0 0 0 3 927820
-0.002135 -0.000826 0.119153 0.135164 0.825835 0.847163 -0.062500 1 0 0 0 0 0 3 928861
-0.002135 -0.000826 0.119153 0.135156 0.825829 0.847176 -0.062500 1 0 0 0 0 0 3 929791
-0.002135 -0.000826 0.119153 0.135155 0.825828 0.847157 -0.062500 1 0 0 0 0 0 3 930934
-0.002135 -0.000826 0.119153 0.135167 0.825825 0.847169 -0.062500 1 0 0 0 0 0 3 931798
-0.002135 -0.000826 0.119153 0.135157 0.825828 0.847156 -0.062500 1 0 0 0 0 0 3 932860
-0.002135 -0.000826 0.119153 0.135155 0.825828 0.847175 -0.062500 1 0 0 0 0 0 3 933917
-0.002135 -0.000826 0.119153 0.135163 0.825837 0.847164 -0.062500 1 0 0 0 0 0 3 934779
-0.002135 -0.000826 0.119153 0.135159 0.825817 0.847163 -0.062500 1 0 0 0 0 0 3 935930
-0.002135 -0.000826 0.119153 0.135164 0.825836 0.847163 -0.062500 1 0 0 0 0 0 3 936788
-0.002135 -0.000826 0.119153 0.135148 0.825820 0.847169 -0.062500 1 0 0 0 0 0 3 937796
-0.002135 -0.000826 0.119153 0.135162 0.825836 0.847164 -0.062500 1 0 0 0 0 0 3 938732
-0.002135 -0.000826 0.119153 0.135167 0.825826 0.847170 -0.062500 1 0 0 0 0 0 3 939784
-0.002135 -0.000826 0.119153 0.135157 0.825828 0.847157 -0.062500 1 0 0 0 0 0 3 940794
-0.002135 -0.000826 0.119153 0.135155 0.825828 0.847175 -0.062500 1 0 0 0 0 0 3 941779
-0.002135 -0.000826 0.119153 0.135155 0.825828 0.847157 -0.062500 1 0 0 0 0 0 3 942780
-0.002135 -0.000826 0.119153 0.135166 0.825825 0.847169 -0.062500 1 0 0 0 0 0 3 943773
-0.002135 -0.000826 0.119153 0.135168 0.825825 0.847170 -0.062500 1 0 0 0 0 0 3 944787
-0.002135 -0.000826 0.119153 0.135157 0.825828 0.847157 -0.062500 1 0 0 0 0 0 3 945797
-0.002135 -0.000826 0.119153 0.135155 0.825828 0.847175 -0.062500 1 0 0 0 0 0 3 947739
-0.002135 -0.000826 0.119153 0.135155 0.825828 0.847157 -0.062500 1 0 0 0 0 0 3 948888
-0.002135 -0.000826 0.119153 0.135166 0.825825 0.847169 -0.062500 1 0 0 0 0 0 3 949814
-0.002135 -0.000826 0.119153 0.135165 0.825836 0.847164 -0.062500 1 0 0 0 0 0 3 950805
-0.002135 -0.000826 0.119153 0.135160 0.825817 0.847163 -0.062500 1 0 0 0 0 0 3 951787
-0.002135 -0.000826 0.119153 0.135152 0.825838 0.847169 -0.062500 1 0 0 0 0 0 3 952808
-0.002135 -0.000826 0.119153 0.135158 0.825818 0.847163 -0.062500 1 0 0 0 0 0 3 953803
-0.002135 -0.000826 0.119153 0.135163 0.825835 0.847163 -0.062500 1 0 0 0 0 0 3 955062
-0.002135 -0.000826 0.119153 0.135168 0.825826 0.847170 -0.062500 1 0 0 0 0 0 3 955883
-0.002135 -0.000826 0.119153 0.135145 0.825831 0.847163 -0.062500 1 0 0 0 0 0 3 956993
-0.002135 -0.000826 0.119153 0.135165 0.825825 0.847170 -0.062500 1 0 0 0 0 0 3 957886
-0.002135 -0.000826 0.119153 0.135156 0.825828 0.847157 -0.062500 1 0 0 0 0 0 3 958762
-0.002135 -0.000826 0.119153 0.135167 0.825825 0.847169 -0.062500 1 0 0 0 0 0 3 959968
-0.002135 -0.000826 0.119153 0.135168 0.825825 0.847170 -0.062500 1 0 0 0 0 0 3 960828
-0.002135 -0.000826 0.119153 0.135145 0.825830 0.847163 -0.062500 1 0 0 0 0 0 3 961849
-0.002135 -0.000826 0.119153 0.135165 0.825825 0.847170 -0.062500 1 0 0 0 0 0 3 962849
-0.002135 -0.000826 0.119153 0.135156 0.825827 0.847157 -0.062500 1 0 0 0 0 0 3 963813
-0.002135 -0.000826 0.119153 0.135167 0.825825 0.847169 -0.062500 1 0 0 0 0 0 3 964879
-0.002135 -0.000826 0.119153 0.135153 0.825839 0.847170 -0.062500 1 0 0 0 0 0 3 965864
-0.002135 -0.000826 0.119153 0.135158 0.825818 0.847164 -0.062500 1 0 0 0 0 0 3 966840
-0.002135 -0.000826 0.119153 0.135163 0.825835 0.847163 -0.062500 1 0 0 0 0 0 3 967741
-0.002135 -0.000826 0.119153 0.135159 0.825817 0.847163 -0.062500 1 0 0 0 0 0 3 968837
-0.002135 -0.000826 0.119153 0.135164 0.825835 0.847163 -0.062500 1 0 0 0 0 0 3 969772
-0.002135 -0.000826 0.119153 0.135156 0.825829 0.847176 -0.062500 1 0 0 0 0 0 3 970759
-0.002135 -0.000826 0.119153 0.135155 0.825828 0.847157 -0.062500 1 0 0 0 0 0 3 971701
-0.002135 -0.000826 0.119153 0.135167 0.825825 0.847169 -0.062500 1 0 0 0 0 0 3 972757
-0.002135 -0.000826 0.119153 0.135156 0.825828 0.847156 -0.062500 1 0 0 0 0 0 3 973752
-0.002135 -0.000826 0.119153 0.135155 0.825828 0.847175 -0.062500 1 0 0 0 0 0 3 974766
-0.002135 -0.000826 0.119153 0.135163 0.825837 0.847164 -0.062500 1 0 0 0 0 0 3 975760
-0.002135 -0.000826 0.119153 0.135159 0.825818 0.847163 -0.062500 1 0 0 0 0 0 3 976747
-0.002135 -0.000826 0.119153 0.135164 0.825836 0.847163 -0.062500 1 0 0 0 0 0 3 977766
-0.002135 -0.000826 0.119153 0.135168 0.825826 0.847170 -0.062500 1 0 0 0 0 0 3 978779
-0.002135 -0.000826 0.119153 0.135145 0.825831 0.847163 -0.062500 1 0 0 0 0 0 3 980195
-0.002135 -0.000826 0.119153 0.135165 0.825826 0.847170 -0.062500 1 0 0 0 0 0 3 980838
-0.002135 -0.000826 0.119153 0.135156 0.825828 0.847157 -0.062500 1 0 0 0 0 0 3 981809
-0.002135 -0.000826 0.119153 0.135167 0.825825 0.847169 -0.062500 1 0 0 0 0 0 3 982764
-0.002135 -0.000826 0.119153 0.135168 0.825825 0.847170 -0.062500 1 0 0 0 0 0 3 983761
-0.002135 -0.000826 0.119153 0.135145 0.825830 0.847163 -0.062500 1 0 0 0 0 0 3 984756
-0.002135 -0.000826 0.119153 0.135166 0.825825 0.847170 -0.062500 1 0 0 0 0 0 3 985752
-0.002135 -0.000826 0.119153 0.135156 0.825828 0.847157 -0.062500 1 0 0 0 0 0 3 986752
-0.002135 -0.000826 0.119153 0.135167 0.825825 0.847169 -0.062500 1 0 0 0 0 0 3 987917
-0.002135 -0.000826 0.119153 0.135153 0.825839 0.847170 -0.062500 1 0 0 0 0 0 3 988950
-0.002135 -0.000826 0.119153 0.135158 0.825818 0.847164 -0.062500 1 0 0 0 0 0 3 989822
-0.002135 -0.000826 0.119153 0.135164 0.825836 0.847163 -0.062500 1 0 0 0 0 0 3 990795
-0.002135 -0.000826 0.119153 0.135160 0.825817 0.847163 -0.062500 1 0 0 0 0 0 3 991772
-0.002135 -0.000826 0.119153 0.135164 0.825835 0.847163 -0.062500 1 0 0 0 0 0 3 992821
-0.002135 -0.000826 0.119153 0.135156 0.825829 0.847176 -0.062500 1 0 0 0 0 0 3 993902
-0.002135 -0.000826 0.119153 0.135155 0.825828 0.847158 -0.062500 1 0 0 0 0 0 3 994802
-0.002135 -0.000826 0.119153 0.135167 0.825825 0.847169 -0.062500 1 0 0 0 0 0 3 995851
-0.002135 -0.000826 0.119153 0.135157 0.825828 0.847157 -0.062500 1 0 0 0 0 0 3 996792
-0.002135 -0.000826 0.119153 0.135155 0.825828 0.847175 -0.062500 1 0 0 0 0 0 3 997770
-0.002135 -0.000826 0.119153 0.135155 0.825828 0.847157 -0.062500 1 0 0 0 0 0 3 998971
-0.002135 -0.000826 0.119153 0.135166 0.825825 0.847169 -0.062500 1 0 0 0 0 0 3 999869
-0.002135 -0.000826 0.119153 0.135168 0.825825 0.847170 -0.062500 1 0 0 0 0 0 4 734
-0.002135 -0.000826 0.119153 0.135157 0.825827 0.847157 -0.062500 1 0 0 0 0 0 4 1783
-0.002135 -0.000826 0.119153 0.135155 0.825828 0.847175 -0.062500 1 0 0 0 0 0 4 2816
-0.002135 -0.000826 0.119153 0.135155 0.825828 0.847157 -0.062500 1 0 0 0 0 0 4 3753
-0.002135 -0.000826 0.119153 0.135166 0.825825 0.847169 -0.062500 1 0 0 0 0 0 4 4707
-0.002135 -0.000826 0.119153 0.135165 0.825836 0.847164 -0.062500 1 0 0 0 0 0 4 5759
-0.002135 -0.000826 0.119153 0.135160 0.825817 0.847163 -0.062500 1 0 0 0 0 0 4 6748
-0.002135 -0.000826 0.119153 0.135164 0.825835 0.847163 -0.062500 1 0 0 0 0 0 4 7739
-0.002135 -0.000826 0.119153 0.135156 0.825829 0.847176 -0.062500 1 0 0 0 0 0 4 8755
-0.002135 -0.000826 0.119153 0.135155 0.825828 0.847157 -0.062500 1 0 0 0 0 0 4 9744
-0.002135 -0.000826 0.119153 0.135167 0.825825 0.847169 -0.062500 1 0 0 0 0 0 4 10733
-0.002135 -0.000826 0.119153 0.135145 0.825830 0.847163 -0.062500 1 0 0 0 0 0 4 11748
-0.002135 -0.000826 0.119153 0.135165 0.825825 0.847170 -0.062500 1 0 0 0 0 0 4 12844
-0.002135 -0.000826 0.119153 0.135164 0.825837 0.847164 -0.062500 1 0 0 0 0 0 4 13768
-0.002135 -0.000826 0.119153 0.135160 0.825817 0.847163 -0.062500 1 0 0 0 0 0 4 14878
-0.002135 -0.000826 0.119153 0.135164 0.825836 0.847163 -0.062500 1 0 0 0 0 0 4 15810
-0.002135 -0.000826 0.119153 0.135148 0.825820 0.847169 -0.062500 1 0 0 0 0 0 4 16746
-0.002135 -0.000826 0.119153 0.135162 0.825836 0.847164 -0.062500 1 0 0 0 0 0 4 17782
-0.002135 -0.000826 0.119153 0.135167 0.825826 0.847170 -0.062500 1 0 0 0 0 0 4 18777
-0.002135 -0.000826 0.119153 0.135157 0.825828 0.847157 -0.062500 1 0 0 0 0 0 4 19791
-0.002135 -0.000826 0.119153 0.135155 0.825828 0.847175 -0.062500 1 0 0 0 0 0 4 20947
-0.002135 -0.000826 0.119153 0.135158 0.825816 0.847164 -0.062500 1 0 0 0 0 0 4 21889
-0.002135 -0.000826 0.119153 0.135163 0.825835 0.847163 -0.062500 1 0 0 0 0 0 4 22984
-0.002135 -0.000826 0.119153 0.135168 0.825826 0.847170 -0.062500 1 0 0 0 0 0 4 23837
-0.002135 -0.000826 0.119153 0.135157 0.825828 0.847157 -0.062500 1 0 0 0 0 0 4 25051
-0.002135 -0.000826 0.119153 0.135155 0.825828 0.847175 -0.062500 1 0 0 0 0 0 4 25782
-0.002135 -0.000826 0.119153 0.135155 0.825828 0.847157 -0.062500 1 0 0 0 0 0 4 26971
-0.002135 -0.000826 0.119153 0.135167 0.825825 0.847169 -0.062500 1 0 0 0 0 0 4 27826
-0.002135 -0.000826 0.119153 0.135165 0.825836 0.847164 -0.062500 1 0 0 0 0 0 4 28835
-0.002135 -0.000826 0.119153 0.135148 0.825820 0.847169 -0.062500 1 0 0 0 0 0 4 29773
-0.002135 -0.000826 0.119153 0.135162 0.825836 0.847164 -0.062500 1 0 0 0 0 0 4 30803
-0.002135 -0.000826 0.119153 0.135159 0.825817 0.847163 -0.062500 1 0 0 0 0 0 4 31776
-0.002135 -0.000826 0.119153 0.135164 0.825835 0.847163 -0.062500 1 0 0 0 0 0 4 32962
-0.002135 -0.000826 0.119153 0.135168 0.825826 0.847169 -0.062500 1 0 0 0 0 0 4 33963
-0.002135 -0.000826 0.119153 0.135145 0.825831 0.847163 -0.062500 1 0 0 0 0 0 4 34735
-0.002135 -0.000826 0.119153 0.135165 0.825825 0.847170 -0.062500 1 0 0 0 0 0 4 35848
-0.002135 -0.000826 0.119153 0.135156 0.825828 0.847157 -0.062500 1 0 0 0 0 0 4 36788
-0.002135 -0.000826 0.119153 0.135167 0.825825 0.847169 -0.062500 1 0 0 0 0 0 4 37710
-0.002135 -0.000826 0.119153 0.135156 0.825827 0.847177 -0.062500 1 0 0 0 0 0 4 38747
-0.002135 -0.000826 0.119153 0.135155 0.825828 0.847158 -0.062500 1 0 0 0 0 0 4 39735
-0.002135 -0.000826 0.119153 0.135167 0.825825 0.847169 -0.062500 1 0 0 0 0 0 4 40754
-0.002135 -0.000826 0.119153 0.135156 0.825827 0.847157 -0.062500 1 0 0 0 0 0 4 41739
-0.002135 -0.000826 0.119153 0.135167 0.825825 0.847169 -0.062500 1 0 0 0 0 0 4 42727
-0.002135 -0.000826 0.119153 0.135153 0.825839 0.847170 -0.062500 1 0 0 0 0 0 4 43746
-0.002135 -0.000826 0.119153 0.135158 0.825818 0.847164 -0.062500 1 0 0 0 0 0 4 44735
-0.002135 -0.000826 0.119153 0.135164 0.825835 0.847163 -0.062500 1 0 0 0 0 0 4 45722
-0.002135 -0.000826 0.119153 0.135160 0.825817 0.847163 -0.062500 1 0 0 0 0 0 4 47508
-0.002135 -0.000826 0.119153 0.135164 0.825835 0.847163 -0.062500 1 0 0 0 0 0 4 48839
-0.002135 -0.000826 0.119153 0.135156 0.825829 0.847176 -0.062500 1 0 0 0 0 0 4 49768
-0.002135 -0.000826 0.119153 0.135155 0.825828 0.847157 -0.062500 1 0 0 0 0 0 4 50731
-0.002135 -0.000826 0.119153 0.135167 0.825825 0.847169 -0.062500 1 0 0 0 0 0 4 51762
-0.002135 -0.000826 0.119153 0.135157 0.825828 0.847156 -0.062500 1 0 0 0 0 0 4 52733
-0.002135 -0.000826 0.119153 0.135155 0.825828 0.847175 -0.062500 1 0 0 0 0 0 4 53749
-0.002135 -0.000826 0.119153 0.135163 0.825837 0.847164 -0.062500 1 0 0 0 0 0 4 55041
-0.002135 -0.000826 0.119153 0.135159 0.825818 0.847163 -0.062500 1 0 0 0 0 0 4 55861
-0.002135 -0.000826 0.119153 0.135164 0.825836 0.847163 -0.062500 1 0 0 0 0 0 4 56967
-0.002135 -0.000826 0.119153 0.135168 0.825826 0.847170 -0.062500 1 0 0 0 0 0 4 57855
-0.002135 -0.000826 0.119153 0.135145 0.825831 0.847163 -0.062500 1 0 0 0 0 0 4 58750
-0.002135 -0.000826 0.119153 0.135165 0.825826 0.847170 -0.062500 1 0 0 0 0 0 4 59882
-0.002135 -0.000826 0.119153 0.135160 0.825816 0.847163 -0.062500 1 0 0 0 0 0 4 60873
-0.002135 -0.000826 0.119153 0.135164 0.825835 0.847163 -0.062500 1 0 0 0 0 0 4 61859
-0.002135 -0.000826 0.119153 0.135148 0.825820 0.847169 -0.062500 1 0 0 0 0 0 4 62778
-0.002135 -0.000826 0.119153 0.135162 0.825836 0.847164 -0.062500 1 0 0 0 0 0 4 63801
-0.002135 -0.000826 0.119153 0.135167 0.825826 0.847170 -0.062500 1 0 0 0 0 0 4 64749
-0.002135 -0.000826 0.119153 0.135157 0.825828 0.847157 -0.062500 1 0 0 0 0 0 4 65964
-0.002135 -0.000826 0.119153 0.135167 0.825825 0.847169 -0.062500 1 0 0 0 0 0 4 66812
-0.002135 -0.000826 0.119153 0.135145 0.825830 0.847163 -0.062500 1 0 0 0 0 0 4 67796
-0.002135 -0.000826 0.119153 0.135165 0.825825 0.847170 -0.062500 1 0 0 0 0 0 4 68838
-0.002135 -0.000826 0.119153 0.135164 0.825836 0.847164 -0.062500 1 0 0 0 0 0 4 69775
-0.002135 -0.000826 0.119153 0.135160 0.825817 0.847163 -0.062500 1 0 0 0 0 0 4 70730
-0.002135 -0.000826 0.119153 0.135152 0.825838 0.847169 -0.062500 1 0 0 0 0 0 4 71746
-0.002135 -0.000826 0.119153 0.135158 0.825818 0.847163 -0.062500 1 0 0 0 0 0 4 72728
-0.002135 -0.000826 0.119153 0.135163 0.825835 0.847163 -0.062500 1 0 0 0 0 0 4 73741
-0.002135 -0.000826 0.119153 0.135168 0.825826 0.847170 -0.062500 1 0 0 0 0 0 4 74767
-0.002135 -0.000826 0.119153 0.135157 0.825828 0.847157 -0.062500 1 0 0 0 0 0 4 75726
-0.002135 -0.000826 0.119153 0.135155 0.825828 0.847175 -0.062500 1 0 0 0 0 0 4 76738
-0.002135 -0.000826 0.119153 0.135155 0.825828 0.847157 -0.062500 1 0 0 0 0 0 4 77776
-0.002135 -0.000826 0.119153 0.135166 0.825825 0.847169 -0.062500 1 0 0 0 0 0 4 78741
-0.002135 -0.000826 0.119153 0.135168 0.825825 0.847170 -0.062500 1 0 0 0 0 0 4 80406
-0.002135 -0.000826 0.119153 0.135157 0.825827 0.847157 -0.062500 1 0 0 0 0 0 4 80709
-0.002135 -0.000826 0.119153 0.135155 0.825828 0.847175 -0.062500 1 0 0 0 0 0 4 81862
-0.002135 -0.000826 0.119153 0.135155 0.825828 0.847157 -0.062500 1 0 0 0 0 0 4 82739
-0.002135 -0.000826 0.119153 0.135167 0.825825 0.847169 -0.062500 1 0 0 0 0 0 4 83773
-0.002135 -0.000826 0.119153 0.135165 0.825836 0.847164 -0.062500 1 0 0 0 0 0 4 84757
-0.002135 -0.000826 0.119153 0.135148 0.825820 0.847169 -0.062500 1 0 0 0 0 0 4 85736
-0.002135 -0.000826 0.119153 0.135162 0.825836 0.847164 -0.062500 1 0 0 0 0 0 4 86752
-0.002135 -0.000826 0.119153 0.135167 0.825826 0.847170 -0.062500 1 0 0 0 0 0 4 87807
-0.002135 -0.000826 0.119153 0.135157 0.825828 0.847157 -0.062500 1 0 0 0 0 0 4 88950
-0.002135 -0.000826 0.119153 0.135155 0.825828 0.847175 -0.062500 1 0 0 0 0 0 4 89849
-0.002135 -0.000826 0.119153 0.135155 0.825828 0.847157 -0.062500 1 0 0 0 0 0 4 90865
-0.002135 -0.000826 0.119153 0.135166 0.825825 0.847169 -0.062500 1 0 0 0 0 0 4 91878
-0.002135 -0.000826 0.119153 0.135156 0.825828 0.847157 -0.062500 1 0 0 0 0 0 4 92743
-0.002135 -0.000826 0.119153 0.135167 0.825825 0.847169 -0.062500 1 0 0 0 0 0 4 94014
-0.002135 -0.000826 0.119153 0.135153 0.825839 0.847170 -0.062500 1 0 0 0 0 0 4 94818
-0.002135 -0.000826 0.119153 0.135158 0.825818 0.847163 -0.062500 1 0 0 0 0 0 4 95779
-0.002135 -0.000826 0.119153 0.135167 0.825824 0.847170 -0.062500 1 0 0 0 0 0 4 96782
-0.002135 -0.000826 0.119153 0.135156 0.825827 0.847157 -0.062500 1 0 0 0 0 0 4 97737
-0.002135 -0.000826 0.119153 0.135155 0.825827 0.847175 -0.062500 1 0 0 0 0 0 4 98752
-0.002135 -0.000826 0.119153 0.135163 0.825836 0.847165 -0.062500 1 0 0 0 0 0 4 99730
-0.002135 -0.000826 0.119153 0.135159 0.825817 0.847163 -0.062500 1 0 0 0 0 0 4 100854
-0.002135 -0.000826 0.119153 0.135164 0.825835 0.847163 -0.062500 1 0 0 0 0 0 4 101757
-0.002135 -0.000826 0.119153 0.135168 0.825826 0.847170 -0.062500 1 0 0 0 0 0 4 102909
-0.002135 -0.000826 0.119153 0.135157 0.825828 0.847157 -0.062500 1 0 0 0 0 0 4 103775
-0.002135 -0.000826 0.119153 0.135155 0.825828 0.847175 -0.062500 1 0 0 0 0 0 4 104729
-0.002135 -0.000826 0.119153 0.135155 0.825828 0.847157 -0.062500 1 0 0 0 0 0 4 105753
-0.002135 -0.000826 0.119153 0.135167 0.825825 0.847169 -0.062500 1 0 0 0 0 0 4 106729
-0.002135 -0.000826 0.119153 0.135165 0.825836 0.847164 -0.062500 1 0 0 0 0 0 4 107735
-0.002135 -0.000826 0.119153 0.135148 0.825820 0.847169 -0.062500 1 0 0 0 0 0 4 108734
-0.002135 -0.000826 0.119153 0.135162 0.825836 0.847164 -0.062500 1 0 0 0 0 0 4 109730
-0.002135 -0.000826 0.119153 0.135159 0.825817 0.847163 -0.062500 1 0 0 0 0 0 4 110763
-0.002135 -0.000826 0.119153 0.135164 0.825835 0.847163 -0.062500 1 0 0 0 0 0 4 111730
-0.002135 -0.000826 0.119153 0.135156 0.825829 0.847176 -0.062500 1 0 0 0 0 0 4 112716
-0.002135 -0.000826 0.119153 0.135155 0.825828 0.847158 -0.062500 1 0 0 0 0 0 4 114588
-0.002135 -0.000826 0.119153 0.135166 0.825825 0.847169 -0.062500 1 0 0 0 0 0 4 115782
-0.002135 -0.000826 0.119153 0.135156 0.825828 0.847157 -0.062500 1 0 0 0 0 0 4 116799
-0.002135 -0.000826 0.119153 0.135167 0.825825 0.847169 -0.062500 1 0 0 0 0 0 4 117734
-0.002135 -0.000826 0.119153 0.135156 0.825827 0.847177 -0.062500 1 0 0 0 0 0 4 118714
-0.002135 -0.000826 0.119153 0.135155 0.825828 0.847158 -0.062500 1 0 0 0 0 0 4 119713
-0.002135 -0.000826 0.119153 0.135167 0.825825 0.847169 -0.062500 1 0 0 0 0 0 4 120711
-0.002135 -0.000826 0.119153 0.135157 0.825828 0.847157 -0.062500 1 0 0 0 0 0 4 121960
-0.002135 -0.000826 0.119153 0.135155 0.825828 0.847175 -0.062500 1 0 0 0 0 0 4 122807
-0.002135 -0.000826 0.119153 0.135155 0.825828 0.847157 -0.062500 1 0 0 0 0 0 4 124022
-0.002135 -0.000826 0.119153 0.135166 0.825825 0.847169 -0.062500 1 0 0 0 0 0 4 124946
-0.002135 -0.000826 0.119153 0.135164 0.825836 0.847164 -0.062500 1 0 0 0 0 0 4 125790
-0.002135 -0.000826 0.119153 0.135160 0.825817 0.847163 -0.062500 1 0 0 0 0 0 4 126960
-0.002135 -0.000826 0.119153 0.135164 0.825835 0.847163 -0.062500 1 0 0 0 0 0 4 127814
-0.002135 -0.000826 0.119153 0.135156 0.825829 0.847176 -0.062500 1 0 0 0 0 0 4 128899
-0.002135 -0.000826 0.119153 0.135155 0.825828 0.847157 -0.062500 1 0 0 0 0 0 4 129697
-0.002135 -0.000826 0.119153 0.135167 0.825825 0.847169 -0.062500 1 0 0 0 0 0 4 130757
-0.002135 -0.000826 0.119153 0.135157 0.825828 0.847156 -0.062500 1 0 0 0 0 0 4 131840
-0.002135 -0.000826 0.119153 0.135155 0.825828 0.847175 -0.062500 1 0 0 0 0 0 4 132913
-0.002135 -0.000826 0.119153 0.135163 0.825837 0.847164 -0.062500 1 0 0 0 0 0 4 133857
-0.002135 -0.000826 0.119153 0.135159 0.825818 0.847163 -0.062500 1 0 0 0 0 0 4 134705
-0.002135 -0.000826 0.119153 0.135167 0.825824 0.847170 -0.062500 1 0 0 0 0 0 4 135790
-0.002135 -0.000826 0.119153 0.135157 0.825827 0.847157 -0.062500 1 0 0 0 0 0 4 136773
-0.002135 -0.000826 0.119153 0.135155 0.825827 0.847175 -0.062500 1 0 0 0 0 0 4 137736
-0.002135 -0.000826 0.119153 0.135163 0.825836 0.847164 -0.062500 1 0 0 0 0 0 4 138749
-0.002135 -0.000826 0.119153 0.135160 0.825817 0.847163 -0.062500 1 0 0 0 0 0 4 139737
-0.002135 -0.000826 0.119153 0.135164 0.825835 0.847163 -0.062500 1 0 0 0 0 0 4 140743
-0.002135 -0.000826 0.119153 0.135148 0.825820 0.847169 -0.062500 1 0 0 0 0 0 4 141744
-0.002135 -0.000826 0.119153 0.135162 0.825836 0.847164 -0.062500 1 0 0 0 0 0 4 142753
-0.002135 -0.000826 0.119153 0.135167 0.825826 0.847170 -0.062500 1 0 0 0 0 0 4 143741
-0.002135 -0.000826 0.119153 0.135157 0.825828 0.847157 -0.062500 1 0 0 0 0 0 4 144745
-0.002135 -0.000826 0.119153 0.135155 0.825828 0.847175 -0.062500 1 0 0 0 0 0 4 145730
-0.002135 -0.000826 0.119153 0.135155 0.825828 0.847157 -0.062500 1 0 0 0 0 0 4 147279
-0.002135 -0.000826 0.119153 0.135166 0.825825 0.847169 -0.062500 1 0 0 0 0 0 4 147764
-0.002135 -0.000826 0.119153 0.135165 0.825836 0.847164 -0.062500 1 0 0 0 0 0 4 148825
-0.002135 -0.000826 0.119153 0.135160 0.825817 0.847163 -0.062500 1 0 0 0 0 0 4 149741
-0.002135 -0.000826 0.119153 0.135152 0.825838 0.847169 -0.062500 1 0 0 0 0 0 4 150765
-0.002135 -0.000826 0.119153 0.135158 0.825818 0.847163 -0.062500 1 0 0 0 0 0 4 151734
-0.002135 -0.000826 0.119153 0.135163 0.825836 0.847163 -0.062500 1 0 0 0 0 0 4 152743
-0.002135 -0.000826 0.119153 0.135168 0.825826 0.847170 -0.062500 1 0 0 0 0 0 4 153751
-0.002135 -0.000826 0.119153 0.135157 0.825828 0.847157 -0.062500 1 0 0 0 0 0 4 155097
-0.002135 -0.000826 0.119153 0.135155 0.825828 0.847175 -0.062500 1 0 0 0 0 0 4 156041
-0.002135 -0.000826 0.119153 0.135155 0.825828 0.847157 -0.062500 1 0 0 0 0 0 4 156766
-0.002135 -0.000826 0.119153 0.135166 0.825825 0.847169 -0.062500 1 0 0 0 0 0 4 157772
-0.002135 -0.000826 0.119153 0.135168 0.825825 0.847170 -0.062500 1 0 0 0 0 0 4 158721
-0.002135 -0.000826 0.119153 0.135145 0.825830 0.847163 -0.062500 1 0 0 0 0 0 4 159732
-0.002135 -0.000826 0.119153 0.135165 0.825825 0.847170 -0.062500 1 0 0 0 0 0 4 160868
-0.002135 -0.000826 0.119153 0.135156 0.825828 0.847157 -0.062500 1 0 0 0 0 0 4 161893
-0.002135 -0.000826 0.119153 0.135167 0.825825 0.847169 -0.062500 1 0 0 0 0 0 4 162733
-0.002135 -0.000826 0.119153 0.135165 0.825836 0.847164 -0.062500 1 0 0 0 0 0 4 163732
-0.002135 -0.000826 0.119153 0.135148 0.825820 0.847169 -0.062500 1 0 0 0 0 0 4 164767
-0.002135 -0.000826 0.119153 0.135162 0.825836 0.847164 -0.062500 1 0 0 0 0 0 4 165831
-0.002135 -0.000826 0.119153 0.135159 0.825817 0.847163 -0.062500 1 0 0 0 0 0 4 166859
-0.002135 -0.000826 0.119153 0.135164 0.825835 0.847163 -0.062500 1 0 0 0 0 0 4 167685
-0.002135 -0.000826 0.119153 0.135156 0.825829 0.847176 -0.062500 1 0 0 0 0 0 4 168784
-0.002135 -0.000826 0.119153 0.135155 0.825828 0.847157 -0.062500 1 0 0 0 0 0 4 169836
-0.002135 -0.000826 0.119153 0.135166 0.825825 0.847169 -0.062500 1 0 0 0 0 0 4 170743
-0.002135 -0.000826 0.119153 0.135156 0.825828 0.847156 -0.062500 1 0 0 0 0 0 4 171683
-0.002135 -0.000826 0.119153 0.135155 0.825828 0.847175 -0.062500 1 0 0 0 0 0 4 172727
-0.002135 -0.000826 0.119153 0.135163 0.825837 0.847164 -0.062500 1 0 0 0 0 0 4 173739
-0.002135 -0.000826 0.119153 0.135159 0.825818 0.847163 -0.062500 1 0 0 0 0 0 4 174746
-0.002135 -0.000826 0.119153 0.135167 0.825824 0.847170 -0.062500 1 0 0 0 0 0 4 175706
-0.002135 -0.000826 0.119153 0.135157 0.825827 0.847157 -0.062500 1 0 0 0 0 0 4 176734
-0.002135 -0.000826 0.119153 0.135155 0.825827 0.847175 -0.062500 1 0 0 0 0 0 4 177738
-0.002135 -0.000826 0.119153 0.135163 0.825837 0.847165 -0.062500 1 0 0 0 0 0 4 178742
-0.002135 -0.000826 0.119153 0.135159 0.825817 0.847163 -0.062500 1 0 0 0 0 0 4 180553
-0.002135 -0.000826 0.119153 0.135164 0.825835 0.847163 -0.062500 1 0 0 0 0 0 4 180738
-0.002135 -0.000826 0.119153 0.135160 0.825817 0.847163 -0.062500 1 0 0 0 0 0 4 181848
-0.002135 -0.000826 0.119153 0.135164 0.825835 0.847163 -0.062500 1 0 0 0 0 0 4 182744
-0.002135 -0.000826 0.119153 0.135156 0.825829 0.847176 -0.062500 1 0 0 0 0 0 4 183730
-0.002135 -0.000826 0.119153 0.135155 0.825828 0.847157 -0.062500 1 0 0 0 0 0 4 184759
-0.002135 -0.000826 0.119153 0.135167 0.825825 0.847169 -0.062500 1 0 0 0 0 0 4 185754
-0.002135 -0.000826 0.119153 0.135157 0.825828 0.847156 -0.062500 1 0 0 0 0 0 4 186759
-0.002135 -0.000826 0.119153 0.135155 0.825828 0.847175 -0.062500 1 0 0 0 0 0 4 187689
-0.002135 -0.000826 0.119153 0.135163 0.825837 0.847164 -0.062500 1 0 0 0 0 0 4 188759
-0.002135 -0.000826 0.119153 0.135159 0.825817 0.847163 -0.062500 1 0 0 0 0 0 4 189759
-0.002135 -0.000826 0.119153 0.135164 0.825836 0.847163 -0.062500 1 0 0 0 0 0 4 191002
-0.002135 -0.000826 0.119153 0.135156 0.825829 0.847176 -0.062500 1 0 0 0 0 0 4 191792
-0.002135 -0.000826 0.119153 0.135155 0.825828 0.847158 -0.062500 1 0 0 0 0 0 4 192711
-0.002135 -0.000826 0.119153 0.135167 0.825825 0.847169 -0.062500 1 0 0 0 0 0 4 193823
-0.002135 -0.000826 0.119153 0.135156 0.825828 0.847157 -0.062500 1 0 0 0 0 0 4 194789
-0.002135 -0.000826 0.119153 0.135155 0.825828 0.847175 -0.062500 1 0 0 0 0 0 4 195697
-0.002135 -0.000826 0.119153 0.135158 0.825816 0.847164 -0.062500 1 0 0 0 0 0 4 196706
-0.002135 -0.000826 0.119153 0.135163 0.825835 0.847163 -0.062500 1 0 0 0 0 0 4 197709
-0.002135 -0.000826 0.119153 0.135168 0.825826 0.847170 -0.062500 1 0 0 0 0 0 4 198721
-0.002135 -0.000826 0.119153 0.135157 0.825828 0.847157 -0.062500 1 0 0 0 0 0 4 199708
-0.002135 -0.000826 0.119153 0.135155 0.825828 0.847175 -0.062500 1 0 0 0 0 0 4 200703
-0.002135 -0.000826 0.119153 0.135155 0.825828 0.847157 -0.062500 1 0 0 0 0 0 4 201710
-0.002135 -0.000826 0.119153 0.135166 0.825825 0.847169 -0.062500 1 0 0 0 0 0 4 202705
-0.002135 -0.000826 0.119153 0.135165 0.825836 0.847164 -0.062500 1 0 0 0 0 0 4 203722
-0.002135 -0.000826 0.119153 0.135160 0.825817 0.847163 -0.062500 1 0 0 0 0 0 4 205643
-0.002135 -0.000826 0.119153 0.135164 0.825835 0.847163 -0.062500 1 0 0 0 0 0 4 206772
-0.002135 -0.000826 0.119153 0.135156 0.825829 0.847176 -0.062500 1 0 0 0 0 0 4 207727
-0.002135 -0.000826 0.119153 0.135155 0.825828 0.847157 -0.062500 1 0 0 0 0 0 4 208695
-0.002135 -0.000826 0.119153 0.135167 0.825825 0.847169 -0.062500 1 0 0 0 0 0 4 209714
-0.002135 -0.000826 0.119153 0.135157 0.825828 0.847156 -0.062500 1 0 0 0 0 0 4 210722
-0.002135 -0.000826 0.119153 0.135155 0.825828 0.847175 -0.062500 1 0 0 0 0 0 4 211712
-0.002135 -0.000826 0.119153 0.135155 0.825828 0.847157 -0.062500 1 0 0 0 0 0 4 212975
-0.002135 -0.000826 0.119153 0.135166 0.825825 0.847169 -0.062500 1 0 0 0 0 0 4 213910
-0.002135 -0.000826 0.119153 0.135168 0.825825 0.847170 -0.062500 1 0 0 0 0 0 4 214948
-0.002135 -0.000826 0.119153 0.135145 0.825830 0.847163 -0.062500 1 0 0 0 0 0 4 215659
-0.002135 -0.000826 0.119153 0.135165 0.825825 0.847170 -0.062500 1 0 0 0 0 0 4 216963
-0.002135 -0.000826 0.119153 0.135156 0.825827 0.847157 -0.062500 1 0 0 0 0 0 4 217814
-0.002135 -0.000826 0.119153 0.135167 0.825825 0.847169 -0.062500 1 0 0 0 0 0 4 218985
-0.002135 -0.000826 0.119153 0.135165 0.825836 0.847164 -0.062500 1 0 0 0 0 0 4 219841
-0.002135 -0.000826 0.119153 0.135148 0.825820 0.847169 -0.062500 1 0 0 0 0 0 4 220883
-0.002135 -0.000826 0.119153 0.135162 0.825836 0.847164 -0.062500 1 0 0 0 0 0 4 221729
-0.002135 -0.000826 0.119153 0.135168 0.825826 0.847170 -0.062500 1 0 0 0 0 0 4 222755
-0.002135 -0.000826 0.119153 0.135157 0.825828 0.847157 -0.062500 1 0 0 0 0 0 4 223874
-0.002135 -0.000826 0.119153 0.135155 0.825828 0.847175 -0.062500 1 0 0 0 0 0 4 224794
-0.002135 -0.000826 0.119153 0.135155 0.825828 0.847157 -0.062500 1 0 0 0 0 0 4 225796
-0.002135 -0.000826 0.119153 0.135166 0.825825 0.847169 -0.062500 1 0 0 0 0 0 4 226704
-0.002135 -0.000826 0.119153 0.135165 0.825836 0.847164 -0.062500 1 0 0 0 0 0 4 227746
-0.002135 -0.000826 0.119153 0.135160 0.825817 0.847163 -0.062500 1 0 0 0 0 0 4 228798
-0.002135 -0.000826 0.119153 0.135152 0.825838 0.847169 -0.062500 1 0 0 0 0 0 4 229812
-0.002135 -0.000826 0.119153 0.135158 0.825818 0.847163 -0.062500 1 0 0 0 0 0 4 230674
-0.002135 -0.000826 0.119153 0.135163 0.825836 0.847163 -0.062500 1 0 0 0 0 0 4 231771
-0.002135 -0.000826 0.119153 0.135168 0.825826 0.847170 -0.062500 1 0 0 0 0 0 4 232815
-0.002135 -0.000826 0.119153 0.135145 0.825831 0.847163 -0.062500 1 0 0 0 0 0 4 233719
-0.002135 -0.000826 0.119153 0.135165 0.825826 0.847170 -0.062500 1 0 0 0 0 0 4 234698
-0.002135 -0.000826 0.119153 0.135160 0.825816 0.847163 -0.062500 1 0 0 0 0 0 4 235696
-0.002135 -0.000826 0.119153 0.135164 0.825835 0.847163 -0.062500 1 0 0 0 0 0 4 236697
-0.002135 -0.000826 0.119153 0.135168 0.825826 0.847170 -0.062500 1 0 0 0 0 0 4 237703
-0.002135 -0.000826 0.119153 0.135145 0.825831 0.847163 -0.062500 1 0 0 0 0 0 4 238700
-0.002135 -0.000826 0.119153 0.135165 0.825825 0.847170 -0.062500 1 0 0 0 0 0 4 239697
-0.002135 -0.000826 0.119153 0.135156 0.825828 0.847157 -0.062500 1 0 0 0 0 0 4 240696
-0.002135 -0.000826 0.119153 0.135167 0.825825 0.847169 -0.062500 1 0 0 0 0 0 4 241706
-0.002135 -0.000826 0.119153 0.135153 0.825839 0.847170 -0.062500 1 0 0 0 0 0 4 243277
-0.002135 -0.000826 0.119153 0.135158 0.825818 0.847164 -0.062500 1 0 0 0 0 0 4 243729
-0.002135 -0.000826 0.119153 0.135163 0.825836 0.847163 -0.062500 1 0 0 0 0 0 4 244777
-0.002135 -0.000826 0.119153 0.135159 0.825817 0.847163 -0.062500 1 0 0 0 0 0 4 245708
-0.002135 -0.000826 0.119153 0.135164 0.825835 0.847163 -0.062500 1 0 0 0 0 0 4 246704
-0.002135 -0.000826 0.119153 0.135156 0.825829 0.847176 -0.062500 1 0 0 0 0 0 4 247670
-0.002135 -0.000826 0.119153 0.135155 0.825828 0.847157 -0.062500 1 0 0 0 0 0 4 248717
-0.002135 -0.000826 0.119153 0.135167 0.825825 0.847169 -0.062500 1 0 0 0 0 0 4 249708
-0.002135 -0.000826 0.119153 0.135156 0.825828 0.847156 -0.062500 1 0 0 0 0 0 4 250759
-0.002135 -0.000826 0.119153 0.135155 0.825828 0.847175 -0.062500 1 0 0 0 0 0 4 251911
-0.002135 -0.000826 0.119153 0.135163 0.825837 0.847164 -0.062500 1 0 0 0 0 0 4 252836
-0.002135 -0.000826 0.119153 0.135159 0.825818 0.847163 -0.062500 1 0 0 0 0 0 4 253884
-0.002135 -0.000826 0.119153 0.135167 0.825824 0.847170 -0.062500 1 0 0 0 0 0 4 254704
-0.002135 -0.000826 0.119153 0.135157 0.825827 0.847157 -0.062500 1 0 0 0 0 0 4 255690
-0.002135 -0.000826 0.119153 0.135155 0.825827 0.847175 -0.062500 1 0 0 0 0 0 4 256756
-0.002135 -0.000826 0.119153 0.135163 0.825837 0.847165 -0.062500 1 0 0 0 0 0 4 257865
-0.002135 -0.000826 0.119153 0.135159 0.825817 0.847163 -0.062500 1 0 0 0 0 0 4 258785
-0.002135 -0.000826 0.119153 0.135164 0.825835 0.847163 -0.062500 1 0 0 0 0 0 4 259747
-0.002135 -0.000826 0.119153 0.135160 0.825817 0.847162 -0.062500 1 0 0 0 0 0 4 260695
-0.002135 -0.000826 0.119153 0.135164 0.825835 0.847163 -0.062500 1 0 0 0 0 0 4 261691
-0.002135 -0.000826 0.119153 0.135156 0.825829 0.847176 -0.062500 1 0 0 0 0 0 4 262855
-0.002135 -0.000826 0.119153 0.135155 0.825828 0.847157 -0.062500 1 0 0 0 0 0 4 263932
-0.002135 -0.000826 0.119153 0.135167 0.825825 0.847169 -0.062500 1 0 0 0 0 0 4 264723
-0.002135 -0.000826 0.119153 0.135144 0.825830 0.847163 -0.062500 1 0 0 0 0 0 4 265807
-0.002135 -0.000826 0.119153 0.135165 0.825825 0.847170 -0.062500 1 0 0 0 0 0 4 266766
-0.002135 -0.000826 0.119153 0.135164 0.825836 0.847164 -0.062500 1 0 0 0 0 0 4 267720
-0.002135 -0.000826 0.119153 0.135160 0.825817 0.847163 -0.062500 1 0 0 0 0 0 4 268703
-0.002135 -0.000826 0.119153 0.135164 0.825836 0.847163 -0.062500 1 0 0 0 0 0 4 269700
-0.002135 -0.000826 0.119153 0.135156 0.825829 0.847176 -0.062500 1 0 0 0 0 0 4 270701
-0.002135 -0.000826 0.119153 0.135155 0.825828 0.847157 -0.062500 1 0 0 0 0 0 4 271700
-0.002135 -0.000826 0.119153 0.135167 0.825825 0.847169 -0.062500 1 0 0 0 0 0 4 272693
-0.002135 -0.000826 0.119153 0.135160 0.825816 0.847163 -0.062500 1 0 0 0 0 0 4 273700
-0.002135 -0.000826 0.119153 0.135164 0.825835 0.847163 -0.062500 1 0 0 0 0 0 4 274697
-0.002135 -0.000826 0.119153 0.135148 0.825820 0.847169 -0.062500 1 0 0 0 0 0 4 275802
-0.002135 -0.000826 0.119153 0.135162 0.825835 0.847164 -0.062500 1 0 0 0 0 0 4 276832
-0.002135 -0.000826 0.119153 0.135168 0.825826 0.847170 -0.062500 1 0 0 0 0 0 4 277825
-0.002135 -0.000826 0.119153 0.135157 0.825828 0.847157 -0.062500 1 0 0 0 0 0 4 278677
-0.002135 -0.000826 0.119153 0.135155 0.825828 0.847175 -0.062500 1 0 0 0 0 0 4 279676
-0.002135 -0.000826 0.119153 0.135155 0.825828 0.847157 -0.062500 1 0 0 0 0 0 4 280728
-0.002135 -0.000826 0.119153 0.135166 0.825825 0.847169 -0.062500 1 0 0 0 0 0 4 281703
-0.002135 -0.000826 0.119153 0.135165 0.825836 0.847164 -0.062500 1 0 0 0 0 0 4 282707
-0.002135 -0.000826 0.119153 0.135148 0.825820 0.847169 -0.062500 1 0 0 0 0 0 4 283844
-0.002135 -0.000826 0.119153 0.135162 0.825836 0.847164 -0.062500 1 0 0 0 0 0 4 284823
-0.002135 -0.000826 0.119153 0.135159 0.825817 0.847163 -0.062500 1 0 0 0 0 0 4 285851
-0.002135 -0.000826 0.119153 0.135164 0.825835 0.847163 -0.062500 1 0 0 0 0 0 4 286862
-0.002135 -0.000826 0.119153 0.135168 0.825826 0.847169 -0.062500 1 0 0 0 0 0 4 287845
-0.002135 -0.000826 0.119153 0.135145 0.825831 0.847163 -0.062500 1 0 0 0 0 0 4 288823
-0.002135 -0.000826 0.119153 0.135165 0.825825 0.847170 -0.062500 1 0 0 0 0 0 4 289732
-0.002135 -0.000826 0.119153 0.135156 0.825828 0.847157 -0.062500 1 0 0 0 0 0 4 290927
-0.002135 -0.000826 0.119153 0.135167 0.825825 0.847169 -0.062500 1 0 0 0 0 0 4 291766
-0.002135 -0.000826 0.119153 0.135156 0.825827 0.847177 -0.062500 1 0 0 0 0 0 4 292775
-0.002135 -0.000826 0.119153 0.135155 0.825828 0.847158 -0.062500 1 0 0 0 0 0 4 293773
-0.002135 -0.000826 0.119153 0.135166 0.825825 0.847169 -0.062500 1 0 0 0 0 0 4 294742
-0.002135 -0.000826 0.119153 0.135156 0.825827 0.847157 -0.062500 1 0 0 0 0 0 4 295693
-0.002135 -0.000826 0.119153 0.135167 0.825825 0.847169 -0.062500 1 0 0 0 0 0 4 296910
-0.002135 -0.000826 0.119153 0.135153 0.825839 0.847170 -0.062500 1 0 0 0 0 0 4 297766
-0.002135 -0.000826 0.119153 0.135158 0.825818 0.847164 -0.062500 1 0 0 0 0 0 4 298703
-0.002135 -0.000826 0.119153 0.135163 0.825835 0.847163 -0.062500 1 0 0 0 0 0 4 299809
-0.002135 -0.000826 0.119153 0.135168 0.825826 0.847170 -0.062500 1 0 0 0 0 0 4 300706
-0.002135 -0.000826 0.119153 0.135157 0.825828 0.847157 -0.062500 1 0 0 0 0 0 4 301681
-0.002135 -0.000826 0.119153 0.135155 0.825828 0.847175 -0.062500 1 0 0 0 0 0 4 302696
-0.002135 -0.000826 0.119153 0.135155 0.825828 0.847157 -0.062500 1 0 0 0 0 0 4 303689
-0.002135 -0.000826 0.119153 0.135167 0.825825 0.847169 -0.062500 1 0 0 0 0 0 4 304698
-0.002135 -0.000826 0.119153 0.135156 0.825828 0.847156 -0.062500 1 0 0 0 0 0 4 305688
-0.002135 -0.000826 0.119153 0.135155 0.825828 0.847175 -0.062500 1 0 0 0 0 0 4 306688
-0.002135 -0.000826 0.119153 0.135163 0.825837 0.847164 -0.062500 1 0 0 0 0 0 4 307694
-0.002135 -0.000826 0.119153 0.135159 0.825818 0.847163 -0.062500 1 0 0 0 0 0 4 308696
-0.002135 -0.000826 0.119153 0.135167 0.825824 0.847170 -0.062500 1 0 0 0 0 0 4 309811
-0.002135 -0.000826 0.119153 0.135157 0.825827 0.847157 -0.062500 1 0 0 0 0 0 4 310685
-0.002135 -0.000826 0.119153 0.135155 0.825827 0.847175 -0.062500 1 0 0 0 0 0 4 311802
-0.002135 -0.000826 0.119153 0.135163 0.825836 0.847164 -0.062500 1 0 0 0 0 0 4 312721
-0.002135 -0.000826 0.119153 0.135159 0.825817 0.847163 -0.062500 1 0 0 0 0 0 4 313704
-0.002135 -0.000826 0.119153 0.135164 0.825835 0.847163 -0.062500 1 0 0 0 0 0 4 314703
-0.002135 -0.000826 0.119153 0.135156 0.825829 0.847176 -0.062500 1 0 0 0 0 0 4 315698
-0.002135 -0.000826 0.119153 0.135155 0.825828 0.847158 -0.062500 1 0 0 0 0 0 4 316707
-0.002135 -0.000826 0.119153 0.135167 0.825825 0.847169 -0.062500 1 0 0 0 0 0 4 317760
-0.002135 -0.000826 0.119153 0.135156 0.825828 0.847157 -0.062500 1 0 0 0 0 0 4 318945
-0.002135 -0.000826 0.119153 0.135167 0.825825 0.847169 -0.062500 1 0 0 0 0 0 4 319824
-0.002135 -0.000826 0.119153 0.135153 0.825839 0.847170 -0.062500 1 0 0 0 0 0 4 320741
-0.002135 -0.000826 0.119153 0.135158 0.825818 0.847164 -0.062500 1 0 0 0 0 0 4 321731
-0.002135 -0.000826 0.119153 0.135164 0.825836 0.847163 -0.062500 1 0 0 0 0 0 4 322703
-0.002135 -0.000826 0.119153 0.135160 0.825817 0.847163 -0.062500 1 0 0 0 0 0 4 323895
-0.002135 -0.000826 0.119153 0.135152 0.825838 0.847169 -0.062500 1 0 0 0 0 0 4 324729
-0.002135 -0.000826 0.119153 0.135166 0.825826 0.847170 -0.062500 1 0 0 0 0 0 4 325832
-0.002135 -0.000826 0.119153 0.135156 0.825828 0.847157 -0.062500 1 0 0 0 0 0 4 326773
-0.002135 -0.000826 0.119153 0.135167 0.825825 0.847169 -0.062500 1 0 0 0 0 0 4 327725
-0.002135 -0.000826 0.119153 0.135157 0.825828 0.847156 -0.062500 1 0 0 0 0 0 4 328682
-0.002135 -0.000826 0.119153 0.135155 0.825828 0.847175 -0.062500 1 0 0 0 0 0 4 329913
-0.002135 -0.000826 0.119153 0.135163 0.825837 0.847164 -0.062500 1 0 0 0 0 0 4 330838
-0.002135 -0.000826 0.119153 0.135159 0.825818 0.847163 -0.062500 1 0 0 0 0 0 4 331691
-0.002135 -0.000826 0.119153 0.135167 0.825824 0.847170 -0.062500 1 0 0 0 0 0 4 332747
-0.002135 -0.000826 0.119153 0.135157 0.825827 0.847157 -0.062500 1 0 0 0 0 0 4 333709
-0.002135 -0.000826 0.119153 0.135155 0.825828 0.847175 -0.062500 1 0 0 0 0 0 4 334660
-0.002135 -0.000826 0.119153 0.135155 0.825828 0.847157 -0.062500 1 0 0 0 0 0 4 335666
-0.002135 -0.000826 0.119153 0.135166 0.825825 0.847169 -0.062500 1 0 0 0 0 0 4 336668
-0.002135 -0.000826 0.119153 0.135165 0.825836 0.847164 -0.062500 1 0 0 0 0 0 4 337667
-0.002135 -0.000826 0.119153 0.135148 0.825820 0.847169 -0.062500 1 0 0 0 0 0 4 338666
-0.002135 -0.000826 0.119153 0.135162 0.825836 0.847164 -0.062500 1 0 0 0 0 0 4 339666
-0.002135 -0.000826 0.119153 0.135167 0.825826 0.847170 -0.062500 1 0 0 0 0 0 4 340668
-0.002135 -0.000826 0.119153 0.135157 0.825828 0.847157 -0.062500 1 0 0 0 0 0 4 341664
-0.002135 -0.000826 0.119153 0.135155 0.825828 0.847175 -0.062500 1 0 0 0 0 0 4 342666
-0.002135 -0.000826 0.119153 0.135155 0.825828 0.847157 -0.062500 1 0 0 0 0 0 4 344535
-0.002135 -0.000826 0.119153 0.135166 0.825825 0.847169 -0.062500 1 0 0 0 0 0 4 345750
-0.002135 -0.000826 0.119153 0.135164 0.825837 0.847164 -0.062500 1 0 0 0 0 0 4 346677
-0.002135 -0.000826 0.119153 0.135160 0.825818 0.847163 -0.062500 1 0 0 0 0 0 4 347646
-0.002135 -0.000826 0.119153 0.135155 0.825827 0.847176 -0.062500 1 0 0 0 0 0 4 348679
-0.002135 -0.000826 0.119153 0.135155 0.825828 0.847158 -0.062500 1 0 0 0 0 0 4 349671
-0.002135 -0.000826 0.119153 0.135166 0.825825 0.847169 -0.062500 1 0 0 0 0 0 4 350674
-0.002135 -0.000826 0.119153 0.135165 0.825836 0.847164 -0.062500 1 0 0 0 0 0 4 351843
-0.002135 -0.000826 0.119153 0.135160 0.825817 0.847163 -0.062500 1 0 0 0 0 0 4 352833
-0.002135 -0.000826 0.119153 0.135164 0.825835 0.847163 -0.062500 1 0 0 0 0 0 4 353868
-0.002135 -0.000826 0.119153 0.135148 0.825820 0.847169 -0.062500 1 0 0 0 0 0 4 354775
-0.002135 -0.000826 0.119153 0.135162 0.825836 0.847164 -0.062500 1 0 0 0 0 0 4 355677
-0.002135 -0.000826 0.119153 0.135168 0.825826 0.847170 -0.062500 1 0 0 0 0 0 4 356832
-0.002135 -0.000826 0.119153 0.135157 0.825828 0.847157 -0.062500 1 0 0 0 0 0 4 357826
-0.002135 -0.000826 0.119153 0.135155 0.825828 0.847175 -0.062500 1 0 0 0 0 0 4 358755
-0.002135 -0.000826 0.119153 0.135155 0.825828 0.847157 -0.062500 1 0 0 0 0 0 4 359708
-0.002135 -0.000826 0.119153 0.135167 0.825825 0.847169 -0.062500 1 0 0 0 0 0 4 360651
-0.002135 -0.000826 0.119153 0.135165 0.825836 0.847164 -0.062500 1 0 0 0 0 0 4 361684
-0.002135 -0.000826 0.119153 0.135148 0.825820 0.847169 -0.062500 1 0 0 0 0 0 4 362748
-0.002135 -0.000826 0.119153 0.135162 0.825836 0.847164 -0.062500 1 0 0 0 0 0 4 363910
-0.002135 -0.000826 0.119153 0.135159 0.825817 0.847163 -0.062500 1 0 0 0 0 0 4 364685
-0.002135 -0.000826 0.119153 0.135164 0.825835 0.847163 -0.062500 1 0 0 0 0 0 4 365778
-0.002135 -0.000826 0.119153 0.135156 0.825829 0.847176 -0.062500 1 0 0 0 0 0 4 366779
-0.002135 -0.000826 0.119153 0.135155 0.825828 0.847158 -0.062500 1 0 0 0 0 0 4 367667
-0.002135 -0.000826 0.119153 0.135166 0.825825 0.847169 -0.062500 1 0 0 0 0 0 4 368685
-0.002135 -0.000826 0.119153 0.135156 0.825828 0.847157 -0.062500 1 0 0 0 0 0 4 369660
-0.002135 -0.000826 0.119153 0.135167 0.825825 0.847169 -0.062500 1 0 0 0 0 0 4 370672
-0.002135 -0.000826 0.119153 0.135156 0.825827 0.847177 -0.062500 1 0 0 0 0 0 4 371693
-0.002135 -0.000826 0.119153 0.135155 0.825828 0.847158 -0.062500 1 0 0 0 0 0 4 372676
-0.002135 -0.000826 0.119153 0.135167 0.825825 0.847169 -0.062500 1 0 0 0 0 0 4 373671
-0.002135 -0.000826 0.119153 0.135156 0.825828 0.847157 -0.062500 1 0 0 0 0 0 4 374696
-0.002135 -0.000826 0.119153 0.135155 0.825828 0.847175 -0.062500 1 0 0 0 0 0 4 375688
-0.002135 -0.000826 0.119153 0.135163 0.825837 0.847165 -0.062500 1 0 0 0 0 0 4 377676
-0.002135 -0.000826 0.119153 0.135159 0.825817 0.847163 -0.062500 1 0 0 0 0 0 4 378793
-0.002135 -0.000826 0.119153 0.135164 0.825835 0.847163 -0.062500 1 0 0 0 0 0 4 379697
-0.002135 -0.000826 0.119153 0.135160 0.825817 0.847163 -0.062500 1 0 0 0 0 0 4 380698
-0.002135 -0.000826 0.119153 0.135164 0.825835 0.847163 -0.062500 1 0 0 0 0 0 4 381687
-0.002135 -0.000826 0.119153 0.135156 0.825829 0.847176 -0.062500 1 0 0 0 0 0 4 382685
-0.002135 -0.000826 0.119153 0.135155 0.825828 0.847157 -0.062500 1 0 0 0 0 0 4 383693
-0.002135 -0.000826 0.119153 0.135167 0.825825 0.847169 -0.062500 1 0 0 0 0 0 4 384968
-0.002135 -0.000826 0.119153 0.135157 0.825828 0.847156 -0.062500 1 0 0 0 0 0 4 386011
-0.002135 -0.000826 0.119153 0.135155 0.825828 0.847175 -0.062500 1 0 0 0 0 0 4 386778
-0.002135 -0.000826 0.119153 0.135163 0.825837 0.847164 -0.062500 1 0 0 0 0 0 4 387740
-0.002135 -0.000826 0.119153 0.135159 0.825818 0.847163 -0.062500 1 0 0 0 0 0 4 388836
-0.002135 -0.000826 0.119153 0.135167 0.825824 0.847170 -0.062500 1 0 0 0 0 0 4 389698
-0.002135 -0.000826 0.119153 0.135157 0.825827 0.847157 -0.062500 1 0 0 0 0 0 4 390849
-0.002135 -0.000826 0.119153 0.135155 0.825827 0.847175 -0.062500 1 0 0 0 0 0 4 391780
-0.002135 -0.000826 0.119153 0.135163 0.825836 0.847164 -0.062500 1 0 0 0 0 0 4 392791
-0.002135 -0.000826 0.119153 0.135160 0.825817 0.847163 -0.062500 1 0 0 0 0 0 4 393725
-0.002135 -0.000826 0.119153 0.135164 0.825835 0.847163 -0.062500 1 0 0 0 0 0 4 394628
-0.002135 -0.000826 0.119153 0.135148 0.825820 0.847169 -0.062500 1 0 0 0 0 0 4 395682
-0.002135 -0.000826 0.119153 0.135162 0.825836 0.847164 -0.062500 1 0 0 0 0 0 4 396896
-0.002135 -0.000826 0.119153 0.135167 0.825826 0.847170 -0.062500 1 0 0 0 0 0 4 397737
-0.002135 -0.000826 0.119153 0.135157 0.825828 0.847157 -0.062500 1 0 0 0 0 0 4 398721
-0.002135 -0.000826 0.119153 0.135155 0.825828 0.847175 -0.062500 1 0 0 0 0 0 4 399782
-0.002135 -0.000826 0.119153 0.135155 0.825828 0.847157 -0.062500 1 0 0 0 0 0 4 400732
-0.002135 -0.000826 0.119153 0.135166 0.825825 0.847169 -0.062500 1 0 0 0 0 0 4 401658
-0.002135 -0.000826 0.119153 0.135164 0.825836 0.847164 -0.062500 1 0 0 0 0 0 4 402689
-0.002135 -0.000826 0.119153 0.135160 0.825817 0.847163 -0.062500 1 0 0 0 0 0 4 403693
-0.002135 -0.000826 0.119153 0.135152 0.825838 0.847169 -0.062500 1 0 0 0 0 0 4 404672
-0.002135 -0.000826 0.119153 0.135158 0.825818 0.847163 -0.062500 1 0 0 0 0 0 4 405675
-0.002135 -0.000826 0.119153 0.135163 0.825836 0.847163 -0.062500 1 0 0 0 0 0 4 406669
-0.002135 -0.000826 0.119153 0.135168 0.825826 0.847169 -0.062500 1 0 0 0 0 0 4 407708
-0.002135 -0.000826 0.119153 0.135157 0.825828 0.847156 -0.062500 1 0 0 0 0 0 4 408665
-0.002135 -0.000826 0.119153 0.135155 0.825828 0.847175 -0.062500 1 0 0 0 0 0 4 409661
-0.002135 -0.000826 0.119153 0.135158 0.825816 0.847164 -0.062500 1 0 0 0 0 0 4 411549
-0.002135 -0.000826 0.119153 0.135164 0.825835 0.847163 -0.062500 1 0 0 0 0 0 4 412765
-0.002135 -0.000826 0.119153 0.135168 0.825826 0.847170 -0.062500 1 0 0 0 0 0 4 413665
-0.002135 -0.000826 0.119153 0.135145 0.825830 0.847163 -0.062500 1 0 0 0 0 0 4 414676
-0.002135 -0.000826 0.119153 0.135165 0.825825 0.847170 -0.062500 1 0 0 0 0 0 4 415682
-0.002135 -0.000826 0.119153 0.135156 0.825828 0.847157 -0.062500 1 0 0 0 0 0 4 416654
-0.002135 -0.000826 0.119153 0.135167 0.825825 0.847169 -0.062500 1 0 0 0 0 0 4 417648
-0.002135 -0.000826 0.119153 0.135165 0.825836 0.847164 -0.062500 1 0 0 0 0 0 4 418818
-0.002135 -0.000826 0.119153 0.135148 0.825820 0.847169 -0.062500 1 0 0 0 0 0 4 419899
-0.002135 -0.000826 0.119153 0.135162 0.825836 0.847164 -0.062500 1 0 0 0 0 0 4 420723
-0.002135 -0.000826 0.119153 0.135167 0.825826 0.847170 -0.062500 1 0 0 0 0 0 4 421833
-0.002135 -0.000826 0.119153 0.135157 0.825828 0.847157 -0.062500 1 0 0 0 0 0 4 422690
-0.002135 -0.000826 0.119153 0.135155 0.825828 0.847175 -0.062500 1 0 0 0 0 0 4 423716
-0.002135 -0.000826 0.119153 0.135155 0.825828 0.847157 -0.062500 1 0 0 0 0 0 4 424705
-0.002135 -0.000826 0.119153 0.135166 0.825825 0.847169 -0.062500 1 0 0 0 0 0 4 425723
-0.002135 -0.000826 0.119153 0.135156 0.825828 0.847156 -0.062500 1 0 0 0 0 0 4 426738
-0.002135 -0.000826 0.119153 0.135155 0.825828 0.847175 -0.062500 1 0 0 0 0 0 4 427649
-0.002135 -0.000826 0.119153 0.135163 0.825837 0.847164 -0.062500 1 0 0 0 0 0 4 428671
-0.002135 -0.000826 0.119153 0.135159 0.825818 0.847163 -0.062500 1 0 0 0 0 0 4 429704
-0.002135 -0.000826 0.119153 0.135167 0.825824 0.847170 -0.062500 1 0 0 0 0 0 4 430795
-0.002135 -0.000826 0.119153 0.135157 0.825827 0.847157 -0.062500 1 0 0 0 0 0 4 431695
-0.002135 -0.000826 0.119153 0.135155 0.825827 0.847175 -0.062500 1 0 0 0 0 0 4 432775
-0.002135 -0.000826 0.119153 0.135163 0.825836 0.847164 -0.062500 1 0 0 0 0 0 4 433686
-0.002135 -0.000826 0.119153 0.135159 0.825817 0.847163 -0.062500 1 0 0 0 0 0 4 434690
-0.002135 -0.000826 0.119153 0.135164 0.825835 0.847163 -0.062500 1 0 0 0 0 0 4 435671
-0.002135 -0.000826 0.119153 0.135168 0.825826 0.847170 -0.062500 1 0 0 0 0 0 4 436672
-0.002135 -0.000826 0.119153 0.135145 0.825831 0.847163 -0.062500 1 0 0 0 0 0 4 437668
-0.002135 -0.000826 0.119153 0.135165 0.825825 0.847170 -0.062500 1 0 0 0 0 0 4 438665
-0.002135 -0.000826 0.119153 0.135156 0.825828 0.847157 -0.062500 1 0 0 0 0 0 4 439669
-0.002135 -0.000826 0.119153 0.135167 0.825825 0.847169 -0.062500 1 0 0 0 0 0 4 440668
-0.002135 -0.000826 0.119153 0.135165 0.825836 0.847164 -0.062500 1 0 0 0 0 0 4 441667
-0.002135 -0.000826 0.119153 0.135148 0.825820 0.847169 -0.062500 1 0 0 0 0 0 4 442788
-0.002135 -0.000826 0.119153 0.135162 0.825836 0.847164 -0.062500 1 0 0 0 0 0 4 443655
-0.002135 -0.000826 0.119153 0.135159 0.825817 0.847163 -0.062500 1 0 0 0 0 0 4 444745
-0.002135 -0.000826 0.119153 0.135164 0.825835 0.847163 -0.062500 1 0 0 0 0 0 4 445690
-0.002135 -0.000826 0.119153 0.135156 0.825829 0.847176 -0.062500 1 0 0 0 0 0 4 446680
-0.002135 -0.000826 0.119153 0.135155 0.825828 0.847157 -0.062500 1 0 0 0 0 0 4 447639
-0.002135 -0.000826 0.119153 0.135167 0.825825 0.847169 -0.062500 1 0 0 0 0 0 4 448676
-0.002135 -0.000826 0.119153 0.135160 0.825816 0.847163 -0.062500 1 0 0 0 0 0 4 449672
-0.002135 -0.000826 0.119153 0.135164 0.825835 0.847163 -0.062500 1 0 0 0 0 0 4 450927
-0.002135 -0.000826 0.119153 0.135156 0.825828 0.847176 -0.062500 1 0 0 0 0 0 4 451774
-0.002135 -0.000826 0.119153 0.135155 0.825828 0.847158 -0.062500 1 0 0 0 0 0 4 452888
-0.002135 -0.000826 0.119153 0.135167 0.825825 0.847169 -0.062500 1 0 0 0 0 0 4 453764
-0.002135 -0.000826 0.119153 0.135157 0.825828 0.847157 -0.062500 1 0 0 0 0 0 4 454963
-0.002135 -0.000826 0.119153 0.135155 0.825828 0.847175 -0.062500 1 0 0 0 0 0 4 455717
-0.002135 -0.000826 0.119153 0.135155 0.825828 0.847157 -0.062500 1 0 0 0 0 0 4 456791
-0.002135 -0.000826 0.119153 0.135166 0.825825 0.847169 -0.062500 1 0 0 0 0 0 4 457774
-0.002135 -0.000826 0.119153 0.135164 0.825836 0.847164 -0.062500 1 0 0 0 0 0 4 458726
-0.002135 -0.000826 0.119153 0.135160 0.825817 0.847163 -0.062500 1 0 0 0 0 0 4 459699
-0.002135 -0.000826 0.119153 0.135164 0.825835 0.847163 -0.062500 1 0 0 0 0 0 4 460699
-0.002135 -0.000826 0.119153 0.135156 0.825829 0.847176 -0.062500 1 0 0 0 0 0 4 461653
-0.002135 -0.000826 0.119153 0.135155 0.825828 0.847157 -0.062500 1 0 0 0 0 0 4 462754
-0.002135 -0.000826 0.119153 0.135167 0.825825 0.847169 -0.062500 1 0 0 0 0 0 4 463887
-0.002135 -0.000826 0.119153 0.135157 0.825828 0.847156 -0.062500 1 0 0 0 0 0 4 464641
-0.002135 -0.000826 0.119153 0.135155 0.825828 0.847175 -0.062500 1 0 0 0 0 0 4 465716
-0.002135 -0.000826 0.119153 0.135163 0.825837 0.847164 -0.062500 1 0 0 0 0 0 4 466703
-0.002135 -0.000826 0.119153 0.135159 0.825818 0.847163 -0.062500 1 0 0 0 0 0 4 467657
-0.002135 -0.000826 0.119153 0.135167 0.825824 0.847170 -0.062500 1 0 0 0 0 0 4 468657
-0.002135 -0.000826 0.119153 0.135145 0.825830 0.847163 -0.062500 1 0 0 0 0 0 4 469635
-0.002135 -0.000826 0.119153 0.135165 0.825825 0.847170 -0.062500 1 0 0 0 0 0 4 470642
-0.002135 -0.000826 0.119153 0.135164 0.825836 0.847164 -0.062500 1 0 0 0 0 0 4 471648
-0.002135 -0.000826 0.119153 0.135160 0.825817 0.847163 -0.062500 1 0 0 0 0 0 4 472640
-0.002135 -0.000826 0.119153 0.135164 0.825835 0.847163 -0.062500 1 0 0 0 0 0 4 473607
-0.002135 -0.000826 0.119153 0.135148 0.825820 0.847169 -0.062500 1 0 0 0 0 0 4 474641
-0.002135 -0.000826 0.119153 0.135162 0.825836 0.847164 -0.062500 1 0 0 0 0 0 4 475646
-0.002135 -0.000826 0.119153 0.135167 0.825826 0.847170 -0.062500 1 0 0 0 0 0 4 477591
-0.002135 -0.000826 0.119153 0.135157 0.825828 0.847157 -0.062500 1 0 0 0 0 0 4 477826
-0.002135 -0.000826 0.119153 0.135155 0.825828 0.847175 -0.062500 1 0 0 0 0 0 4 478781
-0.002135 -0.000826 0.119153 0.135155 0.825828 0.847157 -0.062500 1 0 0 0 0 0 4 479668
-0.002135 -0.000826 0.119153 0.135166 0.825825 0.847169 -0.062500 1 0 0 0 0 0 4 480629
-0.002135 -0.000826 0.119153 0.135165 0.825836 0.847164 -0.062500 1 0 0 0 0 0 4 481646
-0.002135 -0.000826 0.119153 0.135160 0.825817 0.847163 -0.062500 1 0 0 0 0 0 4 482650
-0.002135 -0.000826 0.119153 0.135152 0.825838 0.847169 -0.062500 1 0 0 0 0 0 4 483652
-0.002135 -0.000826 0.119153 0.135158 0.825818 0.847163 -0.062500 1 0 0 0 0 0 4 484682
-0.002135 -0.000826 0.119153 0.135163 0.825836 0.847163 -0.062500 1 0 0 0 0 0 4 485882
-0.002135 -0.000826 0.119153 0.135168 0.825826 0.847169 -0.062500 1 0 0 0 0 0 4 486797
-0.002135 -0.000826 0.119153 0.135148 0.825819 0.847170 -0.062500 1 0 0 0 0 0 4 487831
-0.002135 -0.000826 0.119153 0.135162 0.825836 0.847164 -0.062500 1 0 0 0 0 0 4 488647
-0.002135 -0.000826 0.119153 0.135159 0.825817 0.847163 -0.062500 1 0 0 0 0 0 4 489866
-0.002135 -0.000826 0.119153 0.135164 0.825835 0.847163 -0.062500 1 0 0 0 0 0 4 490706
-0.002135 -0.000826 0.119153 0.135168 0.825826 0.847170 -0.062500 1 0 0 0 0 0 4 491698
-0.002135 -0.000826 0.119153 0.135145 0.825830 0.847163 -0.062500 1 0 0 0 0 0 4 492709
-0.002135 -0.000826 0.119153 0.135165 0.825825 0.847170 -0.062500 1 0 0 0 0 0 4 493692
-0.002135 -0.000826 0.119153 0.135156 0.825828 0.847157 -0.062500 1 0 0 0 0 0 4 494710
-0.002135 -0.000826 0.119153 0.135167 0.825825 0.847169 -0.062500 1 0 0 0 0 0 4 495777
-0.002135 -0.000826 0.119153 0.135153 0.825839 0.847170 -0.062500 1 0 0 0 0 0 4 496784
-0.002135 -0.000826 0.119153 0.135158 0.825818 0.847164 -0.062500 1 0 0 0 0 0 4 497614
-0.002135 -0.000826 0.119153 0.135163 0.825836 0.847163 -0.062500 1 0 0 0 0 0 4 498700
-0.002135 -0.000826 0.119153 0.135159 0.825817 0.847163 -0.062500 1 0 0 0 0 0 4 499719
-0.002135 -0.000826 0.119153 0.135164 0.825835 0.847163 -0.062500 1 0 0 0 0 0 4 500663
-0.002135 -0.000826 0.119153 0.135156 0.825829 0.847176 -0.062500 1 0 0 0 0 0 4 501664
-0.002135 -0.000826 0.119153 0.135155 0.825828 0.847157 -0.062500 1 0 0 0 0 0 4 502672
-0.002135 -0.000826 0.119153 0.135167 0.825825 0.847169 -0.062500 1 0 0 0 0 0 4 503668
-0.002135 -0.000826 0.119153 0.135156 0.825828 0.847156 -0.062500 1 0 0 0 0 0 4 504671
-0.002135 -0.000826 0.119153 0.135155 0.825828 0.847175 -0.062500 1 0 0 0 0 0 4 505667
-0.002135 -0.000826 0.119153 0.135163 0.825837 0.847164 -0.062500 1 0 0 0 0 0 4 506667
-0.002135 -0.000826 0.119153 0.135159 0.825818 0.847163 -0.062500 1 0 0 0 0 0 4 507669
-0.002135 -0.000826 0.119153 0.135167 0.825824 0.847170 -0.062500 1 0 0 0 0 0 4 508686
-0.002135 -0.000826 0.119153 0.135157 0.825827 0.847157 -0.062500 1 0 0 0 0 0 4 510056
-0.002135 -0.000826 0.119153 0.135155 0.825827 0.847175 -0.062500 1 0 0 0 0 0 4 510730
-0.002135 -0.000826 0.119153 0.135163 0.825837 0.847164 -0.062500 1 0 0 0 0 0 4 511665
-0.002135 -0.000826 0.119153 0.135159 0.825817 0.847163 -0.062500 1 0 0 0 0 0 4 512693
-0.002135 -0.000826 0.119153 0.135164 0.825835 0.847163 -0.062500 1 0 0 0 0 0 4 513669
-0.002135 -0.000826 0.119153 0.135168 0.825826 0.847170 -0.062500 1 0 0 0 0 0 4 514686
-0.002135 -0.000826 0.119153 0.135145 0.825831 0.847163 -0.062500 1 0 0 0 0 0 4 515673
-0.002135 -0.000826 0.119153 0.135166 0.825825 0.847170 -0.062500 1 0 0 0 0 0 4 516678
-0.002135 -0.000826 0.119153 0.135156 0.825828 0.847157 -0.062500 1 0 0 0 0 0 4 517830
-0.002135 -0.000826 0.119153 0.135167 0.825825 0.847169 -0.062500 1 0 0 0 0 0 4 518961
-0.002135 -0.000826 0.119153 0.135144 0.825830 0.847163 -0.062500 1 0 0 0 0 0 4 519684
-0.002135 -0.000826 0.119153 0.135165 0.825825 0.847170 -0.062500 1 0 0 0 0 0 4 520915
-0.002135 -0.000826 0.119153 0.135164 0.825836 0.847164 -0.062500 1 0 0 0 0 0 4 521772
-0.002135 -0.000826 0.119153 0.135160 0.825817 0.847163 -0.062500 1 0 0 0 0 0 4 522686
-0.002135 -0.000826 0.119153 0.135167 0.825824 0.847170 -0.062500 1 0 0 0 0 0 4 523648
-0.002135 -0.000826 0.119153 0.135145 0.825830 0.847163 -0.062500 1 0 0 0 0 0 4 524763
-0.002135 -0.000826 0.119153 0.135165 0.825825 0.847170 -0.062500 1 0 0 0 0 0 4 525788
-0.002135 -0.000826 0.119153 0.135164 0.825836 0.847164 -0.062500 1 0 0 0 0 0 4 526609
-0.002135 -0.000826 0.119153 0.135160 0.825817 0.847163 -0.062500 1 0 0 0 0 0 4 527676
-0.002135 -0.000826 0.119153 0.135164 0.825835 0.847163 -0.062500 1 0 0 0 0 0 4 528681
-0.002135 -0.000826 0.119153 0.135156 0.825829 0.847176 -0.062500 1 0 0 0 0 0 4 529688
-0.002135 -0.000826 0.119153 0.135155 0.825828 0.847158 -0.062500 1 0 0 0 0 0 4 530689
-0.002135 -0.000826 0.119153 0.135167 0.825825 0.847169 -0.062500 1 0 0 0 0 0 4 531599
-0.002135 -0.000826 0.119153 0.135157 0.825828 0.847157 -0.062500 1 0 0 0 0 0 4 532666
-0.002135 -0.000826 0.119153 0.135155 0.825828 0.847175 -0.062500 1 0 0 0 0 0 4 533748
-0.002135 -0.000826 0.119153 0.135155 0.825828 0.847157 -0.062500 1 0 0 0 0 0 4 534659
-0.002135 -0.000826 0.119153 0.135166 0.825825 0.847169 -0.062500 1 0 0 0 0 0 4 535638
-0.002135 -0.000826 0.119153 0.135165 0.825836 0.847164 -0.062500 1 0 0 0 0 0 4 536643
-0.002135 -0.000826 0.119153 0.135148 0.825820 0.847169 -0.062500 1 0 0 0 0 0 4 537642
-0.002135 -0.000826 0.119153 0.135162 0.825836 0.847164 -0.062500 1 0 0 0 0 0 4 538646
-0.002135 -0.000826 0.119153 0.135167 0.825826 0.847170 -0.062500 1 0 0 0 0 0 4 539642
-0.002135 -0.000826 0.119153 0.135157 0.825828 0.847157 -0.062500 1 0 0 0 0 0 4 540638
-0.002135 -0.000826 0.119153 0.135167 0.825825 0.847169 -0.062500 1 0 0 0 0 0 4 541641
-0.002135 -0.000826 0.119153 0.135145 0.825831 0.847163 -0.062500 1 0 0 0 0 0 4 542650
-0.002135 -0.000826 0.119153 0.135165 0.825825 0.847170 -0.062500 1 0 0 0 0 0 4 544497
-0.002135 -0.000826 0.119153 0.135164 0.825837 0.847164 -0.062500 1 0 0 0 0 0 4 544876
-0.002135 -0.000826 0.119153 0.135160 0.825818 0.847163 -0.062500 1 0 0 0 0 0 4 545740
-0.002135 -0.000826 0.119153 0.135155 0.825827 0.847176 -0.062500 1 0 0 0 0 0 4 546669
-0.002135 -0.000826 0.119153 0.135155 0.825828 0.847158 -0.062500 1 0 0 0 0 0 4 547613
-0.002135 -0.000826 0.119153 0.135166 0.825825 0.847169 -0.062500 1 0 0 0 0 0 4 548655
-0.002135 -0.000826 0.119153 0.135156 0.825827 0.847157 -0.062500 1 0 0 0 0 0 4 549639
-0.002135 -0.000826 0.119153 0.135167 0.825825 0.847169 -0.062500 1 0 0 0 0 0 4 550781
-0.002135 -0.000826 0.119153 0.135153 0.825839 0.847170 -0.062500 1 0 0 0 0 0 4 551695
-0.002135 -0.000826 0.119153 0.135158 0.825818 0.847164 -0.062500 1 0 0 0 0 0 4 552596
-0.002135 -0.000826 0.119153 0.135163 0.825835 0.847163 -0.062500 1 0 0 0 0 0 4 553658
-0.002135 -0.000826 0.119153 0.135168 0.825826 0.847170 -0.062500 1 0 0 0 0 0 4 554691
-0.002135 -0.000826 0.119153 0.135157 0.825828 0.847157 -0.062500 1 0 0 0 0 0 4 555682
-0.002135 -0.000826 0.119153 0.135155 0.825828 0.847175 -0.062500 1 0 0 0 0 0 4 556652
-0.002135 -0.000826 0.119153 0.135155 0.825828 0.847157 -0.062500 1 0 0 0 0 0 4 557741
-0.002135 -0.000826 0.119153 0.135167 0.825825 0.847169 -0.062500 1 0 0 0 0 0 4 558677
-0.002135 -0.000826 0.119153 0.135165 0.825836 0.847164 -0.062500 1 0 0 0 0 0 4 559761
-0.002135 -0.000826 0.119153 0.135148 0.825820 0.847169 -0.062500 1 0 0 0 0 0 4 560703
-0.002135 -0.000826 0.119153 0.135162 0.825836 0.847164 -0.062500 1 0 0 0 0 0 4 561776
-0.002135 -0.000826 0.119153 0.135159 0.825817 0.847163 -0.062500 1 0 0 0 0 0 4 563048
-0.002135 -0.000826 0.119153 0.135167 0.825824 0.847170 -0.062500 1 0 0 0 0 0 4 563689
-0.002135 -0.000826 0.119153 0.135165 0.825836 0.847164 -0.062500 1 0 0 0 0 0 4 564655
-0.002135 -0.000826 0.119153 0.135148 0.825820 0.847169 -0.062500 1 0 0 0 0 0 4 565642
-0.002135 -0.000826 0.119153 0.135162 0.825836 0.847164 -0.062500 1 0 0 0 0 0 4 566723
-0.002135 -0.000826 0.119153 0.135159 0.825817 0.847163 -0.062500 1 0 0 0 0 0 4 567698
-0.002135 -0.000826 0.119153 0.135164 0.825835 0.847163 -0.062500 1 0 0 0 0 0 4 568589
-0.002135 -0.000826 0.119153 0.135156 0.825829 0.847176 -0.062500 1 0 0 0 0 0 4 569629
-0.002135 -0.000826 0.119153 0.135155 0.825828 0.847158 -0.062500 1 0 0 0 0 0 4 570621
-0.002135 -0.000826 0.119153 0.135167 0.825825 0.847169 -0.062500 1 0 0 0 0 0 4 571599
-0.002135 -0.000826 0.119153 0.135156 0.825828 0.847157 -0.062500 1 0 0 0 0 0 4 572661
-0.002135 -0.000826 0.119153 0.135167 0.825825 0.847169 -0.062500 1 0 0 0 0 0 4 573637
-0.002135 -0.000826 0.119153 0.135153 0.825839 0.847170 -0.062500 1 0 0 0 0 0 4 574599
-0.002135 -0.000826 0.119153 0.135158 0.825818 0.847164 -0.062500 1 0 0 0 0 0 4 575652
-0.002135 -0.000826 0.119153 0.135164 0.825836 0.847163 -0.062500 1 0 0 0 0 0 4 576583
-0.002135 -0.000826 0.119153 0.135160 0.825817 0.847163 -0.062500 1 0 0 0 0 0 4 577710
-0.002135 -0.000826 0.119153 0.135164 0.825835 0.847163 -0.062500 1 0 0 0 0 0 4 578823
-0.002135 -0.000826 0.119153 0.135156 0.825829 0.847176 -0.062500 1 0 0 0 0 0 4 579784
-0.002135 -0.000826 0.119153 0.135155 0.825828 0.847157 -0.062500 1 0 0 0 0 0 4 580622
-0.002135 -0.000826 0.119153 0.135167 0.825825 0.847169 -0.062500 1 0 0 0 0 0 4 581640
-0.002135 -0.000826 0.119153 0.135157 0.825828 0.847156 -0.062500 1 0 0 0 0 0 4 582622
-0.002135 -0.000826 0.119153 0.135155 0.825828 0.847175 -0.062500 1 0 0 0 0 0 4 583785
-0.002135 -0.000826 0.119153 0.135166 0.825825 0.847171 -0.062500 1 0 0 0 0 0 4 584591
-0.002135 -0.000826 0.119153 0.135156 0.825828 0.847157 -0.062500 1 0 0 0 0 0 4 585599
-0.002135 -0.000826 0.119153 0.135167 0.825825 0.847169 -0.062500 1 0 0 0 0 0 4 586647
-0.002135 -0.000826 0.119153 0.135157 0.825827 0.847157 -0.062500 1 0 0 0 0 0 4 587772
-0.002135 -0.000826 0.119153 0.135155 0.825828 0.847175 -0.062500 1 0 0 0 0 0 4 588651
-0.002135 -0.000826 0.119153 0.135163 0.825837 0.847164 -0.062500 1 0 0 0 0 0 4 589639
-0.002135 -0.000826 0.119153 0.135160 0.825817 0.847163 -0.062500 1 0 0 0 0 0 4 590795
-0.002135 -0.000826 0.119153 0.135164 0.825835 0.847163 -0.062500 1 0 0 0 0 0 4 591774
-0.002135 -0.000826 0.119153 0.135148 0.825820 0.847169 -0.062500 1 0 0 0 0 0 4 592742
-0.002135 -0.000826 0.119153 0.135162 0.825836 0.847164 -0.062500 1 0 0 0 0 0 4 593660
-0.002135 -0.000826 0.119153 0.135167 0.825826 0.847170 -0.062500 1 0 0 0 0 0 4 594620
-0.002135 -0.000826 0.119153 0.135157 0.825828 0.847157 -0.062500 1 0 0 0 0 0 4 595639
-0.002135 -0.000826 0.119153 0.135167 0.825825 0.847169 -0.062500 1 0 0 0 0 0 4 596678
-0.002135 -0.000826 0.119153 0.135145 0.825830 0.847163 -0.062500 1 0 0 0 0 0 4 597660
-0.002135 -0.000826 0.119153 0.135165 0.825825 0.847170 -0.062500 1 0 0 0 0 0 4 598644
-0.002135 -0.000826 0.119153 0.135164 0.825837 0.847164 -0.062500 1 0 0 0 0 0 4 599919
-0.002135 -0.000826 0.119153 0.135160 0.825817 0.847163 -0.062500 1 0 0 0 0 0 4 600696
-0.002135 -0.000826 0.119153 0.135155 0.825827 0.847176 -0.062500 1 0 0 0 0 0 4 601625
-0.002135 -0.000826 0.119153 0.135155 0.825828 0.847158 -0.062500 1 0 0 0 0 0 4 602622
-0.002135 -0.000826 0.119153 0.135166 0.825825 0.847169 -0.062500 1 0 0 0 0 0 4 603635
-0.002135 -0.000826 0.119153 0.135165 0.825836 0.847164 -0.062500 1 0 0 0 0 0 4 604615
-0.002135 -0.000826 0.119153 0.135160 0.825817 0.847163 -0.062500 1 0 0 0 0 0 4 605674
-0.002135 -0.000826 0.119153 0.135164 0.825835 0.847163 -0.062500 1 0 0 0 0 0 4 606581
-0.002135 -0.000826 0.119153 0.135148 0.825820 0.847169 -0.062500 1 0 0 0 0 0 4 607644
-0.002135 -0.000826 0.119153 0.135162 0.825836 0.847164 -0.062500 1 0 0 0 0 0 4 608641
-0.002135 -0.000826 0.119153 0.135168 0.825826 0.847170 -0.062500 1 0 0 0 0 0 4 609673
-0.002135 -0.000826 0.119153 0.135157 0.825828 0.847157 -0.062500 1 0 0 0 0 0 4 610735
-0.002135 -0.000826 0.119153 0.135155 0.825828 0.847175 -0.062500 1 0 0 0 0 0 4 611680
-0.002135 -0.000826 0.119153 0.135155 0.825828 0.847157 -0.062500 1 0 0 0 0 0 4 612673
-0.002135 -0.000826 0.119153 0.135167 0.825825 0.847169 -0.062500 1 0 0 0 0 0 4 613767
-0.002135 -0.000826 0.119153 0.135165 0.825836 0.847164 -0.062500 1 0 0 0 0 0 4 614637
-0.002135 -0.000826 0.119153 0.135148 0.825820 0.847169 -0.062500 1 0 0 0 0 0 4 615651
-0.002135 -0.000826 0.119153 0.135162 0.825836 0.847164 -0.062500 1 0 0 0 0 0 4 616634
-0.002135 -0.000826 0.119153 0.135159 0.825817 0.847163 -0.062500 1 0 0 0 0 0 4 617637
-0.002135 -0.000826 0.119153 0.135164 0.825835 0.847163 -0.062500 1 0 0 0 0 0 4 618774
-0.002135 -0.000826 0.119153 0.135156 0.825829 0.847176 -0.062500 1 0 0 0 0 0 4 619685
-0.002135 -0.000826 0.119153 0.135155 0.825828 0.847157 -0.062500 1 0 0 0 0 0 4 620694
-0.002135 -0.000826 0.119153 0.135166 0.825825 0.847169 -0.062500 1 0 0 0 0 0 4 621628
-0.002135 -0.000826 0.119153 0.135160 0.825816 0.847163 -0.062500 1 0 0 0 0 0 4 622643
-0.002135 -0.000826 0.119153 0.135164 0.825835 0.847163 -0.062500 1 0 0 0 0 0 4 623602
-0.002135 -0.000826 0.119153 0.135156 0.825828 0.847176 -0.062500 1 0 0 0 0 0 4 624800
-0.002135 -0.000826 0.119153 0.135155 0.825828 0.847158 -0.062500 1 0 0 0 0 0 4 625688
-0.002135 -0.000826 0.119153 0.135167 0.825825 0.847169 -0.062500 1 0 0 0 0 0 4 626697
-0.002135 -0.000826 0.119153 0.135156 0.825827 0.847157 -0.062500 1 0 0 0 0 0 4 627665
-0.002135 -0.000826 0.119153 0.135155 0.825828 0.847175 -0.062500 1 0 0 0 0 0 4 628896
-0.002135 -0.000826 0.119153 0.135163 0.825837 0.847165 -0.062500 1 0 0 0 0 0 4 629684
-0.002135 -0.000826 0.119153 0.135159 0.825817 0.847163 -0.062500 1 0 0 0 0 0 4 630687
-0.002135 -0.000826 0.119153 0.135164 0.825835 0.847163 -0.062500 1 0 0 0 0 0 4 631735
[truncated: 10,200,732 more chars]
