# Supplementary material for: Increasing Patient Engagement in Rehabilitation Exercises Using Computer-Based Citizen Science
Source: PLoS One. 2015 Mar 20;10(3):e0117013. doi: 10.1371/journal.pone.0117013 (PMC4368773; doi:10.1371/journal.pone.0117013)
Supplement: S4 Dataset — (ZIP) [file pone.0117013.s004.zip › Dataset_S4/P2/P2_with.dat]

0.008836 0.012353 0.170107 1.556583 -4.371886 -3.505525 -0.000000 1 0 23 43 132 192 0 1085
0.008772 0.012474 0.170228 0.984294 -2.011065 -1.957765 -0.000031 1 0 0 0 0 0 0 2090
0.008679 0.012677 0.170405 1.294927 -2.858537 -2.545186 -0.000062 1 0 0 0 0 0 0 3055
0.008659 0.012787 0.170505 0.381249 -1.726990 -1.611992 -0.000090 1 0 0 0 0 0 0 3952
0.008627 0.012899 0.170606 0.430775 -1.658552 -1.573217 -0.000122 1 0 0 0 0 0 0 4978
0.008617 0.012988 0.170725 0.147308 -1.352057 -1.810767 -0.000153 1 0 0 0 0 0 0 5979
0.008640 0.013062 0.170844 -0.315130 -1.124168 -1.869897 -0.000184 1 0 0 0 0 0 0 6977
0.008680 0.013127 0.170963 -0.577804 -1.002645 -1.900329 -0.000216 1 0 0 0 0 0 0 7985
0.008710 0.013170 0.171081 -0.494913 -0.712397 -1.904110 -0.000250 1 0 0 0 0 0 0 9087
0.008742 0.013182 0.171204 -0.502307 -0.271774 -2.006037 -0.000283 1 0 0 0 0 0 0 10145
0.008790 0.013194 0.171332 -0.724431 -0.247753 -2.089505 -0.000312 1 0 0 0 0 0 0 11078
0.008830 0.013190 0.171444 -0.649327 -0.035149 -1.929836 -0.000347 1 0 0 0 0 0 0 12186
0.008844 0.013180 0.171556 -0.302848 0.047921 -1.919957 -0.000370 1 0 0 0 0 0 0 12924
0.008845 0.013169 0.171652 -0.112742 0.073765 -1.748154 -0.000406 1 0 0 0 0 0 0 14084
0.008812 0.013180 0.171755 0.351690 -0.221643 -1.840258 -0.000435 1 0 0 0 0 0 0 15010
0.008768 0.013183 0.171838 0.528802 -0.147698 -1.628140 -0.000475 1 0 0 0 0 0 0 16280
0.008708 0.013222 0.171928 0.765151 -0.620716 -1.703174 -0.000497 1 0 0 0 0 0 0 16999
0.008629 0.013243 0.171997 1.020326 -0.430830 -1.461857 -0.000527 1 0 0 0 0 0 0 17934
0.008558 0.013272 0.172057 0.937663 -0.533093 -1.355189 -0.000561 1 0 0 0 0 0 0 19040
0.008508 0.013323 0.172115 0.657233 -0.834863 -1.334524 -0.000593 1 0 0 0 0 0 0 20050
0.008457 0.013349 0.172163 0.623944 -0.529130 -1.221390 -0.000622 1 0 0 0 0 0 0 20983
0.008441 0.013396 0.172194 0.172452 -0.801791 -1.021252 -0.000653 1 0 0 0 0 0 0 21972
0.008432 0.013418 0.172223 0.041342 -0.494732 -0.995714 -0.000684 1 0 0 0 0 0 0 22968
0.008420 0.013448 0.172244 0.050082 -0.573196 -0.913754 -0.000715 1 0 0 0 0 0 0 23951
0.008430 0.013479 0.172255 -0.237084 -0.608586 -0.801675 -0.000745 1 0 0 0 0 0 0 24935
0.008434 0.013494 0.172261 -0.202292 -0.410216 -0.737237 -0.000778 1 0 0 0 0 0 0 25970
0.008459 0.013499 0.172257 -0.465533 -0.261735 -0.638977 -0.000809 1 0 0 0 0 0 0 26969
0.008472 0.013501 0.172255 -0.336211 -0.223060 -0.676027 -0.000839 1 0 0 0 0 0 0 27936
0.008501 0.013500 0.172249 -0.541715 -0.176300 -0.636978 -0.000871 1 0 0 0 0 0 0 28972
0.008515 0.013500 0.172245 -0.381463 -0.188912 -0.703292 -0.000903 1 0 0 0 0 0 0 29970
0.008523 0.013500 0.172244 -0.276297 -0.200292 -0.756154 -0.000935 1 0 0 0 0 0 0 30990
0.008526 0.013500 0.172243 -0.224906 -0.211038 -0.804413 -0.000977 1 0 0 0 0 0 0 32336
0.008551 0.013497 0.172237 -0.492993 -0.182707 -0.750127 -0.000999 1 0 0 0 0 0 0 33041
0.008563 0.013496 0.172234 -0.367393 -0.205132 -0.811138 -0.001028 1 0 0 0 0 0 0 33975
0.008570 0.013496 0.172232 -0.279999 -0.221613 -0.861488 -0.001059 1 0 0 0 0 0 0 34968
0.008573 0.013496 0.172232 -0.235849 -0.232786 -0.900278 -0.001091 1 0 0 0 0 0 0 35984
0.008574 0.013496 0.172231 -0.215704 -0.241263 -0.932205 -0.001122 1 0 0 0 0 0 0 36982
0.008575 0.013496 0.172231 -0.208199 -0.248620 -0.960865 -0.001153 1 0 0 0 0 0 0 37973
0.008576 0.013496 0.172231 -0.206819 -0.255370 -0.987449 -0.001183 1 0 0 0 0 0 0 38941
0.008576 0.013496 0.172231 -0.209021 -0.262525 -1.015535 -0.001216 1 0 0 0 0 0 0 39992
0.008576 0.013496 0.172231 -0.213973 -0.270901 -1.047973 -0.001254 1 0 0 0 0 0 0 41224
0.008576 0.013496 0.172231 -0.217478 -0.276516 -1.069864 -0.001280 1 0 0 0 0 0 0 42056
0.008576 0.013496 0.172231 -0.223472 -0.284601 -1.101454 -0.001318 1 0 0 0 0 0 0 43263
0.008576 0.013496 0.172231 -0.227506 -0.290022 -1.122389 -0.001343 1 0 0 0 0 0 0 44064
0.008576 0.013496 0.172231 -0.232515 -0.296526 -1.147708 -0.001373 1 0 0 0 0 0 0 45033
0.008576 0.013496 0.172231 -0.237412 -0.302930 -1.172282 -0.001403 1 0 0 0 0 0 0 45974
0.008576 0.013496 0.172231 -0.242953 -0.309949 -1.199642 -0.001435 1 0 0 0 0 0 0 47021
0.008576 0.013496 0.172231 -0.248837 -0.317519 -1.228745 -0.001470 1 0 0 0 0 0 0 48136
0.008576 0.013496 0.172231 -0.254016 -0.324211 -1.254613 -0.001501 1 0 0 0 0 0 0 49126
0.008576 0.013496 0.172231 -0.259101 -0.330565 -1.279426 -0.001531 1 0 0 0 0 0 0 50076
0.008576 0.013496 0.172231 -0.264259 -0.337277 -1.305200 -0.001562 1 0 0 0 0 0 0 51063
0.008576 0.013496 0.172231 -0.269199 -0.343458 -1.329486 -0.001591 1 0 0 0 0 0 0 51993
0.008576 0.013496 0.172231 -0.274757 -0.350673 -1.357065 -0.001624 1 0 0 0 0 0 0 53049
0.008576 0.013496 0.172231 -0.279936 -0.357150 -1.382321 -0.001654 1 0 0 0 0 0 0 54016
0.008576 0.013496 0.172231 -0.286111 -0.365085 -1.412834 -0.001691 1 0 0 0 0 0 0 55185
0.008576 0.013496 0.172231 -0.291562 -0.372056 -1.439997 -0.001723 1 0 0 0 0 0 0 56224
0.008576 0.013496 0.172231 -0.295447 -0.377014 -1.459161 -0.001746 1 0 0 0 0 0 0 56959
0.008576 0.013496 0.172231 -0.301002 -0.384103 -1.486640 -0.001779 1 0 0 0 0 0 0 58010
0.008576 0.013496 0.172231 -0.306354 -0.390922 -1.512831 -0.001810 1 0 0 0 0 0 0 59014
0.008576 0.013496 0.172231 -0.311265 -0.397198 -1.537304 -0.001840 1 0 0 0 0 0 0 59950
0.008576 0.013496 0.172231 -0.316525 -0.403910 -1.563257 -0.001871 1 0 0 0 0 0 0 60945
0.008576 0.013496 0.172231 -0.321773 -0.410608 -1.589221 -0.001902 1 0 0 0 0 0 0 61938
0.008576 0.013496 0.172231 -0.327148 -0.417390 -1.615482 -0.001933 1 0 0 0 0 0 0 62944
0.008576 0.013496 0.172231 -0.332249 -0.423959 -1.640691 -0.001963 1 0 0 0 0 0 0 63910
0.008553 0.013498 0.172237 -0.043077 -0.464515 -1.746971 -0.001996 1 0 0 0 0 0 0 64945
0.008542 0.013499 0.172240 -0.163548 -0.455018 -1.739276 -0.002027 1 0 0 0 0 0 0 65944
0.008536 0.013500 0.172241 -0.253752 -0.451863 -1.742371 -0.002058 1 0 0 0 0 0 0 66944
0.008533 0.013500 0.172242 -0.304727 -0.454213 -1.757055 -0.002089 1 0 0 0 0 0 0 67949
0.008509 0.013502 0.172248 -0.038661 -0.492656 -1.856684 -0.002121 1 0 0 0 0 0 0 68946
0.008481 0.013486 0.172250 0.042617 -0.258309 -1.829374 -0.002153 1 0 0 0 0 0 0 69966
0.008466 0.013478 0.172251 -0.141100 -0.347597 -1.849579 -0.002197 1 0 0 0 0 0 0 71383
0.008436 0.013477 0.172257 0.039897 -0.445790 -1.938463 -0.002217 1 0 0 0 0 0 0 72031
0.008421 0.013476 0.172260 -0.137901 -0.468447 -1.926558 -0.002247 1 0 0 0 0 0 0 72986
0.008414 0.013475 0.172262 -0.257166 -0.481915 -1.928708 -0.002279 1 0 0 0 0 0 0 74003
0.008405 0.013496 0.172255 -0.254750 -0.764986 -1.853119 -0.002310 1 0 0 0 0 0 0 74992
0.008378 0.013509 0.172259 -0.024979 -0.702633 -1.990492 -0.002341 1 0 0 0 0 0 0 76007
0.008364 0.013515 0.172260 -0.180718 -0.616327 -2.006763 -0.002373 1 0 0 0 0 0 0 77028
0.008335 0.013521 0.172267 0.006618 -0.604785 -2.099646 -0.002404 1 0 0 0 0 0 0 77997
0.008297 0.013526 0.172276 0.126071 -0.604113 -2.169300 -0.002440 1 0 0 0 0 0 0 79164
0.008278 0.013528 0.172280 -0.106287 -0.571280 -2.133286 -0.002468 1 0 0 0 0 0 0 80051
0.008246 0.013532 0.172288 0.039449 -0.590713 -2.201148 -0.002498 1 0 0 0 0 0 0 81010
0.008207 0.013536 0.172298 0.138010 -0.605601 -2.255170 -0.002530 1 0 0 0 0 0 0 82031
0.008165 0.013540 0.172309 0.189248 -0.615575 -2.293994 -0.002560 1 0 0 0 0 0 0 82994
0.008121 0.013545 0.172320 0.213339 -0.624319 -2.329047 -0.002594 1 0 0 0 0 0 0 84083
0.008076 0.013549 0.172331 0.223744 -0.632423 -2.361183 -0.002628 1 0 0 0 0 0 0 85190
0.008008 0.013556 0.172348 0.524111 -0.671532 -2.461413 -0.002653 1 0 0 0 0 0 0 85988
0.007951 0.013561 0.172362 0.409049 -0.662842 -2.456556 -0.002686 1 0 0 0 0 0 0 87047
0.007899 0.013566 0.172374 0.323206 -0.659557 -2.459168 -0.002716 1 0 0 0 0 0 0 87994
0.007850 0.013570 0.172386 0.275804 -0.661901 -2.473265 -0.002746 1 0 0 0 0 0 0 88953
0.007803 0.013575 0.172398 0.249872 -0.667109 -2.494712 -0.002778 1 0 0 0 0 0 0 89968
0.007757 0.013579 0.172409 0.235580 -0.673243 -2.518012 -0.002808 1 0 0 0 0 0 0 90946
0.007705 0.013604 0.172413 0.295421 -0.952200 -2.454464 -0.002840 1 0 0 0 0 0 0 91974
0.007657 0.013619 0.172421 0.260787 -0.853888 -2.517497 -0.002871 1 0 0 0 0 0 0 92944
0.007632 0.013627 0.172425 -0.059106 -0.749610 -2.493726 -0.002902 1 0 0 0 0 0 0 93964
0.007597 0.013633 0.172433 0.043076 -0.730044 -2.565836 -0.002934 1 0 0 0 0 0 0 94965
0.007551 0.013659 0.172435 0.189266 -0.996863 -2.530821 -0.002965 1 0 0 0 0 0 0 95955
0.007529 0.013672 0.172436 -0.095116 -0.858960 -2.532973 -0.002996 1 0 0 0 0 0 0 96944
0.007494 0.013681 0.172443 0.020389 -0.799827 -2.624678 -0.003027 1 0 0 0 0 0 0 97943
0.007449 0.013709 0.172445 0.172730 -1.044660 -2.602336 -0.003061 1 0 0 0 0 0 0 99041
0.007427 0.013722 0.172445 -0.108858 -0.895775 -2.612546 -0.003095 1 0 0 0 0 0 0 100141
0.007387 0.013752 0.172445 0.077722 -1.102182 -2.615436 -0.003125 1 0 0 0 0 0 0 101100
0.007368 0.013768 0.172444 -0.162193 -0.932494 -2.640170 -0.003152 1 0 0 0 0 0 0 101962
0.007353 0.013796 0.172437 -0.248697 -1.095553 -2.578061 -0.003183 1 0 0 0 0 0 0 102936
0.007345 0.013810 0.172434 -0.361560 -0.937298 -2.644325 -0.003215 1 0 0 0 0 0 0 103957
0.007313 0.013841 0.172431 -0.060510 -1.140489 -2.682979 -0.003246 1 0 0 0 0 0 0 104969
0.007298 0.013857 0.172430 -0.240090 -0.969062 -2.727520 -0.003276 1 0 0 0 0 0 0 105922
0.007285 0.013885 0.172423 -0.295676 -1.130804 -2.675059 -0.003309 1 0 0 0 0 0 0 106960
0.007273 0.013920 0.172412 -0.324869 -1.245060 -2.661757 -0.003349 1 0 0 0 0 0 0 108244
0.007267 0.013939 0.172407 -0.410835 -1.038232 -2.755410 -0.003380 1 0 0 0 0 0 0 109260
0.007259 0.013969 0.172398 -0.391283 -1.179459 -2.726058 -0.003405 1 0 0 0 0 0 0 110050
0.007255 0.013984 0.172393 -0.448618 -1.010517 -2.813730 -0.003440 1 0 0 0 0 0 0 111163
0.007248 0.014012 0.172384 -0.414156 -1.172911 -2.779606 -0.003465 1 0 0 0 0 0 0 111958
0.007245 0.014027 0.172380 -0.463591 -1.014238 -2.862129 -0.003496 1 0 0 0 0 0 0 112962
0.007238 0.014055 0.172371 -0.427690 -1.185508 -2.839345 -0.003536 1 0 0 0 0 0 0 114236
0.007229 0.014091 0.172360 -0.405702 -1.300785 -2.828175 -0.003565 1 0 0 0 0 0 0 115157
0.007225 0.014109 0.172355 -0.466061 -1.095086 -2.926096 -0.003594 1 0 0 0 0 0 0 116104
0.007224 0.014118 0.172352 -0.503952 -0.966772 -2.996161 -0.003626 1 0 0 0 0 0 0 117116
0.007217 0.014143 0.172344 -0.454998 -1.172704 -2.949142 -0.003653 1 0 0 0 0 0 0 117985
0.007214 0.014156 0.172340 -0.497182 -1.038843 -3.025969 -0.003687 1 0 0 0 0 0 0 119053
0.007208 0.014184 0.172331 -0.456234 -1.220831 -2.992139 -0.003718 1 0 0 0 0 0 0 120057
0.007227 0.014195 0.172321 -0.799152 -1.038787 -2.996456 -0.003748 1 0 0 0 0 0 0 121028
0.007237 0.014201 0.172317 -0.713751 -0.957157 -3.089559 -0.003781 1 0 0 0 0 0 0 122070
0.007237 0.014225 0.172307 -0.575964 -1.188826 -3.060032 -0.003809 1 0 0 0 0 0 0 122962
0.007237 0.014238 0.172303 -0.570485 -1.067587 -3.145487 -0.003842 1 0 0 0 0 0 0 124020
0.007255 0.014262 0.172288 -0.803078 -1.223483 -3.041575 -0.003875 1 0 0 0 0 0 0 125080
0.007264 0.014275 0.172281 -0.720156 -1.091909 -3.153033 -0.003902 1 0 0 0 0 0 0 125962
0.007263 0.014303 0.172271 -0.589678 -1.277061 -3.143975 -0.003933 1 0 0 0 0 0 0 126954
0.007286 0.014314 0.172260 -0.885062 -1.096393 -3.161667 -0.003965 1 0 0 0 0 0 0 127955
0.007292 0.014341 0.172248 -0.705607 -1.286240 -3.168018 -0.003996 1 0 0 0 0 0 0 128956
0.007296 0.014355 0.172242 -0.654618 -1.142619 -3.274854 -0.004027 1 0 0 0 0 0 0 129960
0.007315 0.014380 0.172227 -0.861679 -1.286683 -3.180503 -0.004059 1 0 0 0 0 0 0 130974
0.007325 0.014394 0.172219 -0.766038 -1.149593 -3.300058 -0.004089 1 0 0 0 0 0 0 131947
0.007348 0.014419 0.172203 -0.926519 -1.299138 -3.217916 -0.004121 1 0 0 0 0 0 0 132958
0.007360 0.014432 0.172195 -0.804930 -1.164881 -3.344601 -0.004152 1 0 0 0 0 0 0 133951
0.007383 0.014457 0.172179 -0.952171 -1.315635 -3.265614 -0.004184 1 0 0 0 0 0 0 134970
0.007418 0.014468 0.172165 -1.121608 -1.149510 -3.318042 -0.004215 1 0 0 0 0 0 0 135975
0.007453 0.014492 0.172146 -1.149733 -1.316214 -3.272496 -0.004248 1 0 0 0 0 0 0 137028
0.007471 0.014505 0.172137 -0.934143 -1.191844 -3.422500 -0.004278 1 0 0 0 0 0 0 137989
0.007498 0.014530 0.172119 -1.031656 -1.347415 -3.355996 -0.004311 1 0 0 0 0 0 0 139047
0.007529 0.014561 0.172098 -1.106269 -1.454572 -3.319575 -0.004341 1 0 0 0 0 0 0 139985
0.007568 0.014575 0.172082 -1.219753 -1.245688 -3.406442 -0.004371 1 0 0 0 0 0 0 140964
0.007606 0.014601 0.172062 -1.217371 -1.387873 -3.377575 -0.004403 1 0 0 0 0 0 0 141984
0.007648 0.014612 0.172046 -1.284110 -1.218569 -3.461748 -0.004435 1 0 0 0 0 0 0 143016
0.007670 0.014620 0.172024 -1.040418 -1.159344 -3.412189 -0.004467 1 0 0 0 0 0 0 144017
0.007704 0.014622 0.172008 -1.180860 -1.089575 -3.500892 -0.004497 1 0 0 0 0 0 0 144986
0.007745 0.014621 0.171995 -1.280015 -1.052394 -3.570036 -0.004533 1 0 0 0 0 0 0 146128
0.007806 0.014637 0.171969 -1.563562 -1.273679 -3.441250 -0.004560 1 0 0 0 0 0 0 147013
0.007859 0.014643 0.171951 -1.508591 -1.179070 -3.546979 -0.004591 1 0 0 0 0 0 0 147992
0.007904 0.014665 0.171930 -1.394391 -1.383481 -3.533375 -0.004623 1 0 0 0 0 0 0 149032
0.007956 0.014655 0.171906 -1.481946 -0.987720 -3.526969 -0.004652 1 0 0 0 0 0 0 149939
0.008005 0.014648 0.171889 -1.465390 -1.000599 -3.635635 -0.004688 1 0 0 0 0 0 0 151091
0.008048 0.014664 0.171868 -1.384584 -1.300702 -3.617298 -0.004723 1 0 0 0 0 0 0 152211
0.008115 0.014668 0.171846 -1.706776 -1.180003 -3.620633 -0.004747 1 0 0 0 0 0 0 153003
0.008156 0.014650 0.171828 -1.395490 -0.905409 -3.701538 -0.004781 1 0 0 0 0 0 0 154076
0.008222 0.014638 0.171807 -1.708600 -0.937408 -3.693793 -0.004810 1 0 0 0 0 0 0 154998
0.008262 0.014612 0.171790 -1.402918 -0.782166 -3.758843 -0.004839 1 0 0 0 0 0 0 155943
0.008311 0.014578 0.171769 -1.503517 -0.655027 -3.730120 -0.004871 1 0 0 0 0 0 0 156970
0.008337 0.014563 0.171744 -1.218812 -0.895088 -3.706713 -0.004902 1 0 0 0 0 0 0 157952
0.008396 0.014551 0.171720 -1.630261 -0.970567 -3.737085 -0.004934 1 0 0 0 0 0 0 158974
0.008455 0.014523 0.171695 -1.678745 -0.780330 -3.748713 -0.004965 1 0 0 0 0 0 0 159950
0.008514 0.014488 0.171670 -1.691955 -0.664088 -3.765030 -0.004996 1 0 0 0 0 0 0 160948
0.008590 0.014467 0.171646 -1.919874 -0.831534 -3.801729 -0.005028 1 0 0 0 0 0 0 161967
0.008657 0.014434 0.171620 -1.843392 -0.713821 -3.815707 -0.005059 1 0 0 0 0 0 0 162963
0.008720 0.014396 0.171595 -1.790948 -0.636441 -3.833069 -0.005090 1 0 0 0 0 0 0 163972
0.008815 0.014392 0.171557 -2.214910 -1.063620 -3.694238 -0.005121 1 0 0 0 0 0 0 164951
0.008892 0.014368 0.171525 -2.036284 -0.867743 -3.782390 -0.005153 1 0 0 0 0 0 0 165975
0.008961 0.014335 0.171496 -1.913433 -0.730829 -3.864897 -0.005202 1 0 0 0 0 0 0 167555
0.008995 0.014319 0.171483 -1.471054 -0.947186 -4.076319 -0.005215 1 0 0 0 0 0 0 167980
0.009071 0.014267 0.171449 -1.963842 -0.491450 -3.854742 -0.005249 1 0 0 0 0 0 0 169052
0.009156 0.014238 0.171405 -2.147598 -0.750267 -3.728345 -0.005278 1 0 0 0 0 0 0 169989
0.009244 0.014219 0.171372 -2.231681 -0.924944 -3.869288 -0.005310 1 0 0 0 0 0 0 170990
0.009319 0.014189 0.171342 -2.057299 -0.785987 -3.950129 -0.005341 1 0 0 0 0 0 0 171982
0.009385 0.014152 0.171314 -1.952048 -0.693013 -4.000512 -0.005372 1 0 0 0 0 0 0 172979
0.009470 0.014109 0.171280 -2.198076 -0.609396 -3.950943 -0.005401 1 0 0 0 0 0 0 173929
0.009543 0.014066 0.171250 -2.063536 -0.602774 -4.017121 -0.005436 1 0 0 0 0 0 0 175032
0.009608 0.014023 0.171221 -1.974517 -0.602703 -4.070092 -0.005472 1 0 0 0 0 0 0 176174
0.009648 0.013982 0.171185 -1.645277 -0.646209 -3.993462 -0.005499 1 0 0 0 0 0 0 177056
0.009715 0.013958 0.171155 -1.962036 -0.863067 -4.082381 -0.005528 1 0 0 0 0 0 0 177965
0.009778 0.013924 0.171127 -1.954610 -0.760537 -4.132306 -0.005559 1 0 0 0 0 0 0 178962
0.009816 0.013888 0.171105 -1.644167 -0.725724 -4.260509 -0.005599 1 0 0 0 0 0 0 180268
0.009881 0.013866 0.171067 -1.981315 -0.908835 -4.067620 -0.005623 1 0 0 0 0 0 0 181023
0.009921 0.013836 0.171041 -1.688277 -0.829081 -4.231637 -0.005657 1 0 0 0 0 0 0 182122
0.009970 0.013799 0.171015 -1.789302 -0.730105 -4.255077 -0.005685 1 0 0 0 0 0 0 183002
0.010024 0.013758 0.170988 -1.870651 -0.676821 -4.274520 -0.005718 1 0 0 0 0 0 0 184062
0.010097 0.013734 0.170962 -2.137619 -0.882108 -4.309487 -0.005748 1 0 0 0 0 0 0 185030
0.010135 0.013723 0.170934 -1.717816 -1.089777 -4.316101 -0.005778 1 0 0 0 0 0 0 185991
0.010183 0.013695 0.170907 -1.819611 -0.896250 -4.335929 -0.005810 1 0 0 0 0 0 0 187002
0.010237 0.013659 0.170879 -1.906223 -0.769832 -4.355100 -0.005839 1 0 0 0 0 0 0 187925
0.010287 0.013639 0.170860 -1.882148 -0.974861 -4.483999 -0.005874 1 0 0 0 0 0 0 189062
0.010336 0.013628 0.170828 -1.874143 -1.108922 -4.367863 -0.005904 1 0 0 0 0 0 0 190014
0.010367 0.013603 0.170806 -1.651849 -0.948673 -4.488243 -0.005937 1 0 0 0 0 0 0 191063
0.010389 0.013571 0.170787 -1.518443 -0.841911 -4.571633 -0.005966 1 0 0 0 0 0 0 192005
0.010429 0.013532 0.170764 -1.746851 -0.748095 -4.536007 -0.005996 1 0 0 0 0 0 0 192949
0.010456 0.013493 0.170744 -1.602366 -0.737335 -4.611778 -0.006028 1 0 0 0 0 0 0 193973
0.010487 0.013492 0.170722 -1.657180 -1.244567 -4.591181 -0.006059 1 0 0 0 0 0 0 194971
0.010509 0.013472 0.170703 -1.551614 -1.045782 -4.662545 -0.006089 1 0 0 0 0 0 0 195948
0.010549 0.013439 0.170679 -1.783065 -0.863199 -4.627468 -0.006121 1 0 0 0 0 0 0 196969
0.010571 0.013424 0.170653 -1.571452 -1.080406 -4.610050 -0.006153 1 0 0 0 0 0 0 197973
0.010588 0.013397 0.170632 -1.504047 -0.947375 -4.704903 -0.006183 1 0 0 0 0 0 0 198952
0.010643 0.013379 0.170609 -1.989932 -1.052100 -4.699255 -0.006215 1 0 0 0 0 0 0 199972
0.010671 0.013371 0.170583 -1.710916 -1.205028 -4.681355 -0.006247 1 0 0 0 0 0 0 200973
0.010692 0.013347 0.170562 -1.590775 -1.019230 -4.775113 -0.006278 1 0 0 0 0 0 0 201975
0.010726 0.013333 0.170530 -1.762444 -1.138139 -4.660429 -0.006312 1 0 0 0 0 0 0 203082
0.010750 0.013307 0.170507 -1.651495 -0.986494 -4.778118 -0.006339 1 0 0 0 0 0 0 203945
0.010780 0.013313 0.170482 -1.729159 -1.399422 -4.789345 -0.006373 1 0 0 0 0 0 0 205008
0.010785 0.013278 0.170461 -1.415175 -0.912075 -4.858243 -0.006403 1 0 0 0 0 0 0 205970
0.010828 0.013277 0.170430 -1.889773 -1.306741 -4.759130 -0.006434 1 0 0 0 0 0 0 206984
0.010851 0.013278 0.170400 -1.685664 -1.379455 -4.781165 -0.006464 1 0 0 0 0 0 0 207938
0.010869 0.013259 0.170378 -1.610132 -1.129038 -4.904084 -0.006497 1 0 0 0 0 0 0 208989
0.010863 0.013232 0.170351 -1.288496 -1.013320 -4.873346 -0.006528 1 0 0 0 0 0 0 209995
0.010884 0.013217 0.170316 -1.617272 -1.158038 -4.786901 -0.006561 1 0 0 0 0 0 0 211025
0.010896 0.013212 0.170284 -1.543922 -1.296117 -4.841285 -0.006595 1 0 0 0 0 0 0 212112
0.010887 0.013192 0.170252 -1.265178 -1.136456 -4.867872 -0.006625 1 0 0 0 0 0 0 213096
0.010906 0.013181 0.170215 -1.617354 -1.232171 -4.815066 -0.006654 1 0 0 0 0 0 0 214026
0.010901 0.013159 0.170181 -1.335501 -1.105863 -4.869871 -0.006688 1 0 0 0 0 0 0 215099
0.010922 0.013147 0.170142 -1.662899 -1.221507 -4.834951 -0.006715 1 0 0 0 0 0 0 215961
0.010918 0.013124 0.170107 -1.365769 -1.104849 -4.899161 -0.006748 1 0 0 0 0 0 0 217010
0.010923 0.013094 0.170067 -1.467102 -0.990113 -4.858894 -0.006784 1 0 0 0 0 0 0 218181
0.010928 0.013080 0.170016 -1.479713 -1.207935 -4.746148 -0.006816 1 0 0 0 0 0 0 219208
0.010938 0.013054 0.169969 -1.555150 -1.072231 -4.779389 -0.006840 1 0 0 0 0 0 0 219959
0.010945 0.013043 0.169931 -1.528430 -1.257203 -4.927659 -0.006872 1 0 0 0 0 0 0 221001
0.010973 0.013037 0.169875 -1.809997 -1.334698 -4.723212 -0.006904 1 0 0 0 0 0 0 222021
0.010990 0.013036 0.169817 -1.696306 -1.422612 -4.697012 -0.006933 1 0 0 0 0 0 0 222946
0.010984 0.013019 0.169757 -1.396945 -1.237322 -4.682231 -0.006964 1 0 0 0 0 0 0 223946
0.010989 0.012993 0.169705 -1.513949 -1.082923 -4.795419 -0.006996 1 0 0 0 0 0 0 224944
0.011017 0.012978 0.169641 -1.826871 -1.234690 -4.681672 -0.007027 1 0 0 0 0 0 0 225949
0.011016 0.012955 0.169579 -1.501128 -1.142823 -4.692504 -0.007058 1 0 0 0 0 0 0 226940
0.011019 0.012946 0.169502 -1.517419 -1.318943 -4.522793 -0.007089 1 0 0 0 0 0 0 227943
0.011029 0.012923 0.169425 -1.620387 -1.159841 -4.526321 -0.007121 1 0 0 0 0 0 0 228967
0.011043 0.012893 0.169348 -1.684175 -1.054878 -4.541620 -0.007152 1 0 0 0 0 0 0 229950
0.011019 0.012845 0.169277 -1.202888 -0.801107 -4.631014 -0.007183 1 0 0 0 0 0 0 230939
0.011038 0.012798 0.169196 -1.721118 -0.806770 -4.518326 -0.007214 1 0 0 0 0 0 0 231944
0.011034 0.012759 0.169108 -1.478457 -0.908243 -4.434584 -0.007247 1 0 0 0 0 0 0 232983
0.011040 0.012722 0.169026 -1.605626 -0.936667 -4.527699 -0.007298 1 0 0 0 0 0 0 234615
0.011046 0.012706 0.168987 -1.608001 -1.226467 -5.105565 -0.007307 1 0 0 0 0 0 0 234922
0.011040 0.012658 0.168861 -1.464446 -0.843886 -4.043203 -0.007342 1 0 0 0 0 0 0 236043
0.011030 0.012599 0.168743 -1.399222 -0.646320 -4.038797 -0.007371 1 0 0 0 0 0 0 236965
0.011052 0.012569 0.168631 -1.811655 -1.022397 -4.132351 -0.007402 1 0 0 0 0 0 0 237959
0.011055 0.012518 0.168518 -1.618405 -0.773421 -4.146100 -0.007434 1 0 0 0 0 0 0 238959
0.011065 0.012474 0.168407 -1.706070 -0.843675 -4.172985 -0.007465 1 0 0 0 0 0 0 239953
0.011080 0.012433 0.168296 -1.770643 -0.896738 -4.190365 -0.007496 1 0 0 0 0 0 0 240953
0.011073 0.012397 0.168176 -1.513747 -0.963290 -4.083880 -0.007531 1 0 0 0 0 0 0 242070
0.011080 0.012360 0.168044 -1.655493 -0.960243 -3.925212 -0.007565 1 0 0 0 0 0 0 243160
0.011092 0.012322 0.167906 -1.759331 -0.958628 -3.836537 -0.007595 1 0 0 0 0 0 0 244115
0.011090 0.012267 0.167780 -1.593668 -0.721639 -3.986885 -0.007622 1 0 0 0 0 0 0 244979
0.011099 0.012220 0.167661 -1.710616 -0.814080 -4.103582 -0.007653 1 0 0 0 0 0 0 245980
0.011111 0.012177 0.167528 -1.789531 -0.870452 -3.945656 -0.007689 1 0 0 0 0 0 0 247136
0.011087 0.012066 0.167317 -1.316846 0.025820 -2.918935 -0.007721 1 0 0 0 0 0 0 248161
0.011114 0.012023 0.167200 -1.943292 -0.786696 -4.039091 -0.007751 1 0 0 0 0 0 0 249133
0.011113 0.011985 0.167075 -1.650770 -0.925625 -4.049758 -0.007782 1 0 0 0 0 0 0 250121
0.011103 0.011927 0.166935 -1.516318 -0.679535 -3.873117 -0.007810 1 0 0 0 0 0 0 251012
0.011107 0.011878 0.166791 -1.681339 -0.772410 -3.796636 -0.007840 1 0 0 0 0 0 0 251978
0.011117 0.011833 0.166645 -1.791216 -0.841143 -3.760524 -0.007872 1 0 0 0 0 0 0 253001
0.011091 0.011720 0.166421 -1.321094 0.061935 -2.759733 -0.007907 1 0 0 0 0 0 0 254095
0.011093 0.011679 0.166290 -1.665726 -0.795914 -3.861902 -0.007936 1 0 0 0 0 0 0 255052
0.011085 0.011618 0.166146 -1.562205 -0.629109 -3.807095 -0.007964 1 0 0 0 0 0 0 255946
0.011089 0.011568 0.165998 -1.714971 -0.734854 -3.752909 -0.007998 1 0 0 0 0 0 0 257008
0.011082 0.011475 0.165749 -1.596184 -0.198593 -2.422721 -0.008030 1 0 0 0 0 0 0 258060
0.011071 0.011420 0.165628 -1.533930 -0.622696 -3.963353 -0.008059 1 0 0 0 0 0 0 258976
0.011072 0.011369 0.165471 -1.689266 -0.726359 -3.655209 -0.008090 1 0 0 0 0 0 0 259973
0.011037 0.011249 0.165237 -1.238721 0.173683 -2.611153 -0.008122 1 0 0 0 0 0 0 260980
0.011015 0.011209 0.165109 -1.365384 -0.786933 -3.892525 -0.008153 1 0 0 0 0 0 0 261969
0.010986 0.011123 0.164869 -1.294706 -0.260453 -2.566653 -0.008186 1 0 0 0 0 0 0 263023
0.010948 0.011070 0.164737 -1.159619 -0.647717 -3.830134 -0.008215 1 0 0 0 0 0 0 263973
0.010932 0.011001 0.164497 -1.451372 -0.472656 -2.548120 -0.008247 1 0 0 0 0 0 0 264978
0.010918 0.010946 0.164356 -1.500221 -0.647021 -3.701880 -0.008278 1 0 0 0 0 0 0 265970
0.010861 0.010854 0.164116 -0.947020 -0.159331 -2.536806 -0.008308 1 0 0 0 0 0 0 266955
0.010840 0.010795 0.163974 -1.357426 -0.551839 -3.680674 -0.008340 1 0 0 0 0 0 0 267968
0.010802 0.010726 0.163709 -1.191694 -0.449702 -2.189831 -0.008372 1 0 0 0 0 0 0 269003
0.010761 0.010676 0.163569 -1.136598 -0.682982 -3.689070 -0.008413 1 0 0 0 0 0 0 270310
0.010716 0.010577 0.163261 -1.069341 -0.064486 -1.608253 -0.008437 1 0 0 0 0 0 0 271083
0.010693 0.010542 0.163136 -1.348703 -0.839964 -3.802729 -0.008465 1 0 0 0 0 0 0 271965
0.010668 0.010481 0.162968 -1.363403 -0.566742 -3.452276 -0.008495 1 0 0 0 0 0 0 272935
0.010603 0.010383 0.162707 -0.837042 -0.059372 -2.187205 -0.008528 1 0 0 0 0 0 0 273997
0.010596 0.010340 0.162540 -1.543842 -0.727198 -3.296422 -0.008559 1 0 0 0 0 0 0 274974
0.010508 0.010261 0.162262 -0.567872 -0.306890 -1.937203 -0.008591 1 0 0 0 0 0 0 275994
0.010481 0.010204 0.162108 -1.250830 -0.555737 -3.427744 -0.008624 1 0 0 0 0 0 0 277051
0.010436 0.010133 0.161800 -1.096083 -0.396073 -1.543939 -0.008657 1 0 0 0 0 0 0 278115
0.010393 0.010080 0.161629 -1.093499 -0.616673 -3.146304 -0.008688 1 0 0 0 0 0 0 279088
0.010311 0.009986 0.161333 -0.595446 -0.095828 -1.641793 -0.008717 1 0 0 0 0 0 0 280035
0.010262 0.009931 0.161183 -0.965385 -0.540737 -3.404631 -0.008750 1 0 0 0 0 0 0 281084
0.010149 0.009805 0.160893 -0.160167 0.342475 -1.734275 -0.008776 1 0 0 0 0 0 0 281903
0.010112 0.009763 0.160746 -1.066585 -0.656721 -3.434863 -0.008808 1 0 0 0 0 0 0 282940
0.010033 0.009675 0.160461 -0.613948 -0.152024 -1.796687 -0.008848 1 0 0 0 0 0 0 284205
0.009926 0.009599 0.160166 -0.191688 -0.251493 -1.474651 -0.008879 1 0 0 0 0 0 0 285222
0.009864 0.009566 0.159984 -0.743125 -0.826023 -2.905243 -0.008903 1 0 0 0 0 0 0 285984
0.009799 0.009512 0.159811 -0.744203 -0.598727 -3.167338 -0.008935 1 0 0 0 0 0 0 287013
0.009665 0.009420 0.159488 0.165341 -0.084056 -1.214023 -0.008965 1 0 0 0 0 0 0 287964
0.009623 0.009382 0.159313 -0.939694 -0.730105 -2.930767 -0.008996 1 0 0 0 0 0 0 288953
0.009540 0.009298 0.159004 -0.522649 -0.185641 -1.347917 -0.009025 1 0 0 0 0 0 0 289875
0.009460 0.009268 0.158826 -0.507708 -0.840181 -2.878102 -0.009058 1 0 0 0 0 0 0 290944
0.009348 0.009188 0.158482 -0.078632 -0.247351 -0.857719 -0.009090 1 0 0 0 0 0 0 291954
0.009292 0.009133 0.158297 -0.761042 -0.510967 -2.710252 -0.009121 1 0 0 0 0 0 0 292961
0.009157 0.009076 0.157980 0.219581 -0.498808 -1.141874 -0.009150 1 0 0 0 0 0 0 293876
0.009096 0.009024 0.157797 -0.657380 -0.571390 -2.733869 -0.009183 1 0 0 0 0 0 0 294943
0.008938 0.008906 0.157453 0.532934 0.294870 -0.775771 -0.009215 1 0 0 0 0 0 0 295954
0.008803 0.008857 0.157151 0.380288 -0.513009 -1.097657 -0.009246 1 0 0 0 0 0 0 296960
0.008742 0.008807 0.156968 -0.603008 -0.568919 -2.665810 -0.009274 1 0 0 0 0 0 0 297863
0.008602 0.008752 0.156647 0.342881 -0.515383 -1.004654 -0.009309 1 0 0 0 0 0 0 298975
0.008477 0.008683 0.156327 0.243285 -0.327108 -0.827789 -0.009353 1 0 0 0 0 0 0 300392
0.008320 0.008614 0.155953 0.677668 -0.293670 -0.070026 -0.009370 1 0 0 0 0 0 0 300920
0.008271 0.008606 0.155822 -0.684485 -1.091892 -3.147657 -0.009402 1 0 0 0 0 0 0 301946
0.008119 0.008518 0.155503 0.534174 -0.118151 -0.988718 -0.009436 1 0 0 0 0 0 0 303031
0.008017 0.008468 0.155185 0.017768 -0.519239 -0.758596 -0.009465 1 0 0 0 0 0 0 303962
0.007932 0.008443 0.154995 -0.261837 -0.887308 -2.384789 -0.009494 1 0 0 0 0 0 0 304880
0.007773 0.008406 0.154630 0.708008 -0.753543 -0.239978 -0.009525 1 0 0 0 0 0 0 305884
0.007645 0.008344 0.154326 0.404040 -0.419175 -0.801254 -0.009556 1 0 0 0 0 0 0 306875
0.007579 0.008312 0.154127 -0.419967 -0.779656 -2.195058 -0.009594 1 0 0 0 0 0 0 308092
0.007406 0.008240 0.153711 0.906767 -0.283460 0.510206 -0.009623 1 0 0 0 0 0 0 309009
0.007242 0.008178 0.153409 0.934085 -0.354793 -0.658975 -0.009655 1 0 0 0 0 0 0 310057
0.007103 0.008141 0.153100 0.636388 -0.685351 -0.655730 -0.009683 1 0 0 0 0 0 0 310951
0.007035 0.008113 0.152896 -0.314455 -0.846680 -2.020739 -0.009725 1 0 0 0 0 0 0 312276
0.006861 0.008044 0.152473 0.993861 -0.317383 0.739981 -0.009745 1 0 0 0 0 0 0 312927
0.006773 0.007998 0.152296 -0.000738 -0.559861 -2.176495 -0.009781 1 0 0 0 0 0 0 314074
0.006609 0.007941 0.151896 0.918409 -0.439174 0.487170 -0.009814 1 0 0 0 0 0 0 315135
0.006446 0.007881 0.151555 1.016317 -0.367306 0.007404 -0.009838 1 0 0 0 0 0 0 315900
0.006399 0.007848 0.151384 -0.480638 -0.730237 -2.229386 -0.009874 1 0 0 0 0 0 0 317057
0.006240 0.007774 0.150975 0.851557 -0.216844 0.682525 -0.009901 1 0 0 0 0 0 0 317924
0.006171 0.007743 0.150778 -0.184749 -0.730405 -1.776303 -0.009934 1 0 0 0 0 0 0 318978
0.005997 0.007674 0.150387 1.090738 -0.269585 0.547661 -0.009964 1 0 0 0 0 0 0 319948
0.005925 0.007642 0.150167 -0.084870 -0.711361 -1.415837 -0.009993 1 0 0 0 0 0 0 320867
0.005751 0.007575 0.149795 1.133031 -0.290324 0.385225 -0.010032 1 0 0 0 0 0 0 322102
0.005584 0.007508 0.149417 1.182035 -0.257576 0.694937 -0.010067 1 0 0 0 0 0 0 323238
0.005412 0.007477 0.149059 1.287896 -0.698062 0.515989 -0.010086 1 0 0 0 0 0 0 323852
0.005358 0.007472 0.148896 -0.247911 -1.097679 -2.051078 -0.010121 1 0 0 0 0 0 0 324968
0.005196 0.007420 0.148520 1.032141 -0.524179 0.521530 -0.010154 1 0 0 0 0 0 0 326011
0.005059 0.007387 0.148182 0.847543 -0.700218 0.320016 -0.010181 1 0 0 0 0 0 0 326886
0.004977 0.007344 0.147982 0.126643 -0.595182 -1.487992 -0.010212 1 0 0 0 0 0 0 327884
0.004830 0.007261 0.147605 0.925217 -0.048383 0.694246 -0.010246 1 0 0 0 0 0 0 328954
0.004697 0.007220 0.147264 0.828385 -0.536033 0.471172 -0.010275 1 0 0 0 0 0 0 329891
0.004638 0.007171 0.147053 -0.132692 -0.483630 -1.220481 -0.010305 1 0 0 0 0 0 0 330857
0.004500 0.007117 0.146689 0.813718 -0.410283 0.639172 -0.010340 1 0 0 0 0 0 0 331962
0.004345 0.007057 0.146338 1.147443 -0.308566 0.691902 -0.010368 1 0 0 0 0 0 0 332870
0.004278 0.007028 0.146141 0.055709 -0.704554 -1.272546 -0.010399 1 0 0 0 0 0 0 333854
0.004141 0.006955 0.145760 0.853750 -0.166507 0.962541 -0.010431 1 0 0 0 0 0 0 334867
0.004076 0.006922 0.145531 0.018137 -0.636086 -0.771419 -0.010464 1 0 0 0 0 0 0 335945
0.003943 0.006848 0.145130 0.836717 -0.134234 1.335473 -0.010493 1 0 0 0 0 0 0 336866
0.003863 0.006800 0.144918 0.231141 -0.420133 -0.885786 -0.010547 1 0 0 0 0 0 0 338578
0.003826 0.006781 0.144832 -0.376404 -0.819468 -2.743791 -0.010555 1 0 0 0 0 0 0 338830
0.003615 0.006687 0.144300 1.854124 0.114623 2.931982 -0.010593 1 0 0 0 0 0 0 340055
0.003478 0.006613 0.143903 1.126823 -0.039842 1.815757 -0.010620 1 0 0 0 0 0 0 340937
0.003415 0.006583 0.143695 0.109179 -0.615456 -0.757857 -0.010650 1 0 0 0 0 0 0 341896
0.003275 0.006543 0.143328 1.017617 -0.545736 1.122396 -0.010681 1 0 0 0 0 0 0 342888
0.003216 0.006495 0.143106 0.058444 -0.438416 -0.571800 -0.010715 1 0 0 0 0 0 0 343974
0.003081 0.006443 0.142729 0.981089 -0.361911 1.330533 -0.010744 1 0 0 0 0 0 0 344885
0.003024 0.006395 0.142534 0.056479 -0.409736 -0.814915 -0.010775 1 0 0 0 0 0 0 345873
0.002932 0.006304 0.142171 0.440808 0.163799 1.178640 -0.010814 1 0 0 0 0 0 0 347140
0.002858 0.006223 0.141822 0.252018 0.101532 1.265163 -0.010840 1 0 0 0 0 0 0 347957
0.002827 0.006188 0.141635 -0.334422 -0.497429 -0.836357 -0.010871 1 0 0 0 0 0 0 348954
0.002772 0.006151 0.141396 -0.061142 -0.543808 -0.329487 -0.010901 1 0 0 0 0 0 0 349919
0.002682 0.006073 0.141047 0.421058 0.014504 1.189360 -0.010941 1 0 0 0 0 0 0 351208
0.002611 0.006022 0.140806 0.244460 -0.295776 -0.026040 -0.010963 1 0 0 0 0 0 0 351917
0.002558 0.005978 0.140591 -0.016408 -0.402939 -0.457824 -0.010993 1 0 0 0 0 0 0 352852
0.002499 0.005918 0.140349 0.057690 -0.199761 -0.134514 -0.011026 1 0 0 0 0 0 0 353930
0.002398 0.005853 0.139983 0.623777 -0.096459 1.564700 -0.011059 1 0 0 0 0 0 0 354962
0.002332 0.005787 0.139777 0.228166 -0.074910 -0.320539 -0.011087 1 0 0 0 0 0 0 355863
0.002260 0.005738 0.139556 0.271085 -0.287853 -0.287707 -0.011118 1 0 0 0 0 0 0 356849
0.002192 0.005676 0.139312 0.245839 -0.132789 0.056421 -0.011149 1 0 0 0 0 0 0 357861
0.002141 0.005624 0.139065 0.023132 -0.251055 0.141732 -0.011180 1 0 0 0 0 0 0 358849
0.002055 0.005535 0.138711 0.458104 0.241508 1.608358 -0.011212 1 0 0 0 0 0 0 359877
0.002024 0.005499 0.138521 -0.197068 -0.395132 -0.364052 -0.011243 1 0 0 0 0 0 0 360852
0.001970 0.005465 0.138305 0.038229 -0.480271 -0.200235 -0.011274 1 0 0 0 0 0 0 361865
0.001911 0.005410 0.138061 0.139954 -0.220292 0.215301 -0.011305 1 0 0 0 0 0 0 362850
0.001886 0.005359 0.137833 -0.299404 -0.236045 0.076330 -0.011337 1 0 0 0 0 0 0 363869
0.001857 0.005313 0.137592 -0.282578 -0.297126 0.262150 -0.011368 1 0 0 0 0 0 0 364849
0.001795 0.005239 0.137358 0.149940 0.078393 0.219423 -0.011400 1 0 0 0 0 0 0 365886
0.001748 0.005182 0.137115 0.012464 -0.100319 0.369859 -0.011447 1 0 0 0 0 0 0 367386
0.001674 0.005055 0.136695 0.355766 0.804561 2.746342 -0.011465 1 0 0 0 0 0 0 367979
0.001652 0.004997 0.136565 -0.285340 0.009688 -0.777351 -0.011495 1 0 0 0 0 0 0 368910
0.001610 0.004931 0.136382 -0.071883 0.036004 -0.408747 -0.011525 1 0 0 0 0 0 0 369880
0.001572 0.004879 0.136186 -0.113905 -0.131327 -0.187817 -0.011556 1 0 0 0 0 0 0 370869
0.001537 0.004834 0.135985 -0.148990 -0.233626 -0.077398 -0.011587 1 0 0 0 0 0 0 371866
0.001489 0.004777 0.135774 0.034012 -0.071777 0.099157 -0.011618 1 0 0 0 0 0 0 372856
0.001470 0.004724 0.135558 -0.327199 -0.116405 0.216505 -0.011650 1 0 0 0 0 0 0 373899
0.001423 0.004683 0.135330 -0.000513 -0.262224 0.410702 -0.011690 1 0 0 0 0 0 0 375153
0.001374 0.004607 0.135089 0.062704 0.189366 0.625938 -0.011722 1 0 0 0 0 0 0 376180
0.001334 0.004550 0.134871 -0.038965 -0.019525 0.387272 -0.011746 1 0 0 0 0 0 0 376961
0.001284 0.004489 0.134682 0.093601 0.032401 0.008572 -0.011776 1 0 0 0 0 0 0 377909
0.001264 0.004436 0.134503 -0.288625 -0.063128 -0.135963 -0.011813 1 0 0 0 0 0 0 379114
0.001238 0.004390 0.134278 -0.242068 -0.145940 0.475546 -0.011839 1 0 0 0 0 0 0 379922
0.001195 0.004333 0.134087 -0.007998 -0.024109 0.132960 -0.011872 1 0 0 0 0 0 0 380986
0.001158 0.004287 0.133887 -0.058263 -0.129479 0.234992 -0.011906 1 0 0 0 0 0 0 382086
0.001124 0.004245 0.133684 -0.098489 -0.197848 0.317550 -0.011931 1 0 0 0 0 0 0 382884
0.001092 0.004207 0.133509 -0.123299 -0.250626 -0.021021 -0.011964 1 0 0 0 0 0 0 383933
0.001039 0.004174 0.133325 0.141635 -0.319244 0.088810 -0.011999 1 0 0 0 0 0 0 385055
0.000983 0.004123 0.133119 0.231076 -0.083630 0.423335 -0.012027 1 0 0 0 0 0 0 385954
0.000960 0.004076 0.132933 -0.196381 -0.101181 0.218631 -0.012059 1 0 0 0 0 0 0 386979
0.000934 0.004035 0.132764 -0.186625 -0.181765 -0.006572 -0.012087 1 0 0 0 0 0 0 387863
0.000891 0.003982 0.132593 0.037534 -0.016341 0.026952 -0.012122 1 0 0 0 0 0 0 388985
0.000860 0.003917 0.132411 -0.094998 0.154950 0.199387 -0.012157 1 0 0 0 0 0 0 390117
0.000844 0.003882 0.132223 -0.301293 -0.210596 0.322599 -0.012183 1 0 0 0 0 0 0 390926
0.000827 0.003828 0.132065 -0.305958 0.006267 -0.026904 -0.012216 1 0 0 0 0 0 0 391990
0.000737 0.003818 0.131925 0.664879 -0.540252 -0.292949 -0.012244 1 0 0 0 0 0 0 392892
0.000676 0.003795 0.131774 0.375741 -0.429428 -0.140977 -0.012274 1 0 0 0 0 0 0 393864
0.000632 0.003766 0.131618 0.155279 -0.335944 -0.044739 -0.012306 1 0 0 0 0 0 0 394866
0.000594 0.003735 0.131461 0.039245 -0.284437 0.010016 -0.012337 1 0 0 0 0 0 0 395862
0.000587 0.003677 0.131303 -0.363062 0.062117 0.035556 -0.012368 1 0 0 0 0 0 0 396864
0.000569 0.003632 0.131145 -0.255214 -0.045847 0.072567 -0.012399 1 0 0 0 0 0 0 397860
0.000545 0.003592 0.130987 -0.169078 -0.126073 0.104255 -0.012430 1 0 0 0 0 0 0 398858
0.000518 0.003554 0.130828 -0.121291 -0.166879 0.133164 -0.012462 1 0 0 0 0 0 0 399858
0.000490 0.003519 0.130669 -0.095365 -0.185493 0.160994 -0.012493 1 0 0 0 0 0 0 400873
0.000461 0.003484 0.130510 -0.080613 -0.192726 0.188573 -0.012525 1 0 0 0 0 0 0 401880
0.000432 0.003449 0.130351 -0.071426 -0.194278 0.216156 -0.012556 1 0 0 0 0 0 0 402888
0.000403 0.003415 0.130192 -0.065024 -0.192939 0.243741 -0.012588 1 0 0 0 0 0 0 403910
0.000418 0.003427 0.130061 -0.631441 -0.800898 -0.103075 -0.012627 1 0 0 0 0 0 0 405147
0.000410 0.003416 0.129913 -0.404272 -0.555288 0.118362 -0.012653 1 0 0 0 0 0 0 405993
0.000372 0.003398 0.129768 0.026682 -0.442885 0.118464 -0.012681 1 0 0 0 0 0 0 406888
0.000358 0.003368 0.129634 -0.253287 -0.273396 -0.011757 -0.012713 1 0 0 0 0 0 0 407907
0.000317 0.003341 0.129494 0.087281 -0.285983 0.076015 -0.012744 1 0 0 0 0 0 0 408898
0.000288 0.003291 0.129353 -0.031170 0.013390 0.125010 -0.012776 1 0 0 0 0 0 0 409920
0.000239 0.003254 0.129210 0.222374 -0.116958 0.170790 -0.012807 1 0 0 0 0 0 0 410906
0.000214 0.003234 0.129067 -0.067997 -0.346852 0.211762 -0.012838 1 0 0 0 0 0 0 411914
0.000173 0.003193 0.128934 0.121444 -0.090188 0.092669 -0.012872 1 0 0 0 0 0 0 412974
0.000139 0.003155 0.128784 0.065561 -0.105868 0.325479 -0.012903 1 0 0 0 0 0 0 413988
0.000107 0.003120 0.128628 0.024421 -0.128350 0.455713 -0.012930 1 0 0 0 0 0 0 414847
0.000077 0.003086 0.128501 0.004040 -0.154450 0.120463 -0.012964 1 0 0 0 0 0 0 415936
0.000028 0.003057 0.128363 0.259037 -0.212283 0.242227 -0.012994 1 0 0 0 0 0 0 416882
0.000010 0.003023 0.128232 -0.108277 -0.133069 0.186460 -0.013033 1 0 0 0 0 0 0 418127
-0.000014 0.002988 0.128082 -0.079504 -0.128090 0.441955 -0.013058 1 0 0 0 0 0 0 418933
-0.000040 0.002955 0.127957 -0.041798 -0.143442 0.175192 -0.013087 1 0 0 0 0 0 0 419877
-0.000072 0.002942 0.127830 0.056425 -0.396852 0.197033 -0.013121 1 0 0 0 0 0 0 420963
-0.000117 0.002905 0.127703 0.227129 -0.101026 0.214862 -0.013149 1 0 0 0 0 0 0 421865
-0.000159 0.002889 0.127575 0.217865 -0.354543 0.251677 -0.013181 1 0 0 0 0 0 0 422885
-0.000174 0.002860 0.127447 -0.130161 -0.210346 0.270111 -0.013211 1 0 0 0 0 0 0 423843
-0.000215 0.002834 0.127309 0.182437 -0.221833 0.430998 -0.013244 1 0 0 0 0 0 0 424877
-0.000249 0.002806 0.127188 0.132104 -0.185955 0.247627 -0.013274 1 0 0 0 0 0 0 425868
-0.000286 0.002795 0.127061 0.163032 -0.407548 0.312942 -0.013306 1 0 0 0 0 0 0 426866
-0.000332 0.002758 0.126935 0.296827 -0.098449 0.348865 -0.013336 1 0 0 0 0 0 0 427850
-0.000375 0.002743 0.126807 0.269894 -0.342892 0.391989 -0.013368 1 0 0 0 0 0 0 428858
-0.000410 0.002720 0.126689 0.175550 -0.258555 0.280191 -0.013399 1 0 0 0 0 0 0 429855
-0.000421 0.002688 0.126565 -0.138357 -0.129441 0.371423 -0.013430 1 0 0 0 0 0 0 430853
-0.000441 0.002657 0.126449 -0.062457 -0.117096 0.299196 -0.013461 1 0 0 0 0 0 0 431841
-0.000478 0.002610 0.126326 0.183644 0.083129 0.405053 -0.013495 1 0 0 0 0 0 0 432916
-0.000516 0.002590 0.126199 0.222734 -0.236637 0.484947 -0.013525 1 0 0 0 0 0 0 433897
-0.000548 0.002565 0.126082 0.162771 -0.193256 0.387542 -0.013559 1 0 0 0 0 0 0 434979
-0.000578 0.002537 0.125968 0.126814 -0.147799 0.352776 -0.013586 1 0 0 0 0 0 0 435848
-0.000607 0.002507 0.125855 0.110153 -0.120273 0.352652 -0.013617 1 0 0 0 0 0 0 436823
-0.000621 0.002491 0.125753 -0.078168 -0.298875 0.234841 -0.013649 1 0 0 0 0 0 0 437843
-0.000641 0.002468 0.125645 -0.008786 -0.211361 0.322677 -0.013681 1 0 0 0 0 0 0 438866
-0.000665 0.002441 0.125534 0.044349 -0.148599 0.380022 -0.013712 1 0 0 0 0 0 0 439860
-0.000690 0.002412 0.125423 0.074769 -0.113515 0.415866 -0.013744 1 0 0 0 0 0 0 440899
-0.000716 0.002382 0.125311 0.092242 -0.093847 0.442451 -0.013784 1 0 0 0 0 0 0 442161
-0.000742 0.002351 0.125168 0.099541 -0.070019 0.875807 -0.013811 1 0 0 0 0 0 0 443036
-0.000750 0.002316 0.125066 -0.144307 -0.018147 0.406582 -0.013843 1 0 0 0 0 0 0 444065
-0.000767 0.002283 0.124958 -0.039421 -0.031730 0.462060 -0.013871 1 0 0 0 0 0 0 444962
-0.000794 0.002271 0.124867 0.115265 -0.296483 0.252293 -0.013899 1 0 0 0 0 0 0 445865
-0.000821 0.002249 0.124763 0.127776 -0.198370 0.428475 -0.013931 1 0 0 0 0 0 0 446882
-0.000835 0.002237 0.124663 -0.049931 -0.318661 0.396423 -0.013966 1 0 0 0 0 0 0 448011
-0.000854 0.002216 0.124556 0.022370 -0.202481 0.519853 -0.013997 1 0 0 0 0 0 0 449005
-0.000858 0.002186 0.124467 -0.175587 -0.073897 0.313482 -0.014025 1 0 0 0 0 0 0 449875
-0.000880 0.002175 0.124383 0.029933 -0.303828 0.235342 -0.014061 1 0 0 0 0 0 0 451029
-0.000903 0.002154 0.124281 0.088469 -0.194261 0.482458 -0.014091 1 0 0 0 0 0 0 451995
-0.000909 0.002125 0.124193 -0.135739 -0.065024 0.333828 -0.014119 1 0 0 0 0 0 0 452889
-0.000912 0.002109 0.124100 -0.202156 -0.231915 0.410681 -0.014148 1 0 0 0 0 0 0 453836
-0.000921 0.002067 0.124006 -0.124875 0.095631 0.451713 -0.014186 1 0 0 0 0 0 0 455037
-0.000925 0.002046 0.123910 -0.180041 -0.128883 0.489565 -0.014219 1 0 0 0 0 0 0 456097
-0.000940 0.002020 0.123804 -0.038605 -0.088566 0.651395 -0.014243 1 0 0 0 0 0 0 456872
-0.000947 0.002007 0.123735 -0.121858 -0.252940 0.192234 -0.014276 1 0 0 0 0 0 0 457911
-0.000964 0.001985 0.123639 -0.007728 -0.149513 0.528006 -0.014308 1 0 0 0 0 0 0 458941
-0.000972 0.001973 0.123542 -0.109597 -0.270327 0.576713 -0.014337 1 0 0 0 0 0 0 459864
-0.000970 0.001948 0.123457 -0.249026 -0.105467 0.454646 -0.014367 1 0 0 0 0 0 0 460842
-0.000975 0.001954 0.123385 -0.179493 -0.490872 0.283892 -0.014398 1 0 0 0 0 0 0 461833
-0.000971 0.001938 0.123308 -0.280551 -0.238545 0.341536 -0.014430 1 0 0 0 0 0 0 462847
-0.000968 0.001929 0.123218 -0.273452 -0.307490 0.527527 -0.014462 1 0 0 0 0 0 0 463856
-0.000981 0.001910 0.123146 -0.081391 -0.182088 0.345294 -0.014492 1 0 0 0 0 0 0 464842
-0.000981 0.001881 0.123068 -0.219722 -0.038276 0.396525 -0.014523 1 0 0 0 0 0 0 465833
-0.000980 0.001866 0.122979 -0.241254 -0.197346 0.580054 -0.014555 1 0 0 0 0 0 0 466848
-0.000980 0.001858 0.122916 -0.241656 -0.310280 0.261877 -0.014586 1 0 0 0 0 0 0 467837
-0.000974 0.001835 0.122843 -0.319756 -0.117238 0.384750 -0.014617 1 0 0 0 0 0 0 468825
-0.000984 0.001809 0.122776 -0.113533 -0.054752 0.328863 -0.014649 1 0 0 0 0 0 0 469863
-0.000989 0.001795 0.122690 -0.166032 -0.204670 0.583361 -0.014694 1 0 0 0 0 0 0 471285
-0.000985 0.001769 0.122608 -0.278777 -0.057570 0.569805 -0.014715 1 0 0 0 0 0 0 471959
-0.000983 0.001756 0.122548 -0.268198 -0.208311 0.296478 -0.014743 1 0 0 0 0 0 0 472862
-0.000982 0.001750 0.122496 -0.257683 -0.304480 0.179002 -0.014775 1 0 0 0 0 0 0 473877
-0.000976 0.001727 0.122426 -0.329653 -0.104545 0.409925 -0.014806 1 0 0 0 0 0 0 474886
-0.000978 0.001734 0.122359 -0.224967 -0.468536 0.403889 -0.014837 1 0 0 0 0 0 0 475878
-0.000992 0.001723 0.122294 -0.053911 -0.270930 0.393175 -0.014868 1 0 0 0 0 0 0 476866
-0.000980 0.001712 0.122230 -0.382867 -0.259299 0.394095 -0.014904 1 0 0 0 0 0 0 478005
-0.000987 0.001692 0.122167 -0.164301 -0.133888 0.405876 -0.014930 1 0 0 0 0 0 0 478860
-0.000990 0.001682 0.122113 -0.190190 -0.245156 0.283492 -0.014967 1 0 0 0 0 0 0 480024
-0.000986 0.001658 0.122043 -0.294233 -0.068541 0.503069 -0.014995 1 0 0 0 0 0 0 480932
-0.000983 0.001646 0.121987 -0.278968 -0.203688 0.348028 -0.015025 1 0 0 0 0 0 0 481891
-0.000995 0.001625 0.121926 -0.090409 -0.104813 0.412379 -0.015055 1 0 0 0 0 0 0 482853
-0.001001 0.001615 0.121873 -0.150669 -0.224416 0.319328 -0.015088 1 0 0 0 0 0 0 483911
-0.000998 0.001591 0.121803 -0.273711 -0.052346 0.550669 -0.015119 1 0 0 0 0 0 0 484881
-0.000996 0.001578 0.121747 -0.268182 -0.189220 0.399535 -0.015153 1 0 0 0 0 0 0 485967
-0.001001 0.001590 0.121686 -0.188263 -0.519052 0.473008 -0.015182 1 0 0 0 0 0 0 486913
-0.000997 0.001577 0.121613 -0.287690 -0.226558 0.646190 -0.015214 1 0 0 0 0 0 0 487921
-0.000995 0.001570 0.121556 -0.275346 -0.279844 0.462875 -0.015245 1 0 0 0 0 0 0 488924
-0.001007 0.001552 0.121495 -0.089571 -0.138358 0.516890 -0.015275 1 0 0 0 0 0 0 489897
-0.000994 0.001539 0.121432 -0.401701 -0.175077 0.553525 -0.015305 1 0 0 0 0 0 0 490848
-0.000987 0.001532 0.121379 -0.351154 -0.264018 0.443335 -0.015337 1 0 0 0 0 0 0 491856
-0.000991 0.001496 0.121329 -0.203053 0.111204 0.391922 -0.015368 1 0 0 0 0 0 0 492846
-0.000974 0.001473 0.121271 -0.469398 -0.018374 0.519753 -0.015399 1 0 0 0 0 0 0 493853
-0.000966 0.001461 0.121219 -0.389527 -0.175064 0.454185 -0.015431 1 0 0 0 0 0 0 494866
-0.000980 0.001459 0.121149 -0.083805 -0.315244 0.706466 -0.015461 1 0 0 0 0 0 0 495851
-0.000981 0.001439 0.121072 -0.221531 -0.094389 0.824031 -0.015493 1 0 0 0 0 0 0 496846
-0.000981 0.001429 0.121015 -0.244082 -0.198236 0.608917 -0.015524 1 0 0 0 0 0 0 497861
-0.000981 0.001424 0.120963 -0.251927 -0.270452 0.514768 -0.015556 1 0 0 0 0 0 0 498869
-0.000975 0.001403 0.120894 -0.332440 -0.062250 0.757175 -0.015586 1 0 0 0 0 0 0 499848
-0.000972 0.001392 0.120838 -0.304603 -0.177480 0.610152 -0.015621 1 0 0 0 0 0 0 500962
-0.000965 0.001367 0.120767 -0.361070 -0.010335 0.813111 -0.015650 1 0 0 0 0 0 0 501895
-0.000961 0.001355 0.120711 -0.320822 -0.147485 0.650078 -0.015683 1 0 0 0 0 0 0 502944
-0.000940 0.001344 0.120650 -0.544266 -0.177209 0.710558 -0.015712 1 0 0 0 0 0 0 503880
-0.000943 0.001325 0.120587 -0.261844 -0.062292 0.755549 -0.015743 1 0 0 0 0 0 0 504860
-0.000925 0.001310 0.120524 -0.500957 -0.114756 0.779943 -0.015774 1 0 0 0 0 0 0 505845
-0.000916 0.001303 0.120471 -0.413712 -0.211053 0.664494 -0.015806 1 0 0 0 0 0 0 506862
-0.000906 0.001280 0.120401 -0.426133 -0.020853 0.889983 -0.015836 1 0 0 0 0 0 0 507853
-0.000900 0.001269 0.120345 -0.362844 -0.144185 0.735542 -0.015870 1 0 0 0 0 0 0 508918
-0.000892 0.001245 0.120274 -0.401063 0.017634 0.936823 -0.015904 1 0 0 0 0 0 0 510029
-0.000887 0.001232 0.120218 -0.352203 -0.120833 0.772766 -0.015936 1 0 0 0 0 0 0 511043
-0.000879 0.001207 0.120147 -0.397553 0.033166 0.970899 -0.015964 1 0 0 0 0 0 0 511919
-0.000875 0.001195 0.120091 -0.352445 -0.108930 0.805599 -0.015994 1 0 0 0 0 0 0 512894
-0.000873 0.001189 0.120040 -0.324166 -0.201028 0.731796 -0.016024 1 0 0 0 0 0 0 513846
-0.000853 0.001181 0.119981 -0.557752 -0.189573 0.846216 -0.016056 1 0 0 0 0 0 0 514890
-0.000856 0.001163 0.119919 -0.283419 -0.053142 0.912325 -0.016092 1 0 0 0 0 0 0 516040
-0.000839 0.001149 0.119856 -0.524161 -0.093927 0.944872 -0.016124 1 0 0 0 0 0 0 517045
-0.000830 0.001142 0.119803 -0.439115 -0.183789 0.832153 -0.016152 1 0 0 0 0 0 0 517943
-0.000814 0.001102 0.119743 -0.522668 0.245453 0.917557 -0.016182 1 0 0 0 0 0 0 518903
-0.000806 0.001082 0.119692 -0.433765 0.034225 0.839796 -0.016212 1 0 0 0 0 0 0 519878
-0.000802 0.001071 0.119642 -0.377012 -0.113583 0.809300 -0.016244 1 0 0 0 0 0 0 520889
-0.000800 0.001066 0.119594 -0.347840 -0.191678 0.805737 -0.016275 1 0 0 0 0 0 0 521888
-0.000793 0.001045 0.119525 -0.408481 0.011423 1.085073 -0.016308 1 0 0 0 0 0 0 522931
-0.000784 0.001016 0.119481 -0.442592 0.134470 0.807635 -0.016339 1 0 0 0 0 0 0 523942
-0.000780 0.001002 0.119434 -0.392059 -0.033772 0.821301 -0.016369 1 0 0 0 0 0 0 524881
-0.000777 0.000994 0.119387 -0.360318 -0.141104 0.844454 -0.016401 1 0 0 0 0 0 0 525908
-0.000770 0.000972 0.119319 -0.418787 0.044858 1.134602 -0.016431 1 0 0 0 0 0 0 526873
-0.000761 0.000943 0.119275 -0.451849 0.159559 0.860982 -0.016461 1 0 0 0 0 0 0 527830
-0.000757 0.000928 0.119228 -0.400908 -0.012737 0.876006 -0.016493 1 0 0 0 0 0 0 528849
-0.000754 0.000921 0.119181 -0.368913 -0.122028 0.899732 -0.016523 1 0 0 0 0 0 0 529831
-0.000753 0.000917 0.119133 -0.352590 -0.179144 0.917435 -0.016555 1 0 0 0 0 0 0 530840
-0.000747 0.000897 0.119096 -0.415085 0.028648 0.790389 -0.016586 1 0 0 0 0 0 0 531847
-0.000743 0.000887 0.119052 -0.384990 -0.076154 0.880228 -0.016618 1 0 0 0 0 0 0 532850
-0.000754 0.000868 0.118995 -0.193038 0.032593 1.070249 -0.016648 1 0 0 0 0 0 0 533837
-0.000754 0.000840 0.118955 -0.317423 0.159650 0.882506 -0.016680 1 0 0 0 0 0 0 534834
-0.000754 0.000826 0.118910 -0.333471 -0.001379 0.939297 -0.016711 1 0 0 0 0 0 0 535826
-0.000754 0.000819 0.118863 -0.336996 -0.104612 0.978837 -0.016742 1 0 0 0 0 0 0 536820
-0.000748 0.000797 0.118826 -0.408896 0.077723 0.860853 -0.016778 1 0 0 0 0 0 0 537966
-0.000745 0.000786 0.118782 -0.383502 -0.039724 0.953874 -0.016808 1 0 0 0 0 0 0 538952
-0.000744 0.000781 0.118735 -0.364700 -0.119651 1.007194 -0.016838 1 0 0 0 0 0 0 539900
-0.000738 0.000760 0.118699 -0.425078 0.074397 0.894141 -0.016866 1 0 0 0 0 0 0 540811
-0.000734 0.000749 0.118655 -0.394048 -0.037116 0.988965 -0.016899 1 0 0 0 0 0 0 541839
-0.000745 0.000731 0.118629 -0.198262 0.063681 0.766048 -0.016930 1 0 0 0 0 0 0 542856
-0.000751 0.000721 0.118589 -0.254545 -0.044308 0.943610 -0.016962 1 0 0 0 0 0 0 543860
-0.000748 0.000698 0.118555 -0.367993 0.121413 0.896955 -0.016994 1 0 0 0 0 0 0 544896
-0.000747 0.000687 0.118512 -0.364856 -0.005628 1.016899 -0.017024 1 0 0 0 0 0 0 545857
-0.000759 0.000667 0.118486 -0.183295 0.087251 0.803054 -0.017055 1 0 0 0 0 0 0 546847
-0.000764 0.000657 0.118446 -0.246545 -0.024802 0.983870 -0.017090 1 0 0 0 0 0 0 547951
-0.000793 0.000625 0.118412 0.050457 0.261692 0.941485 -0.017120 1 0 0 0 0 0 0 548921
-0.000794 0.000623 0.118379 -0.275948 -0.094280 0.921632 -0.017150 1 0 0 0 0 0 0 549877
-0.000790 0.000604 0.118347 -0.390343 0.091672 0.917353 -0.017181 1 0 0 0 0 0 0 550885
-0.000805 0.000598 0.118315 -0.130480 -0.069065 0.927390 -0.017216 1 0 0 0 0 0 0 551989
-0.000813 0.000595 0.118273 -0.208684 -0.117717 1.073325 -0.017250 1 0 0 0 0 0 0 553091
-0.000830 0.000580 0.118248 -0.094407 0.038550 0.869161 -0.017272 1 0 0 0 0 0 0 553774
-0.000838 0.000573 0.118208 -0.193862 -0.039441 1.053494 -0.017307 1 0 0 0 0 0 0 554918
-0.000855 0.000555 0.118183 -0.085057 0.083120 0.874095 -0.017339 1 0 0 0 0 0 0 555935
-0.000881 0.000551 0.118154 0.057288 -0.071609 0.932307 -0.017367 1 0 0 0 0 0 0 556835
-0.000894 0.000549 0.118113 -0.102102 -0.113742 1.105619 -0.017399 1 0 0 0 0 0 0 557846
-0.000913 0.000534 0.118088 -0.030736 0.045885 0.912517 -0.017430 1 0 0 0 0 0 0 558851
-0.000941 0.000531 0.118058 0.091957 -0.088293 0.965190 -0.017461 1 0 0 0 0 0 0 559838
-0.000937 0.000525 0.118038 -0.315750 -0.064559 0.856034 -0.017493 1 0 0 0 0 0 0 560846
-0.000953 0.000526 0.118010 -0.089488 -0.155881 0.953994 -0.017523 1 0 0 0 0 0 0 561836
-0.000979 0.000531 0.117979 0.071150 -0.213188 1.007182 -0.017555 1 0 0 0 0 0 0 562843
-0.001004 0.000520 0.117958 0.090924 -0.008813 0.892448 -0.017586 1 0 0 0 0 0 0 563852
-0.001035 0.000519 0.117930 0.166866 -0.115329 0.984129 -0.017617 1 0 0 0 0 0 0 564839
-0.001051 0.000518 0.117920 -0.021953 -0.135353 0.754148 -0.017649 1 0 0 0 0 0 0 565856
-0.001077 0.000522 0.117895 0.097822 -0.197149 0.930351 -0.017682 1 0 0 0 0 0 0 566895
-0.001084 0.000506 0.117866 -0.129044 0.058576 1.016289 -0.017717 1 0 0 0 0 0 0 568018
-0.001106 0.000502 0.117835 0.040675 -0.074036 1.060449 -0.017747 1 0 0 0 0 0 0 569000
-0.001122 0.000518 0.117814 -0.009936 -0.347214 0.943189 -0.017773 1 0 0 0 0 0 0 569817
-0.001143 0.000513 0.117796 0.050616 -0.093960 0.891881 -0.017804 1 0 0 0 0 0 0 570810
-0.001158 0.000528 0.117779 -0.006457 -0.339829 0.877897 -0.017836 1 0 0 0 0 0 0 571850
-0.001184 0.000539 0.117752 0.125457 -0.324880 1.016776 -0.017868 1 0 0 0 0 0 0 572846
-0.001210 0.000532 0.117733 0.143122 -0.070072 0.943667 -0.017896 1 0 0 0 0 0 0 573773
-0.001228 0.000546 0.117715 0.051036 -0.329049 0.911415 -0.017931 1 0 0 0 0 0 0 574880
-0.001250 0.000539 0.117699 0.094597 -0.087369 0.901974 -0.017970 1 0 0 0 0 0 0 576133
-0.001278 0.000540 0.117672 0.197653 -0.160870 1.043331 -0.017994 1 0 0 0 0 0 0 576880
-0.001298 0.000558 0.117652 0.094429 -0.397998 0.972909 -0.018034 1 0 0 0 0 0 0 578165
-0.001321 0.000554 0.117635 0.126920 -0.126816 0.938581 -0.018057 1 0 0 0 0 0 0 578907
-0.001337 0.000569 0.117618 0.055924 -0.362969 0.930634 -0.018086 1 0 0 0 0 0 0 579829
-0.001358 0.000564 0.117602 0.111439 -0.108907 0.930495 -0.018117 1 0 0 0 0 0 0 580819
-0.001374 0.000578 0.117586 0.052809 -0.355285 0.935696 -0.018152 1 0 0 0 0 0 0 581964
-0.001395 0.000572 0.117569 0.114644 -0.106648 0.940223 -0.018186 1 0 0 0 0 0 0 583034
-0.001410 0.000587 0.117553 0.059332 -0.355546 0.946756 -0.018215 1 0 0 0 0 0 0 583963
-0.001436 0.000599 0.117527 0.191661 -0.342738 1.093475 -0.018246 1 0 0 0 0 0 0 584966
-0.001449 0.000604 0.117517 0.042947 -0.268929 0.882409 -0.018275 1 0 0 0 0 0 0 585880
-0.001473 0.000611 0.117493 0.181843 -0.280126 1.066800 -0.018305 1 0 0 0 0 0 0 586855
-0.001498 0.000601 0.117474 0.209441 -0.057971 1.020317 -0.018337 1 0 0 0 0 0 0 587864
-0.001510 0.000597 0.117468 0.054682 -0.099805 0.856774 -0.018374 1 0 0 0 0 0 0 589053
-0.001534 0.000598 0.117444 0.195321 -0.190847 1.068787 -0.018401 1 0 0 0 0 0 0 589924
-0.001547 0.000599 0.117436 0.057576 -0.189901 0.892197 -0.018429 1 0 0 0 0 0 0 590799
-0.001558 0.000617 0.117423 0.035305 -0.418659 0.949493 -0.018461 1 0 0 0 0 0 0 591852
-0.001576 0.000613 0.117407 0.128854 -0.147807 0.983315 -0.018494 1 0 0 0 0 0 0 592902
-0.001591 0.000628 0.117392 0.091168 -0.383502 1.001071 -0.018523 1 0 0 0 0 0 0 593809
-0.001610 0.000623 0.117376 0.163570 -0.130313 1.010124 -0.018552 1 0 0 0 0 0 0 594762
-0.001620 0.000620 0.117370 0.045312 -0.142217 0.876531 -0.018585 1 0 0 0 0 0 0 595812
-0.001643 0.000623 0.117347 0.205152 -0.216900 1.100605 -0.018616 1 0 0 0 0 0 0 596800
-0.001655 0.000624 0.117339 0.077802 -0.207778 0.928063 -0.018647 1 0 0 0 0 0 0 597788
-0.001678 0.000629 0.117315 0.227272 -0.253375 1.127740 -0.018679 1 0 0 0 0 0 0 598813
-0.001690 0.000631 0.117307 0.094236 -0.227808 0.945610 -0.018710 1 0 0 0 0 0 0 599803
-0.001709 0.000619 0.117293 0.172197 -0.031196 0.999889 -0.018742 1 0 0 0 0 0 0 600817
-0.001723 0.000631 0.117278 0.131186 -0.323721 1.035032 -0.018773 1 0 0 0 0 0 0 601807
-0.001712 0.000632 0.117263 -0.208439 -0.221969 1.043113 -0.018803 1 0 0 0 0 0 0 602796
-0.001719 0.000619 0.117247 -0.004299 -0.024839 1.057167 -0.018836 1 0 0 0 0 0 0 603845
-0.001728 0.000631 0.117231 0.040292 -0.320673 1.068469 -0.018879 1 0 0 0 0 0 0 605221
-0.001745 0.000623 0.117215 0.156421 -0.100407 1.074934 -0.018901 1 0 0 0 0 0 0 605918
-0.001754 0.000619 0.117209 0.060768 -0.128699 0.940268 -0.018931 1 0 0 0 0 0 0 606882
-0.001757 0.000617 0.117176 -0.013009 -0.153414 1.297353 -0.018962 1 0 0 0 0 0 0 607862
-0.001772 0.000602 0.117154 0.125770 0.007738 1.194229 -0.018992 1 0 0 0 0 0 0 608832
-0.001779 0.000595 0.117147 0.048779 -0.069067 0.999196 -0.019025 1 0 0 0 0 0 0 609892
-0.001801 0.000596 0.117123 0.228793 -0.178064 1.200624 -0.019056 1 0 0 0 0 0 0 610885
-0.001793 0.000592 0.117105 -0.131726 -0.128003 1.152320 -0.019086 1 0 0 0 0 0 0 611845
-0.001802 0.000576 0.117088 0.047857 0.028875 1.136300 -0.019118 1 0 0 0 0 0 0 612869
-0.001812 0.000586 0.117071 0.078903 -0.287821 1.135715 -0.019154 1 0 0 0 0 0 0 614001
-0.001811 0.000574 0.117045 -0.056320 -0.020617 1.271305 -0.019179 1 0 0 0 0 0 0 614816
-0.001810 0.000567 0.117036 -0.061576 -0.076457 1.064100 -0.019214 1 0 0 0 0 0 0 615925
-0.001828 0.000568 0.117012 0.174533 -0.178182 1.252057 -0.019242 1 0 0 0 0 0 0 616840
-0.001849 0.000555 0.116993 0.254506 -0.004733 1.207123 -0.019276 1 0 0 0 0 0 0 617919
-0.001842 0.000545 0.116976 -0.116356 -0.011981 1.175930 -0.019310 1 0 0 0 0 0 0 618997
-0.001851 0.000526 0.116960 0.061846 0.096196 1.175999 -0.019337 1 0 0 0 0 0 0 619871
-0.001837 0.000512 0.116945 -0.219186 0.045001 1.172268 -0.019371 1 0 0 0 0 0 0 620944
-0.001848 0.000510 0.116918 0.076095 -0.103426 1.325062 -0.019399 1 0 0 0 0 0 0 621840
-0.001866 0.000495 0.116898 0.205054 0.041937 1.257588 -0.019429 1 0 0 0 0 0 0 622811
-0.001857 0.000483 0.116882 -0.139177 0.020348 1.217519 -0.019461 1 0 0 0 0 0 0 623833
-0.001865 0.000464 0.116865 0.052113 0.121203 1.214860 -0.019491 1 0 0 0 0 0 0 624801
-0.001855 0.000468 0.116839 -0.153977 -0.166837 1.351885 -0.019523 1 0 0 0 0 0 0 625837
-0.001864 0.000456 0.116819 0.051535 0.004550 1.286354 -0.019554 1 0 0 0 0 0 0 626820
-0.001868 0.000451 0.116813 0.022387 -0.052215 1.114952 -0.019586 1 0 0 0 0 0 0 627825
-0.001864 0.000430 0.116790 -0.084911 0.140885 1.316878 -0.019616 1 0 0 0 0 0 0 628809
-0.001875 0.000407 0.116771 0.095878 0.206148 1.286106 -0.019647 1 0 0 0 0 0 0 629803
-0.001880 0.000395 0.116765 0.047280 0.061866 1.127823 -0.019680 1 0 0 0 0 0 0 630841
-0.001882 0.000389 0.116732 -0.002407 -0.025886 1.476234 -0.019711 1 0 0 0 0 0 0 631834
-0.001896 0.000372 0.116710 0.148360 0.103691 1.370844 -0.019741 1 0 0 0 0 0 0 632801
-0.001903 0.000364 0.116702 0.078363 0.012249 1.174922 -0.019780 1 0 0 0 0 0 0 634054
-0.001901 0.000343 0.116679 -0.050944 0.186227 1.367350 -0.019808 1 0 0 0 0 0 0 634933
-0.001917 0.000336 0.116650 0.186435 0.008643 1.474828 -0.019836 1 0 0 0 0 0 0 635840
-0.001926 0.000333 0.116640 0.107752 -0.051767 1.238942 -0.019865 1 0 0 0 0 0 0 636775
-0.001912 0.000327 0.116626 -0.196713 -0.021203 1.264912 -0.019899 1 0 0 0 0 0 0 637857
-0.001917 0.000311 0.116611 0.028350 0.120679 1.297768 -0.019928 1 0 0 0 0 0 0 638781
-0.001932 0.000289 0.116595 0.182254 0.207928 1.315623 -0.019960 1 0 0 0 0 0 0 639815
-0.001927 0.000292 0.116569 -0.073663 -0.095850 1.458310 -0.019992 1 0 0 0 0 0 0 640840
-0.001924 0.000293 0.116560 -0.061964 -0.110673 1.253668 -0.020028 1 0 0 0 0 0 0 641988
-0.001936 0.000280 0.116547 0.121062 0.072710 1.301607 -0.020056 1 0 0 0 0 0 0 642886
-0.001941 0.000274 0.116542 0.069391 0.010184 1.191698 -0.020089 1 0 0 0 0 0 0 643937
-0.001957 0.000258 0.116530 0.193233 0.140469 1.285061 -0.020122 1 0 0 0 0 0 0 644975
-0.001982 0.000254 0.116504 0.342269 -0.007926 1.475328 -0.020147 1 0 0 0 0 0 0 645798
-0.001995 0.000252 0.116495 0.199252 -0.048377 1.279402 -0.020177 1 0 0 0 0 0 0 646747
-0.001983 0.000246 0.116482 -0.139092 -0.007494 1.320140 -0.020211 1 0 0 0 0 0 0 647835
-0.001989 0.000230 0.116467 0.068444 0.139329 1.359125 -0.020248 1 0 0 0 0 0 0 649016
-0.001998 0.000240 0.116452 0.116776 -0.180867 1.377670 -0.020278 1 0 0 0 0 0 0 649973
-0.002014 0.000232 0.116435 0.233833 0.024556 1.389877 -0.020307 1 0 0 0 0 0 0 650916
-0.002023 0.000227 0.116430 0.140694 -0.009118 1.256269 -0.020340 1 0 0 0 0 0 0 651953
-0.002045 0.000229 0.116407 0.310212 -0.096135 1.481931 -0.020368 1 0 0 0 0 0 0 652847
-0.002056 0.000231 0.116399 0.191266 -0.091467 1.309313 -0.020400 1 0 0 0 0 0 0 653876
-0.002061 0.000231 0.116396 0.109929 -0.084268 1.226441 -0.020430 1 0 0 0 0 0 0 654833
-0.002082 0.000236 0.116374 0.298694 -0.136829 1.481623 -0.020468 1 0 0 0 0 0 0 656067
-0.002092 0.000238 0.116366 0.191130 -0.113539 1.319862 -0.020500 1 0 0 0 0 0 0 657073
-0.002109 0.000226 0.116353 0.280042 0.079623 1.383373 -0.020524 1 0 0 0 0 0 0 657838
-0.002123 0.000237 0.116338 0.246334 -0.211467 1.420063 -0.020556 1 0 0 0 0 0 0 658881
-0.002130 0.000243 0.116333 0.155837 -0.167849 1.296784 -0.020588 1 0 0 0 0 0 0 659915
-0.002146 0.000233 0.116320 0.266465 0.049290 1.385034 -0.020617 1 0 0 0 0 0 0 660816
-0.002159 0.000245 0.116305 0.245163 -0.228275 1.431135 -0.020648 1 0 0 0 0 0 0 661824
-0.002166 0.000251 0.116300 0.161193 -0.177844 1.311117 -0.020680 1 0 0 0 0 0 0 662834
-0.002187 0.000258 0.116277 0.342514 -0.190295 1.542398 -0.020710 1 0 0 0 0 0 0 663815
-0.002197 0.000262 0.116269 0.231093 -0.145187 1.371245 -0.020742 1 0 0 0 0 0 0 664822
-0.002208 0.000281 0.116256 0.221047 -0.350306 1.430738 -0.020773 1 0 0 0 0 0 0 665825
-0.002226 0.000278 0.116241 0.319422 -0.071732 1.468465 -0.020804 1 0 0 0 0 0 0 666813
-0.002240 0.000293 0.116225 0.286273 -0.299638 1.486100 -0.020835 1 0 0 0 0 0 0 667820
-0.002259 0.000288 0.116209 0.359756 -0.046512 1.498254 -0.020867 1 0 0 0 0 0 0 668828
-0.002274 0.000303 0.116193 0.312693 -0.288378 1.506061 -0.020898 1 0 0 0 0 0 0 669812
-0.002287 0.000328 0.116177 0.282431 -0.451347 1.513718 -0.020932 1 0 0 0 0 0 0 670924
-0.002293 0.000340 0.116171 0.200956 -0.309747 1.379079 -0.020962 1 0 0 0 0 0 0 671873
-0.002314 0.000351 0.116148 0.383543 -0.272866 1.605926 -0.020995 1 0 0 0 0 0 0 672917
-0.002324 0.000356 0.116140 0.273516 -0.203210 1.432705 -0.021024 1 0 0 0 0 0 0 673848
-0.002353 0.000380 0.116136 0.507691 -0.453259 1.360493 -0.021054 1 0 0 0 0 0 0 674821
-0.002379 0.000379 0.116124 0.513107 -0.147050 1.468678 -0.021086 1 0 0 0 0 0 0 675840
-0.002398 0.000396 0.116110 0.412863 -0.355593 1.522180 -0.021117 1 0 0 0 0 0 0 676842
-0.002407 0.000405 0.116105 0.287396 -0.269146 1.404199 -0.021149 1 0 0 0 0 0 0 677846
-0.002417 0.000426 0.116092 0.283083 -0.438982 1.493828 -0.021179 1 0 0 0 0 0 0 678819
-0.002422 0.000437 0.116088 0.222345 -0.318569 1.399579 -0.021213 1 0 0 0 0 0 0 679887
-0.002442 0.000447 0.116065 0.415794 -0.293622 1.641725 -0.021243 1 0 0 0 0 0 0 680864
-0.002452 0.000451 0.116057 0.312064 -0.230584 1.473666 -0.021275 1 0 0 0 0 0 0 681874
-0.002457 0.000454 0.116055 0.238471 -0.193914 1.392640 -0.021307 1 0 0 0 0 0 0 682921
-0.002465 0.000472 0.116043 0.265846 -0.406997 1.506205 -0.021336 1 0 0 0 0 0 0 683837
-0.002469 0.000482 0.116039 0.221886 -0.310331 1.421087 -0.021369 1 0 0 0 0 0 0 684894
-0.002476 0.000504 0.116027 0.260173 -0.473542 1.523530 -0.021401 1 0 0 0 0 0 0 685901
-0.002479 0.000515 0.116023 0.221152 -0.350027 1.433259 -0.021430 1 0 0 0 0 0 0 686841
-0.002486 0.000538 0.116011 0.261811 -0.499536 1.534101 -0.021462 1 0 0 0 0 0 0 687884
-0.002508 0.000554 0.116017 0.468162 -0.427232 1.312365 -0.021493 1 0 0 0 0 0 0 688847
-0.002524 0.000579 0.116008 0.416093 -0.551216 1.483198 -0.021522 1 0 0 0 0 0 0 689798
-0.002532 0.000591 0.116005 0.311309 -0.403374 1.427614 -0.021554 1 0 0 0 0 0 0 690814
-0.002536 0.000598 0.116004 0.250416 -0.308551 1.398432 -0.021586 1 0 0 0 0 0 0 691822
-0.002538 0.000601 0.116003 0.218976 -0.259136 1.388564 -0.021616 1 0 0 0 0 0 0 692788
-0.002544 0.000620 0.115993 0.269944 -0.465865 1.529619 -0.021648 1 0 0 0 0 0 0 693818
-0.002547 0.000629 0.115989 0.238458 -0.366639 1.453499 -0.021679 1 0 0 0 0 0 0 694826
-0.002549 0.000634 0.115988 0.216210 -0.296787 1.416276 -0.021710 1 0 0 0 0 0 0 695796
-0.002554 0.000654 0.115977 0.270935 -0.491313 1.546908 -0.021740 1 0 0 0 0 0 0 696781
-0.002576 0.000668 0.115982 0.485601 -0.444008 1.336501 -0.021772 1 0 0 0 0 0 0 697783
-0.002586 0.000675 0.115985 0.370908 -0.348938 1.368120 -0.021803 1 0 0 0 0 0 0 698781
-0.002592 0.000679 0.115985 0.292031 -0.294557 1.390599 -0.021838 1 0 0 0 0 0 0 699912
-0.002594 0.000680 0.115985 0.250675 -0.266796 1.400199 -0.021865 1 0 0 0 0 0 0 700771
-0.002596 0.000681 0.115986 0.230074 -0.253104 1.405240 -0.021900 1 0 0 0 0 0 0 701899
-0.002601 0.000699 0.115975 0.286502 -0.477671 1.551469 -0.021929 1 0 0 0 0 0 0 702800
-0.002604 0.000708 0.115971 0.257991 -0.387735 1.476945 -0.021960 1 0 0 0 0 0 0 703798
-0.002606 0.000712 0.115970 0.237265 -0.322541 1.440318 -0.021991 1 0 0 0 0 0 0 704799
-0.002606 0.000715 0.115969 0.226060 -0.288017 1.427898 -0.022022 1 0 0 0 0 0 0 705795
-0.002607 0.000716 0.115969 0.220404 -0.270704 1.424879 -0.022053 1 0 0 0 0 0 0 706792
-0.002607 0.000716 0.115969 0.217721 -0.262259 1.425525 -0.022090 1 0 0 0 0 0 0 707970
-0.002607 0.000717 0.115969 0.216469 -0.258157 1.426903 -0.022121 1 0 0 0 0 0 0 708946
-0.002607 0.000717 0.115969 0.216011 -0.256310 1.428711 -0.022152 1 0 0 0 0 0 0 709944
-0.002607 0.000717 0.115969 0.215883 -0.255500 1.430402 -0.022179 1 0 0 0 0 0 0 710815
-0.002607 0.000717 0.115969 0.216060 -0.255403 1.432888 -0.022218 1 0 0 0 0 0 0 712063
-0.002607 0.000717 0.115969 0.216218 -0.255424 1.434604 -0.022245 1 0 0 0 0 0 0 712918
-0.002607 0.000717 0.115969 0.216467 -0.255628 1.436558 -0.022275 1 0 0 0 0 0 0 713886
-0.002607 0.000717 0.115969 0.216724 -0.255882 1.438417 -0.022304 1 0 0 0 0 0 0 714809
-0.002607 0.000717 0.115969 0.217071 -0.256291 1.440833 -0.022341 1 0 0 0 0 0 0 716008
-0.002607 0.000717 0.115969 0.217379 -0.256630 1.442854 -0.022373 1 0 0 0 0 0 0 717011
-0.002607 0.000717 0.115969 0.217647 -0.256938 1.444650 -0.022401 1 0 0 0 0 0 0 717905
-0.002607 0.000717 0.115969 0.217973 -0.257332 1.446890 -0.022435 1 0 0 0 0 0 0 719014
-0.002607 0.000717 0.115969 0.218219 -0.257614 1.448454 -0.022460 1 0 0 0 0 0 0 719793
-0.002607 0.000717 0.115969 0.218541 -0.258003 1.450663 -0.022494 1 0 0 0 0 0 0 720886
-0.002607 0.000717 0.115969 0.218838 -0.258345 1.452564 -0.022523 1 0 0 0 0 0 0 721832
-0.002607 0.000717 0.115969 0.219172 -0.258748 1.454852 -0.022559 1 0 0 0 0 0 0 722965
-0.002607 0.000717 0.115969 0.219462 -0.259074 1.456740 -0.022588 1 0 0 0 0 0 0 723898
-0.002607 0.000717 0.115969 0.219728 -0.259393 1.458463 -0.022615 1 0 0 0 0 0 0 724759
-0.002607 0.000717 0.115969 0.220052 -0.259787 1.460691 -0.022649 1 0 0 0 0 0 0 725862
-0.002607 0.000717 0.115969 0.220375 -0.260159 1.462765 -0.022682 1 0 0 0 0 0 0 726894
-0.002607 0.000717 0.115969 0.220633 -0.260473 1.464550 -0.022709 1 0 0 0 0 0 0 727777
-0.002607 0.000717 0.115969 0.220947 -0.260844 1.466639 -0.022742 1 0 0 0 0 0 0 728813
-0.002607 0.000717 0.115969 0.221260 -0.261187 1.468595 -0.022772 1 0 0 0 0 0 0 729783
-0.002607 0.000717 0.115969 0.221556 -0.261561 1.470672 -0.022804 1 0 0 0 0 0 0 730814
-0.002607 0.000717 0.115969 0.221847 -0.261907 1.472617 -0.022834 1 0 0 0 0 0 0 731779
-0.002607 0.000717 0.115969 0.222153 -0.262251 1.474581 -0.022865 1 0 0 0 0 0 0 732760
-0.002607 0.000717 0.115969 0.222457 -0.262626 1.476660 -0.022897 1 0 0 0 0 0 0 733786
-0.002619 0.000704 0.115959 0.386398 -0.086200 1.621971 -0.022929 1 0 0 0 0 0 0 734815
-0.002626 0.000697 0.115955 0.326773 -0.153262 1.547322 -0.022959 1 0 0 0 0 0 0 735780
-0.002629 0.000694 0.115954 0.282032 -0.202254 1.510784 -0.022991 1 0 0 0 0 0 0 736808
-0.002630 0.000692 0.115953 0.258013 -0.228400 1.498663 -0.023027 1 0 0 0 0 0 0 737940
-0.002631 0.000691 0.115953 0.245819 -0.241711 1.495454 -0.023055 1 0 0 0 0 0 0 738840
-0.002632 0.000691 0.115953 0.239851 -0.248577 1.495850 -0.023087 1 0 0 0 0 0 0 739884
-0.002632 0.000691 0.115953 0.236986 -0.252163 1.497272 -0.023119 1 0 0 0 0 0 0 740881
-0.002632 0.000691 0.115953 0.235682 -0.254099 1.498887 -0.023147 1 0 0 0 0 0 0 741780
-0.002632 0.000691 0.115953 0.235201 -0.255273 1.500929 -0.023179 1 0 0 0 0 0 0 742820
-0.002632 0.000691 0.115953 0.235139 -0.256038 1.502975 -0.023211 1 0 0 0 0 0 0 743841
-0.002632 0.000691 0.115953 0.235254 -0.256576 1.504976 -0.023242 1 0 0 0 0 0 0 744836
-0.002614 0.000686 0.115943 -0.009513 -0.198768 1.637445 -0.023272 1 0 0 0 0 0 0 745804
-0.002605 0.000684 0.115940 0.084064 -0.221365 1.570078 -0.023309 1 0 0 0 0 0 0 746968
-0.002600 0.000683 0.115939 0.151616 -0.237709 1.536786 -0.023338 1 0 0 0 0 0 0 747902
-0.002598 0.000682 0.115938 0.187318 -0.246500 1.525692 -0.023369 1 0 0 0 0 0 0 748900
-0.002597 0.000682 0.115938 0.205362 -0.251046 1.523021 -0.023399 1 0 0 0 0 0 0 749839
-0.002596 0.000682 0.115938 0.214526 -0.253520 1.523517 -0.023430 1 0 0 0 0 0 0 750857
-0.002596 0.000682 0.115938 0.219258 -0.254925 1.525138 -0.023464 1 0 0 0 0 0 0 751920
-0.002608 0.000669 0.115928 0.385434 -0.079010 1.670458 -0.023496 1 0 0 0 0 0 0 752963
-0.002614 0.000662 0.115924 0.326935 -0.146140 1.595465 -0.023522 1 0 0 0 0 0 0 753780
-0.002617 0.000659 0.115923 0.282814 -0.195218 1.559133 -0.023557 1 0 0 0 0 0 0 754914
-0.002619 0.000657 0.115922 0.259006 -0.221309 1.546510 -0.023585 1 0 0 0 0 0 0 755793
-0.002620 0.000656 0.115922 0.246995 -0.234665 1.543481 -0.023615 1 0 0 0 0 0 0 756777
-0.002620 0.000656 0.115922 0.241076 -0.241496 1.543791 -0.023646 1 0 0 0 0 0 0 757771
-0.002620 0.000656 0.115922 0.238247 -0.245070 1.545228 -0.023678 1 0 0 0 0 0 0 758767
-0.002620 0.000656 0.115922 0.236978 -0.247034 1.547072 -0.023709 1 0 0 0 0 0 0 759769
-0.002621 0.000656 0.115922 0.236505 -0.248186 1.549058 -0.023740 1 0 0 0 0 0 0 760779
-0.002621 0.000656 0.115922 0.236415 -0.248910 1.551052 -0.023771 1 0 0 0 0 0 0 761768
-0.002621 0.000656 0.115922 0.236525 -0.249430 1.553098 -0.023803 1 0 0 0 0 0 0 762768
-0.002621 0.000656 0.115922 0.236743 -0.249865 1.555107 -0.023834 1 0 0 0 0 0 0 763763
-0.002633 0.000642 0.115911 0.400650 -0.073471 1.700732 -0.023865 1 0 0 0 0 0 0 764771
-0.002639 0.000636 0.115908 0.341177 -0.140312 1.626115 -0.023896 1 0 0 0 0 0 0 765763
-0.002642 0.000632 0.115906 0.296510 -0.189177 1.589544 -0.023928 1 0 0 0 0 0 0 766775
-0.002644 0.000631 0.115906 0.272617 -0.215338 1.577959 -0.023971 1 0 0 0 0 0 0 768155
-0.002645 0.000630 0.115906 0.260393 -0.228527 1.574348 -0.023993 1 0 0 0 0 0 0 768849
-0.002645 0.000630 0.115906 0.254398 -0.235336 1.574562 -0.024022 1 0 0 0 0 0 0 769801
-0.002645 0.000629 0.115906 0.251548 -0.238883 1.575974 -0.024053 1 0 0 0 0 0 0 770777
-0.002645 0.000629 0.115906 0.250278 -0.240806 1.577800 -0.024084 1 0 0 0 0 0 0 771763
-0.002645 0.000629 0.115906 0.249798 -0.241947 1.579789 -0.024115 1 0 0 0 0 0 0 772771
-0.002645 0.000629 0.115906 0.249722 -0.242660 1.581810 -0.024146 1 0 0 0 0 0 0 773769
-0.002645 0.000629 0.115906 0.249848 -0.243178 1.583849 -0.024178 1 0 0 0 0 0 0 774768
-0.002645 0.000629 0.115906 0.250133 -0.243655 1.586236 -0.024214 1 0 0 0 0 0 0 775935
-0.002645 0.000629 0.115906 0.250395 -0.244013 1.588248 -0.024245 1 0 0 0 0 0 0 776922
-0.002645 0.000629 0.115906 0.250713 -0.244363 1.590403 -0.024278 1 0 0 0 0 0 0 777972
-0.002645 0.000629 0.115906 0.250964 -0.244643 1.592115 -0.024304 1 0 0 0 0 0 0 778805
-0.002645 0.000629 0.115906 0.251270 -0.244952 1.594121 -0.024335 1 0 0 0 0 0 0 779791
-0.002645 0.000629 0.115906 0.251589 -0.245271 1.596134 -0.024365 1 0 0 0 0 0 0 780772
-0.002645 0.000629 0.115906 0.251996 -0.245670 1.598720 -0.024405 1 0 0 0 0 0 0 782035
-0.002645 0.000629 0.115906 0.252267 -0.245934 1.600438 -0.024431 1 0 0 0 0 0 0 782874
-0.002645 0.000629 0.115906 0.252567 -0.246234 1.602417 -0.024461 1 0 0 0 0 0 0 783838
-0.002645 0.000629 0.115906 0.252898 -0.246549 1.604447 -0.024492 1 0 0 0 0 0 0 784832
-0.002645 0.000629 0.115906 0.253224 -0.246867 1.606510 -0.024524 1 0 0 0 0 0 0 785840
-0.002645 0.000629 0.115906 0.253545 -0.247179 1.608543 -0.024555 1 0 0 0 0 0 0 786833
-0.002645 0.000629 0.115906 0.253859 -0.247485 1.610535 -0.024585 1 0 0 0 0 0 0 787806
-0.002645 0.000629 0.115906 0.254174 -0.247800 1.612610 -0.024617 1 0 0 0 0 0 0 788817
-0.002645 0.000629 0.115906 0.254524 -0.248127 1.614776 -0.024650 1 0 0 0 0 0 0 789881
-0.002645 0.000629 0.115906 0.254832 -0.248433 1.616708 -0.024679 1 0 0 0 0 0 0 790822
-0.002645 0.000629 0.115906 0.255152 -0.248745 1.618735 -0.024710 1 0 0 0 0 0 0 791812
-0.002645 0.000629 0.115906 0.255476 -0.249069 1.620871 -0.024743 1 0 0 0 0 0 0 792852
-0.002645 0.000629 0.115906 0.255787 -0.249365 1.622775 -0.024772 1 0 0 0 0 0 0 793785
-0.002645 0.000629 0.115906 0.256106 -0.249676 1.624793 -0.024803 1 0 0 0 0 0 0 794771
-0.002645 0.000629 0.115906 0.256429 -0.249990 1.626838 -0.024834 1 0 0 0 0 0 0 795770
-0.002645 0.000629 0.115906 0.256746 -0.250315 1.628889 -0.024865 1 0 0 0 0 0 0 796775
-0.002640 0.000612 0.115916 0.190288 -0.018549 1.487087 -0.024896 1 0 0 0 0 0 0 797769
-0.002638 0.000603 0.115920 0.213983 -0.105128 1.565842 -0.024928 1 0 0 0 0 0 0 798770
-0.002636 0.000599 0.115921 0.232644 -0.169027 1.606502 -0.024959 1 0 0 0 0 0 0 799764
-0.002636 0.000597 0.115922 0.243144 -0.203237 1.622929 -0.024990 1 0 0 0 0 0 0 800763
-0.002635 0.000596 0.115922 0.248751 -0.220715 1.630004 -0.025021 1 0 0 0 0 0 0 801772
-0.002635 0.000595 0.115922 0.251784 -0.229635 1.633763 -0.025053 1 0 0 0 0 0 0 802773
-0.002635 0.000595 0.115922 0.253476 -0.234259 1.636385 -0.025084 1 0 0 0 0 0 0 803770
-0.002635 0.000595 0.115922 0.254498 -0.236730 1.638765 -0.025117 1 0 0 0 0 0 0 804840
-0.002635 0.000595 0.115922 0.255139 -0.238079 1.640695 -0.025146 1 0 0 0 0 0 0 805750
-0.002635 0.000594 0.115922 0.255686 -0.238951 1.643012 -0.025181 1 0 0 0 0 0 0 806879
-0.002635 0.000594 0.115922 0.256047 -0.239496 1.644858 -0.025209 1 0 0 0 0 0 0 807775
-0.002635 0.000594 0.115922 0.256405 -0.239925 1.646888 -0.025240 1 0 0 0 0 0 0 808775
-0.002635 0.000594 0.115922 0.256749 -0.240301 1.648953 -0.025272 1 0 0 0 0 0 0 809788
-0.002617 0.000590 0.115912 0.011665 -0.182392 1.782117 -0.025307 1 0 0 0 0 0 0 810897
-0.002608 0.000588 0.115909 0.104891 -0.204662 1.714344 -0.025336 1 0 0 0 0 0 0 811824
-0.002603 0.000587 0.115908 0.172320 -0.220895 1.681213 -0.025367 1 0 0 0 0 0 0 812818
-0.002601 0.000586 0.115907 0.207962 -0.229617 1.670259 -0.025400 1 0 0 0 0 0 0 813872
-0.002600 0.000586 0.115907 0.226004 -0.234153 1.667856 -0.025433 1 0 0 0 0 0 0 814932
-0.002599 0.000586 0.115907 0.235094 -0.236523 1.668006 -0.025459 1 0 0 0 0 0 0 815773
-0.002599 0.000586 0.115907 0.239806 -0.237864 1.669569 -0.025491 1 0 0 0 0 0 0 816800
-0.002599 0.000586 0.115907 0.242307 -0.238701 1.671443 -0.025522 1 0 0 0 0 0 0 817803
-0.002599 0.000586 0.115907 0.243747 -0.239284 1.673676 -0.025557 1 0 0 0 0 0 0 818924
-0.002599 0.000586 0.115907 0.244604 -0.239716 1.675766 -0.025590 1 0 0 0 0 0 0 819956
-0.002594 0.000568 0.115918 0.178205 -0.007633 1.533670 -0.025616 1 0 0 0 0 0 0 820798
-0.002591 0.000560 0.115922 0.202059 -0.094218 1.612428 -0.025649 1 0 0 0 0 0 0 821863
-0.002590 0.000555 0.115923 0.220761 -0.158066 1.652928 -0.025679 1 0 0 0 0 0 0 822806
-0.002589 0.000553 0.115923 0.231248 -0.192241 1.669293 -0.025709 1 0 0 0 0 0 0 823783
-0.002589 0.000552 0.115923 0.236838 -0.209698 1.676306 -0.025740 1 0 0 0 0 0 0 824768
-0.002570 0.000547 0.115914 -0.005599 -0.160355 1.811229 -0.025771 1 0 0 0 0 0 0 825772
-0.002561 0.000545 0.115910 0.088860 -0.186866 1.744101 -0.025803 1 0 0 0 0 0 0 826769
-0.002557 0.000544 0.115909 0.156891 -0.205209 1.711158 -0.025834 1 0 0 0 0 0 0 827776
-0.002554 0.000543 0.115909 0.192801 -0.214957 1.700133 -0.025865 1 0 0 0 0 0 0 828768
-0.002535 0.000538 0.115899 -0.034396 -0.161775 1.828909 -0.025896 1 0 0 0 0 0 0 829769
-0.002525 0.000536 0.115895 0.067515 -0.186332 1.759593 -0.025928 1 0 0 0 0 0 0 830766
-0.002521 0.000535 0.115894 0.139214 -0.203689 1.725870 -0.025959 1 0 0 0 0 0 0 831763
-0.002500 0.000530 0.115884 -0.068308 -0.154748 1.846058 -0.025990 1 0 0 0 0 0 0 832779
-0.002490 0.000528 0.115881 0.043441 -0.181441 1.773735 -0.026024 1 0 0 0 0 0 0 833838
-0.002485 0.000526 0.115879 0.120078 -0.199919 1.739394 -0.026062 1 0 0 0 0 0 0 835055
-0.002464 0.000521 0.115869 -0.084963 -0.151485 1.858996 -0.026088 1 0 0 0 0 0 0 835898
-0.002454 0.000519 0.115866 0.027850 -0.178357 1.786075 -0.026115 1 0 0 0 0 0 0 836757
-0.002425 0.000496 0.115866 -0.207228 0.093953 1.739315 -0.026146 1 0 0 0 0 0 0 837756
-0.002411 0.000485 0.115865 -0.050756 -0.024011 1.734207 -0.026178 1 0 0 0 0 0 0 838777
-0.002404 0.000479 0.115865 0.054917 -0.108523 1.734711 -0.026210 1 0 0 0 0 0 0 839813
-0.002382 0.000472 0.115856 -0.134407 -0.095330 1.868044 -0.026240 1 0 0 0 0 0 0 840767
-0.002371 0.000468 0.115852 -0.013786 -0.139983 1.800045 -0.026274 1 0 0 0 0 0 0 841847
-0.002360 0.000449 0.115830 -0.013246 0.067673 2.043024 -0.026312 1 0 0 0 0 0 0 843055
-0.002354 0.000439 0.115823 0.061751 -0.034417 1.884849 -0.026337 1 0 0 0 0 0 0 843874
-0.002352 0.000434 0.115821 0.105008 -0.105850 1.808443 -0.026369 1 0 0 0 0 0 0 844904
-0.002332 0.000428 0.115810 -0.118075 -0.085600 1.913512 -0.026401 1 0 0 0 0 0 0 845910
-0.002323 0.000424 0.115806 -0.015099 -0.126466 1.835047 -0.026429 1 0 0 0 0 0 0 846807
-0.002312 0.000405 0.115784 -0.023332 0.082979 2.074298 -0.026459 1 0 0 0 0 0 0 847771
-0.002307 0.000396 0.115777 0.047067 -0.018091 1.915714 -0.026497 1 0 0 0 0 0 0 848988
-0.002286 0.000387 0.115765 -0.156580 -0.031010 1.971042 -0.026527 1 0 0 0 0 0 0 849942
-0.002276 0.000382 0.115760 -0.043929 -0.090181 1.873469 -0.026556 1 0 0 0 0 0 0 850883
-0.002271 0.000380 0.115759 0.032882 -0.125000 1.830017 -0.026589 1 0 0 0 0 0 0 851919
-0.002250 0.000374 0.115749 -0.171429 -0.085005 1.947585 -0.026615 1 0 0 0 0 0 0 852778
-0.002252 0.000358 0.115734 0.105223 0.061067 2.017594 -0.026649 1 0 0 0 0 0 0 853849
-0.002253 0.000351 0.115730 0.122230 -0.025251 1.905731 -0.026680 1 0 0 0 0 0 0 854832
-0.002235 0.000342 0.115718 -0.126760 -0.026398 1.988277 -0.026715 1 0 0 0 0 0 0 855976
-0.002239 0.000325 0.115703 0.125593 0.097674 2.044444 -0.026742 1 0 0 0 0 0 0 856830
-0.002236 0.000299 0.115709 0.062807 0.233387 1.784873 -0.026771 1 0 0 0 0 0 0 857750
-0.002216 0.000282 0.115701 -0.168618 0.140308 1.941823 -0.026804 1 0 0 0 0 0 0 858829
-0.002206 0.000273 0.115698 -0.065365 0.021261 1.892071 -0.026836 1 0 0 0 0 0 0 859850
-0.002213 0.000256 0.115687 0.171901 0.131195 2.009920 -0.026865 1 0 0 0 0 0 0 860751
-0.002199 0.000243 0.115673 -0.093594 0.089092 2.057632 -0.026895 1 0 0 0 0 0 0 861739
-0.002192 0.000236 0.115668 -0.027200 0.002203 1.946992 -0.026927 1 0 0 0 0 0 0 862741
-0.002201 0.000220 0.115656 0.189172 0.128800 2.042111 -0.026958 1 0 0 0 0 0 0 863746
-0.002187 0.000207 0.115642 -0.087061 0.095201 2.081775 -0.026988 1 0 0 0 0 0 0 864697
-0.002180 0.000201 0.115637 -0.026207 0.012642 1.968429 -0.027021 1 0 0 0 0 0 0 865744
-0.002177 0.000198 0.115635 0.023054 -0.035176 1.918476 -0.027052 1 0 0 0 0 0 0 866744
-0.002188 0.000183 0.115624 0.213510 0.116745 2.045863 -0.027083 1 0 0 0 0 0 0 867743
-0.002175 0.000171 0.115610 -0.077021 0.096431 2.097810 -0.027114 1 0 0 0 0 0 0 868744
-0.002169 0.000166 0.115606 -0.023518 0.020646 1.988542 -0.027145 1 0 0 0 0 0 0 869741
-0.002165 0.000163 0.115604 0.022084 -0.023777 1.940043 -0.027177 1 0 0 0 0 0 0 870743
-0.002176 0.000148 0.115593 0.210785 0.129691 2.070067 -0.027237 1 0 0 0 0 0 0 872676
-0.002177 0.000124 0.115600 0.095824 0.286107 1.847178 -0.027273 1 0 0 0 0 0 0 873821
-0.002177 0.000111 0.115602 0.080968 0.145788 1.884129 -0.027302 1 0 0 0 0 0 0 874746
-0.002177 0.000105 0.115603 0.078364 0.053706 1.909369 -0.027334 1 0 0 0 0 0 0 875784
-0.002177 0.000102 0.115603 0.077758 0.005419 1.920498 -0.027366 1 0 0 0 0 0 0 876805
-0.002177 0.000100 0.115603 0.077608 -0.018954 1.925745 -0.027397 1 0 0 0 0 0 0 877776
-0.002177 0.000100 0.115603 0.077631 -0.031185 1.929050 -0.027428 1 0 0 0 0 0 0 878793
-0.002172 0.000082 0.115614 0.010082 0.196322 1.789208 -0.027458 1 0 0 0 0 0 0 879731
-0.002169 0.000073 0.115617 0.033956 0.106688 1.867400 -0.027493 1 0 0 0 0 0 0 880853
-0.002168 0.000069 0.115618 0.052487 0.041496 1.907655 -0.027524 1 0 0 0 0 0 0 881855
-0.002167 0.000066 0.115619 0.062716 0.006837 1.923904 -0.027554 1 0 0 0 0 0 0 882813
-0.002167 0.000065 0.115619 0.068047 -0.010717 1.930805 -0.027582 1 0 0 0 0 0 0 883716
-0.002162 0.000047 0.115630 0.003177 0.214293 1.793059 -0.027621 1 0 0 0 0 0 0 884971
-0.002159 0.000038 0.115633 0.028419 0.123300 1.871389 -0.027654 1 0 0 0 0 0 0 885997
-0.002157 0.000034 0.115634 0.047625 0.057427 1.911153 -0.027676 1 0 0 0 0 0 0 886715
-0.002157 0.000032 0.115635 0.058195 0.022440 1.927622 -0.027709 1 0 0 0 0 0 0 887760
-0.002151 0.000013 0.115646 -0.003997 0.238725 1.792806 -0.027742 1 0 0 0 0 0 0 888831
-0.002149 0.000004 0.115649 0.022656 0.143237 1.871946 -0.027771 1 0 0 0 0 0 0 889749
-0.002147 -0.000001 0.115650 0.042591 0.075101 1.912634 -0.027802 1 0 0 0 0 0 0 890737
-0.002146 -0.000003 0.115651 0.053529 0.039001 1.929124 -0.027833 1 0 0 0 0 0 0 891742
-0.002141 -0.000022 0.115662 -0.008546 0.254916 1.794268 -0.027864 1 0 0 0 0 0 0 892738
-0.002138 -0.000031 0.115665 0.018226 0.159106 1.873556 -0.027896 1 0 0 0 0 0 0 893746
-0.002137 -0.000036 0.115666 0.038211 0.090818 1.914207 -0.027927 1 0 0 0 0 0 0 894739
-0.002131 -0.000055 0.115677 -0.018634 0.288981 1.788779 -0.027958 1 0 0 0 0 0 0 895749
-0.002128 -0.000065 0.115681 0.010906 0.183986 1.871237 -0.027989 1 0 0 0 0 0 0 896742
-0.002127 -0.000070 0.115682 0.032320 0.111116 1.912987 -0.028020 1 0 0 0 0 0 0 897741
-0.002121 -0.000090 0.115693 -0.023866 0.307132 1.788006 -0.028052 1 0 0 0 0 0 0 898742
-0.002118 -0.000100 0.115697 0.006072 0.200962 1.870696 -0.028086 1 0 0 0 0 0 0 899821
-0.002116 -0.000105 0.115698 0.027665 0.127493 1.912519 -0.028118 1 0 0 0 0 0 0 900854
-0.002115 -0.000108 0.115699 0.039429 0.088774 1.929347 -0.028149 1 0 0 0 0 0 0 901854
-0.002110 -0.000126 0.115709 -0.022413 0.303868 1.794621 -0.028176 1 0 0 0 0 0 0 902732
-0.002107 -0.000136 0.115713 0.004623 0.207286 1.873706 -0.028208 1 0 0 0 0 0 0 903739
-0.002106 -0.000140 0.115714 0.024720 0.138645 1.914216 -0.028238 1 0 0 0 0 0 0 904709
-0.002100 -0.000160 0.115725 -0.032241 0.337126 1.789072 -0.028271 1 0 0 0 0 0 0 905745
-0.002097 -0.000170 0.115729 -0.002620 0.231962 1.871313 -0.028302 1 0 0 0 0 0 0 906744
-0.002095 -0.000175 0.115730 0.018824 0.159006 1.913173 -0.028336 1 0 0 0 0 0 0 907852
-0.002090 -0.000195 0.115741 -0.037528 0.355500 1.788472 -0.028369 1 0 0 0 0 0 0 908883
-0.002087 -0.000205 0.115745 -0.007531 0.249213 1.870754 -0.028400 1 0 0 0 0 0 0 909884
-0.002085 -0.000210 0.115746 0.014074 0.175714 1.912422 -0.028432 1 0 0 0 0 0 0 910897
-0.002079 -0.000230 0.115757 -0.042244 0.372086 1.787783 -0.028463 1 0 0 0 0 0 0 911909
-0.002076 -0.000240 0.115761 -0.012203 0.265624 1.869947 -0.028494 1 0 0 0 0 0 0 912893
-0.002075 -0.000245 0.115762 0.009429 0.192035 1.911235 -0.028521 1 0 0 0 0 0 0 913749
-0.002074 -0.000247 0.115763 0.021191 0.153297 1.927974 -0.028552 1 0 0 0 0 0 0 914738
-0.002068 -0.000266 0.115773 -0.040844 0.369111 1.794488 -0.028592 1 0 0 0 0 0 0 916044
-0.002066 -0.000275 0.115777 -0.013765 0.272343 1.872809 -0.028617 1 0 0 0 0 0 0 916834
-0.002064 -0.000280 0.115778 0.006360 0.203660 1.913186 -0.028648 1 0 0 0 0 0 0 917824
-0.002063 -0.000282 0.115778 0.017345 0.167371 1.929426 -0.028678 1 0 0 0 0 0 0 918774
-0.002058 -0.000301 0.115789 -0.045147 0.384566 1.795315 -0.028710 1 0 0 0 0 0 0 919802
-0.002055 -0.000310 0.115793 -0.018245 0.288400 1.873923 -0.028741 1 0 0 0 0 0 0 920791
-0.002054 -0.000315 0.115794 0.001797 0.220018 1.914198 -0.028771 1 0 0 0 0 0 0 921754
-0.002048 -0.000335 0.115805 -0.055485 0.419501 1.789680 -0.028807 1 0 0 0 0 0 0 922904
-0.002045 -0.000345 0.115809 -0.025821 0.314206 1.871499 -0.028838 1 0 0 0 0 0 0 923902
-0.002044 -0.000350 0.115810 -0.004376 0.241215 1.912503 -0.028863 1 0 0 0 0 0 0 924697
-0.002043 -0.000352 0.115810 0.007287 0.202826 1.929301 -0.028896 1 0 0 0 0 0 0 925759
-0.002037 -0.000371 0.115821 -0.054989 0.419300 1.795538 -0.028929 1 0 0 0 0 0 0 926818
-0.002034 -0.000380 0.115824 -0.027893 0.322529 1.873880 -0.028958 1 0 0 0 0 0 0 927728
-0.002033 -0.000385 0.115826 -0.007758 0.253860 1.914160 -0.028989 1 0 0 0 0 0 0 928725
-0.002032 -0.000387 0.115826 0.003208 0.217621 1.930435 -0.029020 1 0 0 0 0 0 0 929723
-0.002045 -0.000402 0.115847 0.184895 0.378089 1.662344 -0.029051 1 0 0 0 0 0 0 930729
-0.002051 -0.000409 0.115854 0.120688 0.302712 1.811720 -0.029082 1 0 0 0 0 0 0 931725
-0.002054 -0.000412 0.115856 0.074457 0.249819 1.887747 -0.029114 1 0 0 0 0 0 0 932736
-0.002051 -0.000432 0.115867 -0.017944 0.458133 1.776395 -0.029145 1 0 0 0 0 0 0 933724
-0.002049 -0.000441 0.115871 -0.005833 0.356982 1.862634 -0.029176 1 0 0 0 0 0 0 934729
-0.002048 -0.000446 0.115872 0.006849 0.286108 1.905532 -0.029207 1 0 0 0 0 0 0 935723
-0.002047 -0.000448 0.115873 0.014128 0.248812 1.922711 -0.029239 1 0 0 0 0 0 0 936733
-0.002042 -0.000467 0.115883 -0.050433 0.466342 1.789177 -0.029270 1 0 0 0 0 0 0 937723
-0.002039 -0.000477 0.115887 -0.024402 0.369770 1.867801 -0.029305 1 0 0 0 0 0 0 938844
-0.002038 -0.000481 0.115888 -0.004794 0.301179 1.907774 -0.029333 1 0 0 0 0 0 0 939735
-0.002037 -0.000484 0.115889 0.005918 0.265057 1.924267 -0.029368 1 0 0 0 0 0 0 940866
-0.002037 -0.000485 0.115889 0.011454 0.246916 1.931024 -0.029396 1 0 0 0 0 0 0 941750
-0.002050 -0.000499 0.115909 0.190383 0.417155 1.659720 -0.029427 1 0 0 0 0 0 0 942744
-0.002056 -0.000506 0.115916 0.124759 0.346197 1.807781 -0.029458 1 0 0 0 0 0 0 943747
-0.002059 -0.000509 0.115919 0.077809 0.295593 1.883475 -0.029492 1 0 0 0 0 0 0 944830
-0.002061 -0.000511 0.115919 0.053406 0.268984 1.912680 -0.029520 1 0 0 0 0 0 0 945736
-0.002061 -0.000512 0.115920 0.041283 0.255735 1.924276 -0.029552 1 0 0 0 0 0 0 946739
-0.002057 -0.000529 0.115930 -0.033176 0.485863 1.789148 -0.029587 1 0 0 0 0 0 0 947876
-0.002054 -0.000538 0.115934 -0.012067 0.395301 1.866468 -0.029615 1 0 0 0 0 0 0 948765
-0.002071 -0.000539 0.115945 0.249833 0.272575 1.772117 -0.029648 1 0 0 0 0 0 0 949814
-0.002079 -0.000539 0.115949 0.168144 0.258701 1.859258 -0.029679 1 0 0 0 0 0 0 950828
-0.002084 -0.000539 0.115950 0.106786 0.256864 1.901917 -0.029710 1 0 0 0 0 0 0 951795
-0.002081 -0.000556 0.115961 0.005819 0.493417 1.778299 -0.029741 1 0 0 0 0 0 0 952809
-0.002079 -0.000565 0.115965 0.013583 0.406040 1.859672 -0.029769 1 0 0 0 0 0 0 953706
-0.002096 -0.000565 0.115976 0.268983 0.284936 1.766771 -0.029803 1 0 0 0 0 0 0 954776
-0.002105 -0.000565 0.115980 0.183962 0.271875 1.854375 -0.029835 1 0 0 0 0 0 0 955812
-0.002104 -0.000583 0.115991 0.052398 0.507350 1.756458 -0.029864 1 0 0 0 0 0 0 956742
-0.002091 -0.000579 0.116006 -0.121705 0.243582 1.701430 -0.029896 1 0 0 0 0 0 0 957747
-0.002103 -0.000572 0.116021 0.184700 0.186892 1.689092 -0.029927 1 0 0 0 0 0 0 958740
-0.002109 -0.000569 0.116026 0.140040 0.221561 1.816703 -0.029958 1 0 0 0 0 0 0 959739
-0.002112 -0.000567 0.116028 0.098972 0.245687 1.874471 -0.029989 1 0 0 0 0 0 0 960745
-0.002108 -0.000584 0.116039 0.008362 0.495747 1.756061 -0.030021 1 0 0 0 0 0 0 961744
-0.002124 -0.000588 0.116053 0.266607 0.357700 1.705077 -0.030052 1 0 0 0 0 0 0 962745
-0.002132 -0.000590 0.116057 0.188502 0.317764 1.817766 -0.030083 1 0 0 0 0 0 0 963739
-0.002136 -0.000591 0.116059 0.129673 0.301148 1.870239 -0.030114 1 0 0 0 0 0 0 964740
-0.002126 -0.000579 0.116070 -0.066328 0.117006 1.744205 -0.030146 1 0 0 0 0 0 0 965754
-0.002134 -0.000586 0.116095 0.154294 0.357751 1.555007 -0.030177 1 0 0 0 0 0 0 966755
-0.002137 -0.000589 0.116103 0.124062 0.337105 1.743855 -0.030220 1 0 0 0 0 0 0 968115
-0.002157 -0.000586 0.116116 0.342056 0.255863 1.699560 -0.030243 1 0 0 0 0 0 0 968855
-0.002162 -0.000603 0.116131 0.167741 0.500965 1.664071 -0.030271 1 0 0 0 0 0 0 969757
-0.002165 -0.000611 0.116136 0.118350 0.422513 1.787272 -0.030302 1 0 0 0 0 0 0 970752
-0.002172 -0.000598 0.116158 0.179115 0.129772 1.563028 -0.030333 1 0 0 0 0 0 0 971747
-0.002170 -0.000608 0.116176 0.069459 0.421248 1.592224 -0.030364 1 0 0 0 0 0 0 972730
-0.002169 -0.000614 0.116182 0.067475 0.381302 1.749858 -0.030394 1 0 0 0 0 0 0 973681
-0.002187 -0.000612 0.116194 0.318906 0.285974 1.685414 -0.030427 1 0 0 0 0 0 0 974738
-0.002178 -0.000616 0.116220 -0.002338 0.347259 1.495647 -0.030466 1 0 0 0 0 0 0 975995
-0.002192 -0.000614 0.116238 0.262827 0.271968 1.559080 -0.030498 1 0 0 0 0 0 0 977022
-0.002198 -0.000612 0.116245 0.200890 0.279498 1.723957 -0.030523 1 0 0 0 0 0 0 977807
-0.002197 -0.000629 0.116257 0.083117 0.526236 1.655172 -0.030556 1 0 0 0 0 0 0 978891
-0.002202 -0.000620 0.116282 0.162110 0.209657 1.475223 -0.030583 1 0 0 0 0 0 0 979754
-0.002199 -0.000633 0.116301 0.067031 0.471299 1.530483 -0.030614 1 0 0 0 0 0 0 980728
-0.002215 -0.000636 0.116318 0.319356 0.356999 1.564016 -0.030645 1 0 0 0 0 0 0 981715
-0.002211 -0.000624 0.116334 0.072424 0.154312 1.561132 -0.030681 1 0 0 0 0 0 0 982874
-0.002222 -0.000631 0.116360 0.248965 0.390031 1.426898 -0.030711 1 0 0 0 0 0 0 983846
-0.002215 -0.000621 0.116380 0.029092 0.189898 1.487864 -0.030744 1 0 0 0 0 0 0 984884
-0.002225 -0.000630 0.116407 0.226505 0.410043 1.387580 -0.030775 1 0 0 0 0 0 0 985869
-0.002235 -0.000617 0.116437 0.264431 0.142812 1.327002 -0.030803 1 0 0 0 0 0 0 986787
-0.002240 -0.000610 0.116447 0.198514 0.198115 1.576443 -0.030832 1 0 0 0 0 0 0 987718
-0.002256 -0.000620 0.116471 0.337142 0.426348 1.414930 -0.030866 1 0 0 0 0 0 0 988810
-0.002251 -0.000612 0.116490 0.084534 0.208304 1.454931 -0.030898 1 0 0 0 0 0 0 989807
-0.002262 -0.000621 0.116517 0.264534 0.418352 1.346465 -0.030929 1 0 0 0 0 0 0 990828
-0.002255 -0.000613 0.116537 0.046564 0.203118 1.416752 -0.030957 1 0 0 0 0 0 0 991696
-0.002264 -0.000622 0.116564 0.245677 0.416003 1.319943 -0.030989 1 0 0 0 0 0 0 992719
-0.002256 -0.000613 0.116585 0.037388 0.202266 1.394670 -0.031023 1 0 0 0 0 0 0 993820
-0.002253 -0.000609 0.116623 0.075745 0.238683 1.152041 -0.031052 1 0 0 0 0 0 0 994741
-0.002251 -0.000607 0.116636 0.095062 0.267130 1.451315 -0.031082 1 0 0 0 0 0 0 995724
-0.002256 -0.000588 0.116661 0.189008 0.048298 1.311611 -0.031114 1 0 0 0 0 0 0 996723
-0.002241 -0.000583 0.116691 -0.070595 0.203765 1.224539 -0.031145 1 0 0 0 0 0 0 997731
-0.002252 -0.000577 0.116711 0.242687 0.190991 1.336130 -0.031176 1 0 0 0 0 0 0 998722
-0.002239 -0.000578 0.116739 -0.029306 0.293088 1.230917 -0.031207 1 0 0 0 0 0 0 999721
-0.002239 -0.000561 0.116770 0.099361 0.060137 1.178991 -0.031239 1 0 0 0 0 0 1 724
-0.002233 -0.000570 0.116791 0.042132 0.381825 1.291197 -0.031270 1 0 0 0 0 0 1 1730
-0.002231 -0.000575 0.116829 0.081469 0.359457 1.057714 -0.031301 1 0 0 0 0 0 1 2724
-0.002218 -0.000564 0.116853 -0.072288 0.148226 1.212684 -0.031333 1 0 0 0 0 0 1 3725
-0.002224 -0.000572 0.116882 0.174289 0.376407 1.156825 -0.031362 1 0 0 0 0 0 1 4677
-0.002214 -0.000562 0.116902 -0.009409 0.170845 1.248126 -0.031420 1 0 0 0 0 0 1 6537
-0.002210 -0.000558 0.116941 0.041770 0.211764 1.011014 -0.031461 1 0 0 0 0 0 1 7836
-0.002209 -0.000556 0.116985 0.079939 0.246095 0.889467 -0.031488 1 0 0 0 0 0 1 8710
-0.002190 -0.000559 0.117021 -0.148140 0.322625 0.964845 -0.031521 1 0 0 0 0 0 1 9744
-0.002199 -0.000557 0.117044 0.189879 0.250025 1.147218 -0.031552 1 0 0 0 0 0 1 10736
-0.002186 -0.000560 0.117073 -0.070037 0.320542 1.068036 -0.031588 1 0 0 0 0 0 1 11900
-0.002185 -0.000544 0.117104 0.065710 0.070642 1.024440 -0.031614 1 0 0 0 0 0 1 12737
-0.002179 -0.000553 0.117124 0.011902 0.385395 1.139407 -0.031646 1 0 0 0 0 0 1 13745
-0.002158 -0.000563 0.117153 -0.195452 0.416943 1.041029 -0.031680 1 0 0 0 0 0 1 14834
-0.002154 -0.000550 0.117184 -0.008428 0.124055 0.991330 -0.031709 1 0 0 0 0 0 1 15766
-0.002146 -0.000561 0.117204 -0.034164 0.415310 1.104147 -0.031740 1 0 0 0 0 0 1 16750
-0.002130 -0.000553 0.117222 -0.157912 0.194623 1.146053 -0.031771 1 0 0 0 0 0 1 17756
-0.002135 -0.000563 0.117249 0.109720 0.402530 1.027813 -0.031802 1 0 0 0 0 0 1 18751
-0.002119 -0.000572 0.117279 -0.134080 0.423717 0.953194 -0.031833 1 0 0 0 0 0 1 19749
-0.002111 -0.000577 0.117290 -0.065516 0.366656 1.203188 -0.031865 1 0 0 0 0 0 1 20752
-0.002108 -0.000579 0.117325 0.001537 0.335519 0.894601 -0.031895 1 0 0 0 0 0 1 21726
-0.002106 -0.000580 0.117337 0.024512 0.315686 1.158541 -0.031930 1 0 0 0 0 0 1 22838
-0.002088 -0.000586 0.117362 -0.199841 0.367696 0.998549 -0.031957 1 0 0 0 0 0 1 23710
-0.002073 -0.000606 0.117381 -0.177828 0.580768 1.056698 -0.031989 1 0 0 0 0 0 1 24725
-0.002084 -0.000612 0.117398 0.163343 0.415914 1.090133 -0.032020 1 0 0 0 0 0 1 25730
-0.002072 -0.000619 0.117425 -0.110375 0.424259 0.945937 -0.032051 1 0 0 0 0 0 1 26706
-0.002065 -0.000623 0.117434 -0.063607 0.377671 1.159732 -0.032082 1 0 0 0 0 0 1 27716
-0.002057 -0.000642 0.117447 -0.089882 0.590941 1.119120 -0.032113 1 0 0 0 0 0 1 28694
-0.002047 -0.000670 0.117463 -0.110919 0.729626 1.089893 -0.032145 1 0 0 0 0 0 1 29710
-0.002030 -0.000670 0.117479 -0.222637 0.390399 1.068195 -0.032177 1 0 0 0 0 0 1 30743
-0.002035 -0.000684 0.117504 0.052055 0.535966 0.926427 -0.032207 1 0 0 0 0 0 1 31700
-0.002037 -0.000691 0.117513 0.048726 0.463298 1.131398 -0.032239 1 0 0 0 0 0 1 32718
-0.002032 -0.000712 0.117527 -0.035339 0.654455 1.087015 -0.032269 1 0 0 0 0 0 1 33703
-0.002030 -0.000723 0.117531 -0.018510 0.539851 1.197139 -0.032305 1 0 0 0 0 0 1 34852
-0.002024 -0.000746 0.117543 -0.073389 0.703361 1.107284 -0.032332 1 0 0 0 0 0 1 35718
-0.002003 -0.000762 0.117569 -0.278301 0.636410 0.912842 -0.032368 1 0 0 0 0 0 1 36852
-0.001992 -0.000770 0.117577 -0.170224 0.527349 1.108006 -0.032395 1 0 0 0 0 0 1 37719
-0.001987 -0.000774 0.117580 -0.093386 0.466094 1.201857 -0.032427 1 0 0 0 0 0 1 38734
-0.001979 -0.000794 0.117592 -0.122343 0.676933 1.096984 -0.032457 1 0 0 0 0 0 1 39713
-0.001975 -0.000804 0.117596 -0.076677 0.572957 1.183627 -0.032488 1 0 0 0 0 0 1 40698
-0.001968 -0.000827 0.117607 -0.117338 0.742410 1.086032 -0.032521 1 0 0 0 0 0 1 41763
-0.001983 -0.000834 0.117621 0.171948 0.557642 1.040625 -0.032551 1 0 0 0 0 0 1 42729
-0.001985 -0.000855 0.117637 0.036698 0.736371 1.015107 -0.032586 1 0 0 0 0 0 1 43852
-0.001985 -0.000866 0.117642 0.008703 0.619368 1.141421 -0.032619 1 0 0 0 0 0 1 44895
-0.001981 -0.000889 0.117654 -0.070679 0.782930 1.058551 -0.032645 1 0 0 0 0 0 1 45733
-0.001978 -0.000901 0.117658 -0.049778 0.653110 1.153606 -0.032676 1 0 0 0 0 0 1 46729
-0.001977 -0.000906 0.117660 -0.032489 0.567550 1.199181 -0.032707 1 0 0 0 0 0 1 47719
-0.001971 -0.000927 0.117670 -0.093288 0.765398 1.076760 -0.032738 1 0 0 0 0 0 1 48708
-0.001968 -0.000938 0.117674 -0.063686 0.654328 1.157058 -0.032775 1 0 0 0 0 0 1 49888
-0.001967 -0.000943 0.117675 -0.042190 0.578287 1.197411 -0.032807 1 0 0 0 0 0 1 50912
-0.001966 -0.000945 0.117676 -0.030543 0.538440 1.212956 -0.032832 1 0 0 0 0 0 1 51699
-0.001960 -0.000965 0.117686 -0.094997 0.761265 1.079553 -0.032869 1 0 0 0 0 0 1 52886
-0.001957 -0.000974 0.117690 -0.067318 0.662521 1.155401 -0.032896 1 0 0 0 0 0 1 53749
-0.001956 -0.000979 0.117691 -0.046831 0.592687 1.194265 -0.032926 1 0 0 0 0 0 1 54718
-0.001950 -0.000999 0.117702 -0.106196 0.798771 1.069791 -0.032958 1 0 0 0 0 0 1 55744
-0.001965 -0.001005 0.117716 0.173386 0.633724 1.013589 -0.032996 1 0 0 0 0 0 1 56971
-0.001973 -0.001008 0.117720 0.103384 0.580125 1.124286 -0.033027 1 0 0 0 0 0 1 57951
-0.001971 -0.001027 0.117732 -0.022298 0.799683 1.035930 -0.033051 1 0 0 0 0 0 1 58719
-0.001971 -0.001037 0.117736 -0.026952 0.699757 1.128695 -0.033084 1 0 0 0 0 0 1 59785
-0.001970 -0.001042 0.117738 -0.022701 0.629427 1.173463 -0.033116 1 0 0 0 0 0 1 60801
-0.001965 -0.001062 0.117749 -0.090235 0.835556 1.050997 -0.033145 1 0 0 0 0 0 1 61712
-0.001980 -0.001068 0.117762 0.185503 0.670235 0.995077 -0.033177 1 0 0 0 0 0 1 62734
-0.001988 -0.001071 0.117767 0.113489 0.616534 1.105950 -0.033207 1 0 0 0 0 0 1 63723
-0.001987 -0.001090 0.117779 -0.013277 0.836477 1.018052 -0.033239 1 0 0 0 0 0 1 64723
-0.001986 -0.001100 0.117783 -0.018422 0.736442 1.110634 -0.033270 1 0 0 0 0 0 1 65730
-0.001985 -0.001105 0.117784 -0.014406 0.666079 1.155304 -0.033301 1 0 0 0 0 0 1 66723
-0.001998 -0.001121 0.117805 0.167408 0.814703 0.897446 -0.033333 1 0 0 0 0 0 1 67725
-0.002005 -0.001129 0.117812 0.101821 0.727629 1.047667 -0.033364 1 0 0 0 0 0 1 68724
-0.002008 -0.001133 0.117815 0.054648 0.668958 1.123708 -0.033395 1 0 0 0 0 0 1 69722
-0.002028 -0.001130 0.117826 0.279766 0.580780 1.017314 -0.033426 1 0 0 0 0 0 1 70718
-0.002033 -0.001147 0.117840 0.104940 0.829841 0.959613 -0.033460 1 0 0 0 0 0 1 71814
-0.002035 -0.001155 0.117845 0.056511 0.748979 1.072816 -0.033493 1 0 0 0 0 0 1 72869
-0.002036 -0.001160 0.117846 0.037088 0.688740 1.125522 -0.033523 1 0 0 0 0 0 1 73823
-0.002050 -0.001175 0.117867 0.207339 0.842792 0.870621 -0.033551 1 0 0 0 0 0 1 74714
-0.002056 -0.001183 0.117874 0.135748 0.758202 1.021616 -0.033582 1 0 0 0 0 0 1 75719
-0.002060 -0.001187 0.117877 0.085608 0.700849 1.097924 -0.033614 1 0 0 0 0 0 1 76734
-0.002061 -0.001189 0.117878 0.059584 0.671204 1.127204 -0.033646 1 0 0 0 0 0 1 77747
-0.002075 -0.001204 0.117898 0.225930 0.842575 0.863363 -0.033677 1 0 0 0 0 0 1 78762
-0.002082 -0.001211 0.117905 0.152163 0.766586 1.010939 -0.033707 1 0 0 0 0 0 1 79710
-0.002086 -0.001214 0.117908 0.100918 0.713612 1.086176 -0.033742 1 0 0 0 0 0 1 80820
-0.002082 -0.001234 0.117919 0.003612 0.930062 0.975682 -0.033772 1 0 0 0 0 0 1 81797
-0.002099 -0.001240 0.117933 0.265184 0.769235 0.923532 -0.033801 1 0 0 0 0 0 1 82726
-0.002107 -0.001242 0.117937 0.185614 0.717798 1.035486 -0.033835 1 0 0 0 0 0 1 83791
-0.002106 -0.001262 0.117949 0.054924 0.939892 0.948200 -0.033865 1 0 0 0 0 0 1 84759
-0.002105 -0.001271 0.117953 0.047921 0.840365 1.040705 -0.033902 1 0 0 0 0 0 1 85943
-0.002123 -0.001272 0.117965 0.301383 0.712380 0.949821 -0.033934 1 0 0 0 0 0 1 86963
-0.002132 -0.001272 0.117969 0.211798 0.695909 1.037207 -0.033956 1 0 0 0 0 0 1 87688
-0.002137 -0.001272 0.117970 0.146153 0.693372 1.079852 -0.033989 1 0 0 0 0 0 1 88738
-0.002139 -0.001272 0.117970 0.111523 0.693094 1.096323 -0.034021 1 0 0 0 0 0 1 89743
-0.002135 -0.001290 0.117981 0.023358 0.937659 0.963478 -0.034050 1 0 0 0 0 0 1 90676
-0.002132 -0.001299 0.117984 0.039348 0.848613 1.038813 -0.034081 1 0 0 0 0 0 1 91674
-0.002150 -0.001299 0.117996 0.304571 0.725786 0.941979 -0.034112 1 0 0 0 0 0 1 92676
-0.002158 -0.001300 0.118000 0.220767 0.712039 1.027511 -0.034143 1 0 0 0 0 0 1 93674
-0.002163 -0.001300 0.118001 0.157965 0.710759 1.069379 -0.034175 1 0 0 0 0 0 1 94694
-0.002160 -0.001318 0.118012 0.053972 0.955583 0.946394 -0.034206 1 0 0 0 0 0 1 95675
-0.002158 -0.001327 0.118015 0.061915 0.866646 1.025132 -0.034237 1 0 0 0 0 0 1 96680
-0.002145 -0.001318 0.118028 -0.095624 0.622583 0.915723 -0.034267 1 0 0 0 0 0 1 97644
-0.002138 -0.001313 0.118032 -0.029349 0.652887 1.008763 -0.034300 1 0 0 0 0 0 1 98671
-0.002135 -0.001311 0.118033 0.019185 0.684130 1.054355 -0.034330 1 0 0 0 0 0 1 99661
-0.002133 -0.001310 0.118034 0.045322 0.701887 1.072006 -0.034363 1 0 0 0 0 0 1 100698
-0.002127 -0.001327 0.118044 -0.012161 0.956208 0.940072 -0.034407 1 0 0 0 0 0 1 102096
-0.002124 -0.001336 0.118048 0.019222 0.871475 1.015088 -0.034427 1 0 0 0 0 0 1 102761
-0.002110 -0.001327 0.118060 -0.126744 0.629528 0.904555 -0.034459 1 0 0 0 0 0 1 103760
-0.002103 -0.001323 0.118064 -0.054587 0.660871 0.997058 -0.034489 1 0 0 0 0 0 1 104720
-0.002099 -0.001320 0.118066 -0.003134 0.692645 1.042441 -0.034518 1 0 0 0 0 0 1 105676
-0.002097 -0.001319 0.118066 0.024437 0.710659 1.059998 -0.034550 1 0 0 0 0 0 1 106681
-0.002096 -0.001319 0.118066 0.038525 0.720239 1.066794 -0.034581 1 0 0 0 0 0 1 107680
-0.002096 -0.001318 0.118066 0.045653 0.725414 1.069781 -0.034612 1 0 0 0 0 0 1 108685
-0.002083 -0.001305 0.118077 -0.119304 0.549030 0.922608 -0.034649 1 0 0 0 0 0 1 109864
-0.002077 -0.001298 0.118081 -0.057459 0.615133 1.001208 -0.034680 1 0 0 0 0 0 1 110838
-0.002068 -0.001313 0.118093 -0.082333 0.909252 0.902537 -0.034712 1 0 0 0 0 0 1 111870
-0.002064 -0.001320 0.118097 -0.032802 0.846417 0.990674 -0.034743 1 0 0 0 0 0 1 112866
-0.002062 -0.001324 0.118098 -0.001074 0.794705 1.033584 -0.034770 1 0 0 0 0 0 1 113732
-0.002048 -0.001312 0.118110 -0.152929 0.587803 0.901221 -0.034801 1 0 0 0 0 0 1 114705
-0.002041 -0.001307 0.118113 -0.084254 0.638752 0.985204 -0.034837 1 0 0 0 0 0 1 115866
-0.002038 -0.001304 0.118115 -0.034680 0.680391 1.027434 -0.034866 1 0 0 0 0 0 1 116792
-0.002024 -0.001289 0.118126 -0.176910 0.523774 0.895057 -0.034900 1 0 0 0 0 0 1 117879
-0.002016 -0.001282 0.118130 -0.103257 0.600115 0.978704 -0.034929 1 0 0 0 0 0 1 118804
-0.002013 -0.001278 0.118132 -0.051200 0.654531 1.020817 -0.034956 1 0 0 0 0 0 1 119681
-0.001999 -0.001263 0.118143 -0.192315 0.504190 0.888532 -0.034991 1 0 0 0 0 0 1 120781
-0.001991 -0.001255 0.118147 -0.118009 0.583784 0.972150 -0.035021 1 0 0 0 0 0 1 121759
-0.001975 -0.001238 0.118159 -0.234647 0.460081 0.865677 -0.035054 1 0 0 0 0 0 1 122805
-0.001967 -0.001229 0.118163 -0.146527 0.554589 0.959203 -0.035083 1 0 0 0 0 0 1 123730
-0.001963 -0.001225 0.118165 -0.087033 0.618372 1.004908 -0.035114 1 0 0 0 0 0 1 124719
-0.001948 -0.001210 0.118176 -0.224626 0.472367 0.873887 -0.035144 1 0 0 0 0 0 1 125698
-0.001941 -0.001202 0.118180 -0.148371 0.554457 0.957910 -0.035179 1 0 0 0 0 0 1 126813
-0.001920 -0.001203 0.118203 -0.335459 0.676565 0.712072 -0.035206 1 0 0 0 0 0 1 127680
-0.001909 -0.001203 0.118211 -0.222028 0.682341 0.877860 -0.035238 1 0 0 0 0 0 1 128707
-0.001903 -0.001203 0.118213 -0.143177 0.680898 0.960412 -0.035269 1 0 0 0 0 0 1 129699
-0.001888 -0.001190 0.118225 -0.270479 0.500107 0.843382 -0.035299 1 0 0 0 0 0 1 130637
-0.001880 -0.001183 0.118229 -0.188723 0.564781 0.932043 -0.035330 1 0 0 0 0 0 1 131642
-0.001864 -0.001166 0.118242 -0.302097 0.433125 0.827601 -0.035363 1 0 0 0 0 0 1 132685
-0.001856 -0.001158 0.118246 -0.211950 0.524077 0.921509 -0.035393 1 0 0 0 0 0 1 133676
-0.001839 -0.001141 0.118258 -0.321051 0.405609 0.819000 -0.035424 1 0 0 0 0 0 1 134665
-0.001830 -0.001132 0.118262 -0.228680 0.503295 0.913510 -0.035456 1 0 0 0 0 0 1 135673
-0.001808 -0.001132 0.118285 -0.408136 0.633190 0.671684 -0.035487 1 0 0 0 0 0 1 136677
-0.001797 -0.001132 0.118293 -0.290287 0.643174 0.838514 -0.035518 1 0 0 0 0 0 1 137673
-0.001779 -0.001119 0.118307 -0.379120 0.463243 0.773352 -0.035552 1 0 0 0 0 0 1 138757
-0.001770 -0.001112 0.118311 -0.275535 0.528348 0.881636 -0.035581 1 0 0 0 0 0 1 139681
-0.001753 -0.001095 0.118324 -0.378150 0.396583 0.784541 -0.035616 1 0 0 0 0 0 1 140807
-0.001744 -0.001087 0.118328 -0.282167 0.487765 0.880501 -0.035644 1 0 0 0 0 0 1 141680
-0.001727 -0.001069 0.118340 -0.388828 0.369037 0.779053 -0.035675 1 0 0 0 0 0 1 142691
-0.001713 -0.001079 0.118355 -0.366371 0.712122 0.733785 -0.035707 1 0 0 0 0 0 1 143709
-0.001706 -0.001083 0.118360 -0.279039 0.688190 0.852087 -0.035739 1 0 0 0 0 0 1 144728
-0.001690 -0.001072 0.118373 -0.397204 0.476476 0.758807 -0.035770 1 0 0 0 0 0 1 145732
-0.001682 -0.001067 0.118377 -0.309502 0.524424 0.856017 -0.035800 1 0 0 0 0 0 1 146692
-0.001678 -0.001064 0.118378 -0.250387 0.564624 0.902987 -0.035836 1 0 0 0 0 0 1 147850
-0.001664 -0.001049 0.118390 -0.389403 0.405559 0.773085 -0.035864 1 0 0 0 0 0 1 148733
-0.001651 -0.001060 0.118404 -0.384542 0.727308 0.716672 -0.035897 1 0 0 0 0 0 1 149779
-0.001632 -0.001052 0.118420 -0.476540 0.511240 0.683262 -0.035927 1 0 0 0 0 0 1 150737
-0.001622 -0.001047 0.118425 -0.368353 0.539799 0.812918 -0.035958 1 0 0 0 0 0 1 151737
-0.001618 -0.001045 0.118427 -0.298094 0.568688 0.872256 -0.035995 1 0 0 0 0 0 1 152923
-0.001615 -0.001044 0.118428 -0.261136 0.584971 0.894531 -0.036025 1 0 0 0 0 0 1 153900
-0.001614 -0.001044 0.118428 -0.242423 0.593496 0.902685 -0.036050 1 0 0 0 0 0 1 154693
-0.001613 -0.001043 0.118428 -0.233121 0.598134 0.906099 -0.036082 1 0 0 0 0 0 1 155725
-0.001600 -0.001030 0.118439 -0.399136 0.419426 0.760205 -0.036115 1 0 0 0 0 0 1 156755
-0.001594 -0.001023 0.118443 -0.336167 0.485847 0.837656 -0.036144 1 0 0 0 0 0 1 157694
-0.001591 -0.001020 0.118444 -0.289607 0.535315 0.877563 -0.036176 1 0 0 0 0 0 1 158702
-0.001589 -0.001018 0.118444 -0.264719 0.562040 0.893065 -0.036207 1 0 0 0 0 0 1 159706
-0.001588 -0.001017 0.118445 -0.252133 0.575875 0.899025 -0.036238 1 0 0 0 0 0 1 160701
-0.001588 -0.001017 0.118445 -0.245902 0.583075 0.901611 -0.036269 1 0 0 0 0 0 1 161698
-0.001588 -0.001017 0.118445 -0.242888 0.586935 0.903000 -0.036300 1 0 0 0 0 0 1 162695
-0.001588 -0.001016 0.118445 -0.241474 0.589144 0.904004 -0.036332 1 0 0 0 0 0 1 163704
-0.001587 -0.001016 0.118445 -0.240873 0.590502 0.904854 -0.036363 1 0 0 0 0 0 1 164699
-0.001587 -0.001016 0.118445 -0.240669 0.591414 0.905650 -0.036394 1 0 0 0 0 0 1 165699
-0.001587 -0.001016 0.118445 -0.240669 0.592139 0.906444 -0.036426 1 0 0 0 0 0 1 166702
-0.001587 -0.001016 0.118445 -0.240784 0.592785 0.907263 -0.036459 1 0 0 0 0 0 1 167758
-0.001587 -0.001016 0.118445 -0.240981 0.593409 0.908162 -0.036494 1 0 0 0 0 0 1 168904
-0.001587 -0.001016 0.118445 -0.241148 0.593914 0.908894 -0.036524 1 0 0 0 0 0 1 169843
-0.001587 -0.001016 0.118445 -0.241298 0.594346 0.909520 -0.036549 1 0 0 0 0 0 1 170656
-0.001587 -0.001016 0.118445 -0.241498 0.594871 0.910315 -0.036581 1 0 0 0 0 0 1 171670
-0.001587 -0.001016 0.118445 -0.241699 0.595397 0.911116 -0.036613 1 0 0 0 0 0 1 172707
-0.001587 -0.001016 0.118445 -0.241904 0.595879 0.911855 -0.036643 1 0 0 0 0 0 1 173651
-0.001587 -0.001016 0.118445 -0.242115 0.596425 0.912666 -0.036676 1 0 0 0 0 0 1 174709
-0.001587 -0.001016 0.118445 -0.242323 0.596912 0.913433 -0.036706 1 0 0 0 0 0 1 175681
-0.001587 -0.001016 0.118445 -0.242591 0.597542 0.914406 -0.036745 1 0 0 0 0 0 1 176939
-0.001587 -0.001016 0.118445 -0.242793 0.598092 0.915217 -0.036778 1 0 0 0 0 0 1 177990
-0.001587 -0.001016 0.118445 -0.242962 0.598486 0.915842 -0.036803 1 0 0 0 0 0 1 178779
-0.001587 -0.001016 0.118445 -0.243193 0.599051 0.916710 -0.036838 1 0 0 0 0 0 1 179893
-0.001587 -0.001016 0.118445 -0.243349 0.599461 0.917336 -0.036863 1 0 0 0 0 0 1 180706
-0.001587 -0.001016 0.118445 -0.243568 0.599981 0.918110 -0.036894 1 0 0 0 0 0 1 181702
-0.001587 -0.001016 0.118445 -0.243790 0.600522 0.918958 -0.036928 1 0 0 0 0 0 1 182785
-0.001587 -0.001016 0.118445 -0.244009 0.601088 0.919824 -0.036963 1 0 0 0 0 0 1 183906
-0.001587 -0.001016 0.118445 -0.244186 0.601501 0.920459 -0.036988 1 0 0 0 0 0 1 184714
-0.001587 -0.001016 0.118445 -0.244438 0.602120 0.921383 -0.037026 1 0 0 0 0 0 1 185910
-0.001587 -0.001016 0.118445 -0.244594 0.602528 0.922025 -0.037052 1 0 0 0 0 0 1 186737
-0.001587 -0.001016 0.118445 -0.244806 0.603027 0.922795 -0.037082 1 0 0 0 0 0 1 187718
-0.001587 -0.001016 0.118445 -0.244997 0.603524 0.923529 -0.037112 1 0 0 0 0 0 1 188678
-0.001587 -0.001016 0.118445 -0.245250 0.604121 0.924465 -0.037149 1 0 0 0 0 0 1 189867
-0.001606 -0.001012 0.118455 0.005711 0.546239 0.787804 -0.037181 1 0 0 0 0 0 1 190883
-0.001615 -0.001010 0.118458 -0.085788 0.567102 0.859398 -0.037205 1 0 0 0 0 0 1 191655
-0.001620 -0.001009 0.118459 -0.152878 0.583199 0.896462 -0.037238 1 0 0 0 0 0 1 192703
-0.001622 -0.001008 0.118460 -0.188487 0.592161 0.910928 -0.037271 1 0 0 0 0 0 1 193756
-0.001623 -0.001008 0.118460 -0.206492 0.596954 0.916449 -0.037299 1 0 0 0 0 0 1 194667
-0.001624 -0.001008 0.118460 -0.215589 0.599660 0.918891 -0.037331 1 0 0 0 0 0 1 195675
-0.001624 -0.001008 0.118460 -0.220217 0.601243 0.920216 -0.037361 1 0 0 0 0 0 1 196647
-0.001624 -0.001008 0.118460 -0.222637 0.602297 0.921181 -0.037393 1 0 0 0 0 0 1 197648
-0.001624 -0.001008 0.118460 -0.223931 0.603077 0.922004 -0.037423 1 0 0 0 0 0 1 198623
-0.001624 -0.001008 0.118460 -0.224675 0.603730 0.922825 -0.037455 1 0 0 0 0 0 1 199649
-0.001624 -0.001008 0.118460 -0.225145 0.604307 0.923601 -0.037487 1 0 0 0 0 0 1 200659
-0.001624 -0.001008 0.118460 -0.225469 0.604845 0.924378 -0.037518 1 0 0 0 0 0 1 201663
-0.001624 -0.001008 0.118460 -0.225709 0.605354 0.925141 -0.037549 1 0 0 0 0 0 1 202646
-0.001624 -0.001008 0.118460 -0.225939 0.605881 0.925909 -0.037580 1 0 0 0 0 0 1 203651
-0.001624 -0.001008 0.118460 -0.226149 0.606378 0.926673 -0.037611 1 0 0 0 0 0 1 204646
-0.001624 -0.001008 0.118460 -0.226506 0.607302 0.928088 -0.037668 1 0 0 0 0 0 1 206476
-0.001624 -0.001008 0.118460 -0.226746 0.607941 0.929065 -0.037708 1 0 0 0 0 0 1 207744
-0.001624 -0.001008 0.118460 -0.226920 0.608408 0.929779 -0.037737 1 0 0 0 0 0 1 208670
-0.001624 -0.001008 0.118460 -0.227105 0.608906 0.930540 -0.037768 1 0 0 0 0 0 1 209659
-0.001624 -0.001008 0.118460 -0.227299 0.609424 0.931332 -0.037800 1 0 0 0 0 0 1 210688
-0.001624 -0.001008 0.118460 -0.227493 0.609947 0.932107 -0.037832 1 0 0 0 0 0 1 211703
-0.001624 -0.001008 0.118460 -0.227686 0.610462 0.932915 -0.037864 1 0 0 0 0 0 1 212745
-0.001624 -0.001008 0.118460 -0.227885 0.610997 0.933735 -0.037898 1 0 0 0 0 0 1 213809
-0.001624 -0.001008 0.118460 -0.228069 0.611489 0.934488 -0.037928 1 0 0 0 0 0 1 214786
-0.001624 -0.001008 0.118460 -0.228272 0.612037 0.935301 -0.037961 1 0 0 0 0 0 1 215851
-0.001624 -0.001008 0.118460 -0.228453 0.612519 0.936060 -0.037992 1 0 0 0 0 0 1 216829
-0.001624 -0.001008 0.118460 -0.228636 0.613010 0.936813 -0.038023 1 0 0 0 0 0 1 217806
-0.001624 -0.001008 0.118460 -0.228802 0.613457 0.937495 -0.038050 1 0 0 0 0 0 1 218692
-0.001612 -0.000994 0.118471 -0.400060 0.432213 0.790499 -0.038087 1 0 0 0 0 0 1 219868
-0.001605 -0.000988 0.118475 -0.339643 0.497375 0.867395 -0.038113 1 0 0 0 0 0 1 220710
-0.001602 -0.000984 0.118476 -0.294340 0.546195 0.907057 -0.038142 1 0 0 0 0 0 1 221636
-0.001600 -0.000982 0.118476 -0.270108 0.572643 0.922566 -0.038177 1 0 0 0 0 0 1 222739
-0.001600 -0.000982 0.118477 -0.257836 0.586313 0.928519 -0.038208 1 0 0 0 0 0 1 223752
-0.001599 -0.000981 0.118477 -0.251748 0.593386 0.931011 -0.038237 1 0 0 0 0 0 1 224673
-0.001599 -0.000981 0.118477 -0.248793 0.597203 0.932401 -0.038269 1 0 0 0 0 0 1 225680
-0.001586 -0.000968 0.118488 -0.418592 0.417356 0.785559 -0.038300 1 0 0 0 0 0 1 226673
-0.001580 -0.000961 0.118491 -0.357389 0.483461 0.862561 -0.038331 1 0 0 0 0 0 1 227677
-0.001577 -0.000957 0.118493 -0.311711 0.532728 0.902261 -0.038362 1 0 0 0 0 0 1 228675
-0.001575 -0.000956 0.118493 -0.287257 0.559323 0.917686 -0.038393 1 0 0 0 0 0 1 229675
-0.001562 -0.000941 0.118504 -0.446198 0.390960 0.775883 -0.038425 1 0 0 0 0 0 1 230678
-0.001555 -0.000934 0.118508 -0.379451 0.462929 0.854542 -0.038456 1 0 0 0 0 0 1 231677
-0.001552 -0.000931 0.118509 -0.330970 0.515099 0.894748 -0.038486 1 0 0 0 0 0 1 232627
-0.001550 -0.000929 0.118510 -0.305149 0.543184 0.910409 -0.038518 1 0 0 0 0 0 1 233673
-0.001536 -0.000915 0.118521 -0.463537 0.375431 0.768781 -0.038551 1 0 0 0 0 0 1 234711
-0.001530 -0.000907 0.118524 -0.396452 0.447881 0.847528 -0.038588 1 0 0 0 0 0 1 235907
-0.001526 -0.000904 0.118526 -0.347769 0.500218 0.887653 -0.038616 1 0 0 0 0 0 1 236792
-0.001512 -0.000889 0.118537 -0.493349 0.345948 0.755625 -0.038643 1 0 0 0 0 0 1 237671
-0.001505 -0.000881 0.118541 -0.419561 0.425331 0.837548 -0.038674 1 0 0 0 0 0 1 238640
-0.001506 -0.000859 0.118532 -0.295546 0.235177 1.019614 -0.038706 1 0 0 0 0 0 1 239688
-0.001495 -0.000835 0.118540 -0.464651 0.171512 0.815858 -0.038737 1 0 0 0 0 0 1 240678
-0.001489 -0.000822 0.118542 -0.409130 0.317138 0.860869 -0.038769 1 0 0 0 0 0 1 241680
-0.001486 -0.000816 0.118543 -0.367087 0.408149 0.888257 -0.038800 1 0 0 0 0 0 1 242695
-0.001472 -0.000800 0.118554 -0.516404 0.273154 0.752141 -0.038837 1 0 0 0 0 0 1 243864
-0.001464 -0.000792 0.118558 -0.444343 0.362395 0.832388 -0.038870 1 0 0 0 0 0 1 244937
-0.001461 -0.000787 0.118559 -0.393156 0.423133 0.872993 -0.038896 1 0 0 0 0 0 1 245757
-0.001446 -0.000772 0.118571 -0.537868 0.272698 0.741592 -0.038928 1 0 0 0 0 0 1 246794
-0.001439 -0.000764 0.118574 -0.463352 0.354267 0.823272 -0.038956 1 0 0 0 0 0 1 247670
-0.001436 -0.000760 0.118576 -0.411015 0.411270 0.864546 -0.038988 1 0 0 0 0 0 1 248688
-0.001421 -0.000745 0.118587 -0.555297 0.258844 0.733507 -0.039024 1 0 0 0 0 0 1 249841
-0.001414 -0.000737 0.118591 -0.480477 0.339535 0.815245 -0.039054 1 0 0 0 0 0 1 250816
-0.001410 -0.000733 0.118592 -0.427947 0.396034 0.856439 -0.039083 1 0 0 0 0 0 1 251757
-0.001396 -0.000718 0.118604 -0.572230 0.243187 0.725387 -0.039115 1 0 0 0 0 0 1 252759
-0.001388 -0.000710 0.118607 -0.497323 0.323756 0.806980 -0.039143 1 0 0 0 0 0 1 253647
-0.001372 -0.000693 0.118620 -0.617015 0.197167 0.701379 -0.039178 1 0 0 0 0 0 1 254769
-0.001364 -0.000684 0.118624 -0.528243 0.292433 0.792780 -0.039206 1 0 0 0 0 0 1 255675
-0.001360 -0.000680 0.118625 -0.468695 0.356534 0.837638 -0.039247 1 0 0 0 0 0 1 256984
-0.001345 -0.000664 0.118636 -0.609529 0.207098 0.707798 -0.039270 1 0 0 0 0 0 1 257723
-0.001338 -0.000656 0.118640 -0.532747 0.289606 0.789670 -0.039298 1 0 0 0 0 0 1 258620
-0.001334 -0.000652 0.118642 -0.479324 0.347079 0.830981 -0.039332 1 0 0 0 0 0 1 259717
-0.001332 -0.000650 0.118642 -0.451072 0.377677 0.846909 -0.039364 1 0 0 0 0 0 1 260733
-0.001318 -0.000636 0.118653 -0.609299 0.209923 0.706239 -0.039393 1 0 0 0 0 0 1 261651
-0.001312 -0.000629 0.118657 -0.541311 0.283211 0.784168 -0.039424 1 0 0 0 0 0 1 262649
-0.001308 -0.000625 0.118658 -0.492274 0.336004 0.824018 -0.039455 1 0 0 0 0 0 1 263645
-0.001312 -0.000605 0.118648 -0.394007 0.118208 0.980863 -0.039486 1 0 0 0 0 0 1 264644
-0.001314 -0.000595 0.118645 -0.406135 0.221217 0.914137 -0.039517 1 0 0 0 0 0 1 265621
-0.001302 -0.000577 0.118654 -0.591447 0.110278 0.732940 -0.039549 1 0 0 0 0 0 1 266654
-0.001296 -0.000568 0.118658 -0.537733 0.214043 0.795517 -0.039580 1 0 0 0 0 0 1 267657
-0.001293 -0.000563 0.118659 -0.495988 0.282220 0.829925 -0.039612 1 0 0 0 0 0 1 268654
-0.001291 -0.000561 0.118659 -0.473638 0.318125 0.843443 -0.039643 1 0 0 0 0 0 1 269646
-0.001291 -0.000560 0.118659 -0.462428 0.336412 0.848668 -0.039674 1 0 0 0 0 0 1 270651
-0.001278 -0.000546 0.118670 -0.629648 0.162029 0.704508 -0.039705 1 0 0 0 0 0 1 271651
-0.001271 -0.000538 0.118674 -0.566251 0.232396 0.781399 -0.039758 1 0 0 0 0 0 1 273352
-0.001268 -0.000535 0.118675 -0.519134 0.283389 0.820221 -0.039766 1 0 0 0 0 0 1 273603
-0.001266 -0.000533 0.118675 -0.494268 0.310821 0.835512 -0.039801 1 0 0 0 0 0 1 274725
-0.001265 -0.000532 0.118676 -0.481754 0.324842 0.841294 -0.039831 1 0 0 0 0 0 1 275671
-0.001270 -0.000514 0.118665 -0.403383 0.086067 0.985461 -0.039862 1 0 0 0 0 0 1 276656
-0.001273 -0.000505 0.118662 -0.425699 0.178170 0.914058 -0.039894 1 0 0 0 0 0 1 277677
-0.001274 -0.000500 0.118660 -0.443595 0.245246 0.877707 -0.039925 1 0 0 0 0 0 1 278700
-0.001275 -0.000498 0.118660 -0.453544 0.280959 0.864467 -0.039960 1 0 0 0 0 0 1 279809
-0.001275 -0.000497 0.118660 -0.458804 0.299100 0.860185 -0.039991 1 0 0 0 0 0 1 280807
-0.001275 -0.000496 0.118660 -0.461694 0.308329 0.859216 -0.040026 1 0 0 0 0 0 1 281912
-0.001275 -0.000496 0.118660 -0.463214 0.312999 0.859129 -0.040050 1 0 0 0 0 0 1 282680
-0.001275 -0.000496 0.118660 -0.464232 0.315497 0.859626 -0.040083 1 0 0 0 0 0 1 283730
-0.001294 -0.000491 0.118670 -0.212908 0.257762 0.721649 -0.040113 1 0 0 0 0 0 1 284689
-0.001303 -0.000489 0.118673 -0.304177 0.279400 0.793447 -0.040145 1 0 0 0 0 0 1 285726
-0.001307 -0.000488 0.118675 -0.371343 0.295603 0.830580 -0.040182 1 0 0 0 0 0 1 286903
-0.001310 -0.000487 0.118675 -0.407017 0.304368 0.844893 -0.040211 1 0 0 0 0 0 1 287825
-0.001311 -0.000487 0.118675 -0.425123 0.308920 0.850251 -0.040235 1 0 0 0 0 0 1 288605
-0.001311 -0.000487 0.118675 -0.434420 0.311376 0.852672 -0.040270 1 0 0 0 0 0 1 289720
-0.001312 -0.000487 0.118675 -0.439228 0.312735 0.853927 -0.040302 1 0 0 0 0 0 1 290738
-0.001312 -0.000487 0.118675 -0.441760 0.313502 0.854723 -0.040330 1 0 0 0 0 0 1 291649
-0.001330 -0.000482 0.118685 -0.191029 0.254880 0.717008 -0.040362 1 0 0 0 0 0 1 292658
-0.001340 -0.000480 0.118689 -0.282681 0.276086 0.788700 -0.040392 1 0 0 0 0 0 1 293619
-0.001344 -0.000479 0.118690 -0.349986 0.292053 0.825712 -0.040424 1 0 0 0 0 0 1 294651
-0.001346 -0.000479 0.118691 -0.385789 0.300730 0.840060 -0.040455 1 0 0 0 0 0 1 295648
-0.001348 -0.000478 0.118691 -0.404000 0.305270 0.845557 -0.040486 1 0 0 0 0 0 1 296645
-0.001348 -0.000478 0.118691 -0.413260 0.307673 0.847880 -0.040518 1 0 0 0 0 0 1 297649
-0.001367 -0.000474 0.118701 -0.165680 0.249813 0.710763 -0.040549 1 0 0 0 0 0 1 298648
-0.001376 -0.000471 0.118704 -0.259032 0.271432 0.782566 -0.040580 1 0 0 0 0 0 1 299642
-0.001381 -0.000470 0.118706 -0.327162 0.287593 0.819566 -0.040611 1 0 0 0 0 0 1 300644
-0.001383 -0.000470 0.118706 -0.363373 0.296398 0.833962 -0.040644 1 0 0 0 0 0 1 301698
-0.001384 -0.000470 0.118706 -0.381908 0.301060 0.839705 -0.040688 1 0 0 0 0 0 1 303092
-0.001385 -0.000469 0.118706 -0.391160 0.303416 0.841826 -0.040709 1 0 0 0 0 0 1 303763
-0.001404 -0.000465 0.118716 -0.143407 0.245511 0.704762 -0.040739 1 0 0 0 0 0 1 304736
-0.001413 -0.000463 0.118720 -0.236773 0.267116 0.776402 -0.040767 1 0 0 0 0 0 1 305614
-0.001418 -0.000462 0.118721 -0.304945 0.283293 0.813393 -0.040799 1 0 0 0 0 0 1 306658
-0.001420 -0.000461 0.118721 -0.341129 0.292071 0.827730 -0.040830 1 0 0 0 0 0 1 307653
-0.001421 -0.000461 0.118722 -0.359522 0.296656 0.833200 -0.040861 1 0 0 0 0 0 1 308651
-0.001422 -0.000461 0.118722 -0.368859 0.299088 0.835522 -0.040893 1 0 0 0 0 0 1 309653
-0.001422 -0.000461 0.118722 -0.373749 0.300465 0.836911 -0.040932 1 0 0 0 0 0 1 310919
-0.001441 -0.000456 0.118732 -0.123534 0.241976 0.699582 -0.040964 1 0 0 0 0 0 1 311940
-0.001450 -0.000454 0.118735 -0.215755 0.263297 0.770976 -0.040990 1 0 0 0 0 0 1 312759
-0.001455 -0.000453 0.118736 -0.283330 0.279313 0.807800 -0.041019 1 0 0 0 0 0 1 313684
-0.001457 -0.000452 0.118737 -0.319227 0.288004 0.822057 -0.041048 1 0 0 0 0 0 1 314628
-0.001458 -0.000452 0.118737 -0.337461 0.292541 0.827530 -0.041080 1 0 0 0 0 0 1 315637
-0.001459 -0.000452 0.118737 -0.346761 0.295007 0.829966 -0.041118 1 0 0 0 0 0 1 316846
-0.001478 -0.000447 0.118747 -0.098514 0.236957 0.693013 -0.041145 1 0 0 0 0 0 1 317713
-0.001487 -0.000445 0.118751 -0.191967 0.258625 0.764607 -0.041178 1 0 0 0 0 0 1 318792
-0.001492 -0.000444 0.118752 -0.260137 0.274790 0.801536 -0.041212 1 0 0 0 0 0 1 319884
-0.001494 -0.000444 0.118752 -0.296249 0.283525 0.815696 -0.041237 1 0 0 0 0 0 1 320663
-0.001495 -0.000443 0.118752 -0.314580 0.288088 0.821110 -0.041267 1 0 0 0 0 0 1 321616
-0.001496 -0.000443 0.118752 -0.323898 0.290519 0.823467 -0.041301 1 0 0 0 0 0 1 322703
-0.001514 -0.000439 0.118763 -0.075528 0.232465 0.686688 -0.041331 1 0 0 0 0 0 1 323674
-0.001524 -0.000436 0.118766 -0.169004 0.254144 0.758198 -0.041366 1 0 0 0 0 0 1 324784
-0.001528 -0.000435 0.118767 -0.237148 0.270277 0.794980 -0.041395 1 0 0 0 0 0 1 325712
-0.001531 -0.000435 0.118768 -0.273293 0.279029 0.809203 -0.041423 1 0 0 0 0 0 1 326614
-0.001532 -0.000435 0.118768 -0.291662 0.283643 0.814740 -0.041459 1 0 0 0 0 0 1 327770
-0.001551 -0.000430 0.118778 -0.047612 0.226628 0.679092 -0.041487 1 0 0 0 0 0 1 328681
-0.001561 -0.000428 0.118781 -0.143346 0.248813 0.750815 -0.041517 1 0 0 0 0 0 1 329636
-0.001565 -0.000427 0.118783 -0.212617 0.265247 0.787742 -0.041549 1 0 0 0 0 0 1 330645
-0.001568 -0.000426 0.118783 -0.249338 0.274163 0.802023 -0.041579 1 0 0 0 0 0 1 331628
-0.001569 -0.000426 0.118783 -0.267939 0.278794 0.807457 -0.041610 1 0 0 0 0 0 1 332595
-0.001569 -0.000426 0.118783 -0.277347 0.281239 0.809767 -0.041642 1 0 0 0 0 0 1 333635
-0.001588 -0.000421 0.118793 -0.028639 0.223109 0.673182 -0.041674 1 0 0 0 0 0 1 334645
-0.001598 -0.000419 0.118797 -0.122184 0.244777 0.744453 -0.041705 1 0 0 0 0 0 1 335638
-0.001602 -0.000418 0.118798 -0.190353 0.260944 0.781191 -0.041735 1 0 0 0 0 0 1 336619
-0.001605 -0.000417 0.118798 -0.226505 0.269717 0.795424 -0.041767 1 0 0 0 0 0 1 337626
-0.001606 -0.000417 0.118799 -0.244815 0.274282 0.800839 -0.041798 1 0 0 0 0 0 1 338621
-0.001625 -0.000412 0.118809 -0.000410 0.217190 0.665506 -0.041832 1 0 0 0 0 0 1 339724
-0.001634 -0.000410 0.118812 -0.096182 0.239404 0.737051 -0.041863 1 0 0 0 0 0 1 340687
-0.001639 -0.000409 0.118813 -0.165487 0.255859 0.773923 -0.041896 1 0 0 0 0 0 1 341762
-0.001641 -0.000409 0.118814 -0.202155 0.264738 0.788090 -0.041922 1 0 0 0 0 0 1 342592
-0.001661 -0.000404 0.118824 0.033118 0.209829 0.655961 -0.041955 1 0 0 0 0 0 1 343634
-0.001671 -0.000402 0.118828 -0.067365 0.233176 0.728561 -0.041987 1 0 0 0 0 0 1 344658
-0.001671 -0.000418 0.118839 -0.211068 0.496602 0.622871 -0.042018 1 0 0 0 0 0 1 345668
-0.001670 -0.000427 0.118843 -0.224209 0.417932 0.710262 -0.042051 1 0 0 0 0 0 1 346718
-0.001670 -0.000431 0.118845 -0.224344 0.357779 0.753053 -0.042080 1 0 0 0 0 0 1 347636
-0.001689 -0.000429 0.118855 0.030365 0.266244 0.631992 -0.042115 1 0 0 0 0 0 1 348754
-0.001698 -0.000428 0.118859 -0.060351 0.271069 0.708367 -0.042145 1 0 0 0 0 0 1 349710
-0.001702 -0.000427 0.118860 -0.127049 0.278806 0.746807 -0.042173 1 0 0 0 0 0 1 350635
-0.001705 -0.000427 0.118860 -0.162423 0.283398 0.761665 -0.042207 1 0 0 0 0 0 1 351700
-0.001706 -0.000427 0.118861 -0.180301 0.285832 0.767220 -0.042235 1 0 0 0 0 0 1 352607
-0.001725 -0.000422 0.118871 0.064872 0.227630 0.632226 -0.042273 1 0 0 0 0 0 1 353807
-0.001735 -0.000420 0.118874 -0.030911 0.249348 0.703630 -0.042306 1 0 0 0 0 0 1 354892
-0.001739 -0.000419 0.118875 -0.100137 0.265483 0.740181 -0.042328 1 0 0 0 0 0 1 355594
-0.001742 -0.000418 0.118876 -0.136788 0.274285 0.754432 -0.042362 1 0 0 0 0 0 1 356683
-0.001761 -0.000414 0.118886 0.099063 0.219226 0.622514 -0.042394 1 0 0 0 0 0 1 357697
-0.001771 -0.000411 0.118890 -0.001486 0.242528 0.694830 -0.042424 1 0 0 0 0 0 1 358641
-0.001776 -0.000410 0.118891 -0.073137 0.259535 0.731864 -0.042454 1 0 0 0 0 0 1 359624
-0.001779 -0.000409 0.118891 -0.110955 0.268726 0.746163 -0.042485 1 0 0 0 0 0 1 360595
-0.001780 -0.000409 0.118891 -0.130053 0.273503 0.751588 -0.042517 1 0 0 0 0 0 1 361623
-0.001780 -0.000409 0.118891 -0.139641 0.276002 0.753832 -0.042548 1 0 0 0 0 0 1 362622
-0.001799 -0.000405 0.118901 0.110080 0.217670 0.617757 -0.042579 1 0 0 0 0 0 1 363618
-0.001809 -0.000402 0.118905 0.016319 0.239390 0.688540 -0.042610 1 0 0 0 0 0 1 364620
-0.001813 -0.000401 0.118906 -0.051924 0.255589 0.725023 -0.042642 1 0 0 0 0 0 1 365624
-0.001816 -0.000401 0.118906 -0.088036 0.264367 0.739143 -0.042673 1 0 0 0 0 0 1 366621
-0.001812 -0.000418 0.118917 -0.178290 0.515644 0.601384 -0.042704 1 0 0 0 0 0 1 367621
-0.001809 -0.000427 0.118921 -0.162893 0.430246 0.676604 -0.042736 1 0 0 0 0 0 1 368650
-0.001808 -0.000432 0.118922 -0.148570 0.366751 0.715357 -0.042781 1 0 0 0 0 0 1 370062
-0.001808 -0.000434 0.118922 -0.140526 0.332941 0.730014 -0.042799 1 0 0 0 0 0 1 370667
-0.001808 -0.000435 0.118923 -0.136415 0.316004 0.735626 -0.042831 1 0 0 0 0 0 1 371691
-0.001826 -0.000431 0.118933 0.120402 0.247903 0.600728 -0.042861 1 0 0 0 0 0 1 372643
-0.001835 -0.000429 0.118936 0.030093 0.264728 0.671821 -0.042892 1 0 0 0 0 0 1 373631
-0.001840 -0.000428 0.118937 -0.036429 0.278512 0.708408 -0.042923 1 0 0 0 0 0 1 374631
-0.001842 -0.000428 0.118938 -0.071667 0.286086 0.722551 -0.042954 1 0 0 0 0 0 1 375628
-0.001843 -0.000428 0.118938 -0.089446 0.290059 0.727887 -0.042986 1 0 0 0 0 0 1 376629
-0.001844 -0.000427 0.118938 -0.098384 0.292235 0.730263 -0.043027 1 0 0 0 0 0 1 377934
-0.001844 -0.000427 0.118938 -0.102879 0.293396 0.731374 -0.043058 1 0 0 0 0 0 1 378935
-0.001844 -0.000427 0.118938 -0.105138 0.294027 0.731981 -0.043082 1 0 0 0 0 0 1 379705
-0.001844 -0.000427 0.118938 -0.106310 0.294478 0.732555 -0.043112 1 0 0 0 0 0 1 380656
-0.001844 -0.000427 0.118938 -0.106936 0.294817 0.733099 -0.043142 1 0 0 0 0 0 1 381627
-0.001844 -0.000427 0.118938 -0.107291 0.295089 0.733636 -0.043173 1 0 0 0 0 0 1 382632
-0.001844 -0.000427 0.118938 -0.107518 0.295368 0.734291 -0.043211 1 0 0 0 0 0 1 383845
-0.001844 -0.000427 0.118938 -0.107665 0.295605 0.734837 -0.043244 1 0 0 0 0 0 1 384885
-0.001863 -0.000423 0.118948 0.147254 0.236023 0.598170 -0.043270 1 0 0 0 0 0 1 385730
-0.001872 -0.000421 0.118951 0.055844 0.257146 0.668570 -0.043302 1 0 0 0 0 0 1 386738
-0.001877 -0.000420 0.118953 -0.011217 0.273065 0.704894 -0.043333 1 0 0 0 0 0 1 387727
-0.001879 -0.000419 0.118953 -0.046704 0.281709 0.718950 -0.043364 1 0 0 0 0 0 1 388735
-0.001880 -0.000419 0.118953 -0.064614 0.286218 0.724242 -0.043395 1 0 0 0 0 0 1 389710
-0.001881 -0.000419 0.118953 -0.073572 0.288563 0.726401 -0.043424 1 0 0 0 0 0 1 390656
-0.001881 -0.000419 0.118953 -0.078080 0.289900 0.727556 -0.043459 1 0 0 0 0 0 1 391763
-0.001876 -0.000437 0.118964 -0.152431 0.537706 0.585038 -0.043489 1 0 0 0 0 0 1 392746
-0.001873 -0.000446 0.118967 -0.129105 0.450424 0.658536 -0.043519 1 0 0 0 0 0 1 393689
-0.001872 -0.000450 0.118969 -0.110798 0.385930 0.696494 -0.043552 1 0 0 0 0 0 1 394737
-0.001871 -0.000452 0.118969 -0.100777 0.351730 0.711127 -0.043582 1 0 0 0 0 0 1 395700
-0.001871 -0.000453 0.118969 -0.095644 0.334542 0.716612 -0.043611 1 0 0 0 0 0 1 396639
-0.001889 -0.000450 0.118979 0.162203 0.266261 0.581773 -0.043643 1 0 0 0 0 0 1 397646
-0.001899 -0.000448 0.118983 0.072159 0.283017 0.652678 -0.043674 1 0 0 0 0 0 1 398649
-0.001903 -0.000447 0.118984 0.005792 0.296757 0.689177 -0.043704 1 0 0 0 0 0 1 399626
-0.001905 -0.000446 0.118984 -0.029355 0.304341 0.703280 -0.043736 1 0 0 0 0 0 1 400652
-0.001907 -0.000446 0.118984 -0.047078 0.308327 0.708594 -0.043768 1 0 0 0 0 0 1 401646
-0.001907 -0.000446 0.118984 -0.055931 0.310427 0.710764 -0.043798 1 0 0 0 0 0 1 402629
-0.001907 -0.000446 0.118984 -0.060385 0.311610 0.711865 -0.043830 1 0 0 0 0 0 1 403652
-0.001907 -0.000446 0.118984 -0.062629 0.312302 0.712574 -0.043862 1 0 0 0 0 0 1 404660
-0.001926 -0.000441 0.118994 0.191693 0.252919 0.576127 -0.043892 1 0 0 0 0 0 1 405642
-0.001935 -0.000439 0.118998 0.099759 0.274156 0.646403 -0.043925 1 0 0 0 0 0 1 406700
-0.001940 -0.000438 0.118999 0.032439 0.290157 0.682706 -0.043960 1 0 0 0 0 0 1 407800
-0.001942 -0.000437 0.119000 -0.003163 0.298852 0.696718 -0.043991 1 0 0 0 0 0 1 408799
-0.001938 -0.000455 0.119010 -0.093195 0.550682 0.558586 -0.044016 1 0 0 0 0 0 1 409606
-0.001936 -0.000464 0.119014 -0.077737 0.465344 0.633642 -0.044048 1 0 0 0 0 0 1 410621
-0.001935 -0.000469 0.119015 -0.063303 0.401813 0.672114 -0.044080 1 0 0 0 0 0 1 411659
-0.001935 -0.000471 0.119015 -0.055216 0.368101 0.686930 -0.044111 1 0 0 0 0 0 1 412645
-0.001953 -0.000467 0.119026 0.204652 0.291330 0.555515 -0.044143 1 0 0 0 0 0 1 413662
-0.001962 -0.000466 0.119029 0.115420 0.303824 0.627402 -0.044173 1 0 0 0 0 0 1 414636
-0.001967 -0.000465 0.119030 0.049460 0.315501 0.664273 -0.044208 1 0 0 0 0 0 1 415730
-0.001969 -0.000465 0.119031 0.014564 0.322023 0.678452 -0.044238 1 0 0 0 0 0 1 416714
-0.001970 -0.000464 0.119031 -0.003009 0.325483 0.683775 -0.044268 1 0 0 0 0 0 1 417673
-0.001970 -0.000464 0.119031 -0.011787 0.327319 0.685922 -0.044298 1 0 0 0 0 0 1 418619
-0.001971 -0.000464 0.119031 -0.016191 0.328376 0.687008 -0.044330 1 0 0 0 0 0 1 419649
-0.001971 -0.000464 0.119031 -0.018384 0.329078 0.687784 -0.044368 1 0 0 0 0 0 1 420858
-0.001966 -0.000482 0.119041 -0.091641 0.577053 0.544953 -0.044395 1 0 0 0 0 0 1 421713
-0.001963 -0.000491 0.119045 -0.067789 0.489639 0.618242 -0.044422 1 0 0 0 0 0 1 422604
-0.001962 -0.000496 0.119046 -0.049156 0.425067 0.656129 -0.044456 1 0 0 0 0 0 1 423682
-0.001980 -0.000494 0.119057 0.216930 0.330962 0.533753 -0.044486 1 0 0 0 0 0 1 424640
-0.001989 -0.000492 0.119060 0.130827 0.334639 0.608788 -0.044517 1 0 0 0 0 0 1 425614
-0.001993 -0.000492 0.119062 0.066469 0.341849 0.646700 -0.044548 1 0 0 0 0 0 1 426619
-0.001995 -0.000492 0.119062 0.032372 0.346185 0.661271 -0.044579 1 0 0 0 0 0 1 427622
-0.001996 -0.000492 0.119062 0.015219 0.348567 0.666734 -0.044611 1 0 0 0 0 0 1 428645
-0.001997 -0.000491 0.119062 0.006650 0.349897 0.668927 -0.044642 1 0 0 0 0 0 1 429615
-0.001997 -0.000491 0.119062 0.002380 0.350681 0.669988 -0.044673 1 0 0 0 0 0 1 430617
-0.001997 -0.000491 0.119062 0.000242 0.351195 0.670671 -0.044704 1 0 0 0 0 0 1 431615
-0.001997 -0.000491 0.119062 -0.000822 0.351576 0.671211 -0.044736 1 0 0 0 0 0 1 432622
-0.001997 -0.000491 0.119062 -0.001346 0.351896 0.671706 -0.044767 1 0 0 0 0 0 1 433618
-0.001997 -0.000491 0.119062 -0.001615 0.352171 0.672171 -0.044798 1 0 0 0 0 0 1 434617
-0.001997 -0.000491 0.119062 -0.001748 0.352666 0.673089 -0.044858 1 0 0 0 0 0 1 436555
-0.001997 -0.000491 0.119062 -0.001824 0.352957 0.673638 -0.044895 1 0 0 0 0 0 1 437713
-0.001997 -0.000491 0.119062 -0.001854 0.353191 0.674066 -0.044924 1 0 0 0 0 0 1 438640
-0.001992 -0.000509 0.119073 -0.074072 0.601310 0.531193 -0.044955 1 0 0 0 0 0 1 439633
-0.001989 -0.000518 0.119076 -0.049719 0.513845 0.604414 -0.044986 1 0 0 0 0 0 1 440633
-0.001988 -0.000523 0.119077 -0.030813 0.449238 0.642215 -0.045017 1 0 0 0 0 0 1 441624
-0.001987 -0.000525 0.119078 -0.020485 0.415025 0.656781 -0.045048 1 0 0 0 0 0 1 442623
-0.001987 -0.000526 0.119078 -0.015136 0.397868 0.662251 -0.045080 1 0 0 0 0 0 1 443647
-0.001987 -0.000527 0.119078 -0.012423 0.389463 0.664525 -0.045116 1 0 0 0 0 0 1 444804
-0.002005 -0.000523 0.119088 0.245141 0.325387 0.528528 -0.045144 1 0 0 0 0 0 1 445681
-0.002015 -0.000521 0.119092 0.154511 0.344331 0.598798 -0.045181 1 0 0 0 0 0 1 446886
-0.002019 -0.000520 0.119093 0.087849 0.359191 0.635011 -0.045213 1 0 0 0 0 0 1 447915
-0.002021 -0.000519 0.119093 0.052595 0.367280 0.648849 -0.045236 1 0 0 0 0 0 1 448652
-0.002023 -0.000519 0.119093 0.034867 0.371567 0.654076 -0.045267 1 0 0 0 0 0 1 449626
-0.002023 -0.000519 0.119093 0.026019 0.373888 0.656260 -0.045302 1 0 0 0 0 0 1 450756
-0.002023 -0.000519 0.119093 0.021617 0.375188 0.657308 -0.045336 1 0 0 0 0 0 1 451838
-0.002024 -0.000519 0.119093 0.019417 0.375904 0.657886 -0.045361 1 0 0 0 0 0 1 452648
-0.002024 -0.000519 0.119093 0.018338 0.376474 0.658476 -0.045397 1 0 0 0 0 0 1 453800
-0.002024 -0.000519 0.119093 0.017793 0.376785 0.658849 -0.045421 1 0 0 0 0 0 1 454564
-0.002024 -0.000519 0.119093 0.017521 0.377155 0.659370 -0.045456 1 0 0 0 0 0 1 455691
-0.002024 -0.000519 0.119093 0.017401 0.377440 0.659821 -0.045488 1 0 0 0 0 0 1 456704
-0.002042 -0.000514 0.119103 0.273801 0.317722 0.523374 -0.045521 1 0 0 0 0 0 1 457750
-0.002052 -0.000512 0.119107 0.182455 0.338820 0.593293 -0.045555 1 0 0 0 0 0 1 458860
-0.002056 -0.000511 0.119108 0.115433 0.354702 0.629248 -0.045578 1 0 0 0 0 0 1 459576
-0.002059 -0.000510 0.119108 0.080026 0.363415 0.643199 -0.045613 1 0 0 0 0 0 1 460686
-0.002060 -0.000510 0.119109 0.062220 0.367977 0.648419 -0.045643 1 0 0 0 0 0 1 461676
-0.002060 -0.000510 0.119109 0.053331 0.370392 0.650499 -0.045673 1 0 0 0 0 0 1 462618
-0.002061 -0.000510 0.119109 0.048936 0.371730 0.651518 -0.045704 1 0 0 0 0 0 1 463617
-0.002061 -0.000510 0.119109 0.046748 0.372530 0.652158 -0.045736 1 0 0 0 0 0 1 464622
-0.002061 -0.000510 0.119109 0.045660 0.373063 0.652679 -0.045767 1 0 0 0 0 0 1 465615
-0.002061 -0.000510 0.119109 0.045150 0.373449 0.653147 -0.045798 1 0 0 0 0 0 1 466616
-0.002061 -0.000510 0.119109 0.044890 0.373775 0.653596 -0.045829 1 0 0 0 0 0 1 467619
-0.002061 -0.000510 0.119109 0.044804 0.374070 0.654047 -0.045861 1 0 0 0 0 0 1 468623
-0.002061 -0.000510 0.119109 0.044749 0.374335 0.654503 -0.045892 1 0 0 0 0 0 1 469620
-0.002061 -0.000510 0.119109 0.044750 0.374595 0.654941 -0.045923 1 0 0 0 0 0 1 470616
-0.002080 -0.000505 0.119119 0.301480 0.314797 0.518518 -0.045954 1 0 0 0 0 0 1 471617
-0.002089 -0.000503 0.119122 0.210182 0.335877 0.588340 -0.045989 1 0 0 0 0 0 1 472736
-0.002093 -0.000502 0.119123 0.143192 0.351776 0.624305 -0.046016 1 0 0 0 0 0 1 473590
-0.002096 -0.000502 0.119124 0.107801 0.360486 0.638224 -0.046049 1 0 0 0 0 0 1 474667
-0.002097 -0.000501 0.119124 0.090013 0.365041 0.643420 -0.046080 1 0 0 0 0 0 1 475641
-0.002097 -0.000501 0.119124 0.081179 0.367454 0.645508 -0.046111 1 0 0 0 0 0 1 476629
-0.002098 -0.000501 0.119124 0.076781 0.368781 0.646510 -0.046141 1 0 0 0 0 0 1 477584
-0.002098 -0.000501 0.119124 0.074612 0.369593 0.647170 -0.046174 1 0 0 0 0 0 1 478650
-0.002098 -0.000501 0.119124 0.073557 0.370130 0.647695 -0.046206 1 0 0 0 0 0 1 479686
-0.002098 -0.000501 0.119124 0.073074 0.370545 0.648213 -0.046242 1 0 0 0 0 0 1 480821
-0.002098 -0.000501 0.119124 0.072842 0.370852 0.648648 -0.046272 1 0 0 0 0 0 1 481778
-0.002098 -0.000501 0.119124 0.072739 0.371107 0.649025 -0.046299 1 0 0 0 0 0 1 482659
-0.002098 -0.000501 0.119124 0.072721 0.371382 0.649487 -0.046331 1 0 0 0 0 0 1 483689
-0.002098 -0.000501 0.119124 0.072741 0.371636 0.649914 -0.046362 1 0 0 0 0 0 1 484677
-0.002098 -0.000501 0.119124 0.072760 0.371891 0.650336 -0.046392 1 0 0 0 0 0 1 485627
-0.002098 -0.000501 0.119124 0.072803 0.372158 0.650808 -0.046426 1 0 0 0 0 0 1 486720
-0.002098 -0.000501 0.119124 0.072855 0.372430 0.651283 -0.046460 1 0 0 0 0 0 1 487807
-0.002098 -0.000501 0.119124 0.072905 0.372652 0.651664 -0.046487 1 0 0 0 0 0 1 488661
-0.002098 -0.000501 0.119124 0.072947 0.372896 0.652099 -0.046518 1 0 0 0 0 0 1 489667
-0.002098 -0.000501 0.119124 0.072997 0.373156 0.652555 -0.046551 1 0 0 0 0 0 1 490709
-0.002098 -0.000501 0.119124 0.073044 0.373394 0.652971 -0.046580 1 0 0 0 0 0 1 491660
-0.002098 -0.000501 0.119124 0.073097 0.373631 0.653377 -0.046609 1 0 0 0 0 0 1 492572
-0.002098 -0.000501 0.119124 0.073140 0.373882 0.653823 -0.046641 1 0 0 0 0 0 1 493603
-0.002098 -0.000501 0.119124 0.073177 0.374138 0.654272 -0.046673 1 0 0 0 0 0 1 494615
-0.002098 -0.000501 0.119124 0.073245 0.374394 0.654711 -0.046704 1 0 0 0 0 0 1 495614
-0.002098 -0.000501 0.119124 0.073287 0.374634 0.655137 -0.046735 1 0 0 0 0 0 1 496603
-0.002098 -0.000501 0.119124 0.073336 0.374886 0.655579 -0.046767 1 0 0 0 0 0 1 497613
-0.002098 -0.000501 0.119124 0.073381 0.375149 0.656033 -0.046798 1 0 0 0 0 0 1 498619
-0.002098 -0.000501 0.119124 0.073435 0.375395 0.656468 -0.046830 1 0 0 0 0 0 1 499639
-0.002098 -0.000501 0.119124 0.073482 0.375633 0.656886 -0.046860 1 0 0 0 0 0 1 500597
-0.002098 -0.000501 0.119124 0.073532 0.375889 0.657334 -0.046892 1 0 0 0 0 0 1 501619
-0.002098 -0.000501 0.119124 0.073584 0.376184 0.657843 -0.046927 1 0 0 0 0 0 1 502752
-0.002098 -0.000501 0.119124 0.073637 0.376430 0.658278 -0.046959 1 0 0 0 0 0 1 503772
-0.002098 -0.000501 0.119124 0.073687 0.376681 0.658718 -0.046990 1 0 0 0 0 0 1 504779
-0.002098 -0.000501 0.119124 0.073736 0.376898 0.659089 -0.047016 1 0 0 0 0 0 1 505610
-0.002098 -0.000501 0.119124 0.073778 0.377142 0.659524 -0.047048 1 0 0 0 0 0 1 506618
-0.002098 -0.000501 0.119124 0.073815 0.377398 0.659973 -0.047080 1 0 0 0 0 0 1 507630
-0.002098 -0.000501 0.119124 0.073873 0.377639 0.660394 -0.047110 1 0 0 0 0 0 1 508604
-0.002098 -0.000501 0.119124 0.073931 0.377898 0.660840 -0.047141 1 0 0 0 0 0 1 509606
-0.002111 -0.000514 0.119113 0.247445 0.563583 0.810576 -0.047173 1 0 0 0 0 0 1 510632
-0.002117 -0.000521 0.119109 0.187839 0.499181 0.735754 -0.047210 1 0 0 0 0 0 1 511798
-0.002120 -0.000525 0.119108 0.142731 0.451096 0.697329 -0.047233 1 0 0 0 0 0 1 512549
-0.002122 -0.000526 0.119108 0.118454 0.425654 0.683226 -0.047274 1 0 0 0 0 0 1 513860
-0.002123 -0.000527 0.119107 0.106069 0.412839 0.678480 -0.047306 1 0 0 0 0 0 1 514879
-0.002123 -0.000528 0.119107 0.099828 0.406458 0.677006 -0.047330 1 0 0 0 0 0 1 515630
-0.002123 -0.000528 0.119107 0.096752 0.403423 0.676807 -0.047360 1 0 0 0 0 0 1 516594
-0.002123 -0.000528 0.119107 0.095236 0.402091 0.677111 -0.047397 1 0 0 0 0 0 1 517783
-0.002123 -0.000528 0.119107 0.094512 0.401531 0.677497 -0.047428 1 0 0 0 0 0 1 518787
-0.002123 -0.000528 0.119107 0.094162 0.401350 0.677855 -0.047455 1 0 0 0 0 0 1 519657
-0.002123 -0.000528 0.119107 0.094030 0.401424 0.678320 -0.047489 1 0 0 0 0 0 1 520718
-0.002123 -0.000528 0.119107 0.093983 0.401579 0.678740 -0.047518 1 0 0 0 0 0 1 521668
-0.002123 -0.000528 0.119107 0.094001 0.401785 0.679182 -0.047550 1 0 0 0 0 0 1 522677
-0.002123 -0.000528 0.119107 0.094033 0.402010 0.679611 -0.047580 1 0 0 0 0 0 1 523643
-0.002123 -0.000528 0.119107 0.094088 0.402277 0.680094 -0.047613 1 0 0 0 0 0 1 524695
-0.002123 -0.000528 0.119107 0.094142 0.402536 0.680542 -0.047645 1 0 0 0 0 0 1 525712
-0.002123 -0.000528 0.119107 0.094193 0.402756 0.680914 -0.047671 1 0 0 0 0 0 1 526547
-0.002123 -0.000528 0.119107 0.094261 0.403043 0.681400 -0.047705 1 0 0 0 0 0 1 527636
-0.002123 -0.000528 0.119107 0.094325 0.403320 0.681868 -0.047737 1 0 0 0 0 0 1 528684
-0.002123 -0.000528 0.119107 0.094370 0.403564 0.682282 -0.047766 1 0 0 0 0 0 1 529598
-0.002123 -0.000528 0.119107 0.094442 0.403823 0.682718 -0.047797 1 0 0 0 0 0 1 530587
-0.002123 -0.000528 0.119107 0.094505 0.404091 0.683171 -0.047829 1 0 0 0 0 0 1 531602
-0.002123 -0.000528 0.119107 0.094564 0.404341 0.683594 -0.047858 1 0 0 0 0 0 1 532551
-0.002123 -0.000528 0.119107 0.094629 0.404616 0.684060 -0.047891 1 0 0 0 0 0 1 533593
-0.002123 -0.000528 0.119107 0.094679 0.404884 0.684513 -0.047922 1 0 0 0 0 0 1 534595
-0.002123 -0.000528 0.119107 0.094752 0.405148 0.684958 -0.047954 1 0 0 0 0 0 1 535604
-0.002123 -0.000528 0.119107 0.094814 0.405410 0.685402 -0.047985 1 0 0 0 0 0 1 536599
-0.002123 -0.000528 0.119107 0.094876 0.405674 0.685848 -0.048016 1 0 0 0 0 0 1 537599
-0.002123 -0.000528 0.119107 0.094924 0.405932 0.686285 -0.048046 1 0 0 0 0 0 1 538564
-0.002123 -0.000528 0.119107 0.094988 0.406182 0.686715 -0.048077 1 0 0 0 0 0 1 539554
-0.002123 -0.000528 0.119107 0.095083 0.406563 0.687351 -0.048121 1 0 0 0 0 0 1 540968
-0.002123 -0.000528 0.119107 0.095129 0.406755 0.687676 -0.048144 1 0 0 0 0 0 1 541695
-0.002123 -0.000528 0.119107 0.095185 0.406996 0.688082 -0.048172 1 0 0 0 0 0 1 542605
-0.002123 -0.000528 0.119107 0.095233 0.407254 0.688521 -0.048203 1 0 0 0 0 0 1 543573
-0.002123 -0.000528 0.119107 0.095308 0.407526 0.688978 -0.048235 1 0 0 0 0 0 1 544610
-0.002123 -0.000528 0.119107 0.095374 0.407802 0.689445 -0.048268 1 0 0 0 0 0 1 545657
-0.002123 -0.000528 0.119107 0.095433 0.408054 0.689872 -0.048298 1 0 0 0 0 0 1 546613
-0.002123 -0.000528 0.119107 0.095495 0.408317 0.690315 -0.048329 1 0 0 0 0 0 1 547607
-0.002123 -0.000528 0.119107 0.095542 0.408598 0.690800 -0.048363 1 0 0 0 0 0 1 548694
-0.002123 -0.000528 0.119107 0.095621 0.408867 0.691247 -0.048394 1 0 0 0 0 0 1 549695
-0.002123 -0.000528 0.119107 0.095683 0.409126 0.691685 -0.048425 1 0 0 0 0 0 1 550675
-0.002123 -0.000528 0.119107 0.095741 0.409396 0.692113 -0.048455 1 0 0 0 0 0 1 551650
-0.002123 -0.000528 0.119107 0.095791 0.409642 0.692553 -0.048485 1 0 0 0 0 0 1 552609
-0.002123 -0.000528 0.119107 0.095860 0.409915 0.693024 -0.048519 1 0 0 0 0 0 1 553691
-0.002123 -0.000528 0.119107 0.095934 0.410203 0.693503 -0.048552 1 0 0 0 0 0 1 554752
-0.002123 -0.000528 0.119107 0.095984 0.410413 0.693858 -0.048577 1 0 0 0 0 0 1 555545
-0.002123 -0.000528 0.119107 0.096044 0.410724 0.694385 -0.048613 1 0 0 0 0 0 1 556712
-0.002123 -0.000528 0.119107 0.096110 0.410960 0.694783 -0.048642 1 0 0 0 0 0 1 557615
-0.002123 -0.000528 0.119107 0.096171 0.411213 0.695210 -0.048672 1 0 0 0 0 0 1 558574
-0.002123 -0.000528 0.119107 0.096235 0.411484 0.695668 -0.048704 1 0 0 0 0 0 1 559600
-0.002123 -0.000528 0.119107 0.096296 0.411747 0.696113 -0.048735 1 0 0 0 0 0 1 560596
-0.002123 -0.000528 0.119107 0.096346 0.412014 0.696566 -0.048766 1 0 0 0 0 0 1 561598
-0.002123 -0.000528 0.119107 0.096411 0.412268 0.697003 -0.048797 1 0 0 0 0 0 1 562604
-0.002123 -0.000528 0.119107 0.096482 0.412545 0.697463 -0.048829 1 0 0 0 0 0 1 563623
-0.002123 -0.000528 0.119107 0.096542 0.412796 0.697888 -0.048859 1 0 0 0 0 0 1 564574
-0.002123 -0.000528 0.119107 0.096593 0.413069 0.698350 -0.048891 1 0 0 0 0 0 1 565595
-0.002123 -0.000528 0.119107 0.096666 0.413334 0.698798 -0.048923 1 0 0 0 0 0 1 566609
-0.002123 -0.000528 0.119107 0.096729 0.413597 0.699241 -0.048954 1 0 0 0 0 0 1 567604
-0.002123 -0.000528 0.119107 0.096797 0.413888 0.699734 -0.048988 1 0 0 0 0 0 1 568708
-0.002123 -0.000528 0.119107 0.096845 0.414118 0.700129 -0.049016 1 0 0 0 0 0 1 569610
-0.002123 -0.000528 0.119107 0.096902 0.414395 0.700594 -0.049048 1 0 0 0 0 0 1 570622
-0.002123 -0.000528 0.119107 0.096975 0.414656 0.701033 -0.049079 1 0 0 0 0 0 1 571617
-0.002123 -0.000528 0.119107 0.097037 0.414916 0.701471 -0.049110 1 0 0 0 0 0 1 572601
-0.002123 -0.000528 0.119107 0.097096 0.415167 0.701895 -0.049140 1 0 0 0 0 0 1 573551
-0.002123 -0.000528 0.119107 0.097161 0.415446 0.702368 -0.049173 1 0 0 0 0 0 1 574609
-0.002123 -0.000528 0.119107 0.097211 0.415713 0.702821 -0.049204 1 0 0 0 0 0 1 575611
-0.002123 -0.000528 0.119107 0.097289 0.416022 0.703350 -0.049242 1 0 0 0 0 0 1 576823
-0.002123 -0.000528 0.119107 0.097348 0.416250 0.703728 -0.049268 1 0 0 0 0 0 1 577659
-0.002123 -0.000528 0.119107 0.097424 0.416572 0.704271 -0.049306 1 0 0 0 0 0 1 578874
-0.002123 -0.000528 0.119107 0.097476 0.416846 0.704736 -0.049338 1 0 0 0 0 0 1 579900
-0.002123 -0.000528 0.119107 0.097534 0.417046 0.705073 -0.049362 1 0 0 0 0 0 1 580669
-0.002123 -0.000528 0.119107 0.097607 0.417352 0.705590 -0.049398 1 0 0 0 0 0 1 581828
-0.002123 -0.000528 0.119107 0.097655 0.417557 0.705937 -0.049423 1 0 0 0 0 0 1 582606
-0.002123 -0.000528 0.119107 0.097718 0.417823 0.706387 -0.049454 1 0 0 0 0 0 1 583613
-0.002123 -0.000528 0.119107 0.097775 0.418125 0.706898 -0.049489 1 0 0 0 0 0 1 584743
-0.002123 -0.000528 0.119107 0.097832 0.418347 0.707280 -0.049517 1 0 0 0 0 0 1 585627
-0.002123 -0.000528 0.119107 0.097910 0.418652 0.707789 -0.049552 1 0 0 0 0 0 1 586756
-0.002123 -0.000528 0.119107 0.097967 0.418892 0.708194 -0.049581 1 0 0 0 0 0 1 587662
-0.002123 -0.000528 0.119107 0.098018 0.419164 0.708655 -0.049612 1 0 0 0 0 0 1 588681
-0.002123 -0.000528 0.119107 0.098089 0.419420 0.709086 -0.049643 1 0 0 0 0 0 1 589658
-0.002123 -0.000528 0.119107 0.098151 0.419680 0.709526 -0.049674 1 0 0 0 0 0 1 590646
-0.002123 -0.000528 0.119107 0.098222 0.419980 0.710033 -0.049709 1 0 0 0 0 0 1 591781
-0.002123 -0.000528 0.119107 0.098286 0.420255 0.710498 -0.049742 1 0 0 0 0 0 1 592822
-0.002123 -0.000528 0.119107 0.098321 0.420456 0.710839 -0.049765 1 0 0 0 0 0 1 593572
-0.002123 -0.000528 0.119107 0.098389 0.420727 0.711303 -0.049799 1 0 0 0 0 0 1 594641
-0.002123 -0.000528 0.119107 0.098459 0.420997 0.711754 -0.049830 1 0 0 0 0 0 1 595638
-0.002123 -0.000528 0.119107 0.098517 0.421244 0.712171 -0.049859 1 0 0 0 0 0 1 596571
-0.002123 -0.000528 0.119107 0.098579 0.421509 0.712618 -0.049890 1 0 0 0 0 0 1 597573
-0.002123 -0.000528 0.119107 0.098630 0.421777 0.713072 -0.049922 1 0 0 0 0 0 1 598576
-0.002123 -0.000528 0.119107 0.098693 0.422027 0.713502 -0.049953 1 0 0 0 0 0 1 599567
-0.002123 -0.000528 0.119107 0.098764 0.422304 0.713964 -0.049985 1 0 0 0 0 0 1 600590
-0.002123 -0.000528 0.119107 0.098826 0.422565 0.714403 -0.050015 1 0 0 0 0 0 1 601573
-0.002123 -0.000528 0.119107 0.098876 0.422833 0.714858 -0.050047 1 0 0 0 0 0 1 602578
-0.002123 -0.000528 0.119107 0.098948 0.423093 0.715297 -0.050078 1 0 0 0 0 0 1 603573
-0.002123 -0.000528 0.119107 0.099011 0.423357 0.715743 -0.050109 1 0 0 0 0 0 1 604574
-0.002123 -0.000528 0.119107 0.099075 0.423628 0.716200 -0.050141 1 0 0 0 0 0 1 605598
-0.002123 -0.000528 0.119107 0.099140 0.423904 0.716667 -0.050174 1 0 0 0 0 0 1 606644
-0.002123 -0.000528 0.119107 0.099202 0.424224 0.717211 -0.050211 1 0 0 0 0 0 1 607847
-0.002123 -0.000528 0.119107 0.099257 0.424439 0.717580 -0.050238 1 0 0 0 0 0 1 608702
-0.002123 -0.000528 0.119107 0.099319 0.424677 0.717975 -0.050265 1 0 0 0 0 0 1 609575
-0.002123 -0.000528 0.119107 0.099382 0.424941 0.718421 -0.050297 1 0 0 0 0 0 1 610573
-0.002123 -0.000528 0.119107 0.099435 0.425220 0.718894 -0.050329 1 0 0 0 0 0 1 611618
-0.002123 -0.000528 0.119107 0.099507 0.425482 0.719336 -0.050361 1 0 0 0 0 0 1 612621
-0.002123 -0.000528 0.119107 0.099572 0.425753 0.719794 -0.050393 1 0 0 0 0 0 1 613648
-0.002123 -0.000528 0.119107 0.099632 0.426009 0.720227 -0.050423 1 0 0 0 0 0 1 614619
-0.002123 -0.000528 0.119107 0.099691 0.426259 0.720649 -0.050453 1 0 0 0 0 0 1 615565
-0.002123 -0.000528 0.119107 0.099748 0.426559 0.721158 -0.050488 1 0 0 0 0 0 1 616690
-0.002123 -0.000528 0.119107 0.099817 0.426804 0.721571 -0.050517 1 0 0 0 0 0 1 617628
-0.002123 -0.000528 0.119107 0.099868 0.427043 0.721982 -0.050546 1 0 0 0 0 0 1 618566
-0.002123 -0.000528 0.119107 0.099938 0.427321 0.722446 -0.050578 1 0 0 0 0 0 1 619591
-0.002123 -0.000528 0.119107 0.099997 0.427625 0.722961 -0.050614 1 0 0 0 0 0 1 620729
-0.002123 -0.000528 0.119107 0.100070 0.427891 0.723409 -0.050646 1 0 0 0 0 0 1 621746
-0.002123 -0.000528 0.119107 0.100120 0.428097 0.723757 -0.050670 1 0 0 0 0 0 1 622526
-0.002123 -0.000528 0.119107 0.100188 0.428388 0.724249 -0.050705 1 0 0 0 0 0 1 623630
-0.002123 -0.000528 0.119107 0.100251 0.428657 0.724703 -0.050736 1 0 0 0 0 0 1 624647
-0.002123 -0.000528 0.119107 0.100297 0.428906 0.725126 -0.050765 1 0 0 0 0 0 1 625580
-0.002123 -0.000528 0.119107 0.100357 0.429169 0.725550 -0.050796 1 0 0 0 0 0 1 626572
-0.002123 -0.000528 0.119107 0.100430 0.429431 0.726008 -0.050828 1 0 0 0 0 0 1 627574
-0.002123 -0.000528 0.119107 0.100493 0.429694 0.726456 -0.050859 1 0 0 0 0 0 1 628574
-0.002123 -0.000528 0.119107 0.100544 0.429962 0.726911 -0.050890 1 0 0 0 0 0 1 629579
-0.002123 -0.000528 0.119107 0.100615 0.430222 0.727348 -0.050921 1 0 0 0 0 0 1 630571
-0.002123 -0.000528 0.119107 0.100670 0.430478 0.727788 -0.050953 1 0 0 0 0 0 1 631573
-0.002123 -0.000528 0.119107 0.100736 0.430735 0.728216 -0.050982 1 0 0 0 0 0 1 632520
-0.002123 -0.000528 0.119107 0.100802 0.431016 0.728690 -0.051015 1 0 0 0 0 0 1 633581
-0.002123 -0.000528 0.119107 0.100852 0.431280 0.729139 -0.051046 1 0 0 0 0 0 1 634571
-0.002123 -0.000528 0.119107 0.100931 0.431573 0.729633 -0.051081 1 0 0 0 0 0 1 635690
-0.002123 -0.000528 0.119107 0.100984 0.431795 0.730007 -0.051108 1 0 0 0 0 0 1 636530
-0.002123 -0.000528 0.119107 0.101052 0.432082 0.730493 -0.051142 1 0 0 0 0 0 1 637619
-0.002123 -0.000528 0.119107 0.101112 0.432340 0.730929 -0.051172 1 0 0 0 0 0 1 638596
-0.002123 -0.000528 0.119107 0.101162 0.432605 0.731378 -0.051203 1 0 0 0 0 0 1 639587
-0.002123 -0.000528 0.119107 0.101225 0.432855 0.731808 -0.051234 1 0 0 0 0 0 1 640578
-0.002123 -0.000528 0.119107 0.101296 0.433128 0.732262 -0.051266 1 0 0 0 0 0 1 641584
-0.002123 -0.000528 0.119107 0.101358 0.433392 0.732707 -0.051297 1 0 0 0 0 0 1 642579
-0.002123 -0.000528 0.119107 0.101416 0.433693 0.733218 -0.051332 1 0 0 0 0 0 1 643709
-0.002123 -0.000528 0.119107 0.101488 0.433956 0.733661 -0.051363 1 0 0 0 0 0 1 644713
-0.002123 -0.000528 0.119107 0.101549 0.434210 0.734091 -0.051394 1 0 0 0 0 0 1 645679
-0.002123 -0.000528 0.119107 0.101607 0.434484 0.734561 -0.051427 1 0 0 0 0 0 1 646747
-0.002123 -0.000528 0.119107 0.101652 0.434707 0.734934 -0.051452 1 0 0 0 0 0 1 647556
-0.002123 -0.000528 0.119107 0.101726 0.434974 0.735382 -0.051484 1 0 0 0 0 0 1 648570
-0.002123 -0.000528 0.119107 0.101789 0.435238 0.735828 -0.051515 1 0 0 0 0 0 1 649571
-0.002123 -0.000528 0.119107 0.101862 0.435547 0.736350 -0.051552 1 0 0 0 0 0 1 650741
-0.002123 -0.000528 0.119107 0.101917 0.435779 0.736744 -0.051579 1 0 0 0 0 0 1 651623
-0.002123 -0.000528 0.119107 0.101975 0.436082 0.737257 -0.051615 1 0 0 0 0 0 1 652758
-0.002123 -0.000528 0.119107 0.102038 0.436307 0.737636 -0.051642 1 0 0 0 0 0 1 653620
-0.002123 -0.000528 0.119107 0.102094 0.436567 0.738083 -0.051674 1 0 0 0 0 0 1 654637
-0.002123 -0.000528 0.119107 0.102163 0.436838 0.738536 -0.051705 1 0 0 0 0 0 1 655638
-0.002123 -0.000528 0.119107 0.102223 0.437090 0.738960 -0.051734 1 0 0 0 0 0 1 656587
-0.002123 -0.000528 0.119107 0.102287 0.437418 0.739517 -0.051773 1 0 0 0 0 0 1 657821
-0.002123 -0.000528 0.119107 0.102351 0.437645 0.739899 -0.051800 1 0 0 0 0 0 1 658689
-0.002123 -0.000528 0.119107 0.102407 0.437876 0.740288 -0.051827 1 0 0 0 0 0 1 659563
-0.002123 -0.000528 0.119107 0.102470 0.438146 0.740745 -0.051859 1 0 0 0 0 0 1 660587
-0.002123 -0.000528 0.119107 0.102534 0.438420 0.741209 -0.051892 1 0 0 0 0 0 1 661625
-0.002123 -0.000528 0.119107 0.102581 0.438671 0.741635 -0.051921 1 0 0 0 0 0 1 662565
-0.002123 -0.000528 0.119107 0.102644 0.438920 0.742061 -0.051952 1 0 0 0 0 0 1 663548
-0.002123 -0.000528 0.119107 0.102714 0.439191 0.742513 -0.051983 1 0 0 0 0 0 1 664548
-0.002123 -0.000528 0.119107 0.102776 0.439456 0.742961 -0.052015 1 0 0 0 0 0 1 665551
-0.002123 -0.000528 0.119107 0.102826 0.439720 0.743409 -0.052045 1 0 0 0 0 0 1 666539
-0.002123 -0.000528 0.119107 0.102898 0.439984 0.743853 -0.052077 1 0 0 0 0 0 1 667546
-0.002123 -0.000528 0.119107 0.102962 0.440249 0.744301 -0.052108 1 0 0 0 0 0 1 668551
-0.002123 -0.000528 0.119107 0.103024 0.440513 0.744748 -0.052140 1 0 0 0 0 0 1 669553
-0.002123 -0.000528 0.119107 0.103085 0.440775 0.745190 -0.052171 1 0 0 0 0 0 1 670543
-0.002123 -0.000528 0.119107 0.103135 0.441042 0.745644 -0.052202 1 0 0 0 0 0 1 671546
-0.002123 -0.000528 0.119107 0.103199 0.441296 0.746078 -0.052233 1 0 0 0 0 0 1 672548
-0.002123 -0.000528 0.119107 0.103325 0.441806 0.746933 -0.052293 1 0 0 0 0 0 1 674451
-0.002123 -0.000528 0.119107 0.103400 0.442121 0.747466 -0.052330 1 0 0 0 0 0 1 675644
-0.002123 -0.000528 0.119107 0.103445 0.442368 0.747886 -0.052359 1 0 0 0 0 0 1 676569
-0.002123 -0.000528 0.119107 0.103519 0.442635 0.748336 -0.052391 1 0 0 0 0 0 1 677589
-0.002123 -0.000528 0.119107 0.103576 0.442901 0.748792 -0.052423 1 0 0 0 0 0 1 678628
-0.002123 -0.000528 0.119107 0.103646 0.443179 0.749255 -0.052455 1 0 0 0 0 0 1 679653
-0.002123 -0.000528 0.119107 0.103693 0.443430 0.749681 -0.052485 1 0 0 0 0 0 1 680592
-0.002123 -0.000528 0.119107 0.103765 0.443689 0.750117 -0.052515 1 0 0 0 0 0 1 681580
-0.002123 -0.000528 0.119107 0.103831 0.443968 0.750589 -0.052549 1 0 0 0 0 0 1 682639
-0.002123 -0.000528 0.119107 0.103889 0.444212 0.751001 -0.052577 1 0 0 0 0 0 1 683562
-0.002123 -0.000528 0.119107 0.103955 0.444494 0.751478 -0.052611 1 0 0 0 0 0 1 684632
-0.002123 -0.000528 0.119107 0.104004 0.444760 0.751929 -0.052642 1 0 0 0 0 0 1 685627
-0.002123 -0.000528 0.119107 0.104076 0.445044 0.752416 -0.052677 1 0 0 0 0 0 1 686746
-0.002123 -0.000528 0.119107 0.104149 0.445331 0.752895 -0.052710 1 0 0 0 0 0 1 687806
-0.002123 -0.000528 0.119107 0.104194 0.445519 0.753211 -0.052732 1 0 0 0 0 0 1 688515
-0.002123 -0.000528 0.119107 0.104264 0.445817 0.753714 -0.052767 1 0 0 0 0 0 1 689641
-0.002123 -0.000528 0.119107 0.104314 0.446083 0.754166 -0.052799 1 0 0 0 0 0 1 690640
-0.002123 -0.000528 0.119107 0.104382 0.446328 0.754579 -0.052828 1 0 0 0 0 0 1 691576
-0.002123 -0.000528 0.119107 0.104445 0.446591 0.755023 -0.052859 1 0 0 0 0 0 1 692572
-0.002123 -0.000528 0.119107 0.104507 0.446856 0.755472 -0.052890 1 0 0 0 0 0 1 693578
-0.002123 -0.000528 0.119107 0.104569 0.447119 0.755915 -0.052921 1 0 0 0 0 0 1 694572
-0.002123 -0.000528 0.119107 0.104619 0.447386 0.756369 -0.052953 1 0 0 0 0 0 1 695573
-0.002123 -0.000528 0.119107 0.104683 0.447638 0.756802 -0.052984 1 0 0 0 0 0 1 696571
-0.002123 -0.000528 0.119107 0.104753 0.447912 0.757258 -0.053016 1 0 0 0 0 0 1 697581
-0.002123 -0.000528 0.119107 0.104816 0.448175 0.757701 -0.053046 1 0 0 0 0 0 1 698572
-0.002123 -0.000528 0.119107 0.104866 0.448442 0.758155 -0.053078 1 0 0 0 0 0 1 699575
-0.002123 -0.000528 0.119107 0.104938 0.448703 0.758594 -0.053109 1 0 0 0 0 0 1 700571
-0.002123 -0.000528 0.119107 0.105008 0.448997 0.759091 -0.053144 1 0 0 0 0 0 1 701686
-0.002123 -0.000528 0.119107 0.105060 0.449221 0.759470 -0.053170 1 0 0 0 0 0 1 702535
-0.002123 -0.000528 0.119107 0.105130 0.449519 0.759974 -0.053206 1 0 0 0 0 0 1 703664
-0.002123 -0.000528 0.119107 0.105168 0.449759 0.760389 -0.053235 1 0 0 0 0 0 1 704595
-0.002123 -0.000528 0.119107 0.105246 0.450026 0.760831 -0.053266 1 0 0 0 0 0 1 705585
-0.002123 -0.000528 0.119107 0.105310 0.450290 0.761278 -0.053297 1 0 0 0 0 0 1 706586
-0.002123 -0.000528 0.119107 0.105372 0.450553 0.761723 -0.053328 1 0 0 0 0 0 1 707582
-0.002123 -0.000528 0.119107 0.105422 0.450820 0.762175 -0.053359 1 0 0 0 0 0 1 708580
-0.002123 -0.000528 0.119107 0.105492 0.451100 0.762621 -0.053391 1 0 0 0 0 0 1 709607
-0.002123 -0.000528 0.119107 0.105562 0.451395 0.763150 -0.053428 1 0 0 0 0 0 1 710796
-0.002123 -0.000528 0.119107 0.105620 0.451621 0.763527 -0.053454 1 0 0 0 0 0 1 711627
-0.002123 -0.000528 0.119107 0.105684 0.451945 0.764076 -0.053492 1 0 0 0 0 0 1 712841
-0.002123 -0.000528 0.119107 0.105746 0.452162 0.764441 -0.053518 1 0 0 0 0 0 1 713670
-0.002123 -0.000528 0.119107 0.105817 0.452460 0.764945 -0.053554 1 0 0 0 0 0 1 714802
-0.002123 -0.000528 0.119107 0.105867 0.452674 0.765306 -0.053579 1 0 0 0 0 0 1 715610
-0.002123 -0.000528 0.119107 0.105929 0.452938 0.765752 -0.053610 1 0 0 0 0 0 1 716609
-0.002123 -0.000528 0.119107 0.105987 0.453237 0.766260 -0.053645 1 0 0 0 0 0 1 717734
-0.002123 -0.000528 0.119107 0.106051 0.453491 0.766695 -0.053677 1 0 0 0 0 0 1 718735
-0.002123 -0.000528 0.119107 0.106111 0.453720 0.767075 -0.053703 1 0 0 0 0 0 1 719575
-0.002123 -0.000528 0.119107 0.106176 0.453994 0.767537 -0.053735 1 0 0 0 0 0 1 720610
-0.002118 -0.000546 0.119118 0.033367 0.704811 0.623155 -0.053765 1 0 0 0 0 0 1 721564
-0.002116 -0.000555 0.119121 0.057313 0.618573 0.695852 -0.053798 1 0 0 0 0 0 1 722615
-0.002114 -0.000560 0.119123 0.076060 0.554570 0.733438 -0.053828 1 0 0 0 0 0 1 723574
-0.002113 -0.000562 0.119123 0.086389 0.520722 0.747985 -0.053864 1 0 0 0 0 0 1 724736
-0.002113 -0.000563 0.119123 0.091753 0.503740 0.753414 -0.053895 1 0 0 0 0 0 1 725739
-0.002113 -0.000564 0.119123 0.094493 0.495319 0.755478 -0.053919 1 0 0 0 0 0 1 726490
-0.002113 -0.000564 0.119123 0.095925 0.491287 0.756547 -0.053952 1 0 0 0 0 0 1 727545
-0.002113 -0.000564 0.119123 0.096667 0.489435 0.757212 -0.053985 1 0 0 0 0 0 1 728610
-0.002113 -0.000564 0.119123 0.097064 0.488600 0.757683 -0.054014 1 0 0 0 0 0 1 729523
-0.002113 -0.000564 0.119123 0.097293 0.488355 0.758146 -0.054045 1 0 0 0 0 0 1 730519
-0.002113 -0.000564 0.119123 0.097441 0.488376 0.758596 -0.054076 1 0 0 0 0 0 1 731523
-0.002113 -0.000564 0.119123 0.097534 0.488536 0.759060 -0.054109 1 0 0 0 0 0 1 732581
-0.002113 -0.000564 0.119123 0.097617 0.488734 0.759481 -0.054139 1 0 0 0 0 0 1 733526
-0.002113 -0.000564 0.119123 0.097687 0.488977 0.759919 -0.054170 1 0 0 0 0 0 1 734523
-0.002113 -0.000564 0.119123 0.097739 0.489237 0.760358 -0.054201 1 0 0 0 0 0 1 735523
-0.002113 -0.000564 0.119123 0.097807 0.489516 0.760793 -0.054233 1 0 0 0 0 0 1 736530
-0.002113 -0.000564 0.119123 0.097864 0.489796 0.761227 -0.054264 1 0 0 0 0 0 1 737523
-0.002113 -0.000564 0.119123 0.097909 0.490081 0.761672 -0.054295 1 0 0 0 0 0 1 738523
-0.002107 -0.000582 0.119134 0.025015 0.741227 0.617336 -0.054327 1 0 0 0 0 0 1 739538
-0.002105 -0.000591 0.119137 0.048985 0.655155 0.690133 -0.054375 1 0 0 0 0 0 1 741080
-0.002103 -0.000596 0.119139 0.067710 0.591037 0.727459 -0.054390 1 0 0 0 0 0 1 741550
-0.002103 -0.000598 0.119139 0.078016 0.557183 0.741952 -0.054422 1 0 0 0 0 0 1 742599
-0.002102 -0.000599 0.119139 0.083369 0.540203 0.747318 -0.054452 1 0 0 0 0 0 1 743537
-0.002102 -0.000600 0.119139 0.086116 0.531871 0.749496 -0.054483 1 0 0 0 0 0 1 744537
-0.002102 -0.000600 0.119139 0.087526 0.527862 0.750519 -0.054515 1 0 0 0 0 0 1 745554
-0.002102 -0.000600 0.119139 0.088272 0.526005 0.751176 -0.054547 1 0 0 0 0 0 1 746580
-0.002102 -0.000600 0.119139 0.088677 0.525242 0.751692 -0.054579 1 0 0 0 0 0 1 747611
-0.002102 -0.000600 0.119139 0.088897 0.525031 0.752172 -0.054612 1 0 0 0 0 0 1 748682
-0.002102 -0.000600 0.119139 0.089043 0.525062 0.752626 -0.054644 1 0 0 0 0 0 1 749701
-0.002102 -0.000600 0.119139 0.089123 0.525196 0.753018 -0.054673 1 0 0 0 0 0 1 750610
-0.002102 -0.000600 0.119139 0.089193 0.525429 0.753441 -0.054704 1 0 0 0 0 0 1 751608
-0.002097 -0.000618 0.119150 0.016221 0.776815 0.609162 -0.054735 1 0 0 0 0 0 1 752610
-0.002094 -0.000627 0.119153 0.040175 0.690584 0.681626 -0.054766 1 0 0 0 0 0 1 753598
-0.002093 -0.000632 0.119154 0.058917 0.626657 0.719169 -0.054801 1 0 0 0 0 0 1 754724
-0.002092 -0.000634 0.119155 0.069234 0.592818 0.733642 -0.054833 1 0 0 0 0 0 1 755752
-0.002092 -0.000635 0.119155 0.074564 0.575797 0.738917 -0.054857 1 0 0 0 0 0 1 756497
-0.002091 -0.000636 0.119155 0.077323 0.567519 0.741125 -0.054892 1 0 0 0 0 0 1 757613
-0.002091 -0.000636 0.119155 0.078719 0.563520 0.742150 -0.054923 1 0 0 0 0 0 1 758630
-0.002091 -0.000636 0.119155 0.079452 0.561659 0.742749 -0.054952 1 0 0 0 0 0 1 759553
-0.002091 -0.000636 0.119155 0.079852 0.560893 0.743248 -0.054983 1 0 0 0 0 0 1 760551
-0.002091 -0.000636 0.119155 0.080055 0.560668 0.743682 -0.055014 1 0 0 0 0 0 1 761548
-0.002091 -0.000636 0.119155 0.080199 0.560732 0.744121 -0.055046 1 0 0 0 0 0 1 762553
-0.002091 -0.000636 0.119155 0.080278 0.560911 0.744543 -0.055077 1 0 0 0 0 0 1 763548
-0.002091 -0.000636 0.119155 0.080354 0.561162 0.744973 -0.055108 1 0 0 0 0 0 1 764551
-0.002091 -0.000636 0.119155 0.080401 0.561445 0.745382 -0.055140 1 0 0 0 0 0 1 765549
-0.002086 -0.000654 0.119166 0.007328 0.813113 0.601156 -0.055171 1 0 0 0 0 0 1 766552
-0.002083 -0.000663 0.119169 0.031285 0.726919 0.673515 -0.055202 1 0 0 0 0 0 1 767551
-0.002082 -0.000668 0.119170 0.050021 0.662967 0.710946 -0.055232 1 0 0 0 0 0 1 768493
-0.002081 -0.000670 0.119171 0.060328 0.629158 0.725407 -0.055265 1 0 0 0 0 0 1 769573
-0.002081 -0.000671 0.119171 0.065676 0.612336 0.730915 -0.055306 1 0 0 0 0 0 1 770873
-0.002081 -0.000672 0.119171 0.068403 0.603971 0.732961 -0.055331 1 0 0 0 0 0 1 771661
-0.002080 -0.000672 0.119171 0.069795 0.599956 0.733927 -0.055358 1 0 0 0 0 0 1 772547
-0.002080 -0.000672 0.119171 0.070530 0.598134 0.734564 -0.055390 1 0 0 0 0 0 1 773566
-0.002080 -0.000672 0.119171 0.070914 0.597386 0.735040 -0.055421 1 0 0 0 0 0 1 774558
-0.002080 -0.000672 0.119171 0.071126 0.597195 0.735477 -0.055452 1 0 0 0 0 0 1 775552
-0.002080 -0.000672 0.119171 0.071262 0.597261 0.735911 -0.055484 1 0 0 0 0 0 1 776562
-0.002080 -0.000672 0.119171 0.071331 0.597465 0.736314 -0.055514 1 0 0 0 0 0 1 777549
-0.002080 -0.000672 0.119171 0.071404 0.597818 0.736842 -0.055554 1 0 0 0 0 0 1 778825
-0.002080 -0.000672 0.119171 0.071455 0.598046 0.737167 -0.055578 1 0 0 0 0 0 1 779593
-0.002080 -0.000672 0.119171 0.071511 0.598411 0.737642 -0.055615 1 0 0 0 0 0 1 780753
-0.002080 -0.000672 0.119171 0.071533 0.598690 0.737990 -0.055640 1 0 0 0 0 0 1 781578
-0.002080 -0.000672 0.119171 0.071585 0.598995 0.738384 -0.055670 1 0 0 0 0 0 1 782528
-0.002080 -0.000672 0.119171 0.071627 0.599334 0.738804 -0.055702 1 0 0 0 0 0 1 783539
-0.002080 -0.000672 0.119171 0.071673 0.599751 0.739298 -0.055739 1 0 0 0 0 0 1 784747
-0.002080 -0.000672 0.119171 0.071702 0.600066 0.739707 -0.055769 1 0 0 0 0 0 1 785704
-0.002080 -0.000672 0.119171 0.071749 0.600367 0.740078 -0.055798 1 0 0 0 0 0 1 786611
-0.002080 -0.000672 0.119171 0.071790 0.600735 0.740510 -0.055831 1 0 0 0 0 0 1 787671
-0.002080 -0.000672 0.119171 0.071832 0.601053 0.740921 -0.055861 1 0 0 0 0 0 1 788649
-0.002080 -0.000672 0.119171 0.071860 0.601379 0.741328 -0.055892 1 0 0 0 0 0 1 789614
-0.002080 -0.000672 0.119171 0.071904 0.601703 0.741704 -0.055921 1 0 0 0 0 0 1 790550
-0.002080 -0.000672 0.119171 0.071956 0.602089 0.742198 -0.055958 1 0 0 0 0 0 1 791728
-0.002080 -0.000672 0.119171 0.071984 0.602375 0.742556 -0.055985 1 0 0 0 0 0 1 792608
-0.002080 -0.000672 0.119171 0.072015 0.602689 0.742943 -0.056013 1 0 0 0 0 0 1 793512
-0.002075 -0.000691 0.119181 -0.001177 0.854830 0.598706 -0.056048 1 0 0 0 0 0 1 794608
-0.002072 -0.000700 0.119185 0.022753 0.768716 0.670948 -0.056080 1 0 0 0 0 0 1 795631
-0.002071 -0.000704 0.119186 0.041466 0.704791 0.708323 -0.056108 1 0 0 0 0 0 1 796551
-0.002070 -0.000706 0.119187 0.051765 0.671007 0.722720 -0.056140 1 0 0 0 0 0 1 797552
-0.002070 -0.000708 0.119187 0.057101 0.654122 0.728090 -0.056171 1 0 0 0 0 0 1 798552
-0.002070 -0.000708 0.119187 0.059822 0.645844 0.730227 -0.056202 1 0 0 0 0 0 1 799556
-0.002070 -0.000708 0.119187 0.061212 0.641883 0.731227 -0.056233 1 0 0 0 0 0 1 800547
-0.002070 -0.000708 0.119187 0.061949 0.640084 0.731836 -0.056265 1 0 0 0 0 0 1 801549
-0.002070 -0.000709 0.119187 0.062325 0.639369 0.732317 -0.056296 1 0 0 0 0 0 1 802548
-0.002070 -0.000709 0.119187 0.062524 0.639193 0.732744 -0.056327 1 0 0 0 0 0 1 803552
-0.002070 -0.000709 0.119187 0.062643 0.639245 0.733136 -0.056357 1 0 0 0 0 0 1 804496
-0.002070 -0.000709 0.119187 0.062720 0.639486 0.733570 -0.056389 1 0 0 0 0 0 1 805548
-0.002070 -0.000709 0.119187 0.062786 0.639781 0.733994 -0.056421 1 0 0 0 0 0 1 806571
-0.002070 -0.000709 0.119187 0.062834 0.640210 0.734514 -0.056462 1 0 0 0 0 0 1 807883
-0.002070 -0.000709 0.119187 0.062862 0.640464 0.734826 -0.056486 1 0 0 0 0 0 1 808637
-0.002070 -0.000709 0.119187 0.062897 0.640776 0.735205 -0.056515 1 0 0 0 0 0 1 809552
-0.002070 -0.000709 0.119187 0.062944 0.641123 0.735602 -0.056545 1 0 0 0 0 0 1 810541
-0.002070 -0.000709 0.119187 0.062980 0.641482 0.736014 -0.056577 1 0 0 0 0 0 1 811556
-0.002070 -0.000709 0.119187 0.063018 0.641864 0.736452 -0.056611 1 0 0 0 0 0 1 812634
-0.002070 -0.000709 0.119187 0.063039 0.642199 0.736839 -0.056640 1 0 0 0 0 0 1 813571
-0.002070 -0.000709 0.119187 0.063083 0.642543 0.737231 -0.056671 1 0 0 0 0 0 1 814549
-0.002070 -0.000709 0.119187 0.063123 0.642932 0.737677 -0.056705 1 0 0 0 0 0 1 815647
-0.002070 -0.000709 0.119187 0.063157 0.643274 0.738069 -0.056735 1 0 0 0 0 0 1 816613
-0.002070 -0.000709 0.119187 0.063191 0.643625 0.738472 -0.056766 1 0 0 0 0 0 1 817603
-0.002070 -0.000709 0.119187 0.063214 0.643978 0.738879 -0.056797 1 0 0 0 0 0 1 818589
-0.002070 -0.000709 0.119187 0.063257 0.644314 0.739263 -0.056827 1 0 0 0 0 0 1 819546
-0.002070 -0.000709 0.119187 0.063299 0.644678 0.739699 -0.056860 1 0 0 0 0 0 1 820605
-0.002070 -0.000709 0.119187 0.063338 0.645110 0.740178 -0.056897 1 0 0 0 0 0 1 821796
-0.002070 -0.000709 0.119187 0.063364 0.645376 0.740481 -0.056921 1 0 0 0 0 0 1 822545
-0.002070 -0.000709 0.119187 0.063380 0.645745 0.740911 -0.056954 1 0 0 0 0 0 1 823603
-0.002070 -0.000709 0.119187 0.063431 0.646086 0.741296 -0.056983 1 0 0 0 0 0 1 824550
-0.002070 -0.000709 0.119187 0.063466 0.646426 0.741686 -0.057013 1 0 0 0 0 0 1 825509
-0.002070 -0.000709 0.119187 0.063502 0.646784 0.742097 -0.057045 1 0 0 0 0 0 1 826519
-0.002070 -0.000709 0.119187 0.063525 0.647144 0.742512 -0.057076 1 0 0 0 0 0 1 827526
-0.002070 -0.000709 0.119187 0.063570 0.647493 0.742910 -0.057107 1 0 0 0 0 0 1 828518
-0.002070 -0.000709 0.119187 0.063605 0.647841 0.743308 -0.057138 1 0 0 0 0 0 1 829499
-0.002070 -0.000709 0.119187 0.063644 0.648188 0.743727 -0.057170 1 0 0 0 0 0 1 830513
-0.002070 -0.000709 0.119187 0.063668 0.648549 0.744126 -0.057201 1 0 0 0 0 0 1 831526
-0.002070 -0.000709 0.119187 0.063696 0.648900 0.744528 -0.057231 1 0 0 0 0 0 1 832485
-0.002070 -0.000709 0.119187 0.063743 0.649256 0.744933 -0.057263 1 0 0 0 0 0 1 833495
-0.002070 -0.000709 0.119187 0.063779 0.649609 0.745338 -0.057294 1 0 0 0 0 0 1 834491
-0.002070 -0.000709 0.119187 0.063815 0.649975 0.745758 -0.057326 1 0 0 0 0 0 1 835524
-0.002070 -0.000709 0.119187 0.063864 0.650470 0.746325 -0.057370 1 0 0 0 0 0 1 836920
-0.002070 -0.000709 0.119187 0.063875 0.650708 0.746601 -0.057391 1 0 0 0 0 0 1 837583
-0.002070 -0.000709 0.119187 0.063919 0.651049 0.746990 -0.057421 1 0 0 0 0 0 1 838554
-0.002070 -0.000709 0.119187 0.063946 0.651383 0.747376 -0.057451 1 0 0 0 0 0 1 839522
-0.002070 -0.000709 0.119187 0.063990 0.651726 0.747787 -0.057482 1 0 0 0 0 0 1 840501
-0.002070 -0.000709 0.119187 0.064011 0.652093 0.748193 -0.057513 1 0 0 0 0 0 1 841497
-0.002070 -0.000709 0.119187 0.064056 0.652448 0.748596 -0.057544 1 0 0 0 0 0 1 842504
-0.002070 -0.000709 0.119187 0.064092 0.652803 0.749003 -0.057576 1 0 0 0 0 0 1 843506
-0.002070 -0.000709 0.119187 0.064138 0.653265 0.749532 -0.057616 1 0 0 0 0 0 1 844809
-0.002070 -0.000709 0.119187 0.064173 0.653619 0.749939 -0.057648 1 0 0 0 0 0 1 845809
-0.002070 -0.000709 0.119187 0.064190 0.653917 0.750283 -0.057674 1 0 0 0 0 0 1 846640
-0.002070 -0.000709 0.119187 0.064234 0.654335 0.750763 -0.057711 1 0 0 0 0 0 1 847851
-0.002070 -0.000709 0.119187 0.064270 0.654628 0.751096 -0.057737 1 0 0 0 0 0 1 848657
-0.002070 -0.000709 0.119187 0.064305 0.654924 0.751456 -0.057764 1 0 0 0 0 0 1 849525
-0.002070 -0.000709 0.119187 0.064329 0.655333 0.751910 -0.057799 1 0 0 0 0 0 1 850641
-0.002070 -0.000709 0.119187 0.064374 0.655689 0.752315 -0.057830 1 0 0 0 0 0 1 851652
-0.002070 -0.000709 0.119187 0.064410 0.656039 0.752716 -0.057861 1 0 0 0 0 0 1 852639
-0.002070 -0.000709 0.119187 0.064447 0.656409 0.753140 -0.057894 1 0 0 0 0 0 1 853682
-0.002070 -0.000709 0.119187 0.064472 0.656743 0.753526 -0.057924 1 0 0 0 0 0 1 854651
-0.002070 -0.000709 0.119187 0.064498 0.657065 0.753895 -0.057951 1 0 0 0 0 0 1 855528
-0.002070 -0.000709 0.119187 0.064544 0.657420 0.754300 -0.057983 1 0 0 0 0 0 1 856535
-0.002070 -0.000709 0.119187 0.064584 0.657819 0.754757 -0.058018 1 0 0 0 0 0 1 857661
-0.002070 -0.000709 0.119187 0.064616 0.658137 0.755122 -0.058046 1 0 0 0 0 0 1 858560
-0.002070 -0.000709 0.119187 0.064642 0.658481 0.755540 -0.058077 1 0 0 0 0 0 1 859555
-0.002070 -0.000709 0.119187 0.064684 0.658841 0.755933 -0.058108 1 0 0 0 0 0 1 860550
-0.002070 -0.000709 0.119187 0.064722 0.659215 0.756360 -0.058141 1 0 0 0 0 0 1 861602
-0.002070 -0.000709 0.119187 0.064747 0.659540 0.756735 -0.058171 1 0 0 0 0 0 1 862543
-0.002070 -0.000709 0.119187 0.064787 0.659886 0.757129 -0.058200 1 0 0 0 0 0 1 863499
-0.002070 -0.000709 0.119187 0.064811 0.660250 0.757550 -0.058232 1 0 0 0 0 0 1 864517
-0.002070 -0.000709 0.119187 0.064857 0.660603 0.757952 -0.058264 1 0 0 0 0 0 1 865518
-0.002070 -0.000709 0.119187 0.064892 0.660951 0.758351 -0.058294 1 0 0 0 0 0 1 866502
-0.002070 -0.000709 0.119187 0.064928 0.661311 0.758763 -0.058326 1 0 0 0 0 0 1 867516
-0.002070 -0.000709 0.119187 0.064953 0.661649 0.759175 -0.058357 1 0 0 0 0 0 1 868496
-0.002070 -0.000709 0.119187 0.064987 0.662003 0.759564 -0.058388 1 0 0 0 0 0 1 869498
-0.002070 -0.000709 0.119187 0.065031 0.662375 0.759986 -0.058420 1 0 0 0 0 0 1 870525
-0.002070 -0.000709 0.119187 0.065065 0.662716 0.760377 -0.058450 1 0 0 0 0 0 1 871485
-0.002070 -0.000709 0.119187 0.065099 0.663059 0.760770 -0.058480 1 0 0 0 0 0 1 872453
-0.002070 -0.000709 0.119187 0.065127 0.663468 0.761242 -0.058516 1 0 0 0 0 0 1 873598
-0.002070 -0.000709 0.119187 0.065170 0.663793 0.761612 -0.058545 1 0 0 0 0 0 1 874521
-0.002070 -0.000709 0.119187 0.065210 0.664185 0.762061 -0.058579 1 0 0 0 0 0 1 875628
-0.002070 -0.000709 0.119187 0.065241 0.664501 0.762423 -0.058607 1 0 0 0 0 0 1 876519
-0.002070 -0.000709 0.119187 0.065276 0.664854 0.762829 -0.058638 1 0 0 0 0 0 1 877517
-0.002070 -0.000709 0.119187 0.065293 0.665183 0.763232 -0.058669 1 0 0 0 0 0 1 878494
-0.002070 -0.000709 0.119187 0.065343 0.665560 0.763642 -0.058701 1 0 0 0 0 0 1 879515
-0.002070 -0.000709 0.119187 0.065382 0.665945 0.764082 -0.058735 1 0 0 0 0 0 1 880598
-0.002070 -0.000709 0.119187 0.065415 0.666273 0.764457 -0.058764 1 0 0 0 0 0 1 881522
-0.002070 -0.000709 0.119187 0.065437 0.666624 0.764863 -0.058794 1 0 0 0 0 0 1 882505
-0.002070 -0.000709 0.119187 0.065486 0.667016 0.765311 -0.058829 1 0 0 0 0 0 1 883619
-0.002070 -0.000709 0.119187 0.065522 0.667361 0.765706 -0.058860 1 0 0 0 0 0 1 884592
-0.002070 -0.000709 0.119187 0.065553 0.667681 0.766073 -0.058888 1 0 0 0 0 0 1 885496
-0.002070 -0.000709 0.119187 0.065581 0.668041 0.766489 -0.058920 1 0 0 0 0 0 1 886536
-0.002070 -0.000709 0.119187 0.065618 0.668423 0.766948 -0.058954 1 0 0 0 0 0 1 887618
-0.002070 -0.000709 0.119187 0.065659 0.668768 0.767323 -0.058984 1 0 0 0 0 0 1 888567
-0.002070 -0.000709 0.119187 0.065697 0.669150 0.767759 -0.059017 1 0 0 0 0 0 1 889643
-0.002070 -0.000709 0.119187 0.065726 0.669437 0.768088 -0.059043 1 0 0 0 0 0 1 890452
-0.002070 -0.000709 0.119187 0.065754 0.669850 0.768564 -0.059079 1 0 0 0 0 0 1 891609
-0.002070 -0.000709 0.119187 0.065797 0.670175 0.768935 -0.059108 1 0 0 0 0 0 1 892533
-0.002070 -0.000709 0.119187 0.065823 0.670510 0.769322 -0.059138 1 0 0 0 0 0 1 893504
-0.002070 -0.000709 0.119187 0.065865 0.670872 0.769735 -0.059169 1 0 0 0 0 0 1 894506
-0.002070 -0.000709 0.119187 0.065901 0.671224 0.770138 -0.059200 1 0 0 0 0 0 1 895496
-0.002070 -0.000709 0.119187 0.065924 0.671584 0.770553 -0.059232 1 0 0 0 0 0 1 896502
-0.002070 -0.000709 0.119187 0.065969 0.671936 0.770955 -0.059263 1 0 0 0 0 0 1 897504
-0.002070 -0.000709 0.119187 0.066009 0.672279 0.771369 -0.059294 1 0 0 0 0 0 1 898506
-0.002070 -0.000709 0.119187 0.066041 0.672641 0.771766 -0.059325 1 0 0 0 0 0 1 899499
-0.002070 -0.000709 0.119187 0.066076 0.672997 0.772172 -0.059357 1 0 0 0 0 0 1 900499
-0.002070 -0.000709 0.119187 0.066090 0.673342 0.772574 -0.059388 1 0 0 0 0 0 1 901489
-0.002070 -0.000709 0.119187 0.066142 0.673705 0.772986 -0.059419 1 0 0 0 0 0 1 902501
-0.002070 -0.000709 0.119187 0.066212 0.674399 0.773781 -0.059480 1 0 0 0 0 0 1 904458
-0.002070 -0.000709 0.119187 0.066251 0.674788 0.774226 -0.059515 1 0 0 0 0 0 1 905553
-0.002070 -0.000709 0.119187 0.066273 0.675139 0.774632 -0.059545 1 0 0 0 0 0 1 906536
-0.002070 -0.000709 0.119187 0.066318 0.675483 0.775024 -0.059576 1 0 0 0 0 0 1 907513
-0.002070 -0.000709 0.119187 0.066353 0.675834 0.775426 -0.059607 1 0 0 0 0 0 1 908504
-0.002070 -0.000709 0.119187 0.066392 0.676176 0.775840 -0.059638 1 0 0 0 0 0 1 909504
-0.002070 -0.000709 0.119187 0.066416 0.676535 0.776236 -0.059670 1 0 0 0 0 0 1 910512
-0.002070 -0.000709 0.119187 0.066445 0.676900 0.776654 -0.059701 1 0 0 0 0 0 1 911510
-0.002075 -0.000691 0.119177 0.140098 0.424336 0.922281 -0.059737 1 0 0 0 0 0 1 912654
-0.002078 -0.000681 0.119173 0.116344 0.510760 0.851238 -0.059768 1 0 0 0 0 0 1 913648
-0.002079 -0.000677 0.119172 0.097777 0.575082 0.814729 -0.059797 1 0 0 0 0 0 1 914605
-0.002080 -0.000675 0.119171 0.087605 0.609452 0.801197 -0.059833 1 0 0 0 0 0 1 915728
-0.002080 -0.000674 0.119171 0.082375 0.626879 0.796571 -0.059858 1 0 0 0 0 0 1 916540
-0.002080 -0.000673 0.119171 0.079728 0.635803 0.795249 -0.059888 1 0 0 0 0 0 1 917507
-0.002080 -0.000673 0.119171 0.078424 0.640491 0.795136 -0.059925 1 0 0 0 0 0 1 918676
-0.002080 -0.000673 0.119171 0.077778 0.642983 0.795359 -0.059957 1 0 0 0 0 0 1 919714
-0.002080 -0.000673 0.119171 0.077469 0.644328 0.795608 -0.059982 1 0 0 0 0 0 1 920515
-0.002080 -0.000673 0.119171 0.077348 0.645208 0.796018 -0.060015 1 0 0 0 0 0 1 921555
-0.002080 -0.000673 0.119171 0.077297 0.645807 0.796425 -0.060046 1 0 0 0 0 0 1 922557
-0.002080 -0.000672 0.119171 0.077290 0.646299 0.796843 -0.060078 1 0 0 0 0 0 1 923567
-0.002080 -0.000672 0.119171 0.077298 0.646665 0.797222 -0.060106 1 0 0 0 0 0 1 924482
-0.002080 -0.000672 0.119171 0.077350 0.647102 0.797733 -0.060145 1 0 0 0 0 0 1 925714
-0.002080 -0.000672 0.119171 0.077374 0.647479 0.798159 -0.060177 1 0 0 0 0 0 1 926758
-0.002080 -0.000672 0.119171 0.077410 0.647732 0.798464 -0.060200 1 0 0 0 0 0 1 927478
-0.002080 -0.000672 0.119171 0.077452 0.648083 0.798895 -0.060232 1 0 0 0 0 0 1 928518
-0.002080 -0.000672 0.119171 0.077493 0.648424 0.799317 -0.060264 1 0 0 0 0 0 1 929534
-0.002080 -0.000672 0.119171 0.077531 0.648736 0.799701 -0.060293 1 0 0 0 0 0 1 930461
-0.002080 -0.000672 0.119171 0.077571 0.649070 0.800113 -0.060324 1 0 0 0 0 0 1 931455
-0.002080 -0.000672 0.119171 0.077597 0.649425 0.800533 -0.060356 1 0 0 0 0 0 1 932468
-0.002080 -0.000672 0.119171 0.077641 0.649733 0.800933 -0.060386 1 0 0 0 0 0 1 933449
-0.002080 -0.000672 0.119171 0.077690 0.650078 0.801356 -0.060418 1 0 0 0 0 0 1 934456
-0.002080 -0.000672 0.119171 0.077731 0.650413 0.801769 -0.060449 1 0 0 0 0 0 1 935450
-0.002080 -0.000672 0.119171 0.077756 0.650763 0.802183 -0.060480 1 0 0 0 0 0 1 936449
-0.002080 -0.000672 0.119171 0.077810 0.651086 0.802597 -0.060511 1 0 0 0 0 0 1 937448
-0.002080 -0.000672 0.119171 0.077849 0.651436 0.803009 -0.060543 1 0 0 0 0 0 1 938457
-0.002080 -0.000672 0.119171 0.077892 0.651759 0.803425 -0.060574 1 0 0 0 0 0 1 939447
-0.002080 -0.000672 0.119171 0.077926 0.652097 0.803847 -0.060606 1 0 0 0 0 0 1 940482
-0.002080 -0.000672 0.119171 0.077977 0.652577 0.804440 -0.060650 1 0 0 0 0 0 1 941881
-0.002080 -0.000672 0.119171 0.078012 0.652813 0.804707 -0.060671 1 0 0 0 0 0 1 942554
-0.002080 -0.000672 0.119171 0.078053 0.653110 0.805092 -0.060699 1 0 0 0 0 0 1 943468
-0.002080 -0.000672 0.119171 0.078095 0.653450 0.805513 -0.060731 1 0 0 0 0 0 1 944483
-0.002080 -0.000672 0.119171 0.078132 0.653805 0.805929 -0.060763 1 0 0 0 0 0 1 945504
-0.002080 -0.000672 0.119171 0.078164 0.654133 0.806355 -0.060794 1 0 0 0 0 0 1 946501
-0.002080 -0.000672 0.119171 0.078206 0.654454 0.806755 -0.060825 1 0 0 0 0 0 1 947494
-0.002080 -0.000672 0.119171 0.078251 0.654809 0.807168 -0.060857 1 0 0 0 0 0 1 948494
-0.002080 -0.000672 0.119171 0.078298 0.655158 0.807616 -0.060890 1 0 0 0 0 0 1 949560
-0.002080 -0.000672 0.119171 0.078327 0.655504 0.808047 -0.060922 1 0 0 0 0 0 1 950582
-0.002080 -0.000672 0.119171 0.078371 0.655820 0.808414 -0.060950 1 0 0 0 0 0 1 951496
-0.002080 -0.000672 0.119171 0.078416 0.656144 0.808831 -0.060981 1 0 0 0 0 0 1 952489
-0.002080 -0.000672 0.119171 0.078455 0.656464 0.809228 -0.061011 1 0 0 0 0 0 1 953447
-0.002080 -0.000672 0.119171 0.078499 0.656869 0.809706 -0.061048 1 0 0 0 0 0 1 954615
-0.002080 -0.000672 0.119171 0.078534 0.657235 0.810178 -0.061083 1 0 0 0 0 0 1 955725
-0.002080 -0.000672 0.119171 0.078567 0.657478 0.810481 -0.061106 1 0 0 0 0 0 1 956485
-0.002080 -0.000672 0.119171 0.078615 0.657855 0.810922 -0.061140 1 0 0 0 0 0 1 957551
-0.002080 -0.000672 0.119171 0.078658 0.658170 0.811329 -0.061170 1 0 0 0 0 0 1 958517
-0.002080 -0.000672 0.119171 0.078685 0.658491 0.811730 -0.061199 1 0 0 0 0 0 1 959467
-0.002080 -0.000672 0.119171 0.078732 0.658840 0.812136 -0.061231 1 0 0 0 0 0 1 960476
-0.002080 -0.000672 0.119171 0.078777 0.659166 0.812556 -0.061262 1 0 0 0 0 0 1 961477
-0.002080 -0.000672 0.119171 0.078817 0.659494 0.812962 -0.061293 1 0 0 0 0 0 1 962455
-0.002080 -0.000672 0.119171 0.078849 0.659819 0.813368 -0.061324 1 0 0 0 0 0 1 963450
-0.002080 -0.000672 0.119171 0.078881 0.660184 0.813796 -0.061356 1 0 0 0 0 0 1 964470
-0.002080 -0.000672 0.119171 0.078936 0.660513 0.814217 -0.061387 1 0 0 0 0 0 1 965483
-0.002080 -0.000672 0.119171 0.078977 0.660837 0.814619 -0.061418 1 0 0 0 0 0 1 966452
-0.002080 -0.000672 0.119171 0.079014 0.661183 0.815025 -0.061449 1 0 0 0 0 0 1 967447
-0.002080 -0.000672 0.119171 0.079045 0.661513 0.815453 -0.061480 1 0 0 0 0 0 1 968450
-0.002080 -0.000672 0.119171 0.079098 0.661858 0.815877 -0.061513 1 0 0 0 0 0 1 969486
-0.002080 -0.000672 0.119171 0.079145 0.662340 0.816454 -0.061557 1 0 0 0 0 0 1 970913
-0.002080 -0.000672 0.119171 0.079181 0.662554 0.816734 -0.061577 1 0 0 0 0 0 1 971558
-0.002080 -0.000672 0.119171 0.079222 0.662882 0.817140 -0.061608 1 0 0 0 0 0 1 972536
-0.002080 -0.000672 0.119171 0.079244 0.663213 0.817529 -0.061637 1 0 0 0 0 0 1 973475
-0.002080 -0.000672 0.119171 0.079297 0.663529 0.817935 -0.061668 1 0 0 0 0 0 1 974454
-0.002080 -0.000672 0.119171 0.079339 0.663864 0.818350 -0.061699 1 0 0 0 0 0 1 975454
-0.002080 -0.000672 0.119171 0.079376 0.664213 0.818759 -0.061730 1 0 0 0 0 0 1 976457
-0.002080 -0.000672 0.119171 0.079407 0.664544 0.819188 -0.061762 1 0 0 0 0 0 1 977463
-0.002099 -0.000668 0.119181 0.341018 0.603837 0.680182 -0.061796 1 0 0 0 0 0 1 978555
-0.002108 -0.000666 0.119184 0.252046 0.624323 0.749085 -0.061829 1 0 0 0 0 0 1 979628
-0.002113 -0.000665 0.119186 0.186229 0.640075 0.784853 -0.061865 1 0 0 0 0 0 1 980757
-0.002115 -0.000664 0.119186 0.151401 0.648665 0.798569 -0.061892 1 0 0 0 0 0 1 981620
-0.002116 -0.000664 0.119186 0.133919 0.653229 0.803675 -0.061920 1 0 0 0 0 0 1 982537
-0.002117 -0.000664 0.119186 0.125215 0.655670 0.805702 -0.061950 1 0 0 0 0 0 1 983479
-0.002117 -0.000664 0.119186 0.120911 0.657081 0.806698 -0.061982 1 0 0 0 0 0 1 984513
-0.002117 -0.000664 0.119186 0.118798 0.657985 0.807337 -0.062016 1 0 0 0 0 0 1 985598
-0.002117 -0.000664 0.119186 0.117766 0.658602 0.807832 -0.062049 1 0 0 0 0 0 1 986657
-0.002117 -0.000664 0.119186 0.117278 0.659035 0.808206 -0.062076 1 0 0 0 0 0 1 987509
-0.002118 -0.000664 0.119186 0.117055 0.659443 0.808641 -0.062108 1 0 0 0 0 0 1 988556
-0.002118 -0.000664 0.119186 0.116976 0.659784 0.809024 -0.062138 1 0 0 0 0 0 1 989488
-0.002118 -0.000664 0.119186 0.116970 0.660141 0.809435 -0.062170 1 0 0 0 0 0 1 990516
-0.002118 -0.000664 0.119186 0.117001 0.660475 0.809849 -0.062201 1 0 0 0 0 0 1 991505
-0.002118 -0.000664 0.119186 0.117038 0.660829 0.810270 -0.062233 1 0 0 0 0 0 1 992553
-0.002118 -0.000664 0.119186 0.117098 0.661180 0.810700 -0.062266 1 0 0 0 0 0 1 993611
-0.002118 -0.000664 0.119186 0.117152 0.661479 0.811066 -0.062295 1 0 0 0 0 0 1 994513
-0.002118 -0.000664 0.119186 0.117215 0.661830 0.811497 -0.062328 1 0 0 0 0 0 1 995571
-0.002118 -0.000664 0.119186 0.117258 0.662143 0.811883 -0.062357 1 0 0 0 0 0 1 996505
-0.002118 -0.000664 0.119186 0.117323 0.662477 0.812270 -0.062387 1 0 0 0 0 0 1 997485
-0.002118 -0.000664 0.119186 0.117372 0.662791 0.812676 -0.062418 1 0 0 0 0 0 1 998454
-0.002118 -0.000664 0.119186 0.117431 0.663127 0.813090 -0.062449 1 0 0 0 0 0 1 999469
-0.002118 -0.000664 0.119186 0.117498 0.663466 0.813482 -0.062481 1 0 0 0 0 0 2 464
-0.002118 -0.000664 0.119186 0.117527 0.663664 0.813746 -0.062500 1 0 0 0 0 0 2 1482
-0.002118 -0.000664 0.119186 0.117526 0.663663 0.813748 -0.062500 1 0 0 0 0 0 2 2458
-0.002118 -0.000664 0.119186 0.117514 0.663666 0.813734 -0.062500 1 0 0 0 0 0 2 3469
-0.002118 -0.000664 0.119186 0.117536 0.663661 0.813740 -0.062500 1 0 0 0 0 0 2 4456
-0.002118 -0.000664 0.119186 0.117527 0.663663 0.813747 -0.062500 1 0 0 0 0 0 2 5458
-0.002118 -0.000664 0.119186 0.117534 0.663672 0.813735 -0.062500 1 0 0 0 0 0 2 6448
-0.002118 -0.000664 0.119186 0.117527 0.663664 0.813746 -0.062500 1 0 0 0 0 0 2 7481
-0.002118 -0.000664 0.119186 0.117526 0.663663 0.813748 -0.062500 1 0 0 0 0 0 2 8819
-0.002118 -0.000664 0.119186 0.117534 0.663672 0.813735 -0.062500 1 0 0 0 0 0 2 9537
-0.002118 -0.000664 0.119186 0.117527 0.663664 0.813746 -0.062500 1 0 0 0 0 0 2 10481
-0.002118 -0.000664 0.119186 0.117518 0.663655 0.813741 -0.062500 1 0 0 0 0 0 2 11466
-0.002118 -0.000664 0.119186 0.117533 0.663671 0.813734 -0.062500 1 0 0 0 0 0 2 12490
-0.002118 -0.000664 0.119186 0.117526 0.663664 0.813746 -0.062500 1 0 0 0 0 0 2 13495
-0.002118 -0.000664 0.119186 0.117526 0.663663 0.813748 -0.062500 1 0 0 0 0 0 2 14518
-0.002118 -0.000664 0.119186 0.117534 0.663672 0.813735 -0.062500 1 0 0 0 0 0 2 15474
-0.002118 -0.000664 0.119186 0.117527 0.663664 0.813746 -0.062500 1 0 0 0 0 0 2 16577
-0.002118 -0.000664 0.119186 0.117526 0.663664 0.813748 -0.062500 1 0 0 0 0 0 2 17588
-0.002118 -0.000664 0.119186 0.117534 0.663672 0.813735 -0.062500 1 0 0 0 0 0 2 18528
-0.002118 -0.000664 0.119186 0.117527 0.663665 0.813746 -0.062500 1 0 0 0 0 0 2 19508
-0.002118 -0.000664 0.119186 0.117530 0.663652 0.813734 -0.062500 1 0 0 0 0 0 2 20494
-0.002118 -0.000664 0.119186 0.117526 0.663662 0.813746 -0.062500 1 0 0 0 0 0 2 21610
-0.002118 -0.000664 0.119186 0.117535 0.663672 0.813734 -0.062500 1 0 0 0 0 0 2 22713
-0.002118 -0.000664 0.119186 0.117527 0.663664 0.813746 -0.062500 1 0 0 0 0 0 2 23452
-0.002118 -0.000664 0.119186 0.117526 0.663663 0.813748 -0.062500 1 0 0 0 0 0 2 24498
-0.002118 -0.000664 0.119186 0.117522 0.663675 0.813741 -0.062500 1 0 0 0 0 0 2 25494
-0.002118 -0.000664 0.119186 0.117537 0.663662 0.813741 -0.062500 1 0 0 0 0 0 2 26428
-0.002118 -0.000664 0.119186 0.117519 0.663654 0.813740 -0.062500 1 0 0 0 0 0 2 27426
-0.002118 -0.000664 0.119186 0.117534 0.663671 0.813734 -0.062500 1 0 0 0 0 0 2 28434
-0.002118 -0.000664 0.119186 0.117527 0.663664 0.813746 -0.062500 1 0 0 0 0 0 2 29433
-0.002118 -0.000664 0.119186 0.117526 0.663663 0.813748 -0.062500 1 0 0 0 0 0 2 30428
-0.002118 -0.000664 0.119186 0.117534 0.663672 0.813735 -0.062500 1 0 0 0 0 0 2 31428
-0.002118 -0.000664 0.119186 0.117527 0.663664 0.813746 -0.062500 1 0 0 0 0 0 2 32404
-0.002118 -0.000664 0.119186 0.117526 0.663663 0.813748 -0.062500 1 0 0 0 0 0 2 33391
-0.002118 -0.000664 0.119186 0.117526 0.663663 0.813728 -0.062500 1 0 0 0 0 0 2 34443
-0.002118 -0.000664 0.119186 0.117526 0.663663 0.813745 -0.062500 1 0 0 0 0 0 2 35590
-0.002118 -0.000664 0.119186 0.117538 0.663660 0.813741 -0.062500 1 0 0 0 0 0 2 36430
-0.002118 -0.000664 0.119186 0.117524 0.663674 0.813740 -0.062500 1 0 0 0 0 0 2 37510
-0.002118 -0.000664 0.119186 0.117526 0.663664 0.813747 -0.062500 1 0 0 0 0 0 2 38459
-0.002118 -0.000664 0.119186 0.117526 0.663663 0.813748 -0.062500 1 0 0 0 0 0 2 39409
-0.002118 -0.000664 0.119186 0.117534 0.663672 0.813735 -0.062500 1 0 0 0 0 0 2 40467
-0.002118 -0.000664 0.119186 0.117527 0.663665 0.813746 -0.062500 1 0 0 0 0 0 2 41455
-0.002118 -0.000664 0.119186 0.117518 0.663655 0.813741 -0.062500 1 0 0 0 0 0 2 42438
-0.002118 -0.000664 0.119186 0.117533 0.663671 0.813734 -0.062500 1 0 0 0 0 0 2 43485
-0.002118 -0.000664 0.119186 0.117526 0.663664 0.813746 -0.062500 1 0 0 0 0 0 2 44481
-0.002118 -0.000664 0.119186 0.117525 0.663663 0.813748 -0.062500 1 0 0 0 0 0 2 45702
-0.002118 -0.000664 0.119186 0.117534 0.663672 0.813735 -0.062500 1 0 0 0 0 0 2 46539
-0.002118 -0.000664 0.119186 0.117527 0.663664 0.813746 -0.062500 1 0 0 0 0 0 2 47753
-0.002118 -0.000664 0.119186 0.117526 0.663664 0.813748 -0.062500 1 0 0 0 0 0 2 48551
-0.002118 -0.000664 0.119186 0.117534 0.663672 0.813735 -0.062500 1 0 0 0 0 0 2 49449
-0.002118 -0.000664 0.119186 0.117527 0.663665 0.813746 -0.062500 1 0 0 0 0 0 2 50473
-0.002118 -0.000664 0.119186 0.117530 0.663652 0.813734 -0.062500 1 0 0 0 0 0 2 51470
-0.002118 -0.000664 0.119186 0.117526 0.663662 0.813746 -0.062500 1 0 0 0 0 0 2 52584
-0.002118 -0.000664 0.119186 0.117535 0.663672 0.813734 -0.062500 1 0 0 0 0 0 2 53591
-0.002118 -0.000664 0.119186 0.117527 0.663664 0.813746 -0.062500 1 0 0 0 0 0 2 54542
-0.002118 -0.000664 0.119186 0.117526 0.663663 0.813748 -0.062500 1 0 0 0 0 0 2 55538
-0.002118 -0.000664 0.119186 0.117522 0.663675 0.813741 -0.062500 1 0 0 0 0 0 2 56488
-0.002118 -0.000664 0.119186 0.117537 0.663662 0.813741 -0.062500 1 0 0 0 0 0 2 57517
-0.002118 -0.000664 0.119186 0.117519 0.663654 0.813740 -0.062500 1 0 0 0 0 0 2 58475
-0.002118 -0.000664 0.119186 0.117534 0.663671 0.813734 -0.062500 1 0 0 0 0 0 2 59618
-0.002118 -0.000664 0.119186 0.117527 0.663664 0.813746 -0.062500 1 0 0 0 0 0 2 60614
-0.002118 -0.000664 0.119186 0.117526 0.663663 0.813748 -0.062500 1 0 0 0 0 0 2 61461
-0.002118 -0.000664 0.119186 0.117534 0.663672 0.813735 -0.062500 1 0 0 0 0 0 2 62567
-0.002118 -0.000664 0.119186 0.117527 0.663664 0.813746 -0.062500 1 0 0 0 0 0 2 63477
-0.002118 -0.000664 0.119186 0.117526 0.663663 0.813748 -0.062500 1 0 0 0 0 0 2 64456
-0.002118 -0.000664 0.119186 0.117526 0.663663 0.813728 -0.062500 1 0 0 0 0 0 2 65451
-0.002118 -0.000664 0.119186 0.117526 0.663663 0.813745 -0.062500 1 0 0 0 0 0 2 66449
-0.002118 -0.000664 0.119186 0.117525 0.663663 0.813747 -0.062500 1 0 0 0 0 0 2 67455
-0.002118 -0.000664 0.119186 0.117534 0.663672 0.813735 -0.062500 1 0 0 0 0 0 2 68452
-0.002118 -0.000664 0.119186 0.117527 0.663664 0.813746 -0.062500 1 0 0 0 0 0 2 69453
-0.002118 -0.000664 0.119186 0.117526 0.663663 0.813748 -0.062500 1 0 0 0 0 0 2 70409
-0.002118 -0.000664 0.119186 0.117534 0.663672 0.813735 -0.062500 1 0 0 0 0 0 2 71449
-0.002118 -0.000664 0.119186 0.117527 0.663665 0.813746 -0.062500 1 0 0 0 0 0 2 72443
-0.002118 -0.000664 0.119186 0.117518 0.663655 0.813741 -0.062500 1 0 0 0 0 0 2 73760
-0.002118 -0.000664 0.119186 0.117536 0.663659 0.813741 -0.062500 1 0 0 0 0 0 2 74520
-0.002118 -0.000664 0.119186 0.117536 0.663671 0.813734 -0.062500 1 0 0 0 0 0 2 75482
-0.002118 -0.000664 0.119186 0.117527 0.663664 0.813746 -0.062500 1 0 0 0 0 0 2 76450
-0.002118 -0.000664 0.119186 0.117526 0.663663 0.813747 -0.062500 1 0 0 0 0 0 2 77454
-0.002118 -0.000664 0.119186 0.117535 0.663672 0.813735 -0.062500 1 0 0 0 0 0 2 78454
-0.002118 -0.000664 0.119186 0.117527 0.663664 0.813746 -0.062500 1 0 0 0 0 0 2 79454
-0.002118 -0.000664 0.119186 0.117526 0.663663 0.813748 -0.062500 1 0 0 0 0 0 2 80494
-0.002118 -0.000664 0.119186 0.117514 0.663666 0.813734 -0.062500 1 0 0 0 0 0 2 81536
-0.002118 -0.000664 0.119186 0.117536 0.663661 0.813740 -0.062500 1 0 0 0 0 0 2 82463
-0.002118 -0.000664 0.119186 0.117527 0.663663 0.813747 -0.062500 1 0 0 0 0 0 2 83494
-0.002118 -0.000664 0.119186 0.117534 0.663672 0.813734 -0.062500 1 0 0 0 0 0 2 84487
-0.002118 -0.000664 0.119186 0.117527 0.663664 0.813746 -0.062500 1 0 0 0 0 0 2 85436
-0.002118 -0.000664 0.119186 0.117526 0.663663 0.813748 -0.062500 1 0 0 0 0 0 2 86514
-0.002118 -0.000664 0.119186 0.117522 0.663675 0.813741 -0.062500 1 0 0 0 0 0 2 87537
-0.002118 -0.000664 0.119186 0.117537 0.663662 0.813741 -0.062500 1 0 0 0 0 0 2 88600
-0.002118 -0.000664 0.119186 0.117519 0.663655 0.813740 -0.062500 1 0 0 0 0 0 2 89721
-0.002118 -0.000664 0.119186 0.117533 0.663671 0.813734 -0.062500 1 0 0 0 0 0 2 90448
-0.002118 -0.000664 0.119186 0.117527 0.663664 0.813746 -0.062500 1 0 0 0 0 0 2 91506
-0.002118 -0.000664 0.119186 0.117526 0.663663 0.813748 -0.062500 1 0 0 0 0 0 2 92525
-0.002118 -0.000664 0.119186 0.117534 0.663672 0.813735 -0.062500 1 0 0 0 0 0 2 93454
-0.002118 -0.000664 0.119186 0.117527 0.663664 0.813746 -0.062500 1 0 0 0 0 0 2 94455
-0.002118 -0.000664 0.119186 0.117526 0.663664 0.813748 -0.062500 1 0 0 0 0 0 2 95457
-0.002118 -0.000664 0.119186 0.117526 0.663664 0.813728 -0.062500 1 0 0 0 0 0 2 96450
-0.002118 -0.000664 0.119186 0.117526 0.663663 0.813745 -0.062500 1 0 0 0 0 0 2 97452
-0.002118 -0.000664 0.119186 0.117525 0.663663 0.813747 -0.062500 1 0 0 0 0 0 2 98452
-0.002118 -0.000664 0.119186 0.117537 0.663660 0.813741 -0.062500 1 0 0 0 0 0 2 99459
-0.002118 -0.000664 0.119186 0.117524 0.663674 0.813740 -0.062500 1 0 0 0 0 0 2 100449
-0.002118 -0.000664 0.119186 0.117525 0.663665 0.813747 -0.062500 1 0 0 0 0 0 2 101455
-0.002118 -0.000664 0.119186 0.117538 0.663661 0.813742 -0.062500 1 0 0 0 0 0 2 103286
-0.002118 -0.000664 0.119186 0.117524 0.663675 0.813741 -0.062500 1 0 0 0 0 0 2 103529
-0.002118 -0.000664 0.119186 0.117538 0.663662 0.813741 -0.062500 1 0 0 0 0 0 2 104602
-0.002118 -0.000664 0.119186 0.117519 0.663654 0.813740 -0.062500 1 0 0 0 0 0 2 105455
-0.002118 -0.000664 0.119186 0.117534 0.663671 0.813734 -0.062500 1 0 0 0 0 0 2 106437
-0.002118 -0.000664 0.119186 0.117527 0.663664 0.813746 -0.062500 1 0 0 0 0 0 2 107459
-0.002118 -0.000664 0.119186 0.117526 0.663663 0.813748 -0.062500 1 0 0 0 0 0 2 108426
-0.002118 -0.000664 0.119186 0.117535 0.663672 0.813735 -0.062500 1 0 0 0 0 0 2 109410
-0.002118 -0.000664 0.119186 0.117527 0.663664 0.813746 -0.062500 1 0 0 0 0 0 2 110484
-0.002118 -0.000664 0.119186 0.117526 0.663663 0.813748 -0.062500 1 0 0 0 0 0 2 111576
-0.002118 -0.000664 0.119186 0.117514 0.663666 0.813734 -0.062500 1 0 0 0 0 0 2 112579
-0.002118 -0.000664 0.119186 0.117536 0.663661 0.813740 -0.062500 1 0 0 0 0 0 2 113595
-0.002118 -0.000664 0.119186 0.117527 0.663663 0.813747 -0.062500 1 0 0 0 0 0 2 114594
-0.002118 -0.000664 0.119186 0.117534 0.663672 0.813734 -0.062500 1 0 0 0 0 0 2 115684
-0.002118 -0.000664 0.119186 0.117527 0.663664 0.813746 -0.062500 1 0 0 0 0 0 2 116450
-0.002118 -0.000664 0.119186 0.117526 0.663663 0.813748 -0.062500 1 0 0 0 0 0 2 117409
-0.002118 -0.000664 0.119186 0.117534 0.663672 0.813735 -0.062500 1 0 0 0 0 0 2 118608
-0.002118 -0.000664 0.119186 0.117527 0.663665 0.813746 -0.062500 1 0 0 0 0 0 2 119640
-0.002118 -0.000664 0.119186 0.117518 0.663655 0.813741 -0.062500 1 0 0 0 0 0 2 120536
-0.002118 -0.000664 0.119186 0.117537 0.663659 0.813741 -0.062500 1 0 0 0 0 0 2 121467
-0.002118 -0.000664 0.119186 0.117524 0.663674 0.813740 -0.062500 1 0 0 0 0 0 2 122534
-0.002118 -0.000664 0.119186 0.117525 0.663664 0.813747 -0.062500 1 0 0 0 0 0 2 123447
-0.002118 -0.000664 0.119186 0.117538 0.663660 0.813741 -0.062500 1 0 0 0 0 0 2 124487
-0.002118 -0.000664 0.119186 0.117524 0.663674 0.813741 -0.062500 1 0 0 0 0 0 2 125576
-0.002118 -0.000664 0.119186 0.117525 0.663665 0.813747 -0.062500 1 0 0 0 0 0 2 126483
-0.002118 -0.000664 0.119186 0.117529 0.663652 0.813735 -0.062500 1 0 0 0 0 0 2 127506
-0.002118 -0.000664 0.119186 0.117523 0.663673 0.813740 -0.062500 1 0 0 0 0 0 2 128440
-0.002118 -0.000664 0.119186 0.117525 0.663664 0.813747 -0.062500 1 0 0 0 0 0 2 129496
-0.002118 -0.000664 0.119186 0.117537 0.663660 0.813741 -0.062500 1 0 0 0 0 0 2 130461
-0.002118 -0.000664 0.119186 0.117536 0.663672 0.813734 -0.062500 1 0 0 0 0 0 2 131406
-0.002118 -0.000664 0.119186 0.117527 0.663664 0.813746 -0.062500 1 0 0 0 0 0 2 132421
-0.002118 -0.000664 0.119186 0.117526 0.663663 0.813748 -0.062500 1 0 0 0 0 0 2 133425
-0.002118 -0.000664 0.119186 0.117522 0.663675 0.813741 -0.062500 1 0 0 0 0 0 2 134430
-0.002118 -0.000664 0.119186 0.117537 0.663662 0.813741 -0.062500 1 0 0 0 0 0 2 135403
-0.002118 -0.000664 0.119186 0.117519 0.663654 0.813740 -0.062500 1 0 0 0 0 0 2 136418
-0.002118 -0.000664 0.119186 0.117534 0.663671 0.813734 -0.062500 1 0 0 0 0 0 2 137423
-0.002118 -0.000664 0.119186 0.117527 0.663664 0.813746 -0.062500 1 0 0 0 0 0 2 138450
-0.002118 -0.000664 0.119186 0.117526 0.663663 0.813748 -0.062500 1 0 0 0 0 0 2 139429
-0.002118 -0.000664 0.119186 0.117522 0.663675 0.813741 -0.062500 1 0 0 0 0 0 2 141307
-0.002118 -0.000664 0.119186 0.117537 0.663662 0.813741 -0.062500 1 0 0 0 0 0 2 142557
-0.002112 -0.000682 0.119197 0.043772 0.917293 0.667931 -0.062500 1 0 0 0 0 0 2 143389
-0.002110 -0.000691 0.119200 0.067345 0.831770 0.739407 -0.062500 1 0 0 0 0 0 2 144429
-0.002108 -0.000695 0.119202 0.085892 0.767993 0.776276 -0.062500 1 0 0 0 0 0 2 145429
-0.002107 -0.000698 0.119202 0.096075 0.734078 0.790241 -0.062500 1 0 0 0 0 0 2 146441
-0.002107 -0.000699 0.119202 0.101330 0.716943 0.795189 -0.062500 1 0 0 0 0 0 2 147437
-0.002107 -0.000699 0.119202 0.104006 0.708374 0.796921 -0.062500 1 0 0 0 0 0 2 148566
-0.002107 -0.000700 0.119202 0.105365 0.704088 0.797512 -0.062500 1 0 0 0 0 0 2 149381
-0.002107 -0.000700 0.119202 0.106052 0.701950 0.797718 -0.062500 1 0 0 0 0 0 2 150541
-0.002107 -0.000700 0.119202 0.106390 0.700889 0.797795 -0.062500 1 0 0 0 0 0 2 151589
-0.002107 -0.000700 0.119202 0.106568 0.700347 0.797814 -0.062500 1 0 0 0 0 0 2 152482
-0.002107 -0.000700 0.119202 0.106652 0.700075 0.797815 -0.062500 1 0 0 0 0 0 2 153495
-0.002107 -0.000700 0.119202 0.106692 0.699945 0.797822 -0.062500 1 0 0 0 0 0 2 154421
-0.002107 -0.000700 0.119202 0.106711 0.699881 0.797836 -0.062500 1 0 0 0 0 0 2 155615
-0.002107 -0.000700 0.119202 0.106723 0.699843 0.797817 -0.062500 1 0 0 0 0 0 2 156673
-0.002107 -0.000700 0.119202 0.106727 0.699829 0.797821 -0.062500 1 0 0 0 0 0 2 157375
-0.002107 -0.000700 0.119202 0.106730 0.699817 0.797828 -0.062500 1 0 0 0 0 0 2 158451
-0.002107 -0.000700 0.119202 0.106731 0.699816 0.797829 -0.062500 1 0 0 0 0 0 2 159502
-0.002107 -0.000700 0.119202 0.106730 0.699816 0.797829 -0.062500 1 0 0 0 0 0 2 160434
-0.002107 -0.000700 0.119202 0.106730 0.699816 0.797830 -0.062500 1 0 0 0 0 0 2 161427
-0.002107 -0.000700 0.119202 0.106742 0.699814 0.797823 -0.062500 1 0 0 0 0 0 2 162436
-0.002107 -0.000700 0.119202 0.106732 0.699816 0.797829 -0.062500 1 0 0 0 0 0 2 163426
-0.002107 -0.000700 0.119202 0.106730 0.699817 0.797830 -0.062500 1 0 0 0 0 0 2 164433
-0.002107 -0.000700 0.119202 0.106742 0.699814 0.797823 -0.062500 1 0 0 0 0 0 2 165428
-0.002107 -0.000700 0.119202 0.106732 0.699817 0.797829 -0.062500 1 0 0 0 0 0 2 166436
-0.002107 -0.000700 0.119202 0.106730 0.699817 0.797830 -0.062500 1 0 0 0 0 0 2 167427
-0.002107 -0.000700 0.119202 0.106742 0.699815 0.797823 -0.062500 1 0 0 0 0 0 2 168426
-0.002107 -0.000700 0.119202 0.106732 0.699817 0.797829 -0.062500 1 0 0 0 0 0 2 170099
-0.002107 -0.000700 0.119202 0.106734 0.699806 0.797837 -0.062500 1 0 0 0 0 0 2 170457
-0.002107 -0.000700 0.119202 0.106743 0.699813 0.797825 -0.062500 1 0 0 0 0 0 2 171471
-0.002107 -0.000700 0.119202 0.106724 0.699808 0.797822 -0.062500 1 0 0 0 0 0 2 172446
-0.002107 -0.000700 0.119202 0.106729 0.699816 0.797829 -0.062500 1 0 0 0 0 0 2 173382
-0.002107 -0.000700 0.119202 0.106742 0.699814 0.797823 -0.062500 1 0 0 0 0 0 2 174530
-0.002107 -0.000700 0.119202 0.106732 0.699817 0.797829 -0.062500 1 0 0 0 0 0 2 175430
-0.002107 -0.000700 0.119202 0.106743 0.699814 0.797823 -0.062500 1 0 0 0 0 0 2 176429
-0.002107 -0.000700 0.119202 0.106732 0.699817 0.797829 -0.062500 1 0 0 0 0 0 2 177490
-0.002107 -0.000700 0.119202 0.106731 0.699818 0.797830 -0.062500 1 0 0 0 0 0 2 178461
-0.002107 -0.000700 0.119202 0.106743 0.699815 0.797823 -0.062500 1 0 0 0 0 0 2 179409
-0.002107 -0.000700 0.119202 0.106735 0.699806 0.797836 -0.062500 1 0 0 0 0 0 2 180486
-0.002107 -0.000700 0.119202 0.106723 0.699807 0.797824 -0.062500 1 0 0 0 0 0 2 181624
-0.002107 -0.000700 0.119202 0.106742 0.699813 0.797823 -0.062500 1 0 0 0 0 0 2 182531
-0.002107 -0.000700 0.119202 0.106732 0.699817 0.797829 -0.062500 1 0 0 0 0 0 2 183438
-0.002107 -0.000700 0.119202 0.106730 0.699817 0.797830 -0.062500 1 0 0 0 0 0 2 184603
-0.002107 -0.000700 0.119202 0.106742 0.699815 0.797824 -0.062500 1 0 0 0 0 0 2 185599
-0.002107 -0.000700 0.119202 0.106732 0.699817 0.797829 -0.062500 1 0 0 0 0 0 2 186480
-0.002107 -0.000700 0.119202 0.106743 0.699815 0.797823 -0.062500 1 0 0 0 0 0 2 187625
-0.002107 -0.000700 0.119202 0.106724 0.699809 0.797822 -0.062500 1 0 0 0 0 0 2 188491
-0.002107 -0.000700 0.119202 0.106733 0.699805 0.797836 -0.062500 1 0 0 0 0 0 2 189496
-0.002107 -0.000700 0.119202 0.106743 0.699813 0.797824 -0.062500 1 0 0 0 0 0 2 190474
-0.002107 -0.000700 0.119202 0.106732 0.699816 0.797829 -0.062500 1 0 0 0 0 0 2 191491
-0.002107 -0.000700 0.119202 0.106731 0.699817 0.797830 -0.062500 1 0 0 0 0 0 2 192496
-0.002107 -0.000700 0.119202 0.106743 0.699814 0.797824 -0.062500 1 0 0 0 0 0 2 193615
-0.002107 -0.000700 0.119202 0.106732 0.699817 0.797829 -0.062500 1 0 0 0 0 0 2 194420
-0.002107 -0.000700 0.119202 0.106722 0.699809 0.797823 -0.062500 1 0 0 0 0 0 2 195525
-0.002107 -0.000700 0.119202 0.106741 0.699814 0.797823 -0.062500 1 0 0 0 0 0 2 196442
-0.002107 -0.000700 0.119202 0.106731 0.699817 0.797829 -0.062500 1 0 0 0 0 0 2 197429
-0.002107 -0.000700 0.119202 0.106730 0.699817 0.797830 -0.062500 1 0 0 0 0 0 2 198406
-0.002107 -0.000700 0.119202 0.106746 0.699803 0.797830 -0.062500 1 0 0 0 0 0 2 199421
-0.002107 -0.000700 0.119202 0.106732 0.699816 0.797830 -0.062500 1 0 0 0 0 0 2 200424
-0.002107 -0.000700 0.119202 0.106743 0.699814 0.797824 -0.062500 1 0 0 0 0 0 2 201403
-0.002107 -0.000700 0.119202 0.106732 0.699817 0.797829 -0.062500 1 0 0 0 0 0 2 202427
-0.002107 -0.000700 0.119202 0.106723 0.699809 0.797823 -0.062500 1 0 0 0 0 0 2 203422
-0.002107 -0.000700 0.119202 0.106741 0.699813 0.797823 -0.062500 1 0 0 0 0 0 2 204404
-0.002107 -0.000700 0.119202 0.106732 0.699817 0.797829 -0.062500 1 0 0 0 0 0 2 205416
-0.002107 -0.000700 0.119202 0.106730 0.699817 0.797830 -0.062500 1 0 0 0 0 0 2 207225
-0.002107 -0.000700 0.119202 0.106742 0.699815 0.797823 -0.062500 1 0 0 0 0 0 2 208512
-0.002107 -0.000700 0.119202 0.106732 0.699817 0.797829 -0.062500 1 0 0 0 0 0 2 209422
-0.002107 -0.000700 0.119202 0.106734 0.699806 0.797837 -0.062500 1 0 0 0 0 0 2 210419
-0.002107 -0.000700 0.119202 0.106735 0.699804 0.797817 -0.062500 1 0 0 0 0 0 2 211412
-0.002107 -0.000700 0.119202 0.106731 0.699815 0.797828 -0.062500 1 0 0 0 0 0 2 212396
-0.002107 -0.000700 0.119202 0.106730 0.699817 0.797830 -0.062500 1 0 0 0 0 0 2 213438
-0.002107 -0.000700 0.119202 0.106742 0.699814 0.797823 -0.062500 1 0 0 0 0 0 2 214464
-0.002107 -0.000700 0.119202 0.106732 0.699817 0.797829 -0.062500 1 0 0 0 0 0 2 215602
-0.002107 -0.000700 0.119202 0.106743 0.699815 0.797823 -0.062500 1 0 0 0 0 0 2 216601
-0.002107 -0.000700 0.119202 0.106732 0.699817 0.797829 -0.062500 1 0 0 0 0 0 2 217526
-0.002107 -0.000700 0.119202 0.106731 0.699818 0.797830 -0.062500 1 0 0 0 0 0 2 218468
-0.002107 -0.000700 0.119202 0.106743 0.699815 0.797823 -0.062500 1 0 0 0 0 0 2 219507
-0.002107 -0.000700 0.119202 0.106727 0.699797 0.797829 -0.062500 1 0 0 0 0 0 2 220483
-0.002107 -0.000700 0.119202 0.106730 0.699815 0.797830 -0.062500 1 0 0 0 0 0 2 221430
-0.002107 -0.000700 0.119202 0.106742 0.699814 0.797824 -0.062500 1 0 0 0 0 0 2 222621
-0.002107 -0.000700 0.119202 0.106732 0.699817 0.797829 -0.062500 1 0 0 0 0 0 2 223540
-0.002107 -0.000700 0.119202 0.106731 0.699817 0.797830 -0.062500 1 0 0 0 0 0 2 224436
-0.002107 -0.000700 0.119202 0.106742 0.699815 0.797824 -0.062500 1 0 0 0 0 0 2 225485
-0.002107 -0.000700 0.119202 0.106732 0.699817 0.797829 -0.062500 1 0 0 0 0 0 2 226463
-0.002107 -0.000700 0.119202 0.106743 0.699815 0.797823 -0.062500 1 0 0 0 0 0 2 227404
-0.002107 -0.000700 0.119202 0.106724 0.699809 0.797822 -0.062500 1 0 0 0 0 0 2 228407
-0.002107 -0.000700 0.119202 0.106733 0.699805 0.797836 -0.062500 1 0 0 0 0 0 2 229407
-0.002107 -0.000700 0.119202 0.106743 0.699813 0.797824 -0.062500 1 0 0 0 0 0 2 230411
-0.002107 -0.000700 0.119202 0.106732 0.699816 0.797829 -0.062500 1 0 0 0 0 0 2 231405
-0.002107 -0.000700 0.119202 0.106731 0.699817 0.797830 -0.062500 1 0 0 0 0 0 2 232410
-0.002107 -0.000700 0.119202 0.106743 0.699814 0.797824 -0.062500 1 0 0 0 0 0 2 233406
-0.002107 -0.000700 0.119202 0.106732 0.699817 0.797829 -0.062500 1 0 0 0 0 0 2 234405
-0.002107 -0.000700 0.119202 0.106723 0.699809 0.797823 -0.062500 1 0 0 0 0 0 2 235415
-0.002107 -0.000700 0.119202 0.106741 0.699814 0.797823 -0.062500 1 0 0 0 0 0 2 236797
-0.002107 -0.000700 0.119202 0.106732 0.699817 0.797829 -0.062500 1 0 0 0 0 0 2 237496
-0.002107 -0.000700 0.119202 0.106730 0.699817 0.797830 -0.062500 1 0 0 0 0 0 2 238405
-0.002107 -0.000700 0.119202 0.106746 0.699803 0.797830 -0.062500 1 0 0 0 0 0 2 239395
-0.002107 -0.000700 0.119202 0.106732 0.699816 0.797830 -0.062500 1 0 0 0 0 0 2 240409
-0.002107 -0.000700 0.119202 0.106743 0.699814 0.797824 -0.062500 1 0 0 0 0 0 2 241413
-0.002107 -0.000700 0.119202 0.106732 0.699817 0.797829 -0.062500 1 0 0 0 0 0 2 242417
-0.002107 -0.000700 0.119202 0.106723 0.699809 0.797823 -0.062500 1 0 0 0 0 0 2 243434
-0.002107 -0.000700 0.119202 0.106742 0.699813 0.797823 -0.062500 1 0 0 0 0 0 2 244694
-0.002107 -0.000700 0.119202 0.106732 0.699817 0.797829 -0.062500 1 0 0 0 0 0 2 245701
-0.002107 -0.000700 0.119202 0.106730 0.699817 0.797830 -0.062500 1 0 0 0 0 0 2 246487
-0.002107 -0.000700 0.119202 0.106742 0.699815 0.797823 -0.062500 1 0 0 0 0 0 2 247612
-0.002107 -0.000700 0.119202 0.106735 0.699805 0.797836 -0.062500 1 0 0 0 0 0 2 248592
-0.002107 -0.000700 0.119202 0.106731 0.699816 0.797831 -0.062500 1 0 0 0 0 0 2 249393
-0.002107 -0.000700 0.119202 0.106734 0.699805 0.797817 -0.062500 1 0 0 0 0 0 2 250392
-0.002107 -0.000700 0.119202 0.106731 0.699816 0.797828 -0.062500 1 0 0 0 0 0 2 251611
-0.002107 -0.000700 0.119202 0.106730 0.699817 0.797830 -0.062500 1 0 0 0 0 0 2 252617
-0.002107 -0.000700 0.119202 0.106742 0.699814 0.797823 -0.062500 1 0 0 0 0 0 2 253431
-0.002107 -0.000700 0.119202 0.106732 0.699817 0.797829 -0.062500 1 0 0 0 0 0 2 254639
-0.002107 -0.000700 0.119202 0.106743 0.699815 0.797823 -0.062500 1 0 0 0 0 0 2 255426
-0.002107 -0.000700 0.119202 0.106732 0.699817 0.797829 -0.062500 1 0 0 0 0 0 2 256471
-0.002107 -0.000700 0.119202 0.106731 0.699818 0.797830 -0.062500 1 0 0 0 0 0 2 257410
-0.002107 -0.000700 0.119202 0.106743 0.699815 0.797823 -0.062500 1 0 0 0 0 0 2 258412
-0.002107 -0.000700 0.119202 0.106727 0.699797 0.797829 -0.062500 1 0 0 0 0 0 2 259528
-0.002107 -0.000700 0.119202 0.106730 0.699815 0.797830 -0.062500 1 0 0 0 0 0 2 260449
-0.002107 -0.000700 0.119202 0.106742 0.699814 0.797823 -0.062500 1 0 0 0 0 0 2 261537
-0.002107 -0.000700 0.119202 0.106732 0.699817 0.797829 -0.062500 1 0 0 0 0 0 2 262460
-0.002107 -0.000700 0.119202 0.106731 0.699817 0.797830 -0.062500 1 0 0 0 0 0 2 263430
-0.002107 -0.000700 0.119202 0.106742 0.699815 0.797824 -0.062500 1 0 0 0 0 0 2 264390
-0.002107 -0.000700 0.119202 0.106732 0.699817 0.797829 -0.062500 1 0 0 0 0 0 2 265408
-0.002107 -0.000700 0.119202 0.106722 0.699809 0.797823 -0.062500 1 0 0 0 0 0 2 266401
-0.002107 -0.000700 0.119202 0.106741 0.699814 0.797822 -0.062500 1 0 0 0 0 0 2 267382
-0.002107 -0.000700 0.119202 0.106735 0.699805 0.797836 -0.062500 1 0 0 0 0 0 2 268353
-0.002107 -0.000700 0.119202 0.106743 0.699813 0.797824 -0.062500 1 0 0 0 0 0 2 269390
-0.002107 -0.000700 0.119202 0.106732 0.699816 0.797829 -0.062500 1 0 0 0 0 0 2 270370
-0.002107 -0.000700 0.119202 0.106731 0.699817 0.797830 -0.062500 1 0 0 0 0 0 2 271373
-0.002107 -0.000700 0.119202 0.106743 0.699814 0.797824 -0.062500 1 0 0 0 0 0 2 272398
-0.002107 -0.000700 0.119202 0.106732 0.699817 0.797829 -0.062500 1 0 0 0 0 0 2 273877
-0.002107 -0.000700 0.119202 0.106723 0.699809 0.797823 -0.062500 1 0 0 0 0 0 2 274461
-0.002107 -0.000700 0.119202 0.106741 0.699814 0.797823 -0.062500 1 0 0 0 0 0 2 275462
-0.002107 -0.000700 0.119202 0.106732 0.699817 0.797829 -0.062500 1 0 0 0 0 0 2 276398
-0.002107 -0.000700 0.119202 0.106730 0.699817 0.797830 -0.062500 1 0 0 0 0 0 2 277363
-0.002107 -0.000700 0.119202 0.106746 0.699803 0.797830 -0.062500 1 0 0 0 0 0 2 278382
-0.002107 -0.000700 0.119202 0.106732 0.699816 0.797830 -0.062500 1 0 0 0 0 0 2 279407
-0.002107 -0.000700 0.119202 0.106743 0.699814 0.797824 -0.062500 1 0 0 0 0 0 2 280436
-0.002107 -0.000700 0.119202 0.106732 0.699817 0.797829 -0.062500 1 0 0 0 0 0 2 281455
-0.002107 -0.000700 0.119202 0.106723 0.699809 0.797823 -0.062500 1 0 0 0 0 0 2 282550
-0.002107 -0.000700 0.119202 0.106729 0.699816 0.797829 -0.062500 1 0 0 0 0 0 2 283551
-0.002107 -0.000700 0.119202 0.106742 0.699814 0.797823 -0.062500 1 0 0 0 0 0 2 284575
-0.002107 -0.000700 0.119202 0.106732 0.699817 0.797829 -0.062500 1 0 0 0 0 0 2 285407
-0.002107 -0.000700 0.119202 0.106743 0.699815 0.797823 -0.062500 1 0 0 0 0 0 2 286418
-0.002107 -0.000700 0.119202 0.106735 0.699805 0.797836 -0.062500 1 0 0 0 0 0 2 287372
-0.002107 -0.000700 0.119202 0.106731 0.699816 0.797831 -0.062500 1 0 0 0 0 0 2 288448
-0.002107 -0.000700 0.119202 0.106735 0.699805 0.797817 -0.062500 1 0 0 0 0 0 2 289539
-0.002107 -0.000700 0.119202 0.106731 0.699816 0.797828 -0.062500 1 0 0 0 0 0 2 290437
-0.002107 -0.000700 0.119202 0.106730 0.699817 0.797830 -0.062500 1 0 0 0 0 0 2 291480
-0.002107 -0.000700 0.119202 0.106742 0.699814 0.797823 -0.062500 1 0 0 0 0 0 2 292453
-0.002107 -0.000700 0.119202 0.106732 0.699817 0.797829 -0.062500 1 0 0 0 0 0 2 293400
-0.002107 -0.000700 0.119202 0.106730 0.699817 0.797830 -0.062500 1 0 0 0 0 0 2 294390
-0.002107 -0.000700 0.119202 0.106742 0.699815 0.797824 -0.062500 1 0 0 0 0 0 2 295385
-0.002107 -0.000700 0.119202 0.106732 0.699817 0.797829 -0.062500 1 0 0 0 0 0 2 296403
-0.002107 -0.000700 0.119202 0.106743 0.699815 0.797823 -0.062500 1 0 0 0 0 0 2 297388
-0.002107 -0.000700 0.119202 0.106727 0.699797 0.797829 -0.062500 1 0 0 0 0 0 2 298386
-0.002107 -0.000700 0.119202 0.106730 0.699815 0.797830 -0.062500 1 0 0 0 0 0 2 299396
-0.002107 -0.000700 0.119202 0.106742 0.699814 0.797823 -0.062500 1 0 0 0 0 0 2 300408
-0.002107 -0.000700 0.119202 0.106732 0.699817 0.797829 -0.062500 1 0 0 0 0 0 2 301414
-0.002107 -0.000700 0.119202 0.106731 0.699817 0.797830 -0.062500 1 0 0 0 0 0 2 302379
-0.002107 -0.000700 0.119202 0.106743 0.699815 0.797824 -0.062500 1 0 0 0 0 0 2 304140
-0.002107 -0.000700 0.119202 0.106732 0.699817 0.797829 -0.062500 1 0 0 0 0 0 2 305506
-0.002107 -0.000700 0.119202 0.106722 0.699809 0.797823 -0.062500 1 0 0 0 0 0 2 306364
-0.002107 -0.000700 0.119202 0.106741 0.699814 0.797822 -0.062500 1 0 0 0 0 0 2 307388
-0.002107 -0.000700 0.119202 0.106735 0.699805 0.797836 -0.062500 1 0 0 0 0 0 2 308404
-0.002107 -0.000700 0.119202 0.106731 0.699816 0.797831 -0.062500 1 0 0 0 0 0 2 309412
-0.002107 -0.000700 0.119202 0.106742 0.699814 0.797824 -0.062500 1 0 0 0 0 0 2 310381
-0.002107 -0.000700 0.119202 0.106732 0.699817 0.797829 -0.062500 1 0 0 0 0 0 2 311437
-0.002107 -0.000700 0.119202 0.106743 0.699814 0.797824 -0.062500 1 0 0 0 0 0 2 312608
-0.002107 -0.000700 0.119202 0.106732 0.699817 0.797829 -0.062500 1 0 0 0 0 0 2 313583
-0.002107 -0.000700 0.119202 0.106723 0.699809 0.797823 -0.062500 1 0 0 0 0 0 2 314634
-0.002107 -0.000700 0.119202 0.106741 0.699814 0.797823 -0.062500 1 0 0 0 0 0 2 315437
-0.002107 -0.000700 0.119202 0.106732 0.699817 0.797829 -0.062500 1 0 0 0 0 0 2 316512
-0.002107 -0.000700 0.119202 0.106730 0.699817 0.797830 -0.062500 1 0 0 0 0 0 2 317416
-0.002107 -0.000700 0.119202 0.106746 0.699803 0.797830 -0.062500 1 0 0 0 0 0 2 318473
-0.002107 -0.000700 0.119202 0.106732 0.699816 0.797830 -0.062500 1 0 0 0 0 0 2 319557
-0.002107 -0.000700 0.119202 0.106731 0.699817 0.797830 -0.062500 1 0 0 0 0 0 2 320600
-0.002107 -0.000700 0.119202 0.106734 0.699806 0.797817 -0.062500 1 0 0 0 0 0 2 321406
-0.002107 -0.000700 0.119202 0.106731 0.699816 0.797828 -0.062500 1 0 0 0 0 0 2 322551
-0.002107 -0.000700 0.119202 0.106730 0.699817 0.797830 -0.062500 1 0 0 0 0 0 2 323403
-0.002107 -0.000700 0.119202 0.106742 0.699814 0.797823 -0.062500 1 0 0 0 0 0 2 324466
-0.002107 -0.000700 0.119202 0.106732 0.699817 0.797829 -0.062500 1 0 0 0 0 0 2 325398
-0.002107 -0.000700 0.119202 0.106743 0.699815 0.797823 -0.062500 1 0 0 0 0 0 2 326454
-0.002107 -0.000700 0.119202 0.106735 0.699805 0.797836 -0.062500 1 0 0 0 0 0 2 327549
-0.002107 -0.000700 0.119202 0.106731 0.699816 0.797831 -0.062500 1 0 0 0 0 0 2 328369
-0.002107 -0.000700 0.119202 0.106735 0.699805 0.797817 -0.062500 1 0 0 0 0 0 2 329499
-0.002107 -0.000700 0.119202 0.106731 0.699816 0.797828 -0.062500 1 0 0 0 0 0 2 330384
-0.002107 -0.000700 0.119202 0.106730 0.699817 0.797830 -0.062500 1 0 0 0 0 0 2 331373
-0.002107 -0.000700 0.119202 0.106742 0.699814 0.797823 -0.062500 1 0 0 0 0 0 2 332378
-0.002107 -0.000700 0.119202 0.106732 0.699817 0.797829 -0.062500 1 0 0 0 0 0 2 333379
-0.002107 -0.000700 0.119202 0.106730 0.699817 0.797830 -0.062500 1 0 0 0 0 0 2 334357
-0.002107 -0.000700 0.119202 0.106742 0.699815 0.797824 -0.062500 1 0 0 0 0 0 2 335370
-0.002107 -0.000700 0.119202 0.106732 0.699817 0.797829 -0.062500 1 0 0 0 0 0 2 336377
-0.002107 -0.000700 0.119202 0.106735 0.699806 0.797816 -0.062500 1 0 0 0 0 0 2 337357
-0.002107 -0.000700 0.119202 0.106734 0.699804 0.797835 -0.062500 1 0 0 0 0 0 2 338350
-0.002107 -0.000700 0.119202 0.106731 0.699816 0.797830 -0.062500 1 0 0 0 0 0 2 339354
-0.002107 -0.000700 0.119202 0.106743 0.699814 0.797824 -0.062500 1 0 0 0 0 0 2 341306
-0.002107 -0.000700 0.119202 0.106732 0.699817 0.797829 -0.062500 1 0 0 0 0 0 2 342449
-0.002107 -0.000700 0.119202 0.106731 0.699817 0.797830 -0.062500 1 0 0 0 0 0 2 343377
-0.002107 -0.000700 0.119202 0.106743 0.699815 0.797824 -0.062500 1 0 0 0 0 0 2 344362
-0.002107 -0.000700 0.119202 0.106732 0.699817 0.797829 -0.062500 1 0 0 0 0 0 2 345365
-0.002107 -0.000700 0.119202 0.106722 0.699809 0.797823 -0.062500 1 0 0 0 0 0 2 346383
-0.002107 -0.000700 0.119202 0.106741 0.699814 0.797822 -0.062500 1 0 0 0 0 0 2 347379
-0.002107 -0.000700 0.119202 0.106735 0.699805 0.797836 -0.062500 1 0 0 0 0 0 2 348464
-0.002107 -0.000700 0.119202 0.106731 0.699816 0.797831 -0.062500 1 0 0 0 0 0 2 349475
-0.002107 -0.000700 0.119202 0.106742 0.699814 0.797824 -0.062500 1 0 0 0 0 0 2 350513
-0.002107 -0.000700 0.119202 0.106732 0.699817 0.797829 -0.062500 1 0 0 0 0 0 2 351486
-0.002107 -0.000700 0.119202 0.106743 0.699814 0.797824 -0.062500 1 0 0 0 0 0 2 352455
-0.002107 -0.000700 0.119202 0.106732 0.699817 0.797829 -0.062500 1 0 0 0 0 0 2 353416
-0.002107 -0.000700 0.119202 0.106723 0.699809 0.797823 -0.062500 1 0 0 0 0 0 2 354399
-0.002107 -0.000700 0.119202 0.106741 0.699814 0.797822 -0.062500 1 0 0 0 0 0 2 355385
-0.002107 -0.000700 0.119202 0.106732 0.699817 0.797829 -0.062500 1 0 0 0 0 0 2 356464
-0.002107 -0.000700 0.119202 0.106734 0.699806 0.797836 -0.062500 1 0 0 0 0 0 2 357425
-0.002107 -0.000700 0.119202 0.106743 0.699813 0.797824 -0.062500 1 0 0 0 0 0 2 358417
-0.002107 -0.000700 0.119202 0.106732 0.699817 0.797829 -0.062500 1 0 0 0 0 0 2 359438
-0.002107 -0.000700 0.119202 0.106731 0.699817 0.797830 -0.062500 1 0 0 0 0 0 2 360400
-0.002107 -0.000700 0.119202 0.106734 0.699806 0.797817 -0.062500 1 0 0 0 0 0 2 361358
-0.002107 -0.000700 0.119202 0.106731 0.699816 0.797828 -0.062500 1 0 0 0 0 0 2 362372
-0.002107 -0.000700 0.119202 0.106730 0.699817 0.797830 -0.062500 1 0 0 0 0 0 2 363374
-0.002107 -0.000700 0.119202 0.106742 0.699814 0.797823 -0.062500 1 0 0 0 0 0 2 364379
-0.002107 -0.000700 0.119202 0.106732 0.699817 0.797829 -0.062500 1 0 0 0 0 0 2 365373
-0.002107 -0.000700 0.119202 0.106730 0.699818 0.797830 -0.062500 1 0 0 0 0 0 2 366375
-0.002107 -0.000700 0.119202 0.106742 0.699815 0.797823 -0.062500 1 0 0 0 0 0 2 367372
-0.002107 -0.000700 0.119202 0.106735 0.699806 0.797836 -0.062500 1 0 0 0 0 0 2 368376
-0.002107 -0.000700 0.119202 0.106735 0.699804 0.797817 -0.062500 1 0 0 0 0 0 2 369390
-0.002107 -0.000700 0.119202 0.106731 0.699816 0.797828 -0.062500 1 0 0 0 0 0 2 370827
-0.002107 -0.000700 0.119202 0.106730 0.699817 0.797830 -0.062500 1 0 0 0 0 0 2 371455
-0.002107 -0.000700 0.119202 0.106742 0.699814 0.797823 -0.062500 1 0 0 0 0 0 2 372442
-0.002107 -0.000700 0.119202 0.106732 0.699817 0.797829 -0.062500 1 0 0 0 0 0 2 373347
-0.002107 -0.000700 0.119202 0.106731 0.699817 0.797830 -0.062500 1 0 0 0 0 0 2 374386
-0.002107 -0.000700 0.119202 0.106742 0.699815 0.797823 -0.062500 1 0 0 0 0 0 2 375386
-0.002107 -0.000700 0.119202 0.106732 0.699817 0.797829 -0.062500 1 0 0 0 0 0 2 376387
-0.002107 -0.000700 0.119202 0.106722 0.699809 0.797823 -0.062500 1 0 0 0 0 0 2 377388
-0.002107 -0.000700 0.119202 0.106745 0.699802 0.797829 -0.062500 1 0 0 0 0 0 2 378605
-0.002107 -0.000700 0.119202 0.106732 0.699815 0.797830 -0.062500 1 0 0 0 0 0 2 379373
-0.002107 -0.000700 0.119202 0.106743 0.699814 0.797823 -0.062500 1 0 0 0 0 0 2 380444
-0.002107 -0.000700 0.119202 0.106732 0.699817 0.797829 -0.062500 1 0 0 0 0 0 2 381562
-0.002107 -0.000700 0.119202 0.106731 0.699817 0.797830 -0.062500 1 0 0 0 0 0 2 382473
-0.002107 -0.000700 0.119202 0.106743 0.699815 0.797824 -0.062500 1 0 0 0 0 0 2 383354
-0.002107 -0.000700 0.119202 0.106732 0.699817 0.797829 -0.062500 1 0 0 0 0 0 2 384397
-0.002107 -0.000700 0.119202 0.106723 0.699809 0.797823 -0.062500 1 0 0 0 0 0 2 385543
-0.002107 -0.000700 0.119202 0.106741 0.699814 0.797822 -0.062500 1 0 0 0 0 0 2 386567
-0.002107 -0.000700 0.119202 0.106735 0.699805 0.797836 -0.062500 1 0 0 0 0 0 2 387374
-0.002107 -0.000700 0.119202 0.106731 0.699816 0.797831 -0.062500 1 0 0 0 0 0 2 388529
-0.002107 -0.000700 0.119202 0.106742 0.699814 0.797824 -0.062500 1 0 0 0 0 0 2 389391
-0.002107 -0.000700 0.119202 0.106732 0.699817 0.797829 -0.062500 1 0 0 0 0 0 2 390403
-0.002107 -0.000700 0.119202 0.106731 0.699817 0.797830 -0.062500 1 0 0 0 0 0 2 391405
-0.002107 -0.000700 0.119202 0.106734 0.699806 0.797817 -0.062500 1 0 0 0 0 0 2 392684
-0.002107 -0.000700 0.119202 0.106731 0.699816 0.797828 -0.062500 1 0 0 0 0 0 2 393467
-0.002107 -0.000700 0.119202 0.106730 0.699817 0.797830 -0.062500 1 0 0 0 0 0 2 394370
-0.002107 -0.000700 0.119202 0.106742 0.699815 0.797823 -0.062500 1 0 0 0 0 0 2 395411
-0.002107 -0.000700 0.119202 0.106735 0.699805 0.797836 -0.062500 1 0 0 0 0 0 2 396445
-0.002107 -0.000700 0.119202 0.106743 0.699813 0.797824 -0.062500 1 0 0 0 0 0 2 397353
-0.002107 -0.000700 0.119202 0.106732 0.699817 0.797829 -0.062500 1 0 0 0 0 0 2 398356
-0.002107 -0.000700 0.119202 0.106731 0.699817 0.797830 -0.062500 1 0 0 0 0 0 2 399353
-0.002107 -0.000700 0.119202 0.106734 0.699806 0.797817 -0.062500 1 0 0 0 0 0 2 400357
-0.002107 -0.000700 0.119202 0.106731 0.699816 0.797828 -0.062500 1 0 0 0 0 0 2 401369
-0.002107 -0.000700 0.119202 0.106730 0.699817 0.797830 -0.062500 1 0 0 0 0 0 2 402353
-0.002107 -0.000700 0.119202 0.106742 0.699814 0.797823 -0.062500 1 0 0 0 0 0 2 403353
-0.002107 -0.000700 0.119202 0.106732 0.699817 0.797829 -0.062500 1 0 0 0 0 0 2 404329
-0.002107 -0.000700 0.119202 0.106730 0.699818 0.797830 -0.062500 1 0 0 0 0 0 2 405337
-0.002107 -0.000700 0.119202 0.106742 0.699815 0.797823 -0.062500 1 0 0 0 0 0 2 406478
-0.002107 -0.000700 0.119202 0.106735 0.699806 0.797836 -0.062500 1 0 0 0 0 0 2 407317
-0.002107 -0.000700 0.119202 0.106735 0.699804 0.797817 -0.062500 1 0 0 0 0 0 2 408433
-0.002107 -0.000700 0.119202 0.106731 0.699816 0.797828 -0.062500 1 0 0 0 0 0 2 409371
-0.002107 -0.000700 0.119202 0.106730 0.699817 0.797830 -0.062500 1 0 0 0 0 0 2 410362
-0.002107 -0.000700 0.119202 0.106742 0.699814 0.797823 -0.062500 1 0 0 0 0 0 2 411358
-0.002107 -0.000700 0.119202 0.106732 0.699817 0.797829 -0.062500 1 0 0 0 0 0 2 412379
-0.002107 -0.000700 0.119202 0.106731 0.699817 0.797830 -0.062500 1 0 0 0 0 0 2 413404
-0.002107 -0.000700 0.119202 0.106743 0.699815 0.797823 -0.062500 1 0 0 0 0 0 2 414411
-0.002107 -0.000700 0.119202 0.106732 0.699817 0.797829 -0.062500 1 0 0 0 0 0 2 415484
-0.002107 -0.000700 0.119202 0.106726 0.699797 0.797830 -0.062500 1 0 0 0 0 0 2 416381
-0.002107 -0.000700 0.119202 0.106742 0.699812 0.797824 -0.062500 1 0 0 0 0 0 2 417468
-0.002107 -0.000700 0.119202 0.106732 0.699816 0.797829 -0.062500 1 0 0 0 0 0 2 418506
-0.002107 -0.000700 0.119202 0.106730 0.699817 0.797830 -0.062500 1 0 0 0 0 0 2 419409
-0.002107 -0.000700 0.119202 0.106742 0.699814 0.797824 -0.062500 1 0 0 0 0 0 2 420410
-0.002107 -0.000700 0.119202 0.106732 0.699817 0.797829 -0.062500 1 0 0 0 0 0 2 421447
-0.002107 -0.000700 0.119202 0.106743 0.699815 0.797823 -0.062500 1 0 0 0 0 0 2 422476
-0.002107 -0.000700 0.119202 0.106732 0.699817 0.797829 -0.062500 1 0 0 0 0 0 2 423585
-0.002107 -0.000700 0.119202 0.106723 0.699809 0.797823 -0.062500 1 0 0 0 0 0 2 424399
-0.002107 -0.000700 0.119202 0.106741 0.699814 0.797822 -0.062500 1 0 0 0 0 0 2 425438
-0.002107 -0.000700 0.119202 0.106735 0.699805 0.797836 -0.062500 1 0 0 0 0 0 2 426468
-0.002107 -0.000700 0.119202 0.106731 0.699816 0.797831 -0.062500 1 0 0 0 0 0 2 427336
-0.002107 -0.000700 0.119202 0.106743 0.699814 0.797824 -0.062500 1 0 0 0 0 0 2 428352
-0.002107 -0.000700 0.119202 0.106732 0.699817 0.797829 -0.062500 1 0 0 0 0 0 2 429335
-0.002107 -0.000700 0.119202 0.106731 0.699817 0.797830 -0.062500 1 0 0 0 0 0 2 430334
-0.002107 -0.000700 0.119202 0.106734 0.699806 0.797817 -0.062500 1 0 0 0 0 0 2 431332
-0.002107 -0.000700 0.119202 0.106731 0.699816 0.797828 -0.062500 1 0 0 0 0 0 2 432361
-0.002107 -0.000700 0.119202 0.106730 0.699817 0.797830 -0.062500 1 0 0 0 0 0 2 433349
-0.002107 -0.000700 0.119202 0.106742 0.699815 0.797823 -0.062500 1 0 0 0 0 0 2 434297
-0.002107 -0.000700 0.119202 0.106735 0.699805 0.797836 -0.062500 1 0 0 0 0 0 2 435328
-0.002107 -0.000700 0.119202 0.106743 0.699813 0.797824 -0.062500 1 0 0 0 0 0 2 436329
-0.002107 -0.000700 0.119202 0.106732 0.699817 0.797829 -0.062500 1 0 0 0 0 0 2 438036
-0.002107 -0.000700 0.119202 0.106731 0.699817 0.797830 -0.062500 1 0 0 0 0 0 2 438311
-0.002107 -0.000700 0.119202 0.106735 0.699806 0.797817 -0.062500 1 0 0 0 0 0 2 439400
-0.002107 -0.000700 0.119202 0.106731 0.699816 0.797828 -0.062500 1 0 0 0 0 0 2 440348
-0.002107 -0.000700 0.119202 0.106730 0.699817 0.797830 -0.062500 1 0 0 0 0 0 2 441340
-0.002107 -0.000700 0.119202 0.106742 0.699815 0.797823 -0.062500 1 0 0 0 0 0 2 442304
-0.002107 -0.000700 0.119202 0.106732 0.699817 0.797829 -0.062500 1 0 0 0 0 0 2 443335
-0.002107 -0.000700 0.119202 0.106730 0.699818 0.797830 -0.062500 1 0 0 0 0 0 2 444336
-0.002107 -0.000700 0.119202 0.106742 0.699815 0.797823 -0.062500 1 0 0 0 0 0 2 445645
-0.002107 -0.000700 0.119202 0.106735 0.699806 0.797836 -0.062500 1 0 0 0 0 0 2 446469
-0.002107 -0.000700 0.119202 0.106735 0.699805 0.797817 -0.062500 1 0 0 0 0 0 2 447531
-0.002107 -0.000700 0.119202 0.106731 0.699816 0.797828 -0.062500 1 0 0 0 0 0 2 448546
-0.002107 -0.000700 0.119202 0.106730 0.699817 0.797830 -0.062500 1 0 0 0 0 0 2 449463
-0.002107 -0.000700 0.119202 0.106742 0.699814 0.797823 -0.062500 1 0 0 0 0 0 2 450500
-0.002107 -0.000700 0.119202 0.106732 0.699817 0.797829 -0.062500 1 0 0 0 0 0 2 451299
-0.002107 -0.000700 0.119202 0.106731 0.699817 0.797830 -0.062500 1 0 0 0 0 0 2 452379
-0.002107 -0.000700 0.119202 0.106743 0.699815 0.797823 -0.062500 1 0 0 0 0 0 2 453508
-0.002107 -0.000700 0.119202 0.106732 0.699818 0.797829 -0.062500 1 0 0 0 0 0 2 454540
-0.002107 -0.000700 0.119202 0.106726 0.699797 0.797830 -0.062500 1 0 0 0 0 0 2 455412
-0.002107 -0.000700 0.119202 0.106742 0.699812 0.797823 -0.062500 1 0 0 0 0 0 2 456474
-0.002107 -0.000700 0.119202 0.106732 0.699816 0.797829 -0.062500 1 0 0 0 0 0 2 457351
-0.002107 -0.000700 0.119202 0.106730 0.699817 0.797830 -0.062500 1 0 0 0 0 0 2 458461
-0.002107 -0.000700 0.119202 0.106742 0.699814 0.797824 -0.062500 1 0 0 0 0 0 2 459369
-0.002107 -0.000700 0.119202 0.106732 0.699817 0.797829 -0.062500 1 0 0 0 0 0 2 460396
-0.002107 -0.000700 0.119202 0.106743 0.699815 0.797823 -0.062500 1 0 0 0 0 0 2 461542
-0.002107 -0.000700 0.119202 0.106732 0.699817 0.797829 -0.062500 1 0 0 0 0 0 2 462358
-0.002107 -0.000700 0.119202 0.106723 0.699809 0.797823 -0.062500 1 0 0 0 0 0 2 463471
-0.002107 -0.000700 0.119202 0.106745 0.699802 0.797829 -0.062500 1 0 0 0 0 0 2 464380
-0.002107 -0.000700 0.119202 0.106732 0.699815 0.797830 -0.062500 1 0 0 0 0 0 2 465351
-0.002107 -0.000700 0.119202 0.106731 0.699817 0.797830 -0.062500 1 0 0 0 0 0 2 466352
-0.002107 -0.000700 0.119202 0.106743 0.699814 0.797824 -0.062500 1 0 0 0 0 0 2 467355
-0.002107 -0.000700 0.119202 0.106732 0.699817 0.797829 -0.062500 1 0 0 0 0 0 2 468354
-0.002107 -0.000700 0.119202 0.106731 0.699817 0.797830 -0.062500 1 0 0 0 0 0 2 469353
-0.002107 -0.000700 0.119202 0.106734 0.699806 0.797817 -0.062500 1 0 0 0 0 0 2 470350
-0.002107 -0.000700 0.119202 0.106731 0.699816 0.797828 -0.062500 1 0 0 0 0 0 2 471359
-0.002107 -0.000700 0.119202 0.106730 0.699817 0.797830 -0.062500 1 0 0 0 0 0 2 472354
-0.002107 -0.000700 0.119202 0.106742 0.699815 0.797823 -0.062500 1 0 0 0 0 0 2 473362
-0.002107 -0.000700 0.119202 0.106735 0.699805 0.797836 -0.062500 1 0 0 0 0 0 2 474514
-0.002107 -0.000700 0.119202 0.106743 0.699813 0.797824 -0.062500 1 0 0 0 0 0 2 475537
-0.002107 -0.000700 0.119202 0.106732 0.699817 0.797829 -0.062500 1 0 0 0 0 0 2 476320
-0.002107 -0.000700 0.119202 0.106731 0.699817 0.797830 -0.062500 1 0 0 0 0 0 2 477314
-0.002107 -0.000700 0.119202 0.106735 0.699806 0.797817 -0.062500 1 0 0 0 0 0 2 478383
-0.002107 -0.000700 0.119202 0.106731 0.699816 0.797828 -0.062500 1 0 0 0 0 0 2 479365
-0.002107 -0.000700 0.119202 0.106730 0.699817 0.797830 -0.062500 1 0 0 0 0 0 2 480362
-0.002107 -0.000700 0.119202 0.106742 0.699815 0.797823 -0.062500 1 0 0 0 0 0 2 481384
-0.002107 -0.000700 0.119202 0.106732 0.699817 0.797829 -0.062500 1 0 0 0 0 0 2 482412
-0.002107 -0.000700 0.119202 0.106731 0.699818 0.797830 -0.062500 1 0 0 0 0 0 2 483430
-0.002107 -0.000700 0.119202 0.106742 0.699815 0.797823 -0.062500 1 0 0 0 0 0 2 484390
-0.002107 -0.000700 0.119202 0.106735 0.699806 0.797836 -0.062500 1 0 0 0 0 0 2 485350
-0.002107 -0.000700 0.119202 0.106735 0.699805 0.797817 -0.062500 1 0 0 0 0 0 2 486415
-0.002107 -0.000700 0.119202 0.106731 0.699816 0.797828 -0.062500 1 0 0 0 0 0 2 487388
-0.002107 -0.000700 0.119202 0.106731 0.699817 0.797830 -0.062500 1 0 0 0 0 0 2 488391
-0.002107 -0.000700 0.119202 0.106743 0.699814 0.797823 -0.062500 1 0 0 0 0 0 2 489588
-0.002107 -0.000700 0.119202 0.106732 0.699817 0.797829 -0.062500 1 0 0 0 0 0 2 490481
-0.002107 -0.000700 0.119202 0.106731 0.699817 0.797830 -0.062500 1 0 0 0 0 0 2 491308
-0.002107 -0.000700 0.119202 0.106743 0.699815 0.797823 -0.062500 1 0 0 0 0 0 2 492355
-0.002107 -0.000700 0.119202 0.106732 0.699818 0.797829 -0.062500 1 0 0 0 0 0 2 493387
-0.002107 -0.000700 0.119202 0.106726 0.699797 0.797830 -0.062500 1 0 0 0 0 0 2 494333
-0.002107 -0.000700 0.119202 0.106742 0.699812 0.797823 -0.062500 1 0 0 0 0 0 2 495331
-0.002107 -0.000700 0.119202 0.106732 0.699816 0.797829 -0.062500 1 0 0 0 0 0 2 496297
-0.002107 -0.000700 0.119202 0.106731 0.699817 0.797830 -0.062500 1 0 0 0 0 0 2 497325
-0.002107 -0.000700 0.119202 0.106742 0.699814 0.797824 -0.062500 1 0 0 0 0 0 2 498302
-0.002107 -0.000700 0.119202 0.106732 0.699817 0.797829 -0.062500 1 0 0 0 0 0 2 499327
-0.002107 -0.000700 0.119202 0.106731 0.699818 0.797830 -0.062500 1 0 0 0 0 0 2 500325
-0.002107 -0.000700 0.119202 0.106734 0.699806 0.797817 -0.062500 1 0 0 0 0 0 2 501326
-0.002107 -0.000700 0.119202 0.106731 0.699816 0.797828 -0.062500 1 0 0 0 0 0 2 502329
-0.002107 -0.000700 0.119202 0.106733 0.699805 0.797836 -0.062500 1 0 0 0 0 0 2 503434
-0.002107 -0.000700 0.119202 0.106743 0.699813 0.797824 -0.062500 1 0 0 0 0 0 2 504496
-0.002107 -0.000700 0.119202 0.106732 0.699817 0.797829 -0.062500 1 0 0 0 0 0 2 505422
-0.002107 -0.000700 0.119202 0.106743 0.699814 0.797824 -0.062500 1 0 0 0 0 0 2 506369
-0.002107 -0.000700 0.119202 0.106732 0.699817 0.797829 -0.062500 1 0 0 0 0 0 2 507342
-0.002107 -0.000700 0.119202 0.106731 0.699817 0.797830 -0.062500 1 0 0 0 0 0 2 508330
-0.002107 -0.000700 0.119202 0.106734 0.699806 0.797817 -0.062500 1 0 0 0 0 0 2 509316
-0.002107 -0.000700 0.119202 0.106731 0.699816 0.797828 -0.062500 1 0 0 0 0 0 2 510336
-0.002107 -0.000700 0.119202 0.106730 0.699817 0.797830 -0.062500 1 0 0 0 0 0 2 511345
-0.002107 -0.000700 0.119202 0.106742 0.699815 0.797823 -0.062500 1 0 0 0 0 0 2 512500
-0.002107 -0.000700 0.119202 0.106735 0.699805 0.797836 -0.062500 1 0 0 0 0 0 2 513528
-0.002107 -0.000700 0.119202 0.106743 0.699813 0.797824 -0.062500 1 0 0 0 0 0 2 514353
-0.002107 -0.000700 0.119202 0.106732 0.699817 0.797829 -0.062500 1 0 0 0 0 0 2 515398
-0.002107 -0.000700 0.119202 0.106723 0.699808 0.797823 -0.062500 1 0 0 0 0 0 2 516359
-0.002107 -0.000700 0.119202 0.106729 0.699816 0.797829 -0.062500 1 0 0 0 0 0 2 517337
-0.002107 -0.000700 0.119202 0.106742 0.699814 0.797823 -0.062500 1 0 0 0 0 0 2 518340
-0.002107 -0.000700 0.119202 0.106731 0.699817 0.797829 -0.062500 1 0 0 0 0 0 2 519543
-0.002107 -0.000700 0.119202 0.106742 0.699815 0.797823 -0.062500 1 0 0 0 0 0 2 520475
-0.002107 -0.000700 0.119202 0.106732 0.699817 0.797829 -0.062500 1 0 0 0 0 0 2 521486
-0.002107 -0.000700 0.119202 0.106731 0.699818 0.797830 -0.062500 1 0 0 0 0 0 2 522618
-0.002107 -0.000700 0.119202 0.106746 0.699803 0.797830 -0.062500 1 0 0 0 0 0 2 523388
-0.002107 -0.000700 0.119202 0.106724 0.699807 0.797823 -0.062500 1 0 0 0 0 0 2 524357
-0.002107 -0.000700 0.119202 0.106730 0.699816 0.797829 -0.062500 1 0 0 0 0 0 2 525412
-0.002107 -0.000700 0.119202 0.106742 0.699814 0.797823 -0.062500 1 0 0 0 0 0 2 526353
-0.002107 -0.000700 0.119202 0.106732 0.699817 0.797829 -0.062500 1 0 0 0 0 0 2 527459
-0.002107 -0.000700 0.119202 0.106730 0.699817 0.797830 -0.062500 1 0 0 0 0 0 2 528367
-0.002107 -0.000700 0.119202 0.106742 0.699815 0.797824 -0.062500 1 0 0 0 0 0 2 529377
-0.002107 -0.000700 0.119202 0.106732 0.699817 0.797829 -0.062500 1 0 0 0 0 0 2 530392
-0.002107 -0.000700 0.119202 0.106743 0.699815 0.797823 -0.062500 1 0 0 0 0 0 2 531348
-0.002107 -0.000700 0.119202 0.106732 0.699818 0.797829 -0.062500 1 0 0 0 0 0 2 532304
-0.002107 -0.000700 0.119202 0.106726 0.699797 0.797830 -0.062500 1 0 0 0 0 0 2 533324
-0.002107 -0.000700 0.119202 0.106742 0.699812 0.797823 -0.062500 1 0 0 0 0 0 2 534330
-0.002107 -0.000700 0.119202 0.106732 0.699816 0.797829 -0.062500 1 0 0 0 0 0 2 535304
-0.002107 -0.000700 0.119202 0.106731 0.699817 0.797830 -0.062500 1 0 0 0 0 0 2 536322
-0.002107 -0.000700 0.119202 0.106742 0.699814 0.797824 -0.062500 1 0 0 0 0 0 2 537325
-0.002107 -0.000700 0.119202 0.106732 0.699817 0.797829 -0.062500 1 0 0 0 0 0 2 538373
-0.002107 -0.000700 0.119202 0.106731 0.699818 0.797830 -0.062500 1 0 0 0 0 0 2 539325
-0.002107 -0.000700 0.119202 0.106734 0.699806 0.797817 -0.062500 1 0 0 0 0 0 2 540328
-0.002107 -0.000700 0.119202 0.106731 0.699816 0.797828 -0.062500 1 0 0 0 0 0 2 541995
-0.002107 -0.000700 0.119202 0.106734 0.699806 0.797836 -0.062500 1 0 0 0 0 0 2 542313
-0.002107 -0.000700 0.119202 0.106743 0.699813 0.797824 -0.062500 1 0 0 0 0 0 2 543404
-0.002107 -0.000700 0.119202 0.106732 0.699817 0.797829 -0.062500 1 0 0 0 0 0 2 544348
-0.002107 -0.000700 0.119202 0.106743 0.699814 0.797824 -0.062500 1 0 0 0 0 0 2 545335
-0.002107 -0.000700 0.119202 0.106732 0.699817 0.797829 -0.062500 1 0 0 0 0 0 2 546331
-0.002107 -0.000700 0.119202 0.106731 0.699817 0.797830 -0.062500 1 0 0 0 0 0 2 547348
-0.002107 -0.000700 0.119202 0.106734 0.699806 0.797817 -0.062500 1 0 0 0 0 0 2 548442
-0.002107 -0.000700 0.119202 0.106731 0.699816 0.797828 -0.062500 1 0 0 0 0 0 2 549341
-0.002107 -0.000700 0.119202 0.106730 0.699817 0.797830 -0.062500 1 0 0 0 0 0 2 550447
-0.002107 -0.000700 0.119202 0.106742 0.699815 0.797823 -0.062500 1 0 0 0 0 0 2 551402
-0.002107 -0.000700 0.119202 0.106735 0.699805 0.797836 -0.062500 1 0 0 0 0 0 2 552368
-0.002107 -0.000700 0.119202 0.106731 0.699816 0.797831 -0.062500 1 0 0 0 0 0 2 553362
-0.002107 -0.000700 0.119202 0.106743 0.699814 0.797824 -0.062500 1 0 0 0 0 0 2 554389
-0.002107 -0.000700 0.119202 0.106724 0.699808 0.797822 -0.062500 1 0 0 0 0 0 2 555487
-0.002107 -0.000700 0.119202 0.106729 0.699816 0.797829 -0.062500 1 0 0 0 0 0 2 556477
-0.002107 -0.000700 0.119202 0.106742 0.699814 0.797823 -0.062500 1 0 0 0 0 0 2 557302
-0.002107 -0.000700 0.119202 0.106732 0.699817 0.797829 -0.062500 1 0 0 0 0 0 2 558355
-0.002107 -0.000700 0.119202 0.106743 0.699815 0.797823 -0.062500 1 0 0 0 0 0 2 559410
-0.002107 -0.000700 0.119202 0.106732 0.699817 0.797829 -0.062500 1 0 0 0 0 0 2 560329
-0.002107 -0.000700 0.119202 0.106731 0.699818 0.797830 -0.062500 1 0 0 0 0 0 2 561327
-0.002107 -0.000700 0.119202 0.106746 0.699803 0.797830 -0.062500 1 0 0 0 0 0 2 562328
-0.002107 -0.000700 0.119202 0.106724 0.699807 0.797823 -0.062500 1 0 0 0 0 0 2 563278
-0.002107 -0.000700 0.119202 0.106730 0.699816 0.797829 -0.062500 1 0 0 0 0 0 2 564266
-0.002107 -0.000700 0.119202 0.106742 0.699814 0.797823 -0.062500 1 0 0 0 0 0 2 565324
-0.002107 -0.000700 0.119202 0.106732 0.699817 0.797829 -0.062500 1 0 0 0 0 0 2 566330
-0.002107 -0.000700 0.119202 0.106730 0.699817 0.797830 -0.062500 1 0 0 0 0 0 2 567323
-0.002107 -0.000700 0.119202 0.106742 0.699815 0.797824 -0.062500 1 0 0 0 0 0 2 568330
-0.002107 -0.000700 0.119202 0.106732 0.699817 0.797829 -0.062500 1 0 0 0 0 0 2 569429
-0.002107 -0.000700 0.119202 0.106743 0.699815 0.797823 -0.062500 1 0 0 0 0 0 2 570369
-0.002107 -0.000700 0.119202 0.106736 0.699806 0.797836 -0.062500 1 0 0 0 0 0 2 571422
-0.002107 -0.000700 0.119202 0.106723 0.699807 0.797824 -0.062500 1 0 0 0 0 0 2 572350
-0.002107 -0.000700 0.119202 0.106742 0.699813 0.797823 -0.062500 1 0 0 0 0 0 2 573311
-0.002107 -0.000700 0.119202 0.106732 0.699817 0.797829 -0.062500 1 0 0 0 0 0 2 574337
-0.002107 -0.000700 0.119202 0.106731 0.699817 0.797830 -0.062500 1 0 0 0 0 0 2 575331
-0.002107 -0.000700 0.119202 0.106743 0.699814 0.797824 -0.062500 1 0 0 0 0 0 2 576362
-0.002107 -0.000700 0.119202 0.106732 0.699817 0.797829 -0.062500 1 0 0 0 0 0 2 577506
-0.002107 -0.000700 0.119202 0.106731 0.699818 0.797830 -0.062500 1 0 0 0 0 0 2 578444
-0.002107 -0.000700 0.119202 0.106734 0.699806 0.797817 -0.062500 1 0 0 0 0 0 2 579570
-0.002107 -0.000700 0.119202 0.106731 0.699816 0.797828 -0.062500 1 0 0 0 0 0 2 580414
-0.002107 -0.000700 0.119202 0.106734 0.699806 0.797836 -0.062500 1 0 0 0 0 0 2 581564
-0.002107 -0.000700 0.119202 0.106743 0.699813 0.797824 -0.062500 1 0 0 0 0 0 2 582391
-0.002107 -0.000700 0.119202 0.106732 0.699817 0.797829 -0.062500 1 0 0 0 0 0 2 583334
-0.002107 -0.000700 0.119202 0.106743 0.699814 0.797824 -0.062500 1 0 0 0 0 0 2 584322
-0.002107 -0.000700 0.119202 0.106732 0.699817 0.797829 -0.062500 1 0 0 0 0 0 2 585328
-0.002107 -0.000700 0.119202 0.106723 0.699809 0.797823 -0.062500 1 0 0 0 0 0 2 586467
-0.002107 -0.000700 0.119202 0.106741 0.699813 0.797823 -0.062500 1 0 0 0 0 0 2 587457
-0.002107 -0.000700 0.119202 0.106732 0.699817 0.797829 -0.062500 1 0 0 0 0 0 2 588355
-0.002107 -0.000700 0.119202 0.106730 0.699817 0.797830 -0.062500 1 0 0 0 0 0 2 589392
-0.002107 -0.000700 0.119202 0.106742 0.699815 0.797823 -0.062500 1 0 0 0 0 0 2 590347
-0.002107 -0.000700 0.119202 0.106735 0.699805 0.797836 -0.062500 1 0 0 0 0 0 2 591424
-0.002107 -0.000700 0.119202 0.106731 0.699816 0.797831 -0.062500 1 0 0 0 0 0 2 592325
-0.002107 -0.000700 0.119202 0.106743 0.699814 0.797824 -0.062500 1 0 0 0 0 0 2 593559
-0.002107 -0.000700 0.119202 0.106724 0.699808 0.797822 -0.062500 1 0 0 0 0 0 2 594612
-0.002107 -0.000700 0.119202 0.106729 0.699816 0.797829 -0.062500 1 0 0 0 0 0 2 595263
-0.002107 -0.000700 0.119202 0.106742 0.699814 0.797823 -0.062500 1 0 0 0 0 0 2 596330
-0.002107 -0.000700 0.119202 0.106732 0.699817 0.797829 -0.062500 1 0 0 0 0 0 2 597385
-0.002107 -0.000700 0.119202 0.106743 0.699815 0.797823 -0.062500 1 0 0 0 0 0 2 598305
-0.002107 -0.000700 0.119202 0.106732 0.699817 0.797829 -0.062500 1 0 0 0 0 0 2 599304
-0.002107 -0.000700 0.119202 0.106731 0.699818 0.797830 -0.062500 1 0 0 0 0 0 2 600301
-0.002107 -0.000700 0.119202 0.106746 0.699803 0.797830 -0.062500 1 0 0 0 0 0 2 601307
-0.002107 -0.000700 0.119202 0.106724 0.699807 0.797823 -0.062500 1 0 0 0 0 0 2 602317
-0.002107 -0.000700 0.119202 0.106730 0.699816 0.797829 -0.062500 1 0 0 0 0 0 2 603319
-0.002107 -0.000700 0.119202 0.106742 0.699814 0.797823 -0.062500 1 0 0 0 0 0 2 604303
-0.002107 -0.000700 0.119202 0.106732 0.699817 0.797829 -0.062500 1 0 0 0 0 0 2 605308
-0.002107 -0.000700 0.119202 0.106731 0.699817 0.797830 -0.062500 1 0 0 0 0 0 2 606296
-0.002107 -0.000700 0.119202 0.106742 0.699815 0.797824 -0.062500 1 0 0 0 0 0 2 607391
-0.002107 -0.000700 0.119202 0.106732 0.699817 0.797829 -0.062500 1 0 0 0 0 0 2 608334
-0.002107 -0.000700 0.119202 0.106731 0.699818 0.797830 -0.062500 1 0 0 0 0 0 2 609379
-0.002107 -0.000700 0.119202 0.106734 0.699806 0.797816 -0.062500 1 0 0 0 0 0 2 610272
-0.002107 -0.000700 0.119202 0.106734 0.699804 0.797835 -0.062500 1 0 0 0 0 0 2 611317
-0.002107 -0.000700 0.119202 0.106743 0.699813 0.797824 -0.062500 1 0 0 0 0 0 2 612309
-0.002107 -0.000700 0.119202 0.106732 0.699816 0.797829 -0.062500 1 0 0 0 0 0 2 613331
-0.002107 -0.000700 0.119202 0.106731 0.699817 0.797830 -0.062500 1 0 0 0 0 0 2 614329
-0.002107 -0.000700 0.119202 0.106743 0.699815 0.797824 -0.062500 1 0 0 0 0 0 2 615347
-0.002107 -0.000700 0.119202 0.106732 0.699817 0.797829 -0.062500 1 0 0 0 0 0 2 616501
-0.002107 -0.000700 0.119202 0.106731 0.699818 0.797830 -0.062500 1 0 0 0 0 0 2 617497
-0.002107 -0.000700 0.119202 0.106734 0.699806 0.797816 -0.062500 1 0 0 0 0 0 2 618417
-0.002107 -0.000700 0.119202 0.106734 0.699804 0.797835 -0.062500 1 0 0 0 0 0 2 619408
-0.002107 -0.000700 0.119202 0.106731 0.699815 0.797831 -0.062500 1 0 0 0 0 0 2 620343
-0.002107 -0.000700 0.119202 0.106742 0.699814 0.797824 -0.062500 1 0 0 0 0 0 2 621427
-0.002107 -0.000700 0.119202 0.106732 0.699817 0.797829 -0.062500 1 0 0 0 0 0 2 622329
-0.002107 -0.000700 0.119202 0.106743 0.699814 0.797824 -0.062500 1 0 0 0 0 0 2 623479
-0.002107 -0.000700 0.119202 0.106732 0.699817 0.797829 -0.062500 1 0 0 0 0 0 2 624511
-0.002107 -0.000700 0.119202 0.106723 0.699809 0.797823 -0.062500 1 0 0 0 0 0 2 625252
-0.002107 -0.000700 0.119202 0.106729 0.699816 0.797829 -0.062500 1 0 0 0 0 0 2 626320
-0.002107 -0.000700 0.119202 0.106742 0.699814 0.797823 -0.062500 1 0 0 0 0 0 2 627372
-0.002107 -0.000700 0.119202 0.106731 0.699817 0.797829 -0.062500 1 0 0 0 0 0 2 628303
-0.002107 -0.000700 0.119202 0.106742 0.699815 0.797823 -0.062500 1 0 0 0 0 0 2 629309
-0.002107 -0.000700 0.119202 0.106735 0.699805 0.797836 -0.062500 1 0 0 0 0 0 2 630302
-0.002107 -0.000700 0.119202 0.106731 0.699816 0.797831 -0.062500 1 0 0 0 0 0 2 631302
-0.002107 -0.000700 0.119202 0.106743 0.699814 0.797824 -0.062500 1 0 0 0 0 0 2 632253
-0.002107 -0.000700 0.119202 0.106724 0.699808 0.797822 -0.062500 1 0 0 0 0 0 2 633307
-0.002107 -0.000700 0.119202 0.106730 0.699816 0.797829 -0.062500 1 0 0 0 0 0 2 634303
-0.002107 -0.000700 0.119202 0.106742 0.699814 0.797823 -0.062500 1 0 0 0 0 0 2 635301
-0.002107 -0.000700 0.119202 0.106732 0.699817 0.797829 -0.062500 1 0 0 0 0 0 2 636312
-0.002107 -0.000700 0.119202 0.106730 0.699817 0.797830 -0.062500 1 0 0 0 0 0 2 638080
-0.002107 -0.000700 0.119202 0.106742 0.699815 0.797823 -0.062500 1 0 0 0 0 0 2 639385
-0.002107 -0.000700 0.119202 0.106732 0.699817 0.797829 -0.062500 1 0 0 0 0 0 2 640318
-0.002107 -0.000700 0.119202 0.106746 0.699803 0.797830 -0.062500 1 0 0 0 0 0 2 641315
-0.002107 -0.000700 0.119202 0.106724 0.699807 0.797823 -0.062500 1 0 0 0 0 0 2 642307
-0.002107 -0.000700 0.119202 0.106730 0.699816 0.797829 -0.062500 1 0 0 0 0 0 2 643311
-0.002107 -0.000700 0.119202 0.106742 0.699814 0.797823 -0.062500 1 0 0 0 0 0 2 644311
-0.002107 -0.000700 0.119202 0.106732 0.699817 0.797829 -0.062500 1 0 0 0 0 0 2 645586
-0.002107 -0.000700 0.119202 0.106731 0.699817 0.797830 -0.062500 1 0 0 0 0 0 2 646606
-0.002107 -0.000700 0.119202 0.106742 0.699815 0.797824 -0.062500 1 0 0 0 0 0 2 647381
-0.002107 -0.000700 0.119202 0.106732 0.699817 0.797829 -0.062500 1 0 0 0 0 0 2 648526
-0.002107 -0.000700 0.119202 0.106731 0.699818 0.797830 -0.062500 1 0 0 0 0 0 2 649447
-0.002107 -0.000700 0.119202 0.106734 0.699806 0.797816 -0.062500 1 0 0 0 0 0 2 650350
-0.002107 -0.000700 0.119202 0.106734 0.699804 0.797835 -0.062500 1 0 0 0 0 0 2 651324
-0.002107 -0.000700 0.119202 0.106731 0.699816 0.797831 -0.062500 1 0 0 0 0 0 2 652305
-0.002107 -0.000700 0.119202 0.106742 0.699814 0.797824 -0.062500 1 0 0 0 0 0 2 653384
-0.002107 -0.000700 0.119202 0.106732 0.699817 0.797829 -0.062500 1 0 0 0 0 0 2 654466
-0.002107 -0.000700 0.119202 0.106743 0.699814 0.797823 -0.062500 1 0 0 0 0 0 2 655375
-0.002107 -0.000700 0.119202 0.106732 0.699817 0.797829 -0.062500 1 0 0 0 0 0 2 656414
-0.002107 -0.000700 0.119202 0.106723 0.699809 0.797823 -0.062500 1 0 0 0 0 0 2 657344
-0.002107 -0.000700 0.119202 0.106741 0.699814 0.797822 -0.062500 1 0 0 0 0 0 2 658381
-0.002107 -0.000700 0.119202 0.106735 0.699805 0.797836 -0.062500 1 0 0 0 0 0 2 659423
-0.002107 -0.000700 0.119202 0.106731 0.699816 0.797831 -0.062500 1 0 0 0 0 0 2 660401
-0.002107 -0.000700 0.119202 0.106743 0.699814 0.797824 -0.062500 1 0 0 0 0 0 2 661484
-0.002107 -0.000700 0.119202 0.106732 0.699817 0.797829 -0.062500 1 0 0 0 0 0 2 662333
-0.002107 -0.000700 0.119202 0.106731 0.699817 0.797830 -0.062500 1 0 0 0 0 0 2 663397
-0.002107 -0.000700 0.119202 0.106743 0.699815 0.797824 -0.062500 1 0 0 0 0 0 2 664353
-0.002107 -0.000700 0.119202 0.106724 0.699808 0.797822 -0.062500 1 0 0 0 0 0 2 665320
-0.002107 -0.000700 0.119202 0.106729 0.699816 0.797829 -0.062500 1 0 0 0 0 0 2 666286
-0.002107 -0.000700 0.119202 0.106742 0.699814 0.797823 -0.062500 1 0 0 0 0 0 2 667298
-0.002107 -0.000700 0.119202 0.106732 0.699817 0.797829 -0.062500 1 0 0 0 0 0 2 668289
-0.002107 -0.000700 0.119202 0.106743 0.699815 0.797823 -0.062500 1 0 0 0 0 0 2 669288
-0.002107 -0.000700 0.119202 0.106735 0.699806 0.797836 -0.062500 1 0 0 0 0 0 2 670295
-0.002107 -0.000700 0.119202 0.106731 0.699816 0.797831 -0.062500 1 0 0 0 0 0 2 671278
-0.002107 -0.000700 0.119202 0.106735 0.699805 0.797817 -0.062500 1 0 0 0 0 0 2 672305
-0.002107 -0.000700 0.119202 0.106731 0.699816 0.797828 -0.062500 1 0 0 0 0 0 2 673275
-0.002107 -0.000700 0.119202 0.106730 0.699817 0.797830 -0.062500 1 0 0 0 0 0 2 675197
-0.002107 -0.000700 0.119202 0.106742 0.699814 0.797823 -0.062500 1 0 0 0 0 0 2 676392
-0.002107 -0.000700 0.119202 0.106732 0.699817 0.797829 -0.062500 1 0 0 0 0 0 2 677291
-0.002107 -0.000700 0.119202 0.106730 0.699817 0.797830 -0.062500 1 0 0 0 0 0 2 678312
-0.002107 -0.000700 0.119202 0.106742 0.699815 0.797823 -0.062500 1 0 0 0 0 0 2 679304
-0.002107 -0.000700 0.119202 0.106735 0.699806 0.797836 -0.062500 1 0 0 0 0 0 2 680292
-0.002107 -0.000700 0.119202 0.106735 0.699804 0.797817 -0.062500 1 0 0 0 0 0 2 681312
-0.002107 -0.000700 0.119202 0.106731 0.699815 0.797828 -0.062500 1 0 0 0 0 0 2 682307
-0.002107 -0.000700 0.119202 0.106730 0.699817 0.797830 -0.062500 1 0 0 0 0 0 2 683474
-0.002107 -0.000700 0.119202 0.106742 0.699814 0.797823 -0.062500 1 0 0 0 0 0 2 684424
-0.002107 -0.000700 0.119202 0.106732 0.699817 0.797829 -0.062500 1 0 0 0 0 0 2 685350
-0.002107 -0.000700 0.119202 0.106731 0.699817 0.797830 -0.062500 1 0 0 0 0 0 2 686396
-0.002107 -0.000700 0.119202 0.106743 0.699815 0.797823 -0.062500 1 0 0 0 0 0 2 687348
-0.002107 -0.000700 0.119202 0.106732 0.699817 0.797829 -0.062500 1 0 0 0 0 0 2 688393
-0.002107 -0.000700 0.119202 0.106731 0.699818 0.797830 -0.062500 1 0 0 0 0 0 2 689329
-0.002107 -0.000700 0.119202 0.106734 0.699806 0.797816 -0.062500 1 0 0 0 0 0 2 690371
-0.002107 -0.000700 0.119202 0.106734 0.699805 0.797835 -0.062500 1 0 0 0 0 0 2 691577
-0.002107 -0.000700 0.119202 0.106731 0.699816 0.797830 -0.062500 1 0 0 0 0 0 2 692261
-0.002107 -0.000700 0.119202 0.106742 0.699814 0.797824 -0.062500 1 0 0 0 0 0 2 693381
-0.002107 -0.000700 0.119202 0.106732 0.699817 0.797829 -0.062500 1 0 0 0 0 0 2 694321
-0.002107 -0.000700 0.119202 0.106743 0.699815 0.797823 -0.062500 1 0 0 0 0 0 2 695308
-0.002107 -0.000700 0.119202 0.106732 0.699817 0.797829 -0.062500 1 0 0 0 0 0 2 696304
-0.002107 -0.000700 0.119202 0.106723 0.699809 0.797823 -0.062500 1 0 0 0 0 0 2 697306
-0.002107 -0.000700 0.119202 0.106741 0.699814 0.797822 -0.062500 1 0 0 0 0 0 2 698301
-0.002107 -0.000700 0.119202 0.106735 0.699805 0.797836 -0.062500 1 0 0 0 0 0 2 699303
-0.002107 -0.000700 0.119202 0.106731 0.699816 0.797831 -0.062500 1 0 0 0 0 0 2 700301
-0.002107 -0.000700 0.119202 0.106743 0.699814 0.797824 -0.062500 1 0 0 0 0 0 2 701304
-0.002107 -0.000700 0.119202 0.106732 0.699817 0.797829 -0.062500 1 0 0 0 0 0 2 702304
-0.002107 -0.000700 0.119202 0.106731 0.699817 0.797830 -0.062500 1 0 0 0 0 0 2 703308
-0.002107 -0.000700 0.119202 0.106743 0.699815 0.797824 -0.062500 1 0 0 0 0 0 2 704840
-0.002107 -0.000700 0.119202 0.106724 0.699808 0.797822 -0.062500 1 0 0 0 0 0 2 705331
-0.002107 -0.000700 0.119202 0.106729 0.699816 0.797829 -0.062500 1 0 0 0 0 0 2 706330
-0.002107 -0.000700 0.119202 0.106742 0.699814 0.797823 -0.062500 1 0 0 0 0 0 2 707321
-0.002107 -0.000700 0.119202 0.106732 0.699817 0.797829 -0.062500 1 0 0 0 0 0 2 708307
-0.002107 -0.000700 0.119202 0.106743 0.699815 0.797823 -0.062500 1 0 0 0 0 0 2 709321
-0.002107 -0.000700 0.119202 0.106735 0.699806 0.797836 -0.062500 1 0 0 0 0 0 2 710302
-0.002107 -0.000700 0.119202 0.106731 0.699816 0.797831 -0.062500 1 0 0 0 0 0 2 711320
-0.002107 -0.000700 0.119202 0.106735 0.699806 0.797817 -0.062500 1 0 0 0 0 0 2 712552
-0.002107 -0.000700 0.119202 0.106731 0.699816 0.797828 -0.062500 1 0 0 0 0 0 2 713476
-0.002107 -0.000700 0.119202 0.106730 0.699817 0.797830 -0.062500 1 0 0 0 0 0 2 714351
-0.002107 -0.000700 0.119202 0.106742 0.699814 0.797823 -0.062500 1 0 0 0 0 0 2 715403
-0.002107 -0.000700 0.119202 0.106732 0.699817 0.797829 -0.062500 1 0 0 0 0 0 2 716311
-0.002107 -0.000700 0.119202 0.106730 0.699817 0.797830 -0.062500 1 0 0 0 0 0 2 717393
-0.002107 -0.000700 0.119202 0.106742 0.699815 0.797823 -0.062500 1 0 0 0 0 0 2 718337
-0.002107 -0.000700 0.119202 0.106735 0.699806 0.797836 -0.062500 1 0 0 0 0 0 2 719330
-0.002107 -0.000700 0.119202 0.106735 0.699804 0.797817 -0.062500 1 0 0 0 0 0 2 720351
-0.002107 -0.000700 0.119202 0.106731 0.699815 0.797828 -0.062500 1 0 0 0 0 0 2 721256
-0.002107 -0.000700 0.119202 0.106730 0.699817 0.797830 -0.062500 1 0 0 0 0 0 2 722331
-0.002107 -0.000700 0.119202 0.106742 0.699814 0.797823 -0.062500 1 0 0 0 0 0 2 723386
-0.002107 -0.000700 0.119202 0.106732 0.699817 0.797829 -0.062500 1 0 0 0 0 0 2 724315
-0.002107 -0.000700 0.119202 0.106731 0.699817 0.797830 -0.062500 1 0 0 0 0 0 2 725309
-0.002107 -0.000700 0.119202 0.106743 0.699815 0.797823 -0.062500 1 0 0 0 0 0 2 726303
-0.002107 -0.000700 0.119202 0.106732 0.699817 0.797829 -0.062500 1 0 0 0 0 0 2 727303
-0.002107 -0.000700 0.119202 0.106722 0.699809 0.797823 -0.062500 1 0 0 0 0 0 2 728311
-0.002107 -0.000700 0.119202 0.106745 0.699802 0.797829 -0.062500 1 0 0 0 0 0 2 729304
-0.002107 -0.000700 0.119202 0.106732 0.699815 0.797830 -0.062500 1 0 0 0 0 0 2 730309
-0.002107 -0.000700 0.119202 0.106731 0.699817 0.797830 -0.062500 1 0 0 0 0 0 2 731277
-0.002107 -0.000700 0.119202 0.106742 0.699814 0.797824 -0.062500 1 0 0 0 0 0 2 732250
-0.002107 -0.000700 0.119202 0.106732 0.699817 0.797829 -0.062500 1 0 0 0 0 0 2 733385
-0.002107 -0.000700 0.119202 0.106743 0.699815 0.797823 -0.062500 1 0 0 0 0 0 2 734255
-0.002107 -0.000700 0.119202 0.106732 0.699817 0.797829 -0.062500 1 0 0 0 0 0 2 735304
-0.002107 -0.000700 0.119202 0.106723 0.699809 0.797823 -0.062500 1 0 0 0 0 0 2 736305
-0.002107 -0.000700 0.119202 0.106729 0.699816 0.797829 -0.062500 1 0 0 0 0 0 2 737285
-0.002107 -0.000700 0.119202 0.106742 0.699815 0.797823 -0.062500 1 0 0 0 0 0 2 738291
-0.002107 -0.000700 0.119202 0.106735 0.699805 0.797836 -0.062500 1 0 0 0 0 0 2 739288
-0.002107 -0.000700 0.119202 0.106743 0.699813 0.797824 -0.062500 1 0 0 0 0 0 2 740290
-0.002107 -0.000700 0.119202 0.106732 0.699817 0.797829 -0.062500 1 0 0 0 0 0 2 741537
-0.002107 -0.000700 0.119202 0.106731 0.699817 0.797830 -0.062500 1 0 0 0 0 0 2 742361
-0.002107 -0.000700 0.119202 0.106734 0.699806 0.797817 -0.062500 1 0 0 0 0 0 2 743517
-0.002107 -0.000700 0.119202 0.106731 0.699816 0.797828 -0.062500 1 0 0 0 0 0 2 744373
-0.002107 -0.000700 0.119202 0.106730 0.699817 0.797830 -0.062500 1 0 0 0 0 0 2 745340
-0.002107 -0.000700 0.119202 0.106742 0.699815 0.797823 -0.062500 1 0 0 0 0 0 2 746329
-0.002107 -0.000700 0.119202 0.106732 0.699817 0.797829 -0.062500 1 0 0 0 0 0 2 747271
-0.002107 -0.000700 0.119202 0.106730 0.699818 0.797830 -0.062500 1 0 0 0 0 0 2 748273
-0.002107 -0.000700 0.119202 0.106746 0.699803 0.797830 -0.062500 1 0 0 0 0 0 2 749447
-0.002107 -0.000700 0.119202 0.106732 0.699816 0.797830 -0.062500 1 0 0 0 0 0 2 750394
-0.002107 -0.000700 0.119202 0.106735 0.699806 0.797817 -0.062500 1 0 0 0 0 0 2 751361
-0.002107 -0.000700 0.119202 0.106731 0.699816 0.797828 -0.062500 1 0 0 0 0 0 2 752406
-0.002107 -0.000700 0.119202 0.106730 0.699817 0.797830 -0.062500 1 0 0 0 0 0 2 753334
-0.002107 -0.000700 0.119202 0.106742 0.699814 0.797823 -0.062500 1 0 0 0 0 0 2 754336
-0.002107 -0.000700 0.119202 0.106732 0.699817 0.797829 -0.062500 1 0 0 0 0 0 2 755311
-0.002107 -0.000700 0.119202 0.106731 0.699817 0.797830 -0.062500 1 0 0 0 0 0 2 756360
-0.002107 -0.000700 0.119202 0.106742 0.699815 0.797823 -0.062500 1 0 0 0 0 0 2 757542
-0.002107 -0.000700 0.119202 0.106735 0.699806 0.797836 -0.062500 1 0 0 0 0 0 2 758267
-0.002107 -0.000700 0.119202 0.106735 0.699804 0.797817 -0.062500 1 0 0 0 0 0 2 759373
-0.002107 -0.000700 0.119202 0.106731 0.699815 0.797828 -0.062500 1 0 0 0 0 0 2 760306
-0.002107 -0.000700 0.119202 0.106731 0.699817 0.797830 -0.062500 1 0 0 0 0 0 2 761264
-0.002107 -0.000700 0.119202 0.106730 0.699817 0.797830 -0.062500 1 0 0 0 0 0 2 762276
-0.002107 -0.000700 0.119202 0.106742 0.699814 0.797824 -0.062500 1 0 0 0 0 0 2 763255
-0.002107 -0.000700 0.119202 0.106732 0.699817 0.797829 -0.062500 1 0 0 0 0 0 2 764275
-0.002107 -0.000700 0.119202 0.106743 0.699815 0.797823 -0.062500 1 0 0 0 0 0 2 765251
-0.002107 -0.000700 0.119202 0.106732 0.699817 0.797829 -0.062500 1 0 0 0 0 0 2 766269
-0.002107 -0.000700 0.119202 0.106723 0.699809 0.797823 -0.062500 1 0 0 0 0 0 2 767275
-0.002107 -0.000700 0.119202 0.106745 0.699802 0.797829 -0.062500 1 0 0 0 0 0 2 768258
-0.002107 -0.000700 0.119202 0.106732 0.699815 0.797830 -0.062500 1 0 0 0 0 0 2 769251
-0.002107 -0.000700 0.119202 0.106731 0.699817 0.797830 -0.062500 1 0 0 0 0 0 2 771072
-0.002107 -0.000700 0.119202 0.106742 0.699814 0.797824 -0.062500 1 0 0 0 0 0 2 771285
-0.002107 -0.000700 0.119202 0.106732 0.699817 0.797829 -0.062500 1 0 0 0 0 0 2 772392
-0.002107 -0.000700 0.119202 0.106731 0.699817 0.797830 -0.062500 1 0 0 0 0 0 2 773240
-0.002107 -0.000700 0.119202 0.106743 0.699815 0.797824 -0.062500 1 0 0 0 0 0 2 774271
-0.002107 -0.000700 0.119202 0.106724 0.699809 0.797822 -0.062500 1 0 0 0 0 0 2 775262
-0.002107 -0.000700 0.119202 0.106729 0.699816 0.797829 -0.062500 1 0 0 0 0 0 2 776259
-0.002107 -0.000700 0.119202 0.106742 0.699815 0.797823 -0.062500 1 0 0 0 0 0 2 777283
-0.002107 -0.000700 0.119202 0.106735 0.699805 0.797836 -0.062500 1 0 0 0 0 0 2 778291
-0.002107 -0.000700 0.119202 0.106743 0.699813 0.797824 -0.062500 1 0 0 0 0 0 2 779449
-0.002107 -0.000700 0.119202 0.106732 0.699817 0.797829 -0.062500 1 0 0 0 0 0 2 780417
-0.002107 -0.000700 0.119202 0.106731 0.699817 0.797830 -0.062500 1 0 0 0 0 0 2 781294
-0.002107 -0.000700 0.119202 0.106734 0.699806 0.797817 -0.062500 1 0 0 0 0 0 2 782444
-0.002107 -0.000700 0.119202 0.106731 0.699816 0.797828 -0.062500 1 0 0 0 0 0 2 783343
-0.002107 -0.000700 0.119202 0.106730 0.699817 0.797830 -0.062500 1 0 0 0 0 0 2 784305
-0.002107 -0.000700 0.119202 0.106742 0.699815 0.797823 -0.062500 1 0 0 0 0 0 2 785253
-0.002107 -0.000700 0.119202 0.106732 0.699817 0.797829 -0.062500 1 0 0 0 0 0 2 786288
-0.002107 -0.000700 0.119202 0.106734 0.699806 0.797837 -0.062500 1 0 0 0 0 0 2 787531
-0.002107 -0.000700 0.119202 0.106743 0.699813 0.797824 -0.062500 1 0 0 0 0 0 2 788217
-0.002107 -0.000700 0.119202 0.106732 0.699817 0.797830 -0.062500 1 0 0 0 0 0 2 789271
-0.002107 -0.000700 0.119202 0.106735 0.699806 0.797817 -0.062500 1 0 0 0 0 0 2 790332
-0.002107 -0.000700 0.119202 0.106731 0.699816 0.797828 -0.062500 1 0 0 0 0 0 2 791260
-0.002107 -0.000700 0.119202 0.106730 0.699817 0.797830 -0.062500 1 0 0 0 0 0 2 792250
-0.002107 -0.000700 0.119202 0.106742 0.699814 0.797823 -0.062500 1 0 0 0 0 0 2 793244
-0.002107 -0.000700 0.119202 0.106732 0.699817 0.797829 -0.062500 1 0 0 0 0 0 2 794268
-0.002107 -0.000700 0.119202 0.106731 0.699818 0.797830 -0.062500 1 0 0 0 0 0 2 795257
-0.002107 -0.000700 0.119202 0.106742 0.699815 0.797823 -0.062500 1 0 0 0 0 0 2 796251
-0.002107 -0.000700 0.119202 0.106735 0.699806 0.797836 -0.062500 1 0 0 0 0 0 2 797249
-0.002107 -0.000700 0.119202 0.106723 0.699807 0.797824 -0.062500 1 0 0 0 0 0 2 798250
-0.002107 -0.000700 0.119202 0.106741 0.699813 0.797823 -0.062500 1 0 0 0 0 0 2 799257
-0.002107 -0.000700 0.119202 0.106732 0.699816 0.797829 -0.062500 1 0 0 0 0 0 2 801073
-0.002107 -0.000700 0.119202 0.106730 0.699817 0.797830 -0.062500 1 0 0 0 0 0 2 801273
-0.002107 -0.000700 0.119202 0.106742 0.699814 0.797824 -0.062500 1 0 0 0 0 0 2 802381
-0.002107 -0.000700 0.119202 0.106732 0.699817 0.797829 -0.062500 1 0 0 0 0 0 2 803278
-0.002107 -0.000700 0.119202 0.106743 0.699815 0.797823 -0.062500 1 0 0 0 0 0 2 804242
-0.002107 -0.000700 0.119202 0.106732 0.699817 0.797829 -0.062500 1 0 0 0 0 0 2 805268
-0.002107 -0.000700 0.119202 0.106723 0.699809 0.797823 -0.062500 1 0 0 0 0 0 2 806263
-0.002107 -0.000700 0.119202 0.106745 0.699802 0.797829 -0.062500 1 0 0 0 0 0 2 807262
-0.002107 -0.000700 0.119202 0.106732 0.699815 0.797830 -0.062500 1 0 0 0 0 0 2 808393
-0.002107 -0.000700 0.119202 0.106731 0.699817 0.797830 -0.062500 1 0 0 0 0 0 2 809436
-0.002107 -0.000700 0.119202 0.106743 0.699814 0.797824 -0.062500 1 0 0 0 0 0 2 810461
-0.002107 -0.000700 0.119202 0.106732 0.699817 0.797829 -0.062500 1 0 0 0 0 0 2 811436
-0.002107 -0.000700 0.119202 0.106731 0.699817 0.797830 -0.062500 1 0 0 0 0 0 2 812462
-0.002107 -0.000700 0.119202 0.106734 0.699806 0.797817 -0.062500 1 0 0 0 0 0 2 813290
-0.002107 -0.000700 0.119202 0.106731 0.699816 0.797828 -0.062500 1 0 0 0 0 0 2 814291
-0.002107 -0.000700 0.119202 0.106730 0.699817 0.797829 -0.062500 1 0 0 0 0 0 2 815294
-0.002107 -0.000700 0.119202 0.106742 0.699815 0.797823 -0.062500 1 0 0 0 0 0 2 816512
-0.002107 -0.000700 0.119202 0.106735 0.699805 0.797836 -0.062500 1 0 0 0 0 0 2 817324
-0.002107 -0.000700 0.119202 0.106743 0.699813 0.797824 -0.062500 1 0 0 0 0 0 2 818432
-0.002107 -0.000700 0.119202 0.106732 0.699817 0.797829 -0.062500 1 0 0 0 0 0 2 819336
-0.002107 -0.000700 0.119202 0.106731 0.699817 0.797830 -0.062500 1 0 0 0 0 0 2 820309
-0.002107 -0.000700 0.119202 0.106734 0.699806 0.797817 -0.062500 1 0 0 0 0 0 2 821313
-0.002107 -0.000700 0.119202 0.106731 0.699816 0.797828 -0.062500 1 0 0 0 0 0 2 822251
-0.002107 -0.000700 0.119202 0.106730 0.699817 0.797830 -0.062500 1 0 0 0 0 0 2 823397
-0.002107 -0.000700 0.119202 0.106742 0.699815 0.797823 -0.062500 1 0 0 0 0 0 2 824582
-0.002107 -0.000700 0.119202 0.106732 0.699817 0.797829 -0.062500 1 0 0 0 0 0 2 825295
-0.002107 -0.000700 0.119202 0.106734 0.699806 0.797836 -0.062500 1 0 0 0 0 0 2 826312
-0.002107 -0.000700 0.119202 0.106743 0.699813 0.797824 -0.062500 1 0 0 0 0 0 2 827334
-0.002107 -0.000700 0.119202 0.106732 0.699817 0.797830 -0.062500 1 0 0 0 0 0 2 828229
-0.002107 -0.000700 0.119202 0.106735 0.699806 0.797817 -0.062500 1 0 0 0 0 0 2 829247
-0.002107 -0.000700 0.119202 0.106731 0.699816 0.797828 -0.062500 1 0 0 0 0 0 2 830254
-0.002107 -0.000700 0.119202 0.106730 0.699817 0.797830 -0.062500 1 0 0 0 0 0 2 831253
-0.002107 -0.000700 0.119202 0.106742 0.699814 0.797823 -0.062500 1 0 0 0 0 0 2 832216
-0.002107 -0.000700 0.119202 0.106732 0.699817 0.797829 -0.062500 1 0 0 0 0 0 2 833228
-0.002107 -0.000700 0.119202 0.106731 0.699818 0.797830 -0.062500 1 0 0 0 0 0 2 834249
-0.002107 -0.000700 0.119202 0.106743 0.699815 0.797823 -0.062500 1 0 0 0 0 0 2 835233
-0.002107 -0.000700 0.119202 0.106735 0.699806 0.797836 -0.062500 1 0 0 0 0 0 2 836226
-0.002107 -0.000700 0.119202 0.106723 0.699807 0.797824 -0.062500 1 0 0 0 0 0 2 837351
-0.002107 -0.000700 0.119202 0.106742 0.699813 0.797823 -0.062500 1 0 0 0 0 0 2 838260
-0.002107 -0.000700 0.119202 0.106732 0.699817 0.797829 -0.062500 1 0 0 0 0 0 2 839371
-0.002107 -0.000700 0.119202 0.106730 0.699817 0.797830 -0.062500 1 0 0 0 0 0 2 840243
-0.002107 -0.000700 0.119202 0.106742 0.699814 0.797824 -0.062500 1 0 0 0 0 0 2 841243
-0.002107 -0.000700 0.119202 0.106732 0.699817 0.797829 -0.062500 1 0 0 0 0 0 2 842251
-0.002107 -0.000700 0.119202 0.106743 0.699815 0.797823 -0.062500 1 0 0 0 0 0 2 843238
-0.002107 -0.000700 0.119202 0.106732 0.699817 0.797829 -0.062500 1 0 0 0 0 0 2 844263
-0.002107 -0.000700 0.119202 0.106723 0.699809 0.797823 -0.062500 1 0 0 0 0 0 2 845274
-0.002107 -0.000700 0.119202 0.106733 0.699805 0.797836 -0.062500 1 0 0 0 0 0 2 846364
-0.002107 -0.000700 0.119202 0.106742 0.699813 0.797824 -0.062500 1 0 0 0 0 0 2 847257
-0.002107 -0.000700 0.119202 0.106732 0.699817 0.797829 -0.062500 1 0 0 0 0 0 2 848402
-0.002107 -0.000700 0.119202 0.106743 0.699814 0.797824 -0.062500 1 0 0 0 0 0 2 849314
-0.002107 -0.000700 0.119202 0.106732 0.699817 0.797829 -0.062500 1 0 0 0 0 0 2 850312
-0.002107 -0.000700 0.119202 0.106731 0.699817 0.797830 -0.062500 1 0 0 0 0 0 2 851237
-0.002107 -0.000700 0.119202 0.106734 0.699806 0.797817 -0.062500 1 0 0 0 0 0 2 852263
-0.002107 -0.000700 0.119202 0.106731 0.699816 0.797828 -0.062500 1 0 0 0 0 0 2 853407
-0.002107 -0.000700 0.119202 0.106730 0.699817 0.797829 -0.062500 1 0 0 0 0 0 2 854506
-0.002107 -0.000700 0.119202 0.106742 0.699815 0.797823 -0.062500 1 0 0 0 0 0 2 855207
-0.002107 -0.000700 0.119202 0.106735 0.699805 0.797836 -0.062500 1 0 0 0 0 0 2 856264
-0.002107 -0.000700 0.119202 0.106743 0.699813 0.797824 -0.062500 1 0 0 0 0 0 2 857309
-0.002107 -0.000700 0.119202 0.106732 0.699817 0.797829 -0.062500 1 0 0 0 0 0 2 858262
-0.002107 -0.000700 0.119202 0.106731 0.699817 0.797830 -0.062500 1 0 0 0 0 0 2 859254
-0.002107 -0.000700 0.119202 0.106735 0.699806 0.797817 -0.062500 1 0 0 0 0 0 2 860249
-0.002107 -0.000700 0.119202 0.106731 0.699816 0.797828 -0.062500 1 0 0 0 0 0 2 861256
-0.002107 -0.000700 0.119202 0.106730 0.699817 0.797830 -0.062500 1 0 0 0 0 0 2 862259
-0.002107 -0.000700 0.119202 0.106742 0.699815 0.797823 -0.062500 1 0 0 0 0 0 2 863256
-0.002107 -0.000700 0.119202 0.106732 0.699817 0.797829 -0.062500 1 0 0 0 0 0 2 864252
-0.002107 -0.000700 0.119202 0.106734 0.699806 0.797836 -0.062500 1 0 0 0 0 0 2 865253
-0.002107 -0.000700 0.119202 0.106743 0.699813 0.797824 -0.062500 1 0 0 0 0 0 2 866263
-0.002107 -0.000700 0.119202 0.106732 0.699817 0.797830 -0.062500 1 0 0 0 0 0 2 867827
-0.002107 -0.000700 0.119202 0.106735 0.699806 0.797817 -0.062500 1 0 0 0 0 0 2 868269
-0.002107 -0.000700 0.119202 0.106731 0.699816 0.797828 -0.062500 1 0 0 0 0 0 2 869271
-0.002107 -0.000700 0.119202 0.106731 0.699817 0.797830 -0.062500 1 0 0 0 0 0 2 870278
-0.002107 -0.000700 0.119202 0.106730 0.699817 0.797830 -0.062500 1 0 0 0 0 0 2 871260
-0.002107 -0.000700 0.119202 0.106742 0.699815 0.797823 -0.062500 1 0 0 0 0 0 2 872188
-0.002107 -0.000700 0.119202 0.106732 0.699817 0.797829 -0.062500 1 0 0 0 0 0 2 873191
-0.002107 -0.000700 0.119202 0.106743 0.699815 0.797823 -0.062500 1 0 0 0 0 0 2 874244
-0.002107 -0.000700 0.119202 0.106736 0.699806 0.797836 -0.062500 1 0 0 0 0 0 2 875367
-0.002107 -0.000700 0.119202 0.106723 0.699807 0.797824 -0.062500 1 0 0 0 0 0 2 876409
-0.002107 -0.000700 0.119202 0.106742 0.699813 0.797823 -0.062500 1 0 0 0 0 0 2 877523
-0.002107 -0.000700 0.119202 0.106732 0.699817 0.797829 -0.062500 1 0 0 0 0 0 2 878295
-0.002107 -0.000700 0.119202 0.106731 0.699817 0.797830 -0.062500 1 0 0 0 0 0 2 879485
-0.002107 -0.000700 0.119202 0.106742 0.699815 0.797824 -0.062500 1 0 0 0 0 0 2 880311
-0.002107 -0.000700 0.119202 0.106732 0.699817 0.797829 -0.062500 1 0 0 0 0 0 2 881229
-0.002107 -0.000700 0.119202 0.106731 0.699818 0.797830 -0.062500 1 0 0 0 0 0 2 882223
-0.002107 -0.000700 0.119202 0.106734 0.699806 0.797816 -0.062500 1 0 0 0 0 0 2 883497
-0.002107 -0.000700 0.119202 0.106734 0.699804 0.797835 -0.062500 1 0 0 0 0 0 2 884316
-0.002107 -0.000700 0.119202 0.106743 0.699813 0.797824 -0.062500 1 0 0 0 0 0 2 885292
-0.002107 -0.000700 0.119202 0.106732 0.699816 0.797829 -0.062500 1 0 0 0 0 0 2 886330
-0.002107 -0.000700 0.119202 0.106731 0.699817 0.797830 -0.062500 1 0 0 0 0 0 2 887285
-0.002107 -0.000700 0.119202 0.106743 0.699814 0.797824 -0.062500 1 0 0 0 0 0 2 888315
-0.002107 -0.000700 0.119202 0.106732 0.699817 0.797829 -0.062500 1 0 0 0 0 0 2 889288
-0.002107 -0.000700 0.119202 0.106731 0.699817 0.797830 -0.062500 1 0 0 0 0 0 2 890295
-0.002107 -0.000700 0.119202 0.106734 0.699806 0.797817 -0.062500 1 0 0 0 0 0 2 891439
-0.002107 -0.000700 0.119202 0.106731 0.699816 0.797828 -0.062500 1 0 0 0 0 0 2 892189
-0.002107 -0.000700 0.119202 0.106730 0.699817 0.797829 -0.062500 1 0 0 0 0 0 2 893341
-0.002107 -0.000700 0.119202 0.106746 0.699803 0.797830 -0.062500 1 0 0 0 0 0 2 894257
-0.002107 -0.000700 0.119202 0.106732 0.699815 0.797830 -0.062500 1 0 0 0 0 0 2 895196
-0.002107 -0.000700 0.119202 0.106731 0.699817 0.797830 -0.062500 1 0 0 0 0 0 2 896235
-0.002107 -0.000700 0.119202 0.106743 0.699814 0.797824 -0.062500 1 0 0 0 0 0 2 897234
-0.002107 -0.000700 0.119202 0.106732 0.699817 0.797829 -0.062500 1 0 0 0 0 0 2 898234
-0.002107 -0.000700 0.119202 0.106735 0.699806 0.797816 -0.062500 1 0 0 0 0 0 2 899231
-0.002107 -0.000700 0.119202 0.106731 0.699816 0.797828 -0.062500 1 0 0 0 0 0 2 900232
-0.002107 -0.000700 0.119202 0.106730 0.699817 0.797829 -0.062500 1 0 0 0 0 0 2 901234
-0.002107 -0.000700 0.119202 0.106742 0.699815 0.797823 -0.062500 1 0 0 0 0 0 2 902235
-0.002107 -0.000700 0.119202 0.106732 0.699817 0.797829 -0.062500 1 0 0 0 0 0 2 903302
-0.002107 -0.000700 0.119202 0.106734 0.699806 0.797836 -0.062500 1 0 0 0 0 0 2 904438
-0.002107 -0.000700 0.119202 0.106743 0.699813 0.797824 -0.062500 1 0 0 0 0 0 2 905321
-0.002107 -0.000700 0.119202 0.106724 0.699808 0.797822 -0.062500 1 0 0 0 0 0 2 906216
-0.002107 -0.000700 0.119202 0.106730 0.699816 0.797829 -0.062500 1 0 0 0 0 0 2 907239
-0.002107 -0.000700 0.119202 0.106742 0.699814 0.797823 -0.062500 1 0 0 0 0 0 2 908239
-0.002107 -0.000700 0.119202 0.106732 0.699817 0.797829 -0.062500 1 0 0 0 0 0 2 909240
-0.002107 -0.000700 0.119202 0.106730 0.699817 0.797830 -0.062500 1 0 0 0 0 0 2 910240
-0.002107 -0.000700 0.119202 0.106742 0.699815 0.797823 -0.062500 1 0 0 0 0 0 2 911237
-0.002107 -0.000700 0.119202 0.106732 0.699817 0.797829 -0.062500 1 0 0 0 0 0 2 912396
-0.002107 -0.000700 0.119202 0.106743 0.699815 0.797823 -0.062500 1 0 0 0 0 0 2 913403
-0.002107 -0.000700 0.119202 0.106736 0.699806 0.797836 -0.062500 1 0 0 0 0 0 2 914283
-0.002107 -0.000700 0.119202 0.106723 0.699807 0.797824 -0.062500 1 0 0 0 0 0 2 915293
-0.002107 -0.000700 0.119202 0.106742 0.699813 0.797823 -0.062500 1 0 0 0 0 0 2 916286
-0.002107 -0.000700 0.119202 0.106732 0.699817 0.797829 -0.062500 1 0 0 0 0 0 2 917261
-0.002107 -0.000700 0.119202 0.106731 0.699817 0.797830 -0.062500 1 0 0 0 0 0 2 918281
-0.002107 -0.000700 0.119202 0.106742 0.699815 0.797824 -0.062500 1 0 0 0 0 0 2 919391
-0.002107 -0.000700 0.119202 0.106732 0.699817 0.797829 -0.062500 1 0 0 0 0 0 2 920526
-0.002107 -0.000700 0.119202 0.106731 0.699818 0.797830 -0.062500 1 0 0 0 0 0 2 921191
-0.002107 -0.000700 0.119202 0.106734 0.699806 0.797816 -0.062500 1 0 0 0 0 0 2 922292
-0.002107 -0.000700 0.119202 0.106734 0.699804 0.797835 -0.062500 1 0 0 0 0 0 2 923298
-0.002107 -0.000700 0.119202 0.106731 0.699815 0.797831 -0.062500 1 0 0 0 0 0 2 924234
-0.002107 -0.000700 0.119202 0.106742 0.699814 0.797824 -0.062500 1 0 0 0 0 0 2 925197
-0.002107 -0.000700 0.119202 0.106732 0.699817 0.797829 -0.062500 1 0 0 0 0 0 2 926206
-0.002107 -0.000700 0.119202 0.106743 0.699814 0.797823 -0.062500 1 0 0 0 0 0 2 927208
-0.002107 -0.000700 0.119202 0.106732 0.699817 0.797829 -0.062500 1 0 0 0 0 0 2 928206
-0.002107 -0.000700 0.119202 0.106731 0.699817 0.797830 -0.062500 1 0 0 0 0 0 2 929213
-0.002107 -0.000700 0.119202 0.106734 0.699806 0.797816 -0.062500 1 0 0 0 0 0 2 930208
-0.002107 -0.000700 0.119202 0.106731 0.699816 0.797828 -0.062500 1 0 0 0 0 0 2 931204
-0.002107 -0.000700 0.119202 0.106730 0.699817 0.797829 -0.062500 1 0 0 0 0 0 2 932177
-0.002107 -0.000700 0.119202 0.106746 0.699803 0.797830 -0.062500 1 0 0 0 0 0 2 933770
-0.002107 -0.000700 0.119202 0.106732 0.699815 0.797830 -0.062500 1 0 0 0 0 0 2 934241
-0.002107 -0.000700 0.119202 0.106731 0.699817 0.797830 -0.062500 1 0 0 0 0 0 2 935227
-0.002107 -0.000700 0.119202 0.106743 0.699814 0.797824 -0.062500 1 0 0 0 0 0 2 936223
-0.002107 -0.000700 0.119202 0.106732 0.699817 0.797829 -0.062500 1 0 0 0 0 0 2 937218
-0.002107 -0.000700 0.119202 0.106735 0.699806 0.797816 -0.062500 1 0 0 0 0 0 2 938201
-0.002107 -0.000700 0.119202 0.106731 0.699816 0.797828 -0.062500 1 0 0 0 0 0 2 939208
-0.002107 -0.000700 0.119202 0.106730 0.699817 0.797829 -0.062500 1 0 0 0 0 0 2 940213
-0.002107 -0.000700 0.119202 0.106742 0.699815 0.797823 -0.062500 1 0 0 0 0 0 2 941233
-0.002107 -0.000700 0.119202 0.106732 0.699817 0.797829 -0.062500 1 0 0 0 0 0 2 942462
-0.002107 -0.000700 0.119202 0.106734 0.699806 0.797836 -0.062500 1 0 0 0 0 0 2 943297
-0.002107 -0.000700 0.119202 0.106743 0.699813 0.797824 -0.062500 1 0 0 0 0 0 2 944510
-0.002107 -0.000700 0.119202 0.106724 0.699808 0.797822 -0.062500 1 0 0 0 0 0 2 945296
-0.002107 -0.000700 0.119202 0.106730 0.699816 0.797829 -0.062500 1 0 0 0 0 0 2 946446
-0.002107 -0.000700 0.119202 0.106742 0.699814 0.797823 -0.062500 1 0 0 0 0 0 2 947296
-0.002107 -0.000700 0.119202 0.106732 0.699817 0.797829 -0.062500 1 0 0 0 0 0 2 948200
-0.002107 -0.000700 0.119202 0.106730 0.699817 0.797830 -0.062500 1 0 0 0 0 0 2 949330
-0.002107 -0.000700 0.119202 0.106742 0.699815 0.797823 -0.062500 1 0 0 0 0 0 2 950336
-0.002107 -0.000700 0.119202 0.106732 0.699817 0.797829 -0.062500 1 0 0 0 0 0 2 951345
-0.002107 -0.000700 0.119202 0.106731 0.699818 0.797830 -0.062500 1 0 0 0 0 0 2 952347
-0.002107 -0.000700 0.119202 0.106738 0.699794 0.797823 -0.062500 1 0 0 0 0 0 2 953326
-0.002107 -0.000700 0.119202 0.106731 0.699814 0.797829 -0.062500 1 0 0 0 0 0 2 954230
-0.002107 -0.000700 0.119202 0.106742 0.699814 0.797823 -0.062500 1 0 0 0 0 0 2 955185
-0.002107 -0.000700 0.119202 0.106732 0.699817 0.797829 -0.062500 1 0 0 0 0 0 2 956284
-0.002107 -0.000700 0.119202 0.106731 0.699817 0.797830 -0.062500 1 0 0 0 0 0 2 957263
-0.002107 -0.000700 0.119202 0.106743 0.699815 0.797823 -0.062500 1 0 0 0 0 0 2 958453
-0.002107 -0.000700 0.119202 0.106732 0.699817 0.797829 -0.062500 1 0 0 0 0 0 2 959174
-0.002107 -0.000700 0.119202 0.106731 0.699818 0.797830 -0.062500 1 0 0 0 0 0 2 960324
-0.002107 -0.000700 0.119202 0.106734 0.699806 0.797816 -0.062500 1 0 0 0 0 0 2 961249
-0.002107 -0.000700 0.119202 0.106734 0.699804 0.797835 -0.062500 1 0 0 0 0 0 2 962203
-0.002107 -0.000700 0.119202 0.106731 0.699816 0.797831 -0.062500 1 0 0 0 0 0 2 963206
-0.002107 -0.000700 0.119202 0.106742 0.699814 0.797824 -0.062500 1 0 0 0 0 0 2 964205
-0.002107 -0.000700 0.119202 0.106732 0.699817 0.797829 -0.062500 1 0 0 0 0 0 2 965210
-0.002107 -0.000700 0.119202 0.106743 0.699814 0.797823 -0.062500 1 0 0 0 0 0 2 966201
-0.002107 -0.000700 0.119202 0.106732 0.699817 0.797829 -0.062500 1 0 0 0 0 0 2 967206
-0.002107 -0.000700 0.119202 0.106731 0.699817 0.797830 -0.062500 1 0 0 0 0 0 2 968211
-0.002107 -0.000700 0.119202 0.106735 0.699806 0.797816 -0.062500 1 0 0 0 0 0 2 969208
-0.002107 -0.000700 0.119202 0.106731 0.699816 0.797828 -0.062500 1 0 0 0 0 0 2 970265
-0.002107 -0.000700 0.119202 0.106730 0.699817 0.797829 -0.062500 1 0 0 0 0 0 2 971376
-0.002107 -0.000700 0.119202 0.106746 0.699803 0.797830 -0.062500 1 0 0 0 0 0 2 972355
-0.002107 -0.000700 0.119202 0.106732 0.699815 0.797830 -0.062500 1 0 0 0 0 0 2 973178
-0.002107 -0.000700 0.119202 0.106731 0.699817 0.797830 -0.062500 1 0 0 0 0 0 2 974172
-0.002107 -0.000700 0.119202 0.106743 0.699814 0.797824 -0.062500 1 0 0 0 0 0 2 975212
-0.002107 -0.000700 0.119202 0.106724 0.699808 0.797822 -0.062500 1 0 0 0 0 0 2 976212
-0.002107 -0.000700 0.119202 0.106729 0.699816 0.797829 -0.062500 1 0 0 0 0 0 2 977207
-0.002107 -0.000700 0.119202 0.106742 0.699814 0.797823 -0.062500 1 0 0 0 0 0 2 978258
-0.002107 -0.000700 0.119202 0.106732 0.699817 0.797829 -0.062500 1 0 0 0 0 0 2 979358
-0.002107 -0.000700 0.119202 0.106730 0.699817 0.797830 -0.062500 1 0 0 0 0 0 2 980321
-0.002107 -0.000700 0.119202 0.106742 0.699815 0.797823 -0.062500 1 0 0 0 0 0 2 981296
-0.002107 -0.000700 0.119202 0.106735 0.699806 0.797836 -0.062500 1 0 0 0 0 0 2 982223
-0.002107 -0.000700 0.119202 0.106743 0.699813 0.797824 -0.062500 1 0 0 0 0 0 2 983181
-0.002107 -0.000700 0.119202 0.106724 0.699808 0.797822 -0.062500 1 0 0 0 0 0 2 984262
-0.002107 -0.000700 0.119202 0.106730 0.699816 0.797829 -0.062500 1 0 0 0 0 0 2 985258
-0.002107 -0.000700 0.119202 0.106742 0.699814 0.797823 -0.062500 1 0 0 0 0 0 2 986373
-0.002107 -0.000700 0.119202 0.106732 0.699817 0.797829 -0.062500 1 0 0 0 0 0 2 987446
-0.002107 -0.000700 0.119202 0.106730 0.699817 0.797830 -0.062500 1 0 0 0 0 0 2 988219
-0.002107 -0.000700 0.119202 0.106742 0.699815 0.797823 -0.062500 1 0 0 0 0 0 2 989275
-0.002107 -0.000700 0.119202 0.106732 0.699817 0.797829 -0.062500 1 0 0 0 0 0 2 990286
-0.002107 -0.000700 0.119202 0.106731 0.699818 0.797830 -0.062500 1 0 0 0 0 0 2 991206
-0.002107 -0.000700 0.119202 0.106738 0.699795 0.797823 -0.062500 1 0 0 0 0 0 2 992215
-0.002107 -0.000700 0.119202 0.106731 0.699814 0.797829 -0.062500 1 0 0 0 0 0 2 993203
-0.002107 -0.000700 0.119202 0.106730 0.699817 0.797830 -0.062500 1 0 0 0 0 0 2 994172
-0.002107 -0.000700 0.119202 0.106742 0.699814 0.797824 -0.062500 1 0 0 0 0 0 2 995208
-0.002107 -0.000700 0.119202 0.106732 0.699817 0.797829 -0.062500 1 0 0 0 0 0 2 996214
-0.002107 -0.000700 0.119202 0.106743 0.699815 0.797823 -0.062500 1 0 0 0 0 0 2 997217
-0.002107 -0.000700 0.119202 0.106732 0.699817 0.797829 -0.062500 1 0 0 0 0 0 2 998211
-0.002107 -0.000700 0.119202 0.106731 0.699818 0.797830 -0.062500 1 0 0 0 0 0 2 999176
-0.002107 -0.000700 0.119202 0.106734 0.699806 0.797816 -0.062500 1 0 0 0 0 0 3 281
-0.002107 -0.000700 0.119202 0.106734 0.699804 0.797835 -0.062500 1 0 0 0 0 0 3 1225
-0.002107 -0.000700 0.119202 0.106731 0.699816 0.797830 -0.062500 1 0 0 0 0 0 3 2279
-0.002107 -0.000700 0.119202 0.106742 0.699814 0.797824 -0.062500 1 0 0 0 0 0 3 3223
-0.002107 -0.000700 0.119202 0.106732 0.699817 0.797829 -0.062500 1 0 0 0 0 0 3 4189
-0.002107 -0.000700 0.119202 0.106731 0.699817 0.797830 -0.062500 1 0 0 0 0 0 3 5232
-0.002107 -0.000700 0.119202 0.106742 0.699815 0.797824 -0.062500 1 0 0 0 0 0 3 6212
-0.002107 -0.000700 0.119202 0.106732 0.699817 0.797829 -0.062500 1 0 0 0 0 0 3 7182
-0.002107 -0.000700 0.119202 0.106735 0.699806 0.797816 -0.062500 1 0 0 0 0 0 3 8235
-0.002107 -0.000700 0.119202 0.106731 0.699816 0.797828 -0.062500 1 0 0 0 0 0 3 9456
-0.002107 -0.000700 0.119202 0.106730 0.699817 0.797829 -0.062500 1 0 0 0 0 0 3 10296
-0.002107 -0.000700 0.119202 0.106746 0.699803 0.797830 -0.062500 1 0 0 0 0 0 3 11448
-0.002107 -0.000700 0.119202 0.106732 0.699815 0.797830 -0.062500 1 0 0 0 0 0 3 12303
-0.002107 -0.000700 0.119202 0.106731 0.699817 0.797830 -0.062500 1 0 0 0 0 0 3 13429
-0.002107 -0.000700 0.119202 0.106743 0.699814 0.797824 -0.062500 1 0 0 0 0 0 3 14469
-0.002107 -0.000700 0.119202 0.106724 0.699808 0.797822 -0.062500 1 0 0 0 0 0 3 15240
-0.002107 -0.000700 0.119202 0.106729 0.699816 0.797829 -0.062500 1 0 0 0 0 0 3 16200
-0.002107 -0.000700 0.119202 0.106742 0.699814 0.797823 -0.062500 1 0 0 0 0 0 3 17375
-0.002107 -0.000700 0.119202 0.106732 0.699817 0.797829 -0.062500 1 0 0 0 0 0 3 18401
-0.002107 -0.000700 0.119202 0.106730 0.699817 0.797830 -0.062500 1 0 0 0 0 0 3 19369
-0.002107 -0.000700 0.119202 0.106742 0.699815 0.797823 -0.062500 1 0 0 0 0 0 3 20285
-0.002107 -0.000700 0.119202 0.106735 0.699806 0.797836 -0.062500 1 0 0 0 0 0 3 21259
-0.002107 -0.000700 0.119202 0.106743 0.699813 0.797824 -0.062500 1 0 0 0 0 0 3 22263
-0.002107 -0.000700 0.119202 0.106724 0.699808 0.797822 -0.062500 1 0 0 0 0 0 3 23228
-0.002107 -0.000700 0.119202 0.106730 0.699816 0.797829 -0.062500 1 0 0 0 0 0 3 24421
-0.002107 -0.000700 0.119202 0.106742 0.699814 0.797823 -0.062500 1 0 0 0 0 0 3 25379
-0.002107 -0.000700 0.119202 0.106732 0.699817 0.797829 -0.062500 1 0 0 0 0 0 3 26188
-0.002107 -0.000700 0.119202 0.106731 0.699817 0.797830 -0.062500 1 0 0 0 0 0 3 27272
-0.002107 -0.000700 0.119202 0.106742 0.699815 0.797823 -0.062500 1 0 0 0 0 0 3 28235
-0.002107 -0.000700 0.119202 0.106732 0.699817 0.797829 -0.062500 1 0 0 0 0 0 3 29181
-0.002107 -0.000700 0.119202 0.106731 0.699818 0.797830 -0.062500 1 0 0 0 0 0 3 30178
-0.002107 -0.000700 0.119202 0.106738 0.699795 0.797823 -0.062500 1 0 0 0 0 0 3 31180
-0.002107 -0.000700 0.119202 0.106731 0.699814 0.797829 -0.062500 1 0 0 0 0 0 3 32168
-0.002107 -0.000700 0.119202 0.106730 0.699817 0.797830 -0.062500 1 0 0 0 0 0 3 33182
-0.002107 -0.000700 0.119202 0.106742 0.699814 0.797824 -0.062500 1 0 0 0 0 0 3 34171
-0.002107 -0.000700 0.119202 0.106732 0.699817 0.797829 -0.062500 1 0 0 0 0 0 3 35182
-0.002107 -0.000700 0.119202 0.106743 0.699815 0.797823 -0.062500 1 0 0 0 0 0 3 36189
-0.002107 -0.000700 0.119202 0.106732 0.699817 0.797829 -0.062500 1 0 0 0 0 0 3 37197
-0.002107 -0.000700 0.119202 0.106731 0.699818 0.797830 -0.062500 1 0 0 0 0 0 3 38672
-0.002107 -0.000700 0.119202 0.106734 0.699806 0.797816 -0.062500 1 0 0 0 0 0 3 39305
-0.002107 -0.000700 0.119202 0.106734 0.699804 0.797835 -0.062500 1 0 0 0 0 0 3 40247
-0.002107 -0.000700 0.119202 0.106731 0.699816 0.797830 -0.062500 1 0 0 0 0 0 3 41152
-0.002107 -0.000700 0.119202 0.106742 0.699814 0.797824 -0.062500 1 0 0 0 0 0 3 42190
-0.002107 -0.000700 0.119202 0.106732 0.699817 0.797829 -0.062500 1 0 0 0 0 0 3 43191
-0.002107 -0.000700 0.119202 0.106731 0.699817 0.797830 -0.062500 1 0 0 0 0 0 3 44188
-0.002107 -0.000700 0.119202 0.106743 0.699815 0.797824 -0.062500 1 0 0 0 0 0 3 45219
-0.002107 -0.000700 0.119202 0.106724 0.699808 0.797822 -0.062500 1 0 0 0 0 0 3 46356
-0.002107 -0.000700 0.119202 0.106729 0.699816 0.797829 -0.062500 1 0 0 0 0 0 3 47306
-0.002107 -0.000700 0.119202 0.106742 0.699814 0.797823 -0.062500 1 0 0 0 0 0 3 48327
-0.002107 -0.000700 0.119202 0.106735 0.699805 0.797836 -0.062500 1 0 0 0 0 0 3 49242
-0.002107 -0.000700 0.119202 0.106743 0.699813 0.797824 -0.062500 1 0 0 0 0 0 3 50179
-0.002107 -0.000700 0.119202 0.106732 0.699816 0.797829 -0.062500 1 0 0 0 0 0 3 51153
-0.002107 -0.000700 0.119202 0.106731 0.699817 0.797830 -0.062500 1 0 0 0 0 0 3 52206
-0.002107 -0.000700 0.119202 0.106743 0.699814 0.797824 -0.062500 1 0 0 0 0 0 3 53473
-0.002107 -0.000700 0.119202 0.106724 0.699808 0.797822 -0.062500 1 0 0 0 0 0 3 54247
-0.002107 -0.000700 0.119202 0.106730 0.699816 0.797829 -0.062500 1 0 0 0 0 0 3 55141
-0.002107 -0.000700 0.119202 0.106742 0.699814 0.797823 -0.062500 1 0 0 0 0 0 3 56176
-0.002107 -0.000700 0.119202 0.106732 0.699817 0.797829 -0.062500 1 0 0 0 0 0 3 57246
-0.002107 -0.000700 0.119202 0.106730 0.699818 0.797830 -0.062500 1 0 0 0 0 0 3 58157
-0.002107 -0.000700 0.119202 0.106742 0.699815 0.797823 -0.062500 1 0 0 0 0 0 3 59163
-0.002107 -0.000700 0.119202 0.106735 0.699806 0.797836 -0.062500 1 0 0 0 0 0 3 60155
-0.002107 -0.000700 0.119202 0.106735 0.699804 0.797817 -0.062500 1 0 0 0 0 0 3 61155
-0.002107 -0.000700 0.119202 0.106731 0.699815 0.797828 -0.062500 1 0 0 0 0 0 3 62176
-0.002107 -0.000700 0.119202 0.106730 0.699817 0.797830 -0.062500 1 0 0 0 0 0 3 63158
-0.002107 -0.000700 0.119202 0.106742 0.699814 0.797823 -0.062500 1 0 0 0 0 0 3 64154
-0.002107 -0.000700 0.119202 0.106732 0.699817 0.797829 -0.062500 1 0 0 0 0 0 3 65154
-0.002107 -0.000700 0.119202 0.106731 0.699817 0.797830 -0.062500 1 0 0 0 0 0 3 66155
-0.002107 -0.000700 0.119202 0.106742 0.699815 0.797823 -0.062500 1 0 0 0 0 0 3 68119
-0.002107 -0.000700 0.119202 0.106732 0.699817 0.797829 -0.062500 1 0 0 0 0 0 3 68403
-0.002107 -0.000700 0.119202 0.106731 0.699818 0.797830 -0.062500 1 0 0 0 0 0 3 69312
-0.002107 -0.000700 0.119202 0.106738 0.699795 0.797823 -0.062500 1 0 0 0 0 0 3 70184
-0.002107 -0.000700 0.119202 0.106731 0.699814 0.797829 -0.062500 1 0 0 0 0 0 3 71154
-0.002107 -0.000700 0.119202 0.106730 0.699817 0.797830 -0.062500 1 0 0 0 0 0 3 72162
-0.002107 -0.000700 0.119202 0.106742 0.699814 0.797824 -0.062500 1 0 0 0 0 0 3 73164
-0.002107 -0.000700 0.119202 0.106732 0.699817 0.797829 -0.062500 1 0 0 0 0 0 3 74167
-0.002107 -0.000700 0.119202 0.106743 0.699815 0.797823 -0.062500 1 0 0 0 0 0 3 75197
-0.002107 -0.000700 0.119202 0.106732 0.699817 0.797829 -0.062500 1 0 0 0 0 0 3 76345
-0.002107 -0.000700 0.119202 0.106731 0.699818 0.797830 -0.062500 1 0 0 0 0 0 3 77334
-0.002107 -0.000700 0.119202 0.106734 0.699806 0.797816 -0.062500 1 0 0 0 0 0 3 78327
-0.002107 -0.000700 0.119202 0.106734 0.699804 0.797835 -0.062500 1 0 0 0 0 0 3 79363
-0.002107 -0.000700 0.119202 0.106731 0.699816 0.797830 -0.062500 1 0 0 0 0 0 3 80307
-0.002107 -0.000700 0.119202 0.106743 0.699814 0.797824 -0.062500 1 0 0 0 0 0 3 81162
-0.002107 -0.000700 0.119202 0.106732 0.699817 0.797829 -0.062500 1 0 0 0 0 0 3 82170
-0.002107 -0.000700 0.119202 0.106731 0.699817 0.797830 -0.062500 1 0 0 0 0 0 3 83317
-0.002107 -0.000700 0.119202 0.106743 0.699815 0.797824 -0.062500 1 0 0 0 0 0 3 84201
-0.002107 -0.000700 0.119202 0.106724 0.699808 0.797822 -0.062500 1 0 0 0 0 0 3 85380
-0.002107 -0.000700 0.119202 0.106729 0.699816 0.797829 -0.062500 1 0 0 0 0 0 3 86281
-0.002107 -0.000700 0.119202 0.106742 0.699814 0.797823 -0.062500 1 0 0 0 0 0 3 87182
-0.002107 -0.000700 0.119202 0.106735 0.699805 0.797836 -0.062500 1 0 0 0 0 0 3 88245
-0.002107 -0.000700 0.119202 0.106743 0.699813 0.797824 -0.062500 1 0 0 0 0 0 3 89236
-0.002107 -0.000700 0.119202 0.106732 0.699817 0.797829 -0.062500 1 0 0 0 0 0 3 90190
-0.002107 -0.000700 0.119202 0.106731 0.699817 0.797830 -0.062500 1 0 0 0 0 0 3 91339
-0.002107 -0.000700 0.119202 0.106743 0.699815 0.797824 -0.062500 1 0 0 0 0 0 3 92226
-0.002107 -0.000700 0.119202 0.106724 0.699808 0.797822 -0.062500 1 0 0 0 0 0 3 93265
-0.002107 -0.000700 0.119202 0.106730 0.699816 0.797829 -0.062500 1 0 0 0 0 0 3 94289
-0.002107 -0.000700 0.119202 0.106742 0.699814 0.797823 -0.062500 1 0 0 0 0 0 3 95176
-0.002107 -0.000700 0.119202 0.106732 0.699817 0.797829 -0.062500 1 0 0 0 0 0 3 96164
-0.002107 -0.000700 0.119202 0.106730 0.699818 0.797830 -0.062500 1 0 0 0 0 0 3 97192
-0.002107 -0.000700 0.119202 0.106742 0.699815 0.797823 -0.062500 1 0 0 0 0 0 3 98185
-0.002107 -0.000700 0.119202 0.106735 0.699806 0.797836 -0.062500 1 0 0 0 0 0 3 99167
-0.002107 -0.000700 0.119202 0.106735 0.699804 0.797817 -0.062500 1 0 0 0 0 0 3 100166
-0.002107 -0.000700 0.119202 0.106731 0.699815 0.797828 -0.062500 1 0 0 0 0 0 3 101164
-0.002107 -0.000700 0.119202 0.106730 0.699817 0.797830 -0.062500 1 0 0 0 0 0 3 102154
-0.002107 -0.000700 0.119202 0.106730 0.699817 0.797830 -0.062500 1 0 0 0 0 0 3 103137
-0.002107 -0.000700 0.119202 0.106742 0.699814 0.797824 -0.062500 1 0 0 0 0 0 3 104136
-0.002107 -0.000700 0.119202 0.106732 0.699817 0.797829 -0.062500 1 0 0 0 0 0 3 106000
-0.002107 -0.000700 0.119202 0.106743 0.699815 0.797823 -0.062500 1 0 0 0 0 0 3 107248
-0.002107 -0.000700 0.119202 0.106732 0.699817 0.797829 -0.062500 1 0 0 0 0 0 3 108176
-0.002107 -0.000700 0.119202 0.106731 0.699818 0.797830 -0.062500 1 0 0 0 0 0 3 109165
-0.002107 -0.000700 0.119202 0.106738 0.699795 0.797823 -0.062500 1 0 0 0 0 0 3 110163
-0.002107 -0.000700 0.119202 0.106731 0.699815 0.797829 -0.062500 1 0 0 0 0 0 3 111186
-0.002107 -0.000700 0.119202 0.106730 0.699817 0.797830 -0.062500 1 0 0 0 0 0 3 112189
-0.002107 -0.000700 0.119202 0.106742 0.699814 0.797824 -0.062500 1 0 0 0 0 0 3 113265
-0.002107 -0.000700 0.119202 0.106732 0.699817 0.797829 -0.062500 1 0 0 0 0 0 3 114323
-0.002107 -0.000700 0.119202 0.106731 0.699817 0.797830 -0.062500 1 0 0 0 0 0 3 115316
-0.002107 -0.000700 0.119202 0.106742 0.699815 0.797824 -0.062500 1 0 0 0 0 0 3 116304
-0.002107 -0.000700 0.119202 0.106724 0.699809 0.797822 -0.062500 1 0 0 0 0 0 3 117211
-0.002107 -0.000700 0.119202 0.106729 0.699817 0.797829 -0.062500 1 0 0 0 0 0 3 118207
-0.002107 -0.000700 0.119202 0.106745 0.699803 0.797830 -0.062500 1 0 0 0 0 0 3 119273
-0.002107 -0.000700 0.119202 0.106732 0.699815 0.797830 -0.062500 1 0 0 0 0 0 3 120290
-0.002107 -0.000700 0.119202 0.106743 0.699814 0.797824 -0.062500 1 0 0 0 0 0 3 121256
-0.002107 -0.000700 0.119202 0.106732 0.699817 0.797829 -0.062500 1 0 0 0 0 0 3 122431
-0.002107 -0.000700 0.119202 0.106731 0.699817 0.797830 -0.062500 1 0 0 0 0 0 3 123195
-0.002107 -0.000700 0.119202 0.106743 0.699815 0.797824 -0.062500 1 0 0 0 0 0 3 124266
-0.002107 -0.000700 0.119202 0.106724 0.699808 0.797822 -0.062500 1 0 0 0 0 0 3 125199
-0.002107 -0.000700 0.119202 0.106729 0.699816 0.797829 -0.062500 1 0 0 0 0 0 3 126135
-0.002107 -0.000700 0.119202 0.106742 0.699814 0.797823 -0.062500 1 0 0 0 0 0 3 127156
-0.002107 -0.000700 0.119202 0.106735 0.699805 0.797836 -0.062500 1 0 0 0 0 0 3 128144
-0.002107 -0.000700 0.119202 0.106731 0.699816 0.797831 -0.062500 1 0 0 0 0 0 3 129138
-0.002107 -0.000700 0.119202 0.106743 0.699814 0.797824 -0.062500 1 0 0 0 0 0 3 130136
-0.002107 -0.000700 0.119202 0.106732 0.699817 0.797829 -0.062500 1 0 0 0 0 0 3 131135
-0.002107 -0.000700 0.119202 0.106735 0.699806 0.797817 -0.062500 1 0 0 0 0 0 3 132152
-0.002107 -0.000700 0.119202 0.106731 0.699816 0.797828 -0.062500 1 0 0 0 0 0 3 133133
-0.002107 -0.000700 0.119202 0.106730 0.699817 0.797830 -0.062500 1 0 0 0 0 0 3 134128
-0.002107 -0.000700 0.119202 0.106742 0.699814 0.797823 -0.062500 1 0 0 0 0 0 3 135207
-0.002107 -0.000700 0.119202 0.106732 0.699817 0.797829 -0.062500 1 0 0 0 0 0 3 136403
-0.002107 -0.000700 0.119202 0.106731 0.699818 0.797830 -0.062500 1 0 0 0 0 0 3 137290
-0.002107 -0.000700 0.119202 0.106742 0.699815 0.797823 -0.062500 1 0 0 0 0 0 3 138161
-0.002107 -0.000700 0.119202 0.106735 0.699806 0.797836 -0.062500 1 0 0 0 0 0 3 139150
-0.002107 -0.000700 0.119202 0.106723 0.699807 0.797824 -0.062500 1 0 0 0 0 0 3 140138
-0.002107 -0.000700 0.119202 0.106741 0.699813 0.797823 -0.062500 1 0 0 0 0 0 3 141132
-0.002107 -0.000700 0.119202 0.106732 0.699817 0.797829 -0.062500 1 0 0 0 0 0 3 142110
-0.002107 -0.000700 0.119202 0.106730 0.699817 0.797830 -0.062500 1 0 0 0 0 0 3 143150
-0.002107 -0.000700 0.119202 0.106742 0.699814 0.797823 -0.062500 1 0 0 0 0 0 3 144427
-0.002107 -0.000700 0.119202 0.106732 0.699817 0.797829 -0.062500 1 0 0 0 0 0 3 145446
-0.002107 -0.000700 0.119202 0.106743 0.699815 0.797823 -0.062500 1 0 0 0 0 0 3 146227
-0.002107 -0.000700 0.119202 0.106732 0.699817 0.797829 -0.062500 1 0 0 0 0 0 3 147210
-0.002107 -0.000700 0.119202 0.106734 0.699806 0.797837 -0.062500 1 0 0 0 0 0 3 148148
-0.002107 -0.000700 0.119202 0.106735 0.699805 0.797817 -0.062500 1 0 0 0 0 0 3 149161
-0.002107 -0.000700 0.119202 0.106731 0.699816 0.797829 -0.062500 1 0 0 0 0 0 3 150482
-0.002107 -0.000700 0.119202 0.106730 0.699817 0.797830 -0.062500 1 0 0 0 0 0 3 151174
-0.002107 -0.000700 0.119202 0.106742 0.699814 0.797824 -0.062500 1 0 0 0 0 0 3 152263
-0.002107 -0.000700 0.119202 0.106732 0.699817 0.797829 -0.062500 1 0 0 0 0 0 3 153282
-0.002107 -0.000700 0.119202 0.106731 0.699817 0.797830 -0.062500 1 0 0 0 0 0 3 154222
-0.002107 -0.000700 0.119202 0.106743 0.699815 0.797824 -0.062500 1 0 0 0 0 0 3 155188
-0.002107 -0.000700 0.119202 0.106724 0.699809 0.797822 -0.062500 1 0 0 0 0 0 3 156183
-0.002107 -0.000700 0.119202 0.106733 0.699805 0.797836 -0.062500 1 0 0 0 0 0 3 157220
-0.002107 -0.000700 0.119202 0.106743 0.699813 0.797824 -0.062500 1 0 0 0 0 0 3 158240
-0.002107 -0.000700 0.119202 0.106732 0.699816 0.797829 -0.062500 1 0 0 0 0 0 3 159178
-0.002107 -0.000700 0.119202 0.106743 0.699814 0.797824 -0.062500 1 0 0 0 0 0 3 160228
-0.002107 -0.000700 0.119202 0.106732 0.699817 0.797829 -0.062500 1 0 0 0 0 0 3 161235
-0.002107 -0.000700 0.119202 0.106731 0.699817 0.797830 -0.062500 1 0 0 0 0 0 3 162118
-0.002107 -0.000700 0.119202 0.106743 0.699815 0.797824 -0.062500 1 0 0 0 0 0 3 163156
-0.002107 -0.000700 0.119202 0.106724 0.699809 0.797822 -0.062500 1 0 0 0 0 0 3 164154
-0.002107 -0.000700 0.119202 0.106730 0.699816 0.797829 -0.062500 1 0 0 0 0 0 3 165156
-0.002107 -0.000700 0.119202 0.106742 0.699815 0.797823 -0.062500 1 0 0 0 0 0 3 166163
-0.002107 -0.000700 0.119202 0.106735 0.699805 0.797836 -0.062500 1 0 0 0 0 0 3 167117
-0.002107 -0.000700 0.119202 0.106731 0.699816 0.797831 -0.062500 1 0 0 0 0 0 3 168158
-0.002107 -0.000700 0.119202 0.106743 0.699814 0.797824 -0.062500 1 0 0 0 0 0 3 169152
-0.002107 -0.000700 0.119202 0.106732 0.699817 0.797829 -0.062500 1 0 0 0 0 0 3 170162
-0.002107 -0.000700 0.119202 0.106735 0.699806 0.797816 -0.062500 1 0 0 0 0 0 3 171269
-0.002107 -0.000700 0.119202 0.106731 0.699816 0.797828 -0.062500 1 0 0 0 0 0 3 172112
-0.002107 -0.000700 0.119202 0.106730 0.699817 0.797829 -0.062500 1 0 0 0 0 0 3 173190
-0.002107 -0.000700 0.119202 0.106742 0.699814 0.797823 -0.062500 1 0 0 0 0 0 3 174138
-0.002107 -0.000700 0.119202 0.106732 0.699817 0.797829 -0.062500 1 0 0 0 0 0 3 175161
-0.002107 -0.000700 0.119202 0.106731 0.699818 0.797830 -0.062500 1 0 0 0 0 0 3 176117
-0.002107 -0.000700 0.119202 0.106742 0.699815 0.797823 -0.062500 1 0 0 0 0 0 3 177195
-0.002107 -0.000700 0.119202 0.106735 0.699806 0.797836 -0.062500 1 0 0 0 0 0 3 178185
-0.002107 -0.000700 0.119202 0.106723 0.699807 0.797824 -0.062500 1 0 0 0 0 0 3 179280
-0.002107 -0.000700 0.119202 0.106741 0.699813 0.797823 -0.062500 1 0 0 0 0 0 3 180312
-0.002107 -0.000700 0.119202 0.106732 0.699817 0.797829 -0.062500 1 0 0 0 0 0 3 181294
-0.002107 -0.000700 0.119202 0.106730 0.699817 0.797830 -0.062500 1 0 0 0 0 0 3 182239
-0.002107 -0.000700 0.119202 0.106742 0.699815 0.797823 -0.062500 1 0 0 0 0 0 3 183181
-0.002107 -0.000700 0.119202 0.106732 0.699817 0.797829 -0.062500 1 0 0 0 0 0 3 184176
-0.002107 -0.000700 0.119202 0.106743 0.699815 0.797823 -0.062500 1 0 0 0 0 0 3 185159
-0.002107 -0.000700 0.119202 0.106732 0.699817 0.797829 -0.062500 1 0 0 0 0 0 3 186122
-0.002107 -0.000700 0.119202 0.106726 0.699797 0.797829 -0.062500 1 0 0 0 0 0 3 187201
-0.002107 -0.000700 0.119202 0.106742 0.699812 0.797823 -0.062500 1 0 0 0 0 0 3 188240
-0.002107 -0.000700 0.119202 0.106732 0.699816 0.797829 -0.062500 1 0 0 0 0 0 3 189143
-0.002107 -0.000700 0.119202 0.106731 0.699817 0.797830 -0.062500 1 0 0 0 0 0 3 190210
-0.002107 -0.000700 0.119202 0.106742 0.699814 0.797824 -0.062500 1 0 0 0 0 0 3 191179
-0.002107 -0.000700 0.119202 0.106732 0.699817 0.797829 -0.062500 1 0 0 0 0 0 3 192127
-0.002107 -0.000700 0.119202 0.106731 0.699817 0.797830 -0.062500 1 0 0 0 0 0 3 193130
-0.002107 -0.000700 0.119202 0.106743 0.699815 0.797824 -0.062500 1 0 0 0 0 0 3 194132
-0.002107 -0.000700 0.119202 0.106724 0.699809 0.797822 -0.062500 1 0 0 0 0 0 3 195126
-0.002107 -0.000700 0.119202 0.106733 0.699805 0.797836 -0.062500 1 0 0 0 0 0 3 196126
-0.002107 -0.000700 0.119202 0.106743 0.699813 0.797824 -0.062500 1 0 0 0 0 0 3 197132
-0.002107 -0.000700 0.119202 0.106732 0.699816 0.797829 -0.062500 1 0 0 0 0 0 3 198133
-0.002107 -0.000700 0.119202 0.106743 0.699814 0.797824 -0.062500 1 0 0 0 0 0 3 199127
-0.002107 -0.000700 0.119202 0.106732 0.699817 0.797829 -0.062500 1 0 0 0 0 0 3 200125
-0.002107 -0.000700 0.119202 0.106731 0.699817 0.797830 -0.062500 1 0 0 0 0 0 3 201844
-0.002107 -0.000700 0.119202 0.106734 0.699806 0.797816 -0.062500 1 0 0 0 0 0 3 203203
-0.002107 -0.000700 0.119202 0.106731 0.699816 0.797828 -0.062500 1 0 0 0 0 0 3 204100
-0.002107 -0.000700 0.119202 0.106730 0.699817 0.797829 -0.062500 1 0 0 0 0 0 3 205145
-0.002107 -0.000700 0.119202 0.106742 0.699815 0.797823 -0.062500 1 0 0 0 0 0 3 206158
-0.002107 -0.000700 0.119202 0.106735 0.699805 0.797836 -0.062500 1 0 0 0 0 0 3 207140
-0.002107 -0.000700 0.119202 0.106731 0.699816 0.797831 -0.062500 1 0 0 0 0 0 3 208134
-0.002107 -0.000700 0.119202 0.106743 0.699814 0.797824 -0.062500 1 0 0 0 0 0 3 209417
-0.002107 -0.000700 0.119202 0.106732 0.699817 0.797829 -0.062500 1 0 0 0 0 0 3 210358
-0.002107 -0.000700 0.119202 0.106735 0.699806 0.797816 -0.062500 1 0 0 0 0 0 3 211322
-0.002107 -0.000700 0.119202 0.106731 0.699816 0.797828 -0.062500 1 0 0 0 0 0 3 212326
-0.002107 -0.000700 0.119202 0.106730 0.699817 0.797829 -0.062500 1 0 0 0 0 0 3 213149
-0.002107 -0.000700 0.119202 0.106730 0.699817 0.797830 -0.062500 1 0 0 0 0 0 3 214488
-0.002107 -0.000700 0.119202 0.106742 0.699815 0.797823 -0.062500 1 0 0 0 0 0 3 215199
-0.002107 -0.000700 0.119202 0.106732 0.699817 0.797829 -0.062500 1 0 0 0 0 0 3 216172
-0.002107 -0.000700 0.119202 0.106746 0.699803 0.797830 -0.062500 1 0 0 0 0 0 3 217307
-0.002107 -0.000700 0.119202 0.106733 0.699816 0.797830 -0.062500 1 0 0 0 0 0 3 218353
-0.002107 -0.000700 0.119202 0.106723 0.699808 0.797823 -0.062500 1 0 0 0 0 0 3 219316
-0.002107 -0.000700 0.119202 0.106741 0.699813 0.797823 -0.062500 1 0 0 0 0 0 3 220224
-0.002107 -0.000700 0.119202 0.106732 0.699817 0.797829 -0.062500 1 0 0 0 0 0 3 221138
-0.002107 -0.000700 0.119202 0.106730 0.699817 0.797830 -0.062500 1 0 0 0 0 0 3 222224
-0.002107 -0.000700 0.119202 0.106742 0.699815 0.797823 -0.062500 1 0 0 0 0 0 3 223107
-0.002107 -0.000700 0.119202 0.106732 0.699817 0.797829 -0.062500 1 0 0 0 0 0 3 224308
-0.002107 -0.000700 0.119202 0.106731 0.699818 0.797830 -0.062500 1 0 0 0 0 0 3 225393
-0.002107 -0.000700 0.119202 0.106742 0.699815 0.797824 -0.062500 1 0 0 0 0 0 3 226112
-0.002107 -0.000700 0.119202 0.106727 0.699797 0.797829 -0.062500 1 0 0 0 0 0 3 227189
-0.002107 -0.000700 0.119202 0.106742 0.699812 0.797823 -0.062500 1 0 0 0 0 0 3 228213
-0.002107 -0.000700 0.119202 0.106732 0.699816 0.797829 -0.062500 1 0 0 0 0 0 3 229137
-0.002107 -0.000700 0.119202 0.106731 0.699817 0.797830 -0.062500 1 0 0 0 0 0 3 230116
-0.002107 -0.000700 0.119202 0.106743 0.699814 0.797824 -0.062500 1 0 0 0 0 0 3 231128
-0.002107 -0.000700 0.119202 0.106732 0.699817 0.797829 -0.062500 1 0 0 0 0 0 3 232129
-0.002107 -0.000700 0.119202 0.106731 0.699817 0.797830 -0.062500 1 0 0 0 0 0 3 233083
-0.002107 -0.000700 0.119202 0.106743 0.699815 0.797824 -0.062500 1 0 0 0 0 0 3 234115
-0.002107 -0.000700 0.119202 0.106724 0.699809 0.797822 -0.062500 1 0 0 0 0 0 3 235126
-0.002107 -0.000700 0.119202 0.106733 0.699805 0.797836 -0.062500 1 0 0 0 0 0 3 236117
-0.002107 -0.000700 0.119202 0.106743 0.699813 0.797824 -0.062500 1 0 0 0 0 0 3 237131
-0.002107 -0.000700 0.119202 0.106732 0.699816 0.797829 -0.062500 1 0 0 0 0 0 3 238240
-0.002107 -0.000700 0.119202 0.106731 0.699817 0.797830 -0.062500 1 0 0 0 0 0 3 239218
-0.002107 -0.000700 0.119202 0.106742 0.699814 0.797824 -0.062500 1 0 0 0 0 0 3 240220
-0.002107 -0.000700 0.119202 0.106732 0.699817 0.797829 -0.062500 1 0 0 0 0 0 3 241148
-0.002107 -0.000700 0.119202 0.106735 0.699806 0.797816 -0.062500 1 0 0 0 0 0 3 242142
-0.002107 -0.000700 0.119202 0.106731 0.699816 0.797828 -0.062500 1 0 0 0 0 0 3 243152
-0.002107 -0.000700 0.119202 0.106730 0.699817 0.797829 -0.062500 1 0 0 0 0 0 3 244146
-0.002107 -0.000700 0.119202 0.106742 0.699815 0.797823 -0.062500 1 0 0 0 0 0 3 245150
-0.002107 -0.000700 0.119202 0.106735 0.699805 0.797836 -0.062500 1 0 0 0 0 0 3 246154
-0.002107 -0.000700 0.119202 0.106731 0.699816 0.797831 -0.062500 1 0 0 0 0 0 3 247241
-0.002107 -0.000700 0.119202 0.106743 0.699814 0.797824 -0.062500 1 0 0 0 0 0 3 248344
-0.002107 -0.000700 0.119202 0.106732 0.699817 0.797829 -0.062500 1 0 0 0 0 0 3 249158
-0.002107 -0.000700 0.119202 0.106723 0.699809 0.797823 -0.062500 1 0 0 0 0 0 3 250295
-0.002107 -0.000700 0.119202 0.106741 0.699813 0.797823 -0.062500 1 0 0 0 0 0 3 251196
-0.002107 -0.000700 0.119202 0.106732 0.699817 0.797829 -0.062500 1 0 0 0 0 0 3 252193
-0.002107 -0.000700 0.119202 0.106730 0.699817 0.797830 -0.062500 1 0 0 0 0 0 3 253171
-0.002107 -0.000700 0.119202 0.106742 0.699815 0.797823 -0.062500 1 0 0 0 0 0 3 254372
-0.002107 -0.000700 0.119202 0.106732 0.699817 0.797829 -0.062500 1 0 0 0 0 0 3 255141
-0.002107 -0.000700 0.119202 0.106746 0.699803 0.797830 -0.062500 1 0 0 0 0 0 3 256095
-0.002107 -0.000700 0.119202 0.106733 0.699816 0.797830 -0.062500 1 0 0 0 0 0 3 257206
-0.002107 -0.000700 0.119202 0.106723 0.699808 0.797823 -0.062500 1 0 0 0 0 0 3 258218
-0.002107 -0.000700 0.119202 0.106742 0.699813 0.797823 -0.062500 1 0 0 0 0 0 3 259135
-0.002107 -0.000700 0.119202 0.106732 0.699817 0.797829 -0.062500 1 0 0 0 0 0 3 260124
-0.002107 -0.000700 0.119202 0.106730 0.699817 0.797830 -0.062500 1 0 0 0 0 0 3 261137
-0.002107 -0.000700 0.119202 0.106742 0.699815 0.797823 -0.062500 1 0 0 0 0 0 3 262130
-0.002107 -0.000700 0.119202 0.106732 0.699817 0.797829 -0.062500 1 0 0 0 0 0 3 263133
-0.002107 -0.000700 0.119202 0.106731 0.699818 0.797830 -0.062500 1 0 0 0 0 0 3 264133
-0.002107 -0.000700 0.119202 0.106742 0.699815 0.797824 -0.062500 1 0 0 0 0 0 3 265138
-0.002107 -0.000700 0.119202 0.106727 0.699797 0.797829 -0.062500 1 0 0 0 0 0 3 266128
-0.002107 -0.000700 0.119202 0.106730 0.699815 0.797830 -0.062500 1 0 0 0 0 0 3 267127
-0.002107 -0.000700 0.119202 0.106742 0.699814 0.797824 -0.062500 1 0 0 0 0 0 3 269055
-0.002107 -0.000700 0.119202 0.106732 0.699817 0.797829 -0.062500 1 0 0 0 0 0 3 269268
-0.002107 -0.000700 0.119202 0.106743 0.699814 0.797823 -0.062500 1 0 0 0 0 0 3 270271
-0.002107 -0.000700 0.119202 0.106732 0.699817 0.797829 -0.062500 1 0 0 0 0 0 3 271103
-0.002107 -0.000700 0.119202 0.106731 0.699818 0.797830 -0.062500 1 0 0 0 0 0 3 272150
-0.002107 -0.000700 0.119202 0.106734 0.699806 0.797816 -0.062500 1 0 0 0 0 0 3 273117
-0.002107 -0.000700 0.119202 0.106731 0.699816 0.797828 -0.062500 1 0 0 0 0 0 3 274134
-0.002107 -0.000700 0.119202 0.106734 0.699805 0.797836 -0.062500 1 0 0 0 0 0 3 275138
-0.002107 -0.000700 0.119202 0.106743 0.699813 0.797824 -0.062500 1 0 0 0 0 0 3 276229
-0.002107 -0.000700 0.119202 0.106732 0.699816 0.797829 -0.062500 1 0 0 0 0 0 3 277275
-0.002107 -0.000700 0.119202 0.106731 0.699817 0.797830 -0.062500 1 0 0 0 0 0 3 278310
-0.002107 -0.000700 0.119202 0.106743 0.699814 0.797824 -0.062500 1 0 0 0 0 0 3 279240
-0.002107 -0.000700 0.119202 0.106732 0.699817 0.797829 -0.062500 1 0 0 0 0 0 3 280144
-0.002107 -0.000700 0.119202 0.106735 0.699806 0.797816 -0.062500 1 0 0 0 0 0 3 281153
-0.002107 -0.000700 0.119202 0.106731 0.699816 0.797828 -0.062500 1 0 0 0 0 0 3 282114
-0.002107 -0.000700 0.119202 0.106730 0.699817 0.797829 -0.062500 1 0 0 0 0 0 3 283097
-0.002107 -0.000700 0.119202 0.106742 0.699815 0.797823 -0.062500 1 0 0 0 0 0 3 284300
-0.002107 -0.000700 0.119202 0.106735 0.699805 0.797836 -0.062500 1 0 0 0 0 0 3 285270
-0.002107 -0.000700 0.119202 0.106731 0.699816 0.797831 -0.062500 1 0 0 0 0 0 3 286267
-0.002107 -0.000700 0.119202 0.106743 0.699814 0.797824 -0.062500 1 0 0 0 0 0 3 287237
-0.002107 -0.000700 0.119202 0.106732 0.699817 0.797829 -0.062500 1 0 0 0 0 0 3 288187
-0.002107 -0.000700 0.119202 0.106723 0.699809 0.797823 -0.062500 1 0 0 0 0 0 3 289232
-0.002107 -0.000700 0.119202 0.106741 0.699813 0.797823 -0.062500 1 0 0 0 0 0 3 290218
-0.002107 -0.000700 0.119202 0.106732 0.699817 0.797829 -0.062500 1 0 0 0 0 0 3 291128
-0.002107 -0.000700 0.119202 0.106730 0.699817 0.797830 -0.062500 1 0 0 0 0 0 3 292218
-0.002107 -0.000700 0.119202 0.106742 0.699815 0.797823 -0.062500 1 0 0 0 0 0 3 293151
-0.002107 -0.000700 0.119202 0.106732 0.699817 0.797829 -0.062500 1 0 0 0 0 0 3 294118
-0.002107 -0.000700 0.119202 0.106746 0.699803 0.797830 -0.062500 1 0 0 0 0 0 3 295210
-0.002107 -0.000700 0.119202 0.106724 0.699807 0.797823 -0.062500 1 0 0 0 0 0 3 296134
-0.002107 -0.000700 0.119202 0.106730 0.699816 0.797829 -0.062500 1 0 0 0 0 0 3 297136
-0.002107 -0.000700 0.119202 0.106742 0.699814 0.797823 -0.062500 1 0 0 0 0 0 3 298126
-0.002107 -0.000700 0.119202 0.106732 0.699817 0.797829 -0.062500 1 0 0 0 0 0 3 299132
-0.002107 -0.000700 0.119202 0.106731 0.699817 0.797830 -0.062500 1 0 0 0 0 0 3 300133
-0.002107 -0.000700 0.119202 0.106742 0.699815 0.797823 -0.062500 1 0 0 0 0 0 3 301132
-0.002107 -0.000700 0.119202 0.106732 0.699817 0.797829 -0.062500 1 0 0 0 0 0 3 302125
-0.002107 -0.000700 0.119202 0.106731 0.699818 0.797830 -0.062500 1 0 0 0 0 0 3 303131
-0.002107 -0.000700 0.119202 0.106743 0.699815 0.797824 -0.062500 1 0 0 0 0 0 3 304109
-0.002107 -0.000700 0.119202 0.106727 0.699797 0.797829 -0.062500 1 0 0 0 0 0 3 305234
-0.002107 -0.000700 0.119202 0.106730 0.699815 0.797830 -0.062500 1 0 0 0 0 0 3 306139
-0.002107 -0.000700 0.119202 0.106742 0.699814 0.797824 -0.062500 1 0 0 0 0 0 3 307176
-0.002107 -0.000700 0.119202 0.106732 0.699817 0.797829 -0.062500 1 0 0 0 0 0 3 308146
-0.002107 -0.000700 0.119202 0.106743 0.699814 0.797823 -0.062500 1 0 0 0 0 0 3 309133
-0.002107 -0.000700 0.119202 0.106732 0.699817 0.797829 -0.062500 1 0 0 0 0 0 3 310141
-0.002107 -0.000700 0.119202 0.106731 0.699818 0.797830 -0.062500 1 0 0 0 0 0 3 311150
-0.002107 -0.000700 0.119202 0.106734 0.699806 0.797816 -0.062500 1 0 0 0 0 0 3 312147
-0.002107 -0.000700 0.119202 0.106731 0.699816 0.797828 -0.062500 1 0 0 0 0 0 3 313209
-0.002107 -0.000700 0.119202 0.106734 0.699805 0.797836 -0.062500 1 0 0 0 0 0 3 314279
-0.002107 -0.000700 0.119202 0.106743 0.699813 0.797824 -0.062500 1 0 0 0 0 0 3 315278
-0.002107 -0.000700 0.119202 0.106732 0.699816 0.797829 -0.062500 1 0 0 0 0 0 3 316154
-0.002107 -0.000700 0.119202 0.106731 0.699817 0.797830 -0.062500 1 0 0 0 0 0 3 317279
-0.002107 -0.000700 0.119202 0.106743 0.699814 0.797824 -0.062500 1 0 0 0 0 0 3 318074
-0.002107 -0.000700 0.119202 0.106732 0.699817 0.797829 -0.062500 1 0 0 0 0 0 3 319188
-0.002107 -0.000700 0.119202 0.106735 0.699806 0.797816 -0.062500 1 0 0 0 0 0 3 320153
-0.002107 -0.000700 0.119202 0.106731 0.699816 0.797828 -0.062500 1 0 0 0 0 0 3 321231
-0.002107 -0.000700 0.119202 0.106730 0.699817 0.797829 -0.062500 1 0 0 0 0 0 3 322272
-0.002107 -0.000700 0.119202 0.106730 0.699818 0.797830 -0.062500 1 0 0 0 0 0 3 323116
-0.002107 -0.000700 0.119202 0.106746 0.699803 0.797830 -0.062500 1 0 0 0 0 0 3 324199
-0.002107 -0.000700 0.119202 0.106732 0.699816 0.797830 -0.062500 1 0 0 0 0 0 3 325132
-0.002107 -0.000700 0.119202 0.106743 0.699814 0.797824 -0.062500 1 0 0 0 0 0 3 326102
-0.002107 -0.000700 0.119202 0.106732 0.699817 0.797829 -0.062500 1 0 0 0 0 0 3 327104
-0.002107 -0.000700 0.119202 0.106723 0.699809 0.797823 -0.062500 1 0 0 0 0 0 3 328085
-0.002107 -0.000700 0.119202 0.106741 0.699813 0.797823 -0.062500 1 0 0 0 0 0 3 329098
-0.002107 -0.000700 0.119202 0.106732 0.699817 0.797829 -0.062500 1 0 0 0 0 0 3 330100
-0.002107 -0.000700 0.119202 0.106730 0.699817 0.797830 -0.062500 1 0 0 0 0 0 3 331101
-0.002107 -0.000700 0.119202 0.106742 0.699815 0.797823 -0.062500 1 0 0 0 0 0 3 332102
-0.002107 -0.000700 0.119202 0.106732 0.699817 0.797829 -0.062500 1 0 0 0 0 0 3 333084
-0.002107 -0.000700 0.119202 0.106734 0.699806 0.797837 -0.062500 1 0 0 0 0 0 3 334078
-0.002107 -0.000700 0.119202 0.106735 0.699804 0.797817 -0.062500 1 0 0 0 0 0 3 335160
-0.002107 -0.000700 0.119202 0.106731 0.699815 0.797829 -0.062500 1 0 0 0 0 0 3 336115
-0.002107 -0.000700 0.119202 0.106742 0.699814 0.797823 -0.062500 1 0 0 0 0 0 3 337167
-0.002107 -0.000700 0.119202 0.106732 0.699817 0.797829 -0.062500 1 0 0 0 0 0 3 338110
-0.002107 -0.000700 0.119202 0.106731 0.699817 0.797830 -0.062500 1 0 0 0 0 0 3 339091
-0.002107 -0.000700 0.119202 0.106743 0.699815 0.797823 -0.062500 1 0 0 0 0 0 3 340095
-0.002107 -0.000700 0.119202 0.106732 0.699817 0.797829 -0.062500 1 0 0 0 0 0 3 341086
-0.002107 -0.000700 0.119202 0.106731 0.699818 0.797830 -0.062500 1 0 0 0 0 0 3 342086
-0.002107 -0.000700 0.119202 0.106734 0.699806 0.797816 -0.062500 1 0 0 0 0 0 3 343360
-0.002107 -0.000700 0.119202 0.106734 0.699804 0.797835 -0.062500 1 0 0 0 0 0 3 344222
-0.002107 -0.000700 0.119202 0.106731 0.699816 0.797830 -0.062500 1 0 0 0 0 0 3 345288
-0.002107 -0.000700 0.119202 0.106742 0.699814 0.797824 -0.062500 1 0 0 0 0 0 3 346286
-0.002107 -0.000700 0.119202 0.106732 0.699817 0.797829 -0.062500 1 0 0 0 0 0 3 347183
-0.002107 -0.000700 0.119202 0.106731 0.699817 0.797830 -0.062500 1 0 0 0 0 0 3 348527
-0.002107 -0.000700 0.119202 0.106742 0.699815 0.797824 -0.062500 1 0 0 0 0 0 3 349130
-0.002107 -0.000700 0.119202 0.106732 0.699817 0.797829 -0.062500 1 0 0 0 0 0 3 350152
-0.002107 -0.000700 0.119202 0.106735 0.699806 0.797816 -0.062500 1 0 0 0 0 0 3 351213
-0.002107 -0.000700 0.119202 0.106734 0.699804 0.797835 -0.062500 1 0 0 0 0 0 3 352354
-0.002107 -0.000700 0.119202 0.106731 0.699815 0.797830 -0.062500 1 0 0 0 0 0 3 353157
-0.002107 -0.000700 0.119202 0.106743 0.699814 0.797824 -0.062500 1 0 0 0 0 0 3 354184
-0.002107 -0.000700 0.119202 0.106732 0.699817 0.797829 -0.062500 1 0 0 0 0 0 3 355213
-0.002107 -0.000700 0.119202 0.106731 0.699817 0.797830 -0.062500 1 0 0 0 0 0 3 356131
-0.002107 -0.000700 0.119202 0.106743 0.699815 0.797824 -0.062500 1 0 0 0 0 0 3 357134
-0.002107 -0.000700 0.119202 0.106732 0.699817 0.797829 -0.062500 1 0 0 0 0 0 3 358270
-0.002107 -0.000700 0.119202 0.106723 0.699809 0.797823 -0.062500 1 0 0 0 0 0 3 359359
-0.002107 -0.000700 0.119202 0.106741 0.699814 0.797823 -0.062500 1 0 0 0 0 0 3 360107
-0.002107 -0.000700 0.119202 0.106731 0.699817 0.797829 -0.062500 1 0 0 0 0 0 3 361150
-0.002107 -0.000700 0.119202 0.106730 0.699818 0.797830 -0.062500 1 0 0 0 0 0 3 362165
-0.002107 -0.000700 0.119202 0.106746 0.699803 0.797830 -0.062500 1 0 0 0 0 0 3 363053
-0.002107 -0.000700 0.119202 0.106732 0.699816 0.797830 -0.062500 1 0 0 0 0 0 3 364083
-0.002107 -0.000700 0.119202 0.106743 0.699814 0.797824 -0.062500 1 0 0 0 0 0 3 365078
-0.002107 -0.000700 0.119202 0.106724 0.699808 0.797822 -0.062500 1 0 0 0 0 0 3 366079
-0.002107 -0.000700 0.119202 0.106730 0.699816 0.797829 -0.062500 1 0 0 0 0 0 3 367054
-0.002107 -0.000700 0.119202 0.106742 0.699814 0.797823 -0.062500 1 0 0 0 0 0 3 368082
-0.002107 -0.000700 0.119202 0.106732 0.699817 0.797829 -0.062500 1 0 0 0 0 0 3 369078
-0.002107 -0.000700 0.119202 0.106730 0.699817 0.797830 -0.062500 1 0 0 0 0 0 3 370080
-0.002107 -0.000700 0.119202 0.106742 0.699815 0.797823 -0.062500 1 0 0 0 0 0 3 371080
-0.002107 -0.000700 0.119202 0.106732 0.699817 0.797829 -0.062500 1 0 0 0 0 0 3 372170
-0.002107 -0.000700 0.119202 0.106734 0.699806 0.797837 -0.062500 1 0 0 0 0 0 3 373108
-0.002107 -0.000700 0.119202 0.106735 0.699804 0.797817 -0.062500 1 0 0 0 0 0 3 374164
-0.002107 -0.000700 0.119202 0.106731 0.699816 0.797828 -0.062500 1 0 0 0 0 0 3 375102
-0.002107 -0.000700 0.119202 0.106730 0.699817 0.797830 -0.062500 1 0 0 0 0 0 3 376088
-0.002107 -0.000700 0.119202 0.106742 0.699814 0.797824 -0.062500 1 0 0 0 0 0 3 377090
-0.002107 -0.000700 0.119202 0.106732 0.699817 0.797829 -0.062500 1 0 0 0 0 0 3 378145
-0.002107 -0.000700 0.119202 0.106743 0.699815 0.797823 -0.062500 1 0 0 0 0 0 3 379213
-0.002107 -0.000700 0.119202 0.106732 0.699817 0.797829 -0.062500 1 0 0 0 0 0 3 380171
-0.002107 -0.000700 0.119202 0.106731 0.699818 0.797830 -0.062500 1 0 0 0 0 0 3 381225
-0.002107 -0.000700 0.119202 0.106734 0.699806 0.797816 -0.062500 1 0 0 0 0 0 3 382198
-0.002107 -0.000700 0.119202 0.106734 0.699804 0.797835 -0.062500 1 0 0 0 0 0 3 383130
-0.002107 -0.000700 0.119202 0.106731 0.699816 0.797830 -0.062500 1 0 0 0 0 0 3 384134
-0.002107 -0.000700 0.119202 0.106742 0.699814 0.797824 -0.062500 1 0 0 0 0 0 3 385197
-0.002107 -0.000700 0.119202 0.106732 0.699817 0.797829 -0.062500 1 0 0 0 0 0 3 386160
-0.002107 -0.000700 0.119202 0.106731 0.699817 0.797830 -0.062500 1 0 0 0 0 0 3 387216
-0.002107 -0.000700 0.119202 0.106742 0.699815 0.797824 -0.062500 1 0 0 0 0 0 3 388379
-0.002107 -0.000700 0.119202 0.106732 0.699817 0.797829 -0.062500 1 0 0 0 0 0 3 389145
-0.002107 -0.000700 0.119202 0.106735 0.699806 0.797816 -0.062500 1 0 0 0 0 0 3 390200
-0.002107 -0.000700 0.119202 0.106734 0.699804 0.797835 -0.062500 1 0 0 0 0 0 3 391137
-0.002107 -0.000700 0.119202 0.106731 0.699815 0.797830 -0.062500 1 0 0 0 0 0 3 392091
-0.002107 -0.000700 0.119202 0.106743 0.699814 0.797824 -0.062500 1 0 0 0 0 0 3 393090
-0.002107 -0.000700 0.119202 0.106732 0.699817 0.797829 -0.062500 1 0 0 0 0 0 3 394102
-0.002107 -0.000700 0.119202 0.106731 0.699817 0.797830 -0.062500 1 0 0 0 0 0 3 395092
-0.002107 -0.000700 0.119202 0.106743 0.699815 0.797824 -0.062500 1 0 0 0 0 0 3 396086
-0.002107 -0.000700 0.119202 0.106732 0.699817 0.797829 -0.062500 1 0 0 0 0 0 3 397096
-0.002107 -0.000700 0.119202 0.106723 0.699809 0.797823 -0.062500 1 0 0 0 0 0 3 398104
-0.002107 -0.000700 0.119202 0.106741 0.699814 0.797823 -0.062500 1 0 0 0 0 0 3 399109
-0.002107 -0.000700 0.119202 0.106732 0.699817 0.797829 -0.062500 1 0 0 0 0 0 3 400106
-0.002107 -0.000700 0.119202 0.106730 0.699818 0.797830 -0.062500 1 0 0 0 0 0 3 401441
-0.002107 -0.000700 0.119202 0.106746 0.699803 0.797830 -0.062500 1 0 0 0 0 0 3 402243
-0.002107 -0.000700 0.119202 0.106732 0.699816 0.797830 -0.062500 1 0 0 0 0 0 3 403258
-0.002107 -0.000700 0.119202 0.106743 0.699814 0.797824 -0.062500 1 0 0 0 0 0 3 404079
-0.002107 -0.000700 0.119202 0.106724 0.699808 0.797822 -0.062500 1 0 0 0 0 0 3 405070
-0.002107 -0.000700 0.119202 0.106730 0.699816 0.797829 -0.062500 1 0 0 0 0 0 3 406087
-0.002107 -0.000700 0.119202 0.106742 0.699814 0.797823 -0.062500 1 0 0 0 0 0 3 407118
-0.002107 -0.000700 0.119202 0.106732 0.699817 0.797829 -0.062500 1 0 0 0 0 0 3 408106
-0.002107 -0.000700 0.119202 0.106731 0.699817 0.797830 -0.062500 1 0 0 0 0 0 3 409166
-0.002107 -0.000700 0.119202 0.106742 0.699815 0.797823 -0.062500 1 0 0 0 0 0 3 410273
-0.002107 -0.000700 0.119202 0.106735 0.699806 0.797836 -0.062500 1 0 0 0 0 0 3 411381
-0.002107 -0.000700 0.119202 0.106731 0.699816 0.797831 -0.062500 1 0 0 0 0 0 3 412403
-0.002107 -0.000700 0.119202 0.106735 0.699806 0.797817 -0.062500 1 0 0 0 0 0 3 413173
-0.002107 -0.000700 0.119202 0.106731 0.699816 0.797828 -0.062500 1 0 0 0 0 0 3 414322
-0.002107 -0.000700 0.119202 0.106730 0.699817 0.797830 -0.062500 1 0 0 0 0 0 3 415129
-0.002107 -0.000700 0.119202 0.106742 0.699814 0.797823 -0.062500 1 0 0 0 0 0 3 416096
-0.002107 -0.000700 0.119202 0.106732 0.699817 0.797829 -0.062500 1 0 0 0 0 0 3 417329
-0.002107 -0.000700 0.119202 0.106743 0.699815 0.797823 -0.062500 1 0 0 0 0 0 3 418322
-0.002107 -0.000700 0.119202 0.106732 0.699817 0.797829 -0.062500 1 0 0 0 0 0 3 419134
-0.002107 -0.000700 0.119202 0.106731 0.699818 0.797830 -0.062500 1 0 0 0 0 0 3 420266
-0.002107 -0.000700 0.119202 0.106734 0.699806 0.797816 -0.062500 1 0 0 0 0 0 3 421129
-0.002107 -0.000700 0.119202 0.106734 0.699804 0.797835 -0.062500 1 0 0 0 0 0 3 422143
-0.002107 -0.000700 0.119202 0.106731 0.699816 0.797830 -0.062500 1 0 0 0 0 0 3 423171
-0.002107 -0.000700 0.119202 0.106742 0.699814 0.797824 -0.062500 1 0 0 0 0 0 3 424244
-0.002107 -0.000700 0.119202 0.106732 0.699817 0.797829 -0.062500 1 0 0 0 0 0 3 425079
-0.002107 -0.000700 0.119202 0.106731 0.699817 0.797830 -0.062500 1 0 0 0 0 0 3 426103
-0.002107 -0.000700 0.119202 0.106743 0.699815 0.797824 -0.062500 1 0 0 0 0 0 3 427153
-0.002107 -0.000700 0.119202 0.106732 0.699817 0.797829 -0.062500 1 0 0 0 0 0 3 428130
-0.002107 -0.000700 0.119202 0.106722 0.699809 0.797823 -0.062500 1 0 0 0 0 0 3 429056
-0.002107 -0.000700 0.119202 0.106741 0.699814 0.797823 -0.062500 1 0 0 0 0 0 3 430057
-0.002107 -0.000700 0.119202 0.106735 0.699805 0.797836 -0.062500 1 0 0 0 0 0 3 431058
-0.002107 -0.000700 0.119202 0.106743 0.699813 0.797824 -0.062500 1 0 0 0 0 0 3 432057
-0.002107 -0.000700 0.119202 0.106732 0.699817 0.797829 -0.062500 1 0 0 0 0 0 3 433029
-0.002107 -0.000700 0.119202 0.106731 0.699817 0.797830 -0.062500 1 0 0 0 0 0 3 434056
-0.002107 -0.000700 0.119202 0.106743 0.699815 0.797824 -0.062500 1 0 0 0 0 0 3 435058
-0.002107 -0.000700 0.119202 0.106724 0.699808 0.797822 -0.062500 1 0 0 0 0 0 3 436055
-0.002107 -0.000700 0.119202 0.106730 0.699816 0.797829 -0.062500 1 0 0 0 0 0 3 437055
-0.002107 -0.000700 0.119202 0.106742 0.699814 0.797823 -0.062500 1 0 0 0 0 0 3 438142
-0.002107 -0.000700 0.119202 0.106732 0.699817 0.797829 -0.062500 1 0 0 0 0 0 3 439263
-0.002107 -0.000700 0.119202 0.106730 0.699818 0.797830 -0.062500 1 0 0 0 0 0 3 440205
-0.002107 -0.000700 0.119202 0.106746 0.699803 0.797830 -0.062500 1 0 0 0 0 0 3 441036
-0.002107 -0.000700 0.119202 0.106732 0.699816 0.797830 -0.062500 1 0 0 0 0 0 3 442022
-0.002107 -0.000700 0.119202 0.106743 0.699814 0.797824 -0.062500 1 0 0 0 0 0 3 443066
-0.002107 -0.000700 0.119202 0.106724 0.699808 0.797822 -0.062500 1 0 0 0 0 0 3 444063
-0.002107 -0.000700 0.119202 0.106730 0.699816 0.797829 -0.062500 1 0 0 0 0 0 3 445096
-0.002107 -0.000700 0.119202 0.106730 0.699817 0.797830 -0.062500 1 0 0 0 0 0 3 446100
-0.002107 -0.000700 0.119202 0.106742 0.699815 0.797823 -0.062500 1 0 0 0 0 0 3 447247
-0.002107 -0.000700 0.119202 0.106732 0.699817 0.797829 -0.062500 1 0 0 0 0 0 3 448199
-0.002107 -0.000700 0.119202 0.106743 0.699815 0.797823 -0.062500 1 0 0 0 0 0 3 449128
-0.002107 -0.000700 0.119202 0.106735 0.699806 0.797836 -0.062500 1 0 0 0 0 0 3 450172
-0.002107 -0.000700 0.119202 0.106723 0.699807 0.797824 -0.062500 1 0 0 0 0 0 3 451038
-0.002107 -0.000700 0.119202 0.106741 0.699813 0.797823 -0.062500 1 0 0 0 0 0 3 452094
-0.002107 -0.000700 0.119202 0.106732 0.699816 0.797829 -0.062500 1 0 0 0 0 0 3 453091
-0.002107 -0.000700 0.119202 0.106730 0.699817 0.797830 -0.062500 1 0 0 0 0 0 3 454305
-0.002107 -0.000700 0.119202 0.106742 0.699814 0.797823 -0.062500 1 0 0 0 0 0 3 455189
-0.002107 -0.000700 0.119202 0.106732 0.699817 0.797829 -0.062500 1 0 0 0 0 0 3 456067
-0.002107 -0.000700 0.119202 0.106730 0.699817 0.797830 -0.062500 1 0 0 0 0 0 3 457123
-0.002107 -0.000700 0.119202 0.106742 0.699815 0.797824 -0.062500 1 0 0 0 0 0 3 458137
-0.002107 -0.000700 0.119202 0.106732 0.699818 0.797829 -0.062500 1 0 0 0 0 0 3 459056
-0.002107 -0.000700 0.119202 0.106735 0.699806 0.797816 -0.062500 1 0 0 0 0 0 3 460054
-0.002107 -0.000700 0.119202 0.106734 0.699804 0.797835 -0.062500 1 0 0 0 0 0 3 461025
-0.002107 -0.000700 0.119202 0.106731 0.699816 0.797830 -0.062500 1 0 0 0 0 0 3 462057
-0.002107 -0.000700 0.119202 0.106743 0.699814 0.797824 -0.062500 1 0 0 0 0 0 3 463054
-0.002107 -0.000700 0.119202 0.106732 0.699817 0.797829 -0.062500 1 0 0 0 0 0 3 464053
-0.002107 -0.000700 0.119202 0.106731 0.699817 0.797830 -0.062500 1 0 0 0 0 0 3 465055
-0.002107 -0.000700 0.119202 0.106743 0.699815 0.797824 -0.062500 1 0 0 0 0 0 3 466058
-0.002107 -0.000700 0.119202 0.106732 0.699817 0.797829 -0.062500 1 0 0 0 0 0 3 467054
-0.002107 -0.000700 0.119202 0.106722 0.699809 0.797823 -0.062500 1 0 0 0 0 0 3 468165
-0.002107 -0.000700 0.119202 0.106741 0.699814 0.797823 -0.062500 1 0 0 0 0 0 3 469050
-0.002107 -0.000700 0.119202 0.106735 0.699805 0.797836 -0.062500 1 0 0 0 0 0 3 470151
-0.002107 -0.000700 0.119202 0.106743 0.699813 0.797824 -0.062500 1 0 0 0 0 0 3 471105
-0.002107 -0.000700 0.119202 0.106732 0.699817 0.797829 -0.062500 1 0 0 0 0 0 3 472091
-0.002107 -0.000700 0.119202 0.106731 0.699817 0.797830 -0.062500 1 0 0 0 0 0 3 473060
-0.002107 -0.000700 0.119202 0.106743 0.699815 0.797824 -0.062500 1 0 0 0 0 0 3 474092
-0.002107 -0.000700 0.119202 0.106724 0.699808 0.797822 -0.062500 1 0 0 0 0 0 3 475086
-0.002107 -0.000700 0.119202 0.106730 0.699816 0.797829 -0.062500 1 0 0 0 0 0 3 476268
-0.002107 -0.000700 0.119202 0.106742 0.699814 0.797823 -0.062500 1 0 0 0 0 0 3 477197
-0.002107 -0.000700 0.119202 0.106732 0.699817 0.797829 -0.062500 1 0 0 0 0 0 3 478208
-0.002107 -0.000700 0.119202 0.106730 0.699818 0.797830 -0.062500 1 0 0 0 0 0 3 479207
-0.002107 -0.000700 0.119202 0.106746 0.699803 0.797830 -0.062500 1 0 0 0 0 0 3 480300
-0.002107 -0.000700 0.119202 0.106732 0.699816 0.797830 -0.062500 1 0 0 0 0 0 3 481173
-0.002107 -0.000700 0.119202 0.106731 0.699817 0.797830 -0.062500 1 0 0 0 0 0 3 482067
-0.002107 -0.000700 0.119202 0.106734 0.699806 0.797817 -0.062500 1 0 0 0 0 0 3 483103
-0.002107 -0.000700 0.119202 0.106731 0.699816 0.797828 -0.062500 1 0 0 0 0 0 3 484209
-0.002107 -0.000700 0.119202 0.106730 0.699817 0.797830 -0.062500 1 0 0 0 0 0 3 485191
-0.002107 -0.000700 0.119202 0.106742 0.699815 0.797823 -0.062500 1 0 0 0 0 0 3 486162
-0.002107 -0.000700 0.119202 0.106732 0.699817 0.797829 -0.062500 1 0 0 0 0 0 3 487154
-0.002107 -0.000700 0.119202 0.106743 0.699815 0.797823 -0.062500 1 0 0 0 0 0 3 488104
-0.002107 -0.000700 0.119202 0.106735 0.699806 0.797836 -0.062500 1 0 0 0 0 0 3 489142
-0.002107 -0.000700 0.119202 0.106723 0.699807 0.797824 -0.062500 1 0 0 0 0 0 3 490047
-0.002107 -0.000700 0.119202 0.106742 0.699813 0.797823 -0.062500 1 0 0 0 0 0 3 491300
-0.002107 -0.000700 0.119202 0.106732 0.699816 0.797829 -0.062500 1 0 0 0 0 0 3 492298
-0.002107 -0.000700 0.119202 0.106730 0.699817 0.797830 -0.062500 1 0 0 0 0 0 3 493107
-0.002107 -0.000700 0.119202 0.106742 0.699814 0.797823 -0.062500 1 0 0 0 0 0 3 494151
-0.002107 -0.000700 0.119202 0.106732 0.699817 0.797829 -0.062500 1 0 0 0 0 0 3 495133
-0.002107 -0.000700 0.119202 0.106731 0.699817 0.797830 -0.062500 1 0 0 0 0 0 3 496070
-0.002107 -0.000700 0.119202 0.106742 0.699815 0.797824 -0.062500 1 0 0 0 0 0 3 497075
-0.002107 -0.000700 0.119202 0.106732 0.699818 0.797829 -0.062500 1 0 0 0 0 0 3 498083
-0.002107 -0.000700 0.119202 0.106735 0.699806 0.797816 -0.062500 1 0 0 0 0 0 3 499078
-0.002107 -0.000700 0.119202 0.106734 0.699804 0.797835 -0.062500 1 0 0 0 0 0 3 500074
-0.002107 -0.000700 0.119202 0.106731 0.699816 0.797830 -0.062500 1 0 0 0 0 0 3 501082
-0.002107 -0.000700 0.119202 0.106743 0.699814 0.797824 -0.062500 1 0 0 0 0 0 3 502060
-0.002107 -0.000700 0.119202 0.106732 0.699817 0.797829 -0.062500 1 0 0 0 0 0 3 503057
-0.002107 -0.000700 0.119202 0.106731 0.699817 0.797830 -0.062500 1 0 0 0 0 0 3 504069
-0.002107 -0.000700 0.119202 0.106743 0.699815 0.797824 -0.062500 1 0 0 0 0 0 3 505182
-0.002107 -0.000700 0.119202 0.106724 0.699809 0.797822 -0.062500 1 0 0 0 0 0 3 506045
-0.002107 -0.000700 0.119202 0.106729 0.699816 0.797829 -0.062500 1 0 0 0 0 0 3 507190
-0.002107 -0.000700 0.119202 0.106742 0.699815 0.797823 -0.062500 1 0 0 0 0 0 3 508073
-0.002107 -0.000700 0.119202 0.106735 0.699805 0.797836 -0.062500 1 0 0 0 0 0 3 509087
-0.002107 -0.000700 0.119202 0.106731 0.699816 0.797831 -0.062500 1 0 0 0 0 0 3 510073
-0.002107 -0.000700 0.119202 0.106742 0.699814 0.797824 -0.062500 1 0 0 0 0 0 3 511067
-0.002107 -0.000700 0.119202 0.106732 0.699817 0.797829 -0.062500 1 0 0 0 0 0 3 512104
-0.002107 -0.000700 0.119202 0.106743 0.699815 0.797824 -0.062500 1 0 0 0 0 0 3 513226
-0.002107 -0.000700 0.119202 0.106724 0.699808 0.797822 -0.062500 1 0 0 0 0 0 3 514265
-0.002107 -0.000700 0.119202 0.106730 0.699816 0.797829 -0.062500 1 0 0 0 0 0 3 515183
-0.002107 -0.000700 0.119202 0.106742 0.699814 0.797823 -0.062500 1 0 0 0 0 0 3 516161
-0.002107 -0.000700 0.119202 0.106732 0.699817 0.797829 -0.062500 1 0 0 0 0 0 3 517144
-0.002107 -0.000700 0.119202 0.106734 0.699806 0.797836 -0.062500 1 0 0 0 0 0 3 518099
-0.002107 -0.000700 0.119202 0.106743 0.699813 0.797824 -0.062500 1 0 0 0 0 0 3 519061
-0.002107 -0.000700 0.119202 0.106732 0.699817 0.797829 -0.062500 1 0 0 0 0 0 3 520061
-0.002107 -0.000700 0.119202 0.106723 0.699808 0.797823 -0.062500 1 0 0 0 0 0 3 521216
-0.002107 -0.000700 0.119202 0.106741 0.699813 0.797823 -0.062500 1 0 0 0 0 0 3 522229
-0.002107 -0.000700 0.119202 0.106732 0.699817 0.797829 -0.062500 1 0 0 0 0 0 3 523088
-0.002107 -0.000700 0.119202 0.106730 0.699817 0.797830 -0.062500 1 0 0 0 0 0 3 524165
-0.002107 -0.000700 0.119202 0.106742 0.699815 0.797823 -0.062500 1 0 0 0 0 0 3 525088
-0.002107 -0.000700 0.119202 0.106732 0.699817 0.797829 -0.062500 1 0 0 0 0 0 3 526040
-0.002107 -0.000700 0.119202 0.106743 0.699815 0.797823 -0.062500 1 0 0 0 0 0 3 527038
-0.002107 -0.000700 0.119202 0.106736 0.699806 0.797836 -0.062500 1 0 0 0 0 0 3 528038
-0.002107 -0.000700 0.119202 0.106723 0.699807 0.797824 -0.062500 1 0 0 0 0 0 3 529044
-0.002107 -0.000700 0.119202 0.106742 0.699813 0.797823 -0.062500 1 0 0 0 0 0 3 530037
-0.002107 -0.000700 0.119202 0.106732 0.699816 0.797829 -0.062500 1 0 0 0 0 0 3 531031
-0.002107 -0.000700 0.119202 0.106730 0.699817 0.797830 -0.062500 1 0 0 0 0 0 3 532011
-0.002107 -0.000700 0.119202 0.106742 0.699814 0.797823 -0.062500 1 0 0 0 0 0 3 533055
-0.002107 -0.000700 0.119202 0.106732 0.699817 0.797829 -0.062500 1 0 0 0 0 0 3 534054
-0.002107 -0.000700 0.119202 0.106731 0.699818 0.797830 -0.062500 1 0 0 0 0 0 3 535159
-0.002107 -0.000700 0.119202 0.106742 0.699815 0.797824 -0.062500 1 0 0 0 0 0 3 536103
-0.002107 -0.000700 0.119202 0.106732 0.699818 0.797829 -0.062500 1 0 0 0 0 0 3 537193
-0.002107 -0.000700 0.119202 0.106722 0.699809 0.797823 -0.062500 1 0 0 0 0 0 3 538070
-0.002107 -0.000700 0.119202 0.106745 0.699802 0.797829 -0.062500 1 0 0 0 0 0 3 539066
-0.002107 -0.000700 0.119202 0.106732 0.699815 0.797830 -0.062500 1 0 0 0 0 0 3 540065
-0.002107 -0.000700 0.119202 0.106743 0.699814 0.797824 -0.062500 1 0 0 0 0 0 3 541068
-0.002107 -0.000700 0.119202 0.106732 0.699817 0.797829 -0.062500 1 0 0 0 0 0 3 542062
-0.002107 -0.000700 0.119202 0.106731 0.699817 0.797830 -0.062500 1 0 0 0 0 0 3 543269
-0.002107 -0.000700 0.119202 0.106743 0.699815 0.797824 -0.062500 1 0 0 0 0 0 3 544155
-0.002107 -0.000700 0.119202 0.106724 0.699809 0.797822 -0.062500 1 0 0 0 0 0 3 545332
-0.002107 -0.000700 0.119202 0.106730 0.699816 0.797829 -0.062500 1 0 0 0 0 0 3 546402
-0.002107 -0.000700 0.119202 0.106742 0.699815 0.797823 -0.062500 1 0 0 0 0 0 3 547123
-0.002107 -0.000700 0.119202 0.106735 0.699805 0.797836 -0.062500 1 0 0 0 0 0 3 548168
-0.002107 -0.000700 0.119202 0.106731 0.699816 0.797831 -0.062500 1 0 0 0 0 0 3 549061
-0.002107 -0.000700 0.119202 0.106743 0.699814 0.797824 -0.062500 1 0 0 0 0 0 3 550057
-0.002107 -0.000700 0.119202 0.106732 0.699817 0.797829 -0.062500 1 0 0 0 0 0 3 551231
-0.002107 -0.000700 0.119202 0.106743 0.699815 0.797824 -0.062500 1 0 0 0 0 0 3 552240
-0.002107 -0.000700 0.119202 0.106724 0.699808 0.797822 -0.062500 1 0 0 0 0 0 3 553223
-0.002107 -0.000700 0.119202 0.106730 0.699816 0.797829 -0.062500 1 0 0 0 0 0 3 554117
-0.002107 -0.000700 0.119202 0.106730 0.699817 0.797830 -0.062500 1 0 0 0 0 0 3 555119
-0.002107 -0.000700 0.119202 0.106742 0.699815 0.797823 -0.062500 1 0 0 0 0 0 3 556124
-0.002107 -0.000700 0.119202 0.106735 0.699805 0.797836 -0.062500 1 0 0 0 0 0 3 557092
-0.002107 -0.000700 0.119202 0.106743 0.699813 0.797824 -0.062500 1 0 0 0 0 0 3 558208
-0.002107 -0.000700 0.119202 0.106732 0.699817 0.797829 -0.062500 1 0 0 0 0 0 3 559272
-0.002107 -0.000700 0.119202 0.106723 0.699808 0.797823 -0.062500 1 0 0 0 0 0 3 560015
-0.002107 -0.000700 0.119202 0.106741 0.699813 0.797823 -0.062500 1 0 0 0 0 0 3 561129
-0.002107 -0.000700 0.119202 0.106732 0.699817 0.797829 -0.062500 1 0 0 0 0 0 3 562120
-0.002107 -0.000700 0.119202 0.106730 0.699817 0.797830 -0.062500 1 0 0 0 0 0 3 563006
-0.002107 -0.000700 0.119202 0.106742 0.699815 0.797823 -0.062500 1 0 0 0 0 0 3 564002
-0.002107 -0.000700 0.119202 0.106732 0.699817 0.797829 -0.062500 1 0 0 0 0 0 3 565066
-0.002107 -0.000700 0.119202 0.106730 0.699818 0.797830 -0.062500 1 0 0 0 0 0 3 566054
-0.002107 -0.000700 0.119202 0.106742 0.699815 0.797823 -0.062500 1 0 0 0 0 0 3 567055
-0.002107 -0.000700 0.119202 0.106735 0.699806 0.797836 -0.062500 1 0 0 0 0 0 3 568052
-0.002107 -0.000700 0.119202 0.106735 0.699805 0.797817 -0.062500 1 0 0 0 0 0 3 569055
-0.002107 -0.000700 0.119202 0.106731 0.699816 0.797828 -0.062500 1 0 0 0 0 0 3 570051
-0.002107 -0.000700 0.119202 0.106730 0.699817 0.797830 -0.062500 1 0 0 0 0 0 3 571057
-0.002107 -0.000700 0.119202 0.106742 0.699814 0.797823 -0.062500 1 0 0 0 0 0 3 572974
-0.002107 -0.000700 0.119202 0.106732 0.699817 0.797829 -0.062500 1 0 0 0 0 0 3 574148
-0.002107 -0.000700 0.119202 0.106731 0.699818 0.797830 -0.062500 1 0 0 0 0 0 3 575072
-0.002107 -0.000700 0.119202 0.106743 0.699815 0.797824 -0.062500 1 0 0 0 0 0 3 576046
-0.002107 -0.000700 0.119202 0.106724 0.699809 0.797822 -0.062500 1 0 0 0 0 0 3 577067
-0.002107 -0.000700 0.119202 0.106733 0.699805 0.797836 -0.062500 1 0 0 0 0 0 3 578063
-0.002107 -0.000700 0.119202 0.106743 0.699813 0.797824 -0.062500 1 0 0 0 0 0 3 579073
-0.002107 -0.000700 0.119202 0.106732 0.699816 0.797829 -0.062500 1 0 0 0 0 0 3 580202
-0.002107 -0.000700 0.119202 0.106730 0.699817 0.797830 -0.062500 1 0 0 0 0 0 3 581207
-0.002107 -0.000700 0.119202 0.106742 0.699814 0.797824 -0.062500 1 0 0 0 0 0 3 582103
-0.002107 -0.000700 0.119202 0.106732 0.699817 0.797829 -0.062500 1 0 0 0 0 0 3 583097
-0.002107 -0.000700 0.119202 0.106743 0.699815 0.797824 -0.062500 1 0 0 0 0 0 3 584057
-0.002107 -0.000700 0.119202 0.106724 0.699809 0.797822 -0.062500 1 0 0 0 0 0 3 585105
-0.002107 -0.000700 0.119202 0.106730 0.699816 0.797829 -0.062500 1 0 0 0 0 0 3 586064
-0.002107 -0.000700 0.119202 0.106742 0.699815 0.797823 -0.062500 1 0 0 0 0 0 3 587301
-0.002107 -0.000700 0.119202 0.106735 0.699805 0.797836 -0.062500 1 0 0 0 0 0 3 588335
-0.002107 -0.000700 0.119202 0.106731 0.699816 0.797831 -0.062500 1 0 0 0 0 0 3 589062
-0.002107 -0.000700 0.119202 0.106743 0.699814 0.797824 -0.062500 1 0 0 0 0 0 3 590127
-0.002107 -0.000700 0.119202 0.106732 0.699817 0.797829 -0.062500 1 0 0 0 0 0 3 591111
-0.002107 -0.000700 0.119202 0.106722 0.699809 0.797823 -0.062500 1 0 0 0 0 0 3 592058
-0.002107 -0.000700 0.119202 0.106741 0.699813 0.797823 -0.062500 1 0 0 0 0 0 3 593060
-0.002107 -0.000700 0.119202 0.106731 0.699817 0.797829 -0.062500 1 0 0 0 0 0 3 594055
-0.002107 -0.000700 0.119202 0.106730 0.699817 0.797830 -0.062500 1 0 0 0 0 0 3 595056
-0.002107 -0.000700 0.119202 0.106742 0.699815 0.797823 -0.062500 1 0 0 0 0 0 3 596061
-0.002107 -0.000700 0.119202 0.106735 0.699805 0.797836 -0.062500 1 0 0 0 0 0 3 597055
-0.002107 -0.000700 0.119202 0.106743 0.699813 0.797824 -0.062500 1 0 0 0 0 0 3 598060
-0.002107 -0.000700 0.119202 0.106732 0.699817 0.797829 -0.062500 1 0 0 0 0 0 3 599053
-0.002107 -0.000700 0.119202 0.106723 0.699808 0.797823 -0.062500 1 0 0 0 0 0 3 600058
-0.002107 -0.000700 0.119202 0.106741 0.699813 0.797823 -0.062500 1 0 0 0 0 0 3 601929
-0.002107 -0.000700 0.119202 0.106732 0.699817 0.797829 -0.062500 1 0 0 0 0 0 3 603135
-0.002107 -0.000700 0.119202 0.106730 0.699817 0.797830 -0.062500 1 0 0 0 0 0 3 604032
-0.002107 -0.000700 0.119202 0.106742 0.699815 0.797823 -0.062500 1 0 0 0 0 0 3 605083
-0.002107 -0.000700 0.119202 0.106732 0.699817 0.797829 -0.062500 1 0 0 0 0 0 3 606057
-0.002107 -0.000700 0.119202 0.106731 0.699818 0.797830 -0.062500 1 0 0 0 0 0 3 607062
-0.002107 -0.000700 0.119202 0.106742 0.699815 0.797823 -0.062500 1 0 0 0 0 0 3 608099
-0.002107 -0.000700 0.119202 0.106735 0.699806 0.797836 -0.062500 1 0 0 0 0 0 3 609222
-0.002107 -0.000700 0.119202 0.106735 0.699805 0.797817 -0.062500 1 0 0 0 0 0 3 610199
-0.002107 -0.000700 0.119202 0.106731 0.699816 0.797828 -0.062500 1 0 0 0 0 0 3 611236
-0.002107 -0.000700 0.119202 0.106731 0.699817 0.797830 -0.062500 1 0 0 0 0 0 3 612084
-0.002107 -0.000700 0.119202 0.106743 0.699814 0.797823 -0.062500 1 0 0 0 0 0 3 613327
-0.002107 -0.000700 0.119202 0.106732 0.699817 0.797829 -0.062500 1 0 0 0 0 0 3 614145
-0.002107 -0.000700 0.119202 0.106731 0.699818 0.797830 -0.062500 1 0 0 0 0 0 3 615301
-0.002107 -0.000700 0.119202 0.106743 0.699815 0.797824 -0.062500 1 0 0 0 0 0 3 616050
-0.002107 -0.000700 0.119202 0.106724 0.699809 0.797822 -0.062500 1 0 0 0 0 0 3 617044
-0.002107 -0.000700 0.119202 0.106733 0.699805 0.797836 -0.062500 1 0 0 0 0 0 3 618271
-0.002107 -0.000700 0.119202 0.106743 0.699813 0.797824 -0.062500 1 0 0 0 0 0 3 619226
-0.002107 -0.000700 0.119202 0.106732 0.699817 0.797829 -0.062500 1 0 0 0 0 0 3 620133
-0.002107 -0.000700 0.119202 0.106731 0.699817 0.797830 -0.062500 1 0 0 0 0 0 3 621214
-0.002107 -0.000700 0.119202 0.106742 0.699815 0.797824 -0.062500 1 0 0 0 0 0 3 621988
-0.002107 -0.000700 0.119202 0.106732 0.699817 0.797829 -0.062500 1 0 0 0 0 0 3 623099
-0.002107 -0.000700 0.119202 0.106743 0.699815 0.797824 -0.062500 1 0 0 0 0 0 3 624064
-0.002107 -0.000700 0.119202 0.106724 0.699809 0.797822 -0.062500 1 0 0 0 0 0 3 625073
-0.002107 -0.000700 0.119202 0.106730 0.699816 0.797829 -0.062500 1 0 0 0 0 0 3 626123
-0.002107 -0.000700 0.119202 0.106746 0.699803 0.797830 -0.062500 1 0 0 0 0 0 3 626983
-0.002107 -0.000700 0.119202 0.106732 0.699815 0.797830 -0.062500 1 0 0 0 0 0 3 628034
-0.002107 -0.000700 0.119202 0.106731 0.699817 0.797830 -0.062500 1 0 0 0 0 0 3 629128
-0.002107 -0.000700 0.119202 0.106743 0.699814 0.797824 -0.062500 1 0 0 0 0 0 3 630030
-0.002107 -0.000700 0.119202 0.106732 0.699817 0.797829 -0.062500 1 0 0 0 0 0 3 631035
-0.002107 -0.000700 0.119202 0.106723 0.699809 0.797823 -0.062500 1 0 0 0 0 0 3 632025
-0.002107 -0.000700 0.119202 0.106741 0.699813 0.797823 -0.062500 1 0 0 0 0 0 3 633037
-0.002107 -0.000700 0.119202 0.106732 0.699817 0.797829 -0.062500 1 0 0 0 0 0 3 634028
-0.002107 -0.000700 0.119202 0.106730 0.699817 0.797830 -0.062500 1 0 0 0 0 0 3 635030
-0.002107 -0.000700 0.119202 0.106742 0.699815 0.797823 -0.062500 1 0 0 0 0 0 3 636031
-0.002107 -0.000700 0.119202 0.106735 0.699806 0.797836 -0.062500 1 0 0 0 0 0 3 637027
-0.002107 -0.000700 0.119202 0.106743 0.699813 0.797824 -0.062500 1 0 0 0 0 0 3 638017
-0.002107 -0.000700 0.119202 0.106732 0.699817 0.797829 -0.062500 1 0 0 0 0 0 3 639153
-0.002107 -0.000700 0.119202 0.106723 0.699808 0.797823 -0.062500 1 0 0 0 0 0 3 640044
-0.002107 -0.000700 0.119202 0.106742 0.699813 0.797823 -0.062500 1 0 0 0 0 0 3 641120
-0.002107 -0.000700 0.119202 0.106732 0.699817 0.797829 -0.062500 1 0 0 0 0 0 3 642049
-0.002107 -0.000700 0.119202 0.106730 0.699817 0.797830 -0.062500 1 0 0 0 0 0 3 643032
-0.002107 -0.000700 0.119202 0.106742 0.699815 0.797823 -0.062500 1 0 0 0 0 0 3 644035
-0.002107 -0.000700 0.119202 0.106732 0.699817 0.797829 -0.062500 1 0 0 0 0 0 3 645037
-0.002107 -0.000700 0.119202 0.106731 0.699818 0.797830 -0.062500 1 0 0 0 0 0 3 646064
-0.002107 -0.000700 0.119202 0.106742 0.699815 0.797823 -0.062500 1 0 0 0 0 0 3 647049
-0.002107 -0.000700 0.119202 0.106727 0.699797 0.797829 -0.062500 1 0 0 0 0 0 3 648191
-0.002107 -0.000700 0.119202 0.106730 0.699815 0.797830 -0.062500 1 0 0 0 0 0 3 649089
-0.002107 -0.000700 0.119202 0.106742 0.699814 0.797824 -0.062500 1 0 0 0 0 0 3 650156
-0.002107 -0.000700 0.119202 0.106732 0.699817 0.797829 -0.062500 1 0 0 0 0 0 3 651080
-0.002107 -0.000700 0.119202 0.106743 0.699814 0.797823 -0.062500 1 0 0 0 0 0 3 652079
-0.002107 -0.000700 0.119202 0.106732 0.699817 0.797829 -0.062500 1 0 0 0 0 0 3 653130
-0.002107 -0.000700 0.119202 0.106731 0.699818 0.797830 -0.062500 1 0 0 0 0 0 3 654071
-0.002107 -0.000700 0.119202 0.106743 0.699815 0.797824 -0.062500 1 0 0 0 0 0 3 655205
-0.002107 -0.000700 0.119202 0.106724 0.699809 0.797822 -0.062500 1 0 0 0 0 0 3 656211
-0.002107 -0.000700 0.119202 0.106733 0.699805 0.797836 -0.062500 1 0 0 0 0 0 3 656986
-0.002107 -0.000700 0.119202 0.106743 0.699813 0.797824 -0.062500 1 0 0 0 0 0 3 658033
-0.002107 -0.000700 0.119202 0.106732 0.699817 0.797829 -0.062500 1 0 0 0 0 0 3 659088
-0.002107 -0.000700 0.119202 0.106731 0.699817 0.797830 -0.062500 1 0 0 0 0 0 3 660011
-0.002107 -0.000700 0.119202 0.106742 0.699815 0.797824 -0.062500 1 0 0 0 0 0 3 661004
-0.002107 -0.000700 0.119202 0.106732 0.699817 0.797829 -0.062500 1 0 0 0 0 0 3 662004
-0.002107 -0.000700 0.119202 0.106735 0.699806 0.797816 -0.062500 1 0 0 0 0 0 3 663003
-0.002107 -0.000700 0.119202 0.106731 0.699816 0.797828 -0.062500 1 0 0 0 0 0 3 664013
-0.002107 -0.000700 0.119202 0.106730 0.699817 0.797829 -0.062500 1 0 0 0 0 0 3 665002
-0.002107 -0.000700 0.119202 0.106734 0.699806 0.797836 -0.062500 1 0 0 0 0 0 3 666003
-0.002107 -0.000700 0.119202 0.106743 0.699813 0.797824 -0.062500 1 0 0 0 0 0 3 667003
-0.002107 -0.000700 0.119202 0.106732 0.699817 0.797830 -0.062500 1 0 0 0 0 0 3 668010
-0.002107 -0.000700 0.119202 0.106743 0.699814 0.797824 -0.062500 1 0 0 0 0 0 3 669100
-0.002107 -0.000700 0.119202 0.106732 0.699817 0.797829 -0.062500 1 0 0 0 0 0 3 670040
-0.002107 -0.000700 0.119202 0.106723 0.699809 0.797823 -0.062500 1 0 0 0 0 0 3 671059
-0.002107 -0.000700 0.119202 0.106741 0.699813 0.797823 -0.062500 1 0 0 0 0 0 3 672036
-0.002107 -0.000700 0.119202 0.106732 0.699817 0.797829 -0.062500 1 0 0 0 0 0 3 673014
-0.002107 -0.000700 0.119202 0.106730 0.699817 0.797830 -0.062500 1 0 0 0 0 0 3 674012
-0.002107 -0.000700 0.119202 0.106742 0.699815 0.797823 -0.062500 1 0 0 0 0 0 3 675010
-0.002107 -0.000700 0.119202 0.106735 0.699806 0.797836 -0.062500 1 0 0 0 0 0 3 676018
-0.002107 -0.000700 0.119202 0.106743 0.699813 0.797824 -0.062500 1 0 0 0 0 0 3 677196
-0.002107 -0.000700 0.119202 0.106732 0.699817 0.797829 -0.062500 1 0 0 0 0 0 3 678142
-0.002107 -0.000700 0.119202 0.106723 0.699808 0.797823 -0.062500 1 0 0 0 0 0 3 679177
-0.002107 -0.000700 0.119202 0.106742 0.699813 0.797823 -0.062500 1 0 0 0 0 0 3 680179
-0.002107 -0.000700 0.119202 0.106732 0.699817 0.797829 -0.062500 1 0 0 0 0 0 3 681177
-0.002107 -0.000700 0.119202 0.106731 0.699817 0.797830 -0.062500 1 0 0 0 0 0 3 682175
-0.002107 -0.000700 0.119202 0.106742 0.699815 0.797823 -0.062500 1 0 0 0 0 0 3 682978
-0.002107 -0.000700 0.119202 0.106732 0.699817 0.797829 -0.062500 1 0 0 0 0 0 3 684036
-0.002107 -0.000700 0.119202 0.106731 0.699818 0.797830 -0.062500 1 0 0 0 0 0 3 685200
-0.002107 -0.000700 0.119202 0.106746 0.699803 0.797830 -0.062500 1 0 0 0 0 0 3 686199
-0.002107 -0.000700 0.119202 0.106724 0.699807 0.797823 -0.062500 1 0 0 0 0 0 3 687227
-0.002107 -0.000700 0.119202 0.106730 0.699816 0.797829 -0.062500 1 0 0 0 0 0 3 688160
-0.002107 -0.000700 0.119202 0.106742 0.699814 0.797823 -0.062500 1 0 0 0 0 0 3 689063
-0.002107 -0.000700 0.119202 0.106732 0.699817 0.797829 -0.062500 1 0 0 0 0 0 3 690049
-0.002107 -0.000700 0.119202 0.106730 0.699817 0.797830 -0.062500 1 0 0 0 0 0 3 691064
-0.002107 -0.000700 0.119202 0.106742 0.699815 0.797824 -0.062500 1 0 0 0 0 0 3 692196
-0.002107 -0.000700 0.119202 0.106732 0.699817 0.797829 -0.062500 1 0 0 0 0 0 3 693279
-0.002107 -0.000700 0.119202 0.106743 0.699815 0.797823 -0.062500 1 0 0 0 0 0 3 694020
-0.002107 -0.000700 0.119202 0.106724 0.699809 0.797822 -0.062500 1 0 0 0 0 0 3 695079
-0.002107 -0.000700 0.119202 0.106733 0.699805 0.797836 -0.062500 1 0 0 0 0 0 3 696108
-0.002107 -0.000700 0.119202 0.106743 0.699813 0.797824 -0.062500 1 0 0 0 0 0 3 697039
-0.002107 -0.000700 0.119202 0.106732 0.699817 0.797829 -0.062500 1 0 0 0 0 0 3 698009
-0.002107 -0.000700 0.119202 0.106731 0.699817 0.797830 -0.062500 1 0 0 0 0 0 3 699007
-0.002107 -0.000700 0.119202 0.106743 0.699815 0.797824 -0.062500 1 0 0 0 0 0 3 700008
-0.002107 -0.000700 0.119202 0.106732 0.699817 0.797829 -0.062500 1 0 0 0 0 0 3 700973
-0.002107 -0.000700 0.119202 0.106722 0.699809 0.797823 -0.062500 1 0 0 0 0 0 3 702003
-0.002107 -0.000700 0.119202 0.106741 0.699814 0.797823 -0.062500 1 0 0 0 0 0 3 703009
-0.002107 -0.000700 0.119202 0.106731 0.699817 0.797829 -0.062500 1 0 0 0 0 0 3 704011
-0.002107 -0.000700 0.119202 0.106734 0.699806 0.797836 -0.062500 1 0 0 0 0 0 3 705002
-0.002107 -0.000700 0.119202 0.106743 0.699813 0.797824 -0.062500 1 0 0 0 0 0 3 706108
-0.002107 -0.000700 0.119202 0.106732 0.699817 0.797829 -0.062500 1 0 0 0 0 0 3 707033
-0.002107 -0.000700 0.119202 0.106743 0.699814 0.797824 -0.062500 1 0 0 0 0 0 3 708131
-0.002107 -0.000700 0.119202 0.106732 0.699817 0.797829 -0.062500 1 0 0 0 0 0 3 709021
-0.002107 -0.000700 0.119202 0.106723 0.699809 0.797823 -0.062500 1 0 0 0 0 0 3 710001
-0.002107 -0.000700 0.119202 0.106741 0.699813 0.797823 -0.062500 1 0 0 0 0 0 3 711004
-0.002107 -0.000700 0.119202 0.106732 0.699817 0.797829 -0.062500 1 0 0 0 0 0 3 712050
-0.002107 -0.000700 0.119202 0.106730 0.699817 0.797830 -0.062500 1 0 0 0 0 0 3 713069
-0.002107 -0.000700 0.119202 0.106742 0.699815 0.797823 -0.062500 1 0 0 0 0 0 3 714126
-0.002107 -0.000700 0.119202 0.106735 0.699806 0.797836 -0.062500 1 0 0 0 0 0 3 715174
-0.002107 -0.000700 0.119202 0.106731 0.699816 0.797831 -0.062500 1 0 0 0 0 0 3 716111
-0.002107 -0.000700 0.119202 0.106734 0.699806 0.797817 -0.062500 1 0 0 0 0 0 3 717189
-0.002107 -0.000700 0.119202 0.106731 0.699816 0.797828 -0.062500 1 0 0 0 0 0 3 718048
-0.002107 -0.000700 0.119202 0.106730 0.699817 0.797830 -0.062500 1 0 0 0 0 0 3 719096
-0.002107 -0.000700 0.119202 0.106742 0.699814 0.797823 -0.062500 1 0 0 0 0 0 3 720065
-0.002107 -0.000700 0.119202 0.106732 0.699817 0.797829 -0.062500 1 0 0 0 0 0 3 721332
-0.002107 -0.000700 0.119202 0.106743 0.699815 0.797823 -0.062500 1 0 0 0 0 0 3 722269
-0.002107 -0.000700 0.119202 0.106732 0.699817 0.797829 -0.062500 1 0 0 0 0 0 3 723020
-0.002107 -0.000700 0.119202 0.106731 0.699818 0.797830 -0.062500 1 0 0 0 0 0 3 724069
-0.002107 -0.000700 0.119202 0.106746 0.699803 0.797830 -0.062500 1 0 0 0 0 0 3 725069
-0.002107 -0.000700 0.119202 0.106724 0.699807 0.797823 -0.062500 1 0 0 0 0 0 3 725983
-0.002107 -0.000700 0.119202 0.106730 0.699816 0.797829 -0.062500 1 0 0 0 0 0 3 726985
-0.002107 -0.000700 0.119202 0.106742 0.699814 0.797823 -0.062500 1 0 0 0 0 0 3 727975
-0.002107 -0.000700 0.119202 0.106732 0.699817 0.797829 -0.062500 1 0 0 0 0 0 3 728978
-0.002107 -0.000700 0.119202 0.106730 0.699817 0.797830 -0.062500 1 0 0 0 0 0 3 729979
-0.002107 -0.000700 0.119202 0.106742 0.699815 0.797824 -0.062500 1 0 0 0 0 0 3 730954
-0.002107 -0.000700 0.119202 0.106732 0.699817 0.797829 -0.062500 1 0 0 0 0 0 3 731979
-0.002107 -0.000700 0.119202 0.106735 0.699806 0.797816 -0.062500 1 0 0 0 0 0 3 732978
-0.002107 -0.000700 0.119202 0.106734 0.699804 0.797835 -0.062500 1 0 0 0 0 0 3 733979
-0.002107 -0.000700 0.119202 0.106731 0.699815 0.797830 -0.062500 1 0 0 0 0 0 3 735084
-0.002107 -0.000700 0.119202 0.106743 0.699814 0.797824 -0.062500 1 0 0 0 0 0 3 735996
-0.002107 -0.000700 0.119202 0.106732 0.699817 0.797829 -0.062500 1 0 0 0 0 0 3 737056
-0.002107 -0.000700 0.119202 0.106731 0.699817 0.797830 -0.062500 1 0 0 0 0 0 3 737987
-0.002107 -0.000700 0.119202 0.106743 0.699815 0.797824 -0.062500 1 0 0 0 0 0 3 738999
-0.002107 -0.000700 0.119202 0.106732 0.699817 0.797829 -0.062500 1 0 0 0 0 0 3 739992
-0.002107 -0.000700 0.119202 0.106722 0.699809 0.797823 -0.062500 1 0 0 0 0 0 3 740984
-0.002107 -0.000700 0.119202 0.106741 0.699814 0.797823 -0.062500 1 0 0 0 0 0 3 741986
-0.002107 -0.000700 0.119202 0.106731 0.699817 0.797829 -0.062500 1 0 0 0 0 0 3 743174
-0.002107 -0.000700 0.119202 0.106734 0.699806 0.797836 -0.062500 1 0 0 0 0 0 3 744123
-0.002107 -0.000700 0.119202 0.106743 0.699813 0.797824 -0.062500 1 0 0 0 0 0 3 745202
-0.002107 -0.000700 0.119202 0.106732 0.699817 0.797829 -0.062500 1 0 0 0 0 0 3 746193
-0.002107 -0.000700 0.119202 0.106743 0.699814 0.797824 -0.062500 1 0 0 0 0 0 3 747147
-0.002107 -0.000700 0.119202 0.106732 0.699817 0.797829 -0.062500 1 0 0 0 0 0 3 748176
-0.002107 -0.000700 0.119202 0.106723 0.699809 0.797823 -0.062500 1 0 0 0 0 0 3 749021
-0.002107 -0.000700 0.119202 0.106741 0.699813 0.797823 -0.062500 1 0 0 0 0 0 3 749998
-0.002107 -0.000700 0.119202 0.106732 0.699817 0.797829 -0.062500 1 0 0 0 0 0 3 751013
-0.002107 -0.000700 0.119202 0.106730 0.699817 0.797830 -0.062500 1 0 0 0 0 0 3 752188
-0.002107 -0.000700 0.119202 0.106742 0.699815 0.797823 -0.062500 1 0 0 0 0 0 3 753201
-0.002107 -0.000700 0.119202 0.106735 0.699806 0.797836 -0.062500 1 0 0 0 0 0 3 754158
-0.002107 -0.000700 0.119202 0.106731 0.699816 0.797831 -0.062500 1 0 0 0 0 0 3 755130
-0.002107 -0.000700 0.119202 0.106734 0.699806 0.797817 -0.062500 1 0 0 0 0 0 3 756025
-0.002107 -0.000700 0.119202 0.106731 0.699816 0.797828 -0.062500 1 0 0 0 0 0 3 757013
-0.002107 -0.000700 0.119202 0.106730 0.699817 0.797830 -0.062500 1 0 0 0 0 0 3 757981
-0.002107 -0.000700 0.119202 0.106742 0.699814 0.797823 -0.062500 1 0 0 0 0 0 3 759229
-0.002107 -0.000700 0.119202 0.106732 0.699817 0.797829 -0.062500 1 0 0 0 0 0 3 760169
-0.002107 -0.000700 0.119202 0.106743 0.699815 0.797823 -0.062500 1 0 0 0 0 0 3 760991
-0.002107 -0.000700 0.119202 0.106732 0.699817 0.797829 -0.062500 1 0 0 0 0 0 3 762053
-0.002107 -0.000700 0.119202 0.106731 0.699818 0.797830 -0.062500 1 0 0 0 0 0 3 763065
-0.002107 -0.000700 0.119202 0.106746 0.699803 0.797830 -0.062500 1 0 0 0 0 0 3 763983
-0.002107 -0.000700 0.119202 0.106724 0.699807 0.797823 -0.062500 1 0 0 0 0 0 3 764989
-0.002107 -0.000700 0.119202 0.106730 0.699816 0.797829 -0.062500 1 0 0 0 0 0 3 765983
-0.002107 -0.000700 0.119202 0.106742 0.699814 0.797823 -0.062500 1 0 0 0 0 0 3 766981
-0.002107 -0.000700 0.119202 0.106732 0.699817 0.797829 -0.062500 1 0 0 0 0 0 3 767953
-0.002107 -0.000700 0.119202 0.106731 0.699817 0.797830 -0.062500 1 0 0 0 0 0 3 768979
-0.002107 -0.000700 0.119202 0.106742 0.699815 0.797824 -0.062500 1 0 0 0 0 0 3 769986
-0.002107 -0.000700 0.119202 0.106732 0.699817 0.797829 -0.062500 1 0 0 0 0 0 3 770981
-0.002107 -0.000700 0.119202 0.106735 0.699806 0.797816 -0.062500 1 0 0 0 0 0 3 771983
-0.002107 -0.000700 0.119202 0.106734 0.699804 0.797835 -0.062500 1 0 0 0 0 0 3 773106
-0.002107 -0.000700 0.119202 0.106731 0.699815 0.797830 -0.062500 1 0 0 0 0 0 3 774015
-0.002107 -0.000700 0.119202 0.106743 0.699814 0.797824 -0.062500 1 0 0 0 0 0 3 775121
-0.002107 -0.000700 0.119202 0.106732 0.699817 0.797829 -0.062500 1 0 0 0 0 0 3 775996
-0.002107 -0.000700 0.119202 0.106731 0.699817 0.797830 -0.062500 1 0 0 0 0 0 3 776968
-0.002107 -0.000700 0.119202 0.106743 0.699815 0.797824 -0.062500 1 0 0 0 0 0 3 778016
-0.002107 -0.000700 0.119202 0.106732 0.699817 0.797829 -0.062500 1 0 0 0 0 0 3 779025
-0.002107 -0.000700 0.119202 0.106723 0.699809 0.797823 -0.062500 1 0 0 0 0 0 3 780029
-0.002107 -0.000700 0.119202 0.106741 0.699814 0.797823 -0.062500 1 0 0 0 0 0 3 781043
-0.002107 -0.000700 0.119202 0.106735 0.699805 0.797836 -0.062500 1 0 0 0 0 0 3 782140
-0.002107 -0.000700 0.119202 0.106731 0.699816 0.797831 -0.062500 1 0 0 0 0 0 3 783077
-0.002107 -0.000700 0.119202 0.106743 0.699814 0.797824 -0.062500 1 0 0 0 0 0 3 784067
-0.002107 -0.000700 0.119202 0.106732 0.699817 0.797829 -0.062500 1 0 0 0 0 0 3 785104
-0.002107 -0.000700 0.119202 0.106743 0.699814 0.797824 -0.062500 1 0 0 0 0 0 3 786039
-0.002107 -0.000700 0.119202 0.106732 0.699817 0.797829 -0.062500 1 0 0 0 0 0 3 787060
-0.002107 -0.000700 0.119202 0.106723 0.699809 0.797823 -0.062500 1 0 0 0 0 0 3 788155
-0.002107 -0.000700 0.119202 0.106742 0.699813 0.797823 -0.062500 1 0 0 0 0 0 3 789276
-0.002107 -0.000700 0.119202 0.106732 0.699817 0.797829 -0.062500 1 0 0 0 0 0 3 789965
-0.002107 -0.000700 0.119202 0.106730 0.699817 0.797830 -0.062500 1 0 0 0 0 0 3 791069
-0.002107 -0.000700 0.119202 0.106742 0.699815 0.797823 -0.062500 1 0 0 0 0 0 3 792072
-0.002107 -0.000700 0.119202 0.106735 0.699806 0.797836 -0.062500 1 0 0 0 0 0 3 793011
-0.002107 -0.000700 0.119202 0.106731 0.699816 0.797831 -0.062500 1 0 0 0 0 0 3 794014
-0.002107 -0.000700 0.119202 0.106735 0.699806 0.797817 -0.062500 1 0 0 0 0 0 3 795008
-0.002107 -0.000700 0.119202 0.106731 0.699816 0.797828 -0.062500 1 0 0 0 0 0 3 796008
-0.002107 -0.000700 0.119202 0.106730 0.699817 0.797830 -0.062500 1 0 0 0 0 0 3 797009
-0.002107 -0.000700 0.119202 0.106742 0.699814 0.797823 -0.062500 1 0 0 0 0 0 3 798010
-0.002107 -0.000700 0.119202 0.106732 0.699817 0.797829 -0.062500 1 0 0 0 0 0 3 799004
-0.002107 -0.000700 0.119202 0.106730 0.699818 0.797830 -0.062500 1 0 0 0 0 0 3 799994
-0.002107 -0.000700 0.119202 0.106742 0.699815 0.797824 -0.062500 1 0 0 0 0 0 3 801006
-0.002107 -0.000700 0.119202 0.106732 0.699818 0.797829 -0.062500 1 0 0 0 0 0 3 802671
-0.002107 -0.000700 0.119202 0.106738 0.699794 0.797823 -0.062500 1 0 0 0 0 0 3 803025
-0.002107 -0.000700 0.119202 0.106731 0.699814 0.797829 -0.062500 1 0 0 0 0 0 3 804036
-0.002107 -0.000700 0.119202 0.106730 0.699817 0.797830 -0.062500 1 0 0 0 0 0 3 805023
-0.002107 -0.000700 0.119202 0.106742 0.699814 0.797823 -0.062500 1 0 0 0 0 0 3 805975
-0.002107 -0.000700 0.119202 0.106732 0.699817 0.797829 -0.062500 1 0 0 0 0 0 3 807012
-0.002107 -0.000700 0.119202 0.106731 0.699817 0.797830 -0.062500 1 0 0 0 0 0 3 808016
-0.002107 -0.000700 0.119202 0.106743 0.699815 0.797824 -0.062500 1 0 0 0 0 0 3 809009
-0.002107 -0.000700 0.119202 0.106732 0.699817 0.797829 -0.062500 1 0 0 0 0 0 3 810071
-0.002107 -0.000700 0.119202 0.106722 0.699809 0.797823 -0.062500 1 0 0 0 0 0 3 811185
-0.002107 -0.000700 0.119202 0.106745 0.699802 0.797829 -0.062500 1 0 0 0 0 0 3 812177
-0.002107 -0.000700 0.119202 0.106732 0.699815 0.797830 -0.062500 1 0 0 0 0 0 3 813087
-0.002107 -0.000700 0.119202 0.106743 0.699814 0.797824 -0.062500 1 0 0 0 0 0 3 814288
-0.002107 -0.000700 0.119202 0.106732 0.699817 0.797829 -0.062500 1 0 0 0 0 0 3 815237
-0.002107 -0.000700 0.119202 0.106731 0.699817 0.797830 -0.062500 1 0 0 0 0 0 3 816067
-0.002107 -0.000700 0.119202 0.106743 0.699815 0.797824 -0.062500 1 0 0 0 0 0 3 816976
-0.002107 -0.000700 0.119202 0.106732 0.699817 0.797829 -0.062500 1 0 0 0 0 0 3 818111
-0.002107 -0.000700 0.119202 0.106723 0.699809 0.797823 -0.062500 1 0 0 0 0 0 3 819210
-0.002107 -0.000700 0.119202 0.106741 0.699814 0.797822 -0.062500 1 0 0 0 0 0 3 820011
-0.002107 -0.000700 0.119202 0.106735 0.699805 0.797836 -0.062500 1 0 0 0 0 0 3 821084
-0.002107 -0.000700 0.119202 0.106731 0.699816 0.797831 -0.062500 1 0 0 0 0 0 3 822107
-0.002107 -0.000700 0.119202 0.106743 0.699814 0.797824 -0.062500 1 0 0 0 0 0 3 823000
-0.002107 -0.000700 0.119202 0.106732 0.699817 0.797829 -0.062500 1 0 0 0 0 0 3 823994
-0.002107 -0.000700 0.119202 0.106731 0.699817 0.797830 -0.062500 1 0 0 0 0 0 3 825068
-0.002107 -0.000700 0.119202 0.106734 0.699806 0.797817 -0.062500 1 0 0 0 0 0 3 826081
-0.002107 -0.000700 0.119202 0.106731 0.699816 0.797828 -0.062500 1 0 0 0 0 0 3 827204
-0.002107 -0.000700 0.119202 0.106730 0.699817 0.797830 -0.062500 1 0 0 0 0 0 3 828015
-0.002107 -0.000700 0.119202 0.106742 0.699815 0.797823 -0.062500 1 0 0 0 0 0 3 829043
-0.002107 -0.000700 0.119202 0.106732 0.699817 0.797829 -0.062500 1 0 0 0 0 0 3 830025
-0.002107 -0.000700 0.119202 0.106743 0.699815 0.797823 -0.062500 1 0 0 0 0 0 3 830959
-0.002107 -0.000700 0.119202 0.106735 0.699806 0.797836 -0.062500 1 0 0 0 0 0 3 831976
-0.002107 -0.000700 0.119202 0.106731 0.699816 0.797831 -0.062500 1 0 0 0 0 0 3 832965
-0.002107 -0.000700 0.119202 0.106735 0.699806 0.797817 -0.062500 1 0 0 0 0 0 3 833972
-0.002107 -0.000700 0.119202 0.106731 0.699816 0.797828 -0.062500 1 0 0 0 0 0 3 834972
-0.002107 -0.000700 0.119202 0.106730 0.699817 0.797830 -0.062500 1 0 0 0 0 0 3 835978
-0.002107 -0.000700 0.119202 0.106742 0.699814 0.797823 -0.062500 1 0 0 0 0 0 3 836980
-0.002107 -0.000700 0.119202 0.106732 0.699817 0.797829 -0.062500 1 0 0 0 0 0 3 837963
-0.002107 -0.000700 0.119202 0.106730 0.699818 0.797830 -0.062500 1 0 0 0 0 0 3 838955
-0.002107 -0.000700 0.119202 0.106742 0.699815 0.797824 -0.062500 1 0 0 0 0 0 3 840051
-0.002107 -0.000700 0.119202 0.106735 0.699806 0.797836 -0.062500 1 0 0 0 0 0 3 840989
-0.002107 -0.000700 0.119202 0.106735 0.699804 0.797817 -0.062500 1 0 0 0 0 0 3 842049
-0.002107 -0.000700 0.119202 0.106731 0.699815 0.797828 -0.062500 1 0 0 0 0 0 3 842979
-0.002107 -0.000700 0.119202 0.106730 0.699817 0.797830 -0.062500 1 0 0 0 0 0 3 843965
-0.002107 -0.000700 0.119202 0.106742 0.699814 0.797823 -0.062500 1 0 0 0 0 0 3 844972
-0.002107 -0.000700 0.119202 0.106732 0.699817 0.797829 -0.062500 1 0 0 0 0 0 3 845989
-0.002107 -0.000700 0.119202 0.106731 0.699817 0.797830 -0.062500 1 0 0 0 0 0 3 846999
-0.002107 -0.000700 0.119202 0.106743 0.699815 0.797824 -0.062500 1 0 0 0 0 0 3 848019
-0.002107 -0.000700 0.119202 0.106732 0.699817 0.797829 -0.062500 1 0 0 0 0 0 3 849127
-0.002107 -0.000700 0.119202 0.106722 0.699809 0.797823 -0.062500 1 0 0 0 0 0 3 850113
-0.002107 -0.000700 0.119202 0.106745 0.699802 0.797829 -0.062500 1 0 0 0 0 0 3 851043
-0.002107 -0.000700 0.119202 0.106732 0.699815 0.797830 -0.062500 1 0 0 0 0 0 3 852034
-0.002107 -0.000700 0.119202 0.106731 0.699817 0.797830 -0.062500 1 0 0 0 0 0 3 853037
-0.002107 -0.000700 0.119202 0.106742 0.699814 0.797824 -0.062500 1 0 0 0 0 0 3 854032
-0.002107 -0.000700 0.119202 0.106732 0.699817 0.797829 -0.062500 1 0 0 0 0 0 3 855207
-0.002107 -0.000700 0.119202 0.106743 0.699815 0.797824 -0.062500 1 0 0 0 0 0 3 856177
-0.002107 -0.000700 0.119202 0.106732 0.699817 0.797829 -0.062500 1 0 0 0 0 0 3 856937
-0.002107 -0.000700 0.119202 0.106723 0.699809 0.797823 -0.062500 1 0 0 0 0 0 3 858000
-0.002107 -0.000700 0.119202 0.106741 0.699814 0.797822 -0.062500 1 0 0 0 0 0 3 859039
-0.002107 -0.000700 0.119202 0.106735 0.699805 0.797836 -0.062500 1 0 0 0 0 0 3 859959
-0.002107 -0.000700 0.119202 0.106731 0.699816 0.797831 -0.062500 1 0 0 0 0 0 3 860959
-0.002107 -0.000700 0.119202 0.106743 0.699814 0.797824 -0.062500 1 0 0 0 0 0 3 861954
-0.002107 -0.000700 0.119202 0.106732 0.699817 0.797829 -0.062500 1 0 0 0 0 0 3 862953
-0.002107 -0.000700 0.119202 0.106731 0.699817 0.797830 -0.062500 1 0 0 0 0 0 3 863970
-0.002107 -0.000700 0.119202 0.106734 0.699806 0.797817 -0.062500 1 0 0 0 0 0 3 864960
-0.002107 -0.000700 0.119202 0.106731 0.699816 0.797828 -0.062500 1 0 0 0 0 0 3 865978
-0.002107 -0.000700 0.119202 0.106730 0.699817 0.797830 -0.062500 1 0 0 0 0 0 3 866951
-0.002107 -0.000700 0.119202 0.106742 0.699815 0.797823 -0.062500 1 0 0 0 0 0 3 867956
-0.002107 -0.000700 0.119202 0.106732 0.699817 0.797829 -0.062500 1 0 0 0 0 0 3 869054
-0.002107 -0.000700 0.119202 0.106743 0.699815 0.797823 -0.062500 1 0 0 0 0 0 3 869972
-0.002107 -0.000700 0.119202 0.106735 0.699806 0.797836 -0.062500 1 0 0 0 0 0 3 871030
-0.002107 -0.000700 0.119202 0.106731 0.699816 0.797831 -0.062500 1 0 0 0 0 0 3 871928
-0.002107 -0.000700 0.119202 0.106735 0.699806 0.797817 -0.062500 1 0 0 0 0 0 3 872954
-0.002107 -0.000700 0.119202 0.106731 0.699816 0.797828 -0.062500 1 0 0 0 0 0 3 873943
-0.002107 -0.000700 0.119202 0.106730 0.699817 0.797830 -0.062500 1 0 0 0 0 0 3 874944
-0.002107 -0.000700 0.119202 0.106742 0.699814 0.797823 -0.062500 1 0 0 0 0 0 3 875939
-0.002107 -0.000700 0.119202 0.106732 0.699817 0.797829 -0.062500 1 0 0 0 0 0 3 876961
-0.002107 -0.000700 0.119202 0.106731 0.699818 0.797830 -0.062500 1 0 0 0 0 0 3 878211
-0.002107 -0.000700 0.119202 0.106742 0.699815 0.797823 -0.062500 1 0 0 0 0 0 3 879286
-0.002107 -0.000700 0.119202 0.106735 0.699806 0.797836 -0.062500 1 0 0 0 0 0 3 880004
-0.002107 -0.000700 0.119202 0.106735 0.699804 0.797817 -0.062500 1 0 0 0 0 0 3 881228
-0.002107 -0.000700 0.119202 0.106731 0.699815 0.797828 -0.062500 1 0 0 0 0 0 3 882137
-0.002107 -0.000700 0.119202 0.106731 0.699817 0.797830 -0.062500 1 0 0 0 0 0 3 882952
-0.002107 -0.000700 0.119202 0.106743 0.699814 0.797823 -0.062500 1 0 0 0 0 0 3 883952
-0.002107 -0.000700 0.119202 0.106732 0.699817 0.797829 -0.062500 1 0 0 0 0 0 3 885162
-0.002107 -0.000700 0.119202 0.106731 0.699817 0.797830 -0.062500 1 0 0 0 0 0 3 886161
-0.002107 -0.000700 0.119202 0.106743 0.699815 0.797824 -0.062500 1 0 0 0 0 0 3 886959
-0.002107 -0.000700 0.119202 0.106732 0.699817 0.797829 -0.062500 1 0 0 0 0 0 3 888015
-0.002107 -0.000700 0.119202 0.106723 0.699809 0.797823 -0.062500 1 0 0 0 0 0 3 889073
-0.002107 -0.000700 0.119202 0.106745 0.699802 0.797829 -0.062500 1 0 0 0 0 0 3 890062
-0.002107 -0.000700 0.119202 0.106732 0.699815 0.797830 -0.062500 1 0 0 0 0 0 3 891038
-0.002107 -0.000700 0.119202 0.106731 0.699817 0.797830 -0.062500 1 0 0 0 0 0 3 892119
-0.002107 -0.000700 0.119202 0.106742 0.699814 0.797824 -0.062500 1 0 0 0 0 0 3 892983
-0.002107 -0.000700 0.119202 0.106732 0.699817 0.797829 -0.062500 1 0 0 0 0 0 3 893960
-0.002107 -0.000700 0.119202 0.106743 0.699815 0.797824 -0.062500 1 0 0 0 0 0 3 895035
-0.002107 -0.000700 0.119202 0.106724 0.699808 0.797822 -0.062500 1 0 0 0 0 0 3 896016
-0.002107 -0.000700 0.119202 0.106730 0.699816 0.797829 -0.062500 1 0 0 0 0 0 3 896948
-0.002107 -0.000700 0.119202 0.106742 0.699814 0.797823 -0.062500 1 0 0 0 0 0 3 897930
-0.002107 -0.000700 0.119202 0.106735 0.699805 0.797836 -0.062500 1 0 0 0 0 0 3 898933
-0.002107 -0.000700 0.119202 0.106731 0.699816 0.797831 -0.062500 1 0 0 0 0 0 3 899935
-0.002107 -0.000700 0.119202 0.106743 0.699814 0.797824 -0.062500 1 0 0 0 0 0 3 900891
-0.002107 -0.000700 0.119202 0.106732 0.699817 0.797829 -0.062500 1 0 0 0 0 0 3 901929
-0.002107 -0.000700 0.119202 0.106731 0.699817 0.797830 -0.062500 1 0 0 0 0 0 3 902932
-0.002107 -0.000700 0.119202 0.106734 0.699806 0.797817 -0.062500 1 0 0 0 0 0 3 903956
-0.002107 -0.000700 0.119202 0.106731 0.699816 0.797828 -0.062500 1 0 0 0 0 0 3 904938
-0.002107 -0.000700 0.119202 0.106730 0.699817 0.797830 -0.062500 1 0 0 0 0 0 3 905958
-0.002107 -0.000700 0.119202 0.106742 0.699815 0.797823 -0.062500 1 0 0 0 0 0 3 907389
-0.002107 -0.000700 0.119202 0.106732 0.699817 0.797829 -0.062500 1 0 0 0 0 0 3 908019
-0.002107 -0.000700 0.119202 0.106730 0.699818 0.797830 -0.062500 1 0 0 0 0 0 3 908954
-0.002107 -0.000700 0.119202 0.106746 0.699803 0.797830 -0.062500 1 0 0 0 0 0 3 909955
-0.002107 -0.000700 0.119202 0.106724 0.699807 0.797823 -0.062500 1 0 0 0 0 0 3 910939
-0.002107 -0.000700 0.119202 0.106742 0.699813 0.797823 -0.062500 1 0 0 0 0 0 3 911941
-0.002107 -0.000700 0.119202 0.106732 0.699816 0.797829 -0.062500 1 0 0 0 0 0 3 912959
-0.002107 -0.000700 0.119202 0.106730 0.699817 0.797830 -0.062500 1 0 0 0 0 0 3 914022
-0.002107 -0.000700 0.119202 0.106742 0.699814 0.797823 -0.062500 1 0 0 0 0 0 3 915088
-0.002107 -0.000700 0.119202 0.106732 0.699817 0.797829 -0.062500 1 0 0 0 0 0 3 916014
-0.002107 -0.000700 0.119202 0.106731 0.699818 0.797830 -0.062500 1 0 0 0 0 0 3 917102
-0.002107 -0.000700 0.119202 0.106742 0.699815 0.797823 -0.062500 1 0 0 0 0 0 3 918014
-0.002107 -0.000700 0.119202 0.106735 0.699806 0.797836 -0.062500 1 0 0 0 0 0 3 918946
-0.002107 -0.000700 0.119202 0.106735 0.699804 0.797817 -0.062500 1 0 0 0 0 0 3 919973
-0.002107 -0.000700 0.119202 0.106731 0.699815 0.797828 -0.062500 1 0 0 0 0 0 3 921002
-0.002107 -0.000700 0.119202 0.106731 0.699817 0.797830 -0.062500 1 0 0 0 0 0 3 922205
-0.002107 -0.000700 0.119202 0.106743 0.699814 0.797823 -0.062500 1 0 0 0 0 0 3 922973
-0.002107 -0.000700 0.119202 0.106732 0.699817 0.797829 -0.062500 1 0 0 0 0 0 3 923971
-0.002107 -0.000700 0.119202 0.106731 0.699817 0.797830 -0.062500 1 0 0 0 0 0 3 924999
-0.002107 -0.000700 0.119202 0.106743 0.699815 0.797824 -0.062500 1 0 0 0 0 0 3 926020
-0.002107 -0.000700 0.119202 0.106732 0.699817 0.797829 -0.062500 1 0 0 0 0 0 3 926936
-0.002107 -0.000700 0.119202 0.106723 0.699809 0.797823 -0.062500 1 0 0 0 0 0 3 927918
-0.002107 -0.000700 0.119202 0.106745 0.699802 0.797829 -0.062500 1 0 0 0 0 0 3 928907
-0.002107 -0.000700 0.119202 0.106732 0.699815 0.797830 -0.062500 1 0 0 0 0 0 3 929908
-0.002107 -0.000700 0.119202 0.106731 0.699817 0.797830 -0.062500 1 0 0 0 0 0 3 930908
-0.002107 -0.000700 0.119202 0.106742 0.699814 0.797824 -0.062500 1 0 0 0 0 0 3 931914
-0.002107 -0.000700 0.119202 0.106732 0.699817 0.797829 -0.062500 1 0 0 0 0 0 3 932905
-0.002107 -0.000700 0.119202 0.106731 0.699817 0.797830 -0.062500 1 0 0 0 0 0 3 933932
-0.002107 -0.000700 0.119202 0.106734 0.699806 0.797817 -0.062500 1 0 0 0 0 0 3 934907
-0.002107 -0.000700 0.119202 0.106731 0.699816 0.797828 -0.062500 1 0 0 0 0 0 3 936032
-0.002107 -0.000700 0.119202 0.106730 0.699817 0.797830 -0.062500 1 0 0 0 0 0 3 936916
-0.002107 -0.000700 0.119202 0.106742 0.699815 0.797823 -0.062500 1 0 0 0 0 0 3 937969
-0.002107 -0.000700 0.119202 0.106735 0.699806 0.797836 -0.062500 1 0 0 0 0 0 3 938930
-0.002107 -0.000700 0.119202 0.106743 0.699813 0.797824 -0.062500 1 0 0 0 0 0 3 939924
-0.002107 -0.000700 0.119202 0.106732 0.699817 0.797829 -0.062500 1 0 0 0 0 0 3 940913
-0.002107 -0.000700 0.119202 0.106731 0.699817 0.797830 -0.062500 1 0 0 0 0 0 3 941914
-0.002107 -0.000700 0.119202 0.106734 0.699806 0.797817 -0.062500 1 0 0 0 0 0 3 942914
-0.002107 -0.000700 0.119202 0.106731 0.699816 0.797828 -0.062500 1 0 0 0 0 0 3 943944
-0.002107 -0.000700 0.119202 0.106730 0.699817 0.797830 -0.062500 1 0 0 0 0 0 3 945147
-0.002107 -0.000700 0.119202 0.106742 0.699815 0.797823 -0.062500 1 0 0 0 0 0 3 946109
-0.002107 -0.000700 0.119202 0.106732 0.699817 0.797829 -0.062500 1 0 0 0 0 0 3 946967
-0.002107 -0.000700 0.119202 0.106734 0.699806 0.797837 -0.062500 1 0 0 0 0 0 3 948122
-0.002107 -0.000700 0.119202 0.106743 0.699813 0.797825 -0.062500 1 0 0 0 0 0 3 949198
-0.002107 -0.000700 0.119202 0.106724 0.699808 0.797822 -0.062500 1 0 0 0 0 0 3 949964
-0.002107 -0.000700 0.119202 0.106729 0.699816 0.797829 -0.062500 1 0 0 0 0 0 3 950920
-0.002107 -0.000700 0.119202 0.106742 0.699814 0.797823 -0.062500 1 0 0 0 0 0 3 952132
-0.002107 -0.000700 0.119202 0.106732 0.699817 0.797829 -0.062500 1 0 0 0 0 0 3 953127
-0.002107 -0.000700 0.119202 0.106743 0.699814 0.797823 -0.062500 1 0 0 0 0 0 3 954082
-0.002107 -0.000700 0.119202 0.106732 0.699817 0.797829 -0.062500 1 0 0 0 0 0 3 955173
-0.002107 -0.000700 0.119202 0.106731 0.699818 0.797830 -0.062500 1 0 0 0 0 0 3 955998
-0.002107 -0.000700 0.119202 0.106743 0.699815 0.797823 -0.062500 1 0 0 0 0 0 3 957014
-0.002107 -0.000700 0.119202 0.106735 0.699806 0.797836 -0.062500 1 0 0 0 0 0 3 957987
-0.002107 -0.000700 0.119202 0.106723 0.699807 0.797824 -0.062500 1 0 0 0 0 0 3 959038
-0.002107 -0.000700 0.119202 0.106742 0.699813 0.797823 -0.062500 1 0 0 0 0 0 3 960004
-0.002107 -0.000700 0.119202 0.106732 0.699817 0.797829 -0.062500 1 0 0 0 0 0 3 961096
-0.002107 -0.000700 0.119202 0.106730 0.699817 0.797830 -0.062500 1 0 0 0 0 0 3 961927
-0.002107 -0.000700 0.119202 0.106742 0.699815 0.797824 -0.062500 1 0 0 0 0 0 3 963009
-0.002107 -0.000700 0.119202 0.106732 0.699817 0.797829 -0.062500 1 0 0 0 0 0 3 963948
-0.002107 -0.000700 0.119202 0.106743 0.699815 0.797823 -0.062500 1 0 0 0 0 0 3 964908
-0.002107 -0.000700 0.119202 0.106724 0.699809 0.797822 -0.062500 1 0 0 0 0 0 3 965874
-0.002107 -0.000700 0.119202 0.106733 0.699805 0.797836 -0.062500 1 0 0 0 0 0 3 966913
-0.002107 -0.000700 0.119202 0.106743 0.699813 0.797824 -0.062500 1 0 0 0 0 0 3 967912
-0.002107 -0.000700 0.119202 0.106732 0.699816 0.797829 -0.062500 1 0 0 0 0 0 3 968907
-0.002107 -0.000700 0.119202 0.106731 0.699817 0.797830 -0.062500 1 0 0 0 0 0 3 969909
-0.002107 -0.000700 0.119202 0.106743 0.699814 0.797824 -0.062500 1 0 0 0 0 0 3 970878
-0.002107 -0.000700 0.119202 0.106732 0.699817 0.797829 -0.062500 1 0 0 0 0 0 3 971912
-0.002107 -0.000700 0.119202 0.106731 0.699817 0.797830 -0.062500 1 0 0 0 0 0 3 972913
-0.002107 -0.000700 0.119202 0.106734 0.699806 0.797817 -0.062500 1 0 0 0 0 0 3 974613
-0.002107 -0.000700 0.119202 0.106731 0.699816 0.797828 -0.062500 1 0 0 0 0 0 3 974874
-0.002107 -0.000700 0.119202 0.106730 0.699817 0.797830 -0.062500 1 0 0 0 0 0 3 975981
-0.002107 -0.000700 0.119202 0.106742 0.699815 0.797823 -0.062500 1 0 0 0 0 0 3 976922
-0.002107 -0.000700 0.119202 0.106735 0.699806 0.797836 -0.062500 1 0 0 0 0 0 3 977913
-0.002107 -0.000700 0.119202 0.106743 0.699813 0.797824 -0.062500 1 0 0 0 0 0 3 978917
-0.002107 -0.000700 0.119202 0.106732 0.699817 0.797829 -0.062500 1 0 0 0 0 0 3 979935
-0.002107 -0.000700 0.119202 0.106723 0.699808 0.797823 -0.062500 1 0 0 0 0 0 3 980971
-0.002107 -0.000700 0.119202 0.106741 0.699813 0.797823 -0.062500 1 0 0 0 0 0 3 982118
-0.002107 -0.000700 0.119202 0.106732 0.699817 0.797829 -0.062500 1 0 0 0 0 0 3 982974
-0.002107 -0.000700 0.119202 0.106730 0.699817 0.797830 -0.062500 1 0 0 0 0 0 3 984070
-0.002107 -0.000700 0.119202 0.106742 0.699815 0.797823 -0.062500 1 0 0 0 0 0 3 985007
-0.002107 -0.000700 0.119202 0.106732 0.699817 0.797829 -0.062500 1 0 0 0 0 0 3 985962
-0.002107 -0.000700 0.119202 0.106734 0.699806 0.797837 -0.062500 1 0 0 0 0 0 3 986967
-0.002107 -0.000700 0.119202 0.106743 0.699813 0.797825 -0.062500 1 0 0 0 0 0 3 987921
-0.002107 -0.000700 0.119202 0.106724 0.699808 0.797822 -0.062500 1 0 0 0 0 0 3 989235
-0.002107 -0.000700 0.119202 0.106729 0.699816 0.797829 -0.062500 1 0 0 0 0 0 3 989953
-0.002107 -0.000700 0.119202 0.106742 0.699814 0.797823 -0.062500 1 0 0 0 0 0 3 990890
-0.002107 -0.000700 0.119202 0.106732 0.699817 0.797829 -0.062500 1 0 0 0 0 0 3 991980
-0.002107 -0.000700 0.119202 0.106743 0.699814 0.797823 -0.062500 1 0 0 0 0 0 3 992998
-0.002107 -0.000700 0.119202 0.106732 0.699817 0.797829 -0.062500 1 0 0 0 0 0 3 993907
-0.002107 -0.000700 0.119202 0.106731 0.699818 0.797830 -0.062500 1 0 0 0 0 0 3 994914
-0.002107 -0.000700 0.119202 0.106743 0.699815 0.797823 -0.062500 1 0 0 0 0 0 3 995908
-0.002107 -0.000700 0.119202 0.106736 0.699806 0.797836 -0.062500 1 0 0 0 0 0 3 996906
-0.002107 -0.000700 0.119202 0.106723 0.699807 0.797824 -0.062500 1 0 0 0 0 0 3 997910
-0.002107 -0.000700 0.119202 0.106742 0.699813 0.797823 -0.062500 1 0 0 0 0 0 3 998916
-0.002107 -0.000700 0.119202 0.106732 0.699817 0.797829 -0.062500 1 0 0 0 0 0 3 999910
-0.002107 -0.000700 0.119202 0.106730 0.699817 0.797830 -0.062500 1 0 0 0 0 0 4 908
-0.002107 -0.000700 0.119202 0.106742 0.699815 0.797824 -0.062500 1 0 0 0 0 0 4 1906
-0.002107 -0.000700 0.119202 0.106732 0.699817 0.797829 -0.062500 1 0 0 0 0 0 4 3020
-0.002107 -0.000700 0.119202 0.106743 0.699815 0.797823 -0.062500 1 0 0 0 0 0 4 3961
-0.002107 -0.000700 0.119202 0.106724 0.699809 0.797822 -0.062500 1 0 0 0 0 0 4 5017
-0.002107 -0.000700 0.119202 0.106733 0.699805 0.797836 -0.062500 1 0 0 0 0 0 4 5901
-0.002107 -0.000700 0.119202 0.106743 0.699813 0.797824 -0.062500 1 0 0 0 0 0 4 6962
-0.002107 -0.000700 0.119202 0.106732 0.699816 0.797829 -0.062500 1 0 0 0 0 0 4 7960
-0.002107 -0.000700 0.119202 0.106731 0.699817 0.797830 -0.062500 1 0 0 0 0 0 4 8937
-0.002107 -0.000700 0.119202 0.106743 0.699814 0.797824 -0.062500 1 0 0 0 0 0 4 9924
-0.002107 -0.000700 0.119202 0.106732 0.699817 0.797829 -0.062500 1 0 0 0 0 0 4 11073
-0.002107 -0.000700 0.119202 0.106731 0.699818 0.797830 -0.062500 1 0 0 0 0 0 4 12065
-0.002107 -0.000700 0.119202 0.106734 0.699806 0.797817 -0.062500 1 0 0 0 0 0 4 13057
-0.002107 -0.000700 0.119202 0.106731 0.699816 0.797828 -0.062500 1 0 0 0 0 0 4 14053
-0.002107 -0.000700 0.119202 0.106730 0.699817 0.797830 -0.062500 1 0 0 0 0 0 4 15072
-0.002107 -0.000700 0.119202 0.106742 0.699815 0.797823 -0.062500 1 0 0 0 0 0 4 16124
-0.002107 -0.000700 0.119202 0.106735 0.699806 0.797836 -0.062500 1 0 0 0 0 0 4 16927
-0.002107 -0.000700 0.119202 0.106743 0.699813 0.797824 -0.062500 1 0 0 0 0 0 4 17928
-0.002107 -0.000700 0.119202 0.106732 0.699817 0.797829 -0.062500 1 0 0 0 0 0 4 19102
-0.002107 -0.000700 0.119202 0.106723 0.699809 0.797823 -0.062500 1 0 0 0 0 0 4 20132
-0.002107 -0.000700 0.119202 0.106742 0.699813 0.797823 -0.062500 1 0 0 0 0 0 4 21165
-0.002107 -0.000700 0.119202 0.106732 0.699817 0.797829 -0.062500 1 0 0 0 0 0 4 21960
-0.002107 -0.000700 0.119202 0.106730 0.699817 0.797830 -0.062500 1 0 0 0 0 0 4 22965
-0.002107 -0.000700 0.119202 0.106742 0.699815 0.797823 -0.062500 1 0 0 0 0 0 4 23984
-0.002107 -0.000700 0.119202 0.106732 0.699817 0.797829 -0.062500 1 0 0 0 0 0 4 24967
-0.002107 -0.000700 0.119202 0.106734 0.699806 0.797837 -0.062500 1 0 0 0 0 0 4 26064
-0.002107 -0.000700 0.119202 0.106743 0.699813 0.797825 -0.062500 1 0 0 0 0 0 4 27076
-0.002107 -0.000700 0.119202 0.106724 0.699808 0.797822 -0.062500 1 0 0 0 0 0 4 27867
-0.002107 -0.000700 0.119202 0.106730 0.699816 0.797829 -0.062500 1 0 0 0 0 0 4 28913
-0.002107 -0.000700 0.119202 0.106742 0.699814 0.797823 -0.062500 1 0 0 0 0 0 4 29973
-0.002107 -0.000700 0.119202 0.106732 0.699817 0.797829 -0.062500 1 0 0 0 0 0 4 30884
-0.002107 -0.000700 0.119202 0.106730 0.699817 0.797830 -0.062500 1 0 0 0 0 0 4 31886
-0.002107 -0.000700 0.119202 0.106742 0.699815 0.797824 -0.062500 1 0 0 0 0 0 4 32835
-0.002107 -0.000700 0.119202 0.106732 0.699817 0.797829 -0.062500 1 0 0 0 0 0 4 33887
-0.002107 -0.000700 0.119202 0.106743 0.699815 0.797823 -0.062500 1 0 0 0 0 0 4 34855
-0.002107 -0.000700 0.119202 0.106727 0.699797 0.797829 -0.062500 1 0 0 0 0 0 4 35848
-0.002107 -0.000700 0.119202 0.106730 0.699815 0.797830 -0.062500 1 0 0 0 0 0 4 36881
-0.002107 -0.000700 0.119202 0.106742 0.699814 0.797823 -0.062500 1 0 0 0 0 0 4 37890
-0.002107 -0.000700 0.119202 0.106732 0.699817 0.797829 -0.062500 1 0 0 0 0 0 4 38887
-0.002107 -0.000700 0.119202 0.106731 0.699817 0.797830 -0.062500 1 0 0 0 0 0 4 40005
-0.002107 -0.000700 0.119202 0.106742 0.699815 0.797824 -0.062500 1 0 0 0 0 0 4 40935
-0.002107 -0.000700 0.119202 0.106732 0.699817 0.797829 -0.062500 1 0 0 0 0 0 4 41988
-0.002107 -0.000700 0.119202 0.106731 0.699818 0.797830 -0.062500 1 0 0 0 0 0 4 42910
-0.002107 -0.000700 0.119202 0.106734 0.699806 0.797817 -0.062500 1 0 0 0 0 0 4 43907
-0.002107 -0.000700 0.119202 0.106734 0.699804 0.797835 -0.062500 1 0 0 0 0 0 4 44863
-0.002107 -0.000700 0.119202 0.106743 0.699813 0.797824 -0.062500 1 0 0 0 0 0 4 45897
-0.002107 -0.000700 0.119202 0.106732 0.699816 0.797829 -0.062500 1 0 0 0 0 0 4 46921
-0.002107 -0.000700 0.119202 0.106731 0.699817 0.797830 -0.062500 1 0 0 0 0 0 4 47957
-0.002107 -0.000700 0.119202 0.106743 0.699814 0.797824 -0.062500 1 0 0 0 0 0 4 49097
-0.002107 -0.000700 0.119202 0.106732 0.699817 0.797829 -0.062500 1 0 0 0 0 0 4 50010
-0.002107 -0.000700 0.119202 0.106723 0.699809 0.797823 -0.062500 1 0 0 0 0 0 4 50991
-0.002107 -0.000700 0.119202 0.106741 0.699813 0.797823 -0.062500 1 0 0 0 0 0 4 51968
-0.002107 -0.000700 0.119202 0.106732 0.699817 0.797829 -0.062500 1 0 0 0 0 0 4 52907
-0.002107 -0.000700 0.119202 0.106730 0.699817 0.797830 -0.062500 1 0 0 0 0 0 4 53860
-0.002107 -0.000700 0.119202 0.106746 0.699803 0.797830 -0.062500 1 0 0 0 0 0 4 54874
-0.002107 -0.000700 0.119202 0.106732 0.699816 0.797830 -0.062500 1 0 0 0 0 0 4 56027
-0.002107 -0.000700 0.119202 0.106743 0.699814 0.797824 -0.062500 1 0 0 0 0 0 4 57096
-0.002107 -0.000700 0.119202 0.106732 0.699817 0.797829 -0.062500 1 0 0 0 0 0 4 57934
-0.002107 -0.000700 0.119202 0.106723 0.699809 0.797823 -0.062500 1 0 0 0 0 0 4 58966
-0.002107 -0.000700 0.119202 0.106729 0.699816 0.797829 -0.062500 1 0 0 0 0 0 4 59960
-0.002107 -0.000700 0.119202 0.106742 0.699814 0.797823 -0.062500 1 0 0 0 0 0 4 60890
-0.002107 -0.000700 0.119202 0.106732 0.699817 0.797829 -0.062500 1 0 0 0 0 0 4 61914
-0.002107 -0.000700 0.119202 0.106743 0.699815 0.797823 -0.062500 1 0 0 0 0 0 4 62887
-0.002107 -0.000700 0.119202 0.106732 0.699817 0.797829 -0.062500 1 0 0 0 0 0 4 63908
-0.002107 -0.000700 0.119202 0.106734 0.699806 0.797837 -0.062500 1 0 0 0 0 0 4 64904
-0.002107 -0.000700 0.119202 0.106735 0.699804 0.797817 -0.062500 1 0 0 0 0 0 4 65911
-0.002107 -0.000700 0.119202 0.106731 0.699815 0.797828 -0.062500 1 0 0 0 0 0 4 66907
-0.002107 -0.000700 0.119202 0.106730 0.699817 0.797830 -0.062500 1 0 0 0 0 0 4 67888
-0.002107 -0.000700 0.119202 0.106742 0.699814 0.797823 -0.062500 1 0 0 0 0 0 4 68883
-0.002107 -0.000700 0.119202 0.106732 0.699817 0.797829 -0.062500 1 0 0 0 0 0 4 69992
-0.002107 -0.000700 0.119202 0.106730 0.699817 0.797830 -0.062500 1 0 0 0 0 0 4 70917
-0.002107 -0.000700 0.119202 0.106742 0.699815 0.797824 -0.062500 1 0 0 0 0 0 4 72021
-0.002107 -0.000700 0.119202 0.106732 0.699817 0.797829 -0.062500 1 0 0 0 0 0 4 72915
-0.002107 -0.000700 0.119202 0.106743 0.699815 0.797823 -0.062500 1 0 0 0 0 0 4 73909
-0.002107 -0.000700 0.119202 0.106727 0.699797 0.797829 -0.062500 1 0 0 0 0 0 4 74895
-0.002107 -0.000700 0.119202 0.106730 0.699815 0.797830 -0.062500 1 0 0 0 0 0 4 75885
-0.002107 -0.000700 0.119202 0.106742 0.699814 0.797823 -0.062500 1 0 0 0 0 0 4 76902
-0.002107 -0.000700 0.119202 0.106732 0.699817 0.797829 -0.062500 1 0 0 0 0 0 4 77922
-0.002107 -0.000700 0.119202 0.106731 0.699817 0.797830 -0.062500 1 0 0 0 0 0 4 79152
-0.002107 -0.000700 0.119202 0.106743 0.699815 0.797824 -0.062500 1 0 0 0 0 0 4 80217
-0.002107 -0.000700 0.119202 0.106732 0.699817 0.797829 -0.062500 1 0 0 0 0 0 4 80950
-0.002107 -0.000700 0.119202 0.106731 0.699818 0.797830 -0.062500 1 0 0 0 0 0 4 82192
-0.002107 -0.000700 0.119202 0.106734 0.699806 0.797816 -0.062500 1 0 0 0 0 0 4 82957
-0.002107 -0.000700 0.119202 0.106734 0.699804 0.797835 -0.062500 1 0 0 0 0 0 4 83899
-0.002107 -0.000700 0.119202 0.106731 0.699816 0.797831 -0.062500 1 0 0 0 0 0 4 84900
-0.002107 -0.000700 0.119202 0.106742 0.699814 0.797824 -0.062500 1 0 0 0 0 0 4 86104
-0.002107 -0.000700 0.119202 0.106732 0.699817 0.797829 -0.062500 1 0 0 0 0 0 4 87030
-0.002107 -0.000700 0.119202 0.106743 0.699814 0.797824 -0.062500 1 0 0 0 0 0 4 88067
-0.002107 -0.000700 0.119202 0.106732 0.699817 0.797829 -0.062500 1 0 0 0 0 0 4 89001
-0.002107 -0.000700 0.119202 0.106723 0.699809 0.797823 -0.062500 1 0 0 0 0 0 4 89961
-0.002107 -0.000700 0.119202 0.106741 0.699813 0.797823 -0.062500 1 0 0 0 0 0 4 90919
-0.002107 -0.000700 0.119202 0.106732 0.699817 0.797829 -0.062500 1 0 0 0 0 0 4 91996
-0.002107 -0.000700 0.119202 0.106730 0.699817 0.797830 -0.062500 1 0 0 0 0 0 4 93046
-0.002107 -0.000700 0.119202 0.106746 0.699803 0.797830 -0.062500 1 0 0 0 0 0 4 93995
-0.002107 -0.000700 0.119202 0.106732 0.699816 0.797830 -0.062500 1 0 0 0 0 0 4 94999
-0.002107 -0.000700 0.119202 0.106731 0.699817 0.797830 -0.062500 1 0 0 0 0 0 4 95931
-0.002107 -0.000700 0.119202 0.106734 0.699806 0.797817 -0.062500 1 0 0 0 0 0 4 96998
-0.002107 -0.000700 0.119202 0.106731 0.699816 0.797828 -0.062500 1 0 0 0 0 0 4 97922
-0.002107 -0.000700 0.119202 0.106730 0.699817 0.797830 -0.062500 1 0 0 0 0 0 4 98912
-0.002107 -0.000700 0.119202 0.106742 0.699814 0.797823 -0.062500 1 0 0 0 0 0 4 99910
-0.002107 -0.000700 0.119202 0.106732 0.699817 0.797829 -0.062500 1 0 0 0 0 0 4 100892
-0.002107 -0.000700 0.119202 0.106743 0.699815 0.797823 -0.062500 1 0 0 0 0 0 4 101905
-0.002107 -0.000700 0.119202 0.106732 0.699817 0.797829 -0.062500 1 0 0 0 0 0 4 102908
-0.002107 -0.000700 0.119202 0.106734 0.699806 0.797836 -0.062500 1 0 0 0 0 0 4 103881
-0.002107 -0.000700 0.119202 0.106735 0.699804 0.797817 -0.062500 1 0 0 0 0 0 4 104891
-0.002107 -0.000700 0.119202 0.106731 0.699815 0.797828 -0.062500 1 0 0 0 0 0 4 105887
-0.002107 -0.000700 0.119202 0.106730 0.699817 0.797830 -0.062500 1 0 0 0 0 0 4 106885
-0.002107 -0.000700 0.119202 0.106742 0.699814 0.797823 -0.062500 1 0 0 0 0 0 4 108711
-0.002107 -0.000700 0.119202 0.106732 0.699817 0.797829 -0.062500 1 0 0 0 0 0 4 109992
-0.002107 -0.000700 0.119202 0.106730 0.699817 0.797830 -0.062500 1 0 0 0 0 0 4 110906
-0.002107 -0.000700 0.119202 0.106742 0.699815 0.797824 -0.062500 1 0 0 0 0 0 4 111896
-0.002107 -0.000700 0.119202 0.106732 0.699817 0.797829 -0.062500 1 0 0 0 0 0 4 112910
-0.002107 -0.000700 0.119202 0.106743 0.699815 0.797823 -0.062500 1 0 0 0 0 0 4 113919
-0.002107 -0.000700 0.119202 0.106727 0.699797 0.797829 -0.062500 1 0 0 0 0 0 4 114965
-0.002107 -0.000700 0.119202 0.106730 0.699815 0.797830 -0.062500 1 0 0 0 0 0 4 115904
-0.002107 -0.000700 0.119202 0.106742 0.699814 0.797823 -0.062500 1 0 0 0 0 0 4 117101
-0.002107 -0.000700 0.119202 0.106732 0.699817 0.797829 -0.062500 1 0 0 0 0 0 4 117993
-0.002107 -0.000700 0.119202 0.106731 0.699817 0.797830 -0.062500 1 0 0 0 0 0 4 118999
-0.002107 -0.000700 0.119202 0.106743 0.699815 0.797824 -0.062500 1 0 0 0 0 0 4 119926
-0.002107 -0.000700 0.119202 0.106732 0.699817 0.797829 -0.062500 1 0 0 0 0 0 4 120961
-0.002107 -0.000700 0.119202 0.106722 0.699809 0.797823 -0.062500 1 0 0 0 0 0 4 121973
-0.002107 -0.000700 0.119202 0.106741 0.699814 0.797822 -0.062500 1 0 0 0 0 0 4 123061
-0.002107 -0.000700 0.119202 0.106735 0.699805 0.797836 -0.062500 1 0 0 0 0 0 4 123978
-0.002107 -0.000700 0.119202 0.106731 0.699816 0.797831 -0.062500 1 0 0 0 0 0 4 124908
-0.002107 -0.000700 0.119202 0.106742 0.699814 0.797824 -0.062500 1 0 0 0 0 0 4 125981
-0.002107 -0.000700 0.119202 0.106732 0.699817 0.797829 -0.062500 1 0 0 0 0 0 4 126942
-0.002107 -0.000700 0.119202 0.106743 0.699814 0.797824 -0.062500 1 0 0 0 0 0 4 127887
-0.002107 -0.000700 0.119202 0.106732 0.699817 0.797829 -0.062500 1 0 0 0 0 0 4 128876
-0.002107 -0.000700 0.119202 0.106723 0.699809 0.797823 -0.062500 1 0 0 0 0 0 4 129880
-0.002107 -0.000700 0.119202 0.106741 0.699814 0.797822 -0.062500 1 0 0 0 0 0 4 130885
-0.002107 -0.000700 0.119202 0.106732 0.699817 0.797829 -0.062500 1 0 0 0 0 0 4 131832
-0.002107 -0.000700 0.119202 0.106730 0.699817 0.797830 -0.062500 1 0 0 0 0 0 4 132871
-0.002107 -0.000700 0.119202 0.106746 0.699803 0.797830 -0.062500 1 0 0 0 0 0 4 133880
-0.002107 -0.000700 0.119202 0.106732 0.699816 0.797830 -0.062500 1 0 0 0 0 0 4 134896
-0.002107 -0.000700 0.119202 0.106731 0.699817 0.797830 -0.062500 1 0 0 0 0 0 4 135863
-0.002107 -0.000700 0.119202 0.106734 0.699806 0.797817 -0.062500 1 0 0 0 0 0 4 137796
-0.002107 -0.000700 0.119202 0.106731 0.699816 0.797828 -0.062500 1 0 0 0 0 0 4 137944
-0.002107 -0.000700 0.119202 0.106730 0.699817 0.797830 -0.062500 1 0 0 0 0 0 4 139050
-0.002107 -0.000700 0.119202 0.106742 0.699814 0.797823 -0.062500 1 0 0 0 0 0 4 139872
-0.002107 -0.000700 0.119202 0.106732 0.699817 0.797829 -0.062500 1 0 0 0 0 0 4 140905
-0.002107 -0.000700 0.119202 0.106730 0.699818 0.797830 -0.062500 1 0 0 0 0 0 4 141866
-0.002107 -0.000700 0.119202 0.106742 0.699815 0.797823 -0.062500 1 0 0 0 0 0 4 142888
-0.002107 -0.000700 0.119202 0.106735 0.699806 0.797836 -0.062500 1 0 0 0 0 0 4 143885
-0.002107 -0.000700 0.119202 0.106735 0.699804 0.797817 -0.062500 1 0 0 0 0 0 4 144879
-0.002107 -0.000700 0.119202 0.106731 0.699815 0.797828 -0.062500 1 0 0 0 0 0 4 146037
-0.002107 -0.000700 0.119202 0.106730 0.699817 0.797830 -0.062500 1 0 0 0 0 0 4 147163
-0.002107 -0.000700 0.119202 0.106742 0.699814 0.797823 -0.062500 1 0 0 0 0 0 4 148178
-0.002107 -0.000700 0.119202 0.106732 0.699817 0.797829 -0.062500 1 0 0 0 0 0 4 148973
-0.002107 -0.000700 0.119202 0.106731 0.699817 0.797830 -0.062500 1 0 0 0 0 0 4 149884
-0.002107 -0.000700 0.119202 0.106742 0.699815 0.797823 -0.062500 1 0 0 0 0 0 4 150896
-0.002107 -0.000700 0.119202 0.106732 0.699817 0.797829 -0.062500 1 0 0 0 0 0 4 152020
-0.002107 -0.000700 0.119202 0.106731 0.699818 0.797830 -0.062500 1 0 0 0 0 0 4 152984
-0.002107 -0.000700 0.119202 0.106738 0.699795 0.797823 -0.062500 1 0 0 0 0 0 4 154038
-0.002107 -0.000700 0.119202 0.106731 0.699815 0.797829 -0.062500 1 0 0 0 0 0 4 154930
-0.002107 -0.000700 0.119202 0.106743 0.699814 0.797823 -0.062500 1 0 0 0 0 0 4 156001
-0.002107 -0.000700 0.119202 0.106732 0.699817 0.797829 -0.062500 1 0 0 0 0 0 4 156957
-0.002107 -0.000700 0.119202 0.106731 0.699817 0.797830 -0.062500 1 0 0 0 0 0 4 157978
-0.002107 -0.000700 0.119202 0.106743 0.699815 0.797824 -0.062500 1 0 0 0 0 0 4 158946
-0.002107 -0.000700 0.119202 0.106732 0.699817 0.797829 -0.062500 1 0 0 0 0 0 4 159922
-0.002107 -0.000700 0.119202 0.106723 0.699809 0.797823 -0.062500 1 0 0 0 0 0 4 160848
-0.002107 -0.000700 0.119202 0.106741 0.699814 0.797822 -0.062500 1 0 0 0 0 0 4 161940
-0.002107 -0.000700 0.119202 0.106735 0.699805 0.797836 -0.062500 1 0 0 0 0 0 4 162973
-0.002107 -0.000700 0.119202 0.106731 0.699816 0.797831 -0.062500 1 0 0 0 0 0 4 163894
-0.002107 -0.000700 0.119202 0.106742 0.699814 0.797824 -0.062500 1 0 0 0 0 0 4 164890
-0.002107 -0.000700 0.119202 0.106732 0.699817 0.797829 -0.062500 1 0 0 0 0 0 4 165889
-0.002107 -0.000700 0.119202 0.106731 0.699817 0.797830 -0.062500 1 0 0 0 0 0 4 166835
-0.002107 -0.000700 0.119202 0.106734 0.699806 0.797817 -0.062500 1 0 0 0 0 0 4 167887
-0.002107 -0.000700 0.119202 0.106731 0.699816 0.797828 -0.062500 1 0 0 0 0 0 4 168882
-0.002107 -0.000700 0.119202 0.106730 0.699817 0.797830 -0.062500 1 0 0 0 0 0 4 169917
-0.002107 -0.000700 0.119202 0.106742 0.699815 0.797823 -0.062500 1 0 0 0 0 0 4 170873
-0.002107 -0.000700 0.119202 0.106732 0.699817 0.797829 -0.062500 1 0 0 0 0 0 4 171882
-0.002107 -0.000700 0.119202 0.106746 0.699803 0.797830 -0.062500 1 0 0 0 0 0 4 173019
-0.002107 -0.000700 0.119202 0.106732 0.699816 0.797830 -0.062500 1 0 0 0 0 0 4 173893
-0.002107 -0.000700 0.119202 0.106731 0.699817 0.797830 -0.062500 1 0 0 0 0 0 4 174996
-0.002107 -0.000700 0.119202 0.106734 0.699806 0.797817 -0.062500 1 0 0 0 0 0 4 175869
-0.002107 -0.000700 0.119202 0.106731 0.699816 0.797828 -0.062500 1 0 0 0 0 0 4 176892
-0.002107 -0.000700 0.119202 0.106730 0.699817 0.797830 -0.062500 1 0 0 0 0 0 4 177872
-0.002107 -0.000700 0.119202 0.106742 0.699814 0.797823 -0.062500 1 0 0 0 0 0 4 178883
-0.002107 -0.000700 0.119202 0.106732 0.699817 0.797829 -0.062500 1 0 0 0 0 0 4 179881
-0.002107 -0.000700 0.119202 0.106730 0.699818 0.797830 -0.062500 1 0 0 0 0 0 4 180971
-0.002107 -0.000700 0.119202 0.106742 0.699815 0.797823 -0.062500 1 0 0 0 0 0 4 182028
-0.002107 -0.000700 0.119202 0.106735 0.699806 0.797836 -0.062500 1 0 0 0 0 0 4 182944
-0.002107 -0.000700 0.119202 0.106735 0.699804 0.797817 -0.062500 1 0 0 0 0 0 4 184112
-0.002107 -0.000700 0.119202 0.106731 0.699815 0.797828 -0.062500 1 0 0 0 0 0 4 184924
-0.002107 -0.000700 0.119202 0.106730 0.699817 0.797830 -0.062500 1 0 0 0 0 0 4 185968
-0.002107 -0.000700 0.119202 0.106742 0.699814 0.797823 -0.062500 1 0 0 0 0 0 4 186958
-0.002107 -0.000700 0.119202 0.106732 0.699817 0.797829 -0.062500 1 0 0 0 0 0 4 187899
-0.002107 -0.000700 0.119202 0.106731 0.699817 0.797830 -0.062500 1 0 0 0 0 0 4 188957
-0.002107 -0.000700 0.119202 0.106742 0.699815 0.797823 -0.062500 1 0 0 0 0 0 4 190033
-0.002107 -0.000700 0.119202 0.106732 0.699817 0.797829 -0.062500 1 0 0 0 0 0 4 190874
-0.002107 -0.000700 0.119202 0.106722 0.699809 0.797823 -0.062500 1 0 0 0 0 0 4 191998
-0.002107 -0.000700 0.119202 0.106745 0.699802 0.797829 -0.062500 1 0 0 0 0 0 4 192894
-0.002107 -0.000700 0.119202 0.106732 0.699815 0.797830 -0.062500 1 0 0 0 0 0 4 193881
-0.002107 -0.000700 0.119202 0.106730 0.699817 0.797830 -0.062500 1 0 0 0 0 0 4 194881
-0.002107 -0.000700 0.119202 0.106742 0.699814 0.797824 -0.062500 1 0 0 0 0 0 4 195866
-0.002107 -0.000700 0.119202 0.106732 0.699817 0.797829 -0.062500 1 0 0 0 0 0 4 196878
-0.002107 -0.000700 0.119202 0.106743 0.699815 0.797823 -0.062500 1 0 0 0 0 0 4 197878
-0.002107 -0.000700 0.119202 0.106732 0.699817 0.797829 -0.062500 1 0 0 0 0 0 4 198882
-0.002107 -0.000700 0.119202 0.106723 0.699809 0.797823 -0.062500 1 0 0 0 0 0 4 199892
-0.002107 -0.000700 0.119202 0.106741 0.699814 0.797822 -0.062500 1 0 0 0 0 0 4 200863
-0.002107 -0.000700 0.119202 0.106735 0.699805 0.797836 -0.062500 1 0 0 0 0 0 4 201859
-0.002107 -0.000700 0.119202 0.106731 0.699816 0.797831 -0.062500 1 0 0 0 0 0 4 203815
-0.002107 -0.000700 0.119202 0.106743 0.699814 0.797824 -0.062500 1 0 0 0 0 0 4 204954
-0.002107 -0.000700 0.119202 0.106732 0.699817 0.797829 -0.062500 1 0 0 0 0 0 4 205827
-0.002107 -0.000700 0.119202 0.106731 0.699817 0.797830 -0.062500 1 0 0 0 0 0 4 206876
-0.002107 -0.000700 0.119202 0.106734 0.699806 0.797817 -0.062500 1 0 0 0 0 0 4 207871
-0.002107 -0.000700 0.119202 0.106731 0.699816 0.797828 -0.062500 1 0 0 0 0 0 4 208867
-0.002107 -0.000700 0.119202 0.106730 0.699817 0.797830 -0.062500 1 0 0 0 0 0 4 209867
-0.002107 -0.000700 0.119202 0.106742 0.699815 0.797823 -0.062500 1 0 0 0 0 0 4 211033
-0.002107 -0.000700 0.119202 0.106732 0.699817 0.797829 -0.062500 1 0 0 0 0 0 4 212103
-0.002107 -0.000700 0.119202 0.106746 0.699803 0.797830 -0.062500 1 0 0 0 0 0 4 212944
-0.002107 -0.000700 0.119202 0.106732 0.699816 0.797830 -0.062500 1 0 0 0 0 0 4 214036
-0.002107 -0.000700 0.119202 0.106731 0.699817 0.797830 -0.062500 1 0 0 0 0 0 4 215032
-0.002107 -0.000700 0.119202 0.106735 0.699806 0.797817 -0.062500 1 0 0 0 0 0 4 216045
-0.002107 -0.000700 0.119202 0.106731 0.699816 0.797828 -0.062500 1 0 0 0 0 0 4 216881
-0.002107 -0.000700 0.119202 0.106730 0.699817 0.797830 -0.062500 1 0 0 0 0 0 4 217894
-0.002107 -0.000700 0.119202 0.106742 0.699814 0.797823 -0.062500 1 0 0 0 0 0 4 219050
-0.002107 -0.000700 0.119202 0.106732 0.699817 0.797829 -0.062500 1 0 0 0 0 0 4 220073
-0.002107 -0.000700 0.119202 0.106730 0.699818 0.797830 -0.062500 1 0 0 0 0 0 4 220900
-0.002107 -0.000700 0.119202 0.106742 0.699815 0.797823 -0.062500 1 0 0 0 0 0 4 222030
-0.002107 -0.000700 0.119202 0.106735 0.699806 0.797836 -0.062500 1 0 0 0 0 0 4 222882
-0.002107 -0.000700 0.119202 0.106735 0.699804 0.797817 -0.062500 1 0 0 0 0 0 4 223918
-0.002107 -0.000700 0.119202 0.106731 0.699815 0.797828 -0.062500 1 0 0 0 0 0 4 224899
-0.002107 -0.000700 0.119202 0.106730 0.699817 0.797830 -0.062500 1 0 0 0 0 0 4 226120
-0.002107 -0.000700 0.119202 0.106742 0.699814 0.797823 -0.062500 1 0 0 0 0 0 4 227129
-0.002107 -0.000700 0.119202 0.106732 0.699817 0.797829 -0.062500 1 0 0 0 0 0 4 227849
-0.002107 -0.000700 0.119202 0.106731 0.699817 0.797830 -0.062500 1 0 0 0 0 0 4 228951
-0.002107 -0.000700 0.119202 0.106743 0.699815 0.797823 -0.062500 1 0 0 0 0 0 4 229942
-0.002107 -0.000700 0.119202 0.106732 0.699817 0.797829 -0.062500 1 0 0 0 0 0 4 230866
-0.002107 -0.000700 0.119202 0.106722 0.699809 0.797823 -0.062500 1 0 0 0 0 0 4 231864
-0.002107 -0.000700 0.119202 0.106745 0.699802 0.797829 -0.062500 1 0 0 0 0 0 4 232859
-0.002107 -0.000700 0.119202 0.106732 0.699815 0.797830 -0.062500 1 0 0 0 0 0 4 233860
-0.002107 -0.000700 0.119202 0.106730 0.699817 0.797830 -0.062500 1 0 0 0 0 0 4 234860
-0.002107 -0.000700 0.119202 0.106742 0.699814 0.797824 -0.062500 1 0 0 0 0 0 4 235864
-0.002107 -0.000700 0.119202 0.106732 0.699817 0.797829 -0.062500 1 0 0 0 0 0 4 236860
-0.002107 -0.000700 0.119202 0.106743 0.699815 0.797823 -0.062500 1 0 0 0 0 0 4 237871
-0.002107 -0.000700 0.119202 0.106732 0.699817 0.797829 -0.062500 1 0 0 0 0 0 4 238892
-0.002107 -0.000700 0.119202 0.106723 0.699809 0.797823 -0.062500 1 0 0 0 0 0 4 239974
-0.002107 -0.000700 0.119202 0.106741 0.699814 0.797822 -0.062500 1 0 0 0 0 0 4 241061
-0.002107 -0.000700 0.119202 0.106735 0.699805 0.797835 -0.062500 1 0 0 0 0 0 4 242059
-0.002107 -0.000700 0.119202 0.106731 0.699816 0.797831 -0.062500 1 0 0 0 0 0 4 242879
-0.002107 -0.000700 0.119202 0.106743 0.699814 0.797824 -0.062500 1 0 0 0 0 0 4 243907
-0.002107 -0.000700 0.119202 0.106732 0.699817 0.797829 -0.062500 1 0 0 0 0 0 4 244866
-0.002107 -0.000700 0.119202 0.106731 0.699817 0.797830 -0.062500 1 0 0 0 0 0 4 245888
-0.002107 -0.000700 0.119202 0.106734 0.699806 0.797817 -0.062500 1 0 0 0 0 0 4 246895
-0.002107 -0.000700 0.119202 0.106731 0.699816 0.797828 -0.062500 1 0 0 0 0 0 4 247889
-0.002107 -0.000700 0.119202 0.106730 0.699817 0.797830 -0.062500 1 0 0 0 0 0 4 249030
-0.002107 -0.000700 0.119202 0.106742 0.699815 0.797823 -0.062500 1 0 0 0 0 0 4 250035
-0.002107 -0.000700 0.119202 0.106735 0.699805 0.797836 -0.062500 1 0 0 0 0 0 4 251016
-0.002107 -0.000700 0.119202 0.106743 0.699813 0.797824 -0.062500 1 0 0 0 0 0 4 252108
-0.002107 -0.000700 0.119202 0.106732 0.699817 0.797829 -0.062500 1 0 0 0 0 0 4 252844
-0.002107 -0.000700 0.119202 0.106731 0.699817 0.797830 -0.062500 1 0 0 0 0 0 4 253943
-0.002107 -0.000700 0.119202 0.106735 0.699806 0.797817 -0.062500 1 0 0 0 0 0 4 254932
-0.002107 -0.000700 0.119202 0.106731 0.699816 0.797828 -0.062500 1 0 0 0 0 0 4 255891
-0.002107 -0.000700 0.119202 0.106730 0.699817 0.797830 -0.062500 1 0 0 0 0 0 4 257042
-0.002107 -0.000700 0.119202 0.106742 0.699814 0.797823 -0.062500 1 0 0 0 0 0 4 257912
-0.002107 -0.000700 0.119202 0.106732 0.699817 0.797829 -0.062500 1 0 0 0 0 0 4 258886
-0.002107 -0.000700 0.119202 0.106731 0.699818 0.797830 -0.062500 1 0 0 0 0 0 4 260010
-0.002107 -0.000700 0.119202 0.106742 0.699815 0.797823 -0.062500 1 0 0 0 0 0 4 260844
-0.002107 -0.000700 0.119202 0.106735 0.699806 0.797836 -0.062500 1 0 0 0 0 0 4 261834
-0.002107 -0.000700 0.119202 0.106735 0.699804 0.797817 -0.062500 1 0 0 0 0 0 4 262871
-0.002107 -0.000700 0.119202 0.106731 0.699815 0.797828 -0.062500 1 0 0 0 0 0 4 263872
-0.002107 -0.000700 0.119202 0.106731 0.699817 0.797830 -0.062500 1 0 0 0 0 0 4 264828
-0.002107 -0.000700 0.119202 0.106742 0.699814 0.797823 -0.062500 1 0 0 0 0 0 4 265868
-0.002107 -0.000700 0.119202 0.106732 0.699817 0.797829 -0.062500 1 0 0 0 0 0 4 266880
-0.002107 -0.000700 0.119202 0.106731 0.699817 0.797830 -0.062500 1 0 0 0 0 0 4 267895
-0.002107 -0.000700 0.119202 0.106743 0.699815 0.797823 -0.062500 1 0 0 0 0 0 4 268858
-0.002107 -0.000700 0.119202 0.106732 0.699817 0.797829 -0.062500 1 0 0 0 0 0 4 269860
-0.002107 -0.000700 0.119202 0.106723 0.699809 0.797823 -0.062500 1 0 0 0 0 0 4 271757
-0.002107 -0.000700 0.119202 0.106745 0.699802 0.797829 -0.062500 1 0 0 0 0 0 4 272947
-0.002107 -0.000700 0.119202 0.106732 0.699815 0.797830 -0.062500 1 0 0 0 0 0 4 273886
-0.002107 -0.000700 0.119202 0.106731 0.699817 0.797830 -0.062500 1 0 0 0 0 0 4 274914
-0.002107 -0.000700 0.119202 0.106742 0.699814 0.797824 -0.062500 1 0 0 0 0 0 4 275877
-0.002107 -0.000700 0.119202 0.106732 0.699817 0.797829 -0.062500 1 0 0 0 0 0 4 276887
-0.002107 -0.000700 0.119202 0.106731 0.699818 0.797830 -0.062500 1 0 0 0 0 0 4 277874
-0.002107 -0.000700 0.119202 0.106734 0.699806 0.797817 -0.062500 1 0 0 0 0 0 4 278947
-0.002107 -0.000700 0.119202 0.106731 0.699816 0.797828 -0.062500 1 0 0 0 0 0 4 280180
-0.002107 -0.000700 0.119202 0.106730 0.699817 0.797829 -0.062500 1 0 0 0 0 0 4 280944
-0.002107 -0.000700 0.119202 0.106745 0.699803 0.797830 -0.062500 1 0 0 0 0 0 4 282133
-0.002107 -0.000700 0.119202 0.106732 0.699815 0.797830 -0.062500 1 0 0 0 0 0 4 283002
-0.002107 -0.000700 0.119202 0.106743 0.699814 0.797824 -0.062500 1 0 0 0 0 0 4 283829
-0.002107 -0.000700 0.119202 0.106732 0.699817 0.797829 -0.062500 1 0 0 0 0 0 4 284860
-0.002107 -0.000700 0.119202 0.106731 0.699817 0.797830 -0.062500 1 0 0 0 0 0 4 286122
-0.002107 -0.000700 0.119202 0.106734 0.699806 0.797817 -0.062500 1 0 0 0 0 0 4 286986
-0.002107 -0.000700 0.119202 0.106731 0.699816 0.797828 -0.062500 1 0 0 0 0 0 4 287987
-0.002107 -0.000700 0.119202 0.106730 0.699817 0.797830 -0.062500 1 0 0 0 0 0 4 288943
-0.002107 -0.000700 0.119202 0.106742 0.699815 0.797823 -0.062500 1 0 0 0 0 0 4 289877
-0.002107 -0.000700 0.119202 0.106735 0.699805 0.797836 -0.062500 1 0 0 0 0 0 4 290950
-0.002107 -0.000700 0.119202 0.106743 0.699813 0.797824 -0.062500 1 0 0 0 0 0 4 291886
-0.002107 -0.000700 0.119202 0.106732 0.699817 0.797829 -0.062500 1 0 0 0 0 0 4 293091
-0.002107 -0.000700 0.119202 0.106731 0.699817 0.797830 -0.062500 1 0 0 0 0 0 4 294127
-0.002107 -0.000700 0.119202 0.106735 0.699806 0.797817 -0.062500 1 0 0 0 0 0 4 294879
-0.002107 -0.000700 0.119202 0.106731 0.699816 0.797828 -0.062500 1 0 0 0 0 0 4 295951
-0.002107 -0.000700 0.119202 0.106730 0.699817 0.797830 -0.062500 1 0 0 0 0 0 4 296933
-0.002107 -0.000700 0.119202 0.106742 0.699814 0.797823 -0.062500 1 0 0 0 0 0 4 297876
-0.002107 -0.000700 0.119202 0.106732 0.699817 0.797829 -0.062500 1 0 0 0 0 0 4 298884
-0.002107 -0.000700 0.119202 0.106731 0.699818 0.797830 -0.062500 1 0 0 0 0 0 4 299881
-0.002107 -0.000700 0.119202 0.106742 0.699815 0.797823 -0.062500 1 0 0 0 0 0 4 300861
-0.002107 -0.000700 0.119202 0.106735 0.699806 0.797836 -0.062500 1 0 0 0 0 0 4 301881
-0.002107 -0.000700 0.119202 0.106723 0.699807 0.797824 -0.062500 1 0 0 0 0 0 4 302885
-0.002107 -0.000700 0.119202 0.106741 0.699813 0.797823 -0.062500 1 0 0 0 0 0 4 303890
-0.002107 -0.000700 0.119202 0.106732 0.699817 0.797829 -0.062500 1 0 0 0 0 0 4 304831
-0.002107 -0.000700 0.119202 0.106730 0.699817 0.797830 -0.062500 1 0 0 0 0 0 4 305885
-0.002107 -0.000700 0.119202 0.106742 0.699815 0.797824 -0.062500 1 0 0 0 0 0 4 307011
-0.002107 -0.000700 0.119202 0.106732 0.699817 0.797829 -0.062500 1 0 0 0 0 0 4 307878
-0.002107 -0.000700 0.119202 0.106743 0.699815 0.797823 -0.062500 1 0 0 0 0 0 4 308956
-0.002107 -0.000700 0.119202 0.106732 0.699817 0.797829 -0.062500 1 0 0 0 0 0 4 309909
-0.002107 -0.000700 0.119202 0.106726 0.699797 0.797830 -0.062500 1 0 0 0 0 0 4 310867
-0.002107 -0.000700 0.119202 0.106742 0.699812 0.797823 -0.062500 1 0 0 0 0 0 4 311880
-0.002107 -0.000700 0.119202 0.106732 0.699816 0.797829 -0.062500 1 0 0 0 0 0 4 312892
-0.002107 -0.000700 0.119202 0.106731 0.699817 0.797830 -0.062500 1 0 0 0 0 0 4 313933
-0.002107 -0.000700 0.119202 0.106742 0.699814 0.797824 -0.062500 1 0 0 0 0 0 4 314892
-0.002107 -0.000700 0.119202 0.106732 0.699817 0.797829 -0.062500 1 0 0 0 0 0 4 315947
-0.002107 -0.000700 0.119202 0.106731 0.699818 0.797830 -0.062500 1 0 0 0 0 0 4 317071
-0.002107 -0.000700 0.119202 0.106734 0.699806 0.797817 -0.062500 1 0 0 0 0 0 4 317905
-0.002107 -0.000700 0.119202 0.106731 0.699816 0.797828 -0.062500 1 0 0 0 0 0 4 319034
-0.002107 -0.000700 0.119202 0.106734 0.699805 0.797836 -0.062500 1 0 0 0 0 0 4 319963
-0.002107 -0.000700 0.119202 0.106743 0.699813 0.797824 -0.062500 1 0 0 0 0 0 4 320878
-0.002107 -0.000700 0.119202 0.106732 0.699816 0.797829 -0.062500 1 0 0 0 0 0 4 321914
-0.002107 -0.000700 0.119202 0.106743 0.699814 0.797824 -0.062500 1 0 0 0 0 0 4 323002
-0.002107 -0.000700 0.119202 0.106732 0.699817 0.797829 -0.062500 1 0 0 0 0 0 4 324099
-0.002107 -0.000700 0.119202 0.106731 0.699817 0.797830 -0.062500 1 0 0 0 0 0 4 324893
-0.002107 -0.000700 0.119202 0.106734 0.699806 0.797817 -0.062500 1 0 0 0 0 0 4 325959
-0.002107 -0.000700 0.119202 0.106731 0.699816 0.797828 -0.062500 1 0 0 0 0 0 4 326921
-0.002107 -0.000700 0.119202 0.106730 0.699817 0.797830 -0.062500 1 0 0 0 0 0 4 327882
-0.002107 -0.000700 0.119202 0.106742 0.699815 0.797823 -0.062500 1 0 0 0 0 0 4 328883
-0.002107 -0.000700 0.119202 0.106735 0.699805 0.797836 -0.062500 1 0 0 0 0 0 4 329882
-0.002107 -0.000700 0.119202 0.106731 0.699816 0.797831 -0.062500 1 0 0 0 0 0 4 330865
-0.002107 -0.000700 0.119202 0.106743 0.699814 0.797824 -0.062500 1 0 0 0 0 0 4 331856
-0.002107 -0.000700 0.119202 0.106732 0.699817 0.797829 -0.062500 1 0 0 0 0 0 4 332861
-0.002107 -0.000700 0.119202 0.106735 0.699806 0.797817 -0.062500 1 0 0 0 0 0 4 333881
-0.002107 -0.000700 0.119202 0.106731 0.699816 0.797828 -0.062500 1 0 0 0 0 0 4 334866
-0.002107 -0.000700 0.119202 0.106730 0.699817 0.797830 -0.062500 1 0 0 0 0 0 4 335863
-0.002107 -0.000700 0.119202 0.106742 0.699814 0.797823 -0.062500 1 0 0 0 0 0 4 337024
-0.002107 -0.000700 0.119202 0.106732 0.699817 0.797829 -0.062500 1 0 0 0 0 0 4 338006
-0.002107 -0.000700 0.119202 0.106731 0.699818 0.797830 -0.062500 1 0 0 0 0 0 4 339013
-0.002107 -0.000700 0.119202 0.106743 0.699815 0.797823 -0.062500 1 0 0 0 0 0 4 339878
-0.002107 -0.000700 0.119202 0.106735 0.699806 0.797836 -0.062500 1 0 0 0 0 0 4 340850
-0.002107 -0.000700 0.119202 0.106723 0.699807 0.797824 -0.062500 1 0 0 0 0 0 4 341867
-0.002107 -0.000700 0.119202 0.106742 0.699813 0.797823 -0.062500 1 0 0 0 0 0 4 342869
-0.002107 -0.000700 0.119202 0.106732 0.699817 0.797829 -0.062500 1 0 0 0 0 0 4 343868
-0.002107 -0.000700 0.119202 0.106730 0.699817 0.797830 -0.062500 1 0 0 0 0 0 4 344953
-0.002107 -0.000700 0.119202 0.106742 0.699815 0.797824 -0.062500 1 0 0 0 0 0 4 346136
-0.002107 -0.000700 0.119202 0.106732 0.699817 0.797829 -0.062500 1 0 0 0 0 0 4 346966
-0.002107 -0.000700 0.119202 0.106743 0.699815 0.797823 -0.062500 1 0 0 0 0 0 4 348215
-0.002107 -0.000700 0.119202 0.106732 0.699818 0.797829 -0.062500 1 0 0 0 0 0 4 349228
-0.002107 -0.000700 0.119202 0.106726 0.699797 0.797829 -0.062500 1 0 0 0 0 0 4 350007
-0.002107 -0.000700 0.119202 0.106742 0.699812 0.797823 -0.062500 1 0 0 0 0 0 4 350874
-0.002107 -0.000700 0.119202 0.106732 0.699816 0.797829 -0.062500 1 0 0 0 0 0 4 351886
-0.002107 -0.000700 0.119202 0.106731 0.699817 0.797830 -0.062500 1 0 0 0 0 0 4 353076
-0.002107 -0.000700 0.119202 0.106743 0.699814 0.797824 -0.062500 1 0 0 0 0 0 4 354024
-0.002107 -0.000700 0.119202 0.106732 0.699817 0.797829 -0.062500 1 0 0 0 0 0 4 355041
-0.002107 -0.000700 0.119202 0.106731 0.699818 0.797830 -0.062500 1 0 0 0 0 0 4 356051
-0.002107 -0.000700 0.119202 0.106734 0.699806 0.797817 -0.062500 1 0 0 0 0 0 4 357016
-0.002107 -0.000700 0.119202 0.106731 0.699816 0.797828 -0.062500 1 0 0 0 0 0 4 357949
-0.002107 -0.000700 0.119202 0.106734 0.699805 0.797836 -0.062500 1 0 0 0 0 0 4 358955
-0.002107 -0.000700 0.119202 0.106743 0.699813 0.797824 -0.062500 1 0 0 0 0 0 4 360117
-0.002107 -0.000700 0.119202 0.106732 0.699817 0.797829 -0.062500 1 0 0 0 0 0 4 360899
-0.002107 -0.000700 0.119202 0.106743 0.699814 0.797824 -0.062500 1 0 0 0 0 0 4 361852
-0.002107 -0.000700 0.119202 0.106732 0.699817 0.797829 -0.062500 1 0 0 0 0 0 4 362950
-0.002107 -0.000700 0.119202 0.106731 0.699817 0.797830 -0.062500 1 0 0 0 0 0 4 363971
-0.002107 -0.000700 0.119202 0.106735 0.699806 0.797817 -0.062500 1 0 0 0 0 0 4 364886
-0.002107 -0.000700 0.119202 0.106731 0.699816 0.797828 -0.062500 1 0 0 0 0 0 4 365895
-0.002107 -0.000700 0.119202 0.106730 0.699817 0.797829 -0.062500 1 0 0 0 0 0 4 366872
-0.002107 -0.000700 0.119202 0.106742 0.699815 0.797823 -0.062500 1 0 0 0 0 0 4 367846
-0.002107 -0.000700 0.119202 0.106735 0.699805 0.797836 -0.062500 1 0 0 0 0 0 4 368843
-0.002107 -0.000700 0.119202 0.106731 0.699816 0.797831 -0.062500 1 0 0 0 0 0 4 369891
-0.002107 -0.000700 0.119202 0.106743 0.699814 0.797824 -0.062500 1 0 0 0 0 0 4 370888
-0.002107 -0.000700 0.119202 0.106724 0.699808 0.797822 -0.062500 1 0 0 0 0 0 4 371885
-0.002107 -0.000700 0.119202 0.106729 0.699816 0.797829 -0.062500 1 0 0 0 0 0 4 372901
-0.002107 -0.000700 0.119202 0.106742 0.699814 0.797823 -0.062500 1 0 0 0 0 0 4 373991
-0.002107 -0.000700 0.119202 0.106732 0.699817 0.797829 -0.062500 1 0 0 0 0 0 4 374861
-0.002107 -0.000700 0.119202 0.106743 0.699814 0.797823 -0.062500 1 0 0 0 0 0 4 375989
-0.002107 -0.000700 0.119202 0.106732 0.699817 0.797829 -0.062500 1 0 0 0 0 0 4 376906
-0.002107 -0.000700 0.119202 0.106731 0.699818 0.797830 -0.062500 1 0 0 0 0 0 4 377902
-0.002107 -0.000700 0.119202 0.106743 0.699815 0.797823 -0.062500 1 0 0 0 0 0 4 378896
-0.002107 -0.000700 0.119202 0.106735 0.699806 0.797836 -0.062500 1 0 0 0 0 0 4 379888
-0.002107 -0.000700 0.119202 0.106723 0.699807 0.797824 -0.062500 1 0 0 0 0 0 4 380901
-0.002107 -0.000700 0.119202 0.106742 0.699813 0.797823 -0.062500 1 0 0 0 0 0 4 381932
-0.002107 -0.000700 0.119202 0.106732 0.699817 0.797829 -0.062500 1 0 0 0 0 0 4 382897
-0.002107 -0.000700 0.119202 0.106730 0.699817 0.797830 -0.062500 1 0 0 0 0 0 4 384009
-0.002107 -0.000700 0.119202 0.106742 0.699815 0.797824 -0.062500 1 0 0 0 0 0 4 385007
-0.002107 -0.000700 0.119202 0.106732 0.699817 0.797829 -0.062500 1 0 0 0 0 0 4 385977
-0.002107 -0.000700 0.119202 0.106731 0.699818 0.797830 -0.062500 1 0 0 0 0 0 4 386942
-0.002107 -0.000700 0.119202 0.106734 0.699806 0.797816 -0.062500 1 0 0 0 0 0 4 387920
-0.002107 -0.000700 0.119202 0.106734 0.699804 0.797835 -0.062500 1 0 0 0 0 0 4 389054
-0.002107 -0.000700 0.119202 0.106743 0.699813 0.797824 -0.062500 1 0 0 0 0 0 4 389963
-0.002107 -0.000700 0.119202 0.106732 0.699816 0.797829 -0.062500 1 0 0 0 0 0 4 390838
-0.002107 -0.000700 0.119202 0.106731 0.699817 0.797830 -0.062500 1 0 0 0 0 0 4 391952
-0.002107 -0.000700 0.119202 0.106743 0.699814 0.797824 -0.062500 1 0 0 0 0 0 4 392976
-0.002107 -0.000700 0.119202 0.106732 0.699817 0.797829 -0.062500 1 0 0 0 0 0 4 393887
-0.002107 -0.000700 0.119202 0.106731 0.699818 0.797830 -0.062500 1 0 0 0 0 0 4 394885
-0.002107 -0.000700 0.119202 0.106734 0.699806 0.797816 -0.062500 1 0 0 0 0 0 4 395886
-0.002107 -0.000700 0.119202 0.106731 0.699816 0.797828 -0.062500 1 0 0 0 0 0 4 396887
-0.002107 -0.000700 0.119202 0.106734 0.699805 0.797836 -0.062500 1 0 0 0 0 0 4 397887
-0.002107 -0.000700 0.119202 0.106743 0.699813 0.797824 -0.062500 1 0 0 0 0 0 4 398884
-0.002107 -0.000700 0.119202 0.106732 0.699817 0.797829 -0.062500 1 0 0 0 0 0 4 399888
-0.002107 -0.000700 0.119202 0.106743 0.699814 0.797824 -0.062500 1 0 0 0 0 0 4 400905
-0.002107 -0.000700 0.119202 0.106732 0.699817 0.797829 -0.062500 1 0 0 0 0 0 4 401892
-0.002107 -0.000700 0.119202 0.106731 0.699817 0.797830 -0.062500 1 0 0 0 0 0 4 403819
-0.002107 -0.000700 0.119202 0.106735 0.699806 0.797817 -0.062500 1 0 0 0 0 0 4 404990
-0.002107 -0.000700 0.119202 0.106731 0.699816 0.797828 -0.062500 1 0 0 0 0 0 4 405892
-0.002107 -0.000700 0.119202 0.106730 0.699817 0.797829 -0.062500 1 0 0 0 0 0 4 406884
-0.002107 -0.000700 0.119202 0.106742 0.699815 0.797823 -0.062500 1 0 0 0 0 0 4 407868
-0.002107 -0.000700 0.119202 0.106735 0.699805 0.797836 -0.062500 1 0 0 0 0 0 4 408865
-0.002107 -0.000700 0.119202 0.106731 0.699816 0.797831 -0.062500 1 0 0 0 0 0 4 409872
-0.002107 -0.000700 0.119202 0.106743 0.699814 0.797824 -0.062500 1 0 0 0 0 0 4 411057
-0.002107 -0.000700 0.119202 0.106724 0.699808 0.797822 -0.062500 1 0 0 0 0 0 4 411971
-0.002107 -0.000700 0.119202 0.106730 0.699816 0.797829 -0.062500 1 0 0 0 0 0 4 413113
-0.002107 -0.000700 0.119202 0.106742 0.699814 0.797823 -0.062500 1 0 0 0 0 0 4 413977
-0.002107 -0.000700 0.119202 0.106732 0.699817 0.797829 -0.062500 1 0 0 0 0 0 4 415135
-0.002107 -0.000700 0.119202 0.106730 0.699817 0.797830 -0.062500 1 0 0 0 0 0 4 415975
-0.002107 -0.000700 0.119202 0.106742 0.699815 0.797823 -0.062500 1 0 0 0 0 0 4 417126
-0.002107 -0.000700 0.119202 0.106732 0.699817 0.797829 -0.062500 1 0 0 0 0 0 4 417911
-0.002107 -0.000700 0.119202 0.106746 0.699803 0.797830 -0.062500 1 0 0 0 0 0 4 418883
-0.002107 -0.000700 0.119202 0.106724 0.699807 0.797823 -0.062500 1 0 0 0 0 0 4 420039
-0.002107 -0.000700 0.119202 0.106730 0.699816 0.797829 -0.062500 1 0 0 0 0 0 4 421086
-0.002107 -0.000700 0.119202 0.106742 0.699814 0.797823 -0.062500 1 0 0 0 0 0 4 421991
-0.002107 -0.000700 0.119202 0.106732 0.699817 0.797829 -0.062500 1 0 0 0 0 0 4 423112
-0.002107 -0.000700 0.119202 0.106731 0.699817 0.797830 -0.062500 1 0 0 0 0 0 4 423919
-0.002107 -0.000700 0.119202 0.106742 0.699815 0.797824 -0.062500 1 0 0 0 0 0 4 424956
-0.002107 -0.000700 0.119202 0.106732 0.699817 0.797829 -0.062500 1 0 0 0 0 0 4 425969
-0.002107 -0.000700 0.119202 0.106731 0.699818 0.797830 -0.062500 1 0 0 0 0 0 4 427054
-0.002107 -0.000700 0.119202 0.106734 0.699806 0.797816 -0.062500 1 0 0 0 0 0 4 427911
-0.002107 -0.000700 0.119202 0.106734 0.699804 0.797835 -0.062500 1 0 0 0 0 0 4 428848
-0.002107 -0.000700 0.119202 0.106731 0.699816 0.797831 -0.062500 1 0 0 0 0 0 4 429957
-0.002107 -0.000700 0.119202 0.106742 0.699814 0.797824 -0.062500 1 0 0 0 0 0 4 430969
-0.002107 -0.000700 0.119202 0.106732 0.699817 0.797829 -0.062500 1 0 0 0 0 0 4 431886
-0.002107 -0.000700 0.119202 0.106743 0.699814 0.797823 -0.062500 1 0 0 0 0 0 4 432890
-0.002107 -0.000700 0.119202 0.106732 0.699817 0.797829 -0.062500 1 0 0 0 0 0 4 433837
-0.002107 -0.000700 0.119202 0.106731 0.699818 0.797830 -0.062500 1 0 0 0 0 0 4 434887
-0.002107 -0.000700 0.119202 0.106734 0.699806 0.797816 -0.062500 1 0 0 0 0 0 4 435885
-0.002107 -0.000700 0.119202 0.106731 0.699816 0.797828 -0.062500 1 0 0 0 0 0 4 436886
-0.002107 -0.000700 0.119202 0.106734 0.699805 0.797836 -0.062500 1 0 0 0 0 0 4 437885
-0.002107 -0.000700 0.119202 0.106743 0.699813 0.797824 -0.062500 1 0 0 0 0 0 4 438846
-0.002107 -0.000700 0.119202 0.106732 0.699817 0.797829 -0.062500 1 0 0 0 0 0 4 439881
-0.002107 -0.000700 0.119202 0.106731 0.699817 0.797830 -0.062500 1 0 0 0 0 0 4 441801
-0.002107 -0.000700 0.119202 0.106743 0.699815 0.797824 -0.062500 1 0 0 0 0 0 4 442962
-0.002107 -0.000700 0.119202 0.106724 0.699808 0.797822 -0.062500 1 0 0 0 0 0 4 443905
-0.002107 -0.000700 0.119202 0.106729 0.699816 0.797829 -0.062500 1 0 0 0 0 0 4 444903
-0.002107 -0.000700 0.119202 0.106742 0.699814 0.797823 -0.062500 1 0 0 0 0 0 4 445906
-0.002107 -0.000700 0.119202 0.106732 0.699817 0.797829 -0.062500 1 0 0 0 0 0 4 446881
-0.002107 -0.000700 0.119202 0.106742 0.699815 0.797823 -0.062500 1 0 0 0 0 0 4 447901
-0.002107 -0.000700 0.119202 0.106735 0.699805 0.797836 -0.062500 1 0 0 0 0 0 4 448934
-0.002107 -0.000700 0.119202 0.106731 0.699816 0.797831 -0.062500 1 0 0 0 0 0 4 450023
-0.002107 -0.000700 0.119202 0.106743 0.699814 0.797824 -0.062500 1 0 0 0 0 0 4 451013
-0.002107 -0.000700 0.119202 0.106724 0.699808 0.797822 -0.062500 1 0 0 0 0 0 4 452038
-0.002107 -0.000700 0.119202 0.106730 0.699816 0.797829 -0.062500 1 0 0 0 0 0 4 452912
-0.002107 -0.000700 0.119202 0.106742 0.699814 0.797823 -0.062500 1 0 0 0 0 0 4 453941
-0.002107 -0.000700 0.119202 0.106732 0.699817 0.797829 -0.062500 1 0 0 0 0 0 4 454891
-0.002107 -0.000700 0.119202 0.106730 0.699817 0.797830 -0.062500 1 0 0 0 0 0 4 456012
-0.002107 -0.000700 0.119202 0.106742 0.699815 0.797823 -0.062500 1 0 0 0 0 0 4 456909
-0.002107 -0.000700 0.119202 0.106732 0.699817 0.797829 -0.062500 1 0 0 0 0 0 4 457837
-0.002107 -0.000700 0.119202 0.106746 0.699803 0.797830 -0.062500 1 0 0 0 0 0 4 458960
-0.002107 -0.000700 0.119202 0.106724 0.699807 0.797823 -0.062500 1 0 0 0 0 0 4 459967
-0.002107 -0.000700 0.119202 0.106730 0.699816 0.797829 -0.062500 1 0 0 0 0 0 4 460894
-0.002107 -0.000700 0.119202 0.106742 0.699814 0.797823 -0.062500 1 0 0 0 0 0 4 461881
-0.002107 -0.000700 0.119202 0.106732 0.699817 0.797829 -0.062500 1 0 0 0 0 0 4 462891
-0.002107 -0.000700 0.119202 0.106731 0.699817 0.797830 -0.062500 1 0 0 0 0 0 4 463884
-0.002107 -0.000700 0.119202 0.106742 0.699815 0.797823 -0.062500 1 0 0 0 0 0 4 464891
-0.002107 -0.000700 0.119202 0.106732 0.699817 0.797829 -0.062500 1 0 0 0 0 0 4 465886
-0.002107 -0.000700 0.119202 0.106731 0.699818 0.797830 -0.062500 1 0 0 0 0 0 4 466891
-0.002107 -0.000700 0.119202 0.106734 0.699806 0.797816 -0.062500 1 0 0 0 0 0 4 467827
-0.002107 -0.000700 0.119202 0.106734 0.699804 0.797835 -0.062500 1 0 0 0 0 0 4 468888
-0.002107 -0.000700 0.119202 0.106731 0.699816 0.797830 -0.062500 1 0 0 0 0 0 4 470004
-0.002107 -0.000700 0.119202 0.106742 0.699814 0.797824 -0.062500 1 0 0 0 0 0 4 470899
-0.002107 -0.000700 0.119202 0.106732 0.699817 0.797829 -0.062500 1 0 0 0 0 0 4 471969
-0.002107 -0.000700 0.119202 0.106743 0.699814 0.797823 -0.062500 1 0 0 0 0 0 4 472858
-0.002107 -0.000700 0.119202 0.106732 0.699817 0.797829 -0.062500 1 0 0 0 0 0 4 473887
-0.002107 -0.000700 0.119202 0.106731 0.699818 0.797830 -0.062500 1 0 0 0 0 0 4 474897
-0.002107 -0.000700 0.119202 0.106734 0.699806 0.797816 -0.062500 1 0 0 0 0 0 4 475895
-0.002107 -0.000700 0.119202 0.106731 0.699816 0.797828 -0.062500 1 0 0 0 0 0 4 476893
-0.002107 -0.000700 0.119202 0.106734 0.699806 0.797836 -0.062500 1 0 0 0 0 0 4 477950
-0.002107 -0.000700 0.119202 0.106743 0.699813 0.797824 -0.062500 1 0 0 0 0 0 4 479067
-0.002107 -0.000700 0.119202 0.106732 0.699817 0.797829 -0.062500 1 0 0 0 0 0 4 480072
-0.002107 -0.000700 0.119202 0.106731 0.699817 0.797830 -0.062500 1 0 0 0 0 0 4 480971
-0.002107 -0.000700 0.119202 0.106743 0.699815 0.797824 -0.062500 1 0 0 0 0 0 4 481968
-0.002107 -0.000700 0.119202 0.106724 0.699808 0.797822 -0.062500 1 0 0 0 0 0 4 482820
-0.002107 -0.000700 0.119202 0.106729 0.699816 0.797829 -0.062500 1 0 0 0 0 0 4 483855
-0.002107 -0.000700 0.119202 0.106742 0.699814 0.797823 -0.062500 1 0 0 0 0 0 4 484876
-0.002107 -0.000700 0.119202 0.106732 0.699817 0.797829 -0.062500 1 0 0 0 0 0 4 485887
-0.002107 -0.000700 0.119202 0.106743 0.699815 0.797823 -0.062500 1 0 0 0 0 0 4 487038
-0.002107 -0.000700 0.119202 0.106735 0.699805 0.797836 -0.062500 1 0 0 0 0 0 4 488021
-0.002107 -0.000700 0.119202 0.106731 0.699816 0.797831 -0.062500 1 0 0 0 0 0 4 489012
-0.002107 -0.000700 0.119202 0.106743 0.699814 0.797824 -0.062500 1 0 0 0 0 0 4 489867
-0.002107 -0.000700 0.119202 0.106724 0.699808 0.797822 -0.062500 1 0 0 0 0 0 4 490832
-0.002107 -0.000700 0.119202 0.106730 0.699816 0.797829 -0.062500 1 0 0 0 0 0 4 491954
-0.002107 -0.000700 0.119202 0.106742 0.699814 0.797823 -0.062500 1 0 0 0 0 0 4 492848
-0.002107 -0.000700 0.119202 0.106732 0.699817 0.797829 -0.062500 1 0 0 0 0 0 4 493867
-0.002107 -0.000700 0.119202 0.106730 0.699817 0.797830 -0.062500 1 0 0 0 0 0 4 495057
-0.002107 -0.000700 0.119202 0.106742 0.699815 0.797823 -0.062500 1 0 0 0 0 0 4 495877
-0.002107 -0.000700 0.119202 0.106732 0.699817 0.797829 -0.062500 1 0 0 0 0 0 4 496953
-0.002107 -0.000700 0.119202 0.106734 0.699806 0.797837 -0.062500 1 0 0 0 0 0 4 497844
-0.002107 -0.000700 0.119202 0.106735 0.699805 0.797817 -0.062500 1 0 0 0 0 0 4 498781
-0.002107 -0.000700 0.119202 0.106731 0.699816 0.797829 -0.062500 1 0 0 0 0 0 4 499863
-0.002107 -0.000700 0.119202 0.106742 0.699814 0.797823 -0.062500 1 0 0 0 0 0 4 500785
-0.002107 -0.000700 0.119202 0.106732 0.699817 0.797829 -0.062500 1 0 0 0 0 0 4 501860
-0.002107 -0.000700 0.119202 0.106731 0.699817 0.797830 -0.062500 1 0 0 0 0 0 4 502869
-0.002107 -0.000700 0.119202 0.106743 0.699815 0.797823 -0.062500 1 0 0 0 0 0 4 503887
-0.002107 -0.000700 0.119202 0.106732 0.699817 0.797829 -0.062500 1 0 0 0 0 0 4 504867
-0.002107 -0.000700 0.119202 0.106731 0.699818 0.797830 -0.062500 1 0 0 0 0 0 4 505780
-0.002107 -0.000700 0.119202 0.106734 0.699806 0.797816 -0.062500 1 0 0 0 0 0 4 506860
-0.002107 -0.000700 0.119202 0.106734 0.699804 0.797835 -0.062500 1 0 0 0 0 0 4 508492
-0.002107 -0.000700 0.119202 0.106731 0.699816 0.797830 -0.062500 1 0 0 0 0 0 4 508988
-0.002107 -0.000700 0.119202 0.106742 0.699814 0.797824 -0.062500 1 0 0 0 0 0 4 509998
-0.002107 -0.000700 0.119202 0.106732 0.699817 0.797829 -0.062500 1 0 0 0 0 0 4 510800
-0.002107 -0.000700 0.119202 0.106743 0.699814 0.797823 -0.062500 1 0 0 0 0 0 4 511858
-0.002107 -0.000700 0.119202 0.106732 0.699817 0.797829 -0.062500 1 0 0 0 0 0 4 512892
-0.002107 -0.000700 0.119202 0.106723 0.699809 0.797823 -0.062500 1 0 0 0 0 0 4 513818
-0.002107 -0.000700 0.119202 0.106729 0.699816 0.797829 -0.062500 1 0 0 0 0 0 4 514906
-0.002107 -0.000700 0.119202 0.106742 0.699815 0.797823 -0.062500 1 0 0 0 0 0 4 515847
-0.002107 -0.000700 0.119202 0.106735 0.699805 0.797836 -0.062500 1 0 0 0 0 0 4 516987
-0.002107 -0.000700 0.119202 0.106743 0.699813 0.797824 -0.062500 1 0 0 0 0 0 4 517983
-0.002107 -0.000700 0.119202 0.106732 0.699817 0.797829 -0.062500 1 0 0 0 0 0 4 519075
-0.002107 -0.000700 0.119202 0.106731 0.699817 0.797830 -0.062500 1 0 0 0 0 0 4 519965
-0.002107 -0.000700 0.119202 0.106743 0.699815 0.797824 -0.062500 1 0 0 0 0 0 4 520896
-0.002107 -0.000700 0.119202 0.106724 0.699808 0.797822 -0.062500 1 0 0 0 0 0 4 521827
-0.002107 -0.000700 0.119202 0.106729 0.699816 0.797829 -0.062500 1 0 0 0 0 0 4 522943
-0.002107 -0.000700 0.119202 0.106742 0.699814 0.797823 -0.062500 1 0 0 0 0 0 4 524044
-0.002107 -0.000700 0.119202 0.106732 0.699817 0.797829 -0.062500 1 0 0 0 0 0 4 524948
-0.002107 -0.000700 0.119202 0.106730 0.699818 0.797830 -0.062500 1 0 0 0 0 0 4 525750
-0.002107 -0.000700 0.119202 0.106746 0.699803 0.797830 -0.062500 1 0 0 0 0 0 4 526814
-0.002107 -0.000700 0.119202 0.106732 0.699816 0.797830 -0.062500 1 0 0 0 0 0 4 527976
-0.002107 -0.000700 0.119202 0.106735 0.699805 0.797817 -0.062500 1 0 0 0 0 0 4 528811
-0.002107 -0.000700 0.119202 0.106731 0.699816 0.797828 -0.062500 1 0 0 0 0 0 4 529871
-0.002107 -0.000700 0.119202 0.106730 0.699817 0.797830 -0.062500 1 0 0 0 0 0 4 530809
-0.002107 -0.000700 0.119202 0.106742 0.699814 0.797823 -0.062500 1 0 0 0 0 0 4 531887
-0.002107 -0.000700 0.119202 0.106732 0.699817 0.797829 -0.062500 1 0 0 0 0 0 4 532891
-0.002107 -0.000700 0.119202 0.106731 0.699817 0.797830 -0.062500 1 0 0 0 0 0 4 533746
-0.002107 -0.000700 0.119202 0.106742 0.699815 0.797823 -0.062500 1 0 0 0 0 0 4 534796
-0.002107 -0.000700 0.119202 0.106732 0.699817 0.797829 -0.062500 1 0 0 0 0 0 4 535808
-0.002107 -0.000700 0.119202 0.106734 0.699806 0.797837 -0.062500 1 0 0 0 0 0 4 536815
-0.002107 -0.000700 0.119202 0.106735 0.699805 0.797817 -0.062500 1 0 0 0 0 0 4 537905
-0.002107 -0.000700 0.119202 0.106731 0.699816 0.797829 -0.062500 1 0 0 0 0 0 4 538905
-0.002107 -0.000700 0.119202 0.106730 0.699817 0.797830 -0.062500 1 0 0 0 0 0 4 540011
-0.002107 -0.000700 0.119202 0.106742 0.699814 0.797824 -0.062500 1 0 0 0 0 0 4 540823
-0.002107 -0.000700 0.119202 0.106732 0.699817 0.797829 -0.062500 1 0 0 0 0 0 4 541819
-0.002107 -0.000700 0.119202 0.106743 0.699815 0.797823 -0.062500 1 0 0 0 0 0 4 542806
-0.002107 -0.000700 0.119202 0.106732 0.699817 0.797829 -0.062500 1 0 0 0 0 0 4 543819
-0.002107 -0.000700 0.119202 0.106731 0.699818 0.797830 -0.062500 1 0 0 0 0 0 4 544804
-0.002107 -0.000700 0.119202 0.106734 0.699806 0.797816 -0.062500 1 0 0 0 0 0 4 545952
-0.002107 -0.000700 0.119202 0.106734 0.699804 0.797835 -0.062500 1 0 0 0 0 0 4 547035
-0.002107 -0.000700 0.119202 0.106731 0.699816 0.797830 -0.062500 1 0 0 0 0 0 4 548023
-0.002107 -0.000700 0.119202 0.106742 0.699814 0.797824 -0.062500 1 0 0 0 0 0 4 549055
-0.002107 -0.000700 0.119202 0.106732 0.699817 0.797829 -0.062500 1 0 0 0 0 0 4 549851
-0.002107 -0.000700 0.119202 0.106731 0.699817 0.797830 -0.062500 1 0 0 0 0 0 4 550812
-0.002107 -0.000700 0.119202 0.106743 0.699815 0.797824 -0.062500 1 0 0 0 0 0 4 551775
-0.002107 -0.000700 0.119202 0.106724 0.699809 0.797822 -0.062500 1 0 0 0 0 0 4 552780
-0.002107 -0.000700 0.119202 0.106729 0.699816 0.797829 -0.062500 1 0 0 0 0 0 4 554011
-0.002107 -0.000700 0.119202 0.106742 0.699815 0.797823 -0.062500 1 0 0 0 0 0 4 554961
-0.002107 -0.000700 0.119202 0.106735 0.699805 0.797836 -0.062500 1 0 0 0 0 0 4 555992
-0.002107 -0.000700 0.119202 0.106743 0.699813 0.797824 -0.062500 1 0 0 0 0 0 4 556965
-0.002107 -0.000700 0.119202 0.106732 0.699817 0.797829 -0.062500 1 0 0 0 0 0 4 557854
-0.002107 -0.000700 0.119202 0.106731 0.699817 0.797830 -0.062500 1 0 0 0 0 0 4 558930
-0.002107 -0.000700 0.119202 0.106734 0.699806 0.797817 -0.062500 1 0 0 0 0 0 4 559955
-0.002107 -0.000700 0.119202 0.106731 0.699816 0.797828 -0.062500 1 0 0 0 0 0 4 560945
-0.002107 -0.000700 0.119202 0.106730 0.699817 0.797830 -0.062500 1 0 0 0 0 0 4 561828
-0.002107 -0.000700 0.119202 0.106742 0.699814 0.797823 -0.062500 1 0 0 0 0 0 4 562843
-0.002107 -0.000700 0.119202 0.106732 0.699817 0.797829 -0.062500 1 0 0 0 0 0 4 563807
-0.002107 -0.000700 0.119202 0.106730 0.699818 0.797830 -0.062500 1 0 0 0 0 0 4 564925
-0.002107 -0.000700 0.119202 0.106746 0.699803 0.797830 -0.062500 1 0 0 0 0 0 4 565800
-0.002107 -0.000700 0.119202 0.106732 0.699816 0.797830 -0.062500 1 0 0 0 0 0 4 566810
-0.002107 -0.000700 0.119202 0.106735 0.699805 0.797817 -0.062500 1 0 0 0 0 0 4 567797
-0.002107 -0.000700 0.119202 0.106731 0.699816 0.797828 -0.062500 1 0 0 0 0 0 4 568736
-0.002107 -0.000700 0.119202 0.106730 0.699817 0.797830 -0.062500 1 0 0 0 0 0 4 569778
-0.002107 -0.000700 0.119202 0.106742 0.699814 0.797823 -0.062500 1 0 0 0 0 0 4 570777
-0.002107 -0.000700 0.119202 0.106732 0.699817 0.797829 -0.062500 1 0 0 0 0 0 4 571790
-0.002107 -0.000700 0.119202 0.106731 0.699817 0.797830 -0.062500 1 0 0 0 0 0 4 572756
-0.002107 -0.000700 0.119202 0.106742 0.699815 0.797823 -0.062500 1 0 0 0 0 0 4 573810
-0.002107 -0.000700 0.119202 0.106735 0.699806 0.797836 -0.062500 1 0 0 0 0 0 4 574765
-0.002107 -0.000700 0.119202 0.106723 0.699807 0.797824 -0.062500 1 0 0 0 0 0 4 576692
-0.002107 -0.000700 0.119202 0.106741 0.699813 0.797823 -0.062500 1 0 0 0 0 0 4 577887
-0.002107 -0.000700 0.119202 0.106732 0.699816 0.797829 -0.062500 1 0 0 0 0 0 4 578777
-0.002107 -0.000700 0.119202 0.106730 0.699817 0.797830 -0.062500 1 0 0 0 0 0 4 579806
-0.002107 -0.000700 0.119202 0.106742 0.699814 0.797824 -0.062500 1 0 0 0 0 0 4 580819
-0.002107 -0.000700 0.119202 0.106732 0.699817 0.797829 -0.062500 1 0 0 0 0 0 4 581820
-0.002107 -0.000700 0.119202 0.106743 0.699815 0.797823 -0.062500 1 0 0 0 0 0 4 582863
-0.002107 -0.000700 0.119202 0.106732 0.699817 0.797829 -0.062500 1 0 0 0 0 0 4 583762
-0.002107 -0.000700 0.119202 0.106723 0.699809 0.797823 -0.062500 1 0 0 0 0 0 4 584996
-0.002107 -0.000700 0.119202 0.106745 0.699802 0.797829 -0.062500 1 0 0 0 0 0 4 585837
-0.002107 -0.000700 0.119202 0.106732 0.699815 0.797830 -0.062500 1 0 0 0 0 0 4 586902
-0.002107 -0.000700 0.119202 0.106731 0.699817 0.797830 -0.062500 1 0 0 0 0 0 4 587853
-0.002107 -0.000700 0.119202 0.106742 0.699814 0.797824 -0.062500 1 0 0 0 0 0 4 588856
-0.002107 -0.000700 0.119202 0.106732 0.699817 0.797829 -0.062500 1 0 0 0 0 0 4 589813
-0.002107 -0.000700 0.119202 0.106731 0.699817 0.797830 -0.062500 1 0 0 0 0 0 4 590940
-0.002107 -0.000700 0.119202 0.106743 0.699815 0.797824 -0.062500 1 0 0 0 0 0 4 591994
-0.002107 -0.000700 0.119202 0.106724 0.699809 0.797822 -0.062500 1 0 0 0 0 0 4 592754
-0.002107 -0.000700 0.119202 0.106729 0.699816 0.797829 -0.062500 1 0 0 0 0 0 4 593898
-0.002107 -0.000700 0.119202 0.106742 0.699815 0.797823 -0.062500 1 0 0 0 0 0 4 594830
-0.002107 -0.000700 0.119202 0.106735 0.699805 0.797836 -0.062500 1 0 0 0 0 0 4 595797
-0.002107 -0.000700 0.119202 0.106743 0.699813 0.797824 -0.062500 1 0 0 0 0 0 4 596799
-0.002107 -0.000700 0.119202 0.106732 0.699817 0.797829 -0.062500 1 0 0 0 0 0 4 597803
-0.002107 -0.000700 0.119202 0.106731 0.699817 0.797830 -0.062500 1 0 0 0 0 0 4 598790
-0.002107 -0.000700 0.119202 0.106734 0.699806 0.797817 -0.062500 1 0 0 0 0 0 4 599800
-0.002107 -0.000700 0.119202 0.106731 0.699816 0.797828 -0.062500 1 0 0 0 0 0 4 600786
-0.002107 -0.000700 0.119202 0.106730 0.699817 0.797830 -0.062500 1 0 0 0 0 0 4 601794
-0.002107 -0.000700 0.119202 0.106742 0.699814 0.797823 -0.062500 1 0 0 0 0 0 4 602802
-0.002107 -0.000700 0.119202 0.106732 0.699817 0.797829 -0.062500 1 0 0 0 0 0 4 603863
-0.002107 -0.000700 0.119202 0.106730 0.699818 0.797830 -0.062500 1 0 0 0 0 0 4 604929
-0.002107 -0.000700 0.119202 0.106746 0.699803 0.797830 -0.062500 1 0 0 0 0 0 4 605865
-0.002107 -0.000700 0.119202 0.106732 0.699816 0.797830 -0.062500 1 0 0 0 0 0 4 606778
-0.002107 -0.000700 0.119202 0.106735 0.699805 0.797817 -0.062500 1 0 0 0 0 0 4 607800
-0.002107 -0.000700 0.119202 0.106731 0.699816 0.797828 -0.062500 1 0 0 0 0 0 4 608791
-0.002107 -0.000700 0.119202 0.106730 0.699817 0.797830 -0.062500 1 0 0 0 0 0 4 609798
-0.002107 -0.000700 0.119202 0.106742 0.699814 0.797823 -0.062500 1 0 0 0 0 0 4 610789
-0.002107 -0.000700 0.119202 0.106732 0.699817 0.797829 -0.062500 1 0 0 0 0 0 4 611937
-0.002107 -0.000700 0.119202 0.106731 0.699817 0.797830 -0.062500 1 0 0 0 0 0 4 612945
-0.002107 -0.000700 0.119202 0.106743 0.699815 0.797823 -0.062500 1 0 0 0 0 0 4 613903
-0.002107 -0.000700 0.119202 0.106735 0.699806 0.797836 -0.062500 1 0 0 0 0 0 4 614945
-0.002107 -0.000700 0.119202 0.106723 0.699807 0.797824 -0.062500 1 0 0 0 0 0 4 615968
-0.002107 -0.000700 0.119202 0.106742 0.699813 0.797823 -0.062500 1 0 0 0 0 0 4 616917
[truncated: 37,209,331 more chars]
