# Supplementary material for: Increasing Patient Engagement in Rehabilitation Exercises Using Computer-Based Citizen Science
Source: PLoS One. 2015 Mar 20;10(3):e0117013. doi: 10.1371/journal.pone.0117013 (PMC4368773; doi:10.1371/journal.pone.0117013)
Supplement: S4 Dataset — (ZIP) [file pone.0117013.s004.zip › Dataset_S4/P2/P2_without.dat]

0.000102 0.001248 0.170203 0.881335 -0.631609 -3.083192 -0.000000 1 0 23 43 132 192 0 984
0.000060 0.001262 0.170312 0.632302 -0.244236 -1.757728 -0.000031 1 0 0 0 0 0 0 1971
0.000016 0.001273 0.170432 0.632614 -0.171876 -1.779740 -0.000063 1 0 0 0 0 0 0 2984
-0.000006 0.001278 0.170551 0.347192 -0.084975 -1.790734 -0.000094 1 0 0 0 0 0 0 3978
-0.000040 0.001285 0.170658 0.472030 -0.099740 -1.665147 -0.000124 1 0 0 0 0 0 0 4961
-0.000057 0.001288 0.170770 0.264057 -0.050311 -1.744529 -0.000155 1 0 0 0 0 0 0 5957
-0.000043 0.001284 0.170880 -0.164928 0.041730 -1.755600 -0.000211 1 0 0 0 0 0 0 7747
-0.000051 0.001264 0.171003 0.091163 0.256664 -1.942936 -0.000217 1 0 0 0 0 0 0 7925
-0.000017 0.001266 0.171091 -0.442187 -0.005728 -1.520583 -0.000252 1 0 0 0 0 0 0 9053
-0.000016 0.001250 0.171188 -0.068350 0.210267 -1.629420 -0.000281 1 0 0 0 0 0 0 9980
0.000007 0.001236 0.171274 -0.318916 0.191108 -1.515199 -0.000312 1 0 0 0 0 0 0 10970
0.000019 0.001229 0.171360 -0.192348 0.106401 -1.524838 -0.000343 1 0 0 0 0 0 0 11971
0.000025 0.001225 0.171446 -0.104351 0.056363 -1.546622 -0.000375 1 0 0 0 0 0 0 12984
0.000027 0.001222 0.171531 -0.058394 0.030409 -1.569395 -0.000407 1 0 0 0 0 0 0 13999
0.000022 0.001243 0.171611 0.055006 -0.267775 -1.526281 -0.000443 1 0 0 0 0 0 0 15165
-0.000004 0.001257 0.171699 0.324424 -0.222071 -1.644067 -0.000473 1 0 0 0 0 0 0 16107
-0.000039 0.001268 0.171774 0.479201 -0.180548 -1.522547 -0.000501 1 0 0 0 0 0 0 17029
-0.000080 0.001278 0.171844 0.558167 -0.158536 -1.461641 -0.000532 1 0 0 0 0 0 0 18004
-0.000084 0.001300 0.171911 0.099597 -0.308320 -1.448982 -0.000569 1 0 0 0 0 0 0 19207
-0.000132 0.001320 0.171982 0.611955 -0.300041 -1.516479 -0.000597 1 0 0 0 0 0 0 20084
-0.000149 0.001308 0.172050 0.262512 0.118015 -1.506931 -0.000627 1 0 0 0 0 0 0 21038
-0.000157 0.001301 0.172111 0.117593 0.084357 -1.442467 -0.000658 1 0 0 0 0 0 0 22039
-0.000146 0.001314 0.172174 -0.154690 -0.178154 -1.481929 -0.000690 1 0 0 0 0 0 0 23048
-0.000110 0.001294 0.172233 -0.493145 0.230589 -1.459317 -0.000719 1 0 0 0 0 0 0 23990
-0.000093 0.001284 0.172290 -0.298677 0.144586 -1.458941 -0.000757 1 0 0 0 0 0 0 25209
-0.000077 0.001257 0.172351 -0.256199 0.355151 -1.536274 -0.000788 1 0 0 0 0 0 0 26197
-0.000069 0.001243 0.172409 -0.150025 0.203046 -1.517433 -0.000811 1 0 0 0 0 0 0 26938
-0.000050 0.001252 0.172455 -0.291397 -0.121097 -1.391439 -0.000845 1 0 0 0 0 0 0 28032
-0.000040 0.001257 0.172506 -0.179584 -0.086689 -1.463493 -0.000877 1 0 0 0 0 0 0 29050
-0.000035 0.001259 0.172558 -0.105856 -0.049869 -1.519449 -0.000906 1 0 0 0 0 0 0 29962
-0.000055 0.001264 0.172602 0.224281 -0.091526 -1.433176 -0.000937 1 0 0 0 0 0 0 30967
-0.000073 0.001288 0.172646 0.216931 -0.338994 -1.455641 -0.000968 1 0 0 0 0 0 0 31961
-0.000103 0.001304 0.172686 0.397036 -0.265564 -1.423798 -0.000999 1 0 0 0 0 0 0 32961
-0.000119 0.001312 0.172734 0.213344 -0.147814 -1.546683 -0.001033 1 0 0 0 0 0 0 34026
-0.000134 0.001337 0.172780 0.184198 -0.362265 -1.560259 -0.001062 1 0 0 0 0 0 0 34962
-0.000141 0.001350 0.172815 0.084723 -0.217474 -1.453379 -0.001093 1 0 0 0 0 0 0 35963
-0.000152 0.001377 0.172855 0.116986 -0.400158 -1.527723 -0.001124 1 0 0 0 0 0 0 36960
-0.000150 0.001369 0.172894 -0.040353 0.043348 -1.531336 -0.001155 1 0 0 0 0 0 0 37956
-0.000134 0.001381 0.172930 -0.247328 -0.182202 -1.536956 -0.001187 1 0 0 0 0 0 0 38965
-0.000119 0.001366 0.172967 -0.253653 0.160072 -1.558570 -0.001218 1 0 0 0 0 0 0 39961
-0.000111 0.001358 0.172998 -0.157356 0.095613 -1.520236 -0.001253 1 0 0 0 0 0 0 41071
-0.000085 0.001349 0.173036 -0.390480 0.101087 -1.631793 -0.001281 1 0 0 0 0 0 0 41965
-0.000072 0.001344 0.173068 -0.245093 0.045883 -1.588665 -0.001316 1 0 0 0 0 0 0 43096
-0.000059 0.001320 0.173102 -0.236779 0.292718 -1.633152 -0.001344 1 0 0 0 0 0 0 43998
-0.000059 0.001329 0.173127 -0.059147 -0.117521 -1.543783 -0.001375 1 0 0 0 0 0 0 44999
-0.000059 0.001334 0.173153 -0.043494 -0.096264 -1.569382 -0.001406 1 0 0 0 0 0 0 45987
-0.000059 0.001336 0.173180 -0.043503 -0.063272 -1.601367 -0.001438 1 0 0 0 0 0 0 46999
-0.000059 0.001336 0.173206 -0.044618 -0.044806 -1.629645 -0.001468 1 0 0 0 0 0 0 47951
-0.000066 0.001358 0.173227 0.044314 -0.315940 -1.593605 -0.001500 1 0 0 0 0 0 0 48986
-0.000092 0.001373 0.173256 0.297958 -0.259598 -1.714543 -0.001537 1 0 0 0 0 0 0 50154
-0.000112 0.001402 0.173278 0.245152 -0.432798 -1.667178 -0.001566 1 0 0 0 0 0 0 51084
-0.000122 0.001416 0.173303 0.110561 -0.260395 -1.711220 -0.001593 1 0 0 0 0 0 0 51973
-0.000149 0.001428 0.173319 0.321830 -0.210054 -1.633903 -0.001630 1 0 0 0 0 0 0 53154
-0.000163 0.001434 0.173340 0.165521 -0.127817 -1.721166 -0.001660 1 0 0 0 0 0 0 54118
-0.000170 0.001436 0.173365 0.060668 -0.081086 -1.786726 -0.001691 1 0 0 0 0 0 0 55081
-0.000195 0.001442 0.173380 0.295117 -0.118811 -1.710799 -0.001723 1 0 0 0 0 0 0 56125
-0.000186 0.001440 0.173397 -0.139141 -0.023883 -1.739335 -0.001753 1 0 0 0 0 0 0 57066
-0.000196 0.001422 0.173414 0.077855 0.193781 -1.772828 -0.001782 1 0 0 0 0 0 0 58015
-0.000179 0.001408 0.173432 -0.260455 0.160645 -1.802615 -0.001813 1 0 0 0 0 0 0 59006
-0.000171 0.001401 0.173440 -0.185339 0.068281 -1.712998 -0.001851 1 0 0 0 0 0 0 60201
-0.000167 0.001398 0.173458 -0.123261 0.016168 -1.852568 -0.001880 1 0 0 0 0 0 0 61151
-0.000165 0.001396 0.173466 -0.090426 -0.012497 -1.761388 -0.001905 1 0 0 0 0 0 0 61946
-0.000164 0.001395 0.173484 -0.074042 -0.025677 -1.904665 -0.001939 1 0 0 0 0 0 0 63044
-0.000185 0.001399 0.173497 0.223450 -0.093365 -1.878023 -0.001970 1 0 0 0 0 0 0 64035
-0.000181 0.001417 0.173507 -0.088168 -0.292798 -1.866445 -0.001999 1 0 0 0 0 0 0 64963
-0.000201 0.001431 0.173517 0.198746 -0.250976 -1.876360 -0.002030 1 0 0 0 0 0 0 65960
-0.000233 0.001443 0.173526 0.386717 -0.216344 -1.894887 -0.002061 1 0 0 0 0 0 0 66941
-0.000249 0.001448 0.173530 0.195445 -0.139235 -1.858660 -0.002092 1 0 0 0 0 0 0 67937
-0.000264 0.001472 0.173541 0.161408 -0.371946 -1.967876 -0.002124 1 0 0 0 0 0 0 68938
-0.000294 0.001489 0.173550 0.349840 -0.298237 -1.985909 -0.002155 1 0 0 0 0 0 0 69936
-0.000309 0.001497 0.173555 0.174866 -0.184011 -1.945173 -0.002186 1 0 0 0 0 0 0 70944
-0.000338 0.001506 0.173561 0.350281 -0.178667 -1.993495 -0.002218 1 0 0 0 0 0 0 71956
-0.000331 0.001505 0.173574 -0.115461 -0.061239 -2.098907 -0.002249 1 0 0 0 0 0 0 72939
-0.000327 0.001505 0.173579 -0.114974 -0.052452 -2.046900 -0.002280 1 0 0 0 0 0 0 73940
-0.000325 0.001505 0.173582 -0.091651 -0.053682 -2.028258 -0.002314 1 0 0 0 0 0 0 75040
-0.000325 0.001505 0.173583 -0.078069 -0.055296 -2.032438 -0.002347 1 0 0 0 0 0 0 76073
-0.000317 0.001483 0.173589 -0.161802 0.222244 -2.113471 -0.002379 1 0 0 0 0 0 0 77099
-0.000320 0.001494 0.173601 -0.032386 -0.165743 -2.220574 -0.002406 1 0 0 0 0 0 0 77968
-0.000322 0.001499 0.173606 -0.041388 -0.136870 -2.175493 -0.002437 1 0 0 0 0 0 0 78965
-0.000323 0.001502 0.173608 -0.053431 -0.100746 -2.157187 -0.002467 1 0 0 0 0 0 0 79938
-0.000345 0.001508 0.173614 0.229308 -0.139863 -2.222388 -0.002500 1 0 0 0 0 0 0 80989
-0.000357 0.001510 0.173617 0.109953 -0.106658 -2.215438 -0.002534 1 0 0 0 0 0 0 82060
-0.000362 0.001512 0.173618 0.023991 -0.085231 -2.219369 -0.002564 1 0 0 0 0 0 0 83021
-0.000387 0.001517 0.173623 0.267985 -0.133312 -2.295476 -0.002596 1 0 0 0 0 0 0 84070
-0.000400 0.001520 0.173625 0.129085 -0.104675 -2.290480 -0.002626 1 0 0 0 0 0 0 85018
-0.000406 0.001521 0.173626 0.033271 -0.085536 -2.296602 -0.002656 1 0 0 0 0 0 0 85968
-0.000416 0.001543 0.173636 0.072906 -0.352146 -2.432335 -0.002689 1 0 0 0 0 0 0 87037
-0.000421 0.001554 0.173640 0.010655 -0.237651 -2.403639 -0.002720 1 0 0 0 0 0 0 88016
-0.000424 0.001559 0.173642 -0.028896 -0.156127 -2.393947 -0.002750 1 0 0 0 0 0 0 88994
-0.000425 0.001562 0.173643 -0.049752 -0.113376 -2.401135 -0.002779 1 0 0 0 0 0 0 89924
-0.000426 0.001563 0.173644 -0.060742 -0.092318 -2.421889 -0.002813 1 0 0 0 0 0 0 91008
-0.000411 0.001580 0.173648 -0.266190 -0.299457 -2.503613 -0.002845 1 0 0 0 0 0 0 92037
-0.000403 0.001589 0.173650 -0.190350 -0.208296 -2.501660 -0.002874 1 0 0 0 0 0 0 92968
-0.000399 0.001593 0.173651 -0.134907 -0.143729 -2.510745 -0.002906 1 0 0 0 0 0 0 93966
-0.000398 0.001596 0.173652 -0.105767 -0.109976 -2.528868 -0.002937 1 0 0 0 0 0 0 94966
-0.000397 0.001597 0.173652 -0.091415 -0.093306 -2.551523 -0.002968 1 0 0 0 0 0 0 95964
-0.000396 0.001597 0.173652 -0.084592 -0.085425 -2.576271 -0.002999 1 0 0 0 0 0 0 96958
-0.000396 0.001597 0.173652 -0.081605 -0.081846 -2.602483 -0.003031 1 0 0 0 0 0 0 97968
-0.000380 0.001614 0.173657 -0.280140 -0.297785 -2.686676 -0.003062 1 0 0 0 0 0 0 98965
-0.000373 0.001623 0.173659 -0.200924 -0.211147 -2.688308 -0.003093 1 0 0 0 0 0 0 99966
-0.000369 0.001627 0.173660 -0.143727 -0.148782 -2.696769 -0.003123 1 0 0 0 0 0 0 100910
-0.000367 0.001629 0.173660 -0.113797 -0.116182 -2.716797 -0.003156 1 0 0 0 0 0 0 101968
-0.000388 0.001634 0.173665 0.191197 -0.158659 -2.797413 -0.003186 1 0 0 0 0 0 0 102941
-0.000399 0.001637 0.173667 0.082346 -0.128367 -2.822094 -0.003246 1 0 0 0 0 0 0 104871
-0.000389 0.001655 0.173672 -0.198008 -0.325590 -2.894853 -0.003285 1 0 0 0 0 0 0 106093
-0.000384 0.001664 0.173675 -0.162045 -0.229021 -2.885118 -0.003313 1 0 0 0 0 0 0 106989
-0.000381 0.001669 0.173676 -0.126792 -0.161664 -2.890506 -0.003343 1 0 0 0 0 0 0 107968
-0.000380 0.001671 0.173677 -0.107771 -0.126588 -2.907295 -0.003375 1 0 0 0 0 0 0 108974
-0.000379 0.001672 0.173677 -0.098494 -0.109293 -2.929070 -0.003406 1 0 0 0 0 0 0 109965
-0.000364 0.001689 0.173682 -0.294049 -0.318418 -3.011620 -0.003437 1 0 0 0 0 0 0 110976
-0.000356 0.001698 0.173684 -0.213346 -0.228628 -3.017391 -0.003474 1 0 0 0 0 0 0 112158
-0.000352 0.001702 0.173685 -0.155376 -0.164555 -3.024351 -0.003502 1 0 0 0 0 0 0 113058
-0.000335 0.001721 0.173689 -0.324973 -0.348553 -3.103463 -0.003537 1 0 0 0 0 0 0 114179
-0.000326 0.001730 0.173692 -0.230808 -0.245764 -3.098978 -0.003566 1 0 0 0 0 0 0 115087
-0.000322 0.001735 0.173693 -0.166432 -0.175570 -3.111011 -0.003601 1 0 0 0 0 0 0 116226
-0.000320 0.001737 0.173693 -0.132737 -0.138915 -3.128727 -0.003633 1 0 0 0 0 0 0 117225
-0.000303 0.001755 0.173698 -0.315787 -0.338081 -3.202547 -0.003657 1 0 0 0 0 0 0 117998
-0.000295 0.001764 0.173700 -0.228896 -0.243390 -3.206141 -0.003692 1 0 0 0 0 0 0 119129
-0.000298 0.001790 0.173696 -0.077790 -0.455705 -3.151388 -0.003724 1 0 0 0 0 0 0 120161
-0.000299 0.001803 0.173694 -0.081436 -0.310826 -3.193019 -0.003750 1 0 0 0 0 0 0 120995
-0.000285 0.001826 0.173698 -0.291687 -0.431227 -3.294642 -0.003785 1 0 0 0 0 0 0 122100
-0.000277 0.001837 0.173699 -0.218976 -0.294337 -3.305991 -0.003818 1 0 0 0 0 0 0 123165
-0.000274 0.001843 0.173700 -0.165055 -0.206456 -3.313054 -0.003842 1 0 0 0 0 0 0 123914
-0.000272 0.001846 0.173700 -0.136883 -0.161323 -3.338356 -0.003879 1 0 0 0 0 0 0 125100
-0.000249 0.001843 0.173696 -0.413467 -0.080726 -3.302602 -0.003909 1 0 0 0 0 0 0 126063
-0.000222 0.001858 0.173698 -0.491995 -0.310863 -3.413130 -0.003943 1 0 0 0 0 0 0 127173
-0.000209 0.001866 0.173700 -0.326473 -0.236269 -3.424589 -0.003966 1 0 0 0 0 0 0 127910
-0.000202 0.001870 0.173700 -0.223864 -0.180695 -3.448033 -0.004004 1 0 0 0 0 0 0 129096
-0.000198 0.001871 0.173700 -0.170792 -0.151401 -3.467819 -0.004032 1 0 0 0 0 0 0 129995
-0.000197 0.001872 0.173700 -0.144445 -0.137013 -3.490941 -0.004061 1 0 0 0 0 0 0 130932
-0.000196 0.001873 0.173700 -0.131803 -0.130343 -3.517734 -0.004093 1 0 0 0 0 0 0 131966
-0.000195 0.001873 0.173700 -0.125956 -0.127427 -3.544138 -0.004124 1 0 0 0 0 0 0 132966
-0.000173 0.001869 0.173696 -0.413972 -0.068394 -3.512154 -0.004156 1 0 0 0 0 0 0 133969
-0.000169 0.001888 0.173689 -0.208242 -0.370408 -3.498832 -0.004187 1 0 0 0 0 0 0 134963
-0.000167 0.001898 0.173686 -0.160362 -0.277551 -3.570527 -0.004218 1 0 0 0 0 0 0 135960
-0.000143 0.001898 0.173680 -0.433023 -0.148969 -3.565987 -0.004249 1 0 0 0 0 0 0 136965
-0.000132 0.001898 0.173677 -0.310154 -0.134796 -3.631507 -0.004281 1 0 0 0 0 0 0 137968
-0.000126 0.001898 0.173675 -0.223245 -0.132946 -3.681722 -0.004312 1 0 0 0 0 0 0 138970
-0.000101 0.001894 0.173670 -0.468363 -0.074893 -3.661043 -0.004343 1 0 0 0 0 0 0 139972
-0.000066 0.001887 0.173663 -0.622403 -0.041341 -3.683892 -0.004403 1 0 0 0 0 0 0 141882
-0.000033 0.001901 0.173651 -0.614320 -0.303125 -3.636174 -0.004440 1 0 0 0 0 0 0 143068
0.000006 0.001903 0.173640 -0.692947 -0.184474 -3.681596 -0.004469 1 0 0 0 0 0 0 143985
0.000025 0.001905 0.173635 -0.451700 -0.158250 -3.782577 -0.004500 1 0 0 0 0 0 0 144973
0.000050 0.001922 0.173624 -0.504655 -0.369905 -3.725818 -0.004531 1 0 0 0 0 0 0 145972
0.000085 0.001927 0.173613 -0.639677 -0.220928 -3.766504 -0.004562 1 0 0 0 0 0 0 146975
0.000102 0.001929 0.173609 -0.429122 -0.178888 -3.862957 -0.004592 1 0 0 0 0 0 0 147925
0.000126 0.001947 0.173597 -0.498222 -0.383080 -3.811816 -0.004632 1 0 0 0 0 0 0 149210
0.000160 0.001952 0.173587 -0.640968 -0.229895 -3.847221 -0.004658 1 0 0 0 0 0 0 150051
0.000200 0.001950 0.173578 -0.725232 -0.127958 -3.883899 -0.004688 1 0 0 0 0 0 0 151016
0.000220 0.001949 0.173573 -0.479648 -0.132367 -3.974699 -0.004718 1 0 0 0 0 0 0 151972
0.000252 0.001944 0.173567 -0.619837 -0.082719 -3.984494 -0.004758 1 0 0 0 0 0 0 153225
0.000283 0.001958 0.173554 -0.628610 -0.332254 -3.922166 -0.004781 1 0 0 0 0 0 0 153974
0.000321 0.001961 0.173543 -0.718203 -0.207072 -3.972255 -0.004817 1 0 0 0 0 0 0 155129
0.000362 0.001958 0.173534 -0.773350 -0.119213 -4.009450 -0.004844 1 0 0 0 0 0 0 155988
0.000405 0.001952 0.173525 -0.804145 -0.073048 -4.043672 -0.004876 1 0 0 0 0 0 0 157018
0.000449 0.001945 0.173516 -0.821840 -0.049735 -4.071194 -0.004905 1 0 0 0 0 0 0 157949
0.000493 0.001937 0.173507 -0.833472 -0.038377 -4.104708 -0.004943 1 0 0 0 0 0 0 159176
0.000531 0.001950 0.173493 -0.752709 -0.312901 -4.066918 -0.004976 1 0 0 0 0 0 0 160218
0.000572 0.001952 0.173482 -0.794105 -0.199816 -4.114295 -0.004999 1 0 0 0 0 0 0 160962
0.000614 0.001949 0.173472 -0.825439 -0.118451 -4.161082 -0.005033 1 0 0 0 0 0 0 162034
0.000651 0.001964 0.173458 -0.755606 -0.355555 -4.131208 -0.005065 1 0 0 0 0 0 0 163050
0.000670 0.001972 0.173451 -0.511508 -0.281322 -4.249013 -0.005093 1 0 0 0 0 0 0 163966
0.000701 0.001971 0.173444 -0.660245 -0.167231 -4.269549 -0.005125 1 0 0 0 0 0 0 164970
0.000717 0.001971 0.173426 -0.474530 -0.163016 -4.166384 -0.005156 1 0 0 0 0 0 0 165970
0.000747 0.001967 0.173413 -0.645969 -0.106790 -4.240261 -0.005187 1 0 0 0 0 0 0 166967
0.000807 0.001956 0.173397 -1.051579 -0.015299 -4.236822 -0.005218 1 0 0 0 0 0 0 167958
0.000844 0.001929 0.173381 -0.798237 0.199448 -4.249262 -0.005249 1 0 0 0 0 0 0 168949
0.000878 0.001933 0.173364 -0.739731 -0.176156 -4.259444 -0.005281 1 0 0 0 0 0 0 169965
0.000924 0.001910 0.173342 -0.897940 0.145058 -4.223094 -0.005312 1 0 0 0 0 0 0 170954
0.000947 0.001898 0.173317 -0.619203 0.019384 -4.210312 -0.005342 1 0 0 0 0 0 0 171939
0.001003 0.001883 0.173297 -1.025558 0.045533 -4.275320 -0.005374 1 0 0 0 0 0 0 172941
0.001031 0.001876 0.173273 -0.706903 -0.050337 -4.267706 -0.005407 1 0 0 0 0 0 0 174017
0.001075 0.001847 0.173248 -0.875755 0.229744 -4.273075 -0.005438 1 0 0 0 0 0 0 175014
0.001097 0.001833 0.173222 -0.616451 0.065001 -4.285913 -0.005470 1 0 0 0 0 0 0 176023
0.001130 0.001821 0.173191 -0.744734 0.009773 -4.239028 -0.005499 1 0 0 0 0 0 0 176963
0.001154 0.001795 0.173153 -0.636134 0.206124 -4.166873 -0.005530 1 0 0 0 0 0 0 177946
0.001166 0.001782 0.173121 -0.475621 0.048286 -4.257729 -0.005560 1 0 0 0 0 0 0 178894
0.001179 0.001754 0.173083 -0.475721 0.223697 -4.204098 -0.005591 1 0 0 0 0 0 0 179899
0.001209 0.001736 0.173046 -0.686820 0.116162 -4.237190 -0.005624 1 0 0 0 0 0 0 180940
0.001230 0.001706 0.173005 -0.614606 0.265151 -4.212690 -0.005656 1 0 0 0 0 0 0 181976
0.001248 0.001669 0.172962 -0.562381 0.361566 -4.210075 -0.005691 1 0 0 0 0 0 0 183097
0.001280 0.001647 0.172909 -0.739789 0.189555 -4.084529 -0.005720 1 0 0 0 0 0 0 184008
0.001303 0.001615 0.172860 -0.647751 0.305542 -4.152928 -0.005748 1 0 0 0 0 0 0 184925
0.001337 0.001595 0.172803 -0.789586 0.161189 -4.082913 -0.005787 1 0 0 0 0 0 0 186153
0.001362 0.001563 0.172739 -0.680219 0.291797 -3.988027 -0.005818 1 0 0 0 0 0 0 187170
0.001382 0.001527 0.172670 -0.608698 0.379343 -3.940175 -0.005844 1 0 0 0 0 0 0 187976
0.001392 0.001509 0.172609 -0.482422 0.144376 -4.052110 -0.005874 1 0 0 0 0 0 0 188961
0.001405 0.001478 0.172542 -0.501465 0.281825 -4.005123 -0.005909 1 0 0 0 0 0 0 190072
0.001434 0.001459 0.172462 -0.725163 0.153015 -3.841730 -0.005936 1 0 0 0 0 0 0 190928
0.001456 0.001428 0.172385 -0.657214 0.293785 -3.894563 -0.005968 1 0 0 0 0 0 0 191962
0.001468 0.001413 0.172305 -0.518079 0.101972 -3.872543 -0.006000 1 0 0 0 0 0 0 192989
0.001488 0.001363 0.172219 -0.617815 0.549084 -3.803726 -0.006031 1 0 0 0 0 0 0 193970
0.001499 0.001338 0.172134 -0.507667 0.261406 -3.830967 -0.006061 1 0 0 0 0 0 0 194943
0.001512 0.001304 0.172040 -0.528170 0.351069 -3.731546 -0.006096 1 0 0 0 0 0 0 196061
0.001519 0.001288 0.171937 -0.458536 0.135245 -3.605637 -0.006123 1 0 0 0 0 0 0 196932
0.001515 0.001241 0.171844 -0.300003 0.513159 -3.750233 -0.006155 1 0 0 0 0 0 0 197946
0.001536 0.001213 0.171735 -0.619253 0.302939 -3.567679 -0.006186 1 0 0 0 0 0 0 198921
0.001531 0.001183 0.171619 -0.323346 0.323218 -3.469273 -0.006217 1 0 0 0 0 0 0 199922
0.001537 0.001146 0.171509 -0.422252 0.408506 -3.554721 -0.006248 1 0 0 0 0 0 0 200932
0.001547 0.001106 0.171386 -0.499329 0.461254 -3.410213 -0.006280 1 0 0 0 0 0 0 201930
0.001538 0.001069 0.171263 -0.246719 0.429509 -3.396344 -0.006311 1 0 0 0 0 0 0 202925
0.001541 0.001029 0.171133 -0.385931 0.470973 -3.325460 -0.006341 1 0 0 0 0 0 0 203910
0.001543 0.001009 0.170995 -0.394245 0.211128 -3.217345 -0.006373 1 0 0 0 0 0 0 204913
0.001533 0.000936 0.170787 -0.237388 0.885572 -2.304152 -0.006404 1 0 0 0 0 0 0 205923
0.001555 0.000919 0.170672 -0.636695 0.220367 -3.431276 -0.006435 1 0 0 0 0 0 0 206915
0.001551 0.000894 0.170534 -0.341992 0.270713 -3.262782 -0.006470 1 0 0 0 0 0 0 208023
0.001560 0.000842 0.170309 -0.484322 0.620513 -2.101336 -0.006497 1 0 0 0 0 0 0 208886
0.001569 0.000811 0.170201 -0.502568 0.384270 -3.528682 -0.006532 1 0 0 0 0 0 0 209994
0.001554 0.000763 0.169979 -0.186950 0.599729 -2.185608 -0.006561 1 0 0 0 0 0 0 210941
0.001559 0.000732 0.169854 -0.422338 0.384224 -3.329034 -0.006592 1 0 0 0 0 0 0 211924
0.001564 0.000710 0.169626 -0.451235 0.260291 -2.104015 -0.006623 1 0 0 0 0 0 0 212929
0.001550 0.000689 0.169488 -0.199603 0.235176 -3.165136 -0.006654 1 0 0 0 0 0 0 213923
0.001527 0.000614 0.169251 -0.064532 0.943091 -1.969463 -0.006686 1 0 0 0 0 0 0 214930
0.001524 0.000601 0.169116 -0.305951 0.199079 -3.193340 -0.006718 1 0 0 0 0 0 0 215955
0.001509 0.000532 0.168853 -0.184668 0.866087 -1.662681 -0.006757 1 0 0 0 0 0 0 217194
0.001483 0.000489 0.168592 -0.020143 0.603917 -1.515554 -0.006790 1 0 0 0 0 0 0 218267
0.001465 0.000418 0.168362 -0.097635 0.940107 -1.909590 -0.006812 1 0 0 0 0 0 0 218977
0.001462 0.000406 0.168243 -0.315630 0.207892 -3.394785 -0.006846 1 0 0 0 0 0 0 220058
0.001471 0.000364 0.167969 -0.498889 0.539563 -1.531930 -0.006880 1 0 0 0 0 0 0 221150
0.001417 0.000334 0.167708 0.324124 0.406262 -1.508150 -0.006905 1 0 0 0 0 0 0 221956
0.001415 0.000306 0.167571 -0.285035 0.368638 -3.117464 -0.006938 1 0 0 0 0 0 0 223014
0.001390 0.000259 0.167264 -0.051708 0.624430 -1.070119 -0.006970 1 0 0 0 0 0 0 224029
0.001396 0.000213 0.167001 -0.416921 0.636043 -1.417689 -0.007001 1 0 0 0 0 0 0 225007
0.001374 0.000175 0.166754 -0.098316 0.540011 -1.665920 -0.007031 1 0 0 0 0 0 0 225977
0.001361 0.000129 0.166591 -0.188612 0.649721 -2.796330 -0.007066 1 0 0 0 0 0 0 227094
0.001328 0.000067 0.166236 0.065696 0.861375 -0.380089 -0.007097 1 0 0 0 0 0 0 228072
0.001273 -0.000002 0.165957 0.392447 0.977047 -1.132391 -0.007124 1 0 0 0 0 0 0 228966
0.001246 -0.000079 0.165711 0.054223 1.118087 -1.623661 -0.007158 1 0 0 0 0 0 0 230037
0.001216 -0.000125 0.165434 0.068498 0.725260 -1.261769 -0.007189 1 0 0 0 0 0 0 231044
0.001195 -0.000198 0.165158 -0.054740 1.034404 -1.229542 -0.007216 1 0 0 0 0 0 0 231901
0.001166 -0.000243 0.164899 0.040489 0.711174 -1.448811 -0.007249 1 0 0 0 0 0 0 232959
0.001124 -0.000246 0.164606 0.218909 0.145499 -1.006336 -0.007279 1 0 0 0 0 0 0 233920
0.001101 -0.000308 0.164323 0.004197 0.850919 -1.079913 -0.007311 1 0 0 0 0 0 0 234950
0.001036 -0.000342 0.164012 0.519799 0.568713 -0.718878 -0.007343 1 0 0 0 0 0 0 235954
0.000996 -0.000378 0.163712 0.255593 0.555197 -0.819906 -0.007374 1 0 0 0 0 0 0 236957
0.000938 -0.000440 0.163404 0.469584 0.907193 -0.703074 -0.007405 1 0 0 0 0 0 0 237944
0.000899 -0.000482 0.163102 0.238900 0.688994 -0.758917 -0.007436 1 0 0 0 0 0 0 238945
0.000841 -0.000545 0.162790 0.471957 0.953026 -0.621098 -0.007468 1 0 0 0 0 0 0 239950
0.000768 -0.000579 0.162465 0.702709 0.606573 -0.420017 -0.007499 1 0 0 0 0 0 0 240959
0.000701 -0.000641 0.162145 0.643810 0.929517 -0.454983 -0.007534 1 0 0 0 0 0 0 242057
0.000636 -0.000709 0.161795 0.623566 1.055243 -0.040654 -0.007562 1 0 0 0 0 0 0 242968
0.000585 -0.000718 0.161497 0.442536 0.302769 -0.669760 -0.007594 1 0 0 0 0 0 0 243983
0.000489 -0.000765 0.161158 1.017937 0.724467 -0.173531 -0.007625 1 0 0 0 0 0 0 244981
0.000441 -0.000803 0.160839 0.458825 0.654125 -0.372473 -0.007655 1 0 0 0 0 0 0 245960
0.000381 -0.000865 0.160513 0.567706 0.965837 -0.273194 -0.007687 1 0 0 0 0 0 0 246959
0.000317 -0.000932 0.160183 0.623875 1.081222 -0.203583 -0.007716 1 0 0 0 0 0 0 247906
0.000277 -0.000975 0.159861 0.329141 0.774626 -0.289018 -0.007749 1 0 0 0 0 0 0 248961
0.000184 -0.001030 0.159509 0.997341 0.904596 0.124094 -0.007788 1 0 0 0 0 0 0 250201
0.000113 -0.001095 0.159107 0.792007 1.063588 0.848372 -0.007810 1 0 0 0 0 0 0 250919
0.000060 -0.001103 0.158820 0.529162 0.337915 -0.571243 -0.007842 1 0 0 0 0 0 0 251927
-0.000035 -0.001149 0.158501 1.076853 0.758665 -0.276259 -0.007883 1 0 0 0 0 0 0 253224
-0.000129 -0.001143 0.158079 1.107810 0.130331 1.130226 -0.007909 1 0 0 0 0 0 0 254059
-0.000176 -0.001168 0.157763 0.516523 0.464204 -0.101480 -0.007938 1 0 0 0 0 0 0 255009
-0.000246 -0.001191 0.157445 0.765257 0.487724 -0.170593 -0.007967 1 0 0 0 0 0 0 255942
-0.000346 -0.001240 0.157114 1.185871 0.828935 0.010433 -0.008002 1 0 0 0 0 0 0 257053
-0.000429 -0.001269 0.156758 1.019881 0.608214 0.385078 -0.008029 1 0 0 0 0 0 0 257912
-0.000482 -0.001285 0.156550 0.610629 0.417508 -1.508365 -0.008066 1 0 0 0 0 0 0 259103
-0.000603 -0.001340 0.156081 1.477428 0.906493 1.756492 -0.008094 1 0 0 0 0 0 0 259999
-0.000692 -0.001371 0.155761 1.145341 0.654204 0.148714 -0.008123 1 0 0 0 0 0 0 260921
-0.000772 -0.001395 0.155435 1.010594 0.546004 0.098136 -0.008155 1 0 0 0 0 0 0 261947
-0.000873 -0.001443 0.155094 1.288822 0.852727 0.300908 -0.008188 1 0 0 0 0 0 0 263008
-0.000922 -0.001480 0.154751 0.632668 0.735094 0.388491 -0.008217 1 0 0 0 0 0 0 263925
-0.001026 -0.001497 0.154428 1.301962 0.477830 0.152714 -0.008248 1 0 0 0 0 0 0 264929
-0.001109 -0.001517 0.154096 1.108066 0.495378 0.264956 -0.008279 1 0 0 0 0 0 0 265925
-0.001187 -0.001539 0.153761 1.028603 0.509402 0.335546 -0.008311 1 0 0 0 0 0 0 266923
-0.001264 -0.001560 0.153426 1.010477 0.515040 0.388163 -0.008342 1 0 0 0 0 0 0 267944
-0.001340 -0.001581 0.153088 1.010809 0.517696 0.437510 -0.008373 1 0 0 0 0 0 0 268927
-0.001450 -0.001594 0.152761 1.466583 0.413984 0.338007 -0.008404 1 0 0 0 0 0 0 269923
-0.001510 -0.001588 0.152435 0.874253 0.150669 0.329436 -0.008436 1 0 0 0 0 0 0 270923
-0.001565 -0.001574 0.152213 0.742129 0.030603 -1.006183 -0.008466 1 0 0 0 0 0 0 271910
-0.001662 -0.001580 0.151799 1.300070 0.273730 1.400261 -0.008497 1 0 0 0 0 0 0 272898
-0.001777 -0.001589 0.151454 1.596883 0.342114 0.763803 -0.008529 1 0 0 0 0 0 0 273910
-0.001833 -0.001601 0.151235 0.868100 0.379776 -0.938195 -0.008576 1 0 0 0 0 0 0 275431
-0.001963 -0.001615 0.150689 1.782447 0.426901 3.221270 -0.008593 1 0 0 0 0 0 0 275948
-0.002023 -0.001629 0.150520 0.959722 0.422467 -1.270952 -0.008624 1 0 0 0 0 0 0 276964
-0.002124 -0.001654 0.150168 1.420314 0.582498 0.689810 -0.008654 1 0 0 0 0 0 0 277920
-0.002177 -0.001668 0.149946 0.854670 0.446536 -0.785708 -0.008685 1 0 0 0 0 0 0 278898
-0.002249 -0.001669 0.149574 1.060309 0.270441 1.041116 -0.008716 1 0 0 0 0 0 0 279886
-0.002320 -0.001674 0.149357 1.069416 0.294812 -0.762913 -0.008747 1 0 0 0 0 0 0 280903
-0.002405 -0.001667 0.148950 1.264604 0.157711 1.550119 -0.008779 1 0 0 0 0 0 0 281902
-0.002478 -0.001671 0.148727 1.134082 0.268332 -0.592246 -0.008819 1 0 0 0 0 0 0 283190
-0.002564 -0.001663 0.148280 1.298161 0.137439 2.162727 -0.008845 1 0 0 0 0 0 0 284023
-0.002614 -0.001671 0.148068 0.865137 0.338902 -0.621429 -0.008872 1 0 0 0 0 0 0 284897
-0.002707 -0.001693 0.147724 1.392238 0.539307 0.867971 -0.008907 1 0 0 0 0 0 0 286019
-0.002765 -0.001684 0.147489 0.984691 0.149324 -0.398330 -0.008941 1 0 0 0 0 0 0 287099
-0.002863 -0.001693 0.147092 1.482814 0.342765 1.620267 -0.008968 1 0 0 0 0 0 0 287973
-0.002899 -0.001687 0.146895 0.741221 0.183016 -0.756153 -0.009000 1 0 0 0 0 0 0 288975
-0.002991 -0.001665 0.146507 1.396002 -0.051419 1.528791 -0.009031 1 0 0 0 0 0 0 289985
-0.003041 -0.001671 0.146300 0.932538 0.288115 -0.588010 -0.009062 1 0 0 0 0 0 0 290960
-0.003110 -0.001666 0.145931 1.135088 0.179837 1.344965 -0.009095 1 0 0 0 0 0 0 292016
-0.003163 -0.001652 0.145717 0.957244 0.060448 -0.460091 -0.009130 1 0 0 0 0 0 0 293154
-0.003233 -0.001632 0.145305 1.166334 -0.038035 1.976348 -0.009157 1 0 0 0 0 0 0 294011
-0.003280 -0.001639 0.145121 0.899815 0.297148 -0.727488 -0.009184 1 0 0 0 0 0 0 294863
-0.003323 -0.001635 0.144892 0.824787 0.198473 -0.407758 -0.009219 1 0 0 0 0 0 0 295982
-0.003386 -0.001623 0.144509 1.086524 0.078996 1.680088 -0.009251 1 0 0 0 0 0 0 297010
-0.003438 -0.001609 0.144291 0.969879 0.033574 -0.241379 -0.009279 1 0 0 0 0 0 0 297913
-0.003483 -0.001595 0.144048 0.882081 0.034883 -0.088430 -0.009309 1 0 0 0 0 0 0 298885
-0.003537 -0.001607 0.143668 1.002972 0.385784 1.750165 -0.009342 1 0 0 0 0 0 0 299933
-0.003572 -0.001581 0.143460 0.763554 -0.091181 -0.275034 -0.009373 1 0 0 0 0 0 0 300917
-0.003608 -0.001561 0.143219 0.766904 -0.057078 -0.048383 -0.009404 1 0 0 0 0 0 0 301916
-0.003689 -0.001561 0.142852 1.358856 0.210319 1.671194 -0.009436 1 0 0 0 0 0 0 302932
-0.003705 -0.001538 0.142635 0.580872 -0.070282 -0.097103 -0.009467 1 0 0 0 0 0 0 303919
-0.003770 -0.001536 0.142280 1.149387 0.171852 1.563238 -0.009498 1 0 0 0 0 0 0 304926
-0.003806 -0.001507 0.142072 0.827410 -0.150131 -0.169399 -0.009528 1 0 0 0 0 0 0 305874
-0.003842 -0.001486 0.141831 0.808879 -0.084943 0.115570 -0.009559 1 0 0 0 0 0 0 306865
-0.003900 -0.001462 0.141476 1.098935 -0.123607 1.665509 -0.009591 1 0 0 0 0 0 0 307893
-0.003928 -0.001451 0.141277 0.737538 0.046979 -0.189891 -0.009630 1 0 0 0 0 0 0 309144
-0.003954 -0.001409 0.140880 0.683822 -0.341771 2.237576 -0.009658 1 0 0 0 0 0 0 310027
-0.003978 -0.001396 0.140704 0.649757 -0.011165 -0.368460 -0.009686 1 0 0 0 0 0 0 310926
-0.003986 -0.001388 0.140493 0.451848 0.091130 -0.165664 -0.009716 1 0 0 0 0 0 0 311885
-0.003994 -0.001362 0.140260 0.424225 -0.140603 0.176907 -0.009747 1 0 0 0 0 0 0 312880
-0.004009 -0.001363 0.140016 0.528810 0.198366 0.368102 -0.009779 1 0 0 0 0 0 0 313920
-0.004021 -0.001342 0.139770 0.488245 -0.067780 0.455172 -0.009810 1 0 0 0 0 0 0 314918
-0.004045 -0.001325 0.139511 0.650480 -0.041216 0.645996 -0.009842 1 0 0 0 0 0 0 315927
-0.004060 -0.001294 0.139258 0.562866 -0.215714 0.617137 -0.009882 1 0 0 0 0 0 0 317194
-0.004101 -0.001263 0.138855 0.885613 -0.252010 2.615918 -0.009906 1 0 0 0 0 0 0 317973
-0.004106 -0.001257 0.138696 0.450632 0.078087 -0.351083 -0.009935 1 0 0 0 0 0 0 318907
-0.004132 -0.001227 0.138490 0.697669 -0.210100 -0.010610 -0.009974 1 0 0 0 0 0 0 320154
-0.004141 -0.001210 0.138238 0.491491 -0.061695 0.658038 -0.010000 1 0 0 0 0 0 0 320988
-0.004150 -0.001181 0.138015 0.476806 -0.220304 0.360789 -0.010032 1 0 0 0 0 0 0 322006
-0.004151 -0.001165 0.137785 0.376105 -0.057056 0.457262 -0.010064 1 0 0 0 0 0 0 323045
-0.004155 -0.001135 0.137541 0.399604 -0.225071 0.662121 -0.010093 1 0 0 0 0 0 0 323951
-0.004155 -0.001120 0.137332 0.355392 -0.056539 0.267895 -0.010125 1 0 0 0 0 0 0 324991
-0.004158 -0.001091 0.137096 0.387905 -0.227220 0.591483 -0.010158 1 0 0 0 0 0 0 326032
-0.004156 -0.001076 0.136860 0.332521 -0.065724 0.656459 -0.010187 1 0 0 0 0 0 0 326969
-0.004153 -0.001067 0.136653 0.314135 0.044123 0.309822 -0.010219 1 0 0 0 0 0 0 327998
-0.004149 -0.001062 0.136428 0.284561 0.095536 0.538254 -0.010246 1 0 0 0 0 0 0 328864
-0.004150 -0.001039 0.136215 0.368201 -0.144888 0.423255 -0.010283 1 0 0 0 0 0 0 330032
-0.004147 -0.001026 0.135987 0.320707 -0.027633 0.631928 -0.010311 1 0 0 0 0 0 0 330948
-0.004129 -0.001004 0.135764 0.104131 -0.144533 0.615761 -0.010342 1 0 0 0 0 0 0 331915
-0.004123 -0.000971 0.135552 0.257447 -0.288348 0.500895 -0.010373 1 0 0 0 0 0 0 332917
-0.004097 -0.000960 0.135345 -0.004352 -0.035306 0.448680 -0.010404 1 0 0 0 0 0 0 333913
-0.004087 -0.000933 0.135138 0.190659 -0.212032 0.457162 -0.010435 1 0 0 0 0 0 0 334919
-0.004065 -0.000904 0.134923 0.038663 -0.266619 0.596463 -0.010467 1 0 0 0 0 0 0 335930
-0.004058 -0.000868 0.134713 0.219215 -0.357580 0.563937 -0.010498 1 0 0 0 0 0 0 336915
-0.003994 -0.000789 0.134529 -0.501891 -0.941312 0.254429 -0.010529 1 0 0 0 0 0 0 337914
-0.003960 -0.000750 0.134341 -0.197961 -0.497625 0.295104 -0.010560 1 0 0 0 0 0 0 338912
-0.003925 -0.000714 0.134132 -0.180598 -0.404657 0.590098 -0.010591 1 0 0 0 0 0 0 339911
-0.003911 -0.000676 0.133924 0.096246 -0.437429 0.629891 -0.010623 1 0 0 0 0 0 0 340914
-0.003881 -0.000661 0.133718 -0.096593 -0.131727 0.635211 -0.010680 1 0 0 0 0 0 0 342738
-0.003862 -0.000619 0.133311 0.029920 -0.464933 3.310734 -0.010720 1 0 0 0 0 0 0 344017
-0.003834 -0.000616 0.133111 -0.075785 0.014696 0.904415 -0.010748 1 0 0 0 0 0 0 344933
-0.003818 -0.000615 0.132916 0.062524 0.074374 0.616606 -0.010779 1 0 0 0 0 0 0 345927
-0.003813 -0.000593 0.132714 0.227626 -0.178671 0.718883 -0.010810 1 0 0 0 0 0 0 346916
-0.003790 -0.000642 0.132549 0.009138 0.722251 0.262884 -0.010840 1 0 0 0 0 0 0 347875
-0.003762 -0.000651 0.132378 -0.086963 0.291978 0.311992 -0.010873 1 0 0 0 0 0 0 348920
-0.003732 -0.000641 0.132205 -0.134327 -0.012012 0.364961 -0.010912 1 0 0 0 0 0 0 350183
-0.003699 -0.000620 0.132001 -0.175889 -0.177516 0.800145 -0.010938 1 0 0 0 0 0 0 350996
-0.003687 -0.000589 0.131825 0.096607 -0.323365 0.507563 -0.010966 1 0 0 0 0 0 0 351888
-0.003686 -0.000553 0.131658 0.257919 -0.405790 0.365056 -0.010999 1 0 0 0 0 0 0 352958
-0.003682 -0.000535 0.131476 0.246672 -0.191080 0.583491 -0.011036 1 0 0 0 0 0 0 354150
-0.003649 -0.000496 0.131279 -0.145288 -0.450703 0.823466 -0.011063 1 0 0 0 0 0 0 354986
-0.003631 -0.000476 0.131116 0.014544 -0.225005 0.435329 -0.011095 1 0 0 0 0 0 0 356014
-0.003619 -0.000466 0.130934 0.108181 -0.080754 0.653141 -0.011123 1 0 0 0 0 0 0 356927
-0.003597 -0.000446 0.130757 -0.022000 -0.199499 0.644739 -0.011156 1 0 0 0 0 0 0 357960
-0.003570 -0.000421 0.130581 -0.107265 -0.279690 0.648600 -0.011184 1 0 0 0 0 0 0 358875
-0.003534 -0.000413 0.130416 -0.230215 -0.063392 0.529506 -0.011223 1 0 0 0 0 0 0 360120
-0.003498 -0.000394 0.130215 -0.243387 -0.191922 1.022214 -0.011255 1 0 0 0 0 0 0 361154
-0.003459 -0.000389 0.130040 -0.302031 -0.018692 0.744911 -0.011280 1 0 0 0 0 0 0 361939
-0.003437 -0.000386 0.129885 -0.071406 0.027631 0.487146 -0.011312 1 0 0 0 0 0 0 362956
-0.003410 -0.000370 0.129717 -0.129127 -0.149115 0.647241 -0.011342 1 0 0 0 0 0 0 363940
-0.003409 -0.000377 0.129553 0.199791 0.129385 0.631218 -0.011372 1 0 0 0 0 0 0 364886
-0.003392 -0.000365 0.129382 0.025962 -0.081004 0.748635 -0.011403 1 0 0 0 0 0 0 365886
-0.003382 -0.000359 0.129228 0.099506 -0.027825 0.561040 -0.011434 1 0 0 0 0 0 0 366885
-0.003360 -0.000341 0.129060 -0.045071 -0.180305 0.741063 -0.011466 1 0 0 0 0 0 0 367891
-0.003328 -0.000336 0.128898 -0.210707 -0.018457 0.712244 -0.011497 1 0 0 0 0 0 0 368885
-0.003315 -0.000315 0.128737 0.038719 -0.233659 0.719497 -0.011527 1 0 0 0 0 0 0 369833
-0.003287 -0.000308 0.128577 -0.147742 -0.053305 0.725878 -0.011559 1 0 0 0 0 0 0 370863
-0.003257 -0.000290 0.128407 -0.199499 -0.190477 0.879908 -0.011590 1 0 0 0 0 0 0 371865
-0.003240 -0.000281 0.128253 -0.028367 -0.090047 0.707228 -0.011621 1 0 0 0 0 0 0 372863
-0.003216 -0.000262 0.128086 -0.119065 -0.216458 0.895454 -0.011652 1 0 0 0 0 0 0 373860
-0.003202 -0.000252 0.127933 0.011088 -0.106015 0.744660 -0.011684 1 0 0 0 0 0 0 374879
-0.003173 -0.000252 0.127776 -0.176005 0.028778 0.804179 -0.011728 1 0 0 0 0 0 0 376282
-0.003142 -0.000237 0.127576 -0.237095 -0.151848 1.395726 -0.011750 1 0 0 0 0 0 0 377000
-0.003126 -0.000230 0.127443 -0.038523 -0.072623 0.619101 -0.011778 1 0 0 0 0 0 0 377879
-0.003103 -0.000211 0.127313 -0.118221 -0.209249 0.508080 -0.011808 1 0 0 0 0 0 0 378835
-0.003069 -0.000207 0.127164 -0.267364 -0.044658 0.764492 -0.011840 1 0 0 0 0 0 0 379860
-0.003050 -0.000204 0.127018 -0.087059 -0.000598 0.777250 -0.011872 1 0 0 0 0 0 0 380894
-0.003040 -0.000203 0.126873 0.027765 0.017562 0.787650 -0.011904 1 0 0 0 0 0 0 381903
-0.003007 -0.000226 0.126729 -0.251891 0.341461 0.794304 -0.011934 1 0 0 0 0 0 0 382866
-0.002989 -0.000238 0.126585 -0.090023 0.222945 0.822547 -0.011968 1 0 0 0 0 0 0 383952
-0.002965 -0.000229 0.126451 -0.155645 -0.053256 0.707047 -0.011997 1 0 0 0 0 0 0 384894
-0.002951 -0.000224 0.126311 -0.030444 -0.025931 0.807505 -0.012030 1 0 0 0 0 0 0 385948
-0.002922 -0.000226 0.126158 -0.215137 0.066213 0.998205 -0.012066 1 0 0 0 0 0 0 387098
-0.002893 -0.000213 0.126021 -0.245577 -0.129528 0.830331 -0.012092 1 0 0 0 0 0 0 387918
-0.002863 -0.000192 0.125890 -0.258920 -0.253618 0.758386 -0.012125 1 0 0 0 0 0 0 388985
-0.002847 -0.000181 0.125751 -0.092860 -0.132064 0.886977 -0.012154 1 0 0 0 0 0 0 389917
-0.002818 -0.000181 0.125629 -0.240502 0.009900 0.682646 -0.012185 1 0 0 0 0 0 0 390901
-0.002809 -0.000161 0.125514 -0.007047 -0.223046 0.606153 -0.012216 1 0 0 0 0 0 0 391895
-0.002796 -0.000171 0.125390 -0.019929 0.127358 0.720596 -0.012253 1 0 0 0 0 0 0 393083
-0.002755 -0.000165 0.125254 -0.402668 -0.024866 0.911787 -0.012286 1 0 0 0 0 0 0 394128
-0.002753 -0.000158 0.125122 0.062903 -0.069868 0.898799 -0.012311 1 0 0 0 0 0 0 394921
-0.002726 -0.000178 0.125014 -0.218822 0.283512 0.607118 -0.012344 1 0 0 0 0 0 0 395983
-0.002697 -0.000174 0.124893 -0.271756 0.001527 0.760321 -0.012373 1 0 0 0 0 0 0 396936
-0.002682 -0.000171 0.124788 -0.102387 0.001274 0.588210 -0.012403 1 0 0 0 0 0 0 397891
-0.002654 -0.000175 0.124679 -0.260706 0.076079 0.641437 -0.012435 1 0 0 0 0 0 0 398897
-0.002639 -0.000176 0.124578 -0.106533 0.060662 0.555596 -0.012466 1 0 0 0 0 0 0 399886
-0.002629 -0.000177 0.124449 -0.020380 0.046402 0.933181 -0.012497 1 0 0 0 0 0 0 400892
-0.002591 -0.000168 0.124342 -0.393615 -0.085312 0.700656 -0.012528 1 0 0 0 0 0 0 401891
-0.002584 -0.000177 0.124232 -0.022586 0.146531 0.747904 -0.012560 1 0 0 0 0 0 0 402892
-0.002547 -0.000172 0.124131 -0.385572 -0.017346 0.632811 -0.012590 1 0 0 0 0 0 0 403869
-0.002528 -0.000170 0.124033 -0.195801 -0.003379 0.602765 -0.012622 1 0 0 0 0 0 0 404885
-0.002517 -0.000169 0.123937 -0.064478 0.013180 0.603156 -0.012653 1 0 0 0 0 0 0 405891
-0.002496 -0.000154 0.123820 -0.181336 -0.164614 0.881759 -0.012685 1 0 0 0 0 0 0 406901
-0.002486 -0.000146 0.123716 -0.071925 -0.086945 0.753747 -0.012743 1 0 0 0 0 0 0 408753
-0.002460 -0.000147 0.123608 -0.260251 0.028670 0.826801 -0.012752 1 0 0 0 0 0 0 409040
-0.002446 -0.000147 0.123507 -0.123476 0.034401 0.747158 -0.012783 1 0 0 0 0 0 0 410035
-0.002419 -0.000152 0.123400 -0.290502 0.092387 0.848192 -0.012809 1 0 0 0 0 0 0 410861
-0.002385 -0.000159 0.123321 -0.387596 0.128770 0.498874 -0.012840 1 0 0 0 0 0 0 411855
-0.002368 -0.000162 0.123230 -0.199353 0.086722 0.624379 -0.012871 1 0 0 0 0 0 0 412860
-0.002353 -0.000182 0.123147 -0.152549 0.306194 0.565575 -0.012903 1 0 0 0 0 0 0 413895
-0.002325 -0.000197 0.123045 -0.319981 0.256855 0.811428 -0.012935 1 0 0 0 0 0 0 414900
-0.002297 -0.000190 0.122958 -0.340172 -0.027416 0.665393 -0.012968 1 0 0 0 0 0 0 415956
-0.002282 -0.000187 0.122865 -0.175612 -0.013217 0.741640 -0.013002 1 0 0 0 0 0 0 417041
-0.002254 -0.000189 0.122760 -0.331056 0.069577 0.922139 -0.013032 1 0 0 0 0 0 0 418008
-0.002226 -0.000177 0.122672 -0.351157 -0.124846 0.741722 -0.013060 1 0 0 0 0 0 0 418903
-0.002206 -0.000189 0.122589 -0.259363 0.181499 0.666065 -0.013097 1 0 0 0 0 0 0 420096
-0.002195 -0.000195 0.122497 -0.133343 0.132668 0.785875 -0.013129 1 0 0 0 0 0 0 421097
-0.002176 -0.000184 0.122413 -0.233543 -0.095700 0.711576 -0.013153 1 0 0 0 0 0 0 421889
-0.002159 -0.000197 0.122332 -0.202926 0.196153 0.686377 -0.013188 1 0 0 0 0 0 0 423012
-0.002137 -0.000189 0.122252 -0.281024 -0.042857 0.683132 -0.013218 1 0 0 0 0 0 0 423947
-0.002120 -0.000204 0.122172 -0.231825 0.225171 0.695477 -0.013248 1 0 0 0 0 0 0 424934
-0.002110 -0.000211 0.122082 -0.128018 0.156506 0.848931 -0.013283 1 0 0 0 0 0 0 426040
-0.002086 -0.000219 0.122009 -0.310249 0.163038 0.648255 -0.013311 1 0 0 0 0 0 0 426927
-0.002060 -0.000209 0.121932 -0.358393 -0.073189 0.698229 -0.013340 1 0 0 0 0 0 0 427849
-0.002041 -0.000223 0.121853 -0.280297 0.209812 0.740873 -0.013374 1 0 0 0 0 0 0 428954
-0.002012 -0.000234 0.121784 -0.403202 0.211390 0.625525 -0.013406 1 0 0 0 0 0 0 429976
-0.001996 -0.000239 0.121697 -0.242738 0.138106 0.860477 -0.013433 1 0 0 0 0 0 0 430855
-0.001989 -0.000242 0.121636 -0.128713 0.095895 0.569746 -0.013466 1 0 0 0 0 0 0 431890
-0.001978 -0.000261 0.121562 -0.152385 0.315983 0.709658 -0.013497 1 0 0 0 0 0 0 432889
-0.001959 -0.000257 0.121485 -0.271807 0.027379 0.788729 -0.013528 1 0 0 0 0 0 0 433885
-0.001930 -0.000260 0.121417 -0.415541 0.084395 0.690596 -0.013560 1 0 0 0 0 0 0 434895
-0.001910 -0.000279 0.121341 -0.329350 0.316125 0.793715 -0.013591 1 0 0 0 0 0 0 435884
-0.001885 -0.000275 0.121263 -0.370379 0.030160 0.849485 -0.013621 1 0 0 0 0 0 0 436854
-0.001854 -0.000277 0.121194 -0.472755 0.087786 0.742303 -0.013653 1 0 0 0 0 0 0 437892
-0.001819 -0.000283 0.121129 -0.536486 0.137273 0.700025 -0.013685 1 0 0 0 0 0 0 438894
-0.001783 -0.000290 0.121065 -0.573417 0.164844 0.692680 -0.013716 1 0 0 0 0 0 0 439890
-0.001763 -0.000293 0.120980 -0.354487 0.119149 0.979258 -0.013749 1 0 0 0 0 0 0 440944
-0.001735 -0.000300 0.120910 -0.461262 0.151394 0.839736 -0.013784 1 0 0 0 0 0 0 442073
-0.001701 -0.000307 0.120844 -0.540950 0.173589 0.775118 -0.013815 1 0 0 0 0 0 0 443052
-0.001678 -0.000329 0.120769 -0.417093 0.367792 0.901188 -0.013840 1 0 0 0 0 0 0 443857
-0.001672 -0.000321 0.120701 -0.188648 0.004185 0.833661 -0.013871 1 0 0 0 0 0 0 444853
-0.001650 -0.000322 0.120636 -0.378459 0.073846 0.801378 -0.013904 1 0 0 0 0 0 0 445899
-0.001620 -0.000327 0.120572 -0.507443 0.134544 0.797431 -0.013935 1 0 0 0 0 0 0 446899
-0.001586 -0.000334 0.120508 -0.578966 0.168295 0.805061 -0.013965 1 0 0 0 0 0 0 447851
-0.001549 -0.000341 0.120445 -0.619065 0.186395 0.816874 -0.013998 1 0 0 0 0 0 0 448924
-0.001518 -0.000331 0.120371 -0.572294 -0.045170 0.968296 -0.014037 1 0 0 0 0 0 0 450170
-0.001496 -0.000344 0.120293 -0.445050 0.235399 1.049898 -0.014060 1 0 0 0 0 0 0 450919
-0.001466 -0.000355 0.120225 -0.541901 0.237605 0.949753 -0.014090 1 0 0 0 0 0 0 451880
-0.001432 -0.000365 0.120160 -0.610751 0.225705 0.910469 -0.014130 1 0 0 0 0 0 0 453139
-0.001402 -0.000356 0.120085 -0.580164 -0.021942 1.042859 -0.014157 1 0 0 0 0 0 0 454004
-0.001362 -0.000374 0.120029 -0.702144 0.309962 0.838027 -0.014186 1 0 0 0 0 0 0 454952
-0.001348 -0.000365 0.119967 -0.393538 -0.014749 0.890413 -0.014218 1 0 0 0 0 0 0 455946
-0.001321 -0.000365 0.119904 -0.519680 0.069697 0.925235 -0.014249 1 0 0 0 0 0 0 456945
-0.001302 -0.000382 0.119831 -0.444757 0.318003 1.089196 -0.014278 1 0 0 0 0 0 0 457892
-0.001261 -0.000382 0.119774 -0.733018 0.105434 0.888899 -0.014310 1 0 0 0 0 0 0 458919
-0.001240 -0.000382 0.119724 -0.500844 0.085957 0.807729 -0.014348 1 0 0 0 0 0 0 460118
-0.001224 -0.000400 0.119654 -0.425070 0.323114 1.060523 -0.014375 1 0 0 0 0 0 0 460992
-0.001197 -0.000413 0.119588 -0.560634 0.289919 1.045692 -0.014402 1 0 0 0 0 0 0 461851
-0.001170 -0.000406 0.119545 -0.572808 0.021121 0.763186 -0.014436 1 0 0 0 0 0 0 462951
-0.001138 -0.000406 0.119488 -0.654405 0.096363 0.918006 -0.014466 1 0 0 0 0 0 0 463912
-0.001098 -0.000429 0.119438 -0.776430 0.396215 0.868049 -0.014496 1 0 0 0 0 0 0 464850
-0.001059 -0.000445 0.119379 -0.779993 0.336622 0.985077 -0.014528 1 0 0 0 0 0 0 465894
-0.001040 -0.000453 0.119327 -0.533903 0.229338 0.912951 -0.014560 1 0 0 0 0 0 0 466890
-0.001011 -0.000461 0.119268 -0.632308 0.225561 1.018370 -0.014591 1 0 0 0 0 0 0 467886
-0.000978 -0.000469 0.119206 -0.706995 0.229769 1.076922 -0.014621 1 0 0 0 0 0 0 468853
-0.000962 -0.000473 0.119153 -0.505680 0.175976 0.973196 -0.014654 1 0 0 0 0 0 0 469897
-0.000935 -0.000479 0.119093 -0.626853 0.200867 1.067002 -0.014685 1 0 0 0 0 0 0 470891
-0.000890 -0.000473 0.119042 -0.882065 0.040088 0.980403 -0.014716 1 0 0 0 0 0 0 471886
-0.000867 -0.000470 0.118993 -0.622601 0.062476 0.951242 -0.014747 1 0 0 0 0 0 0 472888
-0.000838 -0.000473 0.118934 -0.698991 0.141347 1.083674 -0.014778 1 0 0 0 0 0 0 473895
-0.000786 -0.000483 0.118894 -1.001382 0.248819 0.875043 -0.014836 1 0 0 0 0 0 0 475721
-0.000741 -0.000492 0.118807 -0.951582 0.248073 1.475162 -0.014874 1 0 0 0 0 0 0 476965
-0.000701 -0.000501 0.118735 -0.904267 0.246899 1.351151 -0.014903 1 0 0 0 0 0 0 477888
-0.000662 -0.000510 0.118700 -0.879464 0.249591 0.870354 -0.014933 1 0 0 0 0 0 0 478845
-0.000624 -0.000518 0.118646 -0.876113 0.248592 1.077717 -0.014965 1 0 0 0 0 0 0 479848
-0.000605 -0.000522 0.118597 -0.635736 0.192232 1.059455 -0.014997 1 0 0 0 0 0 0 480873
-0.000590 -0.000542 0.118558 -0.563120 0.397345 0.914114 -0.015028 1 0 0 0 0 0 0 481869
-0.000552 -0.000543 0.118514 -0.874167 0.166022 0.988266 -0.015061 1 0 0 0 0 0 0 482927
-0.000532 -0.000543 0.118468 -0.659557 0.137272 1.037504 -0.015095 1 0 0 0 0 0 0 484012
-0.000499 -0.000566 0.118421 -0.828607 0.427293 1.063702 -0.015121 1 0 0 0 0 0 0 484855
-0.000469 -0.000563 0.118384 -0.801740 0.133201 0.940670 -0.015152 1 0 0 0 0 0 0 485841
-0.000449 -0.000580 0.118350 -0.682822 0.356685 0.893883 -0.015190 1 0 0 0 0 0 0 487072
-0.000421 -0.000592 0.118297 -0.785257 0.327346 1.156182 -0.015216 1 0 0 0 0 0 0 487905
-0.000401 -0.000616 0.118257 -0.685486 0.481952 1.010159 -0.015250 1 0 0 0 0 0 0 488999
-0.000373 -0.000632 0.118202 -0.793060 0.397826 1.215404 -0.015279 1 0 0 0 0 0 0 489916
-0.000346 -0.000627 0.118163 -0.793611 0.106090 1.043449 -0.015311 1 0 0 0 0 0 0 490938
-0.000327 -0.000642 0.118128 -0.694156 0.348833 0.968901 -0.015339 1 0 0 0 0 0 0 491830
-0.000318 -0.000649 0.118085 -0.565566 0.274518 1.083718 -0.015377 1 0 0 0 0 0 0 493045
-0.000277 -0.000662 0.118049 -0.973952 0.334781 1.005454 -0.015410 1 0 0 0 0 0 0 494119
-0.000256 -0.000668 0.118006 -0.753006 0.259723 1.111119 -0.015435 1 0 0 0 0 0 0 494895
-0.000240 -0.000688 0.117970 -0.671428 0.450330 1.031781 -0.015467 1 0 0 0 0 0 0 495923
-0.000202 -0.000689 0.117926 -0.973396 0.212309 1.132304 -0.015498 1 0 0 0 0 0 0 496935
-0.000177 -0.000708 0.117890 -0.827275 0.418162 1.053241 -0.015528 1 0 0 0 0 0 0 497872
-0.000165 -0.000717 0.117847 -0.655478 0.319171 1.156294 -0.015559 1 0 0 0 0 0 0 498862
-0.000135 -0.000743 0.117800 -0.871036 0.544253 1.214282 -0.015590 1 0 0 0 0 0 0 499863
-0.000115 -0.000774 0.117763 -0.774286 0.632937 1.106169 -0.015621 1 0 0 0 0 0 0 500855
-0.000105 -0.000790 0.117719 -0.636404 0.440619 1.197738 -0.015653 1 0 0 0 0 0 0 501873
-0.000094 -0.000815 0.117683 -0.629823 0.559222 1.113658 -0.015684 1 0 0 0 0 0 0 502864
-0.000076 -0.000814 0.117650 -0.731823 0.228221 1.074366 -0.015715 1 0 0 0 0 0 0 503863
-0.000062 -0.000831 0.117618 -0.699152 0.436323 1.069665 -0.015746 1 0 0 0 0 0 0 504863
-0.000055 -0.000840 0.117575 -0.605220 0.343814 1.210259 -0.015778 1 0 0 0 0 0 0 505867
-0.000046 -0.000862 0.117540 -0.621743 0.516323 1.144632 -0.015807 1 0 0 0 0 0 0 506816
-0.000036 -0.000890 0.117506 -0.638194 0.628317 1.116647 -0.015844 1 0 0 0 0 0 0 507987
-0.000018 -0.000891 0.117474 -0.745834 0.275745 1.107102 -0.015871 1 0 0 0 0 0 0 508849
-0.000004 -0.000909 0.117442 -0.715794 0.470905 1.114254 -0.015905 1 0 0 0 0 0 0 509930
0.000003 -0.000918 0.117400 -0.623007 0.371811 1.258743 -0.015933 1 0 0 0 0 0 0 510834
0.000012 -0.000940 0.117364 -0.640282 0.541050 1.194938 -0.015965 1 0 0 0 0 0 0 511872
0.000021 -0.000969 0.117331 -0.656838 0.651317 1.167428 -0.015995 1 0 0 0 0 0 0 512821
0.000044 -0.000987 0.117309 -0.835524 0.536294 1.022873 -0.016028 1 0 0 0 0 0 0 513879
0.000056 -0.000996 0.117270 -0.707540 0.401496 1.238819 -0.016059 1 0 0 0 0 0 0 514869
0.000067 -0.001019 0.117236 -0.693362 0.565156 1.212192 -0.016094 1 0 0 0 0 0 0 515989
0.000054 -0.001025 0.117204 -0.383912 0.380699 1.194772 -0.016128 1 0 0 0 0 0 0 517067
0.000053 -0.001046 0.117171 -0.504213 0.554203 1.197448 -0.016154 1 0 0 0 0 0 0 517916
0.000065 -0.001043 0.117140 -0.690557 0.257630 1.199808 -0.016189 1 0 0 0 0 0 0 519040
0.000059 -0.001055 0.117118 -0.464585 0.426677 1.072367 -0.016216 1 0 0 0 0 0 0 519896
0.000061 -0.001078 0.117090 -0.555513 0.601291 1.158981 -0.016253 1 0 0 0 0 0 0 521094
0.000062 -0.001090 0.117049 -0.551886 0.464398 1.342030 -0.016278 1 0 0 0 0 0 0 521871
0.000062 -0.001096 0.117035 -0.546560 0.380471 1.013622 -0.016315 1 0 0 0 0 0 0 523064
0.000068 -0.001116 0.117009 -0.613802 0.567277 1.142748 -0.016340 1 0 0 0 0 0 0 523877
0.000053 -0.001122 0.116979 -0.347871 0.395570 1.212666 -0.016373 1 0 0 0 0 0 0 524910
0.000063 -0.001129 0.116958 -0.657032 0.399443 1.108483 -0.016402 1 0 0 0 0 0 0 525840
0.000056 -0.001146 0.116941 -0.455474 0.531834 1.065049 -0.016435 1 0 0 0 0 0 0 526889
0.000052 -0.001154 0.116904 -0.483496 0.432071 1.327103 -0.016468 1 0 0 0 0 0 0 527945
0.000038 -0.001171 0.116880 -0.344122 0.549016 1.178390 -0.016497 1 0 0 0 0 0 0 528902
0.000048 -0.001184 0.116862 -0.661261 0.506192 1.105774 -0.016529 1 0 0 0 0 0 0 529920
0.000036 -0.001186 0.116835 -0.387764 0.358742 1.218525 -0.016561 1 0 0 0 0 0 0 530926
0.000047 -0.001192 0.116815 -0.679314 0.389077 1.140241 -0.016590 1 0 0 0 0 0 0 531873
0.000040 -0.001208 0.116797 -0.468052 0.535911 1.106943 -0.016621 1 0 0 0 0 0 0 532841
0.000032 -0.001198 0.116781 -0.420699 0.212727 1.092134 -0.016653 1 0 0 0 0 0 0 533869
0.000033 -0.001210 0.116755 -0.542899 0.475700 1.235773 -0.016683 1 0 0 0 0 0 0 534839
0.000021 -0.001230 0.116735 -0.383150 0.599439 1.166458 -0.016715 1 0 0 0 0 0 0 535862
0.000027 -0.001226 0.116708 -0.612153 0.305841 1.267369 -0.016746 1 0 0 0 0 0 0 536862
0.000030 -0.001224 0.116698 -0.594404 0.303266 1.046263 -0.016778 1 0 0 0 0 0 0 537869
0.000014 -0.001219 0.116674 -0.335187 0.253697 1.221898 -0.016808 1 0 0 0 0 0 0 538841
0.000024 -0.001220 0.116656 -0.651455 0.341185 1.176627 -0.016840 1 0 0 0 0 0 0 539865
0.000016 -0.001234 0.116639 -0.454873 0.517349 1.155965 -0.016871 1 0 0 0 0 0 0 540862
0.000007 -0.001224 0.116623 -0.414829 0.209440 1.145492 -0.016903 1 0 0 0 0 0 0 541867
0.000008 -0.001236 0.116596 -0.541123 0.479811 1.291726 -0.016949 1 0 0 0 0 0 0 543343
0.000008 -0.001242 0.116587 -0.549700 0.431691 1.081279 -0.016969 1 0 0 0 0 0 0 543991
-0.000010 -0.001240 0.116563 -0.311941 0.326822 1.260636 -0.017001 1 0 0 0 0 0 0 545004
-0.000001 -0.001244 0.116545 -0.639122 0.383293 1.216231 -0.017028 1 0 0 0 0 0 0 545877
0.000004 -0.001246 0.116538 -0.615063 0.368336 1.054878 -0.017058 1 0 0 0 0 0 0 546843
-0.000012 -0.001242 0.116515 -0.347593 0.294178 1.262133 -0.017089 1 0 0 0 0 0 0 547835
-0.000019 -0.001240 0.116507 -0.421652 0.312571 1.089385 -0.017121 1 0 0 0 0 0 0 548868
-0.000023 -0.001239 0.116505 -0.479791 0.326626 1.007205 -0.017153 1 0 0 0 0 0 0 549895
-0.000025 -0.001238 0.116473 -0.511280 0.327273 1.393029 -0.017183 1 0 0 0 0 0 0 550855
-0.000026 -0.001238 0.116462 -0.528063 0.335962 1.159837 -0.017221 1 0 0 0 0 0 0 552052
-0.000027 -0.001238 0.116458 -0.536694 0.339897 1.044544 -0.017248 1 0 0 0 0 0 0 552905
-0.000032 -0.001220 0.116446 -0.471110 0.104817 1.137540 -0.017279 1 0 0 0 0 0 0 553907
-0.000035 -0.001211 0.116443 -0.500841 0.196783 1.051227 -0.017307 1 0 0 0 0 0 0 554817
-0.000036 -0.001207 0.116441 -0.522654 0.263659 1.011558 -0.017346 1 0 0 0 0 0 0 556068
-0.000055 -0.001200 0.116420 -0.297448 0.237372 1.273604 -0.017371 1 0 0 0 0 0 0 556870
-0.000046 -0.001201 0.116402 -0.631152 0.335489 1.259848 -0.017401 1 0 0 0 0 0 0 557801
-0.000042 -0.001201 0.116396 -0.610670 0.341734 1.109586 -0.017435 1 0 0 0 0 0 0 558904
-0.000040 -0.001202 0.116394 -0.582099 0.340087 1.044829 -0.017466 1 0 0 0 0 0 0 559902
-0.000039 -0.001202 0.116394 -0.566345 0.338777 1.022374 -0.017495 1 0 0 0 0 0 0 560833
-0.000038 -0.001202 0.116393 -0.558828 0.338283 1.015809 -0.017527 1 0 0 0 0 0 0 561840
-0.000056 -0.001197 0.116372 -0.318678 0.276632 1.290904 -0.017558 1 0 0 0 0 0 0 562841
-0.000065 -0.001195 0.116365 -0.407821 0.301736 1.142537 -0.017589 1 0 0 0 0 0 0 563839
-0.000069 -0.001194 0.116363 -0.473691 0.319302 1.068892 -0.017621 1 0 0 0 0 0 0 564852
-0.000071 -0.001193 0.116362 -0.509151 0.328560 1.042549 -0.017652 1 0 0 0 0 0 0 565845
-0.000078 -0.001175 0.116352 -0.457215 0.096730 1.169405 -0.017683 1 0 0 0 0 0 0 566824
-0.000081 -0.001166 0.116348 -0.493751 0.190218 1.095029 -0.017714 1 0 0 0 0 0 0 567837
-0.000082 -0.001162 0.116347 -0.518673 0.257694 1.059010 -0.017746 1 0 0 0 0 0 0 568848
-0.000096 -0.001173 0.116336 -0.365850 0.468704 1.188076 -0.017777 1 0 0 0 0 0 0 569841
-0.000102 -0.001178 0.116332 -0.436576 0.421088 1.108764 -0.017810 1 0 0 0 0 0 0 570896
-0.000106 -0.001181 0.116331 -0.487147 0.381898 1.070674 -0.017845 1 0 0 0 0 0 0 572017
-0.000107 -0.001183 0.116330 -0.514267 0.360835 1.057531 -0.017875 1 0 0 0 0 0 0 572990
-0.000108 -0.001183 0.116330 -0.528309 0.350271 1.053849 -0.017901 1 0 0 0 0 0 0 573817
-0.000114 -0.001166 0.116320 -0.465591 0.108662 1.188886 -0.017932 1 0 0 0 0 0 0 574808
-0.000129 -0.001170 0.116306 -0.330330 0.372240 1.258779 -0.017965 1 0 0 0 0 0 0 575850
-0.000137 -0.001173 0.116301 -0.415728 0.371243 1.147211 -0.017994 1 0 0 0 0 0 0 576802
-0.000141 -0.001174 0.116299 -0.474211 0.357224 1.096905 -0.018027 1 0 0 0 0 0 0 577845
-0.000143 -0.001174 0.116299 -0.505373 0.348907 1.079483 -0.018056 1 0 0 0 0 0 0 578782
-0.000144 -0.001175 0.116299 -0.521629 0.344860 1.074752 -0.018089 1 0 0 0 0 0 0 579824
-0.000157 -0.001188 0.116288 -0.364170 0.518171 1.216260 -0.018126 1 0 0 0 0 0 0 581030
-0.000163 -0.001195 0.116284 -0.432193 0.451681 1.141047 -0.018159 1 0 0 0 0 0 0 582083
-0.000166 -0.001198 0.116283 -0.481102 0.402873 1.103801 -0.018185 1 0 0 0 0 0 0 582902
-0.000168 -0.001200 0.116283 -0.507700 0.377185 1.091493 -0.018221 1 0 0 0 0 0 0 584048
-0.000187 -0.001196 0.116262 -0.285000 0.302564 1.364795 -0.018248 1 0 0 0 0 0 0 584907
-0.000196 -0.001194 0.116254 -0.382179 0.321211 1.215500 -0.018278 1 0 0 0 0 0 0 585871
-0.000201 -0.001193 0.116252 -0.452016 0.335513 1.141466 -0.018307 1 0 0 0 0 0 0 586821
-0.000203 -0.001193 0.116251 -0.489706 0.343278 1.115470 -0.018345 1 0 0 0 0 0 0 588029
-0.000204 -0.001193 0.116251 -0.509138 0.347327 1.107544 -0.018377 1 0 0 0 0 0 0 589057
-0.000217 -0.001206 0.116240 -0.353023 0.524363 1.247423 -0.018402 1 0 0 0 0 0 0 589850
-0.000224 -0.001212 0.116236 -0.421643 0.459968 1.171661 -0.018433 1 0 0 0 0 0 0 590851
-0.000227 -0.001216 0.116235 -0.471043 0.412342 1.134639 -0.018465 1 0 0 0 0 0 0 591858
-0.000241 -0.001230 0.116224 -0.331554 0.561888 1.263787 -0.018494 1 0 0 0 0 0 0 592790
-0.000248 -0.001238 0.116220 -0.408668 0.483729 1.184495 -0.018532 1 0 0 0 0 0 0 594006
-0.000252 -0.001242 0.116219 -0.462184 0.429107 1.146040 -0.018562 1 0 0 0 0 0 0 594982
-0.000266 -0.001257 0.116208 -0.324784 0.575025 1.274680 -0.018589 1 0 0 0 0 0 0 595828
-0.000273 -0.001264 0.116204 -0.402717 0.495076 1.194835 -0.018621 1 0 0 0 0 0 0 596855
-0.000277 -0.001268 0.116203 -0.456774 0.439687 1.156420 -0.018653 1 0 0 0 0 0 0 597890
-0.000291 -0.001283 0.116192 -0.319752 0.585150 1.285324 -0.018682 1 0 0 0 0 0 0 598821
-0.000298 -0.001291 0.116188 -0.397708 0.505032 1.205363 -0.018714 1 0 0 0 0 0 0 599819
-0.000302 -0.001294 0.116187 -0.451750 0.449552 1.166857 -0.018745 1 0 0 0 0 0 0 600819
-0.000316 -0.001309 0.116176 -0.314876 0.594954 1.296011 -0.018776 1 0 0 0 0 0 0 601817
-0.000323 -0.001317 0.116172 -0.392763 0.514908 1.215989 -0.018807 1 0 0 0 0 0 0 602813
-0.000339 -0.001334 0.116160 -0.281044 0.633931 1.319854 -0.018839 1 0 0 0 0 0 0 603818
-0.000347 -0.001342 0.116156 -0.372775 0.539275 1.230032 -0.018870 1 0 0 0 0 0 0 604823
-0.000351 -0.001347 0.116154 -0.433820 0.476343 1.188028 -0.018901 1 0 0 0 0 0 0 605812
-0.000366 -0.001362 0.116143 -0.300567 0.617804 1.316171 -0.018931 1 0 0 0 0 0 0 606776
-0.000373 -0.001370 0.116139 -0.380125 0.536042 1.235730 -0.018964 1 0 0 0 0 0 0 607819
-0.000389 -0.001387 0.116127 -0.269454 0.654114 1.339887 -0.018999 1 0 0 0 0 0 0 608941
-0.000397 -0.001395 0.116123 -0.361335 0.559040 1.249573 -0.019025 1 0 0 0 0 0 0 609778
-0.000413 -0.001413 0.116111 -0.257082 0.670275 1.350464 -0.019059 1 0 0 0 0 0 0 610878
-0.000422 -0.001421 0.116107 -0.352211 0.571947 1.259184 -0.019089 1 0 0 0 0 0 0 611843
-0.000438 -0.001439 0.116095 -0.249467 0.681304 1.359493 -0.019119 1 0 0 0 0 0 0 612794
-0.000447 -0.001448 0.116091 -0.345384 0.582256 1.268158 -0.019151 1 0 0 0 0 0 0 613827
-0.000463 -0.001465 0.116078 -0.243137 0.691180 1.368635 -0.019183 1 0 0 0 0 0 0 614840
-0.000471 -0.001474 0.116074 -0.339117 0.591951 1.277113 -0.019214 1 0 0 0 0 0 0 615817
-0.000476 -0.001478 0.116073 -0.402481 0.526952 1.235049 -0.019253 1 0 0 0 0 0 0 617070
-0.000490 -0.001494 0.116062 -0.270557 0.666761 1.363387 -0.019279 1 0 0 0 0 0 0 617907
-0.000497 -0.001501 0.116058 -0.350310 0.584737 1.282512 -0.019310 1 0 0 0 0 0 0 618893
-0.000513 -0.001518 0.116046 -0.239990 0.702212 1.386912 -0.019341 1 0 0 0 0 0 0 619886
-0.000521 -0.001527 0.116042 -0.331897 0.607685 1.296976 -0.019378 1 0 0 0 0 0 0 621078
-0.000538 -0.001544 0.116030 -0.227634 0.718408 1.397745 -0.019403 1 0 0 0 0 0 0 621865
-0.000546 -0.001553 0.116025 -0.322504 0.620608 1.306489 -0.019438 1 0 0 0 0 0 0 622990
-0.000550 -0.001557 0.116024 -0.384969 0.556015 1.263716 -0.019466 1 0 0 0 0 0 0 623895
-0.000565 -0.001573 0.116013 -0.253138 0.696075 1.392850 -0.019499 1 0 0 0 0 0 0 624946
-0.000572 -0.001580 0.116009 -0.332504 0.614367 1.311715 -0.019528 1 0 0 0 0 0 0 625873
-0.000588 -0.001597 0.115997 -0.222237 0.731813 1.416437 -0.019559 1 0 0 0 0 0 0 626879
-0.000596 -0.001606 0.115993 -0.313729 0.637426 1.325973 -0.019591 1 0 0 0 0 0 0 627891
-0.000600 -0.001610 0.115991 -0.374570 0.574649 1.283636 -0.019620 1 0 0 0 0 0 0 628837
-0.000614 -0.001625 0.115980 -0.242018 0.715423 1.413101 -0.019653 1 0 0 0 0 0 0 629866
-0.000622 -0.001633 0.115976 -0.320930 0.634380 1.332121 -0.019685 1 0 0 0 0 0 0 630901
-0.000625 -0.001637 0.115975 -0.375295 0.578442 1.293062 -0.019714 1 0 0 0 0 0 0 631829
-0.000639 -0.001652 0.115964 -0.239557 0.722556 1.423720 -0.019745 1 0 0 0 0 0 0 632817
-0.000647 -0.001659 0.115960 -0.316743 0.643295 1.343007 -0.019776 1 0 0 0 0 0 0 633817
-0.000650 -0.001663 0.115959 -0.370309 0.588319 1.304214 -0.019807 1 0 0 0 0 0 0 634818
-0.000652 -0.001665 0.115958 -0.398961 0.559461 1.291096 -0.019839 1 0 0 0 0 0 0 635826
-0.000665 -0.001679 0.115947 -0.249055 0.718569 1.431810 -0.019870 1 0 0 0 0 0 0 636817
-0.000672 -0.001686 0.115943 -0.318907 0.647119 1.354535 -0.019901 1 0 0 0 0 0 0 637819
-0.000675 -0.001690 0.115942 -0.368768 0.596083 1.316910 -0.019932 1 0 0 0 0 0 0 638816
-0.000689 -0.001704 0.115931 -0.230906 0.742504 1.448324 -0.019964 1 0 0 0 0 0 0 639823
-0.000696 -0.001712 0.115927 -0.306821 0.664601 1.367635 -0.019995 1 0 0 0 0 0 0 640814
-0.000700 -0.001716 0.115926 -0.359748 0.610354 1.328924 -0.020027 1 0 0 0 0 0 0 641845
-0.000701 -0.001718 0.115925 -0.388239 0.582056 1.316312 -0.020066 1 0 0 0 0 0 0 643095
-0.000702 -0.001719 0.115925 -0.402776 0.567834 1.312722 -0.020092 1 0 0 0 0 0 0 643926
-0.000703 -0.001719 0.115925 -0.410385 0.561075 1.312715 -0.020120 1 0 0 0 0 0 0 644809
-0.000703 -0.001719 0.115925 -0.414540 0.558130 1.314068 -0.020150 1 0 0 0 0 0 0 645778
-0.000703 -0.001719 0.115925 -0.416984 0.557149 1.316014 -0.020183 1 0 0 0 0 0 0 646833
-0.000703 -0.001719 0.115925 -0.418489 0.557029 1.317913 -0.020213 1 0 0 0 0 0 0 647799
-0.000703 -0.001719 0.115925 -0.419609 0.557439 1.319970 -0.020245 1 0 0 0 0 0 0 648824
-0.000703 -0.001719 0.115925 -0.420473 0.558069 1.322003 -0.020276 1 0 0 0 0 0 0 649823
-0.000703 -0.001719 0.115925 -0.421339 0.558964 1.324399 -0.020313 1 0 0 0 0 0 0 651004
-0.000703 -0.001719 0.115925 -0.422049 0.559755 1.326445 -0.020344 1 0 0 0 0 0 0 652003
-0.000703 -0.001719 0.115925 -0.422592 0.560426 1.328075 -0.020370 1 0 0 0 0 0 0 652809
-0.000703 -0.001719 0.115925 -0.423367 0.561413 1.330461 -0.020406 1 0 0 0 0 0 0 653978
-0.000703 -0.001719 0.115925 -0.424052 0.562300 1.332580 -0.020439 1 0 0 0 0 0 0 655021
-0.000703 -0.001719 0.115925 -0.424591 0.562992 1.334257 -0.020464 1 0 0 0 0 0 0 655838
-0.000703 -0.001719 0.115925 -0.425296 0.563933 1.336456 -0.020498 1 0 0 0 0 0 0 656920
-0.000703 -0.001719 0.115925 -0.425885 0.564719 1.338348 -0.020527 1 0 0 0 0 0 0 657849
-0.000703 -0.001719 0.115925 -0.426566 0.565617 1.340447 -0.020559 1 0 0 0 0 0 0 658879
-0.000703 -0.001719 0.115925 -0.427249 0.566516 1.342607 -0.020592 1 0 0 0 0 0 0 659936
-0.000703 -0.001719 0.115925 -0.427875 0.567363 1.344586 -0.020623 1 0 0 0 0 0 0 660913
-0.000703 -0.001719 0.115925 -0.428514 0.568194 1.346584 -0.020653 1 0 0 0 0 0 0 661888
-0.000703 -0.001719 0.115925 -0.429078 0.568959 1.348367 -0.020681 1 0 0 0 0 0 0 662769
-0.000703 -0.001719 0.115925 -0.429842 0.569955 1.350758 -0.020717 1 0 0 0 0 0 0 663937
-0.000703 -0.001719 0.115925 -0.430415 0.570732 1.352570 -0.020745 1 0 0 0 0 0 0 664832
-0.000703 -0.001719 0.115925 -0.431096 0.571618 1.354699 -0.020778 1 0 0 0 0 0 0 665871
-0.000703 -0.001719 0.115925 -0.431715 0.572443 1.356625 -0.020807 1 0 0 0 0 0 0 666819
-0.000703 -0.001719 0.115925 -0.432362 0.573295 1.358673 -0.020839 1 0 0 0 0 0 0 667821
-0.000703 -0.001719 0.115925 -0.433000 0.574159 1.360692 -0.020870 1 0 0 0 0 0 0 668818
-0.000703 -0.001719 0.115925 -0.433620 0.574964 1.362629 -0.020899 1 0 0 0 0 0 0 669763
-0.000703 -0.001719 0.115925 -0.434295 0.575877 1.364763 -0.020932 1 0 0 0 0 0 0 670816
-0.000703 -0.001719 0.115925 -0.434956 0.576737 1.366830 -0.020964 1 0 0 0 0 0 0 671825
-0.000703 -0.001719 0.115925 -0.435602 0.577598 1.368842 -0.020995 1 0 0 0 0 0 0 672815
-0.000703 -0.001719 0.115925 -0.436241 0.578458 1.370877 -0.021026 1 0 0 0 0 0 0 673817
-0.000703 -0.001719 0.115925 -0.436899 0.579313 1.372934 -0.021057 1 0 0 0 0 0 0 674821
-0.000703 -0.001719 0.115925 -0.438073 0.580887 1.376635 -0.021114 1 0 0 0 0 0 0 676643
-0.000703 -0.001719 0.115925 -0.438912 0.581982 1.379261 -0.021154 1 0 0 0 0 0 0 677926
-0.000703 -0.001719 0.115925 -0.439498 0.582745 1.381052 -0.021182 1 0 0 0 0 0 0 678811
-0.000703 -0.001719 0.115925 -0.440101 0.583568 1.383020 -0.021212 1 0 0 0 0 0 0 679774
-0.000703 -0.001719 0.115925 -0.440768 0.584453 1.385121 -0.021244 1 0 0 0 0 0 0 680805
-0.000703 -0.001719 0.115925 -0.441431 0.585328 1.387162 -0.021276 1 0 0 0 0 0 0 681807
-0.000703 -0.001719 0.115925 -0.442079 0.586187 1.389194 -0.021307 1 0 0 0 0 0 0 682804
-0.000703 -0.001719 0.115925 -0.442758 0.587081 1.391344 -0.021340 1 0 0 0 0 0 0 683856
-0.000703 -0.001719 0.115925 -0.443371 0.587912 1.393283 -0.021370 1 0 0 0 0 0 0 684814
-0.000703 -0.001719 0.115925 -0.444014 0.588746 1.395292 -0.021400 1 0 0 0 0 0 0 685794
-0.000703 -0.001719 0.115925 -0.444651 0.589609 1.397305 -0.021431 1 0 0 0 0 0 0 686788
-0.000703 -0.001719 0.115925 -0.445422 0.590614 1.399717 -0.021468 1 0 0 0 0 0 0 687966
-0.000703 -0.001719 0.115925 -0.446031 0.591426 1.401613 -0.021497 1 0 0 0 0 0 0 688899
-0.000703 -0.001719 0.115925 -0.446687 0.592302 1.403717 -0.021530 1 0 0 0 0 0 0 689932
-0.000703 -0.001719 0.115925 -0.447271 0.593072 1.405512 -0.021557 1 0 0 0 0 0 0 690813
-0.000703 -0.001719 0.115925 -0.447889 0.593897 1.407496 -0.021588 1 0 0 0 0 0 0 691787
-0.000703 -0.001719 0.115925 -0.448571 0.594795 1.409597 -0.021620 1 0 0 0 0 0 0 692818
-0.000703 -0.001719 0.115925 -0.449351 0.595823 1.412063 -0.021658 1 0 0 0 0 0 0 694025
-0.000703 -0.001719 0.115925 -0.449877 0.596538 1.413728 -0.021683 1 0 0 0 0 0 0 694848
-0.000703 -0.001719 0.115925 -0.450477 0.597316 1.415601 -0.021712 1 0 0 0 0 0 0 695762
-0.000703 -0.001719 0.115925 -0.451149 0.598207 1.417696 -0.021744 1 0 0 0 0 0 0 696799
-0.000703 -0.001719 0.115925 -0.451832 0.599111 1.419857 -0.021777 1 0 0 0 0 0 0 697851
-0.000703 -0.001719 0.115925 -0.452420 0.599910 1.421718 -0.021806 1 0 0 0 0 0 0 698770
-0.000703 -0.001719 0.115925 -0.453075 0.600762 1.423767 -0.021837 1 0 0 0 0 0 0 699770
-0.000703 -0.001719 0.115925 -0.453715 0.601628 1.425789 -0.021868 1 0 0 0 0 0 0 700768
-0.000703 -0.001719 0.115925 -0.454389 0.602504 1.427895 -0.021900 1 0 0 0 0 0 0 701796
-0.000703 -0.001719 0.115925 -0.455037 0.603368 1.429913 -0.021931 1 0 0 0 0 0 0 702789
-0.000703 -0.001719 0.115925 -0.455672 0.604204 1.431924 -0.021962 1 0 0 0 0 0 0 703773
-0.000703 -0.001719 0.115925 -0.456304 0.605060 1.433923 -0.021993 1 0 0 0 0 0 0 704760
-0.000703 -0.001719 0.115925 -0.456965 0.605920 1.435992 -0.022025 1 0 0 0 0 0 0 705770
-0.000703 -0.001719 0.115925 -0.457607 0.606789 1.438020 -0.022056 1 0 0 0 0 0 0 706771
-0.000703 -0.001719 0.115925 -0.458264 0.607642 1.440073 -0.022087 1 0 0 0 0 0 0 707773
-0.000703 -0.001719 0.115925 -0.458902 0.608506 1.442089 -0.022118 1 0 0 0 0 0 0 708768
-0.000716 -0.001732 0.115914 -0.295068 0.783679 1.590377 -0.022174 1 0 0 0 0 0 0 710560
-0.000722 -0.001739 0.115911 -0.357638 0.720486 1.515524 -0.022215 1 0 0 0 0 0 0 711862
-0.000725 -0.001742 0.115909 -0.403708 0.673398 1.478372 -0.022244 1 0 0 0 0 0 0 712785
-0.000726 -0.001744 0.115909 -0.428616 0.648522 1.465854 -0.022275 1 0 0 0 0 0 0 713775
-0.000727 -0.001745 0.115909 -0.441581 0.636277 1.462832 -0.022306 1 0 0 0 0 0 0 714775
-0.000728 -0.001745 0.115909 -0.448397 0.630547 1.463140 -0.022337 1 0 0 0 0 0 0 715775
-0.000728 -0.001745 0.115909 -0.452126 0.628105 1.464589 -0.022369 1 0 0 0 0 0 0 716776
-0.000728 -0.001746 0.115909 -0.454350 0.627383 1.466577 -0.022402 1 0 0 0 0 0 0 717847
-0.000728 -0.001746 0.115909 -0.455755 0.627400 1.468509 -0.022433 1 0 0 0 0 0 0 718824
-0.000728 -0.001746 0.115909 -0.456774 0.627831 1.470483 -0.022463 1 0 0 0 0 0 0 719801
-0.000728 -0.001746 0.115909 -0.457687 0.628632 1.472861 -0.022499 1 0 0 0 0 0 0 720964
-0.000728 -0.001746 0.115909 -0.458382 0.629330 1.474734 -0.022528 1 0 0 0 0 0 0 721884
-0.000728 -0.001746 0.115909 -0.459075 0.630171 1.476794 -0.022560 1 0 0 0 0 0 0 722892
-0.000728 -0.001746 0.115909 -0.459635 0.630868 1.478524 -0.022586 1 0 0 0 0 0 0 723735
-0.000728 -0.001746 0.115909 -0.460334 0.631820 1.480764 -0.022620 1 0 0 0 0 0 0 724830
-0.000728 -0.001746 0.115909 -0.460971 0.632677 1.482785 -0.022651 1 0 0 0 0 0 0 725821
-0.000728 -0.001746 0.115909 -0.461683 0.633639 1.485041 -0.022686 1 0 0 0 0 0 0 726921
-0.000728 -0.001746 0.115909 -0.462357 0.634538 1.487193 -0.022718 1 0 0 0 0 0 0 727973
-0.000740 -0.001759 0.115898 -0.297811 0.808885 1.633601 -0.022743 1 0 0 0 0 0 0 728746
-0.000747 -0.001765 0.115894 -0.360121 0.745597 1.558249 -0.022776 1 0 0 0 0 0 0 729807
-0.000750 -0.001769 0.115893 -0.406207 0.698692 1.521350 -0.022809 1 0 0 0 0 0 0 730859
-0.000769 -0.001766 0.115903 -0.192249 0.618976 1.370505 -0.022838 1 0 0 0 0 0 0 731805
-0.000779 -0.001765 0.115906 -0.295113 0.626330 1.441528 -0.022869 1 0 0 0 0 0 0 732797
-0.000784 -0.001764 0.115907 -0.367634 0.635742 1.479088 -0.022900 1 0 0 0 0 0 0 733795
-0.000786 -0.001764 0.115908 -0.406186 0.641623 1.494406 -0.022932 1 0 0 0 0 0 0 734795
-0.000787 -0.001764 0.115908 -0.425956 0.645149 1.501076 -0.022963 1 0 0 0 0 0 0 735798
-0.000788 -0.001764 0.115908 -0.436157 0.647403 1.504726 -0.022994 1 0 0 0 0 0 0 736805
-0.000788 -0.001764 0.115908 -0.441545 0.648968 1.507272 -0.023025 1 0 0 0 0 0 0 737791
-0.000788 -0.001763 0.115908 -0.444552 0.650198 1.509524 -0.023057 1 0 0 0 0 0 0 738799
-0.000788 -0.001763 0.115908 -0.446341 0.651254 1.511627 -0.023088 1 0 0 0 0 0 0 739796
-0.000788 -0.001763 0.115908 -0.447550 0.652233 1.513695 -0.023119 1 0 0 0 0 0 0 740796
-0.000801 -0.001777 0.115928 -0.279530 0.836759 1.243180 -0.023154 1 0 0 0 0 0 0 741914
-0.000807 -0.001784 0.115935 -0.344290 0.766824 1.390982 -0.023181 1 0 0 0 0 0 0 742782
-0.000810 -0.001787 0.115938 -0.391488 0.717404 1.466693 -0.023215 1 0 0 0 0 0 0 743878
-0.000812 -0.001789 0.115938 -0.416589 0.691945 1.495954 -0.023245 1 0 0 0 0 0 0 744817
-0.000813 -0.001790 0.115939 -0.429510 0.679680 1.507410 -0.023274 1 0 0 0 0 0 0 745763
-0.000831 -0.001786 0.115949 -0.197086 0.619205 1.374640 -0.023307 1 0 0 0 0 0 0 746803
-0.000840 -0.001784 0.115953 -0.290739 0.636395 1.451624 -0.023337 1 0 0 0 0 0 0 747756
-0.000840 -0.001801 0.115964 -0.428682 0.889460 1.356664 -0.023369 1 0 0 0 0 0 0 748804
-0.000839 -0.001809 0.115968 -0.439155 0.807680 1.445055 -0.023406 1 0 0 0 0 0 0 749979
-0.000857 -0.001809 0.115979 -0.199050 0.691934 1.349948 -0.023435 1 0 0 0 0 0 0 750906
-0.000866 -0.001809 0.115983 -0.288295 0.679708 1.440866 -0.023464 1 0 0 0 0 0 0 751834
-0.000870 -0.001809 0.115985 -0.353977 0.679524 1.485715 -0.023502 1 0 0 0 0 0 0 753034
-0.000872 -0.001809 0.115985 -0.388862 0.680322 1.502848 -0.023525 1 0 0 0 0 0 0 753775
-0.000891 -0.001805 0.115996 -0.167393 0.626622 1.372539 -0.023560 1 0 0 0 0 0 0 754902
-0.000901 -0.001803 0.115999 -0.266852 0.647414 1.450602 -0.023597 1 0 0 0 0 0 0 756091
-0.000900 -0.001820 0.116010 -0.407431 0.902077 1.355130 -0.023619 1 0 0 0 0 0 0 756806
-0.000918 -0.001824 0.116025 -0.179626 0.766070 1.305373 -0.023653 1 0 0 0 0 0 0 757878
-0.000927 -0.001826 0.116029 -0.269740 0.725273 1.422171 -0.023683 1 0 0 0 0 0 0 758833
-0.000931 -0.001827 0.116031 -0.335101 0.708904 1.476435 -0.023714 1 0 0 0 0 0 0 759823
-0.000951 -0.001823 0.116042 -0.130107 0.646814 1.359619 -0.023745 1 0 0 0 0 0 0 760809
-0.000961 -0.001821 0.116046 -0.238257 0.663695 1.442445 -0.023784 1 0 0 0 0 0 0 762064
-0.000966 -0.001820 0.116047 -0.313270 0.677862 1.483726 -0.023814 1 0 0 0 0 0 0 763028
-0.000987 -0.001816 0.116057 -0.112929 0.630947 1.362060 -0.023838 1 0 0 0 0 0 0 763805
-0.000997 -0.001813 0.116061 -0.223491 0.655362 1.442907 -0.023872 1 0 0 0 0 0 0 764877
-0.001014 -0.001826 0.116083 -0.129644 0.857258 1.211058 -0.023901 1 0 0 0 0 0 0 765809
-0.001023 -0.001832 0.116090 -0.234579 0.796691 1.372964 -0.023932 1 0 0 0 0 0 0 766803
-0.001028 -0.001835 0.116093 -0.301833 0.751962 1.453187 -0.023962 1 0 0 0 0 0 0 767767
-0.001048 -0.001832 0.116104 -0.096682 0.673960 1.346578 -0.023994 1 0 0 0 0 0 0 768788
-0.001058 -0.001831 0.116107 -0.204871 0.682571 1.432137 -0.024025 1 0 0 0 0 0 0 769770
-0.001081 -0.001826 0.116119 -0.039558 0.637680 1.337075 -0.024057 1 0 0 0 0 0 0 770799
-0.001087 -0.001841 0.116133 -0.239654 0.902743 1.292554 -0.024087 1 0 0 0 0 0 0 771769
-0.001108 -0.001845 0.116148 -0.059699 0.776160 1.271262 -0.024119 1 0 0 0 0 0 0 772792
-0.001119 -0.001846 0.116153 -0.176205 0.740859 1.398383 -0.024150 1 0 0 0 0 0 0 773771
-0.001142 -0.001843 0.116165 -0.014189 0.672220 1.318839 -0.024181 1 0 0 0 0 0 0 774776
-0.001153 -0.001841 0.116169 -0.146075 0.686230 1.414461 -0.024212 1 0 0 0 0 0 0 775768
-0.001177 -0.001836 0.116181 0.007648 0.644137 1.323274 -0.024246 1 0 0 0 0 0 0 776866
-0.001189 -0.001834 0.116185 -0.128679 0.671713 1.415046 -0.024284 1 0 0 0 0 0 0 778067
-0.001207 -0.001846 0.116207 -0.046828 0.875344 1.186926 -0.024308 1 0 0 0 0 0 0 778853
-0.001217 -0.001852 0.116214 -0.158620 0.815544 1.349511 -0.024337 1 0 0 0 0 0 0 779752
-0.001239 -0.001851 0.116227 0.011870 0.716032 1.292916 -0.024367 1 0 0 0 0 0 0 780743
-0.001251 -0.001850 0.116231 -0.115471 0.712934 1.397103 -0.024398 1 0 0 0 0 0 0 781727
-0.001274 -0.001846 0.116243 0.041097 0.662064 1.309085 -0.024431 1 0 0 0 0 0 0 782777
-0.001286 -0.001843 0.116247 -0.094067 0.685172 1.401352 -0.024463 1 0 0 0 0 0 0 783807
-0.001305 -0.001856 0.116268 -0.011263 0.886955 1.174075 -0.024495 1 0 0 0 0 0 0 784811
-0.001314 -0.001862 0.116276 -0.123050 0.826289 1.336933 -0.024529 1 0 0 0 0 0 0 785915
-0.001337 -0.001861 0.116288 0.048003 0.726106 1.280438 -0.024558 1 0 0 0 0 0 0 786852
-0.001348 -0.001860 0.116293 -0.079386 0.722661 1.384194 -0.024586 1 0 0 0 0 0 0 787727
-0.001371 -0.001856 0.116304 0.077595 0.671624 1.296378 -0.024619 1 0 0 0 0 0 0 788796
-0.001383 -0.001853 0.116308 -0.057695 0.694679 1.388405 -0.024651 1 0 0 0 0 0 0 789823
-0.001407 -0.001848 0.116320 0.095399 0.656893 1.296418 -0.024684 1 0 0 0 0 0 0 790874
-0.001437 -0.001841 0.116334 0.199994 0.631042 1.250048 -0.024711 1 0 0 0 0 0 0 791734
-0.001447 -0.001856 0.116349 -0.050560 0.911310 1.231707 -0.024743 1 0 0 0 0 0 0 792752
-0.001452 -0.001863 0.116354 -0.138488 0.847870 1.358022 -0.024777 1 0 0 0 0 0 0 793859
-0.001472 -0.001862 0.116366 0.064007 0.741536 1.278674 -0.024806 1 0 0 0 0 0 0 794778
-0.001482 -0.001862 0.116370 -0.046362 0.734613 1.373386 -0.024837 1 0 0 0 0 0 0 795764
-0.001505 -0.001857 0.116382 0.119947 0.681484 1.282515 -0.024868 1 0 0 0 0 0 0 796767
-0.001517 -0.001855 0.116386 -0.011140 0.703602 1.373081 -0.024900 1 0 0 0 0 0 0 797772
-0.001541 -0.001850 0.116397 0.144672 0.665168 1.280856 -0.024931 1 0 0 0 0 0 0 798774
-0.001553 -0.001847 0.116401 0.008188 0.694658 1.370830 -0.024962 1 0 0 0 0 0 0 799769
-0.001571 -0.001859 0.116423 0.091675 0.899810 1.143133 -0.024993 1 0 0 0 0 0 0 800766
-0.001581 -0.001865 0.116430 -0.020957 0.840680 1.305009 -0.025025 1 0 0 0 0 0 0 801772
-0.001603 -0.001864 0.116443 0.150897 0.741125 1.249058 -0.025056 1 0 0 0 0 0 0 802772
-0.001615 -0.001863 0.116447 0.023020 0.738271 1.352377 -0.025087 1 0 0 0 0 0 0 803767
-0.001626 -0.001846 0.116470 0.016481 0.513124 1.117426 -0.025118 1 0 0 0 0 0 0 804761
-0.001632 -0.001837 0.116477 -0.058891 0.600786 1.288428 -0.025172 1 0 0 0 0 0 0 806495
-0.001653 -0.001828 0.116490 0.140255 0.610807 1.236985 -0.025215 1 0 0 0 0 0 0 807856
-0.001681 -0.001820 0.116505 0.269803 0.610553 1.205586 -0.025244 1 0 0 0 0 0 0 808792
-0.001713 -0.001811 0.116520 0.344084 0.608591 1.191015 -0.025275 1 0 0 0 0 0 0 809775
-0.001724 -0.001825 0.116535 0.075698 0.902088 1.183116 -0.025306 1 0 0 0 0 0 0 810768
-0.001748 -0.001827 0.116550 0.221965 0.789315 1.177360 -0.025337 1 0 0 0 0 0 0 811753
-0.001759 -0.001828 0.116555 0.086301 0.761563 1.308143 -0.025368 1 0 0 0 0 0 0 812770
-0.001783 -0.001825 0.116567 0.241859 0.696386 1.231878 -0.025408 1 0 0 0 0 0 0 814030
-0.001795 -0.001823 0.116571 0.104502 0.712339 1.326213 -0.025434 1 0 0 0 0 0 0 814860
-0.001814 -0.001835 0.116593 0.188862 0.911055 1.100599 -0.025470 1 0 0 0 0 0 0 816011
-0.001823 -0.001842 0.116600 0.075543 0.848530 1.262257 -0.025496 1 0 0 0 0 0 0 816859
-0.001846 -0.001841 0.116613 0.248311 0.747208 1.207246 -0.025532 1 0 0 0 0 0 0 818004
-0.001858 -0.001840 0.116617 0.119991 0.743528 1.309914 -0.025561 1 0 0 0 0 0 0 818926
-0.001881 -0.001835 0.116629 0.279014 0.691673 1.222582 -0.025587 1 0 0 0 0 0 0 819776
-0.001911 -0.001829 0.116643 0.386997 0.659009 1.178259 -0.025622 1 0 0 0 0 0 0 820895
-0.001921 -0.001843 0.116658 0.136575 0.936952 1.158353 -0.025656 1 0 0 0 0 0 0 821965
-0.001944 -0.001846 0.116673 0.292676 0.815774 1.148743 -0.025683 1 0 0 0 0 0 0 822842
-0.001956 -0.001848 0.116678 0.161310 0.783908 1.277589 -0.025713 1 0 0 0 0 0 0 823801
-0.001979 -0.001844 0.116690 0.319942 0.716278 1.200727 -0.025744 1 0 0 0 0 0 0 824786
-0.001979 -0.001829 0.116705 0.019020 0.557165 1.146512 -0.025777 1 0 0 0 0 0 0 825848
-0.001997 -0.001818 0.116720 0.234511 0.578589 1.135447 -0.025810 1 0 0 0 0 0 0 826909
-0.002019 -0.001825 0.116746 0.316136 0.838774 0.993637 -0.025841 1 0 0 0 0 0 0 827891
-0.002030 -0.001829 0.116754 0.183118 0.813868 1.195907 -0.025875 1 0 0 0 0 0 0 828999
-0.002053 -0.001827 0.116767 0.345586 0.731581 1.155759 -0.025900 1 0 0 0 0 0 0 829777
-0.002065 -0.001825 0.116772 0.211299 0.738115 1.263506 -0.025935 1 0 0 0 0 0 0 830889
-0.002084 -0.001839 0.116793 0.298782 0.931918 1.042388 -0.025963 1 0 0 0 0 0 0 831798
-0.002093 -0.001845 0.116801 0.185763 0.867077 1.205250 -0.025993 1 0 0 0 0 0 0 832773
-0.002116 -0.001844 0.116813 0.360077 0.764158 1.151051 -0.026025 1 0 0 0 0 0 0 833777
-0.002127 -0.001843 0.116818 0.231577 0.760031 1.253357 -0.026056 1 0 0 0 0 0 0 834773
-0.002139 -0.001826 0.116840 0.227441 0.533330 1.018120 -0.026087 1 0 0 0 0 0 0 835763
-0.002139 -0.001835 0.116858 0.081312 0.861081 1.050760 -0.026118 1 0 0 0 0 0 0 836766
-0.002158 -0.001835 0.116874 0.307271 0.779635 1.071971 -0.026150 1 0 0 0 0 0 0 837779
-0.002167 -0.001835 0.116880 0.211874 0.769472 1.211857 -0.026181 1 0 0 0 0 0 0 838771
-0.002171 -0.001835 0.116882 0.144423 0.768888 1.273830 -0.026212 1 0 0 0 0 0 0 839766
-0.002187 -0.001849 0.116902 0.285088 0.954675 1.026800 -0.026243 1 0 0 0 0 0 0 840774
-0.002182 -0.001842 0.116921 0.035434 0.710499 1.030563 -0.026275 1 0 0 0 0 0 0 841770
-0.002198 -0.001835 0.116937 0.284311 0.668757 1.051995 -0.026310 1 0 0 0 0 0 0 842893
-0.002205 -0.001831 0.116942 0.207622 0.710976 1.192582 -0.026337 1 0 0 0 0 0 0 843781
-0.002204 -0.001847 0.116954 0.080673 0.981256 1.118875 -0.026372 1 0 0 0 0 0 0 844893
-0.002222 -0.001851 0.116969 0.321127 0.850271 1.080228 -0.026400 1 0 0 0 0 0 0 845784
-0.002230 -0.001852 0.116973 0.232718 0.813021 1.197152 -0.026431 1 0 0 0 0 0 0 846783
-0.002253 -0.001849 0.116985 0.414602 0.742197 1.116685 -0.026461 1 0 0 0 0 0 0 847724
-0.002259 -0.001865 0.116999 0.218883 0.997406 1.072370 -0.026494 1 0 0 0 0 0 0 848777
-0.002250 -0.001860 0.117015 -0.004810 0.745029 1.039629 -0.026525 1 0 0 0 0 0 0 849775
-0.002263 -0.001853 0.117031 0.276488 0.694441 1.038284 -0.026559 1 0 0 0 0 0 0 850862
-0.002265 -0.001868 0.117046 0.147803 0.973299 1.033737 -0.026589 1 0 0 0 0 0 0 851848
-0.002265 -0.001875 0.117051 0.124174 0.909065 1.165139 -0.026623 1 0 0 0 0 0 0 852926
-0.002284 -0.001874 0.117063 0.363842 0.801460 1.089851 -0.026651 1 0 0 0 0 0 0 853814
-0.002293 -0.001874 0.117067 0.268993 0.794790 1.183666 -0.026688 1 0 0 0 0 0 0 855009
-0.002280 -0.001879 0.117090 -0.033310 0.864054 0.942869 -0.026717 1 0 0 0 0 0 0 855920
-0.002292 -0.001877 0.117107 0.261859 0.783040 0.976984 -0.026744 1 0 0 0 0 0 0 856778
-0.002298 -0.001876 0.117114 0.215395 0.786750 1.131702 -0.026778 1 0 0 0 0 0 0 857892
-0.002300 -0.001875 0.117116 0.174045 0.794488 1.199666 -0.026808 1 0 0 0 0 0 0 858839
-0.002315 -0.001888 0.117136 0.328911 0.985178 0.954929 -0.026838 1 0 0 0 0 0 0 859815
-0.002322 -0.001895 0.117144 0.250091 0.917647 1.107770 -0.026869 1 0 0 0 0 0 0 860785
-0.002313 -0.001885 0.117157 0.031978 0.694558 1.035382 -0.026903 1 0 0 0 0 0 0 861895
-0.002322 -0.001894 0.117182 0.241119 0.918911 0.873366 -0.026929 1 0 0 0 0 0 0 862724
-0.002326 -0.001898 0.117190 0.204482 0.883958 1.067654 -0.026962 1 0 0 0 0 0 0 863757
-0.002328 -0.001900 0.117193 0.173905 0.853844 1.160099 -0.026996 1 0 0 0 0 0 0 864856
-0.002335 -0.001884 0.117215 0.240178 0.606921 0.911552 -0.027025 1 0 0 0 0 0 0 865776
-0.002333 -0.001894 0.117233 0.129806 0.925499 0.938228 -0.027056 1 0 0 0 0 0 0 866771
-0.002332 -0.001898 0.117239 0.128496 0.894855 1.091668 -0.027087 1 0 0 0 0 0 0 867766
-0.002332 -0.001901 0.117241 0.134623 0.862091 1.159470 -0.027118 1 0 0 0 0 0 0 868764
-0.002344 -0.001916 0.117262 0.316058 1.030505 0.914720 -0.027150 1 0 0 0 0 0 0 869771
-0.002351 -0.001923 0.117269 0.250512 0.951390 1.067363 -0.027181 1 0 0 0 0 0 0 870765
-0.002336 -0.001932 0.117293 -0.030972 0.964520 0.858333 -0.027212 1 0 0 0 0 0 0 871766
-0.002329 -0.001936 0.117301 0.029259 0.909745 1.038796 -0.027243 1 0 0 0 0 0 0 872769
-0.002343 -0.001934 0.117314 0.328504 0.821699 0.992507 -0.027275 1 0 0 0 0 0 0 873774
-0.002345 -0.001950 0.117328 0.194782 1.068859 0.960621 -0.027306 1 0 0 0 0 0 0 874767
-0.002346 -0.001959 0.117333 0.167222 0.986451 1.081107 -0.027337 1 0 0 0 0 0 0 875773
-0.002334 -0.001950 0.117346 -0.006277 0.751673 0.987796 -0.027395 1 0 0 0 0 0 0 877631
-0.002323 -0.001963 0.117361 -0.019820 1.026864 0.952049 -0.027434 1 0 0 0 0 0 0 878862
-0.002336 -0.001966 0.117376 0.295758 0.911745 0.937879 -0.027460 1 0 0 0 0 0 0 879717
-0.002337 -0.001985 0.117391 0.175818 1.126940 0.927766 -0.027491 1 0 0 0 0 0 0 880700
-0.002325 -0.001981 0.117407 -0.009111 0.851398 0.907033 -0.027524 1 0 0 0 0 0 0 881752
-0.002319 -0.001979 0.117413 0.045984 0.845565 1.044190 -0.027555 1 0 0 0 0 0 0 882752
-0.002311 -0.001996 0.117425 0.019515 1.100358 0.970329 -0.027586 1 0 0 0 0 0 0 883750
-0.002306 -0.002005 0.117429 0.068204 1.017796 1.066059 -0.027625 1 0 0 0 0 0 0 884988
-0.002304 -0.002009 0.117430 0.099645 0.956409 1.111302 -0.027650 1 0 0 0 0 0 0 885772
-0.002291 -0.001998 0.117442 -0.048736 0.749177 0.979189 -0.027680 1 0 0 0 0 0 0 886738
-0.002279 -0.002011 0.117456 -0.050286 1.040703 0.929498 -0.027719 1 0 0 0 0 0 0 887992
-0.002291 -0.002013 0.117471 0.271415 0.933414 0.909906 -0.027743 1 0 0 0 0 0 0 888773
-0.002297 -0.002013 0.117476 0.224433 0.909781 1.034232 -0.027775 1 0 0 0 0 0 0 889797
-0.002300 -0.002014 0.117478 0.181245 0.902340 1.090613 -0.027805 1 0 0 0 0 0 0 890732
-0.002301 -0.002014 0.117478 0.158129 0.899999 1.112214 -0.027839 1 0 0 0 0 0 0 891820
-0.002297 -0.002032 0.117489 0.076431 1.142691 0.984500 -0.027869 1 0 0 0 0 0 0 892786
-0.002282 -0.002028 0.117503 -0.069736 0.876663 0.910372 -0.027907 1 0 0 0 0 0 0 893998
-0.002293 -0.002022 0.117519 0.254175 0.818332 0.893436 -0.027939 1 0 0 0 0 0 0 895030
-0.002299 -0.002018 0.117524 0.215629 0.851572 1.019254 -0.027961 1 0 0 0 0 0 0 895748
-0.002301 -0.002017 0.117525 0.177427 0.876183 1.076538 -0.027995 1 0 0 0 0 0 0 896811
-0.002303 -0.002016 0.117526 0.156887 0.890067 1.098294 -0.028026 1 0 0 0 0 0 0 897825
-0.002291 -0.002002 0.117537 -0.018788 0.722076 0.956805 -0.028055 1 0 0 0 0 0 0 898751
-0.002280 -0.002014 0.117551 -0.034130 1.033566 0.903390 -0.028086 1 0 0 0 0 0 0 899740
-0.002274 -0.002019 0.117556 0.033290 0.992966 1.017262 -0.028117 1 0 0 0 0 0 0 900743
-0.002277 -0.002005 0.117579 0.157845 0.722164 0.785992 -0.028149 1 0 0 0 0 0 0 901752
-0.002279 -0.001997 0.117587 0.147464 0.785365 0.956002 -0.028180 1 0 0 0 0 0 0 902746
-0.002279 -0.001993 0.117589 0.136681 0.838892 1.039973 -0.028211 1 0 0 0 0 0 0 903745
-0.002267 -0.001978 0.117602 -0.034279 0.693048 0.922323 -0.028243 1 0 0 0 0 0 0 904747
-0.002261 -0.001971 0.117606 0.023241 0.772717 1.013260 -0.028274 1 0 0 0 0 0 0 905746
-0.002258 -0.001967 0.117607 0.067236 0.829048 1.058223 -0.028303 1 0 0 0 0 0 0 906694
-0.002275 -0.001961 0.117618 0.339077 0.802990 0.941278 -0.028336 1 0 0 0 0 0 0 907744
-0.002271 -0.001945 0.117632 0.092927 0.663097 0.869486 -0.028371 1 0 0 0 0 0 0 908857
-0.002269 -0.001936 0.117637 0.091785 0.750783 0.987318 -0.028398 1 0 0 0 0 0 0 909724
-0.002268 -0.001932 0.117639 0.104546 0.812016 1.042861 -0.028432 1 0 0 0 0 0 0 910820
-0.002255 -0.001917 0.117651 -0.053143 0.668988 0.914390 -0.028462 1 0 0 0 0 0 0 911766
-0.002248 -0.001909 0.117655 0.011257 0.750103 1.001306 -0.028492 1 0 0 0 0 0 0 912715
-0.002264 -0.001901 0.117666 0.306797 0.750443 0.910412 -0.028524 1 0 0 0 0 0 0 913755
-0.002259 -0.001884 0.117681 0.073738 0.625077 0.848703 -0.028555 1 0 0 0 0 0 0 914753
-0.002256 -0.001875 0.117686 0.079498 0.720587 0.970139 -0.028586 1 0 0 0 0 0 0 915749
-0.002242 -0.001858 0.117699 -0.070241 0.609453 0.877379 -0.028621 1 0 0 0 0 0 0 916860
-0.002236 -0.001849 0.117704 -0.000337 0.708456 0.977806 -0.028656 1 0 0 0 0 0 0 917971
-0.002250 -0.001840 0.117715 0.298320 0.717609 0.891288 -0.028681 1 0 0 0 0 0 0 918780
-0.002246 -0.001823 0.117730 0.066649 0.596878 0.831595 -0.028721 1 0 0 0 0 0 0 920050
-0.002243 -0.001814 0.117735 0.073187 0.694576 0.953174 -0.028744 1 0 0 0 0 0 0 920786
-0.002242 -0.001809 0.117737 0.089847 0.760789 1.009936 -0.028776 1 0 0 0 0 0 0 921806
-0.002229 -0.001794 0.117749 -0.066248 0.619884 0.882298 -0.028810 1 0 0 0 0 0 0 922892
-0.002222 -0.001786 0.117753 -0.000800 0.702360 0.969059 -0.028837 1 0 0 0 0 0 0 923777
-0.002237 -0.001778 0.117764 0.295608 0.703183 0.878030 -0.028870 1 0 0 0 0 0 0 924824
-0.002232 -0.001761 0.117779 0.062430 0.577685 0.816463 -0.028900 1 0 0 0 0 0 0 925796
-0.002230 -0.001752 0.117784 0.068369 0.673549 0.937645 -0.028932 1 0 0 0 0 0 0 926803
-0.002216 -0.001734 0.117797 -0.081662 0.561893 0.844841 -0.028962 1 0 0 0 0 0 0 927769
-0.002209 -0.001726 0.117802 -0.011624 0.660980 0.944818 -0.028992 1 0 0 0 0 0 0 928738
-0.002205 -0.001721 0.117803 0.038889 0.727369 0.993134 -0.029028 1 0 0 0 0 0 0 929889
-0.002191 -0.001706 0.117815 -0.100458 0.585800 0.862436 -0.029056 1 0 0 0 0 0 0 930783
-0.002184 -0.001698 0.117819 -0.026389 0.668476 0.948152 -0.029090 1 0 0 0 0 0 0 931869
-0.002181 -0.001694 0.117820 0.025894 0.726119 0.991087 -0.029118 1 0 0 0 0 0 0 932749
-0.002185 -0.001675 0.117842 0.135847 0.523105 0.724093 -0.029149 1 0 0 0 0 0 0 933744
-0.002187 -0.001665 0.117849 0.117650 0.623685 0.879826 -0.029180 1 0 0 0 0 0 0 934758
-0.002188 -0.001660 0.117852 0.102713 0.695840 0.958616 -0.029211 1 0 0 0 0 0 0 935723
-0.002176 -0.001644 0.117864 -0.071459 0.557768 0.839864 -0.029242 1 0 0 0 0 0 0 936742
-0.002170 -0.001636 0.117868 -0.014789 0.642397 0.929509 -0.029274 1 0 0 0 0 0 0 937749
-0.002167 -0.001632 0.117869 0.028804 0.701124 0.973878 -0.029303 1 0 0 0 0 0 0 938687
-0.002165 -0.001630 0.117870 0.052440 0.732778 0.991169 -0.029336 1 0 0 0 0 0 0 939726
-0.002152 -0.001616 0.117881 -0.102222 0.571982 0.849026 -0.029368 1 0 0 0 0 0 0 940750
-0.002145 -0.001609 0.117885 -0.035815 0.645000 0.930277 -0.029399 1 0 0 0 0 0 0 941744
-0.002142 -0.001605 0.117886 0.012599 0.697877 0.971797 -0.029430 1 0 0 0 0 0 0 942749
-0.002128 -0.001590 0.117897 -0.128288 0.549156 0.839295 -0.029464 1 0 0 0 0 0 0 943825
-0.002139 -0.001579 0.117911 0.194069 0.571270 0.789004 -0.029496 1 0 0 0 0 0 0 944851
-0.002145 -0.001573 0.117916 0.153417 0.647535 0.902446 -0.029527 1 0 0 0 0 0 0 945850
-0.002135 -0.001556 0.117929 -0.053182 0.515653 0.806169 -0.029554 1 0 0 0 0 0 0 946705
-0.002130 -0.001548 0.117933 -0.014251 0.604340 0.904354 -0.029585 1 0 0 0 0 0 0 947709
-0.002128 -0.001544 0.117935 0.020359 0.665253 0.951840 -0.029618 1 0 0 0 0 0 0 948764
-0.002126 -0.001542 0.117935 0.039490 0.697935 0.970125 -0.029649 1 0 0 0 0 0 0 949768
-0.002113 -0.001528 0.117946 -0.117742 0.537257 0.828556 -0.029682 1 0 0 0 0 0 0 950807
-0.002107 -0.001521 0.117950 -0.052394 0.610594 0.909653 -0.029711 1 0 0 0 0 0 0 951746
-0.002103 -0.001517 0.117952 -0.004513 0.663700 0.951212 -0.029746 1 0 0 0 0 0 0 952845
-0.002089 -0.001502 0.117963 -0.146001 0.514561 0.818749 -0.029775 1 0 0 0 0 0 0 953790
-0.002082 -0.001494 0.117967 -0.072485 0.594020 0.903083 -0.029806 1 0 0 0 0 0 0 954781
-0.002078 -0.001491 0.117968 -0.020488 0.650105 0.945607 -0.029837 1 0 0 0 0 0 0 955761
-0.002064 -0.001475 0.117980 -0.160030 0.502480 0.813757 -0.029871 1 0 0 0 0 0 0 956855
-0.002057 -0.001468 0.117984 -0.085446 0.582736 0.898133 -0.029901 1 0 0 0 0 0 0 957825
-0.002072 -0.001460 0.117995 0.216048 0.581756 0.805476 -0.029929 1 0 0 0 0 0 0 958722
-0.002067 -0.001442 0.118010 -0.015941 0.454462 0.744494 -0.029962 1 0 0 0 0 0 0 959775
-0.002064 -0.001434 0.118015 -0.008608 0.550476 0.864924 -0.029995 1 0 0 0 0 0 0 960831
-0.002063 -0.001429 0.118017 0.008401 0.615469 0.920914 -0.030024 1 0 0 0 0 0 0 961742
-0.002050 -0.001414 0.118029 -0.148951 0.472120 0.793869 -0.030055 1 0 0 0 0 0 0 962750
-0.002043 -0.001406 0.118033 -0.083107 0.554802 0.879779 -0.030086 1 0 0 0 0 0 0 963740
-0.002027 -0.001389 0.118045 -0.202584 0.434221 0.774547 -0.030118 1 0 0 0 0 0 0 964752
-0.002038 -0.001376 0.118059 0.132908 0.472336 0.733854 -0.030149 1 0 0 0 0 0 0 965744
-0.002043 -0.001369 0.118064 0.098926 0.557100 0.850775 -0.030180 1 0 0 0 0 0 0 966755
-0.002033 -0.001353 0.118077 -0.105082 0.428623 0.756364 -0.030211 1 0 0 0 0 0 0 967745
-0.002028 -0.001345 0.118081 -0.064316 0.519640 0.854510 -0.030243 1 0 0 0 0 0 0 968750
-0.002013 -0.001327 0.118094 -0.196630 0.403065 0.753679 -0.030274 1 0 0 0 0 0 0 969747
-0.002005 -0.001318 0.118098 -0.116552 0.500959 0.849530 -0.030305 1 0 0 0 0 0 0 970745
-0.001989 -0.001301 0.118110 -0.228983 0.387803 0.747996 -0.030336 1 0 0 0 0 0 0 971746
-0.001974 -0.001260 0.118115 -0.236113 0.065540 0.834512 -0.030388 1 0 0 0 0 0 0 973392
-0.001966 -0.001240 0.118117 -0.139984 0.286647 0.885497 -0.030397 1 0 0 0 0 0 0 973695
-0.001949 -0.001217 0.118129 -0.249703 0.257402 0.758133 -0.030432 1 0 0 0 0 0 0 974808
-0.001941 -0.001205 0.118133 -0.158727 0.401321 0.843338 -0.030462 1 0 0 0 0 0 0 975761
-0.001924 -0.001186 0.118145 -0.266148 0.310927 0.738303 -0.030492 1 0 0 0 0 0 0 976721
-0.001904 -0.001163 0.118160 -0.341587 0.243261 0.684642 -0.030523 1 0 0 0 0 0 0 977726
-0.001881 -0.001138 0.118176 -0.387422 0.201226 0.660231 -0.030553 1 0 0 0 0 0 0 978679
-0.001869 -0.001126 0.118182 -0.248435 0.352910 0.794563 -0.030585 1 0 0 0 0 0 0 979714
-0.001851 -0.001106 0.118195 -0.330297 0.267825 0.708324 -0.030625 1 0 0 0 0 0 0 980988
-0.001829 -0.001083 0.118210 -0.392710 0.202775 0.660991 -0.030651 1 0 0 0 0 0 0 981809
-0.001824 -0.001054 0.118236 -0.182720 0.104366 0.503329 -0.030687 1 0 0 0 0 0 0 982980
-0.001809 -0.001026 0.118256 -0.301382 0.097929 0.561714 -0.030714 1 0 0 0 0 0 0 983825
-0.001801 -0.001012 0.118263 -0.219435 0.273390 0.736041 -0.030747 1 0 0 0 0 0 0 984904
-0.001784 -0.000991 0.118276 -0.332068 0.200257 0.664820 -0.030779 1 0 0 0 0 0 0 985914
-0.001764 -0.000968 0.118292 -0.410053 0.141304 0.622852 -0.030805 1 0 0 0 0 0 0 986731
-0.001746 -0.000924 0.118298 -0.386252 -0.139613 0.742053 -0.030844 1 0 0 0 0 0 0 987977
-0.001724 -0.000889 0.118310 -0.441562 -0.075266 0.657402 -0.030869 1 0 0 0 0 0 0 988787
-0.001701 -0.000858 0.118326 -0.482354 -0.028853 0.611503 -0.030900 1 0 0 0 0 0 0 989778
-0.001677 -0.000830 0.118342 -0.510057 -0.010192 0.589840 -0.030933 1 0 0 0 0 0 0 990851
-0.001670 -0.000797 0.118368 -0.281077 -0.065467 0.441375 -0.030960 1 0 0 0 0 0 0 991715
-0.001654 -0.000768 0.118388 -0.390127 -0.049716 0.503462 -0.030992 1 0 0 0 0 0 0 992740
-0.001634 -0.000740 0.118406 -0.472342 -0.043135 0.531875 -0.031024 1 0 0 0 0 0 0 993751
-0.001616 -0.000694 0.118412 -0.450827 -0.288973 0.678095 -0.031057 1 0 0 0 0 0 0 994806
-0.001594 -0.000658 0.118425 -0.507421 -0.207140 0.602636 -0.031087 1 0 0 0 0 0 0 995768
-0.001602 -0.000635 0.118440 -0.129407 -0.029363 0.569391 -0.031118 1 0 0 0 0 0 0 996774
-0.001593 -0.000611 0.118456 -0.311067 -0.051314 0.543411 -0.031150 1 0 0 0 0 0 0 997787
-0.001576 -0.000585 0.118472 -0.444976 -0.079436 0.528653 -0.031179 1 0 0 0 0 0 0 998727
-0.001555 -0.000558 0.118488 -0.522201 -0.101246 0.518711 -0.031210 1 0 0 0 0 0 0 999710
-0.001531 -0.000532 0.118505 -0.567760 -0.118981 0.510535 -0.031242 1 0 0 0 0 0 1 715
-0.001538 -0.000514 0.118520 -0.177216 -0.011592 0.512039 -0.031273 1 0 0 0 0 0 1 1717
-0.001534 -0.000474 0.118526 -0.281078 -0.314046 0.640314 -0.031304 1 0 0 0 0 0 1 2717
-0.001519 -0.000440 0.118539 -0.436868 -0.271755 0.557163 -0.031335 1 0 0 0 0 0 1 3693
-0.001499 -0.000410 0.118554 -0.531653 -0.237603 0.511455 -0.031367 1 0 0 0 0 0 1 4724
-0.001508 -0.000390 0.118569 -0.166516 -0.102230 0.498390 -0.031397 1 0 0 0 0 0 1 5690
-0.001499 -0.000367 0.118585 -0.354748 -0.147770 0.481187 -0.031428 1 0 0 0 0 0 1 6687
-0.001482 -0.000342 0.118602 -0.492012 -0.188016 0.469615 -0.031460 1 0 0 0 0 0 1 7690
-0.001473 -0.000329 0.118607 -0.400228 -0.034007 0.605655 -0.031491 1 0 0 0 0 0 1 8694
-0.001462 -0.000291 0.118609 -0.437217 -0.364075 0.663236 -0.031526 1 0 0 0 0 0 1 9820
-0.001474 -0.000268 0.118620 -0.117696 -0.217870 0.551799 -0.031554 1 0 0 0 0 0 1 10714
-0.001468 -0.000243 0.118635 -0.337254 -0.239209 0.487724 -0.031588 1 0 0 0 0 0 1 11791
-0.001465 -0.000230 0.118640 -0.320292 -0.083291 0.603257 -0.031617 1 0 0 0 0 0 1 12712
-0.001450 -0.000211 0.118652 -0.469531 -0.170767 0.512545 -0.031648 1 0 0 0 0 0 1 13705
-0.001462 -0.000196 0.118667 -0.145425 -0.113836 0.472044 -0.031679 1 0 0 0 0 0 1 14700
-0.001467 -0.000189 0.118671 -0.185287 -0.018373 0.589295 -0.031710 1 0 0 0 0 0 1 15698
-0.001457 -0.000172 0.118684 -0.395967 -0.146277 0.498613 -0.031740 1 0 0 0 0 0 1 16676
-0.001452 -0.000164 0.118688 -0.355848 -0.051549 0.594363 -0.031772 1 0 0 0 0 0 1 17688
-0.001455 -0.000141 0.118679 -0.249642 -0.230760 0.782294 -0.031812 1 0 0 0 0 0 1 18964
-0.001475 -0.000126 0.118686 -0.005577 -0.167348 0.589697 -0.031844 1 0 0 0 0 0 1 19991
-0.001485 -0.000118 0.118689 -0.107352 -0.063612 0.629535 -0.031868 1 0 0 0 0 0 1 20745
-0.001477 -0.000101 0.118700 -0.351653 -0.187137 0.509883 -0.031902 1 0 0 0 0 0 1 21842
-0.001473 -0.000092 0.118704 -0.328635 -0.090091 0.595169 -0.031930 1 0 0 0 0 0 1 22753
-0.001471 -0.000088 0.118705 -0.302181 -0.025558 0.637618 -0.031962 1 0 0 0 0 0 1 23773
-0.001470 -0.000085 0.118706 -0.287368 0.008354 0.653916 -0.031994 1 0 0 0 0 0 1 24787
-0.001488 -0.000080 0.118716 -0.029478 -0.033531 0.523778 -0.032024 1 0 0 0 0 0 1 25756
-0.001497 -0.000077 0.118720 -0.118133 -0.003415 0.597397 -0.032055 1 0 0 0 0 0 1 26757
-0.001502 -0.000076 0.118721 -0.183890 0.016820 0.635001 -0.032088 1 0 0 0 0 0 1 27810
-0.001504 -0.000075 0.118721 -0.218853 0.027501 0.649537 -0.032119 1 0 0 0 0 0 1 28798
-0.001505 -0.000075 0.118721 -0.236619 0.032919 0.655132 -0.032153 1 0 0 0 0 0 1 29872
-0.001506 -0.000075 0.118721 -0.245572 0.035652 0.657393 -0.032180 1 0 0 0 0 0 1 30755
-0.001506 -0.000075 0.118721 -0.250196 0.037038 0.658671 -0.032214 1 0 0 0 0 0 1 31820
-0.001525 -0.000070 0.118732 -0.002040 -0.021330 0.523271 -0.032243 1 0 0 0 0 0 1 32761
-0.001534 -0.000068 0.118735 -0.095708 0.000551 0.594935 -0.032272 1 0 0 0 0 0 1 33702
-0.001538 -0.000067 0.118736 -0.163975 0.016670 0.631825 -0.032304 1 0 0 0 0 0 1 34714
-0.001541 -0.000066 0.118737 -0.200182 0.025295 0.646121 -0.032335 1 0 0 0 0 0 1 35708
-0.001542 -0.000066 0.118737 -0.218555 0.029662 0.651582 -0.032366 1 0 0 0 0 0 1 36698
-0.001542 -0.000066 0.118737 -0.227844 0.031883 0.653896 -0.032398 1 0 0 0 0 0 1 37713
-0.001543 -0.000066 0.118737 -0.232589 0.033006 0.655093 -0.032428 1 0 0 0 0 0 1 38694
-0.001543 -0.000066 0.118737 -0.235075 0.033588 0.655922 -0.032460 1 0 0 0 0 0 1 39705
-0.001543 -0.000066 0.118737 -0.236443 0.033894 0.656639 -0.032492 1 0 0 0 0 0 1 40720
-0.001562 -0.000061 0.118747 0.013566 -0.025077 0.521183 -0.032523 1 0 0 0 0 0 1 41721
-0.001571 -0.000059 0.118750 -0.079314 -0.003459 0.592711 -0.032554 1 0 0 0 0 0 1 42718
-0.001575 -0.000058 0.118752 -0.147219 0.012544 0.629627 -0.032590 1 0 0 0 0 0 1 43876
-0.001578 -0.000058 0.118752 -0.183193 0.021082 0.643840 -0.032618 1 0 0 0 0 0 1 44769
-0.001579 -0.000057 0.118752 -0.201461 0.025420 0.649347 -0.032652 1 0 0 0 0 0 1 45847
-0.001579 -0.000057 0.118752 -0.210662 0.027612 0.651566 -0.032680 1 0 0 0 0 0 1 46748
-0.001580 -0.000057 0.118752 -0.215339 0.028728 0.652744 -0.032710 1 0 0 0 0 0 1 47705
-0.001580 -0.000057 0.118752 -0.217800 0.029296 0.653550 -0.032740 1 0 0 0 0 0 1 48671
-0.001580 -0.000057 0.118752 -0.219136 0.029592 0.654272 -0.032773 1 0 0 0 0 0 1 49725
-0.001580 -0.000057 0.118752 -0.219902 0.029753 0.654927 -0.032805 1 0 0 0 0 0 1 50728
-0.001580 -0.000057 0.118752 -0.220401 0.029851 0.655541 -0.032835 1 0 0 0 0 0 1 51706
-0.001580 -0.000057 0.118752 -0.220810 0.029921 0.656350 -0.032875 1 0 0 0 0 0 1 52996
-0.001580 -0.000057 0.118752 -0.221030 0.029967 0.656825 -0.032899 1 0 0 0 0 0 1 53757
-0.001580 -0.000057 0.118752 -0.221308 0.030010 0.657538 -0.032935 1 0 0 0 0 0 1 54901
-0.001575 -0.000075 0.118763 -0.292681 0.272812 0.515795 -0.032965 1 0 0 0 0 0 1 55878
-0.001572 -0.000084 0.118766 -0.267791 0.184241 0.590411 -0.032993 1 0 0 0 0 0 1 56748
-0.001571 -0.000088 0.118768 -0.248860 0.118984 0.628875 -0.033025 1 0 0 0 0 0 1 57780
-0.001570 -0.000091 0.118768 -0.238656 0.084286 0.643737 -0.033055 1 0 0 0 0 0 1 58759
-0.001570 -0.000092 0.118768 -0.233492 0.066761 0.649364 -0.033085 1 0 0 0 0 0 1 59701
-0.001569 -0.000092 0.118768 -0.231011 0.057997 0.651776 -0.033119 1 0 0 0 0 0 1 60778
-0.001569 -0.000093 0.118768 -0.229856 0.053642 0.652979 -0.033149 1 0 0 0 0 0 1 61758
-0.001569 -0.000093 0.118768 -0.229376 0.051487 0.653795 -0.033180 1 0 0 0 0 0 1 62736
-0.001569 -0.000093 0.118768 -0.229241 0.050433 0.654471 -0.033211 1 0 0 0 0 0 1 63721
-0.001569 -0.000093 0.118768 -0.229304 0.049938 0.655193 -0.033245 1 0 0 0 0 0 1 64837
-0.001564 -0.000111 0.118779 -0.300619 0.292701 0.513449 -0.033272 1 0 0 0 0 0 1 65702
-0.001561 -0.000120 0.118782 -0.275705 0.203974 0.588050 -0.033304 1 0 0 0 0 0 1 66713
-0.001560 -0.000124 0.118784 -0.256749 0.138662 0.626448 -0.033335 1 0 0 0 0 0 1 67710
-0.001559 -0.000126 0.118784 -0.246521 0.103945 0.641309 -0.033366 1 0 0 0 0 0 1 68698
-0.001559 -0.000128 0.118784 -0.241382 0.086429 0.646958 -0.033398 1 0 0 0 0 0 1 69713
-0.001553 -0.000146 0.118795 -0.310156 0.320849 0.507109 -0.033428 1 0 0 0 0 0 1 70695
-0.001551 -0.000155 0.118798 -0.283906 0.227829 0.582245 -0.033460 1 0 0 0 0 0 1 71703
-0.001549 -0.000160 0.118800 -0.264268 0.160363 0.620793 -0.033491 1 0 0 0 0 0 1 72680
-0.001549 -0.000162 0.118800 -0.253723 0.124594 0.635715 -0.033522 1 0 0 0 0 0 1 73692
-0.001543 -0.000181 0.118811 -0.319736 0.349895 0.499273 -0.033553 1 0 0 0 0 0 1 74690
-0.001540 -0.000191 0.118814 -0.292028 0.252177 0.575445 -0.033583 1 0 0 0 0 0 1 75642
-0.001539 -0.000196 0.118816 -0.271703 0.182387 0.614464 -0.033620 1 0 0 0 0 0 1 76810
-0.001533 -0.000216 0.118827 -0.332152 0.388937 0.487445 -0.033648 1 0 0 0 0 0 1 77715
-0.001529 -0.000226 0.118830 -0.301551 0.281584 0.566982 -0.033683 1 0 0 0 0 0 1 78829
-0.001528 -0.000231 0.118832 -0.279668 0.206919 0.606950 -0.033710 1 0 0 0 0 0 1 79703
-0.001527 -0.000234 0.118832 -0.268009 0.167569 0.622356 -0.033741 1 0 0 0 0 0 1 80686
-0.001521 -0.000253 0.118843 -0.333584 0.391420 0.486276 -0.033771 1 0 0 0 0 0 1 81671
-0.001519 -0.000263 0.118846 -0.305570 0.292749 0.562369 -0.033803 1 0 0 0 0 0 1 82670
-0.001517 -0.000268 0.118848 -0.285077 0.222486 0.601230 -0.033834 1 0 0 0 0 0 1 83680
-0.001516 -0.000270 0.118848 -0.274089 0.185340 0.616229 -0.033866 1 0 0 0 0 0 1 84680
-0.001511 -0.000289 0.118859 -0.340134 0.410513 0.480270 -0.033905 1 0 0 0 0 0 1 85945
-0.001508 -0.000299 0.118862 -0.312292 0.312372 0.556269 -0.033938 1 0 0 0 0 0 1 87008
-0.001506 -0.000304 0.118864 -0.291800 0.242320 0.594910 -0.033960 1 0 0 0 0 0 1 87714
-0.001500 -0.000324 0.118875 -0.352452 0.449340 0.468307 -0.033998 1 0 0 0 0 0 1 88923
-0.001497 -0.000334 0.118878 -0.321721 0.341779 0.547390 -0.034022 1 0 0 0 0 0 1 89696
-0.001496 -0.000339 0.118880 -0.299887 0.267096 0.587368 -0.034057 1 0 0 0 0 0 1 90796
-0.001490 -0.000360 0.118890 -0.359794 0.471911 0.461115 -0.034087 1 0 0 0 0 0 1 91762
-0.001487 -0.000370 0.118894 -0.328743 0.363176 0.540372 -0.034117 1 0 0 0 0 0 1 92736
-0.001485 -0.000375 0.118896 -0.306705 0.287887 0.580316 -0.034150 1 0 0 0 0 0 1 93794
-0.001484 -0.000378 0.118896 -0.294938 0.248268 0.595617 -0.034179 1 0 0 0 0 0 1 94705
-0.001478 -0.000397 0.118907 -0.360717 0.472693 0.459968 -0.034212 1 0 0 0 0 0 1 95780
-0.001476 -0.000407 0.118910 -0.332644 0.373817 0.535762 -0.034246 1 0 0 0 0 0 1 96843
-0.001474 -0.000412 0.118912 -0.312064 0.303431 0.574369 -0.034272 1 0 0 0 0 0 1 97683
-0.001473 -0.000414 0.118912 -0.301138 0.266344 0.589351 -0.034307 1 0 0 0 0 0 1 98809
-0.001480 -0.000447 0.118912 -0.195518 0.675219 0.599087 -0.034335 1 0 0 0 0 0 1 99703
-0.001484 -0.000463 0.118912 -0.229260 0.510607 0.599379 -0.034366 1 0 0 0 0 0 1 100691
-0.001486 -0.000471 0.118912 -0.254864 0.391498 0.599379 -0.034396 1 0 0 0 0 0 1 101671
-0.001486 -0.000476 0.118912 -0.268671 0.328382 0.599663 -0.034429 1 0 0 0 0 0 1 102697
-0.001482 -0.000496 0.118922 -0.347494 0.541233 0.458901 -0.034459 1 0 0 0 0 0 1 103672
-0.001479 -0.000506 0.118926 -0.325946 0.436270 0.532633 -0.034491 1 0 0 0 0 0 1 104685
-0.001478 -0.000511 0.118927 -0.308690 0.362916 0.570610 -0.034522 1 0 0 0 0 0 1 105701
-0.001472 -0.000531 0.118938 -0.371121 0.569133 0.444151 -0.034554 1 0 0 0 0 0 1 106699
-0.001469 -0.000541 0.118941 -0.341178 0.460607 0.522835 -0.034584 1 0 0 0 0 0 1 107673
-0.001467 -0.000547 0.118943 -0.319687 0.385445 0.562488 -0.034615 1 0 0 0 0 0 1 108667
-0.001467 -0.000549 0.118943 -0.308237 0.345960 0.577730 -0.034646 1 0 0 0 0 0 1 109670
-0.001461 -0.000569 0.118954 -0.374345 0.571203 0.442505 -0.034680 1 0 0 0 0 0 1 110745
-0.001458 -0.000578 0.118957 -0.346309 0.472223 0.517952 -0.034714 1 0 0 0 0 0 1 111830
-0.001457 -0.000583 0.118959 -0.325767 0.401838 0.556414 -0.034742 1 0 0 0 0 0 1 112731
-0.001450 -0.000603 0.118970 -0.386691 0.609908 0.430344 -0.034773 1 0 0 0 0 0 1 113712
-0.001447 -0.000614 0.118973 -0.355904 0.502054 0.508936 -0.034804 1 0 0 0 0 0 1 114704
-0.001446 -0.000619 0.118975 -0.333982 0.427256 0.548528 -0.034834 1 0 0 0 0 0 1 115673
-0.001445 -0.000621 0.118975 -0.322354 0.387994 0.563756 -0.034867 1 0 0 0 0 0 1 116721
-0.001439 -0.000641 0.118986 -0.388480 0.613688 0.428712 -0.034900 1 0 0 0 0 0 1 117790
-0.001436 -0.000650 0.118989 -0.360318 0.514645 0.503924 -0.034929 1 0 0 0 0 0 1 118719
-0.001448 -0.000669 0.118980 -0.167911 0.627242 0.688505 -0.034964 1 0 0 0 0 0 1 119838
-0.001453 -0.000678 0.118976 -0.218514 0.524162 0.627676 -0.034991 1 0 0 0 0 0 1 120708
-0.001451 -0.000701 0.118986 -0.331043 0.702195 0.453916 -0.035025 1 0 0 0 0 0 1 121775
-0.001468 -0.000708 0.118999 -0.076212 0.518733 0.377080 -0.035055 1 0 0 0 0 0 1 122742
-0.001477 -0.000711 0.119003 -0.160280 0.456337 0.481362 -0.035090 1 0 0 0 0 0 1 123850
-0.001481 -0.000713 0.119005 -0.222971 0.428476 0.530624 -0.035117 1 0 0 0 0 0 1 124715
-0.001478 -0.000732 0.119016 -0.328331 0.660934 0.408785 -0.035152 1 0 0 0 0 0 1 125859
-0.001476 -0.000741 0.119020 -0.319889 0.565030 0.488368 -0.035179 1 0 0 0 0 0 1 126726
-0.001475 -0.000746 0.119021 -0.309190 0.496317 0.528315 -0.035212 1 0 0 0 0 0 1 127759
-0.001487 -0.000762 0.119011 -0.131268 0.642949 0.690072 -0.035242 1 0 0 0 0 0 1 128716
-0.001494 -0.000770 0.119007 -0.189750 0.559002 0.620088 -0.035272 1 0 0 0 0 0 1 129698
-0.001497 -0.000774 0.119006 -0.234284 0.501250 0.583594 -0.035304 1 0 0 0 0 0 1 130698
-0.001498 -0.000776 0.119005 -0.258354 0.470870 0.570032 -0.035334 1 0 0 0 0 0 1 131658
-0.001494 -0.000795 0.119016 -0.342777 0.701596 0.425152 -0.035366 1 0 0 0 0 0 1 132691
-0.001491 -0.000804 0.119019 -0.323844 0.604637 0.496575 -0.035397 1 0 0 0 0 0 1 133694
-0.001490 -0.000809 0.119020 -0.307882 0.535341 0.533620 -0.035428 1 0 0 0 0 0 1 134676
-0.001502 -0.000825 0.119010 -0.127380 0.681634 0.694625 -0.035460 1 0 0 0 0 0 1 135695
-0.001508 -0.000833 0.119006 -0.184491 0.597672 0.624202 -0.035489 1 0 0 0 0 0 1 136638
-0.001511 -0.000837 0.119005 -0.228352 0.539938 0.587566 -0.035521 1 0 0 0 0 0 1 137672
-0.001532 -0.000835 0.119015 -0.000268 0.450856 0.436703 -0.035554 1 0 0 0 0 0 1 138698
-0.001542 -0.000833 0.119018 -0.104426 0.456516 0.503242 -0.035588 1 0 0 0 0 0 1 139791
-0.001559 -0.000846 0.119008 -0.006267 0.647432 0.685141 -0.035616 1 0 0 0 0 0 1 140683
-0.001568 -0.000853 0.119005 -0.106550 0.586768 0.622941 -0.035649 1 0 0 0 0 0 1 141753
-0.001573 -0.000856 0.119004 -0.172125 0.540719 0.589147 -0.035678 1 0 0 0 0 0 1 142690
-0.001575 -0.000857 0.119004 -0.206734 0.516260 0.576559 -0.035710 1 0 0 0 0 0 1 143706
-0.001576 -0.000858 0.119003 -0.224358 0.504006 0.572390 -0.035740 1 0 0 0 0 0 1 144678
-0.001576 -0.000859 0.119003 -0.233312 0.498089 0.571273 -0.035772 1 0 0 0 0 0 1 145693
-0.001577 -0.000859 0.119003 -0.237918 0.495333 0.571208 -0.035803 1 0 0 0 0 0 1 146681
-0.001577 -0.000859 0.119003 -0.240323 0.494182 0.571538 -0.035836 1 0 0 0 0 0 1 147730
-0.001577 -0.000859 0.119003 -0.241684 0.493914 0.572070 -0.035874 1 0 0 0 0 0 1 148939
-0.001577 -0.000859 0.119003 -0.242414 0.493874 0.572466 -0.035900 1 0 0 0 0 0 1 149785
-0.001577 -0.000859 0.119003 -0.242934 0.494170 0.573042 -0.035936 1 0 0 0 0 0 1 150946
-0.001596 -0.000855 0.119013 0.008846 0.435687 0.436349 -0.035964 1 0 0 0 0 0 1 151844
-0.001605 -0.000853 0.119017 -0.083399 0.456792 0.507677 -0.035993 1 0 0 0 0 0 1 152769
-0.001609 -0.000851 0.119018 -0.150945 0.472873 0.544403 -0.036022 1 0 0 0 0 0 1 153691
-0.001612 -0.000851 0.119019 -0.186823 0.481855 0.558674 -0.036059 1 0 0 0 0 0 1 154885
-0.001613 -0.000851 0.119019 -0.204986 0.486631 0.564015 -0.036091 1 0 0 0 0 0 1 155902
-0.001613 -0.000850 0.119019 -0.214118 0.489177 0.566111 -0.036117 1 0 0 0 0 0 1 156716
-0.001614 -0.000850 0.119019 -0.218805 0.490740 0.567225 -0.036151 1 0 0 0 0 0 1 157808
-0.001614 -0.000850 0.119019 -0.221217 0.491680 0.567882 -0.036179 1 0 0 0 0 0 1 158726
-0.001614 -0.000850 0.119019 -0.222533 0.492384 0.568436 -0.036210 1 0 0 0 0 0 1 159718
-0.001614 -0.000850 0.119019 -0.223290 0.492937 0.568952 -0.036242 1 0 0 0 0 0 1 160723
-0.001614 -0.000850 0.119019 -0.223783 0.493492 0.569509 -0.036277 1 0 0 0 0 0 1 161849
-0.001614 -0.000850 0.119019 -0.224116 0.493960 0.570015 -0.036309 1 0 0 0 0 0 1 162872
-0.001614 -0.000850 0.119019 -0.224345 0.494309 0.570395 -0.036333 1 0 0 0 0 0 1 163647
-0.001614 -0.000850 0.119019 -0.224590 0.494818 0.570965 -0.036370 1 0 0 0 0 0 1 164809
-0.001614 -0.000850 0.119019 -0.224789 0.495208 0.571418 -0.036398 1 0 0 0 0 0 1 165735
-0.001614 -0.000850 0.119019 -0.224988 0.495618 0.571895 -0.036428 1 0 0 0 0 0 1 166695
-0.001614 -0.000850 0.119019 -0.225182 0.496043 0.572387 -0.036460 1 0 0 0 0 0 1 167695
-0.001614 -0.000850 0.119019 -0.225378 0.496478 0.572869 -0.036491 1 0 0 0 0 0 1 168691
-0.001614 -0.000850 0.119019 -0.225568 0.496894 0.573367 -0.036522 1 0 0 0 0 0 1 169694
-0.001614 -0.000850 0.119019 -0.225763 0.497328 0.573850 -0.036553 1 0 0 0 0 0 1 170690
-0.001614 -0.000850 0.119019 -0.225952 0.497740 0.574343 -0.036584 1 0 0 0 0 0 1 171683
-0.001614 -0.000850 0.119019 -0.226149 0.498178 0.574830 -0.036616 1 0 0 0 0 0 1 172689
-0.001614 -0.000850 0.119019 -0.226341 0.498598 0.575332 -0.036647 1 0 0 0 0 0 1 173700
-0.001614 -0.000850 0.119019 -0.226526 0.499009 0.575788 -0.036677 1 0 0 0 0 0 1 174642
-0.001614 -0.000850 0.119019 -0.226721 0.499437 0.576300 -0.036709 1 0 0 0 0 0 1 175673
-0.001614 -0.000850 0.119019 -0.227094 0.500238 0.577210 -0.036767 1 0 0 0 0 0 1 177526
-0.001614 -0.000850 0.119019 -0.227123 0.500319 0.577318 -0.036774 1 0 0 0 0 0 1 177746
-0.001614 -0.000850 0.119019 -0.227321 0.500761 0.577811 -0.036806 1 0 0 0 0 0 1 178764
-0.001614 -0.000850 0.119019 -0.227503 0.501159 0.578287 -0.036836 1 0 0 0 0 0 1 179722
-0.001614 -0.000850 0.119019 -0.227700 0.501569 0.578746 -0.036866 1 0 0 0 0 0 1 180684
-0.001614 -0.000850 0.119019 -0.227876 0.501977 0.579231 -0.036896 1 0 0 0 0 0 1 181649
-0.001614 -0.000850 0.119019 -0.228072 0.502411 0.579734 -0.036928 1 0 0 0 0 0 1 182671
-0.001614 -0.000850 0.119019 -0.228281 0.502853 0.580228 -0.036959 1 0 0 0 0 0 1 183677
-0.001614 -0.000850 0.119019 -0.228458 0.503259 0.580712 -0.036990 1 0 0 0 0 0 1 184663
-0.001614 -0.000850 0.119019 -0.228678 0.503750 0.581259 -0.037025 1 0 0 0 0 0 1 185793
-0.001614 -0.000850 0.119019 -0.228883 0.504197 0.581794 -0.037059 1 0 0 0 0 0 1 186870
-0.001633 -0.000846 0.119029 0.023521 0.445658 0.444978 -0.037084 1 0 0 0 0 0 1 187657
-0.001642 -0.000844 0.119032 -0.068579 0.466903 0.516312 -0.037121 1 0 0 0 0 0 1 188850
-0.001646 -0.000843 0.119034 -0.136043 0.483052 0.553033 -0.037154 1 0 0 0 0 0 1 189906
-0.001649 -0.000842 0.119034 -0.171779 0.491856 0.567087 -0.037178 1 0 0 0 0 0 1 190684
-0.001650 -0.000842 0.119034 -0.189909 0.496627 0.572413 -0.037210 1 0 0 0 0 0 1 191708
-0.001650 -0.000842 0.119034 -0.199030 0.499218 0.574552 -0.037239 1 0 0 0 0 0 1 192647
-0.001651 -0.000842 0.119034 -0.203687 0.500738 0.575615 -0.037271 1 0 0 0 0 0 1 193645
-0.001651 -0.000842 0.119034 -0.206096 0.501735 0.576332 -0.037303 1 0 0 0 0 0 1 194689
-0.001651 -0.000842 0.119034 -0.207400 0.502481 0.576927 -0.037338 1 0 0 0 0 0 1 195796
-0.001651 -0.000842 0.119034 -0.208120 0.502989 0.577388 -0.037366 1 0 0 0 0 0 1 196704
-0.001651 -0.000842 0.119034 -0.208563 0.503469 0.577856 -0.037396 1 0 0 0 0 0 1 197665
-0.001651 -0.000842 0.119034 -0.208904 0.503973 0.578404 -0.037431 1 0 0 0 0 0 1 198777
-0.001651 -0.000842 0.119034 -0.209118 0.504370 0.578831 -0.037459 1 0 0 0 0 0 1 199660
-0.001651 -0.000842 0.119034 -0.209335 0.504809 0.579322 -0.037490 1 0 0 0 0 0 1 200678
-0.001651 -0.000842 0.119034 -0.209515 0.505211 0.579785 -0.037521 1 0 0 0 0 0 1 201651
-0.001651 -0.000842 0.119034 -0.209704 0.505637 0.580278 -0.037552 1 0 0 0 0 0 1 202661
-0.001651 -0.000842 0.119034 -0.209892 0.506064 0.580772 -0.037584 1 0 0 0 0 0 1 203668
-0.001651 -0.000842 0.119034 -0.210050 0.506471 0.581216 -0.037613 1 0 0 0 0 0 1 204614
-0.001651 -0.000842 0.119034 -0.210239 0.506901 0.581730 -0.037646 1 0 0 0 0 0 1 205654
-0.001651 -0.000842 0.119034 -0.210399 0.507313 0.582183 -0.037676 1 0 0 0 0 0 1 206615
-0.001651 -0.000842 0.119034 -0.210586 0.507738 0.582691 -0.037708 1 0 0 0 0 0 1 207644
-0.001651 -0.000842 0.119034 -0.210752 0.508163 0.583159 -0.037739 1 0 0 0 0 0 1 208636
-0.001651 -0.000842 0.119034 -0.210933 0.508575 0.583651 -0.037770 1 0 0 0 0 0 1 209632
-0.001651 -0.000842 0.119034 -0.211121 0.509027 0.584152 -0.037804 1 0 0 0 0 0 1 210708
-0.001651 -0.000842 0.119034 -0.211331 0.509530 0.584748 -0.037841 1 0 0 0 0 0 1 211905
-0.001651 -0.000842 0.119034 -0.211480 0.509893 0.585147 -0.037867 1 0 0 0 0 0 1 212741
-0.001651 -0.000842 0.119034 -0.211626 0.510268 0.585591 -0.037896 1 0 0 0 0 0 1 213662
-0.001651 -0.000842 0.119034 -0.211820 0.510715 0.586090 -0.037928 1 0 0 0 0 0 1 214695
-0.001651 -0.000842 0.119034 -0.211978 0.511116 0.586564 -0.037959 1 0 0 0 0 0 1 215677
-0.001651 -0.000842 0.119034 -0.212167 0.511552 0.587050 -0.037991 1 0 0 0 0 0 1 216683
-0.001651 -0.000842 0.119034 -0.212326 0.511956 0.587529 -0.038022 1 0 0 0 0 0 1 217674
-0.001651 -0.000842 0.119034 -0.212524 0.512385 0.588009 -0.038053 1 0 0 0 0 0 1 218683
-0.001651 -0.000842 0.119034 -0.212728 0.512897 0.588612 -0.038091 1 0 0 0 0 0 1 219905
-0.001651 -0.000842 0.119034 -0.212856 0.513235 0.588979 -0.038116 1 0 0 0 0 0 1 220690
-0.001651 -0.000842 0.119034 -0.213065 0.513714 0.589548 -0.038152 1 0 0 0 0 0 1 221845
-0.001651 -0.000842 0.119034 -0.213232 0.514140 0.590037 -0.038184 1 0 0 0 0 0 1 222866
-0.001651 -0.000842 0.119034 -0.213396 0.514516 0.590452 -0.038211 1 0 0 0 0 0 1 223727
-0.001651 -0.000842 0.119034 -0.213562 0.514936 0.590949 -0.038243 1 0 0 0 0 0 1 224757
-0.001651 -0.000842 0.119034 -0.213749 0.515366 0.591428 -0.038274 1 0 0 0 0 0 1 225748
-0.001651 -0.000842 0.119034 -0.213898 0.515718 0.591849 -0.038302 1 0 0 0 0 0 1 226634
-0.001651 -0.000842 0.119034 -0.214090 0.516187 0.592370 -0.038335 1 0 0 0 0 0 1 227701
-0.001651 -0.000842 0.119034 -0.214270 0.516617 0.592881 -0.038368 1 0 0 0 0 0 1 228746
-0.001651 -0.000842 0.119034 -0.214431 0.517033 0.593337 -0.038398 1 0 0 0 0 0 1 229714
-0.001651 -0.000842 0.119034 -0.214610 0.517439 0.593824 -0.038429 1 0 0 0 0 0 1 230698
-0.001651 -0.000842 0.119034 -0.214785 0.517888 0.594319 -0.038461 1 0 0 0 0 0 1 231747
-0.001651 -0.000842 0.119034 -0.214958 0.518279 0.594787 -0.038491 1 0 0 0 0 0 1 232694
-0.001651 -0.000842 0.119034 -0.215116 0.518688 0.595236 -0.038521 1 0 0 0 0 0 1 233647
-0.001651 -0.000842 0.119034 -0.215309 0.519099 0.595731 -0.038552 1 0 0 0 0 0 1 234663
-0.001651 -0.000842 0.119034 -0.215482 0.519541 0.596218 -0.038584 1 0 0 0 0 0 1 235670
-0.001651 -0.000842 0.119034 -0.215638 0.519940 0.596691 -0.038615 1 0 0 0 0 0 1 236648
-0.001651 -0.000842 0.119034 -0.215828 0.520380 0.597181 -0.038646 1 0 0 0 0 0 1 237663
-0.001651 -0.000842 0.119034 -0.215990 0.520790 0.597666 -0.038678 1 0 0 0 0 0 1 238667
-0.001651 -0.000842 0.119034 -0.216175 0.521215 0.598140 -0.038708 1 0 0 0 0 0 1 239648
-0.001651 -0.000842 0.119034 -0.216334 0.521620 0.598619 -0.038739 1 0 0 0 0 0 1 240640
-0.001651 -0.000842 0.119034 -0.216524 0.522054 0.599122 -0.038771 1 0 0 0 0 0 1 241669
-0.001651 -0.000842 0.119034 -0.216700 0.522477 0.599588 -0.038803 1 0 0 0 0 0 1 242673
-0.001651 -0.000842 0.119034 -0.216881 0.522913 0.600106 -0.038835 1 0 0 0 0 0 1 243710
-0.001651 -0.000842 0.119034 -0.217058 0.523342 0.600581 -0.038866 1 0 0 0 0 0 1 244702
-0.001651 -0.000842 0.119034 -0.217219 0.523753 0.601068 -0.038898 1 0 0 0 0 0 1 245711
-0.001651 -0.000842 0.119034 -0.217394 0.524155 0.601514 -0.038927 1 0 0 0 0 0 1 246635
-0.001651 -0.000842 0.119034 -0.217554 0.524561 0.601995 -0.038958 1 0 0 0 0 0 1 247631
-0.001651 -0.000842 0.119034 -0.217751 0.525018 0.602504 -0.038991 1 0 0 0 0 0 1 248685
-0.001651 -0.000842 0.119034 -0.217919 0.525414 0.602976 -0.039022 1 0 0 0 0 0 1 249677
-0.001651 -0.000842 0.119034 -0.218102 0.525858 0.603468 -0.039053 1 0 0 0 0 0 1 250685
-0.001651 -0.000842 0.119034 -0.218281 0.526289 0.603980 -0.039086 1 0 0 0 0 0 1 251730
-0.001651 -0.000842 0.119034 -0.218439 0.526696 0.604427 -0.039115 1 0 0 0 0 0 1 252680
-0.001651 -0.000842 0.119034 -0.218615 0.527096 0.604906 -0.039146 1 0 0 0 0 0 1 253648
-0.001651 -0.000842 0.119034 -0.218782 0.527526 0.605379 -0.039177 1 0 0 0 0 0 1 254651
-0.001651 -0.000842 0.119034 -0.219002 0.528030 0.605977 -0.039215 1 0 0 0 0 0 1 255867
-0.001651 -0.000842 0.119034 -0.219140 0.528388 0.606368 -0.039241 1 0 0 0 0 0 1 256699
-0.001651 -0.000842 0.119034 -0.219326 0.528811 0.606874 -0.039273 1 0 0 0 0 0 1 257723
-0.001651 -0.000842 0.119034 -0.219507 0.529246 0.607356 -0.039305 1 0 0 0 0 0 1 258759
-0.001651 -0.000842 0.119034 -0.219662 0.529617 0.607800 -0.039333 1 0 0 0 0 0 1 259643
-0.001651 -0.000842 0.119034 -0.219836 0.530037 0.608284 -0.039364 1 0 0 0 0 0 1 260641
-0.001651 -0.000842 0.119034 -0.220045 0.530571 0.608874 -0.039403 1 0 0 0 0 0 1 261888
-0.001651 -0.000842 0.119034 -0.220226 0.530982 0.609366 -0.039434 1 0 0 0 0 0 1 262883
-0.001651 -0.000842 0.119034 -0.220348 0.531302 0.609712 -0.039458 1 0 0 0 0 0 1 263625
-0.001651 -0.000842 0.119034 -0.220540 0.531738 0.610234 -0.039491 1 0 0 0 0 0 1 264681
-0.001651 -0.000842 0.119034 -0.220723 0.532178 0.610721 -0.039523 1 0 0 0 0 0 1 265728
-0.001651 -0.000842 0.119034 -0.220888 0.532574 0.611193 -0.039553 1 0 0 0 0 0 1 266670
-0.001651 -0.000842 0.119034 -0.221067 0.533007 0.611673 -0.039584 1 0 0 0 0 0 1 267672
-0.001651 -0.000842 0.119034 -0.221226 0.533413 0.612153 -0.039615 1 0 0 0 0 0 1 268668
-0.001651 -0.000842 0.119034 -0.221414 0.533847 0.612636 -0.039646 1 0 0 0 0 0 1 269668
-0.001651 -0.000842 0.119034 -0.221574 0.534255 0.613119 -0.039678 1 0 0 0 0 0 1 270668
-0.001651 -0.000842 0.119034 -0.221764 0.534691 0.613605 -0.039709 1 0 0 0 0 0 1 271674
-0.001651 -0.000842 0.119034 -0.221920 0.535089 0.614076 -0.039740 1 0 0 0 0 0 1 272649
-0.001651 -0.000842 0.119034 -0.222115 0.535511 0.614548 -0.039771 1 0 0 0 0 0 1 273642
-0.001670 -0.000837 0.119044 0.031227 0.476830 0.477544 -0.039802 1 0 0 0 0 0 1 274640
-0.001679 -0.000835 0.119048 -0.060479 0.497925 0.548542 -0.039833 1 0 0 0 0 0 1 275653
-0.001683 -0.000834 0.119049 -0.127781 0.514028 0.585184 -0.039867 1 0 0 0 0 0 1 276742
-0.001686 -0.000833 0.119049 -0.163425 0.522848 0.599239 -0.039894 1 0 0 0 0 0 1 277598
-0.001687 -0.000833 0.119050 -0.181490 0.527623 0.604581 -0.039928 1 0 0 0 0 0 1 278674
-0.001687 -0.000833 0.119050 -0.190587 0.530220 0.606727 -0.039958 1 0 0 0 0 0 1 279644
-0.001688 -0.000833 0.119050 -0.195205 0.531734 0.607779 -0.039990 1 0 0 0 0 0 1 280650
-0.001688 -0.000833 0.119050 -0.197593 0.532710 0.608452 -0.040021 1 0 0 0 0 0 1 281651
-0.001688 -0.000833 0.119050 -0.198849 0.533408 0.609004 -0.040052 1 0 0 0 0 0 1 282664
-0.001688 -0.000833 0.119050 -0.199575 0.533950 0.609506 -0.040084 1 0 0 0 0 0 1 283658
-0.001688 -0.000833 0.119050 -0.200038 0.534557 0.610114 -0.040123 1 0 0 0 0 0 1 284912
-0.001688 -0.000833 0.119050 -0.200340 0.535010 0.610600 -0.040155 1 0 0 0 0 0 1 285938
-0.001688 -0.000833 0.119050 -0.200525 0.535336 0.610947 -0.040178 1 0 0 0 0 0 1 286684
-0.001688 -0.000833 0.119050 -0.200702 0.535740 0.611412 -0.040208 1 0 0 0 0 0 1 287639
-0.001688 -0.000833 0.119050 -0.200926 0.536278 0.612014 -0.040248 1 0 0 0 0 0 1 288918
-0.001688 -0.000833 0.119050 -0.201072 0.536637 0.612425 -0.040275 1 0 0 0 0 0 1 289771
-0.001688 -0.000833 0.119050 -0.201224 0.537040 0.612867 -0.040304 1 0 0 0 0 0 1 290712
-0.001707 -0.000828 0.119060 0.052416 0.478296 0.475913 -0.040337 1 0 0 0 0 0 1 291755
-0.001716 -0.000826 0.119063 -0.039250 0.499349 0.546772 -0.040366 1 0 0 0 0 0 1 292711
-0.001720 -0.000825 0.119064 -0.106506 0.515379 0.583282 -0.040395 1 0 0 0 0 0 1 293611
-0.001723 -0.000825 0.119065 -0.142183 0.524315 0.597449 -0.040430 1 0 0 0 0 0 1 294751
-0.001724 -0.000824 0.119065 -0.160223 0.529137 0.602824 -0.040467 1 0 0 0 0 0 1 295937
-0.001724 -0.000824 0.119065 -0.169257 0.531605 0.604835 -0.040489 1 0 0 0 0 0 1 296630
-0.001725 -0.000824 0.119065 -0.173861 0.533132 0.605898 -0.040522 1 0 0 0 0 0 1 297683
-0.001725 -0.000824 0.119065 -0.176232 0.534109 0.606570 -0.040554 1 0 0 0 0 0 1 298700
-0.001725 -0.000824 0.119065 -0.177469 0.534770 0.607080 -0.040583 1 0 0 0 0 0 1 299626
-0.001725 -0.000824 0.119065 -0.178165 0.535305 0.607568 -0.040614 1 0 0 0 0 0 1 300619
-0.001725 -0.000824 0.119065 -0.178581 0.535804 0.608053 -0.040645 1 0 0 0 0 0 1 301620
-0.001725 -0.000824 0.119065 -0.178850 0.536240 0.608513 -0.040676 1 0 0 0 0 0 1 302620
-0.001725 -0.000824 0.119065 -0.179066 0.536671 0.608980 -0.040707 1 0 0 0 0 0 1 303622
-0.001725 -0.000824 0.119065 -0.179236 0.537100 0.609452 -0.040739 1 0 0 0 0 0 1 304620
-0.001725 -0.000824 0.119065 -0.179384 0.537505 0.609913 -0.040770 1 0 0 0 0 0 1 305619
-0.001725 -0.000824 0.119065 -0.179530 0.537907 0.610373 -0.040800 1 0 0 0 0 0 1 306592
-0.001725 -0.000824 0.119065 -0.179672 0.538330 0.610854 -0.040832 1 0 0 0 0 0 1 307618
-0.001725 -0.000824 0.119065 -0.179812 0.538751 0.611312 -0.040863 1 0 0 0 0 0 1 308613
-0.001725 -0.000824 0.119065 -0.179961 0.539165 0.611802 -0.040895 1 0 0 0 0 0 1 309634
-0.001725 -0.000824 0.119065 -0.180163 0.539802 0.612504 -0.040943 1 0 0 0 0 0 1 311161
-0.001725 -0.000824 0.119065 -0.180241 0.540004 0.612755 -0.040959 1 0 0 0 0 0 1 311672
-0.001725 -0.000824 0.119065 -0.180366 0.540408 0.613192 -0.040989 1 0 0 0 0 0 1 312633
-0.001725 -0.000824 0.119065 -0.180512 0.540817 0.613676 -0.041021 1 0 0 0 0 0 1 313643
-0.001725 -0.000824 0.119065 -0.180640 0.541230 0.614125 -0.041051 1 0 0 0 0 0 1 314628
-0.001744 -0.000820 0.119075 0.073381 0.482378 0.477152 -0.041083 1 0 0 0 0 0 1 315627
-0.001753 -0.000817 0.119079 -0.018254 0.503441 0.547915 -0.041114 1 0 0 0 0 0 1 316627
-0.001757 -0.000816 0.119080 -0.085455 0.519495 0.584412 -0.041145 1 0 0 0 0 0 1 317625
-0.001760 -0.000816 0.119080 -0.121094 0.528379 0.598499 -0.041177 1 0 0 0 0 0 1 318651
-0.001761 -0.000816 0.119080 -0.139098 0.533129 0.603803 -0.041210 1 0 0 0 0 0 1 319698
-0.001761 -0.000815 0.119080 -0.148136 0.535694 0.605917 -0.041240 1 0 0 0 0 0 1 320648
-0.001762 -0.000815 0.119080 -0.152723 0.537230 0.606986 -0.041273 1 0 0 0 0 0 1 321709
-0.001762 -0.000815 0.119080 -0.155076 0.538247 0.607695 -0.041307 1 0 0 0 0 0 1 322810
-0.001762 -0.000815 0.119080 -0.156292 0.538900 0.608192 -0.041336 1 0 0 0 0 0 1 323751
-0.001762 -0.000815 0.119080 -0.156970 0.539430 0.608673 -0.041368 1 0 0 0 0 0 1 324748
-0.001762 -0.000815 0.119080 -0.157369 0.539896 0.609121 -0.041397 1 0 0 0 0 0 1 325700
-0.001762 -0.000815 0.119080 -0.157620 0.540323 0.609570 -0.041428 1 0 0 0 0 0 1 326665
-0.001762 -0.000815 0.119080 -0.157799 0.540757 0.610030 -0.041459 1 0 0 0 0 0 1 327668
-0.001762 -0.000815 0.119080 -0.157978 0.541250 0.610574 -0.041496 1 0 0 0 0 0 1 328851
-0.001762 -0.000815 0.119080 -0.158097 0.541577 0.610948 -0.041521 1 0 0 0 0 0 1 329666
-0.001762 -0.000815 0.119080 -0.158209 0.541954 0.611374 -0.041550 1 0 0 0 0 0 1 330593
-0.001762 -0.000815 0.119080 -0.158354 0.542413 0.611875 -0.041584 1 0 0 0 0 0 1 331684
-0.001762 -0.000815 0.119080 -0.158472 0.542812 0.612343 -0.041616 1 0 0 0 0 0 1 332688
-0.001781 -0.000811 0.119090 0.095868 0.483878 0.475362 -0.041645 1 0 0 0 0 0 1 333622
-0.001790 -0.000809 0.119094 0.004291 0.504920 0.546018 -0.041676 1 0 0 0 0 0 1 334625
-0.001794 -0.000808 0.119095 -0.062894 0.520968 0.582464 -0.041707 1 0 0 0 0 0 1 335618
-0.001797 -0.000807 0.119096 -0.098504 0.529826 0.596517 -0.041739 1 0 0 0 0 0 1 336620
-0.001798 -0.000807 0.119096 -0.116476 0.534567 0.601778 -0.041770 1 0 0 0 0 0 1 337612
-0.001798 -0.000807 0.119096 -0.125512 0.537157 0.603913 -0.041801 1 0 0 0 0 0 1 338622
-0.001799 -0.000807 0.119096 -0.130057 0.538648 0.604942 -0.041832 1 0 0 0 0 0 1 339618
-0.001799 -0.000806 0.119096 -0.132386 0.539609 0.605590 -0.041864 1 0 0 0 0 0 1 340618
-0.001799 -0.000806 0.119096 -0.133591 0.540273 0.606097 -0.041893 1 0 0 0 0 0 1 341571
-0.001799 -0.000806 0.119096 -0.134244 0.540820 0.606589 -0.041926 1 0 0 0 0 0 1 342623
-0.001799 -0.000806 0.119096 -0.134632 0.541312 0.607063 -0.041958 1 0 0 0 0 0 1 343652
-0.001799 -0.000806 0.119096 -0.134909 0.541911 0.607702 -0.042002 1 0 0 0 0 0 1 345054
-0.001818 -0.000802 0.119106 0.119655 0.482816 0.470667 -0.042023 1 0 0 0 0 0 1 345705
-0.001827 -0.000800 0.119109 0.028051 0.503838 0.541202 -0.042052 1 0 0 0 0 0 1 346634
-0.001832 -0.000799 0.119110 -0.039136 0.519873 0.577567 -0.042081 1 0 0 0 0 0 1 347591
-0.001834 -0.000798 0.119111 -0.074727 0.528751 0.591612 -0.042114 1 0 0 0 0 0 1 348630
-0.001835 -0.000798 0.119111 -0.092696 0.533474 0.596864 -0.042145 1 0 0 0 0 0 1 349627
-0.001836 -0.000798 0.119111 -0.101706 0.536062 0.598990 -0.042176 1 0 0 0 0 0 1 350629
-0.001836 -0.000798 0.119111 -0.106247 0.537563 0.600009 -0.042208 1 0 0 0 0 0 1 351624
-0.001855 -0.000793 0.119121 0.146342 0.479132 0.463471 -0.042243 1 0 0 0 0 0 1 352770
-0.001864 -0.000791 0.119125 0.053653 0.500425 0.533981 -0.042272 1 0 0 0 0 0 1 353696
-0.001869 -0.000790 0.119126 -0.014088 0.516601 0.570333 -0.042302 1 0 0 0 0 0 1 354641
-0.001871 -0.000789 0.119126 -0.049938 0.525549 0.584388 -0.042336 1 0 0 0 0 0 1 355725
-0.001872 -0.000789 0.119126 -0.068026 0.530354 0.589686 -0.042370 1 0 0 0 0 0 1 356839
-0.001873 -0.000789 0.119126 -0.077066 0.532910 0.591739 -0.042398 1 0 0 0 0 0 1 357733
-0.001892 -0.000785 0.119136 0.173473 0.474915 0.455617 -0.042429 1 0 0 0 0 0 1 358709
-0.001901 -0.000782 0.119140 0.079613 0.496509 0.526170 -0.042459 1 0 0 0 0 0 1 359657
-0.001906 -0.000781 0.119141 0.011318 0.512858 0.562564 -0.042491 1 0 0 0 0 0 1 360704
-0.001908 -0.000781 0.119141 -0.024791 0.521842 0.576555 -0.042521 1 0 0 0 0 0 1 361662
-0.001909 -0.000780 0.119142 -0.042997 0.526697 0.581879 -0.042558 1 0 0 0 0 0 1 362853
-0.001928 -0.000776 0.119152 0.203148 0.469771 0.446936 -0.042588 1 0 0 0 0 0 1 363812
-0.001938 -0.000774 0.119155 0.107002 0.491878 0.517733 -0.042614 1 0 0 0 0 0 1 364633
-0.001943 -0.000772 0.119156 0.037548 0.508508 0.554202 -0.042647 1 0 0 0 0 0 1 365684
-0.001945 -0.000772 0.119157 0.000896 0.517653 0.568246 -0.042678 1 0 0 0 0 0 1 366694
-0.001965 -0.000767 0.119167 0.237851 0.462907 0.436535 -0.042707 1 0 0 0 0 0 1 367619
-0.001975 -0.000765 0.119170 0.136978 0.486218 0.508426 -0.042739 1 0 0 0 0 0 1 368617
-0.001974 -0.000782 0.119182 -0.007084 0.751611 0.403147 -0.042770 1 0 0 0 0 0 1 369625
-0.001974 -0.000790 0.119186 -0.020324 0.672514 0.489668 -0.042801 1 0 0 0 0 0 1 370620
-0.001993 -0.000790 0.119197 0.235250 0.552657 0.395218 -0.042831 1 0 0 0 0 0 1 371592
-0.002002 -0.000790 0.119201 0.144471 0.541407 0.481100 -0.042863 1 0 0 0 0 0 1 372593
-0.002006 -0.000790 0.119203 0.077897 0.541154 0.522835 -0.042894 1 0 0 0 0 0 1 373590
-0.002009 -0.000790 0.119203 0.042736 0.541871 0.538712 -0.042926 1 0 0 0 0 0 1 374619
-0.002010 -0.000790 0.119203 0.025045 0.542516 0.544593 -0.042957 1 0 0 0 0 0 1 375621
-0.002029 -0.000785 0.119213 0.272006 0.483437 0.410111 -0.042989 1 0 0 0 0 0 1 376617
-0.002038 -0.000783 0.119217 0.175893 0.504603 0.480818 -0.043020 1 0 0 0 0 0 1 377615
-0.002043 -0.000782 0.119218 0.106495 0.520856 0.517330 -0.043063 1 0 0 0 0 0 1 379006
-0.002064 -0.000777 0.119228 0.325798 0.469961 0.394549 -0.043085 1 0 0 0 0 0 1 379712
-0.002075 -0.000775 0.119232 0.215634 0.495364 0.469316 -0.043114 1 0 0 0 0 0 1 380624
-0.002080 -0.000773 0.119233 0.139206 0.513631 0.507093 -0.043146 1 0 0 0 0 0 1 381645
-0.002083 -0.000773 0.119234 0.099113 0.523579 0.521551 -0.043176 1 0 0 0 0 0 1 382621
-0.002084 -0.000772 0.119234 0.078956 0.528861 0.526926 -0.043208 1 0 0 0 0 0 1 383633
-0.002084 -0.000772 0.119234 0.068938 0.531736 0.529072 -0.043241 1 0 0 0 0 0 1 384697
-0.002085 -0.000772 0.119234 0.063950 0.533357 0.530045 -0.043272 1 0 0 0 0 0 1 385679
-0.002085 -0.000772 0.119234 0.061505 0.534407 0.530678 -0.043306 1 0 0 0 0 0 1 386783
-0.002104 -0.000768 0.119244 0.316424 0.475356 0.394551 -0.043335 1 0 0 0 0 0 1 387705
-0.002113 -0.000766 0.119247 0.224040 0.496582 0.464429 -0.043365 1 0 0 0 0 0 1 388669
-0.002118 -0.000764 0.119249 0.156514 0.512731 0.500473 -0.043396 1 0 0 0 0 0 1 389652
-0.002120 -0.000764 0.119249 0.120860 0.521652 0.514387 -0.043430 1 0 0 0 0 0 1 390744
-0.002121 -0.000764 0.119249 0.102958 0.526387 0.519531 -0.043460 1 0 0 0 0 0 1 391718
-0.002122 -0.000763 0.119249 0.094041 0.528947 0.521566 -0.043491 1 0 0 0 0 0 1 392682
-0.002122 -0.000763 0.119249 0.089632 0.530419 0.522488 -0.043520 1 0 0 0 0 0 1 393640
-0.002122 -0.000763 0.119249 0.087467 0.531371 0.523095 -0.043554 1 0 0 0 0 0 1 394696
-0.002122 -0.000763 0.119249 0.086403 0.532007 0.523504 -0.043583 1 0 0 0 0 0 1 395625
-0.002141 -0.000759 0.119259 0.342265 0.472765 0.387447 -0.043614 1 0 0 0 0 0 1 396618
-0.002150 -0.000757 0.119263 0.250229 0.493915 0.457213 -0.043645 1 0 0 0 0 0 1 397622
-0.002155 -0.000756 0.119264 0.182881 0.510017 0.493216 -0.043675 1 0 0 0 0 0 1 398595
-0.002157 -0.000755 0.119264 0.147336 0.518892 0.507076 -0.043707 1 0 0 0 0 0 1 399612
-0.002158 -0.000755 0.119264 0.129478 0.523608 0.512221 -0.043738 1 0 0 0 0 0 1 400615
-0.002159 -0.000755 0.119264 0.120615 0.526181 0.514254 -0.043770 1 0 0 0 0 0 1 401621
-0.002159 -0.000755 0.119264 0.116226 0.527655 0.515190 -0.043800 1 0 0 0 0 0 1 402595
-0.002159 -0.000755 0.119264 0.114087 0.528578 0.515764 -0.043832 1 0 0 0 0 0 1 403595
-0.002159 -0.000755 0.119264 0.113059 0.529231 0.516182 -0.043863 1 0 0 0 0 0 1 404587
-0.002159 -0.000755 0.119264 0.112576 0.529749 0.516585 -0.043894 1 0 0 0 0 0 1 405600
-0.002159 -0.000755 0.119264 0.112395 0.530240 0.516991 -0.043928 1 0 0 0 0 0 1 406675
-0.002160 -0.000755 0.119264 0.112324 0.530604 0.517317 -0.043956 1 0 0 0 0 0 1 407568
-0.002160 -0.000755 0.119264 0.112335 0.531023 0.517723 -0.043990 1 0 0 0 0 0 1 408661
-0.002160 -0.000755 0.119264 0.112380 0.531402 0.518084 -0.044020 1 0 0 0 0 0 1 409623
-0.002160 -0.000755 0.119264 0.112433 0.531779 0.518438 -0.044051 1 0 0 0 0 0 1 410603
-0.002160 -0.000755 0.119264 0.112510 0.532155 0.518803 -0.044082 1 0 0 0 0 0 1 411597
-0.002160 -0.000755 0.119264 0.112591 0.532539 0.519177 -0.044113 1 0 0 0 0 0 1 412614
-0.002160 -0.000755 0.119264 0.112661 0.532927 0.519559 -0.044145 1 0 0 0 0 0 1 413636
-0.002160 -0.000755 0.119264 0.112752 0.533308 0.519927 -0.044177 1 0 0 0 0 0 1 414652
-0.002160 -0.000755 0.119264 0.112844 0.533736 0.520344 -0.044213 1 0 0 0 0 0 1 415788
-0.002160 -0.000755 0.119264 0.112906 0.534086 0.520689 -0.044241 1 0 0 0 0 0 1 416708
-0.002160 -0.000755 0.119264 0.113013 0.534540 0.521128 -0.044279 1 0 0 0 0 0 1 417919
-0.002160 -0.000755 0.119264 0.113061 0.534817 0.521402 -0.044302 1 0 0 0 0 0 1 418646
-0.002160 -0.000755 0.119264 0.113176 0.535310 0.521878 -0.044343 1 0 0 0 0 0 1 419958
-0.002160 -0.000755 0.119264 0.113220 0.535572 0.522138 -0.044364 1 0 0 0 0 0 1 420647
-0.002160 -0.000755 0.119264 0.113302 0.535936 0.522491 -0.044396 1 0 0 0 0 0 1 421642
-0.002160 -0.000755 0.119264 0.113390 0.536380 0.522926 -0.044432 1 0 0 0 0 0 1 422792
-0.002160 -0.000755 0.119264 0.113475 0.536724 0.523258 -0.044460 1 0 0 0 0 0 1 423708
-0.002160 -0.000755 0.119264 0.113545 0.537109 0.523636 -0.044492 1 0 0 0 0 0 1 424721
-0.002160 -0.000755 0.119264 0.113628 0.537448 0.523964 -0.044520 1 0 0 0 0 0 1 425627
-0.002160 -0.000755 0.119264 0.113700 0.537842 0.524351 -0.044553 1 0 0 0 0 0 1 426664
-0.002160 -0.000755 0.119264 0.113798 0.538250 0.524745 -0.044586 1 0 0 0 0 0 1 427752
-0.002160 -0.000755 0.119264 0.113860 0.538627 0.525118 -0.044618 1 0 0 0 0 0 1 428768
-0.002160 -0.000755 0.119264 0.113959 0.539015 0.525492 -0.044650 1 0 0 0 0 0 1 429784
-0.002160 -0.000755 0.119264 0.114018 0.539347 0.525818 -0.044677 1 0 0 0 0 0 1 430655
-0.002160 -0.000755 0.119264 0.114113 0.539740 0.526198 -0.044710 1 0 0 0 0 0 1 431703
-0.002160 -0.000755 0.119264 0.114180 0.540112 0.526564 -0.044741 1 0 0 0 0 0 1 432683
-0.002160 -0.000755 0.119264 0.114265 0.540459 0.526899 -0.044769 1 0 0 0 0 0 1 433608
-0.002160 -0.000755 0.119264 0.114333 0.540834 0.527268 -0.044800 1 0 0 0 0 0 1 434597
-0.002160 -0.000755 0.119264 0.114416 0.541202 0.527625 -0.044832 1 0 0 0 0 0 1 435601
-0.002160 -0.000755 0.119264 0.114492 0.541590 0.528005 -0.044863 1 0 0 0 0 0 1 436603
-0.002160 -0.000755 0.119264 0.114585 0.541973 0.528376 -0.044895 1 0 0 0 0 0 1 437624
-0.002160 -0.000755 0.119264 0.114650 0.542333 0.528730 -0.044925 1 0 0 0 0 0 1 438571
-0.002160 -0.000755 0.119264 0.114743 0.542719 0.529103 -0.044957 1 0 0 0 0 0 1 439600
-0.002160 -0.000755 0.119264 0.114813 0.543107 0.529485 -0.044989 1 0 0 0 0 0 1 440623
-0.002160 -0.000755 0.119264 0.114904 0.543482 0.529847 -0.045020 1 0 0 0 0 0 1 441622
-0.002160 -0.000755 0.119264 0.114981 0.543868 0.530205 -0.045051 1 0 0 0 0 0 1 442617
-0.002160 -0.000755 0.119264 0.115060 0.544273 0.530619 -0.045085 1 0 0 0 0 0 1 443709
-0.002160 -0.000755 0.119264 0.115143 0.544641 0.530977 -0.045117 1 0 0 0 0 0 1 444716
-0.002160 -0.000755 0.119264 0.115222 0.545044 0.531372 -0.045149 1 0 0 0 0 0 1 445758
-0.002160 -0.000755 0.119264 0.115289 0.545363 0.531684 -0.045176 1 0 0 0 0 0 1 446602
-0.002160 -0.000755 0.119264 0.115380 0.545737 0.532045 -0.045207 1 0 0 0 0 0 1 447599
-0.002160 -0.000755 0.119264 0.115459 0.546104 0.532402 -0.045237 1 0 0 0 0 0 1 448572
-0.002160 -0.000755 0.119264 0.115532 0.546506 0.532798 -0.045270 1 0 0 0 0 0 1 449632
-0.002160 -0.000755 0.119264 0.115622 0.546878 0.533157 -0.045301 1 0 0 0 0 0 1 450623
-0.002160 -0.000755 0.119264 0.115690 0.547282 0.533556 -0.045335 1 0 0 0 0 0 1 451712
-0.002160 -0.000755 0.119264 0.115791 0.547682 0.533942 -0.045368 1 0 0 0 0 0 1 452759
-0.002160 -0.000755 0.119264 0.115857 0.548043 0.534297 -0.045398 1 0 0 0 0 0 1 453707
-0.002160 -0.000755 0.119264 0.115943 0.548395 0.534636 -0.045427 1 0 0 0 0 0 1 454646
-0.002160 -0.000755 0.119264 0.116028 0.548853 0.535086 -0.045465 1 0 0 0 0 0 1 455853
-0.002160 -0.000755 0.119264 0.116108 0.549176 0.535398 -0.045492 1 0 0 0 0 0 1 456717
-0.002160 -0.000755 0.119264 0.116174 0.549543 0.535758 -0.045522 1 0 0 0 0 0 1 457681
-0.002160 -0.000755 0.119264 0.116264 0.549913 0.536117 -0.045553 1 0 0 0 0 0 1 458670
-0.002160 -0.000755 0.119264 0.116327 0.550297 0.536495 -0.045585 1 0 0 0 0 0 1 459703
-0.002160 -0.000755 0.119264 0.116421 0.550662 0.536847 -0.045615 1 0 0 0 0 0 1 460659
-0.002160 -0.000755 0.119264 0.116507 0.551118 0.537295 -0.045652 1 0 0 0 0 0 1 461859
-0.002160 -0.000755 0.119264 0.116575 0.551415 0.537563 -0.045676 1 0 0 0 0 0 1 462620
-0.002160 -0.000755 0.119264 0.116644 0.551769 0.537927 -0.045706 1 0 0 0 0 0 1 463579
-0.002160 -0.000755 0.119264 0.116743 0.552182 0.538328 -0.045741 1 0 0 0 0 0 1 464684
-0.002160 -0.000755 0.119264 0.116812 0.552559 0.538698 -0.045772 1 0 0 0 0 0 1 465675
-0.002160 -0.000755 0.119264 0.116895 0.552901 0.539029 -0.045800 1 0 0 0 0 0 1 466590
-0.002160 -0.000755 0.119264 0.116957 0.553274 0.539397 -0.045832 1 0 0 0 0 0 1 467594
-0.002160 -0.000755 0.119264 0.117054 0.553658 0.539767 -0.045863 1 0 0 0 0 0 1 468598
-0.002160 -0.000755 0.119264 0.117124 0.554037 0.540140 -0.045894 1 0 0 0 0 0 1 469594
-0.002160 -0.000755 0.119264 0.117214 0.554409 0.540500 -0.045925 1 0 0 0 0 0 1 470588
-0.002160 -0.000755 0.119264 0.117285 0.554797 0.540881 -0.045957 1 0 0 0 0 0 1 471609
-0.002160 -0.000755 0.119264 0.117372 0.555159 0.541230 -0.045987 1 0 0 0 0 0 1 472574
-0.002160 -0.000755 0.119264 0.117441 0.555537 0.541602 -0.046018 1 0 0 0 0 0 1 473569
-0.002160 -0.000755 0.119264 0.117523 0.555902 0.541956 -0.046049 1 0 0 0 0 0 1 474567
-0.002160 -0.000755 0.119264 0.117600 0.556290 0.542337 -0.046081 1 0 0 0 0 0 1 475569
-0.002160 -0.000755 0.119264 0.117691 0.556668 0.542702 -0.046112 1 0 0 0 0 0 1 476576
-0.002160 -0.000755 0.119264 0.117824 0.557348 0.543369 -0.046168 1 0 0 0 0 0 1 478373
-0.002160 -0.000755 0.119264 0.117938 0.557836 0.543840 -0.046209 1 0 0 0 0 0 1 479671
-0.002160 -0.000755 0.119264 0.118002 0.558189 0.544188 -0.046238 1 0 0 0 0 0 1 480600
-0.002160 -0.000755 0.119264 0.118091 0.558557 0.544543 -0.046269 1 0 0 0 0 0 1 481582
-0.002160 -0.000755 0.119264 0.118156 0.558946 0.544908 -0.046300 1 0 0 0 0 0 1 482576
-0.002160 -0.000755 0.119264 0.118241 0.559302 0.545269 -0.046331 1 0 0 0 0 0 1 483575
-0.002160 -0.000755 0.119264 0.118318 0.559688 0.545649 -0.046362 1 0 0 0 0 0 1 484576
-0.002160 -0.000755 0.119264 0.118433 0.560175 0.546121 -0.046403 1 0 0 0 0 0 1 485872
-0.002160 -0.000755 0.119264 0.118482 0.560462 0.546403 -0.046426 1 0 0 0 0 0 1 486625
-0.002160 -0.000755 0.119264 0.118572 0.560836 0.546765 -0.046457 1 0 0 0 0 0 1 487622
-0.002160 -0.000755 0.119264 0.118637 0.561192 0.547116 -0.046487 1 0 0 0 0 0 1 488561
-0.002160 -0.000755 0.119264 0.118746 0.561657 0.547566 -0.046526 1 0 0 0 0 0 1 489800
-0.002160 -0.000755 0.119264 0.118823 0.562015 0.547914 -0.046555 1 0 0 0 0 0 1 490750
-0.002160 -0.000755 0.119264 0.118875 0.562348 0.548244 -0.046583 1 0 0 0 0 0 1 491647
-0.002160 -0.000755 0.119264 0.118959 0.562727 0.548613 -0.046614 1 0 0 0 0 0 1 492632
-0.002160 -0.000755 0.119264 0.119051 0.563103 0.548975 -0.046645 1 0 0 0 0 0 1 493632
-0.002160 -0.000755 0.119264 0.119130 0.563469 0.549331 -0.046676 1 0 0 0 0 0 1 494603
-0.002160 -0.000755 0.119264 0.119211 0.563906 0.549761 -0.046712 1 0 0 0 0 0 1 495755
-0.002160 -0.000755 0.119264 0.119305 0.564299 0.550141 -0.046744 1 0 0 0 0 0 1 496803
-0.002160 -0.000755 0.119264 0.119353 0.564580 0.550418 -0.046767 1 0 0 0 0 0 1 497541
-0.002160 -0.000755 0.119264 0.119441 0.564972 0.550799 -0.046801 1 0 0 0 0 0 1 498611
-0.002160 -0.000755 0.119264 0.119522 0.565383 0.551202 -0.046834 1 0 0 0 0 0 1 499673
-0.002160 -0.000755 0.119264 0.119608 0.565731 0.551538 -0.046863 1 0 0 0 0 0 1 500600
-0.002160 -0.000755 0.119264 0.119677 0.566112 0.551912 -0.046894 1 0 0 0 0 0 1 501603
-0.002160 -0.000755 0.119264 0.119766 0.566481 0.552269 -0.046925 1 0 0 0 0 0 1 502587
-0.002160 -0.000755 0.119264 0.119832 0.566875 0.552638 -0.046957 1 0 0 0 0 0 1 503594
-0.002160 -0.000755 0.119264 0.119926 0.567242 0.553008 -0.046988 1 0 0 0 0 0 1 504601
-0.002160 -0.000755 0.119264 0.119995 0.567618 0.553379 -0.047019 1 0 0 0 0 0 1 505592
-0.002160 -0.000755 0.119264 0.120083 0.567979 0.553729 -0.047049 1 0 0 0 0 0 1 506558
-0.002160 -0.000755 0.119264 0.120147 0.568364 0.554109 -0.047082 1 0 0 0 0 0 1 507595
-0.002160 -0.000755 0.119264 0.120245 0.568748 0.554478 -0.047113 1 0 0 0 0 0 1 508598
-0.002160 -0.000755 0.119264 0.120311 0.569114 0.554839 -0.047143 1 0 0 0 0 0 1 509560
-0.002160 -0.000755 0.119264 0.120412 0.569537 0.555248 -0.047178 1 0 0 0 0 0 1 510688
-0.002160 -0.000755 0.119264 0.120474 0.569881 0.555586 -0.047207 1 0 0 0 0 0 1 511593
-0.002160 -0.000755 0.119264 0.120570 0.570285 0.555977 -0.047240 1 0 0 0 0 0 1 512670
-0.002160 -0.000755 0.119264 0.120635 0.570645 0.556331 -0.047270 1 0 0 0 0 0 1 513617
-0.002160 -0.000755 0.119264 0.120717 0.571010 0.556685 -0.047301 1 0 0 0 0 0 1 514614
-0.002160 -0.000755 0.119264 0.120792 0.571392 0.557060 -0.047332 1 0 0 0 0 0 1 515602
-0.002160 -0.000755 0.119264 0.120884 0.571769 0.557424 -0.047363 1 0 0 0 0 0 1 516604
-0.002160 -0.000755 0.119264 0.120953 0.572148 0.557797 -0.047394 1 0 0 0 0 0 1 517602
-0.002160 -0.000755 0.119264 0.121044 0.572525 0.558161 -0.047426 1 0 0 0 0 0 1 518608
-0.002160 -0.000755 0.119264 0.121125 0.572962 0.558590 -0.047462 1 0 0 0 0 0 1 519760
-0.002160 -0.000755 0.119264 0.121224 0.573377 0.558992 -0.047496 1 0 0 0 0 0 1 520868
-0.002160 -0.000755 0.119264 0.121275 0.573670 0.559281 -0.047520 1 0 0 0 0 0 1 521637
-0.002160 -0.000755 0.119264 0.121364 0.574097 0.559677 -0.047556 1 0 0 0 0 0 1 522767
-0.002160 -0.000755 0.119264 0.121440 0.574459 0.560048 -0.047586 1 0 0 0 0 0 1 523727
-0.002160 -0.000755 0.119264 0.121527 0.574813 0.560391 -0.047615 1 0 0 0 0 0 1 524672
-0.002160 -0.000755 0.119264 0.121601 0.575217 0.560788 -0.047649 1 0 0 0 0 0 1 525736
-0.002160 -0.000755 0.119264 0.121685 0.575557 0.561116 -0.047677 1 0 0 0 0 0 1 526644
-0.002160 -0.000755 0.119264 0.121754 0.575938 0.561492 -0.047708 1 0 0 0 0 0 1 527649
-0.002160 -0.000755 0.119264 0.121848 0.576328 0.561869 -0.047741 1 0 0 0 0 0 1 528689
-0.002160 -0.000755 0.119264 0.121927 0.576754 0.562287 -0.047776 1 0 0 0 0 0 1 529810
-0.002160 -0.000755 0.119264 0.122004 0.577096 0.562619 -0.047805 1 0 0 0 0 0 1 530748
-0.002160 -0.000755 0.119264 0.122064 0.577408 0.562925 -0.047830 1 0 0 0 0 0 1 531548
-0.002160 -0.000755 0.119264 0.122164 0.577823 0.563326 -0.047865 1 0 0 0 0 0 1 532653
-0.002160 -0.000755 0.119264 0.122231 0.578192 0.563689 -0.047895 1 0 0 0 0 0 1 533624
-0.002160 -0.000755 0.119264 0.122319 0.578556 0.564040 -0.047925 1 0 0 0 0 0 1 534594
-0.002160 -0.000755 0.119264 0.122400 0.578934 0.564409 -0.047957 1 0 0 0 0 0 1 535597
-0.002160 -0.000755 0.119264 0.122468 0.579313 0.564782 -0.047988 1 0 0 0 0 0 1 536596
-0.002160 -0.000755 0.119264 0.122550 0.579679 0.565137 -0.048019 1 0 0 0 0 0 1 537594
-0.002160 -0.000755 0.119264 0.122626 0.580065 0.565516 -0.048050 1 0 0 0 0 0 1 538592
-0.002160 -0.000755 0.119264 0.122718 0.580442 0.565880 -0.048082 1 0 0 0 0 0 1 539596
-0.002160 -0.000755 0.119264 0.122787 0.580822 0.566253 -0.048113 1 0 0 0 0 0 1 540596
-0.002160 -0.000755 0.119264 0.122877 0.581197 0.566616 -0.048144 1 0 0 0 0 0 1 541597
-0.002160 -0.000755 0.119264 0.122943 0.581588 0.566982 -0.048175 1 0 0 0 0 0 1 542594
-0.002160 -0.000755 0.119264 0.123037 0.581955 0.567352 -0.048207 1 0 0 0 0 0 1 543600
-0.002160 -0.000755 0.119264 0.123109 0.582348 0.567740 -0.048239 1 0 0 0 0 0 1 544638
-0.002160 -0.000755 0.119264 0.123194 0.582693 0.568073 -0.048268 1 0 0 0 0 0 1 545559
-0.002160 -0.000755 0.119264 0.123260 0.583090 0.568465 -0.048301 1 0 0 0 0 0 1 546628
-0.002160 -0.000755 0.119264 0.123351 0.583442 0.568804 -0.048330 1 0 0 0 0 0 1 547549
-0.002160 -0.000755 0.119264 0.123424 0.583837 0.569192 -0.048363 1 0 0 0 0 0 1 548587
-0.002160 -0.000755 0.119264 0.123514 0.584211 0.569553 -0.048394 1 0 0 0 0 0 1 549584
-0.002160 -0.000755 0.119264 0.123583 0.584590 0.569927 -0.048425 1 0 0 0 0 0 1 550584
-0.002160 -0.000755 0.119264 0.123674 0.584964 0.570288 -0.048456 1 0 0 0 0 0 1 551581
-0.002160 -0.000755 0.119264 0.123763 0.585437 0.570752 -0.048495 1 0 0 0 0 0 1 552828
-0.002160 -0.000755 0.119264 0.123828 0.585724 0.571030 -0.048520 1 0 0 0 0 0 1 553617
-0.002160 -0.000755 0.119264 0.123920 0.586187 0.571484 -0.048557 1 0 0 0 0 0 1 554820
-0.002160 -0.000755 0.119264 0.123991 0.586467 0.571753 -0.048581 1 0 0 0 0 0 1 555566
-0.002160 -0.000755 0.119264 0.124070 0.586893 0.572172 -0.048616 1 0 0 0 0 0 1 556688
-0.002160 -0.000755 0.119264 0.124173 0.587325 0.572590 -0.048652 1 0 0 0 0 0 1 557840
-0.002160 -0.000755 0.119264 0.124220 0.587603 0.572864 -0.048675 1 0 0 0 0 0 1 558570
-0.002160 -0.000755 0.119264 0.124321 0.588024 0.573271 -0.048710 1 0 0 0 0 0 1 559692
-0.002160 -0.000755 0.119264 0.124390 0.588402 0.573644 -0.048741 1 0 0 0 0 0 1 560689
-0.002160 -0.000755 0.119264 0.124464 0.588761 0.573973 -0.048770 1 0 0 0 0 0 1 561637
-0.002160 -0.000755 0.119264 0.124539 0.589117 0.574338 -0.048800 1 0 0 0 0 0 1 562583
-0.002160 -0.000755 0.119264 0.124639 0.589533 0.574742 -0.048835 1 0 0 0 0 0 1 563693
-0.002160 -0.000755 0.119264 0.124699 0.589868 0.575072 -0.048862 1 0 0 0 0 0 1 564573
-0.002160 -0.000755 0.119264 0.124792 0.590256 0.575447 -0.048894 1 0 0 0 0 0 1 565608
-0.002160 -0.000755 0.119264 0.124866 0.590656 0.575840 -0.048927 1 0 0 0 0 0 1 566663
-0.002160 -0.000755 0.119264 0.124950 0.591002 0.576174 -0.048956 1 0 0 0 0 0 1 567585
-0.002160 -0.000755 0.119264 0.125018 0.591378 0.576544 -0.048987 1 0 0 0 0 0 1 568575
-0.002160 -0.000755 0.119264 0.125101 0.591744 0.576899 -0.049018 1 0 0 0 0 0 1 569576
-0.002160 -0.000755 0.119264 0.125176 0.592128 0.577276 -0.049050 1 0 0 0 0 0 1 570568
-0.002160 -0.000755 0.119264 0.125268 0.592508 0.577643 -0.049081 1 0 0 0 0 0 1 571579
-0.002160 -0.000755 0.119264 0.125337 0.592886 0.578014 -0.049112 1 0 0 0 0 0 1 572573
-0.002160 -0.000755 0.119264 0.125427 0.593260 0.578376 -0.049143 1 0 0 0 0 0 1 573572
-0.002160 -0.000755 0.119264 0.125509 0.593637 0.578743 -0.049175 1 0 0 0 0 0 1 574571
-0.002160 -0.000755 0.119264 0.125577 0.594020 0.579120 -0.049206 1 0 0 0 0 0 1 575580
-0.002160 -0.000755 0.119264 0.125660 0.594386 0.579475 -0.049237 1 0 0 0 0 0 1 576580
-0.002160 -0.000755 0.119264 0.125735 0.594771 0.579852 -0.049268 1 0 0 0 0 0 1 577573
-0.002160 -0.000755 0.119264 0.125888 0.595437 0.580498 -0.049324 1 0 0 0 0 0 1 579343
-0.002160 -0.000755 0.119264 0.125981 0.595929 0.580981 -0.049364 1 0 0 0 0 0 1 580641
-0.002160 -0.000755 0.119264 0.126065 0.596276 0.581317 -0.049393 1 0 0 0 0 0 1 581568
-0.002160 -0.000755 0.119264 0.126134 0.596652 0.581686 -0.049424 1 0 0 0 0 0 1 582557
-0.002160 -0.000755 0.119264 0.126221 0.597040 0.582043 -0.049456 1 0 0 0 0 0 1 583561
-0.002160 -0.000755 0.119264 0.126292 0.597403 0.582416 -0.049486 1 0 0 0 0 0 1 584544
-0.002160 -0.000755 0.119264 0.126382 0.597804 0.582806 -0.049520 1 0 0 0 0 0 1 585638
-0.002160 -0.000755 0.119264 0.126464 0.598221 0.583215 -0.049554 1 0 0 0 0 0 1 586718
-0.002160 -0.000755 0.119264 0.126542 0.598533 0.583516 -0.049580 1 0 0 0 0 0 1 587548
-0.002160 -0.000755 0.119264 0.126618 0.598943 0.583919 -0.049614 1 0 0 0 0 0 1 588630
-0.002160 -0.000755 0.119264 0.126703 0.599294 0.584258 -0.049643 1 0 0 0 0 0 1 589566
-0.002160 -0.000755 0.119264 0.126778 0.599700 0.584657 -0.049677 1 0 0 0 0 0 1 590636
-0.002160 -0.000755 0.119264 0.126863 0.600051 0.584996 -0.049706 1 0 0 0 0 0 1 591572
-0.002160 -0.000755 0.119264 0.126946 0.600497 0.585434 -0.049743 1 0 0 0 0 0 1 592748
-0.002160 -0.000755 0.119264 0.127018 0.600813 0.585741 -0.049770 1 0 0 0 0 0 1 593616
-0.002160 -0.000755 0.119264 0.127088 0.601170 0.586091 -0.049798 1 0 0 0 0 0 1 594536
-0.002160 -0.000755 0.119264 0.127185 0.601575 0.586482 -0.049832 1 0 0 0 0 0 1 595614
-0.002160 -0.000755 0.119264 0.127251 0.601938 0.586840 -0.049862 1 0 0 0 0 0 1 596569
-0.002160 -0.000755 0.119264 0.127338 0.602295 0.587184 -0.049892 1 0 0 0 0 0 1 597521
-0.002160 -0.000755 0.119264 0.127407 0.602674 0.587557 -0.049923 1 0 0 0 0 0 1 598519
-0.002160 -0.000755 0.119264 0.127498 0.603053 0.587923 -0.049955 1 0 0 0 0 0 1 599530
-0.002160 -0.000755 0.119264 0.127558 0.603421 0.588287 -0.049986 1 0 0 0 0 0 1 600522
-0.002160 -0.000755 0.119264 0.127656 0.603803 0.588655 -0.050017 1 0 0 0 0 0 1 601523
-0.002160 -0.000755 0.119264 0.127725 0.604183 0.589029 -0.050048 1 0 0 0 0 0 1 602522
-0.002160 -0.000755 0.119264 0.127813 0.604573 0.589387 -0.050080 1 0 0 0 0 0 1 603529
-0.002160 -0.000755 0.119264 0.127885 0.604940 0.589764 -0.050111 1 0 0 0 0 0 1 604523
-0.002160 -0.000755 0.119264 0.127975 0.605313 0.590126 -0.050142 1 0 0 0 0 0 1 605521
-0.002160 -0.000755 0.119264 0.128045 0.605693 0.590500 -0.050173 1 0 0 0 0 0 1 606522
-0.002160 -0.000755 0.119264 0.128141 0.606094 0.590887 -0.050206 1 0 0 0 0 0 1 607590
-0.002160 -0.000755 0.119264 0.128205 0.606449 0.591237 -0.050236 1 0 0 0 0 0 1 608525
-0.002160 -0.000755 0.119264 0.128297 0.606863 0.591638 -0.050271 1 0 0 0 0 0 1 609651
-0.002160 -0.000755 0.119264 0.128364 0.607208 0.591977 -0.050299 1 0 0 0 0 0 1 610539
-0.002160 -0.000755 0.119264 0.128453 0.607573 0.592330 -0.050329 1 0 0 0 0 0 1 611513
-0.002160 -0.000755 0.119264 0.128521 0.607948 0.592698 -0.050360 1 0 0 0 0 0 1 612498
-0.002160 -0.000755 0.119264 0.128614 0.608334 0.593072 -0.050392 1 0 0 0 0 0 1 613529
-0.002160 -0.000755 0.119264 0.128684 0.608716 0.593447 -0.050423 1 0 0 0 0 0 1 614534
-0.002160 -0.000755 0.119264 0.128787 0.609152 0.593869 -0.050460 1 0 0 0 0 0 1 615696
-0.002160 -0.000755 0.119264 0.128860 0.609518 0.594227 -0.050491 1 0 0 0 0 0 1 616691
-0.002160 -0.000755 0.119264 0.128935 0.609907 0.594609 -0.050522 1 0 0 0 0 0 1 617696
-0.002160 -0.000755 0.119264 0.129014 0.610283 0.594976 -0.050553 1 0 0 0 0 0 1 618689
-0.002160 -0.000755 0.119264 0.129106 0.610660 0.595340 -0.050585 1 0 0 0 0 0 1 619696
-0.002160 -0.000755 0.119264 0.129187 0.611036 0.595705 -0.050616 1 0 0 0 0 0 1 620692
-0.002160 -0.000755 0.119264 0.129242 0.611355 0.596021 -0.050642 1 0 0 0 0 0 1 621532
-0.002160 -0.000755 0.119264 0.129341 0.611797 0.596429 -0.050678 1 0 0 0 0 0 1 622677
-0.002160 -0.000755 0.119264 0.129412 0.612163 0.596805 -0.050709 1 0 0 0 0 0 1 623668
-0.002160 -0.000755 0.119264 0.129488 0.612495 0.597129 -0.050737 1 0 0 0 0 0 1 624580
-0.002160 -0.000755 0.119264 0.129573 0.612927 0.597553 -0.050772 1 0 0 0 0 0 1 625700
-0.002160 -0.000755 0.119264 0.129654 0.613253 0.597867 -0.050800 1 0 0 0 0 0 1 626568
-0.002160 -0.000755 0.119264 0.129723 0.613631 0.598239 -0.050831 1 0 0 0 0 0 1 627563
-0.002160 -0.000755 0.119264 0.129814 0.614008 0.598603 -0.050862 1 0 0 0 0 0 1 628570
-0.002160 -0.000755 0.119264 0.129893 0.614437 0.599024 -0.050897 1 0 0 0 0 0 1 629699
-0.002160 -0.000755 0.119264 0.129986 0.614819 0.599394 -0.050929 1 0 0 0 0 0 1 630720
-0.002160 -0.000755 0.119264 0.130042 0.615140 0.599710 -0.050956 1 0 0 0 0 0 1 631563
-0.002160 -0.000755 0.119264 0.130129 0.615526 0.600085 -0.050989 1 0 0 0 0 0 1 632617
-0.002160 -0.000755 0.119264 0.130201 0.615897 0.600449 -0.051018 1 0 0 0 0 0 1 633574
-0.002160 -0.000755 0.119264 0.130290 0.616260 0.600799 -0.051049 1 0 0 0 0 0 1 634539
-0.002160 -0.000755 0.119264 0.130360 0.616644 0.601177 -0.051080 1 0 0 0 0 0 1 635551
-0.002160 -0.000755 0.119264 0.130448 0.617009 0.601529 -0.051111 1 0 0 0 0 0 1 636524
-0.002160 -0.000755 0.119264 0.130519 0.617395 0.601909 -0.051142 1 0 0 0 0 0 1 637542
-0.002160 -0.000755 0.119264 0.130610 0.617772 0.602273 -0.051174 1 0 0 0 0 0 1 638547
-0.002160 -0.000755 0.119264 0.130669 0.618135 0.602631 -0.051204 1 0 0 0 0 0 1 639525
-0.002160 -0.000755 0.119264 0.130768 0.618524 0.603006 -0.051236 1 0 0 0 0 0 1 640543
-0.002160 -0.000755 0.119264 0.130836 0.618898 0.603374 -0.051267 1 0 0 0 0 0 1 641527
-0.002160 -0.000755 0.119264 0.130923 0.619284 0.603729 -0.051298 1 0 0 0 0 0 1 642524
-0.002160 -0.000755 0.119264 0.130995 0.619654 0.604109 -0.051329 1 0 0 0 0 0 1 643525
-0.002154 -0.000773 0.119275 0.058200 0.870835 0.460787 -0.051362 1 0 0 0 0 0 1 644562
-0.002152 -0.000782 0.119278 0.082355 0.784015 0.533208 -0.051401 1 0 0 0 0 0 1 645819
-0.002150 -0.000786 0.119280 0.101229 0.719638 0.570538 -0.051426 1 0 0 0 0 0 1 646623
-0.002149 -0.000788 0.119280 0.111613 0.685641 0.584882 -0.051454 1 0 0 0 0 0 1 647524
-0.002149 -0.000790 0.119280 0.117019 0.668680 0.590197 -0.051485 1 0 0 0 0 0 1 648500
-0.002149 -0.000790 0.119280 0.119807 0.660410 0.592299 -0.051517 1 0 0 0 0 0 1 649530
-0.002149 -0.000790 0.119280 0.121255 0.656477 0.593262 -0.051548 1 0 0 0 0 0 1 650531
-0.002149 -0.000791 0.119280 0.122025 0.654709 0.593829 -0.051580 1 0 0 0 0 0 1 651532
-0.002149 -0.000791 0.119280 0.122445 0.654018 0.594250 -0.051611 1 0 0 0 0 0 1 652530
-0.002149 -0.000791 0.119280 0.122720 0.654002 0.594757 -0.051652 1 0 0 0 0 0 1 653853
-0.002149 -0.000791 0.119280 0.122879 0.654121 0.595117 -0.051683 1 0 0 0 0 0 1 654847
-0.002149 -0.000791 0.119280 0.122976 0.654264 0.595390 -0.051706 1 0 0 0 0 0 1 655569
-0.002149 -0.000791 0.119280 0.123067 0.654605 0.595759 -0.051737 1 0 0 0 0 0 1 656573
-0.002149 -0.000791 0.119280 0.123176 0.655049 0.596177 -0.051774 1 0 0 0 0 0 1 657767
-0.002149 -0.000791 0.119280 0.123241 0.655361 0.596495 -0.051802 1 0 0 0 0 0 1 658638
-0.002149 -0.000791 0.119280 0.123320 0.655780 0.596880 -0.051835 1 0 0 0 0 0 1 659707
-0.002149 -0.000791 0.119280 0.123382 0.656108 0.597179 -0.051861 1 0 0 0 0 0 1 660536
-0.002149 -0.000791 0.119280 0.123473 0.656529 0.597557 -0.051894 1 0 0 0 0 0 1 661606
-0.002149 -0.000791 0.119280 0.123535 0.656921 0.597917 -0.051925 1 0 0 0 0 0 1 662590
-0.002149 -0.000791 0.119280 0.123627 0.657321 0.598295 -0.051958 1 0 0 0 0 0 1 663638
-0.002149 -0.000791 0.119280 0.123699 0.657789 0.598709 -0.051994 1 0 0 0 0 0 1 664788
-0.002149 -0.000791 0.119280 0.123767 0.658093 0.598980 -0.052018 1 0 0 0 0 0 1 665560
-0.002149 -0.000791 0.119280 0.123838 0.658498 0.599369 -0.052051 1 0 0 0 0 0 1 666607
-0.002149 -0.000791 0.119280 0.123911 0.658889 0.599708 -0.052082 1 0 0 0 0 0 1 667600
-0.002149 -0.000791 0.119280 0.123976 0.659268 0.600054 -0.052111 1 0 0 0 0 0 1 668530
-0.002149 -0.000791 0.119280 0.124066 0.659656 0.600420 -0.052143 1 0 0 0 0 0 1 669544
-0.002149 -0.000791 0.119280 0.124128 0.660069 0.600784 -0.052174 1 0 0 0 0 0 1 670555
-0.002149 -0.000791 0.119280 0.124210 0.660450 0.601126 -0.052204 1 0 0 0 0 0 1 671523
-0.002149 -0.000791 0.119280 0.124279 0.660845 0.601505 -0.052236 1 0 0 0 0 0 1 672544
-0.002149 -0.000791 0.119280 0.124361 0.661248 0.601854 -0.052267 1 0 0 0 0 0 1 673544
-0.002149 -0.000791 0.119280 0.124431 0.661618 0.602206 -0.052298 1 0 0 0 0 0 1 674529
-0.002149 -0.000791 0.119280 0.124497 0.662032 0.602571 -0.052329 1 0 0 0 0 0 1 675524
-0.002149 -0.000791 0.119280 0.124582 0.662426 0.602924 -0.052361 1 0 0 0 0 0 1 676522
-0.002149 -0.000791 0.119280 0.124649 0.662813 0.603296 -0.052392 1 0 0 0 0 0 1 677522
-0.002149 -0.000791 0.119280 0.124737 0.663248 0.603674 -0.052426 1 0 0 0 0 0 1 678604
-0.002149 -0.000791 0.119280 0.124825 0.663747 0.604147 -0.052466 1 0 0 0 0 0 1 679885
-0.002149 -0.000791 0.119280 0.124887 0.664044 0.604399 -0.052489 1 0 0 0 0 0 1 680617
-0.002149 -0.000791 0.119280 0.124944 0.664410 0.604734 -0.052517 1 0 0 0 0 0 1 681533
-0.002149 -0.000791 0.119280 0.125020 0.664760 0.605067 -0.052547 1 0 0 0 0 0 1 682476
-0.002149 -0.000791 0.119280 0.125090 0.665186 0.605442 -0.052579 1 0 0 0 0 0 1 683503
-0.002149 -0.000791 0.119280 0.125177 0.665591 0.605805 -0.052611 1 0 0 0 0 0 1 684528
-0.002149 -0.000791 0.119280 0.125249 0.666001 0.606198 -0.052644 1 0 0 0 0 0 1 685586
-0.002149 -0.000791 0.119280 0.125329 0.666395 0.606539 -0.052674 1 0 0 0 0 0 1 686564
-0.002149 -0.000791 0.119280 0.125402 0.666843 0.606947 -0.052709 1 0 0 0 0 0 1 687686
-0.002149 -0.000791 0.119280 0.125487 0.667206 0.607292 -0.052739 1 0 0 0 0 0 1 688641
-0.002149 -0.000791 0.119280 0.125548 0.667616 0.607653 -0.052771 1 0 0 0 0 0 1 689644
-0.002149 -0.000791 0.119280 0.125617 0.667935 0.607956 -0.052798 1 0 0 0 0 0 1 690506
-0.002149 -0.000791 0.119280 0.125688 0.668369 0.608339 -0.052830 1 0 0 0 0 0 1 691552
-0.002149 -0.000791 0.119280 0.125777 0.668781 0.608709 -0.052863 1 0 0 0 0 0 1 692597
-0.002149 -0.000791 0.119280 0.125844 0.669167 0.609080 -0.052894 1 0 0 0 0 0 1 693595
-0.002149 -0.000791 0.119280 0.125920 0.669539 0.609401 -0.052923 1 0 0 0 0 0 1 694517
-0.002149 -0.000791 0.119280 0.125993 0.669988 0.609811 -0.052958 1 0 0 0 0 0 1 695643
-0.002149 -0.000791 0.119280 0.126072 0.670319 0.610125 -0.052985 1 0 0 0 0 0 1 696514
-0.002149 -0.000791 0.119280 0.126125 0.670723 0.610482 -0.053017 1 0 0 0 0 0 1 697526
-0.002149 -0.000791 0.119280 0.126219 0.671104 0.610840 -0.053047 1 0 0 0 0 0 1 698503
-0.002149 -0.000791 0.119280 0.126281 0.671518 0.611205 -0.053079 1 0 0 0 0 0 1 699517
-0.002149 -0.000791 0.119280 0.126366 0.671913 0.611560 -0.053110 1 0 0 0 0 0 1 700519
-0.002149 -0.000791 0.119280 0.126434 0.672302 0.611934 -0.053142 1 0 0 0 0 0 1 701525
-0.002149 -0.000791 0.119280 0.126514 0.672697 0.612274 -0.053172 1 0 0 0 0 0 1 702503
-0.002149 -0.000791 0.119280 0.126578 0.673101 0.612644 -0.053204 1 0 0 0 0 0 1 703517
-0.002149 -0.000791 0.119280 0.126667 0.673484 0.613006 -0.053236 1 0 0 0 0 0 1 704521
-0.002149 -0.000791 0.119280 0.126719 0.673878 0.613354 -0.053266 1 0 0 0 0 0 1 705506
-0.002149 -0.000791 0.119280 0.126813 0.674263 0.613715 -0.053297 1 0 0 0 0 0 1 706493
-0.002149 -0.000791 0.119280 0.126886 0.674736 0.614134 -0.053333 1 0 0 0 0 0 1 707656
-0.002149 -0.000791 0.119280 0.126966 0.675101 0.614461 -0.053362 1 0 0 0 0 0 1 708582
-0.002149 -0.000791 0.119280 0.127040 0.675526 0.614868 -0.053397 1 0 0 0 0 0 1 709680
-0.002149 -0.000791 0.119280 0.127110 0.675866 0.615159 -0.053423 1 0 0 0 0 0 1 710519
-0.002149 -0.000791 0.119280 0.127176 0.676278 0.615536 -0.053455 1 0 0 0 0 0 1 711552
-0.002149 -0.000791 0.119280 0.127259 0.676629 0.615869 -0.053484 1 0 0 0 0 0 1 712476
-0.002149 -0.000791 0.119280 0.127326 0.677041 0.616229 -0.053517 1 0 0 0 0 0 1 713514
-0.002149 -0.000791 0.119280 0.127401 0.677446 0.616616 -0.053549 1 0 0 0 0 0 1 714538
-0.002149 -0.000791 0.119280 0.127484 0.677851 0.616966 -0.053580 1 0 0 0 0 0 1 715542
-0.002149 -0.000791 0.119280 0.127561 0.678323 0.617397 -0.053617 1 0 0 0 0 0 1 716725
-0.002149 -0.000791 0.119280 0.127657 0.678744 0.617794 -0.053651 1 0 0 0 0 0 1 717826
-0.002149 -0.000791 0.119280 0.127697 0.679042 0.618054 -0.053674 1 0 0 0 0 0 1 718548
-0.002149 -0.000791 0.119280 0.127801 0.679541 0.618502 -0.053713 1 0 0 0 0 0 1 719811
-0.002149 -0.000791 0.119280 0.127852 0.679840 0.618795 -0.053738 1 0 0 0 0 0 1 720591
-0.002149 -0.000791 0.119280 0.127919 0.680202 0.619106 -0.053766 1 0 0 0 0 0 1 721509
-0.002149 -0.000791 0.119280 0.127997 0.680619 0.619505 -0.053799 1 0 0 0 0 0 1 722566
-0.002149 -0.000791 0.119280 0.128090 0.681077 0.619902 -0.053835 1 0 0 0 0 0 1 723702
-0.002149 -0.000791 0.119280 0.128147 0.681441 0.620235 -0.053863 1 0 0 0 0 0 1 724612
-0.002149 -0.000791 0.119280 0.128239 0.681842 0.620613 -0.053896 1 0 0 0 0 0 1 725661
-0.002149 -0.000791 0.119280 0.128291 0.682203 0.620931 -0.053924 1 0 0 0 0 0 1 726543
-0.002149 -0.000791 0.119280 0.128377 0.682605 0.621291 -0.053956 1 0 0 0 0 0 1 727563
-0.002149 -0.000791 0.119280 0.128444 0.682992 0.621663 -0.053987 1 0 0 0 0 0 1 728563
-0.002149 -0.000791 0.119280 0.128523 0.683412 0.622028 -0.054020 1 0 0 0 0 0 1 729628
-0.002149 -0.000791 0.119280 0.128608 0.683867 0.622461 -0.054056 1 0 0 0 0 0 1 730781
-0.002149 -0.000791 0.119280 0.128672 0.684172 0.622719 -0.054080 1 0 0 0 0 0 1 731529
-0.002149 -0.000791 0.119280 0.128743 0.684608 0.623118 -0.054114 1 0 0 0 0 0 1 732624
-0.002149 -0.000791 0.119280 0.128827 0.684966 0.623457 -0.054143 1 0 0 0 0 0 1 733563
-0.002149 -0.000791 0.119280 0.128885 0.685361 0.623805 -0.054173 1 0 0 0 0 0 1 734530
-0.002149 -0.000791 0.119280 0.128969 0.685752 0.624155 -0.054204 1 0 0 0 0 0 1 735521
-0.002149 -0.000791 0.119280 0.129036 0.686137 0.624526 -0.054235 1 0 0 0 0 0 1 736518
-0.002149 -0.000791 0.119280 0.129110 0.686535 0.624871 -0.054267 1 0 0 0 0 0 1 737527
-0.002149 -0.000791 0.119280 0.129184 0.686930 0.625248 -0.054298 1 0 0 0 0 0 1 738527
-0.002149 -0.000791 0.119280 0.129264 0.687317 0.625582 -0.054328 1 0 0 0 0 0 1 739486
-0.002149 -0.000791 0.119280 0.129330 0.687732 0.625961 -0.054361 1 0 0 0 0 0 1 740524
-0.002149 -0.000791 0.119280 0.129419 0.688115 0.626323 -0.054392 1 0 0 0 0 0 1 741529
-0.002149 -0.000791 0.119280 0.129479 0.688521 0.626681 -0.054423 1 0 0 0 0 0 1 742522
-0.002149 -0.000791 0.119280 0.129564 0.688916 0.627036 -0.054454 1 0 0 0 0 0 1 743526
-0.002149 -0.000791 0.119280 0.129630 0.689333 0.627436 -0.054489 1 0 0 0 0 0 1 744624
-0.002149 -0.000791 0.119280 0.129717 0.689732 0.627780 -0.054519 1 0 0 0 0 0 1 745596
-0.002149 -0.000791 0.119280 0.129782 0.690139 0.628152 -0.054551 1 0 0 0 0 0 1 746614
-0.002149 -0.000791 0.119280 0.129863 0.690479 0.628475 -0.054579 1 0 0 0 0 0 1 747508
-0.002149 -0.000791 0.119280 0.129923 0.690882 0.628829 -0.054610 1 0 0 0 0 0 1 748494
-0.002149 -0.000791 0.119280 0.130014 0.691280 0.629204 -0.054642 1 0 0 0 0 0 1 749534
-0.002149 -0.000791 0.119280 0.130075 0.691688 0.629564 -0.054673 1 0 0 0 0 0 1 750534
-0.002149 -0.000791 0.119280 0.130151 0.692072 0.629909 -0.054705 1 0 0 0 0 0 1 751531
-0.002149 -0.000791 0.119280 0.130244 0.692569 0.630380 -0.054744 1 0 0 0 0 0 1 752790
-0.002149 -0.000791 0.119280 0.130314 0.692904 0.630667 -0.054770 1 0 0 0 0 0 1 753617
-0.002149 -0.000791 0.119280 0.130370 0.693263 0.630995 -0.054798 1 0 0 0 0 0 1 754515
-0.002149 -0.000791 0.119280 0.130458 0.693645 0.631356 -0.054829 1 0 0 0 0 0 1 755515
-0.002149 -0.000791 0.119280 0.130553 0.694165 0.631814 -0.054869 1 0 0 0 0 0 1 756805
-0.002149 -0.000791 0.119280 0.130603 0.694468 0.632110 -0.054894 1 0 0 0 0 0 1 757593
-0.002149 -0.000791 0.119280 0.130691 0.694903 0.632486 -0.054928 1 0 0 0 0 0 1 758671
-0.002149 -0.000791 0.119280 0.130744 0.695246 0.632800 -0.054955 1 0 0 0 0 0 1 759531
-0.002149 -0.000791 0.119280 0.130826 0.695631 0.633165 -0.054987 1 0 0 0 0 0 1 760560
-0.002149 -0.000791 0.119280 0.130891 0.696033 0.633519 -0.055017 1 0 0 0 0 0 1 761528
-0.002149 -0.000791 0.119280 0.130999 0.696549 0.633982 -0.055058 1 0 0 0 0 0 1 762832
-0.002149 -0.000791 0.119280 0.131050 0.696848 0.634275 -0.055082 1 0 0 0 0 0 1 763612
-0.002149 -0.000791 0.119280 0.131125 0.697213 0.634588 -0.055110 1 0 0 0 0 0 1 764514
-0.002149 -0.000791 0.119280 0.131195 0.697620 0.634978 -0.055143 1 0 0 0 0 0 1 765565
-0.002149 -0.000791 0.119280 0.131279 0.698032 0.635335 -0.055175 1 0 0 0 0 0 1 766587
-0.002149 -0.000791 0.119280 0.131328 0.698388 0.635661 -0.055204 1 0 0 0 0 0 1 767499
-0.002149 -0.000791 0.119280 0.131423 0.698778 0.636029 -0.055235 1 0 0 0 0 0 1 768503
-0.002149 -0.000791 0.119280 0.131484 0.699186 0.636388 -0.055266 1 0 0 0 0 0 1 769499
-0.002149 -0.000791 0.119280 0.131569 0.699579 0.636741 -0.055297 1 0 0 0 0 0 1 770497
-0.002149 -0.000791 0.119280 0.131636 0.699965 0.637112 -0.055328 1 0 0 0 0 0 1 771496
-0.002149 -0.000791 0.119280 0.131719 0.700371 0.637464 -0.055360 1 0 0 0 0 0 1 772504
-0.002149 -0.000791 0.119280 0.131782 0.700769 0.637827 -0.055391 1 0 0 0 0 0 1 773500
-0.002149 -0.000791 0.119280 0.131870 0.701149 0.638187 -0.055422 1 0 0 0 0 0 1 774497
-0.002149 -0.000791 0.119280 0.131923 0.701548 0.638539 -0.055454 1 0 0 0 0 0 1 775496
-0.002149 -0.000791 0.119280 0.132018 0.701940 0.638907 -0.055485 1 0 0 0 0 0 1 776501
-0.002149 -0.000791 0.119280 0.132081 0.702357 0.639274 -0.055517 1 0 0 0 0 0 1 777521
-0.002149 -0.000791 0.119280 0.132198 0.702924 0.639786 -0.055562 1 0 0 0 0 0 1 778959
-0.002149 -0.000791 0.119280 0.132237 0.703158 0.640018 -0.055581 1 0 0 0 0 0 1 779572
-0.002149 -0.000791 0.119280 0.132319 0.703564 0.640369 -0.055612 1 0 0 0 0 0 1 780579
-0.002149 -0.000791 0.119280 0.132378 0.703939 0.640712 -0.055642 1 0 0 0 0 0 1 781518
-0.002149 -0.000791 0.119280 0.132465 0.704315 0.641068 -0.055673 1 0 0 0 0 0 1 782504
-0.002149 -0.000791 0.119280 0.132516 0.704704 0.641411 -0.055703 1 0 0 0 0 0 1 783477
-0.002149 -0.000791 0.119280 0.132611 0.705095 0.641778 -0.055734 1 0 0 0 0 0 1 784480
-0.002149 -0.000791 0.119280 0.132673 0.705503 0.642138 -0.055765 1 0 0 0 0 0 1 785479
-0.002149 -0.000791 0.119280 0.132763 0.705926 0.642518 -0.055799 1 0 0 0 0 0 1 786551
-0.002149 -0.000791 0.119280 0.132842 0.706377 0.642948 -0.055835 1 0 0 0 0 0 1 787713
-0.002149 -0.000791 0.119280 0.132919 0.706753 0.643272 -0.055864 1 0 0 0 0 0 1 788645
-0.002149 -0.000791 0.119280 0.132972 0.707098 0.643587 -0.055891 1 0 0 0 0 0 1 789508
-0.002149 -0.000791 0.119280 0.133074 0.707549 0.644012 -0.055928 1 0 0 0 0 0 1 790684
-0.002149 -0.000791 0.119280 0.133124 0.707936 0.644353 -0.055958 1 0 0 0 0 0 1 791654
-0.002149 -0.000791 0.119280 0.133210 0.708281 0.644679 -0.055986 1 0 0 0 0 0 1 792540
-0.002149 -0.000791 0.119280 0.133277 0.708719 0.645065 -0.056020 1 0 0 0 0 0 1 793612
-0.002149 -0.000791 0.119280 0.133358 0.709094 0.645401 -0.056049 1 0 0 0 0 0 1 794564
-0.002149 -0.000791 0.119280 0.133428 0.709492 0.645784 -0.056082 1 0 0 0 0 0 1 795594
-0.002149 -0.000791 0.119280 0.133517 0.709935 0.646168 -0.056116 1 0 0 0 0 0 1 796693
-0.002149 -0.000791 0.119280 0.133571 0.710283 0.646487 -0.056143 1 0 0 0 0 0 1 797565
-0.002149 -0.000791 0.119280 0.133643 0.710612 0.646800 -0.056171 1 0 0 0 0 0 1 798453
-0.002149 -0.000791 0.119280 0.133719 0.711071 0.647205 -0.056206 1 0 0 0 0 0 1 799563
-0.002149 -0.000791 0.119280 0.133810 0.711468 0.647580 -0.056238 1 0 0 0 0 0 1 800600
-0.002149 -0.000791 0.119280 0.133875 0.711832 0.647895 -0.056266 1 0 0 0 0 0 1 801494
-0.002149 -0.000791 0.119280 0.133938 0.712233 0.648262 -0.056297 1 0 0 0 0 0 1 802498
-0.002149 -0.000791 0.119280 0.134026 0.712614 0.648622 -0.056329 1 0 0 0 0 0 1 803497
-0.002149 -0.000791 0.119280 0.134088 0.713027 0.648986 -0.056360 1 0 0 0 0 0 1 804508
-0.002149 -0.000791 0.119280 0.134172 0.713419 0.649337 -0.056391 1 0 0 0 0 0 1 805502
-0.002149 -0.000791 0.119280 0.134235 0.713785 0.649691 -0.056421 1 0 0 0 0 0 1 806451
-0.002149 -0.000791 0.119280 0.134313 0.714198 0.650049 -0.056454 1 0 0 0 0 0 1 807498
-0.002149 -0.000791 0.119280 0.134387 0.714595 0.650428 -0.056485 1 0 0 0 0 0 1 808503
-0.002149 -0.000791 0.119280 0.134469 0.714997 0.650775 -0.056516 1 0 0 0 0 0 1 809498
-0.002149 -0.000791 0.119280 0.134533 0.715397 0.651141 -0.056547 1 0 0 0 0 0 1 810501
-0.002149 -0.000791 0.119280 0.134625 0.715799 0.651521 -0.056580 1 0 0 0 0 0 1 811552
-0.002149 -0.000791 0.119280 0.134697 0.716267 0.651935 -0.056616 1 0 0 0 0 0 1 812705
-0.002149 -0.000791 0.119280 0.134777 0.716637 0.652266 -0.056646 1 0 0 0 0 0 1 813642
-0.002149 -0.000791 0.119280 0.134823 0.716947 0.652570 -0.056672 1 0 0 0 0 0 1 814472
-0.002149 -0.000791 0.119280 0.134912 0.717355 0.652922 -0.056703 1 0 0 0 0 0 1 815465
-0.002149 -0.000791 0.119280 0.134983 0.717759 0.653309 -0.056735 1 0 0 0 0 0 1 816506
-0.002149 -0.000791 0.119280 0.135060 0.718139 0.653636 -0.056764 1 0 0 0 0 0 1 817447
-0.002149 -0.000791 0.119280 0.135127 0.718556 0.654016 -0.056797 1 0 0 0 0 0 1 818490
-0.002149 -0.000791 0.119280 0.135217 0.718946 0.654386 -0.056829 1 0 0 0 0 0 1 819514
-0.002149 -0.000791 0.119280 0.135297 0.719456 0.654838 -0.056868 1 0 0 0 0 0 1 820770
-0.002149 -0.000791 0.119280 0.135361 0.719774 0.655123 -0.056894 1 0 0 0 0 0 1 821601
-0.002149 -0.000791 0.119280 0.135426 0.720122 0.655460 -0.056922 1 0 0 0 0 0 1 822485
-0.002149 -0.000791 0.119280 0.135523 0.720600 0.655876 -0.056959 1 0 0 0 0 0 1 823672
-0.002149 -0.000791 0.119280 0.135592 0.720998 0.656257 -0.056991 1 0 0 0 0 0 1 824699
-0.002149 -0.000791 0.119280 0.135663 0.721343 0.656552 -0.057018 1 0 0 0 0 0 1 825551
-0.002149 -0.000791 0.119280 0.135731 0.721771 0.656943 -0.057051 1 0 0 0 0 0 1 826623
-0.002149 -0.000791 0.119280 0.135815 0.722126 0.657280 -0.057080 1 0 0 0 0 0 1 827557
-0.002149 -0.000791 0.119280 0.135877 0.722542 0.657647 -0.057112 1 0 0 0 0 0 1 828577
-0.002149 -0.000791 0.119280 0.135953 0.722925 0.657990 -0.057143 1 0 0 0 0 0 1 829569
-0.002149 -0.000791 0.119280 0.136030 0.723334 0.658383 -0.057176 1 0 0 0 0 0 1 830608
-0.002149 -0.000791 0.119280 0.136118 0.723767 0.658758 -0.057209 1 0 0 0 0 0 1 831682
-0.002149 -0.000791 0.119280 0.136169 0.724098 0.659061 -0.057235 1 0 0 0 0 0 1 832509
-0.002149 -0.000791 0.119280 0.136264 0.724516 0.659455 -0.057269 1 0 0 0 0 0 1 833602
-0.002149 -0.000791 0.119280 0.136319 0.724893 0.659786 -0.057298 1 0 0 0 0 0 1 834522
-0.002149 -0.000791 0.119280 0.136406 0.725268 0.660140 -0.057329 1 0 0 0 0 0 1 835505
-0.002149 -0.000791 0.119280 0.136466 0.725673 0.660497 -0.057360 1 0 0 0 0 0 1 836496
-0.002149 -0.000791 0.119280 0.136543 0.726059 0.660843 -0.057391 1 0 0 0 0 0 1 837497
-0.002149 -0.000791 0.119280 0.136617 0.726455 0.661224 -0.057422 1 0 0 0 0 0 1 838503
-0.002149 -0.000791 0.119280 0.136700 0.726860 0.661573 -0.057454 1 0 0 0 0 0 1 839504
-0.002149 -0.000791 0.119280 0.136762 0.727254 0.661934 -0.057485 1 0 0 0 0 0 1 840492
-0.002149 -0.000791 0.119280 0.136851 0.727636 0.662295 -0.057516 1 0 0 0 0 0 1 841494
-0.002149 -0.000791 0.119280 0.136924 0.728044 0.662651 -0.057547 1 0 0 0 0 0 1 842501
-0.002149 -0.000791 0.119280 0.136992 0.728442 0.663032 -0.057579 1 0 0 0 0 0 1 843527
-0.002149 -0.000791 0.119280 0.137063 0.728823 0.663361 -0.057610 1 0 0 0 0 0 1 844492
-0.002149 -0.000791 0.119280 0.137210 0.729636 0.664101 -0.057673 1 0 0 0 0 0 1 846519
-0.002149 -0.000791 0.119280 0.137290 0.730039 0.664486 -0.057706 1 0 0 0 0 0 1 847565
-0.002149 -0.000791 0.119280 0.137371 0.730428 0.664821 -0.057736 1 0 0 0 0 0 1 848530
-0.002149 -0.000791 0.119280 0.137445 0.730815 0.665171 -0.057766 1 0 0 0 0 0 1 849506
-0.002149 -0.000791 0.119280 0.137511 0.731201 0.665543 -0.057798 1 0 0 0 0 0 1 850505
-0.002149 -0.000791 0.119280 0.137593 0.731606 0.665893 -0.057829 1 0 0 0 0 0 1 851510
-0.002149 -0.000791 0.119280 0.137660 0.731993 0.666264 -0.057860 1 0 0 0 0 0 1 852507
-0.002149 -0.000791 0.119280 0.137737 0.732408 0.666624 -0.057893 1 0 0 0 0 0 1 853559
-0.002149 -0.000791 0.119280 0.137811 0.732833 0.667012 -0.057926 1 0 0 0 0 0 1 854607
-0.002149 -0.000791 0.119280 0.137891 0.733167 0.667329 -0.057953 1 0 0 0 0 0 1 855484
-0.002149 -0.000791 0.119280 0.137965 0.733644 0.667751 -0.057990 1 0 0 0 0 0 1 856658
-0.002149 -0.000791 0.119280 0.138038 0.733977 0.668049 -0.058016 1 0 0 0 0 0 1 857503
-0.002149 -0.000791 0.119280 0.138118 0.734432 0.668484 -0.058053 1 0 0 0 0 0 1 858677
-0.002149 -0.000791 0.119280 0.138190 0.734781 0.668783 -0.058080 1 0 0 0 0 0 1 859540
-0.002149 -0.000791 0.119280 0.138255 0.735190 0.669157 -0.058112 1 0 0 0 0 0 1 860565
-0.002149 -0.000791 0.119280 0.138345 0.735576 0.669522 -0.058144 1 0 0 0 0 0 1 861577
-0.002149 -0.000791 0.119280 0.138391 0.735945 0.669847 -0.058172 1 0 0 0 0 0 1 862500
-0.002149 -0.000791 0.119280 0.138493 0.736372 0.670246 -0.058207 1 0 0 0 0 0 1 863593
-0.002149 -0.000791 0.119280 0.138549 0.736753 0.670581 -0.058236 1 0 0 0 0 0 1 864522
-0.002149 -0.000791 0.119280 0.138635 0.737150 0.670937 -0.058267 1 0 0 0 0 0 1 865530
-0.002149 -0.000791 0.119280 0.138705 0.737553 0.671325 -0.058300 1 0 0 0 0 0 1 866572
-0.002149 -0.000791 0.119280 0.138783 0.737932 0.671650 -0.058329 1 0 0 0 0 0 1 867509
-0.002149 -0.000791 0.119280 0.138845 0.738328 0.672013 -0.058360 1 0 0 0 0 0 1 868503
-0.002149 -0.000791 0.119280 0.138925 0.738698 0.672364 -0.058391 1 0 0 0 0 0 1 869496
-0.002149 -0.000791 0.119280 0.138993 0.739115 0.672731 -0.058422 1 0 0 0 0 0 1 870499
-0.002149 -0.000791 0.119280 0.139079 0.739481 0.673076 -0.058452 1 0 0 0 0 0 1 871455
-0.002149 -0.000791 0.119280 0.139143 0.739907 0.673452 -0.058485 1 0 0 0 0 0 1 872501
-0.002149 -0.000791 0.119280 0.139227 0.740301 0.673805 -0.058516 1 0 0 0 0 0 1 873500
-0.002149 -0.000791 0.119280 0.139294 0.740686 0.674176 -0.058547 1 0 0 0 0 0 1 874495
-0.002149 -0.000791 0.119280 0.139377 0.741092 0.674527 -0.058579 1 0 0 0 0 0 1 875504
-0.002149 -0.000791 0.119280 0.139440 0.741490 0.674891 -0.058610 1 0 0 0 0 0 1 876499
-0.002149 -0.000791 0.119280 0.139521 0.741867 0.675248 -0.058641 1 0 0 0 0 0 1 877511
-0.002149 -0.000791 0.119280 0.139627 0.742488 0.675801 -0.058689 1 0 0 0 0 0 1 879030
-0.002149 -0.000791 0.119280 0.139681 0.742683 0.675991 -0.058705 1 0 0 0 0 0 1 879555
-0.002149 -0.000791 0.119280 0.139743 0.743099 0.676357 -0.058737 1 0 0 0 0 0 1 880573
-0.002149 -0.000791 0.119280 0.139822 0.743462 0.676682 -0.058766 1 0 0 0 0 0 1 881494
-0.002149 -0.000791 0.119280 0.139887 0.743841 0.677048 -0.058797 1 0 0 0 0 0 1 882476
-0.002149 -0.000791 0.119280 0.139971 0.744249 0.677400 -0.058828 1 0 0 0 0 0 1 883488
-0.002149 -0.000791 0.119280 0.140045 0.744640 0.677754 -0.058859 1 0 0 0 0 0 1 884475
-0.002149 -0.000791 0.119280 0.140103 0.745019 0.678120 -0.058890 1 0 0 0 0 0 1 885477
-0.002149 -0.000791 0.119280 0.140184 0.745454 0.678501 -0.058923 1 0 0 0 0 0 1 886531
-0.002149 -0.000791 0.119280 0.140285 0.745899 0.678918 -0.058960 1 0 0 0 0 0 1 887690
-0.002149 -0.000791 0.119280 0.140343 0.746221 0.679195 -0.058984 1 0 0 0 0 0 1 888477
-0.002149 -0.000791 0.119280 0.140407 0.746630 0.679569 -0.059016 1 0 0 0 0 0 1 889501
-0.002149 -0.000791 0.119280 0.140506 0.747068 0.679981 -0.059052 1 0 0 0 0 0 1 890644
-0.002149 -0.000791 0.119280 0.140564 0.747460 0.680327 -0.059082 1 0 0 0 0 0 1 891604
-0.002149 -0.000791 0.119280 0.140641 0.747848 0.680675 -0.059113 1 0 0 0 0 0 1 892611
-0.002149 -0.000791 0.119280 0.140703 0.748182 0.680999 -0.059140 1 0 0 0 0 0 1 893458
-0.002149 -0.000791 0.119280 0.140793 0.748625 0.681383 -0.059174 1 0 0 0 0 0 1 894557
-0.002149 -0.000791 0.119280 0.140852 0.748968 0.681714 -0.059202 1 0 0 0 0 0 1 895445
-0.002149 -0.000791 0.119280 0.140944 0.749424 0.682111 -0.059237 1 0 0 0 0 0 1 896578
-0.002149 -0.000791 0.119280 0.141012 0.749849 0.682500 -0.059271 1 0 0 0 0 0 1 897645
-0.002149 -0.000791 0.119280 0.141089 0.750167 0.682802 -0.059297 1 0 0 0 0 0 1 898483
-0.002149 -0.000791 0.119280 0.141153 0.750594 0.683179 -0.059330 1 0 0 0 0 0 1 899531
-0.002149 -0.000791 0.119280 0.141229 0.750978 0.683524 -0.059361 1 0 0 0 0 0 1 900527
-0.002149 -0.000791 0.119280 0.141297 0.751341 0.683874 -0.059390 1 0 0 0 0 0 1 901449
-0.002149 -0.000791 0.119280 0.141382 0.751754 0.684231 -0.059421 1 0 0 0 0 0 1 902472
-0.002149 -0.000791 0.119280 0.141447 0.752134 0.684597 -0.059452 1 0 0 0 0 0 1 903454
-0.002149 -0.000791 0.119280 0.141530 0.752543 0.684950 -0.059484 1 0 0 0 0 0 1 904468
-0.002149 -0.000791 0.119280 0.141594 0.752944 0.685316 -0.059515 1 0 0 0 0 0 1 905472
-0.002149 -0.000791 0.119280 0.141682 0.753324 0.685676 -0.059546 1 0 0 0 0 0 1 906469
-0.002149 -0.000791 0.119280 0.141744 0.753735 0.686038 -0.059578 1 0 0 0 0 0 1 907477
-0.002149 -0.000791 0.119280 0.141818 0.754111 0.686376 -0.059608 1 0 0 0 0 0 1 908453
-0.002149 -0.000791 0.119280 0.141892 0.754504 0.686754 -0.059640 1 0 0 0 0 0 1 909451
-0.002149 -0.000791 0.119280 0.141975 0.754910 0.687104 -0.059671 1 0 0 0 0 0 1 910456
-0.002149 -0.000791 0.119280 0.142042 0.755296 0.687474 -0.059702 1 0 0 0 0 0 1 911451
-0.002149 -0.000791 0.119280 0.142183 0.756013 0.688108 -0.059758 1 0 0 0 0 0 1 913245
-0.002149 -0.000791 0.119280 0.142268 0.756529 0.688579 -0.059799 1 0 0 0 0 0 1 914540
-0.002149 -0.000791 0.119280 0.142352 0.756885 0.688917 -0.059828 1 0 0 0 0 0 1 915477
-0.002149 -0.000791 0.119280 0.142403 0.757277 0.689263 -0.059859 1 0 0 0 0 0 1 916457
-0.002149 -0.000791 0.119280 0.142495 0.757678 0.689621 -0.059890 1 0 0 0 0 0 1 917455
-0.002149 -0.000791 0.119280 0.142561 0.758059 0.689989 -0.059921 1 0 0 0 0 0 1 918440
-0.002149 -0.000791 0.119280 0.142645 0.758469 0.690344 -0.059952 1 0 0 0 0 0 1 919458
-0.002149 -0.000791 0.119280 0.142713 0.758896 0.690734 -0.059986 1 0 0 0 0 0 1 920528
-0.002149 -0.000791 0.119280 0.142798 0.759256 0.691075 -0.060015 1 0 0 0 0 0 1 921473
-0.002149 -0.000791 0.119280 0.142866 0.759706 0.691473 -0.060050 1 0 0 0 0 0 1 922579
-0.002149 -0.000791 0.119280 0.142958 0.760138 0.691860 -0.060084 1 0 0 0 0 0 1 923674
-0.002149 -0.000791 0.119280 0.143014 0.760464 0.692177 -0.060111 1 0 0 0 0 0 1 924521
-0.002149 -0.000791 0.119280 0.143090 0.760868 0.692528 -0.060143 1 0 0 0 0 0 1 925547
-0.002149 -0.000791 0.119280 0.143156 0.761226 0.692871 -0.060171 1 0 0 0 0 0 1 926452
-0.002149 -0.000791 0.119280 0.143246 0.761666 0.693253 -0.060205 1 0 0 0 0 0 1 927543
-0.002149 -0.000791 0.119280 0.143307 0.762054 0.693608 -0.060235 1 0 0 0 0 0 1 928514
-0.002149 -0.000791 0.119280 0.143404 0.762483 0.694012 -0.060270 1 0 0 0 0 0 1 929636
-0.002149 -0.000791 0.119280 0.143480 0.762905 0.694380 -0.060303 1 0 0 0 0 0 1 930677
-0.002149 -0.000791 0.119280 0.143528 0.763195 0.694664 -0.060327 1 0 0 0 0 0 1 931432
-0.002149 -0.000791 0.119280 0.143610 0.763631 0.695043 -0.060361 1 0 0 0 0 0 1 932537
-0.002149 -0.000791 0.119280 0.143680 0.764041 0.695417 -0.060392 1 0 0 0 0 0 1 933544
-0.002149 -0.000791 0.119280 0.143751 0.764393 0.695754 -0.060421 1 0 0 0 0 0 1 934460
-0.002149 -0.000791 0.119280 0.143835 0.764802 0.696108 -0.060453 1 0 0 0 0 0 1 935476
-0.002149 -0.000791 0.119280 0.143911 0.765197 0.696465 -0.060484 1 0 0 0 0 0 1 936472
-0.002149 -0.000791 0.119280 0.143977 0.765585 0.696839 -0.060515 1 0 0 0 0 0 1 937475
-0.002149 -0.000791 0.119280 0.144059 0.765988 0.697187 -0.060547 1 0 0 0 0 0 1 938475
-0.002149 -0.000791 0.119280 0.144126 0.766376 0.697559 -0.060578 1 0 0 0 0 0 1 939477
-0.002149 -0.000791 0.119280 0.144200 0.766771 0.697901 -0.060609 1 0 0 0 0 0 1 940478
-0.002149 -0.000791 0.119280 0.144270 0.767176 0.698270 -0.060640 1 0 0 0 0 0 1 941474
-0.002149 -0.000791 0.119280 0.144359 0.767559 0.698633 -0.060672 1 0 0 0 0 0 1 942477
-0.002149 -0.000791 0.119280 0.144420 0.767966 0.698991 -0.060703 1 0 0 0 0 0 1 943474
-0.002149 -0.000791 0.119280 0.144513 0.768405 0.699385 -0.060738 1 0 0 0 0 0 1 944586
-0.002149 -0.000791 0.119280 0.144569 0.768736 0.699707 -0.060764 1 0 0 0 0 0 1 945446
-0.002149 -0.000791 0.119280 0.144658 0.769173 0.700086 -0.060798 1 0 0 0 0 0 1 946531
-0.002149 -0.000791 0.119280 0.144714 0.769531 0.700414 -0.060826 1 0 0 0 0 0 1 947428
-0.002149 -0.000791 0.119280 0.144798 0.769925 0.700786 -0.060859 1 0 0 0 0 0 1 948481
-0.002149 -0.000791 0.119280 0.144865 0.770340 0.701151 -0.060890 1 0 0 0 0 0 1 949479
-0.002149 -0.000791 0.119280 0.144954 0.770724 0.701513 -0.060922 1 0 0 0 0 0 1 950482
-0.002149 -0.000791 0.119280 0.145015 0.771133 0.701874 -0.060953 1 0 0 0 0 0 1 951484
-0.002149 -0.000791 0.119280 0.145112 0.771588 0.702283 -0.060989 1 0 0 0 0 0 1 952638
-0.002149 -0.000791 0.119280 0.145174 0.771951 0.702633 -0.061019 1 0 0 0 0 0 1 953578
-0.002149 -0.000791 0.119280 0.145250 0.772319 0.702950 -0.061047 1 0 0 0 0 0 1 954490
-0.002149 -0.000791 0.119280 0.145314 0.772725 0.703321 -0.061079 1 0 0 0 0 0 1 955506
-0.002149 -0.000791 0.119280 0.145395 0.773102 0.703678 -0.061110 1 0 0 0 0 0 1 956517
-0.002149 -0.000791 0.119280 0.145464 0.773526 0.704052 -0.061142 1 0 0 0 0 0 1 957539
-0.002149 -0.000791 0.119280 0.145565 0.773973 0.704470 -0.061179 1 0 0 0 0 0 1 958699
-0.002149 -0.000791 0.119280 0.145620 0.774347 0.704799 -0.061207 1 0 0 0 0 0 1 959613
-0.002149 -0.000791 0.119280 0.145701 0.774724 0.705137 -0.061237 1 0 0 0 0 0 1 960569
-0.002167 -0.000786 0.119290 0.407537 0.714102 0.566293 -0.061268 1 0 0 0 0 0 1 961552
-0.002177 -0.000784 0.119294 0.318359 0.734547 0.634997 -0.061297 1 0 0 0 0 0 1 962486
-0.002181 -0.000783 0.119295 0.252438 0.750352 0.670674 -0.061332 1 0 0 0 0 0 1 963606
-0.002184 -0.000782 0.119295 0.217592 0.759030 0.684350 -0.061360 1 0 0 0 0 0 1 964501
-0.002185 -0.000782 0.119295 0.200110 0.763652 0.689433 -0.061390 1 0 0 0 0 0 1 965460
-0.002185 -0.000782 0.119296 0.191445 0.766216 0.691446 -0.061422 1 0 0 0 0 0 1 966496
-0.002186 -0.000782 0.119296 0.187156 0.767686 0.692360 -0.061454 1 0 0 0 0 0 1 967502
-0.002186 -0.000782 0.119296 0.185066 0.768617 0.692921 -0.061484 1 0 0 0 0 0 1 968485
-0.002186 -0.000782 0.119296 0.184069 0.769278 0.693322 -0.061515 1 0 0 0 0 0 1 969474
-0.002186 -0.000782 0.119296 0.183620 0.769803 0.693701 -0.061547 1 0 0 0 0 0 1 970479
-0.002186 -0.000782 0.119296 0.183444 0.770269 0.694076 -0.061578 1 0 0 0 0 0 1 971479
-0.002186 -0.000782 0.119296 0.183396 0.770683 0.694425 -0.061609 1 0 0 0 0 0 1 972474
-0.002186 -0.000782 0.119296 0.183423 0.771089 0.694770 -0.061640 1 0 0 0 0 0 1 973476
-0.002186 -0.000782 0.119296 0.183485 0.771500 0.695129 -0.061672 1 0 0 0 0 0 1 974480
-0.002186 -0.000782 0.119296 0.183556 0.771881 0.695476 -0.061703 1 0 0 0 0 0 1 975467
-0.002186 -0.000782 0.119296 0.183636 0.772277 0.695838 -0.061734 1 0 0 0 0 0 1 976475
-0.002186 -0.000782 0.119296 0.183724 0.772679 0.696183 -0.061765 1 0 0 0 0 0 1 977473
-0.002186 -0.000782 0.119296 0.183822 0.773094 0.696555 -0.061798 1 0 0 0 0 0 1 978531
-0.002186 -0.000782 0.119296 0.183921 0.773488 0.696927 -0.061831 1 0 0 0 0 0 1 979567
-0.002186 -0.000782 0.119296 0.184012 0.773838 0.697224 -0.061858 1 0 0 0 0 0 1 980444
-0.002186 -0.000782 0.119296 0.184107 0.774259 0.697622 -0.061892 1 0 0 0 0 0 1 981542
-0.002186 -0.000782 0.119296 0.184192 0.774644 0.697954 -0.061922 1 0 0 0 0 0 1 982499
-0.002186 -0.000782 0.119296 0.184283 0.775030 0.698299 -0.061953 1 0 0 0 0 0 1 983482
-0.002186 -0.000782 0.119296 0.184382 0.775422 0.698670 -0.061985 1 0 0 0 0 0 1 984514
-0.002186 -0.000782 0.119296 0.184466 0.775796 0.698992 -0.062014 1 0 0 0 0 0 1 985446
-0.002186 -0.000782 0.119296 0.184560 0.776195 0.699350 -0.062046 1 0 0 0 0 0 1 986463
-0.002186 -0.000782 0.119296 0.184669 0.776630 0.699759 -0.062082 1 0 0 0 0 0 1 987605
-0.002186 -0.000782 0.119296 0.184736 0.776958 0.700040 -0.062108 1 0 0 0 0 0 1 988440
-0.002186 -0.000782 0.119296 0.184834 0.777355 0.700394 -0.062139 1 0 0 0 0 0 1 989431
-0.002186 -0.000782 0.119296 0.184952 0.777823 0.700833 -0.062177 1 0 0 0 0 0 1 990656
-0.002186 -0.000782 0.119296 0.185042 0.778170 0.701126 -0.062204 1 0 0 0 0 0 1 991524
-0.002186 -0.000782 0.119296 0.185128 0.778551 0.701489 -0.062235 1 0 0 0 0 0 1 992519
-0.002186 -0.000782 0.119296 0.185209 0.778918 0.701805 -0.062264 1 0 0 0 0 0 1 993432
-0.002186 -0.000782 0.119296 0.185308 0.779341 0.702184 -0.062298 1 0 0 0 0 0 1 994510
-0.002186 -0.000782 0.119296 0.185399 0.779699 0.702524 -0.062327 1 0 0 0 0 0 1 995455
-0.002186 -0.000782 0.119296 0.185499 0.780168 0.702932 -0.062365 1 0 0 0 0 0 1 996651
-0.002186 -0.000782 0.119296 0.185588 0.780524 0.703250 -0.062392 1 0 0 0 0 0 1 997538
-0.002186 -0.000782 0.119296 0.185673 0.780853 0.703563 -0.062419 1 0 0 0 0 0 1 998406
-0.002186 -0.000782 0.119296 0.185771 0.781286 0.703938 -0.062453 1 0 0 0 0 0 1 999489
-0.002186 -0.000782 0.119296 0.185870 0.781681 0.704309 -0.062486 1 0 0 0 0 0 2 524
-0.002186 -0.000782 0.119296 0.185922 0.781868 0.704459 -0.062500 1 0 0 0 0 0 2 1427
-0.002186 -0.000782 0.119296 0.185912 0.781872 0.704464 -0.062500 1 0 0 0 0 0 2 2425
-0.002186 -0.000782 0.119296 0.185906 0.781852 0.704464 -0.062500 1 0 0 0 0 0 2 3421
-0.002186 -0.000782 0.119296 0.185909 0.781870 0.704464 -0.062500 1 0 0 0 0 0 2 4423
-0.002186 -0.000782 0.119296 0.185910 0.781872 0.704464 -0.062500 1 0 0 0 0 0 2 5422
-0.002186 -0.000782 0.119296 0.185913 0.781860 0.704471 -0.062500 1 0 0 0 0 0 2 6425
-0.002186 -0.000782 0.119296 0.185910 0.781871 0.704465 -0.062500 1 0 0 0 0 0 2 7417
-0.002186 -0.000782 0.119296 0.185913 0.781860 0.704471 -0.062500 1 0 0 0 0 0 2 8424
-0.002186 -0.000782 0.119296 0.185910 0.781871 0.704465 -0.062500 1 0 0 0 0 0 2 9424
-0.002186 -0.000782 0.119296 0.185910 0.781872 0.704465 -0.062500 1 0 0 0 0 0 2 10425
-0.002186 -0.000782 0.119296 0.185905 0.781852 0.704464 -0.062500 1 0 0 0 0 0 2 11478
-0.002186 -0.000782 0.119296 0.185909 0.781870 0.704464 -0.062500 1 0 0 0 0 0 2 12709
-0.002186 -0.000782 0.119296 0.185921 0.781869 0.704458 -0.062500 1 0 0 0 0 0 2 13518
-0.002186 -0.000782 0.119296 0.185914 0.781860 0.704470 -0.062500 1 0 0 0 0 0 2 14477
-0.002186 -0.000782 0.119296 0.185910 0.781871 0.704465 -0.062500 1 0 0 0 0 0 2 15457
-0.002186 -0.000782 0.119296 0.185913 0.781860 0.704471 -0.062500 1 0 0 0 0 0 2 16426
-0.002186 -0.000782 0.119296 0.185910 0.781871 0.704465 -0.062500 1 0 0 0 0 0 2 17430
-0.002186 -0.000782 0.119296 0.185902 0.781863 0.704457 -0.062500 1 0 0 0 0 0 2 18430
-0.002186 -0.000782 0.119296 0.185912 0.781859 0.704470 -0.062500 1 0 0 0 0 0 2 19429
-0.002186 -0.000782 0.119296 0.185910 0.781870 0.704465 -0.062500 1 0 0 0 0 0 2 20567
-0.002186 -0.000782 0.119296 0.185909 0.781872 0.704464 -0.062500 1 0 0 0 0 0 2 21502
-0.002186 -0.000782 0.119296 0.185913 0.781860 0.704471 -0.062500 1 0 0 0 0 0 2 22452
-0.002186 -0.000782 0.119296 0.185910 0.781871 0.704465 -0.062500 1 0 0 0 0 0 2 23512
-0.002186 -0.000782 0.119296 0.185922 0.781869 0.704458 -0.062500 1 0 0 0 0 0 2 24636
-0.002186 -0.000782 0.119296 0.185915 0.781860 0.704470 -0.062500 1 0 0 0 0 0 2 25480
-0.002186 -0.000782 0.119296 0.185902 0.781862 0.704458 -0.062500 1 0 0 0 0 0 2 26548
-0.002186 -0.000782 0.119296 0.185912 0.781859 0.704470 -0.062500 1 0 0 0 0 0 2 27456
-0.002186 -0.000782 0.119296 0.185910 0.781870 0.704465 -0.062500 1 0 0 0 0 0 2 28420
-0.002186 -0.000782 0.119296 0.185910 0.781872 0.704464 -0.062500 1 0 0 0 0 0 2 29477
-0.002186 -0.000782 0.119296 0.185913 0.781860 0.704471 -0.062500 1 0 0 0 0 0 2 30610
-0.002186 -0.000782 0.119296 0.185910 0.781871 0.704465 -0.062500 1 0 0 0 0 0 2 31701
-0.002186 -0.000782 0.119296 0.185910 0.781872 0.704464 -0.062500 1 0 0 0 0 0 2 32441
-0.002186 -0.000782 0.119296 0.185913 0.781861 0.704471 -0.062500 1 0 0 0 0 0 2 33541
-0.002186 -0.000782 0.119296 0.185902 0.781862 0.704458 -0.062500 1 0 0 0 0 0 2 34476
-0.002186 -0.000782 0.119296 0.185912 0.781859 0.704470 -0.062500 1 0 0 0 0 0 2 35437
-0.002186 -0.000782 0.119296 0.185922 0.781868 0.704459 -0.062500 1 0 0 0 0 0 2 36447
-0.002186 -0.000782 0.119296 0.185911 0.781871 0.704463 -0.062500 1 0 0 0 0 0 2 37447
-0.002186 -0.000782 0.119296 0.185913 0.781860 0.704471 -0.062500 1 0 0 0 0 0 2 38425
-0.002186 -0.000782 0.119296 0.185910 0.781871 0.704465 -0.062500 1 0 0 0 0 0 2 39443
-0.002186 -0.000782 0.119296 0.185910 0.781872 0.704464 -0.062500 1 0 0 0 0 0 2 40445
-0.002186 -0.000782 0.119296 0.185913 0.781861 0.704471 -0.062500 1 0 0 0 0 0 2 41450
-0.002186 -0.000782 0.119296 0.185902 0.781862 0.704458 -0.062500 1 0 0 0 0 0 2 42425
-0.002186 -0.000782 0.119296 0.185912 0.781859 0.704470 -0.062500 1 0 0 0 0 0 2 43422
-0.002186 -0.000782 0.119296 0.185910 0.781870 0.704465 -0.062500 1 0 0 0 0 0 2 45236
-0.002186 -0.000782 0.119296 0.185909 0.781872 0.704464 -0.062500 1 0 0 0 0 0 2 45441
-0.002186 -0.000782 0.119296 0.185913 0.781861 0.704471 -0.062500 1 0 0 0 0 0 2 46560
-0.002186 -0.000782 0.119296 0.185922 0.781868 0.704459 -0.062500 1 0 0 0 0 0 2 47408
-0.002186 -0.000782 0.119296 0.185911 0.781872 0.704464 -0.062500 1 0 0 0 0 0 2 48480
-0.002186 -0.000782 0.119296 0.185914 0.781861 0.704471 -0.062500 1 0 0 0 0 0 2 49433
-0.002186 -0.000782 0.119296 0.185902 0.781862 0.704458 -0.062500 1 0 0 0 0 0 2 50428
-0.002186 -0.000782 0.119296 0.185912 0.781859 0.704470 -0.062500 1 0 0 0 0 0 2 51428
-0.002186 -0.000782 0.119296 0.185910 0.781870 0.704465 -0.062500 1 0 0 0 0 0 2 52442
-0.002186 -0.000782 0.119296 0.185910 0.781872 0.704464 -0.062500 1 0 0 0 0 0 2 53725
-0.002186 -0.000782 0.119296 0.185913 0.781860 0.704471 -0.062500 1 0 0 0 0 0 2 54763
-0.002186 -0.000782 0.119296 0.185910 0.781871 0.704465 -0.062500 1 0 0 0 0 0 2 55533
-0.002186 -0.000782 0.119296 0.185910 0.781872 0.704465 -0.062500 1 0 0 0 0 0 2 56450
-0.002186 -0.000782 0.119296 0.185905 0.781852 0.704464 -0.062500 1 0 0 0 0 0 2 57422
-0.002186 -0.000782 0.119296 0.185921 0.781867 0.704458 -0.062500 1 0 0 0 0 0 2 58618
-0.002186 -0.000782 0.119296 0.185914 0.781860 0.704470 -0.062500 1 0 0 0 0 0 2 59561
-0.002186 -0.000782 0.119296 0.185910 0.781870 0.704465 -0.062500 1 0 0 0 0 0 2 60516
-0.002186 -0.000782 0.119296 0.185910 0.781872 0.704464 -0.062500 1 0 0 0 0 0 2 61430
-0.002186 -0.000782 0.119296 0.185913 0.781860 0.704471 -0.062500 1 0 0 0 0 0 2 62420
-0.002186 -0.000782 0.119296 0.185910 0.781871 0.704465 -0.062500 1 0 0 0 0 0 2 63479
-0.002186 -0.000782 0.119296 0.185910 0.781872 0.704464 -0.062500 1 0 0 0 0 0 2 64584
-0.002186 -0.000782 0.119296 0.185905 0.781852 0.704464 -0.062500 1 0 0 0 0 0 2 65624
-0.002186 -0.000782 0.119296 0.185909 0.781870 0.704464 -0.062500 1 0 0 0 0 0 2 66451
-0.002186 -0.000782 0.119296 0.185913 0.781860 0.704471 -0.062500 1 0 0 0 0 0 2 67516
-0.002186 -0.000782 0.119296 0.185910 0.781871 0.704465 -0.062500 1 0 0 0 0 0 2 68495
-0.002186 -0.000782 0.119296 0.185922 0.781869 0.704458 -0.062500 1 0 0 0 0 0 2 69449
-0.002186 -0.000782 0.119296 0.185915 0.781860 0.704470 -0.062500 1 0 0 0 0 0 2 70450
-0.002186 -0.000782 0.119296 0.185911 0.781871 0.704465 -0.062500 1 0 0 0 0 0 2 71446
-0.002186 -0.000782 0.119296 0.185910 0.781872 0.704464 -0.062500 1 0 0 0 0 0 2 72469
-0.002186 -0.000782 0.119296 0.185905 0.781852 0.704464 -0.062500 1 0 0 0 0 0 2 73445
-0.002186 -0.000782 0.119296 0.185909 0.781870 0.704464 -0.062500 1 0 0 0 0 0 2 74449
-0.002186 -0.000782 0.119296 0.185913 0.781860 0.704471 -0.062500 1 0 0 0 0 0 2 75450
-0.002186 -0.000782 0.119296 0.185910 0.781870 0.704465 -0.062500 1 0 0 0 0 0 2 76451
-0.002186 -0.000782 0.119296 0.185910 0.781872 0.704464 -0.062500 1 0 0 0 0 0 2 77454
-0.002186 -0.000782 0.119296 0.185913 0.781860 0.704471 -0.062500 1 0 0 0 0 0 2 79143
-0.002186 -0.000782 0.119296 0.185910 0.781871 0.704465 -0.062500 1 0 0 0 0 0 2 80519
-0.002186 -0.000782 0.119296 0.185914 0.781861 0.704451 -0.062500 1 0 0 0 0 0 2 81481
-0.002186 -0.000782 0.119296 0.185914 0.781859 0.704469 -0.062500 1 0 0 0 0 0 2 82434
-0.002186 -0.000782 0.119296 0.185910 0.781870 0.704464 -0.062500 1 0 0 0 0 0 2 83437
-0.002186 -0.000782 0.119296 0.185913 0.781860 0.704471 -0.062500 1 0 0 0 0 0 2 84427
-0.002186 -0.000782 0.119296 0.185910 0.781870 0.704465 -0.062500 1 0 0 0 0 0 2 85413
-0.002186 -0.000782 0.119296 0.185910 0.781872 0.704464 -0.062500 1 0 0 0 0 0 2 86456
-0.002186 -0.000782 0.119296 0.185913 0.781860 0.704471 -0.062500 1 0 0 0 0 0 2 87630
-0.002186 -0.000782 0.119296 0.185910 0.781871 0.704465 -0.062500 1 0 0 0 0 0 2 88452
-0.002186 -0.000782 0.119296 0.185902 0.781863 0.704457 -0.062500 1 0 0 0 0 0 2 89499
-0.002186 -0.000782 0.119296 0.185912 0.781859 0.704470 -0.062500 1 0 0 0 0 0 2 90511
-0.002186 -0.000782 0.119296 0.185910 0.781870 0.704465 -0.062500 1 0 0 0 0 0 2 91413
-0.002186 -0.000782 0.119296 0.185909 0.781872 0.704464 -0.062500 1 0 0 0 0 0 2 92430
-0.002186 -0.000782 0.119296 0.185925 0.781858 0.704464 -0.062500 1 0 0 0 0 0 2 93605
-0.002186 -0.000782 0.119296 0.185912 0.781870 0.704464 -0.062500 1 0 0 0 0 0 2 94515
-0.002186 -0.000782 0.119296 0.185914 0.781860 0.704471 -0.062500 1 0 0 0 0 0 2 95397
-0.002186 -0.000782 0.119296 0.185911 0.781871 0.704465 -0.062500 1 0 0 0 0 0 2 96538
-0.002186 -0.000782 0.119296 0.185902 0.781863 0.704457 -0.062500 1 0 0 0 0 0 2 97443
-0.002186 -0.000782 0.119296 0.185912 0.781859 0.704470 -0.062500 1 0 0 0 0 0 2 98426
-0.002186 -0.000782 0.119296 0.185910 0.781870 0.704465 -0.062500 1 0 0 0 0 0 2 99424
-0.002186 -0.000782 0.119296 0.185910 0.781872 0.704464 -0.062500 1 0 0 0 0 0 2 100426
-0.002186 -0.000782 0.119296 0.185913 0.781861 0.704471 -0.062500 1 0 0 0 0 0 2 101425
-0.002186 -0.000782 0.119296 0.185910 0.781871 0.704465 -0.062500 1 0 0 0 0 0 2 102433
-0.002186 -0.000782 0.119296 0.185909 0.781872 0.704464 -0.062500 1 0 0 0 0 0 2 103388
-0.002186 -0.000782 0.119296 0.185925 0.781858 0.704465 -0.062500 1 0 0 0 0 0 2 104423
-0.002186 -0.000782 0.119296 0.185904 0.781862 0.704457 -0.062500 1 0 0 0 0 0 2 105421
-0.002186 -0.000782 0.119296 0.185913 0.781859 0.704470 -0.062500 1 0 0 0 0 0 2 106454
-0.002186 -0.000782 0.119296 0.185910 0.781870 0.704465 -0.062500 1 0 0 0 0 0 2 107532
-0.002186 -0.000782 0.119296 0.185910 0.781872 0.704464 -0.062500 1 0 0 0 0 0 2 108503
-0.002186 -0.000782 0.119296 0.185913 0.781860 0.704471 -0.062500 1 0 0 0 0 0 2 109450
-0.002186 -0.000782 0.119296 0.185910 0.781871 0.704465 -0.062500 1 0 0 0 0 0 2 110440
-0.002186 -0.000782 0.119296 0.185910 0.781872 0.704464 -0.062500 1 0 0 0 0 0 2 111429
-0.002186 -0.000782 0.119296 0.185913 0.781861 0.704471 -0.062500 1 0 0 0 0 0 2 112396
-0.002186 -0.000782 0.119296 0.185902 0.781862 0.704458 -0.062500 1 0 0 0 0 0 2 113379
-0.002186 -0.000782 0.119296 0.185912 0.781859 0.704470 -0.062500 1 0 0 0 0 0 2 114500
-0.002186 -0.000782 0.119296 0.185910 0.781870 0.704465 -0.062500 1 0 0 0 0 0 2 115575
-0.002186 -0.000782 0.119296 0.185921 0.781869 0.704458 -0.062500 1 0 0 0 0 0 2 116595
-0.002186 -0.000782 0.119296 0.185915 0.781860 0.704470 -0.062500 1 0 0 0 0 0 2 117562
-0.002186 -0.000782 0.119296 0.185911 0.781871 0.704465 -0.062500 1 0 0 0 0 0 2 118577
-0.002186 -0.000782 0.119296 0.185910 0.781872 0.704464 -0.062500 1 0 0 0 0 0 2 119558
-0.002186 -0.000782 0.119296 0.185913 0.781861 0.704471 -0.062500 1 0 0 0 0 0 2 120580
-0.002186 -0.000782 0.119296 0.185902 0.781862 0.704458 -0.062500 1 0 0 0 0 0 2 121601
-0.002186 -0.000782 0.119296 0.185912 0.781859 0.704470 -0.062500 1 0 0 0 0 0 2 122407
-0.002186 -0.000782 0.119296 0.185910 0.781870 0.704465 -0.062500 1 0 0 0 0 0 2 123498
-0.002186 -0.000782 0.119296 0.185909 0.781872 0.704464 -0.062500 1 0 0 0 0 0 2 124588
-0.002186 -0.000782 0.119296 0.185913 0.781861 0.704471 -0.062500 1 0 0 0 0 0 2 125447
-0.002186 -0.000782 0.119296 0.185922 0.781868 0.704459 -0.062500 1 0 0 0 0 0 2 126505
-0.002186 -0.000782 0.119296 0.185911 0.781872 0.704464 -0.062500 1 0 0 0 0 0 2 127539
-0.002186 -0.000782 0.119296 0.185914 0.781861 0.704471 -0.062500 1 0 0 0 0 0 2 128478
-0.002186 -0.000782 0.119296 0.185902 0.781862 0.704458 -0.062500 1 0 0 0 0 0 2 129444
-0.002186 -0.000782 0.119296 0.185912 0.781859 0.704470 -0.062500 1 0 0 0 0 0 2 130557
-0.002186 -0.000782 0.119296 0.185910 0.781870 0.704465 -0.062500 1 0 0 0 0 0 2 131676
-0.002186 -0.000782 0.119296 0.185910 0.781872 0.704464 -0.062500 1 0 0 0 0 0 2 132421
-0.002186 -0.000782 0.119296 0.185913 0.781860 0.704471 -0.062500 1 0 0 0 0 0 2 133470
-0.002186 -0.000782 0.119296 0.185910 0.781871 0.704465 -0.062500 1 0 0 0 0 0 2 134468
-0.002186 -0.000782 0.119296 0.185910 0.781872 0.704464 -0.062500 1 0 0 0 0 0 2 135402
-0.002186 -0.000782 0.119296 0.185905 0.781852 0.704464 -0.062500 1 0 0 0 0 0 2 136405
-0.002186 -0.000782 0.119296 0.185909 0.781870 0.704464 -0.062500 1 0 0 0 0 0 2 137398
-0.002186 -0.000782 0.119296 0.185912 0.781860 0.704471 -0.062500 1 0 0 0 0 0 2 138394
-0.002186 -0.000782 0.119296 0.185922 0.781868 0.704459 -0.062500 1 0 0 0 0 0 2 139398
-0.002186 -0.000782 0.119296 0.185911 0.781872 0.704463 -0.062500 1 0 0 0 0 0 2 140404
-0.002186 -0.000782 0.119296 0.185914 0.781860 0.704471 -0.062500 1 0 0 0 0 0 2 141398
-0.002186 -0.000782 0.119296 0.185910 0.781871 0.704465 -0.062500 1 0 0 0 0 0 2 142398
-0.002186 -0.000782 0.119296 0.185910 0.781872 0.704464 -0.062500 1 0 0 0 0 0 2 143398
-0.002186 -0.000782 0.119296 0.185905 0.781852 0.704464 -0.062500 1 0 0 0 0 0 2 144504
-0.002186 -0.000782 0.119296 0.185909 0.781870 0.704464 -0.062500 1 0 0 0 0 0 2 145507
-0.002186 -0.000782 0.119296 0.185913 0.781860 0.704471 -0.062500 1 0 0 0 0 0 2 146453
-0.002186 -0.000782 0.119296 0.185910 0.781871 0.704465 -0.062500 1 0 0 0 0 0 2 147392
-0.002186 -0.000782 0.119296 0.185909 0.781872 0.704464 -0.062500 1 0 0 0 0 0 2 148423
-0.002186 -0.000782 0.119296 0.185925 0.781858 0.704465 -0.062500 1 0 0 0 0 0 2 149448
-0.002186 -0.000782 0.119296 0.185912 0.781870 0.704464 -0.062500 1 0 0 0 0 0 2 150428
-0.002186 -0.000782 0.119296 0.185910 0.781872 0.704464 -0.062500 1 0 0 0 0 0 2 151410
-0.002186 -0.000782 0.119296 0.185905 0.781852 0.704464 -0.062500 1 0 0 0 0 0 2 152639
-0.002186 -0.000782 0.119296 0.185909 0.781870 0.704464 -0.062500 1 0 0 0 0 0 2 153730
-0.002186 -0.000782 0.119296 0.185913 0.781860 0.704471 -0.062500 1 0 0 0 0 0 2 154473
-0.002186 -0.000782 0.119296 0.185910 0.781870 0.704465 -0.062500 1 0 0 0 0 0 2 155756
-0.002186 -0.000782 0.119296 0.185910 0.781872 0.704464 -0.062500 1 0 0 0 0 0 2 156485
-0.002186 -0.000782 0.119296 0.185913 0.781861 0.704471 -0.062500 1 0 0 0 0 0 2 157489
-0.002186 -0.000782 0.119296 0.185910 0.781871 0.704465 -0.062500 1 0 0 0 0 0 2 158629
-0.002186 -0.000782 0.119296 0.185901 0.781863 0.704457 -0.062500 1 0 0 0 0 0 2 159426
-0.002186 -0.000782 0.119296 0.185912 0.781859 0.704470 -0.062500 1 0 0 0 0 0 2 160520
-0.002186 -0.000782 0.119296 0.185922 0.781868 0.704458 -0.062500 1 0 0 0 0 0 2 161487
-0.002186 -0.000782 0.119296 0.185915 0.781860 0.704470 -0.062500 1 0 0 0 0 0 2 162474
-0.002186 -0.000782 0.119296 0.185911 0.781870 0.704465 -0.062500 1 0 0 0 0 0 2 163565
-0.002186 -0.000782 0.119296 0.185910 0.781872 0.704464 -0.062500 1 0 0 0 0 0 2 164486
-0.002186 -0.000782 0.119296 0.185913 0.781860 0.704471 -0.062500 1 0 0 0 0 0 2 165564
-0.002186 -0.000782 0.119296 0.185910 0.781871 0.704465 -0.062500 1 0 0 0 0 0 2 166376
-0.002186 -0.000782 0.119296 0.185902 0.781863 0.704457 -0.062500 1 0 0 0 0 0 2 167541
-0.002186 -0.000782 0.119296 0.185912 0.781859 0.704470 -0.062500 1 0 0 0 0 0 2 168445
-0.002186 -0.000782 0.119296 0.185910 0.781871 0.704465 -0.062500 1 0 0 0 0 0 2 169422
-0.002186 -0.000782 0.119296 0.185909 0.781872 0.704464 -0.062500 1 0 0 0 0 0 2 170427
-0.002186 -0.000782 0.119296 0.185913 0.781861 0.704471 -0.062500 1 0 0 0 0 0 2 171423
-0.002186 -0.000782 0.119296 0.185922 0.781868 0.704459 -0.062500 1 0 0 0 0 0 2 172427
-0.002186 -0.000782 0.119296 0.185915 0.781860 0.704470 -0.062500 1 0 0 0 0 0 2 173425
-0.002186 -0.000782 0.119296 0.185902 0.781862 0.704458 -0.062500 1 0 0 0 0 0 2 174421
-0.002186 -0.000782 0.119296 0.185909 0.781871 0.704463 -0.062500 1 0 0 0 0 0 2 175427
-0.002186 -0.000782 0.119296 0.185913 0.781860 0.704471 -0.062500 1 0 0 0 0 0 2 176426
-0.002186 -0.000782 0.119296 0.185910 0.781871 0.704465 -0.062500 1 0 0 0 0 0 2 177544
-0.002186 -0.000782 0.119296 0.185910 0.781872 0.704464 -0.062500 1 0 0 0 0 0 2 178405
-0.002186 -0.000782 0.119296 0.185913 0.781861 0.704471 -0.062500 1 0 0 0 0 0 2 179488
-0.002186 -0.000782 0.119296 0.185910 0.781871 0.704465 -0.062500 1 0 0 0 0 0 2 180399
-0.002186 -0.000782 0.119296 0.185913 0.781860 0.704471 -0.062500 1 0 0 0 0 0 2 181435
-0.002186 -0.000782 0.119296 0.185914 0.781859 0.704452 -0.062500 1 0 0 0 0 0 2 182403
-0.002186 -0.000782 0.119296 0.185910 0.781870 0.704463 -0.062500 1 0 0 0 0 0 2 183406
-0.002186 -0.000782 0.119296 0.185913 0.781860 0.704470 -0.062500 1 0 0 0 0 0 2 184404
-0.002186 -0.000782 0.119296 0.185910 0.781870 0.704465 -0.062500 1 0 0 0 0 0 2 185457
-0.002186 -0.000782 0.119296 0.185910 0.781872 0.704464 -0.062500 1 0 0 0 0 0 2 186673
-0.002186 -0.000782 0.119296 0.185913 0.781861 0.704471 -0.062500 1 0 0 0 0 0 2 187454
-0.002186 -0.000782 0.119296 0.185910 0.781871 0.704465 -0.062500 1 0 0 0 0 0 2 188410
-0.002186 -0.000782 0.119296 0.185913 0.781860 0.704471 -0.062500 1 0 0 0 0 0 2 189393
-0.002186 -0.000782 0.119296 0.185902 0.781862 0.704458 -0.062500 1 0 0 0 0 0 2 190647
-0.002186 -0.000782 0.119296 0.185909 0.781871 0.704463 -0.062500 1 0 0 0 0 0 2 191478
-0.002186 -0.000782 0.119296 0.185913 0.781860 0.704471 -0.062500 1 0 0 0 0 0 2 192450
-0.002186 -0.000782 0.119296 0.185910 0.781871 0.704465 -0.062500 1 0 0 0 0 0 2 193467
-0.002186 -0.000782 0.119296 0.185909 0.781872 0.704464 -0.062500 1 0 0 0 0 0 2 194411
-0.002186 -0.000782 0.119296 0.185925 0.781858 0.704465 -0.062500 1 0 0 0 0 0 2 195423
-0.002186 -0.000782 0.119296 0.185912 0.781871 0.704464 -0.062500 1 0 0 0 0 0 2 196424
-0.002186 -0.000782 0.119296 0.185914 0.781860 0.704471 -0.062500 1 0 0 0 0 0 2 197491
-0.002186 -0.000782 0.119296 0.185902 0.781862 0.704458 -0.062500 1 0 0 0 0 0 2 198459
-0.002186 -0.000782 0.119296 0.185909 0.781871 0.704463 -0.062500 1 0 0 0 0 0 2 199452
-0.002186 -0.000782 0.119296 0.185913 0.781860 0.704471 -0.062500 1 0 0 0 0 0 2 200488
-0.002186 -0.000782 0.119296 0.185910 0.781871 0.704465 -0.062500 1 0 0 0 0 0 2 201428
-0.002186 -0.000782 0.119296 0.185910 0.781872 0.704464 -0.062500 1 0 0 0 0 0 2 202381
-0.002186 -0.000782 0.119296 0.185913 0.781861 0.704471 -0.062500 1 0 0 0 0 0 2 203402
-0.002186 -0.000782 0.119296 0.185910 0.781871 0.704465 -0.062500 1 0 0 0 0 0 2 204380
-0.002186 -0.000782 0.119296 0.185922 0.781870 0.704458 -0.062500 1 0 0 0 0 0 2 205380
-0.002186 -0.000782 0.119296 0.185907 0.781852 0.704463 -0.062500 1 0 0 0 0 0 2 206377
-0.002186 -0.000782 0.119296 0.185910 0.781870 0.704464 -0.062500 1 0 0 0 0 0 2 207358
-0.002186 -0.000782 0.119296 0.185913 0.781860 0.704471 -0.062500 1 0 0 0 0 0 2 208379
-0.002186 -0.000782 0.119296 0.185910 0.781870 0.704465 -0.062500 1 0 0 0 0 0 2 209400
-0.002186 -0.000782 0.119296 0.185910 0.781872 0.704464 -0.062500 1 0 0 0 0 0 2 210397
-0.002186 -0.000782 0.119296 0.185913 0.781861 0.704471 -0.062500 1 0 0 0 0 0 2 212251
-0.002186 -0.000782 0.119296 0.185910 0.781871 0.704465 -0.062500 1 0 0 0 0 0 2 213491
-0.002186 -0.000782 0.119296 0.185910 0.781872 0.704464 -0.062500 1 0 0 0 0 0 2 214413
-0.002186 -0.000782 0.119296 0.185905 0.781852 0.704464 -0.062500 1 0 0 0 0 0 2 215384
-0.002186 -0.000782 0.119296 0.185909 0.781870 0.704464 -0.062500 1 0 0 0 0 0 2 216408
-0.002186 -0.000782 0.119296 0.185913 0.781860 0.704471 -0.062500 1 0 0 0 0 0 2 217379
-0.002186 -0.000782 0.119296 0.185922 0.781868 0.704459 -0.062500 1 0 0 0 0 0 2 218397
-0.002186 -0.000782 0.119296 0.185911 0.781872 0.704463 -0.062500 1 0 0 0 0 0 2 219572
-0.002186 -0.000782 0.119296 0.185914 0.781860 0.704471 -0.062500 1 0 0 0 0 0 2 220710
-0.002186 -0.000782 0.119296 0.185911 0.781871 0.704465 -0.062500 1 0 0 0 0 0 2 221458
-0.002186 -0.000782 0.119296 0.185902 0.781863 0.704457 -0.062500 1 0 0 0 0 0 2 222523
-0.002186 -0.000782 0.119296 0.185912 0.781859 0.704470 -0.062500 1 0 0 0 0 0 2 223442
-0.002186 -0.000782 0.119296 0.185910 0.781871 0.704465 -0.062500 1 0 0 0 0 0 2 224459
-0.002186 -0.000782 0.119296 0.185913 0.781860 0.704471 -0.062500 1 0 0 0 0 0 2 225605
-0.002186 -0.000782 0.119296 0.185910 0.781871 0.704465 -0.062500 1 0 0 0 0 0 2 226505
-0.002186 -0.000782 0.119296 0.185910 0.781872 0.704464 -0.062500 1 0 0 0 0 0 2 227416
-0.002186 -0.000782 0.119296 0.185913 0.781861 0.704471 -0.062500 1 0 0 0 0 0 2 228488
-0.002186 -0.000782 0.119296 0.185922 0.781868 0.704459 -0.062500 1 0 0 0 0 0 2 229456
-0.002186 -0.000782 0.119296 0.185903 0.781863 0.704456 -0.062500 1 0 0 0 0 0 2 230561
-0.002186 -0.000782 0.119296 0.185912 0.781859 0.704470 -0.062500 1 0 0 0 0 0 2 231484
-0.002186 -0.000782 0.119296 0.185910 0.781870 0.704465 -0.062500 1 0 0 0 0 0 2 232368
-0.002186 -0.000782 0.119296 0.185913 0.781860 0.704471 -0.062500 1 0 0 0 0 0 2 233435
-0.002186 -0.000782 0.119296 0.185910 0.781871 0.704465 -0.062500 1 0 0 0 0 0 2 234495
-0.002186 -0.000782 0.119296 0.185910 0.781872 0.704464 -0.062500 1 0 0 0 0 0 2 235408
-0.002186 -0.000782 0.119296 0.185913 0.781861 0.704471 -0.062500 1 0 0 0 0 0 2 236399
-0.002186 -0.000782 0.119296 0.185902 0.781862 0.704458 -0.062500 1 0 0 0 0 0 2 237400
-0.002186 -0.000782 0.119296 0.185908 0.781871 0.704463 -0.062500 1 0 0 0 0 0 2 238402
-0.002186 -0.000782 0.119296 0.185912 0.781860 0.704471 -0.062500 1 0 0 0 0 0 2 239406
-0.002186 -0.000782 0.119296 0.185910 0.781871 0.704465 -0.062500 1 0 0 0 0 0 2 240399
-0.002186 -0.000782 0.119296 0.185925 0.781857 0.704465 -0.062500 1 0 0 0 0 0 2 241394
-0.002186 -0.000782 0.119296 0.185912 0.781870 0.704464 -0.062500 1 0 0 0 0 0 2 242401
-0.002186 -0.000782 0.119296 0.185910 0.781872 0.704464 -0.062500 1 0 0 0 0 0 2 243404
-0.002186 -0.000782 0.119296 0.185913 0.781860 0.704471 -0.062500 1 0 0 0 0 0 2 245373
-0.002186 -0.000782 0.119296 0.185902 0.781862 0.704458 -0.062500 1 0 0 0 0 0 2 246494
-0.002186 -0.000782 0.119296 0.185909 0.781871 0.704463 -0.062500 1 0 0 0 0 0 2 247371
-0.002186 -0.000782 0.119296 0.185913 0.781860 0.704471 -0.062500 1 0 0 0 0 0 2 248372
-0.002186 -0.000782 0.119296 0.185910 0.781871 0.704465 -0.062500 1 0 0 0 0 0 2 249405
-0.002186 -0.000782 0.119296 0.185913 0.781860 0.704471 -0.062500 1 0 0 0 0 0 2 250407
-0.002186 -0.000782 0.119296 0.185910 0.781871 0.704465 -0.062500 1 0 0 0 0 0 2 251404
-0.002186 -0.000782 0.119296 0.185910 0.781872 0.704465 -0.062500 1 0 0 0 0 0 2 252515
-0.002186 -0.000782 0.119296 0.185925 0.781858 0.704465 -0.062500 1 0 0 0 0 0 2 253551
-0.002186 -0.000782 0.119296 0.185904 0.781862 0.704457 -0.062500 1 0 0 0 0 0 2 254535
-0.002186 -0.000782 0.119296 0.185909 0.781871 0.704463 -0.062500 1 0 0 0 0 0 2 255570
-0.002186 -0.000782 0.119296 0.185913 0.781860 0.704470 -0.062500 1 0 0 0 0 0 2 256418
-0.002186 -0.000782 0.119296 0.185910 0.781871 0.704465 -0.062500 1 0 0 0 0 0 2 257559
-0.002186 -0.000782 0.119296 0.185913 0.781860 0.704471 -0.062500 1 0 0 0 0 0 2 258545
-0.002186 -0.000782 0.119296 0.185910 0.781871 0.704465 -0.062500 1 0 0 0 0 0 2 259618
-0.002186 -0.000782 0.119296 0.185910 0.781872 0.704464 -0.062500 1 0 0 0 0 0 2 260369
-0.002186 -0.000782 0.119296 0.185913 0.781861 0.704471 -0.062500 1 0 0 0 0 0 2 261502
-0.002186 -0.000782 0.119296 0.185902 0.781862 0.704458 -0.062500 1 0 0 0 0 0 2 262479
-0.002186 -0.000782 0.119296 0.185908 0.781871 0.704464 -0.062500 1 0 0 0 0 0 2 263457
-0.002186 -0.000782 0.119296 0.185912 0.781860 0.704471 -0.062500 1 0 0 0 0 0 2 264439
-0.002186 -0.000782 0.119296 0.185922 0.781868 0.704459 -0.062500 1 0 0 0 0 0 2 265404
-0.002186 -0.000782 0.119296 0.185915 0.781860 0.704470 -0.062500 1 0 0 0 0 0 2 266459
-0.002186 -0.000782 0.119296 0.185911 0.781870 0.704465 -0.062500 1 0 0 0 0 0 2 267456
-0.002186 -0.000782 0.119296 0.185910 0.781872 0.704464 -0.062500 1 0 0 0 0 0 2 268409
-0.002186 -0.000782 0.119296 0.185913 0.781861 0.704471 -0.062500 1 0 0 0 0 0 2 269371
-0.002186 -0.000782 0.119296 0.185902 0.781862 0.704458 -0.062500 1 0 0 0 0 0 2 270392
-0.002186 -0.000782 0.119296 0.185909 0.781871 0.704463 -0.062500 1 0 0 0 0 0 2 271400
-0.002186 -0.000782 0.119296 0.185913 0.781860 0.704471 -0.062500 1 0 0 0 0 0 2 272374
-0.002186 -0.000782 0.119296 0.185910 0.781871 0.704465 -0.062500 1 0 0 0 0 0 2 273389
-0.002186 -0.000782 0.119296 0.185909 0.781872 0.704464 -0.062500 1 0 0 0 0 0 2 274375
-0.002186 -0.000782 0.119296 0.185913 0.781861 0.704471 -0.062500 1 0 0 0 0 0 2 275398
-0.002186 -0.000782 0.119296 0.185922 0.781868 0.704459 -0.062500 1 0 0 0 0 0 2 276374
-0.002186 -0.000782 0.119296 0.185915 0.781860 0.704470 -0.062500 1 0 0 0 0 0 2 277411
-0.002186 -0.000782 0.119296 0.185903 0.781862 0.704458 -0.062500 1 0 0 0 0 0 2 278731
-0.002186 -0.000782 0.119296 0.185909 0.781871 0.704463 -0.062500 1 0 0 0 0 0 2 279473
-0.002186 -0.000782 0.119296 0.185913 0.781860 0.704471 -0.062500 1 0 0 0 0 0 2 280412
-0.002186 -0.000782 0.119296 0.185910 0.781871 0.704465 -0.062500 1 0 0 0 0 0 2 281396
-0.002186 -0.000782 0.119296 0.185910 0.781872 0.704464 -0.062500 1 0 0 0 0 0 2 282351
-0.002186 -0.000782 0.119296 0.185913 0.781861 0.704471 -0.062500 1 0 0 0 0 0 2 283333
-0.002186 -0.000782 0.119296 0.185910 0.781871 0.704465 -0.062500 1 0 0 0 0 0 2 284354
-0.002186 -0.000782 0.119296 0.185901 0.781864 0.704457 -0.062500 1 0 0 0 0 0 2 285357
-0.002186 -0.000782 0.119296 0.185912 0.781860 0.704470 -0.062500 1 0 0 0 0 0 2 286652
-0.002186 -0.000782 0.119296 0.185922 0.781868 0.704458 -0.062500 1 0 0 0 0 0 2 287669
-0.002186 -0.000782 0.119296 0.185915 0.781860 0.704470 -0.062500 1 0 0 0 0 0 2 288457
-0.002186 -0.000782 0.119296 0.185910 0.781871 0.704465 -0.062500 1 0 0 0 0 0 2 289359
-0.002186 -0.000782 0.119296 0.185910 0.781872 0.704464 -0.062500 1 0 0 0 0 0 2 290418
-0.002186 -0.000782 0.119296 0.185913 0.781861 0.704471 -0.062500 1 0 0 0 0 0 2 291610
-0.002186 -0.000782 0.119296 0.185910 0.781871 0.704465 -0.062500 1 0 0 0 0 0 2 292505
-0.002186 -0.000782 0.119296 0.185902 0.781864 0.704457 -0.062500 1 0 0 0 0 0 2 293506
-0.002186 -0.000782 0.119296 0.185912 0.781860 0.704470 -0.062500 1 0 0 0 0 0 2 294413
-0.002186 -0.000782 0.119296 0.185910 0.781871 0.704465 -0.062500 1 0 0 0 0 0 2 295441
-0.002186 -0.000782 0.119296 0.185913 0.781860 0.704471 -0.062500 1 0 0 0 0 0 2 296336
-0.002186 -0.000782 0.119296 0.185910 0.781871 0.704465 -0.062500 1 0 0 0 0 0 2 297580
-0.002186 -0.000782 0.119296 0.185922 0.781869 0.704458 -0.062500 1 0 0 0 0 0 2 298571
-0.002186 -0.000782 0.119296 0.185915 0.781860 0.704470 -0.062500 1 0 0 0 0 0 2 299334
-0.002186 -0.000782 0.119296 0.185911 0.781871 0.704465 -0.062500 1 0 0 0 0 0 2 300410
-0.002186 -0.000782 0.119296 0.185902 0.781863 0.704457 -0.062500 1 0 0 0 0 0 2 301429
-0.002186 -0.000782 0.119296 0.185912 0.781859 0.704470 -0.062500 1 0 0 0 0 0 2 302369
-0.002186 -0.000782 0.119296 0.185910 0.781871 0.704465 -0.062500 1 0 0 0 0 0 2 303374
-0.002186 -0.000782 0.119296 0.185913 0.781860 0.704471 -0.062500 1 0 0 0 0 0 2 304318
-0.002186 -0.000782 0.119296 0.185910 0.781871 0.704465 -0.062500 1 0 0 0 0 0 2 305372
-0.002186 -0.000782 0.119296 0.185910 0.781872 0.704464 -0.062500 1 0 0 0 0 0 2 306372
-0.002186 -0.000782 0.119296 0.185913 0.781861 0.704471 -0.062500 1 0 0 0 0 0 2 307332
-0.002186 -0.000782 0.119296 0.185902 0.781862 0.704458 -0.062500 1 0 0 0 0 0 2 308369
-0.002186 -0.000782 0.119296 0.185908 0.781871 0.704463 -0.062500 1 0 0 0 0 0 2 309372
-0.002186 -0.000782 0.119296 0.185925 0.781857 0.704464 -0.062500 1 0 0 0 0 0 2 310385
-0.002186 -0.000782 0.119296 0.185911 0.781870 0.704464 -0.062500 1 0 0 0 0 0 2 311818
-0.002186 -0.000782 0.119296 0.185913 0.781860 0.704471 -0.062500 1 0 0 0 0 0 2 312472
-0.002186 -0.000782 0.119296 0.185910 0.781871 0.704465 -0.062500 1 0 0 0 0 0 2 313439
-0.002186 -0.000782 0.119296 0.185910 0.781872 0.704464 -0.062500 1 0 0 0 0 0 2 314339
-0.002186 -0.000782 0.119296 0.185913 0.781861 0.704471 -0.062500 1 0 0 0 0 0 2 315379
-0.002186 -0.000782 0.119296 0.185902 0.781862 0.704458 -0.062500 1 0 0 0 0 0 2 316381
-0.002186 -0.000782 0.119296 0.185909 0.781871 0.704463 -0.062500 1 0 0 0 0 0 2 317376
-0.002186 -0.000782 0.119296 0.185913 0.781860 0.704471 -0.062500 1 0 0 0 0 0 2 318384
-0.002186 -0.000782 0.119296 0.185910 0.781871 0.704465 -0.062500 1 0 0 0 0 0 2 319645
-0.002186 -0.000782 0.119296 0.185913 0.781860 0.704471 -0.062500 1 0 0 0 0 0 2 320669
-0.002186 -0.000782 0.119296 0.185922 0.781868 0.704459 -0.062500 1 0 0 0 0 0 2 321439
-0.002186 -0.000782 0.119296 0.185911 0.781872 0.704464 -0.062500 1 0 0 0 0 0 2 322381
-0.002186 -0.000782 0.119296 0.185914 0.781861 0.704471 -0.062500 1 0 0 0 0 0 2 323356
-0.002186 -0.000782 0.119296 0.185902 0.781862 0.704458 -0.062500 1 0 0 0 0 0 2 324364
-0.002186 -0.000782 0.119296 0.185909 0.781871 0.704463 -0.062500 1 0 0 0 0 0 2 325590
-0.002186 -0.000782 0.119296 0.185913 0.781860 0.704471 -0.062500 1 0 0 0 0 0 2 326464
-0.002186 -0.000782 0.119296 0.185910 0.781871 0.704465 -0.062500 1 0 0 0 0 0 2 327445
-0.002186 -0.000782 0.119296 0.185913 0.781860 0.704471 -0.062500 1 0 0 0 0 0 2 328396
-0.002186 -0.000782 0.119296 0.185910 0.781871 0.704465 -0.062500 1 0 0 0 0 0 2 329432
-0.002186 -0.000782 0.119296 0.185910 0.781872 0.704465 -0.062500 1 0 0 0 0 0 2 330342
-0.002186 -0.000782 0.119296 0.185913 0.781861 0.704471 -0.062500 1 0 0 0 0 0 2 331521
-0.002186 -0.000782 0.119296 0.185914 0.781859 0.704452 -0.062500 1 0 0 0 0 0 2 332559
-0.002186 -0.000782 0.119296 0.185910 0.781871 0.704463 -0.062500 1 0 0 0 0 0 2 333362
-0.002186 -0.000782 0.119296 0.185913 0.781860 0.704470 -0.062500 1 0 0 0 0 0 2 334423
-0.002186 -0.000782 0.119296 0.185910 0.781871 0.704465 -0.062500 1 0 0 0 0 0 2 335415
-0.002186 -0.000782 0.119296 0.185913 0.781860 0.704471 -0.062500 1 0 0 0 0 0 2 336347
-0.002186 -0.000782 0.119296 0.185910 0.781871 0.704465 -0.062500 1 0 0 0 0 0 2 337348
-0.002186 -0.000782 0.119296 0.185910 0.781872 0.704464 -0.062500 1 0 0 0 0 0 2 338353
-0.002186 -0.000782 0.119296 0.185913 0.781861 0.704471 -0.062500 1 0 0 0 0 0 2 339348
-0.002186 -0.000782 0.119296 0.185902 0.781862 0.704458 -0.062500 1 0 0 0 0 0 2 340346
-0.002186 -0.000782 0.119296 0.185909 0.781871 0.704464 -0.062500 1 0 0 0 0 0 2 341315
-0.002186 -0.000782 0.119296 0.185913 0.781860 0.704471 -0.062500 1 0 0 0 0 0 2 342355
-0.002186 -0.000782 0.119296 0.185922 0.781868 0.704459 -0.062500 1 0 0 0 0 0 2 343347
-0.002186 -0.000782 0.119296 0.185915 0.781860 0.704470 -0.062500 1 0 0 0 0 0 2 344348
-0.002186 -0.000782 0.119296 0.185911 0.781871 0.704465 -0.062500 1 0 0 0 0 0 2 346264
-0.002186 -0.000782 0.119296 0.185910 0.781872 0.704464 -0.062500 1 0 0 0 0 0 2 347449
-0.002186 -0.000782 0.119296 0.185914 0.781861 0.704471 -0.062500 1 0 0 0 0 0 2 348366
-0.002186 -0.000782 0.119296 0.185902 0.781862 0.704458 -0.062500 1 0 0 0 0 0 2 349372
-0.002186 -0.000782 0.119296 0.185909 0.781871 0.704463 -0.062500 1 0 0 0 0 0 2 350361
-0.002186 -0.000782 0.119296 0.185913 0.781860 0.704471 -0.062500 1 0 0 0 0 0 2 351357
-0.002186 -0.000782 0.119296 0.185910 0.781871 0.704465 -0.062500 1 0 0 0 0 0 2 352352
-0.002186 -0.000782 0.119296 0.185910 0.781872 0.704464 -0.062500 1 0 0 0 0 0 2 353368
-0.002186 -0.000782 0.119296 0.185913 0.781861 0.704471 -0.062500 1 0 0 0 0 0 2 354639
-0.002186 -0.000782 0.119296 0.185922 0.781868 0.704459 -0.062500 1 0 0 0 0 0 2 355706
-0.002186 -0.000782 0.119296 0.185915 0.781860 0.704470 -0.062500 1 0 0 0 0 0 2 356403
-0.002186 -0.000782 0.119296 0.185903 0.781862 0.704458 -0.062500 1 0 0 0 0 0 2 357451
-0.002186 -0.000782 0.119296 0.185909 0.781871 0.704463 -0.062500 1 0 0 0 0 0 2 358594
-0.002186 -0.000782 0.119296 0.185913 0.781860 0.704471 -0.062500 1 0 0 0 0 0 2 359378
-0.002186 -0.000782 0.119296 0.185910 0.781871 0.704465 -0.062500 1 0 0 0 0 0 2 360462
-0.002186 -0.000782 0.119296 0.185910 0.781872 0.704464 -0.062500 1 0 0 0 0 0 2 361336
-0.002186 -0.000782 0.119296 0.185913 0.781861 0.704471 -0.062500 1 0 0 0 0 0 2 362436
-0.002186 -0.000782 0.119296 0.185910 0.781871 0.704465 -0.062500 1 0 0 0 0 0 2 363328
-0.002186 -0.000782 0.119296 0.185905 0.781852 0.704464 -0.062500 1 0 0 0 0 0 2 364475
-0.002186 -0.000782 0.119296 0.185909 0.781870 0.704464 -0.062500 1 0 0 0 0 0 2 365524
-0.002186 -0.000782 0.119296 0.185909 0.781872 0.704464 -0.062500 1 0 0 0 0 0 2 366396
-0.002186 -0.000782 0.119296 0.185925 0.781858 0.704464 -0.062500 1 0 0 0 0 0 2 367440
-0.002186 -0.000782 0.119296 0.185912 0.781870 0.704464 -0.062500 1 0 0 0 0 0 2 368439
-0.002186 -0.000782 0.119296 0.185910 0.781872 0.704464 -0.062500 1 0 0 0 0 0 2 369352
-0.002186 -0.000782 0.119296 0.185913 0.781861 0.704471 -0.062500 1 0 0 0 0 0 2 370374
-0.002186 -0.000782 0.119296 0.185910 0.781871 0.704465 -0.062500 1 0 0 0 0 0 2 371347
-0.002186 -0.000782 0.119296 0.185905 0.781852 0.704464 -0.062500 1 0 0 0 0 0 2 372367
-0.002186 -0.000782 0.119296 0.185909 0.781870 0.704464 -0.062500 1 0 0 0 0 0 2 373370
-0.002186 -0.000782 0.119296 0.185909 0.781872 0.704464 -0.062500 1 0 0 0 0 0 2 374373
-0.002186 -0.000782 0.119296 0.185913 0.781860 0.704471 -0.062500 1 0 0 0 0 0 2 375350
-0.002186 -0.000782 0.119296 0.185910 0.781871 0.704465 -0.062500 1 0 0 0 0 0 2 376348
-0.002186 -0.000782 0.119296 0.185909 0.781872 0.704464 -0.062500 1 0 0 0 0 0 2 377348
-0.002186 -0.000782 0.119296 0.185925 0.781858 0.704465 -0.062500 1 0 0 0 0 0 2 378467
-0.002186 -0.000782 0.119296 0.185904 0.781862 0.704457 -0.062500 1 0 0 0 0 0 2 379445
-0.002186 -0.000782 0.119296 0.185913 0.781859 0.704470 -0.062500 1 0 0 0 0 0 2 380492
-0.002186 -0.000782 0.119296 0.185910 0.781870 0.704465 -0.062500 1 0 0 0 0 0 2 381368
-0.002186 -0.000782 0.119296 0.185910 0.781872 0.704464 -0.062500 1 0 0 0 0 0 2 382340
-0.002186 -0.000782 0.119296 0.185913 0.781860 0.704471 -0.062500 1 0 0 0 0 0 2 383326
-0.002186 -0.000782 0.119296 0.185910 0.781871 0.704465 -0.062500 1 0 0 0 0 0 2 384329
-0.002186 -0.000782 0.119296 0.185910 0.781872 0.704464 -0.062500 1 0 0 0 0 0 2 385328
-0.002186 -0.000782 0.119296 0.185913 0.781861 0.704471 -0.062500 1 0 0 0 0 0 2 386334
-0.002186 -0.000782 0.119296 0.185902 0.781862 0.704458 -0.062500 1 0 0 0 0 0 2 387523
-0.002186 -0.000782 0.119296 0.185912 0.781859 0.704470 -0.062500 1 0 0 0 0 0 2 388493
-0.002186 -0.000782 0.119296 0.185910 0.781870 0.704465 -0.062500 1 0 0 0 0 0 2 389399
-0.002186 -0.000782 0.119296 0.185921 0.781869 0.704458 -0.062500 1 0 0 0 0 0 2 390352
-0.002186 -0.000782 0.119296 0.185915 0.781860 0.704470 -0.062500 1 0 0 0 0 0 2 391414
-0.002186 -0.000782 0.119296 0.185911 0.781871 0.704465 -0.062500 1 0 0 0 0 0 2 392513
-0.002186 -0.000782 0.119296 0.185910 0.781872 0.704464 -0.062500 1 0 0 0 0 0 2 393334
-0.002186 -0.000782 0.119296 0.185913 0.781861 0.704471 -0.062500 1 0 0 0 0 0 2 394404
-0.002186 -0.000782 0.119296 0.185902 0.781862 0.704458 -0.062500 1 0 0 0 0 0 2 395407
-0.002186 -0.000782 0.119296 0.185912 0.781859 0.704470 -0.062500 1 0 0 0 0 0 2 396403
-0.002186 -0.000782 0.119296 0.185910 0.781870 0.704465 -0.062500 1 0 0 0 0 0 2 397343
-0.002186 -0.000782 0.119296 0.185909 0.781872 0.704464 -0.062500 1 0 0 0 0 0 2 398531
-0.002186 -0.000782 0.119296 0.185913 0.781860 0.704471 -0.062500 1 0 0 0 0 0 2 399506
-0.002186 -0.000782 0.119296 0.185922 0.781868 0.704459 -0.062500 1 0 0 0 0 0 2 400337
-0.002186 -0.000782 0.119296 0.185911 0.781872 0.704464 -0.062500 1 0 0 0 0 0 2 401405
-0.002186 -0.000782 0.119296 0.185914 0.781861 0.704471 -0.062500 1 0 0 0 0 0 2 402391
-0.002186 -0.000782 0.119296 0.185902 0.781862 0.704458 -0.062500 1 0 0 0 0 0 2 403320
-0.002186 -0.000782 0.119296 0.185912 0.781859 0.704470 -0.062500 1 0 0 0 0 0 2 404323
-0.002186 -0.000782 0.119296 0.185910 0.781870 0.704465 -0.062500 1 0 0 0 0 0 2 405345
-0.002186 -0.000782 0.119296 0.185910 0.781872 0.704464 -0.062500 1 0 0 0 0 0 2 406328
-0.002186 -0.000782 0.119296 0.185913 0.781860 0.704471 -0.062500 1 0 0 0 0 0 2 407289
-0.002186 -0.000782 0.119296 0.185910 0.781871 0.704465 -0.062500 1 0 0 0 0 0 2 408321
-0.002186 -0.000782 0.119296 0.185910 0.781872 0.704464 -0.062500 1 0 0 0 0 0 2 409322
-0.002186 -0.000782 0.119296 0.185913 0.781861 0.704471 -0.062500 1 0 0 0 0 0 2 410318
-0.002186 -0.000782 0.119296 0.185914 0.781859 0.704452 -0.062500 1 0 0 0 0 0 2 411320
-0.002186 -0.000782 0.119296 0.185914 0.781859 0.704469 -0.062500 1 0 0 0 0 0 2 413179
-0.002186 -0.000782 0.119296 0.185910 0.781870 0.704465 -0.062500 1 0 0 0 0 0 2 414416
-0.002186 -0.000782 0.119296 0.185910 0.781872 0.704464 -0.062500 1 0 0 0 0 0 2 415344
-0.002186 -0.000782 0.119296 0.185913 0.781860 0.704471 -0.062500 1 0 0 0 0 0 2 416331
-0.002186 -0.000782 0.119296 0.185910 0.781871 0.704465 -0.062500 1 0 0 0 0 0 2 417327
-0.002186 -0.000782 0.119296 0.185910 0.781872 0.704464 -0.062500 1 0 0 0 0 0 2 418284
-0.002186 -0.000782 0.119296 0.185913 0.781861 0.704471 -0.062500 1 0 0 0 0 0 2 419314
-0.002186 -0.000782 0.119296 0.185902 0.781862 0.704458 -0.062500 1 0 0 0 0 0 2 420402
-0.002186 -0.000782 0.119296 0.185909 0.781871 0.704463 -0.062500 1 0 0 0 0 0 2 421587
-0.002186 -0.000782 0.119296 0.185913 0.781860 0.704471 -0.062500 1 0 0 0 0 0 2 422484
-0.002186 -0.000782 0.119296 0.185910 0.781871 0.704465 -0.062500 1 0 0 0 0 0 2 423403
-0.002186 -0.000782 0.119296 0.185909 0.781872 0.704464 -0.062500 1 0 0 0 0 0 2 424434
-0.002186 -0.000782 0.119296 0.185925 0.781858 0.704465 -0.062500 1 0 0 0 0 0 2 425420
-0.002186 -0.000782 0.119296 0.185912 0.781871 0.704464 -0.062500 1 0 0 0 0 0 2 426373
-0.002186 -0.000782 0.119296 0.185906 0.781852 0.704464 -0.062500 1 0 0 0 0 0 2 427597
-0.002186 -0.000782 0.119296 0.185909 0.781870 0.704464 -0.062500 1 0 0 0 0 0 2 428583
-0.002186 -0.000782 0.119296 0.185910 0.781872 0.704464 -0.062500 1 0 0 0 0 0 2 429303
-0.002186 -0.000782 0.119296 0.185913 0.781860 0.704471 -0.062500 1 0 0 0 0 0 2 430352
-0.002186 -0.000782 0.119296 0.185910 0.781871 0.704465 -0.062500 1 0 0 0 0 0 2 431408
-0.002186 -0.000782 0.119296 0.185910 0.781872 0.704464 -0.062500 1 0 0 0 0 0 2 432327
-0.002186 -0.000782 0.119296 0.185913 0.781861 0.704471 -0.062500 1 0 0 0 0 0 2 433324
-0.002186 -0.000782 0.119296 0.185902 0.781862 0.704458 -0.062500 1 0 0 0 0 0 2 434325
-0.002186 -0.000782 0.119296 0.185912 0.781859 0.704470 -0.062500 1 0 0 0 0 0 2 435322
-0.002186 -0.000782 0.119296 0.185922 0.781868 0.704458 -0.062500 1 0 0 0 0 0 2 436321
-0.002186 -0.000782 0.119296 0.185911 0.781871 0.704463 -0.062500 1 0 0 0 0 0 2 437360
-0.002186 -0.000782 0.119296 0.185913 0.781860 0.704471 -0.062500 1 0 0 0 0 0 2 438337
-0.002186 -0.000782 0.119296 0.185910 0.781871 0.704465 -0.062500 1 0 0 0 0 0 2 439323
-0.002186 -0.000782 0.119296 0.185910 0.781872 0.704464 -0.062500 1 0 0 0 0 0 2 440321
-0.002186 -0.000782 0.119296 0.185913 0.781861 0.704471 -0.062500 1 0 0 0 0 0 2 441436
-0.002186 -0.000782 0.119296 0.185902 0.781862 0.704458 -0.062500 1 0 0 0 0 0 2 442321
-0.002186 -0.000782 0.119296 0.185912 0.781859 0.704470 -0.062500 1 0 0 0 0 0 2 443424
-0.002186 -0.000782 0.119296 0.185910 0.781870 0.704465 -0.062500 1 0 0 0 0 0 2 444365
-0.002186 -0.000782 0.119296 0.185909 0.781872 0.704464 -0.062500 1 0 0 0 0 0 2 445325
-0.002186 -0.000782 0.119296 0.185913 0.781860 0.704471 -0.062500 1 0 0 0 0 0 2 446360
-0.002186 -0.000782 0.119296 0.185922 0.781868 0.704459 -0.062500 1 0 0 0 0 0 2 447344
-0.002186 -0.000782 0.119296 0.185911 0.781872 0.704463 -0.062500 1 0 0 0 0 0 2 448352
-0.002186 -0.000782 0.119296 0.185914 0.781861 0.704471 -0.062500 1 0 0 0 0 0 2 449351
-0.002186 -0.000782 0.119296 0.185902 0.781862 0.704458 -0.062500 1 0 0 0 0 0 2 450562
-0.002186 -0.000782 0.119296 0.185912 0.781859 0.704470 -0.062500 1 0 0 0 0 0 2 451646
-0.002186 -0.000782 0.119296 0.185910 0.781870 0.704465 -0.062500 1 0 0 0 0 0 2 452460
-0.002186 -0.000782 0.119296 0.185910 0.781872 0.704464 -0.062500 1 0 0 0 0 0 2 453529
-0.002186 -0.000782 0.119296 0.185913 0.781860 0.704471 -0.062500 1 0 0 0 0 0 2 454422
-0.002186 -0.000782 0.119296 0.185910 0.781871 0.704465 -0.062500 1 0 0 0 0 0 2 455605
-0.002186 -0.000782 0.119296 0.185910 0.781872 0.704464 -0.062500 1 0 0 0 0 0 2 456373
-0.002186 -0.000782 0.119296 0.185913 0.781861 0.704471 -0.062500 1 0 0 0 0 0 2 457398
-0.002186 -0.000782 0.119296 0.185914 0.781859 0.704452 -0.062500 1 0 0 0 0 0 2 458543
-0.002186 -0.000782 0.119296 0.185914 0.781859 0.704469 -0.062500 1 0 0 0 0 0 2 459504
-0.002186 -0.000782 0.119296 0.185910 0.781870 0.704465 -0.062500 1 0 0 0 0 0 2 460439
-0.002186 -0.000782 0.119296 0.185910 0.781872 0.704464 -0.062500 1 0 0 0 0 0 2 461396
-0.002186 -0.000782 0.119296 0.185913 0.781860 0.704471 -0.062500 1 0 0 0 0 0 2 462411
-0.002186 -0.000782 0.119296 0.185910 0.781871 0.704465 -0.062500 1 0 0 0 0 0 2 463409
-0.002186 -0.000782 0.119296 0.185910 0.781872 0.704464 -0.062500 1 0 0 0 0 0 2 464495
-0.002186 -0.000782 0.119296 0.185913 0.781861 0.704471 -0.062500 1 0 0 0 0 0 2 465532
-0.002186 -0.000782 0.119296 0.185902 0.781862 0.704458 -0.062500 1 0 0 0 0 0 2 466302
-0.002186 -0.000782 0.119296 0.185912 0.781859 0.704470 -0.062500 1 0 0 0 0 0 2 467368
-0.002186 -0.000782 0.119296 0.185910 0.781870 0.704465 -0.062500 1 0 0 0 0 0 2 468443
-0.002186 -0.000782 0.119296 0.185909 0.781872 0.704464 -0.062500 1 0 0 0 0 0 2 469357
-0.002186 -0.000782 0.119296 0.185925 0.781858 0.704465 -0.062500 1 0 0 0 0 0 2 470333
-0.002186 -0.000782 0.119296 0.185912 0.781870 0.704464 -0.062500 1 0 0 0 0 0 2 471348
-0.002186 -0.000782 0.119296 0.185910 0.781872 0.704464 -0.062500 1 0 0 0 0 0 2 472349
-0.002186 -0.000782 0.119296 0.185914 0.781861 0.704471 -0.062500 1 0 0 0 0 0 2 473355
-0.002186 -0.000782 0.119296 0.185902 0.781862 0.704458 -0.062500 1 0 0 0 0 0 2 474350
-0.002186 -0.000782 0.119296 0.185912 0.781859 0.704470 -0.062500 1 0 0 0 0 0 2 475344
-0.002186 -0.000782 0.119296 0.185910 0.781870 0.704465 -0.062500 1 0 0 0 0 0 2 476348
-0.002186 -0.000782 0.119296 0.185910 0.781872 0.704464 -0.062500 1 0 0 0 0 0 2 477355
-0.002186 -0.000782 0.119296 0.185913 0.781860 0.704471 -0.062500 1 0 0 0 0 0 2 478418
-0.002186 -0.000782 0.119296 0.185910 0.781871 0.704465 -0.062500 1 0 0 0 0 0 2 479331
-0.002186 -0.000782 0.119296 0.185910 0.781872 0.704465 -0.062500 1 0 0 0 0 0 2 480463
-0.002186 -0.000782 0.119296 0.185917 0.781849 0.704458 -0.062500 1 0 0 0 0 0 2 481319
-0.002186 -0.000782 0.119296 0.185911 0.781869 0.704463 -0.062500 1 0 0 0 0 0 2 482304
-0.002186 -0.000782 0.119296 0.185913 0.781860 0.704471 -0.062500 1 0 0 0 0 0 2 483357
-0.002186 -0.000782 0.119296 0.185910 0.781870 0.704465 -0.062500 1 0 0 0 0 0 2 484329
-0.002186 -0.000782 0.119296 0.185910 0.781872 0.704464 -0.062500 1 0 0 0 0 0 2 485335
-0.002186 -0.000782 0.119296 0.185913 0.781860 0.704471 -0.062500 1 0 0 0 0 0 2 486466
-0.002186 -0.000782 0.119296 0.185910 0.781871 0.704465 -0.062500 1 0 0 0 0 0 2 487505
-0.002186 -0.000782 0.119296 0.185910 0.781872 0.704464 -0.062500 1 0 0 0 0 0 2 488438
-0.002186 -0.000782 0.119296 0.185905 0.781852 0.704464 -0.062500 1 0 0 0 0 0 2 489489
-0.002186 -0.000782 0.119296 0.185909 0.781870 0.704464 -0.062500 1 0 0 0 0 0 2 490356
-0.002186 -0.000782 0.119296 0.185909 0.781872 0.704464 -0.062500 1 0 0 0 0 0 2 491530
-0.002186 -0.000782 0.119296 0.185913 0.781861 0.704471 -0.062500 1 0 0 0 0 0 2 492496
-0.002186 -0.000782 0.119296 0.185922 0.781868 0.704459 -0.062500 1 0 0 0 0 0 2 493418
-0.002186 -0.000782 0.119296 0.185915 0.781860 0.704470 -0.062500 1 0 0 0 0 0 2 494387
-0.002186 -0.000782 0.119296 0.185911 0.781871 0.704465 -0.062500 1 0 0 0 0 0 2 495323
-0.002186 -0.000782 0.119296 0.185910 0.781872 0.704464 -0.062500 1 0 0 0 0 0 2 496339
-0.002186 -0.000782 0.119296 0.185905 0.781852 0.704464 -0.062500 1 0 0 0 0 0 2 497389
-0.002186 -0.000782 0.119296 0.185909 0.781870 0.704464 -0.062500 1 0 0 0 0 0 2 498371
-0.002186 -0.000782 0.119296 0.185909 0.781872 0.704464 -0.062500 1 0 0 0 0 0 2 499291
-0.002186 -0.000782 0.119296 0.185913 0.781860 0.704471 -0.062500 1 0 0 0 0 0 2 500361
-0.002186 -0.000782 0.119296 0.185910 0.781871 0.704465 -0.062500 1 0 0 0 0 0 2 501415
-0.002186 -0.000782 0.119296 0.185913 0.781860 0.704471 -0.062500 1 0 0 0 0 0 2 502330
-0.002186 -0.000782 0.119296 0.185922 0.781868 0.704459 -0.062500 1 0 0 0 0 0 2 503325
-0.002186 -0.000782 0.119296 0.185912 0.781872 0.704464 -0.062500 1 0 0 0 0 0 2 504319
-0.002186 -0.000782 0.119296 0.185906 0.781852 0.704464 -0.062500 1 0 0 0 0 0 2 505324
-0.002186 -0.000782 0.119296 0.185909 0.781870 0.704464 -0.062500 1 0 0 0 0 0 2 506325
-0.002186 -0.000782 0.119296 0.185910 0.781872 0.704464 -0.062500 1 0 0 0 0 0 2 507279
-0.002186 -0.000782 0.119296 0.185913 0.781860 0.704471 -0.062500 1 0 0 0 0 0 2 508327
-0.002186 -0.000782 0.119296 0.185910 0.781871 0.704465 -0.062500 1 0 0 0 0 0 2 509316
-0.002186 -0.000782 0.119296 0.185913 0.781860 0.704471 -0.062500 1 0 0 0 0 0 2 510312
-0.002186 -0.000782 0.119296 0.185910 0.781871 0.704465 -0.062500 1 0 0 0 0 0 2 511424
-0.002186 -0.000782 0.119296 0.185902 0.781863 0.704457 -0.062500 1 0 0 0 0 0 2 512303
-0.002186 -0.000782 0.119296 0.185912 0.781859 0.704470 -0.062500 1 0 0 0 0 0 2 513394
-0.002186 -0.000782 0.119296 0.185909 0.781870 0.704465 -0.062500 1 0 0 0 0 0 2 514333
-0.002186 -0.000782 0.119296 0.185921 0.781869 0.704458 -0.062500 1 0 0 0 0 0 2 515311
-0.002186 -0.000782 0.119296 0.185915 0.781860 0.704470 -0.062500 1 0 0 0 0 0 2 516306
-0.002186 -0.000782 0.119296 0.185911 0.781871 0.704465 -0.062500 1 0 0 0 0 0 2 517305
-0.002186 -0.000782 0.119296 0.185913 0.781860 0.704471 -0.062500 1 0 0 0 0 0 2 518303
-0.002186 -0.000782 0.119296 0.185910 0.781871 0.704465 -0.062500 1 0 0 0 0 0 2 519513
-0.002186 -0.000782 0.119296 0.185902 0.781863 0.704457 -0.062500 1 0 0 0 0 0 2 520476
-0.002186 -0.000782 0.119296 0.185912 0.781859 0.704470 -0.062500 1 0 0 0 0 0 2 521436
-0.002186 -0.000782 0.119296 0.185910 0.781870 0.704465 -0.062500 1 0 0 0 0 0 2 522335
-0.002186 -0.000782 0.119296 0.185909 0.781872 0.704464 -0.062500 1 0 0 0 0 0 2 523563
-0.002186 -0.000782 0.119296 0.185913 0.781860 0.704471 -0.062500 1 0 0 0 0 0 2 524323
-0.002186 -0.000782 0.119296 0.185910 0.781871 0.704465 -0.062500 1 0 0 0 0 0 2 525448
-0.002186 -0.000782 0.119296 0.185922 0.781869 0.704458 -0.062500 1 0 0 0 0 0 2 526516
-0.002186 -0.000782 0.119296 0.185915 0.781860 0.704470 -0.062500 1 0 0 0 0 0 2 527432
-0.002186 -0.000782 0.119296 0.185902 0.781862 0.704458 -0.062500 1 0 0 0 0 0 2 528362
-0.002186 -0.000782 0.119296 0.185912 0.781859 0.704470 -0.062500 1 0 0 0 0 0 2 529353
-0.002186 -0.000782 0.119296 0.185910 0.781870 0.704465 -0.062500 1 0 0 0 0 0 2 530338
-0.002186 -0.000782 0.119296 0.185910 0.781872 0.704464 -0.062500 1 0 0 0 0 0 2 531458
-0.002186 -0.000782 0.119296 0.185913 0.781860 0.704471 -0.062500 1 0 0 0 0 0 2 532366
-0.002186 -0.000782 0.119296 0.185910 0.781871 0.704465 -0.062500 1 0 0 0 0 0 2 533350
-0.002186 -0.000782 0.119296 0.185910 0.781872 0.704464 -0.062500 1 0 0 0 0 0 2 534368
-0.002186 -0.000782 0.119296 0.185913 0.781861 0.704471 -0.062500 1 0 0 0 0 0 2 535383
-0.002186 -0.000782 0.119296 0.185902 0.781862 0.704458 -0.062500 1 0 0 0 0 0 2 536334
-0.002186 -0.000782 0.119296 0.185912 0.781859 0.704470 -0.062500 1 0 0 0 0 0 2 537320
-0.002186 -0.000782 0.119296 0.185922 0.781868 0.704459 -0.062500 1 0 0 0 0 0 2 538320
-0.002186 -0.000782 0.119296 0.185911 0.781871 0.704463 -0.062500 1 0 0 0 0 0 2 539299
-0.002186 -0.000782 0.119296 0.185913 0.781860 0.704471 -0.062500 1 0 0 0 0 0 2 540323
-0.002186 -0.000782 0.119296 0.185910 0.781871 0.704465 -0.062500 1 0 0 0 0 0 2 541298
-0.002186 -0.000782 0.119296 0.185910 0.781872 0.704464 -0.062500 1 0 0 0 0 0 2 542318
-0.002186 -0.000782 0.119296 0.185913 0.781861 0.704471 -0.062500 1 0 0 0 0 0 2 543294
-0.002186 -0.000782 0.119296 0.185902 0.781862 0.704458 -0.062500 1 0 0 0 0 0 2 544331
-0.002186 -0.000782 0.119296 0.185912 0.781859 0.704470 -0.062500 1 0 0 0 0 0 2 545374
-0.002186 -0.000782 0.119296 0.185910 0.781870 0.704465 -0.062500 1 0 0 0 0 0 2 546549
-0.002186 -0.000782 0.119296 0.185909 0.781872 0.704464 -0.062500 1 0 0 0 0 0 2 547393
-0.002186 -0.000782 0.119296 0.185913 0.781861 0.704471 -0.062500 1 0 0 0 0 0 2 548299
-0.002186 -0.000782 0.119296 0.185922 0.781868 0.704459 -0.062500 1 0 0 0 0 0 2 549285
-0.002186 -0.000782 0.119296 0.185911 0.781872 0.704464 -0.062500 1 0 0 0 0 0 2 550315
-0.002186 -0.000782 0.119296 0.185914 0.781861 0.704471 -0.062500 1 0 0 0 0 0 2 551310
-0.002186 -0.000782 0.119296 0.185902 0.781862 0.704458 -0.062500 1 0 0 0 0 0 2 552317
-0.002186 -0.000782 0.119296 0.185912 0.781859 0.704470 -0.062500 1 0 0 0 0 0 2 553367
-0.002186 -0.000782 0.119296 0.185910 0.781870 0.704465 -0.062500 1 0 0 0 0 0 2 554469
-0.002186 -0.000782 0.119296 0.185910 0.781872 0.704464 -0.062500 1 0 0 0 0 0 2 555558
-0.002186 -0.000782 0.119296 0.185913 0.781860 0.704471 -0.062500 1 0 0 0 0 0 2 556364
-0.002186 -0.000782 0.119296 0.185910 0.781871 0.704465 -0.062500 1 0 0 0 0 0 2 557288
-0.002186 -0.000782 0.119296 0.185910 0.781872 0.704465 -0.062500 1 0 0 0 0 0 2 558487
-0.002186 -0.000782 0.119296 0.185905 0.781852 0.704464 -0.062500 1 0 0 0 0 0 2 559538
-0.002186 -0.000782 0.119296 0.185921 0.781867 0.704458 -0.062500 1 0 0 0 0 0 2 560315
-0.002186 -0.000782 0.119296 0.185914 0.781860 0.704470 -0.062500 1 0 0 0 0 0 2 561403
-0.002186 -0.000782 0.119296 0.185910 0.781870 0.704465 -0.062500 1 0 0 0 0 0 2 562323
-0.002186 -0.000782 0.119296 0.185910 0.781872 0.704464 -0.062500 1 0 0 0 0 0 2 563348
-0.002186 -0.000782 0.119296 0.185913 0.781860 0.704471 -0.062500 1 0 0 0 0 0 2 564447
-0.002186 -0.000782 0.119296 0.185910 0.781871 0.704465 -0.062500 1 0 0 0 0 0 2 565473
-0.002186 -0.000782 0.119296 0.185910 0.781872 0.704464 -0.062500 1 0 0 0 0 0 2 566355
-0.002186 -0.000782 0.119296 0.185905 0.781852 0.704464 -0.062500 1 0 0 0 0 0 2 567288
-0.002186 -0.000782 0.119296 0.185909 0.781870 0.704464 -0.062500 1 0 0 0 0 0 2 568404
-0.002186 -0.000782 0.119296 0.185909 0.781872 0.704464 -0.062500 1 0 0 0 0 0 2 569344
-0.002186 -0.000782 0.119296 0.185913 0.781861 0.704471 -0.062500 1 0 0 0 0 0 2 570312
-0.002186 -0.000782 0.119296 0.185922 0.781868 0.704459 -0.062500 1 0 0 0 0 0 2 571287
-0.002186 -0.000782 0.119296 0.185915 0.781860 0.704470 -0.062500 1 0 0 0 0 0 2 572305
-0.002186 -0.000782 0.119296 0.185911 0.781871 0.704465 -0.062500 1 0 0 0 0 0 2 573302
-0.002186 -0.000782 0.119296 0.185910 0.781872 0.704464 -0.062500 1 0 0 0 0 0 2 574245
-0.002186 -0.000782 0.119296 0.185905 0.781852 0.704464 -0.062500 1 0 0 0 0 0 2 575291
-0.002186 -0.000782 0.119296 0.185909 0.781870 0.704464 -0.062500 1 0 0 0 0 0 2 576287
-0.002186 -0.000782 0.119296 0.185910 0.781872 0.704464 -0.062500 1 0 0 0 0 0 2 577305
-0.002186 -0.000782 0.119296 0.185913 0.781860 0.704471 -0.062500 1 0 0 0 0 0 2 578321
-0.002186 -0.000782 0.119296 0.185910 0.781871 0.704465 -0.062500 1 0 0 0 0 0 2 580133
-0.002186 -0.000782 0.119296 0.185913 0.781860 0.704471 -0.062500 1 0 0 0 0 0 2 581381
-0.002186 -0.000782 0.119296 0.185910 0.781871 0.704465 -0.062500 1 0 0 0 0 0 2 582295
-0.002186 -0.000782 0.119296 0.185914 0.781861 0.704451 -0.062500 1 0 0 0 0 0 2 583289
-0.002186 -0.000782 0.119296 0.185914 0.781859 0.704469 -0.062500 1 0 0 0 0 0 2 584293
-0.002186 -0.000782 0.119296 0.185910 0.781870 0.704464 -0.062500 1 0 0 0 0 0 2 585285
-0.002186 -0.000782 0.119296 0.185910 0.781872 0.704464 -0.062500 1 0 0 0 0 0 2 586281
-0.002186 -0.000782 0.119296 0.185913 0.781860 0.704471 -0.062500 1 0 0 0 0 0 2 587306
-0.002186 -0.000782 0.119296 0.185910 0.781871 0.704465 -0.062500 1 0 0 0 0 0 2 588588
-0.002186 -0.000782 0.119296 0.185913 0.781860 0.704471 -0.062500 1 0 0 0 0 0 2 589362
-0.002186 -0.000782 0.119296 0.185910 0.781871 0.704465 -0.062500 1 0 0 0 0 0 2 590275
-0.002186 -0.000782 0.119296 0.185902 0.781863 0.704457 -0.062500 1 0 0 0 0 0 2 591271
-0.002186 -0.000782 0.119296 0.185912 0.781859 0.704470 -0.062500 1 0 0 0 0 0 2 592512
-0.002186 -0.000782 0.119296 0.185910 0.781870 0.704465 -0.062500 1 0 0 0 0 0 2 593337
-0.002186 -0.000782 0.119296 0.185909 0.781872 0.704464 -0.062500 1 0 0 0 0 0 2 594346
-0.002186 -0.000782 0.119296 0.185925 0.781858 0.704464 -0.062500 1 0 0 0 0 0 2 595317
-0.002186 -0.000782 0.119296 0.185912 0.781870 0.704464 -0.062500 1 0 0 0 0 0 2 596285
-0.002186 -0.000782 0.119296 0.185914 0.781860 0.704471 -0.062500 1 0 0 0 0 0 2 597287
-0.002186 -0.000782 0.119296 0.185902 0.781862 0.704458 -0.062500 1 0 0 0 0 0 2 598509
-0.002186 -0.000782 0.119296 0.185909 0.781871 0.704463 -0.062500 1 0 0 0 0 0 2 599373
-0.002186 -0.000782 0.119296 0.185913 0.781860 0.704471 -0.062500 1 0 0 0 0 0 2 600244
-0.002186 -0.000782 0.119296 0.185910 0.781870 0.704465 -0.062500 1 0 0 0 0 0 2 601301
-0.002186 -0.000782 0.119296 0.185910 0.781872 0.704464 -0.062500 1 0 0 0 0 0 2 602343
-0.002186 -0.000782 0.119296 0.185913 0.781861 0.704471 -0.062500 1 0 0 0 0 0 2 603260
-0.002186 -0.000782 0.119296 0.185910 0.781871 0.704465 -0.062500 1 0 0 0 0 0 2 604254
-0.002186 -0.000782 0.119296 0.185910 0.781872 0.704464 -0.062500 1 0 0 0 0 0 2 605254
-0.002186 -0.000782 0.119296 0.185925 0.781858 0.704465 -0.062500 1 0 0 0 0 0 2 606252
-0.002186 -0.000782 0.119296 0.185904 0.781862 0.704457 -0.062500 1 0 0 0 0 0 2 607275
-0.002186 -0.000782 0.119296 0.185913 0.781859 0.704470 -0.062500 1 0 0 0 0 0 2 608256
-0.002186 -0.000782 0.119296 0.185910 0.781870 0.704465 -0.062500 1 0 0 0 0 0 2 609254
-0.002186 -0.000782 0.119296 0.185910 0.781872 0.704464 -0.062500 1 0 0 0 0 0 2 610255
-0.002186 -0.000782 0.119296 0.185913 0.781860 0.704471 -0.062500 1 0 0 0 0 0 2 611307
-0.002186 -0.000782 0.119296 0.185910 0.781871 0.704465 -0.062500 1 0 0 0 0 0 2 612414
-0.002186 -0.000782 0.119296 0.185910 0.781872 0.704464 -0.062500 1 0 0 0 0 0 2 613284
-0.002186 -0.000782 0.119296 0.185913 0.781861 0.704471 -0.062500 1 0 0 0 0 0 2 614388
-0.002186 -0.000782 0.119296 0.185902 0.781862 0.704458 -0.062500 1 0 0 0 0 0 2 615265
-0.002186 -0.000782 0.119296 0.185912 0.781859 0.704470 -0.062500 1 0 0 0 0 0 2 616228
-0.002186 -0.000782 0.119296 0.185922 0.781868 0.704459 -0.062500 1 0 0 0 0 0 2 617287
-0.002186 -0.000782 0.119296 0.185911 0.781872 0.704463 -0.062500 1 0 0 0 0 0 2 618285
-0.002186 -0.000782 0.119296 0.185914 0.781860 0.704471 -0.062500 1 0 0 0 0 0 2 619296
-0.002186 -0.000782 0.119296 0.185910 0.781871 0.704465 -0.062500 1 0 0 0 0 0 2 620422
-0.002186 -0.000782 0.119296 0.185910 0.781872 0.704464 -0.062500 1 0 0 0 0 0 2 621425
-0.002186 -0.000782 0.119296 0.185905 0.781852 0.704464 -0.062500 1 0 0 0 0 0 2 622394
-0.002186 -0.000782 0.119296 0.185909 0.781870 0.704464 -0.062500 1 0 0 0 0 0 2 623469
-0.002186 -0.000782 0.119296 0.185913 0.781860 0.704471 -0.062500 1 0 0 0 0 0 2 624296
-0.002186 -0.000782 0.119296 0.185910 0.781871 0.704465 -0.062500 1 0 0 0 0 0 2 625506
-0.002186 -0.000782 0.119296 0.185910 0.781872 0.704464 -0.062500 1 0 0 0 0 0 2 626349
-0.002186 -0.000782 0.119296 0.185913 0.781861 0.704471 -0.062500 1 0 0 0 0 0 2 627403
-0.002186 -0.000782 0.119296 0.185922 0.781868 0.704459 -0.062500 1 0 0 0 0 0 2 628327
-0.002186 -0.000782 0.119296 0.185912 0.781872 0.704464 -0.062500 1 0 0 0 0 0 2 629303
-0.002186 -0.000782 0.119296 0.185906 0.781852 0.704464 -0.062500 1 0 0 0 0 0 2 630349
-0.002186 -0.000782 0.119296 0.185909 0.781870 0.704464 -0.062500 1 0 0 0 0 0 2 631403
-0.002186 -0.000782 0.119296 0.185913 0.781860 0.704471 -0.062500 1 0 0 0 0 0 2 632355
-0.002186 -0.000782 0.119296 0.185910 0.781870 0.704465 -0.062500 1 0 0 0 0 0 2 633363
-0.002186 -0.000782 0.119296 0.185910 0.781872 0.704464 -0.062500 1 0 0 0 0 0 2 634303
-0.002186 -0.000782 0.119296 0.185913 0.781860 0.704471 -0.062500 1 0 0 0 0 0 2 635365
-0.002186 -0.000782 0.119296 0.185910 0.781871 0.704465 -0.062500 1 0 0 0 0 0 2 636289
-0.002186 -0.000782 0.119296 0.185902 0.781863 0.704457 -0.062500 1 0 0 0 0 0 2 637278
-0.002186 -0.000782 0.119296 0.185912 0.781859 0.704470 -0.062500 1 0 0 0 0 0 2 638277
-0.002186 -0.000782 0.119296 0.185909 0.781871 0.704465 -0.062500 1 0 0 0 0 0 2 639281
-0.002186 -0.000782 0.119296 0.185913 0.781860 0.704471 -0.062500 1 0 0 0 0 0 2 640273
-0.002186 -0.000782 0.119296 0.185922 0.781868 0.704459 -0.062500 1 0 0 0 0 0 2 641255
-0.002186 -0.000782 0.119296 0.185911 0.781872 0.704464 -0.062500 1 0 0 0 0 0 2 642276
-0.002186 -0.000782 0.119296 0.185914 0.781860 0.704471 -0.062500 1 0 0 0 0 0 2 643258
-0.002186 -0.000782 0.119296 0.185910 0.781871 0.704465 -0.062500 1 0 0 0 0 0 2 644253
-0.002186 -0.000782 0.119296 0.185902 0.781863 0.704457 -0.062500 1 0 0 0 0 0 2 645259
-0.002186 -0.000782 0.119296 0.185912 0.781859 0.704470 -0.062500 1 0 0 0 0 0 2 646877
-0.002186 -0.000782 0.119296 0.185910 0.781870 0.704465 -0.062500 1 0 0 0 0 0 2 647245
-0.002186 -0.000782 0.119296 0.185913 0.781860 0.704471 -0.062500 1 0 0 0 0 0 2 648354
-0.002186 -0.000782 0.119296 0.185910 0.781871 0.704465 -0.062500 1 0 0 0 0 0 2 649275
-0.002186 -0.000782 0.119296 0.185909 0.781872 0.704464 -0.062500 1 0 0 0 0 0 2 650263
-0.002186 -0.000782 0.119296 0.185925 0.781858 0.704465 -0.062500 1 0 0 0 0 0 2 651263
-0.002186 -0.000782 0.119296 0.185912 0.781870 0.704464 -0.062500 1 0 0 0 0 0 2 652257
-0.002186 -0.000782 0.119296 0.185902 0.781863 0.704457 -0.062500 1 0 0 0 0 0 2 653258
-0.002186 -0.000782 0.119296 0.185912 0.781859 0.704470 -0.062500 1 0 0 0 0 0 2 654589
-0.002186 -0.000782 0.119296 0.185910 0.781870 0.704465 -0.062500 1 0 0 0 0 0 2 655366
-0.002186 -0.000782 0.119296 0.185913 0.781860 0.704471 -0.062500 1 0 0 0 0 0 2 656445
-0.002186 -0.000782 0.119296 0.185910 0.781870 0.704465 -0.062500 1 0 0 0 0 0 2 657266
-0.002186 -0.000782 0.119296 0.185910 0.781872 0.704464 -0.062500 1 0 0 0 0 0 2 658309
-0.002186 -0.000782 0.119296 0.185913 0.781861 0.704471 -0.062500 1 0 0 0 0 0 2 659488
-0.002186 -0.000782 0.119296 0.185902 0.781862 0.704458 -0.062500 1 0 0 0 0 0 2 660389
-0.002186 -0.000782 0.119296 0.185908 0.781871 0.704463 -0.062500 1 0 0 0 0 0 2 661455
-0.002186 -0.000782 0.119296 0.185912 0.781860 0.704471 -0.062500 1 0 0 0 0 0 2 662373
-0.002186 -0.000782 0.119296 0.185922 0.781868 0.704459 -0.062500 1 0 0 0 0 0 2 663345
-0.002186 -0.000782 0.119296 0.185915 0.781860 0.704470 -0.062500 1 0 0 0 0 0 2 664306
-0.002186 -0.000782 0.119296 0.185911 0.781870 0.704465 -0.062500 1 0 0 0 0 0 2 665415
-0.002186 -0.000782 0.119296 0.185910 0.781872 0.704464 -0.062500 1 0 0 0 0 0 2 666371
-0.002186 -0.000782 0.119296 0.185913 0.781860 0.704471 -0.062500 1 0 0 0 0 0 2 667230
-0.002186 -0.000782 0.119296 0.185902 0.781862 0.704458 -0.062500 1 0 0 0 0 0 2 668275
-0.002186 -0.000782 0.119296 0.185909 0.781871 0.704463 -0.062500 1 0 0 0 0 0 2 669366
-0.002186 -0.000782 0.119296 0.185913 0.781860 0.704471 -0.062500 1 0 0 0 0 0 2 670289
-0.002186 -0.000782 0.119296 0.185910 0.781871 0.704465 -0.062500 1 0 0 0 0 0 2 671279
-0.002186 -0.000782 0.119296 0.185909 0.781872 0.704464 -0.062500 1 0 0 0 0 0 2 672285
-0.002186 -0.000782 0.119296 0.185913 0.781861 0.704471 -0.062500 1 0 0 0 0 0 2 673266
-0.002186 -0.000782 0.119296 0.185922 0.781868 0.704459 -0.062500 1 0 0 0 0 0 2 674286
-0.002186 -0.000782 0.119296 0.185915 0.781860 0.704470 -0.062500 1 0 0 0 0 0 2 675278
-0.002186 -0.000782 0.119296 0.185903 0.781862 0.704458 -0.062500 1 0 0 0 0 0 2 676280
-0.002186 -0.000782 0.119296 0.185909 0.781871 0.704463 -0.062500 1 0 0 0 0 0 2 677279
-0.002186 -0.000782 0.119296 0.185913 0.781860 0.704471 -0.062500 1 0 0 0 0 0 2 678290
-0.002186 -0.000782 0.119296 0.185910 0.781871 0.704465 -0.062500 1 0 0 0 0 0 2 679382
-0.002186 -0.000782 0.119296 0.185910 0.781872 0.704464 -0.062500 1 0 0 0 0 0 2 680326
-0.002181 -0.000800 0.119306 0.112071 1.036019 0.558988 -0.062500 1 0 0 0 0 0 2 681357
-0.002178 -0.000809 0.119310 0.135646 0.950255 0.630259 -0.062500 1 0 0 0 0 0 2 682229
-0.002177 -0.000814 0.119311 0.154213 0.886339 0.667070 -0.062500 1 0 0 0 0 0 2 683218
-0.002176 -0.000816 0.119311 0.164407 0.852370 0.681005 -0.062500 1 0 0 0 0 0 2 684259
-0.002175 -0.000817 0.119311 0.169687 0.835224 0.685944 -0.062500 1 0 0 0 0 0 2 685221
-0.002175 -0.000818 0.119311 0.172370 0.826643 0.687665 -0.062500 1 0 0 0 0 0 2 686292
-0.002175 -0.000818 0.119311 0.173728 0.822363 0.688263 -0.062500 1 0 0 0 0 0 2 687322
-0.002175 -0.000818 0.119311 0.174400 0.820205 0.688474 -0.062500 1 0 0 0 0 0 2 688363
-0.002175 -0.000818 0.119311 0.174748 0.819138 0.688543 -0.062500 1 0 0 0 0 0 2 689411
-0.002175 -0.000818 0.119311 0.174919 0.818617 0.688568 -0.062500 1 0 0 0 0 0 2 690288
-0.002175 -0.000818 0.119311 0.175014 0.818345 0.688584 -0.062500 1 0 0 0 0 0 2 691346
-0.002175 -0.000818 0.119311 0.175059 0.818204 0.688578 -0.062500 1 0 0 0 0 0 2 692285
-0.002175 -0.000818 0.119311 0.175080 0.818138 0.688571 -0.062500 1 0 0 0 0 0 2 693312
-0.002175 -0.000818 0.119311 0.175088 0.818111 0.688583 -0.062500 1 0 0 0 0 0 2 694349
-0.002175 -0.000818 0.119311 0.175083 0.818090 0.688584 -0.062500 1 0 0 0 0 0 2 695374
-0.002175 -0.000818 0.119311 0.175094 0.818086 0.688578 -0.062500 1 0 0 0 0 0 2 696459
-0.002175 -0.000818 0.119311 0.175098 0.818074 0.688584 -0.062500 1 0 0 0 0 0 2 697259
-0.002175 -0.000818 0.119311 0.175099 0.818073 0.688584 -0.062500 1 0 0 0 0 0 2 698379
-0.002175 -0.000818 0.119311 0.175099 0.818073 0.688585 -0.062500 1 0 0 0 0 0 2 699278
-0.002175 -0.000818 0.119311 0.175096 0.818085 0.688578 -0.062500 1 0 0 0 0 0 2 700261
-0.002175 -0.000818 0.119311 0.175099 0.818075 0.688584 -0.062500 1 0 0 0 0 0 2 701256
-0.002175 -0.000818 0.119311 0.175099 0.818074 0.688585 -0.062500 1 0 0 0 0 0 2 702258
-0.002175 -0.000818 0.119311 0.175099 0.818073 0.688585 -0.062500 1 0 0 0 0 0 2 703253
-0.002175 -0.000818 0.119311 0.175099 0.818073 0.688585 -0.062500 1 0 0 0 0 0 2 704256
-0.002175 -0.000818 0.119311 0.175108 0.818082 0.688572 -0.062500 1 0 0 0 0 0 2 705258
-0.002175 -0.000818 0.119311 0.175101 0.818075 0.688583 -0.062500 1 0 0 0 0 0 2 706233
-0.002175 -0.000818 0.119311 0.175092 0.818065 0.688577 -0.062500 1 0 0 0 0 0 2 707255
-0.002175 -0.000818 0.119311 0.175098 0.818072 0.688584 -0.062500 1 0 0 0 0 0 2 708291
-0.002175 -0.000818 0.119311 0.175099 0.818073 0.688585 -0.062500 1 0 0 0 0 0 2 709479
-0.002175 -0.000818 0.119311 0.175096 0.818085 0.688578 -0.062500 1 0 0 0 0 0 2 710322
-0.002175 -0.000818 0.119311 0.175099 0.818075 0.688584 -0.062500 1 0 0 0 0 0 2 711242
-0.002175 -0.000818 0.119311 0.175099 0.818074 0.688585 -0.062500 1 0 0 0 0 0 2 712285
-0.002175 -0.000818 0.119311 0.175099 0.818074 0.688585 -0.062500 1 0 0 0 0 0 2 713216
-0.002175 -0.000818 0.119311 0.175088 0.818077 0.688571 -0.062500 1 0 0 0 0 0 2 714269
-0.002175 -0.000818 0.119311 0.175097 0.818074 0.688583 -0.062500 1 0 0 0 0 0 2 715218
-0.002175 -0.000818 0.119311 0.175098 0.818074 0.688585 -0.062500 1 0 0 0 0 0 2 716259
-0.002175 -0.000818 0.119311 0.175111 0.818071 0.688578 -0.062500 1 0 0 0 0 0 2 717281
-0.002175 -0.000818 0.119311 0.175101 0.818073 0.688584 -0.062500 1 0 0 0 0 0 2 718410
-0.002175 -0.000818 0.119311 0.175100 0.818073 0.688585 -0.062500 1 0 0 0 0 0 2 719411
-0.002175 -0.000818 0.119311 0.175096 0.818085 0.688578 -0.062500 1 0 0 0 0 0 2 720466
-0.002175 -0.000818 0.119311 0.175099 0.818075 0.688584 -0.062500 1 0 0 0 0 0 2 721326
-0.002175 -0.000818 0.119311 0.175099 0.818074 0.688585 -0.062500 1 0 0 0 0 0 2 722445
-0.002175 -0.000818 0.119311 0.175091 0.818065 0.688578 -0.062500 1 0 0 0 0 0 2 723327
-0.002175 -0.000818 0.119311 0.175095 0.818084 0.688577 -0.062500 1 0 0 0 0 0 2 724295
-0.002175 -0.000818 0.119311 0.175098 0.818075 0.688584 -0.062500 1 0 0 0 0 0 2 725369
-0.002175 -0.000818 0.119311 0.175099 0.818074 0.688585 -0.062500 1 0 0 0 0 0 2 726481
-0.002175 -0.000818 0.119311 0.175099 0.818074 0.688585 -0.062500 1 0 0 0 0 0 2 727313
-0.002175 -0.000818 0.119311 0.175111 0.818071 0.688579 -0.062500 1 0 0 0 0 0 2 728291
-0.002175 -0.000818 0.119311 0.175098 0.818085 0.688578 -0.062500 1 0 0 0 0 0 2 729306
-0.002175 -0.000818 0.119311 0.175099 0.818075 0.688584 -0.062500 1 0 0 0 0 0 2 730266
-0.002175 -0.000818 0.119311 0.175091 0.818065 0.688578 -0.062500 1 0 0 0 0 0 2 731271
-0.002175 -0.000818 0.119311 0.175098 0.818072 0.688584 -0.062500 1 0 0 0 0 0 2 732419
-0.002175 -0.000818 0.119311 0.175099 0.818073 0.688585 -0.062500 1 0 0 0 0 0 2 733248
-0.002175 -0.000818 0.119311 0.175096 0.818085 0.688578 -0.062500 1 0 0 0 0 0 2 734326
-0.002175 -0.000818 0.119311 0.175099 0.818075 0.688584 -0.062500 1 0 0 0 0 0 2 735305
-0.002175 -0.000818 0.119311 0.175099 0.818074 0.688585 -0.062500 1 0 0 0 0 0 2 736262
-0.002175 -0.000818 0.119311 0.175099 0.818074 0.688585 -0.062500 1 0 0 0 0 0 2 737236
-0.002175 -0.000818 0.119311 0.175091 0.818065 0.688578 -0.062500 1 0 0 0 0 0 2 738243
-0.002175 -0.000818 0.119311 0.175094 0.818084 0.688578 -0.062500 1 0 0 0 0 0 2 739230
-0.002175 -0.000818 0.119311 0.175110 0.818072 0.688577 -0.062500 1 0 0 0 0 0 2 740245
-0.002175 -0.000818 0.119311 0.175101 0.818073 0.688584 -0.062500 1 0 0 0 0 0 2 741257
-0.002175 -0.000818 0.119311 0.175100 0.818073 0.688585 -0.062500 1 0 0 0 0 0 2 742230
-0.002175 -0.000818 0.119311 0.175100 0.818073 0.688585 -0.062500 1 0 0 0 0 0 2 743243
-0.002175 -0.000818 0.119311 0.175096 0.818085 0.688578 -0.062500 1 0 0 0 0 0 2 744225
-0.002175 -0.000818 0.119311 0.175099 0.818075 0.688584 -0.062500 1 0 0 0 0 0 2 745297
-0.002175 -0.000818 0.119311 0.175091 0.818065 0.688578 -0.062500 1 0 0 0 0 0 2 746503
-0.002175 -0.000818 0.119311 0.175098 0.818072 0.688584 -0.062500 1 0 0 0 0 0 2 747407
-0.002175 -0.000818 0.119311 0.175099 0.818073 0.688585 -0.062500 1 0 0 0 0 0 2 748272
-0.002175 -0.000818 0.119311 0.175095 0.818085 0.688578 -0.062500 1 0 0 0 0 0 2 749251
-0.002175 -0.000818 0.119311 0.175098 0.818075 0.688584 -0.062500 1 0 0 0 0 0 2 750239
-0.002175 -0.000818 0.119311 0.175111 0.818071 0.688578 -0.062500 1 0 0 0 0 0 2 751235
-0.002175 -0.000818 0.119311 0.175101 0.818073 0.688584 -0.062500 1 0 0 0 0 0 2 752233
-0.002175 -0.000818 0.119311 0.175092 0.818065 0.688578 -0.062500 1 0 0 0 0 0 2 753275
-0.002175 -0.000818 0.119311 0.175095 0.818084 0.688577 -0.062500 1 0 0 0 0 0 2 754533
-0.002175 -0.000818 0.119311 0.175099 0.818075 0.688584 -0.062500 1 0 0 0 0 0 2 755543
-0.002175 -0.000818 0.119311 0.175099 0.818074 0.688585 -0.062500 1 0 0 0 0 0 2 756323
-0.002175 -0.000818 0.119311 0.175099 0.818073 0.688585 -0.062500 1 0 0 0 0 0 2 757192
-0.002175 -0.000818 0.119311 0.175096 0.818085 0.688578 -0.062500 1 0 0 0 0 0 2 758372
-0.002175 -0.000818 0.119311 0.175099 0.818075 0.688584 -0.062500 1 0 0 0 0 0 2 759470
-0.002175 -0.000818 0.119311 0.175099 0.818074 0.688585 -0.062500 1 0 0 0 0 0 2 760256
-0.002175 -0.000818 0.119311 0.175103 0.818062 0.688571 -0.062500 1 0 0 0 0 0 2 761460
-0.002175 -0.000818 0.119311 0.175100 0.818072 0.688583 -0.062500 1 0 0 0 0 0 2 762192
-0.002175 -0.000818 0.119311 0.175100 0.818073 0.688584 -0.062500 1 0 0 0 0 0 2 763230
-0.002175 -0.000818 0.119311 0.175096 0.818085 0.688578 -0.062500 1 0 0 0 0 0 2 764322
-0.002175 -0.000818 0.119311 0.175099 0.818075 0.688584 -0.062500 1 0 0 0 0 0 2 765318
-0.002175 -0.000818 0.119311 0.175099 0.818074 0.688585 -0.062500 1 0 0 0 0 0 2 766445
-0.002175 -0.000818 0.119311 0.175099 0.818073 0.688585 -0.062500 1 0 0 0 0 0 2 767243
-0.002175 -0.000818 0.119311 0.175096 0.818085 0.688578 -0.062500 1 0 0 0 0 0 2 768358
-0.002175 -0.000818 0.119311 0.175091 0.818066 0.688577 -0.062500 1 0 0 0 0 0 2 769276
-0.002175 -0.000818 0.119311 0.175098 0.818073 0.688584 -0.062500 1 0 0 0 0 0 2 770251
-0.002175 -0.000818 0.119311 0.175099 0.818073 0.688585 -0.062500 1 0 0 0 0 0 2 771250
-0.002175 -0.000818 0.119311 0.175099 0.818073 0.688585 -0.062500 1 0 0 0 0 0 2 772227
-0.002175 -0.000818 0.119311 0.175108 0.818082 0.688572 -0.062500 1 0 0 0 0 0 2 773251
-0.002175 -0.000818 0.119311 0.175100 0.818075 0.688583 -0.062500 1 0 0 0 0 0 2 774251
-0.002175 -0.000818 0.119311 0.175100 0.818074 0.688585 -0.062500 1 0 0 0 0 0 2 775251
-0.002175 -0.000818 0.119311 0.175100 0.818074 0.688585 -0.062500 1 0 0 0 0 0 2 776250
-0.002175 -0.000818 0.119311 0.175091 0.818065 0.688578 -0.062500 1 0 0 0 0 0 2 777235
-0.002175 -0.000818 0.119311 0.175095 0.818084 0.688577 -0.062500 1 0 0 0 0 0 2 778241
-0.002175 -0.000818 0.119311 0.175099 0.818075 0.688584 -0.062500 1 0 0 0 0 0 2 780046
-0.002175 -0.000818 0.119311 0.175099 0.818074 0.688585 -0.062500 1 0 0 0 0 0 2 780222
-0.002175 -0.000818 0.119311 0.175099 0.818073 0.688585 -0.062500 1 0 0 0 0 0 2 781322
-0.002175 -0.000818 0.119311 0.175099 0.818073 0.688585 -0.062500 1 0 0 0 0 0 2 782224
-0.002175 -0.000818 0.119311 0.175096 0.818085 0.688578 -0.062500 1 0 0 0 0 0 2 783213
-0.002175 -0.000818 0.119311 0.175111 0.818072 0.688578 -0.062500 1 0 0 0 0 0 2 784215
-0.002175 -0.000818 0.119311 0.175093 0.818065 0.688577 -0.062500 1 0 0 0 0 0 2 785179
-0.002175 -0.000818 0.119311 0.175099 0.818072 0.688584 -0.062500 1 0 0 0 0 0 2 786208
-0.002175 -0.000818 0.119311 0.175099 0.818073 0.688585 -0.062500 1 0 0 0 0 0 2 787199
-0.002175 -0.000818 0.119311 0.175096 0.818085 0.688578 -0.062500 1 0 0 0 0 0 2 788379
-0.002175 -0.000818 0.119311 0.175099 0.818075 0.688584 -0.062500 1 0 0 0 0 0 2 789526
-0.002175 -0.000818 0.119311 0.175099 0.818074 0.688585 -0.062500 1 0 0 0 0 0 2 790276
-0.002175 -0.000818 0.119311 0.175099 0.818074 0.688585 -0.062500 1 0 0 0 0 0 2 791241
-0.002175 -0.000818 0.119311 0.175088 0.818077 0.688571 -0.062500 1 0 0 0 0 0 2 792410
-0.002175 -0.000818 0.119311 0.175098 0.818074 0.688583 -0.062500 1 0 0 0 0 0 2 793416
-0.002175 -0.000818 0.119311 0.175099 0.818074 0.688584 -0.062500 1 0 0 0 0 0 2 794338
-0.002175 -0.000818 0.119311 0.175099 0.818074 0.688585 -0.062500 1 0 0 0 0 0 2 795351
-0.002175 -0.000818 0.119311 0.175111 0.818071 0.688578 -0.062500 1 0 0 0 0 0 2 796261
-0.002175 -0.000818 0.119311 0.175101 0.818073 0.688584 -0.062500 1 0 0 0 0 0 2 797254
-0.002175 -0.000818 0.119311 0.175096 0.818085 0.688578 -0.062500 1 0 0 0 0 0 2 798331
-0.002175 -0.000818 0.119311 0.175099 0.818075 0.688584 -0.062500 1 0 0 0 0 0 2 799390
-0.002175 -0.000818 0.119311 0.175091 0.818065 0.688578 -0.062500 1 0 0 0 0 0 2 800345
-0.002175 -0.000818 0.119311 0.175098 0.818072 0.688584 -0.062500 1 0 0 0 0 0 2 801218
-0.002175 -0.000818 0.119311 0.175099 0.818073 0.688585 -0.062500 1 0 0 0 0 0 2 802328
-0.002175 -0.000818 0.119311 0.175096 0.818085 0.688578 -0.062500 1 0 0 0 0 0 2 803294
-0.002175 -0.000818 0.119311 0.175099 0.818075 0.688584 -0.062500 1 0 0 0 0 0 2 804236
-0.002175 -0.000818 0.119311 0.175099 0.818074 0.688585 -0.062500 1 0 0 0 0 0 2 805208
-0.002175 -0.000818 0.119311 0.175099 0.818074 0.688585 -0.062500 1 0 0 0 0 0 2 806225
-0.002175 -0.000818 0.119311 0.175100 0.818074 0.688565 -0.062500 1 0 0 0 0 0 2 807176
-0.002175 -0.000818 0.119311 0.175099 0.818073 0.688582 -0.062500 1 0 0 0 0 0 2 808172
-0.002175 -0.000818 0.119311 0.175099 0.818073 0.688584 -0.062500 1 0 0 0 0 0 2 809209
-0.002175 -0.000818 0.119311 0.175099 0.818073 0.688584 -0.062500 1 0 0 0 0 0 2 810212
-0.002175 -0.000818 0.119311 0.175099 0.818073 0.688585 -0.062500 1 0 0 0 0 0 2 811226
-0.002175 -0.000818 0.119311 0.175096 0.818085 0.688578 -0.062500 1 0 0 0 0 0 2 812235
-0.002175 -0.000818 0.119311 0.175099 0.818075 0.688584 -0.062500 1 0 0 0 0 0 2 813973
-0.002175 -0.000818 0.119311 0.175099 0.818074 0.688585 -0.062500 1 0 0 0 0 0 2 815317
-0.002175 -0.000818 0.119311 0.175099 0.818074 0.688585 -0.062500 1 0 0 0 0 0 2 816271
-0.002175 -0.000818 0.119311 0.175091 0.818065 0.688578 -0.062500 1 0 0 0 0 0 2 817230
-0.002175 -0.000818 0.119311 0.175095 0.818084 0.688577 -0.062500 1 0 0 0 0 0 2 818234
-0.002175 -0.000818 0.119311 0.175098 0.818075 0.688584 -0.062500 1 0 0 0 0 0 2 819235
-0.002175 -0.000818 0.119311 0.175111 0.818071 0.688578 -0.062500 1 0 0 0 0 0 2 820200
-0.002175 -0.000818 0.119311 0.175101 0.818073 0.688584 -0.062500 1 0 0 0 0 0 2 821270
-0.002175 -0.000818 0.119311 0.175100 0.818073 0.688585 -0.062500 1 0 0 0 0 0 2 822510
-0.002175 -0.000818 0.119311 0.175096 0.818085 0.688578 -0.062500 1 0 0 0 0 0 2 823342
-0.002175 -0.000818 0.119311 0.175099 0.818075 0.688584 -0.062500 1 0 0 0 0 0 2 824258
-0.002175 -0.000818 0.119311 0.175091 0.818065 0.688578 -0.062500 1 0 0 0 0 0 2 825223
-0.002175 -0.000818 0.119311 0.175098 0.818072 0.688584 -0.062500 1 0 0 0 0 0 2 826434
-0.002175 -0.000818 0.119311 0.175099 0.818073 0.688585 -0.062500 1 0 0 0 0 0 2 827292
-0.002175 -0.000818 0.119311 0.175096 0.818085 0.688578 -0.062500 1 0 0 0 0 0 2 828374
-0.002175 -0.000818 0.119311 0.175099 0.818075 0.688584 -0.062500 1 0 0 0 0 0 2 829234
-0.002175 -0.000818 0.119311 0.175099 0.818074 0.688585 -0.062500 1 0 0 0 0 0 2 830231
-0.002175 -0.000818 0.119311 0.175111 0.818071 0.688579 -0.062500 1 0 0 0 0 0 2 831286
-0.002175 -0.000818 0.119311 0.175093 0.818064 0.688577 -0.062500 1 0 0 0 0 0 2 832383
-0.002175 -0.000818 0.119311 0.175095 0.818084 0.688577 -0.062500 1 0 0 0 0 0 2 833365
-0.002175 -0.000818 0.119311 0.175099 0.818075 0.688584 -0.062500 1 0 0 0 0 0 2 834181
-0.002175 -0.000818 0.119311 0.175099 0.818074 0.688585 -0.062500 1 0 0 0 0 0 2 835246
-0.002175 -0.000818 0.119311 0.175099 0.818073 0.688585 -0.062500 1 0 0 0 0 0 2 836311
-0.002175 -0.000818 0.119311 0.175099 0.818073 0.688585 -0.062500 1 0 0 0 0 0 2 837229
-0.002175 -0.000818 0.119311 0.175096 0.818085 0.688578 -0.062500 1 0 0 0 0 0 2 838228
-0.002175 -0.000818 0.119311 0.175099 0.818075 0.688584 -0.062500 1 0 0 0 0 0 2 839227
-0.002175 -0.000818 0.119311 0.175091 0.818065 0.688578 -0.062500 1 0 0 0 0 0 2 840234
-0.002175 -0.000818 0.119311 0.175098 0.818072 0.688584 -0.062500 1 0 0 0 0 0 2 841231
-0.002175 -0.000818 0.119311 0.175111 0.818070 0.688578 -0.062500 1 0 0 0 0 0 2 842228
-0.002175 -0.000818 0.119311 0.175097 0.818085 0.688577 -0.062500 1 0 0 0 0 0 2 843230
-0.002175 -0.000818 0.119311 0.175099 0.818075 0.688584 -0.062500 1 0 0 0 0 0 2 844235
-0.002175 -0.000818 0.119311 0.175099 0.818074 0.688585 -0.062500 1 0 0 0 0 0 2 845229
-0.002175 -0.000818 0.119311 0.175100 0.818073 0.688585 -0.062500 1 0 0 0 0 0 2 846872
-0.002175 -0.000818 0.119311 0.175088 0.818077 0.688571 -0.062500 1 0 0 0 0 0 2 847200
-0.002175 -0.000818 0.119311 0.175098 0.818074 0.688583 -0.062500 1 0 0 0 0 0 2 848272
-0.002175 -0.000818 0.119311 0.175099 0.818074 0.688584 -0.062500 1 0 0 0 0 0 2 849227
-0.002175 -0.000818 0.119311 0.175099 0.818073 0.688585 -0.062500 1 0 0 0 0 0 2 850230
-0.002175 -0.000818 0.119311 0.175099 0.818073 0.688585 -0.062500 1 0 0 0 0 0 2 851240
-0.002175 -0.000818 0.119311 0.175096 0.818085 0.688578 -0.062500 1 0 0 0 0 0 2 852240
-0.002175 -0.000818 0.119311 0.175111 0.818072 0.688578 -0.062500 1 0 0 0 0 0 2 853227
-0.002175 -0.000818 0.119311 0.175101 0.818074 0.688584 -0.062500 1 0 0 0 0 0 2 854287
-0.002175 -0.000818 0.119311 0.175100 0.818074 0.688585 -0.062500 1 0 0 0 0 0 2 855434
-0.002175 -0.000818 0.119311 0.175092 0.818065 0.688578 -0.062500 1 0 0 0 0 0 2 856370
-0.002175 -0.000818 0.119311 0.175099 0.818072 0.688584 -0.062500 1 0 0 0 0 0 2 857164
-0.002175 -0.000818 0.119311 0.175096 0.818085 0.688578 -0.062500 1 0 0 0 0 0 2 858228
-0.002175 -0.000818 0.119311 0.175099 0.818075 0.688584 -0.062500 1 0 0 0 0 0 2 859499
-0.002175 -0.000818 0.119311 0.175099 0.818074 0.688585 -0.062500 1 0 0 0 0 0 2 860289
-0.002175 -0.000818 0.119311 0.175099 0.818073 0.688585 -0.062500 1 0 0 0 0 0 2 861370
-0.002175 -0.000818 0.119311 0.175096 0.818085 0.688578 -0.062500 1 0 0 0 0 0 2 862222
-0.002175 -0.000818 0.119311 0.175090 0.818066 0.688577 -0.062500 1 0 0 0 0 0 2 863252
-0.002175 -0.000818 0.119311 0.175098 0.818073 0.688584 -0.062500 1 0 0 0 0 0 2 864210
-0.002175 -0.000818 0.119311 0.175111 0.818070 0.688578 -0.062500 1 0 0 0 0 0 2 865425
-0.002175 -0.000818 0.119311 0.175101 0.818073 0.688584 -0.062500 1 0 0 0 0 0 2 866422
-0.002175 -0.000818 0.119311 0.175096 0.818085 0.688578 -0.062500 1 0 0 0 0 0 2 867180
-0.002175 -0.000818 0.119311 0.175099 0.818075 0.688584 -0.062500 1 0 0 0 0 0 2 868247
-0.002175 -0.000818 0.119311 0.175099 0.818074 0.688585 -0.062500 1 0 0 0 0 0 2 869300
-0.002175 -0.000818 0.119311 0.175099 0.818074 0.688585 -0.062500 1 0 0 0 0 0 2 870233
-0.002175 -0.000818 0.119311 0.175091 0.818065 0.688578 -0.062500 1 0 0 0 0 0 2 871229
-0.002175 -0.000818 0.119311 0.175095 0.818084 0.688577 -0.062500 1 0 0 0 0 0 2 872235
-0.002175 -0.000818 0.119311 0.175098 0.818075 0.688584 -0.062500 1 0 0 0 0 0 2 873231
-0.002175 -0.000818 0.119311 0.175099 0.818074 0.688585 -0.062500 1 0 0 0 0 0 2 874229
-0.002175 -0.000818 0.119311 0.175099 0.818074 0.688585 -0.062500 1 0 0 0 0 0 2 875232
-0.002175 -0.000818 0.119311 0.175111 0.818071 0.688579 -0.062500 1 0 0 0 0 0 2 876231
-0.002175 -0.000818 0.119311 0.175098 0.818085 0.688578 -0.062500 1 0 0 0 0 0 2 877229
-0.002175 -0.000818 0.119311 0.175099 0.818075 0.688584 -0.062500 1 0 0 0 0 0 2 878249
-0.002175 -0.000818 0.119311 0.175091 0.818065 0.688578 -0.062500 1 0 0 0 0 0 2 879832
-0.002175 -0.000818 0.119311 0.175098 0.818072 0.688584 -0.062500 1 0 0 0 0 0 2 880251
-0.002175 -0.000818 0.119311 0.175099 0.818073 0.688585 -0.062500 1 0 0 0 0 0 2 881314
-0.002175 -0.000818 0.119311 0.175096 0.818085 0.688578 -0.062500 1 0 0 0 0 0 2 882246
-0.002175 -0.000818 0.119311 0.175099 0.818075 0.688584 -0.062500 1 0 0 0 0 0 2 883236
-0.002175 -0.000818 0.119311 0.175099 0.818074 0.688585 -0.062500 1 0 0 0 0 0 2 884239
-0.002175 -0.000818 0.119311 0.175099 0.818074 0.688585 -0.062500 1 0 0 0 0 0 2 885237
-0.002175 -0.000818 0.119311 0.175100 0.818074 0.688565 -0.062500 1 0 0 0 0 0 2 886236
-0.002175 -0.000818 0.119311 0.175099 0.818073 0.688582 -0.062500 1 0 0 0 0 0 2 887253
-0.002175 -0.000818 0.119311 0.175099 0.818073 0.688584 -0.062500 1 0 0 0 0 0 2 888483
-0.002175 -0.000818 0.119311 0.175099 0.818073 0.688584 -0.062500 1 0 0 0 0 0 2 889316
-0.002175 -0.000818 0.119311 0.175099 0.818073 0.688585 -0.062500 1 0 0 0 0 0 2 890393
-0.002175 -0.000818 0.119311 0.175099 0.818073 0.688585 -0.062500 1 0 0 0 0 0 2 891262
-0.002175 -0.000818 0.119311 0.175096 0.818085 0.688578 -0.062500 1 0 0 0 0 0 2 892218
-0.002175 -0.000818 0.119311 0.175099 0.818075 0.688584 -0.062500 1 0 0 0 0 0 2 893502
-0.002175 -0.000818 0.119311 0.175091 0.818065 0.688578 -0.062500 1 0 0 0 0 0 2 894284
-0.002175 -0.000818 0.119311 0.175098 0.818072 0.688584 -0.062500 1 0 0 0 0 0 2 895403
-0.002175 -0.000818 0.119311 0.175095 0.818085 0.688578 -0.062500 1 0 0 0 0 0 2 896283
-0.002175 -0.000818 0.119311 0.175098 0.818075 0.688584 -0.062500 1 0 0 0 0 0 2 897248
-0.002175 -0.000818 0.119311 0.175099 0.818074 0.688585 -0.062500 1 0 0 0 0 0 2 898250
-0.002175 -0.000818 0.119311 0.175111 0.818071 0.688579 -0.062500 1 0 0 0 0 0 2 899401
-0.002175 -0.000818 0.119311 0.175101 0.818073 0.688584 -0.062500 1 0 0 0 0 0 2 900285
-0.002175 -0.000818 0.119311 0.175096 0.818085 0.688578 -0.062500 1 0 0 0 0 0 2 901181
-0.002175 -0.000818 0.119311 0.175091 0.818066 0.688577 -0.062500 1 0 0 0 0 0 2 902248
-0.002175 -0.000818 0.119311 0.175098 0.818073 0.688584 -0.062500 1 0 0 0 0 0 2 903312
-0.002175 -0.000818 0.119311 0.175099 0.818073 0.688585 -0.062500 1 0 0 0 0 0 2 904230
-0.002175 -0.000818 0.119311 0.175099 0.818073 0.688585 -0.062500 1 0 0 0 0 0 2 905231
-0.002175 -0.000818 0.119311 0.175096 0.818085 0.688578 -0.062500 1 0 0 0 0 0 2 906227
-0.002175 -0.000818 0.119311 0.175099 0.818075 0.688584 -0.062500 1 0 0 0 0 0 2 907188
-0.002175 -0.000818 0.119311 0.175099 0.818074 0.688585 -0.062500 1 0 0 0 0 0 2 908228
-0.002175 -0.000818 0.119311 0.175111 0.818071 0.688579 -0.062500 1 0 0 0 0 0 2 909229
-0.002175 -0.000818 0.119311 0.175093 0.818064 0.688577 -0.062500 1 0 0 0 0 0 2 910232
-0.002175 -0.000818 0.119311 0.175095 0.818084 0.688577 -0.062500 1 0 0 0 0 0 2 911234
-0.002175 -0.000818 0.119311 0.175099 0.818075 0.688584 -0.062500 1 0 0 0 0 0 2 912228
-0.002175 -0.000818 0.119311 0.175099 0.818074 0.688584 -0.062500 1 0 0 0 0 0 2 913991
-0.002175 -0.000818 0.119311 0.175099 0.818073 0.688585 -0.062500 1 0 0 0 0 0 2 915272
-0.002175 -0.000818 0.119311 0.175099 0.818073 0.688585 -0.062500 1 0 0 0 0 0 2 916220
-0.002175 -0.000818 0.119311 0.175096 0.818085 0.688578 -0.062500 1 0 0 0 0 0 2 917236
-0.002175 -0.000818 0.119311 0.175099 0.818075 0.688584 -0.062500 1 0 0 0 0 0 2 918237
-0.002175 -0.000818 0.119311 0.175091 0.818065 0.688578 -0.062500 1 0 0 0 0 0 2 919236
-0.002175 -0.000818 0.119311 0.175098 0.818072 0.688584 -0.062500 1 0 0 0 0 0 2 920226
-0.002175 -0.000818 0.119311 0.175099 0.818073 0.688585 -0.062500 1 0 0 0 0 0 2 921388
-0.002175 -0.000818 0.119311 0.175108 0.818082 0.688572 -0.062500 1 0 0 0 0 0 2 922250
-0.002175 -0.000818 0.119311 0.175100 0.818075 0.688583 -0.062500 1 0 0 0 0 0 2 923283
-0.002175 -0.000818 0.119311 0.175100 0.818074 0.688585 -0.062500 1 0 0 0 0 0 2 924317
-0.002175 -0.000818 0.119311 0.175100 0.818074 0.688585 -0.062500 1 0 0 0 0 0 2 925232
-0.002175 -0.000818 0.119311 0.175091 0.818065 0.688578 -0.062500 1 0 0 0 0 0 2 926285
-0.002175 -0.000818 0.119311 0.175095 0.818084 0.688577 -0.062500 1 0 0 0 0 0 2 927240
-0.002175 -0.000818 0.119311 0.175099 0.818075 0.688584 -0.062500 1 0 0 0 0 0 2 928305
-0.002175 -0.000818 0.119311 0.175099 0.818074 0.688585 -0.062500 1 0 0 0 0 0 2 929393
-0.002175 -0.000818 0.119311 0.175099 0.818073 0.688585 -0.062500 1 0 0 0 0 0 2 930216
-0.002175 -0.000818 0.119311 0.175096 0.818085 0.688578 -0.062500 1 0 0 0 0 0 2 931342
-0.002175 -0.000818 0.119311 0.175099 0.818075 0.688584 -0.062500 1 0 0 0 0 0 2 932237
-0.002175 -0.000818 0.119311 0.175111 0.818071 0.688578 -0.062500 1 0 0 0 0 0 2 933219
-0.002175 -0.000818 0.119311 0.175093 0.818065 0.688577 -0.062500 1 0 0 0 0 0 2 934224
-0.002175 -0.000818 0.119311 0.175099 0.818072 0.688584 -0.062500 1 0 0 0 0 0 2 935234
-0.002175 -0.000818 0.119311 0.175099 0.818073 0.688585 -0.062500 1 0 0 0 0 0 2 936203
-0.002175 -0.000818 0.119311 0.175096 0.818085 0.688578 -0.062500 1 0 0 0 0 0 2 937222
-0.002175 -0.000818 0.119311 0.175099 0.818075 0.688584 -0.062500 1 0 0 0 0 0 2 938221
-0.002175 -0.000818 0.119311 0.175099 0.818074 0.688585 -0.062500 1 0 0 0 0 0 2 939231
-0.002175 -0.000818 0.119311 0.175099 0.818074 0.688585 -0.062500 1 0 0 0 0 0 2 940207
-0.002175 -0.000818 0.119311 0.175088 0.818077 0.688571 -0.062500 1 0 0 0 0 0 2 941202
-0.002175 -0.000818 0.119311 0.175098 0.818074 0.688583 -0.062500 1 0 0 0 0 0 2 943118
-0.002175 -0.000818 0.119311 0.175099 0.818074 0.688585 -0.062500 1 0 0 0 0 0 2 944262
-0.002175 -0.000818 0.119311 0.175099 0.818073 0.688585 -0.062500 1 0 0 0 0 0 2 945222
-0.002175 -0.000818 0.119311 0.175111 0.818070 0.688579 -0.062500 1 0 0 0 0 0 2 946184
-0.002175 -0.000818 0.119311 0.175097 0.818085 0.688577 -0.062500 1 0 0 0 0 0 2 947229
-0.002175 -0.000818 0.119311 0.175099 0.818075 0.688584 -0.062500 1 0 0 0 0 0 2 948217
-0.002175 -0.000818 0.119311 0.175100 0.818074 0.688585 -0.062500 1 0 0 0 0 0 2 949209
-0.002175 -0.000818 0.119311 0.175100 0.818074 0.688585 -0.062500 1 0 0 0 0 0 2 950376
-0.002175 -0.000818 0.119311 0.175091 0.818065 0.688578 -0.062500 1 0 0 0 0 0 2 951371
-0.002175 -0.000818 0.119311 0.175095 0.818084 0.688577 -0.062500 1 0 0 0 0 0 2 952357
-0.002175 -0.000818 0.119311 0.175098 0.818075 0.688584 -0.062500 1 0 0 0 0 0 2 953458
-0.002175 -0.000818 0.119311 0.175099 0.818074 0.688585 -0.062500 1 0 0 0 0 0 2 954208
-0.002175 -0.000818 0.119311 0.175099 0.818074 0.688585 -0.062500 1 0 0 0 0 0 2 955469
-0.002175 -0.000818 0.119311 0.175099 0.818073 0.688585 -0.062500 1 0 0 0 0 0 2 956524
-0.002175 -0.000818 0.119311 0.175108 0.818082 0.688572 -0.062500 1 0 0 0 0 0 2 957347
-0.002175 -0.000818 0.119311 0.175101 0.818075 0.688583 -0.062500 1 0 0 0 0 0 2 958214
-0.002175 -0.000818 0.119311 0.175092 0.818065 0.688578 -0.062500 1 0 0 0 0 0 2 959245
-0.002175 -0.000818 0.119311 0.175099 0.818072 0.688584 -0.062500 1 0 0 0 0 0 2 960408
-0.002175 -0.000818 0.119311 0.175099 0.818073 0.688585 -0.062500 1 0 0 0 0 0 2 961319
-0.002175 -0.000818 0.119311 0.175096 0.818085 0.688578 -0.062500 1 0 0 0 0 0 2 962350
-0.002175 -0.000818 0.119311 0.175099 0.818075 0.688584 -0.062500 1 0 0 0 0 0 2 963280
-0.002175 -0.000818 0.119311 0.175099 0.818074 0.688585 -0.062500 1 0 0 0 0 0 2 964275
-0.002175 -0.000818 0.119311 0.175099 0.818074 0.688585 -0.062500 1 0 0 0 0 0 2 965221
-0.002175 -0.000818 0.119311 0.175088 0.818077 0.688571 -0.062500 1 0 0 0 0 0 2 966363
-0.002175 -0.000818 0.119311 0.175097 0.818074 0.688583 -0.062500 1 0 0 0 0 0 2 967462
-0.002175 -0.000818 0.119311 0.175098 0.818074 0.688585 -0.062500 1 0 0 0 0 0 2 968236
-0.002175 -0.000818 0.119311 0.175111 0.818071 0.688578 -0.062500 1 0 0 0 0 0 2 969334
-0.002175 -0.000818 0.119311 0.175101 0.818073 0.688584 -0.062500 1 0 0 0 0 0 2 970261
-0.002175 -0.000818 0.119311 0.175100 0.818073 0.688585 -0.062500 1 0 0 0 0 0 2 971223
-0.002175 -0.000818 0.119311 0.175096 0.818085 0.688578 -0.062500 1 0 0 0 0 0 2 972228
-0.002175 -0.000818 0.119311 0.175099 0.818075 0.688584 -0.062500 1 0 0 0 0 0 2 973207
-0.002175 -0.000818 0.119311 0.175091 0.818065 0.688578 -0.062500 1 0 0 0 0 0 2 974219
-0.002175 -0.000818 0.119311 0.175098 0.818072 0.688584 -0.062500 1 0 0 0 0 0 2 975232
-0.002175 -0.000818 0.119311 0.175099 0.818073 0.688585 -0.062500 1 0 0 0 0 0 2 976207
-0.002175 -0.000818 0.119311 0.175096 0.818085 0.688578 -0.062500 1 0 0 0 0 0 2 977225
-0.002175 -0.000818 0.119311 0.175099 0.818075 0.688584 -0.062500 1 0 0 0 0 0 2 978188
-0.002175 -0.000818 0.119311 0.175111 0.818071 0.688578 -0.062500 1 0 0 0 0 0 2 979236
-0.002175 -0.000818 0.119311 0.175101 0.818073 0.688584 -0.062500 1 0 0 0 0 0 2 980310
-0.002175 -0.000818 0.119311 0.175088 0.818076 0.688571 -0.062500 1 0 0 0 0 0 2 981216
-0.002175 -0.000818 0.119311 0.175098 0.818074 0.688583 -0.062500 1 0 0 0 0 0 2 982279
-0.002175 -0.000818 0.119311 0.175099 0.818073 0.688584 -0.062500 1 0 0 0 0 0 2 983269
-0.002175 -0.000818 0.119311 0.175099 0.818073 0.688585 -0.062500 1 0 0 0 0 0 2 984240
-0.002175 -0.000818 0.119311 0.175099 0.818073 0.688585 -0.062500 1 0 0 0 0 0 2 985238
-0.002175 -0.000818 0.119311 0.175096 0.818085 0.688578 -0.062500 1 0 0 0 0 0 2 986233
-0.002175 -0.000818 0.119311 0.175099 0.818075 0.688584 -0.062500 1 0 0 0 0 0 2 987235
-0.002175 -0.000818 0.119311 0.175099 0.818074 0.688585 -0.062500 1 0 0 0 0 0 2 988274
-0.002175 -0.000818 0.119311 0.175091 0.818065 0.688578 -0.062500 1 0 0 0 0 0 2 989392
-0.002175 -0.000818 0.119311 0.175098 0.818072 0.688584 -0.062500 1 0 0 0 0 0 2 990258
-0.002175 -0.000818 0.119311 0.175107 0.818082 0.688572 -0.062500 1 0 0 0 0 0 2 991470
-0.002175 -0.000818 0.119311 0.175100 0.818074 0.688583 -0.062500 1 0 0 0 0 0 2 992225
-0.002175 -0.000818 0.119311 0.175100 0.818074 0.688584 -0.062500 1 0 0 0 0 0 2 993254
-0.002175 -0.000818 0.119311 0.175099 0.818073 0.688585 -0.062500 1 0 0 0 0 0 2 994273
-0.002175 -0.000818 0.119311 0.175100 0.818073 0.688585 -0.062500 1 0 0 0 0 0 2 995490
-0.002175 -0.000818 0.119311 0.175096 0.818085 0.688578 -0.062500 1 0 0 0 0 0 2 996261
-0.002175 -0.000818 0.119311 0.175091 0.818066 0.688577 -0.062500 1 0 0 0 0 0 2 997232
-0.002175 -0.000818 0.119311 0.175098 0.818073 0.688584 -0.062500 1 0 0 0 0 0 2 998280
-0.002175 -0.000818 0.119311 0.175099 0.818073 0.688585 -0.062500 1 0 0 0 0 0 2 999272
-0.002175 -0.000818 0.119311 0.175099 0.818073 0.688585 -0.062500 1 0 0 0 0 0 3 311
-0.002175 -0.000818 0.119311 0.175096 0.818085 0.688578 -0.062500 1 0 0 0 0 0 3 1502
-0.002175 -0.000818 0.119311 0.175111 0.818072 0.688578 -0.062500 1 0 0 0 0 0 3 2199
-0.002175 -0.000818 0.119311 0.175101 0.818073 0.688584 -0.062500 1 0 0 0 0 0 3 3317
-0.002175 -0.000818 0.119311 0.175100 0.818074 0.688585 -0.062500 1 0 0 0 0 0 3 4291
-0.002175 -0.000818 0.119311 0.175092 0.818065 0.688578 -0.062500 1 0 0 0 0 0 3 5239
-0.002175 -0.000818 0.119311 0.175095 0.818084 0.688577 -0.062500 1 0 0 0 0 0 3 6210
-0.002175 -0.000818 0.119311 0.175099 0.818075 0.688584 -0.062500 1 0 0 0 0 0 3 7213
-0.002175 -0.000818 0.119311 0.175099 0.818074 0.688585 -0.062500 1 0 0 0 0 0 3 8223
-0.002175 -0.000818 0.119311 0.175099 0.818073 0.688585 -0.062500 1 0 0 0 0 0 3 9175
-0.002175 -0.000818 0.119311 0.175099 0.818073 0.688585 -0.062500 1 0 0 0 0 0 3 10212
-0.002175 -0.000818 0.119311 0.175096 0.818085 0.688578 -0.062500 1 0 0 0 0 0 3 11232
-0.002175 -0.000818 0.119311 0.175099 0.818075 0.688584 -0.062500 1 0 0 0 0 0 3 12214
-0.002175 -0.000818 0.119311 0.175103 0.818062 0.688571 -0.062500 1 0 0 0 0 0 3 13228
-0.002175 -0.000818 0.119311 0.175100 0.818072 0.688583 -0.062500 1 0 0 0 0 0 3 14851
-0.002175 -0.000818 0.119311 0.175100 0.818073 0.688585 -0.062500 1 0 0 0 0 0 3 15340
-0.002175 -0.000818 0.119311 0.175096 0.818085 0.688578 -0.062500 1 0 0 0 0 0 3 16361
-0.002175 -0.000818 0.119311 0.175099 0.818075 0.688584 -0.062500 1 0 0 0 0 0 3 17191
-0.002175 -0.000818 0.119311 0.175099 0.818074 0.688585 -0.062500 1 0 0 0 0 0 3 18197
-0.002175 -0.000818 0.119311 0.175099 0.818074 0.688585 -0.062500 1 0 0 0 0 0 3 19236
-0.002175 -0.000818 0.119311 0.175088 0.818077 0.688571 -0.062500 1 0 0 0 0 0 3 20238
-0.002175 -0.000818 0.119311 0.175098 0.818074 0.688583 -0.062500 1 0 0 0 0 0 3 21257
-0.002175 -0.000818 0.119311 0.175099 0.818074 0.688584 -0.062500 1 0 0 0 0 0 3 22265
-0.002175 -0.000818 0.119311 0.175099 0.818073 0.688585 -0.062500 1 0 0 0 0 0 3 23237
-0.002175 -0.000818 0.119311 0.175099 0.818073 0.688585 -0.062500 1 0 0 0 0 0 3 24268
-0.002175 -0.000818 0.119311 0.175108 0.818082 0.688572 -0.062500 1 0 0 0 0 0 3 25334
-0.002175 -0.000818 0.119311 0.175100 0.818075 0.688583 -0.062500 1 0 0 0 0 0 3 26248
-0.002175 -0.000818 0.119311 0.175100 0.818074 0.688585 -0.062500 1 0 0 0 0 0 3 27277
-0.002175 -0.000818 0.119311 0.175091 0.818065 0.688578 -0.062500 1 0 0 0 0 0 3 28327
-0.002175 -0.000818 0.119311 0.175098 0.818072 0.688584 -0.062500 1 0 0 0 0 0 3 29473
-0.002175 -0.000818 0.119311 0.175096 0.818085 0.688578 -0.062500 1 0 0 0 0 0 3 30476
-0.002175 -0.000818 0.119311 0.175099 0.818075 0.688584 -0.062500 1 0 0 0 0 0 3 31186
-0.002175 -0.000818 0.119311 0.175099 0.818074 0.688585 -0.062500 1 0 0 0 0 0 3 32245
-0.002175 -0.000818 0.119311 0.175099 0.818074 0.688585 -0.062500 1 0 0 0 0 0 3 33320
-0.002175 -0.000818 0.119311 0.175099 0.818073 0.688585 -0.062500 1 0 0 0 0 0 3 34229
-0.002175 -0.000818 0.119311 0.175100 0.818074 0.688565 -0.062500 1 0 0 0 0 0 3 35200
-0.002175 -0.000818 0.119311 0.175099 0.818073 0.688582 -0.062500 1 0 0 0 0 0 3 36222
-0.002175 -0.000818 0.119311 0.175099 0.818073 0.688584 -0.062500 1 0 0 0 0 0 3 37232
-0.002175 -0.000818 0.119311 0.175099 0.818073 0.688584 -0.062500 1 0 0 0 0 0 3 38234
-0.002175 -0.000818 0.119311 0.175099 0.818073 0.688585 -0.062500 1 0 0 0 0 0 3 39234
-0.002175 -0.000818 0.119311 0.175096 0.818085 0.688578 -0.062500 1 0 0 0 0 0 3 40230
-0.002175 -0.000818 0.119311 0.175099 0.818075 0.688584 -0.062500 1 0 0 0 0 0 3 41229
-0.002175 -0.000818 0.119311 0.175099 0.818074 0.688585 -0.062500 1 0 0 0 0 0 3 42239
-0.002175 -0.000818 0.119311 0.175099 0.818074 0.688585 -0.062500 1 0 0 0 0 0 3 44147
-0.002175 -0.000818 0.119311 0.175091 0.818065 0.688578 -0.062500 1 0 0 0 0 0 3 45310
-0.002175 -0.000818 0.119311 0.175095 0.818084 0.688577 -0.062500 1 0 0 0 0 0 3 46242
-0.002175 -0.000818 0.119311 0.175098 0.818075 0.688584 -0.062500 1 0 0 0 0 0 3 47224
-0.002175 -0.000818 0.119311 0.175099 0.818074 0.688585 -0.062500 1 0 0 0 0 0 3 48234
-0.002175 -0.000818 0.119311 0.175111 0.818071 0.688579 -0.062500 1 0 0 0 0 0 3 49233
-0.002175 -0.000818 0.119311 0.175101 0.818073 0.688584 -0.062500 1 0 0 0 0 0 3 50219
-0.002175 -0.000818 0.119311 0.175096 0.818085 0.688578 -0.062500 1 0 0 0 0 0 3 51329
-0.002175 -0.000818 0.119311 0.175099 0.818075 0.688584 -0.062500 1 0 0 0 0 0 3 52403
-0.002175 -0.000818 0.119311 0.175091 0.818065 0.688578 -0.062500 1 0 0 0 0 0 3 53272
-0.002175 -0.000818 0.119311 0.175098 0.818072 0.688584 -0.062500 1 0 0 0 0 0 3 54303
-0.002175 -0.000818 0.119311 0.175099 0.818073 0.688585 -0.062500 1 0 0 0 0 0 3 55295
-0.002175 -0.000818 0.119311 0.175096 0.818085 0.688578 -0.062500 1 0 0 0 0 0 3 56238
-0.002175 -0.000818 0.119311 0.175099 0.818075 0.688584 -0.062500 1 0 0 0 0 0 3 57312
-0.002175 -0.000818 0.119311 0.175099 0.818074 0.688585 -0.062500 1 0 0 0 0 0 3 58437
-0.002175 -0.000818 0.119311 0.175111 0.818071 0.688579 -0.062500 1 0 0 0 0 0 3 59452
-0.002175 -0.000818 0.119311 0.175093 0.818064 0.688577 -0.062500 1 0 0 0 0 0 3 60177
-0.002175 -0.000818 0.119311 0.175095 0.818084 0.688577 -0.062500 1 0 0 0 0 0 3 61338
-0.002175 -0.000818 0.119311 0.175099 0.818074 0.688584 -0.062500 1 0 0 0 0 0 3 62272
-0.002175 -0.000818 0.119311 0.175099 0.818073 0.688584 -0.062500 1 0 0 0 0 0 3 63234
-0.002175 -0.000818 0.119311 0.175099 0.818073 0.688585 -0.062500 1 0 0 0 0 0 3 64230
-0.002175 -0.000818 0.119311 0.175096 0.818085 0.688578 -0.062500 1 0 0 0 0 0 3 65196
-0.002175 -0.000818 0.119311 0.175099 0.818075 0.688584 -0.062500 1 0 0 0 0 0 3 66230
-0.002175 -0.000818 0.119311 0.175099 0.818074 0.688585 -0.062500 1 0 0 0 0 0 3 67231
-0.002175 -0.000818 0.119311 0.175091 0.818065 0.688578 -0.062500 1 0 0 0 0 0 3 68229
-0.002175 -0.000818 0.119311 0.175098 0.818072 0.688584 -0.062500 1 0 0 0 0 0 3 69237
-0.002175 -0.000818 0.119311 0.175095 0.818085 0.688578 -0.062500 1 0 0 0 0 0 3 70233
-0.002175 -0.000818 0.119311 0.175098 0.818075 0.688584 -0.062500 1 0 0 0 0 0 3 71215
-0.002175 -0.000818 0.119311 0.175111 0.818071 0.688578 -0.062500 1 0 0 0 0 0 3 72573
-0.002175 -0.000818 0.119311 0.175101 0.818073 0.688584 -0.062500 1 0 0 0 0 0 3 73376
-0.002175 -0.000818 0.119311 0.175100 0.818073 0.688585 -0.062500 1 0 0 0 0 0 3 74231
-0.002175 -0.000818 0.119311 0.175088 0.818076 0.688571 -0.062500 1 0 0 0 0 0 3 75250
-0.002175 -0.000818 0.119311 0.175098 0.818074 0.688583 -0.062500 1 0 0 0 0 0 3 76232
-0.002175 -0.000818 0.119311 0.175099 0.818073 0.688584 -0.062500 1 0 0 0 0 0 3 77236
-0.002175 -0.000818 0.119311 0.175099 0.818073 0.688585 -0.062500 1 0 0 0 0 0 3 78242
-0.002175 -0.000818 0.119311 0.175099 0.818073 0.688585 -0.062500 1 0 0 0 0 0 3 79242
-0.002175 -0.000818 0.119311 0.175096 0.818085 0.688578 -0.062500 1 0 0 0 0 0 3 80221
-0.002175 -0.000818 0.119311 0.175099 0.818075 0.688584 -0.062500 1 0 0 0 0 0 3 81519
-0.002175 -0.000818 0.119311 0.175111 0.818071 0.688578 -0.062500 1 0 0 0 0 0 3 82267
-0.002175 -0.000818 0.119311 0.175101 0.818073 0.688584 -0.062500 1 0 0 0 0 0 3 83275
-0.002175 -0.000818 0.119311 0.175092 0.818065 0.688578 -0.062500 1 0 0 0 0 0 3 84476
-0.002175 -0.000818 0.119311 0.175095 0.818084 0.688577 -0.062500 1 0 0 0 0 0 3 85311
-0.002175 -0.000818 0.119311 0.175099 0.818075 0.688584 -0.062500 1 0 0 0 0 0 3 86489
-0.002175 -0.000818 0.119311 0.175099 0.818074 0.688585 -0.062500 1 0 0 0 0 0 3 87331
-0.002175 -0.000818 0.119311 0.175099 0.818073 0.688585 -0.062500 1 0 0 0 0 0 3 88236
-0.002175 -0.000818 0.119311 0.175099 0.818073 0.688585 -0.062500 1 0 0 0 0 0 3 89493
-0.002175 -0.000818 0.119311 0.175096 0.818085 0.688578 -0.062500 1 0 0 0 0 0 3 90322
-0.002175 -0.000818 0.119311 0.175091 0.818066 0.688577 -0.062500 1 0 0 0 0 0 3 91399
-0.002175 -0.000818 0.119311 0.175098 0.818073 0.688584 -0.062500 1 0 0 0 0 0 3 92274
-0.002175 -0.000818 0.119311 0.175099 0.818073 0.688585 -0.062500 1 0 0 0 0 0 3 93294
-0.002175 -0.000818 0.119311 0.175111 0.818070 0.688579 -0.062500 1 0 0 0 0 0 3 94297
-0.002175 -0.000818 0.119311 0.175097 0.818085 0.688577 -0.062500 1 0 0 0 0 0 3 95434
-0.002175 -0.000818 0.119311 0.175099 0.818075 0.688584 -0.062500 1 0 0 0 0 0 3 96261
-0.002175 -0.000818 0.119311 0.175099 0.818074 0.688585 -0.062500 1 0 0 0 0 0 3 97191
-0.002175 -0.000818 0.119311 0.175100 0.818074 0.688585 -0.062500 1 0 0 0 0 0 3 98305
-0.002175 -0.000818 0.119311 0.175088 0.818077 0.688571 -0.062500 1 0 0 0 0 0 3 99309
-0.002175 -0.000818 0.119311 0.175098 0.818074 0.688583 -0.062500 1 0 0 0 0 0 3 100233
-0.002175 -0.000818 0.119311 0.175099 0.818074 0.688584 -0.062500 1 0 0 0 0 0 3 101236
-0.002175 -0.000818 0.119311 0.175099 0.818073 0.688585 -0.062500 1 0 0 0 0 0 3 102230
-0.002175 -0.000818 0.119311 0.175099 0.818073 0.688585 -0.062500 1 0 0 0 0 0 3 103230
-0.002175 -0.000818 0.119311 0.175108 0.818082 0.688572 -0.062500 1 0 0 0 0 0 3 104227
-0.002175 -0.000818 0.119311 0.175101 0.818075 0.688583 -0.062500 1 0 0 0 0 0 3 105232
-0.002175 -0.000818 0.119311 0.175100 0.818074 0.688585 -0.062500 1 0 0 0 0 0 3 106198
-0.002175 -0.000818 0.119311 0.175092 0.818065 0.688578 -0.062500 1 0 0 0 0 0 3 107232
-0.002175 -0.000818 0.119311 0.175098 0.818072 0.688584 -0.062500 1 0 0 0 0 0 3 108230
-0.002175 -0.000818 0.119311 0.175099 0.818073 0.688585 -0.062500 1 0 0 0 0 0 3 110086
-0.002175 -0.000818 0.119311 0.175096 0.818085 0.688578 -0.062500 1 0 0 0 0 0 3 111302
-0.002175 -0.000818 0.119311 0.175099 0.818075 0.688584 -0.062500 1 0 0 0 0 0 3 112226
-0.002175 -0.000818 0.119311 0.175099 0.818074 0.688585 -0.062500 1 0 0 0 0 0 3 113234
-0.002175 -0.000818 0.119311 0.175099 0.818074 0.688585 -0.062500 1 0 0 0 0 0 3 114244
-0.002175 -0.000818 0.119311 0.175088 0.818077 0.688571 -0.062500 1 0 0 0 0 0 3 115233
-0.002175 -0.000818 0.119311 0.175097 0.818074 0.688583 -0.062500 1 0 0 0 0 0 3 116230
-0.002175 -0.000818 0.119311 0.175098 0.818074 0.688585 -0.062500 1 0 0 0 0 0 3 117464
-0.002175 -0.000818 0.119311 0.175111 0.818071 0.688578 -0.062500 1 0 0 0 0 0 3 118255
-0.002175 -0.000818 0.119311 0.175101 0.818073 0.688584 -0.062500 1 0 0 0 0 0 3 119285
-0.002175 -0.000818 0.119311 0.175096 0.818085 0.688578 -0.062500 1 0 0 0 0 0 3 120515
-0.002175 -0.000818 0.119311 0.175099 0.818075 0.688584 -0.062500 1 0 0 0 0 0 3 121214
-0.002175 -0.000818 0.119311 0.175099 0.818074 0.688585 -0.062500 1 0 0 0 0 0 3 122377
-0.002175 -0.000818 0.119311 0.175091 0.818065 0.688578 -0.062500 1 0 0 0 0 0 3 123438
-0.002175 -0.000818 0.119311 0.175098 0.818072 0.688584 -0.062500 1 0 0 0 0 0 3 124265
-0.002175 -0.000818 0.119311 0.175095 0.818085 0.688578 -0.062500 1 0 0 0 0 0 3 125251
-0.002175 -0.000818 0.119311 0.175098 0.818075 0.688584 -0.062500 1 0 0 0 0 0 3 126335
-0.002175 -0.000818 0.119311 0.175099 0.818074 0.688585 -0.062500 1 0 0 0 0 0 3 127319
-0.002175 -0.000818 0.119311 0.175111 0.818071 0.688579 -0.062500 1 0 0 0 0 0 3 128249
-0.002175 -0.000818 0.119311 0.175101 0.818073 0.688584 -0.062500 1 0 0 0 0 0 3 129391
-0.002175 -0.000818 0.119311 0.175097 0.818085 0.688578 -0.062500 1 0 0 0 0 0 3 130256
-0.002175 -0.000818 0.119311 0.175091 0.818066 0.688577 -0.062500 1 0 0 0 0 0 3 131231
-0.002175 -0.000818 0.119311 0.175098 0.818073 0.688584 -0.062500 1 0 0 0 0 0 3 132370
-0.002175 -0.000818 0.119311 0.175099 0.818073 0.688585 -0.062500 1 0 0 0 0 0 3 133218
-0.002175 -0.000818 0.119311 0.175099 0.818073 0.688585 -0.062500 1 0 0 0 0 0 3 134155
-0.002175 -0.000818 0.119311 0.175096 0.818085 0.688578 -0.062500 1 0 0 0 0 0 3 135243
-0.002175 -0.000818 0.119311 0.175099 0.818075 0.688584 -0.062500 1 0 0 0 0 0 3 136227
-0.002175 -0.000818 0.119311 0.175099 0.818074 0.688585 -0.062500 1 0 0 0 0 0 3 137213
-0.002175 -0.000818 0.119311 0.175099 0.818074 0.688585 -0.062500 1 0 0 0 0 0 3 138215
-0.002175 -0.000818 0.119311 0.175100 0.818074 0.688565 -0.062500 1 0 0 0 0 0 3 139210
-0.002175 -0.000818 0.119311 0.175099 0.818074 0.688582 -0.062500 1 0 0 0 0 0 3 140195
-0.002175 -0.000818 0.119311 0.175099 0.818073 0.688584 -0.062500 1 0 0 0 0 0 3 141198
-0.002175 -0.000818 0.119311 0.175099 0.818073 0.688585 -0.062500 1 0 0 0 0 0 3 142225
-0.002175 -0.000818 0.119311 0.175099 0.818073 0.688585 -0.062500 1 0 0 0 0 0 3 143683
-0.002175 -0.000818 0.119311 0.175100 0.818073 0.688585 -0.062500 1 0 0 0 0 0 3 144271
-0.002175 -0.000818 0.119311 0.175096 0.818085 0.688578 -0.062500 1 0 0 0 0 0 3 145271
-0.002175 -0.000818 0.119311 0.175099 0.818075 0.688584 -0.062500 1 0 0 0 0 0 3 146146
-0.002175 -0.000818 0.119311 0.175091 0.818065 0.688578 -0.062500 1 0 0 0 0 0 3 147219
-0.002175 -0.000818 0.119311 0.175098 0.818072 0.688584 -0.062500 1 0 0 0 0 0 3 148214
-0.002175 -0.000818 0.119311 0.175095 0.818085 0.688578 -0.062500 1 0 0 0 0 0 3 149134
-0.002175 -0.000818 0.119311 0.175098 0.818075 0.688584 -0.062500 1 0 0 0 0 0 3 150215
-0.002175 -0.000818 0.119311 0.175111 0.818071 0.688578 -0.062500 1 0 0 0 0 0 3 151503
-0.002175 -0.000818 0.119311 0.175101 0.818073 0.688584 -0.062500 1 0 0 0 0 0 3 152317
-0.002175 -0.000818 0.119311 0.175100 0.818073 0.688585 -0.062500 1 0 0 0 0 0 3 153215
-0.002175 -0.000818 0.119311 0.175088 0.818076 0.688571 -0.062500 1 0 0 0 0 0 3 154209
-0.002175 -0.000818 0.119311 0.175098 0.818074 0.688583 -0.062500 1 0 0 0 0 0 3 155130
-0.002175 -0.000818 0.119311 0.175099 0.818073 0.688584 -0.062500 1 0 0 0 0 0 3 156450
-0.002175 -0.000818 0.119311 0.175099 0.818073 0.688585 -0.062500 1 0 0 0 0 0 3 157325
-0.002175 -0.000818 0.119311 0.175099 0.818073 0.688585 -0.062500 1 0 0 0 0 0 3 158251
-0.002175 -0.000818 0.119311 0.175096 0.818085 0.688578 -0.062500 1 0 0 0 0 0 3 159301
-0.002175 -0.000818 0.119311 0.175099 0.818075 0.688584 -0.062500 1 0 0 0 0 0 3 160255
-0.002175 -0.000818 0.119311 0.175099 0.818074 0.688585 -0.062500 1 0 0 0 0 0 3 161228
-0.002175 -0.000818 0.119311 0.175103 0.818062 0.688572 -0.062500 1 0 0 0 0 0 3 162468
-0.002175 -0.000818 0.119311 0.175100 0.818072 0.688583 -0.062500 1 0 0 0 0 0 3 163338
-0.002175 -0.000818 0.119311 0.175096 0.818085 0.688578 -0.062500 1 0 0 0 0 0 3 164144
-0.002175 -0.000818 0.119311 0.175099 0.818075 0.688584 -0.062500 1 0 0 0 0 0 3 165278
-0.002175 -0.000818 0.119311 0.175099 0.818074 0.688585 -0.062500 1 0 0 0 0 0 3 166288
-0.002175 -0.000818 0.119311 0.175099 0.818074 0.688585 -0.062500 1 0 0 0 0 0 3 167123
-0.002175 -0.000818 0.119311 0.175099 0.818073 0.688585 -0.062500 1 0 0 0 0 0 3 168203
-0.002175 -0.000818 0.119311 0.175088 0.818076 0.688571 -0.062500 1 0 0 0 0 0 3 169206
-0.002175 -0.000818 0.119311 0.175098 0.818074 0.688583 -0.062500 1 0 0 0 0 0 3 170112
-0.002175 -0.000818 0.119311 0.175099 0.818073 0.688584 -0.062500 1 0 0 0 0 0 3 171122
-0.002175 -0.000818 0.119311 0.175099 0.818073 0.688585 -0.062500 1 0 0 0 0 0 3 172203
-0.002175 -0.000818 0.119311 0.175099 0.818073 0.688585 -0.062500 1 0 0 0 0 0 3 173120
-0.002175 -0.000818 0.119311 0.175108 0.818082 0.688572 -0.062500 1 0 0 0 0 0 3 174200
-0.002175 -0.000818 0.119311 0.175100 0.818075 0.688583 -0.062500 1 0 0 0 0 0 3 175199
-0.002175 -0.000818 0.119311 0.175100 0.818074 0.688585 -0.062500 1 0 0 0 0 0 3 176326
-0.002175 -0.000818 0.119311 0.175100 0.818074 0.688585 -0.062500 1 0 0 0 0 0 3 177186
-0.002175 -0.000818 0.119311 0.175091 0.818065 0.688578 -0.062500 1 0 0 0 0 0 3 178305
-0.002175 -0.000818 0.119311 0.175095 0.818084 0.688577 -0.062500 1 0 0 0 0 0 3 179224
-0.002175 -0.000818 0.119311 0.175099 0.818075 0.688584 -0.062500 1 0 0 0 0 0 3 180193
-0.002175 -0.000818 0.119311 0.175099 0.818074 0.688585 -0.062500 1 0 0 0 0 0 3 181213
-0.002175 -0.000818 0.119311 0.175099 0.818073 0.688585 -0.062500 1 0 0 0 0 0 3 182131
-0.002175 -0.000818 0.119311 0.175096 0.818085 0.688578 -0.062500 1 0 0 0 0 0 3 183126
-0.002175 -0.000818 0.119311 0.175099 0.818075 0.688584 -0.062500 1 0 0 0 0 0 3 184242
-0.002175 -0.000818 0.119311 0.175103 0.818063 0.688571 -0.062500 1 0 0 0 0 0 3 185321
-0.002175 -0.000818 0.119311 0.175100 0.818072 0.688583 -0.062500 1 0 0 0 0 0 3 186506
-0.002175 -0.000818 0.119311 0.175099 0.818073 0.688584 -0.062500 1 0 0 0 0 0 3 187369
-0.002175 -0.000818 0.119311 0.175099 0.818073 0.688585 -0.062500 1 0 0 0 0 0 3 188233
-0.002175 -0.000818 0.119311 0.175096 0.818085 0.688578 -0.062500 1 0 0 0 0 0 3 189159
-0.002175 -0.000818 0.119311 0.175099 0.818075 0.688584 -0.062500 1 0 0 0 0 0 3 190405
-0.002175 -0.000818 0.119311 0.175099 0.818074 0.688585 -0.062500 1 0 0 0 0 0 3 191277
-0.002175 -0.000818 0.119311 0.175099 0.818074 0.688585 -0.062500 1 0 0 0 0 0 3 192337
-0.002175 -0.000818 0.119311 0.175088 0.818077 0.688571 -0.062500 1 0 0 0 0 0 3 193218
-0.002175 -0.000818 0.119311 0.175098 0.818074 0.688583 -0.062500 1 0 0 0 0 0 3 194366
-0.002175 -0.000818 0.119311 0.175099 0.818074 0.688585 -0.062500 1 0 0 0 0 0 3 195165
-0.002175 -0.000818 0.119311 0.175099 0.818073 0.688585 -0.062500 1 0 0 0 0 0 3 196281
-0.002175 -0.000818 0.119311 0.175111 0.818071 0.688579 -0.062500 1 0 0 0 0 0 3 197412
-0.002175 -0.000818 0.119311 0.175097 0.818085 0.688577 -0.062500 1 0 0 0 0 0 3 198136
-0.002175 -0.000818 0.119311 0.175099 0.818075 0.688584 -0.062500 1 0 0 0 0 0 3 199238
-0.002175 -0.000818 0.119311 0.175100 0.818074 0.688585 -0.062500 1 0 0 0 0 0 3 200175
-0.002175 -0.000818 0.119311 0.175091 0.818065 0.688578 -0.062500 1 0 0 0 0 0 3 201233
-0.002175 -0.000818 0.119311 0.175098 0.818072 0.688584 -0.062500 1 0 0 0 0 0 3 202117
-0.002175 -0.000818 0.119311 0.175096 0.818085 0.688578 -0.062500 1 0 0 0 0 0 3 203216
-0.002175 -0.000818 0.119311 0.175099 0.818075 0.688584 -0.062500 1 0 0 0 0 0 3 204150
-0.002175 -0.000818 0.119311 0.175099 0.818074 0.688585 -0.062500 1 0 0 0 0 0 3 205127
-0.002175 -0.000818 0.119311 0.175099 0.818074 0.688585 -0.062500 1 0 0 0 0 0 3 206142
-0.002175 -0.000818 0.119311 0.175111 0.818071 0.688579 -0.062500 1 0 0 0 0 0 3 207138
-0.002175 -0.000818 0.119311 0.175098 0.818085 0.688578 -0.062500 1 0 0 0 0 0 3 208126
-0.002175 -0.000818 0.119311 0.175091 0.818066 0.688577 -0.062500 1 0 0 0 0 0 3 209204
-0.002175 -0.000818 0.119311 0.175098 0.818073 0.688584 -0.062500 1 0 0 0 0 0 3 210182
-0.002175 -0.000818 0.119311 0.175099 0.818073 0.688585 -0.062500 1 0 0 0 0 0 3 211085
-0.002175 -0.000818 0.119311 0.175099 0.818073 0.688585 -0.062500 1 0 0 0 0 0 3 212266
-0.002175 -0.000818 0.119311 0.175096 0.818085 0.688578 -0.062500 1 0 0 0 0 0 3 213146
-0.002175 -0.000818 0.119311 0.175099 0.818075 0.688584 -0.062500 1 0 0 0 0 0 3 214121
-0.002175 -0.000818 0.119311 0.175099 0.818074 0.688585 -0.062500 1 0 0 0 0 0 3 215119
-0.002175 -0.000818 0.119311 0.175091 0.818065 0.688578 -0.062500 1 0 0 0 0 0 3 216220
-0.002175 -0.000818 0.119311 0.175098 0.818072 0.688584 -0.062500 1 0 0 0 0 0 3 217220
-0.002175 -0.000818 0.119311 0.175095 0.818085 0.688578 -0.062500 1 0 0 0 0 0 3 218502
-0.002175 -0.000818 0.119311 0.175111 0.818072 0.688578 -0.062500 1 0 0 0 0 0 3 219433
-0.002175 -0.000818 0.119311 0.175101 0.818073 0.688584 -0.062500 1 0 0 0 0 0 3 220178
-0.002175 -0.000818 0.119311 0.175100 0.818073 0.688585 -0.062500 1 0 0 0 0 0 3 221123
-0.002175 -0.000818 0.119311 0.175100 0.818073 0.688585 -0.062500 1 0 0 0 0 0 3 222141
-0.002175 -0.000818 0.119311 0.175096 0.818085 0.688578 -0.062500 1 0 0 0 0 0 3 223439
-0.002175 -0.000818 0.119311 0.175091 0.818066 0.688577 -0.062500 1 0 0 0 0 0 3 224205
-0.002175 -0.000818 0.119311 0.175098 0.818073 0.688584 -0.062500 1 0 0 0 0 0 3 225231
-0.002175 -0.000818 0.119311 0.175099 0.818073 0.688585 -0.062500 1 0 0 0 0 0 3 226141
-0.002175 -0.000818 0.119311 0.175099 0.818073 0.688585 -0.062500 1 0 0 0 0 0 3 227163
-0.002175 -0.000818 0.119311 0.175096 0.818085 0.688578 -0.062500 1 0 0 0 0 0 3 228261
-0.002175 -0.000818 0.119311 0.175099 0.818075 0.688584 -0.062500 1 0 0 0 0 0 3 229298
-0.002175 -0.000818 0.119311 0.175111 0.818071 0.688578 -0.062500 1 0 0 0 0 0 3 230196
-0.002175 -0.000818 0.119311 0.175101 0.818073 0.688584 -0.062500 1 0 0 0 0 0 3 231183
-0.002175 -0.000818 0.119311 0.175088 0.818076 0.688571 -0.062500 1 0 0 0 0 0 3 232151
-0.002175 -0.000818 0.119311 0.175098 0.818074 0.688583 -0.062500 1 0 0 0 0 0 3 233231
-0.002175 -0.000818 0.119311 0.175099 0.818074 0.688584 -0.062500 1 0 0 0 0 0 3 234141
-0.002175 -0.000818 0.119311 0.175099 0.818073 0.688585 -0.062500 1 0 0 0 0 0 3 235150
-0.002175 -0.000818 0.119311 0.175099 0.818073 0.688585 -0.062500 1 0 0 0 0 0 3 236233
-0.002175 -0.000818 0.119311 0.175096 0.818085 0.688578 -0.062500 1 0 0 0 0 0 3 237146
-0.002175 -0.000818 0.119311 0.175099 0.818075 0.688584 -0.062500 1 0 0 0 0 0 3 238152
-0.002175 -0.000818 0.119311 0.175099 0.818074 0.688585 -0.062500 1 0 0 0 0 0 3 239134
-0.002175 -0.000818 0.119311 0.175091 0.818065 0.688578 -0.062500 1 0 0 0 0 0 3 240146
-0.002175 -0.000818 0.119311 0.175098 0.818072 0.688584 -0.062500 1 0 0 0 0 0 3 241146
-0.002175 -0.000818 0.119311 0.175107 0.818082 0.688572 -0.062500 1 0 0 0 0 0 3 242134
-0.002175 -0.000818 0.119311 0.175100 0.818075 0.688583 -0.062500 1 0 0 0 0 0 3 243788
-0.002175 -0.000818 0.119311 0.175100 0.818074 0.688584 -0.062500 1 0 0 0 0 0 3 244182
-0.002175 -0.000818 0.119311 0.175099 0.818074 0.688585 -0.062500 1 0 0 0 0 0 3 245164
-0.002175 -0.000818 0.119311 0.175100 0.818073 0.688585 -0.062500 1 0 0 0 0 0 3 246173
-0.002175 -0.000818 0.119311 0.175088 0.818076 0.688571 -0.062500 1 0 0 0 0 0 3 247149
-0.002175 -0.000818 0.119311 0.175098 0.818074 0.688583 -0.062500 1 0 0 0 0 0 3 248144
-0.002175 -0.000818 0.119311 0.175099 0.818073 0.688584 -0.062500 1 0 0 0 0 0 3 249158
-0.002175 -0.000818 0.119311 0.175099 0.818073 0.688585 -0.062500 1 0 0 0 0 0 3 250150
-0.002175 -0.000818 0.119311 0.175099 0.818073 0.688585 -0.062500 1 0 0 0 0 0 3 251190
-0.002175 -0.000818 0.119311 0.175108 0.818082 0.688572 -0.062500 1 0 0 0 0 0 3 252357
-0.002175 -0.000818 0.119311 0.175100 0.818075 0.688583 -0.062500 1 0 0 0 0 0 3 253192
-0.002175 -0.000818 0.119311 0.175100 0.818074 0.688585 -0.062500 1 0 0 0 0 0 3 254135
-0.002175 -0.000818 0.119311 0.175092 0.818065 0.688578 -0.062500 1 0 0 0 0 0 3 255238
-0.002175 -0.000818 0.119311 0.175098 0.818072 0.688584 -0.062500 1 0 0 0 0 0 3 256266
-0.002175 -0.000818 0.119311 0.175096 0.818085 0.688578 -0.062500 1 0 0 0 0 0 3 257331
-0.002175 -0.000818 0.119311 0.175099 0.818075 0.688584 -0.062500 1 0 0 0 0 0 3 258201
-0.002175 -0.000818 0.119311 0.175099 0.818074 0.688585 -0.062500 1 0 0 0 0 0 3 259237
-0.002175 -0.000818 0.119311 0.175099 0.818074 0.688585 -0.062500 1 0 0 0 0 0 3 260258
-0.002175 -0.000818 0.119311 0.175099 0.818073 0.688585 -0.062500 1 0 0 0 0 0 3 261107
-0.002175 -0.000818 0.119311 0.175088 0.818076 0.688571 -0.062500 1 0 0 0 0 0 3 262311
-0.002175 -0.000818 0.119311 0.175097 0.818074 0.688583 -0.062500 1 0 0 0 0 0 3 263412
-0.002175 -0.000818 0.119311 0.175098 0.818073 0.688585 -0.062500 1 0 0 0 0 0 3 264090
-0.002175 -0.000818 0.119311 0.175111 0.818070 0.688578 -0.062500 1 0 0 0 0 0 3 265145
-0.002175 -0.000818 0.119311 0.175101 0.818073 0.688584 -0.062500 1 0 0 0 0 0 3 266195
-0.002175 -0.000818 0.119311 0.175096 0.818085 0.688578 -0.062500 1 0 0 0 0 0 3 267134
-0.002175 -0.000818 0.119311 0.175099 0.818075 0.688584 -0.062500 1 0 0 0 0 0 3 268145
-0.002175 -0.000818 0.119311 0.175099 0.818074 0.688585 -0.062500 1 0 0 0 0 0 3 269129
-0.002175 -0.000818 0.119311 0.175099 0.818074 0.688585 -0.062500 1 0 0 0 0 0 3 270137
-0.002175 -0.000818 0.119311 0.175088 0.818077 0.688571 -0.062500 1 0 0 0 0 0 3 271241
-0.002175 -0.000818 0.119311 0.175098 0.818074 0.688583 -0.062500 1 0 0 0 0 0 3 272122
-0.002175 -0.000818 0.119311 0.175099 0.818074 0.688585 -0.062500 1 0 0 0 0 0 3 273074
-0.002175 -0.000818 0.119311 0.175099 0.818074 0.688585 -0.062500 1 0 0 0 0 0 3 274124
-0.002175 -0.000818 0.119311 0.175111 0.818071 0.688579 -0.062500 1 0 0 0 0 0 3 275146
-0.002175 -0.000818 0.119311 0.175101 0.818073 0.688584 -0.062500 1 0 0 0 0 0 3 277113
-0.002175 -0.000818 0.119311 0.175096 0.818085 0.688578 -0.062500 1 0 0 0 0 0 3 278207
-0.002175 -0.000818 0.119311 0.175099 0.818075 0.688584 -0.062500 1 0 0 0 0 0 3 279148
-0.002175 -0.000818 0.119311 0.175091 0.818065 0.688578 -0.062500 1 0 0 0 0 0 3 280102
-0.002175 -0.000818 0.119311 0.175098 0.818072 0.688584 -0.062500 1 0 0 0 0 0 3 281086
-0.002175 -0.000818 0.119311 0.175096 0.818085 0.688578 -0.062500 1 0 0 0 0 0 3 282128
-0.002175 -0.000818 0.119311 0.175099 0.818075 0.688584 -0.062500 1 0 0 0 0 0 3 283141
-0.002175 -0.000818 0.119311 0.175099 0.818074 0.688585 -0.062500 1 0 0 0 0 0 3 284309
-0.002175 -0.000818 0.119311 0.175099 0.818074 0.688585 -0.062500 1 0 0 0 0 0 3 285246
-0.002175 -0.000818 0.119311 0.175099 0.818074 0.688585 -0.062500 1 0 0 0 0 0 3 286289
-0.002175 -0.000818 0.119311 0.175100 0.818074 0.688565 -0.062500 1 0 0 0 0 0 3 287163
-0.002175 -0.000818 0.119311 0.175099 0.818073 0.688582 -0.062500 1 0 0 0 0 0 3 288133
-0.002175 -0.000818 0.119311 0.175099 0.818073 0.688584 -0.062500 1 0 0 0 0 0 3 289318
-0.002175 -0.000818 0.119311 0.175099 0.818073 0.688585 -0.062500 1 0 0 0 0 0 3 290249
-0.002175 -0.000818 0.119311 0.175099 0.818073 0.688585 -0.062500 1 0 0 0 0 0 3 291338
-0.002175 -0.000818 0.119311 0.175096 0.818085 0.688578 -0.062500 1 0 0 0 0 0 3 292161
-0.002175 -0.000818 0.119311 0.175099 0.818075 0.688584 -0.062500 1 0 0 0 0 0 3 293215
-0.002175 -0.000818 0.119311 0.175099 0.818074 0.688585 -0.062500 1 0 0 0 0 0 3 294114
-0.002175 -0.000818 0.119311 0.175091 0.818065 0.688578 -0.062500 1 0 0 0 0 0 3 295242
-0.002175 -0.000818 0.119311 0.175098 0.818072 0.688584 -0.062500 1 0 0 0 0 0 3 296268
-0.002175 -0.000818 0.119311 0.175095 0.818085 0.688578 -0.062500 1 0 0 0 0 0 3 297082
-0.002175 -0.000818 0.119311 0.175098 0.818075 0.688584 -0.062500 1 0 0 0 0 0 3 298107
-0.002175 -0.000818 0.119311 0.175111 0.818071 0.688578 -0.062500 1 0 0 0 0 0 3 299226
-0.002175 -0.000818 0.119311 0.175101 0.818073 0.688584 -0.062500 1 0 0 0 0 0 3 300132
-0.002175 -0.000818 0.119311 0.175100 0.818073 0.688585 -0.062500 1 0 0 0 0 0 3 301118
-0.002175 -0.000818 0.119311 0.175088 0.818076 0.688571 -0.062500 1 0 0 0 0 0 3 302131
-0.002175 -0.000818 0.119311 0.175098 0.818074 0.688583 -0.062500 1 0 0 0 0 0 3 303142
-0.002175 -0.000818 0.119311 0.175099 0.818073 0.688584 -0.062500 1 0 0 0 0 0 3 304127
-0.002175 -0.000818 0.119311 0.175099 0.818073 0.688585 -0.062500 1 0 0 0 0 0 3 305140
-0.002175 -0.000818 0.119311 0.175099 0.818073 0.688585 -0.062500 1 0 0 0 0 0 3 306095
-0.002175 -0.000818 0.119311 0.175096 0.818085 0.688578 -0.062500 1 0 0 0 0 0 3 307139
-0.002175 -0.000818 0.119311 0.175099 0.818075 0.688584 -0.062500 1 0 0 0 0 0 3 308126
-0.002175 -0.000818 0.119311 0.175099 0.818074 0.688585 -0.062500 1 0 0 0 0 0 3 309581
-0.002175 -0.000818 0.119311 0.175103 0.818062 0.688572 -0.062500 1 0 0 0 0 0 3 310263
-0.002175 -0.000818 0.119311 0.175100 0.818072 0.688583 -0.062500 1 0 0 0 0 0 3 311242
-0.002175 -0.000818 0.119311 0.175096 0.818085 0.688578 -0.062500 1 0 0 0 0 0 3 312082
-0.002175 -0.000818 0.119311 0.175099 0.818075 0.688584 -0.062500 1 0 0 0 0 0 3 313124
-0.002175 -0.000818 0.119311 0.175099 0.818074 0.688585 -0.062500 1 0 0 0 0 0 3 314118
-0.002175 -0.000818 0.119311 0.175099 0.818073 0.688585 -0.062500 1 0 0 0 0 0 3 315140
-0.002175 -0.000818 0.119311 0.175096 0.818085 0.688578 -0.062500 1 0 0 0 0 0 3 316137
-0.002175 -0.000818 0.119311 0.175099 0.818075 0.688584 -0.062500 1 0 0 0 0 0 3 317127
-0.002175 -0.000818 0.119311 0.175091 0.818065 0.688578 -0.062500 1 0 0 0 0 0 3 318410
-0.002175 -0.000818 0.119311 0.175098 0.818072 0.688584 -0.062500 1 0 0 0 0 0 3 319416
-0.002175 -0.000818 0.119311 0.175099 0.818073 0.688585 -0.062500 1 0 0 0 0 0 3 320183
-0.002175 -0.000818 0.119311 0.175108 0.818082 0.688572 -0.062500 1 0 0 0 0 0 3 321111
-0.002175 -0.000818 0.119311 0.175100 0.818075 0.688583 -0.062500 1 0 0 0 0 0 3 322442
-0.002175 -0.000818 0.119311 0.175100 0.818074 0.688584 -0.062500 1 0 0 0 0 0 3 323190
-0.002175 -0.000818 0.119311 0.175100 0.818074 0.688585 -0.062500 1 0 0 0 0 0 3 324221
-0.002175 -0.000818 0.119311 0.175100 0.818073 0.688585 -0.062500 1 0 0 0 0 0 3 325201
-0.002175 -0.000818 0.119311 0.175088 0.818077 0.688571 -0.062500 1 0 0 0 0 0 3 326099
-0.002175 -0.000818 0.119311 0.175098 0.818074 0.688583 -0.062500 1 0 0 0 0 0 3 327221
-0.002175 -0.000818 0.119311 0.175099 0.818074 0.688584 -0.062500 1 0 0 0 0 0 3 328248
-0.002175 -0.000818 0.119311 0.175099 0.818073 0.688585 -0.062500 1 0 0 0 0 0 3 329238
-0.002175 -0.000818 0.119311 0.175099 0.818073 0.688585 -0.062500 1 0 0 0 0 0 3 330294
-0.002175 -0.000818 0.119311 0.175096 0.818085 0.688578 -0.062500 1 0 0 0 0 0 3 331141
-0.002175 -0.000818 0.119311 0.175099 0.818075 0.688584 -0.062500 1 0 0 0 0 0 3 332228
-0.002175 -0.000818 0.119311 0.175111 0.818071 0.688579 -0.062500 1 0 0 0 0 0 3 333156
-0.002175 -0.000818 0.119311 0.175093 0.818065 0.688577 -0.062500 1 0 0 0 0 0 3 334119
-0.002175 -0.000818 0.119311 0.175099 0.818072 0.688584 -0.062500 1 0 0 0 0 0 3 335124
-0.002175 -0.000818 0.119311 0.175096 0.818085 0.688578 -0.062500 1 0 0 0 0 0 3 336110
-0.002175 -0.000818 0.119311 0.175099 0.818075 0.688584 -0.062500 1 0 0 0 0 0 3 337116
-0.002175 -0.000818 0.119311 0.175099 0.818074 0.688585 -0.062500 1 0 0 0 0 0 3 338125
-0.002175 -0.000818 0.119311 0.175099 0.818074 0.688585 -0.062500 1 0 0 0 0 0 3 339110
-0.002175 -0.000818 0.119311 0.175099 0.818073 0.688585 -0.062500 1 0 0 0 0 0 3 340115
-0.002175 -0.000818 0.119311 0.175088 0.818076 0.688571 -0.062500 1 0 0 0 0 0 3 341120
-0.002175 -0.000818 0.119311 0.175097 0.818074 0.688583 -0.062500 1 0 0 0 0 0 3 342233
-0.002175 -0.000818 0.119311 0.175099 0.818073 0.688585 -0.062500 1 0 0 0 0 0 3 343145
-0.002175 -0.000818 0.119311 0.175111 0.818071 0.688578 -0.062500 1 0 0 0 0 0 3 344228
-0.002175 -0.000818 0.119311 0.175101 0.818073 0.688584 -0.062500 1 0 0 0 0 0 3 345149
-0.002175 -0.000818 0.119311 0.175096 0.818085 0.688578 -0.062500 1 0 0 0 0 0 3 346140
-0.002175 -0.000818 0.119311 0.175099 0.818075 0.688584 -0.062500 1 0 0 0 0 0 3 347131
-0.002175 -0.000818 0.119311 0.175099 0.818074 0.688585 -0.062500 1 0 0 0 0 0 3 348138
-0.002175 -0.000818 0.119311 0.175091 0.818065 0.688578 -0.062500 1 0 0 0 0 0 3 349123
-0.002175 -0.000818 0.119311 0.175098 0.818072 0.688584 -0.062500 1 0 0 0 0 0 3 350341
-0.002175 -0.000818 0.119311 0.175096 0.818085 0.688578 -0.062500 1 0 0 0 0 0 3 351212
-0.002175 -0.000818 0.119311 0.175099 0.818075 0.688584 -0.062500 1 0 0 0 0 0 3 352388
-0.002175 -0.000818 0.119311 0.175099 0.818074 0.688585 -0.062500 1 0 0 0 0 0 3 353205
-0.002175 -0.000818 0.119311 0.175099 0.818074 0.688585 -0.062500 1 0 0 0 0 0 3 354371
-0.002175 -0.000818 0.119311 0.175108 0.818082 0.688572 -0.062500 1 0 0 0 0 0 3 355158
-0.002175 -0.000818 0.119311 0.175101 0.818075 0.688583 -0.062500 1 0 0 0 0 0 3 356164
-0.002175 -0.000818 0.119311 0.175100 0.818074 0.688585 -0.062500 1 0 0 0 0 0 3 357334
-0.002175 -0.000818 0.119311 0.175092 0.818065 0.688578 -0.062500 1 0 0 0 0 0 3 358348
-0.002175 -0.000818 0.119311 0.175098 0.818072 0.688584 -0.062500 1 0 0 0 0 0 3 359151
-0.002175 -0.000818 0.119311 0.175099 0.818073 0.688585 -0.062500 1 0 0 0 0 0 3 360126
-0.002175 -0.000818 0.119311 0.175096 0.818085 0.688578 -0.062500 1 0 0 0 0 0 3 361184
-0.002175 -0.000818 0.119311 0.175099 0.818075 0.688584 -0.062500 1 0 0 0 0 0 3 362347
-0.002175 -0.000818 0.119311 0.175099 0.818074 0.688585 -0.062500 1 0 0 0 0 0 3 363193
-0.002175 -0.000818 0.119311 0.175099 0.818074 0.688585 -0.062500 1 0 0 0 0 0 3 364160
-0.002175 -0.000818 0.119311 0.175088 0.818077 0.688571 -0.062500 1 0 0 0 0 0 3 365187
-0.002175 -0.000818 0.119311 0.175097 0.818074 0.688583 -0.062500 1 0 0 0 0 0 3 366219
-0.002175 -0.000818 0.119311 0.175111 0.818071 0.688578 -0.062500 1 0 0 0 0 0 3 367103
-0.002175 -0.000818 0.119311 0.175101 0.818073 0.688584 -0.062500 1 0 0 0 0 0 3 368101
-0.002175 -0.000818 0.119311 0.175100 0.818073 0.688585 -0.062500 1 0 0 0 0 0 3 369117
-0.002175 -0.000818 0.119311 0.175096 0.818085 0.688578 -0.062500 1 0 0 0 0 0 3 370095
-0.002175 -0.000818 0.119311 0.175099 0.818075 0.688584 -0.062500 1 0 0 0 0 0 3 371111
-0.002175 -0.000818 0.119311 0.175099 0.818074 0.688585 -0.062500 1 0 0 0 0 0 3 372092
-0.002175 -0.000818 0.119311 0.175091 0.818065 0.688578 -0.062500 1 0 0 0 0 0 3 373087
-0.002175 -0.000818 0.119311 0.175098 0.818072 0.688584 -0.062500 1 0 0 0 0 0 3 374094
-0.002175 -0.000818 0.119311 0.175095 0.818085 0.688578 -0.062500 1 0 0 0 0 0 3 375112
-0.002175 -0.000818 0.119311 0.175098 0.818075 0.688584 -0.062500 1 0 0 0 0 0 3 376123
-0.002175 -0.000818 0.119311 0.175099 0.818074 0.688585 -0.062500 1 0 0 0 0 0 3 377789
-0.002175 -0.000818 0.119311 0.175111 0.818071 0.688579 -0.062500 1 0 0 0 0 0 3 378138
-0.002175 -0.000818 0.119311 0.175101 0.818073 0.688584 -0.062500 1 0 0 0 0 0 3 379202
-0.002175 -0.000818 0.119311 0.175088 0.818076 0.688571 -0.062500 1 0 0 0 0 0 3 380119
-0.002175 -0.000818 0.119311 0.175098 0.818074 0.688583 -0.062500 1 0 0 0 0 0 3 381106
-0.002175 -0.000818 0.119311 0.175099 0.818073 0.688584 -0.062500 1 0 0 0 0 0 3 382122
-0.002175 -0.000818 0.119311 0.175099 0.818073 0.688585 -0.062500 1 0 0 0 0 0 3 383114
-0.002175 -0.000818 0.119311 0.175099 0.818073 0.688585 -0.062500 1 0 0 0 0 0 3 384102
-0.002175 -0.000818 0.119311 0.175096 0.818085 0.688578 -0.062500 1 0 0 0 0 0 3 385166
-0.002175 -0.000818 0.119311 0.175099 0.818075 0.688584 -0.062500 1 0 0 0 0 0 3 386277
-0.002175 -0.000818 0.119311 0.175099 0.818074 0.688585 -0.062500 1 0 0 0 0 0 3 387151
-0.002175 -0.000818 0.119311 0.175091 0.818065 0.688578 -0.062500 1 0 0 0 0 0 3 388325
-0.002175 -0.000818 0.119311 0.175098 0.818072 0.688584 -0.062500 1 0 0 0 0 0 3 389126
-0.002175 -0.000818 0.119311 0.175107 0.818082 0.688572 -0.062500 1 0 0 0 0 0 3 390289
-0.002175 -0.000818 0.119311 0.175100 0.818074 0.688583 -0.062500 1 0 0 0 0 0 3 391238
-0.002175 -0.000818 0.119311 0.175099 0.818074 0.688584 -0.062500 1 0 0 0 0 0 3 392295
-0.002175 -0.000818 0.119311 0.175099 0.818073 0.688585 -0.062500 1 0 0 0 0 0 3 393063
-0.002175 -0.000818 0.119311 0.175100 0.818073 0.688585 -0.062500 1 0 0 0 0 0 3 394145
-0.002175 -0.000818 0.119311 0.175088 0.818076 0.688571 -0.062500 1 0 0 0 0 0 3 395195
-0.002175 -0.000818 0.119311 0.175098 0.818074 0.688583 -0.062500 1 0 0 0 0 0 3 396222
-0.002175 -0.000818 0.119311 0.175099 0.818073 0.688584 -0.062500 1 0 0 0 0 0 3 397297
-0.002175 -0.000818 0.119311 0.175099 0.818073 0.688585 -0.062500 1 0 0 0 0 0 3 398307
-0.002175 -0.000818 0.119311 0.175095 0.818085 0.688578 -0.062500 1 0 0 0 0 0 3 399060
-0.002175 -0.000818 0.119311 0.175098 0.818075 0.688584 -0.062500 1 0 0 0 0 0 3 400169
-0.002175 -0.000818 0.119311 0.175111 0.818071 0.688578 -0.062500 1 0 0 0 0 0 3 401130
-0.002175 -0.000818 0.119311 0.175101 0.818073 0.688584 -0.062500 1 0 0 0 0 0 3 402104
-0.002175 -0.000818 0.119311 0.175100 0.818074 0.688585 -0.062500 1 0 0 0 0 0 3 403116
-0.002175 -0.000818 0.119311 0.175088 0.818077 0.688571 -0.062500 1 0 0 0 0 0 3 404096
-0.002175 -0.000818 0.119311 0.175098 0.818074 0.688583 -0.062500 1 0 0 0 0 0 3 405100
-0.002175 -0.000818 0.119311 0.175099 0.818074 0.688584 -0.062500 1 0 0 0 0 0 3 406061
-0.002175 -0.000818 0.119311 0.175099 0.818073 0.688585 -0.062500 1 0 0 0 0 0 3 407092
-0.002175 -0.000818 0.119311 0.175099 0.818073 0.688585 -0.062500 1 0 0 0 0 0 3 408105
-0.002175 -0.000818 0.119311 0.175096 0.818085 0.688578 -0.062500 1 0 0 0 0 0 3 409115
-0.002175 -0.000818 0.119311 0.175099 0.818075 0.688584 -0.062500 1 0 0 0 0 0 3 410120
-0.002175 -0.000818 0.119311 0.175103 0.818062 0.688571 -0.062500 1 0 0 0 0 0 3 411451
-0.002175 -0.000818 0.119311 0.175100 0.818072 0.688583 -0.062500 1 0 0 0 0 0 3 412213
-0.002175 -0.000818 0.119311 0.175099 0.818073 0.688584 -0.062500 1 0 0 0 0 0 3 413149
-0.002175 -0.000818 0.119311 0.175096 0.818085 0.688578 -0.062500 1 0 0 0 0 0 3 414091
-0.002175 -0.000818 0.119311 0.175099 0.818075 0.688584 -0.062500 1 0 0 0 0 0 3 415105
-0.002175 -0.000818 0.119311 0.175099 0.818074 0.688585 -0.062500 1 0 0 0 0 0 3 416116
-0.002175 -0.000818 0.119311 0.175099 0.818074 0.688585 -0.062500 1 0 0 0 0 0 3 417108
-0.002175 -0.000818 0.119311 0.175099 0.818074 0.688585 -0.062500 1 0 0 0 0 0 3 418101
-0.002175 -0.000818 0.119311 0.175088 0.818077 0.688571 -0.062500 1 0 0 0 0 0 3 419303
-0.002175 -0.000818 0.119311 0.175098 0.818074 0.688583 -0.062500 1 0 0 0 0 0 3 420244
-0.002175 -0.000818 0.119311 0.175099 0.818074 0.688585 -0.062500 1 0 0 0 0 0 3 421142
-0.002175 -0.000818 0.119311 0.175099 0.818073 0.688585 -0.062500 1 0 0 0 0 0 3 422253
-0.002175 -0.000818 0.119311 0.175111 0.818070 0.688579 -0.062500 1 0 0 0 0 0 3 423096
-0.002175 -0.000818 0.119311 0.175097 0.818085 0.688577 -0.062500 1 0 0 0 0 0 3 424070
-0.002175 -0.000818 0.119311 0.175099 0.818075 0.688584 -0.062500 1 0 0 0 0 0 3 425177
-0.002175 -0.000818 0.119311 0.175100 0.818074 0.688585 -0.062500 1 0 0 0 0 0 3 426177
-0.002175 -0.000818 0.119311 0.175091 0.818065 0.688578 -0.062500 1 0 0 0 0 0 3 427249
-0.002175 -0.000818 0.119311 0.175098 0.818072 0.688584 -0.062500 1 0 0 0 0 0 3 428094
-0.002175 -0.000818 0.119311 0.175096 0.818085 0.688578 -0.062500 1 0 0 0 0 0 3 429208
-0.002175 -0.000818 0.119311 0.175099 0.818075 0.688584 -0.062500 1 0 0 0 0 0 3 430096
-0.002175 -0.000818 0.119311 0.175099 0.818074 0.688585 -0.062500 1 0 0 0 0 0 3 431081
-0.002175 -0.000818 0.119311 0.175099 0.818074 0.688585 -0.062500 1 0 0 0 0 0 3 432062
-0.002175 -0.000818 0.119311 0.175096 0.818085 0.688578 -0.062500 1 0 0 0 0 0 3 433106
-0.002175 -0.000818 0.119311 0.175111 0.818072 0.688578 -0.062500 1 0 0 0 0 0 3 434089
-0.002175 -0.000818 0.119311 0.175093 0.818065 0.688577 -0.062500 1 0 0 0 0 0 3 435099
-0.002175 -0.000818 0.119311 0.175099 0.818072 0.688584 -0.062500 1 0 0 0 0 0 3 436095
-0.002175 -0.000818 0.119311 0.175099 0.818073 0.688585 -0.062500 1 0 0 0 0 0 3 437098
-0.002175 -0.000818 0.119311 0.175099 0.818073 0.688585 -0.062500 1 0 0 0 0 0 3 438069
-0.002175 -0.000818 0.119311 0.175096 0.818085 0.688578 -0.062500 1 0 0 0 0 0 3 439057
-0.002175 -0.000818 0.119311 0.175099 0.818075 0.688584 -0.062500 1 0 0 0 0 0 3 440934
-0.002175 -0.000818 0.119311 0.175099 0.818074 0.688585 -0.062500 1 0 0 0 0 0 3 442119
-0.002175 -0.000818 0.119311 0.175091 0.818065 0.688578 -0.062500 1 0 0 0 0 0 3 443100
-0.002175 -0.000818 0.119311 0.175098 0.818072 0.688584 -0.062500 1 0 0 0 0 0 3 444071
-0.002175 -0.000818 0.119311 0.175095 0.818085 0.688578 -0.062500 1 0 0 0 0 0 3 445067
-0.002175 -0.000818 0.119311 0.175098 0.818075 0.688584 -0.062500 1 0 0 0 0 0 3 446087
-0.002175 -0.000818 0.119311 0.175111 0.818071 0.688578 -0.062500 1 0 0 0 0 0 3 447082
-0.002175 -0.000818 0.119311 0.175101 0.818073 0.688584 -0.062500 1 0 0 0 0 0 3 448183
-0.002175 -0.000818 0.119311 0.175096 0.818085 0.688578 -0.062500 1 0 0 0 0 0 3 449247
-0.002175 -0.000818 0.119311 0.175099 0.818075 0.688584 -0.062500 1 0 0 0 0 0 3 450200
-0.002175 -0.000818 0.119311 0.175091 0.818065 0.688578 -0.062500 1 0 0 0 0 0 3 451283
-0.002175 -0.000818 0.119311 0.175098 0.818072 0.688584 -0.062500 1 0 0 0 0 0 3 452228
-0.002175 -0.000818 0.119311 0.175099 0.818073 0.688585 -0.062500 1 0 0 0 0 0 3 453249
-0.002175 -0.000818 0.119311 0.175096 0.818085 0.688578 -0.062500 1 0 0 0 0 0 3 454151
-0.002175 -0.000818 0.119311 0.175099 0.818075 0.688584 -0.062500 1 0 0 0 0 0 3 455089
-0.002175 -0.000818 0.119311 0.175099 0.818074 0.688585 -0.062500 1 0 0 0 0 0 3 456143
-0.002175 -0.000818 0.119311 0.175099 0.818074 0.688585 -0.062500 1 0 0 0 0 0 3 457312
-0.002175 -0.000818 0.119311 0.175111 0.818071 0.688579 -0.062500 1 0 0 0 0 0 3 458147
-0.002175 -0.000818 0.119311 0.175089 0.818076 0.688570 -0.062500 1 0 0 0 0 0 3 459196
-0.002175 -0.000818 0.119311 0.175098 0.818074 0.688583 -0.062500 1 0 0 0 0 0 3 460095
-0.002175 -0.000818 0.119311 0.175099 0.818073 0.688584 -0.062500 1 0 0 0 0 0 3 461121
-0.002175 -0.000818 0.119311 0.175099 0.818073 0.688585 -0.062500 1 0 0 0 0 0 3 462043
-0.002175 -0.000818 0.119311 0.175099 0.818073 0.688585 -0.062500 1 0 0 0 0 0 3 463206
-0.002175 -0.000818 0.119311 0.175096 0.818085 0.688578 -0.062500 1 0 0 0 0 0 3 464339
-0.002175 -0.000818 0.119311 0.175099 0.818075 0.688584 -0.062500 1 0 0 0 0 0 3 465150
-0.002175 -0.000818 0.119311 0.175099 0.818074 0.688585 -0.062500 1 0 0 0 0 0 3 466144
-0.002175 -0.000818 0.119311 0.175091 0.818065 0.688578 -0.062500 1 0 0 0 0 0 3 467169
-0.002175 -0.000818 0.119311 0.175098 0.818072 0.688584 -0.062500 1 0 0 0 0 0 3 468096
-0.002175 -0.000818 0.119311 0.175108 0.818082 0.688572 -0.062500 1 0 0 0 0 0 3 469076
-0.002175 -0.000818 0.119311 0.175100 0.818074 0.688583 -0.062500 1 0 0 0 0 0 3 470090
-0.002175 -0.000818 0.119311 0.175100 0.818074 0.688584 -0.062500 1 0 0 0 0 0 3 471098
-0.002175 -0.000818 0.119311 0.175100 0.818073 0.688585 -0.062500 1 0 0 0 0 0 3 472070
-0.002175 -0.000818 0.119311 0.175100 0.818073 0.688585 -0.062500 1 0 0 0 0 0 3 473074
-0.002175 -0.000818 0.119311 0.175088 0.818076 0.688571 -0.062500 1 0 0 0 0 0 3 474070
-0.002175 -0.000818 0.119311 0.175098 0.818074 0.688583 -0.062500 1 0 0 0 0 0 3 475070
-0.002175 -0.000818 0.119311 0.175099 0.818073 0.688584 -0.062500 1 0 0 0 0 0 3 476075
-0.002175 -0.000818 0.119311 0.175099 0.818073 0.688585 -0.062500 1 0 0 0 0 0 3 477891
-0.002175 -0.000818 0.119311 0.175099 0.818073 0.688585 -0.062500 1 0 0 0 0 0 3 478066
-0.002175 -0.000818 0.119311 0.175096 0.818085 0.688578 -0.062500 1 0 0 0 0 0 3 479166
-0.002175 -0.000818 0.119311 0.175099 0.818075 0.688584 -0.062500 1 0 0 0 0 0 3 480070
-0.002175 -0.000818 0.119311 0.175111 0.818071 0.688579 -0.062500 1 0 0 0 0 0 3 481033
-0.002175 -0.000818 0.119311 0.175093 0.818064 0.688577 -0.062500 1 0 0 0 0 0 3 482105
-0.002175 -0.000818 0.119311 0.175099 0.818072 0.688584 -0.062500 1 0 0 0 0 0 3 483084
-0.002175 -0.000818 0.119311 0.175096 0.818085 0.688578 -0.062500 1 0 0 0 0 0 3 484096
-0.002175 -0.000818 0.119311 0.175099 0.818075 0.688584 -0.062500 1 0 0 0 0 0 3 485108
-0.002175 -0.000818 0.119311 0.175099 0.818074 0.688585 -0.062500 1 0 0 0 0 0 3 486297
-0.002175 -0.000818 0.119311 0.175099 0.818073 0.688585 -0.062500 1 0 0 0 0 0 3 487135
-0.002175 -0.000818 0.119311 0.175096 0.818085 0.688578 -0.062500 1 0 0 0 0 0 3 488385
-0.002175 -0.000818 0.119311 0.175099 0.818075 0.688584 -0.062500 1 0 0 0 0 0 3 489142
-0.002175 -0.000818 0.119311 0.175091 0.818065 0.688578 -0.062500 1 0 0 0 0 0 3 490230
-0.002175 -0.000818 0.119311 0.175098 0.818073 0.688584 -0.062500 1 0 0 0 0 0 3 491211
-0.002175 -0.000818 0.119311 0.175111 0.818070 0.688578 -0.062500 1 0 0 0 0 0 3 492119
-0.002175 -0.000818 0.119311 0.175101 0.818073 0.688584 -0.062500 1 0 0 0 0 0 3 493230
-0.002175 -0.000818 0.119311 0.175096 0.818085 0.688578 -0.062500 1 0 0 0 0 0 3 494158
-0.002175 -0.000818 0.119311 0.175099 0.818075 0.688584 -0.062500 1 0 0 0 0 0 3 495135
-0.002175 -0.000818 0.119311 0.175099 0.818074 0.688585 -0.062500 1 0 0 0 0 0 3 496098
-0.002175 -0.000818 0.119311 0.175100 0.818074 0.688585 -0.062500 1 0 0 0 0 0 3 497178
-0.002175 -0.000818 0.119311 0.175088 0.818077 0.688571 -0.062500 1 0 0 0 0 0 3 498250
-0.002175 -0.000818 0.119311 0.175098 0.818074 0.688583 -0.062500 1 0 0 0 0 0 3 499074
-0.002175 -0.000818 0.119311 0.175099 0.818074 0.688585 -0.062500 1 0 0 0 0 0 3 500196
-0.002175 -0.000818 0.119311 0.175099 0.818073 0.688585 -0.062500 1 0 0 0 0 0 3 501089
-0.002175 -0.000818 0.119311 0.175099 0.818073 0.688585 -0.062500 1 0 0 0 0 0 3 502078
-0.002175 -0.000818 0.119311 0.175108 0.818082 0.688572 -0.062500 1 0 0 0 0 0 3 503077
-0.002175 -0.000818 0.119311 0.175100 0.818075 0.688583 -0.062500 1 0 0 0 0 0 3 504078
-0.002175 -0.000818 0.119311 0.175100 0.818074 0.688585 -0.062500 1 0 0 0 0 0 3 505062
-0.002175 -0.000818 0.119311 0.175092 0.818065 0.688578 -0.062500 1 0 0 0 0 0 3 506072
-0.002175 -0.000818 0.119311 0.175098 0.818072 0.688584 -0.062500 1 0 0 0 0 0 3 507069
-0.002175 -0.000818 0.119311 0.175096 0.818085 0.688578 -0.062500 1 0 0 0 0 0 3 508069
-0.002175 -0.000818 0.119311 0.175099 0.818075 0.688584 -0.062500 1 0 0 0 0 0 3 509050
-0.002175 -0.000818 0.119311 0.175099 0.818074 0.688585 -0.062500 1 0 0 0 0 0 3 510043
-0.002175 -0.000818 0.119311 0.175099 0.818074 0.688585 -0.062500 1 0 0 0 0 0 3 511862
-0.002175 -0.000818 0.119311 0.175099 0.818074 0.688585 -0.062500 1 0 0 0 0 0 3 512021
-0.002175 -0.000818 0.119311 0.175088 0.818077 0.688571 -0.062500 1 0 0 0 0 0 3 513151
-0.002175 -0.000818 0.119311 0.175097 0.818074 0.688583 -0.062500 1 0 0 0 0 0 3 514080
-0.002175 -0.000818 0.119311 0.175111 0.818071 0.688578 -0.062500 1 0 0 0 0 0 3 515053
-0.002175 -0.000818 0.119311 0.175101 0.818073 0.688584 -0.062500 1 0 0 0 0 0 3 516055
-0.002175 -0.000818 0.119311 0.175100 0.818073 0.688585 -0.062500 1 0 0 0 0 0 3 517058
-0.002175 -0.000818 0.119311 0.175096 0.818085 0.688578 -0.062500 1 0 0 0 0 0 3 518089
-0.002175 -0.000818 0.119311 0.175099 0.818075 0.688584 -0.062500 1 0 0 0 0 0 3 519118
-0.002175 -0.000818 0.119311 0.175099 0.818074 0.688585 -0.062500 1 0 0 0 0 0 3 520196
-0.002175 -0.000818 0.119311 0.175091 0.818065 0.688578 -0.062500 1 0 0 0 0 0 3 521244
-0.002175 -0.000818 0.119311 0.175098 0.818072 0.688584 -0.062500 1 0 0 0 0 0 3 522163
-0.002175 -0.000818 0.119311 0.175095 0.818085 0.688578 -0.062500 1 0 0 0 0 0 3 523132
-0.002175 -0.000818 0.119311 0.175098 0.818075 0.688584 -0.062500 1 0 0 0 0 0 3 524148
-0.002175 -0.000818 0.119311 0.175099 0.818074 0.688585 -0.062500 1 0 0 0 0 0 3 525250
-0.002175 -0.000818 0.119311 0.175111 0.818071 0.688579 -0.062500 1 0 0 0 0 0 3 526145
-0.002175 -0.000818 0.119311 0.175101 0.818073 0.688584 -0.062500 1 0 0 0 0 0 3 527022
-0.002175 -0.000818 0.119311 0.175096 0.818085 0.688578 -0.062500 1 0 0 0 0 0 3 528100
-0.002175 -0.000818 0.119311 0.175091 0.818066 0.688577 -0.062500 1 0 0 0 0 0 3 529163
-0.002175 -0.000818 0.119311 0.175098 0.818073 0.688584 -0.062500 1 0 0 0 0 0 3 530094
-0.002175 -0.000818 0.119311 0.175099 0.818073 0.688585 -0.062500 1 0 0 0 0 0 3 531076
-0.002175 -0.000818 0.119311 0.175096 0.818085 0.688578 -0.062500 1 0 0 0 0 0 3 532089
-0.002175 -0.000818 0.119311 0.175099 0.818075 0.688584 -0.062500 1 0 0 0 0 0 3 533098
-0.002175 -0.000818 0.119311 0.175099 0.818074 0.688585 -0.062500 1 0 0 0 0 0 3 534085
-0.002175 -0.000818 0.119311 0.175099 0.818074 0.688585 -0.062500 1 0 0 0 0 0 3 535099
-0.002175 -0.000818 0.119311 0.175103 0.818062 0.688572 -0.062500 1 0 0 0 0 0 3 536082
-0.002175 -0.000818 0.119311 0.175100 0.818072 0.688583 -0.062500 1 0 0 0 0 0 3 537064
-0.002175 -0.000818 0.119311 0.175096 0.818084 0.688578 -0.062500 1 0 0 0 0 0 3 538072
-0.002175 -0.000818 0.119311 0.175099 0.818075 0.688584 -0.062500 1 0 0 0 0 0 3 540023
-0.002175 -0.000818 0.119311 0.175099 0.818073 0.688585 -0.062500 1 0 0 0 0 0 3 541166
-0.002175 -0.000818 0.119311 0.175099 0.818073 0.688585 -0.062500 1 0 0 0 0 0 3 542087
-0.002175 -0.000818 0.119311 0.175096 0.818085 0.688578 -0.062500 1 0 0 0 0 0 3 543076
-0.002175 -0.000818 0.119311 0.175099 0.818075 0.688584 -0.062500 1 0 0 0 0 0 3 544092
-0.002175 -0.000818 0.119311 0.175091 0.818065 0.688578 -0.062500 1 0 0 0 0 0 3 545078
-0.002175 -0.000818 0.119311 0.175098 0.818072 0.688584 -0.062500 1 0 0 0 0 0 3 546089
-0.002175 -0.000818 0.119311 0.175099 0.818073 0.688585 -0.062500 1 0 0 0 0 0 3 547055
-0.002175 -0.000818 0.119311 0.175095 0.818085 0.688578 -0.062500 1 0 0 0 0 0 3 548309
-0.002175 -0.000818 0.119311 0.175098 0.818075 0.688584 -0.062500 1 0 0 0 0 0 3 549354
-0.002175 -0.000818 0.119311 0.175111 0.818071 0.688578 -0.062500 1 0 0 0 0 0 3 550131
-0.002175 -0.000818 0.119311 0.175101 0.818073 0.688584 -0.062500 1 0 0 0 0 0 3 551299
-0.002175 -0.000818 0.119311 0.175100 0.818073 0.688585 -0.062500 1 0 0 0 0 0 3 552147
-0.002175 -0.000818 0.119311 0.175088 0.818076 0.688571 -0.062500 1 0 0 0 0 0 3 553315
-0.002175 -0.000818 0.119311 0.175098 0.818074 0.688583 -0.062500 1 0 0 0 0 0 3 554139
-0.002175 -0.000818 0.119311 0.175099 0.818073 0.688584 -0.062500 1 0 0 0 0 0 3 555039
-0.002175 -0.000818 0.119311 0.175099 0.818073 0.688585 -0.062500 1 0 0 0 0 0 3 556055
-0.002175 -0.000818 0.119311 0.175099 0.818073 0.688585 -0.062500 1 0 0 0 0 0 3 557157
-0.002175 -0.000818 0.119311 0.175096 0.818085 0.688578 -0.062500 1 0 0 0 0 0 3 558267
-0.002175 -0.000818 0.119311 0.175099 0.818075 0.688584 -0.062500 1 0 0 0 0 0 3 559175
-0.002175 -0.000818 0.119311 0.175111 0.818071 0.688579 -0.062500 1 0 0 0 0 0 3 560067
-0.002175 -0.000818 0.119311 0.175093 0.818065 0.688577 -0.062500 1 0 0 0 0 0 3 561036
-0.002175 -0.000818 0.119311 0.175099 0.818072 0.688584 -0.062500 1 0 0 0 0 0 3 562082
-0.002175 -0.000818 0.119311 0.175096 0.818085 0.688578 -0.062500 1 0 0 0 0 0 3 563177
-0.002175 -0.000818 0.119311 0.175099 0.818075 0.688584 -0.062500 1 0 0 0 0 0 3 564263
-0.002175 -0.000818 0.119311 0.175099 0.818074 0.688585 -0.062500 1 0 0 0 0 0 3 565058
-0.002175 -0.000818 0.119311 0.175099 0.818073 0.688585 -0.062500 1 0 0 0 0 0 3 566124
-0.002175 -0.000818 0.119311 0.175096 0.818085 0.688578 -0.062500 1 0 0 0 0 0 3 567090
-0.002175 -0.000818 0.119311 0.175099 0.818075 0.688584 -0.062500 1 0 0 0 0 0 3 568050
-0.002175 -0.000818 0.119311 0.175091 0.818065 0.688578 -0.062500 1 0 0 0 0 0 3 569044
-0.002175 -0.000818 0.119311 0.175098 0.818073 0.688584 -0.062500 1 0 0 0 0 0 3 570047
-0.002175 -0.000818 0.119311 0.175099 0.818073 0.688585 -0.062500 1 0 0 0 0 0 3 571035
-0.002175 -0.000818 0.119311 0.175108 0.818082 0.688572 -0.062500 1 0 0 0 0 0 3 572058
-0.002175 -0.000818 0.119311 0.175100 0.818075 0.688583 -0.062500 1 0 0 0 0 0 3 573015
-0.002175 -0.000818 0.119311 0.175100 0.818074 0.688584 -0.062500 1 0 0 0 0 0 3 574035
-0.002175 -0.000818 0.119311 0.175100 0.818074 0.688585 -0.062500 1 0 0 0 0 0 3 575027
-0.002175 -0.000818 0.119311 0.175091 0.818065 0.688578 -0.062500 1 0 0 0 0 0 3 576028
-0.002175 -0.000818 0.119311 0.175098 0.818072 0.688584 -0.062500 1 0 0 0 0 0 3 577118
-0.002175 -0.000818 0.119311 0.175096 0.818085 0.688578 -0.062500 1 0 0 0 0 0 3 578054
-0.002175 -0.000818 0.119311 0.175099 0.818075 0.688584 -0.062500 1 0 0 0 0 0 3 579102
-0.002175 -0.000818 0.119311 0.175099 0.818074 0.688585 -0.062500 1 0 0 0 0 0 3 580032
-0.002175 -0.000818 0.119311 0.175099 0.818073 0.688585 -0.062500 1 0 0 0 0 0 3 581035
-0.002175 -0.000818 0.119311 0.175096 0.818085 0.688578 -0.062500 1 0 0 0 0 0 3 582032
-0.002175 -0.000818 0.119311 0.175111 0.818072 0.688578 -0.062500 1 0 0 0 0 0 3 583028
-0.002175 -0.000818 0.119311 0.175101 0.818074 0.688584 -0.062500 1 0 0 0 0 0 3 584035
-0.002175 -0.000818 0.119311 0.175092 0.818065 0.688578 -0.062500 1 0 0 0 0 0 3 585102
-0.002175 -0.000818 0.119311 0.175099 0.818072 0.688584 -0.062500 1 0 0 0 0 0 3 586276
-0.002175 -0.000818 0.119311 0.175096 0.818085 0.688578 -0.062500 1 0 0 0 0 0 3 587082
-0.002175 -0.000818 0.119311 0.175099 0.818075 0.688584 -0.062500 1 0 0 0 0 0 3 588350
-0.002175 -0.000818 0.119311 0.175099 0.818074 0.688585 -0.062500 1 0 0 0 0 0 3 589044
-0.002175 -0.000818 0.119311 0.175099 0.818074 0.688585 -0.062500 1 0 0 0 0 0 3 590125
-0.002175 -0.000818 0.119311 0.175099 0.818074 0.688585 -0.062500 1 0 0 0 0 0 3 591237
-0.002175 -0.000818 0.119311 0.175088 0.818077 0.688571 -0.062500 1 0 0 0 0 0 3 592109
-0.002175 -0.000818 0.119311 0.175098 0.818074 0.688583 -0.062500 1 0 0 0 0 0 3 593081
-0.002175 -0.000818 0.119311 0.175099 0.818074 0.688585 -0.062500 1 0 0 0 0 0 3 594040
-0.002175 -0.000818 0.119311 0.175111 0.818071 0.688578 -0.062500 1 0 0 0 0 0 3 595064
-0.002175 -0.000818 0.119311 0.175101 0.818073 0.688584 -0.062500 1 0 0 0 0 0 3 596084
-0.002175 -0.000818 0.119311 0.175096 0.818085 0.688578 -0.062500 1 0 0 0 0 0 3 597126
-0.002175 -0.000818 0.119311 0.175099 0.818075 0.688584 -0.062500 1 0 0 0 0 0 3 598071
-0.002175 -0.000818 0.119311 0.175099 0.818074 0.688585 -0.062500 1 0 0 0 0 0 3 599099
-0.002175 -0.000818 0.119311 0.175091 0.818065 0.688578 -0.062500 1 0 0 0 0 0 3 600117
-0.002175 -0.000818 0.119311 0.175098 0.818072 0.688584 -0.062500 1 0 0 0 0 0 3 601047
-0.002175 -0.000818 0.119311 0.175096 0.818085 0.688578 -0.062500 1 0 0 0 0 0 3 602053
-0.002175 -0.000818 0.119311 0.175099 0.818075 0.688584 -0.062500 1 0 0 0 0 0 3 603011
-0.002175 -0.000818 0.119311 0.175099 0.818074 0.688585 -0.062500 1 0 0 0 0 0 3 604054
-0.002175 -0.000818 0.119311 0.175099 0.818074 0.688585 -0.062500 1 0 0 0 0 0 3 605010
-0.002175 -0.000818 0.119311 0.175108 0.818083 0.688572 -0.062500 1 0 0 0 0 0 3 606006
-0.002175 -0.000818 0.119311 0.175101 0.818075 0.688583 -0.062500 1 0 0 0 0 0 3 607006
-0.002175 -0.000818 0.119311 0.175092 0.818065 0.688577 -0.062500 1 0 0 0 0 0 3 608012
-0.002175 -0.000818 0.119311 0.175098 0.818072 0.688584 -0.062500 1 0 0 0 0 0 3 609000
-0.002175 -0.000818 0.119311 0.175099 0.818073 0.688585 -0.062500 1 0 0 0 0 0 3 609995
-0.002175 -0.000818 0.119311 0.175099 0.818073 0.688585 -0.062500 1 0 0 0 0 0 3 611715
-0.002175 -0.000818 0.119311 0.175096 0.818085 0.688578 -0.062500 1 0 0 0 0 0 3 611964
-0.002175 -0.000818 0.119311 0.175099 0.818075 0.688584 -0.062500 1 0 0 0 0 0 3 613093
-0.002175 -0.000818 0.119311 0.175099 0.818074 0.688585 -0.062500 1 0 0 0 0 0 3 614021
-0.002175 -0.000818 0.119311 0.175091 0.818065 0.688578 -0.062500 1 0 0 0 0 0 3 615010
-0.002175 -0.000818 0.119311 0.175098 0.818072 0.688584 -0.062500 1 0 0 0 0 0 3 616023
-0.002175 -0.000818 0.119311 0.175108 0.818082 0.688572 -0.062500 1 0 0 0 0 0 3 617016
-0.002175 -0.000818 0.119311 0.175100 0.818074 0.688583 -0.062500 1 0 0 0 0 0 3 618018
-0.002175 -0.000818 0.119311 0.175100 0.818074 0.688584 -0.062500 1 0 0 0 0 0 3 619352
-0.002175 -0.000818 0.119311 0.175100 0.818073 0.688585 -0.062500 1 0 0 0 0 0 3 620325
-0.002175 -0.000818 0.119311 0.175096 0.818085 0.688578 -0.062500 1 0 0 0 0 0 3 621076
-0.002175 -0.000818 0.119311 0.175099 0.818075 0.688584 -0.062500 1 0 0 0 0 0 3 622036
-0.002175 -0.000818 0.119311 0.175091 0.818065 0.688578 -0.062500 1 0 0 0 0 0 3 623130
-0.002175 -0.000818 0.119311 0.175098 0.818072 0.688584 -0.062500 1 0 0 0 0 0 3 624300
-0.002175 -0.000818 0.119311 0.175099 0.818073 0.688585 -0.062500 1 0 0 0 0 0 3 625041
-0.002175 -0.000818 0.119311 0.175096 0.818085 0.688578 -0.062500 1 0 0 0 0 0 3 626120
-0.002175 -0.000818 0.119311 0.175098 0.818075 0.688584 -0.062500 1 0 0 0 0 0 3 627056
-0.002175 -0.000818 0.119311 0.175099 0.818074 0.688585 -0.062500 1 0 0 0 0 0 3 628122
-0.002175 -0.000818 0.119311 0.175111 0.818071 0.688579 -0.062500 1 0 0 0 0 0 3 629005
-0.002175 -0.000818 0.119311 0.175101 0.818073 0.688584 -0.062500 1 0 0 0 0 0 3 630279
-0.002175 -0.000818 0.119311 0.175088 0.818076 0.688571 -0.062500 1 0 0 0 0 0 3 631324
-0.002175 -0.000818 0.119311 0.175098 0.818074 0.688583 -0.062500 1 0 0 0 0 0 3 631997
-0.002175 -0.000818 0.119311 0.175099 0.818073 0.688584 -0.062500 1 0 0 0 0 0 3 633092
-0.002175 -0.000818 0.119311 0.175099 0.818073 0.688585 -0.062500 1 0 0 0 0 0 3 634106
-0.002175 -0.000818 0.119311 0.175099 0.818073 0.688585 -0.062500 1 0 0 0 0 0 3 635067
-0.002175 -0.000818 0.119311 0.175096 0.818085 0.688578 -0.062500 1 0 0 0 0 0 3 636007
-0.002175 -0.000818 0.119311 0.175099 0.818075 0.688584 -0.062500 1 0 0 0 0 0 3 637010
-0.002175 -0.000818 0.119311 0.175091 0.818065 0.688578 -0.062500 1 0 0 0 0 0 3 638022
-0.002175 -0.000818 0.119311 0.175098 0.818072 0.688584 -0.062500 1 0 0 0 0 0 3 639007
-0.002175 -0.000818 0.119311 0.175111 0.818070 0.688578 -0.062500 1 0 0 0 0 0 3 640008
-0.002175 -0.000818 0.119311 0.175097 0.818085 0.688577 -0.062500 1 0 0 0 0 0 3 641011
-0.002175 -0.000818 0.119311 0.175099 0.818075 0.688584 -0.062500 1 0 0 0 0 0 3 642005
-0.002175 -0.000818 0.119311 0.175099 0.818074 0.688585 -0.062500 1 0 0 0 0 0 3 643019
-0.002175 -0.000818 0.119311 0.175099 0.818074 0.688585 -0.062500 1 0 0 0 0 0 3 644147
-0.002175 -0.000818 0.119311 0.175100 0.818073 0.688585 -0.062500 1 0 0 0 0 0 3 645009
-0.002175 -0.000818 0.119311 0.175088 0.818076 0.688571 -0.062500 1 0 0 0 0 0 3 646099
-0.002175 -0.000818 0.119311 0.175098 0.818074 0.688583 -0.062500 1 0 0 0 0 0 3 647043
-0.002175 -0.000818 0.119311 0.175099 0.818073 0.688585 -0.062500 1 0 0 0 0 0 3 648040
-0.002175 -0.000818 0.119311 0.175099 0.818073 0.688585 -0.062500 1 0 0 0 0 0 3 649025
-0.002175 -0.000818 0.119311 0.175099 0.818073 0.688585 -0.062500 1 0 0 0 0 0 3 650007
-0.002175 -0.000818 0.119311 0.175108 0.818082 0.688572 -0.062500 1 0 0 0 0 0 3 651037
-0.002175 -0.000818 0.119311 0.175100 0.818075 0.688583 -0.062500 1 0 0 0 0 0 3 652194
-0.002175 -0.000818 0.119311 0.175100 0.818074 0.688585 -0.062500 1 0 0 0 0 0 3 653134
-0.002175 -0.000818 0.119311 0.175091 0.818065 0.688578 -0.062500 1 0 0 0 0 0 3 654171
-0.002175 -0.000818 0.119311 0.175098 0.818072 0.688584 -0.062500 1 0 0 0 0 0 3 655091
-0.002175 -0.000818 0.119311 0.175096 0.818085 0.688578 -0.062500 1 0 0 0 0 0 3 655983
-0.002175 -0.000818 0.119311 0.175099 0.818075 0.688584 -0.062500 1 0 0 0 0 0 3 657171
-0.002175 -0.000818 0.119311 0.175099 0.818074 0.688585 -0.062500 1 0 0 0 0 0 3 658253
-0.002175 -0.000818 0.119311 0.175099 0.818073 0.688585 -0.062500 1 0 0 0 0 0 3 659255
-0.002175 -0.000818 0.119311 0.175096 0.818085 0.688578 -0.062500 1 0 0 0 0 0 3 660020
-0.002175 -0.000818 0.119311 0.175099 0.818075 0.688584 -0.062500 1 0 0 0 0 0 3 661062
-0.002175 -0.000818 0.119311 0.175103 0.818063 0.688571 -0.062500 1 0 0 0 0 0 3 661994
-0.002175 -0.000818 0.119311 0.175100 0.818072 0.688583 -0.062500 1 0 0 0 0 0 3 663055
-0.002175 -0.000818 0.119311 0.175099 0.818073 0.688584 -0.062500 1 0 0 0 0 0 3 664180
-0.002175 -0.000818 0.119311 0.175099 0.818073 0.688585 -0.062500 1 0 0 0 0 0 3 665084
-0.002175 -0.000818 0.119311 0.175096 0.818085 0.688578 -0.062500 1 0 0 0 0 0 3 666095
-0.002175 -0.000818 0.119311 0.175099 0.818075 0.688584 -0.062500 1 0 0 0 0 0 3 667103
-0.002175 -0.000818 0.119311 0.175099 0.818074 0.688585 -0.062500 1 0 0 0 0 0 3 668059
-0.002175 -0.000818 0.119311 0.175091 0.818065 0.688578 -0.062500 1 0 0 0 0 0 3 669004
-0.002175 -0.000818 0.119311 0.175095 0.818084 0.688577 -0.062500 1 0 0 0 0 0 3 670014
-0.002175 -0.000818 0.119311 0.175098 0.818075 0.688584 -0.062500 1 0 0 0 0 0 3 671030
-0.002175 -0.000818 0.119311 0.175099 0.818074 0.688585 -0.062500 1 0 0 0 0 0 3 672022
-0.002175 -0.000818 0.119311 0.175099 0.818074 0.688585 -0.062500 1 0 0 0 0 0 3 673025
-0.002175 -0.000818 0.119311 0.175111 0.818071 0.688579 -0.062500 1 0 0 0 0 0 3 674008
-0.002175 -0.000818 0.119311 0.175097 0.818085 0.688577 -0.062500 1 0 0 0 0 0 3 675010
-0.002175 -0.000818 0.119311 0.175099 0.818075 0.688584 -0.062500 1 0 0 0 0 0 3 675999
-0.002175 -0.000818 0.119311 0.175100 0.818074 0.688585 -0.062500 1 0 0 0 0 0 3 676999
-0.002175 -0.000818 0.119311 0.175091 0.818065 0.688578 -0.062500 1 0 0 0 0 0 3 678869
-0.002175 -0.000818 0.119311 0.175098 0.818072 0.688584 -0.062500 1 0 0 0 0 0 3 680074
-0.002175 -0.000818 0.119311 0.175096 0.818085 0.688578 -0.062500 1 0 0 0 0 0 3 681057
-0.002175 -0.000818 0.119311 0.175099 0.818075 0.688584 -0.062500 1 0 0 0 0 0 3 681999
-0.002175 -0.000818 0.119311 0.175099 0.818074 0.688585 -0.062500 1 0 0 0 0 0 3 683009
-0.002175 -0.000818 0.119311 0.175099 0.818074 0.688585 -0.062500 1 0 0 0 0 0 3 684018
-0.002175 -0.000818 0.119311 0.175111 0.818071 0.688579 -0.062500 1 0 0 0 0 0 3 685016
-0.002175 -0.000818 0.119311 0.175089 0.818076 0.688570 -0.062500 1 0 0 0 0 0 3 686289
-0.002175 -0.000818 0.119311 0.175098 0.818074 0.688583 -0.062500 1 0 0 0 0 0 3 687158
-0.002175 -0.000818 0.119311 0.175099 0.818073 0.688584 -0.062500 1 0 0 0 0 0 3 687997
-0.002175 -0.000818 0.119311 0.175099 0.818073 0.688585 -0.062500 1 0 0 0 0 0 3 689095
-0.002175 -0.000818 0.119311 0.175099 0.818073 0.688585 -0.062500 1 0 0 0 0 0 3 690044
-0.002175 -0.000818 0.119311 0.175096 0.818085 0.688578 -0.062500 1 0 0 0 0 0 3 691324
-0.002175 -0.000818 0.119311 0.175099 0.818075 0.688584 -0.062500 1 0 0 0 0 0 3 692118
-0.002175 -0.000818 0.119311 0.175099 0.818074 0.688585 -0.062500 1 0 0 0 0 0 3 693237
-0.002175 -0.000818 0.119311 0.175091 0.818065 0.688578 -0.062500 1 0 0 0 0 0 3 694100
-0.002175 -0.000818 0.119311 0.175098 0.818072 0.688584 -0.062500 1 0 0 0 0 0 3 695060
-0.002175 -0.000818 0.119311 0.175095 0.818085 0.688578 -0.062500 1 0 0 0 0 0 3 696065
-0.002175 -0.000818 0.119311 0.175098 0.818075 0.688584 -0.062500 1 0 0 0 0 0 3 697191
-0.002175 -0.000818 0.119311 0.175111 0.818071 0.688578 -0.062500 1 0 0 0 0 0 3 698046
-0.002175 -0.000818 0.119311 0.175101 0.818073 0.688584 -0.062500 1 0 0 0 0 0 3 698997
-0.002175 -0.000818 0.119311 0.175100 0.818073 0.688585 -0.062500 1 0 0 0 0 0 3 700068
-0.002175 -0.000818 0.119311 0.175088 0.818076 0.688571 -0.062500 1 0 0 0 0 0 3 701094
-0.002175 -0.000818 0.119311 0.175098 0.818074 0.688583 -0.062500 1 0 0 0 0 0 3 702012
-0.002175 -0.000818 0.119311 0.175099 0.818073 0.688584 -0.062500 1 0 0 0 0 0 3 703020
-0.002175 -0.000818 0.119311 0.175099 0.818073 0.688585 -0.062500 1 0 0 0 0 0 3 704043
-0.002175 -0.000818 0.119311 0.175096 0.818085 0.688578 -0.062500 1 0 0 0 0 0 3 705018
-0.002175 -0.000818 0.119311 0.175099 0.818075 0.688584 -0.062500 1 0 0 0 0 0 3 706019
-0.002175 -0.000818 0.119311 0.175099 0.818074 0.688585 -0.062500 1 0 0 0 0 0 3 706998
-0.002175 -0.000818 0.119311 0.175111 0.818071 0.688579 -0.062500 1 0 0 0 0 0 3 708007
-0.002175 -0.000818 0.119311 0.175093 0.818064 0.688577 -0.062500 1 0 0 0 0 0 3 708998
-0.002175 -0.000818 0.119311 0.175099 0.818072 0.688584 -0.062500 1 0 0 0 0 0 3 710017
-0.002175 -0.000818 0.119311 0.175096 0.818085 0.688578 -0.062500 1 0 0 0 0 0 3 711848
-0.002175 -0.000818 0.119311 0.175099 0.818075 0.688584 -0.062500 1 0 0 0 0 0 3 713071
-0.002175 -0.000818 0.119311 0.175099 0.818074 0.688585 -0.062500 1 0 0 0 0 0 3 714033
-0.002175 -0.000818 0.119311 0.175099 0.818073 0.688585 -0.062500 1 0 0 0 0 0 3 715033
-0.002175 -0.000818 0.119311 0.175096 0.818085 0.688578 -0.062500 1 0 0 0 0 0 3 716017
-0.002175 -0.000818 0.119311 0.175099 0.818075 0.688584 -0.062500 1 0 0 0 0 0 3 717023
-0.002175 -0.000818 0.119311 0.175091 0.818065 0.688578 -0.062500 1 0 0 0 0 0 3 718007
-0.002175 -0.000818 0.119311 0.175098 0.818072 0.688584 -0.062500 1 0 0 0 0 0 3 719107
-0.002175 -0.000818 0.119311 0.175099 0.818073 0.688585 -0.062500 1 0 0 0 0 0 3 720192
-0.002175 -0.000818 0.119311 0.175108 0.818082 0.688572 -0.062500 1 0 0 0 0 0 3 721061
-0.002175 -0.000818 0.119311 0.175100 0.818075 0.688583 -0.062500 1 0 0 0 0 0 3 722091
-0.002175 -0.000818 0.119311 0.175100 0.818074 0.688584 -0.062500 1 0 0 0 0 0 3 723036
-0.002175 -0.000818 0.119311 0.175100 0.818074 0.688585 -0.062500 1 0 0 0 0 0 3 724046
-0.002175 -0.000818 0.119311 0.175100 0.818073 0.688585 -0.062500 1 0 0 0 0 0 3 724986
-0.002175 -0.000818 0.119311 0.175088 0.818076 0.688571 -0.062500 1 0 0 0 0 0 3 726231
-0.002175 -0.000818 0.119311 0.175098 0.818074 0.688583 -0.062500 1 0 0 0 0 0 3 727134
-0.002175 -0.000818 0.119311 0.175099 0.818073 0.688585 -0.062500 1 0 0 0 0 0 3 728011
-0.002175 -0.000818 0.119311 0.175099 0.818073 0.688585 -0.062500 1 0 0 0 0 0 3 729066
-0.002175 -0.000818 0.119311 0.175099 0.818073 0.688585 -0.062500 1 0 0 0 0 0 3 730089
-0.002175 -0.000818 0.119311 0.175096 0.818085 0.688578 -0.062500 1 0 0 0 0 0 3 730994
-0.002175 -0.000818 0.119311 0.175111 0.818072 0.688578 -0.062500 1 0 0 0 0 0 3 731990
-0.002175 -0.000818 0.119311 0.175101 0.818074 0.688584 -0.062500 1 0 0 0 0 0 3 732984
-0.002175 -0.000818 0.119311 0.175092 0.818065 0.688578 -0.062500 1 0 0 0 0 0 3 733983
-0.002175 -0.000818 0.119311 0.175099 0.818072 0.688584 -0.062500 1 0 0 0 0 0 3 734984
-0.002175 -0.000818 0.119311 0.175096 0.818085 0.688578 -0.062500 1 0 0 0 0 0 3 735936
-0.002175 -0.000818 0.119311 0.175099 0.818075 0.688584 -0.062500 1 0 0 0 0 0 3 736981
-0.002175 -0.000818 0.119311 0.175099 0.818074 0.688585 -0.062500 1 0 0 0 0 0 3 737979
-0.002175 -0.000818 0.119311 0.175099 0.818074 0.688585 -0.062500 1 0 0 0 0 0 3 738983
-0.002175 -0.000818 0.119311 0.175096 0.818085 0.688578 -0.062500 1 0 0 0 0 0 3 740100
-0.002175 -0.000818 0.119311 0.175099 0.818075 0.688584 -0.062500 1 0 0 0 0 0 3 740970
-0.002175 -0.000818 0.119311 0.175091 0.818065 0.688578 -0.062500 1 0 0 0 0 0 3 742055
-0.002175 -0.000818 0.119311 0.175098 0.818073 0.688584 -0.062500 1 0 0 0 0 0 3 743012
-0.002175 -0.000818 0.119311 0.175111 0.818070 0.688578 -0.062500 1 0 0 0 0 0 3 744001
-0.002175 -0.000818 0.119311 0.175101 0.818073 0.688584 -0.062500 1 0 0 0 0 0 3 744998
-0.002175 -0.000818 0.119311 0.175096 0.818085 0.688578 -0.062500 1 0 0 0 0 0 3 745991
-0.002175 -0.000818 0.119311 0.175099 0.818075 0.688584 -0.062500 1 0 0 0 0 0 3 746991
-0.002175 -0.000818 0.119311 0.175099 0.818074 0.688585 -0.062500 1 0 0 0 0 0 3 748066
-0.002175 -0.000818 0.119311 0.175091 0.818065 0.688578 -0.062500 1 0 0 0 0 0 3 749277
-0.002175 -0.000818 0.119311 0.175098 0.818072 0.688584 -0.062500 1 0 0 0 0 0 3 750061
-0.002175 -0.000818 0.119311 0.175096 0.818085 0.688578 -0.062500 1 0 0 0 0 0 3 751293
-0.002175 -0.000818 0.119311 0.175099 0.818075 0.688584 -0.062500 1 0 0 0 0 0 3 752086
-0.002175 -0.000818 0.119311 0.175099 0.818074 0.688585 -0.062500 1 0 0 0 0 0 3 753250
-0.002175 -0.000818 0.119311 0.175099 0.818073 0.688585 -0.062500 1 0 0 0 0 0 3 754099
-0.002175 -0.000818 0.119311 0.175108 0.818082 0.688572 -0.062500 1 0 0 0 0 0 3 755014
-0.002175 -0.000818 0.119311 0.175101 0.818075 0.688583 -0.062500 1 0 0 0 0 0 3 755986
-0.002175 -0.000818 0.119311 0.175092 0.818065 0.688577 -0.062500 1 0 0 0 0 0 3 757099
-0.002175 -0.000818 0.119311 0.175098 0.818072 0.688584 -0.062500 1 0 0 0 0 0 3 758252
-0.002175 -0.000818 0.119311 0.175099 0.818073 0.688585 -0.062500 1 0 0 0 0 0 3 759044
-0.002175 -0.000818 0.119311 0.175096 0.818085 0.688578 -0.062500 1 0 0 0 0 0 3 760107
-0.002175 -0.000818 0.119311 0.175099 0.818075 0.688584 -0.062500 1 0 0 0 0 0 3 760949
-0.002175 -0.000818 0.119311 0.175099 0.818074 0.688585 -0.062500 1 0 0 0 0 0 3 762046
-0.002175 -0.000818 0.119311 0.175099 0.818074 0.688585 -0.062500 1 0 0 0 0 0 3 763034
-0.002175 -0.000818 0.119311 0.175091 0.818065 0.688578 -0.062500 1 0 0 0 0 0 3 764093
-0.002175 -0.000818 0.119311 0.175094 0.818084 0.688577 -0.062500 1 0 0 0 0 0 3 765383
-0.002175 -0.000818 0.119311 0.175098 0.818075 0.688584 -0.062500 1 0 0 0 0 0 3 765976
-0.002175 -0.000818 0.119311 0.175111 0.818071 0.688578 -0.062500 1 0 0 0 0 0 3 767052
-0.002175 -0.000818 0.119311 0.175101 0.818073 0.688584 -0.062500 1 0 0 0 0 0 3 768083
-0.002175 -0.000818 0.119311 0.175100 0.818073 0.688585 -0.062500 1 0 0 0 0 0 3 769001
-0.002175 -0.000818 0.119311 0.175096 0.818085 0.688578 -0.062500 1 0 0 0 0 0 3 770006
-0.002175 -0.000818 0.119311 0.175099 0.818075 0.688584 -0.062500 1 0 0 0 0 0 3 771005
-0.002175 -0.000818 0.119311 0.175091 0.818065 0.688578 -0.062500 1 0 0 0 0 0 3 772005
-0.002175 -0.000818 0.119311 0.175098 0.818072 0.688584 -0.062500 1 0 0 0 0 0 3 773003
-0.002175 -0.000818 0.119311 0.175099 0.818073 0.688585 -0.062500 1 0 0 0 0 0 3 774006
-0.002175 -0.000818 0.119311 0.175096 0.818085 0.688578 -0.062500 1 0 0 0 0 0 3 774984
-0.002175 -0.000818 0.119311 0.175098 0.818075 0.688584 -0.062500 1 0 0 0 0 0 3 775983
-0.002175 -0.000818 0.119311 0.175111 0.818071 0.688578 -0.062500 1 0 0 0 0 0 3 776982
-0.002175 -0.000818 0.119311 0.175101 0.818073 0.688584 -0.062500 1 0 0 0 0 0 3 778103
-0.002175 -0.000818 0.119311 0.175100 0.818073 0.688585 -0.062500 1 0 0 0 0 0 3 778991
-0.002175 -0.000818 0.119311 0.175088 0.818076 0.688571 -0.062500 1 0 0 0 0 0 3 780109
-0.002175 -0.000818 0.119311 0.175098 0.818074 0.688583 -0.062500 1 0 0 0 0 0 3 781012
-0.002175 -0.000818 0.119311 0.175099 0.818073 0.688584 -0.062500 1 0 0 0 0 0 3 781987
-0.002175 -0.000818 0.119311 0.175099 0.818073 0.688585 -0.062500 1 0 0 0 0 0 3 782991
-0.002175 -0.000818 0.119311 0.175099 0.818073 0.688585 -0.062500 1 0 0 0 0 0 3 783983
-0.002175 -0.000818 0.119311 0.175096 0.818085 0.688578 -0.062500 1 0 0 0 0 0 3 784987
-0.002175 -0.000818 0.119311 0.175099 0.818075 0.688584 -0.062500 1 0 0 0 0 0 3 786018
-0.002175 -0.000818 0.119311 0.175099 0.818074 0.688585 -0.062500 1 0 0 0 0 0 3 787136
-0.002175 -0.000818 0.119311 0.175103 0.818062 0.688572 -0.062500 1 0 0 0 0 0 3 788123
-0.002175 -0.000818 0.119311 0.175100 0.818072 0.688583 -0.062500 1 0 0 0 0 0 3 788991
-0.002175 -0.000818 0.119311 0.175096 0.818085 0.688578 -0.062500 1 0 0 0 0 0 3 790247
-0.002175 -0.000818 0.119311 0.175099 0.818075 0.688584 -0.062500 1 0 0 0 0 0 3 791020
-0.002175 -0.000818 0.119311 0.175099 0.818074 0.688585 -0.062500 1 0 0 0 0 0 3 792079
-0.002175 -0.000818 0.119311 0.175099 0.818073 0.688585 -0.062500 1 0 0 0 0 0 3 793104
-0.002175 -0.000818 0.119311 0.175096 0.818085 0.688578 -0.062500 1 0 0 0 0 0 3 794038
-0.002175 -0.000818 0.119311 0.175099 0.818075 0.688584 -0.062500 1 0 0 0 0 0 3 795032
-0.002175 -0.000818 0.119311 0.175091 0.818065 0.688578 -0.062500 1 0 0 0 0 0 3 796022
-0.002175 -0.000818 0.119311 0.175098 0.818072 0.688584 -0.062500 1 0 0 0 0 0 3 797287
-0.002175 -0.000818 0.119311 0.175099 0.818073 0.688585 -0.062500 1 0 0 0 0 0 3 798041
-0.002175 -0.000818 0.119311 0.175095 0.818085 0.688578 -0.062500 1 0 0 0 0 0 3 799053
-0.002175 -0.000818 0.119311 0.175111 0.818072 0.688578 -0.062500 1 0 0 0 0 0 3 800090
-0.002175 -0.000818 0.119311 0.175101 0.818073 0.688584 -0.062500 1 0 0 0 0 0 3 801032
-0.002175 -0.000818 0.119311 0.175100 0.818074 0.688585 -0.062500 1 0 0 0 0 0 3 801985
-0.002175 -0.000818 0.119311 0.175091 0.818065 0.688578 -0.062500 1 0 0 0 0 0 3 803005
-0.002175 -0.000818 0.119311 0.175095 0.818084 0.688577 -0.062500 1 0 0 0 0 0 3 804007
-0.002175 -0.000818 0.119311 0.175099 0.818075 0.688584 -0.062500 1 0 0 0 0 0 3 805002
-0.002175 -0.000818 0.119311 0.175099 0.818074 0.688585 -0.062500 1 0 0 0 0 0 3 805992
-0.002175 -0.000818 0.119311 0.175099 0.818073 0.688585 -0.062500 1 0 0 0 0 0 3 806957
-0.002175 -0.000818 0.119311 0.175099 0.818073 0.688585 -0.062500 1 0 0 0 0 0 3 807990
-0.002175 -0.000818 0.119311 0.175096 0.818085 0.688578 -0.062500 1 0 0 0 0 0 3 809014
-0.002175 -0.000818 0.119311 0.175099 0.818075 0.688584 -0.062500 1 0 0 0 0 0 3 810003
-0.002175 -0.000818 0.119311 0.175103 0.818062 0.688571 -0.062500 1 0 0 0 0 0 3 811565
-0.002175 -0.000818 0.119311 0.175100 0.818072 0.688583 -0.062500 1 0 0 0 0 0 3 812005
-0.002175 -0.000818 0.119311 0.175099 0.818073 0.688584 -0.062500 1 0 0 0 0 0 3 813014
-0.002175 -0.000818 0.119311 0.175096 0.818085 0.688578 -0.062500 1 0 0 0 0 0 3 814013
-0.002175 -0.000818 0.119311 0.175099 0.818075 0.688584 -0.062500 1 0 0 0 0 0 3 815011
-0.002175 -0.000818 0.119311 0.175099 0.818074 0.688585 -0.062500 1 0 0 0 0 0 3 816003
-0.002175 -0.000818 0.119311 0.175099 0.818074 0.688585 -0.062500 1 0 0 0 0 0 3 817009
-0.002175 -0.000818 0.119311 0.175099 0.818073 0.688585 -0.062500 1 0 0 0 0 0 3 818046
-0.002175 -0.000818 0.119311 0.175088 0.818076 0.688571 -0.062500 1 0 0 0 0 0 3 819173
-0.002175 -0.000818 0.119311 0.175098 0.818074 0.688583 -0.062500 1 0 0 0 0 0 3 820341
-0.002175 -0.000818 0.119311 0.175099 0.818073 0.688585 -0.062500 1 0 0 0 0 0 3 821052
-0.002175 -0.000818 0.119311 0.175099 0.818073 0.688585 -0.062500 1 0 0 0 0 0 3 821999
-0.002175 -0.000818 0.119311 0.175108 0.818082 0.688572 -0.062500 1 0 0 0 0 0 3 822987
-0.002175 -0.000818 0.119311 0.175100 0.818075 0.688583 -0.062500 1 0 0 0 0 0 3 824043
-0.002175 -0.000818 0.119311 0.175100 0.818074 0.688585 -0.062500 1 0 0 0 0 0 3 825220
-0.002175 -0.000818 0.119311 0.175100 0.818074 0.688585 -0.062500 1 0 0 0 0 0 3 826115
-0.002175 -0.000818 0.119311 0.175091 0.818065 0.688578 -0.062500 1 0 0 0 0 0 3 827049
-0.002175 -0.000818 0.119311 0.175098 0.818072 0.688584 -0.062500 1 0 0 0 0 0 3 828082
-0.002175 -0.000818 0.119311 0.175096 0.818085 0.688578 -0.062500 1 0 0 0 0 0 3 829021
-0.002175 -0.000818 0.119311 0.175099 0.818075 0.688584 -0.062500 1 0 0 0 0 0 3 830019
-0.002175 -0.000818 0.119311 0.175099 0.818074 0.688585 -0.062500 1 0 0 0 0 0 3 831207
-0.002175 -0.000818 0.119311 0.175099 0.818074 0.688585 -0.062500 1 0 0 0 0 0 3 832119
-0.002175 -0.000818 0.119311 0.175108 0.818082 0.688572 -0.062500 1 0 0 0 0 0 3 832972
-0.002175 -0.000818 0.119311 0.175101 0.818075 0.688583 -0.062500 1 0 0 0 0 0 3 834027
-0.002175 -0.000818 0.119311 0.175092 0.818065 0.688577 -0.062500 1 0 0 0 0 0 3 835053
-0.002175 -0.000818 0.119311 0.175099 0.818072 0.688584 -0.062500 1 0 0 0 0 0 3 835962
-0.002175 -0.000818 0.119311 0.175099 0.818073 0.688585 -0.062500 1 0 0 0 0 0 3 836965
-0.002175 -0.000818 0.119311 0.175096 0.818085 0.688578 -0.062500 1 0 0 0 0 0 3 837955
-0.002175 -0.000818 0.119311 0.175099 0.818075 0.688584 -0.062500 1 0 0 0 0 0 3 838957
-0.002175 -0.000818 0.119311 0.175099 0.818074 0.688585 -0.062500 1 0 0 0 0 0 3 839956
-0.002175 -0.000818 0.119311 0.175099 0.818074 0.688585 -0.062500 1 0 0 0 0 0 3 840963
-0.002175 -0.000818 0.119311 0.175091 0.818065 0.688578 -0.062500 1 0 0 0 0 0 3 841954
-0.002175 -0.000818 0.119311 0.175095 0.818084 0.688577 -0.062500 1 0 0 0 0 0 3 842957
-0.002175 -0.000818 0.119311 0.175098 0.818075 0.688584 -0.062500 1 0 0 0 0 0 3 843907
-0.002175 -0.000818 0.119311 0.175099 0.818074 0.688585 -0.062500 1 0 0 0 0 0 3 845042
-0.002175 -0.000818 0.119311 0.175111 0.818071 0.688578 -0.062500 1 0 0 0 0 0 3 846011
-0.002175 -0.000818 0.119311 0.175101 0.818073 0.688584 -0.062500 1 0 0 0 0 0 3 847046
-0.002175 -0.000818 0.119311 0.175096 0.818085 0.688578 -0.062500 1 0 0 0 0 0 3 847976
-0.002175 -0.000818 0.119311 0.175099 0.818075 0.688584 -0.062500 1 0 0 0 0 0 3 848972
-0.002175 -0.000818 0.119311 0.175091 0.818065 0.688578 -0.062500 1 0 0 0 0 0 3 849964
-0.002175 -0.000818 0.119311 0.175098 0.818072 0.688584 -0.062500 1 0 0 0 0 0 3 850967
-0.002175 -0.000818 0.119311 0.175099 0.818073 0.688585 -0.062500 1 0 0 0 0 0 3 852029
-0.002175 -0.000818 0.119311 0.175096 0.818085 0.688578 -0.062500 1 0 0 0 0 0 3 853188
-0.002175 -0.000818 0.119311 0.175099 0.818075 0.688584 -0.062500 1 0 0 0 0 0 3 854164
-0.002175 -0.000818 0.119311 0.175099 0.818074 0.688585 -0.062500 1 0 0 0 0 0 3 855032
-0.002175 -0.000818 0.119311 0.175111 0.818071 0.688579 -0.062500 1 0 0 0 0 0 3 856020
-0.002175 -0.000818 0.119311 0.175101 0.818073 0.688584 -0.062500 1 0 0 0 0 0 3 857013
-0.002175 -0.000818 0.119311 0.175088 0.818076 0.688571 -0.062500 1 0 0 0 0 0 3 857952
-0.002175 -0.000818 0.119311 0.175098 0.818074 0.688583 -0.062500 1 0 0 0 0 0 3 859226
-0.002175 -0.000818 0.119311 0.175099 0.818073 0.688584 -0.062500 1 0 0 0 0 0 3 860135
-0.002175 -0.000818 0.119311 0.175099 0.818073 0.688585 -0.062500 1 0 0 0 0 0 3 860948
-0.002175 -0.000818 0.119311 0.175099 0.818073 0.688585 -0.062500 1 0 0 0 0 0 3 861980
-0.002175 -0.000818 0.119311 0.175096 0.818085 0.688578 -0.062500 1 0 0 0 0 0 3 863050
-0.002175 -0.000818 0.119311 0.175099 0.818075 0.688584 -0.062500 1 0 0 0 0 0 3 863959
-0.002175 -0.000818 0.119311 0.175091 0.818065 0.688578 -0.062500 1 0 0 0 0 0 3 864955
-0.002175 -0.000818 0.119311 0.175098 0.818072 0.688584 -0.062500 1 0 0 0 0 0 3 865961
-0.002175 -0.000818 0.119311 0.175099 0.818073 0.688585 -0.062500 1 0 0 0 0 0 3 866956
-0.002175 -0.000818 0.119311 0.175108 0.818082 0.688572 -0.062500 1 0 0 0 0 0 3 867958
-0.002175 -0.000818 0.119311 0.175100 0.818074 0.688583 -0.062500 1 0 0 0 0 0 3 868961
-0.002175 -0.000818 0.119311 0.175100 0.818074 0.688584 -0.062500 1 0 0 0 0 0 3 869958
-0.002175 -0.000818 0.119311 0.175100 0.818073 0.688585 -0.062500 1 0 0 0 0 0 3 870952
-0.002175 -0.000818 0.119311 0.175096 0.818085 0.688578 -0.062500 1 0 0 0 0 0 3 871958
-0.002175 -0.000818 0.119311 0.175099 0.818075 0.688584 -0.062500 1 0 0 0 0 0 3 873059
-0.002175 -0.000818 0.119311 0.175091 0.818065 0.688578 -0.062500 1 0 0 0 0 0 3 873985
-0.002175 -0.000818 0.119311 0.175098 0.818073 0.688584 -0.062500 1 0 0 0 0 0 3 874998
-0.002175 -0.000818 0.119311 0.175099 0.818073 0.688585 -0.062500 1 0 0 0 0 0 3 875979
-0.002175 -0.000818 0.119311 0.175096 0.818085 0.688578 -0.062500 1 0 0 0 0 0 3 876970
-0.002175 -0.000818 0.119311 0.175098 0.818075 0.688584 -0.062500 1 0 0 0 0 0 3 877962
-0.002175 -0.000818 0.119311 0.175111 0.818071 0.688578 -0.062500 1 0 0 0 0 0 3 878965
-0.002175 -0.000818 0.119311 0.175101 0.818073 0.688584 -0.062500 1 0 0 0 0 0 3 879969
-0.002175 -0.000818 0.119311 0.175092 0.818065 0.688578 -0.062500 1 0 0 0 0 0 3 880998
-0.002175 -0.000818 0.119311 0.175099 0.818072 0.688584 -0.062500 1 0 0 0 0 0 3 882006
-0.002175 -0.000818 0.119311 0.175096 0.818085 0.688578 -0.062500 1 0 0 0 0 0 3 883224
-0.002175 -0.000818 0.119311 0.175099 0.818075 0.688584 -0.062500 1 0 0 0 0 0 3 884066
-0.002175 -0.000818 0.119311 0.175099 0.818074 0.688585 -0.062500 1 0 0 0 0 0 3 885213
-0.002175 -0.000818 0.119311 0.175099 0.818073 0.688585 -0.062500 1 0 0 0 0 0 3 886123
-0.002175 -0.000818 0.119311 0.175096 0.818085 0.688578 -0.062500 1 0 0 0 0 0 3 887167
-0.002175 -0.000818 0.119311 0.175099 0.818075 0.688584 -0.062500 1 0 0 0 0 0 3 888052
-0.002175 -0.000818 0.119311 0.175091 0.818065 0.688578 -0.062500 1 0 0 0 0 0 3 888990
-0.002175 -0.000818 0.119311 0.175098 0.818073 0.688584 -0.062500 1 0 0 0 0 0 3 889974
-0.002175 -0.000818 0.119311 0.175111 0.818070 0.688578 -0.062500 1 0 0 0 0 0 3 891258
-0.002175 -0.000818 0.119311 0.175097 0.818085 0.688577 -0.062500 1 0 0 0 0 0 3 892047
-0.002175 -0.000818 0.119311 0.175099 0.818075 0.688584 -0.062500 1 0 0 0 0 0 3 893152
-0.002175 -0.000818 0.119311 0.175099 0.818074 0.688585 -0.062500 1 0 0 0 0 0 3 894021
-0.002175 -0.000818 0.119311 0.175099 0.818074 0.688585 -0.062500 1 0 0 0 0 0 3 894992
-0.002175 -0.000818 0.119311 0.175091 0.818065 0.688578 -0.062500 1 0 0 0 0 0 3 896004
-0.002175 -0.000818 0.119311 0.175095 0.818084 0.688577 -0.062500 1 0 0 0 0 0 3 897210
-0.002175 -0.000818 0.119311 0.175098 0.818075 0.688584 -0.062500 1 0 0 0 0 0 3 897999
-0.002175 -0.000818 0.119311 0.175099 0.818074 0.688585 -0.062500 1 0 0 0 0 0 3 898945
-0.002175 -0.000818 0.119311 0.175099 0.818073 0.688585 -0.062500 1 0 0 0 0 0 3 900056
-0.002175 -0.000818 0.119311 0.175111 0.818070 0.688579 -0.062500 1 0 0 0 0 0 3 901059
-0.002175 -0.000818 0.119311 0.175098 0.818085 0.688577 -0.062500 1 0 0 0 0 0 3 901964
-0.002175 -0.000818 0.119311 0.175099 0.818075 0.688584 -0.062500 1 0 0 0 0 0 3 902957
-0.002175 -0.000818 0.119311 0.175100 0.818074 0.688585 -0.062500 1 0 0 0 0 0 3 903930
-0.002175 -0.000818 0.119311 0.175091 0.818065 0.688578 -0.062500 1 0 0 0 0 0 3 904956
-0.002175 -0.000818 0.119311 0.175098 0.818072 0.688584 -0.062500 1 0 0 0 0 0 3 905956
-0.002175 -0.000818 0.119311 0.175096 0.818085 0.688578 -0.062500 1 0 0 0 0 0 3 906952
-0.002175 -0.000818 0.119311 0.175099 0.818075 0.688584 -0.062500 1 0 0 0 0 0 3 907962
-0.002175 -0.000818 0.119311 0.175099 0.818074 0.688585 -0.062500 1 0 0 0 0 0 3 908957
-0.002175 -0.000818 0.119311 0.175099 0.818074 0.688585 -0.062500 1 0 0 0 0 0 3 909955
-0.002175 -0.000818 0.119311 0.175096 0.818085 0.688578 -0.062500 1 0 0 0 0 0 3 911059
-0.002175 -0.000818 0.119311 0.175090 0.818067 0.688577 -0.062500 1 0 0 0 0 0 3 912129
-0.002175 -0.000818 0.119311 0.175098 0.818073 0.688584 -0.062500 1 0 0 0 0 0 3 913039
-0.002175 -0.000818 0.119311 0.175111 0.818071 0.688578 -0.062500 1 0 0 0 0 0 3 913982
-0.002175 -0.000818 0.119311 0.175101 0.818073 0.688584 -0.062500 1 0 0 0 0 0 3 914972
-0.002175 -0.000818 0.119311 0.175100 0.818073 0.688585 -0.062500 1 0 0 0 0 0 3 915967
-0.002175 -0.000818 0.119311 0.175096 0.818085 0.688578 -0.062500 1 0 0 0 0 0 3 916962
-0.002175 -0.000818 0.119311 0.175099 0.818075 0.688584 -0.062500 1 0 0 0 0 0 3 917961
-0.002175 -0.000818 0.119311 0.175099 0.818074 0.688585 -0.062500 1 0 0 0 0 0 3 918961
-0.002175 -0.000818 0.119311 0.175091 0.818065 0.688578 -0.062500 1 0 0 0 0 0 3 920106
-0.002175 -0.000818 0.119311 0.175095 0.818084 0.688577 -0.062500 1 0 0 0 0 0 3 921054
-0.002175 -0.000818 0.119311 0.175098 0.818075 0.688584 -0.062500 1 0 0 0 0 0 3 922016
-0.002175 -0.000818 0.119311 0.175099 0.818074 0.688585 -0.062500 1 0 0 0 0 0 3 922984
-0.002175 -0.000818 0.119311 0.175111 0.818071 0.688578 -0.062500 1 0 0 0 0 0 3 924102
-0.002175 -0.000818 0.119311 0.175101 0.818073 0.688584 -0.062500 1 0 0 0 0 0 3 925166
-0.002175 -0.000818 0.119311 0.175096 0.818085 0.688578 -0.062500 1 0 0 0 0 0 3 925992
-0.002175 -0.000818 0.119311 0.175099 0.818075 0.688584 -0.062500 1 0 0 0 0 0 3 927040
-0.002175 -0.000818 0.119311 0.175091 0.818065 0.688578 -0.062500 1 0 0 0 0 0 3 927969
-0.002175 -0.000818 0.119311 0.175098 0.818072 0.688584 -0.062500 1 0 0 0 0 0 3 929075
-0.002175 -0.000818 0.119311 0.175099 0.818073 0.688585 -0.062500 1 0 0 0 0 0 3 929951
-0.002175 -0.000818 0.119311 0.175096 0.818085 0.688578 -0.062500 1 0 0 0 0 0 3 931082
-0.002175 -0.000818 0.119311 0.175099 0.818075 0.688584 -0.062500 1 0 0 0 0 0 3 932256
-0.002175 -0.000818 0.119311 0.175099 0.818074 0.688585 -0.062500 1 0 0 0 0 0 3 932949
-0.002175 -0.000818 0.119311 0.175099 0.818074 0.688585 -0.062500 1 0 0 0 0 0 3 934017
-0.002175 -0.000818 0.119311 0.175103 0.818062 0.688572 -0.062500 1 0 0 0 0 0 3 935000
-0.002175 -0.000818 0.119311 0.175096 0.818084 0.688576 -0.062500 1 0 0 0 0 0 3 935960
-0.002175 -0.000818 0.119311 0.175099 0.818074 0.688584 -0.062500 1 0 0 0 0 0 3 936956
-0.002175 -0.000818 0.119311 0.175099 0.818074 0.688584 -0.062500 1 0 0 0 0 0 3 937931
-0.002175 -0.000818 0.119311 0.175099 0.818073 0.688585 -0.062500 1 0 0 0 0 0 3 938933
-0.002175 -0.000818 0.119311 0.175099 0.818073 0.688585 -0.062500 1 0 0 0 0 0 3 939934
-0.002175 -0.000818 0.119311 0.175096 0.818085 0.688578 -0.062500 1 0 0 0 0 0 3 940886
-0.002175 -0.000818 0.119311 0.175099 0.818075 0.688584 -0.062500 1 0 0 0 0 0 3 941931
-0.002175 -0.000818 0.119311 0.175091 0.818065 0.688578 -0.062500 1 0 0 0 0 0 3 942931
-0.002175 -0.000818 0.119311 0.175098 0.818072 0.688584 -0.062500 1 0 0 0 0 0 3 943930
-0.002175 -0.000818 0.119311 0.175099 0.818073 0.688585 -0.062500 1 0 0 0 0 0 3 945044
-0.002175 -0.000818 0.119311 0.175095 0.818085 0.688578 -0.062500 1 0 0 0 0 0 3 945999
-0.002175 -0.000818 0.119311 0.175111 0.818072 0.688578 -0.062500 1 0 0 0 0 0 3 947018
-0.002175 -0.000818 0.119311 0.175101 0.818073 0.688584 -0.062500 1 0 0 0 0 0 3 947982
-0.002175 -0.000818 0.119311 0.175100 0.818073 0.688585 -0.062500 1 0 0 0 0 0 3 948970
-0.002175 -0.000818 0.119311 0.175100 0.818073 0.688585 -0.062500 1 0 0 0 0 0 3 949961
-0.002175 -0.000818 0.119311 0.175088 0.818076 0.688571 -0.062500 1 0 0 0 0 0 3 950967
-0.002175 -0.000818 0.119311 0.175098 0.818074 0.688583 -0.062500 1 0 0 0 0 0 3 951965
-0.002175 -0.000818 0.119311 0.175099 0.818073 0.688584 -0.062500 1 0 0 0 0 0 3 952933
-0.002175 -0.000818 0.119311 0.175099 0.818073 0.688585 -0.062500 1 0 0 0 0 0 3 954173
-0.002175 -0.000818 0.119311 0.175096 0.818085 0.688578 -0.062500 1 0 0 0 0 0 3 955051
-0.002175 -0.000818 0.119311 0.175099 0.818075 0.688584 -0.062500 1 0 0 0 0 0 3 956228
-0.002175 -0.000818 0.119311 0.175099 0.818074 0.688585 -0.062500 1 0 0 0 0 0 3 956976
-0.002175 -0.000818 0.119311 0.175103 0.818062 0.688571 -0.062500 1 0 0 0 0 0 3 958002
-0.002175 -0.000818 0.119311 0.175100 0.818072 0.688583 -0.062500 1 0 0 0 0 0 3 959186
-0.002175 -0.000818 0.119311 0.175099 0.818073 0.688584 -0.062500 1 0 0 0 0 0 3 959949
-0.002175 -0.000818 0.119311 0.175096 0.818085 0.688578 -0.062500 1 0 0 0 0 0 3 961136
-0.002175 -0.000818 0.119311 0.175099 0.818075 0.688584 -0.062500 1 0 0 0 0 0 3 961956
-0.002175 -0.000818 0.119311 0.175099 0.818074 0.688585 -0.062500 1 0 0 0 0 0 3 963015
-0.002175 -0.000818 0.119311 0.175099 0.818073 0.688585 -0.062500 1 0 0 0 0 0 3 963970
-0.002175 -0.000818 0.119311 0.175096 0.818085 0.688578 -0.062500 1 0 0 0 0 0 3 965072
-0.002175 -0.000818 0.119311 0.175099 0.818075 0.688584 -0.062500 1 0 0 0 0 0 3 966211
-0.002175 -0.000818 0.119311 0.175091 0.818065 0.688578 -0.062500 1 0 0 0 0 0 3 966981
-0.002175 -0.000818 0.119311 0.175098 0.818073 0.688584 -0.062500 1 0 0 0 0 0 3 968006
-0.002175 -0.000818 0.119311 0.175099 0.818073 0.688585 -0.062500 1 0 0 0 0 0 3 969007
-0.002175 -0.000818 0.119311 0.175108 0.818082 0.688572 -0.062500 1 0 0 0 0 0 3 969936
-0.002175 -0.000818 0.119311 0.175100 0.818075 0.688583 -0.062500 1 0 0 0 0 0 3 970960
-0.002175 -0.000818 0.119311 0.175100 0.818074 0.688585 -0.062500 1 0 0 0 0 0 3 971932
-0.002175 -0.000818 0.119311 0.175100 0.818074 0.688585 -0.062500 1 0 0 0 0 0 3 972949
-0.002175 -0.000818 0.119311 0.175091 0.818065 0.688578 -0.062500 1 0 0 0 0 0 3 973933
-0.002175 -0.000818 0.119311 0.175095 0.818084 0.688577 -0.062500 1 0 0 0 0 0 3 974963
-0.002175 -0.000818 0.119311 0.175098 0.818075 0.688584 -0.062500 1 0 0 0 0 0 3 975933
-0.002175 -0.000818 0.119311 0.175099 0.818074 0.688585 -0.062500 1 0 0 0 0 0 3 976931
-0.002175 -0.000818 0.119311 0.175099 0.818073 0.688585 -0.062500 1 0 0 0 0 0 3 977931
-0.002175 -0.000818 0.119311 0.175099 0.818073 0.688585 -0.062500 1 0 0 0 0 0 3 978982
-0.002175 -0.000818 0.119311 0.175108 0.818082 0.688572 -0.062500 1 0 0 0 0 0 3 979960
-0.002175 -0.000818 0.119311 0.175101 0.818075 0.688583 -0.062500 1 0 0 0 0 0 3 981015
-0.002175 -0.000818 0.119311 0.175092 0.818065 0.688577 -0.062500 1 0 0 0 0 0 3 981922
-0.002175 -0.000818 0.119311 0.175099 0.818072 0.688584 -0.062500 1 0 0 0 0 0 3 982947
-0.002175 -0.000818 0.119311 0.175099 0.818073 0.688585 -0.062500 1 0 0 0 0 0 3 983940
-0.002175 -0.000818 0.119311 0.175096 0.818085 0.688578 -0.062500 1 0 0 0 0 0 3 984940
-0.002175 -0.000818 0.119311 0.175099 0.818075 0.688584 -0.062500 1 0 0 0 0 0 3 985965
-0.002175 -0.000818 0.119311 0.175099 0.818074 0.688585 -0.062500 1 0 0 0 0 0 3 987048
-0.002175 -0.000818 0.119311 0.175099 0.818074 0.688585 -0.062500 1 0 0 0 0 0 3 988120
-0.002175 -0.000818 0.119311 0.175088 0.818077 0.688571 -0.062500 1 0 0 0 0 0 3 989086
-0.002175 -0.000818 0.119311 0.175097 0.818074 0.688583 -0.062500 1 0 0 0 0 0 3 990051
-0.002175 -0.000818 0.119311 0.175098 0.818074 0.688585 -0.062500 1 0 0 0 0 0 3 991029
-0.002175 -0.000818 0.119311 0.175111 0.818071 0.688578 -0.062500 1 0 0 0 0 0 3 992013
-0.002175 -0.000818 0.119311 0.175101 0.818073 0.688584 -0.062500 1 0 0 0 0 0 3 992976
-0.002175 -0.000818 0.119311 0.175100 0.818073 0.688585 -0.062500 1 0 0 0 0 0 3 994051
-0.002175 -0.000818 0.119311 0.175096 0.818085 0.688578 -0.062500 1 0 0 0 0 0 3 994969
-0.002175 -0.000818 0.119311 0.175099 0.818075 0.688584 -0.062500 1 0 0 0 0 0 3 995962
-0.002175 -0.000818 0.119311 0.175099 0.818074 0.688585 -0.062500 1 0 0 0 0 0 3 997037
-0.002175 -0.000818 0.119311 0.175091 0.818065 0.688578 -0.062500 1 0 0 0 0 0 3 997957
-0.002175 -0.000818 0.119311 0.175098 0.818072 0.688584 -0.062500 1 0 0 0 0 0 3 998963
-0.002175 -0.000818 0.119311 0.175096 0.818085 0.688578 -0.062500 1 0 0 0 0 0 3 999956
-0.002175 -0.000818 0.119311 0.175099 0.818075 0.688584 -0.062500 1 0 0 0 0 0 4 961
-0.002175 -0.000818 0.119311 0.175099 0.818074 0.688585 -0.062500 1 0 0 0 0 0 4 1959
-0.002175 -0.000818 0.119311 0.175111 0.818071 0.688579 -0.062500 1 0 0 0 0 0 4 2965
-0.002175 -0.000818 0.119311 0.175098 0.818085 0.688577 -0.062500 1 0 0 0 0 0 4 3958
-0.002175 -0.000818 0.119311 0.175099 0.818075 0.688584 -0.062500 1 0 0 0 0 0 4 4959
-0.002175 -0.000818 0.119311 0.175091 0.818065 0.688578 -0.062500 1 0 0 0 0 0 4 5961
-0.002175 -0.000818 0.119311 0.175098 0.818072 0.688584 -0.062500 1 0 0 0 0 0 4 7013
-0.002175 -0.000818 0.119311 0.175099 0.818073 0.688585 -0.062500 1 0 0 0 0 0 4 7978
-0.002175 -0.000818 0.119311 0.175096 0.818085 0.688578 -0.062500 1 0 0 0 0 0 4 9016
-0.002175 -0.000818 0.119311 0.175099 0.818075 0.688584 -0.062500 1 0 0 0 0 0 4 9972
-0.002175 -0.000818 0.119311 0.175099 0.818074 0.688585 -0.062500 1 0 0 0 0 0 4 10952
-0.002175 -0.000818 0.119311 0.175099 0.818074 0.688585 -0.062500 1 0 0 0 0 0 4 11960
-0.002175 -0.000818 0.119311 0.175091 0.818065 0.688578 -0.062500 1 0 0 0 0 0 4 12911
-0.002175 -0.000818 0.119311 0.175094 0.818084 0.688578 -0.062500 1 0 0 0 0 0 4 13969
-0.002175 -0.000818 0.119311 0.175110 0.818072 0.688577 -0.062500 1 0 0 0 0 0 4 15231
-0.002175 -0.000818 0.119311 0.175101 0.818073 0.688584 -0.062500 1 0 0 0 0 0 4 16023
-0.002175 -0.000818 0.119311 0.175100 0.818073 0.688585 -0.062500 1 0 0 0 0 0 4 17074
-0.002175 -0.000818 0.119311 0.175100 0.818073 0.688585 -0.062500 1 0 0 0 0 0 4 18199
-0.002175 -0.000818 0.119311 0.175096 0.818085 0.688578 -0.062500 1 0 0 0 0 0 4 19041
-0.002175 -0.000818 0.119311 0.175099 0.818075 0.688584 -0.062500 1 0 0 0 0 0 4 20195
-0.002175 -0.000818 0.119311 0.175091 0.818065 0.688578 -0.062500 1 0 0 0 0 0 4 21040
-0.002175 -0.000818 0.119311 0.175098 0.818072 0.688584 -0.062500 1 0 0 0 0 0 4 22200
-0.002175 -0.000818 0.119311 0.175099 0.818073 0.688585 -0.062500 1 0 0 0 0 0 4 22979
-0.002175 -0.000818 0.119311 0.175096 0.818085 0.688578 -0.062500 1 0 0 0 0 0 4 24240
-0.002175 -0.000818 0.119311 0.175098 0.818075 0.688584 -0.062500 1 0 0 0 0 0 4 25054
-0.002175 -0.000818 0.119311 0.175111 0.818071 0.688578 -0.062500 1 0 0 0 0 0 4 26019
-0.002175 -0.000818 0.119311 0.175101 0.818073 0.688584 -0.062500 1 0 0 0 0 0 4 27104
-0.002175 -0.000818 0.119311 0.175092 0.818065 0.688578 -0.062500 1 0 0 0 0 0 4 27927
-0.002175 -0.000818 0.119311 0.175095 0.818084 0.688577 -0.062500 1 0 0 0 0 0 4 28939
-0.002175 -0.000818 0.119311 0.175099 0.818075 0.688584 -0.062500 1 0 0 0 0 0 4 30105
-0.002175 -0.000818 0.119311 0.175099 0.818074 0.688585 -0.062500 1 0 0 0 0 0 4 31033
-0.002175 -0.000818 0.119311 0.175099 0.818073 0.688585 -0.062500 1 0 0 0 0 0 4 32114
-0.002175 -0.000818 0.119311 0.175099 0.818073 0.688585 -0.062500 1 0 0 0 0 0 4 32965
-0.002175 -0.000818 0.119311 0.175096 0.818085 0.688578 -0.062500 1 0 0 0 0 0 4 34073
-0.002175 -0.000818 0.119311 0.175099 0.818075 0.688584 -0.062500 1 0 0 0 0 0 4 34983
-0.002175 -0.000818 0.119311 0.175091 0.818065 0.688578 -0.062500 1 0 0 0 0 0 4 35965
-0.002175 -0.000818 0.119311 0.175098 0.818072 0.688584 -0.062500 1 0 0 0 0 0 4 36957
-0.002175 -0.000818 0.119311 0.175107 0.818082 0.688572 -0.062500 1 0 0 0 0 0 4 37964
-0.002175 -0.000818 0.119311 0.175100 0.818075 0.688583 -0.062500 1 0 0 0 0 0 4 38961
-0.002175 -0.000818 0.119311 0.175099 0.818074 0.688584 -0.062500 1 0 0 0 0 0 4 39913
-0.002175 -0.000818 0.119311 0.175099 0.818074 0.688585 -0.062500 1 0 0 0 0 0 4 40958
-0.002175 -0.000818 0.119311 0.175099 0.818073 0.688585 -0.062500 1 0 0 0 0 0 4 41963
-0.002175 -0.000818 0.119311 0.175096 0.818085 0.688578 -0.062500 1 0 0 0 0 0 4 42957
-0.002175 -0.000818 0.119311 0.175091 0.818066 0.688577 -0.062500 1 0 0 0 0 0 4 44038
-0.002175 -0.000818 0.119311 0.175098 0.818073 0.688584 -0.062500 1 0 0 0 0 0 4 45022
-0.002175 -0.000818 0.119311 0.175099 0.818073 0.688585 -0.062500 1 0 0 0 0 0 4 46046
-0.002175 -0.000818 0.119311 0.175099 0.818073 0.688585 -0.062500 1 0 0 0 0 0 4 46943
-0.002175 -0.000818 0.119311 0.175108 0.818082 0.688572 -0.062500 1 0 0 0 0 0 4 47949
-0.002175 -0.000818 0.119311 0.175100 0.818075 0.688583 -0.062500 1 0 0 0 0 0 4 48880
-0.002175 -0.000818 0.119311 0.175100 0.818074 0.688584 -0.062500 1 0 0 0 0 0 4 49944
-0.002175 -0.000818 0.119311 0.175100 0.818074 0.688585 -0.062500 1 0 0 0 0 0 4 50936
-0.002175 -0.000818 0.119311 0.175091 0.818065 0.688578 -0.062500 1 0 0 0 0 0 4 52062
-0.002175 -0.000818 0.119311 0.175095 0.818084 0.688577 -0.062500 1 0 0 0 0 0 4 53133
-0.002175 -0.000818 0.119311 0.175099 0.818075 0.688584 -0.062500 1 0 0 0 0 0 4 54080
-0.002175 -0.000818 0.119311 0.175099 0.818074 0.688585 -0.062500 1 0 0 0 0 0 4 55116
-0.002175 -0.000818 0.119311 0.175099 0.818074 0.688585 -0.062500 1 0 0 0 0 0 4 56086
-0.002175 -0.000818 0.119311 0.175099 0.818073 0.688585 -0.062500 1 0 0 0 0 0 4 56931
-0.002175 -0.000818 0.119311 0.175096 0.818085 0.688578 -0.062500 1 0 0 0 0 0 4 58094
-0.002175 -0.000818 0.119311 0.175099 0.818075 0.688584 -0.062500 1 0 0 0 0 0 4 59142
-0.002175 -0.000818 0.119311 0.175103 0.818062 0.688571 -0.062500 1 0 0 0 0 0 4 59957
-0.002175 -0.000818 0.119311 0.175100 0.818072 0.688583 -0.062500 1 0 0 0 0 0 4 61015
-0.002175 -0.000818 0.119311 0.175099 0.818073 0.688585 -0.062500 1 0 0 0 0 0 4 62011
-0.002175 -0.000818 0.119311 0.175096 0.818085 0.688578 -0.062500 1 0 0 0 0 0 4 62980
-0.002175 -0.000818 0.119311 0.175099 0.818075 0.688584 -0.062500 1 0 0 0 0 0 4 63992
-0.002175 -0.000818 0.119311 0.175099 0.818074 0.688585 -0.062500 1 0 0 0 0 0 4 65013
-0.002175 -0.000818 0.119311 0.175099 0.818074 0.688585 -0.062500 1 0 0 0 0 0 4 66128
-0.002175 -0.000818 0.119311 0.175091 0.818065 0.688578 -0.062500 1 0 0 0 0 0 4 66952
-0.002175 -0.000818 0.119311 0.175095 0.818084 0.688577 -0.062500 1 0 0 0 0 0 4 68033
-0.002175 -0.000818 0.119311 0.175098 0.818075 0.688584 -0.062500 1 0 0 0 0 0 4 68982
-0.002175 -0.000818 0.119311 0.175099 0.818074 0.688585 -0.062500 1 0 0 0 0 0 4 69910
-0.002175 -0.000818 0.119311 0.175111 0.818071 0.688578 -0.062500 1 0 0 0 0 0 4 70873
-0.002175 -0.000818 0.119311 0.175101 0.818073 0.688584 -0.062500 1 0 0 0 0 0 4 71931
-0.002175 -0.000818 0.119311 0.175096 0.818085 0.688578 -0.062500 1 0 0 0 0 0 4 72935
-0.002175 -0.000818 0.119311 0.175099 0.818075 0.688584 -0.062500 1 0 0 0 0 0 4 73907
-0.002175 -0.000818 0.119311 0.175091 0.818065 0.688578 -0.062500 1 0 0 0 0 0 4 74933
-0.002175 -0.000818 0.119311 0.175098 0.818072 0.688584 -0.062500 1 0 0 0 0 0 4 75935
-0.002175 -0.000818 0.119311 0.175099 0.818073 0.688585 -0.062500 1 0 0 0 0 0 4 76935
-0.002175 -0.000818 0.119311 0.175096 0.818085 0.688578 -0.062500 1 0 0 0 0 0 4 77956
-0.002175 -0.000818 0.119311 0.175099 0.818075 0.688584 -0.062500 1 0 0 0 0 0 4 79302
-0.002175 -0.000818 0.119311 0.175099 0.818074 0.688585 -0.062500 1 0 0 0 0 0 4 80006
-0.002175 -0.000818 0.119311 0.175099 0.818074 0.688585 -0.062500 1 0 0 0 0 0 4 80940
-0.002175 -0.000818 0.119311 0.175100 0.818074 0.688565 -0.062500 1 0 0 0 0 0 4 81900
-0.002175 -0.000818 0.119311 0.175099 0.818073 0.688582 -0.062500 1 0 0 0 0 0 4 82943
-0.002175 -0.000818 0.119311 0.175099 0.818073 0.688584 -0.062500 1 0 0 0 0 0 4 83939
-0.002175 -0.000818 0.119311 0.175099 0.818073 0.688584 -0.062500 1 0 0 0 0 0 4 84948
-0.002175 -0.000818 0.119311 0.175099 0.818073 0.688585 -0.062500 1 0 0 0 0 0 4 85948
-0.002175 -0.000818 0.119311 0.175096 0.818085 0.688578 -0.062500 1 0 0 0 0 0 4 87071
-0.002175 -0.000818 0.119311 0.175099 0.818075 0.688584 -0.062500 1 0 0 0 0 0 4 88003
-0.002175 -0.000818 0.119311 0.175099 0.818074 0.688585 -0.062500 1 0 0 0 0 0 4 89075
-0.002175 -0.000818 0.119311 0.175091 0.818065 0.688578 -0.062500 1 0 0 0 0 0 4 89926
-0.002175 -0.000818 0.119311 0.175098 0.818072 0.688584 -0.062500 1 0 0 0 0 0 4 91166
-0.002175 -0.000818 0.119311 0.175095 0.818085 0.688578 -0.062500 1 0 0 0 0 0 4 92008
-0.002175 -0.000818 0.119311 0.175098 0.818075 0.688584 -0.062500 1 0 0 0 0 0 4 92981
-0.002175 -0.000818 0.119311 0.175111 0.818071 0.688578 -0.062500 1 0 0 0 0 0 4 93995
-0.002175 -0.000818 0.119311 0.175101 0.818073 0.688584 -0.062500 1 0 0 0 0 0 4 95004
-0.002175 -0.000818 0.119311 0.175100 0.818073 0.688585 -0.062500 1 0 0 0 0 0 4 95969
-0.002175 -0.000818 0.119311 0.175096 0.818085 0.688578 -0.062500 1 0 0 0 0 0 4 96996
-0.002175 -0.000818 0.119311 0.175099 0.818075 0.688584 -0.062500 1 0 0 0 0 0 4 98007
-0.002175 -0.000818 0.119311 0.175091 0.818065 0.688578 -0.062500 1 0 0 0 0 0 4 99104
-0.002175 -0.000818 0.119311 0.175098 0.818072 0.688584 -0.062500 1 0 0 0 0 0 4 99931
-0.002175 -0.000818 0.119311 0.175099 0.818073 0.688585 -0.062500 1 0 0 0 0 0 4 101036
-0.002175 -0.000818 0.119311 0.175096 0.818085 0.688578 -0.062500 1 0 0 0 0 0 4 101952
-0.002175 -0.000818 0.119311 0.175099 0.818075 0.688584 -0.062500 1 0 0 0 0 0 4 102929
-0.002175 -0.000818 0.119311 0.175099 0.818074 0.688585 -0.062500 1 0 0 0 0 0 4 103930
-0.002175 -0.000818 0.119311 0.175111 0.818071 0.688579 -0.062500 1 0 0 0 0 0 4 104934
-0.002175 -0.000818 0.119311 0.175093 0.818064 0.688577 -0.062500 1 0 0 0 0 0 4 105913
-0.002175 -0.000818 0.119311 0.175095 0.818084 0.688577 -0.062500 1 0 0 0 0 0 4 106927
-0.002175 -0.000818 0.119311 0.175099 0.818075 0.688584 -0.062500 1 0 0 0 0 0 4 107929
-0.002175 -0.000818 0.119311 0.175099 0.818074 0.688584 -0.062500 1 0 0 0 0 0 4 108913
-0.002175 -0.000818 0.119311 0.175099 0.818073 0.688585 -0.062500 1 0 0 0 0 0 4 109909
-0.002175 -0.000818 0.119311 0.175099 0.818073 0.688585 -0.062500 1 0 0 0 0 0 4 110907
-0.002175 -0.000818 0.119311 0.175096 0.818085 0.688578 -0.062500 1 0 0 0 0 0 4 112908
-0.002175 -0.000818 0.119311 0.175099 0.818075 0.688584 -0.062500 1 0 0 0 0 0 4 114010
-0.002175 -0.000818 0.119311 0.175091 0.818065 0.688578 -0.062500 1 0 0 0 0 0 4 114929
-0.002175 -0.000818 0.119311 0.175098 0.818072 0.688584 -0.062500 1 0 0 0 0 0 4 115917
-0.002175 -0.000818 0.119311 0.175111 0.818070 0.688578 -0.062500 1 0 0 0 0 0 4 116884
-0.002175 -0.000818 0.119311 0.175097 0.818085 0.688577 -0.062500 1 0 0 0 0 0 4 117915
-0.002175 -0.000818 0.119311 0.175099 0.818075 0.688584 -0.062500 1 0 0 0 0 0 4 118913
-0.002175 -0.000818 0.119311 0.175099 0.818074 0.688585 -0.062500 1 0 0 0 0 0 4 120074
-0.002175 -0.000818 0.119311 0.175100 0.818074 0.688585 -0.062500 1 0 0 0 0 0 4 121062
-0.002175 -0.000818 0.119311 0.175088 0.818077 0.688571 -0.062500 1 0 0 0 0 0 4 122055
-0.002175 -0.000818 0.119311 0.175098 0.818074 0.688583 -0.062500 1 0 0 0 0 0 4 123084
-0.002175 -0.000818 0.119311 0.175099 0.818074 0.688584 -0.062500 1 0 0 0 0 0 4 123884
-0.002175 -0.000818 0.119311 0.175099 0.818073 0.688585 -0.062500 1 0 0 0 0 0 4 125092
-0.002175 -0.000818 0.119311 0.175099 0.818073 0.688585 -0.062500 1 0 0 0 0 0 4 126121
-0.002175 -0.000818 0.119311 0.175096 0.818085 0.688578 -0.062500 1 0 0 0 0 0 4 127123
-0.002175 -0.000818 0.119311 0.175099 0.818075 0.688584 -0.062500 1 0 0 0 0 0 4 127923
-0.002175 -0.000818 0.119311 0.175111 0.818071 0.688578 -0.062500 1 0 0 0 0 0 4 129041
-0.002175 -0.000818 0.119311 0.175101 0.818073 0.688584 -0.062500 1 0 0 0 0 0 4 129997
-0.002175 -0.000818 0.119311 0.175092 0.818065 0.688578 -0.062500 1 0 0 0 0 0 4 130937
-0.002175 -0.000818 0.119311 0.175099 0.818072 0.688584 -0.062500 1 0 0 0 0 0 4 132022
-0.002175 -0.000818 0.119311 0.175096 0.818085 0.688578 -0.062500 1 0 0 0 0 0 4 132990
-0.002175 -0.000818 0.119311 0.175099 0.818075 0.688584 -0.062500 1 0 0 0 0 0 4 133926
-0.002175 -0.000818 0.119311 0.175099 0.818074 0.688585 -0.062500 1 0 0 0 0 0 4 135051
-0.002175 -0.000818 0.119311 0.175099 0.818073 0.688585 -0.062500 1 0 0 0 0 0 4 135923
-0.002175 -0.000818 0.119311 0.175096 0.818085 0.688578 -0.062500 1 0 0 0 0 0 4 136954
-0.002175 -0.000818 0.119311 0.175091 0.818066 0.688577 -0.062500 1 0 0 0 0 0 4 137915
-0.002175 -0.000818 0.119311 0.175098 0.818073 0.688584 -0.062500 1 0 0 0 0 0 4 138946
-0.002175 -0.000818 0.119311 0.175111 0.818070 0.688578 -0.062500 1 0 0 0 0 0 4 139931
-0.002175 -0.000818 0.119311 0.175101 0.818073 0.688584 -0.062500 1 0 0 0 0 0 4 140880
-0.002175 -0.000818 0.119311 0.175096 0.818085 0.688578 -0.062500 1 0 0 0 0 0 4 141913
-0.002175 -0.000818 0.119311 0.175099 0.818075 0.688584 -0.062500 1 0 0 0 0 0 4 142917
-0.002175 -0.000818 0.119311 0.175099 0.818074 0.688585 -0.062500 1 0 0 0 0 0 4 143931
-0.002175 -0.000818 0.119311 0.175099 0.818074 0.688585 -0.062500 1 0 0 0 0 0 4 144945
-0.002175 -0.000818 0.119311 0.175091 0.818065 0.688578 -0.062500 1 0 0 0 0 0 4 146498
-0.002175 -0.000818 0.119311 0.175095 0.818084 0.688577 -0.062500 1 0 0 0 0 0 4 146944
-0.002175 -0.000818 0.119311 0.175098 0.818075 0.688584 -0.062500 1 0 0 0 0 0 4 147957
-0.002175 -0.000818 0.119311 0.175099 0.818074 0.688585 -0.062500 1 0 0 0 0 0 4 148947
-0.002175 -0.000818 0.119311 0.175099 0.818074 0.688585 -0.062500 1 0 0 0 0 0 4 149937
-0.002175 -0.000818 0.119311 0.175111 0.818071 0.688579 -0.062500 1 0 0 0 0 0 4 150956
-0.002175 -0.000818 0.119311 0.175098 0.818085 0.688578 -0.062500 1 0 0 0 0 0 4 151909
-0.002175 -0.000818 0.119311 0.175099 0.818075 0.688584 -0.062500 1 0 0 0 0 0 4 152915
-0.002175 -0.000818 0.119311 0.175091 0.818065 0.688578 -0.062500 1 0 0 0 0 0 4 153934
-0.002175 -0.000818 0.119311 0.175098 0.818072 0.688584 -0.062500 1 0 0 0 0 0 4 155145
-0.002175 -0.000818 0.119311 0.175099 0.818073 0.688585 -0.062500 1 0 0 0 0 0 4 155951
-0.002175 -0.000818 0.119311 0.175096 0.818085 0.688578 -0.062500 1 0 0 0 0 0 4 156926
-0.002175 -0.000818 0.119311 0.175099 0.818075 0.688584 -0.062500 1 0 0 0 0 0 4 158147
-0.002175 -0.000818 0.119311 0.175099 0.818074 0.688585 -0.062500 1 0 0 0 0 0 4 158972
-0.002175 -0.000818 0.119311 0.175099 0.818074 0.688585 -0.062500 1 0 0 0 0 0 4 159984
-0.002175 -0.000818 0.119311 0.175087 0.818077 0.688571 -0.062500 1 0 0 0 0 0 4 160991
-0.002175 -0.000818 0.119311 0.175097 0.818074 0.688583 -0.062500 1 0 0 0 0 0 4 161996
-0.002175 -0.000818 0.119311 0.175111 0.818071 0.688578 -0.062500 1 0 0 0 0 0 4 162881
-0.002175 -0.000818 0.119311 0.175101 0.818073 0.688584 -0.062500 1 0 0 0 0 0 4 164012
-0.002175 -0.000818 0.119311 0.175100 0.818073 0.688585 -0.062500 1 0 0 0 0 0 4 165189
-0.002175 -0.000818 0.119311 0.175100 0.818073 0.688585 -0.062500 1 0 0 0 0 0 4 165864
-0.002175 -0.000818 0.119311 0.175096 0.818085 0.688578 -0.062500 1 0 0 0 0 0 4 166912
-0.002175 -0.000818 0.119311 0.175099 0.818075 0.688584 -0.062500 1 0 0 0 0 0 4 167984
-0.002175 -0.000818 0.119311 0.175091 0.818065 0.688578 -0.062500 1 0 0 0 0 0 4 168911
-0.002175 -0.000818 0.119311 0.175098 0.818072 0.688584 -0.062500 1 0 0 0 0 0 4 169912
-0.002175 -0.000818 0.119311 0.175095 0.818085 0.688578 -0.062500 1 0 0 0 0 0 4 170916
-0.002175 -0.000818 0.119311 0.175098 0.818075 0.688584 -0.062500 1 0 0 0 0 0 4 171879
-0.002175 -0.000818 0.119311 0.175099 0.818074 0.688585 -0.062500 1 0 0 0 0 0 4 172931
-0.002175 -0.000818 0.119311 0.175111 0.818071 0.688579 -0.062500 1 0 0 0 0 0 4 173908
-0.002175 -0.000818 0.119311 0.175101 0.818073 0.688584 -0.062500 1 0 0 0 0 0 4 174893
-0.002175 -0.000818 0.119311 0.175096 0.818085 0.688578 -0.062500 1 0 0 0 0 0 4 175909
-0.002175 -0.000818 0.119311 0.175091 0.818066 0.688577 -0.062500 1 0 0 0 0 0 4 176911
-0.002175 -0.000818 0.119311 0.175098 0.818073 0.688584 -0.062500 1 0 0 0 0 0 4 178592
-0.002175 -0.000818 0.119311 0.175099 0.818073 0.688585 -0.062500 1 0 0 0 0 0 4 178951
-0.002175 -0.000818 0.119311 0.175099 0.818073 0.688585 -0.062500 1 0 0 0 0 0 4 180010
-0.002175 -0.000818 0.119311 0.175096 0.818085 0.688578 -0.062500 1 0 0 0 0 0 4 180931
-0.002175 -0.000818 0.119311 0.175099 0.818075 0.688584 -0.062500 1 0 0 0 0 0 4 181907
-0.002175 -0.000818 0.119311 0.175099 0.818074 0.688585 -0.062500 1 0 0 0 0 0 4 182918
-0.002175 -0.000818 0.119311 0.175091 0.818065 0.688578 -0.062500 1 0 0 0 0 0 4 183944
-0.002175 -0.000818 0.119311 0.175098 0.818072 0.688584 -0.062500 1 0 0 0 0 0 4 184914
-0.002175 -0.000818 0.119311 0.175107 0.818082 0.688572 -0.062500 1 0 0 0 0 0 4 186229
-0.002175 -0.000818 0.119311 0.175100 0.818074 0.688583 -0.062500 1 0 0 0 0 0 4 187201
-0.002175 -0.000818 0.119311 0.175099 0.818074 0.688584 -0.062500 1 0 0 0 0 0 4 187980
-0.002175 -0.000818 0.119311 0.175099 0.818073 0.688585 -0.062500 1 0 0 0 0 0 4 188956
-0.002175 -0.000818 0.119311 0.175099 0.818073 0.688585 -0.062500 1 0 0 0 0 0 4 190277
-0.002175 -0.000818 0.119311 0.175096 0.818085 0.688578 -0.062500 1 0 0 0 0 0 4 190901
-0.002175 -0.000818 0.119311 0.175099 0.818075 0.688584 -0.062500 1 0 0 0 0 0 4 192120
-0.002175 -0.000818 0.119311 0.175091 0.818065 0.688578 -0.062500 1 0 0 0 0 0 4 193129
-0.002175 -0.000818 0.119311 0.175098 0.818072 0.688584 -0.062500 1 0 0 0 0 0 4 193981
-0.002175 -0.000818 0.119311 0.175099 0.818073 0.688585 -0.062500 1 0 0 0 0 0 4 194970
-0.002175 -0.000818 0.119311 0.175108 0.818082 0.688572 -0.062500 1 0 0 0 0 0 4 195948
-0.002175 -0.000818 0.119311 0.175100 0.818075 0.688583 -0.062500 1 0 0 0 0 0 4 196922
-0.002175 -0.000818 0.119311 0.175100 0.818074 0.688585 -0.062500 1 0 0 0 0 0 4 197933
-0.002175 -0.000818 0.119311 0.175100 0.818074 0.688585 -0.062500 1 0 0 0 0 0 4 198992
-0.002175 -0.000818 0.119311 0.175091 0.818065 0.688578 -0.062500 1 0 0 0 0 0 4 200008
-0.002175 -0.000818 0.119311 0.175095 0.818084 0.688577 -0.062500 1 0 0 0 0 0 4 200916
-0.002175 -0.000818 0.119311 0.175099 0.818075 0.688584 -0.062500 1 0 0 0 0 0 4 202011
-0.002175 -0.000818 0.119311 0.175099 0.818074 0.688585 -0.062500 1 0 0 0 0 0 4 202904
-0.002175 -0.000818 0.119311 0.175099 0.818073 0.688585 -0.062500 1 0 0 0 0 0 4 203910
-0.002175 -0.000818 0.119311 0.175096 0.818085 0.688578 -0.062500 1 0 0 0 0 0 4 204906
-0.002175 -0.000818 0.119311 0.175099 0.818075 0.688584 -0.062500 1 0 0 0 0 0 4 205892
-0.002175 -0.000818 0.119311 0.175111 0.818071 0.688578 -0.062500 1 0 0 0 0 0 4 206905
-0.002175 -0.000818 0.119311 0.175093 0.818065 0.688577 -0.062500 1 0 0 0 0 0 4 207907
-0.002175 -0.000818 0.119311 0.175099 0.818072 0.688584 -0.062500 1 0 0 0 0 0 4 208882
-0.002175 -0.000818 0.119311 0.175099 0.818073 0.688585 -0.062500 1 0 0 0 0 0 4 209900
-0.002175 -0.000818 0.119311 0.175096 0.818085 0.688578 -0.062500 1 0 0 0 0 0 4 210899
-0.002175 -0.000818 0.119311 0.175099 0.818075 0.688584 -0.062500 1 0 0 0 0 0 4 211929
-0.002175 -0.000818 0.119311 0.175099 0.818074 0.688585 -0.062500 1 0 0 0 0 0 4 213844
-0.002175 -0.000818 0.119311 0.175099 0.818074 0.688585 -0.062500 1 0 0 0 0 0 4 215004
-0.002175 -0.000818 0.119311 0.175088 0.818077 0.688571 -0.062500 1 0 0 0 0 0 4 215945
-0.002175 -0.000818 0.119311 0.175098 0.818074 0.688583 -0.062500 1 0 0 0 0 0 4 216919
-0.002175 -0.000818 0.119311 0.175099 0.818074 0.688584 -0.062500 1 0 0 0 0 0 4 217896
-0.002175 -0.000818 0.119311 0.175099 0.818073 0.688585 -0.062500 1 0 0 0 0 0 4 218914
-0.002175 -0.000818 0.119311 0.175111 0.818070 0.688579 -0.062500 1 0 0 0 0 0 4 219965
-0.002175 -0.000818 0.119311 0.175097 0.818085 0.688577 -0.062500 1 0 0 0 0 0 4 221027
-0.002175 -0.000818 0.119311 0.175099 0.818075 0.688584 -0.062500 1 0 0 0 0 0 4 222095
-0.002175 -0.000818 0.119311 0.175100 0.818074 0.688585 -0.062500 1 0 0 0 0 0 4 222971
-0.002175 -0.000818 0.119311 0.175100 0.818074 0.688585 -0.062500 1 0 0 0 0 0 4 223943
-0.002175 -0.000818 0.119311 0.175091 0.818065 0.688578 -0.062500 1 0 0 0 0 0 4 224932
-0.002175 -0.000818 0.119311 0.175095 0.818084 0.688577 -0.062500 1 0 0 0 0 0 4 225889
-0.002175 -0.000818 0.119311 0.175099 0.818075 0.688584 -0.062500 1 0 0 0 0 0 4 227161
-0.002175 -0.000818 0.119311 0.175099 0.818074 0.688585 -0.062500 1 0 0 0 0 0 4 228133
-0.002175 -0.000818 0.119311 0.175099 0.818074 0.688585 -0.062500 1 0 0 0 0 0 4 228844
-0.002175 -0.000818 0.119311 0.175099 0.818073 0.688585 -0.062500 1 0 0 0 0 0 4 229923
-0.002175 -0.000818 0.119311 0.175108 0.818082 0.688572 -0.062500 1 0 0 0 0 0 4 230999
-0.002175 -0.000818 0.119311 0.175101 0.818075 0.688583 -0.062500 1 0 0 0 0 0 4 231920
-0.002175 -0.000818 0.119311 0.175092 0.818065 0.688578 -0.062500 1 0 0 0 0 0 4 232907
-0.002175 -0.000818 0.119311 0.175099 0.818072 0.688584 -0.062500 1 0 0 0 0 0 4 233909
-0.002175 -0.000818 0.119311 0.175099 0.818073 0.688585 -0.062500 1 0 0 0 0 0 4 234907
-0.002175 -0.000818 0.119311 0.175096 0.818085 0.688578 -0.062500 1 0 0 0 0 0 4 235914
-0.002175 -0.000818 0.119311 0.175099 0.818075 0.688584 -0.062500 1 0 0 0 0 0 4 236907
-0.002175 -0.000818 0.119311 0.175099 0.818074 0.688585 -0.062500 1 0 0 0 0 0 4 237910
-0.002175 -0.000818 0.119311 0.175099 0.818074 0.688585 -0.062500 1 0 0 0 0 0 4 238900
-0.002175 -0.000818 0.119311 0.175088 0.818077 0.688571 -0.062500 1 0 0 0 0 0 4 239912
-0.002175 -0.000818 0.119311 0.175097 0.818074 0.688583 -0.062500 1 0 0 0 0 0 4 241003
-0.002175 -0.000818 0.119311 0.175098 0.818074 0.688585 -0.062500 1 0 0 0 0 0 4 241920
-0.002175 -0.000818 0.119311 0.175111 0.818071 0.688578 -0.062500 1 0 0 0 0 0 4 242991
-0.002175 -0.000818 0.119311 0.175101 0.818073 0.688584 -0.062500 1 0 0 0 0 0 4 243936
-0.002175 -0.000818 0.119311 0.175100 0.818073 0.688585 -0.062500 1 0 0 0 0 0 4 244916
-0.002175 -0.000818 0.119311 0.175096 0.818085 0.688578 -0.062500 1 0 0 0 0 0 4 245919
-0.002175 -0.000818 0.119311 0.175099 0.818075 0.688584 -0.062500 1 0 0 0 0 0 4 246917
-0.002175 -0.000818 0.119311 0.175091 0.818065 0.688578 -0.062500 1 0 0 0 0 0 4 247868
-0.002175 -0.000818 0.119311 0.175098 0.818072 0.688584 -0.062500 1 0 0 0 0 0 4 248967
-0.002175 -0.000818 0.119311 0.175099 0.818073 0.688585 -0.062500 1 0 0 0 0 0 4 249925
-0.002175 -0.000818 0.119311 0.175096 0.818085 0.688578 -0.062500 1 0 0 0 0 0 4 251156
-0.002175 -0.000818 0.119311 0.175099 0.818075 0.688584 -0.062500 1 0 0 0 0 0 4 252188
-0.002175 -0.000818 0.119311 0.175099 0.818074 0.688585 -0.062500 1 0 0 0 0 0 4 252971
-0.002175 -0.000818 0.119311 0.175111 0.818071 0.688579 -0.062500 1 0 0 0 0 0 4 253920
-0.002175 -0.000818 0.119311 0.175089 0.818076 0.688570 -0.062500 1 0 0 0 0 0 4 255160
-0.002175 -0.000818 0.119311 0.175098 0.818074 0.688583 -0.062500 1 0 0 0 0 0 4 255988
-0.002175 -0.000818 0.119311 0.175099 0.818073 0.688584 -0.062500 1 0 0 0 0 0 4 256867
-0.002175 -0.000818 0.119311 0.175099 0.818073 0.688585 -0.062500 1 0 0 0 0 0 4 258155
-0.002175 -0.000818 0.119311 0.175099 0.818073 0.688585 -0.062500 1 0 0 0 0 0 4 259000
-0.002175 -0.000818 0.119311 0.175096 0.818085 0.688578 -0.062500 1 0 0 0 0 0 4 259948
-0.002175 -0.000818 0.119311 0.175099 0.818075 0.688584 -0.062500 1 0 0 0 0 0 4 261095
-0.002175 -0.000818 0.119311 0.175099 0.818074 0.688585 -0.062500 1 0 0 0 0 0 4 261882
-0.002175 -0.000818 0.119311 0.175091 0.818065 0.688578 -0.062500 1 0 0 0 0 0 4 262906
-0.002175 -0.000818 0.119311 0.175098 0.818072 0.688584 -0.062500 1 0 0 0 0 0 4 263910
-0.002175 -0.000818 0.119311 0.175107 0.818082 0.688572 -0.062500 1 0 0 0 0 0 4 264983
-0.002175 -0.000818 0.119311 0.175100 0.818074 0.688583 -0.062500 1 0 0 0 0 0 4 266128
-0.002175 -0.000818 0.119311 0.175100 0.818074 0.688584 -0.062500 1 0 0 0 0 0 4 266900
-0.002175 -0.000818 0.119311 0.175100 0.818073 0.688585 -0.062500 1 0 0 0 0 0 4 267998
-0.002175 -0.000818 0.119311 0.175100 0.818073 0.688585 -0.062500 1 0 0 0 0 0 4 268917
-0.002175 -0.000818 0.119311 0.175096 0.818085 0.688578 -0.062500 1 0 0 0 0 0 4 269851
-0.002175 -0.000818 0.119311 0.175091 0.818066 0.688577 -0.062500 1 0 0 0 0 0 4 270886
-0.002175 -0.000818 0.119311 0.175098 0.818073 0.688584 -0.062500 1 0 0 0 0 0 4 271887
-0.002175 -0.000818 0.119311 0.175099 0.818073 0.688585 -0.062500 1 0 0 0 0 0 4 272883
-0.002175 -0.000818 0.119311 0.175099 0.818073 0.688585 -0.062500 1 0 0 0 0 0 4 273851
-0.002175 -0.000818 0.119311 0.175096 0.818085 0.688578 -0.062500 1 0 0 0 0 0 4 274880
-0.002175 -0.000818 0.119311 0.175098 0.818075 0.688584 -0.062500 1 0 0 0 0 0 4 275883
-0.002175 -0.000818 0.119311 0.175111 0.818071 0.688578 -0.062500 1 0 0 0 0 0 4 276886
-0.002175 -0.000818 0.119311 0.175101 0.818073 0.688584 -0.062500 1 0 0 0 0 0 4 277921
-0.002175 -0.000818 0.119311 0.175092 0.818065 0.688578 -0.062500 1 0 0 0 0 0 4 279180
-0.002175 -0.000818 0.119311 0.175095 0.818084 0.688577 -0.062500 1 0 0 0 0 0 4 280024
-0.002175 -0.000818 0.119311 0.175099 0.818075 0.688584 -0.062500 1 0 0 0 0 0 4 280928
-0.002175 -0.000818 0.119311 0.175099 0.818074 0.688585 -0.062500 1 0 0 0 0 0 4 281898
-0.002175 -0.000818 0.119311 0.175099 0.818073 0.688585 -0.062500 1 0 0 0 0 0 4 282893
-0.002175 -0.000818 0.119311 0.175099 0.818073 0.688585 -0.062500 1 0 0 0 0 0 4 283893
-0.002175 -0.000818 0.119311 0.175096 0.818085 0.688578 -0.062500 1 0 0 0 0 0 4 284888
-0.002175 -0.000818 0.119311 0.175099 0.818075 0.688584 -0.062500 1 0 0 0 0 0 4 285895
-0.002175 -0.000818 0.119311 0.175103 0.818062 0.688571 -0.062500 1 0 0 0 0 0 4 287167
-0.002175 -0.000818 0.119311 0.175100 0.818072 0.688583 -0.062500 1 0 0 0 0 0 4 287955
-0.002175 -0.000818 0.119311 0.175100 0.818073 0.688585 -0.062500 1 0 0 0 0 0 4 289094
-0.002175 -0.000818 0.119311 0.175096 0.818085 0.688578 -0.062500 1 0 0 0 0 0 4 289915
-0.002175 -0.000818 0.119311 0.175099 0.818075 0.688584 -0.062500 1 0 0 0 0 0 4 290915
-0.002175 -0.000818 0.119311 0.175099 0.818074 0.688585 -0.062500 1 0 0 0 0 0 4 292105
-0.002175 -0.000818 0.119311 0.175099 0.818074 0.688585 -0.062500 1 0 0 0 0 0 4 292940
-0.002175 -0.000818 0.119311 0.175088 0.818077 0.688571 -0.062500 1 0 0 0 0 0 4 293972
-0.002175 -0.000818 0.119311 0.175098 0.818074 0.688583 -0.062500 1 0 0 0 0 0 4 294918
-0.002175 -0.000818 0.119311 0.175099 0.818074 0.688584 -0.062500 1 0 0 0 0 0 4 295969
-0.002175 -0.000818 0.119311 0.175099 0.818073 0.688585 -0.062500 1 0 0 0 0 0 4 296902
-0.002175 -0.000818 0.119311 0.175099 0.818073 0.688585 -0.062500 1 0 0 0 0 0 4 298020
-0.002175 -0.000818 0.119311 0.175108 0.818082 0.688572 -0.062500 1 0 0 0 0 0 4 298986
-0.002175 -0.000818 0.119311 0.175100 0.818075 0.688583 -0.062500 1 0 0 0 0 0 4 299926
-0.002175 -0.000818 0.119311 0.175100 0.818074 0.688585 -0.062500 1 0 0 0 0 0 4 301007
-0.002175 -0.000818 0.119311 0.175091 0.818065 0.688578 -0.062500 1 0 0 0 0 0 4 301894
-0.002175 -0.000818 0.119311 0.175098 0.818072 0.688584 -0.062500 1 0 0 0 0 0 4 302888
-0.002175 -0.000818 0.119311 0.175099 0.818073 0.688585 -0.062500 1 0 0 0 0 0 4 303881
-0.002175 -0.000818 0.119311 0.175096 0.818085 0.688578 -0.062500 1 0 0 0 0 0 4 304865
-0.002175 -0.000818 0.119311 0.175099 0.818075 0.688584 -0.062500 1 0 0 0 0 0 4 305879
-0.002175 -0.000818 0.119311 0.175099 0.818074 0.688585 -0.062500 1 0 0 0 0 0 4 306919
-0.002175 -0.000818 0.119311 0.175099 0.818074 0.688585 -0.062500 1 0 0 0 0 0 4 307882
-0.002175 -0.000818 0.119311 0.175087 0.818077 0.688571 -0.062500 1 0 0 0 0 0 4 308883
-0.002175 -0.000818 0.119311 0.175097 0.818074 0.688583 -0.062500 1 0 0 0 0 0 4 309884
-0.002175 -0.000818 0.119311 0.175111 0.818071 0.688578 -0.062500 1 0 0 0 0 0 4 310886
-0.002175 -0.000818 0.119311 0.175101 0.818073 0.688584 -0.062500 1 0 0 0 0 0 4 312680
-0.002175 -0.000818 0.119311 0.175100 0.818073 0.688585 -0.062500 1 0 0 0 0 0 4 313985
-0.002175 -0.000818 0.119311 0.175096 0.818085 0.688578 -0.062500 1 0 0 0 0 0 4 314907
-0.002175 -0.000818 0.119311 0.175099 0.818075 0.688584 -0.062500 1 0 0 0 0 0 4 315890
-0.002175 -0.000818 0.119311 0.175099 0.818074 0.688585 -0.062500 1 0 0 0 0 0 4 316890
-0.002175 -0.000818 0.119311 0.175099 0.818074 0.688585 -0.062500 1 0 0 0 0 0 4 317887
-0.002175 -0.000818 0.119311 0.175091 0.818065 0.688578 -0.062500 1 0 0 0 0 0 4 318889
-0.002175 -0.000818 0.119311 0.175095 0.818084 0.688577 -0.062500 1 0 0 0 0 0 4 319945
-0.002175 -0.000818 0.119311 0.175098 0.818075 0.688584 -0.062500 1 0 0 0 0 0 4 321080
-0.002175 -0.000818 0.119311 0.175099 0.818074 0.688585 -0.062500 1 0 0 0 0 0 4 322000
-0.002175 -0.000818 0.119311 0.175111 0.818071 0.688579 -0.062500 1 0 0 0 0 0 4 322860
-0.002175 -0.000818 0.119311 0.175101 0.818073 0.688584 -0.062500 1 0 0 0 0 0 4 323890
-0.002175 -0.000818 0.119311 0.175096 0.818085 0.688578 -0.062500 1 0 0 0 0 0 4 325117
-0.002175 -0.000818 0.119311 0.175099 0.818075 0.688584 -0.062500 1 0 0 0 0 0 4 325976
-0.002175 -0.000818 0.119311 0.175091 0.818065 0.688578 -0.062500 1 0 0 0 0 0 4 326955
-0.002175 -0.000818 0.119311 0.175098 0.818072 0.688584 -0.062500 1 0 0 0 0 0 4 327924
-0.002175 -0.000818 0.119311 0.175099 0.818073 0.688585 -0.062500 1 0 0 0 0 0 4 328885
-0.002175 -0.000818 0.119311 0.175096 0.818085 0.688578 -0.062500 1 0 0 0 0 0 4 329847
-0.002175 -0.000818 0.119311 0.175099 0.818075 0.688584 -0.062500 1 0 0 0 0 0 4 331133
-0.002175 -0.000818 0.119311 0.175099 0.818074 0.688585 -0.062500 1 0 0 0 0 0 4 331969
-0.002175 -0.000818 0.119311 0.175111 0.818071 0.688579 -0.062500 1 0 0 0 0 0 4 332873
-0.002175 -0.000818 0.119311 0.175093 0.818064 0.688577 -0.062500 1 0 0 0 0 0 4 333924
-0.002175 -0.000818 0.119311 0.175095 0.818084 0.688577 -0.062500 1 0 0 0 0 0 4 334951
-0.002175 -0.000818 0.119311 0.175099 0.818074 0.688584 -0.062500 1 0 0 0 0 0 4 335860
-0.002175 -0.000818 0.119311 0.175099 0.818073 0.688584 -0.062500 1 0 0 0 0 0 4 336858
-0.002175 -0.000818 0.119311 0.175099 0.818073 0.688585 -0.062500 1 0 0 0 0 0 4 337856
-0.002175 -0.000818 0.119311 0.175096 0.818085 0.688578 -0.062500 1 0 0 0 0 0 4 338861
-0.002175 -0.000818 0.119311 0.175099 0.818075 0.688584 -0.062500 1 0 0 0 0 0 4 339855
-0.002175 -0.000818 0.119311 0.175099 0.818074 0.688585 -0.062500 1 0 0 0 0 0 4 340858
-0.002175 -0.000818 0.119311 0.175091 0.818065 0.688578 -0.062500 1 0 0 0 0 0 4 341858
-0.002175 -0.000818 0.119311 0.175098 0.818072 0.688584 -0.062500 1 0 0 0 0 0 4 342861
-0.002175 -0.000818 0.119311 0.175095 0.818085 0.688578 -0.062500 1 0 0 0 0 0 4 343855
-0.002175 -0.000818 0.119311 0.175098 0.818075 0.688584 -0.062500 1 0 0 0 0 0 4 344950
-0.002175 -0.000818 0.119311 0.175111 0.818071 0.688578 -0.062500 1 0 0 0 0 0 4 345882
-0.002175 -0.000818 0.119311 0.175101 0.818073 0.688584 -0.062500 1 0 0 0 0 0 4 346941
-0.002175 -0.000818 0.119311 0.175100 0.818073 0.688585 -0.062500 1 0 0 0 0 0 4 347918
-0.002175 -0.000818 0.119311 0.175088 0.818076 0.688571 -0.062500 1 0 0 0 0 0 4 348888
-0.002175 -0.000818 0.119311 0.175098 0.818074 0.688583 -0.062500 1 0 0 0 0 0 4 349872
-0.002175 -0.000818 0.119311 0.175099 0.818073 0.688584 -0.062500 1 0 0 0 0 0 4 350891
-0.002175 -0.000818 0.119311 0.175099 0.818073 0.688585 -0.062500 1 0 0 0 0 0 4 351884
-0.002175 -0.000818 0.119311 0.175099 0.818073 0.688585 -0.062500 1 0 0 0 0 0 4 352976
-0.002175 -0.000818 0.119311 0.175096 0.818085 0.688578 -0.062500 1 0 0 0 0 0 4 354063
-0.002175 -0.000818 0.119311 0.175099 0.818075 0.688584 -0.062500 1 0 0 0 0 0 4 355041
-0.002175 -0.000818 0.119311 0.175111 0.818071 0.688578 -0.062500 1 0 0 0 0 0 4 355826
-0.002175 -0.000818 0.119311 0.175101 0.818073 0.688584 -0.062500 1 0 0 0 0 0 4 356847
-0.002175 -0.000818 0.119311 0.175092 0.818065 0.688578 -0.062500 1 0 0 0 0 0 4 358013
-0.002175 -0.000818 0.119311 0.175095 0.818084 0.688577 -0.062500 1 0 0 0 0 0 4 359078
-0.002175 -0.000818 0.119311 0.175099 0.818075 0.688584 -0.062500 1 0 0 0 0 0 4 360005
-0.002175 -0.000818 0.119311 0.175099 0.818074 0.688585 -0.062500 1 0 0 0 0 0 4 360896
-0.002175 -0.000818 0.119311 0.175099 0.818073 0.688585 -0.062500 1 0 0 0 0 0 4 361888
-0.002175 -0.000818 0.119311 0.175099 0.818073 0.688585 -0.062500 1 0 0 0 0 0 4 362861
-0.002175 -0.000818 0.119311 0.175096 0.818085 0.688578 -0.062500 1 0 0 0 0 0 4 363883
-0.002175 -0.000818 0.119311 0.175091 0.818066 0.688577 -0.062500 1 0 0 0 0 0 4 365111
-0.002175 -0.000818 0.119311 0.175098 0.818073 0.688584 -0.062500 1 0 0 0 0 0 4 365892
-0.002175 -0.000818 0.119311 0.175099 0.818073 0.688585 -0.062500 1 0 0 0 0 0 4 366917
-0.002175 -0.000818 0.119311 0.175111 0.818070 0.688579 -0.062500 1 0 0 0 0 0 4 367929
-0.002175 -0.000818 0.119311 0.175097 0.818085 0.688577 -0.062500 1 0 0 0 0 0 4 368849
-0.002175 -0.000818 0.119311 0.175099 0.818075 0.688584 -0.062500 1 0 0 0 0 0 4 369851
-0.002175 -0.000818 0.119311 0.175100 0.818074 0.688585 -0.062500 1 0 0 0 0 0 4 370860
-0.002175 -0.000818 0.119311 0.175100 0.818074 0.688585 -0.062500 1 0 0 0 0 0 4 371854
-0.002175 -0.000818 0.119311 0.175088 0.818077 0.688571 -0.062500 1 0 0 0 0 0 4 372833
-0.002175 -0.000818 0.119311 0.175098 0.818074 0.688583 -0.062500 1 0 0 0 0 0 4 373857
-0.002175 -0.000818 0.119311 0.175099 0.818074 0.688584 -0.062500 1 0 0 0 0 0 4 374853
-0.002175 -0.000818 0.119311 0.175099 0.818074 0.688585 -0.062500 1 0 0 0 0 0 4 375835
-0.002175 -0.000818 0.119311 0.175099 0.818073 0.688585 -0.062500 1 0 0 0 0 0 4 376816
-0.002175 -0.000818 0.119311 0.175096 0.818085 0.688578 -0.062500 1 0 0 0 0 0 4 377858
-0.002175 -0.000818 0.119311 0.175111 0.818072 0.688578 -0.062500 1 0 0 0 0 0 4 379592
-0.002175 -0.000818 0.119311 0.175101 0.818074 0.688584 -0.062500 1 0 0 0 0 0 4 380955
-0.002175 -0.000818 0.119311 0.175092 0.818065 0.688578 -0.062500 1 0 0 0 0 0 4 381877
-0.002175 -0.000818 0.119311 0.175099 0.818072 0.688584 -0.062500 1 0 0 0 0 0 4 382831
-0.002175 -0.000818 0.119311 0.175099 0.818073 0.688585 -0.062500 1 0 0 0 0 0 4 383861
-0.002175 -0.000818 0.119311 0.175096 0.818085 0.688578 -0.062500 1 0 0 0 0 0 4 384867
-0.002175 -0.000818 0.119311 0.175099 0.818075 0.688584 -0.062500 1 0 0 0 0 0 4 385866
-0.002175 -0.000818 0.119311 0.175099 0.818074 0.688585 -0.062500 1 0 0 0 0 0 4 386932
-0.002175 -0.000818 0.119311 0.175099 0.818074 0.688585 -0.062500 1 0 0 0 0 0 4 388149
-0.002175 -0.000818 0.119311 0.175088 0.818077 0.688571 -0.062500 1 0 0 0 0 0 4 388947
-0.002175 -0.000818 0.119311 0.175097 0.818074 0.688583 -0.062500 1 0 0 0 0 0 4 389850
-0.002175 -0.000818 0.119311 0.175098 0.818074 0.688585 -0.062500 1 0 0 0 0 0 4 390947
-0.002175 -0.000818 0.119311 0.175111 0.818071 0.688578 -0.062500 1 0 0 0 0 0 4 392117
-0.002175 -0.000818 0.119311 0.175101 0.818073 0.688584 -0.062500 1 0 0 0 0 0 4 392904
-0.002175 -0.000818 0.119311 0.175096 0.818085 0.688578 -0.062500 1 0 0 0 0 0 4 393933
-0.002175 -0.000818 0.119311 0.175099 0.818075 0.688584 -0.062500 1 0 0 0 0 0 4 394861
-0.002175 -0.000818 0.119311 0.175099 0.818074 0.688585 -0.062500 1 0 0 0 0 0 4 395917
-0.002175 -0.000818 0.119311 0.175091 0.818065 0.688578 -0.062500 1 0 0 0 0 0 4 396899
-0.002175 -0.000818 0.119311 0.175098 0.818072 0.688584 -0.062500 1 0 0 0 0 0 4 398039
-0.002175 -0.000818 0.119311 0.175095 0.818085 0.688578 -0.062500 1 0 0 0 0 0 4 399088
-0.002175 -0.000818 0.119311 0.175098 0.818075 0.688584 -0.062500 1 0 0 0 0 0 4 399838
-0.002175 -0.000818 0.119311 0.175099 0.818074 0.688585 -0.062500 1 0 0 0 0 0 4 400905
-0.002175 -0.000818 0.119311 0.175099 0.818074 0.688585 -0.062500 1 0 0 0 0 0 4 401891
-0.002175 -0.000818 0.119311 0.175111 0.818071 0.688579 -0.062500 1 0 0 0 0 0 4 402837
-0.002175 -0.000818 0.119311 0.175098 0.818085 0.688578 -0.062500 1 0 0 0 0 0 4 403829
-0.002175 -0.000818 0.119311 0.175091 0.818066 0.688577 -0.062500 1 0 0 0 0 0 4 404830
-0.002175 -0.000818 0.119311 0.175098 0.818073 0.688584 -0.062500 1 0 0 0 0 0 4 405833
-0.002175 -0.000818 0.119311 0.175099 0.818073 0.688585 -0.062500 1 0 0 0 0 0 4 406786
-0.002175 -0.000818 0.119311 0.175099 0.818073 0.688585 -0.062500 1 0 0 0 0 0 4 407830
-0.002175 -0.000818 0.119311 0.175096 0.818085 0.688578 -0.062500 1 0 0 0 0 0 4 408831
-0.002175 -0.000818 0.119311 0.175099 0.818075 0.688584 -0.062500 1 0 0 0 0 0 4 409834
-0.002175 -0.000818 0.119311 0.175099 0.818074 0.688585 -0.062500 1 0 0 0 0 0 4 410834
-0.002175 -0.000818 0.119311 0.175091 0.818065 0.688578 -0.062500 1 0 0 0 0 0 4 411923
-0.002175 -0.000818 0.119311 0.175098 0.818072 0.688584 -0.062500 1 0 0 0 0 0 4 412847
-0.002175 -0.000818 0.119311 0.175107 0.818082 0.688572 -0.062500 1 0 0 0 0 0 4 413924
-0.002175 -0.000818 0.119311 0.175100 0.818074 0.688583 -0.062500 1 0 0 0 0 0 4 414855
-0.002175 -0.000818 0.119311 0.175100 0.818074 0.688584 -0.062500 1 0 0 0 0 0 4 415841
-0.002175 -0.000818 0.119311 0.175099 0.818073 0.688585 -0.062500 1 0 0 0 0 0 4 416839
-0.002175 -0.000818 0.119311 0.175100 0.818073 0.688585 -0.062500 1 0 0 0 0 0 4 417842
-0.002175 -0.000818 0.119311 0.175096 0.818085 0.688578 -0.062500 1 0 0 0 0 0 4 418842
-0.002175 -0.000818 0.119311 0.175099 0.818075 0.688584 -0.062500 1 0 0 0 0 0 4 420129
-0.002175 -0.000818 0.119311 0.175091 0.818065 0.688578 -0.062500 1 0 0 0 0 0 4 420999
-0.002175 -0.000818 0.119311 0.175098 0.818072 0.688584 -0.062500 1 0 0 0 0 0 4 422037
-0.002175 -0.000818 0.119311 0.175099 0.818073 0.688585 -0.062500 1 0 0 0 0 0 4 422853
-0.002175 -0.000818 0.119311 0.175096 0.818085 0.688578 -0.062500 1 0 0 0 0 0 4 424161
-0.002175 -0.000818 0.119311 0.175111 0.818072 0.688578 -0.062500 1 0 0 0 0 0 4 424900
-0.002175 -0.000818 0.119311 0.175101 0.818073 0.688584 -0.062500 1 0 0 0 0 0 4 426068
-0.002175 -0.000818 0.119311 0.175100 0.818073 0.688585 -0.062500 1 0 0 0 0 0 4 426938
-0.002175 -0.000818 0.119311 0.175088 0.818076 0.688571 -0.062500 1 0 0 0 0 0 4 427912
-0.002175 -0.000818 0.119311 0.175098 0.818074 0.688583 -0.062500 1 0 0 0 0 0 4 428952
-0.002175 -0.000818 0.119311 0.175099 0.818073 0.688584 -0.062500 1 0 0 0 0 0 4 429908
-0.002175 -0.000818 0.119311 0.175099 0.818073 0.688585 -0.062500 1 0 0 0 0 0 4 430904
-0.002175 -0.000818 0.119311 0.175099 0.818073 0.688585 -0.062500 1 0 0 0 0 0 4 431946
-0.002175 -0.000818 0.119311 0.175096 0.818085 0.688578 -0.062500 1 0 0 0 0 0 4 433025
-0.002175 -0.000818 0.119311 0.175099 0.818075 0.688584 -0.062500 1 0 0 0 0 0 4 433972
-0.002175 -0.000818 0.119311 0.175099 0.818074 0.688585 -0.062500 1 0 0 0 0 0 4 434905
-0.002175 -0.000818 0.119311 0.175103 0.818062 0.688572 -0.062500 1 0 0 0 0 0 4 435952
-0.002175 -0.000818 0.119311 0.175100 0.818072 0.688583 -0.062500 1 0 0 0 0 0 4 436900
-0.002175 -0.000818 0.119311 0.175100 0.818073 0.688585 -0.062500 1 0 0 0 0 0 4 437847
-0.002175 -0.000818 0.119311 0.175096 0.818085 0.688578 -0.062500 1 0 0 0 0 0 4 438853
-0.002175 -0.000818 0.119311 0.175099 0.818075 0.688584 -0.062500 1 0 0 0 0 0 4 439837
-0.002175 -0.000818 0.119311 0.175099 0.818074 0.688585 -0.062500 1 0 0 0 0 0 4 440840
-0.002175 -0.000818 0.119311 0.175099 0.818073 0.688585 -0.062500 1 0 0 0 0 0 4 441855
-0.002175 -0.000818 0.119311 0.175088 0.818076 0.688571 -0.062500 1 0 0 0 0 0 4 442856
-0.002175 -0.000818 0.119311 0.175098 0.818074 0.688583 -0.062500 1 0 0 0 0 0 4 443839
-0.002175 -0.000818 0.119311 0.175099 0.818073 0.688584 -0.062500 1 0 0 0 0 0 4 444857
-0.002175 -0.000818 0.119311 0.175099 0.818073 0.688585 -0.062500 1 0 0 0 0 0 4 445863
-0.002175 -0.000818 0.119311 0.175099 0.818073 0.688585 -0.062500 1 0 0 0 0 0 4 447554
-0.002175 -0.000818 0.119311 0.175108 0.818082 0.688572 -0.062500 1 0 0 0 0 0 4 448890
-0.002175 -0.000818 0.119311 0.175100 0.818075 0.688583 -0.062500 1 0 0 0 0 0 4 449886
-0.002175 -0.000818 0.119311 0.175100 0.818074 0.688585 -0.062500 1 0 0 0 0 0 4 450870
-0.002175 -0.000818 0.119311 0.175100 0.818074 0.688585 -0.062500 1 0 0 0 0 0 4 451851
-0.002175 -0.000818 0.119311 0.175091 0.818065 0.688578 -0.062500 1 0 0 0 0 0 4 452865
-0.002175 -0.000818 0.119311 0.175095 0.818084 0.688577 -0.062500 1 0 0 0 0 0 4 453855
-0.002175 -0.000818 0.119311 0.175099 0.818075 0.688584 -0.062500 1 0 0 0 0 0 4 454868
-0.002175 -0.000818 0.119311 0.175099 0.818074 0.688585 -0.062500 1 0 0 0 0 0 4 456041
-0.002175 -0.000818 0.119311 0.175099 0.818073 0.688585 -0.062500 1 0 0 0 0 0 4 456954
-0.002175 -0.000818 0.119311 0.175099 0.818073 0.688585 -0.062500 1 0 0 0 0 0 4 458036
-0.002175 -0.000818 0.119311 0.175108 0.818082 0.688572 -0.062500 1 0 0 0 0 0 4 458880
-0.002175 -0.000818 0.119311 0.175101 0.818075 0.688583 -0.062500 1 0 0 0 0 0 4 459892
-0.002175 -0.000818 0.119311 0.175092 0.818065 0.688578 -0.062500 1 0 0 0 0 0 4 460841
-0.002175 -0.000818 0.119311 0.175099 0.818072 0.688584 -0.062500 1 0 0 0 0 0 4 462021
-0.002175 -0.000818 0.119311 0.175099 0.818073 0.688585 -0.062500 1 0 0 0 0 0 4 462981
-0.002175 -0.000818 0.119311 0.175096 0.818085 0.688578 -0.062500 1 0 0 0 0 0 4 463833
-0.002175 -0.000818 0.119311 0.175099 0.818075 0.688584 -0.062500 1 0 0 0 0 0 4 464941
-0.002175 -0.000818 0.119311 0.175099 0.818074 0.688585 -0.062500 1 0 0 0 0 0 4 465900
-0.002175 -0.000818 0.119311 0.175099 0.818074 0.688585 -0.062500 1 0 0 0 0 0 4 466777
-0.002175 -0.000818 0.119311 0.175088 0.818077 0.688571 -0.062500 1 0 0 0 0 0 4 467834
-0.002175 -0.000818 0.119311 0.175098 0.818074 0.688583 -0.062500 1 0 0 0 0 0 4 468831
-0.002175 -0.000818 0.119311 0.175099 0.818074 0.688585 -0.062500 1 0 0 0 0 0 4 469836
-0.002175 -0.000818 0.119311 0.175099 0.818074 0.688585 -0.062500 1 0 0 0 0 0 4 470828
-0.002175 -0.000818 0.119311 0.175111 0.818071 0.688579 -0.062500 1 0 0 0 0 0 4 471829
-0.002175 -0.000818 0.119311 0.175101 0.818073 0.688584 -0.062500 1 0 0 0 0 0 4 472832
-0.002175 -0.000818 0.119311 0.175096 0.818085 0.688578 -0.062500 1 0 0 0 0 0 4 473835
-0.002175 -0.000818 0.119311 0.175099 0.818075 0.688584 -0.062500 1 0 0 0 0 0 4 474863
-0.002175 -0.000818 0.119311 0.175091 0.818065 0.688578 -0.062500 1 0 0 0 0 0 4 476297
-0.002175 -0.000818 0.119311 0.175098 0.818072 0.688584 -0.062500 1 0 0 0 0 0 4 476960
-0.002175 -0.000818 0.119311 0.175096 0.818085 0.688578 -0.062500 1 0 0 0 0 0 4 477916
-0.002175 -0.000818 0.119311 0.175099 0.818075 0.688584 -0.062500 1 0 0 0 0 0 4 478853
-0.002175 -0.000818 0.119311 0.175099 0.818074 0.688585 -0.062500 1 0 0 0 0 0 4 479811
-0.002175 -0.000818 0.119311 0.175099 0.818074 0.688585 -0.062500 1 0 0 0 0 0 4 480840
-0.002175 -0.000818 0.119311 0.175111 0.818071 0.688579 -0.062500 1 0 0 0 0 0 4 481842
-0.002175 -0.000818 0.119311 0.175089 0.818076 0.688570 -0.062500 1 0 0 0 0 0 4 482839
-0.002175 -0.000818 0.119311 0.175098 0.818074 0.688583 -0.062500 1 0 0 0 0 0 4 483969
-0.002175 -0.000818 0.119311 0.175099 0.818073 0.688584 -0.062500 1 0 0 0 0 0 4 484989
-0.002175 -0.000818 0.119311 0.175099 0.818073 0.688585 -0.062500 1 0 0 0 0 0 4 486013
-0.002175 -0.000818 0.119311 0.175099 0.818073 0.688585 -0.062500 1 0 0 0 0 0 4 486861
-0.002175 -0.000818 0.119311 0.175096 0.818085 0.688578 -0.062500 1 0 0 0 0 0 4 488076
-0.002175 -0.000818 0.119311 0.175099 0.818075 0.688584 -0.062500 1 0 0 0 0 0 4 489094
-0.002175 -0.000818 0.119311 0.175099 0.818074 0.688585 -0.062500 1 0 0 0 0 0 4 489930
-0.002175 -0.000818 0.119311 0.175091 0.818065 0.688578 -0.062500 1 0 0 0 0 0 4 490831
-0.002175 -0.000818 0.119311 0.175098 0.818072 0.688584 -0.062500 1 0 0 0 0 0 4 492090
-0.002175 -0.000818 0.119311 0.175095 0.818085 0.688578 -0.062500 1 0 0 0 0 0 4 492877
-0.002175 -0.000818 0.119311 0.175098 0.818075 0.688584 -0.062500 1 0 0 0 0 0 4 493966
-0.002175 -0.000818 0.119311 0.175111 0.818071 0.688578 -0.062500 1 0 0 0 0 0 4 494940
-0.002175 -0.000818 0.119311 0.175101 0.818073 0.688584 -0.062500 1 0 0 0 0 0 4 495886
-0.002175 -0.000818 0.119311 0.175100 0.818073 0.688585 -0.062500 1 0 0 0 0 0 4 496820
-0.002175 -0.000818 0.119311 0.175096 0.818085 0.688578 -0.062500 1 0 0 0 0 0 4 497996
-0.002175 -0.000818 0.119311 0.175091 0.818066 0.688577 -0.062500 1 0 0 0 0 0 4 499064
-0.002175 -0.000818 0.119311 0.175098 0.818073 0.688584 -0.062500 1 0 0 0 0 0 4 499808
-0.002175 -0.000818 0.119311 0.175099 0.818073 0.688585 -0.062500 1 0 0 0 0 0 4 500848
-0.002175 -0.000818 0.119311 0.175099 0.818073 0.688585 -0.062500 1 0 0 0 0 0 4 501904
-0.002175 -0.000818 0.119311 0.175096 0.818085 0.688578 -0.062500 1 0 0 0 0 0 4 502833
-0.002175 -0.000818 0.119311 0.175099 0.818075 0.688584 -0.062500 1 0 0 0 0 0 4 503865
-0.002175 -0.000818 0.119311 0.175111 0.818071 0.688578 -0.062500 1 0 0 0 0 0 4 504834
-0.002175 -0.000818 0.119311 0.175101 0.818073 0.688584 -0.062500 1 0 0 0 0 0 4 505831
-0.002175 -0.000818 0.119311 0.175092 0.818065 0.688578 -0.062500 1 0 0 0 0 0 4 506784
-0.002175 -0.000818 0.119311 0.175095 0.818084 0.688577 -0.062500 1 0 0 0 0 0 4 507829
-0.002175 -0.000818 0.119311 0.175099 0.818075 0.688584 -0.062500 1 0 0 0 0 0 4 508834
-0.002175 -0.000818 0.119311 0.175099 0.818074 0.688585 -0.062500 1 0 0 0 0 0 4 509832
-0.002175 -0.000818 0.119311 0.175099 0.818073 0.688585 -0.062500 1 0 0 0 0 0 4 510834
-0.002175 -0.000818 0.119311 0.175096 0.818085 0.688578 -0.062500 1 0 0 0 0 0 4 512687
-0.002175 -0.000818 0.119311 0.175099 0.818075 0.688584 -0.062500 1 0 0 0 0 0 4 513915
-0.002175 -0.000818 0.119311 0.175099 0.818074 0.688585 -0.062500 1 0 0 0 0 0 4 514851
-0.002175 -0.000818 0.119311 0.175091 0.818065 0.688578 -0.062500 1 0 0 0 0 0 4 515837
-0.002175 -0.000818 0.119311 0.175098 0.818072 0.688584 -0.062500 1 0 0 0 0 0 4 516841
-0.002175 -0.000818 0.119311 0.175107 0.818082 0.688572 -0.062500 1 0 0 0 0 0 4 517846
-0.002175 -0.000818 0.119311 0.175100 0.818075 0.688583 -0.062500 1 0 0 0 0 0 4 518835
-0.002175 -0.000818 0.119311 0.175100 0.818074 0.688584 -0.062500 1 0 0 0 0 0 4 519874
-0.002175 -0.000818 0.119311 0.175100 0.818074 0.688585 -0.062500 1 0 0 0 0 0 4 521070
-0.002175 -0.000818 0.119311 0.175100 0.818073 0.688585 -0.062500 1 0 0 0 0 0 4 521944
-0.002175 -0.000818 0.119311 0.175088 0.818076 0.688571 -0.062500 1 0 0 0 0 0 4 523003
-0.002175 -0.000818 0.119311 0.175098 0.818074 0.688583 -0.062500 1 0 0 0 0 0 4 524107
-0.002175 -0.000818 0.119311 0.175099 0.818074 0.688584 -0.062500 1 0 0 0 0 0 4 524834
-0.002175 -0.000818 0.119311 0.175099 0.818073 0.688585 -0.062500 1 0 0 0 0 0 4 526008
-0.002175 -0.000818 0.119311 0.175099 0.818073 0.688585 -0.062500 1 0 0 0 0 0 4 527043
-0.002175 -0.000818 0.119311 0.175096 0.818085 0.688578 -0.062500 1 0 0 0 0 0 4 527928
-0.002175 -0.000818 0.119311 0.175111 0.818072 0.688578 -0.062500 1 0 0 0 0 0 4 528869
-0.002175 -0.000818 0.119311 0.175101 0.818074 0.688584 -0.062500 1 0 0 0 0 0 4 529896
-0.002175 -0.000818 0.119311 0.175092 0.818065 0.688578 -0.062500 1 0 0 0 0 0 4 530904
-0.002175 -0.000818 0.119311 0.175098 0.818072 0.688584 -0.062500 1 0 0 0 0 0 4 531850
-0.002175 -0.000818 0.119311 0.175096 0.818085 0.688578 -0.062500 1 0 0 0 0 0 4 532989
-0.002175 -0.000818 0.119311 0.175099 0.818075 0.688584 -0.062500 1 0 0 0 0 0 4 533844
-0.002175 -0.000818 0.119311 0.175099 0.818074 0.688585 -0.062500 1 0 0 0 0 0 4 534813
-0.002175 -0.000818 0.119311 0.175099 0.818074 0.688585 -0.062500 1 0 0 0 0 0 4 535932
-0.002175 -0.000818 0.119311 0.175099 0.818073 0.688585 -0.062500 1 0 0 0 0 0 4 536849
-0.002175 -0.000818 0.119311 0.175088 0.818076 0.688571 -0.062500 1 0 0 0 0 0 4 537835
-0.002175 -0.000818 0.119311 0.175097 0.818074 0.688583 -0.062500 1 0 0 0 0 0 4 538829
-0.002175 -0.000818 0.119311 0.175098 0.818073 0.688585 -0.062500 1 0 0 0 0 0 4 539830
-0.002175 -0.000818 0.119311 0.175111 0.818071 0.688578 -0.062500 1 0 0 0 0 0 4 540838
-0.002175 -0.000818 0.119311 0.175101 0.818073 0.688584 -0.062500 1 0 0 0 0 0 4 541832
-0.002175 -0.000818 0.119311 0.175096 0.818085 0.688578 -0.062500 1 0 0 0 0 0 4 542860
-0.002175 -0.000818 0.119311 0.175099 0.818075 0.688584 -0.062500 1 0 0 0 0 0 4 543828
-0.002175 -0.000818 0.119311 0.175099 0.818074 0.688585 -0.062500 1 0 0 0 0 0 4 544835
-0.002175 -0.000818 0.119311 0.175099 0.818074 0.688585 -0.062500 1 0 0 0 0 0 4 545941
-0.002175 -0.000818 0.119311 0.175088 0.818077 0.688571 -0.062500 1 0 0 0 0 0 4 546824
-0.002175 -0.000818 0.119311 0.175098 0.818074 0.688583 -0.062500 1 0 0 0 0 0 4 547900
-0.002175 -0.000818 0.119311 0.175099 0.818074 0.688585 -0.062500 1 0 0 0 0 0 4 548833
-0.002175 -0.000818 0.119311 0.175099 0.818074 0.688585 -0.062500 1 0 0 0 0 0 4 549824
-0.002175 -0.000818 0.119311 0.175111 0.818071 0.688579 -0.062500 1 0 0 0 0 0 4 550819
-0.002175 -0.000818 0.119311 0.175101 0.818073 0.688584 -0.062500 1 0 0 0 0 0 4 551814
-0.002175 -0.000818 0.119311 0.175097 0.818085 0.688578 -0.062500 1 0 0 0 0 0 4 552821
-0.002175 -0.000818 0.119311 0.175099 0.818075 0.688584 -0.062500 1 0 0 0 0 0 4 553860
-0.002175 -0.000818 0.119311 0.175091 0.818065 0.688578 -0.062500 1 0 0 0 0 0 4 554987
-0.002175 -0.000818 0.119311 0.175098 0.818072 0.688584 -0.062500 1 0 0 0 0 0 4 555847
-0.002175 -0.000818 0.119311 0.175099 0.818073 0.688585 -0.062500 1 0 0 0 0 0 4 556863
-0.002175 -0.000818 0.119311 0.175096 0.818085 0.688578 -0.062500 1 0 0 0 0 0 4 557828
-0.002175 -0.000818 0.119311 0.175099 0.818075 0.688584 -0.062500 1 0 0 0 0 0 4 559068
-0.002175 -0.000818 0.119311 0.175099 0.818074 0.688585 -0.062500 1 0 0 0 0 0 4 559864
-0.002175 -0.000818 0.119311 0.175099 0.818074 0.688585 -0.062500 1 0 0 0 0 0 4 561041
-0.002175 -0.000818 0.119311 0.175100 0.818074 0.688565 -0.062500 1 0 0 0 0 0 4 561865
-0.002175 -0.000818 0.119311 0.175099 0.818073 0.688582 -0.062500 1 0 0 0 0 0 4 562896
-0.002175 -0.000818 0.119311 0.175099 0.818073 0.688584 -0.062500 1 0 0 0 0 0 4 563798
-0.002175 -0.000818 0.119311 0.175099 0.818073 0.688585 -0.062500 1 0 0 0 0 0 4 565034
-0.002175 -0.000818 0.119311 0.175099 0.818073 0.688585 -0.062500 1 0 0 0 0 0 4 565891
-0.002175 -0.000818 0.119311 0.175096 0.818085 0.688578 -0.062500 1 0 0 0 0 0 4 566733
-0.002175 -0.000818 0.119311 0.175099 0.818075 0.688584 -0.062500 1 0 0 0 0 0 4 567816
-0.002175 -0.000818 0.119311 0.175099 0.818074 0.688585 -0.062500 1 0 0 0 0 0 4 568891
-0.002175 -0.000818 0.119311 0.175091 0.818065 0.688578 -0.062500 1 0 0 0 0 0 4 569788
-0.002175 -0.000818 0.119311 0.175098 0.818072 0.688584 -0.062500 1 0 0 0 0 0 4 570755
-0.002175 -0.000818 0.119311 0.175095 0.818085 0.688578 -0.062500 1 0 0 0 0 0 4 571788
-0.002175 -0.000818 0.119311 0.175098 0.818075 0.688584 -0.062500 1 0 0 0 0 0 4 572791
-0.002175 -0.000818 0.119311 0.175111 0.818071 0.688578 -0.062500 1 0 0 0 0 0 4 573787
-0.002175 -0.000818 0.119311 0.175101 0.818073 0.688584 -0.062500 1 0 0 0 0 0 4 574786
-0.002175 -0.000818 0.119311 0.175100 0.818073 0.688585 -0.062500 1 0 0 0 0 0 4 575783
-0.002175 -0.000818 0.119311 0.175088 0.818076 0.688571 -0.062500 1 0 0 0 0 0 4 576788
-0.002175 -0.000818 0.119311 0.175098 0.818074 0.688583 -0.062500 1 0 0 0 0 0 4 577794
-0.002175 -0.000818 0.119311 0.175099 0.818073 0.688584 -0.062500 1 0 0 0 0 0 4 579606
-0.002175 -0.000818 0.119311 0.175099 0.818073 0.688585 -0.062500 1 0 0 0 0 0 4 579800
-0.002175 -0.000818 0.119311 0.175099 0.818073 0.688585 -0.062500 1 0 0 0 0 0 4 580907
-0.002175 -0.000818 0.119311 0.175096 0.818085 0.688578 -0.062500 1 0 0 0 0 0 4 581803
-0.002175 -0.000818 0.119311 0.175099 0.818075 0.688584 -0.062500 1 0 0 0 0 0 4 582763
-0.002175 -0.000818 0.119311 0.175099 0.818074 0.688585 -0.062500 1 0 0 0 0 0 4 583794
-0.002175 -0.000818 0.119311 0.175103 0.818062 0.688572 -0.062500 1 0 0 0 0 0 4 584794
-0.002175 -0.000818 0.119311 0.175100 0.818072 0.688583 -0.062500 1 0 0 0 0 0 4 585790
-0.002175 -0.000818 0.119311 0.175096 0.818085 0.688578 -0.062500 1 0 0 0 0 0 4 586929
-0.002175 -0.000818 0.119311 0.175099 0.818075 0.688584 -0.062500 1 0 0 0 0 0 4 587904
-0.002175 -0.000818 0.119311 0.175099 0.818074 0.688585 -0.062500 1 0 0 0 0 0 4 588902
-0.002175 -0.000818 0.119311 0.175099 0.818073 0.688585 -0.062500 1 0 0 0 0 0 4 589873
-0.002175 -0.000818 0.119311 0.175099 0.818073 0.688585 -0.062500 1 0 0 0 0 0 4 590951
-0.002175 -0.000818 0.119311 0.175096 0.818085 0.688578 -0.062500 1 0 0 0 0 0 4 591792
-0.002175 -0.000818 0.119311 0.175091 0.818066 0.688577 -0.062500 1 0 0 0 0 0 4 592922
-0.002175 -0.000818 0.119311 0.175098 0.818073 0.688584 -0.062500 1 0 0 0 0 0 4 593922
-0.002175 -0.000818 0.119311 0.175099 0.818073 0.688585 -0.062500 1 0 0 0 0 0 4 594874
-0.002175 -0.000818 0.119311 0.175095 0.818085 0.688578 -0.062500 1 0 0 0 0 0 4 595867
-0.002175 -0.000818 0.119311 0.175111 0.818072 0.688578 -0.062500 1 0 0 0 0 0 4 596858
-0.002175 -0.000818 0.119311 0.175101 0.818074 0.688584 -0.062500 1 0 0 0 0 0 4 597760
-0.002175 -0.000818 0.119311 0.175100 0.818074 0.688585 -0.062500 1 0 0 0 0 0 4 598820
-0.002175 -0.000818 0.119311 0.175100 0.818074 0.688585 -0.062500 1 0 0 0 0 0 4 599935
-0.002175 -0.000818 0.119311 0.175088 0.818077 0.688571 -0.062500 1 0 0 0 0 0 4 600796
-0.002175 -0.000818 0.119311 0.175098 0.818074 0.688583 -0.062500 1 0 0 0 0 0 4 601800
-0.002175 -0.000818 0.119311 0.175099 0.818074 0.688584 -0.062500 1 0 0 0 0 0 4 602852
-0.002175 -0.000818 0.119311 0.175099 0.818073 0.688585 -0.062500 1 0 0 0 0 0 4 603778
-0.002175 -0.000818 0.119311 0.175099 0.818073 0.688585 -0.062500 1 0 0 0 0 0 4 604769
-0.002175 -0.000818 0.119311 0.175096 0.818085 0.688578 -0.062500 1 0 0 0 0 0 4 605778
-0.002175 -0.000818 0.119311 0.175099 0.818075 0.688584 -0.062500 1 0 0 0 0 0 4 606736
-0.002175 -0.000818 0.119311 0.175111 0.818071 0.688579 -0.062500 1 0 0 0 0 0 4 607803
-0.002175 -0.000818 0.119311 0.175093 0.818065 0.688577 -0.062500 1 0 0 0 0 0 4 608735
-0.002175 -0.000818 0.119311 0.175099 0.818072 0.688584 -0.062500 1 0 0 0 0 0 4 609761
-0.002175 -0.000818 0.119311 0.175096 0.818085 0.688578 -0.062500 1 0 0 0 0 0 4 610762
-0.002175 -0.000818 0.119311 0.175099 0.818075 0.688584 -0.062500 1 0 0 0 0 0 4 611764
-0.002175 -0.000818 0.119311 0.175099 0.818074 0.688585 -0.062500 1 0 0 0 0 0 4 612759
-0.002175 -0.000818 0.119311 0.175099 0.818074 0.688585 -0.062500 1 0 0 0 0 0 4 614150
-0.002175 -0.000818 0.119311 0.175099 0.818073 0.688585 -0.062500 1 0 0 0 0 0 4 614806
-0.002175 -0.000818 0.119311 0.175088 0.818076 0.688571 -0.062500 1 0 0 0 0 0 4 615900
-0.002175 -0.000818 0.119311 0.175098 0.818074 0.688583 -0.062500 1 0 0 0 0 0 4 616778
-0.002175 -0.000818 0.119311 0.175099 0.818074 0.688585 -0.062500 1 0 0 0 0 0 4 617787
-0.002175 -0.000818 0.119311 0.175099 0.818073 0.688585 -0.062500 1 0 0 0 0 0 4 618765
-0.002175 -0.000818 0.119311 0.175111 0.818070 0.688579 -0.062500 1 0 0 0 0 0 4 619770
-0.002175 -0.000818 0.119311 0.175097 0.818085 0.688577 -0.062500 1 0 0 0 0 0 4 620766
-0.002175 -0.000818 0.119311 0.175099 0.818075 0.688584 -0.062500 1 0 0 0 0 0 4 621909
-0.002175 -0.000818 0.119311 0.175100 0.818074 0.688585 -0.062500 1 0 0 0 0 0 4 622799
[truncated: 14,380,388 more chars]
