# Supplementary material for: Increasing Patient Engagement in Rehabilitation Exercises Using Computer-Based Citizen Science
Source: PLoS One. 2015 Mar 20;10(3):e0117013. doi: 10.1371/journal.pone.0117013 (PMC4368773; doi:10.1371/journal.pone.0117013)
Supplement: S4 Dataset — (ZIP) [file pone.0117013.s004.zip › Dataset_S4/P3/P3_with.dat]

0.002987 0.002353 0.170243 -0.065692 -1.636887 -4.430245 -0.000000 1 0 23 43 132 192 0 1280
0.002968 0.002455 0.170521 0.235419 -1.496475 -4.085511 -0.000032 1 0 0 0 0 0 0 2292
0.002949 0.002511 0.170733 0.262559 -0.878726 -3.205405 -0.000056 1 0 0 0 0 0 0 3072
0.002938 0.002542 0.170837 0.166824 -0.487046 -1.739260 -0.000090 1 0 0 0 0 0 0 4160
0.002915 0.002595 0.171081 0.303013 -0.743559 -3.435046 -0.000114 1 0 0 0 0 0 0 4928
0.002926 0.002620 0.171183 -0.115760 -0.407207 -1.777100 -0.000147 1 0 0 0 0 0 0 5991
0.002900 0.002658 0.171323 0.311633 -0.541080 -2.133789 -0.000182 1 0 0 0 0 0 0 7090
0.002910 0.002676 0.171565 -0.111175 -0.299318 -3.518963 -0.000212 1 0 0 0 0 0 0 8051
0.002909 0.002678 0.171676 -0.023790 -0.061351 -1.983925 -0.000247 1 0 0 0 0 0 0 9180
0.002919 0.002735 0.171881 -0.144131 -0.758188 -3.079690 -0.000280 1 0 0 0 0 0 0 10237
0.002902 0.002725 0.171997 0.177247 0.033070 -2.047955 -0.000308 1 0 0 0 0 0 0 11146
0.002908 0.002737 0.172114 -0.080043 -0.157907 -1.984518 -0.000337 1 0 0 0 0 0 0 12071
0.002902 0.002763 0.172237 0.041544 -0.368098 -2.075725 -0.000367 1 0 0 0 0 0 0 13017
0.002890 0.002796 0.172363 0.127222 -0.483273 -2.137111 -0.000397 1 0 0 0 0 0 0 13976
0.002876 0.002832 0.172488 0.171673 -0.541130 -2.179547 -0.000432 1 0 0 0 0 0 0 15117
0.002875 0.002888 0.172618 -0.008682 -0.793257 -2.256253 -0.000460 1 0 0 0 0 0 0 16010
0.002851 0.002918 0.172741 0.286037 -0.491921 -2.199820 -0.000489 1 0 0 0 0 0 0 16929
0.002830 0.002953 0.172850 0.263129 -0.525489 -2.042122 -0.000525 1 0 0 0 0 0 0 18069
0.002826 0.003007 0.172971 0.035737 -0.782596 -2.203748 -0.000556 1 0 0 0 0 0 0 19065
0.002793 0.003058 0.173084 0.388506 -0.766949 -2.137693 -0.000585 1 0 0 0 0 0 0 19997
0.002784 0.003120 0.173192 0.118374 -0.912793 -2.087091 -0.000616 1 0 0 0 0 0 0 20997
0.002771 0.003171 0.173293 0.139102 -0.778612 -2.021038 -0.000647 1 0 0 0 0 0 0 21987
0.002755 0.003216 0.173391 0.163846 -0.691527 -1.997091 -0.000678 1 0 0 0 0 0 0 22986
0.002762 0.003253 0.173482 -0.112511 -0.592303 -1.930738 -0.000709 1 0 0 0 0 0 0 23984
0.002756 0.003292 0.173574 0.008584 -0.591908 -1.972055 -0.000741 1 0 0 0 0 0 0 24992
0.002767 0.003326 0.173662 -0.194299 -0.542638 -1.942733 -0.000772 1 0 0 0 0 0 0 25989
0.002749 0.003345 0.173750 0.165587 -0.346510 -1.952392 -0.000803 1 0 0 0 0 0 0 26978
0.002738 0.003353 0.173831 0.102160 -0.178606 -1.905673 -0.000835 1 0 0 0 0 0 0 27990
0.002730 0.003356 0.173910 0.044717 -0.089088 -1.892630 -0.000868 1 0 0 0 0 0 0 29072
0.002719 0.003376 0.173982 0.095456 -0.321456 -1.831953 -0.000899 1 0 0 0 0 0 0 30055
0.002696 0.003368 0.174053 0.243496 0.030022 -1.829525 -0.000931 1 0 0 0 0 0 0 31087
0.002661 0.003367 0.174118 0.411327 -0.025033 -1.775821 -0.000961 1 0 0 0 0 0 0 32028
0.002621 0.003369 0.174166 0.497338 -0.081452 -1.581028 -0.000989 1 0 0 0 0 0 0 32941
0.002584 0.003352 0.174212 0.455759 0.160709 -1.553595 -0.001022 1 0 0 0 0 0 0 33975
0.002522 0.003351 0.174256 0.794747 -0.020475 -1.558876 -0.001054 1 0 0 0 0 0 0 35011
0.002467 0.003354 0.174295 0.712718 -0.089758 -1.512715 -0.001086 1 0 0 0 0 0 0 36036
0.002433 0.003375 0.174322 0.441902 -0.346732 -1.370975 -0.001116 1 0 0 0 0 0 0 36996
0.002416 0.003386 0.174347 0.198910 -0.224390 -1.375237 -0.001152 1 0 0 0 0 0 0 38144
0.002385 0.003395 0.174364 0.346508 -0.196366 -1.283802 -0.001183 1 0 0 0 0 0 0 39132
0.002363 0.003420 0.174380 0.248536 -0.404951 -1.288997 -0.001211 1 0 0 0 0 0 0 40023
0.002351 0.003432 0.174388 0.092723 -0.262948 -1.201817 -0.001242 1 0 0 0 0 0 0 41008
0.002339 0.003459 0.174386 0.085667 -0.444226 -1.100949 -0.001273 1 0 0 0 0 0 0 42000
0.002333 0.003473 0.174386 0.004880 -0.287148 -1.126565 -0.001305 1 0 0 0 0 0 0 43053
0.002330 0.003480 0.174385 -0.043938 -0.184451 -1.155684 -0.001334 1 0 0 0 0 0 0 43965
0.002329 0.003483 0.174385 -0.070288 -0.131497 -1.185972 -0.001366 1 0 0 0 0 0 0 44983
0.002328 0.003485 0.174385 -0.084724 -0.105695 -1.215668 -0.001398 1 0 0 0 0 0 0 46028
0.002328 0.003486 0.174385 -0.092811 -0.093515 -1.241938 -0.001428 1 0 0 0 0 0 0 46972
0.002328 0.003486 0.174385 -0.098044 -0.088418 -1.270156 -0.001460 1 0 0 0 0 0 0 47999
0.002328 0.003486 0.174385 -0.101632 -0.086559 -1.296190 -0.001490 1 0 0 0 0 0 0 48951
0.002321 0.003508 0.174380 -0.021563 -0.361665 -1.258586 -0.001521 1 0 0 0 0 0 0 49938
0.002318 0.003518 0.174378 -0.057442 -0.253570 -1.314281 -0.001553 1 0 0 0 0 0 0 50965
0.002316 0.003524 0.174377 -0.083754 -0.175361 -1.359623 -0.001583 1 0 0 0 0 0 0 51941
0.002309 0.003547 0.174371 -0.015817 -0.409834 -1.332817 -0.001616 1 0 0 0 0 0 0 52987
0.002306 0.003559 0.174369 -0.057559 -0.280909 -1.390844 -0.001645 1 0 0 0 0 0 0 53936
0.002304 0.003565 0.174367 -0.086919 -0.192372 -1.439711 -0.001678 1 0 0 0 0 0 0 54964
0.002303 0.003568 0.174367 -0.103309 -0.146273 -1.476497 -0.001708 1 0 0 0 0 0 0 55936
0.002296 0.003591 0.174362 -0.029609 -0.399014 -1.443717 -0.001739 1 0 0 0 0 0 0 56933
0.002293 0.003602 0.174359 -0.068598 -0.279666 -1.501163 -0.001771 1 0 0 0 0 0 0 57937
0.002291 0.003608 0.174358 -0.096514 -0.195853 -1.548368 -0.001802 1 0 0 0 0 0 0 58940
0.002290 0.003611 0.174358 -0.112265 -0.152233 -1.585267 -0.001833 1 0 0 0 0 0 0 59933
0.002290 0.003612 0.174357 -0.122869 -0.132437 -1.638618 -0.001889 1 0 0 0 0 0 0 61723
0.002290 0.003613 0.174357 -0.129026 -0.123200 -1.675881 -0.001929 1 0 0 0 0 0 0 63013
0.002290 0.003613 0.174357 -0.132748 -0.119152 -1.702679 -0.001959 1 0 0 0 0 0 0 63961
0.002290 0.003614 0.174357 -0.135771 -0.117952 -1.730010 -0.001990 1 0 0 0 0 0 0 64949
0.002283 0.003635 0.174352 -0.055230 -0.393581 -1.692150 -0.002021 1 0 0 0 0 0 0 65938
0.002280 0.003646 0.174350 -0.090730 -0.285656 -1.746057 -0.002050 1 0 0 0 0 0 0 66891
0.002278 0.003651 0.174349 -0.117127 -0.207803 -1.794096 -0.002084 1 0 0 0 0 0 0 67961
0.002278 0.003654 0.174348 -0.131989 -0.167084 -1.830874 -0.002115 1 0 0 0 0 0 0 68966
0.002277 0.003655 0.174348 -0.140974 -0.147706 -1.867463 -0.002152 1 0 0 0 0 0 0 70148
0.002271 0.003677 0.174343 -0.063205 -0.413963 -1.831250 -0.002183 1 0 0 0 0 0 0 71134
0.002267 0.003688 0.174340 -0.100057 -0.301400 -1.886547 -0.002213 1 0 0 0 0 0 0 72104
0.002266 0.003693 0.174339 -0.127006 -0.221090 -1.933153 -0.002245 1 0 0 0 0 0 0 73105
0.002265 0.003696 0.174339 -0.142287 -0.179363 -1.971751 -0.002278 1 0 0 0 0 0 0 74170
0.002249 0.003681 0.174335 0.047949 0.058926 -1.951853 -0.002303 1 0 0 0 0 0 0 74978
0.002242 0.003673 0.174333 -0.036475 -0.018561 -1.999950 -0.002333 1 0 0 0 0 0 0 75936
0.002231 0.003690 0.174327 -0.014590 -0.353227 -1.978983 -0.002367 1 0 0 0 0 0 0 77032
0.002226 0.003699 0.174325 -0.080946 -0.276423 -2.039374 -0.002396 1 0 0 0 0 0 0 77958
0.002224 0.003703 0.174323 -0.123027 -0.214496 -2.092122 -0.002431 1 0 0 0 0 0 0 79076
0.002222 0.003706 0.174323 -0.145604 -0.181568 -2.128883 -0.002461 1 0 0 0 0 0 0 80022
0.002222 0.003707 0.174322 -0.157943 -0.165619 -2.159959 -0.002490 1 0 0 0 0 0 0 80973
0.002221 0.003707 0.174322 -0.165266 -0.158587 -2.189939 -0.002522 1 0 0 0 0 0 0 81987
0.002206 0.003691 0.174319 0.028795 0.061589 -2.172015 -0.002554 1 0 0 0 0 0 0 82999
0.002192 0.003704 0.174312 0.029680 -0.300217 -2.152705 -0.002583 1 0 0 0 0 0 0 83941
0.002185 0.003710 0.174309 -0.063641 -0.254892 -2.222184 -0.002615 1 0 0 0 0 0 0 84958
0.002181 0.003714 0.174307 -0.120436 -0.210016 -2.275644 -0.002647 1 0 0 0 0 0 0 85973
0.002164 0.003699 0.174303 0.048186 0.031675 -2.267793 -0.002677 1 0 0 0 0 0 0 86934
0.002156 0.003691 0.174301 -0.047255 -0.043727 -2.321397 -0.002708 1 0 0 0 0 0 0 87950
0.002152 0.003687 0.174300 -0.113714 -0.101625 -2.365077 -0.002740 1 0 0 0 0 0 0 88955
0.002150 0.003686 0.174300 -0.149595 -0.133296 -2.399718 -0.002770 1 0 0 0 0 0 0 89933
0.002133 0.003668 0.174296 0.030039 0.067529 -2.383897 -0.002802 1 0 0 0 0 0 0 90934
0.002125 0.003659 0.174294 -0.059688 -0.028632 -2.433157 -0.002833 1 0 0 0 0 0 0 91944
0.002121 0.003655 0.174293 -0.123299 -0.096914 -2.474628 -0.002864 1 0 0 0 0 0 0 92939
0.002119 0.003653 0.174293 -0.158125 -0.133988 -2.511777 -0.002899 1 0 0 0 0 0 0 94043
0.002103 0.003635 0.174289 0.022524 0.064315 -2.493268 -0.002928 1 0 0 0 0 0 0 94966
0.002095 0.003626 0.174287 -0.067025 -0.033270 -2.544937 -0.002962 1 0 0 0 0 0 0 96070
0.002091 0.003622 0.174287 -0.130340 -0.102055 -2.583549 -0.002990 1 0 0 0 0 0 0 96962
0.002089 0.003619 0.174286 -0.164832 -0.139232 -2.617638 -0.003021 1 0 0 0 0 0 0 97954
0.002088 0.003618 0.174286 -0.183156 -0.158784 -2.647715 -0.003052 1 0 0 0 0 0 0 98937
0.002072 0.003601 0.174282 0.005590 0.048164 -2.629258 -0.003083 1 0 0 0 0 0 0 99935
0.002064 0.003592 0.174281 -0.079618 -0.044809 -2.677382 -0.003114 1 0 0 0 0 0 0 100937
0.002060 0.003588 0.174280 -0.141034 -0.111540 -2.719080 -0.003146 1 0 0 0 0 0 0 101956
0.002058 0.003586 0.174279 -0.175085 -0.148187 -2.760828 -0.003186 1 0 0 0 0 0 0 103237
0.002042 0.003568 0.174276 0.005993 0.050521 -2.744745 -0.003218 1 0 0 0 0 0 0 104264
0.002034 0.003559 0.174274 -0.082587 -0.046224 -2.787812 -0.003243 1 0 0 0 0 0 0 105048
0.002030 0.003555 0.174273 -0.145634 -0.114859 -2.826737 -0.003271 1 0 0 0 0 0 0 105950
0.002028 0.003553 0.174273 -0.180224 -0.152249 -2.863981 -0.003306 1 0 0 0 0 0 0 107057
0.002027 0.003552 0.174272 -0.198716 -0.171898 -2.896179 -0.003339 1 0 0 0 0 0 0 108118
0.002026 0.003551 0.174272 -0.208690 -0.182425 -2.921665 -0.003366 1 0 0 0 0 0 0 108999
0.002026 0.003551 0.174272 -0.215071 -0.188904 -2.954387 -0.003403 1 0 0 0 0 0 0 110177
0.002026 0.003551 0.174272 -0.218931 -0.192684 -2.978649 -0.003431 1 0 0 0 0 0 0 111058
0.002026 0.003551 0.174272 -0.222094 -0.195685 -3.007632 -0.003464 1 0 0 0 0 0 0 112120
0.002026 0.003551 0.174272 -0.224318 -0.197690 -3.030569 -0.003490 1 0 0 0 0 0 0 112963
0.002026 0.003551 0.174272 -0.226626 -0.199834 -3.058720 -0.003522 1 0 0 0 0 0 0 113999
0.002026 0.003551 0.174272 -0.228684 -0.201683 -3.084692 -0.003552 1 0 0 0 0 0 0 114955
0.002026 0.003551 0.174272 -0.231258 -0.203907 -3.117989 -0.003591 1 0 0 0 0 0 0 116182
0.002026 0.003551 0.174272 -0.233237 -0.205772 -3.145477 -0.003622 1 0 0 0 0 0 0 117195
0.002026 0.003551 0.174272 -0.234904 -0.207139 -3.166598 -0.003647 1 0 0 0 0 0 0 117973
0.002048 0.003547 0.174268 -0.525033 -0.156600 -3.133232 -0.003679 1 0 0 0 0 0 0 119016
0.002059 0.003545 0.174265 -0.413144 -0.179617 -3.186474 -0.003710 1 0 0 0 0 0 0 120005
0.002064 0.003544 0.174264 -0.332351 -0.196408 -3.230758 -0.003741 1 0 0 0 0 0 0 120978
0.002067 0.003543 0.174264 -0.290256 -0.205998 -3.265702 -0.003771 1 0 0 0 0 0 0 121937
0.002091 0.003539 0.174259 -0.558132 -0.159355 -3.235658 -0.003802 1 0 0 0 0 0 0 122952
0.002102 0.003537 0.174257 -0.435190 -0.184251 -3.291541 -0.003834 1 0 0 0 0 0 0 123965
0.002108 0.003536 0.174255 -0.348762 -0.202050 -3.336696 -0.003864 1 0 0 0 0 0 0 124934
0.002133 0.003531 0.174250 -0.592124 -0.159747 -3.311762 -0.003896 1 0 0 0 0 0 0 125953
0.002146 0.003529 0.174248 -0.456711 -0.186926 -3.369745 -0.003927 1 0 0 0 0 0 0 126951
0.002152 0.003528 0.174247 -0.364001 -0.205768 -3.415857 -0.003957 1 0 0 0 0 0 0 127912
0.002177 0.003523 0.174241 -0.604191 -0.163941 -3.390740 -0.003988 1 0 0 0 0 0 0 128909
0.002190 0.003521 0.174239 -0.467240 -0.191355 -3.449087 -0.004020 1 0 0 0 0 0 0 129909
0.002218 0.003516 0.174233 -0.662025 -0.157970 -3.434204 -0.004051 1 0 0 0 0 0 0 130909
0.002232 0.003514 0.174230 -0.501925 -0.191562 -3.522437 -0.004110 1 0 0 0 0 0 0 132814
0.002284 0.003504 0.174219 -0.972576 -0.108234 -3.452482 -0.004147 1 0 0 0 0 0 0 133995
0.002340 0.003534 0.174208 -1.094343 -0.605432 -3.462750 -0.004178 1 0 0 0 0 0 0 134973
0.002368 0.003549 0.174203 -0.743084 -0.468139 -3.566340 -0.004210 1 0 0 0 0 0 0 136002
0.002405 0.003552 0.174195 -0.814985 -0.308533 -3.573233 -0.004240 1 0 0 0 0 0 0 136951
0.002445 0.003550 0.174187 -0.878069 -0.220403 -3.584479 -0.004270 1 0 0 0 0 0 0 137907
0.002465 0.003549 0.174183 -0.626584 -0.228519 -3.667562 -0.004302 1 0 0 0 0 0 0 138938
0.002497 0.003544 0.174177 -0.761646 -0.185771 -3.663590 -0.004333 1 0 0 0 0 0 0 139937
0.002535 0.003538 0.174169 -0.858052 -0.160788 -3.673729 -0.004369 1 0 0 0 0 0 0 141073
0.002577 0.003531 0.174160 -0.911294 -0.148327 -3.687361 -0.004397 1 0 0 0 0 0 0 141973
0.002619 0.003524 0.174151 -0.940902 -0.142722 -3.707635 -0.004427 1 0 0 0 0 0 0 142929
0.002650 0.003558 0.174146 -0.786863 -0.689739 -3.777929 -0.004459 1 0 0 0 0 0 0 143976
0.002709 0.003567 0.174133 -1.154985 -0.420212 -3.724175 -0.004495 1 0 0 0 0 0 0 145128
0.002761 0.003568 0.174123 -1.099424 -0.284392 -3.764068 -0.004527 1 0 0 0 0 0 0 146136
0.002802 0.003586 0.174108 -0.966845 -0.493558 -3.729635 -0.004550 1 0 0 0 0 0 0 146887
0.002845 0.003591 0.174096 -0.975781 -0.351482 -3.791359 -0.004583 1 0 0 0 0 0 0 147947
0.002889 0.003589 0.174085 -0.990035 -0.255864 -3.839864 -0.004615 1 0 0 0 0 0 0 148968
0.002926 0.003606 0.174071 -0.918114 -0.483367 -3.809799 -0.004645 1 0 0 0 0 0 0 149918
0.002961 0.003631 0.174054 -0.876937 -0.627330 -3.803390 -0.004676 1 0 0 0 0 0 0 150919
0.003023 0.003637 0.174036 -1.229260 -0.375079 -3.813784 -0.004707 1 0 0 0 0 0 0 151910
0.003069 0.003656 0.174017 -1.076042 -0.546611 -3.830249 -0.004738 1 0 0 0 0 0 0 152880
0.003137 0.003659 0.173999 -1.339945 -0.334721 -3.852987 -0.004770 1 0 0 0 0 0 0 153905
0.003187 0.003677 0.173980 -1.139420 -0.529215 -3.876137 -0.004801 1 0 0 0 0 0 0 154914
0.003250 0.003700 0.173956 -1.297156 -0.606685 -3.834490 -0.004832 1 0 0 0 0 0 0 155909
0.003319 0.003725 0.173930 -1.406450 -0.646220 -3.821064 -0.004863 1 0 0 0 0 0 0 156911
0.003376 0.003734 0.173913 -1.261411 -0.442086 -3.958507 -0.004895 1 0 0 0 0 0 0 157904
0.003443 0.003752 0.173889 -1.378217 -0.543476 -3.917712 -0.004926 1 0 0 0 0 0 0 158914
0.003492 0.003778 0.173868 -1.171375 -0.669226 -3.966033 -0.004958 1 0 0 0 0 0 0 159930
0.003555 0.003805 0.173843 -1.335705 -0.691732 -3.968188 -0.005021 1 0 0 0 0 0 0 161959
0.003640 0.003849 0.173806 -1.655600 -0.927381 -3.831265 -0.005055 1 0 0 0 0 0 0 163037
0.003715 0.003907 0.173768 -1.556940 -1.124673 -3.826238 -0.005082 1 0 0 0 0 0 0 163897
0.003768 0.003953 0.173740 -1.278234 -1.008288 -3.976362 -0.005113 1 0 0 0 0 0 0 164881
0.003834 0.003990 0.173711 -1.407077 -0.877992 -4.007919 -0.005146 1 0 0 0 0 0 0 165940
0.003882 0.004026 0.173687 -1.213214 -0.859313 -4.096799 -0.005177 1 0 0 0 0 0 0 166935
0.003923 0.004062 0.173666 -1.092695 -0.856299 -4.157938 -0.005208 1 0 0 0 0 0 0 167937
0.003981 0.004094 0.173640 -1.322415 -0.806276 -4.133776 -0.005241 1 0 0 0 0 0 0 169005
0.004027 0.004127 0.173618 -1.181673 -0.830651 -4.198228 -0.005276 1 0 0 0 0 0 0 170098
0.004088 0.004158 0.173592 -1.377742 -0.798287 -4.177238 -0.005306 1 0 0 0 0 0 0 171079
0.004157 0.004187 0.173564 -1.507450 -0.780553 -4.173602 -0.005337 1 0 0 0 0 0 0 172077
0.004207 0.004219 0.173540 -1.290078 -0.824992 -4.249682 -0.005365 1 0 0 0 0 0 0 172966
0.004271 0.004249 0.173513 -1.446053 -0.803610 -4.240021 -0.005400 1 0 0 0 0 0 0 174071
0.004341 0.004278 0.173485 -1.555529 -0.791288 -4.241619 -0.005433 1 0 0 0 0 0 0 175127
0.004393 0.004311 0.173461 -1.327675 -0.838140 -4.318852 -0.005459 1 0 0 0 0 0 0 175970
0.004463 0.004319 0.173439 -1.558683 -0.538370 -4.379228 -0.005495 1 0 0 0 0 0 0 177124
0.004531 0.004359 0.173408 -1.553295 -0.915904 -4.279904 -0.005524 1 0 0 0 0 0 0 178045
0.004581 0.004397 0.173383 -1.334047 -0.934168 -4.371864 -0.005556 1 0 0 0 0 0 0 179062
0.004622 0.004433 0.173360 -1.205046 -0.927854 -4.441278 -0.005588 1 0 0 0 0 0 0 180105
0.004681 0.004466 0.173333 -1.431016 -0.874122 -4.412662 -0.005615 1 0 0 0 0 0 0 180961
0.004727 0.004500 0.173310 -1.288411 -0.896256 -4.477422 -0.005646 1 0 0 0 0 0 0 181963
0.004767 0.004534 0.173289 -1.194573 -0.914580 -4.531260 -0.005683 1 0 0 0 0 0 0 183122
0.004819 0.004587 0.173257 -1.358993 -1.156200 -4.425274 -0.005711 1 0 0 0 0 0 0 184042
0.004861 0.004632 0.173232 -1.256530 -1.076257 -4.511083 -0.005738 1 0 0 0 0 0 0 184895
0.004899 0.004672 0.173209 -1.189614 -1.018106 -4.579939 -0.005771 1 0 0 0 0 0 0 185947
0.004935 0.004710 0.173173 -1.165832 -0.993882 -4.442701 -0.005804 1 0 0 0 0 0 0 187004
0.004969 0.004747 0.173146 -1.150898 -0.982598 -4.554036 -0.005833 1 0 0 0 0 0 0 187946
0.005025 0.004780 0.173117 -1.436287 -0.928019 -4.563635 -0.005864 1 0 0 0 0 0 0 188943
0.005070 0.004815 0.173078 -1.331124 -0.953430 -4.461710 -0.005896 1 0 0 0 0 0 0 189937
0.005110 0.004850 0.173049 -1.249785 -0.971570 -4.599150 -0.005927 1 0 0 0 0 0 0 190943
0.005168 0.004882 0.173019 -1.499328 -0.931932 -4.620308 -0.005958 1 0 0 0 0 0 0 191941
0.005220 0.004895 0.172985 -1.454463 -0.683329 -4.594006 -0.005989 1 0 0 0 0 0 0 192937
0.005257 0.004941 0.172953 -1.253485 -1.095921 -4.633900 -0.006021 1 0 0 0 0 0 0 193938
0.005299 0.004961 0.172918 -1.303491 -0.802024 -4.623280 -0.006052 1 0 0 0 0 0 0 194934
0.005343 0.004968 0.172882 -1.347438 -0.606159 -4.625545 -0.006082 1 0 0 0 0 0 0 195917
0.005398 0.005007 0.172843 -1.501475 -1.013270 -4.609633 -0.006114 1 0 0 0 0 0 0 196936
0.005449 0.005024 0.172805 -1.471232 -0.763721 -4.641088 -0.006148 1 0 0 0 0 0 0 198016
0.005491 0.005051 0.172761 -1.370569 -0.875915 -4.598363 -0.006180 1 0 0 0 0 0 0 199045
0.005514 0.005065 0.172727 -1.102287 -0.727865 -4.727885 -0.006211 1 0 0 0 0 0 0 200031
0.005542 0.005091 0.172685 -1.159964 -0.864486 -4.665584 -0.006239 1 0 0 0 0 0 0 200932
0.005574 0.005123 0.172640 -1.212824 -0.958332 -4.636469 -0.006272 1 0 0 0 0 0 0 201980
0.005585 0.005161 0.172599 -0.953467 -1.061738 -4.706991 -0.006303 1 0 0 0 0 0 0 202986
0.005614 0.005177 0.172559 -1.165981 -0.788874 -4.754022 -0.006333 1 0 0 0 0 0 0 203934
0.005646 0.005204 0.172515 -1.231998 -0.902844 -4.716142 -0.006364 1 0 0 0 0 0 0 204937
0.005679 0.005236 0.172469 -1.265261 -0.988941 -4.701728 -0.006396 1 0 0 0 0 0 0 205936
0.005713 0.005270 0.172421 -1.286267 -1.038773 -4.708987 -0.006432 1 0 0 0 0 0 0 207099
0.005755 0.005285 0.172364 -1.386696 -0.787816 -4.601318 -0.006462 1 0 0 0 0 0 0 208063
0.005777 0.005294 0.172308 -1.158196 -0.687372 -4.621988 -0.006489 1 0 0 0 0 0 0 208937
0.005806 0.005317 0.172256 -1.224590 -0.870256 -4.691901 -0.006521 1 0 0 0 0 0 0 209943
0.005822 0.005330 0.172202 -1.071849 -0.757576 -4.696458 -0.006551 1 0 0 0 0 0 0 210910
0.005832 0.005338 0.172147 -0.979217 -0.682553 -4.707402 -0.006585 1 0 0 0 0 0 0 211997
0.005861 0.005339 0.172086 -1.226146 -0.593714 -4.644612 -0.006618 1 0 0 0 0 0 0 213043
0.005878 0.005341 0.172028 -1.090183 -0.596384 -4.690257 -0.006645 1 0 0 0 0 0 0 213921
0.005888 0.005343 0.171972 -0.998124 -0.603289 -4.730987 -0.006678 1 0 0 0 0 0 0 214972
0.005901 0.005324 0.171906 -1.036534 -0.326440 -4.637804 -0.006708 1 0 0 0 0 0 0 215935
0.005903 0.005337 0.171840 -0.903730 -0.726122 -4.637120 -0.006739 1 0 0 0 0 0 0 216921
0.005913 0.005324 0.171770 -0.987345 -0.417185 -4.601860 -0.006770 1 0 0 0 0 0 0 217911
0.005920 0.005319 0.171707 -0.961560 -0.493487 -4.711248 -0.006801 1 0 0 0 0 0 0 218913
0.005903 0.005321 0.171639 -0.655347 -0.607682 -4.664533 -0.006832 1 0 0 0 0 0 0 219909
0.005897 0.005324 0.171562 -0.766764 -0.623734 -4.560838 -0.006864 1 0 0 0 0 0 0 220915
0.005874 0.005331 0.171486 -0.557653 -0.681841 -4.589570 -0.006895 1 0 0 0 0 0 0 221913
0.005864 0.005336 0.171406 -0.719606 -0.665535 -4.537676 -0.006926 1 0 0 0 0 0 0 222910
0.005834 0.005366 0.171323 -0.455954 -0.991941 -4.516536 -0.006957 1 0 0 0 0 0 0 223912
0.005820 0.005382 0.171238 -0.662059 -0.855921 -4.509029 -0.006989 1 0 0 0 0 0 0 224917
0.005794 0.005396 0.171143 -0.511557 -0.812418 -4.389662 -0.007020 1 0 0 0 0 0 0 225912
0.005745 0.005391 0.171055 -0.195203 -0.563030 -4.484508 -0.007052 1 0 0 0 0 0 0 226938
0.005723 0.005390 0.170952 -0.519821 -0.595121 -4.310840 -0.007084 1 0 0 0 0 0 0 227973
0.005692 0.005396 0.170849 -0.438638 -0.683048 -4.293367 -0.007118 1 0 0 0 0 0 0 229056
0.005640 0.005386 0.170740 -0.160648 -0.502460 -4.244755 -0.007146 1 0 0 0 0 0 0 229939
0.005601 0.005366 0.170639 -0.286357 -0.336754 -4.346530 -0.007176 1 0 0 0 0 0 0 230924
0.005561 0.005361 0.170536 -0.293966 -0.530303 -4.331831 -0.007207 1 0 0 0 0 0 0 231915
0.005527 0.005343 0.170420 -0.375787 -0.370061 -4.193419 -0.007239 1 0 0 0 0 0 0 232921
0.005496 0.005317 0.170300 -0.425144 -0.264808 -4.116555 -0.007270 1 0 0 0 0 0 0 233912
0.005445 0.005293 0.170182 -0.153882 -0.262929 -4.163931 -0.007302 1 0 0 0 0 0 0 234957
0.005389 0.005247 0.170056 -0.069240 0.021778 -4.066768 -0.007337 1 0 0 0 0 0 0 236056
0.005325 0.005211 0.169920 0.051362 -0.092924 -3.927139 -0.007368 1 0 0 0 0 0 0 237058
0.005272 0.005200 0.169781 -0.090757 -0.411489 -3.901313 -0.007400 1 0 0 0 0 0 0 238091
0.005190 0.005142 0.169557 0.296972 0.158295 -2.774830 -0.007426 1 0 0 0 0 0 0 238915
0.005149 0.005160 0.169459 -0.209031 -0.773552 -4.313660 -0.007461 1 0 0 0 0 0 0 240033
0.005092 0.005156 0.169317 -0.041018 -0.585012 -3.906809 -0.007494 1 0 0 0 0 0 0 241096
0.005020 0.005164 0.169084 0.171541 -0.721512 -2.686611 -0.007521 1 0 0 0 0 0 0 241942
0.004987 0.005171 0.168973 -0.316796 -0.723491 -4.155457 -0.007557 1 0 0 0 0 0 0 243098
0.004942 0.005153 0.168745 -0.207715 -0.396706 -2.776671 -0.007586 1 0 0 0 0 0 0 244019
0.004891 0.005159 0.168624 -0.110523 -0.688622 -4.028287 -0.007617 1 0 0 0 0 0 0 245011
0.004798 0.005147 0.168396 0.452013 -0.475998 -2.774717 -0.007645 1 0 0 0 0 0 0 245929
0.004767 0.005128 0.168273 -0.307855 -0.365949 -4.017959 -0.007677 1 0 0 0 0 0 0 246935
0.004731 0.005123 0.168120 -0.303265 -0.545396 -3.750434 -0.007708 1 0 0 0 0 0 0 247932
0.004683 0.005097 0.167860 -0.154638 -0.278368 -2.324718 -0.007742 1 0 0 0 0 0 0 249027
0.004644 0.005057 0.167709 -0.246798 -0.077434 -3.613137 -0.007776 1 0 0 0 0 0 0 250112
0.004584 0.005037 0.167438 0.014898 -0.314312 -2.172992 -0.007800 1 0 0 0 0 0 0 250872
0.004565 0.004994 0.167313 -0.495585 -0.039367 -3.929627 -0.007833 1 0 0 0 0 0 0 251951
0.004495 0.004944 0.167052 0.125002 0.087859 -2.324090 -0.007865 1 0 0 0 0 0 0 252965
0.004462 0.004940 0.166896 -0.285955 -0.502335 -3.532574 -0.007895 1 0 0 0 0 0 0 253913
0.004415 0.004913 0.166628 -0.155192 -0.261602 -2.194326 -0.007926 1 0 0 0 0 0 0 254920
0.004385 0.004913 0.166469 -0.358979 -0.587211 -3.482526 -0.007957 1 0 0 0 0 0 0 255917
0.004307 0.004895 0.166182 0.260805 -0.389534 -1.918846 -0.007989 1 0 0 0 0 0 0 256919
0.004280 0.004926 0.165925 -0.352926 -1.010456 -2.156269 -0.008020 1 0 0 0 0 0 0 257919
0.004260 0.004913 0.165772 -0.494891 -0.499963 -3.540793 -0.008051 1 0 0 0 0 0 0 258910
0.004212 0.004912 0.165465 -0.156554 -0.602967 -1.651732 -0.008083 1 0 0 0 0 0 0 259925
0.004203 0.004913 0.165211 -0.617428 -0.652152 -2.145672 -0.008114 1 0 0 0 0 0 0 260921
0.004162 0.004899 0.165045 -0.249587 -0.455055 -3.336556 -0.008144 1 0 0 0 0 0 0 261880
0.004133 0.004890 0.164743 -0.377063 -0.507478 -1.671004 -0.008176 1 0 0 0 0 0 0 262925
0.004103 0.004862 0.164480 -0.366423 -0.261033 -2.002942 -0.008211 1 0 0 0 0 0 0 264024
0.004072 0.004828 0.164195 -0.350233 -0.157734 -1.740553 -0.008238 1 0 0 0 0 0 0 264905
0.004067 0.004822 0.164039 -0.691650 -0.508127 -3.385863 -0.008273 1 0 0 0 0 0 0 266016
0.004039 0.004790 0.163703 -0.435130 -0.217022 -1.193969 -0.008302 1 0 0 0 0 0 0 266948
0.004034 0.004784 0.163435 -0.699520 -0.507346 -1.855554 -0.008332 1 0 0 0 0 0 0 267918
0.004033 0.004781 0.163259 -0.779239 -0.591539 -3.106713 -0.008364 1 0 0 0 0 0 0 268926
0.004008 0.004753 0.162936 -0.486040 -0.269093 -1.294864 -0.008396 1 0 0 0 0 0 0 269960
0.003968 0.004753 0.162650 -0.254519 -0.602287 -1.581326 -0.008427 1 0 0 0 0 0 0 270934
0.003934 0.004726 0.162380 -0.301469 -0.281234 -1.818349 -0.008458 1 0 0 0 0 0 0 271932
0.003891 0.004725 0.162102 -0.190823 -0.595008 -1.716709 -0.008494 1 0 0 0 0 0 0 273087
0.003890 0.004689 0.161792 -0.727186 -0.174298 -1.263970 -0.008526 1 0 0 0 0 0 0 274101
0.003855 0.004687 0.161503 -0.342209 -0.559659 -1.482179 -0.008551 1 0 0 0 0 0 0 274919
0.003849 0.004685 0.161339 -0.674010 -0.609896 -3.125449 -0.008584 1 0 0 0 0 0 0 275980
0.003844 0.004682 0.160994 -0.732194 -0.612263 -0.902689 -0.008615 1 0 0 0 0 0 0 276967
0.003818 0.004654 0.160706 -0.461896 -0.278492 -1.417085 -0.008645 1 0 0 0 0 0 0 277920
0.003786 0.004619 0.160429 -0.357483 -0.149463 -1.585867 -0.008678 1 0 0 0 0 0 0 278973
0.003778 0.004609 0.160130 -0.648387 -0.453479 -1.302007 -0.008710 1 0 0 0 0 0 0 280009
0.003740 0.004611 0.159836 -0.301606 -0.659478 -1.328875 -0.008740 1 0 0 0 0 0 0 280949
0.003739 0.004587 0.159654 -0.742197 -0.328220 -2.769787 -0.008771 1 0 0 0 0 0 0 281940
0.003738 0.004567 0.159290 -0.788517 -0.359066 -0.520193 -0.008802 1 0 0 0 0 0 0 282958
0.003738 0.004562 0.159001 -0.804630 -0.543476 -1.253093 -0.008832 1 0 0 0 0 0 0 283899
0.003720 0.004540 0.158803 -0.570622 -0.350028 -2.502910 -0.008863 1 0 0 0 0 0 0 284909
0.003731 0.004549 0.158434 -0.932969 -0.740629 -0.376828 -0.008894 1 0 0 0 0 0 0 285895
0.003708 0.004524 0.158133 -0.532561 -0.322572 -1.020472 -0.008927 1 0 0 0 0 0 0 286930
0.003676 0.004489 0.157843 -0.374069 -0.153079 -1.216843 -0.008958 1 0 0 0 0 0 0 287925
0.003692 0.004504 0.157540 -0.975442 -0.794741 -1.036889 -0.008987 1 0 0 0 0 0 0 288869
0.003676 0.004485 0.157336 -0.625555 -0.419666 -2.300494 -0.009020 1 0 0 0 0 0 0 289906
0.003638 0.004444 0.156974 -0.312923 -0.080607 -0.333132 -0.009051 1 0 0 0 0 0 0 290923
0.003593 0.004438 0.156657 -0.178862 -0.516826 -0.703632 -0.009083 1 0 0 0 0 0 0 291923
0.003584 0.004434 0.156455 -0.627455 -0.579459 -2.228735 -0.009113 1 0 0 0 0 0 0 292909
0.003611 0.004422 0.156088 -1.147934 -0.490319 -0.205992 -0.009148 1 0 0 0 0 0 0 294022
0.003556 0.004397 0.155758 -0.144817 -0.303517 -0.453883 -0.009176 1 0 0 0 0 0 0 294902
0.003569 0.004385 0.155567 -0.911002 -0.460205 -2.281939 -0.009211 1 0 0 0 0 0 0 296031
0.003551 0.004347 0.155174 -0.603252 -0.129307 0.208131 -0.009240 1 0 0 0 0 0 0 296949
0.003540 0.004361 0.154974 -0.657907 -0.770181 -2.042745 -0.009270 1 0 0 0 0 0 0 297923
0.003506 0.004343 0.154607 -0.361303 -0.421260 -0.061410 -0.009301 1 0 0 0 0 0 0 298906
0.003515 0.004354 0.154400 -0.891587 -0.776074 -1.940742 -0.009332 1 0 0 0 0 0 0 299893
0.003496 0.004334 0.154027 -0.579638 -0.405288 0.066597 -0.009364 1 0 0 0 0 0 0 300919
0.003497 0.004306 0.153821 -0.816265 -0.250336 -1.883932 -0.009396 1 0 0 0 0 0 0 301961
0.003462 0.004289 0.153434 -0.369354 -0.388326 0.303337 -0.009429 1 0 0 0 0 0 0 303000
0.003427 0.004256 0.153114 -0.321423 -0.188044 -0.318722 -0.009463 1 0 0 0 0 0 0 304088
0.003402 0.004228 0.152897 -0.445187 -0.242916 -1.698829 -0.009490 1 0 0 0 0 0 0 304973
0.003383 0.004207 0.152558 -0.533697 -0.327324 -0.226915 -0.009520 1 0 0 0 0 0 0 305912
0.003384 0.004178 0.152353 -0.803953 -0.227309 -1.803372 -0.009553 1 0 0 0 0 0 0 306982
0.003358 0.004128 0.151975 -0.487537 0.063418 0.313805 -0.009587 1 0 0 0 0 0 0 308071
0.003315 0.004119 0.151640 -0.229400 -0.447075 0.010619 -0.009614 1 0 0 0 0 0 0 308920
0.003313 0.004092 0.151459 -0.726600 -0.270070 -2.006715 -0.009650 1 0 0 0 0 0 0 310089
0.003308 0.004069 0.151068 -0.750748 -0.285738 0.557442 -0.009677 1 0 0 0 0 0 0 310930
0.003283 0.004067 0.150878 -0.487014 -0.574227 -1.794202 -0.009710 1 0 0 0 0 0 0 312004
0.003262 0.004063 0.150516 -0.516846 -0.572752 0.243992 -0.009740 1 0 0 0 0 0 0 312968
0.003262 0.004036 0.150304 -0.796059 -0.281518 -1.479730 -0.009771 1 0 0 0 0 0 0 313939
0.003227 0.004022 0.149941 -0.362406 -0.403688 0.351925 -0.009801 1 0 0 0 0 0 0 314927
0.003225 0.003993 0.149728 -0.748894 -0.239509 -1.399780 -0.009837 1 0 0 0 0 0 0 316074
0.003197 0.003944 0.149339 -0.451552 0.062007 0.742299 -0.009869 1 0 0 0 0 0 0 317090
0.003174 0.003915 0.149131 -0.481932 -0.177314 -1.363939 -0.009894 1 0 0 0 0 0 0 317872
0.003161 0.003898 0.148916 -0.616794 -0.361136 -1.473967 -0.009926 1 0 0 0 0 0 0 318900
0.003125 0.003858 0.148525 -0.329006 -0.057057 0.848011 -0.009958 1 0 0 0 0 0 0 319923
0.003101 0.003830 0.148315 -0.448859 -0.201681 -1.253636 -0.009987 1 0 0 0 0 0 0 320868
0.003057 0.003782 0.147963 -0.205131 0.058659 0.427611 -0.010019 1 0 0 0 0 0 0 321874
0.003047 0.003770 0.147737 -0.616856 -0.380281 -1.042057 -0.010049 1 0 0 0 0 0 0 322862
0.003014 0.003734 0.147375 -0.360189 -0.105568 0.634023 -0.010081 1 0 0 0 0 0 0 323871
0.003006 0.003724 0.147174 -0.662698 -0.430562 -1.278991 -0.010112 1 0 0 0 0 0 0 324862
0.002974 0.003689 0.146825 -0.382346 -0.128157 0.495681 -0.010143 1 0 0 0 0 0 0 325872
0.002951 0.003663 0.146617 -0.453549 -0.204864 -1.145265 -0.010174 1 0 0 0 0 0 0 326859
0.002907 0.003615 0.146263 -0.202807 0.065251 0.631199 -0.010206 1 0 0 0 0 0 0 327871
0.002881 0.003587 0.146054 -0.405309 -0.151652 -1.053394 -0.010237 1 0 0 0 0 0 0 328863
0.002861 0.003564 0.145709 -0.490015 -0.239693 0.577971 -0.010268 1 0 0 0 0 0 0 329871
0.002839 0.003539 0.145500 -0.480627 -0.229984 -1.003036 -0.010299 1 0 0 0 0 0 0 330859
0.002764 0.003501 0.145157 0.212537 -0.044754 0.613415 -0.010348 1 0 0 0 0 0 0 332411
0.002733 0.003474 0.144947 -0.284079 -0.172152 -0.932446 -0.010367 1 0 0 0 0 0 0 333021
0.002685 0.003426 0.144590 -0.100208 0.089550 0.876560 -0.010398 1 0 0 0 0 0 0 334008
0.002659 0.003398 0.144378 -0.366311 -0.132331 -0.809062 -0.010425 1 0 0 0 0 0 0 334892
0.002628 0.003364 0.144148 -0.334893 -0.085891 -0.730803 -0.010458 1 0 0 0 0 0 0 335921
0.002590 0.003281 0.143792 -0.227839 0.583228 0.966031 -0.010490 1 0 0 0 0 0 0 336956
0.002559 0.003269 0.143596 -0.317954 -0.277809 -0.932249 -0.010520 1 0 0 0 0 0 0 337905
0.002504 0.003247 0.143355 -0.001682 -0.244331 -0.498322 -0.010551 1 0 0 0 0 0 0 338927
0.002448 0.003173 0.142991 0.053086 0.456153 1.179335 -0.010583 1 0 0 0 0 0 0 339922
0.002415 0.003163 0.142794 -0.238007 -0.300206 -0.797037 -0.010616 1 0 0 0 0 0 0 340990
0.002359 0.003142 0.142550 0.037442 -0.247166 -0.369341 -0.010644 1 0 0 0 0 0 0 341894
0.002314 0.003114 0.142307 -0.074714 -0.128533 -0.293555 -0.010676 1 0 0 0 0 0 0 342907
0.002256 0.003066 0.141927 0.092071 0.139027 1.531203 -0.010708 1 0 0 0 0 0 0 343921
0.002229 0.003039 0.141736 -0.295416 -0.104575 -0.729168 -0.010743 1 0 0 0 0 0 0 345044
0.002128 0.002973 0.141387 0.640218 0.375226 1.152043 -0.010773 1 0 0 0 0 0 0 346017
0.002094 0.002944 0.141199 -0.131552 -0.031172 -0.737657 -0.010799 1 0 0 0 0 0 0 346838
0.002055 0.002931 0.140995 -0.127309 -0.300184 -0.682469 -0.010831 1 0 0 0 0 0 0 347863
0.002002 0.002890 0.140756 0.042960 0.058923 -0.211387 -0.010864 1 0 0 0 0 0 0 348924
0.001953 0.002871 0.140503 0.023719 -0.204534 0.061366 -0.010894 1 0 0 0 0 0 0 349876
0.001912 0.002844 0.140253 -0.078450 -0.109932 0.068083 -0.010925 1 0 0 0 0 0 0 350869
0.001847 0.002837 0.140004 0.226076 -0.375977 0.084501 -0.010956 1 0 0 0 0 0 0 351865
0.001753 0.002783 0.139648 0.661701 0.230870 1.544253 -0.010986 1 0 0 0 0 0 0 352839
0.001699 0.002760 0.139467 0.177927 -0.117481 -0.584226 -0.011018 1 0 0 0 0 0 0 353861
0.001649 0.002750 0.139235 0.084807 -0.323848 -0.099661 -0.011049 1 0 0 0 0 0 0 354862
0.001593 0.002711 0.138984 0.171467 0.049590 0.226828 -0.011081 1 0 0 0 0 0 0 355864
0.001521 0.002699 0.138734 0.388661 -0.266846 0.279644 -0.011112 1 0 0 0 0 0 0 356861
0.001469 0.002674 0.138484 0.158574 -0.140356 0.310782 -0.011143 1 0 0 0 0 0 0 357859
0.001406 0.002649 0.138244 0.289516 -0.112712 0.216189 -0.011174 1 0 0 0 0 0 0 358861
0.001352 0.002639 0.137988 0.188096 -0.303873 0.452483 -0.011206 1 0 0 0 0 0 0 359873
0.001288 0.002621 0.137746 0.316466 -0.219757 0.325257 -0.011260 1 0 0 0 0 0 0 361600
0.001257 0.002614 0.137652 -0.095293 -0.356034 -1.614262 -0.011267 1 0 0 0 0 0 0 361810
0.001154 0.002560 0.137189 0.822381 0.250031 3.065400 -0.011302 1 0 0 0 0 0 0 362939
0.001100 0.002537 0.136966 0.282668 -0.093123 0.443032 -0.011332 1 0 0 0 0 0 0 363889
0.001036 0.002513 0.136736 0.362247 -0.102200 0.307449 -0.011363 1 0 0 0 0 0 0 364894
0.000988 0.002483 0.136492 0.164607 -0.024992 0.493899 -0.011394 1 0 0 0 0 0 0 365895
0.000943 0.002471 0.136262 0.120666 -0.254267 0.362123 -0.011424 1 0 0 0 0 0 0 366860
0.000884 0.002452 0.136029 0.304762 -0.183643 0.431235 -0.011456 1 0 0 0 0 0 0 367869
0.000818 0.002429 0.135794 0.420783 -0.129472 0.491297 -0.011488 1 0 0 0 0 0 0 368902
0.000749 0.002405 0.135558 0.484655 -0.099977 0.537673 -0.011528 1 0 0 0 0 0 0 370161
0.000693 0.002396 0.135301 0.327390 -0.283583 0.846951 -0.011559 1 0 0 0 0 0 0 371181
0.000623 0.002398 0.135046 0.505862 -0.462173 0.891058 -0.011584 1 0 0 0 0 0 0 371954
0.000553 0.002388 0.134832 0.542821 -0.307172 0.398023 -0.011613 1 0 0 0 0 0 0 372883
0.000503 0.002365 0.134623 0.288059 -0.135802 0.305628 -0.011647 1 0 0 0 0 0 0 373990
0.000442 0.002341 0.134397 0.410462 -0.093554 0.559488 -0.011678 1 0 0 0 0 0 0 374988
0.000390 0.002332 0.134172 0.305328 -0.285123 0.583862 -0.011708 1 0 0 0 0 0 0 375931
0.000344 0.002331 0.133949 0.238542 -0.402424 0.605257 -0.011744 1 0 0 0 0 0 0 377078
0.000306 0.002312 0.133707 0.128111 -0.191667 0.891781 -0.011770 1 0 0 0 0 0 0 377914
0.000266 0.002307 0.133506 0.143561 -0.341208 0.402627 -0.011805 1 0 0 0 0 0 0 379049
0.000211 0.002291 0.133282 0.355626 -0.221567 0.694088 -0.011832 1 0 0 0 0 0 0 379916
0.000169 0.002267 0.133069 0.213489 -0.089032 0.610932 -0.011862 1 0 0 0 0 0 0 380872
0.000113 0.002242 0.132870 0.390629 -0.077290 0.449517 -0.011892 1 0 0 0 0 0 0 381816
0.000085 0.002229 0.132676 0.044897 -0.215303 0.396617 -0.011930 1 0 0 0 0 0 0 383055
0.000050 0.002224 0.132433 0.099698 -0.343039 1.057145 -0.011958 1 0 0 0 0 0 0 383934
0.000004 0.002190 0.132233 0.265020 0.026792 0.595881 -0.011985 1 0 0 0 0 0 0 384811
-0.000039 0.002177 0.132048 0.251815 -0.200931 0.380594 -0.012017 1 0 0 0 0 0 0 385833
-0.000075 0.002153 0.131849 0.159498 -0.086987 0.569626 -0.012051 1 0 0 0 0 0 0 386907
-0.000154 0.002154 0.131655 0.723093 -0.393485 0.565785 -0.012080 1 0 0 0 0 0 0 387834
-0.000214 0.002158 0.131471 0.535883 -0.465493 0.439584 -0.012111 1 0 0 0 0 0 0 388833
-0.000257 0.002143 0.131273 0.319299 -0.226166 0.655110 -0.012143 1 0 0 0 0 0 0 389856
-0.000305 0.002159 0.131078 0.357373 -0.602570 0.662893 -0.012174 1 0 0 0 0 0 0 390838
-0.000329 0.002165 0.130885 0.048436 -0.521945 0.668042 -0.012205 1 0 0 0 0 0 0 391833
-0.000355 0.002152 0.130713 0.052061 -0.262591 0.418027 -0.012236 1 0 0 0 0 0 0 392828
-0.000382 0.002128 0.130518 0.069032 -0.098249 0.715213 -0.012267 1 0 0 0 0 0 0 393829
-0.000415 0.002120 0.130335 0.160036 -0.278221 0.625299 -0.012299 1 0 0 0 0 0 0 394838
-0.000431 0.002115 0.130146 -0.051256 -0.329973 0.720087 -0.012330 1 0 0 0 0 0 0 395832
-0.000473 0.002100 0.129955 0.272163 -0.215735 0.785868 -0.012361 1 0 0 0 0 0 0 396828
-0.000514 0.002096 0.129773 0.293166 -0.344264 0.703004 -0.012393 1 0 0 0 0 0 0 397841
-0.000554 0.002097 0.129595 0.291570 -0.427481 0.676423 -0.012443 1 0 0 0 0 0 0 399471
-0.000575 0.002099 0.129529 0.038200 -0.443940 -0.787857 -0.012454 1 0 0 0 0 0 0 399804
-0.000612 0.002065 0.129272 0.236004 0.023994 1.599893 -0.012487 1 0 0 0 0 0 0 400851
-0.000650 0.002052 0.129066 0.277081 -0.198658 1.211546 -0.012518 1 0 0 0 0 0 0 401854
-0.000683 0.002030 0.128889 0.217095 -0.097961 0.818884 -0.012549 1 0 0 0 0 0 0 402856
-0.000718 0.002022 0.128712 0.255968 -0.274927 0.807138 -0.012583 1 0 0 0 0 0 0 403923
-0.000756 0.002022 0.128535 0.284845 -0.386586 0.834538 -0.012613 1 0 0 0 0 0 0 404898
-0.000788 0.002006 0.128369 0.227106 -0.193296 0.724455 -0.012644 1 0 0 0 0 0 0 405894
-0.000803 0.001997 0.128216 0.007847 -0.266867 0.556940 -0.012676 1 0 0 0 0 0 0 406898
-0.000831 0.001995 0.128048 0.138494 -0.373754 0.770576 -0.012712 1 0 0 0 0 0 0 408057
-0.000838 0.001974 0.127875 -0.108118 -0.121733 0.884354 -0.012740 1 0 0 0 0 0 0 408948
-0.000861 0.001967 0.127730 0.079595 -0.286303 0.553951 -0.012769 1 0 0 0 0 0 0 409891
-0.000885 0.001948 0.127575 0.126416 -0.136186 0.673135 -0.012798 1 0 0 0 0 0 0 410806
-0.000917 0.001942 0.127437 0.226650 -0.296366 0.493601 -0.012830 1 0 0 0 0 0 0 411848
-0.000933 0.001938 0.127295 0.023694 -0.336553 0.549490 -0.012869 1 0 0 0 0 0 0 413095
-0.000973 0.001924 0.127120 0.337869 -0.210948 1.005979 -0.012893 1 0 0 0 0 0 0 413871
-0.000999 0.001936 0.126985 0.181560 -0.535399 0.563784 -0.012926 1 0 0 0 0 0 0 414909
-0.001011 0.001941 0.126844 -0.008138 -0.477554 0.618467 -0.012956 1 0 0 0 0 0 0 415885
-0.001050 0.001932 0.126700 0.329955 -0.295043 0.677382 -0.012987 1 0 0 0 0 0 0 416872
-0.001069 0.001926 0.126556 0.103373 -0.319853 0.715958 -0.013018 1 0 0 0 0 0 0 417862
-0.001092 0.001909 0.126432 0.137758 -0.158217 0.473599 -0.013049 1 0 0 0 0 0 0 418835
-0.001102 0.001899 0.126295 -0.016455 -0.242077 0.645767 -0.013080 1 0 0 0 0 0 0 419855
-0.001127 0.001897 0.126163 0.150803 -0.364153 0.618640 -0.013111 1 0 0 0 0 0 0 420833
-0.001138 0.001895 0.126023 0.000485 -0.371122 0.744763 -0.013143 1 0 0 0 0 0 0 421854
-0.001163 0.001898 0.125890 0.162761 -0.432490 0.688759 -0.013174 1 0 0 0 0 0 0 422833
-0.001194 0.001903 0.125760 0.269855 -0.469296 0.672599 -0.013205 1 0 0 0 0 0 0 423833
-0.001203 0.001885 0.125631 -0.004975 -0.179800 0.669222 -0.013237 1 0 0 0 0 0 0 424859
-0.001227 0.001880 0.125502 0.157117 -0.310622 0.694444 -0.013268 1 0 0 0 0 0 0 425861
-0.001257 0.001881 0.125373 0.270786 -0.404397 0.720504 -0.013299 1 0 0 0 0 0 0 426862
-0.001291 0.001885 0.125244 0.333319 -0.455980 0.743276 -0.013364 1 0 0 0 0 0 0 428912
-0.001320 0.001871 0.125064 0.281826 -0.219130 1.442831 -0.013397 1 0 0 0 0 0 0 429996
-0.001353 0.001867 0.124885 0.332359 -0.331244 1.521799 -0.013425 1 0 0 0 0 0 0 430881
-0.001370 0.001865 0.124760 0.122942 -0.366269 0.865810 -0.013455 1 0 0 0 0 0 0 431842
-0.001396 0.001867 0.124632 0.243088 -0.430868 0.851867 -0.013487 1 0 0 0 0 0 0 432861
-0.001409 0.001868 0.124524 0.077476 -0.415750 0.605026 -0.013518 1 0 0 0 0 0 0 433869
-0.001434 0.001872 0.124403 0.221625 -0.455228 0.782419 -0.013549 1 0 0 0 0 0 0 434860
-0.001446 0.001873 0.124298 0.069597 -0.428664 0.608157 -0.013581 1 0 0 0 0 0 0 435866
-0.001465 0.001858 0.124188 0.147800 -0.219025 0.668063 -0.013620 1 0 0 0 0 0 0 437135
-0.001493 0.001855 0.124066 0.277005 -0.336720 0.858644 -0.013653 1 0 0 0 0 0 0 438177
-0.001506 0.001852 0.123960 0.104743 -0.366431 0.679637 -0.013677 1 0 0 0 0 0 0 438935
-0.001512 0.001850 0.123861 -0.006247 -0.377261 0.602216 -0.013705 1 0 0 0 0 0 0 439845
-0.001534 0.001853 0.123773 0.192174 -0.444030 0.453290 -0.013743 1 0 0 0 0 0 0 441056
-0.001558 0.001840 0.123670 0.239004 -0.231693 0.664355 -0.013774 1 0 0 0 0 0 0 442056
-0.001582 0.001818 0.123561 0.260433 -0.100123 0.779401 -0.013800 1 0 0 0 0 0 0 442880
-0.001594 0.001806 0.123460 0.096885 -0.220141 0.701122 -0.013836 1 0 0 0 0 0 0 444043
-0.001618 0.001805 0.123372 0.253515 -0.359395 0.542578 -0.013862 1 0 0 0 0 0 0 444859
-0.001630 0.001803 0.123278 0.101497 -0.375575 0.612966 -0.013898 1 0 0 0 0 0 0 446018
-0.001648 0.001787 0.123173 0.178851 -0.189528 0.798837 -0.013924 1 0 0 0 0 0 0 446839
-0.001676 0.001783 0.123083 0.315979 -0.326664 0.627223 -0.013956 1 0 0 0 0 0 0 447868
-0.001703 0.001767 0.123010 0.324854 -0.176220 0.408215 -0.013990 1 0 0 0 0 0 0 448972
-0.001721 0.001776 0.122911 0.211478 -0.497476 0.741134 -0.014024 1 0 0 0 0 0 0 450039
-0.001743 0.001766 0.122804 0.249957 -0.272843 0.906644 -0.014050 1 0 0 0 0 0 0 450866
-0.001754 0.001761 0.122735 0.115532 -0.317587 0.435417 -0.014079 1 0 0 0 0 0 0 451802
-0.001778 0.001762 0.122658 0.275916 -0.405816 0.502501 -0.014113 1 0 0 0 0 0 0 452911
-0.001802 0.001748 0.122558 0.302373 -0.208699 0.826939 -0.014145 1 0 0 0 0 0 0 453914
-0.001832 0.001744 0.122471 0.394781 -0.334910 0.718243 -0.014175 1 0 0 0 0 0 0 454868
-0.001847 0.001742 0.122378 0.196220 -0.359236 0.797819 -0.014206 1 0 0 0 0 0 0 455859
-0.001867 0.001727 0.122303 0.256919 -0.189013 0.575027 -0.014238 1 0 0 0 0 0 0 456890
-0.001896 0.001723 0.122225 0.374709 -0.322257 0.623816 -0.014268 1 0 0 0 0 0 0 457860
-0.001909 0.001720 0.122135 0.191473 -0.350911 0.793983 -0.014299 1 0 0 0 0 0 0 458858
-0.001934 0.001722 0.122051 0.331129 -0.423619 0.751208 -0.014331 1 0 0 0 0 0 0 459864
-0.001959 0.001709 0.121980 0.356261 -0.226663 0.591767 -0.014362 1 0 0 0 0 0 0 460864
-0.001990 0.001707 0.121902 0.436105 -0.341328 0.673838 -0.014393 1 0 0 0 0 0 0 461856
-0.002024 0.001709 0.121822 0.486770 -0.421483 0.726889 -0.014425 1 0 0 0 0 0 0 462864
-0.002059 0.001714 0.121742 0.516855 -0.465025 0.758442 -0.014455 1 0 0 0 0 0 0 463834
-0.002089 0.001703 0.121672 0.465686 -0.249222 0.636678 -0.014488 1 0 0 0 0 0 0 464886
-0.002103 0.001696 0.121585 0.251179 -0.292693 0.863064 -0.014523 1 0 0 0 0 0 0 466016
-0.002129 0.001696 0.121502 0.380578 -0.391878 0.852318 -0.014553 1 0 0 0 0 0 0 466978
-0.002159 0.001701 0.121421 0.471910 -0.449821 0.850289 -0.014579 1 0 0 0 0 0 0 467811
-0.002187 0.001688 0.121350 0.453649 -0.242229 0.715653 -0.014611 1 0 0 0 0 0 0 468829
-0.002220 0.001686 0.121273 0.509340 -0.350076 0.808264 -0.014643 1 0 0 0 0 0 0 469840
-0.002235 0.001685 0.121215 0.306192 -0.374074 0.582083 -0.014675 1 0 0 0 0 0 0 470890
-0.002242 0.001683 0.121132 0.167771 -0.373651 0.895948 -0.014704 1 0 0 0 0 0 0 471810
-0.002258 0.001668 0.121062 0.281129 -0.197151 0.783808 -0.014735 1 0 0 0 0 0 0 472785
-0.002284 0.001665 0.120984 0.426727 -0.325981 0.875768 -0.014767 1 0 0 0 0 0 0 473833
-0.002310 0.001649 0.120916 0.443119 -0.175973 0.787161 -0.014801 1 0 0 0 0 0 0 474906
-0.002340 0.001644 0.120839 0.516718 -0.314113 0.897645 -0.014833 1 0 0 0 0 0 0 475922
-0.002368 0.001628 0.120770 0.495121 -0.168644 0.816624 -0.014862 1 0 0 0 0 0 0 476856
-0.002387 0.001638 0.120704 0.378559 -0.493463 0.790823 -0.014893 1 0 0 0 0 0 0 477864
-0.002409 0.001628 0.120640 0.412140 -0.277348 0.785127 -0.014923 1 0 0 0 0 0 0 478824
-0.002438 0.001628 0.120564 0.509751 -0.366303 0.937154 -0.014960 1 0 0 0 0 0 0 480009
-0.002470 0.001631 0.120485 0.571405 -0.432182 1.016893 -0.014991 1 0 0 0 0 0 0 481004
-0.002486 0.001632 0.120427 0.368224 -0.415869 0.774311 -0.015018 1 0 0 0 0 0 0 481843
-0.002506 0.001619 0.120364 0.411212 -0.217770 0.808620 -0.015050 1 0 0 0 0 0 0 482872
-0.002521 0.001630 0.120301 0.348977 -0.517917 0.846978 -0.015081 1 0 0 0 0 0 0 483857
-0.002541 0.001621 0.120237 0.411955 -0.291600 0.866533 -0.015111 1 0 0 0 0 0 0 484827
-0.002563 0.001603 0.120173 0.455474 -0.138547 0.883040 -0.015142 1 0 0 0 0 0 0 485831
-0.002574 0.001593 0.120119 0.311371 -0.239140 0.759165 -0.015173 1 0 0 0 0 0 0 486831
-0.002597 0.001592 0.120048 0.459751 -0.359155 0.994618 -0.015205 1 0 0 0 0 0 0 487835
-0.002621 0.001578 0.119981 0.493276 -0.192609 0.970936 -0.015236 1 0 0 0 0 0 0 488829
-0.002633 0.001570 0.119927 0.338741 -0.267116 0.821439 -0.015267 1 0 0 0 0 0 0 489826
-0.002637 0.001566 0.119845 0.228824 -0.311726 1.175594 -0.015298 1 0 0 0 0 0 0 490829
-0.002651 0.001549 0.119775 0.357258 -0.161643 1.079608 -0.015329 1 0 0 0 0 0 0 491812
-0.002663 0.001559 0.119709 0.340345 -0.484336 1.038595 -0.015360 1 0 0 0 0 0 0 492806
-0.002682 0.001550 0.119644 0.424936 -0.270955 1.028027 -0.015392 1 0 0 0 0 0 0 493810
-0.002691 0.001545 0.119590 0.310316 -0.306894 0.893917 -0.015423 1 0 0 0 0 0 0 494819
-0.002712 0.001546 0.119519 0.472859 -0.391571 1.126782 -0.015471 1 0 0 0 0 0 0 496347
-0.002717 0.001528 0.119443 0.262648 -0.147168 1.230458 -0.015487 1 0 0 0 0 0 0 496862
-0.002737 0.001524 0.119395 0.461778 -0.296092 0.883514 -0.015518 1 0 0 0 0 0 0 497870
-0.002746 0.001520 0.119315 0.326190 -0.329094 1.271864 -0.015549 1 0 0 0 0 0 0 498844
-0.002750 0.001519 0.119257 0.253910 -0.351231 1.057692 -0.015579 1 0 0 0 0 0 0 499819
-0.002752 0.001518 0.119205 0.214598 -0.361768 0.955795 -0.015612 1 0 0 0 0 0 0 500866
-0.002765 0.001503 0.119146 0.361474 -0.184948 1.065429 -0.015642 1 0 0 0 0 0 0 501811
-0.002757 0.001509 0.119073 0.105035 -0.432290 1.260346 -0.015673 1 0 0 0 0 0 0 502812
-0.002765 0.001498 0.119006 0.293209 -0.237699 1.222778 -0.015709 1 0 0 0 0 0 0 503959
-0.002769 0.001492 0.118952 0.253160 -0.287103 1.068340 -0.015738 1 0 0 0 0 0 0 504887
-0.002770 0.001489 0.118902 0.218167 -0.326031 1.008263 -0.015777 1 0 0 0 0 0 0 506131
-0.002769 0.001486 0.118822 0.183432 -0.339133 1.407909 -0.015798 1 0 0 0 0 0 0 506812
-0.002756 0.001499 0.118774 0.016487 -0.536079 1.048267 -0.015838 1 0 0 0 0 0 0 508098
-0.002742 0.001486 0.118706 -0.004616 -0.232389 1.288703 -0.015867 1 0 0 0 0 0 0 509014
-0.002735 0.001480 0.118651 0.075212 -0.279077 1.151437 -0.015896 1 0 0 0 0 0 0 509945
-0.002731 0.001476 0.118601 0.122236 -0.321656 1.089549 -0.015930 1 0 0 0 0 0 0 511039
-0.002734 0.001492 0.118541 0.213248 -0.577904 1.219202 -0.015958 1 0 0 0 0 0 0 511940
-0.002735 0.001499 0.118489 0.200468 -0.500999 1.144175 -0.015989 1 0 0 0 0 0 0 512938
-0.002734 0.001503 0.118440 0.187197 -0.441851 1.113826 -0.016019 1 0 0 0 0 0 0 513876
-0.002715 0.001500 0.118382 -0.069428 -0.350625 1.238987 -0.016050 1 0 0 0 0 0 0 514866
-0.002705 0.001498 0.118331 0.023472 -0.358444 1.177213 -0.016079 1 0 0 0 0 0 0 515804
-0.002699 0.001497 0.118282 0.091094 -0.367694 1.153312 -0.016118 1 0 0 0 0 0 0 517047
-0.002677 0.001491 0.118225 -0.122002 -0.313073 1.280849 -0.016144 1 0 0 0 0 0 0 517875
-0.002665 0.001488 0.118173 -0.007454 -0.339399 1.219882 -0.016172 1 0 0 0 0 0 0 518788
-0.002654 0.001469 0.118135 0.003659 -0.125441 1.051195 -0.016206 1 0 0 0 0 0 0 519881
-0.002648 0.001459 0.118091 0.068824 -0.223514 1.128676 -0.016238 1 0 0 0 0 0 0 520888
-0.002631 0.001467 0.118055 -0.058102 -0.473798 1.036115 -0.016268 1 0 0 0 0 0 0 521848
-0.002622 0.001471 0.118012 0.024769 -0.441627 1.138348 -0.016299 1 0 0 0 0 0 0 522839
-0.002599 0.001468 0.117956 -0.165934 -0.351127 1.323692 -0.016330 1 0 0 0 0 0 0 523834
-0.002574 0.001480 0.117916 -0.205291 -0.538003 1.143406 -0.016361 1 0 0 0 0 0 0 524834
-0.002561 0.001486 0.117871 -0.058352 -0.476891 1.202953 -0.016392 1 0 0 0 0 0 0 525839
-0.002549 0.001471 0.117835 -0.034786 -0.199663 1.098507 -0.016424 1 0 0 0 0 0 0 526835
-0.002542 0.001463 0.117791 0.036708 -0.263894 1.200573 -0.016455 1 0 0 0 0 0 0 527837
-0.002525 0.001472 0.117756 -0.086626 -0.496831 1.117074 -0.016486 1 0 0 0 0 0 0 528832
-0.002516 0.001476 0.117712 -0.002106 -0.456366 1.222519 -0.016517 1 0 0 0 0 0 0 529840
-0.002494 0.001474 0.117688 -0.177374 -0.369397 0.994954 -0.016549 1 0 0 0 0 0 0 530838
-0.002482 0.001473 0.117648 -0.060209 -0.369194 1.178834 -0.016582 1 0 0 0 0 0 0 531915
-0.002475 0.001471 0.117603 0.020753 -0.374622 1.276185 -0.016612 1 0 0 0 0 0 0 532854
-0.002459 0.001484 0.117567 -0.101812 -0.558167 1.181068 -0.016645 1 0 0 0 0 0 0 533932
-0.002445 0.001473 0.117534 -0.084689 -0.259816 1.136451 -0.016674 1 0 0 0 0 0 0 534864
-0.002437 0.001467 0.117492 -0.002893 -0.298923 1.270484 -0.016705 1 0 0 0 0 0 0 535828
-0.002420 0.001477 0.117456 -0.119278 -0.517705 1.199496 -0.016737 1 0 0 0 0 0 0 536856
-0.002406 0.001464 0.117424 -0.098329 -0.239354 1.164573 -0.016770 1 0 0 0 0 0 0 537930
-0.002398 0.001457 0.117382 -0.014523 -0.288456 1.301986 -0.016799 1 0 0 0 0 0 0 538862
-0.002381 0.001467 0.117346 -0.129824 -0.512087 1.232250 -0.016831 1 0 0 0 0 0 0 539866
-0.002367 0.001454 0.117314 -0.108388 -0.236529 1.197921 -0.016866 1 0 0 0 0 0 0 540978
-0.002347 0.001461 0.117282 -0.190047 -0.466144 1.195561 -0.016898 1 0 0 0 0 0 0 542001
-0.002336 0.001464 0.117240 -0.077545 -0.441674 1.341473 -0.016925 1 0 0 0 0 0 0 542871
-0.002313 0.001461 0.117216 -0.237427 -0.364974 1.129774 -0.016957 1 0 0 0 0 0 0 543891
-0.002300 0.001459 0.117176 -0.112789 -0.369801 1.319104 -0.016986 1 0 0 0 0 0 0 544833
-0.002276 0.001454 0.117153 -0.260851 -0.326290 1.133848 -0.017017 1 0 0 0 0 0 0 545824
-0.002263 0.001451 0.117114 -0.129531 -0.349699 1.333527 -0.017050 1 0 0 0 0 0 0 546872
-0.002243 0.001463 0.117080 -0.207095 -0.546317 1.296821 -0.017083 1 0 0 0 0 0 0 547929
-0.002228 0.001451 0.117048 -0.165331 -0.256521 1.274616 -0.017109 1 0 0 0 0 0 0 548770
-0.002220 0.001444 0.117005 -0.070931 -0.299387 1.416884 -0.017142 1 0 0 0 0 0 0 549824
-0.002197 0.001437 0.116981 -0.247814 -0.289025 1.204531 -0.017174 1 0 0 0 0 0 0 550834
-0.002173 0.001446 0.116952 -0.298101 -0.509069 1.253863 -0.017204 1 0 0 0 0 0 0 551817
-0.002160 0.001450 0.116911 -0.156455 -0.466496 1.428828 -0.017235 1 0 0 0 0 0 0 552815
-0.002148 0.001435 0.116876 -0.134669 -0.200790 1.368385 -0.017267 1 0 0 0 0 0 0 553812
-0.002129 0.001440 0.116844 -0.229258 -0.448126 1.346653 -0.017298 1 0 0 0 0 0 0 554812
-0.002138 0.001447 0.116811 0.119334 -0.493131 1.354275 -0.017329 1 0 0 0 0 0 0 555810
-0.002124 0.001446 0.116790 -0.139227 -0.398946 1.210967 -0.017361 1 0 0 0 0 0 0 556817
-0.002116 0.001445 0.116752 -0.085082 -0.390007 1.435142 -0.017391 1 0 0 0 0 0 0 557801
-0.002099 0.001458 0.116718 -0.203140 -0.569422 1.408181 -0.017423 1 0 0 0 0 0 0 558803
-0.002085 0.001446 0.116686 -0.181950 -0.272199 1.389837 -0.017454 1 0 0 0 0 0 0 559808
-0.002065 0.001454 0.116655 -0.263277 -0.489245 1.393819 -0.017485 1 0 0 0 0 0 0 560814
-0.002049 0.001440 0.116623 -0.217930 -0.230270 1.399229 -0.017551 1 0 0 0 0 0 0 562904
-0.002023 0.001428 0.116572 -0.364869 -0.230578 1.682404 -0.017582 1 0 0 0 0 0 0 563891
-0.001996 0.001435 0.116533 -0.379055 -0.481440 1.548119 -0.017610 1 0 0 0 0 0 0 564815
-0.002001 0.001443 0.116499 0.023653 -0.514667 1.493862 -0.017641 1 0 0 0 0 0 0 565797
-0.001985 0.001442 0.116477 -0.205737 -0.413393 1.328061 -0.017673 1 0 0 0 0 0 0 566818
-0.001964 0.001455 0.116449 -0.302395 -0.578850 1.404923 -0.017704 1 0 0 0 0 0 0 567814
-0.001967 0.001448 0.116429 -0.010006 -0.338002 1.314491 -0.017736 1 0 0 0 0 0 0 568817
-0.001967 0.001444 0.116391 -0.003742 -0.352501 1.551471 -0.017767 1 0 0 0 0 0 0 569820
-0.001949 0.001438 0.116368 -0.244894 -0.323896 1.384722 -0.017807 1 0 0 0 0 0 0 571111
-0.001940 0.001435 0.116329 -0.163925 -0.354932 1.589983 -0.017830 1 0 0 0 0 0 0 571844
-0.001935 0.001433 0.116315 -0.090870 -0.383901 1.280172 -0.017860 1 0 0 0 0 0 0 572791
-0.001932 0.001432 0.116280 -0.064677 -0.390900 1.553139 -0.017895 1 0 0 0 0 0 0 573912
-0.001913 0.001427 0.116258 -0.282321 -0.344396 1.409378 -0.017928 1 0 0 0 0 0 0 574989
-0.001921 0.001429 0.116229 0.054393 -0.423829 1.492530 -0.017956 1 0 0 0 0 0 0 575857
-0.001907 0.001425 0.116209 -0.202121 -0.366206 1.388499 -0.017988 1 0 0 0 0 0 0 576910
-0.001917 0.001427 0.116181 0.096038 -0.435653 1.495691 -0.018017 1 0 0 0 0 0 0 577827
-0.001905 0.001424 0.116161 -0.181310 -0.372767 1.401040 -0.018052 1 0 0 0 0 0 0 578932
-0.001893 0.001405 0.116134 -0.203139 -0.152153 1.498571 -0.018081 1 0 0 0 0 0 0 579868
-0.001892 0.001413 0.116114 -0.058692 -0.484625 1.424959 -0.018113 1 0 0 0 0 0 0 580909
-0.001886 0.001399 0.116087 -0.114710 -0.234040 1.519355 -0.018141 1 0 0 0 0 0 0 581788
-0.001888 0.001409 0.116067 -0.011986 -0.528587 1.443553 -0.018172 1 0 0 0 0 0 0 582797
-0.001883 0.001397 0.116040 -0.091248 -0.257150 1.537894 -0.018210 1 0 0 0 0 0 0 584013
-0.001886 0.001408 0.116020 -0.000438 -0.540623 1.461428 -0.018236 1 0 0 0 0 0 0 584818
-0.001900 0.001400 0.116002 0.156508 -0.322120 1.423803 -0.018268 1 0 0 0 0 0 0 585854
-0.001894 0.001409 0.115976 -0.091006 -0.521642 1.550361 -0.018299 1 0 0 0 0 0 0 586853
-0.001904 0.001401 0.115956 0.090272 -0.308497 1.477350 -0.018329 1 0 0 0 0 0 0 587821
-0.001891 0.001392 0.115940 -0.192824 -0.286404 1.437058 -0.018360 1 0 0 0 0 0 0 588805
-0.001901 0.001392 0.115913 0.096650 -0.392118 1.577886 -0.018392 1 0 0 0 0 0 0 589812
-0.001889 0.001387 0.115894 -0.183243 -0.349358 1.495867 -0.018423 1 0 0 0 0 0 0 590811
-0.001895 0.001372 0.115877 0.035365 -0.197840 1.466692 -0.018454 1 0 0 0 0 0 0 591817
-0.001903 0.001381 0.115860 0.085678 -0.511844 1.465567 -0.018485 1 0 0 0 0 0 0 592807
-0.001902 0.001368 0.115834 -0.037836 -0.248283 1.596887 -0.018517 1 0 0 0 0 0 0 593811
-0.001906 0.001379 0.115814 0.029076 -0.535049 1.534660 -0.018548 1 0 0 0 0 0 0 594812
-0.001921 0.001371 0.115797 0.173838 -0.318765 1.502124 -0.018579 1 0 0 0 0 0 0 595815
-0.001929 0.001368 0.115791 0.095982 -0.348757 1.354500 -0.018610 1 0 0 0 0 0 0 596812
-0.001932 0.001365 0.115758 0.030043 -0.369942 1.707427 -0.018643 1 0 0 0 0 0 0 597853
-0.001933 0.001364 0.115747 0.007901 -0.390601 1.462685 -0.018687 1 0 0 0 0 0 0 599255
-0.001947 0.001350 0.115732 0.159935 -0.223122 1.482778 -0.018707 1 0 0 0 0 0 0 599900
-0.001940 0.001356 0.115707 -0.083548 -0.466089 1.640476 -0.018735 1 0 0 0 0 0 0 600814
-0.001937 0.001359 0.115698 -0.064309 -0.454588 1.440237 -0.018767 1 0 0 0 0 0 0 601826
-0.001948 0.001348 0.115685 0.121802 -0.257534 1.487612 -0.018797 1 0 0 0 0 0 0 602786
-0.001959 0.001359 0.115669 0.138682 -0.542517 1.524417 -0.018832 1 0 0 0 0 0 0 603902
-0.001958 0.001347 0.115644 -0.002999 -0.264639 1.669687 -0.018860 1 0 0 0 0 0 0 604813
-0.001958 0.001341 0.115635 -0.011718 -0.315384 1.468148 -0.018892 1 0 0 0 0 0 0 605834
-0.001976 0.001342 0.115610 0.218922 -0.410058 1.660153 -0.018927 1 0 0 0 0 0 0 606944
-0.001985 0.001343 0.115602 0.133546 -0.415500 1.474259 -0.018956 1 0 0 0 0 0 0 607875
-0.001971 0.001339 0.115590 -0.172445 -0.355188 1.518863 -0.018989 1 0 0 0 0 0 0 608917
-0.001977 0.001324 0.115575 0.049400 -0.199245 1.556979 -0.019018 1 0 0 0 0 0 0 609848
-0.001979 0.001316 0.115570 0.037399 -0.282534 1.436630 -0.019048 1 0 0 0 0 0 0 610802
-0.001986 0.001329 0.115557 0.084535 -0.568097 1.527957 -0.019077 1 0 0 0 0 0 0 611751
-0.002002 0.001323 0.115542 0.213066 -0.335744 1.572456 -0.019114 1 0 0 0 0 0 0 612928
-0.001991 0.001315 0.115527 -0.113998 -0.297718 1.584729 -0.019148 1 0 0 0 0 0 0 614018
-0.001999 0.001298 0.115512 0.083875 -0.166720 1.600613 -0.019173 1 0 0 0 0 0 0 614815
-0.002003 0.001290 0.115507 0.058549 -0.263683 1.471764 -0.019204 1 0 0 0 0 0 0 615814
-0.001991 0.001298 0.115484 -0.142699 -0.498050 1.691597 -0.019236 1 0 0 0 0 0 0 616830
-0.001998 0.001290 0.115466 0.074991 -0.291854 1.663819 -0.019266 1 0 0 0 0 0 0 617793
-0.002002 0.001285 0.115460 0.054813 -0.329649 1.508524 -0.019297 1 0 0 0 0 0 0 618791
-0.002004 0.001283 0.115458 0.030577 -0.362138 1.442462 -0.019327 1 0 0 0 0 0 0 619743
-0.001999 0.001264 0.115437 -0.061119 -0.144993 1.691619 -0.019359 1 0 0 0 0 0 0 620783
-0.001997 0.001255 0.115429 -0.036704 -0.244498 1.538945 -0.019391 1 0 0 0 0 0 0 621783
-0.002000 0.001268 0.115416 0.047414 -0.542549 1.608955 -0.019423 1 0 0 0 0 0 0 622804
-0.001997 0.001256 0.115391 -0.045355 -0.258981 1.776560 -0.019453 1 0 0 0 0 0 0 623786
-0.001995 0.001251 0.115383 -0.027820 -0.304829 1.583398 -0.019484 1 0 0 0 0 0 0 624782
-0.001994 0.001248 0.115380 -0.014438 -0.345737 1.494126 -0.019514 1 0 0 0 0 0 0 625733
-0.001988 0.001229 0.115359 -0.085521 -0.133356 1.734565 -0.019547 1 0 0 0 0 0 0 626769
-0.001985 0.001220 0.115351 -0.050796 -0.234987 1.578760 -0.019578 1 0 0 0 0 0 0 627783
-0.001984 0.001215 0.115349 -0.027936 -0.306571 1.505872 -0.019641 1 0 0 0 0 0 0 629796
-0.001977 0.001195 0.115328 -0.094076 -0.109640 1.751510 -0.019676 1 0 0 0 0 0 0 630918
-0.001974 0.001185 0.115320 -0.056866 -0.218756 1.596998 -0.019704 1 0 0 0 0 0 0 631793
-0.001955 0.001176 0.115308 -0.273865 -0.235596 1.654009 -0.019736 1 0 0 0 0 0 0 632816
-0.001950 0.001189 0.115293 -0.102924 -0.525643 1.700745 -0.019766 1 0 0 0 0 0 0 633790
-0.001948 0.001195 0.115288 -0.054279 -0.475932 1.579814 -0.019797 1 0 0 0 0 0 0 634776
-0.001947 0.001198 0.115286 -0.034681 -0.431377 1.526571 -0.019828 1 0 0 0 0 0 0 635788
-0.001928 0.001195 0.115276 -0.266731 -0.349266 1.640409 -0.019860 1 0 0 0 0 0 0 636785
-0.001931 0.001181 0.115262 -0.006547 -0.183310 1.705060 -0.019894 1 0 0 0 0 0 0 637875
-0.001933 0.001174 0.115257 0.001403 -0.260956 1.593699 -0.019924 1 0 0 0 0 0 0 638838
-0.001915 0.001166 0.115245 -0.248701 -0.257649 1.675735 -0.019953 1 0 0 0 0 0 0 639782
-0.001907 0.001162 0.115242 -0.162695 -0.309143 1.588285 -0.019987 1 0 0 0 0 0 0 640873
-0.001903 0.001160 0.115240 -0.099452 -0.340099 1.548813 -0.020024 1 0 0 0 0 0 0 642046
-0.001882 0.001154 0.115230 -0.306898 -0.298148 1.667068 -0.020048 1 0 0 0 0 0 0 642818
-0.001872 0.001152 0.115226 -0.197988 -0.328978 1.593215 -0.020082 1 0 0 0 0 0 0 643920
-0.001867 0.001151 0.115225 -0.123027 -0.349453 1.558236 -0.020116 1 0 0 0 0 0 0 645001
-0.001865 0.001150 0.115225 -0.083766 -0.360296 1.546762 -0.020148 1 0 0 0 0 0 0 646015
-0.001858 0.001132 0.115204 -0.141152 -0.131658 1.816113 -0.020174 1 0 0 0 0 0 0 646849
-0.001855 0.001123 0.115197 -0.100079 -0.224534 1.669952 -0.020203 1 0 0 0 0 0 0 647790
-0.001853 0.001119 0.115195 -0.073979 -0.291163 1.598138 -0.020235 1 0 0 0 0 0 0 648788
-0.001852 0.001117 0.115194 -0.060865 -0.326520 1.573136 -0.020268 1 0 0 0 0 0 0 649848
-0.001834 0.001111 0.115184 -0.295138 -0.286743 1.698086 -0.020299 1 0 0 0 0 0 0 650834
-0.001825 0.001108 0.115180 -0.200047 -0.318505 1.626367 -0.020335 1 0 0 0 0 0 0 651988
-0.001820 0.001107 0.115179 -0.131987 -0.339244 1.591328 -0.020358 1 0 0 0 0 0 0 652747
-0.001818 0.001107 0.115179 -0.096217 -0.350376 1.580361 -0.020393 1 0 0 0 0 0 0 653865
-0.001799 0.001102 0.115169 -0.318809 -0.298373 1.710165 -0.020423 1 0 0 0 0 0 0 654804
-0.001789 0.001100 0.115165 -0.217941 -0.323920 1.639659 -0.020453 1 0 0 0 0 0 0 655792
-0.001784 0.001098 0.115164 -0.147042 -0.341723 1.605717 -0.020485 1 0 0 0 0 0 0 656786
-0.001782 0.001098 0.115164 -0.109812 -0.351266 1.594669 -0.020516 1 0 0 0 0 0 0 657792
-0.001763 0.001093 0.115154 -0.331621 -0.298553 1.724818 -0.020547 1 0 0 0 0 0 0 658786
-0.001753 0.001091 0.115150 -0.230484 -0.323686 1.654300 -0.020578 1 0 0 0 0 0 0 659788
-0.001749 0.001090 0.115149 -0.159458 -0.341303 1.620353 -0.020610 1 0 0 0 0 0 0 660788
-0.001746 0.001089 0.115149 -0.122172 -0.350740 1.609295 -0.020641 1 0 0 0 0 0 0 661791
-0.001745 0.001089 0.115149 -0.103489 -0.355718 1.607018 -0.020672 1 0 0 0 0 0 0 662781
-0.001726 0.001085 0.115139 -0.334592 -0.300744 1.740439 -0.020703 1 0 0 0 0 0 0 663787
-0.001717 0.001082 0.115135 -0.238272 -0.324711 1.670924 -0.020735 1 0 0 0 0 0 0 664790
-0.001713 0.001081 0.115134 -0.169778 -0.342245 1.639511 -0.020794 1 0 0 0 0 0 0 666693
-0.001710 0.001081 0.115134 -0.133724 -0.351483 1.629014 -0.020831 1 0 0 0 0 0 0 667874
-0.001691 0.001076 0.115124 -0.355921 -0.298567 1.759355 -0.020860 1 0 0 0 0 0 0 668805
-0.001682 0.001074 0.115120 -0.255284 -0.323562 1.688670 -0.020891 1 0 0 0 0 0 0 669778
-0.001677 0.001073 0.115119 -0.184524 -0.341106 1.654732 -0.020922 1 0 0 0 0 0 0 670794
-0.001675 0.001072 0.115119 -0.147387 -0.350502 1.643735 -0.020955 1 0 0 0 0 0 0 671825
-0.001673 0.001072 0.115119 -0.128782 -0.355439 1.641382 -0.020984 1 0 0 0 0 0 0 672780
-0.001673 0.001072 0.115119 -0.119581 -0.358181 1.642254 -0.021016 1 0 0 0 0 0 0 673795
-0.001672 0.001072 0.115119 -0.115092 -0.359912 1.644560 -0.021053 1 0 0 0 0 0 0 674962
-0.001654 0.001067 0.115109 -0.353129 -0.303225 1.779421 -0.021080 1 0 0 0 0 0 0 675852
-0.001645 0.001065 0.115105 -0.260538 -0.326279 1.710078 -0.021109 1 0 0 0 0 0 0 676766
-0.001641 0.001064 0.115104 -0.193809 -0.342922 1.676770 -0.021142 1 0 0 0 0 0 0 677838
-0.001639 0.001064 0.115104 -0.158674 -0.351805 1.665727 -0.021172 1 0 0 0 0 0 0 678780
-0.001637 0.001063 0.115104 -0.141105 -0.356610 1.663904 -0.021208 1 0 0 0 0 0 0 679927
-0.001637 0.001063 0.115103 -0.132436 -0.359266 1.664943 -0.021241 1 0 0 0 0 0 0 680995
-0.001637 0.001063 0.115103 -0.128140 -0.360690 1.666224 -0.021264 1 0 0 0 0 0 0 681739
-0.001636 0.001063 0.115103 -0.126129 -0.361782 1.668674 -0.021298 1 0 0 0 0 0 0 682816
-0.001618 0.001059 0.115093 -0.365377 -0.304884 1.804171 -0.021330 1 0 0 0 0 0 0 683842
-0.001609 0.001057 0.115090 -0.273520 -0.327809 1.734907 -0.021360 1 0 0 0 0 0 0 684796
-0.001605 0.001056 0.115089 -0.207160 -0.344303 1.701402 -0.021391 1 0 0 0 0 0 0 685791
-0.001603 0.001055 0.115089 -0.172223 -0.353180 1.690505 -0.021422 1 0 0 0 0 0 0 686789
-0.001602 0.001055 0.115088 -0.154742 -0.357887 1.688322 -0.021453 1 0 0 0 0 0 0 687784
-0.001601 0.001055 0.115088 -0.146110 -0.360480 1.689202 -0.021485 1 0 0 0 0 0 0 688788
-0.001601 0.001055 0.115088 -0.141901 -0.362038 1.691116 -0.021516 1 0 0 0 0 0 0 689789
-0.001601 0.001055 0.115088 -0.139897 -0.363083 1.693394 -0.021547 1 0 0 0 0 0 0 690785
-0.001583 0.001050 0.115078 -0.379112 -0.306176 1.828986 -0.021578 1 0 0 0 0 0 0 691787
-0.001586 0.001035 0.115065 -0.123254 -0.152568 1.899767 -0.021610 1 0 0 0 0 0 0 692789
-0.001588 0.001027 0.115060 -0.117896 -0.236127 1.790953 -0.021641 1 0 0 0 0 0 0 693790
-0.001589 0.001024 0.115058 -0.128330 -0.293707 1.742511 -0.021675 1 0 0 0 0 0 0 694879
-0.001589 0.001022 0.115058 -0.135187 -0.324071 1.726046 -0.021703 1 0 0 0 0 0 0 695764
-0.001589 0.001021 0.115058 -0.139003 -0.339699 1.722416 -0.021738 1 0 0 0 0 0 0 696903
-0.001589 0.001020 0.115057 -0.141039 -0.347677 1.722459 -0.021767 1 0 0 0 0 0 0 697812
-0.001590 0.001020 0.115057 -0.142180 -0.351922 1.724156 -0.021797 1 0 0 0 0 0 0 698799
-0.001590 0.001020 0.115057 -0.142859 -0.354294 1.726356 -0.021829 1 0 0 0 0 0 0 699796
-0.001590 0.001020 0.115057 -0.143314 -0.355745 1.728737 -0.021860 1 0 0 0 0 0 0 700793
-0.001584 0.001002 0.115037 -0.219595 -0.122589 2.004606 -0.021891 1 0 0 0 0 0 0 701794
-0.001581 0.000994 0.115030 -0.189444 -0.212527 1.860004 -0.021922 1 0 0 0 0 0 0 702785
-0.001580 0.000989 0.115028 -0.168870 -0.277804 1.789451 -0.021962 1 0 0 0 0 0 0 704072
-0.001579 0.000987 0.115027 -0.158413 -0.312249 1.763944 -0.021986 1 0 0 0 0 0 0 704818
-0.001579 0.000986 0.115027 -0.153491 -0.329972 1.757349 -0.022022 1 0 0 0 0 0 0 705987
-0.001579 0.000985 0.115027 -0.151108 -0.338914 1.756055 -0.022047 1 0 0 0 0 0 0 706771
-0.001579 0.000985 0.115026 -0.150116 -0.343774 1.757954 -0.022084 1 0 0 0 0 0 0 707975
-0.001591 0.000972 0.115016 0.014380 -0.170005 1.900364 -0.022117 1 0 0 0 0 0 0 709019
-0.001597 0.000965 0.115012 -0.046303 -0.238342 1.826841 -0.022141 1 0 0 0 0 0 0 709802
-0.001582 0.000958 0.115001 -0.331711 -0.230412 1.925067 -0.022175 1 0 0 0 0 0 0 710885
-0.001575 0.000954 0.114997 -0.264925 -0.278983 1.841744 -0.022205 1 0 0 0 0 0 0 711847
-0.001571 0.000952 0.114996 -0.211400 -0.308469 1.803685 -0.022240 1 0 0 0 0 0 0 712957
-0.001582 0.000938 0.114985 -0.018821 -0.147377 1.931157 -0.022268 1 0 0 0 0 0 0 713841
-0.001587 0.000931 0.114982 -0.065374 -0.222077 1.853058 -0.022298 1 0 0 0 0 0 0 714828
-0.001585 0.000910 0.114991 -0.170535 -0.045858 1.672354 -0.022325 1 0 0 0 0 0 0 715695
-0.001583 0.000900 0.114994 -0.167280 -0.159468 1.737954 -0.022365 1 0 0 0 0 0 0 716951
-0.001583 0.000895 0.114995 -0.159596 -0.236900 1.774084 -0.022397 1 0 0 0 0 0 0 717995
-0.001583 0.000892 0.114996 -0.154992 -0.277843 1.788461 -0.022420 1 0 0 0 0 0 0 718715
-0.001595 0.000878 0.114985 0.011333 -0.122608 1.935907 -0.022452 1 0 0 0 0 0 0 719758
-0.001583 0.000866 0.114972 -0.288393 -0.142616 1.998089 -0.022485 1 0 0 0 0 0 0 720810
-0.001577 0.000860 0.114967 -0.242028 -0.218766 1.891430 -0.022515 1 0 0 0 0 0 0 721774
-0.001574 0.000857 0.114966 -0.200112 -0.263279 1.844063 -0.022546 1 0 0 0 0 0 0 722763
-0.001573 0.000856 0.114965 -0.177648 -0.286239 1.828434 -0.022578 1 0 0 0 0 0 0 723767
-0.001584 0.000842 0.114954 -0.002435 -0.121751 1.965209 -0.022609 1 0 0 0 0 0 0 724760
-0.001585 0.000818 0.114961 -0.124698 0.034710 1.747037 -0.022640 1 0 0 0 0 0 0 725760
-0.001585 0.000806 0.114964 -0.143032 -0.102575 1.787925 -0.022671 1 0 0 0 0 0 0 726764
-0.001586 0.000800 0.114965 -0.147612 -0.193159 1.814654 -0.022703 1 0 0 0 0 0 0 727764
-0.001586 0.000797 0.114965 -0.149401 -0.240899 1.826458 -0.022734 1 0 0 0 0 0 0 728759
-0.001586 0.000796 0.114965 -0.150279 -0.265210 1.832240 -0.022765 1 0 0 0 0 0 0 729761
-0.001581 0.000778 0.114976 -0.217863 -0.048257 1.692909 -0.022796 1 0 0 0 0 0 0 730762
-0.001578 0.000769 0.114979 -0.194001 -0.140288 1.772660 -0.022828 1 0 0 0 0 0 0 731777
-0.001577 0.000764 0.114981 -0.175896 -0.207012 1.814968 -0.022874 1 0 0 0 0 0 0 733247
-0.001588 0.000749 0.114970 -0.001947 -0.066314 1.971412 -0.022890 1 0 0 0 0 0 0 733772
-0.001594 0.000741 0.114967 -0.057653 -0.151063 1.903420 -0.022923 1 0 0 0 0 0 0 734822
-0.001592 0.000720 0.114977 -0.167468 0.020733 1.726735 -0.022953 1 0 0 0 0 0 0 735769
-0.001591 0.000709 0.114980 -0.166372 -0.095471 1.792530 -0.022984 1 0 0 0 0 0 0 736779
-0.001591 0.000704 0.114981 -0.159781 -0.174217 1.828873 -0.023017 1 0 0 0 0 0 0 737817
-0.001585 0.000684 0.114992 -0.222917 0.013830 1.701222 -0.023047 1 0 0 0 0 0 0 738796
-0.001583 0.000674 0.114996 -0.196642 -0.093142 1.784739 -0.023078 1 0 0 0 0 0 0 739769
-0.001581 0.000669 0.114997 -0.177216 -0.167203 1.827360 -0.023112 1 0 0 0 0 0 0 740853
-0.001575 0.000650 0.115008 -0.233920 0.023351 1.701949 -0.023143 1 0 0 0 0 0 0 741860
-0.001572 0.000640 0.115012 -0.204388 -0.082526 1.786302 -0.023176 1 0 0 0 0 0 0 742912
-0.001566 0.000618 0.115024 -0.250491 0.074031 1.686017 -0.023203 1 0 0 0 0 0 0 743783
-0.001563 0.000607 0.115028 -0.214945 -0.050802 1.779848 -0.023234 1 0 0 0 0 0 0 744763
-0.001561 0.000601 0.115029 -0.190724 -0.133952 1.825795 -0.023265 1 0 0 0 0 0 0 745759
-0.001555 0.000581 0.115040 -0.245150 0.052280 1.702086 -0.023300 1 0 0 0 0 0 0 746891
-0.001552 0.000571 0.115044 -0.214391 -0.055976 1.786756 -0.023334 1 0 0 0 0 0 0 747963
-0.001545 0.000549 0.115056 -0.259964 0.099730 1.686574 -0.023359 1 0 0 0 0 0 0 748768
-0.001542 0.000538 0.115060 -0.224074 -0.025807 1.780397 -0.023391 1 0 0 0 0 0 0 749803
-0.001535 0.000515 0.115072 -0.267052 0.121153 1.683956 -0.023422 1 0 0 0 0 0 0 750782
-0.001532 0.000503 0.115076 -0.229778 -0.008845 1.778648 -0.023452 1 0 0 0 0 0 0 751745
-0.001525 0.000480 0.115088 -0.272131 0.135999 1.682728 -0.023484 1 0 0 0 0 0 0 752761
-0.001522 0.000469 0.115092 -0.234483 0.004824 1.777490 -0.023514 1 0 0 0 0 0 0 753736
-0.001520 0.000463 0.115093 -0.209236 -0.081463 1.823793 -0.023546 1 0 0 0 0 0 0 754764
-0.001514 0.000443 0.115104 -0.263322 0.103896 1.700155 -0.023577 1 0 0 0 0 0 0 755737
-0.001511 0.000433 0.115108 -0.232230 -0.005298 1.784424 -0.023609 1 0 0 0 0 0 0 756754
-0.001504 0.000411 0.115120 -0.277871 0.150503 1.684908 -0.023639 1 0 0 0 0 0 0 757735
-0.001501 0.000399 0.115124 -0.241845 0.024580 1.778366 -0.023671 1 0 0 0 0 0 0 758743
-0.001494 0.000377 0.115136 -0.284964 0.171971 1.682164 -0.023702 1 0 0 0 0 0 0 759734
-0.001486 0.000348 0.115151 -0.315184 0.272809 1.634778 -0.023733 1 0 0 0 0 0 0 760735
-0.001481 0.000333 0.115156 -0.265685 0.100746 1.757025 -0.023765 1 0 0 0 0 0 0 761769
-0.001479 0.000326 0.115157 -0.233899 -0.007919 1.814424 -0.023808 1 0 0 0 0 0 0 763124
-0.001473 0.000305 0.115169 -0.284660 0.166775 1.693966 -0.023828 1 0 0 0 0 0 0 763779
-0.001470 0.000295 0.115172 -0.251739 0.051728 1.779017 -0.023858 1 0 0 0 0 0 0 764730
-0.001463 0.000272 0.115184 -0.296692 0.205210 1.680299 -0.023890 1 0 0 0 0 0 0 765763
-0.001455 0.000244 0.115199 -0.327867 0.309221 1.631968 -0.023921 1 0 0 0 0 0 0 766750
-0.001450 0.000230 0.115204 -0.278718 0.138348 1.753493 -0.023952 1 0 0 0 0 0 0 767757
-0.001443 0.000205 0.115216 -0.314824 0.262130 1.668400 -0.023984 1 0 0 0 0 0 0 768771
-0.001439 0.000193 0.115220 -0.273624 0.119288 1.766093 -0.024014 1 0 0 0 0 0 0 769739
-0.001432 0.000169 0.115232 -0.314427 0.259095 1.671944 -0.024046 1 0 0 0 0 0 0 770746
-0.001429 0.000158 0.115236 -0.275700 0.124299 1.766828 -0.024082 1 0 0 0 0 0 0 771910
-0.001422 0.000134 0.115248 -0.317807 0.268348 1.671576 -0.024113 1 0 0 0 0 0 0 772889
-0.001419 0.000123 0.115252 -0.279597 0.135572 1.765308 -0.024140 1 0 0 0 0 0 0 773756
-0.001412 0.000100 0.115264 -0.322116 0.280746 1.670462 -0.024177 1 0 0 0 0 0 0 774933
-0.001408 0.000088 0.115268 -0.284089 0.148441 1.764304 -0.024207 1 0 0 0 0 0 0 775903
-0.001401 0.000065 0.115280 -0.326648 0.294012 1.668857 -0.024235 1 0 0 0 0 0 0 776806
-0.001398 0.000053 0.115284 -0.288689 0.161759 1.763026 -0.024271 1 0 0 0 0 0 0 777953
-0.001391 0.000030 0.115296 -0.331284 0.307536 1.667499 -0.024297 1 0 0 0 0 0 0 778799
-0.001388 0.000019 0.115300 -0.293326 0.175277 1.761546 -0.024333 1 0 0 0 0 0 0 779932
-0.001381 -0.000005 0.115312 -0.335948 0.321181 1.665980 -0.024358 1 0 0 0 0 0 0 780732
-0.001377 -0.000016 0.115316 -0.297937 0.188862 1.759695 -0.024390 1 0 0 0 0 0 0 781761
-0.001370 -0.000039 0.115327 -0.340679 0.334922 1.664714 -0.024422 1 0 0 0 0 0 0 782790
-0.001367 -0.000051 0.115331 -0.302700 0.202561 1.758700 -0.024459 1 0 0 0 0 0 0 783968
-0.001360 -0.000074 0.115343 -0.345469 0.348737 1.663721 -0.024490 1 0 0 0 0 0 0 784966
-0.001356 -0.000086 0.115347 -0.307339 0.216309 1.756718 -0.024515 1 0 0 0 0 0 0 785762
-0.001350 -0.000109 0.115359 -0.350167 0.362623 1.661829 -0.024547 1 0 0 0 0 0 0 786778
-0.001346 -0.000121 0.115363 -0.312087 0.230145 1.755243 -0.024579 1 0 0 0 0 0 0 787792
-0.001339 -0.000144 0.115375 -0.354934 0.376578 1.660278 -0.024608 1 0 0 0 0 0 0 788746
-0.001336 -0.000155 0.115379 -0.316832 0.244049 1.753575 -0.024639 1 0 0 0 0 0 0 789742
-0.001329 -0.000179 0.115391 -0.359726 0.390629 1.658746 -0.024670 1 0 0 0 0 0 0 790733
-0.001325 -0.000190 0.115395 -0.321614 0.258033 1.751908 -0.024701 1 0 0 0 0 0 0 791709
-0.001318 -0.000213 0.115407 -0.364550 0.404727 1.657242 -0.024733 1 0 0 0 0 0 0 792741
-0.001315 -0.000225 0.115411 -0.326420 0.272090 1.750372 -0.024764 1 0 0 0 0 0 0 793741
-0.001308 -0.000248 0.115423 -0.369395 0.418920 1.655669 -0.024796 1 0 0 0 0 0 0 794736
-0.001305 -0.000260 0.115427 -0.331249 0.286235 1.748715 -0.024827 1 0 0 0 0 0 0 795733
-0.001303 -0.000266 0.115428 -0.305819 0.199397 1.794074 -0.024858 1 0 0 0 0 0 0 796736
-0.001297 -0.000286 0.115439 -0.360902 0.387845 1.672214 -0.024889 1 0 0 0 0 0 0 797739
-0.001294 -0.000296 0.115442 -0.329439 0.277640 1.754758 -0.024920 1 0 0 0 0 0 0 798714
-0.001287 -0.000319 0.115454 -0.376187 0.436296 1.657960 -0.024970 1 0 0 0 0 0 0 800321
-0.001284 -0.000330 0.115458 -0.339522 0.309140 1.748140 -0.024981 1 0 0 0 0 0 0 800684
-0.001282 -0.000336 0.115459 -0.314998 0.225152 1.793131 -0.025015 1 0 0 0 0 0 0 801745
-0.001276 -0.000356 0.115470 -0.370636 0.415357 1.671335 -0.025046 1 0 0 0 0 0 0 802766
-0.001273 -0.000366 0.115474 -0.339362 0.305780 1.753673 -0.025077 1 0 0 0 0 0 0 803748
-0.001271 -0.000371 0.115475 -0.317551 0.230752 1.795550 -0.025112 1 0 0 0 0 0 0 804869
-0.001266 -0.000391 0.115486 -0.374561 0.425581 1.672478 -0.025140 1 0 0 0 0 0 0 805768
-0.001263 -0.000401 0.115490 -0.343938 0.318200 1.754239 -0.025169 1 0 0 0 0 0 0 806692
-0.001261 -0.000406 0.115491 -0.322457 0.244259 1.795870 -0.025203 1 0 0 0 0 0 0 807784
-0.001260 -0.000409 0.115491 -0.311099 0.205417 1.812687 -0.025236 1 0 0 0 0 0 0 808817
-0.001255 -0.000427 0.115502 -0.374110 0.420356 1.680360 -0.025266 1 0 0 0 0 0 0 809788
-0.001252 -0.000437 0.115506 -0.346539 0.323070 1.758800 -0.025296 1 0 0 0 0 0 0 810762
-0.001251 -0.000441 0.115507 -0.326570 0.254171 1.799053 -0.025327 1 0 0 0 0 0 0 811758
-0.001250 -0.000444 0.115507 -0.315975 0.217853 1.815324 -0.025358 1 0 0 0 0 0 0 812730
-0.001249 -0.000445 0.115507 -0.310800 0.199662 1.822778 -0.025393 1 0 0 0 0 0 0 813867
-0.001249 -0.000445 0.115507 -0.308370 0.190666 1.826928 -0.025428 1 0 0 0 0 0 0 814968
-0.001244 -0.000463 0.115518 -0.375943 0.420848 1.689660 -0.025451 1 0 0 0 0 0 0 815698
-0.001241 -0.000472 0.115521 -0.350724 0.331132 1.766751 -0.025485 1 0 0 0 0 0 0 816787
-0.001240 -0.000476 0.115523 -0.331907 0.266021 1.806422 -0.025515 1 0 0 0 0 0 0 817774
-0.001239 -0.000479 0.115523 -0.321890 0.231591 1.822473 -0.025545 1 0 0 0 0 0 0 818733
-0.001239 -0.000480 0.115523 -0.316951 0.214318 1.829556 -0.025577 1 0 0 0 0 0 0 819736
-0.001239 -0.000480 0.115523 -0.314656 0.205798 1.833460 -0.025608 1 0 0 0 0 0 0 820741
-0.001239 -0.000481 0.115523 -0.313680 0.201660 1.836246 -0.025639 1 0 0 0 0 0 0 821734
-0.001239 -0.000481 0.115523 -0.313374 0.199706 1.838659 -0.025670 1 0 0 0 0 0 0 822732
-0.001239 -0.000481 0.115523 -0.313426 0.198867 1.840964 -0.025702 1 0 0 0 0 0 0 823732
-0.001239 -0.000481 0.115523 -0.313629 0.198552 1.843235 -0.025733 1 0 0 0 0 0 0 824735
-0.001239 -0.000481 0.115523 -0.313927 0.198521 1.845484 -0.025764 1 0 0 0 0 0 0 825739
-0.001239 -0.000481 0.115523 -0.314264 0.198619 1.847729 -0.025796 1 0 0 0 0 0 0 826736
-0.001239 -0.000481 0.115523 -0.314624 0.198793 1.849957 -0.025827 1 0 0 0 0 0 0 827734
-0.001239 -0.000481 0.115523 -0.315029 0.199018 1.852406 -0.025861 1 0 0 0 0 0 0 828828
-0.001239 -0.000481 0.115523 -0.315368 0.199234 1.854465 -0.025890 1 0 0 0 0 0 0 829751
-0.001239 -0.000481 0.115523 -0.315780 0.199473 1.856866 -0.025923 1 0 0 0 0 0 0 830824
-0.001239 -0.000481 0.115523 -0.316142 0.199709 1.858985 -0.025953 1 0 0 0 0 0 0 831765
-0.001239 -0.000481 0.115523 -0.316512 0.199925 1.861190 -0.025983 1 0 0 0 0 0 0 832752
-0.001239 -0.000481 0.115523 -0.316886 0.200169 1.863369 -0.026014 1 0 0 0 0 0 0 833729
-0.001239 -0.000481 0.115523 -0.317259 0.200409 1.865638 -0.026046 1 0 0 0 0 0 0 834737
-0.001239 -0.000481 0.115523 -0.317649 0.200652 1.867862 -0.026077 1 0 0 0 0 0 0 835736
-0.001239 -0.000481 0.115523 -0.318030 0.200896 1.870171 -0.026109 1 0 0 0 0 0 0 836762
-0.001239 -0.000481 0.115523 -0.318472 0.201172 1.872702 -0.026144 1 0 0 0 0 0 0 837898
-0.001239 -0.000481 0.115523 -0.318856 0.201401 1.874921 -0.026175 1 0 0 0 0 0 0 838884
-0.001239 -0.000481 0.115523 -0.319208 0.201648 1.877069 -0.026205 1 0 0 0 0 0 0 839846
-0.001239 -0.000481 0.115523 -0.319551 0.201846 1.879070 -0.026233 1 0 0 0 0 0 0 840740
-0.001239 -0.000481 0.115523 -0.320006 0.202140 1.881718 -0.026270 1 0 0 0 0 0 0 841926
-0.001239 -0.000481 0.115523 -0.320354 0.202364 1.883836 -0.026300 1 0 0 0 0 0 0 842867
-0.001239 -0.000481 0.115523 -0.320762 0.202609 1.886190 -0.026333 1 0 0 0 0 0 0 843921
-0.001239 -0.000481 0.115523 -0.321108 0.202836 1.888196 -0.026361 1 0 0 0 0 0 0 844820
-0.001239 -0.000481 0.115523 -0.321467 0.203063 1.890323 -0.026390 1 0 0 0 0 0 0 845762
-0.001239 -0.000481 0.115523 -0.321879 0.203324 1.892730 -0.026424 1 0 0 0 0 0 0 846845
-0.001239 -0.000481 0.115523 -0.322249 0.203562 1.894982 -0.026455 1 0 0 0 0 0 0 847846
-0.001239 -0.000481 0.115523 -0.322608 0.203785 1.897025 -0.026484 1 0 0 0 0 0 0 848764
-0.001239 -0.000481 0.115523 -0.322990 0.204017 1.899286 -0.026515 1 0 0 0 0 0 0 849772
-0.001239 -0.000481 0.115523 -0.323404 0.204299 1.901749 -0.026550 1 0 0 0 0 0 0 850872
-0.001239 -0.000481 0.115523 -0.323772 0.204512 1.903889 -0.026580 1 0 0 0 0 0 0 851828
-0.001239 -0.000481 0.115523 -0.324110 0.204728 1.905792 -0.026606 1 0 0 0 0 0 0 852678
-0.001239 -0.000481 0.115523 -0.324478 0.204969 1.908082 -0.026638 1 0 0 0 0 0 0 853698
-0.001239 -0.000481 0.115523 -0.324895 0.205229 1.910471 -0.026672 1 0 0 0 0 0 0 854771
-0.001239 -0.000481 0.115523 -0.325246 0.205455 1.912603 -0.026701 1 0 0 0 0 0 0 855718
-0.001239 -0.000481 0.115523 -0.325633 0.205695 1.914809 -0.026732 1 0 0 0 0 0 0 856709
-0.001239 -0.000481 0.115523 -0.326011 0.205925 1.917053 -0.026763 1 0 0 0 0 0 0 857709
-0.001239 -0.000481 0.115523 -0.326379 0.206178 1.919243 -0.026794 1 0 0 0 0 0 0 858687
-0.001239 -0.000481 0.115523 -0.326781 0.206408 1.921525 -0.026826 1 0 0 0 0 0 0 859704
-0.001239 -0.000481 0.115523 -0.327157 0.206656 1.923761 -0.026857 1 0 0 0 0 0 0 860708
-0.001239 -0.000481 0.115523 -0.327526 0.206895 1.926009 -0.026888 1 0 0 0 0 0 0 861707
-0.001239 -0.000481 0.115523 -0.327917 0.207138 1.928240 -0.026920 1 0 0 0 0 0 0 862709
-0.001239 -0.000481 0.115523 -0.328285 0.207375 1.930476 -0.026951 1 0 0 0 0 0 0 863703
-0.001239 -0.000481 0.115523 -0.328674 0.207608 1.932718 -0.026982 1 0 0 0 0 0 0 864707
-0.001239 -0.000481 0.115523 -0.329067 0.207864 1.935001 -0.027014 1 0 0 0 0 0 0 865730
-0.001239 -0.000481 0.115523 -0.329642 0.208227 1.938396 -0.027061 1 0 0 0 0 0 0 867238
-0.001239 -0.000481 0.115523 -0.329822 0.208341 1.939437 -0.027076 1 0 0 0 0 0 0 867711
-0.001239 -0.000481 0.115523 -0.330218 0.208582 1.941787 -0.027109 1 0 0 0 0 0 0 868759
-0.001239 -0.000481 0.115523 -0.330603 0.208847 1.944082 -0.027141 1 0 0 0 0 0 0 869784
-0.001239 -0.000481 0.115523 -0.330992 0.209072 1.946345 -0.027172 1 0 0 0 0 0 0 870795
-0.001239 -0.000481 0.115523 -0.331363 0.209314 1.948499 -0.027203 1 0 0 0 0 0 0 871760
-0.001239 -0.000481 0.115523 -0.331710 0.209538 1.950615 -0.027232 1 0 0 0 0 0 0 872700
-0.001239 -0.000481 0.115523 -0.332116 0.209790 1.952932 -0.027264 1 0 0 0 0 0 0 873740
-0.001239 -0.000481 0.115523 -0.332517 0.210043 1.955300 -0.027297 1 0 0 0 0 0 0 874790
-0.001239 -0.000481 0.115523 -0.332948 0.210316 1.957819 -0.027333 1 0 0 0 0 0 0 875923
-0.001239 -0.000481 0.115523 -0.333285 0.210520 1.959822 -0.027361 1 0 0 0 0 0 0 876816
-0.001239 -0.000481 0.115523 -0.333620 0.210752 1.961824 -0.027388 1 0 0 0 0 0 0 877710
-0.001239 -0.000481 0.115523 -0.334009 0.210978 1.964087 -0.027420 1 0 0 0 0 0 0 878721
-0.001239 -0.000481 0.115523 -0.334405 0.211235 1.966388 -0.027452 1 0 0 0 0 0 0 879752
-0.001239 -0.000481 0.115523 -0.334823 0.211500 1.968860 -0.027486 1 0 0 0 0 0 0 880848
-0.001239 -0.000481 0.115523 -0.335162 0.211714 1.970838 -0.027514 1 0 0 0 0 0 0 881739
-0.001239 -0.000481 0.115523 -0.335559 0.211969 1.973246 -0.027548 1 0 0 0 0 0 0 882810
-0.001239 -0.000481 0.115523 -0.335926 0.212197 1.975336 -0.027577 1 0 0 0 0 0 0 883749
-0.001239 -0.000481 0.115523 -0.336291 0.212419 1.977501 -0.027607 1 0 0 0 0 0 0 884714
-0.001239 -0.000481 0.115523 -0.336664 0.212666 1.979749 -0.027639 1 0 0 0 0 0 0 885715
-0.001239 -0.000481 0.115523 -0.337054 0.212910 1.981971 -0.027670 1 0 0 0 0 0 0 886713
-0.001239 -0.000481 0.115523 -0.337425 0.213135 1.984167 -0.027700 1 0 0 0 0 0 0 887692
-0.001239 -0.000481 0.115523 -0.337819 0.213400 1.986455 -0.027732 1 0 0 0 0 0 0 888711
-0.001239 -0.000481 0.115523 -0.338196 0.213623 1.988702 -0.027764 1 0 0 0 0 0 0 889717
-0.001239 -0.000481 0.115523 -0.338578 0.213871 1.990924 -0.027795 1 0 0 0 0 0 0 890713
-0.001239 -0.000481 0.115523 -0.338946 0.214108 1.993161 -0.027826 1 0 0 0 0 0 0 891707
-0.001234 -0.000498 0.115534 -0.408295 0.449795 1.855643 -0.027857 1 0 0 0 0 0 0 892710
-0.001231 -0.000507 0.115537 -0.383844 0.362643 1.932142 -0.027888 1 0 0 0 0 0 0 893711
-0.001230 -0.000512 0.115538 -0.365614 0.298942 1.972665 -0.027933 1 0 0 0 0 0 0 895150
-0.001229 -0.000514 0.115539 -0.355701 0.265111 1.988090 -0.027955 1 0 0 0 0 0 0 895849
-0.001229 -0.000515 0.115539 -0.350876 0.248187 1.995119 -0.027986 1 0 0 0 0 0 0 896841
-0.001228 -0.000515 0.115539 -0.348587 0.239827 1.998766 -0.028014 1 0 0 0 0 0 0 897740
-0.001228 -0.000516 0.115539 -0.347623 0.235777 2.001513 -0.028045 1 0 0 0 0 0 0 898721
-0.001228 -0.000516 0.115539 -0.347344 0.233893 2.003915 -0.028076 1 0 0 0 0 0 0 899709
-0.001246 -0.000512 0.115549 -0.106083 0.176504 1.869532 -0.028107 1 0 0 0 0 0 0 900715
-0.001255 -0.000510 0.115552 -0.196155 0.196827 1.944397 -0.028139 1 0 0 0 0 0 0 901727
-0.001260 -0.000508 0.115554 -0.262057 0.212207 1.983074 -0.028170 1 0 0 0 0 0 0 902711
-0.001244 -0.000512 0.115575 -0.531706 0.280225 1.715309 -0.028205 1 0 0 0 0 0 0 903837
-0.001237 -0.000514 0.115582 -0.464306 0.261976 1.872893 -0.028237 1 0 0 0 0 0 0 904853
-0.001233 -0.000515 0.115585 -0.409629 0.248160 1.952576 -0.028269 1 0 0 0 0 0 0 905901
-0.001231 -0.000516 0.115586 -0.379966 0.240955 1.983010 -0.028294 1 0 0 0 0 0 0 906684
-0.001230 -0.000516 0.115586 -0.365048 0.237546 1.995343 -0.028327 1 0 0 0 0 0 0 907750
-0.001224 -0.000534 0.115597 -0.426864 0.471852 1.861731 -0.028366 1 0 0 0 0 0 0 908980
-0.001221 -0.000542 0.115600 -0.398476 0.383758 1.939007 -0.028393 1 0 0 0 0 0 0 909867
-0.001220 -0.000547 0.115601 -0.378092 0.319462 1.978687 -0.028422 1 0 0 0 0 0 0 910783
-0.001214 -0.000566 0.115612 -0.436451 0.521453 1.855259 -0.028454 1 0 0 0 0 0 0 911794
-0.001211 -0.000576 0.115616 -0.406290 0.416992 1.936523 -0.028486 1 0 0 0 0 0 0 912843
-0.001209 -0.000581 0.115617 -0.384970 0.344482 1.977435 -0.028515 1 0 0 0 0 0 0 913752
-0.001204 -0.000601 0.115628 -0.442892 0.542520 1.854469 -0.028546 1 0 0 0 0 0 0 914747
-0.001201 -0.000611 0.115631 -0.412468 0.435933 1.935679 -0.028577 1 0 0 0 0 0 0 915740
-0.001199 -0.000616 0.115633 -0.391096 0.362462 1.977035 -0.028612 1 0 0 0 0 0 0 916855
-0.001198 -0.000619 0.115633 -0.379788 0.323875 1.993536 -0.028642 1 0 0 0 0 0 0 917813
-0.001193 -0.000637 0.115644 -0.443360 0.540806 1.860931 -0.028668 1 0 0 0 0 0 0 918650
-0.001190 -0.000647 0.115647 -0.415859 0.443735 1.938864 -0.028700 1 0 0 0 0 0 0 919691
-0.001194 -0.000634 0.115669 -0.320177 0.142366 1.697644 -0.028734 1 0 0 0 0 0 0 920782
-0.001191 -0.000645 0.115687 -0.408152 0.427675 1.723384 -0.028764 1 0 0 0 0 0 0 921719
-0.001189 -0.000651 0.115693 -0.398575 0.385168 1.879325 -0.028795 1 0 0 0 0 0 0 922717
-0.001189 -0.000654 0.115695 -0.387909 0.345918 1.948229 -0.028826 1 0 0 0 0 0 0 923716
-0.001183 -0.000673 0.115706 -0.451245 0.561348 1.835143 -0.028857 1 0 0 0 0 0 0 924719
-0.001180 -0.000682 0.115710 -0.423365 0.463169 1.919465 -0.028888 1 0 0 0 0 0 0 925710
-0.001173 -0.000704 0.115722 -0.472583 0.630566 1.822320 -0.028920 1 0 0 0 0 0 0 926712
-0.001158 -0.000702 0.115736 -0.602906 0.330239 1.768571 -0.028951 1 0 0 0 0 0 0 927710
-0.001150 -0.000701 0.115741 -0.518282 0.312344 1.889504 -0.028982 1 0 0 0 0 0 0 928716
-0.001141 -0.000718 0.115753 -0.530001 0.554029 1.806484 -0.029013 1 0 0 0 0 0 0 929710
-0.001136 -0.000727 0.115757 -0.474636 0.470371 1.902083 -0.029045 1 0 0 0 0 0 0 930707
-0.001129 -0.000749 0.115769 -0.510032 0.645486 1.809048 -0.029076 1 0 0 0 0 0 0 931725
-0.001125 -0.000760 0.115773 -0.467554 0.525193 1.901788 -0.029119 1 0 0 0 0 0 0 933091
-0.001141 -0.000761 0.115785 -0.198041 0.388018 1.808461 -0.029140 1 0 0 0 0 0 0 933749
-0.001144 -0.000779 0.115799 -0.342865 0.603451 1.759842 -0.029169 1 0 0 0 0 0 0 934699
-0.001145 -0.000788 0.115804 -0.376334 0.509962 1.877748 -0.029202 1 0 0 0 0 0 0 935751
-0.001133 -0.000780 0.115816 -0.554929 0.267293 1.787644 -0.029233 1 0 0 0 0 0 0 936722
-0.001122 -0.000793 0.115831 -0.569770 0.534270 1.746552 -0.029265 1 0 0 0 0 0 0 937762
-0.001117 -0.000799 0.115836 -0.502656 0.476822 1.867298 -0.029295 1 0 0 0 0 0 0 938712
-0.001114 -0.000803 0.115837 -0.461281 0.429549 1.922962 -0.029325 1 0 0 0 0 0 0 939679
-0.001107 -0.000822 0.115848 -0.509517 0.641872 1.805886 -0.029360 1 0 0 0 0 0 0 940788
-0.001104 -0.000832 0.115852 -0.473808 0.541439 1.888269 -0.029391 1 0 0 0 0 0 0 941785
-0.001102 -0.000836 0.115853 -0.449789 0.471045 1.929729 -0.029423 1 0 0 0 0 0 0 942819
-0.001096 -0.000856 0.115864 -0.506871 0.671664 1.807398 -0.029452 1 0 0 0 0 0 0 943756
-0.001099 -0.000849 0.115888 -0.399935 0.332484 1.605500 -0.029482 1 0 0 0 0 0 0 944701
-0.001100 -0.000845 0.115897 -0.407142 0.343760 1.795437 -0.029511 1 0 0 0 0 0 0 945640
-0.001095 -0.000861 0.115910 -0.485988 0.606277 1.748660 -0.029549 1 0 0 0 0 0 0 946833
-0.001093 -0.000869 0.115914 -0.465866 0.532983 1.857159 -0.029580 1 0 0 0 0 0 0 947848
-0.001092 -0.000873 0.115916 -0.449514 0.476361 1.907347 -0.029607 1 0 0 0 0 0 0 948699
-0.001086 -0.000892 0.115927 -0.510572 0.684310 1.788416 -0.029639 1 0 0 0 0 0 0 949742
-0.001083 -0.000902 0.115930 -0.481200 0.581357 1.869946 -0.029670 1 0 0 0 0 0 0 950728
-0.001087 -0.000890 0.115953 -0.384648 0.276826 1.628313 -0.029700 1 0 0 0 0 0 0 951690
-0.001089 -0.000884 0.115960 -0.402690 0.323897 1.794143 -0.029731 1 0 0 0 0 0 0 952686
-0.001085 -0.000898 0.115973 -0.487605 0.606356 1.737739 -0.029763 1 0 0 0 0 0 0 953681
-0.001083 -0.000905 0.115977 -0.470588 0.543004 1.842835 -0.029794 1 0 0 0 0 0 0 954687
-0.001082 -0.000909 0.115979 -0.455872 0.491443 1.892155 -0.029825 1 0 0 0 0 0 0 955685
-0.001069 -0.000898 0.115990 -0.614482 0.287450 1.766517 -0.029856 1 0 0 0 0 0 0 956685
-0.001057 -0.000909 0.116004 -0.619836 0.576413 1.712415 -0.029888 1 0 0 0 0 0 0 957686
-0.001051 -0.000915 0.116009 -0.547854 0.529517 1.828340 -0.029919 1 0 0 0 0 0 0 958686
-0.001066 -0.000914 0.116021 -0.261821 0.431114 1.744445 -0.029950 1 0 0 0 0 0 0 959685
-0.001074 -0.000914 0.116025 -0.328868 0.428884 1.838270 -0.029981 1 0 0 0 0 0 0 960684
-0.001072 -0.000931 0.116037 -0.453175 0.671395 1.744904 -0.030013 1 0 0 0 0 0 0 961700
-0.001059 -0.000926 0.116051 -0.624310 0.409791 1.692156 -0.030062 1 0 0 0 0 0 0 963260
-0.001052 -0.000924 0.116056 -0.559430 0.411210 1.811966 -0.030075 1 0 0 0 0 0 0 963668
-0.001044 -0.000941 0.116068 -0.581842 0.664532 1.729697 -0.030108 1 0 0 0 0 0 0 964748
-0.001040 -0.000949 0.116072 -0.531349 0.585495 1.824622 -0.030138 1 0 0 0 0 0 0 965707
-0.001055 -0.000949 0.116084 -0.257312 0.469529 1.732316 -0.030169 1 0 0 0 0 0 0 966673
-0.001063 -0.000949 0.116088 -0.330580 0.458316 1.823212 -0.030200 1 0 0 0 0 0 0 967674
-0.001050 -0.000953 0.116110 -0.624898 0.519861 1.583689 -0.030229 1 0 0 0 0 0 0 968614
-0.001043 -0.000955 0.116118 -0.569998 0.496745 1.751009 -0.030262 1 0 0 0 0 0 0 969667
-0.001039 -0.000956 0.116120 -0.521713 0.480723 1.833860 -0.030293 1 0 0 0 0 0 0 970653
-0.001050 -0.000970 0.116142 -0.322980 0.655044 1.589282 -0.030325 1 0 0 0 0 0 0 971694
-0.001056 -0.000977 0.116149 -0.374271 0.583374 1.747820 -0.030361 1 0 0 0 0 0 0 972819
-0.001058 -0.000981 0.116152 -0.414496 0.532513 1.826966 -0.030392 1 0 0 0 0 0 0 973838
-0.001060 -0.000983 0.116152 -0.435980 0.505974 1.857257 -0.030419 1 0 0 0 0 0 0 974689
-0.001043 -0.000988 0.116174 -0.684112 0.555108 1.585752 -0.030455 1 0 0 0 0 0 0 975850
-0.001052 -0.000986 0.116191 -0.361167 0.468391 1.602531 -0.030485 1 0 0 0 0 0 0 976787
-0.001057 -0.000986 0.116197 -0.389813 0.468962 1.753965 -0.030517 1 0 0 0 0 0 0 977835
-0.001054 -0.001003 0.116209 -0.492885 0.713469 1.682371 -0.030545 1 0 0 0 0 0 0 978711
-0.001052 -0.001011 0.116214 -0.486158 0.628943 1.781379 -0.030583 1 0 0 0 0 0 0 979924
-0.001039 -0.001003 0.116226 -0.643672 0.389554 1.682809 -0.030610 1 0 0 0 0 0 0 980803
-0.001027 -0.001016 0.116240 -0.647892 0.660286 1.639414 -0.030643 1 0 0 0 0 0 0 981844
-0.001040 -0.001018 0.116255 -0.332020 0.546909 1.620274 -0.030670 1 0 0 0 0 0 0 982714
-0.001045 -0.001019 0.116261 -0.377458 0.520141 1.748153 -0.030701 1 0 0 0 0 0 0 983709
-0.001048 -0.001020 0.116262 -0.420345 0.510589 1.806528 -0.030738 1 0 0 0 0 0 0 984880
-0.001045 -0.001038 0.116273 -0.513996 0.745875 1.690173 -0.030765 1 0 0 0 0 0 0 985770
-0.001061 -0.001043 0.116287 -0.257757 0.599232 1.633711 -0.030792 1 0 0 0 0 0 0 986636
-0.001069 -0.001045 0.116292 -0.334762 0.554189 1.747671 -0.030825 1 0 0 0 0 0 0 987672
-0.001068 -0.001064 0.116304 -0.463843 0.774763 1.662486 -0.030858 1 0 0 0 0 0 0 988723
-0.001067 -0.001073 0.116308 -0.470063 0.677554 1.755951 -0.030887 1 0 0 0 0 0 0 989668
-0.001054 -0.001065 0.116320 -0.634324 0.431831 1.655595 -0.030918 1 0 0 0 0 0 0 990662
-0.001043 -0.001078 0.116334 -0.641926 0.699798 1.611654 -0.030949 1 0 0 0 0 0 0 991659
-0.001055 -0.001081 0.116349 -0.327414 0.584748 1.592305 -0.030979 1 0 0 0 0 0 0 992615
-0.001061 -0.001082 0.116355 -0.373717 0.557147 1.720108 -0.031012 1 0 0 0 0 0 0 993666
-0.001064 -0.001083 0.116356 -0.416947 0.547106 1.778074 -0.031043 1 0 0 0 0 0 0 994658
-0.001060 -0.001101 0.116367 -0.510982 0.782736 1.662021 -0.031074 1 0 0 0 0 0 0 995659
-0.001076 -0.001105 0.116381 -0.254582 0.635974 1.605558 -0.031106 1 0 0 0 0 0 0 996657
-0.001084 -0.001108 0.116386 -0.331633 0.590767 1.719333 -0.031137 1 0 0 0 0 0 0 997663
-0.001071 -0.001114 0.116409 -0.628125 0.634589 1.488436 -0.031168 1 0 0 0 0 0 0 998658
-0.001082 -0.001112 0.116426 -0.330182 0.545031 1.520244 -0.031200 1 0 0 0 0 0 0 999665
-0.001087 -0.001111 0.116433 -0.372151 0.544572 1.677869 -0.031250 1 0 0 0 0 0 1 1288
-0.001090 -0.001111 0.116435 -0.411390 0.549149 1.745666 -0.031262 1 0 0 0 0 0 1 1652
-0.001086 -0.001129 0.116446 -0.503506 0.792835 1.633697 -0.031297 1 0 0 0 0 0 1 2790
-0.001097 -0.001151 0.116470 -0.316176 0.889994 1.440089 -0.031326 1 0 0 0 0 0 1 3712
-0.001102 -0.001162 0.116478 -0.367546 0.758133 1.627017 -0.031359 1 0 0 0 0 0 1 4761
-0.001105 -0.001167 0.116481 -0.407076 0.675253 1.716867 -0.031389 1 0 0 0 0 0 1 5720
-0.001119 -0.001184 0.116502 -0.254852 0.816513 1.474749 -0.031419 1 0 0 0 0 0 1 6676
-0.001114 -0.001179 0.116520 -0.497638 0.549664 1.487229 -0.031451 1 0 0 0 0 0 1 7713
-0.001111 -0.001176 0.116527 -0.489274 0.554108 1.643033 -0.031483 1 0 0 0 0 0 1 8729
-0.001122 -0.001188 0.116549 -0.298301 0.755171 1.436203 -0.031518 1 0 0 0 0 0 1 9864
-0.001128 -0.001194 0.116557 -0.352695 0.696916 1.607424 -0.031545 1 0 0 0 0 0 1 10705
-0.001131 -0.001197 0.116559 -0.394363 0.653104 1.691048 -0.031575 1 0 0 0 0 0 1 11687
-0.001127 -0.001217 0.116571 -0.487104 0.870998 1.584950 -0.031606 1 0 0 0 0 0 1 12674
-0.001143 -0.001222 0.116585 -0.229201 0.714646 1.532011 -0.031643 1 0 0 0 0 0 1 13857
-0.001138 -0.001212 0.116600 -0.473399 0.487188 1.500340 -0.031672 1 0 0 0 0 0 1 14785
-0.001131 -0.001224 0.116616 -0.541917 0.770746 1.492197 -0.031700 1 0 0 0 0 0 1 15693
-0.001127 -0.001230 0.116621 -0.502893 0.719956 1.624257 -0.031733 1 0 0 0 0 0 1 16734
-0.001143 -0.001229 0.116633 -0.231431 0.619580 1.545521 -0.031764 1 0 0 0 0 0 1 17727
-0.001146 -0.001246 0.116647 -0.377602 0.857320 1.502685 -0.031794 1 0 0 0 0 0 1 18689
-0.001147 -0.001255 0.116652 -0.411053 0.772342 1.620902 -0.031825 1 0 0 0 0 0 1 19686
-0.001148 -0.001259 0.116654 -0.423502 0.710328 1.675472 -0.031857 1 0 0 0 0 0 1 20691
-0.001166 -0.001257 0.116665 -0.184925 0.621243 1.558302 -0.031888 1 0 0 0 0 0 1 21685
-0.001158 -0.001261 0.116689 -0.516133 0.688938 1.354887 -0.031919 1 0 0 0 0 0 1 22685
-0.001154 -0.001262 0.116698 -0.497772 0.671770 1.544775 -0.031950 1 0 0 0 0 0 1 23683
-0.001146 -0.001281 0.116711 -0.540134 0.900670 1.498448 -0.031982 1 0 0 0 0 0 1 24688
-0.001161 -0.001286 0.116726 -0.254168 0.749238 1.467627 -0.032013 1 0 0 0 0 0 1 25685
-0.001168 -0.001289 0.116731 -0.316879 0.701699 1.590064 -0.032044 1 0 0 0 0 0 1 26682
-0.001166 -0.001308 0.116743 -0.439226 0.923091 1.508108 -0.032075 1 0 0 0 0 0 1 27682
-0.001153 -0.001304 0.116758 -0.609552 0.647543 1.455600 -0.032108 1 0 0 0 0 0 1 28729
-0.001164 -0.001298 0.116773 -0.299461 0.585990 1.439679 -0.032145 1 0 0 0 0 0 1 29926
-0.001164 -0.001313 0.116788 -0.412005 0.859161 1.430589 -0.032172 1 0 0 0 0 0 1 30786
-0.001165 -0.001320 0.116794 -0.426962 0.793188 1.561247 -0.032200 1 0 0 0 0 0 1 31694
-0.001165 -0.001324 0.116795 -0.429944 0.740894 1.620144 -0.032230 1 0 0 0 0 0 1 32652
-0.001183 -0.001321 0.116806 -0.186187 0.656741 1.504473 -0.032263 1 0 0 0 0 0 1 33692
-0.001174 -0.001325 0.116831 -0.515442 0.727290 1.301328 -0.032294 1 0 0 0 0 0 1 34692
-0.001170 -0.001326 0.116839 -0.495897 0.711191 1.491223 -0.032325 1 0 0 0 0 0 1 35687
-0.001167 -0.001327 0.116842 -0.466977 0.699415 1.582921 -0.032357 1 0 0 0 0 0 1 36691
-0.001184 -0.001323 0.116853 -0.205610 0.637355 1.480033 -0.032397 1 0 0 0 0 0 1 37978
-0.001175 -0.001326 0.116878 -0.526051 0.719153 1.281178 -0.032428 1 0 0 0 0 0 1 38985
-0.001170 -0.001327 0.116887 -0.501909 0.708532 1.472162 -0.032452 1 0 0 0 0 0 1 39755
-0.001168 -0.001328 0.116890 -0.470657 0.699525 1.564221 -0.032481 1 0 0 0 0 0 1 40665
-0.001162 -0.001346 0.116901 -0.523893 0.937377 1.461436 -0.032513 1 0 0 0 0 0 1 41698
-0.001176 -0.001351 0.116915 -0.244583 0.790027 1.408799 -0.032547 1 0 0 0 0 0 1 42790
-0.001184 -0.001353 0.116920 -0.311248 0.744452 1.523488 -0.032579 1 0 0 0 0 0 1 43823
-0.001175 -0.001341 0.116932 -0.532905 0.547552 1.429912 -0.032608 1 0 0 0 0 0 1 44733
-0.001171 -0.001335 0.116937 -0.501097 0.603059 1.527356 -0.032640 1 0 0 0 0 0 1 45766
-0.001163 -0.001350 0.116948 -0.541578 0.889270 1.436543 -0.032672 1 0 0 0 0 0 1 46789
-0.001165 -0.001340 0.116973 -0.422478 0.589629 1.242039 -0.032702 1 0 0 0 0 0 1 47748
-0.001166 -0.001335 0.116982 -0.424379 0.621162 1.435190 -0.032732 1 0 0 0 0 0 1 48712
-0.001166 -0.001332 0.116985 -0.430789 0.656572 1.528080 -0.032764 1 0 0 0 0 0 1 49725
-0.001154 -0.001318 0.116997 -0.602657 0.498981 1.416785 -0.032797 1 0 0 0 0 0 1 50786
-0.001143 -0.001328 0.117011 -0.614864 0.816304 1.368889 -0.032828 1 0 0 0 0 0 1 51777
-0.001137 -0.001334 0.117016 -0.545342 0.780821 1.485356 -0.032854 1 0 0 0 0 0 1 52620
-0.001121 -0.001323 0.117028 -0.671067 0.566567 1.392781 -0.032886 1 0 0 0 0 0 1 53638
-0.001132 -0.001313 0.117043 -0.342838 0.554563 1.351947 -0.032920 1 0 0 0 0 0 1 54728
-0.001137 -0.001309 0.117048 -0.376626 0.612961 1.471434 -0.032950 1 0 0 0 0 0 1 55682
-0.001140 -0.001306 0.117049 -0.413032 0.649584 1.526492 -0.032981 1 0 0 0 0 0 1 56671
-0.001123 -0.001310 0.117071 -0.672727 0.733368 1.262927 -0.033012 1 0 0 0 0 0 1 57666
-0.001115 -0.001311 0.117078 -0.597014 0.718707 1.420145 -0.033043 1 0 0 0 0 0 1 58658
-0.001111 -0.001312 0.117081 -0.538000 0.707005 1.499474 -0.033074 1 0 0 0 0 0 1 59664
-0.001096 -0.001299 0.117093 -0.674863 0.523007 1.383412 -0.033106 1 0 0 0 0 0 1 60663
-0.001089 -0.001293 0.117097 -0.598074 0.584799 1.471723 -0.033137 1 0 0 0 0 0 1 61658
-0.001103 -0.001285 0.117108 -0.299373 0.575060 1.376939 -0.033168 1 0 0 0 0 0 1 62662
-0.001098 -0.001268 0.117123 -0.530098 0.442270 1.320109 -0.033200 1 0 0 0 0 0 1 63666
-0.001090 -0.001278 0.117138 -0.592407 0.777799 1.302241 -0.033231 1 0 0 0 0 0 1 64661
-0.001086 -0.001282 0.117144 -0.549883 0.752074 1.430406 -0.033262 1 0 0 0 0 0 1 65663
-0.001084 -0.001285 0.117145 -0.521210 0.721218 1.489436 -0.033314 1 0 0 0 0 0 1 67321
-0.001083 -0.001286 0.117146 -0.505672 0.703786 1.510570 -0.033323 1 0 0 0 0 0 1 67627
-0.001088 -0.001269 0.117167 -0.421240 0.460122 1.234191 -0.033358 1 0 0 0 0 0 1 68743
-0.001090 -0.001260 0.117174 -0.446804 0.540578 1.387051 -0.033388 1 0 0 0 0 0 1 69688
-0.001092 -0.001256 0.117177 -0.465863 0.602323 1.464867 -0.033418 1 0 0 0 0 0 1 70654
-0.001092 -0.001254 0.117178 -0.475998 0.635965 1.494918 -0.033450 1 0 0 0 0 0 1 71683
-0.001093 -0.001253 0.117178 -0.481256 0.653467 1.506400 -0.033482 1 0 0 0 0 0 1 72709
-0.001080 -0.001239 0.117189 -0.652940 0.483850 1.364730 -0.033512 1 0 0 0 0 0 1 73674
-0.001074 -0.001232 0.117193 -0.593667 0.553075 1.443876 -0.033544 1 0 0 0 0 0 1 74682
-0.001089 -0.001224 0.117204 -0.303485 0.546923 1.346002 -0.033579 1 0 0 0 0 0 1 75819
-0.001097 -0.001220 0.117208 -0.369956 0.594383 1.434427 -0.033608 1 0 0 0 0 0 1 76743
-0.001100 -0.001218 0.117210 -0.424171 0.623897 1.477537 -0.033636 1 0 0 0 0 0 1 77616
-0.001102 -0.001217 0.117210 -0.453516 0.639755 1.494555 -0.033669 1 0 0 0 0 0 1 78680
-0.001103 -0.001217 0.117210 -0.468561 0.648110 1.501404 -0.033700 1 0 0 0 0 0 1 79695
-0.001104 -0.001217 0.117210 -0.476364 0.652712 1.504894 -0.033737 1 0 0 0 0 0 1 80854
-0.001109 -0.001199 0.117231 -0.403367 0.419329 1.221826 -0.033768 1 0 0 0 0 0 1 81861
-0.001112 -0.001190 0.117239 -0.434724 0.505216 1.371988 -0.033792 1 0 0 0 0 0 1 82639
-0.001114 -0.001186 0.117241 -0.456782 0.569721 1.449072 -0.033826 1 0 0 0 0 0 1 83710
-0.001114 -0.001184 0.117242 -0.468392 0.604693 1.478775 -0.033857 1 0 0 0 0 0 1 84716
-0.001115 -0.001182 0.117242 -0.474331 0.622768 1.490007 -0.033887 1 0 0 0 0 0 1 85653
-0.001115 -0.001182 0.117242 -0.477498 0.632195 1.494814 -0.033918 1 0 0 0 0 0 1 86659
-0.001133 -0.001177 0.117252 -0.233050 0.580073 1.358775 -0.033949 1 0 0 0 0 0 1 87659
-0.001142 -0.001175 0.117256 -0.324282 0.602988 1.432877 -0.033980 1 0 0 0 0 0 1 88638
-0.001147 -0.001174 0.117257 -0.391127 0.620047 1.471112 -0.034012 1 0 0 0 0 0 1 89659
-0.001149 -0.001173 0.117258 -0.426726 0.629535 1.486245 -0.034043 1 0 0 0 0 0 1 90641
-0.001150 -0.001173 0.117258 -0.444909 0.634701 1.492479 -0.034074 1 0 0 0 0 0 1 91655
-0.001151 -0.001173 0.117258 -0.454200 0.637579 1.495483 -0.034105 1 0 0 0 0 0 1 92637
-0.001169 -0.001169 0.117268 -0.212621 0.582153 1.358930 -0.034136 1 0 0 0 0 0 1 93639
-0.001179 -0.001166 0.117272 -0.305429 0.603435 1.432762 -0.034167 1 0 0 0 0 0 1 94636
-0.001183 -0.001165 0.117273 -0.373033 0.619672 1.470854 -0.034199 1 0 0 0 0 0 1 95635
-0.001185 -0.001165 0.117273 -0.409063 0.628799 1.486099 -0.034233 1 0 0 0 0 0 1 96721
-0.001187 -0.001164 0.117273 -0.427393 0.633723 1.492206 -0.034262 1 0 0 0 0 0 1 97668
-0.001187 -0.001164 0.117273 -0.436788 0.636538 1.495297 -0.034295 1 0 0 0 0 0 1 98717
-0.001206 -0.001160 0.117284 -0.195036 0.580970 1.358748 -0.034324 1 0 0 0 0 0 1 99662
-0.001215 -0.001158 0.117287 -0.287875 0.602231 1.432492 -0.034355 1 0 0 0 0 0 1 100652
-0.001219 -0.001157 0.117288 -0.355491 0.618459 1.470527 -0.034387 1 0 0 0 0 0 1 101648
-0.001222 -0.001156 0.117289 -0.391486 0.627519 1.485638 -0.034418 1 0 0 0 0 0 1 102657
-0.001223 -0.001156 0.117289 -0.409821 0.632464 1.491811 -0.034449 1 0 0 0 0 0 1 103651
-0.001223 -0.001156 0.117289 -0.419186 0.635243 1.494816 -0.034480 1 0 0 0 0 0 1 104640
-0.001224 -0.001156 0.117289 -0.424111 0.637025 1.496959 -0.034516 1 0 0 0 0 0 1 105803
-0.001242 -0.001151 0.117299 -0.179994 0.580995 1.360433 -0.034553 1 0 0 0 0 0 1 106990
-0.001251 -0.001149 0.117303 -0.271620 0.601811 1.433564 -0.034575 1 0 0 0 0 0 1 107684
-0.001256 -0.001148 0.117304 -0.338734 0.617946 1.471650 -0.034609 1 0 0 0 0 0 1 108783
-0.001258 -0.001147 0.117304 -0.374453 0.626992 1.486822 -0.034643 1 0 0 0 0 0 1 109863
-0.001259 -0.001147 0.117304 -0.392562 0.631780 1.492713 -0.034668 1 0 0 0 0 0 1 110660
-0.001260 -0.001147 0.117304 -0.401895 0.634647 1.495968 -0.034705 1 0 0 0 0 0 1 111848
-0.001260 -0.001147 0.117304 -0.406729 0.636354 1.497959 -0.034738 1 0 0 0 0 0 1 112902
-0.001278 -0.001143 0.117315 -0.162260 0.580091 1.361110 -0.034766 1 0 0 0 0 0 1 113786
-0.001287 -0.001141 0.117318 -0.254006 0.601068 1.434508 -0.034796 1 0 0 0 0 0 1 114750
-0.001292 -0.001139 0.117319 -0.321031 0.617096 1.472296 -0.034824 1 0 0 0 0 0 1 115649
-0.001294 -0.001139 0.117320 -0.356701 0.626057 1.487292 -0.034854 1 0 0 0 0 0 1 116617
-0.001295 -0.001139 0.117320 -0.374925 0.631063 1.493680 -0.034891 1 0 0 0 0 0 1 117792
-0.001296 -0.001138 0.117320 -0.384212 0.633875 1.496771 -0.034925 1 0 0 0 0 0 1 118867
-0.001296 -0.001138 0.117320 -0.388922 0.635380 1.498327 -0.034948 1 0 0 0 0 0 1 119605
-0.001296 -0.001138 0.117320 -0.391517 0.636567 1.499997 -0.034982 1 0 0 0 0 0 1 120700
-0.001291 -0.001156 0.117330 -0.464154 0.880541 1.362338 -0.035013 1 0 0 0 0 0 1 121710
-0.001289 -0.001165 0.117334 -0.439920 0.792422 1.436075 -0.035043 1 0 0 0 0 0 1 122667
-0.001287 -0.001170 0.117335 -0.421474 0.727994 1.474176 -0.035074 1 0 0 0 0 0 1 123664
-0.001305 -0.001168 0.117345 -0.164417 0.636794 1.351064 -0.035106 1 0 0 0 0 0 1 124667
-0.001314 -0.001167 0.117349 -0.249822 0.640140 1.429181 -0.035137 1 0 0 0 0 0 1 125660
-0.001318 -0.001166 0.117350 -0.313689 0.647417 1.468718 -0.035168 1 0 0 0 0 0 1 126665
-0.001320 -0.001166 0.117351 -0.347751 0.652008 1.484291 -0.035199 1 0 0 0 0 0 1 127659
-0.001321 -0.001166 0.117351 -0.365088 0.654723 1.490630 -0.035231 1 0 0 0 0 0 1 128665
-0.001322 -0.001165 0.117351 -0.373922 0.656394 1.493648 -0.035262 1 0 0 0 0 0 1 129654
-0.001322 -0.001165 0.117351 -0.378506 0.657536 1.495578 -0.035293 1 0 0 0 0 0 1 130658
-0.001340 -0.001161 0.117361 -0.133536 0.601004 1.358977 -0.035324 1 0 0 0 0 0 1 131663
-0.001349 -0.001159 0.117365 -0.225257 0.621873 1.432292 -0.035357 1 0 0 0 0 0 1 132693
-0.001354 -0.001158 0.117366 -0.292391 0.638073 1.470532 -0.035397 1 0 0 0 0 0 1 133992
-0.001356 -0.001157 0.117366 -0.327954 0.646893 1.485192 -0.035420 1 0 0 0 0 0 1 134731
-0.001357 -0.001157 0.117366 -0.346060 0.651744 1.491236 -0.035450 1 0 0 0 0 0 1 135675
-0.001358 -0.001157 0.117366 -0.355263 0.654483 1.494142 -0.035480 1 0 0 0 0 0 1 136635
-0.001358 -0.001157 0.117366 -0.360043 0.656190 1.496102 -0.035512 1 0 0 0 0 0 1 137680
-0.001358 -0.001157 0.117366 -0.362582 0.657306 1.497579 -0.035543 1 0 0 0 0 0 1 138658
-0.001377 -0.001153 0.117377 -0.116380 0.600719 1.360918 -0.035575 1 0 0 0 0 0 1 139667
-0.001386 -0.001150 0.117380 -0.207572 0.621537 1.433985 -0.035604 1 0 0 0 0 0 1 140608
-0.001390 -0.001149 0.117381 -0.274407 0.637670 1.472014 -0.035641 1 0 0 0 0 0 1 141795
-0.001387 -0.001167 0.117392 -0.381074 0.890018 1.347657 -0.035670 1 0 0 0 0 0 1 142710
-0.001386 -0.001175 0.117396 -0.374068 0.806131 1.426113 -0.035700 1 0 0 0 0 0 1 143691
-0.001385 -0.001180 0.117397 -0.364208 0.743847 1.465850 -0.035732 1 0 0 0 0 0 1 144691
-0.001390 -0.001164 0.117418 -0.279944 0.474128 1.196023 -0.035760 1 0 0 0 0 0 1 145616
-0.001393 -0.001157 0.117426 -0.307094 0.542198 1.350603 -0.035791 1 0 0 0 0 0 1 146583
-0.001394 -0.001153 0.117428 -0.326874 0.597844 1.429293 -0.035829 1 0 0 0 0 0 1 147816
-0.001395 -0.001151 0.117429 -0.337153 0.628302 1.459401 -0.035860 1 0 0 0 0 0 1 148789
-0.001395 -0.001150 0.117429 -0.342320 0.644067 1.470609 -0.035886 1 0 0 0 0 0 1 149623
-0.001414 -0.001145 0.117440 -0.097067 0.594857 1.337444 -0.035918 1 0 0 0 0 0 1 150661
-0.001418 -0.001160 0.117453 -0.260184 0.863066 1.272335 -0.035949 1 0 0 0 0 0 1 151656
-0.001419 -0.001168 0.117458 -0.302256 0.792186 1.382750 -0.035979 1 0 0 0 0 0 1 152617
-0.001420 -0.001172 0.117460 -0.318879 0.737028 1.434586 -0.036010 1 0 0 0 0 0 1 153613
-0.001408 -0.001161 0.117471 -0.495938 0.528352 1.307026 -0.036042 1 0 0 0 0 0 1 154611
-0.001421 -0.001151 0.117485 -0.191276 0.520638 1.253432 -0.036073 1 0 0 0 0 0 1 155620
-0.001427 -0.001146 0.117490 -0.238543 0.581866 1.367502 -0.036104 1 0 0 0 0 0 1 156610
-0.001430 -0.001143 0.117492 -0.281673 0.619827 1.420541 -0.036135 1 0 0 0 0 0 1 157610
-0.001426 -0.001160 0.117502 -0.376373 0.883791 1.301490 -0.036167 1 0 0 0 0 0 1 158609
-0.001442 -0.001164 0.117516 -0.115032 0.747947 1.243830 -0.036198 1 0 0 0 0 0 1 159618
-0.001450 -0.001166 0.117521 -0.192554 0.708620 1.355731 -0.036229 1 0 0 0 0 0 1 160608
-0.001454 -0.001167 0.117523 -0.251674 0.692640 1.407963 -0.036260 1 0 0 0 0 0 1 161610
-0.001456 -0.001167 0.117523 -0.283185 0.685471 1.427987 -0.036291 1 0 0 0 0 0 1 162608
-0.001476 -0.001163 0.117534 -0.050961 0.625185 1.298997 -0.036350 1 0 0 0 0 0 1 164491
-0.001473 -0.001148 0.117548 -0.318999 0.464448 1.226701 -0.036389 1 0 0 0 0 0 1 165714
-0.001466 -0.001158 0.117563 -0.400371 0.787674 1.202149 -0.036417 1 0 0 0 0 0 1 166637
-0.001481 -0.001159 0.117579 -0.118896 0.697684 1.190675 -0.036448 1 0 0 0 0 0 1 167626
-0.001488 -0.001159 0.117584 -0.185026 0.683151 1.319678 -0.036479 1 0 0 0 0 0 1 168619
-0.001492 -0.001159 0.117586 -0.238236 0.679805 1.377889 -0.036511 1 0 0 0 0 0 1 169620
-0.001499 -0.001142 0.117607 -0.187421 0.441419 1.114440 -0.036541 1 0 0 0 0 0 1 170583
-0.001503 -0.001133 0.117615 -0.232098 0.525839 1.270998 -0.036573 1 0 0 0 0 0 1 171623
-0.001505 -0.001129 0.117617 -0.260628 0.589735 1.350332 -0.036613 1 0 0 0 0 0 1 172902
-0.001506 -0.001127 0.117618 -0.275187 0.624182 1.380386 -0.036637 1 0 0 0 0 0 1 173676
-0.001525 -0.001121 0.117629 -0.033595 0.584299 1.254012 -0.036667 1 0 0 0 0 0 1 174624
-0.001529 -0.001136 0.117642 -0.199260 0.858008 1.190645 -0.036701 1 0 0 0 0 0 1 175704
-0.001531 -0.001144 0.117647 -0.242682 0.789700 1.301884 -0.036736 1 0 0 0 0 0 1 176842
-0.001532 -0.001148 0.117649 -0.259860 0.735666 1.353777 -0.036764 1 0 0 0 0 0 1 177715
-0.001538 -0.001132 0.117670 -0.188392 0.469485 1.088438 -0.036800 1 0 0 0 0 0 1 178895
-0.001541 -0.001124 0.117678 -0.222645 0.539697 1.243856 -0.036825 1 0 0 0 0 0 1 179691
-0.001542 -0.001120 0.117680 -0.245931 0.596486 1.322780 -0.036863 1 0 0 0 0 0 1 180887
-0.001543 -0.001118 0.117681 -0.257864 0.627400 1.352740 -0.036887 1 0 0 0 0 0 1 181668
-0.001557 -0.001131 0.117702 -0.085966 0.829988 1.086742 -0.036917 1 0 0 0 0 0 1 182628
-0.001563 -0.001137 0.117709 -0.154790 0.769877 1.235071 -0.036948 1 0 0 0 0 0 1 183630
-0.001566 -0.001140 0.117711 -0.203840 0.724833 1.310816 -0.036987 1 0 0 0 0 0 1 184865
-0.001556 -0.001129 0.117723 -0.399168 0.521062 1.191808 -0.037014 1 0 0 0 0 0 1 185739
-0.001550 -0.001123 0.117727 -0.351804 0.573698 1.279161 -0.037041 1 0 0 0 0 0 1 186589
-0.001566 -0.001115 0.117739 -0.063761 0.558453 1.185141 -0.037076 1 0 0 0 0 0 1 187700
-0.001573 -0.001112 0.117743 -0.133535 0.601986 1.273366 -0.037107 1 0 0 0 0 0 1 188699
-0.001572 -0.001128 0.117754 -0.260712 0.873999 1.176452 -0.037135 1 0 0 0 0 0 1 189591
-0.001571 -0.001136 0.117758 -0.265744 0.800061 1.265537 -0.037168 1 0 0 0 0 0 1 190646
-0.001589 -0.001136 0.117770 -0.012361 0.684838 1.171301 -0.037199 1 0 0 0 0 0 1 191634
-0.001598 -0.001135 0.117774 -0.100446 0.674772 1.259377 -0.037230 1 0 0 0 0 0 1 192635
-0.001602 -0.001135 0.117775 -0.165509 0.675203 1.302281 -0.037261 1 0 0 0 0 0 1 193636
-0.001592 -0.001122 0.117786 -0.369773 0.496105 1.170922 -0.037293 1 0 0 0 0 0 1 194644
-0.001587 -0.001115 0.117790 -0.327017 0.561349 1.254063 -0.037324 1 0 0 0 0 0 1 195638
-0.001603 -0.001108 0.117802 -0.040923 0.552225 1.158459 -0.037355 1 0 0 0 0 0 1 196634
-0.001610 -0.001104 0.117806 -0.111899 0.598900 1.246050 -0.037386 1 0 0 0 0 0 1 197634
-0.001609 -0.001120 0.117817 -0.239726 0.872731 1.148930 -0.037418 1 0 0 0 0 0 1 198642
-0.001608 -0.001128 0.117821 -0.245079 0.799584 1.237920 -0.037451 1 0 0 0 0 0 1 199711
-0.001608 -0.001132 0.117823 -0.241403 0.742674 1.281318 -0.037483 1 0 0 0 0 0 1 200747
-0.001626 -0.001129 0.117833 0.011070 0.654613 1.160617 -0.037516 1 0 0 0 0 0 1 201777
-0.001635 -0.001128 0.117837 -0.078336 0.659856 1.238195 -0.037542 1 0 0 0 0 0 1 202618
-0.001640 -0.001128 0.117838 -0.144209 0.668185 1.277528 -0.037576 1 0 0 0 0 0 1 203727
-0.001642 -0.001127 0.117838 -0.179154 0.673236 1.292782 -0.037605 1 0 0 0 0 0 1 204642
-0.001649 -0.001110 0.117860 -0.116646 0.437760 1.013344 -0.037638 1 0 0 0 0 0 1 205689
-0.001652 -0.001101 0.117867 -0.156179 0.523991 1.163739 -0.037668 1 0 0 0 0 0 1 206649
-0.001654 -0.001096 0.117869 -0.182031 0.588626 1.240581 -0.037698 1 0 0 0 0 0 1 207604
-0.001655 -0.001094 0.117870 -0.195294 0.623675 1.270179 -0.037731 1 0 0 0 0 0 1 208662
-0.001655 -0.001093 0.117870 -0.201900 0.641808 1.281317 -0.037763 1 0 0 0 0 0 1 209708
-0.001668 -0.001106 0.117891 -0.026445 0.838025 1.008472 -0.037795 1 0 0 0 0 0 1 210735
-0.001675 -0.001112 0.117898 -0.094210 0.774560 1.154062 -0.037826 1 0 0 0 0 0 1 211725
-0.001678 -0.001116 0.117900 -0.142680 0.727655 1.228540 -0.037857 1 0 0 0 0 0 1 212703
-0.001680 -0.001117 0.117901 -0.168067 0.703164 1.257125 -0.037886 1 0 0 0 0 0 1 213637
-0.001681 -0.001118 0.117902 -0.180841 0.691257 1.267992 -0.037921 1 0 0 0 0 0 1 214738
-0.001681 -0.001118 0.117902 -0.187285 0.685620 1.272506 -0.037955 1 0 0 0 0 0 1 215832
-0.001700 -0.001114 0.117912 0.059864 0.624868 1.137139 -0.037980 1 0 0 0 0 0 1 216643
-0.001709 -0.001112 0.117915 -0.032744 0.644171 1.209628 -0.038013 1 0 0 0 0 0 1 217711
-0.001713 -0.001111 0.117916 -0.100232 0.659389 1.246910 -0.038043 1 0 0 0 0 0 1 218665
-0.001710 -0.001129 0.117927 -0.207387 0.913024 1.121535 -0.038074 1 0 0 0 0 0 1 219636
-0.001709 -0.001137 0.117931 -0.200685 0.828959 1.199706 -0.038105 1 0 0 0 0 0 1 220641
-0.001727 -0.001137 0.117942 0.059782 0.708353 1.101931 -0.038136 1 0 0 0 0 0 1 221641
-0.001735 -0.001137 0.117946 -0.025415 0.695689 1.188288 -0.038167 1 0 0 0 0 0 1 222634
-0.001740 -0.001137 0.117947 -0.089047 0.694841 1.230532 -0.038199 1 0 0 0 0 0 1 223638
-0.001742 -0.001137 0.117948 -0.122808 0.695378 1.246902 -0.038230 1 0 0 0 0 0 1 224639
-0.001743 -0.001137 0.117948 -0.139876 0.696053 1.253307 -0.038261 1 0 0 0 0 0 1 225640
-0.001762 -0.001133 0.117958 0.102270 0.638546 1.118957 -0.038292 1 0 0 0 0 0 1 226636
-0.001771 -0.001131 0.117962 0.006952 0.659412 1.191478 -0.038324 1 0 0 0 0 0 1 227636
-0.001776 -0.001130 0.117963 -0.061870 0.675470 1.228816 -0.038355 1 0 0 0 0 0 1 228638
-0.001778 -0.001129 0.117963 -0.098268 0.684500 1.243585 -0.038389 1 0 0 0 0 0 1 229733
-0.001779 -0.001129 0.117963 -0.116650 0.689349 1.249334 -0.038418 1 0 0 0 0 0 1 230668
-0.001768 -0.001115 0.117974 -0.295805 0.511423 1.103479 -0.038451 1 0 0 0 0 0 1 231703
-0.001762 -0.001109 0.117978 -0.240442 0.577274 1.181695 -0.038481 1 0 0 0 0 0 1 232661
-0.001758 -0.001105 0.117979 -0.197681 0.626366 1.221947 -0.038511 1 0 0 0 0 0 1 233630
-0.001775 -0.001099 0.117990 0.076291 0.594723 1.100547 -0.038543 1 0 0 0 0 0 1 234640
-0.001779 -0.001114 0.118004 -0.074435 0.874116 1.037310 -0.038574 1 0 0 0 0 0 1 235635
-0.001780 -0.001122 0.118009 -0.110483 0.808081 1.148498 -0.038605 1 0 0 0 0 0 1 236636
-0.001781 -0.001125 0.118010 -0.123853 0.755257 1.200561 -0.038636 1 0 0 0 0 0 1 237641
-0.001781 -0.001127 0.118011 -0.129859 0.727312 1.220459 -0.038669 1 0 0 0 0 0 1 238683
-0.001781 -0.001128 0.118011 -0.132779 0.713634 1.228311 -0.038708 1 0 0 0 0 0 1 239941
-0.001781 -0.001129 0.118011 -0.134202 0.706837 1.231291 -0.038730 1 0 0 0 0 0 1 240626
-0.001800 -0.001125 0.118021 0.116148 0.645606 1.095950 -0.038762 1 0 0 0 0 0 1 241675
-0.001809 -0.001123 0.118025 0.024690 0.664727 1.168103 -0.038799 1 0 0 0 0 0 1 242840
-0.001813 -0.001121 0.118026 -0.042205 0.679869 1.205245 -0.038830 1 0 0 0 0 0 1 243840
-0.001816 -0.001121 0.118026 -0.077600 0.688332 1.219733 -0.038858 1 0 0 0 0 0 1 244738
-0.001817 -0.001121 0.118026 -0.095487 0.692988 1.225504 -0.038889 1 0 0 0 0 0 1 245738
-0.001817 -0.001121 0.118026 -0.104459 0.695620 1.228145 -0.038920 1 0 0 0 0 0 1 246735
-0.001818 -0.001120 0.118026 -0.108982 0.697205 1.229671 -0.038951 1 0 0 0 0 0 1 247706
-0.001818 -0.001120 0.118026 -0.111288 0.698274 1.230809 -0.038981 1 0 0 0 0 0 1 248661
-0.001818 -0.001120 0.118026 -0.112477 0.699106 1.231870 -0.039012 1 0 0 0 0 0 1 249672
-0.001818 -0.001120 0.118026 -0.113142 0.699901 1.233074 -0.039050 1 0 0 0 0 0 1 250869
-0.001836 -0.001116 0.118036 0.137845 0.642149 1.096838 -0.039077 1 0 0 0 0 0 1 251729
-0.001846 -0.001114 0.118040 0.046596 0.662940 1.168366 -0.039104 1 0 0 0 0 0 1 252614
-0.001850 -0.001113 0.118041 -0.020217 0.679036 1.205457 -0.039138 1 0 0 0 0 0 1 253704
-0.001847 -0.001130 0.118052 -0.127033 0.933645 1.079677 -0.039170 1 0 0 0 0 0 1 254723
-0.001846 -0.001139 0.118055 -0.120236 0.849783 1.157620 -0.039198 1 0 0 0 0 0 1 255631
-0.001832 -0.001130 0.118068 -0.280304 0.606485 1.048255 -0.039230 1 0 0 0 0 0 1 256647
-0.001826 -0.001126 0.118072 -0.214533 0.637783 1.140312 -0.039261 1 0 0 0 0 0 1 257638
-0.001822 -0.001123 0.118073 -0.166374 0.669474 1.185468 -0.039292 1 0 0 0 0 0 1 258621
-0.001821 -0.001122 0.118074 -0.140565 0.687339 1.202892 -0.039323 1 0 0 0 0 0 1 259614
-0.001820 -0.001121 0.118074 -0.127454 0.696804 1.209662 -0.039354 1 0 0 0 0 0 1 260624
-0.001819 -0.001121 0.118074 -0.120882 0.701863 1.212638 -0.039386 1 0 0 0 0 0 1 261634
-0.001819 -0.001121 0.118074 -0.117621 0.704665 1.214269 -0.039417 1 0 0 0 0 0 1 262624
-0.001837 -0.001117 0.118084 0.135513 0.648009 1.078338 -0.039449 1 0 0 0 0 0 1 263636
-0.001846 -0.001114 0.118088 0.045250 0.669398 1.149998 -0.039480 1 0 0 0 0 0 1 264643
-0.001851 -0.001113 0.118089 -0.021060 0.685708 1.186996 -0.039511 1 0 0 0 0 0 1 265638
-0.001853 -0.001113 0.118089 -0.056182 0.694864 1.201573 -0.039545 1 0 0 0 0 0 1 266710
-0.001854 -0.001112 0.118089 -0.073895 0.699777 1.207261 -0.039574 1 0 0 0 0 0 1 267657
-0.001855 -0.001112 0.118089 -0.082765 0.702594 1.209935 -0.039608 1 0 0 0 0 0 1 268729
-0.001855 -0.001112 0.118089 -0.087239 0.704232 1.211399 -0.039637 1 0 0 0 0 0 1 269662
-0.001855 -0.001112 0.118089 -0.089507 0.705319 1.212526 -0.039667 1 0 0 0 0 0 1 270637
-0.001850 -0.001130 0.118100 -0.162222 0.952090 1.073199 -0.039701 1 0 0 0 0 0 1 271712
-0.001848 -0.001139 0.118103 -0.138216 0.864123 1.146383 -0.039730 1 0 0 0 0 0 1 272654
-0.001834 -0.001130 0.118115 -0.289860 0.618488 1.035182 -0.039760 1 0 0 0 0 0 1 273612
-0.001845 -0.001122 0.118130 0.031935 0.590318 0.989507 -0.039793 1 0 0 0 0 0 1 274663
-0.001851 -0.001117 0.118134 -0.008792 0.641732 1.104967 -0.039825 1 0 0 0 0 0 1 275664
-0.001854 -0.001115 0.118136 -0.048571 0.674860 1.158413 -0.039859 1 0 0 0 0 0 1 276759
-0.001855 -0.001114 0.118137 -0.070141 0.692555 1.178610 -0.039888 1 0 0 0 0 0 1 277703
-0.001856 -0.001113 0.118137 -0.081044 0.701824 1.186274 -0.039918 1 0 0 0 0 0 1 278661
-0.001856 -0.001113 0.118137 -0.086501 0.706780 1.189552 -0.039949 1 0 0 0 0 0 1 279654
-0.001856 -0.001113 0.118137 -0.089256 0.709663 1.191464 -0.039987 1 0 0 0 0 0 1 280852
-0.001856 -0.001113 0.118137 -0.090657 0.711282 1.192614 -0.040015 1 0 0 0 0 0 1 281774
-0.001875 -0.001108 0.118147 0.160583 0.653845 1.056345 -0.040041 1 0 0 0 0 0 1 282591
-0.001884 -0.001106 0.118151 0.069146 0.674970 1.127840 -0.040073 1 0 0 0 0 0 1 283628
-0.001889 -0.001105 0.118152 0.002247 0.691164 1.164807 -0.040106 1 0 0 0 0 0 1 284676
-0.001891 -0.001105 0.118152 -0.033145 0.700172 1.179211 -0.040136 1 0 0 0 0 0 1 285622
-0.001892 -0.001104 0.118152 -0.050983 0.705069 1.184897 -0.040167 1 0 0 0 0 0 1 286615
-0.001880 -0.001091 0.118163 -0.230302 0.526470 1.038418 -0.040198 1 0 0 0 0 0 1 287617
-0.001869 -0.001102 0.118177 -0.246564 0.838355 0.975867 -0.040228 1 0 0 0 0 0 1 288563
-0.001863 -0.001108 0.118182 -0.179175 0.798896 1.088365 -0.040261 1 0 0 0 0 0 1 289630
-0.001860 -0.001110 0.118184 -0.137086 0.760353 1.140929 -0.040292 1 0 0 0 0 0 1 290614
-0.001859 -0.001112 0.118184 -0.114956 0.739622 1.160923 -0.040323 1 0 0 0 0 0 1 291608
-0.001876 -0.001108 0.118195 0.148459 0.670943 1.031388 -0.040354 1 0 0 0 0 0 1 292611
-0.001885 -0.001106 0.118198 0.063063 0.686405 1.105062 -0.040385 1 0 0 0 0 0 1 293611
-0.001890 -0.001105 0.118199 -0.000804 0.699761 1.142735 -0.040417 1 0 0 0 0 0 1 294613
-0.001892 -0.001105 0.118200 -0.034677 0.707383 1.157442 -0.040448 1 0 0 0 0 0 1 295613
-0.001893 -0.001105 0.118200 -0.051806 0.712127 1.164078 -0.040509 1 0 0 0 0 0 1 297574
-0.001893 -0.001105 0.118200 -0.060371 0.714602 1.166785 -0.040545 1 0 0 0 0 0 1 298707
-0.001912 -0.001100 0.118210 0.187708 0.657514 1.031139 -0.040574 1 0 0 0 0 0 1 299642
-0.001921 -0.001098 0.118214 0.094478 0.678792 1.102603 -0.040605 1 0 0 0 0 0 1 300625
-0.001926 -0.001097 0.118215 0.026688 0.695059 1.139490 -0.040635 1 0 0 0 0 0 1 301615
-0.001928 -0.001096 0.118215 -0.009156 0.704136 1.153923 -0.040667 1 0 0 0 0 0 1 302614
-0.001930 -0.001096 0.118215 -0.027202 0.709063 1.159603 -0.040698 1 0 0 0 0 0 1 303619
-0.001930 -0.001096 0.118215 -0.036228 0.711830 1.162143 -0.040729 1 0 0 0 0 0 1 304616
-0.001930 -0.001096 0.118215 -0.040760 0.713562 1.163736 -0.040765 1 0 0 0 0 0 1 305759
-0.001931 -0.001096 0.118215 -0.043030 0.714698 1.164849 -0.040797 1 0 0 0 0 0 1 306790
-0.001931 -0.001096 0.118215 -0.044183 0.715462 1.165722 -0.040825 1 0 0 0 0 0 1 307684
-0.001931 -0.001096 0.118215 -0.044776 0.716109 1.166570 -0.040854 1 0 0 0 0 0 1 308617
-0.001925 -0.001114 0.118226 -0.116746 0.963190 1.026798 -0.040887 1 0 0 0 0 0 1 309673
-0.001941 -0.001118 0.118239 0.160213 0.816718 0.962982 -0.040922 1 0 0 0 0 0 1 310790
-0.001937 -0.001107 0.118255 -0.082577 0.590867 0.921619 -0.040951 1 0 0 0 0 0 1 311713
-0.001934 -0.001102 0.118260 -0.079258 0.636536 1.048947 -0.040986 1 0 0 0 0 0 1 312824
-0.001933 -0.001099 0.118262 -0.064185 0.676039 1.107321 -0.041015 1 0 0 0 0 0 1 313774
-0.001932 -0.001098 0.118263 -0.054982 0.697907 1.129351 -0.041045 1 0 0 0 0 0 1 314710
-0.001932 -0.001097 0.118263 -0.050124 0.709372 1.137641 -0.041075 1 0 0 0 0 0 1 315689
-0.001932 -0.001097 0.118263 -0.047643 0.715403 1.141017 -0.041104 1 0 0 0 0 0 1 316619
-0.001932 -0.001096 0.118263 -0.046389 0.718734 1.142784 -0.041136 1 0 0 0 0 0 1 317630
-0.001932 -0.001096 0.118263 -0.045799 0.720792 1.144163 -0.041175 1 0 0 0 0 0 1 318867
-0.001932 -0.001096 0.118263 -0.045496 0.721989 1.145058 -0.041203 1 0 0 0 0 0 1 319773
-0.001931 -0.001096 0.118263 -0.045359 0.722784 1.145803 -0.041228 1 0 0 0 0 0 1 320589
-0.001931 -0.001096 0.118263 -0.045313 0.723535 1.146727 -0.041261 1 0 0 0 0 0 1 321644
-0.001931 -0.001096 0.118263 -0.045314 0.724200 1.147657 -0.041294 1 0 0 0 0 0 1 322697
-0.001931 -0.001096 0.118263 -0.045324 0.724767 1.148483 -0.041324 1 0 0 0 0 0 1 323653
-0.001950 -0.001092 0.118273 0.207486 0.666668 1.012277 -0.041355 1 0 0 0 0 0 1 324636
-0.001959 -0.001090 0.118276 0.116412 0.687497 1.083383 -0.041386 1 0 0 0 0 0 1 325637
-0.001964 -0.001089 0.118278 0.049693 0.703539 1.120151 -0.041418 1 0 0 0 0 0 1 326642
-0.001966 -0.001088 0.118278 0.014408 0.712493 1.134514 -0.041449 1 0 0 0 0 0 1 327640
-0.001967 -0.001088 0.118278 -0.003356 0.717359 1.140146 -0.041480 1 0 0 0 0 0 1 328636
-0.001968 -0.001088 0.118278 -0.012238 0.720083 1.142662 -0.041511 1 0 0 0 0 0 1 329637
-0.001968 -0.001088 0.118278 -0.016672 0.721725 1.144091 -0.041542 1 0 0 0 0 0 1 330639
-0.001968 -0.001088 0.118278 -0.018902 0.722824 1.145142 -0.041574 1 0 0 0 0 0 1 331637
-0.001968 -0.001088 0.118278 -0.020018 0.723645 1.146055 -0.041605 1 0 0 0 0 0 1 332634
-0.001968 -0.001088 0.118278 -0.020586 0.724334 1.146957 -0.041636 1 0 0 0 0 0 1 333635
-0.001968 -0.001088 0.118278 -0.020893 0.725438 1.148619 -0.041696 1 0 0 0 0 0 1 335560
-0.001968 -0.001088 0.118278 -0.021042 0.726127 1.149634 -0.041733 1 0 0 0 0 0 1 336733
-0.001968 -0.001088 0.118278 -0.021119 0.726645 1.150441 -0.041762 1 0 0 0 0 0 1 337672
-0.001968 -0.001088 0.118278 -0.021174 0.727208 1.151318 -0.041794 1 0 0 0 0 0 1 338691
-0.001968 -0.001088 0.118278 -0.021215 0.727742 1.152146 -0.041824 1 0 0 0 0 0 1 339662
-0.001968 -0.001088 0.118278 -0.021232 0.728251 1.152950 -0.041854 1 0 0 0 0 0 1 340597
-0.001968 -0.001088 0.118278 -0.021252 0.728829 1.153862 -0.041886 1 0 0 0 0 0 1 341641
-0.001968 -0.001088 0.118278 -0.021276 0.729375 1.154732 -0.041918 1 0 0 0 0 0 1 342658
-0.001987 -0.001083 0.118288 0.231852 0.671262 1.018690 -0.041954 1 0 0 0 0 0 1 343804
-0.001996 -0.001081 0.118292 0.140819 0.691969 1.089542 -0.041979 1 0 0 0 0 0 1 344618
-0.001988 -0.001067 0.118304 -0.096661 0.526101 0.976732 -0.042012 1 0 0 0 0 0 1 345672
-0.001984 -0.001059 0.118308 -0.072327 0.599015 1.067544 -0.042041 1 0 0 0 0 0 1 346587
-0.001982 -0.001056 0.118309 -0.045080 0.651936 1.112475 -0.042080 1 0 0 0 0 0 1 347839
-0.001981 -0.001054 0.118310 -0.029672 0.680345 1.129707 -0.042111 1 0 0 0 0 0 1 348838
-0.001980 -0.001053 0.118310 -0.021713 0.694949 1.136145 -0.042136 1 0 0 0 0 0 1 349631
-0.001980 -0.001052 0.118310 -0.017687 0.702612 1.139011 -0.042168 1 0 0 0 0 0 1 350657
-0.001980 -0.001052 0.118310 -0.015649 0.706717 1.140553 -0.042200 1 0 0 0 0 0 1 351668
-0.001980 -0.001052 0.118310 -0.014636 0.709009 1.141601 -0.042229 1 0 0 0 0 0 1 352622
-0.001980 -0.001052 0.118310 -0.014139 0.710447 1.142526 -0.042261 1 0 0 0 0 0 1 353620
-0.001980 -0.001052 0.118310 -0.013877 0.711404 1.143394 -0.042292 1 0 0 0 0 0 1 354617
-0.001980 -0.001052 0.118310 -0.013768 0.712136 1.144216 -0.042322 1 0 0 0 0 0 1 355582
-0.001980 -0.001052 0.118310 -0.013716 0.712792 1.145080 -0.042354 1 0 0 0 0 0 1 356608
-0.001980 -0.001052 0.118310 -0.013698 0.713387 1.145945 -0.042385 1 0 0 0 0 0 1 357616
-0.001998 -0.001048 0.118320 0.239713 0.655106 1.009745 -0.042417 1 0 0 0 0 0 1 358610
-0.002008 -0.001046 0.118324 0.148714 0.675932 1.080670 -0.042448 1 0 0 0 0 0 1 359609
-0.002012 -0.001044 0.118325 0.082023 0.691946 1.117327 -0.042479 1 0 0 0 0 0 1 360608
-0.002014 -0.001044 0.118325 0.046779 0.700888 1.131665 -0.042511 1 0 0 0 0 0 1 361633
-0.002016 -0.001044 0.118325 0.029053 0.705733 1.137256 -0.042542 1 0 0 0 0 0 1 362618
-0.002016 -0.001043 0.118325 0.020191 0.708753 1.140253 -0.042592 1 0 0 0 0 0 1 364223
-0.002016 -0.001043 0.118326 0.015776 0.710039 1.141118 -0.042603 1 0 0 0 0 0 1 364584
-0.002004 -0.001030 0.118336 -0.157369 0.529004 0.992620 -0.042638 1 0 0 0 0 0 1 365688
-0.001998 -0.001023 0.118340 -0.098931 0.593773 1.069959 -0.042667 1 0 0 0 0 0 1 366633
-0.001995 -0.001020 0.118342 -0.054492 0.642354 1.109900 -0.042698 1 0 0 0 0 0 1 367630
-0.001993 -0.001018 0.118342 -0.030510 0.668629 1.125450 -0.042729 1 0 0 0 0 0 1 368618
-0.001992 -0.001017 0.118342 -0.018262 0.682235 1.131475 -0.042761 1 0 0 0 0 0 1 369620
-0.002010 -0.001013 0.118352 0.241546 0.630406 0.997059 -0.042791 1 0 0 0 0 0 1 370585
-0.002019 -0.001010 0.118356 0.153658 0.654552 1.068546 -0.042823 1 0 0 0 0 0 1 371614
-0.002024 -0.001009 0.118357 0.088525 0.672252 1.105434 -0.042856 1 0 0 0 0 0 1 372681
-0.002026 -0.001008 0.118357 0.054055 0.682101 1.119988 -0.042894 1 0 0 0 0 0 1 373893
-0.002027 -0.001008 0.118357 0.036709 0.687215 1.125411 -0.042919 1 0 0 0 0 0 1 374682
-0.002028 -0.001008 0.118357 0.028081 0.690098 1.127860 -0.042949 1 0 0 0 0 0 1 375645
-0.002028 -0.001008 0.118357 0.023763 0.691793 1.129248 -0.042980 1 0 0 0 0 0 1 376630
-0.002028 -0.001008 0.118357 0.021616 0.692994 1.130428 -0.043017 1 0 0 0 0 0 1 377832
-0.002028 -0.001008 0.118357 0.020563 0.693736 1.131187 -0.043044 1 0 0 0 0 0 1 378681
-0.002028 -0.001008 0.118357 0.020039 0.694500 1.132206 -0.043081 1 0 0 0 0 0 1 379888
-0.002028 -0.001008 0.118357 0.019783 0.694958 1.132853 -0.043106 1 0 0 0 0 0 1 380664
-0.002028 -0.001008 0.118357 0.019654 0.695556 1.133783 -0.043141 1 0 0 0 0 0 1 381782
-0.002028 -0.001008 0.118357 0.019598 0.696009 1.134488 -0.043168 1 0 0 0 0 0 1 382649
-0.002047 -0.001003 0.118367 0.273478 0.637559 0.998348 -0.043199 1 0 0 0 0 0 1 383655
-0.002056 -0.001001 0.118371 0.182459 0.658365 1.069066 -0.043229 1 0 0 0 0 0 1 384618
-0.002061 -0.001000 0.118372 0.115785 0.674482 1.105812 -0.043268 1 0 0 0 0 0 1 385844
-0.002063 -0.001000 0.118372 0.080567 0.683374 1.120055 -0.043297 1 0 0 0 0 0 1 386791
-0.002064 -0.000999 0.118373 0.062837 0.688099 1.125485 -0.043323 1 0 0 0 0 0 1 387626
-0.002065 -0.000999 0.118373 0.054016 0.690779 1.127961 -0.043355 1 0 0 0 0 0 1 388638
-0.002065 -0.000999 0.118373 0.049630 0.692403 1.129377 -0.043387 1 0 0 0 0 0 1 389674
-0.002065 -0.000999 0.118373 0.047463 0.693421 1.130339 -0.043417 1 0 0 0 0 0 1 390623
-0.002065 -0.000999 0.118373 0.046388 0.694186 1.131214 -0.043448 1 0 0 0 0 0 1 391617
-0.002065 -0.000999 0.118373 0.045877 0.694837 1.132054 -0.043479 1 0 0 0 0 0 1 392616
-0.002065 -0.000999 0.118373 0.045618 0.695392 1.132844 -0.043509 1 0 0 0 0 0 1 393582
-0.002065 -0.000999 0.118373 0.045515 0.695938 1.133684 -0.043542 1 0 0 0 0 0 1 394610
-0.002065 -0.000999 0.118373 0.045492 0.696450 1.134501 -0.043573 1 0 0 0 0 0 1 395607
-0.002065 -0.000999 0.118373 0.045487 0.696962 1.135321 -0.043604 1 0 0 0 0 0 1 396615
-0.002065 -0.000999 0.118373 0.045506 0.697464 1.136118 -0.043635 1 0 0 0 0 0 1 397611
-0.002065 -0.000999 0.118373 0.045526 0.697963 1.136932 -0.043666 1 0 0 0 0 0 1 398605
-0.002060 -0.001017 0.118383 -0.026261 0.945748 0.996145 -0.043698 1 0 0 0 0 0 1 399609
-0.002057 -0.001026 0.118387 -0.001913 0.858163 1.069202 -0.043730 1 0 0 0 0 0 1 400634
-0.002056 -0.001031 0.118388 0.016988 0.794038 1.107330 -0.043776 1 0 0 0 0 0 1 402123
-0.002055 -0.001033 0.118388 0.027330 0.759881 1.121640 -0.043791 1 0 0 0 0 0 1 402607
-0.002055 -0.001034 0.118388 0.032696 0.743086 1.127440 -0.043826 1 0 0 0 0 0 1 403709
-0.002055 -0.001034 0.118388 0.035433 0.734886 1.129885 -0.043855 1 0 0 0 0 0 1 404632
-0.002055 -0.001035 0.118388 0.036818 0.731129 1.131379 -0.043890 1 0 0 0 0 0 1 405757
-0.002054 -0.001035 0.118388 0.037547 0.729418 1.132307 -0.043918 1 0 0 0 0 0 1 406645
-0.002054 -0.001035 0.118388 0.037918 0.728856 1.133161 -0.043949 1 0 0 0 0 0 1 407638
-0.002073 -0.001031 0.118398 0.292362 0.669819 0.996992 -0.043981 1 0 0 0 0 0 1 408662
-0.002082 -0.001028 0.118402 0.201532 0.690297 1.067598 -0.044010 1 0 0 0 0 0 1 409595
-0.002087 -0.001027 0.118403 0.134936 0.706221 1.104199 -0.044044 1 0 0 0 0 0 1 410699
-0.002089 -0.001027 0.118403 0.099756 0.715058 1.118437 -0.044075 1 0 0 0 0 0 1 411668
-0.002090 -0.001027 0.118404 0.082087 0.719829 1.123953 -0.044105 1 0 0 0 0 0 1 412624
-0.002091 -0.001026 0.118404 0.073281 0.722550 1.126461 -0.044138 1 0 0 0 0 0 1 413709
-0.002091 -0.001026 0.118404 0.068926 0.724185 1.127877 -0.044171 1 0 0 0 0 0 1 414766
-0.002091 -0.001026 0.118404 0.066768 0.725281 1.128928 -0.044205 1 0 0 0 0 0 1 415839
-0.002091 -0.001026 0.118404 0.065716 0.725959 1.129623 -0.044230 1 0 0 0 0 0 1 416626
-0.002091 -0.001026 0.118404 0.065194 0.726628 1.130469 -0.044262 1 0 0 0 0 0 1 417660
-0.002091 -0.001026 0.118404 0.064969 0.727206 1.131276 -0.044293 1 0 0 0 0 0 1 418660
-0.002091 -0.001026 0.118404 0.064879 0.727730 1.132045 -0.044323 1 0 0 0 0 0 1 419617
-0.002091 -0.001026 0.118404 0.064867 0.728266 1.132840 -0.044354 1 0 0 0 0 0 1 420614
-0.002091 -0.001026 0.118404 0.064874 0.728789 1.133637 -0.044385 1 0 0 0 0 0 1 421614
-0.002091 -0.001026 0.118404 0.064898 0.729298 1.134434 -0.044417 1 0 0 0 0 0 1 422614
-0.002091 -0.001026 0.118404 0.064930 0.729812 1.135238 -0.044448 1 0 0 0 0 0 1 423613
-0.002086 -0.001044 0.118414 -0.006914 0.977967 0.994350 -0.044479 1 0 0 0 0 0 1 424605
-0.002102 -0.001049 0.118428 0.271930 0.831365 0.930284 -0.044510 1 0 0 0 0 0 1 425610
-0.002110 -0.001051 0.118432 0.199878 0.787277 1.037699 -0.044542 1 0 0 0 0 0 1 426611
-0.002114 -0.001052 0.118434 0.143597 0.768882 1.088085 -0.044573 1 0 0 0 0 0 1 427608
-0.002116 -0.001053 0.118434 0.113751 0.760453 1.107234 -0.044604 1 0 0 0 0 0 1 428609
-0.002116 -0.001053 0.118435 0.098790 0.756614 1.114475 -0.044635 1 0 0 0 0 0 1 429609
-0.002117 -0.001053 0.118435 0.091413 0.755472 1.118200 -0.044695 1 0 0 0 0 0 1 431511
-0.002117 -0.001053 0.118435 0.087772 0.755038 1.119894 -0.044732 1 0 0 0 0 0 1 432700
-0.002117 -0.001053 0.118435 0.085966 0.754992 1.120901 -0.044761 1 0 0 0 0 0 1 433639
-0.002117 -0.001053 0.118435 0.085098 0.755267 1.121781 -0.044792 1 0 0 0 0 0 1 434638
-0.002117 -0.001053 0.118435 0.084695 0.755657 1.122595 -0.044824 1 0 0 0 0 0 1 435642
-0.002117 -0.001053 0.118435 0.084513 0.756106 1.123360 -0.044854 1 0 0 0 0 0 1 436616
-0.002136 -0.001049 0.118445 0.339227 0.697428 0.987122 -0.044883 1 0 0 0 0 0 1 437535
-0.002145 -0.001047 0.118448 0.248303 0.718227 1.057646 -0.044917 1 0 0 0 0 0 1 438619
-0.002150 -0.001046 0.118449 0.181668 0.734271 1.094124 -0.044950 1 0 0 0 0 0 1 439686
-0.002152 -0.001045 0.118450 0.146527 0.743344 1.108575 -0.044991 1 0 0 0 0 0 1 440988
-0.002153 -0.001045 0.118450 0.128829 0.748002 1.113852 -0.045012 1 0 0 0 0 0 1 441667
-0.002154 -0.001045 0.118450 0.120073 0.750791 1.116379 -0.045048 1 0 0 0 0 0 1 442807
-0.002149 -0.001063 0.118460 0.043827 1.000347 0.975971 -0.045080 1 0 0 0 0 0 1 443835
-0.002146 -0.001072 0.118464 0.065874 0.913324 1.048870 -0.045105 1 0 0 0 0 0 1 444632
-0.002145 -0.001076 0.118465 0.083687 0.849373 1.086741 -0.045142 1 0 0 0 0 0 1 445825
-0.002144 -0.001078 0.118465 0.093543 0.815581 1.101348 -0.045169 1 0 0 0 0 0 1 446700
-0.002144 -0.001080 0.118466 0.098671 0.798865 1.107060 -0.045202 1 0 0 0 0 0 1 447740
-0.002144 -0.001080 0.118466 0.101309 0.790729 1.109475 -0.045230 1 0 0 0 0 0 1 448651
-0.002144 -0.001080 0.118466 0.102684 0.786894 1.110757 -0.045259 1 0 0 0 0 0 1 449557
-0.002144 -0.001081 0.118466 0.103417 0.785299 1.111752 -0.045291 1 0 0 0 0 0 1 450596
-0.002144 -0.001081 0.118466 0.103828 0.784857 1.112725 -0.045328 1 0 0 0 0 0 1 451763
-0.002144 -0.001081 0.118466 0.104060 0.784828 1.113461 -0.045357 1 0 0 0 0 0 1 452699
-0.002162 -0.001076 0.118476 0.359231 0.725878 0.977175 -0.045385 1 0 0 0 0 0 1 453595
-0.002159 -0.001061 0.118490 0.096989 0.563674 0.897047 -0.045415 1 0 0 0 0 0 1 454569
-0.002157 -0.001053 0.118495 0.089586 0.643336 1.009894 -0.045448 1 0 0 0 0 0 1 455619
-0.002156 -0.001049 0.118497 0.099274 0.700013 1.063191 -0.045478 1 0 0 0 0 0 1 456561
-0.002156 -0.001047 0.118497 0.105827 0.730516 1.083511 -0.045511 1 0 0 0 0 0 1 457643
-0.002150 -0.001064 0.118508 0.037427 0.994371 0.949230 -0.045540 1 0 0 0 0 0 1 458554
-0.002147 -0.001073 0.118511 0.063543 0.914621 1.024444 -0.045574 1 0 0 0 0 0 1 459640
-0.002146 -0.001077 0.118513 0.083373 0.854133 1.062895 -0.045605 1 0 0 0 0 0 1 460633
-0.002145 -0.001079 0.118513 0.094242 0.822213 1.077845 -0.045636 1 0 0 0 0 0 1 461640
-0.002145 -0.001080 0.118513 0.099910 0.806372 1.083598 -0.045668 1 0 0 0 0 0 1 462644
-0.002145 -0.001081 0.118513 0.102799 0.798667 1.086002 -0.045696 1 0 0 0 0 0 1 463545
-0.002145 -0.001081 0.118513 0.104307 0.795117 1.087349 -0.045727 1 0 0 0 0 0 1 464549
-0.002145 -0.001081 0.118513 0.105098 0.793619 1.088307 -0.045758 1 0 0 0 0 0 1 465549
-0.002145 -0.001081 0.118513 0.105539 0.793194 1.089185 -0.045793 1 0 0 0 0 0 1 466648
-0.002145 -0.001081 0.118513 0.105790 0.793196 1.089926 -0.045823 1 0 0 0 0 0 1 467604
-0.002132 -0.001068 0.118524 -0.065662 0.610598 0.940248 -0.045859 1 0 0 0 0 0 1 468757
-0.002126 -0.001061 0.118528 -0.006418 0.674563 1.017227 -0.045883 1 0 0 0 0 0 1 469533
-0.002123 -0.001058 0.118529 0.038499 0.722857 1.057155 -0.045917 1 0 0 0 0 0 1 470615
-0.002116 -0.001074 0.118540 -0.009311 0.997369 0.930784 -0.045947 1 0 0 0 0 0 1 471570
-0.002112 -0.001082 0.118544 0.027345 0.923026 1.008789 -0.045982 1 0 0 0 0 0 1 472693
-0.002110 -0.001086 0.118545 0.052455 0.865176 1.048057 -0.046007 1 0 0 0 0 0 1 473519
-0.002109 -0.001088 0.118546 0.065980 0.834615 1.063318 -0.046039 1 0 0 0 0 0 1 474517
-0.002109 -0.001089 0.118546 0.072950 0.819550 1.069306 -0.046076 1 0 0 0 0 0 1 475707
-0.002109 -0.001090 0.118546 0.076512 0.812230 1.071789 -0.046106 1 0 0 0 0 0 1 476671
-0.002127 -0.001086 0.118556 0.333674 0.749592 0.935866 -0.046136 1 0 0 0 0 0 1 477616
-0.002136 -0.001084 0.118559 0.243794 0.768348 1.006365 -0.046165 1 0 0 0 0 0 1 478553
-0.002123 -0.001088 0.118582 -0.066245 0.848853 0.750406 -0.046196 1 0 0 0 0 0 1 479549
-0.002116 -0.001089 0.118589 -0.017817 0.833067 0.912913 -0.046232 1 0 0 0 0 0 1 480708
-0.002113 -0.001090 0.118592 0.028310 0.820582 0.994355 -0.046263 1 0 0 0 0 0 1 481699
-0.002111 -0.001091 0.118593 0.054089 0.814381 1.025308 -0.046291 1 0 0 0 0 0 1 482592
-0.002110 -0.001091 0.118593 0.067476 0.811667 1.036719 -0.046322 1 0 0 0 0 0 1 483589
-0.002110 -0.001091 0.118594 0.074291 0.810606 1.041140 -0.046354 1 0 0 0 0 0 1 484592
-0.002110 -0.001091 0.118594 0.077764 0.810383 1.043123 -0.046385 1 0 0 0 0 0 1 485593
-0.002110 -0.001091 0.118594 0.079532 0.810521 1.044231 -0.046414 1 0 0 0 0 0 1 486541
-0.002109 -0.001091 0.118594 0.080453 0.810876 1.045095 -0.046446 1 0 0 0 0 0 1 487541
-0.002104 -0.001109 0.118604 0.008726 1.060106 0.904036 -0.046477 1 0 0 0 0 0 1 488540
-0.002101 -0.001118 0.118607 0.033227 0.972638 0.976647 -0.046509 1 0 0 0 0 0 1 489569
-0.002100 -0.001123 0.118609 0.052221 0.908287 1.014153 -0.046539 1 0 0 0 0 0 1 490537
-0.002099 -0.001125 0.118609 0.062650 0.874425 1.028735 -0.046571 1 0 0 0 0 0 1 491538
-0.002087 -0.001113 0.118620 -0.103911 0.674397 0.883686 -0.046602 1 0 0 0 0 0 1 492551
-0.002080 -0.001106 0.118624 -0.041955 0.729884 0.962399 -0.046633 1 0 0 0 0 0 1 493538
-0.002077 -0.001103 0.118625 0.004308 0.773875 1.002785 -0.046664 1 0 0 0 0 0 1 494528
-0.002075 -0.001102 0.118626 0.029237 0.797901 1.018434 -0.046695 1 0 0 0 0 0 1 495517
-0.002093 -0.001097 0.118636 0.297592 0.751186 0.887056 -0.046730 1 0 0 0 0 0 1 496628
-0.002102 -0.001094 0.118639 0.213297 0.777934 0.959186 -0.046761 1 0 0 0 0 0 1 497634
-0.002106 -0.001093 0.118641 0.149957 0.796976 0.996191 -0.046793 1 0 0 0 0 0 1 498662
-0.002108 -0.001092 0.118641 0.116414 0.807339 1.010431 -0.046819 1 0 0 0 0 0 1 499489
-0.002104 -0.001110 0.118652 0.027264 1.061987 0.874129 -0.046852 1 0 0 0 0 0 1 500546
-0.002102 -0.001119 0.118655 0.043105 0.977127 0.948309 -0.046883 1 0 0 0 0 0 1 501543
-0.002101 -0.001123 0.118656 0.057786 0.914093 0.986368 -0.046914 1 0 0 0 0 0 1 502537
-0.002100 -0.001125 0.118657 0.066078 0.880897 1.001137 -0.046945 1 0 0 0 0 0 1 503533
-0.002100 -0.001126 0.118657 0.070411 0.864435 1.006777 -0.046977 1 0 0 0 0 0 1 504529
-0.002100 -0.001127 0.118657 0.072656 0.856538 1.009229 -0.047011 1 0 0 0 0 0 1 505621
-0.002100 -0.001127 0.118657 0.073822 0.852890 1.010552 -0.047044 1 0 0 0 0 0 1 506679
-0.002100 -0.001127 0.118657 0.074429 0.851254 1.011346 -0.047071 1 0 0 0 0 0 1 507558
-0.002100 -0.001127 0.118657 0.074742 0.850754 1.012079 -0.047102 1 0 0 0 0 0 1 508546
-0.002100 -0.001127 0.118657 0.074948 0.850878 1.012882 -0.047138 1 0 0 0 0 0 1 509708
-0.002100 -0.001127 0.118657 0.075080 0.851211 1.013604 -0.047171 1 0 0 0 0 0 1 510764
-0.002100 -0.001127 0.118657 0.075153 0.851583 1.014193 -0.047199 1 0 0 0 0 0 1 511650
-0.002100 -0.001127 0.118657 0.075219 0.852137 1.014945 -0.047234 1 0 0 0 0 0 1 512762
-0.002118 -0.001123 0.118667 0.331174 0.793326 0.878162 -0.047265 1 0 0 0 0 0 1 513744
-0.002127 -0.001121 0.118670 0.240519 0.814025 0.948391 -0.047297 1 0 0 0 0 0 1 514781
-0.002132 -0.001120 0.118672 0.173959 0.829924 0.984558 -0.047322 1 0 0 0 0 0 1 515575
-0.002134 -0.001119 0.118672 0.138811 0.838868 0.998666 -0.047353 1 0 0 0 0 0 1 516560
-0.002135 -0.001119 0.118672 0.121166 0.843818 1.004183 -0.047388 1 0 0 0 0 0 1 517690
-0.002136 -0.001119 0.118672 0.112383 0.846477 1.006405 -0.047415 1 0 0 0 0 0 1 518556
-0.002136 -0.001119 0.118672 0.108056 0.848156 1.007672 -0.047448 1 0 0 0 0 0 1 519606
-0.002136 -0.001119 0.118672 0.105915 0.849261 1.008510 -0.047478 1 0 0 0 0 0 1 520586
-0.002136 -0.001119 0.118672 0.104884 0.850096 1.009244 -0.047509 1 0 0 0 0 0 1 521583
-0.002131 -0.001137 0.118683 0.032042 1.100129 0.868013 -0.047540 1 0 0 0 0 0 1 522575
-0.002129 -0.001146 0.118686 0.056032 1.012846 0.940455 -0.047572 1 0 0 0 0 0 1 523599
-0.002127 -0.001150 0.118687 0.074781 0.948540 0.977850 -0.047602 1 0 0 0 0 0 1 524530
-0.002126 -0.001153 0.118688 0.085116 0.914751 0.992413 -0.047633 1 0 0 0 0 0 1 525543
-0.002126 -0.001154 0.118688 0.090473 0.897991 0.997962 -0.047664 1 0 0 0 0 0 1 526538
-0.002113 -0.001141 0.118699 -0.079016 0.706363 0.849350 -0.047696 1 0 0 0 0 0 1 527543
-0.002107 -0.001134 0.118703 -0.018529 0.766102 0.926888 -0.047727 1 0 0 0 0 0 1 528533
-0.002104 -0.001131 0.118704 0.027018 0.812238 0.966849 -0.047758 1 0 0 0 0 0 1 529522
-0.002102 -0.001130 0.118705 0.051598 0.837352 0.982361 -0.047789 1 0 0 0 0 0 1 530521
-0.002101 -0.001129 0.118705 0.064184 0.850437 0.988274 -0.047821 1 0 0 0 0 0 1 531567
-0.002101 -0.001128 0.118705 0.070554 0.857282 0.990729 -0.047852 1 0 0 0 0 0 1 532548
-0.002101 -0.001128 0.118705 0.073773 0.861003 0.992008 -0.047883 1 0 0 0 0 0 1 533546
-0.002101 -0.001128 0.118705 0.075414 0.863172 0.992906 -0.047916 1 0 0 0 0 0 1 534598
-0.002101 -0.001128 0.118705 0.076275 0.864578 0.993682 -0.047950 1 0 0 0 0 0 1 535672
-0.002100 -0.001128 0.118705 0.076723 0.865511 0.994323 -0.047980 1 0 0 0 0 0 1 536640
-0.002100 -0.001128 0.118705 0.076968 0.866226 0.994938 -0.048009 1 0 0 0 0 0 1 537567
-0.002100 -0.001128 0.118705 0.077131 0.866938 0.995629 -0.048042 1 0 0 0 0 0 1 538626
-0.002100 -0.001128 0.118705 0.077222 0.867548 0.996290 -0.048074 1 0 0 0 0 0 1 539633
-0.002100 -0.001128 0.118705 0.077294 0.868091 0.996863 -0.048102 1 0 0 0 0 0 1 540545
-0.002100 -0.001128 0.118705 0.077352 0.868634 0.997479 -0.048132 1 0 0 0 0 0 1 541489
-0.002100 -0.001128 0.118705 0.077414 0.869254 0.998189 -0.048165 1 0 0 0 0 0 1 542573
-0.002100 -0.001128 0.118705 0.077465 0.869819 0.998837 -0.048197 1 0 0 0 0 0 1 543573
-0.002100 -0.001128 0.118705 0.077522 0.870464 0.999578 -0.048232 1 0 0 0 0 0 1 544717
-0.002100 -0.001128 0.118705 0.077581 0.870984 1.000172 -0.048261 1 0 0 0 0 0 1 545644
-0.002100 -0.001128 0.118705 0.077615 0.871490 1.000756 -0.048289 1 0 0 0 0 0 1 546536
-0.002100 -0.001128 0.118705 0.077665 0.872063 1.001414 -0.048321 1 0 0 0 0 0 1 547552
-0.002100 -0.001128 0.118705 0.077729 0.872648 1.002083 -0.048354 1 0 0 0 0 0 1 548594
-0.002100 -0.001128 0.118705 0.077768 0.873209 1.002731 -0.048385 1 0 0 0 0 0 1 549586
-0.002100 -0.001128 0.118705 0.077832 0.873808 1.003416 -0.048418 1 0 0 0 0 0 1 550652
-0.002100 -0.001128 0.118705 0.077868 0.874326 1.004014 -0.048446 1 0 0 0 0 0 1 551567
-0.002100 -0.001128 0.118705 0.077928 0.874886 1.004654 -0.048478 1 0 0 0 0 0 1 552564
-0.002100 -0.001128 0.118705 0.077963 0.875452 1.005287 -0.048508 1 0 0 0 0 0 1 553543
-0.002100 -0.001128 0.118705 0.078014 0.875994 1.005928 -0.048539 1 0 0 0 0 0 1 554522
-0.002100 -0.001128 0.118705 0.078076 0.876553 1.006568 -0.048570 1 0 0 0 0 0 1 555520
-0.002100 -0.001128 0.118705 0.078117 0.877135 1.007240 -0.048602 1 0 0 0 0 0 1 556548
-0.002100 -0.001128 0.118705 0.078178 0.877689 1.007873 -0.048633 1 0 0 0 0 0 1 557534
-0.002100 -0.001128 0.118705 0.078224 0.878251 1.008518 -0.048663 1 0 0 0 0 0 1 558511
-0.002100 -0.001128 0.118705 0.078275 0.878825 1.009157 -0.048695 1 0 0 0 0 0 1 559526
-0.002100 -0.001128 0.118705 0.078318 0.879392 1.009828 -0.048727 1 0 0 0 0 0 1 560546
-0.002100 -0.001128 0.118705 0.078377 0.879929 1.010444 -0.048757 1 0 0 0 0 0 1 561505
-0.002100 -0.001128 0.118705 0.078419 0.880521 1.011127 -0.048790 1 0 0 0 0 0 1 562551
-0.002100 -0.001128 0.118705 0.078471 0.881119 1.011815 -0.048823 1 0 0 0 0 0 1 563611
-0.002100 -0.001128 0.118705 0.078534 0.881696 1.012474 -0.048855 1 0 0 0 0 0 1 564639
-0.002100 -0.001128 0.118705 0.078580 0.882297 1.013145 -0.048887 1 0 0 0 0 0 1 565665
-0.002100 -0.001128 0.118705 0.078633 0.882794 1.013733 -0.048916 1 0 0 0 0 0 1 566582
-0.002100 -0.001128 0.118705 0.078670 0.883333 1.014356 -0.048946 1 0 0 0 0 0 1 567536
-0.002100 -0.001128 0.118705 0.078730 0.883891 1.014995 -0.048977 1 0 0 0 0 0 1 568531
-0.002100 -0.001128 0.118705 0.078769 0.884447 1.015636 -0.049007 1 0 0 0 0 0 1 569512
-0.002100 -0.001128 0.118705 0.078818 0.885013 1.016287 -0.049039 1 0 0 0 0 0 1 570516
-0.002100 -0.001128 0.118705 0.078876 0.885578 1.016912 -0.049069 1 0 0 0 0 0 1 571502
-0.002119 -0.001124 0.118715 0.335471 0.826734 0.879934 -0.049106 1 0 0 0 0 0 1 572657
-0.002128 -0.001121 0.118718 0.245047 0.847390 0.950006 -0.049137 1 0 0 0 0 0 1 573658
-0.002133 -0.001120 0.118719 0.178606 0.863333 0.986211 -0.049166 1 0 0 0 0 0 1 574591
-0.002135 -0.001120 0.118720 0.143508 0.872239 1.000256 -0.049195 1 0 0 0 0 0 1 575533
-0.002136 -0.001119 0.118720 0.125896 0.877175 1.005710 -0.049230 1 0 0 0 0 0 1 576634
-0.002137 -0.001119 0.118720 0.117133 0.879971 1.008070 -0.049265 1 0 0 0 0 0 1 577744
-0.002137 -0.001119 0.118720 0.112786 0.881536 1.009185 -0.049291 1 0 0 0 0 0 1 578586
-0.002137 -0.001119 0.118720 0.110655 0.882616 1.009991 -0.049320 1 0 0 0 0 0 1 579530
-0.002137 -0.001119 0.118720 0.109647 0.883549 1.010791 -0.049356 1 0 0 0 0 0 1 580686
-0.002137 -0.001119 0.118720 0.109156 0.884285 1.011512 -0.049390 1 0 0 0 0 0 1 581772
-0.002137 -0.001119 0.118720 0.108948 0.884828 1.012047 -0.049416 1 0 0 0 0 0 1 582591
-0.002137 -0.001119 0.118720 0.108877 0.885424 1.012698 -0.049448 1 0 0 0 0 0 1 583611
-0.002137 -0.001119 0.118720 0.108882 0.885924 1.013260 -0.049475 1 0 0 0 0 0 1 584481
-0.002137 -0.001119 0.118720 0.108917 0.886525 1.013937 -0.049508 1 0 0 0 0 0 1 585540
-0.002137 -0.001119 0.118720 0.108976 0.887216 1.014713 -0.049546 1 0 0 0 0 0 1 586763
-0.002137 -0.001119 0.118720 0.109018 0.887674 1.015239 -0.049572 1 0 0 0 0 0 1 587577
-0.002137 -0.001119 0.118720 0.109093 0.888246 1.015890 -0.049603 1 0 0 0 0 0 1 588583
-0.002137 -0.001119 0.118720 0.109155 0.888800 1.016527 -0.049635 1 0 0 0 0 0 1 589587
-0.002137 -0.001119 0.118720 0.109221 0.889343 1.017148 -0.049665 1 0 0 0 0 0 1 590558
-0.002137 -0.001119 0.118720 0.109289 0.889892 1.017776 -0.049696 1 0 0 0 0 0 1 591539
-0.002137 -0.001119 0.118720 0.109356 0.890438 1.018400 -0.049726 1 0 0 0 0 0 1 592515
-0.002137 -0.001119 0.118720 0.109421 0.891010 1.019035 -0.049757 1 0 0 0 0 0 1 593517
-0.002125 -0.001106 0.118731 -0.063234 0.707464 0.868387 -0.049789 1 0 0 0 0 0 1 594518
-0.002119 -0.001099 0.118735 -0.004296 0.771345 0.945166 -0.049820 1 0 0 0 0 0 1 595528
-0.002115 -0.001096 0.118736 0.040473 0.819555 0.984863 -0.049851 1 0 0 0 0 0 1 596501
-0.002114 -0.001094 0.118736 0.064669 0.845676 1.000259 -0.049882 1 0 0 0 0 0 1 597519
-0.002113 -0.001093 0.118737 0.077060 0.859238 1.006112 -0.049914 1 0 0 0 0 0 1 598532
-0.002113 -0.001093 0.118737 0.083340 0.866338 1.008563 -0.049945 1 0 0 0 0 0 1 599536
-0.002112 -0.001093 0.118737 0.086518 0.870157 1.009807 -0.049976 1 0 0 0 0 0 1 600516
-0.002112 -0.001092 0.118737 0.088168 0.872431 1.010760 -0.050012 1 0 0 0 0 0 1 601671
-0.002112 -0.001092 0.118737 0.089005 0.873798 1.011458 -0.050043 1 0 0 0 0 0 1 602670
-0.002112 -0.001092 0.118737 0.089436 0.874731 1.012085 -0.050073 1 0 0 0 0 0 1 603622
-0.002112 -0.001092 0.118737 0.089700 0.875437 1.012668 -0.050102 1 0 0 0 0 0 1 604528
-0.002112 -0.001092 0.118737 0.089850 0.876118 1.013332 -0.050134 1 0 0 0 0 0 1 605572
-0.002112 -0.001092 0.118737 0.089957 0.876717 1.013982 -0.050166 1 0 0 0 0 0 1 606598
-0.002131 -0.001088 0.118747 0.347023 0.817657 0.876736 -0.050196 1 0 0 0 0 0 1 607554
-0.002140 -0.001086 0.118750 0.256725 0.838303 0.946699 -0.050228 1 0 0 0 0 0 1 608576
-0.002145 -0.001085 0.118751 0.190350 0.854257 0.982883 -0.050259 1 0 0 0 0 0 1 609554
-0.002147 -0.001084 0.118752 0.155291 0.863253 0.997023 -0.050294 1 0 0 0 0 0 1 610678
-0.002148 -0.001084 0.118752 0.137691 0.868050 1.002358 -0.050323 1 0 0 0 0 0 1 611605
-0.002149 -0.001084 0.118752 0.128946 0.870756 1.004598 -0.050353 1 0 0 0 0 0 1 612563
-0.002149 -0.001084 0.118752 0.124622 0.872400 1.005805 -0.050384 1 0 0 0 0 0 1 613577
-0.002149 -0.001084 0.118752 0.122483 0.873429 1.006538 -0.050412 1 0 0 0 0 0 1 614452
-0.002149 -0.001084 0.118752 0.121474 0.874349 1.007349 -0.050449 1 0 0 0 0 0 1 615637
-0.002149 -0.001084 0.118752 0.121010 0.875079 1.008065 -0.050483 1 0 0 0 0 0 1 616740
-0.002149 -0.001084 0.118752 0.120800 0.875592 1.008570 -0.050508 1 0 0 0 0 0 1 617545
-0.002149 -0.001084 0.118752 0.120733 0.876153 1.009185 -0.050539 1 0 0 0 0 0 1 618535
-0.002149 -0.001084 0.118752 0.120741 0.876715 1.009826 -0.050571 1 0 0 0 0 0 1 619545
-0.002149 -0.001084 0.118752 0.120776 0.877264 1.010449 -0.050602 1 0 0 0 0 0 1 620542
-0.002149 -0.001084 0.118752 0.120830 0.877798 1.011047 -0.050632 1 0 0 0 0 0 1 621501
-0.002149 -0.001084 0.118752 0.120902 0.878338 1.011668 -0.050663 1 0 0 0 0 0 1 622495
-0.002137 -0.001070 0.118763 -0.051989 0.694494 0.860915 -0.050695 1 0 0 0 0 0 1 623524
-0.002130 -0.001063 0.118767 0.006862 0.758308 0.937561 -0.050726 1 0 0 0 0 0 1 624501
-0.002127 -0.001060 0.118768 0.051606 0.806471 0.977234 -0.050757 1 0 0 0 0 0 1 625510
-0.002125 -0.001058 0.118768 0.075805 0.832577 0.992596 -0.050788 1 0 0 0 0 0 1 626511
-0.002125 -0.001058 0.118769 0.088190 0.846081 0.998407 -0.050819 1 0 0 0 0 0 1 627493
-0.002124 -0.001057 0.118769 0.094470 0.853175 1.000859 -0.050851 1 0 0 0 0 0 1 628507
-0.002124 -0.001057 0.118769 0.097652 0.856943 1.002050 -0.050880 1 0 0 0 0 0 1 629447
-0.002124 -0.001057 0.118769 0.099289 0.859170 1.002937 -0.050914 1 0 0 0 0 0 1 630530
-0.002124 -0.001057 0.118769 0.100177 0.860883 1.004061 -0.050967 1 0 0 0 0 0 1 632237
-0.002124 -0.001057 0.118769 0.100588 0.861425 1.004235 -0.050975 1 0 0 0 0 0 1 632474
-0.002124 -0.001057 0.118769 0.100862 0.862202 1.004906 -0.051009 1 0 0 0 0 0 1 633560
-0.002124 -0.001057 0.118769 0.101013 0.862818 1.005499 -0.051039 1 0 0 0 0 0 1 634518
-0.002124 -0.001057 0.118769 0.101132 0.863394 1.006124 -0.051070 1 0 0 0 0 0 1 635519
-0.002124 -0.001057 0.118769 0.101203 0.863944 1.006741 -0.051101 1 0 0 0 0 0 1 636518
-0.002124 -0.001057 0.118769 0.101281 0.864490 1.007350 -0.051132 1 0 0 0 0 0 1 637516
-0.002124 -0.001057 0.118769 0.101363 0.865021 1.007960 -0.051163 1 0 0 0 0 0 1 638507
-0.002124 -0.001057 0.118769 0.101419 0.865586 1.008621 -0.051197 1 0 0 0 0 0 1 639570
-0.002124 -0.001057 0.118769 0.101491 0.866163 1.009293 -0.051231 1 0 0 0 0 0 1 640683
-0.002124 -0.001057 0.118769 0.101555 0.866756 1.009985 -0.051266 1 0 0 0 0 0 1 641788
-0.002124 -0.001057 0.118769 0.101609 0.867160 1.010433 -0.051289 1 0 0 0 0 0 1 642534
-0.002124 -0.001057 0.118769 0.101679 0.867709 1.011089 -0.051322 1 0 0 0 0 0 1 643592
-0.002124 -0.001057 0.118769 0.101730 0.868242 1.011716 -0.051354 1 0 0 0 0 0 1 644598
-0.002124 -0.001057 0.118769 0.101799 0.868733 1.012285 -0.051383 1 0 0 0 0 0 1 645531
-0.002124 -0.001057 0.118769 0.101861 0.869362 1.013021 -0.051420 1 0 0 0 0 0 1 646717
-0.002124 -0.001057 0.118769 0.101923 0.869798 1.013526 -0.051446 1 0 0 0 0 0 1 647547
-0.002124 -0.001057 0.118769 0.101996 0.870450 1.014266 -0.051484 1 0 0 0 0 0 1 648761
-0.002124 -0.001057 0.118769 0.102037 0.870867 1.014772 -0.051509 1 0 0 0 0 0 1 649563
-0.002124 -0.001057 0.118769 0.102109 0.871381 1.015370 -0.051539 1 0 0 0 0 0 1 650543
-0.002124 -0.001057 0.118769 0.102161 0.871921 1.016003 -0.051571 1 0 0 0 0 0 1 651561
-0.002124 -0.001057 0.118769 0.102238 0.872484 1.016657 -0.051605 1 0 0 0 0 0 1 652632
-0.002124 -0.001057 0.118769 0.102308 0.873066 1.017334 -0.051639 1 0 0 0 0 0 1 653733
-0.002124 -0.001057 0.118769 0.102343 0.873466 1.017804 -0.051663 1 0 0 0 0 0 1 654486
-0.002124 -0.001057 0.118769 0.102417 0.874043 1.018453 -0.051696 1 0 0 0 0 0 1 655561
-0.002124 -0.001057 0.118769 0.102471 0.874571 1.019088 -0.051728 1 0 0 0 0 0 1 656574
-0.002124 -0.001057 0.118769 0.102542 0.875076 1.019676 -0.051758 1 0 0 0 0 0 1 657537
-0.002124 -0.001057 0.118769 0.102593 0.875601 1.020290 -0.051789 1 0 0 0 0 0 1 658525
-0.002124 -0.001057 0.118769 0.102657 0.876115 1.020890 -0.051820 1 0 0 0 0 0 1 659520
-0.002124 -0.001057 0.118769 0.102728 0.876657 1.021519 -0.051852 1 0 0 0 0 0 1 660533
-0.002124 -0.001057 0.118769 0.102774 0.877189 1.022121 -0.051882 1 0 0 0 0 0 1 661510
-0.002124 -0.001057 0.118769 0.102850 0.877713 1.022747 -0.051914 1 0 0 0 0 0 1 662526
-0.002124 -0.001057 0.118769 0.102901 0.878238 1.023363 -0.051945 1 0 0 0 0 0 1 663517
-0.002124 -0.001057 0.118769 0.102974 0.878767 1.023978 -0.051976 1 0 0 0 0 0 1 664524
-0.002124 -0.001057 0.118769 0.103036 0.879286 1.024582 -0.052007 1 0 0 0 0 0 1 665506
-0.002124 -0.001057 0.118769 0.103088 0.879825 1.025213 -0.052039 1 0 0 0 0 0 1 666521
-0.002124 -0.001057 0.118769 0.103157 0.880362 1.025816 -0.052070 1 0 0 0 0 0 1 667520
-0.002124 -0.001057 0.118769 0.103243 0.881158 1.026764 -0.052118 1 0 0 0 0 0 1 669041
-0.002124 -0.001057 0.118769 0.103283 0.881400 1.027045 -0.052132 1 0 0 0 0 0 1 669506
-0.002124 -0.001057 0.118769 0.103339 0.881969 1.027711 -0.052166 1 0 0 0 0 0 1 670578
-0.002124 -0.001057 0.118769 0.103409 0.882478 1.028302 -0.052196 1 0 0 0 0 0 1 671547
-0.002124 -0.001057 0.118769 0.103468 0.883010 1.028901 -0.052227 1 0 0 0 0 0 1 672532
-0.002124 -0.001057 0.118769 0.103524 0.883550 1.029551 -0.052259 1 0 0 0 0 0 1 673569
-0.002124 -0.001057 0.118769 0.103593 0.884046 1.030127 -0.052289 1 0 0 0 0 0 1 674513
-0.002124 -0.001057 0.118769 0.103643 0.884565 1.030735 -0.052319 1 0 0 0 0 0 1 675491
-0.002124 -0.001057 0.118769 0.103716 0.885097 1.031353 -0.052351 1 0 0 0 0 0 1 676503
-0.002124 -0.001057 0.118769 0.103790 0.885711 1.032069 -0.052387 1 0 0 0 0 0 1 677667
-0.002124 -0.001057 0.118769 0.103824 0.886211 1.032636 -0.052416 1 0 0 0 0 0 1 678601
-0.002124 -0.001057 0.118769 0.103906 0.886726 1.033249 -0.052447 1 0 0 0 0 0 1 679586
-0.002124 -0.001057 0.118769 0.103955 0.887230 1.033841 -0.052477 1 0 0 0 0 0 1 680536
-0.002124 -0.001057 0.118769 0.104023 0.887716 1.034404 -0.052506 1 0 0 0 0 0 1 681460
-0.002124 -0.001057 0.118769 0.104094 0.888316 1.035104 -0.052541 1 0 0 0 0 0 1 682598
-0.002124 -0.001057 0.118769 0.104151 0.888902 1.035790 -0.052576 1 0 0 0 0 0 1 683701
-0.002124 -0.001057 0.118769 0.104208 0.889332 1.036268 -0.052601 1 0 0 0 0 0 1 684498
-0.002124 -0.001057 0.118769 0.104268 0.889905 1.036956 -0.052635 1 0 0 0 0 0 1 685596
-0.002124 -0.001057 0.118769 0.104335 0.890384 1.037513 -0.052663 1 0 0 0 0 0 1 686509
-0.002124 -0.001057 0.118769 0.104386 0.890910 1.038129 -0.052694 1 0 0 0 0 0 1 687501
-0.002124 -0.001057 0.118769 0.104458 0.891429 1.038731 -0.052725 1 0 0 0 0 0 1 688488
-0.002124 -0.001057 0.118769 0.104522 0.891967 1.039358 -0.052757 1 0 0 0 0 0 1 689507
-0.002124 -0.001057 0.118769 0.104572 0.892491 1.039972 -0.052788 1 0 0 0 0 0 1 690494
-0.002124 -0.001057 0.118769 0.104641 0.893032 1.040580 -0.052819 1 0 0 0 0 0 1 691501
-0.002124 -0.001057 0.118769 0.104694 0.893538 1.041190 -0.052850 1 0 0 0 0 0 1 692473
-0.002124 -0.001057 0.118769 0.104769 0.894086 1.041827 -0.052882 1 0 0 0 0 0 1 693516
-0.002124 -0.001057 0.118769 0.104830 0.894592 1.042417 -0.052912 1 0 0 0 0 0 1 694475
-0.002124 -0.001057 0.118769 0.104881 0.895132 1.043049 -0.052944 1 0 0 0 0 0 1 695492
-0.002124 -0.001057 0.118769 0.104950 0.895665 1.043647 -0.052975 1 0 0 0 0 0 1 696483
-0.002111 -0.001043 0.118780 -0.068522 0.711233 0.892647 -0.053009 1 0 0 0 0 0 1 697574
-0.002105 -0.001037 0.118783 -0.009852 0.774888 0.969151 -0.053043 1 0 0 0 0 0 1 698656
-0.002102 -0.001033 0.118785 0.034781 0.822921 1.008692 -0.053073 1 0 0 0 0 0 1 699607
-0.002100 -0.001032 0.118785 0.058898 0.848857 1.023929 -0.053099 1 0 0 0 0 0 1 700454
-0.002099 -0.001031 0.118785 0.071261 0.862382 1.029767 -0.053132 1 0 0 0 0 0 1 701503
-0.002099 -0.001030 0.118785 0.077519 0.869430 1.032178 -0.053163 1 0 0 0 0 0 1 702495
-0.002099 -0.001030 0.118785 0.080686 0.873209 1.033414 -0.053194 1 0 0 0 0 0 1 703497
-0.002099 -0.001030 0.118785 0.082294 0.875364 1.034231 -0.053225 1 0 0 0 0 0 1 704490
-0.002099 -0.001030 0.118785 0.083130 0.876693 1.034915 -0.053256 1 0 0 0 0 0 1 705486
-0.002099 -0.001030 0.118785 0.083596 0.877772 1.035723 -0.053297 1 0 0 0 0 0 1 706793
-0.002098 -0.001030 0.118785 0.083828 0.878494 1.036345 -0.053329 1 0 0 0 0 0 1 707793
-0.002098 -0.001030 0.118785 0.083974 0.878963 1.036787 -0.053351 1 0 0 0 0 0 1 708501
-0.002098 -0.001030 0.118785 0.084076 0.879616 1.037475 -0.053387 1 0 0 0 0 0 1 709652
-0.002098 -0.001030 0.118785 0.084151 0.880172 1.038118 -0.053420 1 0 0 0 0 0 1 710712
-0.002098 -0.001030 0.118785 0.084205 0.880618 1.038619 -0.053445 1 0 0 0 0 0 1 711524
-0.002098 -0.001030 0.118785 0.084255 0.881142 1.039234 -0.053477 1 0 0 0 0 0 1 712536
-0.002098 -0.001030 0.118785 0.084324 0.881741 1.039937 -0.053513 1 0 0 0 0 0 1 713704
-0.002098 -0.001030 0.118785 0.084360 0.882225 1.040511 -0.053542 1 0 0 0 0 0 1 714640
-0.002098 -0.001030 0.118785 0.084412 0.882661 1.041023 -0.053569 1 0 0 0 0 0 1 715493
-0.002098 -0.001030 0.118785 0.084464 0.883238 1.041703 -0.053604 1 0 0 0 0 0 1 716592
-0.002098 -0.001030 0.118785 0.084513 0.883711 1.042262 -0.053633 1 0 0 0 0 0 1 717531
-0.002098 -0.001030 0.118785 0.084561 0.884329 1.042994 -0.053670 1 0 0 0 0 0 1 718728
-0.002098 -0.001030 0.118785 0.084626 0.884824 1.043572 -0.053700 1 0 0 0 0 0 1 719677
-0.002098 -0.001030 0.118785 0.084659 0.885219 1.044041 -0.053724 1 0 0 0 0 0 1 720461
-0.002098 -0.001030 0.118785 0.084694 0.885767 1.044669 -0.053757 1 0 0 0 0 0 1 721498
-0.002098 -0.001030 0.118785 0.084768 0.886312 1.045325 -0.053790 1 0 0 0 0 0 1 722566
-0.002098 -0.001030 0.118785 0.084797 0.886789 1.045895 -0.053819 1 0 0 0 0 0 1 723504
-0.002098 -0.001030 0.118785 0.084857 0.887313 1.046511 -0.053852 1 0 0 0 0 0 1 724529
-0.002098 -0.001030 0.118785 0.084902 0.887829 1.047119 -0.053882 1 0 0 0 0 0 1 725510
-0.002098 -0.001030 0.118785 0.084949 0.888315 1.047671 -0.053912 1 0 0 0 0 0 1 726449
-0.002098 -0.001030 0.118785 0.085012 0.888855 1.048323 -0.053944 1 0 0 0 0 0 1 727504
-0.002098 -0.001030 0.118785 0.085044 0.889371 1.048939 -0.053976 1 0 0 0 0 0 1 728517
-0.002098 -0.001030 0.118785 0.085102 0.889872 1.049528 -0.054007 1 0 0 0 0 0 1 729497
-0.002098 -0.001030 0.118785 0.085149 0.890404 1.050155 -0.054038 1 0 0 0 0 0 1 730509
-0.002098 -0.001030 0.118785 0.085201 0.890901 1.050742 -0.054069 1 0 0 0 0 0 1 731495
-0.002098 -0.001030 0.118785 0.085250 0.891405 1.051337 -0.054100 1 0 0 0 0 0 1 732476
-0.002098 -0.001030 0.118785 0.085290 0.891927 1.051932 -0.054130 1 0 0 0 0 0 1 733445
-0.002098 -0.001030 0.118785 0.085370 0.892674 1.052831 -0.054177 1 0 0 0 0 0 1 734936
-0.002098 -0.001030 0.118785 0.085396 0.892994 1.053210 -0.054196 1 0 0 0 0 0 1 735539
-0.002098 -0.001030 0.118785 0.085450 0.893503 1.053811 -0.054227 1 0 0 0 0 0 1 736548
-0.002086 -0.001016 0.118796 -0.088382 0.708648 0.902637 -0.054259 1 0 0 0 0 0 1 737556
-0.002080 -0.001010 0.118800 -0.029822 0.772160 0.978928 -0.054289 1 0 0 0 0 0 1 738514
-0.002076 -0.001006 0.118801 0.014775 0.820183 1.018467 -0.054321 1 0 0 0 0 0 1 739550
-0.002075 -0.001005 0.118802 0.038859 0.846136 1.033734 -0.054351 1 0 0 0 0 0 1 740513
-0.002074 -0.001004 0.118802 0.051183 0.859607 1.039520 -0.054382 1 0 0 0 0 0 1 741500
-0.002074 -0.001003 0.118802 0.057430 0.866702 1.042018 -0.054418 1 0 0 0 0 0 1 742648
-0.002073 -0.001003 0.118802 0.060586 0.870418 1.043185 -0.054446 1 0 0 0 0 0 1 743542
-0.002073 -0.001003 0.118802 0.062185 0.872550 1.043984 -0.054477 1 0 0 0 0 0 1 744541
-0.002073 -0.001003 0.118802 0.063005 0.873877 1.044673 -0.054508 1 0 0 0 0 0 1 745540
-0.002073 -0.001003 0.118802 0.063430 0.874796 1.045303 -0.054540 1 0 0 0 0 0 1 746555
-0.002073 -0.001003 0.118802 0.063668 0.875439 1.045832 -0.054567 1 0 0 0 0 0 1 747435
-0.002092 -0.000999 0.118812 0.322199 0.816081 0.907922 -0.054603 1 0 0 0 0 0 1 748584
-0.002101 -0.000996 0.118816 0.232544 0.836671 0.977634 -0.054635 1 0 0 0 0 0 1 749616
-0.002106 -0.000995 0.118817 0.166465 0.852478 1.013639 -0.054662 1 0 0 0 0 0 1 750462
-0.002108 -0.000995 0.118817 0.131544 0.861380 1.027703 -0.054696 1 0 0 0 0 0 1 751566
-0.002109 -0.000994 0.118817 0.113997 0.866146 1.033014 -0.054726 1 0 0 0 0 0 1 752527
-0.002110 -0.000994 0.118817 0.105261 0.868796 1.035237 -0.054757 1 0 0 0 0 0 1 753492
-0.002110 -0.000994 0.118817 0.100930 0.870401 1.036407 -0.054788 1 0 0 0 0 0 1 754509
-0.002110 -0.000994 0.118817 0.098799 0.871446 1.037193 -0.054819 1 0 0 0 0 0 1 755501
-0.002110 -0.000994 0.118817 0.097770 0.872198 1.037854 -0.054851 1 0 0 0 0 0 1 756506
-0.002110 -0.000994 0.118817 0.097278 0.872827 1.038455 -0.054881 1 0 0 0 0 0 1 757487
-0.002110 -0.000994 0.118817 0.097053 0.873416 1.039071 -0.054914 1 0 0 0 0 0 1 758513
-0.002110 -0.000994 0.118817 0.096974 0.873939 1.039658 -0.054944 1 0 0 0 0 0 1 759498
-0.002110 -0.000994 0.118817 0.096973 0.874439 1.040243 -0.054975 1 0 0 0 0 0 1 760477
-0.002110 -0.000994 0.118817 0.096980 0.874952 1.040824 -0.055006 1 0 0 0 0 0 1 761484
-0.002110 -0.000994 0.118817 0.097020 0.875460 1.041429 -0.055038 1 0 0 0 0 0 1 762498
-0.002110 -0.000994 0.118817 0.097078 0.875996 1.042067 -0.055072 1 0 0 0 0 0 1 763577
-0.002110 -0.000994 0.118817 0.097118 0.876458 1.042619 -0.055101 1 0 0 0 0 0 1 764500
-0.002110 -0.000994 0.118817 0.097177 0.877003 1.043268 -0.055135 1 0 0 0 0 0 1 765596
-0.002110 -0.000994 0.118817 0.097228 0.877468 1.043822 -0.055164 1 0 0 0 0 0 1 766532
-0.002110 -0.000994 0.118817 0.097294 0.877952 1.044394 -0.055195 1 0 0 0 0 0 1 767510
-0.002110 -0.000994 0.118817 0.097339 0.878450 1.044990 -0.055226 1 0 0 0 0 0 1 768508
-0.002110 -0.000994 0.118817 0.097385 0.878936 1.045571 -0.055257 1 0 0 0 0 0 1 769502
-0.002110 -0.000994 0.118817 0.097446 0.879432 1.046159 -0.055288 1 0 0 0 0 0 1 770485
-0.002110 -0.000994 0.118817 0.097505 0.879964 1.046792 -0.055321 1 0 0 0 0 0 1 771554
-0.002110 -0.000994 0.118817 0.097571 0.880599 1.047527 -0.055360 1 0 0 0 0 0 1 772808
-0.002110 -0.000994 0.118817 0.097643 0.881099 1.048136 -0.055393 1 0 0 0 0 0 1 773840
-0.002110 -0.000994 0.118817 0.097665 0.881457 1.048569 -0.055415 1 0 0 0 0 0 1 774574
-0.002110 -0.000994 0.118817 0.097721 0.881912 1.049109 -0.055444 1 0 0 0 0 0 1 775475
-0.002110 -0.000994 0.118817 0.097788 0.882511 1.049821 -0.055481 1 0 0 0 0 0 1 776678
-0.002110 -0.000994 0.118817 0.097838 0.882964 1.050361 -0.055510 1 0 0 0 0 0 1 777590
-0.002110 -0.000994 0.118817 0.097876 0.883419 1.050884 -0.055538 1 0 0 0 0 0 1 778498
-0.002110 -0.000994 0.118817 0.097951 0.884002 1.051593 -0.055575 1 0 0 0 0 0 1 779677
-0.002110 -0.000994 0.118817 0.098011 0.884421 1.052090 -0.055601 1 0 0 0 0 0 1 780525
-0.002110 -0.000994 0.118817 0.098059 0.884947 1.052718 -0.055634 1 0 0 0 0 0 1 781578
-0.002129 -0.000990 0.118827 0.356951 0.825251 0.914603 -0.055662 1 0 0 0 0 0 1 782471
-0.002138 -0.000988 0.118831 0.267372 0.845743 0.984159 -0.055694 1 0 0 0 0 0 1 783481
-0.002143 -0.000987 0.118832 0.201326 0.861581 1.020166 -0.055723 1 0 0 0 0 0 1 784430
-0.002145 -0.000986 0.118832 0.166434 0.870459 1.034225 -0.055759 1 0 0 0 0 0 1 785563
-0.002146 -0.000986 0.118833 0.148930 0.875311 1.039631 -0.055795 1 0 0 0 0 0 1 786719
-0.002147 -0.000986 0.118833 0.140206 0.877835 1.041720 -0.055818 1 0 0 0 0 0 1 787464
-0.002147 -0.000985 0.118833 0.135901 0.879459 1.042909 -0.055852 1 0 0 0 0 0 1 788531
-0.002147 -0.000985 0.118833 0.133794 0.880483 1.043689 -0.055882 1 0 0 0 0 0 1 789515
-0.002147 -0.000985 0.118833 0.132763 0.881231 1.044306 -0.055912 1 0 0 0 0 0 1 790470
-0.002147 -0.000985 0.118833 0.132290 0.881847 1.044905 -0.055943 1 0 0 0 0 0 1 791452
-0.002147 -0.000985 0.118833 0.132096 0.882426 1.045505 -0.055975 1 0 0 0 0 0 1 792473
-0.002147 -0.000985 0.118833 0.132038 0.882955 1.046096 -0.056006 1 0 0 0 0 0 1 793480
-0.002147 -0.000985 0.118833 0.132045 0.883463 1.046692 -0.056037 1 0 0 0 0 0 1 794479
-0.002147 -0.000985 0.118833 0.132080 0.883962 1.047252 -0.056069 1 0 0 0 0 0 1 795473
-0.002147 -0.000985 0.118833 0.132127 0.884455 1.047839 -0.056099 1 0 0 0 0 0 1 796461
-0.002147 -0.000985 0.118833 0.132197 0.884946 1.048421 -0.056130 1 0 0 0 0 0 1 797456
-0.002166 -0.000981 0.118843 0.391398 0.825226 0.910408 -0.056161 1 0 0 0 0 0 1 798446
-0.002175 -0.000979 0.118846 0.301843 0.845709 0.979864 -0.056193 1 0 0 0 0 0 1 799448
-0.002180 -0.000978 0.118847 0.235817 0.861585 1.015871 -0.056226 1 0 0 0 0 0 1 800502
-0.002182 -0.000977 0.118848 0.200975 0.870537 1.029987 -0.056265 1 0 0 0 0 0 1 801763
-0.002183 -0.000977 0.118848 0.183463 0.875176 1.035149 -0.056289 1 0 0 0 0 0 1 802515
-0.002184 -0.000977 0.118848 0.174770 0.877782 1.037328 -0.056317 1 0 0 0 0 0 1 803436
-0.002184 -0.000977 0.118848 0.170490 0.879419 1.038528 -0.056352 1 0 0 0 0 0 1 804540
-0.002184 -0.000977 0.118848 0.168375 0.880432 1.039278 -0.056382 1 0 0 0 0 0 1 805499
-0.002184 -0.000977 0.118848 0.167395 0.881236 1.039970 -0.056416 1 0 0 0 0 0 1 806588
-0.002184 -0.000977 0.118848 0.166944 0.881817 1.040524 -0.056444 1 0 0 0 0 0 1 807491
-0.002184 -0.000977 0.118848 0.166747 0.882367 1.041093 -0.056475 1 0 0 0 0 0 1 808472
-0.002184 -0.000977 0.118848 0.166718 0.882891 1.041674 -0.056506 1 0 0 0 0 0 1 809485
-0.002184 -0.000977 0.118848 0.166750 0.883458 1.042339 -0.056542 1 0 0 0 0 0 1 810632
-0.002184 -0.000977 0.118848 0.166804 0.883927 1.042878 -0.056571 1 0 0 0 0 0 1 811557
-0.002184 -0.000977 0.118848 0.166865 0.884390 1.043411 -0.056600 1 0 0 0 0 0 1 812492
-0.002184 -0.000977 0.118848 0.166963 0.884917 1.044031 -0.056634 1 0 0 0 0 0 1 813570
-0.002203 -0.000972 0.118858 0.426451 0.825109 0.906050 -0.056664 1 0 0 0 0 0 1 814526
-0.002212 -0.000970 0.118861 0.336945 0.845642 0.975451 -0.056699 1 0 0 0 0 0 1 815645
-0.002217 -0.000969 0.118862 0.270933 0.861481 1.011383 -0.056730 1 0 0 0 0 0 1 816633
-0.002219 -0.000968 0.118863 0.236066 0.870203 1.025206 -0.056755 1 0 0 0 0 0 1 817432
-0.002220 -0.000968 0.118863 0.218600 0.874976 1.030532 -0.056787 1 0 0 0 0 0 1 818467
-0.002221 -0.000968 0.118863 0.209929 0.877649 1.032768 -0.056820 1 0 0 0 0 0 1 819529
-0.002221 -0.000968 0.118863 0.205663 0.879203 1.033882 -0.056850 1 0 0 0 0 0 1 820478
-0.002221 -0.000968 0.118863 0.203583 0.880201 1.034629 -0.056880 1 0 0 0 0 0 1 821445
-0.002216 -0.000986 0.118873 0.129501 1.133020 0.891252 -0.056912 1 0 0 0 0 0 1 822459
-0.002213 -0.000995 0.118877 0.152777 1.047150 0.963286 -0.056943 1 0 0 0 0 0 1 823458
-0.002212 -0.000999 0.118878 0.171229 0.983515 1.000609 -0.056974 1 0 0 0 0 0 1 824452
-0.002211 -0.001002 0.118879 0.181441 0.949972 1.015061 -0.057005 1 0 0 0 0 0 1 825448
-0.002211 -0.001003 0.118879 0.186767 0.933292 1.020532 -0.057036 1 0 0 0 0 0 1 826446
-0.002211 -0.001003 0.118879 0.189529 0.925225 1.022807 -0.057068 1 0 0 0 0 0 1 827462
-0.002211 -0.001004 0.118879 0.190970 0.921437 1.023964 -0.057099 1 0 0 0 0 0 1 828450
-0.002211 -0.001004 0.118879 0.191763 0.919793 1.024725 -0.057130 1 0 0 0 0 0 1 829448
-0.002211 -0.001004 0.118879 0.192210 0.919242 1.025394 -0.057164 1 0 0 0 0 0 1 830513
-0.002211 -0.001004 0.118879 0.192524 0.919336 1.026106 -0.057202 1 0 0 0 0 0 1 831751
-0.002211 -0.001004 0.118879 0.192678 0.919454 1.026544 -0.057226 1 0 0 0 0 0 1 832519
-0.002211 -0.001004 0.118879 0.192819 0.919813 1.027095 -0.057257 1 0 0 0 0 0 1 833492
-0.002198 -0.000991 0.118890 0.018509 0.734130 0.875178 -0.057288 1 0 0 0 0 0 1 834507
-0.002192 -0.000984 0.118894 0.076748 0.797311 0.951291 -0.057319 1 0 0 0 0 0 1 835476
-0.002207 -0.000976 0.118905 0.380972 0.784798 0.852139 -0.057350 1 0 0 0 0 0 1 836487
-0.002215 -0.000972 0.118909 0.315491 0.830648 0.936062 -0.057381 1 0 0 0 0 0 1 837462
-0.002219 -0.000970 0.118910 0.261770 0.859422 0.977166 -0.057412 1 0 0 0 0 0 1 838478
-0.002220 -0.000969 0.118911 0.233147 0.874807 0.992983 -0.057449 1 0 0 0 0 0 1 839642
-0.002221 -0.000969 0.118911 0.218788 0.882798 0.998856 -0.057478 1 0 0 0 0 0 1 840574
-0.002222 -0.000968 0.118911 0.211689 0.887117 1.001306 -0.057512 1 0 0 0 0 0 1 841658
-0.002222 -0.000968 0.118911 0.208198 0.889457 1.002429 -0.057540 1 0 0 0 0 0 1 842567
-0.002222 -0.000968 0.118911 0.206505 0.890854 1.003160 -0.057569 1 0 0 0 0 0 1 843478
-0.002222 -0.000968 0.118911 0.205744 0.891870 1.003844 -0.057604 1 0 0 0 0 0 1 844593
-0.002222 -0.000968 0.118911 0.205400 0.892608 1.004436 -0.057636 1 0 0 0 0 0 1 845638
-0.002222 -0.000968 0.118911 0.205276 0.893142 1.004892 -0.057662 1 0 0 0 0 0 1 846467
-0.002222 -0.000968 0.118911 0.205307 0.893765 1.005548 -0.057699 1 0 0 0 0 0 1 847650
-0.002222 -0.000968 0.118911 0.205344 0.894221 1.006012 -0.057726 1 0 0 0 0 0 1 848514
-0.002222 -0.000968 0.118911 0.205431 0.894751 1.006592 -0.057759 1 0 0 0 0 0 1 849570
-0.002222 -0.000968 0.118911 0.205512 0.895193 1.007094 -0.057788 1 0 0 0 0 0 1 850491
-0.002222 -0.000968 0.118911 0.205618 0.895665 1.007626 -0.057818 1 0 0 0 0 0 1 851468
-0.002222 -0.000968 0.118911 0.205719 0.896156 1.008160 -0.057849 1 0 0 0 0 0 1 852436
-0.002222 -0.000968 0.118911 0.205848 0.896694 1.008762 -0.057884 1 0 0 0 0 0 1 853565
-0.002222 -0.000968 0.118911 0.205951 0.897198 1.009332 -0.057916 1 0 0 0 0 0 1 854603
-0.002222 -0.000968 0.118911 0.206065 0.897619 1.009823 -0.057944 1 0 0 0 0 0 1 855502
-0.002210 -0.000955 0.118922 0.031516 0.711733 0.857815 -0.057976 1 0 0 0 0 0 1 856507
-0.002203 -0.000948 0.118926 0.089712 0.774939 0.933877 -0.058008 1 0 0 0 0 0 1 857539
-0.002200 -0.000945 0.118927 0.134176 0.822754 0.973268 -0.058039 1 0 0 0 0 0 1 858514
-0.002199 -0.000943 0.118927 0.158253 0.848631 0.988492 -0.058069 1 0 0 0 0 0 1 859501
-0.002198 -0.000942 0.118927 0.170602 0.861993 0.994209 -0.058099 1 0 0 0 0 0 1 860450
-0.002197 -0.000942 0.118927 0.176898 0.868975 0.996553 -0.058131 1 0 0 0 0 0 1 861464
-0.002197 -0.000942 0.118928 0.180106 0.872700 0.997719 -0.058162 1 0 0 0 0 0 1 862472
-0.002197 -0.000941 0.118928 0.181765 0.874786 0.998462 -0.058192 1 0 0 0 0 0 1 863433
-0.002197 -0.000941 0.118928 0.182641 0.876086 0.999081 -0.058224 1 0 0 0 0 0 1 864463
-0.002197 -0.000941 0.118928 0.183136 0.876958 0.999647 -0.058256 1 0 0 0 0 0 1 865456
-0.002216 -0.000937 0.118937 0.443552 0.817167 0.861465 -0.058287 1 0 0 0 0 0 1 866453
-0.002225 -0.000935 0.118941 0.354280 0.837705 0.930615 -0.058318 1 0 0 0 0 0 1 867447
-0.002229 -0.000934 0.118942 0.288399 0.853579 0.966475 -0.058349 1 0 0 0 0 0 1 868446
-0.002232 -0.000933 0.118942 0.253621 0.862416 0.980364 -0.058381 1 0 0 0 0 0 1 869469
-0.002233 -0.000933 0.118943 0.236174 0.867152 0.985621 -0.058412 1 0 0 0 0 0 1 870468
-0.002233 -0.000933 0.118943 0.227573 0.869955 0.987996 -0.058455 1 0 0 0 0 0 1 871843
-0.002228 -0.000951 0.118953 0.150000 1.123937 0.844510 -0.058475 1 0 0 0 0 0 1 872495
-0.002226 -0.000960 0.118957 0.171590 1.038631 0.916593 -0.058505 1 0 0 0 0 0 1 873432
-0.002225 -0.000964 0.118958 0.189204 0.975305 0.953965 -0.058538 1 0 0 0 0 0 1 874480
-0.002224 -0.000966 0.118958 0.198992 0.941886 0.968385 -0.058568 1 0 0 0 0 0 1 875447
-0.002224 -0.000968 0.118958 0.204117 0.925257 0.973837 -0.058599 1 0 0 0 0 0 1 876443
-0.002223 -0.000968 0.118959 0.206792 0.917217 0.976115 -0.058633 1 0 0 0 0 0 1 877526
-0.002223 -0.000968 0.118959 0.208201 0.913412 0.977199 -0.058662 1 0 0 0 0 0 1 878472
-0.002223 -0.000968 0.118959 0.208959 0.911794 0.977958 -0.058695 1 0 0 0 0 0 1 879532
-0.002223 -0.000969 0.118959 0.209423 0.911291 0.978633 -0.058731 1 0 0 0 0 0 1 880687
-0.002223 -0.000969 0.118959 0.209673 0.911137 0.979076 -0.058757 1 0 0 0 0 0 1 881505
-0.002223 -0.000969 0.118959 0.209898 0.911426 0.979675 -0.058792 1 0 0 0 0 0 1 882629
-0.002223 -0.000969 0.118959 0.210018 0.911689 0.980087 -0.058817 1 0 0 0 0 0 1 883432
-0.002223 -0.000969 0.118959 0.210141 0.912101 0.980614 -0.058849 1 0 0 0 0 0 1 884433
-0.002223 -0.000969 0.118959 0.210259 0.912532 0.981119 -0.058879 1 0 0 0 0 0 1 885403
-0.002223 -0.000969 0.118959 0.210413 0.913115 0.981764 -0.058918 1 0 0 0 0 0 1 886640
-0.002223 -0.000969 0.118959 0.210510 0.913527 0.982208 -0.058944 1 0 0 0 0 0 1 887493
-0.002223 -0.000969 0.118959 0.210615 0.913958 0.982690 -0.058973 1 0 0 0 0 0 1 888406
-0.002223 -0.000969 0.118959 0.210730 0.914454 0.983225 -0.059005 1 0 0 0 0 0 1 889433
-0.002223 -0.000969 0.118959 0.210848 0.914988 0.983781 -0.059039 1 0 0 0 0 0 1 890512
-0.002223 -0.000969 0.118959 0.210949 0.915431 0.984276 -0.059068 1 0 0 0 0 0 1 891465
-0.002223 -0.000969 0.118959 0.211066 0.915911 0.984793 -0.059099 1 0 0 0 0 0 1 892444
-0.002223 -0.000969 0.118959 0.211164 0.916389 0.985289 -0.059129 1 0 0 0 0 0 1 893422
-0.002223 -0.000969 0.118959 0.211289 0.916884 0.985836 -0.059162 1 0 0 0 0 0 1 894449
-0.002223 -0.000969 0.118959 0.211400 0.917363 0.986353 -0.059192 1 0 0 0 0 0 1 895439
-0.002223 -0.000969 0.118959 0.211501 0.917852 0.986862 -0.059224 1 0 0 0 0 0 1 896442
-0.002223 -0.000969 0.118959 0.211623 0.918336 0.987398 -0.059255 1 0 0 0 0 0 1 897448
-0.002223 -0.000969 0.118959 0.211735 0.918814 0.987914 -0.059286 1 0 0 0 0 0 1 898436
-0.002242 -0.000964 0.118968 0.472394 0.858751 0.849607 -0.059317 1 0 0 0 0 0 1 899433
-0.002251 -0.000962 0.118972 0.383145 0.879163 0.918650 -0.059349 1 0 0 0 0 0 1 900433
-0.002256 -0.000961 0.118973 0.317283 0.895034 0.954515 -0.059384 1 0 0 0 0 0 1 901553
-0.002258 -0.000960 0.118974 0.282508 0.903780 0.968314 -0.059411 1 0 0 0 0 0 1 902441
-0.002259 -0.000960 0.118974 0.265087 0.908579 0.973610 -0.059446 1 0 0 0 0 0 1 903546
-0.002260 -0.000960 0.118974 0.256444 0.911181 0.975730 -0.059475 1 0 0 0 0 0 1 904483
-0.002260 -0.000960 0.118974 0.252200 0.912735 0.976798 -0.059506 1 0 0 0 0 0 1 905463
-0.002260 -0.000960 0.118974 0.250148 0.913751 0.977494 -0.059536 1 0 0 0 0 0 1 906438
-0.002260 -0.000960 0.118974 0.249197 0.914532 0.978106 -0.059569 1 0 0 0 0 0 1 907493
-0.002260 -0.000960 0.118974 0.248777 0.915139 0.978620 -0.059599 1 0 0 0 0 0 1 908457
-0.002260 -0.000960 0.118974 0.248642 0.915685 0.979143 -0.059631 1 0 0 0 0 0 1 909460
-0.002248 -0.000946 0.118985 0.073643 0.729455 0.826849 -0.059668 1 0 0 0 0 0 1 910655
-0.002241 -0.000940 0.118988 0.131582 0.792486 0.902738 -0.059697 1 0 0 0 0 0 1 911577
-0.002238 -0.000936 0.118990 0.175962 0.840229 0.942080 -0.059727 1 0 0 0 0 0 1 912557
-0.002237 -0.000935 0.118990 0.199994 0.866035 0.957241 -0.059757 1 0 0 0 0 0 1 913492
-0.002236 -0.000934 0.118990 0.212350 0.879403 0.962938 -0.059787 1 0 0 0 0 0 1 914458
-0.002235 -0.000933 0.118990 0.218639 0.886402 0.965308 -0.059821 1 0 0 0 0 0 1 915561
-0.002235 -0.000933 0.118990 0.221882 0.890135 0.966459 -0.059854 1 0 0 0 0 0 1 916598
-0.002235 -0.000933 0.118990 0.223532 0.892179 0.967119 -0.059882 1 0 0 0 0 0 1 917494
-0.002235 -0.000933 0.118990 0.224434 0.893443 0.967686 -0.059911 1 0 0 0 0 0 1 918447
-0.002235 -0.000933 0.118990 0.224960 0.894345 0.968239 -0.059945 1 0 0 0 0 0 1 919513
-0.002235 -0.000933 0.118990 0.225252 0.894987 0.968726 -0.059974 1 0 0 0 0 0 1 920449
-0.002235 -0.000933 0.118990 0.225468 0.895555 0.969224 -0.060005 1 0 0 0 0 0 1 921438
-0.002235 -0.000933 0.118990 0.225642 0.896088 0.969739 -0.060037 1 0 0 0 0 0 1 922456
-0.002235 -0.000933 0.118990 0.225780 0.896550 0.970230 -0.060067 1 0 0 0 0 0 1 923428
-0.002235 -0.000933 0.118990 0.225904 0.897037 0.970736 -0.060098 1 0 0 0 0 0 1 924429
-0.002235 -0.000933 0.118990 0.226029 0.897513 0.971247 -0.060130 1 0 0 0 0 0 1 925428
-0.002235 -0.000933 0.118990 0.226159 0.897978 0.971748 -0.060161 1 0 0 0 0 0 1 926430
-0.002235 -0.000933 0.118990 0.226262 0.898457 0.972250 -0.060192 1 0 0 0 0 0 1 927426
-0.002235 -0.000933 0.118990 0.226394 0.898914 0.972758 -0.060224 1 0 0 0 0 0 1 928433
-0.002235 -0.000933 0.118990 0.226500 0.899380 0.973267 -0.060255 1 0 0 0 0 0 1 929429
-0.002235 -0.000933 0.118990 0.226625 0.899855 0.973760 -0.060286 1 0 0 0 0 0 1 930429
-0.002235 -0.000933 0.118990 0.226858 0.900751 0.974746 -0.060347 1 0 0 0 0 0 1 932373
-0.002235 -0.000933 0.118990 0.226882 0.900896 0.974908 -0.060356 1 0 0 0 0 0 1 932679
-0.002235 -0.000933 0.118990 0.226989 0.901299 0.975322 -0.060383 1 0 0 0 0 0 1 933524
-0.002235 -0.000933 0.118990 0.227087 0.901715 0.975792 -0.060411 1 0 0 0 0 0 1 934432
-0.002235 -0.000933 0.118990 0.227216 0.902179 0.976293 -0.060442 1 0 0 0 0 0 1 935435
-0.002235 -0.000933 0.118990 0.227335 0.902645 0.976798 -0.060474 1 0 0 0 0 0 1 936437
-0.002235 -0.000933 0.118990 0.227439 0.903131 0.977308 -0.060505 1 0 0 0 0 0 1 937447
-0.002235 -0.000933 0.118990 0.227571 0.903589 0.977818 -0.060537 1 0 0 0 0 0 1 938457
-0.002235 -0.000933 0.118990 0.227687 0.904042 0.978310 -0.060567 1 0 0 0 0 0 1 939432
-0.002235 -0.000933 0.118990 0.227827 0.904672 0.978975 -0.060608 1 0 0 0 0 0 1 940751
-0.002235 -0.000933 0.118990 0.227961 0.905137 0.979493 -0.060640 1 0 0 0 0 0 1 941776
-0.002235 -0.000933 0.118990 0.228040 0.905496 0.979886 -0.060664 1 0 0 0 0 0 1 942542
-0.002235 -0.000933 0.118990 0.228153 0.905923 0.980327 -0.060692 1 0 0 0 0 0 1 943439
-0.002235 -0.000933 0.118990 0.228276 0.906384 0.980842 -0.060724 1 0 0 0 0 0 1 944450
-0.002235 -0.000933 0.118990 0.228398 0.906916 0.981423 -0.060760 1 0 0 0 0 0 1 945588
-0.002222 -0.000920 0.119001 0.053180 0.720235 0.828954 -0.060793 1 0 0 0 0 0 1 946643
-0.002216 -0.000913 0.119005 0.111118 0.783181 0.904731 -0.060823 1 0 0 0 0 0 1 947613
-0.002213 -0.000909 0.119007 0.155480 0.830865 0.944010 -0.060853 1 0 0 0 0 0 1 948584
-0.002211 -0.000908 0.119007 0.179534 0.856778 0.959303 -0.060892 1 0 0 0 0 0 1 949808
-0.002210 -0.000907 0.119007 0.191835 0.869946 0.964809 -0.060912 1 0 0 0 0 0 1 950452
-0.002205 -0.000925 0.119018 0.124586 1.130299 0.822271 -0.060944 1 0 0 0 0 0 1 951488
-0.002202 -0.000933 0.119021 0.151365 1.048039 0.894643 -0.060974 1 0 0 0 0 0 1 952463
-0.002200 -0.000938 0.119022 0.171579 0.986225 0.932115 -0.061008 1 0 0 0 0 0 1 953537
-0.002200 -0.000940 0.119023 0.182663 0.953589 0.946593 -0.061042 1 0 0 0 0 0 1 954610
-0.002199 -0.000941 0.119023 0.188406 0.937223 0.951931 -0.061066 1 0 0 0 0 0 1 955394
-0.002199 -0.000942 0.119023 0.191388 0.929358 0.954179 -0.061100 1 0 0 0 0 0 1 956475
-0.002199 -0.000942 0.119023 0.192950 0.925677 0.955280 -0.061133 1 0 0 0 0 0 1 957521
-0.002199 -0.000942 0.119023 0.193778 0.924031 0.955957 -0.061162 1 0 0 0 0 0 1 958462
-0.002199 -0.000942 0.119023 0.194245 0.923450 0.956500 -0.061193 1 0 0 0 0 0 1 959447
-0.002217 -0.000938 0.119033 0.455757 0.862674 0.817841 -0.061225 1 0 0 0 0 0 1 960465
-0.002227 -0.000936 0.119036 0.366849 0.882780 0.886766 -0.061255 1 0 0 0 0 0 1 961445
-0.002231 -0.000934 0.119038 0.301109 0.898421 0.922513 -0.061286 1 0 0 0 0 0 1 962441
-0.002234 -0.000934 0.119038 0.266413 0.907122 0.936334 -0.061318 1 0 0 0 0 0 1 963446
-0.002235 -0.000934 0.119038 0.249009 0.911828 0.941541 -0.061349 1 0 0 0 0 0 1 964440
-0.002235 -0.000933 0.119038 0.240372 0.914423 0.943661 -0.061380 1 0 0 0 0 0 1 965439
-0.002236 -0.000933 0.119038 0.236128 0.915959 0.944713 -0.061411 1 0 0 0 0 0 1 966439
-0.002236 -0.000933 0.119038 0.234086 0.916961 0.945394 -0.061443 1 0 0 0 0 0 1 967446
-0.002236 -0.000933 0.119038 0.233128 0.917762 0.945991 -0.061477 1 0 0 0 0 0 1 968553
-0.002236 -0.000933 0.119038 0.232684 0.918328 0.946467 -0.061506 1 0 0 0 0 0 1 969477
-0.002236 -0.000933 0.119038 0.232560 0.918905 0.947002 -0.061541 1 0 0 0 0 0 1 970581
-0.002236 -0.000933 0.119038 0.232515 0.919349 0.947416 -0.061567 1 0 0 0 0 0 1 971433
-0.002236 -0.000933 0.119038 0.232574 0.919840 0.947914 -0.061600 1 0 0 0 0 0 1 972473
-0.002236 -0.000933 0.119038 0.232657 0.920326 0.948406 -0.061632 1 0 0 0 0 0 1 973497
-0.002236 -0.000933 0.119038 0.232753 0.920790 0.948868 -0.061662 1 0 0 0 0 0 1 974460
-0.002236 -0.000933 0.119038 0.232870 0.921259 0.949350 -0.061693 1 0 0 0 0 0 1 975461
-0.002223 -0.000920 0.119049 0.057367 0.734254 0.796690 -0.061724 1 0 0 0 0 0 1 976461
-0.002217 -0.000913 0.119053 0.115253 0.797226 0.872456 -0.061761 1 0 0 0 0 0 1 977627
-0.002214 -0.000910 0.119054 0.159583 0.844865 0.911673 -0.061790 1 0 0 0 0 0 1 978563
-0.002212 -0.000908 0.119055 0.183593 0.870661 0.926825 -0.061822 1 0 0 0 0 0 1 979580
-0.002211 -0.000907 0.119055 0.195925 0.883934 0.932427 -0.061849 1 0 0 0 0 0 1 980437
-0.002211 -0.000907 0.119055 0.202191 0.890868 0.934711 -0.061880 1 0 0 0 0 0 1 981432
-0.002211 -0.000907 0.119055 0.205404 0.894579 0.935804 -0.061912 1 0 0 0 0 0 1 982451
-0.002211 -0.000906 0.119055 0.207079 0.896673 0.936532 -0.061944 1 0 0 0 0 0 1 983500
-0.002211 -0.000906 0.119055 0.207955 0.897926 0.937059 -0.061975 1 0 0 0 0 0 1 984474
-0.002211 -0.000906 0.119055 0.208454 0.898797 0.937561 -0.062006 1 0 0 0 0 0 1 985481
-0.002211 -0.000906 0.119055 0.208738 0.899445 0.938035 -0.062037 1 0 0 0 0 0 1 986453
-0.002211 -0.000906 0.119055 0.208957 0.899988 0.938504 -0.062068 1 0 0 0 0 0 1 987448
-0.002211 -0.000906 0.119055 0.209097 0.900485 0.938971 -0.062099 1 0 0 0 0 0 1 988434
-0.002211 -0.000906 0.119055 0.209226 0.900958 0.939436 -0.062129 1 0 0 0 0 0 1 989415
-0.002211 -0.000906 0.119055 0.209349 0.901431 0.939903 -0.062160 1 0 0 0 0 0 1 990416
-0.002211 -0.000906 0.119055 0.209468 0.901888 0.940394 -0.062192 1 0 0 0 0 0 1 991428
-0.002211 -0.000906 0.119055 0.209570 0.902346 0.940855 -0.062223 1 0 0 0 0 0 1 992414
-0.002211 -0.000906 0.119055 0.209676 0.902803 0.941331 -0.062254 1 0 0 0 0 0 1 993421
-0.002211 -0.000906 0.119055 0.209782 0.903263 0.941809 -0.062286 1 0 0 0 0 0 1 994434
-0.002211 -0.000906 0.119055 0.209879 0.903709 0.942276 -0.062317 1 0 0 0 0 0 1 995437
-0.002211 -0.000906 0.119055 0.209991 0.904167 0.942752 -0.062348 1 0 0 0 0 0 1 996431
-0.002211 -0.000906 0.119055 0.210113 0.904635 0.943237 -0.062381 1 0 0 0 0 0 1 997469
-0.002211 -0.000906 0.119055 0.210233 0.905199 0.943827 -0.062420 1 0 0 0 0 0 1 998707
-0.002211 -0.000906 0.119055 0.210319 0.905577 0.944221 -0.062446 1 0 0 0 0 0 1 999540
-0.002211 -0.000906 0.119055 0.210415 0.905965 0.944646 -0.062473 1 0 0 0 0 0 2 423
-0.002211 -0.000906 0.119055 0.210515 0.906361 0.945038 -0.062500 1 0 0 0 0 0 2 1403
-0.002211 -0.000906 0.119055 0.210504 0.906365 0.945043 -0.062500 1 0 0 0 0 0 2 2430
-0.002211 -0.000906 0.119055 0.210503 0.906365 0.945044 -0.062500 1 0 0 0 0 0 2 3433
-0.002211 -0.000906 0.119055 0.210503 0.906365 0.945044 -0.062500 1 0 0 0 0 0 2 4432
-0.002211 -0.000906 0.119055 0.210503 0.906365 0.945044 -0.062500 1 0 0 0 0 0 2 5440
-0.002211 -0.000906 0.119055 0.210506 0.906354 0.945031 -0.062500 1 0 0 0 0 0 2 6711
-0.002211 -0.000906 0.119055 0.210503 0.906364 0.945042 -0.062500 1 0 0 0 0 0 2 7733
-0.002211 -0.000906 0.119055 0.210502 0.906365 0.945043 -0.062500 1 0 0 0 0 0 2 8506
-0.002211 -0.000906 0.119055 0.210502 0.906365 0.945044 -0.062500 1 0 0 0 0 0 2 9424
-0.002211 -0.000906 0.119055 0.210506 0.906354 0.945051 -0.062500 1 0 0 0 0 0 2 10520
-0.002211 -0.000906 0.119055 0.210515 0.906361 0.945038 -0.062500 1 0 0 0 0 0 2 11571
-0.002211 -0.000906 0.119055 0.210504 0.906364 0.945043 -0.062500 1 0 0 0 0 0 2 12587
-0.002211 -0.000906 0.119055 0.210503 0.906365 0.945044 -0.062500 1 0 0 0 0 0 2 13640
-0.002211 -0.000906 0.119055 0.210503 0.906365 0.945044 -0.062500 1 0 0 0 0 0 2 14471
-0.002211 -0.000906 0.119055 0.210502 0.906365 0.945044 -0.062500 1 0 0 0 0 0 2 15512
-0.002211 -0.000906 0.119055 0.210515 0.906363 0.945038 -0.062500 1 0 0 0 0 0 2 16408
-0.002211 -0.000906 0.119055 0.210496 0.906357 0.945036 -0.062500 1 0 0 0 0 0 2 17508
-0.002211 -0.000906 0.119055 0.210502 0.906364 0.945043 -0.062500 1 0 0 0 0 0 2 18437
-0.002211 -0.000906 0.119055 0.210506 0.906353 0.945050 -0.062500 1 0 0 0 0 0 2 19444
-0.002211 -0.000906 0.119055 0.210503 0.906364 0.945045 -0.062500 1 0 0 0 0 0 2 20719
-0.002211 -0.000906 0.119055 0.210514 0.906362 0.945038 -0.062500 1 0 0 0 0 0 2 21382
-0.002211 -0.000906 0.119055 0.210504 0.906365 0.945043 -0.062500 1 0 0 0 0 0 2 22492
-0.002211 -0.000906 0.119055 0.210503 0.906365 0.945044 -0.062500 1 0 0 0 0 0 2 23494
-0.002211 -0.000906 0.119055 0.210503 0.906365 0.945044 -0.062500 1 0 0 0 0 0 2 24441
-0.002211 -0.000906 0.119055 0.210502 0.906365 0.945044 -0.062500 1 0 0 0 0 0 2 25437
-0.002211 -0.000906 0.119055 0.210514 0.906363 0.945038 -0.062500 1 0 0 0 0 0 2 26428
-0.002211 -0.000906 0.119055 0.210504 0.906365 0.945043 -0.062500 1 0 0 0 0 0 2 27434
-0.002211 -0.000906 0.119055 0.210495 0.906357 0.945037 -0.062500 1 0 0 0 0 0 2 28440
-0.002211 -0.000906 0.119055 0.210505 0.906353 0.945050 -0.062500 1 0 0 0 0 0 2 29433
-0.002211 -0.000906 0.119055 0.210502 0.906363 0.945045 -0.062500 1 0 0 0 0 0 2 30437
-0.002211 -0.000906 0.119055 0.210514 0.906362 0.945038 -0.062500 1 0 0 0 0 0 2 31438
-0.002211 -0.000906 0.119055 0.210504 0.906365 0.945043 -0.062500 1 0 0 0 0 0 2 32441
-0.002211 -0.000906 0.119055 0.210503 0.906365 0.945044 -0.062500 1 0 0 0 0 0 2 33439
-0.002211 -0.000906 0.119055 0.210502 0.906365 0.945044 -0.062500 1 0 0 0 0 0 2 34527
-0.002217 -0.000889 0.119076 0.296361 0.657751 0.652568 -0.062500 1 0 0 0 0 0 2 35410
-0.002220 -0.000880 0.119083 0.265128 0.740028 0.795939 -0.062500 1 0 0 0 0 0 2 36552
-0.002221 -0.000875 0.119086 0.243512 0.802549 0.869920 -0.062500 1 0 0 0 0 0 2 37438
-0.002222 -0.000873 0.119086 0.232603 0.836171 0.897926 -0.062500 1 0 0 0 0 0 2 38440
-0.002222 -0.000872 0.119087 0.227298 0.853304 0.907841 -0.062500 1 0 0 0 0 0 2 39440
-0.002222 -0.000871 0.119087 0.224734 0.861924 0.911297 -0.062500 1 0 0 0 0 0 2 40458
-0.002222 -0.000871 0.119087 0.223472 0.866244 0.912486 -0.062500 1 0 0 0 0 0 2 41469
-0.002222 -0.000871 0.119087 0.222858 0.868419 0.912908 -0.062500 1 0 0 0 0 0 2 42413
-0.002222 -0.000871 0.119087 0.222544 0.869506 0.913045 -0.062500 1 0 0 0 0 0 2 43622
-0.002222 -0.000871 0.119087 0.222396 0.870052 0.913097 -0.062500 1 0 0 0 0 0 2 44475
-0.002222 -0.000871 0.119087 0.222326 0.870320 0.913116 -0.062500 1 0 0 0 0 0 2 45547
-0.002222 -0.000871 0.119087 0.222275 0.870452 0.913117 -0.062500 1 0 0 0 0 0 2 46506
-0.002222 -0.000871 0.119087 0.222258 0.870537 0.913124 -0.062500 1 0 0 0 0 0 2 47438
-0.002222 -0.000871 0.119087 0.222254 0.870554 0.913118 -0.062500 1 0 0 0 0 0 2 48475
-0.002222 -0.000871 0.119087 0.222247 0.870577 0.913124 -0.062500 1 0 0 0 0 0 2 49562
-0.002222 -0.000871 0.119087 0.222243 0.870590 0.913118 -0.062500 1 0 0 0 0 0 2 50499
-0.002222 -0.000871 0.119087 0.222246 0.870579 0.913124 -0.062500 1 0 0 0 0 0 2 51431
-0.002222 -0.000871 0.119087 0.222243 0.870589 0.913118 -0.062500 1 0 0 0 0 0 2 52440
-0.002222 -0.000871 0.119087 0.222243 0.870590 0.913117 -0.062500 1 0 0 0 0 0 2 53481
-0.002222 -0.000871 0.119087 0.222239 0.870602 0.913131 -0.062500 1 0 0 0 0 0 2 54409
-0.002222 -0.000871 0.119087 0.222242 0.870592 0.913119 -0.062500 1 0 0 0 0 0 2 55418
-0.002222 -0.000871 0.119087 0.222242 0.870591 0.913117 -0.062500 1 0 0 0 0 0 2 56406
-0.002222 -0.000871 0.119087 0.222250 0.870599 0.913124 -0.062500 1 0 0 0 0 0 2 57410
-0.002222 -0.000871 0.119087 0.222244 0.870592 0.913118 -0.062500 1 0 0 0 0 0 2 58409
-0.002222 -0.000871 0.119087 0.222231 0.870593 0.913123 -0.062500 1 0 0 0 0 0 2 59413
-0.002222 -0.000871 0.119087 0.222252 0.870588 0.913132 -0.062500 1 0 0 0 0 0 2 60404
-0.002222 -0.000871 0.119087 0.222244 0.870590 0.913119 -0.062500 1 0 0 0 0 0 2 61408
-0.002222 -0.000871 0.119087 0.222243 0.870590 0.913117 -0.062500 1 0 0 0 0 0 2 62413
-0.002222 -0.000871 0.119087 0.222239 0.870602 0.913131 -0.062500 1 0 0 0 0 0 2 63516
-0.002222 -0.000871 0.119087 0.222242 0.870592 0.913119 -0.062500 1 0 0 0 0 0 2 64411
-0.002222 -0.000871 0.119087 0.222242 0.870590 0.913117 -0.062500 1 0 0 0 0 0 2 65540
-0.002222 -0.000871 0.119087 0.222250 0.870599 0.913124 -0.062500 1 0 0 0 0 0 2 66424
-0.002222 -0.000871 0.119087 0.222243 0.870591 0.913118 -0.062500 1 0 0 0 0 0 2 67427
-0.002222 -0.000871 0.119087 0.222231 0.870593 0.913123 -0.062500 1 0 0 0 0 0 2 68417
-0.002222 -0.000871 0.119087 0.222249 0.870600 0.913125 -0.062500 1 0 0 0 0 0 2 69413
-0.002222 -0.000871 0.119087 0.222246 0.870580 0.913125 -0.062500 1 0 0 0 0 0 2 70416
-0.002210 -0.000857 0.119098 0.046312 0.682741 0.760009 -0.062500 1 0 0 0 0 0 2 71424
-0.002203 -0.000850 0.119102 0.104068 0.745209 0.835086 -0.062500 1 0 0 0 0 0 2 72727
-0.002200 -0.000847 0.119103 0.148279 0.792446 0.873808 -0.062500 1 0 0 0 0 0 2 73434
-0.002198 -0.000845 0.119103 0.172208 0.817771 0.888462 -0.062500 1 0 0 0 0 0 2 74587
-0.002198 -0.000844 0.119104 0.184422 0.830653 0.893651 -0.062500 1 0 0 0 0 0 2 75584
-0.002197 -0.000844 0.119104 0.190616 0.837127 0.895459 -0.062500 1 0 0 0 0 0 2 76425
-0.002197 -0.000844 0.119104 0.193702 0.840381 0.896080 -0.062500 1 0 0 0 0 0 2 77511
-0.002197 -0.000844 0.119104 0.195252 0.842003 0.896298 -0.062500 1 0 0 0 0 0 2 78617
-0.002197 -0.000844 0.119104 0.196055 0.842818 0.896377 -0.062500 1 0 0 0 0 0 2 79557
-0.002197 -0.000844 0.119104 0.196436 0.843216 0.896411 -0.062500 1 0 0 0 0 0 2 80628
-0.002197 -0.000844 0.119104 0.196637 0.843427 0.896408 -0.062500 1 0 0 0 0 0 2 81559
-0.002197 -0.000844 0.119104 0.196722 0.843517 0.896410 -0.062500 1 0 0 0 0 0 2 82459
-0.002197 -0.000844 0.119104 0.196774 0.843572 0.896412 -0.062500 1 0 0 0 0 0 2 83468
-0.002197 -0.000844 0.119104 0.196802 0.843601 0.896413 -0.062500 1 0 0 0 0 0 2 84493
-0.002197 -0.000844 0.119104 0.196808 0.843623 0.896413 -0.062500 1 0 0 0 0 0 2 85417
-0.002197 -0.000844 0.119104 0.196828 0.843631 0.896414 -0.062500 1 0 0 0 0 0 2 86424
-0.002197 -0.000844 0.119104 0.196826 0.843611 0.896414 -0.062500 1 0 0 0 0 0 2 87473
-0.002197 -0.000844 0.119104 0.196818 0.843632 0.896420 -0.062500 1 0 0 0 0 0 2 88347
-0.002197 -0.000844 0.119104 0.196829 0.843631 0.896415 -0.062500 1 0 0 0 0 0 2 89435
-0.002197 -0.000844 0.119104 0.196822 0.843623 0.896407 -0.062500 1 0 0 0 0 0 2 90460
-0.002197 -0.000844 0.119104 0.196830 0.843630 0.896413 -0.062500 1 0 0 0 0 0 2 91416
-0.002197 -0.000844 0.119104 0.196818 0.843634 0.896420 -0.062500 1 0 0 0 0 0 2 92390
-0.002197 -0.000844 0.119104 0.196829 0.843632 0.896415 -0.062500 1 0 0 0 0 0 2 93386
-0.002197 -0.000844 0.119104 0.196830 0.843632 0.896414 -0.062500 1 0 0 0 0 0 2 94363
-0.002197 -0.000844 0.119104 0.196822 0.843623 0.896407 -0.062500 1 0 0 0 0 0 2 95386
-0.002197 -0.000844 0.119104 0.196821 0.843622 0.896426 -0.062500 1 0 0 0 0 0 2 96384
-0.002197 -0.000844 0.119104 0.196829 0.843630 0.896416 -0.062500 1 0 0 0 0 0 2 97389
-0.002197 -0.000844 0.119104 0.196822 0.843622 0.896407 -0.062500 1 0 0 0 0 0 2 98388
-0.002197 -0.000844 0.119104 0.196829 0.843630 0.896413 -0.062500 1 0 0 0 0 0 2 99382
-0.002197 -0.000844 0.119104 0.196830 0.843631 0.896414 -0.062500 1 0 0 0 0 0 2 100453
-0.002197 -0.000844 0.119104 0.196818 0.843634 0.896420 -0.062500 1 0 0 0 0 0 2 101482
-0.002197 -0.000844 0.119104 0.196829 0.843632 0.896415 -0.062500 1 0 0 0 0 0 2 102493
-0.002197 -0.000844 0.119104 0.196822 0.843623 0.896407 -0.062500 1 0 0 0 0 0 2 103443
-0.002197 -0.000844 0.119104 0.196829 0.843631 0.896413 -0.062500 1 0 0 0 0 0 2 104421
-0.002197 -0.000844 0.119104 0.196830 0.843632 0.896414 -0.062500 1 0 0 0 0 0 2 105421
-0.002197 -0.000844 0.119104 0.196822 0.843623 0.896427 -0.062500 1 0 0 0 0 0 2 106422
-0.002197 -0.000844 0.119104 0.196821 0.843622 0.896409 -0.062500 1 0 0 0 0 0 2 107513
-0.002197 -0.000844 0.119104 0.196829 0.843630 0.896413 -0.062500 1 0 0 0 0 0 2 108455
-0.002197 -0.000844 0.119104 0.196830 0.843631 0.896414 -0.062500 1 0 0 0 0 0 2 109435
-0.002197 -0.000844 0.119104 0.196831 0.843631 0.896414 -0.062500 1 0 0 0 0 0 2 110614
-0.002197 -0.000844 0.119104 0.196811 0.843626 0.896413 -0.062500 1 0 0 0 0 0 2 111545
-0.002197 -0.000844 0.119104 0.196828 0.843631 0.896414 -0.062500 1 0 0 0 0 0 2 112414
-0.002197 -0.000844 0.119104 0.196830 0.843632 0.896414 -0.062500 1 0 0 0 0 0 2 113508
-0.002197 -0.000844 0.119104 0.196831 0.843632 0.896414 -0.062500 1 0 0 0 0 0 2 114452
-0.002197 -0.000844 0.119104 0.196810 0.843626 0.896413 -0.062500 1 0 0 0 0 0 2 115504
-0.002197 -0.000844 0.119104 0.196831 0.843619 0.896420 -0.062500 1 0 0 0 0 0 2 116542
-0.002197 -0.000844 0.119104 0.196830 0.843630 0.896415 -0.062500 1 0 0 0 0 0 2 117511
-0.002197 -0.000844 0.119104 0.196831 0.843631 0.896414 -0.062500 1 0 0 0 0 0 2 118345
-0.002197 -0.000844 0.119104 0.196823 0.843623 0.896407 -0.062500 1 0 0 0 0 0 2 119508
-0.002197 -0.000844 0.119104 0.196818 0.843633 0.896419 -0.062500 1 0 0 0 0 0 2 120429
-0.002197 -0.000844 0.119104 0.196829 0.843632 0.896415 -0.062500 1 0 0 0 0 0 2 121414
-0.002197 -0.000844 0.119104 0.196830 0.843632 0.896414 -0.062500 1 0 0 0 0 0 2 122415
-0.002197 -0.000844 0.119104 0.196823 0.843623 0.896407 -0.062500 1 0 0 0 0 0 2 123413
-0.002197 -0.000844 0.119104 0.196817 0.843633 0.896419 -0.062500 1 0 0 0 0 0 2 124416
-0.002197 -0.000844 0.119104 0.196829 0.843632 0.896414 -0.062500 1 0 0 0 0 0 2 125411
-0.002197 -0.000844 0.119104 0.196834 0.843620 0.896421 -0.062500 1 0 0 0 0 0 2 126411
-0.002197 -0.000844 0.119104 0.196823 0.843621 0.896408 -0.062500 1 0 0 0 0 0 2 127409
-0.002197 -0.000844 0.119104 0.196830 0.843630 0.896413 -0.062500 1 0 0 0 0 0 2 128415
-0.002197 -0.000844 0.119104 0.196818 0.843634 0.896420 -0.062500 1 0 0 0 0 0 2 129419
-0.002197 -0.000844 0.119104 0.196829 0.843632 0.896415 -0.062500 1 0 0 0 0 0 2 130894
-0.002197 -0.000844 0.119104 0.196822 0.843623 0.896407 -0.062500 1 0 0 0 0 0 2 131405
-0.002197 -0.000844 0.119104 0.196830 0.843630 0.896413 -0.062500 1 0 0 0 0 0 2 132466
-0.002197 -0.000844 0.119104 0.196818 0.843634 0.896420 -0.062500 1 0 0 0 0 0 2 133430
-0.002197 -0.000844 0.119104 0.196829 0.843632 0.896415 -0.062500 1 0 0 0 0 0 2 134423
-0.002197 -0.000844 0.119104 0.196830 0.843632 0.896414 -0.062500 1 0 0 0 0 0 2 135413
-0.002197 -0.000844 0.119104 0.196826 0.843612 0.896414 -0.062500 1 0 0 0 0 0 2 136373
-0.002197 -0.000844 0.119104 0.196830 0.843629 0.896414 -0.062500 1 0 0 0 0 0 2 137423
-0.002197 -0.000844 0.119104 0.196819 0.843634 0.896420 -0.062500 1 0 0 0 0 0 2 138699
-0.002216 -0.000839 0.119114 0.458656 0.782662 0.757107 -0.062500 1 0 0 0 0 0 2 139519
-0.002225 -0.000837 0.119117 0.369651 0.802622 0.825422 -0.062500 1 0 0 0 0 0 2 140629
-0.002229 -0.000836 0.119118 0.303800 0.817941 0.860648 -0.062500 1 0 0 0 0 0 2 141506
-0.002232 -0.000835 0.119119 0.268970 0.826242 0.873981 -0.062500 1 0 0 0 0 0 2 142429
-0.002233 -0.000835 0.119119 0.251438 0.830501 0.878702 -0.062500 1 0 0 0 0 0 2 143380
-0.002233 -0.000835 0.119119 0.242693 0.832637 0.880344 -0.062500 1 0 0 0 0 0 2 144609
-0.002234 -0.000835 0.119119 0.238338 0.833726 0.880915 -0.062500 1 0 0 0 0 0 2 145662
-0.002234 -0.000835 0.119119 0.236156 0.834265 0.881104 -0.062500 1 0 0 0 0 0 2 146519
-0.002234 -0.000835 0.119119 0.235073 0.834527 0.881180 -0.062500 1 0 0 0 0 0 2 147508
-0.002234 -0.000835 0.119119 0.234528 0.834668 0.881201 -0.062500 1 0 0 0 0 0 2 148601
-0.002234 -0.000835 0.119119 0.234260 0.834745 0.881202 -0.062500 1 0 0 0 0 0 2 149533
-0.002234 -0.000835 0.119119 0.234120 0.834769 0.881219 -0.062500 1 0 0 0 0 0 2 150459
-0.002234 -0.000835 0.119119 0.234062 0.834792 0.881220 -0.062500 1 0 0 0 0 0 2 151373
-0.002234 -0.000835 0.119119 0.234024 0.834803 0.881219 -0.062500 1 0 0 0 0 0 2 152428
-0.002234 -0.000835 0.119119 0.233998 0.834809 0.881212 -0.062500 1 0 0 0 0 0 2 153518
-0.002234 -0.000835 0.119119 0.233996 0.834810 0.881211 -0.062500 1 0 0 0 0 0 2 154454
-0.002234 -0.000835 0.119119 0.233997 0.834810 0.881211 -0.062500 1 0 0 0 0 0 2 155393
-0.002234 -0.000835 0.119119 0.233985 0.834813 0.881217 -0.062500 1 0 0 0 0 0 2 156502
-0.002234 -0.000835 0.119119 0.233988 0.834802 0.881204 -0.062500 1 0 0 0 0 0 2 157441
-0.002234 -0.000835 0.119119 0.233984 0.834812 0.881216 -0.062500 1 0 0 0 0 0 2 158416
-0.002234 -0.000835 0.119119 0.233984 0.834814 0.881217 -0.062500 1 0 0 0 0 0 2 159417
-0.002234 -0.000835 0.119119 0.233999 0.834799 0.881218 -0.062500 1 0 0 0 0 0 2 160411
-0.002234 -0.000835 0.119119 0.233978 0.834803 0.881211 -0.062500 1 0 0 0 0 0 2 161412
-0.002234 -0.000835 0.119119 0.233983 0.834812 0.881217 -0.062500 1 0 0 0 0 0 2 162411
-0.002234 -0.000835 0.119119 0.233996 0.834810 0.881211 -0.062500 1 0 0 0 0 0 2 163419
-0.002234 -0.000835 0.119119 0.233985 0.834813 0.881217 -0.062500 1 0 0 0 0 0 2 164377
-0.002234 -0.000835 0.119119 0.233976 0.834805 0.881211 -0.062500 1 0 0 0 0 0 2 165407
-0.002234 -0.000835 0.119119 0.233995 0.834810 0.881211 -0.062500 1 0 0 0 0 0 2 166497
-0.002221 -0.000821 0.119130 0.057993 0.646852 0.728169 -0.062500 1 0 0 0 0 0 2 167547
-0.002215 -0.000815 0.119133 0.115757 0.709360 0.803199 -0.062500 1 0 0 0 0 0 2 168562
-0.002212 -0.000811 0.119135 0.160002 0.756631 0.841902 -0.062500 1 0 0 0 0 0 2 169436
-0.002210 -0.000810 0.119135 0.183918 0.781974 0.856560 -0.062500 1 0 0 0 0 0 2 170421
-0.002209 -0.000809 0.119135 0.196158 0.794857 0.861753 -0.062500 1 0 0 0 0 0 2 171488
-0.002209 -0.000808 0.119135 0.202333 0.801339 0.863553 -0.062500 1 0 0 0 0 0 2 172403
-0.002209 -0.000808 0.119135 0.205437 0.804569 0.864179 -0.062500 1 0 0 0 0 0 2 173390
-0.002209 -0.000808 0.119135 0.206995 0.806208 0.864397 -0.062500 1 0 0 0 0 0 2 174422
-0.002209 -0.000808 0.119135 0.207779 0.807020 0.864476 -0.062500 1 0 0 0 0 0 2 175568
-0.002209 -0.000808 0.119135 0.208166 0.807427 0.864496 -0.062500 1 0 0 0 0 0 2 176557
-0.002209 -0.000808 0.119135 0.208359 0.807630 0.864504 -0.062500 1 0 0 0 0 0 2 177557
-0.002209 -0.000808 0.119135 0.208463 0.807724 0.864508 -0.062500 1 0 0 0 0 0 2 178440
-0.002209 -0.000808 0.119135 0.208518 0.807781 0.864510 -0.062500 1 0 0 0 0 0 2 179537
-0.002209 -0.000808 0.119135 0.208526 0.807804 0.864510 -0.062500 1 0 0 0 0 0 2 180470
-0.002209 -0.000808 0.119135 0.208545 0.807811 0.864511 -0.062500 1 0 0 0 0 0 2 181436
-0.002209 -0.000808 0.119135 0.208551 0.807831 0.864511 -0.062500 1 0 0 0 0 0 2 182387
-0.002209 -0.000808 0.119135 0.208552 0.807833 0.864512 -0.062500 1 0 0 0 0 0 2 183577
-0.002209 -0.000808 0.119135 0.208551 0.807833 0.864512 -0.062500 1 0 0 0 0 0 2 184503
-0.002209 -0.000808 0.119135 0.208563 0.807830 0.864505 -0.062500 1 0 0 0 0 0 2 185339
-0.002209 -0.000808 0.119135 0.208552 0.807833 0.864511 -0.062500 1 0 0 0 0 0 2 186381
-0.002209 -0.000808 0.119135 0.208551 0.807833 0.864511 -0.062500 1 0 0 0 0 0 2 187431
-0.002209 -0.000808 0.119135 0.208574 0.807827 0.864519 -0.062500 1 0 0 0 0 0 2 188351
-0.002209 -0.000808 0.119135 0.208554 0.807832 0.864512 -0.062500 1 0 0 0 0 0 2 189397
-0.002209 -0.000808 0.119135 0.208551 0.807833 0.864512 -0.062500 1 0 0 0 0 0 2 190391
-0.002209 -0.000808 0.119135 0.208563 0.807830 0.864505 -0.062500 1 0 0 0 0 0 2 191388
-0.002209 -0.000808 0.119135 0.208552 0.807832 0.864511 -0.062500 1 0 0 0 0 0 2 192389
-0.002209 -0.000808 0.119135 0.208551 0.807833 0.864511 -0.062500 1 0 0 0 0 0 2 193371
-0.002209 -0.000808 0.119135 0.208571 0.807839 0.864512 -0.062500 1 0 0 0 0 0 2 194391
-0.002209 -0.000808 0.119135 0.208553 0.807834 0.864512 -0.062500 1 0 0 0 0 0 2 195387
-0.002209 -0.000808 0.119135 0.208563 0.807830 0.864505 -0.062500 1 0 0 0 0 0 2 196386
-0.002209 -0.000808 0.119135 0.208552 0.807833 0.864510 -0.062500 1 0 0 0 0 0 2 198304
-0.002209 -0.000808 0.119135 0.208554 0.807821 0.864518 -0.062500 1 0 0 0 0 0 2 199490
-0.002209 -0.000808 0.119135 0.208563 0.807828 0.864506 -0.062500 1 0 0 0 0 0 2 200425
-0.002209 -0.000808 0.119135 0.208561 0.807840 0.864518 -0.062500 1 0 0 0 0 0 2 201383
-0.002209 -0.000808 0.119135 0.208552 0.807833 0.864512 -0.062500 1 0 0 0 0 0 2 202401
-0.002209 -0.000808 0.119135 0.208563 0.807830 0.864505 -0.062500 1 0 0 0 0 0 2 203390
-0.002209 -0.000808 0.119135 0.208552 0.807832 0.864511 -0.062500 1 0 0 0 0 0 2 204393
-0.002209 -0.000808 0.119135 0.208551 0.807833 0.864511 -0.062500 1 0 0 0 0 0 2 205395
-0.002209 -0.000808 0.119135 0.208571 0.807839 0.864512 -0.062500 1 0 0 0 0 0 2 206546
-0.002209 -0.000808 0.119135 0.208553 0.807834 0.864511 -0.062500 1 0 0 0 0 0 2 207511
-0.002209 -0.000808 0.119135 0.208551 0.807833 0.864511 -0.062500 1 0 0 0 0 0 2 208612
-0.002209 -0.000808 0.119135 0.208566 0.807819 0.864512 -0.062500 1 0 0 0 0 0 2 209465
-0.002209 -0.000808 0.119135 0.208553 0.807831 0.864512 -0.062500 1 0 0 0 0 0 2 210392
-0.002209 -0.000808 0.119135 0.208563 0.807829 0.864505 -0.062500 1 0 0 0 0 0 2 211374
-0.002209 -0.000808 0.119135 0.208561 0.807841 0.864518 -0.062500 1 0 0 0 0 0 2 212490
-0.002209 -0.000808 0.119135 0.208552 0.807834 0.864512 -0.062500 1 0 0 0 0 0 2 213536
-0.002209 -0.000808 0.119135 0.208563 0.807830 0.864505 -0.062500 1 0 0 0 0 0 2 214584
-0.002209 -0.000808 0.119135 0.208552 0.807832 0.864511 -0.062500 1 0 0 0 0 0 2 215588
-0.002209 -0.000808 0.119135 0.208551 0.807833 0.864511 -0.062500 1 0 0 0 0 0 2 216712
-0.002209 -0.000808 0.119135 0.208571 0.807839 0.864512 -0.062500 1 0 0 0 0 0 2 217334
-0.002209 -0.000808 0.119135 0.208553 0.807834 0.864511 -0.062500 1 0 0 0 0 0 2 218424
-0.002209 -0.000808 0.119135 0.208555 0.807822 0.864518 -0.062500 1 0 0 0 0 0 2 219394
-0.002209 -0.000808 0.119135 0.208563 0.807829 0.864506 -0.062500 1 0 0 0 0 0 2 220435
-0.002209 -0.000808 0.119135 0.208552 0.807832 0.864511 -0.062500 1 0 0 0 0 0 2 221514
-0.002209 -0.000808 0.119135 0.208551 0.807832 0.864511 -0.062500 1 0 0 0 0 0 2 222332
-0.002209 -0.000808 0.119135 0.208571 0.807838 0.864512 -0.062500 1 0 0 0 0 0 2 223383
-0.002209 -0.000808 0.119135 0.208553 0.807834 0.864512 -0.062500 1 0 0 0 0 0 2 224431
-0.002209 -0.000808 0.119135 0.208563 0.807830 0.864505 -0.062500 1 0 0 0 0 0 2 225378
-0.002209 -0.000808 0.119135 0.208552 0.807833 0.864511 -0.062500 1 0 0 0 0 0 2 226360
-0.002209 -0.000808 0.119135 0.208551 0.807833 0.864511 -0.062500 1 0 0 0 0 0 2 227361
-0.002209 -0.000808 0.119135 0.208574 0.807827 0.864519 -0.062500 1 0 0 0 0 0 2 228333
-0.002209 -0.000808 0.119135 0.208554 0.807832 0.864512 -0.062500 1 0 0 0 0 0 2 229367
-0.002209 -0.000808 0.119135 0.208551 0.807833 0.864512 -0.062500 1 0 0 0 0 0 2 230361
-0.002209 -0.000808 0.119135 0.208563 0.807830 0.864505 -0.062500 1 0 0 0 0 0 2 231360
-0.002209 -0.000808 0.119135 0.208552 0.807832 0.864511 -0.062500 1 0 0 0 0 0 2 232360
-0.002209 -0.000808 0.119135 0.208551 0.807833 0.864511 -0.062500 1 0 0 0 0 0 2 233367
-0.002209 -0.000808 0.119135 0.208571 0.807839 0.864512 -0.062500 1 0 0 0 0 0 2 234439
-0.002209 -0.000808 0.119135 0.208553 0.807834 0.864512 -0.062500 1 0 0 0 0 0 2 235409
-0.002209 -0.000808 0.119135 0.208563 0.807830 0.864505 -0.062500 1 0 0 0 0 0 2 236456
-0.002209 -0.000808 0.119135 0.208553 0.807833 0.864510 -0.062500 1 0 0 0 0 0 2 237384
-0.002209 -0.000808 0.119135 0.208554 0.807821 0.864518 -0.062500 1 0 0 0 0 0 2 238378
-0.002209 -0.000808 0.119135 0.208563 0.807828 0.864506 -0.062500 1 0 0 0 0 0 2 239372
-0.002209 -0.000808 0.119135 0.208561 0.807840 0.864518 -0.062500 1 0 0 0 0 0 2 240422
-0.002209 -0.000808 0.119135 0.208552 0.807834 0.864512 -0.062500 1 0 0 0 0 0 2 241439
-0.002209 -0.000808 0.119135 0.208563 0.807830 0.864505 -0.062500 1 0 0 0 0 0 2 242404
-0.002209 -0.000808 0.119135 0.208552 0.807832 0.864511 -0.062500 1 0 0 0 0 0 2 243544
-0.002209 -0.000808 0.119135 0.208551 0.807833 0.864511 -0.062500 1 0 0 0 0 0 2 244614
-0.002209 -0.000808 0.119135 0.208571 0.807839 0.864512 -0.062500 1 0 0 0 0 0 2 245446
-0.002209 -0.000808 0.119135 0.208553 0.807834 0.864511 -0.062500 1 0 0 0 0 0 2 246480
-0.002209 -0.000808 0.119135 0.208551 0.807833 0.864511 -0.062500 1 0 0 0 0 0 2 247363
-0.002209 -0.000808 0.119135 0.208566 0.807819 0.864512 -0.062500 1 0 0 0 0 0 2 248336
-0.002209 -0.000808 0.119135 0.208553 0.807831 0.864512 -0.062500 1 0 0 0 0 0 2 249382
-0.002209 -0.000808 0.119135 0.208551 0.807832 0.864512 -0.062500 1 0 0 0 0 0 2 250596
-0.002209 -0.000808 0.119135 0.208571 0.807838 0.864512 -0.062500 1 0 0 0 0 0 2 251438
-0.002209 -0.000808 0.119135 0.208553 0.807833 0.864512 -0.062500 1 0 0 0 0 0 2 252334
-0.002209 -0.000808 0.119135 0.208563 0.807830 0.864505 -0.062500 1 0 0 0 0 0 2 253405
-0.002209 -0.000808 0.119135 0.208552 0.807832 0.864511 -0.062500 1 0 0 0 0 0 2 254390
-0.002209 -0.000808 0.119135 0.208551 0.807833 0.864511 -0.062500 1 0 0 0 0 0 2 255390
-0.002209 -0.000808 0.119135 0.208571 0.807839 0.864512 -0.062500 1 0 0 0 0 0 2 256392
-0.002209 -0.000808 0.119135 0.208553 0.807834 0.864511 -0.062500 1 0 0 0 0 0 2 257384
-0.002209 -0.000808 0.119135 0.208555 0.807822 0.864518 -0.062500 1 0 0 0 0 0 2 258387
-0.002209 -0.000808 0.119135 0.208563 0.807829 0.864506 -0.062500 1 0 0 0 0 0 2 259387
-0.002209 -0.000808 0.119135 0.208552 0.807832 0.864511 -0.062500 1 0 0 0 0 0 2 260390
-0.002209 -0.000808 0.119135 0.208551 0.807832 0.864511 -0.062500 1 0 0 0 0 0 2 261375
-0.002209 -0.000808 0.119135 0.208571 0.807838 0.864512 -0.062500 1 0 0 0 0 0 2 262388
-0.002209 -0.000808 0.119135 0.208553 0.807834 0.864512 -0.062500 1 0 0 0 0 0 2 263453
-0.002209 -0.000808 0.119135 0.208563 0.807830 0.864505 -0.062500 1 0 0 0 0 0 2 264494
-0.002209 -0.000808 0.119135 0.208553 0.807833 0.864511 -0.062500 1 0 0 0 0 0 2 265525
-0.002209 -0.000808 0.119135 0.208551 0.807833 0.864511 -0.062500 1 0 0 0 0 0 2 266352
-0.002209 -0.000808 0.119135 0.208574 0.807827 0.864519 -0.062500 1 0 0 0 0 0 2 267340
-0.002209 -0.000808 0.119135 0.208554 0.807832 0.864512 -0.062500 1 0 0 0 0 0 2 268400
-0.002209 -0.000808 0.119135 0.208552 0.807833 0.864512 -0.062500 1 0 0 0 0 0 2 269392
-0.002209 -0.000808 0.119135 0.208563 0.807830 0.864505 -0.062500 1 0 0 0 0 0 2 270390
-0.002209 -0.000808 0.119135 0.208552 0.807832 0.864511 -0.062500 1 0 0 0 0 0 2 271433
-0.002209 -0.000808 0.119135 0.208551 0.807833 0.864511 -0.062500 1 0 0 0 0 0 2 272719
-0.002209 -0.000808 0.119135 0.208571 0.807839 0.864512 -0.062500 1 0 0 0 0 0 2 273430
-0.002209 -0.000808 0.119135 0.208553 0.807834 0.864512 -0.062500 1 0 0 0 0 0 2 274424
-0.002209 -0.000808 0.119135 0.208551 0.807833 0.864512 -0.062500 1 0 0 0 0 0 2 275429
-0.002209 -0.000808 0.119135 0.208563 0.807830 0.864505 -0.062500 1 0 0 0 0 0 2 276429
-0.002209 -0.000808 0.119135 0.208556 0.807821 0.864517 -0.062500 1 0 0 0 0 0 2 277374
-0.002209 -0.000808 0.119135 0.208563 0.807828 0.864506 -0.062500 1 0 0 0 0 0 2 278393
-0.002209 -0.000808 0.119135 0.208561 0.807841 0.864518 -0.062500 1 0 0 0 0 0 2 279583
-0.002209 -0.000808 0.119135 0.208552 0.807834 0.864512 -0.062500 1 0 0 0 0 0 2 280500
-0.002209 -0.000808 0.119135 0.208563 0.807830 0.864505 -0.062500 1 0 0 0 0 0 2 281532
-0.002209 -0.000808 0.119135 0.208552 0.807832 0.864511 -0.062500 1 0 0 0 0 0 2 282428
-0.002209 -0.000808 0.119135 0.208551 0.807833 0.864511 -0.062500 1 0 0 0 0 0 2 283484
-0.002209 -0.000808 0.119135 0.208571 0.807839 0.864512 -0.062500 1 0 0 0 0 0 2 284421
-0.002209 -0.000808 0.119135 0.208553 0.807834 0.864511 -0.062500 1 0 0 0 0 0 2 285420
-0.002209 -0.000808 0.119135 0.208551 0.807833 0.864511 -0.062500 1 0 0 0 0 0 2 286399
-0.002209 -0.000808 0.119135 0.208566 0.807819 0.864512 -0.062500 1 0 0 0 0 0 2 287566
-0.002209 -0.000808 0.119135 0.208553 0.807831 0.864512 -0.062500 1 0 0 0 0 0 2 288564
-0.002209 -0.000808 0.119135 0.208551 0.807832 0.864512 -0.062500 1 0 0 0 0 0 2 289320
-0.002209 -0.000808 0.119135 0.208571 0.807838 0.864512 -0.062500 1 0 0 0 0 0 2 290441
-0.002209 -0.000808 0.119135 0.208553 0.807833 0.864512 -0.062500 1 0 0 0 0 0 2 291412
-0.002209 -0.000808 0.119135 0.208563 0.807830 0.864505 -0.062500 1 0 0 0 0 0 2 292389
-0.002209 -0.000808 0.119135 0.208553 0.807833 0.864511 -0.062500 1 0 0 0 0 0 2 293376
-0.002209 -0.000808 0.119135 0.208551 0.807833 0.864511 -0.062500 1 0 0 0 0 0 2 294338
-0.002209 -0.000808 0.119135 0.208571 0.807839 0.864512 -0.062500 1 0 0 0 0 0 2 295365
-0.002209 -0.000808 0.119135 0.208557 0.807822 0.864518 -0.062500 1 0 0 0 0 0 2 296356
-0.002209 -0.000808 0.119135 0.208552 0.807831 0.864512 -0.062500 1 0 0 0 0 0 2 297341
-0.002209 -0.000808 0.119135 0.208563 0.807830 0.864505 -0.062500 1 0 0 0 0 0 2 298353
-0.002209 -0.000808 0.119135 0.208552 0.807832 0.864511 -0.062500 1 0 0 0 0 0 2 299343
-0.002209 -0.000808 0.119135 0.208551 0.807832 0.864511 -0.062500 1 0 0 0 0 0 2 300360
-0.002209 -0.000808 0.119135 0.208571 0.807838 0.864512 -0.062500 1 0 0 0 0 0 2 301362
-0.002209 -0.000808 0.119135 0.208553 0.807834 0.864512 -0.062500 1 0 0 0 0 0 2 302969
-0.002209 -0.000808 0.119135 0.208551 0.807833 0.864512 -0.062500 1 0 0 0 0 0 2 303337
-0.002209 -0.000808 0.119135 0.208563 0.807830 0.864505 -0.062500 1 0 0 0 0 0 2 304426
-0.002209 -0.000808 0.119135 0.208552 0.807833 0.864511 -0.062500 1 0 0 0 0 0 2 305389
-0.002209 -0.000808 0.119135 0.208562 0.807830 0.864525 -0.062500 1 0 0 0 0 0 2 306396
-0.002209 -0.000808 0.119135 0.208564 0.807830 0.864507 -0.062500 1 0 0 0 0 0 2 307354
-0.002209 -0.000808 0.119135 0.208553 0.807832 0.864511 -0.062500 1 0 0 0 0 0 2 308386
-0.002209 -0.000808 0.119135 0.208563 0.807830 0.864505 -0.062500 1 0 0 0 0 0 2 309383
-0.002209 -0.000808 0.119135 0.208553 0.807832 0.864511 -0.062500 1 0 0 0 0 0 2 310395
-0.002209 -0.000808 0.119135 0.208551 0.807833 0.864511 -0.062500 1 0 0 0 0 0 2 311349
-0.002209 -0.000808 0.119135 0.208571 0.807839 0.864512 -0.062500 1 0 0 0 0 0 2 312457
-0.002209 -0.000808 0.119135 0.208553 0.807834 0.864512 -0.062500 1 0 0 0 0 0 2 313366
-0.002209 -0.000808 0.119135 0.208551 0.807833 0.864511 -0.062500 1 0 0 0 0 0 2 314345
-0.002209 -0.000808 0.119135 0.208563 0.807830 0.864505 -0.062500 1 0 0 0 0 0 2 315311
-0.002209 -0.000808 0.119135 0.208556 0.807821 0.864517 -0.062500 1 0 0 0 0 0 2 316481
-0.002209 -0.000808 0.119135 0.208551 0.807831 0.864512 -0.062500 1 0 0 0 0 0 2 317730
-0.002209 -0.000808 0.119135 0.208571 0.807838 0.864512 -0.062500 1 0 0 0 0 0 2 318310
-0.002209 -0.000808 0.119135 0.208553 0.807833 0.864512 -0.062500 1 0 0 0 0 0 2 319432
-0.002209 -0.000808 0.119135 0.208563 0.807830 0.864505 -0.062500 1 0 0 0 0 0 2 320415
-0.002209 -0.000808 0.119135 0.208553 0.807832 0.864511 -0.062500 1 0 0 0 0 0 2 321357
-0.002209 -0.000808 0.119135 0.208551 0.807833 0.864511 -0.062500 1 0 0 0 0 0 2 322353
-0.002209 -0.000808 0.119135 0.208571 0.807839 0.864512 -0.062500 1 0 0 0 0 0 2 323308
-0.002209 -0.000808 0.119135 0.208553 0.807834 0.864511 -0.062500 1 0 0 0 0 0 2 324335
-0.002209 -0.000808 0.119135 0.208551 0.807833 0.864511 -0.062500 1 0 0 0 0 0 2 325360
-0.002209 -0.000808 0.119135 0.208566 0.807819 0.864512 -0.062500 1 0 0 0 0 0 2 326335
-0.002209 -0.000808 0.119135 0.208553 0.807831 0.864512 -0.062500 1 0 0 0 0 0 2 327349
-0.002209 -0.000808 0.119135 0.208551 0.807832 0.864512 -0.062500 1 0 0 0 0 0 2 328342
-0.002209 -0.000808 0.119135 0.208571 0.807838 0.864512 -0.062500 1 0 0 0 0 0 2 329366
-0.002209 -0.000808 0.119135 0.208553 0.807833 0.864512 -0.062500 1 0 0 0 0 0 2 330438
-0.002209 -0.000808 0.119135 0.208563 0.807830 0.864505 -0.062500 1 0 0 0 0 0 2 331373
-0.002209 -0.000808 0.119135 0.208553 0.807833 0.864511 -0.062500 1 0 0 0 0 0 2 332440
-0.002209 -0.000808 0.119135 0.208551 0.807833 0.864511 -0.062500 1 0 0 0 0 0 2 333386
-0.002209 -0.000808 0.119135 0.208571 0.807839 0.864512 -0.062500 1 0 0 0 0 0 2 334372
-0.002209 -0.000808 0.119135 0.208557 0.807822 0.864518 -0.062500 1 0 0 0 0 0 2 335373
-0.002209 -0.000808 0.119135 0.208552 0.807832 0.864512 -0.062500 1 0 0 0 0 0 2 336368
-0.002209 -0.000808 0.119135 0.208563 0.807830 0.864505 -0.062500 1 0 0 0 0 0 2 337368
-0.002209 -0.000808 0.119135 0.208553 0.807832 0.864511 -0.062500 1 0 0 0 0 0 2 338505
-0.002209 -0.000808 0.119135 0.208551 0.807832 0.864511 -0.062500 1 0 0 0 0 0 2 339490
-0.002209 -0.000808 0.119135 0.208571 0.807838 0.864512 -0.062500 1 0 0 0 0 0 2 340505
-0.002209 -0.000808 0.119135 0.208553 0.807834 0.864512 -0.062500 1 0 0 0 0 0 2 341517
-0.002209 -0.000808 0.119135 0.208551 0.807833 0.864512 -0.062500 1 0 0 0 0 0 2 342524
-0.002209 -0.000808 0.119135 0.208563 0.807830 0.864505 -0.062500 1 0 0 0 0 0 2 343465
-0.002209 -0.000808 0.119135 0.208552 0.807833 0.864511 -0.062500 1 0 0 0 0 0 2 344360
-0.002209 -0.000808 0.119135 0.208562 0.807830 0.864525 -0.062500 1 0 0 0 0 0 2 345562
-0.002209 -0.000808 0.119135 0.208564 0.807830 0.864507 -0.062500 1 0 0 0 0 0 2 346482
-0.002209 -0.000808 0.119135 0.208553 0.807832 0.864511 -0.062500 1 0 0 0 0 0 2 347444
-0.002209 -0.000808 0.119135 0.208563 0.807830 0.864505 -0.062500 1 0 0 0 0 0 2 348473
-0.002209 -0.000808 0.119135 0.208553 0.807832 0.864511 -0.062500 1 0 0 0 0 0 2 349559
-0.002209 -0.000808 0.119135 0.208551 0.807833 0.864511 -0.062500 1 0 0 0 0 0 2 350392
-0.002209 -0.000808 0.119135 0.208571 0.807839 0.864512 -0.062500 1 0 0 0 0 0 2 351403
-0.002209 -0.000808 0.119135 0.208553 0.807834 0.864512 -0.062500 1 0 0 0 0 0 2 352407
-0.002209 -0.000808 0.119135 0.208551 0.807833 0.864511 -0.062500 1 0 0 0 0 0 2 353357
-0.002209 -0.000808 0.119135 0.208563 0.807830 0.864505 -0.062500 1 0 0 0 0 0 2 354564
-0.002209 -0.000808 0.119135 0.208556 0.807821 0.864517 -0.062500 1 0 0 0 0 0 2 355453
-0.002209 -0.000808 0.119135 0.208551 0.807831 0.864512 -0.062500 1 0 0 0 0 0 2 356310
-0.002209 -0.000808 0.119135 0.208571 0.807838 0.864512 -0.062500 1 0 0 0 0 0 2 357326
-0.002209 -0.000808 0.119135 0.208553 0.807833 0.864512 -0.062500 1 0 0 0 0 0 2 358397
-0.002209 -0.000808 0.119135 0.208563 0.807830 0.864505 -0.062500 1 0 0 0 0 0 2 359349
-0.002209 -0.000808 0.119135 0.208553 0.807832 0.864511 -0.062500 1 0 0 0 0 0 2 360337
-0.002209 -0.000808 0.119135 0.208551 0.807833 0.864511 -0.062500 1 0 0 0 0 0 2 361345
-0.002209 -0.000808 0.119135 0.208571 0.807839 0.864512 -0.062500 1 0 0 0 0 0 2 362333
-0.002209 -0.000808 0.119135 0.208553 0.807834 0.864511 -0.062500 1 0 0 0 0 0 2 363330
-0.002209 -0.000808 0.119135 0.208551 0.807833 0.864511 -0.062500 1 0 0 0 0 0 2 364339
-0.002209 -0.000808 0.119135 0.208566 0.807819 0.864512 -0.062500 1 0 0 0 0 0 2 365334
-0.002209 -0.000808 0.119135 0.208553 0.807831 0.864512 -0.062500 1 0 0 0 0 0 2 366332
-0.002209 -0.000808 0.119135 0.208551 0.807832 0.864512 -0.062500 1 0 0 0 0 0 2 367333
-0.002209 -0.000808 0.119135 0.208571 0.807838 0.864512 -0.062500 1 0 0 0 0 0 2 368408
-0.002209 -0.000808 0.119135 0.208553 0.807833 0.864512 -0.062500 1 0 0 0 0 0 2 369352
-0.002209 -0.000808 0.119135 0.208551 0.807833 0.864512 -0.062500 1 0 0 0 0 0 2 370417
-0.002209 -0.000808 0.119135 0.208563 0.807830 0.864505 -0.062500 1 0 0 0 0 0 2 371359
-0.002209 -0.000808 0.119135 0.208552 0.807833 0.864511 -0.062500 1 0 0 0 0 0 2 372349
-0.002209 -0.000808 0.119135 0.208559 0.807842 0.864518 -0.062500 1 0 0 0 0 0 2 373333
-0.002209 -0.000808 0.119135 0.208564 0.807832 0.864506 -0.062500 1 0 0 0 0 0 2 374374
-0.002209 -0.000808 0.119135 0.208556 0.807821 0.864518 -0.062500 1 0 0 0 0 0 2 375428
-0.002209 -0.000808 0.119135 0.208564 0.807829 0.864506 -0.062500 1 0 0 0 0 0 2 376393
-0.002209 -0.000808 0.119135 0.208553 0.807832 0.864511 -0.062500 1 0 0 0 0 0 2 377521
-0.002209 -0.000808 0.119135 0.208551 0.807832 0.864511 -0.062500 1 0 0 0 0 0 2 378510
-0.002209 -0.000808 0.119135 0.208571 0.807839 0.864512 -0.062500 1 0 0 0 0 0 2 379565
-0.002209 -0.000808 0.119135 0.208553 0.807834 0.864512 -0.062500 1 0 0 0 0 0 2 380402
-0.002209 -0.000808 0.119135 0.208551 0.807833 0.864512 -0.062500 1 0 0 0 0 0 2 381379
-0.002209 -0.000808 0.119135 0.208563 0.807830 0.864505 -0.062500 1 0 0 0 0 0 2 382348
-0.002209 -0.000808 0.119135 0.208552 0.807833 0.864511 -0.062500 1 0 0 0 0 0 2 383331
-0.002209 -0.000808 0.119135 0.208554 0.807821 0.864518 -0.062500 1 0 0 0 0 0 2 384555
-0.002209 -0.000808 0.119135 0.208571 0.807837 0.864513 -0.062500 1 0 0 0 0 0 2 385290
-0.002209 -0.000808 0.119135 0.208553 0.807833 0.864512 -0.062500 1 0 0 0 0 0 2 386406
-0.002209 -0.000808 0.119135 0.208564 0.807830 0.864505 -0.062500 1 0 0 0 0 0 2 387366
-0.002209 -0.000808 0.119135 0.208553 0.807832 0.864511 -0.062500 1 0 0 0 0 0 2 388336
-0.002209 -0.000808 0.119135 0.208551 0.807833 0.864511 -0.062500 1 0 0 0 0 0 2 389322
-0.002209 -0.000808 0.119135 0.208571 0.807839 0.864512 -0.062500 1 0 0 0 0 0 2 390327
-0.002209 -0.000808 0.119135 0.208554 0.807834 0.864512 -0.062500 1 0 0 0 0 0 2 391297
-0.002209 -0.000808 0.119135 0.208551 0.807833 0.864511 -0.062500 1 0 0 0 0 0 2 392334
-0.002209 -0.000808 0.119135 0.208563 0.807830 0.864505 -0.062500 1 0 0 0 0 0 2 393326
-0.002209 -0.000808 0.119135 0.208556 0.807821 0.864517 -0.062500 1 0 0 0 0 0 2 394327
-0.002209 -0.000808 0.119135 0.208551 0.807831 0.864512 -0.062500 1 0 0 0 0 0 2 395337
-0.002209 -0.000808 0.119135 0.208571 0.807838 0.864512 -0.062500 1 0 0 0 0 0 2 396309
-0.002209 -0.000808 0.119135 0.208553 0.807833 0.864512 -0.062500 1 0 0 0 0 0 2 397306
-0.002209 -0.000808 0.119135 0.208564 0.807830 0.864505 -0.062500 1 0 0 0 0 0 2 398408
-0.002209 -0.000808 0.119135 0.208553 0.807832 0.864511 -0.062500 1 0 0 0 0 0 2 399411
-0.002209 -0.000808 0.119135 0.208551 0.807833 0.864511 -0.062500 1 0 0 0 0 0 2 400406
-0.002209 -0.000808 0.119135 0.208559 0.807842 0.864518 -0.062500 1 0 0 0 0 0 2 401336
-0.002209 -0.000808 0.119135 0.208564 0.807831 0.864506 -0.062500 1 0 0 0 0 0 2 402335
-0.002209 -0.000808 0.119135 0.208552 0.807833 0.864511 -0.062500 1 0 0 0 0 0 2 403320
-0.002209 -0.000808 0.119135 0.208567 0.807819 0.864512 -0.062500 1 0 0 0 0 0 2 404313
-0.002209 -0.000808 0.119135 0.208553 0.807831 0.864511 -0.062500 1 0 0 0 0 0 2 405312
-0.002209 -0.000808 0.119135 0.208551 0.807832 0.864511 -0.062500 1 0 0 0 0 0 2 406310
-0.002209 -0.000808 0.119135 0.208571 0.807838 0.864512 -0.062500 1 0 0 0 0 0 2 407627
-0.002209 -0.000808 0.119135 0.208553 0.807833 0.864512 -0.062500 1 0 0 0 0 0 2 408631
-0.002209 -0.000808 0.119135 0.208551 0.807833 0.864512 -0.062500 1 0 0 0 0 0 2 409396
-0.002209 -0.000808 0.119135 0.208563 0.807830 0.864505 -0.062500 1 0 0 0 0 0 2 410324
-0.002209 -0.000808 0.119135 0.208552 0.807833 0.864511 -0.062500 1 0 0 0 0 0 2 411381
-0.002209 -0.000808 0.119135 0.208551 0.807833 0.864511 -0.062500 1 0 0 0 0 0 2 412462
-0.002209 -0.000808 0.119135 0.208574 0.807827 0.864519 -0.062500 1 0 0 0 0 0 2 413489
-0.002209 -0.000808 0.119135 0.208554 0.807832 0.864512 -0.062500 1 0 0 0 0 0 2 414427
-0.002209 -0.000808 0.119135 0.208564 0.807830 0.864505 -0.062500 1 0 0 0 0 0 2 415432
-0.002209 -0.000808 0.119135 0.208553 0.807832 0.864511 -0.062500 1 0 0 0 0 0 2 416571
-0.002209 -0.000808 0.119135 0.208551 0.807833 0.864511 -0.062500 1 0 0 0 0 0 2 417268
-0.002209 -0.000808 0.119135 0.208571 0.807839 0.864512 -0.062500 1 0 0 0 0 0 2 418379
-0.002209 -0.000808 0.119135 0.208554 0.807834 0.864512 -0.062500 1 0 0 0 0 0 2 419391
-0.002209 -0.000808 0.119135 0.208551 0.807833 0.864512 -0.062500 1 0 0 0 0 0 2 420538
-0.002209 -0.000808 0.119135 0.208563 0.807830 0.864505 -0.062500 1 0 0 0 0 0 2 421371
-0.002209 -0.000808 0.119135 0.208556 0.807821 0.864517 -0.062500 1 0 0 0 0 0 2 422279
-0.002209 -0.000808 0.119135 0.208551 0.807831 0.864512 -0.062500 1 0 0 0 0 0 2 423404
-0.002209 -0.000808 0.119135 0.208571 0.807838 0.864512 -0.062500 1 0 0 0 0 0 2 424408
-0.002209 -0.000808 0.119135 0.208553 0.807833 0.864512 -0.062500 1 0 0 0 0 0 2 425348
-0.002209 -0.000808 0.119135 0.208564 0.807830 0.864505 -0.062500 1 0 0 0 0 0 2 426338
-0.002209 -0.000808 0.119135 0.208553 0.807832 0.864511 -0.062500 1 0 0 0 0 0 2 427376
-0.002209 -0.000808 0.119135 0.208551 0.807833 0.864511 -0.062500 1 0 0 0 0 0 2 428331
-0.002209 -0.000808 0.119135 0.208563 0.807830 0.864505 -0.062500 1 0 0 0 0 0 2 429300
-0.002209 -0.000808 0.119135 0.208560 0.807841 0.864517 -0.062500 1 0 0 0 0 0 2 430343
-0.002209 -0.000808 0.119135 0.208552 0.807834 0.864512 -0.062500 1 0 0 0 0 0 2 431333
-0.002209 -0.000808 0.119135 0.208563 0.807830 0.864505 -0.062500 1 0 0 0 0 0 2 432338
-0.002209 -0.000808 0.119135 0.208556 0.807821 0.864517 -0.062500 1 0 0 0 0 0 2 433338
-0.002209 -0.000808 0.119135 0.208551 0.807831 0.864512 -0.062500 1 0 0 0 0 0 2 434423
-0.002209 -0.000808 0.119135 0.208571 0.807838 0.864512 -0.062500 1 0 0 0 0 0 2 435360
-0.002209 -0.000808 0.119135 0.208553 0.807833 0.864512 -0.062500 1 0 0 0 0 0 2 436421
-0.002209 -0.000808 0.119135 0.208551 0.807833 0.864512 -0.062500 1 0 0 0 0 0 2 437364
-0.002209 -0.000808 0.119135 0.208563 0.807830 0.864505 -0.062500 1 0 0 0 0 0 2 438352
-0.002209 -0.000808 0.119135 0.208552 0.807833 0.864511 -0.062500 1 0 0 0 0 0 2 439312
-0.002227 -0.000803 0.119145 0.470507 0.746814 0.725281 -0.062500 1 0 0 0 0 0 2 440349
-0.002237 -0.000801 0.119149 0.381470 0.766802 0.793547 -0.062500 1 0 0 0 0 0 2 441376
-0.002241 -0.000800 0.119150 0.315578 0.782138 0.828758 -0.062500 1 0 0 0 0 0 2 442336
-0.002243 -0.000800 0.119150 0.280732 0.790445 0.842081 -0.062500 1 0 0 0 0 0 2 443485
-0.002245 -0.000799 0.119151 0.263196 0.794695 0.846803 -0.062500 1 0 0 0 0 0 2 444514
-0.002245 -0.000799 0.119151 0.254453 0.796851 0.848444 -0.062500 1 0 0 0 0 0 2 445451
-0.002245 -0.000799 0.119151 0.250079 0.797925 0.849019 -0.062500 1 0 0 0 0 0 2 446379
-0.002246 -0.000799 0.119151 0.247915 0.798469 0.849209 -0.062500 1 0 0 0 0 0 2 447316
-0.002246 -0.000799 0.119151 0.246821 0.798734 0.849291 -0.062500 1 0 0 0 0 0 2 448354
-0.002246 -0.000799 0.119151 0.246279 0.798864 0.849299 -0.062500 1 0 0 0 0 0 2 449330
-0.002246 -0.000799 0.119151 0.246011 0.798939 0.849320 -0.062500 1 0 0 0 0 0 2 450389
-0.002246 -0.000799 0.119151 0.245868 0.798975 0.849312 -0.062500 1 0 0 0 0 0 2 451390
-0.002246 -0.000799 0.119151 0.245800 0.798991 0.849323 -0.062500 1 0 0 0 0 0 2 452387
-0.002246 -0.000799 0.119151 0.245773 0.798998 0.849317 -0.062500 1 0 0 0 0 0 2 453364
-0.002246 -0.000799 0.119151 0.245749 0.799004 0.849309 -0.062500 1 0 0 0 0 0 2 454371
-0.002246 -0.000799 0.119151 0.245743 0.799016 0.849321 -0.062500 1 0 0 0 0 0 2 455336
-0.002246 -0.000799 0.119151 0.245735 0.799009 0.849315 -0.062500 1 0 0 0 0 0 2 456319
-0.002246 -0.000799 0.119151 0.245734 0.799008 0.849315 -0.062500 1 0 0 0 0 0 2 457308
-0.002246 -0.000799 0.119151 0.245737 0.798996 0.849321 -0.062500 1 0 0 0 0 0 2 458313
-0.002246 -0.000799 0.119151 0.245742 0.799015 0.849322 -0.062500 1 0 0 0 0 0 2 459314
-0.002246 -0.000799 0.119151 0.245735 0.799008 0.849316 -0.062500 1 0 0 0 0 0 2 460337
-0.002246 -0.000799 0.119151 0.245734 0.799008 0.849315 -0.062500 1 0 0 0 0 0 2 461333
-0.002246 -0.000799 0.119151 0.245734 0.799008 0.849315 -0.062500 1 0 0 0 0 0 2 462343
-0.002246 -0.000799 0.119151 0.245734 0.799008 0.849314 -0.062500 1 0 0 0 0 0 2 463309
-0.002246 -0.000799 0.119151 0.245742 0.799016 0.849321 -0.062500 1 0 0 0 0 0 2 465288
-0.002246 -0.000799 0.119151 0.245735 0.799009 0.849315 -0.062500 1 0 0 0 0 0 2 466446
-0.002246 -0.000799 0.119151 0.245735 0.799008 0.849315 -0.062500 1 0 0 0 0 0 2 467333
-0.002246 -0.000799 0.119151 0.245734 0.799008 0.849314 -0.062500 1 0 0 0 0 0 2 468340
-0.002246 -0.000799 0.119151 0.245738 0.798996 0.849321 -0.062500 1 0 0 0 0 0 2 469348
-0.002246 -0.000799 0.119151 0.245735 0.799006 0.849315 -0.062500 1 0 0 0 0 0 2 470318
-0.002246 -0.000799 0.119151 0.245743 0.799016 0.849321 -0.062500 1 0 0 0 0 0 2 471328
-0.002246 -0.000799 0.119151 0.245736 0.799008 0.849315 -0.062500 1 0 0 0 0 0 2 472321
-0.002246 -0.000799 0.119151 0.245735 0.799008 0.849314 -0.062500 1 0 0 0 0 0 2 473304
-0.002246 -0.000799 0.119151 0.245735 0.799008 0.849314 -0.062500 1 0 0 0 0 0 2 474592
-0.002246 -0.000799 0.119151 0.245735 0.799008 0.849314 -0.062500 1 0 0 0 0 0 2 475367
-0.002246 -0.000799 0.119151 0.245743 0.799016 0.849321 -0.062500 1 0 0 0 0 0 2 476660
-0.002246 -0.000799 0.119151 0.245736 0.799009 0.849315 -0.062500 1 0 0 0 0 0 2 477342
-0.002246 -0.000799 0.119151 0.245726 0.798999 0.849327 -0.062500 1 0 0 0 0 0 2 478339
-0.002246 -0.000799 0.119151 0.245734 0.799007 0.849316 -0.062500 1 0 0 0 0 0 2 479531
-0.002246 -0.000799 0.119151 0.245734 0.799007 0.849315 -0.062500 1 0 0 0 0 0 2 480340
-0.002246 -0.000799 0.119151 0.245734 0.799007 0.849315 -0.062500 1 0 0 0 0 0 2 481495
-0.002246 -0.000799 0.119151 0.245742 0.799016 0.849321 -0.062500 1 0 0 0 0 0 2 482492
-0.002246 -0.000799 0.119151 0.245735 0.799009 0.849315 -0.062500 1 0 0 0 0 0 2 483397
-0.002246 -0.000799 0.119151 0.245735 0.799008 0.849315 -0.062500 1 0 0 0 0 0 2 484380
-0.002246 -0.000799 0.119151 0.245735 0.799008 0.849314 -0.062500 1 0 0 0 0 0 2 485358
-0.002246 -0.000799 0.119151 0.245734 0.799008 0.849314 -0.062500 1 0 0 0 0 0 2 486336
-0.002246 -0.000799 0.119151 0.245743 0.799016 0.849321 -0.062500 1 0 0 0 0 0 2 487520
-0.002246 -0.000799 0.119151 0.245739 0.798997 0.849322 -0.062500 1 0 0 0 0 0 2 488435
-0.002246 -0.000799 0.119151 0.245736 0.799006 0.849315 -0.062500 1 0 0 0 0 0 2 489293
-0.002246 -0.000799 0.119151 0.245735 0.799007 0.849315 -0.062500 1 0 0 0 0 0 2 490351
-0.002246 -0.000799 0.119151 0.245735 0.799007 0.849314 -0.062500 1 0 0 0 0 0 2 491374
-0.002246 -0.000799 0.119151 0.245735 0.799007 0.849314 -0.062500 1 0 0 0 0 0 2 492286
-0.002246 -0.000799 0.119151 0.245731 0.799019 0.849328 -0.062500 1 0 0 0 0 0 2 493313
-0.002246 -0.000799 0.119151 0.245734 0.799009 0.849316 -0.062500 1 0 0 0 0 0 2 494290
-0.002246 -0.000799 0.119151 0.245734 0.799008 0.849315 -0.062500 1 0 0 0 0 0 2 495316
-0.002246 -0.000799 0.119151 0.245734 0.799008 0.849314 -0.062500 1 0 0 0 0 0 2 496299
-0.002246 -0.000799 0.119151 0.245734 0.799008 0.849314 -0.062500 1 0 0 0 0 0 2 497312
-0.002246 -0.000799 0.119151 0.245746 0.799005 0.849328 -0.062500 1 0 0 0 0 0 2 498310
-0.002246 -0.000799 0.119151 0.245736 0.799007 0.849316 -0.062500 1 0 0 0 0 0 2 499313
-0.002246 -0.000799 0.119151 0.245735 0.799008 0.849315 -0.062500 1 0 0 0 0 0 2 500314
-0.002246 -0.000799 0.119151 0.245735 0.799008 0.849315 -0.062500 1 0 0 0 0 0 2 502066
-0.002246 -0.000799 0.119151 0.245735 0.799007 0.849314 -0.062500 1 0 0 0 0 0 2 503396
-0.002246 -0.000799 0.119151 0.245735 0.799007 0.849314 -0.062500 1 0 0 0 0 0 2 504337
-0.002246 -0.000799 0.119151 0.245743 0.799016 0.849321 -0.062500 1 0 0 0 0 0 2 505320
-0.002246 -0.000799 0.119151 0.245736 0.799009 0.849315 -0.062500 1 0 0 0 0 0 2 506313
-0.002246 -0.000799 0.119151 0.245735 0.799008 0.849314 -0.062500 1 0 0 0 0 0 2 507321
-0.002246 -0.000799 0.119151 0.245738 0.798996 0.849321 -0.062500 1 0 0 0 0 0 2 508370
-0.002246 -0.000799 0.119151 0.245735 0.799006 0.849315 -0.062500 1 0 0 0 0 0 2 509366
-0.002246 -0.000799 0.119151 0.245723 0.799010 0.849321 -0.062500 1 0 0 0 0 0 2 510491
-0.002246 -0.000799 0.119151 0.245741 0.799016 0.849322 -0.062500 1 0 0 0 0 0 2 511508
-0.002246 -0.000799 0.119151 0.245735 0.799009 0.849316 -0.062500 1 0 0 0 0 0 2 512434
-0.002246 -0.000799 0.119151 0.245735 0.799008 0.849315 -0.062500 1 0 0 0 0 0 2 513480
-0.002246 -0.000799 0.119151 0.245734 0.799008 0.849314 -0.062500 1 0 0 0 0 0 2 514332
-0.002246 -0.000799 0.119151 0.245734 0.799008 0.849314 -0.062500 1 0 0 0 0 0 2 515329
-0.002246 -0.000799 0.119151 0.245743 0.799016 0.849321 -0.062500 1 0 0 0 0 0 2 516342
-0.002246 -0.000799 0.119151 0.245736 0.799009 0.849315 -0.062500 1 0 0 0 0 0 2 517409
-0.002246 -0.000799 0.119151 0.245738 0.798996 0.849321 -0.062500 1 0 0 0 0 0 2 518342
-0.002246 -0.000799 0.119151 0.245735 0.799006 0.849315 -0.062500 1 0 0 0 0 0 2 519258
-0.002246 -0.000799 0.119151 0.245735 0.799007 0.849314 -0.062500 1 0 0 0 0 0 2 520329
-0.002246 -0.000799 0.119151 0.245735 0.799007 0.849314 -0.062500 1 0 0 0 0 0 2 521378
-0.002246 -0.000799 0.119151 0.245743 0.799016 0.849321 -0.062500 1 0 0 0 0 0 2 522320
-0.002246 -0.000799 0.119151 0.245736 0.799009 0.849315 -0.062500 1 0 0 0 0 0 2 523316
-0.002246 -0.000799 0.119151 0.245735 0.799008 0.849314 -0.062500 1 0 0 0 0 0 2 524313
-0.002246 -0.000799 0.119151 0.245723 0.799011 0.849321 -0.062500 1 0 0 0 0 0 2 525311
-0.002246 -0.000799 0.119151 0.245733 0.799008 0.849315 -0.062500 1 0 0 0 0 0 2 526309
-0.002246 -0.000799 0.119151 0.245734 0.799008 0.849314 -0.062500 1 0 0 0 0 0 2 527315
-0.002246 -0.000799 0.119151 0.245746 0.799005 0.849328 -0.062500 1 0 0 0 0 0 2 528309
-0.002246 -0.000799 0.119151 0.245736 0.799007 0.849316 -0.062500 1 0 0 0 0 0 2 529308
-0.002246 -0.000799 0.119151 0.245735 0.799007 0.849315 -0.062500 1 0 0 0 0 0 2 530296
-0.002246 -0.000799 0.119151 0.245735 0.799007 0.849315 -0.062500 1 0 0 0 0 0 2 531411
-0.002246 -0.000799 0.119151 0.245734 0.799007 0.849314 -0.062500 1 0 0 0 0 0 2 532282
-0.002246 -0.000799 0.119151 0.245743 0.799016 0.849321 -0.062500 1 0 0 0 0 0 2 533430
-0.002246 -0.000799 0.119151 0.245736 0.799009 0.849315 -0.062500 1 0 0 0 0 0 2 534329
-0.002246 -0.000799 0.119151 0.245735 0.799008 0.849314 -0.062500 1 0 0 0 0 0 2 535328
-0.002246 -0.000799 0.119151 0.245735 0.799008 0.849314 -0.062500 1 0 0 0 0 0 2 536317
-0.002246 -0.000799 0.119151 0.245738 0.798996 0.849321 -0.062500 1 0 0 0 0 0 2 537316
-0.002246 -0.000799 0.119151 0.245735 0.799006 0.849315 -0.062500 1 0 0 0 0 0 2 538313
-0.002246 -0.000799 0.119151 0.245743 0.799016 0.849321 -0.062500 1 0 0 0 0 0 2 539430
-0.002246 -0.000799 0.119151 0.245736 0.799008 0.849315 -0.062500 1 0 0 0 0 0 2 540339
-0.002246 -0.000799 0.119151 0.245723 0.799010 0.849321 -0.062500 1 0 0 0 0 0 2 541535
-0.002246 -0.000799 0.119151 0.245733 0.799008 0.849315 -0.062500 1 0 0 0 0 0 2 542404
-0.002246 -0.000799 0.119151 0.245734 0.799008 0.849314 -0.062500 1 0 0 0 0 0 2 543675
-0.002246 -0.000799 0.119151 0.245734 0.799008 0.849314 -0.062500 1 0 0 0 0 0 2 544382
-0.002246 -0.000799 0.119151 0.245742 0.799016 0.849321 -0.062500 1 0 0 0 0 0 2 545435
-0.002246 -0.000799 0.119151 0.245735 0.799009 0.849315 -0.062500 1 0 0 0 0 0 2 546506
-0.002246 -0.000799 0.119151 0.245735 0.799008 0.849314 -0.062500 1 0 0 0 0 0 2 547309
-0.002246 -0.000799 0.119151 0.245738 0.798996 0.849321 -0.062500 1 0 0 0 0 0 2 548565
-0.002246 -0.000799 0.119151 0.245735 0.799006 0.849315 -0.062500 1 0 0 0 0 0 2 549275
-0.002246 -0.000799 0.119151 0.245743 0.799016 0.849321 -0.062500 1 0 0 0 0 0 2 550502
-0.002246 -0.000799 0.119151 0.245736 0.799008 0.849315 -0.062500 1 0 0 0 0 0 2 551326
-0.002246 -0.000799 0.119151 0.245735 0.799008 0.849314 -0.062500 1 0 0 0 0 0 2 552285
-0.002246 -0.000799 0.119151 0.245735 0.799008 0.849314 -0.062500 1 0 0 0 0 0 2 553301
-0.002246 -0.000799 0.119151 0.245735 0.799008 0.849314 -0.062500 1 0 0 0 0 0 2 554463
-0.002246 -0.000799 0.119151 0.245731 0.799019 0.849328 -0.062500 1 0 0 0 0 0 2 555420
-0.002246 -0.000799 0.119151 0.245734 0.799009 0.849316 -0.062500 1 0 0 0 0 0 2 556266
-0.002246 -0.000799 0.119151 0.245734 0.799008 0.849315 -0.062500 1 0 0 0 0 0 2 557312
-0.002246 -0.000799 0.119151 0.245738 0.798996 0.849321 -0.062500 1 0 0 0 0 0 2 558377
-0.002246 -0.000799 0.119151 0.245735 0.799006 0.849315 -0.062500 1 0 0 0 0 0 2 559307
-0.002246 -0.000799 0.119151 0.245734 0.799007 0.849315 -0.062500 1 0 0 0 0 0 2 560320
-0.002246 -0.000799 0.119151 0.245743 0.799016 0.849321 -0.062500 1 0 0 0 0 0 2 561285
-0.002246 -0.000799 0.119151 0.245736 0.799009 0.849315 -0.062500 1 0 0 0 0 0 2 562295
-0.002246 -0.000799 0.119151 0.245735 0.799008 0.849315 -0.062500 1 0 0 0 0 0 2 563283
-0.002246 -0.000799 0.119151 0.245735 0.799008 0.849314 -0.062500 1 0 0 0 0 0 2 564285
-0.002246 -0.000799 0.119151 0.245735 0.799008 0.849314 -0.062500 1 0 0 0 0 0 2 565289
-0.002246 -0.000799 0.119151 0.245738 0.798996 0.849321 -0.062500 1 0 0 0 0 0 2 566292
-0.002246 -0.000799 0.119151 0.245743 0.799015 0.849322 -0.062500 1 0 0 0 0 0 2 567289
-0.002246 -0.000799 0.119151 0.245736 0.799008 0.849315 -0.062500 1 0 0 0 0 0 2 568374
-0.002246 -0.000799 0.119151 0.245735 0.799007 0.849315 -0.062500 1 0 0 0 0 0 2 569496
-0.002246 -0.000799 0.119151 0.245735 0.799007 0.849314 -0.062500 1 0 0 0 0 0 2 570472
-0.002246 -0.000799 0.119151 0.245723 0.799010 0.849321 -0.062500 1 0 0 0 0 0 2 571325
-0.002246 -0.000799 0.119151 0.245733 0.799008 0.849315 -0.062500 1 0 0 0 0 0 2 572301
-0.002246 -0.000799 0.119151 0.245742 0.799016 0.849321 -0.062500 1 0 0 0 0 0 2 573279
-0.002246 -0.000799 0.119151 0.245735 0.799009 0.849315 -0.062500 1 0 0 0 0 0 2 574288
-0.002246 -0.000799 0.119151 0.245734 0.799008 0.849314 -0.062500 1 0 0 0 0 0 2 575315
-0.002246 -0.000799 0.119151 0.245734 0.799008 0.849314 -0.062500 1 0 0 0 0 0 2 576293
-0.002246 -0.000799 0.119151 0.245738 0.798996 0.849321 -0.062500 1 0 0 0 0 0 2 577487
-0.002246 -0.000799 0.119151 0.245743 0.799015 0.849322 -0.062500 1 0 0 0 0 0 2 578357
-0.002246 -0.000799 0.119151 0.245736 0.799008 0.849315 -0.062500 1 0 0 0 0 0 2 579518
-0.002246 -0.000799 0.119151 0.245735 0.799008 0.849315 -0.062500 1 0 0 0 0 0 2 580259
-0.002246 -0.000799 0.119151 0.245735 0.799008 0.849314 -0.062500 1 0 0 0 0 0 2 581362
-0.002246 -0.000799 0.119151 0.245735 0.799007 0.849314 -0.062500 1 0 0 0 0 0 2 582313
-0.002246 -0.000799 0.119151 0.245743 0.799016 0.849321 -0.062500 1 0 0 0 0 0 2 583493
-0.002246 -0.000799 0.119151 0.245736 0.799009 0.849315 -0.062500 1 0 0 0 0 0 2 584371
-0.002246 -0.000799 0.119151 0.245735 0.799008 0.849314 -0.062500 1 0 0 0 0 0 2 585248
-0.002246 -0.000799 0.119151 0.245726 0.798999 0.849327 -0.062500 1 0 0 0 0 0 2 586293
-0.002246 -0.000799 0.119151 0.245734 0.799006 0.849316 -0.062500 1 0 0 0 0 0 2 587316
-0.002246 -0.000799 0.119151 0.245734 0.799007 0.849315 -0.062500 1 0 0 0 0 0 2 588279
-0.002246 -0.000799 0.119151 0.245734 0.799007 0.849314 -0.062500 1 0 0 0 0 0 2 589264
-0.002246 -0.000799 0.119151 0.245742 0.799016 0.849321 -0.062500 1 0 0 0 0 0 2 590261
-0.002246 -0.000799 0.119151 0.245735 0.799009 0.849315 -0.062500 1 0 0 0 0 0 2 591233
-0.002246 -0.000799 0.119151 0.245735 0.799008 0.849315 -0.062500 1 0 0 0 0 0 2 592271
-0.002246 -0.000799 0.119151 0.245734 0.799008 0.849314 -0.062500 1 0 0 0 0 0 2 593245
-0.002246 -0.000799 0.119151 0.245734 0.799008 0.849314 -0.062500 1 0 0 0 0 0 2 594262
-0.002246 -0.000799 0.119151 0.245746 0.799005 0.849328 -0.062500 1 0 0 0 0 0 2 595259
-0.002246 -0.000799 0.119151 0.245736 0.799007 0.849316 -0.062500 1 0 0 0 0 0 2 596264
-0.002246 -0.000799 0.119151 0.245735 0.799007 0.849315 -0.062500 1 0 0 0 0 0 2 597272
-0.002246 -0.000799 0.119151 0.245735 0.799007 0.849314 -0.062500 1 0 0 0 0 0 2 598846
-0.002246 -0.000799 0.119151 0.245735 0.799007 0.849314 -0.062500 1 0 0 0 0 0 2 599242
-0.002246 -0.000799 0.119151 0.245743 0.799016 0.849321 -0.062500 1 0 0 0 0 0 2 600329
-0.002246 -0.000799 0.119151 0.245736 0.799009 0.849315 -0.062500 1 0 0 0 0 0 2 601286
-0.002246 -0.000799 0.119151 0.245723 0.799011 0.849321 -0.062500 1 0 0 0 0 0 2 602277
-0.002246 -0.000799 0.119151 0.245733 0.799008 0.849315 -0.062500 1 0 0 0 0 0 2 603266
-0.002246 -0.000799 0.119151 0.245734 0.799008 0.849314 -0.062500 1 0 0 0 0 0 2 604271
-0.002246 -0.000799 0.119151 0.245734 0.799008 0.849314 -0.062500 1 0 0 0 0 0 2 605271
-0.002246 -0.000799 0.119151 0.245746 0.799005 0.849328 -0.062500 1 0 0 0 0 0 2 606607
-0.002246 -0.000799 0.119151 0.245736 0.799007 0.849316 -0.062500 1 0 0 0 0 0 2 607593
-0.002246 -0.000799 0.119151 0.245735 0.799007 0.849315 -0.062500 1 0 0 0 0 0 2 608390
-0.002246 -0.000799 0.119151 0.245735 0.799007 0.849315 -0.062500 1 0 0 0 0 0 2 609382
-0.002246 -0.000799 0.119151 0.245735 0.799007 0.849314 -0.062500 1 0 0 0 0 0 2 610569
-0.002246 -0.000799 0.119151 0.245735 0.799007 0.849314 -0.062500 1 0 0 0 0 0 2 611327
-0.002240 -0.000817 0.119161 0.172066 1.052872 0.703830 -0.062500 1 0 0 0 0 0 2 612466
-0.002238 -0.000826 0.119165 0.195551 0.967189 0.775151 -0.062500 1 0 0 0 0 0 2 613386
-0.002236 -0.000831 0.119166 0.214053 0.903341 0.811951 -0.062500 1 0 0 0 0 0 2 614312
-0.002236 -0.000833 0.119166 0.224254 0.869428 0.825874 -0.062500 1 0 0 0 0 0 2 615473
-0.002235 -0.000834 0.119166 0.229522 0.852297 0.830806 -0.062500 1 0 0 0 0 0 2 616319
-0.002235 -0.000835 0.119167 0.232200 0.843726 0.832527 -0.062500 1 0 0 0 0 0 2 617433
-0.002235 -0.000835 0.119167 0.233572 0.839436 0.833126 -0.062500 1 0 0 0 0 0 2 618267
-0.002235 -0.000835 0.119167 0.234246 0.837311 0.833331 -0.062500 1 0 0 0 0 0 2 619374
-0.002235 -0.000835 0.119167 0.234597 0.836237 0.833406 -0.062500 1 0 0 0 0 0 2 620311
-0.002235 -0.000835 0.119167 0.234762 0.835708 0.833425 -0.062500 1 0 0 0 0 0 2 621473
-0.002235 -0.000835 0.119167 0.234852 0.835447 0.833433 -0.062500 1 0 0 0 0 0 2 622419
-0.002235 -0.000835 0.119167 0.234900 0.835295 0.833433 -0.062500 1 0 0 0 0 0 2 623319
-0.002235 -0.000835 0.119167 0.234917 0.835240 0.833440 -0.062500 1 0 0 0 0 0 2 624311
-0.002235 -0.000835 0.119167 0.234928 0.835203 0.833440 -0.062500 1 0 0 0 0 0 2 625342
-0.002235 -0.000835 0.119167 0.234941 0.835198 0.833434 -0.062500 1 0 0 0 0 0 2 626249
-0.002235 -0.000835 0.119167 0.234938 0.835178 0.833433 -0.062500 1 0 0 0 0 0 2 627273
-0.002235 -0.000835 0.119167 0.234941 0.835165 0.833439 -0.062500 1 0 0 0 0 0 2 628282
-0.002235 -0.000835 0.119167 0.234946 0.835184 0.833440 -0.062500 1 0 0 0 0 0 2 629294
-0.002235 -0.000835 0.119167 0.234942 0.835166 0.833440 -0.062500 1 0 0 0 0 0 2 630281
-0.002235 -0.000835 0.119167 0.234938 0.835175 0.833433 -0.062500 1 0 0 0 0 0 2 631241
-0.002235 -0.000835 0.119167 0.234929 0.835167 0.833445 -0.062500 1 0 0 0 0 0 2 632269
-0.002235 -0.000835 0.119167 0.234936 0.835175 0.833434 -0.062500 1 0 0 0 0 0 2 633269
-0.002235 -0.000835 0.119167 0.234940 0.835165 0.833439 -0.062500 1 0 0 0 0 0 2 634224
-0.002235 -0.000835 0.119167 0.234945 0.835184 0.833440 -0.062500 1 0 0 0 0 0 2 635259
-0.002235 -0.000835 0.119167 0.234941 0.835166 0.833440 -0.062500 1 0 0 0 0 0 2 637186
-0.002235 -0.000835 0.119167 0.234937 0.835175 0.833433 -0.062500 1 0 0 0 0 0 2 638409
-0.002235 -0.000835 0.119167 0.234940 0.835165 0.833439 -0.062500 1 0 0 0 0 0 2 639292
-0.002235 -0.000835 0.119167 0.234937 0.835175 0.833433 -0.062500 1 0 0 0 0 0 2 640304
-0.002235 -0.000835 0.119167 0.234948 0.835173 0.833446 -0.062500 1 0 0 0 0 0 2 641336
-0.002235 -0.000835 0.119167 0.234938 0.835176 0.833434 -0.062500 1 0 0 0 0 0 2 642401
-0.002235 -0.000835 0.119167 0.234941 0.835165 0.833439 -0.062500 1 0 0 0 0 0 2 643268
-0.002235 -0.000835 0.119167 0.234938 0.835175 0.833433 -0.062500 1 0 0 0 0 0 2 644319
-0.002235 -0.000835 0.119167 0.234941 0.835165 0.833439 -0.062500 1 0 0 0 0 0 2 645361
-0.002235 -0.000835 0.119167 0.234929 0.835166 0.833446 -0.062500 1 0 0 0 0 0 2 646288
-0.002235 -0.000835 0.119167 0.234936 0.835175 0.833434 -0.062500 1 0 0 0 0 0 2 647277
-0.002235 -0.000835 0.119167 0.234948 0.835173 0.833446 -0.062500 1 0 0 0 0 0 2 648283
-0.002235 -0.000835 0.119167 0.234938 0.835176 0.833434 -0.062500 1 0 0 0 0 0 2 649299
-0.002235 -0.000835 0.119167 0.234940 0.835165 0.833439 -0.062500 1 0 0 0 0 0 2 650299
-0.002235 -0.000835 0.119167 0.234937 0.835175 0.833433 -0.062500 1 0 0 0 0 0 2 651286
-0.002235 -0.000835 0.119167 0.234940 0.835164 0.833439 -0.062500 1 0 0 0 0 0 2 652198
-0.002235 -0.000835 0.119167 0.234945 0.835184 0.833440 -0.062500 1 0 0 0 0 0 2 653294
-0.002235 -0.000835 0.119167 0.234941 0.835166 0.833440 -0.062500 1 0 0 0 0 0 2 654326
-0.002235 -0.000835 0.119167 0.234938 0.835175 0.833433 -0.062500 1 0 0 0 0 0 2 655272
-0.002235 -0.000835 0.119167 0.234940 0.835165 0.833439 -0.062500 1 0 0 0 0 0 2 656261
-0.002235 -0.000835 0.119167 0.234937 0.835175 0.833433 -0.062500 1 0 0 0 0 0 2 657260
-0.002235 -0.000835 0.119167 0.234949 0.835173 0.833446 -0.062500 1 0 0 0 0 0 2 658268
-0.002235 -0.000835 0.119167 0.234939 0.835176 0.833434 -0.062500 1 0 0 0 0 0 2 659292
-0.002235 -0.000835 0.119167 0.234941 0.835165 0.833439 -0.062500 1 0 0 0 0 0 2 660261
-0.002235 -0.000835 0.119167 0.234938 0.835175 0.833433 -0.062500 1 0 0 0 0 0 2 661263
-0.002235 -0.000835 0.119167 0.234928 0.835168 0.833445 -0.062500 1 0 0 0 0 0 2 662267
-0.002235 -0.000835 0.119167 0.234936 0.835176 0.833434 -0.062500 1 0 0 0 0 0 2 663259
-0.002235 -0.000835 0.119167 0.234948 0.835174 0.833446 -0.062500 1 0 0 0 0 0 2 664597
-0.002235 -0.000835 0.119167 0.234938 0.835176 0.833434 -0.062500 1 0 0 0 0 0 2 665433
-0.002235 -0.000835 0.119167 0.234940 0.835165 0.833439 -0.062500 1 0 0 0 0 0 2 666378
-0.002235 -0.000835 0.119167 0.234941 0.835164 0.833440 -0.062500 1 0 0 0 0 0 2 667222
-0.002235 -0.000835 0.119167 0.234937 0.835175 0.833433 -0.062500 1 0 0 0 0 0 2 668221
-0.002235 -0.000835 0.119167 0.234948 0.835173 0.833446 -0.062500 1 0 0 0 0 0 2 669213
-0.002235 -0.000835 0.119167 0.234938 0.835176 0.833434 -0.062500 1 0 0 0 0 0 2 670228
-0.002235 -0.000835 0.119167 0.234941 0.835165 0.833439 -0.062500 1 0 0 0 0 0 2 671318
-0.002235 -0.000835 0.119167 0.234938 0.835175 0.833433 -0.062500 1 0 0 0 0 0 2 672266
-0.002235 -0.000835 0.119167 0.234941 0.835165 0.833439 -0.062500 1 0 0 0 0 0 2 673400
-0.002235 -0.000835 0.119167 0.234937 0.835175 0.833433 -0.062500 1 0 0 0 0 0 2 674409
-0.002235 -0.000835 0.119167 0.234949 0.835173 0.833446 -0.062500 1 0 0 0 0 0 2 675372
-0.002235 -0.000835 0.119167 0.234939 0.835176 0.833434 -0.062500 1 0 0 0 0 0 2 676462
-0.002235 -0.000835 0.119167 0.234941 0.835165 0.833439 -0.062500 1 0 0 0 0 0 2 677248
-0.002235 -0.000835 0.119167 0.234926 0.835178 0.833439 -0.062500 1 0 0 0 0 0 2 678249
-0.002235 -0.000835 0.119167 0.234939 0.835165 0.833440 -0.062500 1 0 0 0 0 0 2 679470
-0.002235 -0.000835 0.119167 0.234937 0.835175 0.833433 -0.062500 1 0 0 0 0 0 2 680431
-0.002235 -0.000835 0.119167 0.234948 0.835173 0.833446 -0.062500 1 0 0 0 0 0 2 681265
-0.002235 -0.000835 0.119167 0.234938 0.835176 0.833434 -0.062500 1 0 0 0 0 0 2 682269
-0.002235 -0.000835 0.119167 0.234940 0.835165 0.833439 -0.062500 1 0 0 0 0 0 2 683498
-0.002235 -0.000835 0.119167 0.234941 0.835163 0.833440 -0.062500 1 0 0 0 0 0 2 684312
-0.002235 -0.000835 0.119167 0.234937 0.835175 0.833433 -0.062500 1 0 0 0 0 0 2 685302
-0.002235 -0.000835 0.119167 0.234948 0.835173 0.833446 -0.062500 1 0 0 0 0 0 2 686331
-0.002235 -0.000835 0.119167 0.234938 0.835176 0.833434 -0.062500 1 0 0 0 0 0 2 687272
-0.002235 -0.000835 0.119167 0.234941 0.835165 0.833439 -0.062500 1 0 0 0 0 0 2 688354
-0.002235 -0.000835 0.119167 0.234938 0.835175 0.833433 -0.062500 1 0 0 0 0 0 2 689214
-0.002235 -0.000835 0.119167 0.234941 0.835164 0.833439 -0.062500 1 0 0 0 0 0 2 690281
-0.002235 -0.000835 0.119167 0.234937 0.835175 0.833433 -0.062500 1 0 0 0 0 0 2 691326
-0.002235 -0.000835 0.119167 0.234936 0.835176 0.833452 -0.062500 1 0 0 0 0 0 2 692281
-0.002235 -0.000835 0.119167 0.234937 0.835177 0.833435 -0.062500 1 0 0 0 0 0 2 693265
-0.002235 -0.000835 0.119167 0.234940 0.835165 0.833440 -0.062500 1 0 0 0 0 0 2 694230
-0.002235 -0.000835 0.119167 0.234937 0.835175 0.833433 -0.062500 1 0 0 0 0 0 2 695206
-0.002235 -0.000835 0.119167 0.234940 0.835165 0.833439 -0.062500 1 0 0 0 0 0 2 696266
-0.002235 -0.000835 0.119167 0.234937 0.835175 0.833433 -0.062500 1 0 0 0 0 0 2 697269
-0.002235 -0.000835 0.119167 0.234948 0.835173 0.833446 -0.062500 1 0 0 0 0 0 2 698262
-0.002235 -0.000835 0.119167 0.234938 0.835176 0.833434 -0.062500 1 0 0 0 0 0 2 699263
-0.002235 -0.000835 0.119167 0.234940 0.835165 0.833439 -0.062500 1 0 0 0 0 0 2 700264
-0.002235 -0.000835 0.119167 0.234937 0.835175 0.833433 -0.062500 1 0 0 0 0 0 2 701343
-0.002235 -0.000835 0.119167 0.234940 0.835165 0.833439 -0.062500 1 0 0 0 0 0 2 702328
-0.002235 -0.000835 0.119167 0.234949 0.835172 0.833447 -0.062500 1 0 0 0 0 0 2 703437
-0.002235 -0.000835 0.119167 0.234939 0.835176 0.833434 -0.062500 1 0 0 0 0 0 2 704223
-0.002235 -0.000835 0.119167 0.234941 0.835165 0.833439 -0.062500 1 0 0 0 0 0 2 705227
-0.002235 -0.000835 0.119167 0.234938 0.835175 0.833433 -0.062500 1 0 0 0 0 0 2 706221
-0.002235 -0.000835 0.119167 0.234941 0.835164 0.833439 -0.062500 1 0 0 0 0 0 2 707245
-0.002235 -0.000835 0.119167 0.234925 0.835178 0.833439 -0.062500 1 0 0 0 0 0 2 708373
-0.002235 -0.000835 0.119167 0.234947 0.835173 0.833447 -0.062500 1 0 0 0 0 0 2 709263
-0.002235 -0.000835 0.119167 0.234938 0.835176 0.833434 -0.062500 1 0 0 0 0 0 2 710417
-0.002235 -0.000835 0.119167 0.234940 0.835165 0.833439 -0.062500 1 0 0 0 0 0 2 711391
-0.002235 -0.000835 0.119167 0.234937 0.835175 0.833433 -0.062500 1 0 0 0 0 0 2 712329
-0.002235 -0.000835 0.119167 0.234940 0.835165 0.833439 -0.062500 1 0 0 0 0 0 2 713292
-0.002235 -0.000835 0.119167 0.234945 0.835184 0.833440 -0.062500 1 0 0 0 0 0 2 714288
-0.002235 -0.000835 0.119167 0.234941 0.835166 0.833440 -0.062500 1 0 0 0 0 0 2 715246
-0.002235 -0.000835 0.119167 0.234938 0.835175 0.833433 -0.062500 1 0 0 0 0 0 2 716263
-0.002235 -0.000835 0.119167 0.234940 0.835165 0.833439 -0.062500 1 0 0 0 0 0 2 717350
-0.002235 -0.000835 0.119167 0.234937 0.835175 0.833433 -0.062500 1 0 0 0 0 0 2 718336
-0.002235 -0.000835 0.119167 0.234940 0.835165 0.833439 -0.062500 1 0 0 0 0 0 2 719275
-0.002235 -0.000835 0.119167 0.234949 0.835172 0.833447 -0.062500 1 0 0 0 0 0 2 720330
-0.002235 -0.000835 0.119167 0.234939 0.835176 0.833434 -0.062500 1 0 0 0 0 0 2 721290
-0.002235 -0.000835 0.119167 0.234941 0.835165 0.833439 -0.062500 1 0 0 0 0 0 2 722267
-0.002235 -0.000835 0.119167 0.234938 0.835175 0.833433 -0.062500 1 0 0 0 0 0 2 723269
-0.002235 -0.000835 0.119167 0.234928 0.835167 0.833445 -0.062500 1 0 0 0 0 0 2 724260
-0.002235 -0.000835 0.119167 0.234936 0.835175 0.833434 -0.062500 1 0 0 0 0 0 2 725262
-0.002235 -0.000835 0.119167 0.234948 0.835173 0.833446 -0.062500 1 0 0 0 0 0 2 726263
-0.002235 -0.000835 0.119167 0.234938 0.835176 0.833434 -0.062500 1 0 0 0 0 0 2 727288
-0.002235 -0.000835 0.119167 0.234940 0.835165 0.833439 -0.062500 1 0 0 0 0 0 2 728259
-0.002235 -0.000835 0.119167 0.234937 0.835175 0.833433 -0.062500 1 0 0 0 0 0 2 729264
-0.002235 -0.000835 0.119167 0.234940 0.835164 0.833439 -0.062500 1 0 0 0 0 0 2 730327
-0.002235 -0.000835 0.119167 0.234945 0.835184 0.833440 -0.062500 1 0 0 0 0 0 2 731419
-0.002235 -0.000835 0.119167 0.234941 0.835166 0.833440 -0.062500 1 0 0 0 0 0 2 732325
-0.002235 -0.000835 0.119167 0.234938 0.835175 0.833433 -0.062500 1 0 0 0 0 0 2 733217
-0.002235 -0.000835 0.119167 0.234941 0.835165 0.833439 -0.062500 1 0 0 0 0 0 2 734191
-0.002235 -0.000835 0.119167 0.234937 0.835175 0.833433 -0.062500 1 0 0 0 0 0 2 735256
-0.002235 -0.000835 0.119167 0.234949 0.835173 0.833446 -0.062500 1 0 0 0 0 0 2 736238
-0.002235 -0.000835 0.119167 0.234939 0.835176 0.833434 -0.062500 1 0 0 0 0 0 2 737241
-0.002235 -0.000835 0.119167 0.234941 0.835165 0.833439 -0.062500 1 0 0 0 0 0 2 738258
-0.002235 -0.000835 0.119167 0.234926 0.835178 0.833439 -0.062500 1 0 0 0 0 0 2 739552
-0.002235 -0.000835 0.119167 0.234939 0.835165 0.833440 -0.062500 1 0 0 0 0 0 2 740268
-0.002235 -0.000835 0.119167 0.234937 0.835175 0.833433 -0.062500 1 0 0 0 0 0 2 741283
-0.002235 -0.000835 0.119167 0.234948 0.835174 0.833446 -0.062500 1 0 0 0 0 0 2 742505
-0.002235 -0.000835 0.119167 0.234938 0.835177 0.833434 -0.062500 1 0 0 0 0 0 2 743330
-0.002235 -0.000835 0.119167 0.234940 0.835165 0.833439 -0.062500 1 0 0 0 0 0 2 744218
-0.002235 -0.000835 0.119167 0.234941 0.835164 0.833440 -0.062500 1 0 0 0 0 0 2 745265
-0.002235 -0.000835 0.119167 0.234937 0.835175 0.833433 -0.062500 1 0 0 0 0 0 2 746340
-0.002235 -0.000835 0.119167 0.234940 0.835164 0.833439 -0.062500 1 0 0 0 0 0 2 747407
-0.002235 -0.000835 0.119167 0.234945 0.835184 0.833440 -0.062500 1 0 0 0 0 0 2 748371
-0.002235 -0.000835 0.119167 0.234941 0.835166 0.833440 -0.062500 1 0 0 0 0 0 2 749401
-0.002235 -0.000835 0.119167 0.234938 0.835175 0.833433 -0.062500 1 0 0 0 0 0 2 750403
-0.002235 -0.000835 0.119167 0.234941 0.835165 0.833439 -0.062500 1 0 0 0 0 0 2 751287
-0.002235 -0.000835 0.119167 0.234938 0.835175 0.833433 -0.062500 1 0 0 0 0 0 2 752210
-0.002235 -0.000835 0.119167 0.234936 0.835176 0.833452 -0.062500 1 0 0 0 0 0 2 753229
-0.002235 -0.000835 0.119167 0.234937 0.835177 0.833435 -0.062500 1 0 0 0 0 0 2 754433
-0.002235 -0.000835 0.119167 0.234940 0.835165 0.833440 -0.062500 1 0 0 0 0 0 2 755281
-0.002235 -0.000835 0.119167 0.234937 0.835175 0.833433 -0.062500 1 0 0 0 0 0 2 756184
-0.002235 -0.000835 0.119167 0.234940 0.835165 0.833439 -0.062500 1 0 0 0 0 0 2 757278
-0.002235 -0.000835 0.119167 0.234937 0.835175 0.833433 -0.062500 1 0 0 0 0 0 2 758312
-0.002235 -0.000835 0.119167 0.234948 0.835173 0.833446 -0.062500 1 0 0 0 0 0 2 759245
-0.002235 -0.000835 0.119167 0.234938 0.835176 0.833434 -0.062500 1 0 0 0 0 0 2 760237
-0.002235 -0.000835 0.119167 0.234940 0.835165 0.833439 -0.062500 1 0 0 0 0 0 2 761239
-0.002235 -0.000835 0.119167 0.234941 0.835164 0.833440 -0.062500 1 0 0 0 0 0 2 762242
-0.002235 -0.000835 0.119167 0.234937 0.835175 0.833433 -0.062500 1 0 0 0 0 0 2 763236
-0.002235 -0.000835 0.119167 0.234940 0.835164 0.833439 -0.062500 1 0 0 0 0 0 2 764239
-0.002235 -0.000835 0.119167 0.234945 0.835183 0.833440 -0.062500 1 0 0 0 0 0 2 765218
-0.002235 -0.000835 0.119167 0.234942 0.835166 0.833440 -0.062500 1 0 0 0 0 0 2 766242
-0.002235 -0.000835 0.119167 0.234938 0.835175 0.833433 -0.062500 1 0 0 0 0 0 2 767236
-0.002235 -0.000835 0.119167 0.234941 0.835165 0.833439 -0.062500 1 0 0 0 0 0 2 769263
-0.002235 -0.000835 0.119167 0.234925 0.835178 0.833439 -0.062500 1 0 0 0 0 0 2 770423
-0.002235 -0.000835 0.119167 0.234947 0.835174 0.833447 -0.062500 1 0 0 0 0 0 2 771261
-0.002235 -0.000835 0.119167 0.234938 0.835176 0.833434 -0.062500 1 0 0 0 0 0 2 772249
-0.002235 -0.000835 0.119167 0.234940 0.835165 0.833439 -0.062500 1 0 0 0 0 0 2 773246
-0.002235 -0.000835 0.119167 0.234937 0.835175 0.833433 -0.062500 1 0 0 0 0 0 2 774215
-0.002235 -0.000835 0.119167 0.234940 0.835165 0.833439 -0.062500 1 0 0 0 0 0 2 775239
-0.002235 -0.000835 0.119167 0.234937 0.835175 0.833433 -0.062500 1 0 0 0 0 0 2 776282
-0.002235 -0.000835 0.119167 0.234948 0.835173 0.833446 -0.062500 1 0 0 0 0 0 2 777385
-0.002235 -0.000835 0.119167 0.234938 0.835176 0.833434 -0.062500 1 0 0 0 0 0 2 778398
-0.002235 -0.000835 0.119167 0.234941 0.835165 0.833439 -0.062500 1 0 0 0 0 0 2 779392
-0.002235 -0.000835 0.119167 0.234937 0.835175 0.833433 -0.062500 1 0 0 0 0 0 2 780318
-0.002235 -0.000835 0.119167 0.234940 0.835165 0.833439 -0.062500 1 0 0 0 0 0 2 781311
-0.002235 -0.000835 0.119167 0.234949 0.835172 0.833447 -0.062500 1 0 0 0 0 0 2 782238
-0.002235 -0.000835 0.119167 0.234939 0.835176 0.833434 -0.062500 1 0 0 0 0 0 2 783223
-0.002235 -0.000835 0.119167 0.234941 0.835165 0.833439 -0.062500 1 0 0 0 0 0 2 784435
-0.002235 -0.000835 0.119167 0.234938 0.835175 0.833433 -0.062500 1 0 0 0 0 0 2 785412
-0.002235 -0.000835 0.119167 0.234929 0.835167 0.833445 -0.062500 1 0 0 0 0 0 2 786192
-0.002235 -0.000835 0.119167 0.234936 0.835175 0.833434 -0.062500 1 0 0 0 0 0 2 787210
-0.002235 -0.000835 0.119167 0.234948 0.835173 0.833446 -0.062500 1 0 0 0 0 0 2 788250
-0.002235 -0.000835 0.119167 0.234938 0.835176 0.833434 -0.062500 1 0 0 0 0 0 2 789189
-0.002235 -0.000835 0.119167 0.234940 0.835165 0.833439 -0.062500 1 0 0 0 0 0 2 790214
-0.002235 -0.000835 0.119167 0.234937 0.835175 0.833433 -0.062500 1 0 0 0 0 0 2 791228
-0.002235 -0.000835 0.119167 0.234940 0.835165 0.833439 -0.062500 1 0 0 0 0 0 2 792216
-0.002235 -0.000835 0.119167 0.234937 0.835175 0.833433 -0.062500 1 0 0 0 0 0 2 793218
-0.002235 -0.000835 0.119167 0.234948 0.835173 0.833446 -0.062500 1 0 0 0 0 0 2 794209
-0.002235 -0.000835 0.119167 0.234938 0.835176 0.833434 -0.062500 1 0 0 0 0 0 2 795210
-0.002235 -0.000835 0.119167 0.234941 0.835165 0.833439 -0.062500 1 0 0 0 0 0 2 796198
-0.002235 -0.000835 0.119167 0.234937 0.835175 0.833433 -0.062500 1 0 0 0 0 0 2 797218
-0.002235 -0.000835 0.119167 0.234940 0.835165 0.833439 -0.062500 1 0 0 0 0 0 2 798274
-0.002235 -0.000835 0.119167 0.234949 0.835172 0.833447 -0.062500 1 0 0 0 0 0 2 799454
-0.002235 -0.000835 0.119167 0.234939 0.835176 0.833434 -0.062500 1 0 0 0 0 0 2 800284
-0.002235 -0.000835 0.119167 0.234941 0.835165 0.833439 -0.062500 1 0 0 0 0 0 2 801254
-0.002235 -0.000835 0.119167 0.234926 0.835178 0.833440 -0.062500 1 0 0 0 0 0 2 802228
-0.002235 -0.000835 0.119167 0.234939 0.835165 0.833440 -0.062500 1 0 0 0 0 0 2 803166
-0.002235 -0.000835 0.119167 0.234937 0.835175 0.833433 -0.062500 1 0 0 0 0 0 2 804215
-0.002235 -0.000835 0.119167 0.234948 0.835173 0.833446 -0.062500 1 0 0 0 0 0 2 805220
-0.002235 -0.000835 0.119167 0.234938 0.835176 0.833434 -0.062500 1 0 0 0 0 0 2 806214
-0.002235 -0.000835 0.119167 0.234940 0.835165 0.833439 -0.062500 1 0 0 0 0 0 2 807343
-0.002235 -0.000835 0.119167 0.234937 0.835175 0.833433 -0.062500 1 0 0 0 0 0 2 808417
-0.002235 -0.000835 0.119167 0.234940 0.835165 0.833439 -0.062500 1 0 0 0 0 0 2 809404
-0.002235 -0.000835 0.119167 0.234937 0.835175 0.833433 -0.062500 1 0 0 0 0 0 2 810285
-0.002235 -0.000835 0.119167 0.234948 0.835173 0.833446 -0.062500 1 0 0 0 0 0 2 811317
-0.002235 -0.000835 0.119167 0.234938 0.835176 0.833434 -0.062500 1 0 0 0 0 0 2 812255
-0.002235 -0.000835 0.119167 0.234941 0.835165 0.833439 -0.062500 1 0 0 0 0 0 2 813365
-0.002235 -0.000835 0.119167 0.234938 0.835175 0.833433 -0.062500 1 0 0 0 0 0 2 814434
-0.002235 -0.000835 0.119167 0.234941 0.835165 0.833439 -0.062500 1 0 0 0 0 0 2 815495
-0.002235 -0.000835 0.119167 0.234937 0.835175 0.833453 -0.062500 1 0 0 0 0 0 2 816233
-0.002235 -0.000835 0.119167 0.234937 0.835176 0.833435 -0.062500 1 0 0 0 0 0 2 817317
-0.002235 -0.000835 0.119167 0.234937 0.835177 0.833433 -0.062500 1 0 0 0 0 0 2 818350
-0.002235 -0.000835 0.119167 0.234940 0.835165 0.833439 -0.062500 1 0 0 0 0 0 2 819210
-0.002235 -0.000835 0.119167 0.234940 0.835163 0.833440 -0.062500 1 0 0 0 0 0 2 820220
-0.002235 -0.000835 0.119167 0.234937 0.835175 0.833433 -0.062500 1 0 0 0 0 0 2 821208
-0.002235 -0.000835 0.119167 0.234948 0.835173 0.833446 -0.062500 1 0 0 0 0 0 2 822399
-0.002235 -0.000835 0.119167 0.234938 0.835176 0.833434 -0.062500 1 0 0 0 0 0 2 823224
-0.002235 -0.000835 0.119167 0.234941 0.835165 0.833439 -0.062500 1 0 0 0 0 0 2 824226
-0.002235 -0.000835 0.119167 0.234937 0.835175 0.833433 -0.062500 1 0 0 0 0 0 2 825280
-0.002235 -0.000835 0.119167 0.234940 0.835164 0.833439 -0.062500 1 0 0 0 0 0 2 826233
-0.002235 -0.000835 0.119167 0.234946 0.835184 0.833440 -0.062500 1 0 0 0 0 0 2 827214
-0.002235 -0.000835 0.119167 0.234942 0.835166 0.833440 -0.062500 1 0 0 0 0 0 2 828219
-0.002235 -0.000835 0.119167 0.234938 0.835175 0.833433 -0.062500 1 0 0 0 0 0 2 829180
-0.002235 -0.000835 0.119167 0.234941 0.835165 0.833439 -0.062500 1 0 0 0 0 0 2 830210
-0.002235 -0.000835 0.119167 0.234938 0.835175 0.833433 -0.062500 1 0 0 0 0 0 2 831212
-0.002235 -0.000835 0.119167 0.234937 0.835176 0.833452 -0.062500 1 0 0 0 0 0 2 832213
-0.002235 -0.000835 0.119167 0.234937 0.835177 0.833435 -0.062500 1 0 0 0 0 0 2 833213
-0.002235 -0.000835 0.119167 0.234940 0.835165 0.833439 -0.062500 1 0 0 0 0 0 2 834214
-0.002235 -0.000835 0.119167 0.234937 0.835175 0.833433 -0.062500 1 0 0 0 0 0 2 835260
-0.002235 -0.000835 0.119167 0.234940 0.835165 0.833439 -0.062500 1 0 0 0 0 0 2 836425
-0.002235 -0.000835 0.119167 0.234937 0.835175 0.833433 -0.062500 1 0 0 0 0 0 2 837310
-0.002235 -0.000835 0.119167 0.234948 0.835173 0.833446 -0.062500 1 0 0 0 0 0 2 838190
-0.002235 -0.000835 0.119167 0.234938 0.835176 0.833434 -0.062500 1 0 0 0 0 0 2 839169
-0.002235 -0.000835 0.119167 0.234941 0.835165 0.833439 -0.062500 1 0 0 0 0 0 2 840244
-0.002235 -0.000835 0.119167 0.234941 0.835164 0.833440 -0.062500 1 0 0 0 0 0 2 841218
-0.002235 -0.000835 0.119167 0.234937 0.835175 0.833433 -0.062500 1 0 0 0 0 0 2 842237
-0.002235 -0.000835 0.119167 0.234940 0.835164 0.833439 -0.062500 1 0 0 0 0 0 2 843236
-0.002235 -0.000835 0.119167 0.234946 0.835184 0.833440 -0.062500 1 0 0 0 0 0 2 844369
-0.002235 -0.000835 0.119167 0.234942 0.835166 0.833440 -0.062500 1 0 0 0 0 0 2 845366
-0.002235 -0.000835 0.119167 0.234938 0.835175 0.833433 -0.062500 1 0 0 0 0 0 2 846370
-0.002235 -0.000835 0.119167 0.234929 0.835167 0.833445 -0.062500 1 0 0 0 0 0 2 847300
-0.002235 -0.000835 0.119167 0.234936 0.835175 0.833434 -0.062500 1 0 0 0 0 0 2 848199
-0.002235 -0.000835 0.119167 0.234940 0.835165 0.833439 -0.062500 1 0 0 0 0 0 2 849255
-0.002235 -0.000835 0.119167 0.234945 0.835184 0.833440 -0.062500 1 0 0 0 0 0 2 850156
-0.002235 -0.000835 0.119167 0.234941 0.835166 0.833440 -0.062500 1 0 0 0 0 0 2 851355
-0.002235 -0.000835 0.119167 0.234937 0.835175 0.833433 -0.062500 1 0 0 0 0 0 2 852419
-0.002235 -0.000835 0.119167 0.234940 0.835165 0.833439 -0.062500 1 0 0 0 0 0 2 853198
-0.002235 -0.000835 0.119167 0.234937 0.835175 0.833433 -0.062500 1 0 0 0 0 0 2 854230
-0.002235 -0.000835 0.119167 0.234948 0.835173 0.833446 -0.062500 1 0 0 0 0 0 2 855231
-0.002235 -0.000835 0.119167 0.234938 0.835176 0.833434 -0.062500 1 0 0 0 0 0 2 856192
-0.002235 -0.000835 0.119167 0.234941 0.835165 0.833439 -0.062500 1 0 0 0 0 0 2 857193
-0.002235 -0.000835 0.119167 0.234941 0.835163 0.833440 -0.062500 1 0 0 0 0 0 2 858186
-0.002235 -0.000835 0.119167 0.234938 0.835175 0.833433 -0.062500 1 0 0 0 0 0 2 859190
-0.002235 -0.000835 0.119167 0.234941 0.835164 0.833439 -0.062500 1 0 0 0 0 0 2 860186
-0.002235 -0.000835 0.119167 0.234946 0.835183 0.833440 -0.062500 1 0 0 0 0 0 2 861185
-0.002235 -0.000835 0.119167 0.234942 0.835165 0.833440 -0.062500 1 0 0 0 0 0 2 862188
-0.002235 -0.000835 0.119167 0.234926 0.835178 0.833440 -0.062500 1 0 0 0 0 0 2 863175
-0.002235 -0.000835 0.119167 0.234939 0.835165 0.833440 -0.062500 1 0 0 0 0 0 2 864184
-0.002235 -0.000835 0.119167 0.234937 0.835175 0.833433 -0.062500 1 0 0 0 0 0 2 865274
-0.002235 -0.000835 0.119167 0.234948 0.835173 0.833446 -0.062500 1 0 0 0 0 0 2 866208
-0.002235 -0.000835 0.119167 0.234938 0.835176 0.833434 -0.062500 1 0 0 0 0 0 2 867302
-0.002235 -0.000835 0.119167 0.234940 0.835165 0.833439 -0.062500 1 0 0 0 0 0 2 868214
-0.002235 -0.000835 0.119167 0.234937 0.835175 0.833433 -0.062500 1 0 0 0 0 0 2 869229
-0.002235 -0.000835 0.119167 0.234940 0.835165 0.833439 -0.062500 1 0 0 0 0 0 2 870193
-0.002235 -0.000835 0.119167 0.234937 0.835175 0.833433 -0.062500 1 0 0 0 0 0 2 871197
-0.002235 -0.000835 0.119167 0.234948 0.835173 0.833446 -0.062500 1 0 0 0 0 0 2 872185
-0.002235 -0.000835 0.119167 0.234938 0.835176 0.833434 -0.062500 1 0 0 0 0 0 2 873196
-0.002235 -0.000835 0.119167 0.234941 0.835165 0.833439 -0.062500 1 0 0 0 0 0 2 874494
-0.002235 -0.000835 0.119167 0.234938 0.835175 0.833433 -0.062500 1 0 0 0 0 0 2 875501
-0.002235 -0.000835 0.119167 0.234941 0.835165 0.833439 -0.062500 1 0 0 0 0 0 2 876332
-0.002235 -0.000835 0.119167 0.234937 0.835175 0.833453 -0.062500 1 0 0 0 0 0 2 877359
-0.002235 -0.000835 0.119167 0.234937 0.835176 0.833435 -0.062500 1 0 0 0 0 0 2 878208
-0.002235 -0.000835 0.119167 0.234937 0.835177 0.833433 -0.062500 1 0 0 0 0 0 2 879435
-0.002235 -0.000835 0.119167 0.234940 0.835165 0.833439 -0.062500 1 0 0 0 0 0 2 880358
-0.002235 -0.000835 0.119167 0.234940 0.835164 0.833440 -0.062500 1 0 0 0 0 0 2 881291
-0.002235 -0.000835 0.119167 0.234937 0.835175 0.833433 -0.062500 1 0 0 0 0 0 2 882406
-0.002235 -0.000835 0.119167 0.234948 0.835173 0.833446 -0.062500 1 0 0 0 0 0 2 883414
-0.002235 -0.000835 0.119167 0.234938 0.835176 0.833434 -0.062500 1 0 0 0 0 0 2 884240
-0.002235 -0.000835 0.119167 0.234941 0.835165 0.833439 -0.062500 1 0 0 0 0 0 2 885271
-0.002235 -0.000835 0.119167 0.234937 0.835175 0.833433 -0.062500 1 0 0 0 0 0 2 886264
-0.002235 -0.000835 0.119167 0.234940 0.835165 0.833439 -0.062500 1 0 0 0 0 0 2 887194
-0.002235 -0.000835 0.119167 0.234937 0.835175 0.833433 -0.062500 1 0 0 0 0 0 2 888417
-0.002235 -0.000835 0.119167 0.234949 0.835173 0.833446 -0.062500 1 0 0 0 0 0 2 889325
-0.002235 -0.000835 0.119167 0.234939 0.835176 0.833434 -0.062500 1 0 0 0 0 0 2 890161
-0.002235 -0.000835 0.119167 0.234941 0.835165 0.833439 -0.062500 1 0 0 0 0 0 2 891227
-0.002235 -0.000835 0.119167 0.234938 0.835175 0.833433 -0.062500 1 0 0 0 0 0 2 892277
-0.002235 -0.000835 0.119167 0.234928 0.835167 0.833445 -0.062500 1 0 0 0 0 0 2 893229
-0.002235 -0.000835 0.119167 0.234936 0.835175 0.833434 -0.062500 1 0 0 0 0 0 2 894217
-0.002235 -0.000835 0.119167 0.234948 0.835173 0.833446 -0.062500 1 0 0 0 0 0 2 895214
-0.002235 -0.000835 0.119167 0.234938 0.835176 0.833434 -0.062500 1 0 0 0 0 0 2 896217
-0.002235 -0.000835 0.119167 0.234940 0.835165 0.833439 -0.062500 1 0 0 0 0 0 2 897179
-0.002235 -0.000835 0.119167 0.234940 0.835163 0.833440 -0.062500 1 0 0 0 0 0 2 898211
-0.002235 -0.000835 0.119167 0.234937 0.835175 0.833433 -0.062500 1 0 0 0 0 0 2 899212
-0.002235 -0.000835 0.119167 0.234948 0.835173 0.833446 -0.062500 1 0 0 0 0 0 2 900215
-0.002235 -0.000835 0.119167 0.234938 0.835176 0.833434 -0.062500 1 0 0 0 0 0 2 901194
-0.002235 -0.000835 0.119167 0.234941 0.835165 0.833439 -0.062500 1 0 0 0 0 0 2 903220
-0.002235 -0.000835 0.119167 0.234937 0.835175 0.833433 -0.062500 1 0 0 0 0 0 2 904369
-0.002235 -0.000835 0.119167 0.234940 0.835164 0.833439 -0.062500 1 0 0 0 0 0 2 905217
-0.002235 -0.000835 0.119167 0.234937 0.835175 0.833433 -0.062500 1 0 0 0 0 0 2 906205
-0.002235 -0.000835 0.119167 0.234949 0.835173 0.833446 -0.062500 1 0 0 0 0 0 2 907193
-0.002235 -0.000835 0.119167 0.234939 0.835176 0.833434 -0.062500 1 0 0 0 0 0 2 908175
-0.002235 -0.000835 0.119167 0.234929 0.835168 0.833445 -0.062500 1 0 0 0 0 0 2 909187
-0.002235 -0.000835 0.119167 0.234936 0.835176 0.833434 -0.062500 1 0 0 0 0 0 2 910229
-0.002235 -0.000835 0.119167 0.234940 0.835165 0.833439 -0.062500 1 0 0 0 0 0 2 911340
-0.002235 -0.000835 0.119167 0.234945 0.835184 0.833440 -0.062500 1 0 0 0 0 0 2 912342
-0.002235 -0.000835 0.119167 0.234941 0.835166 0.833440 -0.062500 1 0 0 0 0 0 2 913270
-0.002235 -0.000835 0.119167 0.234937 0.835176 0.833433 -0.062500 1 0 0 0 0 0 2 914499
-0.002235 -0.000835 0.119167 0.234940 0.835165 0.833439 -0.062500 1 0 0 0 0 0 2 915247
-0.002235 -0.000835 0.119167 0.234937 0.835175 0.833433 -0.062500 1 0 0 0 0 0 2 916194
-0.002235 -0.000835 0.119167 0.234948 0.835174 0.833446 -0.062500 1 0 0 0 0 0 2 917195
-0.002235 -0.000835 0.119167 0.234938 0.835177 0.833434 -0.062500 1 0 0 0 0 0 2 918393
-0.002235 -0.000835 0.119167 0.234941 0.835165 0.833439 -0.062500 1 0 0 0 0 0 2 919342
-0.002235 -0.000835 0.119167 0.234941 0.835164 0.833440 -0.062500 1 0 0 0 0 0 2 920138
-0.002235 -0.000835 0.119167 0.234938 0.835175 0.833433 -0.062500 1 0 0 0 0 0 2 921182
-0.002235 -0.000835 0.119167 0.234941 0.835164 0.833439 -0.062500 1 0 0 0 0 0 2 922235
-0.002235 -0.000835 0.119167 0.234946 0.835184 0.833440 -0.062500 1 0 0 0 0 0 2 923174
-0.002235 -0.000835 0.119167 0.234942 0.835166 0.833440 -0.062500 1 0 0 0 0 0 2 924165
-0.002235 -0.000835 0.119167 0.234938 0.835175 0.833433 -0.062500 1 0 0 0 0 0 2 925141
-0.002235 -0.000835 0.119167 0.234929 0.835167 0.833445 -0.062500 1 0 0 0 0 0 2 926112
-0.002235 -0.000835 0.119167 0.234936 0.835175 0.833434 -0.062500 1 0 0 0 0 0 2 927162
-0.002235 -0.000835 0.119167 0.234940 0.835165 0.833439 -0.062500 1 0 0 0 0 0 2 928164
-0.002235 -0.000835 0.119167 0.234945 0.835184 0.833440 -0.062500 1 0 0 0 0 0 2 929163
-0.002235 -0.000835 0.119167 0.234941 0.835166 0.833440 -0.062500 1 0 0 0 0 0 2 930132
-0.002235 -0.000835 0.119167 0.234937 0.835175 0.833433 -0.062500 1 0 0 0 0 0 2 931160
-0.002235 -0.000835 0.119167 0.234940 0.835165 0.833439 -0.062500 1 0 0 0 0 0 2 932256
-0.002235 -0.000835 0.119167 0.234937 0.835175 0.833433 -0.062500 1 0 0 0 0 0 2 933347
-0.002235 -0.000835 0.119167 0.234948 0.835173 0.833446 -0.062500 1 0 0 0 0 0 2 934234
-0.002235 -0.000835 0.119167 0.234938 0.835176 0.833434 -0.062500 1 0 0 0 0 0 2 935192
-0.002235 -0.000835 0.119167 0.234941 0.835165 0.833439 -0.062500 1 0 0 0 0 0 2 936178
-0.002235 -0.000835 0.119167 0.234941 0.835164 0.833440 -0.062500 1 0 0 0 0 0 2 937175
-0.002235 -0.000835 0.119167 0.234938 0.835175 0.833433 -0.062500 1 0 0 0 0 0 2 938166
-0.002235 -0.000835 0.119167 0.234928 0.835167 0.833445 -0.062500 1 0 0 0 0 0 2 939170
-0.002235 -0.000835 0.119167 0.234944 0.835184 0.833441 -0.062500 1 0 0 0 0 0 2 940169
-0.002235 -0.000835 0.119167 0.234941 0.835166 0.833440 -0.062500 1 0 0 0 0 0 2 941309
-0.002235 -0.000835 0.119167 0.234937 0.835175 0.833434 -0.062500 1 0 0 0 0 0 2 942312
-0.002235 -0.000835 0.119167 0.234940 0.835165 0.833439 -0.062500 1 0 0 0 0 0 2 943305
-0.002235 -0.000835 0.119167 0.234937 0.835175 0.833433 -0.062500 1 0 0 0 0 0 2 944239
-0.002235 -0.000835 0.119167 0.234940 0.835165 0.833439 -0.062500 1 0 0 0 0 0 2 945251
-0.002235 -0.000835 0.119167 0.234945 0.835184 0.833440 -0.062500 1 0 0 0 0 0 2 946207
-0.002235 -0.000835 0.119167 0.234941 0.835166 0.833440 -0.062500 1 0 0 0 0 0 2 947403
-0.002235 -0.000835 0.119167 0.234937 0.835175 0.833433 -0.062500 1 0 0 0 0 0 2 948438
-0.002235 -0.000835 0.119167 0.234940 0.835165 0.833439 -0.062500 1 0 0 0 0 0 2 949303
-0.002235 -0.000835 0.119167 0.234937 0.835175 0.833433 -0.062500 1 0 0 0 0 0 2 950377
-0.002235 -0.000835 0.119167 0.234949 0.835173 0.833446 -0.062500 1 0 0 0 0 0 2 951395
-0.002235 -0.000835 0.119167 0.234939 0.835176 0.833434 -0.062500 1 0 0 0 0 0 2 952281
-0.002235 -0.000835 0.119167 0.234941 0.835165 0.833439 -0.062500 1 0 0 0 0 0 2 953243
-0.002235 -0.000835 0.119167 0.234941 0.835163 0.833440 -0.062500 1 0 0 0 0 0 2 954234
-0.002235 -0.000835 0.119167 0.234938 0.835175 0.833433 -0.062500 1 0 0 0 0 0 2 955180
-0.002235 -0.000835 0.119167 0.234928 0.835167 0.833445 -0.062500 1 0 0 0 0 0 2 956247
-0.002235 -0.000835 0.119167 0.234944 0.835184 0.833441 -0.062500 1 0 0 0 0 0 2 957306
-0.002235 -0.000835 0.119167 0.234941 0.835166 0.833440 -0.062500 1 0 0 0 0 0 2 958137
-0.002235 -0.000835 0.119167 0.234937 0.835175 0.833433 -0.062500 1 0 0 0 0 0 2 959275
-0.002235 -0.000835 0.119167 0.234940 0.835165 0.833439 -0.062500 1 0 0 0 0 0 2 960210
-0.002235 -0.000835 0.119167 0.234937 0.835175 0.833433 -0.062500 1 0 0 0 0 0 2 961182
-0.002235 -0.000835 0.119167 0.234948 0.835173 0.833446 -0.062500 1 0 0 0 0 0 2 962185
-0.002235 -0.000835 0.119167 0.234938 0.835176 0.833434 -0.062500 1 0 0 0 0 0 2 963155
-0.002235 -0.000835 0.119167 0.234941 0.835165 0.833439 -0.062500 1 0 0 0 0 0 2 964186
-0.002235 -0.000835 0.119167 0.234937 0.835175 0.833433 -0.062500 1 0 0 0 0 0 2 965187
-0.002235 -0.000835 0.119167 0.234940 0.835165 0.833439 -0.062500 1 0 0 0 0 0 2 966188
-0.002235 -0.000835 0.119167 0.234937 0.835175 0.833433 -0.062500 1 0 0 0 0 0 2 967192
-0.002235 -0.000835 0.119167 0.234949 0.835173 0.833446 -0.062500 1 0 0 0 0 0 2 968190
-0.002235 -0.000835 0.119167 0.234939 0.835176 0.833434 -0.062500 1 0 0 0 0 0 2 969237
-0.002235 -0.000835 0.119167 0.234941 0.835165 0.833439 -0.062500 1 0 0 0 0 0 2 970363
-0.002235 -0.000835 0.119167 0.234925 0.835178 0.833439 -0.062500 1 0 0 0 0 0 2 971406
-0.002235 -0.000835 0.119167 0.234939 0.835165 0.833440 -0.062500 1 0 0 0 0 0 2 972153
-0.002235 -0.000835 0.119167 0.234937 0.835175 0.833433 -0.062500 1 0 0 0 0 0 2 973171
-0.002235 -0.000835 0.119167 0.234948 0.835173 0.833446 -0.062500 1 0 0 0 0 0 2 974178
-0.002235 -0.000835 0.119167 0.234938 0.835176 0.833434 -0.062500 1 0 0 0 0 0 2 975175
-0.002235 -0.000835 0.119167 0.234940 0.835165 0.833439 -0.062500 1 0 0 0 0 0 2 976207
-0.002235 -0.000835 0.119167 0.234941 0.835164 0.833440 -0.062500 1 0 0 0 0 0 2 977201
-0.002235 -0.000835 0.119167 0.234937 0.835175 0.833433 -0.062500 1 0 0 0 0 0 2 978302
-0.002235 -0.000835 0.119167 0.234948 0.835173 0.833446 -0.062500 1 0 0 0 0 0 2 979372
-0.002235 -0.000835 0.119167 0.234938 0.835176 0.833434 -0.062500 1 0 0 0 0 0 2 980225
-0.002235 -0.000835 0.119167 0.234941 0.835165 0.833439 -0.062500 1 0 0 0 0 0 2 981289
-0.002235 -0.000835 0.119167 0.234938 0.835175 0.833433 -0.062500 1 0 0 0 0 0 2 982218
-0.002235 -0.000835 0.119167 0.234941 0.835165 0.833439 -0.062500 1 0 0 0 0 0 2 983240
-0.002235 -0.000835 0.119167 0.234937 0.835175 0.833433 -0.062500 1 0 0 0 0 0 2 984135
-0.002235 -0.000835 0.119167 0.234936 0.835176 0.833452 -0.062500 1 0 0 0 0 0 2 985395
-0.002235 -0.000835 0.119167 0.234937 0.835177 0.833435 -0.062500 1 0 0 0 0 0 2 986400
-0.002235 -0.000835 0.119167 0.234940 0.835165 0.833439 -0.062500 1 0 0 0 0 0 2 987207
-0.002235 -0.000835 0.119167 0.234937 0.835175 0.833433 -0.062500 1 0 0 0 0 0 2 988206
-0.002235 -0.000835 0.119167 0.234940 0.835165 0.833439 -0.062500 1 0 0 0 0 0 2 989187
-0.002235 -0.000835 0.119167 0.234937 0.835175 0.833433 -0.062500 1 0 0 0 0 0 2 990161
-0.002235 -0.000835 0.119167 0.234948 0.835173 0.833446 -0.062500 1 0 0 0 0 0 2 991142
-0.002235 -0.000835 0.119167 0.234938 0.835176 0.833434 -0.062500 1 0 0 0 0 0 2 992156
-0.002235 -0.000835 0.119167 0.234940 0.835165 0.833439 -0.062500 1 0 0 0 0 0 2 993157
-0.002235 -0.000835 0.119167 0.234941 0.835163 0.833440 -0.062500 1 0 0 0 0 0 2 994163
-0.002235 -0.000835 0.119167 0.234937 0.835175 0.833433 -0.062500 1 0 0 0 0 0 2 995138
-0.002235 -0.000835 0.119167 0.234949 0.835173 0.833446 -0.062500 1 0 0 0 0 0 2 996152
-0.002235 -0.000835 0.119167 0.234939 0.835176 0.833434 -0.062500 1 0 0 0 0 0 2 997139
-0.002235 -0.000835 0.119167 0.234941 0.835165 0.833439 -0.062500 1 0 0 0 0 0 2 998146
-0.002235 -0.000835 0.119167 0.234938 0.835175 0.833433 -0.062500 1 0 0 0 0 0 2 999232
-0.002235 -0.000835 0.119167 0.234941 0.835164 0.833439 -0.062500 1 0 0 0 0 0 3 196
-0.002235 -0.000835 0.119167 0.234925 0.835178 0.833439 -0.062500 1 0 0 0 0 0 3 1242
-0.002235 -0.000835 0.119167 0.234947 0.835174 0.833447 -0.062500 1 0 0 0 0 0 3 2167
-0.002235 -0.000835 0.119167 0.234938 0.835176 0.833434 -0.062500 1 0 0 0 0 0 3 3147
-0.002235 -0.000835 0.119167 0.234940 0.835165 0.833439 -0.062500 1 0 0 0 0 0 3 4137
-0.002235 -0.000835 0.119167 0.234937 0.835175 0.833433 -0.062500 1 0 0 0 0 0 3 5141
-0.002235 -0.000835 0.119167 0.234940 0.835165 0.833439 -0.062500 1 0 0 0 0 0 3 6145
-0.002235 -0.000835 0.119167 0.234945 0.835184 0.833440 -0.062500 1 0 0 0 0 0 3 7140
-0.002235 -0.000835 0.119167 0.234941 0.835166 0.833440 -0.062500 1 0 0 0 0 0 3 8287
-0.002235 -0.000835 0.119167 0.234938 0.835176 0.833433 -0.062500 1 0 0 0 0 0 3 9289
-0.002235 -0.000835 0.119167 0.234940 0.835165 0.833439 -0.062500 1 0 0 0 0 0 3 10290
-0.002235 -0.000835 0.119167 0.234937 0.835175 0.833433 -0.062500 1 0 0 0 0 0 3 11213
-0.002235 -0.000835 0.119167 0.234949 0.835173 0.833446 -0.062500 1 0 0 0 0 0 3 12171
-0.002235 -0.000835 0.119167 0.234939 0.835176 0.833434 -0.062500 1 0 0 0 0 0 3 13161
-0.002235 -0.000835 0.119167 0.234941 0.835165 0.833439 -0.062500 1 0 0 0 0 0 3 14339
-0.002235 -0.000835 0.119167 0.234941 0.835164 0.833440 -0.062500 1 0 0 0 0 0 3 15354
-0.002235 -0.000835 0.119167 0.234938 0.835175 0.833433 -0.062500 1 0 0 0 0 0 3 16293
-0.002235 -0.000835 0.119167 0.234928 0.835167 0.833445 -0.062500 1 0 0 0 0 0 3 17359
-0.002235 -0.000835 0.119167 0.234936 0.835175 0.833434 -0.062500 1 0 0 0 0 0 3 18369
-0.002235 -0.000835 0.119167 0.234948 0.835173 0.833446 -0.062500 1 0 0 0 0 0 3 19276
-0.002235 -0.000835 0.119167 0.234938 0.835176 0.833434 -0.062500 1 0 0 0 0 0 3 20230
-0.002235 -0.000835 0.119167 0.234940 0.835165 0.833439 -0.062500 1 0 0 0 0 0 3 21226
-0.002235 -0.000835 0.119167 0.234937 0.835175 0.833433 -0.062500 1 0 0 0 0 0 3 22151
-0.002235 -0.000835 0.119167 0.234940 0.835165 0.833439 -0.062500 1 0 0 0 0 0 3 23245
-0.002235 -0.000835 0.119167 0.234945 0.835184 0.833440 -0.062500 1 0 0 0 0 0 3 24372
-0.002235 -0.000835 0.119167 0.234941 0.835166 0.833440 -0.062500 1 0 0 0 0 0 3 25180
-0.002235 -0.000835 0.119167 0.234938 0.835175 0.833433 -0.062500 1 0 0 0 0 0 3 26160
-0.002235 -0.000835 0.119167 0.234941 0.835165 0.833439 -0.062500 1 0 0 0 0 0 3 27181
-0.002235 -0.000835 0.119167 0.234937 0.835175 0.833433 -0.062500 1 0 0 0 0 0 3 28147
-0.002235 -0.000835 0.119167 0.234949 0.835173 0.833446 -0.062500 1 0 0 0 0 0 3 29155
-0.002235 -0.000835 0.119167 0.234939 0.835176 0.833434 -0.062500 1 0 0 0 0 0 3 30160
-0.002235 -0.000835 0.119167 0.234941 0.835165 0.833439 -0.062500 1 0 0 0 0 0 3 31156
-0.002235 -0.000835 0.119167 0.234929 0.835166 0.833446 -0.062500 1 0 0 0 0 0 3 32156
-0.002235 -0.000835 0.119167 0.234936 0.835175 0.833434 -0.062500 1 0 0 0 0 0 3 33166
-0.002235 -0.000835 0.119167 0.234940 0.835164 0.833439 -0.062500 1 0 0 0 0 0 3 34144
-0.002235 -0.000835 0.119167 0.234937 0.835175 0.833433 -0.062500 1 0 0 0 0 0 3 35120
-0.002235 -0.000835 0.119167 0.234948 0.835173 0.833446 -0.062500 1 0 0 0 0 0 3 36140
-0.002235 -0.000835 0.119167 0.234938 0.835176 0.833434 -0.062500 1 0 0 0 0 0 3 37216
-0.002235 -0.000835 0.119167 0.234940 0.835165 0.833439 -0.062500 1 0 0 0 0 0 3 38348
-0.002235 -0.000835 0.119167 0.234937 0.835175 0.833433 -0.062500 1 0 0 0 0 0 3 39268
-0.002235 -0.000835 0.119167 0.234940 0.835164 0.833439 -0.062500 1 0 0 0 0 0 3 40120
-0.002235 -0.000835 0.119167 0.234945 0.835184 0.833440 -0.062500 1 0 0 0 0 0 3 41125
-0.002235 -0.000835 0.119167 0.234941 0.835166 0.833440 -0.062500 1 0 0 0 0 0 3 42166
-0.002235 -0.000835 0.119167 0.234938 0.835175 0.833433 -0.062500 1 0 0 0 0 0 3 43218
-0.002235 -0.000835 0.119167 0.234941 0.835165 0.833439 -0.062500 1 0 0 0 0 0 3 44170
-0.002235 -0.000835 0.119167 0.234937 0.835175 0.833433 -0.062500 1 0 0 0 0 0 3 45166
-0.002235 -0.000835 0.119167 0.234936 0.835176 0.833452 -0.062500 1 0 0 0 0 0 3 46194
-0.002235 -0.000835 0.119167 0.234937 0.835177 0.833435 -0.062500 1 0 0 0 0 0 3 47246
-0.002235 -0.000835 0.119167 0.234940 0.835165 0.833439 -0.062500 1 0 0 0 0 0 3 48271
-0.002235 -0.000835 0.119167 0.234937 0.835175 0.833433 -0.062500 1 0 0 0 0 0 3 49258
-0.002235 -0.000835 0.119167 0.234940 0.835165 0.833439 -0.062500 1 0 0 0 0 0 3 50193
-0.002235 -0.000835 0.119167 0.234940 0.835163 0.833440 -0.062500 1 0 0 0 0 0 3 51105
-0.002235 -0.000835 0.119167 0.234945 0.835183 0.833440 -0.062500 1 0 0 0 0 0 3 52294
-0.002235 -0.000835 0.119167 0.234938 0.835177 0.833433 -0.062500 1 0 0 0 0 0 3 53197
-0.002235 -0.000835 0.119167 0.234940 0.835165 0.833439 -0.062500 1 0 0 0 0 0 3 54111
-0.002235 -0.000835 0.119167 0.234941 0.835164 0.833440 -0.062500 1 0 0 0 0 0 3 55214
-0.002235 -0.000835 0.119167 0.234937 0.835175 0.833433 -0.062500 1 0 0 0 0 0 3 56209
-0.002235 -0.000835 0.119167 0.234949 0.835173 0.833446 -0.062500 1 0 0 0 0 0 3 57169
-0.002235 -0.000835 0.119167 0.234939 0.835176 0.833434 -0.062500 1 0 0 0 0 0 3 58167
-0.002235 -0.000835 0.119167 0.234941 0.835165 0.833439 -0.062500 1 0 0 0 0 0 3 59166
-0.002235 -0.000835 0.119167 0.234938 0.835175 0.833433 -0.062500 1 0 0 0 0 0 3 60166
-0.002235 -0.000835 0.119167 0.234941 0.835165 0.833439 -0.062500 1 0 0 0 0 0 3 61166
-0.002235 -0.000835 0.119167 0.234925 0.835178 0.833439 -0.062500 1 0 0 0 0 0 3 62159
-0.002235 -0.000835 0.119167 0.234947 0.835174 0.833447 -0.062500 1 0 0 0 0 0 3 63163
-0.002235 -0.000835 0.119167 0.234938 0.835176 0.833434 -0.062500 1 0 0 0 0 0 3 64166
-0.002235 -0.000835 0.119167 0.234940 0.835165 0.833439 -0.062500 1 0 0 0 0 0 3 65179
-0.002235 -0.000835 0.119167 0.234937 0.835175 0.833433 -0.062500 1 0 0 0 0 0 3 66545
-0.002235 -0.000835 0.119167 0.234940 0.835165 0.833439 -0.062500 1 0 0 0 0 0 3 67194
-0.002235 -0.000835 0.119167 0.234937 0.835175 0.833433 -0.062500 1 0 0 0 0 0 3 68213
-0.002235 -0.000835 0.119167 0.234948 0.835173 0.833446 -0.062500 1 0 0 0 0 0 3 69180
-0.002235 -0.000835 0.119167 0.234938 0.835176 0.833434 -0.062500 1 0 0 0 0 0 3 70168
-0.002235 -0.000835 0.119167 0.234941 0.835165 0.833439 -0.062500 1 0 0 0 0 0 3 71166
-0.002235 -0.000835 0.119167 0.234941 0.835163 0.833440 -0.062500 1 0 0 0 0 0 3 72174
-0.002235 -0.000835 0.119167 0.234937 0.835175 0.833433 -0.062500 1 0 0 0 0 0 3 73164
-0.002235 -0.000835 0.119167 0.234949 0.835173 0.833446 -0.062500 1 0 0 0 0 0 3 74236
-0.002235 -0.000835 0.119167 0.234939 0.835176 0.833434 -0.062500 1 0 0 0 0 0 3 75485
-0.002235 -0.000835 0.119167 0.234941 0.835165 0.833439 -0.062500 1 0 0 0 0 0 3 76244
-0.002235 -0.000835 0.119167 0.234938 0.835175 0.833433 -0.062500 1 0 0 0 0 0 3 77373
-0.002235 -0.000835 0.119167 0.234928 0.835167 0.833445 -0.062500 1 0 0 0 0 0 3 78209
-0.002235 -0.000835 0.119167 0.234936 0.835175 0.833434 -0.062500 1 0 0 0 0 0 3 79139
-0.002235 -0.000835 0.119167 0.234948 0.835173 0.833446 -0.062500 1 0 0 0 0 0 3 80330
-0.002235 -0.000835 0.119167 0.234938 0.835176 0.833434 -0.062500 1 0 0 0 0 0 3 81385
-0.002235 -0.000835 0.119167 0.234940 0.835165 0.833439 -0.062500 1 0 0 0 0 0 3 82251
-0.002235 -0.000835 0.119167 0.234937 0.835175 0.833433 -0.062500 1 0 0 0 0 0 3 83331
-0.002235 -0.000835 0.119167 0.234940 0.835165 0.833439 -0.062500 1 0 0 0 0 0 3 84366
-0.002235 -0.000835 0.119167 0.234937 0.835175 0.833433 -0.062500 1 0 0 0 0 0 3 85250
-0.002235 -0.000835 0.119167 0.234948 0.835173 0.833446 -0.062500 1 0 0 0 0 0 3 86129
-0.002235 -0.000835 0.119167 0.234938 0.835176 0.833434 -0.062500 1 0 0 0 0 0 3 87146
-0.002235 -0.000835 0.119167 0.234941 0.835165 0.833439 -0.062500 1 0 0 0 0 0 3 88231
-0.002235 -0.000835 0.119167 0.234941 0.835163 0.833440 -0.062500 1 0 0 0 0 0 3 89360
-0.002235 -0.000835 0.119167 0.234938 0.835175 0.833433 -0.062500 1 0 0 0 0 0 3 90221
-0.002235 -0.000835 0.119167 0.234949 0.835173 0.833446 -0.062500 1 0 0 0 0 0 3 91127
-0.002235 -0.000835 0.119167 0.234939 0.835176 0.833434 -0.062500 1 0 0 0 0 0 3 92217
-0.002235 -0.000835 0.119167 0.234941 0.835165 0.833439 -0.062500 1 0 0 0 0 0 3 93138
-0.002235 -0.000835 0.119167 0.234926 0.835178 0.833439 -0.062500 1 0 0 0 0 0 3 94146
-0.002235 -0.000835 0.119167 0.234939 0.835165 0.833440 -0.062500 1 0 0 0 0 0 3 95114
-0.002235 -0.000835 0.119167 0.234937 0.835175 0.833433 -0.062500 1 0 0 0 0 0 3 96128
-0.002235 -0.000835 0.119167 0.234948 0.835173 0.833446 -0.062500 1 0 0 0 0 0 3 97132
-0.002235 -0.000835 0.119167 0.234938 0.835176 0.833434 -0.062500 1 0 0 0 0 0 3 98134
-0.002235 -0.000835 0.119167 0.234940 0.835165 0.833439 -0.062500 1 0 0 0 0 0 3 99118
-0.002235 -0.000835 0.119167 0.234937 0.835175 0.833433 -0.062500 1 0 0 0 0 0 3 100136
-0.002235 -0.000835 0.119167 0.234940 0.835165 0.833439 -0.062500 1 0 0 0 0 0 3 101114
-0.002235 -0.000835 0.119167 0.234945 0.835184 0.833440 -0.062500 1 0 0 0 0 0 3 102115
-0.002235 -0.000835 0.119167 0.234941 0.835166 0.833440 -0.062500 1 0 0 0 0 0 3 103187
-0.002235 -0.000835 0.119167 0.234938 0.835175 0.833433 -0.062500 1 0 0 0 0 0 3 104137
-0.002235 -0.000835 0.119167 0.234941 0.835165 0.833439 -0.062500 1 0 0 0 0 0 3 105176
-0.002235 -0.000835 0.119167 0.234938 0.835175 0.833433 -0.062500 1 0 0 0 0 0 3 106141
-0.002235 -0.000835 0.119167 0.234940 0.835165 0.833439 -0.062500 1 0 0 0 0 0 3 107135
-0.002235 -0.000835 0.119167 0.234937 0.835175 0.833453 -0.062500 1 0 0 0 0 0 3 108113
-0.002235 -0.000835 0.119167 0.234937 0.835176 0.833435 -0.062500 1 0 0 0 0 0 3 109210
-0.002235 -0.000835 0.119167 0.234937 0.835177 0.833433 -0.062500 1 0 0 0 0 0 3 110170
-0.002235 -0.000835 0.119167 0.234940 0.835165 0.833439 -0.062500 1 0 0 0 0 0 3 111151
-0.002235 -0.000835 0.119167 0.234940 0.835163 0.833440 -0.062500 1 0 0 0 0 0 3 112306
-0.002235 -0.000835 0.119167 0.234937 0.835175 0.833433 -0.062500 1 0 0 0 0 0 3 113371
-0.002235 -0.000835 0.119167 0.234948 0.835173 0.833446 -0.062500 1 0 0 0 0 0 3 114184
-0.002235 -0.000835 0.119167 0.234938 0.835176 0.833434 -0.062500 1 0 0 0 0 0 3 115201
-0.002235 -0.000835 0.119167 0.234941 0.835165 0.833439 -0.062500 1 0 0 0 0 0 3 116141
-0.002235 -0.000835 0.119167 0.234937 0.835175 0.833433 -0.062500 1 0 0 0 0 0 3 117149
-0.002235 -0.000835 0.119167 0.234940 0.835164 0.833439 -0.062500 1 0 0 0 0 0 3 118408
-0.002235 -0.000835 0.119167 0.234945 0.835184 0.833440 -0.062500 1 0 0 0 0 0 3 119176
-0.002235 -0.000835 0.119167 0.234942 0.835166 0.833440 -0.062500 1 0 0 0 0 0 3 120096
-0.002235 -0.000835 0.119167 0.234938 0.835175 0.833433 -0.062500 1 0 0 0 0 0 3 121187
-0.002235 -0.000835 0.119167 0.234941 0.835165 0.833439 -0.062500 1 0 0 0 0 0 3 122179
-0.002235 -0.000835 0.119167 0.234938 0.835175 0.833433 -0.062500 1 0 0 0 0 0 3 123122
-0.002235 -0.000835 0.119167 0.234937 0.835176 0.833452 -0.062500 1 0 0 0 0 0 3 124112
-0.002235 -0.000835 0.119167 0.234937 0.835177 0.833435 -0.062500 1 0 0 0 0 0 3 125115
-0.002235 -0.000835 0.119167 0.234940 0.835165 0.833439 -0.062500 1 0 0 0 0 0 3 126112
-0.002235 -0.000835 0.119167 0.234937 0.835175 0.833433 -0.062500 1 0 0 0 0 0 3 127110
-0.002235 -0.000835 0.119167 0.234940 0.835165 0.833439 -0.062500 1 0 0 0 0 0 3 128111
-0.002235 -0.000835 0.119167 0.234940 0.835163 0.833440 -0.062500 1 0 0 0 0 0 3 129116
-0.002235 -0.000835 0.119167 0.234937 0.835175 0.833433 -0.062500 1 0 0 0 0 0 3 130108
-0.002235 -0.000835 0.119167 0.234948 0.835173 0.833446 -0.062500 1 0 0 0 0 0 3 131111
-0.002235 -0.000835 0.119167 0.234938 0.835176 0.833434 -0.062500 1 0 0 0 0 0 3 132201
-0.002235 -0.000835 0.119167 0.234941 0.835165 0.833439 -0.062500 1 0 0 0 0 0 3 133110
-0.002235 -0.000835 0.119167 0.234937 0.835175 0.833433 -0.062500 1 0 0 0 0 0 3 134233
-0.002235 -0.000835 0.119167 0.234940 0.835164 0.833439 -0.062500 1 0 0 0 0 0 3 135139
-0.002235 -0.000835 0.119167 0.234946 0.835184 0.833440 -0.062500 1 0 0 0 0 0 3 136128
-0.002235 -0.000835 0.119167 0.234942 0.835166 0.833440 -0.062500 1 0 0 0 0 0 3 137095
-0.002235 -0.000835 0.119167 0.234938 0.835175 0.833433 -0.062500 1 0 0 0 0 0 3 138129
-0.002235 -0.000835 0.119167 0.234929 0.835167 0.833445 -0.062500 1 0 0 0 0 0 3 139115
-0.002235 -0.000835 0.119167 0.234936 0.835175 0.833434 -0.062500 1 0 0 0 0 0 3 140121
-0.002235 -0.000835 0.119167 0.234948 0.835173 0.833446 -0.062500 1 0 0 0 0 0 3 141289
-0.002235 -0.000835 0.119167 0.234938 0.835176 0.833434 -0.062500 1 0 0 0 0 0 3 142501
-0.002235 -0.000835 0.119167 0.234940 0.835165 0.833439 -0.062500 1 0 0 0 0 0 3 143191
-0.002235 -0.000835 0.119167 0.234937 0.835175 0.833433 -0.062500 1 0 0 0 0 0 3 144287
-0.002235 -0.000835 0.119167 0.234940 0.835165 0.833439 -0.062500 1 0 0 0 0 0 3 145146
-0.002235 -0.000835 0.119167 0.234937 0.835175 0.833433 -0.062500 1 0 0 0 0 0 3 146167
-0.002235 -0.000835 0.119167 0.234948 0.835173 0.833446 -0.062500 1 0 0 0 0 0 3 147272
-0.002235 -0.000835 0.119167 0.234938 0.835176 0.833434 -0.062500 1 0 0 0 0 0 3 148225
-0.002235 -0.000835 0.119167 0.234941 0.835165 0.833439 -0.062500 1 0 0 0 0 0 3 149324
-0.002235 -0.000835 0.119167 0.234941 0.835164 0.833440 -0.062500 1 0 0 0 0 0 3 150173
-0.002235 -0.000835 0.119167 0.234938 0.835175 0.833433 -0.062500 1 0 0 0 0 0 3 151222
-0.002235 -0.000835 0.119167 0.234941 0.835164 0.833439 -0.062500 1 0 0 0 0 0 3 152212
-0.002235 -0.000835 0.119167 0.234946 0.835183 0.833440 -0.062500 1 0 0 0 0 0 3 153144
-0.002235 -0.000835 0.119167 0.234942 0.835166 0.833440 -0.062500 1 0 0 0 0 0 3 154135
-0.002235 -0.000835 0.119167 0.234926 0.835178 0.833440 -0.062500 1 0 0 0 0 0 3 155343
-0.002235 -0.000835 0.119167 0.234939 0.835165 0.833440 -0.062500 1 0 0 0 0 0 3 156224
-0.002235 -0.000835 0.119167 0.234937 0.835175 0.833433 -0.062500 1 0 0 0 0 0 3 157093
-0.002235 -0.000835 0.119167 0.234948 0.835173 0.833446 -0.062500 1 0 0 0 0 0 3 158117
-0.002235 -0.000835 0.119167 0.234938 0.835176 0.833434 -0.062500 1 0 0 0 0 0 3 159156
-0.002235 -0.000835 0.119167 0.234940 0.835165 0.833439 -0.062500 1 0 0 0 0 0 3 160101
-0.002235 -0.000835 0.119167 0.234937 0.835175 0.833433 -0.062500 1 0 0 0 0 0 3 161088
-0.002235 -0.000835 0.119167 0.234940 0.835165 0.833439 -0.062500 1 0 0 0 0 0 3 162091
-0.002235 -0.000835 0.119167 0.234937 0.835175 0.833433 -0.062500 1 0 0 0 0 0 3 163061
-0.002235 -0.000835 0.119167 0.234948 0.835173 0.833446 -0.062500 1 0 0 0 0 0 3 164090
-0.002235 -0.000835 0.119167 0.234938 0.835176 0.833434 -0.062500 1 0 0 0 0 0 3 165084
-0.002235 -0.000835 0.119167 0.234941 0.835165 0.833439 -0.062500 1 0 0 0 0 0 3 166084
-0.002235 -0.000835 0.119167 0.234941 0.835163 0.833440 -0.062500 1 0 0 0 0 0 3 167086
-0.002235 -0.000835 0.119167 0.234938 0.835175 0.833433 -0.062500 1 0 0 0 0 0 3 168089
-0.002235 -0.000835 0.119167 0.234937 0.835176 0.833453 -0.062500 1 0 0 0 0 0 3 169181
-0.002235 -0.000835 0.119167 0.234937 0.835176 0.833435 -0.062500 1 0 0 0 0 0 3 170192
-0.002235 -0.000835 0.119167 0.234940 0.835165 0.833440 -0.062500 1 0 0 0 0 0 3 171232
-0.002235 -0.000835 0.119167 0.234937 0.835175 0.833433 -0.062500 1 0 0 0 0 0 3 172118
-0.002235 -0.000835 0.119167 0.234940 0.835165 0.833439 -0.062500 1 0 0 0 0 0 3 173075
-0.002235 -0.000835 0.119167 0.234937 0.835175 0.833433 -0.062500 1 0 0 0 0 0 3 174113
-0.002235 -0.000835 0.119167 0.234948 0.835173 0.833446 -0.062500 1 0 0 0 0 0 3 175117
-0.002235 -0.000835 0.119167 0.234938 0.835176 0.833434 -0.062500 1 0 0 0 0 0 3 176244
-0.002235 -0.000835 0.119167 0.234941 0.835165 0.833439 -0.062500 1 0 0 0 0 0 3 177120
-0.002235 -0.000835 0.119167 0.234937 0.835175 0.833433 -0.062500 1 0 0 0 0 0 3 178151
-0.002235 -0.000835 0.119167 0.234940 0.835165 0.833439 -0.062500 1 0 0 0 0 0 3 179339
-0.002235 -0.000835 0.119167 0.234937 0.835175 0.833433 -0.062500 1 0 0 0 0 0 3 180222
-0.002235 -0.000835 0.119167 0.234948 0.835173 0.833446 -0.062500 1 0 0 0 0 0 3 181207
-0.002235 -0.000835 0.119167 0.234938 0.835176 0.833434 -0.062500 1 0 0 0 0 0 3 182153
-0.002235 -0.000835 0.119167 0.234941 0.835165 0.833439 -0.062500 1 0 0 0 0 0 3 183139
-0.002235 -0.000835 0.119167 0.234938 0.835175 0.833433 -0.062500 1 0 0 0 0 0 3 184113
-0.002235 -0.000835 0.119167 0.234928 0.835167 0.833445 -0.062500 1 0 0 0 0 0 3 185287
-0.002235 -0.000835 0.119167 0.234947 0.835172 0.833448 -0.062500 1 0 0 0 0 0 3 186318
-0.002235 -0.000835 0.119167 0.234938 0.835176 0.833434 -0.062500 1 0 0 0 0 0 3 187122
-0.002235 -0.000835 0.119167 0.234940 0.835165 0.833440 -0.062500 1 0 0 0 0 0 3 188154
-0.002235 -0.000835 0.119167 0.234937 0.835175 0.833433 -0.062500 1 0 0 0 0 0 3 189155
-0.002235 -0.000835 0.119167 0.234940 0.835165 0.833439 -0.062500 1 0 0 0 0 0 3 190119
-0.002235 -0.000835 0.119167 0.234937 0.835175 0.833433 -0.062500 1 0 0 0 0 0 3 191114
-0.002235 -0.000835 0.119167 0.234948 0.835173 0.833446 -0.062500 1 0 0 0 0 0 3 192112
-0.002235 -0.000835 0.119167 0.234938 0.835176 0.833434 -0.062500 1 0 0 0 0 0 3 193113
-0.002235 -0.000835 0.119167 0.234941 0.835165 0.833439 -0.062500 1 0 0 0 0 0 3 194116
-0.002235 -0.000835 0.119167 0.234937 0.835175 0.833433 -0.062500 1 0 0 0 0 0 3 195115
-0.002235 -0.000835 0.119167 0.234940 0.835165 0.833439 -0.062500 1 0 0 0 0 0 3 196116
-0.002235 -0.000835 0.119167 0.234946 0.835184 0.833440 -0.062500 1 0 0 0 0 0 3 197114
-0.002235 -0.000835 0.119167 0.234942 0.835166 0.833440 -0.062500 1 0 0 0 0 0 3 198122
-0.002235 -0.000835 0.119167 0.234938 0.835175 0.833433 -0.062500 1 0 0 0 0 0 3 199550
-0.002235 -0.000835 0.119167 0.234929 0.835168 0.833445 -0.062500 1 0 0 0 0 0 3 200199
-0.002235 -0.000835 0.119167 0.234936 0.835176 0.833434 -0.062500 1 0 0 0 0 0 3 201160
-0.002235 -0.000835 0.119167 0.234940 0.835165 0.833439 -0.062500 1 0 0 0 0 0 3 202130
-0.002235 -0.000835 0.119167 0.234945 0.835184 0.833440 -0.062500 1 0 0 0 0 0 3 203130
-0.002235 -0.000835 0.119167 0.234941 0.835166 0.833440 -0.062500 1 0 0 0 0 0 3 204118
-0.002235 -0.000835 0.119167 0.234937 0.835176 0.833433 -0.062500 1 0 0 0 0 0 3 205116
-0.002235 -0.000835 0.119167 0.234940 0.835165 0.833439 -0.062500 1 0 0 0 0 0 3 206115
-0.002235 -0.000835 0.119167 0.234941 0.835163 0.833440 -0.062500 1 0 0 0 0 0 3 207384
-0.002235 -0.000835 0.119167 0.234937 0.835175 0.833433 -0.062500 1 0 0 0 0 0 3 208199
-0.002235 -0.000835 0.119167 0.234948 0.835173 0.833446 -0.062500 1 0 0 0 0 0 3 209358
-0.002235 -0.000835 0.119167 0.234938 0.835176 0.833434 -0.062500 1 0 0 0 0 0 3 210202
-0.002235 -0.000835 0.119167 0.234941 0.835165 0.833439 -0.062500 1 0 0 0 0 0 3 211360
-0.002235 -0.000835 0.119167 0.234938 0.835175 0.833433 -0.062500 1 0 0 0 0 0 3 212277
-0.002235 -0.000835 0.119167 0.234941 0.835164 0.833439 -0.062500 1 0 0 0 0 0 3 213098
-0.002235 -0.000835 0.119167 0.234946 0.835184 0.833440 -0.062500 1 0 0 0 0 0 3 214158
-0.002235 -0.000835 0.119167 0.234942 0.835166 0.833440 -0.062500 1 0 0 0 0 0 3 215306
-0.002235 -0.000835 0.119167 0.234938 0.835175 0.833433 -0.062500 1 0 0 0 0 0 3 216167
-0.002235 -0.000835 0.119167 0.234929 0.835168 0.833445 -0.062500 1 0 0 0 0 0 3 217301
-0.002235 -0.000835 0.119167 0.234936 0.835175 0.833434 -0.062500 1 0 0 0 0 0 3 218216
-0.002235 -0.000835 0.119167 0.234940 0.835165 0.833439 -0.062500 1 0 0 0 0 0 3 219153
-0.002235 -0.000835 0.119167 0.234945 0.835184 0.833440 -0.062500 1 0 0 0 0 0 3 220141
-0.002235 -0.000835 0.119167 0.234941 0.835166 0.833440 -0.062500 1 0 0 0 0 0 3 221150
-0.002235 -0.000835 0.119167 0.234937 0.835176 0.833433 -0.062500 1 0 0 0 0 0 3 222088
-0.002235 -0.000835 0.119167 0.234940 0.835165 0.833439 -0.062500 1 0 0 0 0 0 3 223322
-0.002235 -0.000835 0.119167 0.234941 0.835163 0.833440 -0.062500 1 0 0 0 0 0 3 224194
-0.002235 -0.000835 0.119167 0.234937 0.835175 0.833433 -0.062500 1 0 0 0 0 0 3 225107
-0.002235 -0.000835 0.119167 0.234948 0.835173 0.833446 -0.062500 1 0 0 0 0 0 3 226139
-0.002235 -0.000835 0.119167 0.234938 0.835176 0.833434 -0.062500 1 0 0 0 0 0 3 227145
-0.002235 -0.000835 0.119167 0.234941 0.835165 0.833439 -0.062500 1 0 0 0 0 0 3 228093
-0.002235 -0.000835 0.119167 0.234938 0.835175 0.833433 -0.062500 1 0 0 0 0 0 3 229094
-0.002235 -0.000835 0.119167 0.234928 0.835167 0.833445 -0.062500 1 0 0 0 0 0 3 230088
-0.002235 -0.000835 0.119167 0.234944 0.835184 0.833441 -0.062500 1 0 0 0 0 0 3 231054
-0.002235 -0.000835 0.119167 0.234941 0.835166 0.833440 -0.062500 1 0 0 0 0 0 3 232085
-0.002235 -0.000835 0.119167 0.234937 0.835175 0.833433 -0.062500 1 0 0 0 0 0 3 233115
-0.002235 -0.000835 0.119167 0.234940 0.835165 0.833439 -0.062500 1 0 0 0 0 0 3 234085
-0.002235 -0.000835 0.119167 0.234937 0.835175 0.833433 -0.062500 1 0 0 0 0 0 3 235083
-0.002235 -0.000835 0.119167 0.234948 0.835173 0.833446 -0.062500 1 0 0 0 0 0 3 236085
-0.002235 -0.000835 0.119167 0.234938 0.835176 0.833434 -0.062500 1 0 0 0 0 0 3 237964
-0.002235 -0.000835 0.119167 0.234941 0.835165 0.833439 -0.062500 1 0 0 0 0 0 3 238252
-0.002235 -0.000835 0.119167 0.234937 0.835175 0.833433 -0.062500 1 0 0 0 0 0 3 239194
-0.002235 -0.000835 0.119167 0.234940 0.835165 0.833439 -0.062500 1 0 0 0 0 0 3 240116
-0.002235 -0.000835 0.119167 0.234937 0.835175 0.833433 -0.062500 1 0 0 0 0 0 3 241081
-0.002235 -0.000835 0.119167 0.234949 0.835173 0.833446 -0.062500 1 0 0 0 0 0 3 242060
-0.002235 -0.000835 0.119167 0.234939 0.835176 0.833434 -0.062500 1 0 0 0 0 0 3 243091
-0.002235 -0.000835 0.119167 0.234941 0.835165 0.833439 -0.062500 1 0 0 0 0 0 3 244151
-0.002235 -0.000835 0.119167 0.234941 0.835163 0.833440 -0.062500 1 0 0 0 0 0 3 245125
-0.002235 -0.000835 0.119167 0.234938 0.835175 0.833433 -0.062500 1 0 0 0 0 0 3 246246
-0.002235 -0.000835 0.119167 0.234928 0.835167 0.833445 -0.062500 1 0 0 0 0 0 3 247329
-0.002235 -0.000835 0.119167 0.234944 0.835184 0.833441 -0.062500 1 0 0 0 0 0 3 248166
-0.002235 -0.000835 0.119167 0.234941 0.835166 0.833440 -0.062500 1 0 0 0 0 0 3 249184
-0.002235 -0.000835 0.119167 0.234937 0.835175 0.833433 -0.062500 1 0 0 0 0 0 3 250127
-0.002235 -0.000835 0.119167 0.234940 0.835165 0.833439 -0.062500 1 0 0 0 0 0 3 251043
-0.002235 -0.000835 0.119167 0.234937 0.835175 0.833433 -0.062500 1 0 0 0 0 0 3 252091
-0.002235 -0.000835 0.119167 0.234948 0.835173 0.833446 -0.062500 1 0 0 0 0 0 3 253144
-0.002235 -0.000835 0.119167 0.234938 0.835176 0.833434 -0.062500 1 0 0 0 0 0 3 254134
-0.002235 -0.000835 0.119167 0.234941 0.835165 0.833439 -0.062500 1 0 0 0 0 0 3 255106
-0.002235 -0.000835 0.119167 0.234937 0.835175 0.833433 -0.062500 1 0 0 0 0 0 3 256114
-0.002235 -0.000835 0.119167 0.234940 0.835165 0.833439 -0.062500 1 0 0 0 0 0 3 257114
-0.002235 -0.000835 0.119167 0.234937 0.835175 0.833433 -0.062500 1 0 0 0 0 0 3 258068
-0.002235 -0.000835 0.119167 0.234949 0.835173 0.833446 -0.062500 1 0 0 0 0 0 3 259082
-0.002235 -0.000835 0.119167 0.234939 0.835176 0.833434 -0.062500 1 0 0 0 0 0 3 260068
-0.002235 -0.000835 0.119167 0.234941 0.835165 0.833439 -0.062500 1 0 0 0 0 0 3 261081
-0.002235 -0.000835 0.119167 0.234929 0.835166 0.833446 -0.062500 1 0 0 0 0 0 3 262081
-0.002235 -0.000835 0.119167 0.234936 0.835175 0.833434 -0.062500 1 0 0 0 0 0 3 263081
-0.002235 -0.000835 0.119167 0.234940 0.835164 0.833439 -0.062500 1 0 0 0 0 0 3 264051
-0.002235 -0.000835 0.119167 0.234945 0.835184 0.833440 -0.062500 1 0 0 0 0 0 3 265076
-0.002235 -0.000835 0.119167 0.234941 0.835166 0.833440 -0.062500 1 0 0 0 0 0 3 266087
-0.002235 -0.000835 0.119167 0.234937 0.835175 0.833433 -0.062500 1 0 0 0 0 0 3 268047
-0.002235 -0.000835 0.119167 0.234940 0.835165 0.833439 -0.062500 1 0 0 0 0 0 3 268210
-0.002235 -0.000835 0.119167 0.234937 0.835175 0.833433 -0.062500 1 0 0 0 0 0 3 269205
-0.002235 -0.000835 0.119167 0.234948 0.835173 0.833446 -0.062500 1 0 0 0 0 0 3 270062
-0.002235 -0.000835 0.119167 0.234938 0.835176 0.833434 -0.062500 1 0 0 0 0 0 3 271104
-0.002235 -0.000835 0.119167 0.234941 0.835165 0.833439 -0.062500 1 0 0 0 0 0 3 272101
-0.002235 -0.000835 0.119167 0.234938 0.835175 0.833433 -0.062500 1 0 0 0 0 0 3 273092
-0.002235 -0.000835 0.119167 0.234941 0.835165 0.833439 -0.062500 1 0 0 0 0 0 3 274091
-0.002235 -0.000835 0.119167 0.234937 0.835175 0.833433 -0.062500 1 0 0 0 0 0 3 275082
-0.002235 -0.000835 0.119167 0.234936 0.835176 0.833452 -0.062500 1 0 0 0 0 0 3 276377
-0.002235 -0.000835 0.119167 0.234937 0.835177 0.833435 -0.062500 1 0 0 0 0 0 3 277154
-0.002235 -0.000835 0.119167 0.234940 0.835165 0.833439 -0.062500 1 0 0 0 0 0 3 278341
-0.002235 -0.000835 0.119167 0.234937 0.835175 0.833433 -0.062500 1 0 0 0 0 0 3 279076
-0.002235 -0.000835 0.119167 0.234940 0.835165 0.833439 -0.062500 1 0 0 0 0 0 3 280134
-0.002235 -0.000835 0.119167 0.234945 0.835184 0.833440 -0.062500 1 0 0 0 0 0 3 281271
-0.002235 -0.000835 0.119167 0.234941 0.835166 0.833440 -0.062500 1 0 0 0 0 0 3 282114
-0.002235 -0.000835 0.119167 0.234937 0.835176 0.833433 -0.062500 1 0 0 0 0 0 3 283278
-0.002235 -0.000835 0.119167 0.234940 0.835165 0.833439 -0.062500 1 0 0 0 0 0 3 284192
-0.002235 -0.000835 0.119167 0.234941 0.835163 0.833440 -0.062500 1 0 0 0 0 0 3 285135
-0.002235 -0.000835 0.119167 0.234937 0.835175 0.833433 -0.062500 1 0 0 0 0 0 3 286141
-0.002235 -0.000835 0.119167 0.234949 0.835173 0.833446 -0.062500 1 0 0 0 0 0 3 287143
-0.002235 -0.000835 0.119167 0.234939 0.835176 0.833434 -0.062500 1 0 0 0 0 0 3 288050
-0.002235 -0.000835 0.119167 0.234941 0.835165 0.833439 -0.062500 1 0 0 0 0 0 3 289219
-0.002235 -0.000835 0.119167 0.234938 0.835175 0.833433 -0.062500 1 0 0 0 0 0 3 290324
-0.002235 -0.000835 0.119167 0.234941 0.835164 0.833439 -0.062500 1 0 0 0 0 0 3 291105
-0.002235 -0.000835 0.119167 0.234925 0.835178 0.833439 -0.062500 1 0 0 0 0 0 3 292126
-0.002235 -0.000835 0.119167 0.234947 0.835174 0.833447 -0.062500 1 0 0 0 0 0 3 293119
-0.002235 -0.000835 0.119167 0.234938 0.835176 0.833434 -0.062500 1 0 0 0 0 0 3 294093
-0.002235 -0.000835 0.119167 0.234940 0.835165 0.833439 -0.062500 1 0 0 0 0 0 3 295067
-0.002235 -0.000835 0.119167 0.234937 0.835175 0.833433 -0.062500 1 0 0 0 0 0 3 296079
-0.002235 -0.000835 0.119167 0.234940 0.835165 0.833439 -0.062500 1 0 0 0 0 0 3 297080
-0.002235 -0.000835 0.119167 0.234945 0.835184 0.833440 -0.062500 1 0 0 0 0 0 3 298083
-0.002235 -0.000835 0.119167 0.234941 0.835166 0.833440 -0.062500 1 0 0 0 0 0 3 299066
-0.002235 -0.000835 0.119167 0.234937 0.835176 0.833433 -0.062500 1 0 0 0 0 0 3 300079
-0.002235 -0.000835 0.119167 0.234940 0.835165 0.833439 -0.062500 1 0 0 0 0 0 3 301063
-0.002235 -0.000835 0.119167 0.234941 0.835163 0.833440 -0.062500 1 0 0 0 0 0 3 302066
-0.002235 -0.000835 0.119167 0.234937 0.835175 0.833433 -0.062500 1 0 0 0 0 0 3 303173
-0.002235 -0.000835 0.119167 0.234949 0.835173 0.833446 -0.062500 1 0 0 0 0 0 3 304112
-0.002235 -0.000835 0.119167 0.234939 0.835176 0.833434 -0.062500 1 0 0 0 0 0 3 305145
-0.002235 -0.000835 0.119167 0.234941 0.835165 0.833439 -0.062500 1 0 0 0 0 0 3 306089
-0.002235 -0.000835 0.119167 0.234938 0.835175 0.833433 -0.062500 1 0 0 0 0 0 3 307080
-0.002235 -0.000835 0.119167 0.234928 0.835167 0.833445 -0.062500 1 0 0 0 0 0 3 308059
-0.002235 -0.000835 0.119167 0.234936 0.835175 0.833434 -0.062500 1 0 0 0 0 0 3 309088
-0.002235 -0.000835 0.119167 0.234948 0.835173 0.833446 -0.062500 1 0 0 0 0 0 3 310138
-0.002235 -0.000835 0.119167 0.234938 0.835176 0.833434 -0.062500 1 0 0 0 0 0 3 311096
-0.002235 -0.000835 0.119167 0.234940 0.835165 0.833439 -0.062500 1 0 0 0 0 0 3 312120
-0.002235 -0.000835 0.119167 0.234937 0.835175 0.833433 -0.062500 1 0 0 0 0 0 3 313273
-0.002235 -0.000835 0.119167 0.234940 0.835165 0.833439 -0.062500 1 0 0 0 0 0 3 314156
-0.002235 -0.000835 0.119167 0.234945 0.835184 0.833440 -0.062500 1 0 0 0 0 0 3 315195
-0.002235 -0.000835 0.119167 0.234941 0.835166 0.833440 -0.062500 1 0 0 0 0 0 3 316113
-0.002235 -0.000835 0.119167 0.234938 0.835175 0.833433 -0.062500 1 0 0 0 0 0 3 317102
-0.002235 -0.000835 0.119167 0.234940 0.835165 0.833439 -0.062500 1 0 0 0 0 0 3 318076
-0.002235 -0.000835 0.119167 0.234937 0.835175 0.833433 -0.062500 1 0 0 0 0 0 3 319267
-0.002235 -0.000835 0.119167 0.234949 0.835173 0.833446 -0.062500 1 0 0 0 0 0 3 320296
-0.002235 -0.000835 0.119167 0.234939 0.835176 0.833434 -0.062500 1 0 0 0 0 0 3 321076
-0.002235 -0.000835 0.119167 0.234941 0.835165 0.833439 -0.062500 1 0 0 0 0 0 3 322104
-0.002235 -0.000835 0.119167 0.234929 0.835166 0.833446 -0.062500 1 0 0 0 0 0 3 323102
-0.002235 -0.000835 0.119167 0.234936 0.835175 0.833434 -0.062500 1 0 0 0 0 0 3 324069
-0.002235 -0.000835 0.119167 0.234940 0.835164 0.833439 -0.062500 1 0 0 0 0 0 3 325067
-0.002235 -0.000835 0.119167 0.234945 0.835184 0.833440 -0.062500 1 0 0 0 0 0 3 326064
-0.002235 -0.000835 0.119167 0.234941 0.835166 0.833440 -0.062500 1 0 0 0 0 0 3 327038
-0.002235 -0.000835 0.119167 0.234937 0.835175 0.833433 -0.062500 1 0 0 0 0 0 3 328035
-0.002235 -0.000835 0.119167 0.234940 0.835165 0.833439 -0.062500 1 0 0 0 0 0 3 329037
-0.002235 -0.000835 0.119167 0.234937 0.835175 0.833433 -0.062500 1 0 0 0 0 0 3 330033
-0.002235 -0.000835 0.119167 0.234940 0.835164 0.833439 -0.062500 1 0 0 0 0 0 3 331035
-0.002235 -0.000835 0.119167 0.234945 0.835184 0.833440 -0.062500 1 0 0 0 0 0 3 332040
-0.002235 -0.000835 0.119167 0.234941 0.835166 0.833440 -0.062500 1 0 0 0 0 0 3 334109
-0.002235 -0.000835 0.119167 0.234938 0.835175 0.833433 -0.062500 1 0 0 0 0 0 3 335160
-0.002235 -0.000835 0.119167 0.234941 0.835165 0.833439 -0.062500 1 0 0 0 0 0 3 336054
-0.002235 -0.000835 0.119167 0.234937 0.835175 0.833433 -0.062500 1 0 0 0 0 0 3 337020
-0.002235 -0.000835 0.119167 0.234936 0.835176 0.833452 -0.062500 1 0 0 0 0 0 3 338046
-0.002235 -0.000835 0.119167 0.234937 0.835177 0.833435 -0.062500 1 0 0 0 0 0 3 339039
-0.002235 -0.000835 0.119167 0.234940 0.835165 0.833439 -0.062500 1 0 0 0 0 0 3 340032
-0.002235 -0.000835 0.119167 0.234937 0.835176 0.833433 -0.062500 1 0 0 0 0 0 3 341043
-0.002235 -0.000835 0.119167 0.234940 0.835165 0.833439 -0.062500 1 0 0 0 0 0 3 342354
-0.002235 -0.000835 0.119167 0.234940 0.835163 0.833440 -0.062500 1 0 0 0 0 0 3 343366
-0.002235 -0.000835 0.119167 0.234945 0.835183 0.833440 -0.062500 1 0 0 0 0 0 3 344138
-0.002235 -0.000835 0.119167 0.234941 0.835166 0.833440 -0.062500 1 0 0 0 0 0 3 345070
-0.002235 -0.000835 0.119167 0.234937 0.835175 0.833433 -0.062500 1 0 0 0 0 0 3 346044
-0.002235 -0.000835 0.119167 0.234940 0.835165 0.833439 -0.062500 1 0 0 0 0 0 3 347092
-0.002235 -0.000835 0.119167 0.234937 0.835175 0.833433 -0.062500 1 0 0 0 0 0 3 348168
-0.002235 -0.000835 0.119167 0.234949 0.835173 0.833446 -0.062500 1 0 0 0 0 0 3 349177
-0.002235 -0.000835 0.119167 0.234939 0.835176 0.833434 -0.062500 1 0 0 0 0 0 3 350262
-0.002235 -0.000835 0.119167 0.234941 0.835165 0.833439 -0.062500 1 0 0 0 0 0 3 351120
-0.002235 -0.000835 0.119167 0.234938 0.835175 0.833433 -0.062500 1 0 0 0 0 0 3 352158
-0.002235 -0.000835 0.119167 0.234941 0.835165 0.833439 -0.062500 1 0 0 0 0 0 3 353118
-0.002235 -0.000835 0.119167 0.234925 0.835178 0.833439 -0.062500 1 0 0 0 0 0 3 354097
-0.002235 -0.000835 0.119167 0.234947 0.835174 0.833447 -0.062500 1 0 0 0 0 0 3 355130
-0.002235 -0.000835 0.119167 0.234938 0.835176 0.833434 -0.062500 1 0 0 0 0 0 3 356165
-0.002235 -0.000835 0.119167 0.234940 0.835165 0.833439 -0.062500 1 0 0 0 0 0 3 357273
-0.002235 -0.000835 0.119167 0.234937 0.835175 0.833433 -0.062500 1 0 0 0 0 0 3 358045
-0.002235 -0.000835 0.119167 0.234940 0.835165 0.833439 -0.062500 1 0 0 0 0 0 3 359130
-0.002235 -0.000835 0.119167 0.234940 0.835163 0.833440 -0.062500 1 0 0 0 0 0 3 360104
-0.002235 -0.000835 0.119167 0.234945 0.835183 0.833440 -0.062500 1 0 0 0 0 0 3 361052
-0.002235 -0.000835 0.119167 0.234941 0.835166 0.833440 -0.062500 1 0 0 0 0 0 3 362040
-0.002235 -0.000835 0.119167 0.234938 0.835175 0.833433 -0.062500 1 0 0 0 0 0 3 363040
-0.002235 -0.000835 0.119167 0.234940 0.835165 0.833439 -0.062500 1 0 0 0 0 0 3 363990
-0.002235 -0.000835 0.119167 0.234937 0.835175 0.833433 -0.062500 1 0 0 0 0 0 3 365040
-0.002235 -0.000835 0.119167 0.234949 0.835173 0.833446 -0.062500 1 0 0 0 0 0 3 366035
-0.002235 -0.000835 0.119167 0.234939 0.835176 0.833434 -0.062500 1 0 0 0 0 0 3 367035
-0.002235 -0.000835 0.119167 0.234941 0.835165 0.833439 -0.062500 1 0 0 0 0 0 3 368035
-0.002235 -0.000835 0.119167 0.234938 0.835175 0.833433 -0.062500 1 0 0 0 0 0 3 369029
-0.002235 -0.000835 0.119167 0.234928 0.835167 0.833445 -0.062500 1 0 0 0 0 0 3 370139
-0.002235 -0.000835 0.119167 0.234936 0.835175 0.833434 -0.062500 1 0 0 0 0 0 3 371106
-0.002235 -0.000835 0.119167 0.234948 0.835173 0.833446 -0.062500 1 0 0 0 0 0 3 372148
-0.002235 -0.000835 0.119167 0.234938 0.835176 0.833434 -0.062500 1 0 0 0 0 0 3 373063
-0.002235 -0.000835 0.119167 0.234940 0.835165 0.833439 -0.062500 1 0 0 0 0 0 3 374025
-0.002235 -0.000835 0.119167 0.234937 0.835175 0.833433 -0.062500 1 0 0 0 0 0 3 375061
-0.002235 -0.000835 0.119167 0.234940 0.835165 0.833439 -0.062500 1 0 0 0 0 0 3 376075
-0.002235 -0.000835 0.119167 0.234937 0.835175 0.833433 -0.062500 1 0 0 0 0 0 3 377123
-0.002235 -0.000835 0.119167 0.234948 0.835173 0.833446 -0.062500 1 0 0 0 0 0 3 378084
-0.002235 -0.000835 0.119167 0.234938 0.835176 0.833434 -0.062500 1 0 0 0 0 0 3 379126
-0.002235 -0.000835 0.119167 0.234941 0.835165 0.833439 -0.062500 1 0 0 0 0 0 3 380224
-0.002235 -0.000835 0.119167 0.234941 0.835163 0.833440 -0.062500 1 0 0 0 0 0 3 381108
-0.002235 -0.000835 0.119167 0.234938 0.835175 0.833433 -0.062500 1 0 0 0 0 0 3 382189
-0.002235 -0.000835 0.119167 0.234949 0.835173 0.833446 -0.062500 1 0 0 0 0 0 3 383073
-0.002235 -0.000835 0.119167 0.234939 0.835176 0.833434 -0.062500 1 0 0 0 0 0 3 384101
-0.002235 -0.000835 0.119167 0.234941 0.835165 0.833439 -0.062500 1 0 0 0 0 0 3 385054
-0.002235 -0.000835 0.119167 0.234926 0.835178 0.833439 -0.062500 1 0 0 0 0 0 3 386173
-0.002235 -0.000835 0.119167 0.234939 0.835165 0.833440 -0.062500 1 0 0 0 0 0 3 387272
-0.002235 -0.000835 0.119167 0.234937 0.835175 0.833433 -0.062500 1 0 0 0 0 0 3 388021
-0.002235 -0.000835 0.119167 0.234948 0.835173 0.833446 -0.062500 1 0 0 0 0 0 3 389104
-0.002235 -0.000835 0.119167 0.234938 0.835176 0.833434 -0.062500 1 0 0 0 0 0 3 390108
-0.002235 -0.000835 0.119167 0.234940 0.835165 0.833439 -0.062500 1 0 0 0 0 0 3 391072
-0.002235 -0.000835 0.119167 0.234937 0.835175 0.833433 -0.062500 1 0 0 0 0 0 3 392067
-0.002235 -0.000835 0.119167 0.234940 0.835165 0.833439 -0.062500 1 0 0 0 0 0 3 393058
-0.002235 -0.000835 0.119167 0.234945 0.835184 0.833440 -0.062500 1 0 0 0 0 0 3 394061
-0.002235 -0.000835 0.119167 0.234941 0.835166 0.833440 -0.062500 1 0 0 0 0 0 3 395065
-0.002235 -0.000835 0.119167 0.234938 0.835175 0.833433 -0.062500 1 0 0 0 0 0 3 396068
-0.002235 -0.000835 0.119167 0.234941 0.835165 0.833439 -0.062500 1 0 0 0 0 0 3 397062
-0.002235 -0.000835 0.119167 0.234941 0.835163 0.833440 -0.062500 1 0 0 0 0 0 3 398071
-0.002235 -0.000835 0.119167 0.234938 0.835175 0.833433 -0.062500 1 0 0 0 0 0 3 399064
-0.002235 -0.000835 0.119167 0.234937 0.835176 0.833452 -0.062500 1 0 0 0 0 0 3 401099
-0.002235 -0.000835 0.119167 0.234937 0.835176 0.833435 -0.062500 1 0 0 0 0 0 3 402282
-0.002235 -0.000835 0.119167 0.234940 0.835165 0.833440 -0.062500 1 0 0 0 0 0 3 403064
-0.002235 -0.000835 0.119167 0.234937 0.835175 0.833433 -0.062500 1 0 0 0 0 0 3 404060
-0.002235 -0.000835 0.119167 0.234940 0.835165 0.833439 -0.062500 1 0 0 0 0 0 3 405062
-0.002235 -0.000835 0.119167 0.234937 0.835175 0.833433 -0.062500 1 0 0 0 0 0 3 406062
-0.002235 -0.000835 0.119167 0.234948 0.835173 0.833446 -0.062500 1 0 0 0 0 0 3 407040
-0.002235 -0.000835 0.119167 0.234938 0.835176 0.833434 -0.062500 1 0 0 0 0 0 3 408066
-0.002235 -0.000835 0.119167 0.234940 0.835165 0.833439 -0.062500 1 0 0 0 0 0 3 409085
-0.002235 -0.000835 0.119167 0.234937 0.835175 0.833433 -0.062500 1 0 0 0 0 0 3 410290
-0.002235 -0.000835 0.119167 0.234940 0.835165 0.833439 -0.062500 1 0 0 0 0 0 3 411126
-0.002235 -0.000835 0.119167 0.234945 0.835184 0.833440 -0.062500 1 0 0 0 0 0 3 412066
-0.002235 -0.000835 0.119167 0.234942 0.835166 0.833440 -0.062500 1 0 0 0 0 0 3 413059
-0.002235 -0.000835 0.119167 0.234938 0.835175 0.833433 -0.062500 1 0 0 0 0 0 3 414037
-0.002235 -0.000835 0.119167 0.234941 0.835165 0.833439 -0.062500 1 0 0 0 0 0 3 415139
-0.002235 -0.000835 0.119167 0.234938 0.835175 0.833433 -0.062500 1 0 0 0 0 0 3 416227
-0.002235 -0.000835 0.119167 0.234937 0.835176 0.833452 -0.062500 1 0 0 0 0 0 3 417230
-0.002235 -0.000835 0.119167 0.234937 0.835177 0.833435 -0.062500 1 0 0 0 0 0 3 418230
-0.002235 -0.000835 0.119167 0.234940 0.835165 0.833439 -0.062500 1 0 0 0 0 0 3 419236
-0.002235 -0.000835 0.119167 0.234937 0.835176 0.833433 -0.062500 1 0 0 0 0 0 3 420214
-0.002235 -0.000835 0.119167 0.234940 0.835165 0.833439 -0.062500 1 0 0 0 0 0 3 421090
-0.002235 -0.000835 0.119167 0.234940 0.835163 0.833440 -0.062500 1 0 0 0 0 0 3 422068
-0.002235 -0.000835 0.119167 0.234937 0.835175 0.833433 -0.062500 1 0 0 0 0 0 3 423140
-0.002235 -0.000835 0.119167 0.234948 0.835173 0.833446 -0.062500 1 0 0 0 0 0 3 424146
-0.002235 -0.000835 0.119167 0.234938 0.835176 0.833434 -0.062500 1 0 0 0 0 0 3 425054
-0.002235 -0.000835 0.119167 0.234941 0.835165 0.833439 -0.062500 1 0 0 0 0 0 3 426074
-0.002235 -0.000835 0.119167 0.234937 0.835175 0.833433 -0.062500 1 0 0 0 0 0 3 427093
-0.002235 -0.000835 0.119167 0.234940 0.835164 0.833439 -0.062500 1 0 0 0 0 0 3 428050
-0.002235 -0.000835 0.119167 0.234946 0.835184 0.833440 -0.062500 1 0 0 0 0 0 3 429024
-0.002235 -0.000835 0.119167 0.234942 0.835166 0.833440 -0.062500 1 0 0 0 0 0 3 430029
-0.002235 -0.000835 0.119167 0.234938 0.835175 0.833433 -0.062500 1 0 0 0 0 0 3 431010
-0.002235 -0.000835 0.119167 0.234928 0.835168 0.833445 -0.062500 1 0 0 0 0 0 3 432037
-0.002235 -0.000835 0.119167 0.234936 0.835175 0.833434 -0.062500 1 0 0 0 0 0 3 433018
-0.002235 -0.000835 0.119167 0.234948 0.835173 0.833446 -0.062500 1 0 0 0 0 0 3 434032
-0.002235 -0.000835 0.119167 0.234938 0.835176 0.833434 -0.062500 1 0 0 0 0 0 3 435044
-0.002235 -0.000835 0.119167 0.234940 0.835165 0.833439 -0.062500 1 0 0 0 0 0 3 436012
-0.002235 -0.000835 0.119167 0.234937 0.835175 0.833433 -0.062500 1 0 0 0 0 0 3 437009
-0.002235 -0.000835 0.119167 0.234940 0.835165 0.833439 -0.062500 1 0 0 0 0 0 3 439021
-0.002235 -0.000835 0.119167 0.234941 0.835163 0.833440 -0.062500 1 0 0 0 0 0 3 440138
-0.002235 -0.000835 0.119167 0.234945 0.835183 0.833440 -0.062500 1 0 0 0 0 0 3 441038
-0.002235 -0.000835 0.119167 0.234941 0.835166 0.833440 -0.062500 1 0 0 0 0 0 3 442048
-0.002235 -0.000835 0.119167 0.234938 0.835175 0.833433 -0.062500 1 0 0 0 0 0 3 443076
-0.002235 -0.000835 0.119167 0.234941 0.835165 0.833439 -0.062500 1 0 0 0 0 0 3 444034
-0.002235 -0.000835 0.119167 0.234937 0.835175 0.833433 -0.062500 1 0 0 0 0 0 3 444998
-0.002235 -0.000835 0.119167 0.234949 0.835173 0.833446 -0.062500 1 0 0 0 0 0 3 446045
-0.002235 -0.000835 0.119167 0.234939 0.835176 0.833434 -0.062500 1 0 0 0 0 0 3 447166
-0.002235 -0.000835 0.119167 0.234941 0.835165 0.833439 -0.062500 1 0 0 0 0 0 3 448223
-0.002235 -0.000835 0.119167 0.234926 0.835178 0.833439 -0.062500 1 0 0 0 0 0 3 449134
-0.002235 -0.000835 0.119167 0.234939 0.835165 0.833440 -0.062500 1 0 0 0 0 0 3 450067
-0.002235 -0.000835 0.119167 0.234937 0.835175 0.833433 -0.062500 1 0 0 0 0 0 3 451026
-0.002235 -0.000835 0.119167 0.234948 0.835173 0.833446 -0.062500 1 0 0 0 0 0 3 452198
-0.002235 -0.000835 0.119167 0.234938 0.835176 0.833434 -0.062500 1 0 0 0 0 0 3 453085
-0.002235 -0.000835 0.119167 0.234940 0.835165 0.833439 -0.062500 1 0 0 0 0 0 3 453987
-0.002235 -0.000835 0.119167 0.234937 0.835175 0.833433 -0.062500 1 0 0 0 0 0 3 455018
-0.002235 -0.000835 0.119167 0.234940 0.835165 0.833439 -0.062500 1 0 0 0 0 0 3 456104
-0.002235 -0.000835 0.119167 0.234937 0.835175 0.833433 -0.062500 1 0 0 0 0 0 3 457046
-0.002235 -0.000835 0.119167 0.234948 0.835173 0.833446 -0.062500 1 0 0 0 0 0 3 458044
-0.002235 -0.000835 0.119167 0.234938 0.835176 0.833434 -0.062500 1 0 0 0 0 0 3 459042
-0.002235 -0.000835 0.119167 0.234941 0.835165 0.833439 -0.062500 1 0 0 0 0 0 3 460041
-0.002235 -0.000835 0.119167 0.234941 0.835163 0.833440 -0.062500 1 0 0 0 0 0 3 461040
-0.002235 -0.000835 0.119167 0.234938 0.835175 0.833433 -0.062500 1 0 0 0 0 0 3 462042
-0.002235 -0.000835 0.119167 0.234937 0.835176 0.833452 -0.062500 1 0 0 0 0 0 3 463039
-0.002235 -0.000835 0.119167 0.234937 0.835177 0.833435 -0.062500 1 0 0 0 0 0 3 464035
-0.002235 -0.000835 0.119167 0.234940 0.835165 0.833440 -0.062500 1 0 0 0 0 0 3 465037
-0.002235 -0.000835 0.119167 0.234937 0.835175 0.833433 -0.062500 1 0 0 0 0 0 3 466420
-0.002235 -0.000835 0.119167 0.234940 0.835165 0.833439 -0.062500 1 0 0 0 0 0 3 467225
-0.002235 -0.000835 0.119167 0.234937 0.835175 0.833433 -0.062500 1 0 0 0 0 0 3 468208
-0.002235 -0.000835 0.119167 0.234948 0.835173 0.833446 -0.062500 1 0 0 0 0 0 3 469013
-0.002235 -0.000835 0.119167 0.234938 0.835176 0.833434 -0.062500 1 0 0 0 0 0 3 470057
-0.002235 -0.000835 0.119167 0.234941 0.835165 0.833439 -0.062500 1 0 0 0 0 0 3 471042
-0.002235 -0.000835 0.119167 0.234937 0.835175 0.833433 -0.062500 1 0 0 0 0 0 3 472043
-0.002235 -0.000835 0.119167 0.234940 0.835165 0.833439 -0.062500 1 0 0 0 0 0 3 473035
-0.002235 -0.000835 0.119167 0.234937 0.835175 0.833433 -0.062500 1 0 0 0 0 0 3 474055
-0.002235 -0.000835 0.119167 0.234948 0.835173 0.833446 -0.062500 1 0 0 0 0 0 3 475317
-0.002235 -0.000835 0.119167 0.234938 0.835176 0.833434 -0.062500 1 0 0 0 0 0 3 476340
-0.002235 -0.000835 0.119167 0.234941 0.835165 0.833439 -0.062500 1 0 0 0 0 0 3 477119
-0.002235 -0.000835 0.119167 0.234941 0.835163 0.833440 -0.062500 1 0 0 0 0 0 3 478219
-0.002235 -0.000835 0.119167 0.234925 0.835177 0.833439 -0.062500 1 0 0 0 0 0 3 479056
-0.002235 -0.000835 0.119167 0.234947 0.835173 0.833447 -0.062500 1 0 0 0 0 0 3 480019
-0.002235 -0.000835 0.119167 0.234938 0.835176 0.833434 -0.062500 1 0 0 0 0 0 3 481098
-0.002235 -0.000835 0.119167 0.234940 0.835165 0.833440 -0.062500 1 0 0 0 0 0 3 482144
-0.002235 -0.000835 0.119167 0.234937 0.835175 0.833433 -0.062500 1 0 0 0 0 0 3 483148
-0.002235 -0.000835 0.119167 0.234940 0.835165 0.833439 -0.062500 1 0 0 0 0 0 3 484197
-0.002235 -0.000835 0.119167 0.234937 0.835175 0.833433 -0.062500 1 0 0 0 0 0 3 485110
-0.002235 -0.000835 0.119167 0.234948 0.835173 0.833446 -0.062500 1 0 0 0 0 0 3 486158
-0.002235 -0.000835 0.119167 0.234938 0.835176 0.833434 -0.062500 1 0 0 0 0 0 3 487010
-0.002235 -0.000835 0.119167 0.234941 0.835165 0.833439 -0.062500 1 0 0 0 0 0 3 488008
-0.002235 -0.000835 0.119167 0.234937 0.835175 0.833433 -0.062500 1 0 0 0 0 0 3 489040
-0.002235 -0.000835 0.119167 0.234940 0.835165 0.833439 -0.062500 1 0 0 0 0 0 3 490153
-0.002235 -0.000835 0.119167 0.234946 0.835184 0.833440 -0.062500 1 0 0 0 0 0 3 491047
-0.002235 -0.000835 0.119167 0.234942 0.835166 0.833440 -0.062500 1 0 0 0 0 0 3 491961
-0.002235 -0.000835 0.119167 0.234938 0.835175 0.833433 -0.062500 1 0 0 0 0 0 3 493054
-0.002235 -0.000835 0.119167 0.234929 0.835168 0.833445 -0.062500 1 0 0 0 0 0 3 494086
-0.002235 -0.000835 0.119167 0.234936 0.835176 0.833434 -0.062500 1 0 0 0 0 0 3 495025
-0.002235 -0.000835 0.119167 0.234940 0.835165 0.833439 -0.062500 1 0 0 0 0 0 3 496021
-0.002235 -0.000835 0.119167 0.234948 0.835172 0.833447 -0.062500 1 0 0 0 0 0 3 497016
-0.002235 -0.000835 0.119167 0.234938 0.835176 0.833434 -0.062500 1 0 0 0 0 0 3 498018
-0.002235 -0.000835 0.119167 0.234940 0.835165 0.833439 -0.062500 1 0 0 0 0 0 3 499009
-0.002235 -0.000835 0.119167 0.234937 0.835175 0.833433 -0.062500 1 0 0 0 0 0 3 500015
-0.002235 -0.000835 0.119167 0.234940 0.835164 0.833439 -0.062500 1 0 0 0 0 0 3 501017
-0.002235 -0.000835 0.119167 0.234937 0.835175 0.833433 -0.062500 1 0 0 0 0 0 3 501999
-0.002235 -0.000835 0.119167 0.234948 0.835173 0.833446 -0.062500 1 0 0 0 0 0 3 503011
-0.002235 -0.000835 0.119167 0.234938 0.835176 0.833434 -0.062500 1 0 0 0 0 0 3 504026
-0.002235 -0.000835 0.119167 0.234941 0.835165 0.833439 -0.062500 1 0 0 0 0 0 3 505403
-0.002235 -0.000835 0.119167 0.234938 0.835175 0.833433 -0.062500 1 0 0 0 0 0 3 506058
-0.002235 -0.000835 0.119167 0.234940 0.835164 0.833439 -0.062500 1 0 0 0 0 0 3 507010
-0.002235 -0.000835 0.119167 0.234946 0.835184 0.833440 -0.062500 1 0 0 0 0 0 3 508056
-0.002235 -0.000835 0.119167 0.234942 0.835166 0.833440 -0.062500 1 0 0 0 0 0 3 509026
-0.002235 -0.000835 0.119167 0.234938 0.835175 0.833433 -0.062500 1 0 0 0 0 0 3 510056
-0.002235 -0.000835 0.119167 0.234929 0.835168 0.833445 -0.062500 1 0 0 0 0 0 3 511046
-0.002235 -0.000835 0.119167 0.234936 0.835176 0.833434 -0.062500 1 0 0 0 0 0 3 511995
-0.002235 -0.000835 0.119167 0.234940 0.835165 0.833439 -0.062500 1 0 0 0 0 0 3 513143
-0.002235 -0.000835 0.119167 0.234945 0.835184 0.833440 -0.062500 1 0 0 0 0 0 3 514085
-0.002235 -0.000835 0.119167 0.234941 0.835166 0.833440 -0.062500 1 0 0 0 0 0 3 515060
-0.002235 -0.000835 0.119167 0.234937 0.835176 0.833433 -0.062500 1 0 0 0 0 0 3 516058
-0.002235 -0.000835 0.119167 0.234940 0.835165 0.833439 -0.062500 1 0 0 0 0 0 3 517012
-0.002235 -0.000835 0.119167 0.234941 0.835163 0.833440 -0.062500 1 0 0 0 0 0 3 517944
-0.002235 -0.000835 0.119167 0.234937 0.835175 0.833433 -0.062500 1 0 0 0 0 0 3 519160
-0.002235 -0.000835 0.119167 0.234948 0.835173 0.833446 -0.062500 1 0 0 0 0 0 3 520230
-0.002235 -0.000835 0.119167 0.234938 0.835176 0.833434 -0.062500 1 0 0 0 0 0 3 521001
-0.002235 -0.000835 0.119167 0.234941 0.835165 0.833439 -0.062500 1 0 0 0 0 0 3 522031
-0.002235 -0.000835 0.119167 0.234938 0.835175 0.833433 -0.062500 1 0 0 0 0 0 3 523033
-0.002235 -0.000835 0.119167 0.234928 0.835167 0.833445 -0.062500 1 0 0 0 0 0 3 523996
-0.002235 -0.000835 0.119167 0.234944 0.835184 0.833441 -0.062500 1 0 0 0 0 0 3 524983
-0.002235 -0.000835 0.119167 0.234941 0.835166 0.833440 -0.062500 1 0 0 0 0 0 3 525985
-0.002235 -0.000835 0.119167 0.234937 0.835175 0.833433 -0.062500 1 0 0 0 0 0 3 526993
-0.002235 -0.000835 0.119167 0.234940 0.835165 0.833439 -0.062500 1 0 0 0 0 0 3 527988
-0.002235 -0.000835 0.119167 0.234937 0.835175 0.833433 -0.062500 1 0 0 0 0 0 3 528986
-0.002235 -0.000835 0.119167 0.234948 0.835173 0.833446 -0.062500 1 0 0 0 0 0 3 529985
-0.002235 -0.000835 0.119167 0.234938 0.835176 0.833434 -0.062500 1 0 0 0 0 0 3 530990
-0.002235 -0.000835 0.119167 0.234941 0.835165 0.833439 -0.062500 1 0 0 0 0 0 3 531988
-0.002235 -0.000835 0.119167 0.234937 0.835175 0.833433 -0.062500 1 0 0 0 0 0 3 534048
-0.002235 -0.000835 0.119167 0.234940 0.835165 0.833439 -0.062500 1 0 0 0 0 0 3 535085
-0.002235 -0.000835 0.119167 0.234941 0.835163 0.833440 -0.062500 1 0 0 0 0 0 3 536016
-0.002235 -0.000835 0.119167 0.234946 0.835183 0.833440 -0.062500 1 0 0 0 0 0 3 536970
-0.002235 -0.000835 0.119167 0.234942 0.835166 0.833440 -0.062500 1 0 0 0 0 0 3 537992
-0.002235 -0.000835 0.119167 0.234938 0.835175 0.833433 -0.062500 1 0 0 0 0 0 3 538991
-0.002235 -0.000835 0.119167 0.234941 0.835164 0.833439 -0.062500 1 0 0 0 0 0 3 539999
-0.002235 -0.000835 0.119167 0.234938 0.835175 0.833433 -0.062500 1 0 0 0 0 0 3 540992
-0.002235 -0.000835 0.119167 0.234937 0.835176 0.833452 -0.062500 1 0 0 0 0 0 3 542184
-0.002235 -0.000835 0.119167 0.234937 0.835177 0.833435 -0.062500 1 0 0 0 0 0 3 543136
-0.002235 -0.000835 0.119167 0.234940 0.835165 0.833440 -0.062500 1 0 0 0 0 0 3 544152
-0.002235 -0.000835 0.119167 0.234937 0.835175 0.833433 -0.062500 1 0 0 0 0 0 3 545154
-0.002235 -0.000835 0.119167 0.234940 0.835165 0.833439 -0.062500 1 0 0 0 0 0 3 546036
-0.002235 -0.000835 0.119167 0.234937 0.835175 0.833433 -0.062500 1 0 0 0 0 0 3 546991
-0.002235 -0.000835 0.119167 0.234948 0.835173 0.833446 -0.062500 1 0 0 0 0 0 3 548171
-0.002235 -0.000835 0.119167 0.234938 0.835176 0.833434 -0.062500 1 0 0 0 0 0 3 549272
-0.002235 -0.000835 0.119167 0.234941 0.835165 0.833439 -0.062500 1 0 0 0 0 0 3 550012
-0.002235 -0.000835 0.119167 0.234937 0.835175 0.833433 -0.062500 1 0 0 0 0 0 3 551209
-0.002235 -0.000835 0.119167 0.234940 0.835165 0.833439 -0.062500 1 0 0 0 0 0 3 552207
-0.002235 -0.000835 0.119167 0.234937 0.835175 0.833433 -0.062500 1 0 0 0 0 0 3 553103
-0.002235 -0.000835 0.119167 0.234949 0.835173 0.833446 -0.062500 1 0 0 0 0 0 3 554068
-0.002235 -0.000835 0.119167 0.234939 0.835176 0.833434 -0.062500 1 0 0 0 0 0 3 555006
-0.002235 -0.000835 0.119167 0.234941 0.835165 0.833439 -0.062500 1 0 0 0 0 0 3 556123
-0.002235 -0.000835 0.119167 0.234929 0.835166 0.833446 -0.062500 1 0 0 0 0 0 3 557208
-0.002235 -0.000835 0.119167 0.234936 0.835175 0.833434 -0.062500 1 0 0 0 0 0 3 558046
-0.002235 -0.000835 0.119167 0.234940 0.835164 0.833439 -0.062500 1 0 0 0 0 0 3 559053
-0.002235 -0.000835 0.119167 0.234945 0.835184 0.833440 -0.062500 1 0 0 0 0 0 3 560054
-0.002235 -0.000835 0.119167 0.234941 0.835166 0.833440 -0.062500 1 0 0 0 0 0 3 561043
-0.002235 -0.000835 0.119167 0.234937 0.835175 0.833433 -0.062500 1 0 0 0 0 0 3 562024
-0.002235 -0.000835 0.119167 0.234940 0.835165 0.833439 -0.062500 1 0 0 0 0 0 3 563000
-0.002235 -0.000835 0.119167 0.234937 0.835175 0.833433 -0.062500 1 0 0 0 0 0 3 563980
-0.002235 -0.000835 0.119167 0.234948 0.835173 0.833446 -0.062500 1 0 0 0 0 0 3 564989
-0.002235 -0.000835 0.119167 0.234938 0.835176 0.833434 -0.062500 1 0 0 0 0 0 3 566009
-0.002235 -0.000835 0.119167 0.234941 0.835165 0.833439 -0.062500 1 0 0 0 0 0 3 567019
-0.002235 -0.000835 0.119167 0.234938 0.835175 0.833433 -0.062500 1 0 0 0 0 0 3 567991
-0.002235 -0.000835 0.119167 0.234941 0.835165 0.833439 -0.062500 1 0 0 0 0 0 3 568988
-0.002235 -0.000835 0.119167 0.234937 0.835175 0.833433 -0.062500 1 0 0 0 0 0 3 570039
-0.002235 -0.000835 0.119167 0.234936 0.835176 0.833452 -0.062500 1 0 0 0 0 0 3 571699
-0.002235 -0.000835 0.119167 0.234937 0.835177 0.833435 -0.062500 1 0 0 0 0 0 3 572083
-0.002235 -0.000835 0.119167 0.234940 0.835165 0.833439 -0.062500 1 0 0 0 0 0 3 573036
-0.002235 -0.000835 0.119167 0.234937 0.835175 0.833433 -0.062500 1 0 0 0 0 0 3 574030
-0.002235 -0.000835 0.119167 0.234940 0.835165 0.833439 -0.062500 1 0 0 0 0 0 3 575003
-0.002235 -0.000835 0.119167 0.234949 0.835172 0.833447 -0.062500 1 0 0 0 0 0 3 576017
-0.002235 -0.000835 0.119167 0.234938 0.835176 0.833434 -0.062500 1 0 0 0 0 0 3 577009
-0.002235 -0.000835 0.119167 0.234941 0.835165 0.833439 -0.062500 1 0 0 0 0 0 3 578059
-0.002235 -0.000835 0.119167 0.234937 0.835175 0.833433 -0.062500 1 0 0 0 0 0 3 578956
-0.002235 -0.000835 0.119167 0.234940 0.835165 0.833439 -0.062500 1 0 0 0 0 0 3 580146
-0.002235 -0.000835 0.119167 0.234937 0.835175 0.833433 -0.062500 1 0 0 0 0 0 3 581165
-0.002235 -0.000835 0.119167 0.234948 0.835173 0.833446 -0.062500 1 0 0 0 0 0 3 582057
-0.002235 -0.000835 0.119167 0.234938 0.835176 0.833434 -0.062500 1 0 0 0 0 0 3 583018
-0.002235 -0.000835 0.119167 0.234941 0.835165 0.833439 -0.062500 1 0 0 0 0 0 3 584016
-0.002235 -0.000835 0.119167 0.234938 0.835175 0.833433 -0.062500 1 0 0 0 0 0 3 584965
-0.002235 -0.000835 0.119167 0.234941 0.835165 0.833439 -0.062500 1 0 0 0 0 0 3 586202
-0.002235 -0.000835 0.119167 0.234933 0.835187 0.833446 -0.062500 1 0 0 0 0 0 3 587072
-0.002235 -0.000835 0.119167 0.234940 0.835166 0.833441 -0.062500 1 0 0 0 0 0 3 587944
-0.002235 -0.000835 0.119167 0.234937 0.835176 0.833434 -0.062500 1 0 0 0 0 0 3 588985
-0.002235 -0.000835 0.119167 0.234940 0.835165 0.833439 -0.062500 1 0 0 0 0 0 3 590032
-0.002235 -0.000835 0.119167 0.234937 0.835175 0.833433 -0.062500 1 0 0 0 0 0 3 590969
-0.002235 -0.000835 0.119167 0.234940 0.835165 0.833439 -0.062500 1 0 0 0 0 0 3 591964
-0.002235 -0.000835 0.119167 0.234945 0.835184 0.833440 -0.062500 1 0 0 0 0 0 3 592964
-0.002235 -0.000835 0.119167 0.234941 0.835166 0.833440 -0.062500 1 0 0 0 0 0 3 593970
-0.002235 -0.000835 0.119167 0.234937 0.835176 0.833433 -0.062500 1 0 0 0 0 0 3 594961
-0.002235 -0.000835 0.119167 0.234940 0.835165 0.833439 -0.062500 1 0 0 0 0 0 3 595962
-0.002235 -0.000835 0.119167 0.234941 0.835163 0.833440 -0.062500 1 0 0 0 0 0 3 596962
-0.002235 -0.000835 0.119167 0.234937 0.835175 0.833433 -0.062500 1 0 0 0 0 0 3 597963
-0.002235 -0.000835 0.119167 0.234949 0.835173 0.833446 -0.062500 1 0 0 0 0 0 3 598961
-0.002235 -0.000835 0.119167 0.234939 0.835176 0.833434 -0.062500 1 0 0 0 0 0 3 600036
-0.002235 -0.000835 0.119167 0.234941 0.835165 0.833439 -0.062500 1 0 0 0 0 0 3 601091
-0.002235 -0.000835 0.119167 0.234938 0.835175 0.833433 -0.062500 1 0 0 0 0 0 3 602184
-0.002235 -0.000835 0.119167 0.234928 0.835167 0.833445 -0.062500 1 0 0 0 0 0 3 602986
-0.002235 -0.000835 0.119167 0.234936 0.835175 0.833434 -0.062500 1 0 0 0 0 0 3 603978
-0.002235 -0.000835 0.119167 0.234948 0.835173 0.833446 -0.062500 1 0 0 0 0 0 3 604981
-0.002235 -0.000835 0.119167 0.234938 0.835176 0.833434 -0.062500 1 0 0 0 0 0 3 605996
-0.002235 -0.000835 0.119167 0.234940 0.835165 0.833439 -0.062500 1 0 0 0 0 0 3 606990
-0.002235 -0.000835 0.119167 0.234937 0.835175 0.833433 -0.062500 1 0 0 0 0 0 3 607989
-0.002235 -0.000835 0.119167 0.234940 0.835165 0.833439 -0.062500 1 0 0 0 0 0 3 609267
-0.002235 -0.000835 0.119167 0.234945 0.835184 0.833440 -0.062500 1 0 0 0 0 0 3 610286
-0.002235 -0.000835 0.119167 0.234941 0.835166 0.833440 -0.062500 1 0 0 0 0 0 3 611064
-0.002235 -0.000835 0.119167 0.234938 0.835176 0.833433 -0.062500 1 0 0 0 0 0 3 612215
-0.002235 -0.000835 0.119167 0.234940 0.835165 0.833439 -0.062500 1 0 0 0 0 0 3 613001
-0.002235 -0.000835 0.119167 0.234941 0.835163 0.833440 -0.062500 1 0 0 0 0 0 3 614006
-0.002235 -0.000835 0.119167 0.234937 0.835175 0.833433 -0.062500 1 0 0 0 0 0 3 615092
-0.002235 -0.000835 0.119167 0.234949 0.835173 0.833446 -0.062500 1 0 0 0 0 0 3 616059
-0.002235 -0.000835 0.119167 0.234939 0.835176 0.833434 -0.062500 1 0 0 0 0 0 3 617129
-0.002235 -0.000835 0.119167 0.234929 0.835167 0.833446 -0.062500 1 0 0 0 0 0 3 618137
-0.002235 -0.000835 0.119167 0.234936 0.835175 0.833434 -0.062500 1 0 0 0 0 0 3 619123
-0.002235 -0.000835 0.119167 0.234940 0.835165 0.833439 -0.062500 1 0 0 0 0 0 3 620042
-0.002235 -0.000835 0.119167 0.234945 0.835184 0.833440 -0.062500 1 0 0 0 0 0 3 621082
-0.002235 -0.000835 0.119167 0.234941 0.835166 0.833440 -0.062500 1 0 0 0 0 0 3 621944
-0.002235 -0.000835 0.119167 0.234937 0.835175 0.833433 -0.062500 1 0 0 0 0 0 3 622974
-0.002235 -0.000835 0.119167 0.234940 0.835165 0.833439 -0.062500 1 0 0 0 0 0 3 624055
-0.002235 -0.000835 0.119167 0.234937 0.835175 0.833433 -0.062500 1 0 0 0 0 0 3 624998
-0.002235 -0.000835 0.119167 0.234948 0.835173 0.833446 -0.062500 1 0 0 0 0 0 3 626009
-0.002235 -0.000835 0.119167 0.234938 0.835176 0.833434 -0.062500 1 0 0 0 0 0 3 627020
-0.002235 -0.000835 0.119167 0.234941 0.835165 0.833439 -0.062500 1 0 0 0 0 0 3 628018
-0.002235 -0.000835 0.119167 0.234938 0.835175 0.833433 -0.062500 1 0 0 0 0 0 3 628967
-0.002235 -0.000835 0.119167 0.234941 0.835165 0.833439 -0.062500 1 0 0 0 0 0 3 629981
-0.002235 -0.000835 0.119167 0.234941 0.835163 0.833440 -0.062500 1 0 0 0 0 0 3 630978
-0.002235 -0.000835 0.119167 0.234946 0.835183 0.833440 -0.062500 1 0 0 0 0 0 3 631990
-0.002235 -0.000835 0.119167 0.234938 0.835177 0.833433 -0.062500 1 0 0 0 0 0 3 632961
-0.002235 -0.000835 0.119167 0.234929 0.835168 0.833445 -0.062500 1 0 0 0 0 0 3 633978
-0.002235 -0.000835 0.119167 0.234939 0.835164 0.833441 -0.062500 1 0 0 0 0 0 3 634959
-0.002235 -0.000835 0.119167 0.234937 0.835175 0.833433 -0.062500 1 0 0 0 0 0 3 635993
-0.002235 -0.000835 0.119167 0.234940 0.835164 0.833439 -0.062500 1 0 0 0 0 0 3 637021
-0.002235 -0.000835 0.119167 0.234945 0.835184 0.833440 -0.062500 1 0 0 0 0 0 3 638392
-0.002235 -0.000835 0.119167 0.234941 0.835166 0.833440 -0.062500 1 0 0 0 0 0 3 639049
-0.002235 -0.000835 0.119167 0.234937 0.835175 0.833433 -0.062500 1 0 0 0 0 0 3 640044
-0.002235 -0.000835 0.119167 0.234940 0.835165 0.833439 -0.062500 1 0 0 0 0 0 3 640994
-0.002235 -0.000835 0.119167 0.234937 0.835175 0.833433 -0.062500 1 0 0 0 0 0 3 641993
-0.002235 -0.000835 0.119167 0.234949 0.835173 0.833446 -0.062500 1 0 0 0 0 0 3 642970
-0.002235 -0.000835 0.119167 0.234939 0.835176 0.833434 -0.062500 1 0 0 0 0 0 3 644036
-0.002235 -0.000835 0.119167 0.234941 0.835165 0.833439 -0.062500 1 0 0 0 0 0 3 645027
-0.002235 -0.000835 0.119167 0.234938 0.835175 0.833433 -0.062500 1 0 0 0 0 0 3 646015
-0.002235 -0.000835 0.119167 0.234941 0.835165 0.833439 -0.062500 1 0 0 0 0 0 3 647138
-0.002235 -0.000835 0.119167 0.234925 0.835178 0.833439 -0.062500 1 0 0 0 0 0 3 648029
-0.002235 -0.000835 0.119167 0.234947 0.835174 0.833447 -0.062500 1 0 0 0 0 0 3 649308
-0.002235 -0.000835 0.119167 0.234938 0.835176 0.833434 -0.062500 1 0 0 0 0 0 3 649981
-0.002235 -0.000835 0.119167 0.234940 0.835165 0.833439 -0.062500 1 0 0 0 0 0 3 650959
-0.002235 -0.000835 0.119167 0.234937 0.835175 0.833433 -0.062500 1 0 0 0 0 0 3 652014
-0.002235 -0.000835 0.119167 0.234940 0.835165 0.833439 -0.062500 1 0 0 0 0 0 3 653177
-0.002235 -0.000835 0.119167 0.234940 0.835163 0.833440 -0.062500 1 0 0 0 0 0 3 654161
-0.002235 -0.000835 0.119167 0.234945 0.835183 0.833440 -0.062500 1 0 0 0 0 0 3 654947
-0.002235 -0.000835 0.119167 0.234941 0.835166 0.833440 -0.062500 1 0 0 0 0 0 3 656043
-0.002235 -0.000835 0.119167 0.234938 0.835175 0.833433 -0.062500 1 0 0 0 0 0 3 657047
-0.002235 -0.000835 0.119167 0.234940 0.835165 0.833439 -0.062500 1 0 0 0 0 0 3 657998
-0.002235 -0.000835 0.119167 0.234937 0.835175 0.833433 -0.062500 1 0 0 0 0 0 3 658995
-0.002235 -0.000835 0.119167 0.234949 0.835173 0.833446 -0.062500 1 0 0 0 0 0 3 659992
-0.002235 -0.000835 0.119167 0.234939 0.835176 0.833434 -0.062500 1 0 0 0 0 0 3 660986
-0.002235 -0.000835 0.119167 0.234941 0.835165 0.833439 -0.062500 1 0 0 0 0 0 3 661987
-0.002235 -0.000835 0.119167 0.234938 0.835175 0.833433 -0.062500 1 0 0 0 0 0 3 662968
-0.002235 -0.000835 0.119167 0.234928 0.835167 0.833445 -0.062500 1 0 0 0 0 0 3 663966
-0.002235 -0.000835 0.119167 0.234936 0.835175 0.833434 -0.062500 1 0 0 0 0 0 3 664965
-0.002235 -0.000835 0.119167 0.234948 0.835173 0.833446 -0.062500 1 0 0 0 0 0 3 665960
-0.002235 -0.000835 0.119167 0.234938 0.835176 0.833434 -0.062500 1 0 0 0 0 0 3 668043
-0.002235 -0.000835 0.119167 0.234940 0.835165 0.833439 -0.062500 1 0 0 0 0 0 3 669165
-0.002235 -0.000835 0.119167 0.234937 0.835175 0.833433 -0.062500 1 0 0 0 0 0 3 669986
-0.002235 -0.000835 0.119167 0.234940 0.835165 0.833439 -0.062500 1 0 0 0 0 0 3 670977
-0.002235 -0.000835 0.119167 0.234949 0.835172 0.833447 -0.062500 1 0 0 0 0 0 3 671942
-0.002235 -0.000835 0.119167 0.234938 0.835176 0.833434 -0.062500 1 0 0 0 0 0 3 672984
-0.002235 -0.000835 0.119167 0.234941 0.835165 0.833439 -0.062500 1 0 0 0 0 0 3 674020
-0.002235 -0.000835 0.119167 0.234938 0.835175 0.833433 -0.062500 1 0 0 0 0 0 3 674985
-0.002235 -0.000835 0.119167 0.234941 0.835164 0.833439 -0.062500 1 0 0 0 0 0 3 676126
-0.002235 -0.000835 0.119167 0.234937 0.835175 0.833433 -0.062500 1 0 0 0 0 0 3 677032
-0.002235 -0.000835 0.119167 0.234949 0.835173 0.833446 -0.062500 1 0 0 0 0 0 3 678327
-0.002235 -0.000835 0.119167 0.234939 0.835176 0.833434 -0.062500 1 0 0 0 0 0 3 679023
-0.002235 -0.000835 0.119167 0.234941 0.835165 0.833439 -0.062500 1 0 0 0 0 0 3 679991
-0.002235 -0.000835 0.119167 0.234926 0.835178 0.833439 -0.062500 1 0 0 0 0 0 3 680995
-0.002235 -0.000835 0.119167 0.234939 0.835165 0.833440 -0.062500 1 0 0 0 0 0 3 682149
-0.002235 -0.000835 0.119167 0.234937 0.835175 0.833433 -0.062500 1 0 0 0 0 0 3 683191
-0.002235 -0.000835 0.119167 0.234948 0.835173 0.833446 -0.062500 1 0 0 0 0 0 3 683910
-0.002235 -0.000835 0.119167 0.234938 0.835176 0.833434 -0.062500 1 0 0 0 0 0 3 684954
-0.002235 -0.000835 0.119167 0.234940 0.835165 0.833439 -0.062500 1 0 0 0 0 0 3 686009
-0.002235 -0.000835 0.119167 0.234937 0.835175 0.833433 -0.062500 1 0 0 0 0 0 3 686945
-0.002235 -0.000835 0.119167 0.234940 0.835165 0.833439 -0.062500 1 0 0 0 0 0 3 687935
-0.002235 -0.000835 0.119167 0.234945 0.835184 0.833440 -0.062500 1 0 0 0 0 0 3 688937
-0.002235 -0.000835 0.119167 0.234941 0.835166 0.833440 -0.062500 1 0 0 0 0 0 3 689944
-0.002235 -0.000835 0.119167 0.234938 0.835176 0.833433 -0.062500 1 0 0 0 0 0 3 690936
-0.002235 -0.000835 0.119167 0.234941 0.835165 0.833439 -0.062500 1 0 0 0 0 0 3 691932
-0.002235 -0.000835 0.119167 0.234941 0.835163 0.833440 -0.062500 1 0 0 0 0 0 3 692935
-0.002235 -0.000835 0.119167 0.234938 0.835175 0.833433 -0.062500 1 0 0 0 0 0 3 693941
-0.002235 -0.000835 0.119167 0.234936 0.835176 0.833452 -0.062500 1 0 0 0 0 0 3 694935
-0.002235 -0.000835 0.119167 0.234937 0.835176 0.833435 -0.062500 1 0 0 0 0 0 3 696006
-0.002235 -0.000835 0.119167 0.234940 0.835165 0.833440 -0.062500 1 0 0 0 0 0 3 697109
-0.002235 -0.000835 0.119167 0.234937 0.835175 0.833433 -0.062500 1 0 0 0 0 0 3 698104
-0.002235 -0.000835 0.119167 0.234940 0.835165 0.833439 -0.062500 1 0 0 0 0 0 3 699003
-0.002235 -0.000835 0.119167 0.234937 0.835175 0.833433 -0.062500 1 0 0 0 0 0 3 699973
-0.002235 -0.000835 0.119167 0.234948 0.835173 0.833446 -0.062500 1 0 0 0 0 0 3 700947
-0.002235 -0.000835 0.119167 0.234938 0.835176 0.833434 -0.062500 1 0 0 0 0 0 3 701967
-0.002235 -0.000835 0.119167 0.234940 0.835165 0.833439 -0.062500 1 0 0 0 0 0 3 702963
-0.002235 -0.000835 0.119167 0.234937 0.835175 0.833433 -0.062500 1 0 0 0 0 0 3 703963
-0.002235 -0.000835 0.119167 0.234940 0.835165 0.833439 -0.062500 1 0 0 0 0 0 3 705250
-0.002235 -0.000835 0.119167 0.234945 0.835184 0.833440 -0.062500 1 0 0 0 0 0 3 706277
-0.002235 -0.000835 0.119167 0.234942 0.835166 0.833440 -0.062500 1 0 0 0 0 0 3 707029
-0.002235 -0.000835 0.119167 0.234938 0.835175 0.833433 -0.062500 1 0 0 0 0 0 3 708136
-0.002235 -0.000835 0.119167 0.234941 0.835165 0.833439 -0.062500 1 0 0 0 0 0 3 709033
-0.002235 -0.000835 0.119167 0.234941 0.835163 0.833440 -0.062500 1 0 0 0 0 0 3 709968
-0.002235 -0.000835 0.119167 0.234925 0.835177 0.833439 -0.062500 1 0 0 0 0 0 3 711066
-0.002235 -0.000835 0.119167 0.234947 0.835173 0.833447 -0.062500 1 0 0 0 0 0 3 712160
-0.002235 -0.000835 0.119167 0.234938 0.835176 0.833434 -0.062500 1 0 0 0 0 0 3 713152
-0.002235 -0.000835 0.119167 0.234940 0.835165 0.833439 -0.062500 1 0 0 0 0 0 3 714163
-0.002235 -0.000835 0.119167 0.234937 0.835175 0.833433 -0.062500 1 0 0 0 0 0 3 715111
-0.002235 -0.000835 0.119167 0.234940 0.835164 0.833439 -0.062500 1 0 0 0 0 0 3 716044
-0.002235 -0.000835 0.119167 0.234945 0.835184 0.833440 -0.062500 1 0 0 0 0 0 3 717061
-0.002235 -0.000835 0.119167 0.234941 0.835166 0.833440 -0.062500 1 0 0 0 0 0 3 718007
-0.002235 -0.000835 0.119167 0.234938 0.835175 0.833433 -0.062500 1 0 0 0 0 0 3 718954
-0.002235 -0.000835 0.119167 0.234940 0.835165 0.833439 -0.062500 1 0 0 0 0 0 3 720154
-0.002235 -0.000835 0.119167 0.234937 0.835175 0.833433 -0.062500 1 0 0 0 0 0 3 721065
-0.002235 -0.000835 0.119167 0.234940 0.835164 0.833439 -0.062500 1 0 0 0 0 0 3 721927
-0.002235 -0.000835 0.119167 0.234946 0.835184 0.833440 -0.062500 1 0 0 0 0 0 3 723058
-0.002235 -0.000835 0.119167 0.234942 0.835166 0.833440 -0.062500 1 0 0 0 0 0 3 723966
-0.002235 -0.000835 0.119167 0.234938 0.835175 0.833433 -0.062500 1 0 0 0 0 0 3 724957
-0.002235 -0.000835 0.119167 0.234928 0.835168 0.833445 -0.062500 1 0 0 0 0 0 3 725961
-0.002235 -0.000835 0.119167 0.234936 0.835176 0.833434 -0.062500 1 0 0 0 0 0 3 726932
-0.002235 -0.000835 0.119167 0.234948 0.835174 0.833446 -0.062500 1 0 0 0 0 0 3 727957
-0.002235 -0.000835 0.119167 0.234938 0.835177 0.833434 -0.062500 1 0 0 0 0 0 3 728967
-0.002235 -0.000835 0.119167 0.234940 0.835165 0.833439 -0.062500 1 0 0 0 0 0 3 729940
-0.002235 -0.000835 0.119167 0.234937 0.835175 0.833433 -0.062500 1 0 0 0 0 0 3 730955
-0.002235 -0.000835 0.119167 0.234940 0.835165 0.833439 -0.062500 1 0 0 0 0 0 3 731945
-0.002235 -0.000835 0.119167 0.234940 0.835163 0.833440 -0.062500 1 0 0 0 0 0 3 732941
-0.002235 -0.000835 0.119167 0.234945 0.835183 0.833440 -0.062500 1 0 0 0 0 0 3 735032
-0.002235 -0.000835 0.119167 0.234941 0.835166 0.833440 -0.062500 1 0 0 0 0 0 3 736017
-0.002235 -0.000835 0.119167 0.234938 0.835175 0.833433 -0.062500 1 0 0 0 0 0 3 736966
-0.002235 -0.000835 0.119167 0.234941 0.835165 0.833439 -0.062500 1 0 0 0 0 0 3 737925
-0.002235 -0.000835 0.119167 0.234937 0.835175 0.833433 -0.062500 1 0 0 0 0 0 3 738942
-0.002235 -0.000835 0.119167 0.234949 0.835173 0.833446 -0.062500 1 0 0 0 0 0 3 739973
-0.002235 -0.000835 0.119167 0.234939 0.835176 0.833434 -0.062500 1 0 0 0 0 0 3 741012
-0.002235 -0.000835 0.119167 0.234941 0.835165 0.833439 -0.062500 1 0 0 0 0 0 3 741970
-0.002235 -0.000835 0.119167 0.234926 0.835178 0.833439 -0.062500 1 0 0 0 0 0 3 743056
-0.002235 -0.000835 0.119167 0.234939 0.835165 0.833440 -0.062500 1 0 0 0 0 0 3 744135
-0.002235 -0.000835 0.119167 0.234937 0.835175 0.833433 -0.062500 1 0 0 0 0 0 3 745099
-0.002235 -0.000835 0.119167 0.234948 0.835173 0.833446 -0.062500 1 0 0 0 0 0 3 745981
-0.002235 -0.000835 0.119167 0.234938 0.835176 0.833434 -0.062500 1 0 0 0 0 0 3 747009
-0.002235 -0.000835 0.119167 0.234940 0.835165 0.833439 -0.062500 1 0 0 0 0 0 3 747997
-0.002235 -0.000835 0.119167 0.234937 0.835175 0.833433 -0.062500 1 0 0 0 0 0 3 749043
-0.002235 -0.000835 0.119167 0.234940 0.835165 0.833439 -0.062500 1 0 0 0 0 0 3 750020
-0.002235 -0.000835 0.119167 0.234941 0.835163 0.833440 -0.062500 1 0 0 0 0 0 3 750958
-0.002235 -0.000835 0.119167 0.234945 0.835183 0.833440 -0.062500 1 0 0 0 0 0 3 751987
-0.002235 -0.000835 0.119167 0.234942 0.835166 0.833440 -0.062500 1 0 0 0 0 0 3 752978
-0.002235 -0.000835 0.119167 0.234938 0.835175 0.833433 -0.062500 1 0 0 0 0 0 3 753966
-0.002235 -0.000835 0.119167 0.234941 0.835164 0.833439 -0.062500 1 0 0 0 0 0 3 754949
-0.002235 -0.000835 0.119167 0.234938 0.835175 0.833433 -0.062500 1 0 0 0 0 0 3 755922
-0.002235 -0.000835 0.119167 0.234937 0.835176 0.833452 -0.062500 1 0 0 0 0 0 3 756886
-0.002235 -0.000835 0.119167 0.234937 0.835177 0.833435 -0.062500 1 0 0 0 0 0 3 757920
-0.002235 -0.000835 0.119167 0.234940 0.835165 0.833440 -0.062500 1 0 0 0 0 0 3 758931
-0.002235 -0.000835 0.119167 0.234937 0.835175 0.833433 -0.062500 1 0 0 0 0 0 3 759941
-0.002235 -0.000835 0.119167 0.234940 0.835165 0.833439 -0.062500 1 0 0 0 0 0 3 760914
-0.002235 -0.000835 0.119167 0.234937 0.835175 0.833433 -0.062500 1 0 0 0 0 0 3 761913
-0.002235 -0.000835 0.119167 0.234948 0.835173 0.833446 -0.062500 1 0 0 0 0 0 3 762946
-0.002235 -0.000835 0.119167 0.234938 0.835176 0.833434 -0.062500 1 0 0 0 0 0 3 764804
-0.002235 -0.000835 0.119167 0.234940 0.835165 0.833439 -0.062500 1 0 0 0 0 0 3 766008
-0.002235 -0.000835 0.119167 0.234937 0.835175 0.833433 -0.062500 1 0 0 0 0 0 3 766934
-0.002235 -0.000835 0.119167 0.234940 0.835165 0.833439 -0.062500 1 0 0 0 0 0 3 767946
-0.002235 -0.000835 0.119167 0.234941 0.835163 0.833440 -0.062500 1 0 0 0 0 0 3 768923
-0.002235 -0.000835 0.119167 0.234946 0.835183 0.833440 -0.062500 1 0 0 0 0 0 3 769931
-0.002235 -0.000835 0.119167 0.234942 0.835165 0.833440 -0.062500 1 0 0 0 0 0 3 770937
-0.002235 -0.000835 0.119167 0.234938 0.835175 0.833433 -0.062500 1 0 0 0 0 0 3 771976
-0.002235 -0.000835 0.119167 0.234941 0.835164 0.833439 -0.062500 1 0 0 0 0 0 3 773196
-0.002235 -0.000835 0.119167 0.234925 0.835178 0.833439 -0.062500 1 0 0 0 0 0 3 774025
-0.002235 -0.000835 0.119167 0.234947 0.835173 0.833447 -0.062500 1 0 0 0 0 0 3 774994
-0.002235 -0.000835 0.119167 0.234938 0.835176 0.833434 -0.062500 1 0 0 0 0 0 3 775931
-0.002235 -0.000835 0.119167 0.234940 0.835165 0.833439 -0.062500 1 0 0 0 0 0 3 776959
-0.002235 -0.000835 0.119167 0.234937 0.835175 0.833433 -0.062500 1 0 0 0 0 0 3 778103
-0.002235 -0.000835 0.119167 0.234940 0.835165 0.833439 -0.062500 1 0 0 0 0 0 3 778954
-0.002235 -0.000835 0.119167 0.234937 0.835175 0.833433 -0.062500 1 0 0 0 0 0 3 780039
-0.002235 -0.000835 0.119167 0.234948 0.835173 0.833446 -0.062500 1 0 0 0 0 0 3 781138
-0.002235 -0.000835 0.119167 0.234938 0.835176 0.833434 -0.062500 1 0 0 0 0 0 3 782054
-0.002235 -0.000835 0.119167 0.234941 0.835165 0.833439 -0.062500 1 0 0 0 0 0 3 783017
-0.002235 -0.000835 0.119167 0.234937 0.835175 0.833433 -0.062500 1 0 0 0 0 0 3 783900
-0.002235 -0.000835 0.119167 0.234940 0.835165 0.833439 -0.062500 1 0 0 0 0 0 3 784917
-0.002235 -0.000835 0.119167 0.234946 0.835184 0.833440 -0.062500 1 0 0 0 0 0 3 786034
-0.002235 -0.000835 0.119167 0.234942 0.835166 0.833440 -0.062500 1 0 0 0 0 0 3 787178
-0.002235 -0.000835 0.119167 0.234938 0.835175 0.833433 -0.062500 1 0 0 0 0 0 3 787878
-0.002235 -0.000835 0.119167 0.234928 0.835168 0.833445 -0.062500 1 0 0 0 0 0 3 788961
-0.002235 -0.000835 0.119167 0.234936 0.835176 0.833434 -0.062500 1 0 0 0 0 0 3 789965
-0.002235 -0.000835 0.119167 0.234940 0.835165 0.833439 -0.062500 1 0 0 0 0 0 3 790921
-0.002235 -0.000835 0.119167 0.234948 0.835172 0.833447 -0.062500 1 0 0 0 0 0 3 791911
-0.002235 -0.000835 0.119167 0.234938 0.835176 0.833434 -0.062500 1 0 0 0 0 0 3 792913
-0.002235 -0.000835 0.119167 0.234940 0.835165 0.833439 -0.062500 1 0 0 0 0 0 3 793866
-0.002235 -0.000835 0.119167 0.234937 0.835175 0.833433 -0.062500 1 0 0 0 0 0 3 794916
-0.002235 -0.000835 0.119167 0.234940 0.835165 0.833439 -0.062500 1 0 0 0 0 0 3 795915
-0.002235 -0.000835 0.119167 0.234937 0.835175 0.833433 -0.062500 1 0 0 0 0 0 3 796909
-0.002235 -0.000835 0.119167 0.234948 0.835173 0.833446 -0.062500 1 0 0 0 0 0 3 797910
-0.002235 -0.000835 0.119167 0.234938 0.835176 0.833434 -0.062500 1 0 0 0 0 0 3 798911
-0.002235 -0.000835 0.119167 0.234941 0.835165 0.833439 -0.062500 1 0 0 0 0 0 3 800006
-0.002235 -0.000835 0.119167 0.234937 0.835175 0.833433 -0.062500 1 0 0 0 0 0 3 800943
-0.002235 -0.000835 0.119167 0.234940 0.835165 0.833439 -0.062500 1 0 0 0 0 0 3 801996
-0.002235 -0.000835 0.119167 0.234946 0.835184 0.833440 -0.062500 1 0 0 0 0 0 3 802938
-0.002235 -0.000835 0.119167 0.234942 0.835166 0.833440 -0.062500 1 0 0 0 0 0 3 803926
-0.002235 -0.000835 0.119167 0.234938 0.835175 0.833433 -0.062500 1 0 0 0 0 0 3 804919
-0.002235 -0.000835 0.119167 0.234929 0.835168 0.833445 -0.062500 1 0 0 0 0 0 3 805898
-0.002235 -0.000835 0.119167 0.234936 0.835176 0.833434 -0.062500 1 0 0 0 0 0 3 806938
-0.002235 -0.000835 0.119167 0.234940 0.835165 0.833439 -0.062500 1 0 0 0 0 0 3 808099
-0.002235 -0.000835 0.119167 0.234948 0.835172 0.833447 -0.062500 1 0 0 0 0 0 3 808987
-0.002235 -0.000835 0.119167 0.234938 0.835176 0.833434 -0.062500 1 0 0 0 0 0 3 810004
-0.002235 -0.000835 0.119167 0.234940 0.835165 0.833439 -0.062500 1 0 0 0 0 0 3 811075
-0.002235 -0.000835 0.119167 0.234937 0.835175 0.833433 -0.062500 1 0 0 0 0 0 3 812052
-0.002235 -0.000835 0.119167 0.234940 0.835164 0.833439 -0.062500 1 0 0 0 0 0 3 812976
-0.002235 -0.000835 0.119167 0.234937 0.835175 0.833433 -0.062500 1 0 0 0 0 0 3 813947
-0.002235 -0.000835 0.119167 0.234948 0.835173 0.833446 -0.062500 1 0 0 0 0 0 3 814932
-0.002235 -0.000835 0.119167 0.234938 0.835176 0.833434 -0.062500 1 0 0 0 0 0 3 816037
-0.002235 -0.000835 0.119167 0.234941 0.835165 0.833439 -0.062500 1 0 0 0 0 0 3 816997
-0.002235 -0.000835 0.119167 0.234938 0.835175 0.833433 -0.062500 1 0 0 0 0 0 3 818146
-0.002235 -0.000835 0.119167 0.234928 0.835167 0.833445 -0.062500 1 0 0 0 0 0 3 818943
-0.002235 -0.000835 0.119167 0.234944 0.835184 0.833441 -0.062500 1 0 0 0 0 0 3 820007
-0.002235 -0.000835 0.119167 0.234941 0.835166 0.833440 -0.062500 1 0 0 0 0 0 3 820954
-0.002235 -0.000835 0.119167 0.234937 0.835175 0.833433 -0.062500 1 0 0 0 0 0 3 821962
-0.002235 -0.000835 0.119167 0.234940 0.835165 0.833439 -0.062500 1 0 0 0 0 0 3 822953
-0.002235 -0.000835 0.119167 0.234937 0.835175 0.833433 -0.062500 1 0 0 0 0 0 3 823921
-0.002235 -0.000835 0.119167 0.234948 0.835173 0.833446 -0.062500 1 0 0 0 0 0 3 824935
-0.002235 -0.000835 0.119167 0.234938 0.835176 0.833434 -0.062500 1 0 0 0 0 0 3 825940
-0.002235 -0.000835 0.119167 0.234941 0.835165 0.833439 -0.062500 1 0 0 0 0 0 3 826919
-0.002235 -0.000835 0.119167 0.234937 0.835175 0.833433 -0.062500 1 0 0 0 0 0 3 827914
-0.002235 -0.000835 0.119167 0.234940 0.835165 0.833439 -0.062500 1 0 0 0 0 0 3 828934
-0.002235 -0.000835 0.119167 0.234941 0.835163 0.833440 -0.062500 1 0 0 0 0 0 3 829942
-0.002235 -0.000835 0.119167 0.234946 0.835183 0.833440 -0.062500 1 0 0 0 0 0 3 831004
-0.002235 -0.000835 0.119167 0.234942 0.835166 0.833440 -0.062500 1 0 0 0 0 0 3 832191
-0.002235 -0.000835 0.119167 0.234938 0.835175 0.833433 -0.062500 1 0 0 0 0 0 3 833024
-0.002235 -0.000835 0.119167 0.234941 0.835165 0.833439 -0.062500 1 0 0 0 0 0 3 833897
-0.002235 -0.000835 0.119167 0.234938 0.835175 0.833433 -0.062500 1 0 0 0 0 0 3 834872
-0.002235 -0.000835 0.119167 0.234937 0.835176 0.833452 -0.062500 1 0 0 0 0 0 3 835918
-0.002235 -0.000835 0.119167 0.234937 0.835177 0.833435 -0.062500 1 0 0 0 0 0 3 836916
-0.002235 -0.000835 0.119167 0.234940 0.835165 0.833440 -0.062500 1 0 0 0 0 0 3 837922
-0.002235 -0.000835 0.119167 0.234937 0.835175 0.833433 -0.062500 1 0 0 0 0 0 3 838921
-0.002235 -0.000835 0.119167 0.234940 0.835165 0.833439 -0.062500 1 0 0 0 0 0 3 840062
-0.002235 -0.000835 0.119167 0.234937 0.835175 0.833433 -0.062500 1 0 0 0 0 0 3 841195
-0.002235 -0.000835 0.119167 0.234948 0.835173 0.833446 -0.062500 1 0 0 0 0 0 3 842214
-0.002235 -0.000835 0.119167 0.234938 0.835176 0.833434 -0.062500 1 0 0 0 0 0 3 843051
-0.002235 -0.000835 0.119167 0.234941 0.835165 0.833439 -0.062500 1 0 0 0 0 0 3 843900
-0.002235 -0.000835 0.119167 0.234937 0.835175 0.833433 -0.062500 1 0 0 0 0 0 3 845101
-0.002235 -0.000835 0.119167 0.234940 0.835165 0.833439 -0.062500 1 0 0 0 0 0 3 846081
-0.002235 -0.000835 0.119167 0.234941 0.835163 0.833440 -0.062500 1 0 0 0 0 0 3 846996
-0.002235 -0.000835 0.119167 0.234946 0.835183 0.833440 -0.062500 1 0 0 0 0 0 3 848100
-0.002235 -0.000835 0.119167 0.234942 0.835165 0.833440 -0.062500 1 0 0 0 0 0 3 848909
-0.002235 -0.000835 0.119167 0.234938 0.835175 0.833433 -0.062500 1 0 0 0 0 0 3 850063
-0.002235 -0.000835 0.119167 0.234929 0.835167 0.833445 -0.062500 1 0 0 0 0 0 3 850914
-0.002235 -0.000835 0.119167 0.234936 0.835175 0.833434 -0.062500 1 0 0 0 0 0 3 851878
-0.002235 -0.000835 0.119167 0.234940 0.835164 0.833439 -0.062500 1 0 0 0 0 0 3 852942
-0.002235 -0.000835 0.119167 0.234945 0.835184 0.833440 -0.062500 1 0 0 0 0 0 3 853905
-0.002235 -0.000835 0.119167 0.234941 0.835166 0.833440 -0.062500 1 0 0 0 0 0 3 855084
-0.002235 -0.000835 0.119167 0.234937 0.835175 0.833433 -0.062500 1 0 0 0 0 0 3 855859
-0.002235 -0.000835 0.119167 0.234940 0.835165 0.833439 -0.062500 1 0 0 0 0 0 3 856925
-0.002235 -0.000835 0.119167 0.234937 0.835175 0.833433 -0.062500 1 0 0 0 0 0 3 857977
-0.002235 -0.000835 0.119167 0.234948 0.835173 0.833446 -0.062500 1 0 0 0 0 0 3 858925
-0.002235 -0.000835 0.119167 0.234938 0.835176 0.833434 -0.062500 1 0 0 0 0 0 3 859914
-0.002235 -0.000835 0.119167 0.234941 0.835165 0.833439 -0.062500 1 0 0 0 0 0 3 860921
-0.002235 -0.000835 0.119167 0.234938 0.835175 0.833433 -0.062500 1 0 0 0 0 0 3 861916
-0.002235 -0.000835 0.119167 0.234940 0.835165 0.833439 -0.062500 1 0 0 0 0 0 3 862909
-0.002235 -0.000835 0.119167 0.234937 0.835175 0.833433 -0.062500 1 0 0 0 0 0 3 863933
-0.002235 -0.000835 0.119167 0.234936 0.835176 0.833452 -0.062500 1 0 0 0 0 0 3 864917
-0.002235 -0.000835 0.119167 0.234937 0.835177 0.833435 -0.062500 1 0 0 0 0 0 3 865917
-0.002235 -0.000835 0.119167 0.234940 0.835165 0.833439 -0.062500 1 0 0 0 0 0 3 866909
-0.002235 -0.000835 0.119167 0.234937 0.835175 0.833433 -0.062500 1 0 0 0 0 0 3 868720
-0.002235 -0.000835 0.119167 0.234940 0.835165 0.833439 -0.062500 1 0 0 0 0 0 3 869989
-0.002235 -0.000835 0.119167 0.234948 0.835172 0.833447 -0.062500 1 0 0 0 0 0 3 870938
-0.002235 -0.000835 0.119167 0.234938 0.835176 0.833434 -0.062500 1 0 0 0 0 0 3 871932
-0.002235 -0.000835 0.119167 0.234941 0.835165 0.833439 -0.062500 1 0 0 0 0 0 3 872915
-0.002235 -0.000835 0.119167 0.234937 0.835175 0.833433 -0.062500 1 0 0 0 0 0 3 873955
-0.002235 -0.000835 0.119167 0.234940 0.835165 0.833439 -0.062500 1 0 0 0 0 0 3 874952
-0.002235 -0.000835 0.119167 0.234937 0.835175 0.833433 -0.062500 1 0 0 0 0 0 3 875926
-0.002235 -0.000835 0.119167 0.234948 0.835173 0.833446 -0.062500 1 0 0 0 0 0 3 877079
-0.002235 -0.000835 0.119167 0.234938 0.835176 0.833434 -0.062500 1 0 0 0 0 0 3 878016
-0.002235 -0.000835 0.119167 0.234941 0.835165 0.833439 -0.062500 1 0 0 0 0 0 3 879017
-0.002235 -0.000835 0.119167 0.234938 0.835175 0.833433 -0.062500 1 0 0 0 0 0 3 879996
-0.002235 -0.000835 0.119167 0.234941 0.835165 0.833439 -0.062500 1 0 0 0 0 0 3 880964
-0.002235 -0.000835 0.119167 0.234933 0.835187 0.833446 -0.062500 1 0 0 0 0 0 3 881923
-0.002235 -0.000835 0.119167 0.234940 0.835166 0.833441 -0.062500 1 0 0 0 0 0 3 883124
-0.002235 -0.000835 0.119167 0.234937 0.835176 0.833433 -0.062500 1 0 0 0 0 0 3 884058
-0.002235 -0.000835 0.119167 0.234940 0.835165 0.833439 -0.062500 1 0 0 0 0 0 3 884881
-0.002235 -0.000835 0.119167 0.234937 0.835175 0.833433 -0.062500 1 0 0 0 0 0 3 885911
-0.002235 -0.000835 0.119167 0.234940 0.835165 0.833439 -0.062500 1 0 0 0 0 0 3 886953
-0.002235 -0.000835 0.119167 0.234949 0.835172 0.833447 -0.062500 1 0 0 0 0 0 3 887908
-0.002235 -0.000835 0.119167 0.234938 0.835176 0.833434 -0.062500 1 0 0 0 0 0 3 888892
-0.002235 -0.000835 0.119167 0.234941 0.835165 0.833439 -0.062500 1 0 0 0 0 0 3 889887
-0.002235 -0.000835 0.119167 0.234937 0.835175 0.833433 -0.062500 1 0 0 0 0 0 3 890887
-0.002235 -0.000835 0.119167 0.234940 0.835164 0.833439 -0.062500 1 0 0 0 0 0 3 891891
-0.002235 -0.000835 0.119167 0.234937 0.835175 0.833433 -0.062500 1 0 0 0 0 0 3 892886
-0.002235 -0.000835 0.119167 0.234949 0.835173 0.833446 -0.062500 1 0 0 0 0 0 3 893883
-0.002235 -0.000835 0.119167 0.234939 0.835176 0.833434 -0.062500 1 0 0 0 0 0 3 894885
-0.002235 -0.000835 0.119167 0.234941 0.835165 0.833439 -0.062500 1 0 0 0 0 0 3 895892
-0.002235 -0.000835 0.119167 0.234938 0.835175 0.833433 -0.062500 1 0 0 0 0 0 3 896921
-0.002235 -0.000835 0.119167 0.234928 0.835167 0.833445 -0.062500 1 0 0 0 0 0 3 898181
-0.002235 -0.000835 0.119167 0.234936 0.835175 0.833434 -0.062500 1 0 0 0 0 0 3 898946
-0.002235 -0.000835 0.119167 0.234948 0.835173 0.833446 -0.062500 1 0 0 0 0 0 3 899931
-0.002235 -0.000835 0.119167 0.234938 0.835176 0.833434 -0.062500 1 0 0 0 0 0 3 900904
-0.002235 -0.000835 0.119167 0.234940 0.835165 0.833439 -0.062500 1 0 0 0 0 0 3 901892
-0.002235 -0.000835 0.119167 0.234937 0.835175 0.833433 -0.062500 1 0 0 0 0 0 3 902891
-0.002235 -0.000835 0.119167 0.234940 0.835165 0.833439 -0.062500 1 0 0 0 0 0 3 903895
-0.002235 -0.000835 0.119167 0.234949 0.835172 0.833447 -0.062500 1 0 0 0 0 0 3 904888
-0.002235 -0.000835 0.119167 0.234938 0.835176 0.833434 -0.062500 1 0 0 0 0 0 3 905994
-0.002235 -0.000835 0.119167 0.234941 0.835165 0.833439 -0.062500 1 0 0 0 0 0 3 907094
-0.002235 -0.000835 0.119167 0.234938 0.835175 0.833433 -0.062500 1 0 0 0 0 0 3 908058
-0.002235 -0.000835 0.119167 0.234940 0.835164 0.833439 -0.062500 1 0 0 0 0 0 3 908966
-0.002235 -0.000835 0.119167 0.234937 0.835175 0.833433 -0.062500 1 0 0 0 0 0 3 909890
-0.002235 -0.000835 0.119167 0.234949 0.835173 0.833446 -0.062500 1 0 0 0 0 0 3 910928
-0.002235 -0.000835 0.119167 0.234939 0.835176 0.833434 -0.062500 1 0 0 0 0 0 3 912079
-0.002235 -0.000835 0.119167 0.234929 0.835168 0.833446 -0.062500 1 0 0 0 0 0 3 913101
-0.002235 -0.000835 0.119167 0.234936 0.835175 0.833434 -0.062500 1 0 0 0 0 0 3 914028
-0.002235 -0.000835 0.119167 0.234940 0.835165 0.833439 -0.062500 1 0 0 0 0 0 3 915006
-0.002235 -0.000835 0.119167 0.234945 0.835184 0.833440 -0.062500 1 0 0 0 0 0 3 915997
-0.002235 -0.000835 0.119167 0.234941 0.835166 0.833440 -0.062500 1 0 0 0 0 0 3 916924
-0.002235 -0.000835 0.119167 0.234937 0.835175 0.833433 -0.062500 1 0 0 0 0 0 3 917882
-0.002235 -0.000835 0.119167 0.234940 0.835165 0.833439 -0.062500 1 0 0 0 0 0 3 918882
-0.002235 -0.000835 0.119167 0.234937 0.835175 0.833433 -0.062500 1 0 0 0 0 0 3 919894
-0.002235 -0.000835 0.119167 0.234948 0.835173 0.833446 -0.062500 1 0 0 0 0 0 3 920958
-0.002235 -0.000835 0.119167 0.234938 0.835176 0.833434 -0.062500 1 0 0 0 0 0 3 921999
-0.002235 -0.000835 0.119167 0.234941 0.835165 0.833439 -0.062500 1 0 0 0 0 0 3 922917
-0.002235 -0.000835 0.119167 0.234938 0.835175 0.833433 -0.062500 1 0 0 0 0 0 3 923915
-0.002235 -0.000835 0.119167 0.234941 0.835165 0.833439 -0.062500 1 0 0 0 0 0 3 924909
-0.002235 -0.000835 0.119167 0.234941 0.835163 0.833440 -0.062500 1 0 0 0 0 0 3 925888
-0.002235 -0.000835 0.119167 0.234946 0.835183 0.833440 -0.062500 1 0 0 0 0 0 3 926866
-0.002235 -0.000835 0.119167 0.234942 0.835165 0.833440 -0.062500 1 0 0 0 0 0 3 927858
-0.002235 -0.000835 0.119167 0.234926 0.835178 0.833440 -0.062500 1 0 0 0 0 0 3 928863
-0.002235 -0.000835 0.119167 0.234939 0.835165 0.833440 -0.062500 1 0 0 0 0 0 3 929879
-0.002235 -0.000835 0.119167 0.234937 0.835175 0.833433 -0.062500 1 0 0 0 0 0 3 930890
-0.002235 -0.000835 0.119167 0.234940 0.835164 0.833439 -0.062500 1 0 0 0 0 0 3 931882
-0.002235 -0.000835 0.119167 0.234945 0.835184 0.833440 -0.062500 1 0 0 0 0 0 3 932864
-0.002235 -0.000835 0.119167 0.234941 0.835166 0.833440 -0.062500 1 0 0 0 0 0 3 933861
-0.002235 -0.000835 0.119167 0.234937 0.835175 0.833433 -0.062500 1 0 0 0 0 0 3 935978
-0.002235 -0.000835 0.119167 0.234940 0.835165 0.833439 -0.062500 1 0 0 0 0 0 3 936983
-0.002235 -0.000835 0.119167 0.234937 0.835175 0.833433 -0.062500 1 0 0 0 0 0 3 937886
-0.002235 -0.000835 0.119167 0.234948 0.835173 0.833446 -0.062500 1 0 0 0 0 0 3 938869
-0.002235 -0.000835 0.119167 0.234938 0.835176 0.833434 -0.062500 1 0 0 0 0 0 3 939870
-0.002235 -0.000835 0.119167 0.234941 0.835165 0.833439 -0.062500 1 0 0 0 0 0 3 940892
-0.002235 -0.000835 0.119167 0.234938 0.835175 0.833433 -0.062500 1 0 0 0 0 0 3 941926
-0.002235 -0.000835 0.119167 0.234941 0.835165 0.833439 -0.062500 1 0 0 0 0 0 3 942899
-0.002235 -0.000835 0.119167 0.234929 0.835166 0.833446 -0.062500 1 0 0 0 0 0 3 944033
-0.002235 -0.000835 0.119167 0.234936 0.835175 0.833434 -0.062500 1 0 0 0 0 0 3 945014
-0.002235 -0.000835 0.119167 0.234948 0.835173 0.833446 -0.062500 1 0 0 0 0 0 3 945964
-0.002235 -0.000835 0.119167 0.234938 0.835176 0.833434 -0.062500 1 0 0 0 0 0 3 946926
-0.002235 -0.000835 0.119167 0.234940 0.835165 0.833439 -0.062500 1 0 0 0 0 0 3 947922
-0.002235 -0.000835 0.119167 0.234937 0.835175 0.833433 -0.062500 1 0 0 0 0 0 3 948877
-0.002235 -0.000835 0.119167 0.234940 0.835164 0.833439 -0.062500 1 0 0 0 0 0 3 949908
-0.002235 -0.000835 0.119167 0.234945 0.835184 0.833440 -0.062500 1 0 0 0 0 0 3 951000
-0.002235 -0.000835 0.119167 0.234941 0.835166 0.833440 -0.062500 1 0 0 0 0 0 3 951887
-0.002235 -0.000835 0.119167 0.234938 0.835175 0.833433 -0.062500 1 0 0 0 0 0 3 952942
-0.002235 -0.000835 0.119167 0.234940 0.835165 0.833439 -0.062500 1 0 0 0 0 0 3 953917
-0.002235 -0.000835 0.119167 0.234937 0.835175 0.833433 -0.062500 1 0 0 0 0 0 3 954889
-0.002235 -0.000835 0.119167 0.234949 0.835173 0.833446 -0.062500 1 0 0 0 0 0 3 955885
-0.002235 -0.000835 0.119167 0.234939 0.835176 0.833434 -0.062500 1 0 0 0 0 0 3 956885
-0.002235 -0.000835 0.119167 0.234941 0.835165 0.833439 -0.062500 1 0 0 0 0 0 3 957888
-0.002235 -0.000835 0.119167 0.234938 0.835175 0.833433 -0.062500 1 0 0 0 0 0 3 958881
-0.002235 -0.000835 0.119167 0.234928 0.835167 0.833445 -0.062500 1 0 0 0 0 0 3 959878
-0.002235 -0.000835 0.119167 0.234936 0.835175 0.833434 -0.062500 1 0 0 0 0 0 3 960882
-0.002235 -0.000835 0.119167 0.234948 0.835173 0.833446 -0.062500 1 0 0 0 0 0 3 961892
-0.002235 -0.000835 0.119167 0.234938 0.835176 0.833434 -0.062500 1 0 0 0 0 0 3 962883
-0.002235 -0.000835 0.119167 0.234940 0.835165 0.833439 -0.062500 1 0 0 0 0 0 3 963893
-0.002235 -0.000835 0.119167 0.234937 0.835175 0.833433 -0.062500 1 0 0 0 0 0 3 965671
-0.002235 -0.000835 0.119167 0.234940 0.835165 0.833439 -0.062500 1 0 0 0 0 0 3 966974
-0.002235 -0.000835 0.119167 0.234949 0.835172 0.833447 -0.062500 1 0 0 0 0 0 3 967884
-0.002235 -0.000835 0.119167 0.234938 0.835176 0.833434 -0.062500 1 0 0 0 0 0 3 968892
-0.002235 -0.000835 0.119167 0.234941 0.835165 0.833439 -0.062500 1 0 0 0 0 0 3 969886
-0.002235 -0.000835 0.119167 0.234938 0.835175 0.833433 -0.062500 1 0 0 0 0 0 3 970894
-0.002235 -0.000835 0.119167 0.234941 0.835164 0.833439 -0.062500 1 0 0 0 0 0 3 971866
-0.002235 -0.000835 0.119167 0.234937 0.835175 0.833433 -0.062500 1 0 0 0 0 0 3 972845
-0.002235 -0.000835 0.119167 0.234949 0.835173 0.833446 -0.062500 1 0 0 0 0 0 3 974234
-0.002235 -0.000835 0.119167 0.234939 0.835176 0.833434 -0.062500 1 0 0 0 0 0 3 974927
-0.002235 -0.000835 0.119167 0.234941 0.835165 0.833439 -0.062500 1 0 0 0 0 0 3 976068
-0.002235 -0.000835 0.119167 0.234926 0.835178 0.833439 -0.062500 1 0 0 0 0 0 3 976911
-0.002235 -0.000835 0.119167 0.234939 0.835165 0.833440 -0.062500 1 0 0 0 0 0 3 977939
-0.002235 -0.000835 0.119167 0.234937 0.835175 0.833433 -0.062500 1 0 0 0 0 0 3 979078
-0.002235 -0.000835 0.119167 0.234948 0.835173 0.833446 -0.062500 1 0 0 0 0 0 3 979934
-0.002235 -0.000835 0.119167 0.234938 0.835176 0.833434 -0.062500 1 0 0 0 0 0 3 981077
-0.002235 -0.000835 0.119167 0.234940 0.835165 0.833439 -0.062500 1 0 0 0 0 0 3 981923
-0.002235 -0.000835 0.119167 0.234937 0.835175 0.833433 -0.062500 1 0 0 0 0 0 3 983119
-0.002235 -0.000835 0.119167 0.234940 0.835165 0.833439 -0.062500 1 0 0 0 0 0 3 983865
-0.002235 -0.000835 0.119167 0.234949 0.835172 0.833447 -0.062500 1 0 0 0 0 0 3 984942
-0.002235 -0.000835 0.119167 0.234939 0.835176 0.833434 -0.062500 1 0 0 0 0 0 3 985844
-0.002235 -0.000835 0.119167 0.234941 0.835165 0.833439 -0.062500 1 0 0 0 0 0 3 986991
-0.002235 -0.000835 0.119167 0.234938 0.835175 0.833433 -0.062500 1 0 0 0 0 0 3 988132
-0.002235 -0.000835 0.119167 0.234941 0.835164 0.833439 -0.062500 1 0 0 0 0 0 3 988836
-0.002235 -0.000835 0.119167 0.234938 0.835175 0.833433 -0.062500 1 0 0 0 0 0 3 989942
-0.002235 -0.000835 0.119167 0.234936 0.835176 0.833452 -0.062500 1 0 0 0 0 0 3 990918
-0.002235 -0.000835 0.119167 0.234937 0.835176 0.833435 -0.062500 1 0 0 0 0 0 3 991893
-0.002235 -0.000835 0.119167 0.234940 0.835165 0.833440 -0.062500 1 0 0 0 0 0 3 992865
-0.002235 -0.000835 0.119167 0.234937 0.835175 0.833433 -0.062500 1 0 0 0 0 0 3 993886
-0.002235 -0.000835 0.119167 0.234940 0.835165 0.833439 -0.062500 1 0 0 0 0 0 3 994863
-0.002235 -0.000835 0.119167 0.234937 0.835175 0.833433 -0.062500 1 0 0 0 0 0 3 995880
-0.002235 -0.000835 0.119167 0.234948 0.835173 0.833446 -0.062500 1 0 0 0 0 0 3 996884
-0.002235 -0.000835 0.119167 0.234938 0.835176 0.833434 -0.062500 1 0 0 0 0 0 3 997865
-0.002235 -0.000835 0.119167 0.234940 0.835165 0.833439 -0.062500 1 0 0 0 0 0 3 998863
-0.002235 -0.000835 0.119167 0.234937 0.835175 0.833433 -0.062500 1 0 0 0 0 0 3 999860
-0.002235 -0.000835 0.119167 0.234940 0.835165 0.833439 -0.062500 1 0 0 0 0 0 4 913
-0.002235 -0.000835 0.119167 0.234945 0.835184 0.833440 -0.062500 1 0 0 0 0 0 4 1863
-0.002235 -0.000835 0.119167 0.234942 0.835166 0.833440 -0.062500 1 0 0 0 0 0 4 2957
-0.002235 -0.000835 0.119167 0.234938 0.835175 0.833433 -0.062500 1 0 0 0 0 0 4 3857
-0.002235 -0.000835 0.119167 0.234941 0.835165 0.833439 -0.062500 1 0 0 0 0 0 4 4827
-0.002235 -0.000835 0.119167 0.234941 0.835163 0.833440 -0.062500 1 0 0 0 0 0 4 5839
-0.002235 -0.000835 0.119167 0.234925 0.835177 0.833439 -0.062500 1 0 0 0 0 0 4 6868
-0.002235 -0.000835 0.119167 0.234947 0.835173 0.833447 -0.062500 1 0 0 0 0 0 4 7908
-0.002235 -0.000835 0.119167 0.234938 0.835176 0.833434 -0.062500 1 0 0 0 0 0 4 8812
-0.002235 -0.000835 0.119167 0.234940 0.835165 0.833439 -0.062500 1 0 0 0 0 0 4 10014
-0.002235 -0.000835 0.119167 0.234937 0.835175 0.833433 -0.062500 1 0 0 0 0 0 4 11015
-0.002235 -0.000835 0.119167 0.234940 0.835165 0.833439 -0.062500 1 0 0 0 0 0 4 11824
-0.002235 -0.000835 0.119167 0.234945 0.835184 0.833440 -0.062500 1 0 0 0 0 0 4 12922
-0.002235 -0.000835 0.119167 0.234941 0.835166 0.833440 -0.062500 1 0 0 0 0 0 4 13887
-0.002235 -0.000835 0.119167 0.234938 0.835175 0.833433 -0.062500 1 0 0 0 0 0 4 14932
-0.002235 -0.000835 0.119167 0.234940 0.835165 0.833439 -0.062500 1 0 0 0 0 0 4 15867
-0.002235 -0.000835 0.119167 0.234937 0.835175 0.833433 -0.062500 1 0 0 0 0 0 4 16942
-0.002235 -0.000835 0.119167 0.234949 0.835173 0.833446 -0.062500 1 0 0 0 0 0 4 17970
-0.002235 -0.000835 0.119167 0.234939 0.835176 0.833434 -0.062500 1 0 0 0 0 0 4 18851
-0.002235 -0.000835 0.119167 0.234941 0.835165 0.833439 -0.062500 1 0 0 0 0 0 4 19886
-0.002235 -0.000835 0.119167 0.234938 0.835175 0.833433 -0.062500 1 0 0 0 0 0 4 20879
-0.002235 -0.000835 0.119167 0.234928 0.835168 0.833445 -0.062500 1 0 0 0 0 0 4 21841
-0.002235 -0.000835 0.119167 0.234936 0.835176 0.833434 -0.062500 1 0 0 0 0 0 4 22837
-0.002235 -0.000835 0.119167 0.234948 0.835174 0.833446 -0.062500 1 0 0 0 0 0 4 23843
-0.002235 -0.000835 0.119167 0.234938 0.835177 0.833434 -0.062500 1 0 0 0 0 0 4 24840
-0.002235 -0.000835 0.119167 0.234940 0.835165 0.833439 -0.062500 1 0 0 0 0 0 4 25838
-0.002235 -0.000835 0.119167 0.234941 0.835164 0.833440 -0.062500 1 0 0 0 0 0 4 26836
-0.002235 -0.000835 0.119167 0.234937 0.835175 0.833433 -0.062500 1 0 0 0 0 0 4 27841
-0.002235 -0.000835 0.119167 0.234940 0.835164 0.833439 -0.062500 1 0 0 0 0 0 4 28836
-0.002235 -0.000835 0.119167 0.234945 0.835184 0.833440 -0.062500 1 0 0 0 0 0 4 29834
-0.002235 -0.000835 0.119167 0.234941 0.835166 0.833440 -0.062500 1 0 0 0 0 0 4 31781
-0.002235 -0.000835 0.119167 0.234938 0.835175 0.833433 -0.062500 1 0 0 0 0 0 4 32925
-0.002235 -0.000835 0.119167 0.234941 0.835165 0.833439 -0.062500 1 0 0 0 0 0 4 33861
-0.002235 -0.000835 0.119167 0.234937 0.835175 0.833433 -0.062500 1 0 0 0 0 0 4 34854
-0.002235 -0.000835 0.119167 0.234949 0.835173 0.833446 -0.062500 1 0 0 0 0 0 4 35843
-0.002235 -0.000835 0.119167 0.234939 0.835176 0.833434 -0.062500 1 0 0 0 0 0 4 36851
-0.002235 -0.000835 0.119167 0.234941 0.835165 0.833439 -0.062500 1 0 0 0 0 0 4 37846
-0.002235 -0.000835 0.119167 0.234926 0.835178 0.833439 -0.062500 1 0 0 0 0 0 4 38860
-0.002235 -0.000835 0.119167 0.234939 0.835165 0.833440 -0.062500 1 0 0 0 0 0 4 40040
-0.002235 -0.000835 0.119167 0.234937 0.835175 0.833433 -0.062500 1 0 0 0 0 0 4 40971
-0.002235 -0.000835 0.119167 0.234948 0.835173 0.833446 -0.062500 1 0 0 0 0 0 4 42029
-0.002235 -0.000835 0.119167 0.234938 0.835176 0.833434 -0.062500 1 0 0 0 0 0 4 42889
-0.002235 -0.000835 0.119167 0.234940 0.835165 0.833439 -0.062500 1 0 0 0 0 0 4 43856
-0.002235 -0.000835 0.119167 0.234941 0.835164 0.833440 -0.062500 1 0 0 0 0 0 4 44923
-0.002235 -0.000835 0.119167 0.234937 0.835175 0.833433 -0.062500 1 0 0 0 0 0 4 46008
-0.002235 -0.000835 0.119167 0.234940 0.835164 0.833439 -0.062500 1 0 0 0 0 0 4 46990
-0.002235 -0.000835 0.119167 0.234945 0.835183 0.833440 -0.062500 1 0 0 0 0 0 4 47977
-0.002235 -0.000835 0.119167 0.234942 0.835166 0.833440 -0.062500 1 0 0 0 0 0 4 48945
-0.002235 -0.000835 0.119167 0.234938 0.835175 0.833433 -0.062500 1 0 0 0 0 0 4 50038
-0.002235 -0.000835 0.119167 0.234941 0.835165 0.833439 -0.062500 1 0 0 0 0 0 4 50907
-0.002235 -0.000835 0.119167 0.234938 0.835175 0.833433 -0.062500 1 0 0 0 0 0 4 51906
-0.002235 -0.000835 0.119167 0.234936 0.835176 0.833452 -0.062500 1 0 0 0 0 0 4 52899
-0.002235 -0.000835 0.119167 0.234937 0.835177 0.833435 -0.062500 1 0 0 0 0 0 4 54018
-0.002235 -0.000835 0.119167 0.234940 0.835165 0.833440 -0.062500 1 0 0 0 0 0 4 55057
-0.002235 -0.000835 0.119167 0.234937 0.835175 0.833433 -0.062500 1 0 0 0 0 0 4 55807
-0.002235 -0.000835 0.119167 0.234940 0.835165 0.833439 -0.062500 1 0 0 0 0 0 4 56876
-0.002235 -0.000835 0.119167 0.234937 0.835175 0.833433 -0.062500 1 0 0 0 0 0 4 57930
-0.002235 -0.000835 0.119167 0.234948 0.835173 0.833446 -0.062500 1 0 0 0 0 0 4 58877
-0.002235 -0.000835 0.119167 0.234938 0.835176 0.833434 -0.062500 1 0 0 0 0 0 4 59871
-0.002235 -0.000835 0.119167 0.234940 0.835165 0.833439 -0.062500 1 0 0 0 0 0 4 60856
-0.002235 -0.000835 0.119167 0.234937 0.835175 0.833433 -0.062500 1 0 0 0 0 0 4 61866
-0.002235 -0.000835 0.119167 0.234940 0.835165 0.833439 -0.062500 1 0 0 0 0 0 4 62845
-0.002235 -0.000835 0.119167 0.234949 0.835172 0.833447 -0.062500 1 0 0 0 0 0 4 63864
-0.002235 -0.000835 0.119167 0.234939 0.835176 0.833434 -0.062500 1 0 0 0 0 0 4 64865
-0.002235 -0.000835 0.119167 0.234941 0.835165 0.833439 -0.062500 1 0 0 0 0 0 4 65862
-0.002235 -0.000835 0.119167 0.234938 0.835175 0.833433 -0.062500 1 0 0 0 0 0 4 66865
-0.002235 -0.000835 0.119167 0.234941 0.835164 0.833439 -0.062500 1 0 0 0 0 0 4 67950
-0.002235 -0.000835 0.119167 0.234925 0.835178 0.833439 -0.062500 1 0 0 0 0 0 4 68843
-0.002235 -0.000835 0.119167 0.234947 0.835174 0.833447 -0.062500 1 0 0 0 0 0 4 69951
-0.002235 -0.000835 0.119167 0.234938 0.835176 0.833434 -0.062500 1 0 0 0 0 0 4 70889
-0.002235 -0.000835 0.119167 0.234940 0.835165 0.833439 -0.062500 1 0 0 0 0 0 4 71877
-0.002235 -0.000835 0.119167 0.234937 0.835175 0.833433 -0.062500 1 0 0 0 0 0 4 72863
-0.002235 -0.000835 0.119167 0.234940 0.835165 0.833439 -0.062500 1 0 0 0 0 0 4 73847
-0.002235 -0.000835 0.119167 0.234937 0.835175 0.833433 -0.062500 1 0 0 0 0 0 4 74942
-0.002235 -0.000835 0.119167 0.234948 0.835173 0.833446 -0.062500 1 0 0 0 0 0 4 75886
-0.002235 -0.000835 0.119167 0.234938 0.835176 0.833434 -0.062500 1 0 0 0 0 0 4 77018
-0.002235 -0.000835 0.119167 0.234941 0.835165 0.833439 -0.062500 1 0 0 0 0 0 4 78017
-0.002235 -0.000835 0.119167 0.234937 0.835175 0.833433 -0.062500 1 0 0 0 0 0 4 79032
-0.002235 -0.000835 0.119167 0.234940 0.835165 0.833439 -0.062500 1 0 0 0 0 0 4 79931
-0.002235 -0.000835 0.119167 0.234949 0.835172 0.833447 -0.062500 1 0 0 0 0 0 4 80866
-0.002235 -0.000835 0.119167 0.234939 0.835176 0.833434 -0.062500 1 0 0 0 0 0 4 81925
-0.002235 -0.000835 0.119167 0.234941 0.835165 0.833439 -0.062500 1 0 0 0 0 0 4 82895
-0.002235 -0.000835 0.119167 0.234938 0.835175 0.833433 -0.062500 1 0 0 0 0 0 4 83881
-0.002235 -0.000835 0.119167 0.234929 0.835167 0.833445 -0.062500 1 0 0 0 0 0 4 85078
-0.002235 -0.000835 0.119167 0.234936 0.835175 0.833434 -0.062500 1 0 0 0 0 0 4 85793
-0.002235 -0.000835 0.119167 0.234948 0.835173 0.833446 -0.062500 1 0 0 0 0 0 4 86843
-0.002235 -0.000835 0.119167 0.234938 0.835176 0.833434 -0.062500 1 0 0 0 0 0 4 87873
-0.002235 -0.000835 0.119167 0.234940 0.835165 0.833439 -0.062500 1 0 0 0 0 0 4 88842
-0.002235 -0.000835 0.119167 0.234937 0.835175 0.833433 -0.062500 1 0 0 0 0 0 4 89846
-0.002235 -0.000835 0.119167 0.234940 0.835165 0.833439 -0.062500 1 0 0 0 0 0 4 90844
-0.002235 -0.000835 0.119167 0.234937 0.835175 0.833433 -0.062500 1 0 0 0 0 0 4 91834
-0.002235 -0.000835 0.119167 0.234948 0.835173 0.833446 -0.062500 1 0 0 0 0 0 4 92837
-0.002235 -0.000835 0.119167 0.234938 0.835176 0.833434 -0.062500 1 0 0 0 0 0 4 93842
-0.002235 -0.000835 0.119167 0.234941 0.835165 0.833439 -0.062500 1 0 0 0 0 0 4 94835
-0.002235 -0.000835 0.119167 0.234937 0.835175 0.833433 -0.062500 1 0 0 0 0 0 4 95837
-0.002235 -0.000835 0.119167 0.234940 0.835165 0.833439 -0.062500 1 0 0 0 0 0 4 96864
-0.002235 -0.000835 0.119167 0.234946 0.835184 0.833440 -0.062500 1 0 0 0 0 0 4 98113
-0.002235 -0.000835 0.119167 0.234942 0.835166 0.833440 -0.062500 1 0 0 0 0 0 4 98927
-0.002235 -0.000835 0.119167 0.234938 0.835175 0.833433 -0.062500 1 0 0 0 0 0 4 99822
-0.002235 -0.000835 0.119167 0.234929 0.835168 0.833445 -0.062500 1 0 0 0 0 0 4 100803
-0.002235 -0.000835 0.119167 0.234936 0.835176 0.833434 -0.062500 1 0 0 0 0 0 4 101851
-0.002235 -0.000835 0.119167 0.234948 0.835174 0.833446 -0.062500 1 0 0 0 0 0 4 102842
-0.002235 -0.000835 0.119167 0.234938 0.835177 0.833434 -0.062500 1 0 0 0 0 0 4 103842
-0.002235 -0.000835 0.119167 0.234940 0.835165 0.833439 -0.062500 1 0 0 0 0 0 4 104846
-0.002235 -0.000835 0.119167 0.234941 0.835164 0.833440 -0.062500 1 0 0 0 0 0 4 106123
-0.002235 -0.000835 0.119167 0.234937 0.835175 0.833433 -0.062500 1 0 0 0 0 0 4 107137
-0.002235 -0.000835 0.119167 0.234940 0.835164 0.833439 -0.062500 1 0 0 0 0 0 4 107912
-0.002235 -0.000835 0.119167 0.234945 0.835184 0.833440 -0.062500 1 0 0 0 0 0 4 109132
-0.002235 -0.000835 0.119167 0.234942 0.835166 0.833440 -0.062500 1 0 0 0 0 0 4 109856
-0.002235 -0.000835 0.119167 0.234938 0.835175 0.833433 -0.062500 1 0 0 0 0 0 4 110825
-0.002235 -0.000835 0.119167 0.234941 0.835165 0.833439 -0.062500 1 0 0 0 0 0 4 112021
-0.002235 -0.000835 0.119167 0.234938 0.835175 0.833433 -0.062500 1 0 0 0 0 0 4 112821
-0.002235 -0.000835 0.119167 0.234941 0.835164 0.833439 -0.062500 1 0 0 0 0 0 4 114029
-0.002235 -0.000835 0.119167 0.234933 0.835187 0.833446 -0.062500 1 0 0 0 0 0 4 114900
-0.002235 -0.000835 0.119167 0.234940 0.835166 0.833441 -0.062500 1 0 0 0 0 0 4 115945
-0.002235 -0.000835 0.119167 0.234937 0.835176 0.833433 -0.062500 1 0 0 0 0 0 4 116790
-0.002235 -0.000835 0.119167 0.234940 0.835165 0.833439 -0.062500 1 0 0 0 0 0 4 117818
-0.002235 -0.000835 0.119167 0.234937 0.835175 0.833433 -0.062500 1 0 0 0 0 0 4 118889
-0.002235 -0.000835 0.119167 0.234948 0.835173 0.833446 -0.062500 1 0 0 0 0 0 4 119956
-0.002235 -0.000835 0.119167 0.234938 0.835176 0.833434 -0.062500 1 0 0 0 0 0 4 120879
-0.002235 -0.000835 0.119167 0.234940 0.835165 0.833439 -0.062500 1 0 0 0 0 0 4 121848
-0.002235 -0.000835 0.119167 0.234941 0.835164 0.833440 -0.062500 1 0 0 0 0 0 4 122840
-0.002235 -0.000835 0.119167 0.234937 0.835175 0.833433 -0.062500 1 0 0 0 0 0 4 123907
-0.002235 -0.000835 0.119167 0.234940 0.835164 0.833439 -0.062500 1 0 0 0 0 0 4 124841
-0.002235 -0.000835 0.119167 0.234946 0.835184 0.833440 -0.062500 1 0 0 0 0 0 4 125823
-0.002235 -0.000835 0.119167 0.234942 0.835166 0.833440 -0.062500 1 0 0 0 0 0 4 126837
-0.002235 -0.000835 0.119167 0.234938 0.835175 0.833433 -0.062500 1 0 0 0 0 0 4 127819
-0.002235 -0.000835 0.119167 0.234941 0.835165 0.833439 -0.062500 1 0 0 0 0 0 4 128823
-0.002235 -0.000835 0.119167 0.234938 0.835175 0.833433 -0.062500 1 0 0 0 0 0 4 129814
-0.002235 -0.000835 0.119167 0.234937 0.835176 0.833452 -0.062500 1 0 0 0 0 0 4 130828
-0.002235 -0.000835 0.119167 0.234937 0.835177 0.833435 -0.062500 1 0 0 0 0 0 4 131803
-0.002235 -0.000835 0.119167 0.234940 0.835165 0.833440 -0.062500 1 0 0 0 0 0 4 132816
-0.002235 -0.000835 0.119167 0.234937 0.835175 0.833433 -0.062500 1 0 0 0 0 0 4 133811
-0.002235 -0.000835 0.119167 0.234940 0.835165 0.833439 -0.062500 1 0 0 0 0 0 4 135611
-0.002235 -0.000835 0.119167 0.234937 0.835175 0.833433 -0.062500 1 0 0 0 0 0 4 136843
-0.002235 -0.000835 0.119167 0.234948 0.835173 0.833446 -0.062500 1 0 0 0 0 0 4 137845
-0.002235 -0.000835 0.119167 0.234938 0.835176 0.833434 -0.062500 1 0 0 0 0 0 4 138825
-0.002235 -0.000835 0.119167 0.234941 0.835165 0.833439 -0.062500 1 0 0 0 0 0 4 139826
-0.002235 -0.000835 0.119167 0.234937 0.835175 0.833433 -0.062500 1 0 0 0 0 0 4 140943
-0.002235 -0.000835 0.119167 0.234940 0.835165 0.833439 -0.062500 1 0 0 0 0 0 4 141869
-0.002235 -0.000835 0.119167 0.234941 0.835163 0.833440 -0.062500 1 0 0 0 0 0 4 142828
-0.002235 -0.000835 0.119167 0.234946 0.835183 0.833440 -0.062500 1 0 0 0 0 0 4 143999
-0.002235 -0.000835 0.119167 0.234942 0.835165 0.833440 -0.062500 1 0 0 0 0 0 4 144977
-0.002235 -0.000835 0.119167 0.234938 0.835175 0.833433 -0.062500 1 0 0 0 0 0 4 145990
-0.002235 -0.000835 0.119167 0.234929 0.835167 0.833445 -0.062500 1 0 0 0 0 0 4 146897
-0.002235 -0.000835 0.119167 0.234936 0.835175 0.833434 -0.062500 1 0 0 0 0 0 4 147810
-0.002235 -0.000835 0.119167 0.234948 0.835173 0.833446 -0.062500 1 0 0 0 0 0 4 148847
-0.002235 -0.000835 0.119167 0.234938 0.835176 0.833434 -0.062500 1 0 0 0 0 0 4 150049
-0.002235 -0.000835 0.119167 0.234940 0.835165 0.833439 -0.062500 1 0 0 0 0 0 4 150857
-0.002235 -0.000835 0.119167 0.234937 0.835175 0.833433 -0.062500 1 0 0 0 0 0 4 151789
-0.002235 -0.000835 0.119167 0.234940 0.835165 0.833439 -0.062500 1 0 0 0 0 0 4 152887
-0.002235 -0.000835 0.119167 0.234937 0.835175 0.833433 -0.062500 1 0 0 0 0 0 4 153901
-0.002235 -0.000835 0.119167 0.234948 0.835173 0.833446 -0.062500 1 0 0 0 0 0 4 154846
-0.002235 -0.000835 0.119167 0.234938 0.835176 0.833434 -0.062500 1 0 0 0 0 0 4 155846
-0.002235 -0.000835 0.119167 0.234941 0.835165 0.833439 -0.062500 1 0 0 0 0 0 4 156824
-0.002235 -0.000835 0.119167 0.234937 0.835175 0.833433 -0.062500 1 0 0 0 0 0 4 157837
-0.002235 -0.000835 0.119167 0.234940 0.835165 0.833439 -0.062500 1 0 0 0 0 0 4 158836
-0.002235 -0.000835 0.119167 0.234941 0.835163 0.833439 -0.062500 1 0 0 0 0 0 4 159841
-0.002235 -0.000835 0.119167 0.234946 0.835183 0.833440 -0.062500 1 0 0 0 0 0 4 160837
-0.002235 -0.000835 0.119167 0.234942 0.835165 0.833440 -0.062500 1 0 0 0 0 0 4 161839
-0.002235 -0.000835 0.119167 0.234926 0.835178 0.833440 -0.062500 1 0 0 0 0 0 4 162838
-0.002235 -0.000835 0.119167 0.234939 0.835165 0.833440 -0.062500 1 0 0 0 0 0 4 164809
-0.002235 -0.000835 0.119167 0.234937 0.835175 0.833433 -0.062500 1 0 0 0 0 0 4 165872
-0.002235 -0.000835 0.119167 0.234948 0.835173 0.833446 -0.062500 1 0 0 0 0 0 4 166858
-0.002235 -0.000835 0.119167 0.234938 0.835176 0.833434 -0.062500 1 0 0 0 0 0 4 167852
-0.002235 -0.000835 0.119167 0.234940 0.835165 0.833439 -0.062500 1 0 0 0 0 0 4 168813
-0.002235 -0.000835 0.119167 0.234937 0.835175 0.833433 -0.062500 1 0 0 0 0 0 4 169823
-0.002235 -0.000835 0.119167 0.234940 0.835165 0.833439 -0.062500 1 0 0 0 0 0 4 170815
-0.002235 -0.000835 0.119167 0.234937 0.835175 0.833433 -0.062500 1 0 0 0 0 0 4 171854
-0.002235 -0.000835 0.119167 0.234948 0.835173 0.833446 -0.062500 1 0 0 0 0 0 4 172984
-0.002235 -0.000835 0.119167 0.234938 0.835176 0.833434 -0.062500 1 0 0 0 0 0 4 174080
-0.002235 -0.000835 0.119167 0.234941 0.835165 0.833439 -0.062500 1 0 0 0 0 0 4 175114
-0.002235 -0.000835 0.119167 0.234938 0.835175 0.833433 -0.062500 1 0 0 0 0 0 4 175874
-0.002235 -0.000835 0.119167 0.234941 0.835165 0.833439 -0.062500 1 0 0 0 0 0 4 176826
-0.002235 -0.000835 0.119167 0.234933 0.835187 0.833446 -0.062500 1 0 0 0 0 0 4 177795
-0.002235 -0.000835 0.119167 0.234940 0.835166 0.833441 -0.062500 1 0 0 0 0 0 4 178844
-0.002235 -0.000835 0.119167 0.234937 0.835176 0.833433 -0.062500 1 0 0 0 0 0 4 179981
-0.002235 -0.000835 0.119167 0.234940 0.835165 0.833439 -0.062500 1 0 0 0 0 0 4 180896
-0.002235 -0.000835 0.119167 0.234940 0.835163 0.833440 -0.062500 1 0 0 0 0 0 4 181927
-0.002235 -0.000835 0.119167 0.234937 0.835175 0.833433 -0.062500 1 0 0 0 0 0 4 182896
-0.002235 -0.000835 0.119167 0.234948 0.835173 0.833446 -0.062500 1 0 0 0 0 0 4 183920
-0.002235 -0.000835 0.119167 0.234938 0.835176 0.833434 -0.062500 1 0 0 0 0 0 4 184876
-0.002235 -0.000835 0.119167 0.234941 0.835165 0.833439 -0.062500 1 0 0 0 0 0 4 185840
-0.002235 -0.000835 0.119167 0.234937 0.835175 0.833433 -0.062500 1 0 0 0 0 0 4 186797
-0.002235 -0.000835 0.119167 0.234940 0.835164 0.833439 -0.062500 1 0 0 0 0 0 4 187924
-0.002235 -0.000835 0.119167 0.234937 0.835175 0.833433 -0.062500 1 0 0 0 0 0 4 189012
-0.002235 -0.000835 0.119167 0.234949 0.835173 0.833446 -0.062500 1 0 0 0 0 0 4 189756
-0.002235 -0.000835 0.119167 0.234939 0.835176 0.833434 -0.062500 1 0 0 0 0 0 4 190864
-0.002235 -0.000835 0.119167 0.234941 0.835165 0.833439 -0.062500 1 0 0 0 0 0 4 191870
-0.002235 -0.000835 0.119167 0.234938 0.835175 0.833433 -0.062500 1 0 0 0 0 0 4 192823
-0.002235 -0.000835 0.119167 0.234928 0.835167 0.833445 -0.062500 1 0 0 0 0 0 4 193821
-0.002235 -0.000835 0.119167 0.234944 0.835184 0.833441 -0.062500 1 0 0 0 0 0 4 194817
-0.002235 -0.000835 0.119167 0.234941 0.835166 0.833440 -0.062500 1 0 0 0 0 0 4 195815
-0.002235 -0.000835 0.119167 0.234937 0.835176 0.833433 -0.062500 1 0 0 0 0 0 4 196815
-0.002235 -0.000835 0.119167 0.234940 0.835165 0.833439 -0.062500 1 0 0 0 0 0 4 197812
-0.002235 -0.000835 0.119167 0.234937 0.835175 0.833433 -0.062500 1 0 0 0 0 0 4 198817
-0.002235 -0.000835 0.119167 0.234940 0.835165 0.833439 -0.062500 1 0 0 0 0 0 4 199820
-0.002235 -0.000835 0.119167 0.234949 0.835172 0.833447 -0.062500 1 0 0 0 0 0 4 200814
-0.002235 -0.000835 0.119167 0.234938 0.835176 0.833434 -0.062500 1 0 0 0 0 0 4 202824
-0.002235 -0.000835 0.119167 0.234941 0.835165 0.833439 -0.062500 1 0 0 0 0 0 4 203979
-0.002235 -0.000835 0.119167 0.234937 0.835175 0.833433 -0.062500 1 0 0 0 0 0 4 204836
-0.002235 -0.000835 0.119167 0.234940 0.835164 0.833439 -0.062500 1 0 0 0 0 0 4 205827
-0.002235 -0.000835 0.119167 0.234937 0.835175 0.833433 -0.062500 1 0 0 0 0 0 4 206816
-0.002235 -0.000835 0.119167 0.234949 0.835173 0.833446 -0.062500 1 0 0 0 0 0 4 207829
-0.002235 -0.000835 0.119167 0.234939 0.835176 0.833434 -0.062500 1 0 0 0 0 0 4 208861
-0.002235 -0.000835 0.119167 0.234929 0.835168 0.833446 -0.062500 1 0 0 0 0 0 4 209800
-0.002235 -0.000835 0.119167 0.234936 0.835175 0.833434 -0.062500 1 0 0 0 0 0 4 210967
-0.002235 -0.000835 0.119167 0.234940 0.835165 0.833439 -0.062500 1 0 0 0 0 0 4 212046
-0.002235 -0.000835 0.119167 0.234945 0.835184 0.833440 -0.062500 1 0 0 0 0 0 4 212879
-0.002235 -0.000835 0.119167 0.234941 0.835166 0.833440 -0.062500 1 0 0 0 0 0 4 213815
-0.002235 -0.000835 0.119167 0.234937 0.835175 0.833433 -0.062500 1 0 0 0 0 0 4 214866
-0.002235 -0.000835 0.119167 0.234940 0.835165 0.833439 -0.062500 1 0 0 0 0 0 4 215770
-0.002235 -0.000835 0.119167 0.234937 0.835175 0.833433 -0.062500 1 0 0 0 0 0 4 216793
-0.002235 -0.000835 0.119167 0.234948 0.835173 0.833446 -0.062500 1 0 0 0 0 0 4 217962
-0.002235 -0.000835 0.119167 0.234938 0.835176 0.833434 -0.062500 1 0 0 0 0 0 4 218762
-0.002235 -0.000835 0.119167 0.234941 0.835165 0.833439 -0.062500 1 0 0 0 0 0 4 219780
-0.002235 -0.000835 0.119167 0.234941 0.835164 0.833440 -0.062500 1 0 0 0 0 0 4 220836
-0.002235 -0.000835 0.119167 0.234938 0.835175 0.833433 -0.062500 1 0 0 0 0 0 4 221796
-0.002235 -0.000835 0.119167 0.234941 0.835164 0.833439 -0.062500 1 0 0 0 0 0 4 222794
-0.002235 -0.000835 0.119167 0.234946 0.835183 0.833440 -0.062500 1 0 0 0 0 0 4 223791
-0.002235 -0.000835 0.119167 0.234942 0.835166 0.833440 -0.062500 1 0 0 0 0 0 4 224788
-0.002235 -0.000835 0.119167 0.234926 0.835178 0.833440 -0.062500 1 0 0 0 0 0 4 225785
-0.002235 -0.000835 0.119167 0.234939 0.835165 0.833440 -0.062500 1 0 0 0 0 0 4 226790
-0.002235 -0.000835 0.119167 0.234937 0.835175 0.833433 -0.062500 1 0 0 0 0 0 4 227790
-0.002235 -0.000835 0.119167 0.234940 0.835165 0.833439 -0.062500 1 0 0 0 0 0 4 228789
-0.002235 -0.000835 0.119167 0.234945 0.835184 0.833440 -0.062500 1 0 0 0 0 0 4 229789
-0.002235 -0.000835 0.119167 0.234941 0.835166 0.833440 -0.062500 1 0 0 0 0 0 4 231666
-0.002235 -0.000835 0.119167 0.234937 0.835175 0.833433 -0.062500 1 0 0 0 0 0 4 232034
-0.002235 -0.000835 0.119167 0.234940 0.835165 0.833439 -0.062500 1 0 0 0 0 0 4 232915
-0.002235 -0.000835 0.119167 0.234937 0.835175 0.833433 -0.062500 1 0 0 0 0 0 4 233818
-0.002235 -0.000835 0.119167 0.234948 0.835173 0.833446 -0.062500 1 0 0 0 0 0 4 234808
-0.002235 -0.000835 0.119167 0.234938 0.835176 0.833434 -0.062500 1 0 0 0 0 0 4 235793
-0.002235 -0.000835 0.119167 0.234941 0.835165 0.833439 -0.062500 1 0 0 0 0 0 4 236787
-0.002235 -0.000835 0.119167 0.234938 0.835175 0.833433 -0.062500 1 0 0 0 0 0 4 237790
-0.002235 -0.000835 0.119167 0.234941 0.835165 0.833439 -0.062500 1 0 0 0 0 0 4 238794
-0.002235 -0.000835 0.119167 0.234929 0.835166 0.833446 -0.062500 1 0 0 0 0 0 4 240120
-0.002235 -0.000835 0.119167 0.234944 0.835184 0.833441 -0.062500 1 0 0 0 0 0 4 241107
-0.002235 -0.000835 0.119167 0.234937 0.835178 0.833434 -0.062500 1 0 0 0 0 0 4 241887
-0.002235 -0.000835 0.119167 0.234940 0.835165 0.833439 -0.062500 1 0 0 0 0 0 4 243071
-0.002235 -0.000835 0.119167 0.234940 0.835164 0.833440 -0.062500 1 0 0 0 0 0 4 243830
-0.002235 -0.000835 0.119167 0.234937 0.835175 0.833433 -0.062500 1 0 0 0 0 0 4 244794
-0.002235 -0.000835 0.119167 0.234940 0.835164 0.833439 -0.062500 1 0 0 0 0 0 4 246071
-0.002235 -0.000835 0.119167 0.234945 0.835184 0.833440 -0.062500 1 0 0 0 0 0 4 246933
-0.002235 -0.000835 0.119167 0.234941 0.835166 0.833440 -0.062500 1 0 0 0 0 0 4 248000
-0.002235 -0.000835 0.119167 0.234937 0.835175 0.833433 -0.062500 1 0 0 0 0 0 4 249068
-0.002235 -0.000835 0.119167 0.234940 0.835165 0.833439 -0.062500 1 0 0 0 0 0 4 249943
-0.002235 -0.000835 0.119167 0.234937 0.835175 0.833433 -0.062500 1 0 0 0 0 0 4 250933
-0.002235 -0.000835 0.119167 0.234949 0.835173 0.833446 -0.062500 1 0 0 0 0 0 4 251825
-0.002235 -0.000835 0.119167 0.234939 0.835176 0.833434 -0.062500 1 0 0 0 0 0 4 252820
-0.002235 -0.000835 0.119167 0.234941 0.835165 0.833439 -0.062500 1 0 0 0 0 0 4 253789
-0.002235 -0.000835 0.119167 0.234938 0.835175 0.833433 -0.062500 1 0 0 0 0 0 4 254837
-0.002235 -0.000835 0.119167 0.234928 0.835167 0.833445 -0.062500 1 0 0 0 0 0 4 255813
-0.002235 -0.000835 0.119167 0.234936 0.835175 0.833434 -0.062500 1 0 0 0 0 0 4 256809
-0.002235 -0.000835 0.119167 0.234948 0.835173 0.833446 -0.062500 1 0 0 0 0 0 4 257833
-0.002235 -0.000835 0.119167 0.234938 0.835176 0.833434 -0.062500 1 0 0 0 0 0 4 258817
-0.002235 -0.000835 0.119167 0.234940 0.835165 0.833439 -0.062500 1 0 0 0 0 0 4 259766
-0.002235 -0.000835 0.119167 0.234941 0.835164 0.833440 -0.062500 1 0 0 0 0 0 4 260786
-0.002235 -0.000835 0.119167 0.234937 0.835175 0.833433 -0.062500 1 0 0 0 0 0 4 261763
-0.002235 -0.000835 0.119167 0.234948 0.835173 0.833446 -0.062500 1 0 0 0 0 0 4 262781
-0.002235 -0.000835 0.119167 0.234938 0.835176 0.833434 -0.062500 1 0 0 0 0 0 4 263763
-0.002235 -0.000835 0.119167 0.234941 0.835165 0.833439 -0.062500 1 0 0 0 0 0 4 264784
-0.002235 -0.000835 0.119167 0.234938 0.835175 0.833433 -0.062500 1 0 0 0 0 0 4 265794
-0.002235 -0.000835 0.119167 0.234940 0.835165 0.833439 -0.062500 1 0 0 0 0 0 4 266761
-0.002235 -0.000835 0.119167 0.234937 0.835175 0.833433 -0.062500 1 0 0 0 0 0 4 267771
-0.002235 -0.000835 0.119167 0.234949 0.835173 0.833446 -0.062500 1 0 0 0 0 0 4 269405
-0.002235 -0.000835 0.119167 0.234939 0.835176 0.833434 -0.062500 1 0 0 0 0 0 4 269733
-0.002235 -0.000835 0.119167 0.234941 0.835165 0.833439 -0.062500 1 0 0 0 0 0 4 270784
-0.002235 -0.000835 0.119167 0.234925 0.835178 0.833439 -0.062500 1 0 0 0 0 0 4 271790
-0.002235 -0.000835 0.119167 0.234939 0.835165 0.833440 -0.062500 1 0 0 0 0 0 4 272777
-0.002235 -0.000835 0.119167 0.234937 0.835175 0.833433 -0.062500 1 0 0 0 0 0 4 273773
-0.002235 -0.000835 0.119167 0.234948 0.835173 0.833446 -0.062500 1 0 0 0 0 0 4 274793
-0.002235 -0.000835 0.119167 0.234938 0.835176 0.833434 -0.062500 1 0 0 0 0 0 4 275812
-0.002235 -0.000835 0.119167 0.234940 0.835165 0.833439 -0.062500 1 0 0 0 0 0 4 276789
-0.002235 -0.000835 0.119167 0.234937 0.835175 0.833433 -0.062500 1 0 0 0 0 0 4 277948
-0.002235 -0.000835 0.119167 0.234940 0.835165 0.833439 -0.062500 1 0 0 0 0 0 4 278908
-0.002235 -0.000835 0.119167 0.234949 0.835172 0.833447 -0.062500 1 0 0 0 0 0 4 280052
-0.002235 -0.000835 0.119167 0.234939 0.835176 0.833434 -0.062500 1 0 0 0 0 0 4 280837
-0.002235 -0.000835 0.119167 0.234941 0.835165 0.833439 -0.062500 1 0 0 0 0 0 4 281821
-0.002235 -0.000835 0.119167 0.234938 0.835175 0.833433 -0.062500 1 0 0 0 0 0 4 282739
-0.002235 -0.000835 0.119167 0.234941 0.835164 0.833439 -0.062500 1 0 0 0 0 0 4 283996
-0.002235 -0.000835 0.119167 0.234937 0.835175 0.833433 -0.062500 1 0 0 0 0 0 4 284992
-0.002235 -0.000835 0.119167 0.234936 0.835176 0.833452 -0.062500 1 0 0 0 0 0 4 285775
-0.002235 -0.000835 0.119167 0.234937 0.835177 0.833435 -0.062500 1 0 0 0 0 0 4 286801
-0.002235 -0.000835 0.119167 0.234940 0.835165 0.833440 -0.062500 1 0 0 0 0 0 4 287821
-0.002235 -0.000835 0.119167 0.234937 0.835175 0.833433 -0.062500 1 0 0 0 0 0 4 288767
-0.002235 -0.000835 0.119167 0.234940 0.835165 0.833439 -0.062500 1 0 0 0 0 0 4 289763
-0.002235 -0.000835 0.119167 0.234937 0.835175 0.833433 -0.062500 1 0 0 0 0 0 4 290760
-0.002235 -0.000835 0.119167 0.234948 0.835173 0.833446 -0.062500 1 0 0 0 0 0 4 291759
-0.002235 -0.000835 0.119167 0.234938 0.835176 0.833434 -0.062500 1 0 0 0 0 0 4 292761
-0.002235 -0.000835 0.119167 0.234940 0.835165 0.833439 -0.062500 1 0 0 0 0 0 4 293760
-0.002235 -0.000835 0.119167 0.234937 0.835175 0.833433 -0.062500 1 0 0 0 0 0 4 294761
-0.002235 -0.000835 0.119167 0.234940 0.835165 0.833439 -0.062500 1 0 0 0 0 0 4 295767
-0.002235 -0.000835 0.119167 0.234949 0.835172 0.833447 -0.062500 1 0 0 0 0 0 4 296767
-0.002235 -0.000835 0.119167 0.234939 0.835176 0.833434 -0.062500 1 0 0 0 0 0 4 297855
-0.002235 -0.000835 0.119167 0.234941 0.835165 0.833439 -0.062500 1 0 0 0 0 0 4 298816
-0.002235 -0.000835 0.119167 0.234938 0.835175 0.833433 -0.062500 1 0 0 0 0 0 4 299929
-0.002235 -0.000835 0.119167 0.234941 0.835164 0.833439 -0.062500 1 0 0 0 0 0 4 300779
-0.002235 -0.000835 0.119167 0.234925 0.835178 0.833439 -0.062500 1 0 0 0 0 0 4 301752
-0.002235 -0.000835 0.119167 0.234947 0.835173 0.833447 -0.062500 1 0 0 0 0 0 4 302775
-0.002235 -0.000835 0.119167 0.234938 0.835176 0.833434 -0.062500 1 0 0 0 0 0 4 303772
-0.002235 -0.000835 0.119167 0.234940 0.835165 0.833439 -0.062500 1 0 0 0 0 0 4 304764
-0.002235 -0.000835 0.119167 0.234937 0.835175 0.833433 -0.062500 1 0 0 0 0 0 4 305763
-0.002235 -0.000835 0.119167 0.234940 0.835165 0.833439 -0.062500 1 0 0 0 0 0 4 306994
-0.002235 -0.000835 0.119167 0.234945 0.835184 0.833440 -0.062500 1 0 0 0 0 0 4 307923
-0.002235 -0.000835 0.119167 0.234941 0.835166 0.833440 -0.062500 1 0 0 0 0 0 4 308845
-0.002235 -0.000835 0.119167 0.234938 0.835175 0.833433 -0.062500 1 0 0 0 0 0 4 310045
-0.002235 -0.000835 0.119167 0.234940 0.835165 0.833439 -0.062500 1 0 0 0 0 0 4 310808
-0.002235 -0.000835 0.119167 0.234937 0.835175 0.833433 -0.062500 1 0 0 0 0 0 4 311817
-0.002235 -0.000835 0.119167 0.234949 0.835173 0.833446 -0.062500 1 0 0 0 0 0 4 312897
-0.002235 -0.000835 0.119167 0.234939 0.835176 0.833434 -0.062500 1 0 0 0 0 0 4 313883
-0.002235 -0.000835 0.119167 0.234941 0.835165 0.833439 -0.062500 1 0 0 0 0 0 4 314961
-0.002235 -0.000835 0.119167 0.234938 0.835175 0.833433 -0.062500 1 0 0 0 0 0 4 315753
-0.002235 -0.000835 0.119167 0.234928 0.835168 0.833445 -0.062500 1 0 0 0 0 0 4 316821
-0.002235 -0.000835 0.119167 0.234939 0.835164 0.833441 -0.062500 1 0 0 0 0 0 4 317833
-0.002235 -0.000835 0.119167 0.234937 0.835175 0.833433 -0.062500 1 0 0 0 0 0 4 318802
-0.002235 -0.000835 0.119167 0.234948 0.835173 0.833446 -0.062500 1 0 0 0 0 0 4 319751
-0.002235 -0.000835 0.119167 0.234938 0.835176 0.833434 -0.062500 1 0 0 0 0 0 4 320993
-0.002235 -0.000835 0.119167 0.234940 0.835165 0.833439 -0.062500 1 0 0 0 0 0 4 321866
-0.002235 -0.000835 0.119167 0.234937 0.835175 0.833433 -0.062500 1 0 0 0 0 0 4 322752
-0.002235 -0.000835 0.119167 0.234940 0.835164 0.833439 -0.062500 1 0 0 0 0 0 4 323822
-0.002235 -0.000835 0.119167 0.234945 0.835184 0.833440 -0.062500 1 0 0 0 0 0 4 324851
-0.002235 -0.000835 0.119167 0.234941 0.835166 0.833440 -0.062500 1 0 0 0 0 0 4 325798
-0.002235 -0.000835 0.119167 0.234938 0.835175 0.833433 -0.062500 1 0 0 0 0 0 4 326792
-0.002235 -0.000835 0.119167 0.234941 0.835165 0.833439 -0.062500 1 0 0 0 0 0 4 327785
-0.002235 -0.000835 0.119167 0.234937 0.835175 0.833433 -0.062500 1 0 0 0 0 0 4 328793
-0.002235 -0.000835 0.119167 0.234949 0.835173 0.833446 -0.062500 1 0 0 0 0 0 4 329787
-0.002235 -0.000835 0.119167 0.234939 0.835176 0.833434 -0.062500 1 0 0 0 0 0 4 330792
-0.002235 -0.000835 0.119167 0.234941 0.835165 0.833439 -0.062500 1 0 0 0 0 0 4 331790
-0.002235 -0.000835 0.119167 0.234926 0.835178 0.833439 -0.062500 1 0 0 0 0 0 4 332786
-0.002235 -0.000835 0.119167 0.234939 0.835165 0.833440 -0.062500 1 0 0 0 0 0 4 333789
-0.002235 -0.000835 0.119167 0.234937 0.835175 0.833433 -0.062500 1 0 0 0 0 0 4 335788
-0.002235 -0.000835 0.119167 0.234948 0.835173 0.833446 -0.062500 1 0 0 0 0 0 4 336939
-0.002235 -0.000835 0.119167 0.234938 0.835176 0.833434 -0.062500 1 0 0 0 0 0 4 337802
-0.002235 -0.000835 0.119167 0.234940 0.835165 0.833439 -0.062500 1 0 0 0 0 0 4 338807
-0.002235 -0.000835 0.119167 0.234941 0.835164 0.833440 -0.062500 1 0 0 0 0 0 4 339788
-0.002235 -0.000835 0.119167 0.234937 0.835175 0.833433 -0.062500 1 0 0 0 0 0 4 340735
-0.002235 -0.000835 0.119167 0.234940 0.835164 0.833439 -0.062500 1 0 0 0 0 0 4 341829
-0.002235 -0.000835 0.119167 0.234945 0.835184 0.833440 -0.062500 1 0 0 0 0 0 4 342813
-0.002235 -0.000835 0.119167 0.234941 0.835166 0.833440 -0.062500 1 0 0 0 0 0 4 343983
-0.002235 -0.000835 0.119167 0.234938 0.835175 0.833433 -0.062500 1 0 0 0 0 0 4 344839
-0.002235 -0.000835 0.119167 0.234941 0.835165 0.833439 -0.062500 1 0 0 0 0 0 4 345970
-0.002235 -0.000835 0.119167 0.234938 0.835175 0.833433 -0.062500 1 0 0 0 0 0 4 346970
-0.002235 -0.000835 0.119167 0.234936 0.835176 0.833452 -0.062500 1 0 0 0 0 0 4 347717
-0.002235 -0.000835 0.119167 0.234937 0.835177 0.833435 -0.062500 1 0 0 0 0 0 4 348773
-0.002235 -0.000835 0.119167 0.234940 0.835165 0.833440 -0.062500 1 0 0 0 0 0 4 349711
-0.002235 -0.000835 0.119167 0.234937 0.835175 0.833433 -0.062500 1 0 0 0 0 0 4 350855
-0.002235 -0.000835 0.119167 0.234940 0.835165 0.833439 -0.062500 1 0 0 0 0 0 4 351787
-0.002235 -0.000835 0.119167 0.234937 0.835175 0.833433 -0.062500 1 0 0 0 0 0 4 352766
-0.002235 -0.000835 0.119167 0.234948 0.835173 0.833446 -0.062500 1 0 0 0 0 0 4 353790
-0.002235 -0.000835 0.119167 0.234938 0.835176 0.833434 -0.062500 1 0 0 0 0 0 4 354792
-0.002235 -0.000835 0.119167 0.234940 0.835165 0.833439 -0.062500 1 0 0 0 0 0 4 355770
-0.002235 -0.000835 0.119167 0.234941 0.835163 0.833440 -0.062500 1 0 0 0 0 0 4 356763
-0.002235 -0.000835 0.119167 0.234937 0.835175 0.833433 -0.062500 1 0 0 0 0 0 4 357743
-0.002235 -0.000835 0.119167 0.234949 0.835173 0.833446 -0.062500 1 0 0 0 0 0 4 358753
-0.002235 -0.000835 0.119167 0.234939 0.835176 0.833434 -0.062500 1 0 0 0 0 0 4 359758
-0.002235 -0.000835 0.119167 0.234941 0.835165 0.833439 -0.062500 1 0 0 0 0 0 4 360758
-0.002235 -0.000835 0.119167 0.234938 0.835175 0.833433 -0.062500 1 0 0 0 0 0 4 361739
-0.002235 -0.000835 0.119167 0.234941 0.835164 0.833439 -0.062500 1 0 0 0 0 0 4 362746
-0.002235 -0.000835 0.119167 0.234925 0.835178 0.833439 -0.062500 1 0 0 0 0 0 4 363735
-0.002235 -0.000835 0.119167 0.234947 0.835174 0.833447 -0.062500 1 0 0 0 0 0 4 364754
-0.002235 -0.000835 0.119167 0.234938 0.835176 0.833434 -0.062500 1 0 0 0 0 0 4 366541
-0.002235 -0.000835 0.119167 0.234940 0.835165 0.833439 -0.062500 1 0 0 0 0 0 4 367813
-0.002235 -0.000835 0.119167 0.234937 0.835175 0.833433 -0.062500 1 0 0 0 0 0 4 368761
-0.002235 -0.000835 0.119167 0.234940 0.835165 0.833439 -0.062500 1 0 0 0 0 0 4 369750
-0.002235 -0.000835 0.119167 0.234937 0.835175 0.833433 -0.062500 1 0 0 0 0 0 4 370751
-0.002235 -0.000835 0.119167 0.234948 0.835173 0.833446 -0.062500 1 0 0 0 0 0 4 371750
-0.002235 -0.000835 0.119167 0.234938 0.835176 0.833434 -0.062500 1 0 0 0 0 0 4 372740
-0.002235 -0.000835 0.119167 0.234941 0.835165 0.833439 -0.062500 1 0 0 0 0 0 4 373934
-0.002235 -0.000835 0.119167 0.234937 0.835175 0.833433 -0.062500 1 0 0 0 0 0 4 374846
-0.002235 -0.000835 0.119167 0.234940 0.835165 0.833439 -0.062500 1 0 0 0 0 0 4 376033
-0.002235 -0.000835 0.119167 0.234949 0.835172 0.833447 -0.062500 1 0 0 0 0 0 4 377067
-0.002235 -0.000835 0.119167 0.234939 0.835176 0.833434 -0.062500 1 0 0 0 0 0 4 377771
-0.002235 -0.000835 0.119167 0.234941 0.835165 0.833439 -0.062500 1 0 0 0 0 0 4 378927
-0.002235 -0.000835 0.119167 0.234938 0.835175 0.833433 -0.062500 1 0 0 0 0 0 4 379897
-0.002235 -0.000835 0.119167 0.234928 0.835167 0.833445 -0.062500 1 0 0 0 0 0 4 380799
-0.002235 -0.000835 0.119167 0.234936 0.835175 0.833434 -0.062500 1 0 0 0 0 0 4 381963
-0.002235 -0.000835 0.119167 0.234948 0.835173 0.833446 -0.062500 1 0 0 0 0 0 4 382866
-0.002235 -0.000835 0.119167 0.234938 0.835176 0.833434 -0.062500 1 0 0 0 0 0 4 383882
-0.002235 -0.000835 0.119167 0.234940 0.835165 0.833439 -0.062500 1 0 0 0 0 0 4 384746
-0.002235 -0.000835 0.119167 0.234937 0.835175 0.833433 -0.062500 1 0 0 0 0 0 4 385803
-0.002235 -0.000835 0.119167 0.234940 0.835165 0.833439 -0.062500 1 0 0 0 0 0 4 386776
-0.002235 -0.000835 0.119167 0.234937 0.835175 0.833433 -0.062500 1 0 0 0 0 0 4 387915
-0.002235 -0.000835 0.119167 0.234948 0.835173 0.833446 -0.062500 1 0 0 0 0 0 4 388990
-0.002235 -0.000835 0.119167 0.234938 0.835176 0.833434 -0.062500 1 0 0 0 0 0 4 389711
-0.002235 -0.000835 0.119167 0.234941 0.835165 0.833439 -0.062500 1 0 0 0 0 0 4 390814
-0.002235 -0.000835 0.119167 0.234937 0.835175 0.833433 -0.062500 1 0 0 0 0 0 4 391815
-0.002235 -0.000835 0.119167 0.234940 0.835165 0.833439 -0.062500 1 0 0 0 0 0 4 392770
-0.002235 -0.000835 0.119167 0.234949 0.835172 0.833447 -0.062500 1 0 0 0 0 0 4 393770
-0.002235 -0.000835 0.119167 0.234939 0.835176 0.833434 -0.062500 1 0 0 0 0 0 4 394763
-0.002235 -0.000835 0.119167 0.234941 0.835165 0.833439 -0.062500 1 0 0 0 0 0 4 395765
-0.002235 -0.000835 0.119167 0.234926 0.835178 0.833440 -0.062500 1 0 0 0 0 0 4 396766
-0.002235 -0.000835 0.119167 0.234939 0.835165 0.833440 -0.062500 1 0 0 0 0 0 4 397764
-0.002235 -0.000835 0.119167 0.234937 0.835175 0.833433 -0.062500 1 0 0 0 0 0 4 398767
-0.002235 -0.000835 0.119167 0.234948 0.835173 0.833446 -0.062500 1 0 0 0 0 0 4 399766
-0.002235 -0.000835 0.119167 0.234938 0.835176 0.833434 -0.062500 1 0 0 0 0 0 4 400769
-0.002235 -0.000835 0.119167 0.234940 0.835165 0.833439 -0.062500 1 0 0 0 0 0 4 402422
-0.002235 -0.000835 0.119167 0.234937 0.835175 0.833433 -0.062500 1 0 0 0 0 0 4 402724
-0.002235 -0.000835 0.119167 0.234940 0.835164 0.833439 -0.062500 1 0 0 0 0 0 4 403820
-0.002235 -0.000835 0.119167 0.234945 0.835184 0.833440 -0.062500 1 0 0 0 0 0 4 404793
-0.002235 -0.000835 0.119167 0.234942 0.835166 0.833440 -0.062500 1 0 0 0 0 0 4 405775
-0.002235 -0.000835 0.119167 0.234938 0.835175 0.833433 -0.062500 1 0 0 0 0 0 4 406770
-0.002235 -0.000835 0.119167 0.234941 0.835165 0.833439 -0.062500 1 0 0 0 0 0 4 407750
-0.002235 -0.000835 0.119167 0.234938 0.835175 0.833433 -0.062500 1 0 0 0 0 0 4 408770
-0.002235 -0.000835 0.119167 0.234949 0.835173 0.833446 -0.062500 1 0 0 0 0 0 4 409928
-0.002235 -0.000835 0.119167 0.234939 0.835176 0.833434 -0.062500 1 0 0 0 0 0 4 410809
-0.002235 -0.000835 0.119167 0.234929 0.835168 0.833446 -0.062500 1 0 0 0 0 0 4 411900
-0.002235 -0.000835 0.119167 0.234936 0.835176 0.833434 -0.062500 1 0 0 0 0 0 4 412983
-0.002235 -0.000835 0.119167 0.234940 0.835165 0.833439 -0.062500 1 0 0 0 0 0 4 414003
-0.002235 -0.000835 0.119167 0.234937 0.835175 0.833433 -0.062500 1 0 0 0 0 0 4 414811
-0.002235 -0.000835 0.119167 0.234948 0.835174 0.833446 -0.062500 1 0 0 0 0 0 4 415766
-0.002235 -0.000835 0.119167 0.234938 0.835177 0.833434 -0.062500 1 0 0 0 0 0 4 416747
-0.002235 -0.000835 0.119167 0.234940 0.835165 0.833439 -0.062500 1 0 0 0 0 0 4 417977
-0.002235 -0.000835 0.119167 0.234941 0.835164 0.833440 -0.062500 1 0 0 0 0 0 4 418965
-0.002235 -0.000835 0.119167 0.234937 0.835175 0.833433 -0.062500 1 0 0 0 0 0 4 419707
-0.002235 -0.000835 0.119167 0.234940 0.835164 0.833439 -0.062500 1 0 0 0 0 0 4 420775
-0.002235 -0.000835 0.119167 0.234945 0.835184 0.833440 -0.062500 1 0 0 0 0 0 4 421782
-0.002235 -0.000835 0.119167 0.234942 0.835166 0.833440 -0.062500 1 0 0 0 0 0 4 422753
-0.002235 -0.000835 0.119167 0.234938 0.835175 0.833433 -0.062500 1 0 0 0 0 0 4 423743
-0.002235 -0.000835 0.119167 0.234941 0.835165 0.833439 -0.062500 1 0 0 0 0 0 4 424752
-0.002235 -0.000835 0.119167 0.234938 0.835175 0.833433 -0.062500 1 0 0 0 0 0 4 425741
-0.002235 -0.000835 0.119167 0.234937 0.835176 0.833452 -0.062500 1 0 0 0 0 0 4 426706
-0.002235 -0.000835 0.119167 0.234937 0.835177 0.833435 -0.062500 1 0 0 0 0 0 4 427725
-0.002235 -0.000835 0.119167 0.234940 0.835165 0.833440 -0.062500 1 0 0 0 0 0 4 428708
-0.002235 -0.000835 0.119167 0.234937 0.835175 0.833433 -0.062500 1 0 0 0 0 0 4 429706
-0.002235 -0.000835 0.119167 0.234940 0.835165 0.833439 -0.062500 1 0 0 0 0 0 4 430710
-0.002235 -0.000835 0.119167 0.234937 0.835175 0.833433 -0.062500 1 0 0 0 0 0 4 432591
-0.002235 -0.000835 0.119167 0.234948 0.835173 0.833446 -0.062500 1 0 0 0 0 0 4 432921
-0.002235 -0.000835 0.119167 0.234938 0.835176 0.833434 -0.062500 1 0 0 0 0 0 4 433860
-0.002235 -0.000835 0.119167 0.234941 0.835165 0.833439 -0.062500 1 0 0 0 0 0 4 434741
-0.002235 -0.000835 0.119167 0.234941 0.835164 0.833440 -0.062500 1 0 0 0 0 0 4 435736
-0.002235 -0.000835 0.119167 0.234937 0.835175 0.833433 -0.062500 1 0 0 0 0 0 4 436716
-0.002235 -0.000835 0.119167 0.234940 0.835164 0.833439 -0.062500 1 0 0 0 0 0 4 437720
-0.002235 -0.000835 0.119167 0.234946 0.835183 0.833440 -0.062500 1 0 0 0 0 0 4 438715
-0.002235 -0.000835 0.119167 0.234942 0.835166 0.833440 -0.062500 1 0 0 0 0 0 4 439721
-0.002235 -0.000835 0.119167 0.234938 0.835175 0.833433 -0.062500 1 0 0 0 0 0 4 441026
-0.002235 -0.000835 0.119167 0.234929 0.835167 0.833445 -0.062500 1 0 0 0 0 0 4 442073
-0.002235 -0.000835 0.119167 0.234936 0.835175 0.833434 -0.062500 1 0 0 0 0 0 4 442809
-0.002235 -0.000835 0.119167 0.234948 0.835173 0.833446 -0.062500 1 0 0 0 0 0 4 443790
-0.002235 -0.000835 0.119167 0.234938 0.835176 0.833434 -0.062500 1 0 0 0 0 0 4 444727
-0.002235 -0.000835 0.119167 0.234940 0.835165 0.833439 -0.062500 1 0 0 0 0 0 4 445803
-0.002235 -0.000835 0.119167 0.234937 0.835175 0.833433 -0.062500 1 0 0 0 0 0 4 446839
-0.002235 -0.000835 0.119167 0.234940 0.835165 0.833439 -0.062500 1 0 0 0 0 0 4 447889
-0.002235 -0.000835 0.119167 0.234937 0.835175 0.833433 -0.062500 1 0 0 0 0 0 4 448793
-0.002235 -0.000835 0.119167 0.234948 0.835173 0.833446 -0.062500 1 0 0 0 0 0 4 449868
-0.002235 -0.000835 0.119167 0.234938 0.835176 0.833434 -0.062500 1 0 0 0 0 0 4 450902
-0.002235 -0.000835 0.119167 0.234941 0.835165 0.833439 -0.062500 1 0 0 0 0 0 4 451762
-0.002235 -0.000835 0.119167 0.234937 0.835175 0.833433 -0.062500 1 0 0 0 0 0 4 452771
-0.002235 -0.000835 0.119167 0.234940 0.835165 0.833439 -0.062500 1 0 0 0 0 0 4 453774
-0.002235 -0.000835 0.119167 0.234949 0.835172 0.833447 -0.062500 1 0 0 0 0 0 4 454703
-0.002235 -0.000835 0.119167 0.234939 0.835176 0.833434 -0.062500 1 0 0 0 0 0 4 455778
-0.002235 -0.000835 0.119167 0.234941 0.835165 0.833439 -0.062500 1 0 0 0 0 0 4 456672
-0.002235 -0.000835 0.119167 0.234926 0.835178 0.833440 -0.062500 1 0 0 0 0 0 4 457798
-0.002235 -0.000835 0.119167 0.234939 0.835165 0.833440 -0.062500 1 0 0 0 0 0 4 458819
-0.002235 -0.000835 0.119167 0.234937 0.835175 0.833433 -0.062500 1 0 0 0 0 0 4 459745
-0.002235 -0.000835 0.119167 0.234948 0.835173 0.833446 -0.062500 1 0 0 0 0 0 4 460738
-0.002235 -0.000835 0.119167 0.234938 0.835176 0.833434 -0.062500 1 0 0 0 0 0 4 461737
-0.002235 -0.000835 0.119167 0.234940 0.835165 0.833439 -0.062500 1 0 0 0 0 0 4 462746
-0.002235 -0.000835 0.119167 0.234937 0.835175 0.833433 -0.062500 1 0 0 0 0 0 4 463737
-0.002235 -0.000835 0.119167 0.234940 0.835165 0.833439 -0.062500 1 0 0 0 0 0 4 464736
-0.002235 -0.000835 0.119167 0.234937 0.835175 0.833433 -0.062500 1 0 0 0 0 0 4 465736
-0.002235 -0.000835 0.119167 0.234948 0.835173 0.833446 -0.062500 1 0 0 0 0 0 4 466744
-0.002235 -0.000835 0.119167 0.234938 0.835176 0.833434 -0.062500 1 0 0 0 0 0 4 467731
-0.002235 -0.000835 0.119167 0.234941 0.835165 0.833439 -0.062500 1 0 0 0 0 0 4 469718
-0.002235 -0.000835 0.119167 0.234938 0.835175 0.833433 -0.062500 1 0 0 0 0 0 4 470828
-0.002235 -0.000835 0.119167 0.234941 0.835165 0.833439 -0.062500 1 0 0 0 0 0 4 471769
-0.002235 -0.000835 0.119167 0.234937 0.835175 0.833453 -0.062500 1 0 0 0 0 0 4 472752
-0.002235 -0.000835 0.119167 0.234937 0.835176 0.833435 -0.062500 1 0 0 0 0 0 4 473727
-0.002235 -0.000835 0.119167 0.234937 0.835177 0.833433 -0.062500 1 0 0 0 0 0 4 474758
-0.002235 -0.000835 0.119167 0.234940 0.835165 0.833439 -0.062500 1 0 0 0 0 0 4 475783
-0.002235 -0.000835 0.119167 0.234940 0.835164 0.833440 -0.062500 1 0 0 0 0 0 4 476753
-0.002235 -0.000835 0.119167 0.234937 0.835175 0.833433 -0.062500 1 0 0 0 0 0 4 477903
-0.002235 -0.000835 0.119167 0.234948 0.835173 0.833446 -0.062500 1 0 0 0 0 0 4 478870
-0.002235 -0.000835 0.119167 0.234938 0.835176 0.833434 -0.062500 1 0 0 0 0 0 4 480025
-0.002235 -0.000835 0.119167 0.234941 0.835165 0.833439 -0.062500 1 0 0 0 0 0 4 480774
-0.002235 -0.000835 0.119167 0.234937 0.835175 0.833433 -0.062500 1 0 0 0 0 0 4 481753
-0.002235 -0.000835 0.119167 0.234940 0.835165 0.833439 -0.062500 1 0 0 0 0 0 4 482753
-0.002235 -0.000835 0.119167 0.234937 0.835175 0.833433 -0.062500 1 0 0 0 0 0 4 483935
-0.002235 -0.000835 0.119167 0.234949 0.835173 0.833446 -0.062500 1 0 0 0 0 0 4 484774
-0.002235 -0.000835 0.119167 0.234939 0.835176 0.833434 -0.062500 1 0 0 0 0 0 4 485685
-0.002235 -0.000835 0.119167 0.234941 0.835165 0.833439 -0.062500 1 0 0 0 0 0 4 486786
-0.002235 -0.000835 0.119167 0.234938 0.835175 0.833433 -0.062500 1 0 0 0 0 0 4 487801
-0.002235 -0.000835 0.119167 0.234928 0.835167 0.833445 -0.062500 1 0 0 0 0 0 4 488694
-0.002235 -0.000835 0.119167 0.234944 0.835184 0.833441 -0.062500 1 0 0 0 0 0 4 489708
-0.002235 -0.000835 0.119167 0.234941 0.835166 0.833440 -0.062500 1 0 0 0 0 0 4 490679
-0.002235 -0.000835 0.119167 0.234937 0.835176 0.833433 -0.062500 1 0 0 0 0 0 4 491738
-0.002235 -0.000835 0.119167 0.234940 0.835165 0.833439 -0.062500 1 0 0 0 0 0 4 492732
-0.002235 -0.000835 0.119167 0.234940 0.835163 0.833440 -0.062500 1 0 0 0 0 0 4 493740
-0.002235 -0.000835 0.119167 0.234937 0.835175 0.833433 -0.062500 1 0 0 0 0 0 4 494739
-0.002235 -0.000835 0.119167 0.234948 0.835173 0.833446 -0.062500 1 0 0 0 0 0 4 495739
-0.002235 -0.000835 0.119167 0.234938 0.835176 0.833434 -0.062500 1 0 0 0 0 0 4 496731
-0.002235 -0.000835 0.119167 0.234941 0.835165 0.833439 -0.062500 1 0 0 0 0 0 4 498585
-0.002235 -0.000835 0.119167 0.234937 0.835175 0.833433 -0.062500 1 0 0 0 0 0 4 499844
-0.002235 -0.000835 0.119167 0.234940 0.835164 0.833439 -0.062500 1 0 0 0 0 0 4 500759
-0.002235 -0.000835 0.119167 0.234946 0.835184 0.833440 -0.062500 1 0 0 0 0 0 4 501746
-0.002235 -0.000835 0.119167 0.234942 0.835166 0.833440 -0.062500 1 0 0 0 0 0 4 502747
-0.002235 -0.000835 0.119167 0.234938 0.835175 0.833433 -0.062500 1 0 0 0 0 0 4 503741
-0.002235 -0.000835 0.119167 0.234929 0.835168 0.833445 -0.062500 1 0 0 0 0 0 4 504742
-0.002235 -0.000835 0.119167 0.234936 0.835175 0.833434 -0.062500 1 0 0 0 0 0 4 505933
-0.002235 -0.000835 0.119167 0.234940 0.835165 0.833439 -0.062500 1 0 0 0 0 0 4 506877
-0.002235 -0.000835 0.119167 0.234945 0.835184 0.833440 -0.062500 1 0 0 0 0 0 4 507786
-0.002235 -0.000835 0.119167 0.234941 0.835166 0.833440 -0.062500 1 0 0 0 0 0 4 508918
-0.002235 -0.000835 0.119167 0.234937 0.835176 0.833433 -0.062500 1 0 0 0 0 0 4 509828
-0.002235 -0.000835 0.119167 0.234940 0.835165 0.833439 -0.062500 1 0 0 0 0 0 4 510890
-0.002235 -0.000835 0.119167 0.234937 0.835175 0.833433 -0.062500 1 0 0 0 0 0 4 511708
-0.002235 -0.000835 0.119167 0.234948 0.835173 0.833446 -0.062500 1 0 0 0 0 0 4 512902
-0.002235 -0.000835 0.119167 0.234938 0.835176 0.833434 -0.062500 1 0 0 0 0 0 4 513810
-0.002235 -0.000835 0.119167 0.234941 0.835165 0.833439 -0.062500 1 0 0 0 0 0 4 514740
-0.002235 -0.000835 0.119167 0.234941 0.835164 0.833440 -0.062500 1 0 0 0 0 0 4 515900
-0.002235 -0.000835 0.119167 0.234938 0.835175 0.833433 -0.062500 1 0 0 0 0 0 4 516742
-0.002235 -0.000835 0.119167 0.234941 0.835164 0.833439 -0.062500 1 0 0 0 0 0 4 517753
-0.002235 -0.000835 0.119167 0.234946 0.835184 0.833440 -0.062500 1 0 0 0 0 0 4 518689
-0.002235 -0.000835 0.119167 0.234942 0.835166 0.833440 -0.062500 1 0 0 0 0 0 4 519743
-0.002235 -0.000835 0.119167 0.234926 0.835178 0.833440 -0.062500 1 0 0 0 0 0 4 520718
-0.002235 -0.000835 0.119167 0.234939 0.835165 0.833440 -0.062500 1 0 0 0 0 0 4 521787
-0.002235 -0.000835 0.119167 0.234937 0.835175 0.833433 -0.062500 1 0 0 0 0 0 4 522885
-0.002235 -0.000835 0.119167 0.234940 0.835165 0.833439 -0.062500 1 0 0 0 0 0 4 523723
-0.002235 -0.000835 0.119167 0.234945 0.835184 0.833440 -0.062500 1 0 0 0 0 0 4 524765
-0.002235 -0.000835 0.119167 0.234941 0.835166 0.833440 -0.062500 1 0 0 0 0 0 4 525735
-0.002235 -0.000835 0.119167 0.234937 0.835175 0.833433 -0.062500 1 0 0 0 0 0 4 526705
-0.002235 -0.000835 0.119167 0.234940 0.835165 0.833439 -0.062500 1 0 0 0 0 0 4 527711
-0.002235 -0.000835 0.119167 0.234937 0.835175 0.833433 -0.062500 1 0 0 0 0 0 4 528703
-0.002235 -0.000835 0.119167 0.234948 0.835173 0.833446 -0.062500 1 0 0 0 0 0 4 529708
-0.002235 -0.000835 0.119167 0.234938 0.835176 0.833434 -0.062500 1 0 0 0 0 0 4 530707
-0.002235 -0.000835 0.119167 0.234941 0.835165 0.833439 -0.062500 1 0 0 0 0 0 4 531708
-0.002235 -0.000835 0.119167 0.234941 0.835163 0.833440 -0.062500 1 0 0 0 0 0 4 532689
-0.002235 -0.000835 0.119167 0.234938 0.835175 0.833433 -0.062500 1 0 0 0 0 0 4 533691
-0.002235 -0.000835 0.119167 0.234928 0.835167 0.833445 -0.062500 1 0 0 0 0 0 4 534684
-0.002235 -0.000835 0.119167 0.234944 0.835184 0.833441 -0.062500 1 0 0 0 0 0 4 535783
-0.002235 -0.000835 0.119167 0.234941 0.835166 0.833440 -0.062500 1 0 0 0 0 0 4 536872
-0.002235 -0.000835 0.119167 0.234937 0.835175 0.833434 -0.062500 1 0 0 0 0 0 4 537796
-0.002235 -0.000835 0.119167 0.234940 0.835165 0.833439 -0.062500 1 0 0 0 0 0 4 538718
-0.002235 -0.000835 0.119167 0.234937 0.835175 0.833433 -0.062500 1 0 0 0 0 0 4 539674
-0.002235 -0.000835 0.119167 0.234948 0.835173 0.833446 -0.062500 1 0 0 0 0 0 4 540689
-0.002235 -0.000835 0.119167 0.234938 0.835176 0.833434 -0.062500 1 0 0 0 0 0 4 541730
-0.002235 -0.000835 0.119167 0.234941 0.835165 0.833439 -0.062500 1 0 0 0 0 0 4 542757
-0.002235 -0.000835 0.119167 0.234937 0.835175 0.833433 -0.062500 1 0 0 0 0 0 4 543716
-0.002235 -0.000835 0.119167 0.234940 0.835165 0.833439 -0.062500 1 0 0 0 0 0 4 544844
-0.002235 -0.000835 0.119167 0.234937 0.835175 0.833433 -0.062500 1 0 0 0 0 0 4 545867
-0.002235 -0.000835 0.119167 0.234949 0.835173 0.833446 -0.062500 1 0 0 0 0 0 4 546777
-0.002235 -0.000835 0.119167 0.234939 0.835176 0.833434 -0.062500 1 0 0 0 0 0 4 547740
-0.002235 -0.000835 0.119167 0.234941 0.835165 0.833439 -0.062500 1 0 0 0 0 0 4 548701
-0.002235 -0.000835 0.119167 0.234938 0.835175 0.833433 -0.062500 1 0 0 0 0 0 4 549750
-0.002235 -0.000835 0.119167 0.234928 0.835168 0.833445 -0.062500 1 0 0 0 0 0 4 550717
-0.002235 -0.000835 0.119167 0.234936 0.835176 0.833434 -0.062500 1 0 0 0 0 0 4 551820
-0.002235 -0.000835 0.119167 0.234948 0.835174 0.833446 -0.062500 1 0 0 0 0 0 4 552838
-0.002235 -0.000835 0.119167 0.234938 0.835176 0.833434 -0.062500 1 0 0 0 0 0 4 553744
-0.002235 -0.000835 0.119167 0.234940 0.835165 0.833439 -0.062500 1 0 0 0 0 0 4 554735
-0.002235 -0.000835 0.119167 0.234941 0.835164 0.833440 -0.062500 1 0 0 0 0 0 4 555767
-0.002235 -0.000835 0.119167 0.234937 0.835175 0.833433 -0.062500 1 0 0 0 0 0 4 556701
-0.002235 -0.000835 0.119167 0.234948 0.835173 0.833446 -0.062500 1 0 0 0 0 0 4 557693
-0.002235 -0.000835 0.119167 0.234938 0.835176 0.833434 -0.062500 1 0 0 0 0 0 4 558725
-0.002235 -0.000835 0.119167 0.234941 0.835165 0.833439 -0.062500 1 0 0 0 0 0 4 559717
-0.002235 -0.000835 0.119167 0.234937 0.835175 0.833433 -0.062500 1 0 0 0 0 0 4 560692
-0.002235 -0.000835 0.119167 0.234940 0.835165 0.833439 -0.062500 1 0 0 0 0 0 4 561706
-0.002235 -0.000835 0.119167 0.234937 0.835175 0.833433 -0.062500 1 0 0 0 0 0 4 562710
-0.002235 -0.000835 0.119167 0.234949 0.835173 0.833446 -0.062500 1 0 0 0 0 0 4 563715
-0.002235 -0.000835 0.119167 0.234939 0.835176 0.833434 -0.062500 1 0 0 0 0 0 4 564717
-0.002235 -0.000835 0.119167 0.234941 0.835165 0.833439 -0.062500 1 0 0 0 0 0 4 566008
-0.002235 -0.000835 0.119167 0.234925 0.835178 0.833439 -0.062500 1 0 0 0 0 0 4 566930
-0.002235 -0.000835 0.119167 0.234939 0.835165 0.833440 -0.062500 1 0 0 0 0 0 4 567787
-0.002235 -0.000835 0.119167 0.234937 0.835175 0.833433 -0.062500 1 0 0 0 0 0 4 568676
-0.002235 -0.000835 0.119167 0.234948 0.835173 0.833446 -0.062500 1 0 0 0 0 0 4 569703
-0.002235 -0.000835 0.119167 0.234938 0.835176 0.833434 -0.062500 1 0 0 0 0 0 4 570721
-0.002235 -0.000835 0.119167 0.234940 0.835165 0.833439 -0.062500 1 0 0 0 0 0 4 571727
-0.002235 -0.000835 0.119167 0.234941 0.835163 0.833440 -0.062500 1 0 0 0 0 0 4 572717
-0.002235 -0.000835 0.119167 0.234937 0.835175 0.833433 -0.062500 1 0 0 0 0 0 4 573730
-0.002235 -0.000835 0.119167 0.234948 0.835173 0.833446 -0.062500 1 0 0 0 0 0 4 574991
-0.002235 -0.000835 0.119167 0.234938 0.835176 0.833434 -0.062500 1 0 0 0 0 0 4 576054
-0.002235 -0.000835 0.119167 0.234941 0.835165 0.833439 -0.062500 1 0 0 0 0 0 4 576789
-0.002235 -0.000835 0.119167 0.234938 0.835175 0.833433 -0.062500 1 0 0 0 0 0 4 577722
-0.002235 -0.000835 0.119167 0.234941 0.835164 0.833439 -0.062500 1 0 0 0 0 0 4 578701
-0.002235 -0.000835 0.119167 0.234937 0.835175 0.833433 -0.062500 1 0 0 0 0 0 4 579699
-0.002235 -0.000835 0.119167 0.234936 0.835176 0.833452 -0.062500 1 0 0 0 0 0 4 580816
-0.002235 -0.000835 0.119167 0.234937 0.835177 0.833435 -0.062500 1 0 0 0 0 0 4 581894
-0.002235 -0.000835 0.119167 0.234940 0.835165 0.833439 -0.062500 1 0 0 0 0 0 4 582752
-0.002235 -0.000835 0.119167 0.234937 0.835175 0.833433 -0.062500 1 0 0 0 0 0 4 583968
-0.002235 -0.000835 0.119167 0.234940 0.835165 0.833439 -0.062500 1 0 0 0 0 0 4 584728
-0.002235 -0.000835 0.119167 0.234945 0.835184 0.833440 -0.062500 1 0 0 0 0 0 4 585751
-0.002235 -0.000835 0.119167 0.234941 0.835166 0.833440 -0.062500 1 0 0 0 0 0 4 586734
-0.002235 -0.000835 0.119167 0.234937 0.835176 0.833433 -0.062500 1 0 0 0 0 0 4 587714
-0.002235 -0.000835 0.119167 0.234940 0.835165 0.833439 -0.062500 1 0 0 0 0 0 4 588918
-0.002235 -0.000835 0.119167 0.234937 0.835175 0.833433 -0.062500 1 0 0 0 0 0 4 589794
-0.002235 -0.000835 0.119167 0.234940 0.835165 0.833439 -0.062500 1 0 0 0 0 0 4 590680
-0.002235 -0.000835 0.119167 0.234949 0.835172 0.833447 -0.062500 1 0 0 0 0 0 4 591725
-0.002235 -0.000835 0.119167 0.234939 0.835176 0.833434 -0.062500 1 0 0 0 0 0 4 592759
-0.002235 -0.000835 0.119167 0.234941 0.835165 0.833439 -0.062500 1 0 0 0 0 0 4 593697
-0.002235 -0.000835 0.119167 0.234938 0.835175 0.833433 -0.062500 1 0 0 0 0 0 4 594670
-0.002235 -0.000835 0.119167 0.234941 0.835164 0.833439 -0.062500 1 0 0 0 0 0 4 595661
-0.002235 -0.000835 0.119167 0.234925 0.835178 0.833439 -0.062500 1 0 0 0 0 0 4 596659
-0.002235 -0.000835 0.119167 0.234947 0.835173 0.833447 -0.062500 1 0 0 0 0 0 4 597661
-0.002235 -0.000835 0.119167 0.234938 0.835176 0.833434 -0.062500 1 0 0 0 0 0 4 598667
-0.002235 -0.000835 0.119167 0.234940 0.835165 0.833439 -0.062500 1 0 0 0 0 0 4 599660
-0.002235 -0.000835 0.119167 0.234937 0.835175 0.833433 -0.062500 1 0 0 0 0 0 4 600656
-0.002235 -0.000835 0.119167 0.234940 0.835165 0.833439 -0.062500 1 0 0 0 0 0 4 601659
-0.002235 -0.000835 0.119167 0.234945 0.835184 0.833440 -0.062500 1 0 0 0 0 0 4 602771
-0.002235 -0.000835 0.119167 0.234941 0.835166 0.833440 -0.062500 1 0 0 0 0 0 4 603733
-0.002235 -0.000835 0.119167 0.234937 0.835175 0.833433 -0.062500 1 0 0 0 0 0 4 604761
-0.002235 -0.000835 0.119167 0.234940 0.835165 0.833439 -0.062500 1 0 0 0 0 0 4 605691
-0.002235 -0.000835 0.119167 0.234937 0.835175 0.833433 -0.062500 1 0 0 0 0 0 4 606658
-0.002235 -0.000835 0.119167 0.234949 0.835173 0.833446 -0.062500 1 0 0 0 0 0 4 607681
-0.002235 -0.000835 0.119167 0.234939 0.835176 0.833434 -0.062500 1 0 0 0 0 0 4 608691
-0.002235 -0.000835 0.119167 0.234941 0.835165 0.833439 -0.062500 1 0 0 0 0 0 4 609746
-0.002235 -0.000835 0.119167 0.234941 0.835163 0.833440 -0.062500 1 0 0 0 0 0 4 610708
-0.002235 -0.000835 0.119167 0.234938 0.835175 0.833433 -0.062500 1 0 0 0 0 0 4 611778
-0.002235 -0.000835 0.119167 0.234928 0.835167 0.833445 -0.062500 1 0 0 0 0 0 4 612841
-0.002235 -0.000835 0.119167 0.234936 0.835175 0.833434 -0.062500 1 0 0 0 0 0 4 613725
-0.002235 -0.000835 0.119167 0.234948 0.835173 0.833446 -0.062500 1 0 0 0 0 0 4 614794
-0.002235 -0.000835 0.119167 0.234938 0.835176 0.833434 -0.062500 1 0 0 0 0 0 4 615710
-0.002235 -0.000835 0.119167 0.234940 0.835165 0.833439 -0.062500 1 0 0 0 0 0 4 616687
-0.002235 -0.000835 0.119167 0.234937 0.835175 0.833433 -0.062500 1 0 0 0 0 0 4 617679
-0.002235 -0.000835 0.119167 0.234940 0.835165 0.833439 -0.062500 1 0 0 0 0 0 4 618887
-0.002235 -0.000835 0.119167 0.234945 0.835184 0.833440 -0.062500 1 0 0 0 0 0 4 619712
-0.002235 -0.000835 0.119167 0.234941 0.835166 0.833440 -0.062500 1 0 0 0 0 0 4 620688
-0.002235 -0.000835 0.119167 0.234938 0.835175 0.833433 -0.062500 1 0 0 0 0 0 4 621726
-0.002235 -0.000835 0.119167 0.234941 0.835165 0.833439 -0.062500 1 0 0 0 0 0 4 622740
-0.002235 -0.000835 0.119167 0.234937 0.835175 0.833433 -0.062500 1 0 0 0 0 0 4 623654
-0.002235 -0.000835 0.119167 0.234949 0.835173 0.833446 -0.062500 1 0 0 0 0 0 4 624693
-0.002235 -0.000835 0.119167 0.234939 0.835176 0.833434 -0.062500 1 0 0 0 0 0 4 625694
[truncated: 33,144,531 more chars]
