# Supplementary material for: Increasing Patient Engagement in Rehabilitation Exercises Using Computer-Based Citizen Science
Source: PLoS One. 2015 Mar 20;10(3):e0117013. doi: 10.1371/journal.pone.0117013 (PMC4368773; doi:10.1371/journal.pone.0117013)
Supplement: S4 Dataset — (ZIP) [file pone.0117013.s004.zip › Dataset_S4/P3/P3_without.dat]

-0.002588 0.011618 0.170344 -0.422294 -0.613510 -4.667118 -0.000000 1 0 23 43 132 192 0 919
-0.002566 0.011633 0.170458 -0.324980 -0.260990 -1.979428 -0.000037 1 0 0 0 0 0 0 2099
-0.002523 0.011656 0.170677 -0.584438 -0.326402 -3.097463 -0.000063 1 0 0 0 0 0 0 2950
-0.002499 0.011670 0.170775 -0.371891 -0.235598 -1.650305 -0.000091 1 0 0 0 0 0 0 3842
-0.002494 0.011692 0.170890 -0.104297 -0.327747 -1.757604 -0.000129 1 0 0 0 0 0 0 5050
-0.002438 0.011744 0.171090 -0.732173 -0.741934 -2.901088 -0.000158 1 0 0 0 0 0 0 5965
-0.002453 0.011750 0.171185 0.114582 -0.186301 -1.658648 -0.000187 1 0 0 0 0 0 0 6903
-0.002450 0.011785 0.171286 -0.027003 -0.504151 -1.643229 -0.000224 1 0 0 0 0 0 0 8076
-0.002432 0.011851 0.171481 -0.237576 -0.956864 -2.886520 -0.000249 1 0 0 0 0 0 0 8889
-0.002428 0.011857 0.171554 -0.064873 -0.218740 -1.458254 -0.000284 1 0 0 0 0 0 0 10006
-0.002423 0.011910 0.171652 -0.068745 -0.772549 -1.650585 -0.000311 1 0 0 0 0 0 0 10880
-0.002421 0.011930 0.171757 -0.037371 -0.399029 -1.786974 -0.000344 1 0 0 0 0 0 0 11938
-0.002409 0.011971 0.171861 -0.151675 -0.627207 -1.810923 -0.000373 1 0 0 0 0 0 0 12848
-0.002410 0.012004 0.171961 -0.003313 -0.574052 -1.789065 -0.000411 1 0 0 0 0 0 0 14065
-0.002394 0.012030 0.172069 -0.212010 -0.472900 -1.924504 -0.000444 1 0 0 0 0 0 0 15139
-0.002375 0.012073 0.172174 -0.259576 -0.680966 -1.907626 -0.000467 1 0 0 0 0 0 0 15865
-0.002365 0.012088 0.172266 -0.147108 -0.352097 -1.767405 -0.000500 1 0 0 0 0 0 0 16910
-0.002344 0.012106 0.172355 -0.293555 -0.358590 -1.743158 -0.000530 1 0 0 0 0 0 0 17886
-0.002340 0.012128 0.172447 -0.081719 -0.422397 -1.796849 -0.000561 1 0 0 0 0 0 0 18858
-0.002321 0.012149 0.172537 -0.252119 -0.419055 -1.787856 -0.000591 1 0 0 0 0 0 0 19836
-0.002311 0.012153 0.172621 -0.147583 -0.208024 -1.748740 -0.000623 1 0 0 0 0 0 0 20846
-0.002289 0.012165 0.172706 -0.292547 -0.292547 -1.781086 -0.000654 1 0 0 0 0 0 0 21853
-0.002302 0.012170 0.172778 0.133425 -0.208003 -1.633879 -0.000685 1 0 0 0 0 0 0 22835
-0.002308 0.012166 0.172853 0.095677 -0.097530 -1.696727 -0.000716 1 0 0 0 0 0 0 23845
-0.002317 0.012178 0.172924 0.136594 -0.304330 -1.657997 -0.000748 1 0 0 0 0 0 0 24854
-0.002362 0.012167 0.172985 0.594894 -0.023307 -1.560825 -0.000779 1 0 0 0 0 0 0 25832
-0.002384 0.012157 0.173042 0.350094 -0.015805 -1.513081 -0.000810 1 0 0 0 0 0 0 26836
-0.002424 0.012172 0.173093 0.568602 -0.336609 -1.462068 -0.000844 1 0 0 0 0 0 0 27925
-0.002445 0.012175 0.173144 0.324995 -0.224941 -1.488829 -0.000874 1 0 0 0 0 0 0 28902
-0.002478 0.012177 0.173186 0.468453 -0.206371 -1.387227 -0.000907 1 0 0 0 0 0 0 29929
-0.002494 0.012175 0.173219 0.265676 -0.165688 -1.291024 -0.000936 1 0 0 0 0 0 0 30861
-0.002532 0.012196 0.173245 0.525178 -0.453465 -1.211288 -0.000967 1 0 0 0 0 0 0 31848
-0.002527 0.012201 0.173268 0.003072 -0.286611 -1.179477 -0.000998 1 0 0 0 0 0 0 32851
-0.002532 0.012221 0.173285 0.064390 -0.482172 -1.134761 -0.001030 1 0 0 0 0 0 0 33866
-0.002527 0.012211 0.173300 -0.044434 -0.100954 -1.127527 -0.001062 1 0 0 0 0 0 0 34915
-0.002508 0.012221 0.173310 -0.241812 -0.336890 -1.086140 -0.001092 1 0 0 0 0 0 0 35863
-0.002499 0.012226 0.173315 -0.139756 -0.297445 -1.037629 -0.001126 1 0 0 0 0 0 0 36936
-0.002494 0.012229 0.173317 -0.067996 -0.265985 -1.025524 -0.001159 1 0 0 0 0 0 0 38007
-0.002491 0.012230 0.173318 -0.029804 -0.251599 -1.030622 -0.001188 1 0 0 0 0 0 0 38929
-0.002490 0.012231 0.173319 -0.010109 -0.248154 -1.049127 -0.001220 1 0 0 0 0 0 0 39968
-0.002490 0.012231 0.173319 -0.000099 -0.249115 -1.069910 -0.001250 1 0 0 0 0 0 0 40909
-0.002489 0.012231 0.173319 0.005055 -0.252803 -1.094244 -0.001281 1 0 0 0 0 0 0 41897
-0.002489 0.012231 0.173319 0.007728 -0.257148 -1.117074 -0.001308 1 0 0 0 0 0 0 42789
-0.002489 0.012231 0.173319 0.009228 -0.263060 -1.144991 -0.001342 1 0 0 0 0 0 0 43853
-0.002489 0.012231 0.173319 0.010151 -0.270130 -1.176839 -0.001379 1 0 0 0 0 0 0 45055
-0.002489 0.012231 0.173319 0.010698 -0.275962 -1.202457 -0.001409 1 0 0 0 0 0 0 46020
-0.002489 0.012231 0.173319 0.011115 -0.280717 -1.223423 -0.001434 1 0 0 0 0 0 0 46808
-0.002489 0.012231 0.173319 0.011384 -0.287239 -1.252061 -0.001468 1 0 0 0 0 0 0 47883
-0.002489 0.012231 0.173319 0.011628 -0.293331 -1.278639 -0.001499 1 0 0 0 0 0 0 48880
-0.002489 0.012231 0.173319 0.011993 -0.299661 -1.306135 -0.001531 1 0 0 0 0 0 0 49912
-0.002489 0.012231 0.173319 0.012155 -0.305195 -1.330509 -0.001560 1 0 0 0 0 0 0 50826
-0.002489 0.012231 0.173319 0.012516 -0.311563 -1.358193 -0.001592 1 0 0 0 0 0 0 51865
-0.002489 0.012231 0.173319 0.012656 -0.317593 -1.384574 -0.001623 1 0 0 0 0 0 0 52854
-0.002489 0.012231 0.173319 0.012962 -0.323746 -1.411146 -0.001654 1 0 0 0 0 0 0 53851
-0.002489 0.012231 0.173319 0.013141 -0.329840 -1.437947 -0.001686 1 0 0 0 0 0 0 54856
-0.002489 0.012231 0.173319 0.013491 -0.335957 -1.464538 -0.001717 1 0 0 0 0 0 0 55854
-0.002489 0.012231 0.173319 0.013634 -0.342061 -1.491239 -0.001748 1 0 0 0 0 0 0 56855
-0.002489 0.012231 0.173319 0.013981 -0.348194 -1.517884 -0.001779 1 0 0 0 0 0 0 57855
-0.002489 0.012231 0.173319 0.014123 -0.354280 -1.544505 -0.001810 1 0 0 0 0 0 0 58853
-0.002489 0.012231 0.173319 0.014446 -0.360867 -1.572970 -0.001844 1 0 0 0 0 0 0 59921
-0.002489 0.012231 0.173319 0.014613 -0.366644 -1.598384 -0.001874 1 0 0 0 0 0 0 60874
-0.002489 0.012231 0.173319 0.014987 -0.373360 -1.627588 -0.001908 1 0 0 0 0 0 0 61970
-0.002489 0.012231 0.173319 0.015106 -0.378883 -1.651756 -0.001936 1 0 0 0 0 0 0 62876
-0.002489 0.012231 0.173319 0.015386 -0.384733 -1.677193 -0.001966 1 0 0 0 0 0 0 63831
-0.002489 0.012231 0.173319 0.015646 -0.391108 -1.705030 -0.001999 1 0 0 0 0 0 0 64874
-0.002489 0.012231 0.173319 0.015847 -0.397181 -1.731294 -0.002029 1 0 0 0 0 0 0 65860
-0.002489 0.012231 0.173319 0.016186 -0.403325 -1.758192 -0.002061 1 0 0 0 0 0 0 66869
-0.002489 0.012231 0.173319 0.016328 -0.409425 -1.784894 -0.002092 1 0 0 0 0 0 0 67870
-0.002489 0.012231 0.173319 0.016668 -0.416445 -1.815253 -0.002128 1 0 0 0 0 0 0 69009
-0.002489 0.012231 0.173319 0.016817 -0.421781 -1.838747 -0.002155 1 0 0 0 0 0 0 69890
-0.002489 0.012231 0.173319 0.017202 -0.428773 -1.869151 -0.002191 1 0 0 0 0 0 0 71031
-0.002489 0.012231 0.173319 0.017306 -0.433911 -1.891639 -0.002217 1 0 0 0 0 0 0 71874
-0.002489 0.012231 0.173319 0.017680 -0.440698 -1.921137 -0.002252 1 0 0 0 0 0 0 72981
-0.002489 0.012231 0.173319 0.017776 -0.445659 -1.942852 -0.002277 1 0 0 0 0 0 0 73795
-0.002489 0.012231 0.173319 0.018085 -0.451885 -1.969745 -0.002309 1 0 0 0 0 0 0 74804
-0.002496 0.012252 0.173312 0.103783 -0.725795 -1.906970 -0.002342 1 0 0 0 0 0 0 75868
-0.002499 0.012262 0.173309 0.070798 -0.627441 -1.974305 -0.002375 1 0 0 0 0 0 0 76931
-0.002501 0.012267 0.173307 0.046440 -0.556239 -2.026011 -0.002405 1 0 0 0 0 0 0 77877
-0.002501 0.012270 0.173307 0.033471 -0.522023 -2.070250 -0.002441 1 0 0 0 0 0 0 79039
-0.002502 0.012271 0.173306 0.026871 -0.505830 -2.097974 -0.002466 1 0 0 0 0 0 0 79843
-0.002502 0.012272 0.173306 0.023611 -0.501359 -2.128088 -0.002498 1 0 0 0 0 0 0 80861
-0.002502 0.012272 0.173306 0.022087 -0.502348 -2.156873 -0.002530 1 0 0 0 0 0 0 81889
-0.002542 0.012260 0.173307 0.538810 -0.339228 -2.188761 -0.002559 1 0 0 0 0 0 0 82813
-0.002562 0.012253 0.173307 0.333161 -0.409967 -2.213082 -0.002591 1 0 0 0 0 0 0 83826
-0.002572 0.012250 0.173307 0.184026 -0.463003 -2.236742 -0.002621 1 0 0 0 0 0 0 84780
-0.002577 0.012249 0.173307 0.105027 -0.494412 -2.263586 -0.002653 1 0 0 0 0 0 0 85818
-0.002579 0.012248 0.173307 0.065207 -0.513327 -2.290083 -0.002685 1 0 0 0 0 0 0 86827
-0.002580 0.012247 0.173307 0.045368 -0.525858 -2.316660 -0.002716 1 0 0 0 0 0 0 87831
-0.002581 0.012247 0.173307 0.035564 -0.534995 -2.342681 -0.002747 1 0 0 0 0 0 0 88810
-0.002581 0.012247 0.173307 0.030857 -0.542818 -2.369634 -0.002778 1 0 0 0 0 0 0 89823
-0.002588 0.012268 0.173300 0.114375 -0.817358 -2.305058 -0.002810 1 0 0 0 0 0 0 90828
-0.002608 0.012262 0.173294 0.295314 -0.514124 -2.329791 -0.002841 1 0 0 0 0 0 0 91830
-0.002618 0.012260 0.173291 0.185339 -0.525833 -2.402153 -0.002874 1 0 0 0 0 0 0 92893
-0.002623 0.012258 0.173289 0.110096 -0.550452 -2.456575 -0.002908 1 0 0 0 0 0 0 93990
-0.002642 0.012242 0.173285 0.285677 -0.361448 -2.453378 -0.002939 1 0 0 0 0 0 0 94953
-0.002652 0.012234 0.173283 0.180497 -0.453745 -2.499405 -0.002965 1 0 0 0 0 0 0 95805
-0.002656 0.012230 0.173283 0.108668 -0.521297 -2.540280 -0.002996 1 0 0 0 0 0 0 96788
-0.002659 0.012228 0.173282 0.070850 -0.560098 -2.575640 -0.003029 1 0 0 0 0 0 0 97843
-0.002676 0.012211 0.173279 0.267183 -0.377423 -2.564136 -0.003060 1 0 0 0 0 0 0 98832
-0.002692 0.012223 0.173270 0.258637 -0.741238 -2.518603 -0.003091 1 0 0 0 0 0 0 99834
-0.002700 0.012230 0.173266 0.158850 -0.705725 -2.597029 -0.003122 1 0 0 0 0 0 0 100832
-0.002720 0.012217 0.173261 0.314597 -0.464628 -2.622153 -0.003162 1 0 0 0 0 0 0 102095
-0.002730 0.012211 0.173259 0.198581 -0.528140 -2.682951 -0.003193 1 0 0 0 0 0 0 103103
-0.002736 0.012208 0.173258 0.120975 -0.579416 -2.724542 -0.003219 1 0 0 0 0 0 0 103923
-0.002755 0.012191 0.173254 0.295730 -0.404612 -2.717230 -0.003248 1 0 0 0 0 0 0 104846
-0.002771 0.012203 0.173245 0.276408 -0.773623 -2.678197 -0.003283 1 0 0 0 0 0 0 105983
-0.002796 0.012193 0.173238 0.386542 -0.534756 -2.715120 -0.003313 1 0 0 0 0 0 0 106933
-0.002808 0.012188 0.173235 0.238879 -0.579609 -2.790872 -0.003342 1 0 0 0 0 0 0 107848
-0.002831 0.012170 0.173230 0.360103 -0.415592 -2.805133 -0.003374 1 0 0 0 0 0 0 108875
-0.002842 0.012161 0.173227 0.225738 -0.522533 -2.864457 -0.003406 1 0 0 0 0 0 0 109911
-0.002841 0.012138 0.173220 0.051733 -0.352527 -2.822507 -0.003439 1 0 0 0 0 0 0 110966
-0.002841 0.012127 0.173216 0.041776 -0.492230 -2.894641 -0.003468 1 0 0 0 0 0 0 111909
-0.002857 0.012105 0.173211 0.259875 -0.381026 -2.907371 -0.003497 1 0 0 0 0 0 0 112837
-0.002882 0.012079 0.173205 0.392337 -0.309789 -2.924877 -0.003529 1 0 0 0 0 0 0 113846
-0.002911 0.012050 0.173200 0.462220 -0.275666 -2.951521 -0.003566 1 0 0 0 0 0 0 115039
-0.002942 0.012020 0.173194 0.498592 -0.260288 -2.976380 -0.003599 1 0 0 0 0 0 0 116078
-0.002941 0.012023 0.173180 0.085676 -0.686255 -2.897915 -0.003621 1 0 0 0 0 0 0 116792
-0.002957 0.012008 0.173171 0.268667 -0.515722 -2.966876 -0.003655 1 0 0 0 0 0 0 117880
-0.002982 0.011986 0.173163 0.399833 -0.392838 -3.020563 -0.003686 1 0 0 0 0 0 0 118882
-0.003010 0.011959 0.173156 0.470274 -0.328844 -3.059059 -0.003716 1 0 0 0 0 0 0 119836
-0.003025 0.011947 0.173139 0.290376 -0.526343 -2.953204 -0.003747 1 0 0 0 0 0 0 120838
-0.003049 0.011926 0.173127 0.397117 -0.424675 -3.041165 -0.003779 1 0 0 0 0 0 0 121831
-0.003054 0.011896 0.173115 0.167162 -0.313989 -3.061866 -0.003810 1 0 0 0 0 0 0 122826
-0.003073 0.011866 0.173106 0.327251 -0.294849 -3.128649 -0.003841 1 0 0 0 0 0 0 123834
-0.003076 0.011832 0.173095 0.132097 -0.249302 -3.131281 -0.003872 1 0 0 0 0 0 0 124836
-0.003078 0.011817 0.173076 0.094037 -0.493195 -3.049923 -0.003904 1 0 0 0 0 0 0 125832
-0.003072 0.011791 0.173060 -0.004819 -0.377366 -3.107052 -0.003935 1 0 0 0 0 0 0 126829
-0.003103 0.011746 0.173046 0.456784 -0.131335 -3.158503 -0.003966 1 0 0 0 0 0 0 127824
-0.003118 0.011726 0.173025 0.308166 -0.423705 -3.102391 -0.003997 1 0 0 0 0 0 0 128833
-0.003119 0.011697 0.173008 0.109884 -0.346654 -3.173007 -0.004030 1 0 0 0 0 0 0 129886
-0.003129 0.011648 0.172990 0.213610 -0.080705 -3.186772 -0.004066 1 0 0 0 0 0 0 131031
-0.003151 0.011610 0.172964 0.373989 -0.193424 -3.107443 -0.004096 1 0 0 0 0 0 0 131978
-0.003156 0.011572 0.172945 0.164015 -0.214164 -3.206207 -0.004122 1 0 0 0 0 0 0 132828
-0.003151 0.011534 0.172929 0.029019 -0.221759 -3.281631 -0.004155 1 0 0 0 0 0 0 133872
-0.003166 0.011501 0.172904 0.261388 -0.288178 -3.194749 -0.004186 1 0 0 0 0 0 0 134883
-0.003167 0.011466 0.172885 0.106474 -0.268131 -3.288768 -0.004217 1 0 0 0 0 0 0 135849
-0.003177 0.011414 0.172866 0.217008 -0.045944 -3.314037 -0.004248 1 0 0 0 0 0 0 136858
-0.003175 0.011371 0.172836 0.075126 -0.140475 -3.195193 -0.004278 1 0 0 0 0 0 0 137827
-0.003168 0.011330 0.172814 -0.013428 -0.192407 -3.326803 -0.004315 1 0 0 0 0 0 0 138992
-0.003181 0.011296 0.172787 0.242859 -0.279936 -3.278572 -0.004345 1 0 0 0 0 0 0 139964
-0.003205 0.011265 0.172756 0.403208 -0.332121 -3.254310 -0.004374 1 0 0 0 0 0 0 140874
-0.003187 0.011227 0.172731 -0.120157 -0.256052 -3.345245 -0.004405 1 0 0 0 0 0 0 141872
-0.003194 0.011194 0.172701 0.164054 -0.312573 -3.319706 -0.004436 1 0 0 0 0 0 0 142887
-0.003208 0.011143 0.172677 0.274923 -0.082146 -3.403037 -0.004467 1 0 0 0 0 0 0 143859
-0.003192 0.011115 0.172647 -0.105721 -0.377077 -3.379977 -0.004510 1 0 0 0 0 0 0 145244
-0.003194 0.011068 0.172608 0.092003 -0.148397 -3.264649 -0.004529 1 0 0 0 0 0 0 145846
-0.003188 0.011026 0.172583 0.016243 -0.189174 -3.451019 -0.004561 1 0 0 0 0 0 0 146871
-0.003179 0.010986 0.172564 -0.040959 -0.223654 -3.573438 -0.004592 1 0 0 0 0 0 0 147868
-0.003168 0.010948 0.172533 -0.073333 -0.259921 -3.458096 -0.004623 1 0 0 0 0 0 0 148849
-0.003156 0.010910 0.172511 -0.087970 -0.264870 -3.584460 -0.004653 1 0 0 0 0 0 0 149806
-0.003143 0.010874 0.172480 -0.097274 -0.283114 -3.486695 -0.004685 1 0 0 0 0 0 0 150833
-0.003147 0.010820 0.172454 0.116344 -0.069551 -3.576201 -0.004716 1 0 0 0 0 0 0 151832
-0.003142 0.010776 0.172420 0.027624 -0.165501 -3.501639 -0.004747 1 0 0 0 0 0 0 152825
-0.003116 0.010752 0.172386 -0.252085 -0.445443 -3.513661 -0.004778 1 0 0 0 0 0 0 153828
-0.003114 0.010705 0.172358 0.017176 -0.174295 -3.627809 -0.004809 1 0 0 0 0 0 0 154809
-0.003106 0.010663 0.172324 -0.024844 -0.222180 -3.561314 -0.004839 1 0 0 0 0 0 0 155783
-0.003102 0.010644 0.172293 0.026345 -0.521798 -3.626724 -0.004871 1 0 0 0 0 0 0 156776
-0.003087 0.010596 0.172264 -0.118473 -0.173765 -3.672607 -0.004902 1 0 0 0 0 0 0 157779
-0.003072 0.010554 0.172228 -0.120712 -0.220232 -3.613968 -0.004933 1 0 0 0 0 0 0 158781
-0.003066 0.010535 0.172197 -0.024574 -0.528144 -3.710776 -0.004992 1 0 0 0 0 0 0 160666
-0.003025 0.010484 0.172148 -0.452149 -0.151756 -3.523481 -0.005029 1 0 0 0 0 0 0 161860
-0.002999 0.010441 0.172103 -0.318659 -0.213005 -3.567236 -0.005059 1 0 0 0 0 0 0 162804
-0.002979 0.010401 0.172060 -0.217919 -0.268757 -3.612065 -0.005090 1 0 0 0 0 0 0 163798
-0.002962 0.010363 0.172018 -0.164678 -0.299393 -3.645266 -0.005121 1 0 0 0 0 0 0 164783
-0.002948 0.010326 0.171975 -0.138273 -0.315339 -3.672306 -0.005152 1 0 0 0 0 0 0 165781
-0.002934 0.010289 0.171933 -0.125516 -0.323761 -3.696221 -0.005183 1 0 0 0 0 0 0 166781
-0.002920 0.010253 0.171891 -0.119447 -0.329277 -3.723108 -0.005220 1 0 0 0 0 0 0 167955
-0.002907 0.010217 0.171848 -0.116873 -0.331841 -3.743809 -0.005250 1 0 0 0 0 0 0 168920
-0.002894 0.010180 0.171806 -0.115993 -0.333958 -3.766893 -0.005284 1 0 0 0 0 0 0 169991
-0.002864 0.010161 0.171752 -0.334798 -0.560712 -3.638976 -0.005310 1 0 0 0 0 0 0 170829
-0.002866 0.010137 0.171709 0.059335 -0.521710 -3.772971 -0.005340 1 0 0 0 0 0 0 171796
-0.002837 0.010103 0.171661 -0.307311 -0.391620 -3.762306 -0.005373 1 0 0 0 0 0 0 172845
-0.002816 0.010067 0.171616 -0.241659 -0.363894 -3.815003 -0.005409 1 0 0 0 0 0 0 174001
-0.002758 0.010045 0.171557 -0.711210 -0.530868 -3.650082 -0.005435 1 0 0 0 0 0 0 174835
-0.002723 0.010015 0.171507 -0.471875 -0.458051 -3.763012 -0.005465 1 0 0 0 0 0 0 175809
-0.002675 0.009979 0.171456 -0.613861 -0.356990 -3.792541 -0.005498 1 0 0 0 0 0 0 176851
-0.002628 0.009959 0.171398 -0.625099 -0.574487 -3.721756 -0.005533 1 0 0 0 0 0 0 177961
-0.002598 0.009932 0.171332 -0.408240 -0.497557 -3.632470 -0.005560 1 0 0 0 0 0 0 178838
-0.002576 0.009900 0.171279 -0.275644 -0.430221 -3.792546 -0.005589 1 0 0 0 0 0 0 179763
-0.002559 0.009866 0.171215 -0.210416 -0.403344 -3.698678 -0.005621 1 0 0 0 0 0 0 180793
-0.002527 0.009848 0.171151 -0.395467 -0.608413 -3.702472 -0.005659 1 0 0 0 0 0 0 181996
-0.002504 0.009822 0.171066 -0.295528 -0.529422 -3.462172 -0.005692 1 0 0 0 0 0 0 183051
-0.002462 0.009788 0.170984 -0.531730 -0.413394 -3.469425 -0.005714 1 0 0 0 0 0 0 183753
-0.002442 0.009773 0.170914 -0.282383 -0.662335 -3.660849 -0.005746 1 0 0 0 0 0 0 184804
-0.002425 0.009748 0.170843 -0.212599 -0.551879 -3.669390 -0.005779 1 0 0 0 0 0 0 185860
-0.002393 0.009735 0.170759 -0.404236 -0.699188 -3.519845 -0.005809 1 0 0 0 0 0 0 186816
-0.002347 0.009707 0.170676 -0.612082 -0.520627 -3.535560 -0.005840 1 0 0 0 0 0 0 187801
-0.002324 0.009696 0.170590 -0.332760 -0.730996 -3.519686 -0.005871 1 0 0 0 0 0 0 188805
-0.002282 0.009669 0.170506 -0.552202 -0.542207 -3.554372 -0.005903 1 0 0 0 0 0 0 189804
-0.002238 0.009655 0.170415 -0.612710 -0.693636 -3.485438 -0.005934 1 0 0 0 0 0 0 190810
-0.002192 0.009647 0.170321 -0.639863 -0.796410 -3.449854 -0.005965 1 0 0 0 0 0 0 191802
-0.002162 0.009625 0.170221 -0.435889 -0.633963 -3.384033 -0.005996 1 0 0 0 0 0 0 192805
-0.002124 0.009614 0.170123 -0.531951 -0.750310 -3.407192 -0.006028 1 0 0 0 0 0 0 193803
-0.002074 0.009587 0.170016 -0.692772 -0.559423 -3.314838 -0.006059 1 0 0 0 0 0 0 194814
-0.002026 0.009573 0.169913 -0.696394 -0.709185 -3.378547 -0.006090 1 0 0 0 0 0 0 195804
-0.002002 0.009569 0.169801 -0.385423 -0.867211 -3.271844 -0.006121 1 0 0 0 0 0 0 196801
-0.001959 0.009545 0.169687 -0.596821 -0.631945 -3.266002 -0.006174 1 0 0 0 0 0 0 198500
-0.001892 0.009531 0.169460 -0.945103 -0.726956 -1.804295 -0.006219 1 0 0 0 0 0 0 199914
-0.001849 0.009508 0.169331 -0.656010 -0.624715 -2.941034 -0.006247 1 0 0 0 0 0 0 200818
-0.001822 0.009478 0.169213 -0.443492 -0.536098 -3.207541 -0.006279 1 0 0 0 0 0 0 201832
-0.001784 0.009462 0.169087 -0.555603 -0.711327 -3.147373 -0.006310 1 0 0 0 0 0 0 202832
-0.001765 0.009458 0.168962 -0.324105 -0.875660 -3.164753 -0.006340 1 0 0 0 0 0 0 203806
-0.001731 0.009455 0.168833 -0.491662 -0.914097 -3.117027 -0.006372 1 0 0 0 0 0 0 204810
-0.001691 0.009452 0.168701 -0.606115 -0.930282 -3.088934 -0.006401 1 0 0 0 0 0 0 205752
-0.001670 0.009454 0.168573 -0.357028 -0.993761 -3.147010 -0.006440 1 0 0 0 0 0 0 206990
-0.001629 0.009433 0.168432 -0.604969 -0.700777 -2.989031 -0.006466 1 0 0 0 0 0 0 207834
-0.001585 0.009421 0.168293 -0.678079 -0.799229 -3.021615 -0.006497 1 0 0 0 0 0 0 208829
-0.001539 0.009414 0.168156 -0.712444 -0.872794 -3.046203 -0.006526 1 0 0 0 0 0 0 209759
-0.001492 0.009409 0.168019 -0.732356 -0.913928 -3.065787 -0.006565 1 0 0 0 0 0 0 210996
-0.001410 0.009374 0.167780 -1.186572 -0.528250 -1.734401 -0.006596 1 0 0 0 0 0 0 211998
-0.001390 0.009349 0.167666 -0.445866 -0.623556 -3.237776 -0.006620 1 0 0 0 0 0 0 212761
-0.001362 0.009356 0.167549 -0.465340 -1.049690 -3.352308 -0.006654 1 0 0 0 0 0 0 213840
-0.001317 0.009336 0.167410 -0.696616 -0.745065 -3.092754 -0.006685 1 0 0 0 0 0 0 214852
-0.001270 0.009325 0.167252 -0.748911 -0.823561 -2.836419 -0.006716 1 0 0 0 0 0 0 215817
-0.001240 0.009300 0.167100 -0.544923 -0.664053 -2.874223 -0.006747 1 0 0 0 0 0 0 216810
-0.001181 0.009281 0.166860 -0.896900 -0.729258 -1.750804 -0.006778 1 0 0 0 0 0 0 217809
-0.001171 0.009280 0.166736 -0.304914 -0.966744 -3.146834 -0.006809 1 0 0 0 0 0 0 218803
-0.001141 0.009277 0.166584 -0.500481 -0.969017 -2.927254 -0.006840 1 0 0 0 0 0 0 219803
-0.001095 0.009251 0.166427 -0.735998 -0.683392 -2.842324 -0.006871 1 0 0 0 0 0 0 220805
-0.001071 0.009270 0.166179 -0.483352 -1.237263 -1.646353 -0.006903 1 0 0 0 0 0 0 221818
-0.001036 0.009249 0.166054 -0.602592 -0.772853 -3.147568 -0.006934 1 0 0 0 0 0 0 222801
-0.000947 0.009257 0.165811 -1.316465 -1.111137 -1.740931 -0.006965 1 0 0 0 0 0 0 223810
-0.000908 0.009255 0.165678 -0.751989 -1.020547 -3.051040 -0.006996 1 0 0 0 0 0 0 224803
-0.000881 0.009234 0.165514 -0.540139 -0.757136 -2.785532 -0.007031 1 0 0 0 0 0 0 225901
-0.000815 0.009184 0.165247 -1.040072 -0.359942 -1.404932 -0.007060 1 0 0 0 0 0 0 226840
-0.000803 0.009177 0.165115 -0.377407 -0.878307 -3.034878 -0.007092 1 0 0 0 0 0 0 227855
-0.000749 0.009165 0.164950 -0.871779 -0.875858 -2.760909 -0.007122 1 0 0 0 0 0 0 228834
-0.000708 0.009161 0.164676 -0.755294 -0.976060 -1.314306 -0.007154 1 0 0 0 0 0 0 229832
-0.000676 0.009156 0.164536 -0.619883 -0.988058 -2.920377 -0.007184 1 0 0 0 0 0 0 230815
-0.000636 0.009150 0.164371 -0.725792 -0.970193 -2.757735 -0.007215 1 0 0 0 0 0 0 231813
-0.000570 0.009143 0.164086 -1.086418 -0.958031 -1.180268 -0.007247 1 0 0 0 0 0 0 232818
-0.000551 0.009120 0.163939 -0.499720 -0.756658 -2.801115 -0.007278 1 0 0 0 0 0 0 233812
-0.000501 0.009100 0.163664 -0.861943 -0.766161 -1.307837 -0.007313 1 0 0 0 0 0 0 234945
-0.000468 0.009091 0.163502 -0.677300 -0.930618 -2.623792 -0.007344 1 0 0 0 0 0 0 235935
-0.000443 0.009088 0.163225 -0.562517 -1.018209 -1.255945 -0.007376 1 0 0 0 0 0 0 236966
-0.000407 0.009061 0.163070 -0.686865 -0.714303 -2.700428 -0.007403 1 0 0 0 0 0 0 237806
-0.000389 0.009047 0.162901 -0.478053 -0.863403 -2.668179 -0.007440 1 0 0 0 0 0 0 239012
-0.000339 0.009033 0.162580 -0.879952 -0.867073 -0.666101 -0.007467 1 0 0 0 0 0 0 239859
-0.000300 0.009004 0.162437 -0.782999 -0.689082 -2.795559 -0.007502 1 0 0 0 0 0 0 240975
-0.000269 0.008984 0.162140 -0.660234 -0.776902 -0.986348 -0.007530 1 0 0 0 0 0 0 241886
-0.000240 0.008975 0.161991 -0.639972 -0.945863 -2.734793 -0.007564 1 0 0 0 0 0 0 242953
-0.000172 0.008930 0.161691 -1.155173 -0.488718 -0.941523 -0.007598 1 0 0 0 0 0 0 244043
-0.000136 0.008917 0.161520 -0.785933 -0.852755 -2.427708 -0.007623 1 0 0 0 0 0 0 244852
-0.000118 0.008910 0.161341 -0.524207 -0.972445 -2.465870 -0.007652 1 0 0 0 0 0 0 245798
-0.000058 0.008867 0.161050 -1.046215 -0.522263 -0.999040 -0.007682 1 0 0 0 0 0 0 246737
-0.000041 0.008836 0.160893 -0.544473 -0.638019 -2.613504 -0.007716 1 0 0 0 0 0 0 247836
-0.000027 0.008814 0.160582 -0.450990 -0.750387 -0.741547 -0.007753 1 0 0 0 0 0 0 249002
0.000013 0.008800 0.160299 -0.788305 -0.890829 -0.901484 -0.007777 1 0 0 0 0 0 0 249793
0.000026 0.008775 0.160163 -0.483413 -0.749380 -2.844958 -0.007809 1 0 0 0 0 0 0 250792
0.000027 0.008788 0.159880 -0.289538 -1.237860 -1.106695 -0.007841 1 0 0 0 0 0 0 251833
0.000034 0.008766 0.159701 -0.354596 -0.821198 -2.280325 -0.007870 1 0 0 0 0 0 0 252767
0.000041 0.008749 0.159402 -0.345985 -0.866753 -0.821046 -0.007902 1 0 0 0 0 0 0 253785
0.000072 0.008718 0.159234 -0.684270 -0.672754 -2.382629 -0.007932 1 0 0 0 0 0 0 254753
0.000132 0.008687 0.158931 -1.090947 -0.667013 -0.760804 -0.007965 1 0 0 0 0 0 0 255784
0.000166 0.008675 0.158752 -0.801061 -0.900976 -2.215683 -0.007995 1 0 0 0 0 0 0 256760
0.000202 0.008632 0.158433 -0.800894 -0.531894 -0.505095 -0.008027 1 0 0 0 0 0 0 257782
0.000232 0.008617 0.158251 -0.728731 -0.860940 -2.122129 -0.008057 1 0 0 0 0 0 0 258755
0.000290 0.008599 0.157936 -1.097828 -0.852276 -0.534655 -0.008089 1 0 0 0 0 0 0 259765
0.000307 0.008570 0.157747 -0.594749 -0.714154 -2.016591 -0.008120 1 0 0 0 0 0 0 260757
0.000294 0.008522 0.157429 -0.163564 -0.447932 -0.450324 -0.008152 1 0 0 0 0 0 0 261780
0.000316 0.008506 0.157244 -0.572094 -0.837320 -2.038294 -0.008183 1 0 0 0 0 0 0 262764
0.000342 0.008460 0.156917 -0.679486 -0.486773 -0.315885 -0.008228 1 0 0 0 0 0 0 264218
0.000349 0.008443 0.156562 -0.439571 -0.829315 0.239956 -0.008246 1 0 0 0 0 0 0 264782
0.000357 0.008418 0.156434 -0.427208 -0.759479 -2.652623 -0.008278 1 0 0 0 0 0 0 265804
0.000373 0.008362 0.156139 -0.534986 -0.355694 -0.747665 -0.008308 1 0 0 0 0 0 0 266782
0.000376 0.008349 0.155962 -0.375726 -0.864784 -2.095756 -0.008339 1 0 0 0 0 0 0 267769
0.000378 0.008338 0.155655 -0.356230 -0.942907 -0.514126 -0.008372 1 0 0 0 0 0 0 268836
0.000409 0.008304 0.155454 -0.724086 -0.662945 -1.735115 -0.008402 1 0 0 0 0 0 0 269782
0.000432 0.008278 0.155132 -0.668126 -0.734406 -0.239889 -0.008433 1 0 0 0 0 0 0 270785
0.000459 0.008265 0.154942 -0.722099 -0.906233 -1.814981 -0.008465 1 0 0 0 0 0 0 271815
0.000464 0.008195 0.154629 -0.439891 -0.183780 -0.350500 -0.008498 1 0 0 0 0 0 0 272860
0.000465 0.008177 0.154423 -0.358495 -0.795900 -1.587316 -0.008528 1 0 0 0 0 0 0 273829
0.000501 0.008156 0.154084 -0.810795 -0.806458 0.054257 -0.008558 1 0 0 0 0 0 0 274764
0.000497 0.008109 0.153901 -0.332813 -0.474915 -1.806907 -0.008591 1 0 0 0 0 0 0 275820
0.000494 0.008070 0.153551 -0.302606 -0.545159 0.206327 -0.008621 1 0 0 0 0 0 0 276776
0.000499 0.008038 0.153372 -0.419525 -0.639436 -1.812678 -0.008658 1 0 0 0 0 0 0 277961
0.000514 0.007977 0.153003 -0.541769 -0.259711 0.492468 -0.008690 1 0 0 0 0 0 0 278986
0.000522 0.007939 0.152796 -0.484821 -0.538249 -1.377635 -0.008715 1 0 0 0 0 0 0 279793
0.000533 0.007897 0.152597 -0.508474 -0.494765 -1.650376 -0.008747 1 0 0 0 0 0 0 280819
0.000516 0.007837 0.152259 -0.149624 -0.257919 0.150475 -0.008778 1 0 0 0 0 0 0 281803
0.000520 0.007799 0.152055 -0.380913 -0.527893 -1.393452 -0.008808 1 0 0 0 0 0 0 282777
0.000523 0.007769 0.151723 -0.395187 -0.649799 0.143202 -0.008840 1 0 0 0 0 0 0 283791
0.000506 0.007741 0.151526 -0.147734 -0.693809 -1.454401 -0.008870 1 0 0 0 0 0 0 284757
0.000469 0.007692 0.151188 0.150304 -0.413121 0.257026 -0.008902 1 0 0 0 0 0 0 285784
0.000447 0.007661 0.150989 -0.002884 -0.624990 -1.378961 -0.008932 1 0 0 0 0 0 0 286754
0.000474 0.007596 0.150661 -0.672392 -0.199608 0.168550 -0.008965 1 0 0 0 0 0 0 287787
0.000462 0.007563 0.150463 -0.227705 -0.561692 -1.351454 -0.008995 1 0 0 0 0 0 0 288756
0.000428 0.007508 0.150122 0.102002 -0.329103 0.389136 -0.009027 1 0 0 0 0 0 0 289767
0.000451 0.007468 0.149930 -0.617093 -0.482078 -1.369709 -0.009057 1 0 0 0 0 0 0 290754
0.000444 0.007409 0.149592 -0.289171 -0.244918 0.394188 -0.009089 1 0 0 0 0 0 0 291771
0.000426 0.007376 0.149390 -0.116649 -0.566884 -1.200724 -0.009121 1 0 0 0 0 0 0 292792
0.000423 0.007315 0.149033 -0.283140 -0.229953 0.692496 -0.009162 1 0 0 0 0 0 0 294104
0.000431 0.007260 0.148696 -0.460809 -0.273741 0.661470 -0.009185 1 0 0 0 0 0 0 294824
0.000400 0.007214 0.148538 0.044767 -0.381714 -1.659911 -0.009213 1 0 0 0 0 0 0 295747
0.000390 0.007164 0.148327 -0.191594 -0.341304 -1.201925 -0.009247 1 0 0 0 0 0 0 296822
0.000359 0.007098 0.147975 0.075961 -0.121282 0.726493 -0.009276 1 0 0 0 0 0 0 297767
0.000354 0.007081 0.147777 -0.239258 -0.745022 -1.067563 -0.009308 1 0 0 0 0 0 0 298762
0.000335 0.007008 0.147445 -0.091984 -0.066372 0.518876 -0.009339 1 0 0 0 0 0 0 299765
0.000354 0.006985 0.147239 -0.579681 -0.648305 -0.951686 -0.009370 1 0 0 0 0 0 0 300758
0.000354 0.006907 0.146903 -0.370887 0.010349 0.640021 -0.009406 1 0 0 0 0 0 0 301897
0.000360 0.006866 0.146688 -0.437819 -0.397642 -0.774858 -0.009439 1 0 0 0 0 0 0 302961
0.000340 0.006807 0.146331 -0.105438 -0.192333 0.981921 -0.009464 1 0 0 0 0 0 0 303771
0.000327 0.006755 0.146159 -0.156919 -0.267707 -1.240241 -0.009497 1 0 0 0 0 0 0 304838
0.000343 0.006718 0.145921 -0.542804 -0.466004 -0.577598 -0.009527 1 0 0 0 0 0 0 305797
0.000306 0.006638 0.145575 0.104745 0.072254 0.913199 -0.009563 1 0 0 0 0 0 0 306939
0.000306 0.006597 0.145358 -0.310092 -0.366887 -0.580107 -0.009594 1 0 0 0 0 0 0 307917
0.000282 0.006537 0.144997 -0.034572 -0.166708 1.173713 -0.009628 1 0 0 0 0 0 0 309017
0.000262 0.006505 0.144785 -0.056519 -0.494033 -0.573424 -0.009652 1 0 0 0 0 0 0 309789
0.000274 0.006481 0.144583 -0.482795 -0.643745 -0.854901 -0.009688 1 0 0 0 0 0 0 310932
0.000269 0.006401 0.144206 -0.293607 0.080699 1.429273 -0.009716 1 0 0 0 0 0 0 311837
0.000274 0.006363 0.144037 -0.417465 -0.391030 -1.032943 -0.009747 1 0 0 0 0 0 0 312834
0.000283 0.006317 0.143816 -0.477910 -0.333579 -0.581716 -0.009777 1 0 0 0 0 0 0 313770
0.000271 0.006273 0.143583 -0.217516 -0.352966 -0.354479 -0.009808 1 0 0 0 0 0 0 314780
0.000272 0.006207 0.143237 -0.351820 -0.050407 1.173359 -0.009846 1 0 0 0 0 0 0 315978
0.000240 0.006156 0.143016 0.059123 -0.218604 -0.286973 -0.009877 1 0 0 0 0 0 0 316969
0.000230 0.006105 0.142773 -0.187172 -0.226728 -0.115655 -0.009901 1 0 0 0 0 0 0 317740
0.000226 0.006078 0.142566 -0.274720 -0.535507 -0.543074 -0.009935 1 0 0 0 0 0 0 318854
0.000214 0.006021 0.142320 -0.188602 -0.182595 -0.054766 -0.009965 1 0 0 0 0 0 0 319810
0.000192 0.005973 0.142075 -0.050873 -0.248703 0.002086 -0.009996 1 0 0 0 0 0 0 320784
0.000185 0.005903 0.141721 -0.229366 0.029109 1.468654 -0.010027 1 0 0 0 0 0 0 321771
0.000184 0.005887 0.141542 -0.324066 -0.640314 -0.640251 -0.010057 1 0 0 0 0 0 0 322747
0.000195 0.005832 0.141325 -0.504408 -0.199651 -0.334365 -0.010089 1 0 0 0 0 0 0 323754
0.000186 0.005784 0.141090 -0.240655 -0.239315 -0.058875 -0.010119 1 0 0 0 0 0 0 324736
0.000165 0.005740 0.140849 -0.072856 -0.287524 0.083986 -0.010151 1 0 0 0 0 0 0 325758
0.000159 0.005673 0.140497 -0.243636 0.006577 1.592946 -0.010182 1 0 0 0 0 0 0 326757
0.000142 0.005641 0.140308 -0.123414 -0.409950 -0.373157 -0.010213 1 0 0 0 0 0 0 327748
0.000140 0.005601 0.140103 -0.300569 -0.338147 -0.339431 -0.010245 1 0 0 0 0 0 0 328747
0.000123 0.005559 0.139873 -0.128470 -0.322558 0.022640 -0.010276 1 0 0 0 0 0 0 329756
0.000121 0.005515 0.139652 -0.300676 -0.275353 -0.037281 -0.010320 1 0 0 0 0 0 0 331143
0.000105 0.005473 0.139414 -0.128483 -0.289327 0.192549 -0.010344 1 0 0 0 0 0 0 331918
0.000103 0.005426 0.139161 -0.300083 -0.235557 0.448615 -0.010374 1 0 0 0 0 0 0 332880
0.000102 0.005400 0.138920 -0.331564 -0.486749 0.353665 -0.010401 1 0 0 0 0 0 0 333763
0.000086 0.005368 0.138703 -0.139245 -0.441620 0.049575 -0.010434 1 0 0 0 0 0 0 334818
0.000069 0.005312 0.138477 -0.101938 -0.112907 0.155286 -0.010465 1 0 0 0 0 0 0 335803
0.000060 0.005280 0.138246 -0.210928 -0.394188 0.267434 -0.010494 1 0 0 0 0 0 0 336715
0.000041 0.005245 0.138033 -0.076014 -0.385071 0.070212 -0.010526 1 0 0 0 0 0 0 337766
0.000043 0.005183 0.137799 -0.350838 -0.012276 0.345631 -0.010558 1 0 0 0 0 0 0 338763
0.000038 0.005169 0.137582 -0.283705 -0.613538 0.174605 -0.010593 1 0 0 0 0 0 0 339881
0.000042 0.005137 0.137335 -0.389826 -0.429099 0.572870 -0.010624 1 0 0 0 0 0 0 340902
0.000029 0.005103 0.137116 -0.176269 -0.378609 0.291280 -0.010653 1 0 0 0 0 0 0 341799
0.000028 0.005062 0.136897 -0.322541 -0.284458 0.278422 -0.010684 1 0 0 0 0 0 0 342801
0.000013 0.005023 0.136687 -0.142124 -0.295078 0.175417 -0.010719 1 0 0 0 0 0 0 343937
0.000011 0.004979 0.136472 -0.305199 -0.236352 0.266499 -0.010753 1 0 0 0 0 0 0 345016
0.000001 0.004918 0.136246 -0.213103 0.013875 0.451509 -0.010776 1 0 0 0 0 0 0 345739
-0.000004 0.004886 0.136071 -0.268345 -0.348705 -0.187289 -0.010808 1 0 0 0 0 0 0 346784
0.000000 0.004846 0.135869 -0.386946 -0.270325 0.133996 -0.010840 1 0 0 0 0 0 0 347798
-0.000013 0.004807 0.135666 -0.178051 -0.274762 0.207256 -0.010869 1 0 0 0 0 0 0 348741
-0.000008 0.004746 0.135493 -0.401534 0.025522 -0.158093 -0.010900 1 0 0 0 0 0 0 349732
0.000022 0.004688 0.135311 -0.746407 0.023958 -0.055492 -0.010932 1 0 0 0 0 0 0 350730
0.000022 0.004640 0.135115 -0.392148 -0.104102 0.159087 -0.010963 1 0 0 0 0 0 0 351728
0.000022 0.004613 0.134922 -0.358994 -0.392748 0.156863 -0.010994 1 0 0 0 0 0 0 352739
0.000013 0.004561 0.134733 -0.238670 -0.090404 0.137805 -0.011025 1 0 0 0 0 0 0 353729
-0.000006 0.004517 0.134534 -0.089510 -0.148051 0.288467 -0.011057 1 0 0 0 0 0 0 354729
-0.000016 0.004492 0.134341 -0.201274 -0.407804 0.259659 -0.011088 1 0 0 0 0 0 0 355724
-0.000015 0.004457 0.134160 -0.354151 -0.302649 0.111692 -0.011119 1 0 0 0 0 0 0 356732
-0.000014 0.004437 0.133973 -0.363269 -0.478952 0.200187 -0.011150 1 0 0 0 0 0 0 357730
-0.000023 0.004388 0.133785 -0.243820 -0.125634 0.239911 -0.011182 1 0 0 0 0 0 0 358728
-0.000021 0.004342 0.133607 -0.367733 -0.112465 0.144661 -0.011245 1 0 0 0 0 0 0 360768
-0.000002 0.004240 0.133217 -0.611166 0.620774 2.946473 -0.011279 1 0 0 0 0 0 0 361847
-0.000013 0.004205 0.133048 -0.234429 -0.164720 0.363594 -0.011308 1 0 0 0 0 0 0 362773
-0.000013 0.004165 0.132876 -0.350770 -0.176541 0.169175 -0.011338 1 0 0 0 0 0 0 363741
-0.000007 0.004123 0.132703 -0.440355 -0.142698 0.188656 -0.011369 1 0 0 0 0 0 0 364734
-0.000004 0.004100 0.132549 -0.411269 -0.392177 -0.030029 -0.011401 1 0 0 0 0 0 0 365735
-0.000017 0.004071 0.132392 -0.196651 -0.333557 -0.001242 -0.011432 1 0 0 0 0 0 0 366733
-0.000012 0.004015 0.132235 -0.416543 0.034849 0.018650 -0.011463 1 0 0 0 0 0 0 367729
-0.000009 0.003985 0.132087 -0.406157 -0.268814 -0.068025 -0.011504 1 0 0 0 0 0 0 369040
-0.000002 0.003947 0.131892 -0.467619 -0.179334 0.550481 -0.011534 1 0 0 0 0 0 0 370017
-0.000007 0.003891 0.131731 -0.311946 0.056030 0.198768 -0.011559 1 0 0 0 0 0 0 370798
-0.000009 0.003862 0.131581 -0.330663 -0.256806 0.042504 -0.011588 1 0 0 0 0 0 0 371740
-0.000025 0.003830 0.131425 -0.158308 -0.249341 0.116047 -0.011623 1 0 0 0 0 0 0 372865
-0.000027 0.003792 0.131258 -0.321871 -0.163630 0.300509 -0.011656 1 0 0 0 0 0 0 373910
-0.000022 0.003752 0.131116 -0.428687 -0.128565 0.003460 -0.011685 1 0 0 0 0 0 0 374831
-0.000020 0.003730 0.130973 -0.409345 -0.358206 0.011111 -0.011717 1 0 0 0 0 0 0 375865
-0.000013 0.003697 0.130810 -0.470066 -0.228986 0.292582 -0.011747 1 0 0 0 0 0 0 376823
-0.000024 0.003663 0.130650 -0.240544 -0.205682 0.310931 -0.011777 1 0 0 0 0 0 0 377796
-0.000023 0.003625 0.130511 -0.365682 -0.147537 0.055039 -0.011807 1 0 0 0 0 0 0 378744
-0.000023 0.003605 0.130369 -0.376976 -0.360118 0.089377 -0.011838 1 0 0 0 0 0 0 379726
-0.000031 0.003558 0.130227 -0.264307 -0.036093 0.107894 -0.011870 1 0 0 0 0 0 0 380756
0.000008 0.003579 0.130112 -0.878564 -0.890934 -0.227444 -0.011904 1 0 0 0 0 0 0 381846
0.000033 0.003567 0.129959 -0.766792 -0.545902 0.253204 -0.011938 1 0 0 0 0 0 0 382944
0.000031 0.003544 0.129802 -0.403573 -0.363828 0.377745 -0.011963 1 0 0 0 0 0 0 383726
0.000010 0.003535 0.129663 -0.113979 -0.538210 0.176007 -0.011997 1 0 0 0 0 0 0 384822
0.000011 0.003490 0.129513 -0.374397 -0.068310 0.332053 -0.012027 1 0 0 0 0 0 0 385785
-0.000002 0.003450 0.129357 -0.205466 -0.089542 0.441398 -0.012056 1 0 0 0 0 0 0 386723
-0.000029 0.003434 0.129218 -0.013500 -0.390846 0.244569 -0.012089 1 0 0 0 0 0 0 387760
-0.000031 0.003385 0.129067 -0.321547 0.011347 0.404608 -0.012120 1 0 0 0 0 0 0 388753
-0.000032 0.003358 0.128920 -0.365426 -0.244577 0.389148 -0.012151 1 0 0 0 0 0 0 389749
-0.000041 0.003309 0.128777 -0.264633 0.033205 0.371237 -0.012182 1 0 0 0 0 0 0 390751
-0.000079 0.003273 0.128633 0.138007 -0.096110 0.390289 -0.012214 1 0 0 0 0 0 0 391761
-0.000093 0.003234 0.128500 -0.147959 -0.073642 0.274422 -0.012245 1 0 0 0 0 0 0 392748
-0.000114 0.003197 0.128350 -0.077990 -0.098548 0.503256 -0.012276 1 0 0 0 0 0 0 393747
-0.000124 0.003178 0.128203 -0.206921 -0.315183 0.502721 -0.012307 1 0 0 0 0 0 0 394747
-0.000123 0.003147 0.128069 -0.363307 -0.194590 0.363471 -0.012339 1 0 0 0 0 0 0 395758
-0.000137 0.003115 0.127919 -0.190745 -0.157189 0.581383 -0.012385 1 0 0 0 0 0 0 397235
-0.000118 0.003074 0.127773 -0.600931 -0.027665 0.565796 -0.012407 1 0 0 0 0 0 0 397939
-0.000123 0.003036 0.127618 -0.336394 -0.060922 0.704860 -0.012437 1 0 0 0 0 0 0 398888
-0.000133 0.002983 0.127471 -0.230870 0.161484 0.642279 -0.012463 1 0 0 0 0 0 0 399732
-0.000144 0.002974 0.127346 -0.214795 -0.405922 0.378027 -0.012494 1 0 0 0 0 0 0 400743
-0.000158 0.002934 0.127209 -0.175845 -0.049846 0.513397 -0.012527 1 0 0 0 0 0 0 401779
-0.000165 0.002912 0.127068 -0.262568 -0.250407 0.616369 -0.012559 1 0 0 0 0 0 0 402797
-0.000196 0.002871 0.126935 0.053879 -0.007307 0.525717 -0.012587 1 0 0 0 0 0 0 403719
-0.000206 0.002830 0.126806 -0.193614 0.019065 0.496900 -0.012620 1 0 0 0 0 0 0 404756
-0.000224 0.002793 0.126658 -0.100168 -0.023969 0.773142 -0.012654 1 0 0 0 0 0 0 405852
-0.000247 0.002759 0.126532 -0.028483 -0.064831 0.512278 -0.012686 1 0 0 0 0 0 0 406873
-0.000259 0.002740 0.126395 -0.173900 -0.265561 0.670828 -0.012713 1 0 0 0 0 0 0 407742
-0.000278 0.002715 0.126274 -0.079752 -0.202213 0.490910 -0.012746 1 0 0 0 0 0 0 408784
-0.000296 0.002668 0.126139 -0.090561 0.108729 0.676790 -0.012776 1 0 0 0 0 0 0 409758
-0.000299 0.002624 0.126009 -0.283736 0.098956 0.654300 -0.012808 1 0 0 0 0 0 0 410768
-0.000320 0.002605 0.125879 -0.067378 -0.227425 0.662028 -0.012838 1 0 0 0 0 0 0 411744
-0.000324 0.002576 0.125751 -0.257965 -0.114999 0.668863 -0.012867 1 0 0 0 0 0 0 412668
-0.000340 0.002545 0.125634 -0.126107 -0.091206 0.551964 -0.012902 1 0 0 0 0 0 0 413768
-0.000362 0.002515 0.125520 -0.036037 -0.079311 0.509956 -0.012934 1 0 0 0 0 0 0 414797
-0.000367 0.002479 0.125397 -0.244706 -0.008402 0.640121 -0.012963 1 0 0 0 0 0 0 415740
-0.000383 0.002446 0.125281 -0.117702 -0.027163 0.582000 -0.012994 1 0 0 0 0 0 0 416732
-0.000405 0.002414 0.125168 -0.029630 -0.039118 0.562754 -0.013025 1 0 0 0 0 0 0 417731
-0.000410 0.002378 0.125046 -0.238552 0.019226 0.701402 -0.013056 1 0 0 0 0 0 0 418720
-0.000426 0.002345 0.124930 -0.112268 -0.005647 0.646398 -0.013088 1 0 0 0 0 0 0 419726
-0.000441 0.002294 0.124828 -0.098056 0.223755 0.484583 -0.013119 1 0 0 0 0 0 0 420730
-0.000449 0.002268 0.124729 -0.202391 -0.068393 0.435039 -0.013150 1 0 0 0 0 0 0 421726
-0.000480 0.002225 0.124612 0.094758 0.131482 0.692498 -0.013182 1 0 0 0 0 0 0 422731
-0.000490 0.002184 0.124519 -0.151242 0.126419 0.418390 -0.013213 1 0 0 0 0 0 0 423727
-0.000508 0.002149 0.124414 -0.062039 0.067761 0.568622 -0.013244 1 0 0 0 0 0 0 424723
-0.000531 0.002116 0.124305 0.005819 0.033610 0.659505 -0.013276 1 0 0 0 0 0 0 425751
-0.000542 0.002098 0.124204 -0.135725 -0.174765 0.574814 -0.013317 1 0 0 0 0 0 0 427076
-0.000574 0.002060 0.124086 0.134589 0.087234 0.810260 -0.013340 1 0 0 0 0 0 0 427794
-0.000604 0.002026 0.124003 0.131964 0.055324 0.392430 -0.013369 1 0 0 0 0 0 0 428726
-0.000618 0.002009 0.123911 -0.064099 -0.152843 0.477291 -0.013401 1 0 0 0 0 0 0 429750
-0.000633 0.001966 0.123817 -0.075616 0.157505 0.531452 -0.013432 1 0 0 0 0 0 0 430730
-0.000649 0.001911 0.123722 -0.071761 0.359002 0.564290 -0.013463 1 0 0 0 0 0 0 431731
-0.000675 0.001888 0.123637 0.081136 -0.025722 0.464721 -0.013494 1 0 0 0 0 0 0 432732
-0.000683 0.001857 0.123555 -0.151826 0.037789 0.417191 -0.013525 1 0 0 0 0 0 0 433734
-0.000694 0.001808 0.123465 -0.122761 0.288681 0.541572 -0.013569 1 0 0 0 0 0 0 435118
-0.000713 0.001768 0.123360 -0.019523 0.198266 0.755236 -0.013591 1 0 0 0 0 0 0 435819
-0.000736 0.001734 0.123282 0.046872 0.123519 0.449611 -0.013628 1 0 0 0 0 0 0 437002
-0.000741 0.001698 0.123203 -0.170885 0.149285 0.444450 -0.013652 1 0 0 0 0 0 0 437782
-0.000738 0.001661 0.123124 -0.306013 0.171471 0.462087 -0.013681 1 0 0 0 0 0 0 438719
-0.000750 0.001628 0.123054 -0.123960 0.125555 0.346057 -0.013713 1 0 0 0 0 0 0 439722
-0.000755 0.001611 0.122968 -0.187437 -0.081437 0.576348 -0.013747 1 0 0 0 0 0 0 440835
-0.000785 0.001573 0.122885 0.123411 0.165771 0.554892 -0.013780 1 0 0 0 0 0 0 441881
-0.000794 0.001536 0.122805 -0.112625 0.201172 0.545260 -0.013813 1 0 0 0 0 0 0 442921
-0.000817 0.001521 0.122724 0.054303 -0.089430 0.560297 -0.013841 1 0 0 0 0 0 0 443835
-0.000841 0.001499 0.122655 0.096985 -0.024533 0.434146 -0.013876 1 0 0 0 0 0 0 444940
-0.000848 0.001469 0.122579 -0.136582 0.092911 0.517957 -0.013901 1 0 0 0 0 0 0 445759
-0.000864 0.001440 0.122510 -0.027283 0.102006 0.436281 -0.013934 1 0 0 0 0 0 0 446800
-0.000867 0.001406 0.122435 -0.200687 0.165257 0.537735 -0.013962 1 0 0 0 0 0 0 447705
-0.000868 0.001389 0.122377 -0.234483 -0.043211 0.326647 -0.013994 1 0 0 0 0 0 0 448730
-0.000862 0.001362 0.122305 -0.323863 0.078039 0.502536 -0.014031 1 0 0 0 0 0 0 449923
-0.000873 0.001334 0.122239 -0.124333 0.103040 0.465880 -0.014061 1 0 0 0 0 0 0 450856
-0.000872 0.001301 0.122163 -0.250240 0.175182 0.584685 -0.014089 1 0 0 0 0 0 0 451761
-0.000880 0.001252 0.122106 -0.156856 0.400858 0.373591 -0.014121 1 0 0 0 0 0 0 452784
-0.000896 0.001213 0.122045 -0.022426 0.298369 0.422315 -0.014152 1 0 0 0 0 0 0 453775
-0.000905 0.001193 0.121992 -0.118989 0.040730 0.323024 -0.014182 1 0 0 0 0 0 0 454742
-0.000903 0.001165 0.121922 -0.260809 0.139015 0.552597 -0.014212 1 0 0 0 0 0 0 455711
-0.000915 0.001136 0.121856 -0.090304 0.152869 0.535980 -0.014244 1 0 0 0 0 0 0 456721
-0.000921 0.001122 0.121801 -0.153574 -0.027695 0.391614 -0.014275 1 0 0 0 0 0 0 457717
-0.000937 0.001100 0.121741 -0.026365 0.050430 0.469850 -0.014306 1 0 0 0 0 0 0 458727
-0.000958 0.001075 0.121678 0.055575 0.108416 0.518372 -0.014337 1 0 0 0 0 0 0 459709
-0.000968 0.001063 0.121625 -0.073514 -0.044653 0.408521 -0.014370 1 0 0 0 0 0 0 460751
-0.000967 0.001038 0.121554 -0.232327 0.107264 0.634258 -0.014400 1 0 0 0 0 0 0 461711
-0.000980 0.001011 0.121488 -0.071020 0.148459 0.616342 -0.014431 1 0 0 0 0 0 0 462725
-0.000986 0.000997 0.121434 -0.138158 -0.017536 0.471261 -0.014462 1 0 0 0 0 0 0 463706
-0.001002 0.000977 0.121373 -0.013651 0.067018 0.549968 -0.014498 1 0 0 0 0 0 0 464845
-0.001004 0.000947 0.121300 -0.183411 0.188065 0.732679 -0.014531 1 0 0 0 0 0 0 465914
-0.001005 0.000933 0.121243 -0.215331 0.014041 0.551211 -0.014560 1 0 0 0 0 0 0 466835
-0.001018 0.000911 0.121182 -0.053712 0.089658 0.607059 -0.014588 1 0 0 0 0 0 0 467748
-0.001025 0.000900 0.121129 -0.125951 -0.039187 0.509172 -0.014620 1 0 0 0 0 0 0 468744
-0.001041 0.000881 0.121069 -0.004938 0.065104 0.607253 -0.014653 1 0 0 0 0 0 0 469827
-0.001043 0.000853 0.121028 -0.170325 0.191661 0.384002 -0.014683 1 0 0 0 0 0 0 470773
-0.001044 0.000839 0.120982 -0.206572 0.026487 0.425753 -0.014714 1 0 0 0 0 0 0 471752
-0.001058 0.000817 0.120924 -0.047236 0.105567 0.596695 -0.014744 1 0 0 0 0 0 0 472735
-0.001064 0.000807 0.120873 -0.119702 -0.021322 0.542464 -0.014776 1 0 0 0 0 0 0 473761
-0.001067 0.000801 0.120824 -0.171724 -0.101249 0.518410 -0.014813 1 0 0 0 0 0 0 474920
-0.001063 0.000780 0.120755 -0.276336 0.101154 0.788177 -0.014840 1 0 0 0 0 0 0 475808
-0.001055 0.000751 0.120710 -0.331155 0.225335 0.507533 -0.014871 1 0 0 0 0 0 0 476801
-0.001051 0.000736 0.120664 -0.290432 0.054383 0.517657 -0.014904 1 0 0 0 0 0 0 477834
-0.001067 0.000733 0.120626 -0.014509 -0.113903 0.404383 -0.014935 1 0 0 0 0 0 0 478853
-0.001088 0.000718 0.120571 0.075294 0.036359 0.630118 -0.014969 1 0 0 0 0 0 0 479943
-0.001099 0.000710 0.120521 -0.053363 -0.046920 0.605682 -0.014994 1 0 0 0 0 0 0 480719
-0.001104 0.000706 0.120472 -0.135530 -0.104357 0.593351 -0.015027 1 0 0 0 0 0 0 481786
-0.001106 0.000704 0.120424 -0.178636 -0.134668 0.595290 -0.015058 1 0 0 0 0 0 0 482762
-0.001101 0.000684 0.120387 -0.271533 0.089380 0.462137 -0.015088 1 0 0 0 0 0 0 483735
-0.001099 0.000674 0.120343 -0.256205 -0.010138 0.547928 -0.015119 1 0 0 0 0 0 0 484734
-0.001129 0.000660 0.120296 0.177827 0.042916 0.602451 -0.015150 1 0 0 0 0 0 0 485730
-0.001144 0.000653 0.120248 0.023810 -0.042851 0.626016 -0.015182 1 0 0 0 0 0 0 486729
-0.001151 0.000649 0.120200 -0.090379 -0.097011 0.641325 -0.015213 1 0 0 0 0 0 0 487732
-0.001154 0.000647 0.120152 -0.151373 -0.125299 0.654109 -0.015244 1 0 0 0 0 0 0 488732
-0.001150 0.000628 0.120115 -0.253163 0.099388 0.525081 -0.015275 1 0 0 0 0 0 0 489732
-0.001148 0.000618 0.120071 -0.242470 0.000552 0.612473 -0.015307 1 0 0 0 0 0 0 490731
-0.001165 0.000617 0.120034 0.017144 -0.129313 0.528932 -0.015337 1 0 0 0 0 0 0 491703
-0.001187 0.000603 0.119980 0.098737 0.038846 0.766324 -0.015368 1 0 0 0 0 0 0 492705
-0.001184 0.000610 0.119940 -0.203847 -0.217182 0.606285 -0.015401 1 0 0 0 0 0 0 493744
-0.001196 0.000599 0.119885 -0.051291 -0.016215 0.809510 -0.015432 1 0 0 0 0 0 0 494739
-0.001214 0.000580 0.119855 0.065011 0.116418 0.501157 -0.015465 1 0 0 0 0 0 0 495790
-0.001223 0.000570 0.119813 -0.048881 0.009835 0.633578 -0.015494 1 0 0 0 0 0 0 496735
-0.001228 0.000566 0.119768 -0.122530 -0.061143 0.710417 -0.015525 1 0 0 0 0 0 0 497719
-0.001248 0.000567 0.119731 0.086552 -0.157466 0.613383 -0.015556 1 0 0 0 0 0 0 498707
-0.001253 0.000550 0.119697 -0.098983 0.084807 0.565079 -0.015587 1 0 0 0 0 0 0 499709
-0.001255 0.000541 0.119654 -0.151932 0.000424 0.692549 -0.015617 1 0 0 0 0 0 0 500658
-0.001274 0.000541 0.119618 0.073269 -0.121495 0.624496 -0.015650 1 0 0 0 0 0 0 501727
-0.001283 0.000541 0.119575 -0.033032 -0.132509 0.728435 -0.015689 1 0 0 0 0 0 0 502973
-0.001301 0.000527 0.119518 0.062533 0.048814 0.923961 -0.015713 1 0 0 0 0 0 0 503751
-0.001310 0.000521 0.119498 -0.034850 -0.024040 0.463319 -0.015755 1 0 0 0 0 0 0 505083
-0.001326 0.000503 0.119449 0.062767 0.108546 0.805154 -0.015777 1 0 0 0 0 0 0 505778
-0.001353 0.000499 0.119411 0.207631 -0.046750 0.709994 -0.015812 1 0 0 0 0 0 0 506901
-0.001366 0.000497 0.119367 0.045803 -0.088474 0.794302 -0.015840 1 0 0 0 0 0 0 507805
-0.001372 0.000495 0.119320 -0.058239 -0.105950 0.842424 -0.015868 1 0 0 0 0 0 0 508708
-0.001370 0.000477 0.119283 -0.182700 0.123247 0.727438 -0.015906 1 0 0 0 0 0 0 509926
-0.001381 0.000454 0.119229 -0.014517 0.209366 0.960393 -0.015931 1 0 0 0 0 0 0 510715
-0.001405 0.000446 0.119189 0.173592 0.012043 0.804498 -0.015963 1 0 0 0 0 0 0 511721
-0.001411 0.000425 0.119154 -0.035745 0.184977 0.724719 -0.015993 1 0 0 0 0 0 0 512682
-0.001414 0.000414 0.119111 -0.102559 0.064977 0.840427 -0.016026 1 0 0 0 0 0 0 513738
-0.001447 0.000399 0.119064 0.284110 0.106553 0.909014 -0.016056 1 0 0 0 0 0 0 514705
-0.001462 0.000392 0.119017 0.110474 0.016925 0.936589 -0.016094 1 0 0 0 0 0 0 515925
-0.001470 0.000388 0.118969 -0.013003 -0.038876 0.953796 -0.016122 1 0 0 0 0 0 0 516810
-0.001473 0.000386 0.118921 -0.078486 -0.067907 0.967983 -0.016148 1 0 0 0 0 0 0 517663
-0.001470 0.000367 0.118884 -0.181518 0.154636 0.840570 -0.016182 1 0 0 0 0 0 0 518729
-0.001499 0.000348 0.118840 0.242554 0.178536 0.936531 -0.016213 1 0 0 0 0 0 0 519732
-0.001513 0.000339 0.118793 0.094384 0.061532 0.984243 -0.016243 1 0 0 0 0 0 0 520691
-0.001519 0.000334 0.118746 -0.015643 -0.009853 1.009735 -0.016274 1 0 0 0 0 0 0 521684
-0.001523 0.000332 0.118698 -0.074321 -0.046861 1.027074 -0.016305 1 0 0 0 0 0 0 522686
-0.001518 0.000312 0.118661 -0.173726 0.171393 0.900914 -0.016335 1 0 0 0 0 0 0 523647
-0.001535 0.000307 0.118627 0.082903 0.013060 0.856903 -0.016368 1 0 0 0 0 0 0 524679
-0.001542 0.000304 0.118584 -0.000367 -0.035509 0.980379 -0.016399 1 0 0 0 0 0 0 525674
-0.001546 0.000303 0.118538 -0.062644 -0.056880 1.044575 -0.016430 1 0 0 0 0 0 0 526686
-0.001547 0.000302 0.118491 -0.095757 -0.067348 1.076665 -0.016461 1 0 0 0 0 0 0 527674
-0.001542 0.000284 0.118454 -0.182002 0.163984 0.955927 -0.016492 1 0 0 0 0 0 0 528678
-0.001539 0.000275 0.118410 -0.164865 0.070816 1.047206 -0.016524 1 0 0 0 0 0 0 529678
-0.001556 0.000275 0.118373 0.095579 -0.054919 0.966507 -0.016556 1 0 0 0 0 0 0 530703
-0.001559 0.000256 0.118340 -0.060507 0.167915 0.926102 -0.016599 1 0 0 0 0 0 0 532083
-0.001578 0.000252 0.118276 0.137695 0.018624 1.338235 -0.016619 1 0 0 0 0 0 0 532742
-0.001569 0.000245 0.118244 -0.203223 0.030563 0.972348 -0.016649 1 0 0 0 0 0 0 533682
-0.001583 0.000246 0.118212 0.057726 -0.068606 0.947097 -0.016681 1 0 0 0 0 0 0 534700
-0.001584 0.000229 0.118180 -0.079077 0.164509 0.946853 -0.016713 1 0 0 0 0 0 0 535737
-0.001584 0.000220 0.118138 -0.106406 0.077233 1.093720 -0.016745 1 0 0 0 0 0 0 536766
-0.001602 0.000220 0.118102 0.129763 -0.044917 1.033698 -0.016776 1 0 0 0 0 0 0 537758
-0.001605 0.000202 0.118069 -0.037828 0.179234 1.000463 -0.016807 1 0 0 0 0 0 0 538740
-0.001607 0.000193 0.118026 -0.082651 0.087917 1.134006 -0.016842 1 0 0 0 0 0 0 539868
-0.001620 0.000175 0.118001 0.075244 0.199833 0.928827 -0.016874 1 0 0 0 0 0 0 540903
-0.001614 0.000180 0.117972 -0.169119 -0.081904 0.968468 -0.016901 1 0 0 0 0 0 0 541754
-0.001605 0.000164 0.117941 -0.228443 0.154866 0.999810 -0.016932 1 0 0 0 0 0 0 542735
-0.001619 0.000160 0.117909 0.060658 0.021371 1.025220 -0.016964 1 0 0 0 0 0 0 543767
-0.001607 0.000154 0.117888 -0.239379 0.043537 0.892498 -0.016995 1 0 0 0 0 0 0 544744
-0.001601 0.000151 0.117850 -0.203181 0.007323 1.117833 -0.017026 1 0 0 0 0 0 0 545751
-0.001611 0.000136 0.117826 0.010289 0.162268 0.956956 -0.017058 1 0 0 0 0 0 0 546783
-0.001602 0.000142 0.117797 -0.204024 -0.096037 1.013145 -0.017087 1 0 0 0 0 0 0 547703
-0.001593 0.000127 0.117767 -0.248242 0.152086 1.050654 -0.017120 1 0 0 0 0 0 0 548754
-0.001588 0.000120 0.117756 -0.187758 0.081948 0.796162 -0.017150 1 0 0 0 0 0 0 549728
-0.001585 0.000116 0.117721 -0.159594 0.027975 1.098014 -0.017181 1 0 0 0 0 0 0 550706
-0.001578 0.000097 0.117688 -0.212897 0.234589 1.108659 -0.017212 1 0 0 0 0 0 0 551709
-0.001575 0.000087 0.117677 -0.170419 0.129600 0.833822 -0.017243 1 0 0 0 0 0 0 552706
-0.001572 0.000082 0.117642 -0.152621 0.056639 1.127699 -0.017275 1 0 0 0 0 0 0 553711
-0.001571 0.000080 0.117630 -0.133851 0.017822 0.860402 -0.017306 1 0 0 0 0 0 0 554705
-0.001565 0.000061 0.117605 -0.202842 0.233952 1.007863 -0.017337 1 0 0 0 0 0 0 555702
-0.001567 0.000069 0.117586 -0.099259 -0.101359 0.953139 -0.017368 1 0 0 0 0 0 0 556707
-0.001563 0.000055 0.117559 -0.179304 0.153502 1.062341 -0.017400 1 0 0 0 0 0 0 557710
-0.001561 0.000048 0.117550 -0.155912 0.091884 0.843226 -0.017431 1 0 0 0 0 0 0 558705
-0.001541 0.000041 0.117536 -0.383258 0.099815 0.876766 -0.017462 1 0 0 0 0 0 0 559707
-0.001549 0.000041 0.117511 -0.046163 -0.006455 1.051962 -0.017527 1 0 0 0 0 0 0 561791
-0.001535 0.000037 0.117492 -0.306271 0.043481 0.985713 -0.017559 1 0 0 0 0 0 0 562813
-0.001523 0.000017 0.117464 -0.317848 0.257669 1.095430 -0.017588 1 0 0 0 0 0 0 563731
-0.001516 0.000007 0.117455 -0.235446 0.152732 0.876797 -0.017617 1 0 0 0 0 0 0 564659
-0.001495 -0.000002 0.117442 -0.430546 0.136596 0.910877 -0.017650 1 0 0 0 0 0 0 565713
-0.001490 0.000011 0.117427 -0.243602 -0.159687 0.942867 -0.017681 1 0 0 0 0 0 0 566710
-0.001481 -0.000000 0.117401 -0.266386 0.129610 1.095013 -0.017712 1 0 0 0 0 0 0 567705
-0.001477 -0.000006 0.117392 -0.213101 0.087214 0.891699 -0.017744 1 0 0 0 0 0 0 568742
-0.001457 -0.000013 0.117379 -0.424832 0.104774 0.931574 -0.017784 1 0 0 0 0 0 0 570005
-0.001447 -0.000016 0.117374 -0.315515 0.061085 0.825114 -0.017807 1 0 0 0 0 0 0 570740
-0.001442 -0.000018 0.117373 -0.240277 0.033991 0.777879 -0.017845 1 0 0 0 0 0 0 571969
-0.001433 -0.000037 0.117351 -0.277635 0.255030 1.036704 -0.017868 1 0 0 0 0 0 0 572696
-0.001429 -0.000046 0.117344 -0.227175 0.158493 0.883399 -0.017901 1 0 0 0 0 0 0 573744
-0.001433 -0.000033 0.117331 -0.127234 -0.145937 0.947386 -0.017937 1 0 0 0 0 0 0 574901
-0.001416 -0.000031 0.117317 -0.380212 -0.035412 0.978485 -0.017962 1 0 0 0 0 0 0 575698
-0.001408 -0.000030 0.117312 -0.298593 -0.010163 0.859475 -0.017993 1 0 0 0 0 0 0 576705
-0.001416 -0.000042 0.117299 -0.071414 0.177042 0.948224 -0.018024 1 0 0 0 0 0 0 577688
-0.001402 -0.000053 0.117285 -0.345072 0.171321 0.987948 -0.018062 1 0 0 0 0 0 0 578916
-0.001395 -0.000059 0.117280 -0.282153 0.102334 0.871255 -0.018086 1 0 0 0 0 0 0 579681
-0.001392 -0.000061 0.117278 -0.231606 0.061210 0.819240 -0.018118 1 0 0 0 0 0 0 580699
-0.001384 -0.000080 0.117257 -0.281349 0.274879 1.077038 -0.018148 1 0 0 0 0 0 0 581646
-0.001381 -0.000090 0.117250 -0.237422 0.174980 0.923361 -0.018187 1 0 0 0 0 0 0 582887
-0.001379 -0.000095 0.117247 -0.209700 0.104334 0.847250 -0.018218 1 0 0 0 0 0 0 583897
-0.001365 -0.000083 0.117226 -0.369506 -0.111259 1.093418 -0.018244 1 0 0 0 0 0 0 584727
-0.001358 -0.000078 0.117218 -0.295159 -0.062211 0.937194 -0.018274 1 0 0 0 0 0 0 585694
-0.001355 -0.000075 0.117216 -0.243747 -0.022129 0.860538 -0.018306 1 0 0 0 0 0 0 586716
-0.001335 -0.000078 0.117205 -0.459858 0.056734 0.967270 -0.018337 1 0 0 0 0 0 0 587707
-0.001325 -0.000080 0.117201 -0.353654 0.045961 0.886133 -0.018368 1 0 0 0 0 0 0 588691
-0.001320 -0.000080 0.117200 -0.279825 0.035529 0.847372 -0.018398 1 0 0 0 0 0 0 589663
-0.001318 -0.000081 0.117199 -0.241177 0.029812 0.833863 -0.018430 1 0 0 0 0 0 0 590672
-0.001316 -0.000081 0.117199 -0.221871 0.026927 0.830020 -0.018461 1 0 0 0 0 0 0 591659
-0.001310 -0.000099 0.117178 -0.288639 0.260307 1.106019 -0.018493 1 0 0 0 0 0 0 592691
-0.001307 -0.000108 0.117171 -0.253659 0.170486 0.958098 -0.018522 1 0 0 0 0 0 0 593627
-0.001311 -0.000094 0.117158 -0.161339 -0.130547 1.023715 -0.018555 1 0 0 0 0 0 0 594667
-0.001313 -0.000088 0.117154 -0.175179 -0.075835 0.921898 -0.018586 1 0 0 0 0 0 0 595681
-0.001314 -0.000084 0.117152 -0.188796 -0.028046 0.875476 -0.018618 1 0 0 0 0 0 0 596684
-0.001314 -0.000083 0.117152 -0.196625 -0.002106 0.859309 -0.018650 1 0 0 0 0 0 0 597704
-0.001314 -0.000082 0.117152 -0.201127 0.011104 0.855632 -0.018704 1 0 0 0 0 0 0 599442
-0.001296 -0.000086 0.117142 -0.446209 0.075005 0.990104 -0.018746 1 0 0 0 0 0 0 600788
-0.001287 -0.000088 0.117138 -0.354665 0.056653 0.918332 -0.018775 1 0 0 0 0 0 0 601721
-0.001283 -0.000089 0.117137 -0.288162 0.042442 0.882873 -0.018806 1 0 0 0 0 0 0 602704
-0.001293 -0.000103 0.117126 -0.086672 0.212369 1.012256 -0.018838 1 0 0 0 0 0 0 603728
-0.001298 -0.000110 0.117122 -0.131685 0.141175 0.932568 -0.018867 1 0 0 0 0 0 0 604650
-0.001301 -0.000113 0.117121 -0.169410 0.089990 0.893908 -0.018900 1 0 0 0 0 0 0 605713
-0.001302 -0.000115 0.117120 -0.190094 0.062840 0.880362 -0.018932 1 0 0 0 0 0 0 606730
-0.001303 -0.000116 0.117120 -0.200870 0.049147 0.876701 -0.018966 1 0 0 0 0 0 0 607834
-0.001303 -0.000116 0.117120 -0.206427 0.042298 0.876225 -0.018995 1 0 0 0 0 0 0 608755
-0.001303 -0.000116 0.117120 -0.209395 0.038897 0.877003 -0.019025 1 0 0 0 0 0 0 609728
-0.001303 -0.000116 0.117120 -0.211032 0.037220 0.878130 -0.019055 1 0 0 0 0 0 0 610664
-0.001303 -0.000116 0.117120 -0.212090 0.036427 0.879699 -0.019090 1 0 0 0 0 0 0 611798
-0.001303 -0.000116 0.117120 -0.212783 0.036064 0.881153 -0.019122 1 0 0 0 0 0 0 612829
-0.001303 -0.000116 0.117120 -0.213233 0.035885 0.882307 -0.019148 1 0 0 0 0 0 0 613639
-0.001303 -0.000116 0.117120 -0.213683 0.035841 0.883832 -0.019181 1 0 0 0 0 0 0 614695
-0.001303 -0.000116 0.117120 -0.214072 0.035847 0.885296 -0.019212 1 0 0 0 0 0 0 615712
-0.001303 -0.000116 0.117120 -0.214429 0.035873 0.886663 -0.019242 1 0 0 0 0 0 0 616661
-0.001316 -0.000130 0.117109 -0.048297 0.213434 1.029993 -0.019273 1 0 0 0 0 0 0 617655
-0.001322 -0.000136 0.117106 -0.111064 0.146262 0.955240 -0.019304 1 0 0 0 0 0 0 618656
-0.001325 -0.000140 0.117104 -0.157630 0.097072 0.918136 -0.019335 1 0 0 0 0 0 0 619654
-0.001327 -0.000141 0.117104 -0.182714 0.070930 0.905148 -0.019367 1 0 0 0 0 0 0 620656
-0.001328 -0.000142 0.117104 -0.195654 0.057738 0.901518 -0.019398 1 0 0 0 0 0 0 621647
-0.001328 -0.000143 0.117104 -0.202336 0.051154 0.901236 -0.019429 1 0 0 0 0 0 0 622653
-0.001328 -0.000143 0.117104 -0.205854 0.047901 0.902094 -0.019461 1 0 0 0 0 0 0 623656
-0.001329 -0.000143 0.117104 -0.207783 0.046310 0.903340 -0.019492 1 0 0 0 0 0 0 624657
-0.001341 -0.000156 0.117093 -0.042478 0.223015 1.046754 -0.019523 1 0 0 0 0 0 0 625649
-0.001347 -0.000163 0.117089 -0.105573 0.155524 0.972021 -0.019556 1 0 0 0 0 0 0 626708
-0.001351 -0.000166 0.117088 -0.152349 0.106205 0.935217 -0.019594 1 0 0 0 0 0 0 627926
-0.001352 -0.000168 0.117088 -0.177441 0.079971 0.921935 -0.019619 1 0 0 0 0 0 0 628728
-0.001353 -0.000169 0.117088 -0.190391 0.066747 0.918235 -0.019648 1 0 0 0 0 0 0 629667
-0.001353 -0.000169 0.117088 -0.197083 0.060151 0.917955 -0.019680 1 0 0 0 0 0 0 630671
-0.001354 -0.000170 0.117088 -0.200597 0.056892 0.918833 -0.019711 1 0 0 0 0 0 0 631684
-0.001354 -0.000170 0.117088 -0.202505 0.055311 0.920051 -0.019742 1 0 0 0 0 0 0 632661
-0.001366 -0.000183 0.117077 -0.037228 0.231993 1.063611 -0.019772 1 0 0 0 0 0 0 633632
-0.001373 -0.000190 0.117073 -0.100237 0.164589 0.988758 -0.019804 1 0 0 0 0 0 0 634644
-0.001376 -0.000193 0.117072 -0.146897 0.115298 0.951704 -0.019837 1 0 0 0 0 0 0 635705
-0.001377 -0.000195 0.117072 -0.172097 0.089144 0.939012 -0.019875 1 0 0 0 0 0 0 636903
-0.001378 -0.000196 0.117071 -0.184976 0.075905 0.935044 -0.019898 1 0 0 0 0 0 0 637658
-0.001391 -0.000209 0.117061 -0.025298 0.246712 1.077097 -0.019929 1 0 0 0 0 0 0 638654
-0.001398 -0.000216 0.117057 -0.091076 0.176476 1.001916 -0.019966 1 0 0 0 0 0 0 639844
-0.001401 -0.000220 0.117056 -0.139067 0.125776 0.964510 -0.019997 1 0 0 0 0 0 0 640823
-0.001402 -0.000221 0.117055 -0.164839 0.098885 0.951271 -0.020024 1 0 0 0 0 0 0 641698
-0.001403 -0.000222 0.117055 -0.178173 0.085331 0.947907 -0.020061 1 0 0 0 0 0 0 642873
-0.001416 -0.000236 0.117044 -0.018680 0.255893 1.089887 -0.020088 1 0 0 0 0 0 0 643720
-0.001423 -0.000243 0.117041 -0.084477 0.185664 1.014733 -0.020127 1 0 0 0 0 0 0 644968
-0.001426 -0.000246 0.117040 -0.132411 0.134929 0.976986 -0.020150 1 0 0 0 0 0 0 645722
-0.001428 -0.000248 0.117039 -0.158209 0.108049 0.963923 -0.020181 1 0 0 0 0 0 0 646725
-0.001441 -0.000262 0.117028 -0.005249 0.271739 1.102794 -0.020210 1 0 0 0 0 0 0 647637
-0.001448 -0.000269 0.117025 -0.074222 0.198157 1.026432 -0.020248 1 0 0 0 0 0 0 648869
-0.001451 -0.000273 0.117023 -0.123761 0.145765 0.988336 -0.020274 1 0 0 0 0 0 0 649679
-0.001453 -0.000275 0.117023 -0.150363 0.118054 0.975142 -0.020305 1 0 0 0 0 0 0 650684
-0.001454 -0.000276 0.117023 -0.164040 0.104100 0.971577 -0.020338 1 0 0 0 0 0 0 651737
-0.001454 -0.000276 0.117023 -0.171051 0.097183 0.971291 -0.020369 1 0 0 0 0 0 0 652742
-0.001454 -0.000276 0.117023 -0.174698 0.093773 0.972102 -0.020399 1 0 0 0 0 0 0 653693
-0.001454 -0.000276 0.117023 -0.176666 0.092122 0.973374 -0.020430 1 0 0 0 0 0 0 654685
-0.001467 -0.000290 0.117012 -0.011628 0.268568 1.117568 -0.020461 1 0 0 0 0 0 0 655684
-0.001473 -0.000296 0.117008 -0.074323 0.201473 1.042516 -0.020493 1 0 0 0 0 0 0 656680
-0.001476 -0.000300 0.117007 -0.120802 0.152373 1.005305 -0.020524 1 0 0 0 0 0 0 657677
-0.001478 -0.000301 0.117007 -0.145837 0.126302 0.992266 -0.020554 1 0 0 0 0 0 0 658655
-0.001479 -0.000302 0.117006 -0.158710 0.113158 0.988676 -0.020585 1 0 0 0 0 0 0 659651
-0.001479 -0.000303 0.117006 -0.165309 0.106642 0.988423 -0.020617 1 0 0 0 0 0 0 660650
-0.001479 -0.000303 0.117006 -0.168757 0.103460 0.989324 -0.020648 1 0 0 0 0 0 0 661653
-0.001492 -0.000316 0.116996 -0.004520 0.279079 1.133542 -0.020679 1 0 0 0 0 0 0 662653
-0.001498 -0.000323 0.116992 -0.067520 0.211679 1.058420 -0.020710 1 0 0 0 0 0 0 663652
-0.001501 -0.000326 0.116991 -0.114328 0.162576 1.022425 -0.020768 1 0 0 0 0 0 0 665484
-0.001503 -0.000328 0.116990 -0.139526 0.136482 1.009972 -0.020810 1 0 0 0 0 0 0 666850
-0.001504 -0.000329 0.116990 -0.152385 0.123291 1.006118 -0.020836 1 0 0 0 0 0 0 667671
-0.001504 -0.000329 0.116990 -0.158994 0.116772 1.005832 -0.020867 1 0 0 0 0 0 0 668650
-0.001504 -0.000329 0.116990 -0.162450 0.113581 1.006793 -0.020899 1 0 0 0 0 0 0 669681
-0.001504 -0.000330 0.116990 -0.164303 0.112077 1.008070 -0.020930 1 0 0 0 0 0 0 670669
-0.001505 -0.000330 0.116990 -0.165344 0.111398 1.009522 -0.020961 1 0 0 0 0 0 0 671679
-0.001505 -0.000330 0.116990 -0.165986 0.111152 1.010972 -0.020992 1 0 0 0 0 0 0 672656
-0.001505 -0.000330 0.116990 -0.166460 0.111114 1.012588 -0.021026 1 0 0 0 0 0 0 673738
-0.001505 -0.000330 0.116990 -0.166814 0.111180 1.014085 -0.021057 1 0 0 0 0 0 0 674735
-0.001505 -0.000330 0.116990 -0.167099 0.111289 1.015531 -0.021087 1 0 0 0 0 0 0 675692
-0.001505 -0.000330 0.116990 -0.167362 0.111421 1.017019 -0.021118 1 0 0 0 0 0 0 676685
-0.001505 -0.000330 0.116990 -0.167631 0.111569 1.018558 -0.021150 1 0 0 0 0 0 0 677704
-0.001517 -0.000343 0.116979 -0.001817 0.288900 1.163407 -0.021185 1 0 0 0 0 0 0 678854
-0.001523 -0.000350 0.116976 -0.063905 0.222460 1.088383 -0.021218 1 0 0 0 0 0 0 679885
-0.001526 -0.000353 0.116974 -0.109993 0.173642 1.050722 -0.021240 1 0 0 0 0 0 0 680608
-0.001528 -0.000355 0.116974 -0.134869 0.147749 1.037788 -0.021273 1 0 0 0 0 0 0 681650
-0.001529 -0.000355 0.116974 -0.147651 0.134727 1.034264 -0.021305 1 0 0 0 0 0 0 682679
-0.001529 -0.000356 0.116974 -0.154204 0.128269 1.033999 -0.021336 1 0 0 0 0 0 0 683664
-0.001529 -0.000356 0.116974 -0.157613 0.125128 1.034908 -0.021367 1 0 0 0 0 0 0 684659
-0.001530 -0.000356 0.116974 -0.159418 0.123629 1.036134 -0.021396 1 0 0 0 0 0 0 685605
-0.001530 -0.000356 0.116974 -0.160458 0.122992 1.037635 -0.021429 1 0 0 0 0 0 0 686650
-0.001542 -0.000370 0.116963 0.004983 0.299853 1.182414 -0.021460 1 0 0 0 0 0 0 687644
-0.001548 -0.000376 0.116959 -0.057224 0.233291 1.107305 -0.021492 1 0 0 0 0 0 0 688655
-0.001552 -0.000380 0.116958 -0.103404 0.184492 1.070036 -0.021523 1 0 0 0 0 0 0 689648
-0.001553 -0.000381 0.116958 -0.128304 0.158572 1.057039 -0.021554 1 0 0 0 0 0 0 690650
-0.001554 -0.000382 0.116957 -0.141092 0.145519 1.053473 -0.021585 1 0 0 0 0 0 0 691651
-0.001554 -0.000382 0.116957 -0.147628 0.139087 1.053252 -0.021617 1 0 0 0 0 0 0 692658
-0.001555 -0.000383 0.116957 -0.151043 0.135957 1.054283 -0.021650 1 0 0 0 0 0 0 693729
-0.001555 -0.000383 0.116957 -0.152863 0.134486 1.055632 -0.021682 1 0 0 0 0 0 0 694747
-0.001555 -0.000383 0.116957 -0.153889 0.133863 1.057132 -0.021715 1 0 0 0 0 0 0 695786
-0.001555 -0.000383 0.116957 -0.154495 0.133605 1.058418 -0.021741 1 0 0 0 0 0 0 696642
-0.001567 -0.000396 0.116947 0.011133 0.310650 1.203376 -0.021772 1 0 0 0 0 0 0 697637
-0.001579 -0.000385 0.116933 0.018231 0.007762 1.267642 -0.021804 1 0 0 0 0 0 0 698646
-0.001584 -0.000380 0.116928 -0.053043 0.048399 1.155836 -0.021835 1 0 0 0 0 0 0 699648
-0.001587 -0.000377 0.116926 -0.096951 0.087757 1.105087 -0.021865 1 0 0 0 0 0 0 700606
-0.001589 -0.000375 0.116925 -0.120081 0.109352 1.087504 -0.021898 1 0 0 0 0 0 0 701656
-0.001602 -0.000388 0.116915 0.033970 0.297479 1.226315 -0.021938 1 0 0 0 0 0 0 702932
-0.001609 -0.000394 0.116911 -0.033702 0.236702 1.148862 -0.021970 1 0 0 0 0 0 0 703949
-0.001612 -0.000397 0.116910 -0.082599 0.190750 1.110442 -0.021993 1 0 0 0 0 0 0 704711
-0.001614 -0.000399 0.116909 -0.108839 0.166264 1.097071 -0.022022 1 0 0 0 0 0 0 705633
-0.001615 -0.000400 0.116909 -0.122305 0.153950 1.093465 -0.022054 1 0 0 0 0 0 0 706647
-0.001615 -0.000400 0.116909 -0.129230 0.147920 1.093575 -0.022092 1 0 0 0 0 0 0 707876
-0.001628 -0.000414 0.116898 0.033176 0.321901 1.237854 -0.022117 1 0 0 0 0 0 0 708657
-0.001634 -0.000420 0.116894 -0.030251 0.254233 1.162732 -0.022154 1 0 0 0 0 0 0 709851
-0.001637 -0.000424 0.116893 -0.077008 0.204854 1.125122 -0.022180 1 0 0 0 0 0 0 710685
-0.001639 -0.000426 0.116893 -0.102204 0.178682 1.112358 -0.022216 1 0 0 0 0 0 0 711836
-0.001640 -0.000426 0.116893 -0.115097 0.165485 1.108595 -0.022243 1 0 0 0 0 0 0 712701
-0.001640 -0.000427 0.116893 -0.121673 0.158973 1.108327 -0.022273 1 0 0 0 0 0 0 713660
-0.001653 -0.000440 0.116882 0.040767 0.332758 1.253166 -0.022306 1 0 0 0 0 0 0 714703
-0.001659 -0.000447 0.116878 -0.022531 0.265080 1.178061 -0.022344 1 0 0 0 0 0 0 715925
-0.001662 -0.000450 0.116877 -0.069196 0.215673 1.140432 -0.022370 1 0 0 0 0 0 0 716769
-0.001664 -0.000452 0.116876 -0.094310 0.189463 1.127241 -0.022397 1 0 0 0 0 0 0 717639
-0.001665 -0.000453 0.116876 -0.107193 0.176297 1.123733 -0.022429 1 0 0 0 0 0 0 718663
-0.001665 -0.000453 0.116876 -0.113772 0.169809 1.123585 -0.022462 1 0 0 0 0 0 0 719700
-0.001665 -0.000454 0.116876 -0.117139 0.166650 1.124449 -0.022491 1 0 0 0 0 0 0 720634
-0.001678 -0.000467 0.116865 0.046874 0.342065 1.269782 -0.022522 1 0 0 0 0 0 0 721634
-0.001684 -0.000474 0.116862 -0.015489 0.275267 1.194412 -0.022554 1 0 0 0 0 0 0 722636
-0.001687 -0.000477 0.116860 -0.061737 0.226374 1.157067 -0.022585 1 0 0 0 0 0 0 723629
-0.001689 -0.000479 0.116860 -0.086630 0.200421 1.144063 -0.022616 1 0 0 0 0 0 0 724629
-0.001690 -0.000479 0.116860 -0.099396 0.187380 1.140537 -0.022647 1 0 0 0 0 0 0 725628
-0.001690 -0.000480 0.116860 -0.105892 0.180949 1.140288 -0.022677 1 0 0 0 0 0 0 726584
-0.001703 -0.000493 0.116849 0.056491 0.354662 1.285437 -0.022710 1 0 0 0 0 0 0 727628
-0.001709 -0.000500 0.116845 -0.006581 0.287129 1.209884 -0.022741 1 0 0 0 0 0 0 728625
-0.001712 -0.000503 0.116844 -0.053184 0.237867 1.172484 -0.022772 1 0 0 0 0 0 0 729627
-0.001714 -0.000505 0.116844 -0.078246 0.211737 1.159490 -0.022804 1 0 0 0 0 0 0 730632
-0.001715 -0.000506 0.116843 -0.091210 0.198837 1.157323 -0.022862 1 0 0 0 0 0 0 732497
-0.001715 -0.000506 0.116843 -0.097789 0.192421 1.157473 -0.022900 1 0 0 0 0 0 0 733709
-0.001728 -0.000520 0.116833 0.064558 0.366057 1.302628 -0.022929 1 0 0 0 0 0 0 734651
-0.001734 -0.000527 0.116829 0.001547 0.298592 1.227052 -0.022960 1 0 0 0 0 0 0 735654
-0.001737 -0.000530 0.116828 -0.044997 0.249380 1.189643 -0.022992 1 0 0 0 0 0 0 736667
-0.001739 -0.000532 0.116827 -0.070051 0.223290 1.176648 -0.023024 1 0 0 0 0 0 0 737681
-0.001740 -0.000532 0.116827 -0.082873 0.210164 1.173074 -0.023054 1 0 0 0 0 0 0 738643
-0.001740 -0.000533 0.116827 -0.089407 0.203740 1.172959 -0.023086 1 0 0 0 0 0 0 739683
-0.001740 -0.000533 0.116827 -0.092753 0.200664 1.174077 -0.023120 1 0 0 0 0 0 0 740766
-0.001740 -0.000533 0.116827 -0.094501 0.199273 1.175639 -0.023155 1 0 0 0 0 0 0 741884
-0.001740 -0.000533 0.116827 -0.095418 0.198655 1.176893 -0.023181 1 0 0 0 0 0 0 742712
-0.001741 -0.000533 0.116827 -0.095951 0.198501 1.178408 -0.023211 1 0 0 0 0 0 0 743685
-0.001741 -0.000533 0.116827 -0.096283 0.198544 1.179933 -0.023242 1 0 0 0 0 0 0 744655
-0.001741 -0.000533 0.116827 -0.096533 0.198736 1.181725 -0.023277 1 0 0 0 0 0 0 745783
-0.001753 -0.000547 0.116816 0.068945 0.375694 1.327852 -0.023310 1 0 0 0 0 0 0 746840
-0.001759 -0.000553 0.116813 0.007675 0.309926 1.252019 -0.023333 1 0 0 0 0 0 0 747581
-0.001762 -0.000557 0.116811 -0.038040 0.261608 1.214700 -0.023365 1 0 0 0 0 0 0 748614
-0.001764 -0.000558 0.116811 -0.062663 0.235979 1.201823 -0.023399 1 0 0 0 0 0 0 749675
-0.001765 -0.000559 0.116811 -0.075253 0.223086 1.198209 -0.023428 1 0 0 0 0 0 0 750614
-0.001765 -0.000559 0.116811 -0.081665 0.216757 1.198040 -0.023459 1 0 0 0 0 0 0 751608
-0.001765 -0.000560 0.116811 -0.084952 0.213736 1.199021 -0.023490 1 0 0 0 0 0 0 752603
-0.001765 -0.000560 0.116811 -0.086642 0.212348 1.200415 -0.023521 1 0 0 0 0 0 0 753607
-0.001765 -0.000560 0.116811 -0.087569 0.211802 1.201944 -0.023553 1 0 0 0 0 0 0 754607
-0.001766 -0.000560 0.116811 -0.088071 0.211664 1.203512 -0.023584 1 0 0 0 0 0 0 755604
-0.001766 -0.000560 0.116811 -0.088387 0.211746 1.205091 -0.023615 1 0 0 0 0 0 0 756603
-0.001766 -0.000560 0.116811 -0.088608 0.211921 1.206695 -0.023646 1 0 0 0 0 0 0 757607
-0.001766 -0.000560 0.116811 -0.088769 0.212139 1.208281 -0.023678 1 0 0 0 0 0 0 758606
-0.001766 -0.000560 0.116811 -0.088924 0.212389 1.209866 -0.023709 1 0 0 0 0 0 0 759597
-0.001766 -0.000560 0.116811 -0.089046 0.212671 1.211487 -0.023740 1 0 0 0 0 0 0 760613
-0.001766 -0.000560 0.116811 -0.089247 0.213123 1.214103 -0.023792 1 0 0 0 0 0 0 762258
-0.001766 -0.000560 0.116811 -0.089287 0.213217 1.214637 -0.023802 1 0 0 0 0 0 0 762593
-0.001766 -0.000560 0.116811 -0.089408 0.213502 1.216330 -0.023835 1 0 0 0 0 0 0 763651
-0.001766 -0.000560 0.116811 -0.089536 0.213786 1.217881 -0.023866 1 0 0 0 0 0 0 764623
-0.001766 -0.000560 0.116811 -0.089639 0.214052 1.219466 -0.023897 1 0 0 0 0 0 0 765617
-0.001766 -0.000560 0.116811 -0.089758 0.214341 1.221051 -0.023928 1 0 0 0 0 0 0 766615
-0.001766 -0.000560 0.116811 -0.089877 0.214598 1.222565 -0.023957 1 0 0 0 0 0 0 767557
-0.001766 -0.000560 0.116811 -0.089986 0.214885 1.224145 -0.023989 1 0 0 0 0 0 0 768555
-0.001766 -0.000560 0.116811 -0.090122 0.215184 1.225906 -0.024023 1 0 0 0 0 0 0 769652
-0.001766 -0.000560 0.116811 -0.090255 0.215500 1.227689 -0.024058 1 0 0 0 0 0 0 770781
-0.001766 -0.000560 0.116811 -0.090357 0.215765 1.229228 -0.024088 1 0 0 0 0 0 0 771739
-0.001766 -0.000560 0.116811 -0.090473 0.216025 1.230632 -0.024116 1 0 0 0 0 0 0 772619
-0.001766 -0.000560 0.116811 -0.090602 0.216351 1.232563 -0.024153 1 0 0 0 0 0 0 773830
-0.001766 -0.000560 0.116811 -0.090709 0.216612 1.233986 -0.024181 1 0 0 0 0 0 0 774726
-0.001766 -0.000560 0.116811 -0.090832 0.216880 1.235565 -0.024212 1 0 0 0 0 0 0 775709
-0.001766 -0.000560 0.116811 -0.090964 0.217192 1.237328 -0.024247 1 0 0 0 0 0 0 776826
-0.001766 -0.000560 0.116811 -0.091063 0.217427 1.238686 -0.024273 1 0 0 0 0 0 0 777666
-0.001766 -0.000560 0.116811 -0.091176 0.217721 1.240372 -0.024306 1 0 0 0 0 0 0 778726
-0.001766 -0.000560 0.116811 -0.091282 0.217981 1.241784 -0.024334 1 0 0 0 0 0 0 779616
-0.001766 -0.000560 0.116811 -0.091413 0.218267 1.243469 -0.024367 1 0 0 0 0 0 0 780665
-0.001766 -0.000560 0.116811 -0.091524 0.218555 1.245057 -0.024398 1 0 0 0 0 0 0 781668
-0.001766 -0.000560 0.116811 -0.091650 0.218829 1.246719 -0.024431 1 0 0 0 0 0 0 782711
-0.001766 -0.000560 0.116811 -0.091764 0.219104 1.248178 -0.024459 1 0 0 0 0 0 0 783622
-0.001766 -0.000560 0.116811 -0.091873 0.219385 1.249848 -0.024492 1 0 0 0 0 0 0 784669
-0.001766 -0.000560 0.116811 -0.091989 0.219669 1.251405 -0.024523 1 0 0 0 0 0 0 785649
-0.001766 -0.000560 0.116811 -0.092119 0.219951 1.253062 -0.024555 1 0 0 0 0 0 0 786681
-0.001766 -0.000560 0.116811 -0.092220 0.220219 1.254534 -0.024584 1 0 0 0 0 0 0 787611
-0.001766 -0.000560 0.116811 -0.092355 0.220489 1.256167 -0.024616 1 0 0 0 0 0 0 788632
-0.001766 -0.000560 0.116811 -0.092455 0.220777 1.257716 -0.024647 1 0 0 0 0 0 0 789607
-0.001766 -0.000560 0.116811 -0.092570 0.221052 1.259342 -0.024678 1 0 0 0 0 0 0 790623
-0.001766 -0.000560 0.116811 -0.092701 0.221344 1.260934 -0.024709 1 0 0 0 0 0 0 791621
-0.001766 -0.000560 0.116811 -0.092803 0.221608 1.262510 -0.024740 1 0 0 0 0 0 0 792609
-0.001766 -0.000560 0.116811 -0.092924 0.221901 1.264118 -0.024772 1 0 0 0 0 0 0 793621
-0.001766 -0.000560 0.116811 -0.093055 0.222162 1.265695 -0.024803 1 0 0 0 0 0 0 794607
-0.001766 -0.000560 0.116811 -0.093158 0.222454 1.267272 -0.024834 1 0 0 0 0 0 0 795599
-0.001766 -0.000560 0.116811 -0.093283 0.222731 1.268899 -0.024865 1 0 0 0 0 0 0 796612
-0.001766 -0.000560 0.116811 -0.093399 0.223033 1.270562 -0.024898 1 0 0 0 0 0 0 797662
-0.001766 -0.000560 0.116811 -0.093538 0.223364 1.272513 -0.024936 1 0 0 0 0 0 0 798882
-0.001766 -0.000560 0.116811 -0.093642 0.223588 1.273786 -0.024961 1 0 0 0 0 0 0 799676
-0.001766 -0.000560 0.116811 -0.093753 0.223853 1.275276 -0.024991 1 0 0 0 0 0 0 800622
-0.001766 -0.000560 0.116811 -0.093861 0.224132 1.276895 -0.025022 1 0 0 0 0 0 0 801630
-0.001771 -0.000542 0.116800 -0.024853 -0.013074 1.418112 -0.025054 1 0 0 0 0 0 0 802633
-0.001773 -0.000533 0.116797 -0.049819 0.076186 1.345596 -0.025086 1 0 0 0 0 0 0 803674
-0.001775 -0.000529 0.116795 -0.068885 0.141469 1.309599 -0.025116 1 0 0 0 0 0 0 804638
-0.001775 -0.000527 0.116795 -0.079338 0.176208 1.297140 -0.025147 1 0 0 0 0 0 0 805638
-0.001776 -0.000526 0.116795 -0.084781 0.193918 1.294078 -0.025184 1 0 0 0 0 0 0 806793
-0.001776 -0.000525 0.116795 -0.087593 0.202885 1.293923 -0.025214 1 0 0 0 0 0 0 807753
-0.001776 -0.000525 0.116795 -0.089078 0.207493 1.294960 -0.025245 1 0 0 0 0 0 0 808757
-0.001776 -0.000525 0.116795 -0.089867 0.209911 1.296212 -0.025273 1 0 0 0 0 0 0 809665
-0.001776 -0.000525 0.116795 -0.090314 0.211264 1.297762 -0.025305 1 0 0 0 0 0 0 810676
-0.001776 -0.000525 0.116795 -0.090599 0.212067 1.299272 -0.025335 1 0 0 0 0 0 0 811631
-0.001776 -0.000525 0.116795 -0.090801 0.212613 1.300979 -0.025368 1 0 0 0 0 0 0 812705
-0.001776 -0.000524 0.116795 -0.090967 0.213015 1.302618 -0.025400 1 0 0 0 0 0 0 813729
-0.001776 -0.000524 0.116795 -0.091093 0.213325 1.304120 -0.025429 1 0 0 0 0 0 0 814662
-0.001776 -0.000524 0.116795 -0.091207 0.213628 1.305746 -0.025461 1 0 0 0 0 0 0 815680
-0.001776 -0.000524 0.116795 -0.091324 0.213911 1.307330 -0.025492 1 0 0 0 0 0 0 816665
-0.001776 -0.000524 0.116795 -0.091445 0.214172 1.308883 -0.025523 1 0 0 0 0 0 0 817642
-0.001776 -0.000524 0.116795 -0.091547 0.214435 1.310443 -0.025553 1 0 0 0 0 0 0 818612
-0.001776 -0.000524 0.116795 -0.091670 0.214702 1.312056 -0.025584 1 0 0 0 0 0 0 819614
-0.001776 -0.000524 0.116795 -0.091772 0.214963 1.313661 -0.025616 1 0 0 0 0 0 0 820619
-0.001776 -0.000524 0.116795 -0.091884 0.215227 1.315277 -0.025647 1 0 0 0 0 0 0 821628
-0.001776 -0.000524 0.116795 -0.092002 0.215477 1.316865 -0.025678 1 0 0 0 0 0 0 822611
-0.001776 -0.000524 0.116795 -0.092112 0.215732 1.318411 -0.025708 1 0 0 0 0 0 0 823587
-0.001776 -0.000524 0.116795 -0.092231 0.216014 1.320083 -0.025741 1 0 0 0 0 0 0 824623
-0.001776 -0.000524 0.116795 -0.092333 0.216276 1.321685 -0.025772 1 0 0 0 0 0 0 825626
-0.001776 -0.000524 0.116795 -0.092443 0.216537 1.323282 -0.025803 1 0 0 0 0 0 0 826623
-0.001776 -0.000524 0.116795 -0.092583 0.216841 1.325132 -0.025839 1 0 0 0 0 0 0 827773
-0.001776 -0.000524 0.116795 -0.092669 0.217064 1.326498 -0.025866 1 0 0 0 0 0 0 828629
-0.001776 -0.000524 0.116795 -0.092791 0.217353 1.328268 -0.025900 1 0 0 0 0 0 0 829734
-0.001776 -0.000524 0.116795 -0.092910 0.217582 1.329699 -0.025928 1 0 0 0 0 0 0 830627
-0.001776 -0.000524 0.116795 -0.093002 0.217840 1.331250 -0.025959 1 0 0 0 0 0 0 831595
-0.001776 -0.000524 0.116795 -0.093122 0.218098 1.332887 -0.025990 1 0 0 0 0 0 0 832608
-0.001776 -0.000524 0.116795 -0.093226 0.218368 1.334476 -0.026021 1 0 0 0 0 0 0 833607
-0.001776 -0.000524 0.116795 -0.093337 0.218630 1.336071 -0.026053 1 0 0 0 0 0 0 834603
-0.001776 -0.000524 0.116795 -0.093462 0.218873 1.337593 -0.026082 1 0 0 0 0 0 0 835553
-0.001776 -0.000524 0.116795 -0.093590 0.219218 1.339672 -0.026123 1 0 0 0 0 0 0 836850
-0.001776 -0.000524 0.116795 -0.093702 0.219486 1.341305 -0.026155 1 0 0 0 0 0 0 837869
-0.001776 -0.000524 0.116795 -0.093826 0.219753 1.342925 -0.026186 1 0 0 0 0 0 0 838876
-0.001794 -0.000520 0.116805 0.151084 0.162619 1.209395 -0.026209 1 0 0 0 0 0 0 839623
-0.001803 -0.000518 0.116808 0.058977 0.183917 1.282811 -0.026247 1 0 0 0 0 0 0 840816
-0.001808 -0.000517 0.116809 -0.008011 0.199829 1.320510 -0.026278 1 0 0 0 0 0 0 841801
-0.001810 -0.000516 0.116810 -0.043440 0.208510 1.335547 -0.026308 1 0 0 0 0 0 0 842764
-0.001811 -0.000516 0.116810 -0.061336 0.213066 1.341940 -0.026340 1 0 0 0 0 0 0 843812
-0.001812 -0.000516 0.116810 -0.070295 0.215444 1.344885 -0.026366 1 0 0 0 0 0 0 844638
-0.001812 -0.000516 0.116810 -0.074838 0.216830 1.347225 -0.026401 1 0 0 0 0 0 0 845757
-0.001812 -0.000516 0.116810 -0.077128 0.217604 1.348853 -0.026429 1 0 0 0 0 0 0 846657
-0.001812 -0.000516 0.116810 -0.078319 0.218124 1.350493 -0.026460 1 0 0 0 0 0 0 847646
-0.001812 -0.000516 0.116810 -0.078968 0.218504 1.352025 -0.026490 1 0 0 0 0 0 0 848597
-0.001812 -0.000516 0.116810 -0.079351 0.218854 1.353710 -0.026523 1 0 0 0 0 0 0 849648
-0.001807 -0.000534 0.116820 -0.148780 0.456975 1.215552 -0.026560 1 0 0 0 0 0 0 850823
-0.001805 -0.000542 0.116824 -0.124220 0.368575 1.291032 -0.026583 1 0 0 0 0 0 0 851587
-0.001803 -0.000547 0.116825 -0.105434 0.303976 1.330216 -0.026616 1 0 0 0 0 0 0 852623
-0.001803 -0.000549 0.116826 -0.095222 0.269824 1.345869 -0.026648 1 0 0 0 0 0 0 853644
-0.001802 -0.000550 0.116826 -0.090013 0.252681 1.352279 -0.026677 1 0 0 0 0 0 0 854591
-0.001802 -0.000551 0.116826 -0.087414 0.244258 1.355539 -0.026708 1 0 0 0 0 0 0 855584
-0.001802 -0.000551 0.116826 -0.086151 0.240190 1.357731 -0.026740 1 0 0 0 0 0 0 856597
-0.001802 -0.000551 0.116826 -0.085562 0.238282 1.359491 -0.026771 1 0 0 0 0 0 0 857578
-0.001802 -0.000551 0.116826 -0.085329 0.237472 1.361136 -0.026802 1 0 0 0 0 0 0 858582
-0.001802 -0.000551 0.116826 -0.085238 0.237193 1.362746 -0.026833 1 0 0 0 0 0 0 859577
-0.001802 -0.000551 0.116826 -0.085265 0.237207 1.364338 -0.026864 1 0 0 0 0 0 0 860579
-0.001802 -0.000551 0.116826 -0.085303 0.237346 1.365936 -0.026896 1 0 0 0 0 0 0 861577
-0.001802 -0.000551 0.116826 -0.085388 0.237549 1.367519 -0.026927 1 0 0 0 0 0 0 862582
-0.001802 -0.000551 0.116826 -0.085479 0.237795 1.369112 -0.026958 1 0 0 0 0 0 0 863578
-0.001802 -0.000551 0.116826 -0.085575 0.238060 1.370701 -0.026990 1 0 0 0 0 0 0 864587
-0.001802 -0.000551 0.116826 -0.085730 0.238489 1.373241 -0.027040 1 0 0 0 0 0 0 866184
-0.001802 -0.000551 0.116826 -0.085764 0.238581 1.373851 -0.027051 1 0 0 0 0 0 0 866564
-0.001802 -0.000551 0.116826 -0.085878 0.238900 1.375623 -0.027086 1 0 0 0 0 0 0 867684
-0.001802 -0.000551 0.116826 -0.085968 0.239150 1.377129 -0.027116 1 0 0 0 0 0 0 868629
-0.001797 -0.000569 0.116836 -0.155354 0.477540 1.238757 -0.027149 1 0 0 0 0 0 0 869674
-0.001794 -0.000578 0.116840 -0.130750 0.389202 1.314453 -0.027179 1 0 0 0 0 0 0 870640
-0.001793 -0.000582 0.116841 -0.111934 0.324594 1.353457 -0.027209 1 0 0 0 0 0 0 871592
-0.001792 -0.000584 0.116841 -0.101712 0.290454 1.369100 -0.027241 1 0 0 0 0 0 0 872625
-0.001792 -0.000586 0.116842 -0.096499 0.273363 1.375595 -0.027272 1 0 0 0 0 0 0 873629
-0.001791 -0.000586 0.116842 -0.093908 0.264971 1.378963 -0.027305 1 0 0 0 0 0 0 874693
-0.001791 -0.000586 0.116842 -0.092653 0.260898 1.380992 -0.027334 1 0 0 0 0 0 0 875618
-0.001791 -0.000586 0.116842 -0.092055 0.259027 1.382810 -0.027366 1 0 0 0 0 0 0 876642
-0.001791 -0.000587 0.116842 -0.091821 0.258221 1.384392 -0.027396 1 0 0 0 0 0 0 877599
-0.001791 -0.000587 0.116842 -0.091775 0.258014 1.386251 -0.027433 1 0 0 0 0 0 0 878760
-0.001791 -0.000587 0.116842 -0.091798 0.258039 1.387870 -0.027465 1 0 0 0 0 0 0 879784
-0.001786 -0.000604 0.116852 -0.161181 0.496461 1.249188 -0.027490 1 0 0 0 0 0 0 880595
-0.001784 -0.000613 0.116856 -0.136554 0.408088 1.324884 -0.027522 1 0 0 0 0 0 0 881618
-0.001782 -0.000618 0.116857 -0.117751 0.343461 1.363925 -0.027553 1 0 0 0 0 0 0 882625
-0.001781 -0.000620 0.116857 -0.107512 0.309297 1.379391 -0.027582 1 0 0 0 0 0 0 883555
-0.001781 -0.000621 0.116857 -0.102302 0.292216 1.385905 -0.027614 1 0 0 0 0 0 0 884577
-0.001781 -0.000621 0.116857 -0.099704 0.283810 1.389093 -0.027644 1 0 0 0 0 0 0 885535
-0.001781 -0.000622 0.116857 -0.098452 0.279776 1.391300 -0.027677 1 0 0 0 0 0 0 886579
-0.001776 -0.000640 0.116868 -0.167301 0.516430 1.253185 -0.027708 1 0 0 0 0 0 0 887577
-0.001773 -0.000649 0.116871 -0.142330 0.427007 1.328837 -0.027739 1 0 0 0 0 0 0 888580
-0.001772 -0.000653 0.116873 -0.123345 0.361860 1.367804 -0.027770 1 0 0 0 0 0 0 889553
-0.001771 -0.000655 0.116873 -0.113059 0.327480 1.383400 -0.027802 1 0 0 0 0 0 0 890578
-0.001771 -0.000656 0.116873 -0.107804 0.310286 1.389858 -0.027833 1 0 0 0 0 0 0 891579
-0.001765 -0.000675 0.116884 -0.174663 0.540524 1.253320 -0.027864 1 0 0 0 0 0 0 892580
-0.001762 -0.000684 0.116887 -0.148676 0.447795 1.329415 -0.027896 1 0 0 0 0 0 0 893591
-0.001761 -0.000688 0.116888 -0.129237 0.381200 1.369462 -0.027946 1 0 0 0 0 0 0 895179
-0.001760 -0.000691 0.116889 -0.118595 0.345789 1.384084 -0.027957 1 0 0 0 0 0 0 895544
-0.001755 -0.000709 0.116899 -0.182769 0.567074 1.251010 -0.027991 1 0 0 0 0 0 0 896644
-0.001752 -0.000719 0.116903 -0.155338 0.469688 1.328058 -0.028021 1 0 0 0 0 0 0 897606
-0.001751 -0.000724 0.116904 -0.135112 0.400597 1.367510 -0.028052 1 0 0 0 0 0 0 898590
-0.001750 -0.000726 0.116905 -0.124204 0.364251 1.383218 -0.028083 1 0 0 0 0 0 0 899586
-0.001744 -0.000745 0.116915 -0.188222 0.585114 1.250118 -0.028115 1 0 0 0 0 0 0 900585
-0.001741 -0.000754 0.116919 -0.160684 0.487428 1.327166 -0.028146 1 0 0 0 0 0 0 901585
-0.001740 -0.000759 0.116920 -0.140435 0.418230 1.366805 -0.028181 1 0 0 0 0 0 0 902716
-0.001752 -0.000775 0.116941 0.046519 0.563722 1.107664 -0.028212 1 0 0 0 0 0 0 903718
-0.001758 -0.000783 0.116948 -0.014804 0.477421 1.259209 -0.028241 1 0 0 0 0 0 0 904633
-0.001761 -0.000787 0.116950 -0.059880 0.419165 1.336210 -0.028278 1 0 0 0 0 0 0 905818
-0.001763 -0.000789 0.116951 -0.083468 0.388783 1.365514 -0.028304 1 0 0 0 0 0 0 906633
-0.001758 -0.000807 0.116962 -0.164961 0.613129 1.237582 -0.028338 1 0 0 0 0 0 0 907748
-0.001756 -0.000817 0.116965 -0.146109 0.516945 1.316155 -0.028370 1 0 0 0 0 0 0 908749
-0.001755 -0.000821 0.116967 -0.130137 0.448438 1.355973 -0.028398 1 0 0 0 0 0 0 909663
-0.001754 -0.000824 0.116967 -0.121373 0.412505 1.372040 -0.028434 1 0 0 0 0 0 0 910805
-0.001749 -0.000843 0.116978 -0.186563 0.633970 1.238923 -0.028459 1 0 0 0 0 0 0 911615
-0.001746 -0.000852 0.116981 -0.159550 0.536312 1.315895 -0.028493 1 0 0 0 0 0 0 912699
-0.001745 -0.000857 0.116982 -0.139511 0.467064 1.355187 -0.028523 1 0 0 0 0 0 0 913670
-0.001739 -0.000877 0.116993 -0.198453 0.670340 1.231526 -0.028554 1 0 0 0 0 0 0 914648
-0.001754 -0.000883 0.117007 0.077736 0.505979 1.175916 -0.028583 1 0 0 0 0 0 0 915580
-0.001761 -0.000886 0.117012 0.007751 0.452730 1.287999 -0.028618 1 0 0 0 0 0 0 916697
-0.001765 -0.000887 0.117013 -0.047370 0.429646 1.340395 -0.028653 1 0 0 0 0 0 0 917827
-0.001767 -0.000888 0.117014 -0.076698 0.418648 1.360076 -0.028676 1 0 0 0 0 0 0 918539
-0.001768 -0.000888 0.117014 -0.091527 0.413576 1.368197 -0.028710 1 0 0 0 0 0 0 919625
-0.001768 -0.000888 0.117014 -0.098961 0.411267 1.371926 -0.028741 1 0 0 0 0 0 0 920628
-0.001769 -0.000888 0.117014 -0.102729 0.410325 1.374130 -0.028771 1 0 0 0 0 0 0 921593
-0.001764 -0.000906 0.117024 -0.174455 0.649938 1.236627 -0.028802 1 0 0 0 0 0 0 922584
-0.001761 -0.000915 0.117028 -0.150669 0.560999 1.311597 -0.028832 1 0 0 0 0 0 0 923531
-0.001778 -0.000915 0.117039 0.113784 0.438965 1.214892 -0.028864 1 0 0 0 0 0 0 924579
-0.001786 -0.000915 0.117043 0.032105 0.425414 1.301763 -0.028896 1 0 0 0 0 0 0 925581
-0.001791 -0.000915 0.117044 -0.029555 0.423975 1.344297 -0.028927 1 0 0 0 0 0 0 926579
-0.001793 -0.000915 0.117045 -0.062304 0.424125 1.361007 -0.028958 1 0 0 0 0 0 0 927588
-0.001794 -0.000915 0.117045 -0.078847 0.424532 1.367802 -0.028989 1 0 0 0 0 0 0 928582
-0.001794 -0.000915 0.117045 -0.087157 0.424981 1.371103 -0.029021 1 0 0 0 0 0 0 929580
-0.001794 -0.000915 0.117045 -0.091342 0.425454 1.373204 -0.029052 1 0 0 0 0 0 0 930578
-0.001795 -0.000915 0.117045 -0.093509 0.425956 1.375035 -0.029086 1 0 0 0 0 0 0 931674
-0.001789 -0.000933 0.117055 -0.164428 0.666422 1.237177 -0.029113 1 0 0 0 0 0 0 932549
-0.001787 -0.000942 0.117059 -0.140284 0.577926 1.312307 -0.029149 1 0 0 0 0 0 0 933699
-0.001785 -0.000946 0.117060 -0.121646 0.513225 1.350812 -0.029178 1 0 0 0 0 0 0 934604
-0.001785 -0.000949 0.117061 -0.111537 0.479174 1.366151 -0.029208 1 0 0 0 0 0 0 935573
-0.001784 -0.000950 0.117061 -0.106378 0.462229 1.372500 -0.029239 1 0 0 0 0 0 0 936582
-0.001803 -0.000946 0.117071 0.142477 0.396772 1.240198 -0.029272 1 0 0 0 0 0 0 937614
-0.001806 -0.000962 0.117085 -0.017824 0.653689 1.174438 -0.029302 1 0 0 0 0 0 0 938584
-0.001808 -0.000970 0.117089 -0.059221 0.578451 1.285590 -0.029334 1 0 0 0 0 0 0 939593
-0.001809 -0.000974 0.117091 -0.075317 0.521184 1.337973 -0.029368 1 0 0 0 0 0 0 940710
-0.001809 -0.000976 0.117091 -0.082663 0.490932 1.358141 -0.029401 1 0 0 0 0 0 0 941745
-0.001805 -0.000995 0.117102 -0.156094 0.716280 1.226870 -0.029429 1 0 0 0 0 0 0 942645
-0.001802 -0.001004 0.117106 -0.133093 0.619911 1.303827 -0.029460 1 0 0 0 0 0 0 943635
-0.001801 -0.001009 0.117107 -0.115023 0.551345 1.343110 -0.029490 1 0 0 0 0 0 0 944599
-0.001800 -0.001011 0.117107 -0.105182 0.515414 1.358742 -0.029522 1 0 0 0 0 0 0 945623
-0.001794 -0.001030 0.117118 -0.170113 0.738127 1.226232 -0.029555 1 0 0 0 0 0 0 946683
-0.001792 -0.001040 0.117121 -0.142796 0.640252 1.302480 -0.029584 1 0 0 0 0 0 0 947604
-0.001790 -0.001044 0.117122 -0.122590 0.570959 1.341542 -0.029614 1 0 0 0 0 0 0 948574
-0.001789 -0.001047 0.117123 -0.111681 0.534696 1.357156 -0.029647 1 0 0 0 0 0 0 949636
-0.001789 -0.001048 0.117123 -0.106110 0.516609 1.363426 -0.029677 1 0 0 0 0 0 0 950573
-0.001802 -0.001062 0.117143 0.073163 0.691386 1.092043 -0.029708 1 0 0 0 0 0 0 951580
-0.001808 -0.001069 0.117150 0.007692 0.618525 1.238508 -0.029739 1 0 0 0 0 0 0 952557
-0.001811 -0.001072 0.117153 -0.039459 0.567045 1.313401 -0.029770 1 0 0 0 0 0 0 953575
-0.001813 -0.001074 0.117154 -0.064128 0.540287 1.342291 -0.029801 1 0 0 0 0 0 0 954559
-0.001814 -0.001075 0.117154 -0.076470 0.527150 1.353378 -0.029833 1 0 0 0 0 0 0 955576
-0.001814 -0.001075 0.117154 -0.082632 0.520870 1.358098 -0.029864 1 0 0 0 0 0 0 956553
-0.001809 -0.001094 0.117164 -0.155785 0.758939 1.221787 -0.029895 1 0 0 0 0 0 0 957555
-0.001807 -0.001103 0.117168 -0.132579 0.668553 1.296722 -0.029927 1 0 0 0 0 0 0 958587
-0.001805 -0.001107 0.117169 -0.114418 0.603020 1.335279 -0.029958 1 0 0 0 0 0 0 959579
-0.001799 -0.001127 0.117180 -0.174610 0.809668 1.211826 -0.029989 1 0 0 0 0 0 0 960579
-0.001796 -0.001137 0.117183 -0.144854 0.703939 1.292685 -0.030055 1 0 0 0 0 0 0 962680
-0.001813 -0.001138 0.117195 0.123488 0.572751 1.195861 -0.030060 1 0 0 0 0 0 0 962842
-0.001821 -0.001138 0.117199 0.043454 0.554660 1.282889 -0.030087 1 0 0 0 0 0 0 963703
-0.001826 -0.001138 0.117200 -0.017407 0.551031 1.325345 -0.030114 1 0 0 0 0 0 0 964581
-0.001822 -0.001156 0.117211 -0.119872 0.791451 1.203252 -0.030144 1 0 0 0 0 0 0 965538
-0.001821 -0.001165 0.117214 -0.111373 0.702135 1.283027 -0.030177 1 0 0 0 0 0 0 966589
-0.001820 -0.001170 0.117216 -0.100560 0.637160 1.323221 -0.030208 1 0 0 0 0 0 0 967584
-0.001819 -0.001172 0.117216 -0.094325 0.603046 1.339096 -0.030239 1 0 0 0 0 0 0 968580
-0.001819 -0.001173 0.117216 -0.091092 0.586153 1.345553 -0.030271 1 0 0 0 0 0 0 969576
-0.001819 -0.001174 0.117216 -0.089507 0.578161 1.349091 -0.030311 1 0 0 0 0 0 0 970862
-0.001814 -0.001192 0.117227 -0.158884 0.815726 1.212207 -0.030337 1 0 0 0 0 0 0 971692
-0.001811 -0.001201 0.117230 -0.133719 0.724806 1.286774 -0.030370 1 0 0 0 0 0 0 972763
-0.001810 -0.001205 0.117231 -0.114564 0.658890 1.324891 -0.030395 1 0 0 0 0 0 0 973565
-0.001827 -0.001203 0.117242 0.142758 0.567311 1.204635 -0.030433 1 0 0 0 0 0 0 974775
-0.001836 -0.001202 0.117245 0.056436 0.570471 1.282103 -0.030461 1 0 0 0 0 0 0 975681
-0.001835 -0.001220 0.117257 -0.077892 0.819307 1.182712 -0.030492 1 0 0 0 0 0 0 976658
-0.001835 -0.001228 0.117261 -0.087078 0.734580 1.271182 -0.030527 1 0 0 0 0 0 0 977774
-0.001835 -0.001233 0.117262 -0.085209 0.671880 1.314216 -0.030553 1 0 0 0 0 0 0 978614
-0.001834 -0.001235 0.117263 -0.083452 0.639074 1.331294 -0.030588 1 0 0 0 0 0 0 979747
-0.001834 -0.001236 0.117263 -0.082420 0.622697 1.337851 -0.030614 1 0 0 0 0 0 0 980562
-0.001829 -0.001254 0.117273 -0.152176 0.856636 1.202525 -0.030644 1 0 0 0 0 0 0 981513
-0.001826 -0.001263 0.117277 -0.127124 0.763623 1.277359 -0.030677 1 0 0 0 0 0 0 982569
-0.001843 -0.001264 0.117288 0.139101 0.639754 1.180273 -0.030714 1 0 0 0 0 0 0 983782
-0.001852 -0.001264 0.117292 0.057837 0.625020 1.266885 -0.030746 1 0 0 0 0 0 0 984800
-0.001856 -0.001264 0.117293 -0.003627 0.623013 1.308942 -0.030770 1 0 0 0 0 0 0 985544
-0.001840 -0.001269 0.117315 -0.273621 0.687509 1.039538 -0.030804 1 0 0 0 0 0 0 986661
-0.001832 -0.001271 0.117322 -0.205026 0.662887 1.196377 -0.030835 1 0 0 0 0 0 0 987653
-0.001828 -0.001272 0.117325 -0.149059 0.646067 1.275638 -0.030864 1 0 0 0 0 0 0 988564
-0.001826 -0.001273 0.117326 -0.118522 0.637864 1.306213 -0.030896 1 0 0 0 0 0 0 989591
-0.001825 -0.001273 0.117326 -0.102892 0.634160 1.317783 -0.030927 1 0 0 0 0 0 0 990580
-0.001825 -0.001273 0.117326 -0.095036 0.632695 1.322660 -0.030958 1 0 0 0 0 0 0 991582
-0.001843 -0.001269 0.117336 0.156225 0.575080 1.189319 -0.030989 1 0 0 0 0 0 0 992579
-0.001847 -0.001285 0.117350 -0.003837 0.837601 1.123902 -0.031021 1 0 0 0 0 0 0 993586
-0.001848 -0.001292 0.117354 -0.044868 0.763937 1.234171 -0.031052 1 0 0 0 0 0 0 994578
-0.001849 -0.001296 0.117356 -0.060716 0.707481 1.285975 -0.031083 1 0 0 0 0 0 0 995580
-0.001850 -0.001298 0.117357 -0.067929 0.677770 1.305861 -0.031114 1 0 0 0 0 0 0 996554
-0.001850 -0.001299 0.117357 -0.071405 0.663148 1.313675 -0.031145 1 0 0 0 0 0 0 997560
-0.001868 -0.001296 0.117367 0.174380 0.598948 1.181389 -0.031176 1 0 0 0 0 0 0 998554
-0.001872 -0.001312 0.117381 0.011388 0.859006 1.117595 -0.031239 1 0 0 0 0 0 1 558
-0.001874 -0.001319 0.117385 -0.031080 0.783772 1.228072 -0.031274 1 0 0 0 0 0 1 1687
-0.001875 -0.001323 0.117387 -0.047611 0.726424 1.279741 -0.031302 1 0 0 0 0 0 1 2585
-0.001876 -0.001325 0.117388 -0.055163 0.696348 1.299668 -0.031334 1 0 0 0 0 0 1 3606
-0.001876 -0.001326 0.117388 -0.058812 0.681537 1.307494 -0.031365 1 0 0 0 0 0 1 4608
-0.001894 -0.001323 0.117398 0.187092 0.617214 1.175172 -0.031396 1 0 0 0 0 0 1 5576
-0.001903 -0.001321 0.117401 0.094496 0.634245 1.248455 -0.031427 1 0 0 0 0 0 1 6584
-0.001903 -0.001338 0.117413 -0.043218 0.890952 1.147712 -0.031458 1 0 0 0 0 0 1 7584
-0.001902 -0.001346 0.117417 -0.053992 0.809631 1.235397 -0.031495 1 0 0 0 0 0 1 8746
-0.001902 -0.001350 0.117418 -0.052904 0.748622 1.278119 -0.031521 1 0 0 0 0 0 1 9602
-0.001902 -0.001352 0.117418 -0.051496 0.716604 1.294805 -0.031551 1 0 0 0 0 0 1 10547
-0.001902 -0.001353 0.117419 -0.050638 0.700808 1.301460 -0.031581 1 0 0 0 0 0 1 11513
-0.001902 -0.001354 0.117419 -0.050208 0.693386 1.304859 -0.031618 1 0 0 0 0 0 1 12694
-0.001902 -0.001354 0.117419 -0.049994 0.689966 1.306816 -0.031650 1 0 0 0 0 0 1 13713
-0.001920 -0.001350 0.117429 0.198002 0.631237 1.172329 -0.031676 1 0 0 0 0 0 1 14560
-0.001929 -0.001348 0.117432 0.106328 0.651103 1.244841 -0.031708 1 0 0 0 0 0 1 15567
-0.001934 -0.001347 0.117433 0.039470 0.666756 1.282321 -0.031741 1 0 0 0 0 0 1 16615
-0.001936 -0.001346 0.117434 0.004136 0.675562 1.297097 -0.031770 1 0 0 0 0 0 1 17560
-0.001932 -0.001364 0.117444 -0.084106 0.923179 1.164684 -0.031801 1 0 0 0 0 0 1 18561
-0.001930 -0.001373 0.117448 -0.068259 0.836414 1.240092 -0.031832 1 0 0 0 0 0 1 19553
-0.001929 -0.001377 0.117449 -0.053691 0.772744 1.278761 -0.031864 1 0 0 0 0 0 1 20563
-0.001928 -0.001379 0.117449 -0.045548 0.739348 1.294020 -0.031895 1 0 0 0 0 0 1 21554
-0.001928 -0.001380 0.117450 -0.041330 0.722845 1.300202 -0.031926 1 0 0 0 0 0 1 22549
-0.001946 -0.001377 0.117460 0.208919 0.657686 1.167397 -0.031957 1 0 0 0 0 0 1 23557
-0.001955 -0.001375 0.117463 0.118255 0.674268 1.240331 -0.031989 1 0 0 0 0 0 1 24557
-0.001960 -0.001374 0.117464 0.051923 0.688279 1.277892 -0.032020 1 0 0 0 0 0 1 25558
-0.001950 -0.001360 0.117476 -0.150447 0.518482 1.144404 -0.032051 1 0 0 0 0 0 1 26558
-0.001944 -0.001353 0.117480 -0.108029 0.587153 1.228097 -0.032083 1 0 0 0 0 0 1 27566
-0.001942 -0.001350 0.117481 -0.071765 0.638125 1.271184 -0.032133 1 0 0 0 0 0 1 29161
-0.001940 -0.001348 0.117481 -0.051875 0.665115 1.287009 -0.032144 1 0 0 0 0 0 1 29529
-0.001935 -0.001365 0.117492 -0.112186 0.922398 1.155282 -0.032178 1 0 0 0 0 0 1 30622
-0.001932 -0.001374 0.117495 -0.082303 0.840329 1.230798 -0.032208 1 0 0 0 0 0 1 31578
-0.001930 -0.001378 0.117497 -0.060718 0.778998 1.269493 -0.032239 1 0 0 0 0 0 1 32572
-0.001948 -0.001376 0.117507 0.199243 0.689439 1.148918 -0.032270 1 0 0 0 0 0 1 33562
-0.001956 -0.001375 0.117511 0.113511 0.693722 1.226141 -0.032301 1 0 0 0 0 0 1 34558
-0.001961 -0.001374 0.117512 0.049670 0.701583 1.265170 -0.032333 1 0 0 0 0 0 1 35561
-0.001963 -0.001374 0.117512 0.015850 0.706759 1.280884 -0.032372 1 0 0 0 0 0 1 36835
-0.001964 -0.001374 0.117512 -0.001181 0.709597 1.286839 -0.032398 1 0 0 0 0 0 1 37641
-0.001959 -0.001392 0.117523 -0.080225 0.954568 1.151245 -0.032427 1 0 0 0 0 0 1 38589
-0.001957 -0.001400 0.117526 -0.059743 0.866310 1.225582 -0.032461 1 0 0 0 0 0 1 39661
-0.001956 -0.001405 0.117527 -0.042854 0.801771 1.263667 -0.032489 1 0 0 0 0 0 1 40556
-0.001955 -0.001407 0.117528 -0.033537 0.768031 1.278833 -0.032521 1 0 0 0 0 0 1 41606
-0.001955 -0.001408 0.117528 -0.028733 0.751465 1.285115 -0.032557 1 0 0 0 0 0 1 42751
-0.001961 -0.001391 0.117549 0.054733 0.508044 1.003577 -0.032586 1 0 0 0 0 0 1 43658
-0.001963 -0.001383 0.117556 0.024299 0.588749 1.154069 -0.032620 1 0 0 0 0 0 1 44746
-0.001965 -0.001378 0.117559 0.003146 0.650578 1.230810 -0.032646 1 0 0 0 0 0 1 45588
-0.001965 -0.001376 0.117560 -0.007612 0.684413 1.260530 -0.032679 1 0 0 0 0 0 1 46650
-0.001966 -0.001375 0.117560 -0.012838 0.701973 1.271662 -0.032709 1 0 0 0 0 0 1 47592
-0.001966 -0.001375 0.117560 -0.015400 0.711170 1.276287 -0.032738 1 0 0 0 0 0 1 48544
-0.001966 -0.001374 0.117560 -0.016669 0.716167 1.278700 -0.032770 1 0 0 0 0 0 1 49556
-0.001961 -0.001392 0.117570 -0.087903 0.962417 1.141892 -0.032804 1 0 0 0 0 0 1 50647
-0.001958 -0.001401 0.117574 -0.063492 0.874685 1.215756 -0.032839 1 0 0 0 0 0 1 51759
-0.001944 -0.001392 0.117586 -0.212266 0.632156 1.104992 -0.032864 1 0 0 0 0 0 1 52563
-0.001937 -0.001388 0.117590 -0.141913 0.662689 1.197685 -0.032897 1 0 0 0 0 0 1 53637
-0.001934 -0.001386 0.117592 -0.091497 0.693982 1.243136 -0.032927 1 0 0 0 0 0 1 54580
-0.001932 -0.001385 0.117592 -0.064520 0.711748 1.260786 -0.032957 1 0 0 0 0 0 1 55551
-0.001931 -0.001384 0.117592 -0.050786 0.721243 1.267768 -0.032989 1 0 0 0 0 0 1 56556
-0.001931 -0.001384 0.117592 -0.043877 0.726380 1.270965 -0.033020 1 0 0 0 0 0 1 57552
-0.001949 -0.001379 0.117602 0.208322 0.671871 1.136901 -0.033051 1 0 0 0 0 0 1 58558
-0.001958 -0.001377 0.117606 0.118357 0.693860 1.209328 -0.033083 1 0 0 0 0 0 1 59559
-0.001962 -0.001376 0.117607 0.052344 0.710563 1.246684 -0.033114 1 0 0 0 0 0 1 60554
-0.001965 -0.001375 0.117607 0.017435 0.719973 1.261450 -0.033145 1 0 0 0 0 0 1 61556
-0.001966 -0.001375 0.117608 -0.000156 0.725141 1.267406 -0.033176 1 0 0 0 0 0 1 62557
-0.001966 -0.001375 0.117608 -0.008930 0.728112 1.270250 -0.033207 1 0 0 0 0 0 1 63556
-0.001966 -0.001375 0.117608 -0.013343 0.729943 1.272009 -0.033239 1 0 0 0 0 0 1 64553
-0.001961 -0.001393 0.117618 -0.086217 0.974840 1.134848 -0.033272 1 0 0 0 0 0 1 65610
-0.001946 -0.001389 0.117632 -0.230356 0.708018 1.059976 -0.033307 1 0 0 0 0 0 1 66755
-0.001939 -0.001386 0.117637 -0.151878 0.707480 1.175383 -0.033336 1 0 0 0 0 0 1 67663
-0.001935 -0.001385 0.117639 -0.096671 0.721491 1.229678 -0.033363 1 0 0 0 0 0 1 68550
-0.001933 -0.001385 0.117640 -0.067172 0.730537 1.250574 -0.033396 1 0 0 0 0 0 1 69591
-0.001932 -0.001384 0.117640 -0.052149 0.735653 1.258663 -0.033428 1 0 0 0 0 0 1 70617
-0.001931 -0.001384 0.117640 -0.044583 0.738574 1.262142 -0.033457 1 0 0 0 0 0 1 71555
-0.001931 -0.001384 0.117640 -0.040794 0.740411 1.264142 -0.033489 1 0 0 0 0 0 1 72555
-0.001931 -0.001384 0.117640 -0.038922 0.741677 1.265605 -0.033520 1 0 0 0 0 0 1 73558
-0.001931 -0.001384 0.117640 -0.037995 0.742779 1.267087 -0.033556 1 0 0 0 0 0 1 74727
-0.001931 -0.001384 0.117640 -0.037561 0.743552 1.268190 -0.033585 1 0 0 0 0 0 1 75638
-0.001949 -0.001380 0.117650 0.211676 0.686758 1.133232 -0.033613 1 0 0 0 0 0 1 76550
-0.001959 -0.001378 0.117653 0.120132 0.707676 1.205403 -0.033646 1 0 0 0 0 0 1 77591
-0.001963 -0.001376 0.117655 0.053313 0.723816 1.242599 -0.033676 1 0 0 0 0 0 1 78555
-0.001965 -0.001376 0.117655 0.017998 0.732999 1.257411 -0.033710 1 0 0 0 0 0 1 79627
-0.001966 -0.001376 0.117655 0.000206 0.738099 1.263465 -0.033744 1 0 0 0 0 0 1 80739
-0.001967 -0.001375 0.117655 -0.008676 0.740854 1.266038 -0.033769 1 0 0 0 0 0 1 81525
-0.001967 -0.001375 0.117655 -0.013113 0.742722 1.267859 -0.033803 1 0 0 0 0 0 1 82607
-0.001967 -0.001375 0.117655 -0.015342 0.743927 1.269174 -0.033833 1 0 0 0 0 0 1 83559
-0.001968 -0.001375 0.117655 -0.016460 0.744845 1.270340 -0.033862 1 0 0 0 0 0 1 84488
-0.001968 -0.001375 0.117655 -0.017037 0.745695 1.271574 -0.033894 1 0 0 0 0 0 1 85526
-0.001955 -0.001362 0.117666 -0.185284 0.567892 1.124030 -0.033925 1 0 0 0 0 0 1 86532
-0.001949 -0.001355 0.117670 -0.125449 0.632686 1.202646 -0.033955 1 0 0 0 0 0 1 87488
-0.001946 -0.001352 0.117671 -0.080435 0.681350 1.243272 -0.033988 1 0 0 0 0 0 1 88529
-0.001944 -0.001350 0.117672 -0.056201 0.707780 1.259242 -0.034019 1 0 0 0 0 0 1 89535
-0.001943 -0.001350 0.117672 -0.043848 0.721572 1.265602 -0.034050 1 0 0 0 0 0 1 90530
-0.001943 -0.001349 0.117672 -0.037628 0.728844 1.268563 -0.034082 1 0 0 0 0 0 1 91527
-0.001943 -0.001349 0.117672 -0.034520 0.732836 1.270351 -0.034113 1 0 0 0 0 0 1 92527
-0.001961 -0.001345 0.117682 0.216322 0.677569 1.135656 -0.034144 1 0 0 0 0 0 1 93527
-0.001970 -0.001342 0.117685 0.125475 0.699511 1.208204 -0.034187 1 0 0 0 0 0 1 94904
-0.001975 -0.001341 0.117687 0.059007 0.715920 1.245194 -0.034212 1 0 0 0 0 0 1 95700
-0.001977 -0.001341 0.117687 0.023864 0.725221 1.259856 -0.034242 1 0 0 0 0 0 1 96672
-0.001978 -0.001340 0.117687 0.006173 0.730251 1.265639 -0.034270 1 0 0 0 0 0 1 97562
-0.001979 -0.001340 0.117687 -0.002670 0.733177 1.268429 -0.034301 1 0 0 0 0 0 1 98548
-0.001979 -0.001340 0.117687 -0.007078 0.734969 1.270139 -0.034332 1 0 0 0 0 0 1 99532
-0.001979 -0.001340 0.117687 -0.009288 0.736221 1.271489 -0.034363 1 0 0 0 0 0 1 100536
-0.001979 -0.001340 0.117687 -0.010395 0.737138 1.272668 -0.034393 1 0 0 0 0 0 1 101502
-0.001979 -0.001340 0.117687 -0.010950 0.737991 1.273905 -0.034426 1 0 0 0 0 0 1 102547
-0.001979 -0.001340 0.117687 -0.011234 0.738857 1.275269 -0.034463 1 0 0 0 0 0 1 103723
-0.001979 -0.001340 0.117687 -0.011387 0.739632 1.276560 -0.034498 1 0 0 0 0 0 1 104841
-0.001979 -0.001340 0.117687 -0.011466 0.740142 1.277399 -0.034520 1 0 0 0 0 0 1 105563
-0.001979 -0.001340 0.117687 -0.011512 0.740777 1.278503 -0.034550 1 0 0 0 0 0 1 106512
-0.001979 -0.001340 0.117687 -0.011531 0.741645 1.279976 -0.034590 1 0 0 0 0 0 1 107791
-0.001979 -0.001340 0.117687 -0.011559 0.742156 1.280866 -0.034614 1 0 0 0 0 0 1 108561
-0.001979 -0.001340 0.117687 -0.011564 0.742868 1.282088 -0.034647 1 0 0 0 0 0 1 109612
-0.001979 -0.001340 0.117687 -0.011596 0.743571 1.283284 -0.034679 1 0 0 0 0 0 1 110652
-0.001979 -0.001340 0.117687 -0.011587 0.744290 1.284538 -0.034713 1 0 0 0 0 0 1 111731
-0.001979 -0.001340 0.117687 -0.011607 0.745005 1.285756 -0.034746 1 0 0 0 0 0 1 112795
-0.001979 -0.001340 0.117687 -0.011625 0.745530 1.286688 -0.034771 1 0 0 0 0 0 1 113591
-0.001979 -0.001340 0.117687 -0.011616 0.746170 1.287786 -0.034801 1 0 0 0 0 0 1 114539
-0.001974 -0.001358 0.117697 -0.082483 0.990961 1.149918 -0.034831 1 0 0 0 0 0 1 115522
-0.001971 -0.001367 0.117701 -0.057830 0.902447 1.223617 -0.034869 1 0 0 0 0 0 1 116737
-0.001970 -0.001371 0.117702 -0.038840 0.837770 1.261554 -0.034901 1 0 0 0 0 0 1 117745
-0.001957 -0.001361 0.117714 -0.196707 0.624810 1.127321 -0.034924 1 0 0 0 0 0 1 118488
-0.001969 -0.001351 0.117728 0.118201 0.614464 1.074635 -0.034957 1 0 0 0 0 0 1 119541
-0.001974 -0.001346 0.117732 0.074440 0.674514 1.187663 -0.034989 1 0 0 0 0 0 1 120581
-0.001977 -0.001343 0.117734 0.033256 0.711979 1.240125 -0.035019 1 0 0 0 0 0 1 121514
-0.001979 -0.001342 0.117735 0.011020 0.732005 1.260183 -0.035050 1 0 0 0 0 0 1 122506
-0.001979 -0.001341 0.117735 -0.000169 0.742520 1.267942 -0.035081 1 0 0 0 0 0 1 123503
-0.001980 -0.001341 0.117735 -0.005739 0.748177 1.271382 -0.035112 1 0 0 0 0 0 1 124514
-0.001980 -0.001341 0.117735 -0.008508 0.751339 1.273282 -0.035143 1 0 0 0 0 0 1 125506
-0.001980 -0.001341 0.117735 -0.009903 0.753272 1.274687 -0.035175 1 0 0 0 0 0 1 126506
-0.001980 -0.001341 0.117735 -0.010600 0.754558 1.275915 -0.035206 1 0 0 0 0 0 1 127504
-0.001980 -0.001341 0.117735 -0.010943 0.755540 1.277076 -0.035237 1 0 0 0 0 0 1 128507
-0.001980 -0.001341 0.117735 -0.011129 0.756378 1.278214 -0.035268 1 0 0 0 0 0 1 129499
-0.001980 -0.001341 0.117735 -0.011223 0.757124 1.279359 -0.035300 1 0 0 0 0 0 1 130504
-0.001986 -0.001323 0.117756 0.070242 0.521047 0.995437 -0.035331 1 0 0 0 0 0 1 131506
-0.001989 -0.001314 0.117763 0.038558 0.606398 1.145422 -0.035385 1 0 0 0 0 0 1 133233
-0.001990 -0.001310 0.117766 0.016777 0.670674 1.222309 -0.035427 1 0 0 0 0 0 1 134580
-0.001986 -0.001326 0.117777 -0.065181 0.949859 1.112475 -0.035457 1 0 0 0 0 0 1 135527
-0.001983 -0.001333 0.117780 -0.045927 0.878682 1.195827 -0.035487 1 0 0 0 0 0 1 136519
-0.001982 -0.001337 0.117782 -0.029565 0.822829 1.237234 -0.035520 1 0 0 0 0 0 1 137559
-0.001981 -0.001339 0.117782 -0.020470 0.793329 1.253346 -0.035551 1 0 0 0 0 0 1 138561
-0.001981 -0.001340 0.117782 -0.015767 0.778742 1.259654 -0.035580 1 0 0 0 0 0 1 139494
-0.001999 -0.001337 0.117792 0.236698 0.714086 1.126513 -0.035614 1 0 0 0 0 0 1 140576
-0.002008 -0.001335 0.117796 0.146382 0.731177 1.199024 -0.035648 1 0 0 0 0 0 1 141650
-0.002013 -0.001334 0.117797 0.080167 0.745409 1.236333 -0.035679 1 0 0 0 0 0 1 142660
-0.002003 -0.001320 0.117808 -0.123321 0.574237 1.101823 -0.035706 1 0 0 0 0 0 1 143513
-0.001992 -0.001331 0.117823 -0.152061 0.887442 1.045879 -0.035739 1 0 0 0 0 0 1 144578
-0.001987 -0.001336 0.117828 -0.091171 0.848718 1.160251 -0.035770 1 0 0 0 0 0 1 145575
-0.001984 -0.001339 0.117829 -0.052288 0.810861 1.213663 -0.035807 1 0 0 0 0 0 1 146734
-0.002001 -0.001336 0.117840 0.218555 0.732633 1.097660 -0.035834 1 0 0 0 0 0 1 147610
-0.002010 -0.001335 0.117843 0.137513 0.742797 1.176004 -0.035862 1 0 0 0 0 0 1 148489
-0.002014 -0.001334 0.117845 0.075979 0.753671 1.215421 -0.035894 1 0 0 0 0 0 1 149515
-0.002016 -0.001334 0.117845 0.043343 0.760155 1.230848 -0.035926 1 0 0 0 0 0 1 150536
-0.002005 -0.001320 0.117856 -0.141685 0.584475 1.087835 -0.035956 1 0 0 0 0 0 1 151517
-0.001999 -0.001313 0.117860 -0.090038 0.650724 1.167958 -0.035987 1 0 0 0 0 0 1 152507
-0.001996 -0.001310 0.117861 -0.049053 0.700086 1.208998 -0.036018 1 0 0 0 0 0 1 153490
-0.002013 -0.001304 0.117872 0.223609 0.668987 1.088922 -0.036049 1 0 0 0 0 0 1 154498
-0.002022 -0.001301 0.117875 0.143434 0.703129 1.165883 -0.036081 1 0 0 0 0 0 1 155502
-0.002026 -0.001299 0.117877 0.082324 0.725956 1.204726 -0.036112 1 0 0 0 0 0 1 156500
-0.002028 -0.001299 0.117877 0.049904 0.738393 1.219937 -0.036143 1 0 0 0 0 0 1 157503
-0.002024 -0.001316 0.117888 -0.037429 0.989879 1.086580 -0.036174 1 0 0 0 0 0 1 158501
-0.002021 -0.001325 0.117891 -0.020975 0.904356 1.161619 -0.036206 1 0 0 0 0 0 1 159509
-0.002020 -0.001329 0.117892 -0.006039 0.841201 1.200078 -0.036237 1 0 0 0 0 0 1 160505
-0.002038 -0.001327 0.117903 0.252953 0.750106 1.079031 -0.036268 1 0 0 0 0 0 1 161504
-0.002047 -0.001326 0.117906 0.165734 0.753968 1.155666 -0.036302 1 0 0 0 0 0 1 162595
-0.002052 -0.001326 0.117908 0.101077 0.761546 1.194290 -0.036331 1 0 0 0 0 0 1 163526
-0.002054 -0.001325 0.117908 0.066894 0.766428 1.209516 -0.036365 1 0 0 0 0 0 1 164602
-0.002055 -0.001325 0.117908 0.049701 0.769274 1.215447 -0.036394 1 0 0 0 0 0 1 165526
-0.002055 -0.001325 0.117908 0.041139 0.771075 1.218193 -0.036425 1 0 0 0 0 0 1 166519
-0.002043 -0.001312 0.117919 -0.131861 0.592735 1.070550 -0.036455 1 0 0 0 0 0 1 167489
-0.002056 -0.001301 0.117933 0.176609 0.599738 1.013020 -0.036486 1 0 0 0 0 0 1 168484
-0.002062 -0.001295 0.117938 0.129010 0.668653 1.124006 -0.036518 1 0 0 0 0 0 1 169490
-0.002065 -0.001293 0.117939 0.085896 0.710594 1.175774 -0.036549 1 0 0 0 0 0 1 170480
-0.002066 -0.001291 0.117940 0.062728 0.732920 1.195701 -0.036585 1 0 0 0 0 0 1 171641
-0.002067 -0.001290 0.117940 0.051101 0.744636 1.203492 -0.036622 1 0 0 0 0 0 1 172827
-0.002080 -0.001304 0.117960 0.225229 0.937600 0.930886 -0.036643 1 0 0 0 0 0 1 173485
-0.002087 -0.001310 0.117967 0.155334 0.872176 1.075519 -0.036680 1 0 0 0 0 0 1 174665
-0.002090 -0.001314 0.117970 0.105980 0.824367 1.149532 -0.036711 1 0 0 0 0 0 1 175680
-0.002092 -0.001315 0.117971 0.080339 0.799499 1.177902 -0.036740 1 0 0 0 0 0 1 176597
-0.002093 -0.001316 0.117971 0.067591 0.787399 1.188548 -0.036770 1 0 0 0 0 0 1 177562
-0.002093 -0.001317 0.117971 0.061321 0.781691 1.192869 -0.036800 1 0 0 0 0 0 1 178523
-0.002112 -0.001312 0.117981 0.309363 0.721172 1.059084 -0.036832 1 0 0 0 0 0 1 179551
-0.002121 -0.001310 0.117985 0.216197 0.740425 1.130803 -0.036861 1 0 0 0 0 0 1 180484
-0.002126 -0.001309 0.117986 0.148529 0.755802 1.167870 -0.036894 1 0 0 0 0 0 1 181538
-0.002128 -0.001309 0.117986 0.112833 0.764474 1.182337 -0.036923 1 0 0 0 0 0 1 182461
-0.002129 -0.001308 0.117986 0.094923 0.769350 1.188229 -0.036958 1 0 0 0 0 0 1 183581
-0.002148 -0.001304 0.117996 0.337358 0.714109 1.055145 -0.036994 1 0 0 0 0 0 1 184715
-0.002158 -0.001302 0.118000 0.241233 0.735883 1.126796 -0.037018 1 0 0 0 0 0 1 185490
-0.002157 -0.001319 0.118011 0.101051 0.997876 1.024213 -0.037050 1 0 0 0 0 0 1 186525
-0.002157 -0.001327 0.118015 0.089133 0.918049 1.110969 -0.037081 1 0 0 0 0 0 1 187524
-0.002157 -0.001331 0.118017 0.089817 0.857810 1.153522 -0.037111 1 0 0 0 0 0 1 188482
-0.002156 -0.001333 0.118017 0.091125 0.826160 1.170013 -0.037143 1 0 0 0 0 0 1 189488
-0.002156 -0.001334 0.118017 0.092002 0.810545 1.176456 -0.037174 1 0 0 0 0 0 1 190482
-0.002175 -0.001331 0.118027 0.344050 0.744948 1.043488 -0.037205 1 0 0 0 0 0 1 191481
-0.002184 -0.001329 0.118031 0.252625 0.761753 1.115358 -0.037236 1 0 0 0 0 0 1 192477
-0.002189 -0.001328 0.118032 0.185878 0.775876 1.152386 -0.037267 1 0 0 0 0 0 1 193477
-0.002191 -0.001327 0.118032 0.150658 0.783986 1.166921 -0.037299 1 0 0 0 0 0 1 194485
-0.002192 -0.001327 0.118032 0.132991 0.788489 1.172671 -0.037330 1 0 0 0 0 0 1 195478
-0.002211 -0.001323 0.118042 0.375907 0.732953 1.039566 -0.037361 1 0 0 0 0 0 1 196478
-0.002220 -0.001320 0.118046 0.279807 0.754789 1.111289 -0.037392 1 0 0 0 0 0 1 197477
-0.002220 -0.001337 0.118057 0.139658 1.016988 1.008569 -0.037425 1 0 0 0 0 0 1 198514
-0.002220 -0.001346 0.118061 0.127776 0.937505 1.095746 -0.037472 1 0 0 0 0 0 1 200022
-0.002219 -0.001350 0.118063 0.128415 0.876933 1.137769 -0.037486 1 0 0 0 0 0 1 200480
-0.002219 -0.001352 0.118063 0.129759 0.845331 1.154325 -0.037520 1 0 0 0 0 0 1 201562
-0.002219 -0.001353 0.118063 0.130674 0.829700 1.160706 -0.037550 1 0 0 0 0 0 1 202524
-0.002219 -0.001353 0.118063 0.131245 0.822215 1.163537 -0.037581 1 0 0 0 0 0 1 203504
-0.002219 -0.001354 0.118063 0.131582 0.818847 1.165163 -0.037612 1 0 0 0 0 0 1 204514
-0.002238 -0.001350 0.118073 0.383735 0.759335 1.030673 -0.037644 1 0 0 0 0 0 1 205535
-0.002247 -0.001347 0.118077 0.292118 0.779174 1.101798 -0.037675 1 0 0 0 0 0 1 206527
-0.002251 -0.001346 0.118078 0.225256 0.794846 1.138561 -0.037707 1 0 0 0 0 0 1 207547
-0.002254 -0.001346 0.118078 0.190032 0.803805 1.153125 -0.037743 1 0 0 0 0 0 1 208684
-0.002250 -0.001364 0.118089 0.101257 1.054349 1.018996 -0.037770 1 0 0 0 0 0 1 209545
-0.002235 -0.001359 0.118103 -0.051976 0.788098 0.943754 -0.037802 1 0 0 0 0 0 1 210568
-0.002228 -0.001357 0.118108 0.022127 0.788337 1.059416 -0.037831 1 0 0 0 0 0 1 211502
-0.002224 -0.001356 0.118110 0.075367 0.802797 1.113882 -0.037861 1 0 0 0 0 0 1 212461
-0.002222 -0.001355 0.118111 0.104070 0.812244 1.134966 -0.037902 1 0 0 0 0 0 1 213793
-0.002221 -0.001355 0.118111 0.118726 0.817244 1.142596 -0.037925 1 0 0 0 0 0 1 214506
-0.002221 -0.001355 0.118111 0.126199 0.820209 1.145922 -0.037955 1 0 0 0 0 0 1 215472
-0.002239 -0.001350 0.118121 0.382145 0.763901 1.012005 -0.037988 1 0 0 0 0 0 1 216550
-0.002248 -0.001348 0.118124 0.292329 0.785337 1.083293 -0.038020 1 0 0 0 0 0 1 217546
-0.002252 -0.001347 0.118126 0.226354 0.801753 1.120021 -0.038049 1 0 0 0 0 0 1 218487
-0.002255 -0.001346 0.118126 0.191564 0.811025 1.134444 -0.038080 1 0 0 0 0 0 1 219481
-0.002256 -0.001346 0.118126 0.174126 0.816120 1.140132 -0.038111 1 0 0 0 0 0 1 220475
-0.002256 -0.001346 0.118126 0.165480 0.819046 1.142716 -0.038143 1 0 0 0 0 0 1 221488
-0.002257 -0.001346 0.118126 0.161238 0.820848 1.144214 -0.038174 1 0 0 0 0 0 1 222479
-0.002257 -0.001346 0.118126 0.159181 0.822087 1.145352 -0.038205 1 0 0 0 0 0 1 223479
-0.002257 -0.001346 0.118126 0.158238 0.823040 1.146353 -0.038236 1 0 0 0 0 0 1 224475
-0.002257 -0.001346 0.118126 0.157818 0.823864 1.147317 -0.038268 1 0 0 0 0 0 1 225482
-0.002252 -0.001364 0.118136 0.086489 1.070597 1.008478 -0.038299 1 0 0 0 0 0 1 226475
-0.002249 -0.001373 0.118140 0.110879 0.982163 1.081502 -0.038330 1 0 0 0 0 0 1 227479
-0.002235 -0.001364 0.118152 -0.039220 0.737438 0.969125 -0.038361 1 0 0 0 0 0 1 228484
-0.002228 -0.001360 0.118156 0.030801 0.767814 1.061891 -0.038413 1 0 0 0 0 0 1 230145
-0.002225 -0.001357 0.118158 0.081146 0.798462 1.106560 -0.038423 1 0 0 0 0 0 1 230455
-0.002241 -0.001352 0.118168 0.360611 0.757906 0.988292 -0.038456 1 0 0 0 0 0 1 231527
-0.002250 -0.001349 0.118172 0.282740 0.787472 1.065047 -0.038487 1 0 0 0 0 0 1 232510
-0.002254 -0.001348 0.118173 0.222803 0.808054 1.103696 -0.038518 1 0 0 0 0 0 1 233495
-0.002256 -0.001347 0.118174 0.191046 0.819404 1.118766 -0.038549 1 0 0 0 0 0 1 234490
-0.002257 -0.001347 0.118174 0.175124 0.825541 1.124644 -0.038580 1 0 0 0 0 0 1 235482
-0.002257 -0.001347 0.118174 0.167242 0.828974 1.127291 -0.038611 1 0 0 0 0 0 1 236483
-0.002258 -0.001346 0.118174 0.163410 0.831101 1.128871 -0.038645 1 0 0 0 0 0 1 237565
-0.002245 -0.001333 0.118185 -0.007641 0.652361 0.980053 -0.038683 1 0 0 0 0 0 1 238765
-0.002239 -0.001326 0.118189 0.050923 0.717134 1.058247 -0.038709 1 0 0 0 0 0 1 239618
-0.002236 -0.001323 0.118190 0.095480 0.765766 1.098570 -0.038737 1 0 0 0 0 0 1 240519
-0.002234 -0.001321 0.118190 0.119623 0.792258 1.114391 -0.038770 1 0 0 0 0 0 1 241560
-0.002252 -0.001316 0.118200 0.384607 0.747762 0.984821 -0.038805 1 0 0 0 0 0 1 242667
-0.002261 -0.001314 0.118204 0.299162 0.775147 1.057399 -0.038832 1 0 0 0 0 0 1 243552
-0.002260 -0.001330 0.118215 0.164133 1.040919 0.954721 -0.038866 1 0 0 0 0 0 1 244617
-0.002259 -0.001339 0.118219 0.154824 0.962663 1.041440 -0.038900 1 0 0 0 0 0 1 245710
-0.002259 -0.001343 0.118221 0.156860 0.903098 1.083861 -0.038927 1 0 0 0 0 0 1 246599
-0.002259 -0.001345 0.118221 0.158872 0.871756 1.100214 -0.038957 1 0 0 0 0 0 1 247534
-0.002259 -0.001346 0.118221 0.160151 0.856323 1.106591 -0.038988 1 0 0 0 0 0 1 248537
-0.002259 -0.001346 0.118221 0.160902 0.848939 1.109353 -0.039019 1 0 0 0 0 0 1 249531
-0.002259 -0.001347 0.118221 0.161370 0.845679 1.111004 -0.039054 1 0 0 0 0 0 1 250649
-0.002259 -0.001347 0.118221 0.161686 0.844379 1.112142 -0.039086 1 0 0 0 0 0 1 251678
-0.002259 -0.001347 0.118221 0.161870 0.843919 1.112949 -0.039112 1 0 0 0 0 0 1 252497
-0.002246 -0.001334 0.118232 -0.007326 0.663685 0.963680 -0.039144 1 0 0 0 0 0 1 253523
-0.002240 -0.001327 0.118236 0.052251 0.727927 1.041872 -0.039175 1 0 0 0 0 0 1 254509
-0.002255 -0.001319 0.118248 0.350132 0.717879 0.946331 -0.039204 1 0 0 0 0 0 1 255460
-0.002263 -0.001316 0.118251 0.282789 0.764397 1.032027 -0.039237 1 0 0 0 0 0 1 256488
-0.002262 -0.001332 0.118263 0.156971 1.040058 0.933768 -0.039267 1 0 0 0 0 0 1 257457
-0.002261 -0.001340 0.118267 0.152351 0.966682 1.021976 -0.039299 1 0 0 0 0 0 1 258479
-0.002260 -0.001344 0.118268 0.156745 0.909652 1.064997 -0.039329 1 0 0 0 0 0 1 259454
-0.002260 -0.001346 0.118269 0.159971 0.879614 1.081615 -0.039361 1 0 0 0 0 0 1 260484
-0.002260 -0.001347 0.118269 0.161844 0.864788 1.087991 -0.039392 1 0 0 0 0 0 1 261457
-0.002260 -0.001347 0.118269 0.162886 0.857715 1.090775 -0.039423 1 0 0 0 0 0 1 262457
-0.002260 -0.001347 0.118269 0.163490 0.854518 1.092298 -0.039454 1 0 0 0 0 0 1 263453
-0.002260 -0.001347 0.118269 0.163867 0.853283 1.093392 -0.039486 1 0 0 0 0 0 1 264457
-0.002260 -0.001348 0.118269 0.164134 0.853041 1.094414 -0.039520 1 0 0 0 0 0 1 265545
-0.002260 -0.001348 0.118269 0.164328 0.853259 1.095329 -0.039552 1 0 0 0 0 0 1 266578
-0.002260 -0.001348 0.118269 0.164495 0.853705 1.096214 -0.039584 1 0 0 0 0 0 1 267594
-0.002278 -0.001343 0.118279 0.417674 0.795692 0.961073 -0.039610 1 0 0 0 0 0 1 268431
-0.002288 -0.001341 0.118283 0.326083 0.816497 1.031840 -0.039642 1 0 0 0 0 0 1 269468
-0.002292 -0.001340 0.118284 0.259215 0.832649 1.068387 -0.039674 1 0 0 0 0 0 1 270480
-0.002294 -0.001339 0.118284 0.223987 0.841782 1.082724 -0.039707 1 0 0 0 0 0 1 271529
-0.002296 -0.001339 0.118284 0.206327 0.846776 1.088295 -0.039737 1 0 0 0 0 0 1 272492
-0.002296 -0.001339 0.118284 0.197593 0.849612 1.090760 -0.039767 1 0 0 0 0 0 1 273447
-0.002296 -0.001339 0.118284 0.193335 0.851523 1.092346 -0.039804 1 0 0 0 0 0 1 274635
-0.002297 -0.001339 0.118284 0.191263 0.852700 1.093337 -0.039832 1 0 0 0 0 0 1 275559
-0.002297 -0.001339 0.118284 0.190309 0.853653 1.094272 -0.039864 1 0 0 0 0 0 1 276565
-0.002297 -0.001339 0.118284 0.189901 0.854423 1.095093 -0.039894 1 0 0 0 0 0 1 277513
-0.002297 -0.001339 0.118284 0.189776 0.855168 1.095972 -0.039925 1 0 0 0 0 0 1 278513
-0.002297 -0.001339 0.118284 0.189775 0.855830 1.096786 -0.039954 1 0 0 0 0 0 1 279463
-0.002297 -0.001339 0.118284 0.189870 0.856548 1.097675 -0.039987 1 0 0 0 0 0 1 280501
-0.002297 -0.001339 0.118284 0.190004 0.857334 1.098667 -0.040023 1 0 0 0 0 0 1 281659
-0.002297 -0.001339 0.118284 0.190115 0.857907 1.099403 -0.040050 1 0 0 0 0 0 1 282510
-0.002297 -0.001339 0.118284 0.190238 0.858574 1.100245 -0.040081 1 0 0 0 0 0 1 283498
-0.002315 -0.001335 0.118294 0.443719 0.800739 0.965312 -0.040113 1 0 0 0 0 0 1 284536
-0.002324 -0.001332 0.118298 0.352147 0.821538 1.035875 -0.040142 1 0 0 0 0 0 1 285468
-0.002329 -0.001331 0.118299 0.285285 0.837707 1.072389 -0.040174 1 0 0 0 0 0 1 286484
-0.002331 -0.001331 0.118299 0.250072 0.846818 1.086649 -0.040205 1 0 0 0 0 0 1 287475
-0.002332 -0.001330 0.118299 0.232437 0.851825 1.092224 -0.040236 1 0 0 0 0 0 1 288463
-0.002333 -0.001330 0.118299 0.223719 0.854698 1.094732 -0.040267 1 0 0 0 0 0 1 289476
-0.002316 -0.001335 0.118321 -0.021521 0.922572 0.805358 -0.040297 1 0 0 0 0 0 1 290435
-0.002307 -0.001337 0.118328 0.059980 0.898609 0.955655 -0.040330 1 0 0 0 0 0 1 291490
-0.002302 -0.001338 0.118331 0.122811 0.882079 1.032851 -0.040361 1 0 0 0 0 0 1 292478
-0.002300 -0.001339 0.118332 0.157048 0.874007 1.062461 -0.040393 1 0 0 0 0 0 1 293480
-0.002299 -0.001339 0.118332 0.174691 0.870418 1.073456 -0.040424 1 0 0 0 0 0 1 294479
-0.002298 -0.001339 0.118332 0.183704 0.868997 1.077815 -0.040455 1 0 0 0 0 0 1 295482
-0.002298 -0.001339 0.118332 0.188422 0.869149 1.080484 -0.040510 1 0 0 0 0 0 1 297227
-0.002298 -0.001339 0.118332 0.190856 0.869550 1.082032 -0.040552 1 0 0 0 0 0 1 298583
-0.002316 -0.001335 0.118342 0.445698 0.811347 0.947054 -0.040581 1 0 0 0 0 0 1 299509
-0.002325 -0.001333 0.118345 0.354718 0.832031 1.017647 -0.040612 1 0 0 0 0 0 1 300494
-0.002330 -0.001332 0.118347 0.288157 0.848119 1.054114 -0.040643 1 0 0 0 0 0 1 301484
-0.002332 -0.001331 0.118347 0.253079 0.857213 1.068382 -0.040674 1 0 0 0 0 0 1 302483
-0.002333 -0.001331 0.118347 0.235526 0.862213 1.073951 -0.040705 1 0 0 0 0 0 1 303488
-0.002334 -0.001331 0.118347 0.226903 0.865240 1.076637 -0.040745 1 0 0 0 0 0 1 304751
-0.002334 -0.001331 0.118347 0.222617 0.866902 1.077878 -0.040770 1 0 0 0 0 0 1 305562
-0.002334 -0.001331 0.118347 0.220573 0.868065 1.078822 -0.040799 1 0 0 0 0 0 1 306473
-0.002334 -0.001331 0.118347 0.219649 0.869004 1.079710 -0.040830 1 0 0 0 0 0 1 307469
-0.002335 -0.001331 0.118347 0.219291 0.869942 1.080737 -0.040867 1 0 0 0 0 0 1 308672
-0.002335 -0.001331 0.118347 0.219171 0.870604 1.081468 -0.040895 1 0 0 0 0 0 1 309568
-0.002335 -0.001331 0.118347 0.219213 0.871359 1.082368 -0.040929 1 0 0 0 0 0 1 310639
-0.002335 -0.001331 0.118347 0.219321 0.872050 1.083219 -0.040961 1 0 0 0 0 0 1 311668
-0.002335 -0.001331 0.118347 0.219423 0.872616 1.083910 -0.040987 1 0 0 0 0 0 1 312506
-0.002335 -0.001331 0.118347 0.219594 0.873383 1.084846 -0.041022 1 0 0 0 0 0 1 313638
-0.002335 -0.001331 0.118347 0.219729 0.873976 1.085583 -0.041050 1 0 0 0 0 0 1 314523
-0.002335 -0.001331 0.118347 0.219893 0.874631 1.086397 -0.041081 1 0 0 0 0 0 1 315507
-0.002335 -0.001331 0.118347 0.220050 0.875281 1.087184 -0.041111 1 0 0 0 0 0 1 316466
-0.002335 -0.001331 0.118347 0.220253 0.876043 1.088149 -0.041148 1 0 0 0 0 0 1 317643
-0.002335 -0.001331 0.118347 0.220399 0.876644 1.088897 -0.041175 1 0 0 0 0 0 1 318533
-0.002335 -0.001331 0.118347 0.220546 0.877254 1.089658 -0.041204 1 0 0 0 0 0 1 319461
-0.002335 -0.001331 0.118347 0.220735 0.878009 1.090573 -0.041239 1 0 0 0 0 0 1 320568
-0.002341 -0.001313 0.118368 0.304941 0.638908 0.804768 -0.041268 1 0 0 0 0 0 1 321502
-0.002344 -0.001304 0.118375 0.272662 0.723370 0.952342 -0.041299 1 0 0 0 0 0 1 322486
-0.002345 -0.001300 0.118378 0.250671 0.787312 1.028222 -0.041330 1 0 0 0 0 0 1 323480
-0.002346 -0.001297 0.118379 0.239698 0.822079 1.057350 -0.041361 1 0 0 0 0 0 1 324484
-0.002346 -0.001296 0.118379 0.234489 0.840151 1.068144 -0.041393 1 0 0 0 0 0 1 325481
-0.002346 -0.001296 0.118379 0.232045 0.849590 1.072427 -0.041424 1 0 0 0 0 0 1 326478
-0.002346 -0.001295 0.118379 0.230935 0.854649 1.074439 -0.041455 1 0 0 0 0 0 1 327481
-0.002341 -0.001313 0.118389 0.158959 1.104807 0.935117 -0.041486 1 0 0 0 0 0 1 328479
-0.002338 -0.001322 0.118393 0.183044 1.017765 1.008033 -0.041517 1 0 0 0 0 0 1 329479
-0.002337 -0.001327 0.118394 0.201953 0.953755 1.045681 -0.041549 1 0 0 0 0 0 1 330481
-0.002336 -0.001329 0.118395 0.212417 0.920159 1.060366 -0.041580 1 0 0 0 0 0 1 331480
-0.002336 -0.001330 0.118395 0.218078 0.904219 1.066889 -0.041643 1 0 0 0 0 0 1 333495
-0.002336 -0.001331 0.118395 0.220981 0.896322 1.069470 -0.041677 1 0 0 0 0 0 1 334591
-0.002336 -0.001331 0.118395 0.222516 0.892616 1.070794 -0.041706 1 0 0 0 0 0 1 335501
-0.002336 -0.001331 0.118395 0.223370 0.891128 1.071772 -0.041736 1 0 0 0 0 0 1 336476
-0.002336 -0.001331 0.118395 0.223882 0.890698 1.072640 -0.041767 1 0 0 0 0 0 1 337464
-0.002336 -0.001331 0.118395 0.224236 0.890852 1.073488 -0.041800 1 0 0 0 0 0 1 338508
-0.002336 -0.001331 0.118395 0.224484 0.891224 1.074262 -0.041829 1 0 0 0 0 0 1 339450
-0.002336 -0.001331 0.118395 0.224685 0.891755 1.075070 -0.041860 1 0 0 0 0 0 1 340455
-0.002323 -0.001318 0.118406 0.054853 0.711210 0.925210 -0.041898 1 0 0 0 0 0 1 341644
-0.002317 -0.001311 0.118410 0.114164 0.775382 1.003048 -0.041925 1 0 0 0 0 0 1 342507
-0.002314 -0.001308 0.118411 0.159166 0.823809 1.043316 -0.041956 1 0 0 0 0 0 1 343517
-0.002312 -0.001306 0.118411 0.183543 0.850081 1.058952 -0.041986 1 0 0 0 0 0 1 344462
-0.002311 -0.001305 0.118412 0.196082 0.863766 1.064954 -0.042015 1 0 0 0 0 0 1 345406
-0.002306 -0.001323 0.118422 0.130891 1.118757 0.927211 -0.042055 1 0 0 0 0 0 1 346663
-0.002303 -0.001332 0.118425 0.158443 1.033962 1.000543 -0.042087 1 0 0 0 0 0 1 347696
-0.002301 -0.001336 0.118427 0.179025 0.970885 1.038117 -0.042110 1 0 0 0 0 0 1 348442
-0.002300 -0.001338 0.118427 0.190342 0.937868 1.052863 -0.042142 1 0 0 0 0 0 1 349474
-0.002300 -0.001339 0.118427 0.196266 0.921553 1.058584 -0.042174 1 0 0 0 0 0 1 350483
-0.002300 -0.001340 0.118427 0.199327 0.913703 1.061036 -0.042204 1 0 0 0 0 0 1 351437
-0.002300 -0.001340 0.118427 0.200969 0.910124 1.062403 -0.042235 1 0 0 0 0 0 1 352426
-0.002300 -0.001340 0.118427 0.201864 0.908684 1.063395 -0.042266 1 0 0 0 0 0 1 353430
-0.002300 -0.001341 0.118427 0.202380 0.908282 1.064225 -0.042296 1 0 0 0 0 0 1 354396
-0.002300 -0.001341 0.118427 0.202733 0.908442 1.065067 -0.042328 1 0 0 0 0 0 1 355429
-0.002300 -0.001341 0.118427 0.202955 0.908853 1.065853 -0.042360 1 0 0 0 0 0 1 356428
-0.002300 -0.001341 0.118427 0.203167 0.909389 1.066654 -0.042391 1 0 0 0 0 0 1 357431
-0.002300 -0.001341 0.118427 0.203339 0.909992 1.067434 -0.042422 1 0 0 0 0 0 1 358429
-0.002300 -0.001341 0.118427 0.203501 0.910624 1.068219 -0.042453 1 0 0 0 0 0 1 359429
-0.002287 -0.001327 0.118438 0.033362 0.729818 0.918143 -0.042485 1 0 0 0 0 0 1 360430
-0.002281 -0.001321 0.118442 0.092675 0.794084 0.996020 -0.042517 1 0 0 0 0 0 1 361455
-0.002278 -0.001317 0.118443 0.137714 0.842791 1.036580 -0.042561 1 0 0 0 0 0 1 362883
-0.002271 -0.001334 0.118454 0.090275 1.116674 0.911301 -0.042579 1 0 0 0 0 0 1 363450
-0.002267 -0.001342 0.118458 0.127064 1.041688 0.989170 -0.042611 1 0 0 0 0 0 1 364484
-0.002265 -0.001346 0.118459 0.152334 0.983698 1.028490 -0.042642 1 0 0 0 0 0 1 365455
-0.002265 -0.001348 0.118460 0.165986 0.953134 1.043723 -0.042672 1 0 0 0 0 0 1 366434
-0.002264 -0.001349 0.118460 0.173061 0.938055 1.049610 -0.042704 1 0 0 0 0 0 1 367435
-0.002264 -0.001349 0.118460 0.176701 0.930864 1.052142 -0.042735 1 0 0 0 0 0 1 368428
-0.002264 -0.001350 0.118460 0.178625 0.927617 1.053538 -0.042766 1 0 0 0 0 0 1 369437
-0.002264 -0.001350 0.118460 0.179682 0.926534 1.054753 -0.042807 1 0 0 0 0 0 1 370741
-0.002264 -0.001350 0.118460 0.180271 0.926237 1.055586 -0.042838 1 0 0 0 0 0 1 371744
-0.002251 -0.001337 0.118471 0.010109 0.744647 0.905338 -0.042863 1 0 0 0 0 0 1 372519
-0.002245 -0.001330 0.118475 0.069532 0.808600 0.983069 -0.042891 1 0 0 0 0 0 1 373436
-0.002242 -0.001327 0.118476 0.114571 0.856920 1.023280 -0.042923 1 0 0 0 0 0 1 374458
-0.002240 -0.001325 0.118476 0.138942 0.883321 1.039060 -0.042961 1 0 0 0 0 0 1 375663
-0.002239 -0.001324 0.118477 0.151456 0.896949 1.044987 -0.042989 1 0 0 0 0 0 1 376555
-0.002239 -0.001324 0.118477 0.157830 0.904229 1.047631 -0.043022 1 0 0 0 0 0 1 377622
-0.002239 -0.001323 0.118477 0.161080 0.908072 1.048897 -0.043048 1 0 0 0 0 0 1 378470
-0.002239 -0.001323 0.118477 0.162789 0.910437 1.049936 -0.043082 1 0 0 0 0 0 1 379550
-0.002257 -0.001319 0.118487 0.418208 0.853127 0.914315 -0.043114 1 0 0 0 0 0 1 380575
-0.002266 -0.001317 0.118490 0.327372 0.874221 0.984649 -0.043142 1 0 0 0 0 0 1 381448
-0.002271 -0.001316 0.118491 0.260820 0.890552 1.021053 -0.043173 1 0 0 0 0 0 1 382452
-0.002273 -0.001315 0.118492 0.225750 0.899833 1.035340 -0.043208 1 0 0 0 0 0 1 383569
-0.002274 -0.001315 0.118492 0.208165 0.904858 1.040823 -0.043238 1 0 0 0 0 0 1 384548
-0.002275 -0.001315 0.118492 0.199451 0.907705 1.043192 -0.043268 1 0 0 0 0 0 1 385498
-0.002263 -0.001301 0.118503 0.024544 0.727642 0.893569 -0.043298 1 0 0 0 0 0 1 386448
-0.002256 -0.001294 0.118507 0.081656 0.792514 0.971559 -0.043332 1 0 0 0 0 0 1 387559
-0.002253 -0.001291 0.118508 0.125511 0.841157 1.011693 -0.043361 1 0 0 0 0 0 1 388457
-0.002252 -0.001289 0.118508 0.149312 0.867593 1.027321 -0.043391 1 0 0 0 0 0 1 389446
-0.002251 -0.001289 0.118509 0.161537 0.881383 1.033335 -0.043423 1 0 0 0 0 0 1 390458
-0.002251 -0.001288 0.118509 0.167776 0.888622 1.035877 -0.043453 1 0 0 0 0 0 1 391425
-0.002250 -0.001288 0.118509 0.170983 0.892590 1.037264 -0.043485 1 0 0 0 0 0 1 392448
-0.002250 -0.001288 0.118509 0.172637 0.894892 1.038223 -0.043516 1 0 0 0 0 0 1 393438
-0.002250 -0.001288 0.118509 0.173534 0.896390 1.039053 -0.043548 1 0 0 0 0 0 1 394448
-0.002250 -0.001288 0.118509 0.174054 0.897447 1.039840 -0.043580 1 0 0 0 0 0 1 395465
-0.002250 -0.001288 0.118509 0.174370 0.898301 1.040583 -0.043610 1 0 0 0 0 0 1 396455
-0.002250 -0.001288 0.118509 0.174600 0.899040 1.041330 -0.043642 1 0 0 0 0 0 1 397452
-0.002238 -0.001274 0.118520 0.003973 0.717731 0.891220 -0.043673 1 0 0 0 0 0 1 398453
-0.002231 -0.001268 0.118523 0.063278 0.782010 0.968843 -0.043704 1 0 0 0 0 0 1 399458
-0.002228 -0.001264 0.118525 0.108337 0.830861 1.009440 -0.043756 1 0 0 0 0 0 1 401120
-0.002227 -0.001263 0.118525 0.132592 0.856709 1.024499 -0.043766 1 0 0 0 0 0 1 401419
-0.002226 -0.001262 0.118525 0.145097 0.870493 1.030587 -0.043801 1 0 0 0 0 0 1 402552
-0.002225 -0.001261 0.118525 0.151458 0.877657 1.033099 -0.043830 1 0 0 0 0 0 1 403491
-0.002225 -0.001261 0.118525 0.154719 0.881625 1.034500 -0.043863 1 0 0 0 0 0 1 404546
-0.002225 -0.001261 0.118525 0.156406 0.883872 1.035409 -0.043893 1 0 0 0 0 0 1 405488
-0.002225 -0.001261 0.118525 0.157295 0.885299 1.036183 -0.043923 1 0 0 0 0 0 1 406444
-0.002225 -0.001261 0.118525 0.157811 0.886377 1.036980 -0.043955 1 0 0 0 0 0 1 407487
-0.002225 -0.001261 0.118525 0.158129 0.887232 1.037745 -0.043987 1 0 0 0 0 0 1 408502
-0.002225 -0.001261 0.118525 0.158344 0.888044 1.038593 -0.044023 1 0 0 0 0 0 1 409645
-0.002225 -0.001261 0.118525 0.158489 0.888616 1.039199 -0.044048 1 0 0 0 0 0 1 410463
-0.002225 -0.001261 0.118525 0.158637 0.889285 1.039948 -0.044080 1 0 0 0 0 0 1 411495
-0.002225 -0.001261 0.118525 0.158756 0.889934 1.040682 -0.044112 1 0 0 0 0 0 1 412492
-0.002225 -0.001261 0.118525 0.158893 0.890664 1.041530 -0.044147 1 0 0 0 0 0 1 413633
-0.002225 -0.001261 0.118525 0.159010 0.891318 1.042294 -0.044180 1 0 0 0 0 0 1 414668
-0.002225 -0.001261 0.118525 0.159100 0.891822 1.042884 -0.044205 1 0 0 0 0 0 1 415468
-0.002225 -0.001261 0.118525 0.159215 0.892470 1.043642 -0.044237 1 0 0 0 0 0 1 416496
-0.002225 -0.001261 0.118525 0.159327 0.893097 1.044375 -0.044268 1 0 0 0 0 0 1 417491
-0.002212 -0.001248 0.118536 -0.011575 0.711474 0.894244 -0.044298 1 0 0 0 0 0 1 418471
-0.002206 -0.001241 0.118540 0.047681 0.775675 0.971761 -0.044329 1 0 0 0 0 0 1 419460
-0.002203 -0.001238 0.118542 0.092625 0.824076 1.011792 -0.044360 1 0 0 0 0 0 1 420454
-0.002201 -0.001236 0.118542 0.116942 0.850353 1.027360 -0.044392 1 0 0 0 0 0 1 421461
-0.002201 -0.001235 0.118542 0.129417 0.864005 1.033316 -0.044422 1 0 0 0 0 0 1 422428
-0.002200 -0.001235 0.118542 0.135749 0.871199 1.035854 -0.044453 1 0 0 0 0 0 1 423430
-0.002200 -0.001234 0.118542 0.138991 0.875106 1.037208 -0.044485 1 0 0 0 0 0 1 424428
-0.002200 -0.001234 0.118542 0.140679 0.877385 1.038161 -0.044516 1 0 0 0 0 0 1 425432
-0.002200 -0.001234 0.118542 0.141562 0.878827 1.038959 -0.044547 1 0 0 0 0 0 1 426432
-0.002200 -0.001234 0.118542 0.142040 0.879859 1.039716 -0.044579 1 0 0 0 0 0 1 427433
-0.002200 -0.001234 0.118542 0.142361 0.880733 1.040508 -0.044612 1 0 0 0 0 0 1 428505
-0.002200 -0.001234 0.118542 0.142562 0.881410 1.041198 -0.044641 1 0 0 0 0 0 1 429445
-0.002200 -0.001234 0.118542 0.142704 0.882115 1.041973 -0.044675 1 0 0 0 0 0 1 430505
-0.002200 -0.001234 0.118542 0.142826 0.882738 1.042676 -0.044705 1 0 0 0 0 0 1 431467
-0.002200 -0.001234 0.118542 0.142933 0.883350 1.043373 -0.044735 1 0 0 0 0 0 1 432442
-0.002200 -0.001234 0.118542 0.143041 0.883976 1.044107 -0.044766 1 0 0 0 0 0 1 433441
-0.002200 -0.001234 0.118542 0.143150 0.884607 1.044850 -0.044798 1 0 0 0 0 0 1 434450
-0.002200 -0.001234 0.118542 0.143242 0.885212 1.045567 -0.044829 1 0 0 0 0 0 1 435442
-0.002200 -0.001234 0.118542 0.143375 0.885920 1.046397 -0.044864 1 0 0 0 0 0 1 436581
-0.002187 -0.001221 0.118553 -0.027788 0.704037 0.896258 -0.044894 1 0 0 0 0 0 1 437540
-0.002181 -0.001214 0.118557 0.031468 0.768261 0.973707 -0.044927 1 0 0 0 0 0 1 438595
-0.002178 -0.001211 0.118558 0.076386 0.816611 1.013665 -0.044957 1 0 0 0 0 0 1 439546
-0.002176 -0.001209 0.118559 0.100678 0.842863 1.029219 -0.044989 1 0 0 0 0 0 1 440556
-0.002175 -0.001208 0.118559 0.113140 0.856467 1.035097 -0.045017 1 0 0 0 0 0 1 441456
-0.002175 -0.001208 0.118559 0.119462 0.863668 1.037666 -0.045049 1 0 0 0 0 0 1 442494
-0.002175 -0.001208 0.118559 0.122696 0.867600 1.039057 -0.045082 1 0 0 0 0 0 1 443556
-0.002175 -0.001207 0.118559 0.124359 0.869826 1.039957 -0.045112 1 0 0 0 0 0 1 444509
-0.002175 -0.001207 0.118559 0.125237 0.871320 1.040826 -0.045147 1 0 0 0 0 0 1 445620
-0.002174 -0.001207 0.118559 0.125706 0.872230 1.041437 -0.045172 1 0 0 0 0 0 1 446431
-0.002174 -0.001207 0.118559 0.125997 0.873095 1.042233 -0.045206 1 0 0 0 0 0 1 447522
-0.002174 -0.001207 0.118559 0.126180 0.873725 1.042875 -0.045234 1 0 0 0 0 0 1 448406
-0.002174 -0.001207 0.118559 0.126313 0.874401 1.043619 -0.045266 1 0 0 0 0 0 1 449427
-0.002162 -0.001194 0.118570 -0.045006 0.692334 0.893503 -0.045295 1 0 0 0 0 0 1 450371
-0.002156 -0.001187 0.118574 0.014274 0.756685 0.970998 -0.045335 1 0 0 0 0 0 1 451630
-0.002152 -0.001184 0.118575 0.059194 0.805034 1.010908 -0.045364 1 0 0 0 0 0 1 452575
-0.002151 -0.001182 0.118576 0.083462 0.831161 1.026297 -0.045390 1 0 0 0 0 0 1 453392
-0.002150 -0.001181 0.118576 0.095895 0.844863 1.032298 -0.045424 1 0 0 0 0 0 1 454482
-0.002150 -0.001181 0.118576 0.102230 0.852008 1.034814 -0.045455 1 0 0 0 0 0 1 455464
-0.002149 -0.001181 0.118576 0.105432 0.855885 1.036130 -0.045485 1 0 0 0 0 0 1 456436
-0.002137 -0.001167 0.118587 -0.064474 0.675312 0.886349 -0.045516 1 0 0 0 0 0 1 457442
-0.002130 -0.001161 0.118591 -0.004431 0.740342 0.963652 -0.045547 1 0 0 0 0 0 1 458430
-0.002127 -0.001157 0.118592 0.040882 0.789119 1.003576 -0.045578 1 0 0 0 0 0 1 459429
-0.002126 -0.001156 0.118592 0.065348 0.815561 1.019089 -0.045610 1 0 0 0 0 0 1 460427
-0.002125 -0.001155 0.118592 0.077885 0.829288 1.025021 -0.045641 1 0 0 0 0 0 1 461437
-0.002124 -0.001154 0.118593 0.084236 0.836481 1.027542 -0.045672 1 0 0 0 0 0 1 462431
-0.002124 -0.001154 0.118593 0.087453 0.840390 1.028868 -0.045703 1 0 0 0 0 0 1 463430
-0.002124 -0.001154 0.118593 0.089115 0.842628 1.029784 -0.045735 1 0 0 0 0 0 1 464431
-0.002124 -0.001154 0.118593 0.089956 0.844042 1.030570 -0.045766 1 0 0 0 0 0 1 465434
-0.002124 -0.001154 0.118593 0.090428 0.845065 1.031354 -0.045800 1 0 0 0 0 0 1 466517
-0.002111 -0.001140 0.118604 -0.081024 0.662983 0.881532 -0.045837 1 0 0 0 0 0 1 467687
-0.002105 -0.001134 0.118607 -0.021675 0.727233 0.958600 -0.045864 1 0 0 0 0 0 1 468575
-0.002120 -0.001126 0.118619 0.278662 0.716356 0.861151 -0.045891 1 0 0 0 0 0 1 469432
-0.002128 -0.001122 0.118622 0.212067 0.762771 0.946214 -0.045922 1 0 0 0 0 0 1 470423
-0.002132 -0.001120 0.118624 0.157827 0.791876 0.987815 -0.045954 1 0 0 0 0 0 1 471446
-0.002134 -0.001119 0.118624 0.128898 0.807437 1.003802 -0.045986 1 0 0 0 0 0 1 472481
-0.002135 -0.001119 0.118624 0.114357 0.815594 1.009844 -0.046017 1 0 0 0 0 0 1 473449
-0.002135 -0.001118 0.118625 0.107148 0.819985 1.012393 -0.046047 1 0 0 0 0 0 1 474437
-0.002123 -0.001105 0.118635 -0.068224 0.639401 0.863179 -0.046083 1 0 0 0 0 0 1 475572
-0.002117 -0.001098 0.118639 -0.010783 0.704608 0.940493 -0.046115 1 0 0 0 0 0 1 476605
-0.002114 -0.001095 0.118641 0.033233 0.753383 0.980325 -0.046142 1 0 0 0 0 0 1 477479
-0.002112 -0.001093 0.118641 0.057051 0.779843 0.995809 -0.046174 1 0 0 0 0 0 1 478498
-0.002111 -0.001092 0.118641 0.069263 0.793550 1.001707 -0.046205 1 0 0 0 0 0 1 479476
-0.002111 -0.001092 0.118641 0.075447 0.800756 1.004228 -0.046237 1 0 0 0 0 0 1 480519
-0.002111 -0.001092 0.118641 0.078574 0.804593 1.005495 -0.046267 1 0 0 0 0 0 1 481465
-0.002110 -0.001091 0.118641 0.080193 0.806915 1.006543 -0.046305 1 0 0 0 0 0 1 482681
-0.002110 -0.001091 0.118641 0.081002 0.808144 1.007118 -0.046328 1 0 0 0 0 0 1 483419
-0.002129 -0.001087 0.118651 0.337086 0.749878 0.870650 -0.046363 1 0 0 0 0 0 1 484529
-0.002138 -0.001085 0.118655 0.246471 0.770786 0.940837 -0.046391 1 0 0 0 0 0 1 485438
-0.002143 -0.001084 0.118656 0.179948 0.786886 0.977155 -0.046422 1 0 0 0 0 0 1 486432
-0.002133 -0.001070 0.118667 -0.027142 0.612545 0.840634 -0.046453 1 0 0 0 0 0 1 487410
-0.002127 -0.001063 0.118671 0.014387 0.681117 0.922371 -0.046484 1 0 0 0 0 0 1 488418
-0.002125 -0.001059 0.118673 0.050482 0.731674 0.963811 -0.046515 1 0 0 0 0 0 1 489414
-0.002123 -0.001058 0.118673 0.070349 0.758962 0.979816 -0.046547 1 0 0 0 0 0 1 490411
-0.002123 -0.001057 0.118673 0.080571 0.773107 0.985895 -0.046578 1 0 0 0 0 0 1 491428
-0.002122 -0.001056 0.118673 0.085789 0.780460 0.988436 -0.046609 1 0 0 0 0 0 1 492409
-0.002122 -0.001056 0.118673 0.088433 0.784427 0.989748 -0.046640 1 0 0 0 0 0 1 493413
-0.002122 -0.001056 0.118673 0.089805 0.786670 0.990627 -0.046672 1 0 0 0 0 0 1 494409
-0.002122 -0.001056 0.118673 0.090511 0.788073 0.991385 -0.046703 1 0 0 0 0 0 1 495426
-0.002122 -0.001056 0.118673 0.090909 0.789038 0.992088 -0.046735 1 0 0 0 0 0 1 496445
-0.002122 -0.001056 0.118673 0.091170 0.790156 0.993232 -0.046789 1 0 0 0 0 0 1 498156
-0.002122 -0.001056 0.118673 0.091254 0.790400 0.993410 -0.046797 1 0 0 0 0 0 1 498420
-0.002141 -0.001051 0.118683 0.347258 0.731626 0.856868 -0.046830 1 0 0 0 0 0 1 499484
-0.002150 -0.001049 0.118687 0.256511 0.752394 0.927015 -0.046861 1 0 0 0 0 0 1 500471
-0.002154 -0.001048 0.118688 0.189905 0.768404 0.963274 -0.046891 1 0 0 0 0 0 1 501438
-0.002157 -0.001048 0.118688 0.154754 0.777328 0.977356 -0.046922 1 0 0 0 0 0 1 502417
-0.002158 -0.001047 0.118688 0.137090 0.782167 0.982765 -0.046953 1 0 0 0 0 0 1 503420
-0.002158 -0.001047 0.118688 0.128329 0.784883 0.985081 -0.046985 1 0 0 0 0 0 1 504439
-0.002159 -0.001047 0.118688 0.124015 0.786634 0.986475 -0.047024 1 0 0 0 0 0 1 505689
-0.002159 -0.001047 0.118688 0.121891 0.787613 0.987206 -0.047050 1 0 0 0 0 0 1 506507
-0.002159 -0.001047 0.118688 0.120869 0.788500 0.988023 -0.047085 1 0 0 0 0 0 1 507643
-0.002159 -0.001047 0.118688 0.120383 0.789012 0.988525 -0.047108 1 0 0 0 0 0 1 508386
-0.002178 -0.001043 0.118698 0.376309 0.730194 0.852073 -0.047141 1 0 0 0 0 0 1 509447
-0.002187 -0.001040 0.118702 0.285389 0.750955 0.922084 -0.047171 1 0 0 0 0 0 1 510388
-0.002191 -0.001039 0.118703 0.218737 0.767087 0.958460 -0.047209 1 0 0 0 0 0 1 511600
-0.002194 -0.001039 0.118703 0.183558 0.775974 0.972482 -0.047238 1 0 0 0 0 0 1 512520
-0.002195 -0.001039 0.118704 0.165906 0.780828 0.977897 -0.047269 1 0 0 0 0 0 1 513539
-0.002195 -0.001038 0.118704 0.157140 0.783512 0.980172 -0.047300 1 0 0 0 0 0 1 514512
-0.002196 -0.001038 0.118704 0.152815 0.785087 0.981343 -0.047329 1 0 0 0 0 0 1 515436
-0.002196 -0.001038 0.118704 0.150711 0.786149 0.982177 -0.047359 1 0 0 0 0 0 1 516416
-0.002196 -0.001038 0.118704 0.149706 0.786955 0.982888 -0.047390 1 0 0 0 0 0 1 517411
-0.002215 -0.001034 0.118714 0.405601 0.728151 0.846536 -0.047425 1 0 0 0 0 0 1 518519
-0.002224 -0.001032 0.118717 0.314556 0.749025 0.916584 -0.047459 1 0 0 0 0 0 1 519614
-0.002216 -0.001017 0.118729 0.075623 0.581283 0.801757 -0.047484 1 0 0 0 0 0 1 520409
-0.002212 -0.001010 0.118733 0.099442 0.653886 0.892098 -0.047516 1 0 0 0 0 0 1 521444
-0.002210 -0.001006 0.118735 0.126597 0.706508 0.936581 -0.047547 1 0 0 0 0 0 1 522420
-0.002209 -0.001004 0.118735 0.142027 0.734808 0.953628 -0.047578 1 0 0 0 0 0 1 523400
-0.002208 -0.001004 0.118736 0.150075 0.749460 0.960049 -0.047609 1 0 0 0 0 0 1 524406
-0.002227 -0.000999 0.118746 0.410741 0.697492 0.825627 -0.047639 1 0 0 0 0 0 1 525379
-0.002236 -0.000996 0.118749 0.321984 0.721826 0.896230 -0.047671 1 0 0 0 0 0 1 526402
-0.002240 -0.000995 0.118750 0.256408 0.739606 0.932619 -0.047702 1 0 0 0 0 0 1 527384
-0.002242 -0.000994 0.118751 0.221788 0.749419 0.946744 -0.047734 1 0 0 0 0 0 1 528398
-0.002244 -0.000994 0.118751 0.204438 0.754673 0.952132 -0.047765 1 0 0 0 0 0 1 529405
-0.002244 -0.000994 0.118751 0.195835 0.757555 0.954412 -0.047796 1 0 0 0 0 0 1 530382
-0.002232 -0.000981 0.118762 0.019318 0.575394 0.804716 -0.047827 1 0 0 0 0 0 1 531381
-0.002226 -0.000974 0.118766 0.076243 0.640174 0.881744 -0.047858 1 0 0 0 0 0 1 532379
-0.002223 -0.000970 0.118767 0.120089 0.688777 0.921546 -0.047890 1 0 0 0 0 0 1 533393
-0.002240 -0.000964 0.118777 0.400642 0.655661 0.800260 -0.047938 1 0 0 0 0 0 1 534922
-0.002248 -0.000961 0.118781 0.321879 0.689288 0.874949 -0.047951 1 0 0 0 0 0 1 535365
-0.002252 -0.000960 0.118782 0.261406 0.711929 0.912957 -0.047986 1 0 0 0 0 0 1 536476
-0.002242 -0.000946 0.118793 0.056943 0.540058 0.776695 -0.048015 1 0 0 0 0 0 1 537402
-0.002237 -0.000938 0.118797 0.099867 0.610264 0.858480 -0.048050 1 0 0 0 0 0 1 538515
-0.002234 -0.000935 0.118799 0.136693 0.661533 0.899829 -0.048078 1 0 0 0 0 0 1 539417
-0.002232 -0.000933 0.118799 0.157005 0.689140 0.915786 -0.048109 1 0 0 0 0 0 1 540394
-0.002250 -0.000928 0.118809 0.424390 0.643701 0.784835 -0.048141 1 0 0 0 0 0 1 541425
-0.002259 -0.000925 0.118813 0.338821 0.671404 0.856450 -0.048171 1 0 0 0 0 0 1 542395
-0.002251 -0.000910 0.118825 0.102367 0.506733 0.742389 -0.048204 1 0 0 0 0 0 1 543458
-0.002247 -0.000903 0.118829 0.127532 0.581048 0.832660 -0.048233 1 0 0 0 0 0 1 544385
-0.002245 -0.000899 0.118831 0.155407 0.634531 0.877139 -0.048265 1 0 0 0 0 0 1 545399
-0.002244 -0.000897 0.118831 0.171222 0.663269 0.894181 -0.048298 1 0 0 0 0 0 1 546447
-0.002231 -0.000883 0.118842 0.006873 0.493776 0.749828 -0.048329 1 0 0 0 0 0 1 547452
-0.002243 -0.000872 0.118856 0.327234 0.505492 0.691585 -0.048366 1 0 0 0 0 0 1 548623
-0.002249 -0.000866 0.118861 0.283292 0.577667 0.800822 -0.048389 1 0 0 0 0 0 1 549360
-0.002252 -0.000863 0.118862 0.241927 0.621145 0.851920 -0.048423 1 0 0 0 0 0 1 550469
-0.002253 -0.000861 0.118863 0.219707 0.643910 0.871170 -0.048454 1 0 0 0 0 0 1 551434
-0.002254 -0.000861 0.118863 0.208586 0.655658 0.878310 -0.048484 1 0 0 0 0 0 1 552411
-0.002242 -0.000847 0.118874 0.030432 0.477328 0.730447 -0.048515 1 0 0 0 0 0 1 553406
-0.002236 -0.000840 0.118878 0.086798 0.544435 0.807806 -0.048547 1 0 0 0 0 0 1 554409
-0.002251 -0.000832 0.118889 0.387636 0.534275 0.710676 -0.048578 1 0 0 0 0 0 1 555400
-0.002259 -0.000828 0.118893 0.320347 0.581472 0.795131 -0.048609 1 0 0 0 0 0 1 556407
-0.002263 -0.000826 0.118894 0.265735 0.610839 0.836375 -0.048640 1 0 0 0 0 0 1 557402
-0.002252 -0.000812 0.118906 0.063870 0.441802 0.701479 -0.048671 1 0 0 0 0 0 1 558406
-0.002246 -0.000805 0.118910 0.108322 0.513756 0.783346 -0.048703 1 0 0 0 0 0 1 559406
-0.002244 -0.000801 0.118911 0.145968 0.565934 0.824759 -0.048734 1 0 0 0 0 0 1 560404
-0.002242 -0.000799 0.118912 0.166674 0.593937 0.840681 -0.048765 1 0 0 0 0 0 1 561402
-0.002260 -0.000794 0.118922 0.434956 0.548819 0.710294 -0.048830 1 0 0 0 0 0 1 563480
-0.002269 -0.000791 0.118925 0.349364 0.576364 0.781276 -0.048834 1 0 0 0 0 0 1 563619
-0.002261 -0.000776 0.118937 0.112491 0.411051 0.667216 -0.048863 1 0 0 0 0 0 1 564537
-0.002257 -0.000769 0.118942 0.137664 0.485477 0.757175 -0.048890 1 0 0 0 0 0 1 565396
-0.002255 -0.000765 0.118943 0.165584 0.538967 0.801477 -0.048920 1 0 0 0 0 0 1 566358
-0.002254 -0.000763 0.118943 0.181430 0.567649 0.818441 -0.048953 1 0 0 0 0 0 1 567410
-0.002253 -0.000762 0.118944 0.189695 0.582408 0.824770 -0.048984 1 0 0 0 0 0 1 568414
-0.002272 -0.000758 0.118954 0.451596 0.529944 0.690388 -0.049015 1 0 0 0 0 0 1 569409
-0.002268 -0.000742 0.118968 0.189825 0.369533 0.609984 -0.049047 1 0 0 0 0 0 1 570421
-0.002266 -0.000734 0.118973 0.183251 0.451293 0.722075 -0.049084 1 0 0 0 0 0 1 571614
-0.002265 -0.000730 0.118975 0.193500 0.508968 0.775063 -0.049119 1 0 0 0 0 0 1 572712
-0.002265 -0.000728 0.118975 0.200349 0.539673 0.794936 -0.049142 1 0 0 0 0 0 1 573457
-0.002265 -0.000727 0.118975 0.204156 0.555464 0.802327 -0.049174 1 0 0 0 0 0 1 574471
-0.002265 -0.000726 0.118976 0.206185 0.563597 0.805225 -0.049205 1 0 0 0 0 0 1 575464
-0.002264 -0.000726 0.118976 0.207313 0.567886 0.806628 -0.049239 1 0 0 0 0 0 1 576578
-0.002264 -0.000726 0.118976 0.207914 0.570144 0.807339 -0.049266 1 0 0 0 0 0 1 577424
-0.002264 -0.000726 0.118976 0.208306 0.571506 0.807989 -0.049299 1 0 0 0 0 0 1 578491
-0.002283 -0.000721 0.118986 0.466415 0.512253 0.671659 -0.049332 1 0 0 0 0 0 1 579532
-0.002292 -0.000719 0.118989 0.375646 0.533364 0.741088 -0.049363 1 0 0 0 0 0 1 580538
-0.002297 -0.000718 0.118990 0.308997 0.549393 0.776935 -0.049391 1 0 0 0 0 0 1 581444
-0.002299 -0.000718 0.118991 0.273854 0.558183 0.790777 -0.049419 1 0 0 0 0 0 1 582343
-0.002300 -0.000717 0.118991 0.256268 0.562898 0.796034 -0.049452 1 0 0 0 0 0 1 583398
-0.002301 -0.000717 0.118991 0.247575 0.565466 0.798233 -0.049486 1 0 0 0 0 0 1 584466
-0.002301 -0.000717 0.118991 0.243338 0.566965 0.799363 -0.049521 1 0 0 0 0 0 1 585599
-0.002301 -0.000717 0.118991 0.241247 0.567813 0.799973 -0.049547 1 0 0 0 0 0 1 586413
-0.002320 -0.000713 0.119001 0.498347 0.508294 0.663759 -0.049579 1 0 0 0 0 0 1 587449
-0.002317 -0.000697 0.119015 0.233812 0.344152 0.582406 -0.049610 1 0 0 0 0 0 1 588437
-0.002315 -0.000689 0.119020 0.225807 0.424105 0.694010 -0.049640 1 0 0 0 0 0 1 589409
-0.002314 -0.000685 0.119022 0.235368 0.480843 0.746817 -0.049671 1 0 0 0 0 0 1 590405
-0.002314 -0.000683 0.119022 0.241931 0.511169 0.766766 -0.049703 1 0 0 0 0 0 1 591404
-0.002314 -0.000682 0.119022 0.245592 0.526716 0.774112 -0.049733 1 0 0 0 0 0 1 592379
-0.002313 -0.000682 0.119023 0.247571 0.534702 0.776981 -0.049764 1 0 0 0 0 0 1 593373
-0.002313 -0.000681 0.119023 0.248668 0.538875 0.778279 -0.049795 1 0 0 0 0 0 1 594346
-0.002313 -0.000681 0.119023 0.249294 0.541136 0.779062 -0.049827 1 0 0 0 0 0 1 595372
-0.002313 -0.000681 0.119023 0.249696 0.542430 0.779657 -0.049858 1 0 0 0 0 0 1 596379
-0.002313 -0.000681 0.119023 0.249972 0.543255 0.780184 -0.049889 1 0 0 0 0 0 1 597372
-0.002313 -0.000681 0.119023 0.250188 0.543847 0.780682 -0.049921 1 0 0 0 0 0 1 598376
-0.002313 -0.000681 0.119023 0.250387 0.544338 0.781222 -0.049955 1 0 0 0 0 0 1 599475
-0.002313 -0.000681 0.119023 0.250555 0.544698 0.781669 -0.049984 1 0 0 0 0 0 1 600402
-0.002313 -0.000681 0.119023 0.250724 0.545111 0.782204 -0.050018 1 0 0 0 0 0 1 601485
-0.002313 -0.000681 0.119023 0.250870 0.545426 0.782647 -0.050045 1 0 0 0 0 0 1 602374
-0.002313 -0.000681 0.119023 0.251036 0.545774 0.783121 -0.050077 1 0 0 0 0 0 1 603370
-0.002313 -0.000681 0.119023 0.251181 0.546118 0.783615 -0.050108 1 0 0 0 0 0 1 604370
-0.002313 -0.000681 0.119023 0.251344 0.546476 0.784128 -0.050141 1 0 0 0 0 0 1 605419
-0.002313 -0.000681 0.119023 0.251507 0.546802 0.784593 -0.050171 1 0 0 0 0 0 1 606384
-0.002313 -0.000681 0.119023 0.251661 0.547154 0.785096 -0.050202 1 0 0 0 0 0 1 607387
-0.002313 -0.000681 0.119023 0.251836 0.547543 0.785659 -0.050239 1 0 0 0 0 0 1 608551
-0.002313 -0.000681 0.119023 0.251994 0.547861 0.786114 -0.050268 1 0 0 0 0 0 1 609495
-0.002332 -0.000677 0.119033 0.510529 0.487937 0.649764 -0.050299 1 0 0 0 0 0 1 610492
-0.002341 -0.000675 0.119036 0.419743 0.508761 0.718945 -0.050328 1 0 0 0 0 0 1 611415
-0.002346 -0.000673 0.119037 0.353097 0.524676 0.754738 -0.050359 1 0 0 0 0 0 1 612392
-0.002348 -0.000673 0.119038 0.317985 0.533431 0.768569 -0.050390 1 0 0 0 0 0 1 613385
-0.002349 -0.000673 0.119038 0.300461 0.538133 0.773871 -0.050427 1 0 0 0 0 0 1 614581
-0.002350 -0.000672 0.119038 0.291761 0.540599 0.775965 -0.050456 1 0 0 0 0 0 1 615511
-0.002350 -0.000672 0.119038 0.287487 0.541992 0.776950 -0.050483 1 0 0 0 0 0 1 616368
-0.002350 -0.000672 0.119038 0.285479 0.542876 0.777636 -0.050515 1 0 0 0 0 0 1 617392
-0.002350 -0.000672 0.119038 0.284542 0.543488 0.778187 -0.050546 1 0 0 0 0 0 1 618383
-0.002350 -0.000672 0.119038 0.284169 0.543940 0.778673 -0.050576 1 0 0 0 0 0 1 619365
-0.002350 -0.000672 0.119038 0.284072 0.544348 0.779171 -0.050607 1 0 0 0 0 0 1 620357
-0.002350 -0.000672 0.119038 0.284093 0.544703 0.779620 -0.050637 1 0 0 0 0 0 1 621307
-0.002350 -0.000672 0.119038 0.284207 0.545069 0.780132 -0.050670 1 0 0 0 0 0 1 622349
-0.002350 -0.000672 0.119038 0.284357 0.545416 0.780612 -0.050701 1 0 0 0 0 0 1 623360
-0.002350 -0.000672 0.119038 0.284515 0.545765 0.781089 -0.050732 1 0 0 0 0 0 1 624354
-0.002350 -0.000672 0.119038 0.284669 0.546097 0.781570 -0.050764 1 0 0 0 0 0 1 625354
-0.002350 -0.000672 0.119038 0.284851 0.546441 0.782059 -0.050795 1 0 0 0 0 0 1 626356
-0.002350 -0.000672 0.119038 0.285019 0.546771 0.782535 -0.050826 1 0 0 0 0 0 1 627358
-0.002350 -0.000672 0.119038 0.285192 0.547103 0.783011 -0.050857 1 0 0 0 0 0 1 628350
-0.002350 -0.000672 0.119038 0.285393 0.547482 0.783548 -0.050892 1 0 0 0 0 0 1 629452
-0.002350 -0.000672 0.119038 0.285552 0.547794 0.783999 -0.050921 1 0 0 0 0 0 1 630401
-0.002350 -0.000672 0.119038 0.285744 0.548161 0.784525 -0.050956 1 0 0 0 0 0 1 631497
-0.002350 -0.000672 0.119038 0.285906 0.548466 0.784956 -0.050983 1 0 0 0 0 0 1 632378
-0.002350 -0.000672 0.119038 0.286068 0.548783 0.785414 -0.051013 1 0 0 0 0 0 1 633343
-0.002350 -0.000672 0.119038 0.286246 0.549124 0.785903 -0.051045 1 0 0 0 0 0 1 634361
-0.002350 -0.000672 0.119038 0.286432 0.549474 0.786399 -0.051077 1 0 0 0 0 0 1 635378
-0.002350 -0.000672 0.119038 0.286600 0.549802 0.786873 -0.051108 1 0 0 0 0 0 1 636376
-0.002350 -0.000672 0.119038 0.286776 0.550141 0.787359 -0.051140 1 0 0 0 0 0 1 637388
-0.002350 -0.000672 0.119038 0.286981 0.550527 0.787907 -0.051175 1 0 0 0 0 0 1 638511
-0.002350 -0.000672 0.119038 0.287151 0.550859 0.788385 -0.051206 1 0 0 0 0 0 1 639519
-0.002350 -0.000672 0.119038 0.287317 0.551172 0.788829 -0.051235 1 0 0 0 0 0 1 640428
-0.002350 -0.000672 0.119038 0.287470 0.551471 0.789262 -0.051263 1 0 0 0 0 0 1 641340
-0.002350 -0.000672 0.119038 0.287668 0.551844 0.789790 -0.051297 1 0 0 0 0 0 1 642425
-0.002350 -0.000672 0.119038 0.287870 0.552239 0.790360 -0.051335 1 0 0 0 0 0 1 643623
-0.002350 -0.000672 0.119038 0.288008 0.552504 0.790741 -0.051359 1 0 0 0 0 0 1 644415
-0.002350 -0.000672 0.119038 0.288221 0.552905 0.791309 -0.051396 1 0 0 0 0 0 1 645582
-0.002350 -0.000672 0.119038 0.288382 0.553219 0.791764 -0.051426 1 0 0 0 0 0 1 646540
-0.002350 -0.000672 0.119038 0.288560 0.553563 0.792256 -0.051458 1 0 0 0 0 0 1 647564
-0.002350 -0.000672 0.119038 0.288696 0.553843 0.792654 -0.051483 1 0 0 0 0 0 1 648364
-0.002350 -0.000672 0.119038 0.288891 0.554201 0.793169 -0.051517 1 0 0 0 0 0 1 649458
-0.002350 -0.000672 0.119038 0.289058 0.554519 0.793624 -0.051547 1 0 0 0 0 0 1 650408
-0.002350 -0.000672 0.119038 0.289273 0.554931 0.794214 -0.051585 1 0 0 0 0 0 1 651634
-0.002350 -0.000672 0.119038 0.289419 0.555211 0.794614 -0.051611 1 0 0 0 0 0 1 652467
-0.002350 -0.000672 0.119038 0.289578 0.555508 0.795036 -0.051638 1 0 0 0 0 0 1 653328
-0.002350 -0.000672 0.119038 0.289758 0.555861 0.795545 -0.051671 1 0 0 0 0 0 1 654399
-0.002350 -0.000672 0.119038 0.289950 0.556222 0.796057 -0.051704 1 0 0 0 0 0 1 655451
-0.002350 -0.000672 0.119038 0.290108 0.556531 0.796504 -0.051734 1 0 0 0 0 0 1 656393
-0.002350 -0.000672 0.119038 0.290279 0.556861 0.796976 -0.051764 1 0 0 0 0 0 1 657375
-0.002350 -0.000672 0.119038 0.290465 0.557209 0.797469 -0.051796 1 0 0 0 0 0 1 658386
-0.002350 -0.000672 0.119038 0.290630 0.557533 0.797938 -0.051827 1 0 0 0 0 0 1 659373
-0.002369 -0.000668 0.119048 0.549786 0.497451 0.661455 -0.051858 1 0 0 0 0 0 1 660372
-0.002378 -0.000666 0.119051 0.459200 0.518277 0.730519 -0.051889 1 0 0 0 0 0 1 661373
-0.002383 -0.000665 0.119052 0.392657 0.534182 0.766251 -0.051921 1 0 0 0 0 0 1 662380
-0.002385 -0.000664 0.119053 0.357611 0.542900 0.780057 -0.051952 1 0 0 0 0 0 1 663372
-0.002374 -0.000650 0.119064 0.166452 0.361756 0.634115 -0.051983 1 0 0 0 0 0 1 664372
-0.002368 -0.000643 0.119068 0.216456 0.428020 0.711868 -0.052014 1 0 0 0 0 0 1 665376
-0.002365 -0.000640 0.119069 0.256960 0.477298 0.751841 -0.052048 1 0 0 0 0 0 1 666446
-0.002364 -0.000638 0.119069 0.279135 0.503804 0.767258 -0.052081 1 0 0 0 0 0 1 667523
-0.002363 -0.000637 0.119069 0.290606 0.517409 0.773014 -0.052113 1 0 0 0 0 0 1 668540
-0.002363 -0.000637 0.119070 0.296448 0.524347 0.775224 -0.052139 1 0 0 0 0 0 1 669353
-0.002362 -0.000637 0.119070 0.299499 0.528011 0.776329 -0.052170 1 0 0 0 0 0 1 670373
-0.002362 -0.000637 0.119070 0.301127 0.530011 0.777029 -0.052202 1 0 0 0 0 0 1 671385
-0.002362 -0.000637 0.119070 0.302046 0.531166 0.777591 -0.052235 1 0 0 0 0 0 1 672427
-0.002362 -0.000637 0.119070 0.302572 0.531889 0.778056 -0.052265 1 0 0 0 0 0 1 673385
-0.002362 -0.000637 0.119070 0.302924 0.532416 0.778512 -0.052295 1 0 0 0 0 0 1 674350
-0.002381 -0.000632 0.119079 0.562462 0.472365 0.642077 -0.052330 1 0 0 0 0 0 1 675472
-0.002390 -0.000630 0.119083 0.471945 0.493237 0.711029 -0.052360 1 0 0 0 0 0 1 676442
-0.002395 -0.000629 0.119084 0.405460 0.509156 0.746751 -0.052393 1 0 0 0 0 0 1 677482
-0.002397 -0.000628 0.119084 0.370401 0.517874 0.760508 -0.052423 1 0 0 0 0 0 1 678441
-0.002398 -0.000628 0.119085 0.352890 0.522464 0.765666 -0.052452 1 0 0 0 0 0 1 679395
-0.002399 -0.000628 0.119085 0.344249 0.524956 0.767775 -0.052484 1 0 0 0 0 0 1 680421
-0.002399 -0.000628 0.119085 0.340097 0.526423 0.768917 -0.052523 1 0 0 0 0 0 1 681658
-0.002399 -0.000628 0.119085 0.338032 0.527205 0.769448 -0.052546 1 0 0 0 0 0 1 682387
-0.002399 -0.000628 0.119085 0.337132 0.527774 0.769941 -0.052575 1 0 0 0 0 0 1 683328
-0.002399 -0.000628 0.119085 0.336792 0.528229 0.770436 -0.052607 1 0 0 0 0 0 1 684357
-0.002399 -0.000628 0.119085 0.336713 0.528628 0.770911 -0.052639 1 0 0 0 0 0 1 685378
-0.002399 -0.000628 0.119085 0.336775 0.528972 0.771367 -0.052670 1 0 0 0 0 0 1 686364
-0.002399 -0.000628 0.119085 0.336919 0.529297 0.771827 -0.052701 1 0 0 0 0 0 1 687357
-0.002399 -0.000628 0.119085 0.337073 0.529611 0.772277 -0.052732 1 0 0 0 0 0 1 688356
-0.002399 -0.000628 0.119085 0.337254 0.529939 0.772734 -0.052764 1 0 0 0 0 0 1 689358
-0.002399 -0.000628 0.119085 0.337439 0.530254 0.773194 -0.052795 1 0 0 0 0 0 1 690349
-0.002399 -0.000628 0.119085 0.337639 0.530570 0.773654 -0.052826 1 0 0 0 0 0 1 691354
-0.002399 -0.000628 0.119085 0.337850 0.530880 0.774104 -0.052857 1 0 0 0 0 0 1 692351
-0.002399 -0.000628 0.119085 0.338040 0.531198 0.774570 -0.052889 1 0 0 0 0 0 1 693356
-0.002399 -0.000628 0.119085 0.338238 0.531511 0.775026 -0.052920 1 0 0 0 0 0 1 694351
-0.002399 -0.000628 0.119085 0.338433 0.531817 0.775472 -0.052950 1 0 0 0 0 0 1 695325
-0.002399 -0.000628 0.119085 0.338630 0.532132 0.775937 -0.052982 1 0 0 0 0 0 1 696356
-0.002399 -0.000628 0.119085 0.338855 0.532481 0.776441 -0.053016 1 0 0 0 0 0 1 697444
-0.002399 -0.000628 0.119085 0.339041 0.532773 0.776867 -0.053045 1 0 0 0 0 0 1 698373
-0.002399 -0.000628 0.119085 0.339254 0.533108 0.777355 -0.053079 1 0 0 0 0 0 1 699439
-0.002399 -0.000628 0.119085 0.339434 0.533395 0.777778 -0.053108 1 0 0 0 0 0 1 700379
-0.002399 -0.000628 0.119085 0.339638 0.533712 0.778236 -0.053139 1 0 0 0 0 0 1 701366
-0.002399 -0.000628 0.119085 0.339849 0.534022 0.778686 -0.053170 1 0 0 0 0 0 1 702361
-0.002399 -0.000628 0.119085 0.340039 0.534338 0.779149 -0.053201 1 0 0 0 0 0 1 703360
-0.002399 -0.000628 0.119085 0.340228 0.534642 0.779598 -0.053232 1 0 0 0 0 0 1 704355
-0.002399 -0.000628 0.119085 0.340472 0.535022 0.780147 -0.053269 1 0 0 0 0 0 1 705541
-0.002399 -0.000628 0.119085 0.340656 0.535310 0.780566 -0.053298 1 0 0 0 0 0 1 706456
-0.002399 -0.000628 0.119085 0.340851 0.535618 0.781014 -0.053329 1 0 0 0 0 0 1 707435
-0.002399 -0.000628 0.119085 0.341031 0.535904 0.781437 -0.053358 1 0 0 0 0 0 1 708373
-0.002399 -0.000628 0.119085 0.341263 0.536265 0.781959 -0.053393 1 0 0 0 0 0 1 709500
-0.002399 -0.000628 0.119085 0.341479 0.536604 0.782453 -0.053427 1 0 0 0 0 0 1 710578
-0.002399 -0.000628 0.119085 0.341644 0.536864 0.782832 -0.053453 1 0 0 0 0 0 1 711406
-0.002399 -0.000628 0.119085 0.341847 0.537187 0.783308 -0.053486 1 0 0 0 0 0 1 712461
-0.002399 -0.000628 0.119085 0.342063 0.537523 0.783794 -0.053518 1 0 0 0 0 0 1 713510
-0.002399 -0.000628 0.119085 0.342273 0.537831 0.784240 -0.053549 1 0 0 0 0 0 1 714497
-0.002399 -0.000628 0.119085 0.342450 0.538128 0.784674 -0.053579 1 0 0 0 0 0 1 715433
-0.002399 -0.000628 0.119085 0.342629 0.538415 0.785099 -0.053608 1 0 0 0 0 0 1 716375
-0.002399 -0.000628 0.119085 0.342838 0.538740 0.785568 -0.053640 1 0 0 0 0 0 1 717386
-0.002399 -0.000628 0.119085 0.343049 0.539071 0.786049 -0.053672 1 0 0 0 0 0 1 718437
-0.002399 -0.000628 0.119085 0.343279 0.539433 0.786578 -0.053709 1 0 0 0 0 0 1 719591
-0.002399 -0.000628 0.119085 0.343426 0.539667 0.786925 -0.053733 1 0 0 0 0 0 1 720364
-0.002399 -0.000628 0.119085 0.343645 0.540009 0.787419 -0.053766 1 0 0 0 0 0 1 721430
-0.002399 -0.000628 0.119085 0.343838 0.540311 0.787858 -0.053796 1 0 0 0 0 0 1 722389
-0.002387 -0.000614 0.119096 0.169979 0.354346 0.636912 -0.053827 1 0 0 0 0 0 1 723385
-0.002381 -0.000608 0.119099 0.228643 0.418277 0.712843 -0.053857 1 0 0 0 0 0 1 724358
-0.002377 -0.000604 0.119101 0.273476 0.466358 0.752143 -0.053889 1 0 0 0 0 0 1 725378
-0.002376 -0.000602 0.119101 0.297816 0.492228 0.767307 -0.053921 1 0 0 0 0 0 1 726376
-0.002375 -0.000602 0.119101 0.310356 0.505529 0.772965 -0.053952 1 0 0 0 0 0 1 727381
-0.002374 -0.000601 0.119101 0.316777 0.512337 0.775219 -0.053982 1 0 0 0 0 0 1 728355
-0.002374 -0.000601 0.119101 0.320096 0.515907 0.776295 -0.054014 1 0 0 0 0 0 1 729368
-0.002374 -0.000601 0.119101 0.321868 0.517844 0.776957 -0.054045 1 0 0 0 0 0 1 730355
-0.002374 -0.000601 0.119101 0.322836 0.518963 0.777469 -0.054076 1 0 0 0 0 0 1 731353
-0.002374 -0.000601 0.119101 0.323412 0.519673 0.777956 -0.054107 1 0 0 0 0 0 1 732353
-0.002374 -0.000601 0.119101 0.323820 0.520200 0.778445 -0.054141 1 0 0 0 0 0 1 733433
-0.002374 -0.000601 0.119101 0.324134 0.520646 0.778970 -0.054176 1 0 0 0 0 0 1 734562
-0.002374 -0.000601 0.119101 0.324354 0.520973 0.779383 -0.054205 1 0 0 0 0 0 1 735488
-0.002374 -0.000601 0.119101 0.324544 0.521244 0.779750 -0.054232 1 0 0 0 0 0 1 736333
-0.002374 -0.000601 0.119101 0.324738 0.521565 0.780198 -0.054263 1 0 0 0 0 0 1 737334
-0.002374 -0.000601 0.119101 0.324931 0.521894 0.780683 -0.054296 1 0 0 0 0 0 1 738385
-0.002374 -0.000601 0.119101 0.325138 0.522208 0.781150 -0.054329 1 0 0 0 0 0 1 739433
-0.002374 -0.000601 0.119101 0.325316 0.522493 0.781576 -0.054358 1 0 0 0 0 0 1 740383
-0.002374 -0.000601 0.119101 0.325501 0.522790 0.782020 -0.054389 1 0 0 0 0 0 1 741372
-0.002374 -0.000601 0.119101 0.325689 0.523092 0.782472 -0.054421 1 0 0 0 0 0 1 742378
-0.002374 -0.000601 0.119101 0.325898 0.523427 0.782974 -0.054455 1 0 0 0 0 0 1 743494
-0.002374 -0.000601 0.119101 0.326083 0.523720 0.783407 -0.054485 1 0 0 0 0 0 1 744442
-0.002374 -0.000601 0.119101 0.326254 0.523999 0.783829 -0.054515 1 0 0 0 0 0 1 745395
-0.002374 -0.000601 0.119101 0.326435 0.524290 0.784264 -0.054545 1 0 0 0 0 0 1 746365
-0.002374 -0.000601 0.119101 0.326625 0.524596 0.784722 -0.054577 1 0 0 0 0 0 1 747384
-0.002374 -0.000601 0.119101 0.326836 0.524934 0.785229 -0.054612 1 0 0 0 0 0 1 748512
-0.002374 -0.000601 0.119101 0.327046 0.525250 0.785699 -0.054645 1 0 0 0 0 0 1 749573
-0.002374 -0.000601 0.119101 0.327197 0.525507 0.786079 -0.054671 1 0 0 0 0 0 1 750391
-0.002374 -0.000601 0.119101 0.327386 0.525816 0.786547 -0.054704 1 0 0 0 0 0 1 751445
-0.002374 -0.000601 0.119101 0.327564 0.526103 0.786976 -0.054734 1 0 0 0 0 0 1 752401
-0.002374 -0.000601 0.119101 0.327747 0.526396 0.787416 -0.054764 1 0 0 0 0 0 1 753380
-0.002374 -0.000601 0.119101 0.327934 0.526697 0.787865 -0.054796 1 0 0 0 0 0 1 754381
-0.002374 -0.000601 0.119101 0.328120 0.526996 0.788313 -0.054827 1 0 0 0 0 0 1 755378
-0.002374 -0.000601 0.119101 0.328315 0.527305 0.788769 -0.054858 1 0 0 0 0 0 1 756376
-0.002374 -0.000601 0.119101 0.328495 0.527599 0.789213 -0.054889 1 0 0 0 0 0 1 757379
-0.002374 -0.000601 0.119101 0.328682 0.527900 0.789664 -0.054921 1 0 0 0 0 0 1 758384
-0.002374 -0.000601 0.119101 0.328868 0.528197 0.790110 -0.054952 1 0 0 0 0 0 1 759375
-0.002374 -0.000601 0.119101 0.329066 0.528494 0.790552 -0.054983 1 0 0 0 0 0 1 760374
-0.002374 -0.000601 0.119101 0.329251 0.528806 0.791014 -0.055014 1 0 0 0 0 0 1 761374
-0.002374 -0.000601 0.119101 0.329431 0.529100 0.791459 -0.055046 1 0 0 0 0 0 1 762378
-0.002374 -0.000601 0.119101 0.329686 0.529511 0.792075 -0.055088 1 0 0 0 0 0 1 763749
-0.002374 -0.000601 0.119101 0.329837 0.529754 0.792438 -0.055114 1 0 0 0 0 0 1 764558
-0.002374 -0.000601 0.119101 0.330017 0.530042 0.792870 -0.055144 1 0 0 0 0 0 1 765519
-0.002374 -0.000601 0.119101 0.330183 0.530309 0.793269 -0.055171 1 0 0 0 0 0 1 766406
-0.002374 -0.000601 0.119101 0.330375 0.530614 0.793719 -0.055202 1 0 0 0 0 0 1 767393
-0.002374 -0.000601 0.119101 0.330557 0.530910 0.794167 -0.055234 1 0 0 0 0 0 1 768403
-0.002374 -0.000601 0.119101 0.330738 0.531202 0.794604 -0.055264 1 0 0 0 0 0 1 769377
-0.002374 -0.000601 0.119101 0.330927 0.531504 0.795057 -0.055296 1 0 0 0 0 0 1 770385
-0.002374 -0.000601 0.119101 0.331123 0.531798 0.795494 -0.055327 1 0 0 0 0 0 1 771372
-0.002374 -0.000601 0.119101 0.331335 0.532153 0.796021 -0.055362 1 0 0 0 0 0 1 772517
-0.002374 -0.000601 0.119101 0.331526 0.532465 0.796493 -0.055396 1 0 0 0 0 0 1 773581
-0.002374 -0.000601 0.119101 0.331691 0.532731 0.796891 -0.055423 1 0 0 0 0 0 1 774468
-0.002374 -0.000601 0.119101 0.331861 0.533003 0.797299 -0.055452 1 0 0 0 0 0 1 775376
-0.002374 -0.000601 0.119101 0.332086 0.533366 0.797841 -0.055489 1 0 0 0 0 0 1 776583
-0.002374 -0.000601 0.119101 0.332271 0.533662 0.798285 -0.055520 1 0 0 0 0 0 1 777570
-0.002374 -0.000601 0.119101 0.332461 0.533963 0.798729 -0.055551 1 0 0 0 0 0 1 778544
-0.002374 -0.000601 0.119101 0.332646 0.534264 0.799185 -0.055583 1 0 0 0 0 0 1 779571
-0.002374 -0.000601 0.119101 0.332796 0.534506 0.799547 -0.055608 1 0 0 0 0 0 1 780379
-0.002374 -0.000601 0.119101 0.333025 0.534875 0.800099 -0.055646 1 0 0 0 0 0 1 781606
-0.002374 -0.000601 0.119101 0.333178 0.535120 0.800465 -0.055672 1 0 0 0 0 0 1 782422
-0.002374 -0.000601 0.119101 0.333366 0.535399 0.800881 -0.055701 1 0 0 0 0 0 1 783362
-0.002374 -0.000601 0.119101 0.333550 0.535710 0.801341 -0.055732 1 0 0 0 0 0 1 784359
-0.002374 -0.000601 0.119101 0.333771 0.536071 0.801887 -0.055771 1 0 0 0 0 0 1 785585
-0.002374 -0.000601 0.119101 0.333956 0.536368 0.802332 -0.055802 1 0 0 0 0 0 1 786576
-0.002374 -0.000601 0.119101 0.334102 0.536604 0.802685 -0.055826 1 0 0 0 0 0 1 787363
-0.002374 -0.000601 0.119101 0.334296 0.536914 0.803150 -0.055859 1 0 0 0 0 0 1 788397
-0.002374 -0.000601 0.119101 0.334495 0.537230 0.803617 -0.055891 1 0 0 0 0 0 1 789421
-0.002374 -0.000601 0.119101 0.334664 0.537506 0.804034 -0.055920 1 0 0 0 0 0 1 790363
-0.002374 -0.000601 0.119101 0.334849 0.537804 0.804480 -0.055951 1 0 0 0 0 0 1 791357
-0.002374 -0.000601 0.119101 0.335035 0.538102 0.804926 -0.055982 1 0 0 0 0 0 1 792350
-0.002374 -0.000601 0.119101 0.335223 0.538404 0.805378 -0.056014 1 0 0 0 0 0 1 793355
-0.002374 -0.000601 0.119101 0.335421 0.538700 0.805819 -0.056045 1 0 0 0 0 0 1 794352
-0.002374 -0.000601 0.119101 0.335606 0.539012 0.806281 -0.056076 1 0 0 0 0 0 1 795352
-0.002374 -0.000601 0.119101 0.335784 0.539304 0.806724 -0.056107 1 0 0 0 0 0 1 796350
-0.002374 -0.000601 0.119101 0.335973 0.539608 0.807178 -0.056139 1 0 0 0 0 0 1 797363
-0.002374 -0.000601 0.119101 0.336160 0.539908 0.807629 -0.056170 1 0 0 0 0 0 1 798365
-0.002374 -0.000601 0.119101 0.336345 0.540205 0.808072 -0.056201 1 0 0 0 0 0 1 799353
-0.002374 -0.000601 0.119101 0.336534 0.540510 0.808528 -0.056233 1 0 0 0 0 0 1 800367
-0.002374 -0.000601 0.119101 0.336815 0.540956 0.809191 -0.056278 1 0 0 0 0 0 1 801826
-0.002374 -0.000601 0.119101 0.336910 0.541112 0.809429 -0.056295 1 0 0 0 0 0 1 802370
-0.002374 -0.000601 0.119101 0.337111 0.541437 0.809915 -0.056329 1 0 0 0 0 0 1 803452
-0.002374 -0.000601 0.119101 0.337297 0.541735 0.810361 -0.056360 1 0 0 0 0 0 1 804446
-0.002374 -0.000601 0.119101 0.337498 0.542035 0.810808 -0.056392 1 0 0 0 0 0 1 805456
-0.002374 -0.000601 0.119101 0.337672 0.542330 0.811246 -0.056421 1 0 0 0 0 0 1 806401
-0.002374 -0.000601 0.119101 0.337844 0.542612 0.811672 -0.056451 1 0 0 0 0 0 1 807363
-0.002361 -0.000587 0.119112 0.163345 0.355971 0.660392 -0.056484 1 0 0 0 0 0 1 808403
-0.002355 -0.000581 0.119116 0.221781 0.419679 0.736116 -0.056516 1 0 0 0 0 0 1 809425
-0.002352 -0.000577 0.119117 0.266517 0.467652 0.775368 -0.056550 1 0 0 0 0 0 1 810527
-0.002350 -0.000575 0.119118 0.290759 0.493428 0.790463 -0.056580 1 0 0 0 0 0 1 811469
-0.002349 -0.000575 0.119118 0.303261 0.506655 0.796074 -0.056609 1 0 0 0 0 0 1 812421
-0.002349 -0.000574 0.119118 0.309628 0.513425 0.798279 -0.056638 1 0 0 0 0 0 1 813320
-0.002349 -0.000574 0.119118 0.312981 0.517024 0.799434 -0.056675 1 0 0 0 0 0 1 814521
-0.002349 -0.000574 0.119118 0.314734 0.518961 0.800123 -0.056709 1 0 0 0 0 0 1 815593
-0.002349 -0.000574 0.119118 0.315646 0.520000 0.800548 -0.056733 1 0 0 0 0 0 1 816366
-0.002349 -0.000574 0.119118 0.316233 0.520709 0.801021 -0.056765 1 0 0 0 0 0 1 817392
-0.002349 -0.000574 0.119118 0.316596 0.521193 0.801465 -0.056796 1 0 0 0 0 0 1 818395
-0.002349 -0.000574 0.119118 0.316862 0.521588 0.801902 -0.056826 1 0 0 0 0 0 1 819364
-0.002349 -0.000574 0.119118 0.317085 0.521913 0.802344 -0.056858 1 0 0 0 0 0 1 820361
-0.002349 -0.000574 0.119118 0.317277 0.522212 0.802762 -0.056887 1 0 0 0 0 0 1 821307
-0.002349 -0.000574 0.119118 0.317478 0.522531 0.803218 -0.056920 1 0 0 0 0 0 1 822353
-0.002349 -0.000574 0.119118 0.317654 0.522820 0.803658 -0.056951 1 0 0 0 0 0 1 823354
-0.002349 -0.000574 0.119118 0.317829 0.523108 0.804100 -0.056982 1 0 0 0 0 0 1 824357
-0.002349 -0.000574 0.119118 0.318010 0.523402 0.804547 -0.057014 1 0 0 0 0 0 1 825355
-0.002349 -0.000574 0.119118 0.318176 0.523680 0.804980 -0.057045 1 0 0 0 0 0 1 826349
-0.002349 -0.000574 0.119118 0.318358 0.523975 0.805428 -0.057076 1 0 0 0 0 0 1 827351
-0.002349 -0.000574 0.119118 0.318534 0.524264 0.805872 -0.057107 1 0 0 0 0 0 1 828356
-0.002349 -0.000574 0.119118 0.318710 0.524558 0.806329 -0.057140 1 0 0 0 0 0 1 829408
-0.002349 -0.000574 0.119118 0.318942 0.524936 0.806905 -0.057181 1 0 0 0 0 0 1 830700
-0.002349 -0.000574 0.119118 0.319058 0.525131 0.807211 -0.057203 1 0 0 0 0 0 1 831409
-0.002349 -0.000574 0.119118 0.319230 0.525410 0.807634 -0.057232 1 0 0 0 0 0 1 832354
-0.002349 -0.000574 0.119118 0.319408 0.525702 0.808083 -0.057264 1 0 0 0 0 0 1 833369
-0.002349 -0.000574 0.119118 0.319572 0.525978 0.808513 -0.057295 1 0 0 0 0 0 1 834360
-0.002349 -0.000574 0.119118 0.319754 0.526274 0.808962 -0.057326 1 0 0 0 0 0 1 835364
-0.002349 -0.000574 0.119118 0.319921 0.526553 0.809396 -0.057358 1 0 0 0 0 0 1 836364
-0.002349 -0.000574 0.119118 0.320103 0.526848 0.809845 -0.057389 1 0 0 0 0 0 1 837367
-0.002349 -0.000574 0.119118 0.320282 0.527142 0.810295 -0.057421 1 0 0 0 0 0 1 838386
-0.002349 -0.000574 0.119118 0.320496 0.527476 0.810812 -0.057458 1 0 0 0 0 0 1 839589
-0.002349 -0.000574 0.119118 0.320661 0.527762 0.811250 -0.057489 1 0 0 0 0 0 1 840554
-0.002349 -0.000574 0.119118 0.320804 0.528005 0.811628 -0.057516 1 0 0 0 0 0 1 841425
-0.002349 -0.000574 0.119118 0.320975 0.528282 0.812048 -0.057545 1 0 0 0 0 0 1 842363
-0.002349 -0.000574 0.119118 0.321189 0.528634 0.812589 -0.057583 1 0 0 0 0 0 1 843587
-0.002349 -0.000574 0.119118 0.321345 0.528896 0.812998 -0.057613 1 0 0 0 0 0 1 844531
-0.002349 -0.000574 0.119118 0.321534 0.529203 0.813464 -0.057645 1 0 0 0 0 0 1 845574
-0.002349 -0.000574 0.119118 0.321701 0.529483 0.813900 -0.057677 1 0 0 0 0 0 1 846576
-0.002349 -0.000574 0.119118 0.321890 0.529789 0.814366 -0.057709 1 0 0 0 0 0 1 847618
-0.002349 -0.000574 0.119118 0.322036 0.530029 0.814733 -0.057735 1 0 0 0 0 0 1 848450
-0.002349 -0.000574 0.119118 0.322199 0.530302 0.815159 -0.057766 1 0 0 0 0 0 1 849432
-0.002349 -0.000574 0.119118 0.322385 0.530581 0.815581 -0.057796 1 0 0 0 0 0 1 850389
-0.002349 -0.000574 0.119118 0.322544 0.530866 0.816027 -0.057828 1 0 0 0 0 0 1 851401
-0.002349 -0.000574 0.119118 0.322755 0.531211 0.816551 -0.057864 1 0 0 0 0 0 1 852575
-0.002349 -0.000574 0.119118 0.322906 0.531460 0.816934 -0.057891 1 0 0 0 0 0 1 853440
-0.002349 -0.000574 0.119118 0.323066 0.531728 0.817351 -0.057921 1 0 0 0 0 0 1 854403
-0.002349 -0.000574 0.119118 0.323252 0.532029 0.817809 -0.057953 1 0 0 0 0 0 1 855426
-0.002349 -0.000574 0.119118 0.323414 0.532301 0.818233 -0.057984 1 0 0 0 0 0 1 856402
-0.002349 -0.000574 0.119118 0.323592 0.532589 0.818670 -0.058014 1 0 0 0 0 0 1 857379
-0.002349 -0.000574 0.119118 0.323768 0.532878 0.819114 -0.058046 1 0 0 0 0 0 1 858383
-0.002349 -0.000574 0.119118 0.323929 0.533150 0.819537 -0.058076 1 0 0 0 0 0 1 859358
-0.002349 -0.000574 0.119118 0.324113 0.533448 0.819991 -0.058108 1 0 0 0 0 0 1 860373
-0.002349 -0.000574 0.119118 0.324293 0.533725 0.820420 -0.058139 1 0 0 0 0 0 1 861375
-0.002349 -0.000574 0.119118 0.324465 0.534023 0.820874 -0.058171 1 0 0 0 0 0 1 862378
-0.002349 -0.000574 0.119118 0.324634 0.534304 0.821305 -0.058201 1 0 0 0 0 0 1 863352
-0.002349 -0.000574 0.119118 0.324804 0.534588 0.821748 -0.058233 1 0 0 0 0 0 1 864373
-0.002349 -0.000574 0.119118 0.324982 0.534877 0.822186 -0.058264 1 0 0 0 0 0 1 865353
-0.002349 -0.000574 0.119118 0.325153 0.535163 0.822632 -0.058296 1 0 0 0 0 0 1 866377
-0.002349 -0.000574 0.119118 0.325349 0.535482 0.823117 -0.058330 1 0 0 0 0 0 1 867463
-0.002349 -0.000574 0.119118 0.325527 0.535773 0.823564 -0.058361 1 0 0 0 0 0 1 868474
-0.002349 -0.000574 0.119118 0.325697 0.536059 0.824009 -0.058393 1 0 0 0 0 0 1 869500
-0.002349 -0.000574 0.119118 0.325862 0.536326 0.824414 -0.058421 1 0 0 0 0 0 1 870405
-0.002349 -0.000574 0.119118 0.326029 0.536606 0.824850 -0.058453 1 0 0 0 0 0 1 871407
-0.002349 -0.000574 0.119118 0.326222 0.536919 0.825326 -0.058486 1 0 0 0 0 0 1 872471
-0.002343 -0.000592 0.119128 0.253329 0.789174 0.680072 -0.058515 1 0 0 0 0 0 1 873386
-0.002341 -0.000601 0.119132 0.276986 0.703580 0.752475 -0.058546 1 0 0 0 0 0 1 874386
-0.002339 -0.000605 0.119133 0.295679 0.639932 0.789985 -0.058577 1 0 0 0 0 0 1 875372
-0.002339 -0.000608 0.119134 0.306071 0.606245 0.804469 -0.058609 1 0 0 0 0 0 1 876412
-0.002338 -0.000609 0.119134 0.311515 0.589352 0.809838 -0.058638 1 0 0 0 0 0 1 877329
-0.002338 -0.000609 0.119134 0.314403 0.581103 0.812052 -0.058673 1 0 0 0 0 0 1 878455
-0.002338 -0.000610 0.119134 0.315935 0.577090 0.813076 -0.058703 1 0 0 0 0 0 1 879423
-0.002338 -0.000610 0.119134 0.316776 0.575241 0.813691 -0.058733 1 0 0 0 0 0 1 880384
-0.002338 -0.000610 0.119134 0.317316 0.574512 0.814237 -0.058767 1 0 0 0 0 0 1 881464
-0.002338 -0.000610 0.119134 0.317661 0.574272 0.814692 -0.058799 1 0 0 0 0 0 1 882484
-0.002338 -0.000610 0.119134 0.317901 0.574276 0.815101 -0.058826 1 0 0 0 0 0 1 883365
-0.002338 -0.000610 0.119134 0.318117 0.574462 0.815538 -0.058859 1 0 0 0 0 0 1 884398
-0.002338 -0.000610 0.119134 0.318296 0.574692 0.815973 -0.058890 1 0 0 0 0 0 1 885391
-0.002338 -0.000610 0.119134 0.318457 0.574924 0.816359 -0.058918 1 0 0 0 0 0 1 886280
-0.002338 -0.000610 0.119134 0.318654 0.575234 0.816825 -0.058951 1 0 0 0 0 0 1 887355
-0.002338 -0.000610 0.119134 0.318825 0.575538 0.817258 -0.058982 1 0 0 0 0 0 1 888355
-0.002338 -0.000610 0.119134 0.318995 0.575845 0.817694 -0.059014 1 0 0 0 0 0 1 889361
-0.002338 -0.000610 0.119134 0.319162 0.576147 0.818122 -0.059045 1 0 0 0 0 0 1 890350
-0.002338 -0.000610 0.119134 0.319323 0.576445 0.818549 -0.059076 1 0 0 0 0 0 1 891353
-0.002338 -0.000610 0.119134 0.319503 0.576746 0.818995 -0.059107 1 0 0 0 0 0 1 892353
-0.002338 -0.000610 0.119134 0.319662 0.577054 0.819417 -0.059139 1 0 0 0 0 0 1 893356
-0.002338 -0.000610 0.119134 0.319839 0.577354 0.819859 -0.059170 1 0 0 0 0 0 1 894348
-0.002338 -0.000610 0.119134 0.320007 0.577672 0.820289 -0.059201 1 0 0 0 0 0 1 895353
-0.002338 -0.000610 0.119134 0.320185 0.578002 0.820760 -0.059236 1 0 0 0 0 0 1 896458
-0.002338 -0.000610 0.119134 0.320356 0.578288 0.821184 -0.059265 1 0 0 0 0 0 1 897409
-0.002338 -0.000610 0.119134 0.320542 0.578643 0.821674 -0.059301 1 0 0 0 0 0 1 898567
-0.002338 -0.000610 0.119134 0.320688 0.578886 0.822034 -0.059327 1 0 0 0 0 0 1 899372
-0.002338 -0.000610 0.119134 0.320849 0.579193 0.822449 -0.059357 1 0 0 0 0 0 1 900341
-0.002325 -0.000596 0.119145 0.145612 0.391828 0.670662 -0.059387 1 0 0 0 0 0 1 901301
-0.002319 -0.000590 0.119149 0.203810 0.455233 0.746169 -0.059419 1 0 0 0 0 0 1 902327
-0.002316 -0.000586 0.119150 0.248382 0.503063 0.785295 -0.059451 1 0 0 0 0 0 1 903357
-0.002314 -0.000585 0.119150 0.272539 0.528766 0.800332 -0.059480 1 0 0 0 0 0 1 904268
-0.002313 -0.000584 0.119151 0.285044 0.542086 0.806095 -0.059522 1 0 0 0 0 0 1 905629
-0.002313 -0.000583 0.119151 0.291413 0.548888 0.808365 -0.059555 1 0 0 0 0 0 1 906691
-0.002313 -0.000583 0.119151 0.294643 0.552332 0.809262 -0.059576 1 0 0 0 0 0 1 907364
-0.002312 -0.000583 0.119151 0.296348 0.554227 0.809867 -0.059605 1 0 0 0 0 0 1 908285
-0.002312 -0.000583 0.119151 0.297307 0.555354 0.810398 -0.059638 1 0 0 0 0 0 1 909338
-0.002312 -0.000583 0.119151 0.297864 0.556083 0.810911 -0.059673 1 0 0 0 0 0 1 910468
-0.002312 -0.000583 0.119151 0.298239 0.556617 0.811377 -0.059708 1 0 0 0 0 0 1 911574
-0.002312 -0.000583 0.119151 0.298472 0.556978 0.811768 -0.059736 1 0 0 0 0 0 1 912474
-0.002312 -0.000583 0.119151 0.298693 0.557346 0.812223 -0.059769 1 0 0 0 0 0 1 913539
-0.002312 -0.000583 0.119151 0.298897 0.557694 0.812719 -0.059806 1 0 0 0 0 0 1 914703
-0.002312 -0.000583 0.119151 0.299004 0.557876 0.812953 -0.059823 1 0 0 0 0 0 1 915270
-0.002312 -0.000583 0.119151 0.299190 0.558233 0.813442 -0.059859 1 0 0 0 0 0 1 916421
-0.002312 -0.000583 0.119151 0.299348 0.558512 0.813869 -0.059890 1 0 0 0 0 0 1 917412
-0.002312 -0.000583 0.119151 0.299514 0.558837 0.814322 -0.059924 1 0 0 0 0 0 1 918491
-0.002312 -0.000583 0.119151 0.299666 0.559106 0.814734 -0.059954 1 0 0 0 0 0 1 919448
-0.002312 -0.000583 0.119151 0.299802 0.559374 0.815104 -0.059982 1 0 0 0 0 0 1 920334
-0.002312 -0.000583 0.119151 0.299954 0.559660 0.815518 -0.060012 1 0 0 0 0 0 1 921310
-0.002312 -0.000583 0.119151 0.300108 0.559931 0.815936 -0.060043 1 0 0 0 0 0 1 922279
-0.002312 -0.000583 0.119151 0.300275 0.560258 0.816392 -0.060077 1 0 0 0 0 0 1 923367
-0.002312 -0.000583 0.119151 0.300434 0.560539 0.816822 -0.060108 1 0 0 0 0 0 1 924365
-0.002312 -0.000583 0.119151 0.300573 0.560814 0.817202 -0.060136 1 0 0 0 0 0 1 925274
-0.002312 -0.000583 0.119151 0.300730 0.561092 0.817628 -0.060167 1 0 0 0 0 0 1 926263
-0.002312 -0.000583 0.119151 0.300898 0.561394 0.818046 -0.060199 1 0 0 0 0 0 1 927276
-0.002312 -0.000583 0.119151 0.301042 0.561687 0.818471 -0.060230 1 0 0 0 0 0 1 928266
-0.002312 -0.000583 0.119151 0.301214 0.561992 0.818940 -0.060264 1 0 0 0 0 0 1 929353
-0.002312 -0.000583 0.119151 0.301353 0.562268 0.819321 -0.060292 1 0 0 0 0 0 1 930265
-0.002312 -0.000583 0.119151 0.301526 0.562576 0.819791 -0.060326 1 0 0 0 0 0 1 931356
-0.002307 -0.000601 0.119161 0.228376 0.815490 0.674277 -0.060355 1 0 0 0 0 0 1 932270
-0.002304 -0.000610 0.119165 0.252005 0.730151 0.746563 -0.060389 1 0 0 0 0 0 1 933364
-0.002303 -0.000614 0.119166 0.270768 0.666802 0.784258 -0.060439 1 0 0 0 0 0 1 934980
-0.002302 -0.000617 0.119166 0.281003 0.632943 0.798396 -0.060449 1 0 0 0 0 0 1 935271
-0.002302 -0.000618 0.119167 0.286450 0.616168 0.803860 -0.060486 1 0 0 0 0 0 1 936457
-0.002302 -0.000618 0.119167 0.289270 0.607833 0.805934 -0.060511 1 0 0 0 0 0 1 937284
-0.002302 -0.000619 0.119167 0.290793 0.603860 0.806957 -0.060543 1 0 0 0 0 0 1 938287
-0.002302 -0.000619 0.119167 0.291628 0.602046 0.807589 -0.060575 1 0 0 0 0 0 1 939330
-0.002302 -0.000619 0.119167 0.292133 0.601284 0.808089 -0.060607 1 0 0 0 0 0 1 940344
-0.002302 -0.000619 0.119167 0.292452 0.601025 0.808494 -0.060636 1 0 0 0 0 0 1 941265
-0.002302 -0.000619 0.119167 0.292693 0.601093 0.808951 -0.060669 1 0 0 0 0 0 1 942327
-0.002302 -0.000619 0.119167 0.292904 0.601296 0.809408 -0.060704 1 0 0 0 0 0 1 943435
-0.002302 -0.000619 0.119167 0.293079 0.601568 0.809853 -0.060737 1 0 0 0 0 0 1 944489
-0.002302 -0.000619 0.119167 0.293214 0.601785 0.810196 -0.060762 1 0 0 0 0 0 1 945310
-0.002296 -0.000637 0.119177 0.220005 0.854980 0.664778 -0.060794 1 0 0 0 0 0 1 946343
-0.002294 -0.000646 0.119181 0.243625 0.769655 0.736954 -0.060828 1 0 0 0 0 0 1 947407
-0.002292 -0.000651 0.119182 0.262293 0.706136 0.774343 -0.060859 1 0 0 0 0 0 1 948417
-0.002292 -0.000653 0.119182 0.272641 0.672538 0.788798 -0.060893 1 0 0 0 0 0 1 949492
-0.002291 -0.000654 0.119183 0.278034 0.655630 0.794069 -0.060916 1 0 0 0 0 0 1 950247
-0.002291 -0.000655 0.119183 0.280884 0.647399 0.796223 -0.060950 1 0 0 0 0 0 1 951316
-0.002291 -0.000655 0.119183 0.282386 0.643451 0.797247 -0.060982 1 0 0 0 0 0 1 952352
-0.002291 -0.000655 0.119183 0.283213 0.641626 0.797850 -0.061012 1 0 0 0 0 0 1 953313
-0.002291 -0.000655 0.119183 0.283707 0.640887 0.798328 -0.061043 1 0 0 0 0 0 1 954307
-0.002291 -0.000655 0.119183 0.284010 0.640654 0.798737 -0.061073 1 0 0 0 0 0 1 955244
-0.002291 -0.000655 0.119183 0.284267 0.640734 0.799171 -0.061106 1 0 0 0 0 0 1 956298
-0.002286 -0.000673 0.119193 0.211000 0.894074 0.653851 -0.061139 1 0 0 0 0 0 1 957372
-0.002283 -0.000682 0.119197 0.234653 0.808671 0.725893 -0.061170 1 0 0 0 0 0 1 958375
-0.002281 -0.000687 0.119198 0.253295 0.745091 0.763201 -0.061199 1 0 0 0 0 0 1 959281
-0.002281 -0.000689 0.119198 0.263640 0.711479 0.777593 -0.061230 1 0 0 0 0 0 1 960287
-0.002280 -0.000690 0.119198 0.269062 0.694682 0.782962 -0.061262 1 0 0 0 0 0 1 961296
-0.002280 -0.000691 0.119198 0.271891 0.686431 0.785099 -0.061293 1 0 0 0 0 0 1 962303
-0.002280 -0.000691 0.119199 0.273409 0.682531 0.786125 -0.061327 1 0 0 0 0 0 1 963378
-0.002280 -0.000691 0.119199 0.274230 0.680699 0.786687 -0.061355 1 0 0 0 0 0 1 964294
-0.002280 -0.000691 0.119199 0.274728 0.680019 0.787230 -0.061392 1 0 0 0 0 0 1 965461
-0.002280 -0.000691 0.119199 0.275022 0.679783 0.787609 -0.061419 1 0 0 0 0 0 1 966323
-0.002280 -0.000691 0.119199 0.275252 0.679882 0.788018 -0.061451 1 0 0 0 0 0 1 967335
-0.002280 -0.000691 0.119199 0.275435 0.680065 0.788405 -0.061481 1 0 0 0 0 0 1 968301
-0.002280 -0.000691 0.119199 0.275590 0.680351 0.788807 -0.061512 1 0 0 0 0 0 1 969288
-0.002280 -0.000691 0.119199 0.275744 0.680667 0.789216 -0.061543 1 0 0 0 0 0 1 970306
-0.002280 -0.000691 0.119199 0.275893 0.680991 0.789615 -0.061575 1 0 0 0 0 0 1 971318
-0.002280 -0.000691 0.119199 0.276055 0.681387 0.790075 -0.061611 1 0 0 0 0 0 1 972468
-0.002275 -0.000709 0.119209 0.202654 0.935109 0.644721 -0.061639 1 0 0 0 0 0 1 973365
-0.002272 -0.000718 0.119213 0.226272 0.849813 0.716683 -0.061673 1 0 0 0 0 0 1 974457
-0.002271 -0.000723 0.119214 0.244915 0.786312 0.753960 -0.061702 1 0 0 0 0 0 1 975387
-0.002270 -0.000725 0.119214 0.255236 0.752711 0.768311 -0.061732 1 0 0 0 0 0 1 976344
-0.002270 -0.000726 0.119214 0.260656 0.735943 0.773671 -0.061764 1 0 0 0 0 0 1 977378
-0.002269 -0.000727 0.119214 0.263505 0.727787 0.775856 -0.061801 1 0 0 0 0 0 1 978540
-0.002269 -0.000727 0.119214 0.264959 0.723779 0.776756 -0.061825 1 0 0 0 0 0 1 979307
-0.002269 -0.000727 0.119214 0.265787 0.722021 0.777376 -0.061857 1 0 0 0 0 0 1 980355
-0.002269 -0.000727 0.119214 0.266284 0.721354 0.777876 -0.061892 1 0 0 0 0 0 1 981449
-0.002269 -0.000727 0.119214 0.266592 0.721157 0.778268 -0.061921 1 0 0 0 0 0 1 982400
-0.002269 -0.000727 0.119214 0.266790 0.721214 0.778625 -0.061949 1 0 0 0 0 0 1 983271
-0.002269 -0.000727 0.119214 0.266978 0.721465 0.779042 -0.061982 1 0 0 0 0 0 1 984346
-0.002269 -0.000727 0.119214 0.267124 0.721742 0.779424 -0.062012 1 0 0 0 0 0 1 985288
-0.002269 -0.000727 0.119214 0.267302 0.722172 0.779913 -0.062051 1 0 0 0 0 0 1 986544
-0.002269 -0.000727 0.119214 0.267411 0.722425 0.780204 -0.062075 1 0 0 0 0 0 1 987304
-0.002269 -0.000727 0.119214 0.267547 0.722768 0.780595 -0.062105 1 0 0 0 0 0 1 988285
-0.002269 -0.000727 0.119214 0.267688 0.723145 0.781003 -0.062138 1 0 0 0 0 0 1 989324
-0.002269 -0.000727 0.119214 0.267817 0.723495 0.781381 -0.062168 1 0 0 0 0 0 1 990286
-0.002269 -0.000727 0.119214 0.267950 0.723854 0.781770 -0.062199 1 0 0 0 0 0 1 991275
-0.002269 -0.000727 0.119214 0.268083 0.724214 0.782158 -0.062230 1 0 0 0 0 0 1 992264
-0.002269 -0.000727 0.119214 0.268214 0.724567 0.782539 -0.062260 1 0 0 0 0 0 1 993234
-0.002269 -0.000727 0.119214 0.268352 0.724942 0.782944 -0.062292 1 0 0 0 0 0 1 994266
-0.002269 -0.000727 0.119214 0.268485 0.725302 0.783332 -0.062323 1 0 0 0 0 0 1 995254
-0.002269 -0.000727 0.119214 0.268621 0.725670 0.783730 -0.062355 1 0 0 0 0 0 1 996265
-0.002269 -0.000727 0.119214 0.268755 0.726032 0.784121 -0.062386 1 0 0 0 0 0 1 997261
-0.002269 -0.000727 0.119214 0.268891 0.726377 0.784513 -0.062416 1 0 0 0 0 0 1 998242
-0.002269 -0.000727 0.119214 0.269023 0.726754 0.784903 -0.062448 1 0 0 0 0 0 1 999251
-0.002269 -0.000727 0.119214 0.269159 0.727123 0.785300 -0.062479 1 0 0 0 0 0 2 263
-0.002269 -0.000727 0.119214 0.269247 0.727362 0.785558 -0.062500 1 0 0 0 0 0 2 1371
-0.002269 -0.000727 0.119214 0.269247 0.727362 0.785558 -0.062500 1 0 0 0 0 0 2 2367
-0.002269 -0.000727 0.119214 0.269247 0.727362 0.785558 -0.062500 1 0 0 0 0 0 2 3333
-0.002269 -0.000727 0.119214 0.269259 0.727359 0.785551 -0.062500 1 0 0 0 0 0 2 4288
-0.002269 -0.000727 0.119214 0.269249 0.727362 0.785557 -0.062500 1 0 0 0 0 0 2 5325
-0.002269 -0.000727 0.119214 0.269256 0.727371 0.785564 -0.062500 1 0 0 0 0 0 2 6342
-0.002269 -0.000727 0.119214 0.269249 0.727363 0.785558 -0.062500 1 0 0 0 0 0 2 7343
-0.002269 -0.000727 0.119214 0.269252 0.727351 0.785565 -0.062500 1 0 0 0 0 0 2 8331
-0.002269 -0.000727 0.119214 0.269249 0.727361 0.785559 -0.062500 1 0 0 0 0 0 2 9316
-0.002269 -0.000727 0.119214 0.269248 0.727362 0.785558 -0.062500 1 0 0 0 0 0 2 10443
-0.002269 -0.000727 0.119214 0.269248 0.727362 0.785558 -0.062500 1 0 0 0 0 0 2 11418
-0.002269 -0.000727 0.119214 0.269248 0.727362 0.785558 -0.062500 1 0 0 0 0 0 2 12339
-0.002269 -0.000727 0.119214 0.269248 0.727362 0.785558 -0.062500 1 0 0 0 0 0 2 13315
-0.002269 -0.000727 0.119214 0.269248 0.727362 0.785558 -0.062500 1 0 0 0 0 0 2 14281
-0.002269 -0.000727 0.119214 0.269260 0.727360 0.785552 -0.062500 1 0 0 0 0 0 2 15488
-0.002269 -0.000727 0.119214 0.269249 0.727362 0.785557 -0.062500 1 0 0 0 0 0 2 16352
-0.002269 -0.000727 0.119214 0.269248 0.727363 0.785558 -0.062500 1 0 0 0 0 0 2 17235
-0.002269 -0.000727 0.119214 0.269251 0.727351 0.785564 -0.062500 1 0 0 0 0 0 2 18357
-0.002269 -0.000727 0.119214 0.269248 0.727361 0.785559 -0.062500 1 0 0 0 0 0 2 19300
-0.002269 -0.000727 0.119214 0.269248 0.727362 0.785558 -0.062500 1 0 0 0 0 0 2 20287
-0.002269 -0.000727 0.119214 0.269248 0.727362 0.785558 -0.062500 1 0 0 0 0 0 2 21274
-0.002269 -0.000727 0.119214 0.269248 0.727362 0.785558 -0.062500 1 0 0 0 0 0 2 22279
-0.002269 -0.000727 0.119214 0.269248 0.727362 0.785558 -0.062500 1 0 0 0 0 0 2 23264
-0.002269 -0.000727 0.119214 0.269248 0.727362 0.785558 -0.062500 1 0 0 0 0 0 2 24277
-0.002269 -0.000727 0.119214 0.269247 0.727362 0.785558 -0.062500 1 0 0 0 0 0 2 25292
-0.002269 -0.000727 0.119214 0.269260 0.727360 0.785551 -0.062500 1 0 0 0 0 0 2 26267
-0.002269 -0.000727 0.119214 0.269253 0.727350 0.785564 -0.062500 1 0 0 0 0 0 2 27271
-0.002269 -0.000727 0.119214 0.269249 0.727360 0.785558 -0.062500 1 0 0 0 0 0 2 28376
-0.002269 -0.000727 0.119214 0.269248 0.727362 0.785558 -0.062500 1 0 0 0 0 0 2 29380
-0.002269 -0.000727 0.119214 0.269248 0.727362 0.785558 -0.062500 1 0 0 0 0 0 2 30368
-0.002269 -0.000727 0.119214 0.269248 0.727362 0.785558 -0.062500 1 0 0 0 0 0 2 31241
-0.002269 -0.000727 0.119214 0.269248 0.727362 0.785558 -0.062500 1 0 0 0 0 0 2 32241
-0.002269 -0.000727 0.119214 0.269248 0.727362 0.785558 -0.062500 1 0 0 0 0 0 2 33290
-0.002269 -0.000727 0.119214 0.269248 0.727362 0.785558 -0.062500 1 0 0 0 0 0 2 34275
-0.002269 -0.000727 0.119214 0.269247 0.727362 0.785558 -0.062500 1 0 0 0 0 0 2 35281
-0.002269 -0.000727 0.119214 0.269247 0.727362 0.785558 -0.062500 1 0 0 0 0 0 2 36342
-0.002269 -0.000727 0.119214 0.269251 0.727351 0.785565 -0.062500 1 0 0 0 0 0 2 37560
-0.002269 -0.000727 0.119214 0.269260 0.727358 0.785552 -0.062500 1 0 0 0 0 0 2 38296
-0.002269 -0.000727 0.119214 0.269249 0.727361 0.785557 -0.062500 1 0 0 0 0 0 2 39568
-0.002269 -0.000727 0.119214 0.269248 0.727362 0.785558 -0.062500 1 0 0 0 0 0 2 40326
-0.002269 -0.000727 0.119214 0.269248 0.727362 0.785558 -0.062500 1 0 0 0 0 0 2 41278
-0.002269 -0.000727 0.119214 0.269248 0.727362 0.785558 -0.062500 1 0 0 0 0 0 2 42252
-0.002269 -0.000727 0.119214 0.269248 0.727362 0.785558 -0.062500 1 0 0 0 0 0 2 43295
-0.002269 -0.000727 0.119214 0.269247 0.727362 0.785558 -0.062500 1 0 0 0 0 0 2 44450
-0.002269 -0.000727 0.119214 0.269247 0.727362 0.785558 -0.062500 1 0 0 0 0 0 2 45447
-0.002269 -0.000727 0.119214 0.269247 0.727362 0.785557 -0.062500 1 0 0 0 0 0 2 46332
-0.002269 -0.000727 0.119214 0.269259 0.727359 0.785571 -0.062500 1 0 0 0 0 0 2 47476
-0.002269 -0.000727 0.119214 0.269261 0.727359 0.785553 -0.062500 1 0 0 0 0 0 2 48278
-0.002269 -0.000727 0.119214 0.269250 0.727362 0.785557 -0.062500 1 0 0 0 0 0 2 49309
-0.002269 -0.000727 0.119214 0.269249 0.727362 0.785558 -0.062500 1 0 0 0 0 0 2 50332
-0.002269 -0.000727 0.119214 0.269248 0.727362 0.785558 -0.062500 1 0 0 0 0 0 2 51265
-0.002269 -0.000727 0.119214 0.269248 0.727362 0.785558 -0.062500 1 0 0 0 0 0 2 52278
-0.002269 -0.000727 0.119214 0.269248 0.727362 0.785558 -0.062500 1 0 0 0 0 0 2 53320
-0.002269 -0.000727 0.119214 0.269248 0.727362 0.785558 -0.062500 1 0 0 0 0 0 2 54307
-0.002269 -0.000727 0.119214 0.269248 0.727363 0.785558 -0.062500 1 0 0 0 0 0 2 55270
-0.002288 -0.000723 0.119224 0.531582 0.666194 0.646605 -0.062500 1 0 0 0 0 0 2 56389
-0.002297 -0.000721 0.119228 0.442374 0.686272 0.714721 -0.062500 1 0 0 0 0 0 2 57267
-0.002302 -0.000720 0.119229 0.376403 0.701656 0.749854 -0.062500 1 0 0 0 0 0 2 58267
-0.002304 -0.000719 0.119229 0.341495 0.709962 0.763162 -0.062500 1 0 0 0 0 0 2 59259
-0.002305 -0.000719 0.119230 0.323946 0.714213 0.767880 -0.062500 1 0 0 0 0 0 2 60246
-0.002306 -0.000719 0.119230 0.315197 0.716358 0.769519 -0.062500 1 0 0 0 0 0 2 61242
-0.002306 -0.000719 0.119230 0.310824 0.717453 0.770090 -0.062500 1 0 0 0 0 0 2 62275
-0.002306 -0.000719 0.119230 0.308640 0.717981 0.770283 -0.062500 1 0 0 0 0 0 2 63241
-0.002306 -0.000719 0.119230 0.307572 0.718259 0.770352 -0.062500 1 0 0 0 0 0 2 64228
-0.002306 -0.000719 0.119230 0.307012 0.718386 0.770377 -0.062500 1 0 0 0 0 0 2 65263
-0.002306 -0.000719 0.119230 0.306745 0.718449 0.770386 -0.062500 1 0 0 0 0 0 2 66272
-0.002306 -0.000719 0.119230 0.306610 0.718492 0.770384 -0.062500 1 0 0 0 0 0 2 67993
-0.002306 -0.000719 0.119230 0.306543 0.718509 0.770395 -0.062500 1 0 0 0 0 0 2 69359
-0.002306 -0.000719 0.119230 0.306504 0.718518 0.770396 -0.062500 1 0 0 0 0 0 2 70292
-0.002306 -0.000719 0.119230 0.306494 0.718510 0.770389 -0.062500 1 0 0 0 0 0 2 71273
-0.002306 -0.000719 0.119230 0.306479 0.718523 0.770388 -0.062500 1 0 0 0 0 0 2 72277
-0.002306 -0.000719 0.119230 0.306485 0.718533 0.770394 -0.062500 1 0 0 0 0 0 2 73298
-0.002306 -0.000719 0.119230 0.306479 0.718526 0.770388 -0.062500 1 0 0 0 0 0 2 74274
-0.002306 -0.000719 0.119230 0.306478 0.718525 0.770387 -0.062500 1 0 0 0 0 0 2 75312
-0.002306 -0.000719 0.119230 0.306466 0.718528 0.770394 -0.062500 1 0 0 0 0 0 2 76435
-0.002306 -0.000719 0.119230 0.306477 0.718525 0.770388 -0.062500 1 0 0 0 0 0 2 77371
-0.002306 -0.000719 0.119230 0.306481 0.718513 0.770394 -0.062500 1 0 0 0 0 0 2 78267
-0.002306 -0.000719 0.119230 0.306467 0.718526 0.770395 -0.062500 1 0 0 0 0 0 2 79477
-0.002306 -0.000719 0.119230 0.306477 0.718525 0.770388 -0.062500 1 0 0 0 0 0 2 80274
-0.002306 -0.000719 0.119230 0.306478 0.718525 0.770388 -0.062500 1 0 0 0 0 0 2 81542
-0.002306 -0.000719 0.119230 0.306466 0.718527 0.770394 -0.062500 1 0 0 0 0 0 2 82294
-0.002306 -0.000719 0.119230 0.306477 0.718525 0.770388 -0.062500 1 0 0 0 0 0 2 83216
-0.002306 -0.000719 0.119230 0.306478 0.718525 0.770387 -0.062500 1 0 0 0 0 0 2 84274
-0.002306 -0.000719 0.119230 0.306466 0.718528 0.770394 -0.062500 1 0 0 0 0 0 2 85297
-0.002306 -0.000719 0.119230 0.306477 0.718525 0.770388 -0.062500 1 0 0 0 0 0 2 86245
-0.002306 -0.000719 0.119230 0.306481 0.718513 0.770394 -0.062500 1 0 0 0 0 0 2 87226
-0.002306 -0.000719 0.119230 0.306466 0.718526 0.770394 -0.062500 1 0 0 0 0 0 2 88241
-0.002306 -0.000719 0.119230 0.306477 0.718524 0.770388 -0.062500 1 0 0 0 0 0 2 89233
-0.002306 -0.000719 0.119230 0.306478 0.718524 0.770387 -0.062500 1 0 0 0 0 0 2 90251
-0.002306 -0.000719 0.119230 0.306466 0.718527 0.770394 -0.062500 1 0 0 0 0 0 2 91250
-0.002306 -0.000719 0.119230 0.306477 0.718525 0.770388 -0.062500 1 0 0 0 0 0 2 92226
-0.002306 -0.000719 0.119230 0.306478 0.718525 0.770387 -0.062500 1 0 0 0 0 0 2 93240
-0.002306 -0.000719 0.119230 0.306466 0.718527 0.770393 -0.062500 1 0 0 0 0 0 2 94238
-0.002306 -0.000719 0.119230 0.306476 0.718525 0.770388 -0.062500 1 0 0 0 0 0 2 95309
-0.002306 -0.000719 0.119230 0.306478 0.718525 0.770387 -0.062500 1 0 0 0 0 0 2 96267
-0.002306 -0.000719 0.119230 0.306469 0.718516 0.770400 -0.062500 1 0 0 0 0 0 2 97329
-0.002306 -0.000719 0.119230 0.306477 0.718523 0.770389 -0.062500 1 0 0 0 0 0 2 98263
-0.002306 -0.000719 0.119230 0.306478 0.718524 0.770387 -0.062500 1 0 0 0 0 0 2 99229
-0.002306 -0.000719 0.119230 0.306466 0.718527 0.770394 -0.062500 1 0 0 0 0 0 2 100243
-0.002306 -0.000719 0.119230 0.306476 0.718525 0.770388 -0.062500 1 0 0 0 0 0 2 101227
-0.002306 -0.000719 0.119230 0.306486 0.718533 0.770394 -0.062500 1 0 0 0 0 0 2 102247
-0.002306 -0.000719 0.119230 0.306467 0.718529 0.770395 -0.062500 1 0 0 0 0 0 2 103237
-0.002306 -0.000719 0.119230 0.306477 0.718525 0.770388 -0.062500 1 0 0 0 0 0 2 104539
-0.002306 -0.000719 0.119230 0.306478 0.718525 0.770387 -0.062500 1 0 0 0 0 0 2 105582
-0.002306 -0.000719 0.119230 0.306466 0.718528 0.770394 -0.062500 1 0 0 0 0 0 2 106302
-0.002306 -0.000719 0.119230 0.306477 0.718526 0.770388 -0.062500 1 0 0 0 0 0 2 107546
-0.002306 -0.000719 0.119230 0.306482 0.718513 0.770394 -0.062500 1 0 0 0 0 0 2 108346
-0.002306 -0.000719 0.119230 0.306467 0.718526 0.770395 -0.062500 1 0 0 0 0 0 2 109252
-0.002306 -0.000719 0.119230 0.306477 0.718525 0.770388 -0.062500 1 0 0 0 0 0 2 110477
-0.002306 -0.000719 0.119230 0.306478 0.718525 0.770388 -0.062500 1 0 0 0 0 0 2 111456
-0.002306 -0.000719 0.119230 0.306466 0.718528 0.770394 -0.062500 1 0 0 0 0 0 2 112472
-0.002306 -0.000719 0.119230 0.306477 0.718525 0.770388 -0.062500 1 0 0 0 0 0 2 113295
-0.002306 -0.000719 0.119230 0.306478 0.718525 0.770387 -0.062500 1 0 0 0 0 0 2 114398
-0.002306 -0.000719 0.119230 0.306466 0.718528 0.770394 -0.062500 1 0 0 0 0 0 2 115407
-0.002306 -0.000719 0.119230 0.306477 0.718525 0.770388 -0.062500 1 0 0 0 0 0 2 116270
-0.002306 -0.000719 0.119230 0.306481 0.718513 0.770394 -0.062500 1 0 0 0 0 0 2 117293
-0.002306 -0.000719 0.119230 0.306467 0.718526 0.770395 -0.062500 1 0 0 0 0 0 2 118253
-0.002306 -0.000719 0.119230 0.306477 0.718525 0.770388 -0.062500 1 0 0 0 0 0 2 119395
-0.002306 -0.000719 0.119230 0.306478 0.718525 0.770388 -0.062500 1 0 0 0 0 0 2 120308
-0.002306 -0.000719 0.119230 0.306466 0.718527 0.770394 -0.062500 1 0 0 0 0 0 2 121279
-0.002306 -0.000719 0.119230 0.306477 0.718525 0.770388 -0.062500 1 0 0 0 0 0 2 122337
-0.002306 -0.000719 0.119230 0.306478 0.718525 0.770387 -0.062500 1 0 0 0 0 0 2 123243
-0.002306 -0.000719 0.119230 0.306466 0.718528 0.770394 -0.062500 1 0 0 0 0 0 2 124256
-0.002306 -0.000719 0.119230 0.306477 0.718525 0.770388 -0.062500 1 0 0 0 0 0 2 125261
-0.002306 -0.000719 0.119230 0.306481 0.718513 0.770394 -0.062500 1 0 0 0 0 0 2 126257
-0.002306 -0.000719 0.119230 0.306467 0.718526 0.770394 -0.062500 1 0 0 0 0 0 2 127253
-0.002306 -0.000719 0.119230 0.306477 0.718524 0.770388 -0.062500 1 0 0 0 0 0 2 128253
-0.002306 -0.000719 0.119230 0.306478 0.718524 0.770387 -0.062500 1 0 0 0 0 0 2 129253
-0.002306 -0.000719 0.119230 0.306466 0.718527 0.770394 -0.062500 1 0 0 0 0 0 2 130247
-0.002306 -0.000719 0.119230 0.306477 0.718525 0.770388 -0.062500 1 0 0 0 0 0 2 131265
-0.002306 -0.000719 0.119230 0.306478 0.718525 0.770387 -0.062500 1 0 0 0 0 0 2 132247
-0.002306 -0.000719 0.119230 0.306466 0.718527 0.770393 -0.062500 1 0 0 0 0 0 2 134303
-0.002306 -0.000719 0.119230 0.306476 0.718525 0.770388 -0.062500 1 0 0 0 0 0 2 135363
-0.002306 -0.000719 0.119230 0.306478 0.718525 0.770387 -0.062500 1 0 0 0 0 0 2 136264
-0.002306 -0.000719 0.119230 0.306469 0.718516 0.770400 -0.062500 1 0 0 0 0 0 2 137233
-0.002306 -0.000719 0.119230 0.306477 0.718523 0.770389 -0.062500 1 0 0 0 0 0 2 138248
-0.002306 -0.000719 0.119230 0.306478 0.718524 0.770387 -0.062500 1 0 0 0 0 0 2 139291
-0.002306 -0.000719 0.119230 0.306466 0.718527 0.770394 -0.062500 1 0 0 0 0 0 2 140319
-0.002306 -0.000719 0.119230 0.306477 0.718525 0.770388 -0.062500 1 0 0 0 0 0 2 141299
-0.002306 -0.000719 0.119230 0.306486 0.718533 0.770394 -0.062500 1 0 0 0 0 0 2 142411
-0.002306 -0.000719 0.119230 0.306467 0.718529 0.770395 -0.062500 1 0 0 0 0 0 2 143415
-0.002306 -0.000719 0.119230 0.306477 0.718525 0.770388 -0.062500 1 0 0 0 0 0 2 144457
-0.002306 -0.000719 0.119230 0.306478 0.718525 0.770387 -0.062500 1 0 0 0 0 0 2 145325
-0.002306 -0.000719 0.119230 0.306466 0.718528 0.770394 -0.062500 1 0 0 0 0 0 2 146288
-0.002306 -0.000719 0.119230 0.306480 0.718514 0.770395 -0.062500 1 0 0 0 0 0 2 147252
-0.002306 -0.000719 0.119230 0.306479 0.718523 0.770388 -0.062500 1 0 0 0 0 0 2 148243
-0.002306 -0.000719 0.119230 0.306466 0.718527 0.770394 -0.062500 1 0 0 0 0 0 2 149313
-0.002306 -0.000719 0.119230 0.306477 0.718525 0.770388 -0.062500 1 0 0 0 0 0 2 150294
-0.002306 -0.000719 0.119230 0.306478 0.718525 0.770388 -0.062500 1 0 0 0 0 0 2 151288
-0.002306 -0.000719 0.119230 0.306466 0.718528 0.770394 -0.062500 1 0 0 0 0 0 2 152289
-0.002306 -0.000719 0.119230 0.306477 0.718525 0.770388 -0.062500 1 0 0 0 0 0 2 153296
-0.002306 -0.000719 0.119230 0.306478 0.718525 0.770387 -0.062500 1 0 0 0 0 0 2 154244
-0.002306 -0.000719 0.119230 0.306466 0.718528 0.770394 -0.062500 1 0 0 0 0 0 2 155240
-0.002306 -0.000719 0.119230 0.306477 0.718525 0.770388 -0.062500 1 0 0 0 0 0 2 156238
-0.002306 -0.000719 0.119230 0.306481 0.718513 0.770394 -0.062500 1 0 0 0 0 0 2 157235
-0.002306 -0.000719 0.119230 0.306467 0.718526 0.770395 -0.062500 1 0 0 0 0 0 2 158235
-0.002306 -0.000719 0.119230 0.306477 0.718525 0.770388 -0.062500 1 0 0 0 0 0 2 159219
-0.002306 -0.000719 0.119230 0.306478 0.718525 0.770387 -0.062500 1 0 0 0 0 0 2 160241
-0.002306 -0.000719 0.119230 0.306466 0.718527 0.770394 -0.062500 1 0 0 0 0 0 2 161255
-0.002306 -0.000719 0.119230 0.306477 0.718525 0.770388 -0.062500 1 0 0 0 0 0 2 162254
-0.002306 -0.000719 0.119230 0.306478 0.718525 0.770387 -0.062500 1 0 0 0 0 0 2 164236
-0.002306 -0.000719 0.119230 0.306466 0.718528 0.770394 -0.062500 1 0 0 0 0 0 2 165377
-0.002306 -0.000719 0.119230 0.306477 0.718525 0.770388 -0.062500 1 0 0 0 0 0 2 166252
-0.002306 -0.000719 0.119230 0.306481 0.718513 0.770394 -0.062500 1 0 0 0 0 0 2 167256
-0.002306 -0.000719 0.119230 0.306467 0.718526 0.770394 -0.062500 1 0 0 0 0 0 2 168221
-0.002306 -0.000719 0.119230 0.306477 0.718524 0.770388 -0.062500 1 0 0 0 0 0 2 169240
-0.002306 -0.000719 0.119230 0.306478 0.718524 0.770387 -0.062500 1 0 0 0 0 0 2 170225
-0.002306 -0.000719 0.119230 0.306466 0.718527 0.770394 -0.062500 1 0 0 0 0 0 2 171221
-0.002306 -0.000719 0.119230 0.306477 0.718525 0.770388 -0.062500 1 0 0 0 0 0 2 172527
-0.002306 -0.000719 0.119230 0.306478 0.718525 0.770387 -0.062500 1 0 0 0 0 0 2 173567
-0.002306 -0.000719 0.119230 0.306466 0.718527 0.770393 -0.062500 1 0 0 0 0 0 2 174314
-0.002306 -0.000719 0.119230 0.306477 0.718525 0.770388 -0.062500 1 0 0 0 0 0 2 175253
-0.002306 -0.000719 0.119230 0.306478 0.718525 0.770387 -0.062500 1 0 0 0 0 0 2 176227
-0.002306 -0.000719 0.119230 0.306469 0.718516 0.770400 -0.062500 1 0 0 0 0 0 2 177269
-0.002306 -0.000719 0.119230 0.306477 0.718523 0.770389 -0.062500 1 0 0 0 0 0 2 178402
-0.002306 -0.000719 0.119230 0.306478 0.718524 0.770387 -0.062500 1 0 0 0 0 0 2 179378
-0.002306 -0.000719 0.119230 0.306466 0.718527 0.770394 -0.062500 1 0 0 0 0 0 2 180329
-0.002306 -0.000719 0.119230 0.306477 0.718525 0.770388 -0.062500 1 0 0 0 0 0 2 181393
-0.002306 -0.000719 0.119230 0.306478 0.718524 0.770387 -0.062500 1 0 0 0 0 0 2 182315
-0.002306 -0.000719 0.119230 0.306474 0.718536 0.770401 -0.062500 1 0 0 0 0 0 2 183279
-0.002306 -0.000719 0.119230 0.306478 0.718526 0.770389 -0.062500 1 0 0 0 0 0 2 184227
-0.002306 -0.000719 0.119230 0.306478 0.718525 0.770388 -0.062500 1 0 0 0 0 0 2 185227
-0.002306 -0.000719 0.119230 0.306466 0.718528 0.770394 -0.062500 1 0 0 0 0 0 2 186400
-0.002306 -0.000719 0.119230 0.306480 0.718514 0.770395 -0.062500 1 0 0 0 0 0 2 187391
-0.002306 -0.000719 0.119230 0.306479 0.718523 0.770388 -0.062500 1 0 0 0 0 0 2 188174
-0.002306 -0.000719 0.119230 0.306467 0.718527 0.770394 -0.062500 1 0 0 0 0 0 2 189253
-0.002306 -0.000719 0.119230 0.306477 0.718525 0.770388 -0.062500 1 0 0 0 0 0 2 190295
-0.002306 -0.000719 0.119230 0.306478 0.718525 0.770388 -0.062500 1 0 0 0 0 0 2 191266
-0.002306 -0.000719 0.119230 0.306466 0.718528 0.770394 -0.062500 1 0 0 0 0 0 2 192251
-0.002306 -0.000719 0.119230 0.306477 0.718525 0.770388 -0.062500 1 0 0 0 0 0 2 193230
-0.002306 -0.000719 0.119230 0.306478 0.718525 0.770387 -0.062500 1 0 0 0 0 0 2 194236
-0.002306 -0.000719 0.119230 0.306466 0.718528 0.770394 -0.062500 1 0 0 0 0 0 2 195248
-0.002306 -0.000719 0.119230 0.306477 0.718525 0.770388 -0.062500 1 0 0 0 0 0 2 196235
-0.002306 -0.000719 0.119230 0.306482 0.718513 0.770394 -0.062500 1 0 0 0 0 0 2 197239
-0.002306 -0.000719 0.119230 0.306467 0.718526 0.770395 -0.062500 1 0 0 0 0 0 2 198248
-0.002306 -0.000719 0.119230 0.306477 0.718525 0.770388 -0.062500 1 0 0 0 0 0 2 199235
-0.002306 -0.000719 0.119230 0.306478 0.718525 0.770387 -0.062500 1 0 0 0 0 0 2 201053
-0.002306 -0.000719 0.119230 0.306466 0.718527 0.770394 -0.062500 1 0 0 0 0 0 2 202263
-0.002306 -0.000719 0.119230 0.306477 0.718525 0.770388 -0.062500 1 0 0 0 0 0 2 203272
-0.002306 -0.000719 0.119230 0.306478 0.718525 0.770387 -0.062500 1 0 0 0 0 0 2 204250
-0.002306 -0.000719 0.119230 0.306466 0.718528 0.770394 -0.062500 1 0 0 0 0 0 2 205215
-0.002306 -0.000719 0.119230 0.306477 0.718525 0.770388 -0.062500 1 0 0 0 0 0 2 206235
-0.002306 -0.000719 0.119230 0.306481 0.718513 0.770394 -0.062500 1 0 0 0 0 0 2 207273
-0.002306 -0.000719 0.119230 0.306467 0.718526 0.770394 -0.062500 1 0 0 0 0 0 2 208228
-0.002306 -0.000719 0.119230 0.306477 0.718524 0.770388 -0.062500 1 0 0 0 0 0 2 209401
-0.002306 -0.000719 0.119230 0.306478 0.718524 0.770387 -0.062500 1 0 0 0 0 0 2 210453
-0.002306 -0.000719 0.119230 0.306466 0.718527 0.770394 -0.062500 1 0 0 0 0 0 2 211319
-0.002306 -0.000719 0.119230 0.306477 0.718525 0.770388 -0.062500 1 0 0 0 0 0 2 212285
-0.002306 -0.000719 0.119230 0.306478 0.718525 0.770387 -0.062500 1 0 0 0 0 0 2 213261
-0.002306 -0.000719 0.119230 0.306466 0.718527 0.770393 -0.062500 1 0 0 0 0 0 2 214213
-0.002306 -0.000719 0.119230 0.306477 0.718525 0.770388 -0.062500 1 0 0 0 0 0 2 215438
-0.002306 -0.000719 0.119230 0.306469 0.718516 0.770400 -0.062500 1 0 0 0 0 0 2 216441
-0.002306 -0.000719 0.119230 0.306477 0.718523 0.770389 -0.062500 1 0 0 0 0 0 2 217191
-0.002306 -0.000719 0.119230 0.306478 0.718524 0.770388 -0.062500 1 0 0 0 0 0 2 218247
-0.002306 -0.000719 0.119230 0.306478 0.718524 0.770387 -0.062500 1 0 0 0 0 0 2 219295
-0.002306 -0.000719 0.119230 0.306466 0.718527 0.770394 -0.062500 1 0 0 0 0 0 2 220234
-0.002306 -0.000719 0.119230 0.306477 0.718525 0.770388 -0.062500 1 0 0 0 0 0 2 221246
-0.002306 -0.000719 0.119230 0.306466 0.718527 0.770394 -0.062500 1 0 0 0 0 0 2 222224
-0.002306 -0.000719 0.119230 0.306476 0.718525 0.770388 -0.062500 1 0 0 0 0 0 2 223234
-0.002306 -0.000719 0.119230 0.306486 0.718533 0.770394 -0.062500 1 0 0 0 0 0 2 224237
-0.002306 -0.000719 0.119230 0.306479 0.718526 0.770388 -0.062500 1 0 0 0 0 0 2 225220
-0.002306 -0.000719 0.119230 0.306467 0.718528 0.770394 -0.062500 1 0 0 0 0 0 2 226233
-0.002306 -0.000719 0.119230 0.306480 0.718514 0.770395 -0.062500 1 0 0 0 0 0 2 227173
-0.002306 -0.000719 0.119230 0.306479 0.718523 0.770388 -0.062500 1 0 0 0 0 0 2 228225
-0.002306 -0.000719 0.119230 0.306467 0.718527 0.770394 -0.062500 1 0 0 0 0 0 2 230121
-0.002306 -0.000719 0.119230 0.306477 0.718525 0.770388 -0.062500 1 0 0 0 0 0 2 230330
-0.002306 -0.000719 0.119230 0.306478 0.718525 0.770388 -0.062500 1 0 0 0 0 0 2 231373
-0.002306 -0.000719 0.119230 0.306466 0.718528 0.770394 -0.062500 1 0 0 0 0 0 2 232251
-0.002306 -0.000719 0.119230 0.306477 0.718525 0.770388 -0.062500 1 0 0 0 0 0 2 233250
-0.002306 -0.000719 0.119230 0.306478 0.718525 0.770387 -0.062500 1 0 0 0 0 0 2 234241
-0.002301 -0.000737 0.119240 0.232843 0.972324 0.624592 -0.062500 1 0 0 0 0 0 2 235228
-0.002298 -0.000746 0.119244 0.256280 0.886706 0.696042 -0.062500 1 0 0 0 0 0 2 236238
-0.002297 -0.000750 0.119245 0.274787 0.822883 0.732925 -0.062500 1 0 0 0 0 0 2 237235
-0.002296 -0.000752 0.119245 0.284974 0.788945 0.746886 -0.062500 1 0 0 0 0 0 2 238556
-0.002296 -0.000754 0.119245 0.290257 0.771828 0.751834 -0.062500 1 0 0 0 0 0 2 239316
-0.002296 -0.000754 0.119245 0.292937 0.763258 0.753566 -0.062500 1 0 0 0 0 0 2 240390
-0.002296 -0.000754 0.119246 0.294298 0.758971 0.754157 -0.062500 1 0 0 0 0 0 2 241401
-0.002296 -0.000755 0.119246 0.294990 0.756821 0.754370 -0.062500 1 0 0 0 0 0 2 242229
-0.002296 -0.000755 0.119246 0.295329 0.755758 0.754427 -0.062500 1 0 0 0 0 0 2 243349
-0.002296 -0.000755 0.119246 0.295507 0.755215 0.754465 -0.062500 1 0 0 0 0 0 2 244431
-0.002296 -0.000755 0.119246 0.295596 0.754963 0.754468 -0.062500 1 0 0 0 0 0 2 245293
-0.002296 -0.000755 0.119246 0.295631 0.754815 0.754474 -0.062500 1 0 0 0 0 0 2 246418
-0.002296 -0.000755 0.119246 0.295659 0.754758 0.754475 -0.062500 1 0 0 0 0 0 2 247262
-0.002296 -0.000755 0.119246 0.295672 0.754721 0.754476 -0.062500 1 0 0 0 0 0 2 248369
-0.002296 -0.000755 0.119246 0.295664 0.754710 0.754468 -0.062500 1 0 0 0 0 0 2 249272
-0.002296 -0.000755 0.119246 0.295666 0.754698 0.754474 -0.062500 1 0 0 0 0 0 2 250281
-0.002296 -0.000755 0.119246 0.295681 0.754683 0.754475 -0.062500 1 0 0 0 0 0 2 251192
-0.002296 -0.000755 0.119246 0.295667 0.754696 0.754475 -0.062500 1 0 0 0 0 0 2 252430
-0.002296 -0.000755 0.119246 0.295681 0.754683 0.754475 -0.062500 1 0 0 0 0 0 2 253267
-0.002296 -0.000755 0.119246 0.295679 0.754693 0.754469 -0.062500 1 0 0 0 0 0 2 254175
-0.002296 -0.000755 0.119246 0.295671 0.754685 0.754481 -0.062500 1 0 0 0 0 0 2 255233
-0.002296 -0.000755 0.119246 0.295678 0.754693 0.754469 -0.062500 1 0 0 0 0 0 2 256218
-0.002296 -0.000755 0.119246 0.295682 0.754682 0.754474 -0.062500 1 0 0 0 0 0 2 257171
-0.002296 -0.000755 0.119246 0.295667 0.754696 0.754475 -0.062500 1 0 0 0 0 0 2 258223
-0.002296 -0.000755 0.119246 0.295681 0.754683 0.754475 -0.062500 1 0 0 0 0 0 2 259184
-0.002296 -0.000755 0.119246 0.295679 0.754693 0.754468 -0.062500 1 0 0 0 0 0 2 260229
-0.002296 -0.000755 0.119246 0.295670 0.754685 0.754481 -0.062500 1 0 0 0 0 0 2 261234
-0.002296 -0.000755 0.119246 0.295678 0.754693 0.754469 -0.062500 1 0 0 0 0 0 2 262195
-0.002296 -0.000755 0.119246 0.295678 0.754694 0.754488 -0.062500 1 0 0 0 0 0 2 263219
-0.002296 -0.000755 0.119246 0.295679 0.754695 0.754470 -0.062500 1 0 0 0 0 0 2 264198
-0.002296 -0.000755 0.119246 0.295683 0.754683 0.754475 -0.062500 1 0 0 0 0 0 2 265201
-0.002296 -0.000755 0.119246 0.295680 0.754694 0.754469 -0.062500 1 0 0 0 0 0 2 266245
-0.002296 -0.000755 0.119246 0.295671 0.754686 0.754481 -0.062500 1 0 0 0 0 0 2 267517
-0.002296 -0.000755 0.119246 0.295678 0.754694 0.754469 -0.062500 1 0 0 0 0 0 2 268274
-0.002296 -0.000755 0.119246 0.295683 0.754683 0.754475 -0.062500 1 0 0 0 0 0 2 269251
-0.002296 -0.000755 0.119246 0.295668 0.754696 0.754475 -0.062500 1 0 0 0 0 0 2 270190
-0.002296 -0.000755 0.119246 0.295681 0.754683 0.754475 -0.062500 1 0 0 0 0 0 2 271246
-0.002296 -0.000755 0.119246 0.295683 0.754682 0.754475 -0.062500 1 0 0 0 0 0 2 272230
-0.002296 -0.000755 0.119246 0.295668 0.754696 0.754475 -0.062500 1 0 0 0 0 0 2 273289
-0.002296 -0.000755 0.119246 0.295681 0.754683 0.754476 -0.062500 1 0 0 0 0 0 2 274236
-0.002296 -0.000755 0.119246 0.295680 0.754693 0.754469 -0.062500 1 0 0 0 0 0 2 275434
-0.002296 -0.000755 0.119246 0.295671 0.754685 0.754481 -0.062500 1 0 0 0 0 0 2 276321
-0.002296 -0.000755 0.119246 0.295678 0.754693 0.754469 -0.062500 1 0 0 0 0 0 2 277330
-0.002296 -0.000755 0.119246 0.295683 0.754683 0.754475 -0.062500 1 0 0 0 0 0 2 278333
-0.002296 -0.000755 0.119246 0.295668 0.754696 0.754475 -0.062500 1 0 0 0 0 0 2 279270
-0.002296 -0.000755 0.119246 0.295681 0.754683 0.754475 -0.062500 1 0 0 0 0 0 2 280240
-0.002296 -0.000755 0.119246 0.295680 0.754693 0.754469 -0.062500 1 0 0 0 0 0 2 281223
-0.002296 -0.000755 0.119246 0.295671 0.754685 0.754481 -0.062500 1 0 0 0 0 0 2 282394
-0.002296 -0.000755 0.119246 0.295678 0.754694 0.754469 -0.062500 1 0 0 0 0 0 2 283303
-0.002296 -0.000755 0.119246 0.295683 0.754683 0.754475 -0.062500 1 0 0 0 0 0 2 284225
-0.002296 -0.000755 0.119246 0.295668 0.754696 0.754475 -0.062500 1 0 0 0 0 0 2 285225
-0.002296 -0.000755 0.119246 0.295681 0.754683 0.754475 -0.062500 1 0 0 0 0 0 2 286272
-0.002296 -0.000755 0.119246 0.295679 0.754693 0.754468 -0.062500 1 0 0 0 0 0 2 287241
-0.002296 -0.000755 0.119246 0.295671 0.754686 0.754481 -0.062500 1 0 0 0 0 0 2 288229
-0.002296 -0.000755 0.119246 0.295678 0.754694 0.754469 -0.062500 1 0 0 0 0 0 2 289210
-0.002296 -0.000755 0.119246 0.295670 0.754686 0.754481 -0.062500 1 0 0 0 0 0 2 290221
-0.002296 -0.000755 0.119246 0.295678 0.754694 0.754469 -0.062500 1 0 0 0 0 0 2 291247
-0.002296 -0.000755 0.119246 0.295682 0.754683 0.754474 -0.062500 1 0 0 0 0 0 2 292217
-0.002296 -0.000755 0.119246 0.295671 0.754684 0.754482 -0.062500 1 0 0 0 0 0 2 293168
-0.002296 -0.000755 0.119246 0.295678 0.754693 0.754469 -0.062500 1 0 0 0 0 0 2 294171
-0.002296 -0.000755 0.119246 0.295682 0.754682 0.754475 -0.062500 1 0 0 0 0 0 2 295173
-0.002296 -0.000755 0.119246 0.295680 0.754693 0.754468 -0.062500 1 0 0 0 0 0 2 297241
-0.002296 -0.000755 0.119246 0.295671 0.754685 0.754481 -0.062500 1 0 0 0 0 0 2 298333
-0.002296 -0.000755 0.119246 0.295678 0.754693 0.754469 -0.062500 1 0 0 0 0 0 2 299176
-0.002296 -0.000755 0.119246 0.295670 0.754685 0.754481 -0.062500 1 0 0 0 0 0 2 300189
-0.002296 -0.000755 0.119246 0.295678 0.754693 0.754469 -0.062500 1 0 0 0 0 0 2 301230
-0.002296 -0.000755 0.119246 0.295682 0.754682 0.754474 -0.062500 1 0 0 0 0 0 2 302210
-0.002296 -0.000755 0.119246 0.295667 0.754696 0.754475 -0.062500 1 0 0 0 0 0 2 303228
-0.002296 -0.000755 0.119246 0.295681 0.754683 0.754475 -0.062500 1 0 0 0 0 0 2 304196
-0.002296 -0.000755 0.119246 0.295679 0.754693 0.754468 -0.062500 1 0 0 0 0 0 2 305361
-0.002296 -0.000755 0.119246 0.295678 0.754694 0.754488 -0.062500 1 0 0 0 0 0 2 306214
-0.002296 -0.000755 0.119246 0.295679 0.754695 0.754470 -0.062500 1 0 0 0 0 0 2 307461
-0.002296 -0.000755 0.119246 0.295683 0.754683 0.754475 -0.062500 1 0 0 0 0 0 2 308311
-0.002296 -0.000755 0.119246 0.295680 0.754694 0.754469 -0.062500 1 0 0 0 0 0 2 309220
-0.002296 -0.000755 0.119246 0.295671 0.754686 0.754481 -0.062500 1 0 0 0 0 0 2 310376
-0.002296 -0.000755 0.119246 0.295678 0.754694 0.754469 -0.062500 1 0 0 0 0 0 2 311372
-0.002296 -0.000755 0.119246 0.295683 0.754683 0.754475 -0.062500 1 0 0 0 0 0 2 312296
-0.002296 -0.000755 0.119246 0.295671 0.754684 0.754482 -0.062500 1 0 0 0 0 0 2 313400
-0.002296 -0.000755 0.119246 0.295679 0.754693 0.754470 -0.062500 1 0 0 0 0 0 2 314247
-0.002296 -0.000755 0.119246 0.295683 0.754683 0.754475 -0.062500 1 0 0 0 0 0 2 315311
-0.002296 -0.000755 0.119246 0.295668 0.754696 0.754475 -0.062500 1 0 0 0 0 0 2 316208
-0.002296 -0.000755 0.119246 0.295681 0.754683 0.754475 -0.062500 1 0 0 0 0 0 2 317236
-0.002296 -0.000755 0.119246 0.295680 0.754693 0.754469 -0.062500 1 0 0 0 0 0 2 318219
-0.002296 -0.000755 0.119246 0.295671 0.754685 0.754481 -0.062500 1 0 0 0 0 0 2 319349
-0.002296 -0.000755 0.119246 0.295678 0.754694 0.754469 -0.062500 1 0 0 0 0 0 2 320434
-0.002296 -0.000755 0.119246 0.295670 0.754686 0.754481 -0.062500 1 0 0 0 0 0 2 321211
-0.002296 -0.000755 0.119246 0.295678 0.754694 0.754469 -0.062500 1 0 0 0 0 0 2 322225
-0.002296 -0.000755 0.119246 0.295682 0.754683 0.754475 -0.062500 1 0 0 0 0 0 2 323257
-0.002290 -0.000773 0.119256 0.221997 1.008627 0.608802 -0.062500 1 0 0 0 0 0 2 324200
-0.002288 -0.000782 0.119260 0.245470 0.922941 0.680188 -0.062500 1 0 0 0 0 0 2 325175
-0.002286 -0.000786 0.119261 0.263970 0.859076 0.717035 -0.062500 1 0 0 0 0 0 2 326169
-0.002286 -0.000789 0.119261 0.274174 0.825150 0.730983 -0.062500 1 0 0 0 0 0 2 327162
-0.002285 -0.000790 0.119261 0.279447 0.807999 0.735935 -0.062500 1 0 0 0 0 0 2 328173
-0.002285 -0.000790 0.119261 0.282147 0.799429 0.737665 -0.062500 1 0 0 0 0 0 2 329162
-0.002285 -0.000791 0.119261 0.283496 0.795155 0.738253 -0.062500 1 0 0 0 0 0 2 330154
-0.002285 -0.000791 0.119261 0.284186 0.793006 0.738465 -0.062500 1 0 0 0 0 0 2 331182
-0.002285 -0.000791 0.119261 0.284529 0.791931 0.738528 -0.062500 1 0 0 0 0 0 2 332183
-0.002285 -0.000791 0.119261 0.284703 0.791398 0.738559 -0.062500 1 0 0 0 0 0 2 333259
-0.002285 -0.000791 0.119261 0.284796 0.791136 0.738569 -0.062500 1 0 0 0 0 0 2 334384
-0.002285 -0.000791 0.119261 0.284828 0.790999 0.738569 -0.062500 1 0 0 0 0 0 2 335302
-0.002285 -0.000791 0.119261 0.284855 0.790942 0.738569 -0.062500 1 0 0 0 0 0 2 336206
-0.002285 -0.000791 0.119261 0.284868 0.790906 0.738569 -0.062500 1 0 0 0 0 0 2 337205
-0.002285 -0.000791 0.119261 0.284864 0.790883 0.738569 -0.062500 1 0 0 0 0 0 2 338184
-0.002285 -0.000791 0.119261 0.284866 0.790870 0.738575 -0.062500 1 0 0 0 0 0 2 339197
-0.002285 -0.000791 0.119261 0.284878 0.790866 0.738570 -0.062500 1 0 0 0 0 0 2 340259
-0.002285 -0.000791 0.119261 0.284867 0.790868 0.738576 -0.062500 1 0 0 0 0 0 2 341222
-0.002285 -0.000791 0.119261 0.284875 0.790878 0.738563 -0.062500 1 0 0 0 0 0 2 342314
-0.002285 -0.000791 0.119261 0.284887 0.790876 0.738575 -0.062500 1 0 0 0 0 0 2 343375
-0.002285 -0.000791 0.119261 0.284868 0.790871 0.738576 -0.062500 1 0 0 0 0 0 2 344297
-0.002285 -0.000791 0.119261 0.284878 0.790867 0.738570 -0.062500 1 0 0 0 0 0 2 345286
-0.002285 -0.000791 0.119261 0.284880 0.790867 0.738569 -0.062500 1 0 0 0 0 0 2 346225
-0.002285 -0.000791 0.119261 0.284868 0.790869 0.738576 -0.062500 1 0 0 0 0 0 2 347227
-0.002285 -0.000791 0.119261 0.284878 0.790867 0.738570 -0.062500 1 0 0 0 0 0 2 348179
-0.002285 -0.000791 0.119261 0.284880 0.790867 0.738569 -0.062500 1 0 0 0 0 0 2 349382
-0.002285 -0.000791 0.119261 0.284868 0.790869 0.738576 -0.062500 1 0 0 0 0 0 2 350344
-0.002285 -0.000791 0.119261 0.284878 0.790867 0.738570 -0.062500 1 0 0 0 0 0 2 351208
-0.002285 -0.000791 0.119261 0.284880 0.790866 0.738569 -0.062500 1 0 0 0 0 0 2 352254
-0.002285 -0.000791 0.119261 0.284868 0.790869 0.738576 -0.062500 1 0 0 0 0 0 2 353252
-0.002285 -0.000791 0.119261 0.284878 0.790867 0.738570 -0.062500 1 0 0 0 0 0 2 354215
-0.002285 -0.000791 0.119261 0.284880 0.790866 0.738569 -0.062500 1 0 0 0 0 0 2 355189
-0.002285 -0.000791 0.119261 0.284868 0.790869 0.738576 -0.062500 1 0 0 0 0 0 2 356160
-0.002285 -0.000791 0.119261 0.284878 0.790866 0.738570 -0.062500 1 0 0 0 0 0 2 357177
-0.002285 -0.000791 0.119261 0.284880 0.790866 0.738569 -0.062500 1 0 0 0 0 0 2 358196
-0.002285 -0.000791 0.119261 0.284868 0.790869 0.738576 -0.062500 1 0 0 0 0 0 2 359188
-0.002285 -0.000791 0.119261 0.284875 0.790878 0.738563 -0.062500 1 0 0 0 0 0 2 360188
-0.002285 -0.000791 0.119261 0.284879 0.790868 0.738568 -0.062500 1 0 0 0 0 0 2 361192
-0.002285 -0.000791 0.119261 0.284867 0.790870 0.738575 -0.062500 1 0 0 0 0 0 2 362205
-0.002285 -0.000791 0.119261 0.284878 0.790867 0.738570 -0.062500 1 0 0 0 0 0 2 363731
-0.002285 -0.000791 0.119261 0.284879 0.790867 0.738569 -0.062500 1 0 0 0 0 0 2 364182
-0.002285 -0.000791 0.119261 0.284867 0.790869 0.738575 -0.062500 1 0 0 0 0 0 2 365210
-0.002285 -0.000791 0.119261 0.284878 0.790867 0.738570 -0.062500 1 0 0 0 0 0 2 366221
-0.002285 -0.000791 0.119261 0.284879 0.790866 0.738569 -0.062500 1 0 0 0 0 0 2 367212
-0.002285 -0.000791 0.119261 0.284867 0.790869 0.738575 -0.062500 1 0 0 0 0 0 2 368194
-0.002285 -0.000791 0.119261 0.284878 0.790867 0.738570 -0.062500 1 0 0 0 0 0 2 369206
-0.002285 -0.000791 0.119261 0.284879 0.790866 0.738569 -0.062500 1 0 0 0 0 0 2 370197
-0.002285 -0.000791 0.119261 0.284867 0.790869 0.738575 -0.062500 1 0 0 0 0 0 2 371226
-0.002285 -0.000791 0.119261 0.284878 0.790866 0.738570 -0.062500 1 0 0 0 0 0 2 372484
-0.002285 -0.000791 0.119261 0.284879 0.790866 0.738569 -0.062500 1 0 0 0 0 0 2 373256
-0.002285 -0.000791 0.119261 0.284867 0.790869 0.738575 -0.062500 1 0 0 0 0 0 2 374531
-0.002285 -0.000791 0.119261 0.284878 0.790866 0.738570 -0.062500 1 0 0 0 0 0 2 375212
-0.002285 -0.000791 0.119261 0.284879 0.790866 0.738569 -0.062500 1 0 0 0 0 0 2 376200
-0.002285 -0.000791 0.119261 0.284867 0.790869 0.738575 -0.062500 1 0 0 0 0 0 2 377199
-0.002285 -0.000791 0.119261 0.284878 0.790866 0.738570 -0.062500 1 0 0 0 0 0 2 378369
-0.002285 -0.000791 0.119261 0.284879 0.790866 0.738569 -0.062500 1 0 0 0 0 0 2 379304
-0.002285 -0.000791 0.119261 0.284867 0.790868 0.738575 -0.062500 1 0 0 0 0 0 2 380319
-0.002285 -0.000791 0.119261 0.284875 0.790878 0.738563 -0.062500 1 0 0 0 0 0 2 381345
-0.002285 -0.000791 0.119261 0.284879 0.790867 0.738568 -0.062500 1 0 0 0 0 0 2 382323
-0.002285 -0.000791 0.119261 0.284875 0.790878 0.738582 -0.062500 1 0 0 0 0 0 2 383371
-0.002285 -0.000791 0.119261 0.284879 0.790868 0.738571 -0.062500 1 0 0 0 0 0 2 384276
-0.002285 -0.000791 0.119261 0.284880 0.790867 0.738569 -0.062500 1 0 0 0 0 0 2 385270
-0.002285 -0.000791 0.119261 0.284868 0.790869 0.738576 -0.062500 1 0 0 0 0 0 2 386205
-0.002285 -0.000791 0.119261 0.284878 0.790867 0.738570 -0.062500 1 0 0 0 0 0 2 387247
-0.002285 -0.000791 0.119261 0.284880 0.790867 0.738569 -0.062500 1 0 0 0 0 0 2 388237
-0.002285 -0.000791 0.119261 0.284868 0.790869 0.738576 -0.062500 1 0 0 0 0 0 2 389242
-0.002285 -0.000791 0.119261 0.284878 0.790867 0.738570 -0.062500 1 0 0 0 0 0 2 390260
-0.002285 -0.000791 0.119261 0.284880 0.790866 0.738569 -0.062500 1 0 0 0 0 0 2 391237
-0.002285 -0.000791 0.119261 0.284868 0.790869 0.738576 -0.062500 1 0 0 0 0 0 2 392204
-0.002285 -0.000791 0.119261 0.284878 0.790867 0.738570 -0.062500 1 0 0 0 0 0 2 393173
-0.002285 -0.000791 0.119261 0.284880 0.790866 0.738569 -0.062500 1 0 0 0 0 0 2 394174
-0.002285 -0.000791 0.119261 0.284868 0.790869 0.738576 -0.062500 1 0 0 0 0 0 2 395178
-0.002285 -0.000791 0.119261 0.284878 0.790866 0.738570 -0.062500 1 0 0 0 0 0 2 396218
-0.002285 -0.000791 0.119261 0.284880 0.790866 0.738569 -0.062500 1 0 0 0 0 0 2 397202
-0.002285 -0.000791 0.119261 0.284868 0.790869 0.738576 -0.062500 1 0 0 0 0 0 2 398199
-0.002285 -0.000791 0.119261 0.284875 0.790878 0.738563 -0.062500 1 0 0 0 0 0 2 399175
-0.002285 -0.000791 0.119261 0.284879 0.790868 0.738568 -0.062500 1 0 0 0 0 0 2 400175
-0.002285 -0.000791 0.119261 0.284868 0.790870 0.738575 -0.062500 1 0 0 0 0 0 2 402145
-0.002285 -0.000791 0.119261 0.284878 0.790867 0.738570 -0.062500 1 0 0 0 0 0 2 403251
-0.002285 -0.000791 0.119261 0.284879 0.790867 0.738569 -0.062500 1 0 0 0 0 0 2 404187
-0.002285 -0.000791 0.119261 0.284868 0.790869 0.738575 -0.062500 1 0 0 0 0 0 2 405197
-0.002285 -0.000791 0.119261 0.284878 0.790867 0.738570 -0.062500 1 0 0 0 0 0 2 406202
-0.002285 -0.000791 0.119261 0.284879 0.790866 0.738569 -0.062500 1 0 0 0 0 0 2 407251
-0.002285 -0.000791 0.119261 0.284868 0.790869 0.738575 -0.062500 1 0 0 0 0 0 2 408203
-0.002285 -0.000791 0.119261 0.284878 0.790867 0.738570 -0.062500 1 0 0 0 0 0 2 409220
-0.002285 -0.000791 0.119261 0.284879 0.790866 0.738569 -0.062500 1 0 0 0 0 0 2 410349
-0.002285 -0.000791 0.119261 0.284868 0.790869 0.738575 -0.062500 1 0 0 0 0 0 2 411354
-0.002285 -0.000791 0.119261 0.284878 0.790866 0.738570 -0.062500 1 0 0 0 0 0 2 412348
-0.002285 -0.000791 0.119261 0.284879 0.790866 0.738569 -0.062500 1 0 0 0 0 0 2 413232
-0.002285 -0.000791 0.119261 0.284868 0.790869 0.738575 -0.062500 1 0 0 0 0 0 2 414194
-0.002285 -0.000791 0.119261 0.284878 0.790866 0.738570 -0.062500 1 0 0 0 0 0 2 415209
-0.002285 -0.000791 0.119261 0.284879 0.790866 0.738569 -0.062500 1 0 0 0 0 0 2 416278
-0.002285 -0.000791 0.119261 0.284868 0.790869 0.738575 -0.062500 1 0 0 0 0 0 2 417139
-0.002285 -0.000791 0.119261 0.284878 0.790866 0.738570 -0.062500 1 0 0 0 0 0 2 418194
-0.002285 -0.000791 0.119261 0.284879 0.790866 0.738569 -0.062500 1 0 0 0 0 0 2 419278
-0.002285 -0.000791 0.119261 0.284868 0.790868 0.738575 -0.062500 1 0 0 0 0 0 2 420181
-0.002285 -0.000791 0.119261 0.284875 0.790878 0.738563 -0.062500 1 0 0 0 0 0 2 421192
-0.002285 -0.000791 0.119261 0.284879 0.790867 0.738568 -0.062500 1 0 0 0 0 0 2 422189
-0.002285 -0.000791 0.119261 0.284867 0.790869 0.738575 -0.062500 1 0 0 0 0 0 2 423192
-0.002285 -0.000791 0.119261 0.284878 0.790867 0.738569 -0.062500 1 0 0 0 0 0 2 424174
-0.002285 -0.000791 0.119261 0.284887 0.790875 0.738576 -0.062500 1 0 0 0 0 0 2 425175
-0.002285 -0.000791 0.119261 0.284869 0.790870 0.738576 -0.062500 1 0 0 0 0 0 2 426174
-0.002285 -0.000791 0.119261 0.284879 0.790867 0.738570 -0.062500 1 0 0 0 0 0 2 427179
-0.002285 -0.000791 0.119261 0.284880 0.790867 0.738569 -0.062500 1 0 0 0 0 0 2 428188
-0.002285 -0.000791 0.119261 0.284868 0.790869 0.738576 -0.062500 1 0 0 0 0 0 2 429255
-0.002285 -0.000791 0.119261 0.284878 0.790867 0.738570 -0.062500 1 0 0 0 0 0 2 430483
-0.002285 -0.000791 0.119261 0.284880 0.790866 0.738569 -0.062500 1 0 0 0 0 0 2 431283
-0.002285 -0.000791 0.119261 0.284868 0.790869 0.738576 -0.062500 1 0 0 0 0 0 2 432158
-0.002285 -0.000791 0.119261 0.284878 0.790867 0.738570 -0.062500 1 0 0 0 0 0 2 433142
-0.002285 -0.000791 0.119261 0.284880 0.790866 0.738569 -0.062500 1 0 0 0 0 0 2 434183
-0.002285 -0.000791 0.119261 0.284868 0.790869 0.738576 -0.062500 1 0 0 0 0 0 2 435182
-0.002285 -0.000791 0.119261 0.284878 0.790866 0.738570 -0.062500 1 0 0 0 0 0 2 436172
-0.002285 -0.000791 0.119261 0.284880 0.790866 0.738569 -0.062500 1 0 0 0 0 0 2 437202
-0.002285 -0.000791 0.119261 0.284868 0.790869 0.738576 -0.062500 1 0 0 0 0 0 2 438374
-0.002285 -0.000791 0.119261 0.284878 0.790866 0.738570 -0.062500 1 0 0 0 0 0 2 439224
-0.002285 -0.000791 0.119261 0.284876 0.790878 0.738563 -0.062500 1 0 0 0 0 0 2 440476
-0.002285 -0.000791 0.119261 0.284867 0.790871 0.738575 -0.062500 1 0 0 0 0 0 2 441494
-0.002285 -0.000791 0.119261 0.284878 0.790867 0.738570 -0.062500 1 0 0 0 0 0 2 442247
-0.002285 -0.000791 0.119261 0.284879 0.790867 0.738569 -0.062500 1 0 0 0 0 0 2 443153
-0.002285 -0.000791 0.119261 0.284868 0.790869 0.738575 -0.062500 1 0 0 0 0 0 2 444243
-0.002285 -0.000791 0.119261 0.284878 0.790867 0.738570 -0.062500 1 0 0 0 0 0 2 445295
-0.002285 -0.000791 0.119261 0.284879 0.790866 0.738569 -0.062500 1 0 0 0 0 0 2 446264
-0.002285 -0.000791 0.119261 0.284868 0.790869 0.738575 -0.062500 1 0 0 0 0 0 2 447370
-0.002285 -0.000791 0.119261 0.284878 0.790867 0.738570 -0.062500 1 0 0 0 0 0 2 448317
-0.002285 -0.000791 0.119261 0.284879 0.790866 0.738569 -0.062500 1 0 0 0 0 0 2 449320
-0.002285 -0.000791 0.119261 0.284868 0.790869 0.738575 -0.062500 1 0 0 0 0 0 2 450236
-0.002285 -0.000791 0.119261 0.284878 0.790866 0.738570 -0.062500 1 0 0 0 0 0 2 451208
-0.002285 -0.000791 0.119261 0.284879 0.790866 0.738569 -0.062500 1 0 0 0 0 0 2 452204
-0.002285 -0.000791 0.119261 0.284868 0.790869 0.738575 -0.062500 1 0 0 0 0 0 2 453253
-0.002285 -0.000791 0.119261 0.284878 0.790866 0.738570 -0.062500 1 0 0 0 0 0 2 454279
-0.002285 -0.000791 0.119261 0.284879 0.790866 0.738569 -0.062500 1 0 0 0 0 0 2 455116
-0.002285 -0.000791 0.119261 0.284868 0.790869 0.738575 -0.062500 1 0 0 0 0 0 2 456190
-0.002285 -0.000791 0.119261 0.284878 0.790866 0.738570 -0.062500 1 0 0 0 0 0 2 457245
-0.002285 -0.000791 0.119261 0.284879 0.790866 0.738569 -0.062500 1 0 0 0 0 0 2 458181
-0.002285 -0.000791 0.119261 0.284868 0.790868 0.738575 -0.062500 1 0 0 0 0 0 2 459176
-0.002285 -0.000791 0.119261 0.284878 0.790866 0.738570 -0.062500 1 0 0 0 0 0 2 460172
-0.002285 -0.000791 0.119261 0.284876 0.790877 0.738562 -0.062500 1 0 0 0 0 0 2 461174
-0.002285 -0.000791 0.119261 0.284867 0.790870 0.738574 -0.062500 1 0 0 0 0 0 2 462176
-0.002285 -0.000791 0.119261 0.284878 0.790867 0.738569 -0.062500 1 0 0 0 0 0 2 463172
-0.002285 -0.000791 0.119261 0.284879 0.790866 0.738569 -0.062500 1 0 0 0 0 0 2 464178
-0.002285 -0.000791 0.119261 0.284876 0.790878 0.738582 -0.062500 1 0 0 0 0 0 2 465180
-0.002285 -0.000791 0.119261 0.284879 0.790868 0.738571 -0.062500 1 0 0 0 0 0 2 466175
-0.002285 -0.000791 0.119261 0.284880 0.790867 0.738569 -0.062500 1 0 0 0 0 0 2 468088
-0.002285 -0.000791 0.119261 0.284868 0.790869 0.738576 -0.062500 1 0 0 0 0 0 2 469291
-0.002285 -0.000791 0.119261 0.284878 0.790867 0.738570 -0.062500 1 0 0 0 0 0 2 470188
-0.002285 -0.000791 0.119261 0.284880 0.790866 0.738569 -0.062500 1 0 0 0 0 0 2 471177
-0.002285 -0.000791 0.119261 0.284868 0.790869 0.738576 -0.062500 1 0 0 0 0 0 2 472153
-0.002285 -0.000791 0.119261 0.284878 0.790867 0.738570 -0.062500 1 0 0 0 0 0 2 473215
-0.002285 -0.000791 0.119261 0.284880 0.790866 0.738569 -0.062500 1 0 0 0 0 0 2 474231
-0.002285 -0.000791 0.119261 0.284868 0.790869 0.738576 -0.062500 1 0 0 0 0 0 2 475149
-0.002285 -0.000791 0.119261 0.284878 0.790866 0.738570 -0.062500 1 0 0 0 0 0 2 476344
-0.002285 -0.000791 0.119261 0.284880 0.790866 0.738569 -0.062500 1 0 0 0 0 0 2 477347
-0.002285 -0.000791 0.119261 0.284868 0.790869 0.738576 -0.062500 1 0 0 0 0 0 2 478255
-0.002285 -0.000791 0.119261 0.284878 0.790866 0.738570 -0.062500 1 0 0 0 0 0 2 479232
-0.002285 -0.000791 0.119261 0.284880 0.790866 0.738569 -0.062500 1 0 0 0 0 0 2 480172
-0.002285 -0.000791 0.119261 0.284864 0.790881 0.738569 -0.062500 1 0 0 0 0 0 2 481181
-0.002285 -0.000791 0.119261 0.284878 0.790868 0.738569 -0.062500 1 0 0 0 0 0 2 482377
-0.002285 -0.000791 0.119261 0.284880 0.790867 0.738569 -0.062500 1 0 0 0 0 0 2 483170
-0.002285 -0.000791 0.119261 0.284868 0.790869 0.738575 -0.062500 1 0 0 0 0 0 2 484137
-0.002285 -0.000791 0.119261 0.284878 0.790867 0.738570 -0.062500 1 0 0 0 0 0 2 485235
-0.002285 -0.000791 0.119261 0.284880 0.790866 0.738569 -0.062500 1 0 0 0 0 0 2 486227
-0.002285 -0.000791 0.119261 0.284868 0.790869 0.738575 -0.062500 1 0 0 0 0 0 2 487184
-0.002285 -0.000791 0.119261 0.284878 0.790867 0.738570 -0.062500 1 0 0 0 0 0 2 488175
-0.002285 -0.000791 0.119261 0.284880 0.790866 0.738569 -0.062500 1 0 0 0 0 0 2 489176
-0.002285 -0.000791 0.119261 0.284868 0.790869 0.738575 -0.062500 1 0 0 0 0 0 2 490176
-0.002285 -0.000791 0.119261 0.284878 0.790866 0.738570 -0.062500 1 0 0 0 0 0 2 491179
-0.002285 -0.000791 0.119261 0.284880 0.790866 0.738569 -0.062500 1 0 0 0 0 0 2 492174
-0.002285 -0.000791 0.119261 0.284868 0.790869 0.738575 -0.062500 1 0 0 0 0 0 2 493185
-0.002285 -0.000791 0.119261 0.284878 0.790866 0.738570 -0.062500 1 0 0 0 0 0 2 494182
-0.002285 -0.000791 0.119261 0.284880 0.790866 0.738569 -0.062500 1 0 0 0 0 0 2 495179
-0.002285 -0.000791 0.119261 0.284868 0.790869 0.738575 -0.062500 1 0 0 0 0 0 2 497232
-0.002285 -0.000791 0.119261 0.284878 0.790866 0.738570 -0.062500 1 0 0 0 0 0 2 498306
-0.002285 -0.000791 0.119261 0.284880 0.790866 0.738569 -0.062500 1 0 0 0 0 0 2 499136
-0.002285 -0.000791 0.119261 0.284868 0.790868 0.738575 -0.062500 1 0 0 0 0 0 2 500181
-0.002285 -0.000791 0.119261 0.284878 0.790866 0.738570 -0.062500 1 0 0 0 0 0 2 501180
-0.002285 -0.000791 0.119261 0.284876 0.790877 0.738562 -0.062500 1 0 0 0 0 0 2 502189
-0.002285 -0.000791 0.119261 0.284867 0.790870 0.738574 -0.062500 1 0 0 0 0 0 2 503176
-0.002285 -0.000791 0.119261 0.284878 0.790867 0.738569 -0.062500 1 0 0 0 0 0 2 504256
-0.002285 -0.000791 0.119261 0.284867 0.790869 0.738575 -0.062500 1 0 0 0 0 0 2 505304
-0.002285 -0.000791 0.119261 0.284878 0.790866 0.738570 -0.062500 1 0 0 0 0 0 2 506354
-0.002285 -0.000791 0.119261 0.284879 0.790866 0.738569 -0.062500 1 0 0 0 0 0 2 507165
-0.002285 -0.000791 0.119261 0.284875 0.790878 0.738582 -0.062500 1 0 0 0 0 0 2 508381
-0.002285 -0.000791 0.119261 0.284879 0.790868 0.738571 -0.062500 1 0 0 0 0 0 2 509366
-0.002285 -0.000791 0.119261 0.284880 0.790867 0.738569 -0.062500 1 0 0 0 0 0 2 510117
-0.002285 -0.000791 0.119261 0.284880 0.790866 0.738569 -0.062500 1 0 0 0 0 0 2 511162
-0.002285 -0.000791 0.119261 0.284868 0.790869 0.738576 -0.062500 1 0 0 0 0 0 2 512348
-0.002285 -0.000791 0.119261 0.284879 0.790867 0.738570 -0.062500 1 0 0 0 0 0 2 513244
-0.002285 -0.000791 0.119261 0.284880 0.790866 0.738569 -0.062500 1 0 0 0 0 0 2 514355
-0.002285 -0.000791 0.119261 0.284868 0.790869 0.738576 -0.062500 1 0 0 0 0 0 2 515341
-0.002285 -0.000791 0.119261 0.284879 0.790866 0.738570 -0.062500 1 0 0 0 0 0 2 516329
-0.002285 -0.000791 0.119261 0.284880 0.790866 0.738569 -0.062500 1 0 0 0 0 0 2 517187
-0.002285 -0.000791 0.119261 0.284868 0.790869 0.738576 -0.062500 1 0 0 0 0 0 2 518162
-0.002285 -0.000791 0.119261 0.284879 0.790866 0.738570 -0.062500 1 0 0 0 0 0 2 519195
-0.002285 -0.000791 0.119261 0.284880 0.790866 0.738569 -0.062500 1 0 0 0 0 0 2 520370
-0.002285 -0.000791 0.119261 0.284868 0.790869 0.738576 -0.062500 1 0 0 0 0 0 2 521355
-0.002285 -0.000791 0.119261 0.284875 0.790878 0.738563 -0.062500 1 0 0 0 0 0 2 522117
-0.002285 -0.000791 0.119261 0.284879 0.790868 0.738568 -0.062500 1 0 0 0 0 0 2 523187
-0.002285 -0.000791 0.119261 0.284868 0.790869 0.738575 -0.062500 1 0 0 0 0 0 2 524221
-0.002285 -0.000791 0.119261 0.284878 0.790867 0.738570 -0.062500 1 0 0 0 0 0 2 525163
-0.002285 -0.000791 0.119261 0.284880 0.790866 0.738569 -0.062500 1 0 0 0 0 0 2 526133
-0.002285 -0.000791 0.119261 0.284868 0.790869 0.738575 -0.062500 1 0 0 0 0 0 2 527128
-0.002285 -0.000791 0.119261 0.284878 0.790867 0.738570 -0.062500 1 0 0 0 0 0 2 528132
-0.002285 -0.000791 0.119261 0.284880 0.790866 0.738569 -0.062500 1 0 0 0 0 0 2 529132
-0.002285 -0.000791 0.119261 0.284868 0.790869 0.738575 -0.062500 1 0 0 0 0 0 2 530133
-0.002285 -0.000791 0.119261 0.284878 0.790866 0.738570 -0.062500 1 0 0 0 0 0 2 531128
-0.002285 -0.000791 0.119261 0.284880 0.790866 0.738569 -0.062500 1 0 0 0 0 0 2 532131
-0.002285 -0.000791 0.119261 0.284868 0.790869 0.738575 -0.062500 1 0 0 0 0 0 2 533129
-0.002285 -0.000791 0.119261 0.284878 0.790866 0.738570 -0.062500 1 0 0 0 0 0 2 534212
-0.002285 -0.000791 0.119261 0.284880 0.790866 0.738569 -0.062500 1 0 0 0 0 0 2 535159
-0.002285 -0.000791 0.119261 0.284868 0.790869 0.738575 -0.062500 1 0 0 0 0 0 2 536232
-0.002285 -0.000791 0.119261 0.284878 0.790866 0.738570 -0.062500 1 0 0 0 0 0 2 537164
-0.002285 -0.000791 0.119261 0.284880 0.790866 0.738569 -0.062500 1 0 0 0 0 0 2 538115
-0.002285 -0.000791 0.119261 0.284868 0.790868 0.738575 -0.062500 1 0 0 0 0 0 2 539146
-0.002285 -0.000791 0.119261 0.284878 0.790866 0.738570 -0.062500 1 0 0 0 0 0 2 540156
-0.002285 -0.000791 0.119261 0.284880 0.790866 0.738569 -0.062500 1 0 0 0 0 0 2 541185
-0.002285 -0.000791 0.119261 0.284864 0.790880 0.738569 -0.062500 1 0 0 0 0 0 2 542176
-0.002285 -0.000791 0.119261 0.284878 0.790868 0.738569 -0.062500 1 0 0 0 0 0 2 543338
-0.002285 -0.000791 0.119261 0.284867 0.790869 0.738575 -0.062500 1 0 0 0 0 0 2 544332
-0.002285 -0.000791 0.119261 0.284878 0.790867 0.738570 -0.062500 1 0 0 0 0 0 2 545218
-0.002285 -0.000791 0.119261 0.284879 0.790866 0.738569 -0.062500 1 0 0 0 0 0 2 546211
-0.002285 -0.000791 0.119261 0.284875 0.790878 0.738582 -0.062500 1 0 0 0 0 0 2 547201
-0.002285 -0.000791 0.119261 0.284879 0.790868 0.738571 -0.062500 1 0 0 0 0 0 2 548139
-0.002285 -0.000791 0.119261 0.284880 0.790867 0.738569 -0.062500 1 0 0 0 0 0 2 549368
-0.002285 -0.000791 0.119261 0.284880 0.790866 0.738569 -0.062500 1 0 0 0 0 0 2 550183
-0.002285 -0.000791 0.119261 0.284868 0.790869 0.738576 -0.062500 1 0 0 0 0 0 2 551100
-0.002285 -0.000791 0.119261 0.284879 0.790867 0.738570 -0.062500 1 0 0 0 0 0 2 552164
-0.002285 -0.000791 0.119261 0.284880 0.790866 0.738569 -0.062500 1 0 0 0 0 0 2 553224
-0.002285 -0.000791 0.119261 0.284868 0.790869 0.738576 -0.062500 1 0 0 0 0 0 2 554161
-0.002285 -0.000791 0.119261 0.284879 0.790866 0.738570 -0.062500 1 0 0 0 0 0 2 555163
-0.002285 -0.000791 0.119261 0.284880 0.790866 0.738569 -0.062500 1 0 0 0 0 0 2 556155
-0.002285 -0.000791 0.119261 0.284868 0.790869 0.738576 -0.062500 1 0 0 0 0 0 2 557156
-0.002285 -0.000791 0.119261 0.284879 0.790866 0.738570 -0.062500 1 0 0 0 0 0 2 558151
-0.002285 -0.000791 0.119261 0.284880 0.790866 0.738569 -0.062500 1 0 0 0 0 0 2 559162
-0.002285 -0.000791 0.119261 0.284868 0.790869 0.738576 -0.062500 1 0 0 0 0 0 2 560153
-0.002285 -0.000791 0.119261 0.284875 0.790878 0.738563 -0.062500 1 0 0 0 0 0 2 561154
-0.002285 -0.000791 0.119261 0.284867 0.790871 0.738575 -0.062500 1 0 0 0 0 0 2 562154
-0.002285 -0.000791 0.119261 0.284878 0.790867 0.738570 -0.062500 1 0 0 0 0 0 2 564228
-0.002285 -0.000791 0.119261 0.284879 0.790867 0.738569 -0.062500 1 0 0 0 0 0 2 565249
-0.002285 -0.000791 0.119261 0.284867 0.790869 0.738575 -0.062500 1 0 0 0 0 0 2 566165
-0.002285 -0.000791 0.119261 0.284878 0.790867 0.738570 -0.062500 1 0 0 0 0 0 2 567170
-0.002285 -0.000791 0.119261 0.284879 0.790866 0.738569 -0.062500 1 0 0 0 0 0 2 568168
-0.002285 -0.000791 0.119261 0.284867 0.790869 0.738575 -0.062500 1 0 0 0 0 0 2 569160
-0.002285 -0.000791 0.119261 0.284878 0.790867 0.738570 -0.062500 1 0 0 0 0 0 2 570156
-0.002285 -0.000791 0.119261 0.284879 0.790866 0.738569 -0.062500 1 0 0 0 0 0 2 571177
-0.002285 -0.000791 0.119261 0.284867 0.790869 0.738575 -0.062500 1 0 0 0 0 0 2 572272
-0.002285 -0.000791 0.119261 0.284878 0.790866 0.738570 -0.062500 1 0 0 0 0 0 2 573300
-0.002285 -0.000791 0.119261 0.284879 0.790866 0.738569 -0.062500 1 0 0 0 0 0 2 574186
-0.002285 -0.000791 0.119261 0.284867 0.790869 0.738575 -0.062500 1 0 0 0 0 0 2 575333
-0.002285 -0.000791 0.119261 0.284878 0.790866 0.738570 -0.062500 1 0 0 0 0 0 2 576157
-0.002285 -0.000791 0.119261 0.284879 0.790866 0.738569 -0.062500 1 0 0 0 0 0 2 577136
-0.002285 -0.000791 0.119261 0.284867 0.790869 0.738576 -0.062500 1 0 0 0 0 0 2 578206
-0.002285 -0.000791 0.119261 0.284878 0.790866 0.738570 -0.062500 1 0 0 0 0 0 2 579312
-0.002285 -0.000791 0.119261 0.284879 0.790866 0.738569 -0.062500 1 0 0 0 0 0 2 580286
-0.002285 -0.000791 0.119261 0.284867 0.790868 0.738576 -0.062500 1 0 0 0 0 0 2 581361
-0.002285 -0.000791 0.119261 0.284875 0.790878 0.738563 -0.062500 1 0 0 0 0 0 2 582169
-0.002285 -0.000791 0.119261 0.284879 0.790867 0.738568 -0.062500 1 0 0 0 0 0 2 583295
-0.002285 -0.000791 0.119261 0.284867 0.790869 0.738575 -0.062500 1 0 0 0 0 0 2 584226
-0.002285 -0.000791 0.119261 0.284878 0.790867 0.738569 -0.062500 1 0 0 0 0 0 2 585168
-0.002285 -0.000791 0.119261 0.284879 0.790866 0.738569 -0.062500 1 0 0 0 0 0 2 586233
-0.002285 -0.000791 0.119261 0.284867 0.790869 0.738575 -0.062500 1 0 0 0 0 0 2 587283
-0.002285 -0.000791 0.119261 0.284878 0.790866 0.738570 -0.062500 1 0 0 0 0 0 2 588239
-0.002285 -0.000791 0.119261 0.284879 0.790866 0.738569 -0.062500 1 0 0 0 0 0 2 589102
-0.002285 -0.000791 0.119261 0.284875 0.790878 0.738582 -0.062500 1 0 0 0 0 0 2 590152
-0.002285 -0.000791 0.119261 0.284879 0.790868 0.738571 -0.062500 1 0 0 0 0 0 2 591232
-0.002285 -0.000791 0.119261 0.284880 0.790867 0.738569 -0.062500 1 0 0 0 0 0 2 592174
-0.002285 -0.000791 0.119261 0.284880 0.790866 0.738569 -0.062500 1 0 0 0 0 0 2 593158
-0.002285 -0.000791 0.119261 0.284868 0.790869 0.738576 -0.062500 1 0 0 0 0 0 2 594157
-0.002285 -0.000791 0.119261 0.284879 0.790866 0.738570 -0.062500 1 0 0 0 0 0 2 595157
-0.002285 -0.000791 0.119261 0.284880 0.790866 0.738569 -0.062500 1 0 0 0 0 0 2 596157
-0.002285 -0.000791 0.119261 0.284868 0.790869 0.738576 -0.062500 1 0 0 0 0 0 2 597136
-0.002285 -0.000791 0.119261 0.284879 0.790866 0.738570 -0.062500 1 0 0 0 0 0 2 598157
-0.002285 -0.000791 0.119261 0.284880 0.790866 0.738569 -0.062500 1 0 0 0 0 0 2 599160
-0.002285 -0.000791 0.119261 0.284868 0.790869 0.738576 -0.062500 1 0 0 0 0 0 2 600154
-0.002285 -0.000791 0.119261 0.284875 0.790878 0.738563 -0.062500 1 0 0 0 0 0 2 601452
-0.002285 -0.000791 0.119261 0.284867 0.790871 0.738575 -0.062500 1 0 0 0 0 0 2 602427
-0.002285 -0.000791 0.119261 0.284878 0.790867 0.738570 -0.062500 1 0 0 0 0 0 2 603249
-0.002285 -0.000791 0.119261 0.284879 0.790867 0.738569 -0.062500 1 0 0 0 0 0 2 604146
-0.002285 -0.000791 0.119261 0.284868 0.790869 0.738575 -0.062500 1 0 0 0 0 0 2 605109
-0.002285 -0.000791 0.119261 0.284878 0.790867 0.738570 -0.062500 1 0 0 0 0 0 2 606154
-0.002285 -0.000791 0.119261 0.284879 0.790866 0.738569 -0.062500 1 0 0 0 0 0 2 607174
-0.002285 -0.000791 0.119261 0.284868 0.790869 0.738575 -0.062500 1 0 0 0 0 0 2 608181
-0.002285 -0.000791 0.119261 0.284878 0.790867 0.738570 -0.062500 1 0 0 0 0 0 2 609133
-0.002285 -0.000791 0.119261 0.284879 0.790866 0.738569 -0.062500 1 0 0 0 0 0 2 610318
-0.002285 -0.000791 0.119261 0.284868 0.790869 0.738575 -0.062500 1 0 0 0 0 0 2 611251
-0.002285 -0.000791 0.119261 0.284878 0.790866 0.738570 -0.062500 1 0 0 0 0 0 2 612221
-0.002285 -0.000791 0.119261 0.284879 0.790866 0.738569 -0.062500 1 0 0 0 0 0 2 613185
-0.002285 -0.000791 0.119261 0.284868 0.790869 0.738575 -0.062500 1 0 0 0 0 0 2 614194
-0.002285 -0.000791 0.119261 0.284878 0.790866 0.738570 -0.062500 1 0 0 0 0 0 2 615132
-0.002285 -0.000791 0.119261 0.284879 0.790866 0.738569 -0.062500 1 0 0 0 0 0 2 616319
-0.002285 -0.000791 0.119261 0.284868 0.790869 0.738575 -0.062500 1 0 0 0 0 0 2 617162
-0.002285 -0.000791 0.119261 0.284878 0.790866 0.738570 -0.062500 1 0 0 0 0 0 2 618150
-0.002285 -0.000791 0.119261 0.284879 0.790866 0.738569 -0.062500 1 0 0 0 0 0 2 619181
-0.002285 -0.000791 0.119261 0.284868 0.790868 0.738576 -0.062500 1 0 0 0 0 0 2 620194
-0.002285 -0.000791 0.119261 0.284875 0.790878 0.738563 -0.062500 1 0 0 0 0 0 2 621155
-0.002285 -0.000791 0.119261 0.284879 0.790867 0.738568 -0.062500 1 0 0 0 0 0 2 622137
-0.002285 -0.000791 0.119261 0.284867 0.790869 0.738575 -0.062500 1 0 0 0 0 0 2 623129
-0.002285 -0.000791 0.119261 0.284878 0.790867 0.738569 -0.062500 1 0 0 0 0 0 2 624130
-0.002285 -0.000791 0.119261 0.284879 0.790866 0.738569 -0.062500 1 0 0 0 0 0 2 625137
-0.002285 -0.000791 0.119261 0.284867 0.790869 0.738575 -0.062500 1 0 0 0 0 0 2 626123
-0.002285 -0.000791 0.119261 0.284878 0.790866 0.738570 -0.062500 1 0 0 0 0 0 2 627107
-0.002285 -0.000791 0.119261 0.284879 0.790866 0.738569 -0.062500 1 0 0 0 0 0 2 628102
-0.002285 -0.000791 0.119261 0.284876 0.790878 0.738582 -0.062500 1 0 0 0 0 0 2 629111
-0.002285 -0.000791 0.119261 0.284879 0.790868 0.738571 -0.062500 1 0 0 0 0 0 2 630178
-0.002285 -0.000791 0.119261 0.284880 0.790867 0.738569 -0.062500 1 0 0 0 0 0 2 631288
-0.002285 -0.000791 0.119261 0.284868 0.790869 0.738576 -0.062500 1 0 0 0 0 0 2 632260
-0.002285 -0.000791 0.119261 0.284878 0.790867 0.738570 -0.062500 1 0 0 0 0 0 2 633096
-0.002285 -0.000791 0.119261 0.284880 0.790866 0.738569 -0.062500 1 0 0 0 0 0 2 634072
-0.002285 -0.000791 0.119261 0.284868 0.790869 0.738576 -0.062500 1 0 0 0 0 0 2 635114
-0.002285 -0.000791 0.119261 0.284878 0.790866 0.738570 -0.062500 1 0 0 0 0 0 2 636112
-0.002285 -0.000791 0.119261 0.284880 0.790866 0.738569 -0.062500 1 0 0 0 0 0 2 637116
-0.002285 -0.000791 0.119261 0.284868 0.790869 0.738576 -0.062500 1 0 0 0 0 0 2 638109
-0.002285 -0.000791 0.119261 0.284875 0.790878 0.738563 -0.062500 1 0 0 0 0 0 2 639424
-0.002285 -0.000791 0.119261 0.284879 0.790868 0.738568 -0.062500 1 0 0 0 0 0 2 640429
-0.002285 -0.000791 0.119261 0.284868 0.790870 0.738575 -0.062500 1 0 0 0 0 0 2 641206
-0.002285 -0.000791 0.119261 0.284878 0.790867 0.738570 -0.062500 1 0 0 0 0 0 2 642360
-0.002285 -0.000791 0.119261 0.284879 0.790867 0.738569 -0.062500 1 0 0 0 0 0 2 643172
-0.002285 -0.000791 0.119261 0.284868 0.790869 0.738575 -0.062500 1 0 0 0 0 0 2 644114
-0.002285 -0.000791 0.119261 0.284878 0.790867 0.738570 -0.062500 1 0 0 0 0 0 2 645326
-0.002285 -0.000791 0.119261 0.284879 0.790866 0.738569 -0.062500 1 0 0 0 0 0 2 646298
-0.002285 -0.000791 0.119261 0.284868 0.790869 0.738575 -0.062500 1 0 0 0 0 0 2 647227
-0.002285 -0.000791 0.119261 0.284878 0.790867 0.738570 -0.062500 1 0 0 0 0 0 2 648337
-0.002285 -0.000791 0.119261 0.284879 0.790866 0.738569 -0.062500 1 0 0 0 0 0 2 649258
-0.002285 -0.000791 0.119261 0.284868 0.790869 0.738575 -0.062500 1 0 0 0 0 0 2 650210
-0.002285 -0.000791 0.119261 0.284878 0.790866 0.738570 -0.062500 1 0 0 0 0 0 2 651168
-0.002285 -0.000791 0.119261 0.284879 0.790866 0.738569 -0.062500 1 0 0 0 0 0 2 652112
-0.002285 -0.000791 0.119261 0.284868 0.790869 0.738575 -0.062500 1 0 0 0 0 0 2 653165
-0.002285 -0.000791 0.119261 0.284878 0.790866 0.738570 -0.062500 1 0 0 0 0 0 2 654326
-0.002285 -0.000791 0.119261 0.284879 0.790866 0.738569 -0.062500 1 0 0 0 0 0 2 655184
-0.002285 -0.000791 0.119261 0.284868 0.790869 0.738575 -0.062500 1 0 0 0 0 0 2 656115
-0.002285 -0.000791 0.119261 0.284878 0.790866 0.738570 -0.062500 1 0 0 0 0 0 2 657213
-0.002285 -0.000791 0.119261 0.284879 0.790866 0.738569 -0.062500 1 0 0 0 0 0 2 658137
-0.002285 -0.000791 0.119261 0.284868 0.790868 0.738576 -0.062500 1 0 0 0 0 0 2 659131
-0.002285 -0.000791 0.119261 0.284875 0.790878 0.738563 -0.062500 1 0 0 0 0 0 2 660134
-0.002285 -0.000791 0.119261 0.284879 0.790867 0.738568 -0.062500 1 0 0 0 0 0 2 661103
-0.002285 -0.000791 0.119261 0.284867 0.790869 0.738575 -0.062500 1 0 0 0 0 0 2 662124
-0.002285 -0.000791 0.119261 0.284878 0.790867 0.738569 -0.062500 1 0 0 0 0 0 2 663124
-0.002285 -0.000791 0.119261 0.284879 0.790866 0.738569 -0.062500 1 0 0 0 0 0 2 664109
-0.002285 -0.000791 0.119261 0.284867 0.790869 0.738575 -0.062500 1 0 0 0 0 0 2 665125
-0.002285 -0.000791 0.119261 0.284878 0.790866 0.738569 -0.062500 1 0 0 0 0 0 2 666106
-0.002285 -0.000791 0.119261 0.284879 0.790866 0.738569 -0.062500 1 0 0 0 0 0 2 667104
-0.002285 -0.000791 0.119261 0.284867 0.790869 0.738575 -0.062500 1 0 0 0 0 0 2 668902
-0.002285 -0.000791 0.119261 0.284878 0.790866 0.738570 -0.062500 1 0 0 0 0 0 2 670194
-0.002285 -0.000791 0.119261 0.284887 0.790875 0.738576 -0.062500 1 0 0 0 0 0 2 671120
-0.002285 -0.000791 0.119261 0.284869 0.790870 0.738576 -0.062500 1 0 0 0 0 0 2 672120
-0.002285 -0.000791 0.119261 0.284879 0.790867 0.738570 -0.062500 1 0 0 0 0 0 2 673118
-0.002285 -0.000791 0.119261 0.284880 0.790866 0.738569 -0.062500 1 0 0 0 0 0 2 674164
-0.002285 -0.000791 0.119261 0.284868 0.790869 0.738576 -0.062500 1 0 0 0 0 0 2 675164
-0.002285 -0.000791 0.119261 0.284878 0.790866 0.738570 -0.062500 1 0 0 0 0 0 2 676144
-0.002285 -0.000791 0.119261 0.284880 0.790866 0.738569 -0.062500 1 0 0 0 0 0 2 677277
-0.002285 -0.000791 0.119261 0.284868 0.790869 0.738576 -0.062500 1 0 0 0 0 0 2 678208
-0.002285 -0.000791 0.119261 0.284875 0.790878 0.738563 -0.062500 1 0 0 0 0 0 2 679223
-0.002285 -0.000791 0.119261 0.284879 0.790868 0.738568 -0.062500 1 0 0 0 0 0 2 680225
-0.002285 -0.000791 0.119261 0.284868 0.790870 0.738575 -0.062500 1 0 0 0 0 0 2 681166
-0.002285 -0.000791 0.119261 0.284878 0.790867 0.738570 -0.062500 1 0 0 0 0 0 2 682125
-0.002285 -0.000791 0.119261 0.284880 0.790867 0.738569 -0.062500 1 0 0 0 0 0 2 683343
-0.002285 -0.000791 0.119261 0.284868 0.790869 0.738575 -0.062500 1 0 0 0 0 0 2 684216
-0.002285 -0.000791 0.119261 0.284878 0.790867 0.738570 -0.062500 1 0 0 0 0 0 2 685077
-0.002285 -0.000791 0.119261 0.284880 0.790866 0.738569 -0.062500 1 0 0 0 0 0 2 686125
-0.002285 -0.000791 0.119261 0.284868 0.790869 0.738575 -0.062500 1 0 0 0 0 0 2 687178
-0.002285 -0.000791 0.119261 0.284878 0.790867 0.738570 -0.062500 1 0 0 0 0 0 2 688115
-0.002285 -0.000791 0.119261 0.284880 0.790866 0.738569 -0.062500 1 0 0 0 0 0 2 689107
-0.002285 -0.000791 0.119261 0.284868 0.790869 0.738575 -0.062500 1 0 0 0 0 0 2 690104
-0.002285 -0.000791 0.119261 0.284878 0.790866 0.738570 -0.062500 1 0 0 0 0 0 2 691108
-0.002285 -0.000791 0.119261 0.284880 0.790866 0.738569 -0.062500 1 0 0 0 0 0 2 692106
-0.002285 -0.000791 0.119261 0.284868 0.790869 0.738575 -0.062500 1 0 0 0 0 0 2 693107
-0.002285 -0.000791 0.119261 0.284878 0.790866 0.738570 -0.062500 1 0 0 0 0 0 2 694105
-0.002285 -0.000791 0.119261 0.284880 0.790866 0.738569 -0.062500 1 0 0 0 0 0 2 695107
-0.002285 -0.000791 0.119261 0.284868 0.790869 0.738575 -0.062500 1 0 0 0 0 0 2 696098
-0.002285 -0.000791 0.119261 0.284878 0.790866 0.738570 -0.062500 1 0 0 0 0 0 2 697206
-0.002285 -0.000791 0.119261 0.284880 0.790866 0.738569 -0.062500 1 0 0 0 0 0 2 698133
-0.002285 -0.000791 0.119261 0.284868 0.790868 0.738575 -0.062500 1 0 0 0 0 0 2 699212
-0.002285 -0.000791 0.119261 0.284875 0.790878 0.738563 -0.062500 1 0 0 0 0 0 2 700136
-0.002285 -0.000791 0.119261 0.284879 0.790867 0.738568 -0.062500 1 0 0 0 0 0 2 701134
-0.002285 -0.000791 0.119261 0.284867 0.790869 0.738575 -0.062500 1 0 0 0 0 0 2 702110
-0.002285 -0.000791 0.119261 0.284878 0.790867 0.738569 -0.062500 1 0 0 0 0 0 2 703112
-0.002285 -0.000791 0.119261 0.284879 0.790866 0.738569 -0.062500 1 0 0 0 0 0 2 704106
-0.002285 -0.000791 0.119261 0.284867 0.790869 0.738575 -0.062500 1 0 0 0 0 0 2 705109
-0.002285 -0.000791 0.119261 0.284878 0.790866 0.738569 -0.062500 1 0 0 0 0 0 2 706262
-0.002285 -0.000791 0.119261 0.284879 0.790866 0.738569 -0.062500 1 0 0 0 0 0 2 707250
-0.002285 -0.000791 0.119261 0.284867 0.790869 0.738575 -0.062500 1 0 0 0 0 0 2 708264
-0.002285 -0.000791 0.119261 0.284878 0.790866 0.738570 -0.062500 1 0 0 0 0 0 2 709165
-0.002285 -0.000791 0.119261 0.284879 0.790866 0.738569 -0.062500 1 0 0 0 0 0 2 710106
-0.002285 -0.000791 0.119261 0.284876 0.790877 0.738582 -0.062500 1 0 0 0 0 0 2 711143
-0.002285 -0.000791 0.119261 0.284879 0.790867 0.738571 -0.062500 1 0 0 0 0 0 2 712293
-0.002285 -0.000791 0.119261 0.284880 0.790866 0.738569 -0.062500 1 0 0 0 0 0 2 713330
-0.002285 -0.000791 0.119261 0.284868 0.790869 0.738576 -0.062500 1 0 0 0 0 0 2 714353
-0.002285 -0.000791 0.119261 0.284879 0.790866 0.738570 -0.062500 1 0 0 0 0 0 2 715136
-0.002285 -0.000791 0.119261 0.284880 0.790866 0.738569 -0.062500 1 0 0 0 0 0 2 716336
-0.002285 -0.000791 0.119261 0.284868 0.790869 0.738576 -0.062500 1 0 0 0 0 0 2 717177
-0.002285 -0.000791 0.119261 0.284875 0.790878 0.738563 -0.062500 1 0 0 0 0 0 2 718174
-0.002285 -0.000791 0.119261 0.284879 0.790868 0.738568 -0.062500 1 0 0 0 0 0 2 719155
-0.002285 -0.000791 0.119261 0.284868 0.790870 0.738575 -0.062500 1 0 0 0 0 0 2 720234
-0.002285 -0.000791 0.119261 0.284878 0.790867 0.738570 -0.062500 1 0 0 0 0 0 2 721339
-0.002285 -0.000791 0.119261 0.284880 0.790867 0.738569 -0.062500 1 0 0 0 0 0 2 722173
-0.002285 -0.000791 0.119261 0.284868 0.790869 0.738575 -0.062500 1 0 0 0 0 0 2 723119
-0.002285 -0.000791 0.119261 0.284878 0.790867 0.738570 -0.062500 1 0 0 0 0 0 2 724170
-0.002285 -0.000791 0.119261 0.284880 0.790866 0.738569 -0.062500 1 0 0 0 0 0 2 725133
-0.002285 -0.000791 0.119261 0.284868 0.790869 0.738575 -0.062500 1 0 0 0 0 0 2 726115
-0.002285 -0.000791 0.119261 0.284878 0.790867 0.738570 -0.062500 1 0 0 0 0 0 2 727105
-0.002285 -0.000791 0.119261 0.284880 0.790866 0.738569 -0.062500 1 0 0 0 0 0 2 728129
-0.002285 -0.000791 0.119261 0.284868 0.790869 0.738575 -0.062500 1 0 0 0 0 0 2 729088
-0.002285 -0.000791 0.119261 0.284878 0.790866 0.738570 -0.062500 1 0 0 0 0 0 2 730082
-0.002285 -0.000791 0.119261 0.284880 0.790866 0.738569 -0.062500 1 0 0 0 0 0 2 731079
-0.002285 -0.000791 0.119261 0.284868 0.790869 0.738575 -0.062500 1 0 0 0 0 0 2 732078
-0.002285 -0.000791 0.119261 0.284878 0.790866 0.738570 -0.062500 1 0 0 0 0 0 2 733077
-0.002285 -0.000791 0.119261 0.284880 0.790866 0.738569 -0.062500 1 0 0 0 0 0 2 734084
-0.002285 -0.000791 0.119261 0.284868 0.790869 0.738575 -0.062500 1 0 0 0 0 0 2 735858
-0.002285 -0.000791 0.119261 0.284878 0.790866 0.738570 -0.062500 1 0 0 0 0 0 2 737155
-0.002285 -0.000791 0.119261 0.284880 0.790866 0.738569 -0.062500 1 0 0 0 0 0 2 738106
-0.002285 -0.000791 0.119261 0.284868 0.790868 0.738575 -0.062500 1 0 0 0 0 0 2 739095
-0.002285 -0.000791 0.119261 0.284875 0.790878 0.738563 -0.062500 1 0 0 0 0 0 2 740096
-0.002285 -0.000791 0.119261 0.284879 0.790868 0.738568 -0.062500 1 0 0 0 0 0 2 741114
-0.002285 -0.000791 0.119261 0.284867 0.790869 0.738575 -0.062500 1 0 0 0 0 0 2 742167
-0.002285 -0.000791 0.119261 0.284878 0.790867 0.738569 -0.062500 1 0 0 0 0 0 2 743123
-0.002285 -0.000791 0.119261 0.284879 0.790866 0.738569 -0.062500 1 0 0 0 0 0 2 744236
-0.002285 -0.000791 0.119261 0.284867 0.790869 0.738575 -0.062500 1 0 0 0 0 0 2 745282
-0.002285 -0.000791 0.119261 0.284878 0.790866 0.738569 -0.062500 1 0 0 0 0 0 2 746333
-0.002285 -0.000791 0.119261 0.284879 0.790866 0.738569 -0.062500 1 0 0 0 0 0 2 747161
-0.002285 -0.000791 0.119261 0.284867 0.790869 0.738575 -0.062500 1 0 0 0 0 0 2 748122
-0.002285 -0.000791 0.119261 0.284878 0.790866 0.738570 -0.062500 1 0 0 0 0 0 2 749041
-0.002285 -0.000791 0.119261 0.284879 0.790866 0.738569 -0.062500 1 0 0 0 0 0 2 750290
-0.002285 -0.000791 0.119261 0.284876 0.790877 0.738582 -0.062500 1 0 0 0 0 0 2 751317
-0.002285 -0.000791 0.119261 0.284879 0.790868 0.738571 -0.062500 1 0 0 0 0 0 2 752065
-0.002285 -0.000791 0.119261 0.284880 0.790866 0.738569 -0.062500 1 0 0 0 0 0 2 753151
-0.002285 -0.000791 0.119261 0.284868 0.790869 0.738576 -0.062500 1 0 0 0 0 0 2 754161
-0.002285 -0.000791 0.119261 0.284879 0.790867 0.738570 -0.062500 1 0 0 0 0 0 2 755118
-0.002285 -0.000791 0.119261 0.284880 0.790866 0.738569 -0.062500 1 0 0 0 0 0 2 756108
-0.002285 -0.000791 0.119261 0.284868 0.790869 0.738576 -0.062500 1 0 0 0 0 0 2 757112
-0.002285 -0.000791 0.119261 0.284879 0.790866 0.738570 -0.062500 1 0 0 0 0 0 2 758105
-0.002285 -0.000791 0.119261 0.284876 0.790878 0.738563 -0.062500 1 0 0 0 0 0 2 759107
-0.002285 -0.000791 0.119261 0.284867 0.790871 0.738575 -0.062500 1 0 0 0 0 0 2 760112
-0.002285 -0.000791 0.119261 0.284878 0.790867 0.738570 -0.062500 1 0 0 0 0 0 2 761113
-0.002285 -0.000791 0.119261 0.284880 0.790867 0.738569 -0.062500 1 0 0 0 0 0 2 762105
-0.002285 -0.000791 0.119261 0.284868 0.790869 0.738575 -0.062500 1 0 0 0 0 0 2 763103
-0.002285 -0.000791 0.119261 0.284878 0.790867 0.738570 -0.062500 1 0 0 0 0 0 2 765105
-0.002285 -0.000791 0.119261 0.284880 0.790866 0.738569 -0.062500 1 0 0 0 0 0 2 766271
-0.002285 -0.000791 0.119261 0.284868 0.790869 0.738575 -0.062500 1 0 0 0 0 0 2 767134
-0.002285 -0.000791 0.119261 0.284878 0.790867 0.738570 -0.062500 1 0 0 0 0 0 2 768137
-0.002285 -0.000791 0.119261 0.284880 0.790866 0.738569 -0.062500 1 0 0 0 0 0 2 769113
-0.002285 -0.000791 0.119261 0.284868 0.790869 0.738575 -0.062500 1 0 0 0 0 0 2 770117
-0.002285 -0.000791 0.119261 0.284878 0.790866 0.738570 -0.062500 1 0 0 0 0 0 2 771075
-0.002285 -0.000791 0.119261 0.284880 0.790866 0.738569 -0.062500 1 0 0 0 0 0 2 772114
-0.002285 -0.000791 0.119261 0.284868 0.790869 0.738575 -0.062500 1 0 0 0 0 0 2 773397
-0.002285 -0.000791 0.119261 0.284878 0.790866 0.738570 -0.062500 1 0 0 0 0 0 2 774177
-0.002285 -0.000791 0.119261 0.284880 0.790866 0.738569 -0.062500 1 0 0 0 0 0 2 775251
-0.002285 -0.000791 0.119261 0.284868 0.790869 0.738575 -0.062500 1 0 0 0 0 0 2 776125
-0.002285 -0.000791 0.119261 0.284878 0.790866 0.738570 -0.062500 1 0 0 0 0 0 2 777099
-0.002285 -0.000791 0.119261 0.284880 0.790866 0.738569 -0.062500 1 0 0 0 0 0 2 778126
-0.002285 -0.000791 0.119261 0.284868 0.790868 0.738575 -0.062500 1 0 0 0 0 0 2 779241
-0.002285 -0.000791 0.119261 0.284875 0.790878 0.738563 -0.062500 1 0 0 0 0 0 2 780219
-0.002285 -0.000791 0.119261 0.284879 0.790868 0.738568 -0.062500 1 0 0 0 0 0 2 781253
-0.002285 -0.000791 0.119261 0.284867 0.790869 0.738575 -0.062500 1 0 0 0 0 0 2 782210
-0.002285 -0.000791 0.119261 0.284878 0.790867 0.738569 -0.062500 1 0 0 0 0 0 2 783334
-0.002285 -0.000791 0.119261 0.284879 0.790866 0.738569 -0.062500 1 0 0 0 0 0 2 784106
-0.002285 -0.000791 0.119261 0.284867 0.790869 0.738575 -0.062500 1 0 0 0 0 0 2 785174
-0.002285 -0.000791 0.119261 0.284878 0.790866 0.738569 -0.062500 1 0 0 0 0 0 2 786108
-0.002285 -0.000791 0.119261 0.284879 0.790866 0.738569 -0.062500 1 0 0 0 0 0 2 787192
-0.002285 -0.000791 0.119261 0.284867 0.790869 0.738575 -0.062500 1 0 0 0 0 0 2 788130
-0.002285 -0.000791 0.119261 0.284878 0.790866 0.738569 -0.062500 1 0 0 0 0 0 2 789052
-0.002285 -0.000791 0.119261 0.284879 0.790866 0.738569 -0.062500 1 0 0 0 0 0 2 790148
-0.002285 -0.000791 0.119261 0.284867 0.790869 0.738575 -0.062500 1 0 0 0 0 0 2 791177
-0.002285 -0.000791 0.119261 0.284878 0.790866 0.738570 -0.062500 1 0 0 0 0 0 2 792120
-0.002285 -0.000791 0.119261 0.284879 0.790866 0.738569 -0.062500 1 0 0 0 0 0 2 793110
-0.002285 -0.000791 0.119261 0.284876 0.790877 0.738582 -0.062500 1 0 0 0 0 0 2 794109
-0.002285 -0.000791 0.119261 0.284879 0.790867 0.738571 -0.062500 1 0 0 0 0 0 2 795105
-0.002285 -0.000791 0.119261 0.284880 0.790866 0.738569 -0.062500 1 0 0 0 0 0 2 796108
-0.002285 -0.000791 0.119261 0.284868 0.790869 0.738576 -0.062500 1 0 0 0 0 0 2 797106
-0.002285 -0.000791 0.119261 0.284879 0.790866 0.738570 -0.062500 1 0 0 0 0 0 2 798106
-0.002285 -0.000791 0.119261 0.284880 0.790866 0.738569 -0.062500 1 0 0 0 0 0 2 799104
-0.002285 -0.000791 0.119261 0.284865 0.790881 0.738569 -0.062500 1 0 0 0 0 0 2 800104
-0.002285 -0.000791 0.119261 0.284878 0.790868 0.738569 -0.062500 1 0 0 0 0 0 2 801216
-0.002285 -0.000791 0.119261 0.284880 0.790867 0.738569 -0.062500 1 0 0 0 0 0 2 802423
-0.002285 -0.000791 0.119261 0.284868 0.790869 0.738575 -0.062500 1 0 0 0 0 0 2 803149
-0.002285 -0.000791 0.119261 0.284878 0.790867 0.738570 -0.062500 1 0 0 0 0 0 2 804102
-0.002285 -0.000791 0.119261 0.284880 0.790866 0.738569 -0.062500 1 0 0 0 0 0 2 805133
-0.002285 -0.000791 0.119261 0.284868 0.790869 0.738575 -0.062500 1 0 0 0 0 0 2 806116
-0.002285 -0.000791 0.119261 0.284878 0.790867 0.738570 -0.062500 1 0 0 0 0 0 2 807083
-0.002285 -0.000791 0.119261 0.284880 0.790866 0.738569 -0.062500 1 0 0 0 0 0 2 808121
-0.002285 -0.000791 0.119261 0.284868 0.790869 0.738575 -0.062500 1 0 0 0 0 0 2 809136
-0.002285 -0.000791 0.119261 0.284878 0.790866 0.738570 -0.062500 1 0 0 0 0 0 2 810178
-0.002285 -0.000791 0.119261 0.284880 0.790866 0.738569 -0.062500 1 0 0 0 0 0 2 811257
-0.002285 -0.000791 0.119261 0.284868 0.790869 0.738575 -0.062500 1 0 0 0 0 0 2 812089
-0.002285 -0.000791 0.119261 0.284878 0.790866 0.738570 -0.062500 1 0 0 0 0 0 2 813243
-0.002285 -0.000791 0.119261 0.284880 0.790866 0.738569 -0.062500 1 0 0 0 0 0 2 814101
-0.002285 -0.000791 0.119261 0.284868 0.790869 0.738575 -0.062500 1 0 0 0 0 0 2 815118
-0.002285 -0.000791 0.119261 0.284878 0.790866 0.738570 -0.062500 1 0 0 0 0 0 2 816055
-0.002285 -0.000791 0.119261 0.284880 0.790866 0.738569 -0.062500 1 0 0 0 0 0 2 817303
-0.002285 -0.000791 0.119261 0.284868 0.790868 0.738575 -0.062500 1 0 0 0 0 0 2 818347
-0.002285 -0.000791 0.119261 0.284878 0.790866 0.738570 -0.062500 1 0 0 0 0 0 2 819045
-0.002285 -0.000791 0.119261 0.284876 0.790878 0.738562 -0.062500 1 0 0 0 0 0 2 820088
-0.002285 -0.000791 0.119261 0.284867 0.790870 0.738574 -0.062500 1 0 0 0 0 0 2 821158
-0.002285 -0.000791 0.119261 0.284878 0.790867 0.738569 -0.062500 1 0 0 0 0 0 2 822116
-0.002285 -0.000791 0.119261 0.284867 0.790869 0.738575 -0.062500 1 0 0 0 0 0 2 823116
-0.002285 -0.000791 0.119261 0.284878 0.790867 0.738570 -0.062500 1 0 0 0 0 0 2 824106
-0.002285 -0.000791 0.119261 0.284879 0.790866 0.738569 -0.062500 1 0 0 0 0 0 2 825077
-0.002285 -0.000791 0.119261 0.284867 0.790869 0.738575 -0.062500 1 0 0 0 0 0 2 826079
-0.002285 -0.000791 0.119261 0.284878 0.790866 0.738570 -0.062500 1 0 0 0 0 0 2 827087
-0.002285 -0.000791 0.119261 0.284879 0.790866 0.738569 -0.062500 1 0 0 0 0 0 2 828081
-0.002285 -0.000791 0.119261 0.284867 0.790869 0.738575 -0.062500 1 0 0 0 0 0 2 829078
-0.002285 -0.000791 0.119261 0.284878 0.790866 0.738570 -0.062500 1 0 0 0 0 0 2 830080
-0.002285 -0.000791 0.119261 0.284879 0.790866 0.738569 -0.062500 1 0 0 0 0 0 2 831767
-0.002285 -0.000791 0.119261 0.284867 0.790869 0.738575 -0.062500 1 0 0 0 0 0 2 832043
-0.002285 -0.000791 0.119261 0.284878 0.790866 0.738570 -0.062500 1 0 0 0 0 0 2 833143
-0.002285 -0.000791 0.119261 0.284879 0.790866 0.738569 -0.062500 1 0 0 0 0 0 2 834106
-0.002285 -0.000791 0.119261 0.284875 0.790877 0.738582 -0.062500 1 0 0 0 0 0 2 835143
-0.002285 -0.000791 0.119261 0.284879 0.790867 0.738571 -0.062500 1 0 0 0 0 0 2 836088
-0.002285 -0.000791 0.119261 0.284880 0.790866 0.738570 -0.062500 1 0 0 0 0 0 2 837087
-0.002285 -0.000791 0.119261 0.284880 0.790866 0.738569 -0.062500 1 0 0 0 0 0 2 838083
-0.002285 -0.000791 0.119261 0.284865 0.790881 0.738569 -0.062500 1 0 0 0 0 0 2 839358
-0.002285 -0.000791 0.119261 0.284878 0.790868 0.738569 -0.062500 1 0 0 0 0 0 2 840174
-0.002285 -0.000791 0.119261 0.284880 0.790867 0.738569 -0.062500 1 0 0 0 0 0 2 841315
-0.002285 -0.000791 0.119261 0.284868 0.790869 0.738575 -0.062500 1 0 0 0 0 0 2 842189
-0.002285 -0.000791 0.119261 0.284878 0.790867 0.738570 -0.062500 1 0 0 0 0 0 2 843264
-0.002285 -0.000791 0.119261 0.284880 0.790867 0.738569 -0.062500 1 0 0 0 0 0 2 844072
-0.002285 -0.000791 0.119261 0.284868 0.790869 0.738575 -0.062500 1 0 0 0 0 0 2 845271
-0.002285 -0.000791 0.119261 0.284878 0.790867 0.738570 -0.062500 1 0 0 0 0 0 2 846212
-0.002285 -0.000791 0.119261 0.284867 0.790869 0.738576 -0.062500 1 0 0 0 0 0 2 847134
-0.002285 -0.000791 0.119261 0.284878 0.790867 0.738570 -0.062500 1 0 0 0 0 0 2 848275
-0.002285 -0.000791 0.119261 0.284879 0.790866 0.738569 -0.062500 1 0 0 0 0 0 2 849189
-0.002285 -0.000791 0.119261 0.284868 0.790869 0.738576 -0.062500 1 0 0 0 0 0 2 850173
-0.002285 -0.000791 0.119261 0.284878 0.790866 0.738570 -0.062500 1 0 0 0 0 0 2 851104
-0.002285 -0.000791 0.119261 0.284879 0.790866 0.738569 -0.062500 1 0 0 0 0 0 2 852107
-0.002285 -0.000791 0.119261 0.284868 0.790869 0.738576 -0.062500 1 0 0 0 0 0 2 853018
-0.002285 -0.000791 0.119261 0.284878 0.790866 0.738570 -0.062500 1 0 0 0 0 0 2 854222
-0.002285 -0.000791 0.119261 0.284879 0.790866 0.738569 -0.062500 1 0 0 0 0 0 2 855232
-0.002285 -0.000791 0.119261 0.284868 0.790869 0.738576 -0.062500 1 0 0 0 0 0 2 856083
-0.002285 -0.000791 0.119261 0.284878 0.790866 0.738570 -0.062500 1 0 0 0 0 0 2 857110
-0.002285 -0.000791 0.119261 0.284879 0.790866 0.738569 -0.062500 1 0 0 0 0 0 2 858105
-0.002285 -0.000791 0.119261 0.284868 0.790868 0.738576 -0.062500 1 0 0 0 0 0 2 859060
-0.002285 -0.000791 0.119261 0.284875 0.790878 0.738563 -0.062500 1 0 0 0 0 0 2 860052
-0.002285 -0.000791 0.119261 0.284879 0.790868 0.738568 -0.062500 1 0 0 0 0 0 2 861054
-0.002285 -0.000791 0.119261 0.284867 0.790869 0.738575 -0.062500 1 0 0 0 0 0 2 862059
-0.002285 -0.000791 0.119261 0.284878 0.790867 0.738570 -0.062500 1 0 0 0 0 0 2 863053
-0.002285 -0.000791 0.119261 0.284879 0.790866 0.738569 -0.062500 1 0 0 0 0 0 2 864055
-0.002285 -0.000791 0.119261 0.284867 0.790869 0.738575 -0.062500 1 0 0 0 0 0 2 865053
-0.002285 -0.000791 0.119261 0.284878 0.790866 0.738570 -0.062500 1 0 0 0 0 0 2 866060
-0.002285 -0.000791 0.119261 0.284879 0.790866 0.738569 -0.062500 1 0 0 0 0 0 2 867053
-0.002285 -0.000791 0.119261 0.284867 0.790869 0.738575 -0.062500 1 0 0 0 0 0 2 868967
-0.002285 -0.000791 0.119261 0.284878 0.790866 0.738570 -0.062500 1 0 0 0 0 0 2 870160
-0.002285 -0.000791 0.119261 0.284879 0.790866 0.738569 -0.062500 1 0 0 0 0 0 2 871082
-0.002285 -0.000791 0.119261 0.284867 0.790869 0.738575 -0.062500 1 0 0 0 0 0 2 872067
-0.002285 -0.000791 0.119261 0.284878 0.790866 0.738570 -0.062500 1 0 0 0 0 0 2 873074
-0.002285 -0.000791 0.119261 0.284879 0.790866 0.738569 -0.062500 1 0 0 0 0 0 2 874130
-0.002285 -0.000791 0.119261 0.284876 0.790877 0.738582 -0.062500 1 0 0 0 0 0 2 875140
-0.002285 -0.000791 0.119261 0.284879 0.790867 0.738571 -0.062500 1 0 0 0 0 0 2 876065
-0.002285 -0.000791 0.119261 0.284880 0.790866 0.738570 -0.062500 1 0 0 0 0 0 2 877238
-0.002285 -0.000791 0.119261 0.284880 0.790866 0.738569 -0.062500 1 0 0 0 0 0 2 878191
-0.002285 -0.000791 0.119261 0.284868 0.790869 0.738576 -0.062500 1 0 0 0 0 0 2 879180
-0.002285 -0.000791 0.119261 0.284875 0.790878 0.738563 -0.062500 1 0 0 0 0 0 2 880102
-0.002285 -0.000791 0.119261 0.284867 0.790871 0.738575 -0.062500 1 0 0 0 0 0 2 881115
-0.002285 -0.000791 0.119261 0.284878 0.790867 0.738570 -0.062500 1 0 0 0 0 0 2 882068
-0.002285 -0.000791 0.119261 0.284880 0.790867 0.738569 -0.062500 1 0 0 0 0 0 2 883249
-0.002285 -0.000791 0.119261 0.284868 0.790869 0.738575 -0.062500 1 0 0 0 0 0 2 884175
-0.002285 -0.000791 0.119261 0.284878 0.790867 0.738570 -0.062500 1 0 0 0 0 0 2 885032
-0.002285 -0.000791 0.119261 0.284880 0.790866 0.738569 -0.062500 1 0 0 0 0 0 2 886078
-0.002285 -0.000791 0.119261 0.284868 0.790869 0.738575 -0.062500 1 0 0 0 0 0 2 887118
-0.002285 -0.000791 0.119261 0.284878 0.790867 0.738570 -0.062500 1 0 0 0 0 0 2 888065
-0.002285 -0.000791 0.119261 0.284880 0.790866 0.738569 -0.062500 1 0 0 0 0 0 2 889060
-0.002285 -0.000791 0.119261 0.284868 0.790869 0.738575 -0.062500 1 0 0 0 0 0 2 890055
-0.002285 -0.000791 0.119261 0.284878 0.790866 0.738570 -0.062500 1 0 0 0 0 0 2 891054
-0.002285 -0.000791 0.119261 0.284880 0.790866 0.738569 -0.062500 1 0 0 0 0 0 2 892054
-0.002285 -0.000791 0.119261 0.284868 0.790869 0.738576 -0.062500 1 0 0 0 0 0 2 893061
-0.002285 -0.000791 0.119261 0.284878 0.790866 0.738570 -0.062500 1 0 0 0 0 0 2 894055
-0.002285 -0.000791 0.119261 0.284880 0.790866 0.738569 -0.062500 1 0 0 0 0 0 2 895053
-0.002285 -0.000791 0.119261 0.284868 0.790869 0.738576 -0.062500 1 0 0 0 0 0 2 896054
-0.002285 -0.000791 0.119261 0.284878 0.790866 0.738570 -0.062500 1 0 0 0 0 0 2 897105
-0.002285 -0.000791 0.119261 0.284880 0.790866 0.738569 -0.062500 1 0 0 0 0 0 2 898319
-0.002285 -0.000791 0.119261 0.284868 0.790868 0.738576 -0.062500 1 0 0 0 0 0 2 899131
-0.002285 -0.000791 0.119261 0.284875 0.790878 0.738563 -0.062500 1 0 0 0 0 0 2 900095
-0.002285 -0.000791 0.119261 0.284879 0.790868 0.738568 -0.062500 1 0 0 0 0 0 2 901079
-0.002285 -0.000791 0.119261 0.284867 0.790869 0.738575 -0.062500 1 0 0 0 0 0 2 902061
-0.002285 -0.000791 0.119261 0.284878 0.790867 0.738570 -0.062500 1 0 0 0 0 0 2 903058
-0.002285 -0.000791 0.119261 0.284879 0.790866 0.738569 -0.062500 1 0 0 0 0 0 2 904057
-0.002285 -0.000791 0.119261 0.284867 0.790869 0.738575 -0.062500 1 0 0 0 0 0 2 905064
-0.002285 -0.000791 0.119261 0.284878 0.790866 0.738570 -0.062500 1 0 0 0 0 0 2 906175
-0.002285 -0.000791 0.119261 0.284879 0.790866 0.738569 -0.062500 1 0 0 0 0 0 2 907235
-0.002285 -0.000791 0.119261 0.284867 0.790869 0.738575 -0.062500 1 0 0 0 0 0 2 908229
-0.002285 -0.000791 0.119261 0.284878 0.790866 0.738570 -0.062500 1 0 0 0 0 0 2 909228
-0.002285 -0.000791 0.119261 0.284879 0.790866 0.738569 -0.062500 1 0 0 0 0 0 2 910102
-0.002285 -0.000791 0.119261 0.284867 0.790869 0.738575 -0.062500 1 0 0 0 0 0 2 911085
-0.002285 -0.000791 0.119261 0.284878 0.790866 0.738570 -0.062500 1 0 0 0 0 0 2 912311
-0.002285 -0.000791 0.119261 0.284879 0.790866 0.738569 -0.062500 1 0 0 0 0 0 2 913192
-0.002285 -0.000791 0.119261 0.284867 0.790868 0.738575 -0.062500 1 0 0 0 0 0 2 914299
-0.002285 -0.000791 0.119261 0.284878 0.790866 0.738570 -0.062500 1 0 0 0 0 0 2 915077
-0.002285 -0.000791 0.119261 0.284888 0.790874 0.738576 -0.062500 1 0 0 0 0 0 2 916326
-0.002285 -0.000791 0.119261 0.284869 0.790870 0.738576 -0.062500 1 0 0 0 0 0 2 917083
-0.002285 -0.000791 0.119261 0.284875 0.790878 0.738563 -0.062500 1 0 0 0 0 0 2 918144
-0.002285 -0.000791 0.119261 0.284879 0.790868 0.738568 -0.062500 1 0 0 0 0 0 2 919054
-0.002285 -0.000791 0.119261 0.284868 0.790870 0.738575 -0.062500 1 0 0 0 0 0 2 920160
-0.002285 -0.000791 0.119261 0.284878 0.790867 0.738570 -0.062500 1 0 0 0 0 0 2 921265
-0.002285 -0.000791 0.119261 0.284880 0.790867 0.738569 -0.062500 1 0 0 0 0 0 2 922112
-0.002285 -0.000791 0.119261 0.284868 0.790869 0.738575 -0.062500 1 0 0 0 0 0 2 923042
-0.002285 -0.000791 0.119261 0.284878 0.790867 0.738570 -0.062500 1 0 0 0 0 0 2 924090
-0.002285 -0.000791 0.119261 0.284880 0.790866 0.738569 -0.062500 1 0 0 0 0 0 2 925062
-0.002285 -0.000791 0.119261 0.284868 0.790869 0.738575 -0.062500 1 0 0 0 0 0 2 926038
-0.002285 -0.000791 0.119261 0.284878 0.790867 0.738570 -0.062500 1 0 0 0 0 0 2 927031
-0.002285 -0.000791 0.119261 0.284880 0.790866 0.738569 -0.062500 1 0 0 0 0 0 2 928067
-0.002285 -0.000791 0.119261 0.284868 0.790869 0.738575 -0.062500 1 0 0 0 0 0 2 929030
-0.002285 -0.000791 0.119261 0.284878 0.790867 0.738570 -0.062500 1 0 0 0 0 0 2 930029
-0.002285 -0.000791 0.119261 0.284880 0.790866 0.738569 -0.062500 1 0 0 0 0 0 2 931030
-0.002285 -0.000791 0.119261 0.284868 0.790869 0.738576 -0.062500 1 0 0 0 0 0 2 932036
-0.002285 -0.000791 0.119261 0.284878 0.790866 0.738570 -0.062500 1 0 0 0 0 0 2 933028
-0.002285 -0.000791 0.119261 0.284880 0.790866 0.738569 -0.062500 1 0 0 0 0 0 2 934049
-0.002285 -0.000791 0.119261 0.284868 0.790869 0.738576 -0.062500 1 0 0 0 0 0 2 935547
-0.002285 -0.000791 0.119261 0.284878 0.790866 0.738570 -0.062500 1 0 0 0 0 0 2 936034
-0.002285 -0.000791 0.119261 0.284880 0.790866 0.738569 -0.062500 1 0 0 0 0 0 2 937092
-0.002285 -0.000791 0.119261 0.284868 0.790868 0.738576 -0.062500 1 0 0 0 0 0 2 938051
-0.002285 -0.000791 0.119261 0.284875 0.790878 0.738563 -0.062500 1 0 0 0 0 0 2 939043
-0.002285 -0.000791 0.119261 0.284879 0.790868 0.738568 -0.062500 1 0 0 0 0 0 2 940042
-0.002285 -0.000791 0.119261 0.284867 0.790869 0.738575 -0.062500 1 0 0 0 0 0 2 941075
-0.002285 -0.000791 0.119261 0.284878 0.790867 0.738570 -0.062500 1 0 0 0 0 0 2 942090
-0.002285 -0.000791 0.119261 0.284879 0.790866 0.738569 -0.062500 1 0 0 0 0 0 2 943180
-0.002285 -0.000791 0.119261 0.284867 0.790869 0.738575 -0.062500 1 0 0 0 0 0 2 944187
-0.002285 -0.000791 0.119261 0.284878 0.790866 0.738570 -0.062500 1 0 0 0 0 0 2 945060
-0.002285 -0.000791 0.119261 0.284879 0.790866 0.738569 -0.062500 1 0 0 0 0 0 2 946182
-0.002285 -0.000791 0.119261 0.284867 0.790869 0.738575 -0.062500 1 0 0 0 0 0 2 947036
-0.002285 -0.000791 0.119261 0.284878 0.790866 0.738570 -0.062500 1 0 0 0 0 0 2 948095
-0.002285 -0.000791 0.119261 0.284879 0.790866 0.738569 -0.062500 1 0 0 0 0 0 2 949008
-0.002285 -0.000791 0.119261 0.284867 0.790869 0.738575 -0.062500 1 0 0 0 0 0 2 950277
-0.002285 -0.000791 0.119261 0.284878 0.790866 0.738570 -0.062500 1 0 0 0 0 0 2 951230
-0.002285 -0.000791 0.119261 0.284879 0.790866 0.738569 -0.062500 1 0 0 0 0 0 2 952014
-0.002285 -0.000791 0.119261 0.284867 0.790868 0.738575 -0.062500 1 0 0 0 0 0 2 953093
-0.002285 -0.000791 0.119261 0.284878 0.790866 0.738570 -0.062500 1 0 0 0 0 0 2 954096
-0.002285 -0.000791 0.119261 0.284879 0.790866 0.738569 -0.062500 1 0 0 0 0 0 2 955060
-0.002285 -0.000791 0.119261 0.284876 0.790877 0.738582 -0.062500 1 0 0 0 0 0 2 956058
-0.002285 -0.000791 0.119261 0.284876 0.790879 0.738564 -0.062500 1 0 0 0 0 0 2 957059
-0.002285 -0.000791 0.119261 0.284879 0.790868 0.738568 -0.062500 1 0 0 0 0 0 2 958054
-0.002285 -0.000791 0.119261 0.284868 0.790870 0.738575 -0.062500 1 0 0 0 0 0 2 959058
-0.002285 -0.000791 0.119261 0.284878 0.790867 0.738570 -0.062500 1 0 0 0 0 0 2 960053
-0.002285 -0.000791 0.119261 0.284880 0.790867 0.738569 -0.062500 1 0 0 0 0 0 2 961058
-0.002285 -0.000791 0.119261 0.284868 0.790869 0.738575 -0.062500 1 0 0 0 0 0 2 962057
-0.002285 -0.000791 0.119261 0.284878 0.790867 0.738570 -0.062500 1 0 0 0 0 0 2 963056
-0.002285 -0.000791 0.119261 0.284880 0.790867 0.738569 -0.062500 1 0 0 0 0 0 2 965014
-0.002285 -0.000791 0.119261 0.284868 0.790869 0.738575 -0.062500 1 0 0 0 0 0 2 966155
-0.002285 -0.000791 0.119261 0.284878 0.790867 0.738570 -0.062500 1 0 0 0 0 0 2 967084
-0.002285 -0.000791 0.119261 0.284880 0.790866 0.738569 -0.062500 1 0 0 0 0 0 2 968040
-0.002285 -0.000791 0.119261 0.284868 0.790869 0.738575 -0.062500 1 0 0 0 0 0 2 969062
-0.002285 -0.000791 0.119261 0.284878 0.790867 0.738570 -0.062500 1 0 0 0 0 0 2 970061
-0.002285 -0.000791 0.119261 0.284880 0.790866 0.738569 -0.062500 1 0 0 0 0 0 2 971066
-0.002285 -0.000791 0.119261 0.284868 0.790869 0.738575 -0.062500 1 0 0 0 0 0 2 972115
-0.002285 -0.000791 0.119261 0.284878 0.790866 0.738570 -0.062500 1 0 0 0 0 0 2 973191
-0.002285 -0.000791 0.119261 0.284880 0.790866 0.738569 -0.062500 1 0 0 0 0 0 2 974273
-0.002285 -0.000791 0.119261 0.284868 0.790869 0.738576 -0.062500 1 0 0 0 0 0 2 975180
-0.002285 -0.000791 0.119261 0.284878 0.790866 0.738570 -0.062500 1 0 0 0 0 0 2 976320
-0.002285 -0.000791 0.119261 0.284880 0.790866 0.738569 -0.062500 1 0 0 0 0 0 2 977352
-0.002285 -0.000791 0.119261 0.284868 0.790869 0.738576 -0.062500 1 0 0 0 0 0 2 978084
-0.002285 -0.000791 0.119261 0.284875 0.790878 0.738563 -0.062500 1 0 0 0 0 0 2 979041
-0.002285 -0.000791 0.119261 0.284879 0.790868 0.738568 -0.062500 1 0 0 0 0 0 2 980231
-0.002285 -0.000791 0.119261 0.284867 0.790869 0.738575 -0.062500 1 0 0 0 0 0 2 981122
-0.002285 -0.000791 0.119261 0.284878 0.790867 0.738570 -0.062500 1 0 0 0 0 0 2 982236
-0.002285 -0.000791 0.119261 0.284879 0.790866 0.738569 -0.062500 1 0 0 0 0 0 2 983216
-0.002285 -0.000791 0.119261 0.284867 0.790869 0.738575 -0.062500 1 0 0 0 0 0 2 984146
-0.002285 -0.000791 0.119261 0.284878 0.790866 0.738570 -0.062500 1 0 0 0 0 0 2 985103
-0.002285 -0.000791 0.119261 0.284879 0.790866 0.738569 -0.062500 1 0 0 0 0 0 2 986051
-0.002285 -0.000791 0.119261 0.284867 0.790869 0.738575 -0.062500 1 0 0 0 0 0 2 987138
-0.002285 -0.000791 0.119261 0.284878 0.790866 0.738570 -0.062500 1 0 0 0 0 0 2 988253
-0.002285 -0.000791 0.119261 0.284879 0.790866 0.738569 -0.062500 1 0 0 0 0 0 2 989253
-0.002285 -0.000791 0.119261 0.284867 0.790869 0.738575 -0.062500 1 0 0 0 0 0 2 990008
-0.002285 -0.000791 0.119261 0.284878 0.790866 0.738570 -0.062500 1 0 0 0 0 0 2 991060
-0.002285 -0.000791 0.119261 0.284879 0.790866 0.738569 -0.062500 1 0 0 0 0 0 2 992111
-0.002285 -0.000791 0.119261 0.284867 0.790868 0.738575 -0.062500 1 0 0 0 0 0 2 993067
-0.002285 -0.000791 0.119261 0.284878 0.790866 0.738570 -0.062500 1 0 0 0 0 0 2 994064
-0.002285 -0.000791 0.119261 0.284879 0.790866 0.738569 -0.062500 1 0 0 0 0 0 2 995064
-0.002285 -0.000791 0.119261 0.284867 0.790868 0.738575 -0.062500 1 0 0 0 0 0 2 996057
-0.002285 -0.000791 0.119261 0.284878 0.790866 0.738570 -0.062500 1 0 0 0 0 0 2 997059
-0.002285 -0.000791 0.119261 0.284888 0.790874 0.738576 -0.062500 1 0 0 0 0 0 2 998060
-0.002285 -0.000791 0.119261 0.284865 0.790881 0.738570 -0.062500 1 0 0 0 0 0 2 999053
-0.002285 -0.000791 0.119261 0.284878 0.790868 0.738569 -0.062500 1 0 0 0 0 0 3 53
-0.002285 -0.000791 0.119261 0.284880 0.790867 0.738569 -0.062500 1 0 0 0 0 0 3 1053
-0.002285 -0.000791 0.119261 0.284868 0.790869 0.738575 -0.062500 1 0 0 0 0 0 3 3065
-0.002285 -0.000791 0.119261 0.284878 0.790867 0.738570 -0.062500 1 0 0 0 0 0 3 4107
-0.002285 -0.000791 0.119261 0.284880 0.790867 0.738569 -0.062500 1 0 0 0 0 0 3 5025
-0.002285 -0.000791 0.119261 0.284868 0.790869 0.738575 -0.062500 1 0 0 0 0 0 3 6099
-0.002285 -0.000791 0.119261 0.284878 0.790867 0.738570 -0.062500 1 0 0 0 0 0 3 7042
-0.002285 -0.000791 0.119261 0.284880 0.790866 0.738569 -0.062500 1 0 0 0 0 0 3 8062
-0.002285 -0.000791 0.119261 0.284868 0.790869 0.738575 -0.062500 1 0 0 0 0 0 3 9113
-0.002285 -0.000791 0.119261 0.284878 0.790867 0.738570 -0.062500 1 0 0 0 0 0 3 10078
-0.002285 -0.000791 0.119261 0.284880 0.790866 0.738569 -0.062500 1 0 0 0 0 0 3 11140
-0.002285 -0.000791 0.119261 0.284868 0.790869 0.738575 -0.062500 1 0 0 0 0 0 3 12302
-0.002285 -0.000791 0.119261 0.284878 0.790866 0.738570 -0.062500 1 0 0 0 0 0 3 13113
-0.002285 -0.000791 0.119261 0.284880 0.790866 0.738569 -0.062500 1 0 0 0 0 0 3 14107
-0.002285 -0.000791 0.119261 0.284868 0.790869 0.738576 -0.062500 1 0 0 0 0 0 3 15000
-0.002285 -0.000791 0.119261 0.284878 0.790866 0.738570 -0.062500 1 0 0 0 0 0 3 16066
-0.002285 -0.000791 0.119261 0.284880 0.790866 0.738569 -0.062500 1 0 0 0 0 0 3 17247
-0.002285 -0.000791 0.119261 0.284868 0.790869 0.738576 -0.062500 1 0 0 0 0 0 3 18156
-0.002285 -0.000791 0.119261 0.284875 0.790878 0.738563 -0.062500 1 0 0 0 0 0 3 18975
-0.002285 -0.000791 0.119261 0.284879 0.790868 0.738568 -0.062500 1 0 0 0 0 0 3 20018
-0.002285 -0.000791 0.119261 0.284867 0.790869 0.738575 -0.062500 1 0 0 0 0 0 3 21093
-0.002285 -0.000791 0.119261 0.284878 0.790867 0.738570 -0.062500 1 0 0 0 0 0 3 22040
-0.002285 -0.000791 0.119261 0.284879 0.790866 0.738569 -0.062500 1 0 0 0 0 0 3 23035
-0.002285 -0.000791 0.119261 0.284868 0.790869 0.738575 -0.062500 1 0 0 0 0 0 3 24029
-0.002285 -0.000791 0.119261 0.284878 0.790867 0.738570 -0.062500 1 0 0 0 0 0 3 25035
-0.002285 -0.000791 0.119261 0.284879 0.790866 0.738569 -0.062500 1 0 0 0 0 0 3 26032
-0.002285 -0.000791 0.119261 0.284868 0.790869 0.738575 -0.062500 1 0 0 0 0 0 3 27029
-0.002285 -0.000791 0.119261 0.284878 0.790866 0.738570 -0.062500 1 0 0 0 0 0 3 28033
-0.002285 -0.000791 0.119261 0.284879 0.790866 0.738569 -0.062500 1 0 0 0 0 0 3 29037
-0.002285 -0.000791 0.119261 0.284868 0.790869 0.738575 -0.062500 1 0 0 0 0 0 3 30030
-0.002285 -0.000791 0.119261 0.284878 0.790866 0.738570 -0.062500 1 0 0 0 0 0 3 31722
-0.002285 -0.000791 0.119261 0.284879 0.790866 0.738569 -0.062500 1 0 0 0 0 0 3 31993
-0.002285 -0.000791 0.119261 0.284868 0.790868 0.738575 -0.062500 1 0 0 0 0 0 3 33125
-0.002285 -0.000791 0.119261 0.284878 0.790866 0.738570 -0.062500 1 0 0 0 0 0 3 34040
-0.002285 -0.000791 0.119261 0.284879 0.790866 0.738569 -0.062500 1 0 0 0 0 0 3 34992
-0.002285 -0.000791 0.119261 0.284868 0.790868 0.738575 -0.062500 1 0 0 0 0 0 3 36015
-0.002285 -0.000791 0.119261 0.284878 0.790866 0.738570 -0.062500 1 0 0 0 0 0 3 37017
-0.002285 -0.000791 0.119261 0.284879 0.790865 0.738569 -0.062500 1 0 0 0 0 0 3 38007
-0.002285 -0.000791 0.119261 0.284876 0.790877 0.738582 -0.062500 1 0 0 0 0 0 3 39148
-0.002285 -0.000791 0.119261 0.284876 0.790879 0.738564 -0.062500 1 0 0 0 0 0 3 40215
-0.002285 -0.000791 0.119261 0.284880 0.790868 0.738568 -0.062500 1 0 0 0 0 0 3 41164
-0.002285 -0.000791 0.119261 0.284868 0.790870 0.738575 -0.062500 1 0 0 0 0 0 3 42173
-0.002285 -0.000791 0.119261 0.284878 0.790867 0.738570 -0.062500 1 0 0 0 0 0 3 43174
-0.002285 -0.000791 0.119261 0.284880 0.790867 0.738569 -0.062500 1 0 0 0 0 0 3 44085
-0.002285 -0.000791 0.119261 0.284868 0.790869 0.738575 -0.062500 1 0 0 0 0 0 3 45035
-0.002285 -0.000791 0.119261 0.284878 0.790867 0.738570 -0.062500 1 0 0 0 0 0 3 46188
-0.002285 -0.000791 0.119261 0.284880 0.790866 0.738569 -0.062500 1 0 0 0 0 0 3 47063
-0.002285 -0.000791 0.119261 0.284868 0.790869 0.738575 -0.062500 1 0 0 0 0 0 3 48251
-0.002285 -0.000791 0.119261 0.284878 0.790867 0.738570 -0.062500 1 0 0 0 0 0 3 49251
-0.002285 -0.000791 0.119261 0.284880 0.790866 0.738569 -0.062500 1 0 0 0 0 0 3 50082
-0.002285 -0.000791 0.119261 0.284868 0.790869 0.738575 -0.062500 1 0 0 0 0 0 3 51274
-0.002285 -0.000791 0.119261 0.284878 0.790866 0.738570 -0.062500 1 0 0 0 0 0 3 52070
-0.002285 -0.000791 0.119261 0.284880 0.790866 0.738569 -0.062500 1 0 0 0 0 0 3 53058
-0.002285 -0.000791 0.119261 0.284868 0.790869 0.738576 -0.062500 1 0 0 0 0 0 3 54052
-0.002285 -0.000791 0.119261 0.284878 0.790866 0.738570 -0.062500 1 0 0 0 0 0 3 55235
-0.002285 -0.000791 0.119261 0.284880 0.790866 0.738569 -0.062500 1 0 0 0 0 0 3 56103
-0.002285 -0.000791 0.119261 0.284868 0.790869 0.738576 -0.062500 1 0 0 0 0 0 3 56996
-0.002285 -0.000791 0.119261 0.284875 0.790878 0.738563 -0.062500 1 0 0 0 0 0 3 58036
-0.002285 -0.000791 0.119261 0.284879 0.790868 0.738568 -0.062500 1 0 0 0 0 0 3 59066
-0.002285 -0.000791 0.119261 0.284868 0.790869 0.738575 -0.062500 1 0 0 0 0 0 3 60019
-0.002285 -0.000791 0.119261 0.284878 0.790867 0.738569 -0.062500 1 0 0 0 0 0 3 61009
-0.002285 -0.000791 0.119261 0.284879 0.790866 0.738569 -0.062500 1 0 0 0 0 0 3 62005
-0.002285 -0.000791 0.119261 0.284868 0.790869 0.738575 -0.062500 1 0 0 0 0 0 3 62976
-0.002285 -0.000791 0.119261 0.284878 0.790867 0.738570 -0.062500 1 0 0 0 0 0 3 64008
-0.002285 -0.000791 0.119261 0.284879 0.790866 0.738569 -0.062500 1 0 0 0 0 0 3 65004
-0.002285 -0.000791 0.119261 0.284868 0.790869 0.738575 -0.062500 1 0 0 0 0 0 3 66004
-0.002285 -0.000791 0.119261 0.284878 0.790866 0.738570 -0.062500 1 0 0 0 0 0 3 67005
-0.002285 -0.000791 0.119261 0.284879 0.790866 0.738569 -0.062500 1 0 0 0 0 0 3 68011
-0.002285 -0.000791 0.119261 0.284868 0.790869 0.738575 -0.062500 1 0 0 0 0 0 3 69101
-0.002285 -0.000791 0.119261 0.284878 0.790866 0.738570 -0.062500 1 0 0 0 0 0 3 70049
-0.002285 -0.000791 0.119261 0.284879 0.790866 0.738569 -0.062500 1 0 0 0 0 0 3 71098
-0.002285 -0.000791 0.119261 0.284868 0.790869 0.738575 -0.062500 1 0 0 0 0 0 3 71983
-0.002285 -0.000791 0.119261 0.284878 0.790866 0.738570 -0.062500 1 0 0 0 0 0 3 73024
-0.002285 -0.000791 0.119261 0.284879 0.790866 0.738569 -0.062500 1 0 0 0 0 0 3 74033
-0.002285 -0.000791 0.119261 0.284868 0.790868 0.738575 -0.062500 1 0 0 0 0 0 3 75100
-0.002285 -0.000791 0.119261 0.284878 0.790866 0.738570 -0.062500 1 0 0 0 0 0 3 76074
-0.002285 -0.000791 0.119261 0.284879 0.790865 0.738569 -0.062500 1 0 0 0 0 0 3 77061
-0.002285 -0.000791 0.119261 0.284876 0.790877 0.738582 -0.062500 1 0 0 0 0 0 3 78214
-0.002285 -0.000791 0.119261 0.284876 0.790879 0.738564 -0.062500 1 0 0 0 0 0 3 79328
-0.002280 -0.000809 0.119272 0.211162 1.044934 0.593024 -0.062500 1 0 0 0 0 0 3 79997
-0.002277 -0.000818 0.119275 0.234634 0.959195 0.664339 -0.062500 1 0 0 0 0 0 3 81036
-0.002275 -0.000823 0.119277 0.253164 0.895302 0.701170 -0.062500 1 0 0 0 0 0 3 82082
-0.002275 -0.000825 0.119277 0.263358 0.861343 0.715108 -0.062500 1 0 0 0 0 0 3 83029
-0.002274 -0.000826 0.119277 0.268648 0.844201 0.720046 -0.062500 1 0 0 0 0 0 3 84057
-0.002274 -0.000827 0.119277 0.271331 0.835623 0.721769 -0.062500 1 0 0 0 0 0 3 85128
-0.002274 -0.000827 0.119277 0.272690 0.831344 0.722369 -0.062500 1 0 0 0 0 0 3 86027
-0.002274 -0.000827 0.119277 0.273378 0.829205 0.722575 -0.062500 1 0 0 0 0 0 3 87081
-0.002274 -0.000827 0.119277 0.273720 0.828132 0.722636 -0.062500 1 0 0 0 0 0 3 88048
-0.002274 -0.000827 0.119277 0.273895 0.827599 0.722667 -0.062500 1 0 0 0 0 0 3 89038
-0.002274 -0.000827 0.119277 0.273979 0.827329 0.722669 -0.062500 1 0 0 0 0 0 3 90014
-0.002274 -0.000827 0.119277 0.274030 0.827196 0.722689 -0.062500 1 0 0 0 0 0 3 91039
-0.002274 -0.000827 0.119277 0.274051 0.827131 0.722684 -0.062500 1 0 0 0 0 0 3 92031
-0.002274 -0.000827 0.119277 0.274060 0.827105 0.722677 -0.062500 1 0 0 0 0 0 3 93031
-0.002274 -0.000827 0.119277 0.274059 0.827072 0.722683 -0.062500 1 0 0 0 0 0 3 94030
-0.002274 -0.000827 0.119277 0.274058 0.827069 0.722683 -0.062500 1 0 0 0 0 0 3 95033
-0.002274 -0.000827 0.119277 0.274070 0.827067 0.722677 -0.062500 1 0 0 0 0 0 3 96034
-0.002274 -0.000827 0.119277 0.274071 0.827067 0.722676 -0.062500 1 0 0 0 0 0 3 97115
-0.002274 -0.000827 0.119277 0.274059 0.827070 0.722682 -0.062500 1 0 0 0 0 0 3 98062
-0.002274 -0.000827 0.119277 0.274073 0.827056 0.722683 -0.062500 1 0 0 0 0 0 3 99159
-0.002274 -0.000827 0.119277 0.274071 0.827066 0.722677 -0.062500 1 0 0 0 0 0 3 100052
-0.002274 -0.000827 0.119277 0.274062 0.827058 0.722689 -0.062500 1 0 0 0 0 0 3 100992
-0.002274 -0.000827 0.119277 0.274070 0.827066 0.722677 -0.062500 1 0 0 0 0 0 3 102014
-0.002274 -0.000827 0.119277 0.274071 0.827067 0.722676 -0.062500 1 0 0 0 0 0 3 103012
-0.002274 -0.000827 0.119277 0.274062 0.827058 0.722689 -0.062500 1 0 0 0 0 0 3 104005
-0.002274 -0.000827 0.119277 0.274070 0.827066 0.722677 -0.062500 1 0 0 0 0 0 3 104991
-0.002274 -0.000827 0.119277 0.274059 0.827070 0.722682 -0.062500 1 0 0 0 0 0 3 106281
-0.002274 -0.000827 0.119277 0.274073 0.827056 0.722683 -0.062500 1 0 0 0 0 0 3 107336
-0.002274 -0.000827 0.119277 0.274071 0.827065 0.722677 -0.062500 1 0 0 0 0 0 3 108076
-0.002274 -0.000827 0.119277 0.274062 0.827058 0.722689 -0.062500 1 0 0 0 0 0 3 109131
-0.002274 -0.000827 0.119277 0.274070 0.827066 0.722677 -0.062500 1 0 0 0 0 0 3 110230
-0.002274 -0.000827 0.119277 0.274071 0.827067 0.722676 -0.062500 1 0 0 0 0 0 3 110953
-0.002274 -0.000827 0.119277 0.274062 0.827058 0.722689 -0.062500 1 0 0 0 0 0 3 112005
-0.002274 -0.000827 0.119277 0.274070 0.827066 0.722677 -0.062500 1 0 0 0 0 0 3 113215
-0.002274 -0.000827 0.119277 0.274071 0.827067 0.722676 -0.062500 1 0 0 0 0 0 3 114108
-0.002274 -0.000827 0.119277 0.274070 0.827067 0.722696 -0.062500 1 0 0 0 0 0 3 115081
-0.002274 -0.000827 0.119277 0.274071 0.827067 0.722678 -0.062500 1 0 0 0 0 0 3 116186
-0.002274 -0.000827 0.119277 0.274071 0.827067 0.722676 -0.062500 1 0 0 0 0 0 3 117012
-0.002274 -0.000827 0.119277 0.274075 0.827056 0.722683 -0.062500 1 0 0 0 0 0 3 118125
-0.002274 -0.000827 0.119277 0.274060 0.827069 0.722683 -0.062500 1 0 0 0 0 0 3 119060
-0.002274 -0.000827 0.119277 0.274073 0.827056 0.722684 -0.062500 1 0 0 0 0 0 3 120057
-0.002274 -0.000827 0.119277 0.274072 0.827066 0.722677 -0.062500 1 0 0 0 0 0 3 121014
-0.002274 -0.000827 0.119277 0.274059 0.827070 0.722682 -0.062500 1 0 0 0 0 0 3 122001
-0.002274 -0.000827 0.119277 0.274073 0.827056 0.722683 -0.062500 1 0 0 0 0 0 3 123209
-0.002274 -0.000827 0.119277 0.274072 0.827066 0.722677 -0.062500 1 0 0 0 0 0 3 123947
-0.002274 -0.000827 0.119277 0.274063 0.827058 0.722689 -0.062500 1 0 0 0 0 0 3 124992
-0.002274 -0.000827 0.119277 0.274070 0.827066 0.722678 -0.062500 1 0 0 0 0 0 3 126044
-0.002274 -0.000827 0.119277 0.274071 0.827067 0.722676 -0.062500 1 0 0 0 0 0 3 126990
-0.002274 -0.000827 0.119277 0.274063 0.827058 0.722689 -0.062500 1 0 0 0 0 0 3 127983
-0.002274 -0.000827 0.119277 0.274070 0.827066 0.722677 -0.062500 1 0 0 0 0 0 3 128983
-0.002274 -0.000827 0.119277 0.274071 0.827067 0.722676 -0.062500 1 0 0 0 0 0 3 129951
-0.002274 -0.000827 0.119277 0.274063 0.827058 0.722689 -0.062500 1 0 0 0 0 0 3 130979
-0.002274 -0.000827 0.119277 0.274070 0.827066 0.722677 -0.062500 1 0 0 0 0 0 3 131983
-0.002274 -0.000827 0.119277 0.274059 0.827070 0.722682 -0.062500 1 0 0 0 0 0 3 132982
-0.002274 -0.000827 0.119277 0.274073 0.827056 0.722683 -0.062500 1 0 0 0 0 0 3 133979
-0.002274 -0.000827 0.119277 0.274071 0.827066 0.722677 -0.062500 1 0 0 0 0 0 3 134977
-0.002274 -0.000827 0.119277 0.274062 0.827058 0.722689 -0.062500 1 0 0 0 0 0 3 136074
-0.002274 -0.000827 0.119277 0.274070 0.827066 0.722678 -0.062500 1 0 0 0 0 0 3 137042
-0.002274 -0.000827 0.119277 0.274071 0.827067 0.722676 -0.062500 1 0 0 0 0 0 3 138064
-0.002274 -0.000827 0.119277 0.274062 0.827058 0.722689 -0.062500 1 0 0 0 0 0 3 139021
-0.002274 -0.000827 0.119277 0.274070 0.827066 0.722677 -0.062500 1 0 0 0 0 0 3 140009
-0.002274 -0.000827 0.119277 0.274071 0.827067 0.722676 -0.062500 1 0 0 0 0 0 3 141023
-0.002274 -0.000827 0.119277 0.274062 0.827058 0.722689 -0.062500 1 0 0 0 0 0 3 142069
-0.002274 -0.000827 0.119277 0.274070 0.827066 0.722677 -0.062500 1 0 0 0 0 0 3 143048
-0.002274 -0.000827 0.119277 0.274074 0.827055 0.722683 -0.062500 1 0 0 0 0 0 3 144040
-0.002274 -0.000827 0.119277 0.274059 0.827068 0.722683 -0.062500 1 0 0 0 0 0 3 145160
-0.002274 -0.000827 0.119277 0.274069 0.827067 0.722677 -0.062500 1 0 0 0 0 0 3 146188
-0.002274 -0.000827 0.119277 0.274074 0.827055 0.722683 -0.062500 1 0 0 0 0 0 3 147130
-0.002274 -0.000827 0.119277 0.274059 0.827068 0.722683 -0.062500 1 0 0 0 0 0 3 147978
-0.002274 -0.000827 0.119277 0.274069 0.827067 0.722677 -0.062500 1 0 0 0 0 0 3 149041
-0.002274 -0.000827 0.119277 0.274074 0.827055 0.722682 -0.062500 1 0 0 0 0 0 3 149995
-0.002274 -0.000827 0.119277 0.274059 0.827068 0.722683 -0.062500 1 0 0 0 0 0 3 151056
-0.002274 -0.000827 0.119277 0.274073 0.827055 0.722683 -0.062500 1 0 0 0 0 0 3 152140
-0.002274 -0.000827 0.119277 0.274071 0.827065 0.722677 -0.062500 1 0 0 0 0 0 3 152954
-0.002274 -0.000827 0.119277 0.274067 0.827078 0.722689 -0.062500 1 0 0 0 0 0 3 154078
-0.002274 -0.000827 0.119277 0.274074 0.827057 0.722684 -0.062500 1 0 0 0 0 0 3 155037
-0.002274 -0.000827 0.119277 0.274072 0.827066 0.722677 -0.062500 1 0 0 0 0 0 3 156007
-0.002274 -0.000827 0.119277 0.274072 0.827067 0.722676 -0.062500 1 0 0 0 0 0 3 157006
-0.002274 -0.000827 0.119277 0.274063 0.827058 0.722689 -0.062500 1 0 0 0 0 0 3 158000
-0.002274 -0.000827 0.119277 0.274070 0.827066 0.722678 -0.062500 1 0 0 0 0 0 3 159011
-0.002274 -0.000827 0.119277 0.274059 0.827070 0.722683 -0.062500 1 0 0 0 0 0 3 160005
-0.002274 -0.000827 0.119277 0.274073 0.827056 0.722683 -0.062500 1 0 0 0 0 0 3 161005
-0.002274 -0.000827 0.119277 0.274071 0.827066 0.722677 -0.062500 1 0 0 0 0 0 3 161999
-0.002274 -0.000827 0.119277 0.274063 0.827058 0.722689 -0.062500 1 0 0 0 0 0 3 163011
-0.002274 -0.000827 0.119277 0.274070 0.827066 0.722678 -0.062500 1 0 0 0 0 0 3 164080
-0.002274 -0.000827 0.119277 0.274071 0.827067 0.722676 -0.062500 1 0 0 0 0 0 3 165140
-0.002274 -0.000827 0.119277 0.274062 0.827058 0.722689 -0.062500 1 0 0 0 0 0 3 166121
-0.002274 -0.000827 0.119277 0.274070 0.827066 0.722678 -0.062500 1 0 0 0 0 0 3 166982
-0.002274 -0.000827 0.119277 0.274071 0.827067 0.722676 -0.062500 1 0 0 0 0 0 3 167962
-0.002274 -0.000827 0.119277 0.274062 0.827058 0.722689 -0.062500 1 0 0 0 0 0 3 169012
-0.002274 -0.000827 0.119277 0.274070 0.827066 0.722677 -0.062500 1 0 0 0 0 0 3 170005
-0.002274 -0.000827 0.119277 0.274074 0.827055 0.722683 -0.062500 1 0 0 0 0 0 3 171013
-0.002274 -0.000827 0.119277 0.274059 0.827068 0.722683 -0.062500 1 0 0 0 0 0 3 171962
-0.002274 -0.000827 0.119277 0.274070 0.827067 0.722677 -0.062500 1 0 0 0 0 0 3 173265
-0.002274 -0.000827 0.119277 0.274074 0.827055 0.722683 -0.062500 1 0 0 0 0 0 3 174291
-0.002274 -0.000827 0.119277 0.274059 0.827068 0.722683 -0.062500 1 0 0 0 0 0 3 175080
-0.002274 -0.000827 0.119277 0.274069 0.827067 0.722677 -0.062500 1 0 0 0 0 0 3 176169
-0.002274 -0.000827 0.119277 0.274074 0.827055 0.722683 -0.062500 1 0 0 0 0 0 3 177196
-0.002274 -0.000827 0.119277 0.274059 0.827068 0.722683 -0.062500 1 0 0 0 0 0 3 178021
-0.002274 -0.000827 0.119277 0.274073 0.827055 0.722683 -0.062500 1 0 0 0 0 0 3 179022
-0.002274 -0.000827 0.119277 0.274071 0.827065 0.722677 -0.062500 1 0 0 0 0 0 3 180175
-0.002274 -0.000827 0.119277 0.274059 0.827069 0.722682 -0.062500 1 0 0 0 0 0 3 181096
-0.002274 -0.000827 0.119277 0.274073 0.827056 0.722683 -0.062500 1 0 0 0 0 0 3 182150
-0.002274 -0.000827 0.119277 0.274071 0.827065 0.722677 -0.062500 1 0 0 0 0 0 3 183072
-0.002274 -0.000827 0.119277 0.274059 0.827070 0.722682 -0.062500 1 0 0 0 0 0 3 184167
-0.002274 -0.000827 0.119277 0.274073 0.827056 0.722683 -0.062500 1 0 0 0 0 0 3 185058
-0.002274 -0.000827 0.119277 0.274071 0.827066 0.722677 -0.062500 1 0 0 0 0 0 3 186046
-0.002274 -0.000827 0.119277 0.274062 0.827058 0.722689 -0.062500 1 0 0 0 0 0 3 186955
-0.002274 -0.000827 0.119277 0.274070 0.827066 0.722677 -0.062500 1 0 0 0 0 0 3 188115
-0.002274 -0.000827 0.119277 0.274071 0.827067 0.722676 -0.062500 1 0 0 0 0 0 3 189181
-0.002274 -0.000827 0.119277 0.274062 0.827058 0.722689 -0.062500 1 0 0 0 0 0 3 189960
-0.002274 -0.000827 0.119277 0.274070 0.827066 0.722677 -0.062500 1 0 0 0 0 0 3 191016
-0.002274 -0.000827 0.119277 0.274071 0.827067 0.722676 -0.062500 1 0 0 0 0 0 3 192037
-0.002274 -0.000827 0.119277 0.274070 0.827067 0.722696 -0.062500 1 0 0 0 0 0 3 192991
-0.002274 -0.000827 0.119277 0.274071 0.827067 0.722678 -0.062500 1 0 0 0 0 0 3 193984
-0.002274 -0.000827 0.119277 0.274071 0.827067 0.722676 -0.062500 1 0 0 0 0 0 3 194981
-0.002274 -0.000827 0.119277 0.274063 0.827059 0.722689 -0.062500 1 0 0 0 0 0 3 195976
-0.002274 -0.000827 0.119277 0.274070 0.827066 0.722678 -0.062500 1 0 0 0 0 0 3 196981
-0.002274 -0.000827 0.119277 0.274075 0.827055 0.722683 -0.062500 1 0 0 0 0 0 3 197982
-0.002274 -0.000827 0.119277 0.274060 0.827069 0.722683 -0.062500 1 0 0 0 0 0 3 198979
-0.002274 -0.000827 0.119277 0.274070 0.827067 0.722677 -0.062500 1 0 0 0 0 0 3 199982
-0.002274 -0.000827 0.119277 0.274074 0.827056 0.722683 -0.062500 1 0 0 0 0 0 3 200987
-0.002274 -0.000827 0.119277 0.274060 0.827069 0.722683 -0.062500 1 0 0 0 0 0 3 202725
-0.002274 -0.000827 0.119277 0.274070 0.827067 0.722677 -0.062500 1 0 0 0 0 0 3 204102
-0.002274 -0.000827 0.119277 0.274074 0.827056 0.722683 -0.062500 1 0 0 0 0 0 3 204968
-0.002274 -0.000827 0.119277 0.274059 0.827069 0.722683 -0.062500 1 0 0 0 0 0 3 205946
-0.002274 -0.000827 0.119277 0.274073 0.827056 0.722684 -0.062500 1 0 0 0 0 0 3 206998
-0.002274 -0.000827 0.119277 0.274071 0.827066 0.722677 -0.062500 1 0 0 0 0 0 3 207974
-0.002274 -0.000827 0.119277 0.274059 0.827070 0.722682 -0.062500 1 0 0 0 0 0 3 208978
-0.002274 -0.000827 0.119277 0.274073 0.827056 0.722683 -0.062500 1 0 0 0 0 0 3 210029
-0.002274 -0.000827 0.119277 0.274071 0.827066 0.722677 -0.062500 1 0 0 0 0 0 3 211030
-0.002274 -0.000827 0.119277 0.274062 0.827058 0.722689 -0.062500 1 0 0 0 0 0 3 212140
-0.002274 -0.000827 0.119277 0.274070 0.827066 0.722678 -0.062500 1 0 0 0 0 0 3 213136
-0.002274 -0.000827 0.119277 0.274071 0.827067 0.722676 -0.062500 1 0 0 0 0 0 3 214210
-0.002274 -0.000827 0.119277 0.274062 0.827058 0.722689 -0.062500 1 0 0 0 0 0 3 215035
-0.002274 -0.000827 0.119277 0.274070 0.827066 0.722678 -0.062500 1 0 0 0 0 0 3 216008
-0.002274 -0.000827 0.119277 0.274071 0.827067 0.722676 -0.062500 1 0 0 0 0 0 3 216983
-0.002274 -0.000827 0.119277 0.274062 0.827058 0.722689 -0.062500 1 0 0 0 0 0 3 217971
-0.002274 -0.000827 0.119277 0.274070 0.827066 0.722677 -0.062500 1 0 0 0 0 0 3 219249
-0.002274 -0.000827 0.119277 0.274071 0.827067 0.722676 -0.062500 1 0 0 0 0 0 3 219936
-0.002274 -0.000827 0.119277 0.274062 0.827058 0.722689 -0.062500 1 0 0 0 0 0 3 221020
-0.002274 -0.000827 0.119277 0.274070 0.827066 0.722677 -0.062500 1 0 0 0 0 0 3 222031
-0.002274 -0.000827 0.119277 0.274074 0.827055 0.722683 -0.062500 1 0 0 0 0 0 3 222988
-0.002274 -0.000827 0.119277 0.274059 0.827068 0.722683 -0.062500 1 0 0 0 0 0 3 223982
-0.002274 -0.000827 0.119277 0.274069 0.827067 0.722677 -0.062500 1 0 0 0 0 0 3 224983
-0.002274 -0.000827 0.119277 0.274074 0.827055 0.722683 -0.062500 1 0 0 0 0 0 3 225983
-0.002274 -0.000827 0.119277 0.274059 0.827068 0.722683 -0.062500 1 0 0 0 0 0 3 226983
-0.002274 -0.000827 0.119277 0.274069 0.827067 0.722677 -0.062500 1 0 0 0 0 0 3 227981
-0.002274 -0.000827 0.119277 0.274074 0.827055 0.722682 -0.062500 1 0 0 0 0 0 3 228983
-0.002274 -0.000827 0.119277 0.274059 0.827068 0.722683 -0.062500 1 0 0 0 0 0 3 229979
-0.002274 -0.000827 0.119277 0.274073 0.827055 0.722683 -0.062500 1 0 0 0 0 0 3 230986
-0.002274 -0.000827 0.119277 0.274071 0.827065 0.722677 -0.062500 1 0 0 0 0 0 3 232707
-0.002274 -0.000827 0.119277 0.274059 0.827069 0.722682 -0.062500 1 0 0 0 0 0 3 234087
-0.002274 -0.000827 0.119277 0.274073 0.827055 0.722683 -0.062500 1 0 0 0 0 0 3 235007
-0.002274 -0.000827 0.119277 0.274071 0.827065 0.722677 -0.062500 1 0 0 0 0 0 3 235992
-0.002274 -0.000827 0.119277 0.274067 0.827078 0.722689 -0.062500 1 0 0 0 0 0 3 236994
-0.002274 -0.000827 0.119277 0.274074 0.827057 0.722684 -0.062500 1 0 0 0 0 0 3 237983
-0.002274 -0.000827 0.119277 0.274072 0.827066 0.722677 -0.062500 1 0 0 0 0 0 3 238985
-0.002274 -0.000827 0.119277 0.274063 0.827058 0.722689 -0.062500 1 0 0 0 0 0 3 240133
-0.002274 -0.000827 0.119277 0.274070 0.827066 0.722678 -0.062500 1 0 0 0 0 0 3 241120
-0.002274 -0.000827 0.119277 0.274071 0.827067 0.722676 -0.062500 1 0 0 0 0 0 3 242146
-0.002274 -0.000827 0.119277 0.274063 0.827058 0.722689 -0.062500 1 0 0 0 0 0 3 243087
-0.002274 -0.000827 0.119277 0.274070 0.827066 0.722678 -0.062500 1 0 0 0 0 0 3 244194
-0.002274 -0.000827 0.119277 0.274071 0.827067 0.722676 -0.062500 1 0 0 0 0 0 3 245041
-0.002274 -0.000827 0.119277 0.274063 0.827058 0.722689 -0.062500 1 0 0 0 0 0 3 246058
-0.002274 -0.000827 0.119277 0.274070 0.827066 0.722678 -0.062500 1 0 0 0 0 0 3 247197
-0.002274 -0.000827 0.119277 0.274071 0.827067 0.722676 -0.062500 1 0 0 0 0 0 3 248011
-0.002274 -0.000827 0.119277 0.274062 0.827058 0.722689 -0.062500 1 0 0 0 0 0 3 249185
-0.002274 -0.000827 0.119277 0.274070 0.827066 0.722677 -0.062500 1 0 0 0 0 0 3 250013
-0.002274 -0.000827 0.119277 0.274074 0.827055 0.722683 -0.062500 1 0 0 0 0 0 3 251165
-0.002274 -0.000827 0.119277 0.274059 0.827068 0.722683 -0.062500 1 0 0 0 0 0 3 252017
-0.002274 -0.000827 0.119277 0.274070 0.827067 0.722677 -0.062500 1 0 0 0 0 0 3 252977
-0.002274 -0.000827 0.119277 0.274074 0.827055 0.722683 -0.062500 1 0 0 0 0 0 3 253979
-0.002274 -0.000827 0.119277 0.274059 0.827068 0.722683 -0.062500 1 0 0 0 0 0 3 255206
-0.002274 -0.000827 0.119277 0.274070 0.827067 0.722677 -0.062500 1 0 0 0 0 0 3 256054
-0.002274 -0.000827 0.119277 0.274074 0.827055 0.722683 -0.062500 1 0 0 0 0 0 3 256925
-0.002274 -0.000827 0.119277 0.274059 0.827068 0.722683 -0.062500 1 0 0 0 0 0 3 257969
-0.002274 -0.000827 0.119277 0.274073 0.827055 0.722683 -0.062500 1 0 0 0 0 0 3 259039
-0.002274 -0.000827 0.119277 0.274071 0.827065 0.722677 -0.062500 1 0 0 0 0 0 3 259992
-0.002274 -0.000827 0.119277 0.274059 0.827070 0.722682 -0.062500 1 0 0 0 0 0 3 260979
-0.002274 -0.000827 0.119277 0.274073 0.827056 0.722683 -0.062500 1 0 0 0 0 0 3 261979
-0.002274 -0.000827 0.119277 0.274071 0.827066 0.722677 -0.062500 1 0 0 0 0 0 3 262984
-0.002274 -0.000827 0.119277 0.274062 0.827058 0.722689 -0.062500 1 0 0 0 0 0 3 263987
-0.002274 -0.000827 0.119277 0.274070 0.827066 0.722677 -0.062500 1 0 0 0 0 0 3 264983
-0.002274 -0.000827 0.119277 0.274071 0.827067 0.722676 -0.062500 1 0 0 0 0 0 3 265978
-0.002274 -0.000827 0.119277 0.274062 0.827058 0.722689 -0.062500 1 0 0 0 0 0 3 266982
-0.002274 -0.000827 0.119277 0.274070 0.827066 0.722677 -0.062500 1 0 0 0 0 0 3 267988
-0.002274 -0.000827 0.119277 0.274071 0.827067 0.722676 -0.062500 1 0 0 0 0 0 3 269945
-0.002274 -0.000827 0.119277 0.274062 0.827058 0.722689 -0.062500 1 0 0 0 0 0 3 271095
-0.002274 -0.000827 0.119277 0.274070 0.827066 0.722677 -0.062500 1 0 0 0 0 0 3 272004
-0.002274 -0.000827 0.119277 0.274071 0.827067 0.722676 -0.062500 1 0 0 0 0 0 3 272961
-0.002274 -0.000827 0.119277 0.274062 0.827058 0.722689 -0.062500 1 0 0 0 0 0 3 273940
-0.002274 -0.000827 0.119277 0.274070 0.827066 0.722677 -0.062500 1 0 0 0 0 0 3 274961
-0.002274 -0.000827 0.119277 0.274074 0.827055 0.722683 -0.062500 1 0 0 0 0 0 3 275990
-0.002274 -0.000827 0.119277 0.274059 0.827068 0.722683 -0.062500 1 0 0 0 0 0 3 276949
-0.002274 -0.000827 0.119277 0.274069 0.827067 0.722676 -0.062500 1 0 0 0 0 0 3 278125
-0.002274 -0.000827 0.119277 0.274082 0.827064 0.722690 -0.062500 1 0 0 0 0 0 3 279043
-0.002274 -0.000827 0.119277 0.274060 0.827069 0.722684 -0.062500 1 0 0 0 0 0 3 280063
-0.002274 -0.000827 0.119277 0.274070 0.827068 0.722677 -0.062500 1 0 0 0 0 0 3 280995
-0.002274 -0.000827 0.119277 0.274075 0.827056 0.722683 -0.062500 1 0 0 0 0 0 3 281914
-0.002274 -0.000827 0.119277 0.274060 0.827069 0.722683 -0.062500 1 0 0 0 0 0 3 282971
-0.002274 -0.000827 0.119277 0.274070 0.827068 0.722677 -0.062500 1 0 0 0 0 0 3 284113
-0.002274 -0.000827 0.119277 0.274074 0.827056 0.722683 -0.062500 1 0 0 0 0 0 3 285212
-0.002274 -0.000827 0.119277 0.274060 0.827069 0.722683 -0.062500 1 0 0 0 0 0 3 285925
-0.002274 -0.000827 0.119277 0.274073 0.827056 0.722684 -0.062500 1 0 0 0 0 0 3 286993
-0.002274 -0.000827 0.119277 0.274072 0.827066 0.722677 -0.062500 1 0 0 0 0 0 3 288006
-0.002274 -0.000827 0.119277 0.274059 0.827070 0.722682 -0.062500 1 0 0 0 0 0 3 288962
-0.002274 -0.000827 0.119277 0.274073 0.827056 0.722683 -0.062500 1 0 0 0 0 0 3 289954
-0.002274 -0.000827 0.119277 0.274071 0.827066 0.722677 -0.062500 1 0 0 0 0 0 3 290963
-0.002274 -0.000827 0.119277 0.274063 0.827058 0.722689 -0.062500 1 0 0 0 0 0 3 291958
-0.002274 -0.000827 0.119277 0.274070 0.827066 0.722678 -0.062500 1 0 0 0 0 0 3 292949
-0.002274 -0.000827 0.119277 0.274071 0.827067 0.722676 -0.062500 1 0 0 0 0 0 3 293957
-0.002274 -0.000827 0.119277 0.274062 0.827058 0.722689 -0.062500 1 0 0 0 0 0 3 294961
-0.002274 -0.000827 0.119277 0.274070 0.827066 0.722677 -0.062500 1 0 0 0 0 0 3 295958
-0.002274 -0.000827 0.119277 0.274071 0.827067 0.722676 -0.062500 1 0 0 0 0 0 3 296958
-0.002274 -0.000827 0.119277 0.274062 0.827058 0.722689 -0.062500 1 0 0 0 0 0 3 298622
-0.002274 -0.000827 0.119277 0.274070 0.827066 0.722677 -0.062500 1 0 0 0 0 0 3 298931
-0.002274 -0.000827 0.119277 0.274074 0.827055 0.722683 -0.062500 1 0 0 0 0 0 3 300010
-0.002274 -0.000827 0.119277 0.274059 0.827068 0.722683 -0.062500 1 0 0 0 0 0 3 300985
-0.002274 -0.000827 0.119277 0.274070 0.827067 0.722677 -0.062500 1 0 0 0 0 0 3 301966
-0.002274 -0.000827 0.119277 0.274074 0.827055 0.722683 -0.062500 1 0 0 0 0 0 3 302973
-0.002274 -0.000827 0.119277 0.274059 0.827068 0.722683 -0.062500 1 0 0 0 0 0 3 303962
-0.002274 -0.000827 0.119277 0.274070 0.827067 0.722677 -0.062500 1 0 0 0 0 0 3 304961
-0.002274 -0.000827 0.119277 0.274074 0.827055 0.722682 -0.062500 1 0 0 0 0 0 3 306015
-0.002274 -0.000827 0.119277 0.274059 0.827068 0.722683 -0.062500 1 0 0 0 0 0 3 306967
-0.002274 -0.000827 0.119277 0.274070 0.827067 0.722677 -0.062500 1 0 0 0 0 0 3 308195
-0.002274 -0.000827 0.119277 0.274074 0.827055 0.722682 -0.062500 1 0 0 0 0 0 3 309045
-0.002274 -0.000827 0.119277 0.274059 0.827068 0.722683 -0.062500 1 0 0 0 0 0 3 310194
-0.002274 -0.000827 0.119277 0.274073 0.827055 0.722683 -0.062500 1 0 0 0 0 0 3 311003
-0.002274 -0.000827 0.119277 0.274071 0.827065 0.722677 -0.062500 1 0 0 0 0 0 3 311976
-0.002274 -0.000827 0.119277 0.274059 0.827069 0.722682 -0.062500 1 0 0 0 0 0 3 313018
-0.002274 -0.000827 0.119277 0.274073 0.827055 0.722683 -0.062500 1 0 0 0 0 0 3 314189
-0.002274 -0.000827 0.119277 0.274071 0.827065 0.722676 -0.062500 1 0 0 0 0 0 3 314972
-0.002274 -0.000827 0.119277 0.274071 0.827066 0.722696 -0.062500 1 0 0 0 0 0 3 316145
-0.002274 -0.000827 0.119277 0.274071 0.827067 0.722678 -0.062500 1 0 0 0 0 0 3 316986
-0.002274 -0.000827 0.119277 0.274071 0.827067 0.722676 -0.062500 1 0 0 0 0 0 3 318047
-0.002274 -0.000827 0.119277 0.274063 0.827058 0.722689 -0.062500 1 0 0 0 0 0 3 319043
-0.002274 -0.000827 0.119277 0.274070 0.827066 0.722678 -0.062500 1 0 0 0 0 0 3 319980
-0.002274 -0.000827 0.119277 0.274071 0.827067 0.722676 -0.062500 1 0 0 0 0 0 3 320960
-0.002274 -0.000827 0.119277 0.274063 0.827058 0.722689 -0.062500 1 0 0 0 0 0 3 321963
-0.002274 -0.000827 0.119277 0.274070 0.827066 0.722678 -0.062500 1 0 0 0 0 0 3 323178
-0.002274 -0.000827 0.119277 0.274071 0.827067 0.722676 -0.062500 1 0 0 0 0 0 3 323904
-0.002274 -0.000827 0.119277 0.274063 0.827058 0.722689 -0.062500 1 0 0 0 0 0 3 325026
-0.002274 -0.000827 0.119277 0.274070 0.827066 0.722678 -0.062500 1 0 0 0 0 0 3 325995
-0.002274 -0.000827 0.119277 0.274075 0.827055 0.722683 -0.062500 1 0 0 0 0 0 3 326932
-0.002274 -0.000827 0.119277 0.274060 0.827068 0.722683 -0.062500 1 0 0 0 0 0 3 327962
-0.002274 -0.000827 0.119277 0.274070 0.827067 0.722677 -0.062500 1 0 0 0 0 0 3 328957
-0.002274 -0.000827 0.119277 0.274075 0.827055 0.722683 -0.062500 1 0 0 0 0 0 3 329962
-0.002274 -0.000827 0.119277 0.274060 0.827068 0.722683 -0.062500 1 0 0 0 0 0 3 330958
-0.002274 -0.000827 0.119277 0.274070 0.827067 0.722677 -0.062500 1 0 0 0 0 0 3 331955
-0.002274 -0.000827 0.119277 0.274074 0.827055 0.722683 -0.062500 1 0 0 0 0 0 3 332955
-0.002274 -0.000827 0.119277 0.274060 0.827068 0.722683 -0.062500 1 0 0 0 0 0 3 333912
-0.002274 -0.000827 0.119277 0.274070 0.827067 0.722677 -0.062500 1 0 0 0 0 0 3 334976
-0.002274 -0.000827 0.119277 0.274074 0.827055 0.722683 -0.062500 1 0 0 0 0 0 3 336386
-0.002274 -0.000827 0.119277 0.274059 0.827069 0.722683 -0.062500 1 0 0 0 0 0 3 336988
-0.002274 -0.000827 0.119277 0.274073 0.827055 0.722683 -0.062500 1 0 0 0 0 0 3 338021
-0.002274 -0.000827 0.119277 0.274071 0.827065 0.722677 -0.062500 1 0 0 0 0 0 3 338978
-0.002274 -0.000827 0.119277 0.274059 0.827070 0.722682 -0.062500 1 0 0 0 0 0 3 339954
-0.002274 -0.000827 0.119277 0.274073 0.827056 0.722683 -0.062500 1 0 0 0 0 0 3 340983
-0.002274 -0.000827 0.119277 0.274071 0.827066 0.722677 -0.062500 1 0 0 0 0 0 3 341960
-0.002274 -0.000827 0.119277 0.274062 0.827058 0.722689 -0.062500 1 0 0 0 0 0 3 343002
-0.002274 -0.000827 0.119277 0.274070 0.827066 0.722677 -0.062500 1 0 0 0 0 0 3 344077
-0.002274 -0.000827 0.119277 0.274071 0.827067 0.722676 -0.062500 1 0 0 0 0 0 3 345028
-0.002274 -0.000827 0.119277 0.274062 0.827058 0.722689 -0.062500 1 0 0 0 0 0 3 346013
-0.002274 -0.000827 0.119277 0.274070 0.827066 0.722677 -0.062500 1 0 0 0 0 0 3 347115
-0.002274 -0.000827 0.119277 0.274071 0.827067 0.722676 -0.062500 1 0 0 0 0 0 3 348047
-0.002274 -0.000827 0.119277 0.274062 0.827058 0.722689 -0.062500 1 0 0 0 0 0 3 349032
-0.002274 -0.000827 0.119277 0.274070 0.827066 0.722677 -0.062500 1 0 0 0 0 0 3 350001
-0.002274 -0.000827 0.119277 0.274074 0.827055 0.722683 -0.062500 1 0 0 0 0 0 3 350918
-0.002274 -0.000827 0.119277 0.274059 0.827068 0.722683 -0.062500 1 0 0 0 0 0 3 352089
-0.002274 -0.000827 0.119277 0.274070 0.827067 0.722677 -0.062500 1 0 0 0 0 0 3 353164
-0.002274 -0.000827 0.119277 0.274062 0.827058 0.722689 -0.062500 1 0 0 0 0 0 3 353971
-0.002274 -0.000827 0.119277 0.274070 0.827066 0.722677 -0.062500 1 0 0 0 0 0 3 354965
-0.002274 -0.000827 0.119277 0.274071 0.827067 0.722676 -0.062500 1 0 0 0 0 0 3 355997
-0.002274 -0.000827 0.119277 0.274070 0.827067 0.722696 -0.062500 1 0 0 0 0 0 3 356956
-0.002274 -0.000827 0.119277 0.274071 0.827067 0.722678 -0.062500 1 0 0 0 0 0 3 357935
-0.002274 -0.000827 0.119277 0.274071 0.827067 0.722676 -0.062500 1 0 0 0 0 0 3 358952
-0.002274 -0.000827 0.119277 0.274075 0.827056 0.722683 -0.062500 1 0 0 0 0 0 3 359923
-0.002274 -0.000827 0.119277 0.274060 0.827069 0.722683 -0.062500 1 0 0 0 0 0 3 360933
-0.002274 -0.000827 0.119277 0.274073 0.827056 0.722684 -0.062500 1 0 0 0 0 0 3 361923
-0.002274 -0.000827 0.119277 0.274072 0.827066 0.722677 -0.062500 1 0 0 0 0 0 3 362926
-0.002274 -0.000827 0.119277 0.274059 0.827070 0.722682 -0.062500 1 0 0 0 0 0 3 363909
-0.002274 -0.000827 0.119277 0.274073 0.827056 0.722683 -0.062500 1 0 0 0 0 0 3 364907
-0.002274 -0.000827 0.119277 0.274072 0.827066 0.722677 -0.062500 1 0 0 0 0 0 3 365991
-0.002274 -0.000827 0.119277 0.274059 0.827070 0.722682 -0.062500 1 0 0 0 0 0 3 367065
-0.002274 -0.000827 0.119277 0.274073 0.827056 0.722683 -0.062500 1 0 0 0 0 0 3 368054
-0.002274 -0.000827 0.119277 0.274072 0.827066 0.722677 -0.062500 1 0 0 0 0 0 3 368932
-0.002274 -0.000827 0.119277 0.274063 0.827058 0.722689 -0.062500 1 0 0 0 0 0 3 369908
-0.002274 -0.000827 0.119277 0.274070 0.827066 0.722678 -0.062500 1 0 0 0 0 0 3 370911
-0.002274 -0.000827 0.119277 0.274071 0.827067 0.722676 -0.062500 1 0 0 0 0 0 3 371908
-0.002274 -0.000827 0.119277 0.274063 0.827058 0.722689 -0.062500 1 0 0 0 0 0 3 372911
-0.002274 -0.000827 0.119277 0.274070 0.827066 0.722677 -0.062500 1 0 0 0 0 0 3 373879
-0.002274 -0.000827 0.119277 0.274071 0.827067 0.722676 -0.062500 1 0 0 0 0 0 3 375075
-0.002274 -0.000827 0.119277 0.274063 0.827058 0.722689 -0.062500 1 0 0 0 0 0 3 376240
-0.002274 -0.000827 0.119277 0.274070 0.827066 0.722677 -0.062500 1 0 0 0 0 0 3 376987
-0.002274 -0.000827 0.119277 0.274075 0.827055 0.722683 -0.062500 1 0 0 0 0 0 3 377912
-0.002274 -0.000827 0.119277 0.274060 0.827068 0.722683 -0.062500 1 0 0 0 0 0 3 378946
-0.002274 -0.000827 0.119277 0.274070 0.827067 0.722677 -0.062500 1 0 0 0 0 0 3 380129
-0.002274 -0.000827 0.119277 0.274062 0.827058 0.722689 -0.062500 1 0 0 0 0 0 3 381050
-0.002274 -0.000827 0.119277 0.274070 0.827066 0.722678 -0.062500 1 0 0 0 0 0 3 381986
-0.002274 -0.000827 0.119277 0.274071 0.827067 0.722676 -0.062500 1 0 0 0 0 0 3 383022
-0.002274 -0.000827 0.119277 0.274062 0.827058 0.722689 -0.062500 1 0 0 0 0 0 3 384028
-0.002274 -0.000827 0.119277 0.274070 0.827066 0.722677 -0.062500 1 0 0 0 0 0 3 385000
-0.002274 -0.000827 0.119277 0.274074 0.827055 0.722683 -0.062500 1 0 0 0 0 0 3 385979
-0.002274 -0.000827 0.119277 0.274071 0.827065 0.722677 -0.062500 1 0 0 0 0 0 3 386955
-0.002274 -0.000827 0.119277 0.274059 0.827069 0.722682 -0.062500 1 0 0 0 0 0 3 388133
-0.002274 -0.000827 0.119277 0.274073 0.827055 0.722683 -0.062500 1 0 0 0 0 0 3 389009
-0.002274 -0.000827 0.119277 0.274059 0.827068 0.722683 -0.062500 1 0 0 0 0 0 3 389893
-0.002274 -0.000827 0.119277 0.274069 0.827067 0.722677 -0.062500 1 0 0 0 0 0 3 390954
-0.002274 -0.000827 0.119277 0.274074 0.827055 0.722683 -0.062500 1 0 0 0 0 0 3 391977
-0.002274 -0.000827 0.119277 0.274059 0.827068 0.722683 -0.062500 1 0 0 0 0 0 3 392915
-0.002274 -0.000827 0.119277 0.274069 0.827067 0.722677 -0.062500 1 0 0 0 0 0 3 393911
-0.002274 -0.000827 0.119277 0.274074 0.827055 0.722682 -0.062500 1 0 0 0 0 0 3 394907
-0.002274 -0.000827 0.119277 0.274059 0.827068 0.722683 -0.062500 1 0 0 0 0 0 3 395907
-0.002274 -0.000827 0.119277 0.274073 0.827055 0.722683 -0.062500 1 0 0 0 0 0 3 396904
-0.002274 -0.000827 0.119277 0.274071 0.827065 0.722677 -0.062500 1 0 0 0 0 0 3 397903
-0.002274 -0.000827 0.119277 0.274067 0.827078 0.722689 -0.062500 1 0 0 0 0 0 3 398906
-0.002274 -0.000827 0.119277 0.274074 0.827057 0.722684 -0.062500 1 0 0 0 0 0 3 399907
-0.002274 -0.000827 0.119277 0.274072 0.827066 0.722677 -0.062500 1 0 0 0 0 0 3 400904
-0.002274 -0.000827 0.119277 0.274071 0.827067 0.722676 -0.062500 1 0 0 0 0 0 3 402013
-0.002274 -0.000827 0.119277 0.274063 0.827058 0.722689 -0.062500 1 0 0 0 0 0 3 403017
-0.002274 -0.000827 0.119277 0.274070 0.827066 0.722677 -0.062500 1 0 0 0 0 0 3 404082
-0.002274 -0.000827 0.119277 0.274075 0.827055 0.722683 -0.062500 1 0 0 0 0 0 3 404927
-0.002274 -0.000827 0.119277 0.274060 0.827068 0.722683 -0.062500 1 0 0 0 0 0 3 405951
-0.002274 -0.000827 0.119277 0.274070 0.827067 0.722677 -0.062500 1 0 0 0 0 0 3 406925
-0.002274 -0.000827 0.119277 0.274062 0.827058 0.722689 -0.062500 1 0 0 0 0 0 3 407907
-0.002274 -0.000827 0.119277 0.274070 0.827066 0.722678 -0.062500 1 0 0 0 0 0 3 408992
-0.002274 -0.000827 0.119277 0.274071 0.827067 0.722676 -0.062500 1 0 0 0 0 0 3 409949
-0.002274 -0.000827 0.119277 0.274062 0.827058 0.722689 -0.062500 1 0 0 0 0 0 3 411031
-0.002274 -0.000827 0.119277 0.274070 0.827066 0.722678 -0.062500 1 0 0 0 0 0 3 412093
-0.002274 -0.000827 0.119277 0.274074 0.827055 0.722683 -0.062500 1 0 0 0 0 0 3 413051
-0.002274 -0.000827 0.119277 0.274072 0.827065 0.722677 -0.062500 1 0 0 0 0 0 3 414065
-0.002274 -0.000827 0.119277 0.274059 0.827070 0.722682 -0.062500 1 0 0 0 0 0 3 414992
-0.002274 -0.000827 0.119277 0.274073 0.827056 0.722683 -0.062500 1 0 0 0 0 0 3 415961
-0.002274 -0.000827 0.119277 0.274072 0.827066 0.722677 -0.062500 1 0 0 0 0 0 3 416965
-0.002274 -0.000827 0.119277 0.274059 0.827070 0.722682 -0.062500 1 0 0 0 0 0 3 418135
-0.002274 -0.000827 0.119277 0.274073 0.827056 0.722683 -0.062500 1 0 0 0 0 0 3 419129
-0.002274 -0.000827 0.119277 0.274059 0.827068 0.722683 -0.062500 1 0 0 0 0 0 3 419891
-0.002274 -0.000827 0.119277 0.274069 0.827067 0.722677 -0.062500 1 0 0 0 0 0 3 420926
-0.002274 -0.000827 0.119277 0.274074 0.827055 0.722683 -0.062500 1 0 0 0 0 0 3 421976
-0.002274 -0.000827 0.119277 0.274059 0.827068 0.722683 -0.062500 1 0 0 0 0 0 3 422942
-0.002274 -0.000827 0.119277 0.274073 0.827055 0.722683 -0.062500 1 0 0 0 0 0 3 423934
-0.002274 -0.000827 0.119277 0.274071 0.827065 0.722677 -0.062500 1 0 0 0 0 0 3 424931
-0.002274 -0.000827 0.119277 0.274059 0.827070 0.722682 -0.062500 1 0 0 0 0 0 3 425937
-0.002274 -0.000827 0.119277 0.274073 0.827056 0.722683 -0.062500 1 0 0 0 0 0 3 426933
-0.002274 -0.000827 0.119277 0.274071 0.827066 0.722677 -0.062500 1 0 0 0 0 0 3 427934
-0.002274 -0.000827 0.119277 0.274062 0.827058 0.722689 -0.062500 1 0 0 0 0 0 3 428933
-0.002274 -0.000827 0.119277 0.274070 0.827066 0.722677 -0.062500 1 0 0 0 0 0 3 429936
-0.002274 -0.000827 0.119277 0.274071 0.827067 0.722676 -0.062500 1 0 0 0 0 0 3 430931
-0.002274 -0.000827 0.119277 0.274062 0.827058 0.722689 -0.062500 1 0 0 0 0 0 3 432994
-0.002274 -0.000827 0.119277 0.274070 0.827066 0.722677 -0.062500 1 0 0 0 0 0 3 433149
-0.002274 -0.000827 0.119277 0.274071 0.827067 0.722676 -0.062500 1 0 0 0 0 0 3 434121
-0.002274 -0.000827 0.119277 0.274062 0.827058 0.722689 -0.062500 1 0 0 0 0 0 3 434940
-0.002274 -0.000827 0.119277 0.274070 0.827066 0.722677 -0.062500 1 0 0 0 0 0 3 435934
-0.002274 -0.000827 0.119277 0.274074 0.827055 0.722683 -0.062500 1 0 0 0 0 0 3 436909
-0.002274 -0.000827 0.119277 0.274059 0.827068 0.722683 -0.062500 1 0 0 0 0 0 3 437947
-0.002274 -0.000827 0.119277 0.274069 0.827067 0.722677 -0.062500 1 0 0 0 0 0 3 438964
-0.002274 -0.000827 0.119277 0.274082 0.827064 0.722690 -0.062500 1 0 0 0 0 0 3 439928
-0.002274 -0.000827 0.119277 0.274073 0.827067 0.722678 -0.062500 1 0 0 0 0 0 3 441210
-0.002274 -0.000827 0.119277 0.274060 0.827070 0.722683 -0.062500 1 0 0 0 0 0 3 442116
-0.002274 -0.000827 0.119277 0.274073 0.827056 0.722683 -0.062500 1 0 0 0 0 0 3 442959
-0.002274 -0.000827 0.119277 0.274072 0.827066 0.722677 -0.062500 1 0 0 0 0 0 3 444010
-0.002274 -0.000827 0.119277 0.274059 0.827070 0.722682 -0.062500 1 0 0 0 0 0 3 444885
-0.002274 -0.000827 0.119277 0.274073 0.827056 0.722683 -0.062500 1 0 0 0 0 0 3 445944
-0.002274 -0.000827 0.119277 0.274059 0.827069 0.722683 -0.062500 1 0 0 0 0 0 3 447113
-0.002274 -0.000827 0.119277 0.274073 0.827056 0.722684 -0.062500 1 0 0 0 0 0 3 447995
-0.002274 -0.000827 0.119277 0.274071 0.827066 0.722677 -0.062500 1 0 0 0 0 0 3 448894
-0.002274 -0.000827 0.119277 0.274059 0.827070 0.722683 -0.062500 1 0 0 0 0 0 3 449934
-0.002274 -0.000827 0.119277 0.274073 0.827056 0.722683 -0.062500 1 0 0 0 0 0 3 450982
-0.002274 -0.000827 0.119277 0.274071 0.827066 0.722677 -0.062500 1 0 0 0 0 0 3 451895
-0.002274 -0.000827 0.119277 0.274059 0.827070 0.722682 -0.062500 1 0 0 0 0 0 3 452912
-0.002274 -0.000827 0.119277 0.274073 0.827056 0.722683 -0.062500 1 0 0 0 0 0 3 453908
-0.002274 -0.000827 0.119277 0.274071 0.827066 0.722677 -0.062500 1 0 0 0 0 0 3 454847
-0.002274 -0.000827 0.119277 0.274062 0.827058 0.722689 -0.062500 1 0 0 0 0 0 3 455887
-0.002274 -0.000827 0.119277 0.274070 0.827066 0.722678 -0.062500 1 0 0 0 0 0 3 456908
-0.002274 -0.000827 0.119277 0.274071 0.827067 0.722676 -0.062500 1 0 0 0 0 0 3 457887
-0.002274 -0.000827 0.119277 0.274062 0.827058 0.722689 -0.062500 1 0 0 0 0 0 3 458889
-0.002274 -0.000827 0.119277 0.274070 0.827066 0.722677 -0.062500 1 0 0 0 0 0 3 459892
-0.002274 -0.000827 0.119277 0.274071 0.827067 0.722676 -0.062500 1 0 0 0 0 0 3 460944
-0.002274 -0.000827 0.119277 0.274062 0.827058 0.722689 -0.062500 1 0 0 0 0 0 3 462205
-0.002274 -0.000827 0.119277 0.274070 0.827066 0.722677 -0.062500 1 0 0 0 0 0 3 463022
-0.002274 -0.000827 0.119277 0.274074 0.827055 0.722683 -0.062500 1 0 0 0 0 0 3 463892
-0.002274 -0.000827 0.119277 0.274059 0.827068 0.722683 -0.062500 1 0 0 0 0 0 3 464869
-0.002274 -0.000827 0.119277 0.274069 0.827067 0.722677 -0.062500 1 0 0 0 0 0 3 465912
-0.002274 -0.000827 0.119277 0.274074 0.827055 0.722683 -0.062500 1 0 0 0 0 0 3 466910
-0.002274 -0.000827 0.119277 0.274059 0.827068 0.722683 -0.062500 1 0 0 0 0 0 3 467907
-0.002274 -0.000827 0.119277 0.274069 0.827067 0.722677 -0.062500 1 0 0 0 0 0 3 468914
-0.002274 -0.000827 0.119277 0.274074 0.827055 0.722682 -0.062500 1 0 0 0 0 0 3 470114
-0.002274 -0.000827 0.119277 0.274059 0.827068 0.722683 -0.062500 1 0 0 0 0 0 3 471222
-0.002274 -0.000827 0.119277 0.274073 0.827055 0.722683 -0.062500 1 0 0 0 0 0 3 471950
-0.002274 -0.000827 0.119277 0.274071 0.827065 0.722677 -0.062500 1 0 0 0 0 0 3 473165
-0.002274 -0.000827 0.119277 0.274059 0.827069 0.722682 -0.062500 1 0 0 0 0 0 3 473993
-0.002274 -0.000827 0.119277 0.274073 0.827055 0.722683 -0.062500 1 0 0 0 0 0 3 474900
-0.002274 -0.000827 0.119277 0.274071 0.827065 0.722677 -0.062500 1 0 0 0 0 0 3 475890
-0.002274 -0.000827 0.119277 0.274059 0.827069 0.722682 -0.062500 1 0 0 0 0 0 3 477102
-0.002274 -0.000827 0.119277 0.274081 0.827064 0.722690 -0.062500 1 0 0 0 0 0 3 478090
-0.002274 -0.000827 0.119277 0.274072 0.827067 0.722678 -0.062500 1 0 0 0 0 0 3 479059
-0.002274 -0.000827 0.119277 0.274059 0.827070 0.722683 -0.062500 1 0 0 0 0 0 3 479961
-0.002274 -0.000827 0.119277 0.274073 0.827056 0.722684 -0.062500 1 0 0 0 0 0 3 481144
-0.002274 -0.000827 0.119277 0.274071 0.827066 0.722677 -0.062500 1 0 0 0 0 0 3 481947
-0.002274 -0.000827 0.119277 0.274063 0.827058 0.722689 -0.062500 1 0 0 0 0 0 3 482946
-0.002274 -0.000827 0.119277 0.274070 0.827066 0.722678 -0.062500 1 0 0 0 0 0 3 483893
-0.002274 -0.000827 0.119277 0.274071 0.827067 0.722676 -0.062500 1 0 0 0 0 0 3 484894
-0.002274 -0.000827 0.119277 0.274063 0.827058 0.722689 -0.062500 1 0 0 0 0 0 3 485964
-0.002274 -0.000827 0.119277 0.274070 0.827066 0.722678 -0.062500 1 0 0 0 0 0 3 486915
-0.002274 -0.000827 0.119277 0.274071 0.827067 0.722676 -0.062500 1 0 0 0 0 0 3 487953
-0.002274 -0.000827 0.119277 0.274062 0.827058 0.722689 -0.062500 1 0 0 0 0 0 3 488978
-0.002274 -0.000827 0.119277 0.274070 0.827066 0.722678 -0.062500 1 0 0 0 0 0 3 489919
-0.002274 -0.000827 0.119277 0.274074 0.827055 0.722683 -0.062500 1 0 0 0 0 0 3 490908
-0.002274 -0.000827 0.119277 0.274060 0.827068 0.722683 -0.062500 1 0 0 0 0 0 3 491909
-0.002274 -0.000827 0.119277 0.274070 0.827067 0.722677 -0.062500 1 0 0 0 0 0 3 492903
-0.002274 -0.000827 0.119277 0.274074 0.827055 0.722683 -0.062500 1 0 0 0 0 0 3 493908
-0.002274 -0.000827 0.119277 0.274059 0.827068 0.722683 -0.062500 1 0 0 0 0 0 3 494908
-0.002274 -0.000827 0.119277 0.274070 0.827067 0.722677 -0.062500 1 0 0 0 0 0 3 495917
-0.002274 -0.000827 0.119277 0.274074 0.827055 0.722683 -0.062500 1 0 0 0 0 0 3 496908
-0.002274 -0.000827 0.119277 0.274059 0.827068 0.722683 -0.062500 1 0 0 0 0 0 3 497904
-0.002274 -0.000827 0.119277 0.274073 0.827055 0.722683 -0.062500 1 0 0 0 0 0 3 499000
-0.002274 -0.000827 0.119277 0.274071 0.827065 0.722677 -0.062500 1 0 0 0 0 0 3 500100
-0.002274 -0.000827 0.119277 0.274059 0.827070 0.722682 -0.062500 1 0 0 0 0 0 3 501054
-0.002274 -0.000827 0.119277 0.274073 0.827056 0.722683 -0.062500 1 0 0 0 0 0 3 501875
-0.002274 -0.000827 0.119277 0.274071 0.827066 0.722677 -0.062500 1 0 0 0 0 0 3 502865
-0.002274 -0.000827 0.119277 0.274059 0.827070 0.722682 -0.062500 1 0 0 0 0 0 3 503901
-0.002274 -0.000827 0.119277 0.274073 0.827056 0.722683 -0.062500 1 0 0 0 0 0 3 504946
-0.002274 -0.000827 0.119277 0.274071 0.827066 0.722677 -0.062500 1 0 0 0 0 0 3 505954
-0.002274 -0.000827 0.119277 0.274062 0.827058 0.722689 -0.062500 1 0 0 0 0 0 3 506887
-0.002274 -0.000827 0.119277 0.274070 0.827066 0.722677 -0.062500 1 0 0 0 0 0 3 508092
-0.002274 -0.000827 0.119277 0.274071 0.827067 0.722676 -0.062500 1 0 0 0 0 0 3 508968
-0.002274 -0.000827 0.119277 0.274062 0.827058 0.722689 -0.062500 1 0 0 0 0 0 3 509922
-0.002274 -0.000827 0.119277 0.274070 0.827066 0.722677 -0.062500 1 0 0 0 0 0 3 511003
-0.002274 -0.000827 0.119277 0.274071 0.827067 0.722676 -0.062500 1 0 0 0 0 0 3 511939
-0.002274 -0.000827 0.119277 0.274062 0.827058 0.722689 -0.062500 1 0 0 0 0 0 3 512933
-0.002274 -0.000827 0.119277 0.274070 0.827066 0.722677 -0.062500 1 0 0 0 0 0 3 513941
-0.002274 -0.000827 0.119277 0.274074 0.827055 0.722683 -0.062500 1 0 0 0 0 0 3 514987
-0.002274 -0.000827 0.119277 0.274059 0.827068 0.722683 -0.062500 1 0 0 0 0 0 3 515864
-0.002274 -0.000827 0.119277 0.274069 0.827067 0.722677 -0.062500 1 0 0 0 0 0 3 516883
-0.002274 -0.000827 0.119277 0.274082 0.827064 0.722690 -0.062500 1 0 0 0 0 0 3 517982
-0.002274 -0.000827 0.119277 0.274060 0.827069 0.722684 -0.062500 1 0 0 0 0 0 3 518922
-0.002274 -0.000827 0.119277 0.274070 0.827068 0.722677 -0.062500 1 0 0 0 0 0 3 519909
-0.002274 -0.000827 0.119277 0.274075 0.827056 0.722683 -0.062500 1 0 0 0 0 0 3 520906
-0.002274 -0.000827 0.119277 0.274060 0.827069 0.722683 -0.062500 1 0 0 0 0 0 3 521902
-0.002274 -0.000827 0.119277 0.274070 0.827067 0.722677 -0.062500 1 0 0 0 0 0 3 522876
-0.002274 -0.000827 0.119277 0.274074 0.827056 0.722683 -0.062500 1 0 0 0 0 0 3 523909
-0.002274 -0.000827 0.119277 0.274060 0.827069 0.722683 -0.062500 1 0 0 0 0 0 3 524908
-0.002274 -0.000827 0.119277 0.274073 0.827056 0.722684 -0.062500 1 0 0 0 0 0 3 525904
-0.002274 -0.000827 0.119277 0.274072 0.827066 0.722677 -0.062500 1 0 0 0 0 0 3 526907
-0.002274 -0.000827 0.119277 0.274059 0.827070 0.722682 -0.062500 1 0 0 0 0 0 3 527988
-0.002274 -0.000827 0.119277 0.274073 0.827056 0.722683 -0.062500 1 0 0 0 0 0 3 529160
-0.002274 -0.000827 0.119277 0.274071 0.827066 0.722677 -0.062500 1 0 0 0 0 0 3 530050
-0.002274 -0.000827 0.119277 0.274059 0.827070 0.722682 -0.062500 1 0 0 0 0 0 3 530859
-0.002274 -0.000827 0.119277 0.274073 0.827056 0.722683 -0.062500 1 0 0 0 0 0 3 531892
-0.002274 -0.000827 0.119277 0.274071 0.827066 0.722677 -0.062500 1 0 0 0 0 0 3 532886
-0.002274 -0.000827 0.119277 0.274063 0.827058 0.722689 -0.062500 1 0 0 0 0 0 3 533887
-0.002274 -0.000827 0.119277 0.274070 0.827066 0.722678 -0.062500 1 0 0 0 0 0 3 534886
-0.002274 -0.000827 0.119277 0.274071 0.827067 0.722676 -0.062500 1 0 0 0 0 0 3 535884
-0.002274 -0.000827 0.119277 0.274062 0.827058 0.722689 -0.062500 1 0 0 0 0 0 3 537063
-0.002274 -0.000827 0.119277 0.274070 0.827066 0.722677 -0.062500 1 0 0 0 0 0 3 537920
-0.002274 -0.000827 0.119277 0.274071 0.827067 0.722676 -0.062500 1 0 0 0 0 0 3 539178
-0.002274 -0.000827 0.119277 0.274062 0.827058 0.722689 -0.062500 1 0 0 0 0 0 3 540171
-0.002274 -0.000827 0.119277 0.274070 0.827066 0.722677 -0.062500 1 0 0 0 0 0 3 540977
-0.002274 -0.000827 0.119277 0.274074 0.827055 0.722683 -0.062500 1 0 0 0 0 0 3 541868
-0.002274 -0.000827 0.119277 0.274059 0.827068 0.722683 -0.062500 1 0 0 0 0 0 3 543078
-0.002274 -0.000827 0.119277 0.274070 0.827067 0.722677 -0.062500 1 0 0 0 0 0 3 543895
-0.002274 -0.000827 0.119277 0.274074 0.827055 0.722683 -0.062500 1 0 0 0 0 0 3 545018
-0.002274 -0.000827 0.119277 0.274059 0.827068 0.722683 -0.062500 1 0 0 0 0 0 3 546071
-0.002274 -0.000827 0.119277 0.274070 0.827067 0.722677 -0.062500 1 0 0 0 0 0 3 546949
-0.002274 -0.000827 0.119277 0.274074 0.827055 0.722682 -0.062500 1 0 0 0 0 0 3 548198
-0.002274 -0.000827 0.119277 0.274059 0.827068 0.722683 -0.062500 1 0 0 0 0 0 3 548948
-0.002274 -0.000827 0.119277 0.274073 0.827055 0.722683 -0.062500 1 0 0 0 0 0 3 549917
-0.002274 -0.000827 0.119277 0.274071 0.827065 0.722677 -0.062500 1 0 0 0 0 0 3 550838
-0.002274 -0.000827 0.119277 0.274059 0.827069 0.722682 -0.062500 1 0 0 0 0 0 3 552008
-0.002274 -0.000827 0.119277 0.274073 0.827055 0.722683 -0.062500 1 0 0 0 0 0 3 553017
-0.002274 -0.000827 0.119277 0.274071 0.827065 0.722677 -0.062500 1 0 0 0 0 0 3 553878
-0.002274 -0.000827 0.119277 0.274059 0.827069 0.722682 -0.062500 1 0 0 0 0 0 3 554911
-0.002274 -0.000827 0.119277 0.274073 0.827055 0.722683 -0.062500 1 0 0 0 0 0 3 555934
-0.002274 -0.000827 0.119277 0.274071 0.827065 0.722676 -0.062500 1 0 0 0 0 0 3 556899
-0.002274 -0.000827 0.119277 0.274070 0.827066 0.722696 -0.062500 1 0 0 0 0 0 3 557884
-0.002274 -0.000827 0.119277 0.274071 0.827067 0.722678 -0.062500 1 0 0 0 0 0 3 558881
-0.002274 -0.000827 0.119277 0.274071 0.827067 0.722676 -0.062500 1 0 0 0 0 0 3 559869
-0.002274 -0.000827 0.119277 0.274063 0.827058 0.722689 -0.062500 1 0 0 0 0 0 3 560882
-0.002274 -0.000827 0.119277 0.274070 0.827066 0.722678 -0.062500 1 0 0 0 0 0 3 561880
-0.002274 -0.000827 0.119277 0.274071 0.827067 0.722676 -0.062500 1 0 0 0 0 0 3 562878
-0.002274 -0.000827 0.119277 0.274063 0.827058 0.722689 -0.062500 1 0 0 0 0 0 3 563880
-0.002274 -0.000827 0.119277 0.274070 0.827066 0.722678 -0.062500 1 0 0 0 0 0 3 564882
-0.002274 -0.000827 0.119277 0.274071 0.827067 0.722676 -0.062500 1 0 0 0 0 0 3 566859
-0.002274 -0.000827 0.119277 0.274063 0.827058 0.722689 -0.062500 1 0 0 0 0 0 3 567977
-0.002274 -0.000827 0.119277 0.274070 0.827066 0.722677 -0.062500 1 0 0 0 0 0 3 568903
-0.002274 -0.000827 0.119277 0.274075 0.827055 0.722683 -0.062500 1 0 0 0 0 0 3 569897
-0.002274 -0.000827 0.119277 0.274060 0.827068 0.722683 -0.062500 1 0 0 0 0 0 3 570882
-0.002274 -0.000827 0.119277 0.274070 0.827067 0.722677 -0.062500 1 0 0 0 0 0 3 571889
-0.002274 -0.000827 0.119277 0.274074 0.827055 0.722683 -0.062500 1 0 0 0 0 0 3 572906
-0.002274 -0.000827 0.119277 0.274060 0.827068 0.722683 -0.062500 1 0 0 0 0 0 3 573838
-0.002274 -0.000827 0.119277 0.274070 0.827067 0.722677 -0.062500 1 0 0 0 0 0 3 575043
-0.002274 -0.000827 0.119277 0.274074 0.827055 0.722683 -0.062500 1 0 0 0 0 0 3 575969
-0.002274 -0.000827 0.119277 0.274059 0.827069 0.722683 -0.062500 1 0 0 0 0 0 3 576976
-0.002274 -0.000827 0.119277 0.274073 0.827055 0.722683 -0.062500 1 0 0 0 0 0 3 577868
-0.002274 -0.000827 0.119277 0.274071 0.827065 0.722677 -0.062500 1 0 0 0 0 0 3 578944
-0.002274 -0.000827 0.119277 0.274059 0.827070 0.722682 -0.062500 1 0 0 0 0 0 3 579943
-0.002274 -0.000827 0.119277 0.274073 0.827056 0.722683 -0.062500 1 0 0 0 0 0 3 581076
-0.002274 -0.000827 0.119277 0.274071 0.827066 0.722677 -0.062500 1 0 0 0 0 0 3 582054
-0.002274 -0.000827 0.119277 0.274059 0.827070 0.722682 -0.062500 1 0 0 0 0 0 3 582875
-0.002274 -0.000827 0.119277 0.274073 0.827056 0.722683 -0.062500 1 0 0 0 0 0 3 583853
-0.002274 -0.000827 0.119277 0.274071 0.827066 0.722677 -0.062500 1 0 0 0 0 0 3 584927
-0.002274 -0.000827 0.119277 0.274062 0.827058 0.722689 -0.062500 1 0 0 0 0 0 3 585867
-0.002274 -0.000827 0.119277 0.274070 0.827066 0.722677 -0.062500 1 0 0 0 0 0 3 586859
-0.002274 -0.000827 0.119277 0.274071 0.827067 0.722676 -0.062500 1 0 0 0 0 0 3 587858
-0.002274 -0.000827 0.119277 0.274062 0.827058 0.722689 -0.062500 1 0 0 0 0 0 3 588858
-0.002274 -0.000827 0.119277 0.274070 0.827066 0.722677 -0.062500 1 0 0 0 0 0 3 589854
-0.002274 -0.000827 0.119277 0.274071 0.827067 0.722676 -0.062500 1 0 0 0 0 0 3 590853
-0.002274 -0.000827 0.119277 0.274062 0.827058 0.722689 -0.062500 1 0 0 0 0 0 3 591852
-0.002274 -0.000827 0.119277 0.274070 0.827066 0.722677 -0.062500 1 0 0 0 0 0 3 592856
-0.002274 -0.000827 0.119277 0.274074 0.827055 0.722683 -0.062500 1 0 0 0 0 0 3 593854
-0.002274 -0.000827 0.119277 0.274059 0.827068 0.722683 -0.062500 1 0 0 0 0 0 3 594872
-0.002274 -0.000827 0.119277 0.274069 0.827067 0.722677 -0.062500 1 0 0 0 0 0 3 596328
-0.002274 -0.000827 0.119277 0.274074 0.827055 0.722682 -0.062500 1 0 0 0 0 0 3 596887
-0.002274 -0.000827 0.119277 0.274059 0.827068 0.722683 -0.062500 1 0 0 0 0 0 3 597908
-0.002274 -0.000827 0.119277 0.274069 0.827067 0.722676 -0.062500 1 0 0 0 0 0 3 598876
-0.002274 -0.000827 0.119277 0.274070 0.827067 0.722696 -0.062500 1 0 0 0 0 0 3 599867
-0.002274 -0.000827 0.119277 0.274071 0.827067 0.722678 -0.062500 1 0 0 0 0 0 3 600863
-0.002274 -0.000827 0.119277 0.274071 0.827067 0.722676 -0.062500 1 0 0 0 0 0 3 601858
-0.002274 -0.000827 0.119277 0.274075 0.827056 0.722683 -0.062500 1 0 0 0 0 0 3 602857
-0.002274 -0.000827 0.119277 0.274060 0.827069 0.722683 -0.062500 1 0 0 0 0 0 3 603958
-0.002274 -0.000827 0.119277 0.274073 0.827056 0.722684 -0.062500 1 0 0 0 0 0 3 605152
-0.002274 -0.000827 0.119277 0.274072 0.827066 0.722677 -0.062500 1 0 0 0 0 0 3 606178
-0.002274 -0.000827 0.119277 0.274059 0.827070 0.722682 -0.062500 1 0 0 0 0 0 3 606942
-0.002274 -0.000827 0.119277 0.274073 0.827056 0.722683 -0.062500 1 0 0 0 0 0 3 608114
-0.002274 -0.000827 0.119277 0.274072 0.827066 0.722677 -0.062500 1 0 0 0 0 0 3 608899
-0.002274 -0.000827 0.119277 0.274063 0.827058 0.722689 -0.062500 1 0 0 0 0 0 3 610086
-0.002274 -0.000827 0.119277 0.274070 0.827066 0.722678 -0.062500 1 0 0 0 0 0 3 610949
-0.002274 -0.000827 0.119277 0.274071 0.827067 0.722676 -0.062500 1 0 0 0 0 0 3 611926
-0.002274 -0.000827 0.119277 0.274063 0.827058 0.722689 -0.062500 1 0 0 0 0 0 3 613009
-0.002274 -0.000827 0.119277 0.274070 0.827066 0.722678 -0.062500 1 0 0 0 0 0 3 614012
-0.002274 -0.000827 0.119277 0.274071 0.827067 0.722676 -0.062500 1 0 0 0 0 0 3 614930
-0.002274 -0.000827 0.119277 0.274063 0.827058 0.722689 -0.062500 1 0 0 0 0 0 3 615933
-0.002274 -0.000827 0.119277 0.274070 0.827066 0.722677 -0.062500 1 0 0 0 0 0 3 616883
-0.002274 -0.000827 0.119277 0.274071 0.827067 0.722676 -0.062500 1 0 0 0 0 0 3 617797
-0.002274 -0.000827 0.119277 0.274062 0.827058 0.722689 -0.062500 1 0 0 0 0 0 3 618998
-0.002274 -0.000827 0.119277 0.274070 0.827066 0.722677 -0.062500 1 0 0 0 0 0 3 620015
-0.002274 -0.000827 0.119277 0.274074 0.827055 0.722683 -0.062500 1 0 0 0 0 0 3 620888
-0.002274 -0.000827 0.119277 0.274060 0.827068 0.722683 -0.062500 1 0 0 0 0 0 3 621878
-0.002274 -0.000827 0.119277 0.274070 0.827067 0.722677 -0.062500 1 0 0 0 0 0 3 622917
-0.002274 -0.000827 0.119277 0.274074 0.827055 0.722683 -0.062500 1 0 0 0 0 0 3 623865
-0.002274 -0.000827 0.119277 0.274059 0.827068 0.722683 -0.062500 1 0 0 0 0 0 3 624846
-0.002274 -0.000827 0.119277 0.274070 0.827067 0.722677 -0.062500 1 0 0 0 0 0 3 625839
-0.002274 -0.000827 0.119277 0.274062 0.827058 0.722689 -0.062500 1 0 0 0 0 0 3 626860
-0.002274 -0.000827 0.119277 0.274070 0.827066 0.722677 -0.062500 1 0 0 0 0 0 3 627856
-0.002274 -0.000827 0.119277 0.274074 0.827055 0.722683 -0.062500 1 0 0 0 0 0 3 628836
-0.002274 -0.000827 0.119277 0.274071 0.827065 0.722677 -0.062500 1 0 0 0 0 0 3 629849
-0.002274 -0.000827 0.119277 0.274059 0.827069 0.722682 -0.062500 1 0 0 0 0 0 3 630847
-0.002274 -0.000827 0.119277 0.274073 0.827055 0.722683 -0.062500 1 0 0 0 0 0 3 631859
-0.002274 -0.000827 0.119277 0.274071 0.827065 0.722677 -0.062500 1 0 0 0 0 0 3 632886
-0.002274 -0.000827 0.119277 0.274062 0.827057 0.722689 -0.062500 1 0 0 0 0 0 3 634163
-0.002274 -0.000827 0.119277 0.274070 0.827065 0.722677 -0.062500 1 0 0 0 0 0 3 634951
-0.002274 -0.000827 0.119277 0.274059 0.827069 0.722682 -0.062500 1 0 0 0 0 0 3 635902
-0.002274 -0.000827 0.119277 0.274073 0.827055 0.722683 -0.062500 1 0 0 0 0 0 3 636869
-0.002274 -0.000827 0.119277 0.274071 0.827065 0.722677 -0.062500 1 0 0 0 0 0 3 637874
-0.002274 -0.000827 0.119277 0.274059 0.827069 0.722682 -0.062500 1 0 0 0 0 0 3 638901
-0.002274 -0.000827 0.119277 0.274081 0.827064 0.722690 -0.062500 1 0 0 0 0 0 3 639885
-0.002274 -0.000827 0.119277 0.274072 0.827067 0.722678 -0.062500 1 0 0 0 0 0 3 640867
-0.002274 -0.000827 0.119277 0.274072 0.827067 0.722676 -0.062500 1 0 0 0 0 0 3 642010
-0.002274 -0.000827 0.119277 0.274063 0.827058 0.722689 -0.062500 1 0 0 0 0 0 3 642936
-0.002274 -0.000827 0.119277 0.274070 0.827066 0.722678 -0.062500 1 0 0 0 0 0 3 643895
-0.002274 -0.000827 0.119277 0.274071 0.827067 0.722676 -0.062500 1 0 0 0 0 0 3 644893
-0.002274 -0.000827 0.119277 0.274063 0.827058 0.722689 -0.062500 1 0 0 0 0 0 3 645897
-0.002274 -0.000827 0.119277 0.274070 0.827066 0.722677 -0.062500 1 0 0 0 0 0 3 646853
-0.002274 -0.000827 0.119277 0.274075 0.827055 0.722683 -0.062500 1 0 0 0 0 0 3 648000
-0.002274 -0.000827 0.119277 0.274060 0.827068 0.722683 -0.062500 1 0 0 0 0 0 3 649003
-0.002274 -0.000827 0.119277 0.274070 0.827067 0.722677 -0.062500 1 0 0 0 0 0 3 649856
-0.002274 -0.000827 0.119277 0.274075 0.827055 0.722683 -0.062500 1 0 0 0 0 0 3 650872
-0.002274 -0.000827 0.119277 0.274060 0.827069 0.722683 -0.062500 1 0 0 0 0 0 3 651889
-0.002274 -0.000827 0.119277 0.274070 0.827067 0.722677 -0.062500 1 0 0 0 0 0 3 652839
-0.002274 -0.000827 0.119277 0.274062 0.827058 0.722689 -0.062500 1 0 0 0 0 0 3 653836
-0.002274 -0.000827 0.119277 0.274070 0.827066 0.722678 -0.062500 1 0 0 0 0 0 3 654830
-0.002274 -0.000827 0.119277 0.274074 0.827055 0.722683 -0.062500 1 0 0 0 0 0 3 655830
-0.002274 -0.000827 0.119277 0.274072 0.827065 0.722677 -0.062500 1 0 0 0 0 0 3 656829
-0.002274 -0.000827 0.119277 0.274059 0.827070 0.722682 -0.062500 1 0 0 0 0 0 3 657833
-0.002274 -0.000827 0.119277 0.274073 0.827056 0.722683 -0.062500 1 0 0 0 0 0 3 658825
-0.002274 -0.000827 0.119277 0.274071 0.827066 0.722677 -0.062500 1 0 0 0 0 0 3 659828
-0.002274 -0.000827 0.119277 0.274063 0.827058 0.722689 -0.062500 1 0 0 0 0 0 3 660827
-0.002274 -0.000827 0.119277 0.274070 0.827066 0.722677 -0.062500 1 0 0 0 0 0 3 661921
-0.002274 -0.000827 0.119277 0.274071 0.827067 0.722676 -0.062500 1 0 0 0 0 0 3 662940
-0.002274 -0.000827 0.119277 0.274063 0.827058 0.722689 -0.062500 1 0 0 0 0 0 3 663979
-0.002274 -0.000827 0.119277 0.274070 0.827066 0.722677 -0.062500 1 0 0 0 0 0 3 664853
-0.002274 -0.000827 0.119277 0.274059 0.827070 0.722682 -0.062500 1 0 0 0 0 0 3 665824
-0.002274 -0.000827 0.119277 0.274073 0.827056 0.722683 -0.062500 1 0 0 0 0 0 3 666835
-0.002274 -0.000827 0.119277 0.274071 0.827066 0.722677 -0.062500 1 0 0 0 0 0 3 667832
-0.002274 -0.000827 0.119277 0.274059 0.827070 0.722682 -0.062500 1 0 0 0 0 0 3 668832
-0.002274 -0.000827 0.119277 0.274073 0.827056 0.722683 -0.062500 1 0 0 0 0 0 3 669844
-0.002274 -0.000827 0.119277 0.274071 0.827066 0.722677 -0.062500 1 0 0 0 0 0 3 671140
-0.002274 -0.000827 0.119277 0.274062 0.827058 0.722689 -0.062500 1 0 0 0 0 0 3 672159
-0.002274 -0.000827 0.119277 0.274070 0.827066 0.722677 -0.062500 1 0 0 0 0 0 3 672915
-0.002274 -0.000827 0.119277 0.274071 0.827067 0.722676 -0.062500 1 0 0 0 0 0 3 674111
-0.002274 -0.000827 0.119277 0.274062 0.827058 0.722689 -0.062500 1 0 0 0 0 0 3 674879
-0.002274 -0.000827 0.119277 0.274070 0.827066 0.722677 -0.062500 1 0 0 0 0 0 3 675922
-0.002274 -0.000827 0.119277 0.274071 0.827067 0.722676 -0.062500 1 0 0 0 0 0 3 676989
-0.002274 -0.000827 0.119277 0.274070 0.827067 0.722696 -0.062500 1 0 0 0 0 0 3 677964
-0.002274 -0.000827 0.119277 0.274071 0.827067 0.722678 -0.062500 1 0 0 0 0 0 3 678997
-0.002274 -0.000827 0.119277 0.274071 0.827067 0.722676 -0.062500 1 0 0 0 0 0 3 680008
-0.002274 -0.000827 0.119277 0.274075 0.827056 0.722683 -0.062500 1 0 0 0 0 0 3 680920
-0.002274 -0.000827 0.119277 0.274060 0.827069 0.722683 -0.062500 1 0 0 0 0 0 3 681910
-0.002274 -0.000827 0.119277 0.274073 0.827056 0.722684 -0.062500 1 0 0 0 0 0 3 682838
-0.002274 -0.000827 0.119277 0.274072 0.827066 0.722677 -0.062500 1 0 0 0 0 0 3 683914
-0.002274 -0.000827 0.119277 0.274059 0.827070 0.722682 -0.062500 1 0 0 0 0 0 3 684859
-0.002274 -0.000827 0.119277 0.274073 0.827056 0.722683 -0.062500 1 0 0 0 0 0 3 685982
-0.002274 -0.000827 0.119277 0.274072 0.827066 0.722677 -0.062500 1 0 0 0 0 0 3 686815
-0.002274 -0.000827 0.119277 0.274063 0.827058 0.722689 -0.062500 1 0 0 0 0 0 3 687877
-0.002274 -0.000827 0.119277 0.274070 0.827066 0.722678 -0.062500 1 0 0 0 0 0 3 688938
-0.002274 -0.000827 0.119277 0.274071 0.827067 0.722676 -0.062500 1 0 0 0 0 0 3 689872
-0.002274 -0.000827 0.119277 0.274063 0.827058 0.722689 -0.062500 1 0 0 0 0 0 3 690862
-0.002274 -0.000827 0.119277 0.274070 0.827066 0.722677 -0.062500 1 0 0 0 0 0 3 691861
-0.002274 -0.000827 0.119277 0.274059 0.827070 0.722683 -0.062500 1 0 0 0 0 0 3 692861
-0.002274 -0.000827 0.119277 0.274073 0.827056 0.722683 -0.062500 1 0 0 0 0 0 3 693849
-0.002274 -0.000827 0.119277 0.274071 0.827066 0.722677 -0.062500 1 0 0 0 0 0 3 694857
-0.002274 -0.000827 0.119277 0.274062 0.827058 0.722689 -0.062500 1 0 0 0 0 0 3 695857
-0.002274 -0.000827 0.119277 0.274070 0.827066 0.722678 -0.062500 1 0 0 0 0 0 3 696857
-0.002274 -0.000827 0.119277 0.274071 0.827067 0.722676 -0.062500 1 0 0 0 0 0 3 697854
-0.002274 -0.000827 0.119277 0.274062 0.827058 0.722689 -0.062500 1 0 0 0 0 0 3 698956
-0.002274 -0.000827 0.119277 0.274070 0.827066 0.722678 -0.062500 1 0 0 0 0 0 3 699885
-0.002274 -0.000827 0.119277 0.274071 0.827067 0.722676 -0.062500 1 0 0 0 0 0 3 700948
-0.002274 -0.000827 0.119277 0.274062 0.827058 0.722689 -0.062500 1 0 0 0 0 0 3 701873
-0.002274 -0.000827 0.119277 0.274070 0.827066 0.722677 -0.062500 1 0 0 0 0 0 3 702871
-0.002274 -0.000827 0.119277 0.274071 0.827067 0.722676 -0.062500 1 0 0 0 0 0 3 703817
-0.002274 -0.000827 0.119277 0.274062 0.827058 0.722689 -0.062500 1 0 0 0 0 0 3 704858
-0.002274 -0.000827 0.119277 0.274070 0.827066 0.722677 -0.062500 1 0 0 0 0 0 3 705871
-0.002274 -0.000827 0.119277 0.274074 0.827055 0.722683 -0.062500 1 0 0 0 0 0 3 706833
-0.002274 -0.000827 0.119277 0.274059 0.827068 0.722683 -0.062500 1 0 0 0 0 0 3 707994
-0.002274 -0.000827 0.119277 0.274069 0.827067 0.722677 -0.062500 1 0 0 0 0 0 3 708993
-0.002274 -0.000827 0.119277 0.274074 0.827055 0.722683 -0.062500 1 0 0 0 0 0 3 710045
-0.002274 -0.000827 0.119277 0.274059 0.827068 0.722683 -0.062500 1 0 0 0 0 0 3 710886
-0.002274 -0.000827 0.119277 0.274069 0.827067 0.722677 -0.062500 1 0 0 0 0 0 3 711879
-0.002274 -0.000827 0.119277 0.274074 0.827055 0.722682 -0.062500 1 0 0 0 0 0 3 712830
-0.002274 -0.000827 0.119277 0.274059 0.827068 0.722683 -0.062500 1 0 0 0 0 0 3 713826
-0.002274 -0.000827 0.119277 0.274073 0.827055 0.722683 -0.062500 1 0 0 0 0 0 3 714999
-0.002274 -0.000827 0.119277 0.274071 0.827065 0.722677 -0.062500 1 0 0 0 0 0 3 715859
-0.002274 -0.000827 0.119277 0.274059 0.827069 0.722682 -0.062500 1 0 0 0 0 0 3 716861
-0.002274 -0.000827 0.119277 0.274073 0.827055 0.722683 -0.062500 1 0 0 0 0 0 3 717860
-0.002274 -0.000827 0.119277 0.274071 0.827065 0.722677 -0.062500 1 0 0 0 0 0 3 718854
-0.002274 -0.000827 0.119277 0.274070 0.827066 0.722696 -0.062500 1 0 0 0 0 0 3 719812
-0.002274 -0.000827 0.119277 0.274071 0.827067 0.722679 -0.062500 1 0 0 0 0 0 3 720825
-0.002274 -0.000827 0.119277 0.274071 0.827067 0.722676 -0.062500 1 0 0 0 0 0 3 721826
-0.002274 -0.000827 0.119277 0.274063 0.827058 0.722689 -0.062500 1 0 0 0 0 0 3 722830
-0.002274 -0.000827 0.119277 0.274070 0.827066 0.722678 -0.062500 1 0 0 0 0 0 3 723807
-0.002274 -0.000827 0.119277 0.274071 0.827067 0.722676 -0.062500 1 0 0 0 0 0 3 724822
-0.002274 -0.000827 0.119277 0.274063 0.827058 0.722689 -0.062500 1 0 0 0 0 0 3 725846
-0.002274 -0.000827 0.119277 0.274070 0.827066 0.722678 -0.062500 1 0 0 0 0 0 3 726833
-0.002274 -0.000827 0.119277 0.274071 0.827067 0.722676 -0.062500 1 0 0 0 0 0 3 727815
-0.002274 -0.000827 0.119277 0.274062 0.827058 0.722689 -0.062500 1 0 0 0 0 0 3 729774
-0.002274 -0.000827 0.119277 0.274070 0.827066 0.722678 -0.062500 1 0 0 0 0 0 3 730900
-0.002274 -0.000827 0.119277 0.274071 0.827067 0.722676 -0.062500 1 0 0 0 0 0 3 731840
-0.002274 -0.000827 0.119277 0.274062 0.827058 0.722689 -0.062500 1 0 0 0 0 0 3 732857
-0.002274 -0.000827 0.119277 0.274070 0.827066 0.722677 -0.062500 1 0 0 0 0 0 3 733836
-0.002274 -0.000827 0.119277 0.274074 0.827055 0.722683 -0.062500 1 0 0 0 0 0 3 734832
-0.002274 -0.000827 0.119277 0.274059 0.827068 0.722683 -0.062500 1 0 0 0 0 0 3 735818
-0.002274 -0.000827 0.119277 0.274070 0.827067 0.722677 -0.062500 1 0 0 0 0 0 3 736833
-0.002274 -0.000827 0.119277 0.274074 0.827055 0.722683 -0.062500 1 0 0 0 0 0 3 738111
-0.002274 -0.000827 0.119277 0.274059 0.827068 0.722683 -0.062500 1 0 0 0 0 0 3 739136
-0.002274 -0.000827 0.119277 0.274070 0.827067 0.722677 -0.062500 1 0 0 0 0 0 3 739894
-0.002274 -0.000827 0.119277 0.274074 0.827055 0.722683 -0.062500 1 0 0 0 0 0 3 741120
-0.002274 -0.000827 0.119277 0.274059 0.827069 0.722683 -0.062500 1 0 0 0 0 0 3 741847
-0.002274 -0.000827 0.119277 0.274073 0.827055 0.722683 -0.062500 1 0 0 0 0 0 3 742897
-0.002274 -0.000827 0.119277 0.274071 0.827065 0.722677 -0.062500 1 0 0 0 0 0 3 744036
-0.002274 -0.000827 0.119277 0.274059 0.827070 0.722682 -0.062500 1 0 0 0 0 0 3 744879
-0.002274 -0.000827 0.119277 0.274073 0.827056 0.722683 -0.062500 1 0 0 0 0 0 3 746025
-0.002274 -0.000827 0.119277 0.274071 0.827066 0.722677 -0.062500 1 0 0 0 0 0 3 747025
-0.002274 -0.000827 0.119277 0.274062 0.827058 0.722689 -0.062500 1 0 0 0 0 0 3 748014
-0.002274 -0.000827 0.119277 0.274070 0.827066 0.722677 -0.062500 1 0 0 0 0 0 3 748857
-0.002274 -0.000827 0.119277 0.274071 0.827067 0.722676 -0.062500 1 0 0 0 0 0 3 749866
-0.002274 -0.000827 0.119277 0.274062 0.827058 0.722689 -0.062500 1 0 0 0 0 0 3 750769
-0.002274 -0.000827 0.119277 0.274070 0.827066 0.722677 -0.062500 1 0 0 0 0 0 3 751918
-0.002274 -0.000827 0.119277 0.274071 0.827067 0.722676 -0.062500 1 0 0 0 0 0 3 752926
-0.002274 -0.000827 0.119277 0.274062 0.827058 0.722689 -0.062500 1 0 0 0 0 0 3 753791
-0.002274 -0.000827 0.119277 0.274070 0.827066 0.722677 -0.062500 1 0 0 0 0 0 3 754798
-0.002274 -0.000827 0.119277 0.274071 0.827067 0.722676 -0.062500 1 0 0 0 0 0 3 755914
-0.002274 -0.000827 0.119277 0.274062 0.827058 0.722689 -0.062500 1 0 0 0 0 0 3 756847
-0.002274 -0.000827 0.119277 0.274070 0.827066 0.722677 -0.062500 1 0 0 0 0 0 3 757830
-0.002274 -0.000827 0.119277 0.274074 0.827055 0.722683 -0.062500 1 0 0 0 0 0 3 758837
-0.002274 -0.000827 0.119277 0.274059 0.827068 0.722683 -0.062500 1 0 0 0 0 0 3 759829
-0.002274 -0.000827 0.119277 0.274069 0.827067 0.722677 -0.062500 1 0 0 0 0 0 3 760830
-0.002274 -0.000827 0.119277 0.274082 0.827064 0.722690 -0.062500 1 0 0 0 0 0 3 761830
-0.002274 -0.000827 0.119277 0.274060 0.827069 0.722684 -0.062500 1 0 0 0 0 0 3 762835
-0.002274 -0.000827 0.119277 0.274070 0.827068 0.722677 -0.062500 1 0 0 0 0 0 3 763831
-0.002274 -0.000827 0.119277 0.274074 0.827056 0.722683 -0.062500 1 0 0 0 0 0 3 764833
-0.002274 -0.000827 0.119277 0.274060 0.827069 0.722683 -0.062500 1 0 0 0 0 0 3 765915
-0.002274 -0.000827 0.119277 0.274070 0.827068 0.722677 -0.062500 1 0 0 0 0 0 3 766862
-0.002274 -0.000827 0.119277 0.274074 0.827056 0.722683 -0.062500 1 0 0 0 0 0 3 767919
-0.002274 -0.000827 0.119277 0.274060 0.827069 0.722683 -0.062500 1 0 0 0 0 0 3 768820
-0.002274 -0.000827 0.119277 0.274073 0.827056 0.722684 -0.062500 1 0 0 0 0 0 3 769865
-0.002274 -0.000827 0.119277 0.274071 0.827066 0.722677 -0.062500 1 0 0 0 0 0 3 770816
-0.002274 -0.000827 0.119277 0.274059 0.827070 0.722682 -0.062500 1 0 0 0 0 0 3 771843
-0.002274 -0.000827 0.119277 0.274073 0.827056 0.722683 -0.062500 1 0 0 0 0 0 3 772869
-0.002274 -0.000827 0.119277 0.274071 0.827066 0.722677 -0.062500 1 0 0 0 0 0 3 773841
-0.002274 -0.000827 0.119277 0.274063 0.827058 0.722689 -0.062500 1 0 0 0 0 0 3 774993
-0.002274 -0.000827 0.119277 0.274070 0.827066 0.722678 -0.062500 1 0 0 0 0 0 3 776035
-0.002274 -0.000827 0.119277 0.274071 0.827067 0.722676 -0.062500 1 0 0 0 0 0 3 776940
-0.002274 -0.000827 0.119277 0.274062 0.827058 0.722689 -0.062500 1 0 0 0 0 0 3 777883
-0.002274 -0.000827 0.119277 0.274070 0.827066 0.722678 -0.062500 1 0 0 0 0 0 3 778881
-0.002274 -0.000827 0.119277 0.274071 0.827067 0.722676 -0.062500 1 0 0 0 0 0 3 779833
-0.002274 -0.000827 0.119277 0.274062 0.827058 0.722689 -0.062500 1 0 0 0 0 0 3 780833
-0.002274 -0.000827 0.119277 0.274070 0.827066 0.722677 -0.062500 1 0 0 0 0 0 3 781946
-0.002274 -0.000827 0.119277 0.274074 0.827055 0.722683 -0.062500 1 0 0 0 0 0 3 782856
-0.002274 -0.000827 0.119277 0.274059 0.827068 0.722683 -0.062500 1 0 0 0 0 0 3 783852
-0.002274 -0.000827 0.119277 0.274070 0.827067 0.722677 -0.062500 1 0 0 0 0 0 3 784865
-0.002274 -0.000827 0.119277 0.274074 0.827055 0.722683 -0.062500 1 0 0 0 0 0 3 785857
-0.002274 -0.000827 0.119277 0.274059 0.827068 0.722683 -0.062500 1 0 0 0 0 0 3 786782
-0.002274 -0.000827 0.119277 0.274070 0.827067 0.722677 -0.062500 1 0 0 0 0 0 3 787798
-0.002274 -0.000827 0.119277 0.274074 0.827055 0.722683 -0.062500 1 0 0 0 0 0 3 788806
-0.002274 -0.000827 0.119277 0.274059 0.827068 0.722683 -0.062500 1 0 0 0 0 0 3 789783
-0.002274 -0.000827 0.119277 0.274069 0.827067 0.722677 -0.062500 1 0 0 0 0 0 3 790795
-0.002274 -0.000827 0.119277 0.274074 0.827055 0.722682 -0.062500 1 0 0 0 0 0 3 791780
-0.002274 -0.000827 0.119277 0.274059 0.827068 0.722683 -0.062500 1 0 0 0 0 0 3 792784
-0.002274 -0.000827 0.119277 0.274073 0.827055 0.722683 -0.062500 1 0 0 0 0 0 3 793808
-0.002274 -0.000827 0.119277 0.274071 0.827065 0.722677 -0.062500 1 0 0 0 0 0 3 794815
-0.002274 -0.000827 0.119277 0.274059 0.827069 0.722682 -0.062500 1 0 0 0 0 0 3 796227
-0.002274 -0.000827 0.119277 0.274073 0.827055 0.722683 -0.062500 1 0 0 0 0 0 3 796868
-0.002274 -0.000827 0.119277 0.274071 0.827065 0.722677 -0.062500 1 0 0 0 0 0 3 797804
-0.002274 -0.000827 0.119277 0.274062 0.827057 0.722689 -0.062500 1 0 0 0 0 0 3 798835
-0.002274 -0.000827 0.119277 0.274070 0.827065 0.722677 -0.062500 1 0 0 0 0 0 3 799816
-0.002274 -0.000827 0.119277 0.274071 0.827066 0.722676 -0.062500 1 0 0 0 0 0 3 800810
-0.002274 -0.000827 0.119277 0.274070 0.827066 0.722696 -0.062500 1 0 0 0 0 0 3 801811
-0.002274 -0.000827 0.119277 0.274071 0.827067 0.722678 -0.062500 1 0 0 0 0 0 3 802810
-0.002274 -0.000827 0.119277 0.274071 0.827067 0.722676 -0.062500 1 0 0 0 0 0 3 803879
-0.002274 -0.000827 0.119277 0.274063 0.827058 0.722689 -0.062500 1 0 0 0 0 0 3 805100
-0.002274 -0.000827 0.119277 0.274070 0.827066 0.722678 -0.062500 1 0 0 0 0 0 3 806106
-0.002274 -0.000827 0.119277 0.274071 0.827067 0.722676 -0.062500 1 0 0 0 0 0 3 806881
-0.002274 -0.000827 0.119277 0.274063 0.827058 0.722689 -0.062500 1 0 0 0 0 0 3 807850
-0.002274 -0.000827 0.119277 0.274070 0.827066 0.722678 -0.062500 1 0 0 0 0 0 3 809129
-0.002274 -0.000827 0.119277 0.274075 0.827055 0.722683 -0.062500 1 0 0 0 0 0 3 809836
-0.002274 -0.000827 0.119277 0.274060 0.827068 0.722683 -0.062500 1 0 0 0 0 0 3 810948
-0.002274 -0.000827 0.119277 0.274070 0.827067 0.722677 -0.062500 1 0 0 0 0 0 3 811997
-0.002274 -0.000827 0.119277 0.274074 0.827055 0.722683 -0.062500 1 0 0 0 0 0 3 812838
-0.002274 -0.000827 0.119277 0.274060 0.827068 0.722683 -0.062500 1 0 0 0 0 0 3 813997
-0.002274 -0.000827 0.119277 0.274070 0.827067 0.722677 -0.062500 1 0 0 0 0 0 3 814838
-0.002274 -0.000827 0.119277 0.274074 0.827055 0.722683 -0.062500 1 0 0 0 0 0 3 815917
-0.002274 -0.000827 0.119277 0.274059 0.827069 0.722683 -0.062500 1 0 0 0 0 0 3 816864
-0.002274 -0.000827 0.119277 0.274073 0.827055 0.722683 -0.062500 1 0 0 0 0 0 3 817794
-0.002274 -0.000827 0.119277 0.274071 0.827065 0.722677 -0.062500 1 0 0 0 0 0 3 818813
-0.002274 -0.000827 0.119277 0.274059 0.827070 0.722682 -0.062500 1 0 0 0 0 0 3 819947
-0.002274 -0.000827 0.119277 0.274073 0.827056 0.722683 -0.062500 1 0 0 0 0 0 3 821011
-0.002274 -0.000827 0.119277 0.274071 0.827066 0.722677 -0.062500 1 0 0 0 0 0 3 821817
-0.002274 -0.000827 0.119277 0.274059 0.827070 0.722682 -0.062500 1 0 0 0 0 0 3 822840
-0.002274 -0.000827 0.119277 0.274073 0.827056 0.722683 -0.062500 1 0 0 0 0 0 3 823862
-0.002274 -0.000827 0.119277 0.274071 0.827066 0.722677 -0.062500 1 0 0 0 0 0 3 824792
-0.002274 -0.000827 0.119277 0.274062 0.827058 0.722689 -0.062500 1 0 0 0 0 0 3 825803
-0.002274 -0.000827 0.119277 0.274070 0.827066 0.722677 -0.062500 1 0 0 0 0 0 3 826804
-0.002274 -0.000827 0.119277 0.274071 0.827067 0.722676 -0.062500 1 0 0 0 0 0 3 827810
-0.002274 -0.000827 0.119277 0.274062 0.827058 0.722689 -0.062500 1 0 0 0 0 0 3 828809
-0.002274 -0.000827 0.119277 0.274070 0.827066 0.722677 -0.062500 1 0 0 0 0 0 3 829787
-0.002274 -0.000827 0.119277 0.274071 0.827067 0.722676 -0.062500 1 0 0 0 0 0 3 830799
-0.002274 -0.000827 0.119277 0.274062 0.827058 0.722689 -0.062500 1 0 0 0 0 0 3 831804
-0.002274 -0.000827 0.119277 0.274070 0.827066 0.722677 -0.062500 1 0 0 0 0 0 3 832798
-0.002274 -0.000827 0.119277 0.274074 0.827055 0.722683 -0.062500 1 0 0 0 0 0 3 833851
-0.002274 -0.000827 0.119277 0.274059 0.827068 0.722683 -0.062500 1 0 0 0 0 0 3 835065
-0.002274 -0.000827 0.119277 0.274069 0.827067 0.722677 -0.062500 1 0 0 0 0 0 3 836003
-0.002274 -0.000827 0.119277 0.274074 0.827055 0.722682 -0.062500 1 0 0 0 0 0 3 836848
-0.002274 -0.000827 0.119277 0.274059 0.827068 0.722683 -0.062500 1 0 0 0 0 0 3 837843
-0.002274 -0.000827 0.119277 0.274069 0.827067 0.722676 -0.062500 1 0 0 0 0 0 3 838809
-0.002274 -0.000827 0.119277 0.274082 0.827064 0.722690 -0.062500 1 0 0 0 0 0 3 839887
-0.002274 -0.000827 0.119277 0.274061 0.827070 0.722684 -0.062500 1 0 0 0 0 0 3 840835
-0.002274 -0.000827 0.119277 0.274070 0.827068 0.722677 -0.062500 1 0 0 0 0 0 3 841828
-0.002274 -0.000827 0.119277 0.274075 0.827056 0.722683 -0.062500 1 0 0 0 0 0 3 843003
-0.002274 -0.000827 0.119277 0.274060 0.827069 0.722683 -0.062500 1 0 0 0 0 0 3 843888
-0.002274 -0.000827 0.119277 0.274073 0.827056 0.722684 -0.062500 1 0 0 0 0 0 3 844973
-0.002274 -0.000827 0.119277 0.274072 0.827066 0.722677 -0.062500 1 0 0 0 0 0 3 845812
-0.002274 -0.000827 0.119277 0.274059 0.827070 0.722683 -0.062500 1 0 0 0 0 0 3 846862
-0.002274 -0.000827 0.119277 0.274073 0.827056 0.722683 -0.062500 1 0 0 0 0 0 3 847807
-0.002274 -0.000827 0.119277 0.274072 0.827066 0.722677 -0.062500 1 0 0 0 0 0 3 848874
-0.002274 -0.000827 0.119277 0.274059 0.827070 0.722682 -0.062500 1 0 0 0 0 0 3 850006
-0.002274 -0.000827 0.119277 0.274073 0.827056 0.722683 -0.062500 1 0 0 0 0 0 3 850821
-0.002274 -0.000827 0.119277 0.274071 0.827066 0.722677 -0.062500 1 0 0 0 0 0 3 851862
-0.002274 -0.000827 0.119277 0.274063 0.827058 0.722689 -0.062500 1 0 0 0 0 0 3 852838
-0.002274 -0.000827 0.119277 0.274070 0.827066 0.722678 -0.062500 1 0 0 0 0 0 3 853811
-0.002274 -0.000827 0.119277 0.274071 0.827067 0.722676 -0.062500 1 0 0 0 0 0 3 854813
-0.002274 -0.000827 0.119277 0.274063 0.827058 0.722689 -0.062500 1 0 0 0 0 0 3 855805
-0.002274 -0.000827 0.119277 0.274070 0.827066 0.722677 -0.062500 1 0 0 0 0 0 3 856804
-0.002274 -0.000827 0.119277 0.274071 0.827067 0.722676 -0.062500 1 0 0 0 0 0 3 857809
-0.002274 -0.000827 0.119277 0.274062 0.827058 0.722689 -0.062500 1 0 0 0 0 0 3 858811
-0.002274 -0.000827 0.119277 0.274070 0.827066 0.722677 -0.062500 1 0 0 0 0 0 3 859803
-0.002274 -0.000827 0.119277 0.274074 0.827055 0.722683 -0.062500 1 0 0 0 0 0 3 860805
-0.002274 -0.000827 0.119277 0.274060 0.827068 0.722683 -0.062500 1 0 0 0 0 0 3 861842
-0.002274 -0.000827 0.119277 0.274070 0.827067 0.722677 -0.062500 1 0 0 0 0 0 3 863060
-0.002274 -0.000827 0.119277 0.274074 0.827055 0.722683 -0.062500 1 0 0 0 0 0 3 863946
-0.002274 -0.000827 0.119277 0.274059 0.827068 0.722683 -0.062500 1 0 0 0 0 0 3 864809
-0.002274 -0.000827 0.119277 0.274070 0.827067 0.722677 -0.062500 1 0 0 0 0 0 3 865771
-0.002274 -0.000827 0.119277 0.274074 0.827055 0.722682 -0.062500 1 0 0 0 0 0 3 866817
-0.002274 -0.000827 0.119277 0.274059 0.827068 0.722683 -0.062500 1 0 0 0 0 0 3 867809
-0.002274 -0.000827 0.119277 0.274073 0.827055 0.722683 -0.062500 1 0 0 0 0 0 3 868807
-0.002274 -0.000827 0.119277 0.274071 0.827065 0.722677 -0.062500 1 0 0 0 0 0 3 869813
-0.002274 -0.000827 0.119277 0.274059 0.827069 0.722682 -0.062500 1 0 0 0 0 0 3 870828
-0.002274 -0.000827 0.119277 0.274073 0.827055 0.722683 -0.062500 1 0 0 0 0 0 3 871989
-0.002274 -0.000827 0.119277 0.274071 0.827065 0.722677 -0.062500 1 0 0 0 0 0 3 872959
-0.002274 -0.000827 0.119277 0.274059 0.827069 0.722682 -0.062500 1 0 0 0 0 0 3 873804
-0.002274 -0.000827 0.119277 0.274073 0.827055 0.722683 -0.062500 1 0 0 0 0 0 3 874794
-0.002274 -0.000827 0.119277 0.274071 0.827065 0.722676 -0.062500 1 0 0 0 0 0 3 875758
-0.002274 -0.000827 0.119277 0.274062 0.827058 0.722689 -0.062500 1 0 0 0 0 0 3 876828
-0.002274 -0.000827 0.119277 0.274070 0.827065 0.722677 -0.062500 1 0 0 0 0 0 3 877977
-0.002274 -0.000827 0.119277 0.274071 0.827066 0.722676 -0.062500 1 0 0 0 0 0 3 878816
-0.002274 -0.000827 0.119277 0.274070 0.827067 0.722696 -0.062500 1 0 0 0 0 0 3 879969
-0.002274 -0.000827 0.119277 0.274071 0.827067 0.722678 -0.062500 1 0 0 0 0 0 3 880827
-0.002274 -0.000827 0.119277 0.274071 0.827067 0.722676 -0.062500 1 0 0 0 0 0 3 881914
-0.002274 -0.000827 0.119277 0.274063 0.827058 0.722689 -0.062500 1 0 0 0 0 0 3 882896
-0.002274 -0.000827 0.119277 0.274070 0.827066 0.722678 -0.062500 1 0 0 0 0 0 3 883804
-0.002274 -0.000827 0.119277 0.274071 0.827067 0.722676 -0.062500 1 0 0 0 0 0 3 884779
-0.002274 -0.000827 0.119277 0.274063 0.827058 0.722689 -0.062500 1 0 0 0 0 0 3 885781
-0.002274 -0.000827 0.119277 0.274070 0.827066 0.722678 -0.062500 1 0 0 0 0 0 3 887101
-0.002274 -0.000827 0.119277 0.274075 0.827055 0.722683 -0.062500 1 0 0 0 0 0 3 887747
-0.002274 -0.000827 0.119277 0.274060 0.827068 0.722683 -0.062500 1 0 0 0 0 0 3 888836
-0.002274 -0.000827 0.119277 0.274070 0.827067 0.722677 -0.062500 1 0 0 0 0 0 3 889876
-0.002274 -0.000827 0.119277 0.274075 0.827055 0.722683 -0.062500 1 0 0 0 0 0 3 890798
-0.002274 -0.000827 0.119277 0.274060 0.827068 0.722683 -0.062500 1 0 0 0 0 0 3 891762
-0.002274 -0.000827 0.119277 0.274070 0.827067 0.722677 -0.062500 1 0 0 0 0 0 3 892776
-0.002274 -0.000827 0.119277 0.274074 0.827056 0.722683 -0.062500 1 0 0 0 0 0 3 893738
-0.002274 -0.000827 0.119277 0.274060 0.827069 0.722683 -0.062500 1 0 0 0 0 0 3 894762
-0.002274 -0.000827 0.119277 0.274073 0.827055 0.722683 -0.062500 1 0 0 0 0 0 3 895777
-0.002274 -0.000827 0.119277 0.274072 0.827066 0.722677 -0.062500 1 0 0 0 0 0 3 896779
-0.002274 -0.000827 0.119277 0.274059 0.827070 0.722682 -0.062500 1 0 0 0 0 0 3 897769
-0.002274 -0.000827 0.119277 0.274073 0.827056 0.722683 -0.062500 1 0 0 0 0 0 3 898763
-0.002274 -0.000827 0.119277 0.274071 0.827066 0.722677 -0.062500 1 0 0 0 0 0 3 899878
-0.002274 -0.000827 0.119277 0.274059 0.827070 0.722682 -0.062500 1 0 0 0 0 0 3 900870
-0.002274 -0.000827 0.119277 0.274073 0.827056 0.722683 -0.062500 1 0 0 0 0 0 3 901891
-0.002274 -0.000827 0.119277 0.274071 0.827066 0.722677 -0.062500 1 0 0 0 0 0 3 902808
-0.002274 -0.000827 0.119277 0.274063 0.827058 0.722689 -0.062500 1 0 0 0 0 0 3 903771
-0.002274 -0.000827 0.119277 0.274070 0.827066 0.722677 -0.062500 1 0 0 0 0 0 3 904821
-0.002274 -0.000827 0.119277 0.274071 0.827067 0.722676 -0.062500 1 0 0 0 0 0 3 905788
-0.002274 -0.000827 0.119277 0.274062 0.827058 0.722689 -0.062500 1 0 0 0 0 0 3 906817
-0.002274 -0.000827 0.119277 0.274070 0.827066 0.722677 -0.062500 1 0 0 0 0 0 3 907808
-0.002274 -0.000827 0.119277 0.274071 0.827067 0.722676 -0.062500 1 0 0 0 0 0 3 908943
-0.002274 -0.000827 0.119277 0.274062 0.827058 0.722689 -0.062500 1 0 0 0 0 0 3 909937
-0.002274 -0.000827 0.119277 0.274070 0.827066 0.722677 -0.062500 1 0 0 0 0 0 3 910821
-0.002274 -0.000827 0.119277 0.274062 0.827058 0.722689 -0.062500 1 0 0 0 0 0 3 911881
-0.002274 -0.000827 0.119277 0.274070 0.827066 0.722677 -0.062500 1 0 0 0 0 0 3 912737
-0.002274 -0.000827 0.119277 0.274071 0.827067 0.722676 -0.062500 1 0 0 0 0 0 3 913894
-0.002274 -0.000827 0.119277 0.274062 0.827058 0.722689 -0.062500 1 0 0 0 0 0 3 914780
-0.002274 -0.000827 0.119277 0.274070 0.827066 0.722677 -0.062500 1 0 0 0 0 0 3 915840
-0.002274 -0.000827 0.119277 0.274071 0.827067 0.722676 -0.062500 1 0 0 0 0 0 3 916981
-0.002274 -0.000827 0.119277 0.274062 0.827058 0.722689 -0.062500 1 0 0 0 0 0 3 917788
-0.002274 -0.000827 0.119277 0.274070 0.827066 0.722677 -0.062500 1 0 0 0 0 0 3 918844
-0.002274 -0.000827 0.119277 0.274074 0.827055 0.722683 -0.062500 1 0 0 0 0 0 3 919816
-0.002274 -0.000827 0.119277 0.274059 0.827068 0.722683 -0.062500 1 0 0 0 0 0 3 920788
-0.002274 -0.000827 0.119277 0.274069 0.827067 0.722677 -0.062500 1 0 0 0 0 0 3 921783
-0.002274 -0.000827 0.119277 0.274082 0.827064 0.722690 -0.062500 1 0 0 0 0 0 3 922780
-0.002274 -0.000827 0.119277 0.274073 0.827067 0.722678 -0.062500 1 0 0 0 0 0 3 923781
-0.002274 -0.000827 0.119277 0.274060 0.827070 0.722683 -0.062500 1 0 0 0 0 0 3 924784
-0.002274 -0.000827 0.119277 0.274073 0.827056 0.722683 -0.062500 1 0 0 0 0 0 3 925780
-0.002274 -0.000827 0.119277 0.274072 0.827066 0.722677 -0.062500 1 0 0 0 0 0 3 926782
-0.002274 -0.000827 0.119277 0.274059 0.827070 0.722682 -0.062500 1 0 0 0 0 0 3 927783
-0.002274 -0.000827 0.119277 0.274073 0.827056 0.722683 -0.062500 1 0 0 0 0 0 3 928772
-0.002274 -0.000827 0.119277 0.274072 0.827066 0.722677 -0.062500 1 0 0 0 0 0 3 930109
-0.002274 -0.000827 0.119277 0.274063 0.827058 0.722689 -0.062500 1 0 0 0 0 0 3 930851
-0.002274 -0.000827 0.119277 0.274070 0.827066 0.722678 -0.062500 1 0 0 0 0 0 3 931771
-0.002274 -0.000827 0.119277 0.274071 0.827067 0.722676 -0.062500 1 0 0 0 0 0 3 932755
-0.002274 -0.000827 0.119277 0.274063 0.827058 0.722689 -0.062500 1 0 0 0 0 0 3 933791
-0.002274 -0.000827 0.119277 0.274070 0.827066 0.722677 -0.062500 1 0 0 0 0 0 3 934786
-0.002274 -0.000827 0.119277 0.274071 0.827067 0.722676 -0.062500 1 0 0 0 0 0 3 935789
-0.002274 -0.000827 0.119277 0.274063 0.827058 0.722689 -0.062500 1 0 0 0 0 0 3 936783
-0.002274 -0.000827 0.119277 0.274070 0.827066 0.722677 -0.062500 1 0 0 0 0 0 3 937928
-0.002274 -0.000827 0.119277 0.274062 0.827058 0.722689 -0.062500 1 0 0 0 0 0 3 939066
-0.002274 -0.000827 0.119277 0.274070 0.827066 0.722678 -0.062500 1 0 0 0 0 0 3 940077
-0.002274 -0.000827 0.119277 0.274071 0.827067 0.722676 -0.062500 1 0 0 0 0 0 3 940850
-0.002274 -0.000827 0.119277 0.274062 0.827058 0.722689 -0.062500 1 0 0 0 0 0 3 941827
-0.002274 -0.000827 0.119277 0.274070 0.827066 0.722677 -0.062500 1 0 0 0 0 0 3 942759
-0.002274 -0.000827 0.119277 0.274071 0.827067 0.722676 -0.062500 1 0 0 0 0 0 3 943766
-0.002274 -0.000827 0.119277 0.274062 0.827058 0.722689 -0.062500 1 0 0 0 0 0 3 944977
-0.002274 -0.000827 0.119277 0.274070 0.827066 0.722677 -0.062500 1 0 0 0 0 0 3 945891
-0.002274 -0.000827 0.119277 0.274074 0.827055 0.722683 -0.062500 1 0 0 0 0 0 3 946997
-0.002274 -0.000827 0.119277 0.274059 0.827068 0.722683 -0.062500 1 0 0 0 0 0 3 947929
-0.002274 -0.000827 0.119277 0.274069 0.827067 0.722677 -0.062500 1 0 0 0 0 0 3 948844
-0.002274 -0.000827 0.119277 0.274074 0.827055 0.722683 -0.062500 1 0 0 0 0 0 3 949800
-0.002274 -0.000827 0.119277 0.274059 0.827068 0.722683 -0.062500 1 0 0 0 0 0 3 950828
-0.002274 -0.000827 0.119277 0.274069 0.827067 0.722677 -0.062500 1 0 0 0 0 0 3 951809
-0.002274 -0.000827 0.119277 0.274074 0.827055 0.722683 -0.062500 1 0 0 0 0 0 3 952776
-0.002274 -0.000827 0.119277 0.274059 0.827068 0.722683 -0.062500 1 0 0 0 0 0 3 954079
-0.002274 -0.000827 0.119277 0.274073 0.827055 0.722683 -0.062500 1 0 0 0 0 0 3 954838
-0.002274 -0.000827 0.119277 0.274071 0.827065 0.722677 -0.062500 1 0 0 0 0 0 3 955752
-0.002274 -0.000827 0.119277 0.274059 0.827069 0.722682 -0.062500 1 0 0 0 0 0 3 956811
-0.002274 -0.000827 0.119277 0.274073 0.827055 0.722683 -0.062500 1 0 0 0 0 0 3 957761
-0.002274 -0.000827 0.119277 0.274071 0.827065 0.722677 -0.062500 1 0 0 0 0 0 3 958743
-0.002274 -0.000827 0.119277 0.274059 0.827069 0.722682 -0.062500 1 0 0 0 0 0 3 959729
-0.002274 -0.000827 0.119277 0.274081 0.827064 0.722690 -0.062500 1 0 0 0 0 0 3 960732
-0.002274 -0.000827 0.119277 0.274072 0.827067 0.722678 -0.062500 1 0 0 0 0 0 3 961728
-0.002274 -0.000827 0.119277 0.274072 0.827067 0.722676 -0.062500 1 0 0 0 0 0 3 962736
-0.002274 -0.000827 0.119277 0.274063 0.827058 0.722689 -0.062500 1 0 0 0 0 0 3 963677
-0.002274 -0.000827 0.119277 0.274070 0.827066 0.722677 -0.062500 1 0 0 0 0 0 3 964729
-0.002274 -0.000827 0.119277 0.274062 0.827058 0.722689 -0.062500 1 0 0 0 0 0 3 965723
-0.002274 -0.000827 0.119277 0.274070 0.827066 0.722678 -0.062500 1 0 0 0 0 0 3 966734
-0.002274 -0.000827 0.119277 0.274071 0.827067 0.722676 -0.062500 1 0 0 0 0 0 3 968687
-0.002274 -0.000827 0.119277 0.274062 0.827058 0.722689 -0.062500 1 0 0 0 0 0 3 969814
-0.002274 -0.000827 0.119277 0.274070 0.827066 0.722678 -0.062500 1 0 0 0 0 0 3 970751
-0.002274 -0.000827 0.119277 0.274071 0.827067 0.722676 -0.062500 1 0 0 0 0 0 3 971754
-0.002274 -0.000827 0.119277 0.274062 0.827058 0.722689 -0.062500 1 0 0 0 0 0 3 972777
-0.002274 -0.000827 0.119277 0.274070 0.827066 0.722678 -0.062500 1 0 0 0 0 0 3 973801
-0.002274 -0.000827 0.119277 0.274074 0.827055 0.722683 -0.062500 1 0 0 0 0 0 3 974782
-0.002274 -0.000827 0.119277 0.274059 0.827068 0.722683 -0.062500 1 0 0 0 0 0 3 975783
-0.002274 -0.000827 0.119277 0.274070 0.827067 0.722677 -0.062500 1 0 0 0 0 0 3 976833
-0.002274 -0.000827 0.119277 0.274074 0.827055 0.722683 -0.062500 1 0 0 0 0 0 3 977877
-0.002274 -0.000827 0.119277 0.274059 0.827068 0.722683 -0.062500 1 0 0 0 0 0 3 978748
-0.002274 -0.000827 0.119277 0.274070 0.827067 0.722677 -0.062500 1 0 0 0 0 0 3 979820
-0.002274 -0.000827 0.119277 0.274074 0.827055 0.722683 -0.062500 1 0 0 0 0 0 3 980711
-0.002274 -0.000827 0.119277 0.274059 0.827069 0.722683 -0.062500 1 0 0 0 0 0 3 981935
-0.002274 -0.000827 0.119277 0.274073 0.827055 0.722683 -0.062500 1 0 0 0 0 0 3 982879
-0.002274 -0.000827 0.119277 0.274071 0.827065 0.722677 -0.062500 1 0 0 0 0 0 3 983742
-0.002274 -0.000827 0.119277 0.274059 0.827070 0.722682 -0.062500 1 0 0 0 0 0 3 984748
-0.002274 -0.000827 0.119277 0.274073 0.827056 0.722683 -0.062500 1 0 0 0 0 0 3 985785
-0.002274 -0.000827 0.119277 0.274071 0.827066 0.722677 -0.062500 1 0 0 0 0 0 3 986740
-0.002274 -0.000827 0.119277 0.274059 0.827070 0.722682 -0.062500 1 0 0 0 0 0 3 987731
-0.002274 -0.000827 0.119277 0.274073 0.827056 0.722683 -0.062500 1 0 0 0 0 0 3 988729
-0.002274 -0.000827 0.119277 0.274071 0.827066 0.722677 -0.062500 1 0 0 0 0 0 3 989733
-0.002274 -0.000827 0.119277 0.274062 0.827058 0.722689 -0.062500 1 0 0 0 0 0 3 990732
-0.002274 -0.000827 0.119277 0.274070 0.827066 0.722677 -0.062500 1 0 0 0 0 0 3 991728
-0.002274 -0.000827 0.119277 0.274071 0.827067 0.722676 -0.062500 1 0 0 0 0 0 3 992728
-0.002274 -0.000827 0.119277 0.274062 0.827058 0.722689 -0.062500 1 0 0 0 0 0 3 993734
-0.002274 -0.000827 0.119277 0.274070 0.827066 0.722677 -0.062500 1 0 0 0 0 0 3 994730
-0.002274 -0.000827 0.119277 0.274071 0.827067 0.722676 -0.062500 1 0 0 0 0 0 3 995817
-0.002274 -0.000827 0.119277 0.274062 0.827058 0.722689 -0.062500 1 0 0 0 0 0 3 996857
-0.002274 -0.000827 0.119277 0.274070 0.827066 0.722677 -0.062500 1 0 0 0 0 0 3 997876
-0.002274 -0.000827 0.119277 0.274074 0.827055 0.722683 -0.062500 1 0 0 0 0 0 3 998756
-0.002274 -0.000827 0.119277 0.274059 0.827068 0.722683 -0.062500 1 0 0 0 0 0 3 999746
-0.002274 -0.000827 0.119277 0.274069 0.827067 0.722677 -0.062500 1 0 0 0 0 0 4 735
-0.002274 -0.000827 0.119277 0.274082 0.827064 0.722690 -0.062500 1 0 0 0 0 0 4 1735
-0.002274 -0.000827 0.119277 0.274073 0.827067 0.722678 -0.062500 1 0 0 0 0 0 4 2735
-0.002274 -0.000827 0.119277 0.274060 0.827070 0.722683 -0.062500 1 0 0 0 0 0 4 3733
-0.002274 -0.000827 0.119277 0.274073 0.827056 0.722683 -0.062500 1 0 0 0 0 0 4 5043
-0.002274 -0.000827 0.119277 0.274059 0.827069 0.722683 -0.062500 1 0 0 0 0 0 4 6064
-0.002274 -0.000827 0.119277 0.274070 0.827068 0.722677 -0.062500 1 0 0 0 0 0 4 6815
-0.002274 -0.000827 0.119277 0.274074 0.827056 0.722683 -0.062500 1 0 0 0 0 0 4 8012
-0.002274 -0.000827 0.119277 0.274060 0.827069 0.722683 -0.062500 1 0 0 0 0 0 4 8801
-0.002274 -0.000827 0.119277 0.274073 0.827056 0.722684 -0.062500 1 0 0 0 0 0 4 9752
-0.002274 -0.000827 0.119277 0.274071 0.827066 0.722677 -0.062500 1 0 0 0 0 0 4 10856
-0.002274 -0.000827 0.119277 0.274059 0.827070 0.722683 -0.062500 1 0 0 0 0 0 4 11921
-0.002274 -0.000827 0.119277 0.274073 0.827056 0.722683 -0.062500 1 0 0 0 0 0 4 12945
-0.002274 -0.000827 0.119277 0.274071 0.827066 0.722677 -0.062500 1 0 0 0 0 0 4 13850
-0.002274 -0.000827 0.119277 0.274059 0.827070 0.722682 -0.062500 1 0 0 0 0 0 4 14957
-0.002274 -0.000827 0.119277 0.274073 0.827056 0.722683 -0.062500 1 0 0 0 0 0 4 15869
-0.002274 -0.000827 0.119277 0.274071 0.827066 0.722677 -0.062500 1 0 0 0 0 0 4 16806
-0.002274 -0.000827 0.119277 0.274062 0.827058 0.722689 -0.062500 1 0 0 0 0 0 4 17822
-0.002274 -0.000827 0.119277 0.274070 0.827066 0.722678 -0.062500 1 0 0 0 0 0 4 18812
-0.002274 -0.000827 0.119277 0.274071 0.827067 0.722676 -0.062500 1 0 0 0 0 0 4 19818
-0.002274 -0.000827 0.119277 0.274062 0.827058 0.722689 -0.062500 1 0 0 0 0 0 4 20847
-0.002274 -0.000827 0.119277 0.274070 0.827066 0.722677 -0.062500 1 0 0 0 0 0 4 21747
-0.002274 -0.000827 0.119277 0.274071 0.827067 0.722676 -0.062500 1 0 0 0 0 0 4 22832
-0.002274 -0.000827 0.119277 0.274062 0.827058 0.722689 -0.062500 1 0 0 0 0 0 4 23756
-0.002274 -0.000827 0.119277 0.274070 0.827066 0.722677 -0.062500 1 0 0 0 0 0 4 24761
-0.002274 -0.000827 0.119277 0.274074 0.827055 0.722683 -0.062500 1 0 0 0 0 0 4 25733
-0.002274 -0.000827 0.119277 0.274059 0.827068 0.722683 -0.062500 1 0 0 0 0 0 4 26750
-0.002274 -0.000827 0.119277 0.274070 0.827067 0.722677 -0.062500 1 0 0 0 0 0 4 27730
-0.002274 -0.000827 0.119277 0.274074 0.827055 0.722683 -0.062500 1 0 0 0 0 0 4 28756
-0.002274 -0.000827 0.119277 0.274059 0.827068 0.722683 -0.062500 1 0 0 0 0 0 4 29754
-0.002274 -0.000827 0.119277 0.274069 0.827067 0.722677 -0.062500 1 0 0 0 0 0 4 30753
-0.002274 -0.000827 0.119277 0.274074 0.827055 0.722682 -0.062500 1 0 0 0 0 0 4 31762
-0.002274 -0.000827 0.119277 0.274059 0.827068 0.722683 -0.062500 1 0 0 0 0 0 4 32743
-0.002274 -0.000827 0.119277 0.274073 0.827055 0.722683 -0.062500 1 0 0 0 0 0 4 34700
-0.002274 -0.000827 0.119277 0.274071 0.827065 0.722677 -0.062500 1 0 0 0 0 0 4 34871
-0.002274 -0.000827 0.119277 0.274059 0.827069 0.722682 -0.062500 1 0 0 0 0 0 4 35918
-0.002274 -0.000827 0.119277 0.274073 0.827055 0.722683 -0.062500 1 0 0 0 0 0 4 36762
-0.002274 -0.000827 0.119277 0.274071 0.827065 0.722677 -0.062500 1 0 0 0 0 0 4 37744
-0.002274 -0.000827 0.119277 0.274059 0.827069 0.722682 -0.062500 1 0 0 0 0 0 4 38740
-0.002274 -0.000827 0.119277 0.274073 0.827055 0.722683 -0.062500 1 0 0 0 0 0 4 39752
-0.002274 -0.000827 0.119277 0.274071 0.827065 0.722676 -0.062500 1 0 0 0 0 0 4 40840
-0.002274 -0.000827 0.119277 0.274070 0.827066 0.722696 -0.062500 1 0 0 0 0 0 4 41762
-0.002274 -0.000827 0.119277 0.274071 0.827067 0.722678 -0.062500 1 0 0 0 0 0 4 42703
-0.002274 -0.000827 0.119277 0.274071 0.827067 0.722676 -0.062500 1 0 0 0 0 0 4 43881
-0.002274 -0.000827 0.119277 0.274063 0.827058 0.722689 -0.062500 1 0 0 0 0 0 4 44860
-0.002274 -0.000827 0.119277 0.274070 0.827066 0.722678 -0.062500 1 0 0 0 0 0 4 45838
-0.002274 -0.000827 0.119277 0.274071 0.827067 0.722676 -0.062500 1 0 0 0 0 0 4 46705
-0.002274 -0.000827 0.119277 0.274063 0.827058 0.722689 -0.062500 1 0 0 0 0 0 4 47675
-0.002274 -0.000827 0.119277 0.274070 0.827066 0.722678 -0.062500 1 0 0 0 0 0 4 48674
-0.002274 -0.000827 0.119277 0.274071 0.827067 0.722676 -0.062500 1 0 0 0 0 0 4 49868
-0.002274 -0.000827 0.119277 0.274063 0.827058 0.722689 -0.062500 1 0 0 0 0 0 4 50937
-0.002274 -0.000827 0.119277 0.274070 0.827066 0.722677 -0.062500 1 0 0 0 0 0 4 51719
-0.002274 -0.000827 0.119277 0.274074 0.827055 0.722683 -0.062500 1 0 0 0 0 0 4 52747
-0.002274 -0.000827 0.119277 0.274060 0.827068 0.722683 -0.062500 1 0 0 0 0 0 4 53783
-0.002274 -0.000827 0.119277 0.274070 0.827067 0.722677 -0.062500 1 0 0 0 0 0 4 54745
-0.002274 -0.000827 0.119277 0.274074 0.827055 0.722683 -0.062500 1 0 0 0 0 0 4 55678
-0.002274 -0.000827 0.119277 0.274059 0.827068 0.722683 -0.062500 1 0 0 0 0 0 4 56728
-0.002274 -0.000827 0.119277 0.274070 0.827067 0.722677 -0.062500 1 0 0 0 0 0 4 57728
-0.002274 -0.000827 0.119277 0.274074 0.827056 0.722683 -0.062500 1 0 0 0 0 0 4 58711
-0.002274 -0.000827 0.119277 0.274059 0.827069 0.722683 -0.062500 1 0 0 0 0 0 4 59734
-0.002274 -0.000827 0.119277 0.274073 0.827055 0.722683 -0.062500 1 0 0 0 0 0 4 60728
-0.002274 -0.000827 0.119277 0.274071 0.827066 0.722677 -0.062500 1 0 0 0 0 0 4 61716
-0.002274 -0.000827 0.119277 0.274059 0.827070 0.722682 -0.062500 1 0 0 0 0 0 4 62734
-0.002274 -0.000827 0.119277 0.274073 0.827056 0.722683 -0.062500 1 0 0 0 0 0 4 63826
-0.002274 -0.000827 0.119277 0.274071 0.827066 0.722677 -0.062500 1 0 0 0 0 0 4 64747
-0.002274 -0.000827 0.119277 0.274059 0.827070 0.722682 -0.062500 1 0 0 0 0 0 4 65762
-0.002274 -0.000827 0.119277 0.274073 0.827056 0.722683 -0.062500 1 0 0 0 0 0 4 66755
-0.002274 -0.000827 0.119277 0.274071 0.827066 0.722677 -0.062500 1 0 0 0 0 0 4 67748
-0.002274 -0.000827 0.119277 0.274062 0.827058 0.722689 -0.062500 1 0 0 0 0 0 4 68734
-0.002274 -0.000827 0.119277 0.274070 0.827066 0.722677 -0.062500 1 0 0 0 0 0 4 69740
-0.002274 -0.000827 0.119277 0.274071 0.827067 0.722676 -0.062500 1 0 0 0 0 0 4 70734
-0.002274 -0.000827 0.119277 0.274062 0.827058 0.722689 -0.062500 1 0 0 0 0 0 4 71999
-0.002274 -0.000827 0.119277 0.274070 0.827066 0.722677 -0.062500 1 0 0 0 0 0 4 72816
-0.002274 -0.000827 0.119277 0.274071 0.827067 0.722676 -0.062500 1 0 0 0 0 0 4 73856
-0.002274 -0.000827 0.119277 0.274062 0.827058 0.722689 -0.062500 1 0 0 0 0 0 4 74756
-0.002274 -0.000827 0.119277 0.274070 0.827066 0.722677 -0.062500 1 0 0 0 0 0 4 76064
-0.002274 -0.000827 0.119277 0.274074 0.827055 0.722683 -0.062500 1 0 0 0 0 0 4 76714
-0.002274 -0.000827 0.119277 0.274059 0.827068 0.722683 -0.062500 1 0 0 0 0 0 4 77883
-0.002274 -0.000827 0.119277 0.274069 0.827067 0.722677 -0.062500 1 0 0 0 0 0 4 78914
-0.002274 -0.000827 0.119277 0.274074 0.827055 0.722682 -0.062500 1 0 0 0 0 0 4 79784
-0.002274 -0.000827 0.119277 0.274059 0.827068 0.722683 -0.062500 1 0 0 0 0 0 4 80922
-0.002274 -0.000827 0.119277 0.274069 0.827067 0.722676 -0.062500 1 0 0 0 0 0 4 81765
-0.002274 -0.000827 0.119277 0.274082 0.827064 0.722689 -0.062500 1 0 0 0 0 0 4 82850
-0.002274 -0.000827 0.119277 0.274060 0.827070 0.722684 -0.062500 1 0 0 0 0 0 4 83746
-0.002274 -0.000827 0.119277 0.274070 0.827068 0.722677 -0.062500 1 0 0 0 0 0 4 84782
-0.002274 -0.000827 0.119277 0.274075 0.827056 0.722683 -0.062500 1 0 0 0 0 0 4 85712
-0.002274 -0.000827 0.119277 0.274060 0.827069 0.722683 -0.062500 1 0 0 0 0 0 4 86913
-0.002274 -0.000827 0.119277 0.274073 0.827056 0.722684 -0.062500 1 0 0 0 0 0 4 87936
-0.002274 -0.000827 0.119277 0.274072 0.827066 0.722677 -0.062500 1 0 0 0 0 0 4 88738
-0.002274 -0.000827 0.119277 0.274059 0.827070 0.722682 -0.062500 1 0 0 0 0 0 4 89772
-0.002274 -0.000827 0.119277 0.274073 0.827056 0.722683 -0.062500 1 0 0 0 0 0 4 90769
-0.002274 -0.000827 0.119277 0.274071 0.827066 0.722677 -0.062500 1 0 0 0 0 0 4 91734
-0.002274 -0.000827 0.119277 0.274063 0.827058 0.722689 -0.062500 1 0 0 0 0 0 4 92709
-0.002274 -0.000827 0.119277 0.274070 0.827066 0.722678 -0.062500 1 0 0 0 0 0 4 93725
-0.002274 -0.000827 0.119277 0.274071 0.827067 0.722676 -0.062500 1 0 0 0 0 0 4 94738
-0.002274 -0.000827 0.119277 0.274063 0.827058 0.722689 -0.062500 1 0 0 0 0 0 4 95706
-0.002274 -0.000827 0.119277 0.274070 0.827066 0.722678 -0.062500 1 0 0 0 0 0 4 96722
-0.002274 -0.000827 0.119277 0.274071 0.827067 0.722676 -0.062500 1 0 0 0 0 0 4 97724
-0.002274 -0.000827 0.119277 0.274062 0.827058 0.722689 -0.062500 1 0 0 0 0 0 4 98713
-0.002274 -0.000827 0.119277 0.274070 0.827066 0.722677 -0.062500 1 0 0 0 0 0 4 99703
-0.002274 -0.000827 0.119277 0.274071 0.827067 0.722676 -0.062500 1 0 0 0 0 0 4 100806
-0.002274 -0.000827 0.119277 0.274062 0.827058 0.722689 -0.062500 1 0 0 0 0 0 4 101715
-0.002274 -0.000827 0.119277 0.274070 0.827066 0.722677 -0.062500 1 0 0 0 0 0 4 102868
-0.002274 -0.000827 0.119277 0.274074 0.827055 0.722683 -0.062500 1 0 0 0 0 0 4 103733
-0.002274 -0.000827 0.119277 0.274059 0.827068 0.722683 -0.062500 1 0 0 0 0 0 4 104693
-0.002274 -0.000827 0.119277 0.274070 0.827067 0.722677 -0.062500 1 0 0 0 0 0 4 105716
-0.002274 -0.000827 0.119277 0.274074 0.827055 0.722683 -0.062500 1 0 0 0 0 0 4 106742
-0.002274 -0.000827 0.119277 0.274059 0.827068 0.722683 -0.062500 1 0 0 0 0 0 4 107765
-0.002274 -0.000827 0.119277 0.274070 0.827067 0.722677 -0.062500 1 0 0 0 0 0 4 108733
-0.002274 -0.000827 0.119277 0.274074 0.827055 0.722682 -0.062500 1 0 0 0 0 0 4 109898
-0.002274 -0.000827 0.119277 0.274059 0.827068 0.722683 -0.062500 1 0 0 0 0 0 4 110945
-0.002274 -0.000827 0.119277 0.274073 0.827055 0.722683 -0.062500 1 0 0 0 0 0 4 111813
-0.002274 -0.000827 0.119277 0.274071 0.827065 0.722677 -0.062500 1 0 0 0 0 0 4 112787
-0.002274 -0.000827 0.119277 0.274059 0.827069 0.722682 -0.062500 1 0 0 0 0 0 4 113734
-0.002274 -0.000827 0.119277 0.274073 0.827055 0.722683 -0.062500 1 0 0 0 0 0 4 114712
-0.002274 -0.000827 0.119277 0.274071 0.827065 0.722677 -0.062500 1 0 0 0 0 0 4 115732
-0.002274 -0.000827 0.119277 0.274062 0.827058 0.722689 -0.062500 1 0 0 0 0 0 4 116790
-0.002274 -0.000827 0.119277 0.274070 0.827065 0.722677 -0.062500 1 0 0 0 0 0 4 117777
-0.002274 -0.000827 0.119277 0.274071 0.827066 0.722676 -0.062500 1 0 0 0 0 0 4 118753
-0.002274 -0.000827 0.119277 0.274062 0.827058 0.722689 -0.062500 1 0 0 0 0 0 4 119765
-0.002274 -0.000827 0.119277 0.274070 0.827065 0.722677 -0.062500 1 0 0 0 0 0 4 120756
-0.002274 -0.000827 0.119277 0.274071 0.827066 0.722676 -0.062500 1 0 0 0 0 0 4 121685
-0.002274 -0.000827 0.119277 0.274070 0.827067 0.722696 -0.062500 1 0 0 0 0 0 4 122700
-0.002274 -0.000827 0.119277 0.274071 0.827067 0.722678 -0.062500 1 0 0 0 0 0 4 123686
-0.002274 -0.000827 0.119277 0.274071 0.827067 0.722676 -0.062500 1 0 0 0 0 0 4 124704
-0.002274 -0.000827 0.119277 0.274063 0.827058 0.722689 -0.062500 1 0 0 0 0 0 4 125683
-0.002274 -0.000827 0.119277 0.274070 0.827066 0.722678 -0.062500 1 0 0 0 0 0 4 126697
-0.002274 -0.000827 0.119277 0.274075 0.827055 0.722683 -0.062500 1 0 0 0 0 0 4 127704
-0.002274 -0.000827 0.119277 0.274060 0.827068 0.722683 -0.062500 1 0 0 0 0 0 4 128705
-0.002274 -0.000827 0.119277 0.274070 0.827067 0.722677 -0.062500 1 0 0 0 0 0 4 129727
-0.002274 -0.000827 0.119277 0.274075 0.827055 0.722683 -0.062500 1 0 0 0 0 0 4 131188
-0.002274 -0.000827 0.119277 0.274060 0.827068 0.722683 -0.062500 1 0 0 0 0 0 4 131763
-0.002274 -0.000827 0.119277 0.274070 0.827067 0.722677 -0.062500 1 0 0 0 0 0 4 132719
-0.002274 -0.000827 0.119277 0.274074 0.827055 0.722683 -0.062500 1 0 0 0 0 0 4 133744
-0.002274 -0.000827 0.119277 0.274060 0.827069 0.722683 -0.062500 1 0 0 0 0 0 4 134714
-0.002274 -0.000827 0.119277 0.274070 0.827067 0.722677 -0.062500 1 0 0 0 0 0 4 135710
-0.002274 -0.000827 0.119277 0.274074 0.827056 0.722683 -0.062500 1 0 0 0 0 0 4 136710
-0.002274 -0.000827 0.119277 0.274060 0.827069 0.722683 -0.062500 1 0 0 0 0 0 4 137711
-0.002274 -0.000827 0.119277 0.274073 0.827056 0.722683 -0.062500 1 0 0 0 0 0 4 138974
-0.002274 -0.000827 0.119277 0.274071 0.827066 0.722677 -0.062500 1 0 0 0 0 0 4 139787
-0.002274 -0.000827 0.119277 0.274059 0.827070 0.722682 -0.062500 1 0 0 0 0 0 4 140951
-0.002274 -0.000827 0.119277 0.274073 0.827056 0.722683 -0.062500 1 0 0 0 0 0 4 141793
-0.002274 -0.000827 0.119277 0.274071 0.827066 0.722677 -0.062500 1 0 0 0 0 0 4 142942
-0.002274 -0.000827 0.119277 0.274063 0.827058 0.722689 -0.062500 1 0 0 0 0 0 4 143734
-0.002274 -0.000827 0.119277 0.274070 0.827066 0.722677 -0.062500 1 0 0 0 0 0 4 144917
-0.002274 -0.000827 0.119277 0.274071 0.827067 0.722676 -0.062500 1 0 0 0 0 0 4 145804
-0.002274 -0.000827 0.119277 0.274062 0.827058 0.722689 -0.062500 1 0 0 0 0 0 4 146729
-0.002274 -0.000827 0.119277 0.274070 0.827066 0.722677 -0.062500 1 0 0 0 0 0 4 147898
-0.002274 -0.000827 0.119277 0.274071 0.827067 0.722676 -0.062500 1 0 0 0 0 0 4 148741
-0.002274 -0.000827 0.119277 0.274062 0.827058 0.722689 -0.062500 1 0 0 0 0 0 4 149804
-0.002274 -0.000827 0.119277 0.274070 0.827066 0.722677 -0.062500 1 0 0 0 0 0 4 150772
-0.002274 -0.000827 0.119277 0.274071 0.827067 0.722676 -0.062500 1 0 0 0 0 0 4 151744
-0.002274 -0.000827 0.119277 0.274062 0.827058 0.722689 -0.062500 1 0 0 0 0 0 4 152635
-0.002274 -0.000827 0.119277 0.274070 0.827066 0.722677 -0.062500 1 0 0 0 0 0 4 153874
-0.002274 -0.000827 0.119277 0.274074 0.827055 0.722683 -0.062500 1 0 0 0 0 0 4 154920
-0.002274 -0.000827 0.119277 0.274059 0.827068 0.722683 -0.062500 1 0 0 0 0 0 4 155700
-0.002274 -0.000827 0.119277 0.274070 0.827067 0.722677 -0.062500 1 0 0 0 0 0 4 156729
-0.002274 -0.000827 0.119277 0.274062 0.827058 0.722689 -0.062500 1 0 0 0 0 0 4 157727
-0.002274 -0.000827 0.119277 0.274070 0.827066 0.722677 -0.062500 1 0 0 0 0 0 4 158690
-0.002274 -0.000827 0.119277 0.274071 0.827067 0.722676 -0.062500 1 0 0 0 0 0 4 159688
-0.002274 -0.000827 0.119277 0.274070 0.827067 0.722696 -0.062500 1 0 0 0 0 0 4 160650
-0.002274 -0.000827 0.119277 0.274071 0.827067 0.722678 -0.062500 1 0 0 0 0 0 4 161678
-0.002274 -0.000827 0.119277 0.274071 0.827067 0.722676 -0.062500 1 0 0 0 0 0 4 162675
-0.002274 -0.000827 0.119277 0.274075 0.827056 0.722683 -0.062500 1 0 0 0 0 0 4 163685
-0.002274 -0.000827 0.119277 0.274060 0.827069 0.722683 -0.062500 1 0 0 0 0 0 4 164680
-0.002274 -0.000827 0.119277 0.274073 0.827056 0.722684 -0.062500 1 0 0 0 0 0 4 165674
-0.002274 -0.000827 0.119277 0.274072 0.827066 0.722677 -0.062500 1 0 0 0 0 0 4 166680
-0.002274 -0.000827 0.119277 0.274059 0.827070 0.722682 -0.062500 1 0 0 0 0 0 4 168187
-0.002274 -0.000827 0.119277 0.274073 0.827056 0.722683 -0.062500 1 0 0 0 0 0 4 168849
-0.002274 -0.000827 0.119277 0.274072 0.827066 0.722677 -0.062500 1 0 0 0 0 0 4 169819
-0.002274 -0.000827 0.119277 0.274063 0.827058 0.722689 -0.062500 1 0 0 0 0 0 4 170700
-0.002274 -0.000827 0.119277 0.274070 0.827066 0.722678 -0.062500 1 0 0 0 0 0 4 171705
-0.002274 -0.000827 0.119277 0.274071 0.827067 0.722676 -0.062500 1 0 0 0 0 0 4 172741
-0.002274 -0.000827 0.119277 0.274063 0.827058 0.722689 -0.062500 1 0 0 0 0 0 4 173780
-0.002274 -0.000827 0.119277 0.274070 0.827066 0.722678 -0.062500 1 0 0 0 0 0 4 174697
-0.002274 -0.000827 0.119277 0.274071 0.827067 0.722676 -0.062500 1 0 0 0 0 0 4 175744
-0.002274 -0.000827 0.119277 0.274063 0.827058 0.722689 -0.062500 1 0 0 0 0 0 4 176825
-0.002274 -0.000827 0.119277 0.274070 0.827066 0.722677 -0.062500 1 0 0 0 0 0 4 177850
-0.002274 -0.000827 0.119277 0.274075 0.827055 0.722683 -0.062500 1 0 0 0 0 0 4 178739
-0.002274 -0.000827 0.119277 0.274060 0.827068 0.722683 -0.062500 1 0 0 0 0 0 4 179764
-0.002274 -0.000827 0.119277 0.274070 0.827067 0.722677 -0.062500 1 0 0 0 0 0 4 180722
-0.002274 -0.000827 0.119277 0.274074 0.827055 0.722683 -0.062500 1 0 0 0 0 0 4 181803
-0.002274 -0.000827 0.119277 0.274060 0.827068 0.722683 -0.062500 1 0 0 0 0 0 4 182742
-0.002274 -0.000827 0.119277 0.274070 0.827067 0.722677 -0.062500 1 0 0 0 0 0 4 183668
-0.002274 -0.000827 0.119277 0.274062 0.827058 0.722689 -0.062500 1 0 0 0 0 0 4 184718
-0.002274 -0.000827 0.119277 0.274070 0.827066 0.722677 -0.062500 1 0 0 0 0 0 4 185774
-0.002274 -0.000827 0.119277 0.274071 0.827067 0.722676 -0.062500 1 0 0 0 0 0 4 186731
-0.002274 -0.000827 0.119277 0.274062 0.827058 0.722689 -0.062500 1 0 0 0 0 0 4 187709
-0.002274 -0.000827 0.119277 0.274070 0.827066 0.722677 -0.062500 1 0 0 0 0 0 4 188707
-0.002274 -0.000827 0.119277 0.274074 0.827055 0.722683 -0.062500 1 0 0 0 0 0 4 189705
-0.002274 -0.000827 0.119277 0.274071 0.827065 0.722677 -0.062500 1 0 0 0 0 0 4 190711
-0.002274 -0.000827 0.119277 0.274059 0.827069 0.722682 -0.062500 1 0 0 0 0 0 4 191715
-0.002274 -0.000827 0.119277 0.274073 0.827055 0.722683 -0.062500 1 0 0 0 0 0 4 192706
-0.002274 -0.000827 0.119277 0.274059 0.827068 0.722683 -0.062500 1 0 0 0 0 0 4 193705
-0.002274 -0.000827 0.119277 0.274069 0.827067 0.722677 -0.062500 1 0 0 0 0 0 4 194712
-0.002274 -0.000827 0.119277 0.274074 0.827055 0.722682 -0.062500 1 0 0 0 0 0 4 195808
-0.002274 -0.000827 0.119277 0.274059 0.827068 0.722683 -0.062500 1 0 0 0 0 0 4 196763
-0.002274 -0.000827 0.119277 0.274073 0.827055 0.722683 -0.062500 1 0 0 0 0 0 4 197868
-0.002274 -0.000827 0.119277 0.274071 0.827065 0.722677 -0.062500 1 0 0 0 0 0 4 198734
-0.002274 -0.000827 0.119277 0.274059 0.827069 0.722682 -0.062500 1 0 0 0 0 0 4 199666
-0.002274 -0.000827 0.119277 0.274073 0.827055 0.722683 -0.062500 1 0 0 0 0 0 4 200712
-0.002274 -0.000827 0.119277 0.274071 0.827065 0.722677 -0.062500 1 0 0 0 0 0 4 201709
-0.002274 -0.000827 0.119277 0.274070 0.827066 0.722696 -0.062500 1 0 0 0 0 0 4 202715
-0.002274 -0.000827 0.119277 0.274071 0.827067 0.722679 -0.062500 1 0 0 0 0 0 4 203713
-0.002274 -0.000827 0.119277 0.274071 0.827067 0.722676 -0.062500 1 0 0 0 0 0 4 204933
-0.002274 -0.000827 0.119277 0.274075 0.827055 0.722683 -0.062500 1 0 0 0 0 0 4 205957
-0.002274 -0.000827 0.119277 0.274060 0.827068 0.722683 -0.062500 1 0 0 0 0 0 4 206645
-0.002274 -0.000827 0.119277 0.274070 0.827067 0.722677 -0.062500 1 0 0 0 0 0 4 207938
-0.002274 -0.000827 0.119277 0.274075 0.827055 0.722683 -0.062500 1 0 0 0 0 0 4 208719
-0.002274 -0.000827 0.119277 0.274060 0.827069 0.722683 -0.062500 1 0 0 0 0 0 4 209690
-0.002274 -0.000827 0.119277 0.274070 0.827067 0.722677 -0.062500 1 0 0 0 0 0 4 210662
-0.002274 -0.000827 0.119277 0.274062 0.827058 0.722689 -0.062500 1 0 0 0 0 0 4 211810
-0.002274 -0.000827 0.119277 0.274070 0.827066 0.722678 -0.062500 1 0 0 0 0 0 4 212793
-0.002274 -0.000827 0.119277 0.274074 0.827055 0.722683 -0.062500 1 0 0 0 0 0 4 213825
-0.002274 -0.000827 0.119277 0.274072 0.827066 0.722677 -0.062500 1 0 0 0 0 0 4 214670
-0.002274 -0.000827 0.119277 0.274059 0.827070 0.722682 -0.062500 1 0 0 0 0 0 4 215738
-0.002274 -0.000827 0.119277 0.274073 0.827056 0.722683 -0.062500 1 0 0 0 0 0 4 216812
-0.002274 -0.000827 0.119277 0.274072 0.827066 0.722677 -0.062500 1 0 0 0 0 0 4 217704
-0.002274 -0.000827 0.119277 0.274059 0.827070 0.722682 -0.062500 1 0 0 0 0 0 4 218705
-0.002274 -0.000827 0.119277 0.274073 0.827056 0.722683 -0.062500 1 0 0 0 0 0 4 219678
-0.002274 -0.000827 0.119277 0.274059 0.827069 0.722683 -0.062500 1 0 0 0 0 0 4 220737
-0.002274 -0.000827 0.119277 0.274069 0.827067 0.722677 -0.062500 1 0 0 0 0 0 4 221708
-0.002274 -0.000827 0.119277 0.274074 0.827056 0.722683 -0.062500 1 0 0 0 0 0 4 222702
-0.002274 -0.000827 0.119277 0.274059 0.827069 0.722683 -0.062500 1 0 0 0 0 0 4 223724
-0.002274 -0.000827 0.119277 0.274073 0.827055 0.722683 -0.062500 1 0 0 0 0 0 4 224712
-0.002274 -0.000827 0.119277 0.274071 0.827066 0.722677 -0.062500 1 0 0 0 0 0 4 225660
-0.002274 -0.000827 0.119277 0.274059 0.827070 0.722682 -0.062500 1 0 0 0 0 0 4 226669
-0.002274 -0.000827 0.119277 0.274073 0.827056 0.722683 -0.062500 1 0 0 0 0 0 4 227674
-0.002274 -0.000827 0.119277 0.274071 0.827066 0.722677 -0.062500 1 0 0 0 0 0 4 228683
-0.002274 -0.000827 0.119277 0.274062 0.827058 0.722689 -0.062500 1 0 0 0 0 0 4 229655
-0.002274 -0.000827 0.119277 0.274070 0.827066 0.722678 -0.062500 1 0 0 0 0 0 4 230673
-0.002274 -0.000827 0.119277 0.274071 0.827067 0.722676 -0.062500 1 0 0 0 0 0 4 231656
-0.002274 -0.000827 0.119277 0.274062 0.827058 0.722689 -0.062500 1 0 0 0 0 0 4 232668
-0.002274 -0.000827 0.119277 0.274070 0.827066 0.722677 -0.062500 1 0 0 0 0 0 4 233677
-0.002274 -0.000827 0.119277 0.274071 0.827067 0.722676 -0.062500 1 0 0 0 0 0 4 235430
-0.002274 -0.000827 0.119277 0.274062 0.827058 0.722689 -0.062500 1 0 0 0 0 0 4 236762
-0.002274 -0.000827 0.119277 0.274070 0.827066 0.722677 -0.062500 1 0 0 0 0 0 4 237711
-0.002274 -0.000827 0.119277 0.274074 0.827055 0.722683 -0.062500 1 0 0 0 0 0 4 238695
-0.002274 -0.000827 0.119277 0.274059 0.827068 0.722683 -0.062500 1 0 0 0 0 0 4 239671
-0.002274 -0.000827 0.119277 0.274069 0.827067 0.722677 -0.062500 1 0 0 0 0 0 4 240703
-0.002274 -0.000827 0.119277 0.274074 0.827055 0.722683 -0.062500 1 0 0 0 0 0 4 241728
-0.002274 -0.000827 0.119277 0.274059 0.827068 0.722683 -0.062500 1 0 0 0 0 0 4 242700
-0.002274 -0.000827 0.119277 0.274069 0.827067 0.722677 -0.062500 1 0 0 0 0 0 4 243852
-0.002274 -0.000827 0.119277 0.274082 0.827064 0.722690 -0.062500 1 0 0 0 0 0 4 244755
-0.002274 -0.000827 0.119277 0.274073 0.827067 0.722677 -0.062500 1 0 0 0 0 0 4 245961
-0.002274 -0.000827 0.119277 0.274060 0.827070 0.722682 -0.062500 1 0 0 0 0 0 4 246725
-0.002274 -0.000827 0.119277 0.274073 0.827056 0.722683 -0.062500 1 0 0 0 0 0 4 247697
-0.002274 -0.000827 0.119277 0.274072 0.827066 0.722677 -0.062500 1 0 0 0 0 0 4 248701
-0.002274 -0.000827 0.119277 0.274063 0.827058 0.722689 -0.062500 1 0 0 0 0 0 4 249958
-0.002274 -0.000827 0.119277 0.274070 0.827066 0.722678 -0.062500 1 0 0 0 0 0 4 250634
-0.002274 -0.000827 0.119277 0.274059 0.827070 0.722683 -0.062500 1 0 0 0 0 0 4 251643
-0.002274 -0.000827 0.119277 0.274073 0.827056 0.722684 -0.062500 1 0 0 0 0 0 4 252719
-0.002274 -0.000827 0.119277 0.274071 0.827066 0.722677 -0.062500 1 0 0 0 0 0 4 253767
-0.002274 -0.000827 0.119277 0.274059 0.827070 0.722682 -0.062500 1 0 0 0 0 0 4 254676
-0.002274 -0.000827 0.119277 0.274073 0.827056 0.722683 -0.062500 1 0 0 0 0 0 4 255673
-0.002274 -0.000827 0.119277 0.274071 0.827066 0.722677 -0.062500 1 0 0 0 0 0 4 256695
-0.002274 -0.000827 0.119277 0.274062 0.827058 0.722689 -0.062500 1 0 0 0 0 0 4 257623
-0.002274 -0.000827 0.119277 0.274070 0.827066 0.722678 -0.062500 1 0 0 0 0 0 4 258662
-0.002274 -0.000827 0.119277 0.274071 0.827067 0.722676 -0.062500 1 0 0 0 0 0 4 259660
-0.002274 -0.000827 0.119277 0.274062 0.827058 0.722689 -0.062500 1 0 0 0 0 0 4 260665
-0.002274 -0.000827 0.119277 0.274070 0.827066 0.722678 -0.062500 1 0 0 0 0 0 4 261681
-0.002274 -0.000827 0.119277 0.274071 0.827067 0.722676 -0.062500 1 0 0 0 0 0 4 262680
-0.002274 -0.000827 0.119277 0.274062 0.827058 0.722689 -0.062500 1 0 0 0 0 0 4 263683
-0.002274 -0.000827 0.119277 0.274070 0.827066 0.722677 -0.062500 1 0 0 0 0 0 4 265372
-0.002274 -0.000827 0.119277 0.274074 0.827055 0.722683 -0.062500 1 0 0 0 0 0 4 266746
-0.002274 -0.000827 0.119277 0.274059 0.827068 0.722683 -0.062500 1 0 0 0 0 0 4 267696
-0.002274 -0.000827 0.119277 0.274070 0.827067 0.722677 -0.062500 1 0 0 0 0 0 4 268694
-0.002274 -0.000827 0.119277 0.274074 0.827055 0.722683 -0.062500 1 0 0 0 0 0 4 269686
-0.002274 -0.000827 0.119277 0.274059 0.827068 0.722683 -0.062500 1 0 0 0 0 0 4 270684
-0.002274 -0.000827 0.119277 0.274069 0.827067 0.722677 -0.062500 1 0 0 0 0 0 4 271687
-0.002274 -0.000827 0.119277 0.274074 0.827055 0.722683 -0.062500 1 0 0 0 0 0 4 272850
-0.002274 -0.000827 0.119277 0.274059 0.827068 0.722683 -0.062500 1 0 0 0 0 0 4 273800
-0.002274 -0.000827 0.119277 0.274069 0.827067 0.722677 -0.062500 1 0 0 0 0 0 4 274825
-0.002274 -0.000827 0.119277 0.274074 0.827055 0.722682 -0.062500 1 0 0 0 0 0 4 275878
-0.002274 -0.000827 0.119277 0.274059 0.827068 0.722683 -0.062500 1 0 0 0 0 0 4 276692
-0.002274 -0.000827 0.119277 0.274073 0.827055 0.722683 -0.062500 1 0 0 0 0 0 4 277827
-0.002274 -0.000827 0.119277 0.274071 0.827065 0.722677 -0.062500 1 0 0 0 0 0 4 278856
-0.002274 -0.000827 0.119277 0.274059 0.827069 0.722682 -0.062500 1 0 0 0 0 0 4 279710
-0.002274 -0.000827 0.119277 0.274073 0.827055 0.722683 -0.062500 1 0 0 0 0 0 4 280886
-0.002274 -0.000827 0.119277 0.274071 0.827065 0.722677 -0.062500 1 0 0 0 0 0 4 281711
-0.002274 -0.000827 0.119277 0.274062 0.827058 0.722689 -0.062500 1 0 0 0 0 0 4 282730
-0.002274 -0.000827 0.119277 0.274070 0.827065 0.722677 -0.062500 1 0 0 0 0 0 4 283733
-0.002274 -0.000827 0.119277 0.274071 0.827066 0.722676 -0.062500 1 0 0 0 0 0 4 284733
-0.002274 -0.000827 0.119277 0.274070 0.827067 0.722696 -0.062500 1 0 0 0 0 0 4 285678
-0.002274 -0.000827 0.119277 0.274071 0.827067 0.722678 -0.062500 1 0 0 0 0 0 4 286867
-0.002274 -0.000827 0.119277 0.274071 0.827067 0.722676 -0.062500 1 0 0 0 0 0 4 287897
-0.002274 -0.000827 0.119277 0.274063 0.827058 0.722689 -0.062500 1 0 0 0 0 0 4 288637
-0.002274 -0.000827 0.119277 0.274070 0.827066 0.722678 -0.062500 1 0 0 0 0 0 4 289698
-0.002274 -0.000827 0.119277 0.274071 0.827067 0.722676 -0.062500 1 0 0 0 0 0 4 290695
-0.002274 -0.000827 0.119277 0.274063 0.827058 0.722689 -0.062500 1 0 0 0 0 0 4 291645
-0.002274 -0.000827 0.119277 0.274070 0.827066 0.722678 -0.062500 1 0 0 0 0 0 4 292632
-0.002274 -0.000827 0.119277 0.274074 0.827055 0.722683 -0.062500 1 0 0 0 0 0 4 293697
-0.002274 -0.000827 0.119277 0.274060 0.827068 0.722683 -0.062500 1 0 0 0 0 0 4 294634
-0.002274 -0.000827 0.119277 0.274070 0.827067 0.722677 -0.062500 1 0 0 0 0 0 4 295633
-0.002274 -0.000827 0.119277 0.274074 0.827055 0.722683 -0.062500 1 0 0 0 0 0 4 296629
-0.002274 -0.000827 0.119277 0.274059 0.827068 0.722683 -0.062500 1 0 0 0 0 0 4 297626
-0.002274 -0.000827 0.119277 0.274070 0.827067 0.722677 -0.062500 1 0 0 0 0 0 4 298628
-0.002274 -0.000827 0.119277 0.274074 0.827055 0.722683 -0.062500 1 0 0 0 0 0 4 299634
-0.002274 -0.000827 0.119277 0.274059 0.827069 0.722683 -0.062500 1 0 0 0 0 0 4 300723
-0.002274 -0.000827 0.119277 0.274073 0.827055 0.722684 -0.062500 1 0 0 0 0 0 4 301621
-0.002274 -0.000827 0.119277 0.274071 0.827066 0.722677 -0.062500 1 0 0 0 0 0 4 302763
-0.002274 -0.000827 0.119277 0.274059 0.827070 0.722682 -0.062500 1 0 0 0 0 0 4 303658
-0.002274 -0.000827 0.119277 0.274073 0.827056 0.722683 -0.062500 1 0 0 0 0 0 4 304615
-0.002274 -0.000827 0.119277 0.274071 0.827066 0.722677 -0.062500 1 0 0 0 0 0 4 305685
-0.002274 -0.000827 0.119277 0.274059 0.827070 0.722682 -0.062500 1 0 0 0 0 0 4 306646
-0.002274 -0.000827 0.119277 0.274073 0.827056 0.722683 -0.062500 1 0 0 0 0 0 4 307749
-0.002274 -0.000827 0.119277 0.274071 0.827066 0.722677 -0.062500 1 0 0 0 0 0 4 308658
-0.002274 -0.000827 0.119277 0.274062 0.827058 0.722689 -0.062500 1 0 0 0 0 0 4 309767
-0.002274 -0.000827 0.119277 0.274070 0.827066 0.722677 -0.062500 1 0 0 0 0 0 4 310784
-0.002274 -0.000827 0.119277 0.274071 0.827067 0.722676 -0.062500 1 0 0 0 0 0 4 311775
-0.002274 -0.000827 0.119277 0.274062 0.827058 0.722689 -0.062500 1 0 0 0 0 0 4 312722
-0.002274 -0.000827 0.119277 0.274070 0.827066 0.722677 -0.062500 1 0 0 0 0 0 4 313692
-0.002274 -0.000827 0.119277 0.274071 0.827067 0.722676 -0.062500 1 0 0 0 0 0 4 314608
-0.002274 -0.000827 0.119277 0.274062 0.827058 0.722689 -0.062500 1 0 0 0 0 0 4 315768
-0.002274 -0.000827 0.119277 0.274070 0.827066 0.722677 -0.062500 1 0 0 0 0 0 4 316740
-0.002274 -0.000827 0.119277 0.274074 0.827055 0.722683 -0.062500 1 0 0 0 0 0 4 317871
-0.002274 -0.000827 0.119277 0.274059 0.827068 0.722683 -0.062500 1 0 0 0 0 0 4 318689
-0.002274 -0.000827 0.119277 0.274069 0.827067 0.722677 -0.062500 1 0 0 0 0 0 4 319723
-0.002274 -0.000827 0.119277 0.274074 0.827055 0.722682 -0.062500 1 0 0 0 0 0 4 320673
-0.002274 -0.000827 0.119277 0.274059 0.827068 0.722683 -0.062500 1 0 0 0 0 0 4 321649
-0.002274 -0.000827 0.119277 0.274069 0.827067 0.722677 -0.062500 1 0 0 0 0 0 4 322660
-0.002274 -0.000827 0.119277 0.274082 0.827064 0.722690 -0.062500 1 0 0 0 0 0 4 323624
-0.002274 -0.000827 0.119277 0.274060 0.827070 0.722684 -0.062500 1 0 0 0 0 0 4 324637
-0.002274 -0.000827 0.119277 0.274070 0.827068 0.722677 -0.062500 1 0 0 0 0 0 4 325652
-0.002274 -0.000827 0.119277 0.274075 0.827056 0.722683 -0.062500 1 0 0 0 0 0 4 326658
-0.002274 -0.000827 0.119277 0.274060 0.827069 0.722683 -0.062500 1 0 0 0 0 0 4 327636
-0.002274 -0.000827 0.119277 0.274073 0.827056 0.722684 -0.062500 1 0 0 0 0 0 4 328656
-0.002274 -0.000827 0.119277 0.274072 0.827066 0.722677 -0.062500 1 0 0 0 0 0 4 329655
-0.002274 -0.000827 0.119277 0.274059 0.827070 0.722683 -0.062500 1 0 0 0 0 0 4 330769
-0.002274 -0.000827 0.119277 0.274073 0.827056 0.722683 -0.062500 1 0 0 0 0 0 4 331677
-0.002274 -0.000827 0.119277 0.274072 0.827066 0.722677 -0.062500 1 0 0 0 0 0 4 332742
-0.002274 -0.000827 0.119277 0.274059 0.827070 0.722682 -0.062500 1 0 0 0 0 0 4 333650
-0.002274 -0.000827 0.119277 0.274073 0.827056 0.722683 -0.062500 1 0 0 0 0 0 4 334670
-0.002274 -0.000827 0.119277 0.274071 0.827066 0.722677 -0.062500 1 0 0 0 0 0 4 335667
-0.002274 -0.000827 0.119277 0.274063 0.827058 0.722689 -0.062500 1 0 0 0 0 0 4 336660
-0.002274 -0.000827 0.119277 0.274070 0.827066 0.722678 -0.062500 1 0 0 0 0 0 4 337661
-0.002274 -0.000827 0.119277 0.274071 0.827067 0.722676 -0.062500 1 0 0 0 0 0 4 338807
-0.002274 -0.000827 0.119277 0.274062 0.827058 0.722689 -0.062500 1 0 0 0 0 0 4 339761
-0.002274 -0.000827 0.119277 0.274070 0.827066 0.722677 -0.062500 1 0 0 0 0 0 4 340824
-0.002274 -0.000827 0.119277 0.274071 0.827067 0.722676 -0.062500 1 0 0 0 0 0 4 341784
-0.002274 -0.000827 0.119277 0.274062 0.827058 0.722689 -0.062500 1 0 0 0 0 0 4 342861
-0.002274 -0.000827 0.119277 0.274070 0.827066 0.722677 -0.062500 1 0 0 0 0 0 4 343639
-0.002274 -0.000827 0.119277 0.274074 0.827055 0.722683 -0.062500 1 0 0 0 0 0 4 344800
-0.002274 -0.000827 0.119277 0.274059 0.827068 0.722683 -0.062500 1 0 0 0 0 0 4 345844
-0.002274 -0.000827 0.119277 0.274070 0.827067 0.722677 -0.062500 1 0 0 0 0 0 4 346652
-0.002274 -0.000827 0.119277 0.274074 0.827055 0.722683 -0.062500 1 0 0 0 0 0 4 347844
-0.002274 -0.000827 0.119277 0.274059 0.827068 0.722683 -0.062500 1 0 0 0 0 0 4 348784
-0.002274 -0.000827 0.119277 0.274070 0.827067 0.722677 -0.062500 1 0 0 0 0 0 4 349755
-0.002274 -0.000827 0.119277 0.274074 0.827055 0.722683 -0.062500 1 0 0 0 0 0 4 350703
-0.002274 -0.000827 0.119277 0.274059 0.827068 0.722683 -0.062500 1 0 0 0 0 0 4 351678
-0.002274 -0.000827 0.119277 0.274073 0.827055 0.722683 -0.062500 1 0 0 0 0 0 4 352605
-0.002274 -0.000827 0.119277 0.274071 0.827065 0.722677 -0.062500 1 0 0 0 0 0 4 353810
-0.002274 -0.000827 0.119277 0.274059 0.827069 0.722682 -0.062500 1 0 0 0 0 0 4 354862
-0.002274 -0.000827 0.119277 0.274073 0.827055 0.722683 -0.062500 1 0 0 0 0 0 4 355633
-0.002274 -0.000827 0.119277 0.274071 0.827065 0.722677 -0.062500 1 0 0 0 0 0 4 356634
-0.002274 -0.000827 0.119277 0.274059 0.827069 0.722682 -0.062500 1 0 0 0 0 0 4 357715
-0.002274 -0.000827 0.119277 0.274073 0.827055 0.722683 -0.062500 1 0 0 0 0 0 4 358662
-0.002274 -0.000827 0.119277 0.274071 0.827065 0.722677 -0.062500 1 0 0 0 0 0 4 359640
-0.002274 -0.000827 0.119277 0.274062 0.827058 0.722689 -0.062500 1 0 0 0 0 0 4 360658
-0.002274 -0.000827 0.119277 0.274070 0.827065 0.722677 -0.062500 1 0 0 0 0 0 4 361655
-0.002274 -0.000827 0.119277 0.274071 0.827066 0.722676 -0.062500 1 0 0 0 0 0 4 362639
-0.002274 -0.000827 0.119277 0.274070 0.827067 0.722696 -0.062500 1 0 0 0 0 0 4 363651
-0.002274 -0.000827 0.119277 0.274071 0.827067 0.722678 -0.062500 1 0 0 0 0 0 4 364660
-0.002274 -0.000827 0.119277 0.274071 0.827067 0.722676 -0.062500 1 0 0 0 0 0 4 365655
-0.002274 -0.000827 0.119277 0.274063 0.827058 0.722689 -0.062500 1 0 0 0 0 0 4 366639
-0.002274 -0.000827 0.119277 0.274070 0.827066 0.722678 -0.062500 1 0 0 0 0 0 4 367738
-0.002274 -0.000827 0.119277 0.274071 0.827067 0.722676 -0.062500 1 0 0 0 0 0 4 368699
-0.002274 -0.000827 0.119277 0.274063 0.827058 0.722689 -0.062500 1 0 0 0 0 0 4 369745
-0.002274 -0.000827 0.119277 0.274070 0.827066 0.722678 -0.062500 1 0 0 0 0 0 4 370680
-0.002274 -0.000827 0.119277 0.274075 0.827055 0.722683 -0.062500 1 0 0 0 0 0 4 371639
-0.002274 -0.000827 0.119277 0.274060 0.827068 0.722683 -0.062500 1 0 0 0 0 0 4 372617
-0.002274 -0.000827 0.119277 0.274070 0.827067 0.722677 -0.062500 1 0 0 0 0 0 4 373650
-0.002274 -0.000827 0.119277 0.274075 0.827055 0.722683 -0.062500 1 0 0 0 0 0 4 374700
-0.002274 -0.000827 0.119277 0.274060 0.827069 0.722683 -0.062500 1 0 0 0 0 0 4 375662
-0.002274 -0.000827 0.119277 0.274070 0.827067 0.722677 -0.062500 1 0 0 0 0 0 4 376790
-0.002274 -0.000827 0.119277 0.274074 0.827056 0.722683 -0.062500 1 0 0 0 0 0 4 377820
-0.002274 -0.000827 0.119277 0.274060 0.827069 0.722683 -0.062500 1 0 0 0 0 0 4 378797
-0.002274 -0.000827 0.119277 0.274073 0.827055 0.722683 -0.062500 1 0 0 0 0 0 4 379714
-0.002274 -0.000827 0.119277 0.274071 0.827066 0.722677 -0.062500 1 0 0 0 0 0 4 380622
-0.002274 -0.000827 0.119277 0.274059 0.827070 0.722682 -0.062500 1 0 0 0 0 0 4 381631
-0.002274 -0.000827 0.119277 0.274073 0.827056 0.722683 -0.062500 1 0 0 0 0 0 4 382665
-0.002274 -0.000827 0.119277 0.274071 0.827066 0.722677 -0.062500 1 0 0 0 0 0 4 383730
-0.002274 -0.000827 0.119277 0.274059 0.827070 0.722682 -0.062500 1 0 0 0 0 0 4 384685
-0.002274 -0.000827 0.119277 0.274073 0.827056 0.722683 -0.062500 1 0 0 0 0 0 4 385618
-0.002274 -0.000827 0.119277 0.274071 0.827066 0.722677 -0.062500 1 0 0 0 0 0 4 386726
-0.002274 -0.000827 0.119277 0.274062 0.827058 0.722689 -0.062500 1 0 0 0 0 0 4 387635
-0.002274 -0.000827 0.119277 0.274070 0.827066 0.722677 -0.062500 1 0 0 0 0 0 4 388620
-0.002274 -0.000827 0.119277 0.274071 0.827067 0.722676 -0.062500 1 0 0 0 0 0 4 389641
-0.002274 -0.000827 0.119277 0.274062 0.827058 0.722689 -0.062500 1 0 0 0 0 0 4 390613
-0.002274 -0.000827 0.119277 0.274070 0.827066 0.722677 -0.062500 1 0 0 0 0 0 4 391617
-0.002274 -0.000827 0.119277 0.274071 0.827067 0.722676 -0.062500 1 0 0 0 0 0 4 392609
-0.002274 -0.000827 0.119277 0.274062 0.827058 0.722689 -0.062500 1 0 0 0 0 0 4 393626
-0.002274 -0.000827 0.119277 0.274070 0.827066 0.722677 -0.062500 1 0 0 0 0 0 4 394636
-0.002274 -0.000827 0.119277 0.274074 0.827055 0.722683 -0.062500 1 0 0 0 0 0 4 395636
-0.002274 -0.000827 0.119277 0.274059 0.827068 0.722683 -0.062500 1 0 0 0 0 0 4 396628
-0.002274 -0.000827 0.119277 0.274070 0.827067 0.722677 -0.062500 1 0 0 0 0 0 4 398581
-0.002274 -0.000827 0.119277 0.274074 0.827055 0.722682 -0.062500 1 0 0 0 0 0 4 399752
-0.002274 -0.000827 0.119277 0.274059 0.827068 0.722683 -0.062500 1 0 0 0 0 0 4 400659
-0.002274 -0.000827 0.119277 0.274069 0.827067 0.722676 -0.062500 1 0 0 0 0 0 4 401621
-0.002274 -0.000827 0.119277 0.274074 0.827055 0.722682 -0.062500 1 0 0 0 0 0 4 402639
-0.002274 -0.000827 0.119277 0.274059 0.827068 0.722683 -0.062500 1 0 0 0 0 0 4 403637
-0.002274 -0.000827 0.119277 0.274073 0.827055 0.722683 -0.062500 1 0 0 0 0 0 4 404638
-0.002274 -0.000827 0.119277 0.274071 0.827065 0.722677 -0.062500 1 0 0 0 0 0 4 405712
-0.002274 -0.000827 0.119277 0.274067 0.827078 0.722689 -0.062500 1 0 0 0 0 0 4 406768
-0.002274 -0.000827 0.119277 0.274074 0.827057 0.722684 -0.062500 1 0 0 0 0 0 4 407814
-0.002274 -0.000827 0.119277 0.274072 0.827066 0.722677 -0.062500 1 0 0 0 0 0 4 408786
-0.002274 -0.000827 0.119277 0.274059 0.827070 0.722683 -0.062500 1 0 0 0 0 0 4 409808
-0.002274 -0.000827 0.119277 0.274073 0.827056 0.722683 -0.062500 1 0 0 0 0 0 4 410628
-0.002274 -0.000827 0.119277 0.274072 0.827066 0.722677 -0.062500 1 0 0 0 0 0 4 411797
-0.002274 -0.000827 0.119277 0.274059 0.827070 0.722682 -0.062500 1 0 0 0 0 0 4 412828
-0.002274 -0.000827 0.119277 0.274073 0.827056 0.722683 -0.062500 1 0 0 0 0 0 4 413795
-0.002274 -0.000827 0.119277 0.274072 0.827066 0.722677 -0.062500 1 0 0 0 0 0 4 414828
-0.002274 -0.000827 0.119277 0.274063 0.827058 0.722689 -0.062500 1 0 0 0 0 0 4 415642
-0.002274 -0.000827 0.119277 0.274070 0.827066 0.722678 -0.062500 1 0 0 0 0 0 4 416691
-0.002274 -0.000827 0.119277 0.274071 0.827067 0.722676 -0.062500 1 0 0 0 0 0 4 417609
-0.002274 -0.000827 0.119277 0.274063 0.827058 0.722689 -0.062500 1 0 0 0 0 0 4 418663
-0.002274 -0.000827 0.119277 0.274070 0.827066 0.722677 -0.062500 1 0 0 0 0 0 4 419654
-0.002274 -0.000827 0.119277 0.274071 0.827067 0.722676 -0.062500 1 0 0 0 0 0 4 420818
-0.002274 -0.000827 0.119277 0.274063 0.827058 0.722689 -0.062500 1 0 0 0 0 0 4 421824
-0.002274 -0.000827 0.119277 0.274070 0.827066 0.722677 -0.062500 1 0 0 0 0 0 4 422571
-0.002274 -0.000827 0.119277 0.274075 0.827055 0.722683 -0.062500 1 0 0 0 0 0 4 423648
-0.002274 -0.000827 0.119277 0.274060 0.827068 0.722683 -0.062500 1 0 0 0 0 0 4 424660
-0.002274 -0.000827 0.119277 0.274070 0.827067 0.722677 -0.062500 1 0 0 0 0 0 4 425613
-0.002274 -0.000827 0.119277 0.274074 0.827055 0.722683 -0.062500 1 0 0 0 0 0 4 426613
-0.002274 -0.000827 0.119277 0.274060 0.827068 0.722683 -0.062500 1 0 0 0 0 0 4 427605
-0.002274 -0.000827 0.119277 0.274070 0.827067 0.722677 -0.062500 1 0 0 0 0 0 4 428575
-0.002274 -0.000827 0.119277 0.274074 0.827055 0.722682 -0.062500 1 0 0 0 0 0 4 429603
-0.002274 -0.000827 0.119277 0.274059 0.827068 0.722683 -0.062500 1 0 0 0 0 0 4 430607
-0.002274 -0.000827 0.119277 0.274073 0.827055 0.722683 -0.062500 1 0 0 0 0 0 4 431605
-0.002274 -0.000827 0.119277 0.274071 0.827065 0.722677 -0.062500 1 0 0 0 0 0 4 432603
-0.002274 -0.000827 0.119277 0.274059 0.827069 0.722682 -0.062500 1 0 0 0 0 0 4 433603
-0.002274 -0.000827 0.119277 0.274073 0.827055 0.722683 -0.062500 1 0 0 0 0 0 4 434695
-0.002274 -0.000827 0.119277 0.274071 0.827065 0.722677 -0.062500 1 0 0 0 0 0 4 435675
-0.002274 -0.000827 0.119277 0.274059 0.827069 0.722682 -0.062500 1 0 0 0 0 0 4 436727
-0.002274 -0.000827 0.119277 0.274073 0.827055 0.722683 -0.062500 1 0 0 0 0 0 4 437651
-0.002274 -0.000827 0.119277 0.274071 0.827065 0.722676 -0.062500 1 0 0 0 0 0 4 438623
-0.002274 -0.000827 0.119277 0.274062 0.827058 0.722689 -0.062500 1 0 0 0 0 0 4 439627
-0.002274 -0.000827 0.119277 0.274070 0.827066 0.722677 -0.062500 1 0 0 0 0 0 4 440635
-0.002274 -0.000827 0.119277 0.274059 0.827069 0.722682 -0.062500 1 0 0 0 0 0 4 441721
-0.002274 -0.000827 0.119277 0.274073 0.827055 0.722683 -0.062500 1 0 0 0 0 0 4 442633
-0.002274 -0.000827 0.119277 0.274071 0.827065 0.722677 -0.062500 1 0 0 0 0 0 4 443790
-0.002274 -0.000827 0.119277 0.274059 0.827069 0.722682 -0.062500 1 0 0 0 0 0 4 444797
-0.002274 -0.000827 0.119277 0.274073 0.827055 0.722683 -0.062500 1 0 0 0 0 0 4 445599
-0.002274 -0.000827 0.119277 0.274071 0.827065 0.722677 -0.062500 1 0 0 0 0 0 4 446696
-0.002274 -0.000827 0.119277 0.274070 0.827066 0.722696 -0.062500 1 0 0 0 0 0 4 447703
-0.002274 -0.000827 0.119277 0.274071 0.827067 0.722679 -0.062500 1 0 0 0 0 0 4 448644
-0.002274 -0.000827 0.119277 0.274071 0.827067 0.722676 -0.062500 1 0 0 0 0 0 4 449577
-0.002274 -0.000827 0.119277 0.274075 0.827055 0.722683 -0.062500 1 0 0 0 0 0 4 450764
-0.002274 -0.000827 0.119277 0.274060 0.827069 0.722683 -0.062500 1 0 0 0 0 0 4 451839
-0.002274 -0.000827 0.119277 0.274070 0.827067 0.722677 -0.062500 1 0 0 0 0 0 4 452639
-0.002274 -0.000827 0.119277 0.274075 0.827056 0.722683 -0.062500 1 0 0 0 0 0 4 453704
-0.002274 -0.000827 0.119277 0.274060 0.827069 0.722683 -0.062500 1 0 0 0 0 0 4 454622
-0.002274 -0.000827 0.119277 0.274070 0.827067 0.722677 -0.062500 1 0 0 0 0 0 4 455596
-0.002274 -0.000827 0.119277 0.274075 0.827056 0.722683 -0.062500 1 0 0 0 0 0 4 456606
-0.002274 -0.000827 0.119277 0.274060 0.827069 0.722683 -0.062500 1 0 0 0 0 0 4 457593
-0.002274 -0.000827 0.119277 0.274073 0.827056 0.722683 -0.062500 1 0 0 0 0 0 4 458604
-0.002274 -0.000827 0.119277 0.274072 0.827066 0.722677 -0.062500 1 0 0 0 0 0 4 459604
-0.002274 -0.000827 0.119277 0.274059 0.827070 0.722682 -0.062500 1 0 0 0 0 0 4 460587
-0.002274 -0.000827 0.119277 0.274073 0.827056 0.722683 -0.062500 1 0 0 0 0 0 4 461605
-0.002274 -0.000827 0.119277 0.274072 0.827066 0.722677 -0.062500 1 0 0 0 0 0 4 462595
-0.002274 -0.000827 0.119277 0.274063 0.827058 0.722689 -0.062500 1 0 0 0 0 0 4 463578
-0.002274 -0.000827 0.119277 0.274070 0.827066 0.722678 -0.062500 1 0 0 0 0 0 4 464648
-0.002274 -0.000827 0.119277 0.274071 0.827067 0.722676 -0.062500 1 0 0 0 0 0 4 465621
-0.002274 -0.000827 0.119277 0.274063 0.827058 0.722689 -0.062500 1 0 0 0 0 0 4 466621
-0.002274 -0.000827 0.119277 0.274070 0.827066 0.722677 -0.062500 1 0 0 0 0 0 4 467602
-0.002274 -0.000827 0.119277 0.274059 0.827070 0.722682 -0.062500 1 0 0 0 0 0 4 468592
-0.002274 -0.000827 0.119277 0.274073 0.827056 0.722683 -0.062500 1 0 0 0 0 0 4 469589
-0.002274 -0.000827 0.119277 0.274071 0.827066 0.722677 -0.062500 1 0 0 0 0 0 4 470584
-0.002274 -0.000827 0.119277 0.274059 0.827070 0.722682 -0.062500 1 0 0 0 0 0 4 471582
-0.002274 -0.000827 0.119277 0.274073 0.827056 0.722683 -0.062500 1 0 0 0 0 0 4 472612
-0.002274 -0.000827 0.119277 0.274071 0.827066 0.722677 -0.062500 1 0 0 0 0 0 4 473802
-0.002274 -0.000827 0.119277 0.274062 0.827058 0.722689 -0.062500 1 0 0 0 0 0 4 474824
-0.002274 -0.000827 0.119277 0.274070 0.827066 0.722677 -0.062500 1 0 0 0 0 0 4 475593
-0.002274 -0.000827 0.119277 0.274071 0.827067 0.722676 -0.062500 1 0 0 0 0 0 4 476658
-0.002274 -0.000827 0.119277 0.274062 0.827058 0.722689 -0.062500 1 0 0 0 0 0 4 477610
-0.002274 -0.000827 0.119277 0.274070 0.827066 0.722677 -0.062500 1 0 0 0 0 0 4 478620
-0.002274 -0.000827 0.119277 0.274071 0.827067 0.722676 -0.062500 1 0 0 0 0 0 4 479757
-0.002274 -0.000827 0.119277 0.274062 0.827058 0.722689 -0.062500 1 0 0 0 0 0 4 480690
-0.002274 -0.000827 0.119277 0.274070 0.827066 0.722677 -0.062500 1 0 0 0 0 0 4 481806
-0.002274 -0.000827 0.119277 0.274074 0.827055 0.722683 -0.062500 1 0 0 0 0 0 4 482643
-0.002274 -0.000827 0.119277 0.274059 0.827068 0.722683 -0.062500 1 0 0 0 0 0 4 483857
-0.002274 -0.000827 0.119277 0.274069 0.827067 0.722677 -0.062500 1 0 0 0 0 0 4 484645
-0.002274 -0.000827 0.119277 0.274082 0.827064 0.722690 -0.062500 1 0 0 0 0 0 4 485567
-0.002274 -0.000827 0.119277 0.274073 0.827067 0.722678 -0.062500 1 0 0 0 0 0 4 486627
-0.002274 -0.000827 0.119277 0.274060 0.827070 0.722683 -0.062500 1 0 0 0 0 0 4 487807
-0.002274 -0.000827 0.119277 0.274073 0.827056 0.722683 -0.062500 1 0 0 0 0 0 4 488748
-0.002274 -0.000827 0.119277 0.274072 0.827066 0.722677 -0.062500 1 0 0 0 0 0 4 489570
-0.002274 -0.000827 0.119277 0.274063 0.827058 0.722689 -0.062500 1 0 0 0 0 0 4 490600
-0.002274 -0.000827 0.119277 0.274070 0.827066 0.722678 -0.062500 1 0 0 0 0 0 4 491662
-0.002274 -0.000827 0.119277 0.274071 0.827067 0.722676 -0.062500 1 0 0 0 0 0 4 492620
-0.002274 -0.000827 0.119277 0.274063 0.827058 0.722689 -0.062500 1 0 0 0 0 0 4 493605
-0.002274 -0.000827 0.119277 0.274070 0.827066 0.722678 -0.062500 1 0 0 0 0 0 4 494606
-0.002274 -0.000827 0.119277 0.274071 0.827067 0.722676 -0.062500 1 0 0 0 0 0 4 495604
-0.002274 -0.000827 0.119277 0.274063 0.827058 0.722689 -0.062500 1 0 0 0 0 0 4 496609
-0.002274 -0.000827 0.119277 0.274070 0.827066 0.722677 -0.062500 1 0 0 0 0 0 4 497598
-0.002274 -0.000827 0.119277 0.274059 0.827070 0.722682 -0.062500 1 0 0 0 0 0 4 498604
-0.002274 -0.000827 0.119277 0.274073 0.827056 0.722683 -0.062500 1 0 0 0 0 0 4 499603
-0.002274 -0.000827 0.119277 0.274071 0.827066 0.722677 -0.062500 1 0 0 0 0 0 4 500609
-0.002274 -0.000827 0.119277 0.274062 0.827058 0.722689 -0.062500 1 0 0 0 0 0 4 501911
-0.002274 -0.000827 0.119277 0.274070 0.827066 0.722678 -0.062500 1 0 0 0 0 0 4 502775
-0.002274 -0.000827 0.119277 0.274071 0.827067 0.722676 -0.062500 1 0 0 0 0 0 4 503741
-0.002274 -0.000827 0.119277 0.274062 0.827058 0.722689 -0.062500 1 0 0 0 0 0 4 504572
-0.002274 -0.000827 0.119277 0.274070 0.827066 0.722677 -0.062500 1 0 0 0 0 0 4 505555
-0.002274 -0.000827 0.119277 0.274071 0.827067 0.722676 -0.062500 1 0 0 0 0 0 4 506581
-0.002274 -0.000827 0.119277 0.274062 0.827058 0.722689 -0.062500 1 0 0 0 0 0 4 507646
-0.002274 -0.000827 0.119277 0.274070 0.827066 0.722677 -0.062500 1 0 0 0 0 0 4 508659
-0.002274 -0.000827 0.119277 0.274074 0.827055 0.722683 -0.062500 1 0 0 0 0 0 4 509586
-0.002274 -0.000827 0.119277 0.274059 0.827068 0.722683 -0.062500 1 0 0 0 0 0 4 510774
-0.002274 -0.000827 0.119277 0.274069 0.827067 0.722677 -0.062500 1 0 0 0 0 0 4 511747
-0.002274 -0.000827 0.119277 0.274074 0.827055 0.722683 -0.062500 1 0 0 0 0 0 4 512731
-0.002274 -0.000827 0.119277 0.274059 0.827068 0.722683 -0.062500 1 0 0 0 0 0 4 513632
-0.002274 -0.000827 0.119277 0.274069 0.827067 0.722677 -0.062500 1 0 0 0 0 0 4 514683
-0.002274 -0.000827 0.119277 0.274074 0.827055 0.722682 -0.062500 1 0 0 0 0 0 4 515706
-0.002274 -0.000827 0.119277 0.274059 0.827068 0.722683 -0.062500 1 0 0 0 0 0 4 516603
-0.002274 -0.000827 0.119277 0.274073 0.827055 0.722683 -0.062500 1 0 0 0 0 0 4 517804
-0.002274 -0.000827 0.119277 0.274071 0.827065 0.722677 -0.062500 1 0 0 0 0 0 4 518834
-0.002274 -0.000827 0.119277 0.274059 0.827069 0.722682 -0.062500 1 0 0 0 0 0 4 519621
-0.002274 -0.000827 0.119277 0.274073 0.827055 0.722683 -0.062500 1 0 0 0 0 0 4 520630
-0.002274 -0.000827 0.119277 0.274071 0.827065 0.722677 -0.062500 1 0 0 0 0 0 4 521633
-0.002274 -0.000827 0.119277 0.274059 0.827069 0.722682 -0.062500 1 0 0 0 0 0 4 522620
-0.002274 -0.000827 0.119277 0.274073 0.827055 0.722683 -0.062500 1 0 0 0 0 0 4 523585
-0.002274 -0.000827 0.119277 0.274071 0.827065 0.722677 -0.062500 1 0 0 0 0 0 4 524599
-0.002274 -0.000827 0.119277 0.274070 0.827066 0.722696 -0.062500 1 0 0 0 0 0 4 525603
-0.002274 -0.000827 0.119277 0.274071 0.827067 0.722678 -0.062500 1 0 0 0 0 0 4 526583
-0.002274 -0.000827 0.119277 0.274071 0.827067 0.722676 -0.062500 1 0 0 0 0 0 4 527601
-0.002274 -0.000827 0.119277 0.274063 0.827058 0.722689 -0.062500 1 0 0 0 0 0 4 528601
-0.002274 -0.000827 0.119277 0.274070 0.827066 0.722678 -0.062500 1 0 0 0 0 0 4 529583
-0.002274 -0.000827 0.119277 0.274071 0.827067 0.722676 -0.062500 1 0 0 0 0 0 4 530580
-0.002274 -0.000827 0.119277 0.274063 0.827058 0.722689 -0.062500 1 0 0 0 0 0 4 532516
-0.002274 -0.000827 0.119277 0.274070 0.827066 0.722678 -0.062500 1 0 0 0 0 0 4 532831
-0.002274 -0.000827 0.119277 0.274071 0.827067 0.722676 -0.062500 1 0 0 0 0 0 4 533759
-0.002274 -0.000827 0.119277 0.274062 0.827058 0.722689 -0.062500 1 0 0 0 0 0 4 534639
-0.002274 -0.000827 0.119277 0.274070 0.827066 0.722678 -0.062500 1 0 0 0 0 0 4 535619
-0.002274 -0.000827 0.119277 0.274074 0.827055 0.722683 -0.062500 1 0 0 0 0 0 4 536579
-0.002274 -0.000827 0.119277 0.274060 0.827068 0.722683 -0.062500 1 0 0 0 0 0 4 537609
-0.002274 -0.000827 0.119277 0.274070 0.827067 0.722677 -0.062500 1 0 0 0 0 0 4 538612
-0.002274 -0.000827 0.119277 0.274074 0.827055 0.722683 -0.062500 1 0 0 0 0 0 4 539628
-0.002274 -0.000827 0.119277 0.274059 0.827069 0.722683 -0.062500 1 0 0 0 0 0 4 540895
-0.002274 -0.000827 0.119277 0.274070 0.827067 0.722677 -0.062500 1 0 0 0 0 0 4 541617
-0.002274 -0.000827 0.119277 0.274074 0.827056 0.722683 -0.062500 1 0 0 0 0 0 4 542866
-0.002274 -0.000827 0.119277 0.274059 0.827069 0.722683 -0.062500 1 0 0 0 0 0 4 543600
-0.002274 -0.000827 0.119277 0.274073 0.827055 0.722683 -0.062500 1 0 0 0 0 0 4 544805
-0.002274 -0.000827 0.119277 0.274071 0.827066 0.722677 -0.062500 1 0 0 0 0 0 4 545663
-0.002274 -0.000827 0.119277 0.274059 0.827070 0.722682 -0.062500 1 0 0 0 0 0 4 546748
-0.002274 -0.000827 0.119277 0.274073 0.827056 0.722683 -0.062500 1 0 0 0 0 0 4 547550
-0.002274 -0.000827 0.119277 0.274071 0.827066 0.722677 -0.062500 1 0 0 0 0 0 4 548618
-0.002274 -0.000827 0.119277 0.274062 0.827058 0.722689 -0.062500 1 0 0 0 0 0 4 549870
-0.002274 -0.000827 0.119277 0.274070 0.827066 0.722678 -0.062500 1 0 0 0 0 0 4 550601
-0.002274 -0.000827 0.119277 0.274071 0.827067 0.722676 -0.062500 1 0 0 0 0 0 4 551515
-0.002274 -0.000827 0.119277 0.274062 0.827058 0.722689 -0.062500 1 0 0 0 0 0 4 552574
-0.002274 -0.000827 0.119277 0.274070 0.827066 0.722677 -0.062500 1 0 0 0 0 0 4 553787
-0.002274 -0.000827 0.119277 0.274071 0.827067 0.722676 -0.062500 1 0 0 0 0 0 4 554782
-0.002274 -0.000827 0.119277 0.274062 0.827058 0.722689 -0.062500 1 0 0 0 0 0 4 555566
-0.002274 -0.000827 0.119277 0.274070 0.827066 0.722677 -0.062500 1 0 0 0 0 0 4 556602
-0.002274 -0.000827 0.119277 0.274071 0.827067 0.722676 -0.062500 1 0 0 0 0 0 4 557622
-0.002274 -0.000827 0.119277 0.274062 0.827058 0.722689 -0.062500 1 0 0 0 0 0 4 558563
-0.002274 -0.000827 0.119277 0.274070 0.827066 0.722677 -0.062500 1 0 0 0 0 0 4 559555
-0.002274 -0.000827 0.119277 0.274074 0.827055 0.722683 -0.062500 1 0 0 0 0 0 4 560554
-0.002274 -0.000827 0.119277 0.274059 0.827068 0.722683 -0.062500 1 0 0 0 0 0 4 561529
-0.002274 -0.000827 0.119277 0.274069 0.827067 0.722677 -0.062500 1 0 0 0 0 0 4 562555
-0.002274 -0.000827 0.119277 0.274074 0.827055 0.722682 -0.062500 1 0 0 0 0 0 4 563531
-0.002274 -0.000827 0.119277 0.274059 0.827068 0.722683 -0.062500 1 0 0 0 0 0 4 564554
-0.002274 -0.000827 0.119277 0.274069 0.827067 0.722676 -0.062500 1 0 0 0 0 0 4 565557
-0.002274 -0.000827 0.119277 0.274082 0.827064 0.722690 -0.062500 1 0 0 0 0 0 4 566553
-0.002274 -0.000827 0.119277 0.274060 0.827070 0.722684 -0.062500 1 0 0 0 0 0 4 567625
-0.002274 -0.000827 0.119277 0.274070 0.827068 0.722677 -0.062500 1 0 0 0 0 0 4 568588
-0.002274 -0.000827 0.119277 0.274074 0.827056 0.722683 -0.062500 1 0 0 0 0 0 4 569636
-0.002274 -0.000827 0.119277 0.274060 0.827069 0.722683 -0.062500 1 0 0 0 0 0 4 570578
-0.002274 -0.000827 0.119277 0.274073 0.827056 0.722684 -0.062500 1 0 0 0 0 0 4 571566
-0.002274 -0.000827 0.119277 0.274072 0.827066 0.722677 -0.062500 1 0 0 0 0 0 4 572567
-0.002274 -0.000827 0.119277 0.274059 0.827070 0.722682 -0.062500 1 0 0 0 0 0 4 573644
-0.002274 -0.000827 0.119277 0.274073 0.827056 0.722683 -0.062500 1 0 0 0 0 0 4 574637
-0.002274 -0.000827 0.119277 0.274071 0.827066 0.722677 -0.062500 1 0 0 0 0 0 4 575620
-0.002274 -0.000827 0.119277 0.274063 0.827058 0.722689 -0.062500 1 0 0 0 0 0 4 576742
-0.002274 -0.000827 0.119277 0.274070 0.827066 0.722678 -0.062500 1 0 0 0 0 0 4 577771
-0.002274 -0.000827 0.119277 0.274071 0.827067 0.722676 -0.062500 1 0 0 0 0 0 4 578658
-0.002274 -0.000827 0.119277 0.274063 0.827058 0.722689 -0.062500 1 0 0 0 0 0 4 579646
-0.002274 -0.000827 0.119277 0.274070 0.827066 0.722678 -0.062500 1 0 0 0 0 0 4 580599
-0.002274 -0.000827 0.119277 0.274071 0.827067 0.722676 -0.062500 1 0 0 0 0 0 4 581633
-0.002274 -0.000827 0.119277 0.274062 0.827058 0.722689 -0.062500 1 0 0 0 0 0 4 582585
-0.002274 -0.000827 0.119277 0.274070 0.827066 0.722677 -0.062500 1 0 0 0 0 0 4 583693
-0.002274 -0.000827 0.119277 0.274071 0.827067 0.722676 -0.062500 1 0 0 0 0 0 4 584614
-0.002274 -0.000827 0.119277 0.274062 0.827058 0.722689 -0.062500 1 0 0 0 0 0 4 585602
-0.002274 -0.000827 0.119277 0.274070 0.827066 0.722677 -0.062500 1 0 0 0 0 0 4 586615
-0.002274 -0.000827 0.119277 0.274074 0.827055 0.722683 -0.062500 1 0 0 0 0 0 4 587605
-0.002274 -0.000827 0.119277 0.274059 0.827068 0.722683 -0.062500 1 0 0 0 0 0 4 588563
-0.002274 -0.000827 0.119277 0.274070 0.827067 0.722677 -0.062500 1 0 0 0 0 0 4 589576
-0.002274 -0.000827 0.119277 0.274074 0.827055 0.722683 -0.062500 1 0 0 0 0 0 4 590553
-0.002274 -0.000827 0.119277 0.274059 0.827068 0.722683 -0.062500 1 0 0 0 0 0 4 591574
-0.002274 -0.000827 0.119277 0.274070 0.827067 0.722677 -0.062500 1 0 0 0 0 0 4 592584
-0.002274 -0.000827 0.119277 0.274074 0.827055 0.722682 -0.062500 1 0 0 0 0 0 4 593553
-0.002274 -0.000827 0.119277 0.274059 0.827068 0.722683 -0.062500 1 0 0 0 0 0 4 594555
-0.002274 -0.000827 0.119277 0.274073 0.827055 0.722683 -0.062500 1 0 0 0 0 0 4 595574
-0.002274 -0.000827 0.119277 0.274071 0.827065 0.722677 -0.062500 1 0 0 0 0 0 4 596615
-0.002274 -0.000827 0.119277 0.274059 0.827069 0.722682 -0.062500 1 0 0 0 0 0 4 597952
-0.002274 -0.000827 0.119277 0.274073 0.827055 0.722683 -0.062500 1 0 0 0 0 0 4 598625
-0.002274 -0.000827 0.119277 0.274071 0.827065 0.722677 -0.062500 1 0 0 0 0 0 4 599583
-0.002274 -0.000827 0.119277 0.274062 0.827058 0.722689 -0.062500 1 0 0 0 0 0 4 600617
-0.002274 -0.000827 0.119277 0.274070 0.827065 0.722677 -0.062500 1 0 0 0 0 0 4 601590
-0.002274 -0.000827 0.119277 0.274071 0.827066 0.722676 -0.062500 1 0 0 0 0 0 4 602586
-0.002274 -0.000827 0.119277 0.274062 0.827058 0.722689 -0.062500 1 0 0 0 0 0 4 603586
-0.002274 -0.000827 0.119277 0.274070 0.827066 0.722677 -0.062500 1 0 0 0 0 0 4 604587
-0.002274 -0.000827 0.119277 0.274071 0.827067 0.722676 -0.062500 1 0 0 0 0 0 4 605853
-0.002274 -0.000827 0.119277 0.274070 0.827067 0.722696 -0.062500 1 0 0 0 0 0 4 606876
-0.002274 -0.000827 0.119277 0.274071 0.827067 0.722678 -0.062500 1 0 0 0 0 0 4 607646
-0.002274 -0.000827 0.119277 0.274071 0.827067 0.722676 -0.062500 1 0 0 0 0 0 4 608812
-0.002274 -0.000827 0.119277 0.274063 0.827058 0.722689 -0.062500 1 0 0 0 0 0 4 609670
-0.002274 -0.000827 0.119277 0.274070 0.827066 0.722678 -0.062500 1 0 0 0 0 0 4 610769
-0.002274 -0.000827 0.119277 0.274075 0.827055 0.722683 -0.062500 1 0 0 0 0 0 4 611573
-0.002274 -0.000827 0.119277 0.274060 0.827068 0.722683 -0.062500 1 0 0 0 0 0 4 612801
-0.002274 -0.000827 0.119277 0.274070 0.827067 0.722677 -0.062500 1 0 0 0 0 0 4 613832
-0.002274 -0.000827 0.119277 0.274075 0.827055 0.722683 -0.062500 1 0 0 0 0 0 4 614812
-0.002274 -0.000827 0.119277 0.274060 0.827069 0.722683 -0.062500 1 0 0 0 0 0 4 615711
-0.002274 -0.000827 0.119277 0.274070 0.827067 0.722677 -0.062500 1 0 0 0 0 0 4 616621
-0.002274 -0.000827 0.119277 0.274074 0.827056 0.722683 -0.062500 1 0 0 0 0 0 4 617675
-0.002274 -0.000827 0.119277 0.274060 0.827069 0.722683 -0.062500 1 0 0 0 0 0 4 618670
-0.002274 -0.000827 0.119277 0.274070 0.827067 0.722677 -0.062500 1 0 0 0 0 0 4 619593
-0.002274 -0.000827 0.119277 0.274074 0.827056 0.722683 -0.062500 1 0 0 0 0 0 4 620583
-0.002274 -0.000827 0.119277 0.274059 0.827069 0.722683 -0.062500 1 0 0 0 0 0 4 621745
-0.002274 -0.000827 0.119277 0.274073 0.827056 0.722683 -0.062500 1 0 0 0 0 0 4 622640
-0.002274 -0.000827 0.119277 0.274071 0.827066 0.722677 -0.062500 1 0 0 0 0 0 4 623574
-0.002274 -0.000827 0.119277 0.274059 0.827070 0.722682 -0.062500 1 0 0 0 0 0 4 624613
-0.002274 -0.000827 0.119277 0.274073 0.827056 0.722683 -0.062500 1 0 0 0 0 0 4 625588
[truncated: 5,101,410 more chars]
