# Supplementary material for: Increasing Patient Engagement in Rehabilitation Exercises Using Computer-Based Citizen Science
Source: PLoS One. 2015 Mar 20;10(3):e0117013. doi: 10.1371/journal.pone.0117013 (PMC4368773; doi:10.1371/journal.pone.0117013)
Supplement: S4 Dataset — (ZIP) [file pone.0117013.s004.zip › Dataset_S4/P4/P4_with.dat]

0.014272 0.008044 0.170160 -0.408889 -2.202613 -2.565080 -0.000000 1 0 0 0 0 0 0 979
0.014307 0.008141 0.170265 -0.505498 -1.490921 -1.639803 -0.000031 1 0 0 0 0 0 0 1969
0.014346 0.008247 0.170357 -0.571773 -1.525787 -1.410084 -0.000063 1 0 0 0 0 0 0 2984
0.014370 0.008338 0.170457 -0.393950 -1.348657 -1.511605 -0.000094 1 0 0 0 0 0 0 3983
0.014392 0.008399 0.170551 -0.357471 -0.948410 -1.467588 -0.000125 1 0 0 0 0 0 0 4973
0.014429 0.008465 0.170644 -0.557625 -0.964666 -1.468954 -0.000156 1 0 0 0 0 0 0 5972
0.014457 0.008514 0.170749 -0.460619 -0.755841 -1.658997 -0.000187 1 0 0 0 0 0 0 6976
0.014480 0.008553 0.170845 -0.400974 -0.619788 -1.578136 -0.000219 1 0 0 0 0 0 0 7975
0.014506 0.008567 0.170943 -0.438920 -0.271645 -1.611776 -0.000250 1 0 0 0 0 0 0 8973
0.014513 0.008571 0.171034 -0.195749 -0.109784 -1.548145 -0.000281 1 0 0 0 0 0 0 9972
0.014552 0.008563 0.171121 -0.606837 0.047583 -1.518485 -0.000312 1 0 0 0 0 0 0 10963
0.014581 0.008575 0.171207 -0.522811 -0.193776 -1.536704 -0.000344 1 0 0 0 0 0 0 11986
0.014590 0.008578 0.171293 -0.247577 -0.105076 -1.540199 -0.000375 1 0 0 0 0 0 0 12980
0.014625 0.008592 0.171371 -0.579827 -0.241673 -1.472143 -0.000406 1 0 0 0 0 0 0 13976
0.014636 0.008596 0.171451 -0.308367 -0.132870 -1.524056 -0.000437 1 0 0 0 0 0 0 14973
0.014652 0.008614 0.171520 -0.352961 -0.300484 -1.394147 -0.000469 1 0 0 0 0 0 0 15973
0.014665 0.008660 0.171592 -0.323102 -0.696104 -1.443912 -0.000500 1 0 0 0 0 0 0 16973
0.014682 0.008699 0.171656 -0.382616 -0.642123 -1.374732 -0.000531 1 0 0 0 0 0 0 17974
0.014696 0.008756 0.171710 -0.365490 -0.876184 -1.268949 -0.000562 1 0 0 0 0 0 0 18973
0.014715 0.008801 0.171766 -0.419669 -0.744558 -1.298489 -0.000593 1 0 0 0 0 0 0 19954
0.014737 0.008839 0.171808 -0.474491 -0.655036 -1.144600 -0.000625 1 0 0 0 0 0 0 20978
0.014754 0.008897 0.171852 -0.435043 -0.897103 -1.179705 -0.000656 1 0 0 0 0 0 0 21980
0.014776 0.008942 0.171889 -0.490157 -0.767309 -1.106313 -0.000687 1 0 0 0 0 0 0 22976
0.014799 0.008982 0.171921 -0.532062 -0.683528 -1.074982 -0.000719 1 0 0 0 0 0 0 23973
0.014809 0.009000 0.171951 -0.355810 -0.404083 -1.057693 -0.000750 1 0 0 0 0 0 0 24974
0.014828 0.009026 0.171966 -0.476700 -0.484704 -0.890322 -0.000781 1 0 0 0 0 0 0 25973
0.014851 0.009057 0.171989 -0.547934 -0.555840 -0.994119 -0.000813 1 0 0 0 0 0 0 26983
0.014862 0.009071 0.171999 -0.401889 -0.354487 -0.872482 -0.000844 1 0 0 0 0 0 0 27973
0.014883 0.009097 0.172006 -0.523331 -0.478032 -0.825313 -0.000875 1 0 0 0 0 0 0 28980
0.014909 0.009127 0.172010 -0.609244 -0.566777 -0.815992 -0.000906 1 0 0 0 0 0 0 29976
0.014921 0.009143 0.172011 -0.456186 -0.378094 -0.810799 -0.000937 1 0 0 0 0 0 0 30974
0.014928 0.009150 0.172012 -0.364689 -0.263601 -0.820499 -0.000968 1 0 0 0 0 0 0 31965
0.014931 0.009154 0.172013 -0.321823 -0.207039 -0.838971 -0.001000 1 0 0 0 0 0 0 32972
0.014932 0.009156 0.172013 -0.304476 -0.180981 -0.860865 -0.001030 1 0 0 0 0 0 0 33954
0.014933 0.009157 0.172013 -0.300334 -0.170515 -0.885628 -0.001062 1 0 0 0 0 0 0 34973
0.014933 0.009157 0.172013 -0.302488 -0.167627 -0.910770 -0.001094 1 0 0 0 0 0 0 35972
0.014949 0.009176 0.172014 -0.511363 -0.407727 -0.950510 -0.001125 1 0 0 0 0 0 0 36972
0.014957 0.009185 0.172015 -0.436740 -0.314485 -0.970339 -0.001156 1 0 0 0 0 0 0 37974
0.014957 0.009211 0.172009 -0.328055 -0.529337 -0.920956 -0.001192 1 0 0 0 0 0 0 39136
0.014994 0.009240 0.172000 -0.816332 -0.588281 -0.890076 -0.001218 1 0 0 0 0 0 0 39967
0.015013 0.009254 0.171996 -0.634777 -0.417158 -0.971978 -0.001250 1 0 0 0 0 0 0 40973
0.015022 0.009262 0.171994 -0.503205 -0.311039 -1.032631 -0.001281 1 0 0 0 0 0 0 41974
0.015043 0.009284 0.171994 -0.639888 -0.496126 -1.089555 -0.001312 1 0 0 0 0 0 0 42971
0.015049 0.009317 0.171988 -0.469481 -0.654139 -1.042535 -0.001344 1 0 0 0 0 0 0 43981
0.015052 0.009333 0.171986 -0.425257 -0.465658 -1.100410 -0.001375 1 0 0 0 0 0 0 44977
0.015053 0.009342 0.171984 -0.409783 -0.345166 -1.148261 -0.001406 1 0 0 0 0 0 0 45975
0.015076 0.009343 0.171976 -0.689291 -0.245087 -1.088798 -0.001437 1 0 0 0 0 0 0 46975
0.015088 0.009344 0.171972 -0.581505 -0.235362 -1.160924 -0.001469 1 0 0 0 0 0 0 47972
0.015093 0.009345 0.171971 -0.505002 -0.234278 -1.217659 -0.001500 1 0 0 0 0 0 0 48975
0.015096 0.009345 0.171970 -0.467460 -0.235168 -1.258930 -0.001531 1 0 0 0 0 0 0 49971
0.015098 0.009345 0.171969 -0.452194 -0.237318 -1.292334 -0.001562 1 0 0 0 0 0 0 50972
0.015121 0.009342 0.171962 -0.732494 -0.202221 -1.226745 -0.001595 1 0 0 0 0 0 0 52034
0.015132 0.009341 0.171958 -0.625152 -0.225336 -1.295237 -0.001627 1 0 0 0 0 0 0 53030
0.015138 0.009341 0.171956 -0.548748 -0.240777 -1.349689 -0.001657 1 0 0 0 0 0 0 54012
0.015157 0.009359 0.171957 -0.715995 -0.490090 -1.405539 -0.001691 1 0 0 0 0 0 0 55086
0.015188 0.009365 0.171949 -0.902156 -0.361767 -1.334507 -0.001720 1 0 0 0 0 0 0 56031
0.015199 0.009390 0.171940 -0.671592 -0.596937 -1.325093 -0.001752 1 0 0 0 0 0 0 57033
0.015205 0.009403 0.171935 -0.587208 -0.468490 -1.411144 -0.001783 1 0 0 0 0 0 0 58040
0.015208 0.009410 0.171933 -0.549818 -0.379127 -1.473458 -0.001815 1 0 0 0 0 0 0 59047
0.015210 0.009413 0.171932 -0.534352 -0.332570 -1.517037 -0.001845 1 0 0 0 0 0 0 60034
0.015210 0.009415 0.171932 -0.530457 -0.310792 -1.551526 -0.001877 1 0 0 0 0 0 0 61032
0.015211 0.009416 0.171932 -0.532457 -0.301746 -1.581491 -0.001908 1 0 0 0 0 0 0 62028
0.015211 0.009416 0.171932 -0.537465 -0.299385 -1.608976 -0.001939 1 0 0 0 0 0 0 63012
0.015211 0.009416 0.171932 -0.543966 -0.300315 -1.634811 -0.001968 1 0 0 0 0 0 0 63971
0.015233 0.009414 0.171924 -0.835049 -0.264738 -1.563839 -0.001999 1 0 0 0 0 0 0 64960
0.015240 0.009434 0.171915 -0.675243 -0.567835 -1.555232 -0.002031 1 0 0 0 0 0 0 65969
0.015243 0.009445 0.171910 -0.627708 -0.475343 -1.641410 -0.002062 1 0 0 0 0 0 0 66960
0.015261 0.009468 0.171909 -0.813307 -0.644237 -1.717007 -0.002093 1 0 0 0 0 0 0 67969
0.015270 0.009480 0.171909 -0.725619 -0.510883 -1.755156 -0.002124 1 0 0 0 0 0 0 68957
0.015274 0.009486 0.171908 -0.667554 -0.424412 -1.786291 -0.002156 1 0 0 0 0 0 0 69968
0.015277 0.009489 0.171908 -0.640699 -0.381048 -1.814219 -0.002187 1 0 0 0 0 0 0 70958
0.015278 0.009491 0.171908 -0.631341 -0.361409 -1.841248 -0.002218 1 0 0 0 0 0 0 71958
0.015278 0.009492 0.171908 -0.631043 -0.353975 -1.867961 -0.002250 1 0 0 0 0 0 0 72968
0.015278 0.009492 0.171908 -0.635029 -0.352533 -1.893866 -0.002281 1 0 0 0 0 0 0 73957
0.015274 0.009514 0.171902 -0.583160 -0.634161 -1.843895 -0.002312 1 0 0 0 0 0 0 74967
0.015272 0.009525 0.171899 -0.616500 -0.529493 -1.902503 -0.002344 1 0 0 0 0 0 0 75982
0.015271 0.009531 0.171898 -0.641440 -0.452888 -1.950286 -0.002375 1 0 0 0 0 0 0 76968
0.015293 0.009530 0.171890 -0.941646 -0.375269 -1.889905 -0.002406 1 0 0 0 0 0 0 77959
0.015319 0.009549 0.171887 -1.049007 -0.616810 -1.975290 -0.002437 1 0 0 0 0 0 0 78968
0.015333 0.009559 0.171886 -0.896104 -0.525373 -2.026351 -0.002468 1 0 0 0 0 0 0 79958
0.015335 0.009585 0.171879 -0.744117 -0.739749 -1.987929 -0.002500 1 0 0 0 0 0 0 80969
0.015336 0.009598 0.171876 -0.724655 -0.598678 -2.051442 -0.002531 1 0 0 0 0 0 0 81957
0.015337 0.009605 0.171875 -0.723184 -0.503720 -2.102523 -0.002562 1 0 0 0 0 0 0 82967
0.015338 0.009609 0.171874 -0.726336 -0.454941 -2.140691 -0.002593 1 0 0 0 0 0 0 83957
0.015338 0.009611 0.171874 -0.731956 -0.432279 -2.172945 -0.002625 1 0 0 0 0 0 0 84968
0.015338 0.009611 0.171874 -0.738797 -0.422971 -2.201484 -0.002656 1 0 0 0 0 0 0 85958
0.015349 0.009652 0.171869 -0.892874 -0.940945 -2.164996 -0.002687 1 0 0 0 0 0 0 86974
0.015377 0.009669 0.171859 -1.128967 -0.700160 -2.121053 -0.002719 1 0 0 0 0 0 0 87976
0.015391 0.009678 0.171854 -0.985937 -0.572816 -2.206821 -0.002750 1 0 0 0 0 0 0 88967
0.015414 0.009702 0.171853 -1.094742 -0.748180 -2.283030 -0.002781 1 0 0 0 0 0 0 89973
0.015447 0.009710 0.171845 -1.249341 -0.582329 -2.225100 -0.002812 1 0 0 0 0 0 0 90978
0.015464 0.009715 0.171841 -1.060594 -0.517974 -2.297413 -0.002843 1 0 0 0 0 0 0 91965
0.015473 0.009718 0.171839 -0.941856 -0.487567 -2.354530 -0.002875 1 0 0 0 0 0 0 92975
0.015472 0.009740 0.171832 -0.824903 -0.753441 -2.318978 -0.002906 1 0 0 0 0 0 0 93969
0.015488 0.009771 0.171830 -1.029571 -0.881020 -2.396882 -0.002937 1 0 0 0 0 0 0 94976
0.015496 0.009786 0.171829 -0.956043 -0.704222 -2.443584 -0.002969 1 0 0 0 0 0 0 95977
0.015500 0.009793 0.171828 -0.905038 -0.593215 -2.478945 -0.003000 1 0 0 0 0 0 0 96973
0.015502 0.009797 0.171828 -0.881881 -0.537339 -2.509314 -0.003031 1 0 0 0 0 0 0 97971
0.015519 0.009818 0.171829 -1.079138 -0.751951 -2.549125 -0.003062 1 0 0 0 0 0 0 98970
0.015527 0.009828 0.171829 -0.997993 -0.645434 -2.571005 -0.003093 1 0 0 0 0 0 0 99969
0.015553 0.009830 0.171822 -1.227408 -0.535460 -2.496029 -0.003125 1 0 0 0 0 0 0 100970
0.015582 0.009850 0.171819 -1.298530 -0.759754 -2.573231 -0.003156 1 0 0 0 0 0 0 101968
0.015597 0.009860 0.171818 -1.127428 -0.659565 -2.622037 -0.003187 1 0 0 0 0 0 0 102973
0.015604 0.009865 0.171817 -1.024655 -0.589670 -2.658726 -0.003219 1 0 0 0 0 0 0 103976
0.015623 0.009886 0.171818 -1.179935 -0.795234 -2.700742 -0.003249 1 0 0 0 0 0 0 104961
0.015655 0.009893 0.171811 -1.361546 -0.646195 -2.626350 -0.003281 1 0 0 0 0 0 0 105975
0.015671 0.009898 0.171807 -1.187343 -0.590745 -2.691379 -0.003312 1 0 0 0 0 0 0 106973
0.015679 0.009900 0.171806 -1.076076 -0.565027 -2.744543 -0.003343 1 0 0 0 0 0 0 107969
0.015683 0.009901 0.171805 -1.021187 -0.553512 -2.784380 -0.003375 1 0 0 0 0 0 0 108970
0.015685 0.009902 0.171804 -0.997437 -0.549634 -2.816961 -0.003406 1 0 0 0 0 0 0 109969
0.015686 0.009902 0.171804 -0.989720 -0.549838 -2.846022 -0.003437 1 0 0 0 0 0 0 110968
0.015687 0.009902 0.171804 -0.990703 -0.552588 -2.875084 -0.003470 1 0 0 0 0 0 0 112031
0.015687 0.009902 0.171804 -0.995286 -0.556211 -2.901775 -0.003502 1 0 0 0 0 0 0 113033
0.015683 0.009924 0.171798 -0.944073 -0.840433 -2.849986 -0.003532 1 0 0 0 0 0 0 114005
0.015703 0.009932 0.171788 -1.261257 -0.699857 -2.810070 -0.003563 1 0 0 0 0 0 0 115004
0.015713 0.009936 0.171783 -1.177548 -0.643817 -2.900424 -0.003595 1 0 0 0 0 0 0 116029
0.015718 0.009939 0.171780 -1.112885 -0.616236 -2.966187 -0.003627 1 0 0 0 0 0 0 117027
0.015743 0.009937 0.171772 -1.365034 -0.565539 -2.913612 -0.003658 1 0 0 0 0 0 0 118033
0.015755 0.009937 0.171768 -1.243534 -0.579957 -2.989967 -0.003689 1 0 0 0 0 0 0 119015
0.015762 0.009937 0.171766 -1.160248 -0.590806 -3.049549 -0.003721 1 0 0 0 0 0 0 120037
0.015760 0.009958 0.171759 -1.061332 -0.877584 -3.013779 -0.003751 1 0 0 0 0 0 0 121005
0.015760 0.009969 0.171756 -1.070163 -0.775387 -3.080718 -0.003783 1 0 0 0 0 0 0 122026
0.015760 0.009975 0.171754 -1.082432 -0.699697 -3.132273 -0.003813 1 0 0 0 0 0 0 123004
0.015760 0.009978 0.171753 -1.092706 -0.660777 -3.171322 -0.003845 1 0 0 0 0 0 0 124004
0.015760 0.009980 0.171753 -1.101898 -0.642952 -3.203559 -0.003876 1 0 0 0 0 0 0 125004
0.015782 0.009977 0.171745 -1.394924 -0.598612 -3.134286 -0.003908 1 0 0 0 0 0 0 126027
0.015793 0.009977 0.171742 -1.295115 -0.617224 -3.204299 -0.003940 1 0 0 0 0 0 0 127075
0.015799 0.009977 0.171740 -1.222234 -0.630164 -3.258421 -0.003971 1 0 0 0 0 0 0 128036
0.015802 0.009977 0.171739 -1.186859 -0.638232 -3.299116 -0.004002 1 0 0 0 0 0 0 129037
0.015803 0.009977 0.171739 -1.172768 -0.644074 -3.332006 -0.004033 1 0 0 0 0 0 0 130032
0.015804 0.009977 0.171738 -1.170146 -0.649291 -3.361697 -0.004065 1 0 0 0 0 0 0 131049
0.015804 0.009977 0.171738 -1.172612 -0.653920 -3.388058 -0.004095 1 0 0 0 0 0 0 132004
0.015804 0.009977 0.171738 -1.178510 -0.658875 -3.414683 -0.004126 1 0 0 0 0 0 0 133005
0.015805 0.009977 0.171738 -1.185804 -0.663716 -3.440869 -0.004157 1 0 0 0 0 0 0 134002
0.015805 0.009977 0.171738 -1.193940 -0.668642 -3.466963 -0.004188 1 0 0 0 0 0 0 135005
0.015800 0.009998 0.171732 -1.145113 -0.954105 -3.416013 -0.004220 1 0 0 0 0 0 0 136033
0.015798 0.010009 0.171729 -1.179005 -0.851584 -3.473713 -0.004251 1 0 0 0 0 0 0 137004
0.015797 0.010015 0.171728 -1.204577 -0.776385 -3.522055 -0.004282 1 0 0 0 0 0 0 138004
0.015797 0.010018 0.171727 -1.221967 -0.737927 -3.560433 -0.004315 1 0 0 0 0 0 0 139047
0.015797 0.010019 0.171727 -1.234363 -0.720310 -3.591336 -0.004345 1 0 0 0 0 0 0 140030
0.015797 0.010020 0.171727 -1.244782 -0.713674 -3.619430 -0.004376 1 0 0 0 0 0 0 141015
0.015797 0.010020 0.171727 -1.254586 -0.712843 -3.647008 -0.004408 1 0 0 0 0 0 0 142033
0.015797 0.010020 0.171727 -1.263915 -0.714876 -3.673849 -0.004440 1 0 0 0 0 0 0 143047
0.015797 0.010020 0.171727 -1.272584 -0.718177 -3.699029 -0.004470 1 0 0 0 0 0 0 144010
0.015797 0.010021 0.171727 -1.281722 -0.722498 -3.725420 -0.004501 1 0 0 0 0 0 0 145026
0.015792 0.010042 0.171721 -1.232846 -1.007458 -3.673081 -0.004532 1 0 0 0 0 0 0 146008
0.015790 0.010053 0.171718 -1.267669 -0.905330 -3.732930 -0.004565 1 0 0 0 0 0 0 147061
0.015789 0.010059 0.171717 -1.292489 -0.829498 -3.778667 -0.004593 1 0 0 0 0 0 0 147959
0.015789 0.010062 0.171716 -1.309569 -0.790941 -3.816139 -0.004625 1 0 0 0 0 0 0 148967
0.015789 0.010063 0.171716 -1.322079 -0.773330 -3.847195 -0.004656 1 0 0 0 0 0 0 149956
0.015773 0.010045 0.171715 -1.127073 -0.525270 -3.865282 -0.004687 1 0 0 0 0 0 0 150968
0.015761 0.010058 0.171708 -1.160479 -0.900658 -3.818732 -0.004718 1 0 0 0 0 0 0 151962
0.015755 0.010065 0.171705 -1.254217 -0.864891 -3.881033 -0.004750 1 0 0 0 0 0 0 152966
0.015752 0.010068 0.171704 -1.311174 -0.824835 -3.930994 -0.004781 1 0 0 0 0 0 0 153955
0.015750 0.010070 0.171703 -1.344033 -0.803994 -3.969167 -0.004812 1 0 0 0 0 0 0 154955
0.015730 0.010074 0.171696 -1.100995 -0.834211 -3.912338 -0.004843 1 0 0 0 0 0 0 155966
0.015719 0.010076 0.171693 -1.222456 -0.820746 -3.977937 -0.004874 1 0 0 0 0 0 0 156956
0.015715 0.010077 0.171691 -1.309947 -0.811302 -4.031063 -0.004906 1 0 0 0 0 0 0 157965
0.015712 0.010078 0.171690 -1.359394 -0.807392 -4.070314 -0.004937 1 0 0 0 0 0 0 158955
0.015711 0.010078 0.171690 -1.388477 -0.807371 -4.102998 -0.004968 1 0 0 0 0 0 0 159965
0.015690 0.010082 0.171683 -1.148780 -0.851722 -4.058787 -0.005019 1 0 0 0 0 0 0 161581
0.015680 0.010083 0.171680 -1.264155 -0.840754 -4.107573 -0.005031 1 0 0 0 0 0 0 161969
0.015675 0.010085 0.171678 -1.351210 -0.834047 -4.159526 -0.005062 1 0 0 0 0 0 0 162956
0.015668 0.010107 0.171671 -1.342648 -1.112379 -4.120759 -0.005093 1 0 0 0 0 0 0 163967
0.015665 0.010118 0.171668 -1.397080 -1.005842 -4.185498 -0.005124 1 0 0 0 0 0 0 164956
0.015648 0.010105 0.171666 -1.226485 -0.686770 -4.226254 -0.005156 1 0 0 0 0 0 0 165964
0.015639 0.010099 0.171665 -1.329884 -0.742604 -4.269331 -0.005187 1 0 0 0 0 0 0 166956
0.015613 0.010099 0.171672 -1.119227 -0.831421 -4.403684 -0.005218 1 0 0 0 0 0 0 167965
0.015596 0.010120 0.171669 -1.212720 -1.122453 -4.313937 -0.005249 1 0 0 0 0 0 0 168955
0.015571 0.010112 0.171667 -1.139253 -0.780003 -4.335401 -0.005281 1 0 0 0 0 0 0 169965
0.015559 0.010108 0.171666 -1.299204 -0.802115 -4.374782 -0.005312 1 0 0 0 0 0 0 170954
0.015553 0.010106 0.171665 -1.402503 -0.834116 -4.408877 -0.005343 1 0 0 0 0 0 0 171955
0.015545 0.010127 0.171659 -1.401864 -1.134915 -4.360544 -0.005375 1 0 0 0 0 0 0 172964
0.015542 0.010138 0.171656 -1.460784 -1.040409 -4.421242 -0.005406 1 0 0 0 0 0 0 173966
0.015524 0.010125 0.171654 -1.292340 -0.727548 -4.459806 -0.005438 1 0 0 0 0 0 0 174981
0.015516 0.010118 0.171653 -1.396958 -0.786416 -4.501855 -0.005468 1 0 0 0 0 0 0 175967
0.015511 0.010115 0.171652 -1.471619 -0.839045 -4.536619 -0.005500 1 0 0 0 0 0 0 176965
0.015509 0.010113 0.171652 -1.515019 -0.869668 -4.566998 -0.005531 1 0 0 0 0 0 0 177972
0.015508 0.010113 0.171652 -1.540903 -0.887396 -4.594679 -0.005562 1 0 0 0 0 0 0 178962
0.015503 0.010134 0.171646 -1.499982 -1.179653 -4.543227 -0.005594 1 0 0 0 0 0 0 179975
0.015501 0.010144 0.171643 -1.538623 -1.080705 -4.602224 -0.005625 1 0 0 0 0 0 0 180968
0.015500 0.010150 0.171642 -1.566553 -1.007256 -4.651114 -0.005656 1 0 0 0 0 0 0 181975
0.015484 0.010134 0.171640 -1.377796 -0.727898 -4.677126 -0.005687 1 0 0 0 0 0 0 182972
0.015454 0.010130 0.171647 -1.187420 -0.844371 -4.811815 -0.005718 1 0 0 0 0 0 0 183969
0.015439 0.010127 0.171650 -1.366109 -0.887902 -4.802194 -0.005750 1 0 0 0 0 0 0 184969
0.015431 0.010125 0.171652 -1.488376 -0.912607 -4.802449 -0.005781 1 0 0 0 0 0 0 185967
0.015427 0.010125 0.171652 -1.557551 -0.928440 -4.815330 -0.005812 1 0 0 0 0 0 0 186968
0.015421 0.010146 0.171647 -1.538578 -1.220286 -4.756194 -0.005843 1 0 0 0 0 0 0 187967
0.015418 0.010156 0.171644 -1.588704 -1.121606 -4.811951 -0.005875 1 0 0 0 0 0 0 188967
0.015416 0.010162 0.171643 -1.622384 -1.048408 -4.859110 -0.005906 1 0 0 0 0 0 0 189969
0.015400 0.010146 0.171641 -1.436553 -0.769410 -4.884373 -0.005937 1 0 0 0 0 0 0 190973
0.015391 0.010138 0.171641 -1.532824 -0.847908 -4.920052 -0.005968 1 0 0 0 0 0 0 191969
0.015387 0.010135 0.171640 -1.603482 -0.910848 -4.951793 -0.006000 1 0 0 0 0 0 0 192973
0.015385 0.010133 0.171640 -1.644734 -0.946717 -4.980282 -0.006031 1 0 0 0 0 0 0 193966
0.015384 0.010132 0.171640 -1.669821 -0.967330 -5.007494 -0.006062 1 0 0 0 0 0 0 194966
0.015384 0.010131 0.171640 -1.686676 -0.980050 -5.034016 -0.006093 1 0 0 0 0 0 0 195968
0.015379 0.010152 0.171634 -1.640740 -1.269949 -4.981222 -0.006125 1 0 0 0 0 0 0 196965
0.015377 0.010163 0.171631 -1.677230 -1.169905 -5.040174 -0.006156 1 0 0 0 0 0 0 197966
0.015376 0.010169 0.171630 -1.703966 -1.095918 -5.088897 -0.006187 1 0 0 0 0 0 0 198971
0.015376 0.010172 0.171629 -1.721345 -1.057876 -5.126094 -0.006218 1 0 0 0 0 0 0 199965
0.015375 0.010173 0.171629 -1.734113 -1.040683 -5.157464 -0.006250 1 0 0 0 0 0 0 200966
0.015359 0.010155 0.171628 -1.537570 -0.792753 -5.174324 -0.006281 1 0 0 0 0 0 0 201965
0.015347 0.010168 0.171621 -1.570048 -1.168498 -5.127259 -0.006312 1 0 0 0 0 0 0 202967
0.015341 0.010175 0.171618 -1.664035 -1.132728 -5.189951 -0.006343 1 0 0 0 0 0 0 203964
0.015338 0.010178 0.171617 -1.721336 -1.092912 -5.240525 -0.006375 1 0 0 0 0 0 0 204966
0.015337 0.010180 0.171616 -1.753990 -1.071962 -5.278314 -0.006405 1 0 0 0 0 0 0 205947
0.015336 0.010181 0.171616 -1.774481 -1.063498 -5.310635 -0.006437 1 0 0 0 0 0 0 206967
0.015336 0.010181 0.171615 -1.788820 -1.061384 -5.339305 -0.006468 1 0 0 0 0 0 0 207967
0.015336 0.010182 0.171615 -1.800223 -1.062766 -5.366441 -0.006500 1 0 0 0 0 0 0 208966
0.015336 0.010182 0.171615 -1.810235 -1.065930 -5.392895 -0.006531 1 0 0 0 0 0 0 209967
0.015320 0.010163 0.171614 -1.612292 -0.828356 -5.407307 -0.006562 1 0 0 0 0 0 0 210966
0.015312 0.010154 0.171614 -1.703064 -0.928411 -5.438061 -0.006593 1 0 0 0 0 0 0 211965
0.015308 0.010150 0.171614 -1.771014 -1.002303 -5.467313 -0.006625 1 0 0 0 0 0 0 212965
0.015306 0.010147 0.171614 -1.811144 -1.043787 -5.494843 -0.006656 1 0 0 0 0 0 0 213964
0.015305 0.010146 0.171614 -1.835688 -1.067262 -5.521648 -0.006687 1 0 0 0 0 0 0 214970
0.015304 0.010146 0.171614 -1.852194 -1.081390 -5.547627 -0.006718 1 0 0 0 0 0 0 215961
0.015304 0.010145 0.171614 -1.864763 -1.091061 -5.573740 -0.006750 1 0 0 0 0 0 0 216965
0.015304 0.010145 0.171614 -1.875461 -1.098436 -5.599742 -0.006781 1 0 0 0 0 0 0 217969
0.015304 0.010145 0.171614 -1.885049 -1.104609 -5.625463 -0.006812 1 0 0 0 0 0 0 218965
0.015300 0.010167 0.171608 -1.835194 -1.391519 -5.572280 -0.006843 1 0 0 0 0 0 0 219967
0.015297 0.010178 0.171605 -1.869959 -1.289932 -5.630977 -0.006874 1 0 0 0 0 0 0 220963
0.015297 0.010183 0.171603 -1.895826 -1.215207 -5.679712 -0.006906 1 0 0 0 0 0 0 221970
0.015296 0.010186 0.171603 -1.912586 -1.176735 -5.716456 -0.006936 1 0 0 0 0 0 0 222947
0.015296 0.010188 0.171602 -1.925255 -1.159482 -5.748209 -0.006968 1 0 0 0 0 0 0 223964
0.015280 0.010170 0.171601 -1.728197 -0.911289 -5.764895 -0.007000 1 0 0 0 0 0 0 224965
0.015272 0.010161 0.171601 -1.819373 -1.005807 -5.796794 -0.007031 1 0 0 0 0 0 0 225964
0.015268 0.010157 0.171601 -1.887624 -1.077065 -5.826771 -0.007062 1 0 0 0 0 0 0 226971
0.015266 0.010154 0.171600 -1.928284 -1.117413 -5.856066 -0.007095 1 0 0 0 0 0 0 228029
0.015265 0.010153 0.171600 -1.952710 -1.140088 -5.882762 -0.007126 1 0 0 0 0 0 0 229025
0.015265 0.010153 0.171600 -1.969126 -1.153843 -5.908541 -0.007157 1 0 0 0 0 0 0 230007
0.015265 0.010153 0.171600 -1.982149 -1.163607 -5.935851 -0.007190 1 0 0 0 0 0 0 231057
0.015264 0.010152 0.171600 -1.991873 -1.170242 -5.959165 -0.007218 1 0 0 0 0 0 0 231956
0.015264 0.010152 0.171600 -2.001542 -1.176521 -5.985264 -0.007250 1 0 0 0 0 0 0 232966
0.015248 0.010134 0.171599 -1.803077 -0.940144 -5.998820 -0.007280 1 0 0 0 0 0 0 233954
0.015241 0.010125 0.171599 -1.893753 -1.040947 -6.029816 -0.007312 1 0 0 0 0 0 0 234964
0.015237 0.010120 0.171599 -1.961704 -1.115088 -6.058833 -0.007343 1 0 0 0 0 0 0 235955
0.015235 0.010118 0.171599 -2.001753 -1.156786 -6.086638 -0.007375 1 0 0 0 0 0 0 236964
0.015234 0.010117 0.171599 -2.026089 -1.180218 -6.113000 -0.007405 1 0 0 0 0 0 0 237953
0.015233 0.010116 0.171599 -2.042649 -1.194527 -6.139184 -0.007437 1 0 0 0 0 0 0 238953
0.015233 0.010116 0.171599 -2.055247 -1.204175 -6.165462 -0.007468 1 0 0 0 0 0 0 239963
0.015213 0.010119 0.171592 -1.798914 -1.251002 -6.099768 -0.007499 1 0 0 0 0 0 0 240953
0.015203 0.010120 0.171588 -1.916189 -1.245795 -6.163925 -0.007531 1 0 0 0 0 0 0 241964
0.015198 0.010121 0.171587 -2.001476 -1.240439 -6.215699 -0.007562 1 0 0 0 0 0 0 242953
0.015195 0.010122 0.171586 -2.050110 -1.238806 -6.255025 -0.007593 1 0 0 0 0 0 0 243963
0.015194 0.010122 0.171586 -2.078324 -1.239929 -6.286959 -0.007624 1 0 0 0 0 0 0 244953
0.015178 0.010104 0.171585 -1.888936 -1.000684 -6.303666 -0.007656 1 0 0 0 0 0 0 245957
0.015170 0.010095 0.171584 -1.984043 -1.099832 -6.336092 -0.007687 1 0 0 0 0 0 0 246963
0.015165 0.010091 0.171584 -2.054081 -1.173120 -6.365846 -0.007718 1 0 0 0 0 0 0 247953
0.015163 0.010088 0.171584 -2.095248 -1.214367 -6.393949 -0.007749 1 0 0 0 0 0 0 248961
0.015147 0.010069 0.171583 -1.913418 -0.996126 -6.411378 -0.007784 1 0 0 0 0 0 0 250078
0.015138 0.010059 0.171582 -2.010901 -1.104910 -6.439804 -0.007812 1 0 0 0 0 0 0 250963
0.015134 0.010054 0.171582 -2.082662 -1.183363 -6.469154 -0.007843 1 0 0 0 0 0 0 251953
0.015116 0.010033 0.171581 -1.916885 -0.985150 -6.484582 -0.007875 1 0 0 0 0 0 0 252963
0.015103 0.010044 0.171574 -1.965441 -1.387313 -6.440223 -0.007909 1 0 0 0 0 0 0 254078
0.015096 0.010050 0.171571 -2.066505 -1.363698 -6.500104 -0.007937 1 0 0 0 0 0 0 254963
0.015077 0.010035 0.171569 -1.921017 -1.088668 -6.541388 -0.007972 1 0 0 0 0 0 0 256094
0.015068 0.010027 0.171568 -2.036401 -1.165553 -6.581255 -0.007999 1 0 0 0 0 0 0 256954
0.015047 0.010005 0.171566 -1.910055 -0.985955 -6.607389 -0.008035 1 0 0 0 0 0 0 258089
0.015032 0.010015 0.171559 -1.977200 -1.397785 -6.561022 -0.008062 1 0 0 0 0 0 0 258979
0.015047 0.010018 0.171549 -2.379047 -1.342828 -6.535590 -0.008104 1 0 0 0 0 0 0 260296
0.015039 0.010001 0.171543 -2.126996 -1.088011 -6.609930 -0.008129 1 0 0 0 0 0 0 261095
0.015035 0.009993 0.171540 -2.164720 -1.178173 -6.681898 -0.008160 1 0 0 0 0 0 0 262084
0.015013 0.009992 0.171531 -1.934548 -1.285270 -6.639794 -0.008191 1 0 0 0 0 0 0 263096
0.015002 0.009992 0.171527 -2.065106 -1.310363 -6.712207 -0.008218 1 0 0 0 0 0 0 263962
0.014981 0.009974 0.171524 -1.950466 -1.078644 -6.760186 -0.008253 1 0 0 0 0 0 0 265089
0.014955 0.009946 0.171522 -1.875904 -0.937356 -6.794328 -0.008285 1 0 0 0 0 0 0 266095
0.014937 0.009954 0.171515 -1.986800 -1.388412 -6.757719 -0.008316 1 0 0 0 0 0 0 267101
0.014912 0.009940 0.171510 -1.914054 -1.149098 -6.812221 -0.008347 1 0 0 0 0 0 0 268088
0.014900 0.009933 0.171508 -2.074050 -1.223823 -6.870922 -0.008379 1 0 0 0 0 0 0 269091
0.014874 0.009933 0.171500 -1.907812 -1.321419 -6.821319 -0.008410 1 0 0 0 0 0 0 270092
0.014861 0.009933 0.171496 -2.072472 -1.342345 -6.894234 -0.008441 1 0 0 0 0 0 0 271091
0.014839 0.009915 0.171494 -1.972145 -1.106932 -6.933755 -0.008468 1 0 0 0 0 0 0 271962
0.014829 0.009906 0.171478 -2.133319 -1.208136 -6.792265 -0.008503 1 0 0 0 0 0 0 273087
0.014825 0.009902 0.171470 -2.225941 -1.289036 -6.909182 -0.008535 1 0 0 0 0 0 0 274091
0.014807 0.009882 0.171465 -2.065190 -1.087778 -6.981514 -0.008566 1 0 0 0 0 0 0 275093
0.014778 0.009875 0.171456 -1.904086 -1.243634 -6.949920 -0.008597 1 0 0 0 0 0 0 276097
0.014763 0.009872 0.171452 -2.087662 -1.312491 -7.032487 -0.008628 1 0 0 0 0 0 0 277075
0.014762 0.009850 0.171441 -2.285986 -1.063606 -6.981492 -0.008659 1 0 0 0 0 0 0 278070
0.014742 0.009842 0.171429 -2.055410 -1.235790 -6.978619 -0.008691 1 0 0 0 0 0 0 279093
0.014732 0.009838 0.171423 -2.178432 -1.315082 -7.084010 -0.008722 1 0 0 0 0 0 0 280091
0.014711 0.009818 0.171419 -2.055930 -1.110135 -7.142564 -0.008753 1 0 0 0 0 0 0 281089
0.014680 0.009812 0.171410 -1.915224 -1.264061 -7.100266 -0.008781 1 0 0 0 0 0 0 281967
0.014665 0.009809 0.171406 -2.111651 -1.333044 -7.183293 -0.008816 1 0 0 0 0 0 0 283082
0.014659 0.009807 0.171389 -2.254835 -1.366286 -7.050503 -0.008847 1 0 0 0 0 0 0 284070
0.014641 0.009789 0.171380 -2.114085 -1.148934 -7.159422 -0.008878 1 0 0 0 0 0 0 285089
0.014627 0.009801 0.171370 -2.168861 -1.537901 -7.174737 -0.008910 1 0 0 0 0 0 0 286089
0.014627 0.009787 0.171357 -2.351827 -1.222658 -7.156532 -0.008941 1 0 0 0 0 0 0 287089
0.014606 0.009783 0.171343 -2.115907 -1.337753 -7.174322 -0.008972 1 0 0 0 0 0 0 288070
0.014581 0.009763 0.171335 -2.027775 -1.142524 -7.277169 -0.009004 1 0 0 0 0 0 0 289091
0.014569 0.009754 0.171317 -2.211737 -1.259090 -7.168488 -0.009035 1 0 0 0 0 0 0 290088
0.014564 0.009750 0.171308 -2.318313 -1.346721 -7.305017 -0.009066 1 0 0 0 0 0 0 291090
0.014541 0.009751 0.171297 -2.101805 -1.430699 -7.305451 -0.009097 1 0 0 0 0 0 0 292089
0.014536 0.009731 0.171283 -2.317583 -1.157425 -7.291430 -0.009128 1 0 0 0 0 0 0 293070
0.014513 0.009724 0.171269 -2.114521 -1.313409 -7.313367 -0.009160 1 0 0 0 0 0 0 294086
0.014502 0.009721 0.171263 -2.254578 -1.383531 -7.434737 -0.009193 1 0 0 0 0 0 0 295158
0.014498 0.009720 0.171245 -2.365325 -1.415626 -7.320270 -0.009224 1 0 0 0 0 0 0 296153
0.014481 0.009702 0.171235 -2.207235 -1.196623 -7.437044 -0.009255 1 0 0 0 0 0 0 297124
0.014474 0.009693 0.171216 -2.330941 -1.301913 -7.342984 -0.009286 1 0 0 0 0 0 0 298125
0.014450 0.009693 0.171199 -2.133185 -1.423869 -7.392027 -0.009317 1 0 0 0 0 0 0 299123
0.014445 0.009671 0.171183 -2.357982 -1.169205 -7.418262 -0.009349 1 0 0 0 0 0 0 300160
0.014438 0.009683 0.171169 -2.367377 -1.576673 -7.475311 -0.009380 1 0 0 0 0 0 0 301153
0.014441 0.009668 0.171154 -2.503662 -1.270340 -7.484031 -0.009412 1 0 0 0 0 0 0 302154
0.014422 0.009664 0.171139 -2.239941 -1.390309 -7.515315 -0.009443 1 0 0 0 0 0 0 303150
0.014398 0.009644 0.171116 -2.153002 -1.195652 -7.429267 -0.009474 1 0 0 0 0 0 0 304157
0.014388 0.009635 0.171091 -2.329671 -1.320554 -7.405114 -0.009507 1 0 0 0 0 0 0 305200
0.014368 0.009613 0.171077 -2.218826 -1.165776 -7.582955 -0.009537 1 0 0 0 0 0 0 306156
0.014360 0.009602 0.171056 -2.365448 -1.302550 -7.518271 -0.009567 1 0 0 0 0 0 0 307126
0.014335 0.009601 0.171038 -2.178037 -1.439863 -7.582061 -0.009598 1 0 0 0 0 0 0 308126
0.014329 0.009579 0.171021 -2.408100 -1.190973 -7.614215 -0.009630 1 0 0 0 0 0 0 309123
0.014323 0.009591 0.170992 -2.434499 -1.601550 -7.478990 -0.009661 1 0 0 0 0 0 0 310124
0.014311 0.009557 0.170969 -2.361502 -1.059999 -7.553801 -0.009692 1 0 0 0 0 0 0 311125
0.014307 0.009541 0.170942 -2.464514 -1.236036 -7.549239 -0.009723 1 0 0 0 0 0 0 312123
0.014285 0.009537 0.170922 -2.246545 -1.413778 -7.652187 -0.009755 1 0 0 0 0 0 0 313123
0.014255 0.009539 0.170891 -2.122872 -1.509677 -7.525578 -0.009787 1 0 0 0 0 0 0 314152
0.014242 0.009541 0.170861 -2.339068 -1.527027 -7.554412 -0.009818 1 0 0 0 0 0 0 315149
0.014221 0.009525 0.170830 -2.266629 -1.289488 -7.568954 -0.009848 1 0 0 0 0 0 0 316130
0.014213 0.009518 0.170801 -2.425659 -1.390222 -7.603347 -0.009880 1 0 0 0 0 0 0 317145
0.014194 0.009497 0.170770 -2.316149 -1.219586 -7.613849 -0.009911 1 0 0 0 0 0 0 318129
0.014187 0.009487 0.170741 -2.456237 -1.356610 -7.645944 -0.009943 1 0 0 0 0 0 0 319149
0.014169 0.009465 0.170710 -2.336992 -1.204259 -7.654906 -0.009973 1 0 0 0 0 0 0 320130
0.014157 0.009476 0.170675 -2.408521 -1.635511 -7.604770 -0.010005 1 0 0 0 0 0 0 321143
0.014137 0.009464 0.170641 -2.314176 -1.380323 -7.647682 -0.010036 1 0 0 0 0 0 0 322143
0.014113 0.009441 0.170609 -2.254120 -1.203729 -7.683437 -0.010067 1 0 0 0 0 0 0 323130
0.014082 0.009434 0.170571 -2.159717 -1.394409 -7.629569 -0.010099 1 0 0 0 0 0 0 324144
0.014091 0.009428 0.170530 -2.673991 -1.440380 -7.605279 -0.010130 1 0 0 0 0 0 0 325128
0.014081 0.009408 0.170494 -2.494305 -1.259029 -7.684295 -0.010161 1 0 0 0 0 0 0 326141
0.014057 0.009402 0.170454 -2.295412 -1.429823 -7.656911 -0.010192 1 0 0 0 0 0 0 327127
0.014031 0.009382 0.170419 -2.251054 -1.260568 -7.726968 -0.010222 1 0 0 0 0 0 0 328085
0.013999 0.009376 0.170379 -2.169381 -1.433116 -7.695273 -0.010253 1 0 0 0 0 0 0 329077
0.013991 0.009352 0.170336 -2.478345 -1.221153 -7.664234 -0.010285 1 0 0 0 0 0 0 330084
0.013951 0.009326 0.170291 -2.106334 -1.168664 -7.653786 -0.010316 1 0 0 0 0 0 0 331076
0.013918 0.009296 0.170253 -2.144338 -1.108583 -7.758962 -0.010347 1 0 0 0 0 0 0 332075
0.013903 0.009281 0.170204 -2.408326 -1.313118 -7.645323 -0.010378 1 0 0 0 0 0 0 333084
0.013877 0.009279 0.170158 -2.283257 -1.489701 -7.682587 -0.010409 1 0 0 0 0 0 0 334074
0.013851 0.009260 0.170103 -2.269652 -1.297004 -7.596228 -0.010441 1 0 0 0 0 0 0 335087
0.013841 0.009252 0.170047 -2.485668 -1.421466 -7.571045 -0.010472 1 0 0 0 0 0 0 336075
0.013801 0.009234 0.169995 -2.116840 -1.306767 -7.648086 -0.010503 1 0 0 0 0 0 0 337085
0.013784 0.009227 0.169939 -2.383901 -1.431081 -7.619428 -0.010534 1 0 0 0 0 0 0 338074
0.013762 0.009205 0.169880 -2.353318 -1.268641 -7.585456 -0.010566 1 0 0 0 0 0 0 339093
0.013733 0.009199 0.169813 -2.257173 -1.451895 -7.488454 -0.010597 1 0 0 0 0 0 0 340075
0.013699 0.009201 0.169758 -2.195623 -1.581398 -7.646805 -0.010628 1 0 0 0 0 0 0 341083
0.013669 0.009185 0.169699 -2.233459 -1.355099 -7.625375 -0.010659 1 0 0 0 0 0 0 342074
0.013636 0.009181 0.169631 -2.194860 -1.500329 -7.527321 -0.010691 1 0 0 0 0 0 0 343087
0.013589 0.009144 0.169564 -2.023667 -1.071113 -7.538408 -0.010722 1 0 0 0 0 0 0 344074
0.013548 0.009129 0.169493 -2.069318 -1.336021 -7.491955 -0.010753 1 0 0 0 0 0 0 345084
0.013536 0.009102 0.169418 -2.463941 -1.188157 -7.451833 -0.010785 1 0 0 0 0 0 0 346084
0.013512 0.009093 0.169343 -2.346468 -1.418608 -7.452299 -0.010816 1 0 0 0 0 0 0 347076
0.013481 0.009093 0.169267 -2.255910 -1.567129 -7.458775 -0.010847 1 0 0 0 0 0 0 348084
0.013453 0.009076 0.169182 -2.280724 -1.353391 -7.339565 -0.010878 1 0 0 0 0 0 0 349074
0.013421 0.009072 0.169101 -2.230574 -1.514922 -7.400226 -0.010910 1 0 0 0 0 0 0 350087
0.013408 0.009072 0.169015 -2.487681 -1.576370 -7.341807 -0.010942 1 0 0 0 0 0 0 351123
0.013367 0.009058 0.168932 -2.141478 -1.407583 -7.385780 -0.010972 1 0 0 0 0 0 0 352093
0.013333 0.009033 0.168842 -2.206908 -1.254429 -7.313311 -0.011004 1 0 0 0 0 0 0 353102
0.013320 0.009023 0.168751 -2.483757 -1.420513 -7.296033 -0.011035 1 0 0 0 0 0 0 354095
0.013273 0.009026 0.168659 -2.072529 -1.616813 -7.283349 -0.011066 1 0 0 0 0 0 0 355084
0.013253 0.009029 0.168566 -2.385693 -1.643028 -7.286624 -0.011097 1 0 0 0 0 0 0 356076
0.013225 0.009034 0.168465 -2.309740 -1.689999 -7.177944 -0.011128 1 0 0 0 0 0 0 357075
0.013198 0.009020 0.168366 -2.320160 -1.434600 -7.203707 -0.011160 1 0 0 0 0 0 0 358089
0.013166 0.009018 0.168261 -2.259848 -1.564909 -7.136499 -0.011192 1 0 0 0 0 0 0 359113
0.013136 0.008999 0.168160 -2.293796 -1.371630 -7.184079 -0.011222 1 0 0 0 0 0 0 360090
0.013103 0.008995 0.168054 -2.245639 -1.534593 -7.126499 -0.011253 1 0 0 0 0 0 0 361088
0.013095 0.008971 0.167944 -2.577564 -1.308933 -7.074405 -0.011285 1 0 0 0 0 0 0 362087
0.013056 0.008946 0.167831 -2.202437 -1.252489 -7.035399 -0.011316 1 0 0 0 0 0 0 363088
0.013018 0.008937 0.167719 -2.177481 -1.479834 -7.041330 -0.011347 1 0 0 0 0 0 0 364086
0.013002 0.008934 0.167599 -2.471370 -1.571720 -6.939380 -0.011378 1 0 0 0 0 0 0 365086
0.012959 0.008919 0.167480 -2.142364 -1.419472 -6.956727 -0.011410 1 0 0 0 0 0 0 366096
0.012924 0.008893 0.167354 -2.216503 -1.271888 -6.861471 -0.011441 1 0 0 0 0 0 0 367081
0.012882 0.008907 0.167228 -2.137458 -1.781695 -6.848590 -0.011472 1 0 0 0 0 0 0 368090
0.012848 0.008896 0.167098 -2.225946 -1.510932 -6.796737 -0.011503 1 0 0 0 0 0 0 369088
0.012812 0.008895 0.166959 -2.211820 -1.612149 -6.672091 -0.011535 1 0 0 0 0 0 0 370087
0.012775 0.008899 0.166816 -2.200088 -1.691917 -6.597900 -0.011566 1 0 0 0 0 0 0 371087
0.012737 0.008905 0.166670 -2.193445 -1.738345 -6.555434 -0.011597 1 0 0 0 0 0 0 372088
0.012722 0.008909 0.166532 -2.484019 -1.725551 -6.652504 -0.011629 1 0 0 0 0 0 0 373091
0.012694 0.008916 0.166388 -2.362763 -1.752291 -6.580901 -0.011660 1 0 0 0 0 0 0 374086
0.012657 0.008898 0.166157 -2.222160 -1.438562 -5.427970 -0.011692 1 0 0 0 0 0 0 375113
0.012625 0.008920 0.166035 -2.276309 -1.941627 -6.728894 -0.011722 1 0 0 0 0 0 0 376067
0.012595 0.008912 0.165905 -2.297829 -1.604342 -6.746042 -0.011753 1 0 0 0 0 0 0 377086
0.012576 0.008930 0.165747 -2.455145 -1.906832 -6.390171 -0.011785 1 0 0 0 0 0 0 378087
0.012529 0.008924 0.165590 -2.116545 -1.631687 -6.350773 -0.011816 1 0 0 0 0 0 0 379087
0.012509 0.008921 0.165427 -2.416607 -1.648951 -6.259224 -0.011847 1 0 0 0 0 0 0 380086
0.012476 0.008897 0.165180 -2.292411 -1.365867 -5.141361 -0.011879 1 0 0 0 0 0 0 381106
0.012444 0.008918 0.165053 -2.290743 -1.940572 -6.595167 -0.011910 1 0 0 0 0 0 0 382089
0.012412 0.008908 0.164900 -2.290232 -1.599278 -6.389061 -0.011941 1 0 0 0 0 0 0 383088
0.012397 0.008903 0.164737 -2.523259 -1.626246 -6.231128 -0.011972 1 0 0 0 0 0 0 384085
0.012360 0.008909 0.164477 -2.249455 -1.781370 -4.933924 -0.012004 1 0 0 0 0 0 0 385112
0.012332 0.008913 0.164355 -2.351266 -1.775278 -6.586851 -0.012035 1 0 0 0 0 0 0 386087
0.012296 0.008916 0.164194 -2.246342 -1.768289 -6.250598 -0.012066 1 0 0 0 0 0 0 387087
0.012267 0.008956 0.163939 -2.332415 -2.261919 -4.954847 -0.012098 1 0 0 0 0 0 0 388107
0.012240 0.008964 0.163797 -2.364147 -1.898121 -6.296329 -0.012128 1 0 0 0 0 0 0 389084
0.012209 0.008948 0.163633 -2.327611 -1.542475 -6.146635 -0.012160 1 0 0 0 0 0 0 390085
0.012158 0.008945 0.163370 -2.057258 -1.682607 -4.804648 -0.012194 1 0 0 0 0 0 0 391187
0.012149 0.008941 0.163217 -2.575919 -1.697255 -6.092412 -0.012224 1 0 0 0 0 0 0 392147
0.012113 0.008947 0.162959 -2.280057 -1.820146 -4.834926 -0.012257 1 0 0 0 0 0 0 393195
0.012083 0.008948 0.162814 -2.337223 -1.789178 -6.173411 -0.012287 1 0 0 0 0 0 0 394147
0.012065 0.008951 0.162547 -2.486773 -1.800087 -4.698722 -0.012319 1 0 0 0 0 0 0 395200
0.012032 0.008974 0.162392 -2.319870 -2.078414 -5.992774 -0.012349 1 0 0 0 0 0 0 396144
0.012011 0.008993 0.162118 -2.457309 -2.056447 -4.537726 -0.012381 1 0 0 0 0 0 0 397166
0.011984 0.008997 0.161969 -2.389121 -1.863913 -6.013343 -0.012412 1 0 0 0 0 0 0 398150
0.011946 0.008999 0.161790 -2.247525 -1.832564 -5.766171 -0.012442 1 0 0 0 0 0 0 399124
0.011922 0.009004 0.161498 -2.411679 -1.857444 -4.233834 -0.012475 1 0 0 0 0 0 0 400186
0.011871 0.009008 0.161334 -2.071003 -1.863378 -5.727548 -0.012505 1 0 0 0 0 0 0 401143
0.011835 0.009012 0.161050 -2.240579 -1.870118 -4.288544 -0.012537 1 0 0 0 0 0 0 402165
0.011820 0.009031 0.160880 -2.538313 -2.063928 -5.611503 -0.012567 1 0 0 0 0 0 0 403119
0.011779 0.009052 0.160604 -2.213483 -2.126199 -4.338097 -0.012599 1 0 0 0 0 0 0 404162
0.011763 0.009073 0.160433 -2.518647 -2.136521 -5.572323 -0.012630 1 0 0 0 0 0 0 405142
0.011753 0.009089 0.160143 -2.633604 -2.085860 -4.099044 -0.012663 1 0 0 0 0 0 0 406184
0.011725 0.009091 0.159966 -2.407527 -1.884299 -5.413841 -0.012693 1 0 0 0 0 0 0 407147
0.011706 0.009092 0.159670 -2.506252 -1.875952 -3.959374 -0.012725 1 0 0 0 0 0 0 408183
0.011700 0.009088 0.159503 -2.682791 -1.800225 -5.478201 -0.012755 1 0 0 0 0 0 0 409126
0.011687 0.009117 0.159200 -2.624990 -2.244389 -3.824028 -0.012788 1 0 0 0 0 0 0 410183
0.011660 0.009122 0.159041 -2.424123 -1.968177 -5.510323 -0.012818 1 0 0 0 0 0 0 411148
0.011604 0.009129 0.158736 -2.040346 -1.977486 -3.750558 -0.012848 1 0 0 0 0 0 0 412105
0.011591 0.009125 0.158565 -2.555162 -1.840613 -5.310182 -0.012878 1 0 0 0 0 0 0 413073
0.011540 0.009161 0.158271 -2.103252 -2.354587 -3.816095 -0.012910 1 0 0 0 0 0 0 414094
0.011527 0.009162 0.158101 -2.563896 -1.950081 -5.270701 -0.012941 1 0 0 0 0 0 0 415085
0.011482 0.009165 0.157787 -2.195748 -1.958442 -3.496048 -0.012972 1 0 0 0 0 0 0 416095
0.011471 0.009161 0.157613 -2.589871 -1.850762 -5.132474 -0.013003 1 0 0 0 0 0 0 417083
0.011453 0.009189 0.157301 -2.550767 -2.277937 -3.446031 -0.013035 1 0 0 0 0 0 0 418094
0.011421 0.009191 0.157114 -2.375495 -1.980589 -4.893660 -0.013066 1 0 0 0 0 0 0 419084
0.011398 0.009191 0.156804 -2.462560 -1.941838 -3.397899 -0.013097 1 0 0 0 0 0 0 420093
0.011383 0.009207 0.156620 -2.581587 -2.141856 -4.868621 -0.013128 1 0 0 0 0 0 0 421072
0.011337 0.009223 0.156292 -2.179131 -2.160001 -3.103092 -0.013160 1 0 0 0 0 0 0 422106
0.011324 0.009219 0.156114 -2.583162 -1.924332 -4.846465 -0.013191 1 0 0 0 0 0 0 423085
0.011304 0.009248 0.155794 -2.534954 -2.323183 -3.139658 -0.013222 1 0 0 0 0 0 0 424093
0.011295 0.009246 0.155616 -2.678009 -1.977446 -4.788357 -0.013253 1 0 0 0 0 0 0 425083
0.011278 0.009275 0.155295 -2.585761 -2.354613 -3.054962 -0.013285 1 0 0 0 0 0 0 426093
0.011270 0.009274 0.155115 -2.692324 -1.993385 -4.701211 -0.013316 1 0 0 0 0 0 0 427083
0.011227 0.009275 0.154786 -2.249450 -1.993065 -2.878428 -0.013348 1 0 0 0 0 0 0 428104
0.011207 0.009290 0.154596 -2.519532 -2.185425 -4.469610 -0.013378 1 0 0 0 0 0 0 429072
0.011191 0.009299 0.154278 -2.591246 -2.135698 -2.928939 -0.013410 1 0 0 0 0 0 0 430104
0.011176 0.009315 0.154087 -2.612349 -2.224957 -4.412666 -0.013440 1 0 0 0 0 0 0 431074
0.011137 0.009297 0.153763 -2.299706 -1.786599 -2.764582 -0.013473 1 0 0 0 0 0 0 432110
0.011118 0.009308 0.153570 -2.531468 -2.135362 -4.300749 -0.013503 1 0 0 0 0 0 0 433072
0.011059 0.009353 0.153250 -2.039821 -2.622769 -2.745730 -0.013535 1 0 0 0 0 0 0 434103
0.011026 0.009334 0.153063 -2.309418 -1.842383 -4.290145 -0.013566 1 0 0 0 0 0 0 435084
0.010988 0.009349 0.152730 -2.290971 -2.213596 -2.508445 -0.013597 1 0 0 0 0 0 0 436094
0.010975 0.009344 0.152544 -2.607209 -1.992081 -4.217061 -0.013628 1 0 0 0 0 0 0 437082
0.010937 0.009309 0.152219 -2.301405 -1.575061 -2.523274 -0.013660 1 0 0 0 0 0 0 438103
0.010940 0.009315 0.152037 -2.830162 -2.061827 -4.205966 -0.013691 1 0 0 0 0 0 0 439083
0.010937 0.009312 0.151685 -2.794557 -2.011026 -2.102904 -0.013723 1 0 0 0 0 0 0 440109
0.010908 0.009309 0.151505 -2.458831 -2.003947 -4.106055 -0.013753 1 0 0 0 0 0 0 441089
0.010905 0.009327 0.151159 -2.773541 -2.292536 -2.096209 -0.013785 1 0 0 0 0 0 0 442100
0.010876 0.009327 0.150979 -2.460087 -2.085855 -4.028671 -0.013816 1 0 0 0 0 0 0 443093
0.010841 0.009354 0.150647 -2.345337 -2.430224 -2.189868 -0.013848 1 0 0 0 0 0 0 444114
0.010827 0.009351 0.150458 -2.620811 -2.063661 -3.839441 -0.013879 1 0 0 0 0 0 0 445092
0.010791 0.009346 0.150240 -2.361507 -2.014208 -3.603471 -0.013910 1 0 0 0 0 0 0 446091
0.010753 0.009371 0.149883 -2.295431 -2.414878 -1.716727 -0.013942 1 0 0 0 0 0 0 447107
0.010718 0.009372 0.149699 -2.328943 -2.139606 -3.758701 -0.013972 1 0 0 0 0 0 0 448086
0.010686 0.009368 0.149377 -2.381999 -2.046175 -2.097528 -0.014003 1 0 0 0 0 0 0 449087
0.010651 0.009363 0.149197 -2.342107 -2.034978 -3.767307 -0.014035 1 0 0 0 0 0 0 450084
0.010626 0.009352 0.148970 -2.459079 -1.954059 -3.299016 -0.014066 1 0 0 0 0 0 0 451085
0.010629 0.009368 0.148627 -2.855078 -2.312496 -1.678694 -0.014098 1 0 0 0 0 0 0 452105
0.010600 0.009367 0.148444 -2.472645 -2.121171 -3.564771 -0.014128 1 0 0 0 0 0 0 453080
0.010577 0.009358 0.148215 -2.515037 -1.997405 -3.129315 -0.014160 1 0 0 0 0 0 0 454086
0.010557 0.009348 0.147863 -2.553947 -1.980051 -1.419277 -0.014192 1 0 0 0 0 0 0 455109
0.010524 0.009342 0.147677 -2.392163 -2.037398 -3.390309 -0.014222 1 0 0 0 0 0 0 456091
0.010478 0.009335 0.147456 -2.201463 -2.029536 -3.103928 -0.014253 1 0 0 0 0 0 0 457083
0.010465 0.009353 0.147115 -2.615314 -2.366086 -1.445139 -0.014285 1 0 0 0 0 0 0 458106
0.010433 0.009352 0.146929 -2.407519 -2.146017 -3.280400 -0.014316 1 0 0 0 0 0 0 459083
0.010394 0.009326 0.146718 -2.287851 -1.806652 -3.097791 -0.014347 1 0 0 0 0 0 0 460084
0.010359 0.009302 0.146374 -2.340524 -1.795942 -1.292592 -0.014379 1 0 0 0 0 0 0 461103
0.010340 0.009312 0.146192 -2.551483 -2.238104 -3.197656 -0.014409 1 0 0 0 0 0 0 462064
0.010307 0.009291 0.145982 -2.384815 -1.890513 -2.982066 -0.014443 1 0 0 0 0 0 0 463141
0.010237 0.009309 0.145638 -1.869389 -2.362195 -1.165676 -0.014475 1 0 0 0 0 0 0 464185
0.010239 0.009300 0.145455 -2.772863 -2.060311 -3.049616 -0.014505 1 0 0 0 0 0 0 465143
0.010210 0.009291 0.145232 -2.455398 -2.028536 -2.692735 -0.014536 1 0 0 0 0 0 0 466116
0.010183 0.009301 0.144999 -2.455886 -2.282180 -2.473693 -0.014567 1 0 0 0 0 0 0 467118
0.010148 0.009282 0.144766 -2.335809 -1.934145 -2.416068 -0.014599 1 0 0 0 0 0 0 468162
0.010085 0.009271 0.144421 -1.967301 -2.001854 -0.907220 -0.014632 1 0 0 0 0 0 0 469188
0.010068 0.009261 0.144248 -2.517183 -2.034860 -2.948198 -0.014661 1 0 0 0 0 0 0 470141
0.010045 0.009269 0.144033 -2.508442 -2.268611 -2.586941 -0.014693 1 0 0 0 0 0 0 471151
0.010005 0.009269 0.143796 -2.267698 -2.188963 -2.218980 -0.014723 1 0 0 0 0 0 0 472118
0.009958 0.009268 0.143576 -2.162847 -2.175939 -2.371030 -0.014755 1 0 0 0 0 0 0 473142
0.009912 0.009243 0.143347 -2.152218 -1.862102 -2.224788 -0.014786 1 0 0 0 0 0 0 474141
0.009877 0.009245 0.143109 -2.290922 -2.181236 -2.051493 -0.014817 1 0 0 0 0 0 0 475118
0.009837 0.009222 0.142872 -2.238847 -1.890622 -2.007348 -0.014848 1 0 0 0 0 0 0 476120
0.009805 0.009224 0.142630 -2.336213 -2.201369 -1.899480 -0.014879 1 0 0 0 0 0 0 477115
0.009766 0.009202 0.142391 -2.260222 -1.904162 -1.883899 -0.014910 1 0 0 0 0 0 0 478115
0.009741 0.009185 0.142158 -2.427930 -1.943527 -1.928006 -0.014943 1 0 0 0 0 0 0 479152
0.009696 0.009195 0.141928 -2.176175 -2.310489 -1.929778 -0.014974 1 0 0 0 0 0 0 480147
0.009651 0.009176 0.141694 -2.144423 -1.964497 -1.822865 -0.015005 1 0 0 0 0 0 0 481147
0.009616 0.009180 0.141452 -2.274584 -2.238815 -1.675948 -0.015036 1 0 0 0 0 0 0 482145
0.009555 0.009163 0.141222 -1.949876 -1.993163 -1.787430 -0.015068 1 0 0 0 0 0 0 483158
0.009519 0.009148 0.140993 -2.226901 -1.994051 -1.754422 -0.015098 1 0 0 0 0 0 0 484115
0.009474 0.009139 0.140774 -2.140833 -2.073098 -1.852832 -0.015129 1 0 0 0 0 0 0 485119
0.009429 0.009110 0.140542 -2.117391 -1.816497 -1.656619 -0.015161 1 0 0 0 0 0 0 486146
0.009373 0.009114 0.140312 -1.977631 -2.224310 -1.606549 -0.015193 1 0 0 0 0 0 0 487147
0.009339 0.009109 0.140081 -2.241234 -2.156449 -1.558577 -0.015223 1 0 0 0 0 0 0 488118
0.009296 0.009105 0.139861 -2.139041 -2.161926 -1.655761 -0.015254 1 0 0 0 0 0 0 489121
0.009231 0.009083 0.139640 -1.839148 -1.932218 -1.602546 -0.015286 1 0 0 0 0 0 0 490140
0.009192 0.009065 0.139412 -2.144227 -1.959679 -1.478065 -0.015318 1 0 0 0 0 0 0 491146
0.009146 0.009054 0.139193 -2.077553 -2.056073 -1.536744 -0.015348 1 0 0 0 0 0 0 492117
0.009096 0.009047 0.138977 -2.016062 -2.109891 -1.545825 -0.015379 1 0 0 0 0 0 0 493108
0.009050 0.009021 0.138773 -2.061166 -1.876957 -1.666660 -0.015411 1 0 0 0 0 0 0 494124
0.009000 0.009005 0.138563 -2.001805 -1.987003 -1.559562 -0.015443 1 0 0 0 0 0 0 495147
0.008948 0.008995 0.138350 -1.962708 -2.067887 -1.475491 -0.015473 1 0 0 0 0 0 0 496124
0.008895 0.008987 0.138136 -1.939966 -2.112950 -1.412370 -0.015505 1 0 0 0 0 0 0 497138
0.008848 0.008961 0.137933 -2.008059 -1.878633 -1.502949 -0.015536 1 0 0 0 0 0 0 498122
0.008794 0.008968 0.137740 -1.912793 -2.284206 -1.611592 -0.015568 1 0 0 0 0 0 0 499140
0.008723 0.008950 0.137527 -1.676967 -2.013133 -1.327041 -0.015598 1 0 0 0 0 0 0 500123
0.008667 0.008919 0.137323 -1.839600 -1.808908 -1.382015 -0.015630 1 0 0 0 0 0 0 501136
0.008612 0.008901 0.137113 -1.860359 -1.950673 -1.250844 -0.015661 1 0 0 0 0 0 0 502122
0.008544 0.008875 0.136921 -1.682971 -1.859424 -1.450431 -0.015693 1 0 0 0 0 0 0 503140
0.008489 0.008839 0.136725 -1.826041 -1.721597 -1.384750 -0.015723 1 0 0 0 0 0 0 504121
0.008450 0.008835 0.136523 -2.051553 -2.126710 -1.259320 -0.015755 1 0 0 0 0 0 0 505135
0.008390 0.008816 0.136335 -1.786599 -1.965387 -1.383848 -0.015787 1 0 0 0 0 0 0 506152
0.008333 0.008803 0.136129 -1.786192 -2.030563 -1.133591 -0.015818 1 0 0 0 0 0 0 507148
0.008264 0.008779 0.135939 -1.621218 -1.896591 -1.271989 -0.015847 1 0 0 0 0 0 0 508080
0.008188 0.008749 0.135754 -1.511113 -1.805404 -1.327191 -0.015878 1 0 0 0 0 0 0 509069
0.008110 0.008717 0.135572 -1.445165 -1.753403 -1.326201 -0.015909 1 0 0 0 0 0 0 510079
0.008050 0.008678 0.135379 -1.665829 -1.657558 -1.153403 -0.015940 1 0 0 0 0 0 0 511071
0.007995 0.008658 0.135200 -1.753228 -1.896365 -1.279011 -0.015972 1 0 0 0 0 0 0 512079
0.007940 0.008644 0.134997 -1.753811 -2.001356 -0.943411 -0.016003 1 0 0 0 0 0 0 513069
0.007879 0.008601 0.134819 -1.657114 -1.622825 -1.189482 -0.016034 1 0 0 0 0 0 0 514079
0.007801 0.008580 0.134627 -1.422376 -1.881640 -1.005744 -0.016065 1 0 0 0 0 0 0 515074
0.007722 0.008552 0.134441 -1.365218 -1.810039 -1.028673 -0.016097 1 0 0 0 0 0 0 516078
0.007678 0.008533 0.134253 -1.805492 -1.907585 -0.965882 -0.016128 1 0 0 0 0 0 0 517068
0.007621 0.008486 0.134080 -1.684218 -1.561309 -1.116743 -0.016159 1 0 0 0 0 0 0 518078
0.007552 0.008445 0.133901 -1.498314 -1.589397 -1.022460 -0.016191 1 0 0 0 0 0 0 519080
0.007493 0.008424 0.133727 -1.598398 -1.846956 -1.037919 -0.016222 1 0 0 0 0 0 0 520077
0.007423 0.008395 0.133547 -1.453013 -1.776308 -0.936111 -0.016253 1 0 0 0 0 0 0 521069
0.007334 0.008349 0.133388 -1.178314 -1.537019 -1.158106 -0.016284 1 0 0 0 0 0 0 522078
0.007265 0.008325 0.133221 -1.392198 -1.791005 -1.045741 -0.016316 1 0 0 0 0 0 0 523078
0.007190 0.008294 0.133043 -1.324171 -1.737330 -0.868582 -0.016347 1 0 0 0 0 0 0 524068
0.007118 0.008243 0.132874 -1.350647 -1.444594 -0.912069 -0.016378 1 0 0 0 0 0 0 525084
0.007058 0.008216 0.132702 -1.489372 -1.734184 -0.861767 -0.016409 1 0 0 0 0 0 0 526068
0.006994 0.008165 0.132535 -1.441292 -1.453635 -0.869452 -0.016441 1 0 0 0 0 0 0 527080
0.006902 0.008127 0.132368 -1.060099 -1.579608 -0.849957 -0.016471 1 0 0 0 0 0 0 528067
0.006837 0.008088 0.132209 -1.369329 -1.572662 -0.914928 -0.016503 1 0 0 0 0 0 0 529078
0.006787 0.008049 0.132053 -1.568869 -1.556402 -0.927235 -0.016534 1 0 0 0 0 0 0 530077
0.006721 0.008011 0.131879 -1.382709 -1.572295 -0.665264 -0.016566 1 0 0 0 0 0 0 531082
0.006651 0.007977 0.131728 -1.289105 -1.624364 -0.906303 -0.016597 1 0 0 0 0 0 0 532079
0.006581 0.007923 0.131568 -1.280670 -1.359459 -0.770587 -0.016628 1 0 0 0 0 0 0 533085
0.006487 0.007883 0.131403 -0.940224 -1.510060 -0.670066 -0.016660 1 0 0 0 0 0 0 534084
0.006422 0.007844 0.131245 -1.269853 -1.518481 -0.704210 -0.016691 1 0 0 0 0 0 0 535082
0.006336 0.007792 0.131092 -1.018178 -1.359244 -0.752972 -0.016722 1 0 0 0 0 0 0 536081
0.006275 0.007746 0.130938 -1.301336 -1.407835 -0.705303 -0.016753 1 0 0 0 0 0 0 537080
0.006192 0.007692 0.130787 -1.020453 -1.291433 -0.708002 -0.016784 1 0 0 0 0 0 0 538070
0.006131 0.007645 0.130633 -1.288389 -1.364227 -0.642368 -0.016816 1 0 0 0 0 0 0 539091
0.006064 0.007606 0.130489 -1.204718 -1.477481 -0.736536 -0.016847 1 0 0 0 0 0 0 540082
0.005996 0.007550 0.130330 -1.184780 -1.254290 -0.518846 -0.016878 1 0 0 0 0 0 0 541081
0.005925 0.007507 0.130185 -1.122687 -1.396040 -0.634335 -0.016909 1 0 0 0 0 0 0 542080
0.005852 0.007471 0.130044 -1.076428 -1.485616 -0.678409 -0.016941 1 0 0 0 0 0 0 543082
0.005763 0.007421 0.129897 -0.841410 -1.313560 -0.574788 -0.016972 1 0 0 0 0 0 0 544078
0.005687 0.007362 0.129767 -0.976385 -1.172648 -0.753974 -0.017003 1 0 0 0 0 0 0 545080
0.005631 0.007313 0.129621 -1.235457 -1.264474 -0.529688 -0.017035 1 0 0 0 0 0 0 546083
0.005571 0.007254 0.129490 -1.209446 -1.149821 -0.691832 -0.017066 1 0 0 0 0 0 0 547088
0.005504 0.007210 0.129355 -1.092313 -1.309885 -0.609243 -0.017097 1 0 0 0 0 0 0 548083
0.005433 0.007172 0.129218 -1.018038 -1.411581 -0.544658 -0.017128 1 0 0 0 0 0 0 549080
0.005351 0.007104 0.129083 -0.851555 -1.005520 -0.544683 -0.017159 1 0 0 0 0 0 0 550078
0.005294 0.007052 0.128965 -1.147071 -1.173018 -0.734781 -0.017191 1 0 0 0 0 0 0 551081
0.005228 0.007011 0.128834 -1.047083 -1.316780 -0.555256 -0.017222 1 0 0 0 0 0 0 552080
0.005163 0.006956 0.128709 -1.047522 -1.152983 -0.594355 -0.017253 1 0 0 0 0 0 0 553078
0.005100 0.006896 0.128586 -1.045846 -1.039498 -0.601918 -0.017284 1 0 0 0 0 0 0 554080
0.005037 0.006832 0.128465 -1.038800 -0.972872 -0.586476 -0.017316 1 0 0 0 0 0 0 555082
0.004934 0.006773 0.128335 -0.497337 -1.029991 -0.449975 -0.017347 1 0 0 0 0 0 0 556073
0.004867 0.006727 0.128218 -0.890562 -1.179649 -0.583580 -0.017378 1 0 0 0 0 0 0 557079
0.004802 0.006670 0.128099 -0.949259 -1.048220 -0.530033 -0.017409 1 0 0 0 0 0 0 558062
0.004738 0.006608 0.127978 -0.960100 -0.957061 -0.482200 -0.017441 1 0 0 0 0 0 0 559081
0.004676 0.006543 0.127856 -0.958377 -0.903225 -0.443762 -0.017472 1 0 0 0 0 0 0 560079
0.004594 0.006483 0.127746 -0.697597 -0.934677 -0.554289 -0.017503 1 0 0 0 0 0 0 561087
0.004523 0.006419 0.127628 -0.782766 -0.882720 -0.446817 -0.017534 1 0 0 0 0 0 0 562082
0.004471 0.006369 0.127516 -1.039437 -1.055309 -0.483315 -0.017566 1 0 0 0 0 0 0 563082
0.004414 0.006311 0.127397 -0.988831 -0.947615 -0.379906 -0.017597 1 0 0 0 0 0 0 564080
0.004336 0.006254 0.127287 -0.688028 -0.935158 -0.456257 -0.017628 1 0 0 0 0 0 0 565079
0.004280 0.006208 0.127178 -0.947659 -1.068959 -0.445049 -0.017659 1 0 0 0 0 0 0 566080
0.004222 0.006151 0.127060 -0.920010 -0.938532 -0.311343 -0.017691 1 0 0 0 0 0 0 567081
0.004143 0.006095 0.126950 -0.633399 -0.914746 -0.374921 -0.017722 1 0 0 0 0 0 0 568080
0.004088 0.006049 0.126841 -0.899381 -1.042411 -0.359896 -0.017753 1 0 0 0 0 0 0 569079
0.004016 0.005980 0.126745 -0.700076 -0.732214 -0.517857 -0.017784 1 0 0 0 0 0 0 570080
0.003950 0.005912 0.126632 -0.731747 -0.704095 -0.283737 -0.017817 1 0 0 0 0 0 0 571135
0.003897 0.005881 0.126541 -0.893646 -1.179240 -0.518549 -0.017849 1 0 0 0 0 0 0 572151
0.003845 0.005814 0.126441 -0.923079 -0.741372 -0.406921 -0.017880 1 0 0 0 0 0 0 573146
0.003784 0.005767 0.126346 -0.793944 -0.959484 -0.436279 -0.017911 1 0 0 0 0 0 0 574138
0.003710 0.005698 0.126255 -0.590654 -0.661243 -0.477151 -0.017943 1 0 0 0 0 0 0 575150
0.003658 0.005645 0.126152 -0.834290 -0.843739 -0.300600 -0.017974 1 0 0 0 0 0 0 576140
0.003588 0.005573 0.126058 -0.621352 -0.585534 -0.380667 -0.018004 1 0 0 0 0 0 0 577122
0.003518 0.005524 0.125965 -0.586992 -0.856197 -0.373948 -0.018036 1 0 0 0 0 0 0 578116
0.003473 0.005464 0.125873 -0.898635 -0.723636 -0.360819 -0.018068 1 0 0 0 0 0 0 579151
0.003422 0.005403 0.125791 -0.833518 -0.686929 -0.484145 -0.018099 1 0 0 0 0 0 0 580140
0.003347 0.005344 0.125694 -0.502969 -0.699402 -0.264987 -0.018129 1 0 0 0 0 0 0 581115
0.003280 0.005284 0.125610 -0.568237 -0.670458 -0.407201 -0.018160 1 0 0 0 0 0 0 582112
0.003237 0.005218 0.125521 -0.867832 -0.578400 -0.326459 -0.018193 1 0 0 0 0 0 0 583149
0.003181 0.005173 0.125430 -0.715456 -0.823678 -0.263234 -0.018224 1 0 0 0 0 0 0 584145
0.003124 0.005120 0.125348 -0.678426 -0.732791 -0.371947 -0.018254 1 0 0 0 0 0 0 585119
0.003067 0.005062 0.125270 -0.656447 -0.657069 -0.412473 -0.018286 1 0 0 0 0 0 0 586134
0.003010 0.005002 0.125194 -0.638595 -0.608788 -0.415232 -0.018317 1 0 0 0 0 0 0 587122
0.002938 0.004927 0.125109 -0.432841 -0.374431 -0.285448 -0.018349 1 0 0 0 0 0 0 588136
0.002888 0.004873 0.125039 -0.681979 -0.632866 -0.446361 -0.018379 1 0 0 0 0 0 0 589120
0.002814 0.004819 0.124945 -0.381754 -0.629996 -0.130601 -0.018411 1 0 0 0 0 0 0 590119
0.002748 0.004761 0.124862 -0.447150 -0.576577 -0.229373 -0.018443 1 0 0 0 0 0 0 591147
0.002687 0.004702 0.124784 -0.493628 -0.535264 -0.273907 -0.018473 1 0 0 0 0 0 0 592121
0.002628 0.004641 0.124707 -0.511675 -0.505665 -0.278634 -0.018505 1 0 0 0 0 0 0 593134
0.002570 0.004581 0.124630 -0.513864 -0.482996 -0.266880 -0.018536 1 0 0 0 0 0 0 594117
0.002512 0.004520 0.124554 -0.508230 -0.464257 -0.249029 -0.018567 1 0 0 0 0 0 0 595135
0.002455 0.004459 0.124477 -0.498565 -0.447429 -0.228803 -0.018598 1 0 0 0 0 0 0 596118
0.002412 0.004413 0.124410 -0.674768 -0.631809 -0.328501 -0.018629 1 0 0 0 0 0 0 597118
0.002362 0.004360 0.124337 -0.589440 -0.538098 -0.244556 -0.018661 1 0 0 0 0 0 0 598135
0.002309 0.004303 0.124262 -0.524041 -0.467379 -0.189856 -0.018692 1 0 0 0 0 0 0 599121
0.002254 0.004244 0.124185 -0.483279 -0.423536 -0.155187 -0.018724 1 0 0 0 0 0 0 600134
0.002198 0.004184 0.124109 -0.456016 -0.394224 -0.128514 -0.018754 1 0 0 0 0 0 0 601118
0.002162 0.004121 0.124053 -0.697323 -0.330471 -0.375207 -0.018786 1 0 0 0 0 0 0 602132
0.002096 0.004063 0.123994 -0.327270 -0.386249 -0.352498 -0.018817 1 0 0 0 0 0 0 603121
0.002035 0.004004 0.123923 -0.333483 -0.355058 -0.181787 -0.018846 1 0 0 0 0 0 0 604066
0.001991 0.003959 0.123858 -0.536734 -0.527575 -0.215041 -0.018878 1 0 0 0 0 0 0 605075
0.001940 0.003907 0.123785 -0.469086 -0.430178 -0.103191 -0.018909 1 0 0 0 0 0 0 606075
0.001868 0.003855 0.123720 -0.161939 -0.420674 -0.178666 -0.018941 1 0 0 0 0 0 0 607102
0.001818 0.003814 0.123656 -0.405456 -0.547692 -0.189759 -0.018972 1 0 0 0 0 0 0 608080
0.001765 0.003763 0.123584 -0.378614 -0.423311 -0.058080 -0.019003 1 0 0 0 0 0 0 609067
0.001705 0.003727 0.123529 -0.278853 -0.597084 -0.249435 -0.019034 1 0 0 0 0 0 0 610076
0.001653 0.003661 0.123470 -0.351715 -0.202201 -0.216154 -0.019066 1 0 0 0 0 0 0 611078
0.001613 0.003613 0.123409 -0.505886 -0.382936 -0.161286 -0.019096 1 0 0 0 0 0 0 612065
0.001565 0.003558 0.123337 -0.407706 -0.311743 -0.002149 -0.019128 1 0 0 0 0 0 0 613076
0.001514 0.003503 0.123293 -0.343124 -0.273161 -0.331141 -0.019159 1 0 0 0 0 0 0 614066
0.001474 0.003459 0.123237 -0.477359 -0.419998 -0.194500 -0.019191 1 0 0 0 0 0 0 615078
0.001432 0.003390 0.123178 -0.449483 -0.072214 -0.131366 -0.019221 1 0 0 0 0 0 0 616066
0.001378 0.003344 0.123127 -0.279982 -0.343593 -0.215924 -0.019253 1 0 0 0 0 0 0 617075
0.001343 0.003288 0.123079 -0.495982 -0.217402 -0.256070 -0.019284 1 0 0 0 0 0 0 618070
0.001311 0.003245 0.123022 -0.558241 -0.359992 -0.116957 -0.019316 1 0 0 0 0 0 0 619078
0.001263 0.003213 0.122971 -0.331669 -0.512201 -0.181558 -0.019346 1 0 0 0 0 0 0 620065
0.001230 0.003163 0.122924 -0.508914 -0.290476 -0.214976 -0.019378 1 0 0 0 0 0 0 621074
0.001181 0.003128 0.122877 -0.300226 -0.443746 -0.213020 -0.019409 1 0 0 0 0 0 0 622066
0.001134 0.003063 0.122821 -0.300336 -0.047475 -0.082318 -0.019442 1 0 0 0 0 0 0 623125
0.001078 0.003019 0.122771 -0.164056 -0.288513 -0.132848 -0.019472 1 0 0 0 0 0 0 624085
0.001042 0.002965 0.122723 -0.398283 -0.147308 -0.159631 -0.019504 1 0 0 0 0 0 0 625093
0.000991 0.002927 0.122676 -0.219482 -0.344247 -0.155043 -0.019534 1 0 0 0 0 0 0 626082
0.000958 0.002875 0.122630 -0.416728 -0.164821 -0.151123 -0.019567 1 0 0 0 0 0 0 627120
0.000922 0.002853 0.122593 -0.399534 -0.534893 -0.263496 -0.019597 1 0 0 0 0 0 0 628080
0.000877 0.002813 0.122560 -0.266477 -0.331844 -0.326414 -0.019628 1 0 0 0 0 0 0 629086
0.000840 0.002778 0.122508 -0.357715 -0.362784 -0.060734 -0.019660 1 0 0 0 0 0 0 630088
0.000795 0.002732 0.122470 -0.239758 -0.211846 -0.212053 -0.019691 1 0 0 0 0 0 0 631087
0.000746 0.002680 0.122437 -0.157091 -0.110526 -0.284417 -0.019722 1 0 0 0 0 0 0 632079
0.000721 0.002654 0.122394 -0.464417 -0.421464 -0.152221 -0.019753 1 0 0 0 0 0 0 633081
0.000681 0.002612 0.122359 -0.295788 -0.242654 -0.236115 -0.019784 1 0 0 0 0 0 0 634080
0.000653 0.002558 0.122317 -0.422919 -0.050053 -0.134738 -0.019816 1 0 0 0 0 0 0 635086
0.000620 0.002535 0.122282 -0.362621 -0.430626 -0.201257 -0.019847 1 0 0 0 0 0 0 636078
0.000577 0.002495 0.122249 -0.208191 -0.236109 -0.244429 -0.019878 1 0 0 0 0 0 0 637079
0.000528 0.002447 0.122218 -0.111624 -0.092684 -0.255977 -0.019909 1 0 0 0 0 0 0 638077
0.000509 0.002404 0.122187 -0.485127 -0.139579 -0.247215 -0.019941 1 0 0 0 0 0 0 639085
0.000467 0.002372 0.122146 -0.212310 -0.280323 -0.099269 -0.019972 1 0 0 0 0 0 0 640079
0.000433 0.002342 0.122121 -0.274636 -0.312342 -0.301074 -0.020003 1 0 0 0 0 0 0 641084
0.000389 0.002298 0.122093 -0.142388 -0.127251 -0.263259 -0.020034 1 0 0 0 0 0 0 642080
0.000348 0.002280 0.122062 -0.159416 -0.440160 -0.220328 -0.020066 1 0 0 0 0 0 0 643080
0.000301 0.002243 0.122031 -0.065132 -0.206639 -0.209829 -0.020097 1 0 0 0 0 0 0 644077
0.000282 0.002206 0.122000 -0.430680 -0.173568 -0.195555 -0.020128 1 0 0 0 0 0 0 645077
0.000247 0.002159 0.121969 -0.226885 -0.030543 -0.189424 -0.020159 1 0 0 0 0 0 0 646076
0.000215 0.002121 0.121948 -0.258248 -0.129894 -0.314098 -0.020191 1 0 0 0 0 0 0 647078
0.000186 0.002088 0.121931 -0.283731 -0.191851 -0.368190 -0.020222 1 0 0 0 0 0 0 648075
0.000139 0.002061 0.121894 -0.042502 -0.270456 -0.107952 -0.020253 1 0 0 0 0 0 0 649077
0.000103 0.002034 0.121871 -0.139465 -0.263808 -0.257773 -0.020284 1 0 0 0 0 0 0 650076
0.000090 0.002001 0.121843 -0.457042 -0.189766 -0.194734 -0.020316 1 0 0 0 0 0 0 651077
0.000056 0.001957 0.121813 -0.215584 -0.011869 -0.159385 -0.020347 1 0 0 0 0 0 0 652076
0.000027 0.001921 0.121792 -0.225961 -0.091702 -0.273439 -0.020377 1 0 0 0 0 0 0 653058
-0.000002 0.001888 0.121775 -0.240809 -0.143850 -0.323650 -0.020409 1 0 0 0 0 0 0 654077
-0.000029 0.001858 0.121759 -0.245730 -0.167107 -0.339717 -0.020441 1 0 0 0 0 0 0 655079
-0.000056 0.001829 0.121743 -0.244503 -0.174660 -0.342627 -0.020472 1 0 0 0 0 0 0 656076
-0.000102 0.001804 0.121706 0.010354 -0.225809 -0.062174 -0.020503 1 0 0 0 0 0 0 657080
-0.000138 0.001778 0.121683 -0.078313 -0.204066 -0.205364 -0.020534 1 0 0 0 0 0 0 658077
-0.000170 0.001750 0.121665 -0.140797 -0.183536 -0.277194 -0.020567 1 0 0 0 0 0 0 659128
-0.000199 0.001723 0.121649 -0.170352 -0.168114 -0.301902 -0.020599 1 0 0 0 0 0 0 660137
-0.000226 0.001695 0.121633 -0.181441 -0.155975 -0.307833 -0.020629 1 0 0 0 0 0 0 661111
-0.000254 0.001667 0.121617 -0.183147 -0.145664 -0.306989 -0.020660 1 0 0 0 0 0 0 662112
-0.000262 0.001634 0.121591 -0.431325 -0.075590 -0.167154 -0.020693 1 0 0 0 0 0 0 663143
-0.000285 0.001622 0.121561 -0.258324 -0.332041 -0.091221 -0.020724 1 0 0 0 0 0 0 664141
-0.000309 0.001602 0.121540 -0.209450 -0.249801 -0.200031 -0.020755 1 0 0 0 0 0 0 665144
-0.000322 0.001592 0.121533 -0.362262 -0.372098 -0.384500 -0.020786 1 0 0 0 0 0 0 666139
-0.000341 0.001573 0.121520 -0.280046 -0.259877 -0.328642 -0.020818 1 0 0 0 0 0 0 667144
-0.000364 0.001549 0.121506 -0.219463 -0.183082 -0.294269 -0.020849 1 0 0 0 0 0 0 668139
-0.000389 0.001523 0.121491 -0.183658 -0.138961 -0.277983 -0.020880 1 0 0 0 0 0 0 669148
-0.000414 0.001496 0.121475 -0.161586 -0.112521 -0.269048 -0.020910 1 0 0 0 0 0 0 670113
-0.000441 0.001468 0.121459 -0.146580 -0.095077 -0.262838 -0.020942 1 0 0 0 0 0 0 671127
-0.000467 0.001441 0.121444 -0.135074 -0.082088 -0.257547 -0.020973 1 0 0 0 0 0 0 672114
-0.000480 0.001427 0.121438 -0.301703 -0.259761 -0.388971 -0.021005 1 0 0 0 0 0 0 673132
-0.000500 0.001406 0.121426 -0.226393 -0.178109 -0.312378 -0.021036 1 0 0 0 0 0 0 674117
-0.000523 0.001381 0.121411 -0.169159 -0.116856 -0.270504 -0.021068 1 0 0 0 0 0 0 675144
-0.000548 0.001355 0.121396 -0.134890 -0.080448 -0.251485 -0.021099 1 0 0 0 0 0 0 676135
-0.000560 0.001342 0.121391 -0.289614 -0.246010 -0.378309 -0.021129 1 0 0 0 0 0 0 677111
-0.000580 0.001321 0.121379 -0.208644 -0.158589 -0.299691 -0.021160 1 0 0 0 0 0 0 678110
-0.000589 0.001311 0.121374 -0.324524 -0.282502 -0.393998 -0.021192 1 0 0 0 0 0 0 679137
-0.000607 0.001292 0.121363 -0.222591 -0.172901 -0.302605 -0.021224 1 0 0 0 0 0 0 680132
-0.000635 0.001286 0.121337 -0.079524 -0.339420 -0.111971 -0.021254 1 0 0 0 0 0 0 681119
-0.000649 0.001284 0.121329 -0.241136 -0.393255 -0.303835 -0.021286 1 0 0 0 0 0 0 682132
-0.000669 0.001268 0.121315 -0.170159 -0.228564 -0.259999 -0.021317 1 0 0 0 0 0 0 683119
-0.000679 0.001261 0.121311 -0.291430 -0.311285 -0.367983 -0.021349 1 0 0 0 0 0 0 684135
-0.000697 0.001243 0.121299 -0.192551 -0.181023 -0.281136 -0.021379 1 0 0 0 0 0 0 685116
-0.000707 0.001234 0.121294 -0.298885 -0.282982 -0.372836 -0.021411 1 0 0 0 0 0 0 686133
-0.000724 0.001215 0.121283 -0.192507 -0.162706 -0.280027 -0.021442 1 0 0 0 0 0 0 687119
-0.000746 0.001192 0.121268 -0.119355 -0.081890 -0.232105 -0.021472 1 0 0 0 0 0 0 688074
-0.000757 0.001181 0.121263 -0.252468 -0.223195 -0.348545 -0.021503 1 0 0 0 0 0 0 689065
-0.000763 0.001175 0.121261 -0.336558 -0.311695 -0.403028 -0.021534 1 0 0 0 0 0 0 690064
-0.000779 0.001158 0.121250 -0.205305 -0.170239 -0.286044 -0.021566 1 0 0 0 0 0 0 691075
-0.000787 0.001150 0.121247 -0.293630 -0.264934 -0.366451 -0.021596 1 0 0 0 0 0 0 692063
-0.000804 0.001131 0.121235 -0.178341 -0.141181 -0.269171 -0.021628 1 0 0 0 0 0 0 693073
-0.000813 0.001122 0.121231 -0.275992 -0.246024 -0.357637 -0.021659 1 0 0 0 0 0 0 694063
-0.000817 0.001118 0.121229 -0.340885 -0.314922 -0.401218 -0.021691 1 0 0 0 0 0 0 695076
-0.000832 0.001101 0.121219 -0.199999 -0.163724 -0.280000 -0.021721 1 0 0 0 0 0 0 696062
-0.000840 0.001093 0.121215 -0.283299 -0.253342 -0.359147 -0.021753 1 0 0 0 0 0 0 697074
-0.000857 0.001075 0.121203 -0.165612 -0.127196 -0.261146 -0.021784 1 0 0 0 0 0 0 698063
-0.000866 0.001066 0.121199 -0.261890 -0.230651 -0.349586 -0.021815 1 0 0 0 0 0 0 699075
-0.000870 0.001062 0.121198 -0.326057 -0.298823 -0.393158 -0.021846 1 0 0 0 0 0 0 700066
-0.000885 0.001046 0.121187 -0.184991 -0.147432 -0.271647 -0.021878 1 0 0 0 0 0 0 701074
-0.000893 0.001038 0.121183 -0.267963 -0.236739 -0.350905 -0.021909 1 0 0 0 0 0 0 702063
-0.000897 0.001033 0.121182 -0.325350 -0.297757 -0.391163 -0.021940 1 0 0 0 0 0 0 703075
-0.000912 0.001017 0.121171 -0.180909 -0.142828 -0.268329 -0.021971 1 0 0 0 0 0 0 704063
-0.000919 0.001009 0.121167 -0.262108 -0.230296 -0.347245 -0.022003 1 0 0 0 0 0 0 705073
-0.000923 0.001006 0.121166 -0.318582 -0.290357 -0.387375 -0.022034 1 0 0 0 0 0 0 706070
-0.000938 0.000990 0.121155 -0.173792 -0.135069 -0.264357 -0.022066 1 0 0 0 0 0 0 707087
-0.000945 0.000982 0.121151 -0.254697 -0.222203 -0.343307 -0.022097 1 0 0 0 0 0 0 708074
-0.000949 0.000978 0.121150 -0.311005 -0.282116 -0.383456 -0.022128 1 0 0 0 0 0 0 709062
-0.000964 0.000962 0.121139 -0.166201 -0.126815 -0.260287 -0.022159 1 0 0 0 0 0 0 710077
-0.000972 0.000954 0.121135 -0.247001 -0.213853 -0.339317 -0.022191 1 0 0 0 0 0 0 711082
-0.000976 0.000950 0.121134 -0.303262 -0.273705 -0.379489 -0.022222 1 0 0 0 0 0 0 712073
-0.000977 0.000948 0.121133 -0.333333 -0.305365 -0.395119 -0.022253 1 0 0 0 0 0 0 713086
-0.000978 0.000947 0.121133 -0.348826 -0.321533 -0.401061 -0.022284 1 0 0 0 0 0 0 714080
-0.000992 0.000932 0.121123 -0.182019 -0.142933 -0.264573 -0.022316 1 0 0 0 0 0 0 715081
-0.000999 0.000925 0.121119 -0.251517 -0.218076 -0.338934 -0.022347 1 0 0 0 0 0 0 716069
-0.001002 0.000921 0.121118 -0.302090 -0.271981 -0.377475 -0.022378 1 0 0 0 0 0 0 717070
-0.001004 0.000920 0.121117 -0.329287 -0.300676 -0.392529 -0.022409 1 0 0 0 0 0 0 718082
-0.001018 0.000905 0.121107 -0.168583 -0.128503 -0.259170 -0.022441 1 0 0 0 0 0 0 719082
-0.001025 0.000897 0.121103 -0.241056 -0.206778 -0.334738 -0.022472 1 0 0 0 0 0 0 720080
-0.001028 0.000894 0.121102 -0.293096 -0.262218 -0.373716 -0.022503 1 0 0 0 0 0 0 721078
-0.001030 0.000892 0.121101 -0.321053 -0.291683 -0.388901 -0.022534 1 0 0 0 0 0 0 722074
-0.001044 0.000877 0.121091 -0.160789 -0.119980 -0.255479 -0.022568 1 0 0 0 0 0 0 723145
-0.001051 0.000870 0.121087 -0.233382 -0.198369 -0.331124 -0.022599 1 0 0 0 0 0 0 724135
-0.001055 0.000866 0.121086 -0.285482 -0.253871 -0.370128 -0.022630 1 0 0 0 0 0 0 725135
-0.001056 0.000864 0.121085 -0.313434 -0.283332 -0.385314 -0.022660 1 0 0 0 0 0 0 726111
-0.001070 0.000849 0.121075 -0.153231 -0.111693 -0.251707 -0.022692 1 0 0 0 0 0 0 727135
-0.001077 0.000842 0.121071 -0.225768 -0.190008 -0.327426 -0.022724 1 0 0 0 0 0 0 728147
-0.001081 0.000838 0.121070 -0.277825 -0.245478 -0.366440 -0.022755 1 0 0 0 0 0 0 729145
-0.001083 0.000836 0.121069 -0.305769 -0.274931 -0.381656 -0.022787 1 0 0 0 0 0 0 730149
-0.001084 0.000835 0.121069 -0.320187 -0.289985 -0.387436 -0.022818 1 0 0 0 0 0 0 731155
-0.001084 0.000835 0.121069 -0.327645 -0.297724 -0.389807 -0.022849 1 0 0 0 0 0 0 732141
-0.001084 0.000835 0.121069 -0.331614 -0.301779 -0.390988 -0.022880 1 0 0 0 0 0 0 733134
-0.001097 0.000820 0.121059 -0.159249 -0.117359 -0.252171 -0.022911 1 0 0 0 0 0 0 734134
-0.001104 0.000813 0.121055 -0.225558 -0.189177 -0.326185 -0.022943 1 0 0 0 0 0 0 735146
-0.001107 0.000810 0.121054 -0.274470 -0.241370 -0.364593 -0.022973 1 0 0 0 0 0 0 736110
-0.001109 0.000808 0.121053 -0.300841 -0.269200 -0.379569 -0.023004 1 0 0 0 0 0 0 737109
-0.001110 0.000807 0.121053 -0.314464 -0.283435 -0.385276 -0.023035 1 0 0 0 0 0 0 738107
-0.001110 0.000807 0.121053 -0.321540 -0.290744 -0.387626 -0.023067 1 0 0 0 0 0 0 739121
-0.001124 0.000793 0.121042 -0.150796 -0.108000 -0.249078 -0.023099 1 0 0 0 0 0 0 740140
-0.001130 0.000786 0.121039 -0.217777 -0.180554 -0.323269 -0.023130 1 0 0 0 0 0 0 741138
-0.001134 0.000782 0.121038 -0.267056 -0.233107 -0.361754 -0.023160 1 0 0 0 0 0 0 742109
-0.001135 0.000780 0.121037 -0.293604 -0.261103 -0.376775 -0.023193 1 0 0 0 0 0 0 743141
-0.001136 0.000780 0.121037 -0.307296 -0.275425 -0.382480 -0.023223 1 0 0 0 0 0 0 744130
-0.001137 0.000779 0.121037 -0.314408 -0.282788 -0.384819 -0.023255 1 0 0 0 0 0 0 745142
-0.001137 0.000779 0.121037 -0.318179 -0.286648 -0.385966 -0.023286 1 0 0 0 0 0 0 746136
-0.001137 0.000779 0.121037 -0.320297 -0.288778 -0.386720 -0.023318 1 0 0 0 0 0 0 747144
-0.001137 0.000779 0.121037 -0.321552 -0.290018 -0.387298 -0.023348 1 0 0 0 0 0 0 748111
-0.001137 0.000779 0.121037 -0.322397 -0.290840 -0.387844 -0.023379 1 0 0 0 0 0 0 749110
-0.001137 0.000779 0.121037 -0.323041 -0.291453 -0.388370 -0.023410 1 0 0 0 0 0 0 750107
-0.001150 0.000765 0.121026 -0.149073 -0.105374 -0.248985 -0.023442 1 0 0 0 0 0 0 751122
-0.001157 0.000758 0.121023 -0.214360 -0.176122 -0.322999 -0.023473 1 0 0 0 0 0 0 752108
-0.001160 0.000754 0.121021 -0.262773 -0.227790 -0.361433 -0.023504 1 0 0 0 0 0 0 753104
-0.001162 0.000753 0.121021 -0.288886 -0.255362 -0.376436 -0.023536 1 0 0 0 0 0 0 754141
-0.001162 0.000752 0.121021 -0.302368 -0.269435 -0.382122 -0.023567 1 0 0 0 0 0 0 755136
-0.001163 0.000751 0.121021 -0.309353 -0.276677 -0.384455 -0.023599 1 0 0 0 0 0 0 756149
-0.001163 0.000751 0.121021 -0.313058 -0.280469 -0.385602 -0.023630 1 0 0 0 0 0 0 757142
-0.001163 0.000751 0.121021 -0.315133 -0.282555 -0.386328 -0.023661 1 0 0 0 0 0 0 758132
-0.001163 0.000751 0.121021 -0.316372 -0.283790 -0.386918 -0.023693 1 0 0 0 0 0 0 759141
-0.001163 0.000751 0.121021 -0.317196 -0.284579 -0.387453 -0.023723 1 0 0 0 0 0 0 760121
-0.001163 0.000751 0.121021 -0.317818 -0.285167 -0.387964 -0.023754 1 0 0 0 0 0 0 761114
-0.001163 0.000751 0.121021 -0.318352 -0.285649 -0.388478 -0.023785 1 0 0 0 0 0 0 762107
-0.001163 0.000751 0.121021 -0.318820 -0.286089 -0.389002 -0.023817 1 0 0 0 0 0 0 763132
-0.001163 0.000751 0.121021 -0.319249 -0.286477 -0.389495 -0.023848 1 0 0 0 0 0 0 764109
-0.001163 0.000751 0.121021 -0.319696 -0.286869 -0.390011 -0.023879 1 0 0 0 0 0 0 765108
-0.001163 0.000751 0.121021 -0.320115 -0.287257 -0.390516 -0.023910 1 0 0 0 0 0 0 766110
-0.001163 0.000751 0.121021 -0.320549 -0.287648 -0.391045 -0.023943 1 0 0 0 0 0 0 767148
-0.001163 0.000751 0.121021 -0.320966 -0.288008 -0.391557 -0.023974 1 0 0 0 0 0 0 768137
-0.001163 0.000751 0.121021 -0.321380 -0.288392 -0.392059 -0.024005 1 0 0 0 0 0 0 769133
-0.001163 0.000751 0.121021 -0.321806 -0.288778 -0.392575 -0.024036 1 0 0 0 0 0 0 770133
-0.001163 0.000751 0.121021 -0.322225 -0.289153 -0.393089 -0.024068 1 0 0 0 0 0 0 771152
-0.001163 0.000751 0.121021 -0.322636 -0.289507 -0.393594 -0.024098 1 0 0 0 0 0 0 772129
-0.001163 0.000751 0.121021 -0.323054 -0.289896 -0.394098 -0.024129 1 0 0 0 0 0 0 773116
-0.001163 0.000751 0.121021 -0.323464 -0.290265 -0.394602 -0.024161 1 0 0 0 0 0 0 774115
-0.001163 0.000751 0.121021 -0.323891 -0.290634 -0.395126 -0.024192 1 0 0 0 0 0 0 775130
-0.001163 0.000751 0.121021 -0.324309 -0.291022 -0.395629 -0.024223 1 0 0 0 0 0 0 776115
-0.001163 0.000751 0.121021 -0.324719 -0.291391 -0.396132 -0.024254 1 0 0 0 0 0 0 777114
-0.001163 0.000751 0.121021 -0.325143 -0.291771 -0.396650 -0.024286 1 0 0 0 0 0 0 778129
-0.001163 0.000751 0.121021 -0.325578 -0.292149 -0.397180 -0.024318 1 0 0 0 0 0 0 779142
-0.001163 0.000751 0.121021 -0.325981 -0.292522 -0.397673 -0.024348 1 0 0 0 0 0 0 780131
-0.001163 0.000751 0.121021 -0.326392 -0.292892 -0.398173 -0.024379 1 0 0 0 0 0 0 781114
-0.001163 0.000751 0.121021 -0.326824 -0.293282 -0.398698 -0.024411 1 0 0 0 0 0 0 782129
-0.001163 0.000751 0.121021 -0.327245 -0.293643 -0.399216 -0.024443 1 0 0 0 0 0 0 783143
-0.001163 0.000751 0.121021 -0.327637 -0.293995 -0.399672 -0.024471 1 0 0 0 0 0 0 784062
-0.001163 0.000751 0.121021 -0.328057 -0.294386 -0.400199 -0.024503 1 0 0 0 0 0 0 785072
-0.001163 0.000751 0.121021 -0.328465 -0.294738 -0.400705 -0.024534 1 0 0 0 0 0 0 786060
-0.001163 0.000751 0.121021 -0.328893 -0.295136 -0.401222 -0.024565 1 0 0 0 0 0 0 787073
-0.001163 0.000751 0.121021 -0.329299 -0.295501 -0.401720 -0.024596 1 0 0 0 0 0 0 788061
-0.001163 0.000751 0.121021 -0.329721 -0.295879 -0.402234 -0.024628 1 0 0 0 0 0 0 789071
-0.001163 0.000751 0.121021 -0.330150 -0.296252 -0.402757 -0.024659 1 0 0 0 0 0 0 790070
-0.001163 0.000751 0.121021 -0.330560 -0.296631 -0.403259 -0.024690 1 0 0 0 0 0 0 791075
-0.001163 0.000751 0.121021 -0.330973 -0.297003 -0.403762 -0.024721 1 0 0 0 0 0 0 792064
-0.001163 0.000751 0.121021 -0.331405 -0.297378 -0.404289 -0.024753 1 0 0 0 0 0 0 793070
-0.001163 0.000751 0.121021 -0.331809 -0.297752 -0.404782 -0.024784 1 0 0 0 0 0 0 794060
-0.001163 0.000751 0.121021 -0.332232 -0.298132 -0.405298 -0.024815 1 0 0 0 0 0 0 795073
-0.001163 0.000751 0.121021 -0.332653 -0.298512 -0.405808 -0.024846 1 0 0 0 0 0 0 796060
-0.001163 0.000751 0.121021 -0.333071 -0.298872 -0.406324 -0.024878 1 0 0 0 0 0 0 797070
-0.001163 0.000751 0.121021 -0.333486 -0.299257 -0.406829 -0.024909 1 0 0 0 0 0 0 798071
-0.001163 0.000751 0.121021 -0.333919 -0.299648 -0.407353 -0.024941 1 0 0 0 0 0 0 799086
-0.001163 0.000751 0.121021 -0.334335 -0.300007 -0.407843 -0.024972 1 0 0 0 0 0 0 800071
-0.001163 0.000751 0.121021 -0.334749 -0.300377 -0.408366 -0.025003 1 0 0 0 0 0 0 801059
-0.001163 0.000751 0.121021 -0.335163 -0.300761 -0.408873 -0.025034 1 0 0 0 0 0 0 802076
-0.001163 0.000751 0.121021 -0.335578 -0.301135 -0.409380 -0.025065 1 0 0 0 0 0 0 803070
-0.001163 0.000751 0.121021 -0.336007 -0.301507 -0.409902 -0.025097 1 0 0 0 0 0 0 804069
-0.001163 0.000751 0.121021 -0.336418 -0.301888 -0.410405 -0.025128 1 0 0 0 0 0 0 805076
-0.001163 0.000751 0.121021 -0.336834 -0.302262 -0.410912 -0.025159 1 0 0 0 0 0 0 806072
-0.001163 0.000751 0.121021 -0.337263 -0.302634 -0.411435 -0.025190 1 0 0 0 0 0 0 807071
-0.001163 0.000751 0.121021 -0.337677 -0.303017 -0.411941 -0.025222 1 0 0 0 0 0 0 808085
-0.001163 0.000751 0.121021 -0.338091 -0.303390 -0.412446 -0.025253 1 0 0 0 0 0 0 809078
-0.001163 0.000751 0.121021 -0.338514 -0.303771 -0.412958 -0.025284 1 0 0 0 0 0 0 810069
-0.001163 0.000751 0.121021 -0.338926 -0.304126 -0.413467 -0.025315 1 0 0 0 0 0 0 811064
-0.001163 0.000751 0.121021 -0.339336 -0.304506 -0.413965 -0.025346 1 0 0 0 0 0 0 812052
-0.001163 0.000751 0.121021 -0.339773 -0.304901 -0.414495 -0.025378 1 0 0 0 0 0 0 813079
-0.001163 0.000751 0.121021 -0.340195 -0.305265 -0.414992 -0.025409 1 0 0 0 0 0 0 814077
-0.001163 0.000751 0.121021 -0.340613 -0.305639 -0.415519 -0.025440 1 0 0 0 0 0 0 815075
-0.001163 0.000751 0.121021 -0.341019 -0.306016 -0.416017 -0.025472 1 0 0 0 0 0 0 816072
-0.001163 0.000751 0.121021 -0.341436 -0.306391 -0.416526 -0.025503 1 0 0 0 0 0 0 817071
-0.001163 0.000751 0.121021 -0.341858 -0.306758 -0.417040 -0.025534 1 0 0 0 0 0 0 818054
-0.001163 0.000751 0.121021 -0.342276 -0.307145 -0.417551 -0.025566 1 0 0 0 0 0 0 819078
-0.001163 0.000751 0.121021 -0.342683 -0.307511 -0.418048 -0.025596 1 0 0 0 0 0 0 820053
-0.001163 0.000751 0.121021 -0.343122 -0.307906 -0.418580 -0.025628 1 0 0 0 0 0 0 821083
-0.001163 0.000751 0.121021 -0.343534 -0.308260 -0.419087 -0.025659 1 0 0 0 0 0 0 822076
-0.001163 0.000751 0.121021 -0.343949 -0.308645 -0.419592 -0.025691 1 0 0 0 0 0 0 823078
-0.001163 0.000751 0.121021 -0.344374 -0.309029 -0.420107 -0.025722 1 0 0 0 0 0 0 824075
-0.001163 0.000751 0.121021 -0.344787 -0.309385 -0.420617 -0.025753 1 0 0 0 0 0 0 825072
-0.001163 0.000751 0.121021 -0.345203 -0.309771 -0.421122 -0.025784 1 0 0 0 0 0 0 826075
-0.001163 0.000751 0.121021 -0.345629 -0.310155 -0.421638 -0.025815 1 0 0 0 0 0 0 827074
-0.001163 0.000751 0.121021 -0.346039 -0.310523 -0.422142 -0.025847 1 0 0 0 0 0 0 828073
-0.001163 0.000751 0.121021 -0.346467 -0.310894 -0.422664 -0.025878 1 0 0 0 0 0 0 829071
-0.001163 0.000751 0.121021 -0.346888 -0.311269 -0.423156 -0.025909 1 0 0 0 0 0 0 830072
-0.001163 0.000751 0.121021 -0.347298 -0.311651 -0.423675 -0.025941 1 0 0 0 0 0 0 831080
-0.001163 0.000751 0.121021 -0.347723 -0.312021 -0.424195 -0.025972 1 0 0 0 0 0 0 832072
-0.001163 0.000751 0.121021 -0.348124 -0.312392 -0.424685 -0.026002 1 0 0 0 0 0 0 833054
-0.001163 0.000751 0.121021 -0.348541 -0.312767 -0.425194 -0.026034 1 0 0 0 0 0 0 834054
-0.001163 0.000751 0.121021 -0.348976 -0.313159 -0.425721 -0.026065 1 0 0 0 0 0 0 835074
-0.001163 0.000751 0.121021 -0.349389 -0.313515 -0.426231 -0.026097 1 0 0 0 0 0 0 836072
-0.001163 0.000751 0.121021 -0.349804 -0.313900 -0.426735 -0.026128 1 0 0 0 0 0 0 837073
-0.001163 0.000751 0.121021 -0.350222 -0.314277 -0.427241 -0.026159 1 0 0 0 0 0 0 838052
-0.001163 0.000751 0.121021 -0.350643 -0.314654 -0.427758 -0.026191 1 0 0 0 0 0 0 839077
-0.001163 0.000751 0.121021 -0.351069 -0.315024 -0.428277 -0.026222 1 0 0 0 0 0 0 840070
-0.001163 0.000751 0.121021 -0.351478 -0.315402 -0.428777 -0.026253 1 0 0 0 0 0 0 841072
-0.001163 0.000751 0.121021 -0.351895 -0.315777 -0.429286 -0.026284 1 0 0 0 0 0 0 842071
-0.001163 0.000751 0.121021 -0.352325 -0.316151 -0.429810 -0.026315 1 0 0 0 0 0 0 843072
-0.001163 0.000751 0.121021 -0.352745 -0.316525 -0.430301 -0.026347 1 0 0 0 0 0 0 844071
-0.001163 0.000751 0.121021 -0.353152 -0.316903 -0.430816 -0.026378 1 0 0 0 0 0 0 845071
-0.001163 0.000751 0.121021 -0.353577 -0.317273 -0.431336 -0.026409 1 0 0 0 0 0 0 846063
-0.001163 0.000751 0.121021 -0.353990 -0.317656 -0.431841 -0.026440 1 0 0 0 0 0 0 847075
-0.001163 0.000751 0.121021 -0.354401 -0.318026 -0.432343 -0.026471 1 0 0 0 0 0 0 848061
-0.001163 0.000751 0.121021 -0.354832 -0.318414 -0.432864 -0.026503 1 0 0 0 0 0 0 849070
-0.001163 0.000751 0.121021 -0.355247 -0.318771 -0.433376 -0.026534 1 0 0 0 0 0 0 850072
-0.001163 0.000751 0.121021 -0.355665 -0.319158 -0.433884 -0.026566 1 0 0 0 0 0 0 851080
-0.001163 0.000751 0.121021 -0.356087 -0.319540 -0.434396 -0.026597 1 0 0 0 0 0 0 852071
-0.001163 0.000751 0.121021 -0.356499 -0.319909 -0.434901 -0.026628 1 0 0 0 0 0 0 853073
-0.001163 0.000751 0.121021 -0.356918 -0.320272 -0.435413 -0.026658 1 0 0 0 0 0 0 854050
-0.001163 0.000751 0.121021 -0.357343 -0.320665 -0.435932 -0.026691 1 0 0 0 0 0 0 855090
-0.001163 0.000751 0.121021 -0.357779 -0.321057 -0.436463 -0.026724 1 0 0 0 0 0 0 856134
-0.001163 0.000751 0.121021 -0.358206 -0.321428 -0.436984 -0.026755 1 0 0 0 0 0 0 857128
-0.001163 0.000751 0.121021 -0.358639 -0.321814 -0.437492 -0.026787 1 0 0 0 0 0 0 858159
-0.001163 0.000751 0.121021 -0.359047 -0.322193 -0.438008 -0.026818 1 0 0 0 0 0 0 859162
-0.001163 0.000751 0.121021 -0.359460 -0.322566 -0.438510 -0.026849 1 0 0 0 0 0 0 860131
-0.001163 0.000751 0.121021 -0.359873 -0.322922 -0.439020 -0.026880 1 0 0 0 0 0 0 861129
-0.001163 0.000751 0.121021 -0.360281 -0.323301 -0.439515 -0.026910 1 0 0 0 0 0 0 862113
-0.001163 0.000751 0.121021 -0.360714 -0.323692 -0.440040 -0.026942 1 0 0 0 0 0 0 863130
-0.001163 0.000751 0.121021 -0.361121 -0.324041 -0.440542 -0.026973 1 0 0 0 0 0 0 864111
-0.001163 0.000751 0.121021 -0.361542 -0.324432 -0.441054 -0.027005 1 0 0 0 0 0 0 865128
-0.001163 0.000751 0.121021 -0.361962 -0.324812 -0.441562 -0.027035 1 0 0 0 0 0 0 866112
-0.001163 0.000751 0.121021 -0.362389 -0.325194 -0.442087 -0.027068 1 0 0 0 0 0 0 867151
-0.001163 0.000751 0.121021 -0.362807 -0.325556 -0.442596 -0.027098 1 0 0 0 0 0 0 868124
-0.001163 0.000751 0.121021 -0.363218 -0.325936 -0.443098 -0.027130 1 0 0 0 0 0 0 869131
-0.001163 0.000751 0.121021 -0.363633 -0.326311 -0.443605 -0.027161 1 0 0 0 0 0 0 870127
-0.001163 0.000751 0.121021 -0.364070 -0.326690 -0.444137 -0.027193 1 0 0 0 0 0 0 871144
-0.001163 0.000751 0.121021 -0.364472 -0.327062 -0.444628 -0.027223 1 0 0 0 0 0 0 872129
-0.001163 0.000751 0.121021 -0.364882 -0.327431 -0.445128 -0.027254 1 0 0 0 0 0 0 873111
-0.001163 0.000751 0.121021 -0.365315 -0.327821 -0.445654 -0.027286 1 0 0 0 0 0 0 874128
-0.001163 0.000751 0.121021 -0.365748 -0.328181 -0.446166 -0.027318 1 0 0 0 0 0 0 875143
-0.001163 0.000751 0.121021 -0.366147 -0.328563 -0.446669 -0.027348 1 0 0 0 0 0 0 876130
-0.001163 0.000751 0.121021 -0.366565 -0.328942 -0.447177 -0.027379 1 0 0 0 0 0 0 877113
-0.001163 0.000751 0.121021 -0.366981 -0.329315 -0.447689 -0.027411 1 0 0 0 0 0 0 878127
-0.001163 0.000751 0.121021 -0.367420 -0.329696 -0.448224 -0.027443 1 0 0 0 0 0 0 879151
-0.001163 0.000751 0.121021 -0.367794 -0.330043 -0.448681 -0.027472 1 0 0 0 0 0 0 880069
-0.001163 0.000751 0.121021 -0.368213 -0.330420 -0.449192 -0.027503 1 0 0 0 0 0 0 881073
-0.001163 0.000751 0.121021 -0.368637 -0.330787 -0.449708 -0.027534 1 0 0 0 0 0 0 882058
-0.001163 0.000751 0.121021 -0.369053 -0.331172 -0.450216 -0.027566 1 0 0 0 0 0 0 883077
-0.001163 0.000751 0.121021 -0.369462 -0.331541 -0.450716 -0.027596 1 0 0 0 0 0 0 884058
-0.001163 0.000751 0.121021 -0.369894 -0.331930 -0.451239 -0.027628 1 0 0 0 0 0 0 885071
-0.001163 0.000751 0.121021 -0.370302 -0.332281 -0.451743 -0.027659 1 0 0 0 0 0 0 886057
-0.001163 0.000751 0.121021 -0.370726 -0.332673 -0.452258 -0.027691 1 0 0 0 0 0 0 887078
-0.001163 0.000751 0.121021 -0.371148 -0.333056 -0.452770 -0.027722 1 0 0 0 0 0 0 888070
-0.001163 0.000751 0.121021 -0.371557 -0.333407 -0.453274 -0.027752 1 0 0 0 0 0 0 889056
-0.001163 0.000751 0.121021 -0.371988 -0.333793 -0.453777 -0.027784 1 0 0 0 0 0 0 890068
-0.001163 0.000751 0.121021 -0.372413 -0.334188 -0.454309 -0.027816 1 0 0 0 0 0 0 891088
-0.001163 0.000751 0.121021 -0.372810 -0.334545 -0.454799 -0.027846 1 0 0 0 0 0 0 892058
-0.001163 0.000751 0.121021 -0.373242 -0.334920 -0.455326 -0.027878 1 0 0 0 0 0 0 893066
-0.001163 0.000751 0.121021 -0.373647 -0.335294 -0.455820 -0.027909 1 0 0 0 0 0 0 894057
-0.001163 0.000751 0.121021 -0.374074 -0.335680 -0.456342 -0.027941 1 0 0 0 0 0 0 895082
-0.001163 0.000751 0.121021 -0.374494 -0.336043 -0.456853 -0.027971 1 0 0 0 0 0 0 896057
-0.001163 0.000751 0.121021 -0.374906 -0.336425 -0.457357 -0.028003 1 0 0 0 0 0 0 897068
-0.001163 0.000751 0.121021 -0.375319 -0.336797 -0.457861 -0.028034 1 0 0 0 0 0 0 898058
-0.001163 0.000751 0.121021 -0.375754 -0.337189 -0.458389 -0.028066 1 0 0 0 0 0 0 899079
-0.001163 0.000751 0.121021 -0.376164 -0.337541 -0.458894 -0.028097 1 0 0 0 0 0 0 900068
-0.001163 0.000751 0.121021 -0.376582 -0.337929 -0.459402 -0.028128 1 0 0 0 0 0 0 901076
-0.001163 0.000751 0.121021 -0.376999 -0.338305 -0.459907 -0.028159 1 0 0 0 0 0 0 902053
-0.001163 0.000751 0.121021 -0.377428 -0.338690 -0.460434 -0.028191 1 0 0 0 0 0 0 903097
-0.001163 0.000751 0.121021 -0.377843 -0.339049 -0.460939 -0.028221 1 0 0 0 0 0 0 904063
-0.001163 0.000751 0.121021 -0.378269 -0.339429 -0.461439 -0.028253 1 0 0 0 0 0 0 905077
-0.001163 0.000751 0.121021 -0.378666 -0.339799 -0.461942 -0.028284 1 0 0 0 0 0 0 906054
-0.001163 0.000751 0.121021 -0.379106 -0.340181 -0.462479 -0.028316 1 0 0 0 0 0 0 907080
-0.001163 0.000751 0.121021 -0.379511 -0.340557 -0.462974 -0.028347 1 0 0 0 0 0 0 908074
-0.001163 0.000751 0.121021 -0.379928 -0.340932 -0.463483 -0.028378 1 0 0 0 0 0 0 909072
-0.001163 0.000751 0.121021 -0.380348 -0.341296 -0.463995 -0.028408 1 0 0 0 0 0 0 910050
-0.001163 0.000751 0.121021 -0.380769 -0.341686 -0.464509 -0.028441 1 0 0 0 0 0 0 911081
-0.001163 0.000751 0.121021 -0.381181 -0.342057 -0.465012 -0.028472 1 0 0 0 0 0 0 912069
-0.001163 0.000751 0.121021 -0.381608 -0.342442 -0.465530 -0.028503 1 0 0 0 0 0 0 913070
-0.001163 0.000751 0.121021 -0.382021 -0.342797 -0.466039 -0.028534 1 0 0 0 0 0 0 914067
-0.001163 0.000751 0.121021 -0.382440 -0.343185 -0.466548 -0.028566 1 0 0 0 0 0 0 915076
-0.001163 0.000751 0.121021 -0.382865 -0.343569 -0.467062 -0.028597 1 0 0 0 0 0 0 916073
-0.001163 0.000751 0.121021 -0.383276 -0.343938 -0.467568 -0.028628 1 0 0 0 0 0 0 917075
-0.001163 0.000751 0.121021 -0.383703 -0.344307 -0.468087 -0.028659 1 0 0 0 0 0 0 918068
-0.001163 0.000751 0.121021 -0.384153 -0.344710 -0.468617 -0.028693 1 0 0 0 0 0 0 919142
-0.001163 0.000751 0.121021 -0.384555 -0.345083 -0.469126 -0.028723 1 0 0 0 0 0 0 920130
-0.001163 0.000751 0.121021 -0.384984 -0.345456 -0.469650 -0.028755 1 0 0 0 0 0 0 921130
-0.001163 0.000751 0.121021 -0.385381 -0.345824 -0.470135 -0.028785 1 0 0 0 0 0 0 922104
-0.001163 0.000751 0.121021 -0.385811 -0.346211 -0.470659 -0.028817 1 0 0 0 0 0 0 923133
-0.001163 0.000751 0.121021 -0.386239 -0.346597 -0.471178 -0.028849 1 0 0 0 0 0 0 924137
-0.001163 0.000751 0.121021 -0.386651 -0.346951 -0.471687 -0.028880 1 0 0 0 0 0 0 925133
-0.001163 0.000751 0.121021 -0.387055 -0.347326 -0.472177 -0.028910 1 0 0 0 0 0 0 926106
-0.001163 0.000751 0.121021 -0.387495 -0.347724 -0.472711 -0.028943 1 0 0 0 0 0 0 927141
-0.001163 0.000751 0.121021 -0.387905 -0.348076 -0.473216 -0.028973 1 0 0 0 0 0 0 928129
-0.001163 0.000751 0.121021 -0.388309 -0.348451 -0.473708 -0.029004 1 0 0 0 0 0 0 929104
-0.001163 0.000751 0.121021 -0.388747 -0.348848 -0.474239 -0.029036 1 0 0 0 0 0 0 930134
-0.001163 0.000751 0.121021 -0.389158 -0.349216 -0.474744 -0.029067 1 0 0 0 0 0 0 931134
-0.001163 0.000751 0.121021 -0.389588 -0.349588 -0.475267 -0.029099 1 0 0 0 0 0 0 932135
-0.001163 0.000751 0.121021 -0.389983 -0.349954 -0.475749 -0.029129 1 0 0 0 0 0 0 933103
-0.001163 0.000751 0.121021 -0.390400 -0.350330 -0.476259 -0.029160 1 0 0 0 0 0 0 934104
-0.001163 0.000751 0.121021 -0.390842 -0.350728 -0.476795 -0.029193 1 0 0 0 0 0 0 935141
-0.001163 0.000751 0.121021 -0.391261 -0.351075 -0.477291 -0.029223 1 0 0 0 0 0 0 936124
-0.001163 0.000751 0.121021 -0.391668 -0.351465 -0.477803 -0.029255 1 0 0 0 0 0 0 937130
-0.001163 0.000751 0.121021 -0.392082 -0.351840 -0.478307 -0.029285 1 0 0 0 0 0 0 938104
-0.001163 0.000751 0.121021 -0.392509 -0.352208 -0.478833 -0.029317 1 0 0 0 0 0 0 939134
-0.001163 0.000751 0.121021 -0.392926 -0.352595 -0.479340 -0.029349 1 0 0 0 0 0 0 940140
-0.001163 0.000751 0.121021 -0.393354 -0.352981 -0.479858 -0.029380 1 0 0 0 0 0 0 941143
-0.001163 0.000751 0.121021 -0.393761 -0.353346 -0.480358 -0.029411 1 0 0 0 0 0 0 942134
-0.001163 0.000751 0.121021 -0.394189 -0.353715 -0.480883 -0.029443 1 0 0 0 0 0 0 943151
-0.001163 0.000751 0.121021 -0.394603 -0.354101 -0.481382 -0.029473 1 0 0 0 0 0 0 944128
-0.001163 0.000751 0.121021 -0.395016 -0.354472 -0.481889 -0.029505 1 0 0 0 0 0 0 945134
-0.001163 0.000751 0.121021 -0.395432 -0.354832 -0.482396 -0.029535 1 0 0 0 0 0 0 946103
-0.001163 0.000751 0.121021 -0.395859 -0.355227 -0.482918 -0.029568 1 0 0 0 0 0 0 947148
-0.001163 0.000751 0.121021 -0.396269 -0.355596 -0.483418 -0.029598 1 0 0 0 0 0 0 948130
-0.001163 0.000751 0.121021 -0.396697 -0.355982 -0.483937 -0.029630 1 0 0 0 0 0 0 949135
-0.001163 0.000751 0.121021 -0.397110 -0.356323 -0.484426 -0.029660 1 0 0 0 0 0 0 950103
-0.001163 0.000751 0.121021 -0.397530 -0.356725 -0.484954 -0.029693 1 0 0 0 0 0 0 951141
-0.001163 0.000751 0.121021 -0.397951 -0.357106 -0.485466 -0.029723 1 0 0 0 0 0 0 952130
-0.001163 0.000751 0.121021 -0.398353 -0.357452 -0.485962 -0.029754 1 0 0 0 0 0 0 953102
-0.001163 0.000751 0.121021 -0.398765 -0.357834 -0.486463 -0.029785 1 0 0 0 0 0 0 954095
-0.001163 0.000751 0.121021 -0.399214 -0.358239 -0.487007 -0.029818 1 0 0 0 0 0 0 955149
-0.001163 0.000751 0.121021 -0.399615 -0.358599 -0.487499 -0.029848 1 0 0 0 0 0 0 956126
-0.001163 0.000751 0.121021 -0.400035 -0.358961 -0.488015 -0.029880 1 0 0 0 0 0 0 957124
-0.001163 0.000751 0.121021 -0.400461 -0.359358 -0.488529 -0.029911 1 0 0 0 0 0 0 958131
-0.001163 0.000751 0.121021 -0.400871 -0.359726 -0.489032 -0.029942 1 0 0 0 0 0 0 959129
-0.001163 0.000751 0.121021 -0.401292 -0.360090 -0.489544 -0.029973 1 0 0 0 0 0 0 960108
-0.001163 0.000751 0.121021 -0.401708 -0.360475 -0.490053 -0.030005 1 0 0 0 0 0 0 961127
-0.001163 0.000751 0.121021 -0.402124 -0.360850 -0.490561 -0.030036 1 0 0 0 0 0 0 962126
-0.001163 0.000751 0.121021 -0.402561 -0.361244 -0.491091 -0.030068 1 0 0 0 0 0 0 963151
-0.001163 0.000751 0.121021 -0.402964 -0.361589 -0.491587 -0.030098 1 0 0 0 0 0 0 964122
-0.001163 0.000751 0.121021 -0.403385 -0.361966 -0.492078 -0.030129 1 0 0 0 0 0 0 965109
-0.001163 0.000751 0.121021 -0.403806 -0.362359 -0.492606 -0.030161 1 0 0 0 0 0 0 966122
-0.001163 0.000751 0.121021 -0.404225 -0.362721 -0.493126 -0.030192 1 0 0 0 0 0 0 967137
-0.001163 0.000751 0.121021 -0.404634 -0.363101 -0.493623 -0.030223 1 0 0 0 0 0 0 968123
-0.001163 0.000751 0.121021 -0.405054 -0.363480 -0.494132 -0.030254 1 0 0 0 0 0 0 969109
-0.001163 0.000751 0.121021 -0.405481 -0.363862 -0.494655 -0.030286 1 0 0 0 0 0 0 970146
-0.001163 0.000751 0.121021 -0.405906 -0.364231 -0.495173 -0.030317 1 0 0 0 0 0 0 971136
-0.001163 0.000751 0.121021 -0.406308 -0.364603 -0.495665 -0.030348 1 0 0 0 0 0 0 972123
-0.001163 0.000751 0.121021 -0.406720 -0.364974 -0.496167 -0.030379 1 0 0 0 0 0 0 973109
-0.001163 0.000751 0.121021 -0.407146 -0.365358 -0.496683 -0.030410 1 0 0 0 0 0 0 974108
-0.001163 0.000751 0.121021 -0.407567 -0.365720 -0.497202 -0.030442 1 0 0 0 0 0 0 975124
-0.001163 0.000751 0.121021 -0.407952 -0.366079 -0.497671 -0.030471 1 0 0 0 0 0 0 976055
-0.001163 0.000751 0.121021 -0.408385 -0.366470 -0.498196 -0.030503 1 0 0 0 0 0 0 977071
-0.001163 0.000751 0.121021 -0.408793 -0.366820 -0.498699 -0.030534 1 0 0 0 0 0 0 978055
-0.001163 0.000751 0.121021 -0.409220 -0.367216 -0.499217 -0.030566 1 0 0 0 0 0 0 979084
-0.001163 0.000751 0.121021 -0.409634 -0.367591 -0.499719 -0.030596 1 0 0 0 0 0 0 980056
-0.001163 0.000751 0.121021 -0.410061 -0.367959 -0.500222 -0.030628 1 0 0 0 0 0 0 981066
-0.001163 0.000751 0.121021 -0.410467 -0.368321 -0.500738 -0.030659 1 0 0 0 0 0 0 982054
-0.001163 0.000751 0.121021 -0.410897 -0.368722 -0.501260 -0.030690 1 0 0 0 0 0 0 983074
-0.001163 0.000751 0.121021 -0.411299 -0.369083 -0.501753 -0.030721 1 0 0 0 0 0 0 984053
-0.001163 0.000751 0.121021 -0.411733 -0.369460 -0.502282 -0.030753 1 0 0 0 0 0 0 985064
-0.001163 0.000751 0.121021 -0.412137 -0.369834 -0.502775 -0.030784 1 0 0 0 0 0 0 986054
-0.001163 0.000751 0.121021 -0.412568 -0.370222 -0.503301 -0.030816 1 0 0 0 0 0 0 987087
-0.001163 0.000751 0.121021 -0.412981 -0.370594 -0.503802 -0.030846 1 0 0 0 0 0 0 988056
-0.001163 0.000751 0.121021 -0.413399 -0.370954 -0.504317 -0.030878 1 0 0 0 0 0 0 989064
-0.001163 0.000751 0.121021 -0.413809 -0.371334 -0.504816 -0.030909 1 0 0 0 0 0 0 990054
-0.001163 0.000751 0.121021 -0.414241 -0.371725 -0.505339 -0.030940 1 0 0 0 0 0 0 991067
-0.001163 0.000751 0.121021 -0.414651 -0.372092 -0.505842 -0.030971 1 0 0 0 0 0 0 992065
-0.001163 0.000751 0.121021 -0.415067 -0.372450 -0.506353 -0.031002 1 0 0 0 0 0 0 993053
-0.001163 0.000751 0.121021 -0.415503 -0.372856 -0.506879 -0.031034 1 0 0 0 0 0 0 994083
-0.001163 0.000751 0.121021 -0.415926 -0.373222 -0.507377 -0.031066 1 0 0 0 0 0 0 995083
-0.001163 0.000751 0.121021 -0.416332 -0.373584 -0.507894 -0.031097 1 0 0 0 0 0 0 996074
-0.001163 0.000751 0.121021 -0.416750 -0.373974 -0.508400 -0.031128 1 0 0 0 0 0 0 997063
-0.001163 0.000751 0.121021 -0.417159 -0.374342 -0.508902 -0.031159 1 0 0 0 0 0 0 998059
-0.001163 0.000751 0.121021 -0.417608 -0.374731 -0.509448 -0.031191 1 0 0 0 0 0 0 999105
-0.001163 0.000751 0.121021 -0.418003 -0.375097 -0.509931 -0.031222 1 0 0 0 0 0 1 75
-0.001163 0.000751 0.121021 -0.418412 -0.375466 -0.510431 -0.031252 1 0 0 0 0 0 1 1056
-0.001163 0.000751 0.121021 -0.418848 -0.375859 -0.510959 -0.031284 1 0 0 0 0 0 1 2078
-0.001163 0.000751 0.121021 -0.419262 -0.376215 -0.511470 -0.031316 1 0 0 0 0 0 1 3078
-0.001163 0.000751 0.121021 -0.419672 -0.376595 -0.511968 -0.031346 1 0 0 0 0 0 1 4067
-0.001163 0.000751 0.121021 -0.420099 -0.376981 -0.512485 -0.031378 1 0 0 0 0 0 1 5068
-0.001163 0.000751 0.121021 -0.420501 -0.377341 -0.512979 -0.031408 1 0 0 0 0 0 1 6047
-0.001163 0.000751 0.121021 -0.420934 -0.377715 -0.513509 -0.031441 1 0 0 0 0 0 1 7075
-0.001163 0.000751 0.121021 -0.421354 -0.378106 -0.514016 -0.031471 1 0 0 0 0 0 1 8067
-0.001163 0.000751 0.121021 -0.421764 -0.378475 -0.514520 -0.031503 1 0 0 0 0 0 1 9067
-0.001163 0.000751 0.121021 -0.422189 -0.378841 -0.515041 -0.031534 1 0 0 0 0 0 1 10076
-0.001163 0.000751 0.121021 -0.422654 -0.379259 -0.515582 -0.031568 1 0 0 0 0 0 1 11147
-0.001163 0.000751 0.121021 -0.423051 -0.379628 -0.516087 -0.031599 1 0 0 0 0 0 1 12139
-0.001163 0.000751 0.121021 -0.423465 -0.379987 -0.516594 -0.031629 1 0 0 0 0 0 1 13105
-0.001163 0.000751 0.121021 -0.423874 -0.380366 -0.517093 -0.031660 1 0 0 0 0 0 1 14107
-0.001163 0.000751 0.121021 -0.424301 -0.380750 -0.517614 -0.031692 1 0 0 0 0 0 1 15130
-0.001163 0.000751 0.121021 -0.424727 -0.381134 -0.518130 -0.031723 1 0 0 0 0 0 1 16129
-0.001163 0.000751 0.121021 -0.425129 -0.381479 -0.518627 -0.031754 1 0 0 0 0 0 1 17100
-0.001163 0.000751 0.121021 -0.425544 -0.381864 -0.519131 -0.031785 1 0 0 0 0 0 1 18101
-0.001163 0.000751 0.121021 -0.425984 -0.382262 -0.519665 -0.031817 1 0 0 0 0 0 1 19135
-0.001163 0.000751 0.121021 -0.426392 -0.382627 -0.520166 -0.031848 1 0 0 0 0 0 1 20128
-0.001163 0.000751 0.121021 -0.426801 -0.382979 -0.520667 -0.031879 1 0 0 0 0 0 1 21098
-0.001163 0.000751 0.121021 -0.427225 -0.383374 -0.521179 -0.031910 1 0 0 0 0 0 1 22100
-0.001163 0.000751 0.121021 -0.427649 -0.383755 -0.521699 -0.031942 1 0 0 0 0 0 1 23132
-0.001163 0.000751 0.121021 -0.428075 -0.384123 -0.522222 -0.031974 1 0 0 0 0 0 1 24145
-0.001163 0.000751 0.121021 -0.428496 -0.384515 -0.522729 -0.032005 1 0 0 0 0 0 1 25138
-0.001163 0.000751 0.121021 -0.428917 -0.384880 -0.523225 -0.032036 1 0 0 0 0 0 1 26135
-0.001163 0.000751 0.121021 -0.429336 -0.385269 -0.523751 -0.032068 1 0 0 0 0 0 1 27143
-0.001163 0.000751 0.121021 -0.429741 -0.385618 -0.524253 -0.032098 1 0 0 0 0 0 1 28124
-0.001163 0.000751 0.121021 -0.430159 -0.386005 -0.524761 -0.032130 1 0 0 0 0 0 1 29131
-0.001163 0.000751 0.121021 -0.430572 -0.386379 -0.525261 -0.032160 1 0 0 0 0 0 1 30099
-0.001163 0.000751 0.121021 -0.430993 -0.386741 -0.525781 -0.032192 1 0 0 0 0 0 1 31116
-0.001163 0.000751 0.121021 -0.431411 -0.387129 -0.526288 -0.032223 1 0 0 0 0 0 1 32123
-0.001163 0.000751 0.121021 -0.431828 -0.387506 -0.526793 -0.032254 1 0 0 0 0 0 1 33102
-0.001163 0.000751 0.121021 -0.432241 -0.387875 -0.527300 -0.032285 1 0 0 0 0 0 1 34106
-0.001163 0.000751 0.121021 -0.432680 -0.388255 -0.527839 -0.032318 1 0 0 0 0 0 1 35150
-0.001163 0.000751 0.121021 -0.433097 -0.388643 -0.528342 -0.032349 1 0 0 0 0 0 1 36134
-0.001163 0.000751 0.121021 -0.433507 -0.389011 -0.528845 -0.032380 1 0 0 0 0 0 1 37132
-0.001163 0.000751 0.121021 -0.433924 -0.389386 -0.529354 -0.032411 1 0 0 0 0 0 1 38131
-0.001163 0.000751 0.121021 -0.434351 -0.389756 -0.529874 -0.032442 1 0 0 0 0 0 1 39125
-0.001163 0.000751 0.121021 -0.434775 -0.390148 -0.530392 -0.032474 1 0 0 0 0 0 1 40163
-0.001163 0.000751 0.121021 -0.435180 -0.390513 -0.530886 -0.032505 1 0 0 0 0 0 1 41134
-0.001163 0.000751 0.121021 -0.435607 -0.390869 -0.531385 -0.032535 1 0 0 0 0 0 1 42098
-0.001163 0.000751 0.121021 -0.436012 -0.391256 -0.531899 -0.032567 1 0 0 0 0 0 1 43116
-0.001163 0.000751 0.121021 -0.436430 -0.391635 -0.532407 -0.032598 1 0 0 0 0 0 1 44100
-0.001163 0.000751 0.121021 -0.436841 -0.392003 -0.532912 -0.032629 1 0 0 0 0 0 1 45101
-0.001163 0.000751 0.121021 -0.437260 -0.392365 -0.533426 -0.032660 1 0 0 0 0 0 1 46096
-0.001163 0.000751 0.121021 -0.437701 -0.392774 -0.533958 -0.032692 1 0 0 0 0 0 1 47138
-0.001163 0.000751 0.121021 -0.438106 -0.393138 -0.534455 -0.032723 1 0 0 0 0 0 1 48124
-0.001163 0.000751 0.121021 -0.438516 -0.393492 -0.534959 -0.032754 1 0 0 0 0 0 1 49100
-0.001163 0.000751 0.121021 -0.438952 -0.393897 -0.535484 -0.032786 1 0 0 0 0 0 1 50128
-0.001163 0.000751 0.121021 -0.439361 -0.394265 -0.535986 -0.032817 1 0 0 0 0 0 1 51125
-0.001163 0.000751 0.121021 -0.439771 -0.394633 -0.536487 -0.032848 1 0 0 0 0 0 1 52107
-0.001163 0.000751 0.121021 -0.440207 -0.395011 -0.537018 -0.032879 1 0 0 0 0 0 1 53121
-0.001163 0.000751 0.121021 -0.440608 -0.395382 -0.537508 -0.032910 1 0 0 0 0 0 1 54105
-0.001163 0.000751 0.121021 -0.441033 -0.395765 -0.538027 -0.032942 1 0 0 0 0 0 1 55124
-0.001163 0.000751 0.121021 -0.441455 -0.396131 -0.538541 -0.032973 1 0 0 0 0 0 1 56105
-0.001163 0.000751 0.121021 -0.441883 -0.396513 -0.539043 -0.033005 1 0 0 0 0 0 1 57124
-0.001163 0.000751 0.121021 -0.442297 -0.396899 -0.539562 -0.033036 1 0 0 0 0 0 1 58121
-0.001163 0.000751 0.121021 -0.442731 -0.397288 -0.540096 -0.033069 1 0 0 0 0 0 1 59178
-0.001163 0.000751 0.121021 -0.443103 -0.397608 -0.540554 -0.033096 1 0 0 0 0 0 1 60062
-0.001163 0.000751 0.121021 -0.443522 -0.397998 -0.541060 -0.033127 1 0 0 0 0 0 1 61052
-0.001163 0.000751 0.121021 -0.443937 -0.398371 -0.541569 -0.033159 1 0 0 0 0 0 1 62063
-0.001163 0.000751 0.121021 -0.444358 -0.398734 -0.542085 -0.033190 1 0 0 0 0 0 1 63062
-0.001163 0.000751 0.121021 -0.444782 -0.399129 -0.542596 -0.033221 1 0 0 0 0 0 1 64063
-0.001163 0.000751 0.121021 -0.445188 -0.399494 -0.543095 -0.033252 1 0 0 0 0 0 1 65053
-0.001163 0.000751 0.121021 -0.445610 -0.399872 -0.543609 -0.033284 1 0 0 0 0 0 1 66062
-0.001163 0.000751 0.121021 -0.446039 -0.400244 -0.544133 -0.033315 1 0 0 0 0 0 1 67061
-0.001163 0.000751 0.121021 -0.446447 -0.400622 -0.544631 -0.033346 1 0 0 0 0 0 1 68061
-0.001163 0.000751 0.121021 -0.446860 -0.400994 -0.545136 -0.033377 1 0 0 0 0 0 1 69052
-0.001163 0.000751 0.121021 -0.447292 -0.401383 -0.545659 -0.033409 1 0 0 0 0 0 1 70064
-0.001163 0.000751 0.121021 -0.447710 -0.401743 -0.546174 -0.033440 1 0 0 0 0 0 1 71073
-0.001163 0.000751 0.121021 -0.448141 -0.402130 -0.546674 -0.033471 1 0 0 0 0 0 1 72064
-0.001163 0.000751 0.121021 -0.448536 -0.402497 -0.547177 -0.033502 1 0 0 0 0 0 1 73052
-0.001163 0.000751 0.121021 -0.448951 -0.402856 -0.547688 -0.033533 1 0 0 0 0 0 1 74040
-0.001163 0.000751 0.121021 -0.449388 -0.403262 -0.548215 -0.033565 1 0 0 0 0 0 1 75072
-0.001163 0.000751 0.121021 -0.449790 -0.403623 -0.548709 -0.033596 1 0 0 0 0 0 1 76052
-0.001163 0.000751 0.121021 -0.450212 -0.404002 -0.549224 -0.033628 1 0 0 0 0 0 1 77062
-0.001163 0.000751 0.121021 -0.450637 -0.404370 -0.549742 -0.033659 1 0 0 0 0 0 1 78051
-0.001163 0.000751 0.121021 -0.451054 -0.404756 -0.550251 -0.033690 1 0 0 0 0 0 1 79072
-0.001163 0.000751 0.121021 -0.451465 -0.405126 -0.550753 -0.033721 1 0 0 0 0 0 1 80058
-0.001163 0.000751 0.121021 -0.451897 -0.405501 -0.551279 -0.033753 1 0 0 0 0 0 1 81062
-0.001163 0.000751 0.121021 -0.452301 -0.405875 -0.551772 -0.033784 1 0 0 0 0 0 1 82052
-0.001163 0.000751 0.121021 -0.452730 -0.406261 -0.552296 -0.033816 1 0 0 0 0 0 1 83081
-0.001163 0.000751 0.121021 -0.453154 -0.406644 -0.552810 -0.033847 1 0 0 0 0 0 1 84076
-0.001163 0.000751 0.121021 -0.453562 -0.406994 -0.553314 -0.033878 1 0 0 0 0 0 1 85061
-0.001163 0.000751 0.121021 -0.453989 -0.407391 -0.553829 -0.033909 1 0 0 0 0 0 1 86070
-0.001163 0.000751 0.121021 -0.454417 -0.407762 -0.554333 -0.033941 1 0 0 0 0 0 1 87083
-0.001163 0.000751 0.121021 -0.454818 -0.408119 -0.554843 -0.033971 1 0 0 0 0 0 1 88059
-0.001163 0.000751 0.121021 -0.455243 -0.408515 -0.555357 -0.034003 1 0 0 0 0 0 1 89065
-0.001163 0.000751 0.121021 -0.455653 -0.408884 -0.555861 -0.034034 1 0 0 0 0 0 1 90065
-0.001163 0.000751 0.121021 -0.456078 -0.409265 -0.556379 -0.034066 1 0 0 0 0 0 1 91082
-0.001163 0.000751 0.121021 -0.456503 -0.409634 -0.556898 -0.034097 1 0 0 0 0 0 1 92072
-0.001163 0.000751 0.121021 -0.456908 -0.410009 -0.557393 -0.034128 1 0 0 0 0 0 1 93064
-0.001163 0.000751 0.121021 -0.457326 -0.410385 -0.557903 -0.034159 1 0 0 0 0 0 1 94066
-0.001163 0.000751 0.121021 -0.457787 -0.410786 -0.558464 -0.034193 1 0 0 0 0 0 1 95140
-0.001163 0.000751 0.121021 -0.458189 -0.411158 -0.558955 -0.034223 1 0 0 0 0 0 1 96125
-0.001163 0.000751 0.121021 -0.458614 -0.411543 -0.559471 -0.034255 1 0 0 0 0 0 1 97125
-0.001163 0.000751 0.121021 -0.459015 -0.411901 -0.559962 -0.034285 1 0 0 0 0 0 1 98100
-0.001163 0.000751 0.121021 -0.459444 -0.412272 -0.560489 -0.034317 1 0 0 0 0 0 1 99121
-0.001163 0.000751 0.121021 -0.459874 -0.412672 -0.561009 -0.034349 1 0 0 0 0 0 1 100137
-0.001163 0.000751 0.121021 -0.460297 -0.413038 -0.561506 -0.034380 1 0 0 0 0 0 1 101136
-0.001163 0.000751 0.121021 -0.460692 -0.413390 -0.562009 -0.034410 1 0 0 0 0 0 1 102100
-0.001163 0.000751 0.121021 -0.461142 -0.413809 -0.562554 -0.034443 1 0 0 0 0 0 1 103165
-0.001163 0.000751 0.121021 -0.461545 -0.414171 -0.563049 -0.034474 1 0 0 0 0 0 1 104148
-0.001163 0.000751 0.121021 -0.461951 -0.414536 -0.563544 -0.034504 1 0 0 0 0 0 1 105120
-0.001163 0.000751 0.121021 -0.462391 -0.414918 -0.564081 -0.034536 1 0 0 0 0 0 1 106145
-0.001163 0.000751 0.121021 -0.462792 -0.415289 -0.564570 -0.034567 1 0 0 0 0 0 1 107127
-0.001163 0.000751 0.121021 -0.463211 -0.415666 -0.565082 -0.034599 1 0 0 0 0 0 1 108132
-0.001163 0.000751 0.121021 -0.463640 -0.416038 -0.565604 -0.034630 1 0 0 0 0 0 1 109129
-0.001163 0.000751 0.121021 -0.464036 -0.416405 -0.566088 -0.034660 1 0 0 0 0 0 1 110100
-0.001163 0.000751 0.121021 -0.464476 -0.416803 -0.566622 -0.034692 1 0 0 0 0 0 1 111136
-0.001163 0.000751 0.121021 -0.464881 -0.417165 -0.567119 -0.034723 1 0 0 0 0 0 1 112121
-0.001163 0.000751 0.121021 -0.465291 -0.417519 -0.567622 -0.034754 1 0 0 0 0 0 1 113096
-0.001163 0.000751 0.121021 -0.465715 -0.417913 -0.568133 -0.034785 1 0 0 0 0 0 1 114096
-0.001163 0.000751 0.121021 -0.466137 -0.418292 -0.568651 -0.034817 1 0 0 0 0 0 1 115123
-0.001163 0.000751 0.121021 -0.466557 -0.418669 -0.569164 -0.034848 1 0 0 0 0 0 1 116129
-0.001163 0.000751 0.121021 -0.466986 -0.419041 -0.569687 -0.034880 1 0 0 0 0 0 1 117128
-0.001163 0.000751 0.121021 -0.467394 -0.419406 -0.570165 -0.034910 1 0 0 0 0 0 1 118100
-0.001163 0.000751 0.121021 -0.467816 -0.419797 -0.570697 -0.034942 1 0 0 0 0 0 1 119134
-0.001163 0.000751 0.121021 -0.468238 -0.420164 -0.571213 -0.034973 1 0 0 0 0 0 1 120120
-0.001163 0.000751 0.121021 -0.468638 -0.420534 -0.571701 -0.035004 1 0 0 0 0 0 1 121099
-0.001163 0.000751 0.121021 -0.469054 -0.420909 -0.572210 -0.035035 1 0 0 0 0 0 1 122097
-0.001163 0.000751 0.121021 -0.469488 -0.421300 -0.572735 -0.035067 1 0 0 0 0 0 1 123115
-0.001163 0.000751 0.121021 -0.469894 -0.421649 -0.573237 -0.035097 1 0 0 0 0 0 1 124096
-0.001163 0.000751 0.121021 -0.470331 -0.422055 -0.573764 -0.035130 1 0 0 0 0 0 1 125128
-0.001163 0.000751 0.121021 -0.470746 -0.422428 -0.574274 -0.035161 1 0 0 0 0 0 1 126140
-0.001163 0.000751 0.121021 -0.471161 -0.422786 -0.574783 -0.035192 1 0 0 0 0 0 1 127126
-0.001163 0.000751 0.121021 -0.471586 -0.423181 -0.575295 -0.035223 1 0 0 0 0 0 1 128128
-0.001163 0.000751 0.121021 -0.471994 -0.423548 -0.575796 -0.035254 1 0 0 0 0 0 1 129122
-0.001163 0.000751 0.121021 -0.472415 -0.423926 -0.576310 -0.035286 1 0 0 0 0 0 1 130131
-0.001163 0.000751 0.121021 -0.472841 -0.424295 -0.576829 -0.035317 1 0 0 0 0 0 1 131121
-0.001163 0.000751 0.121021 -0.473262 -0.424671 -0.577323 -0.035348 1 0 0 0 0 0 1 132125
-0.001163 0.000751 0.121021 -0.473657 -0.425039 -0.577823 -0.035379 1 0 0 0 0 0 1 133097
-0.001163 0.000751 0.121021 -0.474086 -0.425412 -0.578347 -0.035410 1 0 0 0 0 0 1 134097
-0.001163 0.000751 0.121021 -0.474507 -0.425801 -0.578862 -0.035442 1 0 0 0 0 0 1 135128
-0.001163 0.000751 0.121021 -0.474911 -0.426165 -0.579355 -0.035472 1 0 0 0 0 0 1 136097
-0.001163 0.000751 0.121021 -0.475338 -0.426550 -0.579872 -0.035504 1 0 0 0 0 0 1 137097
-0.001163 0.000751 0.121021 -0.475751 -0.426905 -0.580382 -0.035535 1 0 0 0 0 0 1 138095
-0.001163 0.000751 0.121021 -0.476197 -0.427319 -0.580921 -0.035568 1 0 0 0 0 0 1 139150
-0.001163 0.000751 0.121021 -0.476597 -0.427678 -0.581411 -0.035598 1 0 0 0 0 0 1 140123
-0.001163 0.000751 0.121021 -0.477019 -0.428057 -0.581926 -0.035630 1 0 0 0 0 0 1 141135
-0.001163 0.000751 0.121021 -0.477436 -0.428418 -0.582434 -0.035660 1 0 0 0 0 0 1 142104
-0.001163 0.000751 0.121021 -0.477851 -0.428803 -0.582942 -0.035692 1 0 0 0 0 0 1 143122
-0.001163 0.000751 0.121021 -0.478239 -0.429152 -0.583415 -0.035721 1 0 0 0 0 0 1 144052
-0.001163 0.000751 0.121021 -0.478673 -0.429528 -0.583943 -0.035753 1 0 0 0 0 0 1 145060
-0.001163 0.000751 0.121021 -0.479088 -0.429899 -0.584430 -0.035783 1 0 0 0 0 0 1 146050
-0.001163 0.000751 0.121021 -0.479508 -0.430289 -0.584961 -0.035816 1 0 0 0 0 0 1 147081
-0.001163 0.000751 0.121021 -0.479924 -0.430650 -0.585468 -0.035846 1 0 0 0 0 0 1 148049
-0.001163 0.000751 0.121021 -0.480336 -0.431032 -0.585973 -0.035878 1 0 0 0 0 0 1 149060
-0.001163 0.000751 0.121021 -0.480749 -0.431403 -0.586476 -0.035908 1 0 0 0 0 0 1 150049
-0.001176 0.000737 0.121010 -0.304169 -0.242514 -0.444870 -0.035940 1 0 0 0 0 0 1 151069
-0.001183 0.000730 0.121007 -0.368017 -0.311757 -0.518217 -0.035971 1 0 0 0 0 0 1 152049
-0.001186 0.000727 0.121005 -0.415703 -0.362677 -0.556425 -0.036003 1 0 0 0 0 0 1 153059
-0.001188 0.000725 0.121005 -0.441436 -0.389826 -0.571312 -0.036033 1 0 0 0 0 0 1 154048
-0.001189 0.000724 0.121005 -0.454745 -0.403729 -0.576979 -0.036066 1 0 0 0 0 0 1 155080
-0.001189 0.000724 0.121005 -0.461613 -0.410853 -0.579275 -0.036096 1 0 0 0 0 0 1 156049
-0.001189 0.000723 0.121005 -0.465269 -0.414593 -0.580420 -0.036127 1 0 0 0 0 0 1 157058
-0.001189 0.000723 0.121005 -0.467305 -0.416639 -0.581137 -0.036159 1 0 0 0 0 0 1 158058
-0.001189 0.000723 0.121005 -0.468523 -0.417852 -0.581720 -0.036190 1 0 0 0 0 0 1 159056
-0.001189 0.000723 0.121005 -0.469330 -0.418622 -0.582252 -0.036221 1 0 0 0 0 0 1 160058
-0.001189 0.000723 0.121005 -0.469943 -0.419200 -0.582759 -0.036252 1 0 0 0 0 0 1 161048
-0.001189 0.000723 0.121005 -0.470464 -0.419668 -0.583271 -0.036284 1 0 0 0 0 0 1 162063
-0.001189 0.000723 0.121005 -0.470917 -0.420078 -0.583765 -0.036315 1 0 0 0 0 0 1 163058
-0.001189 0.000723 0.121005 -0.471339 -0.420472 -0.584273 -0.036346 1 0 0 0 0 0 1 164058
-0.001189 0.000723 0.121005 -0.471750 -0.420841 -0.584777 -0.036377 1 0 0 0 0 0 1 165048
-0.001189 0.000723 0.121005 -0.472168 -0.421216 -0.585273 -0.036409 1 0 0 0 0 0 1 166059
-0.001189 0.000723 0.121005 -0.472586 -0.421590 -0.585785 -0.036440 1 0 0 0 0 0 1 167068
-0.001202 0.000709 0.120994 -0.295963 -0.232639 -0.443940 -0.036471 1 0 0 0 0 0 1 168059
-0.001209 0.000702 0.120991 -0.359700 -0.301777 -0.517312 -0.036502 1 0 0 0 0 0 1 169047
-0.001212 0.000699 0.120989 -0.407319 -0.352629 -0.555537 -0.036534 1 0 0 0 0 0 1 170057
-0.001214 0.000697 0.120989 -0.433020 -0.379744 -0.570441 -0.036565 1 0 0 0 0 0 1 171066
-0.001215 0.000696 0.120989 -0.446275 -0.393608 -0.576075 -0.036596 1 0 0 0 0 0 1 172058
-0.001215 0.000696 0.120989 -0.453154 -0.400712 -0.578386 -0.036628 1 0 0 0 0 0 1 173066
-0.001228 0.000682 0.120978 -0.279824 -0.215207 -0.437014 -0.036659 1 0 0 0 0 0 1 174065
-0.001235 0.000675 0.120974 -0.345125 -0.285959 -0.510683 -0.036692 1 0 0 0 0 0 1 175118
-0.001238 0.000671 0.120973 -0.393494 -0.337572 -0.548982 -0.036721 1 0 0 0 0 0 1 176058
-0.001240 0.000669 0.120973 -0.419574 -0.365098 -0.563900 -0.036752 1 0 0 0 0 0 1 177058
-0.001241 0.000668 0.120973 -0.433024 -0.379138 -0.569556 -0.036784 1 0 0 0 0 0 1 178061
-0.001241 0.000668 0.120973 -0.439977 -0.386347 -0.571859 -0.036815 1 0 0 0 0 0 1 179069
-0.001255 0.000654 0.120962 -0.266731 -0.200915 -0.430312 -0.036846 1 0 0 0 0 0 1 180062
-0.001261 0.000647 0.120958 -0.331960 -0.271610 -0.504018 -0.036878 1 0 0 0 0 0 1 181064
-0.001265 0.000643 0.120957 -0.380318 -0.323179 -0.542350 -0.036909 1 0 0 0 0 0 1 182059
-0.001266 0.000642 0.120957 -0.406371 -0.350690 -0.557273 -0.036940 1 0 0 0 0 0 1 183052
-0.001280 0.000627 0.120946 -0.242953 -0.175609 -0.420115 -0.036971 1 0 0 0 0 0 1 184041
-0.001287 0.000619 0.120942 -0.313035 -0.251357 -0.495469 -0.037003 1 0 0 0 0 0 1 185059
-0.001291 0.000616 0.120941 -0.363817 -0.305478 -0.534387 -0.037034 1 0 0 0 0 0 1 186065
-0.001292 0.000614 0.120940 -0.391078 -0.334246 -0.549517 -0.037066 1 0 0 0 0 0 1 187077
-0.001293 0.000613 0.120940 -0.405118 -0.348893 -0.555214 -0.037096 1 0 0 0 0 0 1 188064
-0.001307 0.000599 0.120930 -0.235570 -0.167331 -0.414566 -0.037128 1 0 0 0 0 0 1 189064
-0.001314 0.000591 0.120926 -0.302444 -0.239717 -0.488786 -0.037158 1 0 0 0 0 0 1 190041
-0.001317 0.000588 0.120925 -0.351622 -0.292173 -0.527352 -0.037191 1 0 0 0 0 0 1 191106
-0.001319 0.000586 0.120924 -0.378083 -0.320100 -0.542347 -0.037223 1 0 0 0 0 0 1 192131
-0.001333 0.000571 0.120914 -0.214994 -0.145344 -0.404880 -0.037254 1 0 0 0 0 0 1 193118
-0.001340 0.000564 0.120910 -0.285015 -0.221030 -0.480330 -0.037285 1 0 0 0 0 0 1 194096
-0.001343 0.000560 0.120909 -0.335756 -0.275123 -0.519302 -0.037317 1 0 0 0 0 0 1 195110
-0.001345 0.000558 0.120908 -0.363000 -0.303847 -0.534429 -0.037347 1 0 0 0 0 0 1 196095
-0.001359 0.000544 0.120897 -0.200372 -0.129570 -0.396875 -0.037379 1 0 0 0 0 0 1 197092
-0.001366 0.000536 0.120894 -0.270532 -0.205401 -0.472398 -0.037410 1 0 0 0 0 0 1 198094
-0.001369 0.000532 0.120892 -0.321335 -0.259545 -0.511400 -0.037442 1 0 0 0 0 0 1 199110
-0.001371 0.000531 0.120892 -0.348584 -0.288302 -0.526531 -0.037472 1 0 0 0 0 0 1 200094
-0.001385 0.000516 0.120881 -0.186046 -0.114103 -0.388830 -0.037504 1 0 0 0 0 0 1 201118
-0.001392 0.000508 0.120877 -0.256131 -0.189873 -0.464414 -0.037535 1 0 0 0 0 0 1 202092
-0.001395 0.000505 0.120876 -0.306905 -0.243986 -0.503448 -0.037568 1 0 0 0 0 0 1 203140
-0.001397 0.000503 0.120876 -0.334144 -0.272688 -0.518576 -0.037598 1 0 0 0 0 0 1 204123
-0.001411 0.000488 0.120865 -0.171635 -0.098546 -0.380710 -0.037629 1 0 0 0 0 0 1 205094
-0.001418 0.000481 0.120861 -0.241652 -0.174230 -0.456342 -0.037660 1 0 0 0 0 0 1 206094
-0.001421 0.000477 0.120860 -0.292371 -0.228302 -0.495387 -0.037692 1 0 0 0 0 0 1 207107
-0.001423 0.000475 0.120860 -0.319591 -0.256984 -0.510539 -0.037723 1 0 0 0 0 0 1 208121
-0.001437 0.000460 0.120849 -0.157142 -0.082900 -0.372520 -0.037754 1 0 0 0 0 0 1 209121
-0.001444 0.000453 0.120845 -0.227082 -0.158520 -0.448217 -0.037786 1 0 0 0 0 0 1 210119
-0.001448 0.000449 0.120844 -0.277747 -0.212520 -0.487294 -0.037818 1 0 0 0 0 0 1 211154
-0.001449 0.000448 0.120843 -0.304938 -0.241188 -0.502427 -0.037848 1 0 0 0 0 0 1 212129
-0.001463 0.000433 0.120833 -0.142543 -0.067145 -0.364266 -0.037880 1 0 0 0 0 0 1 213124
-0.001470 0.000425 0.120829 -0.212404 -0.142682 -0.440014 -0.037911 1 0 0 0 0 0 1 214126
-0.001474 0.000422 0.120828 -0.263018 -0.196632 -0.479090 -0.037942 1 0 0 0 0 0 1 215124
-0.001475 0.000420 0.120827 -0.290189 -0.225276 -0.494244 -0.037973 1 0 0 0 0 0 1 216127
-0.001489 0.000405 0.120816 -0.127846 -0.051288 -0.355913 -0.038004 1 0 0 0 0 0 1 217093
-0.001496 0.000398 0.120813 -0.197631 -0.126730 -0.431713 -0.038035 1 0 0 0 0 0 1 218093
-0.001500 0.000394 0.120811 -0.248210 -0.180638 -0.470836 -0.038067 1 0 0 0 0 0 1 219138
-0.001501 0.000392 0.120811 -0.275334 -0.209249 -0.485980 -0.038098 1 0 0 0 0 0 1 220120
-0.001502 0.000391 0.120811 -0.289269 -0.223798 -0.491648 -0.038130 1 0 0 0 0 0 1 221125
-0.001516 0.000377 0.120800 -0.120175 -0.042696 -0.349750 -0.038160 1 0 0 0 0 0 1 222091
-0.001522 0.000370 0.120796 -0.186456 -0.114464 -0.424413 -0.038192 1 0 0 0 0 0 1 223110
-0.001526 0.000366 0.120795 -0.235252 -0.166525 -0.463122 -0.038223 1 0 0 0 0 0 1 224117
-0.001541 0.000351 0.120784 -0.085363 -0.005804 -0.333835 -0.038254 1 0 0 0 0 0 1 225114
-0.001548 0.000343 0.120780 -0.161343 -0.087805 -0.413095 -0.038285 1 0 0 0 0 0 1 226088
-0.001552 0.000339 0.120779 -0.215029 -0.144989 -0.453452 -0.038317 1 0 0 0 0 0 1 227138
-0.001553 0.000337 0.120778 -0.243738 -0.175230 -0.469015 -0.038348 1 0 0 0 0 0 1 228116
-0.001554 0.000336 0.120778 -0.258432 -0.190562 -0.474821 -0.038379 1 0 0 0 0 0 1 229099
-0.001568 0.000322 0.120767 -0.089860 -0.010014 -0.332672 -0.038410 1 0 0 0 0 0 1 230114
-0.001575 0.000315 0.120764 -0.156186 -0.081832 -0.407452 -0.038442 1 0 0 0 0 0 1 231137
-0.001578 0.000311 0.120762 -0.204996 -0.133897 -0.446212 -0.038473 1 0 0 0 0 0 1 232115
-0.001580 0.000309 0.120762 -0.231237 -0.161578 -0.461212 -0.038504 1 0 0 0 0 0 1 233100
-0.001581 0.000308 0.120762 -0.244710 -0.175640 -0.466828 -0.038535 1 0 0 0 0 0 1 234113
-0.001594 0.000294 0.120751 -0.075582 0.005494 -0.324460 -0.038567 1 0 0 0 0 0 1 235131
-0.001601 0.000287 0.120747 -0.141519 -0.065918 -0.399252 -0.038598 1 0 0 0 0 0 1 236114
-0.001604 0.000283 0.120746 -0.190118 -0.117775 -0.438018 -0.038629 1 0 0 0 0 0 1 237099
-0.001606 0.000282 0.120746 -0.216269 -0.145361 -0.453038 -0.038661 1 0 0 0 0 0 1 238136
-0.001607 0.000281 0.120745 -0.229681 -0.159359 -0.458643 -0.038693 1 0 0 0 0 0 1 239140
-0.001607 0.000280 0.120745 -0.236502 -0.166434 -0.460818 -0.038721 1 0 0 0 0 0 1 240055
-0.001607 0.000280 0.120745 -0.240043 -0.170037 -0.461833 -0.038752 1 0 0 0 0 0 1 241045
-0.001620 0.000266 0.120735 -0.065964 0.016287 -0.317665 -0.038783 1 0 0 0 0 0 1 242044
-0.001627 0.000259 0.120731 -0.129289 -0.052431 -0.391963 -0.038815 1 0 0 0 0 0 1 243065
-0.001630 0.000256 0.120730 -0.176596 -0.102919 -0.430555 -0.038846 1 0 0 0 0 0 1 244045
-0.001632 0.000254 0.120729 -0.202077 -0.129814 -0.445504 -0.038877 1 0 0 0 0 0 1 245059
-0.001633 0.000253 0.120729 -0.215152 -0.143475 -0.451073 -0.038908 1 0 0 0 0 0 1 246046
-0.001633 0.000253 0.120729 -0.221822 -0.150386 -0.453271 -0.038940 1 0 0 0 0 0 1 247064
-0.001633 0.000252 0.120729 -0.225258 -0.153895 -0.454269 -0.038971 1 0 0 0 0 0 1 248045
-0.001633 0.000252 0.120729 -0.227068 -0.155715 -0.454849 -0.039002 1 0 0 0 0 0 1 249056
-0.001646 0.000238 0.120718 -0.052185 0.031469 -0.310359 -0.039033 1 0 0 0 0 0 1 250045
-0.001653 0.000232 0.120715 -0.115000 -0.036711 -0.384665 -0.039066 1 0 0 0 0 0 1 251076
-0.001656 0.000228 0.120713 -0.162030 -0.086922 -0.423251 -0.039096 1 0 0 0 0 0 1 252046
-0.001658 0.000226 0.120713 -0.187371 -0.113673 -0.438189 -0.039127 1 0 0 0 0 0 1 253055
-0.001659 0.000226 0.120713 -0.200361 -0.127243 -0.443752 -0.039158 1 0 0 0 0 0 1 254047
-0.001659 0.000225 0.120713 -0.207000 -0.134122 -0.445940 -0.039190 1 0 0 0 0 0 1 255069
-0.001659 0.000225 0.120713 -0.210423 -0.137602 -0.446937 -0.039221 1 0 0 0 0 0 1 256046
-0.001659 0.000225 0.120713 -0.212220 -0.139407 -0.447509 -0.039252 1 0 0 0 0 0 1 257055
-0.001659 0.000225 0.120713 -0.213189 -0.140358 -0.447949 -0.039284 1 0 0 0 0 0 1 258055
-0.001659 0.000225 0.120713 -0.213773 -0.140890 -0.448332 -0.039315 1 0 0 0 0 0 1 259055
-0.001659 0.000225 0.120713 -0.214145 -0.141214 -0.448693 -0.039346 1 0 0 0 0 0 1 260054
-0.001660 0.000225 0.120713 -0.214431 -0.141433 -0.449055 -0.039377 1 0 0 0 0 0 1 261044
-0.001660 0.000225 0.120713 -0.214642 -0.141601 -0.449419 -0.039409 1 0 0 0 0 0 1 262061
-0.001672 0.000211 0.120702 -0.038947 0.046411 -0.304650 -0.039441 1 0 0 0 0 0 1 263086
-0.001679 0.000204 0.120698 -0.101274 -0.021231 -0.378943 -0.039471 1 0 0 0 0 0 1 264064
-0.001682 0.000201 0.120697 -0.148050 -0.071201 -0.417547 -0.039503 1 0 0 0 0 0 1 265063
-0.001684 0.000199 0.120697 -0.173250 -0.097792 -0.432476 -0.039534 1 0 0 0 0 0 1 266052
-0.001685 0.000198 0.120696 -0.186172 -0.111320 -0.438045 -0.039565 1 0 0 0 0 0 1 267066
-0.001685 0.000197 0.120696 -0.192768 -0.118127 -0.440214 -0.039596 1 0 0 0 0 0 1 268063
-0.001685 0.000197 0.120696 -0.196152 -0.121593 -0.441199 -0.039627 1 0 0 0 0 0 1 269046
-0.001685 0.000197 0.120696 -0.197926 -0.123376 -0.441782 -0.039659 1 0 0 0 0 0 1 270069
-0.001685 0.000197 0.120696 -0.198904 -0.124307 -0.442203 -0.039690 1 0 0 0 0 0 1 271070
-0.001685 0.000197 0.120696 -0.199464 -0.124827 -0.442580 -0.039721 1 0 0 0 0 0 1 272059
-0.001686 0.000197 0.120696 -0.199823 -0.125137 -0.442935 -0.039753 1 0 0 0 0 0 1 273061
-0.001686 0.000197 0.120696 -0.200077 -0.125323 -0.443271 -0.039783 1 0 0 0 0 0 1 274039
-0.001686 0.000197 0.120696 -0.200286 -0.125486 -0.443640 -0.039816 1 0 0 0 0 0 1 275081
-0.001686 0.000197 0.120696 -0.200466 -0.125613 -0.443981 -0.039846 1 0 0 0 0 0 1 276056
-0.001698 0.000183 0.120686 -0.024753 0.062421 -0.299008 -0.039877 1 0 0 0 0 0 1 277054
-0.001705 0.000176 0.120682 -0.086963 -0.005112 -0.373344 -0.039909 1 0 0 0 0 0 1 278065
-0.001708 0.000173 0.120681 -0.133675 -0.055000 -0.411959 -0.039941 1 0 0 0 0 0 1 279099
-0.001710 0.000171 0.120680 -0.158857 -0.081583 -0.426914 -0.039973 1 0 0 0 0 0 1 280126
-0.001711 0.000170 0.120680 -0.171765 -0.095053 -0.432460 -0.040005 1 0 0 0 0 0 1 281130
-0.001711 0.000170 0.120680 -0.178321 -0.101861 -0.434627 -0.040035 1 0 0 0 0 0 1 282099
-0.001711 0.000170 0.120680 -0.181698 -0.105305 -0.435608 -0.040067 1 0 0 0 0 0 1 283123
-0.001711 0.000170 0.120680 -0.183453 -0.107068 -0.436171 -0.040098 1 0 0 0 0 0 1 284113
-0.001711 0.000170 0.120680 -0.184421 -0.107991 -0.436582 -0.040128 1 0 0 0 0 0 1 285088
-0.001711 0.000170 0.120680 -0.184962 -0.108490 -0.436949 -0.040160 1 0 0 0 0 0 1 286089
-0.001712 0.000170 0.120680 -0.185331 -0.108800 -0.437352 -0.040196 1 0 0 0 0 0 1 287257
-0.001712 0.000170 0.120680 -0.185582 -0.108982 -0.437689 -0.040227 1 0 0 0 0 0 1 288243
-0.001712 0.000169 0.120680 -0.185753 -0.109117 -0.437993 -0.040254 1 0 0 0 0 0 1 289116
-0.001712 0.000169 0.120680 -0.185922 -0.109231 -0.438326 -0.040285 1 0 0 0 0 0 1 290091
-0.001712 0.000169 0.120680 -0.186098 -0.109325 -0.438702 -0.040320 1 0 0 0 0 0 1 291215
-0.001712 0.000169 0.120680 -0.186256 -0.109421 -0.439060 -0.040352 1 0 0 0 0 0 1 292249
-0.001712 0.000169 0.120680 -0.186379 -0.109507 -0.439349 -0.040379 1 0 0 0 0 0 1 293117
-0.001712 0.000169 0.120680 -0.186524 -0.109593 -0.439692 -0.040411 1 0 0 0 0 0 1 294127
-0.001712 0.000169 0.120680 -0.186682 -0.109686 -0.440063 -0.040445 1 0 0 0 0 0 1 295221
-0.001712 0.000169 0.120680 -0.186832 -0.109761 -0.440417 -0.040477 1 0 0 0 0 0 1 296242
-0.001712 0.000169 0.120680 -0.186955 -0.109845 -0.440709 -0.040504 1 0 0 0 0 0 1 297117
-0.001712 0.000169 0.120680 -0.187122 -0.109949 -0.441089 -0.040539 1 0 0 0 0 0 1 298217
-0.001712 0.000169 0.120680 -0.187266 -0.110016 -0.441438 -0.040571 1 0 0 0 0 0 1 299242
-0.001712 0.000169 0.120680 -0.187407 -0.110111 -0.441774 -0.040602 1 0 0 0 0 0 1 300249
-0.001712 0.000169 0.120680 -0.187547 -0.110194 -0.442103 -0.040633 1 0 0 0 0 0 1 301219
-0.001712 0.000169 0.120680 -0.187699 -0.110288 -0.442449 -0.040664 1 0 0 0 0 0 1 302217
-0.001712 0.000169 0.120680 -0.187838 -0.110353 -0.442787 -0.040695 1 0 0 0 0 0 1 303208
-0.001712 0.000169 0.120680 -0.187984 -0.110450 -0.443134 -0.040727 1 0 0 0 0 0 1 304250
-0.001712 0.000169 0.120680 -0.188127 -0.110536 -0.443472 -0.040758 1 0 0 0 0 0 1 305246
-0.001712 0.000169 0.120680 -0.188280 -0.110616 -0.443818 -0.040789 1 0 0 0 0 0 1 306223
-0.001712 0.000169 0.120680 -0.188417 -0.110705 -0.444153 -0.040821 1 0 0 0 0 0 1 307244
-0.001712 0.000169 0.120680 -0.188541 -0.110779 -0.444447 -0.040848 1 0 0 0 0 0 1 308113
-0.001712 0.000169 0.120680 -0.188704 -0.110875 -0.444833 -0.040883 1 0 0 0 0 0 1 309248
-0.001712 0.000169 0.120680 -0.188859 -0.110956 -0.445183 -0.040914 1 0 0 0 0 0 1 310239
-0.001712 0.000169 0.120680 -0.188978 -0.111035 -0.445478 -0.040943 1 0 0 0 0 0 1 311139
-0.001712 0.000169 0.120680 -0.189133 -0.111127 -0.445843 -0.040976 1 0 0 0 0 0 1 312217
-0.001712 0.000169 0.120680 -0.189281 -0.111214 -0.446192 -0.041008 1 0 0 0 0 0 1 313244
-0.001712 0.000169 0.120680 -0.189436 -0.111295 -0.446544 -0.041039 1 0 0 0 0 0 1 314239
-0.001712 0.000169 0.120680 -0.189579 -0.111378 -0.446859 -0.041070 1 0 0 0 0 0 1 315219
-0.001712 0.000169 0.120680 -0.189712 -0.111466 -0.447203 -0.041101 1 0 0 0 0 0 1 316219
-0.001712 0.000169 0.120680 -0.189858 -0.111539 -0.447551 -0.041133 1 0 0 0 0 0 1 317223
-0.001712 0.000169 0.120680 -0.190011 -0.111645 -0.447900 -0.041165 1 0 0 0 0 0 1 318247
-0.001712 0.000169 0.120680 -0.190147 -0.111723 -0.448232 -0.041196 1 0 0 0 0 0 1 319241
-0.001712 0.000169 0.120680 -0.190291 -0.111807 -0.448572 -0.041227 1 0 0 0 0 0 1 320243
-0.001712 0.000169 0.120680 -0.190437 -0.111880 -0.448916 -0.041258 1 0 0 0 0 0 1 321237
-0.001712 0.000169 0.120680 -0.190585 -0.111982 -0.449252 -0.041289 1 0 0 0 0 0 1 322223
-0.001712 0.000169 0.120680 -0.190717 -0.112058 -0.449576 -0.041319 1 0 0 0 0 0 1 323195
-0.001712 0.000169 0.120680 -0.190860 -0.112128 -0.449914 -0.041350 1 0 0 0 0 0 1 324170
-0.001712 0.000169 0.120680 -0.191001 -0.112223 -0.450247 -0.041381 1 0 0 0 0 0 1 325169
-0.001712 0.000169 0.120680 -0.191146 -0.112310 -0.450590 -0.041412 1 0 0 0 0 0 1 326178
-0.001712 0.000169 0.120680 -0.191297 -0.112403 -0.450934 -0.041443 1 0 0 0 0 0 1 327170
-0.001712 0.000169 0.120680 -0.191439 -0.112469 -0.451277 -0.041475 1 0 0 0 0 0 1 328178
-0.001712 0.000169 0.120680 -0.191590 -0.112559 -0.451601 -0.041506 1 0 0 0 0 0 1 329169
-0.001712 0.000169 0.120680 -0.191733 -0.112657 -0.451956 -0.041537 1 0 0 0 0 0 1 330178
-0.001712 0.000169 0.120680 -0.191871 -0.112722 -0.452294 -0.041568 1 0 0 0 0 0 1 331168
-0.001712 0.000169 0.120680 -0.192013 -0.112817 -0.452631 -0.041600 1 0 0 0 0 0 1 332179
-0.001712 0.000169 0.120680 -0.192155 -0.112902 -0.452966 -0.041631 1 0 0 0 0 0 1 333168
-0.001712 0.000169 0.120680 -0.192300 -0.112988 -0.453310 -0.041662 1 0 0 0 0 0 1 334178
-0.001712 0.000169 0.120680 -0.192455 -0.113069 -0.453660 -0.041693 1 0 0 0 0 0 1 335169
-0.001712 0.000169 0.120680 -0.192590 -0.113157 -0.453991 -0.041725 1 0 0 0 0 0 1 336178
-0.001712 0.000169 0.120680 -0.192732 -0.113241 -0.454327 -0.041756 1 0 0 0 0 0 1 337168
-0.001712 0.000169 0.120680 -0.192880 -0.113315 -0.454676 -0.041787 1 0 0 0 0 0 1 338176
-0.001712 0.000169 0.120680 -0.193029 -0.113418 -0.455014 -0.041818 1 0 0 0 0 0 1 339169
-0.001712 0.000169 0.120680 -0.193167 -0.113497 -0.455351 -0.041850 1 0 0 0 0 0 1 340178
-0.001712 0.000169 0.120680 -0.193309 -0.113580 -0.455687 -0.041881 1 0 0 0 0 0 1 341168
-0.001712 0.000169 0.120680 -0.193456 -0.113653 -0.456033 -0.041912 1 0 0 0 0 0 1 342167
-0.001712 0.000169 0.120680 -0.193607 -0.113758 -0.456378 -0.041944 1 0 0 0 0 0 1 343179
-0.001712 0.000169 0.120680 -0.193754 -0.113832 -0.456701 -0.041975 1 0 0 0 0 0 1 344168
-0.001712 0.000169 0.120680 -0.193892 -0.113908 -0.457056 -0.042006 1 0 0 0 0 0 1 345177
-0.001712 0.000169 0.120680 -0.194031 -0.114003 -0.457388 -0.042037 1 0 0 0 0 0 1 346170
-0.001712 0.000169 0.120680 -0.194184 -0.114098 -0.457737 -0.042069 1 0 0 0 0 0 1 347179
-0.001712 0.000169 0.120680 -0.194320 -0.114174 -0.458067 -0.042100 1 0 0 0 0 0 1 348168
-0.001712 0.000169 0.120680 -0.194467 -0.114247 -0.458416 -0.042131 1 0 0 0 0 0 1 349175
-0.001712 0.000169 0.120680 -0.194611 -0.114344 -0.458756 -0.042163 1 0 0 0 0 0 1 350194
-0.001712 0.000169 0.120680 -0.194761 -0.114437 -0.459096 -0.042194 1 0 0 0 0 0 1 351176
-0.001712 0.000169 0.120680 -0.194899 -0.114515 -0.459433 -0.042225 1 0 0 0 0 0 1 352185
-0.001712 0.000169 0.120680 -0.195042 -0.114585 -0.459770 -0.042256 1 0 0 0 0 0 1 353159
-0.001712 0.000169 0.120680 -0.195186 -0.114682 -0.460111 -0.042288 1 0 0 0 0 0 1 354180
-0.001712 0.000169 0.120680 -0.195341 -0.114778 -0.460465 -0.042319 1 0 0 0 0 0 1 355201
-0.001712 0.000169 0.120680 -0.195478 -0.114842 -0.460799 -0.042350 1 0 0 0 0 0 1 356181
-0.001712 0.000169 0.120680 -0.195618 -0.114936 -0.461131 -0.042381 1 0 0 0 0 0 1 357178
-0.001712 0.000169 0.120680 -0.195763 -0.115022 -0.461472 -0.042413 1 0 0 0 0 0 1 358184
-0.001712 0.000169 0.120680 -0.195915 -0.115116 -0.461818 -0.042444 1 0 0 0 0 0 1 359182
-0.001712 0.000169 0.120680 -0.196067 -0.115178 -0.462151 -0.042475 1 0 0 0 0 0 1 360177
-0.001712 0.000169 0.120680 -0.196197 -0.115274 -0.462490 -0.042506 1 0 0 0 0 0 1 361177
-0.001712 0.000169 0.120680 -0.196340 -0.115361 -0.462830 -0.042537 1 0 0 0 0 0 1 362179
-0.001712 0.000169 0.120680 -0.196496 -0.115443 -0.463186 -0.042569 1 0 0 0 0 0 1 363185
-0.001712 0.000169 0.120680 -0.196630 -0.115530 -0.463512 -0.042600 1 0 0 0 0 0 1 364180
-0.001712 0.000169 0.120680 -0.196773 -0.115615 -0.463851 -0.042631 1 0 0 0 0 0 1 365180
-0.001712 0.000169 0.120680 -0.196918 -0.115701 -0.464195 -0.042663 1 0 0 0 0 0 1 366191
-0.001712 0.000169 0.120680 -0.197070 -0.115781 -0.464539 -0.042693 1 0 0 0 0 0 1 367164
-0.001712 0.000169 0.120680 -0.197207 -0.115870 -0.464874 -0.042725 1 0 0 0 0 0 1 368185
-0.001712 0.000169 0.120680 -0.197349 -0.115954 -0.465211 -0.042756 1 0 0 0 0 0 1 369179
-0.001712 0.000169 0.120680 -0.197497 -0.116028 -0.465559 -0.042788 1 0 0 0 0 0 1 370184
-0.001712 0.000169 0.120680 -0.197638 -0.116122 -0.465892 -0.042819 1 0 0 0 0 0 1 371181
-0.001712 0.000169 0.120680 -0.197790 -0.116217 -0.466238 -0.042850 1 0 0 0 0 0 1 372180
-0.001712 0.000169 0.120680 -0.197927 -0.116294 -0.466572 -0.042881 1 0 0 0 0 0 1 373180
-0.001712 0.000169 0.120680 -0.198073 -0.116366 -0.466917 -0.042912 1 0 0 0 0 0 1 374178
-0.001712 0.000169 0.120680 -0.198227 -0.116459 -0.467247 -0.042944 1 0 0 0 0 0 1 375184
-0.001712 0.000169 0.120680 -0.198368 -0.116555 -0.467597 -0.042975 1 0 0 0 0 0 1 376179
-0.001712 0.000169 0.120680 -0.198502 -0.116632 -0.467926 -0.043006 1 0 0 0 0 0 1 377162
-0.001712 0.000169 0.120680 -0.198651 -0.116705 -0.468277 -0.043037 1 0 0 0 0 0 1 378177
-0.001712 0.000169 0.120680 -0.198792 -0.116800 -0.468612 -0.043069 1 0 0 0 0 0 1 379181
-0.001712 0.000169 0.120680 -0.198944 -0.116895 -0.468957 -0.043100 1 0 0 0 0 0 1 380178
-0.001712 0.000169 0.120680 -0.199084 -0.116960 -0.469298 -0.043131 1 0 0 0 0 0 1 381178
-0.001712 0.000169 0.120680 -0.199225 -0.117055 -0.469633 -0.043163 1 0 0 0 0 0 1 382183
-0.001712 0.000169 0.120680 -0.199369 -0.117140 -0.469971 -0.043194 1 0 0 0 0 0 1 383180
-0.001712 0.000169 0.120680 -0.199521 -0.117234 -0.470318 -0.043225 1 0 0 0 0 0 1 384179
-0.001712 0.000169 0.120680 -0.199661 -0.117299 -0.470658 -0.043256 1 0 0 0 0 0 1 385177
-0.001712 0.000169 0.120680 -0.199802 -0.117394 -0.470992 -0.043288 1 0 0 0 0 0 1 386180
-0.001712 0.000169 0.120680 -0.199945 -0.117479 -0.471332 -0.043319 1 0 0 0 0 0 1 387180
-0.001712 0.000169 0.120680 -0.200101 -0.117561 -0.471685 -0.043350 1 0 0 0 0 0 1 388179
-0.001712 0.000169 0.120680 -0.200247 -0.117646 -0.472006 -0.043381 1 0 0 0 0 0 1 389179
-0.001712 0.000169 0.120680 -0.200380 -0.117733 -0.472351 -0.043412 1 0 0 0 0 0 1 390179
-0.001712 0.000169 0.120680 -0.200533 -0.117825 -0.472716 -0.043446 1 0 0 0 0 0 1 391253
-0.001712 0.000169 0.120680 -0.200688 -0.117906 -0.473068 -0.043477 1 0 0 0 0 0 1 392248
-0.001712 0.000169 0.120680 -0.200822 -0.117993 -0.473395 -0.043508 1 0 0 0 0 0 1 393245
-0.001712 0.000169 0.120680 -0.200964 -0.118078 -0.473731 -0.043539 1 0 0 0 0 0 1 394236
-0.001712 0.000169 0.120680 -0.201108 -0.118149 -0.474070 -0.043570 1 0 0 0 0 0 1 395215
-0.001712 0.000169 0.120680 -0.201253 -0.118246 -0.474412 -0.043602 1 0 0 0 0 0 1 396239
-0.001712 0.000169 0.120680 -0.201405 -0.118341 -0.474759 -0.043633 1 0 0 0 0 0 1 397241
-0.001712 0.000169 0.120680 -0.201537 -0.118415 -0.475081 -0.043663 1 0 0 0 0 0 1 398207
-0.001712 0.000169 0.120680 -0.201688 -0.118490 -0.475438 -0.043696 1 0 0 0 0 0 1 399237
-0.001712 0.000169 0.120680 -0.201830 -0.118586 -0.475775 -0.043727 1 0 0 0 0 0 1 400246
-0.001712 0.000169 0.120680 -0.201978 -0.118677 -0.476110 -0.043757 1 0 0 0 0 0 1 401214
-0.001712 0.000169 0.120680 -0.202117 -0.118756 -0.476448 -0.043789 1 0 0 0 0 0 1 402227
-0.001712 0.000169 0.120680 -0.202262 -0.118827 -0.476790 -0.043820 1 0 0 0 0 0 1 403214
-0.001712 0.000169 0.120680 -0.202403 -0.118922 -0.477125 -0.043851 1 0 0 0 0 0 1 404217
-0.001712 0.000169 0.120680 -0.202559 -0.119019 -0.477480 -0.043883 1 0 0 0 0 0 1 405243
-0.001712 0.000169 0.120680 -0.202710 -0.119081 -0.477811 -0.043914 1 0 0 0 0 0 1 406234
-0.001712 0.000169 0.120680 -0.202841 -0.119178 -0.478153 -0.043946 1 0 0 0 0 0 1 407241
-0.001712 0.000169 0.120680 -0.202986 -0.119266 -0.478498 -0.043977 1 0 0 0 0 0 1 408259
-0.001712 0.000169 0.120680 -0.203139 -0.119346 -0.478844 -0.044008 1 0 0 0 0 0 1 409236
-0.001712 0.000169 0.120680 -0.203274 -0.119434 -0.479174 -0.044039 1 0 0 0 0 0 1 410242
-0.001712 0.000169 0.120680 -0.203416 -0.119518 -0.479512 -0.044071 1 0 0 0 0 0 1 411238
-0.001712 0.000169 0.120680 -0.203560 -0.119603 -0.479852 -0.044102 1 0 0 0 0 0 1 412240
-0.001712 0.000169 0.120680 -0.203715 -0.119685 -0.480204 -0.044133 1 0 0 0 0 0 1 413234
-0.001712 0.000169 0.120680 -0.203847 -0.119771 -0.480527 -0.044164 1 0 0 0 0 0 1 414219
-0.001712 0.000169 0.120680 -0.203992 -0.119857 -0.480871 -0.044195 1 0 0 0 0 0 1 415234
-0.001712 0.000169 0.120680 -0.204134 -0.119941 -0.481205 -0.044226 1 0 0 0 0 0 1 416220
-0.001712 0.000169 0.120680 -0.204292 -0.120024 -0.481563 -0.044258 1 0 0 0 0 0 1 417232
-0.001712 0.000169 0.120680 -0.204424 -0.120110 -0.481887 -0.044289 1 0 0 0 0 0 1 418218
-0.001712 0.000169 0.120680 -0.204563 -0.120193 -0.482216 -0.044319 1 0 0 0 0 0 1 419192
-0.001712 0.000169 0.120680 -0.204707 -0.120264 -0.482554 -0.044350 1 0 0 0 0 0 1 420165
-0.001712 0.000169 0.120680 -0.204870 -0.120365 -0.482892 -0.044381 1 0 0 0 0 0 1 421176
-0.001712 0.000169 0.120680 -0.204994 -0.120445 -0.483227 -0.044412 1 0 0 0 0 0 1 422164
-0.001712 0.000169 0.120680 -0.205136 -0.120529 -0.483566 -0.044443 1 0 0 0 0 0 1 423163
-0.001712 0.000169 0.120680 -0.205284 -0.120602 -0.483913 -0.044475 1 0 0 0 0 0 1 424164
-0.001712 0.000169 0.120680 -0.205433 -0.120706 -0.484254 -0.044506 1 0 0 0 0 0 1 425165
-0.001712 0.000169 0.120680 -0.205572 -0.120785 -0.484592 -0.044537 1 0 0 0 0 0 1 426176
-0.001712 0.000169 0.120680 -0.205717 -0.120857 -0.484934 -0.044568 1 0 0 0 0 0 1 427164
-0.001712 0.000169 0.120680 -0.205859 -0.120952 -0.485271 -0.044600 1 0 0 0 0 0 1 428175
-0.001712 0.000169 0.120680 -0.206010 -0.121046 -0.485614 -0.044631 1 0 0 0 0 0 1 429165
-0.001712 0.000169 0.120680 -0.206148 -0.121124 -0.485951 -0.044662 1 0 0 0 0 0 1 430175
-0.001712 0.000169 0.120680 -0.206293 -0.121196 -0.486294 -0.044693 1 0 0 0 0 0 1 431164
-0.001712 0.000169 0.120680 -0.206436 -0.121292 -0.486632 -0.044725 1 0 0 0 0 0 1 432176
-0.001712 0.000169 0.120680 -0.206578 -0.121377 -0.486968 -0.044756 1 0 0 0 0 0 1 433166
-0.001712 0.000169 0.120680 -0.206735 -0.121459 -0.487323 -0.044787 1 0 0 0 0 0 1 434173
-0.001712 0.000169 0.120680 -0.206880 -0.121543 -0.487642 -0.044818 1 0 0 0 0 0 1 435165
-0.001712 0.000169 0.120680 -0.207014 -0.121631 -0.487990 -0.044850 1 0 0 0 0 0 1 436175
-0.001712 0.000169 0.120680 -0.207164 -0.121724 -0.488333 -0.044881 1 0 0 0 0 0 1 437164
-0.001712 0.000169 0.120680 -0.207306 -0.121791 -0.488678 -0.044912 1 0 0 0 0 0 1 438176
-0.001712 0.000169 0.120680 -0.207445 -0.121884 -0.489008 -0.044943 1 0 0 0 0 0 1 439165
-0.001712 0.000169 0.120680 -0.207590 -0.121971 -0.489351 -0.044975 1 0 0 0 0 0 1 440175
-0.001712 0.000169 0.120680 -0.207736 -0.122043 -0.489694 -0.045006 1 0 0 0 0 0 1 441166
-0.001712 0.000169 0.120680 -0.207887 -0.122148 -0.490039 -0.045037 1 0 0 0 0 0 1 442176
-0.001712 0.000169 0.120680 -0.208025 -0.122226 -0.490374 -0.045069 1 0 0 0 0 0 1 443182
-0.001712 0.000169 0.120680 -0.208170 -0.122312 -0.490719 -0.045101 1 0 0 0 0 0 1 444200
-0.001712 0.000169 0.120680 -0.208314 -0.122383 -0.491057 -0.045131 1 0 0 0 0 0 1 445175
-0.001712 0.000169 0.120680 -0.208464 -0.122487 -0.491398 -0.045162 1 0 0 0 0 0 1 446175
-0.001712 0.000169 0.120680 -0.208602 -0.122566 -0.491735 -0.045194 1 0 0 0 0 0 1 447185
-0.001712 0.000169 0.120680 -0.208744 -0.122649 -0.492073 -0.045225 1 0 0 0 0 0 1 448180
-0.001712 0.000169 0.120680 -0.208893 -0.122723 -0.492422 -0.045257 1 0 0 0 0 0 1 449188
-0.001712 0.000169 0.120680 -0.209041 -0.122826 -0.492760 -0.045288 1 0 0 0 0 0 1 450179
-0.001712 0.000169 0.120680 -0.209187 -0.122900 -0.493080 -0.045318 1 0 0 0 0 0 1 451160
-0.001712 0.000169 0.120680 -0.209326 -0.122976 -0.493439 -0.045350 1 0 0 0 0 0 1 452180
-0.001712 0.000169 0.120680 -0.209466 -0.123071 -0.493772 -0.045381 1 0 0 0 0 0 1 453177
-0.001712 0.000169 0.120680 -0.209618 -0.123166 -0.494119 -0.045412 1 0 0 0 0 0 1 454178
-0.001712 0.000169 0.120680 -0.209755 -0.123243 -0.494453 -0.045444 1 0 0 0 0 0 1 455178
-0.001712 0.000169 0.120680 -0.209901 -0.123316 -0.494798 -0.045475 1 0 0 0 0 0 1 456176
-0.001712 0.000169 0.120680 -0.210043 -0.123410 -0.495132 -0.045506 1 0 0 0 0 0 1 457177
-0.001712 0.000169 0.120680 -0.210195 -0.123505 -0.495480 -0.045538 1 0 0 0 0 0 1 458182
-0.001712 0.000169 0.120680 -0.210336 -0.123571 -0.495821 -0.045569 1 0 0 0 0 0 1 459183
-0.001712 0.000169 0.120680 -0.210476 -0.123665 -0.496153 -0.045600 1 0 0 0 0 0 1 460179
-0.001712 0.000169 0.120680 -0.210619 -0.123750 -0.496492 -0.045631 1 0 0 0 0 0 1 461176
-0.001712 0.000169 0.120680 -0.210772 -0.123845 -0.496840 -0.045663 1 0 0 0 0 0 1 462180
-0.001712 0.000169 0.120680 -0.210912 -0.123910 -0.497180 -0.045694 1 0 0 0 0 0 1 463178
-0.001712 0.000169 0.120680 -0.211052 -0.124004 -0.497514 -0.045725 1 0 0 0 0 0 1 464179
-0.001712 0.000169 0.120680 -0.211196 -0.124090 -0.497852 -0.045756 1 0 0 0 0 0 1 465177
-0.001712 0.000169 0.120680 -0.211351 -0.124172 -0.498205 -0.045787 1 0 0 0 0 0 1 466175
-0.001712 0.000169 0.120680 -0.211498 -0.124256 -0.498528 -0.045819 1 0 0 0 0 0 1 467178
-0.001712 0.000169 0.120680 -0.211631 -0.124344 -0.498871 -0.045850 1 0 0 0 0 0 1 468177
-0.001712 0.000169 0.120680 -0.211773 -0.124428 -0.499211 -0.045881 1 0 0 0 0 0 1 469175
-0.001712 0.000169 0.120680 -0.211929 -0.124511 -0.499565 -0.045912 1 0 0 0 0 0 1 470176
-0.001712 0.000169 0.120680 -0.212063 -0.124598 -0.499893 -0.045944 1 0 0 0 0 0 1 471177
-0.001712 0.000169 0.120680 -0.212206 -0.124683 -0.500232 -0.045975 1 0 0 0 0 0 1 472176
-0.001712 0.000169 0.120680 -0.212351 -0.124754 -0.500572 -0.046006 1 0 0 0 0 0 1 473157
-0.001712 0.000169 0.120680 -0.212495 -0.124851 -0.500914 -0.046038 1 0 0 0 0 0 1 474181
-0.001712 0.000169 0.120680 -0.212646 -0.124945 -0.501258 -0.046069 1 0 0 0 0 0 1 475175
-0.001712 0.000169 0.120680 -0.212784 -0.125023 -0.501593 -0.046100 1 0 0 0 0 0 1 476177
-0.001712 0.000169 0.120680 -0.212930 -0.125095 -0.501938 -0.046131 1 0 0 0 0 0 1 477174
-0.001712 0.000169 0.120680 -0.213071 -0.125190 -0.502273 -0.046162 1 0 0 0 0 0 1 478177
-0.001712 0.000169 0.120680 -0.213224 -0.125285 -0.502619 -0.046194 1 0 0 0 0 0 1 479178
-0.001712 0.000169 0.120680 -0.213360 -0.125362 -0.502953 -0.046225 1 0 0 0 0 0 1 480176
-0.001712 0.000169 0.120680 -0.213519 -0.125431 -0.503292 -0.046256 1 0 0 0 0 0 1 481174
-0.001712 0.000169 0.120680 -0.213650 -0.125529 -0.503632 -0.046287 1 0 0 0 0 0 1 482177
-0.001712 0.000169 0.120680 -0.213800 -0.125623 -0.503976 -0.046318 1 0 0 0 0 0 1 483170
-0.001712 0.000169 0.120680 -0.213942 -0.125690 -0.504321 -0.046350 1 0 0 0 0 0 1 484180
-0.001712 0.000169 0.120680 -0.214083 -0.125784 -0.504655 -0.046381 1 0 0 0 0 0 1 485183
-0.001712 0.000169 0.120680 -0.214225 -0.125869 -0.504992 -0.046412 1 0 0 0 0 0 1 486175
-0.001712 0.000169 0.120680 -0.214378 -0.125963 -0.505339 -0.046444 1 0 0 0 0 0 1 487178
-0.001712 0.000169 0.120680 -0.214518 -0.126028 -0.505679 -0.046475 1 0 0 0 0 0 1 488174
-0.001712 0.000169 0.120680 -0.214658 -0.126122 -0.506013 -0.046506 1 0 0 0 0 0 1 489176
-0.001712 0.000169 0.120680 -0.214803 -0.126209 -0.506353 -0.046538 1 0 0 0 0 0 1 490180
-0.001712 0.000169 0.120680 -0.214955 -0.126289 -0.506699 -0.046568 1 0 0 0 0 0 1 491158
-0.001712 0.000169 0.120680 -0.215091 -0.126377 -0.507033 -0.046600 1 0 0 0 0 0 1 492174
-0.001717 0.000188 0.120669 -0.141775 -0.376757 -0.362079 -0.046631 1 0 0 0 0 0 1 493174
-0.001720 0.000197 0.120666 -0.166778 -0.288966 -0.435409 -0.046662 1 0 0 0 0 0 1 494174
-0.001721 0.000201 0.120664 -0.186083 -0.223830 -0.473566 -0.046693 1 0 0 0 0 0 1 495166
-0.001722 0.000204 0.120664 -0.196651 -0.189175 -0.488327 -0.046725 1 0 0 0 0 0 1 496174
-0.001722 0.000205 0.120664 -0.202167 -0.171687 -0.493812 -0.046756 1 0 0 0 0 0 1 497162
-0.001722 0.000205 0.120664 -0.205038 -0.162965 -0.495960 -0.046787 1 0 0 0 0 0 1 498174
-0.001722 0.000206 0.120664 -0.206557 -0.158660 -0.496920 -0.046818 1 0 0 0 0 0 1 499163
-0.001722 0.000206 0.120664 -0.207379 -0.156563 -0.497464 -0.046850 1 0 0 0 0 0 1 500172
-0.001722 0.000206 0.120664 -0.207875 -0.155561 -0.497879 -0.046881 1 0 0 0 0 0 1 501162
-0.001722 0.000206 0.120664 -0.208187 -0.155110 -0.498246 -0.046912 1 0 0 0 0 0 1 502173
-0.001722 0.000206 0.120664 -0.208405 -0.154946 -0.498574 -0.046943 1 0 0 0 0 0 1 503163
-0.001722 0.000206 0.120664 -0.208581 -0.154897 -0.498916 -0.046975 1 0 0 0 0 0 1 504173
-0.001722 0.000206 0.120664 -0.208745 -0.154940 -0.499246 -0.047006 1 0 0 0 0 0 1 505162
-0.001722 0.000206 0.120664 -0.208898 -0.155006 -0.499581 -0.047037 1 0 0 0 0 0 1 506170
-0.001722 0.000206 0.120664 -0.209054 -0.155093 -0.499916 -0.047069 1 0 0 0 0 0 1 507180
-0.001722 0.000206 0.120664 -0.209184 -0.155184 -0.500235 -0.047099 1 0 0 0 0 0 1 508162
-0.001722 0.000206 0.120664 -0.209333 -0.155283 -0.500580 -0.047131 1 0 0 0 0 0 1 509161
-0.001722 0.000206 0.120664 -0.209463 -0.155390 -0.500903 -0.047162 1 0 0 0 0 0 1 510171
-0.001722 0.000206 0.120664 -0.209603 -0.155481 -0.501237 -0.047193 1 0 0 0 0 0 1 511162
-0.001722 0.000206 0.120664 -0.209743 -0.155583 -0.501573 -0.047225 1 0 0 0 0 0 1 512171
-0.001722 0.000206 0.120664 -0.209885 -0.155706 -0.501901 -0.047256 1 0 0 0 0 0 1 513161
-0.001722 0.000206 0.120664 -0.210021 -0.155792 -0.502237 -0.047287 1 0 0 0 0 0 1 514172
-0.001722 0.000206 0.120664 -0.210158 -0.155892 -0.502566 -0.047318 1 0 0 0 0 0 1 515163
-0.001722 0.000206 0.120664 -0.210298 -0.155995 -0.502900 -0.047350 1 0 0 0 0 0 1 516171
-0.001722 0.000206 0.120664 -0.210440 -0.156117 -0.503229 -0.047381 1 0 0 0 0 0 1 517161
-0.001722 0.000206 0.120664 -0.210576 -0.156203 -0.503564 -0.047412 1 0 0 0 0 0 1 518171
-0.001722 0.000206 0.120664 -0.210713 -0.156303 -0.503893 -0.047443 1 0 0 0 0 0 1 519161
-0.001728 0.000224 0.120653 -0.137363 -0.406825 -0.358658 -0.047475 1 0 0 0 0 0 1 520171
-0.001730 0.000233 0.120650 -0.162311 -0.319241 -0.431998 -0.047506 1 0 0 0 0 0 1 521161
-0.001732 0.000238 0.120648 -0.181562 -0.254217 -0.470173 -0.047537 1 0 0 0 0 0 1 522171
-0.001733 0.000240 0.120648 -0.192118 -0.219622 -0.484927 -0.047568 1 0 0 0 0 0 1 523162
-0.001733 0.000241 0.120648 -0.197626 -0.202178 -0.490400 -0.047600 1 0 0 0 0 0 1 524179
-0.001733 0.000242 0.120648 -0.200487 -0.193486 -0.492540 -0.047631 1 0 0 0 0 0 1 525186
-0.001733 0.000242 0.120648 -0.201988 -0.189207 -0.493501 -0.047663 1 0 0 0 0 0 1 526180
-0.001733 0.000242 0.120648 -0.202824 -0.187124 -0.494040 -0.047693 1 0 0 0 0 0 1 527169
-0.001733 0.000242 0.120648 -0.203302 -0.186125 -0.494440 -0.047725 1 0 0 0 0 0 1 528175
-0.001733 0.000242 0.120648 -0.203609 -0.185709 -0.494794 -0.047756 1 0 0 0 0 0 1 529172
-0.001733 0.000242 0.120648 -0.203828 -0.185555 -0.495124 -0.047787 1 0 0 0 0 0 1 530176
-0.001733 0.000242 0.120648 -0.204005 -0.185531 -0.495441 -0.047819 1 0 0 0 0 0 1 531172
-0.001733 0.000242 0.120648 -0.204159 -0.185586 -0.495780 -0.047850 1 0 0 0 0 0 1 532179
-0.001733 0.000242 0.120648 -0.204301 -0.185680 -0.496099 -0.047881 1 0 0 0 0 0 1 533178
-0.001733 0.000242 0.120648 -0.204447 -0.185783 -0.496416 -0.047912 1 0 0 0 0 0 1 534159
-0.001733 0.000242 0.120648 -0.204586 -0.185892 -0.496747 -0.047943 1 0 0 0 0 0 1 535159
-0.001739 0.000261 0.120637 -0.131229 -0.436422 -0.351294 -0.047975 1 0 0 0 0 0 1 536175
-0.001741 0.000270 0.120633 -0.156115 -0.348999 -0.424664 -0.048006 1 0 0 0 0 0 1 537174
-0.001743 0.000274 0.120632 -0.175347 -0.284063 -0.462847 -0.048037 1 0 0 0 0 0 1 538173
-0.001743 0.000276 0.120632 -0.185884 -0.249534 -0.477604 -0.048069 1 0 0 0 0 0 1 539174
-0.001744 0.000278 0.120631 -0.191384 -0.232113 -0.483080 -0.048100 1 0 0 0 0 0 1 540182
-0.001744 0.000278 0.120631 -0.194236 -0.223445 -0.485194 -0.048131 1 0 0 0 0 0 1 541178
-0.001744 0.000278 0.120631 -0.195735 -0.219177 -0.486156 -0.048163 1 0 0 0 0 0 1 542179
-0.001744 0.000279 0.120631 -0.196557 -0.217105 -0.486684 -0.048194 1 0 0 0 0 0 1 543174
-0.001744 0.000279 0.120631 -0.197039 -0.216150 -0.487076 -0.048224 1 0 0 0 0 0 1 544161
-0.001744 0.000279 0.120631 -0.197327 -0.215741 -0.487414 -0.048256 1 0 0 0 0 0 1 545172
-0.001744 0.000279 0.120631 -0.197547 -0.215612 -0.487740 -0.048287 1 0 0 0 0 0 1 546173
-0.001744 0.000279 0.120631 -0.197719 -0.215608 -0.488071 -0.048319 1 0 0 0 0 0 1 547173
-0.001744 0.000279 0.120631 -0.197865 -0.215678 -0.488376 -0.048349 1 0 0 0 0 0 1 548154
-0.001744 0.000279 0.120631 -0.198004 -0.215778 -0.488692 -0.048380 1 0 0 0 0 0 1 549153
-0.001744 0.000279 0.120631 -0.198151 -0.215903 -0.489014 -0.048412 1 0 0 0 0 0 1 550172
-0.001744 0.000279 0.120631 -0.198273 -0.216033 -0.489324 -0.048444 1 0 0 0 0 0 1 551175
-0.001744 0.000279 0.120631 -0.198399 -0.216171 -0.489637 -0.048475 1 0 0 0 0 0 1 552171
-0.001750 0.000297 0.120621 -0.125050 -0.466756 -0.343967 -0.048506 1 0 0 0 0 0 1 553173
-0.001752 0.000306 0.120617 -0.149881 -0.379479 -0.417357 -0.048537 1 0 0 0 0 0 1 554170
-0.001754 0.000311 0.120616 -0.169071 -0.314638 -0.455564 -0.048569 1 0 0 0 0 0 1 555174
-0.001754 0.000313 0.120615 -0.179605 -0.280146 -0.470304 -0.048600 1 0 0 0 0 0 1 556163
-0.001755 0.000314 0.120615 -0.185103 -0.262768 -0.475785 -0.048631 1 0 0 0 0 0 1 557170
-0.001755 0.000315 0.120615 -0.187938 -0.254131 -0.477905 -0.048662 1 0 0 0 0 0 1 558174
-0.001755 0.000315 0.120615 -0.189429 -0.249886 -0.478842 -0.048694 1 0 0 0 0 0 1 559173
-0.001755 0.000315 0.120615 -0.190246 -0.247834 -0.479362 -0.048725 1 0 0 0 0 0 1 560171
-0.001755 0.000315 0.120615 -0.190723 -0.246901 -0.479750 -0.048756 1 0 0 0 0 0 1 561172
-0.001755 0.000315 0.120615 -0.191008 -0.246497 -0.480083 -0.048787 1 0 0 0 0 0 1 562171
-0.001755 0.000315 0.120615 -0.191222 -0.246385 -0.480403 -0.048819 1 0 0 0 0 0 1 563174
-0.001755 0.000315 0.120615 -0.191385 -0.246410 -0.480718 -0.048850 1 0 0 0 0 0 1 564171
-0.001755 0.000315 0.120615 -0.191529 -0.246503 -0.481022 -0.048881 1 0 0 0 0 0 1 565176
-0.001755 0.000315 0.120615 -0.191673 -0.246618 -0.481320 -0.048912 1 0 0 0 0 0 1 566165
-0.001755 0.000315 0.120615 -0.191791 -0.246765 -0.481642 -0.048944 1 0 0 0 0 0 1 567174
-0.001755 0.000315 0.120615 -0.191919 -0.246899 -0.481944 -0.048975 1 0 0 0 0 0 1 568171
-0.001755 0.000315 0.120615 -0.192050 -0.247063 -0.482258 -0.049006 1 0 0 0 0 0 1 569173
-0.001755 0.000315 0.120615 -0.192165 -0.247212 -0.482559 -0.049037 1 0 0 0 0 0 1 570170
-0.001755 0.000315 0.120615 -0.192287 -0.247369 -0.482867 -0.049069 1 0 0 0 0 0 1 571173
-0.001755 0.000315 0.120615 -0.192409 -0.247526 -0.483174 -0.049100 1 0 0 0 0 0 1 572172
-0.001755 0.000315 0.120615 -0.192541 -0.247693 -0.483490 -0.049131 1 0 0 0 0 0 1 573177
-0.001755 0.000315 0.120615 -0.192655 -0.247842 -0.483789 -0.049162 1 0 0 0 0 0 1 574170
-0.001760 0.000333 0.120604 -0.119278 -0.498501 -0.337861 -0.049194 1 0 0 0 0 0 1 575173
-0.001763 0.000342 0.120601 -0.144066 -0.411427 -0.411272 -0.049225 1 0 0 0 0 0 1 576172
-0.001765 0.000347 0.120599 -0.163213 -0.346694 -0.449479 -0.049256 1 0 0 0 0 0 1 577172
-0.001765 0.000349 0.120599 -0.173731 -0.312252 -0.464231 -0.049287 1 0 0 0 0 0 1 578162
-0.001766 0.000350 0.120599 -0.179206 -0.294915 -0.469699 -0.049319 1 0 0 0 0 0 1 579172
-0.001766 0.000351 0.120599 -0.182045 -0.286289 -0.471810 -0.049349 1 0 0 0 0 0 1 580162
-0.001766 0.000351 0.120599 -0.183527 -0.282078 -0.472736 -0.049381 1 0 0 0 0 0 1 581169
-0.001766 0.000351 0.120599 -0.184337 -0.280046 -0.473246 -0.049412 1 0 0 0 0 0 1 582159
-0.001766 0.000351 0.120599 -0.184813 -0.279123 -0.473637 -0.049443 1 0 0 0 0 0 1 583170
-0.001766 0.000351 0.120599 -0.185096 -0.278755 -0.473959 -0.049474 1 0 0 0 0 0 1 584159
-0.001766 0.000351 0.120599 -0.185302 -0.278645 -0.474273 -0.049506 1 0 0 0 0 0 1 585170
-0.001766 0.000351 0.120599 -0.185456 -0.278698 -0.474573 -0.049537 1 0 0 0 0 0 1 586164
-0.001766 0.000351 0.120599 -0.185609 -0.278795 -0.474869 -0.049568 1 0 0 0 0 0 1 587170
-0.001766 0.000351 0.120599 -0.185726 -0.278932 -0.475171 -0.049599 1 0 0 0 0 0 1 588159
-0.001766 0.000351 0.120599 -0.185835 -0.279098 -0.475467 -0.049631 1 0 0 0 0 0 1 589168
-0.001766 0.000351 0.120599 -0.185965 -0.279257 -0.475764 -0.049662 1 0 0 0 0 0 1 590160
-0.001766 0.000351 0.120599 -0.186093 -0.279442 -0.476073 -0.049693 1 0 0 0 0 0 1 591169
-0.001766 0.000351 0.120599 -0.186206 -0.279599 -0.476373 -0.049725 1 0 0 0 0 0 1 592169
-0.001766 0.000351 0.120599 -0.186318 -0.279782 -0.476662 -0.049756 1 0 0 0 0 0 1 593159
-0.001771 0.000370 0.120588 -0.112931 -0.530499 -0.330500 -0.049787 1 0 0 0 0 0 1 594169
-0.001774 0.000379 0.120584 -0.137658 -0.443577 -0.403943 -0.049818 1 0 0 0 0 0 1 595158
-0.001775 0.000383 0.120583 -0.156783 -0.378950 -0.442156 -0.049850 1 0 0 0 0 0 1 596166
-0.001776 0.000386 0.120583 -0.167284 -0.344565 -0.456914 -0.049881 1 0 0 0 0 0 1 597159
-0.001776 0.000387 0.120583 -0.172760 -0.327261 -0.462376 -0.049912 1 0 0 0 0 0 1 598167
-0.001777 0.000387 0.120582 -0.175582 -0.318665 -0.464470 -0.049943 1 0 0 0 0 0 1 599163
-0.001777 0.000388 0.120582 -0.177059 -0.314464 -0.465393 -0.049974 1 0 0 0 0 0 1 600159
-0.001777 0.000388 0.120582 -0.177857 -0.312478 -0.465908 -0.050006 1 0 0 0 0 0 1 601169
-0.001777 0.000388 0.120582 -0.178328 -0.311561 -0.466273 -0.050037 1 0 0 0 0 0 1 602159
-0.001777 0.000388 0.120582 -0.178603 -0.311194 -0.466592 -0.050068 1 0 0 0 0 0 1 603168
-0.001777 0.000388 0.120582 -0.178806 -0.311117 -0.466892 -0.050099 1 0 0 0 0 0 1 604159
-0.001777 0.000388 0.120582 -0.178971 -0.311178 -0.467189 -0.050131 1 0 0 0 0 0 1 605168
-0.001777 0.000388 0.120582 -0.179092 -0.311308 -0.467478 -0.050162 1 0 0 0 0 0 1 606161
-0.001777 0.000388 0.120582 -0.179215 -0.311466 -0.467774 -0.050194 1 0 0 0 0 0 1 607175
-0.001782 0.000406 0.120572 -0.105847 -0.562174 -0.321401 -0.050225 1 0 0 0 0 0 1 608178
-0.001785 0.000415 0.120568 -0.130508 -0.475397 -0.394871 -0.050256 1 0 0 0 0 0 1 609176
-0.001786 0.000420 0.120567 -0.149607 -0.410845 -0.433107 -0.050288 1 0 0 0 0 0 1 610181
-0.001787 0.000422 0.120566 -0.160099 -0.376516 -0.447858 -0.050318 1 0 0 0 0 0 1 611166
-0.001787 0.000423 0.120566 -0.165570 -0.359236 -0.453306 -0.050350 1 0 0 0 0 0 1 612178
-0.001788 0.000424 0.120566 -0.168371 -0.350667 -0.455400 -0.050381 1 0 0 0 0 0 1 613169
-0.001788 0.000424 0.120566 -0.169865 -0.346485 -0.456329 -0.050413 1 0 0 0 0 0 1 614180
-0.001788 0.000424 0.120566 -0.170654 -0.344495 -0.456814 -0.050444 1 0 0 0 0 0 1 615174
-0.001788 0.000424 0.120566 -0.171117 -0.343607 -0.457184 -0.050475 1 0 0 0 0 0 1 616171
-0.001788 0.000424 0.120566 -0.171390 -0.343279 -0.457494 -0.050506 1 0 0 0 0 0 1 617173
-0.001788 0.000424 0.120566 -0.171580 -0.343216 -0.457782 -0.050537 1 0 0 0 0 0 1 618172
-0.001788 0.000424 0.120566 -0.171726 -0.343295 -0.458074 -0.050568 1 0 0 0 0 0 1 619171
-0.001788 0.000424 0.120566 -0.171856 -0.343430 -0.458358 -0.050600 1 0 0 0 0 0 1 620170
-0.001788 0.000424 0.120566 -0.171970 -0.343614 -0.458635 -0.050631 1 0 0 0 0 0 1 621170
-0.001788 0.000424 0.120566 -0.172088 -0.343791 -0.458919 -0.050662 1 0 0 0 0 0 1 622173
-0.001788 0.000424 0.120566 -0.172204 -0.344009 -0.459210 -0.050694 1 0 0 0 0 0 1 623177
-0.001788 0.000424 0.120566 -0.172302 -0.344212 -0.459486 -0.050725 1 0 0 0 0 0 1 624174
-0.001788 0.000424 0.120566 -0.172407 -0.344423 -0.459768 -0.050756 1 0 0 0 0 0 1 625173
-0.001788 0.000424 0.120566 -0.172522 -0.344645 -0.460058 -0.050787 1 0 0 0 0 0 1 626174
-0.001788 0.000424 0.120566 -0.172620 -0.344849 -0.460334 -0.050819 1 0 0 0 0 0 1 627172
-0.001788 0.000424 0.120566 -0.172725 -0.345060 -0.460616 -0.050850 1 0 0 0 0 0 1 628170
-0.001788 0.000424 0.120566 -0.172835 -0.345260 -0.460906 -0.050881 1 0 0 0 0 0 1 629170
-0.001788 0.000424 0.120566 -0.172946 -0.345491 -0.461190 -0.050912 1 0 0 0 0 0 1 630169
-0.001788 0.000424 0.120566 -0.173045 -0.345697 -0.461466 -0.050943 1 0 0 0 0 0 1 631170
-0.001788 0.000424 0.120566 -0.173150 -0.345909 -0.461750 -0.050975 1 0 0 0 0 0 1 632175
-0.001788 0.000424 0.120566 -0.173254 -0.346116 -0.462026 -0.051005 1 0 0 0 0 0 1 633151
-0.001788 0.000424 0.120566 -0.173365 -0.346321 -0.462322 -0.051037 1 0 0 0 0 0 1 634171
-0.001788 0.000424 0.120566 -0.173477 -0.346552 -0.462606 -0.051069 1 0 0 0 0 0 1 635172
-0.001788 0.000424 0.120566 -0.173575 -0.346757 -0.462882 -0.051100 1 0 0 0 0 0 1 636170
-0.001788 0.000424 0.120566 -0.173680 -0.346968 -0.463164 -0.051131 1 0 0 0 0 0 1 637170
-0.001788 0.000424 0.120566 -0.173790 -0.347169 -0.463455 -0.051162 1 0 0 0 0 0 1 638173
-0.001788 0.000424 0.120566 -0.173905 -0.347388 -0.463725 -0.051194 1 0 0 0 0 0 1 639172
-0.001788 0.000424 0.120566 -0.174008 -0.347612 -0.464019 -0.051225 1 0 0 0 0 0 1 640170
-0.001788 0.000424 0.120566 -0.174106 -0.347817 -0.464296 -0.051256 1 0 0 0 0 0 1 641169
-0.001788 0.000424 0.120566 -0.174215 -0.348017 -0.464586 -0.051287 1 0 0 0 0 0 1 642169
-0.001788 0.000424 0.120566 -0.174326 -0.348248 -0.464870 -0.051318 1 0 0 0 0 0 1 643170
-0.001788 0.000424 0.120566 -0.174424 -0.348453 -0.465146 -0.051350 1 0 0 0 0 0 1 644169
-0.001788 0.000424 0.120566 -0.174530 -0.348664 -0.465428 -0.051381 1 0 0 0 0 0 1 645168
-0.001788 0.000424 0.120566 -0.174639 -0.348865 -0.465718 -0.051412 1 0 0 0 0 0 1 646170
-0.001788 0.000424 0.120566 -0.174757 -0.349110 -0.466021 -0.051445 1 0 0 0 0 0 1 647235
-0.001788 0.000424 0.120566 -0.174856 -0.349316 -0.466298 -0.051477 1 0 0 0 0 0 1 648240
-0.001788 0.000424 0.120566 -0.174961 -0.349527 -0.466579 -0.051508 1 0 0 0 0 0 1 649234
-0.001788 0.000424 0.120566 -0.175070 -0.349727 -0.466868 -0.051539 1 0 0 0 0 0 1 650233
-0.001788 0.000424 0.120566 -0.175181 -0.349957 -0.467151 -0.051570 1 0 0 0 0 0 1 651229
-0.001788 0.000424 0.120566 -0.175281 -0.350164 -0.467430 -0.051602 1 0 0 0 0 0 1 652237
-0.001788 0.000424 0.120566 -0.175385 -0.350374 -0.467710 -0.051633 1 0 0 0 0 0 1 653230
-0.001788 0.000424 0.120566 -0.175507 -0.350572 -0.467995 -0.051664 1 0 0 0 0 0 1 654234
-0.001788 0.000424 0.120566 -0.175605 -0.350800 -0.468276 -0.051695 1 0 0 0 0 0 1 655207
-0.001788 0.000424 0.120566 -0.175702 -0.351005 -0.468553 -0.051726 1 0 0 0 0 0 1 656205
-0.001788 0.000424 0.120566 -0.175807 -0.351216 -0.468834 -0.051757 1 0 0 0 0 0 1 657202
-0.001788 0.000424 0.120566 -0.175917 -0.351417 -0.469125 -0.051788 1 0 0 0 0 0 1 658204
-0.001788 0.000424 0.120566 -0.176031 -0.351653 -0.469415 -0.051820 1 0 0 0 0 0 1 659228
-0.001788 0.000424 0.120566 -0.176127 -0.351854 -0.469685 -0.051851 1 0 0 0 0 0 1 660205
-0.001788 0.000424 0.120566 -0.176233 -0.352067 -0.469971 -0.051882 1 0 0 0 0 0 1 661215
-0.001788 0.000424 0.120566 -0.176344 -0.352271 -0.470266 -0.051914 1 0 0 0 0 0 1 662234
-0.001788 0.000424 0.120566 -0.176455 -0.352501 -0.470548 -0.051945 1 0 0 0 0 0 1 663228
-0.001788 0.000424 0.120566 -0.176554 -0.352707 -0.470825 -0.051977 1 0 0 0 0 0 1 664231
-0.001788 0.000424 0.120566 -0.176659 -0.352918 -0.471106 -0.052008 1 0 0 0 0 0 1 665226
-0.001788 0.000424 0.120566 -0.176763 -0.353126 -0.471384 -0.052038 1 0 0 0 0 0 1 666210
-0.001788 0.000424 0.120566 -0.176874 -0.353331 -0.471679 -0.052070 1 0 0 0 0 0 1 667228
-0.001769 0.000420 0.120556 -0.438583 -0.291548 -0.334118 -0.052102 1 0 0 0 0 0 1 668232
-0.001759 0.000417 0.120553 -0.347266 -0.313381 -0.402932 -0.052133 1 0 0 0 0 0 1 669226
-0.001755 0.000416 0.120552 -0.280045 -0.329542 -0.438740 -0.052163 1 0 0 0 0 0 1 670208
-0.001752 0.000416 0.120551 -0.244532 -0.338204 -0.452573 -0.052194 1 0 0 0 0 0 1 671187
-0.001751 0.000415 0.120551 -0.226708 -0.342683 -0.457688 -0.052224 1 0 0 0 0 0 1 672156
-0.001751 0.000415 0.120551 -0.217876 -0.345020 -0.459658 -0.052256 1 0 0 0 0 0 1 673167
-0.001750 0.000415 0.120551 -0.213524 -0.346277 -0.460528 -0.052287 1 0 0 0 0 0 1 674156
-0.001750 0.000415 0.120551 -0.211414 -0.347027 -0.461001 -0.052318 1 0 0 0 0 0 1 675166
-0.001750 0.000415 0.120551 -0.210429 -0.347499 -0.461356 -0.052350 1 0 0 0 0 0 1 676166
-0.001750 0.000415 0.120551 -0.210011 -0.347833 -0.461651 -0.052381 1 0 0 0 0 0 1 677157
-0.001750 0.000415 0.120551 -0.209857 -0.348111 -0.461946 -0.052412 1 0 0 0 0 0 1 678172
-0.001750 0.000415 0.120551 -0.209833 -0.348350 -0.462209 -0.052443 1 0 0 0 0 0 1 679157
-0.001750 0.000415 0.120551 -0.209890 -0.348576 -0.462497 -0.052475 1 0 0 0 0 0 1 680166
-0.001750 0.000415 0.120551 -0.209974 -0.348791 -0.462770 -0.052506 1 0 0 0 0 0 1 681156
-0.001750 0.000415 0.120551 -0.210085 -0.349004 -0.463055 -0.052537 1 0 0 0 0 0 1 682166
-0.001750 0.000415 0.120551 -0.210196 -0.349213 -0.463315 -0.052568 1 0 0 0 0 0 1 683156
-0.001750 0.000415 0.120551 -0.210333 -0.349419 -0.463605 -0.052600 1 0 0 0 0 0 1 684165
-0.001750 0.000415 0.120551 -0.210447 -0.349628 -0.463866 -0.052631 1 0 0 0 0 0 1 685156
-0.001750 0.000415 0.120551 -0.210572 -0.349837 -0.464143 -0.052662 1 0 0 0 0 0 1 686166
-0.001750 0.000415 0.120551 -0.210699 -0.350031 -0.464422 -0.052693 1 0 0 0 0 0 1 687157
-0.001731 0.000411 0.120541 -0.472478 -0.288244 -0.326632 -0.052725 1 0 0 0 0 0 1 688167
-0.001722 0.000408 0.120537 -0.381324 -0.310017 -0.395453 -0.052756 1 0 0 0 0 0 1 689155
-0.001717 0.000407 0.120536 -0.314210 -0.326179 -0.431305 -0.052787 1 0 0 0 0 0 1 690167
-0.001715 0.000407 0.120536 -0.278761 -0.334820 -0.445138 -0.052818 1 0 0 0 0 0 1 691156
-0.001714 0.000407 0.120536 -0.260981 -0.339297 -0.450243 -0.052850 1 0 0 0 0 0 1 692165
-0.001713 0.000406 0.120536 -0.252167 -0.341617 -0.452219 -0.052881 1 0 0 0 0 0 1 693165
-0.001713 0.000406 0.120536 -0.247845 -0.342876 -0.453071 -0.052912 1 0 0 0 0 0 1 694155
-0.001713 0.000406 0.120536 -0.245757 -0.343621 -0.453537 -0.052943 1 0 0 0 0 0 1 695165
-0.001713 0.000406 0.120536 -0.244792 -0.344087 -0.453882 -0.052974 1 0 0 0 0 0 1 696160
-0.001713 0.000406 0.120536 -0.244384 -0.344425 -0.454182 -0.053006 1 0 0 0 0 0 1 697173
-0.001713 0.000406 0.120536 -0.244247 -0.344696 -0.454468 -0.053037 1 0 0 0 0 0 1 698179
-0.001713 0.000406 0.120536 -0.244241 -0.344931 -0.454724 -0.053068 1 0 0 0 0 0 1 699164
-0.001713 0.000406 0.120536 -0.244327 -0.345147 -0.454996 -0.053099 1 0 0 0 0 0 1 700162
-0.001713 0.000406 0.120536 -0.244433 -0.345361 -0.455265 -0.053131 1 0 0 0 0 0 1 701168
-0.001713 0.000406 0.120536 -0.244563 -0.345567 -0.455539 -0.053162 1 0 0 0 0 0 1 702167
-0.001713 0.000406 0.120536 -0.244695 -0.345775 -0.455796 -0.053194 1 0 0 0 0 0 1 703174
-0.001713 0.000406 0.120536 -0.244838 -0.345979 -0.456083 -0.053225 1 0 0 0 0 0 1 704177
-0.001713 0.000406 0.120536 -0.244969 -0.346183 -0.456337 -0.053256 1 0 0 0 0 0 1 705168
-0.001713 0.000406 0.120536 -0.245110 -0.346385 -0.456601 -0.053287 1 0 0 0 0 0 1 706161
-0.001713 0.000406 0.120536 -0.245267 -0.346588 -0.456866 -0.053319 1 0 0 0 0 0 1 707173
-0.001713 0.000406 0.120536 -0.245409 -0.346786 -0.457147 -0.053349 1 0 0 0 0 0 1 708152
-0.001713 0.000406 0.120536 -0.245544 -0.346995 -0.457407 -0.053381 1 0 0 0 0 0 1 709167
-0.001713 0.000406 0.120536 -0.245686 -0.347199 -0.457674 -0.053412 1 0 0 0 0 0 1 710168
-0.001713 0.000406 0.120536 -0.245842 -0.347399 -0.457936 -0.053443 1 0 0 0 0 0 1 711169
-0.001713 0.000406 0.120536 -0.245983 -0.347597 -0.458216 -0.053474 1 0 0 0 0 0 1 712145
-0.001713 0.000406 0.120536 -0.246120 -0.347809 -0.458481 -0.053506 1 0 0 0 0 0 1 713176
-0.001713 0.000406 0.120536 -0.246262 -0.348013 -0.458747 -0.053537 1 0 0 0 0 0 1 714175
-0.001713 0.000406 0.120536 -0.246414 -0.348225 -0.459022 -0.053569 1 0 0 0 0 0 1 715175
-0.001713 0.000406 0.120536 -0.246553 -0.348407 -0.459289 -0.053600 1 0 0 0 0 0 1 716168
-0.001713 0.000406 0.120536 -0.246705 -0.348617 -0.459543 -0.053631 1 0 0 0 0 0 1 717168
-0.001713 0.000406 0.120536 -0.246837 -0.348823 -0.459816 -0.053662 1 0 0 0 0 0 1 718167
-0.001713 0.000406 0.120536 -0.246980 -0.349027 -0.460084 -0.053693 1 0 0 0 0 0 1 719168
-0.001713 0.000406 0.120536 -0.247126 -0.349218 -0.460358 -0.053725 1 0 0 0 0 0 1 720167
-0.001713 0.000406 0.120536 -0.247285 -0.349434 -0.460616 -0.053755 1 0 0 0 0 0 1 721149
-0.001713 0.000406 0.120536 -0.247411 -0.349633 -0.460882 -0.053787 1 0 0 0 0 0 1 722149
-0.001700 0.000420 0.120546 -0.426196 -0.541147 -0.608435 -0.053818 1 0 0 0 0 0 1 723169
-0.001693 0.000427 0.120550 -0.365890 -0.475390 -0.535629 -0.053850 1 0 0 0 0 0 1 724167
-0.001690 0.000430 0.120551 -0.320234 -0.426530 -0.498060 -0.053881 1 0 0 0 0 0 1 725168
-0.001688 0.000432 0.120552 -0.295718 -0.400644 -0.483917 -0.053912 1 0 0 0 0 0 1 726171
-0.001687 0.000433 0.120552 -0.283297 -0.387656 -0.479055 -0.053943 1 0 0 0 0 0 1 727171
-0.001687 0.000433 0.120552 -0.277106 -0.381278 -0.477533 -0.053975 1 0 0 0 0 0 1 728166
-0.001687 0.000434 0.120552 -0.274081 -0.378180 -0.477181 -0.054006 1 0 0 0 0 0 1 729169
-0.001687 0.000434 0.120552 -0.272648 -0.376740 -0.477237 -0.054037 1 0 0 0 0 0 1 730167
-0.001687 0.000434 0.120552 -0.272009 -0.376136 -0.477438 -0.054068 1 0 0 0 0 0 1 731169
-0.001687 0.000434 0.120552 -0.271753 -0.375951 -0.477681 -0.054100 1 0 0 0 0 0 1 732166
-0.001687 0.000434 0.120552 -0.271713 -0.375949 -0.477958 -0.054131 1 0 0 0 0 0 1 733166
-0.001687 0.000434 0.120552 -0.271775 -0.376065 -0.478226 -0.054162 1 0 0 0 0 0 1 734165
-0.001687 0.000434 0.120552 -0.271874 -0.376236 -0.478495 -0.054193 1 0 0 0 0 0 1 735168
-0.001687 0.000434 0.120552 -0.272001 -0.376423 -0.478768 -0.054225 1 0 0 0 0 0 1 736165
-0.001687 0.000434 0.120552 -0.272158 -0.376625 -0.479049 -0.054256 1 0 0 0 0 0 1 737159
-0.001687 0.000434 0.120552 -0.272297 -0.376838 -0.479329 -0.054287 1 0 0 0 0 0 1 738171
-0.001687 0.000434 0.120552 -0.272452 -0.377055 -0.479605 -0.054318 1 0 0 0 0 0 1 739171
-0.001687 0.000434 0.120552 -0.272620 -0.377267 -0.479872 -0.054350 1 0 0 0 0 0 1 740164
-0.001687 0.000434 0.120552 -0.272770 -0.377476 -0.480162 -0.054381 1 0 0 0 0 0 1 741167
-0.001674 0.000448 0.120562 -0.451786 -0.569243 -0.627686 -0.054412 1 0 0 0 0 0 1 742166
-0.001667 0.000455 0.120566 -0.391505 -0.503516 -0.554980 -0.054443 1 0 0 0 0 0 1 743167
-0.001664 0.000458 0.120567 -0.345863 -0.454671 -0.517460 -0.054474 1 0 0 0 0 0 1 744147
-0.001662 0.000460 0.120568 -0.321366 -0.428806 -0.503353 -0.054506 1 0 0 0 0 0 1 745166
-0.001661 0.000461 0.120568 -0.308956 -0.415846 -0.498503 -0.054537 1 0 0 0 0 0 1 746164
-0.001661 0.000461 0.120568 -0.302787 -0.409463 -0.496990 -0.054568 1 0 0 0 0 0 1 747167
-0.001661 0.000461 0.120568 -0.299781 -0.406396 -0.496646 -0.054600 1 0 0 0 0 0 1 748166
-0.001666 0.000479 0.120557 -0.224421 -0.656617 -0.349160 -0.054631 1 0 0 0 0 0 1 749166
-0.001669 0.000489 0.120554 -0.248232 -0.569793 -0.422357 -0.054662 1 0 0 0 0 0 1 750155
-0.001670 0.000493 0.120552 -0.266926 -0.505246 -0.460519 -0.054695 1 0 0 0 0 0 1 751222
-0.001671 0.000495 0.120552 -0.277220 -0.470929 -0.475232 -0.054726 1 0 0 0 0 0 1 752209
-0.001671 0.000497 0.120552 -0.282594 -0.453672 -0.480667 -0.054758 1 0 0 0 0 0 1 753221
-0.001671 0.000497 0.120552 -0.285391 -0.445120 -0.482746 -0.054788 1 0 0 0 0 0 1 754206
-0.001658 0.000511 0.120562 -0.465933 -0.632729 -0.630785 -0.054819 1 0 0 0 0 0 1 755182
-0.001633 0.000514 0.120556 -0.668474 -0.502551 -0.419758 -0.054849 1 0 0 0 0 0 1 756154
-0.001620 0.000515 0.120554 -0.532310 -0.474222 -0.450911 -0.054881 1 0 0 0 0 0 1 757164
-0.001614 0.000516 0.120553 -0.440944 -0.463766 -0.472437 -0.054912 1 0 0 0 0 0 1 758154
-0.001611 0.000516 0.120553 -0.393156 -0.458974 -0.481178 -0.054943 1 0 0 0 0 0 1 759164
-0.001609 0.000516 0.120553 -0.369167 -0.456740 -0.484515 -0.054975 1 0 0 0 0 0 1 760166
-0.001609 0.000516 0.120553 -0.357281 -0.455739 -0.485869 -0.055005 1 0 0 0 0 0 1 761154
-0.001608 0.000516 0.120553 -0.351435 -0.455377 -0.486522 -0.055037 1 0 0 0 0 0 1 762164
-0.001608 0.000516 0.120553 -0.348605 -0.455319 -0.486928 -0.055068 1 0 0 0 0 0 1 763159
-0.001608 0.000516 0.120553 -0.347291 -0.455414 -0.487250 -0.055100 1 0 0 0 0 0 1 764164
-0.001608 0.000516 0.120553 -0.346730 -0.455603 -0.487540 -0.055130 1 0 0 0 0 0 1 765153
-0.001608 0.000516 0.120553 -0.346543 -0.455823 -0.487820 -0.055162 1 0 0 0 0 0 1 766163
-0.001608 0.000516 0.120553 -0.346565 -0.456058 -0.488098 -0.055193 1 0 0 0 0 0 1 767154
-0.001608 0.000516 0.120553 -0.346661 -0.456297 -0.488382 -0.055225 1 0 0 0 0 0 1 768163
-0.001608 0.000516 0.120553 -0.346813 -0.456559 -0.488655 -0.055255 1 0 0 0 0 0 1 769153
-0.001608 0.000516 0.120553 -0.346987 -0.456813 -0.488932 -0.055287 1 0 0 0 0 0 1 770156
-0.001608 0.000516 0.120553 -0.347164 -0.457066 -0.489211 -0.055318 1 0 0 0 0 0 1 771164
-0.001608 0.000516 0.120553 -0.347352 -0.457333 -0.489477 -0.055349 1 0 0 0 0 0 1 772153
-0.001608 0.000516 0.120553 -0.347553 -0.457583 -0.489762 -0.055381 1 0 0 0 0 0 1 773162
-0.001613 0.000535 0.120542 -0.273732 -0.709538 -0.342227 -0.055412 1 0 0 0 0 0 1 774152
-0.001616 0.000544 0.120538 -0.298384 -0.623797 -0.415520 -0.055443 1 0 0 0 0 0 1 775163
-0.001617 0.000548 0.120537 -0.317471 -0.559771 -0.453701 -0.055475 1 0 0 0 0 0 1 776164
-0.001618 0.000550 0.120537 -0.327963 -0.525719 -0.468410 -0.055505 1 0 0 0 0 0 1 777153
-0.001618 0.000552 0.120536 -0.333465 -0.508595 -0.473852 -0.055537 1 0 0 0 0 0 1 778163
-0.001618 0.000552 0.120536 -0.336338 -0.500150 -0.475923 -0.055568 1 0 0 0 0 0 1 779154
-0.001619 0.000552 0.120536 -0.337889 -0.496054 -0.476818 -0.055599 1 0 0 0 0 0 1 780163
-0.001619 0.000553 0.120536 -0.338764 -0.494152 -0.477316 -0.055631 1 0 0 0 0 0 1 781167
-0.001619 0.000553 0.120536 -0.339301 -0.493327 -0.477668 -0.055662 1 0 0 0 0 0 1 782162
-0.001619 0.000553 0.120536 -0.339661 -0.493055 -0.477952 -0.055693 1 0 0 0 0 0 1 783169
-0.001619 0.000553 0.120536 -0.339942 -0.493063 -0.478229 -0.055724 1 0 0 0 0 0 1 784160
-0.001619 0.000553 0.120536 -0.340167 -0.493202 -0.478501 -0.055756 1 0 0 0 0 0 1 785168
-0.001619 0.000553 0.120536 -0.340389 -0.493410 -0.478779 -0.055787 1 0 0 0 0 0 1 786173
-0.001619 0.000553 0.120536 -0.340642 -0.493736 -0.479116 -0.055827 1 0 0 0 0 0 1 787450
-0.001619 0.000553 0.120536 -0.340775 -0.493914 -0.479309 -0.055850 1 0 0 0 0 0 1 788171
-0.001619 0.000553 0.120536 -0.340979 -0.494173 -0.479575 -0.055881 1 0 0 0 0 0 1 789165
-0.001619 0.000553 0.120536 -0.341171 -0.494447 -0.479843 -0.055912 1 0 0 0 0 0 1 790164
-0.001619 0.000553 0.120536 -0.341351 -0.494728 -0.480119 -0.055943 1 0 0 0 0 0 1 791169
-0.001619 0.000553 0.120536 -0.341548 -0.494996 -0.480376 -0.055974 1 0 0 0 0 0 1 792149
-0.001619 0.000553 0.120536 -0.341743 -0.495277 -0.480648 -0.056006 1 0 0 0 0 0 1 793166
-0.001619 0.000553 0.120536 -0.341934 -0.495553 -0.480916 -0.056037 1 0 0 0 0 0 1 794165
-0.001619 0.000553 0.120536 -0.342125 -0.495830 -0.481185 -0.056068 1 0 0 0 0 0 1 795167
-0.001619 0.000553 0.120536 -0.342301 -0.496106 -0.481456 -0.056099 1 0 0 0 0 0 1 796155
-0.001619 0.000553 0.120536 -0.342505 -0.496384 -0.481722 -0.056131 1 0 0 0 0 0 1 797168
-0.001619 0.000553 0.120536 -0.342697 -0.496659 -0.481989 -0.056162 1 0 0 0 0 0 1 798166
-0.001619 0.000553 0.120536 -0.342888 -0.496936 -0.482258 -0.056193 1 0 0 0 0 0 1 799168
-0.001619 0.000553 0.120536 -0.343063 -0.497210 -0.482527 -0.056224 1 0 0 0 0 0 1 800148
-0.001619 0.000553 0.120536 -0.343267 -0.497488 -0.482794 -0.056256 1 0 0 0 0 0 1 801163
-0.001619 0.000553 0.120536 -0.343459 -0.497764 -0.483061 -0.056287 1 0 0 0 0 0 1 802163
-0.001619 0.000553 0.120536 -0.343650 -0.498041 -0.483330 -0.056318 1 0 0 0 0 0 1 803166
-0.001619 0.000553 0.120536 -0.343837 -0.498312 -0.483593 -0.056349 1 0 0 0 0 0 1 804146
-0.001619 0.000553 0.120536 -0.344023 -0.498585 -0.483879 -0.056381 1 0 0 0 0 0 1 805164
-0.001619 0.000553 0.120536 -0.344221 -0.498869 -0.484136 -0.056412 1 0 0 0 0 0 1 806166
-0.001619 0.000553 0.120536 -0.344409 -0.499141 -0.484398 -0.056443 1 0 0 0 0 0 1 807147
-0.001619 0.000553 0.120536 -0.344603 -0.499422 -0.484671 -0.056475 1 0 0 0 0 0 1 808164
-0.001619 0.000553 0.120536 -0.344794 -0.499698 -0.484939 -0.056506 1 0 0 0 0 0 1 809163
-0.001619 0.000553 0.120536 -0.344974 -0.499979 -0.485215 -0.056537 1 0 0 0 0 0 1 810169
-0.001619 0.000553 0.120536 -0.345174 -0.500253 -0.485477 -0.056568 1 0 0 0 0 0 1 811167
-0.001619 0.000553 0.120536 -0.345366 -0.500528 -0.485744 -0.056600 1 0 0 0 0 0 1 812164
-0.001619 0.000553 0.120536 -0.345557 -0.500804 -0.486012 -0.056631 1 0 0 0 0 0 1 813164
-0.001619 0.000553 0.120536 -0.345748 -0.501081 -0.486280 -0.056662 1 0 0 0 0 0 1 814164
-0.001619 0.000553 0.120536 -0.345926 -0.501360 -0.486555 -0.056693 1 0 0 0 0 0 1 815165
-0.001619 0.000553 0.120536 -0.346128 -0.501635 -0.486818 -0.056725 1 0 0 0 0 0 1 816167
-0.001619 0.000553 0.120536 -0.346319 -0.501910 -0.487084 -0.056756 1 0 0 0 0 0 1 817163
-0.001619 0.000553 0.120536 -0.346513 -0.502175 -0.487359 -0.056787 1 0 0 0 0 0 1 818163
-0.001619 0.000553 0.120536 -0.346702 -0.502462 -0.487623 -0.056818 1 0 0 0 0 0 1 819168
-0.001619 0.000553 0.120536 -0.346880 -0.502741 -0.487896 -0.056850 1 0 0 0 0 0 1 820164
-0.001619 0.000553 0.120536 -0.347080 -0.503014 -0.488157 -0.056881 1 0 0 0 0 0 1 821158
-0.001619 0.000553 0.120536 -0.347274 -0.503293 -0.488427 -0.056912 1 0 0 0 0 0 1 822169
-0.001619 0.000553 0.120536 -0.347462 -0.503566 -0.488692 -0.056943 1 0 0 0 0 0 1 823156
-0.001619 0.000553 0.120536 -0.347655 -0.503845 -0.488963 -0.056975 1 0 0 0 0 0 1 824167
-0.001619 0.000553 0.120536 -0.347833 -0.504124 -0.489236 -0.057006 1 0 0 0 0 0 1 825164
-0.001619 0.000553 0.120536 -0.348034 -0.504397 -0.489498 -0.057037 1 0 0 0 0 0 1 826162
-0.001619 0.000553 0.120536 -0.348227 -0.504674 -0.489767 -0.057068 1 0 0 0 0 0 1 827166
-0.001619 0.000553 0.120536 -0.348417 -0.504950 -0.490034 -0.057099 1 0 0 0 0 0 1 828163
-0.001619 0.000553 0.120536 -0.348611 -0.505214 -0.490309 -0.057131 1 0 0 0 0 0 1 829162
-0.001619 0.000553 0.120536 -0.348799 -0.505501 -0.490571 -0.057162 1 0 0 0 0 0 1 830163
-0.001619 0.000553 0.120536 -0.348978 -0.505782 -0.490846 -0.057193 1 0 0 0 0 0 1 831165
-0.001619 0.000553 0.120536 -0.349179 -0.506056 -0.491108 -0.057225 1 0 0 0 0 0 1 832164
-0.001619 0.000553 0.120536 -0.349370 -0.506331 -0.491375 -0.057256 1 0 0 0 0 0 1 833161
-0.001619 0.000553 0.120536 -0.349560 -0.506606 -0.491641 -0.057287 1 0 0 0 0 0 1 834155
-0.001619 0.000553 0.120536 -0.349740 -0.506887 -0.491918 -0.057318 1 0 0 0 0 0 1 835163
-0.001619 0.000553 0.120536 -0.349939 -0.507158 -0.492178 -0.057349 1 0 0 0 0 0 1 836152
-0.001619 0.000553 0.120536 -0.350133 -0.507437 -0.492448 -0.057381 1 0 0 0 0 0 1 837161
-0.001619 0.000553 0.120536 -0.350322 -0.507711 -0.492713 -0.057412 1 0 0 0 0 0 1 838152
-0.001619 0.000553 0.120536 -0.350515 -0.507990 -0.492984 -0.057443 1 0 0 0 0 0 1 839162
-0.001619 0.000553 0.120536 -0.350695 -0.508254 -0.493263 -0.057474 1 0 0 0 0 0 1 840151
-0.001619 0.000553 0.120536 -0.350895 -0.508541 -0.493522 -0.057506 1 0 0 0 0 0 1 841161
-0.001619 0.000553 0.120536 -0.351084 -0.508815 -0.493786 -0.057537 1 0 0 0 0 0 1 842151
-0.001619 0.000553 0.120536 -0.351276 -0.509092 -0.494055 -0.057568 1 0 0 0 0 0 1 843152
-0.001619 0.000553 0.120536 -0.351468 -0.509370 -0.494325 -0.057599 1 0 0 0 0 0 1 844159
-0.001619 0.000553 0.120536 -0.351645 -0.509647 -0.494597 -0.057630 1 0 0 0 0 0 1 845150
-0.001619 0.000553 0.120536 -0.351839 -0.509915 -0.494855 -0.057662 1 0 0 0 0 0 1 846160
-0.001619 0.000553 0.120536 -0.352036 -0.510195 -0.495125 -0.057693 1 0 0 0 0 0 1 847146
-0.001619 0.000553 0.120536 -0.352230 -0.510476 -0.495398 -0.057724 1 0 0 0 0 0 1 848162
-0.001619 0.000553 0.120536 -0.352419 -0.510749 -0.495662 -0.057755 1 0 0 0 0 0 1 849150
-0.001619 0.000553 0.120536 -0.352603 -0.511020 -0.495947 -0.057787 1 0 0 0 0 0 1 850160
-0.001619 0.000553 0.120536 -0.352799 -0.511301 -0.496201 -0.057818 1 0 0 0 0 0 1 851150
-0.001619 0.000553 0.120536 -0.352993 -0.511581 -0.496471 -0.057850 1 0 0 0 0 0 1 852163
-0.001619 0.000553 0.120536 -0.353182 -0.511855 -0.496736 -0.057880 1 0 0 0 0 0 1 853151
-0.001619 0.000553 0.120536 -0.353375 -0.512134 -0.497007 -0.057912 1 0 0 0 0 0 1 854161
-0.001619 0.000553 0.120536 -0.353551 -0.512411 -0.497279 -0.057943 1 0 0 0 0 0 1 855152
-0.001619 0.000553 0.120536 -0.353754 -0.512687 -0.497544 -0.057974 1 0 0 0 0 0 1 856160
-0.001619 0.000553 0.120536 -0.353944 -0.512960 -0.497809 -0.058005 1 0 0 0 0 0 1 857151
-0.001619 0.000553 0.120536 -0.354137 -0.513239 -0.498079 -0.058037 1 0 0 0 0 0 1 858159
-0.001619 0.000553 0.120536 -0.354326 -0.513513 -0.498345 -0.058068 1 0 0 0 0 0 1 859151
-0.001619 0.000553 0.120536 -0.354505 -0.513793 -0.498619 -0.058099 1 0 0 0 0 0 1 860151
-0.001619 0.000553 0.120536 -0.354707 -0.514068 -0.498884 -0.058131 1 0 0 0 0 0 1 861157
-0.001619 0.000553 0.120536 -0.354904 -0.514334 -0.499160 -0.058162 1 0 0 0 0 0 1 862164
-0.001632 0.000539 0.120526 -0.175239 -0.321992 -0.351970 -0.058194 1 0 0 0 0 0 1 863176
-0.001638 0.000532 0.120522 -0.235647 -0.388018 -0.424684 -0.058224 1 0 0 0 0 0 1 864160
-0.001641 0.000529 0.120521 -0.281474 -0.437182 -0.462580 -0.058256 1 0 0 0 0 0 1 865169
-0.001643 0.000527 0.120520 -0.306223 -0.463444 -0.477199 -0.058287 1 0 0 0 0 0 1 866169
-0.001644 0.000526 0.120520 -0.318921 -0.476836 -0.482578 -0.058318 1 0 0 0 0 0 1 867159
-0.001644 0.000526 0.120520 -0.325431 -0.483717 -0.484679 -0.058354 1 0 0 0 0 0 1 868312
-0.001644 0.000525 0.120520 -0.328746 -0.487226 -0.485526 -0.058381 1 0 0 0 0 0 1 869169
-0.001645 0.000525 0.120520 -0.330518 -0.489132 -0.485995 -0.058412 1 0 0 0 0 0 1 870169
-0.001645 0.000525 0.120520 -0.331490 -0.490213 -0.486349 -0.058444 1 0 0 0 0 0 1 871171
-0.001645 0.000525 0.120520 -0.332061 -0.490888 -0.486620 -0.058474 1 0 0 0 0 0 1 872162
-0.001645 0.000525 0.120520 -0.332441 -0.491348 -0.486891 -0.058506 1 0 0 0 0 0 1 873168
-0.001645 0.000525 0.120520 -0.332713 -0.491707 -0.487159 -0.058537 1 0 0 0 0 0 1 874164
-0.001645 0.000525 0.120520 -0.332945 -0.492027 -0.487420 -0.058568 1 0 0 0 0 0 1 875164
-0.001645 0.000525 0.120520 -0.333151 -0.492319 -0.487681 -0.058600 1 0 0 0 0 0 1 876163
-0.001645 0.000525 0.120520 -0.333327 -0.492595 -0.487934 -0.058631 1 0 0 0 0 0 1 877161
-0.001645 0.000525 0.120520 -0.333524 -0.492865 -0.488193 -0.058662 1 0 0 0 0 0 1 878162
-0.001645 0.000525 0.120520 -0.333705 -0.493129 -0.488454 -0.058693 1 0 0 0 0 0 1 879167
-0.001645 0.000525 0.120520 -0.333879 -0.493404 -0.488728 -0.058725 1 0 0 0 0 0 1 880168
-0.001645 0.000525 0.120520 -0.334059 -0.493655 -0.488975 -0.058756 1 0 0 0 0 0 1 881164
-0.001645 0.000525 0.120520 -0.334245 -0.493925 -0.489240 -0.058787 1 0 0 0 0 0 1 882162
-0.001645 0.000525 0.120520 -0.334419 -0.494168 -0.489501 -0.058818 1 0 0 0 0 0 1 883162
-0.001645 0.000525 0.120520 -0.334593 -0.494440 -0.489755 -0.058850 1 0 0 0 0 0 1 884165
-0.001645 0.000525 0.120520 -0.334763 -0.494710 -0.490022 -0.058880 1 0 0 0 0 0 1 885144
-0.001645 0.000525 0.120520 -0.334944 -0.494962 -0.490270 -0.058911 1 0 0 0 0 0 1 886143
-0.001645 0.000525 0.120520 -0.335130 -0.495233 -0.490536 -0.058943 1 0 0 0 0 0 1 887145
-0.001645 0.000525 0.120520 -0.335304 -0.495491 -0.490794 -0.058974 1 0 0 0 0 0 1 888161
-0.001645 0.000525 0.120520 -0.335481 -0.495753 -0.491054 -0.059006 1 0 0 0 0 0 1 889162
-0.001645 0.000525 0.120520 -0.335654 -0.496027 -0.491327 -0.059037 1 0 0 0 0 0 1 890161
-0.001645 0.000525 0.120520 -0.335835 -0.496280 -0.491575 -0.059068 1 0 0 0 0 0 1 891162
-0.001645 0.000525 0.120520 -0.336021 -0.496550 -0.491841 -0.059099 1 0 0 0 0 0 1 892161
-0.001645 0.000525 0.120520 -0.336193 -0.496806 -0.492096 -0.059131 1 0 0 0 0 0 1 893165
-0.001645 0.000525 0.120520 -0.336373 -0.497055 -0.492361 -0.059162 1 0 0 0 0 0 1 894162
-0.001645 0.000525 0.120520 -0.336544 -0.497339 -0.492629 -0.059193 1 0 0 0 0 0 1 895164
-0.001645 0.000525 0.120520 -0.336724 -0.497592 -0.492876 -0.059224 1 0 0 0 0 0 1 896161
-0.001645 0.000525 0.120520 -0.336902 -0.497853 -0.493134 -0.059256 1 0 0 0 0 0 1 897161
-0.001645 0.000525 0.120520 -0.337088 -0.498126 -0.493402 -0.059287 1 0 0 0 0 0 1 898165
-0.001645 0.000525 0.120520 -0.337255 -0.498375 -0.493651 -0.059318 1 0 0 0 0 0 1 899145
-0.001645 0.000525 0.120520 -0.337431 -0.498653 -0.493928 -0.059349 1 0 0 0 0 0 1 900162
-0.001645 0.000525 0.120520 -0.337612 -0.498905 -0.494176 -0.059381 1 0 0 0 0 0 1 901161
-0.001645 0.000525 0.120520 -0.337798 -0.499175 -0.494441 -0.059412 1 0 0 0 0 0 1 902160
-0.001645 0.000525 0.120520 -0.337969 -0.499430 -0.494696 -0.059443 1 0 0 0 0 0 1 903162
-0.001645 0.000525 0.120520 -0.338145 -0.499690 -0.494953 -0.059474 1 0 0 0 0 0 1 904155
-0.001645 0.000525 0.120520 -0.338324 -0.499955 -0.495236 -0.059506 1 0 0 0 0 0 1 905166
-0.001650 0.000543 0.120509 -0.264202 -0.753004 -0.346902 -0.059537 1 0 0 0 0 0 1 906166
-0.001653 0.000552 0.120506 -0.288604 -0.667902 -0.419972 -0.059568 1 0 0 0 0 0 1 907149
-0.001654 0.000557 0.120504 -0.307569 -0.604202 -0.458063 -0.059600 1 0 0 0 0 0 1 908168
-0.001655 0.000559 0.120504 -0.317997 -0.570328 -0.472743 -0.059631 1 0 0 0 0 0 1 909161
-0.001655 0.000560 0.120504 -0.323463 -0.553296 -0.478148 -0.059662 1 0 0 0 0 0 1 910159
-0.001655 0.000561 0.120504 -0.326303 -0.544881 -0.480204 -0.059693 1 0 0 0 0 0 1 911162
-0.001655 0.000561 0.120504 -0.327820 -0.540811 -0.481088 -0.059724 1 0 0 0 0 0 1 912143
-0.001655 0.000561 0.120504 -0.328676 -0.538928 -0.481555 -0.059756 1 0 0 0 0 0 1 913160
-0.001661 0.000579 0.120493 -0.254917 -0.790836 -0.333144 -0.059787 1 0 0 0 0 0 1 914161
-0.001664 0.000589 0.120489 -0.279453 -0.705303 -0.406275 -0.059818 1 0 0 0 0 0 1 915162
-0.001665 0.000593 0.120488 -0.298491 -0.641411 -0.444399 -0.059849 1 0 0 0 0 0 1 916156
-0.001666 0.000595 0.120488 -0.308946 -0.607434 -0.459081 -0.059881 1 0 0 0 0 0 1 917161
-0.001666 0.000597 0.120488 -0.314408 -0.590365 -0.464483 -0.059912 1 0 0 0 0 0 1 918149
-0.001666 0.000597 0.120487 -0.317274 -0.581953 -0.466546 -0.059945 1 0 0 0 0 0 1 919218
-0.001666 0.000597 0.120487 -0.318799 -0.577899 -0.467418 -0.059976 1 0 0 0 0 0 1 920201
-0.001666 0.000598 0.120487 -0.319648 -0.576004 -0.467883 -0.060007 1 0 0 0 0 0 1 921216
-0.001666 0.000598 0.120487 -0.320154 -0.575213 -0.468202 -0.060038 1 0 0 0 0 0 1 922203
-0.001666 0.000598 0.120487 -0.320492 -0.574967 -0.468459 -0.060069 1 0 0 0 0 0 1 923180
-0.001666 0.000598 0.120487 -0.320729 -0.574976 -0.468714 -0.060099 1 0 0 0 0 0 1 924149
-0.001672 0.000616 0.120477 -0.246688 -0.827827 -0.320030 -0.060131 1 0 0 0 0 0 1 925158
-0.001674 0.000625 0.120473 -0.271024 -0.742900 -0.393181 -0.060162 1 0 0 0 0 0 1 926147
-0.001676 0.000629 0.120472 -0.289966 -0.679324 -0.431304 -0.060193 1 0 0 0 0 0 1 927148
-0.001676 0.000632 0.120471 -0.300367 -0.645525 -0.445985 -0.060224 1 0 0 0 0 0 1 928158
-0.001677 0.000633 0.120471 -0.305810 -0.628520 -0.451373 -0.060255 1 0 0 0 0 0 1 929147
-0.001677 0.000633 0.120471 -0.308645 -0.620161 -0.453429 -0.060287 1 0 0 0 0 0 1 930160
-0.001677 0.000634 0.120471 -0.310152 -0.616136 -0.454284 -0.060318 1 0 0 0 0 0 1 931148
-0.001677 0.000634 0.120471 -0.311010 -0.614277 -0.454753 -0.060349 1 0 0 0 0 0 1 932157
-0.001677 0.000634 0.120471 -0.311513 -0.613507 -0.455046 -0.060380 1 0 0 0 0 0 1 933147
-0.001677 0.000634 0.120471 -0.311843 -0.613281 -0.455315 -0.060412 1 0 0 0 0 0 1 934156
-0.001677 0.000634 0.120471 -0.312077 -0.613314 -0.455568 -0.060443 1 0 0 0 0 0 1 935148
-0.001683 0.000652 0.120460 -0.238044 -0.866157 -0.306683 -0.060474 1 0 0 0 0 0 1 936157
-0.001685 0.000661 0.120457 -0.262339 -0.781356 -0.379869 -0.060505 1 0 0 0 0 0 1 937147
-0.001687 0.000666 0.120455 -0.281245 -0.717865 -0.418021 -0.060537 1 0 0 0 0 0 1 938157
-0.001687 0.000668 0.120455 -0.291651 -0.684101 -0.432692 -0.060568 1 0 0 0 0 0 1 939147
-0.001688 0.000669 0.120455 -0.297076 -0.667148 -0.438084 -0.060599 1 0 0 0 0 0 1 940157
-0.001688 0.000670 0.120455 -0.299902 -0.658797 -0.440118 -0.060630 1 0 0 0 0 0 1 941146
-0.001688 0.000670 0.120455 -0.301409 -0.654788 -0.440977 -0.060662 1 0 0 0 0 0 1 942157
-0.001688 0.000670 0.120455 -0.302248 -0.652947 -0.441425 -0.060693 1 0 0 0 0 0 1 943158
-0.001688 0.000670 0.120455 -0.302744 -0.652196 -0.441729 -0.060724 1 0 0 0 0 0 1 944150
-0.001688 0.000670 0.120455 -0.303079 -0.651985 -0.441985 -0.060756 1 0 0 0 0 0 1 945157
-0.001688 0.000670 0.120455 -0.303327 -0.652052 -0.442223 -0.060786 1 0 0 0 0 0 1 946146
-0.001688 0.000670 0.120455 -0.303517 -0.652252 -0.442456 -0.060818 1 0 0 0 0 0 1 947157
-0.001688 0.000670 0.120455 -0.303692 -0.652521 -0.442677 -0.060849 1 0 0 0 0 0 1 948156
-0.001688 0.000670 0.120455 -0.303861 -0.652821 -0.442907 -0.060881 1 0 0 0 0 0 1 949165
-0.001688 0.000670 0.120455 -0.304021 -0.653144 -0.443141 -0.060912 1 0 0 0 0 0 1 950168
-0.001688 0.000670 0.120455 -0.304181 -0.653466 -0.443356 -0.060943 1 0 0 0 0 0 1 951167
-0.001688 0.000670 0.120455 -0.304334 -0.653796 -0.443599 -0.060974 1 0 0 0 0 0 1 952155
-0.001693 0.000688 0.120444 -0.230252 -0.906785 -0.294480 -0.061006 1 0 0 0 0 0 1 953165
-0.001696 0.000697 0.120440 -0.254471 -0.822236 -0.367695 -0.061037 1 0 0 0 0 0 1 954162
-0.001697 0.000702 0.120439 -0.273339 -0.758868 -0.405851 -0.061069 1 0 0 0 0 0 1 955173
-0.001698 0.000704 0.120439 -0.283715 -0.725162 -0.420534 -0.061099 1 0 0 0 0 0 1 956163
-0.001699 0.000705 0.120438 -0.289134 -0.708249 -0.425910 -0.061131 1 0 0 0 0 0 1 957163
-0.001699 0.000706 0.120438 -0.291963 -0.699937 -0.427948 -0.061162 1 0 0 0 0 0 1 958161
-0.001699 0.000706 0.120438 -0.293455 -0.695939 -0.428793 -0.061193 1 0 0 0 0 0 1 959162
-0.001699 0.000706 0.120438 -0.294283 -0.694126 -0.429225 -0.061224 1 0 0 0 0 0 1 960157
-0.001699 0.000706 0.120438 -0.294774 -0.693399 -0.429523 -0.061256 1 0 0 0 0 0 1 961159
-0.001699 0.000706 0.120438 -0.295103 -0.693205 -0.429769 -0.061287 1 0 0 0 0 0 1 962159
-0.001699 0.000706 0.120438 -0.295350 -0.693283 -0.430009 -0.061318 1 0 0 0 0 0 1 963161
-0.001699 0.000706 0.120438 -0.295532 -0.693511 -0.430226 -0.061350 1 0 0 0 0 0 1 964168
-0.001699 0.000706 0.120438 -0.295703 -0.693786 -0.430445 -0.061381 1 0 0 0 0 0 1 965163
-0.001699 0.000706 0.120438 -0.295862 -0.694111 -0.430658 -0.061412 1 0 0 0 0 0 1 966162
-0.001699 0.000706 0.120438 -0.296016 -0.694452 -0.430883 -0.061443 1 0 0 0 0 0 1 967162
-0.001699 0.000706 0.120438 -0.296174 -0.694780 -0.431095 -0.061474 1 0 0 0 0 0 1 968159
-0.001704 0.000724 0.120428 -0.222081 -0.947813 -0.281777 -0.061506 1 0 0 0 0 0 1 969160
-0.001707 0.000733 0.120424 -0.246261 -0.863405 -0.355011 -0.061536 1 0 0 0 0 0 1 970142
-0.001708 0.000738 0.120423 -0.265096 -0.800122 -0.393178 -0.061568 1 0 0 0 0 0 1 971163
-0.001709 0.000740 0.120422 -0.275448 -0.766461 -0.407861 -0.061599 1 0 0 0 0 0 1 972159
-0.001709 0.000741 0.120422 -0.280855 -0.749581 -0.413237 -0.061631 1 0 0 0 0 0 1 973159
-0.001710 0.000742 0.120422 -0.283684 -0.741304 -0.415258 -0.061662 1 0 0 0 0 0 1 974159
-0.001710 0.000742 0.120422 -0.285179 -0.737338 -0.416103 -0.061693 1 0 0 0 0 0 1 975160
-0.001710 0.000742 0.120422 -0.285998 -0.735527 -0.416528 -0.061724 1 0 0 0 0 0 1 976157
-0.001710 0.000743 0.120422 -0.286483 -0.734818 -0.416819 -0.061756 1 0 0 0 0 0 1 977161
-0.001710 0.000743 0.120422 -0.286806 -0.734641 -0.417058 -0.061787 1 0 0 0 0 0 1 978160
-0.001710 0.000743 0.120422 -0.287018 -0.734747 -0.417271 -0.061818 1 0 0 0 0 0 1 979143
-0.001710 0.000743 0.120422 -0.287218 -0.734981 -0.417495 -0.061849 1 0 0 0 0 0 1 980159
-0.001710 0.000743 0.120422 -0.287384 -0.735287 -0.417701 -0.061881 1 0 0 0 0 0 1 981159
-0.001710 0.000743 0.120422 -0.287549 -0.735629 -0.417919 -0.061912 1 0 0 0 0 0 1 982159
-0.001710 0.000743 0.120422 -0.287704 -0.735976 -0.418125 -0.061943 1 0 0 0 0 0 1 983160
-0.001710 0.000743 0.120422 -0.287838 -0.736348 -0.418341 -0.061974 1 0 0 0 0 0 1 984158
-0.001715 0.000761 0.120411 -0.213748 -0.989384 -0.268776 -0.062006 1 0 0 0 0 0 1 985158
-0.001718 0.000770 0.120407 -0.237869 -0.905143 -0.342055 -0.062037 1 0 0 0 0 0 1 986158
-0.001719 0.000774 0.120406 -0.256671 -0.841944 -0.380237 -0.062068 1 0 0 0 0 0 1 987161
-0.001720 0.000776 0.120406 -0.267029 -0.808327 -0.394913 -0.062099 1 0 0 0 0 0 1 988148
-0.001720 0.000778 0.120406 -0.272425 -0.791493 -0.400282 -0.062130 1 0 0 0 0 0 1 989150
-0.001720 0.000778 0.120405 -0.275231 -0.783231 -0.402307 -0.062162 1 0 0 0 0 0 1 990164
-0.001720 0.000778 0.120405 -0.276726 -0.779294 -0.403133 -0.062193 1 0 0 0 0 0 1 991164
-0.001720 0.000779 0.120405 -0.277539 -0.777503 -0.403549 -0.062224 1 0 0 0 0 0 1 992158
-0.001721 0.000779 0.120405 -0.278022 -0.776801 -0.403839 -0.062256 1 0 0 0 0 0 1 993162
-0.001721 0.000779 0.120405 -0.278336 -0.776652 -0.404063 -0.062287 1 0 0 0 0 0 1 994157
-0.001721 0.000779 0.120405 -0.278560 -0.776771 -0.404272 -0.062318 1 0 0 0 0 0 1 995161
-0.001721 0.000779 0.120405 -0.278739 -0.777029 -0.404483 -0.062349 1 0 0 0 0 0 1 996158
-0.001721 0.000779 0.120405 -0.278902 -0.777342 -0.404688 -0.062381 1 0 0 0 0 0 1 997158
-0.001721 0.000779 0.120405 -0.279050 -0.777703 -0.404884 -0.062412 1 0 0 0 0 0 1 998157
-0.001721 0.000779 0.120405 -0.279194 -0.778080 -0.405094 -0.062443 1 0 0 0 0 0 1 999159
-0.001721 0.000779 0.120405 -0.279350 -0.778457 -0.405299 -0.062475 1 0 0 0 0 0 2 164
-0.001721 0.000779 0.120405 -0.279453 -0.778776 -0.405471 -0.062500 1 0 0 0 0 0 2 1157
-0.001721 0.000779 0.120405 -0.279456 -0.778765 -0.405458 -0.062500 1 0 0 0 0 0 2 2149
-0.001721 0.000779 0.120405 -0.279456 -0.778763 -0.405457 -0.062500 1 0 0 0 0 0 2 3218
-0.001721 0.000779 0.120405 -0.279464 -0.778772 -0.405463 -0.062500 1 0 0 0 0 0 2 4220
-0.001721 0.000779 0.120405 -0.279457 -0.778764 -0.405457 -0.062500 1 0 0 0 0 0 2 5216
-0.001721 0.000779 0.120405 -0.279453 -0.778775 -0.405470 -0.062500 1 0 0 0 0 0 2 6198
-0.001721 0.000779 0.120405 -0.279456 -0.778765 -0.405458 -0.062500 1 0 0 0 0 0 2 7178
-0.001721 0.000779 0.120405 -0.279465 -0.778773 -0.405464 -0.062500 1 0 0 0 0 0 2 8146
-0.001726 0.000797 0.120395 -0.205223 -1.031446 -0.255483 -0.062500 1 0 0 0 0 0 2 9156
-0.001729 0.000806 0.120391 -0.229146 -0.946963 -0.328592 -0.062500 1 0 0 0 0 0 2 10157
-0.001730 0.000810 0.120390 -0.247795 -0.883443 -0.366590 -0.062500 1 0 0 0 0 0 2 11146
-0.001731 0.000813 0.120389 -0.258002 -0.849486 -0.381073 -0.062500 1 0 0 0 0 0 2 12156
-0.001731 0.000814 0.120389 -0.263260 -0.832256 -0.386240 -0.062500 1 0 0 0 0 0 2 13145
-0.001731 0.000814 0.120389 -0.265920 -0.823615 -0.388056 -0.062500 1 0 0 0 0 0 2 14156
-0.001731 0.000815 0.120389 -0.267277 -0.819281 -0.388687 -0.062500 1 0 0 0 0 0 2 15144
-0.001731 0.000815 0.120389 -0.267960 -0.817112 -0.388911 -0.062500 1 0 0 0 0 0 2 16155
-0.001731 0.000815 0.120389 -0.268292 -0.816024 -0.388986 -0.062500 1 0 0 0 0 0 2 17145
-0.001731 0.000815 0.120389 -0.268453 -0.815491 -0.389013 -0.062500 1 0 0 0 0 0 2 18155
-0.001731 0.000815 0.120389 -0.268551 -0.815205 -0.389020 -0.062500 1 0 0 0 0 0 2 19145
-0.001731 0.000815 0.120389 -0.268588 -0.815085 -0.389022 -0.062500 1 0 0 0 0 0 2 20155
-0.001731 0.000815 0.120389 -0.268611 -0.815010 -0.389024 -0.062500 1 0 0 0 0 0 2 21145
-0.001731 0.000815 0.120389 -0.268631 -0.814980 -0.389031 -0.062500 1 0 0 0 0 0 2 22152
-0.001731 0.000815 0.120389 -0.268628 -0.814958 -0.389032 -0.062500 1 0 0 0 0 0 2 23145
-0.001731 0.000815 0.120389 -0.268631 -0.814945 -0.389019 -0.062500 1 0 0 0 0 0 2 24155
-0.001731 0.000815 0.120389 -0.268640 -0.814953 -0.389025 -0.062500 1 0 0 0 0 0 2 25145
-0.001731 0.000815 0.120389 -0.268621 -0.814948 -0.389025 -0.062500 1 0 0 0 0 0 2 26154
-0.001731 0.000815 0.120389 -0.268633 -0.814933 -0.389025 -0.062500 1 0 0 0 0 0 2 27155
-0.001731 0.000815 0.120389 -0.268640 -0.814952 -0.389025 -0.062500 1 0 0 0 0 0 2 28144
-0.001731 0.000815 0.120389 -0.268636 -0.814933 -0.389025 -0.062500 1 0 0 0 0 0 2 29154
-0.001731 0.000815 0.120389 -0.268640 -0.814952 -0.389025 -0.062500 1 0 0 0 0 0 2 30145
-0.001731 0.000815 0.120389 -0.268624 -0.814936 -0.389032 -0.062500 1 0 0 0 0 0 2 31155
-0.001731 0.000815 0.120389 -0.268630 -0.814943 -0.389019 -0.062500 1 0 0 0 0 0 2 32175
-0.001731 0.000815 0.120389 -0.268643 -0.814941 -0.389031 -0.062500 1 0 0 0 0 0 2 33164
-0.001731 0.000815 0.120389 -0.268633 -0.814944 -0.389019 -0.062500 1 0 0 0 0 0 2 34167
-0.001731 0.000815 0.120389 -0.268640 -0.814953 -0.389024 -0.062500 1 0 0 0 0 0 2 35154
-0.001731 0.000815 0.120389 -0.268624 -0.814937 -0.389031 -0.062500 1 0 0 0 0 0 2 36161
-0.001731 0.000815 0.120389 -0.268630 -0.814944 -0.389019 -0.062500 1 0 0 0 0 0 2 37143
-0.001731 0.000815 0.120389 -0.268643 -0.814942 -0.389031 -0.062500 1 0 0 0 0 0 2 38164
-0.001731 0.000815 0.120389 -0.268633 -0.814944 -0.389019 -0.062500 1 0 0 0 0 0 2 39164
-0.001731 0.000815 0.120389 -0.268631 -0.814945 -0.389038 -0.062500 1 0 0 0 0 0 2 40167
-0.001731 0.000815 0.120389 -0.268631 -0.814945 -0.389020 -0.062500 1 0 0 0 0 0 2 41159
-0.001731 0.000815 0.120389 -0.268635 -0.814933 -0.389025 -0.062500 1 0 0 0 0 0 2 42159
-0.001731 0.000815 0.120389 -0.268640 -0.814952 -0.389025 -0.062500 1 0 0 0 0 0 2 43162
-0.001731 0.000815 0.120389 -0.268636 -0.814934 -0.389025 -0.062500 1 0 0 0 0 0 2 44156
-0.001731 0.000815 0.120389 -0.268641 -0.814952 -0.389025 -0.062500 1 0 0 0 0 0 2 45158
-0.001731 0.000815 0.120389 -0.268624 -0.814937 -0.389032 -0.062500 1 0 0 0 0 0 2 46156
-0.001731 0.000815 0.120389 -0.268631 -0.814943 -0.389019 -0.062500 1 0 0 0 0 0 2 47162
-0.001731 0.000815 0.120389 -0.268643 -0.814941 -0.389031 -0.062500 1 0 0 0 0 0 2 48165
-0.001731 0.000815 0.120389 -0.268633 -0.814944 -0.389019 -0.062500 1 0 0 0 0 0 2 49140
-0.001731 0.000815 0.120389 -0.268631 -0.814944 -0.389038 -0.062500 1 0 0 0 0 0 2 50161
-0.001731 0.000815 0.120389 -0.268631 -0.814944 -0.389020 -0.062500 1 0 0 0 0 0 2 51161
-0.001731 0.000815 0.120389 -0.268631 -0.814944 -0.389018 -0.062500 1 0 0 0 0 0 2 52157
-0.001731 0.000815 0.120389 -0.268643 -0.814942 -0.389031 -0.062500 1 0 0 0 0 0 2 53155
-0.001731 0.000815 0.120389 -0.268633 -0.814944 -0.389019 -0.062500 1 0 0 0 0 0 2 54155
-0.001731 0.000815 0.120389 -0.268631 -0.814945 -0.389038 -0.062500 1 0 0 0 0 0 2 55139
-0.001731 0.000815 0.120389 -0.268631 -0.814945 -0.389020 -0.062500 1 0 0 0 0 0 2 56157
-0.001731 0.000815 0.120389 -0.268635 -0.814933 -0.389025 -0.062500 1 0 0 0 0 0 2 57155
-0.001731 0.000815 0.120389 -0.268640 -0.814952 -0.389025 -0.062500 1 0 0 0 0 0 2 58157
-0.001731 0.000815 0.120389 -0.268636 -0.814934 -0.389025 -0.062500 1 0 0 0 0 0 2 59158
-0.001731 0.000815 0.120389 -0.268628 -0.814955 -0.389031 -0.062500 1 0 0 0 0 0 2 60187
-0.001731 0.000815 0.120389 -0.268634 -0.814934 -0.389026 -0.062500 1 0 0 0 0 0 2 61157
-0.001731 0.000815 0.120389 -0.268632 -0.814943 -0.389018 -0.062500 1 0 0 0 0 0 2 62157
-0.001731 0.000815 0.120389 -0.268643 -0.814942 -0.389031 -0.062500 1 0 0 0 0 0 2 63160
-0.001731 0.000815 0.120389 -0.268633 -0.814944 -0.389019 -0.062500 1 0 0 0 0 0 2 64156
-0.001731 0.000815 0.120389 -0.268631 -0.814945 -0.389038 -0.062500 1 0 0 0 0 0 2 65155
-0.001731 0.000815 0.120389 -0.268631 -0.814944 -0.389020 -0.062500 1 0 0 0 0 0 2 66157
-0.001731 0.000815 0.120389 -0.268635 -0.814933 -0.389025 -0.062500 1 0 0 0 0 0 2 67156
-0.001731 0.000815 0.120389 -0.268640 -0.814952 -0.389025 -0.062500 1 0 0 0 0 0 2 68156
-0.001731 0.000815 0.120389 -0.268636 -0.814933 -0.389025 -0.062500 1 0 0 0 0 0 2 69154
-0.001731 0.000815 0.120389 -0.268620 -0.814946 -0.389025 -0.062500 1 0 0 0 0 0 2 70156
-0.001731 0.000815 0.120389 -0.268638 -0.814953 -0.389025 -0.062500 1 0 0 0 0 0 2 71140
-0.001731 0.000815 0.120389 -0.268635 -0.814934 -0.389025 -0.062500 1 0 0 0 0 0 2 72137
-0.001731 0.000815 0.120389 -0.268640 -0.814952 -0.389025 -0.062500 1 0 0 0 0 0 2 73149
-0.001731 0.000815 0.120389 -0.268636 -0.814934 -0.389025 -0.062500 1 0 0 0 0 0 2 74160
-0.001731 0.000815 0.120389 -0.268628 -0.814955 -0.389031 -0.062500 1 0 0 0 0 0 2 75227
-0.001731 0.000815 0.120389 -0.268634 -0.814934 -0.389026 -0.062500 1 0 0 0 0 0 2 76243
-0.001731 0.000815 0.120389 -0.268632 -0.814943 -0.389018 -0.062500 1 0 0 0 0 0 2 77223
-0.001731 0.000815 0.120389 -0.268643 -0.814942 -0.389031 -0.062500 1 0 0 0 0 0 2 78216
-0.001731 0.000815 0.120389 -0.268633 -0.814944 -0.389019 -0.062500 1 0 0 0 0 0 2 79194
-0.001731 0.000815 0.120389 -0.268631 -0.814945 -0.389038 -0.062500 1 0 0 0 0 0 2 80227
-0.001731 0.000815 0.120389 -0.268631 -0.814945 -0.389020 -0.062500 1 0 0 0 0 0 2 81219
-0.001731 0.000815 0.120389 -0.268635 -0.814933 -0.389025 -0.062500 1 0 0 0 0 0 2 82191
-0.001731 0.000815 0.120389 -0.268640 -0.814952 -0.389025 -0.062500 1 0 0 0 0 0 2 83224
-0.001731 0.000815 0.120389 -0.268636 -0.814934 -0.389025 -0.062500 1 0 0 0 0 0 2 84194
-0.001731 0.000815 0.120389 -0.268620 -0.814946 -0.389025 -0.062500 1 0 0 0 0 0 2 85220
-0.001731 0.000815 0.120389 -0.268642 -0.814942 -0.389032 -0.062500 1 0 0 0 0 0 2 86214
-0.001731 0.000815 0.120389 -0.268632 -0.814944 -0.389019 -0.062500 1 0 0 0 0 0 2 87199
-0.001731 0.000815 0.120389 -0.268643 -0.814941 -0.389031 -0.062500 1 0 0 0 0 0 2 88214
-0.001731 0.000815 0.120389 -0.268633 -0.814944 -0.389019 -0.062500 1 0 0 0 0 0 2 89197
-0.001731 0.000815 0.120389 -0.268623 -0.814935 -0.389031 -0.062500 1 0 0 0 0 0 2 90209
-0.001731 0.000815 0.120389 -0.268639 -0.814952 -0.389026 -0.062500 1 0 0 0 0 0 2 91181
-0.001731 0.000815 0.120389 -0.268632 -0.814945 -0.389018 -0.062500 1 0 0 0 0 0 2 92144
-0.001731 0.000815 0.120389 -0.268643 -0.814942 -0.389031 -0.062500 1 0 0 0 0 0 2 93157
-0.001731 0.000815 0.120389 -0.268633 -0.814944 -0.389019 -0.062500 1 0 0 0 0 0 2 94154
-0.001731 0.000815 0.120389 -0.268631 -0.814945 -0.389038 -0.062500 1 0 0 0 0 0 2 95143
-0.001731 0.000815 0.120389 -0.268632 -0.814945 -0.389020 -0.062500 1 0 0 0 0 0 2 96155
-0.001731 0.000815 0.120389 -0.268635 -0.814933 -0.389025 -0.062500 1 0 0 0 0 0 2 97143
-0.001731 0.000815 0.120389 -0.268640 -0.814952 -0.389025 -0.062500 1 0 0 0 0 0 2 98143
-0.001731 0.000815 0.120389 -0.268636 -0.814934 -0.389025 -0.062500 1 0 0 0 0 0 2 99153
-0.001731 0.000815 0.120389 -0.268620 -0.814946 -0.389024 -0.062500 1 0 0 0 0 0 2 100143
-0.001731 0.000815 0.120389 -0.268642 -0.814942 -0.389032 -0.062500 1 0 0 0 0 0 2 101152
-0.001731 0.000815 0.120389 -0.268633 -0.814944 -0.389019 -0.062500 1 0 0 0 0 0 2 102142
-0.001731 0.000815 0.120389 -0.268643 -0.814942 -0.389031 -0.062500 1 0 0 0 0 0 2 103153
-0.001731 0.000815 0.120389 -0.268633 -0.814944 -0.389019 -0.062500 1 0 0 0 0 0 2 104142
-0.001731 0.000815 0.120389 -0.268623 -0.814935 -0.389031 -0.062500 1 0 0 0 0 0 2 105143
-0.001731 0.000815 0.120389 -0.268639 -0.814952 -0.389026 -0.062500 1 0 0 0 0 0 2 106152
-0.001731 0.000815 0.120389 -0.268636 -0.814934 -0.389025 -0.062500 1 0 0 0 0 0 2 107142
-0.001731 0.000815 0.120389 -0.268640 -0.814952 -0.389025 -0.062500 1 0 0 0 0 0 2 108160
-0.001731 0.000815 0.120389 -0.268633 -0.814945 -0.389018 -0.062500 1 0 0 0 0 0 2 109143
-0.001731 0.000815 0.120389 -0.268623 -0.814936 -0.389030 -0.062500 1 0 0 0 0 0 2 110153
-0.001731 0.000815 0.120389 -0.268639 -0.814952 -0.389025 -0.062500 1 0 0 0 0 0 2 111153
-0.001731 0.000815 0.120389 -0.268636 -0.814934 -0.389025 -0.062500 1 0 0 0 0 0 2 112153
-0.001731 0.000815 0.120389 -0.268640 -0.814952 -0.389025 -0.062500 1 0 0 0 0 0 2 113143
-0.001731 0.000815 0.120389 -0.268636 -0.814934 -0.389025 -0.062500 1 0 0 0 0 0 2 114152
-0.001731 0.000815 0.120389 -0.268620 -0.814946 -0.389024 -0.062500 1 0 0 0 0 0 2 115144
-0.001731 0.000815 0.120389 -0.268642 -0.814942 -0.389032 -0.062500 1 0 0 0 0 0 2 116152
-0.001731 0.000815 0.120389 -0.268633 -0.814944 -0.389019 -0.062500 1 0 0 0 0 0 2 117140
-0.001731 0.000815 0.120389 -0.268643 -0.814942 -0.389031 -0.062500 1 0 0 0 0 0 2 118161
-0.001731 0.000815 0.120389 -0.268633 -0.814944 -0.389019 -0.062500 1 0 0 0 0 0 2 119157
-0.001731 0.000815 0.120389 -0.268623 -0.814936 -0.389031 -0.062500 1 0 0 0 0 0 2 120160
-0.001731 0.000815 0.120389 -0.268639 -0.814952 -0.389026 -0.062500 1 0 0 0 0 0 2 121149
-0.001731 0.000815 0.120389 -0.268636 -0.814934 -0.389025 -0.062500 1 0 0 0 0 0 2 122153
-0.001731 0.000815 0.120389 -0.268640 -0.814952 -0.389025 -0.062500 1 0 0 0 0 0 2 123164
-0.001731 0.000815 0.120389 -0.268636 -0.814934 -0.389025 -0.062500 1 0 0 0 0 0 2 124161
-0.001731 0.000815 0.120389 -0.268620 -0.814946 -0.389025 -0.062500 1 0 0 0 0 0 2 125166
-0.001731 0.000815 0.120389 -0.268642 -0.814942 -0.389032 -0.062500 1 0 0 0 0 0 2 126155
-0.001731 0.000815 0.120389 -0.268633 -0.814944 -0.389019 -0.062500 1 0 0 0 0 0 2 127155
-0.001731 0.000815 0.120389 -0.268644 -0.814942 -0.389031 -0.062500 1 0 0 0 0 0 2 128156
-0.001731 0.000815 0.120389 -0.268633 -0.814944 -0.389019 -0.062500 1 0 0 0 0 0 2 129154
-0.001731 0.000815 0.120389 -0.268623 -0.814935 -0.389031 -0.062500 1 0 0 0 0 0 2 130159
-0.001731 0.000815 0.120389 -0.268639 -0.814952 -0.389026 -0.062500 1 0 0 0 0 0 2 131137
-0.001731 0.000815 0.120389 -0.268632 -0.814945 -0.389018 -0.062500 1 0 0 0 0 0 2 132154
-0.001731 0.000815 0.120389 -0.268643 -0.814942 -0.389031 -0.062500 1 0 0 0 0 0 2 133135
-0.001731 0.000815 0.120389 -0.268621 -0.814947 -0.389025 -0.062500 1 0 0 0 0 0 2 134163
-0.001731 0.000815 0.120389 -0.268634 -0.814933 -0.389025 -0.062500 1 0 0 0 0 0 2 135139
-0.001731 0.000815 0.120389 -0.268640 -0.814952 -0.389025 -0.062500 1 0 0 0 0 0 2 136159
-0.001731 0.000815 0.120389 -0.268636 -0.814934 -0.389025 -0.062500 1 0 0 0 0 0 2 137153
-0.001731 0.000815 0.120389 -0.268632 -0.814943 -0.389018 -0.062500 1 0 0 0 0 0 2 138151
-0.001731 0.000815 0.120389 -0.268631 -0.814944 -0.389037 -0.062500 1 0 0 0 0 0 2 139155
-0.001731 0.000815 0.120389 -0.268631 -0.814944 -0.389020 -0.062500 1 0 0 0 0 0 2 140153
-0.001731 0.000815 0.120389 -0.268643 -0.814942 -0.389031 -0.062500 1 0 0 0 0 0 2 141156
-0.001731 0.000815 0.120389 -0.268633 -0.814944 -0.389019 -0.062500 1 0 0 0 0 0 2 142152
-0.001731 0.000815 0.120389 -0.268644 -0.814942 -0.389031 -0.062500 1 0 0 0 0 0 2 143156
-0.001731 0.000815 0.120389 -0.268621 -0.814947 -0.389025 -0.062500 1 0 0 0 0 0 2 144158
-0.001731 0.000815 0.120389 -0.268634 -0.814933 -0.389025 -0.062500 1 0 0 0 0 0 2 145153
-0.001731 0.000815 0.120389 -0.268640 -0.814952 -0.389025 -0.062500 1 0 0 0 0 0 2 146136
-0.001731 0.000815 0.120389 -0.268632 -0.814945 -0.389018 -0.062500 1 0 0 0 0 0 2 147156
-0.001731 0.000815 0.120389 -0.268644 -0.814942 -0.389031 -0.062500 1 0 0 0 0 0 2 148151
-0.001731 0.000815 0.120389 -0.268621 -0.814947 -0.389025 -0.062500 1 0 0 0 0 0 2 149156
-0.001731 0.000815 0.120389 -0.268634 -0.814933 -0.389025 -0.062500 1 0 0 0 0 0 2 150153
-0.001731 0.000815 0.120389 -0.268640 -0.814952 -0.389025 -0.062500 1 0 0 0 0 0 2 151155
-0.001731 0.000815 0.120389 -0.268636 -0.814934 -0.389025 -0.062500 1 0 0 0 0 0 2 152136
-0.001731 0.000815 0.120389 -0.268632 -0.814943 -0.389018 -0.062500 1 0 0 0 0 0 2 153152
-0.001731 0.000815 0.120389 -0.268631 -0.814944 -0.389037 -0.062500 1 0 0 0 0 0 2 154152
-0.001731 0.000815 0.120389 -0.268631 -0.814944 -0.389020 -0.062500 1 0 0 0 0 0 2 155155
-0.001731 0.000815 0.120389 -0.268643 -0.814942 -0.389031 -0.062500 1 0 0 0 0 0 2 156153
-0.001731 0.000815 0.120389 -0.268633 -0.814944 -0.389019 -0.062500 1 0 0 0 0 0 2 157153
-0.001731 0.000815 0.120389 -0.268635 -0.814933 -0.389024 -0.062500 1 0 0 0 0 0 2 158152
-0.001731 0.000815 0.120389 -0.268628 -0.814955 -0.389031 -0.062500 1 0 0 0 0 0 2 159221
-0.001731 0.000815 0.120389 -0.268634 -0.814934 -0.389026 -0.062500 1 0 0 0 0 0 2 160221
-0.001731 0.000815 0.120389 -0.268640 -0.814952 -0.389025 -0.062500 1 0 0 0 0 0 2 161218
-0.001731 0.000815 0.120389 -0.268636 -0.814934 -0.389025 -0.062500 1 0 0 0 0 0 2 162213
-0.001731 0.000815 0.120389 -0.268632 -0.814943 -0.389018 -0.062500 1 0 0 0 0 0 2 163223
-0.001731 0.000815 0.120389 -0.268631 -0.814944 -0.389037 -0.062500 1 0 0 0 0 0 2 164222
-0.001731 0.000815 0.120389 -0.268631 -0.814944 -0.389020 -0.062500 1 0 0 0 0 0 2 165188
-0.001731 0.000815 0.120389 -0.268643 -0.814942 -0.389031 -0.062500 1 0 0 0 0 0 2 166215
-0.001731 0.000815 0.120389 -0.268633 -0.814944 -0.389019 -0.062500 1 0 0 0 0 0 2 167189
-0.001731 0.000815 0.120389 -0.268632 -0.814944 -0.389017 -0.062500 1 0 0 0 0 0 2 168190
-0.001731 0.000815 0.120389 -0.268631 -0.814945 -0.389037 -0.062500 1 0 0 0 0 0 2 169188
-0.001731 0.000815 0.120389 -0.268631 -0.814945 -0.389020 -0.062500 1 0 0 0 0 0 2 170190
-0.001731 0.000815 0.120389 -0.268643 -0.814942 -0.389031 -0.062500 1 0 0 0 0 0 2 171188
-0.001731 0.000815 0.120389 -0.268633 -0.814944 -0.389019 -0.062500 1 0 0 0 0 0 2 172217
-0.001731 0.000815 0.120389 -0.268623 -0.814936 -0.389031 -0.062500 1 0 0 0 0 0 2 173211
-0.001731 0.000815 0.120389 -0.268638 -0.814952 -0.389026 -0.062500 1 0 0 0 0 0 2 174193
-0.001731 0.000815 0.120389 -0.268635 -0.814934 -0.389025 -0.062500 1 0 0 0 0 0 2 175210
-0.001731 0.000815 0.120389 -0.268640 -0.814952 -0.389025 -0.062500 1 0 0 0 0 0 2 176219
-0.001731 0.000815 0.120389 -0.268636 -0.814934 -0.389025 -0.062500 1 0 0 0 0 0 2 177196
-0.001731 0.000815 0.120389 -0.268632 -0.814943 -0.389018 -0.062500 1 0 0 0 0 0 2 178210
-0.001731 0.000815 0.120389 -0.268631 -0.814944 -0.389037 -0.062500 1 0 0 0 0 0 2 179195
-0.001731 0.000815 0.120389 -0.268631 -0.814944 -0.389020 -0.062500 1 0 0 0 0 0 2 180210
-0.001731 0.000815 0.120389 -0.268643 -0.814942 -0.389031 -0.062500 1 0 0 0 0 0 2 181191
-0.001731 0.000815 0.120389 -0.268633 -0.814944 -0.389019 -0.062500 1 0 0 0 0 0 2 182206
-0.001731 0.000815 0.120389 -0.268623 -0.814936 -0.389031 -0.062500 1 0 0 0 0 0 2 183192
-0.001731 0.000815 0.120389 -0.268639 -0.814952 -0.389026 -0.062500 1 0 0 0 0 0 2 184207
-0.001731 0.000815 0.120389 -0.268632 -0.814945 -0.389018 -0.062500 1 0 0 0 0 0 2 185191
-0.001731 0.000815 0.120389 -0.268643 -0.814942 -0.389031 -0.062500 1 0 0 0 0 0 2 186219
-0.001731 0.000815 0.120389 -0.268633 -0.814944 -0.389019 -0.062500 1 0 0 0 0 0 2 187177
-0.001731 0.000815 0.120389 -0.268623 -0.814936 -0.389031 -0.062500 1 0 0 0 0 0 2 188140
-0.001731 0.000815 0.120389 -0.268639 -0.814952 -0.389026 -0.062500 1 0 0 0 0 0 2 189134
-0.001731 0.000815 0.120389 -0.268635 -0.814934 -0.389025 -0.062500 1 0 0 0 0 0 2 190150
-0.001731 0.000815 0.120389 -0.268640 -0.814952 -0.389025 -0.062500 1 0 0 0 0 0 2 191140
-0.001731 0.000815 0.120389 -0.268636 -0.814934 -0.389025 -0.062500 1 0 0 0 0 0 2 192149
-0.001731 0.000815 0.120389 -0.268620 -0.814946 -0.389025 -0.062500 1 0 0 0 0 0 2 193140
-0.001731 0.000815 0.120389 -0.268642 -0.814942 -0.389032 -0.062500 1 0 0 0 0 0 2 194139
-0.001731 0.000815 0.120389 -0.268632 -0.814944 -0.389019 -0.062500 1 0 0 0 0 0 2 195149
-0.001731 0.000815 0.120389 -0.268643 -0.814942 -0.389031 -0.062500 1 0 0 0 0 0 2 196139
-0.001731 0.000815 0.120389 -0.268633 -0.814944 -0.389019 -0.062500 1 0 0 0 0 0 2 197149
-0.001731 0.000815 0.120389 -0.268623 -0.814936 -0.389031 -0.062500 1 0 0 0 0 0 2 198139
-0.001731 0.000815 0.120389 -0.268639 -0.814952 -0.389026 -0.062500 1 0 0 0 0 0 2 199149
-0.001731 0.000815 0.120389 -0.268636 -0.814934 -0.389025 -0.062500 1 0 0 0 0 0 2 200139
-0.001731 0.000815 0.120389 -0.268632 -0.814943 -0.389018 -0.062500 1 0 0 0 0 0 2 201149
-0.001731 0.000815 0.120389 -0.268643 -0.814941 -0.389031 -0.062500 1 0 0 0 0 0 2 202138
-0.001731 0.000815 0.120389 -0.268621 -0.814947 -0.389025 -0.062500 1 0 0 0 0 0 2 203149
-0.001731 0.000815 0.120389 -0.268642 -0.814942 -0.389032 -0.062500 1 0 0 0 0 0 2 204138
-0.001731 0.000815 0.120389 -0.268633 -0.814944 -0.389019 -0.062500 1 0 0 0 0 0 2 205149
-0.001731 0.000815 0.120389 -0.268632 -0.814944 -0.389017 -0.062500 1 0 0 0 0 0 2 206138
-0.001731 0.000815 0.120389 -0.268631 -0.814945 -0.389037 -0.062500 1 0 0 0 0 0 2 207149
-0.001731 0.000815 0.120389 -0.268631 -0.814945 -0.389020 -0.062500 1 0 0 0 0 0 2 208139
-0.001731 0.000815 0.120389 -0.268643 -0.814942 -0.389031 -0.062500 1 0 0 0 0 0 2 209149
-0.001731 0.000815 0.120389 -0.268633 -0.814944 -0.389019 -0.062500 1 0 0 0 0 0 2 210152
-0.001731 0.000815 0.120389 -0.268643 -0.814942 -0.389031 -0.062500 1 0 0 0 0 0 2 211148
-0.001731 0.000815 0.120389 -0.268633 -0.814944 -0.389019 -0.062500 1 0 0 0 0 0 2 212166
-0.001731 0.000815 0.120389 -0.268623 -0.814936 -0.389031 -0.062500 1 0 0 0 0 0 2 213150
-0.001731 0.000815 0.120389 -0.268639 -0.814952 -0.389026 -0.062500 1 0 0 0 0 0 2 214156
-0.001731 0.000815 0.120389 -0.268636 -0.814934 -0.389025 -0.062500 1 0 0 0 0 0 2 215144
-0.001731 0.000815 0.120389 -0.268632 -0.814943 -0.389018 -0.062500 1 0 0 0 0 0 2 216457
-0.001731 0.000815 0.120389 -0.268631 -0.814944 -0.389037 -0.062500 1 0 0 0 0 0 2 217163
-0.001731 0.000815 0.120389 -0.268631 -0.814944 -0.389020 -0.062500 1 0 0 0 0 0 2 218152
-0.001731 0.000815 0.120389 -0.268643 -0.814942 -0.389031 -0.062500 1 0 0 0 0 0 2 219156
-0.001731 0.000815 0.120389 -0.268633 -0.814944 -0.389019 -0.062500 1 0 0 0 0 0 2 220153
-0.001731 0.000815 0.120389 -0.268635 -0.814933 -0.389024 -0.062500 1 0 0 0 0 0 2 221150
-0.001731 0.000815 0.120389 -0.268640 -0.814952 -0.389025 -0.062500 1 0 0 0 0 0 2 222155
-0.001731 0.000815 0.120389 -0.268624 -0.814936 -0.389031 -0.062500 1 0 0 0 0 0 2 223155
-0.001731 0.000815 0.120389 -0.268639 -0.814952 -0.389026 -0.062500 1 0 0 0 0 0 2 224313
-0.001731 0.000815 0.120389 -0.268632 -0.814945 -0.389018 -0.062500 1 0 0 0 0 0 2 225170
-0.001731 0.000815 0.120389 -0.268635 -0.814933 -0.389024 -0.062500 1 0 0 0 0 0 2 226147
-0.001731 0.000815 0.120389 -0.268631 -0.814943 -0.389038 -0.062500 1 0 0 0 0 0 2 227306
-0.001731 0.000815 0.120389 -0.268631 -0.814944 -0.389020 -0.062500 1 0 0 0 0 0 2 228169
-0.001731 0.000815 0.120389 -0.268640 -0.814953 -0.389025 -0.062500 1 0 0 0 0 0 2 229159
-0.001731 0.000815 0.120389 -0.268636 -0.814934 -0.389025 -0.062500 1 0 0 0 0 0 2 230157
-0.001731 0.000815 0.120389 -0.268632 -0.814943 -0.389018 -0.062500 1 0 0 0 0 0 2 231188
-0.001731 0.000815 0.120389 -0.268631 -0.814944 -0.389037 -0.062500 1 0 0 0 0 0 2 232161
-0.001731 0.000815 0.120389 -0.268631 -0.814944 -0.389020 -0.062500 1 0 0 0 0 0 2 233187
-0.001731 0.000815 0.120389 -0.268643 -0.814942 -0.389031 -0.062500 1 0 0 0 0 0 2 234156
-0.001731 0.000815 0.120389 -0.268633 -0.814944 -0.389019 -0.062500 1 0 0 0 0 0 2 235313
-0.001731 0.000815 0.120389 -0.268635 -0.814933 -0.389024 -0.062500 1 0 0 0 0 0 2 236159
-0.001731 0.000815 0.120389 -0.268628 -0.814955 -0.389031 -0.062500 1 0 0 0 0 0 2 237184
-0.001731 0.000815 0.120389 -0.268634 -0.814934 -0.389026 -0.062500 1 0 0 0 0 0 2 238157
-0.001731 0.000815 0.120389 -0.268640 -0.814952 -0.389025 -0.062500 1 0 0 0 0 0 2 239191
-0.001731 0.000815 0.120389 -0.268636 -0.814934 -0.389025 -0.062500 1 0 0 0 0 0 2 240188
-0.001731 0.000815 0.120389 -0.268632 -0.814943 -0.389018 -0.062500 1 0 0 0 0 0 2 241161
-0.001731 0.000815 0.120389 -0.268631 -0.814944 -0.389038 -0.062500 1 0 0 0 0 0 2 242186
-0.001731 0.000815 0.120389 -0.268631 -0.814944 -0.389020 -0.062500 1 0 0 0 0 0 2 243156
-0.001731 0.000815 0.120389 -0.268640 -0.814953 -0.389024 -0.062500 1 0 0 0 0 0 2 244159
-0.001731 0.000815 0.120389 -0.268636 -0.814934 -0.389025 -0.062500 1 0 0 0 0 0 2 245184
-0.001731 0.000815 0.120389 -0.268632 -0.814943 -0.389018 -0.062500 1 0 0 0 0 0 2 246280
-0.001731 0.000815 0.120389 -0.268631 -0.814945 -0.389037 -0.062500 1 0 0 0 0 0 2 247187
-0.001731 0.000815 0.120389 -0.268631 -0.814945 -0.389020 -0.062500 1 0 0 0 0 0 2 248280
-0.001731 0.000815 0.120389 -0.268643 -0.814942 -0.389031 -0.062500 1 0 0 0 0 0 2 249309
-0.001731 0.000815 0.120389 -0.268633 -0.814944 -0.389019 -0.062500 1 0 0 0 0 0 2 253220
-0.001731 0.000815 0.120389 -0.268635 -0.814933 -0.389024 -0.062500 1 0 0 0 0 0 2 254369
-0.001731 0.000815 0.120389 -0.268628 -0.814955 -0.389031 -0.062500 1 0 0 0 0 0 2 255371
-0.001731 0.000815 0.120389 -0.268634 -0.814934 -0.389026 -0.062500 1 0 0 0 0 0 2 256242
-0.001731 0.000815 0.120389 -0.268632 -0.814943 -0.389018 -0.062500 1 0 0 0 0 0 2 257373
-0.001731 0.000815 0.120389 -0.268643 -0.814941 -0.389031 -0.062500 1 0 0 0 0 0 2 258367
-0.001731 0.000815 0.120389 -0.268633 -0.814944 -0.389019 -0.062500 1 0 0 0 0 0 2 259370
-0.001731 0.000815 0.120389 -0.268631 -0.814944 -0.389038 -0.062500 1 0 0 0 0 0 2 260366
-0.001731 0.000815 0.120389 -0.268631 -0.814944 -0.389020 -0.062500 1 0 0 0 0 0 2 261241
-0.001731 0.000815 0.120389 -0.268643 -0.814942 -0.389031 -0.062500 1 0 0 0 0 0 2 262364
-0.001731 0.000815 0.120389 -0.268633 -0.814944 -0.389019 -0.062500 1 0 0 0 0 0 2 271171
-0.001731 0.000815 0.120389 -0.268635 -0.814933 -0.389024 -0.062500 1 0 0 0 0 0 2 272124
-0.001731 0.000815 0.120389 -0.268628 -0.814955 -0.389031 -0.062500 1 0 0 0 0 0 2 273121
-0.001731 0.000815 0.120389 -0.268631 -0.814946 -0.389019 -0.062500 1 0 0 0 0 0 2 274247
-0.001731 0.000815 0.120389 -0.268643 -0.814942 -0.389031 -0.062500 1 0 0 0 0 0 2 275258
-0.001731 0.000815 0.120389 -0.268633 -0.814944 -0.389019 -0.062500 1 0 0 0 0 0 2 276123
-0.001731 0.000815 0.120389 -0.268635 -0.814933 -0.389024 -0.062500 1 0 0 0 0 0 2 277123
-0.001731 0.000815 0.120389 -0.268628 -0.814955 -0.389031 -0.062500 1 0 0 0 0 0 2 278276
-0.001731 0.000815 0.120389 -0.268634 -0.814934 -0.389026 -0.062500 1 0 0 0 0 0 2 279281
-0.001731 0.000815 0.120389 -0.268632 -0.814943 -0.389018 -0.062500 1 0 0 0 0 0 2 280152
-0.001731 0.000815 0.120389 -0.268643 -0.814941 -0.389031 -0.062500 1 0 0 0 0 0 2 281152
-0.001731 0.000815 0.120389 -0.268633 -0.814944 -0.389019 -0.062500 1 0 0 0 0 0 2 282275
-0.001731 0.000815 0.120389 -0.268631 -0.814945 -0.389037 -0.062500 1 0 0 0 0 0 2 283150
-0.001731 0.000815 0.120389 -0.268631 -0.814944 -0.389020 -0.062500 1 0 0 0 0 0 2 284278
-0.001731 0.000815 0.120389 -0.268635 -0.814933 -0.389024 -0.062500 1 0 0 0 0 0 2 285276
-0.001731 0.000815 0.120389 -0.268640 -0.814952 -0.389025 -0.062500 1 0 0 0 0 0 2 286278
-0.001731 0.000815 0.120389 -0.268636 -0.814933 -0.389025 -0.062500 1 0 0 0 0 0 2 287262
-0.001731 0.000815 0.120389 -0.268628 -0.814955 -0.389031 -0.062500 1 0 0 0 0 0 2 288274
-0.001731 0.000815 0.120389 -0.268634 -0.814934 -0.389026 -0.062500 1 0 0 0 0 0 2 289267
-0.001731 0.000815 0.120389 -0.268632 -0.814943 -0.389018 -0.062500 1 0 0 0 0 0 2 290273
-0.001731 0.000815 0.120389 -0.268643 -0.814941 -0.389031 -0.062500 1 0 0 0 0 0 2 291138
-0.001731 0.000815 0.120389 -0.268633 -0.814944 -0.389019 -0.062500 1 0 0 0 0 0 2 292272
-0.001731 0.000815 0.120389 -0.268631 -0.814944 -0.389038 -0.062500 1 0 0 0 0 0 2 293272
-0.001731 0.000815 0.120389 -0.268631 -0.814944 -0.389020 -0.062500 1 0 0 0 0 0 2 294271
-0.001731 0.000815 0.120389 -0.268631 -0.814944 -0.389018 -0.062500 1 0 0 0 0 0 2 295263
-0.001731 0.000815 0.120389 -0.268643 -0.814942 -0.389031 -0.062500 1 0 0 0 0 0 2 296271
-0.001731 0.000815 0.120389 -0.268633 -0.814944 -0.389019 -0.062500 1 0 0 0 0 0 2 297261
-0.001731 0.000815 0.120389 -0.268631 -0.814945 -0.389037 -0.062500 1 0 0 0 0 0 2 298272
-0.001731 0.000815 0.120389 -0.268631 -0.814945 -0.389020 -0.062500 1 0 0 0 0 0 2 299261
-0.001731 0.000815 0.120389 -0.268635 -0.814933 -0.389024 -0.062500 1 0 0 0 0 0 2 300284
-0.001731 0.000815 0.120389 -0.268640 -0.814952 -0.389025 -0.062500 1 0 0 0 0 0 2 301147
-0.001731 0.000815 0.120389 -0.268636 -0.814934 -0.389025 -0.062500 1 0 0 0 0 0 2 302280
-0.001731 0.000815 0.120389 -0.268628 -0.814955 -0.389031 -0.062500 1 0 0 0 0 0 2 303281
-0.001731 0.000815 0.120389 -0.268635 -0.814934 -0.389026 -0.062500 1 0 0 0 0 0 2 304144
-0.001731 0.000815 0.120389 -0.268632 -0.814943 -0.389018 -0.062500 1 0 0 0 0 0 2 305281
-0.001731 0.000815 0.120389 -0.268643 -0.814941 -0.389031 -0.062500 1 0 0 0 0 0 2 306286
-0.001731 0.000815 0.120389 -0.268633 -0.814944 -0.389019 -0.062500 1 0 0 0 0 0 2 307136
-0.001731 0.000815 0.120389 -0.268631 -0.814944 -0.389038 -0.062500 1 0 0 0 0 0 2 308155
-0.001731 0.000815 0.120389 -0.268632 -0.814944 -0.389020 -0.062500 1 0 0 0 0 0 2 309275
-0.001731 0.000815 0.120389 -0.268635 -0.814933 -0.389025 -0.062500 1 0 0 0 0 0 2 310149
-0.001731 0.000815 0.120389 -0.268640 -0.814952 -0.389025 -0.062500 1 0 0 0 0 0 2 311277
-0.001731 0.000815 0.120389 -0.268624 -0.814936 -0.389032 -0.062500 1 0 0 0 0 0 2 312273
-0.001731 0.000815 0.120389 -0.268630 -0.814943 -0.389019 -0.062500 1 0 0 0 0 0 2 313272
-0.001731 0.000815 0.120389 -0.268639 -0.814953 -0.389024 -0.062500 1 0 0 0 0 0 2 314256
-0.001731 0.000815 0.120389 -0.268636 -0.814934 -0.389025 -0.062500 1 0 0 0 0 0 2 315274
-0.001731 0.000815 0.120389 -0.268640 -0.814952 -0.389025 -0.062500 1 0 0 0 0 0 2 316156
-0.001731 0.000815 0.120389 -0.268624 -0.814937 -0.389031 -0.062500 1 0 0 0 0 0 2 317258
-0.001731 0.000815 0.120389 -0.268639 -0.814953 -0.389026 -0.062500 1 0 0 0 0 0 2 318278
-0.001731 0.000815 0.120389 -0.268636 -0.814934 -0.389025 -0.062500 1 0 0 0 0 0 2 319273
-0.001731 0.000815 0.120389 -0.268632 -0.814943 -0.389018 -0.062500 1 0 0 0 0 0 2 320148
-0.001731 0.000815 0.120389 -0.268643 -0.814942 -0.389031 -0.062500 1 0 0 0 0 0 2 321272
-0.001731 0.000815 0.120389 -0.268621 -0.814947 -0.389025 -0.062500 1 0 0 0 0 0 2 322257
-0.001731 0.000815 0.120389 -0.268642 -0.814942 -0.389032 -0.062500 1 0 0 0 0 0 2 323274
-0.001731 0.000815 0.120389 -0.268633 -0.814944 -0.389019 -0.062500 1 0 0 0 0 0 2 324272
-0.001731 0.000815 0.120389 -0.268635 -0.814933 -0.389024 -0.062500 1 0 0 0 0 0 2 325276
-0.001731 0.000815 0.120389 -0.268640 -0.814952 -0.389025 -0.062500 1 0 0 0 0 0 2 326254
-0.001731 0.000815 0.120389 -0.268624 -0.814936 -0.389031 -0.062500 1 0 0 0 0 0 2 327274
-0.001731 0.000815 0.120389 -0.268630 -0.814943 -0.389019 -0.062500 1 0 0 0 0 0 2 328275
-0.001731 0.000815 0.120389 -0.268643 -0.814941 -0.389031 -0.062500 1 0 0 0 0 0 2 329271
-0.001731 0.000815 0.120389 -0.268633 -0.814944 -0.389019 -0.062500 1 0 0 0 0 0 2 330273
-0.001731 0.000815 0.120389 -0.268643 -0.814941 -0.389031 -0.062500 1 0 0 0 0 0 2 331257
-0.001731 0.000815 0.120389 -0.268621 -0.814947 -0.389025 -0.062500 1 0 0 0 0 0 2 332149
-0.001731 0.000815 0.120389 -0.268630 -0.814945 -0.389018 -0.062500 1 0 0 0 0 0 2 333253
-0.001731 0.000815 0.120389 -0.268643 -0.814942 -0.389031 -0.062500 1 0 0 0 0 0 2 334273
-0.001731 0.000815 0.120389 -0.268633 -0.814944 -0.389019 -0.062500 1 0 0 0 0 0 2 335274
-0.001731 0.000815 0.120389 -0.268643 -0.814942 -0.389031 -0.062500 1 0 0 0 0 0 2 336254
-0.001731 0.000815 0.120389 -0.268621 -0.814947 -0.389025 -0.062500 1 0 0 0 0 0 2 337271
-0.001731 0.000815 0.120389 -0.268642 -0.814942 -0.389032 -0.062500 1 0 0 0 0 0 2 338272
-0.001731 0.000815 0.120389 -0.268633 -0.814944 -0.389019 -0.062500 1 0 0 0 0 0 2 339274
-0.001731 0.000815 0.120389 -0.268635 -0.814933 -0.389024 -0.062500 1 0 0 0 0 0 2 340273
-0.001731 0.000815 0.120389 -0.268640 -0.814952 -0.389025 -0.062500 1 0 0 0 0 0 2 341265
-0.001731 0.000815 0.120389 -0.268624 -0.814937 -0.389031 -0.062500 1 0 0 0 0 0 2 342272
-0.001731 0.000815 0.120389 -0.268630 -0.814943 -0.389019 -0.062500 1 0 0 0 0 0 2 343333
-0.001731 0.000815 0.120389 -0.268643 -0.814941 -0.389031 -0.062500 1 0 0 0 0 0 2 344327
-0.001731 0.000815 0.120389 -0.268633 -0.814944 -0.389019 -0.062500 1 0 0 0 0 0 2 345341
-0.001731 0.000815 0.120389 -0.268644 -0.814942 -0.389031 -0.062500 1 0 0 0 0 0 2 346308
-0.001731 0.000815 0.120389 -0.268621 -0.814947 -0.389025 -0.062500 1 0 0 0 0 0 2 347311
-0.001731 0.000815 0.120389 -0.268634 -0.814933 -0.389025 -0.062500 1 0 0 0 0 0 2 348203
-0.001731 0.000815 0.120389 -0.268640 -0.814952 -0.389025 -0.062500 1 0 0 0 0 0 2 349339
-0.001731 0.000815 0.120389 -0.268636 -0.814933 -0.389025 -0.062500 1 0 0 0 0 0 2 350329
-0.001731 0.000815 0.120389 -0.268641 -0.814952 -0.389025 -0.062500 1 0 0 0 0 0 2 351309
-0.001731 0.000815 0.120389 -0.268621 -0.814948 -0.389025 -0.062500 1 0 0 0 0 0 2 352306
-0.001731 0.000815 0.120389 -0.268633 -0.814933 -0.389025 -0.062500 1 0 0 0 0 0 2 353329
-0.001731 0.000815 0.120389 -0.268640 -0.814952 -0.389025 -0.062500 1 0 0 0 0 0 2 354328
-0.001731 0.000815 0.120389 -0.268636 -0.814934 -0.389025 -0.062500 1 0 0 0 0 0 2 355334
-0.001731 0.000815 0.120389 -0.268640 -0.814952 -0.389025 -0.062500 1 0 0 0 0 0 2 356330
-0.001731 0.000815 0.120389 -0.268624 -0.814937 -0.389031 -0.062500 1 0 0 0 0 0 2 357313
-0.001731 0.000815 0.120389 -0.268630 -0.814944 -0.389019 -0.062500 1 0 0 0 0 0 2 358328
-0.001731 0.000815 0.120389 -0.268643 -0.814942 -0.389031 -0.062500 1 0 0 0 0 0 2 359314
-0.001731 0.000815 0.120389 -0.268633 -0.814944 -0.389019 -0.062500 1 0 0 0 0 0 2 360328
-0.001731 0.000815 0.120389 -0.268631 -0.814945 -0.389038 -0.062500 1 0 0 0 0 0 2 361325
-0.001731 0.000815 0.120389 -0.268631 -0.814945 -0.389020 -0.062500 1 0 0 0 0 0 2 362313
-0.001731 0.000815 0.120389 -0.268635 -0.814933 -0.389025 -0.062500 1 0 0 0 0 0 2 363328
-0.001731 0.000815 0.120389 -0.268640 -0.814952 -0.389025 -0.062500 1 0 0 0 0 0 2 364313
-0.001731 0.000815 0.120389 -0.268636 -0.814934 -0.389025 -0.062500 1 0 0 0 0 0 2 365327
-0.001731 0.000815 0.120389 -0.268641 -0.814952 -0.389025 -0.062500 1 0 0 0 0 0 2 366312
-0.001712 0.000810 0.120379 -0.533038 -0.751939 -0.249631 -0.062500 1 0 0 0 0 0 2 367269
-0.001703 0.000808 0.120376 -0.443297 -0.773483 -0.317571 -0.062500 1 0 0 0 0 0 2 368258
-0.001698 0.000807 0.120374 -0.376804 -0.789339 -0.352891 -0.062500 1 0 0 0 0 0 2 369268
-0.001696 0.000807 0.120374 -0.341611 -0.797674 -0.366360 -0.062500 1 0 0 0 0 0 2 370260
-0.001695 0.000806 0.120374 -0.323879 -0.801867 -0.371163 -0.062500 1 0 0 0 0 0 2 371273
-0.001694 0.000806 0.120374 -0.315014 -0.803967 -0.372848 -0.062500 1 0 0 0 0 0 2 372259
-0.001694 0.000806 0.120374 -0.310593 -0.804992 -0.373427 -0.062500 1 0 0 0 0 0 2 373269
-0.001694 0.000806 0.120374 -0.308398 -0.805509 -0.373639 -0.062500 1 0 0 0 0 0 2 374259
-0.001694 0.000806 0.120374 -0.307292 -0.805770 -0.373706 -0.062500 1 0 0 0 0 0 2 375268
-0.001694 0.000806 0.120374 -0.306743 -0.805900 -0.373733 -0.062500 1 0 0 0 0 0 2 376259
-0.001694 0.000806 0.120374 -0.306463 -0.805966 -0.373749 -0.062500 1 0 0 0 0 0 2 377268
-0.001694 0.000806 0.120374 -0.306329 -0.805998 -0.373755 -0.062500 1 0 0 0 0 0 2 378269
-0.001694 0.000806 0.120374 -0.306262 -0.806014 -0.373747 -0.062500 1 0 0 0 0 0 2 379260
-0.001694 0.000806 0.120374 -0.306223 -0.806023 -0.373746 -0.062500 1 0 0 0 0 0 2 380269
-0.001694 0.000806 0.120374 -0.306209 -0.806027 -0.373752 -0.062500 1 0 0 0 0 0 2 381265
-0.001694 0.000806 0.120374 -0.306200 -0.806018 -0.373746 -0.062500 1 0 0 0 0 0 2 382268
-0.001694 0.000806 0.120374 -0.306208 -0.806025 -0.373752 -0.062500 1 0 0 0 0 0 2 383259
-0.001694 0.000806 0.120374 -0.306206 -0.806037 -0.373746 -0.062500 1 0 0 0 0 0 2 384269
-0.001694 0.000806 0.120374 -0.306189 -0.806021 -0.373751 -0.062500 1 0 0 0 0 0 2 385258
-0.001694 0.000806 0.120374 -0.306183 -0.806031 -0.373745 -0.062500 1 0 0 0 0 0 2 386267
-0.001694 0.000806 0.120374 -0.306203 -0.806038 -0.373745 -0.062500 1 0 0 0 0 0 2 387258
-0.001694 0.000806 0.120374 -0.306188 -0.806022 -0.373751 -0.062500 1 0 0 0 0 0 2 388269
-0.001699 0.000824 0.120363 -0.231969 -1.058589 -0.223710 -0.062500 1 0 0 0 0 0 2 389257
-0.001702 0.000833 0.120359 -0.255912 -0.974147 -0.296845 -0.062500 1 0 0 0 0 0 2 390462
-0.001703 0.000838 0.120358 -0.274557 -0.910672 -0.334873 -0.062500 1 0 0 0 0 0 2 391268
-0.001704 0.000840 0.120358 -0.284753 -0.876723 -0.349361 -0.062500 1 0 0 0 0 0 2 392275
-0.001704 0.000841 0.120357 -0.290000 -0.859491 -0.354526 -0.062500 1 0 0 0 0 0 2 393264
-0.001704 0.000842 0.120357 -0.292669 -0.850850 -0.356337 -0.062500 1 0 0 0 0 0 2 394266
-0.001705 0.000842 0.120357 -0.294023 -0.846528 -0.356962 -0.062500 1 0 0 0 0 0 2 395281
-0.001705 0.000842 0.120357 -0.294693 -0.844364 -0.357192 -0.062500 1 0 0 0 0 0 2 396259
-0.001705 0.000842 0.120357 -0.295036 -0.843274 -0.357261 -0.062500 1 0 0 0 0 0 2 397275
-0.001705 0.000842 0.120357 -0.295202 -0.842729 -0.357295 -0.062500 1 0 0 0 0 0 2 398274
-0.001705 0.000842 0.120357 -0.295284 -0.842457 -0.357302 -0.062500 1 0 0 0 0 0 2 399271
-0.001705 0.000842 0.120357 -0.295336 -0.842324 -0.357305 -0.062500 1 0 0 0 0 0 2 400268
-0.001705 0.000842 0.120357 -0.295344 -0.842262 -0.357306 -0.062500 1 0 0 0 0 0 2 401273
-0.001705 0.000842 0.120357 -0.295367 -0.842221 -0.357300 -0.062500 1 0 0 0 0 0 2 402270
-0.001705 0.000842 0.120357 -0.295372 -0.842207 -0.357306 -0.062500 1 0 0 0 0 0 2 403272
-0.001705 0.000842 0.120357 -0.295376 -0.842195 -0.357313 -0.062500 1 0 0 0 0 0 2 404270
-0.001705 0.000842 0.120357 -0.295368 -0.842185 -0.357308 -0.062500 1 0 0 0 0 0 2 405283
-0.001705 0.000842 0.120357 -0.295375 -0.842193 -0.357314 -0.062500 1 0 0 0 0 0 2 406275
-0.001705 0.000842 0.120357 -0.295380 -0.842182 -0.357302 -0.062500 1 0 0 0 0 0 2 407275
-0.001705 0.000842 0.120357 -0.295377 -0.842193 -0.357314 -0.062500 1 0 0 0 0 0 2 408276
-0.001705 0.000842 0.120357 -0.295377 -0.842194 -0.357295 -0.062500 1 0 0 0 0 0 2 409270
-0.001705 0.000842 0.120357 -0.295368 -0.842185 -0.357306 -0.062500 1 0 0 0 0 0 2 410269
-0.001705 0.000842 0.120357 -0.295375 -0.842193 -0.357314 -0.062500 1 0 0 0 0 0 2 411258
-0.001710 0.000860 0.120347 -0.221203 -1.094593 -0.207133 -0.062500 1 0 0 0 0 0 2 412272
-0.001713 0.000869 0.120343 -0.245116 -1.010239 -0.280349 -0.062500 1 0 0 0 0 0 2 413268
-0.001714 0.000874 0.120342 -0.263751 -0.946791 -0.318401 -0.062500 1 0 0 0 0 0 2 414271
-0.001715 0.000876 0.120341 -0.273930 -0.912861 -0.332893 -0.062500 1 0 0 0 0 0 2 415271
-0.001715 0.000877 0.120341 -0.279194 -0.895643 -0.338065 -0.062500 1 0 0 0 0 0 2 416269
-0.001715 0.000878 0.120341 -0.281852 -0.887009 -0.339887 -0.062500 1 0 0 0 0 0 2 417272
-0.001715 0.000878 0.120341 -0.283199 -0.882670 -0.340516 -0.062500 1 0 0 0 0 0 2 418251
-0.001715 0.000878 0.120341 -0.283880 -0.880501 -0.340741 -0.062500 1 0 0 0 0 0 2 419271
-0.001715 0.000878 0.120341 -0.284220 -0.879422 -0.340804 -0.062500 1 0 0 0 0 0 2 420267
-0.001715 0.000878 0.120341 -0.284386 -0.878879 -0.340837 -0.062500 1 0 0 0 0 0 2 421262
-0.001715 0.000878 0.120341 -0.284472 -0.878596 -0.340851 -0.062500 1 0 0 0 0 0 2 422268
-0.001715 0.000878 0.120341 -0.284520 -0.878473 -0.340847 -0.062500 1 0 0 0 0 0 2 423272
-0.001715 0.000878 0.120341 -0.284544 -0.878397 -0.340848 -0.062500 1 0 0 0 0 0 2 424267
-0.001715 0.000878 0.120341 -0.284544 -0.878361 -0.340855 -0.062500 1 0 0 0 0 0 2 425269
-0.001715 0.000878 0.120341 -0.284556 -0.878356 -0.340849 -0.062500 1 0 0 0 0 0 2 426269
-0.001715 0.000878 0.120341 -0.284560 -0.878345 -0.340856 -0.062500 1 0 0 0 0 0 2 427259
-0.001715 0.000878 0.120341 -0.284564 -0.878332 -0.340843 -0.062500 1 0 0 0 0 0 2 428267
-0.001715 0.000878 0.120341 -0.284561 -0.878343 -0.340855 -0.062500 1 0 0 0 0 0 2 429269
-0.001715 0.000878 0.120341 -0.284556 -0.878324 -0.340856 -0.062500 1 0 0 0 0 0 2 430262
-0.001715 0.000878 0.120341 -0.284572 -0.878339 -0.340850 -0.062500 1 0 0 0 0 0 2 431274
-0.001715 0.000878 0.120341 -0.284554 -0.878335 -0.340849 -0.062500 1 0 0 0 0 0 2 432260
-0.001715 0.000878 0.120341 -0.284560 -0.878344 -0.340856 -0.062500 1 0 0 0 0 0 2 433268
-0.001715 0.000878 0.120341 -0.284568 -0.878322 -0.340850 -0.062500 1 0 0 0 0 0 2 434273
-0.001715 0.000878 0.120341 -0.284553 -0.878333 -0.340849 -0.062500 1 0 0 0 0 0 2 435271
-0.001715 0.000878 0.120341 -0.284572 -0.878341 -0.340849 -0.062500 1 0 0 0 0 0 2 436270
-0.001715 0.000878 0.120341 -0.284557 -0.878324 -0.340856 -0.062500 1 0 0 0 0 0 2 437256
-0.001715 0.000878 0.120341 -0.284552 -0.878333 -0.340850 -0.062500 1 0 0 0 0 0 2 438253
-0.001715 0.000878 0.120341 -0.284572 -0.878341 -0.340849 -0.062500 1 0 0 0 0 0 2 439270
-0.001703 0.000892 0.120351 -0.465107 -1.072081 -0.488480 -0.062500 1 0 0 0 0 0 2 440268
-0.001696 0.000899 0.120355 -0.405519 -1.006634 -0.416410 -0.062500 1 0 0 0 0 0 2 441269
-0.001693 0.000902 0.120356 -0.360146 -0.957908 -0.379033 -0.062500 1 0 0 0 0 0 2 442268
-0.001691 0.000904 0.120357 -0.335664 -0.932036 -0.364800 -0.062500 1 0 0 0 0 0 2 443329
-0.001690 0.000905 0.120357 -0.323190 -0.918974 -0.359735 -0.062500 1 0 0 0 0 0 2 444328
-0.001690 0.000905 0.120357 -0.316907 -0.912439 -0.357959 -0.062500 1 0 0 0 0 0 2 445327
-0.001690 0.000906 0.120357 -0.313754 -0.909184 -0.357343 -0.062500 1 0 0 0 0 0 2 446311
-0.001690 0.000906 0.120357 -0.312167 -0.907550 -0.357141 -0.062500 1 0 0 0 0 0 2 447325
-0.001689 0.000906 0.120357 -0.311376 -0.906737 -0.357052 -0.062500 1 0 0 0 0 0 2 448309
-0.001689 0.000906 0.120357 -0.310970 -0.906328 -0.357028 -0.062500 1 0 0 0 0 0 2 449324
-0.001695 0.000924 0.120346 -0.236617 -1.158367 -0.206667 -0.062500 1 0 0 0 0 0 2 450310
-0.001697 0.000933 0.120343 -0.260436 -1.074010 -0.279960 -0.062500 1 0 0 0 0 0 2 451259
-0.001699 0.000938 0.120341 -0.279015 -1.010538 -0.318050 -0.062500 1 0 0 0 0 0 2 452265
-0.001700 0.000940 0.120341 -0.289170 -0.976604 -0.332573 -0.062500 1 0 0 0 0 0 2 453256
-0.001700 0.000941 0.120341 -0.294414 -0.959375 -0.337746 -0.062500 1 0 0 0 0 0 2 454266
-0.001700 0.000941 0.120341 -0.297078 -0.950720 -0.339568 -0.062500 1 0 0 0 0 0 2 455255
-0.001700 0.000942 0.120341 -0.298410 -0.946394 -0.340199 -0.062500 1 0 0 0 0 0 2 456266
-0.001700 0.000942 0.120341 -0.299089 -0.944228 -0.340426 -0.062500 1 0 0 0 0 0 2 457255
-0.001700 0.000942 0.120341 -0.299433 -0.943138 -0.340496 -0.062500 1 0 0 0 0 0 2 458256
-0.001700 0.000942 0.120341 -0.299591 -0.942585 -0.340523 -0.062500 1 0 0 0 0 0 2 459266
-0.001700 0.000942 0.120341 -0.299681 -0.942320 -0.340537 -0.062500 1 0 0 0 0 0 2 460255
-0.001700 0.000942 0.120341 -0.299733 -0.942188 -0.340541 -0.062500 1 0 0 0 0 0 2 461256
-0.001700 0.000942 0.120341 -0.299734 -0.942117 -0.340535 -0.062500 1 0 0 0 0 0 2 462266
-0.001700 0.000942 0.120341 -0.299763 -0.942085 -0.340535 -0.062500 1 0 0 0 0 0 2 463259
-0.001700 0.000942 0.120341 -0.299770 -0.942071 -0.340542 -0.062500 1 0 0 0 0 0 2 464265
-0.001700 0.000942 0.120341 -0.299762 -0.942062 -0.340536 -0.062500 1 0 0 0 0 0 2 465266
-0.001700 0.000942 0.120341 -0.299764 -0.942050 -0.340543 -0.062500 1 0 0 0 0 0 2 466256
-0.001700 0.000942 0.120341 -0.299761 -0.942061 -0.340536 -0.062500 1 0 0 0 0 0 2 467267
-0.001700 0.000942 0.120341 -0.299763 -0.942051 -0.340543 -0.062500 1 0 0 0 0 0 2 468255
-0.001700 0.000942 0.120341 -0.299776 -0.942047 -0.340537 -0.062500 1 0 0 0 0 0 2 469265
-0.001700 0.000942 0.120341 -0.299765 -0.942049 -0.340543 -0.062500 1 0 0 0 0 0 2 470255
-0.001700 0.000942 0.120341 -0.299773 -0.942058 -0.340530 -0.062500 1 0 0 0 0 0 2 471266
-0.001700 0.000942 0.120341 -0.299765 -0.942050 -0.340542 -0.062500 1 0 0 0 0 0 2 472266
-0.001700 0.000942 0.120341 -0.299764 -0.942049 -0.340543 -0.062500 1 0 0 0 0 0 2 473263
-0.001700 0.000942 0.120341 -0.299773 -0.942058 -0.340530 -0.062500 1 0 0 0 0 0 2 474265
-0.001700 0.000942 0.120341 -0.299765 -0.942051 -0.340542 -0.062500 1 0 0 0 0 0 2 475257
-0.001700 0.000942 0.120341 -0.299764 -0.942050 -0.340543 -0.062500 1 0 0 0 0 0 2 476267
-0.001700 0.000942 0.120341 -0.299776 -0.942047 -0.340537 -0.062500 1 0 0 0 0 0 2 477249
-0.001700 0.000942 0.120341 -0.299762 -0.942061 -0.340536 -0.062500 1 0 0 0 0 0 2 478264
-0.001700 0.000942 0.120341 -0.299776 -0.942048 -0.340536 -0.062500 1 0 0 0 0 0 2 479264
-0.001700 0.000942 0.120341 -0.299765 -0.942049 -0.340543 -0.062500 1 0 0 0 0 0 2 480273
-0.001700 0.000942 0.120341 -0.299764 -0.942049 -0.340544 -0.062500 1 0 0 0 0 0 2 481278
-0.001700 0.000942 0.120341 -0.299773 -0.942058 -0.340530 -0.062500 1 0 0 0 0 0 2 482276
-0.001700 0.000942 0.120341 -0.299765 -0.942051 -0.340542 -0.062500 1 0 0 0 0 0 2 483276
-0.001700 0.000942 0.120341 -0.299776 -0.942047 -0.340537 -0.062500 1 0 0 0 0 0 2 484275
-0.001700 0.000942 0.120341 -0.299766 -0.942049 -0.340543 -0.062500 1 0 0 0 0 0 2 485271
-0.001700 0.000942 0.120341 -0.299761 -0.942061 -0.340537 -0.062500 1 0 0 0 0 0 2 486252
-0.001700 0.000942 0.120341 -0.299776 -0.942048 -0.340536 -0.062500 1 0 0 0 0 0 2 487271
-0.001700 0.000942 0.120341 -0.299766 -0.942049 -0.340543 -0.062500 1 0 0 0 0 0 2 488266
-0.001700 0.000942 0.120341 -0.299764 -0.942049 -0.340544 -0.062500 1 0 0 0 0 0 2 489267
-0.001700 0.000942 0.120341 -0.299773 -0.942058 -0.340530 -0.062500 1 0 0 0 0 0 2 490249
-0.001700 0.000942 0.120341 -0.299765 -0.942051 -0.340542 -0.062500 1 0 0 0 0 0 2 491269
-0.001700 0.000942 0.120341 -0.299776 -0.942047 -0.340537 -0.062500 1 0 0 0 0 0 2 492279
-0.001700 0.000942 0.120341 -0.299766 -0.942049 -0.340543 -0.062500 1 0 0 0 0 0 2 493251
-0.001700 0.000942 0.120341 -0.299761 -0.942061 -0.340537 -0.062500 1 0 0 0 0 0 2 494271
-0.001700 0.000942 0.120341 -0.299776 -0.942048 -0.340537 -0.062500 1 0 0 0 0 0 2 495272
-0.001700 0.000942 0.120341 -0.299766 -0.942050 -0.340543 -0.062500 1 0 0 0 0 0 2 496266
-0.001700 0.000942 0.120341 -0.299764 -0.942050 -0.340544 -0.062500 1 0 0 0 0 0 2 497267
-0.001700 0.000942 0.120341 -0.299773 -0.942058 -0.340531 -0.062500 1 0 0 0 0 0 2 498269
-0.001700 0.000942 0.120341 -0.299765 -0.942051 -0.340542 -0.062500 1 0 0 0 0 0 2 499268
-0.001700 0.000942 0.120341 -0.299777 -0.942047 -0.340537 -0.062500 1 0 0 0 0 0 2 500267
-0.001681 0.000938 0.120331 -0.564057 -0.878972 -0.201133 -0.062500 1 0 0 0 0 0 2 501266
-0.001672 0.000935 0.120327 -0.474346 -0.900605 -0.269090 -0.062500 1 0 0 0 0 0 2 502267
-0.001667 0.000934 0.120326 -0.407909 -0.916468 -0.304408 -0.062500 1 0 0 0 0 0 2 503268
-0.001665 0.000934 0.120325 -0.372710 -0.924812 -0.317871 -0.062500 1 0 0 0 0 0 2 504266
-0.001664 0.000933 0.120325 -0.354986 -0.928993 -0.322680 -0.062500 1 0 0 0 0 0 2 505265
-0.001663 0.000933 0.120325 -0.346137 -0.931087 -0.324359 -0.062500 1 0 0 0 0 0 2 506266
-0.001663 0.000933 0.120325 -0.341718 -0.932111 -0.324959 -0.062500 1 0 0 0 0 0 2 507268
-0.001663 0.000933 0.120325 -0.339517 -0.932618 -0.325147 -0.062500 1 0 0 0 0 0 2 508269
-0.001663 0.000933 0.120325 -0.338406 -0.932890 -0.325224 -0.062500 1 0 0 0 0 0 2 509267
-0.001663 0.000933 0.120325 -0.337869 -0.933018 -0.325246 -0.062500 1 0 0 0 0 0 2 510269
-0.001663 0.000933 0.120325 -0.337583 -0.933075 -0.325254 -0.062500 1 0 0 0 0 0 2 511268
-0.001663 0.000933 0.120325 -0.337447 -0.933106 -0.325259 -0.062500 1 0 0 0 0 0 2 512266
-0.001663 0.000933 0.120325 -0.337380 -0.933122 -0.325271 -0.062500 1 0 0 0 0 0 2 513265
-0.001663 0.000933 0.120325 -0.337350 -0.933139 -0.325259 -0.062500 1 0 0 0 0 0 2 514266
-0.001663 0.000933 0.120325 -0.337328 -0.933135 -0.325257 -0.062500 1 0 0 0 0 0 2 515268
-0.001663 0.000933 0.120325 -0.337315 -0.933137 -0.325263 -0.062500 1 0 0 0 0 0 2 516265
-0.001663 0.000933 0.120325 -0.337313 -0.933137 -0.325264 -0.062500 1 0 0 0 0 0 2 517269
-0.001663 0.000933 0.120325 -0.337313 -0.933137 -0.325264 -0.062500 1 0 0 0 0 0 2 518258
-0.001663 0.000933 0.120325 -0.337313 -0.933137 -0.325264 -0.062500 1 0 0 0 0 0 2 519272
-0.001663 0.000933 0.120325 -0.337314 -0.933137 -0.325264 -0.062500 1 0 0 0 0 0 2 520266
-0.001663 0.000933 0.120325 -0.337310 -0.933148 -0.325257 -0.062500 1 0 0 0 0 0 2 521264
-0.001663 0.000933 0.120325 -0.337313 -0.933138 -0.325263 -0.062500 1 0 0 0 0 0 2 522266
-0.001663 0.000933 0.120325 -0.337314 -0.933137 -0.325264 -0.062500 1 0 0 0 0 0 2 523268
-0.001663 0.000933 0.120325 -0.337314 -0.933137 -0.325264 -0.062500 1 0 0 0 0 0 2 524269
-0.001663 0.000933 0.120325 -0.337310 -0.933148 -0.325257 -0.062500 1 0 0 0 0 0 2 525246
-0.001663 0.000933 0.120325 -0.337313 -0.933138 -0.325263 -0.062500 1 0 0 0 0 0 2 526266
-0.001663 0.000933 0.120325 -0.337314 -0.933137 -0.325264 -0.062500 1 0 0 0 0 0 2 527266
-0.001663 0.000933 0.120325 -0.337314 -0.933137 -0.325264 -0.062500 1 0 0 0 0 0 2 528265
-0.001663 0.000933 0.120325 -0.337311 -0.933148 -0.325257 -0.062500 1 0 0 0 0 0 2 529258
-0.001663 0.000933 0.120325 -0.337314 -0.933138 -0.325263 -0.062500 1 0 0 0 0 0 2 530264
-0.001663 0.000933 0.120325 -0.337314 -0.933137 -0.325264 -0.062500 1 0 0 0 0 0 2 531255
-0.001663 0.000933 0.120325 -0.337314 -0.933137 -0.325264 -0.062500 1 0 0 0 0 0 2 532265
-0.001663 0.000933 0.120325 -0.337311 -0.933148 -0.325257 -0.062500 1 0 0 0 0 0 2 533253
-0.001663 0.000933 0.120325 -0.337314 -0.933138 -0.325263 -0.062500 1 0 0 0 0 0 2 534263
-0.001663 0.000933 0.120325 -0.337314 -0.933137 -0.325264 -0.062500 1 0 0 0 0 0 2 535255
-0.001663 0.000933 0.120325 -0.337315 -0.933137 -0.325264 -0.062500 1 0 0 0 0 0 2 536263
-0.001663 0.000933 0.120325 -0.337311 -0.933148 -0.325257 -0.062500 1 0 0 0 0 0 2 537252
-0.001663 0.000933 0.120325 -0.337314 -0.933138 -0.325263 -0.062500 1 0 0 0 0 0 2 538262
-0.001663 0.000933 0.120325 -0.337315 -0.933137 -0.325264 -0.062500 1 0 0 0 0 0 2 539254
-0.001663 0.000933 0.120325 -0.337315 -0.933137 -0.325264 -0.062500 1 0 0 0 0 0 2 540263
-0.001663 0.000933 0.120325 -0.337311 -0.933148 -0.325257 -0.062500 1 0 0 0 0 0 2 541253
-0.001663 0.000933 0.120325 -0.337314 -0.933138 -0.325263 -0.062500 1 0 0 0 0 0 2 542263
-0.001663 0.000933 0.120325 -0.337315 -0.933137 -0.325264 -0.062500 1 0 0 0 0 0 2 543255
-0.001663 0.000933 0.120325 -0.337315 -0.933137 -0.325264 -0.062500 1 0 0 0 0 0 2 544263
-0.001663 0.000933 0.120325 -0.337312 -0.933148 -0.325257 -0.062500 1 0 0 0 0 0 2 545263
-0.001663 0.000933 0.120325 -0.337315 -0.933138 -0.325263 -0.062500 1 0 0 0 0 0 2 546253
-0.001663 0.000933 0.120325 -0.337315 -0.933137 -0.325264 -0.062500 1 0 0 0 0 0 2 547263
-0.001663 0.000933 0.120325 -0.337315 -0.933137 -0.325264 -0.062500 1 0 0 0 0 0 2 548253
-0.001663 0.000933 0.120325 -0.337312 -0.933148 -0.325257 -0.062500 1 0 0 0 0 0 2 549263
-0.001663 0.000933 0.120325 -0.337303 -0.933141 -0.325269 -0.062500 1 0 0 0 0 0 2 550253
-0.001663 0.000933 0.120325 -0.337313 -0.933138 -0.325265 -0.062500 1 0 0 0 0 0 2 551263
-0.001663 0.000933 0.120325 -0.337311 -0.933149 -0.325257 -0.062500 1 0 0 0 0 0 2 552253
-0.001663 0.000933 0.120325 -0.337314 -0.933139 -0.325263 -0.062500 1 0 0 0 0 0 2 553262
-0.001663 0.000933 0.120325 -0.337315 -0.933138 -0.325264 -0.062500 1 0 0 0 0 0 2 554252
-0.001663 0.000933 0.120325 -0.337315 -0.933137 -0.325264 -0.062500 1 0 0 0 0 0 2 555267
-0.001663 0.000933 0.120325 -0.337311 -0.933149 -0.325257 -0.062500 1 0 0 0 0 0 2 556253
-0.001663 0.000933 0.120325 -0.337314 -0.933139 -0.325263 -0.062500 1 0 0 0 0 0 2 557263
-0.001663 0.000933 0.120325 -0.337315 -0.933138 -0.325264 -0.062500 1 0 0 0 0 0 2 558253
-0.001663 0.000933 0.120325 -0.337315 -0.933137 -0.325264 -0.062500 1 0 0 0 0 0 2 559269
-0.001663 0.000933 0.120325 -0.337312 -0.933149 -0.325257 -0.062500 1 0 0 0 0 0 2 560271
-0.001663 0.000933 0.120325 -0.337315 -0.933139 -0.325263 -0.062500 1 0 0 0 0 0 2 561260
-0.001663 0.000933 0.120325 -0.337315 -0.933138 -0.325264 -0.062500 1 0 0 0 0 0 2 562265
-0.001663 0.000933 0.120325 -0.337315 -0.933137 -0.325264 -0.062500 1 0 0 0 0 0 2 563261
-0.001663 0.000933 0.120325 -0.337312 -0.933149 -0.325257 -0.062500 1 0 0 0 0 0 2 564272
-0.001663 0.000933 0.120325 -0.337315 -0.933139 -0.325263 -0.062500 1 0 0 0 0 0 2 565269
-0.001663 0.000933 0.120325 -0.337315 -0.933138 -0.325264 -0.062500 1 0 0 0 0 0 2 566270
-0.001663 0.000933 0.120325 -0.337307 -0.933128 -0.325257 -0.062500 1 0 0 0 0 0 2 567255
-0.001663 0.000933 0.120325 -0.337311 -0.933147 -0.325256 -0.062500 1 0 0 0 0 0 2 568266
-0.001663 0.000933 0.120325 -0.337302 -0.933141 -0.325269 -0.062500 1 0 0 0 0 0 2 569266
-0.001663 0.000933 0.120325 -0.337313 -0.933137 -0.325264 -0.062500 1 0 0 0 0 0 2 570266
-0.001663 0.000933 0.120325 -0.337314 -0.933137 -0.325264 -0.062500 1 0 0 0 0 0 2 571266
-0.001663 0.000933 0.120325 -0.337311 -0.933148 -0.325257 -0.062500 1 0 0 0 0 0 2 572264
-0.001663 0.000933 0.120325 -0.337314 -0.933138 -0.325263 -0.062500 1 0 0 0 0 0 2 573264
-0.001663 0.000933 0.120325 -0.337314 -0.933137 -0.325264 -0.062500 1 0 0 0 0 0 2 574256
-0.001663 0.000933 0.120325 -0.337314 -0.933137 -0.325264 -0.062500 1 0 0 0 0 0 2 575272
-0.001663 0.000933 0.120325 -0.337311 -0.933148 -0.325257 -0.062500 1 0 0 0 0 0 2 576250
-0.001663 0.000933 0.120325 -0.337314 -0.933138 -0.325263 -0.062500 1 0 0 0 0 0 2 577247
-0.001663 0.000933 0.120325 -0.337315 -0.933137 -0.325264 -0.062500 1 0 0 0 0 0 2 578247
-0.001663 0.000933 0.120325 -0.337315 -0.933137 -0.325264 -0.062500 1 0 0 0 0 0 2 579250
-0.001663 0.000933 0.120325 -0.337311 -0.933148 -0.325257 -0.062500 1 0 0 0 0 0 2 580247
-0.001663 0.000933 0.120325 -0.337314 -0.933138 -0.325263 -0.062500 1 0 0 0 0 0 2 581263
-0.001663 0.000933 0.120325 -0.337315 -0.933137 -0.325264 -0.062500 1 0 0 0 0 0 2 582264
-0.001663 0.000933 0.120325 -0.337315 -0.933137 -0.325264 -0.062500 1 0 0 0 0 0 2 583246
-0.001663 0.000933 0.120325 -0.337312 -0.933148 -0.325257 -0.062500 1 0 0 0 0 0 2 584262
-0.001663 0.000933 0.120325 -0.337315 -0.933138 -0.325263 -0.062500 1 0 0 0 0 0 2 585264
-0.001663 0.000933 0.120325 -0.337315 -0.933137 -0.325264 -0.062500 1 0 0 0 0 0 2 586263
-0.001663 0.000933 0.120325 -0.337315 -0.933137 -0.325264 -0.062500 1 0 0 0 0 0 2 587265
-0.001663 0.000933 0.120325 -0.337312 -0.933148 -0.325257 -0.062500 1 0 0 0 0 0 2 588262
-0.001663 0.000933 0.120325 -0.337315 -0.933138 -0.325263 -0.062500 1 0 0 0 0 0 2 589262
-0.001663 0.000933 0.120325 -0.337315 -0.933137 -0.325264 -0.062500 1 0 0 0 0 0 2 590242
-0.001663 0.000933 0.120325 -0.337312 -0.933149 -0.325257 -0.062500 1 0 0 0 0 0 2 591325
-0.001663 0.000933 0.120325 -0.337303 -0.933141 -0.325269 -0.062500 1 0 0 0 0 0 2 592331
-0.001663 0.000933 0.120325 -0.337313 -0.933138 -0.325265 -0.062500 1 0 0 0 0 0 2 593298
-0.001663 0.000933 0.120325 -0.337315 -0.933137 -0.325264 -0.062500 1 0 0 0 0 0 2 594299
-0.001663 0.000933 0.120325 -0.337311 -0.933149 -0.325257 -0.062500 1 0 0 0 0 0 2 595322
-0.001663 0.000933 0.120325 -0.337314 -0.933139 -0.325263 -0.062500 1 0 0 0 0 0 2 596297
-0.001663 0.000933 0.120325 -0.337315 -0.933138 -0.325264 -0.062500 1 0 0 0 0 0 2 597299
-0.001663 0.000933 0.120325 -0.337315 -0.933137 -0.325264 -0.062500 1 0 0 0 0 0 2 598298
-0.001663 0.000933 0.120325 -0.337312 -0.933149 -0.325257 -0.062500 1 0 0 0 0 0 2 599333
-0.001663 0.000933 0.120325 -0.337315 -0.933139 -0.325263 -0.062500 1 0 0 0 0 0 2 600327
-0.001663 0.000933 0.120325 -0.337315 -0.933138 -0.325264 -0.062500 1 0 0 0 0 0 2 601334
-0.001663 0.000933 0.120325 -0.337315 -0.933137 -0.325264 -0.062500 1 0 0 0 0 0 2 602327
-0.001663 0.000933 0.120325 -0.337303 -0.933140 -0.325250 -0.062500 1 0 0 0 0 0 2 603329
-0.001663 0.000933 0.120325 -0.337313 -0.933137 -0.325262 -0.062500 1 0 0 0 0 0 2 604321
-0.001663 0.000933 0.120325 -0.337315 -0.933137 -0.325263 -0.062500 1 0 0 0 0 0 2 605332
-0.001663 0.000933 0.120325 -0.337315 -0.933137 -0.325264 -0.062500 1 0 0 0 0 0 2 606297
-0.001657 0.000915 0.120336 -0.411456 -0.681036 -0.475680 -0.062500 1 0 0 0 0 0 2 607325
-0.001655 0.000906 0.120340 -0.387550 -0.765136 -0.402251 -0.062500 1 0 0 0 0 0 2 608328
-0.001653 0.000902 0.120341 -0.368933 -0.828529 -0.364163 -0.062500 1 0 0 0 0 0 2 609297
-0.001653 0.000899 0.120341 -0.358737 -0.862469 -0.349667 -0.062500 1 0 0 0 0 0 2 610298
-0.001652 0.000898 0.120342 -0.353484 -0.879683 -0.344505 -0.062500 1 0 0 0 0 0 2 611329
-0.001652 0.000898 0.120342 -0.350828 -0.888348 -0.342695 -0.062500 1 0 0 0 0 0 2 612320
-0.001652 0.000897 0.120342 -0.349477 -0.892671 -0.342068 -0.062500 1 0 0 0 0 0 2 613300
-0.001652 0.000897 0.120342 -0.348804 -0.894846 -0.341850 -0.062500 1 0 0 0 0 0 2 614327
-0.001652 0.000897 0.120342 -0.348465 -0.895926 -0.341768 -0.062500 1 0 0 0 0 0 2 615320
-0.001652 0.000897 0.120342 -0.348291 -0.896460 -0.341746 -0.062500 1 0 0 0 0 0 2 616304
-0.001652 0.000897 0.120342 -0.348204 -0.896742 -0.341733 -0.062500 1 0 0 0 0 0 2 617320
-0.001652 0.000897 0.120342 -0.348173 -0.896883 -0.341730 -0.062500 1 0 0 0 0 0 2 618305
-0.001652 0.000897 0.120342 -0.348146 -0.896940 -0.341729 -0.062500 1 0 0 0 0 0 2 619262
-0.001652 0.000897 0.120342 -0.348134 -0.896977 -0.341728 -0.062500 1 0 0 0 0 0 2 620252
-0.001652 0.000897 0.120342 -0.348126 -0.897002 -0.341734 -0.062500 1 0 0 0 0 0 2 621261
-0.001652 0.000897 0.120342 -0.348125 -0.897004 -0.341735 -0.062500 1 0 0 0 0 0 2 622250
-0.001652 0.000897 0.120342 -0.348117 -0.896995 -0.341728 -0.062500 1 0 0 0 0 0 2 623261
-0.001652 0.000897 0.120342 -0.348121 -0.897014 -0.341728 -0.062500 1 0 0 0 0 0 2 624250
-0.001652 0.000897 0.120342 -0.348121 -0.897016 -0.341727 -0.062500 1 0 0 0 0 0 2 625263
-0.001652 0.000897 0.120342 -0.348125 -0.897004 -0.341734 -0.062500 1 0 0 0 0 0 2 626251
-0.001652 0.000897 0.120342 -0.348122 -0.897015 -0.341728 -0.062500 1 0 0 0 0 0 2 627261
-0.001652 0.000897 0.120342 -0.348121 -0.897016 -0.341727 -0.062500 1 0 0 0 0 0 2 628250
-0.001652 0.000897 0.120342 -0.348125 -0.897004 -0.341734 -0.062500 1 0 0 0 0 0 2 629251
-0.001652 0.000897 0.120342 -0.348122 -0.897015 -0.341728 -0.062500 1 0 0 0 0 0 2 630260
-0.001652 0.000897 0.120342 -0.348122 -0.897016 -0.341727 -0.062500 1 0 0 0 0 0 2 631250
-0.001652 0.000897 0.120342 -0.348125 -0.897004 -0.341734 -0.062500 1 0 0 0 0 0 2 632261
-0.001652 0.000897 0.120342 -0.348122 -0.897015 -0.341728 -0.062500 1 0 0 0 0 0 2 633250
-0.001652 0.000897 0.120342 -0.348122 -0.897016 -0.341727 -0.062500 1 0 0 0 0 0 2 634260
-0.001652 0.000897 0.120342 -0.348125 -0.897004 -0.341734 -0.062500 1 0 0 0 0 0 2 635251
-0.001652 0.000897 0.120342 -0.348122 -0.897015 -0.341728 -0.062500 1 0 0 0 0 0 2 636260
-0.001652 0.000897 0.120342 -0.348122 -0.897016 -0.341727 -0.062500 1 0 0 0 0 0 2 637250
-0.001652 0.000897 0.120342 -0.348125 -0.897004 -0.341734 -0.062500 1 0 0 0 0 0 2 638259
-0.001652 0.000897 0.120342 -0.348122 -0.897015 -0.341728 -0.062500 1 0 0 0 0 0 2 639250
-0.001652 0.000897 0.120342 -0.348122 -0.897016 -0.341727 -0.062500 1 0 0 0 0 0 2 640260
-0.001652 0.000897 0.120342 -0.348126 -0.897004 -0.341734 -0.062500 1 0 0 0 0 0 2 641235
-0.001652 0.000897 0.120342 -0.348123 -0.897015 -0.341728 -0.062500 1 0 0 0 0 0 2 642248
-0.001652 0.000897 0.120342 -0.348122 -0.897016 -0.341727 -0.062500 1 0 0 0 0 0 2 643261
-0.001652 0.000897 0.120342 -0.348126 -0.897004 -0.341734 -0.062500 1 0 0 0 0 0 2 644249
-0.001652 0.000897 0.120342 -0.348123 -0.897015 -0.341728 -0.062500 1 0 0 0 0 0 2 645249
-0.001652 0.000897 0.120342 -0.348110 -0.897019 -0.341734 -0.062500 1 0 0 0 0 0 2 646269
-0.001652 0.000897 0.120342 -0.348120 -0.897017 -0.341728 -0.062500 1 0 0 0 0 0 2 647270
-0.001652 0.000897 0.120342 -0.348125 -0.897005 -0.341734 -0.062500 1 0 0 0 0 0 2 648243
-0.001652 0.000897 0.120342 -0.348122 -0.897015 -0.341728 -0.062500 1 0 0 0 0 0 2 649260
-0.001652 0.000897 0.120342 -0.348122 -0.897016 -0.341728 -0.062500 1 0 0 0 0 0 2 650265
-0.001652 0.000897 0.120342 -0.348125 -0.897005 -0.341734 -0.062500 1 0 0 0 0 0 2 651258
-0.001652 0.000897 0.120342 -0.348122 -0.897015 -0.341728 -0.062500 1 0 0 0 0 0 2 652261
-0.001652 0.000897 0.120342 -0.348122 -0.897016 -0.341728 -0.062500 1 0 0 0 0 0 2 653247
-0.001652 0.000897 0.120342 -0.348125 -0.897005 -0.341734 -0.062500 1 0 0 0 0 0 2 654271
-0.001652 0.000897 0.120342 -0.348122 -0.897015 -0.341728 -0.062500 1 0 0 0 0 0 2 655265
-0.001652 0.000897 0.120342 -0.348122 -0.897016 -0.341728 -0.062500 1 0 0 0 0 0 2 656262
-0.001652 0.000897 0.120342 -0.348126 -0.897005 -0.341734 -0.062500 1 0 0 0 0 0 2 657261
-0.001652 0.000897 0.120342 -0.348114 -0.897006 -0.341721 -0.062500 1 0 0 0 0 0 2 658262
-0.001652 0.000897 0.120342 -0.348121 -0.897015 -0.341726 -0.062500 1 0 0 0 0 0 2 659263
-0.001652 0.000897 0.120342 -0.348125 -0.897004 -0.341734 -0.062500 1 0 0 0 0 0 2 660262
-0.001652 0.000897 0.120342 -0.348122 -0.897014 -0.341728 -0.062500 1 0 0 0 0 0 2 661261
-0.001652 0.000897 0.120342 -0.348122 -0.897016 -0.341727 -0.062500 1 0 0 0 0 0 2 662263
-0.001652 0.000897 0.120342 -0.348125 -0.897004 -0.341734 -0.062500 1 0 0 0 0 0 2 663270
-0.001652 0.000897 0.120342 -0.348122 -0.897014 -0.341728 -0.062500 1 0 0 0 0 0 2 664265
-0.001652 0.000897 0.120342 -0.348110 -0.897019 -0.341734 -0.062500 1 0 0 0 0 0 2 665262
-0.001652 0.000897 0.120342 -0.348123 -0.897005 -0.341735 -0.062500 1 0 0 0 0 0 2 666261
-0.001652 0.000897 0.120342 -0.348122 -0.897015 -0.341728 -0.062500 1 0 0 0 0 0 2 667264
-0.001652 0.000897 0.120342 -0.348121 -0.897016 -0.341727 -0.062500 1 0 0 0 0 0 2 668243
-0.001652 0.000897 0.120342 -0.348125 -0.897004 -0.341734 -0.062500 1 0 0 0 0 0 2 669261
-0.001652 0.000897 0.120342 -0.348122 -0.897014 -0.341728 -0.062500 1 0 0 0 0 0 2 670260
-0.001652 0.000897 0.120342 -0.348122 -0.897016 -0.341727 -0.062500 1 0 0 0 0 0 2 671261
-0.001652 0.000897 0.120342 -0.348125 -0.897004 -0.341734 -0.062500 1 0 0 0 0 0 2 672261
-0.001652 0.000897 0.120342 -0.348122 -0.897014 -0.341728 -0.062500 1 0 0 0 0 0 2 673262
-0.001652 0.000897 0.120342 -0.348122 -0.897016 -0.341727 -0.062500 1 0 0 0 0 0 2 674261
-0.001652 0.000897 0.120342 -0.348122 -0.897016 -0.341727 -0.062500 1 0 0 0 0 0 2 675263
-0.001652 0.000897 0.120342 -0.348125 -0.897005 -0.341734 -0.062500 1 0 0 0 0 0 2 676260
-0.001652 0.000897 0.120342 -0.348122 -0.897015 -0.341728 -0.062500 1 0 0 0 0 0 2 677262
-0.001652 0.000897 0.120342 -0.348122 -0.897016 -0.341727 -0.062500 1 0 0 0 0 0 2 678265
-0.001652 0.000897 0.120342 -0.348125 -0.897005 -0.341734 -0.062500 1 0 0 0 0 0 2 679267
-0.001652 0.000897 0.120342 -0.348122 -0.897015 -0.341728 -0.062500 1 0 0 0 0 0 2 680262
-0.001652 0.000897 0.120342 -0.348122 -0.897016 -0.341727 -0.062500 1 0 0 0 0 0 2 681262
-0.001652 0.000897 0.120342 -0.348126 -0.897005 -0.341734 -0.062500 1 0 0 0 0 0 2 682261
-0.001652 0.000897 0.120342 -0.348123 -0.897015 -0.341728 -0.062500 1 0 0 0 0 0 2 683262
-0.001652 0.000897 0.120342 -0.348122 -0.897016 -0.341727 -0.062500 1 0 0 0 0 0 2 684261
-0.001652 0.000897 0.120342 -0.348126 -0.897005 -0.341734 -0.062500 1 0 0 0 0 0 2 685261
-0.001647 0.000879 0.120352 -0.422312 -0.644764 -0.492025 -0.062500 1 0 0 0 0 0 2 686261
-0.001625 0.000865 0.120346 -0.662529 -0.665928 -0.279009 -0.062500 1 0 0 0 0 0 2 687333
-0.001614 0.000859 0.120344 -0.554264 -0.750951 -0.309009 -0.062500 1 0 0 0 0 0 2 688328
-0.001609 0.000855 0.120343 -0.477660 -0.800729 -0.329916 -0.062500 1 0 0 0 0 0 2 689331
-0.001606 0.000854 0.120343 -0.437227 -0.826305 -0.338242 -0.062500 1 0 0 0 0 0 2 690322
-0.001605 0.000853 0.120343 -0.416838 -0.839136 -0.341251 -0.062500 1 0 0 0 0 0 2 691251
-0.001604 0.000852 0.120343 -0.406638 -0.845552 -0.342314 -0.062500 1 0 0 0 0 0 2 692260
-0.001604 0.000852 0.120343 -0.401548 -0.848751 -0.342682 -0.062500 1 0 0 0 0 0 2 693267
-0.001604 0.000852 0.120343 -0.399013 -0.850359 -0.342810 -0.062500 1 0 0 0 0 0 2 694243
-0.001604 0.000852 0.120343 -0.397732 -0.851155 -0.342855 -0.062500 1 0 0 0 0 0 2 695262
-0.001604 0.000852 0.120343 -0.397097 -0.851568 -0.342870 -0.062500 1 0 0 0 0 0 2 696262
-0.001604 0.000852 0.120343 -0.396778 -0.851766 -0.342877 -0.062500 1 0 0 0 0 0 2 697260
-0.001616 0.000838 0.120332 -0.215898 -0.658039 -0.195443 -0.062500 1 0 0 0 0 0 2 698259
-0.001623 0.000831 0.120329 -0.275590 -0.723623 -0.267334 -0.062500 1 0 0 0 0 0 2 699262
-0.001626 0.000828 0.120327 -0.320968 -0.772369 -0.304680 -0.062500 1 0 0 0 0 0 2 700261
-0.001628 0.000826 0.120327 -0.345415 -0.798259 -0.318917 -0.062500 1 0 0 0 0 0 2 701241
-0.001629 0.000825 0.120327 -0.357860 -0.811326 -0.323995 -0.062500 1 0 0 0 0 0 2 702251
-0.001629 0.000825 0.120327 -0.364131 -0.817852 -0.325766 -0.062500 1 0 0 0 0 0 2 703325
-0.001629 0.000825 0.120327 -0.367290 -0.821115 -0.326388 -0.062500 1 0 0 0 0 0 2 704302
-0.001629 0.000824 0.120327 -0.368858 -0.822743 -0.326611 -0.062500 1 0 0 0 0 0 2 705316
-0.001630 0.000824 0.120327 -0.369655 -0.823565 -0.326690 -0.062500 1 0 0 0 0 0 2 706300
-0.001630 0.000824 0.120327 -0.370053 -0.823966 -0.326706 -0.062500 1 0 0 0 0 0 2 707319
-0.001630 0.000824 0.120327 -0.370254 -0.824160 -0.326716 -0.062500 1 0 0 0 0 0 2 708326
-0.001630 0.000824 0.120327 -0.370348 -0.824257 -0.326724 -0.062500 1 0 0 0 0 0 2 709303
-0.001630 0.000824 0.120327 -0.370403 -0.824314 -0.326725 -0.062500 1 0 0 0 0 0 2 710316
-0.001630 0.000824 0.120327 -0.370416 -0.824358 -0.326725 -0.062500 1 0 0 0 0 0 2 711301
-0.001630 0.000824 0.120327 -0.370428 -0.824359 -0.326719 -0.062500 1 0 0 0 0 0 2 712302
-0.001630 0.000824 0.120327 -0.370436 -0.824367 -0.326725 -0.062500 1 0 0 0 0 0 2 713317
-0.001630 0.000824 0.120327 -0.370449 -0.824365 -0.326719 -0.062500 1 0 0 0 0 0 2 714298
-0.001630 0.000824 0.120327 -0.370447 -0.824376 -0.326732 -0.062500 1 0 0 0 0 0 2 715259
-0.001630 0.000824 0.120327 -0.370450 -0.824366 -0.326720 -0.062500 1 0 0 0 0 0 2 716248
-0.001630 0.000824 0.120327 -0.370447 -0.824376 -0.326732 -0.062500 1 0 0 0 0 0 2 717258
-0.001630 0.000824 0.120327 -0.370450 -0.824366 -0.326720 -0.062500 1 0 0 0 0 0 2 718248
-0.001630 0.000824 0.120327 -0.370438 -0.824367 -0.326725 -0.062500 1 0 0 0 0 0 2 719259
-0.001630 0.000824 0.120327 -0.370457 -0.824373 -0.326726 -0.062500 1 0 0 0 0 0 2 720247
-0.001630 0.000824 0.120327 -0.370452 -0.824365 -0.326719 -0.062500 1 0 0 0 0 0 2 721257
-0.001630 0.000824 0.120327 -0.370439 -0.824367 -0.326725 -0.062500 1 0 0 0 0 0 2 722259
-0.001630 0.000824 0.120327 -0.370458 -0.824373 -0.326726 -0.062500 1 0 0 0 0 0 2 723248
-0.001630 0.000824 0.120327 -0.370440 -0.824368 -0.326726 -0.062500 1 0 0 0 0 0 2 724258
-0.001630 0.000824 0.120327 -0.370458 -0.824373 -0.326726 -0.062500 1 0 0 0 0 0 2 725247
-0.001630 0.000824 0.120327 -0.370440 -0.824368 -0.326726 -0.062500 1 0 0 0 0 0 2 726257
-0.001630 0.000824 0.120327 -0.370450 -0.824364 -0.326720 -0.062500 1 0 0 0 0 0 2 727248
-0.001630 0.000824 0.120327 -0.370447 -0.824375 -0.326732 -0.062500 1 0 0 0 0 0 2 728257
-0.001630 0.000824 0.120327 -0.370447 -0.824376 -0.326713 -0.062500 1 0 0 0 0 0 2 729247
-0.001630 0.000824 0.120327 -0.370447 -0.824377 -0.326731 -0.062500 1 0 0 0 0 0 2 730258
-0.001630 0.000824 0.120327 -0.370450 -0.824366 -0.326720 -0.062500 1 0 0 0 0 0 2 731248
-0.001630 0.000824 0.120327 -0.370439 -0.824367 -0.326725 -0.062500 1 0 0 0 0 0 2 732257
-0.001630 0.000824 0.120327 -0.370458 -0.824373 -0.326726 -0.062500 1 0 0 0 0 0 2 733247
-0.001630 0.000824 0.120327 -0.370439 -0.824368 -0.326726 -0.062500 1 0 0 0 0 0 2 734257
-0.001630 0.000824 0.120327 -0.370458 -0.824373 -0.326726 -0.062500 1 0 0 0 0 0 2 735247
-0.001630 0.000824 0.120327 -0.370452 -0.824365 -0.326720 -0.062500 1 0 0 0 0 0 2 736247
-0.001630 0.000824 0.120327 -0.370439 -0.824366 -0.326725 -0.062500 1 0 0 0 0 0 2 737262
-0.001630 0.000824 0.120327 -0.370458 -0.824373 -0.326726 -0.062500 1 0 0 0 0 0 2 738258
-0.001630 0.000824 0.120327 -0.370436 -0.824379 -0.326719 -0.062500 1 0 0 0 0 0 2 739260
-0.001630 0.000824 0.120327 -0.370458 -0.824374 -0.326725 -0.062500 1 0 0 0 0 0 2 740258
-0.001630 0.000824 0.120327 -0.370440 -0.824368 -0.326726 -0.062500 1 0 0 0 0 0 2 741256
-0.001630 0.000824 0.120327 -0.370450 -0.824364 -0.326719 -0.062500 1 0 0 0 0 0 2 742265
-0.001630 0.000824 0.120327 -0.370447 -0.824376 -0.326732 -0.062500 1 0 0 0 0 0 2 743266
-0.001630 0.000824 0.120327 -0.370450 -0.824365 -0.326720 -0.062500 1 0 0 0 0 0 2 744258
-0.001630 0.000824 0.120327 -0.370447 -0.824376 -0.326732 -0.062500 1 0 0 0 0 0 2 745266
-0.001630 0.000824 0.120327 -0.370451 -0.824365 -0.326720 -0.062500 1 0 0 0 0 0 2 746259
-0.001630 0.000824 0.120327 -0.370439 -0.824366 -0.326725 -0.062500 1 0 0 0 0 0 2 747265
-0.001630 0.000824 0.120327 -0.370454 -0.824384 -0.326719 -0.062500 1 0 0 0 0 0 2 748259
-0.001630 0.000824 0.120327 -0.370439 -0.824369 -0.326725 -0.062500 1 0 0 0 0 0 2 749259
-0.001630 0.000824 0.120327 -0.370458 -0.824374 -0.326726 -0.062500 1 0 0 0 0 0 2 750242
-0.001630 0.000824 0.120327 -0.370439 -0.824368 -0.326726 -0.062500 1 0 0 0 0 0 2 751261
-0.001630 0.000824 0.120327 -0.370449 -0.824364 -0.326720 -0.062500 1 0 0 0 0 0 2 752260
-0.001630 0.000824 0.120327 -0.370447 -0.824376 -0.326732 -0.062500 1 0 0 0 0 0 2 753268
-0.001630 0.000824 0.120327 -0.370450 -0.824365 -0.326720 -0.062500 1 0 0 0 0 0 2 754243
-0.001630 0.000824 0.120327 -0.370459 -0.824373 -0.326726 -0.062500 1 0 0 0 0 0 2 755266
-0.001630 0.000824 0.120327 -0.370440 -0.824368 -0.326726 -0.062500 1 0 0 0 0 0 2 756261
-0.001630 0.000824 0.120327 -0.370450 -0.824364 -0.326720 -0.062500 1 0 0 0 0 0 2 757260
-0.001630 0.000824 0.120327 -0.370447 -0.824375 -0.326732 -0.062500 1 0 0 0 0 0 2 758261
-0.001630 0.000824 0.120327 -0.370447 -0.824376 -0.326713 -0.062500 1 0 0 0 0 0 2 759242
-0.001630 0.000824 0.120327 -0.370447 -0.824377 -0.326731 -0.062500 1 0 0 0 0 0 2 760259
-0.001630 0.000824 0.120327 -0.370451 -0.824366 -0.326720 -0.062500 1 0 0 0 0 0 2 761258
-0.001630 0.000824 0.120327 -0.370439 -0.824367 -0.326725 -0.062500 1 0 0 0 0 0 2 762261
-0.001630 0.000824 0.120327 -0.370458 -0.824373 -0.326726 -0.062500 1 0 0 0 0 0 2 763262
-0.001630 0.000824 0.120327 -0.370440 -0.824368 -0.326726 -0.062500 1 0 0 0 0 0 2 764241
-0.001630 0.000824 0.120327 -0.370450 -0.824364 -0.326720 -0.062500 1 0 0 0 0 0 2 765258
-0.001630 0.000824 0.120327 -0.370447 -0.824375 -0.326732 -0.062500 1 0 0 0 0 0 2 766259
-0.001630 0.000824 0.120327 -0.370447 -0.824376 -0.326713 -0.062500 1 0 0 0 0 0 2 767259
-0.001630 0.000824 0.120327 -0.370446 -0.824377 -0.326731 -0.062500 1 0 0 0 0 0 2 768255
-0.001630 0.000824 0.120327 -0.370450 -0.824366 -0.326720 -0.062500 1 0 0 0 0 0 2 769257
-0.001630 0.000824 0.120327 -0.370447 -0.824376 -0.326732 -0.062500 1 0 0 0 0 0 2 770258
-0.001630 0.000824 0.120327 -0.370450 -0.824365 -0.326720 -0.062500 1 0 0 0 0 0 2 771259
-0.001630 0.000824 0.120327 -0.370439 -0.824367 -0.326725 -0.062500 1 0 0 0 0 0 2 772257
-0.001630 0.000824 0.120327 -0.370458 -0.824373 -0.326726 -0.062500 1 0 0 0 0 0 2 773258
-0.001630 0.000824 0.120327 -0.370452 -0.824365 -0.326720 -0.062500 1 0 0 0 0 0 2 774257
-0.001630 0.000824 0.120327 -0.370439 -0.824366 -0.326725 -0.062500 1 0 0 0 0 0 2 775259
-0.001630 0.000824 0.120327 -0.370458 -0.824373 -0.326726 -0.062500 1 0 0 0 0 0 2 776256
-0.001630 0.000824 0.120327 -0.370440 -0.824367 -0.326726 -0.062500 1 0 0 0 0 0 2 777256
-0.001630 0.000824 0.120327 -0.370455 -0.824384 -0.326719 -0.062500 1 0 0 0 0 0 2 778260
-0.001630 0.000824 0.120327 -0.370439 -0.824369 -0.326725 -0.062500 1 0 0 0 0 0 2 779261
-0.001630 0.000824 0.120327 -0.370450 -0.824364 -0.326719 -0.062500 1 0 0 0 0 0 2 780264
-0.001630 0.000824 0.120327 -0.370447 -0.824376 -0.326732 -0.062500 1 0 0 0 0 0 2 781256
-0.001630 0.000824 0.120327 -0.370450 -0.824365 -0.326720 -0.062500 1 0 0 0 0 0 2 782258
-0.001630 0.000824 0.120327 -0.370447 -0.824376 -0.326732 -0.062500 1 0 0 0 0 0 2 783258
-0.001630 0.000824 0.120327 -0.370451 -0.824365 -0.326720 -0.062500 1 0 0 0 0 0 2 784265
-0.001630 0.000824 0.120327 -0.370439 -0.824367 -0.326725 -0.062500 1 0 0 0 0 0 2 785262
-0.001630 0.000824 0.120327 -0.370458 -0.824373 -0.326726 -0.062500 1 0 0 0 0 0 2 786241
-0.001630 0.000824 0.120327 -0.370436 -0.824379 -0.326719 -0.062500 1 0 0 0 0 0 2 787260
-0.001630 0.000824 0.120327 -0.370457 -0.824375 -0.326725 -0.062500 1 0 0 0 0 0 2 788258
-0.001630 0.000824 0.120327 -0.370439 -0.824368 -0.326726 -0.062500 1 0 0 0 0 0 2 789255
-0.001630 0.000824 0.120327 -0.370449 -0.824364 -0.326719 -0.062500 1 0 0 0 0 0 2 790267
-0.001630 0.000824 0.120327 -0.370447 -0.824376 -0.326732 -0.062500 1 0 0 0 0 0 2 791316
-0.001630 0.000824 0.120327 -0.370450 -0.824365 -0.326720 -0.062500 1 0 0 0 0 0 2 792318
-0.001630 0.000824 0.120327 -0.370459 -0.824373 -0.326726 -0.062500 1 0 0 0 0 0 2 793315
-0.001611 0.000820 0.120317 -0.634453 -0.761433 -0.186976 -0.062500 1 0 0 0 0 0 2 794299
-0.001601 0.000818 0.120313 -0.544881 -0.782970 -0.255104 -0.062500 1 0 0 0 0 0 2 795314
-0.001597 0.000817 0.120312 -0.478506 -0.798797 -0.290524 -0.062500 1 0 0 0 0 0 2 796315
-0.001594 0.000816 0.120312 -0.443352 -0.807124 -0.304009 -0.062500 1 0 0 0 0 0 2 797311
-0.001593 0.000816 0.120311 -0.425629 -0.811316 -0.308820 -0.062500 1 0 0 0 0 0 2 798314
-0.001593 0.000816 0.120311 -0.416781 -0.813390 -0.310509 -0.062500 1 0 0 0 0 0 2 799247
-0.001592 0.000816 0.120311 -0.412378 -0.814440 -0.311101 -0.062500 1 0 0 0 0 0 2 800256
-0.001592 0.000816 0.120311 -0.410156 -0.814956 -0.311304 -0.062500 1 0 0 0 0 0 2 801245
-0.001592 0.000815 0.120311 -0.409063 -0.815203 -0.311371 -0.062500 1 0 0 0 0 0 2 802255
-0.001592 0.000815 0.120311 -0.408500 -0.815345 -0.311398 -0.062500 1 0 0 0 0 0 2 803245
-0.001592 0.000815 0.120311 -0.408231 -0.815410 -0.311408 -0.062500 1 0 0 0 0 0 2 804260
-0.001592 0.000815 0.120311 -0.408098 -0.815442 -0.311413 -0.062500 1 0 0 0 0 0 2 805245
-0.001592 0.000815 0.120311 -0.408035 -0.815446 -0.311412 -0.062500 1 0 0 0 0 0 2 806254
-0.001592 0.000815 0.120311 -0.407997 -0.815453 -0.311412 -0.062500 1 0 0 0 0 0 2 807246
-0.001592 0.000815 0.120311 -0.407979 -0.815468 -0.311411 -0.062500 1 0 0 0 0 0 2 808255
-0.001592 0.000815 0.120311 -0.407978 -0.815470 -0.311411 -0.062500 1 0 0 0 0 0 2 809244
-0.001592 0.000815 0.120311 -0.407958 -0.815464 -0.311410 -0.062500 1 0 0 0 0 0 2 810254
-0.001592 0.000815 0.120311 -0.407956 -0.815463 -0.311410 -0.062500 1 0 0 0 0 0 2 811250
-0.001592 0.000815 0.120311 -0.407964 -0.815472 -0.311417 -0.062500 1 0 0 0 0 0 2 812244
-0.001592 0.000815 0.120311 -0.407957 -0.815464 -0.311411 -0.062500 1 0 0 0 0 0 2 813254
-0.001592 0.000815 0.120311 -0.407964 -0.815472 -0.311417 -0.062500 1 0 0 0 0 0 2 814245
-0.001592 0.000815 0.120311 -0.407957 -0.815464 -0.311412 -0.062500 1 0 0 0 0 0 2 815254
-0.001592 0.000815 0.120311 -0.407956 -0.815463 -0.311411 -0.062500 1 0 0 0 0 0 2 816244
-0.001592 0.000815 0.120311 -0.407976 -0.815468 -0.311411 -0.062500 1 0 0 0 0 0 2 817255
-0.001592 0.000815 0.120311 -0.407958 -0.815463 -0.311411 -0.062500 1 0 0 0 0 0 2 818244
-0.001592 0.000815 0.120311 -0.407965 -0.815471 -0.311417 -0.062500 1 0 0 0 0 0 2 819255
-0.001592 0.000815 0.120311 -0.407957 -0.815463 -0.311412 -0.062500 1 0 0 0 0 0 2 820244
-0.001605 0.000802 0.120301 -0.227282 -0.621750 -0.163904 -0.062500 1 0 0 0 0 0 2 821254
-0.001611 0.000795 0.120297 -0.287056 -0.687228 -0.235835 -0.062500 1 0 0 0 0 0 2 822243
-0.001615 0.000791 0.120296 -0.332461 -0.735935 -0.273202 -0.062500 1 0 0 0 0 0 2 823255
-0.001616 0.000790 0.120295 -0.356908 -0.761789 -0.287442 -0.062500 1 0 0 0 0 0 2 824255
-0.001617 0.000789 0.120295 -0.369368 -0.774855 -0.292525 -0.062500 1 0 0 0 0 0 2 825258
-0.001618 0.000788 0.120295 -0.375638 -0.781380 -0.294299 -0.062500 1 0 0 0 0 0 2 826269
-0.001618 0.000788 0.120295 -0.378788 -0.784632 -0.294916 -0.062500 1 0 0 0 0 0 2 827254
-0.001618 0.000788 0.120295 -0.380374 -0.786266 -0.295139 -0.062500 1 0 0 0 0 0 2 828268
-0.001618 0.000788 0.120295 -0.381165 -0.787079 -0.295211 -0.062500 1 0 0 0 0 0 2 829254
-0.001618 0.000788 0.120295 -0.381550 -0.787482 -0.295233 -0.062500 1 0 0 0 0 0 2 830264
-0.001618 0.000788 0.120295 -0.381757 -0.787685 -0.295251 -0.062500 1 0 0 0 0 0 2 831258
-0.001618 0.000788 0.120295 -0.381861 -0.787792 -0.295246 -0.062500 1 0 0 0 0 0 2 832267
-0.001618 0.000788 0.120295 -0.381900 -0.787833 -0.295253 -0.062500 1 0 0 0 0 0 2 833260
-0.001631 0.000774 0.120285 -0.201353 -0.594251 -0.147618 -0.062500 1 0 0 0 0 0 2 834257
-0.001637 0.000767 0.120281 -0.261099 -0.659686 -0.219607 -0.062500 1 0 0 0 0 0 2 835260
-0.001641 0.000764 0.120280 -0.306488 -0.708374 -0.257016 -0.062500 1 0 0 0 0 0 2 836237
-0.001642 0.000762 0.120279 -0.330917 -0.734239 -0.271262 -0.062500 1 0 0 0 0 0 2 837254
-0.001643 0.000761 0.120279 -0.343366 -0.747282 -0.276353 -0.062500 1 0 0 0 0 0 2 838254
-0.001644 0.000761 0.120279 -0.349644 -0.753799 -0.278126 -0.062500 1 0 0 0 0 0 2 839317
-0.001644 0.000761 0.120279 -0.352799 -0.757070 -0.278744 -0.062500 1 0 0 0 0 0 2 840333
-0.001644 0.000760 0.120279 -0.354377 -0.758696 -0.278962 -0.062500 1 0 0 0 0 0 2 841331
-0.001625 0.000756 0.120269 -0.619075 -0.696650 -0.139272 -0.062500 1 0 0 0 0 0 2 842297
-0.001616 0.000754 0.120266 -0.529929 -0.718525 -0.207462 -0.062500 1 0 0 0 0 0 2 843300
-0.001611 0.000753 0.120264 -0.463777 -0.734533 -0.242872 -0.062500 1 0 0 0 0 0 2 844295
-0.001609 0.000752 0.120264 -0.428721 -0.742987 -0.256365 -0.062500 1 0 0 0 0 0 2 845317
-0.001621 0.000738 0.120253 -0.230564 -0.553703 -0.113470 -0.062500 1 0 0 0 0 0 2 846323
-0.001627 0.000731 0.120250 -0.281440 -0.621185 -0.187203 -0.062500 1 0 0 0 0 0 2 847327
-0.001630 0.000727 0.120248 -0.322410 -0.670898 -0.225206 -0.062500 1 0 0 0 0 0 2 848292
-0.001631 0.000726 0.120248 -0.344632 -0.697260 -0.239669 -0.062500 1 0 0 0 0 0 2 849289
-0.001632 0.000725 0.120248 -0.355990 -0.710563 -0.244813 -0.062500 1 0 0 0 0 0 2 850290
-0.001632 0.000724 0.120248 -0.361713 -0.717231 -0.246620 -0.062500 1 0 0 0 0 0 2 851290
-0.001645 0.000710 0.120237 -0.184164 -0.527141 -0.099418 -0.062500 1 0 0 0 0 0 2 852288
-0.001652 0.000703 0.120233 -0.245274 -0.594123 -0.171744 -0.062500 1 0 0 0 0 0 2 853290
-0.001655 0.000700 0.120232 -0.291342 -0.643583 -0.209274 -0.062500 1 0 0 0 0 0 2 854288
-0.001638 0.000694 0.120222 -0.579918 -0.607047 -0.083777 -0.062500 1 0 0 0 0 0 2 855319
-0.001629 0.000690 0.120218 -0.503025 -0.641711 -0.157050 -0.062500 1 0 0 0 0 0 2 856322
-0.001625 0.000689 0.120217 -0.443062 -0.664128 -0.194254 -0.062500 1 0 0 0 0 0 2 857311
-0.001623 0.000688 0.120216 -0.411124 -0.675764 -0.208366 -0.062500 1 0 0 0 0 0 2 858314
-0.001635 0.000674 0.120206 -0.214678 -0.488317 -0.065473 -0.062500 1 0 0 0 0 0 2 859292
-0.001641 0.000667 0.120202 -0.266283 -0.556491 -0.139391 -0.062500 1 0 0 0 0 0 2 860290
-0.001644 0.000663 0.120201 -0.307611 -0.606546 -0.177467 -0.062500 1 0 0 0 0 0 2 861291
-0.001645 0.000662 0.120200 -0.329998 -0.633091 -0.191949 -0.062500 1 0 0 0 0 0 2 862288
-0.001640 0.000642 0.120179 -0.424875 -0.390583 0.090758 -0.062500 1 0 0 0 0 0 2 863318
-0.001638 0.000633 0.120172 -0.400772 -0.483877 -0.051523 -0.062500 1 0 0 0 0 0 2 864314
-0.001637 0.000628 0.120170 -0.382676 -0.551570 -0.125069 -0.062500 1 0 0 0 0 0 2 865283
-0.001636 0.000626 0.120169 -0.373403 -0.587368 -0.153044 -0.062500 1 0 0 0 0 0 2 866321
-0.001636 0.000625 0.120169 -0.368876 -0.605439 -0.163009 -0.062500 1 0 0 0 0 0 2 867324
-0.001636 0.000624 0.120168 -0.366676 -0.614471 -0.166497 -0.062500 1 0 0 0 0 0 2 868319
-0.001648 0.000610 0.120158 -0.185403 -0.425908 -0.019619 -0.062500 1 0 0 0 0 0 2 869298
-0.001636 0.000598 0.120144 -0.508024 -0.430652 0.047595 -0.062500 1 0 0 0 0 0 2 870312
-0.001630 0.000593 0.120139 -0.463608 -0.501638 -0.058345 -0.062500 1 0 0 0 0 0 2 871323
-0.001627 0.000590 0.120138 -0.421592 -0.543765 -0.108113 -0.062500 1 0 0 0 0 0 2 872320
-0.001638 0.000575 0.120127 -0.218743 -0.372432 0.021464 -0.062500 1 0 0 0 0 0 2 873312
-0.001644 0.000567 0.120123 -0.266857 -0.448379 -0.057425 -0.062500 1 0 0 0 0 0 2 874313
-0.001628 0.000559 0.120111 -0.569872 -0.439711 0.042680 -0.062500 1 0 0 0 0 0 2 875293
-0.001620 0.000555 0.120107 -0.502015 -0.489499 -0.040709 -0.062500 1 0 0 0 0 0 2 876288
-0.001616 0.000553 0.120106 -0.446786 -0.519614 -0.081519 -0.062500 1 0 0 0 0 0 2 877319
-0.001627 0.000538 0.120095 -0.237203 -0.342282 0.051345 -0.062500 1 0 0 0 0 0 2 878291
-0.001633 0.000531 0.120091 -0.281868 -0.415124 -0.026459 -0.062500 1 0 0 0 0 0 2 879314
-0.001636 0.000527 0.120090 -0.319681 -0.467484 -0.065915 -0.062500 1 0 0 0 0 0 2 880298
-0.001637 0.000525 0.120089 -0.340347 -0.495203 -0.080870 -0.062500 1 0 0 0 0 0 2 881312
-0.001638 0.000524 0.120089 -0.350910 -0.509206 -0.086193 -0.062500 1 0 0 0 0 0 2 882326
-0.001632 0.000505 0.120068 -0.439629 -0.260913 0.200308 -0.062500 1 0 0 0 0 0 2 883313
-0.001629 0.000496 0.120061 -0.412463 -0.350662 0.058875 -0.062500 1 0 0 0 0 0 2 884297
-0.001628 0.000491 0.120059 -0.392825 -0.416595 -0.014383 -0.062500 1 0 0 0 0 0 2 885309
-0.001627 0.000489 0.120058 -0.382780 -0.451554 -0.042240 -0.062500 1 0 0 0 0 0 2 886296
-0.001627 0.000488 0.120058 -0.377872 -0.469197 -0.052168 -0.062500 1 0 0 0 0 0 2 887319
-0.001627 0.000487 0.120058 -0.375463 -0.478026 -0.055625 -0.062500 1 0 0 0 0 0 2 888297
-0.001627 0.000487 0.120058 -0.374276 -0.482438 -0.056841 -0.062500 1 0 0 0 0 0 2 889308
-0.001640 0.000473 0.120047 -0.193810 -0.292004 0.091167 -0.062500 1 0 0 0 0 0 2 890294
-0.001627 0.000462 0.120033 -0.516235 -0.295566 0.158616 -0.062500 1 0 0 0 0 0 2 891311
-0.001621 0.000456 0.120028 -0.472000 -0.365743 0.052598 -0.062500 1 0 0 0 0 0 2 892295
-0.001618 0.000453 0.120027 -0.430083 -0.407491 0.002795 -0.062500 1 0 0 0 0 0 2 893308
-0.001617 0.000452 0.120026 -0.407401 -0.428962 -0.015791 -0.062500 1 0 0 0 0 0 2 894292
-0.001616 0.000451 0.120026 -0.395979 -0.439745 -0.022378 -0.062500 1 0 0 0 0 0 2 895242
-0.001616 0.000451 0.120026 -0.390287 -0.445130 -0.024677 -0.062500 1 0 0 0 0 0 2 896242
-0.001628 0.000437 0.120015 -0.207615 -0.255285 0.123015 -0.062500 1 0 0 0 0 0 2 897251
-0.001635 0.000430 0.120012 -0.265681 -0.321503 0.050239 -0.062500 1 0 0 0 0 0 2 898241
-0.001638 0.000427 0.120010 -0.310177 -0.370587 0.012534 -0.062500 1 0 0 0 0 0 2 899252
-0.001640 0.000425 0.120010 -0.334157 -0.396661 -0.001805 -0.062500 1 0 0 0 0 0 2 900241
-0.001640 0.000424 0.120010 -0.346381 -0.409852 -0.006917 -0.062500 1 0 0 0 0 0 2 901250
-0.001641 0.000423 0.120010 -0.352537 -0.416464 -0.008694 -0.062500 1 0 0 0 0 0 2 902252
-0.001641 0.000423 0.120010 -0.355642 -0.419761 -0.009325 -0.062500 1 0 0 0 0 0 2 903241
-0.001622 0.000419 0.120000 -0.620295 -0.358993 0.130551 -0.062500 1 0 0 0 0 0 2 904252
-0.001613 0.000416 0.119996 -0.531804 -0.380973 0.062089 -0.062500 1 0 0 0 0 0 2 905241
-0.001608 0.000415 0.119995 -0.466044 -0.397072 0.026579 -0.062500 1 0 0 0 0 0 2 906251
-0.001606 0.000415 0.119995 -0.431200 -0.405578 0.013076 -0.062500 1 0 0 0 0 0 2 907242
-0.001605 0.000414 0.119994 -0.413634 -0.409885 0.008264 -0.062500 1 0 0 0 0 0 2 908426
-0.001604 0.000414 0.119994 -0.404864 -0.412038 0.006578 -0.062500 1 0 0 0 0 0 2 909252
-0.001604 0.000414 0.119994 -0.400496 -0.413111 0.005987 -0.062500 1 0 0 0 0 0 2 910241
-0.001604 0.000414 0.119994 -0.398311 -0.413642 0.005796 -0.062500 1 0 0 0 0 0 2 911251
-0.001604 0.000414 0.119994 -0.397217 -0.413913 0.005722 -0.062500 1 0 0 0 0 0 2 912240
-0.001604 0.000414 0.119994 -0.396671 -0.414043 0.005693 -0.062500 1 0 0 0 0 0 2 913240
-0.001604 0.000414 0.119994 -0.396401 -0.414118 0.005689 -0.062500 1 0 0 0 0 0 2 914250
-0.001604 0.000414 0.119994 -0.396269 -0.414150 0.005685 -0.062500 1 0 0 0 0 0 2 915241
-0.001604 0.000414 0.119994 -0.396194 -0.414158 0.005680 -0.062500 1 0 0 0 0 0 2 916241
-0.001604 0.000414 0.119994 -0.396163 -0.414175 0.005693 -0.062500 1 0 0 0 0 0 2 917261
-0.001604 0.000414 0.119994 -0.396137 -0.414182 0.005682 -0.062500 1 0 0 0 0 0 2 918263
-0.001604 0.000414 0.119994 -0.396135 -0.414183 0.005681 -0.062500 1 0 0 0 0 0 2 919250
-0.001604 0.000414 0.119994 -0.396127 -0.414174 0.005687 -0.062500 1 0 0 0 0 0 2 920258
-0.001604 0.000414 0.119994 -0.396135 -0.414182 0.005681 -0.062500 1 0 0 0 0 0 2 921260
-0.001604 0.000414 0.119994 -0.396128 -0.414174 0.005688 -0.062500 1 0 0 0 0 0 2 922251
-0.001604 0.000414 0.119994 -0.396135 -0.414182 0.005682 -0.062500 1 0 0 0 0 0 2 923262
-0.001604 0.000414 0.119994 -0.396128 -0.414173 0.005688 -0.062500 1 0 0 0 0 0 2 924252
-0.001604 0.000414 0.119994 -0.396124 -0.414184 0.005675 -0.062500 1 0 0 0 0 0 2 925254
-0.001604 0.000414 0.119994 -0.396127 -0.414174 0.005687 -0.062500 1 0 0 0 0 0 2 926257
-0.001604 0.000414 0.119994 -0.396135 -0.414181 0.005681 -0.062500 1 0 0 0 0 0 2 927255
-0.001604 0.000414 0.119994 -0.396128 -0.414173 0.005688 -0.062500 1 0 0 0 0 0 2 928235
-0.001604 0.000414 0.119994 -0.396124 -0.414184 0.005675 -0.062500 1 0 0 0 0 0 2 929253
-0.001604 0.000414 0.119994 -0.396127 -0.414173 0.005687 -0.062500 1 0 0 0 0 0 2 930252
-0.001604 0.000414 0.119994 -0.396136 -0.414181 0.005681 -0.062500 1 0 0 0 0 0 2 931254
-0.001604 0.000414 0.119994 -0.396116 -0.414176 0.005681 -0.062500 1 0 0 0 0 0 2 932235
-0.001604 0.000414 0.119994 -0.396134 -0.414181 0.005680 -0.062500 1 0 0 0 0 0 2 933263
-0.001604 0.000414 0.119994 -0.396128 -0.414173 0.005687 -0.062500 1 0 0 0 0 0 2 934238
-0.001604 0.000414 0.119994 -0.396128 -0.414172 0.005688 -0.062500 1 0 0 0 0 0 2 935258
-0.001604 0.000414 0.119994 -0.396124 -0.414183 0.005675 -0.062500 1 0 0 0 0 0 2 936253
-0.001604 0.000414 0.119994 -0.396123 -0.414184 0.005693 -0.062500 1 0 0 0 0 0 2 937260
-0.001617 0.000400 0.119984 -0.216372 -0.221755 0.154246 -0.062500 1 0 0 0 0 0 2 938253
-0.001623 0.000394 0.119980 -0.275825 -0.286585 0.081709 -0.062500 1 0 0 0 0 0 2 939255
-0.001626 0.000390 0.119979 -0.321000 -0.334950 0.044078 -0.062500 1 0 0 0 0 0 2 940253
-0.001628 0.000388 0.119978 -0.345324 -0.360695 0.029781 -0.062500 1 0 0 0 0 0 2 941252
-0.001629 0.000388 0.119978 -0.357719 -0.373710 0.024678 -0.062500 1 0 0 0 0 0 2 942252
-0.001629 0.000387 0.119978 -0.363963 -0.380226 0.022891 -0.062500 1 0 0 0 0 0 2 943254
-0.001630 0.000387 0.119978 -0.367106 -0.383476 0.022271 -0.062500 1 0 0 0 0 0 2 944252
-0.001630 0.000387 0.119978 -0.368674 -0.385107 0.022053 -0.062500 1 0 0 0 0 0 2 945253
-0.001630 0.000387 0.119978 -0.369468 -0.385925 0.021990 -0.062500 1 0 0 0 0 0 2 946256
-0.001630 0.000387 0.119978 -0.369864 -0.386325 0.021954 -0.062500 1 0 0 0 0 0 2 947254
-0.001630 0.000387 0.119978 -0.370045 -0.386544 0.021948 -0.062500 1 0 0 0 0 0 2 948254
-0.001630 0.000387 0.119978 -0.370149 -0.386642 0.021946 -0.062500 1 0 0 0 0 0 2 949253
-0.001630 0.000387 0.119978 -0.370199 -0.386679 0.021945 -0.062500 1 0 0 0 0 0 2 950235
-0.001630 0.000387 0.119978 -0.370227 -0.386706 0.021945 -0.062500 1 0 0 0 0 0 2 951256
-0.001630 0.000387 0.119978 -0.370233 -0.386728 0.021945 -0.062500 1 0 0 0 0 0 2 952252
-0.001630 0.000387 0.119978 -0.370245 -0.386727 0.021951 -0.062500 1 0 0 0 0 0 2 953252
-0.001630 0.000387 0.119978 -0.370255 -0.386735 0.021946 -0.062500 1 0 0 0 0 0 2 954251
-0.001630 0.000387 0.119978 -0.370244 -0.386738 0.021939 -0.062500 1 0 0 0 0 0 2 955254
-0.001630 0.000387 0.119978 -0.370254 -0.386736 0.021944 -0.062500 1 0 0 0 0 0 2 956252
-0.001611 0.000382 0.119968 -0.633245 -0.324383 0.162104 -0.062500 1 0 0 0 0 0 2 957251
-0.001602 0.000380 0.119965 -0.544024 -0.345490 0.093670 -0.062500 1 0 0 0 0 0 2 958256
-0.001597 0.000379 0.119963 -0.477889 -0.361175 0.058171 -0.062500 1 0 0 0 0 0 2 959245
-0.001608 0.000365 0.119952 -0.263166 -0.177167 0.193307 -0.062500 1 0 0 0 0 0 2 960251
-0.001613 0.000358 0.119948 -0.304972 -0.246129 0.115912 -0.062500 1 0 0 0 0 0 2 961254
-0.001616 0.000354 0.119947 -0.341320 -0.296566 0.076585 -0.062500 1 0 0 0 0 0 2 962251
-0.001617 0.000352 0.119947 -0.361227 -0.323356 0.061689 -0.062500 1 0 0 0 0 0 2 963254
-0.001618 0.000351 0.119947 -0.371422 -0.336887 0.056396 -0.062500 1 0 0 0 0 0 2 964252
-0.001618 0.000351 0.119946 -0.376563 -0.343651 0.054534 -0.062500 1 0 0 0 0 0 2 965255
-0.001618 0.000351 0.119946 -0.379153 -0.347051 0.053897 -0.062500 1 0 0 0 0 0 2 966233
-0.001618 0.000351 0.119946 -0.380453 -0.348747 0.053669 -0.062500 1 0 0 0 0 0 2 967254
-0.001618 0.000350 0.119946 -0.381106 -0.349589 0.053589 -0.062500 1 0 0 0 0 0 2 968251
-0.001618 0.000350 0.119946 -0.381423 -0.350005 0.053572 -0.062500 1 0 0 0 0 0 2 969250
-0.001618 0.000350 0.119946 -0.381590 -0.350216 0.053555 -0.062500 1 0 0 0 0 0 2 970246
-0.001618 0.000350 0.119946 -0.381679 -0.350326 0.053552 -0.062500 1 0 0 0 0 0 2 971242
-0.001618 0.000350 0.119946 -0.381711 -0.350390 0.053558 -0.062500 1 0 0 0 0 0 2 972251
-0.001618 0.000350 0.119946 -0.381740 -0.350409 0.053552 -0.062500 1 0 0 0 0 0 2 973240
-0.001618 0.000350 0.119946 -0.381739 -0.350422 0.053558 -0.062500 1 0 0 0 0 0 2 974250
-0.001618 0.000350 0.119946 -0.381747 -0.350431 0.053553 -0.062500 1 0 0 0 0 0 2 975239
-0.001618 0.000350 0.119946 -0.381747 -0.350432 0.053552 -0.062500 1 0 0 0 0 0 2 976250
-0.001618 0.000350 0.119946 -0.381747 -0.350432 0.053552 -0.062500 1 0 0 0 0 0 2 977239
-0.001618 0.000350 0.119946 -0.381755 -0.350440 0.053545 -0.062500 1 0 0 0 0 0 2 978248
-0.001618 0.000350 0.119946 -0.381747 -0.350433 0.053551 -0.062500 1 0 0 0 0 0 2 979253
-0.001618 0.000350 0.119946 -0.381758 -0.350429 0.053558 -0.062500 1 0 0 0 0 0 2 980244
-0.001618 0.000350 0.119946 -0.381756 -0.350440 0.053545 -0.062500 1 0 0 0 0 0 2 981248
-0.001618 0.000350 0.119946 -0.381747 -0.350432 0.053551 -0.062500 1 0 0 0 0 0 2 982240
-0.001618 0.000350 0.119946 -0.381746 -0.350431 0.053551 -0.062500 1 0 0 0 0 0 2 983248
-0.001618 0.000350 0.119946 -0.381766 -0.350437 0.053551 -0.062500 1 0 0 0 0 0 2 984238
-0.001618 0.000350 0.119946 -0.381749 -0.350432 0.053551 -0.062500 1 0 0 0 0 0 2 985249
-0.001618 0.000350 0.119946 -0.381747 -0.350431 0.053551 -0.062500 1 0 0 0 0 0 2 986239
-0.001618 0.000350 0.119946 -0.381758 -0.350428 0.053558 -0.062500 1 0 0 0 0 0 2 987250
-0.001618 0.000350 0.119946 -0.381756 -0.350439 0.053545 -0.062500 1 0 0 0 0 0 2 988239
-0.001618 0.000350 0.119946 -0.381747 -0.350432 0.053550 -0.062500 1 0 0 0 0 0 2 989249
-0.001618 0.000350 0.119946 -0.381758 -0.350428 0.053557 -0.062500 1 0 0 0 0 0 2 990238
-0.001618 0.000350 0.119946 -0.381756 -0.350439 0.053545 -0.062500 1 0 0 0 0 0 2 991249
-0.001618 0.000350 0.119946 -0.381744 -0.350443 0.053557 -0.062500 1 0 0 0 0 0 2 992238
-0.001618 0.000350 0.119946 -0.381746 -0.350432 0.053552 -0.062500 1 0 0 0 0 0 2 993249
-0.001618 0.000350 0.119946 -0.381766 -0.350437 0.053551 -0.062500 1 0 0 0 0 0 2 994238
-0.001618 0.000350 0.119946 -0.381749 -0.350432 0.053551 -0.062500 1 0 0 0 0 0 2 995250
-0.001618 0.000350 0.119946 -0.381746 -0.350431 0.053551 -0.062500 1 0 0 0 0 0 2 996249
-0.001618 0.000350 0.119946 -0.381767 -0.350437 0.053551 -0.062500 1 0 0 0 0 0 2 997239
-0.001618 0.000350 0.119946 -0.381749 -0.350431 0.053551 -0.062500 1 0 0 0 0 0 2 998249
-0.001618 0.000350 0.119946 -0.381747 -0.350431 0.053551 -0.062500 1 0 0 0 0 0 2 999242
-0.001618 0.000350 0.119946 -0.381767 -0.350437 0.053551 -0.062500 1 0 0 0 0 0 3 259
-0.001618 0.000350 0.119946 -0.381745 -0.350443 0.053558 -0.062500 1 0 0 0 0 0 3 1247
-0.001618 0.000350 0.119946 -0.381746 -0.350432 0.053552 -0.062500 1 0 0 0 0 0 3 2260
-0.001618 0.000350 0.119946 -0.381754 -0.350440 0.053544 -0.062500 1 0 0 0 0 0 3 3252
-0.001618 0.000350 0.119946 -0.381759 -0.350429 0.053557 -0.062500 1 0 0 0 0 0 3 4248
-0.001618 0.000350 0.119946 -0.381748 -0.350431 0.053552 -0.062500 1 0 0 0 0 0 3 5259
-0.001618 0.000350 0.119946 -0.381755 -0.350440 0.053544 -0.062500 1 0 0 0 0 0 3 6252
-0.001618 0.000350 0.119946 -0.381759 -0.350429 0.053557 -0.062500 1 0 0 0 0 0 3 7260
-0.001618 0.000350 0.119946 -0.381748 -0.350431 0.053552 -0.062500 1 0 0 0 0 0 3 8254
-0.001618 0.000350 0.119946 -0.381746 -0.350430 0.053551 -0.062500 1 0 0 0 0 0 3 9252
-0.001618 0.000350 0.119946 -0.381754 -0.350439 0.053544 -0.062500 1 0 0 0 0 0 3 10253
-0.001618 0.000350 0.119946 -0.381756 -0.350440 0.053563 -0.062500 1 0 0 0 0 0 3 11254
-0.001618 0.000350 0.119946 -0.381756 -0.350441 0.053546 -0.062500 1 0 0 0 0 0 3 12251
-0.001618 0.000350 0.119946 -0.381747 -0.350432 0.053550 -0.062500 1 0 0 0 0 0 3 13250
-0.001618 0.000350 0.119946 -0.381758 -0.350428 0.053557 -0.062500 1 0 0 0 0 0 3 14250
-0.001618 0.000350 0.119946 -0.381748 -0.350431 0.053552 -0.062500 1 0 0 0 0 0 3 15242
-0.001618 0.000350 0.119946 -0.381755 -0.350440 0.053544 -0.062500 1 0 0 0 0 0 3 16238
-0.001618 0.000350 0.119946 -0.381759 -0.350429 0.053557 -0.062500 1 0 0 0 0 0 3 17255
-0.001618 0.000350 0.119946 -0.381748 -0.350430 0.053552 -0.062500 1 0 0 0 0 0 3 18257
-0.001618 0.000350 0.119946 -0.381755 -0.350439 0.053544 -0.062500 1 0 0 0 0 0 3 19253
-0.001618 0.000350 0.119946 -0.381756 -0.350441 0.053564 -0.062500 1 0 0 0 0 0 3 20251
-0.001618 0.000350 0.119946 -0.381748 -0.350432 0.053553 -0.062500 1 0 0 0 0 0 3 21231
-0.001618 0.000350 0.119946 -0.381755 -0.350440 0.053545 -0.062500 1 0 0 0 0 0 3 22250
-0.001618 0.000350 0.119946 -0.381747 -0.350432 0.053550 -0.062500 1 0 0 0 0 0 3 23252
-0.001618 0.000350 0.119946 -0.381758 -0.350428 0.053557 -0.062500 1 0 0 0 0 0 3 24250
-0.001618 0.000350 0.119946 -0.381756 -0.350439 0.053545 -0.062500 1 0 0 0 0 0 3 25250
-0.001618 0.000350 0.119946 -0.381747 -0.350432 0.053550 -0.062500 1 0 0 0 0 0 3 26252
-0.001618 0.000350 0.119946 -0.381759 -0.350428 0.053557 -0.062500 1 0 0 0 0 0 3 27251
-0.001618 0.000350 0.119946 -0.381756 -0.350439 0.053545 -0.062500 1 0 0 0 0 0 3 28250
-0.001618 0.000350 0.119946 -0.381748 -0.350432 0.053550 -0.062500 1 0 0 0 0 0 3 29250
-0.001618 0.000350 0.119946 -0.381743 -0.350443 0.053558 -0.062500 1 0 0 0 0 0 3 30253
-0.001618 0.000350 0.119946 -0.381766 -0.350438 0.053551 -0.062500 1 0 0 0 0 0 3 31251
-0.001618 0.000350 0.119946 -0.381749 -0.350432 0.053551 -0.062500 1 0 0 0 0 0 3 32249
-0.001618 0.000350 0.119946 -0.381746 -0.350431 0.053551 -0.062500 1 0 0 0 0 0 3 33250
-0.001618 0.000350 0.119946 -0.381767 -0.350437 0.053551 -0.062500 1 0 0 0 0 0 3 34248
-0.001618 0.000350 0.119946 -0.381749 -0.350432 0.053551 -0.062500 1 0 0 0 0 0 3 35251
-0.001613 0.000332 0.119957 -0.455998 -0.097590 -0.095021 -0.062500 1 0 0 0 0 0 3 36248
-0.001610 0.000323 0.119961 -0.432025 -0.182277 -0.022370 -0.062500 1 0 0 0 0 0 3 37249
-0.001609 0.000319 0.119962 -0.413365 -0.245854 0.015231 -0.062500 1 0 0 0 0 0 3 38247
-0.001608 0.000317 0.119962 -0.403171 -0.279811 0.029516 -0.062500 1 0 0 0 0 0 3 39251
-0.001608 0.000315 0.119963 -0.397927 -0.297005 0.034587 -0.062500 1 0 0 0 0 0 3 40253
-0.001608 0.000315 0.119963 -0.395258 -0.305640 0.036358 -0.062500 1 0 0 0 0 0 3 41240
-0.001608 0.000315 0.119963 -0.393917 -0.309957 0.036980 -0.062500 1 0 0 0 0 0 3 42252
-0.001607 0.000314 0.119963 -0.393253 -0.312109 0.037189 -0.062500 1 0 0 0 0 0 3 43255
-0.001607 0.000314 0.119963 -0.392899 -0.313199 0.037263 -0.062500 1 0 0 0 0 0 3 44249
-0.001607 0.000314 0.119963 -0.392735 -0.313732 0.037287 -0.062500 1 0 0 0 0 0 3 45249
-0.001607 0.000314 0.119963 -0.392653 -0.314003 0.037311 -0.062500 1 0 0 0 0 0 3 46248
-0.001607 0.000314 0.119963 -0.392614 -0.314133 0.037302 -0.062500 1 0 0 0 0 0 3 47252
-0.001607 0.000314 0.119963 -0.392591 -0.314209 0.037301 -0.062500 1 0 0 0 0 0 3 48248
-0.001607 0.000314 0.119963 -0.392571 -0.314239 0.037308 -0.062500 1 0 0 0 0 0 3 49249
-0.001607 0.000314 0.119963 -0.392574 -0.314261 0.037309 -0.062500 1 0 0 0 0 0 3 50249
-0.001607 0.000314 0.119963 -0.392562 -0.314265 0.037303 -0.062500 1 0 0 0 0 0 3 51250
-0.001607 0.000314 0.119963 -0.392561 -0.314265 0.037302 -0.062500 1 0 0 0 0 0 3 52247
-0.001607 0.000314 0.119963 -0.392578 -0.314283 0.037308 -0.062500 1 0 0 0 0 0 3 53248
-0.001607 0.000314 0.119963 -0.392563 -0.314267 0.037302 -0.062500 1 0 0 0 0 0 3 54238
-0.001607 0.000314 0.119963 -0.392558 -0.314277 0.037309 -0.062500 1 0 0 0 0 0 3 55307
-0.001607 0.000314 0.119963 -0.392581 -0.314272 0.037302 -0.062500 1 0 0 0 0 0 3 56291
-0.001607 0.000314 0.119963 -0.392560 -0.314277 0.037309 -0.062500 1 0 0 0 0 0 3 57305
-0.001607 0.000314 0.119963 -0.392561 -0.314266 0.037303 -0.062500 1 0 0 0 0 0 3 58288
-0.001607 0.000314 0.119963 -0.392569 -0.314273 0.037315 -0.062500 1 0 0 0 0 0 3 59305
-0.001607 0.000314 0.119963 -0.392570 -0.314274 0.037297 -0.062500 1 0 0 0 0 0 3 60288
-0.001607 0.000314 0.119963 -0.392559 -0.314277 0.037308 -0.062500 1 0 0 0 0 0 3 61303
-0.001607 0.000314 0.119963 -0.392560 -0.314266 0.037302 -0.062500 1 0 0 0 0 0 3 62286
-0.001607 0.000314 0.119963 -0.392578 -0.314282 0.037308 -0.062500 1 0 0 0 0 0 3 63237
-0.001607 0.000314 0.119963 -0.392563 -0.314267 0.037302 -0.062500 1 0 0 0 0 0 3 64249
-0.001607 0.000314 0.119963 -0.392558 -0.314276 0.037309 -0.062500 1 0 0 0 0 0 3 65237
-0.001607 0.000314 0.119963 -0.392581 -0.314272 0.037302 -0.062500 1 0 0 0 0 0 3 66246
-0.001607 0.000314 0.119963 -0.392560 -0.314277 0.037309 -0.062500 1 0 0 0 0 0 3 67237
-0.001607 0.000314 0.119963 -0.392561 -0.314266 0.037303 -0.062500 1 0 0 0 0 0 3 68246
-0.001607 0.000314 0.119963 -0.392566 -0.314285 0.037302 -0.062500 1 0 0 0 0 0 3 69236
-0.001607 0.000314 0.119963 -0.392570 -0.314276 0.037315 -0.062500 1 0 0 0 0 0 3 70245
-0.001607 0.000314 0.119963 -0.392562 -0.314266 0.037303 -0.062500 1 0 0 0 0 0 3 71236
-0.001607 0.000314 0.119963 -0.392566 -0.314285 0.037302 -0.062500 1 0 0 0 0 0 3 72246
-0.001607 0.000314 0.119963 -0.392573 -0.314264 0.037308 -0.062500 1 0 0 0 0 0 3 73236
-0.001607 0.000314 0.119963 -0.392559 -0.314276 0.037309 -0.062500 1 0 0 0 0 0 3 74240
-0.001607 0.000314 0.119963 -0.392569 -0.314275 0.037296 -0.062500 1 0 0 0 0 0 3 75246
-0.001607 0.000314 0.119963 -0.392571 -0.314275 0.037314 -0.062500 1 0 0 0 0 0 3 76236
-0.001607 0.000314 0.119963 -0.392562 -0.314266 0.037303 -0.062500 1 0 0 0 0 0 3 77245
-0.001607 0.000314 0.119963 -0.392566 -0.314285 0.037302 -0.062500 1 0 0 0 0 0 3 78235
-0.001607 0.000314 0.119963 -0.392561 -0.314267 0.037302 -0.062500 1 0 0 0 0 0 3 79247
-0.001607 0.000314 0.119963 -0.392570 -0.314274 0.037315 -0.062500 1 0 0 0 0 0 3 80245
-0.001607 0.000314 0.119963 -0.392570 -0.314275 0.037296 -0.062500 1 0 0 0 0 0 3 81235
-0.001607 0.000314 0.119963 -0.392559 -0.314277 0.037308 -0.062500 1 0 0 0 0 0 3 82245
-0.001607 0.000314 0.119963 -0.392573 -0.314263 0.037309 -0.062500 1 0 0 0 0 0 3 83236
-0.001607 0.000314 0.119963 -0.392567 -0.314285 0.037303 -0.062500 1 0 0 0 0 0 3 84244
-0.001607 0.000314 0.119963 -0.392562 -0.314267 0.037302 -0.062500 1 0 0 0 0 0 3 85234
-0.001607 0.000314 0.119963 -0.392570 -0.314274 0.037315 -0.062500 1 0 0 0 0 0 3 86256
-0.001607 0.000314 0.119963 -0.392570 -0.314274 0.037296 -0.062500 1 0 0 0 0 0 3 87253
-0.001607 0.000314 0.119963 -0.392559 -0.314277 0.037308 -0.062500 1 0 0 0 0 0 3 88247
-0.001607 0.000314 0.119963 -0.392561 -0.314266 0.037302 -0.062500 1 0 0 0 0 0 3 89248
-0.001607 0.000314 0.119963 -0.392569 -0.314273 0.037315 -0.062500 1 0 0 0 0 0 3 90252
-0.001607 0.000314 0.119963 -0.392570 -0.314274 0.037296 -0.062500 1 0 0 0 0 0 3 91242
-0.001607 0.000314 0.119963 -0.392559 -0.314277 0.037308 -0.062500 1 0 0 0 0 0 3 92252
-0.001607 0.000314 0.119963 -0.392569 -0.314275 0.037316 -0.062500 1 0 0 0 0 0 3 93244
-0.001607 0.000314 0.119963 -0.392570 -0.314275 0.037297 -0.062500 1 0 0 0 0 0 3 94256
-0.001607 0.000314 0.119963 -0.392559 -0.314278 0.037308 -0.062500 1 0 0 0 0 0 3 95253
-0.001607 0.000314 0.119963 -0.392560 -0.314266 0.037302 -0.062500 1 0 0 0 0 0 3 96248
-0.001607 0.000314 0.119963 -0.392578 -0.314282 0.037308 -0.062500 1 0 0 0 0 0 3 97248
-0.001607 0.000314 0.119963 -0.392563 -0.314267 0.037302 -0.062500 1 0 0 0 0 0 3 98249
-0.001607 0.000314 0.119963 -0.392558 -0.314277 0.037309 -0.062500 1 0 0 0 0 0 3 99249
-0.001607 0.000314 0.119963 -0.392581 -0.314272 0.037302 -0.062500 1 0 0 0 0 0 3 100248
-0.001607 0.000314 0.119963 -0.392560 -0.314277 0.037309 -0.062500 1 0 0 0 0 0 3 101247
-0.001607 0.000314 0.119963 -0.392561 -0.314266 0.037302 -0.062500 1 0 0 0 0 0 3 102250
-0.001607 0.000314 0.119963 -0.392578 -0.314282 0.037308 -0.062500 1 0 0 0 0 0 3 103254
-0.001607 0.000314 0.119963 -0.392563 -0.314267 0.037302 -0.062500 1 0 0 0 0 0 3 104233
-0.001607 0.000314 0.119963 -0.392558 -0.314276 0.037309 -0.062500 1 0 0 0 0 0 3 105251
-0.001607 0.000314 0.119963 -0.392569 -0.314275 0.037296 -0.062500 1 0 0 0 0 0 3 106247
-0.001607 0.000314 0.119963 -0.392570 -0.314275 0.037314 -0.062500 1 0 0 0 0 0 3 107250
-0.001607 0.000314 0.119963 -0.392562 -0.314266 0.037303 -0.062500 1 0 0 0 0 0 3 108246
-0.001607 0.000314 0.119963 -0.392558 -0.314276 0.037309 -0.062500 1 0 0 0 0 0 3 109251
-0.001607 0.000314 0.119963 -0.392581 -0.314272 0.037302 -0.062500 1 0 0 0 0 0 3 110231
-0.001607 0.000314 0.119963 -0.392560 -0.314277 0.037309 -0.062500 1 0 0 0 0 0 3 111251
-0.001607 0.000314 0.119963 -0.392557 -0.314278 0.037309 -0.062500 1 0 0 0 0 0 3 112246
-0.001607 0.000314 0.119963 -0.392568 -0.314275 0.037296 -0.062500 1 0 0 0 0 0 3 113249
-0.001607 0.000314 0.119963 -0.392570 -0.314275 0.037314 -0.062500 1 0 0 0 0 0 3 114245
-0.001607 0.000314 0.119963 -0.392570 -0.314275 0.037296 -0.062500 1 0 0 0 0 0 3 115231
-0.001607 0.000314 0.119963 -0.392559 -0.314278 0.037308 -0.062500 1 0 0 0 0 0 3 116248
-0.001620 0.000301 0.119952 -0.212960 -0.122078 0.186129 -0.062500 1 0 0 0 0 0 3 117247
-0.001627 0.000294 0.119948 -0.272369 -0.186773 0.113452 -0.062500 1 0 0 0 0 0 3 118250
-0.001630 0.000290 0.119947 -0.317512 -0.235093 0.075768 -0.062500 1 0 0 0 0 0 3 119248
-0.001632 0.000289 0.119947 -0.341805 -0.260816 0.061430 -0.062500 1 0 0 0 0 0 3 120247
-0.001632 0.000288 0.119946 -0.354190 -0.273820 0.056328 -0.062500 1 0 0 0 0 0 3 121252
-0.001633 0.000287 0.119946 -0.360424 -0.280343 0.054540 -0.062500 1 0 0 0 0 0 3 122229
-0.001633 0.000287 0.119946 -0.363561 -0.283604 0.053922 -0.062500 1 0 0 0 0 0 3 123249
-0.001633 0.000287 0.119946 -0.365142 -0.285221 0.053702 -0.062500 1 0 0 0 0 0 3 124245
-0.001633 0.000287 0.119946 -0.365926 -0.286041 0.053632 -0.062500 1 0 0 0 0 0 3 125247
-0.001633 0.000287 0.119946 -0.366320 -0.286440 0.053614 -0.062500 1 0 0 0 0 0 3 126247
-0.001633 0.000287 0.119946 -0.366513 -0.286656 0.053597 -0.062500 1 0 0 0 0 0 3 127240
-0.001633 0.000287 0.119946 -0.366618 -0.286753 0.053594 -0.062500 1 0 0 0 0 0 3 128240
-0.001633 0.000287 0.119946 -0.366653 -0.286805 0.053593 -0.062500 1 0 0 0 0 0 3 129247
-0.001633 0.000287 0.119946 -0.366679 -0.286834 0.053593 -0.062500 1 0 0 0 0 0 3 130246
-0.001633 0.000287 0.119946 -0.366701 -0.286842 0.053592 -0.062500 1 0 0 0 0 0 3 131249
-0.001633 0.000287 0.119946 -0.366702 -0.286842 0.053592 -0.062500 1 0 0 0 0 0 3 132246
-0.001633 0.000287 0.119946 -0.366702 -0.286841 0.053592 -0.062500 1 0 0 0 0 0 3 133246
-0.001633 0.000287 0.119946 -0.366706 -0.286861 0.053592 -0.062500 1 0 0 0 0 0 3 134232
-0.001633 0.000287 0.119946 -0.366722 -0.286849 0.053592 -0.062500 1 0 0 0 0 0 3 135246
-0.001633 0.000287 0.119946 -0.366701 -0.286853 0.053599 -0.062500 1 0 0 0 0 0 3 136228
-0.001633 0.000287 0.119946 -0.366710 -0.286850 0.053586 -0.062500 1 0 0 0 0 0 3 137245
-0.001633 0.000287 0.119946 -0.366719 -0.286859 0.053598 -0.062500 1 0 0 0 0 0 3 138246
-0.001633 0.000287 0.119946 -0.366712 -0.286851 0.053586 -0.062500 1 0 0 0 0 0 3 139247
-0.001633 0.000287 0.119946 -0.366699 -0.286853 0.053598 -0.062500 1 0 0 0 0 0 3 140235
-0.001633 0.000287 0.119946 -0.366709 -0.286850 0.053586 -0.062500 1 0 0 0 0 0 3 141245
-0.001633 0.000287 0.119946 -0.366719 -0.286859 0.053598 -0.062500 1 0 0 0 0 0 3 142222
-0.001633 0.000287 0.119946 -0.366712 -0.286851 0.053586 -0.062500 1 0 0 0 0 0 3 143236
-0.001633 0.000287 0.119946 -0.366712 -0.286850 0.053605 -0.062500 1 0 0 0 0 0 3 144243
-0.001633 0.000287 0.119946 -0.366711 -0.286850 0.053587 -0.062500 1 0 0 0 0 0 3 145234
-0.001633 0.000287 0.119946 -0.366708 -0.286861 0.053592 -0.062500 1 0 0 0 0 0 3 146244
-0.001633 0.000287 0.119946 -0.366711 -0.286851 0.053585 -0.062500 1 0 0 0 0 0 3 147245
-0.001633 0.000287 0.119946 -0.366711 -0.286850 0.053605 -0.062500 1 0 0 0 0 0 3 148234
-0.001633 0.000287 0.119946 -0.366711 -0.286850 0.053587 -0.062500 1 0 0 0 0 0 3 149234
-0.001633 0.000287 0.119946 -0.366708 -0.286861 0.053592 -0.062500 1 0 0 0 0 0 3 150243
-0.001633 0.000287 0.119946 -0.366719 -0.286860 0.053599 -0.062500 1 0 0 0 0 0 3 151233
-0.001633 0.000287 0.119946 -0.366704 -0.286843 0.053593 -0.062500 1 0 0 0 0 0 3 152244
-0.001633 0.000287 0.119946 -0.366707 -0.286861 0.053593 -0.062500 1 0 0 0 0 0 3 153233
-0.001633 0.000287 0.119946 -0.366710 -0.286851 0.053585 -0.062500 1 0 0 0 0 0 3 154243
-0.001633 0.000287 0.119946 -0.366720 -0.286859 0.053598 -0.062500 1 0 0 0 0 0 3 155233
-0.001633 0.000287 0.119946 -0.366704 -0.286842 0.053593 -0.062500 1 0 0 0 0 0 3 156234
-0.001633 0.000287 0.119946 -0.366707 -0.286861 0.053592 -0.062500 1 0 0 0 0 0 3 157246
-0.001633 0.000287 0.119946 -0.366722 -0.286848 0.053592 -0.062500 1 0 0 0 0 0 3 158232
-0.001633 0.000287 0.119946 -0.366709 -0.286862 0.053592 -0.062500 1 0 0 0 0 0 3 159243
-0.001633 0.000287 0.119946 -0.366703 -0.286843 0.053592 -0.062500 1 0 0 0 0 0 3 160233
-0.001633 0.000287 0.119946 -0.366706 -0.286861 0.053592 -0.062500 1 0 0 0 0 0 3 161243
-0.001633 0.000287 0.119946 -0.366722 -0.286848 0.053592 -0.062500 1 0 0 0 0 0 3 162233
-0.001633 0.000287 0.119946 -0.366709 -0.286862 0.053592 -0.062500 1 0 0 0 0 0 3 163244
-0.001646 0.000273 0.119936 -0.187190 -0.094761 0.202539 -0.062500 1 0 0 0 0 0 3 164233
-0.001653 0.000266 0.119932 -0.246567 -0.159410 0.129805 -0.062500 1 0 0 0 0 0 3 165243
-0.001656 0.000263 0.119931 -0.291673 -0.207706 0.092080 -0.062500 1 0 0 0 0 0 3 166233
-0.001657 0.000261 0.119930 -0.315969 -0.233402 0.077743 -0.062500 1 0 0 0 0 0 3 167238
-0.001658 0.000260 0.119930 -0.328354 -0.246419 0.072633 -0.062500 1 0 0 0 0 0 3 168243
-0.001659 0.000260 0.119930 -0.334591 -0.252931 0.070834 -0.062500 1 0 0 0 0 0 3 169243
-0.001659 0.000260 0.119930 -0.337716 -0.256192 0.070227 -0.062500 1 0 0 0 0 0 3 170227
-0.001659 0.000260 0.119930 -0.339295 -0.257808 0.070007 -0.062500 1 0 0 0 0 0 3 171235
-0.001659 0.000259 0.119930 -0.340078 -0.258627 0.069937 -0.062500 1 0 0 0 0 0 3 172242
-0.001659 0.000259 0.119930 -0.340468 -0.259038 0.069906 -0.062500 1 0 0 0 0 0 3 173249
-0.001659 0.000259 0.119930 -0.340663 -0.259244 0.069900 -0.062500 1 0 0 0 0 0 3 174253
-0.001659 0.000259 0.119930 -0.340777 -0.259349 0.069891 -0.062500 1 0 0 0 0 0 3 175240
-0.001659 0.000259 0.119930 -0.340814 -0.259401 0.069890 -0.062500 1 0 0 0 0 0 3 176253
-0.001659 0.000259 0.119930 -0.340844 -0.259419 0.069902 -0.062500 1 0 0 0 0 0 3 177248
-0.001659 0.000259 0.119930 -0.340854 -0.259428 0.069897 -0.062500 1 0 0 0 0 0 3 178246
-0.001659 0.000259 0.119930 -0.340863 -0.259437 0.069890 -0.062500 1 0 0 0 0 0 3 179247
-0.001659 0.000259 0.119930 -0.340863 -0.259437 0.069889 -0.062500 1 0 0 0 0 0 3 180245
-0.001659 0.000259 0.119930 -0.340860 -0.259449 0.069895 -0.062500 1 0 0 0 0 0 3 181245
-0.001659 0.000259 0.119930 -0.340862 -0.259438 0.069889 -0.062500 1 0 0 0 0 0 3 182244
-0.001659 0.000259 0.119930 -0.340871 -0.259446 0.069902 -0.062500 1 0 0 0 0 0 3 183247
-0.001659 0.000259 0.119930 -0.340864 -0.259438 0.069890 -0.062500 1 0 0 0 0 0 3 184220
-0.001659 0.000259 0.119930 -0.340859 -0.259448 0.069896 -0.062500 1 0 0 0 0 0 3 185248
-0.001659 0.000259 0.119930 -0.340862 -0.259438 0.069889 -0.062500 1 0 0 0 0 0 3 186250
-0.001659 0.000259 0.119930 -0.340879 -0.259454 0.069895 -0.062500 1 0 0 0 0 0 3 187250
-0.001672 0.000246 0.119919 -0.161453 -0.067461 0.218963 -0.062500 1 0 0 0 0 0 3 188245
-0.001678 0.000239 0.119916 -0.220771 -0.132050 0.146159 -0.062500 1 0 0 0 0 0 3 189246
-0.001682 0.000235 0.119914 -0.265858 -0.180326 0.108411 -0.062500 1 0 0 0 0 0 3 190225
-0.001683 0.000234 0.119914 -0.290142 -0.206011 0.094057 -0.062500 1 0 0 0 0 0 3 191227
-0.001684 0.000233 0.119914 -0.302513 -0.219014 0.088944 -0.062500 1 0 0 0 0 0 3 192226
-0.001685 0.000232 0.119914 -0.308763 -0.225538 0.087167 -0.062500 1 0 0 0 0 0 3 193245
-0.001685 0.000232 0.119914 -0.311892 -0.228789 0.086534 -0.062500 1 0 0 0 0 0 3 194244
-0.001685 0.000232 0.119914 -0.313444 -0.230421 0.086325 -0.062500 1 0 0 0 0 0 3 195245
-0.001685 0.000232 0.119914 -0.314247 -0.231236 0.086248 -0.062500 1 0 0 0 0 0 3 196244
-0.001685 0.000232 0.119914 -0.314640 -0.231647 0.086215 -0.062500 1 0 0 0 0 0 3 197246
-0.001685 0.000232 0.119914 -0.314827 -0.231844 0.086216 -0.062500 1 0 0 0 0 0 3 198243
-0.001685 0.000232 0.119914 -0.314940 -0.231948 0.086208 -0.062500 1 0 0 0 0 0 3 199244
-0.001685 0.000232 0.119914 -0.314992 -0.231985 0.086206 -0.062500 1 0 0 0 0 0 3 200226
-0.001685 0.000232 0.119914 -0.315005 -0.232027 0.086206 -0.062500 1 0 0 0 0 0 3 201248
-0.001685 0.000232 0.119914 -0.315025 -0.232036 0.086205 -0.062500 1 0 0 0 0 0 3 202226
-0.001698 0.000218 0.119903 -0.135715 -0.040162 0.235406 -0.062500 1 0 0 0 0 0 3 203246
-0.001704 0.000211 0.119899 -0.194985 -0.104700 0.162546 -0.062500 1 0 0 0 0 0 3 204247
-0.001708 0.000208 0.119898 -0.240048 -0.152937 0.124758 -0.062500 1 0 0 0 0 0 3 205225
-0.001709 0.000206 0.119898 -0.264322 -0.178640 0.110391 -0.062500 1 0 0 0 0 0 3 206243
-0.001710 0.000206 0.119898 -0.276700 -0.191638 0.105276 -0.062500 1 0 0 0 0 0 3 207246
-0.001710 0.000205 0.119897 -0.282940 -0.198152 0.103482 -0.062500 1 0 0 0 0 0 3 208244
-0.001711 0.000205 0.119897 -0.286068 -0.201400 0.102865 -0.062500 1 0 0 0 0 0 3 209238
-0.001711 0.000205 0.119897 -0.287631 -0.203028 0.102642 -0.062500 1 0 0 0 0 0 3 210246
-0.001711 0.000205 0.119897 -0.288423 -0.203845 0.102577 -0.062500 1 0 0 0 0 0 3 211238
-0.001711 0.000205 0.119897 -0.288815 -0.204256 0.102546 -0.062500 1 0 0 0 0 0 3 212250
-0.001711 0.000205 0.119897 -0.289010 -0.204462 0.102540 -0.062500 1 0 0 0 0 0 3 213225
-0.001711 0.000205 0.119897 -0.289115 -0.204557 0.102538 -0.062500 1 0 0 0 0 0 3 214243
-0.001711 0.000205 0.119897 -0.289159 -0.204618 0.102530 -0.062500 1 0 0 0 0 0 3 215247
-0.001711 0.000205 0.119897 -0.289193 -0.204624 0.102535 -0.062500 1 0 0 0 0 0 3 216243
-0.001711 0.000205 0.119897 -0.289201 -0.204644 0.102536 -0.062500 1 0 0 0 0 0 3 217246
-0.001711 0.000205 0.119897 -0.289209 -0.204654 0.102529 -0.062500 1 0 0 0 0 0 3 218224
-0.001724 0.000191 0.119887 -0.109996 -0.012896 0.251862 -0.062500 1 0 0 0 0 0 3 219245
-0.001730 0.000184 0.119883 -0.169210 -0.077364 0.178927 -0.062500 1 0 0 0 0 0 3 220242
-0.001733 0.000181 0.119882 -0.214254 -0.125580 0.141114 -0.062500 1 0 0 0 0 0 3 221245
-0.001735 0.000179 0.119881 -0.238517 -0.151271 0.126731 -0.062500 1 0 0 0 0 0 3 222242
-0.001736 0.000178 0.119881 -0.250886 -0.164275 0.121613 -0.062500 1 0 0 0 0 0 3 223234
-0.001736 0.000178 0.119881 -0.257127 -0.170776 0.119828 -0.062500 1 0 0 0 0 0 3 224242
-0.001736 0.000177 0.119881 -0.260261 -0.174031 0.119203 -0.062500 1 0 0 0 0 0 3 225231
-0.001736 0.000177 0.119881 -0.261829 -0.175648 0.118992 -0.062500 1 0 0 0 0 0 3 226242
-0.001749 0.000164 0.119870 -0.083508 0.015191 0.268368 -0.062500 1 0 0 0 0 0 3 227232
-0.001751 0.000139 0.119877 -0.217231 0.203479 0.047245 -0.062500 1 0 0 0 0 0 3 228240
-0.001751 0.000126 0.119880 -0.238539 0.070203 0.081844 -0.062500 1 0 0 0 0 0 3 229230
-0.001751 0.000120 0.119881 -0.244264 -0.019215 0.104925 -0.062500 1 0 0 0 0 0 3 230231
-0.001751 0.000117 0.119881 -0.246495 -0.066223 0.114025 -0.062500 1 0 0 0 0 0 3 231241
-0.001752 0.000115 0.119881 -0.247481 -0.089958 0.117291 -0.062500 1 0 0 0 0 0 3 232229
-0.001752 0.000115 0.119881 -0.247965 -0.101847 0.118431 -0.062500 1 0 0 0 0 0 3 233241
-0.001770 0.000119 0.119891 0.014746 -0.169898 -0.021146 -0.062500 1 0 0 0 0 0 3 234229
-0.001780 0.000121 0.119894 -0.074533 -0.152006 0.047456 -0.062500 1 0 0 0 0 0 3 235241
-0.001784 0.000122 0.119896 -0.140728 -0.137890 0.082919 -0.062500 1 0 0 0 0 0 3 236230
-0.001799 0.000108 0.119885 0.003222 0.061232 0.246085 -0.062500 1 0 0 0 0 0 3 237240
-0.001807 0.000102 0.119882 -0.073550 0.000703 0.177761 -0.062500 1 0 0 0 0 0 3 238230
-0.001811 0.000099 0.119881 -0.127351 -0.045508 0.141520 -0.062500 1 0 0 0 0 0 3 239239
-0.001808 0.000079 0.119891 -0.230140 0.183079 -0.020253 -0.062500 1 0 0 0 0 0 3 240230
-0.001806 0.000069 0.119894 -0.220863 0.085592 0.047170 -0.062500 1 0 0 0 0 0 3 241240
-0.001818 0.000050 0.119885 -0.030657 0.207050 0.232766 -0.062500 1 0 0 0 0 0 3 242230
-0.001824 0.000041 0.119881 -0.083194 0.105643 0.173198 -0.062500 1 0 0 0 0 0 3 243241
-0.001827 0.000036 0.119880 -0.124742 0.038760 0.140079 -0.062500 1 0 0 0 0 0 3 244230
-0.001828 0.000034 0.119880 -0.147224 0.003695 0.127336 -0.062500 1 0 0 0 0 0 3 245239
-0.001829 0.000033 0.119880 -0.158696 -0.013992 0.122783 -0.062500 1 0 0 0 0 0 3 246229
-0.001824 0.000014 0.119890 -0.238648 0.230593 -0.026546 -0.062500 1 0 0 0 0 0 3 247231
-0.001821 0.000005 0.119894 -0.217704 0.141088 0.045152 -0.062500 1 0 0 0 0 0 3 248240
-0.001833 -0.000013 0.119884 -0.021708 0.266418 0.232408 -0.062500 1 0 0 0 0 0 3 249231
-0.001839 -0.000023 0.119881 -0.071260 0.167117 0.173259 -0.062500 1 0 0 0 0 0 3 250241
-0.001842 -0.000027 0.119880 -0.111299 0.101265 0.140279 -0.062500 1 0 0 0 0 0 3 251235
-0.001843 -0.000030 0.119880 -0.133031 0.066728 0.127580 -0.062500 1 0 0 0 0 0 3 252247
-0.001857 -0.000044 0.119869 0.034585 0.240470 0.273251 -0.062500 1 0 0 0 0 0 3 253249
-0.001863 -0.000052 0.119865 -0.029986 0.167585 0.198301 -0.062500 1 0 0 0 0 0 3 254259
-0.001867 -0.000055 0.119864 -0.077709 0.115146 0.159713 -0.062500 1 0 0 0 0 0 3 255364
-0.001881 -0.000071 0.119852 0.075280 0.278390 0.295368 -0.062500 1 0 0 0 0 0 3 256247
-0.001883 -0.000097 0.119859 -0.070870 0.453872 0.069283 -0.062500 1 0 0 0 0 0 3 257252
-0.001884 -0.000110 0.119861 -0.098520 0.313591 0.101546 -0.062500 1 0 0 0 0 0 3 258225
-0.001885 -0.000116 0.119862 -0.107388 0.220648 0.123753 -0.062500 1 0 0 0 0 0 3 259250
-0.001898 -0.000133 0.119852 0.067348 0.362835 0.283036 -0.062500 1 0 0 0 0 0 3 260244
-0.001904 -0.000142 0.119848 0.006657 0.274220 0.212690 -0.062500 1 0 0 0 0 0 3 261244
-0.001908 -0.000146 0.119847 -0.039082 0.213904 0.175683 -0.062500 1 0 0 0 0 0 3 262243
-0.001909 -0.000148 0.119846 -0.063701 0.182128 0.161573 -0.062500 1 0 0 0 0 0 3 263243
-0.001923 -0.000163 0.119835 0.102174 0.356896 0.307174 -0.062500 1 0 0 0 0 0 3 264242
-0.001930 -0.000170 0.119832 0.036996 0.284878 0.231844 -0.062500 1 0 0 0 0 0 3 265242
-0.001933 -0.000174 0.119830 -0.011023 0.232875 0.193093 -0.062500 1 0 0 0 0 0 3 266350
-0.001935 -0.000175 0.119830 -0.036796 0.205258 0.178376 -0.062500 1 0 0 0 0 0 3 267245
-0.001949 -0.000190 0.119819 0.128400 0.382009 0.323888 -0.062500 1 0 0 0 0 0 3 268248
-0.001956 -0.000197 0.119815 0.062965 0.311071 0.248429 -0.062500 1 0 0 0 0 0 3 269246
-0.001959 -0.000201 0.119814 0.014825 0.259623 0.209614 -0.062500 1 0 0 0 0 0 3 270372
-0.001961 -0.000203 0.119813 -0.011015 0.232279 0.194880 -0.062500 1 0 0 0 0 0 3 271368
-0.001962 -0.000204 0.119813 -0.024185 0.218418 0.189639 -0.062500 1 0 0 0 0 0 3 272243
-0.001962 -0.000204 0.119813 -0.030836 0.211468 0.187802 -0.062500 1 0 0 0 0 0 3 273223
-0.001962 -0.000204 0.119813 -0.034163 0.207993 0.187166 -0.062500 1 0 0 0 0 0 3 274368
-0.001975 -0.000218 0.119802 0.142374 0.396884 0.337836 -0.062500 1 0 0 0 0 0 3 275370
-0.001982 -0.000225 0.119799 0.082800 0.332151 0.264043 -0.062500 1 0 0 0 0 0 3 276242
-0.001980 -0.000246 0.119808 -0.036512 0.537688 0.078751 -0.062500 1 0 0 0 0 0 3 277348
-0.001979 -0.000257 0.119811 -0.037133 0.426528 0.136171 -0.062500 1 0 0 0 0 0 3 278366
-0.001978 -0.000263 0.119812 -0.030942 0.349590 0.168206 -0.062500 1 0 0 0 0 0 3 279368
-0.001978 -0.000265 0.119813 -0.027008 0.309014 0.180524 -0.062500 1 0 0 0 0 0 3 280369
-0.001978 -0.000267 0.119813 -0.024893 0.288538 0.184907 -0.062500 1 0 0 0 0 0 3 281244
-0.001977 -0.000267 0.119813 -0.023792 0.278279 0.186449 -0.062500 1 0 0 0 0 0 3 282367
-0.001977 -0.000268 0.119813 -0.023229 0.273152 0.186983 -0.062500 1 0 0 0 0 0 3 283370
-0.001977 -0.000268 0.119813 -0.022927 0.270585 0.187172 -0.062500 1 0 0 0 0 0 3 284365
-0.001977 -0.000268 0.119813 -0.022800 0.269297 0.187233 -0.062500 1 0 0 0 0 0 3 285364
-0.001977 -0.000268 0.119813 -0.022728 0.268654 0.187251 -0.062500 1 0 0 0 0 0 3 286363
-0.001977 -0.000268 0.119813 -0.022675 0.268351 0.187252 -0.062500 1 0 0 0 0 0 3 287367
-0.001977 -0.000268 0.119813 -0.022665 0.268174 0.187258 -0.062500 1 0 0 0 0 0 3 288238
-0.001977 -0.000268 0.119813 -0.022656 0.268097 0.187265 -0.062500 1 0 0 0 0 0 3 289242
-0.001977 -0.000268 0.119813 -0.022656 0.268061 0.187273 -0.062500 1 0 0 0 0 0 3 290366
-0.001977 -0.000268 0.119813 -0.022653 0.268048 0.187260 -0.062500 1 0 0 0 0 0 3 291368
-0.001977 -0.000268 0.119813 -0.022649 0.268037 0.187266 -0.062500 1 0 0 0 0 0 3 292370
-0.001977 -0.000268 0.119813 -0.022657 0.268028 0.187259 -0.062500 1 0 0 0 0 0 3 293357
-0.001977 -0.000268 0.119813 -0.022655 0.268015 0.187265 -0.062500 1 0 0 0 0 0 3 294365
-0.001977 -0.000268 0.119813 -0.022635 0.268019 0.187266 -0.062500 1 0 0 0 0 0 3 295368
-0.001977 -0.000268 0.119813 -0.022656 0.268026 0.187259 -0.062500 1 0 0 0 0 0 3 296356
-0.001977 -0.000268 0.119813 -0.022655 0.268015 0.187265 -0.062500 1 0 0 0 0 0 3 297246
-0.001977 -0.000268 0.119813 -0.022635 0.268019 0.187266 -0.062500 1 0 0 0 0 0 3 298348
-0.001977 -0.000268 0.119813 -0.022656 0.268026 0.187259 -0.062500 1 0 0 0 0 0 3 299367
-0.001977 -0.000268 0.119813 -0.022655 0.268015 0.187265 -0.062500 1 0 0 0 0 0 3 300223
-0.001977 -0.000268 0.119813 -0.022647 0.268022 0.187273 -0.062500 1 0 0 0 0 0 3 301347
-0.001977 -0.000268 0.119813 -0.022645 0.268023 0.187254 -0.062500 1 0 0 0 0 0 3 302366
-0.001977 -0.000268 0.119813 -0.022654 0.268014 0.187265 -0.062500 1 0 0 0 0 0 3 303366
-0.001977 -0.000268 0.119813 -0.022650 0.268034 0.187266 -0.062500 1 0 0 0 0 0 3 304228
-0.001977 -0.000268 0.119813 -0.022642 0.268013 0.187260 -0.062500 1 0 0 0 0 0 3 305366
-0.001977 -0.000268 0.119813 -0.022653 0.268013 0.187265 -0.062500 1 0 0 0 0 0 3 306354
-0.001977 -0.000268 0.119813 -0.022650 0.268034 0.187266 -0.062500 1 0 0 0 0 0 3 307431
-0.001977 -0.000268 0.119813 -0.022654 0.268016 0.187266 -0.062500 1 0 0 0 0 0 3 308407
-0.001977 -0.000268 0.119813 -0.022643 0.268011 0.187260 -0.062500 1 0 0 0 0 0 3 309434
-0.001977 -0.000268 0.119813 -0.022649 0.268033 0.187265 -0.062500 1 0 0 0 0 0 3 310408
-0.001977 -0.000268 0.119813 -0.022654 0.268016 0.187266 -0.062500 1 0 0 0 0 0 3 311421
-0.001977 -0.000268 0.119813 -0.022655 0.268014 0.187266 -0.062500 1 0 0 0 0 0 3 312406
-0.001977 -0.000268 0.119813 -0.022638 0.268031 0.187260 -0.062500 1 0 0 0 0 0 3 313420
-0.001977 -0.000268 0.119813 -0.022653 0.268015 0.187265 -0.062500 1 0 0 0 0 0 3 314419
-0.001977 -0.000268 0.119813 -0.022655 0.268013 0.187266 -0.062500 1 0 0 0 0 0 3 315355
-0.001977 -0.000268 0.119813 -0.022638 0.268031 0.187260 -0.062500 1 0 0 0 0 0 3 316363
-0.001977 -0.000268 0.119813 -0.022653 0.268015 0.187265 -0.062500 1 0 0 0 0 0 3 317353
-0.001977 -0.000268 0.119813 -0.022658 0.268025 0.187259 -0.062500 1 0 0 0 0 0 3 318363
-0.001977 -0.000268 0.119813 -0.022647 0.268024 0.187272 -0.062500 1 0 0 0 0 0 3 319353
-0.001977 -0.000268 0.119813 -0.022642 0.268012 0.187260 -0.062500 1 0 0 0 0 0 3 320363
-0.001977 -0.000268 0.119813 -0.022657 0.268025 0.187259 -0.062500 1 0 0 0 0 0 3 321352
-0.001977 -0.000268 0.119813 -0.022647 0.268024 0.187272 -0.062500 1 0 0 0 0 0 3 322362
-0.001977 -0.000268 0.119813 -0.022642 0.268012 0.187260 -0.062500 1 0 0 0 0 0 3 323354
-0.001977 -0.000268 0.119813 -0.022657 0.268025 0.187259 -0.062500 1 0 0 0 0 0 3 324363
-0.001977 -0.000268 0.119813 -0.022647 0.268023 0.187272 -0.062500 1 0 0 0 0 0 3 325352
-0.001977 -0.000268 0.119813 -0.022654 0.268015 0.187267 -0.062500 1 0 0 0 0 0 3 326362
-0.001977 -0.000268 0.119813 -0.022646 0.268022 0.187253 -0.062500 1 0 0 0 0 0 3 327354
-0.001977 -0.000268 0.119813 -0.022646 0.268023 0.187271 -0.062500 1 0 0 0 0 0 3 328362
-0.001977 -0.000268 0.119813 -0.022657 0.268026 0.187260 -0.062500 1 0 0 0 0 0 3 329353
-0.001977 -0.000268 0.119813 -0.022655 0.268015 0.187265 -0.062500 1 0 0 0 0 0 3 330353
-0.001977 -0.000268 0.119813 -0.022635 0.268020 0.187267 -0.062500 1 0 0 0 0 0 3 331363
-0.001977 -0.000268 0.119813 -0.022656 0.268026 0.187259 -0.062500 1 0 0 0 0 0 3 332352
-0.001977 -0.000268 0.119813 -0.022655 0.268015 0.187265 -0.062500 1 0 0 0 0 0 3 333360
-0.001977 -0.000268 0.119813 -0.022635 0.268019 0.187266 -0.062500 1 0 0 0 0 0 3 334352
-0.001977 -0.000268 0.119813 -0.022656 0.268026 0.187259 -0.062500 1 0 0 0 0 0 3 335355
-0.001977 -0.000268 0.119813 -0.022655 0.268015 0.187265 -0.062500 1 0 0 0 0 0 3 336363
-0.001977 -0.000268 0.119813 -0.022647 0.268022 0.187273 -0.062500 1 0 0 0 0 0 3 337353
-0.001977 -0.000268 0.119813 -0.022645 0.268023 0.187254 -0.062500 1 0 0 0 0 0 3 338374
-0.001977 -0.000268 0.119813 -0.022654 0.268014 0.187265 -0.062500 1 0 0 0 0 0 3 339363
-0.001977 -0.000268 0.119813 -0.022647 0.268022 0.187273 -0.062500 1 0 0 0 0 0 3 340366
-0.001977 -0.000268 0.119813 -0.022645 0.268023 0.187254 -0.062500 1 0 0 0 0 0 3 341362
-0.001977 -0.000268 0.119813 -0.022654 0.268014 0.187265 -0.062500 1 0 0 0 0 0 3 342368
-0.001977 -0.000268 0.119813 -0.022646 0.268022 0.187273 -0.062500 1 0 0 0 0 0 3 343365
-0.001977 -0.000268 0.119813 -0.022645 0.268023 0.187254 -0.062500 1 0 0 0 0 0 3 344366
-0.001977 -0.000268 0.119813 -0.022653 0.268014 0.187265 -0.062500 1 0 0 0 0 0 3 345367
-0.001977 -0.000268 0.119813 -0.022650 0.268034 0.187266 -0.062500 1 0 0 0 0 0 3 346364
-0.001977 -0.000268 0.119813 -0.022654 0.268016 0.187266 -0.062500 1 0 0 0 0 0 3 347366
-0.001977 -0.000268 0.119813 -0.022643 0.268011 0.187260 -0.062500 1 0 0 0 0 0 3 348367
-0.001977 -0.000268 0.119813 -0.022648 0.268033 0.187265 -0.062500 1 0 0 0 0 0 3 349364
-0.001977 -0.000268 0.119813 -0.022654 0.268016 0.187266 -0.062500 1 0 0 0 0 0 3 350366
-0.001977 -0.000268 0.119813 -0.022655 0.268014 0.187266 -0.062500 1 0 0 0 0 0 3 351366
-0.001977 -0.000268 0.119813 -0.022638 0.268031 0.187260 -0.062500 1 0 0 0 0 0 3 352364
-0.001977 -0.000268 0.119813 -0.022653 0.268015 0.187265 -0.062500 1 0 0 0 0 0 3 353369
-0.001977 -0.000268 0.119813 -0.022655 0.268013 0.187266 -0.062500 1 0 0 0 0 0 3 354366
-0.001977 -0.000268 0.119813 -0.022638 0.268031 0.187260 -0.062500 1 0 0 0 0 0 3 355374
-0.001977 -0.000268 0.119813 -0.022653 0.268015 0.187265 -0.062500 1 0 0 0 0 0 3 356367
-0.001977 -0.000268 0.119813 -0.022658 0.268025 0.187259 -0.062500 1 0 0 0 0 0 3 357364
-0.001977 -0.000268 0.119813 -0.022647 0.268024 0.187272 -0.062500 1 0 0 0 0 0 3 358366
-0.001977 -0.000268 0.119813 -0.022642 0.268012 0.187260 -0.062500 1 0 0 0 0 0 3 359347
-0.001977 -0.000268 0.119813 -0.022657 0.268025 0.187259 -0.062500 1 0 0 0 0 0 3 360364
-0.001977 -0.000268 0.119813 -0.022647 0.268024 0.187272 -0.062500 1 0 0 0 0 0 3 361362
-0.001977 -0.000268 0.119813 -0.022642 0.268012 0.187260 -0.062500 1 0 0 0 0 0 3 362363
-0.001977 -0.000268 0.119813 -0.022657 0.268025 0.187259 -0.062500 1 0 0 0 0 0 3 363365
-0.001977 -0.000268 0.119813 -0.022647 0.268023 0.187272 -0.062500 1 0 0 0 0 0 3 364366
-0.001977 -0.000268 0.119813 -0.022654 0.268015 0.187267 -0.062500 1 0 0 0 0 0 3 365364
-0.001977 -0.000268 0.119813 -0.022646 0.268022 0.187253 -0.062500 1 0 0 0 0 0 3 366366
-0.001977 -0.000268 0.119813 -0.022646 0.268023 0.187271 -0.062500 1 0 0 0 0 0 3 367348
-0.001996 -0.000264 0.119823 0.240517 0.206228 0.047739 -0.062500 1 0 0 0 0 0 3 368365
-0.002005 -0.000261 0.119826 0.151176 0.226767 0.115993 -0.062500 1 0 0 0 0 0 3 369363
-0.002023 -0.000274 0.119817 0.263088 0.432796 0.302422 -0.062500 1 0 0 0 0 0 3 370362
-0.002032 -0.000280 0.119813 0.169366 0.377339 0.242017 -0.062500 1 0 0 0 0 0 3 371365
-0.002036 -0.000283 0.119812 0.106968 0.333706 0.208506 -0.062500 1 0 0 0 0 0 3 372346
-0.002038 -0.000285 0.119812 0.074009 0.310256 0.195614 -0.062500 1 0 0 0 0 0 3 373363
-0.002039 -0.000286 0.119812 0.057287 0.298343 0.191013 -0.062500 1 0 0 0 0 0 3 374364
-0.002040 -0.000286 0.119811 0.048881 0.292379 0.189411 -0.062500 1 0 0 0 0 0 3 375364
-0.002040 -0.000286 0.119811 0.044646 0.289402 0.188848 -0.062500 1 0 0 0 0 0 3 376345
-0.002040 -0.000286 0.119811 0.042533 0.287901 0.188649 -0.062500 1 0 0 0 0 0 3 377345
-0.002040 -0.000286 0.119811 0.041476 0.287149 0.188586 -0.062500 1 0 0 0 0 0 3 378365
-0.002040 -0.000286 0.119811 0.040942 0.286774 0.188561 -0.062500 1 0 0 0 0 0 3 379358
-0.002040 -0.000286 0.119811 0.040680 0.286585 0.188545 -0.062500 1 0 0 0 0 0 3 380366
-0.002040 -0.000286 0.119811 0.040547 0.286497 0.188553 -0.062500 1 0 0 0 0 0 3 381363
-0.002040 -0.000286 0.119811 0.040491 0.286440 0.188553 -0.062500 1 0 0 0 0 0 3 382365
-0.002040 -0.000286 0.119811 0.040448 0.286424 0.188552 -0.062500 1 0 0 0 0 0 3 383365
-0.002040 -0.000286 0.119811 0.040425 0.286418 0.188552 -0.062500 1 0 0 0 0 0 3 384368
-0.002040 -0.000286 0.119811 0.040419 0.286398 0.188551 -0.062500 1 0 0 0 0 0 3 385362
-0.002040 -0.000286 0.119811 0.040415 0.286407 0.188545 -0.062500 1 0 0 0 0 0 3 386362
-0.002040 -0.000286 0.119811 0.040418 0.286397 0.188551 -0.062500 1 0 0 0 0 0 3 387364
-0.002040 -0.000286 0.119811 0.040415 0.286408 0.188544 -0.062500 1 0 0 0 0 0 3 388345
-0.002040 -0.000286 0.119811 0.040418 0.286397 0.188550 -0.062500 1 0 0 0 0 0 3 389361
-0.002040 -0.000286 0.119811 0.040419 0.286396 0.188551 -0.062500 1 0 0 0 0 0 3 390363
-0.002040 -0.000286 0.119811 0.040416 0.286407 0.188545 -0.062500 1 0 0 0 0 0 3 391359
-0.002040 -0.000286 0.119811 0.040419 0.286397 0.188550 -0.062500 1 0 0 0 0 0 3 392352
-0.002040 -0.000286 0.119811 0.040419 0.286396 0.188551 -0.062500 1 0 0 0 0 0 3 393362
-0.002040 -0.000286 0.119811 0.040416 0.286407 0.188545 -0.062500 1 0 0 0 0 0 3 394352
-0.002040 -0.000286 0.119811 0.040419 0.286397 0.188550 -0.062500 1 0 0 0 0 0 3 395362
-0.002040 -0.000286 0.119811 0.040420 0.286396 0.188551 -0.062500 1 0 0 0 0 0 3 396350
-0.002040 -0.000286 0.119811 0.040417 0.286407 0.188544 -0.062500 1 0 0 0 0 0 3 397351
-0.002040 -0.000286 0.119811 0.040420 0.286397 0.188550 -0.062500 1 0 0 0 0 0 3 398361
-0.002059 -0.000282 0.119821 0.303732 0.224590 0.049238 -0.062500 1 0 0 0 0 0 3 399351
-0.002069 -0.000280 0.119825 0.214301 0.245133 0.117377 -0.062500 1 0 0 0 0 0 3 400360
-0.002073 -0.000279 0.119826 0.148080 0.260659 0.152627 -0.062500 1 0 0 0 0 0 3 401357
-0.002076 -0.000278 0.119826 0.113029 0.269012 0.166011 -0.062500 1 0 0 0 0 0 3 402361
-0.002077 -0.000278 0.119827 0.095377 0.273258 0.170775 -0.062500 1 0 0 0 0 0 3 403350
-0.002077 -0.000278 0.119827 0.086582 0.275377 0.172435 -0.062500 1 0 0 0 0 0 3 404361
-0.002078 -0.000278 0.119827 0.082183 0.276449 0.173014 -0.062500 1 0 0 0 0 0 3 405350
-0.002078 -0.000278 0.119827 0.079993 0.276995 0.173210 -0.062500 1 0 0 0 0 0 3 406360
-0.002078 -0.000278 0.119827 0.078895 0.277250 0.173280 -0.062500 1 0 0 0 0 0 3 407351
-0.002078 -0.000278 0.119827 0.078354 0.277399 0.173307 -0.062500 1 0 0 0 0 0 3 408360
-0.002078 -0.000278 0.119827 0.078080 0.277457 0.173309 -0.062500 1 0 0 0 0 0 3 409350
-0.002078 -0.000278 0.119827 0.077935 0.277490 0.173319 -0.062500 1 0 0 0 0 0 3 410359
-0.002078 -0.000278 0.119827 0.077876 0.277515 0.173319 -0.062500 1 0 0 0 0 0 3 411351
-0.002078 -0.000278 0.119827 0.077833 0.277505 0.173318 -0.062500 1 0 0 0 0 0 3 412359
-0.002078 -0.000278 0.119827 0.077823 0.277527 0.173325 -0.062500 1 0 0 0 0 0 3 413349
-0.002078 -0.000278 0.119827 0.077814 0.277520 0.173319 -0.062500 1 0 0 0 0 0 3 414349
-0.002078 -0.000278 0.119827 0.077814 0.277519 0.173318 -0.062500 1 0 0 0 0 0 3 415361
-0.002078 -0.000278 0.119827 0.077811 0.277531 0.173311 -0.062500 1 0 0 0 0 0 3 416350
-0.002078 -0.000278 0.119827 0.077802 0.277523 0.173323 -0.062500 1 0 0 0 0 0 3 417358
-0.002078 -0.000278 0.119827 0.077801 0.277522 0.173325 -0.062500 1 0 0 0 0 0 3 418337
-0.002078 -0.000278 0.119827 0.077810 0.277531 0.173312 -0.062500 1 0 0 0 0 0 3 419335
-0.002078 -0.000278 0.119827 0.077802 0.277523 0.173324 -0.062500 1 0 0 0 0 0 3 420361
-0.002078 -0.000278 0.119827 0.077814 0.277520 0.173319 -0.062500 1 0 0 0 0 0 3 421359
-0.002078 -0.000278 0.119827 0.077800 0.277534 0.173318 -0.062500 1 0 0 0 0 0 3 422363
-0.002078 -0.000278 0.119827 0.077813 0.277521 0.173318 -0.062500 1 0 0 0 0 0 3 423367
-0.002078 -0.000278 0.119827 0.077795 0.277513 0.173317 -0.062500 1 0 0 0 0 0 3 424356
-0.002078 -0.000278 0.119827 0.077809 0.277530 0.173311 -0.062500 1 0 0 0 0 0 3 425360
-0.002078 -0.000278 0.119827 0.077802 0.277523 0.173323 -0.062500 1 0 0 0 0 0 3 426369
-0.002078 -0.000278 0.119827 0.077810 0.277531 0.173312 -0.062500 1 0 0 0 0 0 3 427359
-0.002078 -0.000278 0.119827 0.077803 0.277523 0.173323 -0.062500 1 0 0 0 0 0 3 428368
-0.002078 -0.000278 0.119827 0.077802 0.277522 0.173325 -0.062500 1 0 0 0 0 0 3 429365
-0.002078 -0.000278 0.119827 0.077810 0.277531 0.173312 -0.062500 1 0 0 0 0 0 3 430362
-0.002078 -0.000278 0.119827 0.077802 0.277523 0.173324 -0.062500 1 0 0 0 0 0 3 431365
-0.002078 -0.000278 0.119827 0.077801 0.277522 0.173325 -0.062500 1 0 0 0 0 0 3 432361
-0.002078 -0.000278 0.119827 0.077810 0.277531 0.173312 -0.062500 1 0 0 0 0 0 3 433363
-0.002078 -0.000278 0.119827 0.077802 0.277524 0.173324 -0.062500 1 0 0 0 0 0 3 434362
-0.002078 -0.000278 0.119827 0.077802 0.277523 0.173305 -0.062500 1 0 0 0 0 0 3 435363
-0.002078 -0.000278 0.119827 0.077801 0.277522 0.173323 -0.062500 1 0 0 0 0 0 3 436372
-0.002078 -0.000278 0.119827 0.077801 0.277522 0.173325 -0.062500 1 0 0 0 0 0 3 437363
-0.002078 -0.000278 0.119827 0.077809 0.277531 0.173312 -0.062500 1 0 0 0 0 0 3 438370
-0.002078 -0.000278 0.119827 0.077802 0.277523 0.173324 -0.062500 1 0 0 0 0 0 3 439367
-0.002078 -0.000278 0.119827 0.077813 0.277520 0.173319 -0.062500 1 0 0 0 0 0 3 440362
-0.002078 -0.000278 0.119827 0.077799 0.277534 0.173318 -0.062500 1 0 0 0 0 0 3 441364
-0.002078 -0.000278 0.119827 0.077813 0.277521 0.173318 -0.062500 1 0 0 0 0 0 3 442361
-0.002078 -0.000278 0.119827 0.077803 0.277522 0.173324 -0.062500 1 0 0 0 0 0 3 443364
-0.002078 -0.000278 0.119827 0.077810 0.277531 0.173312 -0.062500 1 0 0 0 0 0 3 444361
-0.002078 -0.000278 0.119827 0.077803 0.277524 0.173324 -0.062500 1 0 0 0 0 0 3 445361
-0.002078 -0.000278 0.119827 0.077806 0.277511 0.173312 -0.062500 1 0 0 0 0 0 3 446361
-0.002078 -0.000278 0.119827 0.077798 0.277532 0.173317 -0.062500 1 0 0 0 0 0 3 447361
-0.002078 -0.000278 0.119827 0.077801 0.277523 0.173324 -0.062500 1 0 0 0 0 0 3 448365
-0.002078 -0.000278 0.119827 0.077813 0.277519 0.173319 -0.062500 1 0 0 0 0 0 3 449363
-0.002078 -0.000278 0.119827 0.077811 0.277530 0.173311 -0.062500 1 0 0 0 0 0 3 450360
-0.002078 -0.000278 0.119827 0.077803 0.277523 0.173323 -0.062500 1 0 0 0 0 0 3 451362
-0.002078 -0.000278 0.119827 0.077802 0.277522 0.173325 -0.062500 1 0 0 0 0 0 3 452366
-0.002078 -0.000278 0.119827 0.077810 0.277531 0.173312 -0.062500 1 0 0 0 0 0 3 453361
-0.002078 -0.000278 0.119827 0.077803 0.277523 0.173324 -0.062500 1 0 0 0 0 0 3 454361
-0.002078 -0.000278 0.119827 0.077798 0.277534 0.173318 -0.062500 1 0 0 0 0 0 3 455362
-0.002078 -0.000278 0.119827 0.077813 0.277521 0.173318 -0.062500 1 0 0 0 0 0 3 456361
-0.002078 -0.000278 0.119827 0.077803 0.277522 0.173325 -0.062500 1 0 0 0 0 0 3 457360
-0.002078 -0.000278 0.119827 0.077802 0.277522 0.173305 -0.062500 1 0 0 0 0 0 3 458361
-0.002078 -0.000278 0.119827 0.077801 0.277522 0.173323 -0.062500 1 0 0 0 0 0 3 459361
-0.002078 -0.000278 0.119827 0.077813 0.277519 0.173318 -0.062500 1 0 0 0 0 0 3 460362
-0.002078 -0.000278 0.119827 0.077799 0.277533 0.173318 -0.062500 1 0 0 0 0 0 3 461354
-0.002078 -0.000278 0.119827 0.077801 0.277524 0.173324 -0.062500 1 0 0 0 0 0 3 462364
-0.002078 -0.000278 0.119827 0.077810 0.277531 0.173312 -0.062500 1 0 0 0 0 0 3 463368
-0.002078 -0.000278 0.119827 0.077802 0.277524 0.173324 -0.062500 1 0 0 0 0 0 3 464361
-0.002078 -0.000278 0.119827 0.077813 0.277520 0.173319 -0.062500 1 0 0 0 0 0 3 465359
-0.002078 -0.000278 0.119827 0.077799 0.277534 0.173318 -0.062500 1 0 0 0 0 0 3 466361
-0.002078 -0.000278 0.119827 0.077813 0.277521 0.173318 -0.062500 1 0 0 0 0 0 3 467361
-0.002078 -0.000278 0.119827 0.077803 0.277522 0.173325 -0.062500 1 0 0 0 0 0 3 468362
-0.002078 -0.000278 0.119827 0.077802 0.277522 0.173305 -0.062500 1 0 0 0 0 0 3 469360
-0.002078 -0.000278 0.119827 0.077801 0.277522 0.173323 -0.062500 1 0 0 0 0 0 3 470361
-0.002078 -0.000278 0.119827 0.077801 0.277522 0.173325 -0.062500 1 0 0 0 0 0 3 471362
-0.002078 -0.000278 0.119827 0.077810 0.277531 0.173312 -0.062500 1 0 0 0 0 0 3 472360
-0.002078 -0.000278 0.119827 0.077802 0.277523 0.173324 -0.062500 1 0 0 0 0 0 3 473361
-0.002078 -0.000278 0.119827 0.077813 0.277519 0.173319 -0.062500 1 0 0 0 0 0 3 474351
-0.002078 -0.000278 0.119827 0.077799 0.277534 0.173318 -0.062500 1 0 0 0 0 0 3 475360
-0.002078 -0.000278 0.119827 0.077801 0.277524 0.173324 -0.062500 1 0 0 0 0 0 3 476349
-0.002078 -0.000278 0.119827 0.077810 0.277532 0.173312 -0.062500 1 0 0 0 0 0 3 477359
-0.002078 -0.000278 0.119827 0.077802 0.277524 0.173324 -0.062500 1 0 0 0 0 0 3 478348
-0.002078 -0.000278 0.119827 0.077814 0.277520 0.173319 -0.062500 1 0 0 0 0 0 3 479349
-0.002078 -0.000278 0.119827 0.077791 0.277525 0.173311 -0.062500 1 0 0 0 0 0 3 480357
-0.002078 -0.000278 0.119827 0.077812 0.277520 0.173317 -0.062500 1 0 0 0 0 0 3 481357
-0.002078 -0.000278 0.119827 0.077802 0.277522 0.173324 -0.062500 1 0 0 0 0 0 3 482347
-0.002078 -0.000278 0.119827 0.077810 0.277531 0.173312 -0.062500 1 0 0 0 0 0 3 483353
-0.002078 -0.000278 0.119827 0.077802 0.277523 0.173323 -0.062500 1 0 0 0 0 0 3 484358
-0.002078 -0.000278 0.119827 0.077801 0.277522 0.173325 -0.062500 1 0 0 0 0 0 3 485350
-0.002078 -0.000278 0.119827 0.077810 0.277531 0.173312 -0.062500 1 0 0 0 0 0 3 486348
-0.002078 -0.000278 0.119827 0.077802 0.277523 0.173324 -0.062500 1 0 0 0 0 0 3 487358
-0.002078 -0.000278 0.119827 0.077814 0.277520 0.173319 -0.062500 1 0 0 0 0 0 3 488347
-0.002078 -0.000278 0.119827 0.077799 0.277534 0.173318 -0.062500 1 0 0 0 0 0 3 489357
-0.002078 -0.000278 0.119827 0.077813 0.277521 0.173318 -0.062500 1 0 0 0 0 0 3 490346
-0.002078 -0.000278 0.119827 0.077791 0.277525 0.173311 -0.062500 1 0 0 0 0 0 3 491358
-0.002078 -0.000278 0.119827 0.077800 0.277523 0.173323 -0.062500 1 0 0 0 0 0 3 492347
-0.002078 -0.000278 0.119827 0.077813 0.277519 0.173319 -0.062500 1 0 0 0 0 0 3 493347
-0.002078 -0.000278 0.119827 0.077811 0.277531 0.173311 -0.062500 1 0 0 0 0 0 3 494357
-0.002078 -0.000278 0.119827 0.077803 0.277523 0.173323 -0.062500 1 0 0 0 0 0 3 495352
-0.002078 -0.000278 0.119827 0.077801 0.277522 0.173325 -0.062500 1 0 0 0 0 0 3 496357
-0.002078 -0.000278 0.119827 0.077810 0.277531 0.173312 -0.062500 1 0 0 0 0 0 3 497357
-0.002078 -0.000278 0.119827 0.077802 0.277523 0.173324 -0.062500 1 0 0 0 0 0 3 498347
-0.002078 -0.000278 0.119827 0.077814 0.277520 0.173319 -0.062500 1 0 0 0 0 0 3 499358
-0.002078 -0.000278 0.119827 0.077800 0.277534 0.173318 -0.062500 1 0 0 0 0 0 3 500358
-0.002078 -0.000278 0.119827 0.077801 0.277524 0.173325 -0.062500 1 0 0 0 0 0 3 501347
-0.002078 -0.000278 0.119827 0.077802 0.277523 0.173305 -0.062500 1 0 0 0 0 0 3 502356
-0.002078 -0.000278 0.119827 0.077801 0.277522 0.173323 -0.062500 1 0 0 0 0 0 3 503371
-0.002078 -0.000278 0.119827 0.077813 0.277519 0.173318 -0.062500 1 0 0 0 0 0 3 504366
-0.002078 -0.000278 0.119827 0.077803 0.277522 0.173324 -0.062500 1 0 0 0 0 0 3 505387
-0.002078 -0.000278 0.119827 0.077810 0.277531 0.173312 -0.062500 1 0 0 0 0 0 3 506366
-0.002078 -0.000278 0.119827 0.077802 0.277523 0.173324 -0.062500 1 0 0 0 0 0 3 507365
-0.002078 -0.000278 0.119827 0.077798 0.277534 0.173318 -0.062500 1 0 0 0 0 0 3 508367
-0.002078 -0.000278 0.119827 0.077813 0.277521 0.173318 -0.062500 1 0 0 0 0 0 3 509364
-0.002078 -0.000278 0.119827 0.077803 0.277522 0.173325 -0.062500 1 0 0 0 0 0 3 510366
-0.002078 -0.000278 0.119827 0.077810 0.277531 0.173312 -0.062500 1 0 0 0 0 0 3 511369
-0.002078 -0.000278 0.119827 0.077802 0.277524 0.173324 -0.062500 1 0 0 0 0 0 3 512361
-0.002078 -0.000278 0.119827 0.077805 0.277511 0.173312 -0.062500 1 0 0 0 0 0 3 513352
-0.002078 -0.000278 0.119827 0.077798 0.277532 0.173317 -0.062500 1 0 0 0 0 0 3 514359
-0.002078 -0.000278 0.119827 0.077801 0.277523 0.173324 -0.062500 1 0 0 0 0 0 3 515363
-0.002078 -0.000278 0.119827 0.077813 0.277519 0.173319 -0.062500 1 0 0 0 0 0 3 516359
-0.002078 -0.000278 0.119827 0.077811 0.277531 0.173311 -0.062500 1 0 0 0 0 0 3 517361
-0.002078 -0.000278 0.119827 0.077803 0.277523 0.173323 -0.062500 1 0 0 0 0 0 3 518358
-0.002078 -0.000278 0.119827 0.077798 0.277534 0.173318 -0.062500 1 0 0 0 0 0 3 519365
-0.002078 -0.000278 0.119827 0.077813 0.277521 0.173318 -0.062500 1 0 0 0 0 0 3 520366
-0.002078 -0.000278 0.119827 0.077803 0.277522 0.173324 -0.062500 1 0 0 0 0 0 3 521363
-0.002078 -0.000278 0.119827 0.077810 0.277531 0.173312 -0.062500 1 0 0 0 0 0 3 522357
-0.002078 -0.000278 0.119827 0.077803 0.277524 0.173324 -0.062500 1 0 0 0 0 0 3 523367
-0.002078 -0.000278 0.119827 0.077793 0.277514 0.173318 -0.062500 1 0 0 0 0 0 3 524359
-0.002078 -0.000278 0.119827 0.077809 0.277530 0.173311 -0.062500 1 0 0 0 0 0 3 525358
-0.002078 -0.000278 0.119827 0.077802 0.277523 0.173323 -0.062500 1 0 0 0 0 0 3 526359
-0.002078 -0.000278 0.119827 0.077813 0.277519 0.173319 -0.062500 1 0 0 0 0 0 3 527360
-0.002078 -0.000278 0.119827 0.077799 0.277533 0.173318 -0.062500 1 0 0 0 0 0 3 528341
-0.002078 -0.000278 0.119827 0.077801 0.277524 0.173324 -0.062500 1 0 0 0 0 0 3 529340
-0.002078 -0.000278 0.119827 0.077810 0.277531 0.173312 -0.062500 1 0 0 0 0 0 3 530358
-0.002078 -0.000278 0.119827 0.077802 0.277524 0.173324 -0.062500 1 0 0 0 0 0 3 531362
-0.002078 -0.000278 0.119827 0.077813 0.277520 0.173319 -0.062500 1 0 0 0 0 0 3 532359
-0.002078 -0.000278 0.119827 0.077799 0.277534 0.173318 -0.062500 1 0 0 0 0 0 3 533361
-0.002078 -0.000278 0.119827 0.077813 0.277521 0.173318 -0.062500 1 0 0 0 0 0 3 534357
-0.002078 -0.000278 0.119827 0.077803 0.277522 0.173325 -0.062500 1 0 0 0 0 0 3 535363
-0.002078 -0.000278 0.119827 0.077802 0.277522 0.173305 -0.062500 1 0 0 0 0 0 3 536357
-0.002078 -0.000278 0.119827 0.077801 0.277522 0.173323 -0.062500 1 0 0 0 0 0 3 537358
-0.002078 -0.000278 0.119827 0.077801 0.277522 0.173325 -0.062500 1 0 0 0 0 0 3 538356
-0.002078 -0.000278 0.119827 0.077810 0.277531 0.173312 -0.062500 1 0 0 0 0 0 3 539359
-0.002078 -0.000278 0.119827 0.077802 0.277523 0.173324 -0.062500 1 0 0 0 0 0 3 540356
-0.002078 -0.000278 0.119827 0.077813 0.277519 0.173319 -0.062500 1 0 0 0 0 0 3 541356
-0.002078 -0.000278 0.119827 0.077812 0.277531 0.173311 -0.062500 1 0 0 0 0 0 3 542363
-0.002078 -0.000278 0.119827 0.077803 0.277523 0.173323 -0.062500 1 0 0 0 0 0 3 543340
-0.002078 -0.000278 0.119827 0.077798 0.277534 0.173318 -0.062500 1 0 0 0 0 0 3 544361
-0.002078 -0.000278 0.119827 0.077801 0.277524 0.173324 -0.062500 1 0 0 0 0 0 3 545350
-0.002078 -0.000278 0.119827 0.077805 0.277511 0.173312 -0.062500 1 0 0 0 0 0 3 546357
-0.002078 -0.000278 0.119827 0.077810 0.277530 0.173310 -0.062500 1 0 0 0 0 0 3 547362
-0.002078 -0.000278 0.119827 0.077802 0.277523 0.173323 -0.062500 1 0 0 0 0 0 3 548358
-0.002078 -0.000278 0.119827 0.077801 0.277522 0.173325 -0.062500 1 0 0 0 0 0 3 549356
-0.002078 -0.000278 0.119827 0.077810 0.277531 0.173312 -0.062500 1 0 0 0 0 0 3 550338
-0.002078 -0.000278 0.119827 0.077802 0.277523 0.173324 -0.062500 1 0 0 0 0 0 3 551357
-0.002078 -0.000278 0.119827 0.077814 0.277519 0.173319 -0.062500 1 0 0 0 0 0 3 552356
-0.002078 -0.000278 0.119827 0.077799 0.277534 0.173318 -0.062500 1 0 0 0 0 0 3 553356
-0.002078 -0.000278 0.119827 0.077801 0.277524 0.173324 -0.062500 1 0 0 0 0 0 3 554339
-0.002078 -0.000278 0.119827 0.077810 0.277532 0.173312 -0.062500 1 0 0 0 0 0 3 555359
-0.002078 -0.000278 0.119827 0.077802 0.277524 0.173324 -0.062500 1 0 0 0 0 0 3 556356
-0.002078 -0.000278 0.119827 0.077814 0.277520 0.173319 -0.062500 1 0 0 0 0 0 3 557346
-0.002078 -0.000278 0.119827 0.077791 0.277525 0.173311 -0.062500 1 0 0 0 0 0 3 558356
-0.002078 -0.000278 0.119827 0.077800 0.277523 0.173323 -0.062500 1 0 0 0 0 0 3 559400
-0.002078 -0.000278 0.119827 0.077813 0.277519 0.173319 -0.062500 1 0 0 0 0 0 3 560415
-0.002078 -0.000278 0.119827 0.077811 0.277531 0.173311 -0.062500 1 0 0 0 0 0 3 561396
-0.002078 -0.000278 0.119827 0.077802 0.277523 0.173323 -0.062500 1 0 0 0 0 0 3 562413
-0.002078 -0.000278 0.119827 0.077801 0.277522 0.173325 -0.062500 1 0 0 0 0 0 3 563397
-0.002078 -0.000278 0.119827 0.077810 0.277531 0.173312 -0.062500 1 0 0 0 0 0 3 564397
-0.002078 -0.000278 0.119827 0.077802 0.277523 0.173324 -0.062500 1 0 0 0 0 0 3 565411
-0.002078 -0.000278 0.119827 0.077814 0.277520 0.173319 -0.062500 1 0 0 0 0 0 3 566396
-0.002078 -0.000278 0.119827 0.077800 0.277534 0.173318 -0.062500 1 0 0 0 0 0 3 567356
-0.002078 -0.000278 0.119827 0.077801 0.277524 0.173325 -0.062500 1 0 0 0 0 0 3 568345
-0.002078 -0.000278 0.119827 0.077802 0.277523 0.173305 -0.062500 1 0 0 0 0 0 3 569355
-0.002078 -0.000278 0.119827 0.077801 0.277522 0.173323 -0.062500 1 0 0 0 0 0 3 570345
-0.002078 -0.000278 0.119827 0.077813 0.277519 0.173318 -0.062500 1 0 0 0 0 0 3 571356
-0.002078 -0.000278 0.119827 0.077811 0.277531 0.173311 -0.062500 1 0 0 0 0 0 3 572345
-0.002078 -0.000278 0.119827 0.077803 0.277523 0.173323 -0.062500 1 0 0 0 0 0 3 573355
-0.002078 -0.000278 0.119827 0.077802 0.277522 0.173325 -0.062500 1 0 0 0 0 0 3 574345
-0.002078 -0.000278 0.119827 0.077810 0.277531 0.173312 -0.062500 1 0 0 0 0 0 3 575354
-0.002078 -0.000278 0.119827 0.077802 0.277523 0.173324 -0.062500 1 0 0 0 0 0 3 576345
-0.002078 -0.000278 0.119827 0.077801 0.277523 0.173325 -0.062500 1 0 0 0 0 0 3 577354
-0.002078 -0.000278 0.119827 0.077810 0.277531 0.173312 -0.062500 1 0 0 0 0 0 3 578344
-0.002078 -0.000278 0.119827 0.077802 0.277524 0.173324 -0.062500 1 0 0 0 0 0 3 579357
-0.002078 -0.000278 0.119827 0.077805 0.277511 0.173312 -0.062500 1 0 0 0 0 0 3 580344
-0.002078 -0.000278 0.119827 0.077798 0.277532 0.173317 -0.062500 1 0 0 0 0 0 3 581343
-0.002078 -0.000278 0.119827 0.077801 0.277523 0.173324 -0.062500 1 0 0 0 0 0 3 582352
-0.002078 -0.000278 0.119827 0.077809 0.277531 0.173312 -0.062500 1 0 0 0 0 0 3 583356
-0.002078 -0.000278 0.119827 0.077802 0.277523 0.173324 -0.062500 1 0 0 0 0 0 3 584345
-0.002078 -0.000278 0.119827 0.077813 0.277520 0.173319 -0.062500 1 0 0 0 0 0 3 585355
-0.002078 -0.000278 0.119827 0.077799 0.277534 0.173318 -0.062500 1 0 0 0 0 0 3 586344
-0.002078 -0.000278 0.119827 0.077813 0.277521 0.173318 -0.062500 1 0 0 0 0 0 3 587356
-0.002078 -0.000278 0.119827 0.077803 0.277522 0.173324 -0.062500 1 0 0 0 0 0 3 588343
-0.002078 -0.000278 0.119827 0.077810 0.277531 0.173312 -0.062500 1 0 0 0 0 0 3 589360
-0.002078 -0.000278 0.119827 0.077803 0.277524 0.173324 -0.062500 1 0 0 0 0 0 3 590352
-0.002078 -0.000278 0.119827 0.077806 0.277511 0.173312 -0.062500 1 0 0 0 0 0 3 591354
-0.002078 -0.000278 0.119827 0.077798 0.277532 0.173317 -0.062500 1 0 0 0 0 0 3 592362
-0.002078 -0.000278 0.119827 0.077801 0.277523 0.173324 -0.062500 1 0 0 0 0 0 3 593335
-0.002078 -0.000278 0.119827 0.077813 0.277519 0.173319 -0.062500 1 0 0 0 0 0 3 594355
-0.002078 -0.000278 0.119827 0.077811 0.277531 0.173311 -0.062500 1 0 0 0 0 0 3 595365
-0.002078 -0.000278 0.119827 0.077803 0.277523 0.173323 -0.062500 1 0 0 0 0 0 3 596354
-0.002078 -0.000278 0.119827 0.077802 0.277522 0.173325 -0.062500 1 0 0 0 0 0 3 597363
-0.002078 -0.000278 0.119827 0.077810 0.277531 0.173312 -0.062500 1 0 0 0 0 0 3 598356
-0.002078 -0.000278 0.119827 0.077803 0.277523 0.173324 -0.062500 1 0 0 0 0 0 3 599360
-0.002078 -0.000278 0.119827 0.077798 0.277534 0.173318 -0.062500 1 0 0 0 0 0 3 600355
-0.002078 -0.000278 0.119827 0.077813 0.277521 0.173318 -0.062500 1 0 0 0 0 0 3 601355
-0.002078 -0.000278 0.119827 0.077794 0.277514 0.173318 -0.062500 1 0 0 0 0 0 3 602338
-0.002078 -0.000278 0.119827 0.077809 0.277530 0.173311 -0.062500 1 0 0 0 0 0 3 603356
-0.002078 -0.000278 0.119827 0.077802 0.277523 0.173323 -0.062500 1 0 0 0 0 0 3 604356
-0.002078 -0.000278 0.119827 0.077801 0.277522 0.173325 -0.062500 1 0 0 0 0 0 3 605344
-0.002078 -0.000278 0.119827 0.077810 0.277531 0.173312 -0.062500 1 0 0 0 0 0 3 606357
-0.002078 -0.000278 0.119827 0.077802 0.277523 0.173324 -0.062500 1 0 0 0 0 0 3 607363
-0.002078 -0.000278 0.119827 0.077813 0.277519 0.173319 -0.062500 1 0 0 0 0 0 3 608358
-0.002078 -0.000278 0.119827 0.077812 0.277531 0.173311 -0.062500 1 0 0 0 0 0 3 609356
-0.002078 -0.000278 0.119827 0.077803 0.277523 0.173324 -0.062500 1 0 0 0 0 0 3 610357
-0.002078 -0.000278 0.119827 0.077798 0.277534 0.173318 -0.062500 1 0 0 0 0 0 3 611357
-0.002078 -0.000278 0.119827 0.077813 0.277521 0.173318 -0.062500 1 0 0 0 0 0 3 612356
-0.002078 -0.000278 0.119827 0.077803 0.277522 0.173325 -0.062500 1 0 0 0 0 0 3 613355
-0.002078 -0.000278 0.119827 0.077802 0.277523 0.173305 -0.062500 1 0 0 0 0 0 3 614356
-0.002078 -0.000278 0.119827 0.077801 0.277522 0.173323 -0.062500 1 0 0 0 0 0 3 615360
-0.002078 -0.000278 0.119827 0.077801 0.277522 0.173325 -0.062500 1 0 0 0 0 0 3 616356
-0.002078 -0.000278 0.119827 0.077810 0.277531 0.173312 -0.062500 1 0 0 0 0 0 3 617356
-0.002078 -0.000278 0.119827 0.077802 0.277523 0.173324 -0.062500 1 0 0 0 0 0 3 618356
-0.002078 -0.000278 0.119827 0.077813 0.277519 0.173319 -0.062500 1 0 0 0 0 0 3 619357
-0.002078 -0.000278 0.119827 0.077799 0.277534 0.173318 -0.062500 1 0 0 0 0 0 3 620357
-0.002078 -0.000278 0.119827 0.077801 0.277524 0.173324 -0.062500 1 0 0 0 0 0 3 621353
-0.002078 -0.000278 0.119827 0.077810 0.277532 0.173312 -0.062500 1 0 0 0 0 0 3 622355
-0.002078 -0.000278 0.119827 0.077802 0.277524 0.173324 -0.062500 1 0 0 0 0 0 3 623358
-0.002078 -0.000278 0.119827 0.077805 0.277511 0.173312 -0.062500 1 0 0 0 0 0 3 624356
-0.002078 -0.000278 0.119827 0.077814 0.277518 0.173317 -0.062500 1 0 0 0 0 0 3 625355
-0.002078 -0.000278 0.119827 0.077800 0.277533 0.173317 -0.062500 1 0 0 0 0 0 3 626358
-0.002078 -0.000278 0.119827 0.077801 0.277523 0.173324 -0.062500 1 0 0 0 0 0 3 627357
-0.002078 -0.000278 0.119827 0.077810 0.277531 0.173312 -0.062500 1 0 0 0 0 0 3 628356
-0.002078 -0.000278 0.119827 0.077802 0.277523 0.173323 -0.062500 1 0 0 0 0 0 3 629355
-0.002078 -0.000278 0.119827 0.077801 0.277522 0.173325 -0.062500 1 0 0 0 0 0 3 630358
-0.002078 -0.000278 0.119827 0.077810 0.277531 0.173312 -0.062500 1 0 0 0 0 0 3 631420
-0.002078 -0.000278 0.119827 0.077802 0.277523 0.173324 -0.062500 1 0 0 0 0 0 3 632424
-0.002078 -0.000278 0.119827 0.077814 0.277520 0.173319 -0.062500 1 0 0 0 0 0 3 633419
-0.002078 -0.000278 0.119827 0.077799 0.277534 0.173318 -0.062500 1 0 0 0 0 0 3 634424
-0.002078 -0.000278 0.119827 0.077813 0.277521 0.173318 -0.062500 1 0 0 0 0 0 3 635392
-0.002078 -0.000278 0.119827 0.077791 0.277525 0.173311 -0.062500 1 0 0 0 0 0 3 636424
-0.002078 -0.000278 0.119827 0.077800 0.277523 0.173323 -0.062500 1 0 0 0 0 0 3 637412
-0.002078 -0.000278 0.119827 0.077813 0.277519 0.173319 -0.062500 1 0 0 0 0 0 3 638420
-0.002078 -0.000278 0.119827 0.077811 0.277531 0.173311 -0.062500 1 0 0 0 0 0 3 639418
-0.002078 -0.000278 0.119827 0.077803 0.277523 0.173323 -0.062500 1 0 0 0 0 0 3 640390
-0.002078 -0.000278 0.119827 0.077802 0.277522 0.173325 -0.062500 1 0 0 0 0 0 3 641391
-0.002078 -0.000278 0.119827 0.077810 0.277531 0.173312 -0.062500 1 0 0 0 0 0 3 642389
-0.002078 -0.000278 0.119827 0.077802 0.277523 0.173324 -0.062500 1 0 0 0 0 0 3 643390
-0.002078 -0.000278 0.119827 0.077814 0.277520 0.173319 -0.062500 1 0 0 0 0 0 3 644383
-0.002078 -0.000278 0.119827 0.077800 0.277534 0.173318 -0.062500 1 0 0 0 0 0 3 645397
-0.002078 -0.000278 0.119827 0.077801 0.277524 0.173325 -0.062500 1 0 0 0 0 0 3 646413
-0.002078 -0.000278 0.119827 0.077802 0.277523 0.173305 -0.062500 1 0 0 0 0 0 3 647417
-0.002078 -0.000278 0.119827 0.077801 0.277522 0.173323 -0.062500 1 0 0 0 0 0 3 648397
-0.002078 -0.000278 0.119827 0.077813 0.277519 0.173318 -0.062500 1 0 0 0 0 0 3 649414
-0.002078 -0.000278 0.119827 0.077803 0.277522 0.173324 -0.062500 1 0 0 0 0 0 3 650396
-0.002078 -0.000278 0.119827 0.077810 0.277531 0.173312 -0.062500 1 0 0 0 0 0 3 651354
-0.002078 -0.000278 0.119827 0.077802 0.277523 0.173324 -0.062500 1 0 0 0 0 0 3 652343
-0.002078 -0.000278 0.119827 0.077798 0.277534 0.173318 -0.062500 1 0 0 0 0 0 3 653353
-0.002078 -0.000278 0.119827 0.077813 0.277521 0.173318 -0.062500 1 0 0 0 0 0 3 654343
-0.002078 -0.000278 0.119827 0.077803 0.277522 0.173325 -0.062500 1 0 0 0 0 0 3 655353
-0.002078 -0.000278 0.119827 0.077810 0.277531 0.173312 -0.062500 1 0 0 0 0 0 3 656342
-0.002078 -0.000278 0.119827 0.077802 0.277524 0.173324 -0.062500 1 0 0 0 0 0 3 657353
-0.002078 -0.000278 0.119827 0.077805 0.277511 0.173312 -0.062500 1 0 0 0 0 0 3 658353
-0.002078 -0.000278 0.119827 0.077798 0.277532 0.173317 -0.062500 1 0 0 0 0 0 3 659343
-0.002078 -0.000278 0.119827 0.077801 0.277523 0.173324 -0.062500 1 0 0 0 0 0 3 660353
-0.002078 -0.000278 0.119827 0.077813 0.277519 0.173319 -0.062500 1 0 0 0 0 0 3 661342
-0.002078 -0.000278 0.119827 0.077811 0.277531 0.173311 -0.062500 1 0 0 0 0 0 3 662350
-0.002078 -0.000278 0.119827 0.077803 0.277523 0.173323 -0.062500 1 0 0 0 0 0 3 663342
-0.002078 -0.000278 0.119827 0.077798 0.277534 0.173318 -0.062500 1 0 0 0 0 0 3 664351
-0.002078 -0.000278 0.119827 0.077813 0.277521 0.173318 -0.062500 1 0 0 0 0 0 3 665342
-0.002078 -0.000278 0.119827 0.077803 0.277522 0.173324 -0.062500 1 0 0 0 0 0 3 666351
-0.002078 -0.000278 0.119827 0.077810 0.277531 0.173312 -0.062500 1 0 0 0 0 0 3 667341
-0.002078 -0.000278 0.119827 0.077803 0.277524 0.173324 -0.062500 1 0 0 0 0 0 3 668351
-0.002078 -0.000278 0.119827 0.077793 0.277514 0.173318 -0.062500 1 0 0 0 0 0 3 669340
-0.002078 -0.000278 0.119827 0.077809 0.277530 0.173311 -0.062500 1 0 0 0 0 0 3 670351
-0.002078 -0.000278 0.119827 0.077802 0.277523 0.173323 -0.062500 1 0 0 0 0 0 3 671342
-0.002078 -0.000278 0.119827 0.077813 0.277519 0.173319 -0.062500 1 0 0 0 0 0 3 672342
-0.002078 -0.000278 0.119827 0.077799 0.277533 0.173318 -0.062500 1 0 0 0 0 0 3 673354
-0.002078 -0.000278 0.119827 0.077801 0.277524 0.173324 -0.062500 1 0 0 0 0 0 3 674341
-0.002078 -0.000278 0.119827 0.077810 0.277531 0.173312 -0.062500 1 0 0 0 0 0 3 675352
-0.002078 -0.000278 0.119827 0.077802 0.277524 0.173324 -0.062500 1 0 0 0 0 0 3 676342
-0.002078 -0.000278 0.119827 0.077813 0.277520 0.173319 -0.062500 1 0 0 0 0 0 3 677359
-0.002078 -0.000278 0.119827 0.077799 0.277534 0.173318 -0.062500 1 0 0 0 0 0 3 678351
-0.002078 -0.000278 0.119827 0.077813 0.277521 0.173318 -0.062500 1 0 0 0 0 0 3 679336
-0.002078 -0.000278 0.119827 0.077795 0.277514 0.173317 -0.062500 1 0 0 0 0 0 3 680348
-0.002078 -0.000278 0.119827 0.077809 0.277530 0.173311 -0.062500 1 0 0 0 0 0 3 681351
-0.002078 -0.000278 0.119827 0.077802 0.277523 0.173323 -0.062500 1 0 0 0 0 0 3 682359
-0.002078 -0.000278 0.119827 0.077801 0.277522 0.173325 -0.062500 1 0 0 0 0 0 3 683359
-0.002078 -0.000278 0.119827 0.077810 0.277531 0.173312 -0.062500 1 0 0 0 0 0 3 684569
-0.002078 -0.000278 0.119827 0.077802 0.277523 0.173324 -0.062500 1 0 0 0 0 0 3 685359
-0.002078 -0.000278 0.119827 0.077813 0.277520 0.173319 -0.062500 1 0 0 0 0 0 3 686355
-0.002078 -0.000278 0.119827 0.077812 0.277531 0.173311 -0.062500 1 0 0 0 0 0 3 687362
-0.002078 -0.000278 0.119827 0.077803 0.277523 0.173323 -0.062500 1 0 0 0 0 0 3 688354
-0.002078 -0.000278 0.119827 0.077802 0.277522 0.173325 -0.062500 1 0 0 0 0 0 3 689355
-0.002078 -0.000278 0.119827 0.077802 0.277522 0.173305 -0.062500 1 0 0 0 0 0 3 690352
-0.002078 -0.000278 0.119827 0.077801 0.277522 0.173323 -0.062500 1 0 0 0 0 0 3 691356
-0.002078 -0.000278 0.119827 0.077810 0.277531 0.173311 -0.062500 1 0 0 0 0 0 3 692351
-0.002078 -0.000278 0.119827 0.077802 0.277523 0.173323 -0.062500 1 0 0 0 0 0 3 693362
-0.002078 -0.000278 0.119827 0.077801 0.277522 0.173325 -0.062500 1 0 0 0 0 0 3 694337
-0.002078 -0.000278 0.119827 0.077810 0.277531 0.173312 -0.062500 1 0 0 0 0 0 3 695360
-0.002078 -0.000278 0.119827 0.077802 0.277523 0.173324 -0.062500 1 0 0 0 0 0 3 696353
-0.002078 -0.000278 0.119827 0.077801 0.277522 0.173325 -0.062500 1 0 0 0 0 0 3 697352
-0.002078 -0.000278 0.119827 0.077810 0.277531 0.173312 -0.062500 1 0 0 0 0 0 3 698357
-0.002078 -0.000278 0.119827 0.077802 0.277523 0.173324 -0.062500 1 0 0 0 0 0 3 699355
-0.002078 -0.000278 0.119827 0.077810 0.277532 0.173312 -0.062500 1 0 0 0 0 0 3 700352
-0.002078 -0.000278 0.119827 0.077802 0.277524 0.173324 -0.062500 1 0 0 0 0 0 3 701335
-0.002078 -0.000278 0.119827 0.077805 0.277511 0.173312 -0.062500 1 0 0 0 0 0 3 702352
-0.002078 -0.000278 0.119827 0.077802 0.277521 0.173324 -0.062500 1 0 0 0 0 0 3 703354
-0.002078 -0.000278 0.119827 0.077810 0.277531 0.173312 -0.062500 1 0 0 0 0 0 3 704352
-0.002078 -0.000278 0.119827 0.077802 0.277523 0.173324 -0.062500 1 0 0 0 0 0 3 705353
-0.002078 -0.000278 0.119827 0.077810 0.277531 0.173312 -0.062500 1 0 0 0 0 0 3 706352
-0.002078 -0.000278 0.119827 0.077802 0.277523 0.173323 -0.062500 1 0 0 0 0 0 3 707334
-0.002078 -0.000278 0.119827 0.077801 0.277522 0.173325 -0.062500 1 0 0 0 0 0 3 708334
-0.002078 -0.000278 0.119827 0.077810 0.277531 0.173312 -0.062500 1 0 0 0 0 0 3 709334
-0.002078 -0.000278 0.119827 0.077802 0.277523 0.173324 -0.062500 1 0 0 0 0 0 3 710351
-0.002078 -0.000278 0.119827 0.077814 0.277520 0.173319 -0.062500 1 0 0 0 0 0 3 711356
-0.002078 -0.000278 0.119827 0.077800 0.277534 0.173318 -0.062500 1 0 0 0 0 0 3 712352
-0.002078 -0.000278 0.119827 0.077801 0.277524 0.173325 -0.062500 1 0 0 0 0 0 3 713353
-0.002078 -0.000278 0.119827 0.077802 0.277523 0.173305 -0.062500 1 0 0 0 0 0 3 714352
-0.002078 -0.000278 0.119827 0.077801 0.277523 0.173323 -0.062500 1 0 0 0 0 0 3 715352
-0.002078 -0.000278 0.119827 0.077813 0.277519 0.173318 -0.062500 1 0 0 0 0 0 3 716350
-0.002078 -0.000278 0.119827 0.077815 0.277519 0.173318 -0.062500 1 0 0 0 0 0 3 717334
-0.002078 -0.000278 0.119827 0.077800 0.277533 0.173317 -0.062500 1 0 0 0 0 0 3 718353
-0.002078 -0.000278 0.119827 0.077801 0.277523 0.173324 -0.062500 1 0 0 0 0 0 3 719347
-0.002078 -0.000278 0.119827 0.077810 0.277531 0.173312 -0.062500 1 0 0 0 0 0 3 720354
-0.002078 -0.000278 0.119827 0.077802 0.277523 0.173324 -0.062500 1 0 0 0 0 0 3 721355
-0.002078 -0.000278 0.119827 0.077802 0.277523 0.173325 -0.062500 1 0 0 0 0 0 3 722353
-0.002078 -0.000278 0.119827 0.077810 0.277531 0.173312 -0.062500 1 0 0 0 0 0 3 723353
-0.002078 -0.000278 0.119827 0.077802 0.277524 0.173324 -0.062500 1 0 0 0 0 0 3 724352
-0.002078 -0.000278 0.119827 0.077805 0.277511 0.173312 -0.062500 1 0 0 0 0 0 3 725357
-0.002078 -0.000278 0.119827 0.077798 0.277532 0.173317 -0.062500 1 0 0 0 0 0 3 726356
-0.002078 -0.000278 0.119827 0.077801 0.277523 0.173324 -0.062500 1 0 0 0 0 0 3 727353
-0.002078 -0.000278 0.119827 0.077810 0.277531 0.173312 -0.062500 1 0 0 0 0 0 3 728351
-0.002078 -0.000278 0.119827 0.077802 0.277524 0.173324 -0.062500 1 0 0 0 0 0 3 729350
-0.002078 -0.000278 0.119827 0.077813 0.277520 0.173319 -0.062500 1 0 0 0 0 0 3 730352
-0.002078 -0.000278 0.119827 0.077799 0.277534 0.173318 -0.062500 1 0 0 0 0 0 3 731354
-0.002078 -0.000278 0.119827 0.077813 0.277521 0.173318 -0.062500 1 0 0 0 0 0 3 732340
-0.002078 -0.000278 0.119827 0.077803 0.277522 0.173324 -0.062500 1 0 0 0 0 0 3 733351
-0.002078 -0.000278 0.119827 0.077810 0.277531 0.173312 -0.062500 1 0 0 0 0 0 3 734340
-0.002078 -0.000278 0.119827 0.077803 0.277524 0.173324 -0.062500 1 0 0 0 0 0 3 735349
-0.002078 -0.000278 0.119827 0.077793 0.277514 0.173318 -0.062500 1 0 0 0 0 0 3 736340
-0.002078 -0.000278 0.119827 0.077809 0.277530 0.173311 -0.062500 1 0 0 0 0 0 3 737348
-0.002078 -0.000278 0.119827 0.077802 0.277523 0.173324 -0.062500 1 0 0 0 0 0 3 738339
-0.002078 -0.000278 0.119827 0.077813 0.277519 0.173319 -0.062500 1 0 0 0 0 0 3 739350
-0.002078 -0.000278 0.119827 0.077811 0.277531 0.173311 -0.062500 1 0 0 0 0 0 3 740338
-0.002078 -0.000278 0.119827 0.077803 0.277523 0.173323 -0.062500 1 0 0 0 0 0 3 741349
-0.002078 -0.000278 0.119827 0.077802 0.277522 0.173325 -0.062500 1 0 0 0 0 0 3 742338
-0.002078 -0.000278 0.119827 0.077810 0.277531 0.173312 -0.062500 1 0 0 0 0 0 3 743350
-0.002078 -0.000278 0.119827 0.077803 0.277523 0.173324 -0.062500 1 0 0 0 0 0 3 744339
-0.002078 -0.000278 0.119827 0.077798 0.277534 0.173318 -0.062500 1 0 0 0 0 0 3 745349
-0.002078 -0.000278 0.119827 0.077813 0.277521 0.173318 -0.062500 1 0 0 0 0 0 3 746339
-0.002078 -0.000278 0.119827 0.077794 0.277514 0.173318 -0.062500 1 0 0 0 0 0 3 747349
-0.002078 -0.000278 0.119827 0.077809 0.277530 0.173311 -0.062500 1 0 0 0 0 0 3 748350
-0.002078 -0.000278 0.119827 0.077802 0.277523 0.173323 -0.062500 1 0 0 0 0 0 3 749339
-0.002078 -0.000278 0.119827 0.077801 0.277522 0.173325 -0.062500 1 0 0 0 0 0 3 750348
-0.002078 -0.000278 0.119827 0.077810 0.277531 0.173312 -0.062500 1 0 0 0 0 0 3 751340
-0.002078 -0.000278 0.119827 0.077802 0.277523 0.173324 -0.062500 1 0 0 0 0 0 3 752349
-0.002078 -0.000278 0.119827 0.077813 0.277520 0.173319 -0.062500 1 0 0 0 0 0 3 753338
-0.002078 -0.000278 0.119827 0.077812 0.277531 0.173311 -0.062500 1 0 0 0 0 0 3 754349
-0.002078 -0.000278 0.119827 0.077803 0.277523 0.173324 -0.062500 1 0 0 0 0 0 3 755338
-0.002078 -0.000278 0.119827 0.077798 0.277534 0.173318 -0.062500 1 0 0 0 0 0 3 756348
-0.002078 -0.000278 0.119827 0.077813 0.277521 0.173318 -0.062500 1 0 0 0 0 0 3 757339
-0.002078 -0.000278 0.119827 0.077795 0.277514 0.173317 -0.062500 1 0 0 0 0 0 3 758348
-0.002078 -0.000278 0.119827 0.077809 0.277530 0.173311 -0.062500 1 0 0 0 0 0 3 759340
-0.002078 -0.000278 0.119827 0.077802 0.277523 0.173323 -0.062500 1 0 0 0 0 0 3 760363
-0.002078 -0.000278 0.119827 0.077801 0.277522 0.173325 -0.062500 1 0 0 0 0 0 3 761355
-0.002078 -0.000278 0.119827 0.077810 0.277531 0.173312 -0.062500 1 0 0 0 0 0 3 762359
-0.002078 -0.000278 0.119827 0.077802 0.277523 0.173324 -0.062500 1 0 0 0 0 0 3 763358
-0.002078 -0.000278 0.119827 0.077814 0.277520 0.173319 -0.062500 1 0 0 0 0 0 3 764346
-0.002078 -0.000278 0.119827 0.077799 0.277534 0.173318 -0.062500 1 0 0 0 0 0 3 765350
-0.002078 -0.000278 0.119827 0.077801 0.277524 0.173324 -0.062500 1 0 0 0 0 0 3 766351
-0.002078 -0.000278 0.119827 0.077810 0.277532 0.173312 -0.062500 1 0 0 0 0 0 3 767455
-0.002078 -0.000278 0.119827 0.077802 0.277524 0.173324 -0.062500 1 0 0 0 0 0 3 768341
-0.002078 -0.000278 0.119827 0.077805 0.277511 0.173312 -0.062500 1 0 0 0 0 0 3 769332
-0.002078 -0.000278 0.119827 0.077814 0.277518 0.173317 -0.062500 1 0 0 0 0 0 3 770350
-0.002078 -0.000278 0.119827 0.077800 0.277533 0.173317 -0.062500 1 0 0 0 0 0 3 771352
-0.002078 -0.000278 0.119827 0.077801 0.277523 0.173324 -0.062500 1 0 0 0 0 0 3 772350
-0.002078 -0.000278 0.119827 0.077810 0.277531 0.173312 -0.062500 1 0 0 0 0 0 3 773332
-0.002078 -0.000278 0.119827 0.077802 0.277523 0.173323 -0.062500 1 0 0 0 0 0 3 774350
-0.002078 -0.000278 0.119827 0.077801 0.277522 0.173325 -0.062500 1 0 0 0 0 0 3 775352
-0.002078 -0.000278 0.119827 0.077810 0.277531 0.173312 -0.062500 1 0 0 0 0 0 3 776354
-0.002078 -0.000278 0.119827 0.077802 0.277523 0.173324 -0.062500 1 0 0 0 0 0 3 777356
-0.002078 -0.000278 0.119827 0.077814 0.277520 0.173319 -0.062500 1 0 0 0 0 0 3 778356
-0.002078 -0.000278 0.119827 0.077800 0.277534 0.173318 -0.062500 1 0 0 0 0 0 3 779335
-0.002078 -0.000278 0.119827 0.077805 0.277512 0.173311 -0.062500 1 0 0 0 0 0 3 780351
-0.002078 -0.000278 0.119827 0.077802 0.277521 0.173323 -0.062500 1 0 0 0 0 0 3 781332
-0.002078 -0.000278 0.119827 0.077810 0.277531 0.173312 -0.062500 1 0 0 0 0 0 3 782353
-0.002078 -0.000278 0.119827 0.077802 0.277523 0.173323 -0.062500 1 0 0 0 0 0 3 783352
-0.002078 -0.000278 0.119827 0.077810 0.277531 0.173312 -0.062500 1 0 0 0 0 0 3 784350
-0.002078 -0.000278 0.119827 0.077803 0.277523 0.173323 -0.062500 1 0 0 0 0 0 3 785333
-0.002078 -0.000278 0.119827 0.077802 0.277522 0.173325 -0.062500 1 0 0 0 0 0 3 786350
-0.002078 -0.000278 0.119827 0.077810 0.277531 0.173312 -0.062500 1 0 0 0 0 0 3 787352
-0.002078 -0.000278 0.119827 0.077802 0.277523 0.173324 -0.062500 1 0 0 0 0 0 3 788349
-0.002078 -0.000278 0.119827 0.077801 0.277523 0.173325 -0.062500 1 0 0 0 0 0 3 789348
-0.002078 -0.000278 0.119827 0.077802 0.277522 0.173305 -0.062500 1 0 0 0 0 0 3 790339
-0.002078 -0.000278 0.119827 0.077801 0.277522 0.173323 -0.062500 1 0 0 0 0 0 3 791334
-0.002078 -0.000278 0.119827 0.077813 0.277519 0.173318 -0.062500 1 0 0 0 0 0 3 792354
-0.002078 -0.000278 0.119827 0.077811 0.277530 0.173311 -0.062500 1 0 0 0 0 0 3 793331
-0.002078 -0.000278 0.119827 0.077803 0.277523 0.173323 -0.062500 1 0 0 0 0 0 3 794349
-0.002078 -0.000278 0.119827 0.077802 0.277522 0.173325 -0.062500 1 0 0 0 0 0 3 795350
-0.002078 -0.000278 0.119827 0.077810 0.277531 0.173312 -0.062500 1 0 0 0 0 0 3 796349
-0.002078 -0.000278 0.119827 0.077802 0.277523 0.173324 -0.062500 1 0 0 0 0 0 3 797348
-0.002078 -0.000278 0.119827 0.077798 0.277534 0.173318 -0.062500 1 0 0 0 0 0 3 798348
-0.002078 -0.000278 0.119827 0.077813 0.277521 0.173318 -0.062500 1 0 0 0 0 0 3 799350
-0.002078 -0.000278 0.119827 0.077803 0.277522 0.173325 -0.062500 1 0 0 0 0 0 3 800329
-0.002078 -0.000278 0.119827 0.077810 0.277531 0.173312 -0.062500 1 0 0 0 0 0 3 801353
-0.002078 -0.000278 0.119827 0.077803 0.277524 0.173324 -0.062500 1 0 0 0 0 0 3 802339
-0.002078 -0.000278 0.119827 0.077806 0.277511 0.173312 -0.062500 1 0 0 0 0 0 3 803350
-0.002078 -0.000278 0.119827 0.077798 0.277532 0.173317 -0.062500 1 0 0 0 0 0 3 804351
-0.002078 -0.000278 0.119827 0.077801 0.277523 0.173324 -0.062500 1 0 0 0 0 0 3 805348
-0.002078 -0.000278 0.119827 0.077813 0.277519 0.173319 -0.062500 1 0 0 0 0 0 3 806349
-0.002078 -0.000278 0.119827 0.077811 0.277531 0.173311 -0.062500 1 0 0 0 0 0 3 807350
-0.002078 -0.000278 0.119827 0.077803 0.277523 0.173323 -0.062500 1 0 0 0 0 0 3 808347
-0.002078 -0.000278 0.119827 0.077798 0.277534 0.173318 -0.062500 1 0 0 0 0 0 3 809348
-0.002078 -0.000278 0.119827 0.077813 0.277521 0.173318 -0.062500 1 0 0 0 0 0 3 810348
-0.002078 -0.000278 0.119827 0.077803 0.277522 0.173324 -0.062500 1 0 0 0 0 0 3 811333
-0.002078 -0.000278 0.119827 0.077810 0.277531 0.173312 -0.062500 1 0 0 0 0 0 3 812349
-0.002078 -0.000278 0.119827 0.077803 0.277524 0.173324 -0.062500 1 0 0 0 0 0 3 813349
-0.002078 -0.000278 0.119827 0.077793 0.277514 0.173318 -0.062500 1 0 0 0 0 0 3 814342
-0.002078 -0.000278 0.119827 0.077809 0.277530 0.173311 -0.062500 1 0 0 0 0 0 3 815341
-0.002078 -0.000278 0.119827 0.077802 0.277523 0.173323 -0.062500 1 0 0 0 0 0 3 816348
-0.002078 -0.000278 0.119827 0.077813 0.277519 0.173319 -0.062500 1 0 0 0 0 0 3 817337
-0.002078 -0.000278 0.119827 0.077799 0.277533 0.173318 -0.062500 1 0 0 0 0 0 3 818347
-0.002078 -0.000278 0.119827 0.077801 0.277524 0.173324 -0.062500 1 0 0 0 0 0 3 819339
-0.002078 -0.000278 0.119827 0.077810 0.277531 0.173312 -0.062500 1 0 0 0 0 0 3 820347
-0.002078 -0.000278 0.119827 0.077802 0.277524 0.173324 -0.062500 1 0 0 0 0 0 3 821336
-0.002078 -0.000278 0.119827 0.077813 0.277520 0.173319 -0.062500 1 0 0 0 0 0 3 822346
-0.002078 -0.000278 0.119827 0.077799 0.277534 0.173318 -0.062500 1 0 0 0 0 0 3 823335
-0.002078 -0.000278 0.119827 0.077813 0.277521 0.173318 -0.062500 1 0 0 0 0 0 3 824353
-0.002078 -0.000278 0.119827 0.077795 0.277514 0.173317 -0.062500 1 0 0 0 0 0 3 825336
-0.002078 -0.000278 0.119827 0.077809 0.277530 0.173311 -0.062500 1 0 0 0 0 0 3 826346
-0.002078 -0.000278 0.119827 0.077802 0.277523 0.173323 -0.062500 1 0 0 0 0 0 3 827351
-0.002078 -0.000278 0.119827 0.077801 0.277522 0.173325 -0.062500 1 0 0 0 0 0 3 828335
-0.002078 -0.000278 0.119827 0.077810 0.277531 0.173312 -0.062500 1 0 0 0 0 0 3 829345
-0.002078 -0.000278 0.119827 0.077802 0.277523 0.173324 -0.062500 1 0 0 0 0 0 3 830335
-0.002078 -0.000278 0.119827 0.077813 0.277520 0.173319 -0.062500 1 0 0 0 0 0 3 831340
-0.002078 -0.000278 0.119827 0.077799 0.277534 0.173318 -0.062500 1 0 0 0 0 0 3 832337
-0.002078 -0.000278 0.119827 0.077813 0.277521 0.173318 -0.062500 1 0 0 0 0 0 3 833347
-0.002078 -0.000278 0.119827 0.077803 0.277522 0.173325 -0.062500 1 0 0 0 0 0 3 834336
-0.002078 -0.000278 0.119827 0.077802 0.277522 0.173305 -0.062500 1 0 0 0 0 0 3 835347
-0.002078 -0.000278 0.119827 0.077801 0.277522 0.173323 -0.062500 1 0 0 0 0 0 3 836336
-0.002078 -0.000278 0.119827 0.077810 0.277531 0.173311 -0.062500 1 0 0 0 0 0 3 837346
-0.002078 -0.000278 0.119827 0.077802 0.277523 0.173323 -0.062500 1 0 0 0 0 0 3 838336
-0.002097 -0.000273 0.119837 0.341262 0.215680 0.034142 -0.062500 1 0 0 0 0 0 3 839347
-0.002106 -0.000271 0.119840 0.251768 0.236228 0.102206 -0.062500 1 0 0 0 0 0 3 840337
-0.002111 -0.000270 0.119841 0.185512 0.251793 0.137431 -0.062500 1 0 0 0 0 0 3 841346
-0.002113 -0.000269 0.119842 0.150432 0.260125 0.150809 -0.062500 1 0 0 0 0 0 3 842351
-0.002114 -0.000269 0.119842 0.132783 0.264366 0.155559 -0.062500 1 0 0 0 0 0 3 843346
-0.002115 -0.000269 0.119842 0.123979 0.266508 0.157220 -0.062500 1 0 0 0 0 0 3 844348
-0.002115 -0.000269 0.119842 0.119592 0.267569 0.157797 -0.062500 1 0 0 0 0 0 3 845345
-0.002115 -0.000269 0.119842 0.117403 0.268115 0.157992 -0.062500 1 0 0 0 0 0 3 846353
-0.002115 -0.000269 0.119842 0.116305 0.268369 0.158062 -0.062500 1 0 0 0 0 0 3 847357
-0.002115 -0.000269 0.119842 0.115753 0.268521 0.158094 -0.062500 1 0 0 0 0 0 3 848356
-0.002115 -0.000269 0.119842 0.115477 0.268579 0.158098 -0.062500 1 0 0 0 0 0 3 849357
-0.002115 -0.000269 0.119842 0.115344 0.268610 0.158101 -0.062500 1 0 0 0 0 0 3 850358
-0.002115 -0.000269 0.119842 0.115286 0.268635 0.158100 -0.062500 1 0 0 0 0 0 3 851353
-0.002120 -0.000250 0.119831 0.189265 0.014574 0.305134 -0.062500 1 0 0 0 0 0 3 852349
-0.002123 -0.000241 0.119828 0.165566 0.100126 0.233321 -0.062500 1 0 0 0 0 0 3 853349
-0.002125 -0.000237 0.119826 0.146953 0.163995 0.196092 -0.062500 1 0 0 0 0 0 3 854330
-0.002125 -0.000235 0.119826 0.136742 0.198004 0.181929 -0.062500 1 0 0 0 0 0 3 855349
-0.002126 -0.000234 0.119826 0.131468 0.215192 0.176893 -0.062500 1 0 0 0 0 0 3 856348
-0.002126 -0.000233 0.119826 0.128769 0.223800 0.175130 -0.062500 1 0 0 0 0 0 3 857346
-0.002126 -0.000233 0.119826 0.127412 0.228109 0.174521 -0.062500 1 0 0 0 0 0 3 858349
-0.002126 -0.000233 0.119826 0.126727 0.230243 0.174308 -0.062500 1 0 0 0 0 0 3 859357
-0.002126 -0.000232 0.119826 0.126394 0.231327 0.174226 -0.062500 1 0 0 0 0 0 3 860350
-0.002126 -0.000232 0.119826 0.126216 0.231873 0.174203 -0.062500 1 0 0 0 0 0 3 861356
-0.002126 -0.000232 0.119826 0.126124 0.232137 0.174193 -0.062500 1 0 0 0 0 0 3 862330
-0.002126 -0.000232 0.119826 0.126083 0.232266 0.174205 -0.062500 1 0 0 0 0 0 3 863349
-0.002126 -0.000232 0.119826 0.126063 0.232331 0.174193 -0.062500 1 0 0 0 0 0 3 864329
-0.002126 -0.000232 0.119826 0.126052 0.232368 0.174192 -0.062500 1 0 0 0 0 0 3 865351
-0.002126 -0.000232 0.119826 0.126036 0.232385 0.174191 -0.062500 1 0 0 0 0 0 3 866349
-0.002126 -0.000232 0.119826 0.126039 0.232406 0.174191 -0.062500 1 0 0 0 0 0 3 867350
-0.002126 -0.000232 0.119826 0.126042 0.232397 0.174198 -0.062500 1 0 0 0 0 0 3 868348
-0.002126 -0.000232 0.119826 0.126052 0.232404 0.174186 -0.062500 1 0 0 0 0 0 3 869348
-0.002126 -0.000232 0.119826 0.126041 0.232408 0.174191 -0.062500 1 0 0 0 0 0 3 870347
-0.002126 -0.000232 0.119826 0.126040 0.232408 0.174191 -0.062500 1 0 0 0 0 0 3 871347
-0.002126 -0.000232 0.119826 0.126040 0.232409 0.174191 -0.062500 1 0 0 0 0 0 3 872346
-0.002126 -0.000232 0.119826 0.126043 0.232397 0.174198 -0.062500 1 0 0 0 0 0 3 873347
-0.002126 -0.000232 0.119826 0.126041 0.232407 0.174192 -0.062500 1 0 0 0 0 0 3 874349
-0.002126 -0.000232 0.119826 0.126040 0.232408 0.174191 -0.062500 1 0 0 0 0 0 3 875331
-0.002126 -0.000232 0.119826 0.126040 0.232409 0.174191 -0.062500 1 0 0 0 0 0 3 876348
-0.002126 -0.000232 0.119826 0.126032 0.232400 0.174184 -0.062500 1 0 0 0 0 0 3 877347
-0.002126 -0.000232 0.119826 0.126042 0.232396 0.174197 -0.062500 1 0 0 0 0 0 3 878345
-0.002126 -0.000232 0.119826 0.126040 0.232407 0.174192 -0.062500 1 0 0 0 0 0 3 879348
-0.002126 -0.000232 0.119826 0.126040 0.232408 0.174191 -0.062500 1 0 0 0 0 0 3 880347
-0.002126 -0.000232 0.119826 0.126040 0.232409 0.174191 -0.062500 1 0 0 0 0 0 3 881347
-0.002126 -0.000232 0.119826 0.126043 0.232397 0.174198 -0.062500 1 0 0 0 0 0 3 882346
-0.002126 -0.000232 0.119826 0.126040 0.232407 0.174192 -0.062500 1 0 0 0 0 0 3 883341
-0.002126 -0.000232 0.119826 0.126040 0.232408 0.174191 -0.062500 1 0 0 0 0 0 3 884340
-0.002126 -0.000232 0.119826 0.126040 0.232409 0.174191 -0.062500 1 0 0 0 0 0 3 885346
-0.002126 -0.000232 0.119826 0.126040 0.232409 0.174191 -0.062500 1 0 0 0 0 0 3 886347
-0.002126 -0.000232 0.119826 0.126043 0.232397 0.174198 -0.062500 1 0 0 0 0 0 3 887350
-0.002126 -0.000232 0.119826 0.126032 0.232399 0.174185 -0.062500 1 0 0 0 0 0 3 888346
-0.002126 -0.000232 0.119826 0.126039 0.232407 0.174190 -0.062500 1 0 0 0 0 0 3 889347
-0.002126 -0.000232 0.119826 0.126040 0.232408 0.174191 -0.062500 1 0 0 0 0 0 3 890346
-0.002126 -0.000232 0.119826 0.126043 0.232397 0.174198 -0.062500 1 0 0 0 0 0 3 891347
-0.002126 -0.000232 0.119826 0.126040 0.232407 0.174192 -0.062500 1 0 0 0 0 0 3 892327
-0.002126 -0.000232 0.119826 0.126040 0.232408 0.174191 -0.062500 1 0 0 0 0 0 3 893346
-0.002126 -0.000232 0.119826 0.126040 0.232409 0.174191 -0.062500 1 0 0 0 0 0 3 894346
-0.002126 -0.000232 0.119826 0.126040 0.232409 0.174191 -0.062500 1 0 0 0 0 0 3 895348
-0.002126 -0.000232 0.119826 0.126043 0.232397 0.174198 -0.062500 1 0 0 0 0 0 3 896338
-0.002126 -0.000232 0.119826 0.126040 0.232407 0.174192 -0.062500 1 0 0 0 0 0 3 897345
-0.002126 -0.000232 0.119826 0.126040 0.232409 0.174192 -0.062500 1 0 0 0 0 0 3 898336
-0.002126 -0.000232 0.119826 0.126032 0.232400 0.174184 -0.062500 1 0 0 0 0 0 3 899337
-0.002126 -0.000232 0.119826 0.126042 0.232396 0.174197 -0.062500 1 0 0 0 0 0 3 900345
-0.002126 -0.000232 0.119826 0.126040 0.232407 0.174192 -0.062500 1 0 0 0 0 0 3 901333
-0.002126 -0.000232 0.119826 0.126040 0.232408 0.174191 -0.062500 1 0 0 0 0 0 3 902345
-0.002126 -0.000232 0.119826 0.126040 0.232408 0.174191 -0.062500 1 0 0 0 0 0 3 903335
-0.002126 -0.000232 0.119826 0.126040 0.232409 0.174191 -0.062500 1 0 0 0 0 0 3 904344
-0.002126 -0.000232 0.119826 0.126043 0.232397 0.174198 -0.062500 1 0 0 0 0 0 3 905334
-0.002126 -0.000232 0.119826 0.126040 0.232407 0.174192 -0.062500 1 0 0 0 0 0 3 906344
-0.002126 -0.000232 0.119826 0.126040 0.232408 0.174191 -0.062500 1 0 0 0 0 0 3 907335
-0.002126 -0.000232 0.119826 0.126040 0.232409 0.174191 -0.062500 1 0 0 0 0 0 3 908344
-0.002126 -0.000232 0.119826 0.126040 0.232409 0.174191 -0.062500 1 0 0 0 0 0 3 909336
-0.002126 -0.000232 0.119826 0.126043 0.232397 0.174198 -0.062500 1 0 0 0 0 0 3 910348
-0.002126 -0.000232 0.119826 0.126032 0.232399 0.174185 -0.062500 1 0 0 0 0 0 3 911335
-0.002126 -0.000232 0.119826 0.126039 0.232407 0.174191 -0.062500 1 0 0 0 0 0 3 912344
-0.002126 -0.000232 0.119826 0.126039 0.232408 0.174191 -0.062500 1 0 0 0 0 0 3 913334
-0.002126 -0.000232 0.119826 0.126043 0.232397 0.174198 -0.062500 1 0 0 0 0 0 3 914343
-0.002126 -0.000232 0.119826 0.126040 0.232407 0.174192 -0.062500 1 0 0 0 0 0 3 915344
-0.002126 -0.000232 0.119826 0.126040 0.232408 0.174191 -0.062500 1 0 0 0 0 0 3 916334
-0.002126 -0.000232 0.119826 0.126040 0.232409 0.174191 -0.062500 1 0 0 0 0 0 3 917343
-0.002126 -0.000232 0.119826 0.126040 0.232409 0.174191 -0.062500 1 0 0 0 0 0 3 918333
-0.002126 -0.000232 0.119826 0.126043 0.232397 0.174198 -0.062500 1 0 0 0 0 0 3 919348
-0.002126 -0.000232 0.119826 0.126040 0.232407 0.174192 -0.062500 1 0 0 0 0 0 3 920334
-0.002126 -0.000232 0.119826 0.126032 0.232400 0.174185 -0.062500 1 0 0 0 0 0 3 921344
-0.002126 -0.000232 0.119826 0.126038 0.232408 0.174190 -0.062500 1 0 0 0 0 0 3 922333
-0.002126 -0.000232 0.119826 0.126043 0.232397 0.174198 -0.062500 1 0 0 0 0 0 3 923343
-0.002126 -0.000232 0.119826 0.126040 0.232407 0.174192 -0.062500 1 0 0 0 0 0 3 924333
-0.002126 -0.000232 0.119826 0.126040 0.232408 0.174191 -0.062500 1 0 0 0 0 0 3 925364
-0.002126 -0.000232 0.119826 0.126039 0.232409 0.174191 -0.062500 1 0 0 0 0 0 3 926364
-0.002126 -0.000232 0.119826 0.126039 0.232409 0.174191 -0.062500 1 0 0 0 0 0 3 927345
-0.002126 -0.000232 0.119826 0.126043 0.232397 0.174198 -0.062500 1 0 0 0 0 0 3 928350
-0.002126 -0.000232 0.119826 0.126040 0.232407 0.174192 -0.062500 1 0 0 0 0 0 3 929350
-0.002126 -0.000232 0.119826 0.126040 0.232409 0.174192 -0.062500 1 0 0 0 0 0 3 930327
-0.002126 -0.000232 0.119826 0.126040 0.232409 0.174192 -0.062500 1 0 0 0 0 0 3 931348
-0.002126 -0.000232 0.119826 0.126040 0.232409 0.174191 -0.062500 1 0 0 0 0 0 3 932351
-0.002126 -0.000232 0.119826 0.126035 0.232389 0.174191 -0.062500 1 0 0 0 0 0 3 933355
-0.002126 -0.000232 0.119826 0.126039 0.232406 0.174191 -0.062500 1 0 0 0 0 0 3 934344
-0.002126 -0.000232 0.119826 0.126039 0.232408 0.174191 -0.062500 1 0 0 0 0 0 3 935344
-0.002126 -0.000232 0.119826 0.126039 0.232409 0.174191 -0.062500 1 0 0 0 0 0 3 936345
-0.002126 -0.000232 0.119826 0.126043 0.232397 0.174198 -0.062500 1 0 0 0 0 0 3 937328
-0.002126 -0.000232 0.119826 0.126040 0.232407 0.174192 -0.062500 1 0 0 0 0 0 3 938345
-0.002126 -0.000232 0.119826 0.126040 0.232408 0.174192 -0.062500 1 0 0 0 0 0 3 939348
-0.002126 -0.000232 0.119826 0.126039 0.232409 0.174191 -0.062500 1 0 0 0 0 0 3 940344
-0.002126 -0.000232 0.119826 0.126039 0.232409 0.174191 -0.062500 1 0 0 0 0 0 3 941351
-0.002131 -0.000214 0.119815 0.200019 -0.021517 0.321363 -0.062500 1 0 0 0 0 0 3 942350
-0.002134 -0.000205 0.119812 0.176359 0.063965 0.249466 -0.062500 1 0 0 0 0 0 3 943352
-0.002135 -0.000201 0.119810 0.157770 0.127796 0.212213 -0.062500 1 0 0 0 0 0 3 944345
-0.002136 -0.000198 0.119810 0.147569 0.161776 0.198040 -0.062500 1 0 0 0 0 0 3 945352
-0.002137 -0.000197 0.119810 0.142283 0.178970 0.192995 -0.062500 1 0 0 0 0 0 3 946344
-0.002137 -0.000197 0.119810 0.139594 0.187572 0.191240 -0.062500 1 0 0 0 0 0 3 947347
-0.002137 -0.000196 0.119810 0.138243 0.191868 0.190617 -0.062500 1 0 0 0 0 0 3 948345
-0.002137 -0.000196 0.119810 0.137551 0.194023 0.190408 -0.062500 1 0 0 0 0 0 3 949350
-0.002137 -0.000196 0.119810 0.137205 0.195111 0.190332 -0.062500 1 0 0 0 0 0 3 950346
-0.002137 -0.000196 0.119810 0.137042 0.195644 0.190310 -0.062500 1 0 0 0 0 0 3 951328
-0.002137 -0.000196 0.119810 0.136951 0.195906 0.190300 -0.062500 1 0 0 0 0 0 3 952345
-0.002137 -0.000196 0.119810 0.136919 0.196044 0.190299 -0.062500 1 0 0 0 0 0 3 953345
-0.002137 -0.000196 0.119810 0.136889 0.196112 0.190291 -0.062500 1 0 0 0 0 0 3 954345
-0.002137 -0.000196 0.119810 0.136879 0.196139 0.190297 -0.062500 1 0 0 0 0 0 3 955345
-0.002137 -0.000196 0.119810 0.136860 0.196166 0.190290 -0.062500 1 0 0 0 0 0 3 956345
-0.002137 -0.000196 0.119810 0.136866 0.196177 0.190297 -0.062500 1 0 0 0 0 0 3 957348
-0.002137 -0.000196 0.119810 0.136867 0.196178 0.190297 -0.062500 1 0 0 0 0 0 3 958327
-0.002137 -0.000196 0.119810 0.136867 0.196178 0.190298 -0.062500 1 0 0 0 0 0 3 959346
-0.002137 -0.000196 0.119810 0.136867 0.196178 0.190298 -0.062500 1 0 0 0 0 0 3 960345
-0.002137 -0.000196 0.119810 0.136867 0.196177 0.190298 -0.062500 1 0 0 0 0 0 3 961344
-0.002137 -0.000196 0.119810 0.136867 0.196177 0.190298 -0.062500 1 0 0 0 0 0 3 962344
-0.002137 -0.000196 0.119810 0.136867 0.196177 0.190298 -0.062500 1 0 0 0 0 0 3 963346
-0.002137 -0.000196 0.119810 0.136867 0.196177 0.190298 -0.062500 1 0 0 0 0 0 3 964345
-0.002137 -0.000196 0.119810 0.136855 0.196180 0.190284 -0.062500 1 0 0 0 0 0 3 965344
-0.002137 -0.000196 0.119810 0.136865 0.196177 0.190296 -0.062500 1 0 0 0 0 0 3 966356
-0.002137 -0.000196 0.119810 0.136866 0.196177 0.190298 -0.062500 1 0 0 0 0 0 3 967419
-0.002137 -0.000196 0.119810 0.136867 0.196177 0.190298 -0.062500 1 0 0 0 0 0 3 968406
-0.002137 -0.000196 0.119810 0.136867 0.196177 0.190298 -0.062500 1 0 0 0 0 0 3 969410
-0.002137 -0.000196 0.119810 0.136863 0.196188 0.190291 -0.062500 1 0 0 0 0 0 3 970380
-0.002137 -0.000196 0.119810 0.136866 0.196178 0.190297 -0.062500 1 0 0 0 0 0 3 971382
-0.002137 -0.000196 0.119810 0.136867 0.196177 0.190298 -0.062500 1 0 0 0 0 0 3 972382
-0.002137 -0.000196 0.119810 0.136867 0.196177 0.190298 -0.062500 1 0 0 0 0 0 3 973408
-0.002137 -0.000196 0.119810 0.136867 0.196177 0.190298 -0.062500 1 0 0 0 0 0 3 974404
-0.002142 -0.000178 0.119799 0.210785 -0.057598 0.337577 -0.062500 1 0 0 0 0 0 3 975381
-0.002145 -0.000169 0.119796 0.187161 0.027803 0.265642 -0.062500 1 0 0 0 0 0 3 976379
-0.002146 -0.000164 0.119794 0.168595 0.091605 0.228342 -0.062500 1 0 0 0 0 0 3 977377
-0.002147 -0.000162 0.119794 0.158376 0.125575 0.214162 -0.062500 1 0 0 0 0 0 3 978381
-0.002147 -0.000161 0.119794 0.153114 0.142757 0.209116 -0.062500 1 0 0 0 0 0 3 979408
-0.002148 -0.000161 0.119794 0.150414 0.151370 0.207357 -0.062500 1 0 0 0 0 0 3 980404
-0.002148 -0.000160 0.119794 0.149061 0.155665 0.206732 -0.062500 1 0 0 0 0 0 3 981386
-0.002148 -0.000160 0.119794 0.148370 0.157820 0.206522 -0.062500 1 0 0 0 0 0 3 982383
-0.002148 -0.000160 0.119794 0.148027 0.158897 0.206452 -0.062500 1 0 0 0 0 0 3 983402
-0.002148 -0.000160 0.119794 0.147864 0.159429 0.206430 -0.062500 1 0 0 0 0 0 3 984386
-0.002148 -0.000160 0.119794 0.147770 0.159702 0.206413 -0.062500 1 0 0 0 0 0 3 985400
-0.002148 -0.000160 0.119794 0.147737 0.159841 0.206411 -0.062500 1 0 0 0 0 0 3 986382
-0.002148 -0.000160 0.119794 0.147710 0.159898 0.206410 -0.062500 1 0 0 0 0 0 3 987342
-0.002148 -0.000160 0.119794 0.147698 0.159935 0.206410 -0.062500 1 0 0 0 0 0 3 988331
-0.002148 -0.000160 0.119794 0.147693 0.159949 0.206423 -0.062500 1 0 0 0 0 0 3 989341
-0.002148 -0.000160 0.119794 0.147681 0.159952 0.206412 -0.062500 1 0 0 0 0 0 3 990330
-0.002148 -0.000160 0.119794 0.147685 0.159972 0.206410 -0.062500 1 0 0 0 0 0 3 991342
-0.002148 -0.000160 0.119794 0.147689 0.159962 0.206417 -0.062500 1 0 0 0 0 0 3 992330
-0.002148 -0.000160 0.119794 0.147686 0.159973 0.206411 -0.062500 1 0 0 0 0 0 3 993340
-0.002148 -0.000160 0.119794 0.147685 0.159974 0.206410 -0.062500 1 0 0 0 0 0 3 994331
-0.002148 -0.000160 0.119794 0.147689 0.159963 0.206417 -0.062500 1 0 0 0 0 0 3 995340
-0.002148 -0.000160 0.119794 0.147686 0.159973 0.206411 -0.062500 1 0 0 0 0 0 3 996331
-0.002129 -0.000164 0.119784 -0.115941 0.221940 0.345266 -0.062500 1 0 0 0 0 0 3 997340
-0.002120 -0.000167 0.119780 -0.026247 0.201246 0.277444 -0.062500 1 0 0 0 0 0 3 998330
-0.002115 -0.000168 0.119779 0.040030 0.185670 0.242278 -0.062500 1 0 0 0 0 0 3 999332
-0.002113 -0.000168 0.119779 0.075082 0.177350 0.228911 -0.062500 1 0 0 0 0 0 4 341
-0.002111 -0.000169 0.119778 0.092714 0.173114 0.224156 -0.062500 1 0 0 0 0 0 4 1331
-0.002116 -0.000151 0.119768 0.175438 -0.082662 0.369847 -0.062500 1 0 0 0 0 0 4 2340
-0.002119 -0.000142 0.119764 0.156171 0.001612 0.297282 -0.062500 1 0 0 0 0 0 4 3334
-0.002120 -0.000137 0.119763 0.139798 0.064854 0.259767 -0.062500 1 0 0 0 0 0 4 4341
-0.002120 -0.000135 0.119763 0.130700 0.098530 0.245515 -0.062500 1 0 0 0 0 0 4 5331
-0.002121 -0.000134 0.119762 0.125963 0.115578 0.240451 -0.062500 1 0 0 0 0 0 4 6340
-0.002121 -0.000133 0.119762 0.123552 0.124118 0.238669 -0.062500 1 0 0 0 0 0 4 7331
-0.002121 -0.000133 0.119762 0.122332 0.128391 0.238050 -0.062500 1 0 0 0 0 0 4 8340
-0.002121 -0.000133 0.119762 0.121721 0.130517 0.237849 -0.062500 1 0 0 0 0 0 4 9330
-0.002121 -0.000133 0.119762 0.121409 0.131585 0.237768 -0.062500 1 0 0 0 0 0 4 10340
-0.002121 -0.000133 0.119762 0.121259 0.132112 0.237738 -0.062500 1 0 0 0 0 0 4 11331
-0.002121 -0.000133 0.119762 0.121174 0.132394 0.237727 -0.062500 1 0 0 0 0 0 4 12341
-0.002121 -0.000133 0.119762 0.121145 0.132523 0.237733 -0.062500 1 0 0 0 0 0 4 13342
-0.002121 -0.000133 0.119762 0.121115 0.132590 0.237726 -0.062500 1 0 0 0 0 0 4 14337
-0.002121 -0.000133 0.119762 0.121105 0.132617 0.237732 -0.062500 1 0 0 0 0 0 4 15347
-0.002121 -0.000133 0.119762 0.121101 0.132629 0.237726 -0.062500 1 0 0 0 0 0 4 16351
-0.002121 -0.000133 0.119762 0.121093 0.132653 0.237732 -0.062500 1 0 0 0 0 0 4 17348
-0.002121 -0.000133 0.119762 0.121105 0.132652 0.237726 -0.062500 1 0 0 0 0 0 4 18353
-0.002121 -0.000133 0.119762 0.121094 0.132655 0.237732 -0.062500 1 0 0 0 0 0 4 19338
-0.002121 -0.000133 0.119762 0.121105 0.132653 0.237726 -0.062500 1 0 0 0 0 0 4 20349
-0.002121 -0.000133 0.119762 0.121094 0.132655 0.237732 -0.062500 1 0 0 0 0 0 4 21325
-0.002121 -0.000133 0.119762 0.121105 0.132653 0.237726 -0.062500 1 0 0 0 0 0 4 22327
-0.002121 -0.000133 0.119762 0.121095 0.132655 0.237732 -0.062500 1 0 0 0 0 0 4 23347
-0.002121 -0.000133 0.119762 0.121085 0.132647 0.237726 -0.062500 1 0 0 0 0 0 4 24325
-0.002121 -0.000133 0.119762 0.121104 0.132651 0.237725 -0.062500 1 0 0 0 0 0 4 25343
-0.002121 -0.000133 0.119762 0.121094 0.132655 0.237732 -0.062500 1 0 0 0 0 0 4 26342
-0.002121 -0.000133 0.119762 0.121105 0.132652 0.237726 -0.062500 1 0 0 0 0 0 4 27344
-0.002121 -0.000133 0.119762 0.121094 0.132655 0.237732 -0.062500 1 0 0 0 0 0 4 28343
-0.002121 -0.000133 0.119762 0.121105 0.132652 0.237726 -0.062500 1 0 0 0 0 0 4 29347
-0.002121 -0.000133 0.119762 0.121094 0.132655 0.237732 -0.062500 1 0 0 0 0 0 4 30346
-0.002121 -0.000133 0.119762 0.121093 0.132655 0.237733 -0.062500 1 0 0 0 0 0 4 31346
-0.002121 -0.000133 0.119762 0.121105 0.132652 0.237726 -0.062500 1 0 0 0 0 0 4 32338
-0.002121 -0.000133 0.119762 0.121094 0.132655 0.237732 -0.062500 1 0 0 0 0 0 4 33344
-0.002121 -0.000133 0.119762 0.121097 0.132643 0.237719 -0.062500 1 0 0 0 0 0 4 34325
-0.002121 -0.000133 0.119762 0.121093 0.132653 0.237731 -0.062500 1 0 0 0 0 0 4 35344
-0.002121 -0.000133 0.119762 0.121105 0.132652 0.237726 -0.062500 1 0 0 0 0 0 4 36343
-0.002121 -0.000133 0.119762 0.121094 0.132654 0.237732 -0.062500 1 0 0 0 0 0 4 37341
-0.002121 -0.000133 0.119762 0.121093 0.132655 0.237733 -0.062500 1 0 0 0 0 0 4 38342
-0.002121 -0.000133 0.119762 0.121105 0.132652 0.237726 -0.062500 1 0 0 0 0 0 4 39343
-0.002121 -0.000133 0.119762 0.121094 0.132654 0.237732 -0.062500 1 0 0 0 0 0 4 40342
-0.002121 -0.000133 0.119762 0.121105 0.132652 0.237726 -0.062500 1 0 0 0 0 0 4 41341
-0.002121 -0.000133 0.119762 0.121094 0.132654 0.237732 -0.062500 1 0 0 0 0 0 4 42342
-0.002121 -0.000133 0.119762 0.121105 0.132652 0.237727 -0.062500 1 0 0 0 0 0 4 43343
-0.002121 -0.000133 0.119762 0.121086 0.132645 0.237725 -0.062500 1 0 0 0 0 0 4 44323
-0.002121 -0.000133 0.119762 0.121092 0.132653 0.237732 -0.062500 1 0 0 0 0 0 4 45346
-0.002121 -0.000133 0.119762 0.121104 0.132651 0.237726 -0.062500 1 0 0 0 0 0 4 46341
-0.002121 -0.000133 0.119762 0.121094 0.132654 0.237732 -0.062500 1 0 0 0 0 0 4 47343
-0.002126 -0.000115 0.119752 0.194971 -0.120847 0.385209 -0.062500 1 0 0 0 0 0 4 48322
-0.002129 -0.000106 0.119748 0.171342 -0.035579 0.313164 -0.062500 1 0 0 0 0 0 4 49341
-0.002130 -0.000101 0.119747 0.152788 0.028151 0.275809 -0.062500 1 0 0 0 0 0 4 50342
-0.002131 -0.000099 0.119746 0.142595 0.062107 0.261614 -0.062500 1 0 0 0 0 0 4 51344
-0.002132 -0.000098 0.119746 0.137318 0.079270 0.256574 -0.062500 1 0 0 0 0 0 4 52339
-0.002132 -0.000097 0.119746 0.134642 0.087870 0.254797 -0.062500 1 0 0 0 0 0 4 53344
-0.002132 -0.000097 0.119746 0.133278 0.092175 0.254186 -0.062500 1 0 0 0 0 0 4 54333
-0.002132 -0.000097 0.119746 0.132601 0.094316 0.253977 -0.062500 1 0 0 0 0 0 4 55335
-0.002132 -0.000097 0.119746 0.132257 0.095402 0.253900 -0.062500 1 0 0 0 0 0 4 56341
-0.002132 -0.000097 0.119746 0.132082 0.095936 0.253883 -0.062500 1 0 0 0 0 0 4 57342
-0.002132 -0.000096 0.119746 0.131990 0.096198 0.253874 -0.062500 1 0 0 0 0 0 4 58342
-0.002132 -0.000096 0.119746 0.131954 0.096348 0.253866 -0.062500 1 0 0 0 0 0 4 59342
-0.002132 -0.000096 0.119746 0.131926 0.096406 0.253865 -0.062500 1 0 0 0 0 0 4 60345
-0.002132 -0.000096 0.119746 0.131926 0.096440 0.253858 -0.062500 1 0 0 0 0 0 4 61345
-0.002132 -0.000096 0.119746 0.131923 0.096454 0.253870 -0.062500 1 0 0 0 0 0 4 62343
-0.002132 -0.000096 0.119746 0.131907 0.096468 0.253871 -0.062500 1 0 0 0 0 0 4 63324
-0.002132 -0.000096 0.119746 0.131918 0.096467 0.253866 -0.062500 1 0 0 0 0 0 4 64342
-0.002132 -0.000096 0.119746 0.131896 0.096472 0.253857 -0.062500 1 0 0 0 0 0 4 65339
-0.002132 -0.000096 0.119746 0.131917 0.096467 0.253864 -0.062500 1 0 0 0 0 0 4 66334
-0.002132 -0.000096 0.119746 0.131903 0.096481 0.253864 -0.062500 1 0 0 0 0 0 4 67398
-0.002132 -0.000096 0.119746 0.131918 0.096468 0.253864 -0.062500 1 0 0 0 0 0 4 68383
-0.002132 -0.000096 0.119746 0.131904 0.096481 0.253864 -0.062500 1 0 0 0 0 0 4 69398
-0.002132 -0.000096 0.119746 0.131905 0.096471 0.253871 -0.062500 1 0 0 0 0 0 4 70382
-0.002132 -0.000096 0.119746 0.131914 0.096478 0.253859 -0.062500 1 0 0 0 0 0 4 71340
-0.002132 -0.000096 0.119746 0.131907 0.096471 0.253870 -0.062500 1 0 0 0 0 0 4 72329
-0.002132 -0.000096 0.119746 0.131915 0.096479 0.253858 -0.062500 1 0 0 0 0 0 4 73338
-0.002137 -0.000078 0.119736 0.205730 -0.156903 0.401487 -0.062500 1 0 0 0 0 0 4 74329
-0.002140 -0.000069 0.119732 0.182129 -0.071685 0.329349 -0.062500 1 0 0 0 0 0 4 75339
-0.002141 -0.000065 0.119731 0.163595 -0.007979 0.291981 -0.062500 1 0 0 0 0 0 4 76328
-0.002142 -0.000063 0.119730 0.153403 0.025941 0.277770 -0.062500 1 0 0 0 0 0 4 77338
-0.002142 -0.000061 0.119730 0.148125 0.043105 0.272714 -0.062500 1 0 0 0 0 0 4 78328
-0.002143 -0.000061 0.119730 0.145437 0.051706 0.270959 -0.062500 1 0 0 0 0 0 4 79330
-0.002143 -0.000061 0.119730 0.144084 0.056007 0.270342 -0.062500 1 0 0 0 0 0 4 80339
-0.002143 -0.000060 0.119730 0.143405 0.058158 0.270124 -0.062500 1 0 0 0 0 0 4 81328
-0.002143 -0.000060 0.119730 0.143064 0.059233 0.270053 -0.062500 1 0 0 0 0 0 4 82338
-0.002143 -0.000060 0.119730 0.142886 0.059779 0.270030 -0.062500 1 0 0 0 0 0 4 83339
-0.002143 -0.000060 0.119730 0.142806 0.060039 0.270013 -0.062500 1 0 0 0 0 0 4 84328
-0.002143 -0.000060 0.119730 0.142755 0.060171 0.270010 -0.062500 1 0 0 0 0 0 4 85340
-0.002143 -0.000060 0.119730 0.142742 0.060244 0.270023 -0.062500 1 0 0 0 0 0 4 86328
-0.002143 -0.000060 0.119730 0.142735 0.060271 0.270011 -0.062500 1 0 0 0 0 0 4 87339
-0.002143 -0.000060 0.119730 0.142720 0.060286 0.270009 -0.062500 1 0 0 0 0 0 4 88328
-0.002143 -0.000060 0.119730 0.142714 0.060298 0.270022 -0.062500 1 0 0 0 0 0 4 89339
-0.002143 -0.000060 0.119730 0.142723 0.060308 0.270011 -0.062500 1 0 0 0 0 0 4 90329
-0.002143 -0.000060 0.119730 0.142712 0.060312 0.270016 -0.062500 1 0 0 0 0 0 4 91340
-0.002143 -0.000060 0.119730 0.142723 0.060309 0.270010 -0.062500 1 0 0 0 0 0 4 92328
-0.002143 -0.000060 0.119730 0.142712 0.060312 0.270016 -0.062500 1 0 0 0 0 0 4 93338
-0.002143 -0.000060 0.119730 0.142710 0.060313 0.270016 -0.062500 1 0 0 0 0 0 4 94328
-0.002143 -0.000060 0.119730 0.142722 0.060310 0.270010 -0.062500 1 0 0 0 0 0 4 95338
-0.002143 -0.000060 0.119730 0.142712 0.060313 0.270016 -0.062500 1 0 0 0 0 0 4 96328
-0.002148 -0.000042 0.119719 0.216500 -0.192927 0.417755 -0.062500 1 0 0 0 0 0 4 97335
-0.002151 -0.000033 0.119716 0.192915 -0.107785 0.345571 -0.062500 1 0 0 0 0 0 4 98337
-0.002152 -0.000029 0.119714 0.174381 -0.044114 0.308156 -0.062500 1 0 0 0 0 0 4 99336
-0.002153 -0.000026 0.119714 0.164202 -0.010202 0.293932 -0.062500 1 0 0 0 0 0 4 100329
-0.002153 -0.000025 0.119714 0.158926 0.006956 0.288887 -0.062500 1 0 0 0 0 0 4 101351
-0.002153 -0.000025 0.119714 0.156248 0.015562 0.287116 -0.062500 1 0 0 0 0 0 4 102508
-0.002153 -0.000024 0.119714 0.154888 0.019854 0.286509 -0.062500 1 0 0 0 0 0 4 103342
-0.002153 -0.000024 0.119714 0.154205 0.022015 0.286285 -0.062500 1 0 0 0 0 0 4 104343
-0.002153 -0.000024 0.119714 0.153868 0.023080 0.286218 -0.062500 1 0 0 0 0 0 4 105350
-0.002154 -0.000024 0.119714 0.153690 0.023624 0.286196 -0.062500 1 0 0 0 0 0 4 106342
-0.002154 -0.000024 0.119714 0.153606 0.023895 0.286172 -0.062500 1 0 0 0 0 0 4 107348
-0.002154 -0.000024 0.119714 0.153558 0.024017 0.286175 -0.062500 1 0 0 0 0 0 4 108341
-0.002154 -0.000024 0.119714 0.153534 0.024091 0.286175 -0.062500 1 0 0 0 0 0 4 109340
-0.002154 -0.000024 0.119714 0.153525 0.024119 0.286182 -0.062500 1 0 0 0 0 0 4 110349
-0.002154 -0.000024 0.119714 0.153526 0.024152 0.286176 -0.062500 1 0 0 0 0 0 4 111327
-0.002154 -0.000024 0.119714 0.153527 0.024155 0.286175 -0.062500 1 0 0 0 0 0 4 112344
-0.002154 -0.000024 0.119714 0.153527 0.024155 0.286175 -0.062500 1 0 0 0 0 0 4 113340
-0.002154 -0.000024 0.119714 0.153507 0.024148 0.286174 -0.062500 1 0 0 0 0 0 4 114340
-0.002154 -0.000024 0.119714 0.153525 0.024153 0.286175 -0.062500 1 0 0 0 0 0 4 115341
-0.002154 -0.000024 0.119714 0.153515 0.024156 0.286181 -0.062500 1 0 0 0 0 0 4 116342
-0.002154 -0.000024 0.119714 0.153510 0.024168 0.286175 -0.062500 1 0 0 0 0 0 4 117338
-0.002154 -0.000024 0.119714 0.153525 0.024155 0.286175 -0.062500 1 0 0 0 0 0 4 118340
-0.002154 -0.000024 0.119714 0.153515 0.024157 0.286182 -0.062500 1 0 0 0 0 0 4 119323
-0.002154 -0.000024 0.119714 0.153523 0.024166 0.286169 -0.062500 1 0 0 0 0 0 4 120338
-0.002154 -0.000024 0.119714 0.153515 0.024158 0.286181 -0.062500 1 0 0 0 0 0 4 121340
-0.002154 -0.000024 0.119714 0.153526 0.024154 0.286176 -0.062500 1 0 0 0 0 0 4 122339
-0.002154 -0.000024 0.119714 0.153512 0.024168 0.286175 -0.062500 1 0 0 0 0 0 4 123324
-0.002154 -0.000024 0.119714 0.153526 0.024156 0.286175 -0.062500 1 0 0 0 0 0 4 124338
-0.002154 -0.000024 0.119714 0.153507 0.024148 0.286175 -0.062500 1 0 0 0 0 0 4 125339
-0.002154 -0.000024 0.119714 0.153510 0.024167 0.286175 -0.062500 1 0 0 0 0 0 4 126343
-0.002154 -0.000024 0.119714 0.153525 0.024155 0.286175 -0.062500 1 0 0 0 0 0 4 127322
-0.002154 -0.000024 0.119714 0.153515 0.024157 0.286181 -0.062500 1 0 0 0 0 0 4 128339
-0.002154 -0.000024 0.119714 0.153523 0.024166 0.286169 -0.062500 1 0 0 0 0 0 4 129320
-0.002154 -0.000024 0.119714 0.153515 0.024158 0.286181 -0.062500 1 0 0 0 0 0 4 130338
-0.002154 -0.000024 0.119714 0.153526 0.024154 0.286176 -0.062500 1 0 0 0 0 0 4 131341
-0.002154 -0.000024 0.119714 0.153512 0.024168 0.286175 -0.062500 1 0 0 0 0 0 4 132338
-0.002154 -0.000024 0.119714 0.153514 0.024158 0.286181 -0.062500 1 0 0 0 0 0 4 133337
-0.002154 -0.000024 0.119714 0.153526 0.024154 0.286176 -0.062500 1 0 0 0 0 0 4 134337
-0.002154 -0.000024 0.119714 0.153504 0.024160 0.286168 -0.062500 1 0 0 0 0 0 4 135321
-0.002154 -0.000024 0.119714 0.153524 0.024154 0.286174 -0.062500 1 0 0 0 0 0 4 136337
-0.002154 -0.000024 0.119714 0.153515 0.024156 0.286181 -0.062500 1 0 0 0 0 0 4 137340
-0.002154 -0.000024 0.119714 0.153522 0.024165 0.286169 -0.062500 1 0 0 0 0 0 4 138342
-0.002154 -0.000024 0.119714 0.153515 0.024158 0.286180 -0.062500 1 0 0 0 0 0 4 139408
-0.002154 -0.000024 0.119714 0.153514 0.024157 0.286182 -0.062500 1 0 0 0 0 0 4 140402
-0.002154 -0.000024 0.119714 0.153522 0.024166 0.286169 -0.062500 1 0 0 0 0 0 4 141408
-0.002154 -0.000024 0.119714 0.153515 0.024158 0.286181 -0.062500 1 0 0 0 0 0 4 142407
-0.002154 -0.000024 0.119714 0.153526 0.024154 0.286176 -0.062500 1 0 0 0 0 0 4 143376
-0.002154 -0.000024 0.119714 0.153515 0.024157 0.286182 -0.062500 1 0 0 0 0 0 4 144377
-0.002154 -0.000024 0.119714 0.153523 0.024166 0.286169 -0.062500 1 0 0 0 0 0 4 145404
-0.002154 -0.000024 0.119714 0.153515 0.024158 0.286181 -0.062500 1 0 0 0 0 0 4 146375
-0.002154 -0.000024 0.119714 0.153518 0.024145 0.286169 -0.062500 1 0 0 0 0 0 4 147376
-0.002154 -0.000024 0.119714 0.153511 0.024167 0.286174 -0.062500 1 0 0 0 0 0 4 148375
-0.002154 -0.000024 0.119714 0.153513 0.024158 0.286181 -0.062500 1 0 0 0 0 0 4 149394
-0.002154 -0.000024 0.119714 0.153526 0.024154 0.286176 -0.062500 1 0 0 0 0 0 4 150372
-0.002154 -0.000024 0.119714 0.153512 0.024168 0.286175 -0.062500 1 0 0 0 0 0 4 151367
-0.002154 -0.000024 0.119714 0.153526 0.024155 0.286175 -0.062500 1 0 0 0 0 0 4 152381
-0.002154 -0.000024 0.119714 0.153515 0.024157 0.286181 -0.062500 1 0 0 0 0 0 4 153396
-0.002154 -0.000024 0.119714 0.153523 0.024166 0.286169 -0.062500 1 0 0 0 0 0 4 154379
-0.002154 -0.000024 0.119714 0.153515 0.024158 0.286181 -0.062500 1 0 0 0 0 0 4 155342
-0.002154 -0.000024 0.119714 0.153514 0.024157 0.286182 -0.062500 1 0 0 0 0 0 4 156328
-0.002154 -0.000024 0.119714 0.153514 0.024157 0.286162 -0.062500 1 0 0 0 0 0 4 157336
-0.002166 -0.000038 0.119703 0.331372 0.214760 0.437065 -0.062500 1 0 0 0 0 0 4 158326
-0.002173 -0.000045 0.119699 0.272874 0.150810 0.363330 -0.062500 1 0 0 0 0 0 4 159337
-0.002176 -0.000048 0.119698 0.228179 0.102901 0.325128 -0.062500 1 0 0 0 0 0 4 160326
-0.002178 -0.000050 0.119698 0.204035 0.077331 0.310607 -0.062500 1 0 0 0 0 0 4 161336
-0.002178 -0.000051 0.119697 0.191697 0.064389 0.305448 -0.062500 1 0 0 0 0 0 4 162326
-0.002179 -0.000051 0.119697 0.185468 0.057890 0.303644 -0.062500 1 0 0 0 0 0 4 163337
-0.002179 -0.000051 0.119697 0.182337 0.054638 0.303007 -0.062500 1 0 0 0 0 0 4 164326
-0.002179 -0.000051 0.119697 0.180766 0.053018 0.302795 -0.062500 1 0 0 0 0 0 4 165336
-0.002179 -0.000051 0.119697 0.179980 0.052225 0.302725 -0.062500 1 0 0 0 0 0 4 166336
-0.002179 -0.000051 0.119697 0.179594 0.051807 0.302697 -0.062500 1 0 0 0 0 0 4 167330
-0.002179 -0.000051 0.119697 0.179380 0.051596 0.302689 -0.062500 1 0 0 0 0 0 4 168336
-0.002179 -0.000051 0.119697 0.179285 0.051497 0.302679 -0.062500 1 0 0 0 0 0 4 169325
-0.002179 -0.000051 0.119697 0.179238 0.051448 0.302684 -0.062500 1 0 0 0 0 0 4 170335
-0.002179 -0.000051 0.119697 0.179223 0.051417 0.302677 -0.062500 1 0 0 0 0 0 4 171452
-0.002179 -0.000051 0.119697 0.179211 0.051417 0.302683 -0.062500 1 0 0 0 0 0 4 172336
-0.002179 -0.000051 0.119697 0.179202 0.051410 0.302676 -0.062500 1 0 0 0 0 0 4 173325
-0.002179 -0.000051 0.119697 0.179193 0.051401 0.302689 -0.062500 1 0 0 0 0 0 4 174335
-0.002179 -0.000051 0.119697 0.179193 0.051400 0.302670 -0.062500 1 0 0 0 0 0 4 175326
-0.002179 -0.000051 0.119697 0.179192 0.051400 0.302688 -0.062500 1 0 0 0 0 0 4 176335
-0.002179 -0.000051 0.119697 0.179196 0.051388 0.302677 -0.062500 1 0 0 0 0 0 4 177324
-0.002179 -0.000051 0.119697 0.179193 0.051398 0.302689 -0.062500 1 0 0 0 0 0 4 178335
-0.002179 -0.000051 0.119697 0.179193 0.051400 0.302670 -0.062500 1 0 0 0 0 0 4 179451
-0.002179 -0.000051 0.119697 0.179192 0.051400 0.302688 -0.062500 1 0 0 0 0 0 4 180338
-0.002179 -0.000051 0.119697 0.179184 0.051391 0.302683 -0.062500 1 0 0 0 0 0 4 181450
-0.002179 -0.000051 0.119697 0.179200 0.051408 0.302677 -0.062500 1 0 0 0 0 0 4 182460
-0.002179 -0.000051 0.119697 0.179185 0.051392 0.302682 -0.062500 1 0 0 0 0 0 4 183470
-0.002179 -0.000051 0.119697 0.179204 0.051396 0.302683 -0.062500 1 0 0 0 0 0 4 184333
-0.002179 -0.000051 0.119697 0.179182 0.051402 0.302676 -0.062500 1 0 0 0 0 0 4 185446
-0.002179 -0.000051 0.119697 0.179203 0.051397 0.302683 -0.062500 1 0 0 0 0 0 4 186472
-0.002179 -0.000051 0.119697 0.179186 0.051391 0.302683 -0.062500 1 0 0 0 0 0 4 187332
-0.002179 -0.000051 0.119697 0.179188 0.051411 0.302683 -0.062500 1 0 0 0 0 0 4 188344
-0.002179 -0.000051 0.119697 0.179196 0.051390 0.302676 -0.062500 1 0 0 0 0 0 4 189338
-0.002179 -0.000051 0.119697 0.179193 0.051399 0.302689 -0.062500 1 0 0 0 0 0 4 190349
-0.002179 -0.000051 0.119697 0.179193 0.051400 0.302670 -0.062500 1 0 0 0 0 0 4 191466
-0.002179 -0.000051 0.119697 0.179192 0.051400 0.302688 -0.062500 1 0 0 0 0 0 4 192341
-0.002179 -0.000051 0.119697 0.179196 0.051388 0.302677 -0.062500 1 0 0 0 0 0 4 193464
-0.002179 -0.000051 0.119697 0.179189 0.051410 0.302682 -0.062500 1 0 0 0 0 0 4 194462
-0.002179 -0.000051 0.119697 0.179196 0.051390 0.302676 -0.062500 1 0 0 0 0 0 4 195463
-0.002192 -0.000065 0.119687 0.356950 0.241898 0.453698 -0.062500 1 0 0 0 0 0 4 196462
-0.002198 -0.000072 0.119683 0.298491 0.178004 0.379895 -0.062500 1 0 0 0 0 0 4 197462
-0.002202 -0.000075 0.119681 0.253816 0.130103 0.341656 -0.062500 1 0 0 0 0 0 4 198472
-0.002203 -0.000077 0.119681 0.229692 0.104551 0.327124 -0.062500 1 0 0 0 0 0 4 199460
-0.002204 -0.000078 0.119681 0.217350 0.091607 0.321969 -0.062500 1 0 0 0 0 0 4 200342
-0.002204 -0.000078 0.119681 0.211128 0.085130 0.320162 -0.062500 1 0 0 0 0 0 4 201468
-0.002205 -0.000078 0.119681 0.208011 0.081879 0.319536 -0.062500 1 0 0 0 0 0 4 202462
-0.002205 -0.000079 0.119681 0.206425 0.080242 0.319312 -0.062500 1 0 0 0 0 0 4 203462
-0.002205 -0.000079 0.119681 0.205654 0.079433 0.319240 -0.062500 1 0 0 0 0 0 4 204460
-0.002205 -0.000079 0.119681 0.205254 0.079027 0.319211 -0.062500 1 0 0 0 0 0 4 205443
-0.002205 -0.000079 0.119681 0.205055 0.078834 0.319196 -0.062500 1 0 0 0 0 0 4 206444
-0.002205 -0.000079 0.119681 0.204953 0.078729 0.319198 -0.062500 1 0 0 0 0 0 4 207463
-0.002205 -0.000079 0.119681 0.204906 0.078680 0.319204 -0.062500 1 0 0 0 0 0 4 208338
-0.002205 -0.000079 0.119681 0.204879 0.078652 0.319205 -0.062500 1 0 0 0 0 0 4 209463
-0.002205 -0.000079 0.119681 0.204869 0.078641 0.319198 -0.062500 1 0 0 0 0 0 4 210460
-0.002205 -0.000079 0.119681 0.204864 0.078621 0.319197 -0.062500 1 0 0 0 0 0 4 211462
-0.002205 -0.000079 0.119681 0.204848 0.078633 0.319196 -0.062500 1 0 0 0 0 0 4 212342
-0.002205 -0.000079 0.119681 0.204850 0.078623 0.319203 -0.062500 1 0 0 0 0 0 4 213338
-0.002205 -0.000079 0.119681 0.204862 0.078619 0.319197 -0.062500 1 0 0 0 0 0 4 214460
-0.002205 -0.000079 0.119681 0.204848 0.078633 0.319196 -0.062500 1 0 0 0 0 0 4 215466
-0.002205 -0.000079 0.119681 0.204870 0.078629 0.319204 -0.062500 1 0 0 0 0 0 4 216463
-0.002205 -0.000079 0.119681 0.204852 0.078623 0.319204 -0.062500 1 0 0 0 0 0 4 217442
-0.002205 -0.000079 0.119681 0.204859 0.078631 0.319191 -0.062500 1 0 0 0 0 0 4 218461
-0.002205 -0.000079 0.119681 0.204851 0.078623 0.319203 -0.062500 1 0 0 0 0 0 4 219442
-0.002205 -0.000079 0.119681 0.204863 0.078619 0.319197 -0.062500 1 0 0 0 0 0 4 220336
-0.002205 -0.000079 0.119681 0.204848 0.078633 0.319196 -0.062500 1 0 0 0 0 0 4 221461
-0.002205 -0.000079 0.119681 0.204850 0.078623 0.319203 -0.062500 1 0 0 0 0 0 4 222461
-0.002205 -0.000079 0.119681 0.204862 0.078619 0.319198 -0.062500 1 0 0 0 0 0 4 223465
-0.002205 -0.000079 0.119681 0.204851 0.078621 0.319203 -0.062500 1 0 0 0 0 0 4 224340
-0.002205 -0.000079 0.119681 0.204859 0.078630 0.319191 -0.062500 1 0 0 0 0 0 4 225455
-0.002205 -0.000079 0.119681 0.204851 0.078622 0.319202 -0.062500 1 0 0 0 0 0 4 226467
-0.002205 -0.000079 0.119681 0.204862 0.078619 0.319197 -0.062500 1 0 0 0 0 0 4 227464
-0.002205 -0.000079 0.119681 0.204848 0.078633 0.319196 -0.062500 1 0 0 0 0 0 4 228460
-0.002205 -0.000079 0.119681 0.204850 0.078623 0.319203 -0.062500 1 0 0 0 0 0 4 229461
-0.002205 -0.000079 0.119681 0.204862 0.078619 0.319197 -0.062500 1 0 0 0 0 0 4 230462
-0.002205 -0.000079 0.119681 0.204848 0.078632 0.319196 -0.062500 1 0 0 0 0 0 4 231465
-0.002205 -0.000079 0.119681 0.204870 0.078629 0.319204 -0.062500 1 0 0 0 0 0 4 232459
-0.002205 -0.000079 0.119681 0.204852 0.078622 0.319204 -0.062500 1 0 0 0 0 0 4 233444
-0.002205 -0.000079 0.119681 0.204859 0.078631 0.319191 -0.062500 1 0 0 0 0 0 4 234462
-0.002205 -0.000079 0.119681 0.204851 0.078623 0.319203 -0.062500 1 0 0 0 0 0 4 235463
-0.002205 -0.000079 0.119681 0.204863 0.078619 0.319198 -0.062500 1 0 0 0 0 0 4 236327
-0.002205 -0.000079 0.119681 0.204848 0.078633 0.319196 -0.062500 1 0 0 0 0 0 4 237459
-0.002205 -0.000079 0.119681 0.204850 0.078623 0.319203 -0.062500 1 0 0 0 0 0 4 238450
-0.002205 -0.000079 0.119681 0.204862 0.078619 0.319198 -0.062500 1 0 0 0 0 0 4 239519
-0.002205 -0.000079 0.119681 0.204848 0.078633 0.319196 -0.062500 1 0 0 0 0 0 4 240376
-0.002205 -0.000079 0.119681 0.204862 0.078620 0.319197 -0.062500 1 0 0 0 0 0 4 241517
-0.002205 -0.000079 0.119681 0.204851 0.078621 0.319203 -0.062500 1 0 0 0 0 0 4 242500
-0.002205 -0.000079 0.119681 0.204859 0.078630 0.319191 -0.062500 1 0 0 0 0 0 4 243514
-0.002205 -0.000079 0.119681 0.204851 0.078622 0.319202 -0.062500 1 0 0 0 0 0 4 244500
-0.002205 -0.000079 0.119681 0.204850 0.078621 0.319204 -0.062500 1 0 0 0 0 0 4 245513
-0.002205 -0.000079 0.119681 0.204858 0.078630 0.319191 -0.062500 1 0 0 0 0 0 4 246499
-0.002205 -0.000079 0.119681 0.204859 0.078631 0.319209 -0.062500 1 0 0 0 0 0 4 247526
-0.002205 -0.000079 0.119681 0.204863 0.078620 0.319198 -0.062500 1 0 0 0 0 0 4 248500
-0.002205 -0.000079 0.119681 0.204848 0.078633 0.319197 -0.062500 1 0 0 0 0 0 4 249519
-0.002205 -0.000079 0.119681 0.204862 0.078620 0.319197 -0.062500 1 0 0 0 0 0 4 250389
-0.002205 -0.000079 0.119681 0.204852 0.078622 0.319203 -0.062500 1 0 0 0 0 0 4 251449
-0.002205 -0.000079 0.119681 0.204863 0.078619 0.319198 -0.062500 1 0 0 0 0 0 4 252458
-0.002205 -0.000079 0.119681 0.204848 0.078633 0.319197 -0.062500 1 0 0 0 0 0 4 253447
-0.002205 -0.000079 0.119681 0.204850 0.078623 0.319203 -0.062500 1 0 0 0 0 0 4 254465
-0.002205 -0.000079 0.119681 0.204862 0.078619 0.319198 -0.062500 1 0 0 0 0 0 4 255448
-0.002205 -0.000079 0.119681 0.204848 0.078633 0.319197 -0.062500 1 0 0 0 0 0 4 256459
-0.002205 -0.000079 0.119681 0.204862 0.078620 0.319197 -0.062500 1 0 0 0 0 0 4 257448
-0.002218 -0.000092 0.119670 0.382507 0.269017 0.470336 -0.062500 1 0 0 0 0 0 4 258457
-0.002224 -0.000099 0.119666 0.324109 0.205170 0.396471 -0.062500 1 0 0 0 0 0 4 259447
-0.002227 -0.000102 0.119665 0.279460 0.157307 0.358211 -0.062500 1 0 0 0 0 0 4 260457
-0.002229 -0.000104 0.119665 0.255335 0.131773 0.343669 -0.062500 1 0 0 0 0 0 4 261455
-0.002230 -0.000105 0.119664 0.243010 0.118832 0.338499 -0.062500 1 0 0 0 0 0 4 262458
-0.002230 -0.000105 0.119664 0.236787 0.112337 0.336687 -0.062500 1 0 0 0 0 0 4 263448
-0.002230 -0.000106 0.119664 0.233659 0.109089 0.336065 -0.062500 1 0 0 0 0 0 4 264457
-0.002230 -0.000106 0.119664 0.232081 0.107461 0.335846 -0.062500 1 0 0 0 0 0 4 265447
-0.002230 -0.000106 0.119664 0.231286 0.106658 0.335768 -0.062500 1 0 0 0 0 0 4 266447
-0.002230 -0.000106 0.119664 0.230907 0.106248 0.335744 -0.062500 1 0 0 0 0 0 4 267457
-0.002230 -0.000106 0.119664 0.230714 0.106044 0.335737 -0.062500 1 0 0 0 0 0 4 268453
-0.002231 -0.000106 0.119664 0.230610 0.105949 0.335734 -0.062500 1 0 0 0 0 0 4 269457
-0.002231 -0.000106 0.119664 0.230554 0.105892 0.335733 -0.062500 1 0 0 0 0 0 4 270447
-0.002231 -0.000106 0.119664 0.230526 0.105862 0.335732 -0.062500 1 0 0 0 0 0 4 271459
-0.002231 -0.000106 0.119664 0.230524 0.105861 0.335732 -0.062500 1 0 0 0 0 0 4 272457
-0.002231 -0.000106 0.119664 0.230517 0.105853 0.335725 -0.062500 1 0 0 0 0 0 4 273460
-0.002231 -0.000106 0.119664 0.230507 0.105843 0.335737 -0.062500 1 0 0 0 0 0 4 274467
-0.002231 -0.000106 0.119664 0.230507 0.105843 0.335718 -0.062500 1 0 0 0 0 0 4 275454
-0.002231 -0.000106 0.119664 0.230506 0.105843 0.335736 -0.062500 1 0 0 0 0 0 4 276459
-0.002231 -0.000106 0.119664 0.230519 0.105840 0.335732 -0.062500 1 0 0 0 0 0 4 277460
-0.002231 -0.000106 0.119664 0.230500 0.105833 0.335731 -0.062500 1 0 0 0 0 0 4 278459
-0.002231 -0.000106 0.119664 0.230515 0.105850 0.335725 -0.062500 1 0 0 0 0 0 4 279469
-0.002231 -0.000106 0.119664 0.230508 0.105843 0.335737 -0.062500 1 0 0 0 0 0 4 280465
-0.002231 -0.000106 0.119664 0.230511 0.105831 0.335725 -0.062500 1 0 0 0 0 0 4 281456
-0.002231 -0.000106 0.119664 0.230504 0.105853 0.335730 -0.062500 1 0 0 0 0 0 4 282442
-0.002231 -0.000106 0.119664 0.230506 0.105844 0.335738 -0.062500 1 0 0 0 0 0 4 283460
-0.002231 -0.000106 0.119664 0.230511 0.105831 0.335725 -0.062500 1 0 0 0 0 0 4 284457
-0.002231 -0.000106 0.119664 0.230504 0.105853 0.335730 -0.062500 1 0 0 0 0 0 4 285458
-0.002231 -0.000106 0.119664 0.230518 0.105841 0.335731 -0.062500 1 0 0 0 0 0 4 286459
-0.002231 -0.000106 0.119664 0.230500 0.105834 0.335731 -0.062500 1 0 0 0 0 0 4 287463
-0.002231 -0.000106 0.119664 0.230515 0.105850 0.335725 -0.062500 1 0 0 0 0 0 4 288465
-0.002231 -0.000106 0.119664 0.230508 0.105844 0.335737 -0.062500 1 0 0 0 0 0 4 289463
-0.002231 -0.000106 0.119664 0.230511 0.105831 0.335725 -0.062500 1 0 0 0 0 0 4 290457
-0.002231 -0.000106 0.119664 0.230504 0.105853 0.335730 -0.062500 1 0 0 0 0 0 4 291461
-0.002231 -0.000106 0.119664 0.230498 0.105835 0.335731 -0.062500 1 0 0 0 0 0 4 292461
-0.002231 -0.000106 0.119664 0.230518 0.105839 0.335731 -0.062500 1 0 0 0 0 0 4 293458
-0.002231 -0.000106 0.119664 0.230505 0.105854 0.335731 -0.062500 1 0 0 0 0 0 4 294459
-0.002231 -0.000106 0.119664 0.230510 0.105832 0.335724 -0.062500 1 0 0 0 0 0 4 295461
-0.002231 -0.000106 0.119664 0.230507 0.105841 0.335737 -0.062500 1 0 0 0 0 0 4 296461
-0.002231 -0.000106 0.119664 0.230516 0.105851 0.335725 -0.062500 1 0 0 0 0 0 4 297457
-0.002231 -0.000106 0.119664 0.230500 0.105835 0.335730 -0.062500 1 0 0 0 0 0 4 298459
-0.002231 -0.000106 0.119664 0.230506 0.105842 0.335738 -0.062500 1 0 0 0 0 0 4 299460
-0.002231 -0.000106 0.119664 0.230507 0.105842 0.335718 -0.062500 1 0 0 0 0 0 4 300444
-0.002231 -0.000106 0.119664 0.230506 0.105843 0.335736 -0.062500 1 0 0 0 0 0 4 301440
-0.002231 -0.000106 0.119664 0.230519 0.105840 0.335732 -0.062500 1 0 0 0 0 0 4 302459
-0.002231 -0.000106 0.119664 0.230500 0.105833 0.335731 -0.062500 1 0 0 0 0 0 4 303459
-0.002231 -0.000106 0.119664 0.230515 0.105850 0.335725 -0.062500 1 0 0 0 0 0 4 304459
-0.002231 -0.000106 0.119664 0.230508 0.105843 0.335737 -0.062500 1 0 0 0 0 0 4 305458
-0.002231 -0.000106 0.119664 0.230499 0.105834 0.335732 -0.062500 1 0 0 0 0 0 4 306456
-0.002231 -0.000106 0.119664 0.230514 0.105850 0.335725 -0.062500 1 0 0 0 0 0 4 307460
-0.002231 -0.000106 0.119664 0.230508 0.105843 0.335737 -0.062500 1 0 0 0 0 0 4 308456
-0.002231 -0.000106 0.119664 0.230511 0.105831 0.335725 -0.062500 1 0 0 0 0 0 4 309458
-0.002231 -0.000106 0.119664 0.230504 0.105853 0.335730 -0.062500 1 0 0 0 0 0 4 310463
-0.002231 -0.000106 0.119664 0.230519 0.105841 0.335731 -0.062500 1 0 0 0 0 0 4 311442
-0.002231 -0.000106 0.119664 0.230500 0.105834 0.335731 -0.062500 1 0 0 0 0 0 4 312462
-0.002231 -0.000106 0.119664 0.230503 0.105853 0.335731 -0.062500 1 0 0 0 0 0 4 313452
-0.002231 -0.000106 0.119664 0.230518 0.105841 0.335732 -0.062500 1 0 0 0 0 0 4 314457
-0.002231 -0.000106 0.119664 0.230500 0.105834 0.335731 -0.062500 1 0 0 0 0 0 4 315464
-0.002231 -0.000106 0.119664 0.230515 0.105850 0.335725 -0.062500 1 0 0 0 0 0 4 316458
-0.002231 -0.000106 0.119664 0.230499 0.105835 0.335730 -0.062500 1 0 0 0 0 0 4 317459
-0.002231 -0.000106 0.119664 0.230518 0.105839 0.335731 -0.062500 1 0 0 0 0 0 4 318459
-0.002231 -0.000106 0.119664 0.230505 0.105854 0.335731 -0.062500 1 0 0 0 0 0 4 319459
-0.002231 -0.000106 0.119664 0.230511 0.105832 0.335724 -0.062500 1 0 0 0 0 0 4 320456
-0.002231 -0.000106 0.119664 0.230507 0.105841 0.335737 -0.062500 1 0 0 0 0 0 4 321457
-0.002231 -0.000106 0.119664 0.230503 0.105854 0.335732 -0.062500 1 0 0 0 0 0 4 322456
-0.002231 -0.000106 0.119664 0.230510 0.105832 0.335725 -0.062500 1 0 0 0 0 0 4 323459
-0.002231 -0.000106 0.119664 0.230507 0.105841 0.335737 -0.062500 1 0 0 0 0 0 4 324448
-0.002231 -0.000106 0.119664 0.230516 0.105851 0.335725 -0.062500 1 0 0 0 0 0 4 325455
-0.002231 -0.000106 0.119664 0.230500 0.105835 0.335730 -0.062500 1 0 0 0 0 0 4 326446
-0.002231 -0.000106 0.119664 0.230518 0.105839 0.335731 -0.062500 1 0 0 0 0 0 4 327505
-0.002231 -0.000106 0.119664 0.230500 0.105833 0.335731 -0.062500 1 0 0 0 0 0 4 328517
-0.002231 -0.000106 0.119664 0.230502 0.105853 0.335731 -0.062500 1 0 0 0 0 0 4 329497
-0.002231 -0.000106 0.119664 0.230518 0.105841 0.335732 -0.062500 1 0 0 0 0 0 4 330513
-0.002231 -0.000106 0.119664 0.230500 0.105833 0.335731 -0.062500 1 0 0 0 0 0 4 331501
-0.002231 -0.000106 0.119664 0.230515 0.105850 0.335725 -0.062500 1 0 0 0 0 0 4 332513
-0.002231 -0.000106 0.119664 0.230508 0.105843 0.335737 -0.062500 1 0 0 0 0 0 4 333519
-0.002231 -0.000106 0.119664 0.230511 0.105831 0.335725 -0.062500 1 0 0 0 0 0 4 334497
-0.002231 -0.000106 0.119664 0.230504 0.105853 0.335730 -0.062500 1 0 0 0 0 0 4 335456
-0.002231 -0.000106 0.119664 0.230506 0.105844 0.335738 -0.062500 1 0 0 0 0 0 4 336445
-0.002231 -0.000106 0.119664 0.230511 0.105831 0.335725 -0.062500 1 0 0 0 0 0 4 337445
-0.002231 -0.000106 0.119664 0.230504 0.105853 0.335730 -0.062500 1 0 0 0 0 0 4 338455
-0.002231 -0.000106 0.119664 0.230518 0.105841 0.335731 -0.062500 1 0 0 0 0 0 4 339446
-0.002231 -0.000106 0.119664 0.230500 0.105834 0.335731 -0.062500 1 0 0 0 0 0 4 340455
-0.002231 -0.000106 0.119664 0.230515 0.105850 0.335725 -0.062500 1 0 0 0 0 0 4 341445
-0.002231 -0.000106 0.119664 0.230508 0.105844 0.335737 -0.062500 1 0 0 0 0 0 4 342455
-0.002231 -0.000106 0.119664 0.230511 0.105831 0.335725 -0.062500 1 0 0 0 0 0 4 343452
-0.002231 -0.000106 0.119664 0.230504 0.105853 0.335730 -0.062500 1 0 0 0 0 0 4 344445
-0.002231 -0.000106 0.119664 0.230498 0.105835 0.335731 -0.062500 1 0 0 0 0 0 4 345455
-0.002231 -0.000106 0.119664 0.230518 0.105839 0.335731 -0.062500 1 0 0 0 0 0 4 346445
-0.002231 -0.000106 0.119664 0.230505 0.105854 0.335731 -0.062500 1 0 0 0 0 0 4 347454
-0.002231 -0.000106 0.119664 0.230510 0.105832 0.335724 -0.062500 1 0 0 0 0 0 4 348445
-0.002231 -0.000106 0.119664 0.230507 0.105841 0.335737 -0.062500 1 0 0 0 0 0 4 349455
-0.002231 -0.000106 0.119664 0.230516 0.105851 0.335725 -0.062500 1 0 0 0 0 0 4 350455
-0.002231 -0.000106 0.119664 0.230500 0.105835 0.335730 -0.062500 1 0 0 0 0 0 4 351455
-0.002231 -0.000106 0.119664 0.230506 0.105842 0.335738 -0.062500 1 0 0 0 0 0 4 352445
-0.002231 -0.000106 0.119664 0.230507 0.105842 0.335718 -0.062500 1 0 0 0 0 0 4 353454
-0.002231 -0.000106 0.119664 0.230506 0.105843 0.335736 -0.062500 1 0 0 0 0 0 4 354445
-0.002231 -0.000106 0.119664 0.230519 0.105840 0.335732 -0.062500 1 0 0 0 0 0 4 355454
-0.002231 -0.000106 0.119664 0.230500 0.105833 0.335731 -0.062500 1 0 0 0 0 0 4 356444
-0.002231 -0.000106 0.119664 0.230515 0.105850 0.335725 -0.062500 1 0 0 0 0 0 4 357455
-0.002231 -0.000106 0.119664 0.230508 0.105843 0.335737 -0.062500 1 0 0 0 0 0 4 358456
-0.002231 -0.000106 0.119664 0.230499 0.105834 0.335732 -0.062500 1 0 0 0 0 0 4 359465
-0.002231 -0.000106 0.119664 0.230514 0.105850 0.335725 -0.062500 1 0 0 0 0 0 4 360453
-0.002231 -0.000106 0.119664 0.230508 0.105843 0.335737 -0.062500 1 0 0 0 0 0 4 361456
-0.002231 -0.000106 0.119664 0.230511 0.105831 0.335725 -0.062500 1 0 0 0 0 0 4 362462
-0.002236 -0.000088 0.119654 0.304165 -0.147323 0.483413 -0.062500 1 0 0 0 0 0 4 363464
-0.002238 -0.000079 0.119650 0.280683 -0.062173 0.411233 -0.062500 1 0 0 0 0 0 4 364450
-0.002240 -0.000074 0.119649 0.262179 0.001465 0.373852 -0.062500 1 0 0 0 0 0 4 365466
-0.002241 -0.000072 0.119648 0.251995 0.035379 0.359637 -0.062500 1 0 0 0 0 0 4 366463
-0.002241 -0.000071 0.119648 0.246725 0.052520 0.354583 -0.062500 1 0 0 0 0 0 4 367440
-0.002241 -0.000070 0.119648 0.244040 0.061113 0.352825 -0.062500 1 0 0 0 0 0 4 368458
-0.002241 -0.000070 0.119648 0.242676 0.065413 0.352214 -0.062500 1 0 0 0 0 0 4 369458
-0.002241 -0.000070 0.119648 0.241995 0.067563 0.351996 -0.062500 1 0 0 0 0 0 4 370456
-0.002241 -0.000070 0.119648 0.241647 0.068629 0.351917 -0.062500 1 0 0 0 0 0 4 371457
-0.002241 -0.000070 0.119648 0.241479 0.069170 0.351907 -0.062500 1 0 0 0 0 0 4 372454
-0.002241 -0.000070 0.119648 0.241397 0.069441 0.351885 -0.062500 1 0 0 0 0 0 4 373445
-0.002241 -0.000070 0.119648 0.241345 0.069574 0.351882 -0.062500 1 0 0 0 0 0 4 374458
-0.002241 -0.000070 0.119648 0.241324 0.069638 0.351887 -0.062500 1 0 0 0 0 0 4 375467
-0.002241 -0.000070 0.119648 0.241325 0.069673 0.351881 -0.062500 1 0 0 0 0 0 4 376439
-0.002241 -0.000070 0.119648 0.241310 0.069689 0.351880 -0.062500 1 0 0 0 0 0 4 377456
-0.002241 -0.000070 0.119648 0.241297 0.069693 0.351886 -0.062500 1 0 0 0 0 0 4 378454
-0.002241 -0.000070 0.119648 0.241312 0.069710 0.351881 -0.062500 1 0 0 0 0 0 4 379439
-0.002241 -0.000070 0.119648 0.241297 0.069694 0.351887 -0.062500 1 0 0 0 0 0 4 380441
-0.002241 -0.000070 0.119648 0.241312 0.069710 0.351881 -0.062500 1 0 0 0 0 0 4 381456
-0.002241 -0.000070 0.119648 0.241302 0.069715 0.351887 -0.062500 1 0 0 0 0 0 4 382456
-0.002241 -0.000070 0.119648 0.241292 0.069707 0.351880 -0.062500 1 0 0 0 0 0 4 383459
-0.002241 -0.000070 0.119648 0.241315 0.069700 0.351887 -0.062500 1 0 0 0 0 0 4 384438
-0.002241 -0.000070 0.119648 0.241294 0.069705 0.351881 -0.062500 1 0 0 0 0 0 4 385456
-0.002241 -0.000070 0.119648 0.241311 0.069711 0.351880 -0.062500 1 0 0 0 0 0 4 386437
-0.002241 -0.000070 0.119648 0.241301 0.069715 0.351887 -0.062500 1 0 0 0 0 0 4 387457
-0.002247 -0.000052 0.119638 0.314922 -0.183348 0.499691 -0.062500 1 0 0 0 0 0 4 388457
-0.002249 -0.000043 0.119634 0.291455 -0.098236 0.427453 -0.062500 1 0 0 0 0 0 4 389456
-0.002251 -0.000038 0.119633 0.272962 -0.034631 0.390037 -0.062500 1 0 0 0 0 0 4 390459
-0.002251 -0.000036 0.119632 0.262787 -0.000745 0.375811 -0.062500 1 0 0 0 0 0 4 391438
-0.002252 -0.000035 0.119632 0.257512 0.016411 0.370755 -0.062500 1 0 0 0 0 0 4 392456
-0.002252 -0.000034 0.119632 0.254828 0.025003 0.368993 -0.062500 1 0 0 0 0 0 4 393436
-0.002252 -0.000034 0.119632 0.253471 0.029279 0.368372 -0.062500 1 0 0 0 0 0 4 394455
-0.002252 -0.000034 0.119632 0.252788 0.031437 0.368166 -0.062500 1 0 0 0 0 0 4 395457
-0.002252 -0.000034 0.119632 0.252436 0.032515 0.368081 -0.062500 1 0 0 0 0 0 4 396454
-0.002252 -0.000034 0.119632 0.252268 0.033057 0.368070 -0.062500 1 0 0 0 0 0 4 397455
-0.002252 -0.000034 0.119632 0.252189 0.033316 0.368054 -0.062500 1 0 0 0 0 0 4 398450
-0.002252 -0.000034 0.119632 0.252138 0.033448 0.368051 -0.062500 1 0 0 0 0 0 4 399505
-0.002252 -0.000034 0.119632 0.252113 0.033524 0.368050 -0.062500 1 0 0 0 0 0 4 400519
-0.002252 -0.000034 0.119632 0.252104 0.033551 0.368057 -0.062500 1 0 0 0 0 0 4 401500
-0.002252 -0.000034 0.119632 0.252097 0.033576 0.368044 -0.062500 1 0 0 0 0 0 4 402513
-0.002252 -0.000034 0.119632 0.252105 0.033586 0.368050 -0.062500 1 0 0 0 0 0 4 403520
-0.002252 -0.000034 0.119632 0.252086 0.033582 0.368049 -0.062500 1 0 0 0 0 0 4 404513
-0.002252 -0.000034 0.119632 0.252104 0.033587 0.368050 -0.062500 1 0 0 0 0 0 4 405511
-0.002233 -0.000038 0.119622 -0.011510 0.095626 0.506468 -0.062500 1 0 0 0 0 0 4 406492
-0.002224 -0.000040 0.119619 0.078241 0.074850 0.438821 -0.062500 1 0 0 0 0 0 4 407517
-0.002219 -0.000041 0.119617 0.144508 0.059273 0.403776 -0.062500 1 0 0 0 0 0 4 408516
-0.002217 -0.000042 0.119617 0.179534 0.050934 0.390457 -0.062500 1 0 0 0 0 0 4 409513
-0.002221 -0.000024 0.119606 0.270763 -0.206200 0.533600 -0.062500 1 0 0 0 0 0 4 410514
-0.002223 -0.000015 0.119603 0.256083 -0.123287 0.459664 -0.062500 1 0 0 0 0 0 4 411515
-0.002224 -0.000011 0.119601 0.241984 -0.060766 0.421645 -0.062500 1 0 0 0 0 0 4 412501
-0.002225 -0.000009 0.119601 0.233996 -0.027428 0.407231 -0.062500 1 0 0 0 0 0 4 413510
-0.002225 -0.000007 0.119601 0.229816 -0.010552 0.402104 -0.062500 1 0 0 0 0 0 4 414495
-0.002225 -0.000007 0.119601 0.227677 -0.002095 0.400314 -0.062500 1 0 0 0 0 0 4 415512
-0.002225 -0.000007 0.119601 0.226603 0.002133 0.399698 -0.062500 1 0 0 0 0 0 4 416496
-0.002225 -0.000006 0.119601 0.226038 0.004243 0.399475 -0.062500 1 0 0 0 0 0 4 417496
-0.002225 -0.000006 0.119601 0.225774 0.005298 0.399404 -0.062500 1 0 0 0 0 0 4 418509
-0.002225 -0.000006 0.119601 0.225636 0.005832 0.399381 -0.062500 1 0 0 0 0 0 4 419444
-0.002225 -0.000006 0.119601 0.225558 0.006091 0.399365 -0.062500 1 0 0 0 0 0 4 420453
-0.002225 -0.000006 0.119601 0.225527 0.006228 0.399362 -0.062500 1 0 0 0 0 0 4 421453
-0.002225 -0.000006 0.119601 0.225519 0.006291 0.399362 -0.062500 1 0 0 0 0 0 4 422442
-0.002225 -0.000006 0.119601 0.225509 0.006328 0.399361 -0.062500 1 0 0 0 0 0 4 423453
-0.002225 -0.000006 0.119601 0.225493 0.006345 0.399361 -0.062500 1 0 0 0 0 0 4 424443
-0.002225 -0.000006 0.119601 0.225492 0.006346 0.399361 -0.062500 1 0 0 0 0 0 4 425452
-0.002225 -0.000006 0.119601 0.225496 0.006366 0.399361 -0.062500 1 0 0 0 0 0 4 426442
-0.002225 -0.000006 0.119601 0.225500 0.006357 0.399367 -0.062500 1 0 0 0 0 0 4 427455
-0.002225 -0.000006 0.119601 0.225489 0.006358 0.399355 -0.062500 1 0 0 0 0 0 4 428443
-0.002225 -0.000006 0.119601 0.225500 0.006356 0.399367 -0.062500 1 0 0 0 0 0 4 429451
-0.002225 -0.000006 0.119601 0.225498 0.006367 0.399361 -0.062500 1 0 0 0 0 0 4 430441
-0.002225 -0.000006 0.119601 0.225481 0.006351 0.399367 -0.062500 1 0 0 0 0 0 4 431446
-0.002225 -0.000006 0.119601 0.225495 0.006366 0.399362 -0.062500 1 0 0 0 0 0 4 432453
-0.002231 0.000012 0.119590 0.299043 -0.246412 0.547359 -0.062500 1 0 0 0 0 0 4 433452
-0.002233 0.000021 0.119586 0.275594 -0.161451 0.475026 -0.062500 1 0 0 0 0 0 4 434441
-0.002235 0.000025 0.119585 0.257133 -0.097901 0.437550 -0.062500 1 0 0 0 0 0 4 435444
-0.002236 0.000027 0.119585 0.246953 -0.064032 0.423315 -0.062500 1 0 0 0 0 0 4 436450
-0.002236 0.000029 0.119585 0.241685 -0.046900 0.418253 -0.062500 1 0 0 0 0 0 4 437444
-0.002236 0.000029 0.119584 0.239003 -0.038316 0.416485 -0.062500 1 0 0 0 0 0 4 438451
-0.002236 0.000029 0.119584 0.237652 -0.034023 0.415881 -0.062500 1 0 0 0 0 0 4 439441
-0.002236 0.000030 0.119584 0.236974 -0.031876 0.415662 -0.062500 1 0 0 0 0 0 4 440451
-0.002236 0.000030 0.119584 0.236614 -0.030809 0.415588 -0.062500 1 0 0 0 0 0 4 441440
-0.002236 0.000030 0.119584 0.236446 -0.030269 0.415558 -0.062500 1 0 0 0 0 0 4 442442
-0.002236 0.000030 0.119584 0.236363 -0.029998 0.415553 -0.062500 1 0 0 0 0 0 4 443452
-0.002236 0.000030 0.119584 0.236323 -0.029868 0.415545 -0.062500 1 0 0 0 0 0 4 444441
-0.002236 0.000030 0.119584 0.236300 -0.029792 0.415543 -0.062500 1 0 0 0 0 0 4 445442
-0.002236 0.000030 0.119584 0.236280 -0.029762 0.415555 -0.062500 1 0 0 0 0 0 4 446459
-0.002236 0.000030 0.119584 0.236274 -0.029749 0.415550 -0.062500 1 0 0 0 0 0 4 447441
-0.002236 0.000030 0.119584 0.236271 -0.029737 0.415543 -0.062500 1 0 0 0 0 0 4 448449
-0.002217 0.000025 0.119575 -0.027201 0.032345 0.553977 -0.062500 1 0 0 0 0 0 4 449458
-0.002208 0.000023 0.119571 0.062494 0.011527 0.486312 -0.062500 1 0 0 0 0 0 4 450442
-0.002204 0.000022 0.119570 0.128734 -0.004071 0.451270 -0.062500 1 0 0 0 0 0 4 451462
-0.002201 0.000021 0.119570 0.163746 -0.012411 0.437950 -0.062500 1 0 0 0 0 0 4 452453
-0.002200 0.000021 0.119569 0.181374 -0.016619 0.433211 -0.062500 1 0 0 0 0 0 4 453460
-0.002199 0.000021 0.119569 0.190152 -0.018740 0.431566 -0.062500 1 0 0 0 0 0 4 454463
-0.002199 0.000021 0.119569 0.194531 -0.019796 0.430998 -0.062500 1 0 0 0 0 0 4 455455
-0.002199 0.000021 0.119569 0.196722 -0.020319 0.430788 -0.062500 1 0 0 0 0 0 4 456456
-0.002199 0.000021 0.119569 0.197815 -0.020591 0.430718 -0.062500 1 0 0 0 0 0 4 457436
-0.002199 0.000021 0.119569 0.198359 -0.020721 0.430693 -0.062500 1 0 0 0 0 0 4 458453
-0.002204 0.000039 0.119559 0.272178 -0.273427 0.578769 -0.062500 1 0 0 0 0 0 4 459455
-0.002207 0.000048 0.119555 0.248853 -0.188558 0.506364 -0.062500 1 0 0 0 0 0 4 460455
-0.002208 0.000052 0.119554 0.230449 -0.125056 0.468879 -0.062500 1 0 0 0 0 0 4 461455
-0.002209 0.000055 0.119553 0.220312 -0.091223 0.454643 -0.062500 1 0 0 0 0 0 4 462460
-0.002209 0.000056 0.119553 0.215081 -0.074098 0.449592 -0.062500 1 0 0 0 0 0 4 463458
-0.002209 0.000056 0.119553 0.212392 -0.065515 0.447809 -0.062500 1 0 0 0 0 0 4 464452
-0.002210 0.000057 0.119553 0.211040 -0.061223 0.447203 -0.062500 1 0 0 0 0 0 4 465453
-0.002222 0.000043 0.119542 0.387934 0.131348 0.597823 -0.062500 1 0 0 0 0 0 4 466453
-0.002229 0.000036 0.119539 0.329221 0.068495 0.523999 -0.062500 1 0 0 0 0 0 4 467458
-0.002232 0.000033 0.119537 0.284432 0.021147 0.485795 -0.062500 1 0 0 0 0 0 4 468436
-0.002234 0.000031 0.119537 0.260225 -0.004112 0.471277 -0.062500 1 0 0 0 0 0 4 469452
-0.002234 0.000031 0.119537 0.247858 -0.016895 0.466127 -0.062500 1 0 0 0 0 0 4 470451
-0.002235 0.000030 0.119537 0.241614 -0.023308 0.464325 -0.062500 1 0 0 0 0 0 4 471453
-0.002235 0.000030 0.119537 0.238474 -0.026515 0.463709 -0.062500 1 0 0 0 0 0 4 472454
-0.002235 0.000030 0.119537 0.236889 -0.028116 0.463480 -0.062500 1 0 0 0 0 0 4 473453
-0.002235 0.000030 0.119537 0.236118 -0.028921 0.463408 -0.062500 1 0 0 0 0 0 4 474452
-0.002235 0.000030 0.119537 0.235719 -0.029326 0.463379 -0.062500 1 0 0 0 0 0 4 475455
-0.002235 0.000030 0.119537 0.235511 -0.029528 0.463378 -0.062500 1 0 0 0 0 0 4 476454
-0.002235 0.000030 0.119537 0.235417 -0.029626 0.463369 -0.062500 1 0 0 0 0 0 4 477456
-0.002235 0.000030 0.119537 0.235371 -0.029674 0.463374 -0.062500 1 0 0 0 0 0 4 478434
-0.002235 0.000030 0.119537 0.235343 -0.029703 0.463374 -0.062500 1 0 0 0 0 0 4 479455
-0.002235 0.000030 0.119537 0.235334 -0.029713 0.463367 -0.062500 1 0 0 0 0 0 4 480454
-0.002235 0.000030 0.119537 0.235321 -0.029711 0.463373 -0.062500 1 0 0 0 0 0 4 481451
-0.002235 0.000030 0.119537 0.235324 -0.029721 0.463360 -0.062500 1 0 0 0 0 0 4 482452
-0.002235 0.000030 0.119537 0.235316 -0.029731 0.463372 -0.062500 1 0 0 0 0 0 4 483453
-0.002235 0.000030 0.119537 0.235323 -0.029723 0.463380 -0.062500 1 0 0 0 0 0 4 484432
-0.002235 0.000030 0.119537 0.235325 -0.029723 0.463361 -0.062500 1 0 0 0 0 0 4 485457
-0.002235 0.000030 0.119537 0.235316 -0.029731 0.463372 -0.062500 1 0 0 0 0 0 4 486457
-0.002235 0.000030 0.119537 0.235312 -0.029721 0.463366 -0.062500 1 0 0 0 0 0 4 487504
-0.002235 0.000030 0.119537 0.235314 -0.029731 0.463372 -0.062500 1 0 0 0 0 0 4 488516
-0.002235 0.000030 0.119537 0.235332 -0.029715 0.463367 -0.062500 1 0 0 0 0 0 4 489499
-0.002235 0.000030 0.119537 0.235317 -0.029730 0.463372 -0.062500 1 0 0 0 0 0 4 490509
-0.002235 0.000030 0.119537 0.235312 -0.029720 0.463366 -0.062500 1 0 0 0 0 0 4 491517
-0.002241 0.000048 0.119526 0.308786 -0.282259 0.611508 -0.062500 1 0 0 0 0 0 4 492512
-0.002243 0.000057 0.119522 0.285391 -0.197384 0.539071 -0.062500 1 0 0 0 0 0 4 493517
-0.002245 0.000061 0.119521 0.266934 -0.133901 0.501574 -0.062500 1 0 0 0 0 0 4 494485
-0.002245 0.000064 0.119521 0.256754 -0.100071 0.487334 -0.062500 1 0 0 0 0 0 4 495513
-0.002246 0.000065 0.119521 0.251497 -0.082947 0.482271 -0.062500 1 0 0 0 0 0 4 496513
-0.002246 0.000065 0.119520 0.248830 -0.074373 0.480512 -0.062500 1 0 0 0 0 0 4 497510
-0.002227 0.000061 0.119511 -0.015907 -0.008005 0.618269 -0.062500 1 0 0 0 0 0 4 498509
-0.002218 0.000059 0.119507 0.073062 -0.026674 0.550397 -0.062500 1 0 0 0 0 0 4 499514
-0.002213 0.000058 0.119506 0.138942 -0.041223 0.515287 -0.062500 1 0 0 0 0 0 4 500500
-0.002211 0.000057 0.119506 0.173778 -0.049003 0.501963 -0.062500 1 0 0 0 0 0 4 501507
-0.002210 0.000057 0.119505 0.191288 -0.052951 0.497238 -0.062500 1 0 0 0 0 0 4 502494
-0.002209 0.000057 0.119505 0.200028 -0.054933 0.495576 -0.062500 1 0 0 0 0 0 4 503508
-0.002209 0.000057 0.119505 0.204386 -0.055924 0.494993 -0.062500 1 0 0 0 0 0 4 504494
-0.002209 0.000057 0.119505 0.206567 -0.056421 0.494807 -0.062500 1 0 0 0 0 0 4 505507
-0.002209 0.000057 0.119505 0.207653 -0.056668 0.494727 -0.062500 1 0 0 0 0 0 4 506492
-0.002209 0.000057 0.119505 0.208192 -0.056786 0.494714 -0.062500 1 0 0 0 0 0 4 507508
-0.002209 0.000057 0.119505 0.208470 -0.056851 0.494700 -0.062500 1 0 0 0 0 0 4 508494
-0.002209 0.000057 0.119505 0.208604 -0.056883 0.494696 -0.062500 1 0 0 0 0 0 4 509503
-0.002209 0.000057 0.119505 0.208662 -0.056908 0.494697 -0.062500 1 0 0 0 0 0 4 510505
-0.002209 0.000057 0.119505 0.208704 -0.056898 0.494698 -0.062500 1 0 0 0 0 0 4 511506
-0.002209 0.000057 0.119505 0.208723 -0.056911 0.494699 -0.062500 1 0 0 0 0 0 4 512491
-0.002209 0.000057 0.119505 0.208724 -0.056912 0.494699 -0.062500 1 0 0 0 0 0 4 513507
-0.002190 0.000052 0.119495 -0.054519 0.005132 0.633210 -0.062500 1 0 0 0 0 0 4 514491
-0.002181 0.000050 0.119492 0.035089 -0.015685 0.565474 -0.062500 1 0 0 0 0 0 4 515449
-0.002176 0.000049 0.119491 0.101280 -0.031279 0.530418 -0.062500 1 0 0 0 0 0 4 516438
-0.002174 0.000049 0.119490 0.136258 -0.039602 0.517100 -0.062500 1 0 0 0 0 0 4 517440
-0.002173 0.000048 0.119490 0.153862 -0.043814 0.512370 -0.062500 1 0 0 0 0 0 4 518449
-0.002172 0.000048 0.119490 0.162644 -0.045936 0.510717 -0.062500 1 0 0 0 0 0 4 519439
-0.002172 0.000048 0.119490 0.167032 -0.046995 0.510141 -0.062500 1 0 0 0 0 0 4 520449
-0.002172 0.000048 0.119490 0.169223 -0.047518 0.509949 -0.062500 1 0 0 0 0 0 4 521438
-0.002171 0.000048 0.119490 0.170300 -0.047775 0.509881 -0.062500 1 0 0 0 0 0 4 522450
-0.002177 0.000066 0.119480 0.244351 -0.300320 0.657998 -0.062500 1 0 0 0 0 0 4 523440
-0.002161 0.000071 0.119466 -0.041937 -0.153546 0.724156 -0.062500 1 0 0 0 0 0 4 524449
-0.002153 0.000073 0.119461 0.029258 -0.110933 0.618835 -0.062500 1 0 0 0 0 0 4 525439
-0.002161 0.000060 0.119449 0.262866 0.097622 0.720186 -0.062500 1 0 0 0 0 0 4 526449
-0.002166 0.000054 0.119445 0.234229 0.042492 0.628094 -0.062500 1 0 0 0 0 0 4 527440
-0.002168 0.000051 0.119443 0.204548 -0.000999 0.583469 -0.062500 1 0 0 0 0 0 4 528448
-0.002169 0.000050 0.119443 0.187880 -0.024345 0.566743 -0.062500 1 0 0 0 0 0 4 529439
-0.002170 0.000049 0.119442 0.179269 -0.036165 0.560820 -0.062500 1 0 0 0 0 0 4 530448
-0.002170 0.000048 0.119442 0.174889 -0.042099 0.558748 -0.062500 1 0 0 0 0 0 4 531439
-0.002152 0.000044 0.119432 -0.090312 0.016924 0.696685 -0.062500 1 0 0 0 0 0 4 532454
-0.002142 0.000041 0.119429 -0.001921 -0.005365 0.628625 -0.062500 1 0 0 0 0 0 4 533439
-0.002138 0.000040 0.119428 0.063647 -0.021672 0.593442 -0.062500 1 0 0 0 0 0 4 534439
-0.002135 0.000040 0.119427 0.098333 -0.030376 0.580089 -0.062500 1 0 0 0 0 0 4 535450
-0.002134 0.000039 0.119427 0.115781 -0.034756 0.575344 -0.062500 1 0 0 0 0 0 4 536438
-0.002134 0.000039 0.119427 0.124489 -0.036977 0.573685 -0.062500 1 0 0 0 0 0 4 537456
-0.002115 0.000035 0.119417 -0.134028 0.023890 0.711902 -0.062500 1 0 0 0 0 0 4 538449
-0.002105 0.000033 0.119414 -0.042436 0.002556 0.643821 -0.062500 1 0 0 0 0 0 4 539453
-0.002101 0.000031 0.119413 0.024727 -0.013306 0.608623 -0.062500 1 0 0 0 0 0 4 540457
-0.002103 0.000049 0.119402 0.133740 -0.274045 0.743292 -0.062500 1 0 0 0 0 0 4 541433
-0.002105 0.000058 0.119398 0.128094 -0.193549 0.666121 -0.062500 1 0 0 0 0 0 4 542449
-0.002118 0.000048 0.119386 0.296044 0.058003 0.777602 -0.062500 1 0 0 0 0 0 4 543451
-0.002125 0.000044 0.119382 0.231930 0.026850 0.689120 -0.062500 1 0 0 0 0 0 4 544443
-0.002129 0.000041 0.119380 0.184291 -0.004410 0.645749 -0.062500 1 0 0 0 0 0 4 545455
-0.002112 0.000036 0.119370 -0.104115 0.040313 0.768278 -0.062500 1 0 0 0 0 0 4 546459
-0.002103 0.000033 0.119366 -0.027825 0.010784 0.694594 -0.062500 1 0 0 0 0 0 4 547460
-0.002099 0.000032 0.119365 0.031621 -0.009177 0.657437 -0.062500 1 0 0 0 0 0 4 548450
-0.002097 0.000031 0.119364 0.063226 -0.019683 0.643408 -0.062500 1 0 0 0 0 0 4 549450
-0.002096 0.000031 0.119364 0.079127 -0.024987 0.638443 -0.062500 1 0 0 0 0 0 4 550449
-0.002095 0.000030 0.119364 0.087061 -0.027657 0.636711 -0.062500 1 0 0 0 0 0 4 551437
[truncated: 46,214,908 more chars]
