# Supplementary material for: Increasing Patient Engagement in Rehabilitation Exercises Using Computer-Based Citizen Science
Source: PLoS One. 2015 Mar 20;10(3):e0117013. doi: 10.1371/journal.pone.0117013 (PMC4368773; doi:10.1371/journal.pone.0117013)
Supplement: S4 Dataset — (ZIP) [file pone.0117013.s004.zip › Dataset_S4/P4/P4_without.dat]

-0.005951 0.001147 0.170426 -1.883809 4.136476 -6.351474 -0.000000 1 0 0 0 0 0 0 967
-0.005915 0.001057 0.170555 -0.655425 1.587951 -2.344658 -0.000032 1 0 0 0 0 0 0 1981
-0.005846 0.000889 0.170806 -0.958361 2.336740 -3.536131 -0.000063 1 0 0 0 0 0 0 2977
-0.005808 0.000795 0.170938 -0.580937 1.456635 -2.140508 -0.000094 1 0 0 0 0 0 0 3972
-0.005773 0.000633 0.171170 -0.510915 2.251254 -3.329831 -0.000125 1 0 0 0 0 0 0 4982
-0.005779 0.000588 0.171290 0.039597 0.801186 -2.016946 -0.000156 1 0 0 0 0 0 0 5959
-0.005800 0.000529 0.171497 0.285019 0.850162 -3.027787 -0.000188 1 0 0 0 0 0 0 6987
-0.005823 0.000523 0.171607 0.343402 0.155861 -1.898842 -0.000219 1 0 0 0 0 0 0 7971
-0.005870 0.000509 0.171731 0.658980 0.207073 -1.997652 -0.000250 1 0 0 0 0 0 0 8969
-0.005913 0.000506 0.171853 0.642770 0.057414 -1.989513 -0.000281 1 0 0 0 0 0 0 9969
-0.005954 0.000509 0.171972 0.617426 -0.034620 -1.989382 -0.000313 1 0 0 0 0 0 0 10972
-0.006010 0.000498 0.172085 0.805182 0.129727 -1.923885 -0.000344 1 0 0 0 0 0 0 11981
-0.006034 0.000492 0.172196 0.419221 0.087342 -1.923009 -0.000375 1 0 0 0 0 0 0 12978
-0.006036 0.000467 0.172297 0.083311 0.331313 -1.813503 -0.000407 1 0 0 0 0 0 0 13977
-0.006026 0.000433 0.172393 -0.096518 0.479247 -1.763267 -0.000438 1 0 0 0 0 0 0 14978
-0.006010 0.000393 0.172487 -0.186231 0.555516 -1.750944 -0.000469 1 0 0 0 0 0 0 15985
-0.005976 0.000309 0.172575 -0.426783 1.149606 -1.705949 -0.000500 1 0 0 0 0 0 0 16981
-0.005926 0.000240 0.172661 -0.664869 1.011808 -1.695449 -0.000532 1 0 0 0 0 0 0 17980
-0.005868 0.000178 0.172746 -0.794000 0.899229 -1.702545 -0.000563 1 0 0 0 0 0 0 18981
-0.005798 0.000100 0.172821 -0.952833 1.114902 -1.597994 -0.000594 1 0 0 0 0 0 0 19978
-0.005746 0.000017 0.172895 -0.743954 1.183893 -1.596961 -0.000625 1 0 0 0 0 0 0 20981
-0.005687 -0.000051 0.172959 -0.803221 1.001781 -1.497599 -0.000656 1 0 0 0 0 0 0 21958
-0.005640 -0.000128 0.173013 -0.646282 1.099871 -1.384407 -0.000690 1 0 0 0 0 0 0 23052
-0.005615 -0.000166 0.173067 -0.351831 0.613003 -1.388560 -0.000721 1 0 0 0 0 0 0 24049
-0.005594 -0.000207 0.173111 -0.276320 0.592672 -1.289182 -0.000751 1 0 0 0 0 0 0 25011
-0.005581 -0.000227 0.173160 -0.149636 0.328481 -1.365567 -0.000783 1 0 0 0 0 0 0 26032
-0.005574 -0.000238 0.173196 -0.069832 0.169343 -1.241782 -0.000816 1 0 0 0 0 0 0 27065
-0.005554 -0.000227 0.173233 -0.224799 -0.122812 -1.252396 -0.000846 1 0 0 0 0 0 0 28049
-0.005565 -0.000216 0.173268 0.170790 -0.145972 -1.252009 -0.000878 1 0 0 0 0 0 0 29050
-0.005578 -0.000190 0.173293 0.225705 -0.356919 -1.151256 -0.000908 1 0 0 0 0 0 0 30017
-0.005561 -0.000182 0.173315 -0.152456 -0.138390 -1.128129 -0.000940 1 0 0 0 0 0 0 31060
-0.005559 -0.000156 0.173334 0.012671 -0.340337 -1.112514 -0.000971 1 0 0 0 0 0 0 32046
-0.005535 -0.000149 0.173354 -0.261651 -0.129039 -1.137271 -0.001003 1 0 0 0 0 0 0 33054
-0.005515 -0.000166 0.173368 -0.235000 0.217764 -1.092598 -0.001033 1 0 0 0 0 0 0 34013
-0.005481 -0.000180 0.173385 -0.402711 0.205663 -1.150851 -0.001064 1 0 0 0 0 0 0 35019
-0.005442 -0.000192 0.173389 -0.496390 0.179448 -1.016086 -0.001095 1 0 0 0 0 0 0 36014
-0.005399 -0.000204 0.173402 -0.549935 0.166333 -1.132188 -0.001126 1 0 0 0 0 0 0 37012
-0.005370 -0.000230 0.173412 -0.379184 0.369827 -1.146156 -0.001158 1 0 0 0 0 0 0 38012
-0.005347 -0.000265 0.173422 -0.273166 0.493139 -1.161599 -0.001189 1 0 0 0 0 0 0 39015
-0.005328 -0.000304 0.173432 -0.217442 0.557483 -1.183313 -0.001221 1 0 0 0 0 0 0 40048
-0.005319 -0.000323 0.173436 -0.087504 0.312802 -1.143005 -0.001253 1 0 0 0 0 0 0 41061
-0.005314 -0.000333 0.173438 -0.010926 0.162944 -1.131608 -0.001284 1 0 0 0 0 0 0 42045
-0.005311 -0.000338 0.173439 0.029694 0.085387 -1.140089 -0.001315 1 0 0 0 0 0 0 43041
-0.005310 -0.000340 0.173440 0.051154 0.046490 -1.158933 -0.001347 1 0 0 0 0 0 0 44064
-0.005309 -0.000341 0.173440 0.062807 0.027126 -1.181373 -0.001378 1 0 0 0 0 0 0 45051
-0.005287 -0.000347 0.173437 -0.222196 0.083370 -1.159620 -0.001409 1 0 0 0 0 0 0 46054
-0.005275 -0.000350 0.173435 -0.101276 0.052490 -1.205548 -0.001440 1 0 0 0 0 0 0 47050
-0.005270 -0.000351 0.173434 -0.013988 0.031160 -1.246179 -0.001472 1 0 0 0 0 0 0 48076
-0.005267 -0.000352 0.173434 0.032897 0.019981 -1.278870 -0.001503 1 0 0 0 0 0 0 49053
-0.005243 -0.000357 0.173430 -0.234368 0.080357 -1.261953 -0.001534 1 0 0 0 0 0 0 50057
-0.005231 -0.000360 0.173428 -0.104677 0.051484 -1.309405 -0.001564 1 0 0 0 0 0 0 51022
-0.005203 -0.000366 0.173424 -0.304756 0.097064 -1.303340 -0.001595 1 0 0 0 0 0 0 52017
-0.005189 -0.000370 0.173422 -0.139031 0.060204 -1.357341 -0.001626 1 0 0 0 0 0 0 53014
-0.005159 -0.000376 0.173417 -0.320952 0.101745 -1.353930 -0.001658 1 0 0 0 0 0 0 54013
-0.005145 -0.000380 0.173415 -0.146093 0.062880 -1.409345 -0.001689 1 0 0 0 0 0 0 55013
-0.005115 -0.000386 0.173410 -0.323544 0.103416 -1.406463 -0.001720 1 0 0 0 0 0 0 56013
-0.005100 -0.000390 0.173408 -0.146389 0.064099 -1.463005 -0.001752 1 0 0 0 0 0 0 57042
-0.005071 -0.000396 0.173404 -0.322765 0.104348 -1.460224 -0.001784 1 0 0 0 0 0 0 58045
-0.005056 -0.000400 0.173401 -0.145143 0.064908 -1.516153 -0.001815 1 0 0 0 0 0 0 59046
-0.005048 -0.000402 0.173400 -0.029469 0.039246 -1.560570 -0.001846 1 0 0 0 0 0 0 60037
-0.005022 -0.000407 0.173396 -0.260256 0.091814 -1.548893 -0.001878 1 0 0 0 0 0 0 61053
-0.005009 -0.000410 0.173394 -0.112146 0.058992 -1.600082 -0.001909 1 0 0 0 0 0 0 62046
-0.005003 -0.000412 0.173393 -0.011436 0.036709 -1.642531 -0.001940 1 0 0 0 0 0 0 63044
-0.004977 -0.000418 0.173389 -0.249733 0.090964 -1.629486 -0.001971 1 0 0 0 0 0 0 64052
-0.004964 -0.000421 0.173387 -0.105378 0.059093 -1.680523 -0.002003 1 0 0 0 0 0 0 65055
-0.004958 -0.000422 0.173387 -0.006548 0.037225 -1.721819 -0.002033 1 0 0 0 0 0 0 66016
-0.004955 -0.000423 0.173386 0.046098 0.025790 -1.756652 -0.002065 1 0 0 0 0 0 0 67032
-0.004931 -0.000428 0.173382 -0.218589 0.086035 -1.738652 -0.002095 1 0 0 0 0 0 0 68018
-0.004919 -0.000431 0.173381 -0.087673 0.057162 -1.788095 -0.002127 1 0 0 0 0 0 0 69032
-0.004913 -0.000432 0.173380 0.004450 0.036864 -1.829100 -0.002158 1 0 0 0 0 0 0 70015
-0.004888 -0.000438 0.173376 -0.238276 0.092180 -1.813533 -0.002187 1 0 0 0 0 0 0 70960
-0.004875 -0.000441 0.173374 -0.096221 0.060738 -1.864094 -0.002218 1 0 0 0 0 0 0 71949
-0.004846 -0.000447 0.173369 -0.290446 0.105096 -1.858198 -0.002249 1 0 0 0 0 0 0 72950
-0.004832 -0.000451 0.173367 -0.121836 0.067715 -1.913572 -0.002281 1 0 0 0 0 0 0 73958
-0.004802 -0.000457 0.173362 -0.302638 0.108944 -1.909339 -0.002312 1 0 0 0 0 0 0 74950
-0.004788 -0.000461 0.173360 -0.127375 0.070055 -1.965764 -0.002344 1 0 0 0 0 0 0 75959
-0.004758 -0.000467 0.173355 -0.304882 0.110594 -1.962302 -0.002375 1 0 0 0 0 0 0 76967
-0.004743 -0.000471 0.173353 -0.127946 0.071320 -2.018300 -0.002406 1 0 0 0 0 0 0 77949
-0.004736 -0.000473 0.173352 -0.012683 0.045772 -2.063574 -0.002437 1 0 0 0 0 0 0 78959
-0.004710 -0.000478 0.173348 -0.243929 0.098367 -2.050508 -0.002468 1 0 0 0 0 0 0 79958
-0.004697 -0.000481 0.173346 -0.096194 0.065684 -2.102137 -0.002499 1 0 0 0 0 0 0 80949
-0.004690 -0.000483 0.173345 0.004263 0.043521 -2.145005 -0.002531 1 0 0 0 0 0 0 81950
-0.004665 -0.000489 0.173341 -0.234295 0.097821 -2.131000 -0.002562 1 0 0 0 0 0 0 82959
-0.004652 -0.000492 0.173339 -0.090369 0.065957 -2.182217 -0.002593 1 0 0 0 0 0 0 83949
-0.004645 -0.000493 0.173338 0.008324 0.044191 -2.224992 -0.002625 1 0 0 0 0 0 0 84955
-0.004620 -0.000499 0.173334 -0.231310 0.098776 -2.210634 -0.002656 1 0 0 0 0 0 0 85959
-0.004607 -0.000502 0.173332 -0.087821 0.067030 -2.262550 -0.002688 1 0 0 0 0 0 0 86975
-0.004601 -0.000503 0.173331 0.010491 0.045341 -2.304800 -0.002719 1 0 0 0 0 0 0 87959
-0.004575 -0.000509 0.173327 -0.229206 0.099890 -2.290342 -0.002750 1 0 0 0 0 0 0 88966
-0.004562 -0.000512 0.173325 -0.085795 0.068202 -2.342040 -0.002781 1 0 0 0 0 0 0 89971
-0.004556 -0.000513 0.173324 0.012450 0.046542 -2.384807 -0.002813 1 0 0 0 0 0 0 90973
-0.004531 -0.000519 0.173320 -0.227347 0.101152 -2.369826 -0.002844 1 0 0 0 0 0 0 91965
-0.004518 -0.000522 0.173318 -0.084046 0.069491 -2.421396 -0.002875 1 0 0 0 0 0 0 92963
-0.004511 -0.000523 0.173317 0.014223 0.047776 -2.464018 -0.002906 1 0 0 0 0 0 0 93958
-0.004486 -0.000529 0.173313 -0.225645 0.102351 -2.449147 -0.002937 1 0 0 0 0 0 0 94960
-0.004473 -0.000532 0.173311 -0.082381 0.070700 -2.501057 -0.002969 1 0 0 0 0 0 0 95967
-0.004467 -0.000534 0.173310 0.015843 0.049047 -2.543839 -0.003000 1 0 0 0 0 0 0 96967
-0.004441 -0.000539 0.173305 -0.224158 0.103645 -2.528455 -0.003031 1 0 0 0 0 0 0 97954
-0.004429 -0.000542 0.173303 -0.080832 0.071983 -2.580447 -0.003062 1 0 0 0 0 0 0 98962
-0.004422 -0.000544 0.173303 0.017360 0.050392 -2.623524 -0.003094 1 0 0 0 0 0 0 99971
-0.004419 -0.000544 0.173302 0.069487 0.039018 -2.657308 -0.003124 1 0 0 0 0 0 0 100939
-0.004417 -0.000545 0.173302 0.096391 0.033433 -2.687704 -0.003155 1 0 0 0 0 0 0 101939
-0.004394 -0.000550 0.173298 -0.181804 0.096712 -2.666964 -0.003187 1 0 0 0 0 0 0 102965
-0.004383 -0.000553 0.173296 -0.057934 0.069471 -2.715083 -0.003218 1 0 0 0 0 0 0 103934
-0.004377 -0.000554 0.173295 0.030640 0.050015 -2.757175 -0.003250 1 0 0 0 0 0 0 104957
-0.004382 -0.000533 0.173290 0.177824 -0.239786 -2.727721 -0.003281 1 0 0 0 0 0 0 105966
-0.004384 -0.000523 0.173288 0.163321 -0.133856 -2.785323 -0.003312 1 0 0 0 0 0 0 106967
-0.004385 -0.000518 0.173286 0.147382 -0.055850 -2.831264 -0.003343 1 0 0 0 0 0 0 107936
-0.004364 -0.000520 0.173282 -0.153368 0.051724 -2.817871 -0.003374 1 0 0 0 0 0 0 108936
-0.004353 -0.000521 0.173280 -0.040831 0.046895 -2.871472 -0.003406 1 0 0 0 0 0 0 109965
-0.004347 -0.000522 0.173279 0.041939 0.038647 -2.914052 -0.003437 1 0 0 0 0 0 0 110937
-0.004345 -0.000522 0.173279 0.086434 0.034027 -2.949629 -0.003469 1 0 0 0 0 0 0 111964
-0.004343 -0.000522 0.173278 0.109360 0.031837 -2.980170 -0.003500 1 0 0 0 0 0 0 112965
-0.004320 -0.000528 0.173275 -0.170957 0.096688 -2.958452 -0.003531 1 0 0 0 0 0 0 113964
-0.004316 -0.000509 0.173268 0.051701 -0.209464 -2.943478 -0.003562 1 0 0 0 0 0 0 114957
-0.004315 -0.000499 0.173265 0.100724 -0.117559 -3.012014 -0.003593 1 0 0 0 0 0 0 115937
-0.004314 -0.000495 0.173263 0.119126 -0.047087 -3.065349 -0.003625 1 0 0 0 0 0 0 116966
-0.004313 -0.000492 0.173263 0.128069 -0.009304 -3.104605 -0.003656 1 0 0 0 0 0 0 117964
-0.004313 -0.000491 0.173262 0.132964 0.009924 -3.137272 -0.003688 1 0 0 0 0 0 0 118967
-0.004313 -0.000491 0.173262 0.135911 0.019647 -3.166600 -0.003719 1 0 0 0 0 0 0 119964
-0.004290 -0.000495 0.173258 -0.154618 0.090508 -3.144285 -0.003750 1 0 0 0 0 0 0 120964
-0.004287 -0.000476 0.173251 0.062879 -0.212753 -3.128417 -0.003780 1 0 0 0 0 0 0 121936
-0.004285 -0.000467 0.173248 0.109438 -0.119381 -3.197462 -0.003812 1 0 0 0 0 0 0 122937
-0.004284 -0.000462 0.173247 0.126638 -0.048171 -3.250696 -0.003844 1 0 0 0 0 0 0 123963
-0.004284 -0.000460 0.173246 0.134933 -0.010024 -3.289481 -0.003874 1 0 0 0 0 0 0 124944
-0.004284 -0.000458 0.173246 0.139491 0.009434 -3.322278 -0.003906 1 0 0 0 0 0 0 125952
-0.004284 -0.000458 0.173246 0.142302 0.019193 -3.351983 -0.003937 1 0 0 0 0 0 0 126964
-0.004284 -0.000458 0.173246 0.144245 0.024256 -3.380021 -0.003969 1 0 0 0 0 0 0 127968
-0.004261 -0.000462 0.173242 -0.146969 0.092716 -3.356552 -0.004000 1 0 0 0 0 0 0 128957
-0.004258 -0.000443 0.173235 0.070217 -0.211902 -3.340444 -0.004030 1 0 0 0 0 0 0 129935
-0.004256 -0.000434 0.173232 0.116767 -0.119084 -3.410125 -0.004062 1 0 0 0 0 0 0 130963
-0.004255 -0.000429 0.173231 0.133879 -0.048169 -3.462714 -0.004094 1 0 0 0 0 0 0 131966
-0.004255 -0.000427 0.173230 0.142118 -0.010250 -3.501128 -0.004124 1 0 0 0 0 0 0 132934
-0.004232 -0.000431 0.173226 -0.146167 0.074890 -3.484001 -0.004156 1 0 0 0 0 0 0 133964
-0.004221 -0.000433 0.173224 -0.027175 0.058716 -3.535130 -0.004187 1 0 0 0 0 0 0 134966
-0.004215 -0.000434 0.173223 0.058885 0.044839 -3.577556 -0.004219 1 0 0 0 0 0 0 135962
-0.004212 -0.000434 0.173222 0.105016 0.037411 -3.612090 -0.004250 1 0 0 0 0 0 0 136964
-0.004211 -0.000434 0.173222 0.128752 0.033747 -3.642064 -0.004281 1 0 0 0 0 0 0 137951
-0.004218 -0.000413 0.173217 0.240737 -0.248261 -3.606384 -0.004312 1 0 0 0 0 0 0 138958
-0.004199 -0.000407 0.173211 -0.084321 -0.072464 -3.610490 -0.004343 1 0 0 0 0 0 0 139948
-0.004190 -0.000405 0.173208 0.007303 -0.018185 -3.678102 -0.004375 1 0 0 0 0 0 0 140958
-0.004185 -0.000403 0.173207 0.078627 0.005638 -3.728512 -0.004406 1 0 0 0 0 0 0 141948
-0.004183 -0.000402 0.173206 0.117117 0.017247 -3.767067 -0.004437 1 0 0 0 0 0 0 142957
-0.004181 -0.000402 0.173206 0.137121 0.023134 -3.798918 -0.004468 1 0 0 0 0 0 0 143948
-0.004188 -0.000381 0.173201 0.247122 -0.254249 -3.763964 -0.004500 1 0 0 0 0 0 0 144956
-0.004170 -0.000375 0.173195 -0.078941 -0.076073 -3.768431 -0.004531 1 0 0 0 0 0 0 145948
-0.004160 -0.000372 0.173192 0.012131 -0.020614 -3.836258 -0.004562 1 0 0 0 0 0 0 146957
-0.004171 -0.000387 0.173185 0.282867 0.217598 -3.817091 -0.004593 1 0 0 0 0 0 0 147957
-0.004176 -0.000394 0.173182 0.243069 0.145242 -3.885293 -0.004624 1 0 0 0 0 0 0 148948
-0.004179 -0.000398 0.173180 0.205720 0.089892 -3.937842 -0.004656 1 0 0 0 0 0 0 149955
-0.004158 -0.000405 0.173176 -0.107626 0.126162 -3.926070 -0.004687 1 0 0 0 0 0 0 150951
-0.004147 -0.000408 0.173174 -0.001250 0.085399 -3.980550 -0.004718 1 0 0 0 0 0 0 151956
-0.004150 -0.000389 0.173168 0.177961 -0.221454 -3.959983 -0.004749 1 0 0 0 0 0 0 152947
-0.004151 -0.000379 0.173165 0.182127 -0.124206 -4.023100 -0.004781 1 0 0 0 0 0 0 153957
-0.004152 -0.000374 0.173164 0.175832 -0.050505 -4.072126 -0.004812 1 0 0 0 0 0 0 154948
-0.004160 -0.000350 0.173158 0.271586 -0.291716 -4.045536 -0.004843 1 0 0 0 0 0 0 155957
-0.004164 -0.000338 0.173156 0.231401 -0.160824 -4.105127 -0.004875 1 0 0 0 0 0 0 156960
-0.004143 -0.000337 0.173151 -0.090818 -0.004564 -4.101873 -0.004906 1 0 0 0 0 0 0 157961
-0.004156 -0.000332 0.173138 0.309832 -0.049225 -4.025878 -0.004937 1 0 0 0 0 0 0 158955
-0.004162 -0.000329 0.173132 0.270009 -0.017297 -4.130185 -0.004969 1 0 0 0 0 0 0 159963
-0.004166 -0.000327 0.173129 0.225860 0.004002 -4.205548 -0.005000 1 0 0 0 0 0 0 160972
-0.004175 -0.000305 0.173123 0.300928 -0.265544 -4.190905 -0.005031 1 0 0 0 0 0 0 161963
-0.004157 -0.000299 0.173116 -0.043624 -0.083264 -4.205525 -0.005062 1 0 0 0 0 0 0 162966
-0.004148 -0.000296 0.173113 0.038522 -0.025775 -4.277074 -0.005093 1 0 0 0 0 0 0 163933
-0.004152 -0.000273 0.173107 0.204571 -0.281148 -4.265801 -0.005125 1 0 0 0 0 0 0 164956
-0.004168 -0.000278 0.173098 0.402208 0.056173 -4.262972 -0.005156 1 0 0 0 0 0 0 165957
-0.004155 -0.000286 0.173091 0.020346 0.124257 -4.293537 -0.005187 1 0 0 0 0 0 0 166965
-0.004155 -0.000268 0.173082 0.173435 -0.197903 -4.309346 -0.005219 1 0 0 0 0 0 0 167964
-0.004156 -0.000259 0.173078 0.186017 -0.115266 -4.394272 -0.005250 1 0 0 0 0 0 0 168963
-0.004156 -0.000255 0.173076 0.185908 -0.049665 -4.454115 -0.005281 1 0 0 0 0 0 0 169955
-0.004157 -0.000252 0.173061 0.191147 -0.015469 -4.310730 -0.005313 1 0 0 0 0 0 0 170970
-0.004157 -0.000251 0.173054 0.190681 0.003190 -4.424829 -0.005344 1 0 0 0 0 0 0 171966
-0.004165 -0.000229 0.173046 0.289145 -0.268494 -4.443597 -0.005375 1 0 0 0 0 0 0 172966
-0.004169 -0.000218 0.173042 0.250008 -0.152993 -4.526394 -0.005406 1 0 0 0 0 0 0 173964
-0.004156 -0.000196 0.173031 0.026797 -0.285547 -4.468472 -0.005437 1 0 0 0 0 0 0 174964
-0.004150 -0.000185 0.173026 0.089612 -0.156617 -4.560339 -0.005468 1 0 0 0 0 0 0 175954
-0.004154 -0.000158 0.173019 0.237808 -0.353776 -4.561804 -0.005499 1 0 0 0 0 0 0 176934
-0.004149 -0.000166 0.173006 0.131690 0.080784 -4.515707 -0.005531 1 0 0 0 0 0 0 177961
-0.004147 -0.000170 0.173000 0.154995 0.073511 -4.622846 -0.005562 1 0 0 0 0 0 0 178964
-0.004153 -0.000151 0.172993 0.273390 -0.234088 -4.632545 -0.005594 1 0 0 0 0 0 0 179961
-0.004134 -0.000146 0.172985 -0.049365 -0.073000 -4.659724 -0.005625 1 0 0 0 0 0 0 180964
-0.004125 -0.000144 0.172982 0.044241 -0.026221 -4.738448 -0.005656 1 0 0 0 0 0 0 181965
-0.004120 -0.000142 0.172966 0.121940 -0.007473 -4.606127 -0.005687 1 0 0 0 0 0 0 182936
-0.004118 -0.000142 0.172958 0.160390 0.002953 -4.727234 -0.005718 1 0 0 0 0 0 0 183934
-0.004117 -0.000141 0.172955 0.179132 0.008183 -4.815266 -0.005750 1 0 0 0 0 0 0 184962
-0.004094 -0.000146 0.172949 -0.106274 0.076336 -4.819743 -0.005781 1 0 0 0 0 0 0 185951
-0.004091 -0.000127 0.172942 0.114456 -0.229673 -4.816794 -0.005812 1 0 0 0 0 0 0 186959
-0.004104 -0.000134 0.172933 0.364010 0.077710 -4.822523 -0.005843 1 0 0 0 0 0 0 187954
-0.004088 -0.000143 0.172925 0.008910 0.129920 -4.857098 -0.005875 1 0 0 0 0 0 0 188962
-0.004088 -0.000125 0.172916 0.176034 -0.200991 -4.874431 -0.005906 1 0 0 0 0 0 0 189962
-0.004088 -0.000117 0.172912 0.196024 -0.122308 -4.962916 -0.005940 1 0 0 0 0 0 0 191039
-0.004081 -0.000134 0.172901 0.105534 0.221840 -4.901319 -0.005971 1 0 0 0 0 0 0 192035
-0.004078 -0.000142 0.172895 0.144927 0.145975 -4.996818 -0.006002 1 0 0 0 0 0 0 193037
-0.004053 -0.000152 0.172889 -0.122189 0.148876 -5.013602 -0.006033 1 0 0 0 0 0 0 194008
-0.004049 -0.000135 0.172881 0.108561 -0.192637 -5.017382 -0.006064 1 0 0 0 0 0 0 195009
-0.004024 -0.000131 0.172873 -0.132720 -0.052036 -5.045990 -0.006096 1 0 0 0 0 0 0 196047
-0.004027 -0.000146 0.172864 0.205549 0.199222 -5.055162 -0.006127 1 0 0 0 0 0 0 197040
-0.004006 -0.000159 0.172856 -0.073672 0.195177 -5.089692 -0.006158 1 0 0 0 0 0 0 198038
-0.003996 -0.000165 0.172852 0.035410 0.114967 -5.173200 -0.006190 1 0 0 0 0 0 0 199034
-0.003991 -0.000168 0.172836 0.119830 0.065764 -5.042740 -0.006221 1 0 0 0 0 0 0 200037
-0.003989 -0.000169 0.172829 0.161822 0.041782 -5.165308 -0.006252 1 0 0 0 0 0 0 201028
-0.003965 -0.000175 0.172821 -0.112977 0.095414 -5.201624 -0.006284 1 0 0 0 0 0 0 202052
-0.003969 -0.000194 0.172812 0.214859 0.278898 -5.209633 -0.006315 1 0 0 0 0 0 0 203032
-0.003948 -0.000209 0.172804 -0.069195 0.238398 -5.243309 -0.006346 1 0 0 0 0 0 0 204038
-0.003961 -0.000211 0.172790 0.337889 0.072637 -5.189127 -0.006376 1 0 0 0 0 0 0 205007
-0.003945 -0.000218 0.172779 0.003902 0.107669 -5.253395 -0.006407 1 0 0 0 0 0 0 206007
-0.003930 -0.000242 0.172765 -0.017760 0.352979 -5.233608 -0.006439 1 0 0 0 0 0 0 207008
-0.003922 -0.000254 0.172758 0.080360 0.219247 -5.354730 -0.006470 1 0 0 0 0 0 0 208007
-0.003919 -0.000261 0.172741 0.144809 0.125514 -5.246930 -0.006501 1 0 0 0 0 0 0 209006
-0.003895 -0.000269 0.172729 -0.120266 0.143373 -5.328708 -0.006532 1 0 0 0 0 0 0 210004
-0.003898 -0.000289 0.172718 0.212028 0.308849 -5.374915 -0.006565 1 0 0 0 0 0 0 211034
-0.003885 -0.000283 0.172703 0.028770 -0.023532 -5.360612 -0.006596 1 0 0 0 0 0 0 212028
-0.003871 -0.000301 0.172687 0.003495 0.265810 -5.356901 -0.006626 1 0 0 0 0 0 0 213012
-0.003865 -0.000311 0.172680 0.091899 0.176449 -5.492119 -0.006658 1 0 0 0 0 0 0 214028
-0.003862 -0.000315 0.172662 0.150431 0.107268 -5.388510 -0.006687 1 0 0 0 0 0 0 214955
-0.003853 -0.000339 0.172644 0.083399 0.353588 -5.401960 -0.006718 1 0 0 0 0 0 0 215945
-0.003826 -0.000356 0.172632 -0.161386 0.291191 -5.497512 -0.006750 1 0 0 0 0 0 0 216954
-0.003814 -0.000364 0.172611 -0.006755 0.174751 -5.425050 -0.006781 1 0 0 0 0 0 0 217945
-0.003800 -0.000390 0.172592 0.000337 0.391607 -5.457426 -0.006812 1 0 0 0 0 0 0 218954
-0.003794 -0.000403 0.172569 0.095513 0.246535 -5.424021 -0.006843 1 0 0 0 0 0 0 219945
-0.003791 -0.000410 0.172558 0.148633 0.149646 -5.606813 -0.006875 1 0 0 0 0 0 0 220954
-0.003790 -0.000413 0.172538 0.179412 0.097676 -5.531968 -0.006906 1 0 0 0 0 0 0 221945
-0.003782 -0.000436 0.172520 0.097317 0.355354 -5.558947 -0.006937 1 0 0 0 0 0 0 222953
-0.003779 -0.000448 0.172496 0.145302 0.231187 -5.522520 -0.006968 1 0 0 0 0 0 0 223945
-0.003770 -0.000475 0.172476 0.079840 0.427906 -5.578398 -0.007000 1 0 0 0 0 0 0 224955
-0.003766 -0.000489 0.172452 0.136755 0.270609 -5.556426 -0.007031 1 0 0 0 0 0 0 225948
-0.003757 -0.000517 0.172431 0.075685 0.450655 -5.619033 -0.007062 1 0 0 0 0 0 0 226954
-0.003753 -0.000531 0.172407 0.134758 0.284843 -5.600119 -0.007093 1 0 0 0 0 0 0 227945
-0.003706 -0.000549 0.172387 -0.423434 0.310642 -5.681969 -0.007125 1 0 0 0 0 0 0 228954
-0.003683 -0.000558 0.172363 -0.168645 0.201379 -5.655908 -0.007156 1 0 0 0 0 0 0 229945
-0.003672 -0.000562 0.172337 0.012855 0.134745 -5.648895 -0.007187 1 0 0 0 0 0 0 230954
-0.003660 -0.000586 0.172316 0.010373 0.385059 -5.723594 -0.007219 1 0 0 0 0 0 0 231965
-0.003654 -0.000598 0.172291 0.098264 0.256388 -5.710541 -0.007250 1 0 0 0 0 0 0 232953
-0.003652 -0.000604 0.172265 0.151760 0.166778 -5.711259 -0.007281 1 0 0 0 0 0 0 233971
-0.003628 -0.000612 0.172233 -0.116940 0.186599 -5.666801 -0.007312 1 0 0 0 0 0 0 234945
-0.003625 -0.000654 0.172203 0.117206 0.639475 -5.701876 -0.007344 1 0 0 0 0 0 0 235961
-0.003624 -0.000675 0.172175 0.169501 0.412066 -5.740322 -0.007375 1 0 0 0 0 0 0 236961
-0.003624 -0.000686 0.172147 0.189554 0.252937 -5.771150 -0.007406 1 0 0 0 0 0 0 237956
-0.003602 -0.000697 0.172114 -0.098093 0.236214 -5.742032 -0.007437 1 0 0 0 0 0 0 238966
-0.003591 -0.000702 0.172085 0.023900 0.167805 -5.789927 -0.007469 1 0 0 0 0 0 0 239962
-0.003564 -0.000710 0.172051 -0.185805 0.194894 -5.772986 -0.007500 1 0 0 0 0 0 0 240962
-0.003543 -0.000735 0.172026 -0.121393 0.433971 -5.893993 -0.007531 1 0 0 0 0 0 0 241951
-0.003510 -0.000753 0.171995 -0.271818 0.360065 -5.851397 -0.007562 1 0 0 0 0 0 0 242962
-0.003472 -0.000768 0.171962 -0.367047 0.304691 -5.831480 -0.007593 1 0 0 0 0 0 0 243958
-0.003468 -0.000791 0.171925 0.081207 0.426960 -5.814585 -0.007624 1 0 0 0 0 0 0 244931
-0.003444 -0.000808 0.171889 -0.142765 0.354440 -5.833621 -0.007656 1 0 0 0 0 0 0 245946
-0.003418 -0.000800 0.171848 -0.202773 0.019166 -5.788347 -0.007688 1 0 0 0 0 0 0 246968
-0.003421 -0.000813 0.171808 0.172556 0.257595 -5.821088 -0.007719 1 0 0 0 0 0 0 247966
-0.003400 -0.000825 0.171770 -0.097770 0.268388 -5.868289 -0.007750 1 0 0 0 0 0 0 248967
-0.003375 -0.000814 0.171728 -0.182184 -0.023137 -5.834974 -0.007780 1 0 0 0 0 0 0 249932
-0.003363 -0.000808 0.171693 -0.021349 0.018940 -5.948830 -0.007811 1 0 0 0 0 0 0 250933
-0.003350 -0.000828 0.171652 -0.016676 0.345482 -5.892914 -0.007843 1 0 0 0 0 0 0 251948
-0.003321 -0.000842 0.171613 -0.224582 0.323396 -5.939828 -0.007875 1 0 0 0 0 0 0 252960
-0.003308 -0.000850 0.171564 -0.050465 0.226405 -5.836064 -0.007906 1 0 0 0 0 0 0 253962
-0.003256 -0.000864 0.171518 -0.535249 0.305761 -5.867676 -0.007937 1 0 0 0 0 0 0 254961
-0.003208 -0.000876 0.171476 -0.541307 0.291865 -5.957584 -0.007969 1 0 0 0 0 0 0 255960
-0.003184 -0.000883 0.171427 -0.221831 0.211981 -5.873545 -0.008000 1 0 0 0 0 0 0 256961
-0.003166 -0.000908 0.171378 -0.127776 0.453357 -5.898218 -0.008031 1 0 0 0 0 0 0 257960
-0.003142 -0.000904 0.171330 -0.192246 0.096955 -5.932033 -0.008062 1 0 0 0 0 0 0 258962
-0.003115 -0.000885 0.171283 -0.237628 -0.131008 -5.958664 -0.008094 1 0 0 0 0 0 0 259960
-0.003080 -0.000881 0.171226 -0.359546 0.036129 -5.845450 -0.008125 1 0 0 0 0 0 0 260960
-0.003062 -0.000879 0.171168 -0.132808 0.081110 -5.847703 -0.008156 1 0 0 0 0 0 0 261963
-0.003039 -0.000861 0.171116 -0.193910 -0.120591 -5.937779 -0.008187 1 0 0 0 0 0 0 262963
-0.003005 -0.000858 0.171056 -0.340453 0.042529 -5.860464 -0.008218 1 0 0 0 0 0 0 263959
-0.002974 -0.000839 0.171003 -0.331246 -0.137168 -5.956460 -0.008250 1 0 0 0 0 0 0 264961
-0.002958 -0.000830 0.170947 -0.116957 -0.034509 -5.946524 -0.008281 1 0 0 0 0 0 0 265960
-0.002929 -0.000830 0.170886 -0.288634 0.104396 -5.883106 -0.008312 1 0 0 0 0 0 0 266961
-0.002891 -0.000836 0.170821 -0.404734 0.183719 -5.854524 -0.008344 1 0 0 0 0 0 0 267960
-0.002858 -0.000822 0.170765 -0.371994 -0.064112 -5.986145 -0.008375 1 0 0 0 0 0 0 268960
-0.002819 -0.000820 0.170703 -0.445659 0.070287 -5.931369 -0.008406 1 0 0 0 0 0 0 269960
-0.002777 -0.000825 0.170638 -0.493836 0.164531 -5.901118 -0.008437 1 0 0 0 0 0 0 270961
-0.002757 -0.000827 0.170576 -0.220798 0.147205 -5.955711 -0.008469 1 0 0 0 0 0 0 271959
-0.002725 -0.000833 0.170511 -0.355675 0.200285 -5.932220 -0.008499 1 0 0 0 0 0 0 272948
-0.002670 -0.000825 0.170450 -0.657569 0.012009 -6.000239 -0.008531 1 0 0 0 0 0 0 273957
-0.002628 -0.000804 0.170380 -0.534539 -0.174029 -5.898979 -0.008562 1 0 0 0 0 0 0 274960
-0.002585 -0.000799 0.170311 -0.545259 0.012905 -5.915124 -0.008594 1 0 0 0 0 0 0 275960
-0.002571 -0.000774 0.170241 -0.161276 -0.224175 -5.928353 -0.008625 1 0 0 0 0 0 0 276960
-0.002542 -0.000767 0.170172 -0.329002 -0.019032 -5.948195 -0.008656 1 0 0 0 0 0 0 277959
-0.002513 -0.000746 0.170097 -0.353998 -0.174750 -5.893716 -0.008687 1 0 0 0 0 0 0 278962
-0.002475 -0.000742 0.170025 -0.460254 0.011082 -5.938814 -0.008719 1 0 0 0 0 0 0 279960
-0.002442 -0.000722 0.169949 -0.428233 -0.160556 -5.901025 -0.008750 1 0 0 0 0 0 0 280961
-0.002402 -0.000718 0.169877 -0.503333 0.016937 -5.954773 -0.008781 1 0 0 0 0 0 0 281962
-0.002368 -0.000698 0.169800 -0.455661 -0.159326 -5.920441 -0.008812 1 0 0 0 0 0 0 282961
-0.002328 -0.000694 0.169727 -0.522901 0.016180 -5.976031 -0.008844 1 0 0 0 0 0 0 283959
-0.002293 -0.000675 0.169650 -0.471368 -0.161389 -5.941740 -0.008874 1 0 0 0 0 0 0 284945
-0.002253 -0.000671 0.169577 -0.536658 0.013731 -5.998073 -0.008906 1 0 0 0 0 0 0 285954
-0.002217 -0.000651 0.169499 -0.484266 -0.164300 -5.965749 -0.008939 1 0 0 0 0 0 0 287030
-0.002185 -0.000625 0.169420 -0.451675 -0.282140 -5.948632 -0.008971 1 0 0 0 0 0 0 288025
-0.002161 -0.000634 0.169339 -0.327762 0.171116 -5.939797 -0.009001 1 0 0 0 0 0 0 289010
-0.002111 -0.000627 0.169252 -0.668452 0.003105 -5.878358 -0.009033 1 0 0 0 0 0 0 290024
-0.002071 -0.000606 0.169168 -0.580976 -0.190231 -5.915227 -0.009064 1 0 0 0 0 0 0 291010
-0.002028 -0.000601 0.169091 -0.611154 -0.006728 -6.017829 -0.009096 1 0 0 0 0 0 0 292024
-0.001992 -0.000581 0.169011 -0.540111 -0.179877 -6.004051 -0.009126 1 0 0 0 0 0 0 293008
-0.001958 -0.000554 0.168930 -0.498301 -0.295323 -5.996731 -0.009158 1 0 0 0 0 0 0 294024
-0.001918 -0.000546 0.168853 -0.575947 -0.064275 -6.071810 -0.009189 1 0 0 0 0 0 0 295010
-0.001899 -0.000542 0.168767 -0.323905 0.012041 -5.965388 -0.009220 1 0 0 0 0 0 0 296023
-0.001874 -0.000523 0.168683 -0.375932 -0.178816 -5.985162 -0.009251 1 0 0 0 0 0 0 297008
-0.001846 -0.000496 0.168599 -0.422283 -0.299522 -6.005763 -0.009283 1 0 0 0 0 0 0 298022
-0.001809 -0.000488 0.168521 -0.546709 -0.070373 -6.094210 -0.009312 1 0 0 0 0 0 0 298951
-0.001775 -0.000467 0.168440 -0.525931 -0.220762 -6.072200 -0.009343 1 0 0 0 0 0 0 299927
-0.001719 -0.000444 0.168352 -0.814089 -0.256476 -5.989391 -0.009374 1 0 0 0 0 0 0 300942
-0.001692 -0.000433 0.168259 -0.480832 -0.114286 -5.938036 -0.009406 1 0 0 0 0 0 0 301953
-0.001655 -0.000432 0.168177 -0.571119 0.041878 -6.073139 -0.009437 1 0 0 0 0 0 0 302943
-0.001622 -0.000415 0.168094 -0.549272 -0.166097 -6.079038 -0.009468 1 0 0 0 0 0 0 303951
-0.001582 -0.000411 0.167998 -0.630586 -0.006313 -5.926385 -0.009499 1 0 0 0 0 0 0 304942
-0.001539 -0.000415 0.167913 -0.683296 0.101604 -6.074095 -0.009531 1 0 0 0 0 0 0 305951
-0.001518 -0.000416 0.167822 -0.409978 0.090072 -6.008988 -0.009562 1 0 0 0 0 0 0 306943
-0.001468 -0.000405 0.167729 -0.756993 -0.080458 -5.976945 -0.009593 1 0 0 0 0 0 0 307951
-0.001444 -0.000400 0.167633 -0.470796 -0.025349 -5.956277 -0.009624 1 0 0 0 0 0 0 308942
-0.001416 -0.000380 0.167542 -0.490854 -0.210714 -6.030817 -0.009656 1 0 0 0 0 0 0 309952
-0.001356 -0.000380 0.167455 -0.921138 0.037258 -6.080119 -0.009687 1 0 0 0 0 0 0 310943
-0.001326 -0.000380 0.167361 -0.574866 0.059444 -6.021434 -0.009718 1 0 0 0 0 0 0 311939
-0.001296 -0.000363 0.167271 -0.554941 -0.166782 -6.072124 -0.009750 1 0 0 0 0 0 0 312975
-0.001257 -0.000360 0.167171 -0.659177 -0.010297 -5.947253 -0.009781 1 0 0 0 0 0 0 313943
-0.001222 -0.000341 0.167078 -0.629861 -0.200197 -6.035630 -0.009812 1 0 0 0 0 0 0 314962
-0.001189 -0.000314 0.166987 -0.610079 -0.324568 -6.092921 -0.009843 1 0 0 0 0 0 0 315956
-0.001157 -0.000283 0.166880 -0.602843 -0.392855 -5.884696 -0.009874 1 0 0 0 0 0 0 316945
-0.001125 -0.000250 0.166784 -0.601369 -0.429430 -6.006298 -0.009906 1 0 0 0 0 0 0 317961
-0.001109 -0.000234 0.166685 -0.394002 -0.222576 -6.002145 -0.009936 1 0 0 0 0 0 0 318933
-0.001062 -0.000214 0.166587 -0.785607 -0.256366 -6.002941 -0.009968 1 0 0 0 0 0 0 319958
-0.001039 -0.000203 0.166487 -0.521119 -0.128985 -5.999022 -0.010000 1 0 0 0 0 0 0 320957
-0.000988 -0.000186 0.166387 -0.859256 -0.210761 -6.003867 -0.010031 1 0 0 0 0 0 0 321952
-0.000962 -0.000177 0.166287 -0.565143 -0.107948 -6.002332 -0.010061 1 0 0 0 0 0 0 322930
-0.000911 -0.000161 0.166186 -0.888599 -0.202344 -6.008784 -0.010093 1 0 0 0 0 0 0 323958
-0.000862 -0.000158 0.166079 -0.893029 -0.037271 -5.929285 -0.010125 1 0 0 0 0 0 0 324957
-0.000821 -0.000139 0.165982 -0.787582 -0.229967 -6.048621 -0.010156 1 0 0 0 0 0 0 325960
-0.000785 -0.000112 0.165869 -0.727674 -0.356810 -5.874248 -0.010187 1 0 0 0 0 0 0 326965
-0.000751 -0.000081 0.165769 -0.699175 -0.425481 -6.018211 -0.010219 1 0 0 0 0 0 0 327960
-0.000711 -0.000071 0.165661 -0.783492 -0.165626 -5.942852 -0.010250 1 0 0 0 0 0 0 328958
-0.000675 -0.000048 0.165563 -0.743894 -0.303075 -6.059955 -0.010281 1 0 0 0 0 0 0 329958
-0.000664 -0.000014 0.165456 -0.413153 -0.469855 -5.961813 -0.010312 1 0 0 0 0 0 0 330959
-0.000619 0.000015 0.165351 -0.828199 -0.429483 -5.988951 -0.010343 1 0 0 0 0 0 0 331941
-0.000597 0.000029 0.165247 -0.582433 -0.237812 -6.006376 -0.010375 1 0 0 0 0 0 0 332958
-0.000563 0.000032 0.165137 -0.721009 -0.056455 -5.933355 -0.010406 1 0 0 0 0 0 0 333957
-0.000537 0.000073 0.165030 -0.630766 -0.552648 -5.974717 -0.010437 1 0 0 0 0 0 0 334959
-0.000524 0.000093 0.164925 -0.454656 -0.337594 -6.000676 -0.010468 1 0 0 0 0 0 0 335955
-0.000478 0.000116 0.164820 -0.872061 -0.345321 -6.015698 -0.010499 1 0 0 0 0 0 0 336928
-0.000439 0.000145 0.164722 -0.831222 -0.431078 -6.107232 -0.010531 1 0 0 0 0 0 0 337957
-0.000396 0.000154 0.164613 -0.883565 -0.186568 -5.988666 -0.010562 1 0 0 0 0 0 0 338959
-0.000336 0.000171 0.164507 -1.132657 -0.264923 -6.004282 -0.010593 1 0 0 0 0 0 0 339952
-0.000289 0.000197 0.164408 -0.979557 -0.394554 -6.102651 -0.010625 1 0 0 0 0 0 0 340958
-0.000243 0.000205 0.164298 -0.972724 -0.172567 -5.986409 -0.010656 1 0 0 0 0 0 0 341955
-0.000203 0.000226 0.164197 -0.885923 -0.330849 -6.088654 -0.010687 1 0 0 0 0 0 0 342960
-0.000160 0.000232 0.164087 -0.931422 -0.140907 -5.979242 -0.010718 1 0 0 0 0 0 0 343957
-0.000123 0.000252 0.163985 -0.872992 -0.317217 -6.085774 -0.010750 1 0 0 0 0 0 0 344958
-0.000081 0.000257 0.163874 -0.932708 -0.136360 -5.977319 -0.010781 1 0 0 0 0 0 0 345957
-0.000060 0.000259 0.163766 -0.668920 -0.086495 -5.997804 -0.010811 1 0 0 0 0 0 0 346929
-0.000033 0.000278 0.163664 -0.720953 -0.296460 -6.100876 -0.010843 1 0 0 0 0 0 0 347928
0.000020 0.000300 0.163560 -1.074849 -0.359489 -6.070560 -0.010875 1 0 0 0 0 0 0 348957
0.000046 0.000311 0.163453 -0.772063 -0.226224 -6.048855 -0.010906 1 0 0 0 0 0 0 349955
0.000082 0.000311 0.163339 -0.879608 -0.074895 -5.950448 -0.010937 1 0 0 0 0 0 0 350959
0.000110 0.000351 0.163228 -0.776432 -0.588334 -5.982041 -0.010968 1 0 0 0 0 0 0 351944
0.000147 0.000366 0.163112 -0.898161 -0.311970 -5.916482 -0.011000 1 0 0 0 0 0 0 352956
0.000165 0.000374 0.163000 -0.674024 -0.188112 -5.965986 -0.011031 1 0 0 0 0 0 0 353951
0.000214 0.000390 0.162890 -1.053476 -0.290719 -5.994097 -0.011062 1 0 0 0 0 0 0 354959
0.000261 0.000393 0.162773 -1.085751 -0.129216 -5.917867 -0.011093 1 0 0 0 0 0 0 355957
0.000285 0.000394 0.162661 -0.784141 -0.094690 -5.962834 -0.011125 1 0 0 0 0 0 0 356957
0.000329 0.000430 0.162543 -1.028614 -0.544411 -5.897246 -0.011156 1 0 0 0 0 0 0 357956
0.000375 0.000443 0.162423 -1.075833 -0.291096 -5.859219 -0.011187 1 0 0 0 0 0 0 358959
0.000397 0.000449 0.162308 -0.790055 -0.184173 -5.929879 -0.011218 1 0 0 0 0 0 0 359957
0.000432 0.000447 0.162189 -0.922797 -0.064495 -5.876923 -0.011249 1 0 0 0 0 0 0 360927
0.000465 0.000464 0.162060 -0.928106 -0.296463 -5.750966 -0.011280 1 0 0 0 0 0 0 361928
0.000505 0.000467 0.161935 -1.020834 -0.145571 -5.773108 -0.011312 1 0 0 0 0 0 0 362958
0.000518 0.000491 0.161810 -0.681807 -0.409886 -5.787262 -0.011343 1 0 0 0 0 0 0 363943
0.000548 0.000498 0.161686 -0.871928 -0.212419 -5.791086 -0.011374 1 0 0 0 0 0 0 364951
0.000579 0.000519 0.161555 -0.914386 -0.379176 -5.696492 -0.011406 1 0 0 0 0 0 0 365951
0.000610 0.000547 0.161420 -0.933835 -0.492042 -5.640136 -0.011437 1 0 0 0 0 0 0 366942
0.000666 0.000573 0.161297 -1.252975 -0.487236 -5.792214 -0.011468 1 0 0 0 0 0 0 367941
0.000709 0.000604 0.161166 -1.143865 -0.547813 -5.691015 -0.011499 1 0 0 0 0 0 0 368950
0.000738 0.000596 0.161032 -0.944308 -0.056583 -5.628286 -0.011530 1 0 0 0 0 0 0 369940
0.000746 0.000615 0.160902 -0.648111 -0.354486 -5.685299 -0.011562 1 0 0 0 0 0 0 370950
0.000766 0.000642 0.160767 -0.785359 -0.493274 -5.619667 -0.011593 1 0 0 0 0 0 0 371942
0.000799 0.000650 0.160637 -0.978011 -0.265697 -5.671464 -0.011624 1 0 0 0 0 0 0 372949
0.000831 0.000672 0.160501 -0.998697 -0.420429 -5.602918 -0.011655 1 0 0 0 0 0 0 373940
0.000864 0.000700 0.160363 -1.004962 -0.527694 -5.558256 -0.011687 1 0 0 0 0 0 0 374941
0.000903 0.000709 0.160231 -1.103060 -0.288501 -5.627417 -0.011718 1 0 0 0 0 0 0 375949
0.000923 0.000713 0.160087 -0.859577 -0.205568 -5.474741 -0.011749 1 0 0 0 0 0 0 376940
0.000949 0.000733 0.159945 -0.923899 -0.400258 -5.474237 -0.011781 1 0 0 0 0 0 0 377950
0.000985 0.000738 0.159811 -1.069698 -0.225398 -5.570987 -0.011812 1 0 0 0 0 0 0 378941
0.001019 0.000757 0.159672 -1.066365 -0.408598 -5.521814 -0.011843 1 0 0 0 0 0 0 379950
0.001052 0.000785 0.159532 -1.060559 -0.530271 -5.484724 -0.011874 1 0 0 0 0 0 0 380941
0.001085 0.000816 0.159390 -1.060741 -0.597112 -5.461024 -0.011906 1 0 0 0 0 0 0 381955
0.001124 0.000826 0.159255 -1.156087 -0.335750 -5.541099 -0.011937 1 0 0 0 0 0 0 382948
0.001160 0.000848 0.159116 -1.126148 -0.473295 -5.484772 -0.011972 1 0 0 0 0 0 0 384082
0.001194 0.000877 0.158952 -1.104977 -0.570103 -5.149448 -0.011999 1 0 0 0 0 0 0 384950
0.001227 0.000909 0.158822 -1.101700 -0.628789 -5.546434 -0.012031 1 0 0 0 0 0 0 385966
0.001260 0.000942 0.158684 -1.101325 -0.659259 -5.478170 -0.012062 1 0 0 0 0 0 0 386959
0.001299 0.000953 0.158550 -1.196239 -0.379917 -5.518631 -0.012096 1 0 0 0 0 0 0 388035
0.001318 0.000959 0.158403 -0.951476 -0.275868 -5.342733 -0.012125 1 0 0 0 0 0 0 388960
0.001344 0.000979 0.158257 -1.015853 -0.460224 -5.332314 -0.012155 1 0 0 0 0 0 0 389929
0.001396 0.001001 0.158126 -1.375756 -0.513289 -5.521923 -0.012187 1 0 0 0 0 0 0 390958
0.001422 0.001012 0.157979 -1.074686 -0.371116 -5.330698 -0.012218 1 0 0 0 0 0 0 391958
0.001451 0.001035 0.157833 -1.092222 -0.516060 -5.305827 -0.012250 1 0 0 0 0 0 0 392955
0.001488 0.001041 0.157695 -1.212098 -0.315533 -5.394613 -0.012281 1 0 0 0 0 0 0 393956
0.001500 0.001067 0.157559 -0.893566 -0.552493 -5.439103 -0.012312 1 0 0 0 0 0 0 394958
0.001528 0.001074 0.157425 -1.089692 -0.343064 -5.450528 -0.012342 1 0 0 0 0 0 0 395927
0.001559 0.001095 0.157284 -1.137021 -0.502404 -5.347492 -0.012375 1 0 0 0 0 0 0 396958
0.001590 0.001123 0.157139 -1.159437 -0.611760 -5.284060 -0.012406 1 0 0 0 0 0 0 397957
0.001621 0.001154 0.156992 -1.174443 -0.672705 -5.249288 -0.012441 1 0 0 0 0 0 0 399090
0.001636 0.001169 0.156837 -0.970986 -0.474813 -5.128994 -0.012472 1 0 0 0 0 0 0 400081
0.001660 0.001194 0.156686 -1.063899 -0.585664 -5.150112 -0.012500 1 0 0 0 0 0 0 400955
0.001665 0.001228 0.156545 -0.831151 -0.732680 -5.264658 -0.012530 1 0 0 0 0 0 0 401927
0.001690 0.001241 0.156406 -1.078700 -0.454623 -5.318713 -0.012566 1 0 0 0 0 0 0 403082
0.001712 0.001286 0.156254 -1.062514 -0.872842 -5.125634 -0.012597 1 0 0 0 0 0 0 404081
0.001722 0.001309 0.156096 -0.918798 -0.616531 -5.016759 -0.012624 1 0 0 0 0 0 0 404926
0.001766 0.001332 0.155958 -1.354373 -0.610176 -5.258415 -0.012659 1 0 0 0 0 0 0 406069
0.001788 0.001343 0.155805 -1.109331 -0.453013 -5.086233 -0.012691 1 0 0 0 0 0 0 407081
0.001815 0.001366 0.155654 -1.156685 -0.591715 -5.068733 -0.012718 1 0 0 0 0 0 0 407954
0.001851 0.001372 0.155511 -1.291056 -0.390097 -5.166775 -0.012753 1 0 0 0 0 0 0 409059
0.001868 0.001375 0.155356 -1.068686 -0.325234 -5.008436 -0.012785 1 0 0 0 0 0 0 410081
0.001893 0.001393 0.155203 -1.144817 -0.528869 -5.006786 -0.012816 1 0 0 0 0 0 0 411081
0.001904 0.001402 0.155043 -0.990352 -0.425628 -4.906281 -0.012847 1 0 0 0 0 0 0 412079
0.001926 0.001423 0.154888 -1.109388 -0.585523 -4.937297 -0.012874 1 0 0 0 0 0 0 412943
0.001930 0.001456 0.154742 -0.892020 -0.757128 -5.061696 -0.012910 1 0 0 0 0 0 0 414083
0.001941 0.001512 0.154584 -0.965355 -1.082922 -4.898816 -0.012941 1 0 0 0 0 0 0 415082
0.001946 0.001539 0.154422 -0.898277 -0.751012 -4.806563 -0.012972 1 0 0 0 0 0 0 416079
0.001964 0.001570 0.154265 -1.069869 -0.767705 -4.851643 -0.013004 1 0 0 0 0 0 0 417080
0.001989 0.001602 0.154110 -1.179279 -0.797207 -4.869162 -0.013035 1 0 0 0 0 0 0 418082
0.002017 0.001635 0.153955 -1.239770 -0.817211 -4.866261 -0.013066 1 0 0 0 0 0 0 419082
0.002030 0.001651 0.153793 -1.059563 -0.599850 -4.755477 -0.013097 1 0 0 0 0 0 0 420080
0.002059 0.001653 0.153644 -1.253264 -0.406406 -4.894054 -0.013129 1 0 0 0 0 0 0 421080
0.002090 0.001671 0.153492 -1.293172 -0.593684 -4.852551 -0.013160 1 0 0 0 0 0 0 422079
0.002104 0.001680 0.153330 -1.096823 -0.488084 -4.715607 -0.013191 1 0 0 0 0 0 0 423070
0.002134 0.001679 0.153181 -1.281832 -0.353615 -4.843462 -0.013222 1 0 0 0 0 0 0 424079
0.002164 0.001695 0.153028 -1.317435 -0.570176 -4.796140 -0.013254 1 0 0 0 0 0 0 425080
0.002156 0.001707 0.152874 -0.821119 -0.546857 -4.769416 -0.013285 1 0 0 0 0 0 0 426080
0.002167 0.001730 0.152719 -1.030961 -0.686398 -4.732721 -0.013316 1 0 0 0 0 0 0 427080
0.002189 0.001759 0.152563 -1.185159 -0.774479 -4.703645 -0.013347 1 0 0 0 0 0 0 428077
0.002215 0.001790 0.152407 -1.270726 -0.823588 -4.678741 -0.013378 1 0 0 0 0 0 0 429069
0.002221 0.001827 0.152259 -1.020546 -0.919290 -4.770035 -0.013409 1 0 0 0 0 0 0 430050
0.002239 0.001862 0.152105 -1.162856 -0.910510 -4.694948 -0.013441 1 0 0 0 0 0 0 431081
0.002264 0.001896 0.151949 -1.264631 -0.904141 -4.640400 -0.013472 1 0 0 0 0 0 0 432081
0.002282 0.001890 0.151793 -1.196620 -0.382436 -4.616711 -0.013504 1 0 0 0 0 0 0 433079
0.002284 0.001909 0.151645 -0.981557 -0.655368 -4.697978 -0.013535 1 0 0 0 0 0 0 434078
0.002300 0.001935 0.151491 -1.151749 -0.781320 -4.615315 -0.013566 1 0 0 0 0 0 0 435072
0.002331 0.001942 0.151343 -1.356696 -0.555628 -4.671493 -0.013597 1 0 0 0 0 0 0 436073
0.002322 0.001950 0.151189 -0.877344 -0.541599 -4.594951 -0.013628 1 0 0 0 0 0 0 437063
0.002334 0.001971 0.151033 -1.086670 -0.708459 -4.525941 -0.013659 1 0 0 0 0 0 0 438071
0.002361 0.001976 0.150883 -1.328052 -0.522010 -4.597431 -0.013693 1 0 0 0 0 0 0 439147
0.002374 0.001977 0.150720 -1.164822 -0.461857 -4.409262 -0.013724 1 0 0 0 0 0 0 440132
0.002396 0.001994 0.150559 -1.270275 -0.665718 -4.397167 -0.013756 1 0 0 0 0 0 0 441144
0.002406 0.002002 0.150416 -1.137816 -0.570965 -4.619605 -0.013786 1 0 0 0 0 0 0 442131
0.002427 0.002023 0.150263 -1.259627 -0.725682 -4.491259 -0.013816 1 0 0 0 0 0 0 443072
0.002452 0.002049 0.150106 -1.343725 -0.827209 -4.403539 -0.013847 1 0 0 0 0 0 0 444063
0.002464 0.002062 0.149964 -1.185358 -0.661620 -4.586349 -0.013878 1 0 0 0 0 0 0 445072
0.002469 0.002068 0.149804 -1.079322 -0.549831 -4.336741 -0.013909 1 0 0 0 0 0 0 446063
0.002487 0.002087 0.149643 -1.239022 -0.721595 -4.289027 -0.013941 1 0 0 0 0 0 0 447072
0.002495 0.002096 0.149499 -1.137306 -0.611503 -4.498377 -0.013972 1 0 0 0 0 0 0 448062
0.002498 0.002099 0.149337 -1.061141 -0.529119 -4.258498 -0.014003 1 0 0 0 0 0 0 449068
0.002493 0.002122 0.149184 -0.942192 -0.782403 -4.334982 -0.014035 1 0 0 0 0 0 0 450072
0.002512 0.002128 0.149035 -1.254165 -0.586331 -4.370448 -0.014065 1 0 0 0 0 0 0 451062
0.002514 0.002152 0.148887 -1.071227 -0.810477 -4.376335 -0.014097 1 0 0 0 0 0 0 452072
0.002520 0.002141 0.148732 -1.113141 -0.375828 -4.260376 -0.014128 1 0 0 0 0 0 0 453062
0.002545 0.002130 0.148581 -1.362262 -0.328986 -4.291500 -0.014159 1 0 0 0 0 0 0 454071
0.002551 0.002146 0.148432 -1.134354 -0.675985 -4.302383 -0.014190 1 0 0 0 0 0 0 455063
0.002575 0.002148 0.148284 -1.364221 -0.536020 -4.292896 -0.014222 1 0 0 0 0 0 0 456073
0.002601 0.002165 0.148127 -1.431006 -0.721352 -4.155984 -0.014253 1 0 0 0 0 0 0 457069
0.002614 0.002173 0.147984 -1.259402 -0.623419 -4.314396 -0.014285 1 0 0 0 0 0 0 458083
0.002619 0.002176 0.147821 -1.145427 -0.547172 -4.043455 -0.014316 1 0 0 0 0 0 0 459068
0.002621 0.002177 0.147675 -1.095728 -0.515844 -4.230683 -0.014347 1 0 0 0 0 0 0 460073
0.002615 0.002198 0.147528 -0.984065 -0.785960 -4.206452 -0.014378 1 0 0 0 0 0 0 461076
0.002633 0.002203 0.147380 -1.297009 -0.600778 -4.171679 -0.014410 1 0 0 0 0 0 0 462074
0.002635 0.002227 0.147231 -1.117680 -0.828613 -4.144602 -0.014440 1 0 0 0 0 0 0 463057
0.002635 0.002238 0.147091 -1.081033 -0.692952 -4.240851 -0.014471 1 0 0 0 0 0 0 464050
0.002628 0.002264 0.146946 -0.981453 -0.885416 -4.159245 -0.014503 1 0 0 0 0 0 0 465074
0.002639 0.002293 0.146789 -1.213790 -0.945529 -3.977120 -0.014535 1 0 0 0 0 0 0 466078
0.002644 0.002307 0.146645 -1.159255 -0.758082 -4.118658 -0.014565 1 0 0 0 0 0 0 467049
0.002639 0.002335 0.146498 -1.028278 -0.926796 -4.065263 -0.014597 1 0 0 0 0 0 0 468073
0.002658 0.002343 0.146349 -1.328202 -0.690580 -4.017320 -0.014628 1 0 0 0 0 0 0 469077
0.002667 0.002346 0.146209 -1.230260 -0.606992 -4.106752 -0.014660 1 0 0 0 0 0 0 470080
0.002664 0.002368 0.146062 -1.070477 -0.852291 -4.019949 -0.014691 1 0 0 0 0 0 0 471086
0.002661 0.002379 0.145923 -1.065889 -0.724416 -4.081773 -0.014721 1 0 0 0 0 0 0 472052
0.002660 0.002383 0.145786 -1.071346 -0.635312 -4.105931 -0.014754 1 0 0 0 0 0 0 473083
0.002658 0.002384 0.145650 -1.075328 -0.588342 -4.104007 -0.014785 1 0 0 0 0 0 0 474078
0.002656 0.002384 0.145515 -1.078160 -0.564875 -4.090684 -0.014816 1 0 0 0 0 0 0 475077
0.002669 0.002399 0.145360 -1.282466 -0.769863 -3.822809 -0.014847 1 0 0 0 0 0 0 476079
0.002675 0.002406 0.145217 -1.208305 -0.682852 -3.922539 -0.014878 1 0 0 0 0 0 0 477076
0.002678 0.002409 0.145079 -1.153469 -0.619707 -3.971870 -0.014910 1 0 0 0 0 0 0 478077
0.002671 0.002431 0.144932 -1.038884 -0.868515 -3.855874 -0.014940 1 0 0 0 0 0 0 479050
0.002667 0.002441 0.144792 -1.059087 -0.743694 -3.906837 -0.014972 1 0 0 0 0 0 0 480079
0.002665 0.002445 0.144654 -1.077034 -0.656234 -3.924988 -0.015004 1 0 0 0 0 0 0 481080
0.002640 0.002450 0.144500 -0.792122 -0.667758 -3.686265 -0.015035 1 0 0 0 0 0 0 482076
0.002627 0.002452 0.144356 -0.913615 -0.624408 -3.783495 -0.015066 1 0 0 0 0 0 0 483080
0.002613 0.002474 0.144207 -0.914765 -0.878295 -3.703411 -0.015096 1 0 0 0 0 0 0 484048
0.002605 0.002483 0.144066 -0.994822 -0.756434 -3.770947 -0.015128 1 0 0 0 0 0 0 485049
0.002601 0.002487 0.143927 -1.042755 -0.670360 -3.795590 -0.015159 1 0 0 0 0 0 0 486051
0.002582 0.002472 0.143781 -0.859083 -0.401602 -3.683654 -0.015191 1 0 0 0 0 0 0 487075
0.002571 0.002463 0.143641 -0.953800 -0.465893 -3.721440 -0.015222 1 0 0 0 0 0 0 488080
0.002565 0.002457 0.143502 -1.019906 -0.517466 -3.732094 -0.015253 1 0 0 0 0 0 0 489077
0.002561 0.002453 0.143337 -1.046962 -0.536026 -3.358185 -0.015285 1 0 0 0 0 0 0 490079
0.002558 0.002450 0.143189 -1.071375 -0.556689 -3.517229 -0.015316 1 0 0 0 0 0 0 491080
0.002556 0.002448 0.143047 -1.083847 -0.566689 -3.598430 -0.015347 1 0 0 0 0 0 0 492079
0.002553 0.002446 0.142907 -1.090243 -0.571217 -3.619463 -0.015378 1 0 0 0 0 0 0 493078
0.002536 0.002427 0.142761 -0.886064 -0.351356 -3.502754 -0.015410 1 0 0 0 0 0 0 494079
0.002520 0.002438 0.142610 -0.884670 -0.718138 -3.411637 -0.015441 1 0 0 0 0 0 0 495079
0.002495 0.002426 0.142458 -0.771083 -0.453139 -3.372082 -0.015472 1 0 0 0 0 0 0 496078
0.002504 0.002414 0.142305 -1.191907 -0.428499 -3.322581 -0.015503 1 0 0 0 0 0 0 497065
0.002501 0.002428 0.142151 -1.086540 -0.770840 -3.284935 -0.015535 1 0 0 0 0 0 0 498076
0.002483 0.002417 0.141998 -0.879539 -0.482389 -3.268754 -0.015566 1 0 0 0 0 0 0 499068
0.002473 0.002411 0.141854 -0.965302 -0.510510 -3.358528 -0.015597 1 0 0 0 0 0 0 500079
0.002467 0.002407 0.141713 -1.026893 -0.540993 -3.389754 -0.015628 1 0 0 0 0 0 0 501076
0.002448 0.002388 0.141565 -0.853262 -0.337214 -3.275343 -0.015660 1 0 0 0 0 0 0 502078
0.002415 0.002381 0.141405 -0.660131 -0.488627 -3.071994 -0.015691 1 0 0 0 0 0 0 503079
0.002398 0.002377 0.141257 -0.841132 -0.535116 -3.199566 -0.015722 1 0 0 0 0 0 0 504075
0.002373 0.002358 0.141106 -0.752563 -0.334353 -3.143294 -0.015753 1 0 0 0 0 0 0 505076
0.002354 0.002368 0.140953 -0.809994 -0.705294 -3.077393 -0.015784 1 0 0 0 0 0 0 506049
0.002343 0.002372 0.140808 -0.932630 -0.665900 -3.160712 -0.015816 1 0 0 0 0 0 0 507079
0.002322 0.002357 0.140658 -0.797532 -0.403878 -3.075858 -0.015847 1 0 0 0 0 0 0 508076
0.002325 0.002364 0.140494 -1.111016 -0.675288 -2.866864 -0.015878 1 0 0 0 0 0 0 509058
0.002310 0.002350 0.140337 -0.908211 -0.427137 -2.895180 -0.015910 1 0 0 0 0 0 0 510072
0.002302 0.002343 0.140190 -0.973211 -0.480164 -3.014631 -0.015941 1 0 0 0 0 0 0 511066
0.002275 0.002342 0.140029 -0.733343 -0.579942 -2.811977 -0.015972 1 0 0 0 0 0 0 512070
0.002261 0.002341 0.139881 -0.872329 -0.583143 -2.933832 -0.016003 1 0 0 0 0 0 0 513061
0.002238 0.002323 0.139729 -0.762619 -0.360916 -2.871554 -0.016034 1 0 0 0 0 0 0 514070
0.002226 0.002313 0.139584 -0.892062 -0.442915 -2.934020 -0.016065 1 0 0 0 0 0 0 515061
0.002197 0.002312 0.139424 -0.687488 -0.558991 -2.704866 -0.016097 1 0 0 0 0 0 0 516060
0.002182 0.002310 0.139276 -0.843467 -0.570789 -2.817618 -0.016128 1 0 0 0 0 0 0 517070
0.002158 0.002292 0.139123 -0.742925 -0.353785 -2.750161 -0.016159 1 0 0 0 0 0 0 518061
0.002124 0.002286 0.138960 -0.589507 -0.494026 -2.563044 -0.016191 1 0 0 0 0 0 0 519070
0.002091 0.002266 0.138801 -0.583055 -0.318032 -2.585699 -0.016222 1 0 0 0 0 0 0 520060
0.002094 0.002250 0.138644 -1.065493 -0.352801 -2.570853 -0.016253 1 0 0 0 0 0 0 521074
0.002074 0.002246 0.138478 -0.795218 -0.503432 -2.427227 -0.016284 1 0 0 0 0 0 0 522060
0.002048 0.002226 0.138318 -0.689385 -0.321545 -2.469688 -0.016316 1 0 0 0 0 0 0 523070
0.002034 0.002216 0.138170 -0.838868 -0.417123 -2.594937 -0.016347 1 0 0 0 0 0 0 524061
0.002005 0.002214 0.138007 -0.648194 -0.538861 -2.387776 -0.016378 1 0 0 0 0 0 0 525069
0.001995 0.002191 0.137839 -0.884064 -0.272366 -2.261145 -0.016409 1 0 0 0 0 0 0 526060
0.001974 0.002163 0.137678 -0.760013 -0.168649 -2.319387 -0.016441 1 0 0 0 0 0 0 527068
0.001942 0.002152 0.137510 -0.588233 -0.387176 -2.200539 -0.016472 1 0 0 0 0 0 0 528076
0.001925 0.002146 0.137359 -0.772195 -0.468582 -2.371290 -0.016503 1 0 0 0 0 0 0 529072
0.001901 0.002125 0.137204 -0.689088 -0.290682 -2.323218 -0.016535 1 0 0 0 0 0 0 530075
0.001887 0.002114 0.137029 -0.821467 -0.382385 -2.007150 -0.016565 1 0 0 0 0 0 0 531060
0.001865 0.002091 0.136865 -0.713580 -0.243373 -2.099080 -0.016597 1 0 0 0 0 0 0 532077
0.001838 0.002063 0.136706 -0.638927 -0.151311 -2.136257 -0.016628 1 0 0 0 0 0 0 533075
0.001824 0.002048 0.136557 -0.796970 -0.312821 -2.251354 -0.016660 1 0 0 0 0 0 0 534082
0.001800 0.002023 0.136374 -0.687962 -0.191416 -1.779932 -0.016690 1 0 0 0 0 0 0 535050
0.001788 0.002010 0.136217 -0.821586 -0.332124 -2.030105 -0.016722 1 0 0 0 0 0 0 536079
0.001766 0.001987 0.136059 -0.706201 -0.207681 -2.030771 -0.016753 1 0 0 0 0 0 0 537075
0.001733 0.001978 0.135892 -0.545951 -0.391763 -1.867228 -0.016785 1 0 0 0 0 0 0 538076
0.001722 0.001953 0.135721 -0.808490 -0.176629 -1.766366 -0.016816 1 0 0 0 0 0 0 539077
0.001701 0.001923 0.135559 -0.701865 -0.099732 -1.835468 -0.016846 1 0 0 0 0 0 0 540048
0.001683 0.001928 0.135399 -0.738784 -0.539964 -1.839709 -0.016878 1 0 0 0 0 0 0 541077
0.001659 0.001913 0.135240 -0.648502 -0.332586 -1.831756 -0.016910 1 0 0 0 0 0 0 542084
0.001631 0.001890 0.135082 -0.589859 -0.183205 -1.807312 -0.016941 1 0 0 0 0 0 0 543080
0.001611 0.001897 0.134924 -0.673096 -0.578782 -1.762707 -0.016972 1 0 0 0 0 0 0 544080
0.001605 0.001879 0.134756 -0.881331 -0.285317 -1.599645 -0.017003 1 0 0 0 0 0 0 545076
0.001587 0.001854 0.134594 -0.731997 -0.151229 -1.634759 -0.017035 1 0 0 0 0 0 0 546076
0.001563 0.001824 0.134435 -0.629214 -0.081885 -1.636917 -0.017066 1 0 0 0 0 0 0 547078
0.001550 0.001809 0.134286 -0.769360 -0.253216 -1.739009 -0.017097 1 0 0 0 0 0 0 548076
0.001522 0.001805 0.134121 -0.580427 -0.415046 -1.510016 -0.017127 1 0 0 0 0 0 0 549046
0.001492 0.001786 0.133960 -0.538432 -0.240163 -1.509109 -0.017160 1 0 0 0 0 0 0 550077
0.001462 0.001760 0.133801 -0.519766 -0.123870 -1.496003 -0.017191 1 0 0 0 0 0 0 551077
0.001447 0.001747 0.133652 -0.703945 -0.268183 -1.592698 -0.017222 1 0 0 0 0 0 0 552076
0.001424 0.001723 0.133497 -0.619261 -0.151257 -1.496133 -0.017253 1 0 0 0 0 0 0 553077
0.001391 0.001715 0.133330 -0.476512 -0.336079 -1.288739 -0.017285 1 0 0 0 0 0 0 554076
0.001359 0.001695 0.133168 -0.472563 -0.190185 -1.305740 -0.017316 1 0 0 0 0 0 0 555077
0.001322 0.001689 0.133028 -0.399492 -0.361790 -1.560510 -0.017347 1 0 0 0 0 0 0 556076
0.001289 0.001669 0.132876 -0.425448 -0.199758 -1.403392 -0.017378 1 0 0 0 0 0 0 557076
0.001271 0.001659 0.132730 -0.637148 -0.298885 -1.422965 -0.017410 1 0 0 0 0 0 0 558074
0.001248 0.001637 0.132576 -0.568494 -0.159187 -1.293068 -0.017441 1 0 0 0 0 0 0 559078
0.001235 0.001625 0.132428 -0.708656 -0.274459 -1.334620 -0.017472 1 0 0 0 0 0 0 560076
0.001234 0.001599 0.132263 -0.871011 -0.079668 -1.077755 -0.017503 1 0 0 0 0 0 0 561076
0.001233 0.001584 0.132112 -0.889061 -0.224248 -1.191849 -0.017535 1 0 0 0 0 0 0 562075
0.001191 0.001586 0.131955 -0.350345 -0.440214 -1.108102 -0.017566 1 0 0 0 0 0 0 563078
0.001155 0.001570 0.131797 -0.366281 -0.238840 -1.042624 -0.017597 1 0 0 0 0 0 0 564076
0.001137 0.001562 0.131648 -0.592939 -0.309664 -1.119242 -0.017628 1 0 0 0 0 0 0 565074
0.001092 0.001546 0.131503 -0.267763 -0.220276 -1.146733 -0.017659 1 0 0 0 0 0 0 566069
0.001096 0.001513 0.131359 -0.860658 0.023294 -1.129391 -0.017691 1 0 0 0 0 0 0 567077
0.001082 0.001480 0.131205 -0.699579 0.049996 -0.970957 -0.017722 1 0 0 0 0 0 0 568073
0.001055 0.001468 0.131068 -0.496593 -0.211415 -1.137984 -0.017753 1 0 0 0 0 0 0 569063
0.001041 0.001461 0.130926 -0.644748 -0.305674 -1.068597 -0.017784 1 0 0 0 0 0 0 570070
0.000999 0.001446 0.130784 -0.286510 -0.209262 -1.017457 -0.017816 1 0 0 0 0 0 0 571078
0.000958 0.001443 0.130651 -0.248599 -0.348253 -1.103464 -0.017847 1 0 0 0 0 0 0 572076
0.000942 0.001421 0.130521 -0.583965 -0.113329 -1.129353 -0.017878 1 0 0 0 0 0 0 573076
0.000914 0.001414 0.130392 -0.443830 -0.284244 -1.118734 -0.017910 1 0 0 0 0 0 0 574076
0.000900 0.001410 0.130254 -0.604589 -0.336112 -0.958653 -0.017943 1 0 0 0 0 0 0 575158
0.000878 0.001392 0.130133 -0.522066 -0.163305 -1.137333 -0.017974 1 0 0 0 0 0 0 576142
0.000852 0.001367 0.129987 -0.457407 -0.046323 -0.807337 -0.018005 1 0 0 0 0 0 0 577121
0.000819 0.001359 0.129853 -0.346145 -0.248501 -0.888321 -0.018036 1 0 0 0 0 0 0 578121
0.000788 0.001339 0.129733 -0.356566 -0.117142 -1.058061 -0.018067 1 0 0 0 0 0 0 579117
0.000772 0.001328 0.129597 -0.551153 -0.219476 -0.843954 -0.018099 1 0 0 0 0 0 0 580146
0.000750 0.001308 0.129477 -0.482106 -0.093155 -0.991153 -0.018130 1 0 0 0 0 0 0 581141
0.000724 0.001281 0.129332 -0.424518 -0.001932 -0.646468 -0.018161 1 0 0 0 0 0 0 582125
0.000697 0.001253 0.129208 -0.394750 0.042081 -0.861335 -0.018193 1 0 0 0 0 0 0 583144
0.000663 0.001243 0.129081 -0.298175 -0.188971 -0.819436 -0.018224 1 0 0 0 0 0 0 584142
0.000632 0.001222 0.128964 -0.315572 -0.073468 -0.911507 -0.018255 1 0 0 0 0 0 0 585126
0.000596 0.001216 0.128839 -0.249767 -0.246041 -0.801070 -0.018287 1 0 0 0 0 0 0 586141
0.000584 0.001193 0.128713 -0.546315 -0.036894 -0.728911 -0.018315 1 0 0 0 0 0 0 587060
0.000558 0.001185 0.128585 -0.388651 -0.218287 -0.678820 -0.018351 1 0 0 0 0 0 0 588207
0.000530 0.001166 0.128468 -0.352583 -0.081895 -0.776642 -0.018378 1 0 0 0 0 0 0 589059
0.000502 0.001141 0.128354 -0.335819 0.012763 -0.807626 -0.018409 1 0 0 0 0 0 0 590067
0.000454 0.001118 0.128221 -0.060002 0.009080 -0.530871 -0.018440 1 0 0 0 0 0 0 591059
0.000416 0.001091 0.128101 -0.152834 0.060514 -0.649610 -0.018472 1 0 0 0 0 0 0 592067
0.000377 0.001082 0.127976 -0.141610 -0.160103 -0.559033 -0.018503 1 0 0 0 0 0 0 593061
0.000344 0.001062 0.127859 -0.203252 -0.040626 -0.631988 -0.018534 1 0 0 0 0 0 0 594066
0.000313 0.001037 0.127745 -0.237612 0.045822 -0.652083 -0.018565 1 0 0 0 0 0 0 595059
0.000278 0.001028 0.127622 -0.175087 -0.159998 -0.502581 -0.018597 1 0 0 0 0 0 0 596067
0.000246 0.001009 0.127506 -0.208705 -0.034208 -0.551734 -0.018628 1 0 0 0 0 0 0 597057
0.000217 0.000984 0.127392 -0.228892 0.055175 -0.562732 -0.018659 1 0 0 0 0 0 0 598067
0.000188 0.000956 0.127280 -0.236350 0.106075 -0.548618 -0.018690 1 0 0 0 0 0 0 599058
0.000159 0.000928 0.127168 -0.236826 0.135626 -0.524308 -0.018722 1 0 0 0 0 0 0 600058
0.000131 0.000898 0.127055 -0.233803 0.154314 -0.496129 -0.018753 1 0 0 0 0 0 0 601066
0.000112 0.000902 0.126943 -0.337017 -0.283045 -0.461265 -0.018784 1 0 0 0 0 0 0 602057
0.000088 0.000889 0.126831 -0.290044 -0.100455 -0.433950 -0.018816 1 0 0 0 0 0 0 603074
0.000062 0.000868 0.126718 -0.253836 0.034188 -0.404896 -0.018847 1 0 0 0 0 0 0 604075
0.000035 0.000842 0.126606 -0.231491 0.109208 -0.374702 -0.018878 1 0 0 0 0 0 0 605075
0.000008 0.000815 0.126494 -0.216976 0.150928 -0.344022 -0.018910 1 0 0 0 0 0 0 606075
-0.000019 0.000786 0.126382 -0.206422 0.175729 -0.313007 -0.018941 1 0 0 0 0 0 0 607068
-0.000066 0.000761 0.126280 0.061813 0.130205 -0.418111 -0.018972 1 0 0 0 0 0 0 608081
-0.000103 0.000734 0.126171 -0.029569 0.166205 -0.315912 -0.019003 1 0 0 0 0 0 0 609071
-0.000135 0.000706 0.126060 -0.094707 0.193351 -0.247049 -0.019034 1 0 0 0 0 0 0 610047
-0.000171 0.000696 0.125969 -0.049538 -0.044745 -0.472648 -0.019066 1 0 0 0 0 0 0 611076
-0.000202 0.000676 0.125864 -0.091331 0.066578 -0.294497 -0.019097 1 0 0 0 0 0 0 612075
-0.000231 0.000651 0.125754 -0.115557 0.148232 -0.186278 -0.019128 1 0 0 0 0 0 0 613074
-0.000265 0.000644 0.125663 -0.048079 -0.060294 -0.396655 -0.019160 1 0 0 0 0 0 0 614075
-0.000296 0.000625 0.125559 -0.078843 0.065172 -0.212230 -0.019191 1 0 0 0 0 0 0 615073
-0.000338 0.000587 0.125470 0.085639 0.344214 -0.376863 -0.019222 1 0 0 0 0 0 0 616066
-0.000359 0.000567 0.125376 -0.172367 0.129502 -0.307105 -0.019253 1 0 0 0 0 0 0 617066
-0.000402 0.000547 0.125281 0.104169 0.118331 -0.252907 -0.019285 1 0 0 0 0 0 0 618079
-0.000437 0.000523 0.125174 0.032533 0.185994 -0.078742 -0.019316 1 0 0 0 0 0 0 619081
-0.000469 0.000496 0.125095 -0.018756 0.227910 -0.394411 -0.019347 1 0 0 0 0 0 0 620077
-0.000484 0.000483 0.125005 -0.226036 0.064213 -0.259907 -0.019378 1 0 0 0 0 0 0 621075
-0.000519 0.000447 0.124921 0.015491 0.345664 -0.308918 -0.019409 1 0 0 0 0 0 0 622045
-0.000536 0.000429 0.124829 -0.186027 0.148308 -0.185279 -0.019441 1 0 0 0 0 0 0 623063
-0.000577 0.000410 0.124734 0.118739 0.146403 -0.109076 -0.019472 1 0 0 0 0 0 0 624072
-0.000591 0.000382 0.124649 -0.192644 0.277676 -0.204022 -0.019503 1 0 0 0 0 0 0 625073
-0.000631 0.000358 0.124556 0.115408 0.241339 -0.095036 -0.019535 1 0 0 0 0 0 0 626073
-0.000665 0.000331 0.124482 0.069694 0.274574 -0.302913 -0.019566 1 0 0 0 0 0 0 627076
-0.000681 0.000318 0.124393 -0.152789 0.111062 -0.116463 -0.019597 1 0 0 0 0 0 0 628073
-0.000716 0.000283 0.124310 0.077834 0.391207 -0.144054 -0.019627 1 0 0 0 0 0 0 629044
-0.000752 0.000270 0.124228 0.129303 0.134079 -0.148751 -0.019660 1 0 0 0 0 0 0 630073
-0.000784 0.000249 0.124158 0.078989 0.214808 -0.275750 -0.019691 1 0 0 0 0 0 0 631075
-0.000819 0.000243 0.124081 0.123625 0.030093 -0.183430 -0.019722 1 0 0 0 0 0 0 632074
-0.000863 0.000211 0.124001 0.261998 0.353743 -0.123456 -0.019753 1 0 0 0 0 0 0 633065
-0.000898 0.000181 0.123932 0.171361 0.374518 -0.224577 -0.019785 1 0 0 0 0 0 0 634074
-0.000915 0.000166 0.123845 -0.069302 0.185927 0.012272 -0.019816 1 0 0 0 0 0 0 635075
-0.000937 0.000144 0.123772 -0.026234 0.260504 -0.134125 -0.019846 1 0 0 0 0 0 0 636043
-0.000961 0.000119 0.123705 0.014314 0.318529 -0.198192 -0.019877 1 0 0 0 0 0 0 637044
-0.000992 0.000111 0.123629 0.113609 0.104223 -0.071933 -0.019910 1 0 0 0 0 0 0 638073
-0.001020 0.000093 0.123561 0.102404 0.220676 -0.137569 -0.019940 1 0 0 0 0 0 0 639045
-0.001061 0.000056 0.123485 0.270924 0.493782 -0.020788 -0.019972 1 0 0 0 0 0 0 640073
-0.001094 0.000023 0.123416 0.202674 0.470544 -0.091131 -0.020003 1 0 0 0 0 0 0 641072
-0.001124 -0.000008 0.123350 0.156464 0.446917 -0.116101 -0.020034 1 0 0 0 0 0 0 642043
-0.001145 -0.000004 0.123285 0.032565 0.000836 -0.115313 -0.020065 1 0 0 0 0 0 0 643042
-0.001168 -0.000017 0.123220 0.064728 0.166374 -0.101689 -0.020097 1 0 0 0 0 0 0 644062
-0.001192 -0.000037 0.123156 0.093575 0.291689 -0.084304 -0.020128 1 0 0 0 0 0 0 645073
-0.001218 -0.000061 0.123091 0.112651 0.362406 -0.065590 -0.020160 1 0 0 0 0 0 0 646077
-0.001243 -0.000087 0.123027 0.126049 0.402405 -0.046361 -0.020191 1 0 0 0 0 0 0 647076
-0.001288 -0.000110 0.122973 0.392139 0.366505 -0.161276 -0.020222 1 0 0 0 0 0 0 648074
-0.001324 -0.000135 0.122912 0.303726 0.405753 -0.070995 -0.020253 1 0 0 0 0 0 0 649070
-0.001347 -0.000129 0.122848 0.138997 -0.000307 -0.017097 -0.020285 1 0 0 0 0 0 0 650073
-0.001371 -0.000140 0.122784 0.148351 0.184401 0.017754 -0.020316 1 0 0 0 0 0 0 651076
-0.001396 -0.000160 0.122720 0.165682 0.319267 0.043156 -0.020347 1 0 0 0 0 0 0 652071
-0.001422 -0.000183 0.122656 0.179078 0.394785 0.064990 -0.020378 1 0 0 0 0 0 0 653072
-0.001454 -0.000191 0.122612 0.269988 0.190577 -0.190318 -0.020410 1 0 0 0 0 0 0 654072
-0.001482 -0.000208 0.122555 0.247476 0.309513 -0.025118 -0.020441 1 0 0 0 0 0 0 655074
-0.001509 -0.000231 0.122493 0.233761 0.395072 0.070293 -0.020472 1 0 0 0 0 0 0 656058
-0.001523 -0.000242 0.122440 0.055883 0.258249 -0.022965 -0.020503 1 0 0 0 0 0 0 657059
-0.001542 -0.000262 0.122379 0.123643 0.358011 0.082261 -0.020534 1 0 0 0 0 0 0 658065
-0.001571 -0.000267 0.122337 0.257817 0.182827 -0.131287 -0.020565 1 0 0 0 0 0 0 659057
-0.001592 -0.000302 0.122290 0.185405 0.564425 -0.088676 -0.020597 1 0 0 0 0 0 0 660065
-0.001603 -0.000319 0.122243 0.036169 0.378363 -0.056611 -0.020628 1 0 0 0 0 0 0 661060
-0.001621 -0.000342 0.122184 0.124217 0.433412 0.107605 -0.020659 1 0 0 0 0 0 0 662066
-0.001648 -0.000349 0.122143 0.269700 0.234614 -0.083909 -0.020690 1 0 0 0 0 0 0 663056
-0.001662 -0.000352 0.122097 0.101967 0.170978 -0.036836 -0.020722 1 0 0 0 0 0 0 664057
-0.001681 -0.000367 0.122039 0.167887 0.328146 0.142790 -0.020753 1 0 0 0 0 0 0 665065
-0.001710 -0.000370 0.121997 0.301347 0.184905 -0.042352 -0.020784 1 0 0 0 0 0 0 666067
-0.001737 -0.000386 0.121941 0.301053 0.334369 0.150299 -0.020815 1 0 0 0 0 0 0 667057
-0.001750 -0.000393 0.121890 0.125626 0.250562 0.112485 -0.020847 1 0 0 0 0 0 0 668065
-0.001770 -0.000411 0.121861 0.201986 0.379873 -0.174950 -0.020878 1 0 0 0 0 0 0 669055
-0.001779 -0.000420 0.121820 0.076495 0.278290 -0.028120 -0.020909 1 0 0 0 0 0 0 670065
-0.001796 -0.000438 0.121764 0.171263 0.395865 0.200503 -0.020941 1 0 0 0 0 0 0 671066
-0.001818 -0.000461 0.121733 0.248328 0.478253 -0.105167 -0.020972 1 0 0 0 0 0 0 672056
-0.001829 -0.000472 0.121691 0.109514 0.338498 0.024099 -0.021003 1 0 0 0 0 0 0 673064
-0.001833 -0.000478 0.121645 0.023220 0.250933 0.101905 -0.021034 1 0 0 0 0 0 0 674065
-0.001849 -0.000495 0.121618 0.160556 0.392484 -0.130742 -0.021066 1 0 0 0 0 0 0 675072
-0.001869 -0.000517 0.121567 0.240027 0.482702 0.180673 -0.021097 1 0 0 0 0 0 0 676057
-0.001898 -0.000523 0.121528 0.368187 0.290915 0.064324 -0.021128 1 0 0 0 0 0 0 677065
-0.001907 -0.000544 0.121493 0.119350 0.475654 0.001344 -0.021159 1 0 0 0 0 0 0 678066
-0.001929 -0.000551 0.121460 0.287696 0.295748 -0.011296 -0.021191 1 0 0 0 0 0 0 679075
-0.001940 -0.000554 0.121417 0.152483 0.236780 0.124362 -0.021222 1 0 0 0 0 0 0 680067
-0.001959 -0.000569 0.121391 0.245652 0.397531 -0.076893 -0.021253 1 0 0 0 0 0 0 681073
-0.001968 -0.000576 0.121351 0.128679 0.313905 0.102604 -0.021285 1 0 0 0 0 0 0 682072
-0.001991 -0.000575 0.121316 0.308963 0.196841 0.066585 -0.021316 1 0 0 0 0 0 0 683077
-0.001996 -0.000593 0.121283 0.102216 0.434827 0.044406 -0.021347 1 0 0 0 0 0 0 684060
-0.002018 -0.000598 0.121250 0.292988 0.283587 0.047638 -0.021378 1 0 0 0 0 0 0 685072
-0.002028 -0.000600 0.121207 0.169452 0.239078 0.188976 -0.021409 1 0 0 0 0 0 0 686068
-0.002027 -0.000619 0.121171 0.014787 0.466252 0.122808 -0.021441 1 0 0 0 0 0 0 687088
-0.002045 -0.000624 0.121138 0.251306 0.304969 0.100230 -0.021472 1 0 0 0 0 0 0 688076
-0.002048 -0.000645 0.121105 0.080804 0.500658 0.092688 -0.021504 1 0 0 0 0 0 0 689083
-0.002068 -0.000650 0.121072 0.290238 0.326668 0.102212 -0.021535 1 0 0 0 0 0 0 690087
-0.002078 -0.000653 0.121061 0.186981 0.274175 -0.170600 -0.021566 1 0 0 0 0 0 0 691092
-0.002096 -0.000668 0.121015 0.273182 0.429978 0.267576 -0.021597 1 0 0 0 0 0 0 692082
-0.002105 -0.000676 0.120999 0.176719 0.352426 -0.074631 -0.021629 1 0 0 0 0 0 0 693079
-0.002108 -0.000679 0.120962 0.100923 0.293517 0.172516 -0.021660 1 0 0 0 0 0 0 694076
-0.002123 -0.000695 0.120938 0.244064 0.449365 0.033458 -0.021693 1 0 0 0 0 0 0 695147
-0.002144 -0.000717 0.120919 0.336408 0.549639 -0.034375 -0.021724 1 0 0 0 0 0 0 696142
-0.002153 -0.000727 0.120881 0.206312 0.419765 0.214627 -0.021755 1 0 0 0 0 0 0 697117
-0.002171 -0.000746 0.120857 0.307288 0.524097 0.066979 -0.021787 1 0 0 0 0 0 0 698147
-0.002199 -0.000751 0.120827 0.448542 0.351466 0.133920 -0.021817 1 0 0 0 0 0 0 699118
-0.002206 -0.000771 0.120796 0.209556 0.546287 0.169541 -0.021849 1 0 0 0 0 0 0 700147
-0.002228 -0.000777 0.120764 0.382417 0.373019 0.195631 -0.021881 1 0 0 0 0 0 0 701149
-0.002240 -0.000780 0.120753 0.261937 0.321531 -0.071601 -0.021911 1 0 0 0 0 0 0 702117
-0.002245 -0.000781 0.120718 0.167465 0.294302 0.224013 -0.021942 1 0 0 0 0 0 0 703117
-0.002260 -0.000796 0.120694 0.301133 0.467995 0.104608 -0.021974 1 0 0 0 0 0 0 704140
-0.002268 -0.000803 0.120686 0.218538 0.395546 -0.101697 -0.022005 1 0 0 0 0 0 0 705142
-0.002271 -0.000806 0.120652 0.149145 0.338528 0.226467 -0.022036 1 0 0 0 0 0 0 706116
-0.002286 -0.000821 0.120629 0.296216 0.495483 0.119645 -0.022067 1 0 0 0 0 0 0 707117
-0.002306 -0.000843 0.120611 0.390781 0.596427 0.063664 -0.022099 1 0 0 0 0 0 0 708147
-0.002303 -0.000840 0.120584 0.091829 0.285459 0.170557 -0.022130 1 0 0 0 0 0 0 709142
-0.002314 -0.000852 0.120563 0.256507 0.458030 0.101819 -0.022161 1 0 0 0 0 0 0 710116
-0.002333 -0.000871 0.120545 0.373607 0.581270 0.070676 -0.022192 1 0 0 0 0 0 0 711113
-0.002360 -0.000877 0.120518 0.510763 0.405677 0.201069 -0.022223 1 0 0 0 0 0 0 712117
-0.002374 -0.000879 0.120508 0.353032 0.357138 -0.017348 -0.022255 1 0 0 0 0 0 0 713117
-0.002375 -0.000899 0.120484 0.166254 0.576532 0.158397 -0.022286 1 0 0 0 0 0 0 714115
-0.002393 -0.000904 0.120454 0.386337 0.413038 0.257732 -0.022318 1 0 0 0 0 0 0 715150
-0.002403 -0.000906 0.120444 0.293305 0.366879 0.018050 -0.022349 1 0 0 0 0 0 0 716144
-0.002421 -0.000921 0.120429 0.394085 0.527897 0.053406 -0.022380 1 0 0 0 0 0 0 717143
-0.002442 -0.000942 0.120413 0.463839 0.631530 0.081145 -0.022412 1 0 0 0 0 0 0 718145
-0.002453 -0.000953 0.120408 0.335494 0.509120 -0.050682 -0.022441 1 0 0 0 0 0 0 719070
-0.002477 -0.000953 0.120384 0.494550 0.366121 0.174123 -0.022472 1 0 0 0 0 0 0 720067
-0.002470 -0.000958 0.120366 0.110620 0.409100 0.133185 -0.022503 1 0 0 0 0 0 0 721070
-0.002479 -0.000974 0.120349 0.288429 0.565539 0.124826 -0.022535 1 0 0 0 0 0 0 722072
-0.002484 -0.000982 0.120343 0.249065 0.480838 -0.020722 -0.022566 1 0 0 0 0 0 0 723073
-0.002499 -0.001000 0.120330 0.384679 0.602791 0.061030 -0.022597 1 0 0 0 0 0 0 724070
-0.002525 -0.001004 0.120304 0.544117 0.439927 0.244682 -0.022628 1 0 0 0 0 0 0 725071
-0.002538 -0.001006 0.120295 0.400266 0.399884 0.045785 -0.022659 1 0 0 0 0 0 0 726070
-0.002557 -0.001020 0.120281 0.473302 0.564103 0.097134 -0.022691 1 0 0 0 0 0 0 727072
-0.002567 -0.001028 0.120276 0.360117 0.488812 -0.016383 -0.022722 1 0 0 0 0 0 0 728070
-0.002584 -0.001045 0.120263 0.456646 0.615855 0.077966 -0.022753 1 0 0 0 0 0 0 729064
-0.002593 -0.001054 0.120259 0.356440 0.520272 -0.019344 -0.022784 1 0 0 0 0 0 0 730056
-0.002597 -0.001058 0.120226 0.277289 0.450619 0.350867 -0.022818 1 0 0 0 0 0 0 731136
-0.002599 -0.001060 0.120215 0.251623 0.421147 0.113056 -0.022849 1 0 0 0 0 0 0 732121
-0.002613 -0.001074 0.120200 0.406578 0.586516 0.140875 -0.022880 1 0 0 0 0 0 0 733120
-0.002620 -0.001082 0.120195 0.336742 0.511598 0.017926 -0.022912 1 0 0 0 0 0 0 734136
-0.002636 -0.001099 0.120182 0.454849 0.638521 0.109210 -0.022942 1 0 0 0 0 0 0 735122
-0.002644 -0.001108 0.120177 0.365703 0.543142 0.010604 -0.022974 1 0 0 0 0 0 0 736136
-0.002661 -0.001125 0.120165 0.474160 0.659727 0.110700 -0.023005 1 0 0 0 0 0 0 737119
-0.002669 -0.001134 0.120160 0.380368 0.559301 0.015097 -0.023037 1 0 0 0 0 0 0 738135
-0.002674 -0.001139 0.120159 0.317820 0.493029 -0.031295 -0.023067 1 0 0 0 0 0 0 739121
-0.002688 -0.001155 0.120147 0.453422 0.638633 0.098858 -0.023099 1 0 0 0 0 0 0 740136
-0.002696 -0.001163 0.120143 0.374925 0.554417 0.014780 -0.023130 1 0 0 0 0 0 0 741119
-0.002712 -0.001180 0.120131 0.488826 0.676622 0.120309 -0.023162 1 0 0 0 0 0 0 742135
-0.002726 -0.001170 0.120116 0.468879 0.333898 0.164463 -0.023190 1 0 0 0 0 0 0 743053
-0.002733 -0.001166 0.120111 0.382659 0.361877 0.045894 -0.023222 1 0 0 0 0 0 0 744062
-0.002749 -0.001177 0.120098 0.499318 0.575539 0.139105 -0.023253 1 0 0 0 0 0 0 745055
-0.002757 -0.001182 0.120094 0.410620 0.527477 0.040780 -0.023284 1 0 0 0 0 0 0 746062
-0.002761 -0.001185 0.120092 0.350675 0.487726 -0.006545 -0.023315 1 0 0 0 0 0 0 747053
-0.002744 -0.001191 0.120082 0.065483 0.525102 0.106990 -0.023347 1 0 0 0 0 0 0 748062
-0.002749 -0.001208 0.120067 0.314241 0.673132 0.179445 -0.023378 1 0 0 0 0 0 0 749053
-0.002751 -0.001216 0.120062 0.314342 0.585140 0.063645 -0.023409 1 0 0 0 0 0 0 750052
-0.002752 -0.001220 0.120060 0.300903 0.524671 0.009227 -0.023441 1 0 0 0 0 0 0 751063
-0.002753 -0.001222 0.120059 0.292571 0.492840 -0.011125 -0.023471 1 0 0 0 0 0 0 752054
-0.002753 -0.001223 0.120059 0.288271 0.476975 -0.018367 -0.023503 1 0 0 0 0 0 0 753062
-0.002766 -0.001237 0.120048 0.454550 0.649239 0.127194 -0.023534 1 0 0 0 0 0 0 754053
-0.002772 -0.001244 0.120044 0.392099 0.579007 0.048284 -0.023566 1 0 0 0 0 0 0 755065
-0.002776 -0.001248 0.120043 0.345570 0.528091 0.007858 -0.023597 1 0 0 0 0 0 0 756074
-0.002777 -0.001249 0.120042 0.320633 0.501174 -0.007524 -0.023628 1 0 0 0 0 0 0 757063
-0.002778 -0.001250 0.120042 0.308049 0.487787 -0.013021 -0.023659 1 0 0 0 0 0 0 758067
-0.002779 -0.001251 0.120042 0.301875 0.481374 -0.014956 -0.023690 1 0 0 0 0 0 0 759063
-0.002779 -0.001251 0.120042 0.298964 0.478443 -0.015648 -0.023721 1 0 0 0 0 0 0 760045
-0.002791 -0.001265 0.120031 0.465974 0.657199 0.132381 -0.023753 1 0 0 0 0 0 0 761061
-0.002798 -0.001271 0.120027 0.404036 0.590327 0.054222 -0.023784 1 0 0 0 0 0 0 762066
-0.002801 -0.001275 0.120026 0.357767 0.541096 0.014051 -0.023815 1 0 0 0 0 0 0 763045
-0.002803 -0.001277 0.120025 0.332959 0.515041 -0.001236 -0.023847 1 0 0 0 0 0 0 764070
-0.002804 -0.001277 0.120025 0.320450 0.502091 -0.006690 -0.023878 1 0 0 0 0 0 0 765068
-0.002804 -0.001278 0.120025 0.314336 0.495893 -0.008613 -0.023909 1 0 0 0 0 0 0 766071
-0.002804 -0.001278 0.120025 0.311446 0.493104 -0.009284 -0.023940 1 0 0 0 0 0 0 767063
-0.002804 -0.001278 0.120025 0.310207 0.492017 -0.009527 -0.023972 1 0 0 0 0 0 0 768063
-0.002804 -0.001278 0.120025 0.309775 0.491793 -0.009624 -0.024003 1 0 0 0 0 0 0 769068
-0.002804 -0.001278 0.120025 0.309760 0.492010 -0.009656 -0.024034 1 0 0 0 0 0 0 770070
-0.002804 -0.001278 0.120025 0.309972 0.492435 -0.009685 -0.024066 1 0 0 0 0 0 0 771072
-0.002804 -0.001278 0.120025 0.310267 0.492974 -0.009704 -0.024097 1 0 0 0 0 0 0 772071
-0.002804 -0.001278 0.120025 0.310600 0.493558 -0.009714 -0.024128 1 0 0 0 0 0 0 773071
-0.002804 -0.001278 0.120025 0.310982 0.494161 -0.009733 -0.024159 1 0 0 0 0 0 0 774066
-0.002804 -0.001278 0.120025 0.311375 0.494791 -0.009734 -0.024191 1 0 0 0 0 0 0 775069
-0.002804 -0.001278 0.120025 0.311767 0.495418 -0.009752 -0.024222 1 0 0 0 0 0 0 776065
-0.002804 -0.001278 0.120025 0.312170 0.496058 -0.009765 -0.024253 1 0 0 0 0 0 0 777068
-0.002804 -0.001278 0.120025 0.312572 0.496698 -0.009778 -0.024284 1 0 0 0 0 0 0 778069
-0.002804 -0.001278 0.120025 0.312978 0.497327 -0.009784 -0.024316 1 0 0 0 0 0 0 779070
-0.002804 -0.001278 0.120025 0.313377 0.497975 -0.009802 -0.024347 1 0 0 0 0 0 0 780069
-0.002804 -0.001278 0.120025 0.313771 0.498607 -0.009823 -0.024378 1 0 0 0 0 0 0 781069
-0.002804 -0.001278 0.120025 0.314183 0.499242 -0.009823 -0.024409 1 0 0 0 0 0 0 782068
-0.002804 -0.001278 0.120025 0.314586 0.499895 -0.009840 -0.024441 1 0 0 0 0 0 0 783073
-0.002804 -0.001278 0.120025 0.314985 0.500531 -0.009853 -0.024472 1 0 0 0 0 0 0 784066
-0.002804 -0.001278 0.120025 0.315381 0.501165 -0.009873 -0.024503 1 0 0 0 0 0 0 785070
-0.002804 -0.001278 0.120025 0.315793 0.501800 -0.009873 -0.024534 1 0 0 0 0 0 0 786070
-0.002804 -0.001278 0.120025 0.316193 0.502449 -0.009891 -0.024566 1 0 0 0 0 0 0 787069
-0.002804 -0.001278 0.120025 0.316587 0.503080 -0.009911 -0.024597 1 0 0 0 0 0 0 788068
-0.002804 -0.001278 0.120025 0.316997 0.503729 -0.009917 -0.024628 1 0 0 0 0 0 0 789071
-0.002804 -0.001278 0.120025 0.317403 0.504356 -0.009923 -0.024659 1 0 0 0 0 0 0 790069
-0.002804 -0.001278 0.120025 0.317802 0.505007 -0.009941 -0.024691 1 0 0 0 0 0 0 791070
-0.002804 -0.001278 0.120025 0.318196 0.505638 -0.009961 -0.024722 1 0 0 0 0 0 0 792069
-0.002804 -0.001278 0.120025 0.318605 0.506285 -0.009968 -0.024753 1 0 0 0 0 0 0 793069
-0.002804 -0.001278 0.120025 0.319012 0.506913 -0.009973 -0.024784 1 0 0 0 0 0 0 794069
-0.002804 -0.001278 0.120025 0.319404 0.507555 -0.009998 -0.024816 1 0 0 0 0 0 0 795070
-0.002804 -0.001278 0.120025 0.319807 0.508194 -0.010005 -0.024847 1 0 0 0 0 0 0 796056
-0.002804 -0.001278 0.120025 0.320214 0.508841 -0.010017 -0.024878 1 0 0 0 0 0 0 797067
-0.002804 -0.001278 0.120025 0.320620 0.509469 -0.010023 -0.024909 1 0 0 0 0 0 0 798068
-0.002804 -0.001278 0.120025 0.321011 0.510110 -0.010049 -0.024941 1 0 0 0 0 0 0 799067
-0.002804 -0.001278 0.120025 0.321409 0.510761 -0.010049 -0.024972 1 0 0 0 0 0 0 800068
-0.002804 -0.001278 0.120025 0.321810 0.511380 -0.010067 -0.025002 1 0 0 0 0 0 0 801039
-0.002804 -0.001278 0.120025 0.322229 0.512027 -0.010073 -0.025034 1 0 0 0 0 0 0 802069
-0.002804 -0.001278 0.120025 0.322609 0.512648 -0.010098 -0.025065 1 0 0 0 0 0 0 803039
-0.002804 -0.001278 0.120025 0.323029 0.513314 -0.010106 -0.025097 1 0 0 0 0 0 0 804067
-0.002804 -0.001278 0.120025 0.323432 0.513954 -0.010118 -0.025128 1 0 0 0 0 0 0 805067
-0.002804 -0.001278 0.120025 0.323830 0.514574 -0.010131 -0.025159 1 0 0 0 0 0 0 806067
-0.002804 -0.001278 0.120025 0.324225 0.515213 -0.010143 -0.025190 1 0 0 0 0 0 0 807040
-0.002804 -0.001278 0.120025 0.324633 0.515862 -0.010155 -0.025221 1 0 0 0 0 0 0 808053
-0.002804 -0.001278 0.120025 0.325039 0.516507 -0.010168 -0.025253 1 0 0 0 0 0 0 809061
-0.002804 -0.001278 0.120025 0.325433 0.517121 -0.010181 -0.025284 1 0 0 0 0 0 0 810053
-0.002804 -0.001278 0.120025 0.325873 0.517831 -0.010194 -0.025318 1 0 0 0 0 0 0 811136
-0.002804 -0.001278 0.120025 0.326269 0.518461 -0.010207 -0.025348 1 0 0 0 0 0 0 812119
-0.002804 -0.001278 0.120025 0.326667 0.519099 -0.010226 -0.025380 1 0 0 0 0 0 0 813130
-0.002804 -0.001278 0.120025 0.327064 0.519730 -0.010220 -0.025411 1 0 0 0 0 0 0 814119
-0.002804 -0.001278 0.120025 0.327450 0.520340 -0.010242 -0.025440 1 0 0 0 0 0 0 815060
-0.002804 -0.001278 0.120025 0.327850 0.520975 -0.010256 -0.025471 1 0 0 0 0 0 0 816051
-0.002804 -0.001278 0.120025 0.328245 0.521606 -0.010275 -0.025503 1 0 0 0 0 0 0 817052
-0.002804 -0.001278 0.120025 0.328660 0.522247 -0.010276 -0.025534 1 0 0 0 0 0 0 818060
-0.002804 -0.001278 0.120025 0.329057 0.522891 -0.010293 -0.025565 1 0 0 0 0 0 0 819051
-0.002804 -0.001278 0.120025 0.329455 0.523529 -0.010313 -0.025597 1 0 0 0 0 0 0 820061
-0.002804 -0.001278 0.120025 0.329864 0.524158 -0.010313 -0.025628 1 0 0 0 0 0 0 821051
-0.002804 -0.001278 0.120025 0.330268 0.524815 -0.010331 -0.025659 1 0 0 0 0 0 0 822061
-0.002804 -0.001278 0.120025 0.330665 0.525448 -0.010344 -0.025690 1 0 0 0 0 0 0 823050
-0.002804 -0.001278 0.120025 0.331064 0.526085 -0.010364 -0.025722 1 0 0 0 0 0 0 824060
-0.002804 -0.001278 0.120025 0.331473 0.526715 -0.010364 -0.025753 1 0 0 0 0 0 0 825051
-0.002804 -0.001278 0.120025 0.331876 0.527370 -0.010381 -0.025784 1 0 0 0 0 0 0 826059
-0.002804 -0.001278 0.120025 0.332267 0.527997 -0.010401 -0.025815 1 0 0 0 0 0 0 827051
-0.002804 -0.001278 0.120025 0.332676 0.528644 -0.010408 -0.025846 1 0 0 0 0 0 0 828052
-0.002804 -0.001278 0.120025 0.333086 0.529279 -0.010413 -0.025878 1 0 0 0 0 0 0 829061
-0.002804 -0.001278 0.120025 0.333489 0.529933 -0.010432 -0.025909 1 0 0 0 0 0 0 830069
-0.002804 -0.001278 0.120025 0.333880 0.530559 -0.010452 -0.025940 1 0 0 0 0 0 0 831060
-0.002804 -0.001278 0.120025 0.334276 0.531208 -0.010452 -0.025972 1 0 0 0 0 0 0 832059
-0.002804 -0.001278 0.120025 0.334690 0.531829 -0.010463 -0.026003 1 0 0 0 0 0 0 833051
-0.002804 -0.001278 0.120025 0.335091 0.532483 -0.010489 -0.026035 1 0 0 0 0 0 0 834072
-0.002804 -0.001278 0.120025 0.335489 0.533114 -0.010496 -0.026065 1 0 0 0 0 0 0 835046
-0.002804 -0.001278 0.120025 0.335901 0.533769 -0.010508 -0.026097 1 0 0 0 0 0 0 836068
-0.002804 -0.001278 0.120025 0.336307 0.534397 -0.010514 -0.026128 1 0 0 0 0 0 0 837069
-0.002804 -0.001278 0.120025 0.336698 0.535036 -0.010539 -0.026159 1 0 0 0 0 0 0 838066
-0.002804 -0.001278 0.120025 0.337108 0.535686 -0.010546 -0.026191 1 0 0 0 0 0 0 839069
-0.002804 -0.001278 0.120025 0.337507 0.536321 -0.010558 -0.026222 1 0 0 0 0 0 0 840061
-0.002804 -0.001278 0.120025 0.337915 0.536952 -0.010564 -0.026253 1 0 0 0 0 0 0 841066
-0.002804 -0.001278 0.120025 0.338308 0.537595 -0.010590 -0.026284 1 0 0 0 0 0 0 842069
-0.002804 -0.001278 0.120025 0.338716 0.538241 -0.010597 -0.026316 1 0 0 0 0 0 0 843067
-0.002804 -0.001278 0.120025 0.339123 0.538870 -0.010602 -0.026347 1 0 0 0 0 0 0 844068
-0.002804 -0.001278 0.120025 0.339516 0.539514 -0.010627 -0.026378 1 0 0 0 0 0 0 845072
-0.002804 -0.001278 0.120025 0.339912 0.540164 -0.010628 -0.026409 1 0 0 0 0 0 0 846071
-0.002804 -0.001278 0.120025 0.340325 0.540800 -0.010646 -0.026441 1 0 0 0 0 0 0 847068
-0.002804 -0.001278 0.120025 0.340727 0.541437 -0.010659 -0.026472 1 0 0 0 0 0 0 848065
-0.002804 -0.001278 0.120025 0.341123 0.542054 -0.010672 -0.026503 1 0 0 0 0 0 0 849062
-0.002804 -0.001278 0.120025 0.341520 0.542696 -0.010684 -0.026533 1 0 0 0 0 0 0 850039
-0.002804 -0.001278 0.120025 0.341933 0.543353 -0.010696 -0.026566 1 0 0 0 0 0 0 851064
-0.002804 -0.001278 0.120025 0.342328 0.543986 -0.010716 -0.026597 1 0 0 0 0 0 0 852066
-0.002804 -0.001278 0.120025 0.342741 0.544621 -0.010716 -0.026628 1 0 0 0 0 0 0 853066
-0.002804 -0.001278 0.120025 0.343141 0.545271 -0.010734 -0.026659 1 0 0 0 0 0 0 854066
-0.002804 -0.001278 0.120025 0.343532 0.545894 -0.010746 -0.026690 1 0 0 0 0 0 0 855039
-0.002804 -0.001278 0.120025 0.343929 0.546512 -0.010760 -0.026721 1 0 0 0 0 0 0 856037
-0.002804 -0.001278 0.120025 0.344335 0.547169 -0.010772 -0.026752 1 0 0 0 0 0 0 857037
-0.002804 -0.001278 0.120025 0.344749 0.547828 -0.010785 -0.026784 1 0 0 0 0 0 0 858065
-0.002804 -0.001278 0.120025 0.345133 0.548442 -0.010804 -0.026815 1 0 0 0 0 0 0 859038
-0.002804 -0.001278 0.120025 0.345545 0.549098 -0.010798 -0.026847 1 0 0 0 0 0 0 860066
-0.002804 -0.001278 0.120025 0.345953 0.549742 -0.010821 -0.026878 1 0 0 0 0 0 0 861060
-0.002804 -0.001278 0.120025 0.346350 0.550376 -0.010842 -0.026909 1 0 0 0 0 0 0 862065
-0.002804 -0.001278 0.120025 0.346748 0.551005 -0.010848 -0.026940 1 0 0 0 0 0 0 863037
-0.002804 -0.001278 0.120025 0.347154 0.551633 -0.010853 -0.026971 1 0 0 0 0 0 0 864036
-0.002804 -0.001278 0.120025 0.347565 0.552301 -0.010872 -0.027003 1 0 0 0 0 0 0 865065
-0.002804 -0.001278 0.120025 0.347960 0.552934 -0.010892 -0.027034 1 0 0 0 0 0 0 866067
-0.002804 -0.001278 0.120025 0.348368 0.553579 -0.010899 -0.027066 1 0 0 0 0 0 0 867064
-0.002804 -0.001278 0.120025 0.348775 0.554210 -0.010904 -0.027097 1 0 0 0 0 0 0 868067
-0.002804 -0.001278 0.120025 0.349174 0.554858 -0.010922 -0.027128 1 0 0 0 0 0 0 869065
-0.002804 -0.001278 0.120025 0.349564 0.555483 -0.010942 -0.027159 1 0 0 0 0 0 0 870054
-0.002804 -0.001278 0.120025 0.349977 0.556135 -0.010949 -0.027191 1 0 0 0 0 0 0 871063
-0.002804 -0.001278 0.120025 0.350384 0.556765 -0.010954 -0.027222 1 0 0 0 0 0 0 872065
-0.002804 -0.001278 0.120025 0.350776 0.557407 -0.010980 -0.027253 1 0 0 0 0 0 0 873066
-0.002804 -0.001278 0.120025 0.351185 0.558054 -0.010987 -0.027284 1 0 0 0 0 0 0 874066
-0.002804 -0.001278 0.120025 0.351592 0.558684 -0.010992 -0.027316 1 0 0 0 0 0 0 875068
-0.002804 -0.001278 0.120025 0.351989 0.559331 -0.011010 -0.027347 1 0 0 0 0 0 0 876064
-0.002804 -0.001278 0.120025 0.352372 0.559966 -0.011024 -0.027378 1 0 0 0 0 0 0 877065
-0.002804 -0.001278 0.120025 0.352792 0.560611 -0.011036 -0.027409 1 0 0 0 0 0 0 878065
-0.002804 -0.001278 0.120025 0.353196 0.561252 -0.011049 -0.027441 1 0 0 0 0 0 0 879067
-0.002804 -0.001278 0.120025 0.353594 0.561871 -0.011062 -0.027472 1 0 0 0 0 0 0 880066
-0.002804 -0.001278 0.120025 0.354000 0.562527 -0.011074 -0.027503 1 0 0 0 0 0 0 881065
-0.002804 -0.001278 0.120025 0.354398 0.563161 -0.011086 -0.027534 1 0 0 0 0 0 0 882054
-0.002804 -0.001278 0.120025 0.354803 0.563788 -0.011093 -0.027565 1 0 0 0 0 0 0 883052
-0.002804 -0.001278 0.120025 0.355194 0.564427 -0.011118 -0.027596 1 0 0 0 0 0 0 884050
-0.002804 -0.001278 0.120025 0.355606 0.565080 -0.011125 -0.027628 1 0 0 0 0 0 0 885058
-0.002804 -0.001278 0.120025 0.356005 0.565714 -0.011137 -0.027659 1 0 0 0 0 0 0 886049
-0.002804 -0.001278 0.120025 0.356414 0.566348 -0.011143 -0.027690 1 0 0 0 0 0 0 887058
-0.002804 -0.001278 0.120025 0.356802 0.566983 -0.011168 -0.027721 1 0 0 0 0 0 0 888048
-0.002804 -0.001278 0.120025 0.357214 0.567636 -0.011175 -0.027753 1 0 0 0 0 0 0 889057
-0.002804 -0.001278 0.120025 0.357614 0.568270 -0.011187 -0.027784 1 0 0 0 0 0 0 890048
-0.002804 -0.001278 0.120025 0.358016 0.568896 -0.011200 -0.027815 1 0 0 0 0 0 0 891058
-0.002804 -0.001278 0.120025 0.358406 0.569549 -0.011206 -0.027846 1 0 0 0 0 0 0 892048
-0.002804 -0.001278 0.120025 0.358823 0.570194 -0.011224 -0.027878 1 0 0 0 0 0 0 893057
-0.002804 -0.001278 0.120025 0.359215 0.570820 -0.011244 -0.027909 1 0 0 0 0 0 0 894049
-0.002804 -0.001278 0.120025 0.359633 0.571464 -0.011244 -0.027941 1 0 0 0 0 0 0 895063
-0.002804 -0.001278 0.120025 0.360027 0.572104 -0.011262 -0.027971 1 0 0 0 0 0 0 896048
-0.002804 -0.001278 0.120025 0.360433 0.572750 -0.011275 -0.028003 1 0 0 0 0 0 0 897057
-0.002804 -0.001278 0.120025 0.360824 0.573376 -0.011295 -0.028034 1 0 0 0 0 0 0 898048
-0.002804 -0.001278 0.120025 0.361240 0.574016 -0.011295 -0.028065 1 0 0 0 0 0 0 899057
-0.002804 -0.001278 0.120025 0.361641 0.574668 -0.011312 -0.028097 1 0 0 0 0 0 0 900059
-0.002804 -0.001278 0.120025 0.362037 0.575299 -0.011325 -0.028127 1 0 0 0 0 0 0 901045
-0.002804 -0.001278 0.120025 0.362439 0.575943 -0.011345 -0.028159 1 0 0 0 0 0 0 902065
-0.002804 -0.001278 0.120025 0.362846 0.576569 -0.011345 -0.028190 1 0 0 0 0 0 0 903051
-0.002804 -0.001278 0.120025 0.363246 0.577219 -0.011363 -0.028221 1 0 0 0 0 0 0 904050
-0.002804 -0.001278 0.120025 0.363645 0.577858 -0.011383 -0.028253 1 0 0 0 0 0 0 905062
-0.002804 -0.001278 0.120025 0.364044 0.578493 -0.011377 -0.028284 1 0 0 0 0 0 0 906057
-0.002804 -0.001278 0.120025 0.364460 0.579150 -0.011400 -0.028316 1 0 0 0 0 0 0 907072
-0.002804 -0.001278 0.120025 0.364841 0.579759 -0.011420 -0.028346 1 0 0 0 0 0 0 908036
-0.002804 -0.001278 0.120025 0.365262 0.580425 -0.011427 -0.028378 1 0 0 0 0 0 0 909066
-0.002804 -0.001278 0.120025 0.365664 0.581063 -0.011439 -0.028409 1 0 0 0 0 0 0 910063
-0.002804 -0.001278 0.120025 0.366070 0.581692 -0.011445 -0.028441 1 0 0 0 0 0 0 911064
-0.002804 -0.001278 0.120025 0.366462 0.582333 -0.011470 -0.028472 1 0 0 0 0 0 0 912065
-0.002804 -0.001278 0.120025 0.366870 0.582980 -0.011477 -0.028503 1 0 0 0 0 0 0 913064
-0.002804 -0.001278 0.120025 0.367277 0.583610 -0.011483 -0.028534 1 0 0 0 0 0 0 914065
-0.002804 -0.001278 0.120025 0.367677 0.584259 -0.011501 -0.028566 1 0 0 0 0 0 0 915065
-0.002804 -0.001278 0.120025 0.368072 0.584894 -0.011521 -0.028597 1 0 0 0 0 0 0 916069
-0.002804 -0.001278 0.120025 0.368481 0.585540 -0.011528 -0.028628 1 0 0 0 0 0 0 917069
-0.002804 -0.001278 0.120025 0.368884 0.586164 -0.011533 -0.028659 1 0 0 0 0 0 0 918061
-0.002804 -0.001278 0.120025 0.369276 0.586805 -0.011558 -0.028690 1 0 0 0 0 0 0 919061
-0.002804 -0.001278 0.120025 0.369686 0.587454 -0.011565 -0.028722 1 0 0 0 0 0 0 920064
-0.002804 -0.001278 0.120025 0.370078 0.588099 -0.011571 -0.028753 1 0 0 0 0 0 0 921066
-0.002804 -0.001278 0.120025 0.370481 0.588704 -0.011582 -0.028783 1 0 0 0 0 0 0 922034
-0.002804 -0.001278 0.120025 0.370886 0.589364 -0.011609 -0.028816 1 0 0 0 0 0 0 923065
-0.002804 -0.001278 0.120025 0.371294 0.590011 -0.011616 -0.028847 1 0 0 0 0 0 0 924063
-0.002804 -0.001278 0.120025 0.371698 0.590652 -0.011628 -0.028878 1 0 0 0 0 0 0 925065
-0.002804 -0.001278 0.120025 0.372095 0.591269 -0.011641 -0.028909 1 0 0 0 0 0 0 926062
-0.002804 -0.001278 0.120025 0.372502 0.591928 -0.011653 -0.028941 1 0 0 0 0 0 0 927065
-0.002804 -0.001278 0.120025 0.372905 0.592569 -0.011665 -0.028972 1 0 0 0 0 0 0 928064
-0.002804 -0.001278 0.120025 0.373307 0.593208 -0.011678 -0.029003 1 0 0 0 0 0 0 929064
-0.002804 -0.001278 0.120025 0.373705 0.593827 -0.011691 -0.029034 1 0 0 0 0 0 0 930064
-0.002804 -0.001278 0.120025 0.374108 0.594479 -0.011703 -0.029065 1 0 0 0 0 0 0 931056
-0.002804 -0.001278 0.120025 0.374513 0.595125 -0.011716 -0.029097 1 0 0 0 0 0 0 932063
-0.002804 -0.001278 0.120025 0.374908 0.595756 -0.011735 -0.029128 1 0 0 0 0 0 0 933063
-0.002804 -0.001278 0.120025 0.375320 0.596390 -0.011735 -0.029159 1 0 0 0 0 0 0 934062
-0.002804 -0.001278 0.120025 0.375750 0.597089 -0.011754 -0.029193 1 0 0 0 0 0 0 935138
-0.002804 -0.001278 0.120025 0.376152 0.597729 -0.011767 -0.029224 1 0 0 0 0 0 0 936137
-0.002804 -0.001278 0.120025 0.376533 0.598360 -0.011780 -0.029255 1 0 0 0 0 0 0 937134
-0.002804 -0.001278 0.120025 0.376956 0.598993 -0.011786 -0.029286 1 0 0 0 0 0 0 938133
-0.002804 -0.001278 0.120025 0.377358 0.599644 -0.011804 -0.029318 1 0 0 0 0 0 0 939136
-0.002804 -0.001278 0.120025 0.377741 0.600258 -0.011824 -0.029348 1 0 0 0 0 0 0 940108
-0.002804 -0.001278 0.120025 0.378147 0.600900 -0.011830 -0.029379 1 0 0 0 0 0 0 941100
-0.002804 -0.001278 0.120025 0.378571 0.601557 -0.011836 -0.029412 1 0 0 0 0 0 0 942145
-0.002804 -0.001278 0.120025 0.378969 0.602204 -0.011854 -0.029443 1 0 0 0 0 0 0 943140
-0.002792 -0.001265 0.120036 0.210034 0.421813 -0.161281 -0.029474 1 0 0 0 0 0 0 944141
-0.002785 -0.001258 0.120040 0.271236 0.488323 -0.083434 -0.029505 1 0 0 0 0 0 0 945134
-0.002782 -0.001255 0.120041 0.317578 0.538056 -0.043444 -0.029537 1 0 0 0 0 0 0 946137
-0.002781 -0.001253 0.120042 0.342824 0.564989 -0.028268 -0.029567 1 0 0 0 0 0 0 947111
-0.002780 -0.001252 0.120042 0.355959 0.579047 -0.022867 -0.029599 1 0 0 0 0 0 0 948131
-0.002779 -0.001252 0.120042 0.362788 0.586420 -0.020995 -0.029630 1 0 0 0 0 0 0 949140
-0.002779 -0.001251 0.120042 0.366402 0.590423 -0.020356 -0.029661 1 0 0 0 0 0 0 950109
-0.002779 -0.001251 0.120042 0.368437 0.592757 -0.020155 -0.029693 1 0 0 0 0 0 0 951133
-0.002779 -0.001251 0.120042 0.369643 0.594225 -0.020088 -0.029724 1 0 0 0 0 0 0 952133
-0.002779 -0.001251 0.120042 0.370431 0.595284 -0.020090 -0.029755 1 0 0 0 0 0 0 953132
-0.002779 -0.001251 0.120042 0.371027 0.596093 -0.020099 -0.029786 1 0 0 0 0 0 0 954108
-0.002779 -0.001251 0.120042 0.371510 0.596829 -0.020115 -0.029817 1 0 0 0 0 0 0 955107
-0.002779 -0.001251 0.120042 0.371967 0.597533 -0.020134 -0.029849 1 0 0 0 0 0 0 956137
-0.002779 -0.001251 0.120042 0.372375 0.598177 -0.020160 -0.029880 1 0 0 0 0 0 0 957131
-0.002779 -0.001251 0.120042 0.372779 0.598800 -0.020181 -0.029911 1 0 0 0 0 0 0 958115
-0.002779 -0.001251 0.120042 0.373168 0.599457 -0.020196 -0.029943 1 0 0 0 0 0 0 959128
-0.002779 -0.001251 0.120042 0.373566 0.600061 -0.020215 -0.029973 1 0 0 0 0 0 0 960113
-0.002779 -0.001251 0.120042 0.373960 0.600707 -0.020243 -0.030005 1 0 0 0 0 0 0 961129
-0.002779 -0.001251 0.120042 0.374343 0.601323 -0.020265 -0.030036 1 0 0 0 0 0 0 962113
-0.002779 -0.001251 0.120042 0.374739 0.601959 -0.020286 -0.030068 1 0 0 0 0 0 0 963129
-0.002779 -0.001251 0.120042 0.375125 0.602563 -0.020300 -0.030098 1 0 0 0 0 0 0 964113
-0.002779 -0.001251 0.120042 0.375517 0.603208 -0.020328 -0.030130 1 0 0 0 0 0 0 965127
-0.002779 -0.001251 0.120042 0.375900 0.603824 -0.020349 -0.030161 1 0 0 0 0 0 0 966110
-0.002779 -0.001251 0.120042 0.376290 0.604451 -0.020370 -0.030192 1 0 0 0 0 0 0 967113
-0.002779 -0.001251 0.120042 0.376696 0.605083 -0.020378 -0.030224 1 0 0 0 0 0 0 968127
-0.002779 -0.001251 0.120042 0.377070 0.605702 -0.020411 -0.030255 1 0 0 0 0 0 0 969112
-0.002779 -0.001251 0.120042 0.377464 0.606337 -0.020434 -0.030286 1 0 0 0 0 0 0 970127
-0.002779 -0.001251 0.120042 0.377810 0.606915 -0.020447 -0.030315 1 0 0 0 0 0 0 971046
-0.002766 -0.001238 0.120053 0.208614 0.426220 -0.169913 -0.030346 1 0 0 0 0 0 0 972055
-0.002760 -0.001231 0.120057 0.269764 0.492686 -0.092207 -0.030377 1 0 0 0 0 0 0 973046
-0.002757 -0.001228 0.120058 0.316070 0.542383 -0.052268 -0.030409 1 0 0 0 0 0 0 974056
-0.002755 -0.001226 0.120059 0.341295 0.569312 -0.037110 -0.030440 1 0 0 0 0 0 0 975047
-0.002754 -0.001225 0.120059 0.354413 0.583322 -0.031734 -0.030472 1 0 0 0 0 0 0 976055
-0.002754 -0.001225 0.120059 0.361206 0.590678 -0.029876 -0.030502 1 0 0 0 0 0 0 977046
-0.002754 -0.001224 0.120059 0.364835 0.594679 -0.029250 -0.030534 1 0 0 0 0 0 0 978057
-0.002754 -0.001224 0.120059 0.366832 0.596978 -0.029052 -0.030565 1 0 0 0 0 0 0 979045
-0.002753 -0.001224 0.120059 0.368026 0.598437 -0.028993 -0.030596 1 0 0 0 0 0 0 980054
-0.002753 -0.001224 0.120059 0.368810 0.599475 -0.028990 -0.030627 1 0 0 0 0 0 0 981046
-0.002753 -0.001224 0.120059 0.369400 0.600312 -0.029021 -0.030659 1 0 0 0 0 0 0 982054
-0.002753 -0.001224 0.120059 0.369871 0.601022 -0.029040 -0.030690 1 0 0 0 0 0 0 983046
-0.002753 -0.001224 0.120059 0.370296 0.601686 -0.029073 -0.030721 1 0 0 0 0 0 0 984048
-0.002753 -0.001224 0.120059 0.370709 0.602341 -0.029102 -0.030753 1 0 0 0 0 0 0 985070
-0.002753 -0.001224 0.120059 0.371090 0.602955 -0.029124 -0.030784 1 0 0 0 0 0 0 986055
-0.002753 -0.001224 0.120059 0.371476 0.603576 -0.029165 -0.030815 1 0 0 0 0 0 0 987054
-0.002753 -0.001224 0.120059 0.371855 0.604175 -0.029190 -0.030846 1 0 0 0 0 0 0 988051
-0.002753 -0.001224 0.120059 0.372233 0.604804 -0.029226 -0.030878 1 0 0 0 0 0 0 989062
-0.002753 -0.001224 0.120059 0.372615 0.605421 -0.029249 -0.030909 1 0 0 0 0 0 0 990055
-0.002753 -0.001224 0.120059 0.372992 0.606022 -0.029278 -0.030941 1 0 0 0 0 0 0 991067
-0.002753 -0.001224 0.120059 0.373360 0.606630 -0.029306 -0.030971 1 0 0 0 0 0 0 992032
-0.002753 -0.001224 0.120059 0.373749 0.607263 -0.029337 -0.031003 1 0 0 0 0 0 0 993063
-0.002753 -0.001224 0.120059 0.374107 0.607871 -0.029367 -0.031034 1 0 0 0 0 0 0 994065
-0.002753 -0.001224 0.120059 0.374496 0.608468 -0.029397 -0.031066 1 0 0 0 0 0 0 995064
-0.002753 -0.001224 0.120059 0.374878 0.609097 -0.029426 -0.031097 1 0 0 0 0 0 0 996062
-0.002753 -0.001224 0.120059 0.375255 0.609711 -0.029455 -0.031128 1 0 0 0 0 0 0 997062
-0.002753 -0.001224 0.120059 0.375623 0.610314 -0.029492 -0.031159 1 0 0 0 0 0 0 998060
-0.002753 -0.001224 0.120059 0.376012 0.610925 -0.029509 -0.031191 1 0 0 0 0 0 0 999065
-0.002753 -0.001224 0.120059 0.376379 0.611540 -0.029550 -0.031222 1 0 0 0 0 0 1 65
-0.002753 -0.001224 0.120059 0.376763 0.612162 -0.029574 -0.031253 1 0 0 0 0 0 1 1067
-0.002753 -0.001224 0.120059 0.377139 0.612771 -0.029603 -0.031284 1 0 0 0 0 0 1 2061
-0.002753 -0.001224 0.120059 0.377512 0.613365 -0.029633 -0.031316 1 0 0 0 0 0 1 3063
-0.002753 -0.001224 0.120059 0.377892 0.613993 -0.029662 -0.031347 1 0 0 0 0 0 1 4061
-0.002753 -0.001224 0.120059 0.378261 0.614599 -0.029699 -0.031378 1 0 0 0 0 0 1 5062
-0.002753 -0.001224 0.120059 0.378645 0.615219 -0.029722 -0.031409 1 0 0 0 0 0 1 6061
-0.002753 -0.001224 0.120059 0.379014 0.615824 -0.029738 -0.031440 1 0 0 0 0 0 1 7062
-0.002753 -0.001224 0.120059 0.379390 0.616435 -0.029786 -0.031472 1 0 0 0 0 0 1 8061
-0.002753 -0.001224 0.120059 0.379775 0.617055 -0.029810 -0.031503 1 0 0 0 0 0 1 9061
-0.002753 -0.001224 0.120059 0.380144 0.617659 -0.029846 -0.031534 1 0 0 0 0 0 1 10060
-0.002753 -0.001224 0.120059 0.380524 0.618260 -0.029870 -0.031565 1 0 0 0 0 0 1 11062
-0.002753 -0.001224 0.120059 0.380905 0.618889 -0.029899 -0.031597 1 0 0 0 0 0 1 12060
-0.002753 -0.001224 0.120059 0.381282 0.619503 -0.029928 -0.031628 1 0 0 0 0 0 1 13059
-0.002741 -0.001211 0.120070 0.211687 0.438413 -0.179527 -0.031659 1 0 0 0 0 0 1 14064
-0.002734 -0.001204 0.120074 0.272746 0.504770 -0.101960 -0.031690 1 0 0 0 0 0 1 15062
-0.002731 -0.001201 0.120075 0.318992 0.554399 -0.062090 -0.031721 1 0 0 0 0 0 1 16055
-0.002730 -0.001199 0.120076 0.344189 0.581303 -0.046968 -0.031753 1 0 0 0 0 0 1 17064
-0.002729 -0.001198 0.120076 0.357266 0.595282 -0.041607 -0.031784 1 0 0 0 0 0 1 18060
-0.002728 -0.001198 0.120076 0.364065 0.602620 -0.039756 -0.031815 1 0 0 0 0 0 1 19062
-0.002728 -0.001197 0.120076 0.367657 0.606590 -0.039140 -0.031847 1 0 0 0 0 0 1 20061
-0.002728 -0.001197 0.120076 0.369641 0.608880 -0.038932 -0.031878 1 0 0 0 0 0 1 21061
-0.002728 -0.001197 0.120076 0.370824 0.610340 -0.038899 -0.031909 1 0 0 0 0 0 1 22061
-0.002728 -0.001197 0.120076 0.371594 0.611351 -0.038907 -0.031940 1 0 0 0 0 0 1 23062
-0.002728 -0.001197 0.120076 0.372170 0.612156 -0.038940 -0.031972 1 0 0 0 0 0 1 24061
-0.002728 -0.001197 0.120076 0.372626 0.612864 -0.038973 -0.032003 1 0 0 0 0 0 1 25056
-0.002728 -0.001197 0.120076 0.373036 0.613510 -0.039015 -0.032034 1 0 0 0 0 0 1 26050
-0.002728 -0.001197 0.120076 0.373429 0.614140 -0.039053 -0.032065 1 0 0 0 0 0 1 27054
-0.002728 -0.001197 0.120076 0.373817 0.614752 -0.039090 -0.032097 1 0 0 0 0 0 1 28062
-0.002728 -0.001197 0.120076 0.374187 0.615369 -0.039128 -0.032128 1 0 0 0 0 0 1 29059
-0.002728 -0.001197 0.120076 0.374552 0.615970 -0.039166 -0.032159 1 0 0 0 0 0 1 30060
-0.002728 -0.001197 0.120076 0.374920 0.616558 -0.039198 -0.032190 1 0 0 0 0 0 1 31062
-0.002728 -0.001197 0.120076 0.375280 0.617166 -0.039241 -0.032222 1 0 0 0 0 0 1 32060
-0.002728 -0.001197 0.120076 0.375643 0.617764 -0.039280 -0.032253 1 0 0 0 0 0 1 33058
-0.002728 -0.001197 0.120076 0.376005 0.618360 -0.039318 -0.032284 1 0 0 0 0 0 1 34052
-0.002728 -0.001197 0.120076 0.376363 0.618953 -0.039344 -0.032315 1 0 0 0 0 0 1 35058
-0.002728 -0.001197 0.120076 0.376735 0.619561 -0.039393 -0.032347 1 0 0 0 0 0 1 36060
-0.002728 -0.001197 0.120076 0.377097 0.620156 -0.039432 -0.032378 1 0 0 0 0 0 1 37053
-0.002728 -0.001197 0.120076 0.377458 0.620750 -0.039470 -0.032409 1 0 0 0 0 0 1 38045
-0.002728 -0.001197 0.120076 0.377828 0.621342 -0.039502 -0.032440 1 0 0 0 0 0 1 39053
-0.002728 -0.001197 0.120076 0.378186 0.621945 -0.039545 -0.032471 1 0 0 0 0 0 1 40044
-0.002728 -0.001197 0.120076 0.378553 0.622550 -0.039584 -0.032503 1 0 0 0 0 0 1 41053
-0.002728 -0.001197 0.120076 0.378913 0.623143 -0.039622 -0.032534 1 0 0 0 0 0 1 42043
-0.002728 -0.001197 0.120076 0.379284 0.623735 -0.039654 -0.032565 1 0 0 0 0 0 1 43052
-0.002728 -0.001197 0.120076 0.379642 0.624339 -0.039697 -0.032596 1 0 0 0 0 0 1 44043
-0.002728 -0.001197 0.120076 0.380009 0.624944 -0.039736 -0.032628 1 0 0 0 0 0 1 45052
-0.002728 -0.001197 0.120076 0.380373 0.625525 -0.039768 -0.032659 1 0 0 0 0 0 1 46043
-0.002728 -0.001197 0.120076 0.380737 0.626140 -0.039812 -0.032690 1 0 0 0 0 0 1 47053
-0.002728 -0.001197 0.120076 0.381097 0.626734 -0.039850 -0.032721 1 0 0 0 0 0 1 48043
-0.002728 -0.001197 0.120076 0.381464 0.627337 -0.039889 -0.032753 1 0 0 0 0 0 1 49051
-0.002728 -0.001197 0.120076 0.381829 0.627920 -0.039920 -0.032784 1 0 0 0 0 0 1 50043
-0.002728 -0.001197 0.120076 0.382190 0.628529 -0.039964 -0.032815 1 0 0 0 0 0 1 51044
-0.002728 -0.001197 0.120076 0.382545 0.629136 -0.039997 -0.032846 1 0 0 0 0 0 1 52052
-0.002728 -0.001197 0.120076 0.382916 0.629727 -0.040040 -0.032877 1 0 0 0 0 0 1 53043
-0.002728 -0.001197 0.120076 0.383287 0.630319 -0.040072 -0.032909 1 0 0 0 0 0 1 54051
-0.002728 -0.001197 0.120076 0.383650 0.630930 -0.040116 -0.032940 1 0 0 0 0 0 1 55056
-0.002728 -0.001197 0.120076 0.384015 0.631532 -0.040155 -0.032972 1 0 0 0 0 0 1 56060
-0.002728 -0.001197 0.120076 0.384375 0.632125 -0.040193 -0.033003 1 0 0 0 0 0 1 57050
-0.002728 -0.001197 0.120076 0.384745 0.632716 -0.040225 -0.033034 1 0 0 0 0 0 1 58056
-0.002728 -0.001197 0.120076 0.385104 0.633322 -0.040268 -0.033065 1 0 0 0 0 0 1 59051
-0.002728 -0.001197 0.120076 0.385472 0.633928 -0.040308 -0.033097 1 0 0 0 0 0 1 60063
-0.002728 -0.001197 0.120076 0.385834 0.634524 -0.040346 -0.033128 1 0 0 0 0 0 1 61057
-0.002728 -0.001197 0.120076 0.386203 0.635114 -0.040377 -0.033159 1 0 0 0 0 0 1 62062
-0.002728 -0.001197 0.120076 0.386562 0.635719 -0.040421 -0.033190 1 0 0 0 0 0 1 63056
-0.002728 -0.001197 0.120076 0.386927 0.636321 -0.040460 -0.033222 1 0 0 0 0 0 1 64060
-0.002728 -0.001197 0.120076 0.387286 0.636912 -0.040497 -0.033252 1 0 0 0 0 0 1 65047
-0.002728 -0.001197 0.120076 0.387646 0.637509 -0.040523 -0.033284 1 0 0 0 0 0 1 66059
-0.002728 -0.001197 0.120076 0.388016 0.638113 -0.040572 -0.033315 1 0 0 0 0 0 1 67056
-0.002728 -0.001197 0.120076 0.388382 0.638715 -0.040612 -0.033347 1 0 0 0 0 0 1 68059
-0.002728 -0.001197 0.120076 0.388747 0.639314 -0.040650 -0.033378 1 0 0 0 0 0 1 69060
-0.002728 -0.001197 0.120076 0.389116 0.639905 -0.040682 -0.033409 1 0 0 0 0 0 1 70066
-0.002728 -0.001197 0.120076 0.389465 0.640494 -0.040724 -0.033440 1 0 0 0 0 0 1 71034
-0.002728 -0.001197 0.120076 0.389840 0.641112 -0.040764 -0.033472 1 0 0 0 0 0 1 72064
-0.002728 -0.001197 0.120076 0.390203 0.641708 -0.040802 -0.033503 1 0 0 0 0 0 1 73060
-0.002728 -0.001197 0.120076 0.390569 0.642294 -0.040834 -0.033534 1 0 0 0 0 0 1 74058
-0.002728 -0.001197 0.120076 0.390918 0.642887 -0.040884 -0.033565 1 0 0 0 0 0 1 75046
-0.002728 -0.001197 0.120076 0.391293 0.643502 -0.040917 -0.033597 1 0 0 0 0 0 1 76059
-0.002728 -0.001197 0.120076 0.391661 0.644089 -0.040948 -0.033628 1 0 0 0 0 0 1 77058
-0.002728 -0.001197 0.120076 0.392022 0.644699 -0.040992 -0.033659 1 0 0 0 0 0 1 78059
-0.002728 -0.001197 0.120076 0.392386 0.645298 -0.041031 -0.033690 1 0 0 0 0 0 1 79059
-0.002728 -0.001197 0.120076 0.392738 0.645900 -0.041063 -0.033722 1 0 0 0 0 0 1 80059
-0.002728 -0.001197 0.120076 0.393115 0.646484 -0.041100 -0.033753 1 0 0 0 0 0 1 81058
-0.002728 -0.001197 0.120076 0.393477 0.647092 -0.041144 -0.033784 1 0 0 0 0 0 1 82057
-0.002728 -0.001197 0.120076 0.393831 0.647676 -0.041182 -0.033815 1 0 0 0 0 0 1 83031
-0.002728 -0.001197 0.120076 0.394198 0.648280 -0.041220 -0.033846 1 0 0 0 0 0 1 84040
-0.002728 -0.001197 0.120076 0.394562 0.648860 -0.041251 -0.033877 1 0 0 0 0 0 1 85029
-0.002728 -0.001197 0.120076 0.394923 0.649470 -0.041295 -0.033908 1 0 0 0 0 0 1 86030
-0.002728 -0.001197 0.120076 0.395297 0.650087 -0.041335 -0.033940 1 0 0 0 0 0 1 87059
-0.002728 -0.001197 0.120076 0.395662 0.650686 -0.041373 -0.033972 1 0 0 0 0 0 1 88060
-0.002728 -0.001197 0.120076 0.396029 0.651273 -0.041405 -0.034003 1 0 0 0 0 0 1 89059
-0.002728 -0.001197 0.120076 0.396389 0.651881 -0.041449 -0.034034 1 0 0 0 0 0 1 90058
-0.002728 -0.001197 0.120076 0.396753 0.652480 -0.041487 -0.034065 1 0 0 0 0 0 1 91058
-0.002728 -0.001197 0.120076 0.397117 0.653079 -0.041526 -0.034097 1 0 0 0 0 0 1 92058
-0.002728 -0.001197 0.120076 0.397484 0.653666 -0.041557 -0.034128 1 0 0 0 0 0 1 93058
-0.002728 -0.001197 0.120076 0.397845 0.654275 -0.041601 -0.034159 1 0 0 0 0 0 1 94058
-0.002728 -0.001197 0.120076 0.398209 0.654875 -0.041640 -0.034190 1 0 0 0 0 0 1 95059
-0.002728 -0.001197 0.120076 0.398560 0.655474 -0.041671 -0.034222 1 0 0 0 0 0 1 96055
-0.002728 -0.001197 0.120076 0.398935 0.656054 -0.041708 -0.034252 1 0 0 0 0 0 1 97047
-0.002728 -0.001197 0.120076 0.399298 0.656665 -0.041753 -0.034284 1 0 0 0 0 0 1 98051
-0.002728 -0.001197 0.120076 0.399665 0.657270 -0.041792 -0.034315 1 0 0 0 0 0 1 99059
-0.002728 -0.001197 0.120076 0.400030 0.657871 -0.041830 -0.034347 1 0 0 0 0 0 1 100063
-0.002728 -0.001197 0.120076 0.400396 0.658455 -0.041861 -0.034378 1 0 0 0 0 0 1 101059
-0.002728 -0.001197 0.120076 0.400746 0.659046 -0.041904 -0.034408 1 0 0 0 0 0 1 102028
-0.002728 -0.001197 0.120076 0.401121 0.659664 -0.041944 -0.034440 1 0 0 0 0 0 1 103059
-0.002728 -0.001197 0.120076 0.401485 0.660263 -0.041982 -0.034472 1 0 0 0 0 0 1 104059
-0.002728 -0.001197 0.120076 0.401841 0.660831 -0.042013 -0.034502 1 0 0 0 0 0 1 105028
-0.002728 -0.001197 0.120076 0.402213 0.661457 -0.042057 -0.034534 1 0 0 0 0 0 1 106057
-0.002728 -0.001197 0.120076 0.402577 0.662057 -0.042096 -0.034565 1 0 0 0 0 0 1 107058
-0.002728 -0.001197 0.120076 0.402936 0.662648 -0.042134 -0.034596 1 0 0 0 0 0 1 108045
-0.002728 -0.001197 0.120076 0.403306 0.663240 -0.042166 -0.034628 1 0 0 0 0 0 1 109052
-0.002728 -0.001197 0.120076 0.403663 0.663843 -0.042209 -0.034659 1 0 0 0 0 0 1 110043
-0.002728 -0.001197 0.120076 0.404018 0.664450 -0.042242 -0.034690 1 0 0 0 0 0 1 111050
-0.002728 -0.001197 0.120076 0.404389 0.665041 -0.042285 -0.034721 1 0 0 0 0 0 1 112042
-0.002728 -0.001197 0.120076 0.404760 0.665633 -0.042318 -0.034753 1 0 0 0 0 0 1 113050
-0.002728 -0.001197 0.120076 0.405118 0.666236 -0.042361 -0.034784 1 0 0 0 0 0 1 114041
-0.002728 -0.001197 0.120076 0.405485 0.666841 -0.042400 -0.034815 1 0 0 0 0 0 1 115050
-0.002728 -0.001197 0.120076 0.405849 0.667423 -0.042432 -0.034846 1 0 0 0 0 0 1 116041
-0.002728 -0.001197 0.120076 0.406214 0.668037 -0.042476 -0.034878 1 0 0 0 0 0 1 117050
-0.002728 -0.001197 0.120076 0.406577 0.668636 -0.042514 -0.034909 1 0 0 0 0 0 1 118049
-0.002728 -0.001197 0.120076 0.406939 0.669231 -0.042552 -0.034940 1 0 0 0 0 0 1 119043
-0.002728 -0.001197 0.120076 0.407308 0.669822 -0.042584 -0.034971 1 0 0 0 0 0 1 120050
-0.002728 -0.001197 0.120076 0.407666 0.670425 -0.042628 -0.035002 1 0 0 0 0 0 1 121040
-0.002728 -0.001197 0.120076 0.408034 0.671031 -0.042667 -0.035034 1 0 0 0 0 0 1 122051
-0.002728 -0.001197 0.120076 0.408394 0.671624 -0.042705 -0.035065 1 0 0 0 0 0 1 123041
-0.002728 -0.001197 0.120076 0.408764 0.672217 -0.042736 -0.035096 1 0 0 0 0 0 1 124050
-0.002728 -0.001197 0.120076 0.409122 0.672820 -0.042780 -0.035127 1 0 0 0 0 0 1 125041
-0.002728 -0.001197 0.120076 0.409492 0.673429 -0.042819 -0.035159 1 0 0 0 0 0 1 126057
-0.002728 -0.001197 0.120076 0.409839 0.674023 -0.042851 -0.035190 1 0 0 0 0 0 1 127044
-0.002728 -0.001197 0.120076 0.410221 0.674614 -0.042888 -0.035221 1 0 0 0 0 0 1 128055
-0.002728 -0.001197 0.120076 0.410585 0.675226 -0.042933 -0.035253 1 0 0 0 0 0 1 129061
-0.002728 -0.001197 0.120076 0.410943 0.675816 -0.042971 -0.035284 1 0 0 0 0 0 1 130045
-0.002728 -0.001197 0.120076 0.411312 0.676423 -0.043009 -0.035315 1 0 0 0 0 0 1 131058
-0.002728 -0.001197 0.120076 0.411676 0.677006 -0.043041 -0.035346 1 0 0 0 0 0 1 132051
-0.002728 -0.001197 0.120076 0.412038 0.677616 -0.043085 -0.035378 1 0 0 0 0 0 1 133054
-0.002728 -0.001197 0.120076 0.412404 0.678220 -0.043124 -0.035409 1 0 0 0 0 0 1 134060
-0.002728 -0.001197 0.120076 0.412768 0.678818 -0.043162 -0.035440 1 0 0 0 0 0 1 135059
-0.002728 -0.001197 0.120076 0.413130 0.679397 -0.043193 -0.035471 1 0 0 0 0 0 1 136046
-0.002728 -0.001197 0.120076 0.413496 0.680012 -0.043237 -0.035503 1 0 0 0 0 0 1 137057
-0.002728 -0.001197 0.120076 0.413859 0.680612 -0.043276 -0.035534 1 0 0 0 0 0 1 138057
-0.002728 -0.001197 0.120076 0.414224 0.681211 -0.043314 -0.035565 1 0 0 0 0 0 1 139058
-0.002728 -0.001197 0.120076 0.414586 0.681791 -0.043345 -0.035596 1 0 0 0 0 0 1 140046
-0.002728 -0.001197 0.120076 0.414951 0.682406 -0.043389 -0.035628 1 0 0 0 0 0 1 141056
-0.002728 -0.001197 0.120076 0.415317 0.683010 -0.043428 -0.035659 1 0 0 0 0 0 1 142063
-0.002728 -0.001197 0.120076 0.415670 0.683612 -0.043460 -0.035691 1 0 0 0 0 0 1 143064
-0.002728 -0.001197 0.120076 0.416045 0.684192 -0.043497 -0.035722 1 0 0 0 0 0 1 144057
-0.002728 -0.001197 0.120076 0.416407 0.684802 -0.043541 -0.035753 1 0 0 0 0 0 1 145058
-0.002728 -0.001197 0.120076 0.416767 0.685394 -0.043580 -0.035784 1 0 0 0 0 0 1 146046
-0.002728 -0.001197 0.120076 0.417124 0.685983 -0.043617 -0.035814 1 0 0 0 0 0 1 147029
-0.002728 -0.001197 0.120076 0.417502 0.686586 -0.043650 -0.035847 1 0 0 0 0 0 1 148056
-0.002728 -0.001197 0.120076 0.417854 0.687185 -0.043701 -0.035878 1 0 0 0 0 0 1 149055
-0.002728 -0.001197 0.120076 0.418215 0.687776 -0.043732 -0.035908 1 0 0 0 0 0 1 150027
-0.002728 -0.001197 0.120076 0.418594 0.688381 -0.043764 -0.035940 1 0 0 0 0 0 1 151057
-0.002728 -0.001197 0.120076 0.418953 0.688987 -0.043808 -0.035971 1 0 0 0 0 0 1 152051
-0.002728 -0.001197 0.120076 0.419319 0.689591 -0.043847 -0.036003 1 0 0 0 0 0 1 153058
-0.002728 -0.001197 0.120076 0.419682 0.690188 -0.043885 -0.036034 1 0 0 0 0 0 1 154056
-0.002728 -0.001197 0.120076 0.420050 0.690776 -0.043917 -0.036065 1 0 0 0 0 0 1 155057
-0.002728 -0.001197 0.120076 0.420407 0.691379 -0.043960 -0.036096 1 0 0 0 0 0 1 156047
-0.002728 -0.001197 0.120076 0.420761 0.691985 -0.043993 -0.036128 1 0 0 0 0 0 1 157054
-0.002728 -0.001197 0.120076 0.421136 0.692582 -0.044036 -0.036159 1 0 0 0 0 0 1 158055
-0.002728 -0.001197 0.120076 0.421505 0.693171 -0.044069 -0.036190 1 0 0 0 0 0 1 159058
-0.002728 -0.001197 0.120076 0.421866 0.693779 -0.044112 -0.036222 1 0 0 0 0 0 1 160057
-0.002728 -0.001197 0.120076 0.422230 0.694378 -0.044151 -0.036253 1 0 0 0 0 0 1 161056
-0.002728 -0.001197 0.120076 0.422593 0.694976 -0.044189 -0.036284 1 0 0 0 0 0 1 162055
-0.002728 -0.001197 0.120076 0.422961 0.695564 -0.044221 -0.036315 1 0 0 0 0 0 1 163057
-0.002728 -0.001197 0.120076 0.423322 0.696172 -0.044265 -0.036347 1 0 0 0 0 0 1 164056
-0.002728 -0.001197 0.120076 0.423686 0.696773 -0.044303 -0.036378 1 0 0 0 0 0 1 165057
-0.002728 -0.001197 0.120076 0.424050 0.697372 -0.044342 -0.036409 1 0 0 0 0 0 1 166057
-0.002728 -0.001197 0.120076 0.424418 0.697960 -0.044373 -0.036440 1 0 0 0 0 0 1 167059
-0.002728 -0.001197 0.120076 0.424779 0.698568 -0.044417 -0.036472 1 0 0 0 0 0 1 168058
-0.002728 -0.001197 0.120076 0.425144 0.699171 -0.044456 -0.036503 1 0 0 0 0 0 1 169063
-0.002728 -0.001197 0.120076 0.425510 0.699772 -0.044494 -0.036534 1 0 0 0 0 0 1 170068
-0.002728 -0.001197 0.120076 0.425865 0.700362 -0.044520 -0.036566 1 0 0 0 0 0 1 171067
-0.002728 -0.001197 0.120076 0.426236 0.700967 -0.044569 -0.036597 1 0 0 0 0 0 1 172066
-0.002728 -0.001197 0.120076 0.426599 0.701565 -0.044608 -0.036628 1 0 0 0 0 0 1 173063
-0.002728 -0.001197 0.120076 0.426958 0.702154 -0.044646 -0.036659 1 0 0 0 0 0 1 174047
-0.002728 -0.001197 0.120076 0.427332 0.702752 -0.044678 -0.036691 1 0 0 0 0 0 1 175065
-0.002728 -0.001197 0.120076 0.427693 0.703362 -0.044722 -0.036722 1 0 0 0 0 0 1 176067
-0.002728 -0.001197 0.120076 0.428049 0.703949 -0.044760 -0.036752 1 0 0 0 0 0 1 177046
-0.002728 -0.001197 0.120076 0.428420 0.704559 -0.044799 -0.036784 1 0 0 0 0 0 1 178064
-0.002728 -0.001197 0.120076 0.428788 0.705146 -0.044830 -0.036816 1 0 0 0 0 0 1 179065
-0.002728 -0.001197 0.120076 0.429145 0.705748 -0.044874 -0.036846 1 0 0 0 0 0 1 180054
-0.002728 -0.001197 0.120076 0.429512 0.706353 -0.044913 -0.036878 1 0 0 0 0 0 1 181063
-0.002728 -0.001197 0.120076 0.429875 0.706934 -0.044944 -0.036909 1 0 0 0 0 0 1 182053
-0.002728 -0.001197 0.120076 0.430264 0.707589 -0.044991 -0.036943 1 0 0 0 0 0 1 183130
-0.002728 -0.001197 0.120076 0.430624 0.708183 -0.045029 -0.036974 1 0 0 0 0 0 1 184120
-0.002728 -0.001197 0.120076 0.430989 0.708782 -0.045067 -0.037005 1 0 0 0 0 0 1 185121
-0.002728 -0.001197 0.120076 0.431350 0.709360 -0.045098 -0.037036 1 0 0 0 0 0 1 186105
-0.002728 -0.001197 0.120076 0.431691 0.709935 -0.045140 -0.037065 1 0 0 0 0 0 1 187049
-0.002728 -0.001197 0.120076 0.432038 0.710531 -0.045172 -0.037096 1 0 0 0 0 0 1 188038
-0.002728 -0.001197 0.120076 0.432415 0.711131 -0.045216 -0.037127 1 0 0 0 0 0 1 189044
-0.002728 -0.001197 0.120076 0.432785 0.711720 -0.045248 -0.037159 1 0 0 0 0 0 1 190048
-0.002728 -0.001197 0.120076 0.433143 0.712323 -0.045291 -0.037190 1 0 0 0 0 0 1 191039
-0.002728 -0.001197 0.120076 0.433509 0.712928 -0.045330 -0.037221 1 0 0 0 0 0 1 192047
-0.002728 -0.001197 0.120076 0.433870 0.713521 -0.045368 -0.037252 1 0 0 0 0 0 1 193038
-0.002728 -0.001197 0.120076 0.434241 0.714114 -0.045400 -0.037284 1 0 0 0 0 0 1 194048
-0.002728 -0.001197 0.120076 0.434599 0.714718 -0.045444 -0.037315 1 0 0 0 0 0 1 195039
-0.002728 -0.001197 0.120076 0.434965 0.715322 -0.045483 -0.037346 1 0 0 0 0 0 1 196047
-0.002728 -0.001197 0.120076 0.435326 0.715915 -0.045521 -0.037377 1 0 0 0 0 0 1 197038
-0.002728 -0.001197 0.120076 0.435697 0.716508 -0.045553 -0.037409 1 0 0 0 0 0 1 198047
-0.002728 -0.001197 0.120076 0.436055 0.717112 -0.045596 -0.037440 1 0 0 0 0 0 1 199040
-0.002728 -0.001197 0.120076 0.436422 0.717717 -0.045635 -0.037471 1 0 0 0 0 0 1 200048
-0.002728 -0.001197 0.120076 0.436786 0.718316 -0.045673 -0.037503 1 0 0 0 0 0 1 201048
-0.002728 -0.001197 0.120076 0.437143 0.718908 -0.045699 -0.037534 1 0 0 0 0 0 1 202053
-0.002728 -0.001197 0.120076 0.437520 0.719524 -0.045749 -0.037566 1 0 0 0 0 0 1 203069
-0.002728 -0.001197 0.120076 0.437876 0.720109 -0.045787 -0.037596 1 0 0 0 0 0 1 204044
-0.002728 -0.001197 0.120076 0.438240 0.720708 -0.045825 -0.037627 1 0 0 0 0 0 1 205045
-0.002728 -0.001197 0.120076 0.438611 0.721301 -0.045857 -0.037659 1 0 0 0 0 0 1 206055
-0.002728 -0.001197 0.120076 0.439027 0.722000 -0.045907 -0.037695 1 0 0 0 0 0 1 207205
-0.002728 -0.001197 0.120076 0.439336 0.722511 -0.045940 -0.037722 1 0 0 0 0 0 1 208057
-0.002728 -0.001197 0.120076 0.439700 0.723110 -0.045978 -0.037753 1 0 0 0 0 0 1 209057
-0.002728 -0.001197 0.120076 0.440067 0.723695 -0.046009 -0.037784 1 0 0 0 0 0 1 210055
-0.002728 -0.001197 0.120076 0.440429 0.724305 -0.046053 -0.037815 1 0 0 0 0 0 1 211057
-0.002728 -0.001197 0.120076 0.440792 0.724904 -0.046092 -0.037847 1 0 0 0 0 0 1 212056
-0.002728 -0.001197 0.120076 0.441156 0.725503 -0.046130 -0.037878 1 0 0 0 0 0 1 213055
-0.002728 -0.001197 0.120076 0.441523 0.726090 -0.046162 -0.037909 1 0 0 0 0 0 1 214055
-0.002728 -0.001197 0.120076 0.441884 0.726699 -0.046206 -0.037940 1 0 0 0 0 0 1 215056
-0.002728 -0.001197 0.120076 0.442247 0.727297 -0.046244 -0.037971 1 0 0 0 0 0 1 216054
-0.002728 -0.001197 0.120076 0.442616 0.727887 -0.046276 -0.038003 1 0 0 0 0 0 1 217058
-0.002728 -0.001197 0.120076 0.442978 0.728497 -0.046320 -0.038034 1 0 0 0 0 0 1 218061
-0.002728 -0.001197 0.120076 0.443328 0.729096 -0.046352 -0.038065 1 0 0 0 0 0 1 219055
-0.002728 -0.001197 0.120076 0.443702 0.729692 -0.046396 -0.038096 1 0 0 0 0 0 1 220054
-0.002728 -0.001197 0.120076 0.444067 0.730291 -0.046434 -0.038128 1 0 0 0 0 0 1 221055
-0.002728 -0.001197 0.120076 0.444433 0.730876 -0.046466 -0.038159 1 0 0 0 0 0 1 222051
-0.002728 -0.001197 0.120076 0.444788 0.731479 -0.046517 -0.038190 1 0 0 0 0 0 1 223056
-0.002728 -0.001197 0.120076 0.445158 0.732085 -0.046549 -0.038221 1 0 0 0 0 0 1 224054
-0.002728 -0.001197 0.120076 0.445526 0.732673 -0.046580 -0.038253 1 0 0 0 0 0 1 225054
-0.002728 -0.001197 0.120076 0.445887 0.733281 -0.046624 -0.038284 1 0 0 0 0 0 1 226054
-0.002728 -0.001197 0.120076 0.446251 0.733882 -0.046663 -0.038315 1 0 0 0 0 0 1 227055
-0.002728 -0.001197 0.120076 0.446614 0.734480 -0.046701 -0.038346 1 0 0 0 0 0 1 228054
-0.002728 -0.001197 0.120076 0.446982 0.735067 -0.046733 -0.038378 1 0 0 0 0 0 1 229054
-0.002728 -0.001197 0.120076 0.447342 0.735675 -0.046776 -0.038409 1 0 0 0 0 0 1 230053
-0.002728 -0.001197 0.120076 0.447707 0.736276 -0.046815 -0.038440 1 0 0 0 0 0 1 231055
-0.002728 -0.001197 0.120076 0.448058 0.736876 -0.046847 -0.038471 1 0 0 0 0 0 1 232053
-0.002728 -0.001197 0.120076 0.448436 0.737462 -0.046884 -0.038503 1 0 0 0 0 0 1 233054
-0.002728 -0.001197 0.120076 0.448799 0.738071 -0.046929 -0.038534 1 0 0 0 0 0 1 234055
-0.002728 -0.001197 0.120076 0.449162 0.738670 -0.046967 -0.038565 1 0 0 0 0 0 1 235054
-0.002728 -0.001197 0.120076 0.449526 0.739269 -0.047005 -0.038596 1 0 0 0 0 0 1 236054
-0.002728 -0.001197 0.120076 0.449893 0.739854 -0.047037 -0.038628 1 0 0 0 0 0 1 237052
-0.002728 -0.001197 0.120076 0.450254 0.740464 -0.047081 -0.038659 1 0 0 0 0 0 1 238054
-0.002728 -0.001197 0.120076 0.450618 0.741065 -0.047120 -0.038690 1 0 0 0 0 0 1 239055
-0.002728 -0.001197 0.120076 0.450982 0.741663 -0.047158 -0.038721 1 0 0 0 0 0 1 240054
-0.002728 -0.001197 0.120076 0.451349 0.742249 -0.047189 -0.038753 1 0 0 0 0 0 1 241053
-0.002709 -0.001201 0.120066 0.193675 0.802614 0.086662 -0.038784 1 0 0 0 0 0 1 242042
-0.002700 -0.001204 0.120063 0.288083 0.782465 0.018227 -0.038817 1 0 0 0 0 0 1 243127
-0.002695 -0.001205 0.120062 0.356885 0.767196 -0.017121 -0.038849 1 0 0 0 0 0 1 244130
-0.002693 -0.001205 0.120061 0.393312 0.759178 -0.030602 -0.038880 1 0 0 0 0 0 1 245126
-0.002691 -0.001206 0.120061 0.411777 0.755369 -0.035427 -0.038911 1 0 0 0 0 0 1 246133
-0.002691 -0.001206 0.120061 0.421141 0.753697 -0.037134 -0.038942 1 0 0 0 0 0 1 247099
-0.002691 -0.001206 0.120061 0.425999 0.753194 -0.037751 -0.038974 1 0 0 0 0 0 1 248127
-0.002690 -0.001206 0.120061 0.428580 0.753224 -0.037976 -0.039004 1 0 0 0 0 0 1 249098
-0.002690 -0.001206 0.120061 0.430053 0.753533 -0.038086 -0.039035 1 0 0 0 0 0 1 250099
-0.002690 -0.001206 0.120061 0.430962 0.753988 -0.038135 -0.039067 1 0 0 0 0 0 1 251101
-0.002690 -0.001206 0.120061 0.431590 0.754536 -0.038174 -0.039099 1 0 0 0 0 0 1 252123
-0.002690 -0.001206 0.120061 0.432070 0.755104 -0.038208 -0.039130 1 0 0 0 0 0 1 253120
-0.002690 -0.001206 0.120061 0.432479 0.755664 -0.038243 -0.039160 1 0 0 0 0 0 1 254096
-0.002690 -0.001206 0.120061 0.432850 0.756273 -0.038273 -0.039192 1 0 0 0 0 0 1 255099
-0.002690 -0.001206 0.120061 0.433241 0.756885 -0.038304 -0.039224 1 0 0 0 0 0 1 256127
-0.002690 -0.001206 0.120061 0.433588 0.757484 -0.038334 -0.039255 1 0 0 0 0 0 1 257122
-0.002690 -0.001206 0.120061 0.433927 0.758077 -0.038364 -0.039286 1 0 0 0 0 0 1 258105
-0.002690 -0.001206 0.120061 0.434279 0.758692 -0.038395 -0.039317 1 0 0 0 0 0 1 259125
-0.002690 -0.001206 0.120061 0.434624 0.759295 -0.038425 -0.039349 1 0 0 0 0 0 1 260125
-0.002690 -0.001206 0.120061 0.434980 0.759895 -0.038462 -0.039380 1 0 0 0 0 0 1 261123
-0.002690 -0.001206 0.120061 0.435317 0.760487 -0.038480 -0.039411 1 0 0 0 0 0 1 262120
-0.002690 -0.001206 0.120061 0.435653 0.761091 -0.038516 -0.039442 1 0 0 0 0 0 1 263105
-0.002690 -0.001206 0.120061 0.436014 0.761699 -0.038553 -0.039473 1 0 0 0 0 0 1 264116
-0.002690 -0.001206 0.120061 0.436343 0.762296 -0.038578 -0.039504 1 0 0 0 0 0 1 265102
-0.002690 -0.001206 0.120061 0.436698 0.762902 -0.038602 -0.039536 1 0 0 0 0 0 1 266125
-0.002690 -0.001206 0.120061 0.437044 0.763503 -0.038651 -0.039567 1 0 0 0 0 0 1 267123
-0.002690 -0.001206 0.120061 0.437384 0.764115 -0.038671 -0.039599 1 0 0 0 0 0 1 268120
-0.002690 -0.001206 0.120061 0.437731 0.764725 -0.038701 -0.039630 1 0 0 0 0 0 1 269129
-0.002690 -0.001206 0.120061 0.438088 0.765307 -0.038730 -0.039661 1 0 0 0 0 0 1 270119
-0.002690 -0.001206 0.120061 0.438391 0.765873 -0.038758 -0.039690 1 0 0 0 0 0 1 271036
-0.002690 -0.001206 0.120061 0.438738 0.766484 -0.038789 -0.039721 1 0 0 0 0 0 1 272046
-0.002690 -0.001206 0.120061 0.439092 0.767077 -0.038826 -0.039752 1 0 0 0 0 0 1 273035
-0.002690 -0.001206 0.120061 0.439433 0.767677 -0.038845 -0.039784 1 0 0 0 0 0 1 274045
-0.002690 -0.001206 0.120061 0.439786 0.768289 -0.038886 -0.039815 1 0 0 0 0 0 1 275046
-0.002690 -0.001206 0.120061 0.440117 0.768889 -0.038912 -0.039846 1 0 0 0 0 0 1 276036
-0.002690 -0.001206 0.120061 0.440467 0.769487 -0.038935 -0.039877 1 0 0 0 0 0 1 277045
-0.002690 -0.001206 0.120061 0.440818 0.770091 -0.038978 -0.039908 1 0 0 0 0 0 1 278035
-0.002671 -0.001210 0.120051 0.182905 0.830513 0.095208 -0.039940 1 0 0 0 0 0 1 279045
-0.002662 -0.001213 0.120048 0.277035 0.810356 0.026766 -0.039971 1 0 0 0 0 0 1 280035
-0.002657 -0.001214 0.120047 0.345693 0.795146 -0.008587 -0.040002 1 0 0 0 0 0 1 281044
-0.002655 -0.001214 0.120046 0.382034 0.787145 -0.022059 -0.040034 1 0 0 0 0 0 1 282045
-0.002654 -0.001215 0.120046 0.400469 0.783332 -0.026875 -0.040065 1 0 0 0 0 0 1 283037
-0.002653 -0.001215 0.120046 0.409818 0.781694 -0.028578 -0.040096 1 0 0 0 0 0 1 284046
-0.002640 -0.001201 0.120057 0.242784 0.597577 -0.180015 -0.040128 1 0 0 0 0 0 1 285053
-0.002634 -0.001195 0.120061 0.305307 0.662479 -0.103281 -0.040159 1 0 0 0 0 0 1 286049
-0.002631 -0.001191 0.120062 0.352221 0.711380 -0.063720 -0.040190 1 0 0 0 0 0 1 287051
-0.002629 -0.001190 0.120063 0.377705 0.737916 -0.048708 -0.040221 1 0 0 0 0 0 1 288045
-0.002628 -0.001189 0.120063 0.390896 0.751716 -0.043375 -0.040253 1 0 0 0 0 0 1 289059
-0.002628 -0.001188 0.120063 0.397724 0.758937 -0.041530 -0.040284 1 0 0 0 0 0 1 290042
-0.002627 -0.001188 0.120063 0.401306 0.762877 -0.040913 -0.040315 1 0 0 0 0 0 1 291055
-0.002627 -0.001188 0.120063 0.403266 0.765139 -0.040720 -0.040346 1 0 0 0 0 0 1 292053
-0.002627 -0.001188 0.120063 0.404409 0.766572 -0.040665 -0.040378 1 0 0 0 0 0 1 293053
-0.002627 -0.001188 0.120063 0.405135 0.767582 -0.040678 -0.040409 1 0 0 0 0 0 1 294053
-0.002627 -0.001188 0.120063 0.405660 0.768383 -0.040686 -0.040440 1 0 0 0 0 0 1 295054
-0.002627 -0.001188 0.120063 0.406060 0.769058 -0.040723 -0.040470 1 0 0 0 0 0 1 296022
-0.002627 -0.001188 0.120063 0.406439 0.769728 -0.040754 -0.040503 1 0 0 0 0 0 1 297053
-0.002627 -0.001188 0.120063 0.406780 0.770351 -0.040784 -0.040534 1 0 0 0 0 0 1 298051
-0.002627 -0.001188 0.120063 0.407106 0.770960 -0.040808 -0.040565 1 0 0 0 0 0 1 299058
-0.002627 -0.001188 0.120063 0.407427 0.771560 -0.040851 -0.040596 1 0 0 0 0 0 1 300052
-0.002627 -0.001188 0.120063 0.407731 0.772160 -0.040878 -0.040628 1 0 0 0 0 0 1 301056
-0.002627 -0.001188 0.120063 0.408056 0.772735 -0.040908 -0.040659 1 0 0 0 0 0 1 302049
-0.002627 -0.001188 0.120063 0.408369 0.773342 -0.040946 -0.040690 1 0 0 0 0 0 1 303054
-0.002627 -0.001188 0.120063 0.408681 0.773927 -0.040971 -0.040720 1 0 0 0 0 0 1 304022
-0.002627 -0.001188 0.120063 0.408985 0.774534 -0.041003 -0.040753 1 0 0 0 0 0 1 305053
-0.002627 -0.001188 0.120063 0.409312 0.775113 -0.041034 -0.040784 1 0 0 0 0 0 1 306053
-0.002627 -0.001188 0.120063 0.409632 0.775726 -0.041065 -0.040815 1 0 0 0 0 0 1 307054
-0.002627 -0.001188 0.120063 0.409938 0.776312 -0.041104 -0.040846 1 0 0 0 0 0 1 308052
-0.002627 -0.001188 0.120063 0.410262 0.776903 -0.041122 -0.040878 1 0 0 0 0 0 1 309052
-0.002627 -0.001188 0.120063 0.410565 0.777498 -0.041166 -0.040909 1 0 0 0 0 0 1 310051
-0.002596 -0.001179 0.120064 -0.019634 0.654081 -0.057481 -0.040940 1 0 0 0 0 0 1 311053
-0.002580 -0.001174 0.120064 0.134113 0.698793 -0.049073 -0.040971 1 0 0 0 0 0 1 312051
-0.002572 -0.001172 0.120065 0.248097 0.732131 -0.044870 -0.041003 1 0 0 0 0 0 1 313051
-0.002568 -0.001171 0.120065 0.308947 0.750187 -0.043318 -0.041034 1 0 0 0 0 0 1 314051
-0.002566 -0.001170 0.120065 0.339916 0.759641 -0.042799 -0.041065 1 0 0 0 0 0 1 315052
-0.002565 -0.001170 0.120065 0.355562 0.764643 -0.042646 -0.041095 1 0 0 0 0 0 1 316020
-0.002565 -0.001170 0.120065 0.363543 0.767458 -0.042602 -0.041128 1 0 0 0 0 0 1 317049
-0.002564 -0.001170 0.120065 0.367682 0.769156 -0.042615 -0.041159 1 0 0 0 0 0 1 318040
-0.002564 -0.001170 0.120065 0.369883 0.770299 -0.042644 -0.041190 1 0 0 0 0 0 1 319047
-0.002564 -0.001170 0.120065 0.371124 0.771148 -0.042664 -0.041220 1 0 0 0 0 0 1 320022
-0.002564 -0.001170 0.120065 0.371888 0.771893 -0.042694 -0.041253 1 0 0 0 0 0 1 321052
-0.002564 -0.001170 0.120065 0.372412 0.772541 -0.042725 -0.041284 1 0 0 0 0 0 1 322050
-0.002564 -0.001170 0.120065 0.372819 0.773169 -0.042766 -0.041315 1 0 0 0 0 0 1 323053
-0.002564 -0.001170 0.120065 0.373161 0.773765 -0.042804 -0.041346 1 0 0 0 0 0 1 324051
-0.002564 -0.001170 0.120065 0.373468 0.774338 -0.042830 -0.041377 1 0 0 0 0 0 1 325040
-0.002564 -0.001170 0.120065 0.373759 0.774948 -0.042862 -0.041409 1 0 0 0 0 0 1 326050
-0.002564 -0.001170 0.120065 0.374083 0.775585 -0.042895 -0.041442 1 0 0 0 0 0 1 327127
-0.002564 -0.001170 0.120065 0.374364 0.776166 -0.042927 -0.041474 1 0 0 0 0 0 1 328119
-0.002564 -0.001170 0.120065 0.374653 0.776745 -0.042953 -0.041505 1 0 0 0 0 0 1 329129
-0.002564 -0.001170 0.120065 0.374921 0.777326 -0.042998 -0.041536 1 0 0 0 0 0 1 330118
-0.002564 -0.001170 0.120065 0.375203 0.777906 -0.043024 -0.041567 1 0 0 0 0 0 1 331096
-0.002564 -0.001170 0.120065 0.375506 0.778507 -0.043063 -0.041599 1 0 0 0 0 0 1 332127
-0.002564 -0.001170 0.120065 0.375779 0.779079 -0.043083 -0.041630 1 0 0 0 0 0 1 333119
-0.002564 -0.001170 0.120065 0.376051 0.779660 -0.043120 -0.041660 1 0 0 0 0 0 1 334096
-0.002564 -0.001170 0.120065 0.376338 0.780259 -0.043154 -0.041692 1 0 0 0 0 0 1 335117
-0.002564 -0.001170 0.120065 0.376613 0.780838 -0.043193 -0.041724 1 0 0 0 0 0 1 336121
-0.002564 -0.001170 0.120065 0.376918 0.781416 -0.043219 -0.041755 1 0 0 0 0 0 1 337121
-0.002564 -0.001170 0.120065 0.377188 0.782016 -0.043251 -0.041786 1 0 0 0 0 0 1 338125
-0.002564 -0.001170 0.120065 0.377468 0.782600 -0.043283 -0.041817 1 0 0 0 0 0 1 339120
-0.002564 -0.001170 0.120065 0.377744 0.783174 -0.043315 -0.041848 1 0 0 0 0 0 1 340102
-0.002564 -0.001170 0.120065 0.378034 0.783757 -0.043341 -0.041880 1 0 0 0 0 0 1 341117
-0.002564 -0.001170 0.120065 0.378313 0.784331 -0.043392 -0.041910 1 0 0 0 0 0 1 342102
-0.002564 -0.001170 0.120065 0.378575 0.784893 -0.043412 -0.041940 1 0 0 0 0 0 1 343044
-0.002564 -0.001170 0.120065 0.378857 0.785462 -0.043436 -0.041971 1 0 0 0 0 0 1 344034
-0.002564 -0.001170 0.120065 0.379138 0.786062 -0.043474 -0.042002 1 0 0 0 0 0 1 345042
-0.002564 -0.001170 0.120065 0.379417 0.786643 -0.043507 -0.042033 1 0 0 0 0 0 1 346033
-0.002564 -0.001170 0.120065 0.379714 0.787231 -0.043546 -0.042065 1 0 0 0 0 0 1 347043
-0.002564 -0.001170 0.120065 0.379978 0.787792 -0.043573 -0.042096 1 0 0 0 0 0 1 348033
-0.002564 -0.001170 0.120065 0.380266 0.788400 -0.043604 -0.042127 1 0 0 0 0 0 1 349042
-0.002564 -0.001170 0.120065 0.380546 0.788983 -0.043636 -0.042158 1 0 0 0 0 0 1 350035
-0.002564 -0.001170 0.120065 0.380828 0.789568 -0.043668 -0.042190 1 0 0 0 0 0 1 351034
-0.002564 -0.001170 0.120065 0.381126 0.790139 -0.043701 -0.042221 1 0 0 0 0 0 1 352036
-0.002564 -0.001170 0.120065 0.381397 0.790741 -0.043733 -0.042252 1 0 0 0 0 0 1 353043
-0.002564 -0.001170 0.120065 0.381666 0.791313 -0.043772 -0.042283 1 0 0 0 0 0 1 354033
-0.002564 -0.001170 0.120065 0.381958 0.791911 -0.043799 -0.042315 1 0 0 0 0 0 1 355043
-0.002564 -0.001170 0.120065 0.382241 0.792480 -0.043824 -0.042346 1 0 0 0 0 0 1 356033
-0.002564 -0.001170 0.120065 0.382535 0.793077 -0.043868 -0.042377 1 0 0 0 0 0 1 357042
-0.002564 -0.001170 0.120065 0.382806 0.793666 -0.043896 -0.042409 1 0 0 0 0 0 1 358042
-0.002564 -0.001170 0.120065 0.383085 0.794246 -0.043927 -0.042440 1 0 0 0 0 0 1 359033
-0.002564 -0.001170 0.120065 0.383365 0.794818 -0.043960 -0.042471 1 0 0 0 0 0 1 360045
-0.002564 -0.001170 0.120065 0.383659 0.795435 -0.043993 -0.042503 1 0 0 0 0 0 1 361071
-0.002564 -0.001170 0.120065 0.383945 0.796002 -0.044031 -0.042534 1 0 0 0 0 0 1 362041
-0.002564 -0.001170 0.120065 0.384256 0.796673 -0.044062 -0.042569 1 0 0 0 0 0 1 363183
-0.002564 -0.001170 0.120065 0.384503 0.797167 -0.044083 -0.042596 1 0 0 0 0 0 1 364048
-0.002564 -0.001170 0.120065 0.384773 0.797753 -0.044128 -0.042627 1 0 0 0 0 0 1 365047
-0.002564 -0.001170 0.120065 0.385063 0.798349 -0.044155 -0.042659 1 0 0 0 0 0 1 366051
-0.002564 -0.001170 0.120065 0.385358 0.798933 -0.044193 -0.042690 1 0 0 0 0 0 1 367053
-0.002564 -0.001170 0.120065 0.385633 0.799509 -0.044213 -0.042721 1 0 0 0 0 0 1 368053
-0.002564 -0.001170 0.120065 0.385910 0.800102 -0.044251 -0.042753 1 0 0 0 0 0 1 369049
-0.002564 -0.001170 0.120065 0.386191 0.800687 -0.044283 -0.042784 1 0 0 0 0 0 1 370047
-0.002564 -0.001170 0.120065 0.386486 0.801271 -0.044322 -0.042815 1 0 0 0 0 0 1 371050
-0.002564 -0.001170 0.120065 0.386786 0.801906 -0.044353 -0.042850 1 0 0 0 0 0 1 372166
-0.002564 -0.001170 0.120065 0.387038 0.802440 -0.044381 -0.042878 1 0 0 0 0 0 1 373049
-0.002564 -0.001170 0.120065 0.387321 0.803028 -0.044413 -0.042909 1 0 0 0 0 0 1 374051
-0.002564 -0.001170 0.120065 0.387604 0.803616 -0.044446 -0.042940 1 0 0 0 0 0 1 375055
-0.002564 -0.001170 0.120065 0.387901 0.804185 -0.044478 -0.042971 1 0 0 0 0 0 1 376053
-0.002564 -0.001170 0.120065 0.388170 0.804784 -0.044510 -0.043003 1 0 0 0 0 0 1 377055
-0.002564 -0.001170 0.120065 0.388441 0.805358 -0.044549 -0.043034 1 0 0 0 0 0 1 378049
-0.002564 -0.001170 0.120065 0.388769 0.806013 -0.044573 -0.043069 1 0 0 0 0 0 1 379176
-0.002564 -0.001170 0.120065 0.389048 0.806607 -0.044610 -0.043100 1 0 0 0 0 0 1 380172
-0.002564 -0.001170 0.120065 0.389307 0.807119 -0.044646 -0.043128 1 0 0 0 0 0 1 381050
-0.002564 -0.001170 0.120065 0.389570 0.807688 -0.044671 -0.043158 1 0 0 0 0 0 1 382019
-0.002564 -0.001170 0.120065 0.389897 0.808350 -0.044701 -0.043194 1 0 0 0 0 0 1 383169
-0.002564 -0.001170 0.120065 0.390169 0.808939 -0.044747 -0.043225 1 0 0 0 0 0 1 384173
-0.002564 -0.001170 0.120065 0.390423 0.809461 -0.044769 -0.043253 1 0 0 0 0 0 1 385051
-0.002564 -0.001170 0.120065 0.390717 0.810043 -0.044807 -0.043284 1 0 0 0 0 0 1 386049
-0.002564 -0.001170 0.120065 0.391022 0.810680 -0.044831 -0.043318 1 0 0 0 0 0 1 387154
-0.002564 -0.001170 0.120065 0.391305 0.811286 -0.044869 -0.043350 1 0 0 0 0 0 1 388172
-0.002564 -0.001170 0.120065 0.391541 0.811785 -0.044905 -0.043377 1 0 0 0 0 0 1 389038
-0.002564 -0.001170 0.120065 0.391831 0.812380 -0.044931 -0.043409 1 0 0 0 0 0 1 390043
-0.002564 -0.001170 0.120065 0.392167 0.813030 -0.044967 -0.043444 1 0 0 0 0 0 1 391177
-0.002564 -0.001170 0.120065 0.392426 0.813608 -0.044998 -0.043474 1 0 0 0 0 0 1 392144
-0.002564 -0.001170 0.120065 0.392715 0.814210 -0.045032 -0.043506 1 0 0 0 0 0 1 393171
-0.002564 -0.001170 0.120065 0.392998 0.814799 -0.045064 -0.043538 1 0 0 0 0 0 1 394177
-0.002564 -0.001170 0.120065 0.393282 0.815370 -0.045090 -0.043569 1 0 0 0 0 0 1 395173
-0.002564 -0.001170 0.120065 0.393566 0.815954 -0.045141 -0.043600 1 0 0 0 0 0 1 396174
-0.002564 -0.001170 0.120065 0.393844 0.816550 -0.045162 -0.043631 1 0 0 0 0 0 1 397173
-0.002564 -0.001170 0.120065 0.394126 0.817136 -0.045194 -0.043663 1 0 0 0 0 0 1 398174
-0.002564 -0.001170 0.120065 0.394411 0.817710 -0.045219 -0.043694 1 0 0 0 0 0 1 399174
-0.002564 -0.001170 0.120065 0.394689 0.818302 -0.045257 -0.043725 1 0 0 0 0 0 1 400169
-0.002564 -0.001170 0.120065 0.394972 0.818873 -0.045303 -0.043756 1 0 0 0 0 0 1 401162
-0.002564 -0.001170 0.120065 0.395257 0.819462 -0.045318 -0.043788 1 0 0 0 0 0 1 402172
-0.002564 -0.001170 0.120065 0.395536 0.820059 -0.045355 -0.043819 1 0 0 0 0 0 1 403174
-0.002564 -0.001170 0.120065 0.395818 0.820645 -0.045387 -0.043850 1 0 0 0 0 0 1 404174
-0.002564 -0.001170 0.120065 0.396097 0.821225 -0.045419 -0.043881 1 0 0 0 0 0 1 405164
-0.002564 -0.001170 0.120065 0.396393 0.821812 -0.045458 -0.043913 1 0 0 0 0 0 1 406172
-0.002564 -0.001170 0.120065 0.396634 0.822316 -0.045475 -0.043940 1 0 0 0 0 0 1 407050
-0.002564 -0.001170 0.120065 0.396938 0.822972 -0.045523 -0.043975 1 0 0 0 0 0 1 408169
-0.002564 -0.001170 0.120065 0.397227 0.823567 -0.045550 -0.044006 1 0 0 0 0 0 1 409171
-0.002564 -0.001170 0.120065 0.397510 0.824154 -0.045582 -0.044038 1 0 0 0 0 0 1 410173
-0.002564 -0.001170 0.120065 0.397808 0.824726 -0.045614 -0.044069 1 0 0 0 0 0 1 411175
-0.002564 -0.001170 0.120065 0.398071 0.825310 -0.045645 -0.044100 1 0 0 0 0 0 1 412153
-0.002564 -0.001170 0.120065 0.398355 0.825905 -0.045678 -0.044131 1 0 0 0 0 0 1 413167
-0.002564 -0.001170 0.120065 0.398626 0.826476 -0.045717 -0.044162 1 0 0 0 0 0 1 414158
-0.002564 -0.001170 0.120065 0.398941 0.827103 -0.045740 -0.044196 1 0 0 0 0 0 1 415237
-0.002564 -0.001170 0.120065 0.399229 0.827689 -0.045783 -0.044227 1 0 0 0 0 0 1 416224
-0.002564 -0.001170 0.120065 0.399504 0.828285 -0.045811 -0.044258 1 0 0 0 0 0 1 417238
-0.002564 -0.001170 0.120065 0.399791 0.828864 -0.045836 -0.044290 1 0 0 0 0 0 1 418247
-0.002564 -0.001170 0.120065 0.400056 0.829438 -0.045880 -0.044321 1 0 0 0 0 0 1 419225
-0.002564 -0.001170 0.120065 0.400349 0.830040 -0.045908 -0.044352 1 0 0 0 0 0 1 420239
-0.002564 -0.001170 0.120065 0.400639 0.830613 -0.045945 -0.044383 1 0 0 0 0 0 1 421222
-0.002564 -0.001170 0.120065 0.400918 0.831197 -0.045966 -0.044415 1 0 0 0 0 0 1 422237
-0.002564 -0.001170 0.120065 0.401192 0.831785 -0.046003 -0.044445 1 0 0 0 0 0 1 423223
-0.002564 -0.001170 0.120065 0.401477 0.832379 -0.046036 -0.044477 1 0 0 0 0 0 1 424237
-0.002564 -0.001170 0.120065 0.401759 0.832944 -0.046081 -0.044508 1 0 0 0 0 0 1 425222
-0.002564 -0.001170 0.120065 0.402046 0.833537 -0.046096 -0.044540 1 0 0 0 0 0 1 426239
-0.002564 -0.001170 0.120065 0.402302 0.834085 -0.046130 -0.044568 1 0 0 0 0 0 1 427157
-0.002564 -0.001170 0.120065 0.402585 0.834675 -0.046163 -0.044600 1 0 0 0 0 0 1 428164
-0.002564 -0.001170 0.120065 0.402865 0.835256 -0.046195 -0.044631 1 0 0 0 0 0 1 429156
-0.002564 -0.001170 0.120065 0.403165 0.835832 -0.046228 -0.044662 1 0 0 0 0 0 1 430165
-0.002564 -0.001170 0.120065 0.403423 0.836415 -0.046267 -0.044693 1 0 0 0 0 0 1 431156
-0.002564 -0.001170 0.120065 0.403713 0.837014 -0.046294 -0.044725 1 0 0 0 0 0 1 432164
-0.002564 -0.001170 0.120065 0.403989 0.837586 -0.046325 -0.044755 1 0 0 0 0 0 1 433140
-0.002564 -0.001170 0.120065 0.404279 0.838168 -0.046351 -0.044787 1 0 0 0 0 0 1 434156
-0.002564 -0.001170 0.120065 0.404570 0.838761 -0.046395 -0.044818 1 0 0 0 0 0 1 435156
-0.002564 -0.001170 0.120065 0.404844 0.839355 -0.046423 -0.044850 1 0 0 0 0 0 1 436165
-0.002564 -0.001170 0.120065 0.405122 0.839934 -0.046454 -0.044881 1 0 0 0 0 0 1 437155
-0.002564 -0.001170 0.120065 0.405401 0.840504 -0.046487 -0.044912 1 0 0 0 0 0 1 438164
-0.002564 -0.001170 0.120065 0.405690 0.841111 -0.046519 -0.044944 1 0 0 0 0 0 1 439172
-0.002564 -0.001170 0.120065 0.405985 0.841698 -0.046558 -0.044975 1 0 0 0 0 0 1 440176
-0.002564 -0.001170 0.120065 0.406256 0.842264 -0.046578 -0.045006 1 0 0 0 0 0 1 441160
-0.002564 -0.001170 0.120065 0.406534 0.842860 -0.046615 -0.045037 1 0 0 0 0 0 1 442161
-0.002564 -0.001170 0.120065 0.406810 0.843443 -0.046656 -0.045069 1 0 0 0 0 0 1 443170
-0.002564 -0.001170 0.120065 0.407100 0.844037 -0.046682 -0.045100 1 0 0 0 0 0 1 444172
-0.002564 -0.001170 0.120065 0.407398 0.844608 -0.046713 -0.045131 1 0 0 0 0 0 1 445172
-0.002564 -0.001170 0.120065 0.407666 0.845204 -0.046746 -0.045163 1 0 0 0 0 0 1 446169
-0.002564 -0.001170 0.120065 0.407939 0.845776 -0.046777 -0.045193 1 0 0 0 0 0 1 447144
-0.002564 -0.001170 0.120065 0.408221 0.846360 -0.046810 -0.045224 1 0 0 0 0 0 1 448143
-0.002564 -0.001170 0.120065 0.408508 0.846956 -0.046842 -0.045256 1 0 0 0 0 0 1 449162
-0.002564 -0.001170 0.120065 0.408801 0.847525 -0.046882 -0.045288 1 0 0 0 0 0 1 450173
-0.002564 -0.001170 0.120065 0.409076 0.848130 -0.046908 -0.045319 1 0 0 0 0 0 1 451173
-0.002564 -0.001170 0.120065 0.409357 0.848715 -0.046940 -0.045350 1 0 0 0 0 0 1 452170
-0.002564 -0.001170 0.120065 0.409643 0.849290 -0.046966 -0.045381 1 0 0 0 0 0 1 453172
-0.002564 -0.001170 0.120065 0.409914 0.849869 -0.047003 -0.045412 1 0 0 0 0 0 1 454145
-0.002564 -0.001170 0.120065 0.410210 0.850463 -0.047050 -0.045444 1 0 0 0 0 0 1 455179
-0.002564 -0.001170 0.120065 0.410487 0.851056 -0.047071 -0.045475 1 0 0 0 0 0 1 456175
-0.002564 -0.001170 0.120065 0.410771 0.851629 -0.047096 -0.045506 1 0 0 0 0 0 1 457173
-0.002564 -0.001170 0.120065 0.411050 0.852223 -0.047133 -0.045538 1 0 0 0 0 0 1 458171
-0.002564 -0.001170 0.120065 0.411328 0.852802 -0.047166 -0.045568 1 0 0 0 0 0 1 459158
-0.002564 -0.001170 0.120065 0.411626 0.853392 -0.047205 -0.045600 1 0 0 0 0 0 1 460171
-0.002564 -0.001170 0.120065 0.411893 0.853951 -0.047224 -0.045630 1 0 0 0 0 0 1 461142
-0.002564 -0.001170 0.120065 0.412170 0.854553 -0.047270 -0.045663 1 0 0 0 0 0 1 462169
-0.002564 -0.001170 0.120065 0.412459 0.855148 -0.047296 -0.045694 1 0 0 0 0 0 1 463172
-0.002564 -0.001170 0.120065 0.412741 0.855733 -0.047328 -0.045725 1 0 0 0 0 0 1 464170
-0.002564 -0.001170 0.120065 0.413040 0.856305 -0.047360 -0.045756 1 0 0 0 0 0 1 465172
-0.002564 -0.001170 0.120065 0.413308 0.856902 -0.047393 -0.045788 1 0 0 0 0 0 1 466171
-0.002564 -0.001170 0.120065 0.413581 0.857480 -0.047432 -0.045819 1 0 0 0 0 0 1 467172
-0.002564 -0.001170 0.120065 0.413869 0.858072 -0.047458 -0.045850 1 0 0 0 0 0 1 468171
-0.002564 -0.001170 0.120065 0.414156 0.858647 -0.047483 -0.045881 1 0 0 0 0 0 1 469173
-0.002564 -0.001170 0.120065 0.414447 0.859239 -0.047528 -0.045913 1 0 0 0 0 0 1 470171
-0.002564 -0.001170 0.120065 0.414717 0.859825 -0.047555 -0.045944 1 0 0 0 0 0 1 471167
-0.002564 -0.001170 0.120065 0.414999 0.860413 -0.047587 -0.045975 1 0 0 0 0 0 1 472171
-0.002564 -0.001170 0.120065 0.415284 0.860986 -0.047613 -0.046006 1 0 0 0 0 0 1 473171
-0.002564 -0.001170 0.120065 0.415567 0.861569 -0.047664 -0.046038 1 0 0 0 0 0 1 474170
-0.002564 -0.001170 0.120065 0.415846 0.862167 -0.047685 -0.046069 1 0 0 0 0 0 1 475173
-0.002564 -0.001170 0.120065 0.416131 0.862740 -0.047710 -0.046100 1 0 0 0 0 0 1 476171
-0.002564 -0.001170 0.120065 0.416410 0.863335 -0.047748 -0.046131 1 0 0 0 0 0 1 477171
-0.002564 -0.001170 0.120065 0.416691 0.863921 -0.047781 -0.046163 1 0 0 0 0 0 1 478170
-0.002564 -0.001170 0.120065 0.416977 0.864495 -0.047826 -0.046194 1 0 0 0 0 0 1 479171
-0.002564 -0.001170 0.120065 0.417259 0.865077 -0.047841 -0.046225 1 0 0 0 0 0 1 480169
-0.002564 -0.001170 0.120065 0.417534 0.865666 -0.047877 -0.046256 1 0 0 0 0 0 1 481157
-0.002564 -0.001170 0.120065 0.417819 0.866260 -0.047910 -0.046288 1 0 0 0 0 0 1 482170
-0.002564 -0.001170 0.120065 0.418100 0.866842 -0.047942 -0.046319 1 0 0 0 0 0 1 483165
-0.002564 -0.001170 0.120065 0.418396 0.867429 -0.047981 -0.046350 1 0 0 0 0 0 1 484173
-0.002564 -0.001170 0.120065 0.418667 0.867997 -0.048001 -0.046381 1 0 0 0 0 0 1 485159
-0.002564 -0.001170 0.120065 0.418940 0.868590 -0.048046 -0.046413 1 0 0 0 0 0 1 486170
-0.002564 -0.001170 0.120065 0.419230 0.869185 -0.048073 -0.046444 1 0 0 0 0 0 1 487173
-0.002564 -0.001170 0.120065 0.419515 0.869757 -0.048098 -0.046475 1 0 0 0 0 0 1 488169
-0.002545 -0.001174 0.120055 0.159858 0.930595 0.087503 -0.046506 1 0 0 0 0 0 1 489171
-0.002536 -0.001176 0.120051 0.252761 0.910653 0.019216 -0.046538 1 0 0 0 0 0 1 490171
-0.002531 -0.001177 0.120050 0.320794 0.895541 -0.016112 -0.046569 1 0 0 0 0 0 1 491171
-0.002529 -0.001178 0.120050 0.356809 0.887596 -0.029584 -0.046600 1 0 0 0 0 0 1 492158
-0.002528 -0.001178 0.120050 0.375043 0.883801 -0.034402 -0.046631 1 0 0 0 0 0 1 493165
-0.002527 -0.001178 0.120050 0.384264 0.882159 -0.036107 -0.046662 1 0 0 0 0 0 1 494155
-0.002527 -0.001179 0.120050 0.389024 0.881679 -0.036713 -0.046696 1 0 0 0 0 0 1 495233
-0.002527 -0.001179 0.120050 0.391505 0.881703 -0.036943 -0.046727 1 0 0 0 0 0 1 496222
-0.002527 -0.001179 0.120050 0.392885 0.882018 -0.037037 -0.046758 1 0 0 0 0 0 1 497236
-0.002527 -0.001179 0.120050 0.393694 0.882442 -0.037087 -0.046789 1 0 0 0 0 0 1 498219
-0.002527 -0.001179 0.120050 0.394222 0.882940 -0.037112 -0.046819 1 0 0 0 0 0 1 499165
-0.002527 -0.001179 0.120050 0.394610 0.883482 -0.037146 -0.046850 1 0 0 0 0 0 1 500154
-0.002527 -0.001179 0.120050 0.394951 0.884070 -0.037177 -0.046881 1 0 0 0 0 0 1 501167
-0.002527 -0.001179 0.120050 0.395253 0.884648 -0.037201 -0.046912 1 0 0 0 0 0 1 502162
-0.002527 -0.001179 0.120050 0.395541 0.885227 -0.037219 -0.046943 1 0 0 0 0 0 1 503154
-0.002527 -0.001179 0.120050 0.395809 0.885820 -0.037243 -0.046975 1 0 0 0 0 0 1 504162
-0.002527 -0.001179 0.120050 0.396061 0.886396 -0.037274 -0.047006 1 0 0 0 0 0 1 505153
-0.002527 -0.001179 0.120050 0.396349 0.886984 -0.037293 -0.047037 1 0 0 0 0 0 1 506162
-0.002527 -0.001179 0.120050 0.396597 0.887582 -0.037317 -0.047068 1 0 0 0 0 0 1 507154
-0.002527 -0.001179 0.120050 0.396873 0.888174 -0.037348 -0.047100 1 0 0 0 0 0 1 508162
-0.002527 -0.001179 0.120050 0.397135 0.888757 -0.037373 -0.047131 1 0 0 0 0 0 1 509151
-0.002527 -0.001179 0.120050 0.397393 0.889344 -0.037385 -0.047162 1 0 0 0 0 0 1 510162
-0.002527 -0.001179 0.120050 0.397654 0.889928 -0.037428 -0.047193 1 0 0 0 0 0 1 511154
-0.002527 -0.001179 0.120050 0.397927 0.890530 -0.037448 -0.047225 1 0 0 0 0 0 1 512161
-0.002527 -0.001179 0.120050 0.398182 0.891129 -0.037467 -0.047256 1 0 0 0 0 0 1 513172
-0.002527 -0.001179 0.120050 0.398460 0.891706 -0.037491 -0.047288 1 0 0 0 0 0 1 514175
-0.002527 -0.001179 0.120050 0.398722 0.892307 -0.037522 -0.047319 1 0 0 0 0 0 1 515177
-0.002527 -0.001179 0.120050 0.398962 0.892884 -0.037548 -0.047350 1 0 0 0 0 0 1 516164
-0.002527 -0.001179 0.120050 0.399245 0.893484 -0.037572 -0.047381 1 0 0 0 0 0 1 517174
-0.002527 -0.001179 0.120050 0.399494 0.894048 -0.037583 -0.047412 1 0 0 0 0 0 1 518145
-0.002527 -0.001179 0.120050 0.399771 0.894658 -0.037620 -0.047444 1 0 0 0 0 0 1 519167
-0.002527 -0.001179 0.120050 0.400037 0.895252 -0.037646 -0.047475 1 0 0 0 0 0 1 520173
-0.002527 -0.001179 0.120050 0.400288 0.895843 -0.037665 -0.047506 1 0 0 0 0 0 1 521171
-0.002527 -0.001179 0.120050 0.400557 0.896409 -0.037696 -0.047538 1 0 0 0 0 0 1 522170
-0.002527 -0.001179 0.120050 0.400813 0.897016 -0.037714 -0.047569 1 0 0 0 0 0 1 523166
-0.002527 -0.001179 0.120050 0.401080 0.897590 -0.037744 -0.047599 1 0 0 0 0 0 1 524140
-0.002527 -0.001179 0.120050 0.401353 0.898198 -0.037770 -0.047631 1 0 0 0 0 0 1 525171
-0.002527 -0.001179 0.120050 0.401608 0.898777 -0.037782 -0.047663 1 0 0 0 0 0 1 526169
-0.002527 -0.001179 0.120050 0.401878 0.899373 -0.037818 -0.047694 1 0 0 0 0 0 1 527167
-0.002527 -0.001179 0.120050 0.402136 0.899958 -0.037851 -0.047725 1 0 0 0 0 0 1 528173
-0.002527 -0.001179 0.120050 0.402398 0.900546 -0.037857 -0.047756 1 0 0 0 0 0 1 529174
-0.002527 -0.001179 0.120050 0.402670 0.901145 -0.037893 -0.047788 1 0 0 0 0 0 1 530175
-0.002527 -0.001179 0.120050 0.402934 0.901734 -0.037919 -0.047819 1 0 0 0 0 0 1 531172
-0.002527 -0.001179 0.120050 0.403185 0.902325 -0.037937 -0.047850 1 0 0 0 0 0 1 532170
-0.002527 -0.001179 0.120050 0.403458 0.902912 -0.037968 -0.047881 1 0 0 0 0 0 1 533170
-0.002527 -0.001179 0.120050 0.403706 0.903474 -0.037979 -0.047912 1 0 0 0 0 0 1 534139
-0.002527 -0.001179 0.120050 0.403978 0.904083 -0.038024 -0.047944 1 0 0 0 0 0 1 535174
-0.002527 -0.001179 0.120050 0.404248 0.904676 -0.038043 -0.047975 1 0 0 0 0 0 1 536167
-0.002527 -0.001179 0.120050 0.404504 0.905259 -0.038055 -0.048006 1 0 0 0 0 0 1 537169
-0.002527 -0.001179 0.120050 0.404776 0.905857 -0.038091 -0.048038 1 0 0 0 0 0 1 538171
-0.002527 -0.001179 0.120050 0.405040 0.906447 -0.038117 -0.048069 1 0 0 0 0 0 1 539170
-0.002527 -0.001179 0.120050 0.405283 0.907031 -0.038143 -0.048100 1 0 0 0 0 0 1 540170
-0.002527 -0.001179 0.120050 0.405567 0.907613 -0.038160 -0.048131 1 0 0 0 0 0 1 541169
-0.002527 -0.001179 0.120050 0.405817 0.908215 -0.038184 -0.048163 1 0 0 0 0 0 1 542169
-0.002527 -0.001179 0.120050 0.406088 0.908796 -0.038215 -0.048193 1 0 0 0 0 0 1 543157
-0.002527 -0.001179 0.120050 0.406356 0.909393 -0.038241 -0.048225 1 0 0 0 0 0 1 544169
-0.002527 -0.001179 0.120050 0.406611 0.909974 -0.038253 -0.048256 1 0 0 0 0 0 1 545170
-0.002527 -0.001179 0.120050 0.406873 0.910561 -0.038296 -0.048288 1 0 0 0 0 0 1 546168
-0.002527 -0.001179 0.120050 0.407133 0.911162 -0.038310 -0.048319 1 0 0 0 0 0 1 547169
-0.002527 -0.001179 0.120050 0.407406 0.911748 -0.038339 -0.048350 1 0 0 0 0 0 1 548165
-0.002527 -0.001179 0.120050 0.407668 0.912310 -0.038358 -0.048380 1 0 0 0 0 0 1 549139
-0.002527 -0.001179 0.120050 0.407924 0.912930 -0.038383 -0.048413 1 0 0 0 0 0 1 550169
-0.002527 -0.001179 0.120050 0.408198 0.913518 -0.038413 -0.048444 1 0 0 0 0 0 1 551169
-0.002527 -0.001179 0.120050 0.408454 0.914098 -0.038446 -0.048475 1 0 0 0 0 0 1 552167
-0.002527 -0.001179 0.120050 0.408714 0.914681 -0.038452 -0.048506 1 0 0 0 0 0 1 553159
-0.002527 -0.001179 0.120050 0.408987 0.915283 -0.038487 -0.048537 1 0 0 0 0 0 1 554166
-0.002527 -0.001179 0.120050 0.409249 0.915867 -0.038513 -0.048568 1 0 0 0 0 0 1 555156
-0.002527 -0.001179 0.120050 0.409503 0.916465 -0.038532 -0.048600 1 0 0 0 0 0 1 556166
-0.002527 -0.001179 0.120050 0.409781 0.917043 -0.038556 -0.048631 1 0 0 0 0 0 1 557170
-0.002527 -0.001179 0.120050 0.410022 0.917635 -0.038588 -0.048663 1 0 0 0 0 0 1 558168
-0.002527 -0.001179 0.120050 0.410304 0.918232 -0.038613 -0.048694 1 0 0 0 0 0 1 559170
-0.002527 -0.001179 0.120050 0.410569 0.918823 -0.038638 -0.048725 1 0 0 0 0 0 1 560171
-0.002527 -0.001179 0.120050 0.410816 0.919384 -0.038649 -0.048755 1 0 0 0 0 0 1 561139
-0.002527 -0.001179 0.120050 0.411094 0.919998 -0.038685 -0.048788 1 0 0 0 0 0 1 562168
-0.002527 -0.001179 0.120050 0.411359 0.920589 -0.038712 -0.048819 1 0 0 0 0 0 1 563169
-0.002527 -0.001179 0.120050 0.411602 0.921172 -0.038737 -0.048850 1 0 0 0 0 0 1 564168
-0.002527 -0.001179 0.120050 0.411886 0.921755 -0.038755 -0.048881 1 0 0 0 0 0 1 565168
-0.002527 -0.001179 0.120050 0.412135 0.922354 -0.038779 -0.048912 1 0 0 0 0 0 1 566162
-0.002527 -0.001179 0.120050 0.412429 0.922988 -0.038812 -0.048946 1 0 0 0 0 0 1 567240
-0.002527 -0.001179 0.120050 0.412693 0.923575 -0.038837 -0.048977 1 0 0 0 0 0 1 568236
-0.002527 -0.001179 0.120050 0.412948 0.924156 -0.038849 -0.049008 1 0 0 0 0 0 1 569236
-0.002527 -0.001179 0.120050 0.413206 0.924734 -0.038892 -0.049039 1 0 0 0 0 0 1 570218
-0.002527 -0.001179 0.120050 0.413462 0.925298 -0.038911 -0.049069 1 0 0 0 0 0 1 571161
-0.002527 -0.001179 0.120050 0.413716 0.925874 -0.038922 -0.049100 1 0 0 0 0 0 1 572152
-0.002527 -0.001179 0.120050 0.413989 0.926476 -0.038958 -0.049131 1 0 0 0 0 0 1 573160
-0.002527 -0.001179 0.120050 0.414239 0.927063 -0.038977 -0.049162 1 0 0 0 0 0 1 574151
-0.002527 -0.001179 0.120050 0.414515 0.927656 -0.039008 -0.049194 1 0 0 0 0 0 1 575161
-0.002527 -0.001179 0.120050 0.414773 0.928219 -0.039034 -0.049224 1 0 0 0 0 0 1 576151
-0.002527 -0.001179 0.120050 0.415030 0.928834 -0.039052 -0.049256 1 0 0 0 0 0 1 577159
-0.002527 -0.001179 0.120050 0.415302 0.929418 -0.039082 -0.049287 1 0 0 0 0 0 1 578151
-0.002527 -0.001179 0.120050 0.415569 0.930013 -0.039108 -0.049319 1 0 0 0 0 0 1 579160
-0.002527 -0.001179 0.120050 0.415822 0.930588 -0.039120 -0.049350 1 0 0 0 0 0 1 580151
-0.002527 -0.001179 0.120050 0.416095 0.931190 -0.039156 -0.049381 1 0 0 0 0 0 1 581159
-0.002527 -0.001179 0.120050 0.416349 0.931766 -0.039189 -0.049412 1 0 0 0 0 0 1 582151
-0.002527 -0.001179 0.120050 0.416610 0.932371 -0.039202 -0.049444 1 0 0 0 0 0 1 583160
-0.002527 -0.001179 0.120050 0.416886 0.932942 -0.039225 -0.049474 1 0 0 0 0 0 1 584150
-0.002527 -0.001179 0.120050 0.417138 0.933551 -0.039250 -0.049506 1 0 0 0 0 0 1 585162
-0.002527 -0.001179 0.120050 0.417412 0.934138 -0.039281 -0.049537 1 0 0 0 0 0 1 586161
-0.002527 -0.001179 0.120050 0.417679 0.934732 -0.039306 -0.049569 1 0 0 0 0 0 1 587169
-0.002527 -0.001179 0.120050 0.417928 0.935311 -0.039326 -0.049600 1 0 0 0 0 0 1 588180
-0.002527 -0.001179 0.120050 0.418200 0.935900 -0.039355 -0.049631 1 0 0 0 0 0 1 589155
-0.002527 -0.001179 0.120050 0.418452 0.936492 -0.039374 -0.049662 1 0 0 0 0 0 1 590152
-0.002527 -0.001179 0.120050 0.418731 0.937092 -0.039405 -0.049694 1 0 0 0 0 0 1 591173
-0.002527 -0.001179 0.120050 0.418996 0.937661 -0.039423 -0.049725 1 0 0 0 0 0 1 592159
-0.002527 -0.001179 0.120050 0.419248 0.938273 -0.039448 -0.049757 1 0 0 0 0 0 1 593175
-0.002527 -0.001179 0.120050 0.419512 0.938849 -0.039486 -0.049788 1 0 0 0 0 0 1 594169
-0.002527 -0.001179 0.120050 0.419785 0.939429 -0.039499 -0.049819 1 0 0 0 0 0 1 595161
-0.002527 -0.001179 0.120050 0.420037 0.940037 -0.039523 -0.049850 1 0 0 0 0 0 1 596169
-0.002527 -0.001179 0.120050 0.420310 0.940624 -0.039553 -0.049881 1 0 0 0 0 0 1 597167
-0.002527 -0.001179 0.120050 0.420562 0.941216 -0.039572 -0.049913 1 0 0 0 0 0 1 598167
-0.002527 -0.001179 0.120050 0.420829 0.941786 -0.039602 -0.049943 1 0 0 0 0 0 1 599138
-0.002527 -0.001179 0.120050 0.421097 0.942372 -0.039629 -0.049975 1 0 0 0 0 0 1 600168
-0.002527 -0.001179 0.120050 0.421353 0.942985 -0.039647 -0.050006 1 0 0 0 0 0 1 601173
-0.002527 -0.001179 0.120050 0.421620 0.943557 -0.039677 -0.050037 1 0 0 0 0 0 1 602145
-0.002527 -0.001179 0.120050 0.421896 0.944151 -0.039696 -0.050069 1 0 0 0 0 0 1 603173
-0.002527 -0.001179 0.120050 0.422144 0.944752 -0.039721 -0.050100 1 0 0 0 0 0 1 604170
-0.002527 -0.001179 0.120050 0.422417 0.945339 -0.039751 -0.050131 1 0 0 0 0 0 1 605168
-0.002527 -0.001179 0.120050 0.422673 0.945919 -0.039784 -0.050163 1 0 0 0 0 0 1 606167
-0.002527 -0.001179 0.120050 0.422935 0.946507 -0.039790 -0.050194 1 0 0 0 0 0 1 607167
-0.002527 -0.001179 0.120050 0.423206 0.947104 -0.039825 -0.050225 1 0 0 0 0 0 1 608166
-0.002527 -0.001179 0.120050 0.423459 0.947697 -0.039845 -0.050256 1 0 0 0 0 0 1 609166
-0.002527 -0.001179 0.120050 0.423732 0.948284 -0.039875 -0.050287 1 0 0 0 0 0 1 610165
-0.002527 -0.001179 0.120050 0.424001 0.948862 -0.039894 -0.050319 1 0 0 0 0 0 1 611167
-0.002527 -0.001179 0.120050 0.424241 0.949456 -0.039926 -0.050350 1 0 0 0 0 0 1 612167
-0.002527 -0.001179 0.120050 0.424522 0.950051 -0.039951 -0.050381 1 0 0 0 0 0 1 613166
-0.002527 -0.001179 0.120050 0.424775 0.950644 -0.039969 -0.050412 1 0 0 0 0 0 1 614166
-0.002527 -0.001179 0.120050 0.425053 0.951220 -0.039993 -0.050444 1 0 0 0 0 0 1 615167
-0.002527 -0.001179 0.120050 0.425314 0.951818 -0.040024 -0.050475 1 0 0 0 0 0 1 616166
-0.002527 -0.001179 0.120050 0.425567 0.952416 -0.040043 -0.050506 1 0 0 0 0 0 1 617173
-0.002527 -0.001179 0.120050 0.425831 0.952991 -0.040081 -0.050538 1 0 0 0 0 0 1 618167
-0.002527 -0.001179 0.120050 0.426106 0.953574 -0.040093 -0.050569 1 0 0 0 0 0 1 619165
-0.002527 -0.001179 0.120050 0.426356 0.954179 -0.040117 -0.050600 1 0 0 0 0 0 1 620168
-0.002527 -0.001179 0.120050 0.426629 0.954766 -0.040148 -0.050631 1 0 0 0 0 0 1 621166
-0.002527 -0.001179 0.120050 0.426894 0.955356 -0.040174 -0.050662 1 0 0 0 0 0 1 622166
-0.002527 -0.001179 0.120050 0.427149 0.955937 -0.040186 -0.050694 1 0 0 0 0 0 1 623168
-0.002508 -0.001183 0.120040 0.166319 1.017030 0.096219 -0.050725 1 0 0 0 0 0 1 624166
-0.002498 -0.001185 0.120036 0.258519 0.997276 0.028102 -0.050756 1 0 0 0 0 0 1 625164
-0.002494 -0.001186 0.120035 0.326189 0.982247 -0.007169 -0.050787 1 0 0 0 0 0 1 626166
-0.002491 -0.001187 0.120035 0.362018 0.974339 -0.020618 -0.050818 1 0 0 0 0 0 1 627157
-0.002490 -0.001187 0.120034 0.380143 0.970574 -0.025434 -0.050850 1 0 0 0 0 0 1 628154
-0.002490 -0.001187 0.120034 0.389304 0.968952 -0.027115 -0.050881 1 0 0 0 0 0 1 629152
-0.002489 -0.001187 0.120034 0.394007 0.968445 -0.027711 -0.050912 1 0 0 0 0 0 1 630166
-0.002489 -0.001187 0.120034 0.396475 0.968482 -0.027940 -0.050944 1 0 0 0 0 0 1 631171
-0.002489 -0.001187 0.120034 0.397815 0.968794 -0.028021 -0.050975 1 0 0 0 0 0 1 632165
-0.002489 -0.001187 0.120034 0.398603 0.969246 -0.028070 -0.051006 1 0 0 0 0 0 1 633166
-0.002489 -0.001187 0.120034 0.399140 0.969767 -0.028089 -0.051037 1 0 0 0 0 0 1 634165
-0.002489 -0.001187 0.120034 0.399522 0.970329 -0.028110 -0.051069 1 0 0 0 0 0 1 635168
-0.002489 -0.001187 0.120034 0.399837 0.970894 -0.028132 -0.051100 1 0 0 0 0 0 1 636166
-0.002489 -0.001187 0.120034 0.400106 0.971490 -0.028149 -0.051131 1 0 0 0 0 0 1 637165
-0.002489 -0.001187 0.120034 0.400367 0.972070 -0.028166 -0.051162 1 0 0 0 0 0 1 638164
-0.002489 -0.001187 0.120034 0.400633 0.972669 -0.028183 -0.051194 1 0 0 0 0 0 1 639166
-0.002489 -0.001187 0.120034 0.400876 0.973255 -0.028200 -0.051225 1 0 0 0 0 0 1 640152
-0.002489 -0.001187 0.120034 0.401123 0.973855 -0.028217 -0.051256 1 0 0 0 0 0 1 641162
-0.002489 -0.001187 0.120034 0.401368 0.974430 -0.028227 -0.051287 1 0 0 0 0 0 1 642150
-0.002489 -0.001187 0.120034 0.401621 0.975073 -0.028259 -0.051321 1 0 0 0 0 0 1 643230
-0.002489 -0.001187 0.120034 0.401869 0.975668 -0.028270 -0.051352 1 0 0 0 0 0 1 644217
-0.002489 -0.001187 0.120034 0.402118 0.976271 -0.028287 -0.051383 1 0 0 0 0 0 1 645231
-0.002489 -0.001187 0.120034 0.402362 0.976845 -0.028297 -0.051414 1 0 0 0 0 0 1 646217
-0.002489 -0.001187 0.120034 0.402608 0.977458 -0.028320 -0.051446 1 0 0 0 0 0 1 647232
-0.002489 -0.001187 0.120034 0.402848 0.978044 -0.028338 -0.051477 1 0 0 0 0 0 1 648217
-0.002489 -0.001187 0.120034 0.403088 0.978637 -0.028363 -0.051508 1 0 0 0 0 0 1 649230
-0.002489 -0.001187 0.120034 0.403339 0.979218 -0.028367 -0.051539 1 0 0 0 0 0 1 650216
-0.002489 -0.001187 0.120034 0.403586 0.979833 -0.028389 -0.051571 1 0 0 0 0 0 1 651232
-0.002489 -0.001187 0.120034 0.403831 0.980430 -0.028407 -0.051602 1 0 0 0 0 0 1 652235
-0.002489 -0.001187 0.120034 0.404071 0.981012 -0.028424 -0.051633 1 0 0 0 0 0 1 653216
-0.002489 -0.001187 0.120034 0.404322 0.981604 -0.028435 -0.051665 1 0 0 0 0 0 1 654231
-0.002489 -0.001187 0.120034 0.404536 0.982151 -0.028463 -0.051693 1 0 0 0 0 0 1 655150
-0.002489 -0.001187 0.120034 0.404789 0.982757 -0.028475 -0.051725 1 0 0 0 0 0 1 656157
-0.002489 -0.001187 0.120034 0.405032 0.983347 -0.028492 -0.051756 1 0 0 0 0 0 1 657148
-0.002489 -0.001187 0.120034 0.405282 0.983935 -0.028503 -0.051787 1 0 0 0 0 0 1 658158
-0.002489 -0.001187 0.120034 0.405521 0.984533 -0.028525 -0.051818 1 0 0 0 0 0 1 659148
-0.002489 -0.001187 0.120034 0.405760 0.985125 -0.028550 -0.051850 1 0 0 0 0 0 1 660157
-0.002489 -0.001187 0.120034 0.406009 0.985722 -0.028561 -0.051881 1 0 0 0 0 0 1 661149
-0.002489 -0.001187 0.120034 0.406260 0.986309 -0.028571 -0.051912 1 0 0 0 0 0 1 662157
-0.002489 -0.001187 0.120034 0.406500 0.986909 -0.028594 -0.051943 1 0 0 0 0 0 1 663149
-0.002489 -0.001187 0.120034 0.406746 0.987508 -0.028612 -0.051975 1 0 0 0 0 0 1 664157
-0.002489 -0.001187 0.120034 0.406988 0.988097 -0.028629 -0.052006 1 0 0 0 0 0 1 665147
-0.002489 -0.001187 0.120034 0.407239 0.988686 -0.028640 -0.052037 1 0 0 0 0 0 1 666160
-0.002489 -0.001187 0.120034 0.407472 0.989281 -0.028670 -0.052069 1 0 0 0 0 0 1 667159
-0.002489 -0.001187 0.120034 0.407723 0.989884 -0.028682 -0.052100 1 0 0 0 0 0 1 668159
-0.002489 -0.001187 0.120034 0.407971 0.990483 -0.028698 -0.052131 1 0 0 0 0 0 1 669167
-0.002489 -0.001187 0.120034 0.408215 0.991055 -0.028709 -0.052162 1 0 0 0 0 0 1 670150
-0.002489 -0.001187 0.120034 0.408460 0.991668 -0.028732 -0.052194 1 0 0 0 0 0 1 671164
-0.002489 -0.001187 0.120034 0.408706 0.992246 -0.028763 -0.052225 1 0 0 0 0 0 1 672156
-0.002489 -0.001187 0.120034 0.408947 0.992830 -0.028762 -0.052255 1 0 0 0 0 0 1 673141
-0.002489 -0.001187 0.120034 0.409194 0.993449 -0.028784 -0.052287 1 0 0 0 0 0 1 674165
-0.002489 -0.001187 0.120034 0.409439 0.994046 -0.028802 -0.052319 1 0 0 0 0 0 1 675168
-0.002489 -0.001187 0.120034 0.409682 0.994635 -0.028819 -0.052350 1 0 0 0 0 0 1 676160
-0.002489 -0.001187 0.120034 0.409931 0.995220 -0.028829 -0.052381 1 0 0 0 0 0 1 677165
-0.002489 -0.001187 0.120034 0.410164 0.995814 -0.028859 -0.052412 1 0 0 0 0 0 1 678163
-0.002489 -0.001187 0.120034 0.410434 0.996464 -0.028872 -0.052446 1 0 0 0 0 0 1 679242
-0.002489 -0.001187 0.120034 0.410684 0.997070 -0.028889 -0.052478 1 0 0 0 0 0 1 680262
-0.002489 -0.001187 0.120034 0.410927 0.997640 -0.028900 -0.052509 1 0 0 0 0 0 1 681240
-0.002489 -0.001187 0.120034 0.411172 0.998251 -0.028923 -0.052540 1 0 0 0 0 0 1 682253
-0.002489 -0.001187 0.120034 0.411413 0.998839 -0.028940 -0.052571 1 0 0 0 0 0 1 683241
-0.002489 -0.001187 0.120034 0.411643 0.999410 -0.028964 -0.052602 1 0 0 0 0 0 1 684216
-0.002489 -0.001187 0.120034 0.411898 0.999999 -0.028969 -0.052633 1 0 0 0 0 0 1 685215
-0.002489 -0.001187 0.120034 0.412142 1.000607 -0.028991 -0.052664 1 0 0 0 0 0 1 686220
-0.002489 -0.001187 0.120034 0.412390 1.001212 -0.029009 -0.052696 1 0 0 0 0 0 1 687237
-0.002489 -0.001187 0.120034 0.412636 1.001809 -0.029026 -0.052727 1 0 0 0 0 0 1 688242
-0.002489 -0.001187 0.120034 0.412876 1.002371 -0.029036 -0.052758 1 0 0 0 0 0 1 689209
-0.002489 -0.001187 0.120034 0.413109 1.002967 -0.029066 -0.052789 1 0 0 0 0 0 1 690210
-0.002489 -0.001187 0.120034 0.413366 1.003584 -0.029079 -0.052821 1 0 0 0 0 0 1 691234
-0.002489 -0.001187 0.120034 0.413606 1.004164 -0.029095 -0.052851 1 0 0 0 0 0 1 692209
-0.002489 -0.001187 0.120034 0.413866 1.004744 -0.029112 -0.052883 1 0 0 0 0 0 1 693210
-0.002489 -0.001187 0.120034 0.414097 1.005350 -0.029129 -0.052914 1 0 0 0 0 0 1 694209
-0.002489 -0.001187 0.120034 0.414340 1.005943 -0.029146 -0.052945 1 0 0 0 0 0 1 695206
-0.002489 -0.001187 0.120034 0.414583 1.006547 -0.029171 -0.052977 1 0 0 0 0 0 1 696237
-0.002489 -0.001187 0.120034 0.414838 1.007136 -0.029176 -0.053008 1 0 0 0 0 0 1 697236
-0.002489 -0.001187 0.120034 0.415074 1.007725 -0.029197 -0.053039 1 0 0 0 0 0 1 698209
-0.002489 -0.001187 0.120034 0.415318 1.008321 -0.029215 -0.053070 1 0 0 0 0 0 1 699210
-0.002489 -0.001187 0.120034 0.415563 1.008915 -0.029232 -0.053101 1 0 0 0 0 0 1 700210
-0.002489 -0.001187 0.120034 0.415811 1.009496 -0.029243 -0.053133 1 0 0 0 0 0 1 701209
-0.002489 -0.001187 0.120034 0.416044 1.010092 -0.029273 -0.053164 1 0 0 0 0 0 1 702209
-0.002489 -0.001187 0.120034 0.416301 1.010709 -0.029285 -0.053196 1 0 0 0 0 0 1 703234
-0.002489 -0.001187 0.120034 0.416546 1.011302 -0.029302 -0.053227 1 0 0 0 0 0 1 704231
-0.002489 -0.001187 0.120034 0.416788 1.011871 -0.029312 -0.053258 1 0 0 0 0 0 1 705208
-0.002489 -0.001187 0.120034 0.417030 1.012474 -0.029335 -0.053289 1 0 0 0 0 0 1 706207
-0.002489 -0.001187 0.120034 0.417284 1.013093 -0.029353 -0.053321 1 0 0 0 0 0 1 707247
-0.002489 -0.001187 0.120034 0.417518 1.013672 -0.029377 -0.053352 1 0 0 0 0 0 1 708237
-0.002489 -0.001187 0.120034 0.417773 1.014264 -0.029382 -0.053384 1 0 0 0 0 0 1 709240
-0.002489 -0.001187 0.120034 0.418015 1.014867 -0.029404 -0.053415 1 0 0 0 0 0 1 710237
-0.002489 -0.001187 0.120034 0.418260 1.015463 -0.029422 -0.053446 1 0 0 0 0 0 1 711239
-0.002489 -0.001187 0.120034 0.418503 1.016055 -0.029439 -0.053477 1 0 0 0 0 0 1 712235
-0.002489 -0.001187 0.120034 0.418757 1.016619 -0.029456 -0.053508 1 0 0 0 0 0 1 713209
-0.002489 -0.001187 0.120034 0.418980 1.017216 -0.029480 -0.053539 1 0 0 0 0 0 1 714208
-0.002489 -0.001187 0.120034 0.419236 1.017833 -0.029492 -0.053571 1 0 0 0 0 0 1 715232
-0.002489 -0.001187 0.120034 0.419479 1.018401 -0.029501 -0.053601 1 0 0 0 0 0 1 716208
-0.002489 -0.001187 0.120034 0.419720 1.019005 -0.029524 -0.053633 1 0 0 0 0 0 1 717207
-0.002489 -0.001187 0.120034 0.419965 1.019601 -0.029542 -0.053664 1 0 0 0 0 0 1 718208
-0.002489 -0.001187 0.120034 0.420214 1.020207 -0.029560 -0.053696 1 0 0 0 0 0 1 719229
-0.002489 -0.001187 0.120034 0.420449 1.020767 -0.029577 -0.053726 1 0 0 0 0 0 1 720206
-0.002489 -0.001187 0.120034 0.420705 1.021397 -0.029594 -0.053758 1 0 0 0 0 0 1 721237
-0.002489 -0.001187 0.120034 0.420948 1.021989 -0.029611 -0.053790 1 0 0 0 0 0 1 722231
-0.002489 -0.001187 0.120034 0.421194 1.022587 -0.029629 -0.053821 1 0 0 0 0 0 1 723237
-0.002489 -0.001187 0.120034 0.421442 1.023168 -0.029639 -0.053852 1 0 0 0 0 0 1 724235
-0.002489 -0.001187 0.120034 0.421679 1.023760 -0.029662 -0.053883 1 0 0 0 0 0 1 725216
-0.002489 -0.001187 0.120034 0.421915 1.024346 -0.029687 -0.053914 1 0 0 0 0 0 1 726215
-0.002489 -0.001187 0.120034 0.422170 1.024958 -0.029698 -0.053946 1 0 0 0 0 0 1 727232
-0.002489 -0.001187 0.120034 0.422415 1.025531 -0.029708 -0.053976 1 0 0 0 0 0 1 728215
-0.002489 -0.001187 0.120034 0.422660 1.026143 -0.029731 -0.054008 1 0 0 0 0 0 1 729229
-0.002489 -0.001187 0.120034 0.422900 1.026729 -0.029748 -0.054039 1 0 0 0 0 0 1 730213
-0.002489 -0.001187 0.120034 0.423149 1.027332 -0.029766 -0.054071 1 0 0 0 0 0 1 731229
-0.002489 -0.001187 0.120034 0.423396 1.027893 -0.029790 -0.054101 1 0 0 0 0 0 1 732212
-0.002489 -0.001187 0.120034 0.423635 1.028508 -0.029801 -0.054133 1 0 0 0 0 0 1 733214
-0.002489 -0.001187 0.120034 0.423885 1.029119 -0.029818 -0.054165 1 0 0 0 0 0 1 734239
-0.002489 -0.001187 0.120034 0.424127 1.029707 -0.029835 -0.054196 1 0 0 0 0 0 1 735230
-0.002489 -0.001187 0.120034 0.424375 1.030288 -0.029846 -0.054227 1 0 0 0 0 0 1 736228
-0.002489 -0.001187 0.120034 0.424613 1.030884 -0.029868 -0.054258 1 0 0 0 0 0 1 737214
-0.002489 -0.001187 0.120034 0.424853 1.031479 -0.029893 -0.054289 1 0 0 0 0 0 1 738229
-0.002489 -0.001187 0.120034 0.425088 1.032021 -0.029897 -0.054318 1 0 0 0 0 0 1 739148
-0.002489 -0.001187 0.120034 0.425330 1.032625 -0.029919 -0.054349 1 0 0 0 0 0 1 740146
-0.002489 -0.001187 0.120034 0.425576 1.033225 -0.029937 -0.054381 1 0 0 0 0 0 1 741155
-0.002489 -0.001187 0.120034 0.425818 1.033813 -0.029954 -0.054412 1 0 0 0 0 0 1 742145
-0.002489 -0.001187 0.120034 0.426065 1.034413 -0.029971 -0.054443 1 0 0 0 0 0 1 743155
-0.002489 -0.001187 0.120034 0.426303 1.034981 -0.029989 -0.054474 1 0 0 0 0 0 1 744145
-0.002489 -0.001187 0.120034 0.426554 1.035597 -0.030006 -0.054506 1 0 0 0 0 0 1 745154
-0.002489 -0.001187 0.120034 0.426796 1.036188 -0.030023 -0.054537 1 0 0 0 0 0 1 746145
-0.002489 -0.001187 0.120034 0.427045 1.036771 -0.030033 -0.054568 1 0 0 0 0 0 1 747146
-0.002489 -0.001187 0.120034 0.427288 1.037380 -0.030056 -0.054600 1 0 0 0 0 0 1 748154
-0.002489 -0.001187 0.120034 0.427530 1.037969 -0.030074 -0.054631 1 0 0 0 0 0 1 749145
-0.002489 -0.001187 0.120034 0.427769 1.038560 -0.030098 -0.054662 1 0 0 0 0 0 1 750154
-0.002489 -0.001187 0.120034 0.428021 1.039144 -0.030103 -0.054693 1 0 0 0 0 0 1 751145
-0.002489 -0.001187 0.120034 0.428269 1.039761 -0.030125 -0.054725 1 0 0 0 0 0 1 752165
-0.002489 -0.001187 0.120034 0.428525 1.040351 -0.030149 -0.054756 1 0 0 0 0 0 1 753162
-0.002489 -0.001187 0.120034 0.428756 1.040941 -0.030161 -0.054787 1 0 0 0 0 0 1 754151
-0.002489 -0.001187 0.120034 0.429003 1.041523 -0.030171 -0.054818 1 0 0 0 0 0 1 755150
-0.002489 -0.001187 0.120034 0.429240 1.042127 -0.030201 -0.054850 1 0 0 0 0 0 1 756165
-0.002489 -0.001187 0.120034 0.429489 1.042726 -0.030213 -0.054881 1 0 0 0 0 0 1 757159
-0.002489 -0.001187 0.120034 0.429737 1.043327 -0.030230 -0.054913 1 0 0 0 0 0 1 758169
-0.002489 -0.001187 0.120034 0.429977 1.043890 -0.030240 -0.054943 1 0 0 0 0 0 1 759136
-0.002489 -0.001187 0.120034 0.430225 1.044509 -0.030263 -0.054975 1 0 0 0 0 0 1 760162
-0.002489 -0.001187 0.120034 0.430469 1.045104 -0.030281 -0.055006 1 0 0 0 0 0 1 761162
-0.002489 -0.001187 0.120034 0.430705 1.045687 -0.030305 -0.055037 1 0 0 0 0 0 1 762158
-0.002489 -0.001187 0.120034 0.430961 1.046280 -0.030310 -0.055069 1 0 0 0 0 0 1 763163
-0.002489 -0.001187 0.120034 0.431203 1.046884 -0.030332 -0.055100 1 0 0 0 0 0 1 764162
-0.002489 -0.001187 0.120034 0.431447 1.047479 -0.030350 -0.055131 1 0 0 0 0 0 1 765162
-0.002489 -0.001187 0.120034 0.431694 1.048078 -0.030367 -0.055163 1 0 0 0 0 0 1 766170
-0.002489 -0.001187 0.120034 0.431941 1.048659 -0.030378 -0.055194 1 0 0 0 0 0 1 767168
-0.002489 -0.001187 0.120034 0.432174 1.049253 -0.030408 -0.055225 1 0 0 0 0 0 1 768166
-0.002489 -0.001187 0.120034 0.432426 1.049857 -0.030419 -0.055256 1 0 0 0 0 0 1 769168
-0.002489 -0.001187 0.120034 0.432669 1.050447 -0.030436 -0.055287 1 0 0 0 0 0 1 770160
-0.002489 -0.001187 0.120034 0.432919 1.051033 -0.030446 -0.055319 1 0 0 0 0 0 1 771166
-0.002489 -0.001187 0.120034 0.433159 1.051633 -0.030469 -0.055350 1 0 0 0 0 0 1 772160
-0.002489 -0.001187 0.120034 0.433415 1.052225 -0.030493 -0.055381 1 0 0 0 0 0 1 773160
-0.002489 -0.001187 0.120034 0.433635 1.052796 -0.030512 -0.055411 1 0 0 0 0 0 1 774132
-0.002489 -0.001187 0.120034 0.433896 1.053404 -0.030516 -0.055444 1 0 0 0 0 0 1 775162
-0.002489 -0.001187 0.120034 0.434138 1.054008 -0.030539 -0.055475 1 0 0 0 0 0 1 776161
-0.002489 -0.001187 0.120034 0.434382 1.054604 -0.030556 -0.055506 1 0 0 0 0 0 1 777162
-0.002489 -0.001187 0.120034 0.434630 1.055186 -0.030567 -0.055537 1 0 0 0 0 0 1 778162
-0.002489 -0.001187 0.120034 0.434872 1.055791 -0.030590 -0.055569 1 0 0 0 0 0 1 779163
-0.002489 -0.001187 0.120034 0.435108 1.056377 -0.030615 -0.055600 1 0 0 0 0 0 1 780162
-0.002489 -0.001187 0.120034 0.435359 1.056976 -0.030626 -0.055631 1 0 0 0 0 0 1 781159
-0.002489 -0.001187 0.120034 0.435607 1.057559 -0.030636 -0.055662 1 0 0 0 0 0 1 782159
-0.002489 -0.001187 0.120034 0.435850 1.058166 -0.030659 -0.055694 1 0 0 0 0 0 1 783163
-0.002489 -0.001187 0.120034 0.436086 1.058742 -0.030676 -0.055724 1 0 0 0 0 0 1 784131
-0.002489 -0.001187 0.120034 0.436339 1.059354 -0.030694 -0.055756 1 0 0 0 0 0 1 785162
-0.002489 -0.001187 0.120034 0.436578 1.059926 -0.030711 -0.055787 1 0 0 0 0 0 1 786159
-0.002489 -0.001187 0.120034 0.436827 1.060539 -0.030728 -0.055819 1 0 0 0 0 0 1 787162
-0.002489 -0.001187 0.120034 0.437072 1.061134 -0.030745 -0.055850 1 0 0 0 0 0 1 788161
-0.002489 -0.001187 0.120034 0.437316 1.061728 -0.030763 -0.055881 1 0 0 0 0 0 1 789160
-0.002489 -0.001187 0.120034 0.437565 1.062312 -0.030773 -0.055912 1 0 0 0 0 0 1 790164
-0.002489 -0.001187 0.120034 0.437806 1.062915 -0.030796 -0.055944 1 0 0 0 0 0 1 791162
-0.002489 -0.001187 0.120034 0.438051 1.063490 -0.030827 -0.055974 1 0 0 0 0 0 1 792148
-0.002489 -0.001187 0.120034 0.438295 1.064101 -0.030833 -0.056006 1 0 0 0 0 0 1 793159
-0.002489 -0.001187 0.120034 0.438542 1.064684 -0.030842 -0.056037 1 0 0 0 0 0 1 794159
-0.002489 -0.001187 0.120034 0.438785 1.065290 -0.030865 -0.056069 1 0 0 0 0 0 1 795162
-0.002489 -0.001187 0.120034 0.439029 1.065885 -0.030883 -0.056100 1 0 0 0 0 0 1 796162
-0.002489 -0.001187 0.120034 0.439273 1.066478 -0.030900 -0.056131 1 0 0 0 0 0 1 797160
-0.002489 -0.001187 0.120034 0.439514 1.067053 -0.030918 -0.056162 1 0 0 0 0 0 1 798163
-0.002489 -0.001187 0.120034 0.439754 1.067645 -0.030934 -0.056193 1 0 0 0 0 0 1 799130
-0.002489 -0.001187 0.120034 0.440006 1.068259 -0.030952 -0.056225 1 0 0 0 0 0 1 800160
-0.002489 -0.001187 0.120034 0.440251 1.068853 -0.030969 -0.056256 1 0 0 0 0 0 1 801161
-0.002489 -0.001187 0.120034 0.440499 1.069434 -0.030980 -0.056287 1 0 0 0 0 0 1 802158
-0.002489 -0.001187 0.120034 0.440741 1.070039 -0.031003 -0.056319 1 0 0 0 0 0 1 803160
-0.002489 -0.001187 0.120034 0.440973 1.070618 -0.031027 -0.056349 1 0 0 0 0 0 1 804147
-0.002489 -0.001187 0.120034 0.441227 1.071224 -0.031039 -0.056381 1 0 0 0 0 0 1 805155
-0.002489 -0.001187 0.120034 0.441473 1.071800 -0.031048 -0.056412 1 0 0 0 0 0 1 806144
-0.002489 -0.001187 0.120034 0.441717 1.072410 -0.031071 -0.056443 1 0 0 0 0 0 1 807153
-0.002489 -0.001187 0.120034 0.441959 1.072999 -0.031089 -0.056474 1 0 0 0 0 0 1 808144
-0.002489 -0.001187 0.120034 0.442206 1.073599 -0.031106 -0.056506 1 0 0 0 0 0 1 809153
-0.002489 -0.001187 0.120034 0.442443 1.074166 -0.031124 -0.056537 1 0 0 0 0 0 1 810143
-0.002489 -0.001187 0.120034 0.442694 1.074784 -0.031141 -0.056568 1 0 0 0 0 0 1 811153
-0.002489 -0.001187 0.120034 0.442936 1.075374 -0.031158 -0.056599 1 0 0 0 0 0 1 812143
-0.002489 -0.001187 0.120034 0.443183 1.075973 -0.031175 -0.056631 1 0 0 0 0 0 1 813152
-0.002489 -0.001187 0.120034 0.443441 1.076547 -0.031192 -0.056662 1 0 0 0 0 0 1 814143
-0.002489 -0.001187 0.120034 0.443675 1.077159 -0.031210 -0.056693 1 0 0 0 0 0 1 815153
-0.002489 -0.001187 0.120034 0.443908 1.077740 -0.031234 -0.056724 1 0 0 0 0 0 1 816143
-0.002489 -0.001187 0.120034 0.444165 1.078337 -0.031239 -0.056756 1 0 0 0 0 0 1 817155
-0.002489 -0.001187 0.120034 0.444405 1.078935 -0.031261 -0.056787 1 0 0 0 0 0 1 818143
-0.002489 -0.001187 0.120034 0.444652 1.079536 -0.031279 -0.056818 1 0 0 0 0 0 1 819153
-0.002489 -0.001187 0.120034 0.444896 1.080130 -0.031296 -0.056850 1 0 0 0 0 0 1 820153
-0.002489 -0.001187 0.120034 0.445142 1.080706 -0.031306 -0.056881 1 0 0 0 0 0 1 821143
-0.002489 -0.001187 0.120034 0.445378 1.081308 -0.031336 -0.056912 1 0 0 0 0 0 1 822155
-0.002489 -0.001187 0.120034 0.445628 1.081908 -0.031348 -0.056943 1 0 0 0 0 0 1 823151
-0.002489 -0.001187 0.120034 0.445875 1.082506 -0.031365 -0.056975 1 0 0 0 0 0 1 824156
-0.002489 -0.001187 0.120034 0.446123 1.083089 -0.031375 -0.057006 1 0 0 0 0 0 1 825157
-0.002489 -0.001187 0.120034 0.446365 1.083694 -0.031398 -0.057037 1 0 0 0 0 0 1 826158
-0.002489 -0.001187 0.120034 0.446611 1.084293 -0.031416 -0.057069 1 0 0 0 0 0 1 827165
-0.002489 -0.001187 0.120034 0.446844 1.084870 -0.031440 -0.057099 1 0 0 0 0 0 1 828151
-0.002489 -0.001187 0.120034 0.447101 1.085466 -0.031445 -0.057131 1 0 0 0 0 0 1 829162
-0.002489 -0.001187 0.120034 0.447336 1.086054 -0.031467 -0.057161 1 0 0 0 0 0 1 830133
-0.002489 -0.001187 0.120034 0.447588 1.086666 -0.031485 -0.057194 1 0 0 0 0 0 1 831162
-0.002489 -0.001187 0.120034 0.447832 1.087258 -0.031502 -0.057225 1 0 0 0 0 0 1 832159
-0.002489 -0.001187 0.120034 0.448080 1.087842 -0.031513 -0.057256 1 0 0 0 0 0 1 833161
-0.002489 -0.001187 0.120034 0.448325 1.088432 -0.031549 -0.057287 1 0 0 0 0 0 1 834157
-0.002489 -0.001187 0.120034 0.448567 1.089038 -0.031555 -0.057319 1 0 0 0 0 0 1 835160
-0.002489 -0.001187 0.120034 0.448808 1.089626 -0.031571 -0.057349 1 0 0 0 0 0 1 836147
-0.002489 -0.001187 0.120034 0.449059 1.090216 -0.031582 -0.057381 1 0 0 0 0 0 1 837161
-0.002489 -0.001187 0.120034 0.449300 1.090818 -0.031605 -0.057412 1 0 0 0 0 0 1 838157
-0.002489 -0.001187 0.120034 0.449545 1.091416 -0.031623 -0.057444 1 0 0 0 0 0 1 839162
-0.002489 -0.001187 0.120034 0.449781 1.092001 -0.031647 -0.057475 1 0 0 0 0 0 1 840161
-0.002489 -0.001187 0.120034 0.450036 1.092589 -0.031652 -0.057506 1 0 0 0 0 0 1 841159
-0.002489 -0.001187 0.120034 0.450278 1.093193 -0.031674 -0.057537 1 0 0 0 0 0 1 842158
-0.002489 -0.001187 0.120034 0.450522 1.093789 -0.031692 -0.057569 1 0 0 0 0 0 1 843159
-0.002489 -0.001187 0.120034 0.450767 1.094384 -0.031709 -0.057600 1 0 0 0 0 0 1 844161
-0.002489 -0.001187 0.120034 0.451015 1.094966 -0.031719 -0.057631 1 0 0 0 0 0 1 845160
-0.002489 -0.001187 0.120034 0.451248 1.095561 -0.031749 -0.057662 1 0 0 0 0 0 1 846159
-0.002489 -0.001187 0.120034 0.451500 1.096164 -0.031761 -0.057694 1 0 0 0 0 0 1 847160
-0.002489 -0.001187 0.120034 0.451748 1.096747 -0.031771 -0.057725 1 0 0 0 0 0 1 848160
-0.002489 -0.001187 0.120034 0.451989 1.097349 -0.031794 -0.057756 1 0 0 0 0 0 1 849157
-0.002489 -0.001187 0.120034 0.452234 1.097946 -0.031812 -0.057787 1 0 0 0 0 0 1 850160
-0.002489 -0.001187 0.120034 0.452479 1.098541 -0.031829 -0.057819 1 0 0 0 0 0 1 851161
-0.002489 -0.001187 0.120034 0.452715 1.099124 -0.031853 -0.057850 1 0 0 0 0 0 1 852158
-0.002489 -0.001187 0.120034 0.452970 1.099715 -0.031858 -0.057881 1 0 0 0 0 0 1 853160
-0.002489 -0.001187 0.120034 0.453225 1.100317 -0.031887 -0.057912 1 0 0 0 0 0 1 854160
-0.002489 -0.001187 0.120034 0.453459 1.100914 -0.031899 -0.057944 1 0 0 0 0 0 1 855160
-0.002489 -0.001187 0.120034 0.453706 1.101497 -0.031909 -0.057975 1 0 0 0 0 0 1 856160
-0.002489 -0.001187 0.120034 0.453946 1.102099 -0.031932 -0.058006 1 0 0 0 0 0 1 857156
-0.002489 -0.001187 0.120034 0.454183 1.102687 -0.031957 -0.058037 1 0 0 0 0 0 1 858159
-0.002489 -0.001187 0.120034 0.454434 1.103288 -0.031968 -0.058068 1 0 0 0 0 0 1 859159
-0.002489 -0.001187 0.120034 0.454683 1.103871 -0.031978 -0.058100 1 0 0 0 0 0 1 860159
-0.002489 -0.001187 0.120034 0.454924 1.104475 -0.032000 -0.058131 1 0 0 0 0 0 1 861158
-0.002489 -0.001187 0.120034 0.455169 1.105070 -0.032018 -0.058162 1 0 0 0 0 0 1 862158
-0.002489 -0.001187 0.120034 0.455411 1.105658 -0.032035 -0.058193 1 0 0 0 0 0 1 863149
-0.002489 -0.001187 0.120034 0.455653 1.106237 -0.032053 -0.058225 1 0 0 0 0 0 1 864158
-0.002489 -0.001187 0.120034 0.455901 1.106848 -0.032070 -0.058256 1 0 0 0 0 0 1 865157
-0.002489 -0.001187 0.120034 0.456147 1.107444 -0.032087 -0.058287 1 0 0 0 0 0 1 866158
-0.002489 -0.001187 0.120034 0.456392 1.108040 -0.032104 -0.058319 1 0 0 0 0 0 1 867160
-0.002489 -0.001187 0.120034 0.456639 1.108621 -0.032115 -0.058350 1 0 0 0 0 0 1 868158
-0.002489 -0.001187 0.120034 0.456873 1.109218 -0.032145 -0.058381 1 0 0 0 0 0 1 869161
-0.002489 -0.001187 0.120034 0.457122 1.109814 -0.032157 -0.058412 1 0 0 0 0 0 1 870150
-0.002489 -0.001187 0.120034 0.457367 1.110409 -0.032173 -0.058443 1 0 0 0 0 0 1 871151
-0.002489 -0.001187 0.120034 0.457617 1.110995 -0.032184 -0.058475 1 0 0 0 0 0 1 872157
-0.002489 -0.001187 0.120034 0.457858 1.111599 -0.032207 -0.058506 1 0 0 0 0 0 1 873157
-0.002489 -0.001187 0.120034 0.458114 1.112189 -0.032231 -0.058537 1 0 0 0 0 0 1 874153
-0.002489 -0.001187 0.120034 0.458346 1.112781 -0.032243 -0.058568 1 0 0 0 0 0 1 875145
-0.002489 -0.001187 0.120034 0.458586 1.113358 -0.032260 -0.058600 1 0 0 0 0 0 1 876151
-0.002489 -0.001187 0.120034 0.458833 1.113965 -0.032276 -0.058630 1 0 0 0 0 0 1 877143
-0.002489 -0.001187 0.120034 0.459080 1.114564 -0.032294 -0.058662 1 0 0 0 0 0 1 878150
-0.002489 -0.001187 0.120034 0.459347 1.115194 -0.032306 -0.058696 1 0 0 0 0 0 1 879230
-0.002489 -0.001187 0.120034 0.459587 1.115795 -0.032328 -0.058727 1 0 0 0 0 0 1 880224
-0.002489 -0.001187 0.120034 0.459827 1.116380 -0.032346 -0.058757 1 0 0 0 0 0 1 881207
-0.002489 -0.001187 0.120034 0.460067 1.116973 -0.032371 -0.058789 1 0 0 0 0 0 1 882221
-0.002489 -0.001187 0.120034 0.460303 1.117517 -0.032374 -0.058818 1 0 0 0 0 0 1 883143
-0.002489 -0.001187 0.120034 0.460547 1.118126 -0.032396 -0.058849 1 0 0 0 0 0 1 884150
-0.002489 -0.001187 0.120034 0.460789 1.118716 -0.032414 -0.058880 1 0 0 0 0 0 1 885142
-0.002489 -0.001187 0.120034 0.461035 1.119314 -0.032431 -0.058912 1 0 0 0 0 0 1 886148
-0.002489 -0.001187 0.120034 0.461284 1.119896 -0.032442 -0.058943 1 0 0 0 0 0 1 887149
-0.002489 -0.001187 0.120034 0.461515 1.120487 -0.032471 -0.058974 1 0 0 0 0 0 1 888141
-0.002489 -0.001187 0.120034 0.461768 1.121094 -0.032483 -0.059006 1 0 0 0 0 0 1 889149
-0.002489 -0.001187 0.120034 0.462011 1.121684 -0.032500 -0.059037 1 0 0 0 0 0 1 890140
-0.002489 -0.001187 0.120034 0.462262 1.122271 -0.032510 -0.059068 1 0 0 0 0 0 1 891149
-0.002489 -0.001187 0.120034 0.462501 1.122871 -0.032533 -0.059099 1 0 0 0 0 0 1 892141
-0.002489 -0.001187 0.120034 0.462752 1.123459 -0.032565 -0.059131 1 0 0 0 0 0 1 893149
-0.002489 -0.001187 0.120034 0.462990 1.124057 -0.032570 -0.059162 1 0 0 0 0 0 1 894140
-0.002489 -0.001187 0.120034 0.463241 1.124646 -0.032580 -0.059193 1 0 0 0 0 0 1 895150
-0.002489 -0.001187 0.120034 0.463480 1.125246 -0.032603 -0.059224 1 0 0 0 0 0 1 896143
-0.002489 -0.001187 0.120034 0.463730 1.125855 -0.032621 -0.059256 1 0 0 0 0 0 1 897166
-0.002489 -0.001187 0.120034 0.463976 1.126453 -0.032638 -0.059288 1 0 0 0 0 0 1 898172
-0.002489 -0.001187 0.120034 0.464218 1.127021 -0.032648 -0.059318 1 0 0 0 0 0 1 899148
-0.002489 -0.001187 0.120034 0.464452 1.127617 -0.032678 -0.059349 1 0 0 0 0 0 1 900149
-0.002489 -0.001187 0.120034 0.464706 1.128225 -0.032690 -0.059381 1 0 0 0 0 0 1 901159
-0.002489 -0.001187 0.120034 0.464949 1.128815 -0.032707 -0.059412 1 0 0 0 0 0 1 902150
-0.002489 -0.001187 0.120034 0.465199 1.129402 -0.032717 -0.059443 1 0 0 0 0 0 1 903159
-0.002489 -0.001187 0.120034 0.465441 1.130007 -0.032740 -0.059475 1 0 0 0 0 0 1 904161
-0.002489 -0.001187 0.120034 0.465684 1.130600 -0.032758 -0.059506 1 0 0 0 0 0 1 905157
-0.002489 -0.001187 0.120034 0.465921 1.131186 -0.032782 -0.059537 1 0 0 0 0 0 1 906158
-0.002489 -0.001187 0.120034 0.466175 1.131774 -0.032787 -0.059568 1 0 0 0 0 0 1 907156
-0.002489 -0.001187 0.120034 0.466418 1.132379 -0.032809 -0.059600 1 0 0 0 0 0 1 908156
-0.002489 -0.001187 0.120034 0.466663 1.132975 -0.032827 -0.059631 1 0 0 0 0 0 1 909158
-0.002489 -0.001187 0.120034 0.466907 1.133570 -0.032844 -0.059662 1 0 0 0 0 0 1 910158
-0.002489 -0.001187 0.120034 0.467156 1.134153 -0.032855 -0.059694 1 0 0 0 0 0 1 911160
-0.002489 -0.001187 0.120034 0.467389 1.134749 -0.032885 -0.059725 1 0 0 0 0 0 1 912162
-0.002489 -0.001187 0.120034 0.467640 1.135351 -0.032896 -0.059756 1 0 0 0 0 0 1 913161
-0.002489 -0.001187 0.120034 0.467885 1.135944 -0.032913 -0.059787 1 0 0 0 0 0 1 914157
-0.002489 -0.001187 0.120034 0.468146 1.136524 -0.032930 -0.059818 1 0 0 0 0 0 1 915159
-0.002489 -0.001187 0.120034 0.468376 1.137130 -0.032947 -0.059850 1 0 0 0 0 0 1 916157
-0.002489 -0.001187 0.120034 0.468619 1.137723 -0.032965 -0.059881 1 0 0 0 0 0 1 917154
-0.002489 -0.001187 0.120034 0.468859 1.138298 -0.032982 -0.059912 1 0 0 0 0 0 1 918156
-0.002489 -0.001187 0.120034 0.469108 1.138910 -0.032999 -0.059943 1 0 0 0 0 0 1 919157
-0.002489 -0.001187 0.120034 0.469353 1.139506 -0.033016 -0.059975 1 0 0 0 0 0 1 920158
-0.002489 -0.001187 0.120034 0.469597 1.140099 -0.033033 -0.060006 1 0 0 0 0 0 1 921156
-0.002489 -0.001187 0.120034 0.469845 1.140682 -0.033044 -0.060037 1 0 0 0 0 0 1 922157
-0.002489 -0.001187 0.120034 0.470079 1.141277 -0.033074 -0.060068 1 0 0 0 0 0 1 923157
-0.002489 -0.001187 0.120034 0.470322 1.141860 -0.033085 -0.060099 1 0 0 0 0 0 1 924124
-0.002489 -0.001187 0.120034 0.470575 1.142474 -0.033102 -0.060131 1 0 0 0 0 0 1 925156
-0.002489 -0.001187 0.120034 0.470822 1.143055 -0.033113 -0.060162 1 0 0 0 0 0 1 926154
-0.002489 -0.001187 0.120034 0.471084 1.143707 -0.033137 -0.060196 1 0 0 0 0 0 1 927234
-0.002489 -0.001187 0.120034 0.471327 1.144299 -0.033155 -0.060227 1 0 0 0 0 0 1 928230
-0.002489 -0.001187 0.120034 0.471564 1.144876 -0.033172 -0.060257 1 0 0 0 0 0 1 929200
-0.002489 -0.001187 0.120034 0.471804 1.145449 -0.033189 -0.060289 1 0 0 0 0 0 1 930200
-0.002489 -0.001187 0.120034 0.472059 1.146075 -0.033206 -0.060321 1 0 0 0 0 0 1 931225
-0.002489 -0.001187 0.120034 0.472298 1.146657 -0.033223 -0.060351 1 0 0 0 0 0 1 932201
-0.002489 -0.001187 0.120034 0.472542 1.147250 -0.033240 -0.060382 1 0 0 0 0 0 1 933200
-0.002489 -0.001187 0.120034 0.472790 1.147833 -0.033251 -0.060414 1 0 0 0 0 0 1 934200
-0.002489 -0.001187 0.120034 0.473036 1.148425 -0.033287 -0.060445 1 0 0 0 0 0 1 935200
-0.002489 -0.001187 0.120034 0.473277 1.149031 -0.033294 -0.060476 1 0 0 0 0 0 1 936202
-0.002489 -0.001187 0.120034 0.473528 1.149643 -0.033310 -0.060508 1 0 0 0 0 0 1 937231
-0.002489 -0.001187 0.120034 0.473776 1.150225 -0.033321 -0.060539 1 0 0 0 0 0 1 938230
-0.002489 -0.001187 0.120034 0.474019 1.150832 -0.033344 -0.060571 1 0 0 0 0 0 1 939235
-0.002489 -0.001187 0.120034 0.474262 1.151424 -0.033361 -0.060602 1 0 0 0 0 0 1 940229
-0.002489 -0.001187 0.120034 0.474507 1.152019 -0.033379 -0.060633 1 0 0 0 0 0 1 941231
-0.002489 -0.001187 0.120034 0.474745 1.152589 -0.033396 -0.060664 1 0 0 0 0 0 1 942225
-0.002489 -0.001187 0.120034 0.474996 1.153205 -0.033413 -0.060696 1 0 0 0 0 0 1 943234
-0.002489 -0.001187 0.120034 0.475239 1.153798 -0.033430 -0.060727 1 0 0 0 0 0 1 944228
-0.002489 -0.001187 0.120034 0.475477 1.154376 -0.033447 -0.060757 1 0 0 0 0 0 1 945201
-0.002489 -0.001187 0.120034 0.475725 1.154957 -0.033458 -0.060789 1 0 0 0 0 0 1 946199
-0.002489 -0.001187 0.120034 0.475964 1.155566 -0.033488 -0.060821 1 0 0 0 0 0 1 947223
-0.002489 -0.001187 0.120034 0.476210 1.156156 -0.033499 -0.060851 1 0 0 0 0 0 1 948202
-0.002489 -0.001187 0.120034 0.476458 1.156737 -0.033509 -0.060882 1 0 0 0 0 0 1 949199
-0.002489 -0.001187 0.120034 0.476705 1.157355 -0.033532 -0.060914 1 0 0 0 0 0 1 950222
-0.002489 -0.001187 0.120034 0.476946 1.157942 -0.033550 -0.060945 1 0 0 0 0 0 1 951207
-0.002489 -0.001187 0.120034 0.477195 1.158548 -0.033568 -0.060977 1 0 0 0 0 0 1 952227
-0.002489 -0.001187 0.120034 0.477435 1.159130 -0.033585 -0.061008 1 0 0 0 0 0 1 953208
-0.002489 -0.001187 0.120034 0.477691 1.159710 -0.033609 -0.061039 1 0 0 0 0 0 1 954223
-0.002489 -0.001187 0.120034 0.477930 1.160326 -0.033620 -0.061071 1 0 0 0 0 0 1 955227
-0.002489 -0.001187 0.120034 0.478173 1.160920 -0.033637 -0.061102 1 0 0 0 0 0 1 956223
-0.002489 -0.001187 0.120034 0.478423 1.161505 -0.033647 -0.061133 1 0 0 0 0 0 1 957229
-0.002489 -0.001187 0.120034 0.478662 1.162105 -0.033670 -0.061164 1 0 0 0 0 0 1 958221
-0.002489 -0.001187 0.120034 0.478903 1.162692 -0.033688 -0.061195 1 0 0 0 0 0 1 959208
-0.002489 -0.001187 0.120034 0.479143 1.163285 -0.033712 -0.061227 1 0 0 0 0 0 1 960221
-0.002489 -0.001187 0.120034 0.479394 1.163866 -0.033717 -0.061257 1 0 0 0 0 0 1 961206
-0.002489 -0.001187 0.120034 0.479640 1.164480 -0.033739 -0.061289 1 0 0 0 0 0 1 962222
-0.002489 -0.001187 0.120034 0.479881 1.165067 -0.033757 -0.061320 1 0 0 0 0 0 1 963208
-0.002489 -0.001187 0.120034 0.480129 1.165668 -0.033774 -0.061352 1 0 0 0 0 0 1 964220
-0.002489 -0.001187 0.120034 0.480373 1.166241 -0.033784 -0.061382 1 0 0 0 0 0 1 965205
-0.002489 -0.001187 0.120034 0.480610 1.166846 -0.033815 -0.061414 1 0 0 0 0 0 1 966221
-0.002489 -0.001187 0.120034 0.480842 1.167402 -0.033825 -0.061443 1 0 0 0 0 0 1 967143
-0.002489 -0.001187 0.120034 0.481089 1.168000 -0.033842 -0.061474 1 0 0 0 0 0 1 968148
-0.002489 -0.001187 0.120034 0.481335 1.168577 -0.033852 -0.061505 1 0 0 0 0 0 1 969139
-0.002489 -0.001187 0.120034 0.481576 1.169181 -0.033875 -0.061537 1 0 0 0 0 0 1 970138
-0.002489 -0.001187 0.120034 0.481815 1.169773 -0.033900 -0.061568 1 0 0 0 0 0 1 971148
-0.002489 -0.001187 0.120034 0.482064 1.170368 -0.033911 -0.061599 1 0 0 0 0 0 1 972138
-0.002489 -0.001187 0.120034 0.482315 1.170957 -0.033921 -0.061631 1 0 0 0 0 0 1 973148
-0.002489 -0.001187 0.120034 0.482554 1.171555 -0.033944 -0.061662 1 0 0 0 0 0 1 974138
-0.002489 -0.001187 0.120034 0.482813 1.172153 -0.033968 -0.061693 1 0 0 0 0 0 1 975147
-0.002489 -0.001187 0.120034 0.483045 1.172745 -0.033980 -0.061724 1 0 0 0 0 0 1 976139
-0.002489 -0.001187 0.120034 0.483294 1.173332 -0.033990 -0.061756 1 0 0 0 0 0 1 977147
-0.002489 -0.001187 0.120034 0.483525 1.173922 -0.034020 -0.061787 1 0 0 0 0 0 1 978139
-0.002489 -0.001187 0.120034 0.483778 1.174530 -0.034032 -0.061818 1 0 0 0 0 0 1 979147
-0.002489 -0.001187 0.120034 0.484025 1.175107 -0.034042 -0.061849 1 0 0 0 0 0 1 980138
-0.002489 -0.001187 0.120034 0.484271 1.175723 -0.034065 -0.061881 1 0 0 0 0 0 1 981157
-0.002489 -0.001187 0.120034 0.484516 1.176320 -0.034083 -0.061912 1 0 0 0 0 0 1 982160
-0.002489 -0.001187 0.120034 0.484749 1.176896 -0.034107 -0.061943 1 0 0 0 0 0 1 983145
-0.002489 -0.001187 0.120034 0.485002 1.177481 -0.034111 -0.061974 1 0 0 0 0 0 1 984138
-0.002489 -0.001187 0.120034 0.485249 1.178098 -0.034134 -0.062006 1 0 0 0 0 0 1 985158
-0.002489 -0.001187 0.120034 0.485489 1.178682 -0.034151 -0.062037 1 0 0 0 0 0 1 986139
-0.002489 -0.001187 0.120034 0.485738 1.179287 -0.034169 -0.062068 1 0 0 0 0 0 1 987158
-0.002489 -0.001187 0.120034 0.485978 1.179850 -0.034179 -0.062099 1 0 0 0 0 0 1 988125
-0.002489 -0.001187 0.120034 0.486219 1.180462 -0.034209 -0.062131 1 0 0 0 0 0 1 989154
-0.002489 -0.001187 0.120034 0.486470 1.181065 -0.034221 -0.062162 1 0 0 0 0 0 1 990154
-0.002489 -0.001187 0.120034 0.486715 1.181661 -0.034238 -0.062193 1 0 0 0 0 0 1 991156
-0.002489 -0.001187 0.120034 0.486963 1.182241 -0.034248 -0.062225 1 0 0 0 0 0 1 992153
-0.002489 -0.001187 0.120034 0.487205 1.182846 -0.034271 -0.062256 1 0 0 0 0 0 1 993154
-0.002489 -0.001187 0.120034 0.487449 1.183441 -0.034289 -0.062287 1 0 0 0 0 0 1 994154
-0.002489 -0.001187 0.120034 0.487700 1.184028 -0.034320 -0.062319 1 0 0 0 0 0 1 995162
-0.002489 -0.001187 0.120034 0.487943 1.184618 -0.034319 -0.062350 1 0 0 0 0 0 1 996158
-0.002489 -0.001187 0.120034 0.488184 1.185223 -0.034340 -0.062381 1 0 0 0 0 0 1 997158
-0.002489 -0.001187 0.120034 0.488428 1.185818 -0.034358 -0.062412 1 0 0 0 0 0 1 998157
-0.002489 -0.001187 0.120034 0.488672 1.186411 -0.034375 -0.062443 1 0 0 0 0 0 1 999155
-0.002489 -0.001187 0.120034 0.488920 1.186992 -0.034386 -0.062475 1 0 0 0 0 0 2 154
-0.002489 -0.001187 0.120034 -0.063617 -0.031042 -0.034413 -0.062500 0 0 0 0 0 0 2 1154
-0.002489 -0.001187 0.120034 -0.063610 -0.031034 -0.034407 -0.062500 0 0 0 0 0 0 2 2153
-0.002489 -0.001187 0.120034 -0.063610 -0.031033 -0.034407 -0.062500 0 0 0 0 0 0 2 3151
-0.002489 -0.001187 0.120034 -0.063606 -0.031044 -0.034400 -0.062500 0 0 0 0 0 0 2 4155
-0.002489 -0.001187 0.120034 -0.063609 -0.031034 -0.034406 -0.062500 0 0 0 0 0 0 2 5147
-0.002489 -0.001187 0.120034 -0.063609 -0.031033 -0.034406 -0.062500 0 0 0 0 0 0 2 6154
-0.002489 -0.001187 0.120034 -0.063617 -0.031041 -0.034413 -0.062500 0 0 0 0 0 0 2 7156
-0.002502 -0.001201 0.120023 0.100453 0.144101 0.119970 -0.062500 0 0 0 0 0 0 2 8153
-0.002503 -0.001226 0.120030 -0.032923 0.313122 -0.099663 -0.062500 0 0 0 0 0 0 2 9152
-0.002503 -0.001239 0.120032 -0.054198 0.166330 -0.068243 -0.062500 0 0 0 0 0 0 2 10154
-0.002511 -0.001277 0.120032 0.032238 0.481047 -0.036270 -0.062500 0 0 0 0 0 0 2 11152
-0.002515 -0.001296 0.120032 -0.007780 0.265359 -0.032548 -0.062500 0 0 0 0 0 0 2 12154
-0.002511 -0.001324 0.120042 -0.105324 0.358707 -0.176133 -0.062500 0 0 0 0 0 0 2 13151
-0.002509 -0.001337 0.120046 -0.093993 0.186204 -0.105723 -0.062500 0 0 0 0 0 0 2 14123
-0.002521 -0.001358 0.120036 0.082426 0.253329 0.085476 -0.062500 0 0 0 0 0 0 2 15223
-0.002527 -0.001368 0.120033 0.025362 0.128227 0.023847 -0.062500 0 0 0 0 0 0 2 16226
-0.002525 -0.001392 0.120042 -0.087553 0.288230 -0.154225 -0.062500 0 0 0 0 0 0 2 17199
-0.002523 -0.001403 0.120045 -0.084842 0.150809 -0.097194 -0.062500 0 0 0 0 0 0 2 18198
-0.002523 -0.001409 0.120046 -0.076837 0.060737 -0.065517 -0.062500 0 0 0 0 0 0 2 19225
-0.002522 -0.001412 0.120046 -0.071913 0.013731 -0.053339 -0.062500 0 0 0 0 0 0 2 20218
-0.002522 -0.001414 0.120047 -0.069290 -0.009941 -0.048997 -0.062500 0 0 0 0 0 0 2 21232
-0.002517 -0.001433 0.120057 -0.137096 0.217188 -0.191093 -0.062500 0 0 0 0 0 0 2 22227
-0.002527 -0.001456 0.120049 0.053868 0.289710 0.034596 -0.062500 0 0 0 0 0 0 2 23232
-0.002532 -0.001467 0.120047 0.010117 0.148389 -0.004457 -0.062500 0 0 0 0 0 0 2 24225
-0.002529 -0.001491 0.120056 -0.099918 0.298747 -0.173279 -0.062500 0 0 0 0 0 0 2 25234
-0.002527 -0.001503 0.120059 -0.093325 0.156068 -0.113208 -0.062500 0 0 0 0 0 0 2 26218
-0.002534 -0.001541 0.120060 0.011192 0.477154 -0.068641 -0.062500 0 0 0 0 0 0 2 27223
-0.002537 -0.001560 0.120060 -0.020648 0.263401 -0.061700 -0.062500 0 0 0 0 0 0 2 28232
-0.002539 -0.001569 0.120060 -0.044909 0.119080 -0.060286 -0.062500 0 0 0 0 0 0 2 29198
-0.002539 -0.001574 0.120060 -0.057865 0.043181 -0.059921 -0.062500 0 0 0 0 0 0 2 30198
-0.002552 -0.001590 0.120049 0.099264 0.179306 0.095570 -0.062500 0 0 0 0 0 0 2 31220
-0.002554 -0.001616 0.120055 -0.053260 0.328654 -0.123232 -0.062500 0 0 0 0 0 0 2 32199
-0.002554 -0.001629 0.120057 -0.075969 0.171869 -0.092693 -0.062500 0 0 0 0 0 0 2 33223
-0.002555 -0.001636 0.120058 -0.082257 0.070537 -0.071478 -0.062500 0 0 0 0 0 0 2 34196
-0.002567 -0.001653 0.120047 0.078902 0.192028 0.092512 -0.062500 0 0 0 0 0 0 2 35191
-0.002574 -0.001661 0.120043 0.013671 0.096605 0.019679 -0.062500 0 0 0 0 0 0 2 36223
-0.002577 -0.001665 0.120042 -0.034349 0.032714 -0.018678 -0.062500 0 0 0 0 0 0 2 37204
-0.002579 -0.001668 0.120042 -0.060190 -0.001054 -0.033318 -0.062500 0 0 0 0 0 0 2 38221
-0.002587 -0.001700 0.120041 0.020842 0.395557 -0.025688 -0.062500 0 0 0 0 0 0 2 39227
-0.002591 -0.001717 0.120040 -0.028476 0.220663 -0.033632 -0.062500 0 0 0 0 0 0 2 40221
-0.002593 -0.001725 0.120040 -0.059165 0.096348 -0.037576 -0.062500 0 0 0 0 0 0 2 41204
-0.002606 -0.001743 0.120029 0.088066 0.204520 0.116771 -0.062500 0 0 0 0 0 0 2 42219
-0.002613 -0.001751 0.120025 0.015810 0.102512 0.040234 -0.062500 0 0 0 0 0 0 2 43224
-0.002611 -0.001774 0.120034 -0.105037 0.274979 -0.142025 -0.062500 0 0 0 0 0 0 2 44220
-0.002610 -0.001786 0.120037 -0.106248 0.142747 -0.087497 -0.062500 0 0 0 0 0 0 2 45201
-0.002622 -0.001805 0.120027 0.063168 0.229240 0.099238 -0.062500 0 0 0 0 0 0 2 46218
-0.002629 -0.001814 0.120023 0.003094 0.114947 0.035002 -0.062500 0 0 0 0 0 0 2 47223
-0.002626 -0.001838 0.120032 -0.111501 0.281317 -0.142696 -0.062500 0 0 0 0 0 0 2 48216
-0.002625 -0.001849 0.120035 -0.109495 0.145897 -0.086727 -0.062500 0 0 0 0 0 0 2 49202
-0.002637 -0.001868 0.120025 0.061443 0.230663 0.100684 -0.062500 0 0 0 0 0 0 2 50221
-0.002643 -0.001878 0.120022 0.002237 0.115692 0.036520 -0.062500 0 0 0 0 0 0 2 51138
-0.002641 -0.001901 0.120031 -0.111946 0.281845 -0.140961 -0.062500 0 0 0 0 0 0 2 52145
-0.002652 -0.001926 0.120023 0.048537 0.317999 0.071273 -0.062500 0 0 0 0 0 0 2 53135
-0.002658 -0.001939 0.120020 -0.007600 0.160361 0.026201 -0.062500 0 0 0 0 0 0 2 54135
-0.002661 -0.001945 0.120019 -0.050185 0.063400 -0.001435 -0.062500 0 0 0 0 0 0 2 55145
-0.002669 -0.001980 0.120017 0.020607 0.426665 0.002263 -0.062500 0 0 0 0 0 0 2 56136
-0.002674 -0.001998 0.120017 -0.028530 0.235776 -0.008537 -0.062500 0 0 0 0 0 0 2 57144
-0.002676 -0.002006 0.120017 -0.061635 0.103003 -0.013626 -0.062500 0 0 0 0 0 0 2 58136
-0.002677 -0.002011 0.120017 -0.079076 0.032830 -0.015566 -0.062500 0 0 0 0 0 0 2 59145
-0.002672 -0.002031 0.120027 -0.157254 0.237644 -0.158039 -0.062500 0 0 0 0 0 0 2 60147
-0.002682 -0.002055 0.120019 0.027799 0.296197 0.067697 -0.062500 0 0 0 0 0 0 2 61135
-0.002687 -0.002067 0.120016 -0.018070 0.149416 0.027109 -0.062500 0 0 0 0 0 0 2 62144
-0.002690 -0.002073 0.120015 -0.055431 0.057924 0.001006 -0.062500 0 0 0 0 0 0 2 63136
-0.002698 -0.002108 0.120014 0.017767 0.423951 0.006016 -0.062500 0 0 0 0 0 0 2 64141
-0.002703 -0.002125 0.120014 -0.029978 0.234439 -0.004975 -0.062500 0 0 0 0 0 0 2 65146
-0.002705 -0.002134 0.120013 -0.068055 0.101799 -0.010197 -0.062500 0 0 0 0 0 0 2 66156
-0.002706 -0.002138 0.120013 -0.085135 0.031963 -0.012171 -0.062500 0 0 0 0 0 0 2 67140
-0.002719 -0.002154 0.120002 0.069076 0.169866 0.144161 -0.062500 0 0 0 0 0 0 2 68149
-0.002726 -0.002161 0.119998 0.000994 0.084084 0.067349 -0.062500 0 0 0 0 0 0 2 69151
-0.002724 -0.002184 0.120007 -0.117883 0.265534 -0.113860 -0.062500 0 0 0 0 0 0 2 70159
-0.002723 -0.002195 0.120010 -0.118012 0.136750 -0.060037 -0.062500 0 0 0 0 0 0 2 71124
-0.002734 -0.002214 0.120000 0.051365 0.224102 0.127545 -0.062500 0 0 0 0 0 0 2 72152
-0.002741 -0.002223 0.119996 -0.008126 0.111292 0.062612 -0.062500 0 0 0 0 0 0 2 73151
-0.002744 -0.002228 0.119995 -0.053102 0.038529 0.026958 -0.062500 0 0 0 0 0 0 2 74149
-0.002740 -0.002249 0.120005 -0.146826 0.240993 -0.127877 -0.062500 0 0 0 0 0 0 2 75153
-0.002738 -0.002259 0.120008 -0.132801 0.124180 -0.063871 -0.062500 0 0 0 0 0 0 2 76151
-0.002749 -0.002278 0.119998 0.043821 0.217580 0.127540 -0.062500 0 0 0 0 0 0 2 77151
-0.002755 -0.002287 0.119994 -0.011931 0.108043 0.063792 -0.062500 0 0 0 0 0 0 2 78122
-0.002758 -0.002292 0.119993 -0.055005 0.036918 0.028556 -0.062500 0 0 0 0 0 0 2 79175
-0.002767 -0.002326 0.119992 -0.004249 0.411302 0.031577 -0.062500 0 0 0 0 0 0 2 80169
-0.002771 -0.002343 0.119991 -0.058966 0.224811 0.018785 -0.062500 0 0 0 0 0 0 2 81165
-0.002773 -0.002352 0.119991 -0.092026 0.095268 0.012832 -0.062500 0 0 0 0 0 0 2 82167
-0.002774 -0.002356 0.119991 -0.109427 0.026714 0.010584 -0.062500 0 0 0 0 0 0 2 83162
-0.002775 -0.002358 0.119991 -0.118249 -0.007963 0.009779 -0.062500 0 0 0 0 0 0 2 84160
-0.002770 -0.002378 0.120001 -0.192149 0.215686 -0.131209 -0.062500 0 0 0 0 0 0 2 85161
-0.002780 -0.002401 0.119993 -0.005352 0.282081 0.095125 -0.062500 0 0 0 0 0 0 2 86161
-0.002785 -0.002412 0.119990 -0.049841 0.140157 0.053841 -0.062500 0 0 0 0 0 0 2 87164
-0.002787 -0.002418 0.119989 -0.086479 0.051084 0.027406 -0.062500 0 0 0 0 0 0 2 88161
-0.002801 -0.002434 0.119978 0.055973 0.177098 0.174873 -0.062500 0 0 0 0 0 0 2 89143
-0.002808 -0.002443 0.119974 -0.017827 0.085872 0.094160 -0.062500 0 0 0 0 0 0 2 90161
-0.002806 -0.002465 0.119982 -0.139667 0.265113 -0.087603 -0.062500 0 0 0 0 0 0 2 91162
-0.002805 -0.002477 0.119985 -0.141235 0.134507 -0.034727 -0.062500 0 0 0 0 0 0 2 92161
-0.002805 -0.002482 0.119986 -0.135356 0.047841 -0.004780 -0.062500 0 0 0 0 0 0 2 93160
-0.002817 -0.002498 0.119975 0.030868 0.175057 0.164856 -0.062500 0 0 0 0 0 0 2 94164
-0.002818 -0.002525 0.119982 -0.100036 0.326069 -0.048337 -0.062500 0 0 0 0 0 0 2 95163
-0.002818 -0.002538 0.119984 -0.119585 0.166912 -0.018426 -0.062500 0 0 0 0 0 0 2 96162
-0.002818 -0.002545 0.119984 -0.124224 0.064323 0.002322 -0.062500 0 0 0 0 0 0 2 97163
-0.002818 -0.002548 0.119985 -0.125851 0.010922 0.010562 -0.062500 0 0 0 0 0 0 2 98141
-0.002831 -0.002563 0.119974 0.030099 0.153895 0.171756 -0.062500 0 0 0 0 0 0 2 99162
-0.002832 -0.002589 0.119980 -0.103218 0.314433 -0.044394 -0.062500 0 0 0 0 0 0 2 100161
-0.002832 -0.002602 0.119982 -0.124004 0.159852 -0.015730 -0.062500 0 0 0 0 0 0 2 101157
-0.002833 -0.002609 0.119982 -0.129248 0.059565 0.004577 -0.062500 0 0 0 0 0 0 2 102161
-0.002840 -0.002644 0.119981 -0.038575 0.421054 0.031139 -0.062500 0 0 0 0 0 0 2 103161
-0.002843 -0.002661 0.119981 -0.076321 0.229448 0.025200 -0.062500 0 0 0 0 0 0 2 104158
-0.002845 -0.002670 0.119981 -0.103567 0.096317 0.021501 -0.062500 0 0 0 0 0 0 2 105165
-0.002859 -0.002688 0.119970 0.044078 0.198030 0.178596 -0.062500 0 0 0 0 0 0 2 106153
-0.002865 -0.002697 0.119966 -0.026644 0.095165 0.100768 -0.062500 0 0 0 0 0 0 2 107166
-0.002869 -0.002701 0.119964 -0.077412 0.027377 0.060393 -0.062500 0 0 0 0 0 0 2 108162
-0.002865 -0.002722 0.119974 -0.174262 0.233250 -0.094619 -0.062500 0 0 0 0 0 0 2 109161
-0.002863 -0.002732 0.119977 -0.161699 0.116956 -0.031961 -0.062500 0 0 0 0 0 0 2 110165
-0.002875 -0.002751 0.119967 0.013546 0.209633 0.160224 -0.062500 0 0 0 0 0 0 2 111160
-0.002881 -0.002760 0.119963 -0.042209 0.100961 0.095642 -0.062500 0 0 0 0 0 0 2 112160
-0.002884 -0.002765 0.119962 -0.085272 0.030226 0.059981 -0.062500 0 0 0 0 0 0 2 113158
-0.002892 -0.002799 0.119960 -0.021999 0.403720 0.065681 -0.062500 0 0 0 0 0 0 2 114159
-0.002896 -0.002816 0.119960 -0.070746 0.219474 0.051445 -0.062500 0 0 0 0 0 0 2 115160
-0.002899 -0.002824 0.119959 -0.103575 0.089940 0.044764 -0.062500 0 0 0 0 0 0 2 116159
-0.002900 -0.002829 0.119959 -0.120885 0.021373 0.042225 -0.062500 0 0 0 0 0 0 2 117159
-0.002913 -0.002844 0.119948 0.032216 0.158356 0.200367 -0.062500 0 0 0 0 0 0 2 118149
-0.002914 -0.002871 0.119954 -0.105062 0.315933 -0.016662 -0.062500 0 0 0 0 0 0 2 119159
-0.002914 -0.002884 0.119956 -0.127764 0.159159 0.010893 -0.062500 0 0 0 0 0 0 2 120160
-0.002927 -0.002903 0.119945 0.027791 0.229301 0.189935 -0.062500 0 0 0 0 0 0 2 121148
-0.002934 -0.002913 0.119942 -0.037848 0.109493 0.120269 -0.062500 0 0 0 0 0 0 2 122157
-0.002937 -0.002918 0.119940 -0.085913 0.033127 0.082779 -0.062500 0 0 0 0 0 0 2 123134
-0.002939 -0.002921 0.119940 -0.111767 -0.007061 0.068392 -0.062500 0 0 0 0 0 0 2 124143
-0.002934 -0.002941 0.119950 -0.194669 0.214715 -0.075711 -0.062500 0 0 0 0 0 0 2 125133
-0.002944 -0.002964 0.119942 -0.013151 0.277535 0.149683 -0.062500 0 0 0 0 0 0 2 126142
-0.002949 -0.002976 0.119939 -0.059411 0.135294 0.106579 -0.062500 0 0 0 0 0 0 2 127133
-0.002952 -0.002981 0.119938 -0.103210 0.044903 0.079380 -0.062500 0 0 0 0 0 0 2 128142
-0.002966 -0.002997 0.119926 0.037959 0.169521 0.228173 -0.062500 0 0 0 0 0 0 2 129133
-0.002967 -0.003024 0.119932 -0.105301 0.321370 0.007872 -0.062500 0 0 0 0 0 0 2 130142
-0.002968 -0.003038 0.119934 -0.131022 0.161322 0.033831 -0.062500 0 0 0 0 0 0 2 131132
-0.002968 -0.003044 0.119935 -0.138765 0.058243 0.053053 -0.062500 0 0 0 0 0 0 2 132142
-0.002981 -0.003061 0.119923 0.001126 0.169291 0.220440 -0.062500 0 0 0 0 0 0 2 133132
-0.002982 -0.003088 0.119929 -0.133104 0.318064 0.006892 -0.062500 0 0 0 0 0 0 2 134142
-0.002982 -0.003101 0.119932 -0.154198 0.156382 0.035021 -0.062500 0 0 0 0 0 0 2 135133
-0.002983 -0.003108 0.119932 -0.159584 0.052516 0.054997 -0.062500 0 0 0 0 0 0 2 136142
-0.002995 -0.003124 0.119921 -0.000142 0.169520 0.222826 -0.062500 0 0 0 0 0 0 2 137145
-0.003001 -0.003133 0.119917 -0.064047 0.075725 0.147801 -0.062500 0 0 0 0 0 0 2 138139
-0.002999 -0.003156 0.119926 -0.181046 0.255102 -0.030007 -0.062500 0 0 0 0 0 0 2 139159
-0.002998 -0.003167 0.119929 -0.180045 0.122869 0.022392 -0.062500 0 0 0 0 0 0 2 140137
-0.003010 -0.003186 0.119918 -0.011469 0.206320 0.212033 -0.062500 0 0 0 0 0 0 2 141155
-0.003016 -0.003195 0.119915 -0.076291 0.093429 0.145523 -0.062500 0 0 0 0 0 0 2 142149
-0.003019 -0.003200 0.119913 -0.120689 0.020921 0.109063 -0.062500 0 0 0 0 0 0 2 143142
-0.003028 -0.003234 0.119911 -0.053190 0.396230 0.117083 -0.062500 0 0 0 0 0 0 2 144157
-0.003032 -0.003252 0.119911 -0.101947 0.211577 0.101474 -0.062500 0 0 0 0 0 0 2 145150
-0.003034 -0.003260 0.119910 -0.134720 0.081814 0.094072 -0.062500 0 0 0 0 0 0 2 146150
-0.003035 -0.003264 0.119910 -0.152000 0.013121 0.091281 -0.062500 0 0 0 0 0 0 2 147152
-0.003048 -0.003280 0.119899 0.000440 0.149025 0.250602 -0.062500 0 0 0 0 0 0 2 148150
-0.003049 -0.003306 0.119905 -0.136646 0.308112 0.034306 -0.062500 0 0 0 0 0 0 2 149119
-0.003050 -0.003319 0.119907 -0.159137 0.151036 0.060830 -0.062500 0 0 0 0 0 0 2 150150
-0.003063 -0.003339 0.119896 -0.004133 0.220004 0.240661 -0.062500 0 0 0 0 0 0 2 151150
-0.003069 -0.003349 0.119892 -0.069363 0.100781 0.170235 -0.062500 0 0 0 0 0 0 2 152145
-0.003072 -0.003354 0.119891 -0.117195 0.024656 0.132362 -0.062500 0 0 0 0 0 0 2 153151
-0.003068 -0.003375 0.119900 -0.212750 0.227605 -0.019793 -0.062500 0 0 0 0 0 0 2 154153
-0.003067 -0.003386 0.119904 -0.199419 0.108342 0.042157 -0.062500 0 0 0 0 0 0 2 155144
-0.003078 -0.003404 0.119893 -0.024741 0.198034 0.235824 -0.062500 0 0 0 0 0 0 2 156149
-0.003084 -0.003413 0.119890 -0.085961 0.088819 0.170203 -0.062500 0 0 0 0 0 0 2 157150
-0.003087 -0.003418 0.119888 -0.128616 0.018212 0.134009 -0.062500 0 0 0 0 0 0 2 158148
-0.003083 -0.003439 0.119898 -0.221587 0.224071 -0.017358 -0.062500 0 0 0 0 0 0 2 159151
-0.003093 -0.003463 0.119889 -0.046006 0.276392 0.205501 -0.062500 0 0 0 0 0 0 2 160149
-0.003098 -0.003474 0.119887 -0.094482 0.130190 0.160224 -0.062500 0 0 0 0 0 0 2 161150
-0.003101 -0.003480 0.119886 -0.133082 0.038960 0.132104 -0.062500 0 0 0 0 0 0 2 162148
-0.003115 -0.003497 0.119874 0.006785 0.161377 0.282013 -0.062500 0 0 0 0 0 0 2 163150
-0.003116 -0.003523 0.119879 -0.136559 0.314443 0.062487 -0.062500 0 0 0 0 0 0 2 164148
-0.003117 -0.003537 0.119881 -0.162176 0.153787 0.087244 -0.062500 0 0 0 0 0 0 2 165150
-0.003117 -0.003544 0.119882 -0.169842 0.050366 0.105915 -0.062500 0 0 0 0 0 0 2 166148
-0.003130 -0.003560 0.119871 -0.012221 0.166603 0.274524 -0.062500 0 0 0 0 0 0 2 167150
-0.003136 -0.003568 0.119867 -0.076362 0.073580 0.198751 -0.062500 0 0 0 0 0 0 2 168149
-0.003158 -0.003568 0.119875 0.121958 -0.044378 0.020910 -0.062500 0 0 0 0 0 0 2 169119
-0.003164 -0.003587 0.119888 -0.073083 0.185820 -0.063978 -0.062500 0 0 0 0 0 0 2 170148
-0.003167 -0.003596 0.119893 -0.130868 0.085598 0.032285 -0.062500 0 0 0 0 0 0 2 171149
-0.003180 -0.003614 0.119883 0.006080 0.185326 0.239697 -0.062500 0 0 0 0 0 0 2 172145
-0.003187 -0.003622 0.119879 -0.073656 0.082138 0.178440 -0.062500 0 0 0 0 0 0 2 173148
-0.003191 -0.003627 0.119878 -0.125542 0.014522 0.143693 -0.062500 0 0 0 0 0 0 2 174149
-0.003187 -0.003648 0.119887 -0.223177 0.222307 -0.006528 -0.062500 0 0 0 0 0 0 2 175227
-0.003185 -0.003658 0.119890 -0.210850 0.104821 0.055357 -0.062500 0 0 0 0 0 0 2 176218
-0.003197 -0.003677 0.119880 -0.055874 0.188667 0.249804 -0.062500 0 0 0 0 0 0 2 177193
-0.003202 -0.003686 0.119876 -0.110889 0.081237 0.183765 -0.062500 0 0 0 0 0 0 2 178221
-0.003205 -0.003691 0.119875 -0.153521 0.011054 0.147343 -0.062500 0 0 0 0 0 0 2 179227
-0.003201 -0.003712 0.119884 -0.246553 0.217665 -0.003288 -0.062500 0 0 0 0 0 0 2 180222
-0.003212 -0.003735 0.119876 -0.071440 0.269075 0.219965 -0.062500 0 0 0 0 0 0 2 181223
-0.003217 -0.003747 0.119873 -0.119677 0.123172 0.174079 -0.062500 0 0 0 0 0 0 2 182218
-0.003220 -0.003753 0.119872 -0.158118 0.032077 0.145660 -0.062500 0 0 0 0 0 0 2 183221
-0.003233 -0.003769 0.119860 -0.018646 0.153886 0.296300 -0.062500 0 0 0 0 0 0 2 184227
-0.003235 -0.003796 0.119866 -0.161782 0.307946 0.077174 -0.062500 0 0 0 0 0 0 2 185219
-0.003236 -0.003809 0.119868 -0.187270 0.147125 0.101260 -0.062500 0 0 0 0 0 0 2 186194
-0.003236 -0.003816 0.119869 -0.194867 0.043594 0.119637 -0.062500 0 0 0 0 0 0 2 187215
-0.003236 -0.003819 0.119869 -0.197961 -0.010240 0.127017 -0.062500 0 0 0 0 0 0 2 188191
-0.003236 -0.003821 0.119869 -0.199367 -0.037292 0.129692 -0.062500 0 0 0 0 0 0 2 189194
-0.003243 -0.003854 0.119867 -0.115802 0.362174 0.156447 -0.062500 0 0 0 0 0 0 2 190226
-0.003247 -0.003870 0.119866 -0.152047 0.190420 0.144334 -0.062500 0 0 0 0 0 0 2 191225
-0.003248 -0.003878 0.119866 -0.178427 0.067152 0.137876 -0.062500 0 0 0 0 0 0 2 192218
-0.003262 -0.003895 0.119854 -0.032254 0.170948 0.297509 -0.062500 0 0 0 0 0 0 2 193213
-0.003263 -0.003923 0.119860 -0.171777 0.316513 0.081742 -0.062500 0 0 0 0 0 0 2 194200
-0.003264 -0.003936 0.119862 -0.195380 0.151164 0.106651 -0.062500 0 0 0 0 0 0 2 195228
-0.003264 -0.003943 0.119863 -0.202001 0.045363 0.125252 -0.062500 0 0 0 0 0 0 2 196216
-0.003271 -0.003978 0.119861 -0.114429 0.403830 0.159273 -0.062500 0 0 0 0 0 0 2 197199
-0.003275 -0.003996 0.119861 -0.151430 0.211247 0.149198 -0.062500 0 0 0 0 0 0 2 198213
-0.003276 -0.004005 0.119860 -0.178127 0.077550 0.143388 -0.062500 0 0 0 0 0 0 2 199218
-0.003277 -0.004009 0.119860 -0.192358 0.006887 0.141093 -0.062500 0 0 0 0 0 0 2 200222
-0.003285 -0.004043 0.119858 -0.115477 0.383906 0.167206 -0.062500 0 0 0 0 0 0 2 201197
-0.003288 -0.004060 0.119858 -0.154882 0.200999 0.153943 -0.062500 0 0 0 0 0 0 2 202213
-0.003290 -0.004069 0.119857 -0.182836 0.072120 0.146981 -0.062500 0 0 0 0 0 0 2 203199
-0.003286 -0.004092 0.119867 -0.267719 0.248422 0.008943 -0.062500 0 0 0 0 0 0 2 204197
-0.003296 -0.004116 0.119859 -0.088680 0.282915 0.236647 -0.062500 0 0 0 0 0 0 2 205213
-0.003301 -0.004129 0.119856 -0.134398 0.129590 0.191413 -0.062500 0 0 0 0 0 0 2 206196
-0.003303 -0.004135 0.119855 -0.171557 0.034764 0.163126 -0.062500 0 0 0 0 0 0 2 207142
-0.003299 -0.004157 0.119864 -0.261892 0.229900 0.016860 -0.062500 0 0 0 0 0 0 2 208131
-0.003309 -0.004181 0.119856 -0.085777 0.273553 0.241569 -0.062500 0 0 0 0 0 0 2 209140
-0.003315 -0.004193 0.119853 -0.132927 0.124930 0.195147 -0.062500 0 0 0 0 0 0 2 210131
-0.003312 -0.004218 0.119861 -0.240917 0.277317 0.031476 -0.062500 0 0 0 0 0 0 2 211128
-0.003323 -0.004243 0.119853 -0.075101 0.297495 0.248988 -0.062500 0 0 0 0 0 0 2 212140
-0.003328 -0.004256 0.119850 -0.133301 0.135789 0.199803 -0.062500 0 0 0 0 0 0 2 213132
-0.003325 -0.004281 0.119858 -0.243991 0.282321 0.035336 -0.062500 0 0 0 0 0 0 2 214140
-0.003324 -0.004293 0.119861 -0.239363 0.130834 0.089380 -0.062500 0 0 0 0 0 0 2 215132
-0.003336 -0.004313 0.119851 -0.070460 0.202173 0.282509 -0.062500 0 0 0 0 0 0 2 216139
-0.003336 -0.004341 0.119856 -0.197282 0.332162 0.080096 -0.062500 0 0 0 0 0 0 2 217130
-0.003336 -0.004355 0.119859 -0.214107 0.157980 0.108464 -0.062500 0 0 0 0 0 0 2 218140
-0.003336 -0.004362 0.119859 -0.217253 0.047762 0.128163 -0.062500 0 0 0 0 0 0 2 219131
-0.003331 -0.004385 0.119869 -0.288310 0.235883 0.001642 -0.062500 0 0 0 0 0 0 2 220139
-0.003340 -0.004409 0.119861 -0.102257 0.275274 0.233365 -0.062500 0 0 0 0 0 0 2 221154
-0.003345 -0.004421 0.119858 -0.144124 0.125192 0.188905 -0.062500 0 0 0 0 0 0 2 222140
-0.003348 -0.004427 0.119857 -0.179292 0.032012 0.160812 -0.062500 0 0 0 0 0 0 2 223140
-0.003356 -0.004462 0.119855 -0.109196 0.396702 0.179110 -0.062500 0 0 0 0 0 0 2 224141
-0.003360 -0.004479 0.119854 -0.160198 0.205352 0.160985 -0.062500 0 0 0 0 0 0 2 225144
-0.003362 -0.004488 0.119853 -0.191150 0.072937 0.152085 -0.062500 0 0 0 0 0 0 2 226136
-0.003358 -0.004511 0.119863 -0.277780 0.248370 0.014745 -0.062500 0 0 0 0 0 0 2 227150
-0.003355 -0.004523 0.119866 -0.259425 0.112587 0.078806 -0.062500 0 0 0 0 0 0 2 228150
-0.003366 -0.004541 0.119856 -0.083596 0.191616 0.276064 -0.062500 0 0 0 0 0 0 2 229147
-0.003372 -0.004551 0.119852 -0.136542 0.080988 0.209197 -0.062500 0 0 0 0 0 0 2 230147
-0.003370 -0.004575 0.119860 -0.248385 0.254801 0.038516 -0.062500 0 0 0 0 0 0 2 231148
-0.003380 -0.004599 0.119851 -0.084863 0.284091 0.253321 -0.062500 0 0 0 0 0 0 2 232117
-0.003386 -0.004612 0.119848 -0.138121 0.128988 0.202383 -0.062500 0 0 0 0 0 0 2 233148
-0.003389 -0.004618 0.119847 -0.179054 0.033193 0.171943 -0.062500 0 0 0 0 0 0 2 234147
-0.003385 -0.004640 0.119856 -0.271577 0.228812 0.026522 -0.062500 0 0 0 0 0 0 2 235149
-0.003383 -0.004651 0.119859 -0.256267 0.102824 0.087284 -0.062500 0 0 0 0 0 0 2 236151
-0.003394 -0.004669 0.119849 -0.082158 0.186455 0.283694 -0.062500 0 0 0 0 0 0 2 237136
-0.003394 -0.004697 0.119855 -0.211681 0.322348 0.082914 -0.062500 0 0 0 0 0 0 2 238151
-0.003394 -0.004712 0.119857 -0.226892 0.151234 0.110728 -0.062500 0 0 0 0 0 0 2 239148
-0.003394 -0.004718 0.119857 -0.229230 0.042520 0.130157 -0.062500 0 0 0 0 0 0 2 240146
-0.003401 -0.004754 0.119855 -0.140741 0.399720 0.168970 -0.062500 0 0 0 0 0 0 2 241144
-0.003405 -0.004771 0.119855 -0.195222 0.201139 0.156809 -0.062500 0 0 0 0 0 0 2 242145
-0.003406 -0.004780 0.119855 -0.221016 0.067081 0.149875 -0.062500 0 0 0 0 0 0 2 243148
-0.003407 -0.004785 0.119854 -0.234772 -0.003820 0.147148 -0.062500 0 0 0 0 0 0 2 244146
-0.003414 -0.004819 0.119852 -0.152976 0.373884 0.177627 -0.062500 0 0 0 0 0 0 2 245146
-0.003418 -0.004836 0.119851 -0.191717 0.190998 0.162129 -0.062500 0 0 0 0 0 0 2 246146
-0.003420 -0.004844 0.119851 -0.219244 0.062040 0.153999 -0.062500 0 0 0 0 0 0 2 247145
-0.003428 -0.004880 0.119849 -0.145179 0.407239 0.182674 -0.062500 0 0 0 0 0 0 2 248146
-0.003432 -0.004899 0.119848 -0.193189 0.205085 0.166235 -0.062500 0 0 0 0 0 0 2 249146
-0.003433 -0.004908 0.119848 -0.222655 0.067757 0.157722 -0.062500 0 0 0 0 0 0 2 250146
-0.003429 -0.004931 0.119857 -0.308753 0.241654 0.021901 -0.062500 0 0 0 0 0 0 2 251144
-0.003427 -0.004943 0.119860 -0.289940 0.104087 0.085273 -0.062500 0 0 0 0 0 0 2 252146
-0.003438 -0.004961 0.119850 -0.114320 0.181349 0.283229 -0.062500 0 0 0 0 0 0 2 253146
-0.003438 -0.004990 0.119855 -0.237447 0.317517 0.083425 -0.062500 0 0 0 0 0 0 2 254144
-0.003438 -0.005004 0.119857 -0.252027 0.144786 0.110654 -0.062500 0 0 0 0 0 0 2 255147
-0.003450 -0.005024 0.119846 -0.095030 0.202168 0.294749 -0.062500 0 0 0 0 0 0 2 256144
-0.003451 -0.005053 0.119852 -0.227725 0.328251 0.090036 -0.062500 0 0 0 0 0 0 2 257145
-0.003451 -0.005067 0.119854 -0.247126 0.150208 0.115347 -0.062500 0 0 0 0 0 0 2 258145
-0.003464 -0.005087 0.119843 -0.092643 0.204768 0.298913 -0.062500 0 0 0 0 0 0 2 259147
-0.003465 -0.005116 0.119848 -0.231876 0.326516 0.094099 -0.062500 0 0 0 0 0 0 2 260146
-0.003465 -0.005131 0.119850 -0.251851 0.147768 0.119173 -0.062500 0 0 0 0 0 0 2 261143
-0.003477 -0.005151 0.119839 -0.097741 0.201792 0.302798 -0.062500 0 0 0 0 0 0 2 262133
-0.003478 -0.005180 0.119844 -0.231794 0.326795 0.098084 -0.062500 0 0 0 0 0 0 2 263218
-0.003479 -0.005195 0.119846 -0.251828 0.147913 0.122992 -0.062500 0 0 0 0 0 0 2 264224
-0.003479 -0.005202 0.119847 -0.256561 0.035213 0.141252 -0.062500 0 0 0 0 0 0 2 265192
-0.003486 -0.005237 0.119845 -0.170119 0.390458 0.182476 -0.062500 0 0 0 0 0 0 2 266189
-0.003489 -0.005255 0.119844 -0.205729 0.196394 0.168807 -0.062500 0 0 0 0 0 0 2 267213
-0.003491 -0.005264 0.119844 -0.231592 0.061820 0.161116 -0.062500 0 0 0 0 0 0 2 268214
-0.003504 -0.005281 0.119832 -0.086707 0.157001 0.323715 -0.062500 0 0 0 0 0 0 2 269221
-0.003505 -0.005309 0.119837 -0.226124 0.304768 0.110843 -0.062500 0 0 0 0 0 0 2 270192
-0.003506 -0.005323 0.119839 -0.254273 0.133636 0.132397 -0.062500 0 0 0 0 0 0 2 271212
-0.003518 -0.005343 0.119828 -0.101846 0.192663 0.315214 -0.062500 0 0 0 0 0 0 2 272190
-0.003519 -0.005372 0.119833 -0.236618 0.321036 0.110475 -0.062500 0 0 0 0 0 0 2 273192
-0.003519 -0.005386 0.119835 -0.256907 0.143368 0.134778 -0.062500 0 0 0 0 0 0 2 274213
-0.003532 -0.005406 0.119824 -0.103258 0.197353 0.318702 -0.062500 0 0 0 0 0 0 2 275219
-0.003533 -0.005435 0.119829 -0.237363 0.323528 0.114442 -0.062500 0 0 0 0 0 0 2 276213
-0.003552 -0.005446 0.119841 -0.011565 0.090982 0.000880 -0.062500 0 0 0 0 0 0 2 277197
-0.003561 -0.005451 0.119845 -0.116012 -0.002981 0.085869 -0.062500 0 0 0 0 0 0 2 278212
-0.003578 -0.005466 0.119835 -0.030405 0.120274 0.294173 -0.062500 0 0 0 0 0 0 2 279219
-0.003581 -0.005493 0.119840 -0.200806 0.284575 0.098714 -0.062500 0 0 0 0 0 0 2 280213
-0.003583 -0.005506 0.119842 -0.239038 0.125007 0.125890 -0.062500 0 0 0 0 0 0 2 281196
-0.003596 -0.005525 0.119831 -0.094545 0.187849 0.311211 -0.062500 0 0 0 0 0 0 2 282210
-0.003597 -0.005554 0.119836 -0.238380 0.315395 0.107477 -0.062500 0 0 0 0 0 0 2 283221
-0.003598 -0.005569 0.119838 -0.260471 0.138721 0.131570 -0.062500 0 0 0 0 0 0 2 284212
-0.003610 -0.005589 0.119827 -0.108004 0.192766 0.315927 -0.062500 0 0 0 0 0 0 2 285196
-0.003616 -0.005599 0.119823 -0.171660 0.071968 0.242274 -0.062500 0 0 0 0 0 0 2 286211
-0.003614 -0.005623 0.119831 -0.289367 0.242690 0.072353 -0.062500 0 0 0 0 0 0 2 287223
-0.003625 -0.005648 0.119822 -0.148763 0.260096 0.287105 -0.062500 0 0 0 0 0 0 2 288197
-0.003631 -0.005660 0.119819 -0.202610 0.104440 0.233753 -0.062500 0 0 0 0 0 0 2 289212
-0.003628 -0.005686 0.119827 -0.314630 0.256288 0.072091 -0.062500 0 0 0 0 0 0 2 290195
-0.003627 -0.005698 0.119830 -0.310110 0.103996 0.123029 -0.062500 0 0 0 0 0 0 2 291139
-0.003638 -0.005717 0.119819 -0.142855 0.171878 0.318346 -0.062500 0 0 0 0 0 0 2 292128
-0.003638 -0.005746 0.119824 -0.274941 0.303056 0.118491 -0.062500 0 0 0 0 0 0 2 293131
-0.003638 -0.005760 0.119826 -0.291025 0.127900 0.143349 -0.062500 0 0 0 0 0 0 2 294138
-0.003651 -0.005780 0.119815 -0.135737 0.182280 0.328398 -0.062500 0 0 0 0 0 0 2 295129
-0.003657 -0.005790 0.119811 -0.197751 0.062179 0.254615 -0.062500 0 0 0 0 0 0 2 296138
-0.003655 -0.005814 0.119819 -0.314739 0.233614 0.085237 -0.062500 0 0 0 0 0 0 2 297128
-0.003665 -0.005839 0.119810 -0.154858 0.255926 0.300094 -0.062500 0 0 0 0 0 0 2 298136
-0.003671 -0.005852 0.119807 -0.208356 0.100490 0.246359 -0.062500 0 0 0 0 0 0 2 299129
-0.003681 -0.005890 0.119803 -0.162435 0.417858 0.252368 -0.062500 0 0 0 0 0 0 2 300138
-0.003685 -0.005909 0.119801 -0.219080 0.202788 0.221795 -0.062500 0 0 0 0 0 0 2 301127
-0.003688 -0.005919 0.119801 -0.255710 0.057175 0.207685 -0.062500 0 0 0 0 0 0 2 302137
-0.003684 -0.005942 0.119810 -0.345936 0.228866 0.073139 -0.062500 0 0 0 0 0 0 2 303128
-0.003693 -0.005967 0.119801 -0.176831 0.249797 0.301510 -0.062500 0 0 0 0 0 0 2 304132
-0.003698 -0.005979 0.119798 -0.222365 0.095868 0.252338 -0.062500 0 0 0 0 0 0 2 305143
-0.003701 -0.005986 0.119797 -0.259294 0.000676 0.222152 -0.062500 0 0 0 0 0 0 2 306133
-0.003709 -0.006021 0.119794 -0.192778 0.364037 0.248840 -0.062500 0 0 0 0 0 0 2 307147
-0.003713 -0.006038 0.119793 -0.237444 0.174033 0.225977 -0.062500 0 0 0 0 0 0 2 308145
-0.003715 -0.006047 0.119792 -0.267855 0.041278 0.214645 -0.062500 0 0 0 0 0 0 2 309141
-0.003711 -0.006071 0.119801 -0.354995 0.219719 0.081531 -0.062500 0 0 0 0 0 0 2 310150
-0.003720 -0.006095 0.119793 -0.178636 0.246326 0.310325 -0.062500 0 0 0 0 0 0 2 311148
-0.003744 -0.006103 0.119799 0.022522 0.041015 0.123475 -0.062500 0 0 0 0 0 0 2 312145
-0.003763 -0.006139 0.119799 -0.027295 0.378326 0.199325 -0.062500 0 0 0 0 0 0 2 313145
-0.003772 -0.006157 0.119799 -0.152690 0.179782 0.203415 -0.062500 0 0 0 0 0 0 2 314143
-0.003777 -0.006166 0.119799 -0.225421 0.043721 0.202455 -0.062500 0 0 0 0 0 0 2 315146
-0.003774 -0.006189 0.119808 -0.340216 0.219852 0.073420 -0.062500 0 0 0 0 0 0 2 316114
-0.003784 -0.006213 0.119799 -0.174651 0.245435 0.303698 -0.062500 0 0 0 0 0 0 2 317114
-0.003789 -0.006226 0.119796 -0.224467 0.093144 0.254623 -0.062500 0 0 0 0 0 0 2 318133
-0.003787 -0.006251 0.119804 -0.334588 0.247951 0.096180 -0.062500 0 0 0 0 0 0 2 319149
-0.003797 -0.006276 0.119795 -0.171560 0.259928 0.314859 -0.062500 0 0 0 0 0 0 2 320147
-0.003803 -0.006289 0.119791 -0.222815 0.100581 0.261451 -0.062500 0 0 0 0 0 0 2 321152
-0.003800 -0.006315 0.119800 -0.333766 0.251846 0.101658 -0.062500 0 0 0 0 0 0 2 322143
-0.003798 -0.006327 0.119802 -0.328484 0.097799 0.151419 -0.062500 0 0 0 0 0 0 2 323113
-0.003810 -0.006346 0.119791 -0.161647 0.163334 0.347819 -0.062500 0 0 0 0 0 0 2 324132
-0.003816 -0.006356 0.119787 -0.216869 0.050748 0.276942 -0.062500 0 0 0 0 0 0 2 325113
-0.003813 -0.006380 0.119795 -0.330622 0.227144 0.110322 -0.062500 0 0 0 0 0 0 2 326143
-0.003824 -0.006405 0.119786 -0.176352 0.249393 0.325983 -0.062500 0 0 0 0 0 0 2 327145
-0.003829 -0.006417 0.119783 -0.228530 0.095420 0.271225 -0.062500 0 0 0 0 0 0 2 328143
-0.003845 -0.006438 0.119800 -0.112775 0.189990 -0.026027 -0.062500 0 0 0 0 0 0 2 329142
-0.003865 -0.006461 0.119794 -0.050525 0.218786 0.258765 -0.062500 0 0 0 0 0 0 2 330144
-0.003875 -0.006473 0.119792 -0.173199 0.074796 0.239591 -0.062500 0 0 0 0 0 0 2 331144
-0.003875 -0.006498 0.119801 -0.321709 0.235490 0.093469 -0.062500 0 0 0 0 0 0 2 332144
-0.003887 -0.006523 0.119792 -0.178215 0.249638 0.316537 -0.062500 0 0 0 0 0 0 2 333142
-0.003893 -0.006536 0.119788 -0.238838 0.092116 0.264105 -0.062500 0 0 0 0 0 0 2 334125
-0.003890 -0.006561 0.119796 -0.354541 0.244861 0.105377 -0.062500 0 0 0 0 0 0 2 335144
-0.003901 -0.006586 0.119787 -0.194658 0.254356 0.323904 -0.062500 0 0 0 0 0 0 2 336144
-0.003907 -0.006599 0.119784 -0.253687 0.094943 0.269726 -0.062500 0 0 0 0 0 0 2 337143
-0.003904 -0.006625 0.119792 -0.365316 0.246627 0.110575 -0.062500 0 0 0 0 0 0 2 338136
-0.003914 -0.006650 0.119782 -0.203447 0.255282 0.328920 -0.062500 0 0 0 0 0 0 2 339145
-0.003920 -0.006663 0.119779 -0.254767 0.095241 0.274538 -0.062500 0 0 0 0 0 0 2 340141
-0.003917 -0.006689 0.119787 -0.365874 0.246916 0.115533 -0.062500 0 0 0 0 0 0 2 341143
-0.003916 -0.006701 0.119790 -0.360563 0.092172 0.164445 -0.062500 0 0 0 0 0 0 2 342143
-0.003927 -0.006720 0.119779 -0.194203 0.156498 0.361464 -0.062500 0 0 0 0 0 0 2 343270
-0.003927 -0.006749 0.119784 -0.320466 0.294552 0.163477 -0.062500 0 0 0 0 0 0 2 344259
-0.003946 -0.006759 0.119795 -0.089909 0.065884 0.048562 -0.062500 0 0 0 0 0 0 2 345130
-0.003968 -0.006777 0.119787 -0.035577 0.135222 0.301692 -0.062500 0 0 0 0 0 0 2 346141
-0.003978 -0.006786 0.119785 -0.168001 0.031864 0.261181 -0.062500 0 0 0 0 0 0 2 347268
-0.003978 -0.006809 0.119793 -0.328815 0.215244 0.107579 -0.062500 0 0 0 0 0 0 2 348270
-0.003990 -0.006834 0.119783 -0.188745 0.239154 0.327847 -0.062500 0 0 0 0 0 0 2 349265
-0.003996 -0.006846 0.119780 -0.250652 0.087315 0.273710 -0.062500 0 0 0 0 0 0 2 350140
-0.003994 -0.006872 0.119788 -0.367149 0.243480 0.115311 -0.062500 0 0 0 0 0 0 2 351264
-0.004005 -0.006897 0.119778 -0.207984 0.253225 0.333866 -0.062500 0 0 0 0 0 0 2 352267
-0.004010 -0.006909 0.119775 -0.260264 0.094391 0.278986 -0.062500 0 0 0 0 0 0 2 353268
-0.004007 -0.006935 0.119783 -0.371981 0.247170 0.120526 -0.062500 0 0 0 0 0 0 2 354255
-0.004018 -0.006960 0.119774 -0.210475 0.254934 0.339034 -0.062500 0 0 0 0 0 0 2 355267
-0.004023 -0.006973 0.119770 -0.261517 0.095264 0.283996 -0.062500 0 0 0 0 0 0 2 356267
-0.004021 -0.006999 0.119778 -0.372628 0.247743 0.125676 -0.062500 0 0 0 0 0 0 2 357254
-0.004031 -0.007024 0.119769 -0.217191 0.255088 0.344190 -0.062500 0 0 0 0 0 0 2 358135
-0.004037 -0.007037 0.119765 -0.268029 0.095377 0.289018 -0.062500 0 0 0 0 0 0 2 359326
-0.004053 -0.007059 0.119783 -0.151861 0.189050 -0.006163 -0.062500 0 0 0 0 0 0 2 360336
-0.004073 -0.007082 0.119777 -0.090168 0.213698 0.278789 -0.062500 0 0 0 0 0 0 2 361320
-0.004083 -0.007093 0.119775 -0.212224 0.069434 0.258267 -0.062500 0 0 0 0 0 0 2 362370
-0.004088 -0.007099 0.119774 -0.289170 -0.019702 0.238920 -0.062500 0 0 0 0 0 0 2 363253
-0.004097 -0.007134 0.119771 -0.244825 0.346678 0.276124 -0.062500 0 0 0 0 0 0 2 364261
-0.004101 -0.007151 0.119769 -0.298572 0.158807 0.251440 -0.062500 0 0 0 0 0 0 2 365250
-0.004104 -0.007160 0.119769 -0.333380 0.026982 0.238858 -0.062500 0 0 0 0 0 0 2 366260
-0.004111 -0.007196 0.119766 -0.267198 0.370080 0.279627 -0.062500 0 0 0 0 0 0 2 367126
-0.004115 -0.007214 0.119764 -0.309798 0.170514 0.255973 -0.062500 0 0 0 0 0 0 2 368260
-0.004112 -0.007243 0.119773 -0.416759 0.283976 0.118769 -0.062500 0 0 0 0 0 0 2 369250
-0.004141 -0.007265 0.119773 -0.003092 0.216861 0.208715 -0.062500 0 0 0 0 0 0 2 370251
-0.004155 -0.007276 0.119774 -0.150602 0.064243 0.222356 -0.062500 0 0 0 0 0 0 2 371125
-0.004169 -0.007314 0.119770 -0.175445 0.389260 0.271545 -0.062500 0 0 0 0 0 0 2 372259
-0.004176 -0.007333 0.119769 -0.266715 0.180067 0.250114 -0.062500 0 0 0 0 0 0 2 373249
-0.004179 -0.007342 0.119769 -0.320549 0.037564 0.238550 -0.062500 0 0 0 0 0 0 2 374135
-0.004187 -0.007378 0.119765 -0.264245 0.375279 0.280756 -0.062500 0 0 0 0 0 0 2 375250
-0.004192 -0.007397 0.119764 -0.311440 0.173101 0.256694 -0.062500 0 0 0 0 0 0 2 376259
-0.004194 -0.007406 0.119764 -0.342937 0.034125 0.244231 -0.062500 0 0 0 0 0 0 2 377259
-0.004201 -0.007442 0.119760 -0.275561 0.373549 0.286471 -0.062500 0 0 0 0 0 0 2 378253
-0.004205 -0.007461 0.119759 -0.323045 0.171570 0.262116 -0.062500 0 0 0 0 0 0 2 379281
-0.004207 -0.007470 0.119758 -0.351697 0.033009 0.249513 -0.062500 0 0 0 0 0 0 2 380127
-0.004214 -0.007506 0.119755 -0.283025 0.372618 0.292087 -0.062500 0 0 0 0 0 0 2 381256
-0.004237 -0.007521 0.119763 -0.077564 0.119254 0.130860 -0.062500 0 0 0 0 0 0 2 382272
-0.004260 -0.007540 0.119754 -0.069626 0.153507 0.356079 -0.062500 0 0 0 0 0 0 2 383269
-0.004266 -0.007569 0.119760 -0.287797 0.287395 0.178913 -0.062500 0 0 0 0 0 0 2 384272
-0.004281 -0.007596 0.119749 -0.195556 0.269442 0.378790 -0.062500 0 0 0 0 0 0 2 385238
-0.004289 -0.007610 0.119746 -0.281957 0.096839 0.314523 -0.062500 0 0 0 0 0 0 2 386266
-0.004287 -0.007636 0.119753 -0.411217 0.243690 0.154672 -0.062500 0 0 0 0 0 0 2 387259
-0.004298 -0.007661 0.119744 -0.265206 0.243830 0.372550 -0.062500 0 0 0 0 0 0 2 388266
-0.004304 -0.007674 0.119740 -0.319959 0.082931 0.315665 -0.062500 0 0 0 0 0 0 2 389265
-0.004301 -0.007700 0.119748 -0.433202 0.236101 0.158751 -0.062500 0 0 0 0 0 0 2 390136
-0.004312 -0.007725 0.119738 -0.273419 0.240476 0.377632 -0.062500 0 0 0 0 0 0 2 391273
-0.004336 -0.007734 0.119744 -0.077733 0.029183 0.184503 -0.062500 0 0 0 0 0 0 2 392269
-0.004343 -0.007758 0.119756 -0.289153 0.200391 0.093919 -0.062500 0 0 0 0 0 0 2 393142
-0.004358 -0.007782 0.119747 -0.199816 0.220267 0.347507 -0.062500 0 0 0 0 0 0 2 394267
-0.004365 -0.007794 0.119744 -0.287327 0.070496 0.304058 -0.062500 0 0 0 0 0 0 2 395265
-0.004376 -0.007832 0.119740 -0.261985 0.390342 0.324841 -0.062500 0 0 0 0 0 0 2 396266
-0.004381 -0.007851 0.119738 -0.325415 0.177573 0.289696 -0.062500 0 0 0 0 0 0 2 397267
-0.004384 -0.007860 0.119737 -0.365218 0.032791 0.272930 -0.062500 0 0 0 0 0 0 2 398267
-0.004391 -0.007897 0.119734 -0.308469 0.366696 0.316376 -0.062500 0 0 0 0 0 0 2 399237
-0.004414 -0.007911 0.119742 -0.105294 0.112097 0.153882 -0.062500 0 0 0 0 0 0 2 400266
-0.004437 -0.007931 0.119733 -0.080197 0.149922 0.379154 -0.062500 0 0 0 0 0 0 2 401266
-0.004444 -0.007960 0.119738 -0.298840 0.284715 0.202407 -0.062500 0 0 0 0 0 0 2 402264
-0.004447 -0.007975 0.119740 -0.362126 0.105354 0.229310 -0.062500 0 0 0 0 0 0 2 403266
-0.004460 -0.007994 0.119728 -0.233765 0.152375 0.420650 -0.062500 0 0 0 0 0 0 2 404259
-0.004461 -0.008024 0.119733 -0.377739 0.287593 0.221944 -0.062500 0 0 0 0 0 0 2 405261
-0.004474 -0.008051 0.119722 -0.266150 0.261687 0.413096 -0.062500 0 0 0 0 0 0 2 406112
-0.004480 -0.008064 0.119718 -0.332382 0.088809 0.344554 -0.062500 0 0 0 0 0 0 2 407262
-0.004478 -0.008091 0.119726 -0.457106 0.233428 0.184528 -0.062500 0 0 0 0 0 0 2 408267
-0.004508 -0.008112 0.119726 -0.054464 0.181110 0.266184 -0.062500 0 0 0 0 0 0 2 409266
-0.004522 -0.008123 0.119726 -0.206680 0.037394 0.274019 -0.062500 0 0 0 0 0 0 2 410266
-0.004524 -0.008148 0.119734 -0.390033 0.206768 0.152536 -0.062500 0 0 0 0 0 0 2 411259
-0.004537 -0.008172 0.119725 -0.267686 0.218729 0.385028 -0.062500 0 0 0 0 0 0 2 412264
-0.004543 -0.008184 0.119722 -0.336288 0.065046 0.332188 -0.062500 0 0 0 0 0 0 2 413141
-0.004553 -0.008222 0.119717 -0.302192 0.382375 0.351810 -0.062500 0 0 0 0 0 0 2 414243
-0.004558 -0.008242 0.119715 -0.360502 0.168556 0.314257 -0.062500 0 0 0 0 0 0 2 415266
-0.004567 -0.008283 0.119711 -0.315398 0.435648 0.348571 -0.062500 0 0 0 0 0 0 2 416265
-0.004571 -0.008304 0.119709 -0.372474 0.191543 0.316845 -0.062500 0 0 0 0 0 0 2 417264
-0.004592 -0.008310 0.119718 -0.159713 -0.018998 0.165227 -0.062500 0 0 0 0 0 0 2 418253
-0.004615 -0.008326 0.119709 -0.123843 0.073205 0.398809 -0.062500 0 0 0 0 0 0 2 419261
-0.004620 -0.008353 0.119715 -0.335791 0.240749 0.225799 -0.062500 0 0 0 0 0 0 2 420263
-0.004623 -0.008366 0.119716 -0.395488 0.077386 0.252807 -0.062500 0 0 0 0 0 0 2 421264
-0.004636 -0.008385 0.119705 -0.265951 0.131437 0.445205 -0.062500 0 0 0 0 0 0 2 422264
-0.004638 -0.008415 0.119709 -0.408810 0.272066 0.247304 -0.062500 0 0 0 0 0 0 2 423267
-0.004650 -0.008441 0.119698 -0.278003 0.252527 0.438580 -0.062500 0 0 0 0 0 0 2 424236
-0.004675 -0.008451 0.119704 -0.096792 0.029511 0.233477 -0.062500 0 0 0 0 0 0 2 425265
-0.004682 -0.008475 0.119715 -0.335696 0.189836 0.139813 -0.062500 0 0 0 0 0 0 2 426265
-0.004698 -0.008499 0.119706 -0.251573 0.203478 0.392240 -0.062500 0 0 0 0 0 0 2 427264
-0.004700 -0.008531 0.119712 -0.417473 0.302136 0.225891 -0.062500 0 0 0 0 0 0 2 428266
-0.004713 -0.008559 0.119701 -0.295024 0.262228 0.429279 -0.062500 0 0 0 0 0 0 2 429264
-0.004719 -0.008573 0.119698 -0.364289 0.081201 0.363945 -0.062500 0 0 0 0 0 0 2 430248
-0.004723 -0.008581 0.119696 -0.413214 -0.028244 0.327081 -0.062500 0 0 0 0 0 0 2 431259
-0.004750 -0.008612 0.119702 -0.111095 0.274814 0.231330 -0.062500 0 0 0 0 0 0 2 432250
-0.004763 -0.008628 0.119703 -0.257124 0.098605 0.265568 -0.062500 0 0 0 0 0 0 2 433262
-0.004781 -0.008647 0.119692 -0.205547 0.137547 0.459185 -0.062500 0 0 0 0 0 0 2 434248
-0.004785 -0.008677 0.119696 -0.390449 0.271111 0.261775 -0.062500 0 0 0 0 0 0 2 435273
-0.004799 -0.008704 0.119685 -0.281437 0.246739 0.453142 -0.062500 0 0 0 0 0 0 2 436261
-0.004806 -0.008718 0.119681 -0.357364 0.073711 0.383082 -0.062500 0 0 0 0 0 0 2 437271
-0.004823 -0.008741 0.119698 -0.239712 0.165452 0.089099 -0.062500 0 0 0 0 0 0 2 438272
-0.004843 -0.008764 0.119691 -0.187817 0.178916 0.372562 -0.062500 0 0 0 0 0 0 2 439263
-0.004853 -0.008775 0.119689 -0.311732 0.034112 0.347535 -0.062500 0 0 0 0 0 0 2 440271
-0.004853 -0.008801 0.119697 -0.461622 0.198951 0.206147 -0.062500 0 0 0 0 0 0 2 441261
-0.004864 -0.008825 0.119687 -0.321887 0.204508 0.430596 -0.062500 0 0 0 0 0 0 2 442271
-0.004870 -0.008838 0.119684 -0.380428 0.049230 0.373277 -0.062500 0 0 0 0 0 0 2 443261
-0.004886 -0.008860 0.119701 -0.248894 0.155865 0.084432 -0.062500 0 0 0 0 0 0 2 444272
-0.004906 -0.008883 0.119694 -0.212012 0.169027 0.369561 -0.062500 0 0 0 0 0 0 2 445260
-0.004916 -0.008894 0.119692 -0.333528 0.026825 0.344855 -0.062500 0 0 0 0 0 0 2 446261
-0.004927 -0.008932 0.119687 -0.329130 0.350858 0.379600 -0.062500 0 0 0 0 0 0 2 447257
-0.004933 -0.008951 0.119685 -0.405439 0.135105 0.343901 -0.062500 0 0 0 0 0 0 2 448247
-0.004942 -0.008992 0.119681 -0.368481 0.403918 0.382782 -0.062500 0 0 0 0 0 0 2 449256
-0.004966 -0.009009 0.119688 -0.175846 0.113508 0.214115 -0.062500 0 0 0 0 0 0 2 450247
-0.004989 -0.009029 0.119679 -0.158722 0.129023 0.438351 -0.062500 0 0 0 0 0 0 2 451256
-0.004996 -0.009059 0.119684 -0.379837 0.257975 0.262291 -0.062500 0 0 0 0 0 0 2 452247
-0.004999 -0.009074 0.119686 -0.444025 0.073438 0.285942 -0.062500 0 0 0 0 0 0 2 453264
-0.005012 -0.009093 0.119674 -0.317988 0.114874 0.478990 -0.062500 0 0 0 0 0 0 2 454267
-0.005032 -0.009119 0.119687 -0.214295 0.201239 0.147288 -0.062500 0 0 0 0 0 0 2 455258
-0.005054 -0.009143 0.119680 -0.185746 0.193177 0.403680 -0.062500 0 0 0 0 0 0 2 456253
-0.005065 -0.009156 0.119677 -0.326530 0.028874 0.366808 -0.062500 0 0 0 0 0 0 2 457257
-0.005065 -0.009182 0.119685 -0.483116 0.187995 0.222186 -0.062500 0 0 0 0 0 0 2 458271
-0.005076 -0.009207 0.119675 -0.347411 0.188764 0.445462 -0.062500 0 0 0 0 0 0 2 459268
-0.005101 -0.009216 0.119681 -0.159915 -0.019172 0.252230 -0.062500 0 0 0 0 0 0 2 460266
-0.005120 -0.009251 0.119679 -0.243942 0.307656 0.340625 -0.062500 0 0 0 0 0 0 2 461267
-0.005129 -0.009269 0.119678 -0.370719 0.108561 0.333379 -0.062500 0 0 0 0 0 0 2 462265
-0.005140 -0.009310 0.119674 -0.363705 0.383782 0.385222 -0.062500 0 0 0 0 0 0 2 463264
-0.005146 -0.009331 0.119672 -0.432515 0.148777 0.354559 -0.062500 0 0 0 0 0 0 2 464262
-0.005160 -0.009353 0.119659 -0.322344 0.149229 0.515568 -0.062500 0 0 0 0 0 0 2 465264
-0.005181 -0.009380 0.119672 -0.231909 0.205707 0.171793 -0.062500 0 0 0 0 0 0 2 466263
-0.005191 -0.009393 0.119677 -0.361124 0.028442 0.246228 -0.062500 0 0 0 0 0 0 2 467262
-0.005202 -0.009432 0.119674 -0.361808 0.334503 0.351279 -0.062500 0 0 0 0 0 0 2 468270
-0.005208 -0.009451 0.119673 -0.434111 0.118649 0.341186 -0.062500 0 0 0 0 0 0 2 469263
-0.005211 -0.009460 0.119673 -0.477746 -0.026930 0.332738 -0.062500 0 0 0 0 0 0 2 470266
-0.005218 -0.009497 0.119669 -0.420756 0.307914 0.388781 -0.062500 0 0 0 0 0 0 2 471260
-0.005241 -0.009511 0.119677 -0.215721 0.055107 0.224739 -0.062500 0 0 0 0 0 0 2 472265
-0.005259 -0.009550 0.119675 -0.266039 0.343766 0.333604 -0.062500 0 0 0 0 0 0 2 473264
-0.005267 -0.009569 0.119675 -0.384144 0.122326 0.333038 -0.062500 0 0 0 0 0 0 2 474256
-0.005303 -0.009587 0.119671 -0.057232 0.070589 0.372225 -0.062500 0 0 0 0 0 0 2 475261
-0.005315 -0.009616 0.119679 -0.324183 0.208076 0.232184 -0.062500 0 0 0 0 0 0 2 476261
-0.005332 -0.009642 0.119668 -0.298206 0.184052 0.454624 -0.062500 0 0 0 0 0 0 2 477261
-0.005341 -0.009655 0.119665 -0.405824 0.017420 0.394433 -0.062500 0 0 0 0 0 0 2 478262
-0.005352 -0.009694 0.119659 -0.394795 0.326902 0.419824 -0.062500 0 0 0 0 0 0 2 479261
-0.005376 -0.009709 0.119667 -0.213887 0.059241 0.242948 -0.062500 0 0 0 0 0 0 2 480256
-0.005383 -0.009736 0.119678 -0.428886 0.183967 0.169837 -0.062500 0 0 0 0 0 0 2 481261
-0.005397 -0.009761 0.119669 -0.343559 0.170164 0.430394 -0.062500 0 0 0 0 0 0 2 482263
-0.005399 -0.009794 0.119674 -0.505699 0.256238 0.268114 -0.062500 0 0 0 0 0 0 2 483262
-0.005412 -0.009822 0.119663 -0.383652 0.206863 0.472587 -0.062500 0 0 0 0 0 0 2 484244
-0.005437 -0.009832 0.119669 -0.202800 -0.026333 0.270840 -0.062500 0 0 0 0 0 0 2 485265
-0.005456 -0.009869 0.119667 -0.272893 0.290766 0.358744 -0.062500 0 0 0 0 0 0 2 486264
-0.005465 -0.009888 0.119666 -0.401136 0.085192 0.348175 -0.062500 0 0 0 0 0 0 2 487263
-0.005482 -0.009909 0.119653 -0.323537 0.100346 0.518640 -0.062500 0 0 0 0 0 0 2 488263
-0.005485 -0.009940 0.119656 -0.491941 0.226764 0.313281 -0.062500 0 0 0 0 0 0 2 489262
-0.005505 -0.009951 0.119667 -0.279886 -0.013489 0.189067 -0.062500 0 0 0 0 0 0 2 490264
-0.005521 -0.009988 0.119666 -0.315111 0.294871 0.327275 -0.062500 0 0 0 0 0 0 2 491263
-0.005529 -0.010006 0.119666 -0.426819 0.075657 0.336217 -0.062500 0 0 0 0 0 0 2 492263
-0.005558 -0.010043 0.119671 -0.182972 0.291885 0.264708 -0.062500 0 0 0 0 0 0 2 493264
-0.005573 -0.010061 0.119673 -0.347115 0.071157 0.298065 -0.062500 0 0 0 0 0 0 2 494253
-0.005592 -0.010082 0.119661 -0.307037 0.084005 0.494642 -0.062500 0 0 0 0 0 0 2 495252
-0.005596 -0.010113 0.119665 -0.495496 0.211491 0.299751 -0.062500 0 0 0 0 0 0 2 496260
-0.005628 -0.010136 0.119663 -0.142332 0.126411 0.358269 -0.062500 0 0 0 0 0 0 2 497260
-0.005639 -0.010168 0.119670 -0.391526 0.224976 0.233354 -0.062500 0 0 0 0 0 0 2 498264
-0.005644 -0.010183 0.119673 -0.488044 0.027037 0.282469 -0.062500 0 0 0 0 0 0 2 499263
-0.005653 -0.010222 0.119669 -0.457868 0.305284 0.373172 -0.062500 0 0 0 0 0 0 2 500262
-0.005688 -0.010250 0.119665 -0.110536 0.184368 0.399461 -0.062500 0 0 0 0 0 0 2 501264
-0.005705 -0.010264 0.119663 -0.302571 -0.005550 0.364883 -0.062500 0 0 0 0 0 0 2 502263
-0.005709 -0.010291 0.119671 -0.508549 0.142060 0.232822 -0.062500 0 0 0 0 0 0 2 503261
-0.005722 -0.010316 0.119661 -0.401263 0.132661 0.461378 -0.062500 0 0 0 0 0 0 2 504263
-0.005742 -0.010345 0.119675 -0.297727 0.180524 0.154228 -0.062500 0 0 0 0 0 0 2 505262
-0.005763 -0.010370 0.119667 -0.291009 0.142517 0.417933 -0.062500 0 0 0 0 0 0 2 506263
-0.005774 -0.010383 0.119664 -0.425983 -0.023882 0.380820 -0.062500 0 0 0 0 0 0 2 507250
-0.005805 -0.010418 0.119668 -0.183425 0.235580 0.286859 -0.062500 0 0 0 0 0 0 2 508256
-0.005820 -0.010435 0.119669 -0.361695 0.023197 0.308758 -0.062500 0 0 0 0 0 0 2 509247
-0.005834 -0.010475 0.119665 -0.400947 0.302773 0.387455 -0.062500 0 0 0 0 0 0 2 510258
-0.005840 -0.010495 0.119664 -0.491934 0.072378 0.361416 -0.062500 0 0 0 0 0 0 2 511246
-0.005857 -0.010521 0.119681 -0.369506 0.125295 0.099561 -0.062500 0 0 0 0 0 0 2 512255
-0.005877 -0.010545 0.119674 -0.321191 0.106032 0.392596 -0.062500 0 0 0 0 0 0 2 513245
-0.005881 -0.010577 0.119680 -0.516015 0.208044 0.252589 -0.062500 0 0 0 0 0 0 2 514246
-0.005895 -0.010605 0.119669 -0.415163 0.159713 0.465736 -0.062500 0 0 0 0 0 0 2 515255
-0.005921 -0.010615 0.119674 -0.242575 -0.070127 0.266632 -0.062500 0 0 0 0 0 0 2 516248
-0.005940 -0.010652 0.119672 -0.321945 0.232995 0.358698 -0.062500 0 0 0 0 0 0 2 517254
-0.005950 -0.010670 0.119670 -0.451808 0.028587 0.345615 -0.062500 0 0 0 0 0 0 2 518246
-0.005979 -0.010707 0.119675 -0.220646 0.247211 0.270863 -0.062500 0 0 0 0 0 0 2 519255
-0.005994 -0.010726 0.119676 -0.390303 0.027053 0.298554 -0.062500 0 0 0 0 0 0 2 520245
-0.006007 -0.010766 0.119672 -0.427261 0.296106 0.380990 -0.062500 0 0 0 0 0 0 2 521255
-0.006014 -0.010787 0.119671 -0.516384 0.060851 0.354835 -0.062500 0 0 0 0 0 0 2 522247
-0.006048 -0.010805 0.119666 -0.170098 0.006764 0.388834 -0.062500 0 0 0 0 0 0 2 523255
-0.006060 -0.010834 0.119673 -0.428855 0.143340 0.246098 -0.062500 0 0 0 0 0 0 2 524245
-0.006077 -0.010860 0.119662 -0.383438 0.101365 0.467075 -0.062500 0 0 0 0 0 0 2 525263
-0.006099 -0.010889 0.119676 -0.311681 0.142452 0.158297 -0.062500 0 0 0 0 0 0 2 526261
-0.006121 -0.010915 0.119668 -0.303069 0.100877 0.420282 -0.062500 0 0 0 0 0 0 2 527263
-0.006127 -0.010948 0.119673 -0.518951 0.191010 0.268112 -0.062500 0 0 0 0 0 0 2 528257
-0.006141 -0.010976 0.119662 -0.429564 0.134375 0.476678 -0.062500 0 0 0 0 0 0 2 529262
-0.006162 -0.011007 0.119676 -0.334769 0.159690 0.162828 -0.062500 0 0 0 0 0 0 2 530270
-0.006184 -0.011033 0.119668 -0.334807 0.107604 0.422680 -0.062500 0 0 0 0 0 0 2 531254
-0.006189 -0.011067 0.119673 -0.546718 0.177250 0.269861 -0.062500 0 0 0 0 0 0 2 532264
-0.006192 -0.011083 0.119674 -0.603738 -0.033932 0.296168 -0.062500 0 0 0 0 0 0 2 533263
-0.006224 -0.011099 0.119671 -0.228371 -0.061905 0.363897 -0.062500 0 0 0 0 0 0 2 534261
-0.006234 -0.011127 0.119678 -0.470633 0.091570 0.234465 -0.062500 0 0 0 0 0 0 2 535261
-0.006251 -0.011152 0.119668 -0.414921 0.073182 0.460190 -0.062500 0 0 0 0 0 0 2 536254
-0.006273 -0.011182 0.119682 -0.338256 0.119850 0.153901 -0.062500 0 0 0 0 0 0 2 537262
-0.006295 -0.011207 0.119673 -0.327852 0.079597 0.416147 -0.062500 0 0 0 0 0 0 2 538262
-0.006300 -0.011240 0.119679 -0.542418 0.171849 0.264357 -0.062500 0 0 0 0 0 0 2 539256
-0.006334 -0.011264 0.119677 -0.203487 0.064284 0.341594 -0.062500 0 0 0 0 0 0 2 540265
-0.006345 -0.011296 0.119684 -0.460873 0.139707 0.222639 -0.062500 0 0 0 0 0 0 2 541265
-0.006381 -0.011320 0.119683 -0.162067 0.037592 0.321559 -0.062500 0 0 0 0 0 0 2 542263
-0.006410 -0.011343 0.119669 -0.237376 0.025159 0.505818 -0.062500 0 0 0 0 0 0 2 543262
-0.006420 -0.011375 0.119673 -0.504471 0.138116 0.303909 -0.062500 0 0 0 0 0 0 2 544262
-0.006443 -0.011388 0.119683 -0.343200 -0.112176 0.178394 -0.062500 0 0 0 0 0 0 2 545251
-0.006461 -0.011425 0.119682 -0.409212 0.188811 0.321967 -0.062500 0 0 0 0 0 0 2 546262
-0.006464 -0.011463 0.119689 -0.602543 0.237329 0.214125 -0.062500 0 0 0 0 0 0 2 547262
-0.006477 -0.011494 0.119679 -0.497198 0.120967 0.447020 -0.062500 0 0 0 0 0 0 2 548263
-0.006497 -0.011526 0.119692 -0.391178 0.126615 0.144141 -0.062500 0 0 0 0 0 0 2 549262
-0.006518 -0.011553 0.119684 -0.366703 0.063991 0.406816 -0.062500 0 0 0 0 0 0 2 550262
-0.006529 -0.011566 0.119681 -0.500203 -0.112695 0.366561 -0.062500 0 0 0 0 0 0 2 551262
-0.006559 -0.011601 0.119684 -0.258417 0.140989 0.280315 -0.062500 0 0 0 0 0 0 2 552261
-0.006574 -0.011618 0.119685 -0.432605 -0.060831 0.296983 -0.062500 0 0 0 0 0 0 2 553260
-0.006588 -0.011658 0.119680 -0.474135 0.216603 0.380243 -0.062500 0 0 0 0 0 0 2 554261
-0.006608 -0.011695 0.119696 -0.407226 0.193752 0.108719 -0.062500 0 0 0 0 0 0 2 555256
-0.006629 -0.011724 0.119688 -0.387937 0.079660 0.390698 -0.062500 0 0 0 0 0 0 2 556262
-0.006653 -0.011755 0.119703 -0.345649 0.094369 0.116880 -0.062500 0 0 0 0 0 0 2 557259
-0.006677 -0.011781 0.119695 -0.355274 0.036822 0.390545 -0.062500 0 0 0 0 0 0 2 558261
-0.006688 -0.011795 0.119692 -0.505363 -0.136074 0.353798 -0.062500 0 0 0 0 0 0 2 559262
-0.006719 -0.011829 0.119695 -0.272119 0.119546 0.270571 -0.062500 0 0 0 0 0 0 2 560260
-0.006729 -0.011866 0.119704 -0.523891 0.178738 0.176547 -0.062500 0 0 0 0 0 0 2 561260
-0.006745 -0.011896 0.119694 -0.466910 0.088278 0.423685 -0.062500 0 0 0 0 0 0 2 562262
-0.006767 -0.011927 0.119708 -0.388652 0.084532 0.128037 -0.062500 0 0 0 0 0 0 2 563337
-0.006789 -0.011954 0.119699 -0.378162 0.023809 0.392486 -0.062500 0 0 0 0 0 0 2 564332
-0.006794 -0.011988 0.119704 -0.591475 0.109468 0.242177 -0.062500 0 0 0 0 0 0 2 565331
-0.006828 -0.012012 0.119702 -0.271573 -0.007145 0.320999 -0.062500 0 0 0 0 0 0 2 566320
-0.006839 -0.012044 0.119709 -0.526775 0.085203 0.201983 -0.062500 0 0 0 0 0 0 2 567335
-0.006850 -0.012091 0.119706 -0.551981 0.290674 0.322226 -0.062500 0 0 0 0 0 0 2 568314
-0.006874 -0.012111 0.119714 -0.375136 -0.045296 0.181684 -0.062500 0 0 0 0 0 0 2 569330
-0.006892 -0.012152 0.119712 -0.449714 0.180290 0.309751 -0.062500 0 0 0 0 0 0 2 570357
-0.006920 -0.012169 0.119720 -0.322308 -0.111804 0.173316 -0.062500 0 0 0 0 0 0 2 571330
-0.006940 -0.012209 0.119718 -0.422043 0.154774 0.303254 -0.062500 0 0 0 0 0 0 2 572311
-0.006950 -0.012229 0.119717 -0.558738 -0.074081 0.296875 -0.062500 0 0 0 0 0 0 2 573329
-0.006980 -0.012266 0.119720 -0.312642 0.133523 0.235978 -0.062500 0 0 0 0 0 0 2 574356
-0.007006 -0.012296 0.119708 -0.335913 0.056760 0.443517 -0.062500 0 0 0 0 0 0 2 575328
-0.007013 -0.012332 0.119712 -0.578931 0.121158 0.258977 -0.062500 0 0 0 0 0 0 2 576329
-0.007048 -0.012357 0.119709 -0.278476 -0.026329 0.324491 -0.062500 0 0 0 0 0 0 2 577327
-0.007059 -0.012390 0.119716 -0.542390 0.059208 0.200278 -0.062500 0 0 0 0 0 0 2 578365
-0.007076 -0.012418 0.119705 -0.498825 -0.000738 0.427906 -0.062500 0 0 0 0 0 0 2 579326
-0.007098 -0.012448 0.119718 -0.424834 0.031144 0.125969 -0.062500 0 0 0 0 0 0 2 580330
-0.007115 -0.012494 0.119717 -0.493051 0.238172 0.278668 -0.062500 0 0 0 0 0 0 2 581311
-0.007123 -0.012517 0.119717 -0.606570 -0.040379 0.287284 -0.062500 0 0 0 0 0 0 2 582325
-0.007152 -0.012556 0.119720 -0.352050 0.126736 0.234609 -0.062500 0 0 0 0 0 0 2 583310
-0.007161 -0.012596 0.119729 -0.589623 0.149268 0.150127 -0.062500 0 0 0 0 0 0 2 584326
-0.007195 -0.012623 0.119728 -0.275376 -0.012995 0.271204 -0.062500 0 0 0 0 0 0 2 585309
-0.007218 -0.012668 0.119722 -0.397239 0.206026 0.355184 -0.062500 0 0 0 0 0 0 2 586324
-0.007230 -0.012690 0.119720 -0.556877 -0.060759 0.315946 -0.062500 0 0 0 0 0 0 2 587312
-0.007261 -0.012730 0.119723 -0.343058 0.120466 0.245021 -0.062500 0 0 0 0 0 0 2 588309
-0.007287 -0.012760 0.119710 -0.373909 0.031017 0.447013 -0.062500 0 0 0 0 0 0 2 589325
-0.007295 -0.012796 0.119714 -0.624283 0.077568 0.260833 -0.062500 0 0 0 0 0 0 2 590486
-0.007329 -0.012822 0.119711 -0.303673 -0.055686 0.326189 -0.062500 0 0 0 0 0 0 2 591252
-0.007341 -0.012855 0.119717 -0.568357 0.029539 0.201653 -0.062500 0 0 0 0 0 0 2 592243
-0.007358 -0.012882 0.119706 -0.525787 -0.032667 0.428840 -0.062500 0 0 0 0 0 0 2 593251
-0.007391 -0.012924 0.119706 -0.305511 0.147685 0.315102 -0.062500 0 0 0 0 0 0 2 594243
-0.007402 -0.012965 0.119713 -0.575180 0.155746 0.193046 -0.062500 0 0 0 0 0 0 2 595252
-0.007438 -0.012993 0.119711 -0.284424 -0.030007 0.299486 -0.062500 0 0 0 0 0 0 2 596246
-0.007450 -0.013027 0.119718 -0.579450 0.030183 0.191463 -0.062500 0 0 0 0 0 0 2 597252
-0.007462 -0.013075 0.119715 -0.617670 0.220185 0.318358 -0.062500 0 0 0 0 0 0 2 598243
-0.007498 -0.013107 0.119710 -0.298387 0.024714 0.364528 -0.062500 0 0 0 0 0 0 2 599252
-0.007510 -0.013143 0.119715 -0.575327 0.064905 0.219638 -0.062500 0 0 0 0 0 0 2 600243
-0.007541 -0.013188 0.119721 -0.364011 0.188382 0.204035 -0.062500 0 0 0 0 0 0 2 601252
-0.007568 -0.013222 0.119709 -0.405766 0.037440 0.433258 -0.062500 0 0 0 0 0 0 2 602242
-0.007595 -0.013256 0.119722 -0.401685 0.023316 0.130458 -0.062500 0 0 0 0 0 0 2 603252
-0.007614 -0.013303 0.119720 -0.510451 0.203651 0.283137 -0.062500 0 0 0 0 0 0 2 604242
-0.007623 -0.013327 0.119720 -0.642607 -0.087512 0.287591 -0.062500 0 0 0 0 0 0 2 605243
-0.007652 -0.013367 0.119723 -0.394807 0.086625 0.239176 -0.062500 0 0 0 0 0 0 2 606258
-0.007673 -0.013418 0.119718 -0.515493 0.237292 0.341849 -0.062500 0 0 0 0 0 0 2 607258
-0.007702 -0.013440 0.119725 -0.402828 -0.125229 0.185895 -0.062500 0 0 0 0 0 0 2 608255
-0.007722 -0.013482 0.119722 -0.515164 0.100145 0.312708 -0.062500 0 0 0 0 0 0 2 609239
-0.007746 -0.013519 0.119737 -0.478393 0.064129 0.066829 -0.062500 0 0 0 0 0 0 2 610260
-0.007762 -0.013569 0.119737 -0.563061 0.215487 0.249697 -0.062500 0 0 0 0 0 0 2 611252
-0.007801 -0.013601 0.119732 -0.284871 0.004825 0.326274 -0.062500 0 0 0 0 0 0 2 612265
-0.007815 -0.013637 0.119738 -0.590519 0.032232 0.193082 -0.062500 0 0 0 0 0 0 2 613253
-0.007847 -0.013683 0.119743 -0.390451 0.153225 0.183871 -0.062500 0 0 0 0 0 0 2 614261
-0.007873 -0.013717 0.119731 -0.448862 0.004176 0.413365 -0.062500 0 0 0 0 0 0 2 615231
-0.007881 -0.013754 0.119734 -0.698335 0.041834 0.238917 -0.062500 0 0 0 0 0 0 2 616259
-0.007910 -0.013800 0.119738 -0.454177 0.156865 0.205592 -0.062500 0 0 0 0 0 0 2 617230
-0.007918 -0.013844 0.119747 -0.698863 0.120019 0.131768 -0.062500 0 0 0 0 0 0 2 618258
-0.007953 -0.013872 0.119746 -0.383938 -0.074514 0.258390 -0.062500 0 0 0 0 0 0 2 619252
-0.007975 -0.013918 0.119739 -0.507144 0.130433 0.347229 -0.062500 0 0 0 0 0 0 2 620266
-0.008011 -0.013968 0.119740 -0.343412 0.216296 0.263098 -0.062500 0 0 0 0 0 0 2 621257
-0.008024 -0.014014 0.119747 -0.637086 0.158627 0.155558 -0.062500 0 0 0 0 0 0 2 622264
-0.008060 -0.014044 0.119746 -0.360644 -0.061621 0.268495 -0.062500 0 0 0 0 0 0 2 623263
-0.008073 -0.014079 0.119752 -0.643453 -0.010850 0.162559 -0.062500 0 0 0 0 0 0 2 624229
-0.008084 -0.014128 0.119748 -0.686269 0.169127 0.292810 -0.062500 0 0 0 0 0 0 2 625259
-0.008114 -0.014180 0.119750 -0.458598 0.223019 0.236826 -0.062500 0 0 0 0 0 0 2 626260
-0.008140 -0.014217 0.119737 -0.488955 0.033931 0.432837 -0.062500 0 0 0 0 0 0 2 627258
-0.008167 -0.014252 0.119748 -0.481528 -0.003158 0.119169 -0.062500 0 0 0 0 0 0 2 628258
-0.008186 -0.014301 0.119746 -0.600146 0.155039 0.268462 -0.062500 0 0 0 0 0 0 2 629258
-0.008220 -0.014353 0.119748 -0.410423 0.214721 0.229259 -0.062500 0 0 0 0 0 0 2 630229
-0.008237 -0.014379 0.119748 -0.612603 -0.118196 0.240816 -0.062500 0 0 0 0 0 0 2 631229
-0.008270 -0.014419 0.119751 -0.422753 0.037625 0.210422 -0.062500 0 0 0 0 0 0 2 632257
-0.008292 -0.014471 0.119746 -0.560831 0.190380 0.319881 -0.062500 0 0 0 0 0 0 2 633228
-0.008316 -0.014513 0.119760 -0.551416 0.080790 0.061205 -0.062500 0 0 0 0 0 0 2 634257
-0.008339 -0.014545 0.119752 -0.570014 -0.071863 0.340583 -0.062500 0 0 0 0 0 0 2 635256
-0.008356 -0.014592 0.119742 -0.651180 0.121606 0.391031 -0.062500 0 0 0 0 0 0 2 636259
-0.008389 -0.014644 0.119741 -0.446208 0.195772 0.284950 -0.062500 0 0 0 0 0 0 2 637228
-0.008411 -0.014701 0.119734 -0.583538 0.269171 0.357533 -0.062500 0 0 0 0 0 0 2 638250
-0.008436 -0.014747 0.119748 -0.559071 0.124085 0.084376 -0.062500 0 0 0 0 0 0 2 639229
-0.008459 -0.014780 0.119739 -0.578592 -0.053150 0.357683 -0.062500 0 0 0 0 0 0 2 640258
-0.008495 -0.014824 0.119738 -0.407784 0.077933 0.281539 -0.062500 0 0 0 0 0 0 2 641257
-0.008507 -0.014867 0.119745 -0.701964 0.067697 0.167765 -0.062500 0 0 0 0 0 0 2 642258
-0.008538 -0.014915 0.119750 -0.518810 0.127347 0.177967 -0.062500 0 0 0 0 0 0 2 643258
-0.008564 -0.014950 0.119738 -0.556004 -0.041445 0.410298 -0.062500 0 0 0 0 0 0 2 644258
-0.008602 -0.014996 0.119736 -0.406580 0.080378 0.305673 -0.062500 0 0 0 0 0 0 2 645258
-0.008645 -0.015046 0.119738 -0.318202 0.154862 0.246930 -0.062500 0 0 0 0 0 0 2 646246
-0.008661 -0.015092 0.119745 -0.668748 0.099325 0.154127 -0.062500 0 0 0 0 0 0 2 647257
-0.008693 -0.015142 0.119750 -0.499654 0.144105 0.174384 -0.062500 0 0 0 0 0 0 2 648258
-0.008720 -0.015177 0.119738 -0.551569 -0.036718 0.409583 -0.062500 0 0 0 0 0 0 2 649256
-0.008758 -0.015223 0.119736 -0.424633 0.070507 0.307290 -0.062500 0 0 0 0 0 0 2 650256
-0.008783 -0.015277 0.119729 -0.593000 0.192604 0.373942 -0.062500 0 0 0 0 0 0 2 651256
-0.008809 -0.015321 0.119742 -0.596994 0.066762 0.097848 -0.062500 0 0 0 0 0 0 2 652261
-0.008826 -0.015374 0.119740 -0.703706 0.165228 0.269632 -0.062500 0 0 0 0 0 0 2 653257
-0.008860 -0.015428 0.119741 -0.510187 0.190882 0.242242 -0.062500 0 0 0 0 0 0 2 654258
-0.008907 -0.015462 0.119737 -0.313658 -0.067270 0.320047 -0.062500 0 0 0 0 0 0 2 655329
-0.008935 -0.015510 0.119728 -0.533175 0.096892 0.387895 -0.062500 0 0 0 0 0 0 2 656329
-0.008963 -0.015552 0.119741 -0.585708 0.005668 0.105685 -0.062500 0 0 0 0 0 0 2 657326
-0.008982 -0.015603 0.119739 -0.710711 0.127121 0.274623 -0.062500 0 0 0 0 0 0 2 658324
-0.009016 -0.015656 0.119740 -0.526234 0.164341 0.246787 -0.062500 0 0 0 0 0 0 2 659310
-0.009057 -0.015710 0.119742 -0.410458 0.178078 0.226333 -0.062500 0 0 0 0 0 0 2 660322
-0.009083 -0.015768 0.119736 -0.612780 0.226951 0.340117 -0.062500 0 0 0 0 0 0 2 661307
-0.009126 -0.015804 0.119729 -0.402222 -0.051149 0.374313 -0.062500 0 0 0 0 0 0 2 662322
-0.009162 -0.015840 0.119742 -0.498629 -0.101380 0.099524 -0.062500 0 0 0 0 0 0 2 663242
-0.009184 -0.015888 0.119739 -0.677279 0.062467 0.273193 -0.062500 0 0 0 0 0 0 2 664250
-0.009219 -0.015939 0.119740 -0.521918 0.123812 0.248101 -0.062500 0 0 0 0 0 0 2 665245
-0.009262 -0.015992 0.119743 -0.429077 0.142740 0.228891 -0.062500 0 0 0 0 0 0 2 666249
-0.009288 -0.016050 0.119736 -0.630633 0.204688 0.342669 -0.062500 0 0 0 0 0 0 2 667241
-0.009331 -0.016086 0.119729 -0.423390 -0.070652 0.376713 -0.062500 0 0 0 0 0 0 2 668249
-0.009367 -0.016121 0.119742 -0.521167 -0.118144 0.102156 -0.062500 0 0 0 0 0 0 2 669240
-0.009408 -0.016166 0.119748 -0.447228 -0.004131 0.153303 -0.062500 0 0 0 0 0 0 2 670248
-0.009434 -0.016218 0.119743 -0.659092 0.113822 0.308963 -0.062500 0 0 0 0 0 0 2 671241
-0.009471 -0.016273 0.119743 -0.527391 0.141384 0.264438 -0.062500 0 0 0 0 0 0 2 672240
-0.009514 -0.016327 0.119745 -0.439746 0.148085 0.236879 -0.062500 0 0 0 0 0 0 2 673250
-0.009530 -0.016375 0.119752 -0.788243 0.061361 0.151188 -0.062500 0 0 0 0 0 0 2 674241
-0.009562 -0.016426 0.119756 -0.617090 0.083897 0.179354 -0.062500 0 0 0 0 0 0 2 675249
-0.009602 -0.016478 0.119759 -0.508221 0.102215 0.194907 -0.062500 0 0 0 0 0 0 2 676240
-0.009646 -0.016531 0.119762 -0.441589 0.116642 0.200365 -0.062500 0 0 0 0 0 0 2 677249
-0.009699 -0.016565 0.119757 -0.330676 -0.143682 0.296219 -0.062500 0 0 0 0 0 0 2 678241
-0.009730 -0.016613 0.119748 -0.603796 0.013328 0.373110 -0.062500 0 0 0 0 0 0 2 679249
-0.009770 -0.016665 0.119746 -0.513066 0.079367 0.291007 -0.062500 0 0 0 0 0 0 2 680250
-0.009814 -0.016718 0.119747 -0.464552 0.098617 0.248849 -0.062500 0 0 0 0 0 0 2 681264
-0.009861 -0.016772 0.119749 -0.430866 0.108812 0.231360 -0.062500 0 0 0 0 0 0 2 682254
-0.009878 -0.016820 0.119756 -0.814473 0.016184 0.148358 -0.062500 0 0 0 0 0 0 2 683266
-0.009911 -0.016870 0.119760 -0.650791 0.048536 0.179529 -0.062500 0 0 0 0 0 0 2 684262
-0.009952 -0.016923 0.119762 -0.532735 0.074484 0.196702 -0.062500 0 0 0 0 0 0 2 685256
-0.009996 -0.016976 0.119765 -0.469737 0.089286 0.203046 -0.062500 0 0 0 0 0 0 2 686257
-0.010023 -0.017034 0.119758 -0.716126 0.130654 0.325546 -0.062500 0 0 0 0 0 0 2 687260
-0.010067 -0.017070 0.119750 -0.517595 -0.147425 0.362439 -0.062500 0 0 0 0 0 0 2 688258
-0.010113 -0.017115 0.119748 -0.464394 -0.047576 0.287459 -0.062500 0 0 0 0 0 0 2 689256
-0.010161 -0.017165 0.119748 -0.444619 0.021350 0.250266 -0.062500 0 0 0 0 0 0 2 690258
-0.010209 -0.017218 0.119750 -0.436277 0.055854 0.235054 -0.062500 0 0 0 0 0 0 2 691227
-0.010257 -0.017271 0.119751 -0.455728 0.055280 0.228805 -0.062500 0 0 0 0 0 0 2 692254
-0.010286 -0.017329 0.119744 -0.709749 0.113779 0.345910 -0.062500 0 0 0 0 0 0 2 693256
-0.010324 -0.017385 0.119742 -0.603944 0.104176 0.288665 -0.062500 0 0 0 0 0 0 2 694258
-0.010368 -0.017441 0.119743 -0.529715 0.091134 0.256907 -0.062500 0 0 0 0 0 0 2 695259
-0.010414 -0.017496 0.119744 -0.496268 0.069376 0.243696 -0.062500 0 0 0 0 0 0 2 696260
-0.010461 -0.017551 0.119745 -0.495205 0.059387 0.238323 -0.062500 0 0 0 0 0 0 2 697259
-0.010509 -0.017605 0.119746 -0.485909 0.056335 0.235982 -0.062500 0 0 0 0 0 0 2 698255
-0.010563 -0.017639 0.119741 -0.403317 -0.214961 0.326044 -0.062500 0 0 0 0 0 0 2 699254
-0.010595 -0.017687 0.119731 -0.690515 -0.065819 0.401894 -0.062500 0 0 0 0 0 0 2 700255
-0.010635 -0.017739 0.119728 -0.606758 -0.001769 0.322734 -0.062500 0 0 0 0 0 0 2 701254
-0.010679 -0.017792 0.119728 -0.563084 0.018669 0.282294 -0.062500 0 0 0 0 0 0 2 702257
-0.010726 -0.017846 0.119728 -0.531176 0.028191 0.265955 -0.062500 0 0 0 0 0 0 2 703256
-0.010773 -0.017900 0.119729 -0.519745 0.017739 0.259602 -0.062500 0 0 0 0 0 0 2 704257
-0.010821 -0.017954 0.119730 -0.512167 0.019102 0.257110 -0.062500 0 0 0 0 0 0 2 705248
-0.010869 -0.018008 0.119731 -0.527001 0.015831 0.256091 -0.062500 0 0 0 0 0 0 2 706258
-0.010917 -0.018063 0.119732 -0.525287 0.015948 0.255657 -0.062500 0 0 0 0 0 0 2 707257
-0.010965 -0.018117 0.119733 -0.528286 0.001080 0.255455 -0.062500 0 0 0 0 0 0 2 708256
-0.011013 -0.018171 0.119733 -0.527973 0.000989 0.255378 -0.062500 0 0 0 0 0 0 2 709256
-0.011062 -0.018225 0.119734 -0.527935 0.000893 0.255396 -0.062500 0 0 0 0 0 0 2 710239
-0.011110 -0.018279 0.119735 -0.546612 -0.002680 0.255467 -0.062500 0 0 0 0 0 0 2 711254
-0.011158 -0.018333 0.119735 -0.550049 -0.018399 0.255601 -0.062500 0 0 0 0 0 0 2 712254
-0.011220 -0.018404 0.119751 -0.371895 0.201089 0.049682 -0.062500 0 0 0 0 0 0 2 713255
-0.011264 -0.018456 0.119771 -0.583898 -0.031648 -0.055594 -0.062500 0 0 0 0 0 0 2 714256
-0.011320 -0.018518 0.119765 -0.473997 0.059798 0.290640 -0.062500 0 0 0 0 0 0 2 715255
-0.011362 -0.018566 0.119777 -0.644129 -0.105378 0.070745 -0.062500 0 0 0 0 0 0 2 716255
-0.011407 -0.018616 0.119782 -0.624986 -0.092975 0.141059 -0.062500 0 0 0 0 0 0 2 717255
-0.011453 -0.018668 0.119783 -0.602301 -0.071261 0.183115 -0.062500 0 0 0 0 0 0 2 718255
-0.011500 -0.018721 0.119784 -0.607889 -0.059201 0.200836 -0.062500 0 0 0 0 0 0 2 719226
-0.011548 -0.018774 0.119785 -0.603111 -0.067551 0.208042 -0.062500 0 0 0 0 0 0 2 720243
-0.011606 -0.018838 0.119771 -0.465146 0.068782 0.413006 -0.062500 0 0 0 0 0 0 2 721254
-0.011679 -0.018894 0.119774 -0.253819 -0.020958 0.206748 -0.062500 0 0 0 0 0 0 2 722250
-0.011740 -0.018949 0.119775 -0.419612 -0.064660 0.209525 -0.062500 0 0 0 0 0 0 2 723258
-0.011794 -0.019003 0.119775 -0.516215 -0.072941 0.218949 -0.062500 0 0 0 0 0 0 2 724256
-0.011845 -0.019058 0.119775 -0.566794 -0.076195 0.223778 -0.062500 0 0 0 0 0 0 2 725255
-0.011889 -0.019132 0.119781 -0.671790 0.194221 0.139486 -0.062500 0 0 0 0 0 0 2 726261
-0.011934 -0.019197 0.119783 -0.676952 0.060082 0.181038 -0.062500 0 0 0 0 0 0 2 727257
-0.011981 -0.019255 0.119784 -0.660358 -0.018912 0.204559 -0.062500 0 0 0 0 0 0 2 728254
-0.012048 -0.019308 0.119792 -0.392268 -0.111062 0.100258 -0.062500 0 0 0 0 0 0 2 729254
-0.012115 -0.019370 0.119780 -0.361737 -0.006544 0.360712 -0.062500 0 0 0 0 0 0 2 730226
-0.012174 -0.019430 0.119776 -0.501898 -0.042011 0.300267 -0.062500 0 0 0 0 0 0 2 731254
-0.012240 -0.019503 0.119788 -0.399324 0.145637 0.062523 -0.062500 0 0 0 0 0 0 2 732237
-0.012297 -0.019566 0.119792 -0.517499 0.024821 0.138886 -0.062500 0 0 0 0 0 0 2 733249
-0.012350 -0.019624 0.119793 -0.611650 -0.070563 0.185043 -0.062500 0 0 0 0 0 0 2 734240
-0.012400 -0.019680 0.119793 -0.648409 -0.107078 0.205006 -0.062500 0 0 0 0 0 0 2 735320
-0.012462 -0.019752 0.119807 -0.487486 0.096411 0.015633 -0.062500 0 0 0 0 0 0 2 736304
-0.012517 -0.019814 0.119811 -0.574370 -0.032248 0.110682 -0.062500 0 0 0 0 0 0 2 737321
-0.012568 -0.019872 0.119813 -0.651160 -0.100406 0.164254 -0.062500 0 0 0 0 0 0 2 738306
-0.012642 -0.019954 0.119812 -0.368599 0.216883 0.194885 -0.062500 0 0 0 0 0 0 2 739307
-0.012702 -0.020022 0.119811 -0.506949 0.042086 0.202459 -0.062500 0 0 0 0 0 0 2 740320
-0.012756 -0.020083 0.119810 -0.603719 -0.066319 0.205629 -0.062500 0 0 0 0 0 0 2 741303
-0.012827 -0.020137 0.119817 -0.415791 -0.176197 0.095669 -0.062500 0 0 0 0 0 0 2 742318
-0.012890 -0.020220 0.119810 -0.498729 0.189418 0.270673 -0.062500 0 0 0 0 0 0 2 743307
-0.012966 -0.020286 0.119814 -0.343982 -0.015290 0.135234 -0.062500 0 0 0 0 0 0 2 744319
-0.013027 -0.020345 0.119815 -0.532256 -0.115432 0.169045 -0.062500 0 0 0 0 0 0 2 745304
-0.013076 -0.020422 0.119820 -0.720032 0.111719 0.108732 -0.062500 0 0 0 0 0 0 2 746319
-0.013153 -0.020493 0.119815 -0.355136 0.029532 0.251999 -0.062500 0 0 0 0 0 0 2 747239
-0.013216 -0.020556 0.119812 -0.533577 -0.084402 0.236670 -0.062500 0 0 0 0 0 0 2 748250
-0.013265 -0.020635 0.119815 -0.728775 0.122262 0.142750 -0.062500 0 0 0 0 0 0 2 749238
-0.013334 -0.020697 0.119823 -0.499454 -0.101534 0.065851 -0.062500 0 0 0 0 0 0 2 750247
-0.013385 -0.020775 0.119831 -0.695841 0.088825 0.055529 -0.062500 0 0 0 0 0 0 2 751239
-0.013464 -0.020846 0.119826 -0.374370 0.012774 0.227956 -0.062500 0 0 0 0 0 0 2 752247
-0.013528 -0.020909 0.119823 -0.544250 -0.125601 0.223505 -0.062500 0 0 0 0 0 0 2 753238
-0.013597 -0.020984 0.119834 -0.484775 0.027547 0.025274 -0.062500 0 0 0 0 0 0 2 754247
-0.013665 -0.021057 0.119822 -0.517952 0.016413 0.317057 -0.062500 0 0 0 0 0 0 2 755247
-0.013717 -0.021143 0.119822 -0.729681 0.150735 0.193438 -0.062500 0 0 0 0 0 0 2 756238
-0.013796 -0.021217 0.119814 -0.389506 0.031345 0.297793 -0.062500 0 0 0 0 0 0 2 757246
-0.013874 -0.021299 0.119823 -0.402815 0.087792 0.074420 -0.062500 0 0 0 0 0 0 2 758241
-0.013946 -0.021376 0.119810 -0.473828 0.027426 0.348644 -0.062500 0 0 0 0 0 0 2 759243
-0.014020 -0.021458 0.119816 -0.456694 0.103950 0.109822 -0.062500 0 0 0 0 0 0 2 760247
-0.014080 -0.021526 0.119818 -0.651796 -0.108006 0.161255 -0.062500 0 0 0 0 0 0 2 761248
-0.014157 -0.021613 0.119815 -0.447423 0.124895 0.218232 -0.062500 0 0 0 0 0 0 2 762252
-0.014220 -0.021683 0.119812 -0.622120 -0.068840 0.226841 -0.062500 0 0 0 0 0 0 2 763249
-0.014288 -0.021762 0.119823 -0.578539 0.004510 0.044206 -0.062500 0 0 0 0 0 0 2 764254
-0.014356 -0.021837 0.119810 -0.589231 -0.040182 0.340368 -0.062500 0 0 0 0 0 0 2 765240
-0.014427 -0.021919 0.119817 -0.536850 0.027115 0.113176 -0.062500 0 0 0 0 0 0 2 766230
-0.014496 -0.021995 0.119802 -0.586709 -0.034556 0.375914 -0.062500 0 0 0 0 0 0 2 767225
-0.014568 -0.022078 0.119808 -0.545367 0.042097 0.135014 -0.062500 0 0 0 0 0 0 2 768254
-0.014638 -0.022155 0.119793 -0.580880 -0.047812 0.391758 -0.062500 0 0 0 0 0 0 2 769222
-0.014710 -0.022238 0.119799 -0.563450 0.025212 0.149306 -0.062500 0 0 0 0 0 0 2 770255
-0.014779 -0.022315 0.119784 -0.600977 -0.046350 0.404920 -0.062500 0 0 0 0 0 0 2 771225
-0.014852 -0.022399 0.119789 -0.563360 0.005070 0.162810 -0.062500 0 0 0 0 0 0 2 772253
-0.014941 -0.022471 0.119781 -0.359439 -0.121643 0.312428 -0.062500 0 0 0 0 0 0 2 773248
-0.015003 -0.022556 0.119782 -0.693395 -0.001569 0.223831 -0.062500 0 0 0 0 0 0 2 774262
-0.015081 -0.022651 0.119778 -0.520189 0.149176 0.277717 -0.062500 0 0 0 0 0 0 2 775256
-0.015164 -0.022721 0.119781 -0.460415 -0.161746 0.178281 -0.062500 0 0 0 0 0 0 2 776256
-0.015222 -0.022804 0.119786 -0.771344 -0.052831 0.152466 -0.062500 0 0 0 0 0 0 2 777255
-0.015304 -0.022876 0.119777 -0.490140 -0.171026 0.323281 -0.062500 0 0 0 0 0 0 2 778253
-0.015362 -0.022961 0.119777 -0.793782 -0.025837 0.236501 -0.062500 0 0 0 0 0 0 2 779255
-0.015438 -0.023056 0.119772 -0.593148 0.104603 0.292603 -0.062500 0 0 0 0 0 0 2 780252
-0.015514 -0.023147 0.119780 -0.581605 0.071860 0.118320 -0.062500 0 0 0 0 0 0 2 781253
-0.015604 -0.023223 0.119773 -0.402746 -0.146588 0.308052 -0.062500 0 0 0 0 0 0 2 782254
-0.015666 -0.023310 0.119773 -0.749510 -0.036587 0.236252 -0.062500 0 0 0 0 0 0 2 783253
-0.015744 -0.023405 0.119768 -0.583059 0.076461 0.300627 -0.062500 0 0 0 0 0 0 2 784253
-0.015827 -0.023476 0.119771 -0.523683 -0.241460 0.202725 -0.062500 0 0 0 0 0 0 2 785253
-0.015915 -0.023563 0.119766 -0.448645 -0.049858 0.287607 -0.062500 0 0 0 0 0 0 2 786254
-0.015996 -0.023651 0.119774 -0.549260 -0.052353 0.127483 -0.062500 0 0 0 0 0 0 2 787254
-0.016073 -0.023737 0.119787 -0.606808 -0.062896 0.037453 -0.062500 0 0 0 0 0 0 2 788224
-0.016137 -0.023836 0.119779 -0.781547 0.078151 0.306443 -0.062500 0 0 0 0 0 0 2 789255
-0.016207 -0.023930 0.119785 -0.753342 0.022013 0.141110 -0.062500 0 0 0 0 0 0 2 790254
-0.016288 -0.024028 0.119782 -0.599375 0.084055 0.254635 -0.062500 0 0 0 0 0 0 2 791254
-0.016365 -0.024121 0.119790 -0.627883 -0.005465 0.111007 -0.062500 0 0 0 0 0 0 2 792254
-0.016450 -0.024219 0.119787 -0.556700 0.056474 0.241708 -0.062500 0 0 0 0 0 0 2 793254
-0.016530 -0.024312 0.119795 -0.617554 -0.030794 0.105595 -0.062500 0 0 0 0 0 0 2 794255
-0.016622 -0.024388 0.119787 -0.476421 -0.246828 0.310101 -0.062500 0 0 0 0 0 0 2 795253
-0.016705 -0.024470 0.119792 -0.576962 -0.216239 0.143947 -0.062500 0 0 0 0 0 0 2 796254
-0.016793 -0.024563 0.119788 -0.530635 -0.071915 0.260733 -0.062500 0 0 0 0 0 0 2 797253
-0.016874 -0.024653 0.119795 -0.635844 -0.094819 0.118478 -0.062500 0 0 0 0 0 0 2 798253
-0.016960 -0.024750 0.119791 -0.573235 -0.031894 0.250967 -0.062500 0 0 0 0 0 0 2 799254
-0.017034 -0.024863 0.119803 -0.755644 0.193881 0.046400 -0.062500 0 0 0 0 0 0 2 800241
-0.017123 -0.024949 0.119796 -0.568681 -0.155550 0.281466 -0.062500 0 0 0 0 0 0 2 801253
-0.017197 -0.025058 0.119806 -0.734713 0.098974 0.066122 -0.062500 0 0 0 0 0 0 2 802251
-0.017280 -0.025163 0.119803 -0.665647 0.064807 0.222840 -0.062500 0 0 0 0 0 0 2 803252
-0.017359 -0.025259 0.119810 -0.717677 -0.057823 0.102098 -0.062500 0 0 0 0 0 0 2 804251
-0.017464 -0.025354 0.119813 -0.392302 -0.104416 0.146917 -0.062500 0 0 0 0 0 0 2 805256
-0.017553 -0.025445 0.119822 -0.566754 -0.167143 0.058603 -0.062500 0 0 0 0 0 0 2 806252
-0.017644 -0.025541 0.119818 -0.572458 -0.116814 0.222358 -0.062500 0 0 0 0 0 0 2 807253
-0.017725 -0.025632 0.119824 -0.701727 -0.172221 0.099998 -0.062500 0 0 0 0 0 0 2 808253
-0.017812 -0.025729 0.119819 -0.652436 -0.105888 0.242577 -0.062500 0 0 0 0 0 0 2 809224
-0.017892 -0.025821 0.119824 -0.752257 -0.186350 0.110957 -0.062500 0 0 0 0 0 0 2 810223
-0.017991 -0.025936 0.119830 -0.510098 0.099855 0.088135 -0.062500 0 0 0 0 0 0 2 811253
-0.018077 -0.026036 0.119839 -0.659082 -0.083446 0.026431 -0.062500 0 0 0 0 0 0 2 812239
-0.018166 -0.026136 0.119835 -0.664969 -0.086683 0.207500 -0.062500 0 0 0 0 0 0 2 813247
-0.018246 -0.026230 0.119841 -0.760441 -0.199868 0.092570 -0.062500 0 0 0 0 0 0 2 814237
-0.018353 -0.026323 0.119841 -0.458100 -0.211701 0.144169 -0.062500 0 0 0 0 0 0 2 815317
-0.018436 -0.026435 0.119853 -0.733296 -0.002307 -0.008324 -0.062500 0 0 0 0 0 0 2 816303
-0.018543 -0.026536 0.119856 -0.465615 -0.104102 0.091040 -0.062500 0 0 0 0 0 0 2 817315
-0.018625 -0.026652 0.119868 -0.750805 0.040506 -0.036070 -0.062500 0 0 0 0 0 0 2 818302
-0.018712 -0.026760 0.119865 -0.734166 -0.036026 0.168570 -0.062500 0 0 0 0 0 0 2 819246
-0.018791 -0.026857 0.119870 -0.840193 -0.205613 0.068004 -0.062500 0 0 0 0 0 0 2 820236
-0.018897 -0.026952 0.119869 -0.510782 -0.249167 0.128728 -0.062500 0 0 0 0 0 0 2 821245
-0.018988 -0.027072 0.119864 -0.687535 0.058202 0.199092 -0.062500 0 0 0 0 0 0 2 822245
-0.019091 -0.027171 0.119875 -0.552446 -0.190912 -0.011157 -0.062500 0 0 0 0 0 0 2 823236
-0.019180 -0.027293 0.119875 -0.736740 0.058152 0.119467 -0.062500 0 0 0 0 0 0 2 824245
-0.019261 -0.027396 0.119881 -0.861373 -0.148441 0.042975 -0.062500 0 0 0 0 0 0 2 825236
-0.019367 -0.027494 0.119880 -0.566513 -0.264421 0.121245 -0.062500 0 0 0 0 0 0 2 826245
-0.019449 -0.027607 0.119890 -0.845492 -0.070611 -0.019232 -0.062500 0 0 0 0 0 0 2 827236
-0.019556 -0.027710 0.119891 -0.557016 -0.216667 0.086997 -0.062500 0 0 0 0 0 0 2 828244
-0.019638 -0.027825 0.119901 -0.864386 -0.056885 -0.036734 -0.062500 0 0 0 0 0 0 2 829235
-0.019744 -0.027929 0.119901 -0.578156 -0.221925 0.077176 -0.062500 0 0 0 0 0 0 2 830244
-0.019826 -0.028045 0.119911 -0.886546 -0.070227 -0.043272 -0.062500 0 0 0 0 0 0 2 831236
-0.019933 -0.028148 0.119912 -0.600508 -0.240057 0.072342 -0.062500 0 0 0 0 0 0 2 832244
-0.020015 -0.028264 0.119921 -0.909220 -0.089620 -0.047279 -0.062500 0 0 0 0 0 0 2 833238
-0.020114 -0.028390 0.119925 -0.716725 0.023575 0.010814 -0.062500 0 0 0 0 0 0 2 834252
-0.020199 -0.028494 0.119932 -0.875998 -0.228716 -0.025139 -0.062500 0 0 0 0 0 0 2 835249
-0.020300 -0.028614 0.119934 -0.677523 0.041093 0.024166 -0.062500 0 0 0 0 0 0 2 836245
-0.020387 -0.028747 0.119929 -0.773588 0.367973 0.143410 -0.062500 0 0 0 0 0 0 2 837238
-0.020488 -0.028851 0.119937 -0.636495 0.022594 -0.042976 -0.062500 0 0 0 0 0 0 2 838252
-0.020596 -0.028970 0.119940 -0.436778 0.375262 0.013059 -0.062500 0 0 0 0 0 0 2 839243
-0.020695 -0.029080 0.119930 -0.568308 0.270613 0.197577 -0.062500 0 0 0 0 0 0 2 840253
-0.020794 -0.029195 0.119940 -0.443245 0.562196 -0.064636 -0.062500 0 0 0 0 0 0 2 841253
-0.020908 -0.029298 0.119939 -0.257490 0.400640 0.059630 -0.062500 0 0 0 0 0 0 2 842253
-0.020994 -0.029413 0.119947 -0.432294 0.805669 -0.049054 -0.062500 0 0 0 0 0 0 2 843239
-0.021101 -0.029516 0.119945 -0.191805 0.653617 0.074057 -0.062500 0 0 0 0 0 0 2 844251
-0.021184 -0.029632 0.119952 -0.270004 1.052561 -0.041448 -0.062500 0 0 0 0 0 0 2 845253
-0.021290 -0.029735 0.119949 -0.000968 0.898416 0.078644 -0.062500 0 0 0 0 0 0 2 846253
-0.021378 -0.029829 0.119952 -0.197912 0.767178 0.015746 -0.062500 0 0 0 0 0 0 2 847258
-0.021488 -0.029921 0.119947 0.051358 0.729865 0.112618 -0.062500 0 0 0 0 0 0 2 848253
-0.021578 -0.030009 0.119949 -0.179889 0.682192 0.035184 -0.062500 0 0 0 0 0 0 2 849255
-0.021659 -0.030095 0.119953 -0.328850 0.648069 -0.011584 -0.062500 0 0 0 0 0 0 2 850249
-0.021751 -0.030166 0.119939 -0.209998 0.443202 0.241459 -0.062500 0 0 0 0 0 0 2 851247
-0.021832 -0.030245 0.119936 -0.324532 0.525827 0.113490 -0.062500 0 0 0 0 0 0 2 852223
-0.021917 -0.030305 0.119935 -0.317941 0.285491 0.086801 -0.062500 0 0 0 0 0 0 2 853237
-0.021994 -0.030377 0.119938 -0.400936 0.422727 0.026851 -0.062500 0 0 0 0 0 0 2 854251
-0.022084 -0.030440 0.119923 -0.245463 0.327118 0.271056 -0.062500 0 0 0 0 0 0 2 855250
-0.022165 -0.030515 0.119920 -0.357449 0.467826 0.139961 -0.062500 0 0 0 0 0 0 2 856251
-0.022228 -0.030578 0.119912 -0.608500 0.320975 0.195107 -0.062500 0 0 0 0 0 0 2 857246
-0.022303 -0.030630 0.119908 -0.477485 0.165479 0.151519 -0.062500 0 0 0 0 0 0 2 858248
-0.022384 -0.030706 0.119894 -0.387644 0.464696 0.301039 -0.062500 0 0 0 0 0 0 2 859252
-0.022447 -0.030770 0.119881 -0.614193 0.339202 0.303367 -0.062500 0 0 0 0 0 0 2 860250
-0.022522 -0.030823 0.119875 -0.481655 0.181081 0.221332 -0.062500 0 0 0 0 0 0 2 861251
-0.022603 -0.030870 0.119872 -0.404112 0.085009 0.179864 -0.062500 0 0 0 0 0 0 2 862250
-0.022665 -0.030918 0.119864 -0.634370 0.097805 0.245466 -0.062500 0 0 0 0 0 0 2 863250
-0.022739 -0.030963 0.119860 -0.499783 0.049166 0.205313 -0.062500 0 0 0 0 0 0 2 864244
-0.022820 -0.031005 0.119857 -0.419538 0.015069 0.183158 -0.062500 0 0 0 0 0 0 2 865252
-0.022903 -0.031046 0.119855 -0.372872 -0.005413 0.174807 -0.062500 0 0 0 0 0 0 2 866252
-0.022988 -0.031086 0.119853 -0.359633 -0.016720 0.172947 -0.062500 0 0 0 0 0 0 2 867251
-0.023052 -0.031131 0.119846 -0.623483 0.043730 0.255058 -0.062500 0 0 0 0 0 0 2 868251
-0.023127 -0.031174 0.119841 -0.504750 0.019807 0.223255 -0.062500 0 0 0 0 0 0 2 869252
-0.023208 -0.031215 0.119839 -0.432082 -0.001336 0.204926 -0.062500 0 0 0 0 0 0 2 870222
-0.023270 -0.031261 0.119831 -0.664725 0.052442 0.278886 -0.062500 0 0 0 0 0 0 2 871251
-0.023345 -0.031304 0.119826 -0.530227 0.023989 0.244385 -0.062500 0 0 0 0 0 0 2 872224
-0.023425 -0.031345 0.119823 -0.449725 0.000233 0.225071 -0.062500 0 0 0 0 0 0 2 873249
-0.023487 -0.031391 0.119815 -0.678871 0.053061 0.298073 -0.062500 0 0 0 0 0 0 2 874239
-0.023553 -0.031426 0.119826 -0.649382 -0.076053 0.037743 -0.062500 0 0 0 0 0 0 2 875325
-0.023629 -0.031462 0.119829 -0.533534 -0.078183 0.111635 -0.062500 0 0 0 0 0 0 2 876305
-0.023680 -0.031526 0.119827 -0.832647 0.292336 0.192929 -0.062500 0 0 0 0 0 0 2 877319
-0.023741 -0.031570 0.119841 -0.745222 0.064143 -0.019919 -0.062500 0 0 0 0 0 0 2 878369
-0.023814 -0.031611 0.119846 -0.579394 -0.009917 0.078583 -0.062500 0 0 0 0 0 0 2 879322
-0.023863 -0.031647 0.119857 -0.872358 -0.063036 -0.006668 -0.062500 0 0 0 0 0 0 2 880320
-0.023931 -0.031684 0.119860 -0.670776 -0.068177 0.084310 -0.062500 0 0 0 0 0 0 2 881321
-0.023999 -0.031714 0.119876 -0.637761 -0.159516 -0.088887 -0.062500 0 0 0 0 0 0 2 882316
-0.024054 -0.031752 0.119875 -0.813651 -0.064938 0.108398 -0.062500 0 0 0 0 0 0 2 883321
-0.024116 -0.031782 0.119890 -0.736402 -0.151022 -0.078720 -0.062500 0 0 0 0 0 0 2 884317
-0.024182 -0.031838 0.119898 -0.685451 0.164151 -0.019955 -0.062500 0 0 0 0 0 0 2 885323
-0.024249 -0.031876 0.119916 -0.659403 -0.023969 -0.160021 -0.062500 0 0 0 0 0 0 2 886319
-0.024304 -0.031919 0.119916 -0.827026 -0.010765 0.055482 -0.062500 0 0 0 0 0 0 2 887315
-0.024374 -0.031959 0.119914 -0.639653 -0.034755 0.104420 -0.062500 0 0 0 0 0 0 2 888302
-0.024444 -0.031991 0.119928 -0.623516 -0.147396 -0.103909 -0.062500 0 0 0 0 0 0 2 889303
-0.024500 -0.032030 0.119926 -0.800340 -0.095382 0.075865 -0.062500 0 0 0 0 0 0 2 890317
-0.024563 -0.032061 0.119940 -0.728665 -0.190632 -0.117749 -0.062500 0 0 0 0 0 0 2 891303
-0.024637 -0.032094 0.119944 -0.579474 -0.170834 -0.012289 -0.062500 0 0 0 0 0 0 2 892317
-0.024700 -0.032144 0.119963 -0.684506 -0.002334 -0.221762 -0.062500 0 0 0 0 0 0 2 893301
-0.024753 -0.032192 0.119964 -0.840818 -0.010250 -0.000316 -0.062500 0 0 0 0 0 0 2 894315
-0.024814 -0.032227 0.119979 -0.745355 -0.174553 -0.171258 -0.062500 0 0 0 0 0 0 2 895300
-0.024887 -0.032263 0.119983 -0.582647 -0.190242 -0.055381 -0.062500 0 0 0 0 0 0 2 896313
-0.024937 -0.032297 0.119993 -0.846914 -0.270789 -0.136930 -0.062500 0 0 0 0 0 0 2 897310
-0.025004 -0.032332 0.119996 -0.646158 -0.260518 -0.040039 -0.062500 0 0 0 0 0 0 2 898314
-0.025073 -0.032360 0.120011 -0.611434 -0.342780 -0.210744 -0.062500 0 0 0 0 0 0 2 899299
-0.025128 -0.032398 0.120009 -0.751511 -0.313074 -0.014389 -0.062500 0 0 0 0 0 0 2 900315
-0.025190 -0.032428 0.120023 -0.672147 -0.397474 -0.199116 -0.062500 0 0 0 0 0 0 2 901300
-0.025256 -0.032483 0.120030 -0.623800 -0.081496 -0.136498 -0.062500 0 0 0 0 0 0 2 902316
-0.025310 -0.032534 0.120025 -0.770521 -0.099228 0.026158 -0.062500 0 0 0 0 0 0 2 903234
-0.025372 -0.032571 0.120037 -0.638503 -0.366584 -0.185922 -0.062500 0 0 0 0 0 0 2 904243
-0.025416 -0.032636 0.120038 -0.865564 -0.033551 -0.062016 -0.062500 0 0 0 0 0 0 2 905233
-0.025481 -0.032686 0.120035 -0.616518 -0.175863 -0.009455 -0.062500 0 0 0 0 0 0 2 906234
-0.025548 -0.032723 0.120048 -0.507774 -0.459339 -0.212741 -0.062500 0 0 0 0 0 0 2 907243
-0.025603 -0.032765 0.120046 -0.669159 -0.417045 -0.032632 -0.062500 0 0 0 0 0 0 2 908233
-0.025673 -0.032804 0.120042 -0.480935 -0.438204 0.005605 -0.062500 0 0 0 0 0 0 2 909242
-0.025743 -0.032835 0.120055 -0.462564 -0.548947 -0.207658 -0.062500 0 0 0 0 0 0 2 910233
-0.025791 -0.032897 0.120055 -0.695197 -0.254995 -0.079156 -0.062500 0 0 0 0 0 0 2 911242
-0.025858 -0.032946 0.120053 -0.478187 -0.374469 -0.023306 -0.062500 0 0 0 0 0 0 2 912234
-0.025897 -0.033009 0.120063 -0.820685 -0.193526 -0.199169 -0.062500 0 0 0 0 0 0 2 913242
-0.025951 -0.033081 0.120069 -0.661553 -0.070303 -0.148128 -0.062500 0 0 0 0 0 0 2 914233
-0.025999 -0.033141 0.120063 -0.661686 -0.294625 0.005186 -0.062500 0 0 0 0 0 0 2 915241
-0.026057 -0.033212 0.120061 -0.524823 -0.159327 -0.025960 -0.062500 0 0 0 0 0 0 2 916246
-0.026108 -0.033272 0.120052 -0.616337 -0.293083 0.069017 -0.062500 0 0 0 0 0 0 2 917243
-0.026161 -0.033337 0.120064 -0.602917 -0.250696 -0.218342 -0.062500 0 0 0 0 0 0 2 918232
-0.026208 -0.033392 0.120062 -0.617246 -0.430689 -0.043216 -0.062500 0 0 0 0 0 0 2 919247
-0.026266 -0.033460 0.120061 -0.478308 -0.266594 -0.046573 -0.062500 0 0 0 0 0 0 2 920221
-0.026308 -0.033541 0.120055 -0.673629 -0.089945 0.016343 -0.062500 0 0 0 0 0 0 2 921245
-0.026364 -0.033623 0.120053 -0.514965 -0.061898 -0.015980 -0.062500 0 0 0 0 0 0 2 922230
-0.026413 -0.033688 0.120044 -0.534755 -0.328774 0.080402 -0.062500 0 0 0 0 0 0 2 923248
-0.026473 -0.033762 0.120040 -0.407908 -0.232994 0.025642 -0.062500 0 0 0 0 0 0 2 924251
-0.026515 -0.033846 0.120033 -0.612710 -0.095789 0.064242 -0.062500 0 0 0 0 0 0 2 925250
-0.026571 -0.033930 0.120030 -0.459788 -0.090173 0.021904 -0.062500 0 0 0 0 0 0 2 926224
-0.026604 -0.034011 0.120039 -0.700972 -0.158139 -0.160849 -0.062500 0 0 0 0 0 0 2 927219
-0.026633 -0.034097 0.120038 -0.784498 -0.094265 -0.035983 -0.062500 0 0 0 0 0 0 2 928248
-0.026682 -0.034181 0.120037 -0.533645 -0.118085 -0.026248 -0.062500 0 0 0 0 0 0 2 929219
-0.026719 -0.034270 0.120032 -0.660892 -0.060564 0.045189 -0.062500 0 0 0 0 0 0 2 930256
-0.026772 -0.034355 0.120029 -0.466177 -0.095023 0.018294 -0.062500 0 0 0 0 0 0 2 931255
-0.026811 -0.034445 0.120022 -0.596453 -0.073280 0.072397 -0.062500 0 0 0 0 0 0 2 932253
-0.026844 -0.034537 0.120013 -0.700772 -0.037826 0.108223 -0.062500 0 0 0 0 0 0 2 933247
-0.026894 -0.034624 0.120009 -0.473411 -0.093103 0.060815 -0.062500 0 0 0 0 0 0 2 934249
-0.026941 -0.034692 0.119998 -0.505848 -0.350872 0.146363 -0.062500 0 0 0 0 0 0 2 935249
-0.026969 -0.034796 0.119991 -0.754142 0.092157 0.120459 -0.062500 0 0 0 0 0 0 2 936254
-0.026995 -0.034895 0.119982 -0.793814 0.073470 0.147634 -0.062500 0 0 0 0 0 0 2 937242
-0.027043 -0.034986 0.119977 -0.506003 -0.049328 0.099492 -0.062500 0 0 0 0 0 0 2 938247
-0.027079 -0.035079 0.119969 -0.625996 -0.041711 0.143858 -0.062500 0 0 0 0 0 0 2 939241
-0.027102 -0.035165 0.119976 -0.811195 -0.120248 -0.055373 -0.062500 0 0 0 0 0 0 2 940249
-0.027134 -0.035231 0.119970 -0.712236 -0.387082 0.096992 -0.062500 0 0 0 0 0 0 2 941250
-0.027184 -0.035306 0.119966 -0.466674 -0.311214 0.087057 -0.062500 0 0 0 0 0 0 2 942242
-0.027214 -0.035383 0.119975 -0.708563 -0.269847 -0.084857 -0.062500 0 0 0 0 0 0 2 943248
-0.027240 -0.035467 0.119973 -0.766913 -0.175491 0.045565 -0.062500 0 0 0 0 0 0 2 944246
-0.027266 -0.035555 0.119966 -0.787810 -0.105595 0.129638 -0.062500 0 0 0 0 0 0 2 945246
-0.027282 -0.035670 0.119959 -0.907850 0.232285 0.137731 -0.062500 0 0 0 0 0 0 2 946231
-0.027302 -0.035774 0.119950 -0.867469 0.135883 0.180960 -0.062500 0 0 0 0 0 0 2 947242
-0.027347 -0.035867 0.119944 -0.554122 -0.013376 0.140808 -0.062500 0 0 0 0 0 0 2 948249
-0.027373 -0.035954 0.119952 -0.753078 -0.115898 -0.043099 -0.062500 0 0 0 0 0 0 2 949246
-0.027398 -0.036043 0.119949 -0.794768 -0.094249 0.082502 -0.062500 0 0 0 0 0 0 2 950248
-0.027422 -0.036135 0.119941 -0.804828 -0.063783 0.164965 -0.062500 0 0 0 0 0 0 2 951248
-0.027439 -0.036221 0.119947 -0.907305 -0.131202 -0.021292 -0.062500 0 0 0 0 0 0 2 952249
-0.027480 -0.036304 0.119949 -0.593326 -0.177328 0.028648 -0.062500 0 0 0 0 0 0 2 953219
-0.027513 -0.036392 0.119942 -0.679792 -0.117946 0.135395 -0.062500 0 0 0 0 0 0 2 954218
-0.027541 -0.036483 0.119933 -0.744260 -0.071492 0.197673 -0.062500 0 0 0 0 0 0 2 955247
-0.027559 -0.036568 0.119939 -0.877858 -0.132226 0.001364 -0.062500 0 0 0 0 0 0 2 956240
-0.027580 -0.036657 0.119934 -0.862332 -0.098857 0.116191 -0.062500 0 0 0 0 0 0 2 957237
-0.027602 -0.036749 0.119925 -0.842042 -0.064253 0.193984 -0.062500 0 0 0 0 0 0 2 958247
-0.027617 -0.036835 0.119931 -0.929090 -0.128965 0.005696 -0.062500 0 0 0 0 0 0 2 959251
-0.027636 -0.036924 0.119927 -0.889699 -0.097403 0.124361 -0.062500 0 0 0 0 0 0 2 960249
-0.027657 -0.037015 0.119918 -0.857304 -0.063407 0.204091 -0.062500 0 0 0 0 0 0 2 961219
-0.027672 -0.037102 0.119923 -0.938297 -0.127727 0.016741 -0.062500 0 0 0 0 0 0 2 962254
-0.027690 -0.037191 0.119919 -0.895831 -0.096385 0.135954 -0.062500 0 0 0 0 0 0 2 963249
-0.027733 -0.037276 0.119914 -0.579424 -0.141110 0.147029 -0.062500 0 0 0 0 0 0 2 964246
-0.027745 -0.037342 0.119915 -0.940020 -0.398466 0.087877 -0.062500 0 0 0 0 0 0 2 965248
-0.027784 -0.037416 0.119912 -0.626739 -0.327671 0.115999 -0.062500 0 0 0 0 0 0 2 966218
-0.027808 -0.037492 0.119921 -0.802591 -0.278636 -0.026788 -0.062500 0 0 0 0 0 0 2 967218
-0.027830 -0.037576 0.119917 -0.829226 -0.177284 0.119169 -0.062500 0 0 0 0 0 0 2 968218
-0.027845 -0.037659 0.119925 -0.931344 -0.192196 -0.020481 -0.062500 0 0 0 0 0 0 2 969242
-0.027863 -0.037746 0.119921 -0.896998 -0.131935 0.122062 -0.062500 0 0 0 0 0 0 2 970232
-0.027884 -0.037836 0.119912 -0.866382 -0.081290 0.213374 -0.062500 0 0 0 0 0 0 2 971240
-0.027898 -0.037922 0.119917 -0.947858 -0.134692 0.031382 -0.062500 0 0 0 0 0 0 2 972232
-0.027903 -0.037994 0.119904 -1.068774 -0.318313 0.251824 -0.062500 0 0 0 0 0 0 2 973231
-0.027931 -0.038065 0.119913 -0.783303 -0.351962 -0.006891 -0.062500 0 0 0 0 0 0 2 974240
-0.027956 -0.038146 0.119909 -0.798553 -0.221936 0.132249 -0.062500 0 0 0 0 0 0 2 975233
-0.027972 -0.038227 0.119916 -0.916909 -0.213841 -0.005725 -0.062500 0 0 0 0 0 0 2 976240
-0.027990 -0.038313 0.119911 -0.892639 -0.142286 0.138373 -0.062500 0 0 0 0 0 0 2 977232
-0.028003 -0.038396 0.119918 -0.967400 -0.171771 -0.002216 -0.062500 0 0 0 0 0 0 2 978241
-0.028020 -0.038484 0.119913 -0.919048 -0.120516 0.140332 -0.062500 0 0 0 0 0 0 2 979232
-0.028041 -0.038545 0.119918 -0.860866 -0.459450 0.026462 -0.062500 0 0 0 0 0 0 2 980240
-0.028062 -0.038622 0.119912 -0.853396 -0.291724 0.157604 -0.062500 0 0 0 0 0 0 2 981230
-0.028084 -0.038707 0.119902 -0.847894 -0.161575 0.242432 -0.062500 0 0 0 0 0 0 2 982241
-0.028098 -0.038791 0.119906 -0.943352 -0.171442 0.057587 -0.062500 0 0 0 0 0 0 2 983232
-0.028117 -0.038849 0.119914 -0.885911 -0.500816 -0.028398 -0.062500 0 0 0 0 0 0 2 984240
-0.028159 -0.038918 0.119915 -0.587500 -0.398775 0.064937 -0.062500 0 0 0 0 0 0 2 985230
-0.028183 -0.038992 0.119924 -0.791288 -0.316670 -0.040927 -0.062500 0 0 0 0 0 0 2 986240
-0.028205 -0.039075 0.119920 -0.832670 -0.197212 0.123236 -0.062500 0 0 0 0 0 0 2 987247
-0.028219 -0.039157 0.119926 -0.942198 -0.198521 -0.007467 -0.062500 0 0 0 0 0 0 2 988251
-0.028236 -0.039244 0.119921 -0.911051 -0.133517 0.140055 -0.062500 0 0 0 0 0 0 2 989225
-0.028248 -0.039328 0.119927 -0.982205 -0.164474 0.001375 -0.062500 0 0 0 0 0 0 2 990245
-0.028264 -0.039416 0.119921 -0.931829 -0.115536 0.145360 -0.062500 0 0 0 0 0 0 2 991236
-0.028275 -0.039500 0.119927 -0.993522 -0.154543 0.005159 -0.062500 0 0 0 0 0 0 2 992253
-0.028292 -0.039559 0.119936 -0.914385 -0.494889 -0.061575 -0.062500 0 0 0 0 0 0 2 993257
-0.028311 -0.039634 0.119932 -0.889251 -0.316610 0.112274 -0.062500 0 0 0 0 0 0 2 994248
-0.028323 -0.039712 0.119938 -0.973020 -0.259876 -0.014565 -0.062500 0 0 0 0 0 0 2 995249
-0.028341 -0.039767 0.119947 -0.904898 -0.548561 -0.076000 -0.062500 0 0 0 0 0 0 2 996250
-0.028360 -0.039841 0.119943 -0.885626 -0.343855 0.101084 -0.062500 0 0 0 0 0 0 2 997247
-0.028373 -0.039918 0.119949 -0.972556 -0.273065 -0.024078 -0.062500 0 0 0 0 0 0 2 998249
-0.028381 -0.039996 0.119960 -1.030297 -0.253428 -0.107693 -0.062500 0 0 0 0 0 0 2 999218
-0.028417 -0.040074 0.119961 -0.679848 -0.248921 0.010318 -0.062500 0 0 0 0 0 0 3 246
-0.028437 -0.040154 0.119969 -0.846396 -0.237182 -0.081866 -0.062500 0 0 0 0 0 0 3 1244
-0.028457 -0.040239 0.119964 -0.867382 -0.156302 0.089494 -0.062500 0 0 0 0 0 0 3 2249
-0.028469 -0.040322 0.119970 -0.966925 -0.174459 -0.037304 -0.062500 0 0 0 0 0 0 3 3252
-0.028509 -0.040374 0.119984 -0.620296 -0.585881 -0.169839 -0.062500 0 0 0 0 0 0 3 4250
-0.028539 -0.040445 0.119981 -0.720150 -0.376188 0.035101 -0.062500 0 0 0 0 0 0 3 5246
-0.028578 -0.040515 0.119992 -0.608362 -0.373367 -0.140058 -0.062500 0 0 0 0 0 0 3 6249
-0.028629 -0.040589 0.119994 -0.441930 -0.317674 -0.022538 -0.062500 0 0 0 0 0 0 3 7248
-0.028656 -0.040666 0.120002 -0.727834 -0.271708 -0.110841 -0.062500 0 0 0 0 0 0 3 8218
-0.028701 -0.040744 0.120001 -0.527263 -0.255648 -0.005621 -0.062500 0 0 0 0 0 0 3 9217
-0.028748 -0.040817 0.120014 -0.489658 -0.319689 -0.173315 -0.062500 0 0 0 0 0 0 3 10246
-0.028781 -0.040899 0.120010 -0.666141 -0.210699 0.021465 -0.062500 0 0 0 0 0 0 3 11216
-0.028821 -0.040974 0.120021 -0.584599 -0.286334 -0.157194 -0.062500 0 0 0 0 0 0 3 12246
-0.028851 -0.041057 0.120016 -0.716752 -0.190978 0.027493 -0.062500 0 0 0 0 0 0 3 13246
-0.028889 -0.041133 0.120027 -0.610746 -0.275180 -0.156115 -0.062500 0 0 0 0 0 0 3 14246
-0.028918 -0.041216 0.120022 -0.730701 -0.184721 0.026289 -0.062500 0 0 0 0 0 0 3 15216
-0.028956 -0.041293 0.120032 -0.618657 -0.271579 -0.158168 -0.062500 0 0 0 0 0 0 3 16217
-0.028977 -0.041370 0.120044 -0.835091 -0.263536 -0.211122 -0.062500 0 0 0 0 0 0 3 17244
-0.029018 -0.041448 0.120045 -0.587847 -0.258993 -0.071431 -0.062500 0 0 0 0 0 0 3 18236
-0.029041 -0.041527 0.120052 -0.809221 -0.240133 -0.153374 -0.062500 0 0 0 0 0 0 3 19247
-0.029083 -0.041606 0.120051 -0.573249 -0.240404 -0.044322 -0.062500 0 0 0 0 0 0 3 20245
-0.029128 -0.041679 0.120062 -0.517519 -0.311134 -0.210019 -0.062500 0 0 0 0 0 0 3 21216
-0.029173 -0.041749 0.120079 -0.500347 -0.369668 -0.317426 -0.062500 0 0 0 0 0 0 3 22246
-0.029227 -0.041822 0.120082 -0.395709 -0.328395 -0.144577 -0.062500 0 0 0 0 0 0 3 23315
-0.029277 -0.041892 0.120096 -0.428860 -0.363143 -0.273586 -0.062500 0 0 0 0 0 0 3 24322
-0.029333 -0.041966 0.120097 -0.358178 -0.319154 -0.128103 -0.062500 0 0 0 0 0 0 3 25315
-0.029392 -0.042043 0.120092 -0.310813 -0.275965 -0.035780 -0.062500 0 0 0 0 0 0 3 26317
-0.029445 -0.042115 0.120102 -0.383732 -0.325094 -0.221155 -0.062500 0 0 0 0 0 0 3 27312
-0.029513 -0.042167 0.120100 -0.202758 -0.600353 -0.088209 -0.062500 0 0 0 0 0 0 3 28321
-0.029560 -0.042251 0.120112 -0.451686 -0.218120 -0.264967 -0.062500 0 0 0 0 0 0 3 29303
-0.029614 -0.042331 0.120112 -0.383446 -0.217926 -0.129550 -0.062500 0 0 0 0 0 0 3 30316
-0.029672 -0.042411 0.120107 -0.326696 -0.222535 -0.040369 -0.062500 0 0 0 0 0 0 3 31301
-0.029724 -0.042486 0.120116 -0.393819 -0.297788 -0.227042 -0.062500 0 0 0 0 0 0 3 32314
-0.029781 -0.042562 0.120115 -0.342694 -0.281976 -0.109358 -0.062500 0 0 0 0 0 0 3 33316
-0.029843 -0.042610 0.120124 -0.270250 -0.640718 -0.251687 -0.062500 0 0 0 0 0 0 3 34304
-0.029905 -0.042673 0.120123 -0.268225 -0.486443 -0.123476 -0.062500 0 0 0 0 0 0 3 35315
-0.029959 -0.042739 0.120134 -0.366710 -0.441053 -0.275542 -0.062500 0 0 0 0 0 0 3 36318
-0.030031 -0.042797 0.120155 -0.143677 -0.523425 -0.442375 -0.062500 0 0 0 0 0 0 3 37314
-0.030097 -0.042864 0.120159 -0.195537 -0.423267 -0.240008 -0.062500 0 0 0 0 0 0 3 38315
-0.030153 -0.042931 0.120172 -0.331878 -0.415884 -0.349532 -0.062500 0 0 0 0 0 0 3 39316
-0.030234 -0.042996 0.120177 -0.028991 -0.437262 -0.259103 -0.062500 0 0 0 0 0 0 3 40313
-0.030305 -0.043068 0.120174 -0.125009 -0.353308 -0.135597 -0.062500 0 0 0 0 0 0 3 41311
-0.030363 -0.043138 0.120183 -0.294118 -0.369263 -0.301171 -0.062500 0 0 0 0 0 0 3 42314
-0.030423 -0.043212 0.120181 -0.296594 -0.321562 -0.172557 -0.062500 0 0 0 0 0 0 3 43297
-0.030505 -0.043281 0.120179 0.000095 -0.366904 -0.151732 -0.062500 0 0 0 0 0 0 3 44312
-0.030569 -0.043350 0.120189 -0.207157 -0.385835 -0.315407 -0.062500 0 0 0 0 0 0 3 45296
-0.030632 -0.043423 0.120188 -0.252078 -0.332488 -0.180841 -0.062500 0 0 0 0 0 0 3 46311
-0.030719 -0.043463 0.120202 0.061952 -0.759686 -0.381624 -0.062500 0 0 0 0 0 0 3 47297
-0.030792 -0.043521 0.120202 -0.079127 -0.564689 -0.223128 -0.062500 0 0 0 0 0 0 3 48311
-0.030859 -0.043589 0.120196 -0.176425 -0.408971 -0.118470 -0.062500 0 0 0 0 0 0 3 49296
-0.030916 -0.043658 0.120204 -0.324213 -0.394630 -0.297758 -0.062500 0 0 0 0 0 0 3 50308
-0.030978 -0.043701 0.120217 -0.272937 -0.719798 -0.401698 -0.062500 0 0 0 0 0 0 3 51295
-0.031016 -0.043767 0.120212 -0.566233 -0.447365 -0.170371 -0.062500 0 0 0 0 0 0 3 52311
-0.031069 -0.043811 0.120220 -0.409846 -0.720368 -0.315416 -0.062500 0 0 0 0 0 0 3 53294
-0.031119 -0.043866 0.120234 -0.444629 -0.605175 -0.427018 -0.062500 0 0 0 0 0 0 3 54308
-0.031176 -0.043901 0.120251 -0.335147 -0.839486 -0.481724 -0.062500 0 0 0 0 0 0 3 55295
-0.031239 -0.043927 0.120268 -0.267840 -0.989176 -0.515998 -0.062500 0 0 0 0 0 0 3 56295
-0.031310 -0.043954 0.120269 -0.135486 -0.992280 -0.303630 -0.062500 0 0 0 0 0 0 3 57308
-0.031402 -0.043970 0.120283 0.136606 -1.134355 -0.475817 -0.062500 0 0 0 0 0 0 3 58294
-0.031481 -0.043986 0.120300 0.001174 -1.146272 -0.531854 -0.062500 0 0 0 0 0 0 3 59238
-0.031554 -0.044002 0.120317 -0.094163 -1.148869 -0.563965 -0.062500 0 0 0 0 0 0 3 60229
-0.031624 -0.044018 0.120334 -0.144757 -1.151133 -0.587873 -0.062500 0 0 0 0 0 0 3 61237
-0.031722 -0.044032 0.120340 0.219476 -1.171694 -0.432273 -0.062500 0 0 0 0 0 0 3 62228
-0.031794 -0.044072 0.120352 -0.086240 -0.841952 -0.526150 -0.062500 0 0 0 0 0 0 3 63238
-0.031863 -0.044101 0.120368 -0.148110 -0.962304 -0.584924 -0.062500 0 0 0 0 0 0 3 64229
-0.031938 -0.044129 0.120367 -0.069515 -0.981507 -0.383832 -0.062500 0 0 0 0 0 0 3 65237
-0.032010 -0.044152 0.120376 -0.114105 -1.042132 -0.498463 -0.062500 0 0 0 0 0 0 3 66228
-0.032079 -0.044172 0.120390 -0.146983 -1.090278 -0.580782 -0.062500 0 0 0 0 0 0 3 67237
-0.032147 -0.044190 0.120406 -0.160186 -1.126347 -0.630134 -0.062500 0 0 0 0 0 0 3 68228
-0.032222 -0.044213 0.120406 -0.073820 -1.069373 -0.423786 -0.062500 0 0 0 0 0 0 3 69237
-0.032293 -0.044233 0.120415 -0.112813 -1.090395 -0.535964 -0.062500 0 0 0 0 0 0 3 70228
-0.032351 -0.044276 0.120429 -0.280214 -0.812636 -0.627654 -0.062500 0 0 0 0 0 0 3 71239
-0.032432 -0.044287 0.120427 -0.000543 -1.193228 -0.423173 -0.062500 0 0 0 0 0 0 3 72245
-0.032506 -0.044302 0.120436 -0.059011 -1.182030 -0.544293 -0.062500 0 0 0 0 0 0 3 73236
-0.032600 -0.044310 0.120453 0.188362 -1.270736 -0.689917 -0.062500 0 0 0 0 0 0 3 74243
-0.032691 -0.044298 0.120470 0.185967 -1.548515 -0.707744 -0.062500 0 0 0 0 0 0 3 75231
-0.032777 -0.044305 0.120469 0.132056 -1.328470 -0.489912 -0.062500 0 0 0 0 0 0 3 76243
-0.032866 -0.044294 0.120478 0.148979 -1.546267 -0.586359 -0.062500 0 0 0 0 0 0 3 77250
-0.032951 -0.044302 0.120473 0.110950 -1.311581 -0.429996 -0.062500 0 0 0 0 0 0 3 78248
-0.033027 -0.044316 0.120480 0.003094 -1.226874 -0.568597 -0.062500 0 0 0 0 0 0 3 79243
-0.033077 -0.044338 0.120489 -0.360269 -1.101412 -0.604339 -0.062500 0 0 0 0 0 0 3 80245
-0.033131 -0.044347 0.120480 -0.332816 -1.266565 -0.371960 -0.062500 0 0 0 0 0 0 3 81243
-0.033193 -0.044361 0.120484 -0.233459 -1.218077 -0.535226 -0.062500 0 0 0 0 0 0 3 82244
-0.033242 -0.044390 0.120474 -0.381515 -1.021109 -0.349314 -0.062500 0 0 0 0 0 0 3 83246
-0.033312 -0.044390 0.120478 -0.126818 -1.373671 -0.510674 -0.062500 0 0 0 0 0 0 3 84244
-0.033358 -0.044406 0.120484 -0.409219 -1.202265 -0.571916 -0.062500 0 0 0 0 0 0 3 85245
-0.033434 -0.044405 0.120478 -0.052711 -1.422581 -0.409400 -0.062500 0 0 0 0 0 0 3 86241
-0.033513 -0.044419 0.120467 0.030029 -1.235014 -0.317105 -0.062500 0 0 0 0 0 0 3 87246
-0.033598 -0.044412 0.120470 0.115247 -1.494193 -0.492455 -0.062500 0 0 0 0 0 0 3 88248
-0.033663 -0.044400 0.120475 -0.131362 -1.579428 -0.546552 -0.062500 0 0 0 0 0 0 3 89248
-0.033737 -0.044408 0.120470 -0.044594 -1.330412 -0.400746 -0.062500 0 0 0 0 0 0 3 90245
-0.033796 -0.044405 0.120471 -0.218789 -1.452438 -0.479641 -0.062500 0 0 0 0 0 0 3 91326
-0.033845 -0.044426 0.120459 -0.380102 -1.158725 -0.306938 -0.062500 0 0 0 0 0 0 3 92317
-0.033892 -0.044430 0.120457 -0.412968 -1.348838 -0.421998 -0.062500 0 0 0 0 0 0 3 93314
-0.033934 -0.044454 0.120444 -0.480432 -1.101578 -0.270910 -0.062500 0 0 0 0 0 0 3 94315
-0.033985 -0.044465 0.120425 -0.369098 -1.242081 -0.156372 -0.062500 0 0 0 0 0 0 3 95315
-0.034034 -0.044465 0.120420 -0.390602 -1.407700 -0.326439 -0.062500 0 0 0 0 0 0 3 96313
-0.034070 -0.044481 0.120422 -0.559971 -1.204304 -0.443930 -0.062500 0 0 0 0 0 0 3 97314
-0.034118 -0.044488 0.120410 -0.422532 -1.319602 -0.254409 -0.062500 0 0 0 0 0 0 3 98312
-0.034187 -0.044476 0.120412 -0.125252 -1.558751 -0.424020 -0.062500 0 0 0 0 0 0 3 99313
-0.034252 -0.044468 0.120400 -0.159711 -1.537001 -0.240715 -0.062500 0 0 0 0 0 0 3 100313
-0.034307 -0.044458 0.120398 -0.285213 -1.568855 -0.356959 -0.062500 0 0 0 0 0 0 3 101311
-0.034365 -0.044451 0.120384 -0.268199 -1.526583 -0.194475 -0.062500 0 0 0 0 0 0 3 102306
-0.034406 -0.044465 0.120382 -0.488119 -1.248855 -0.337890 -0.062500 0 0 0 0 0 0 3 103318
-0.034456 -0.044470 0.120368 -0.384701 -1.335275 -0.177815 -0.062500 0 0 0 0 0 0 3 104315
-0.034481 -0.044474 0.120361 -0.700926 -1.356079 -0.255009 -0.062500 0 0 0 0 0 0 3 105311
-0.034506 -0.044493 0.120363 -0.747046 -1.165569 -0.372835 -0.062500 0 0 0 0 0 0 3 106311
-0.034548 -0.044500 0.120350 -0.521659 -1.296277 -0.186758 -0.062500 0 0 0 0 0 0 3 107323
-0.034569 -0.044505 0.120344 -0.768057 -1.341330 -0.250715 -0.062500 0 0 0 0 0 0 3 108316
-0.034603 -0.044500 0.120345 -0.633311 -1.472097 -0.348947 -0.062500 0 0 0 0 0 0 3 109315
-0.034642 -0.044489 0.120349 -0.542202 -1.556785 -0.404949 -0.062500 0 0 0 0 0 0 3 110312
-0.034669 -0.044489 0.120334 -0.698992 -1.426343 -0.141876 -0.062500 0 0 0 0 0 0 3 111311
-0.034705 -0.044483 0.120331 -0.592238 -1.494740 -0.267935 -0.062500 0 0 0 0 0 0 3 112315
-0.034747 -0.044472 0.120333 -0.521302 -1.559399 -0.354964 -0.062500 0 0 0 0 0 0 3 113303
-0.034790 -0.044459 0.120338 -0.485935 -1.601336 -0.401666 -0.062500 0 0 0 0 0 0 3 114318
-0.034811 -0.044451 0.120340 -0.765461 -1.523492 -0.374951 -0.062500 0 0 0 0 0 0 3 115301
-0.034845 -0.044440 0.120345 -0.637664 -1.574577 -0.410016 -0.062500 0 0 0 0 0 0 3 116320
-0.034884 -0.044425 0.120351 -0.547701 -1.612366 -0.434331 -0.062500 0 0 0 0 0 0 3 117325
-0.034900 -0.044448 0.120337 -0.857819 -1.137104 -0.170649 -0.062500 0 0 0 0 0 0 3 118312
-0.034908 -0.044460 0.120331 -0.983332 -1.218746 -0.232307 -0.062500 0 0 0 0 0 0 3 119316
-0.034935 -0.044459 0.120332 -0.748948 -1.403059 -0.331652 -0.062500 0 0 0 0 0 0 3 120314
-0.034948 -0.044458 0.120332 -0.901042 -1.414673 -0.336497 -0.062500 0 0 0 0 0 0 3 121316
-0.034955 -0.044458 0.120332 -1.003931 -1.411827 -0.334658 -0.062500 0 0 0 0 0 0 3 122313
-0.034981 -0.044450 0.120336 -0.761067 -1.512930 -0.385210 -0.062500 0 0 0 0 0 0 3 123311
-0.035017 -0.044437 0.120341 -0.611404 -1.578143 -0.417142 -0.062500 0 0 0 0 0 0 3 124311
-0.035035 -0.044431 0.120344 -0.831185 -1.510586 -0.384454 -0.062500 0 0 0 0 0 0 3 125311
-0.035066 -0.044419 0.120349 -0.672511 -1.567077 -0.416029 -0.062500 0 0 0 0 0 0 3 126320
-0.035082 -0.044413 0.120351 -0.864140 -1.503407 -0.387183 -0.062500 0 0 0 0 0 0 3 127313
-0.035113 -0.044401 0.120356 -0.693810 -1.558668 -0.420750 -0.062500 0 0 0 0 0 0 3 128310
-0.035117 -0.044419 0.120359 -1.025266 -1.183903 -0.407295 -0.062500 0 0 0 0 0 0 3 129293
-0.035141 -0.044420 0.120364 -0.787101 -1.371042 -0.436056 -0.062500 0 0 0 0 0 0 3 130310
-0.035153 -0.044420 0.120366 -0.925516 -1.400377 -0.405026 -0.062500 0 0 0 0 0 0 3 131297
-0.035160 -0.044420 0.120368 -1.019532 -1.405274 -0.386122 -0.062500 0 0 0 0 0 0 3 132310
-0.035163 -0.044419 0.120368 -1.068537 -1.405319 -0.376846 -0.062500 0 0 0 0 0 0 3 133296
-0.035187 -0.044411 0.120372 -0.795652 -1.508599 -0.423567 -0.062500 0 0 0 0 0 0 3 134309
-0.035199 -0.044407 0.120374 -0.928022 -1.470304 -0.402647 -0.062500 0 0 0 0 0 0 3 135295
-0.035205 -0.044404 0.120375 -1.020314 -1.439737 -0.388636 -0.062500 0 0 0 0 0 0 3 136306
-0.035208 -0.044403 0.120375 -1.068891 -1.422104 -0.381655 -0.062500 0 0 0 0 0 0 3 137293
-0.035232 -0.044394 0.120379 -0.795645 -1.516986 -0.429292 -0.062500 0 0 0 0 0 0 3 138308
-0.035244 -0.044390 0.120381 -0.928011 -1.474374 -0.408936 -0.062500 0 0 0 0 0 0 3 139292
-0.035250 -0.044387 0.120382 -1.020371 -1.441643 -0.395205 -0.062500 0 0 0 0 0 0 3 140292
-0.035276 -0.044378 0.120386 -0.771273 -1.527641 -0.439124 -0.062500 0 0 0 0 0 0 3 141307
-0.035289 -0.044373 0.120387 -0.915803 -1.480050 -0.417148 -0.062500 0 0 0 0 0 0 3 142291
-0.035295 -0.044370 0.120388 -1.014305 -1.444642 -0.402657 -0.062500 0 0 0 0 0 0 3 143234
-0.035299 -0.044369 0.120389 -1.065846 -1.424597 -0.395470 -0.062500 0 0 0 0 0 0 3 144226
-0.035300 -0.044368 0.120389 -1.091667 -1.413803 -0.392073 -0.062500 0 0 0 0 0 0 3 145235
-0.035301 -0.044367 0.120389 -1.104514 -1.408003 -0.390491 -0.062500 0 0 0 0 0 0 3 146225
-0.035324 -0.044359 0.120393 -0.817930 -1.505372 -0.440309 -0.062500 0 0 0 0 0 0 3 147235
-0.035336 -0.044355 0.120394 -0.941386 -1.466178 -0.421296 -0.062500 0 0 0 0 0 0 3 148225
-0.035342 -0.044352 0.120395 -1.029348 -1.435279 -0.408210 -0.062500 0 0 0 0 0 0 3 149235
-0.035344 -0.044351 0.120396 -1.075724 -1.417577 -0.401674 -0.062500 0 0 0 0 0 0 3 150225
-0.035369 -0.044342 0.120399 -0.801133 -1.512904 -0.449005 -0.062500 0 0 0 0 0 0 3 151234
-0.035381 -0.044338 0.120401 -0.933033 -1.470117 -0.428938 -0.062500 0 0 0 0 0 0 3 152225
-0.035387 -0.044335 0.120402 -1.025290 -1.437297 -0.415365 -0.062500 0 0 0 0 0 0 3 153234
-0.035390 -0.044334 0.120402 -1.073597 -1.418675 -0.408630 -0.062500 0 0 0 0 0 0 3 154226
-0.035414 -0.044325 0.120406 -0.799970 -1.513654 -0.455682 -0.062500 0 0 0 0 0 0 3 155236
-0.035426 -0.044320 0.120408 -0.932503 -1.470490 -0.435617 -0.062500 0 0 0 0 0 0 3 156241
-0.035432 -0.044318 0.120409 -1.024993 -1.437495 -0.422074 -0.062500 0 0 0 0 0 0 3 157233
-0.035435 -0.044316 0.120409 -1.073478 -1.418740 -0.415350 -0.062500 0 0 0 0 0 0 3 158239
-0.035425 -0.044340 0.120410 -1.246332 -1.095566 -0.427232 -0.062500 0 0 0 0 0 0 3 159234
-0.035443 -0.044343 0.120414 -0.901473 -1.321784 -0.470262 -0.062500 0 0 0 0 0 0 3 160392
-0.035452 -0.044345 0.120416 -0.984929 -1.371963 -0.447247 -0.062500 0 0 0 0 0 0 3 161246
-0.035456 -0.044345 0.120417 -1.051306 -1.388265 -0.432210 -0.062500 0 0 0 0 0 0 3 162214
-0.035481 -0.044337 0.120421 -0.788676 -1.499486 -0.474784 -0.062500 0 0 0 0 0 0 3 163242
-0.035494 -0.044333 0.120423 -0.926851 -1.463848 -0.452765 -0.062500 0 0 0 0 0 0 3 164241
-0.035523 -0.044322 0.120428 -0.724082 -1.539686 -0.488225 -0.062500 0 0 0 0 0 0 3 165242
-0.035537 -0.044317 0.120430 -0.898987 -1.480479 -0.462625 -0.062500 0 0 0 0 0 0 3 166228
-0.035568 -0.044306 0.120434 -0.712374 -1.546447 -0.496216 -0.062500 0 0 0 0 0 0 3 167252
-0.035605 -0.044292 0.120440 -0.592591 -1.591739 -0.519511 -0.062500 0 0 0 0 0 0 3 168252
-0.035624 -0.044284 0.120442 -0.828668 -1.511402 -0.484663 -0.062500 0 0 0 0 0 0 3 169249
-0.035657 -0.044272 0.120447 -0.677025 -1.563032 -0.513301 -0.062500 0 0 0 0 0 0 3 170258
-0.035673 -0.044265 0.120449 -0.873320 -1.494780 -0.484877 -0.062500 0 0 0 0 0 0 3 171262
-0.035703 -0.044254 0.120454 -0.699141 -1.554314 -0.516734 -0.062500 0 0 0 0 0 0 3 172260
-0.035719 -0.044248 0.120456 -0.884409 -1.490056 -0.489970 -0.062500 0 0 0 0 0 0 3 173384
-0.035749 -0.044236 0.120461 -0.708989 -1.547916 -0.522441 -0.062500 0 0 0 0 0 0 3 174253
-0.035788 -0.044222 0.120466 -0.592593 -1.591132 -0.545094 -0.062500 0 0 0 0 0 0 3 175251
-0.035829 -0.044206 0.120472 -0.532036 -1.615408 -0.559370 -0.062500 0 0 0 0 0 0 3 176259
-0.035873 -0.044189 0.120479 -0.501535 -1.628615 -0.569354 -0.062500 0 0 0 0 0 0 3 177250
-0.035895 -0.044180 0.120482 -0.785323 -1.528966 -0.528797 -0.062500 0 0 0 0 0 0 3 178250
-0.035929 -0.044167 0.120486 -0.656964 -1.571227 -0.553855 -0.062500 0 0 0 0 0 0 3 179250
-0.035969 -0.044152 0.120492 -0.570295 -1.600333 -0.572891 -0.062500 0 0 0 0 0 0 3 180251
-0.036011 -0.044136 0.120498 -0.522600 -1.618909 -0.585419 -0.062500 0 0 0 0 0 0 3 181251
-0.036056 -0.044119 0.120504 -0.498372 -1.629161 -0.594552 -0.062500 0 0 0 0 0 0 3 182249
-0.036101 -0.044102 0.120511 -0.486315 -1.634668 -0.602022 -0.062500 0 0 0 0 0 0 3 183376
-0.036146 -0.044084 0.120517 -0.480199 -1.637695 -0.608717 -0.062500 0 0 0 0 0 0 3 184375
-0.036192 -0.044067 0.120523 -0.480607 -1.636110 -0.615063 -0.062500 0 0 0 0 0 0 3 185251
-0.036237 -0.044049 0.120530 -0.479011 -1.637142 -0.621183 -0.062500 0 0 0 0 0 0 3 186241
-0.036283 -0.044031 0.120536 -0.478001 -1.637767 -0.627236 -0.062500 0 0 0 0 0 0 3 187440
-0.036329 -0.044014 0.120542 -0.477420 -1.638175 -0.633226 -0.062500 0 0 0 0 0 0 3 188438
-0.036374 -0.043996 0.120549 -0.477024 -1.638561 -0.639165 -0.062500 0 0 0 0 0 0 3 189287
-0.036420 -0.043978 0.120555 -0.479832 -1.636056 -0.645087 -0.062500 0 0 0 0 0 0 3 190306
-0.036466 -0.043960 0.120561 -0.479596 -1.636288 -0.650971 -0.062500 0 0 0 0 0 0 3 191438
-0.036512 -0.043942 0.120567 -0.479376 -1.636608 -0.656817 -0.062500 0 0 0 0 0 0 3 192315
-0.036535 -0.043933 0.120570 -0.779620 -1.528084 -0.616578 -0.062500 0 0 0 0 0 0 3 193435
-0.036569 -0.043920 0.120575 -0.658082 -1.567878 -0.639621 -0.062500 0 0 0 0 0 0 3 194440
-0.036609 -0.043904 0.120580 -0.573326 -1.596985 -0.657334 -0.062500 0 0 0 0 0 0 3 195437
-0.036652 -0.043888 0.120586 -0.527196 -1.614917 -0.669050 -0.062500 0 0 0 0 0 0 3 196411
-0.036697 -0.043870 0.120592 -0.503917 -1.624688 -0.677604 -0.062500 0 0 0 0 0 0 3 197301
-0.036742 -0.043853 0.120598 -0.492172 -1.629981 -0.684653 -0.062500 0 0 0 0 0 0 3 198439
-0.036788 -0.043835 0.120604 -0.486240 -1.632913 -0.690964 -0.062500 0 0 0 0 0 0 3 199442
-0.036857 -0.043809 0.120613 -0.184171 -1.742302 -0.741975 -0.062500 0 0 0 0 0 0 3 200439
-0.036914 -0.043786 0.120621 -0.304051 -1.703331 -0.730796 -0.062500 0 0 0 0 0 0 3 201443
-0.036966 -0.043766 0.120627 -0.390446 -1.672466 -0.724862 -0.062500 0 0 0 0 0 0 3 202448
-0.037015 -0.043747 0.120634 -0.435922 -1.655003 -0.724738 -0.062500 0 0 0 0 0 0 3 203414
-0.037039 -0.043737 0.120637 -0.762043 -1.533910 -0.683437 -0.062500 0 0 0 0 0 0 3 204412
-0.037074 -0.043723 0.120641 -0.651379 -1.569644 -0.704276 -0.062500 0 0 0 0 0 0 3 205284
-0.037115 -0.043707 0.120646 -0.569348 -1.598953 -0.720656 -0.062500 0 0 0 0 0 0 3 206466
-0.037135 -0.043699 0.120649 -0.827745 -1.505019 -0.687806 -0.062500 0 0 0 0 0 0 3 207436
-0.037168 -0.043686 0.120653 -0.683866 -1.554775 -0.712226 -0.062500 0 0 0 0 0 0 3 208440
-0.037208 -0.043670 0.120658 -0.585232 -1.591547 -0.730228 -0.062500 0 0 0 0 0 0 3 209412
-0.037228 -0.043662 0.120660 -0.835648 -1.501058 -0.698473 -0.062500 0 0 0 0 0 0 3 210454
-0.037261 -0.043649 0.120665 -0.688703 -1.552043 -0.723070 -0.062500 0 0 0 0 0 0 3 211434
-0.037300 -0.043634 0.120670 -0.587993 -1.589888 -0.741102 -0.062500 0 0 0 0 0 0 3 212437
-0.037320 -0.043626 0.120672 -0.837500 -1.499752 -0.709690 -0.062500 0 0 0 0 0 0 3 213434
-0.037353 -0.043613 0.120676 -0.688897 -1.552104 -0.734113 -0.062500 0 0 0 0 0 0 3 214456
-0.037393 -0.043598 0.120681 -0.587822 -1.590212 -0.752017 -0.062500 0 0 0 0 0 0 3 215360
-0.037412 -0.043590 0.120684 -0.837502 -1.499827 -0.720853 -0.062500 0 0 0 0 0 0 3 216350
-0.037445 -0.043577 0.120688 -0.688623 -1.552394 -0.745100 -0.062500 0 0 0 0 0 0 3 217362
-0.037462 -0.043570 0.120690 -0.890931 -1.478171 -0.720328 -0.062500 0 0 0 0 0 0 3 218357
-0.037493 -0.043558 0.120694 -0.715691 -1.540761 -0.747668 -0.062500 0 0 0 0 0 0 3 219357
-0.037509 -0.043551 0.120695 -0.904066 -1.472309 -0.724546 -0.062500 0 0 0 0 0 0 3 220349
-0.037540 -0.043539 0.120699 -0.722118 -1.537845 -0.752483 -0.062500 0 0 0 0 0 0 3 221358
-0.037555 -0.043533 0.120701 -0.907219 -1.470799 -0.729798 -0.062500 0 0 0 0 0 0 3 222355
-0.037563 -0.043530 0.120702 -1.026500 -1.425009 -0.715686 -0.062500 0 0 0 0 0 0 3 223343
-0.037590 -0.043519 0.120705 -0.785475 -1.512025 -0.750807 -0.062500 0 0 0 0 0 0 3 224357
-0.037603 -0.043514 0.120707 -0.938899 -1.457123 -0.731989 -0.062500 0 0 0 0 0 0 3 225223
-0.037610 -0.043511 0.120708 -1.042216 -1.417839 -0.719720 -0.062500 0 0 0 0 0 0 3 226232
-0.037637 -0.043501 0.120711 -0.793182 -1.508485 -0.755503 -0.062500 0 0 0 0 0 0 3 227349
-0.037650 -0.043496 0.120712 -0.942791 -1.455268 -0.737146 -0.062500 0 0 0 0 0 0 3 228358
-0.037680 -0.043484 0.120716 -0.741403 -1.529080 -0.766825 -0.062500 0 0 0 0 0 0 3 229348
-0.037695 -0.043478 0.120718 -0.917011 -1.465991 -0.745418 -0.062500 0 0 0 0 0 0 3 230233
-0.037702 -0.043475 0.120719 -1.031622 -1.422273 -0.731941 -0.062500 0 0 0 0 0 0 3 231347
-0.037729 -0.043465 0.120722 -0.787866 -1.510948 -0.766823 -0.062500 0 0 0 0 0 0 3 232357
-0.037742 -0.043459 0.120724 -0.940232 -1.456391 -0.748349 -0.062500 0 0 0 0 0 0 3 233365
-0.037749 -0.043456 0.120724 -1.043161 -1.417239 -0.736272 -0.062500 0 0 0 0 0 0 3 234372
-0.037776 -0.043446 0.120728 -0.793503 -1.508454 -0.771626 -0.062500 0 0 0 0 0 0 3 235351
-0.037789 -0.043441 0.120729 -0.943173 -1.455000 -0.753510 -0.062500 0 0 0 0 0 0 3 236367
-0.037795 -0.043438 0.120730 -1.044551 -1.416493 -0.741648 -0.062500 0 0 0 0 0 0 3 237246
-0.037822 -0.043428 0.120733 -0.794189 -1.508215 -0.776886 -0.062500 0 0 0 0 0 0 3 238235
-0.037835 -0.043422 0.120735 -0.943367 -1.454950 -0.758901 -0.062500 0 0 0 0 0 0 3 239368
-0.037842 -0.043420 0.120735 -1.044751 -1.416406 -0.747087 -0.062500 0 0 0 0 0 0 3 240362
-0.037845 -0.043418 0.120736 -1.097657 -1.395155 -0.741238 -0.062500 0 0 0 0 0 0 3 241363
-0.037870 -0.043409 0.120739 -0.820660 -1.497102 -0.779408 -0.062500 0 0 0 0 0 0 3 242365
-0.037882 -0.043404 0.120740 -0.956733 -1.448908 -0.762993 -0.062500 0 0 0 0 0 0 3 243335
-0.037888 -0.043401 0.120741 -1.051372 -1.413287 -0.751926 -0.062500 0 0 0 0 0 0 3 244365
-0.037915 -0.043391 0.120744 -0.797386 -1.506776 -0.787198 -0.062500 0 0 0 0 0 0 3 245363
-0.037928 -0.043386 0.120746 -0.945067 -1.454116 -0.769513 -0.062500 0 0 0 0 0 0 3 246235
-0.037934 -0.043383 0.120746 -1.045616 -1.415913 -0.757882 -0.062500 0 0 0 0 0 0 3 247367
-0.037938 -0.043382 0.120747 -1.098237 -1.394786 -0.752109 -0.062500 0 0 0 0 0 0 3 248366
-0.037963 -0.043372 0.120750 -0.820815 -1.497103 -0.789965 -0.062500 0 0 0 0 0 0 3 249369
-0.037975 -0.043367 0.120751 -0.956727 -1.449048 -0.773683 -0.062500 0 0 0 0 0 0 3 250365
-0.037981 -0.043364 0.120752 -1.051422 -1.413248 -0.762728 -0.062500 0 0 0 0 0 0 3 251377
-0.037984 -0.043363 0.120752 -1.101101 -1.393407 -0.757273 -0.062500 0 0 0 0 0 0 3 252375
-0.037986 -0.043362 0.120752 -1.126021 -1.382916 -0.754687 -0.062500 0 0 0 0 0 0 3 253374
-0.038010 -0.043353 0.120755 -0.834517 -1.491093 -0.793872 -0.062500 0 0 0 0 0 0 3 254378
-0.038022 -0.043348 0.120757 -0.963458 -1.445909 -0.778391 -0.062500 0 0 0 0 0 0 3 255375
-0.038028 -0.043346 0.120757 -1.054769 -1.411645 -0.767806 -0.062500 0 0 0 0 0 0 3 256374
-0.038031 -0.043345 0.120758 -1.102721 -1.392599 -0.762534 -0.062500 0 0 0 0 0 0 3 257377
-0.038032 -0.043344 0.120758 -1.126872 -1.382446 -0.760030 -0.062500 0 0 0 0 0 0 3 258385
-0.038033 -0.043344 0.120758 -1.138887 -1.377153 -0.758852 -0.062500 0 0 0 0 0 0 3 259374
-0.038033 -0.043343 0.120758 -1.144807 -1.374449 -0.758302 -0.062500 0 0 0 0 0 0 3 260373
-0.038057 -0.043335 0.120761 -0.843732 -1.486845 -0.798262 -0.062500 0 0 0 0 0 0 3 261374
-0.038068 -0.043330 0.120762 -0.968029 -1.443673 -0.783305 -0.062500 0 0 0 0 0 0 3 262453
-0.038074 -0.043327 0.120763 -1.057129 -1.410464 -0.772958 -0.062500 0 0 0 0 0 0 3 263434
-0.038077 -0.043326 0.120763 -1.103842 -1.392028 -0.767814 -0.062500 0 0 0 0 0 0 3 264439
-0.038079 -0.043326 0.120763 -1.127446 -1.382131 -0.765368 -0.062500 0 0 0 0 0 0 3 265408
-0.038079 -0.043325 0.120763 -1.139095 -1.377071 -0.764219 -0.062500 0 0 0 0 0 0 3 266426
-0.038080 -0.043325 0.120763 -1.144893 -1.374420 -0.763682 -0.062500 0 0 0 0 0 0 3 267408
-0.038080 -0.043325 0.120763 -1.147791 -1.373011 -0.763434 -0.062500 0 0 0 0 0 0 3 268410
-0.038080 -0.043325 0.120763 -1.149255 -1.372246 -0.763320 -0.062500 0 0 0 0 0 0 3 269440
-0.038080 -0.043325 0.120763 -1.149946 -1.371921 -0.763261 -0.062500 0 0 0 0 0 0 3 270435
-0.038080 -0.043325 0.120763 -1.150359 -1.371714 -0.763227 -0.062500 0 0 0 0 0 0 3 271409
-0.038080 -0.043325 0.120763 -1.150458 -1.371626 -0.763230 -0.062500 0 0 0 0 0 0 3 272442
-0.038080 -0.043325 0.120763 -1.150554 -1.371585 -0.763221 -0.062500 0 0 0 0 0 0 3 273400
-0.038080 -0.043325 0.120763 -1.150620 -1.371560 -0.763213 -0.062500 0 0 0 0 0 0 3 274436
-0.038080 -0.043325 0.120763 -1.150628 -1.371558 -0.763214 -0.062500 0 0 0 0 0 0 3 275440
-0.038080 -0.043325 0.120763 -1.150657 -1.371547 -0.763210 -0.062500 0 0 0 0 0 0 3 276436
-0.038080 -0.043325 0.120763 -1.150660 -1.371546 -0.763210 -0.062500 0 0 0 0 0 0 3 277442
-0.038080 -0.043325 0.120763 -1.150660 -1.371546 -0.763210 -0.062500 0 0 0 0 0 0 3 278438
-0.038080 -0.043325 0.120763 -1.150660 -1.371546 -0.763210 -0.062500 0 0 0 0 0 0 3 279406
-0.038080 -0.043325 0.120763 -1.150660 -1.371546 -0.763210 -0.062500 0 0 0 0 0 0 3 280408
-0.038080 -0.043325 0.120763 -1.150660 -1.371546 -0.763209 -0.062500 0 0 0 0 0 0 3 281409
-0.038080 -0.043325 0.120763 -1.150660 -1.371546 -0.763209 -0.062500 0 0 0 0 0 0 3 282424
-0.038080 -0.043325 0.120763 -1.150660 -1.371546 -0.763210 -0.062500 0 0 0 0 0 0 3 283408
-0.038080 -0.043325 0.120763 -1.150688 -1.371487 -0.763213 -0.062500 0 0 0 0 0 0 3 284408
-0.038080 -0.043325 0.120763 -1.150635 -1.371551 -0.763214 -0.062500 0 0 0 0 0 0 3 285407
-0.038080 -0.043325 0.120763 -1.150629 -1.371557 -0.763213 -0.062500 0 0 0 0 0 0 3 286442
-0.038080 -0.043325 0.120763 -1.150657 -1.371547 -0.763210 -0.062500 0 0 0 0 0 0 3 287437
-0.038080 -0.043325 0.120763 -1.150660 -1.371546 -0.763209 -0.062500 0 0 0 0 0 0 3 288430
-0.038080 -0.043325 0.120763 -1.150688 -1.371487 -0.763213 -0.062500 0 0 0 0 0 0 3 289414
-0.038080 -0.043325 0.120763 -1.150635 -1.371551 -0.763214 -0.062500 0 0 0 0 0 0 3 290449
-0.038080 -0.043325 0.120763 -1.150658 -1.371546 -0.763210 -0.062500 0 0 0 0 0 0 3 291430
-0.038080 -0.043325 0.120763 -1.150660 -1.371546 -0.763209 -0.062500 0 0 0 0 0 0 3 292414
-0.038080 -0.043325 0.120763 -1.150632 -1.371556 -0.763213 -0.062500 0 0 0 0 0 0 3 293429
-0.038080 -0.043325 0.120763 -1.150685 -1.371488 -0.763214 -0.062500 0 0 0 0 0 0 3 294445
-0.038080 -0.043325 0.120763 -1.150634 -1.371551 -0.763214 -0.062500 0 0 0 0 0 0 3 295429
-0.038080 -0.043325 0.120763 -1.150658 -1.371546 -0.763210 -0.062500 0 0 0 0 0 0 3 296413
-0.038080 -0.043325 0.120763 -1.150660 -1.371546 -0.763209 -0.062500 0 0 0 0 0 0 3 297429
-0.038080 -0.043325 0.120763 -1.150660 -1.371546 -0.763209 -0.062500 0 0 0 0 0 0 3 298447
-0.038080 -0.043325 0.120763 -1.150660 -1.371546 -0.763210 -0.062500 0 0 0 0 0 0 3 299356
-0.038080 -0.043325 0.120763 -1.150660 -1.371546 -0.763209 -0.062500 0 0 0 0 0 0 3 300346
-0.038080 -0.043325 0.120763 -1.150688 -1.371487 -0.763213 -0.062500 0 0 0 0 0 0 3 301355
-0.038080 -0.043325 0.120763 -1.150635 -1.371551 -0.763214 -0.062500 0 0 0 0 0 0 3 302353
-0.038080 -0.043325 0.120763 -1.150629 -1.371557 -0.763213 -0.062500 0 0 0 0 0 0 3 303354
-0.038080 -0.043325 0.120763 -1.150657 -1.371547 -0.763210 -0.062500 0 0 0 0 0 0 3 304346
-0.038080 -0.043325 0.120763 -1.150660 -1.371546 -0.763209 -0.062500 0 0 0 0 0 0 3 305355
-0.038080 -0.043325 0.120763 -1.150688 -1.371487 -0.763213 -0.062500 0 0 0 0 0 0 3 306352
-0.038080 -0.043325 0.120763 -1.150635 -1.371551 -0.763214 -0.062500 0 0 0 0 0 0 3 307346
-0.038080 -0.043325 0.120763 -1.150658 -1.371546 -0.763210 -0.062500 0 0 0 0 0 0 3 308355
-0.038080 -0.043325 0.120763 -1.150632 -1.371557 -0.763214 -0.062500 0 0 0 0 0 0 3 309357
-0.038080 -0.043325 0.120763 -1.150657 -1.371547 -0.763210 -0.062500 0 0 0 0 0 0 3 310360
-0.038080 -0.043325 0.120763 -1.150688 -1.371487 -0.763214 -0.062500 0 0 0 0 0 0 3 311355
-0.038080 -0.043325 0.120763 -1.150635 -1.371551 -0.763214 -0.062500 0 0 0 0 0 0 3 312346
-0.038080 -0.043325 0.120763 -1.150658 -1.371546 -0.763210 -0.062500 0 0 0 0 0 0 3 313364
-0.038103 -0.043316 0.120766 -0.846541 -1.485519 -0.803237 -0.062500 0 0 0 0 0 0 3 314365
-0.038115 -0.043311 0.120767 -0.969443 -1.442991 -0.788464 -0.062500 0 0 0 0 0 0 3 315337
-0.038121 -0.043309 0.120768 -1.057742 -1.410109 -0.778241 -0.062500 0 0 0 0 0 0 3 316348
-0.038124 -0.043308 0.120768 -1.104216 -1.391796 -0.773136 -0.062500 0 0 0 0 0 0 3 317360
-0.038125 -0.043307 0.120768 -1.127573 -1.382083 -0.770712 -0.062500 0 0 0 0 0 0 3 318370
-0.038126 -0.043307 0.120769 -1.139256 -1.376967 -0.769568 -0.062500 0 0 0 0 0 0 3 319360
-0.038126 -0.043307 0.120769 -1.145002 -1.374328 -0.769040 -0.062500 0 0 0 0 0 0 3 320335
-0.038126 -0.043307 0.120769 -1.147838 -1.372941 -0.768800 -0.062500 0 0 0 0 0 0 3 321362
-0.038126 -0.043306 0.120769 -1.149239 -1.372247 -0.768686 -0.062500 0 0 0 0 0 0 3 322362
-0.038126 -0.043306 0.120769 -1.149924 -1.371930 -0.768630 -0.062500 0 0 0 0 0 0 3 323361
-0.038126 -0.043306 0.120769 -1.150337 -1.371771 -0.768588 -0.062500 0 0 0 0 0 0 3 324362
-0.038126 -0.043306 0.120769 -1.150464 -1.371628 -0.768592 -0.062500 0 0 0 0 0 0 3 325362
-0.038126 -0.043306 0.120769 -1.150562 -1.371582 -0.768584 -0.062500 0 0 0 0 0 0 3 326363
-0.038126 -0.043306 0.120769 -1.150630 -1.371557 -0.768578 -0.062500 0 0 0 0 0 0 3 327357
-0.038126 -0.043306 0.120769 -1.150637 -1.371554 -0.768577 -0.062500 0 0 0 0 0 0 3 328362
-0.038126 -0.043306 0.120769 -1.150638 -1.371554 -0.768577 -0.062500 0 0 0 0 0 0 3 329366
-0.038126 -0.043306 0.120769 -1.150666 -1.371543 -0.768573 -0.062500 0 0 0 0 0 0 3 330367
-0.038126 -0.043306 0.120769 -1.150669 -1.371542 -0.768573 -0.062500 0 0 0 0 0 0 3 331361
-0.038126 -0.043306 0.120769 -1.150669 -1.371494 -0.768581 -0.062500 0 0 0 0 0 0 3 332361
-0.038126 -0.043306 0.120769 -1.150641 -1.371548 -0.768578 -0.062500 0 0 0 0 0 0 3 333361
-0.038126 -0.043306 0.120769 -1.150638 -1.371553 -0.768577 -0.062500 0 0 0 0 0 0 3 334369
-0.038126 -0.043306 0.120769 -1.150666 -1.371543 -0.768574 -0.062500 0 0 0 0 0 0 3 335360
-0.038126 -0.043306 0.120769 -1.150640 -1.371553 -0.768577 -0.062500 0 0 0 0 0 0 3 336360
-0.038126 -0.043306 0.120769 -1.150666 -1.371543 -0.768573 -0.062500 0 0 0 0 0 0 3 337359
-0.038126 -0.043306 0.120769 -1.150669 -1.371542 -0.768573 -0.062500 0 0 0 0 0 0 3 338362
-0.038126 -0.043306 0.120769 -1.150669 -1.371494 -0.768581 -0.062500 0 0 0 0 0 0 3 339361
-0.038126 -0.043306 0.120769 -1.150641 -1.371548 -0.768578 -0.062500 0 0 0 0 0 0 3 340352
-0.038126 -0.043306 0.120769 -1.150638 -1.371553 -0.768577 -0.062500 0 0 0 0 0 0 3 341362
-0.038126 -0.043306 0.120769 -1.150666 -1.371543 -0.768573 -0.062500 0 0 0 0 0 0 3 342363
-0.038150 -0.043298 0.120771 -0.846446 -1.485670 -0.808418 -0.062500 0 0 0 0 0 0 3 343360
-0.038161 -0.043293 0.120773 -0.969307 -1.443111 -0.793721 -0.062500 0 0 0 0 0 0 3 344353
-0.038167 -0.043291 0.120773 -1.057713 -1.410155 -0.783534 -0.062500 0 0 0 0 0 0 3 345362
-0.038170 -0.043289 0.120774 -1.104209 -1.391768 -0.778459 -0.062500 0 0 0 0 0 0 3 346363
-0.038171 -0.043289 0.120774 -1.127575 -1.382039 -0.776050 -0.062500 0 0 0 0 0 0 3 347361
-0.038172 -0.043288 0.120774 -1.139234 -1.376975 -0.774908 -0.062500 0 0 0 0 0 0 3 348360
-0.038173 -0.043288 0.120774 -1.144978 -1.374339 -0.774382 -0.062500 0 0 0 0 0 0 3 349358
-0.038173 -0.043288 0.120774 -1.147815 -1.372999 -0.774135 -0.062500 0 0 0 0 0 0 3 350362
-0.038173 -0.043288 0.120774 -1.149273 -1.372239 -0.774021 -0.062500 0 0 0 0 0 0 3 351361
-0.038173 -0.043288 0.120774 -1.149935 -1.371926 -0.773968 -0.062500 0 0 0 0 0 0 3 352360
-0.038173 -0.043288 0.120774 -1.150346 -1.371720 -0.773935 -0.062500 0 0 0 0 0 0 3 353359
-0.038173 -0.043288 0.120774 -1.150444 -1.371679 -0.773927 -0.062500 0 0 0 0 0 0 3 354378
-0.038173 -0.043288 0.120774 -1.150569 -1.371584 -0.773923 -0.062500 0 0 0 0 0 0 3 355442
-0.038196 -0.043279 0.120777 -0.846283 -1.485845 -0.813582 -0.062500 0 0 0 0 0 0 3 356500
-0.038208 -0.043275 0.120778 -0.969277 -1.443190 -0.798938 -0.062500 0 0 0 0 0 0 3 357434
-0.038214 -0.043272 0.120779 -1.057695 -1.410198 -0.788801 -0.062500 0 0 0 0 0 0 3 358458
-0.038216 -0.043271 0.120779 -1.104233 -1.391777 -0.783748 -0.062500 0 0 0 0 0 0 3 359428
-0.038218 -0.043270 0.120779 -1.127580 -1.382045 -0.781352 -0.062500 0 0 0 0 0 0 3 360438
-0.038219 -0.043270 0.120779 -1.139154 -1.377010 -0.780227 -0.062500 0 0 0 0 0 0 3 361408
-0.038219 -0.043270 0.120779 -1.144920 -1.374363 -0.779701 -0.062500 0 0 0 0 0 0 3 362424
-0.038219 -0.043270 0.120779 -1.147874 -1.372978 -0.779442 -0.062500 0 0 0 0 0 0 3 363405
-0.038219 -0.043270 0.120779 -1.149315 -1.372224 -0.779331 -0.062500 0 0 0 0 0 0 3 364408
-0.038219 -0.043270 0.120779 -1.149976 -1.371911 -0.779277 -0.062500 0 0 0 0 0 0 3 365429
-0.038219 -0.043270 0.120779 -1.150272 -1.371748 -0.779259 -0.062500 0 0 0 0 0 0 3 366422
-0.038219 -0.043270 0.120779 -1.150502 -1.371609 -0.779244 -0.062500 0 0 0 0 0 0 3 367405
-0.038219 -0.043270 0.120779 -1.150583 -1.371574 -0.779238 -0.062500 0 0 0 0 0 0 3 368403
-0.038243 -0.043261 0.120782 -0.846189 -1.485995 -0.818714 -0.062500 0 0 0 0 0 0 3 369430
-0.038254 -0.043256 0.120783 -0.969169 -1.443252 -0.804149 -0.062500 0 0 0 0 0 0 3 370431
-0.038260 -0.043254 0.120784 -1.057668 -1.410190 -0.794053 -0.062500 0 0 0 0 0 0 3 371431
-0.038263 -0.043252 0.120784 -1.104170 -1.391861 -0.789014 -0.062500 0 0 0 0 0 0 3 372430
-0.038264 -0.043252 0.120784 -1.127576 -1.382060 -0.786630 -0.062500 0 0 0 0 0 0 3 373430
-0.038265 -0.043251 0.120784 -1.139159 -1.376964 -0.785520 -0.062500 0 0 0 0 0 0 3 374448
-0.038265 -0.043251 0.120784 -1.144927 -1.374358 -0.784990 -0.062500 0 0 0 0 0 0 3 375428
-0.038266 -0.043251 0.120785 -1.147882 -1.372976 -0.784731 -0.062500 0 0 0 0 0 0 3 376430
-0.038266 -0.043251 0.120785 -1.149268 -1.372291 -0.784621 -0.062500 0 0 0 0 0 0 3 377426
-0.038266 -0.043251 0.120785 -1.149922 -1.371888 -0.784582 -0.062500 0 0 0 0 0 0 3 378450
-0.038289 -0.043242 0.120787 -0.845769 -1.486320 -0.823844 -0.062500 0 0 0 0 0 0 3 379426
-0.038301 -0.043238 0.120789 -0.969027 -1.443377 -0.809326 -0.062500 0 0 0 0 0 0 3 380411
-0.038300 -0.043229 0.120807 -1.143818 -1.490433 -1.042260 -0.062500 0 0 0 0 0 0 3 381425
-0.038299 -0.043223 0.120815 -1.164061 -1.458083 -0.947973 -0.062500 0 0 0 0 0 0 3 382444
-0.038298 -0.043220 0.120819 -1.162887 -1.426381 -0.883486 -0.062500 0 0 0 0 0 0 3 383352
-0.038297 -0.043218 0.120821 -1.159219 -1.404167 -0.851251 -0.062500 0 0 0 0 0 0 3 384343
-0.038297 -0.043216 0.120822 -1.156025 -1.390315 -0.835952 -0.062500 0 0 0 0 0 0 3 385355
-0.038320 -0.043207 0.120825 -0.849268 -1.496756 -0.867909 -0.062500 0 0 0 0 0 0 3 386351
-0.038332 -0.043202 0.120826 -0.970924 -1.449204 -0.850094 -0.062500 0 0 0 0 0 0 3 387353
-0.038338 -0.043199 0.120827 -1.058640 -1.413375 -0.838518 -0.062500 0 0 0 0 0 0 3 388344
-0.038340 -0.043198 0.120827 -1.104699 -1.393528 -0.832790 -0.062500 0 0 0 0 0 0 3 389353
-0.038342 -0.043197 0.120828 -1.127895 -1.382951 -0.830070 -0.062500 0 0 0 0 0 0 3 390362
-0.038342 -0.043197 0.120828 -1.139303 -1.377494 -0.828803 -0.062500 0 0 0 0 0 0 3 391353
-0.038366 -0.043188 0.120830 -0.840295 -1.489495 -0.867167 -0.062500 0 0 0 0 0 0 3 392351
-0.038378 -0.043183 0.120832 -0.966312 -1.444961 -0.852504 -0.062500 0 0 0 0 0 0 3 393342
-0.038384 -0.043181 0.120832 -1.056191 -1.411085 -0.842416 -0.062500 0 0 0 0 0 0 3 394372
-0.038387 -0.043179 0.120833 -1.103440 -1.392211 -0.837400 -0.062500 0 0 0 0 0 0 3 395342
-0.038388 -0.043179 0.120833 -1.127225 -1.382268 -0.835004 -0.062500 0 0 0 0 0 0 3 396353
-0.038389 -0.043178 0.120833 -1.139026 -1.377080 -0.833885 -0.062500 0 0 0 0 0 0 3 397421
-0.038413 -0.043169 0.120836 -0.840020 -1.489425 -0.872145 -0.062500 0 0 0 0 0 0 3 398362
-0.038425 -0.043165 0.120837 -0.966082 -1.445018 -0.857581 -0.062500 0 0 0 0 0 0 3 399348
-0.038430 -0.043162 0.120838 -1.056086 -1.411092 -0.847555 -0.062500 0 0 0 0 0 0 3 400334
-0.038433 -0.043161 0.120838 -1.103450 -1.392213 -0.842556 -0.062500 0 0 0 0 0 0 3 401356
-0.038458 -0.043151 0.120841 -0.822184 -1.497441 -0.878806 -0.062500 0 0 0 0 0 0 3 402348
-0.038471 -0.043146 0.120842 -0.957286 -1.449113 -0.863423 -0.062500 0 0 0 0 0 0 3 403361
-0.038477 -0.043144 0.120843 -1.051631 -1.413195 -0.853054 -0.062500 0 0 0 0 0 0 3 404362
-0.038480 -0.043142 0.120843 -1.101249 -1.393329 -0.847873 -0.062500 0 0 0 0 0 0 3 405358
-0.038481 -0.043142 0.120843 -1.126118 -1.382816 -0.845428 -0.062500 0 0 0 0 0 0 3 406362
-0.038482 -0.043141 0.120843 -1.138465 -1.377355 -0.844283 -0.062500 0 0 0 0 0 0 3 407359
-0.038506 -0.043132 0.120846 -0.839455 -1.489923 -0.882166 -0.062500 0 0 0 0 0 0 3 408359
-0.038518 -0.043127 0.120847 -0.965912 -1.445178 -0.867717 -0.062500 0 0 0 0 0 0 3 409359
-0.038524 -0.043125 0.120848 -1.055923 -1.411172 -0.857798 -0.062500 0 0 0 0 0 0 3 410367
-0.038526 -0.043124 0.120848 -1.103369 -1.392226 -0.852843 -0.062500 0 0 0 0 0 0 3 411358
-0.038528 -0.043123 0.120848 -1.127109 -1.382281 -0.850500 -0.062500 0 0 0 0 0 0 3 412359
-0.038529 -0.043123 0.120848 -1.138972 -1.377058 -0.849397 -0.062500 0 0 0 0 0 0 3 413332
-0.038552 -0.043114 0.120851 -0.839668 -1.489903 -0.887106 -0.062500 0 0 0 0 0 0 3 414390
-0.038564 -0.043109 0.120852 -0.965920 -1.445192 -0.872749 -0.062500 0 0 0 0 0 0 3 415375
-0.038570 -0.043106 0.120853 -1.056022 -1.411166 -0.862860 -0.062500 0 0 0 0 0 0 3 416369
-0.038573 -0.043105 0.120853 -1.103319 -1.392263 -0.857949 -0.062500 0 0 0 0 0 0 3 417367
-0.038574 -0.043104 0.120853 -1.127192 -1.382259 -0.855602 -0.062500 0 0 0 0 0 0 3 418439
-0.038575 -0.043104 0.120853 -1.139015 -1.377047 -0.854509 -0.062500 0 0 0 0 0 0 3 419431
-0.038576 -0.043104 0.120854 -1.144846 -1.374403 -0.853996 -0.062500 0 0 0 0 0 0 3 420406
-0.038576 -0.043104 0.120854 -1.147756 -1.373030 -0.853755 -0.062500 0 0 0 0 0 0 3 421404
-0.038576 -0.043104 0.120854 -1.149224 -1.372263 -0.853648 -0.062500 0 0 0 0 0 0 3 422425
-0.038576 -0.043104 0.120854 -1.149946 -1.371924 -0.853591 -0.062500 0 0 0 0 0 0 3 423428
-0.038576 -0.043104 0.120854 -1.150363 -1.371714 -0.853559 -0.062500 0 0 0 0 0 0 3 424437
-0.038599 -0.043095 0.120856 -0.845134 -1.487349 -0.891599 -0.062500 0 0 0 0 0 0 3 425436
-0.038611 -0.043090 0.120858 -0.968638 -1.443853 -0.877550 -0.062500 0 0 0 0 0 0 3 426432
-0.038617 -0.043088 0.120858 -1.057313 -1.410443 -0.867833 -0.062500 0 0 0 0 0 0 3 427428
-0.038620 -0.043086 0.120858 -1.104077 -1.391828 -0.862979 -0.062500 0 0 0 0 0 0 3 428404
-0.038621 -0.043086 0.120859 -1.127473 -1.382100 -0.860675 -0.062500 0 0 0 0 0 0 3 429404
-0.038622 -0.043085 0.120859 -1.139192 -1.376979 -0.859587 -0.062500 0 0 0 0 0 0 3 430440
-0.038622 -0.043085 0.120859 -1.144958 -1.374363 -0.859081 -0.062500 0 0 0 0 0 0 3 431425
-0.038622 -0.043085 0.120859 -1.147803 -1.372966 -0.858856 -0.062500 0 0 0 0 0 0 3 432404
-0.038622 -0.043085 0.120859 -1.149237 -1.372254 -0.858746 -0.062500 0 0 0 0 0 0 3 433404
-0.038622 -0.043085 0.120859 -1.149927 -1.371932 -0.858692 -0.062500 0 0 0 0 0 0 3 434419
-0.038622 -0.043085 0.120859 -1.150370 -1.371712 -0.858657 -0.062500 0 0 0 0 0 0 3 435433
-0.038622 -0.043085 0.120859 -1.150443 -1.371632 -0.858661 -0.062500 0 0 0 0 0 0 3 436404
-0.038622 -0.043085 0.120859 -1.150537 -1.371640 -0.858645 -0.062500 0 0 0 0 0 0 3 437438
-0.038622 -0.043085 0.120859 -1.150632 -1.371560 -0.858642 -0.062500 0 0 0 0 0 0 3 438433
-0.038616 -0.043079 0.120876 -1.236491 -1.452143 -1.101782 -0.062500 0 0 0 0 0 0 3 439435
-0.038612 -0.043074 0.120884 -1.210552 -1.437788 -1.012467 -0.062500 0 0 0 0 0 0 3 440449
-0.038610 -0.043072 0.120888 -1.186148 -1.415683 -0.950318 -0.062500 0 0 0 0 0 0 3 441437
-0.038608 -0.043070 0.120890 -1.170785 -1.398618 -0.919176 -0.062500 0 0 0 0 0 0 3 442446
-0.038608 -0.043069 0.120891 -1.161883 -1.387394 -0.904377 -0.062500 0 0 0 0 0 0 3 443428
-0.038607 -0.043068 0.120891 -1.156746 -1.380565 -0.897437 -0.062500 0 0 0 0 0 0 3 444432
-0.038607 -0.043068 0.120891 -1.153970 -1.376559 -0.894175 -0.062500 0 0 0 0 0 0 3 445436
-0.038607 -0.043068 0.120891 -1.152355 -1.374277 -0.892667 -0.062500 0 0 0 0 0 0 3 446423
-0.038600 -0.043061 0.120909 -1.237441 -1.453819 -1.135070 -0.062500 0 0 0 0 0 0 3 447405
-0.038596 -0.043057 0.120917 -1.211035 -1.438680 -1.045421 -0.062500 0 0 0 0 0 0 3 448404
-0.038594 -0.043054 0.120921 -1.186518 -1.416060 -0.983107 -0.062500 0 0 0 0 0 0 3 449403
-0.038593 -0.043052 0.120922 -1.170897 -1.398879 -0.951900 -0.062500 0 0 0 0 0 0 3 450418
-0.038592 -0.043051 0.120923 -1.161945 -1.387478 -0.937075 -0.062500 0 0 0 0 0 0 3 451432
-0.038592 -0.043051 0.120924 -1.156793 -1.380621 -0.930114 -0.062500 0 0 0 0 0 0 3 452425
-0.038591 -0.043050 0.120924 -1.154010 -1.376607 -0.926840 -0.062500 0 0 0 0 0 0 3 453409
-0.038591 -0.043050 0.120924 -1.152391 -1.374322 -0.925325 -0.062500 0 0 0 0 0 0 3 454426
-0.038585 -0.043044 0.120941 -1.237608 -1.453831 -1.167731 -0.062500 0 0 0 0 0 0 3 455428
-0.038581 -0.043039 0.120949 -1.211004 -1.438757 -1.078084 -0.062500 0 0 0 0 0 0 3 456424
-0.038578 -0.043036 0.120953 -1.186505 -1.416100 -1.015764 -0.062500 0 0 0 0 0 0 3 457421
-0.038577 -0.043035 0.120955 -1.170992 -1.398862 -0.984545 -0.062500 0 0 0 0 0 0 3 458445
-0.038576 -0.043034 0.120956 -1.161874 -1.387562 -0.969734 -0.062500 0 0 0 0 0 0 3 459424
-0.038576 -0.043033 0.120956 -1.156788 -1.380632 -0.962773 -0.062500 0 0 0 0 0 0 3 460427
-0.038576 -0.043033 0.120956 -1.153924 -1.376594 -0.959519 -0.062500 0 0 0 0 0 0 3 461423
-0.038576 -0.043033 0.120957 -1.152411 -1.374310 -0.957985 -0.062500 0 0 0 0 0 0 3 462439
-0.038569 -0.043026 0.120974 -1.237715 -1.453906 -1.200386 -0.062500 0 0 0 0 0 0 3 463421
-0.038565 -0.043022 0.120982 -1.211139 -1.438727 -1.110732 -0.062500 0 0 0 0 0 0 3 464408
-0.038563 -0.043019 0.120986 -1.186539 -1.416118 -1.048413 -0.062500 0 0 0 0 0 0 3 465422
-0.038561 -0.043017 0.120988 -1.170919 -1.398906 -1.017208 -0.062500 0 0 0 0 0 0 3 466457
-0.038561 -0.043016 0.120989 -1.161929 -1.387550 -1.002383 -0.062500 0 0 0 0 0 0 3 467350
-0.038560 -0.043015 0.120989 -1.156825 -1.380622 -0.995425 -0.062500 0 0 0 0 0 0 3 468340
-0.038560 -0.043015 0.120989 -1.153929 -1.376595 -0.992176 -0.062500 0 0 0 0 0 0 3 469349
-0.038560 -0.043015 0.120989 -1.152441 -1.374300 -0.990640 -0.062500 0 0 0 0 0 0 3 470346
-0.038560 -0.043015 0.120989 -1.151554 -1.373040 -0.989933 -0.062500 0 0 0 0 0 0 3 471349
-0.038560 -0.043015 0.120989 -1.151113 -1.372372 -0.989594 -0.062500 0 0 0 0 0 0 3 472339
-0.038553 -0.043008 0.121007 -1.237119 -1.452897 -1.232553 -0.062500 0 0 0 0 0 0 3 473349
-0.038549 -0.043004 0.121015 -1.210862 -1.438238 -1.143135 -0.062500 0 0 0 0 0 0 3 474356
-0.038547 -0.043001 0.121019 -1.186360 -1.415844 -1.080953 -0.062500 0 0 0 0 0 0 3 475340
-0.038546 -0.042999 0.121020 -1.170826 -1.398743 -1.049810 -0.062500 0 0 0 0 0 0 3 476348
-0.038545 -0.042998 0.121021 -1.161824 -1.387463 -1.035023 -0.062500 0 0 0 0 0 0 3 477340
-0.038545 -0.042998 0.121022 -1.156724 -1.380595 -1.028080 -0.062500 0 0 0 0 0 0 3 478364
-0.038544 -0.042997 0.121022 -1.153974 -1.376568 -1.024816 -0.062500 0 0 0 0 0 0 3 479340
-0.038544 -0.042997 0.121022 -1.152445 -1.374297 -1.023291 -0.062500 0 0 0 0 0 0 3 480349
-0.038544 -0.042997 0.121022 -1.151554 -1.373040 -1.022587 -0.062500 0 0 0 0 0 0 3 481350
-0.038544 -0.042997 0.121022 -1.151140 -1.372313 -1.022253 -0.062500 0 0 0 0 0 0 3 482362
-0.038544 -0.042997 0.121022 -1.150967 -1.371954 -1.022083 -0.062500 0 0 0 0 0 0 3 483355
-0.038544 -0.042997 0.121022 -1.150769 -1.371747 -1.022026 -0.062500 0 0 0 0 0 0 3 484341
-0.038544 -0.042997 0.121022 -1.150760 -1.371651 -1.021979 -0.062500 0 0 0 0 0 0 3 485357
-0.038544 -0.042997 0.121022 -1.150664 -1.371618 -1.021970 -0.062500 0 0 0 0 0 0 3 486366
-0.038544 -0.042997 0.121022 -1.150707 -1.371541 -1.021961 -0.062500 0 0 0 0 0 0 3 487357
-0.038544 -0.042997 0.121022 -1.150680 -1.371542 -1.021956 -0.062500 0 0 0 0 0 0 3 488358
-0.038544 -0.042997 0.121022 -1.150676 -1.371541 -1.021954 -0.062500 0 0 0 0 0 0 3 489357
-0.038538 -0.042991 0.121039 -1.236849 -1.452634 -1.265073 -0.062500 0 0 0 0 0 0 3 490375
-0.038534 -0.042986 0.121047 -1.210751 -1.438063 -1.175719 -0.062500 0 0 0 0 0 0 3 491354
-0.038531 -0.042983 0.121051 -1.186236 -1.415779 -1.113577 -0.062500 0 0 0 0 0 0 3 492358
-0.038530 -0.042982 0.121053 -1.170814 -1.398691 -1.082441 -0.062500 0 0 0 0 0 0 3 493355
-0.038529 -0.042981 0.121054 -1.161938 -1.387368 -1.067654 -0.062500 0 0 0 0 0 0 3 494364
-0.038529 -0.042980 0.121054 -1.156765 -1.380576 -1.060721 -0.062500 0 0 0 0 0 0 3 495357
-0.038529 -0.042980 0.121054 -1.153950 -1.376578 -1.057468 -0.062500 0 0 0 0 0 0 3 496358
-0.038529 -0.042980 0.121055 -1.152385 -1.374272 -1.055956 -0.062500 0 0 0 0 0 0 3 497360
-0.038529 -0.042980 0.121055 -1.151577 -1.373026 -1.055238 -0.062500 0 0 0 0 0 0 3 498364
-0.038529 -0.042979 0.121055 -1.151171 -1.372301 -1.054903 -0.062500 0 0 0 0 0 0 3 499356
-0.038529 -0.042979 0.121055 -1.150856 -1.371996 -1.054751 -0.062500 0 0 0 0 0 0 3 500356
-0.038529 -0.042979 0.121055 -1.150787 -1.371789 -1.054669 -0.062500 0 0 0 0 0 0 3 501354
-0.038529 -0.042979 0.121055 -1.150761 -1.371607 -1.054639 -0.062500 0 0 0 0 0 0 3 502365
-0.038529 -0.042979 0.121055 -1.150721 -1.371592 -1.054618 -0.062500 0 0 0 0 0 0 3 503356
-0.038529 -0.042979 0.121055 -1.150712 -1.371538 -1.054613 -0.062500 0 0 0 0 0 0 3 504356
-0.038529 -0.042979 0.121055 -1.150681 -1.371542 -1.054611 -0.062500 0 0 0 0 0 0 3 505356
-0.038529 -0.042979 0.121055 -1.150677 -1.371541 -1.054608 -0.062500 0 0 0 0 0 0 3 506363
-0.038529 -0.042979 0.121055 -1.150675 -1.371540 -1.054605 -0.062500 0 0 0 0 0 0 3 507349
-0.038529 -0.042979 0.121055 -1.150675 -1.371540 -1.054604 -0.062500 0 0 0 0 0 0 3 508357
-0.038529 -0.042979 0.121055 -1.150646 -1.371551 -1.054608 -0.062500 0 0 0 0 0 0 3 509356
-0.038529 -0.042979 0.121055 -1.150672 -1.371541 -1.054604 -0.062500 0 0 0 0 0 0 3 510379
-0.038529 -0.042979 0.121055 -1.150560 -1.371584 -1.054618 -0.062500 0 0 0 0 0 0 3 511457
-0.038529 -0.042979 0.121055 -1.150606 -1.371566 -1.054613 -0.062500 0 0 0 0 0 0 3 512426
-0.038529 -0.042979 0.121055 -1.150611 -1.371564 -1.054612 -0.062500 0 0 0 0 0 0 3 513432
-0.038529 -0.042979 0.121055 -1.150668 -1.371495 -1.054614 -0.062500 0 0 0 0 0 0 3 514436
-0.038529 -0.042979 0.121055 -1.150645 -1.371546 -1.054609 -0.062500 0 0 0 0 0 0 3 515401
-0.038529 -0.042979 0.121055 -1.150643 -1.371551 -1.054609 -0.062500 0 0 0 0 0 0 3 516401
-0.038529 -0.042979 0.121055 -1.150671 -1.371493 -1.054614 -0.062500 0 0 0 0 0 0 3 517399
-0.038529 -0.042979 0.121055 -1.150732 -1.371513 -1.054599 -0.062500 0 0 0 0 0 0 3 518416
-0.038529 -0.042979 0.121055 -1.150709 -1.371527 -1.054601 -0.062500 0 0 0 0 0 0 3 519399
-0.038529 -0.042979 0.121055 -1.150679 -1.371539 -1.054604 -0.062500 0 0 0 0 0 0 3 520399
-0.038529 -0.042979 0.121055 -1.150561 -1.371583 -1.054618 -0.062500 0 0 0 0 0 0 3 521434
-0.038529 -0.042979 0.121055 -1.150606 -1.371566 -1.054613 -0.062500 0 0 0 0 0 0 3 522427
-0.038529 -0.042979 0.121055 -1.150667 -1.371494 -1.054613 -0.062500 0 0 0 0 0 0 3 523430
-0.038529 -0.042979 0.121055 -1.150731 -1.371514 -1.054599 -0.062500 0 0 0 0 0 0 3 524428
-0.038529 -0.042979 0.121055 -1.150709 -1.371527 -1.054601 -0.062500 0 0 0 0 0 0 3 525425
-0.038529 -0.042979 0.121055 -1.150679 -1.371539 -1.054604 -0.062500 0 0 0 0 0 0 3 526439
-0.038529 -0.042979 0.121055 -1.150561 -1.371583 -1.054617 -0.062500 0 0 0 0 0 0 3 527403
-0.038529 -0.042979 0.121055 -1.150606 -1.371566 -1.054613 -0.062500 0 0 0 0 0 0 3 528431
-0.038529 -0.042979 0.121055 -1.150639 -1.371553 -1.054609 -0.062500 0 0 0 0 0 0 3 529425
-0.038529 -0.042979 0.121055 -1.150671 -1.371494 -1.054614 -0.062500 0 0 0 0 0 0 3 530439
-0.038529 -0.042979 0.121055 -1.150646 -1.371546 -1.054609 -0.062500 0 0 0 0 0 0 3 531399
-0.038529 -0.042979 0.121055 -1.150643 -1.371551 -1.054609 -0.062500 0 0 0 0 0 0 3 532401
-0.038529 -0.042979 0.121055 -1.150643 -1.371552 -1.054609 -0.062500 0 0 0 0 0 0 3 533396
-0.038529 -0.042979 0.121055 -1.150671 -1.371493 -1.054614 -0.062500 0 0 0 0 0 0 3 534424
-0.038529 -0.042979 0.121055 -1.150732 -1.371513 -1.054599 -0.062500 0 0 0 0 0 0 3 535428
-0.038529 -0.042979 0.121055 -1.150709 -1.371527 -1.054601 -0.062500 0 0 0 0 0 0 3 536430
-0.038529 -0.042979 0.121055 -1.150679 -1.371539 -1.054604 -0.062500 0 0 0 0 0 0 3 537406
-0.038529 -0.042979 0.121055 -1.150561 -1.371583 -1.054619 -0.062500 0 0 0 0 0 0 3 538425
-0.038529 -0.042979 0.121055 -1.150606 -1.371566 -1.054613 -0.062500 0 0 0 0 0 0 3 539424
-0.038529 -0.042979 0.121055 -1.150668 -1.371495 -1.054614 -0.062500 0 0 0 0 0 0 3 540420
-0.038529 -0.042979 0.121055 -1.150731 -1.371514 -1.054598 -0.062500 0 0 0 0 0 0 3 541405
-0.038529 -0.042979 0.121055 -1.150709 -1.371527 -1.054600 -0.062500 0 0 0 0 0 0 3 542424
-0.038529 -0.042979 0.121055 -1.150679 -1.371539 -1.054604 -0.062500 0 0 0 0 0 0 3 543405
-0.038529 -0.042979 0.121055 -1.150561 -1.371583 -1.054618 -0.062500 0 0 0 0 0 0 3 544421
-0.038529 -0.042979 0.121055 -1.150606 -1.371566 -1.054612 -0.062500 0 0 0 0 0 0 3 545404
-0.038529 -0.042979 0.121055 -1.150667 -1.371494 -1.054613 -0.062500 0 0 0 0 0 0 3 546422
-0.038529 -0.042979 0.121055 -1.150731 -1.371514 -1.054598 -0.062500 0 0 0 0 0 0 3 547405
-0.038529 -0.042979 0.121055 -1.150681 -1.371538 -1.054604 -0.062500 0 0 0 0 0 0 3 548405
-0.038540 -0.042955 0.121053 -1.001124 -1.685904 -1.029576 -0.062500 0 0 0 0 0 0 3 549418
-0.038546 -0.042943 0.121052 -1.060227 -1.558239 -1.038687 -0.062500 0 0 0 0 0 0 3 550446
-0.038549 -0.042937 0.121052 -1.103477 -1.466977 -1.045098 -0.062500 0 0 0 0 0 0 3 551346
-0.038544 -0.042928 0.121069 -1.212900 -1.500312 -1.291433 -0.062500 0 0 0 0 0 0 3 552337
-0.038540 -0.042922 0.121077 -1.198584 -1.461710 -1.203613 -0.062500 0 0 0 0 0 0 3 553347
-0.038539 -0.042919 0.121081 -1.180196 -1.427452 -1.142180 -0.062500 0 0 0 0 0 0 3 554345
-0.038537 -0.042917 0.121082 -1.167869 -1.404375 -1.111389 -0.062500 0 0 0 0 0 0 3 555347
-0.038537 -0.042915 0.121083 -1.160328 -1.390260 -1.096780 -0.062500 0 0 0 0 0 0 3 556337
-0.038537 -0.042915 0.121084 -1.155927 -1.382018 -1.089926 -0.062500 0 0 0 0 0 0 3 557346
-0.038536 -0.042914 0.121084 -1.153610 -1.377276 -1.086694 -0.062500 0 0 0 0 0 0 3 558354
-0.038536 -0.042914 0.121084 -1.152260 -1.374589 -1.085201 -0.062500 0 0 0 0 0 0 3 559336
-0.038536 -0.042914 0.121084 -1.151528 -1.373187 -1.084491 -0.062500 0 0 0 0 0 0 3 560346
-0.038536 -0.042914 0.121084 -1.151016 -1.372489 -1.084170 -0.062500 0 0 0 0 0 0 3 561336
-0.038536 -0.042914 0.121084 -1.150887 -1.371966 -1.084018 -0.062500 0 0 0 0 0 0 3 562361
-0.038536 -0.042914 0.121084 -1.150837 -1.371737 -1.083937 -0.062500 0 0 0 0 0 0 3 563338
-0.038536 -0.042914 0.121084 -1.150700 -1.371693 -1.083906 -0.062500 0 0 0 0 0 0 3 564348
-0.038536 -0.042914 0.121084 -1.150619 -1.371654 -1.083895 -0.062500 0 0 0 0 0 0 3 565350
-0.038536 -0.042914 0.121084 -1.150664 -1.371576 -1.083885 -0.062500 0 0 0 0 0 0 3 566361
-0.038536 -0.042914 0.121084 -1.150666 -1.371566 -1.083878 -0.062500 0 0 0 0 0 0 3 567346
-0.038536 -0.042914 0.121084 -1.150693 -1.371506 -1.083879 -0.062500 0 0 0 0 0 0 3 568351
-0.038536 -0.042914 0.121084 -1.150667 -1.371510 -1.083882 -0.062500 0 0 0 0 0 0 3 569354
-0.038536 -0.042914 0.121084 -1.150636 -1.371569 -1.083877 -0.062500 0 0 0 0 0 0 3 570344
-0.038536 -0.042914 0.121084 -1.150689 -1.371505 -1.083877 -0.062500 0 0 0 0 0 0 3 571355
-0.038536 -0.042914 0.121084 -1.150638 -1.371568 -1.083875 -0.062500 0 0 0 0 0 0 3 572355
-0.038536 -0.042914 0.121084 -1.150661 -1.371516 -1.083880 -0.062500 0 0 0 0 0 0 3 573354
-0.038536 -0.042914 0.121084 -1.150635 -1.371569 -1.083876 -0.062500 0 0 0 0 0 0 3 574372
-0.038536 -0.042914 0.121084 -1.150689 -1.371505 -1.083876 -0.062500 0 0 0 0 0 0 3 575354
-0.038536 -0.042914 0.121084 -1.150638 -1.371568 -1.083876 -0.062500 0 0 0 0 0 0 3 576354
-0.038536 -0.042914 0.121084 -1.150661 -1.371516 -1.083880 -0.062500 0 0 0 0 0 0 3 577354
-0.038536 -0.042914 0.121084 -1.150635 -1.371569 -1.083876 -0.062500 0 0 0 0 0 0 3 578375
-0.038536 -0.042914 0.121084 -1.150689 -1.371505 -1.083876 -0.062500 0 0 0 0 0 0 3 579357
-0.038536 -0.042914 0.121084 -1.150638 -1.371568 -1.083875 -0.062500 0 0 0 0 0 0 3 580359
-0.038536 -0.042914 0.121084 -1.150689 -1.371505 -1.083876 -0.062500 0 0 0 0 0 0 3 581356
-0.038536 -0.042914 0.121084 -1.150638 -1.371568 -1.083875 -0.062500 0 0 0 0 0 0 3 582355
-0.038536 -0.042914 0.121084 -1.150661 -1.371516 -1.083880 -0.062500 0 0 0 0 0 0 3 583324
-0.038536 -0.042914 0.121084 -1.150663 -1.371510 -1.083880 -0.062500 0 0 0 0 0 0 3 584344
-0.038536 -0.042914 0.121084 -1.150635 -1.371569 -1.083875 -0.062500 0 0 0 0 0 0 3 585323
-0.038536 -0.042914 0.121084 -1.150660 -1.371516 -1.083880 -0.062500 0 0 0 0 0 0 3 586368
-0.038536 -0.042914 0.121084 -1.150635 -1.371569 -1.083876 -0.062500 0 0 0 0 0 0 3 587424
-0.038536 -0.042914 0.121084 -1.150689 -1.371505 -1.083877 -0.062500 0 0 0 0 0 0 3 588422
-0.038536 -0.042914 0.121084 -1.150638 -1.371568 -1.083876 -0.062500 0 0 0 0 0 0 3 589421
-0.038536 -0.042914 0.121084 -1.150661 -1.371516 -1.083880 -0.062500 0 0 0 0 0 0 3 590415
-0.038536 -0.042914 0.121084 -1.150635 -1.371569 -1.083876 -0.062500 0 0 0 0 0 0 3 591448
-0.038536 -0.042914 0.121084 -1.150689 -1.371505 -1.083876 -0.062500 0 0 0 0 0 0 3 592425
-0.038536 -0.042914 0.121084 -1.150638 -1.371568 -1.083876 -0.062500 0 0 0 0 0 0 3 593432
-0.038548 -0.042890 0.121082 -1.001401 -1.685767 -1.058581 -0.062500 0 0 0 0 0 0 3 594443
-0.038553 -0.042878 0.121081 -1.060305 -1.558225 -1.067790 -0.062500 0 0 0 0 0 0 3 595421
-0.038556 -0.042872 0.121081 -1.103489 -1.466944 -1.074278 -0.062500 0 0 0 0 0 0 3 596426
-0.038558 -0.042869 0.121081 -1.126646 -1.419053 -1.077543 -0.062500 0 0 0 0 0 0 3 597400
-0.038559 -0.042868 0.121081 -1.138486 -1.395117 -1.079095 -0.062500 0 0 0 0 0 0 3 598433
-0.038559 -0.042867 0.121081 -1.144613 -1.383146 -1.079818 -0.062500 0 0 0 0 0 0 3 599425
-0.038559 -0.042866 0.121080 -1.147539 -1.377338 -1.080166 -0.062500 0 0 0 0 0 0 3 600397
-0.038559 -0.042866 0.121080 -1.149058 -1.374447 -1.080325 -0.062500 0 0 0 0 0 0 3 601398
-0.038559 -0.042866 0.121080 -1.149880 -1.372933 -1.080403 -0.062500 0 0 0 0 0 0 3 602415
-0.038559 -0.042866 0.121080 -1.150326 -1.372206 -1.080429 -0.062500 0 0 0 0 0 0 3 603398
-0.038559 -0.042866 0.121080 -1.150424 -1.371918 -1.080452 -0.062500 0 0 0 0 0 0 3 604398
-0.038559 -0.042866 0.121080 -1.150546 -1.371701 -1.080463 -0.062500 0 0 0 0 0 0 3 605432
-0.038559 -0.042866 0.121080 -1.150643 -1.371598 -1.080460 -0.062500 0 0 0 0 0 0 3 606428
-0.038559 -0.042866 0.121080 -1.150652 -1.371588 -1.080459 -0.062500 0 0 0 0 0 0 3 607426
-0.038559 -0.042866 0.121080 -1.150595 -1.371560 -1.080474 -0.062500 0 0 0 0 0 0 3 608428
-0.038559 -0.042866 0.121080 -1.150590 -1.371606 -1.080468 -0.062500 0 0 0 0 0 0 3 609422
-0.038559 -0.042866 0.121080 -1.150646 -1.371540 -1.080467 -0.062500 0 0 0 0 0 0 3 610433
-0.038559 -0.042866 0.121080 -1.150651 -1.371534 -1.080468 -0.062500 0 0 0 0 0 0 3 611398
-0.038553 -0.042860 0.121098 -1.236848 -1.452957 -1.323562 -0.062500 0 0 0 0 0 0 3 612398
-0.038549 -0.042855 0.121106 -1.210844 -1.438155 -1.234173 -0.062500 0 0 0 0 0 0 3 613396
-0.038546 -0.042852 0.121110 -1.186425 -1.415779 -1.172013 -0.062500 0 0 0 0 0 0 3 614437
-0.038545 -0.042851 0.121112 -1.170976 -1.398608 -1.140897 -0.062500 0 0 0 0 0 0 3 615422
-0.038544 -0.042850 0.121112 -1.161891 -1.387386 -1.126140 -0.062500 0 0 0 0 0 0 3 616397
-0.038544 -0.042849 0.121113 -1.156833 -1.380542 -1.119199 -0.062500 0 0 0 0 0 0 3 617429
-0.038544 -0.042849 0.121113 -1.153999 -1.376548 -1.115954 -0.062500 0 0 0 0 0 0 3 618418
-0.038544 -0.042849 0.121113 -1.152372 -1.374311 -1.114444 -0.062500 0 0 0 0 0 0 3 619390
-0.038544 -0.042849 0.121113 -1.151585 -1.373014 -1.113732 -0.062500 0 0 0 0 0 0 3 620423
-0.038544 -0.042849 0.121113 -1.151153 -1.372342 -1.113394 -0.062500 0 0 0 0 0 0 3 621419
-0.038544 -0.042849 0.121113 -1.150891 -1.371973 -1.113243 -0.062500 0 0 0 0 0 0 3 622485
-0.038555 -0.042824 0.121111 -1.001689 -1.685962 -1.087613 -0.062500 0 0 0 0 0 0 3 623421
-0.038561 -0.042812 0.121110 -1.060430 -1.558249 -1.096902 -0.062500 0 0 0 0 0 0 3 624418
-0.038564 -0.042806 0.121110 -1.103544 -1.466960 -1.103431 -0.062500 0 0 0 0 0 0 3 625422
-0.038565 -0.042804 0.121110 -1.126782 -1.419029 -1.106703 -0.062500 0 0 0 0 0 0 3 626436
-0.038566 -0.042802 0.121110 -1.138588 -1.395054 -1.108275 -0.062500 0 0 0 0 0 0 3 627432
-0.038566 -0.042801 0.121110 -1.144477 -1.383263 -1.109013 -0.062500 0 0 0 0 0 0 3 628420
-0.038560 -0.042795 0.121127 -1.233798 -1.458931 -1.352428 -0.062500 0 0 0 0 0 0 3 629416
-0.038556 -0.042790 0.121135 -1.209290 -1.441121 -1.263193 -0.062500 0 0 0 0 0 0 3 630432
-0.038554 -0.042787 0.121139 -1.185690 -1.417177 -1.201113 -0.062500 0 0 0 0 0 0 3 631422
-0.038553 -0.042785 0.121141 -1.170569 -1.399299 -1.170045 -0.062500 0 0 0 0 0 0 3 632417
-0.038552 -0.042784 0.121142 -1.161709 -1.387778 -1.155293 -0.062500 0 0 0 0 0 0 3 633403
-0.038552 -0.042784 0.121142 -1.156783 -1.380664 -1.148372 -0.062500 0 0 0 0 0 0 3 634429
-0.038551 -0.042783 0.121142 -1.153929 -1.376604 -1.145141 -0.062500 0 0 0 0 0 0 3 635335
-0.038545 -0.042777 0.121160 -1.238683 -1.455997 -1.386699 -0.062500 0 0 0 0 0 0 3 636343
-0.038541 -0.042772 0.121168 -1.211860 -1.439788 -1.296572 -0.062500 0 0 0 0 0 0 3 637335
-0.038538 -0.042769 0.121172 -1.186957 -1.416580 -1.234095 -0.062500 0 0 0 0 0 0 3 638357
-0.038537 -0.042768 0.121173 -1.171172 -1.399113 -1.202830 -0.062500 0 0 0 0 0 0 3 639335
-0.038536 -0.042767 0.121174 -1.162035 -1.387660 -1.187995 -0.062500 0 0 0 0 0 0 3 640345
-0.038536 -0.042766 0.121175 -1.156976 -1.380568 -1.181036 -0.062500 0 0 0 0 0 0 3 641343
-0.038529 -0.042759 0.121192 -1.240303 -1.458418 -1.420858 -0.062500 0 0 0 0 0 0 3 642342
-0.038525 -0.042755 0.121200 -1.212777 -1.441119 -1.329901 -0.062500 0 0 0 0 0 0 3 643342
-0.038523 -0.042752 0.121204 -1.187368 -1.417349 -1.267050 -0.062500 0 0 0 0 0 0 3 644335
-0.038521 -0.042750 0.121206 -1.171500 -1.399434 -1.235602 -0.062500 0 0 0 0 0 0 3 645343
-0.038514 -0.042743 0.121224 -1.248643 -1.469633 -1.463764 -0.062500 0 0 0 0 0 0 3 646347
-0.038509 -0.042738 0.121233 -1.217274 -1.447595 -1.367342 -0.062500 0 0 0 0 0 0 3 647344
-0.038507 -0.042734 0.121237 -1.189939 -1.420952 -1.301904 -0.062500 0 0 0 0 0 0 3 648342
-0.038506 -0.042732 0.121239 -1.172813 -1.401456 -1.269271 -0.062500 0 0 0 0 0 0 3 649342
-0.038505 -0.042731 0.121239 -1.162910 -1.388899 -1.253803 -0.062500 0 0 0 0 0 0 3 650352
-0.038504 -0.042731 0.121240 -1.157290 -1.381361 -1.246550 -0.062500 0 0 0 0 0 0 3 651336
-0.038504 -0.042730 0.121240 -1.154202 -1.377026 -1.243148 -0.062500 0 0 0 0 0 0 3 652338
-0.038504 -0.042730 0.121240 -1.152538 -1.374516 -1.241565 -0.062500 0 0 0 0 0 0 3 653350
-0.038504 -0.042730 0.121240 -1.151641 -1.373158 -1.240819 -0.062500 0 0 0 0 0 0 3 654363
-0.038504 -0.042730 0.121240 -1.151244 -1.372353 -1.240466 -0.062500 0 0 0 0 0 0 3 655354
-0.038504 -0.042730 0.121240 -1.150952 -1.371977 -1.240306 -0.062500 0 0 0 0 0 0 3 656352
-0.038504 -0.042730 0.121240 -1.150883 -1.371712 -1.240227 -0.062500 0 0 0 0 0 0 3 657352
-0.038497 -0.042724 0.121258 -1.237212 -1.453617 -1.483262 -0.062500 0 0 0 0 0 0 3 658388
-0.038493 -0.042719 0.121266 -1.211104 -1.438473 -1.393806 -0.062500 0 0 0 0 0 0 3 659362
-0.038491 -0.042716 0.121269 -1.186565 -1.415893 -1.331644 -0.062500 0 0 0 0 0 0 3 660360
-0.038490 -0.042714 0.121271 -1.171003 -1.398661 -1.300548 -0.062500 0 0 0 0 0 0 3 661359
-0.038500 -0.042689 0.121270 -1.013107 -1.701593 -1.259827 -0.062500 0 0 0 0 0 0 3 662402
-0.038506 -0.042677 0.121270 -1.066655 -1.567135 -1.262379 -0.062500 0 0 0 0 0 0 3 663369
-0.038509 -0.042671 0.121269 -1.106918 -1.471894 -1.265785 -0.062500 0 0 0 0 0 0 3 664363
-0.038486 -0.042676 0.121267 -1.434140 -1.305975 -1.229888 -0.062500 0 0 0 0 0 0 3 665365
-0.038475 -0.042679 0.121265 -1.321562 -1.324377 -1.244596 -0.062500 0 0 0 0 0 0 3 666371
-0.038470 -0.042681 0.121265 -1.238315 -1.345254 -1.254670 -0.062500 0 0 0 0 0 0 3 667362
-0.038467 -0.042682 0.121264 -1.194454 -1.357463 -1.259707 -0.062500 0 0 0 0 0 0 3 668363
-0.038466 -0.042682 0.121264 -1.172381 -1.364110 -1.262106 -0.062500 0 0 0 0 0 0 3 669363
-0.038465 -0.042683 0.121264 -1.161455 -1.367646 -1.263224 -0.062500 0 0 0 0 0 0 3 670428
-0.038465 -0.042683 0.121264 -1.156035 -1.369502 -1.263747 -0.062500 0 0 0 0 0 0 3 671422
-0.038465 -0.042683 0.121264 -1.153315 -1.370515 -1.263991 -0.062500 0 0 0 0 0 0 3 672395
-0.038465 -0.042683 0.121264 -1.152003 -1.370997 -1.264105 -0.062500 0 0 0 0 0 0 3 673418
-0.038458 -0.042677 0.121282 -1.237840 -1.453324 -1.507202 -0.062500 0 0 0 0 0 0 3 674442
-0.038454 -0.042672 0.121290 -1.211402 -1.438364 -1.417769 -0.062500 0 0 0 0 0 0 3 675421
-0.038452 -0.042669 0.121293 -1.186699 -1.415820 -1.355637 -0.062500 0 0 0 0 0 0 3 676428
-0.038450 -0.042668 0.121295 -1.171140 -1.398616 -1.324544 -0.062500 0 0 0 0 0 0 3 677397
-0.038450 -0.042666 0.121296 -1.162057 -1.387363 -1.309800 -0.062500 0 0 0 0 0 0 3 678425
-0.038449 -0.042666 0.121296 -1.156825 -1.380534 -1.302899 -0.062500 0 0 0 0 0 0 3 679420
-0.038449 -0.042666 0.121297 -1.154007 -1.376541 -1.299656 -0.062500 0 0 0 0 0 0 3 680423
-0.038419 -0.042668 0.121311 -1.544702 -1.340801 -1.503234 -0.062500 0 0 0 0 0 0 3 681399
-0.038415 -0.042644 0.121316 -1.245468 -1.682007 -1.400928 -0.062500 0 0 0 0 0 0 3 682436
-0.038412 -0.042631 0.121319 -1.190343 -1.564480 -1.357699 -0.062500 0 0 0 0 0 0 3 683421
-0.038411 -0.042625 0.121320 -1.170863 -1.474202 -1.337987 -0.062500 0 0 0 0 0 0 3 684395
-0.038410 -0.042622 0.121320 -1.161305 -1.424612 -1.328838 -0.062500 0 0 0 0 0 0 3 685396
-0.038410 -0.042620 0.121321 -1.156335 -1.398748 -1.324561 -0.062500 0 0 0 0 0 0 3 686411
-0.038410 -0.042619 0.121321 -1.153647 -1.385473 -1.322564 -0.062500 0 0 0 0 0 0 3 687424
-0.038410 -0.042619 0.121321 -1.152245 -1.378632 -1.321633 -0.062500 0 0 0 0 0 0 3 688393
-0.038403 -0.042612 0.121338 -1.238162 -1.457430 -1.564197 -0.062500 0 0 0 0 0 0 3 689431
-0.038399 -0.042608 0.121346 -1.211600 -1.440433 -1.474519 -0.062500 0 0 0 0 0 0 3 690425
-0.038397 -0.042605 0.121350 -1.186817 -1.416871 -1.412282 -0.062500 0 0 0 0 0 0 3 691431
-0.038395 -0.042603 0.121352 -1.171200 -1.399140 -1.381155 -0.062500 0 0 0 0 0 0 3 692431
-0.038395 -0.042602 0.121353 -1.162035 -1.387652 -1.366402 -0.062500 0 0 0 0 0 0 3 693417
-0.038394 -0.042601 0.121353 -1.156880 -1.380676 -1.359482 -0.062500 0 0 0 0 0 0 3 694441
-0.038394 -0.042601 0.121353 -1.153989 -1.376616 -1.356252 -0.062500 0 0 0 0 0 0 3 695417
-0.038394 -0.042601 0.121353 -1.152434 -1.374332 -1.354736 -0.062500 0 0 0 0 0 0 3 696423
-0.038394 -0.042601 0.121353 -1.151592 -1.373000 -1.354039 -0.062500 0 0 0 0 0 0 3 697395
-0.038394 -0.042601 0.121353 -1.151238 -1.372290 -1.353694 -0.062500 0 0 0 0 0 0 3 698437
-0.038394 -0.042601 0.121353 -1.150897 -1.371997 -1.353544 -0.062500 0 0 0 0 0 0 3 699418
-0.038394 -0.042601 0.121353 -1.150738 -1.371774 -1.353482 -0.062500 0 0 0 0 0 0 3 700395
-0.038394 -0.042601 0.121353 -1.150776 -1.371636 -1.353435 -0.062500 0 0 0 0 0 0 3 701394
-0.038394 -0.042601 0.121353 -1.150655 -1.371610 -1.353431 -0.062500 0 0 0 0 0 0 3 702413
-0.038394 -0.042601 0.121353 -1.150681 -1.371563 -1.353418 -0.062500 0 0 0 0 0 0 3 703386
-0.038394 -0.042601 0.121353 -1.150682 -1.371556 -1.353411 -0.062500 0 0 0 0 0 0 3 704417
-0.038394 -0.042601 0.121353 -1.150652 -1.371565 -1.353411 -0.062500 0 0 0 0 0 0 3 705420
-0.038394 -0.042601 0.121353 -1.150691 -1.371525 -1.353408 -0.062500 0 0 0 0 0 0 3 706455
-0.038394 -0.042601 0.121353 -1.150653 -1.371562 -1.353409 -0.062500 0 0 0 0 0 0 3 707419
-0.038394 -0.042601 0.121353 -1.150662 -1.371535 -1.353410 -0.062500 0 0 0 0 0 0 3 708425
-0.038394 -0.042601 0.121353 -1.150677 -1.371503 -1.353413 -0.062500 0 0 0 0 0 0 3 709419
-0.038394 -0.042601 0.121353 -1.150679 -1.371500 -1.353413 -0.062500 0 0 0 0 0 0 3 710439
-0.038394 -0.042601 0.121353 -1.150636 -1.371540 -1.353414 -0.062500 0 0 0 0 0 0 3 711418
-0.038394 -0.042601 0.121353 -1.150661 -1.371533 -1.353412 -0.062500 0 0 0 0 0 0 3 712401
-0.038394 -0.042601 0.121353 -1.150635 -1.371543 -1.353415 -0.062500 0 0 0 0 0 0 3 713414
-0.038394 -0.042601 0.121353 -1.150647 -1.371563 -1.353409 -0.062500 0 0 0 0 0 0 3 714431
-0.038394 -0.042601 0.121353 -1.150648 -1.371565 -1.353408 -0.062500 0 0 0 0 0 0 3 715415
-0.038387 -0.042594 0.121371 -1.237468 -1.453879 -1.596397 -0.062500 0 0 0 0 0 0 3 716400
-0.038383 -0.042590 0.121379 -1.211279 -1.438627 -1.506912 -0.062500 0 0 0 0 0 0 3 717439
-0.038381 -0.042587 0.121383 -1.186588 -1.415992 -1.444780 -0.062500 0 0 0 0 0 0 3 718442
-0.038380 -0.042585 0.121384 -1.171115 -1.398653 -1.413698 -0.062500 0 0 0 0 0 0 3 719342
-0.038379 -0.042584 0.121385 -1.161952 -1.387420 -1.398973 -0.062500 0 0 0 0 0 0 3 720332
-0.038378 -0.042583 0.121386 -1.156877 -1.380521 -1.392061 -0.062500 0 0 0 0 0 0 3 721341
-0.038378 -0.042583 0.121386 -1.154042 -1.376527 -1.388827 -0.062500 0 0 0 0 0 0 3 722337
-0.038378 -0.042583 0.121386 -1.152366 -1.374325 -1.387329 -0.062500 0 0 0 0 0 0 3 723341
-0.038378 -0.042583 0.121386 -1.151599 -1.373017 -1.386619 -0.062500 0 0 0 0 0 0 3 724331
-0.038378 -0.042583 0.121386 -1.151152 -1.372324 -1.386291 -0.062500 0 0 0 0 0 0 3 725331
-0.038378 -0.042583 0.121386 -1.150874 -1.371982 -1.386140 -0.062500 0 0 0 0 0 0 3 726346
-0.038378 -0.042583 0.121386 -1.150822 -1.371740 -1.386061 -0.062500 0 0 0 0 0 0 3 727331
-0.038378 -0.042583 0.121386 -1.150726 -1.371655 -1.386030 -0.062500 0 0 0 0 0 0 3 728341
-0.038378 -0.042583 0.121386 -1.150708 -1.371590 -1.386014 -0.062500 0 0 0 0 0 0 3 729332
-0.038378 -0.042583 0.121386 -1.150715 -1.371550 -1.386002 -0.062500 0 0 0 0 0 0 3 730353
-0.038378 -0.042583 0.121386 -1.150613 -1.371558 -1.386013 -0.062500 0 0 0 0 0 0 3 731332
-0.038378 -0.042583 0.121386 -1.150617 -1.371576 -1.386006 -0.062500 0 0 0 0 0 0 3 732376
-0.038378 -0.042583 0.121386 -1.150631 -1.371548 -1.386006 -0.062500 0 0 0 0 0 0 3 733336
-0.038378 -0.042583 0.121386 -1.150660 -1.371534 -1.386002 -0.062500 0 0 0 0 0 0 3 734359
-0.038378 -0.042583 0.121386 -1.150663 -1.371533 -1.386001 -0.062500 0 0 0 0 0 0 3 735341
-0.038378 -0.042583 0.121386 -1.150664 -1.371533 -1.386001 -0.062500 0 0 0 0 0 0 3 736334
-0.038378 -0.042583 0.121386 -1.150621 -1.371573 -1.386002 -0.062500 0 0 0 0 0 0 3 737346
-0.038378 -0.042583 0.121386 -1.150659 -1.371536 -1.386001 -0.062500 0 0 0 0 0 0 3 738472
-0.038378 -0.042583 0.121386 -1.150663 -1.371533 -1.386001 -0.062500 0 0 0 0 0 0 3 739351
-0.038378 -0.042583 0.121386 -1.150663 -1.371533 -1.386001 -0.062500 0 0 0 0 0 0 3 740347
-0.038371 -0.042576 0.121403 -1.237546 -1.453963 -1.628983 -0.062500 0 0 0 0 0 0 3 741336
-0.038367 -0.042572 0.121411 -1.211340 -1.438697 -1.539483 -0.062500 0 0 0 0 0 0 3 742352
-0.038365 -0.042569 0.121415 -1.186670 -1.415950 -1.477357 -0.062500 0 0 0 0 0 0 3 743358
-0.038364 -0.042567 0.121417 -1.171119 -1.398689 -1.446276 -0.062500 0 0 0 0 0 0 3 744482
-0.038339 -0.042575 0.121415 -1.467528 -1.271989 -1.393445 -0.062500 0 0 0 0 0 0 3 745366
-0.038327 -0.042579 0.121414 -1.338871 -1.308524 -1.400502 -0.062500 0 0 0 0 0 0 3 746383
-0.038333 -0.042557 0.121412 -1.098804 -1.651907 -1.380839 -0.062500 0 0 0 0 0 0 3 747493
-0.038336 -0.042546 0.121411 -1.109061 -1.540564 -1.393817 -0.062500 0 0 0 0 0 0 3 748488
-0.038337 -0.042541 0.121410 -1.127869 -1.457793 -1.402130 -0.062500 0 0 0 0 0 0 3 749488
-0.038338 -0.042538 0.121410 -1.138771 -1.414356 -1.406265 -0.062500 0 0 0 0 0 0 3 750484
-0.038332 -0.042531 0.121427 -1.231524 -1.475218 -1.651165 -0.062500 0 0 0 0 0 0 3 751483
-0.038328 -0.042525 0.121435 -1.208263 -1.449132 -1.562579 -0.062500 0 0 0 0 0 0 3 752482
-0.038302 -0.042531 0.121436 -1.490599 -1.305877 -1.462687 -0.062500 0 0 0 0 0 0 3 753357
-0.038289 -0.042534 0.121437 -1.352265 -1.329319 -1.445819 -0.062500 0 0 0 0 0 0 3 754363
-0.038283 -0.042535 0.121437 -1.254826 -1.350006 -1.440972 -0.062500 0 0 0 0 0 0 3 755464
-0.038279 -0.042536 0.121437 -1.203243 -1.360948 -1.439010 -0.062500 0 0 0 0 0 0 3 756358
-0.038278 -0.042536 0.121437 -1.176943 -1.366403 -1.438151 -0.062500 0 0 0 0 0 0 3 757483
-0.038270 -0.042530 0.121455 -1.250993 -1.451618 -1.680652 -0.062500 0 0 0 0 0 0 3 758490
-0.038266 -0.042526 0.121463 -1.218064 -1.437547 -1.590956 -0.062500 0 0 0 0 0 0 3 759485
-0.038263 -0.042523 0.121467 -1.189969 -1.415473 -1.528749 -0.062500 0 0 0 0 0 0 3 760482
-0.038238 -0.042530 0.121466 -1.478215 -1.283291 -1.459236 -0.062500 0 0 0 0 0 0 3 761481
-0.038237 -0.042509 0.121463 -1.196489 -1.629459 -1.432347 -0.062500 0 0 0 0 0 0 3 762370
-0.038237 -0.042499 0.121462 -1.160736 -1.528266 -1.444911 -0.062500 0 0 0 0 0 0 3 763486
-0.038237 -0.042494 0.121462 -1.153877 -1.451567 -1.453332 -0.062500 0 0 0 0 0 0 3 764481
-0.038237 -0.042492 0.121461 -1.151793 -1.411195 -1.457536 -0.062500 0 0 0 0 0 0 3 765484
-0.038237 -0.042491 0.121461 -1.151060 -1.391108 -1.459519 -0.062500 0 0 0 0 0 0 3 766483
-0.038237 -0.042490 0.121461 -1.150863 -1.381157 -1.460439 -0.062500 0 0 0 0 0 0 3 767482
-0.038237 -0.042490 0.121461 -1.150664 -1.376302 -1.460887 -0.062500 0 0 0 0 0 0 3 768481
-0.038237 -0.042490 0.121461 -1.150689 -1.373870 -1.461084 -0.062500 0 0 0 0 0 0 3 769481
-0.038230 -0.042483 0.121479 -1.237815 -1.455387 -1.704072 -0.062500 0 0 0 0 0 0 3 770482
-0.038226 -0.042479 0.121487 -1.211518 -1.439440 -1.614576 -0.062500 0 0 0 0 0 0 3 771481
-0.038200 -0.042484 0.121488 -1.492131 -1.301322 -1.514005 -0.062500 0 0 0 0 0 0 3 772480
-0.038187 -0.042487 0.121488 -1.352902 -1.327185 -1.497082 -0.062500 0 0 0 0 0 0 3 773476
-0.038181 -0.042489 0.121488 -1.255217 -1.348881 -1.492228 -0.062500 0 0 0 0 0 0 3 774422
-0.038178 -0.042489 0.121489 -1.203333 -1.360408 -1.490289 -0.062500 0 0 0 0 0 0 3 775538
-0.038187 -0.042466 0.121487 -1.029150 -1.679946 -1.463114 -0.062500 0 0 0 0 0 0 3 776549
-0.038192 -0.042454 0.121486 -1.074240 -1.555266 -1.472331 -0.062500 0 0 0 0 0 0 3 777514
-0.038195 -0.042448 0.121485 -1.110507 -1.465472 -1.478870 -0.062500 0 0 0 0 0 0 3 778545
-0.038196 -0.042445 0.121485 -1.130204 -1.418280 -1.482167 -0.062500 0 0 0 0 0 0 3 779517
-0.038197 -0.042444 0.121485 -1.140293 -1.394710 -1.483733 -0.062500 0 0 0 0 0 0 3 780417
-0.038197 -0.042443 0.121485 -1.145378 -1.383021 -1.484474 -0.062500 0 0 0 0 0 0 3 781518
-0.038197 -0.042443 0.121485 -1.148059 -1.377193 -1.484808 -0.062500 0 0 0 0 0 0 3 782543
-0.038197 -0.042443 0.121485 -1.149220 -1.374412 -1.484982 -0.062500 0 0 0 0 0 0 3 783541
-0.038197 -0.042442 0.121485 -1.149953 -1.372946 -1.485053 -0.062500 0 0 0 0 0 0 3 784517
-0.038197 -0.042442 0.121485 -1.150328 -1.372243 -1.485079 -0.062500 0 0 0 0 0 0 3 785421
-0.038197 -0.042442 0.121485 -1.150487 -1.371858 -1.485104 -0.062500 0 0 0 0 0 0 3 786540
-0.038197 -0.042442 0.121485 -1.150543 -1.371730 -1.485109 -0.062500 0 0 0 0 0 0 3 787417
-0.038197 -0.042442 0.121485 -1.150647 -1.371607 -1.485108 -0.062500 0 0 0 0 0 0 3 788538
-0.038209 -0.042418 0.121483 -1.002809 -1.685370 -1.458610 -0.062500 0 0 0 0 0 0 3 789522
-0.038214 -0.042406 0.121482 -1.061035 -1.557890 -1.468307 -0.062500 0 0 0 0 0 0 3 790539
-0.038217 -0.042400 0.121482 -1.103895 -1.466716 -1.475091 -0.062500 0 0 0 0 0 0 3 791465
-0.038219 -0.042398 0.121482 -1.126842 -1.418938 -1.478502 -0.062500 0 0 0 0 0 0 3 792458
-0.038220 -0.042396 0.121482 -1.138615 -1.394999 -1.480125 -0.062500 0 0 0 0 0 0 3 793339
-0.038220 -0.042395 0.121482 -1.144607 -1.383170 -1.480874 -0.062500 0 0 0 0 0 0 3 794456
-0.038197 -0.042404 0.121479 -1.452963 -1.262376 -1.442833 -0.062500 0 0 0 0 0 0 3 795463
-0.038185 -0.042408 0.121478 -1.330899 -1.302720 -1.457100 -0.062500 0 0 0 0 0 0 3 796454
-0.038179 -0.042411 0.121477 -1.243065 -1.334374 -1.467006 -0.062500 0 0 0 0 0 0 3 797463
-0.038177 -0.042412 0.121477 -1.196735 -1.352086 -1.471974 -0.062500 0 0 0 0 0 0 3 798457
-0.038175 -0.042412 0.121477 -1.173548 -1.361433 -1.474325 -0.062500 0 0 0 0 0 0 3 799465
-0.038174 -0.042413 0.121476 -1.162083 -1.366299 -1.475417 -0.062500 0 0 0 0 0 0 3 800454
-0.038174 -0.042413 0.121476 -1.156289 -1.368847 -1.475943 -0.062500 0 0 0 0 0 0 3 801464
-0.038185 -0.042389 0.121475 -1.005803 -1.683874 -1.449599 -0.062500 0 0 0 0 0 0 3 802456
-0.038191 -0.042377 0.121474 -1.062533 -1.557086 -1.459445 -0.062500 0 0 0 0 0 0 3 803463
-0.038194 -0.042371 0.121473 -1.104614 -1.466341 -1.466297 -0.062500 0 0 0 0 0 0 3 804454
-0.038195 -0.042368 0.121473 -1.127232 -1.418701 -1.469743 -0.062500 0 0 0 0 0 0 3 805463
-0.038173 -0.042376 0.121470 -1.444013 -1.280174 -1.432926 -0.062500 0 0 0 0 0 0 3 806455
-0.038161 -0.042380 0.121469 -1.326462 -1.311467 -1.447813 -0.062500 0 0 0 0 0 0 3 807464
-0.038156 -0.042382 0.121468 -1.240736 -1.338775 -1.458018 -0.062500 0 0 0 0 0 0 3 808468
-0.038146 -0.042376 0.121485 -1.282901 -1.437080 -1.705906 -0.062500 0 0 0 0 0 0 3 809465
-0.038117 -0.042381 0.121490 -1.539063 -1.315286 -1.580127 -0.062500 0 0 0 0 0 0 3 810453
-0.038103 -0.042383 0.121493 -1.379703 -1.339860 -1.533305 -0.062500 0 0 0 0 0 0 3 811456
-0.038095 -0.042384 0.121494 -1.269792 -1.357825 -1.512721 -0.062500 0 0 0 0 0 0 3 812469
-0.038103 -0.042360 0.121493 -1.063710 -1.679706 -1.476688 -0.062500 0 0 0 0 0 0 3 813479
-0.038107 -0.042348 0.121492 -1.091973 -1.555665 -1.482005 -0.062500 0 0 0 0 0 0 3 814470
-0.038109 -0.042343 0.121492 -1.119483 -1.465950 -1.486754 -0.062500 0 0 0 0 0 0 3 815441
-0.038110 -0.042340 0.121492 -1.134779 -1.418646 -1.489207 -0.062500 0 0 0 0 0 0 3 816471
-0.038110 -0.042338 0.121491 -1.142566 -1.394947 -1.490390 -0.062500 0 0 0 0 0 0 3 817456
-0.038110 -0.042337 0.121491 -1.146529 -1.383212 -1.490937 -0.062500 0 0 0 0 0 0 3 818470
-0.038087 -0.042346 0.121489 -1.453694 -1.262804 -1.452487 -0.062500 0 0 0 0 0 0 3 819470
-0.038076 -0.042350 0.121487 -1.331340 -1.302918 -1.466813 -0.062500 0 0 0 0 0 0 3 820468
-0.038070 -0.042353 0.121487 -1.243157 -1.334541 -1.476792 -0.062500 0 0 0 0 0 0 3 821469
-0.038067 -0.042354 0.121486 -1.196924 -1.352098 -1.481770 -0.062500 0 0 0 0 0 0 3 822480
-0.038042 -0.042363 0.121484 -1.478583 -1.247112 -1.445265 -0.062500 0 0 0 0 0 0 3 823444
-0.038041 -0.042344 0.121480 -1.196288 -1.608482 -1.434090 -0.062500 0 0 0 0 0 0 3 824476
-0.038041 -0.042335 0.121479 -1.160117 -1.516576 -1.454331 -0.062500 0 0 0 0 0 0 3 825473
-0.038041 -0.042330 0.121478 -1.153372 -1.445140 -1.466350 -0.062500 0 0 0 0 0 0 3 826473
-0.038041 -0.042328 0.121478 -1.151369 -1.407737 -1.472247 -0.062500 0 0 0 0 0 0 3 827471
-0.038041 -0.042327 0.121478 -1.150876 -1.389182 -1.475007 -0.062500 0 0 0 0 0 0 3 828471
-0.038052 -0.042302 0.121476 -1.003444 -1.693654 -1.449618 -0.062500 0 0 0 0 0 0 3 829441
-0.038058 -0.042290 0.121475 -1.061459 -1.561844 -1.459984 -0.062500 0 0 0 0 0 0 3 830471
-0.038054 -0.042278 0.121492 -1.191367 -1.551657 -1.709812 -0.062500 0 0 0 0 0 0 3 831470
-0.038051 -0.042270 0.121499 -1.187989 -1.487362 -1.623763 -0.062500 0 0 0 0 0 0 3 832470
-0.038026 -0.042275 0.121500 -1.479870 -1.325845 -1.524540 -0.062500 0 0 0 0 0 0 3 833469
-0.038014 -0.042277 0.121501 -1.346653 -1.339337 -1.508620 -0.062500 0 0 0 0 0 0 3 834472
-0.037984 -0.042287 0.121498 -1.556978 -1.240779 -1.465285 -0.062500 0 0 0 0 0 0 3 835470
-0.037969 -0.042292 0.121497 -1.383256 -1.292121 -1.477876 -0.062500 0 0 0 0 0 0 3 836440
-0.037962 -0.042294 0.121496 -1.269284 -1.329244 -1.487087 -0.062500 0 0 0 0 0 0 3 837440
-0.037958 -0.042296 0.121496 -1.209909 -1.349559 -1.491744 -0.062500 0 0 0 0 0 0 3 838469
-0.037956 -0.042296 0.121496 -1.180145 -1.360193 -1.493955 -0.062500 0 0 0 0 0 0 3 839469
-0.037967 -0.042273 0.121494 -1.018344 -1.679085 -1.468319 -0.062500 0 0 0 0 0 0 3 840470
-0.037972 -0.042261 0.121493 -1.068871 -1.554596 -1.478578 -0.062500 0 0 0 0 0 0 3 841469
-0.037975 -0.042255 0.121493 -1.107809 -1.465006 -1.485634 -0.062500 0 0 0 0 0 0 3 842471
-0.037976 -0.042252 0.121492 -1.128859 -1.418025 -1.489160 -0.062500 0 0 0 0 0 0 3 843440
-0.037953 -0.042260 0.121490 -1.444411 -1.280576 -1.451769 -0.062500 0 0 0 0 0 0 3 844440
-0.037935 -0.042257 0.121506 -1.414009 -1.394847 -1.709550 -0.062500 0 0 0 0 0 0 3 845472
-0.037902 -0.042263 0.121510 -1.606698 -1.292517 -1.591079 -0.062500 0 0 0 0 0 0 3 846470
-0.037886 -0.042266 0.121512 -1.413330 -1.327836 -1.548560 -0.062500 0 0 0 0 0 0 3 847469
-0.037888 -0.042243 0.121511 -1.139707 -1.664790 -1.503413 -0.062500 0 0 0 0 0 0 3 848458
-0.037866 -0.042241 0.121508 -1.434994 -1.435180 -1.465391 -0.062500 0 0 0 0 0 0 3 849467
-0.037856 -0.042240 0.121507 -1.320100 -1.391906 -1.482794 -0.062500 0 0 0 0 0 0 3 850474
-0.037850 -0.042239 0.121506 -1.237296 -1.379097 -1.494462 -0.062500 0 0 0 0 0 0 3 851468
-0.037848 -0.042239 0.121506 -1.193778 -1.374389 -1.500263 -0.062500 0 0 0 0 0 0 3 852470
-0.037846 -0.042239 0.121506 -1.171945 -1.372595 -1.503015 -0.062500 0 0 0 0 0 0 3 853470
-0.037857 -0.042215 0.121504 -1.014503 -1.685137 -1.477585 -0.062500 0 0 0 0 0 0 3 854469
-0.037839 -0.042212 0.121500 -1.371498 -1.444106 -1.448524 -0.062500 0 0 0 0 0 0 3 855473
-0.037830 -0.042210 0.121498 -1.288025 -1.395653 -1.470212 -0.062500 0 0 0 0 0 0 3 856469
-0.037819 -0.042204 0.121515 -1.308788 -1.463793 -1.726403 -0.062500 0 0 0 0 0 0 3 857470
-0.037789 -0.042207 0.121519 -1.551181 -1.329289 -1.603944 -0.062500 0 0 0 0 0 0 3 858459
-0.037774 -0.042209 0.121522 -1.385381 -1.346692 -1.559589 -0.062500 0 0 0 0 0 0 3 859462
-0.037743 -0.042218 0.121520 -1.576938 -1.247855 -1.500521 -0.062500 0 0 0 0 0 0 3 860463
-0.037728 -0.042223 0.121519 -1.393635 -1.296912 -1.506239 -0.062500 0 0 0 0 0 0 3 861454
-0.037731 -0.042202 0.121517 -1.128242 -1.645242 -1.485715 -0.062500 0 0 0 0 0 0 3 862461
-0.037733 -0.042191 0.121516 -1.123838 -1.537210 -1.498688 -0.062500 0 0 0 0 0 0 3 863452
-0.037711 -0.042194 0.121512 -1.439495 -1.343027 -1.467169 -0.062500 0 0 0 0 0 0 3 864461
-0.037693 -0.042190 0.121528 -1.411437 -1.426010 -1.728427 -0.062500 0 0 0 0 0 0 3 865452
-0.037683 -0.042187 0.121535 -1.300396 -1.421930 -1.650924 -0.062500 0 0 0 0 0 0 3 866462
-0.037690 -0.042160 0.121537 -1.084689 -1.719683 -1.568256 -0.062500 0 0 0 0 0 0 3 867452
-0.037669 -0.042156 0.121535 -1.408537 -1.466544 -1.509972 -0.062500 0 0 0 0 0 0 3 868461
-0.037659 -0.042153 0.121534 -1.307119 -1.409401 -1.518258 -0.062500 0 0 0 0 0 0 3 869451
-0.037654 -0.042152 0.121533 -1.230901 -1.388682 -1.525697 -0.062500 0 0 0 0 0 0 3 870461
-0.037628 -0.042161 0.121530 -1.494561 -1.266869 -1.489466 -0.062500 0 0 0 0 0 0 3 871452
-0.037609 -0.042159 0.121546 -1.439282 -1.388188 -1.748421 -0.062500 0 0 0 0 0 0 3 872461
-0.037598 -0.042156 0.121554 -1.314204 -1.403351 -1.669873 -0.062500 0 0 0 0 0 0 3 873453
-0.037569 -0.042163 0.121554 -1.541811 -1.284912 -1.573110 -0.062500 0 0 0 0 0 0 3 874461
-0.037555 -0.042167 0.121554 -1.377060 -1.318904 -1.559620 -0.062500 0 0 0 0 0 0 3 875462
-0.037559 -0.042144 0.121553 -1.120720 -1.657732 -1.530032 -0.062500 0 0 0 0 0 0 3 876451
-0.037561 -0.042133 0.121552 -1.120389 -1.544213 -1.538687 -0.062500 0 0 0 0 0 0 3 877460
-0.037532 -0.042130 0.121566 -1.525477 -1.430934 -1.747003 -0.062500 0 0 0 0 0 0 3 878463
-0.037517 -0.042127 0.121572 -1.383645 -1.413340 -1.675384 -0.062500 0 0 0 0 0 0 3 879468
-0.037509 -0.042125 0.121575 -1.274623 -1.400634 -1.625216 -0.062500 0 0 0 0 0 0 3 880456
-0.037482 -0.042133 0.121574 -1.518543 -1.277859 -1.559634 -0.062500 0 0 0 0 0 0 3 881458
-0.037468 -0.042137 0.121573 -1.364176 -1.312626 -1.562728 -0.062500 0 0 0 0 0 0 3 882454
-0.037472 -0.042115 0.121571 -1.113895 -1.653251 -1.541096 -0.062500 0 0 0 0 0 0 3 883467
-0.037475 -0.042104 0.121570 -1.116598 -1.541450 -1.553473 -0.062500 0 0 0 0 0 0 3 884463
-0.037446 -0.042101 0.121584 -1.522778 -1.430243 -1.763177 -0.062500 0 0 0 0 0 0 3 885471
-0.037431 -0.042098 0.121590 -1.381889 -1.413186 -1.692451 -0.062500 0 0 0 0 0 0 3 886470
-0.037423 -0.042096 0.121593 -1.273296 -1.400836 -1.642744 -0.062500 0 0 0 0 0 0 3 887470
-0.037419 -0.042095 0.121595 -1.213498 -1.390706 -1.617932 -0.062500 0 0 0 0 0 0 3 888458
-0.037394 -0.042103 0.121592 -1.486114 -1.271407 -1.565387 -0.062500 0 0 0 0 0 0 3 889467
-0.037392 -0.042083 0.121590 -1.201332 -1.621510 -1.548451 -0.062500 0 0 0 0 0 0 3 890471
-0.037392 -0.042073 0.121588 -1.162336 -1.523947 -1.566141 -0.062500 0 0 0 0 0 0 3 891469
-0.037391 -0.042069 0.121588 -1.153861 -1.449598 -1.576966 -0.062500 0 0 0 0 0 0 3 892459
-0.037391 -0.042066 0.121587 -1.151001 -1.410640 -1.582286 -0.062500 0 0 0 0 0 0 3 893474
-0.037384 -0.042059 0.121604 -1.238519 -1.474679 -1.827013 -0.062500 0 0 0 0 0 0 3 894473
-0.037357 -0.042062 0.121609 -1.514835 -1.337748 -1.697594 -0.062500 0 0 0 0 0 0 3 895473
-0.037343 -0.042063 0.121612 -1.366579 -1.351980 -1.651205 -0.062500 0 0 0 0 0 0 3 896469
-0.037347 -0.042040 0.121611 -1.117068 -1.677098 -1.604481 -0.062500 0 0 0 0 0 0 3 897468
-0.037349 -0.042028 0.121611 -1.118709 -1.555568 -1.605042 -0.062500 0 0 0 0 0 0 3 898458
-0.037350 -0.042022 0.121610 -1.132447 -1.466787 -1.607569 -0.062500 0 0 0 0 0 0 3 899461
-0.037351 -0.042019 0.121610 -1.140609 -1.419846 -1.608993 -0.062500 0 0 0 0 0 0 3 900465
-0.037351 -0.042018 0.121610 -1.144862 -1.396157 -1.609694 -0.062500 0 0 0 0 0 0 3 901469
-0.037351 -0.042017 0.121610 -1.147120 -1.384391 -1.609997 -0.062500 0 0 0 0 0 0 3 902470
-0.037351 -0.042017 0.121610 -1.148154 -1.378519 -1.610163 -0.062500 0 0 0 0 0 0 3 903467
-0.037351 -0.042017 0.121610 -1.148789 -1.375559 -1.610225 -0.062500 0 0 0 0 0 0 3 904465
-0.037351 -0.042017 0.121610 -1.148997 -1.374157 -1.610261 -0.062500 0 0 0 0 0 0 3 905467
-0.037351 -0.042017 0.121610 -1.149127 -1.373464 -1.610275 -0.062500 0 0 0 0 0 0 3 906468
-0.037351 -0.042017 0.121610 -1.149249 -1.373024 -1.610285 -0.062500 0 0 0 0 0 0 3 907466
-0.037351 -0.042017 0.121610 -1.149253 -1.372878 -1.610288 -0.062500 0 0 0 0 0 0 3 908495
-0.037363 -0.041993 0.121608 -1.003966 -1.685391 -1.583516 -0.062500 0 0 0 0 0 0 3 909469
-0.037368 -0.041981 0.121607 -1.061197 -1.558307 -1.593356 -0.062500 0 0 0 0 0 0 3 910440
-0.037371 -0.041975 0.121607 -1.103313 -1.467503 -1.600210 -0.062500 0 0 0 0 0 0 3 911557
-0.037373 -0.041972 0.121607 -1.125927 -1.419844 -1.603648 -0.062500 0 0 0 0 0 0 3 912541
-0.037373 -0.041970 0.121607 -1.137424 -1.396073 -1.605281 -0.062500 0 0 0 0 0 0 3 913513
-0.037374 -0.041970 0.121607 -1.143266 -1.384291 -1.606043 -0.062500 0 0 0 0 0 0 3 914515
-0.037374 -0.041969 0.121607 -1.146259 -1.378444 -1.606393 -0.062500 0 0 0 0 0 0 3 915510
-0.037374 -0.041969 0.121607 -1.147883 -1.375491 -1.606544 -0.062500 0 0 0 0 0 0 3 916512
-0.037385 -0.041945 0.121605 -1.003355 -1.686627 -1.579649 -0.062500 0 0 0 0 0 0 3 917511
-0.037391 -0.041933 0.121604 -1.060872 -1.558926 -1.589602 -0.062500 0 0 0 0 0 0 3 918516
-0.037394 -0.041927 0.121603 -1.103085 -1.467797 -1.596539 -0.062500 0 0 0 0 0 0 3 919546
-0.037395 -0.041924 0.121603 -1.125873 -1.419974 -1.599996 -0.062500 0 0 0 0 0 0 3 920540
-0.037396 -0.041923 0.121603 -1.137405 -1.396133 -1.601646 -0.062500 0 0 0 0 0 0 3 921543
-0.037396 -0.041922 0.121603 -1.143288 -1.384305 -1.602412 -0.062500 0 0 0 0 0 0 3 922542
-0.037396 -0.041922 0.121603 -1.146254 -1.378465 -1.602769 -0.062500 0 0 0 0 0 0 3 923543
-0.037408 -0.041898 0.121601 -1.002751 -1.687985 -1.575737 -0.062500 0 0 0 0 0 0 3 924565
-0.037413 -0.041886 0.121600 -1.060663 -1.559517 -1.585806 -0.062500 0 0 0 0 0 0 3 925543
-0.037416 -0.041880 0.121600 -1.103027 -1.468055 -1.592815 -0.062500 0 0 0 0 0 0 3 926517
-0.037418 -0.041877 0.121600 -1.125693 -1.420154 -1.596331 -0.062500 0 0 0 0 0 0 3 927515
-0.037418 -0.041875 0.121600 -1.137430 -1.396176 -1.597976 -0.062500 0 0 0 0 0 0 3 928512
-0.037419 -0.041875 0.121599 -1.143215 -1.384379 -1.598762 -0.062500 0 0 0 0 0 0 3 929513
-0.037419 -0.041874 0.121599 -1.146239 -1.378493 -1.599118 -0.062500 0 0 0 0 0 0 3 930516
-0.037419 -0.041874 0.121599 -1.147792 -1.375539 -1.599286 -0.062500 0 0 0 0 0 0 3 931510
-0.037430 -0.041850 0.121597 -1.003631 -1.686466 -1.571957 -0.062500 0 0 0 0 0 0 3 932514
-0.037436 -0.041838 0.121597 -1.061130 -1.558768 -1.582056 -0.062500 0 0 0 0 0 0 3 933539
-0.037439 -0.041832 0.121596 -1.103151 -1.467721 -1.589117 -0.062500 0 0 0 0 0 0 3 934536
-0.037440 -0.041829 0.121596 -1.125853 -1.419935 -1.592636 -0.062500 0 0 0 0 0 0 3 935537
-0.037418 -0.041837 0.121593 -1.441222 -1.284141 -1.553864 -0.062500 0 0 0 0 0 0 3 936538
-0.037406 -0.041840 0.121592 -1.324118 -1.314162 -1.569571 -0.062500 0 0 0 0 0 0 3 937519
-0.037401 -0.041842 0.121591 -1.238826 -1.340640 -1.580295 -0.062500 0 0 0 0 0 0 3 938534
-0.037398 -0.041844 0.121591 -1.193994 -1.355737 -1.585620 -0.062500 0 0 0 0 0 0 3 939516
-0.037397 -0.041844 0.121590 -1.171414 -1.363845 -1.588153 -0.062500 0 0 0 0 0 0 3 940533
-0.037407 -0.041820 0.121588 -1.015622 -1.680297 -1.561831 -0.062500 0 0 0 0 0 0 3 941517
-0.037413 -0.041809 0.121587 -1.067007 -1.555595 -1.572496 -0.062500 0 0 0 0 0 0 3 942518
-0.037415 -0.041803 0.121587 -1.106197 -1.466068 -1.579788 -0.062500 0 0 0 0 0 0 3 943532
-0.037417 -0.041800 0.121587 -1.127328 -1.419121 -1.583434 -0.062500 0 0 0 0 0 0 3 944516
-0.037428 -0.041775 0.121585 -0.993630 -1.707839 -1.557464 -0.062500 0 0 0 0 0 0 3 945532
-0.037434 -0.041762 0.121584 -1.055972 -1.569359 -1.568446 -0.062500 0 0 0 0 0 0 3 946545
-0.037437 -0.041756 0.121583 -1.100607 -1.472925 -1.575924 -0.062500 0 0 0 0 0 0 3 947460
-0.037450 -0.041729 0.121581 -0.980844 -1.734017 -1.551758 -0.062500 0 0 0 0 0 0 3 948450
-0.037456 -0.041715 0.121580 -1.049902 -1.581940 -1.563762 -0.062500 0 0 0 0 0 0 3 949458
-0.037460 -0.041709 0.121580 -1.098011 -1.478764 -1.571729 -0.062500 0 0 0 0 0 0 3 950449
-0.037461 -0.041706 0.121579 -1.123544 -1.425126 -1.575700 -0.062500 0 0 0 0 0 0 3 951459
-0.037462 -0.041704 0.121579 -1.136650 -1.398350 -1.577567 -0.062500 0 0 0 0 0 0 3 952449
-0.037474 -0.041679 0.121577 -0.999018 -1.697069 -1.550325 -0.062500 0 0 0 0 0 0 3 953459
-0.037480 -0.041667 0.121576 -1.059125 -1.563632 -1.561071 -0.062500 0 0 0 0 0 0 3 954449
-0.037482 -0.041661 0.121576 -1.102571 -1.469775 -1.568470 -0.062500 0 0 0 0 0 0 3 955458
-0.037495 -0.041634 0.121574 -0.981744 -1.732584 -1.543852 -0.062500 0 0 0 0 0 0 3 956449
-0.037501 -0.041621 0.121573 -1.050354 -1.581188 -1.556002 -0.062500 0 0 0 0 0 0 3 957460
-0.037505 -0.041614 0.121572 -1.098126 -1.478420 -1.564082 -0.062500 0 0 0 0 0 0 3 958451
-0.037506 -0.041611 0.121572 -1.123672 -1.424909 -1.568089 -0.062500 0 0 0 0 0 0 3 959449
-0.037518 -0.041585 0.121570 -0.992733 -1.710102 -1.541438 -0.062500 0 0 0 0 0 0 3 960458
-0.037524 -0.041573 0.121569 -1.055986 -1.570021 -1.552815 -0.062500 0 0 0 0 0 0 3 961459
-0.037527 -0.041566 0.121568 -1.100906 -1.472941 -1.560558 -0.062500 0 0 0 0 0 0 3 962479
-0.037540 -0.041539 0.121566 -0.981212 -1.734020 -1.535660 -0.062500 0 0 0 0 0 0 3 963463
-0.037546 -0.041526 0.121565 -1.050112 -1.581831 -1.548047 -0.062500 0 0 0 0 0 0 3 964457
-0.037550 -0.041519 0.121564 -1.097976 -1.478753 -1.556269 -0.062500 0 0 0 0 0 0 3 965460
-0.037562 -0.041492 0.121562 -0.979922 -1.736767 -1.531391 -0.062500 0 0 0 0 0 0 3 966464
-0.037569 -0.041479 0.121561 -1.049479 -1.583154 -1.543966 -0.062500 0 0 0 0 0 0 3 967473
-0.037572 -0.041472 0.121561 -1.097704 -1.479367 -1.552289 -0.062500 0 0 0 0 0 0 3 968465
-0.037574 -0.041469 0.121560 -1.123361 -1.425395 -1.556432 -0.062500 0 0 0 0 0 0 3 969467
-0.037574 -0.041467 0.121560 -1.136508 -1.398482 -1.558382 -0.062500 0 0 0 0 0 0 3 970468
-0.037586 -0.041442 0.121558 -0.999688 -1.696795 -1.530094 -0.062500 0 0 0 0 0 0 3 971463
-0.037592 -0.041430 0.121557 -1.059529 -1.563322 -1.541266 -0.062500 0 0 0 0 0 0 3 972464
-0.037595 -0.041424 0.121557 -1.102696 -1.469633 -1.548947 -0.062500 0 0 0 0 0 0 3 973436
-0.037596 -0.041421 0.121556 -1.125946 -1.420542 -1.552780 -0.062500 0 0 0 0 0 0 3 974466
-0.037608 -0.041396 0.121554 -0.994487 -1.707605 -1.525189 -0.062500 0 0 0 0 0 0 3 975468
-0.037614 -0.041383 0.121553 -1.056799 -1.568709 -1.536865 -0.062500 0 0 0 0 0 0 3 976470
-0.037617 -0.041377 0.121553 -1.101446 -1.472180 -1.544785 -0.062500 0 0 0 0 0 0 3 977470
-0.037618 -0.041374 0.121552 -1.125307 -1.421809 -1.548737 -0.062500 0 0 0 0 0 0 3 978471
-0.037630 -0.041348 0.121550 -0.994235 -1.708161 -1.521004 -0.062500 0 0 0 0 0 0 3 979465
-0.037636 -0.041336 0.121549 -1.056751 -1.568951 -1.532766 -0.062500 0 0 0 0 0 0 3 980464
-0.037639 -0.041330 0.121549 -1.101375 -1.472316 -1.540759 -0.062500 0 0 0 0 0 0 3 981463
-0.037641 -0.041327 0.121548 -1.125170 -1.421935 -1.544752 -0.062500 0 0 0 0 0 0 3 982467
-0.037642 -0.041325 0.121548 -1.137471 -1.396725 -1.546629 -0.062500 0 0 0 0 0 0 3 983465
-0.037642 -0.041324 0.121548 -1.143694 -1.384230 -1.547511 -0.062500 0 0 0 0 0 0 3 984465
-0.037653 -0.041300 0.121546 -1.003824 -1.689476 -1.518072 -0.062500 0 0 0 0 0 0 3 985465
-0.037659 -0.041288 0.121545 -1.061539 -1.559727 -1.529259 -0.062500 0 0 0 0 0 0 3 986466
-0.037662 -0.041282 0.121545 -1.104171 -1.467390 -1.536999 -0.062500 0 0 0 0 0 0 3 987465
-0.037663 -0.041279 0.121544 -1.126806 -1.419256 -1.540874 -0.062500 0 0 0 0 0 0 3 988464
-0.037664 -0.041278 0.121544 -1.138556 -1.395213 -1.542679 -0.062500 0 0 0 0 0 0 3 989465
-0.037675 -0.041253 0.121542 -1.001555 -1.694634 -1.513485 -0.062500 0 0 0 0 0 0 3 990466
-0.037681 -0.041241 0.121541 -1.060535 -1.562082 -1.524967 -0.062500 0 0 0 0 0 0 3 991463
-0.037684 -0.041235 0.121541 -1.103464 -1.468713 -1.532850 -0.062500 0 0 0 0 0 0 3 992468
-0.037685 -0.041232 0.121540 -1.126548 -1.419888 -1.536777 -0.062500 0 0 0 0 0 0 3 993435
-0.037686 -0.041230 0.121540 -1.138381 -1.395520 -1.538632 -0.062500 0 0 0 0 0 0 3 994466
-0.037687 -0.041230 0.121540 -1.144318 -1.383515 -1.539500 -0.062500 0 0 0 0 0 0 3 995464
-0.037698 -0.041205 0.121538 -1.004596 -1.688769 -1.509647 -0.062500 0 0 0 0 0 0 3 996435
-0.037703 -0.041193 0.121537 -1.062128 -1.559148 -1.520991 -0.062500 0 0 0 0 0 0 3 997464
-0.037706 -0.041188 0.121537 -1.104241 -1.467277 -1.528834 -0.062500 0 0 0 0 0 0 3 998465
-0.037708 -0.041185 0.121536 -1.126887 -1.419200 -1.532749 -0.062500 0 0 0 0 0 0 3 999434
-0.037708 -0.041183 0.121536 -1.138576 -1.395164 -1.534591 -0.062500 0 0 0 0 0 0 4 464
-0.037709 -0.041182 0.121536 -1.144441 -1.383312 -1.535455 -0.062500 0 0 0 0 0 0 4 1455
-0.037686 -0.041191 0.121533 -1.451503 -1.265246 -1.497152 -0.062500 0 0 0 0 0 0 4 2547
-0.037685 -0.041171 0.121530 -1.187265 -1.615664 -1.481243 -0.062500 0 0 0 0 0 0 4 3538
-0.037685 -0.041162 0.121528 -1.155721 -1.519885 -1.502513 -0.062500 0 0 0 0 0 0 4 4536
-0.037685 -0.041157 0.121528 -1.150895 -1.446799 -1.515292 -0.062500 0 0 0 0 0 0 4 5532
-0.037685 -0.041155 0.121527 -1.150060 -1.408610 -1.521516 -0.062500 0 0 0 0 0 0 4 6521
-0.037685 -0.041154 0.121527 -1.150011 -1.389710 -1.524443 -0.062500 0 0 0 0 0 0 4 7543
-0.037685 -0.041153 0.121527 -1.150221 -1.380481 -1.525785 -0.062500 0 0 0 0 0 0 4 8536
-0.037696 -0.041129 0.121525 -1.007811 -1.687062 -1.495882 -0.062500 0 0 0 0 0 0 4 9532
-0.037702 -0.041117 0.121524 -1.063773 -1.558219 -1.507443 -0.062500 0 0 0 0 0 0 4 10541
-0.037704 -0.041111 0.121523 -1.105067 -1.466800 -1.515406 -0.062500 0 0 0 0 0 0 4 11508
-0.037683 -0.041117 0.121520 -1.431341 -1.306870 -1.480743 -0.062500 0 0 0 0 0 0 4 12507
-0.037672 -0.041120 0.121519 -1.319572 -1.325136 -1.496927 -0.062500 0 0 0 0 0 0 4 13512
-0.037666 -0.041122 0.121518 -1.237142 -1.345599 -1.507702 -0.062500 0 0 0 0 0 0 4 14536
-0.037664 -0.041122 0.121518 -1.193687 -1.357723 -1.513032 -0.062500 0 0 0 0 0 0 4 15541
-0.037680 -0.041105 0.121498 -0.942244 -1.590354 -1.242973 -0.062500 0 0 0 0 0 0 4 16534
-0.037666 -0.041107 0.121487 -1.316883 -1.371977 -1.306678 -0.062500 0 0 0 0 0 0 4 17514
-0.037659 -0.041109 0.121481 -1.253899 -1.349487 -1.391397 -0.062500 0 0 0 0 0 0 4 18532
-0.037656 -0.041110 0.121478 -1.201036 -1.352998 -1.436252 -0.062500 0 0 0 0 0 0 4 19450
-0.037665 -0.041087 0.121475 -1.032382 -1.669723 -1.426943 -0.062500 0 0 0 0 0 0 4 20448
-0.037670 -0.041076 0.121473 -1.075294 -1.548057 -1.448247 -0.062500 0 0 0 0 0 0 4 21456
-0.037673 -0.041070 0.121473 -1.110441 -1.461022 -1.460743 -0.062500 0 0 0 0 0 0 4 22448
-0.037651 -0.041076 0.121470 -1.433304 -1.304233 -1.428111 -0.062500 0 0 0 0 0 0 4 23455
-0.037651 -0.041055 0.121466 -1.178255 -1.634685 -1.414502 -0.062500 0 0 0 0 0 0 4 24447
-0.037651 -0.041045 0.121464 -1.150917 -1.529363 -1.437150 -0.062500 0 0 0 0 0 0 4 25442
-0.037627 -0.041049 0.121461 -1.452011 -1.339844 -1.411861 -0.062500 0 0 0 0 0 0 4 26444
-0.037616 -0.041051 0.121459 -1.329196 -1.341395 -1.432743 -0.062500 0 0 0 0 0 0 4 27449
-0.037610 -0.041052 0.121458 -1.241604 -1.353625 -1.445722 -0.062500 0 0 0 0 0 0 4 28458
-0.037584 -0.041062 0.121455 -1.499271 -1.250157 -1.413207 -0.062500 0 0 0 0 0 0 4 29447
-0.037582 -0.041043 0.121452 -1.211495 -1.607460 -1.399825 -0.062500 0 0 0 0 0 0 4 30456
-0.037581 -0.041033 0.121450 -1.167480 -1.515713 -1.422610 -0.062500 0 0 0 0 0 0 4 31447
-0.037581 -0.041029 0.121449 -1.156550 -1.444786 -1.436093 -0.062500 0 0 0 0 0 0 4 32455
-0.037592 -0.041003 0.121447 -1.011024 -1.718307 -1.411786 -0.062500 0 0 0 0 0 0 4 33446
-0.037597 -0.040990 0.121445 -1.064952 -1.573603 -1.426248 -0.062500 0 0 0 0 0 0 4 34447
-0.037600 -0.040984 0.121445 -1.105328 -1.474445 -1.435593 -0.062500 0 0 0 0 0 0 4 35456
-0.037589 -0.040965 0.121439 -1.289250 -1.621912 -1.370303 -0.062500 0 0 0 0 0 0 4 36448
-0.037584 -0.040956 0.121437 -1.233039 -1.511600 -1.398419 -0.062500 0 0 0 0 0 0 4 37476
-0.037558 -0.040961 0.121433 -1.495163 -1.329459 -1.378467 -0.062500 0 0 0 0 0 0 4 38464
-0.037545 -0.040963 0.121431 -1.350833 -1.335660 -1.402227 -0.062500 0 0 0 0 0 0 4 39446
-0.037549 -0.040941 0.121428 -1.110871 -1.661005 -1.385550 -0.062500 0 0 0 0 0 0 4 40460
-0.037528 -0.040938 0.121424 -1.418394 -1.432927 -1.365081 -0.062500 0 0 0 0 0 0 4 41467
-0.037518 -0.040937 0.121422 -1.310749 -1.389937 -1.390798 -0.062500 0 0 0 0 0 0 4 42467
-0.037524 -0.040913 0.121419 -1.090789 -1.688148 -1.375166 -0.062500 0 0 0 0 0 0 4 43466
-0.037527 -0.040901 0.121418 -1.104830 -1.557641 -1.394218 -0.062500 0 0 0 0 0 0 4 44464
-0.037529 -0.040895 0.121417 -1.125023 -1.466188 -1.405734 -0.062500 0 0 0 0 0 0 4 45464
-0.037517 -0.040877 0.121412 -1.299390 -1.617714 -1.341055 -0.062500 0 0 0 0 0 0 4 46465
-0.037511 -0.040869 0.121409 -1.237990 -1.509413 -1.369810 -0.062500 0 0 0 0 0 0 4 47433
-0.037509 -0.040864 0.121408 -1.194028 -1.439727 -1.389034 -0.062500 0 0 0 0 0 0 4 48464
-0.037518 -0.040839 0.121405 -1.030523 -1.714815 -1.367179 -0.062500 0 0 0 0 0 0 4 49461
-0.037500 -0.040834 0.121401 -1.378069 -1.460525 -1.344274 -0.062500 0 0 0 0 0 0 4 50464
-0.037491 -0.040833 0.121399 -1.290541 -1.403961 -1.368902 -0.062500 0 0 0 0 0 0 4 51435
-0.037497 -0.040808 0.121396 -1.081183 -1.695043 -1.352380 -0.062500 0 0 0 0 0 0 4 52466
-0.037500 -0.040796 0.121395 -1.100113 -1.561053 -1.371317 -0.062500 0 0 0 0 0 0 4 53465
-0.037479 -0.040799 0.121391 -1.426077 -1.356935 -1.343826 -0.062500 0 0 0 0 0 0 4 54433
-0.037468 -0.040800 0.121390 -1.316191 -1.350154 -1.363905 -0.062500 0 0 0 0 0 0 4 55462
-0.037474 -0.040777 0.121387 -1.094441 -1.668095 -1.344975 -0.062500 0 0 0 0 0 0 4 56464
-0.037476 -0.040766 0.121385 -1.106841 -1.547724 -1.362845 -0.062500 0 0 0 0 0 0 4 57462
-0.037455 -0.040769 0.121382 -1.429384 -1.350480 -1.334812 -0.062500 0 0 0 0 0 0 4 58464
-0.037444 -0.040771 0.121380 -1.317153 -1.347591 -1.354672 -0.062500 0 0 0 0 0 0 4 59464
-0.037449 -0.040748 0.121377 -1.095459 -1.666449 -1.335568 -0.062500 0 0 0 0 0 0 4 60433
-0.037452 -0.040737 0.121376 -1.107369 -1.546880 -1.353429 -0.062500 0 0 0 0 0 0 4 61433
-0.037430 -0.040740 0.121372 -1.428805 -1.350842 -1.325346 -0.062500 0 0 0 0 0 0 4 62463
-0.037420 -0.040742 0.121371 -1.317198 -1.347445 -1.345234 -0.062500 0 0 0 0 0 0 4 63431
-0.037425 -0.040719 0.121368 -1.094949 -1.666911 -1.326059 -0.062500 0 0 0 0 0 0 4 64463
-0.037428 -0.040708 0.121366 -1.106680 -1.547486 -1.343957 -0.062500 0 0 0 0 0 0 4 65460
-0.037429 -0.040702 0.121366 -1.125714 -1.461449 -1.354966 -0.062500 0 0 0 0 0 0 4 66464
-0.037407 -0.040708 0.121363 -1.440011 -1.306009 -1.321240 -0.062500 0 0 0 0 0 0 4 67432
-0.037407 -0.040687 0.121359 -1.183084 -1.634957 -1.306472 -0.062500 0 0 0 0 0 0 4 68462
-0.037407 -0.040677 0.121357 -1.152997 -1.529686 -1.329496 -0.062500 0 0 0 0 0 0 4 69461
-0.037383 -0.040681 0.121353 -1.451959 -1.341620 -1.304002 -0.062500 0 0 0 0 0 0 4 70466
-0.037372 -0.040683 0.121352 -1.328679 -1.342677 -1.325188 -0.062500 0 0 0 0 0 0 4 71431
-0.037366 -0.040684 0.121351 -1.240810 -1.354624 -1.338341 -0.062500 0 0 0 0 0 0 4 72463
-0.037351 -0.040669 0.121346 -1.357874 -1.561927 -1.273613 -0.062500 0 0 0 0 0 0 4 73463
-0.037343 -0.040662 0.121343 -1.266892 -1.481717 -1.303107 -0.062500 0 0 0 0 0 0 4 74464
-0.037340 -0.040659 0.121342 -1.208055 -1.426143 -1.322736 -0.062500 0 0 0 0 0 0 4 75463
-0.037338 -0.040658 0.121341 -1.178036 -1.398136 -1.332433 -0.062500 0 0 0 0 0 0 4 76449
-0.037348 -0.040633 0.121339 -1.023495 -1.694327 -1.305096 -0.062500 0 0 0 0 0 0 4 77462
-0.037330 -0.040629 0.121335 -1.373876 -1.451711 -1.279702 -0.062500 0 0 0 0 0 0 4 78464
-0.037321 -0.040628 0.121333 -1.288156 -1.400081 -1.303497 -0.062500 0 0 0 0 0 0 4 79460
-0.037316 -0.040627 0.121332 -1.220407 -1.383313 -1.318094 -0.062500 0 0 0 0 0 0 4 80462
-0.037314 -0.040627 0.121332 -1.184464 -1.376895 -1.325224 -0.062500 0 0 0 0 0 0 4 81461
-0.037300 -0.040612 0.121326 -1.329848 -1.573679 -1.257152 -0.062500 0 0 0 0 0 0 4 82465
-0.037294 -0.040604 0.121324 -1.252969 -1.487857 -1.285276 -0.062500 0 0 0 0 0 0 4 83455
-0.037291 -0.040601 0.121323 -1.201124 -1.429290 -1.304297 -0.062500 0 0 0 0 0 0 4 84461
-0.037289 -0.040599 0.121322 -1.174541 -1.399791 -1.313707 -0.062500 0 0 0 0 0 0 4 85462
-0.037299 -0.040575 0.121320 -1.022063 -1.695003 -1.286086 -0.062500 0 0 0 0 0 0 4 86464
-0.037281 -0.040571 0.121316 -1.373216 -1.452183 -1.260567 -0.062500 0 0 0 0 0 0 4 87462
-0.037272 -0.040569 0.121314 -1.287664 -1.400397 -1.284438 -0.062500 0 0 0 0 0 0 4 88443
-0.037268 -0.040569 0.121313 -1.220070 -1.383524 -1.299068 -0.062500 0 0 0 0 0 0 4 89456
-0.037266 -0.040569 0.121313 -1.184422 -1.376925 -1.306195 -0.062500 0 0 0 0 0 0 4 90447
-0.037252 -0.040553 0.121307 -1.330008 -1.573797 -1.237873 -0.062500 0 0 0 0 0 0 4 91454
-0.037245 -0.040546 0.121305 -1.253000 -1.487872 -1.266124 -0.062500 0 0 0 0 0 0 4 92454
-0.037242 -0.040542 0.121304 -1.201102 -1.429322 -1.285205 -0.062500 0 0 0 0 0 0 4 93445
-0.037241 -0.040541 0.121303 -1.174620 -1.399745 -1.294635 -0.062500 0 0 0 0 0 0 4 94455
-0.037227 -0.040525 0.121298 -1.323863 -1.586142 -1.227285 -0.062500 0 0 0 0 0 0 4 95444
-0.037221 -0.040517 0.121295 -1.249348 -1.494455 -1.256084 -0.062500 0 0 0 0 0 0 4 96455
-0.037218 -0.040513 0.121294 -1.198744 -1.433030 -1.275427 -0.062500 0 0 0 0 0 0 4 97444
-0.037216 -0.040512 0.121294 -1.172718 -1.402182 -1.284991 -0.062500 0 0 0 0 0 0 4 98454
-0.037215 -0.040511 0.121294 -1.160071 -1.387267 -1.289476 -0.062500 0 0 0 0 0 0 4 99444
-0.037226 -0.040487 0.121291 -1.014959 -1.689325 -1.259284 -0.062500 0 0 0 0 0 0 4 100452
-0.037231 -0.040475 0.121290 -1.066350 -1.559933 -1.272218 -0.062500 0 0 0 0 0 0 4 101444
-0.037210 -0.040477 0.121287 -1.407665 -1.358962 -1.241388 -0.062500 0 0 0 0 0 0 4 102452
-0.037200 -0.040479 0.121285 -1.306047 -1.352251 -1.260434 -0.062500 0 0 0 0 0 0 4 103444
-0.037195 -0.040480 0.121284 -1.229007 -1.360057 -1.272602 -0.062500 0 0 0 0 0 0 4 104453
-0.037193 -0.040480 0.121284 -1.188342 -1.365865 -1.278578 -0.062500 0 0 0 0 0 0 4 105444
-0.037202 -0.040457 0.121282 -1.029212 -1.678418 -1.249022 -0.062500 0 0 0 0 0 0 4 106455
-0.037207 -0.040445 0.121280 -1.073457 -1.554423 -1.262326 -0.062500 0 0 0 0 0 0 4 107454
-0.037186 -0.040448 0.121277 -1.411083 -1.356330 -1.231626 -0.062500 0 0 0 0 0 0 4 108468
-0.037176 -0.040449 0.121276 -1.307774 -1.350921 -1.250765 -0.062500 0 0 0 0 0 0 4 109464
-0.037171 -0.040450 0.121275 -1.229905 -1.359364 -1.262981 -0.062500 0 0 0 0 0 0 4 110454
-0.037169 -0.040451 0.121274 -1.188799 -1.365499 -1.268983 -0.062500 0 0 0 0 0 0 4 111466
-0.037178 -0.040427 0.121272 -1.029586 -1.678160 -1.239363 -0.062500 0 0 0 0 0 0 4 112616
-0.037183 -0.040416 0.121271 -1.073591 -1.554295 -1.252712 -0.062500 0 0 0 0 0 0 4 113462
-0.037185 -0.040410 0.121270 -1.108724 -1.465713 -1.261618 -0.062500 0 0 0 0 0 0 4 114464
-0.037186 -0.040407 0.121270 -1.127968 -1.419334 -1.266022 -0.062500 0 0 0 0 0 0 4 115462
-0.037187 -0.040406 0.121270 -1.137802 -1.396222 -1.268112 -0.062500 0 0 0 0 0 0 4 116460
-0.037187 -0.040405 0.121270 -1.142876 -1.384842 -1.269065 -0.062500 0 0 0 0 0 0 4 117463
-0.037188 -0.040405 0.121270 -1.145478 -1.379231 -1.269502 -0.062500 0 0 0 0 0 0 4 118432
-0.037198 -0.040381 0.121268 -1.008263 -1.685314 -1.237091 -0.062500 0 0 0 0 0 0 4 119461
-0.037204 -0.040369 0.121266 -1.063119 -1.558024 -1.249289 -0.062500 0 0 0 0 0 0 4 120461
-0.037207 -0.040363 0.121266 -1.103505 -1.467608 -1.257710 -0.062500 0 0 0 0 0 0 4 121462
-0.037208 -0.040361 0.121266 -1.125327 -1.420352 -1.261882 -0.062500 0 0 0 0 0 0 4 122466
-0.037209 -0.040359 0.121266 -1.136552 -1.396755 -1.263848 -0.062500 0 0 0 0 0 0 4 123464
-0.037186 -0.040367 0.121263 -1.444684 -1.275733 -1.225271 -0.062500 0 0 0 0 0 0 4 124461
-0.037174 -0.040371 0.121261 -1.325009 -1.310966 -1.240378 -0.062500 0 0 0 0 0 0 4 125461
-0.037169 -0.040373 0.121261 -1.238681 -1.339630 -1.250702 -0.062500 0 0 0 0 0 0 4 126465
-0.037166 -0.040374 0.121261 -1.193260 -1.355813 -1.255814 -0.062500 0 0 0 0 0 0 4 127462
-0.037165 -0.040375 0.121260 -1.170536 -1.364393 -1.258212 -0.062500 0 0 0 0 0 0 4 128460
-0.037164 -0.040375 0.121260 -1.159305 -1.368852 -1.259322 -0.062500 0 0 0 0 0 0 4 129463
-0.037174 -0.040352 0.121258 -1.015244 -1.680030 -1.227150 -0.062500 0 0 0 0 0 0 4 130462
-0.037180 -0.040340 0.121257 -1.066521 -1.555370 -1.239537 -0.062500 0 0 0 0 0 0 4 131458
-0.037182 -0.040334 0.121256 -1.105288 -1.466257 -1.248021 -0.062500 0 0 0 0 0 0 4 132461
-0.037184 -0.040331 0.121256 -1.126160 -1.419683 -1.252246 -0.062500 0 0 0 0 0 0 4 133460
-0.037184 -0.040330 0.121256 -1.137031 -1.396393 -1.254219 -0.062500 0 0 0 0 0 0 4 134462
-0.037185 -0.040329 0.121256 -1.142503 -1.384920 -1.255140 -0.062500 0 0 0 0 0 0 4 135461
-0.037185 -0.040329 0.121256 -1.145285 -1.379253 -1.255566 -0.062500 0 0 0 0 0 0 4 136459
-0.037162 -0.040337 0.121253 -1.449036 -1.267194 -1.216230 -0.062500 0 0 0 0 0 0 4 137457
-0.037161 -0.040318 0.121249 -1.188981 -1.615491 -1.198185 -0.062500 0 0 0 0 0 0 4 138461
-0.037161 -0.040308 0.121248 -1.155587 -1.520433 -1.220613 -0.062500 0 0 0 0 0 0 4 139460
-0.037161 -0.040304 0.121247 -1.149546 -1.448004 -1.234089 -0.062500 0 0 0 0 0 0 4 140459
-0.037161 -0.040301 0.121247 -1.148166 -1.410135 -1.240635 -0.062500 0 0 0 0 0 0 4 141460
-0.037161 -0.040300 0.121246 -1.147875 -1.391529 -1.243678 -0.062500 0 0 0 0 0 0 4 142449
-0.037161 -0.040300 0.121246 -1.147914 -1.382395 -1.245090 -0.062500 0 0 0 0 0 0 4 143459
-0.037161 -0.040300 0.121246 -1.147980 -1.377947 -1.245745 -0.062500 0 0 0 0 0 0 4 144452
-0.037161 -0.040299 0.121246 -1.148011 -1.375795 -1.246051 -0.062500 0 0 0 0 0 0 4 145430
-0.037161 -0.040299 0.121246 -1.148144 -1.374669 -1.246186 -0.062500 0 0 0 0 0 0 4 146461
-0.037154 -0.040293 0.121264 -1.235276 -1.459944 -1.487402 -0.062500 0 0 0 0 0 0 4 147450
-0.037150 -0.040288 0.121271 -1.210306 -1.442519 -1.397273 -0.062500 0 0 0 0 0 0 4 148447
-0.037158 -0.040262 0.121273 -1.047415 -1.727314 -1.302507 -0.062500 0 0 0 0 0 0 4 149454
-0.037162 -0.040248 0.121273 -1.085481 -1.583687 -1.284195 -0.062500 0 0 0 0 0 0 4 150461
-0.037141 -0.040250 0.121271 -1.418287 -1.373461 -1.238826 -0.062500 0 0 0 0 0 0 4 151430
-0.037130 -0.040251 0.121270 -1.311934 -1.360530 -1.251138 -0.062500 0 0 0 0 0 0 4 152429
-0.037125 -0.040251 0.121269 -1.232213 -1.364705 -1.260179 -0.062500 0 0 0 0 0 0 4 153458
-0.037123 -0.040252 0.121269 -1.190035 -1.368423 -1.264715 -0.062500 0 0 0 0 0 0 4 154461
-0.037121 -0.040252 0.121269 -1.168935 -1.370736 -1.266837 -0.062500 0 0 0 0 0 0 4 155459
-0.037121 -0.040252 0.121269 -1.158461 -1.372056 -1.267825 -0.062500 0 0 0 0 0 0 4 156458
-0.037120 -0.040252 0.121269 -1.153254 -1.372827 -1.268277 -0.062500 0 0 0 0 0 0 4 157460
-0.037120 -0.040252 0.121269 -1.150737 -1.373214 -1.268480 -0.062500 0 0 0 0 0 0 4 158428
-0.037120 -0.040252 0.121269 -1.149375 -1.373472 -1.268587 -0.062500 0 0 0 0 0 0 4 159533
-0.037120 -0.040252 0.121269 -1.148769 -1.373600 -1.268624 -0.062500 0 0 0 0 0 0 4 160528
-0.037131 -0.040228 0.121266 -1.010546 -1.682187 -1.235564 -0.062500 0 0 0 0 0 0 4 161531
-0.037136 -0.040217 0.121265 -1.064281 -1.556422 -1.247865 -0.062500 0 0 0 0 0 0 4 162526
-0.037139 -0.040211 0.121265 -1.104056 -1.466851 -1.256359 -0.062500 0 0 0 0 0 0 4 163511
-0.037140 -0.040208 0.121264 -1.125593 -1.419942 -1.260579 -0.062500 0 0 0 0 0 0 4 164528
-0.037118 -0.040215 0.121262 -1.438976 -1.287530 -1.222998 -0.062500 0 0 0 0 0 0 4 165510
-0.037106 -0.040219 0.121260 -1.322080 -1.316799 -1.238651 -0.062500 0 0 0 0 0 0 4 166527
-0.037101 -0.040221 0.121260 -1.237182 -1.342527 -1.249221 -0.062500 0 0 0 0 0 0 4 167530
-0.037098 -0.040222 0.121259 -1.192495 -1.357239 -1.254444 -0.062500 0 0 0 0 0 0 4 168535
-0.037097 -0.040222 0.121259 -1.170112 -1.365117 -1.256894 -0.062500 0 0 0 0 0 0 4 169509
-0.037096 -0.040223 0.121259 -1.159022 -1.369262 -1.258027 -0.062500 0 0 0 0 0 0 4 170526
-0.037096 -0.040223 0.121259 -1.153619 -1.371336 -1.258550 -0.062500 0 0 0 0 0 0 4 171510
-0.037106 -0.040199 0.121257 -1.013034 -1.680999 -1.225638 -0.062500 0 0 0 0 0 0 4 172528
-0.037112 -0.040187 0.121256 -1.065537 -1.555830 -1.238063 -0.062500 0 0 0 0 0 0 4 173508
-0.037114 -0.040182 0.121255 -1.104695 -1.466501 -1.246633 -0.062500 0 0 0 0 0 0 4 174537
-0.037116 -0.040179 0.121255 -1.125941 -1.419773 -1.250873 -0.062500 0 0 0 0 0 0 4 175442
-0.037116 -0.040177 0.121255 -1.136854 -1.396448 -1.252874 -0.062500 0 0 0 0 0 0 4 176443
-0.037117 -0.040177 0.121255 -1.142396 -1.384951 -1.253800 -0.062500 0 0 0 0 0 0 4 177451
-0.037117 -0.040176 0.121255 -1.145233 -1.379266 -1.254225 -0.062500 0 0 0 0 0 0 4 178443
-0.037128 -0.040152 0.121252 -1.009047 -1.684876 -1.221053 -0.062500 0 0 0 0 0 0 4 179451
-0.037133 -0.040141 0.121251 -1.063533 -1.557697 -1.233551 -0.062500 0 0 0 0 0 0 4 180442
-0.037136 -0.040135 0.121251 -1.103652 -1.467463 -1.242159 -0.062500 0 0 0 0 0 0 4 181451
-0.037137 -0.040132 0.121250 -1.125417 -1.420253 -1.246418 -0.062500 0 0 0 0 0 0 4 182442
-0.037138 -0.040131 0.121250 -1.136538 -1.396729 -1.248430 -0.062500 0 0 0 0 0 0 4 183451
-0.037115 -0.040138 0.121247 -1.444566 -1.276117 -1.209874 -0.062500 0 0 0 0 0 0 4 184441
-0.037104 -0.040142 0.121246 -1.324849 -1.311223 -1.225015 -0.062500 0 0 0 0 0 0 4 185450
-0.037109 -0.040121 0.121243 -1.101135 -1.648120 -1.201855 -0.062500 0 0 0 0 0 0 4 186442
-0.037111 -0.040110 0.121242 -1.109403 -1.538485 -1.219442 -0.062500 0 0 0 0 0 0 4 187451
-0.037113 -0.040105 0.121241 -1.126517 -1.457417 -1.230423 -0.062500 0 0 0 0 0 0 4 188458
-0.037113 -0.040103 0.121241 -1.136741 -1.415062 -1.235786 -0.062500 0 0 0 0 0 0 4 189451
-0.037114 -0.040101 0.121241 -1.142138 -1.394076 -1.238302 -0.062500 0 0 0 0 0 0 4 190456
-0.037125 -0.040077 0.121238 -1.007680 -1.691995 -1.205818 -0.062500 0 0 0 0 0 0 4 191454
-0.037130 -0.040065 0.121237 -1.062873 -1.561141 -1.218857 -0.062500 0 0 0 0 0 0 4 192452
-0.037133 -0.040059 0.121236 -1.103346 -1.469150 -1.227734 -0.062500 0 0 0 0 0 0 4 193462
-0.037134 -0.040056 0.121236 -1.125207 -1.421061 -1.232141 -0.062500 0 0 0 0 0 0 4 194455
-0.037128 -0.040048 0.121253 -1.223603 -1.483219 -1.475204 -0.062500 0 0 0 0 0 0 4 195434
-0.037124 -0.040043 0.121261 -1.204504 -1.453972 -1.385947 -0.062500 0 0 0 0 0 0 4 196430
-0.037133 -0.040016 0.121262 -1.045517 -1.732413 -1.290753 -0.062500 0 0 0 0 0 0 4 197459
-0.037137 -0.040002 0.121263 -1.084600 -1.586038 -1.273028 -0.062500 0 0 0 0 0 0 4 198429
-0.037139 -0.039995 0.121263 -1.115445 -1.483727 -1.267541 -0.062500 0 0 0 0 0 0 4 199460
-0.037140 -0.039992 0.121263 -1.131838 -1.429386 -1.265286 -0.062500 0 0 0 0 0 0 4 200459
-0.037151 -0.039967 0.121261 -1.003057 -1.709819 -1.230193 -0.062500 0 0 0 0 0 0 4 201459
-0.037157 -0.039954 0.121260 -1.060547 -1.570200 -1.242418 -0.062500 0 0 0 0 0 0 4 202459
-0.037159 -0.039948 0.121259 -1.102248 -1.473721 -1.250940 -0.062500 0 0 0 0 0 0 4 203460
-0.037161 -0.039945 0.121259 -1.124647 -1.423384 -1.255194 -0.062500 0 0 0 0 0 0 4 204459
-0.037162 -0.039943 0.121259 -1.136257 -1.398277 -1.257173 -0.062500 0 0 0 0 0 0 4 205462
-0.037173 -0.039919 0.121256 -1.005165 -1.693899 -1.223812 -0.062500 0 0 0 0 0 0 4 206429
-0.037178 -0.039907 0.121255 -1.061553 -1.562094 -1.236997 -0.062500 0 0 0 0 0 0 4 207429
-0.037181 -0.039901 0.121255 -1.102717 -1.469569 -1.245988 -0.062500 0 0 0 0 0 0 4 208457
-0.037186 -0.039868 0.121269 -1.075111 -1.815654 -1.456925 -0.062500 0 0 0 0 0 0 4 209449
-0.037188 -0.039850 0.121276 -1.115150 -1.648361 -1.381569 -0.062500 0 0 0 0 0 0 4 210459
-0.037189 -0.039841 0.121279 -1.136047 -1.522929 -1.329609 -0.062500 0 0 0 0 0 0 4 211460
-0.037189 -0.039836 0.121280 -1.144332 -1.452534 -1.303963 -0.062500 0 0 0 0 0 0 4 212458
-0.037200 -0.039809 0.121279 -1.010746 -1.722791 -1.257232 -0.062500 0 0 0 0 0 0 4 213428
-0.037205 -0.039796 0.121278 -1.064811 -1.577441 -1.264615 -0.062500 0 0 0 0 0 0 4 214460
-0.037208 -0.039790 0.121277 -1.104545 -1.477641 -1.270971 -0.062500 0 0 0 0 0 0 4 215457
-0.037209 -0.039787 0.121277 -1.125939 -1.425489 -1.274211 -0.062500 0 0 0 0 0 0 4 216458
-0.037220 -0.039762 0.121275 -1.000418 -1.707178 -1.240806 -0.062500 0 0 0 0 0 0 4 217458
-0.037226 -0.039749 0.121273 -1.059210 -1.568631 -1.254510 -0.062500 0 0 0 0 0 0 4 218459
-0.037229 -0.039743 0.121273 -1.101476 -1.472835 -1.263803 -0.062500 0 0 0 0 0 0 4 219449
-0.037230 -0.039740 0.121273 -1.124286 -1.422885 -1.268402 -0.062500 0 0 0 0 0 0 4 220428
-0.037242 -0.039715 0.121270 -1.000868 -1.704716 -1.235408 -0.062500 0 0 0 0 0 0 4 221458
-0.037247 -0.039702 0.121269 -1.059863 -1.566882 -1.249500 -0.062500 0 0 0 0 0 0 4 222459
-0.037250 -0.039696 0.121268 -1.102428 -1.471372 -1.258973 -0.062500 0 0 0 0 0 0 4 223427
-0.037252 -0.039693 0.121268 -1.125277 -1.421664 -1.263662 -0.062500 0 0 0 0 0 0 4 224457
-0.037263 -0.039668 0.121265 -1.000977 -1.704471 -1.230501 -0.062500 0 0 0 0 0 0 4 225457
-0.037269 -0.039656 0.121264 -1.060029 -1.566723 -1.244669 -0.062500 0 0 0 0 0 0 4 226458
-0.037272 -0.039650 0.121264 -1.102354 -1.471347 -1.254227 -0.062500 0 0 0 0 0 0 4 227456
-0.037284 -0.039623 0.121261 -0.989303 -1.729187 -1.223383 -0.062500 0 0 0 0 0 0 4 228427
-0.037290 -0.039610 0.121259 -1.054060 -1.578900 -1.238816 -0.062500 0 0 0 0 0 0 4 229445
-0.037293 -0.039603 0.121259 -1.099357 -1.477324 -1.248973 -0.062500 0 0 0 0 0 0 4 230532
-0.037305 -0.039577 0.121256 -0.987938 -1.732038 -1.218210 -0.062500 0 0 0 0 0 0 4 231511
-0.037304 -0.039557 0.121272 -1.139915 -1.667330 -1.474719 -0.062500 0 0 0 0 0 0 4 232501
-0.037303 -0.039546 0.121279 -1.161400 -1.546927 -1.394665 -0.062500 0 0 0 0 0 0 4 233503
-0.037302 -0.039539 0.121283 -1.161444 -1.469602 -1.337975 -0.062500 0 0 0 0 0 0 4 234502
-0.037312 -0.039513 0.121282 -1.022301 -1.732832 -1.273875 -0.062500 0 0 0 0 0 0 4 235502
-0.037317 -0.039499 0.121281 -1.071967 -1.582879 -1.274141 -0.062500 0 0 0 0 0 0 4 236534
-0.037320 -0.039492 0.121281 -1.108993 -1.480350 -1.277299 -0.062500 0 0 0 0 0 0 4 237503
-0.037321 -0.039489 0.121281 -1.128833 -1.426585 -1.279080 -0.062500 0 0 0 0 0 0 4 238504
-0.037332 -0.039464 0.121278 -1.003437 -1.706866 -1.243723 -0.062500 0 0 0 0 0 0 4 239499
-0.037338 -0.039451 0.121277 -1.061263 -1.567938 -1.257616 -0.062500 0 0 0 0 0 0 4 240501
-0.037341 -0.039445 0.121276 -1.103047 -1.471940 -1.267097 -0.062500 0 0 0 0 0 0 4 241513
-0.037352 -0.039419 0.121273 -0.990270 -1.729125 -1.235381 -0.062500 0 0 0 0 0 0 4 242531
-0.037359 -0.039405 0.121272 -1.054576 -1.578768 -1.251131 -0.062500 0 0 0 0 0 0 4 243527
-0.037362 -0.039399 0.121272 -1.099582 -1.477275 -1.261494 -0.062500 0 0 0 0 0 0 4 244525
-0.037374 -0.039372 0.121269 -0.988550 -1.731724 -1.229992 -0.062500 0 0 0 0 0 0 4 245507
-0.037380 -0.039359 0.121267 -1.053653 -1.580047 -1.246010 -0.062500 0 0 0 0 0 0 4 246523
-0.037383 -0.039353 0.121267 -1.099205 -1.477818 -1.256507 -0.062500 0 0 0 0 0 0 4 247442
-0.037395 -0.039326 0.121264 -0.988518 -1.731876 -1.224871 -0.062500 0 0 0 0 0 0 4 248449
-0.037401 -0.039313 0.121262 -1.053611 -1.580126 -1.240996 -0.062500 0 0 0 0 0 0 4 249439
-0.037404 -0.039306 0.121262 -1.099077 -1.477905 -1.251567 -0.062500 0 0 0 0 0 0 4 250449
-0.037416 -0.039279 0.121259 -0.988681 -1.731830 -1.219740 -0.062500 0 0 0 0 0 0 4 251439
-0.037422 -0.039266 0.121258 -1.053698 -1.580051 -1.235968 -0.062500 0 0 0 0 0 0 4 252449
-0.037425 -0.039260 0.121257 -1.099074 -1.477889 -1.246600 -0.062500 0 0 0 0 0 0 4 253439
-0.037431 -0.039226 0.121271 -1.075025 -1.819376 -1.455356 -0.062500 0 0 0 0 0 0 4 254441
-0.037433 -0.039208 0.121278 -1.116219 -1.649036 -1.381296 -0.062500 0 0 0 0 0 0 4 255450
-0.037444 -0.039175 0.121278 -1.002637 -1.829294 -1.292826 -0.062500 0 0 0 0 0 0 4 256440
-0.037449 -0.039159 0.121278 -1.064002 -1.632444 -1.281582 -0.062500 0 0 0 0 0 0 4 257450
-0.037452 -0.039150 0.121278 -1.105855 -1.505626 -1.279436 -0.062500 0 0 0 0 0 0 4 258440
-0.037464 -0.039123 0.121276 -0.993402 -1.745974 -1.241124 -0.062500 0 0 0 0 0 0 4 259434
-0.037470 -0.039109 0.121274 -1.056665 -1.587163 -1.254897 -0.062500 0 0 0 0 0 0 4 260449
-0.037473 -0.039102 0.121274 -1.101130 -1.481218 -1.264446 -0.062500 0 0 0 0 0 0 4 261449
-0.037484 -0.039075 0.121271 -0.990622 -1.732949 -1.231323 -0.062500 0 0 0 0 0 0 4 262440
-0.037491 -0.039062 0.121269 -1.055100 -1.580257 -1.247651 -0.062500 0 0 0 0 0 0 4 263449
-0.037494 -0.039056 0.121269 -1.100178 -1.477587 -1.258411 -0.062500 0 0 0 0 0 0 4 264449
-0.037506 -0.039029 0.121266 -0.990309 -1.730975 -1.225618 -0.062500 0 0 0 0 0 0 4 265690
-0.037512 -0.039016 0.121264 -1.054844 -1.579226 -1.242294 -0.062500 0 0 0 0 0 0 4 266442
-0.037525 -0.038986 0.121261 -0.966040 -1.783572 -1.214962 -0.062500 0 0 0 0 0 0 4 267453
-0.037532 -0.038971 0.121259 -1.042342 -1.605369 -1.234571 -0.062500 0 0 0 0 0 0 4 268454
-0.037535 -0.038963 0.121259 -1.093692 -1.489950 -1.246897 -0.062500 0 0 0 0 0 0 4 269441
-0.037548 -0.038936 0.121256 -0.987238 -1.736891 -1.214455 -0.062500 0 0 0 0 0 0 4 270460
-0.037554 -0.038923 0.121254 -1.053317 -1.582077 -1.231620 -0.062500 0 0 0 0 0 0 4 271458
-0.037567 -0.038893 0.121251 -0.965498 -1.784806 -1.204154 -0.062500 0 0 0 0 0 0 4 272457
-0.037574 -0.038878 0.121249 -1.042071 -1.605938 -1.224034 -0.062500 0 0 0 0 0 0 4 273457
-0.037578 -0.038871 0.121249 -1.093538 -1.490245 -1.236513 -0.062500 0 0 0 0 0 0 4 274456
-0.037590 -0.038844 0.121245 -0.987422 -1.736841 -1.203757 -0.062500 0 0 0 0 0 0 4 275457
-0.037596 -0.038830 0.121244 -1.053414 -1.582026 -1.221104 -0.062500 0 0 0 0 0 0 4 276455
-0.037609 -0.038800 0.121241 -0.965883 -1.784602 -1.193345 -0.062500 0 0 0 0 0 0 4 277455
-0.037616 -0.038785 0.121239 -1.042187 -1.605797 -1.213455 -0.062500 0 0 0 0 0 0 4 278459
-0.037613 -0.038771 0.121255 -1.179109 -1.578656 -1.466662 -0.062500 0 0 0 0 0 0 4 279460
-0.037621 -0.038739 0.121260 -1.050338 -1.805841 -1.343098 -0.062500 0 0 0 0 0 0 4 280459
-0.037625 -0.038723 0.121262 -1.091906 -1.626416 -1.298940 -0.062500 0 0 0 0 0 0 4 281455
-0.037626 -0.038715 0.121263 -1.121580 -1.505022 -1.279972 -0.062500 0 0 0 0 0 0 4 282457
-0.037638 -0.038687 0.121261 -1.003426 -1.746021 -1.231898 -0.062500 0 0 0 0 0 0 4 283456
-0.037643 -0.038673 0.121260 -1.062071 -1.587563 -1.242719 -0.062500 0 0 0 0 0 0 4 284457
-0.037656 -0.038643 0.121257 -0.970885 -1.787538 -1.211392 -0.062500 0 0 0 0 0 0 4 285426
-0.037663 -0.038628 0.121255 -1.045247 -1.607056 -1.230389 -0.062500 0 0 0 0 0 0 4 286457
-0.037677 -0.038597 0.121251 -0.962550 -1.796468 -1.202661 -0.062500 0 0 0 0 0 0 4 287453
-0.037684 -0.038582 0.121250 -1.040646 -1.611479 -1.223494 -0.062500 0 0 0 0 0 0 4 288454
-0.037687 -0.038575 0.121249 -1.092954 -1.492763 -1.236510 -0.062500 0 0 0 0 0 0 4 289455
-0.037699 -0.038548 0.121246 -0.988271 -1.737375 -1.202756 -0.062500 0 0 0 0 0 0 4 290457
-0.037705 -0.038534 0.121244 -1.054000 -1.582032 -1.220697 -0.062500 0 0 0 0 0 0 4 291454
-0.037709 -0.038528 0.121244 -1.099731 -1.478218 -1.232366 -0.062500 0 0 0 0 0 0 4 292455
-0.037714 -0.038494 0.121258 -1.077269 -1.819047 -1.438261 -0.062500 0 0 0 0 0 0 4 293457
-0.037716 -0.038476 0.121264 -1.118368 -1.647766 -1.365528 -0.062500 0 0 0 0 0 0 4 294453
-0.037727 -0.038443 0.121264 -1.006734 -1.826509 -1.274928 -0.062500 0 0 0 0 0 0 4 295426
-0.037732 -0.038427 0.121264 -1.065992 -1.630789 -1.265366 -0.062500 0 0 0 0 0 0 4 296454
-0.037735 -0.038419 0.121264 -1.106965 -1.504417 -1.264285 -0.062500 0 0 0 0 0 0 4 297454
-0.037746 -0.038391 0.121261 -0.996471 -1.743821 -1.223385 -0.062500 0 0 0 0 0 0 4 298456
-0.037752 -0.038377 0.121260 -1.058363 -1.585649 -1.238585 -0.062500 0 0 0 0 0 0 4 299455
-0.037755 -0.038371 0.121259 -1.102022 -1.480194 -1.249048 -0.062500 0 0 0 0 0 0 4 300454
-0.037767 -0.038344 0.121256 -0.993517 -1.730932 -1.213271 -0.062500 0 0 0 0 0 0 4 301455
-0.037773 -0.038331 0.121255 -1.056677 -1.578815 -1.230991 -0.062500 0 0 0 0 0 0 4 302451
-0.037786 -0.038301 0.121251 -0.969164 -1.781934 -1.201501 -0.062500 0 0 0 0 0 0 4 303454
-0.037793 -0.038286 0.121249 -1.044019 -1.604102 -1.222573 -0.062500 0 0 0 0 0 0 4 304450
-0.037796 -0.038279 0.121248 -1.094523 -1.489094 -1.235801 -0.062500 0 0 0 0 0 0 4 305443
-0.037808 -0.038252 0.121245 -0.989948 -1.735071 -1.200897 -0.062500 0 0 0 0 0 0 4 306450
-0.037814 -0.038239 0.121244 -1.054851 -1.580759 -1.219359 -0.062500 0 0 0 0 0 0 4 307454
-0.037828 -0.038209 0.121240 -0.968488 -1.782692 -1.189852 -0.062500 0 0 0 0 0 0 4 308454
-0.037828 -0.038187 0.121255 -1.128598 -1.694005 -1.451611 -0.062500 0 0 0 0 0 0 4 309452
-0.037837 -0.038152 0.121260 -1.025449 -1.863803 -1.332799 -0.062500 0 0 0 0 0 0 4 310454
-0.037842 -0.038134 0.121261 -1.079510 -1.654527 -1.293256 -0.062500 0 0 0 0 0 0 4 311449
-0.037844 -0.038124 0.121262 -1.115484 -1.518511 -1.276690 -0.062500 0 0 0 0 0 0 4 312456
-0.037855 -0.038096 0.121260 -1.002264 -1.751412 -1.227314 -0.062500 0 0 0 0 0 0 4 313454
-0.037861 -0.038083 0.121259 -1.061604 -1.589770 -1.239636 -0.062500 0 0 0 0 0 0 4 314455
-0.037874 -0.038052 0.121255 -0.972785 -1.787196 -1.206714 -0.062500 0 0 0 0 0 0 4 315454
-0.037880 -0.038037 0.121253 -1.045990 -1.606788 -1.227079 -0.062500 0 0 0 0 0 0 4 316435
-0.037894 -0.038007 0.121250 -0.964604 -1.795223 -1.197728 -0.062500 0 0 0 0 0 0 4 317447
-0.037901 -0.037991 0.121248 -1.041798 -1.610465 -1.219901 -0.062500 0 0 0 0 0 0 4 318526
-0.037904 -0.037984 0.121247 -1.093424 -1.492136 -1.233737 -0.062500 0 0 0 0 0 0 4 319522
-0.037910 -0.037950 0.121261 -1.075065 -1.825959 -1.438171 -0.062500 0 0 0 0 0 0 4 320524
-0.037912 -0.037932 0.121267 -1.117749 -1.650594 -1.366717 -0.062500 0 0 0 0 0 0 4 321519
-0.037922 -0.037899 0.121267 -1.008369 -1.826629 -1.274690 -0.062500 0 0 0 0 0 0 4 322503
-0.037928 -0.037883 0.121267 -1.066958 -1.630439 -1.266441 -0.062500 0 0 0 0 0 0 4 323520
-0.037931 -0.037875 0.121267 -1.107470 -1.504047 -1.266160 -0.062500 0 0 0 0 0 0 4 324504
-0.037942 -0.037847 0.121264 -0.998378 -1.742622 -1.223395 -0.062500 0 0 0 0 0 0 4 325519
-0.037948 -0.037833 0.121262 -1.059379 -1.584698 -1.239661 -0.062500 0 0 0 0 0 0 4 326518
-0.037961 -0.037803 0.121258 -0.972078 -1.784101 -1.207602 -0.062500 0 0 0 0 0 0 4 327504
-0.037967 -0.037789 0.121257 -1.045536 -1.605046 -1.229235 -0.062500 0 0 0 0 0 0 4 328519
-0.037981 -0.037758 0.121253 -0.965067 -1.793827 -1.199524 -0.062500 0 0 0 0 0 0 4 329503
-0.037981 -0.037736 0.121268 -1.126452 -1.700092 -1.462575 -0.062500 0 0 0 0 0 0 4 330521
-0.037991 -0.037700 0.121272 -1.026095 -1.865674 -1.342701 -0.062500 0 0 0 0 0 0 4 331437
-0.037995 -0.037682 0.121274 -1.080009 -1.655098 -1.304300 -0.062500 0 0 0 0 0 0 4 332446
-0.038007 -0.037650 0.121272 -0.985787 -1.822805 -1.244668 -0.062500 0 0 0 0 0 0 4 333437
-0.038014 -0.037634 0.121271 -1.053808 -1.625973 -1.253976 -0.062500 0 0 0 0 0 0 4 334446
-0.038027 -0.037602 0.121267 -0.970198 -1.804847 -1.218025 -0.062500 0 0 0 0 0 0 4 335437
-0.038033 -0.037587 0.121265 -1.044717 -1.615517 -1.238577 -0.062500 0 0 0 0 0 0 4 336446
-0.038047 -0.037556 0.121261 -0.965350 -1.798825 -1.207594 -0.062500 0 0 0 0 0 0 4 337437
-0.038054 -0.037541 0.121260 -1.042055 -1.612132 -1.230614 -0.062500 0 0 0 0 0 0 4 338447
-0.038061 -0.037503 0.121273 -1.048282 -1.887764 -1.440654 -0.062500 0 0 0 0 0 0 4 339437
-0.038064 -0.037483 0.121279 -1.104144 -1.680879 -1.373699 -0.062500 0 0 0 0 0 0 4 340446
-0.038075 -0.037449 0.121278 -1.002822 -1.840584 -1.282160 -0.062500 0 0 0 0 0 0 4 341436
-0.038080 -0.037432 0.121278 -1.064022 -1.637084 -1.275744 -0.062500 0 0 0 0 0 0 4 342445
-0.038093 -0.037401 0.121275 -0.976795 -1.811045 -1.231627 -0.062500 0 0 0 0 0 0 4 343455
-0.038099 -0.037385 0.121273 -1.048421 -1.618965 -1.249129 -0.062500 0 0 0 0 0 0 4 344453
-0.038103 -0.037377 0.121273 -1.096892 -1.496686 -1.261017 -0.062500 0 0 0 0 0 0 4 345450
-0.038114 -0.037350 0.121269 -0.993992 -1.737328 -1.221837 -0.062500 0 0 0 0 0 0 4 346450
-0.038120 -0.037337 0.121267 -1.056910 -1.581574 -1.241459 -0.062500 0 0 0 0 0 0 4 347445
-0.038127 -0.037300 0.121281 -1.056237 -1.872722 -1.449054 -0.062500 0 0 0 0 0 0 4 348454
-0.038130 -0.037281 0.121287 -1.108328 -1.673304 -1.381698 -0.062500 0 0 0 0 0 0 4 349454
-0.038140 -0.037247 0.121286 -1.005563 -1.836432 -1.289244 -0.062500 0 0 0 0 0 0 4 350458
-0.038156 -0.037207 0.121283 -0.936817 -1.938418 -1.237552 -0.062500 0 0 0 0 0 0 4 351454
-0.038164 -0.037187 0.121281 -1.027290 -1.685259 -1.255478 -0.062500 0 0 0 0 0 0 4 352453
-0.038177 -0.037154 0.121277 -0.957625 -1.833431 -1.222208 -0.062500 0 0 0 0 0 0 4 353452
-0.038185 -0.037138 0.121275 -1.038229 -1.629407 -1.245562 -0.062500 0 0 0 0 0 0 4 354454
-0.038198 -0.037107 0.121271 -0.963250 -1.804832 -1.214215 -0.062500 0 0 0 0 0 0 4 355453
-0.038199 -0.037084 0.121286 -1.124779 -1.706590 -1.478479 -0.062500 0 0 0 0 0 0 4 356451
-0.038208 -0.037049 0.121290 -1.027542 -1.867416 -1.356824 -0.062500 0 0 0 0 0 0 4 357450
-0.038212 -0.037031 0.121292 -1.080929 -1.655481 -1.319942 -0.062500 0 0 0 0 0 0 4 358459
-0.038224 -0.036998 0.121289 -0.988199 -1.821678 -1.258618 -0.062500 0 0 0 0 0 0 4 359457
-0.038230 -0.036982 0.121288 -1.054856 -1.625167 -1.269428 -0.062500 0 0 0 0 0 0 4 360458
-0.038243 -0.036951 0.121284 -0.972669 -1.803197 -1.231719 -0.062500 0 0 0 0 0 0 4 361451
-0.038250 -0.036935 0.121282 -1.045836 -1.614448 -1.253733 -0.062500 0 0 0 0 0 0 4 362453
-0.038263 -0.036905 0.121278 -0.967670 -1.797114 -1.220998 -0.062500 0 0 0 0 0 0 4 363441
-0.038270 -0.036889 0.121276 -1.043133 -1.611082 -1.245442 -0.062500 0 0 0 0 0 0 4 364439
-0.038277 -0.036852 0.121289 -1.050017 -1.887247 -1.453412 -0.062500 0 0 0 0 0 0 4 365423
-0.038280 -0.036832 0.121295 -1.105337 -1.680095 -1.387861 -0.062500 0 0 0 0 0 0 4 366454
-0.038291 -0.036798 0.121294 -1.005505 -1.838750 -1.294622 -0.062500 0 0 0 0 0 0 4 367452
-0.038306 -0.036758 0.121290 -0.938230 -1.938490 -1.242323 -0.062500 0 0 0 0 0 0 4 368450
-0.038314 -0.036738 0.121289 -1.027789 -1.685123 -1.261674 -0.062500 0 0 0 0 0 0 4 369453
-0.038327 -0.036705 0.121285 -0.959232 -1.832448 -1.227389 -0.062500 0 0 0 0 0 0 4 370453
-0.038335 -0.036689 0.121283 -1.038870 -1.628788 -1.251837 -0.062500 0 0 0 0 0 0 4 371424
-0.038348 -0.036658 0.121278 -0.964847 -1.803665 -1.219320 -0.062500 0 0 0 0 0 0 4 372423
-0.038349 -0.036635 0.121293 -1.125027 -1.706735 -1.484363 -0.062500 0 0 0 0 0 0 4 373423
-0.038358 -0.036600 0.121297 -1.029312 -1.866395 -1.361488 -0.062500 0 0 0 0 0 0 4 374425
-0.038362 -0.036582 0.121299 -1.081813 -1.654680 -1.325659 -0.062500 0 0 0 0 0 0 4 375452
-0.038374 -0.036550 0.121296 -0.990009 -1.820376 -1.263160 -0.062500 0 0 0 0 0 0 4 376444
-0.038380 -0.036534 0.121295 -1.055749 -1.624307 -1.274988 -0.062500 0 0 0 0 0 0 4 377451
-0.038393 -0.036502 0.121291 -0.974385 -1.801928 -1.236089 -0.062500 0 0 0 0 0 0 4 378439
-0.038399 -0.036487 0.121289 -1.046650 -1.613645 -1.259092 -0.062500 0 0 0 0 0 0 4 379422
-0.038403 -0.036480 0.121288 -1.095688 -1.493704 -1.273783 -0.062500 0 0 0 0 0 0 4 380452
-0.038414 -0.036453 0.121284 -0.995885 -1.734167 -1.232292 -0.062500 0 0 0 0 0 0 4 381451
-0.038420 -0.036439 0.121282 -1.057707 -1.579691 -1.253915 -0.062500 0 0 0 0 0 0 4 382453
-0.038427 -0.036403 0.121295 -1.058320 -1.871782 -1.458645 -0.062500 0 0 0 0 0 0 4 383452
-0.038439 -0.036360 0.121297 -0.983745 -1.974108 -1.344278 -0.062500 0 0 0 0 0 0 4 384441
-0.038445 -0.036339 0.121298 -1.057078 -1.709976 -1.316882 -0.062500 0 0 0 0 0 0 4 385450
-0.038457 -0.036305 0.121295 -0.977817 -1.847278 -1.257762 -0.062500 0 0 0 0 0 0 4 386452
-0.038464 -0.036288 0.121294 -1.049364 -1.637475 -1.272019 -0.062500 0 0 0 0 0 0 4 387422
-0.038477 -0.036256 0.121290 -0.971815 -1.807912 -1.233341 -0.062500 0 0 0 0 0 0 4 388452
-0.038484 -0.036241 0.121288 -1.045244 -1.616541 -1.257288 -0.062500 0 0 0 0 0 0 4 389450
-0.038497 -0.036210 0.121283 -0.969361 -1.796802 -1.222873 -0.062500 0 0 0 0 0 0 4 390453
-0.038503 -0.036195 0.121281 -1.043774 -1.610707 -1.248931 -0.062500 0 0 0 0 0 0 4 391452
-0.038510 -0.036157 0.121294 -1.051649 -1.887028 -1.454704 -0.062500 0 0 0 0 0 0 4 392454
-0.038513 -0.036137 0.121300 -1.106520 -1.679418 -1.390678 -0.062500 0 0 0 0 0 0 4 393450
-0.038524 -0.036104 0.121299 -1.008322 -1.836857 -1.295665 -0.062500 0 0 0 0 0 0 4 394452
-0.038529 -0.036087 0.121298 -1.066855 -1.634508 -1.292335 -0.062500 0 0 0 0 0 0 4 395423
-0.038541 -0.036056 0.121295 -0.982030 -1.807153 -1.244703 -0.062500 0 0 0 0 0 0 4 396438
-0.038548 -0.036040 0.121293 -1.050787 -1.616523 -1.265218 -0.062500 0 0 0 0 0 0 4 397447
-0.038560 -0.036010 0.121288 -0.972841 -1.796689 -1.228490 -0.062500 0 0 0 0 0 0 4 398437
-0.038561 -0.035987 0.121304 -1.128574 -1.704341 -1.493447 -0.062500 0 0 0 0 0 0 4 399444
-0.038570 -0.035952 0.121307 -1.033300 -1.863807 -1.368329 -0.062500 0 0 0 0 0 0 4 400435
-0.038574 -0.035934 0.121308 -1.084080 -1.652914 -1.333743 -0.062500 0 0 0 0 0 0 4 401443
-0.038586 -0.035902 0.121305 -0.993050 -1.818183 -1.269483 -0.062500 0 0 0 0 0 0 4 402439
-0.038591 -0.035886 0.121304 -1.057226 -1.622927 -1.282714 -0.062500 0 0 0 0 0 0 4 403444
-0.038604 -0.035855 0.121300 -0.976855 -1.800070 -1.242091 -0.062500 0 0 0 0 0 0 4 404435
-0.038620 -0.035816 0.121294 -0.923376 -1.913554 -1.215355 -0.062500 0 0 0 0 0 0 4 405443
-0.038622 -0.035790 0.121309 -1.101434 -1.764677 -1.489270 -0.062500 0 0 0 0 0 0 4 406425
-0.038632 -0.035753 0.121312 -1.019848 -1.893172 -1.368016 -0.062500 0 0 0 0 0 0 4 407444
-0.038637 -0.035735 0.121313 -1.077018 -1.667298 -1.335936 -0.062500 0 0 0 0 0 0 4 408435
-0.038648 -0.035702 0.121310 -0.990092 -1.824820 -1.272101 -0.062500 0 0 0 0 0 0 4 409444
-0.038655 -0.035686 0.121308 -1.055624 -1.626152 -1.286212 -0.062500 0 0 0 0 0 0 4 410444
-0.038667 -0.035655 0.121304 -0.976678 -1.801214 -1.245267 -0.062500 0 0 0 0 0 0 4 411435
-0.038674 -0.035640 0.121302 -1.047625 -1.612997 -1.270210 -0.062500 0 0 0 0 0 0 4 412443
-0.038687 -0.035609 0.121297 -0.972146 -1.793965 -1.234065 -0.062500 0 0 0 0 0 0 4 413434
-0.038687 -0.035587 0.121312 -1.127713 -1.703551 -1.500388 -0.062500 0 0 0 0 0 0 4 414452
-0.038696 -0.035551 0.121315 -1.034255 -1.862414 -1.374562 -0.062500 0 0 0 0 0 0 4 415439
-0.038700 -0.035534 0.121317 -1.084516 -1.651926 -1.341068 -0.062500 0 0 0 0 0 0 4 416450
-0.038712 -0.035502 0.121314 -0.994513 -1.816825 -1.275852 -0.062500 0 0 0 0 0 0 4 417439
-0.038717 -0.035486 0.121312 -1.057870 -1.622129 -1.290000 -0.062500 0 0 0 0 0 0 4 418449
-0.038730 -0.035455 0.121308 -0.978297 -1.798910 -1.248352 -0.062500 0 0 0 0 0 0 4 419442
-0.038730 -0.035432 0.121323 -1.130889 -1.706536 -1.512601 -0.062500 0 0 0 0 0 0 4 420457
-0.038739 -0.035397 0.121326 -1.036520 -1.863651 -1.385311 -0.062500 0 0 0 0 0 0 4 421452
-0.038743 -0.035379 0.121327 -1.085778 -1.652532 -1.351662 -0.062500 0 0 0 0 0 0 4 422452
-0.038754 -0.035347 0.121324 -0.995649 -1.816835 -1.285840 -0.062500 0 0 0 0 0 0 4 423449
-0.038760 -0.035331 0.121323 -1.058390 -1.622137 -1.300221 -0.062500 0 0 0 0 0 0 4 424452
-0.038773 -0.035300 0.121318 -0.978988 -1.798577 -1.258151 -0.062500 0 0 0 0 0 0 4 425421
-0.038789 -0.035262 0.121313 -0.925957 -1.911682 -1.230418 -0.062500 0 0 0 0 0 0 4 426453
-0.038797 -0.035243 0.121310 -1.019805 -1.669496 -1.266715 -0.062500 0 0 0 0 0 0 4 427449
-0.038805 -0.035204 0.121322 -1.040923 -1.916220 -1.473615 -0.062500 0 0 0 0 0 0 4 428447
-0.038807 -0.035183 0.121327 -1.101281 -1.693072 -1.413631 -0.062500 0 0 0 0 0 0 4 429453
-0.038818 -0.035149 0.121326 -1.008682 -1.841432 -1.317125 -0.062500 0 0 0 0 0 0 4 430458
-0.038823 -0.035133 0.121325 -1.066938 -1.636254 -1.316369 -0.062500 0 0 0 0 0 0 4 431454
-0.038835 -0.035101 0.121321 -0.984773 -1.806151 -1.266481 -0.062500 0 0 0 0 0 0 4 432450
-0.038851 -0.035063 0.121315 -0.929853 -1.915420 -1.235055 -0.062500 0 0 0 0 0 0 4 433450
-0.038859 -0.035044 0.121313 -1.021836 -1.671468 -1.270391 -0.062500 0 0 0 0 0 0 4 434443
-0.038873 -0.035012 0.121308 -0.960239 -1.821802 -1.237298 -0.062500 0 0 0 0 0 0 4 435421
-0.038880 -0.034996 0.121305 -1.038770 -1.622596 -1.268008 -0.062500 0 0 0 0 0 0 4 436451
-0.038893 -0.034965 0.121300 -0.969272 -1.797312 -1.232187 -0.062500 0 0 0 0 0 0 4 437450
-0.038894 -0.034942 0.121315 -1.125429 -1.706088 -1.500432 -0.062500 0 0 0 0 0 0 4 438452
-0.038903 -0.034907 0.121318 -1.035253 -1.862105 -1.373367 -0.062500 0 0 0 0 0 0 4 439452
-0.038916 -0.034866 0.121315 -0.963593 -1.950675 -1.286662 -0.062500 0 0 0 0 0 0 4 440449
-0.038923 -0.034846 0.121314 -1.042128 -1.692325 -1.295483 -0.062500 0 0 0 0 0 0 4 441450
-0.038936 -0.034813 0.121310 -0.972518 -1.833321 -1.249386 -0.062500 0 0 0 0 0 0 4 442451
-0.038943 -0.034797 0.121308 -1.045590 -1.628984 -1.274790 -0.062500 0 0 0 0 0 0 4 443447
-0.038955 -0.034766 0.121303 -0.973585 -1.800413 -1.235842 -0.062500 0 0 0 0 0 0 4 444438
-0.038971 -0.034728 0.121297 -0.924553 -1.911135 -1.209243 -0.062500 0 0 0 0 0 0 4 445448
-0.038980 -0.034709 0.121294 -1.018704 -1.668955 -1.248006 -0.062500 0 0 0 0 0 0 4 446452
-0.038993 -0.034677 0.121288 -0.959577 -1.819675 -1.215265 -0.062500 0 0 0 0 0 0 4 447449
-0.039001 -0.034661 0.121286 -1.038209 -1.621424 -1.247253 -0.062500 0 0 0 0 0 0 4 448447
-0.039014 -0.034630 0.121281 -0.969960 -1.795995 -1.210808 -0.062500 0 0 0 0 0 0 4 449420
-0.039030 -0.034592 0.121275 -0.922892 -1.908515 -1.185272 -0.062500 0 0 0 0 0 0 4 450450
-0.039038 -0.034574 0.121272 -1.017850 -1.667495 -1.225007 -0.062500 0 0 0 0 0 0 4 451448
-0.039052 -0.034542 0.121266 -0.959417 -1.818660 -1.192230 -0.062500 0 0 0 0 0 0 4 452450
-0.039059 -0.034526 0.121264 -1.038111 -1.620788 -1.224673 -0.062500 0 0 0 0 0 0 4 453449
-0.039072 -0.034495 0.121259 -0.970269 -1.795406 -1.187923 -0.062500 0 0 0 0 0 0 4 454457
-0.039088 -0.034457 0.121252 -0.923504 -1.907891 -1.162154 -0.062500 0 0 0 0 0 0 4 455438
-0.039097 -0.034438 0.121249 -1.018097 -1.667132 -1.202297 -0.062500 0 0 0 0 0 0 4 456447
-0.039110 -0.034406 0.121244 -0.959910 -1.818173 -1.169216 -0.062500 0 0 0 0 0 0 4 457449
-0.039127 -0.034368 0.121237 -0.918404 -1.918822 -1.145108 -0.062500 0 0 0 0 0 0 4 458451
-0.039135 -0.034349 0.121234 -1.015321 -1.672492 -1.186347 -0.062500 0 0 0 0 0 0 4 459437
-0.039149 -0.034317 0.121229 -0.958804 -1.820639 -1.153419 -0.062500 0 0 0 0 0 0 4 460450
-0.039156 -0.034301 0.121227 -1.037669 -1.621707 -1.186575 -0.062500 0 0 0 0 0 0 4 461450
-0.039169 -0.034270 0.121221 -0.970746 -1.795382 -1.149302 -0.062500 0 0 0 0 0 0 4 462451
-0.039185 -0.034232 0.121215 -0.924412 -1.907300 -1.123185 -0.062500 0 0 0 0 0 0 4 463449
-0.039194 -0.034214 0.121212 -1.018461 -1.666732 -1.163995 -0.062500 0 0 0 0 0 0 4 464450
-0.039207 -0.034182 0.121206 -0.960785 -1.817481 -1.130389 -0.062500 0 0 0 0 0 0 4 465449
-0.039214 -0.034166 0.121204 -1.038626 -1.620147 -1.163669 -0.062500 0 0 0 0 0 0 4 466450
-0.039227 -0.034135 0.121199 -0.971649 -1.794296 -1.125977 -0.062500 0 0 0 0 0 0 4 467435
-0.039243 -0.034097 0.121192 -0.925265 -1.906456 -1.099573 -0.062500 0 0 0 0 0 0 4 468443
-0.039252 -0.034079 0.121189 -1.018760 -1.666297 -1.140762 -0.062500 0 0 0 0 0 0 4 469432
-0.039265 -0.034047 0.121184 -0.961370 -1.816955 -1.106825 -0.062500 0 0 0 0 0 0 4 470474
-0.039272 -0.034031 0.121181 -1.038895 -1.619831 -1.140415 -0.062500 0 0 0 0 0 0 4 471433
-0.039279 -0.033993 0.121193 -1.053028 -1.891038 -1.340391 -0.062500 0 0 0 0 0 0 4 472442
-0.039291 -0.033950 0.121194 -0.989465 -1.977041 -1.223323 -0.062500 0 0 0 0 0 0 4 473432
-0.039296 -0.033929 0.121194 -1.059962 -1.709656 -1.203776 -0.062500 0 0 0 0 0 0 4 474442
-0.039308 -0.033896 0.121190 -0.986369 -1.841860 -1.139649 -0.062500 0 0 0 0 0 0 4 475432
-0.039315 -0.033879 0.121189 -1.053257 -1.633741 -1.159771 -0.062500 0 0 0 0 0 0 4 476442
-0.039327 -0.033848 0.121183 -0.980608 -1.801215 -1.115039 -0.062500 0 0 0 0 0 0 4 477442
-0.039343 -0.033810 0.121177 -0.930936 -1.909600 -1.085253 -0.062500 0 0 0 0 0 0 4 478433
-0.039351 -0.033791 0.121174 -1.021722 -1.667919 -1.125920 -0.062500 0 0 0 0 0 0 4 479441
-0.039364 -0.033759 0.121168 -0.963693 -1.817248 -1.090742 -0.062500 0 0 0 0 0 0 4 480431
-0.039371 -0.033744 0.121166 -1.039959 -1.619968 -1.124710 -0.062500 0 0 0 0 0 0 4 481441
-0.039384 -0.033713 0.121160 -0.973550 -1.793315 -1.085823 -0.062500 0 0 0 0 0 0 4 482432
-0.039400 -0.033675 0.121154 -0.927453 -1.905009 -1.058617 -0.062500 0 0 0 0 0 0 4 483442
-0.039432 -0.033648 0.121152 -0.715168 -1.775618 -1.124454 -0.062500 0 0 0 0 0 0 4 484432
-0.039457 -0.033612 0.121147 -0.781731 -1.883036 -1.080416 -0.062500 0 0 0 0 0 0 4 485444
-0.039469 -0.033594 0.121145 -0.946774 -1.654522 -1.108920 -0.062500 0 0 0 0 0 0 4 486442
-0.039485 -0.033563 0.121140 -0.927367 -1.810747 -1.066817 -0.062500 0 0 0 0 0 0 4 487441
-0.039493 -0.033547 0.121137 -1.022143 -1.616961 -1.098263 -0.062500 0 0 0 0 0 0 4 488441
-0.039507 -0.033517 0.121132 -0.965364 -1.791555 -1.057471 -0.062500 0 0 0 0 0 0 4 489449
-0.039507 -0.033494 0.121146 -1.121306 -1.705310 -1.327344 -0.062500 0 0 0 0 0 0 4 490453
-0.039516 -0.033459 0.121149 -1.038431 -1.857903 -1.196420 -0.062500 0 0 0 0 0 0 4 491446
-0.039520 -0.033442 0.121150 -1.086944 -1.648291 -1.167841 -0.062500 0 0 0 0 0 0 4 492450
-0.039531 -0.033410 0.121146 -1.002146 -1.810376 -1.097333 -0.062500 0 0 0 0 0 0 4 493441
-0.039536 -0.033395 0.121144 -1.061288 -1.618110 -1.116146 -0.062500 0 0 0 0 0 0 4 494421
-0.039548 -0.033364 0.121139 -0.986180 -1.792459 -1.069037 -0.062500 0 0 0 0 0 0 4 495449
-0.039555 -0.033349 0.121136 -1.051837 -1.607963 -1.098849 -0.062500 0 0 0 0 0 0 4 496441
-0.039567 -0.033319 0.121131 -0.980844 -1.786803 -1.056612 -0.062500 0 0 0 0 0 0 4 497447
-0.039606 -0.033273 0.121126 -0.627672 -2.011238 -1.050087 -0.062500 0 0 0 0 0 0 4 498450
-0.039626 -0.033250 0.121123 -0.840636 -1.730788 -1.084304 -0.062500 0 0 0 0 0 0 4 499446
-0.039645 -0.033216 0.121118 -0.872262 -1.849299 -1.042458 -0.062500 0 0 0 0 0 0 4 500450
-0.039655 -0.033200 0.121115 -0.994157 -1.636209 -1.075061 -0.062500 0 0 0 0 0 0 4 501452
-0.039669 -0.033169 0.121110 -0.952218 -1.800516 -1.033539 -0.062500 0 0 0 0 0 0 4 502453
-0.039676 -0.033153 0.121107 -1.034450 -1.611600 -1.066590 -0.062500 0 0 0 0 0 0 4 503448
-0.039689 -0.033123 0.121102 -0.972488 -1.788052 -1.025103 -0.062500 0 0 0 0 0 0 4 504448
-0.039696 -0.033109 0.121099 -1.044514 -1.605409 -1.058303 -0.062500 0 0 0 0 0 0 4 505443
-0.039708 -0.033079 0.121094 -0.977690 -1.784851 -1.016718 -0.062500 0 0 0 0 0 0 4 506419
-0.039715 -0.033064 0.121091 -1.047084 -1.603792 -1.050030 -0.062500 0 0 0 0 0 0 4 507448
-0.039727 -0.033034 0.121085 -0.979159 -1.783903 -1.008335 -0.062500 0 0 0 0 0 0 4 508446
-0.039734 -0.033019 0.121083 -1.047746 -1.603314 -1.041750 -0.062500 0 0 0 0 0 0 4 509448
-0.039746 -0.032989 0.121077 -0.979586 -1.783615 -0.999927 -0.062500 0 0 0 0 0 0 4 510451
-0.039753 -0.032975 0.121075 -1.047994 -1.603133 -1.033439 -0.062500 0 0 0 0 0 0 4 511417
[truncated: 14,451,804 more chars]
