# Supplementary material for: Increasing Patient Engagement in Rehabilitation Exercises Using Computer-Based Citizen Science
Source: PLoS One. 2015 Mar 20;10(3):e0117013. doi: 10.1371/journal.pone.0117013 (PMC4368773; doi:10.1371/journal.pone.0117013)
Supplement: S4 Dataset — (ZIP) [file pone.0117013.s004.zip › Dataset_S4/P5/P5_with.dat]

0.027582 0.014070 0.170329 2.053846 11.576444 -4.367952 -0.000000 1 0 0 0 0 0 0 864
0.027506 0.013755 0.170436 1.184586 5.242624 -1.852730 -0.000031 1 0 0 0 0 0 0 1860
0.027467 0.013398 0.170539 0.601726 5.148699 -1.576713 -0.000062 1 0 0 0 0 0 0 2849
0.027441 0.013063 0.170628 0.351489 4.854339 -1.380188 -0.000094 1 0 0 0 0 0 0 3857
0.027475 0.012797 0.170677 -0.457528 3.914279 -0.863757 -0.000125 1 0 0 0 0 0 0 4849
0.027535 0.012613 0.170694 -0.901529 2.761140 -0.423245 -0.000156 1 0 0 0 0 0 0 5857
0.027642 0.012532 0.170672 -1.555641 1.296470 0.095631 -0.000187 1 0 0 0 0 0 0 6858
0.027754 0.012529 0.170622 -1.703471 0.126108 0.504513 -0.000218 1 0 0 0 0 0 0 7849
0.027903 0.012607 0.170540 -2.219073 -1.044452 0.931431 -0.000250 1 0 0 0 0 0 0 8857
0.028032 0.012753 0.170441 -2.024652 -2.058182 1.171007 -0.000281 1 0 0 0 0 0 0 9848
0.028120 0.012917 0.170331 -1.488451 -2.399611 1.314760 -0.000321 1 0 0 0 0 0 0 11149
0.028189 0.013112 0.170195 -1.192543 -2.834583 1.651566 -0.000343 1 0 0 0 0 0 0 11846
0.028209 0.013287 0.170090 -0.550046 -2.631198 1.255142 -0.000377 1 0 0 0 0 0 0 12925
0.028177 0.013408 0.169990 0.191021 -1.926758 1.128054 -0.000406 1 0 0 0 0 0 0 13852
0.028113 0.013504 0.169906 0.649029 -1.520532 0.881059 -0.000437 1 0 0 0 0 0 0 14863
0.028019 0.013565 0.169833 1.094930 -1.036434 0.707414 -0.000468 1 0 0 0 0 0 0 15854
0.027894 0.013566 0.169772 1.510196 -0.222614 0.503768 -0.000500 1 0 0 0 0 0 0 16869
0.027774 0.013535 0.169707 1.477868 0.286892 0.506684 -0.000531 1 0 0 0 0 0 0 17868
0.027639 0.013467 0.169656 1.668798 0.793253 0.306130 -0.000563 1 0 0 0 0 0 0 18866
0.027515 0.013379 0.169603 1.524186 1.119432 0.302251 -0.000594 1 0 0 0 0 0 0 19864
0.027451 0.013295 0.169541 0.718083 1.079468 0.387024 -0.000625 1 0 0 0 0 0 0 20859
0.027399 0.013216 0.169470 0.466590 1.011363 0.488419 -0.000656 1 0 0 0 0 0 0 21850
0.027390 0.013157 0.169384 -0.123414 0.736347 0.680618 -0.000687 1 0 0 0 0 0 0 22855
0.027394 0.013153 0.169291 -0.373978 -0.014170 0.757600 -0.000719 1 0 0 0 0 0 0 23867
0.027429 0.013153 0.169192 -0.811604 -0.148747 0.828109 -0.000751 1 0 0 0 0 0 0 24883
0.027492 0.013198 0.169082 -1.234354 -0.738908 0.959486 -0.000782 1 0 0 0 0 0 0 25875
0.027573 0.013243 0.168973 -1.519281 -0.823635 0.944591 -0.000813 1 0 0 0 0 0 0 26885
0.027662 0.013290 0.168863 -1.674628 -0.846351 0.921176 -0.000844 1 0 0 0 0 0 0 27885
0.027711 0.013363 0.168767 -1.182078 -1.205699 0.729651 -0.000875 1 0 0 0 0 0 0 28874
0.027750 0.013383 0.168681 -1.018591 -0.553891 0.547550 -0.000907 1 0 0 0 0 0 0 29879
0.027755 0.013422 0.168612 -0.568488 -0.744423 0.287622 -0.000938 1 0 0 0 0 0 0 30874
0.027745 0.013447 0.168559 -0.338792 -0.595681 0.047356 -0.000969 1 0 0 0 0 0 0 31879
0.027713 0.013423 0.168520 -0.053271 0.059844 -0.197659 -0.001000 1 0 0 0 0 0 0 32876
0.027649 0.013375 0.168499 0.381748 0.426780 -0.469842 -0.001032 1 0 0 0 0 0 0 33874
0.027587 0.013313 0.168492 0.391771 0.648704 -0.694313 -0.001063 1 0 0 0 0 0 0 34874
0.027506 0.013243 0.168486 0.625965 0.761519 -0.760748 -0.001094 1 0 0 0 0 0 0 35875
0.027435 0.013169 0.168486 0.516361 0.833833 -0.863555 -0.001125 1 0 0 0 0 0 0 36874
0.027367 0.013091 0.168489 0.437106 0.876383 -0.932072 -0.001157 1 0 0 0 0 0 0 37875
0.027338 0.013029 0.168482 -0.082928 0.672537 -0.832615 -0.001188 1 0 0 0 0 0 0 38879
0.027293 0.012958 0.168481 0.068673 0.761240 -0.926551 -0.001219 1 0 0 0 0 0 0 39878
0.027275 0.012899 0.168472 -0.289717 0.603212 -0.852882 -0.001251 1 0 0 0 0 0 0 40890
0.027287 0.012868 0.168458 -0.730158 0.228962 -0.797276 -0.001282 1 0 0 0 0 0 0 41874
0.027278 0.012833 0.168452 -0.513557 0.230063 -0.924115 -0.001313 1 0 0 0 0 0 0 42873
0.027295 0.012814 0.168439 -0.835469 0.030001 -0.868332 -0.001344 1 0 0 0 0 0 0 43873
0.027304 0.012805 0.168433 -0.782891 -0.137902 -0.967366 -0.001375 1 0 0 0 0 0 0 44875
0.027293 0.012781 0.168431 -0.531639 0.039586 -1.057275 -0.001407 1 0 0 0 0 0 0 45873
0.027288 0.012769 0.168431 -0.591671 -0.106564 -1.099524 -0.001438 1 0 0 0 0 0 0 46873
0.027269 0.012743 0.168431 -0.440781 0.058913 -1.148450 -0.001469 1 0 0 0 0 0 0 47874
0.027244 0.012710 0.168433 -0.352179 0.165145 -1.186302 -0.001500 1 0 0 0 0 0 0 48875
0.027216 0.012672 0.168435 -0.312021 0.219188 -1.217125 -0.001532 1 0 0 0 0 0 0 49873
0.027186 0.012633 0.168438 -0.298023 0.244575 -1.244005 -0.001562 1 0 0 0 0 0 0 50854
0.027155 0.012593 0.168440 -0.298107 0.254710 -1.270095 -0.001594 1 0 0 0 0 0 0 51876
0.027124 0.012553 0.168443 -0.304642 0.257509 -1.294612 -0.001625 1 0 0 0 0 0 0 52867
0.027092 0.012512 0.168445 -0.315024 0.256184 -1.319221 -0.001657 1 0 0 0 0 0 0 53881
0.027060 0.012471 0.168447 -0.326914 0.253018 -1.343333 -0.001688 1 0 0 0 0 0 0 54882
0.027028 0.012430 0.168450 -0.339576 0.248980 -1.367123 -0.001719 1 0 0 0 0 0 0 55874
0.026997 0.012389 0.168452 -0.353768 0.243906 -1.392751 -0.001752 1 0 0 0 0 0 0 56944
0.026981 0.012369 0.168453 -0.572657 -0.025108 -1.401076 -0.001784 1 0 0 0 0 0 0 57942
0.026957 0.012338 0.168455 -0.504759 0.074005 -1.430777 -0.001814 1 0 0 0 0 0 0 58909
0.026929 0.012302 0.168457 -0.459028 0.145215 -1.459305 -0.001845 1 0 0 0 0 0 0 59909
0.026915 0.012284 0.168458 -0.646356 -0.083147 -1.470477 -0.001876 1 0 0 0 0 0 0 60911
0.026892 0.012255 0.168460 -0.562666 0.036734 -1.501861 -0.001908 1 0 0 0 0 0 0 61906
0.026881 0.012240 0.168460 -0.714260 -0.145693 -1.515901 -0.001939 1 0 0 0 0 0 0 62906
0.026859 0.012212 0.168462 -0.611383 -0.000764 -1.549454 -0.001971 1 0 0 0 0 0 0 63936
0.026832 0.012178 0.168464 -0.547223 0.094195 -1.578986 -0.002002 1 0 0 0 0 0 0 64931
0.026819 0.012161 0.168465 -0.725058 -0.122091 -1.590800 -0.002033 1 0 0 0 0 0 0 65915
0.026796 0.012132 0.168466 -0.636868 0.003753 -1.622649 -0.002065 1 0 0 0 0 0 0 66928
0.026785 0.012117 0.168467 -0.785853 -0.175439 -1.636833 -0.002095 1 0 0 0 0 0 0 67913
0.026763 0.012089 0.168469 -0.680392 -0.028253 -1.668088 -0.002125 1 0 0 0 0 0 0 68857
0.026753 0.012075 0.168469 -0.821099 -0.196832 -1.683071 -0.002156 1 0 0 0 0 0 0 69847
0.026747 0.012068 0.168470 -0.918080 -0.308871 -1.701966 -0.002187 1 0 0 0 0 0 0 70859
0.026729 0.012044 0.168471 -0.769965 -0.106276 -1.737199 -0.002218 1 0 0 0 0 0 0 71847
0.026719 0.012032 0.168471 -0.887415 -0.244758 -1.754369 -0.002250 1 0 0 0 0 0 0 72855
0.026699 0.012006 0.168473 -0.766488 -0.076827 -1.787839 -0.002281 1 0 0 0 0 0 0 73855
0.026689 0.011993 0.168474 -0.899125 -0.234769 -1.803851 -0.002312 1 0 0 0 0 0 0 74856
0.026668 0.011966 0.168475 -0.785834 -0.076926 -1.836409 -0.002343 1 0 0 0 0 0 0 75846
0.026657 0.011952 0.168476 -0.922564 -0.240053 -1.852476 -0.002375 1 0 0 0 0 0 0 76855
0.026636 0.011925 0.168477 -0.811279 -0.084752 -1.884842 -0.002406 1 0 0 0 0 0 0 77846
0.026625 0.011911 0.168478 -0.948974 -0.249144 -1.900926 -0.002437 1 0 0 0 0 0 0 78855
0.026620 0.011905 0.168478 -1.043947 -0.358916 -1.919696 -0.002468 1 0 0 0 0 0 0 79846
0.026601 0.011881 0.168479 -0.895110 -0.155140 -1.954937 -0.002500 1 0 0 0 0 0 0 80855
0.026592 0.011869 0.168480 -1.012020 -0.292891 -1.972296 -0.002531 1 0 0 0 0 0 0 81855
0.026572 0.011842 0.168481 -0.890524 -0.124493 -2.005082 -0.002562 1 0 0 0 0 0 0 82846
0.026561 0.011829 0.168482 -1.023061 -0.282192 -2.021738 -0.002593 1 0 0 0 0 0 0 83855
0.026520 0.011805 0.168493 -0.639877 -0.162689 -2.180942 -0.002624 1 0 0 0 0 0 0 84846
0.026498 0.011792 0.168498 -0.876458 -0.299964 -2.145750 -0.002656 1 0 0 0 0 0 0 85859
0.026471 0.011765 0.168502 -0.842209 -0.132399 -2.141244 -0.002687 1 0 0 0 0 0 0 86863
0.026458 0.011751 0.168503 -1.022684 -0.293225 -2.138311 -0.002719 1 0 0 0 0 0 0 87857
0.026451 0.011744 0.168504 -1.140512 -0.402760 -2.148163 -0.002750 1 0 0 0 0 0 0 88859
0.026432 0.011720 0.168506 -1.003149 -0.199398 -2.177642 -0.002781 1 0 0 0 0 0 0 89848
0.026401 0.011711 0.168516 -0.856373 -0.376573 -2.320252 -0.002812 1 0 0 0 0 0 0 90858
0.026370 0.011685 0.168522 -0.838226 -0.182984 -2.300020 -0.002844 1 0 0 0 0 0 0 91863
0.026353 0.011672 0.168525 -1.049198 -0.328798 -2.279402 -0.002875 1 0 0 0 0 0 0 92852
0.026329 0.011645 0.168528 -0.979742 -0.167421 -2.292352 -0.002906 1 0 0 0 0 0 0 93868
0.026297 0.011634 0.168538 -0.869258 -0.368966 -2.426130 -0.002937 1 0 0 0 0 0 0 94863
0.026264 0.011608 0.168545 -0.869879 -0.188468 -2.401293 -0.002969 1 0 0 0 0 0 0 95859
0.026247 0.011594 0.168548 -1.090738 -0.341093 -2.379284 -0.003000 1 0 0 0 0 0 0 96861
0.026239 0.011587 0.168549 -1.231952 -0.447709 -2.378807 -0.003031 1 0 0 0 0 0 0 97863
0.026218 0.011563 0.168551 -1.107161 -0.243860 -2.402569 -0.003062 1 0 0 0 0 0 0 98863
0.026188 0.011554 0.168561 -0.966380 -0.421087 -2.542440 -0.003094 1 0 0 0 0 0 0 99863
0.026172 0.011548 0.168566 -1.157453 -0.492046 -2.508792 -0.003125 1 0 0 0 0 0 0 100864
0.026144 0.011547 0.168564 -1.038965 -0.552998 -2.423487 -0.003156 1 0 0 0 0 0 0 101864
0.026130 0.011546 0.168562 -1.219336 -0.577866 -2.454885 -0.003187 1 0 0 0 0 0 0 102835
0.026124 0.011546 0.168561 -1.339579 -0.591106 -2.489947 -0.003219 1 0 0 0 0 0 0 103866
0.026120 0.011546 0.168561 -1.408212 -0.599530 -2.519763 -0.003250 1 0 0 0 0 0 0 104866
0.026103 0.011525 0.168562 -1.243282 -0.341832 -2.558110 -0.003281 1 0 0 0 0 0 0 105860
0.026094 0.011515 0.168562 -1.351962 -0.451674 -2.579142 -0.003313 1 0 0 0 0 0 0 106865
0.026074 0.011490 0.168563 -1.225791 -0.269036 -2.612052 -0.003344 1 0 0 0 0 0 0 107862
0.026064 0.011477 0.168564 -1.355451 -0.419128 -2.629581 -0.003374 1 0 0 0 0 0 0 108835
0.026059 0.011471 0.168564 -1.446458 -0.521470 -2.649858 -0.003405 1 0 0 0 0 0 0 109832
0.026056 0.011468 0.168564 -1.501481 -0.578344 -2.672861 -0.003437 1 0 0 0 0 0 0 110861
0.026036 0.011467 0.168559 -1.284824 -0.628983 -2.625175 -0.003468 1 0 0 0 0 0 0 111831
0.026026 0.011468 0.168556 -1.412830 -0.646004 -2.678330 -0.003500 1 0 0 0 0 0 0 112864
0.026021 0.011468 0.168555 -1.504578 -0.653300 -2.722639 -0.003531 1 0 0 0 0 0 0 113862
0.026003 0.011448 0.168555 -1.352295 -0.393624 -2.768356 -0.003562 1 0 0 0 0 0 0 114861
0.025994 0.011438 0.168555 -1.466627 -0.501639 -2.792529 -0.003593 1 0 0 0 0 0 0 115831
0.025989 0.011433 0.168555 -1.549876 -0.582473 -2.816761 -0.003625 1 0 0 0 0 0 0 116856
0.025987 0.011431 0.168555 -1.600188 -0.627978 -2.840697 -0.003656 1 0 0 0 0 0 0 117857
0.025970 0.011409 0.168556 -1.425888 -0.389329 -2.875025 -0.003687 1 0 0 0 0 0 0 118833
0.025961 0.011398 0.168556 -1.530586 -0.509217 -2.895401 -0.003719 1 0 0 0 0 0 0 119862
0.025954 0.011415 0.168550 -1.563523 -0.879774 -2.835236 -0.003750 1 0 0 0 0 0 0 120864
0.025934 0.011403 0.168548 -1.426788 -0.558047 -2.900900 -0.003780 1 0 0 0 0 0 0 121831
0.025925 0.011397 0.168547 -1.552468 -0.608526 -2.943498 -0.003812 1 0 0 0 0 0 0 122833
0.025920 0.011395 0.168547 -1.640606 -0.656429 -2.977175 -0.003844 1 0 0 0 0 0 0 123860
0.025918 0.011393 0.168547 -1.692895 -0.684674 -3.005728 -0.003875 1 0 0 0 0 0 0 124861
0.025917 0.011393 0.168546 -1.727724 -0.702206 -3.035135 -0.003910 1 0 0 0 0 0 0 125987
0.025900 0.011372 0.168547 -1.542802 -0.448106 -3.067835 -0.003937 1 0 0 0 0 0 0 126857
0.025892 0.011362 0.168547 -1.644225 -0.560863 -3.091083 -0.003972 1 0 0 0 0 0 0 127975
0.025888 0.011357 0.168548 -1.718138 -0.643127 -3.109705 -0.004000 1 0 0 0 0 0 0 128857
0.025870 0.011334 0.168549 -1.560154 -0.426132 -3.146098 -0.004035 1 0 0 0 0 0 0 129987
0.025857 0.011344 0.168543 -1.626655 -0.840662 -3.083986 -0.004066 1 0 0 0 0 0 0 130986
0.025852 0.011349 0.168540 -1.730496 -0.826822 -3.138026 -0.004098 1 0 0 0 0 0 0 131985
0.025849 0.011352 0.168539 -1.791997 -0.796681 -3.181072 -0.004125 1 0 0 0 0 0 0 132862
0.025847 0.011354 0.168538 -1.829883 -0.780690 -3.216553 -0.004156 1 0 0 0 0 0 0 133856
0.025831 0.011335 0.168538 -1.650520 -0.510740 -3.259950 -0.004191 1 0 0 0 0 0 0 134990
0.025819 0.011347 0.168532 -1.703840 -0.897139 -3.198153 -0.004219 1 0 0 0 0 0 0 135860
0.025814 0.011353 0.168529 -1.803736 -0.870079 -3.257102 -0.004254 1 0 0 0 0 0 0 136990
0.025811 0.011357 0.168528 -1.863890 -0.833505 -3.303866 -0.004285 1 0 0 0 0 0 0 137985
0.025810 0.011359 0.168527 -1.898336 -0.813096 -3.336431 -0.004312 1 0 0 0 0 0 0 138842
0.025790 0.011361 0.168521 -1.672427 -0.825341 -3.298137 -0.004347 1 0 0 0 0 0 0 139965
0.025780 0.011363 0.168519 -1.795041 -0.821587 -3.354613 -0.004379 1 0 0 0 0 0 0 140980
0.025776 0.011364 0.168517 -1.882193 -0.817486 -3.397535 -0.004406 1 0 0 0 0 0 0 141844
0.025773 0.011364 0.168517 -1.936618 -0.817510 -3.436420 -0.004441 1 0 0 0 0 0 0 142978
0.025769 0.011387 0.168510 -1.922092 -1.102555 -3.381441 -0.004468 1 0 0 0 0 0 0 143845
0.025767 0.011398 0.168507 -1.969383 -1.000576 -3.444861 -0.004504 1 0 0 0 0 0 0 144978
0.025763 0.011426 0.168499 -1.953785 -1.207293 -3.409022 -0.004531 1 0 0 0 0 0 0 145845
0.025761 0.011440 0.168495 -1.999976 -1.062130 -3.482567 -0.004566 1 0 0 0 0 0 0 146978
0.025741 0.011449 0.168488 -1.776111 -0.981600 -3.461843 -0.004593 1 0 0 0 0 0 0 147843
0.025731 0.011455 0.168484 -1.902633 -0.928593 -3.533767 -0.004629 1 0 0 0 0 0 0 148977
0.025727 0.011457 0.168482 -1.990381 -0.898279 -3.583021 -0.004656 1 0 0 0 0 0 0 149845
0.025721 0.011481 0.168475 -1.999001 -1.168831 -3.542933 -0.004691 1 0 0 0 0 0 0 150977
0.025703 0.011473 0.168473 -1.844933 -0.792374 -3.614544 -0.004718 1 0 0 0 0 0 0 151843
0.025694 0.011469 0.168471 -1.964269 -0.815408 -3.664662 -0.004753 1 0 0 0 0 0 0 152966
0.025686 0.011489 0.168464 -2.002023 -1.132973 -3.617936 -0.004785 1 0 0 0 0 0 0 153969
0.025663 0.011501 0.168455 -1.819565 -1.066971 -3.606066 -0.004812 1 0 0 0 0 0 0 154852
0.025652 0.011507 0.168451 -1.968569 -0.996956 -3.685534 -0.004843 1 0 0 0 0 0 0 155843
0.025627 0.011513 0.168443 -1.818420 -0.976641 -3.675028 -0.004878 1 0 0 0 0 0 0 156971
0.025612 0.011538 0.168433 -1.932834 -1.237421 -3.660906 -0.004906 1 0 0 0 0 0 0 157856
0.025605 0.011551 0.168429 -2.065508 -1.118489 -3.750902 -0.004941 1 0 0 0 0 0 0 158979
0.025582 0.011559 0.168421 -1.885314 -1.050031 -3.738457 -0.004969 1 0 0 0 0 0 0 159856
0.025571 0.011564 0.168417 -2.032366 -1.001511 -3.811474 -0.004999 1 0 0 0 0 0 0 160845
0.025546 0.011568 0.168409 -1.880843 -0.994798 -3.797168 -0.005035 1 0 0 0 0 0 0 161988
0.025531 0.011593 0.168399 -1.996264 -1.263514 -3.783419 -0.005066 1 0 0 0 0 0 0 162974
0.025508 0.011586 0.168395 -1.919575 -0.883376 -3.880090 -0.005098 1 0 0 0 0 0 0 163991
0.025493 0.011604 0.168387 -2.030162 -1.185738 -3.855843 -0.005129 1 0 0 0 0 0 0 164991
0.025466 0.011615 0.168377 -1.900962 -1.130174 -3.857269 -0.005160 1 0 0 0 0 0 0 165985
0.025453 0.011622 0.168373 -2.076541 -1.065355 -3.940012 -0.005187 1 0 0 0 0 0 0 166861
0.025428 0.011627 0.168365 -1.938996 -1.047909 -3.931495 -0.005223 1 0 0 0 0 0 0 167988
0.025412 0.011652 0.168355 -2.061685 -1.310612 -3.921271 -0.005254 1 0 0 0 0 0 0 168987
0.025389 0.011645 0.168350 -1.988059 -0.927170 -4.019210 -0.005285 1 0 0 0 0 0 0 169985
0.025374 0.011663 0.168342 -2.100215 -1.227679 -3.995672 -0.005316 1 0 0 0 0 0 0 170986
0.025351 0.011653 0.168339 -2.018225 -0.887131 -4.080558 -0.005348 1 0 0 0 0 0 0 171988
0.025320 0.011650 0.168331 -1.917851 -0.948075 -4.059557 -0.005379 1 0 0 0 0 0 0 172992
0.025305 0.011649 0.168328 -2.124628 -0.988422 -4.127272 -0.005410 1 0 0 0 0 0 0 173992
0.025278 0.011650 0.168320 -2.001400 -1.028454 -4.105368 -0.005441 1 0 0 0 0 0 0 174985
0.025265 0.011651 0.168317 -2.180233 -1.037066 -4.173637 -0.005472 1 0 0 0 0 0 0 175981
0.025239 0.011654 0.168309 -2.040880 -1.058965 -4.151529 -0.005503 1 0 0 0 0 0 0 176957
0.025210 0.011635 0.168306 -2.003184 -0.794275 -4.230144 -0.005535 1 0 0 0 0 0 0 177986
0.025193 0.011648 0.168299 -2.148571 -1.178451 -4.191642 -0.005561 1 0 0 0 0 0 0 178829
0.025168 0.011635 0.168296 -2.086481 -0.883429 -4.270741 -0.005593 1 0 0 0 0 0 0 179830
0.025152 0.011650 0.168288 -2.207104 -1.233034 -4.241116 -0.005629 1 0 0 0 0 0 0 180983
0.025146 0.011657 0.168269 -2.353761 -1.161910 -4.111455 -0.005660 1 0 0 0 0 0 0 181984
0.025128 0.011641 0.168260 -2.224917 -0.871167 -4.256267 -0.005691 1 0 0 0 0 0 0 182984
0.025100 0.011636 0.168250 -2.090066 -0.975218 -4.275079 -0.005722 1 0 0 0 0 0 0 183984
0.025070 0.011614 0.168246 -2.068482 -0.771951 -4.373217 -0.005754 1 0 0 0 0 0 0 184986
0.025036 0.011605 0.168238 -2.015208 -0.924562 -4.357208 -0.005785 1 0 0 0 0 0 0 185984
0.025000 0.011602 0.168229 -1.991085 -1.032652 -4.353657 -0.005816 1 0 0 0 0 0 0 186986
0.024982 0.011602 0.168224 -2.242270 -1.074064 -4.437934 -0.005847 1 0 0 0 0 0 0 187981
0.024954 0.011603 0.168216 -2.139402 -1.111731 -4.423709 -0.005879 1 0 0 0 0 0 0 188987
0.024920 0.011606 0.168206 -2.071480 -1.138365 -4.421437 -0.005910 1 0 0 0 0 0 0 189978
0.024905 0.011607 0.168186 -2.314068 -1.116501 -4.305682 -0.005941 1 0 0 0 0 0 0 190984
0.024879 0.011610 0.168171 -2.203578 -1.155232 -4.373435 -0.005972 1 0 0 0 0 0 0 191984
0.024847 0.011615 0.168157 -2.126163 -1.178007 -4.429293 -0.006004 1 0 0 0 0 0 0 192985
0.024812 0.011620 0.168145 -2.087845 -1.190406 -4.469145 -0.006035 1 0 0 0 0 0 0 193984
0.024775 0.011624 0.168133 -2.072136 -1.198603 -4.500242 -0.006066 1 0 0 0 0 0 0 194984
0.024738 0.011629 0.168121 -2.068321 -1.205197 -4.526994 -0.006098 1 0 0 0 0 0 0 195984
0.024700 0.011634 0.168110 -2.070802 -1.211466 -4.551590 -0.006129 1 0 0 0 0 0 0 196984
0.024662 0.011639 0.168099 -2.076357 -1.217593 -4.574841 -0.006160 1 0 0 0 0 0 0 197971
0.024624 0.011642 0.168072 -2.097173 -1.203719 -4.395467 -0.006191 1 0 0 0 0 0 0 198980
0.024587 0.011648 0.168053 -2.110529 -1.232802 -4.500747 -0.006222 1 0 0 0 0 0 0 199983
0.024550 0.011653 0.168038 -2.116179 -1.246214 -4.581622 -0.006254 1 0 0 0 0 0 0 200985
0.024512 0.011659 0.168024 -2.120246 -1.252048 -4.634252 -0.006285 1 0 0 0 0 0 0 201984
0.024454 0.011666 0.168006 -1.864373 -1.276703 -4.593892 -0.006316 1 0 0 0 0 0 0 202984
0.024406 0.011672 0.167991 -1.976654 -1.278435 -4.654895 -0.006347 1 0 0 0 0 0 0 203983
0.024364 0.011676 0.167962 -2.070665 -1.257605 -4.499180 -0.006379 1 0 0 0 0 0 0 204980
0.024308 0.011662 0.167943 -1.910664 -1.016930 -4.623936 -0.006409 1 0 0 0 0 0 0 205954
0.024257 0.011680 0.167921 -1.967929 -1.415166 -4.623808 -0.006441 1 0 0 0 0 0 0 206983
0.024197 0.011672 0.167905 -1.853388 -1.124286 -4.718607 -0.006472 1 0 0 0 0 0 0 207978
0.024148 0.011669 0.167875 -2.003526 -1.169371 -4.573333 -0.006504 1 0 0 0 0 0 0 208985
0.024089 0.011651 0.167855 -1.888412 -0.982330 -4.703088 -0.006535 1 0 0 0 0 0 0 209970
0.024020 0.011647 0.167833 -1.756812 -1.145286 -4.710653 -0.006566 1 0 0 0 0 0 0 210977
0.023968 0.011646 0.167801 -1.959936 -1.215688 -4.592254 -0.006597 1 0 0 0 0 0 0 211968
0.023887 0.011632 0.167773 -1.613360 -1.040535 -4.664275 -0.006631 1 0 0 0 0 0 0 213048
0.023828 0.011626 0.167738 -1.877444 -1.150569 -4.588519 -0.006662 1 0 0 0 0 0 0 214035
0.023765 0.011606 0.167699 -1.849194 -0.971295 -4.555025 -0.006693 1 0 0 0 0 0 0 215048
0.023695 0.011602 0.167668 -1.761314 -1.168005 -4.667160 -0.006724 1 0 0 0 0 0 0 216032
0.023625 0.011582 0.167631 -1.767480 -0.985478 -4.623213 -0.006756 1 0 0 0 0 0 0 217049
0.023556 0.011555 0.167591 -1.780430 -0.871814 -4.599312 -0.006787 1 0 0 0 0 0 0 218032
0.023488 0.011524 0.167550 -1.791401 -0.816164 -4.595911 -0.006818 1 0 0 0 0 0 0 219046
0.023416 0.011513 0.167502 -1.746497 -1.075962 -4.515650 -0.006849 1 0 0 0 0 0 0 220032
0.023367 0.011487 0.167447 -2.052316 -0.915677 -4.438023 -0.006881 1 0 0 0 0 0 0 221047
0.023305 0.011480 0.167391 -1.917665 -1.141052 -4.441662 -0.006912 1 0 0 0 0 0 0 222034
0.023220 0.011462 0.167336 -1.622171 -1.030374 -4.484906 -0.006979 1 0 0 0 0 0 0 224200
0.023087 0.011417 0.167242 -0.966585 -0.664359 -3.990575 -0.007004 1 0 0 0 0 0 0 224979
0.023005 0.011399 0.167157 -1.569870 -0.989360 -4.082928 -0.007039 1 0 0 0 0 0 0 226114
0.022912 0.011375 0.167071 -1.473459 -0.952911 -4.077729 -0.007066 1 0 0 0 0 0 0 226968
0.022832 0.011349 0.167007 -1.651494 -0.916657 -4.375805 -0.007097 1 0 0 0 0 0 0 227977
0.022755 0.011341 0.166930 -1.699030 -1.143358 -4.255221 -0.007128 1 0 0 0 0 0 0 228967
0.022666 0.011299 0.166853 -1.565238 -0.743588 -4.263988 -0.007160 1 0 0 0 0 0 0 229975
0.022568 0.011264 0.166770 -1.424067 -0.776807 -4.189524 -0.007191 1 0 0 0 0 0 0 230967
0.022503 0.011248 0.166674 -1.839674 -1.042187 -4.023477 -0.007222 1 0 0 0 0 0 0 231975
0.022416 0.011226 0.166581 -1.613016 -0.992781 -4.059028 -0.007253 1 0 0 0 0 0 0 232967
0.022357 0.011218 0.166479 -1.944285 -1.166768 -3.965522 -0.007285 1 0 0 0 0 0 0 233975
0.022294 0.011196 0.166374 -1.943344 -1.017520 -3.910695 -0.007316 1 0 0 0 0 0 0 234974
0.022214 0.011148 0.166266 -1.709917 -0.657907 -3.882882 -0.007347 1 0 0 0 0 0 0 235978
0.022115 0.011133 0.166159 -1.452558 -1.047082 -3.908619 -0.007378 1 0 0 0 0 0 0 236976
0.022029 0.011130 0.166043 -1.579796 -1.254008 -3.799237 -0.007410 1 0 0 0 0 0 0 237974
0.021931 0.011113 0.165923 -1.453768 -1.103506 -3.731808 -0.007441 1 0 0 0 0 0 0 238981
0.021833 0.011069 0.165806 -1.429419 -0.719128 -3.788034 -0.007472 1 0 0 0 0 0 0 239981
0.021676 0.011053 0.165616 -0.662637 -1.066248 -2.833922 -0.007504 1 0 0 0 0 0 0 240991
0.021636 0.011029 0.165518 -2.120426 -0.994043 -3.946366 -0.007535 1 0 0 0 0 0 0 241992
0.021539 0.011003 0.165396 -1.513335 -0.954471 -3.766449 -0.007566 1 0 0 0 0 0 0 242977
0.021456 0.010971 0.165262 -1.639533 -0.881439 -3.576218 -0.007597 1 0 0 0 0 0 0 243984
0.021311 0.010967 0.165057 -0.834153 -1.237521 -2.640480 -0.007628 1 0 0 0 0 0 0 244970
0.021234 0.010926 0.164947 -1.651644 -0.805074 -3.792158 -0.007659 1 0 0 0 0 0 0 245954
0.021156 0.010909 0.164809 -1.706295 -1.057109 -3.550593 -0.007691 1 0 0 0 0 0 0 246977
0.021019 0.010879 0.164585 -0.952276 -0.936248 -2.398919 -0.007723 1 0 0 0 0 0 0 247994
0.020955 0.010877 0.164464 -1.834011 -1.281737 -3.634810 -0.007754 1 0 0 0 0 0 0 248985
0.020828 0.010858 0.164250 -1.080028 -1.089552 -2.549496 -0.007786 1 0 0 0 0 0 0 250000
0.020748 0.010836 0.164130 -1.629588 -1.053362 -3.651049 -0.007815 1 0 0 0 0 0 0 250959
0.020639 0.010797 0.163900 -1.301760 -0.811014 -2.343476 -0.007848 1 0 0 0 0 0 0 251998
0.020557 0.010795 0.163768 -1.622992 -1.276949 -3.489367 -0.007879 1 0 0 0 0 0 0 252987
0.020420 0.010740 0.163529 -0.941230 -0.638037 -2.190003 -0.007909 1 0 0 0 0 0 0 253965
0.020333 0.010735 0.163394 -1.515347 -1.231131 -3.434867 -0.007941 1 0 0 0 0 0 0 254983
0.020217 0.010708 0.163153 -1.200130 -1.006316 -2.155423 -0.007973 1 0 0 0 0 0 0 255997
0.020137 0.010684 0.163006 -1.626019 -1.017332 -3.263201 -0.008003 1 0 0 0 0 0 0 256975
0.019994 0.010647 0.162742 -0.842572 -0.850392 -1.833205 -0.008035 1 0 0 0 0 0 0 257997
0.019925 0.010642 0.162591 -1.745104 -1.250723 -3.174113 -0.008066 1 0 0 0 0 0 0 258981
0.019790 0.010618 0.162322 -0.958982 -1.061679 -1.759804 -0.008098 1 0 0 0 0 0 0 259996
0.019702 0.010586 0.162083 -1.493473 -0.921239 -1.983783 -0.008129 1 0 0 0 0 0 0 260997
0.019625 0.010560 0.161933 -1.677717 -0.996349 -3.174973 -0.008160 1 0 0 0 0 0 0 261982
0.019480 0.010521 0.161662 -0.827331 -0.830922 -1.707346 -0.008192 1 0 0 0 0 0 0 262996
0.019381 0.010517 0.161407 -1.322169 -1.278269 -1.763581 -0.008223 1 0 0 0 0 0 0 263995
0.019300 0.010496 0.161253 -1.615838 -1.101777 -3.072421 -0.008254 1 0 0 0 0 0 0 264983
0.019159 0.010424 0.160959 -0.848681 -0.424456 -1.372147 -0.008285 1 0 0 0 0 0 0 265980
0.019060 0.010413 0.160696 -1.313397 -1.139514 -1.596645 -0.008316 1 0 0 0 0 0 0 266987
0.018919 0.010357 0.160464 -0.810301 -0.633877 -1.996458 -0.008348 1 0 0 0 0 0 0 267990
0.018797 0.010283 0.160221 -1.012879 -0.340401 -1.897148 -0.008379 1 0 0 0 0 0 0 268997
0.018673 0.010238 0.159963 -0.987994 -0.687078 -1.680926 -0.008410 1 0 0 0 0 0 0 269996
0.018516 0.010206 0.159717 -0.549872 -0.900400 -1.786560 -0.008442 1 0 0 0 0 0 0 270994
0.018390 0.010138 0.159468 -0.900617 -0.444967 -1.754830 -0.008473 1 0 0 0 0 0 0 271991
0.018295 0.010089 0.159190 -1.341463 -0.633691 -1.367473 -0.008508 1 0 0 0 0 0 0 273104
0.018176 0.010050 0.158921 -1.073546 -0.802637 -1.416872 -0.008538 1 0 0 0 0 0 0 274092
0.018051 0.010015 0.158652 -0.952659 -0.850646 -1.412023 -0.008570 1 0 0 0 0 0 0 275099
0.017955 0.009973 0.158366 -1.324234 -0.780535 -1.181358 -0.008600 1 0 0 0 0 0 0 276071
0.017835 0.009937 0.158092 -1.038728 -0.841090 -1.280477 -0.008632 1 0 0 0 0 0 0 277092
0.017709 0.009901 0.157818 -0.912158 -0.856401 -1.286333 -0.008664 1 0 0 0 0 0 0 278104
0.017577 0.009863 0.157512 -0.831146 -0.822834 -0.851378 -0.008695 1 0 0 0 0 0 0 279098
0.017421 0.009798 0.157226 -0.500171 -0.473390 -1.042089 -0.008726 1 0 0 0 0 0 0 280099
0.017325 0.009716 0.156943 -1.231701 -0.207921 -1.083247 -0.008757 1 0 0 0 0 0 0 281096
0.017168 0.009673 0.156647 -0.507648 -0.678865 -0.892766 -0.008789 1 0 0 0 0 0 0 282121
0.017062 0.009629 0.156348 -1.096612 -0.725561 -0.808298 -0.008819 1 0 0 0 0 0 0 283079
0.016937 0.009592 0.156062 -0.896848 -0.811856 -0.957074 -0.008851 1 0 0 0 0 0 0 284097
0.016812 0.009520 0.155758 -0.869574 -0.363301 -0.715407 -0.008882 1 0 0 0 0 0 0 285074
0.016656 0.009447 0.155464 -0.446401 -0.292695 -0.805985 -0.008913 1 0 0 0 0 0 0 286069
0.016548 0.009395 0.155160 -1.037938 -0.568733 -0.656264 -0.008944 1 0 0 0 0 0 0 287071
0.016422 0.009356 0.154869 -0.835881 -0.753556 -0.779939 -0.008975 1 0 0 0 0 0 0 288069
0.016295 0.009283 0.154559 -0.808811 -0.336010 -0.525082 -0.009008 1 0 0 0 0 0 0 289105
0.016128 0.009243 0.154246 -0.273324 -0.706123 -0.446825 -0.009039 1 0 0 0 0 0 0 290101
0.015992 0.009170 0.153929 -0.601937 -0.329790 -0.352145 -0.009070 1 0 0 0 0 0 0 291092
0.015857 0.009126 0.153630 -0.647037 -0.652595 -0.555399 -0.009101 1 0 0 0 0 0 0 292099
0.015727 0.009052 0.153314 -0.709548 -0.297986 -0.314379 -0.009132 1 0 0 0 0 0 0 293098
0.015594 0.009008 0.153013 -0.653868 -0.635354 -0.471450 -0.009163 1 0 0 0 0 0 0 294093
0.015464 0.008934 0.152693 -0.689130 -0.287475 -0.215721 -0.009195 1 0 0 0 0 0 0 295094
0.015321 0.008922 0.152376 -0.511033 -1.054441 -0.202738 -0.009226 1 0 0 0 0 0 0 296090
0.015189 0.008856 0.152051 -0.623737 -0.438287 -0.059959 -0.009254 1 0 0 0 0 0 0 296979
0.015063 0.008781 0.151757 -0.704128 -0.240340 -0.426889 -0.009285 1 0 0 0 0 0 0 297987
0.014902 0.008707 0.151449 -0.249623 -0.219234 -0.258541 -0.009316 1 0 0 0 0 0 0 298978
0.014759 0.008661 0.151143 -0.420477 -0.594083 -0.237877 -0.009347 1 0 0 0 0 0 0 299978
0.014595 0.008594 0.150831 -0.141899 -0.349499 -0.124712 -0.009379 1 0 0 0 0 0 0 300987
0.014451 0.008550 0.150522 -0.367735 -0.627107 -0.129264 -0.009410 1 0 0 0 0 0 0 301977
0.014286 0.008484 0.150207 -0.104005 -0.355126 -0.019026 -0.009441 1 0 0 0 0 0 0 302987
0.014141 0.008441 0.149895 -0.333049 -0.623857 -0.026230 -0.009472 1 0 0 0 0 0 0 303977
0.014042 0.008364 0.149581 -0.937738 -0.208049 0.037993 -0.009504 1 0 0 0 0 0 0 304987
0.013914 0.008318 0.149268 -0.609088 -0.564380 0.061238 -0.009535 1 0 0 0 0 0 0 305978
0.013778 0.008280 0.148954 -0.468519 -0.697618 0.104167 -0.009566 1 0 0 0 0 0 0 306987
0.013649 0.008211 0.148652 -0.536688 -0.312671 -0.022506 -0.009597 1 0 0 0 0 0 0 307978
0.013513 0.008167 0.148338 -0.430748 -0.586988 0.153566 -0.009629 1 0 0 0 0 0 0 308987
0.013344 0.008136 0.148037 0.022780 -0.786800 0.036104 -0.009660 1 0 0 0 0 0 0 309977
0.013247 0.008086 0.147824 -0.864891 -0.565669 -1.111366 -0.009691 1 0 0 0 0 0 0 310974
0.013084 0.007995 0.147447 -0.077114 0.016482 0.953292 -0.009722 1 0 0 0 0 0 0 311977
0.012910 0.007954 0.147131 0.157129 -0.585706 0.387155 -0.009754 1 0 0 0 0 0 0 312987
0.012813 0.007904 0.146915 -0.805294 -0.516295 -0.933115 -0.009785 1 0 0 0 0 0 0 313978
0.012619 0.007819 0.146549 0.379677 -0.049831 0.916427 -0.009817 1 0 0 0 0 0 0 315003
0.012477 0.007741 0.146230 -0.173531 -0.088287 0.510872 -0.009847 1 0 0 0 0 0 0 315980
0.012382 0.007708 0.146027 -0.823393 -0.676906 -1.008851 -0.009878 1 0 0 0 0 0 0 316973
0.012188 0.007635 0.145667 0.411036 -0.212225 0.921021 -0.009910 1 0 0 0 0 0 0 317994
0.012106 0.007599 0.145447 -0.902425 -0.638893 -0.679578 -0.009941 1 0 0 0 0 0 0 318971
0.011948 0.007552 0.145082 -0.040257 -0.541573 1.068635 -0.009973 1 0 0 0 0 0 0 320001
0.011834 0.007507 0.144866 -0.515639 -0.548989 -0.659245 -0.010004 1 0 0 0 0 0 0 320979
0.011662 0.007422 0.144517 0.213287 -0.022759 0.933668 -0.010035 1 0 0 0 0 0 0 321992
0.011562 0.007389 0.144306 -0.649691 -0.640613 -0.691160 -0.010065 1 0 0 0 0 0 0 322952
0.011401 0.007313 0.143960 0.090503 -0.134546 0.956443 -0.010098 1 0 0 0 0 0 0 323993
0.011303 0.007281 0.143749 -0.659944 -0.662171 -0.619346 -0.010129 1 0 0 0 0 0 0 324977
0.011143 0.007206 0.143401 0.095719 -0.144524 1.042674 -0.010160 1 0 0 0 0 0 0 325994
0.011052 0.007154 0.143198 -0.722688 -0.387162 -0.664502 -0.010191 1 0 0 0 0 0 0 326981
0.010856 0.007102 0.142856 0.578137 -0.405208 1.022504 -0.010223 1 0 0 0 0 0 0 327998
0.010783 0.007051 0.142669 -0.870569 -0.420580 -0.810664 -0.010254 1 0 0 0 0 0 0 328985
0.010599 0.006999 0.142334 0.432191 -0.401989 0.961643 -0.010285 1 0 0 0 0 0 0 329997
0.010505 0.006951 0.142131 -0.583283 -0.447552 -0.550635 -0.010316 1 0 0 0 0 0 0 330982
0.010391 0.006911 0.141902 -0.419929 -0.556486 -0.334503 -0.010346 1 0 0 0 0 0 0 331949
0.010189 0.006839 0.141556 0.756755 -0.136298 1.244071 -0.010379 1 0 0 0 0 0 0 332994
0.010089 0.006810 0.141368 -0.425436 -0.666412 -0.627359 -0.010410 1 0 0 0 0 0 0 333981
0.009978 0.006760 0.141154 -0.399414 -0.424423 -0.452549 -0.010440 1 0 0 0 0 0 0 334950
0.009833 0.006698 0.140808 0.057679 -0.249398 1.312182 -0.010473 1 0 0 0 0 0 0 335992
0.009742 0.006672 0.140619 -0.585062 -0.690516 -0.522436 -0.010504 1 0 0 0 0 0 0 336981
0.009636 0.006622 0.140403 -0.446554 -0.430823 -0.338598 -0.010535 1 0 0 0 0 0 0 337979
0.009534 0.006600 0.140172 -0.468429 -0.758002 -0.102461 -0.010566 1 0 0 0 0 0 0 338979
0.009404 0.006559 0.139950 -0.093731 -0.540360 -0.169756 -0.010596 1 0 0 0 0 0 0 339949
0.009296 0.006520 0.139727 -0.336113 -0.554569 -0.131529 -0.010629 1 0 0 0 0 0 0 340981
0.009124 0.006476 0.139391 0.494009 -0.466400 1.387288 -0.010660 1 0 0 0 0 0 0 341989
0.009032 0.006454 0.139228 -0.444527 -0.763329 -0.708211 -0.010691 1 0 0 0 0 0 0 342980
0.008921 0.006430 0.139039 -0.292573 -0.746745 -0.549064 -0.010722 1 0 0 0 0 0 0 343981
0.008806 0.006381 0.138821 -0.208409 -0.437288 -0.133975 -0.010753 1 0 0 0 0 0 0 344950
0.008702 0.006362 0.138617 -0.333501 -0.780158 -0.238081 -0.010785 1 0 0 0 0 0 0 345979
0.008572 0.006322 0.138403 0.021779 -0.543391 -0.112695 -0.010816 1 0 0 0 0 0 0 346978
0.008460 0.006307 0.138200 -0.178831 -0.839359 -0.205508 -0.010847 1 0 0 0 0 0 0 347979
0.008342 0.006286 0.137993 -0.096603 -0.800003 -0.150632 -0.010878 1 0 0 0 0 0 0 348951
0.008220 0.006263 0.137785 -0.032270 -0.762600 -0.101868 -0.010909 1 0 0 0 0 0 0 349949
0.008119 0.006236 0.137594 -0.286205 -0.705231 -0.291215 -0.010941 1 0 0 0 0 0 0 350977
0.008022 0.006226 0.137398 -0.349334 -0.929206 -0.234138 -0.010971 1 0 0 0 0 0 0 351949
0.007917 0.006188 0.137204 -0.243601 -0.582053 -0.228673 -0.011004 1 0 0 0 0 0 0 352981
0.007819 0.006174 0.137008 -0.298844 -0.846411 -0.165669 -0.011035 1 0 0 0 0 0 0 353974
0.007729 0.006150 0.136820 -0.416083 -0.762676 -0.257298 -0.011066 1 0 0 0 0 0 0 354967
0.007638 0.006143 0.136626 -0.394622 -0.957145 -0.151163 -0.011097 1 0 0 0 0 0 0 355972
0.007532 0.006128 0.136450 -0.194076 -0.885528 -0.364377 -0.011129 1 0 0 0 0 0 0 356977
0.007455 0.006121 0.136277 -0.533494 -0.985276 -0.407078 -0.011159 1 0 0 0 0 0 0 357953
0.007356 0.006106 0.136110 -0.273526 -0.891112 -0.457933 -0.011190 1 0 0 0 0 0 0 358948
0.007260 0.006102 0.135923 -0.272542 -1.023340 -0.181208 -0.011222 1 0 0 0 0 0 0 359980
0.007174 0.006086 0.135767 -0.397116 -0.882287 -0.548889 -0.011253 1 0 0 0 0 0 0 360950
0.007071 0.006067 0.135606 -0.168672 -0.819211 -0.492084 -0.011285 1 0 0 0 0 0 0 361977
0.006959 0.006046 0.135442 -0.020610 -0.790086 -0.435386 -0.011315 1 0 0 0 0 0 0 362948
0.006879 0.006035 0.135274 -0.406277 -0.932378 -0.347576 -0.011347 1 0 0 0 0 0 0 363978
0.006794 0.006036 0.135115 -0.382914 -1.086297 -0.439263 -0.011378 1 0 0 0 0 0 0 364974
0.006714 0.006021 0.134969 -0.423970 -0.912551 -0.615371 -0.011409 1 0 0 0 0 0 0 365956
0.006629 0.006019 0.134819 -0.360389 -1.053951 -0.545311 -0.011441 1 0 0 0 0 0 0 366964
0.006542 0.006023 0.134666 -0.317107 -1.150755 -0.491827 -0.011472 1 0 0 0 0 0 0 367973
0.006461 0.006010 0.134524 -0.371927 -0.947294 -0.597873 -0.011506 1 0 0 0 0 0 0 369049
0.006395 0.006004 0.134363 -0.579519 -1.008870 -0.352823 -0.011536 1 0 0 0 0 0 0 370029
0.006324 0.005986 0.134217 -0.525014 -0.870703 -0.503321 -0.011568 1 0 0 0 0 0 0 371043
0.006245 0.005983 0.134066 -0.392917 -1.036218 -0.431637 -0.011599 1 0 0 0 0 0 0 372028
0.006161 0.005986 0.133912 -0.313211 -1.145699 -0.378146 -0.011631 1 0 0 0 0 0 0 373044
0.006081 0.005973 0.133769 -0.348785 -0.949859 -0.484163 -0.011662 1 0 0 0 0 0 0 374043
0.006003 0.005952 0.133629 -0.367455 -0.823662 -0.525646 -0.011693 1 0 0 0 0 0 0 375029
0.005935 0.005962 0.133488 -0.495475 -1.228475 -0.488866 -0.011724 1 0 0 0 0 0 0 376043
0.005885 0.005950 0.133367 -0.730310 -0.972057 -0.744107 -0.011756 1 0 0 0 0 0 0 377050
0.005815 0.005948 0.133225 -0.493140 -1.083413 -0.471488 -0.011787 1 0 0 0 0 0 0 378043
0.005744 0.005935 0.133116 -0.444828 -0.943814 -0.850532 -0.011818 1 0 0 0 0 0 0 379029
0.005671 0.005913 0.132988 -0.391521 -0.818003 -0.645501 -0.011849 1 0 0 0 0 0 0 380043
0.005611 0.005904 0.132862 -0.565073 -0.969468 -0.623411 -0.011878 1 0 0 0 0 0 0 380962
0.005558 0.005900 0.132737 -0.669718 -1.067650 -0.610879 -0.011910 1 0 0 0 0 0 0 381970
0.005490 0.005905 0.132622 -0.462142 -1.184991 -0.739379 -0.011941 1 0 0 0 0 0 0 382961
0.005417 0.005893 0.132493 -0.381784 -0.969432 -0.544471 -0.011972 1 0 0 0 0 0 0 383962
0.005359 0.005888 0.132366 -0.545757 -1.052858 -0.538357 -0.012003 1 0 0 0 0 0 0 384971
0.005287 0.005892 0.132250 -0.386087 -1.179134 -0.676119 -0.012034 1 0 0 0 0 0 0 385966
0.005229 0.005895 0.132128 -0.533606 -1.184743 -0.589238 -0.012066 1 0 0 0 0 0 0 386970
0.005177 0.005898 0.132004 -0.629473 -1.184981 -0.531994 -0.012097 1 0 0 0 0 0 0 387961
0.005115 0.005887 0.131901 -0.498898 -1.000056 -0.785634 -0.012128 1 0 0 0 0 0 0 388970
0.005061 0.005882 0.131783 -0.586097 -1.069626 -0.612725 -0.012159 1 0 0 0 0 0 0 389961
0.005027 0.005897 0.131668 -0.846976 -1.339517 -0.615872 -0.012191 1 0 0 0 0 0 0 390970
0.004973 0.005892 0.131568 -0.618520 -1.100867 -0.797237 -0.012222 1 0 0 0 0 0 0 391961
0.004924 0.005890 0.131452 -0.640318 -1.125905 -0.587316 -0.012253 1 0 0 0 0 0 0 392973
0.004857 0.005895 0.131341 -0.407630 -1.223552 -0.612829 -0.012285 1 0 0 0 0 0 0 393974
0.004822 0.005896 0.131239 -0.798980 -1.179405 -0.732043 -0.012316 1 0 0 0 0 0 0 394975
0.004769 0.005883 0.131144 -0.585553 -0.998313 -0.816758 -0.012347 1 0 0 0 0 0 0 395975
0.004719 0.005878 0.131029 -0.611571 -1.074814 -0.555949 -0.012379 1 0 0 0 0 0 0 396985
0.004674 0.005878 0.130937 -0.660161 -1.163632 -0.813449 -0.012409 1 0 0 0 0 0 0 397949
0.004609 0.005884 0.130835 -0.402674 -1.246100 -0.686048 -0.012441 1 0 0 0 0 0 0 398966
0.004560 0.005869 0.130728 -0.579859 -0.982010 -0.609467 -0.012471 1 0 0 0 0 0 0 399952
0.004514 0.005864 0.130639 -0.639563 -1.095826 -0.818994 -0.012504 1 0 0 0 0 0 0 400980
0.004449 0.005868 0.130538 -0.382919 -1.211428 -0.660420 -0.012535 1 0 0 0 0 0 0 401977
0.004415 0.005867 0.130440 -0.758672 -1.178557 -0.679609 -0.012566 1 0 0 0 0 0 0 402967
0.004377 0.005870 0.130354 -0.739045 -1.217590 -0.829133 -0.012596 1 0 0 0 0 0 0 403948
0.004322 0.005858 0.130264 -0.505607 -1.030054 -0.784261 -0.012628 1 0 0 0 0 0 0 404949
0.004268 0.005873 0.130170 -0.482426 -1.375092 -0.711010 -0.012659 1 0 0 0 0 0 0 405948
0.004239 0.005879 0.130075 -0.814111 -1.284345 -0.674611 -0.012691 1 0 0 0 0 0 0 406977
0.004203 0.005884 0.129990 -0.757656 -1.278655 -0.794096 -0.012722 1 0 0 0 0 0 0 407974
0.004150 0.005874 0.129901 -0.505362 -1.068385 -0.736166 -0.012754 1 0 0 0 0 0 0 408985
0.004102 0.005871 0.129819 -0.550714 -1.153292 -0.805154 -0.012785 1 0 0 0 0 0 0 409981
0.004076 0.005867 0.129728 -0.844423 -1.149807 -0.691401 -0.012816 1 0 0 0 0 0 0 410978
0.004023 0.005873 0.129655 -0.505950 -1.276040 -0.910632 -0.012847 1 0 0 0 0 0 0 411978
0.003995 0.005873 0.129568 -0.794000 -1.219929 -0.729266 -0.012878 1 0 0 0 0 0 0 412964
0.003945 0.005860 0.129477 -0.533076 -1.040044 -0.659361 -0.012910 1 0 0 0 0 0 0 413978
0.003905 0.005837 0.129405 -0.632786 -0.897804 -0.882059 -0.012940 1 0 0 0 0 0 0 414948
0.003864 0.005828 0.129329 -0.623145 -1.061551 -0.836986 -0.012972 1 0 0 0 0 0 0 415977
0.003822 0.005826 0.129251 -0.610675 -1.169606 -0.800674 -0.013004 1 0 0 0 0 0 0 416978
0.003780 0.005828 0.129172 -0.601553 -1.228331 -0.778362 -0.013035 1 0 0 0 0 0 0 417977
0.003738 0.005831 0.129093 -0.594412 -1.259983 -0.762230 -0.013066 1 0 0 0 0 0 0 418977
0.003677 0.005840 0.129025 -0.331181 -1.342439 -0.889688 -0.013097 1 0 0 0 0 0 0 419976
0.003625 0.005846 0.128950 -0.422916 -1.325343 -0.803336 -0.013129 1 0 0 0 0 0 0 420978
0.003584 0.005833 0.128884 -0.567263 -1.069032 -0.899457 -0.013160 1 0 0 0 0 0 0 421977
0.003543 0.005829 0.128809 -0.568856 -1.157738 -0.794360 -0.013191 1 0 0 0 0 0 0 422983
0.003516 0.005845 0.128740 -0.756720 -1.435553 -0.845927 -0.013222 1 0 0 0 0 0 0 423957
0.003481 0.005855 0.128665 -0.673194 -1.392630 -0.756913 -0.013254 1 0 0 0 0 0 0 424980
0.003449 0.005844 0.128598 -0.689506 -1.111603 -0.854635 -0.013285 1 0 0 0 0 0 0 425975
0.003412 0.005840 0.128524 -0.623347 -1.186081 -0.749723 -0.013316 1 0 0 0 0 0 0 426977
0.003372 0.005841 0.128446 -0.581524 -1.248612 -0.689636 -0.013347 1 0 0 0 0 0 0 427974
0.003338 0.005825 0.128379 -0.634792 -1.040494 -0.806853 -0.013379 1 0 0 0 0 0 0 428978
0.003295 0.005839 0.128323 -0.526661 -1.424439 -0.962459 -0.013410 1 0 0 0 0 0 0 429974
0.003258 0.005830 0.128264 -0.592870 -1.151170 -0.922999 -0.013441 1 0 0 0 0 0 0 430976
0.003219 0.005828 0.128192 -0.559901 -1.211508 -0.744368 -0.013471 1 0 0 0 0 0 0 431948
0.003199 0.005826 0.128135 -0.807231 -1.229530 -0.916859 -0.013503 1 0 0 0 0 0 0 432949
0.003168 0.005827 0.128064 -0.685023 -1.271270 -0.738298 -0.013534 1 0 0 0 0 0 0 433965
0.003118 0.005816 0.128010 -0.419148 -1.121892 -0.930378 -0.013566 1 0 0 0 0 0 0 434973
0.003092 0.005809 0.127959 -0.708458 -1.167008 -0.995802 -0.013597 1 0 0 0 0 0 0 435976
0.003059 0.005808 0.127890 -0.625121 -1.238345 -0.752944 -0.013628 1 0 0 0 0 0 0 436948
0.003042 0.005807 0.127835 -0.830918 -1.248681 -0.892587 -0.013660 1 0 0 0 0 0 0 437978
0.002993 0.005813 0.127775 -0.431089 -1.350211 -0.839547 -0.013690 1 0 0 0 0 0 0 438946
0.002953 0.005799 0.127714 -0.508247 -1.106943 -0.813406 -0.013722 1 0 0 0 0 0 0 439979
0.002933 0.005792 0.127661 -0.766138 -1.160535 -0.911317 -0.013753 1 0 0 0 0 0 0 440976
0.002902 0.005790 0.127591 -0.647114 -1.240503 -0.690372 -0.013784 1 0 0 0 0 0 0 441946
0.002867 0.005793 0.127546 -0.575656 -1.319736 -0.979553 -0.013816 1 0 0 0 0 0 0 442976
0.002834 0.005778 0.127490 -0.596008 -1.088412 -0.866272 -0.013847 1 0 0 0 0 0 0 443977
0.002818 0.005770 0.127439 -0.804127 -1.152303 -0.911422 -0.013878 1 0 0 0 0 0 0 444947
0.002784 0.005788 0.127389 -0.595957 -1.508942 -0.922459 -0.013910 1 0 0 0 0 0 0 445969
0.002751 0.005780 0.127332 -0.596340 -1.212460 -0.817362 -0.013941 1 0 0 0 0 0 0 446963
0.002701 0.005765 0.127282 -0.350142 -1.081735 -0.901636 -0.013972 1 0 0 0 0 0 0 447968
0.002661 0.005741 0.127225 -0.452025 -0.950725 -0.801037 -0.014003 1 0 0 0 0 0 0 448961
0.002641 0.005728 0.127174 -0.716807 -1.084026 -0.860323 -0.014035 1 0 0 0 0 0 0 449968
0.002596 0.005710 0.127126 -0.422556 -1.029402 -0.911510 -0.014065 1 0 0 0 0 0 0 450959
0.002573 0.005699 0.127078 -0.674745 -1.128426 -0.905088 -0.014097 1 0 0 0 0 0 0 451968
0.002536 0.005716 0.127029 -0.509687 -1.497871 -0.885143 -0.014128 1 0 0 0 0 0 0 452959
0.002503 0.005708 0.126972 -0.534301 -1.209432 -0.767171 -0.014159 1 0 0 0 0 0 0 453968
0.002486 0.005704 0.126921 -0.748016 -1.222911 -0.822650 -0.014190 1 0 0 0 0 0 0 454959
0.002443 0.005689 0.126873 -0.427793 -1.104986 -0.871639 -0.014222 1 0 0 0 0 0 0 455967
0.002421 0.005681 0.126826 -0.666212 -1.171504 -0.864934 -0.014253 1 0 0 0 0 0 0 456959
0.002376 0.005666 0.126779 -0.378967 -1.078619 -0.878607 -0.014284 1 0 0 0 0 0 0 457959
0.002353 0.005657 0.126732 -0.635889 -1.157952 -0.858204 -0.014316 1 0 0 0 0 0 0 458968
0.002322 0.005656 0.126695 -0.549404 -1.275775 -0.982609 -0.014347 1 0 0 0 0 0 0 459959
0.002291 0.005639 0.126642 -0.545513 -1.073583 -0.783650 -0.014378 1 0 0 0 0 0 0 460968
0.002276 0.005630 0.126592 -0.738035 -1.152405 -0.797067 -0.014409 1 0 0 0 0 0 0 461959
0.002239 0.005595 0.126556 -0.483201 -0.829685 -0.978421 -0.014441 1 0 0 0 0 0 0 462967
0.002221 0.005577 0.126512 -0.685557 -1.003959 -0.887391 -0.014472 1 0 0 0 0 0 0 463964
0.002177 0.005556 0.126468 -0.375040 -0.988544 -0.855836 -0.014503 1 0 0 0 0 0 0 464968
0.002155 0.005544 0.126421 -0.619036 -1.108970 -0.818658 -0.014535 1 0 0 0 0 0 0 465973
0.002110 0.005527 0.126375 -0.335912 -1.044470 -0.819192 -0.014566 1 0 0 0 0 0 0 466960
0.002087 0.005517 0.126327 -0.593788 -1.137464 -0.795285 -0.014597 1 0 0 0 0 0 0 467975
0.002061 0.005496 0.126270 -0.573446 -0.994690 -0.662184 -0.014628 1 0 0 0 0 0 0 468960
0.002028 0.005489 0.126230 -0.481589 -1.172083 -0.850638 -0.014660 1 0 0 0 0 0 0 469981
0.001997 0.005469 0.126175 -0.488644 -1.016354 -0.684015 -0.014691 1 0 0 0 0 0 0 470978
0.001967 0.005445 0.126147 -0.505870 -0.941995 -0.999837 -0.014722 1 0 0 0 0 0 0 471975
0.001938 0.005416 0.126097 -0.502473 -0.870431 -0.744881 -0.014754 1 0 0 0 0 0 0 472978
0.001908 0.005386 0.126039 -0.499424 -0.834726 -0.608889 -0.014785 1 0 0 0 0 0 0 473974
0.001874 0.005374 0.125998 -0.430140 -1.083204 -0.804678 -0.014815 1 0 0 0 0 0 0 474946
0.001842 0.005352 0.125943 -0.450463 -0.965501 -0.640974 -0.014847 1 0 0 0 0 0 0 475975
0.001807 0.005345 0.125903 -0.398731 -1.149959 -0.807860 -0.014878 1 0 0 0 0 0 0 476975
0.001780 0.005307 0.125861 -0.503517 -0.758371 -0.781821 -0.014909 1 0 0 0 0 0 0 477958
0.001733 0.005277 0.125816 -0.238168 -0.813569 -0.746270 -0.014941 1 0 0 0 0 0 0 478977
0.001709 0.005260 0.125769 -0.511825 -1.003215 -0.707462 -0.014972 1 0 0 0 0 0 0 479980
0.001682 0.005236 0.125712 -0.501522 -0.914001 -0.566722 -0.015003 1 0 0 0 0 0 0 480973
0.001635 0.005212 0.125662 -0.225005 -0.915454 -0.633586 -0.015035 1 0 0 0 0 0 0 481975
0.001612 0.005200 0.125614 -0.496572 -1.055274 -0.646591 -0.015066 1 0 0 0 0 0 0 482975
0.001591 0.005159 0.125568 -0.560282 -0.698467 -0.675816 -0.015097 1 0 0 0 0 0 0 483973
0.001561 0.005143 0.125531 -0.441965 -0.975818 -0.790801 -0.015128 1 0 0 0 0 0 0 484976
0.001531 0.005118 0.125477 -0.431168 -0.894788 -0.582341 -0.015160 1 0 0 0 0 0 0 485975
0.001502 0.005090 0.125418 -0.429595 -0.834166 -0.475000 -0.015191 1 0 0 0 0 0 0 486975
0.001487 0.005075 0.125366 -0.614990 -1.001775 -0.546272 -0.015222 1 0 0 0 0 0 0 487973
0.001446 0.005056 0.125318 -0.283904 -0.967818 -0.594370 -0.015254 1 0 0 0 0 0 0 488978
0.001411 0.005031 0.125261 -0.324649 -0.873188 -0.471369 -0.015285 1 0 0 0 0 0 0 489976
0.001394 0.005017 0.125209 -0.551189 -1.018390 -0.526632 -0.015316 1 0 0 0 0 0 0 490965
0.001357 0.004981 0.125173 -0.317456 -0.733719 -0.717495 -0.015347 1 0 0 0 0 0 0 491975
0.001324 0.004947 0.125119 -0.340732 -0.722957 -0.512785 -0.015379 1 0 0 0 0 0 0 492976
0.001274 0.004919 0.125071 -0.110221 -0.796205 -0.541306 -0.015410 1 0 0 0 0 0 0 493977
0.001249 0.004904 0.125022 -0.405698 -0.974427 -0.541040 -0.015441 1 0 0 0 0 0 0 494975
0.001222 0.004880 0.124965 -0.408481 -0.878685 -0.412944 -0.015472 1 0 0 0 0 0 0 495974
0.001175 0.004857 0.124914 -0.138794 -0.875967 -0.483186 -0.015503 1 0 0 0 0 0 0 496976
0.001143 0.004812 0.124868 -0.298937 -0.573283 -0.527801 -0.015535 1 0 0 0 0 0 0 497974
0.001127 0.004788 0.124820 -0.519318 -0.823393 -0.512628 -0.015566 1 0 0 0 0 0 0 498974
0.001105 0.004761 0.124763 -0.458123 -0.790364 -0.376304 -0.015597 1 0 0 0 0 0 0 499972
0.001060 0.004736 0.124712 -0.153938 -0.821602 -0.443060 -0.015628 1 0 0 0 0 0 0 500975
0.001037 0.004723 0.124664 -0.408105 -0.974413 -0.459090 -0.015660 1 0 0 0 0 0 0 501975
0.001012 0.004700 0.124606 -0.390668 -0.866235 -0.335684 -0.015691 1 0 0 0 0 0 0 502974
0.000966 0.004678 0.124555 -0.111028 -0.856944 -0.406987 -0.015722 1 0 0 0 0 0 0 503965
0.000929 0.004651 0.124497 -0.191917 -0.790409 -0.301826 -0.015753 1 0 0 0 0 0 0 504962
0.000916 0.004619 0.124457 -0.511071 -0.709717 -0.516667 -0.015785 1 0 0 0 0 0 0 505969
0.000895 0.004587 0.124402 -0.440907 -0.698209 -0.341988 -0.015816 1 0 0 0 0 0 0 506963
0.000851 0.004560 0.124352 -0.126702 -0.759632 -0.382564 -0.015847 1 0 0 0 0 0 0 507975
0.000816 0.004531 0.124294 -0.189395 -0.731181 -0.265179 -0.015878 1 0 0 0 0 0 0 508972
0.000798 0.004515 0.124243 -0.425142 -0.908257 -0.326128 -0.015910 1 0 0 0 0 0 0 509973
0.000761 0.004479 0.124206 -0.198339 -0.642196 -0.514100 -0.015941 1 0 0 0 0 0 0 510974
0.000728 0.004444 0.124152 -0.225588 -0.640739 -0.308319 -0.015972 1 0 0 0 0 0 0 511973
0.000698 0.004412 0.124093 -0.251412 -0.654324 -0.199434 -0.016004 1 0 0 0 0 0 0 512976
0.000656 0.004366 0.124053 -0.082354 -0.485950 -0.434319 -0.016035 1 0 0 0 0 0 0 513974
0.000634 0.004343 0.124007 -0.338370 -0.747188 -0.381183 -0.016066 1 0 0 0 0 0 0 514974
0.000590 0.004320 0.123961 -0.063137 -0.780372 -0.353507 -0.016097 1 0 0 0 0 0 0 515972
0.000574 0.004290 0.123925 -0.389357 -0.680965 -0.475703 -0.016128 1 0 0 0 0 0 0 516961
0.000552 0.004259 0.123871 -0.343740 -0.656186 -0.254029 -0.016159 1 0 0 0 0 0 0 517966
0.000507 0.004233 0.123822 -0.043953 -0.710525 -0.275714 -0.016190 1 0 0 0 0 0 0 518957
0.000491 0.004201 0.123785 -0.369766 -0.636791 -0.426888 -0.016222 1 0 0 0 0 0 0 519964
0.000469 0.004169 0.123731 -0.325703 -0.626471 -0.216331 -0.016256 1 0 0 0 0 0 0 521042
0.000438 0.004157 0.123691 -0.209687 -0.883816 -0.367942 -0.016286 1 0 0 0 0 0 0 522023
0.000415 0.004118 0.123648 -0.282270 -0.540178 -0.328396 -0.016318 1 0 0 0 0 0 0 523038
0.000370 0.004087 0.123602 -0.003656 -0.616744 -0.284836 -0.016349 1 0 0 0 0 0 0 524024
0.000353 0.004053 0.123566 -0.335213 -0.573035 -0.400356 -0.016378 1 0 0 0 0 0 0 524958
0.000336 0.004002 0.123524 -0.367244 -0.342021 -0.324256 -0.016409 1 0 0 0 0 0 0 525965
0.000309 0.003981 0.123488 -0.224333 -0.696906 -0.392226 -0.016440 1 0 0 0 0 0 0 526955
0.000287 0.003936 0.123446 -0.277433 -0.425120 -0.308819 -0.016472 1 0 0 0 0 0 0 527966
0.000262 0.003900 0.123422 -0.243449 -0.496819 -0.524524 -0.016503 1 0 0 0 0 0 0 528957
0.000236 0.003866 0.123372 -0.216730 -0.528218 -0.212671 -0.016534 1 0 0 0 0 0 0 529966
0.000209 0.003835 0.123345 -0.200754 -0.564732 -0.465959 -0.016565 1 0 0 0 0 0 0 530956
0.000188 0.003786 0.123306 -0.261681 -0.320797 -0.327866 -0.016597 1 0 0 0 0 0 0 531966
0.000158 0.003765 0.123271 -0.153042 -0.664009 -0.363873 -0.016628 1 0 0 0 0 0 0 532956
0.000135 0.003721 0.123230 -0.225640 -0.387107 -0.266771 -0.016659 1 0 0 0 0 0 0 533964
0.000109 0.003685 0.123205 -0.200986 -0.455352 -0.478070 -0.016690 1 0 0 0 0 0 0 534957
0.000083 0.003652 0.123156 -0.179655 -0.486109 -0.164074 -0.016722 1 0 0 0 0 0 0 535966
0.000056 0.003621 0.123128 -0.165510 -0.521079 -0.416934 -0.016753 1 0 0 0 0 0 0 536957
0.000048 0.003586 0.123099 -0.408823 -0.471409 -0.406402 -0.016785 1 0 0 0 0 0 0 537970
0.000017 0.003540 0.123069 -0.122913 -0.305091 -0.394818 -0.016816 1 0 0 0 0 0 0 538974
0.000007 0.003498 0.123039 -0.367605 -0.333324 -0.379645 -0.016847 1 0 0 0 0 0 0 539976
-0.000012 0.003463 0.123018 -0.276902 -0.417288 -0.504115 -0.016878 1 0 0 0 0 0 0 540949
-0.000021 0.003445 0.122980 -0.388562 -0.638350 -0.276595 -0.016910 1 0 0 0 0 0 0 541970
-0.000053 0.003407 0.122947 -0.099011 -0.400330 -0.315941 -0.016941 1 0 0 0 0 0 0 542975
-0.000082 0.003374 0.122925 -0.094203 -0.433113 -0.466909 -0.016972 1 0 0 0 0 0 0 543971
-0.000092 0.003338 0.122898 -0.356358 -0.397679 -0.397565 -0.017003 1 0 0 0 0 0 0 544970
-0.000110 0.003306 0.122878 -0.262208 -0.434255 -0.491513 -0.017035 1 0 0 0 0 0 0 545974
-0.000127 0.003257 0.122841 -0.263208 -0.198504 -0.270068 -0.017066 1 0 0 0 0 0 0 546974
-0.000149 0.003218 0.122819 -0.193611 -0.306129 -0.424349 -0.017097 1 0 0 0 0 0 0 547972
-0.000155 0.003179 0.122791 -0.402333 -0.315242 -0.365672 -0.017128 1 0 0 0 0 0 0 548974
-0.000176 0.003164 0.122760 -0.207154 -0.613544 -0.316762 -0.017160 1 0 0 0 0 0 0 549973
-0.000201 0.003142 0.122739 -0.147721 -0.555017 -0.439795 -0.017191 1 0 0 0 0 0 0 550973
-0.000208 0.003112 0.122712 -0.372253 -0.438554 -0.360775 -0.017222 1 0 0 0 0 0 0 551980
-0.000224 0.003083 0.122692 -0.258385 -0.430776 -0.451045 -0.017253 1 0 0 0 0 0 0 552947
-0.000241 0.003035 0.122655 -0.249901 -0.173476 -0.227369 -0.017285 1 0 0 0 0 0 0 553975
-0.000249 0.003012 0.122642 -0.354257 -0.461426 -0.512530 -0.017315 1 0 0 0 0 0 0 554947
-0.000280 0.002971 0.122618 -0.059552 -0.259650 -0.388268 -0.017347 1 0 0 0 0 0 0 555971
-0.000290 0.002932 0.122589 -0.303509 -0.249754 -0.313856 -0.017378 1 0 0 0 0 0 0 556974
-0.000309 0.002898 0.122569 -0.213144 -0.312472 -0.414956 -0.017410 1 0 0 0 0 0 0 557976
-0.000299 0.002877 0.122552 -0.575926 -0.476438 -0.458439 -0.017441 1 0 0 0 0 0 0 558974
-0.000308 0.002852 0.122536 -0.371252 -0.440765 -0.475882 -0.017472 1 0 0 0 0 0 0 559973
-0.000325 0.002825 0.122521 -0.227456 -0.408112 -0.480365 -0.017503 1 0 0 0 0 0 0 560974
-0.000329 0.002793 0.122495 -0.401429 -0.325414 -0.345142 -0.017534 1 0 0 0 0 0 0 561944
-0.000344 0.002763 0.122476 -0.261622 -0.336636 -0.414077 -0.017565 1 0 0 0 0 0 0 562941
-0.000370 0.002751 0.122449 -0.094128 -0.583274 -0.301535 -0.017597 1 0 0 0 0 0 0 563973
-0.000378 0.002727 0.122419 -0.321157 -0.432081 -0.255504 -0.017628 1 0 0 0 0 0 0 564974
-0.000395 0.002701 0.122398 -0.214510 -0.387049 -0.368842 -0.017660 1 0 0 0 0 0 0 565972
-0.000417 0.002673 0.122381 -0.136440 -0.363405 -0.419721 -0.017691 1 0 0 0 0 0 0 566971
-0.000423 0.002641 0.122355 -0.344864 -0.286321 -0.302141 -0.017722 1 0 0 0 0 0 0 567963
-0.000439 0.002610 0.122336 -0.222498 -0.299986 -0.377242 -0.017753 1 0 0 0 0 0 0 568944
-0.000447 0.002595 0.122329 -0.314000 -0.499209 -0.546058 -0.017784 1 0 0 0 0 0 0 569942
-0.000446 0.002569 0.122306 -0.450351 -0.364350 -0.353159 -0.017816 1 0 0 0 0 0 0 570971
-0.000458 0.002541 0.122288 -0.276098 -0.332881 -0.389974 -0.017846 1 0 0 0 0 0 0 571942
-0.000478 0.002513 0.122272 -0.161916 -0.317211 -0.411401 -0.017878 1 0 0 0 0 0 0 572973
-0.000482 0.002481 0.122246 -0.351886 -0.244529 -0.283139 -0.017910 1 0 0 0 0 0 0 573972
-0.000485 0.002465 0.122237 -0.398168 -0.450948 -0.487577 -0.017941 1 0 0 0 0 0 0 574970
-0.000499 0.002442 0.122224 -0.239398 -0.386231 -0.451958 -0.017972 1 0 0 0 0 0 0 575972
-0.000520 0.002417 0.122209 -0.138663 -0.334492 -0.426582 -0.018003 1 0 0 0 0 0 0 576973
-0.000511 0.002400 0.122194 -0.513480 -0.432815 -0.413136 -0.018034 1 0 0 0 0 0 0 577968
-0.000520 0.002377 0.122178 -0.318115 -0.364759 -0.407128 -0.018065 1 0 0 0 0 0 0 578958
-0.000544 0.002369 0.122152 -0.107111 -0.555972 -0.257016 -0.018097 1 0 0 0 0 0 0 579964
-0.000569 0.002351 0.122133 -0.057501 -0.436935 -0.330321 -0.018128 1 0 0 0 0 0 0 580974
-0.000595 0.002328 0.122116 -0.035369 -0.352077 -0.366529 -0.018160 1 0 0 0 0 0 0 581972
-0.000608 0.002317 0.122110 -0.198894 -0.493934 -0.512019 -0.018191 1 0 0 0 0 0 0 582972
-0.000608 0.002292 0.122088 -0.374076 -0.330876 -0.308753 -0.018221 1 0 0 0 0 0 0 583952
-0.000622 0.002266 0.122070 -0.219555 -0.284929 -0.341546 -0.018253 1 0 0 0 0 0 0 584971
-0.000629 0.002253 0.122063 -0.292356 -0.451891 -0.495421 -0.018285 1 0 0 0 0 0 0 585973
-0.000646 0.002232 0.122051 -0.167219 -0.363549 -0.430214 -0.018316 1 0 0 0 0 0 0 586971
-0.000649 0.002203 0.122027 -0.337843 -0.238309 -0.258765 -0.018347 1 0 0 0 0 0 0 587970
-0.000650 0.002189 0.122018 -0.372232 -0.415769 -0.447611 -0.018378 1 0 0 0 0 0 0 588973
-0.000664 0.002167 0.122005 -0.208127 -0.337388 -0.405076 -0.018410 1 0 0 0 0 0 0 589969
-0.000671 0.002157 0.122000 -0.281614 -0.468526 -0.511519 -0.018440 1 0 0 0 0 0 0 590955
-0.000669 0.002133 0.121978 -0.410164 -0.299664 -0.292710 -0.018472 1 0 0 0 0 0 0 591956
-0.000668 0.002121 0.121971 -0.409087 -0.440141 -0.454386 -0.018503 1 0 0 0 0 0 0 592963
-0.000681 0.002100 0.121958 -0.225910 -0.342164 -0.400960 -0.018534 1 0 0 0 0 0 0 593954
-0.000688 0.002091 0.121953 -0.289577 -0.463272 -0.503665 -0.018566 1 0 0 0 0 0 0 594964
-0.000685 0.002067 0.121931 -0.413226 -0.289601 -0.283263 -0.018597 1 0 0 0 0 0 0 595955
-0.000684 0.002055 0.121924 -0.409630 -0.427386 -0.444557 -0.018628 1 0 0 0 0 0 0 596963
-0.000697 0.002035 0.121911 -0.225336 -0.328241 -0.390778 -0.018659 1 0 0 0 0 0 0 597953
-0.000703 0.002025 0.121906 -0.288270 -0.448555 -0.493529 -0.018691 1 0 0 0 0 0 0 598964
-0.000701 0.002001 0.121885 -0.411637 -0.274710 -0.272847 -0.018722 1 0 0 0 0 0 0 599954
-0.000699 0.001989 0.121877 -0.407818 -0.412096 -0.434280 -0.018753 1 0 0 0 0 0 0 600963
-0.000712 0.001969 0.121864 -0.223542 -0.312933 -0.380297 -0.018784 1 0 0 0 0 0 0 601954
-0.000732 0.001945 0.121849 -0.109747 -0.243763 -0.347972 -0.018816 1 0 0 0 0 0 0 602963
-0.000723 0.001929 0.121834 -0.476381 -0.332145 -0.333708 -0.018847 1 0 0 0 0 0 0 603954
-0.000731 0.001906 0.121819 -0.278349 -0.259800 -0.325456 -0.018878 1 0 0 0 0 0 0 604963
-0.000736 0.001895 0.121813 -0.314436 -0.397732 -0.455279 -0.018909 1 0 0 0 0 0 0 605954
-0.000751 0.001876 0.121801 -0.170196 -0.294527 -0.379237 -0.018941 1 0 0 0 0 0 0 606964
-0.000740 0.001861 0.121787 -0.507142 -0.350908 -0.339035 -0.018972 1 0 0 0 0 0 0 607965
-0.000748 0.001840 0.121771 -0.292984 -0.261309 -0.320332 -0.019003 1 0 0 0 0 0 0 608959
-0.000752 0.001829 0.121766 -0.320702 -0.390368 -0.446578 -0.019035 1 0 0 0 0 0 0 609972
-0.000767 0.001810 0.121754 -0.172378 -0.282864 -0.369005 -0.019065 1 0 0 0 0 0 0 610959
-0.000775 0.001800 0.121750 -0.254689 -0.397957 -0.462950 -0.019097 1 0 0 0 0 0 0 611958
-0.000792 0.001781 0.121738 -0.135813 -0.283265 -0.372761 -0.019128 1 0 0 0 0 0 0 612968
-0.000800 0.001772 0.121734 -0.232928 -0.394678 -0.462267 -0.019159 1 0 0 0 0 0 0 613957
-0.000799 0.001748 0.121712 -0.373959 -0.217292 -0.235901 -0.019191 1 0 0 0 0 0 0 614976
-0.000798 0.001737 0.121705 -0.378502 -0.351737 -0.396049 -0.019222 1 0 0 0 0 0 0 615974
-0.000811 0.001717 0.121692 -0.198977 -0.251796 -0.340627 -0.019253 1 0 0 0 0 0 0 616972
-0.000818 0.001707 0.121687 -0.263511 -0.370694 -0.443712 -0.019285 1 0 0 0 0 0 0 617977
-0.000839 0.001706 0.121665 -0.063913 -0.499024 -0.212068 -0.019316 1 0 0 0 0 0 0 618970
-0.000851 0.001706 0.121657 -0.183122 -0.520698 -0.379262 -0.019347 1 0 0 0 0 0 0 619969
-0.000869 0.001692 0.121644 -0.089530 -0.338010 -0.326926 -0.019378 1 0 0 0 0 0 0 620972
-0.000879 0.001684 0.121639 -0.199679 -0.412699 -0.431343 -0.019410 1 0 0 0 0 0 0 621969
-0.000878 0.001662 0.121617 -0.347626 -0.216997 -0.209976 -0.019441 1 0 0 0 0 0 0 622977
-0.000877 0.001651 0.121609 -0.355306 -0.341716 -0.372082 -0.019471 1 0 0 0 0 0 0 623943
-0.000877 0.001646 0.121607 -0.353458 -0.425569 -0.453409 -0.019504 1 0 0 0 0 0 0 624978
-0.000890 0.001629 0.121595 -0.176632 -0.281246 -0.348285 -0.019534 1 0 0 0 0 0 0 625965
-0.000897 0.001621 0.121592 -0.242587 -0.375918 -0.432157 -0.019566 1 0 0 0 0 0 0 626969
-0.000900 0.001616 0.121590 -0.291548 -0.439685 -0.474098 -0.019597 1 0 0 0 0 0 0 627970
-0.000915 0.001600 0.121579 -0.142276 -0.285124 -0.353869 -0.019628 1 0 0 0 0 0 0 628970
-0.000922 0.001592 0.121576 -0.222063 -0.374589 -0.432432 -0.019660 1 0 0 0 0 0 0 629971
-0.000926 0.001588 0.121574 -0.277918 -0.435751 -0.472484 -0.019690 1 0 0 0 0 0 0 630940
-0.000928 0.001586 0.121574 -0.307817 -0.468188 -0.488270 -0.019722 1 0 0 0 0 0 0 631969
-0.000942 0.001571 0.121563 -0.147597 -0.296694 -0.357611 -0.019753 1 0 0 0 0 0 0 632971
-0.000949 0.001564 0.121560 -0.221614 -0.377456 -0.432532 -0.019784 1 0 0 0 0 0 0 633967
-0.000953 0.001560 0.121558 -0.274571 -0.434335 -0.471344 -0.019816 1 0 0 0 0 0 0 634971
-0.000968 0.001544 0.121548 -0.127429 -0.276472 -0.349687 -0.019847 1 0 0 0 0 0 0 635968
-0.000975 0.001536 0.121544 -0.208064 -0.364065 -0.427984 -0.019878 1 0 0 0 0 0 0 636971
-0.000979 0.001532 0.121543 -0.264318 -0.424302 -0.467949 -0.019909 1 0 0 0 0 0 0 637940
-0.000981 0.001530 0.121542 -0.294429 -0.456263 -0.483694 -0.019941 1 0 0 0 0 0 0 638965
-0.000982 0.001529 0.121542 -0.309932 -0.472695 -0.489825 -0.019972 1 0 0 0 0 0 0 639971
-0.000982 0.001529 0.121542 -0.317974 -0.481268 -0.492485 -0.020003 1 0 0 0 0 0 0 640971
-0.000996 0.001514 0.121532 -0.146744 -0.297892 -0.356796 -0.020034 1 0 0 0 0 0 0 641968
-0.001003 0.001507 0.121528 -0.215033 -0.372518 -0.430185 -0.020066 1 0 0 0 0 0 0 642968
-0.001006 0.001504 0.121527 -0.265081 -0.426288 -0.468422 -0.020096 1 0 0 0 0 0 0 643940
-0.001008 0.001502 0.121526 -0.292045 -0.454996 -0.483526 -0.020127 1 0 0 0 0 0 0 644941
-0.001008 0.001501 0.121526 -0.306001 -0.469827 -0.489457 -0.020159 1 0 0 0 0 0 0 645968
-0.001009 0.001500 0.121526 -0.313258 -0.477594 -0.492022 -0.020191 1 0 0 0 0 0 0 646969
-0.001009 0.001500 0.121526 -0.317137 -0.481835 -0.493428 -0.020222 1 0 0 0 0 0 0 647967
-0.001009 0.001500 0.121526 -0.319330 -0.484352 -0.494427 -0.020254 1 0 0 0 0 0 0 648982
-0.001009 0.001500 0.121526 -0.320677 -0.485962 -0.495261 -0.020285 1 0 0 0 0 0 0 649969
-0.001009 0.001500 0.121526 -0.321595 -0.487154 -0.496055 -0.020316 1 0 0 0 0 0 0 650977
-0.001009 0.001500 0.121526 -0.322308 -0.488132 -0.496827 -0.020347 1 0 0 0 0 0 0 651979
-0.001009 0.001500 0.121526 -0.322906 -0.488990 -0.497598 -0.020379 1 0 0 0 0 0 0 652981
-0.001009 0.001500 0.121526 -0.323450 -0.489790 -0.498353 -0.020410 1 0 0 0 0 0 0 653979
-0.001009 0.001500 0.121526 -0.323987 -0.490571 -0.499132 -0.020441 1 0 0 0 0 0 0 654983
-0.001009 0.001500 0.121526 -0.324480 -0.491330 -0.499885 -0.020472 1 0 0 0 0 0 0 655977
-0.001009 0.001500 0.121526 -0.324985 -0.492092 -0.500656 -0.020504 1 0 0 0 0 0 0 656980
-0.001009 0.001500 0.121526 -0.325491 -0.492838 -0.501411 -0.020535 1 0 0 0 0 0 0 657977
-0.001015 0.001518 0.121515 -0.254207 -0.734992 -0.357999 -0.020566 1 0 0 0 0 0 0 658979
-0.001017 0.001527 0.121511 -0.281216 -0.645266 -0.434783 -0.020597 1 0 0 0 0 0 0 659961
-0.001019 0.001532 0.121510 -0.301584 -0.579246 -0.474847 -0.020628 1 0 0 0 0 0 0 660970
-0.001020 0.001534 0.121510 -0.312818 -0.544305 -0.490635 -0.020660 1 0 0 0 0 0 0 661976
-0.001020 0.001535 0.121510 -0.318782 -0.526911 -0.496788 -0.020691 1 0 0 0 0 0 0 662967
-0.001020 0.001536 0.121509 -0.322050 -0.518570 -0.499436 -0.020722 1 0 0 0 0 0 0 663977
-0.001020 0.001536 0.121509 -0.323961 -0.514812 -0.500921 -0.020755 1 0 0 0 0 0 0 665040
-0.001020 0.001536 0.121509 -0.325150 -0.513283 -0.501889 -0.020787 1 0 0 0 0 0 0 666033
-0.001020 0.001536 0.121509 -0.325990 -0.512891 -0.502727 -0.020817 1 0 0 0 0 0 0 667018
-0.001020 0.001536 0.121509 -0.326661 -0.513097 -0.503512 -0.020849 1 0 0 0 0 0 0 668032
-0.001020 0.001536 0.121509 -0.327188 -0.513522 -0.504221 -0.020878 1 0 0 0 0 0 0 668954
-0.001020 0.001536 0.121509 -0.327725 -0.514146 -0.504979 -0.020909 1 0 0 0 0 0 0 669961
-0.001020 0.001536 0.121509 -0.328242 -0.514836 -0.505735 -0.020940 1 0 0 0 0 0 0 670952
-0.001020 0.001536 0.121509 -0.328746 -0.515582 -0.506491 -0.020972 1 0 0 0 0 0 0 671961
-0.001020 0.001536 0.121509 -0.329236 -0.516330 -0.507245 -0.021003 1 0 0 0 0 0 0 672952
-0.001020 0.001536 0.121509 -0.329737 -0.517080 -0.508001 -0.021034 1 0 0 0 0 0 0 673960
-0.001020 0.001536 0.121509 -0.330217 -0.517850 -0.508762 -0.021066 1 0 0 0 0 0 0 674961
-0.001020 0.001536 0.121509 -0.330713 -0.518608 -0.509504 -0.021096 1 0 0 0 0 0 0 675952
-0.001020 0.001536 0.121509 -0.331208 -0.519383 -0.510265 -0.021128 1 0 0 0 0 0 0 676961
-0.001020 0.001536 0.121509 -0.331682 -0.520147 -0.511019 -0.021159 1 0 0 0 0 0 0 677952
-0.001020 0.001536 0.121509 -0.332186 -0.520919 -0.511774 -0.021190 1 0 0 0 0 0 0 678960
-0.001020 0.001536 0.121509 -0.332673 -0.521681 -0.512522 -0.021221 1 0 0 0 0 0 0 679952
-0.001020 0.001536 0.121509 -0.333156 -0.522459 -0.513290 -0.021253 1 0 0 0 0 0 0 680961
-0.001020 0.001536 0.121509 -0.333651 -0.523217 -0.514032 -0.021284 1 0 0 0 0 0 0 681951
-0.001020 0.001536 0.121509 -0.334150 -0.523981 -0.514799 -0.021316 1 0 0 0 0 0 0 682960
-0.001020 0.001536 0.121509 -0.334637 -0.524759 -0.515549 -0.021347 1 0 0 0 0 0 0 683961
-0.001020 0.001536 0.121509 -0.335118 -0.525535 -0.516313 -0.021378 1 0 0 0 0 0 0 684966
-0.001020 0.001536 0.121509 -0.335614 -0.526295 -0.517056 -0.021409 1 0 0 0 0 0 0 685958
-0.001020 0.001536 0.121509 -0.336114 -0.527073 -0.517817 -0.021440 1 0 0 0 0 0 0 686959
-0.001020 0.001536 0.121509 -0.336600 -0.527838 -0.518571 -0.021472 1 0 0 0 0 0 0 687966
-0.001020 0.001536 0.121509 -0.337076 -0.528607 -0.519330 -0.021503 1 0 0 0 0 0 0 688964
-0.001020 0.001536 0.121509 -0.337582 -0.529381 -0.520087 -0.021535 1 0 0 0 0 0 0 689974
-0.001020 0.001536 0.121509 -0.338073 -0.530133 -0.520844 -0.021566 1 0 0 0 0 0 0 690969
-0.001020 0.001536 0.121509 -0.338548 -0.530913 -0.521597 -0.021597 1 0 0 0 0 0 0 691967
-0.001020 0.001536 0.121509 -0.339049 -0.531681 -0.522347 -0.021628 1 0 0 0 0 0 0 692969
-0.001020 0.001536 0.121509 -0.339540 -0.532450 -0.523102 -0.021660 1 0 0 0 0 0 0 693970
-0.001020 0.001536 0.121509 -0.340030 -0.533217 -0.523856 -0.021691 1 0 0 0 0 0 0 694969
-0.001020 0.001536 0.121509 -0.340508 -0.533988 -0.524617 -0.021722 1 0 0 0 0 0 0 695969
-0.001020 0.001536 0.121509 -0.341008 -0.534754 -0.525366 -0.021753 1 0 0 0 0 0 0 696969
-0.001020 0.001536 0.121509 -0.341502 -0.535527 -0.526125 -0.021785 1 0 0 0 0 0 0 697975
-0.001020 0.001536 0.121509 -0.341968 -0.536261 -0.526867 -0.021815 1 0 0 0 0 0 0 698942
-0.001020 0.001536 0.121509 -0.342464 -0.537036 -0.527610 -0.021846 1 0 0 0 0 0 0 699941
-0.001020 0.001536 0.121509 -0.342956 -0.537806 -0.528365 -0.021877 1 0 0 0 0 0 0 700943
-0.001020 0.001536 0.121509 -0.343457 -0.538592 -0.529137 -0.021909 1 0 0 0 0 0 0 701966
-0.001020 0.001536 0.121509 -0.343936 -0.539364 -0.529898 -0.021941 1 0 0 0 0 0 0 702967
-0.001020 0.001536 0.121509 -0.344435 -0.540128 -0.530645 -0.021972 1 0 0 0 0 0 0 703964
-0.001020 0.001536 0.121509 -0.344928 -0.540899 -0.531403 -0.022003 1 0 0 0 0 0 0 704969
-0.001020 0.001536 0.121509 -0.345417 -0.541666 -0.532176 -0.022034 1 0 0 0 0 0 0 705967
-0.001020 0.001536 0.121509 -0.345893 -0.542412 -0.532891 -0.022065 1 0 0 0 0 0 0 706938
-0.001020 0.001536 0.121509 -0.346398 -0.543204 -0.533668 -0.022097 1 0 0 0 0 0 0 707969
-0.001020 0.001536 0.121509 -0.346889 -0.543974 -0.534424 -0.022128 1 0 0 0 0 0 0 708971
-0.001020 0.001536 0.121509 -0.347365 -0.544741 -0.535181 -0.022159 1 0 0 0 0 0 0 709966
-0.001020 0.001536 0.121509 -0.347865 -0.545507 -0.535930 -0.022191 1 0 0 0 0 0 0 710966
-0.001020 0.001536 0.121509 -0.348343 -0.546254 -0.536664 -0.022221 1 0 0 0 0 0 0 711939
-0.001020 0.001536 0.121509 -0.348847 -0.547044 -0.537440 -0.022253 1 0 0 0 0 0 0 712968
-0.001020 0.001536 0.121509 -0.349324 -0.547813 -0.538199 -0.022284 1 0 0 0 0 0 0 713965
-0.001026 0.001555 0.121499 -0.277940 -0.790332 -0.394361 -0.022316 1 0 0 0 0 0 0 714965
-0.001028 0.001564 0.121495 -0.304861 -0.700983 -0.471105 -0.022347 1 0 0 0 0 0 0 715967
-0.001030 0.001568 0.121494 -0.325171 -0.635145 -0.511154 -0.022378 1 0 0 0 0 0 0 716970
-0.001030 0.001570 0.121493 -0.336362 -0.600287 -0.526926 -0.022409 1 0 0 0 0 0 0 717966
-0.001031 0.001572 0.121493 -0.342313 -0.582958 -0.533062 -0.022441 1 0 0 0 0 0 0 718967
-0.001031 0.001572 0.121493 -0.345564 -0.574647 -0.535714 -0.022472 1 0 0 0 0 0 0 719966
-0.001031 0.001573 0.121493 -0.347440 -0.570858 -0.537118 -0.022503 1 0 0 0 0 0 0 720969
-0.001031 0.001573 0.121493 -0.348612 -0.569357 -0.538103 -0.022534 1 0 0 0 0 0 0 721966
-0.001031 0.001573 0.121493 -0.349458 -0.569018 -0.538928 -0.022566 1 0 0 0 0 0 0 722967
-0.001031 0.001573 0.121493 -0.350114 -0.569213 -0.539690 -0.022597 1 0 0 0 0 0 0 723954
-0.001044 0.001559 0.121482 -0.174787 -0.381191 -0.402968 -0.022631 1 0 0 0 0 0 0 725045
-0.001051 0.001552 0.121479 -0.240857 -0.453466 -0.475957 -0.022662 1 0 0 0 0 0 0 726038
-0.001054 0.001548 0.121478 -0.289794 -0.506062 -0.514065 -0.022693 1 0 0 0 0 0 0 727041
-0.001056 0.001546 0.121477 -0.316187 -0.534186 -0.529080 -0.022724 1 0 0 0 0 0 0 728035
-0.001057 0.001546 0.121477 -0.329848 -0.548720 -0.534966 -0.022756 1 0 0 0 0 0 0 729045
-0.001063 0.001563 0.121466 -0.265052 -0.798131 -0.392744 -0.022786 1 0 0 0 0 0 0 730011
-0.001066 0.001572 0.121462 -0.295229 -0.712332 -0.470144 -0.022818 1 0 0 0 0 0 0 731043
-0.001067 0.001577 0.121461 -0.317167 -0.648267 -0.510392 -0.022849 1 0 0 0 0 0 0 732038
-0.001068 0.001579 0.121461 -0.329131 -0.614293 -0.526211 -0.022880 1 0 0 0 0 0 0 733014
-0.001068 0.001580 0.121460 -0.335495 -0.597420 -0.532373 -0.022912 1 0 0 0 0 0 0 734035
-0.001068 0.001581 0.121460 -0.338939 -0.589328 -0.535020 -0.022943 1 0 0 0 0 0 0 735036
-0.001074 0.001599 0.121449 -0.269052 -0.827355 -0.391508 -0.022973 1 0 0 0 0 0 0 736009
-0.001077 0.001608 0.121446 -0.296613 -0.736005 -0.468539 -0.023005 1 0 0 0 0 0 0 737013
-0.001078 0.001613 0.121444 -0.317247 -0.669188 -0.508680 -0.023037 1 0 0 0 0 0 0 738039
-0.001079 0.001615 0.121444 -0.328563 -0.633859 -0.524472 -0.023068 1 0 0 0 0 0 0 739034
-0.001079 0.001616 0.121444 -0.334590 -0.616284 -0.530585 -0.023099 1 0 0 0 0 0 0 740017
-0.001079 0.001617 0.121444 -0.337868 -0.607874 -0.533228 -0.023130 1 0 0 0 0 0 0 741032
-0.001092 0.001603 0.121433 -0.163812 -0.415388 -0.396970 -0.023162 1 0 0 0 0 0 0 742034
-0.001104 0.001614 0.121419 -0.158584 -0.727099 -0.325113 -0.023192 1 0 0 0 0 0 0 743019
-0.001111 0.001620 0.121414 -0.234074 -0.688776 -0.439396 -0.023224 1 0 0 0 0 0 0 744032
-0.001114 0.001623 0.121412 -0.280343 -0.649889 -0.493761 -0.023255 1 0 0 0 0 0 0 745018
-0.001115 0.001624 0.121411 -0.304715 -0.628620 -0.514644 -0.023286 1 0 0 0 0 0 0 746032
-0.001116 0.001625 0.121411 -0.317285 -0.618063 -0.522537 -0.023317 1 0 0 0 0 0 0 747017
-0.001116 0.001625 0.121411 -0.323847 -0.613146 -0.525789 -0.023349 1 0 0 0 0 0 0 748035
-0.001117 0.001626 0.121411 -0.327337 -0.611051 -0.527364 -0.023380 1 0 0 0 0 0 0 749017
-0.001117 0.001626 0.121411 -0.329313 -0.610425 -0.528397 -0.023411 1 0 0 0 0 0 0 750031
-0.001117 0.001626 0.121411 -0.330523 -0.610502 -0.529201 -0.023442 1 0 0 0 0 0 0 751015
-0.001122 0.001644 0.121400 -0.259591 -0.852593 -0.384786 -0.023474 1 0 0 0 0 0 0 752030
-0.001125 0.001653 0.121396 -0.286427 -0.763430 -0.461591 -0.023503 1 0 0 0 0 0 0 752950
-0.001139 0.001643 0.121385 -0.130823 -0.509076 -0.363930 -0.023534 1 0 0 0 0 0 0 753959
-0.001147 0.001639 0.121381 -0.207269 -0.545846 -0.451919 -0.023565 1 0 0 0 0 0 0 754950
-0.001150 0.001636 0.121379 -0.261525 -0.580391 -0.495355 -0.023597 1 0 0 0 0 0 0 755958
-0.001152 0.001635 0.121379 -0.290591 -0.599441 -0.512225 -0.023628 1 0 0 0 0 0 0 756949
-0.001153 0.001635 0.121379 -0.305574 -0.609449 -0.518700 -0.023659 1 0 0 0 0 0 0 757958
-0.001154 0.001634 0.121379 -0.313310 -0.614841 -0.521425 -0.023690 1 0 0 0 0 0 0 758958
-0.001154 0.001634 0.121379 -0.317393 -0.617932 -0.522824 -0.023721 1 0 0 0 0 0 0 759949
-0.001154 0.001634 0.121379 -0.319664 -0.619877 -0.523771 -0.023753 1 0 0 0 0 0 0 760959
-0.001154 0.001634 0.121379 -0.321000 -0.621266 -0.524535 -0.023784 1 0 0 0 0 0 0 761949
-0.001154 0.001634 0.121379 -0.321898 -0.622374 -0.525265 -0.023815 1 0 0 0 0 0 0 762958
-0.001154 0.001634 0.121379 -0.322542 -0.623312 -0.525965 -0.023846 1 0 0 0 0 0 0 763949
-0.001167 0.001620 0.121368 -0.147214 -0.435537 -0.388756 -0.023878 1 0 0 0 0 0 0 764959
-0.001174 0.001613 0.121365 -0.212905 -0.507839 -0.461708 -0.023909 1 0 0 0 0 0 0 765948
-0.001177 0.001609 0.121363 -0.261635 -0.560439 -0.499778 -0.023941 1 0 0 0 0 0 0 766961
-0.001179 0.001608 0.121363 -0.287922 -0.588565 -0.514753 -0.023972 1 0 0 0 0 0 0 767961
-0.001180 0.001607 0.121363 -0.301482 -0.603118 -0.520554 -0.024003 1 0 0 0 0 0 0 768969
-0.001180 0.001606 0.121363 -0.308503 -0.610773 -0.523034 -0.024034 1 0 0 0 0 0 0 769957
-0.001180 0.001606 0.121363 -0.312233 -0.615003 -0.524356 -0.024066 1 0 0 0 0 0 0 770966
-0.001180 0.001606 0.121363 -0.314306 -0.617499 -0.525256 -0.024097 1 0 0 0 0 0 0 771956
-0.001194 0.001592 0.121352 -0.139723 -0.430536 -0.387938 -0.024128 1 0 0 0 0 0 0 772970
-0.001200 0.001585 0.121349 -0.205679 -0.503113 -0.460964 -0.024159 1 0 0 0 0 0 0 773938
-0.001204 0.001582 0.121347 -0.254551 -0.555863 -0.499057 -0.024190 1 0 0 0 0 0 0 774953
-0.001205 0.001580 0.121347 -0.280881 -0.584054 -0.514049 -0.024222 1 0 0 0 0 0 0 775965
-0.001206 0.001579 0.121347 -0.294473 -0.598639 -0.519848 -0.024253 1 0 0 0 0 0 0 776968
-0.001206 0.001578 0.121347 -0.301501 -0.606304 -0.522323 -0.024284 1 0 0 0 0 0 0 777964
-0.001207 0.001578 0.121347 -0.305234 -0.610521 -0.523634 -0.024316 1 0 0 0 0 0 0 778966
-0.001207 0.001578 0.121347 -0.307296 -0.613020 -0.524527 -0.024347 1 0 0 0 0 0 0 779965
-0.001207 0.001578 0.121347 -0.308518 -0.614657 -0.525276 -0.024378 1 0 0 0 0 0 0 780967
-0.001207 0.001578 0.121347 -0.309337 -0.615888 -0.525981 -0.024410 1 0 0 0 0 0 0 781968
-0.001220 0.001564 0.121336 -0.134154 -0.428275 -0.388404 -0.024441 1 0 0 0 0 0 0 782966
-0.001227 0.001557 0.121333 -0.199697 -0.500460 -0.461472 -0.024472 1 0 0 0 0 0 0 783967
-0.001230 0.001554 0.121332 -0.248331 -0.552964 -0.499544 -0.024502 1 0 0 0 0 0 0 784937
-0.001232 0.001552 0.121331 -0.274574 -0.581056 -0.514541 -0.024534 1 0 0 0 0 0 0 785965
-0.001232 0.001551 0.121331 -0.288103 -0.595574 -0.520332 -0.024566 1 0 0 0 0 0 0 786965
-0.001233 0.001550 0.121331 -0.295108 -0.603202 -0.522807 -0.024597 1 0 0 0 0 0 0 787967
-0.001233 0.001550 0.121331 -0.298801 -0.607403 -0.524104 -0.024628 1 0 0 0 0 0 0 788966
-0.001246 0.001536 0.121321 -0.125102 -0.421308 -0.386567 -0.024659 1 0 0 0 0 0 0 789965
-0.001253 0.001529 0.121317 -0.191299 -0.494148 -0.459762 -0.024691 1 0 0 0 0 0 0 790963
-0.001256 0.001526 0.121316 -0.240252 -0.546995 -0.497906 -0.024722 1 0 0 0 0 0 0 791965
-0.001258 0.001524 0.121315 -0.266633 -0.575236 -0.512893 -0.024753 1 0 0 0 0 0 0 792961
-0.001259 0.001523 0.121315 -0.280246 -0.589812 -0.518684 -0.024784 1 0 0 0 0 0 0 793960
-0.001259 0.001523 0.121315 -0.287261 -0.597479 -0.521146 -0.024816 1 0 0 0 0 0 0 794966
-0.001273 0.001508 0.121305 -0.115285 -0.413177 -0.383861 -0.024847 1 0 0 0 0 0 0 795963
-0.001279 0.001501 0.121301 -0.182232 -0.486774 -0.457241 -0.024878 1 0 0 0 0 0 0 796956
-0.001283 0.001498 0.121300 -0.231572 -0.540013 -0.495466 -0.024909 1 0 0 0 0 0 0 797966
-0.001284 0.001496 0.121299 -0.258121 -0.568445 -0.510476 -0.024941 1 0 0 0 0 0 0 798965
-0.001285 0.001495 0.121299 -0.271823 -0.583100 -0.516270 -0.024972 1 0 0 0 0 0 0 799965
-0.001299 0.001480 0.121289 -0.103257 -0.402362 -0.379992 -0.025003 1 0 0 0 0 0 0 800966
-0.001306 0.001473 0.121285 -0.171817 -0.477645 -0.453845 -0.025034 1 0 0 0 0 0 0 801964
-0.001309 0.001470 0.121284 -0.221956 -0.531691 -0.492230 -0.025066 1 0 0 0 0 0 0 802963
-0.001311 0.001468 0.121283 -0.248903 -0.560522 -0.507294 -0.025097 1 0 0 0 0 0 0 803962
-0.001312 0.001467 0.121283 -0.262789 -0.575387 -0.513108 -0.025128 1 0 0 0 0 0 0 804966
-0.001325 0.001453 0.121273 -0.094380 -0.394793 -0.376673 -0.025159 1 0 0 0 0 0 0 805965
-0.001332 0.001445 0.121269 -0.162912 -0.470044 -0.450566 -0.025190 1 0 0 0 0 0 0 806952
-0.001335 0.001442 0.121268 -0.213035 -0.524076 -0.488983 -0.025222 1 0 0 0 0 0 0 807960
-0.001350 0.001426 0.121257 -0.064481 -0.364581 -0.365033 -0.025253 1 0 0 0 0 0 0 808958
-0.001358 0.001418 0.121253 -0.143078 -0.450396 -0.443517 -0.025284 1 0 0 0 0 0 0 809965
-0.001361 0.001414 0.121252 -0.198245 -0.509673 -0.483552 -0.025316 1 0 0 0 0 0 0 810964
-0.001363 0.001412 0.121252 -0.227731 -0.541096 -0.499176 -0.025347 1 0 0 0 0 0 0 811964
-0.001377 0.001397 0.121241 -0.067447 -0.369014 -0.365985 -0.025378 1 0 0 0 0 0 0 812951
-0.001384 0.001390 0.121237 -0.139863 -0.448312 -0.441257 -0.025409 1 0 0 0 0 0 0 813958
-0.001401 0.001372 0.121226 -0.016558 -0.316173 -0.340875 -0.025440 1 0 0 0 0 0 0 814959
-0.001409 0.001363 0.121222 -0.109088 -0.416816 -0.428888 -0.025472 1 0 0 0 0 0 0 815963
-0.001414 0.001359 0.121220 -0.171397 -0.483600 -0.472372 -0.025503 1 0 0 0 0 0 0 816965
-0.001429 0.001343 0.121209 -0.029202 -0.330673 -0.349772 -0.025534 1 0 0 0 0 0 0 817965
-0.001436 0.001335 0.121205 -0.110683 -0.419452 -0.429045 -0.025565 1 0 0 0 0 0 0 818953
-0.001440 0.001331 0.121204 -0.167255 -0.480183 -0.469361 -0.025596 1 0 0 0 0 0 0 819949
-0.001455 0.001315 0.121193 -0.022256 -0.324331 -0.345488 -0.025628 1 0 0 0 0 0 0 820957
-0.001463 0.001307 0.121189 -0.102209 -0.411536 -0.424433 -0.025659 1 0 0 0 0 0 0 821947
-0.001467 0.001303 0.121188 -0.158037 -0.471479 -0.464650 -0.025690 1 0 0 0 0 0 0 822956
-0.001482 0.001287 0.121177 -0.012713 -0.315305 -0.340586 -0.025721 1 0 0 0 0 0 0 823947
-0.001489 0.001279 0.121173 -0.092418 -0.402250 -0.419589 -0.025753 1 0 0 0 0 0 0 824967
-0.001506 0.001261 0.121162 0.026737 -0.274720 -0.320443 -0.025810 1 0 0 0 0 0 0 826799
-0.001514 0.001252 0.121157 -0.067402 -0.377105 -0.409256 -0.025847 1 0 0 0 0 0 0 827958
-0.001532 0.001233 0.121146 0.044485 -0.256874 -0.313001 -0.025878 1 0 0 0 0 0 0 828947
-0.001540 0.001224 0.121141 -0.053279 -0.362968 -0.403026 -0.025909 1 0 0 0 0 0 0 829956
-0.001558 0.001206 0.121130 0.056699 -0.244712 -0.307108 -0.025940 1 0 0 0 0 0 0 830947
-0.001567 0.001196 0.121125 -0.041929 -0.351698 -0.397356 -0.025972 1 0 0 0 0 0 0 831955
-0.001571 0.001192 0.121124 -0.107258 -0.421596 -0.441646 -0.026003 1 0 0 0 0 0 0 832947
-0.001586 0.001176 0.121113 0.032975 -0.270689 -0.318454 -0.026034 1 0 0 0 0 0 0 833956
-0.001594 0.001167 0.121109 -0.048860 -0.359849 -0.398174 -0.026065 1 0 0 0 0 0 0 834942
-0.001611 0.001149 0.121097 0.069111 -0.233186 -0.298266 -0.026097 1 0 0 0 0 0 0 835960
-0.001619 0.001141 0.121093 -0.025268 -0.335747 -0.387326 -0.026128 1 0 0 0 0 0 0 836949
-0.001624 0.001136 0.121092 -0.088457 -0.403438 -0.431212 -0.026160 1 0 0 0 0 0 0 837969
-0.001639 0.001120 0.121081 0.052676 -0.251592 -0.307584 -0.026191 1 0 0 0 0 0 0 838971
-0.001646 0.001112 0.121077 -0.028483 -0.340051 -0.387377 -0.026222 1 0 0 0 0 0 0 839964
-0.001650 0.001108 0.121076 -0.084861 -0.400569 -0.427900 -0.026253 1 0 0 0 0 0 0 840956
-0.001665 0.001092 0.121065 0.059640 -0.245205 -0.302929 -0.026284 1 0 0 0 0 0 0 841955
-0.001673 0.001084 0.121061 -0.019735 -0.331818 -0.382364 -0.026315 1 0 0 0 0 0 0 842946
-0.001690 0.001066 0.121049 0.099261 -0.204120 -0.281957 -0.026347 1 0 0 0 0 0 0 843969
-0.001698 0.001057 0.121045 0.005699 -0.305838 -0.371159 -0.026378 1 0 0 0 0 0 0 844968
-0.001715 0.001039 0.121033 0.117327 -0.185873 -0.274132 -0.026409 1 0 0 0 0 0 0 845962
-0.001724 0.001030 0.121029 0.020151 -0.291365 -0.364643 -0.026441 1 0 0 0 0 0 0 846964
-0.001728 0.001025 0.121027 -0.044417 -0.360489 -0.409049 -0.026472 1 0 0 0 0 0 0 847961
-0.001744 0.001009 0.121016 0.095717 -0.209647 -0.285021 -0.026503 1 0 0 0 0 0 0 848965
-0.001751 0.001001 0.121012 0.014467 -0.298199 -0.365100 -0.026534 1 0 0 0 0 0 0 849940
-0.001768 0.000983 0.121000 0.132292 -0.171681 -0.264495 -0.026565 1 0 0 0 0 0 0 850944
-0.001777 0.000974 0.120996 0.038446 -0.273709 -0.353981 -0.026597 1 0 0 0 0 0 0 851965
-0.001781 0.000969 0.120995 -0.024436 -0.341079 -0.398031 -0.026628 1 0 0 0 0 0 0 852969
-0.001796 0.000953 0.120984 0.116397 -0.189523 -0.273578 -0.026659 1 0 0 0 0 0 0 853967
-0.001804 0.000945 0.120980 0.035699 -0.277510 -0.353742 -0.026691 1 0 0 0 0 0 0 854963
-0.001820 0.000927 0.120968 0.153651 -0.150867 -0.252904 -0.026722 1 0 0 0 0 0 0 855962
-0.001829 0.000918 0.120964 0.060079 -0.252591 -0.342497 -0.026753 1 0 0 0 0 0 0 856964
-0.001833 0.000914 0.120963 -0.002644 -0.319822 -0.386591 -0.026784 1 0 0 0 0 0 0 857963
-0.001848 0.000898 0.120951 0.138086 -0.168341 -0.261885 -0.026816 1 0 0 0 0 0 0 858965
-0.001856 0.000890 0.120948 0.057553 -0.256172 -0.342161 -0.026847 1 0 0 0 0 0 0 859963
-0.001873 0.000872 0.120936 0.175455 -0.129577 -0.241099 -0.026878 1 0 0 0 0 0 0 860965
-0.001881 0.000863 0.120932 0.082059 -0.231134 -0.330824 -0.026909 1 0 0 0 0 0 0 861962
-0.001885 0.000859 0.120930 0.019425 -0.298245 -0.374972 -0.026941 1 0 0 0 0 0 0 862960
-0.001901 0.000842 0.120919 0.160057 -0.146869 -0.249990 -0.026972 1 0 0 0 0 0 0 863955
-0.001908 0.000834 0.120915 0.079673 -0.234537 -0.330399 -0.027003 1 0 0 0 0 0 0 864963
-0.001925 0.000816 0.120903 0.197508 -0.108033 -0.229099 -0.027034 1 0 0 0 0 0 0 865962
-0.001933 0.000808 0.120899 0.104266 -0.209408 -0.318968 -0.027066 1 0 0 0 0 0 0 866966
-0.001938 0.000803 0.120898 0.041740 -0.276434 -0.363176 -0.027097 1 0 0 0 0 0 0 867961
-0.001953 0.000787 0.120886 0.182260 -0.125159 -0.237926 -0.027128 1 0 0 0 0 0 0 868963
-0.001960 0.000779 0.120883 0.102038 -0.212657 -0.318446 -0.027159 1 0 0 0 0 0 0 869963
-0.001977 0.000761 0.120871 0.219795 -0.086213 -0.216928 -0.027191 1 0 0 0 0 0 0 870962
-0.001986 0.000752 0.120866 0.126737 -0.187426 -0.306917 -0.027222 1 0 0 0 0 0 0 871962
-0.002003 0.000734 0.120854 0.237792 -0.068017 -0.208705 -0.027253 1 0 0 0 0 0 0 872963
-0.002011 0.000725 0.120850 0.141444 -0.172661 -0.299966 -0.027284 1 0 0 0 0 0 0 873962
-0.002029 0.000706 0.120838 0.250777 -0.055029 -0.202067 -0.027316 1 0 0 0 0 0 0 874961
-0.002037 0.000697 0.120834 0.153648 -0.160465 -0.293551 -0.027347 1 0 0 0 0 0 0 875961
-0.002055 0.000679 0.120822 0.262529 -0.043317 -0.195576 -0.027378 1 0 0 0 0 0 0 876964
-0.002063 0.000670 0.120818 0.165284 -0.148876 -0.287153 -0.027409 1 0 0 0 0 0 0 877959
-0.002081 0.000651 0.120805 0.274007 -0.031873 -0.189094 -0.027440 1 0 0 0 0 0 0 878949
-0.002089 0.000642 0.120801 0.176790 -0.137406 -0.280730 -0.027472 1 0 0 0 0 0 0 879954
-0.002107 0.000624 0.120789 0.285451 -0.020471 -0.182562 -0.027503 1 0 0 0 0 0 0 880964
-0.002116 0.000614 0.120785 0.188321 -0.125913 -0.274285 -0.027534 1 0 0 0 0 0 0 881963
-0.002133 0.000596 0.120773 0.296933 -0.009024 -0.175994 -0.027566 1 0 0 0 0 0 0 882965
-0.002142 0.000587 0.120769 0.199866 -0.114402 -0.267785 -0.027597 1 0 0 0 0 0 0 883962
-0.002159 0.000568 0.120756 0.308450 0.002461 -0.169392 -0.027628 1 0 0 0 0 0 0 884964
-0.002168 0.000559 0.120752 0.211473 -0.102824 -0.261253 -0.027659 1 0 0 0 0 0 0 885960
-0.002185 0.000541 0.120740 0.320016 0.013999 -0.162752 -0.027691 1 0 0 0 0 0 0 886961
-0.002194 0.000532 0.120736 0.223119 -0.091205 -0.254671 -0.027722 1 0 0 0 0 0 0 887961
-0.002211 0.000513 0.120724 0.331617 0.025588 -0.156067 -0.027753 1 0 0 0 0 0 0 888963
-0.002219 0.000504 0.120719 0.234802 -0.079542 -0.248053 -0.027784 1 0 0 0 0 0 0 889952
-0.002237 0.000486 0.120707 0.343285 0.037224 -0.149350 -0.027815 1 0 0 0 0 0 0 890946
-0.002245 0.000477 0.120703 0.246550 -0.067812 -0.241403 -0.027846 1 0 0 0 0 0 0 891941
-0.002263 0.000458 0.120691 0.354977 0.048892 -0.142592 -0.027878 1 0 0 0 0 0 0 892954
-0.002271 0.000449 0.120686 0.258332 -0.056035 -0.234712 -0.027909 1 0 0 0 0 0 0 893945
-0.002276 0.000444 0.120685 0.194168 -0.124754 -0.279746 -0.027940 1 0 0 0 0 0 0 894953
-0.002291 0.000428 0.120674 0.332808 0.024602 -0.152969 -0.027971 1 0 0 0 0 0 0 895944
-0.002298 0.000420 0.120670 0.253001 -0.062473 -0.234340 -0.028003 1 0 0 0 0 0 0 896954
-0.002302 0.000416 0.120668 0.197465 -0.122113 -0.275498 -0.028034 1 0 0 0 0 0 0 897945
-0.002304 0.000414 0.120668 0.167943 -0.153611 -0.291336 -0.028065 1 0 0 0 0 0 0 898953
-0.002318 0.000400 0.120657 0.325437 0.015728 -0.153061 -0.028096 1 0 0 0 0 0 0 899944
-0.002325 0.000392 0.120653 0.255409 -0.061124 -0.230424 -0.028128 1 0 0 0 0 0 0 900949
-0.002329 0.000389 0.120652 0.204813 -0.115640 -0.270180 -0.028159 1 0 0 0 0 0 0 901953
-0.002343 0.000373 0.120641 0.350167 0.040677 -0.141240 -0.028190 1 0 0 0 0 0 0 902944
-0.002351 0.000365 0.120637 0.273946 -0.042715 -0.222060 -0.028222 1 0 0 0 0 0 0 903953
-0.002354 0.000361 0.120636 0.220215 -0.100497 -0.263030 -0.028252 1 0 0 0 0 0 0 904944
-0.002356 0.000359 0.120635 0.191595 -0.131039 -0.278800 -0.028284 1 0 0 0 0 0 0 905953
-0.002357 0.000358 0.120635 0.177086 -0.146548 -0.284635 -0.028315 1 0 0 0 0 0 0 906944
-0.002358 0.000358 0.120635 0.169857 -0.154407 -0.286880 -0.028347 1 0 0 0 0 0 0 907953
-0.002371 0.000344 0.120624 0.338646 0.026740 -0.143440 -0.028378 1 0 0 0 0 0 0 908960
-0.002377 0.000337 0.120620 0.274544 -0.043950 -0.219205 -0.028410 1 0 0 0 0 0 0 909974
-0.002381 0.000333 0.120619 0.226935 -0.095388 -0.258395 -0.028440 1 0 0 0 0 0 0 910931
-0.002382 0.000332 0.120619 0.201393 -0.122747 -0.273528 -0.028471 1 0 0 0 0 0 0 911945
-0.002396 0.000317 0.120608 0.360703 0.048440 -0.134558 -0.028503 1 0 0 0 0 0 0 912959
-0.002403 0.000310 0.120604 0.291888 -0.027160 -0.211988 -0.028534 1 0 0 0 0 0 0 913954
-0.002406 0.000306 0.120603 0.241941 -0.081033 -0.251776 -0.028566 1 0 0 0 0 0 0 914966
-0.002408 0.000304 0.120602 0.215214 -0.109613 -0.267108 -0.028597 1 0 0 0 0 0 0 915963
-0.002409 0.000303 0.120602 0.201667 -0.124117 -0.272777 -0.028628 1 0 0 0 0 0 0 916963
-0.002409 0.000303 0.120602 0.194930 -0.131459 -0.274950 -0.028658 1 0 0 0 0 0 0 917931
-0.002410 0.000303 0.120602 0.191652 -0.135216 -0.275925 -0.028691 1 0 0 0 0 0 0 918961
-0.002410 0.000302 0.120602 0.190108 -0.137168 -0.276455 -0.028722 1 0 0 0 0 0 0 919960
-0.002423 0.000289 0.120591 0.361653 0.046838 -0.132085 -0.028753 1 0 0 0 0 0 0 920963
-0.002429 0.000282 0.120587 0.299132 -0.022223 -0.207741 -0.028784 1 0 0 0 0 0 0 921960
-0.002432 0.000278 0.120586 0.252361 -0.072820 -0.246897 -0.028816 1 0 0 0 0 0 0 922968
-0.002434 0.000277 0.120586 0.227216 -0.099762 -0.261997 -0.028846 1 0 0 0 0 0 0 923933
-0.002435 0.000276 0.120585 0.214477 -0.113449 -0.267599 -0.028878 1 0 0 0 0 0 0 924967
-0.002435 0.000275 0.120585 0.208155 -0.120384 -0.269750 -0.028909 1 0 0 0 0 0 0 925967
-0.002436 0.000275 0.120585 0.205087 -0.123910 -0.270681 -0.028941 1 0 0 0 0 0 0 926962
-0.002436 0.000275 0.120585 0.203643 -0.125742 -0.271206 -0.028972 1 0 0 0 0 0 0 927961
-0.002436 0.000275 0.120585 0.203033 -0.126728 -0.271572 -0.029003 1 0 0 0 0 0 0 928961
-0.002436 0.000275 0.120585 0.202836 -0.127287 -0.271890 -0.029033 1 0 0 0 0 0 0 929930
-0.002436 0.000275 0.120585 0.202845 -0.127639 -0.272194 -0.029065 1 0 0 0 0 0 0 930960
-0.002436 0.000275 0.120585 0.202964 -0.127879 -0.272495 -0.029097 1 0 0 0 0 0 0 931960
-0.002436 0.000275 0.120585 0.203134 -0.128067 -0.272784 -0.029128 1 0 0 0 0 0 0 932961
-0.002436 0.000275 0.120585 0.203323 -0.128234 -0.273076 -0.029159 1 0 0 0 0 0 0 933960
-0.002436 0.000275 0.120585 0.203523 -0.128391 -0.273382 -0.029191 1 0 0 0 0 0 0 934961
-0.002436 0.000275 0.120585 0.203747 -0.128521 -0.273670 -0.029222 1 0 0 0 0 0 0 935960
-0.002436 0.000275 0.120585 0.203949 -0.128675 -0.273956 -0.029253 1 0 0 0 0 0 0 936961
-0.002436 0.000275 0.120585 0.204165 -0.128814 -0.274248 -0.029284 1 0 0 0 0 0 0 937960
-0.002436 0.000275 0.120585 0.204395 -0.128954 -0.274546 -0.029315 1 0 0 0 0 0 0 938958
-0.002436 0.000275 0.120585 0.204599 -0.129078 -0.274840 -0.029347 1 0 0 0 0 0 0 939960
-0.002436 0.000275 0.120585 0.204819 -0.129225 -0.275127 -0.029378 1 0 0 0 0 0 0 940961
-0.002436 0.000275 0.120585 0.205037 -0.129364 -0.275419 -0.029409 1 0 0 0 0 0 0 941961
-0.002436 0.000275 0.120585 0.205267 -0.129504 -0.275717 -0.029440 1 0 0 0 0 0 0 942960
-0.002436 0.000275 0.120585 0.205471 -0.129628 -0.276011 -0.029472 1 0 0 0 0 0 0 943960
-0.002436 0.000275 0.120585 0.205690 -0.129775 -0.276297 -0.029503 1 0 0 0 0 0 0 944961
-0.002436 0.000275 0.120585 0.205920 -0.129916 -0.276595 -0.029534 1 0 0 0 0 0 0 945959
-0.002436 0.000275 0.120585 0.206127 -0.130051 -0.276881 -0.029565 1 0 0 0 0 0 0 946958
-0.002436 0.000275 0.120585 0.206341 -0.130177 -0.277181 -0.029597 1 0 0 0 0 0 0 947960
-0.002436 0.000275 0.120585 0.206561 -0.130324 -0.277466 -0.029628 1 0 0 0 0 0 0 948956
-0.002436 0.000275 0.120585 0.206789 -0.130464 -0.277762 -0.029659 1 0 0 0 0 0 0 949947
-0.002436 0.000275 0.120585 0.206998 -0.130600 -0.278051 -0.029690 1 0 0 0 0 0 0 950954
-0.002436 0.000275 0.120585 0.207212 -0.130727 -0.278351 -0.029722 1 0 0 0 0 0 0 951958
-0.002436 0.000275 0.120585 0.207446 -0.130878 -0.278645 -0.029753 1 0 0 0 0 0 0 952962
-0.002436 0.000275 0.120585 0.207653 -0.131013 -0.278930 -0.029784 1 0 0 0 0 0 0 953959
-0.002436 0.000275 0.120585 0.207861 -0.131159 -0.279229 -0.029815 1 0 0 0 0 0 0 954959
-0.002436 0.000275 0.120585 0.208084 -0.131279 -0.279524 -0.029847 1 0 0 0 0 0 0 955964
-0.002436 0.000275 0.120585 0.208317 -0.131428 -0.279815 -0.029878 1 0 0 0 0 0 0 956961
-0.002436 0.000275 0.120585 0.208524 -0.131564 -0.280102 -0.029909 1 0 0 0 0 0 0 957961
-0.002436 0.000275 0.120585 0.208738 -0.131699 -0.280390 -0.029940 1 0 0 0 0 0 0 958947
-0.002436 0.000275 0.120585 0.208967 -0.131830 -0.280699 -0.029972 1 0 0 0 0 0 0 959959
-0.002436 0.000275 0.120585 0.209174 -0.131973 -0.280976 -0.030003 1 0 0 0 0 0 0 960945
-0.002436 0.000275 0.120585 0.209393 -0.132112 -0.281270 -0.030034 1 0 0 0 0 0 0 961953
-0.002436 0.000275 0.120585 0.209609 -0.132248 -0.281559 -0.030065 1 0 0 0 0 0 0 962944
-0.002436 0.000275 0.120585 0.209837 -0.132378 -0.281867 -0.030096 1 0 0 0 0 0 0 963952
-0.002436 0.000275 0.120585 0.210045 -0.132522 -0.282146 -0.030127 1 0 0 0 0 0 0 964943
-0.002436 0.000275 0.120585 0.210264 -0.132662 -0.282440 -0.030159 1 0 0 0 0 0 0 965952
-0.002436 0.000275 0.120585 0.210480 -0.132798 -0.282730 -0.030190 1 0 0 0 0 0 0 966943
-0.002436 0.000275 0.120585 0.210708 -0.132928 -0.283038 -0.030221 1 0 0 0 0 0 0 967952
-0.002436 0.000275 0.120585 0.210917 -0.133072 -0.283316 -0.030252 1 0 0 0 0 0 0 968943
-0.002436 0.000275 0.120585 0.211136 -0.133211 -0.283610 -0.030284 1 0 0 0 0 0 0 969951
-0.002436 0.000275 0.120585 0.211364 -0.133351 -0.283906 -0.030315 1 0 0 0 0 0 0 970943
-0.002436 0.000275 0.120585 0.211572 -0.133487 -0.284196 -0.030346 1 0 0 0 0 0 0 971950
-0.002436 0.000275 0.120585 0.211776 -0.133620 -0.284499 -0.030377 1 0 0 0 0 0 0 972943
-0.002436 0.000275 0.120585 0.212006 -0.133761 -0.284782 -0.030409 1 0 0 0 0 0 0 973951
-0.002436 0.000275 0.120585 0.212234 -0.133900 -0.285077 -0.030440 1 0 0 0 0 0 0 974942
-0.002436 0.000275 0.120585 0.212442 -0.134036 -0.285364 -0.030471 1 0 0 0 0 0 0 975943
-0.002436 0.000275 0.120585 0.212657 -0.134163 -0.285665 -0.030503 1 0 0 0 0 0 0 976951
-0.002436 0.000275 0.120585 0.212876 -0.134309 -0.285949 -0.030534 1 0 0 0 0 0 0 977942
-0.002436 0.000275 0.120585 0.213108 -0.134452 -0.286251 -0.030565 1 0 0 0 0 0 0 978953
-0.002436 0.000275 0.120585 0.213316 -0.134587 -0.286538 -0.030597 1 0 0 0 0 0 0 979952
-0.002436 0.000275 0.120585 0.213531 -0.134714 -0.286839 -0.030628 1 0 0 0 0 0 0 980961
-0.002436 0.000275 0.120585 0.213763 -0.134863 -0.287131 -0.030659 1 0 0 0 0 0 0 981957
-0.002436 0.000275 0.120585 0.213967 -0.134998 -0.287413 -0.030690 1 0 0 0 0 0 0 982944
-0.002436 0.000275 0.120585 0.214187 -0.135137 -0.287709 -0.030722 1 0 0 0 0 0 0 983958
-0.002436 0.000275 0.120585 0.214413 -0.135265 -0.288013 -0.030753 1 0 0 0 0 0 0 984953
-0.002436 0.000275 0.120585 0.214625 -0.135412 -0.288298 -0.030784 1 0 0 0 0 0 0 985964
-0.002436 0.000275 0.120585 0.214835 -0.135545 -0.288579 -0.030815 1 0 0 0 0 0 0 986930
-0.002436 0.000275 0.120585 0.215059 -0.135687 -0.288880 -0.030847 1 0 0 0 0 0 0 987960
-0.002436 0.000275 0.120585 0.215286 -0.135816 -0.289186 -0.030878 1 0 0 0 0 0 0 988960
-0.002436 0.000275 0.120585 0.215496 -0.135961 -0.289467 -0.030909 1 0 0 0 0 0 0 989959
-0.002436 0.000275 0.120585 0.215712 -0.136099 -0.289758 -0.030940 1 0 0 0 0 0 0 990958
-0.002436 0.000275 0.120585 0.215942 -0.136239 -0.290057 -0.030972 1 0 0 0 0 0 0 991959
-0.002436 0.000275 0.120585 0.216137 -0.136371 -0.290356 -0.031003 1 0 0 0 0 0 0 992954
-0.002436 0.000275 0.120585 0.216367 -0.136512 -0.290640 -0.031034 1 0 0 0 0 0 0 993966
-0.002436 0.000275 0.120585 0.216584 -0.136649 -0.290929 -0.031065 1 0 0 0 0 0 0 994960
-0.002436 0.000275 0.120585 0.216814 -0.136790 -0.291229 -0.031097 1 0 0 0 0 0 0 995962
-0.002436 0.000275 0.120585 0.217021 -0.136925 -0.291515 -0.031128 1 0 0 0 0 0 0 996960
-0.002436 0.000275 0.120585 0.217234 -0.137050 -0.291813 -0.031159 1 0 0 0 0 0 0 997958
-0.002436 0.000275 0.120585 0.217455 -0.137198 -0.292100 -0.031190 1 0 0 0 0 0 0 998958
-0.002436 0.000275 0.120585 0.217684 -0.137339 -0.292398 -0.031222 1 0 0 0 0 0 0 999956
-0.002436 0.000275 0.120585 0.217892 -0.137474 -0.292685 -0.031253 1 0 0 0 0 0 1 959
-0.002436 0.000275 0.120585 0.218106 -0.137600 -0.292984 -0.031284 1 0 0 0 0 0 1 1958
-0.002436 0.000275 0.120585 0.218338 -0.137750 -0.293277 -0.031315 1 0 0 0 0 0 1 2958
-0.002436 0.000275 0.120585 0.218546 -0.137886 -0.293563 -0.031347 1 0 0 0 0 0 1 3958
-0.002436 0.000275 0.120585 0.218763 -0.138024 -0.293856 -0.031378 1 0 0 0 0 0 1 4960
-0.002436 0.000275 0.120585 0.218977 -0.138150 -0.294154 -0.031409 1 0 0 0 0 0 1 5958
-0.002436 0.000275 0.120585 0.219210 -0.138300 -0.294447 -0.031440 1 0 0 0 0 0 1 6958
-0.002436 0.000275 0.120585 0.219417 -0.138436 -0.294734 -0.031472 1 0 0 0 0 0 1 7957
-0.002436 0.000275 0.120585 0.219635 -0.138574 -0.295026 -0.031503 1 0 0 0 0 0 1 8960
-0.002436 0.000275 0.120585 0.219861 -0.138702 -0.295331 -0.031534 1 0 0 0 0 0 1 9959
-0.002436 0.000275 0.120585 0.220071 -0.138847 -0.295613 -0.031565 1 0 0 0 0 0 1 10959
-0.002436 0.000275 0.120585 0.220288 -0.138986 -0.295904 -0.031597 1 0 0 0 0 0 1 11958
-0.002436 0.000275 0.120585 0.220498 -0.139132 -0.296203 -0.031628 1 0 0 0 0 0 1 12959
-0.002436 0.000275 0.120585 0.220731 -0.139253 -0.296502 -0.031659 1 0 0 0 0 0 1 13957
-0.002436 0.000275 0.120585 0.220942 -0.139397 -0.296783 -0.031690 1 0 0 0 0 0 1 14957
-0.002436 0.000275 0.120585 0.221158 -0.139535 -0.297074 -0.031722 1 0 0 0 0 0 1 15955
-0.002436 0.000275 0.120585 0.221394 -0.139684 -0.297390 -0.031755 1 0 0 0 0 0 1 17037
-0.002436 0.000275 0.120585 0.221619 -0.139812 -0.297694 -0.031786 1 0 0 0 0 0 1 18030
-0.002436 0.000275 0.120585 0.221823 -0.139953 -0.297967 -0.031817 1 0 0 0 0 0 1 19002
-0.002436 0.000275 0.120585 0.222048 -0.140096 -0.298268 -0.031849 1 0 0 0 0 0 1 20037
-0.002436 0.000275 0.120585 0.222276 -0.140236 -0.298566 -0.031880 1 0 0 0 0 0 1 21032
-0.002436 0.000275 0.120585 0.222481 -0.140360 -0.298860 -0.031912 1 0 0 0 0 0 1 22033
-0.002436 0.000275 0.120585 0.222699 -0.140506 -0.299145 -0.031943 1 0 0 0 0 0 1 23029
-0.002436 0.000275 0.120585 0.222919 -0.140646 -0.299438 -0.031974 1 0 0 0 0 0 1 24034
-0.002436 0.000275 0.120585 0.223142 -0.140782 -0.299728 -0.032004 1 0 0 0 0 0 1 25003
-0.002436 0.000275 0.120585 0.223350 -0.140908 -0.300028 -0.032036 1 0 0 0 0 0 1 26025
-0.002436 0.000275 0.120585 0.223572 -0.141057 -0.300316 -0.032068 1 0 0 0 0 0 1 27032
-0.002436 0.000275 0.120585 0.223795 -0.141194 -0.300606 -0.032098 1 0 0 0 0 0 1 28003
-0.002436 0.000275 0.120585 0.224003 -0.141329 -0.300893 -0.032129 1 0 0 0 0 0 1 29004
-0.002436 0.000275 0.120585 0.224216 -0.141455 -0.301191 -0.032161 1 0 0 0 0 0 1 30002
-0.002436 0.000275 0.120585 0.224436 -0.141602 -0.301478 -0.032192 1 0 0 0 0 0 1 31001
-0.002436 0.000275 0.120585 0.224666 -0.141743 -0.301775 -0.032223 1 0 0 0 0 0 1 32000
-0.002436 0.000275 0.120585 0.224866 -0.141887 -0.302070 -0.032254 1 0 0 0 0 0 1 33002
-0.002436 0.000275 0.120585 0.225087 -0.142016 -0.302353 -0.032285 1 0 0 0 0 0 1 33991
-0.002436 0.000275 0.120585 0.225309 -0.142145 -0.302661 -0.032318 1 0 0 0 0 0 1 35024
-0.002436 0.000275 0.120585 0.225539 -0.142294 -0.302950 -0.032348 1 0 0 0 0 0 1 36009
-0.002436 0.000275 0.120585 0.225750 -0.142432 -0.303241 -0.032380 1 0 0 0 0 0 1 37025
-0.002436 0.000275 0.120585 0.225963 -0.142567 -0.303527 -0.032411 1 0 0 0 0 0 1 38007
-0.002436 0.000275 0.120585 0.226193 -0.142698 -0.303837 -0.032442 1 0 0 0 0 0 1 39022
-0.002436 0.000275 0.120585 0.226399 -0.142840 -0.304114 -0.032473 1 0 0 0 0 0 1 40006
-0.002436 0.000275 0.120585 0.226604 -0.142971 -0.304389 -0.032503 1 0 0 0 0 0 1 40950
-0.002436 0.000275 0.120585 0.226822 -0.143109 -0.304681 -0.032534 1 0 0 0 0 0 1 41950
-0.002436 0.000275 0.120585 0.227048 -0.143237 -0.304986 -0.032565 1 0 0 0 0 0 1 42949
-0.002436 0.000275 0.120585 0.227257 -0.143381 -0.305265 -0.032596 1 0 0 0 0 0 1 43940
-0.002436 0.000275 0.120585 0.227476 -0.143521 -0.305559 -0.032628 1 0 0 0 0 0 1 44949
-0.002436 0.000275 0.120585 0.227703 -0.143660 -0.305855 -0.032659 1 0 0 0 0 0 1 45940
-0.002436 0.000275 0.120585 0.227909 -0.143785 -0.306152 -0.032690 1 0 0 0 0 0 1 46949
-0.002436 0.000275 0.120585 0.228127 -0.143931 -0.306435 -0.032721 1 0 0 0 0 0 1 47940
-0.002436 0.000275 0.120585 0.228345 -0.144069 -0.306727 -0.032752 1 0 0 0 0 0 1 48940
-0.002436 0.000275 0.120585 0.228577 -0.144211 -0.307028 -0.032784 1 0 0 0 0 0 1 49949
-0.002436 0.000275 0.120585 0.228779 -0.144333 -0.307320 -0.032815 1 0 0 0 0 0 1 50940
-0.002436 0.000275 0.120585 0.229000 -0.144481 -0.307608 -0.032846 1 0 0 0 0 0 1 51948
-0.002436 0.000275 0.120585 0.229220 -0.144630 -0.307911 -0.032877 1 0 0 0 0 0 1 52940
-0.002436 0.000275 0.120585 0.229437 -0.144759 -0.308194 -0.032909 1 0 0 0 0 0 1 53949
-0.002436 0.000275 0.120585 0.229649 -0.144883 -0.308490 -0.032940 1 0 0 0 0 0 1 54939
-0.002436 0.000275 0.120585 0.229869 -0.145030 -0.308776 -0.032971 1 0 0 0 0 0 1 55939
-0.002436 0.000275 0.120585 0.230102 -0.145173 -0.309078 -0.033003 1 0 0 0 0 0 1 56951
-0.002436 0.000275 0.120585 0.230309 -0.145308 -0.309364 -0.033034 1 0 0 0 0 0 1 57949
-0.002436 0.000275 0.120585 0.230524 -0.145435 -0.309666 -0.033065 1 0 0 0 0 0 1 58958
-0.002436 0.000275 0.120585 0.230743 -0.145581 -0.309949 -0.033096 1 0 0 0 0 0 1 59947
-0.002436 0.000275 0.120585 0.230976 -0.145724 -0.310252 -0.033128 1 0 0 0 0 0 1 60962
-0.002436 0.000275 0.120585 0.231182 -0.145859 -0.310537 -0.033159 1 0 0 0 0 0 1 61956
-0.002436 0.000275 0.120585 0.231393 -0.145983 -0.310832 -0.033190 1 0 0 0 0 0 1 62945
-0.002436 0.000275 0.120585 0.231628 -0.146135 -0.311129 -0.033222 1 0 0 0 0 0 1 63957
-0.002436 0.000275 0.120585 0.231836 -0.146271 -0.311415 -0.033253 1 0 0 0 0 0 1 64955
-0.002436 0.000275 0.120585 0.232052 -0.146408 -0.311706 -0.033284 1 0 0 0 0 0 1 65954
-0.002436 0.000275 0.120585 0.232279 -0.146537 -0.312013 -0.033315 1 0 0 0 0 0 1 66957
-0.002436 0.000275 0.120585 0.232487 -0.146681 -0.312291 -0.033346 1 0 0 0 0 0 1 67946
-0.002436 0.000275 0.120585 0.232706 -0.146821 -0.312585 -0.033378 1 0 0 0 0 0 1 68957
-0.002436 0.000275 0.120585 0.232924 -0.146958 -0.312877 -0.033409 1 0 0 0 0 0 1 69956
-0.002436 0.000275 0.120585 0.233142 -0.147096 -0.313190 -0.033440 1 0 0 0 0 0 1 70957
-0.002436 0.000275 0.120585 0.233361 -0.147234 -0.313467 -0.033472 1 0 0 0 0 0 1 71961
-0.002436 0.000275 0.120585 0.233578 -0.147371 -0.313757 -0.033503 1 0 0 0 0 0 1 72960
-0.002436 0.000275 0.120585 0.233795 -0.147508 -0.314049 -0.033534 1 0 0 0 0 0 1 73957
-0.002436 0.000275 0.120585 0.234025 -0.147648 -0.314347 -0.033565 1 0 0 0 0 0 1 74955
-0.002436 0.000275 0.120585 0.234227 -0.147771 -0.314638 -0.033596 1 0 0 0 0 0 1 75946
-0.002436 0.000275 0.120585 0.234449 -0.147919 -0.314927 -0.033628 1 0 0 0 0 0 1 76957
-0.002436 0.000275 0.120585 0.234674 -0.148058 -0.315219 -0.033658 1 0 0 0 0 0 1 77934
-0.002436 0.000275 0.120585 0.234879 -0.148192 -0.315503 -0.033689 1 0 0 0 0 0 1 78926
-0.002436 0.000275 0.120585 0.235099 -0.148321 -0.315811 -0.033722 1 0 0 0 0 0 1 79956
-0.002436 0.000275 0.120585 0.235320 -0.148469 -0.316098 -0.033753 1 0 0 0 0 0 1 80957
-0.002436 0.000275 0.120585 0.235550 -0.148610 -0.316395 -0.033784 1 0 0 0 0 0 1 81954
-0.002436 0.000275 0.120585 0.235751 -0.148741 -0.316674 -0.033814 1 0 0 0 0 0 1 82926
-0.002436 0.000275 0.120585 0.235964 -0.148867 -0.316973 -0.033846 1 0 0 0 0 0 1 83926
-0.002436 0.000275 0.120585 0.236191 -0.149019 -0.317268 -0.033878 1 0 0 0 0 0 1 84956
-0.002436 0.000275 0.120585 0.236415 -0.149156 -0.317557 -0.033908 1 0 0 0 0 0 1 85924
-0.002436 0.000275 0.120585 0.236626 -0.149293 -0.317850 -0.033940 1 0 0 0 0 0 1 86943
-0.002436 0.000275 0.120585 0.236842 -0.149421 -0.318152 -0.033972 1 0 0 0 0 0 1 87955
-0.002436 0.000275 0.120585 0.237075 -0.149571 -0.318445 -0.034003 1 0 0 0 0 0 1 88957
-0.002436 0.000275 0.120585 0.237283 -0.149707 -0.318732 -0.034034 1 0 0 0 0 0 1 89957
-0.002436 0.000275 0.120585 0.237493 -0.149841 -0.319015 -0.034064 1 0 0 0 0 0 1 90926
-0.002436 0.000275 0.120585 0.237717 -0.149982 -0.319335 -0.034097 1 0 0 0 0 0 1 91955
-0.002436 0.000275 0.120585 0.237934 -0.150119 -0.319610 -0.034128 1 0 0 0 0 0 1 92953
-0.002436 0.000275 0.120585 0.238152 -0.150257 -0.319902 -0.034159 1 0 0 0 0 0 1 93955
-0.002436 0.000275 0.120585 0.238370 -0.150395 -0.320194 -0.034190 1 0 0 0 0 0 1 94955
-0.002436 0.000275 0.120585 0.238597 -0.150523 -0.320499 -0.034222 1 0 0 0 0 0 1 95955
-0.002436 0.000275 0.120585 0.238807 -0.150669 -0.320781 -0.034253 1 0 0 0 0 0 1 96956
-0.002436 0.000275 0.120585 0.239024 -0.150807 -0.321072 -0.034284 1 0 0 0 0 0 1 97956
-0.002436 0.000275 0.120585 0.239241 -0.150944 -0.321363 -0.034315 1 0 0 0 0 0 1 98951
-0.002436 0.000275 0.120585 0.239465 -0.151071 -0.321666 -0.034346 1 0 0 0 0 0 1 99942
-0.002436 0.000275 0.120585 0.239679 -0.151218 -0.321951 -0.034378 1 0 0 0 0 0 1 100955
-0.002436 0.000275 0.120585 0.239896 -0.151357 -0.322243 -0.034409 1 0 0 0 0 0 1 101956
-0.002436 0.000275 0.120585 0.240125 -0.151497 -0.322541 -0.034440 1 0 0 0 0 0 1 102955
-0.002436 0.000275 0.120585 0.240333 -0.151632 -0.322829 -0.034472 1 0 0 0 0 0 1 103958
-0.002436 0.000275 0.120585 0.240540 -0.151754 -0.323119 -0.034502 1 0 0 0 0 0 1 104926
-0.002436 0.000275 0.120585 0.240767 -0.151905 -0.323414 -0.034534 1 0 0 0 0 0 1 105955
-0.002436 0.000275 0.120585 0.240997 -0.152047 -0.323712 -0.034565 1 0 0 0 0 0 1 106956
-0.002436 0.000275 0.120585 0.241204 -0.152181 -0.323998 -0.034596 1 0 0 0 0 0 1 107952
-0.002436 0.000275 0.120585 0.241418 -0.152308 -0.324298 -0.034628 1 0 0 0 0 0 1 108955
-0.002436 0.000275 0.120585 0.241650 -0.152458 -0.324590 -0.034659 1 0 0 0 0 0 1 109954
-0.002436 0.000275 0.120585 0.241855 -0.152592 -0.324873 -0.034690 1 0 0 0 0 0 1 110942
-0.002436 0.000275 0.120585 0.242065 -0.152739 -0.325173 -0.034721 1 0 0 0 0 0 1 111947
-0.002436 0.000275 0.120585 0.242299 -0.152866 -0.325484 -0.034754 1 0 0 0 0 0 1 113007
-0.002436 0.000275 0.120585 0.242535 -0.153017 -0.325780 -0.034786 1 0 0 0 0 0 1 114020
-0.002436 0.000275 0.120585 0.242740 -0.153151 -0.326062 -0.034817 1 0 0 0 0 0 1 115004
-0.002436 0.000275 0.120585 0.242960 -0.153290 -0.326359 -0.034849 1 0 0 0 0 0 1 116019
-0.002436 0.000275 0.120585 0.243171 -0.153414 -0.326653 -0.034879 1 0 0 0 0 0 1 117004
-0.002436 0.000275 0.120585 0.243407 -0.153566 -0.326950 -0.034911 1 0 0 0 0 0 1 118018
-0.002436 0.000275 0.120585 0.243611 -0.153700 -0.327233 -0.034942 1 0 0 0 0 0 1 119004
-0.002436 0.000275 0.120585 0.243858 -0.153857 -0.327565 -0.034977 1 0 0 0 0 0 1 120143
-0.002436 0.000275 0.120585 0.244059 -0.153970 -0.327836 -0.035005 1 0 0 0 0 0 1 121025
-0.002436 0.000275 0.120585 0.244268 -0.154114 -0.328116 -0.035036 1 0 0 0 0 0 1 122021
-0.002436 0.000275 0.120585 0.244482 -0.154250 -0.328403 -0.035067 1 0 0 0 0 0 1 123004
-0.002436 0.000275 0.120585 0.244702 -0.154389 -0.328699 -0.035099 1 0 0 0 0 0 1 124018
-0.002436 0.000275 0.120585 0.244912 -0.154507 -0.328982 -0.035127 1 0 0 0 0 0 1 124939
-0.002436 0.000275 0.120585 0.245121 -0.154652 -0.329261 -0.035158 1 0 0 0 0 0 1 125933
-0.002436 0.000275 0.120585 0.245341 -0.154792 -0.329557 -0.035190 1 0 0 0 0 0 1 126947
-0.002436 0.000275 0.120585 0.245569 -0.154931 -0.329853 -0.035221 1 0 0 0 0 0 1 127938
-0.002436 0.000275 0.120585 0.245774 -0.155056 -0.330149 -0.035253 1 0 0 0 0 0 1 128946
-0.002436 0.000275 0.120585 0.245992 -0.155202 -0.330432 -0.035284 1 0 0 0 0 0 1 129937
-0.002436 0.000275 0.120585 0.246204 -0.155350 -0.330734 -0.035315 1 0 0 0 0 0 1 130946
-0.002436 0.000275 0.120585 0.246439 -0.155482 -0.331024 -0.035346 1 0 0 0 0 0 1 131937
-0.002436 0.000275 0.120585 0.246649 -0.155617 -0.331313 -0.035378 1 0 0 0 0 0 1 132946
-0.002436 0.000275 0.120585 0.246860 -0.155742 -0.331609 -0.035409 1 0 0 0 0 0 1 133937
-0.002436 0.000275 0.120585 0.247083 -0.155891 -0.331898 -0.035440 1 0 0 0 0 0 1 134946
-0.002436 0.000275 0.120585 0.247338 -0.156048 -0.332230 -0.035475 1 0 0 0 0 0 1 136062
-0.002436 0.000275 0.120585 0.247548 -0.156184 -0.332520 -0.035506 1 0 0 0 0 0 1 137071
-0.002436 0.000275 0.120585 0.247733 -0.156293 -0.332782 -0.035534 1 0 0 0 0 0 1 137945
-0.002436 0.000275 0.120585 0.247970 -0.156446 -0.333080 -0.035566 1 0 0 0 0 0 1 138964
-0.002436 0.000275 0.120585 0.248201 -0.156596 -0.333399 -0.035600 1 0 0 0 0 0 1 140072
-0.002436 0.000275 0.120585 0.248420 -0.156735 -0.333692 -0.035632 1 0 0 0 0 0 1 141078
-0.002436 0.000275 0.120585 0.248646 -0.156863 -0.333998 -0.035663 1 0 0 0 0 0 1 142078
-0.002436 0.000275 0.120585 0.248826 -0.156990 -0.334239 -0.035690 1 0 0 0 0 0 1 142941
-0.002436 0.000275 0.120585 0.249074 -0.157147 -0.334571 -0.035726 1 0 0 0 0 0 1 144080
-0.002436 0.000275 0.120585 0.249258 -0.157263 -0.334818 -0.035752 1 0 0 0 0 0 1 144925
-0.002436 0.000275 0.120585 0.249490 -0.157396 -0.335131 -0.035784 1 0 0 0 0 0 1 145952
-0.002436 0.000275 0.120585 0.249726 -0.157557 -0.335447 -0.035819 1 0 0 0 0 0 1 147070
-0.002436 0.000275 0.120585 0.249917 -0.157679 -0.335704 -0.035847 1 0 0 0 0 0 1 147953
-0.002436 0.000275 0.120585 0.250163 -0.157835 -0.336035 -0.035882 1 0 0 0 0 0 1 149083
-0.002436 0.000275 0.120585 0.250380 -0.157971 -0.336345 -0.035913 1 0 0 0 0 0 1 150076
-0.002436 0.000275 0.120585 0.250597 -0.158109 -0.336620 -0.035944 1 0 0 0 0 0 1 151075
-0.002436 0.000275 0.120585 0.250818 -0.158248 -0.336914 -0.035976 1 0 0 0 0 0 1 152086
-0.002436 0.000275 0.120585 0.251018 -0.158370 -0.337174 -0.036003 1 0 0 0 0 0 1 152952
-0.002436 0.000275 0.120585 0.251246 -0.158508 -0.337499 -0.036037 1 0 0 0 0 0 1 154061
-0.002436 0.000275 0.120585 0.251443 -0.158641 -0.337755 -0.036065 1 0 0 0 0 0 1 154956
-0.002436 0.000275 0.120585 0.251660 -0.158779 -0.338046 -0.036097 1 0 0 0 0 0 1 155953
-0.002436 0.000275 0.120585 0.251890 -0.158920 -0.338344 -0.036128 1 0 0 0 0 0 1 156953
-0.002436 0.000275 0.120585 0.252120 -0.159059 -0.338673 -0.036163 1 0 0 0 0 0 1 158072
-0.002436 0.000275 0.120585 0.252341 -0.159208 -0.338961 -0.036194 1 0 0 0 0 0 1 159078
-0.002436 0.000275 0.120585 0.252532 -0.159329 -0.339217 -0.036222 1 0 0 0 0 0 1 159954
-0.002436 0.000275 0.120585 0.252789 -0.159487 -0.339552 -0.036257 1 0 0 0 0 0 1 161079
-0.002436 0.000275 0.120585 0.252992 -0.159610 -0.339845 -0.036288 1 0 0 0 0 0 1 162077
-0.002436 0.000275 0.120585 0.253212 -0.159757 -0.340131 -0.036319 1 0 0 0 0 0 1 163076
-0.002436 0.000275 0.120585 0.253442 -0.159899 -0.340430 -0.036350 1 0 0 0 0 0 1 164078
-0.002436 0.000275 0.120585 0.253650 -0.160034 -0.340717 -0.036382 1 0 0 0 0 0 1 165079
-0.002436 0.000275 0.120585 0.253863 -0.160160 -0.341015 -0.036413 1 0 0 0 0 0 1 166078
-0.002436 0.000275 0.120585 0.254083 -0.160306 -0.341301 -0.036444 1 0 0 0 0 0 1 167073
-0.002436 0.000275 0.120585 0.254313 -0.160448 -0.341599 -0.036475 1 0 0 0 0 0 1 168075
-0.002436 0.000275 0.120585 0.254521 -0.160584 -0.341887 -0.036507 1 0 0 0 0 0 1 169078
-0.002436 0.000275 0.120585 0.254727 -0.160718 -0.342193 -0.036538 1 0 0 0 0 0 1 170079
-0.002436 0.000275 0.120585 0.254954 -0.160858 -0.342474 -0.036569 1 0 0 0 0 0 1 171078
-0.002436 0.000275 0.120585 0.255185 -0.160998 -0.342771 -0.036600 1 0 0 0 0 0 1 172077
-0.002436 0.000275 0.120585 0.255393 -0.161134 -0.343058 -0.036632 1 0 0 0 0 0 1 173079
-0.002436 0.000275 0.120585 0.255609 -0.161271 -0.343350 -0.036663 1 0 0 0 0 0 1 174077
-0.002436 0.000275 0.120585 0.255836 -0.161400 -0.343656 -0.036694 1 0 0 0 0 0 1 175078
-0.002436 0.000275 0.120585 0.256044 -0.161543 -0.343934 -0.036725 1 0 0 0 0 0 1 176068
-0.002436 0.000275 0.120585 0.256262 -0.161682 -0.344227 -0.036757 1 0 0 0 0 0 1 177074
-0.002436 0.000275 0.120585 0.256464 -0.161806 -0.344489 -0.036784 1 0 0 0 0 0 1 177948
-0.002436 0.000275 0.120585 0.256694 -0.161945 -0.344817 -0.036819 1 0 0 0 0 0 1 179066
-0.002436 0.000275 0.120585 0.256888 -0.162076 -0.345068 -0.036846 1 0 0 0 0 0 1 179947
-0.002436 0.000275 0.120585 0.257135 -0.162233 -0.345400 -0.036882 1 0 0 0 0 0 1 181081
-0.002436 0.000275 0.120585 0.257364 -0.162373 -0.345697 -0.036913 1 0 0 0 0 0 1 182077
-0.002436 0.000275 0.120585 0.257568 -0.162497 -0.345991 -0.036944 1 0 0 0 0 0 1 183078
-0.002436 0.000275 0.120585 0.257787 -0.162644 -0.346277 -0.036975 1 0 0 0 0 0 1 184075
-0.002436 0.000275 0.120585 0.258017 -0.162785 -0.346575 -0.037007 1 0 0 0 0 0 1 185076
-0.002436 0.000275 0.120585 0.258224 -0.162920 -0.346862 -0.037038 1 0 0 0 0 0 1 186075
-0.002436 0.000275 0.120585 0.258438 -0.163046 -0.347160 -0.037069 1 0 0 0 0 0 1 187075
-0.002436 0.000275 0.120585 0.258659 -0.163193 -0.347447 -0.037100 1 0 0 0 0 0 1 188076
-0.002436 0.000275 0.120585 0.258889 -0.163335 -0.347746 -0.037132 1 0 0 0 0 0 1 189078
-0.002436 0.000275 0.120585 0.259085 -0.163477 -0.348036 -0.037163 1 0 0 0 0 0 1 190064
-0.002436 0.000275 0.120585 0.259307 -0.163596 -0.348331 -0.037194 1 0 0 0 0 0 1 191071
-0.002436 0.000275 0.120585 0.259499 -0.163724 -0.348577 -0.037221 1 0 0 0 0 0 1 191936
-0.002436 0.000275 0.120585 0.259757 -0.163883 -0.348912 -0.037256 1 0 0 0 0 0 1 193062
-0.002436 0.000275 0.120585 0.259966 -0.164019 -0.349201 -0.037288 1 0 0 0 0 0 1 194069
-0.002436 0.000275 0.120585 0.260177 -0.164144 -0.349497 -0.037319 1 0 0 0 0 0 1 195060
-0.002436 0.000275 0.120585 0.260412 -0.164295 -0.349793 -0.037350 1 0 0 0 0 0 1 196069
-0.002436 0.000275 0.120585 0.260618 -0.164430 -0.350077 -0.037381 1 0 0 0 0 0 1 197062
-0.002436 0.000275 0.120585 0.260836 -0.164569 -0.350371 -0.037413 1 0 0 0 0 0 1 198069
-0.002436 0.000275 0.120585 0.261049 -0.164693 -0.350668 -0.037444 1 0 0 0 0 0 1 199060
-0.002436 0.000275 0.120585 0.261283 -0.164845 -0.350963 -0.037475 1 0 0 0 0 0 1 200069
-0.002436 0.000275 0.120585 0.261489 -0.164980 -0.351247 -0.037506 1 0 0 0 0 0 1 201060
-0.002436 0.000275 0.120585 0.261708 -0.165118 -0.351542 -0.037538 1 0 0 0 0 0 1 202069
-0.002436 0.000275 0.120585 0.261932 -0.165246 -0.351845 -0.037569 1 0 0 0 0 0 1 203060
-0.002436 0.000275 0.120585 0.262144 -0.165392 -0.352128 -0.037600 1 0 0 0 0 0 1 204068
-0.002436 0.000275 0.120585 0.262360 -0.165529 -0.352417 -0.037631 1 0 0 0 0 0 1 205060
-0.002436 0.000275 0.120585 0.262579 -0.165668 -0.352712 -0.037663 1 0 0 0 0 0 1 206068
-0.002436 0.000275 0.120585 0.262804 -0.165796 -0.353016 -0.037694 1 0 0 0 0 0 1 207061
-0.002436 0.000275 0.120585 0.263016 -0.165942 -0.353300 -0.037725 1 0 0 0 0 0 1 208071
-0.002436 0.000275 0.120585 0.263233 -0.166080 -0.353591 -0.037756 1 0 0 0 0 0 1 209071
-0.002436 0.000275 0.120585 0.263457 -0.166231 -0.353899 -0.037788 1 0 0 0 0 0 1 210079
-0.002436 0.000275 0.120585 0.263667 -0.166356 -0.354175 -0.037819 1 0 0 0 0 0 1 211060
-0.002436 0.000275 0.120585 0.263885 -0.166483 -0.354479 -0.037850 1 0 0 0 0 0 1 212080
-0.002436 0.000275 0.120585 0.264105 -0.166630 -0.354764 -0.037882 1 0 0 0 0 0 1 213077
-0.002436 0.000275 0.120585 0.264335 -0.166771 -0.355062 -0.037913 1 0 0 0 0 0 1 214075
-0.002436 0.000275 0.120585 0.264537 -0.166903 -0.355342 -0.037943 1 0 0 0 0 0 1 215051
-0.002436 0.000275 0.120585 0.264750 -0.167028 -0.355639 -0.037974 1 0 0 0 0 0 1 216047
-0.002436 0.000275 0.120585 0.264977 -0.167180 -0.355935 -0.038007 1 0 0 0 0 0 1 217077
-0.002436 0.000275 0.120585 0.265206 -0.167321 -0.356232 -0.038038 1 0 0 0 0 0 1 218072
-0.002436 0.000275 0.120585 0.265414 -0.167456 -0.356520 -0.038069 1 0 0 0 0 0 1 219076
-0.002436 0.000275 0.120585 0.265628 -0.167582 -0.356819 -0.038100 1 0 0 0 0 0 1 220076
-0.002436 0.000275 0.120585 0.265861 -0.167733 -0.357112 -0.038132 1 0 0 0 0 0 1 221077
-0.002436 0.000275 0.120585 0.266068 -0.167869 -0.357398 -0.038163 1 0 0 0 0 0 1 222076
-0.002436 0.000275 0.120585 0.266285 -0.168006 -0.357690 -0.038194 1 0 0 0 0 0 1 223078
-0.002436 0.000275 0.120585 0.266499 -0.168132 -0.357990 -0.038225 1 0 0 0 0 0 1 224078
-0.002436 0.000275 0.120585 0.266733 -0.168283 -0.358284 -0.038257 1 0 0 0 0 0 1 225082
-0.002436 0.000275 0.120585 0.266939 -0.168418 -0.358568 -0.038288 1 0 0 0 0 0 1 226076
-0.002436 0.000275 0.120585 0.267150 -0.168552 -0.358852 -0.038318 1 0 0 0 0 0 1 227049
-0.002436 0.000275 0.120585 0.267375 -0.168694 -0.359174 -0.038351 1 0 0 0 0 0 1 228080
-0.002436 0.000275 0.120585 0.267592 -0.168831 -0.359448 -0.038382 1 0 0 0 0 0 1 229076
-0.002436 0.000275 0.120585 0.267809 -0.168968 -0.359739 -0.038413 1 0 0 0 0 0 1 230075
-0.002436 0.000275 0.120585 0.268027 -0.169106 -0.360031 -0.038444 1 0 0 0 0 0 1 231075
-0.002436 0.000275 0.120585 0.268254 -0.169235 -0.360337 -0.038475 1 0 0 0 0 0 1 232076
-0.002436 0.000275 0.120585 0.268464 -0.169380 -0.360618 -0.038507 1 0 0 0 0 0 1 233077
-0.002436 0.000275 0.120585 0.268681 -0.169518 -0.360909 -0.038538 1 0 0 0 0 0 1 234074
-0.002436 0.000275 0.120585 0.268899 -0.169656 -0.361202 -0.038569 1 0 0 0 0 0 1 235076
-0.002436 0.000275 0.120585 0.269125 -0.169784 -0.361507 -0.038600 1 0 0 0 0 0 1 236075
-0.002436 0.000275 0.120585 0.269336 -0.169929 -0.361789 -0.038632 1 0 0 0 0 0 1 237077
-0.002436 0.000275 0.120585 0.269552 -0.170067 -0.362080 -0.038663 1 0 0 0 0 0 1 238075
-0.002436 0.000275 0.120585 0.269782 -0.170208 -0.362378 -0.038694 1 0 0 0 0 0 1 239073
-0.002436 0.000275 0.120585 0.269986 -0.170331 -0.362672 -0.038725 1 0 0 0 0 0 1 240075
-0.002436 0.000275 0.120585 0.270206 -0.170479 -0.362959 -0.038757 1 0 0 0 0 0 1 241076
-0.002436 0.000275 0.120585 0.270424 -0.170617 -0.363250 -0.038788 1 0 0 0 0 0 1 242075
-0.002436 0.000275 0.120585 0.270651 -0.170756 -0.363546 -0.038819 1 0 0 0 0 0 1 243064
-0.002436 0.000275 0.120585 0.270858 -0.170881 -0.363843 -0.038850 1 0 0 0 0 0 1 244075
-0.002436 0.000275 0.120585 0.271078 -0.171029 -0.364129 -0.038882 1 0 0 0 0 0 1 245077
-0.002436 0.000275 0.120585 0.271308 -0.171170 -0.364427 -0.038913 1 0 0 0 0 0 1 246076
-0.002436 0.000275 0.120585 0.271515 -0.171305 -0.364714 -0.038944 1 0 0 0 0 0 1 247075
-0.002436 0.000275 0.120585 0.271720 -0.171439 -0.365020 -0.038975 1 0 0 0 0 0 1 248075
-0.002436 0.000275 0.120585 0.271951 -0.171581 -0.365305 -0.039007 1 0 0 0 0 0 1 249090
-0.002436 0.000275 0.120585 0.272181 -0.171722 -0.365602 -0.039038 1 0 0 0 0 0 1 250088
-0.002436 0.000275 0.120585 0.272389 -0.171857 -0.365890 -0.039070 1 0 0 0 0 0 1 251091
-0.002436 0.000275 0.120585 0.272605 -0.171994 -0.366180 -0.039101 1 0 0 0 0 0 1 252085
-0.002436 0.000275 0.120585 0.272831 -0.172123 -0.366485 -0.039132 1 0 0 0 0 0 1 253085
-0.002436 0.000275 0.120585 0.273041 -0.172268 -0.366766 -0.039163 1 0 0 0 0 0 1 254085
-0.002436 0.000275 0.120585 0.273259 -0.172406 -0.367059 -0.039195 1 0 0 0 0 0 1 255089
-0.002436 0.000275 0.120585 0.273476 -0.172543 -0.367350 -0.039226 1 0 0 0 0 0 1 256085
-0.002436 0.000275 0.120585 0.273703 -0.172672 -0.367656 -0.039257 1 0 0 0 0 0 1 257086
-0.002436 0.000275 0.120585 0.273913 -0.172817 -0.367937 -0.039288 1 0 0 0 0 0 1 258085
-0.002436 0.000275 0.120585 0.274129 -0.172955 -0.368228 -0.039319 1 0 0 0 0 0 1 259082
-0.002436 0.000275 0.120585 0.274359 -0.173096 -0.368526 -0.039351 1 0 0 0 0 0 1 260083
-0.002436 0.000275 0.120585 0.274562 -0.173218 -0.368819 -0.039382 1 0 0 0 0 0 1 261077
-0.002436 0.000275 0.120585 0.274781 -0.173365 -0.369104 -0.039413 1 0 0 0 0 0 1 262073
-0.002436 0.000275 0.120585 0.275001 -0.173505 -0.369398 -0.039444 1 0 0 0 0 0 1 263082
-0.002436 0.000275 0.120585 0.275228 -0.173644 -0.369694 -0.039475 1 0 0 0 0 0 1 264071
-0.002436 0.000275 0.120585 0.275445 -0.173776 -0.370005 -0.039508 1 0 0 0 0 0 1 265132
-0.002436 0.000275 0.120585 0.275667 -0.173924 -0.370294 -0.039540 1 0 0 0 0 0 1 266140
-0.002436 0.000275 0.120585 0.275881 -0.174060 -0.370581 -0.039571 1 0 0 0 0 0 1 267123
-0.002436 0.000275 0.120585 0.276106 -0.174212 -0.370891 -0.039602 1 0 0 0 0 0 1 268138
-0.002436 0.000275 0.120585 0.276300 -0.174317 -0.371155 -0.039631 1 0 0 0 0 0 1 269059
-0.002436 0.000275 0.120585 0.276522 -0.174464 -0.371443 -0.039663 1 0 0 0 0 0 1 270066
-0.002436 0.000275 0.120585 0.276750 -0.174604 -0.371738 -0.039694 1 0 0 0 0 0 1 271057
-0.002436 0.000275 0.120585 0.276960 -0.174741 -0.372028 -0.039725 1 0 0 0 0 0 1 272067
-0.002436 0.000275 0.120585 0.277171 -0.174865 -0.372324 -0.039756 1 0 0 0 0 0 1 273058
-0.002436 0.000275 0.120585 0.277393 -0.175014 -0.372614 -0.039788 1 0 0 0 0 0 1 274067
-0.002436 0.000275 0.120585 0.277622 -0.175154 -0.372909 -0.039819 1 0 0 0 0 0 1 275057
-0.002436 0.000275 0.120585 0.277829 -0.175289 -0.373196 -0.039850 1 0 0 0 0 0 1 276057
-0.002436 0.000275 0.120585 0.278043 -0.175415 -0.373495 -0.039881 1 0 0 0 0 0 1 277059
-0.002436 0.000275 0.120585 0.278265 -0.175563 -0.373784 -0.039913 1 0 0 0 0 0 1 278066
-0.002436 0.000275 0.120585 0.278493 -0.175704 -0.374080 -0.039944 1 0 0 0 0 0 1 279057
-0.002436 0.000275 0.120585 0.278703 -0.175840 -0.374369 -0.039975 1 0 0 0 0 0 1 280067
-0.002436 0.000275 0.120585 0.278914 -0.175965 -0.374666 -0.040006 1 0 0 0 0 0 1 281058
-0.002436 0.000275 0.120585 0.279148 -0.176116 -0.374961 -0.040038 1 0 0 0 0 0 1 282065
-0.002436 0.000275 0.120585 0.279356 -0.176252 -0.375248 -0.040069 1 0 0 0 0 0 1 283068
-0.002436 0.000275 0.120585 0.279572 -0.176389 -0.375538 -0.040100 1 0 0 0 0 0 1 284062
-0.002436 0.000275 0.120585 0.279799 -0.176518 -0.375845 -0.040131 1 0 0 0 0 0 1 285066
-0.002436 0.000275 0.120585 0.280008 -0.176662 -0.376124 -0.040162 1 0 0 0 0 0 1 286058
-0.002436 0.000275 0.120585 0.280265 -0.176826 -0.376470 -0.040199 1 0 0 0 0 0 1 287245
-0.002436 0.000275 0.120585 0.280439 -0.176950 -0.376720 -0.040225 1 0 0 0 0 0 1 288079
-0.002436 0.000275 0.120585 0.280672 -0.177080 -0.377008 -0.040256 1 0 0 0 0 0 1 289060
-0.002436 0.000275 0.120585 0.280881 -0.177205 -0.377307 -0.040288 1 0 0 0 0 0 1 290080
-0.002436 0.000275 0.120585 0.281099 -0.177351 -0.377591 -0.040319 1 0 0 0 0 0 1 291072
-0.002436 0.000275 0.120585 0.281317 -0.177490 -0.377883 -0.040350 1 0 0 0 0 0 1 292074
-0.002436 0.000275 0.120585 0.281545 -0.177629 -0.378179 -0.040381 1 0 0 0 0 0 1 293064
-0.002436 0.000275 0.120585 0.281751 -0.177754 -0.378476 -0.040413 1 0 0 0 0 0 1 294075
-0.002436 0.000275 0.120585 0.281971 -0.177902 -0.378762 -0.040444 1 0 0 0 0 0 1 295075
-0.002436 0.000275 0.120585 0.282201 -0.178043 -0.379060 -0.040475 1 0 0 0 0 0 1 296074
-0.002436 0.000275 0.120585 0.282401 -0.178174 -0.379338 -0.040506 1 0 0 0 0 0 1 297044
-0.002436 0.000275 0.120585 0.282621 -0.178303 -0.379645 -0.040538 1 0 0 0 0 0 1 298071
-0.002436 0.000275 0.120585 0.282836 -0.178447 -0.379924 -0.040568 1 0 0 0 0 0 1 299046
-0.002436 0.000275 0.120585 0.283073 -0.178593 -0.380231 -0.040600 1 0 0 0 0 0 1 300077
-0.002436 0.000275 0.120585 0.283280 -0.178728 -0.380518 -0.040632 1 0 0 0 0 0 1 301077
-0.002436 0.000275 0.120585 0.283492 -0.178853 -0.380815 -0.040663 1 0 0 0 0 0 1 302071
-0.002436 0.000275 0.120585 0.283726 -0.179004 -0.381109 -0.040694 1 0 0 0 0 0 1 303074
-0.002436 0.000275 0.120585 0.283927 -0.179136 -0.381387 -0.040724 1 0 0 0 0 0 1 304044
-0.002436 0.000275 0.120585 0.284150 -0.179277 -0.381687 -0.040757 1 0 0 0 0 0 1 305074
-0.002436 0.000275 0.120585 0.284363 -0.179402 -0.381985 -0.040788 1 0 0 0 0 0 1 306069
-0.002436 0.000275 0.120585 0.284596 -0.179553 -0.382279 -0.040819 1 0 0 0 0 0 1 307071
-0.002436 0.000275 0.120585 0.284797 -0.179698 -0.382573 -0.040850 1 0 0 0 0 0 1 308075
-0.002436 0.000275 0.120585 0.285020 -0.179828 -0.382859 -0.040882 1 0 0 0 0 0 1 309074
-0.002436 0.000275 0.120585 0.285236 -0.179953 -0.383158 -0.040913 1 0 0 0 0 0 1 310075
-0.002436 0.000275 0.120585 0.285462 -0.180100 -0.383442 -0.040943 1 0 0 0 0 0 1 311045
-0.002436 0.000275 0.120585 0.285676 -0.180240 -0.383737 -0.040975 1 0 0 0 0 0 1 312074
-0.002436 0.000275 0.120585 0.285893 -0.180377 -0.384029 -0.041007 1 0 0 0 0 0 1 313074
-0.002436 0.000275 0.120585 0.286118 -0.180505 -0.384333 -0.041038 1 0 0 0 0 0 1 314068
-0.002436 0.000275 0.120585 0.286329 -0.180651 -0.384616 -0.041069 1 0 0 0 0 0 1 315075
-0.002436 0.000275 0.120585 0.286546 -0.180789 -0.384907 -0.041100 1 0 0 0 0 0 1 316073
-0.002436 0.000275 0.120585 0.286764 -0.180927 -0.385199 -0.041132 1 0 0 0 0 0 1 317074
-0.002436 0.000275 0.120585 0.286984 -0.181052 -0.385496 -0.041162 1 0 0 0 0 0 1 318045
-0.002436 0.000275 0.120585 0.287200 -0.181200 -0.385785 -0.041194 1 0 0 0 0 0 1 319071
-0.002436 0.000275 0.120585 0.287418 -0.181339 -0.386078 -0.041225 1 0 0 0 0 0 1 320074
-0.002436 0.000275 0.120585 0.287647 -0.181479 -0.386376 -0.041257 1 0 0 0 0 0 1 321073
-0.002436 0.000275 0.120585 0.287855 -0.181614 -0.386663 -0.041288 1 0 0 0 0 0 1 322073
-0.002436 0.000275 0.120585 0.288068 -0.181740 -0.386962 -0.041319 1 0 0 0 0 0 1 323073
-0.002436 0.000275 0.120585 0.288289 -0.181887 -0.387248 -0.041350 1 0 0 0 0 0 1 324073
-0.002436 0.000275 0.120585 0.288516 -0.182027 -0.387543 -0.041381 1 0 0 0 0 0 1 325061
-0.002436 0.000275 0.120585 0.288726 -0.182164 -0.387833 -0.041413 1 0 0 0 0 0 1 326070
-0.002436 0.000275 0.120585 0.288931 -0.182298 -0.388139 -0.041444 1 0 0 0 0 0 1 327071
-0.002436 0.000275 0.120585 0.289159 -0.182438 -0.388420 -0.041475 1 0 0 0 0 0 1 328073
-0.002436 0.000275 0.120585 0.289390 -0.182579 -0.388718 -0.041507 1 0 0 0 0 0 1 329074
-0.002436 0.000275 0.120585 0.289594 -0.182712 -0.389000 -0.041537 1 0 0 0 0 0 1 330059
-0.002436 0.000275 0.120585 0.289811 -0.182840 -0.389303 -0.041569 1 0 0 0 0 0 1 331073
-0.002436 0.000275 0.120585 0.290037 -0.182986 -0.389588 -0.041599 1 0 0 0 0 0 1 332044
-0.002436 0.000275 0.120585 0.290251 -0.183126 -0.389883 -0.041632 1 0 0 0 0 0 1 333073
-0.002436 0.000275 0.120585 0.290468 -0.183263 -0.390174 -0.041663 1 0 0 0 0 0 1 334072
-0.002436 0.000275 0.120585 0.290681 -0.183389 -0.390473 -0.041694 1 0 0 0 0 0 1 335070
-0.002436 0.000275 0.120585 0.290915 -0.183540 -0.390767 -0.041725 1 0 0 0 0 0 1 336073
-0.002436 0.000275 0.120585 0.291119 -0.183674 -0.391049 -0.041756 1 0 0 0 0 0 1 337059
-0.002436 0.000275 0.120585 0.291338 -0.183812 -0.391343 -0.041788 1 0 0 0 0 0 1 338065
-0.002436 0.000275 0.120585 0.291562 -0.183940 -0.391646 -0.041819 1 0 0 0 0 0 1 339057
-0.002436 0.000275 0.120585 0.291774 -0.184086 -0.391929 -0.041850 1 0 0 0 0 0 1 340065
-0.002436 0.000275 0.120585 0.291990 -0.184223 -0.392218 -0.041881 1 0 0 0 0 0 1 341057
-0.002436 0.000275 0.120585 0.292209 -0.184362 -0.392513 -0.041912 1 0 0 0 0 0 1 342064
-0.002436 0.000275 0.120585 0.292433 -0.184489 -0.392816 -0.041943 1 0 0 0 0 0 1 343055
-0.002436 0.000275 0.120585 0.292644 -0.184635 -0.393097 -0.041975 1 0 0 0 0 0 1 344056
-0.002436 0.000275 0.120585 0.292863 -0.184774 -0.393391 -0.042006 1 0 0 0 0 0 1 345064
-0.002436 0.000275 0.120585 0.293082 -0.184922 -0.393694 -0.042037 1 0 0 0 0 0 1 346055
-0.002436 0.000275 0.120585 0.293298 -0.185051 -0.393977 -0.042069 1 0 0 0 0 0 1 347063
-0.002436 0.000275 0.120585 0.293511 -0.185174 -0.394273 -0.042100 1 0 0 0 0 0 1 348055
-0.002436 0.000275 0.120585 0.293733 -0.185323 -0.394562 -0.042131 1 0 0 0 0 0 1 349064
-0.002436 0.000275 0.120585 0.293962 -0.185463 -0.394858 -0.042162 1 0 0 0 0 0 1 350055
-0.002436 0.000275 0.120585 0.294171 -0.185600 -0.395148 -0.042194 1 0 0 0 0 0 1 351064
-0.002436 0.000275 0.120585 0.294382 -0.185724 -0.395444 -0.042225 1 0 0 0 0 0 1 352055
-0.002436 0.000275 0.120585 0.294605 -0.185873 -0.395733 -0.042256 1 0 0 0 0 0 1 353064
-0.002436 0.000275 0.120585 0.294833 -0.186013 -0.396029 -0.042287 1 0 0 0 0 0 1 354056
-0.002436 0.000275 0.120585 0.295046 -0.186151 -0.396323 -0.042319 1 0 0 0 0 0 1 355079
-0.002436 0.000275 0.120585 0.295254 -0.186274 -0.396614 -0.042350 1 0 0 0 0 0 1 356055
-0.002436 0.000275 0.120585 0.295487 -0.186424 -0.396907 -0.042381 1 0 0 0 0 0 1 357056
-0.002436 0.000275 0.120585 0.295696 -0.186562 -0.397197 -0.042413 1 0 0 0 0 0 1 358066
-0.002436 0.000275 0.120585 0.295916 -0.186701 -0.397492 -0.042444 1 0 0 0 0 0 1 359078
-0.002436 0.000275 0.120585 0.296139 -0.186828 -0.397794 -0.042475 1 0 0 0 0 0 1 360065
-0.002436 0.000275 0.120585 0.296349 -0.186972 -0.398074 -0.042506 1 0 0 0 0 0 1 361060
-0.002436 0.000275 0.120585 0.296568 -0.187112 -0.398369 -0.042538 1 0 0 0 0 0 1 362073
-0.002436 0.000275 0.120585 0.296786 -0.187250 -0.398661 -0.042569 1 0 0 0 0 0 1 363072
-0.002436 0.000275 0.120585 0.297012 -0.187378 -0.398967 -0.042600 1 0 0 0 0 0 1 364072
-0.002436 0.000275 0.120585 0.297220 -0.187522 -0.399245 -0.042631 1 0 0 0 0 0 1 365061
-0.002436 0.000275 0.120585 0.297440 -0.187662 -0.399539 -0.042663 1 0 0 0 0 0 1 366071
-0.002436 0.000275 0.120585 0.297661 -0.187811 -0.399845 -0.042694 1 0 0 0 0 0 1 367072
-0.002436 0.000275 0.120585 0.297872 -0.187927 -0.400133 -0.042725 1 0 0 0 0 0 1 368072
-0.002436 0.000275 0.120585 0.298093 -0.188074 -0.400419 -0.042757 1 0 0 0 0 0 1 369073
-0.002436 0.000275 0.120585 0.298311 -0.188212 -0.400710 -0.042788 1 0 0 0 0 0 1 370073
-0.002436 0.000275 0.120585 0.298542 -0.188353 -0.401010 -0.042819 1 0 0 0 0 0 1 371076
-0.002436 0.000275 0.120585 0.298745 -0.188476 -0.401303 -0.042850 1 0 0 0 0 0 1 372074
-0.002436 0.000275 0.120585 0.298964 -0.188623 -0.401589 -0.042881 1 0 0 0 0 0 1 373072
-0.002436 0.000275 0.120585 0.299182 -0.188761 -0.401880 -0.042913 1 0 0 0 0 0 1 374071
-0.002436 0.000275 0.120585 0.299409 -0.188900 -0.402175 -0.042944 1 0 0 0 0 0 1 375059
-0.002436 0.000275 0.120585 0.299615 -0.189025 -0.402472 -0.042975 1 0 0 0 0 0 1 376067
-0.002436 0.000275 0.120585 0.299836 -0.189173 -0.402760 -0.043007 1 0 0 0 0 0 1 377073
-0.002436 0.000275 0.120585 0.300066 -0.189314 -0.403057 -0.043038 1 0 0 0 0 0 1 378071
-0.002436 0.000275 0.120585 0.300273 -0.189449 -0.403344 -0.043069 1 0 0 0 0 0 1 379071
-0.002436 0.000275 0.120585 0.300486 -0.189575 -0.403642 -0.043100 1 0 0 0 0 0 1 380069
-0.002436 0.000275 0.120585 0.300707 -0.189722 -0.403930 -0.043132 1 0 0 0 0 0 1 381072
-0.002436 0.000275 0.120585 0.300937 -0.189864 -0.404228 -0.043163 1 0 0 0 0 0 1 382071
-0.002436 0.000275 0.120585 0.301145 -0.189999 -0.404515 -0.043194 1 0 0 0 0 0 1 383072
-0.002436 0.000275 0.120585 0.301358 -0.190125 -0.404813 -0.043225 1 0 0 0 0 0 1 384071
-0.002436 0.000275 0.120585 0.301578 -0.190272 -0.405100 -0.043256 1 0 0 0 0 0 1 385071
-0.002436 0.000275 0.120585 0.301800 -0.190422 -0.405405 -0.043288 1 0 0 0 0 0 1 386071
-0.002436 0.000275 0.120585 0.302015 -0.190550 -0.405686 -0.043319 1 0 0 0 0 0 1 387070
-0.002436 0.000275 0.120585 0.302232 -0.190686 -0.405978 -0.043350 1 0 0 0 0 0 1 388071
-0.002436 0.000275 0.120585 0.302459 -0.190815 -0.406283 -0.043381 1 0 0 0 0 0 1 389071
-0.002436 0.000275 0.120585 0.302669 -0.190960 -0.406564 -0.043413 1 0 0 0 0 0 1 390069
-0.002436 0.000275 0.120585 0.302886 -0.191098 -0.406856 -0.043444 1 0 0 0 0 0 1 391071
-0.002436 0.000275 0.120585 0.303104 -0.191236 -0.407148 -0.043475 1 0 0 0 0 0 1 392071
-0.002436 0.000275 0.120585 0.303331 -0.191365 -0.407454 -0.043506 1 0 0 0 0 0 1 393072
-0.002436 0.000275 0.120585 0.303541 -0.191510 -0.407735 -0.043538 1 0 0 0 0 0 1 394071
-0.002436 0.000275 0.120585 0.303757 -0.191648 -0.408026 -0.043569 1 0 0 0 0 0 1 395070
-0.002436 0.000275 0.120585 0.303985 -0.191787 -0.408322 -0.043600 1 0 0 0 0 0 1 396060
-0.002436 0.000275 0.120585 0.304190 -0.191911 -0.408617 -0.043631 1 0 0 0 0 0 1 397066
-0.002436 0.000275 0.120585 0.304412 -0.192060 -0.408906 -0.043663 1 0 0 0 0 0 1 398075
-0.002436 0.000275 0.120585 0.304628 -0.192197 -0.409195 -0.043694 1 0 0 0 0 0 1 399065
-0.002436 0.000275 0.120585 0.304859 -0.192338 -0.409495 -0.043725 1 0 0 0 0 0 1 400070
-0.002436 0.000275 0.120585 0.305062 -0.192461 -0.409788 -0.043756 1 0 0 0 0 0 1 401067
-0.002436 0.000275 0.120585 0.305282 -0.192609 -0.410075 -0.043788 1 0 0 0 0 0 1 402070
-0.002436 0.000275 0.120585 0.305506 -0.192746 -0.410364 -0.043818 1 0 0 0 0 0 1 403039
-0.002436 0.000275 0.120585 0.305720 -0.192886 -0.410661 -0.043850 1 0 0 0 0 0 1 404071
-0.002436 0.000275 0.120585 0.305925 -0.193020 -0.410966 -0.043881 1 0 0 0 0 0 1 405071
-0.002436 0.000275 0.120585 0.306152 -0.193160 -0.411247 -0.043913 1 0 0 0 0 0 1 406070
-0.002436 0.000275 0.120585 0.306383 -0.193300 -0.411544 -0.043944 1 0 0 0 0 0 1 407070
-0.002436 0.000275 0.120585 0.306589 -0.193434 -0.411829 -0.043975 1 0 0 0 0 0 1 408062
-0.002436 0.000275 0.120585 0.306801 -0.193559 -0.412126 -0.044006 1 0 0 0 0 0 1 409056
-0.002436 0.000275 0.120585 0.307020 -0.193706 -0.412410 -0.044037 1 0 0 0 0 0 1 410049
-0.002436 0.000275 0.120585 0.307253 -0.193849 -0.412712 -0.044069 1 0 0 0 0 0 1 411061
-0.002436 0.000275 0.120585 0.307459 -0.193983 -0.412997 -0.044100 1 0 0 0 0 0 1 412053
-0.002436 0.000275 0.120585 0.307674 -0.194110 -0.413298 -0.044131 1 0 0 0 0 0 1 413063
-0.002436 0.000275 0.120585 0.307905 -0.194259 -0.413588 -0.044162 1 0 0 0 0 0 1 414053
-0.002436 0.000275 0.120585 0.308114 -0.194396 -0.413878 -0.044194 1 0 0 0 0 0 1 415062
-0.002436 0.000275 0.120585 0.308329 -0.194532 -0.414167 -0.044225 1 0 0 0 0 0 1 416053
-0.002436 0.000275 0.120585 0.308545 -0.194660 -0.414469 -0.044256 1 0 0 0 0 0 1 417062
-0.002436 0.000275 0.120585 0.308776 -0.194809 -0.414759 -0.044287 1 0 0 0 0 0 1 418053
-0.002436 0.000275 0.120585 0.308986 -0.194946 -0.415048 -0.044319 1 0 0 0 0 0 1 419061
-0.002436 0.000275 0.120585 0.309200 -0.195082 -0.415337 -0.044350 1 0 0 0 0 0 1 420052
-0.002436 0.000275 0.120585 0.309429 -0.195212 -0.415645 -0.044381 1 0 0 0 0 0 1 421062
-0.002436 0.000275 0.120585 0.309637 -0.195356 -0.415924 -0.044412 1 0 0 0 0 0 1 422052
-0.002436 0.000275 0.120585 0.309856 -0.195495 -0.416218 -0.044444 1 0 0 0 0 0 1 423062
-0.002436 0.000275 0.120585 0.310072 -0.195632 -0.416507 -0.044475 1 0 0 0 0 0 1 424052
-0.002436 0.000275 0.120585 0.310456 -0.195874 -0.417043 -0.044530 1 0 0 0 0 0 1 425814
-0.002436 0.000275 0.120585 0.310510 -0.195908 -0.417099 -0.044537 1 0 0 0 0 0 1 426063
-0.002436 0.000275 0.120585 0.310727 -0.196045 -0.417388 -0.044569 1 0 0 0 0 0 1 427060
-0.002436 0.000275 0.120585 0.311031 -0.196238 -0.417797 -0.044612 1 0 0 0 0 0 1 428458
-0.002436 0.000275 0.120585 0.311174 -0.196323 -0.417979 -0.044631 1 0 0 0 0 0 1 429057
-0.002436 0.000275 0.120585 0.311379 -0.196447 -0.418275 -0.044663 1 0 0 0 0 0 1 430064
-0.002436 0.000275 0.120585 0.311600 -0.196595 -0.418562 -0.044694 1 0 0 0 0 0 1 431068
-0.002436 0.000275 0.120585 0.311830 -0.196737 -0.418860 -0.044725 1 0 0 0 0 0 1 432069
-0.002436 0.000275 0.120585 0.312037 -0.196871 -0.419146 -0.044756 1 0 0 0 0 0 1 433065
-0.002436 0.000275 0.120585 0.312250 -0.196997 -0.419445 -0.044788 1 0 0 0 0 0 1 434067
-0.002436 0.000275 0.120585 0.312472 -0.197145 -0.419733 -0.044819 1 0 0 0 0 0 1 435070
-0.002436 0.000275 0.120585 0.312702 -0.197287 -0.420031 -0.044850 1 0 0 0 0 0 1 436071
-0.002436 0.000275 0.120585 0.312910 -0.197422 -0.420318 -0.044881 1 0 0 0 0 0 1 437071
-0.002436 0.000275 0.120585 0.313124 -0.197548 -0.420619 -0.044913 1 0 0 0 0 0 1 438077
-0.002436 0.000275 0.120585 0.313354 -0.197697 -0.420908 -0.044944 1 0 0 0 0 0 1 439065
-0.002436 0.000275 0.120585 0.313563 -0.197834 -0.421196 -0.044975 1 0 0 0 0 0 1 440070
-0.002436 0.000275 0.120585 0.313780 -0.197971 -0.421488 -0.045006 1 0 0 0 0 0 1 441070
-0.002436 0.000275 0.120585 0.313994 -0.198097 -0.421787 -0.045038 1 0 0 0 0 0 1 442069
-0.002436 0.000275 0.120585 0.314226 -0.198247 -0.422079 -0.045069 1 0 0 0 0 0 1 443067
-0.002436 0.000275 0.120585 0.314433 -0.198383 -0.422365 -0.045100 1 0 0 0 0 0 1 444063
-0.002436 0.000275 0.120585 0.314643 -0.198530 -0.422666 -0.045132 1 0 0 0 0 0 1 445072
-0.002436 0.000275 0.120585 0.314876 -0.198651 -0.422965 -0.045163 1 0 0 0 0 0 1 446069
-0.002436 0.000275 0.120585 0.315087 -0.198795 -0.423246 -0.045194 1 0 0 0 0 0 1 447069
-0.002436 0.000275 0.120585 0.315298 -0.198929 -0.423528 -0.045224 1 0 0 0 0 0 1 448039
-0.002436 0.000275 0.120585 0.315522 -0.199071 -0.423830 -0.045256 1 0 0 0 0 0 1 449070
-0.002436 0.000275 0.120585 0.315748 -0.199200 -0.424135 -0.045288 1 0 0 0 0 0 1 450068
-0.002436 0.000275 0.120585 0.315958 -0.199344 -0.424415 -0.045319 1 0 0 0 0 0 1 451066
-0.002436 0.000275 0.120585 0.316175 -0.199483 -0.424707 -0.045350 1 0 0 0 0 0 1 452067
-0.002436 0.000275 0.120585 0.316390 -0.199618 -0.424994 -0.045381 1 0 0 0 0 0 1 453051
-0.002436 0.000275 0.120585 0.316614 -0.199746 -0.425298 -0.045412 1 0 0 0 0 0 1 454043
-0.002436 0.000275 0.120585 0.316831 -0.199895 -0.425588 -0.045444 1 0 0 0 0 0 1 455073
-0.002436 0.000275 0.120585 0.317048 -0.200033 -0.425879 -0.045475 1 0 0 0 0 0 1 456071
-0.002436 0.000275 0.120585 0.317277 -0.200173 -0.426177 -0.045506 1 0 0 0 0 0 1 457069
-0.002436 0.000275 0.120585 0.317481 -0.200296 -0.426470 -0.045538 1 0 0 0 0 0 1 458068
-0.002436 0.000275 0.120585 0.317701 -0.200444 -0.426756 -0.045569 1 0 0 0 0 0 1 459068
-0.002436 0.000275 0.120585 0.317918 -0.200582 -0.427048 -0.045600 1 0 0 0 0 0 1 460068
-0.002436 0.000275 0.120585 0.318149 -0.200723 -0.427347 -0.045631 1 0 0 0 0 0 1 461070
-0.002436 0.000275 0.120585 0.318353 -0.200847 -0.427642 -0.045663 1 0 0 0 0 0 1 462071
-0.002436 0.000275 0.120585 0.318572 -0.200993 -0.427927 -0.045694 1 0 0 0 0 0 1 463068
-0.002436 0.000275 0.120585 0.318802 -0.201135 -0.428225 -0.045725 1 0 0 0 0 0 1 464068
-0.002436 0.000275 0.120585 0.319002 -0.201279 -0.428519 -0.045756 1 0 0 0 0 0 1 465069
-0.002436 0.000275 0.120585 0.319225 -0.201409 -0.428805 -0.045788 1 0 0 0 0 0 1 466069
-0.002436 0.000275 0.120585 0.319439 -0.201533 -0.429103 -0.045819 1 0 0 0 0 0 1 467065
-0.002436 0.000275 0.120585 0.319670 -0.201682 -0.429393 -0.045850 1 0 0 0 0 0 1 468055
-0.002436 0.000275 0.120585 0.319879 -0.201819 -0.429681 -0.045881 1 0 0 0 0 0 1 469062
-0.002436 0.000275 0.120585 0.320096 -0.201957 -0.429973 -0.045912 1 0 0 0 0 0 1 470062
-0.002436 0.000275 0.120585 0.320324 -0.202086 -0.430281 -0.045944 1 0 0 0 0 0 1 471069
-0.002436 0.000275 0.120585 0.320534 -0.202231 -0.430562 -0.045975 1 0 0 0 0 0 1 472068
-0.002436 0.000275 0.120585 0.320751 -0.202370 -0.430853 -0.046006 1 0 0 0 0 0 1 473069
-0.002436 0.000275 0.120585 0.320969 -0.202507 -0.431146 -0.046038 1 0 0 0 0 0 1 474069
-0.002436 0.000275 0.120585 0.321195 -0.202636 -0.431451 -0.046069 1 0 0 0 0 0 1 475067
-0.002436 0.000275 0.120585 0.321406 -0.202781 -0.431732 -0.046100 1 0 0 0 0 0 1 476068
-0.002436 0.000275 0.120585 0.321620 -0.202918 -0.432020 -0.046131 1 0 0 0 0 0 1 477056
-0.002436 0.000275 0.120585 0.321852 -0.203060 -0.432322 -0.046163 1 0 0 0 0 0 1 478067
-0.002436 0.000275 0.120585 0.322055 -0.203182 -0.432614 -0.046194 1 0 0 0 0 0 1 479062
-0.002436 0.000275 0.120585 0.322272 -0.203328 -0.432897 -0.046225 1 0 0 0 0 0 1 480051
-0.002436 0.000275 0.120585 0.322492 -0.203468 -0.433192 -0.046256 1 0 0 0 0 0 1 481060
-0.002436 0.000275 0.120585 0.322720 -0.203607 -0.433487 -0.046287 1 0 0 0 0 0 1 482050
-0.002436 0.000275 0.120585 0.322926 -0.203732 -0.433784 -0.046319 1 0 0 0 0 0 1 483059
-0.002436 0.000275 0.120585 0.323144 -0.203878 -0.434067 -0.046350 1 0 0 0 0 0 1 484050
-0.002436 0.000275 0.120585 0.323368 -0.204029 -0.434375 -0.046381 1 0 0 0 0 0 1 485060
-0.002436 0.000275 0.120585 0.323583 -0.204157 -0.434658 -0.046413 1 0 0 0 0 0 1 486064
-0.002436 0.000275 0.120585 0.323794 -0.204281 -0.434952 -0.046443 1 0 0 0 0 0 1 487051
-0.002436 0.000275 0.120585 0.324016 -0.204429 -0.435241 -0.046475 1 0 0 0 0 0 1 488059
-0.002436 0.000275 0.120585 0.324245 -0.204569 -0.435536 -0.046506 1 0 0 0 0 0 1 489050
-0.002436 0.000275 0.120585 0.324455 -0.204706 -0.435828 -0.046537 1 0 0 0 0 0 1 490064
-0.002436 0.000275 0.120585 0.324666 -0.204830 -0.436123 -0.046568 1 0 0 0 0 0 1 491051
-0.002436 0.000275 0.120585 0.324888 -0.204979 -0.436411 -0.046600 1 0 0 0 0 0 1 492059
-0.002436 0.000275 0.120585 0.325116 -0.205119 -0.436707 -0.046631 1 0 0 0 0 0 1 493050
-0.002436 0.000275 0.120585 0.325324 -0.205254 -0.436994 -0.046662 1 0 0 0 0 0 1 494051
-0.002436 0.000275 0.120585 0.325539 -0.205381 -0.437295 -0.046694 1 0 0 0 0 0 1 495059
-0.002436 0.000275 0.120585 0.325770 -0.205530 -0.437585 -0.046725 1 0 0 0 0 0 1 496049
-0.002436 0.000275 0.120585 0.325979 -0.205667 -0.437874 -0.046756 1 0 0 0 0 0 1 497057
-0.002436 0.000275 0.120585 0.326197 -0.205805 -0.438168 -0.046788 1 0 0 0 0 0 1 498064
-0.002436 0.000275 0.120585 0.326409 -0.205930 -0.438465 -0.046818 1 0 0 0 0 0 1 499055
-0.002436 0.000275 0.120585 0.326643 -0.206081 -0.438759 -0.046850 1 0 0 0 0 0 1 500059
-0.002436 0.000275 0.120585 0.326853 -0.206218 -0.439048 -0.046881 1 0 0 0 0 0 1 501068
-0.002436 0.000275 0.120585 0.327071 -0.206357 -0.439342 -0.046913 1 0 0 0 0 0 1 502074
-0.002436 0.000275 0.120585 0.327287 -0.206492 -0.439651 -0.046944 1 0 0 0 0 0 1 503062
-0.002436 0.000275 0.120585 0.327505 -0.206631 -0.439927 -0.046975 1 0 0 0 0 0 1 504067
-0.002436 0.000275 0.120585 0.327722 -0.206768 -0.440218 -0.047006 1 0 0 0 0 0 1 505066
-0.002436 0.000275 0.120585 0.327940 -0.206906 -0.440510 -0.047038 1 0 0 0 0 0 1 506067
-0.002436 0.000275 0.120585 0.328170 -0.207046 -0.440809 -0.047069 1 0 0 0 0 0 1 507068
-0.002436 0.000275 0.120585 0.328374 -0.207169 -0.441103 -0.047100 1 0 0 0 0 0 1 508066
-0.002436 0.000275 0.120585 0.328594 -0.207317 -0.441389 -0.047131 1 0 0 0 0 0 1 509068
-0.002436 0.000275 0.120585 0.328811 -0.207455 -0.441680 -0.047162 1 0 0 0 0 0 1 510064
-0.002436 0.000275 0.120585 0.329042 -0.207596 -0.441980 -0.047194 1 0 0 0 0 0 1 511069
-0.002436 0.000275 0.120585 0.329246 -0.207720 -0.442275 -0.047225 1 0 0 0 0 0 1 512070
-0.002436 0.000275 0.120585 0.329484 -0.207879 -0.442585 -0.047259 1 0 0 0 0 0 1 513155
-0.002436 0.000275 0.120585 0.329714 -0.208019 -0.442882 -0.047290 1 0 0 0 0 0 1 514151
-0.002436 0.000275 0.120585 0.329919 -0.208154 -0.443167 -0.047321 1 0 0 0 0 0 1 515143
-0.002436 0.000275 0.120585 0.330131 -0.208278 -0.443464 -0.047352 1 0 0 0 0 0 1 516135
-0.002436 0.000275 0.120585 0.330352 -0.208426 -0.443751 -0.047384 1 0 0 0 0 0 1 517139
-0.002436 0.000275 0.120585 0.330577 -0.208564 -0.444041 -0.047414 1 0 0 0 0 0 1 518111
-0.002436 0.000275 0.120585 0.330789 -0.208702 -0.444335 -0.047446 1 0 0 0 0 0 1 519135
-0.002436 0.000275 0.120585 0.331003 -0.208828 -0.444635 -0.047477 1 0 0 0 0 0 1 520139
-0.002436 0.000275 0.120585 0.331235 -0.208978 -0.444927 -0.047509 1 0 0 0 0 0 1 521136
-0.002436 0.000275 0.120585 0.331443 -0.209114 -0.445214 -0.047540 1 0 0 0 0 0 1 522136
-0.002436 0.000275 0.120585 0.331659 -0.209251 -0.445505 -0.047571 1 0 0 0 0 0 1 523134
-0.002436 0.000275 0.120585 0.331860 -0.209383 -0.445804 -0.047601 1 0 0 0 0 0 1 524110
-0.002436 0.000275 0.120585 0.332106 -0.209529 -0.446099 -0.047633 1 0 0 0 0 0 1 525136
-0.002436 0.000275 0.120585 0.332314 -0.209664 -0.446384 -0.047665 1 0 0 0 0 0 1 526135
-0.002436 0.000275 0.120585 0.332535 -0.209805 -0.446682 -0.047697 1 0 0 0 0 0 1 527155
-0.002436 0.000275 0.120585 0.332745 -0.209927 -0.446975 -0.047727 1 0 0 0 0 0 1 528134
-0.002436 0.000275 0.120585 0.332979 -0.210079 -0.447270 -0.047759 1 0 0 0 0 0 1 529139
-0.002436 0.000275 0.120585 0.333185 -0.210214 -0.447555 -0.047790 1 0 0 0 0 0 1 530134
-0.002436 0.000275 0.120585 0.333397 -0.210348 -0.447839 -0.047820 1 0 0 0 0 0 1 531110
-0.002436 0.000275 0.120585 0.333623 -0.210477 -0.448145 -0.047851 1 0 0 0 0 0 1 532109
-0.002436 0.000275 0.120585 0.333839 -0.210626 -0.448434 -0.047884 1 0 0 0 0 0 1 533137
-0.002436 0.000275 0.120585 0.334056 -0.210763 -0.448725 -0.047915 1 0 0 0 0 0 1 534134
-0.002436 0.000275 0.120585 0.334273 -0.210901 -0.449017 -0.047946 1 0 0 0 0 0 1 535133
-0.002436 0.000275 0.120585 0.334500 -0.211030 -0.449323 -0.047977 1 0 0 0 0 0 1 536134
-0.002436 0.000275 0.120585 0.334713 -0.211177 -0.449608 -0.048009 1 0 0 0 0 0 1 537147
-0.002436 0.000275 0.120585 0.334925 -0.211312 -0.449892 -0.048039 1 0 0 0 0 0 1 538123
-0.002436 0.000275 0.120585 0.335158 -0.211454 -0.450194 -0.048071 1 0 0 0 0 0 1 539136
-0.002436 0.000275 0.120585 0.335362 -0.211587 -0.450477 -0.048102 1 0 0 0 0 0 1 540122
-0.002436 0.000275 0.120585 0.335578 -0.211715 -0.450781 -0.048134 1 0 0 0 0 0 1 541137
-0.002436 0.000275 0.120585 0.335800 -0.211863 -0.451069 -0.048165 1 0 0 0 0 0 1 542142
-0.002436 0.000275 0.120585 0.336020 -0.212012 -0.451370 -0.048196 1 0 0 0 0 0 1 543131
-0.002436 0.000275 0.120585 0.336235 -0.212140 -0.451653 -0.048227 1 0 0 0 0 0 1 544137
-0.002436 0.000275 0.120585 0.336451 -0.212266 -0.451953 -0.048259 1 0 0 0 0 0 1 545143
-0.002436 0.000275 0.120585 0.336669 -0.212412 -0.452237 -0.048290 1 0 0 0 0 0 1 546134
-0.002436 0.000275 0.120585 0.336899 -0.212553 -0.452535 -0.048321 1 0 0 0 0 0 1 547133
-0.002436 0.000275 0.120585 0.337107 -0.212689 -0.452823 -0.048352 1 0 0 0 0 0 1 548135
-0.002436 0.000275 0.120585 0.337320 -0.212814 -0.453121 -0.048383 1 0 0 0 0 0 1 549134
-0.002436 0.000275 0.120585 0.337553 -0.212965 -0.453414 -0.048415 1 0 0 0 0 0 1 550135
-0.002436 0.000275 0.120585 0.337760 -0.213100 -0.453700 -0.048446 1 0 0 0 0 0 1 551132
-0.002436 0.000275 0.120585 0.337975 -0.213236 -0.453989 -0.048477 1 0 0 0 0 0 1 552121
-0.002436 0.000275 0.120585 0.338203 -0.213367 -0.454297 -0.048508 1 0 0 0 0 0 1 553132
-0.002436 0.000275 0.120585 0.338410 -0.213509 -0.454574 -0.048539 1 0 0 0 0 0 1 554115
-0.002436 0.000275 0.120585 0.338630 -0.213650 -0.454869 -0.048571 1 0 0 0 0 0 1 555130
-0.002436 0.000275 0.120585 0.338845 -0.213785 -0.455157 -0.048602 1 0 0 0 0 0 1 556115
-0.002436 0.000275 0.120585 0.339059 -0.213906 -0.455447 -0.048631 1 0 0 0 0 0 1 557060
-0.002436 0.000275 0.120585 0.339267 -0.214050 -0.455725 -0.048662 1 0 0 0 0 0 1 558049
-0.002436 0.000275 0.120585 0.339486 -0.214189 -0.456018 -0.048694 1 0 0 0 0 0 1 559057
-0.002436 0.000275 0.120585 0.339702 -0.214326 -0.456308 -0.048725 1 0 0 0 0 0 1 560049
-0.002436 0.000275 0.120585 0.339928 -0.214454 -0.456614 -0.048756 1 0 0 0 0 0 1 561049
-0.002436 0.000275 0.120585 0.340140 -0.214601 -0.456898 -0.048787 1 0 0 0 0 0 1 562057
-0.002436 0.000275 0.120585 0.340347 -0.214747 -0.457193 -0.048818 1 0 0 0 0 0 1 563048
-0.002436 0.000275 0.120585 0.340584 -0.214880 -0.457486 -0.048850 1 0 0 0 0 0 1 564048
-0.002436 0.000275 0.120585 0.340794 -0.215015 -0.457775 -0.048881 1 0 0 0 0 0 1 565057
-0.002436 0.000275 0.120585 0.341005 -0.215139 -0.458071 -0.048912 1 0 0 0 0 0 1 566048
-0.002436 0.000275 0.120585 0.341228 -0.215288 -0.458360 -0.048944 1 0 0 0 0 0 1 567056
-0.002436 0.000275 0.120585 0.341456 -0.215428 -0.458656 -0.048974 1 0 0 0 0 0 1 568048
-0.002436 0.000275 0.120585 0.341666 -0.215565 -0.458946 -0.049006 1 0 0 0 0 0 1 569057
-0.002436 0.000275 0.120585 0.341877 -0.215689 -0.459242 -0.049037 1 0 0 0 0 0 1 570047
-0.002436 0.000275 0.120585 0.342110 -0.215840 -0.459535 -0.049068 1 0 0 0 0 0 1 571049
-0.002436 0.000275 0.120585 0.342319 -0.215977 -0.459824 -0.049100 1 0 0 0 0 0 1 572056
-0.002436 0.000275 0.120585 0.342534 -0.216113 -0.460113 -0.049131 1 0 0 0 0 0 1 573048
-0.002436 0.000275 0.120585 0.342754 -0.216242 -0.460420 -0.049163 1 0 0 0 0 0 1 574073
-0.002436 0.000275 0.120585 0.342982 -0.216390 -0.460707 -0.049193 1 0 0 0 0 0 1 575053
-0.002436 0.000275 0.120585 0.343191 -0.216527 -0.460995 -0.049225 1 0 0 0 0 0 1 576058
-0.002436 0.000275 0.120585 0.343409 -0.216665 -0.461288 -0.049256 1 0 0 0 0 0 1 577064
-0.002436 0.000275 0.120585 0.343636 -0.216794 -0.461594 -0.049288 1 0 0 0 0 0 1 578065
-0.002436 0.000275 0.120585 0.343845 -0.216938 -0.461874 -0.049319 1 0 0 0 0 0 1 579059
-0.002436 0.000275 0.120585 0.344064 -0.217077 -0.462168 -0.049350 1 0 0 0 0 0 1 580068
-0.002436 0.000275 0.120585 0.344281 -0.217215 -0.462460 -0.049381 1 0 0 0 0 0 1 581067
-0.002436 0.000275 0.120585 0.344499 -0.217352 -0.462772 -0.049413 1 0 0 0 0 0 1 582066
-0.002436 0.000275 0.120585 0.344716 -0.217490 -0.463047 -0.049444 1 0 0 0 0 0 1 583065
-0.002436 0.000275 0.120585 0.344934 -0.217627 -0.463338 -0.049475 1 0 0 0 0 0 1 584066
-0.002436 0.000275 0.120585 0.345150 -0.217764 -0.463628 -0.049506 1 0 0 0 0 0 1 585057
-0.002436 0.000275 0.120585 0.345372 -0.217889 -0.463927 -0.049537 1 0 0 0 0 0 1 586034
-0.002436 0.000275 0.120585 0.345589 -0.218039 -0.464217 -0.049569 1 0 0 0 0 0 1 587065
-0.002436 0.000275 0.120585 0.345807 -0.218178 -0.464510 -0.049600 1 0 0 0 0 0 1 588072
-0.002436 0.000275 0.120585 0.346037 -0.218318 -0.464809 -0.049631 1 0 0 0 0 0 1 589071
-0.002436 0.000275 0.120585 0.346240 -0.218441 -0.465101 -0.049663 1 0 0 0 0 0 1 590066
-0.002436 0.000275 0.120585 0.346460 -0.218589 -0.465388 -0.049694 1 0 0 0 0 0 1 591069
-0.002436 0.000275 0.120585 0.346677 -0.218726 -0.465678 -0.049725 1 0 0 0 0 0 1 592064
-0.002436 0.000275 0.120585 0.346907 -0.218867 -0.465977 -0.049756 1 0 0 0 0 0 1 593065
-0.002436 0.000275 0.120585 0.347110 -0.218990 -0.466270 -0.049787 1 0 0 0 0 0 1 594060
-0.002436 0.000275 0.120585 0.347330 -0.219138 -0.466557 -0.049819 1 0 0 0 0 0 1 595064
-0.002436 0.000275 0.120585 0.347561 -0.219279 -0.466855 -0.049850 1 0 0 0 0 0 1 596065
-0.002436 0.000275 0.120585 0.347768 -0.219414 -0.467142 -0.049881 1 0 0 0 0 0 1 597065
-0.002436 0.000275 0.120585 0.347981 -0.219540 -0.467441 -0.049913 1 0 0 0 0 0 1 598065
-0.002436 0.000275 0.120585 0.348201 -0.219687 -0.467727 -0.049944 1 0 0 0 0 0 1 599062
-0.002436 0.000275 0.120585 0.348432 -0.219829 -0.468025 -0.049975 1 0 0 0 0 0 1 600063
-0.002436 0.000275 0.120585 0.348639 -0.219964 -0.468313 -0.050006 1 0 0 0 0 0 1 601064
-0.002436 0.000275 0.120585 0.348844 -0.220098 -0.468618 -0.050037 1 0 0 0 0 0 1 602063
-0.002436 0.000275 0.120585 0.349072 -0.220238 -0.468899 -0.050069 1 0 0 0 0 0 1 603062
-0.002436 0.000275 0.120585 0.349301 -0.220378 -0.469194 -0.050100 1 0 0 0 0 0 1 604055
-0.002436 0.000275 0.120585 0.349510 -0.220514 -0.469484 -0.050131 1 0 0 0 0 0 1 605064
-0.002436 0.000275 0.120585 0.349727 -0.220651 -0.469776 -0.050163 1 0 0 0 0 0 1 606064
-0.002436 0.000275 0.120585 0.349953 -0.220780 -0.470080 -0.050194 1 0 0 0 0 0 1 607061
-0.002436 0.000275 0.120585 0.350164 -0.220925 -0.470362 -0.050225 1 0 0 0 0 0 1 608063
-0.002436 0.000275 0.120585 0.350381 -0.221063 -0.470654 -0.050256 1 0 0 0 0 0 1 609064
-0.002436 0.000275 0.120585 0.350598 -0.221201 -0.470946 -0.050287 1 0 0 0 0 0 1 610063
-0.002436 0.000275 0.120585 0.350825 -0.221330 -0.471251 -0.050319 1 0 0 0 0 0 1 611063
-0.002436 0.000275 0.120585 0.351035 -0.221475 -0.471533 -0.050350 1 0 0 0 0 0 1 612063
-0.002436 0.000275 0.120585 0.351252 -0.221613 -0.471824 -0.050381 1 0 0 0 0 0 1 613064
-0.002436 0.000275 0.120585 0.351481 -0.221753 -0.472122 -0.050412 1 0 0 0 0 0 1 614060
-0.002436 0.000275 0.120585 0.351683 -0.221875 -0.472413 -0.050443 1 0 0 0 0 0 1 615050
-0.002436 0.000275 0.120585 0.351904 -0.222023 -0.472700 -0.050475 1 0 0 0 0 0 1 616055
-0.002436 0.000275 0.120585 0.352124 -0.222163 -0.472995 -0.050506 1 0 0 0 0 0 1 617066
-0.002436 0.000275 0.120585 0.352353 -0.222303 -0.473293 -0.050537 1 0 0 0 0 0 1 618062
-0.002436 0.000275 0.120585 0.352556 -0.222426 -0.473585 -0.050568 1 0 0 0 0 0 1 619055
-0.002436 0.000275 0.120585 0.352778 -0.222574 -0.473874 -0.050600 1 0 0 0 0 0 1 620066
-0.002436 0.000275 0.120585 0.353008 -0.222716 -0.474172 -0.050631 1 0 0 0 0 0 1 621066
-0.002436 0.000275 0.120585 0.353206 -0.222859 -0.474465 -0.050662 1 0 0 0 0 0 1 622063
-0.002436 0.000275 0.120585 0.353427 -0.222977 -0.474758 -0.050694 1 0 0 0 0 0 1 623063
-0.002436 0.000275 0.120585 0.353641 -0.223120 -0.475035 -0.050724 1 0 0 0 0 0 1 624032
-0.002436 0.000275 0.120585 0.353879 -0.223266 -0.475343 -0.050756 1 0 0 0 0 0 1 625064
-0.002436 0.000275 0.120585 0.354082 -0.223398 -0.475624 -0.050787 1 0 0 0 0 0 1 626046
-0.002436 0.000275 0.120585 0.354295 -0.223524 -0.475923 -0.050818 1 0 0 0 0 0 1 627047
-0.002436 0.000275 0.120585 0.354516 -0.223672 -0.476210 -0.050849 1 0 0 0 0 0 1 628047
-0.002436 0.000275 0.120585 0.354748 -0.223814 -0.476510 -0.050881 1 0 0 0 0 0 1 629055
-0.002436 0.000275 0.120585 0.354954 -0.223948 -0.476795 -0.050912 1 0 0 0 0 0 1 630047
-0.002436 0.000275 0.120585 0.355169 -0.224075 -0.477096 -0.050943 1 0 0 0 0 0 1 631055
-0.002436 0.000275 0.120585 0.355399 -0.224224 -0.477386 -0.050974 1 0 0 0 0 0 1 632045
-0.002436 0.000275 0.120585 0.355609 -0.224361 -0.477676 -0.051006 1 0 0 0 0 0 1 633056
-0.002436 0.000275 0.120585 0.355824 -0.224497 -0.477965 -0.051037 1 0 0 0 0 0 1 634046
-0.002436 0.000275 0.120585 0.356040 -0.224625 -0.478267 -0.051068 1 0 0 0 0 0 1 635055
-0.002436 0.000275 0.120585 0.356271 -0.224774 -0.478557 -0.051099 1 0 0 0 0 0 1 636046
-0.002436 0.000275 0.120585 0.356480 -0.224911 -0.478846 -0.051131 1 0 0 0 0 0 1 637054
-0.002436 0.000275 0.120585 0.356696 -0.225047 -0.479136 -0.051162 1 0 0 0 0 0 1 638047
-0.002436 0.000275 0.120585 0.356924 -0.225177 -0.479444 -0.051193 1 0 0 0 0 0 1 639055
-0.002436 0.000275 0.120585 0.357132 -0.225321 -0.479722 -0.051224 1 0 0 0 0 0 1 640046
-0.002436 0.000275 0.120585 0.357351 -0.225460 -0.480016 -0.051256 1 0 0 0 0 0 1 641055
-0.002436 0.000275 0.120585 0.357558 -0.225606 -0.480312 -0.051287 1 0 0 0 0 0 1 642045
-0.002436 0.000275 0.120585 0.357798 -0.225740 -0.480608 -0.051318 1 0 0 0 0 0 1 643055
-0.002436 0.000275 0.120585 0.358002 -0.225863 -0.480902 -0.051350 1 0 0 0 0 0 1 644056
-0.002436 0.000275 0.120585 0.358221 -0.226009 -0.481186 -0.051381 1 0 0 0 0 0 1 645050
-0.002436 0.000275 0.120585 0.358443 -0.226150 -0.481483 -0.051413 1 0 0 0 0 0 1 646069
-0.002436 0.000275 0.120585 0.358670 -0.226289 -0.481779 -0.051444 1 0 0 0 0 0 1 647057
-0.002436 0.000275 0.120585 0.358873 -0.226412 -0.482072 -0.051475 1 0 0 0 0 0 1 648054
-0.002436 0.000275 0.120585 0.359096 -0.226561 -0.482362 -0.051506 1 0 0 0 0 0 1 649068
-0.002436 0.000275 0.120585 0.359322 -0.226700 -0.482655 -0.051537 1 0 0 0 0 0 1 650049
-0.002436 0.000275 0.120585 0.359533 -0.226838 -0.482947 -0.051569 1 0 0 0 0 0 1 651067
-0.002436 0.000275 0.120585 0.359745 -0.226962 -0.483244 -0.051600 1 0 0 0 0 0 1 652061
-0.002436 0.000275 0.120585 0.359960 -0.227106 -0.483522 -0.051630 1 0 0 0 0 0 1 653033
-0.002436 0.000275 0.120585 0.360190 -0.227248 -0.483821 -0.051662 1 0 0 0 0 0 1 654034
-0.002436 0.000275 0.120585 0.360404 -0.227387 -0.484116 -0.051694 1 0 0 0 0 0 1 655064
-0.002436 0.000275 0.120585 0.360617 -0.227512 -0.484415 -0.051725 1 0 0 0 0 0 1 656062
-0.002436 0.000275 0.120585 0.360850 -0.227663 -0.484708 -0.051756 1 0 0 0 0 0 1 657064
-0.002436 0.000275 0.120585 0.361058 -0.227799 -0.484994 -0.051787 1 0 0 0 0 0 1 658062
-0.002436 0.000275 0.120585 0.361276 -0.227937 -0.485288 -0.051819 1 0 0 0 0 0 1 659069
-0.002436 0.000275 0.120585 0.361493 -0.228074 -0.485599 -0.051850 1 0 0 0 0 0 1 660064
-0.002436 0.000275 0.120585 0.361711 -0.228212 -0.485875 -0.051881 1 0 0 0 0 0 1 661067
-0.002436 0.000275 0.120585 0.361928 -0.228349 -0.486165 -0.051913 1 0 0 0 0 0 1 662064
-0.002417 0.000270 0.120576 0.098975 -0.166343 -0.350725 -0.051944 1 0 0 0 0 0 1 663062
-0.002407 0.000268 0.120572 0.191523 -0.188055 -0.418481 -0.051974 1 0 0 0 0 0 1 664032
-0.002403 0.000267 0.120571 0.259498 -0.204196 -0.453796 -0.052006 1 0 0 0 0 0 1 665063
-0.002400 0.000267 0.120570 0.295469 -0.212836 -0.467430 -0.052036 1 0 0 0 0 0 1 666031
-0.002399 0.000266 0.120570 0.313665 -0.217276 -0.472504 -0.052069 1 0 0 0 0 0 1 667061
-0.002399 0.000266 0.120570 0.322826 -0.219538 -0.474452 -0.052099 1 0 0 0 0 0 1 668031
-0.002398 0.000266 0.120570 0.327496 -0.220757 -0.475330 -0.052131 1 0 0 0 0 0 1 669061
-0.002398 0.000266 0.120570 0.329931 -0.221424 -0.475820 -0.052162 1 0 0 0 0 0 1 670059
-0.002398 0.000266 0.120570 0.331235 -0.221831 -0.476186 -0.052194 1 0 0 0 0 0 1 671061
-0.002398 0.000266 0.120570 0.331996 -0.222089 -0.476489 -0.052225 1 0 0 0 0 0 1 672061
-0.002398 0.000266 0.120570 0.332471 -0.222297 -0.476774 -0.052256 1 0 0 0 0 0 1 673061
-0.002398 0.000266 0.120570 0.332806 -0.222463 -0.477082 -0.052287 1 0 0 0 0 0 1 674060
-0.002398 0.000266 0.120570 0.333078 -0.222602 -0.477352 -0.052318 1 0 0 0 0 0 1 675052
-0.002398 0.000266 0.120570 0.333311 -0.222754 -0.477643 -0.052350 1 0 0 0 0 0 1 676060
-0.002398 0.000266 0.120570 0.333533 -0.222882 -0.477929 -0.052381 1 0 0 0 0 0 1 677062
-0.002398 0.000266 0.120570 0.333737 -0.223026 -0.478207 -0.052412 1 0 0 0 0 0 1 678061
-0.002398 0.000266 0.120570 0.333940 -0.223171 -0.478504 -0.052444 1 0 0 0 0 0 1 679060
-0.002398 0.000266 0.120570 0.334135 -0.223295 -0.478778 -0.052475 1 0 0 0 0 0 1 680061
-0.002398 0.000266 0.120570 0.334342 -0.223418 -0.479075 -0.052506 1 0 0 0 0 0 1 681062
-0.002398 0.000266 0.120570 0.334540 -0.223557 -0.479346 -0.052536 1 0 0 0 0 0 1 682031
-0.002398 0.000266 0.120570 0.334745 -0.223695 -0.479638 -0.052569 1 0 0 0 0 0 1 683059
-0.002398 0.000266 0.120570 0.334932 -0.223826 -0.479917 -0.052600 1 0 0 0 0 0 1 684060
-0.002398 0.000266 0.120570 0.335136 -0.223948 -0.480212 -0.052631 1 0 0 0 0 0 1 685049
-0.002398 0.000266 0.120570 0.335341 -0.224092 -0.480494 -0.052662 1 0 0 0 0 0 1 686057
-0.002398 0.000266 0.120570 0.335529 -0.224224 -0.480772 -0.052694 1 0 0 0 0 0 1 687059
-0.002398 0.000266 0.120570 0.335739 -0.224360 -0.481063 -0.052725 1 0 0 0 0 0 1 688060
-0.002398 0.000266 0.120570 0.335936 -0.224482 -0.481357 -0.052756 1 0 0 0 0 0 1 689063
-0.002398 0.000266 0.120570 0.336126 -0.224622 -0.481630 -0.052787 1 0 0 0 0 0 1 690063
-0.002398 0.000266 0.120570 0.336336 -0.224759 -0.481919 -0.052819 1 0 0 0 0 0 1 691062
-0.002398 0.000266 0.120570 0.336536 -0.224892 -0.482204 -0.052850 1 0 0 0 0 0 1 692059
-0.002398 0.000266 0.120570 0.336736 -0.225026 -0.482490 -0.052881 1 0 0 0 0 0 1 693063
-0.002398 0.000266 0.120570 0.336919 -0.225144 -0.482775 -0.052912 1 0 0 0 0 0 1 694061
-0.002398 0.000266 0.120570 0.337131 -0.225289 -0.483059 -0.052944 1 0 0 0 0 0 1 695059
-0.002398 0.000266 0.120570 0.337332 -0.225424 -0.483345 -0.052975 1 0 0 0 0 0 1 696061
-0.002398 0.000266 0.120570 0.337510 -0.225562 -0.483629 -0.053006 1 0 0 0 0 0 1 697054
-0.002398 0.000266 0.120570 0.337721 -0.225677 -0.483918 -0.053037 1 0 0 0 0 0 1 698046
-0.002398 0.000266 0.120570 0.337927 -0.225821 -0.484200 -0.053068 1 0 0 0 0 0 1 699054
-0.002398 0.000266 0.120570 0.338112 -0.225951 -0.484475 -0.053099 1 0 0 0 0 0 1 700044
-0.002398 0.000266 0.120570 0.338324 -0.226088 -0.484768 -0.053131 1 0 0 0 0 0 1 701054
-0.002398 0.000266 0.120570 0.338519 -0.226208 -0.485058 -0.053162 1 0 0 0 0 0 1 702044
-0.002398 0.000266 0.120570 0.338723 -0.226353 -0.485340 -0.053193 1 0 0 0 0 0 1 703053
-0.002398 0.000266 0.120570 0.338909 -0.226483 -0.485615 -0.053224 1 0 0 0 0 0 1 704044
-0.002398 0.000266 0.120570 0.339120 -0.226620 -0.485908 -0.053256 1 0 0 0 0 0 1 705053
-0.002398 0.000266 0.120570 0.339315 -0.226740 -0.486198 -0.053287 1 0 0 0 0 0 1 706043
-0.002398 0.000266 0.120570 0.339507 -0.226881 -0.486474 -0.053318 1 0 0 0 0 0 1 707052
-0.002398 0.000266 0.120570 0.339715 -0.227017 -0.486761 -0.053349 1 0 0 0 0 0 1 708044
-0.002398 0.000266 0.120570 0.339917 -0.227152 -0.487049 -0.053381 1 0 0 0 0 0 1 709053
-0.002398 0.000266 0.120570 0.340111 -0.227272 -0.487339 -0.053412 1 0 0 0 0 0 1 710043
-0.002398 0.000266 0.120570 0.340301 -0.227412 -0.487612 -0.053443 1 0 0 0 0 0 1 711044
-0.002398 0.000266 0.120570 0.340513 -0.227550 -0.487904 -0.053475 1 0 0 0 0 0 1 712052
-0.002398 0.000266 0.120570 0.340712 -0.227682 -0.488187 -0.053506 1 0 0 0 0 0 1 713044
-0.002398 0.000266 0.120570 0.340897 -0.227802 -0.488475 -0.053537 1 0 0 0 0 0 1 714052
-0.002398 0.000266 0.120570 0.341108 -0.227947 -0.488758 -0.053568 1 0 0 0 0 0 1 715046
-0.002398 0.000266 0.120570 0.341311 -0.228083 -0.489046 -0.053600 1 0 0 0 0 0 1 716057
-0.002398 0.000266 0.120570 0.341505 -0.228227 -0.489343 -0.053631 1 0 0 0 0 0 1 717072
-0.002398 0.000266 0.120570 0.341695 -0.228346 -0.489609 -0.053662 1 0 0 0 0 0 1 718048
-0.002398 0.000266 0.120570 0.341902 -0.228470 -0.489907 -0.053693 1 0 0 0 0 0 1 719051
-0.002398 0.000266 0.120570 0.342107 -0.228614 -0.490189 -0.053725 1 0 0 0 0 0 1 720059
-0.002398 0.000266 0.120570 0.342293 -0.228745 -0.490465 -0.053756 1 0 0 0 0 0 1 721053
-0.002398 0.000266 0.120570 0.342500 -0.228869 -0.490764 -0.053787 1 0 0 0 0 0 1 722058
-0.002398 0.000266 0.120570 0.342704 -0.229013 -0.491044 -0.053819 1 0 0 0 0 0 1 723059
-0.002398 0.000266 0.120570 0.342891 -0.229144 -0.491322 -0.053850 1 0 0 0 0 0 1 724060
-0.002398 0.000266 0.120570 0.343100 -0.229279 -0.491611 -0.053881 1 0 0 0 0 0 1 725052
-0.002398 0.000266 0.120570 0.343301 -0.229413 -0.491898 -0.053912 1 0 0 0 0 0 1 726058
-0.002398 0.000266 0.120570 0.343497 -0.229535 -0.492190 -0.053944 1 0 0 0 0 0 1 727058
-0.002398 0.000266 0.120570 0.343687 -0.229675 -0.492463 -0.053975 1 0 0 0 0 0 1 728057
-0.002398 0.000266 0.120570 0.343898 -0.229812 -0.492754 -0.054006 1 0 0 0 0 0 1 729061
-0.002398 0.000266 0.120570 0.344098 -0.229945 -0.493039 -0.054037 1 0 0 0 0 0 1 730060
-0.002398 0.000266 0.120570 0.344282 -0.230064 -0.493326 -0.054069 1 0 0 0 0 0 1 731065
-0.002398 0.000266 0.120570 0.344495 -0.230210 -0.493610 -0.054100 1 0 0 0 0 0 1 732063
-0.002398 0.000266 0.120570 0.344694 -0.230344 -0.493894 -0.054131 1 0 0 0 0 0 1 733059
-0.002398 0.000266 0.120570 0.344881 -0.230474 -0.494172 -0.054162 1 0 0 0 0 0 1 734057
-0.002398 0.000266 0.120570 0.345076 -0.230605 -0.494472 -0.054193 1 0 0 0 0 0 1 735042
-0.002398 0.000266 0.120570 0.345290 -0.230743 -0.494751 -0.054225 1 0 0 0 0 0 1 736058
-0.002398 0.000266 0.120570 0.345478 -0.230873 -0.495029 -0.054256 1 0 0 0 0 0 1 737060
-0.002398 0.000266 0.120570 0.345688 -0.231009 -0.495319 -0.054287 1 0 0 0 0 0 1 738059
-0.002398 0.000266 0.120570 0.345884 -0.231130 -0.495612 -0.054319 1 0 0 0 0 0 1 739058
-0.002398 0.000266 0.120570 0.346087 -0.231274 -0.495891 -0.054350 1 0 0 0 0 0 1 740058
-0.002398 0.000266 0.120570 0.346274 -0.231405 -0.496169 -0.054381 1 0 0 0 0 0 1 741059
-0.002398 0.000266 0.120570 0.346484 -0.231541 -0.496460 -0.054412 1 0 0 0 0 0 1 742059
-0.002398 0.000266 0.120570 0.346681 -0.231662 -0.496752 -0.054444 1 0 0 0 0 0 1 743059
-0.002398 0.000266 0.120570 0.346870 -0.231802 -0.497025 -0.054475 1 0 0 0 0 0 1 744057
-0.002398 0.000266 0.120570 0.347081 -0.231939 -0.497315 -0.054506 1 0 0 0 0 0 1 745060
-0.002398 0.000266 0.120570 0.347281 -0.232072 -0.497600 -0.054537 1 0 0 0 0 0 1 746057
-0.002398 0.000266 0.120570 0.347477 -0.232194 -0.497893 -0.054569 1 0 0 0 0 0 1 747060
-0.002398 0.000266 0.120570 0.347667 -0.232334 -0.498166 -0.054600 1 0 0 0 0 0 1 748058
-0.002398 0.000266 0.120570 0.347877 -0.232471 -0.498456 -0.054631 1 0 0 0 0 0 1 749060
-0.002398 0.000266 0.120570 0.348077 -0.232604 -0.498741 -0.054662 1 0 0 0 0 0 1 750057
-0.002398 0.000266 0.120570 0.348259 -0.232722 -0.499024 -0.054693 1 0 0 0 0 0 1 751050
-0.002398 0.000266 0.120570 0.348472 -0.232868 -0.499310 -0.054725 1 0 0 0 0 0 1 752053
-0.002398 0.000266 0.120570 0.348674 -0.233003 -0.499597 -0.054756 1 0 0 0 0 0 1 753060
-0.002398 0.000266 0.120570 0.348872 -0.233135 -0.499880 -0.054787 1 0 0 0 0 0 1 754051
-0.002398 0.000266 0.120570 0.349057 -0.233255 -0.500167 -0.054819 1 0 0 0 0 0 1 755058
-0.002398 0.000266 0.120570 0.349267 -0.233399 -0.500449 -0.054849 1 0 0 0 0 0 1 756047
-0.002398 0.000266 0.120570 0.349458 -0.233541 -0.500739 -0.054881 1 0 0 0 0 0 1 757041
-0.002398 0.000266 0.120570 0.349655 -0.233666 -0.501015 -0.054912 1 0 0 0 0 0 1 758052
-0.002398 0.000266 0.120570 0.349865 -0.233800 -0.501304 -0.054943 1 0 0 0 0 0 1 759050
-0.002398 0.000266 0.120570 0.350062 -0.233922 -0.501597 -0.054975 1 0 0 0 0 0 1 760050
-0.002398 0.000266 0.120570 0.350251 -0.234062 -0.501869 -0.055006 1 0 0 0 0 0 1 761048
-0.002398 0.000266 0.120570 0.350463 -0.234200 -0.502162 -0.055037 1 0 0 0 0 0 1 762057
-0.002398 0.000266 0.120570 0.350664 -0.234333 -0.502448 -0.055069 1 0 0 0 0 0 1 763058
-0.002398 0.000266 0.120570 0.350860 -0.234455 -0.502740 -0.055100 1 0 0 0 0 0 1 764058
-0.002398 0.000266 0.120570 0.351050 -0.234595 -0.503014 -0.055131 1 0 0 0 0 0 1 765061
-0.002398 0.000266 0.120570 0.351258 -0.234731 -0.503301 -0.055162 1 0 0 0 0 0 1 766051
-0.002398 0.000266 0.120570 0.351458 -0.234864 -0.503585 -0.055193 1 0 0 0 0 0 1 767047
-0.002398 0.000266 0.120570 0.351641 -0.234982 -0.503870 -0.055224 1 0 0 0 0 0 1 768045
-0.002398 0.000266 0.120570 0.351853 -0.235127 -0.504154 -0.055256 1 0 0 0 0 0 1 769043
-0.002398 0.000266 0.120570 0.352054 -0.235262 -0.504439 -0.055287 1 0 0 0 0 0 1 770042
-0.002398 0.000266 0.120570 0.352241 -0.235392 -0.504719 -0.055318 1 0 0 0 0 0 1 771046
-0.002398 0.000266 0.120570 0.352449 -0.235517 -0.505018 -0.055350 1 0 0 0 0 0 1 772051
-0.002398 0.000266 0.120570 0.352653 -0.235661 -0.505300 -0.055381 1 0 0 0 0 0 1 773058
-0.002398 0.000266 0.120570 0.352855 -0.235796 -0.505586 -0.055413 1 0 0 0 0 0 1 774065
-0.002398 0.000266 0.120570 0.353031 -0.235935 -0.505869 -0.055443 1 0 0 0 0 0 1 775056
-0.002398 0.000266 0.120570 0.353245 -0.236051 -0.506161 -0.055475 1 0 0 0 0 0 1 776056
-0.002398 0.000266 0.120570 0.353450 -0.236195 -0.506443 -0.055506 1 0 0 0 0 0 1 777065
-0.002398 0.000266 0.120570 0.353636 -0.236325 -0.506718 -0.055537 1 0 0 0 0 0 1 778055
-0.002398 0.000266 0.120570 0.353846 -0.236460 -0.507009 -0.055569 1 0 0 0 0 0 1 779056
-0.002398 0.000266 0.120570 0.354043 -0.236582 -0.507301 -0.055600 1 0 0 0 0 0 1 780056
-0.002398 0.000266 0.120570 0.354233 -0.236722 -0.507574 -0.055631 1 0 0 0 0 0 1 781056
-0.002398 0.000266 0.120570 0.354443 -0.236860 -0.507865 -0.055662 1 0 0 0 0 0 1 782060
-0.002398 0.000266 0.120570 0.354645 -0.236994 -0.508152 -0.055694 1 0 0 0 0 0 1 783064
-0.002398 0.000266 0.120570 0.354839 -0.237114 -0.508441 -0.055725 1 0 0 0 0 0 1 784055
-0.002398 0.000266 0.120570 0.355028 -0.237253 -0.508713 -0.055756 1 0 0 0 0 0 1 785050
-0.002398 0.000266 0.120570 0.355236 -0.237389 -0.509000 -0.055787 1 0 0 0 0 0 1 786041
-0.002398 0.000266 0.120570 0.355438 -0.237524 -0.509288 -0.055818 1 0 0 0 0 0 1 787050
-0.002398 0.000266 0.120570 0.355621 -0.237642 -0.509574 -0.055850 1 0 0 0 0 0 1 788049
-0.002398 0.000266 0.120570 0.355834 -0.237788 -0.509859 -0.055881 1 0 0 0 0 0 1 789051
-0.002398 0.000266 0.120570 0.356035 -0.237922 -0.510144 -0.055912 1 0 0 0 0 0 1 790051
-0.002398 0.000266 0.120570 0.356235 -0.238056 -0.510430 -0.055943 1 0 0 0 0 0 1 791052
-0.002398 0.000266 0.120570 0.356420 -0.238175 -0.510718 -0.055975 1 0 0 0 0 0 1 792061
-0.002398 0.000266 0.120570 0.356663 -0.238341 -0.511046 -0.056011 1 0 0 0 0 0 1 793214
-0.002398 0.000266 0.120570 0.356832 -0.238454 -0.511286 -0.056037 1 0 0 0 0 0 1 794054
-0.002398 0.000266 0.120570 0.357011 -0.238594 -0.511572 -0.056068 1 0 0 0 0 0 1 795055
-0.002398 0.000266 0.120570 0.357226 -0.238721 -0.511854 -0.056100 1 0 0 0 0 0 1 796048
-0.002398 0.000266 0.120570 0.357425 -0.238842 -0.512147 -0.056131 1 0 0 0 0 0 1 797052
-0.002398 0.000266 0.120570 0.357614 -0.238982 -0.512419 -0.056162 1 0 0 0 0 0 1 798048
-0.002398 0.000266 0.120570 0.357823 -0.239118 -0.512708 -0.056193 1 0 0 0 0 0 1 799045
-0.002398 0.000266 0.120570 0.358023 -0.239252 -0.512993 -0.056224 1 0 0 0 0 0 1 800044
-0.002398 0.000266 0.120570 0.358220 -0.239373 -0.513286 -0.056256 1 0 0 0 0 0 1 801047
-0.002398 0.000266 0.120570 0.358408 -0.239512 -0.513556 -0.056287 1 0 0 0 0 0 1 802037
-0.002398 0.000266 0.120570 0.358620 -0.239650 -0.513849 -0.056318 1 0 0 0 0 0 1 803046
-0.002398 0.000266 0.120570 0.358820 -0.239784 -0.514134 -0.056349 1 0 0 0 0 0 1 804045
-0.002398 0.000266 0.120570 0.359005 -0.239903 -0.514422 -0.056381 1 0 0 0 0 0 1 805054
-0.002398 0.000266 0.120570 0.359217 -0.240048 -0.514706 -0.056412 1 0 0 0 0 0 1 806050
-0.002398 0.000266 0.120570 0.359417 -0.240182 -0.514990 -0.056443 1 0 0 0 0 0 1 807047
-0.002398 0.000266 0.120570 0.359604 -0.240313 -0.515269 -0.056474 1 0 0 0 0 0 1 808047
-0.002398 0.000266 0.120570 0.359811 -0.240437 -0.515566 -0.056506 1 0 0 0 0 0 1 809047
-0.002398 0.000266 0.120570 0.360014 -0.240580 -0.515846 -0.056537 1 0 0 0 0 0 1 810046
-0.002398 0.000266 0.120570 0.360213 -0.240714 -0.516130 -0.056568 1 0 0 0 0 0 1 811045
-0.002398 0.000266 0.120570 0.360401 -0.240845 -0.516410 -0.056600 1 0 0 0 0 0 1 812050
-0.002398 0.000266 0.120570 0.360595 -0.240975 -0.516709 -0.056630 1 0 0 0 0 0 1 813030
-0.002398 0.000266 0.120570 0.360808 -0.241113 -0.516987 -0.056662 1 0 0 0 0 0 1 814044
-0.002398 0.000266 0.120570 0.360996 -0.241244 -0.517265 -0.056693 1 0 0 0 0 0 1 815046
-0.002398 0.000266 0.120570 0.361206 -0.241379 -0.517556 -0.056724 1 0 0 0 0 0 1 816046
-0.002398 0.000266 0.120570 0.361401 -0.241500 -0.517845 -0.056755 1 0 0 0 0 0 1 817036
-0.002398 0.000266 0.120570 0.361594 -0.241641 -0.518122 -0.056787 1 0 0 0 0 0 1 818048
-0.002398 0.000266 0.120570 0.361804 -0.241778 -0.518412 -0.056818 1 0 0 0 0 0 1 819050
-0.002398 0.000266 0.120570 0.362003 -0.241911 -0.518696 -0.056849 1 0 0 0 0 0 1 820045
-0.002398 0.000266 0.120570 0.362200 -0.242033 -0.518989 -0.056881 1 0 0 0 0 0 1 821046
-0.002398 0.000266 0.120570 0.362386 -0.242171 -0.519256 -0.056911 1 0 0 0 0 0 1 822028
-0.002398 0.000266 0.120570 0.362599 -0.242310 -0.519551 -0.056943 1 0 0 0 0 0 1 823046
-0.002398 0.000266 0.120570 0.362799 -0.242443 -0.519836 -0.056974 1 0 0 0 0 0 1 824044
-0.002398 0.000266 0.120570 0.362983 -0.242561 -0.520122 -0.057006 1 0 0 0 0 0 1 825043
-0.002398 0.000266 0.120570 0.363196 -0.242707 -0.520407 -0.057037 1 0 0 0 0 0 1 826045
-0.002398 0.000266 0.120570 0.363396 -0.242841 -0.520692 -0.057068 1 0 0 0 0 0 1 827044
-0.002398 0.000266 0.120570 0.363596 -0.242975 -0.520978 -0.057099 1 0 0 0 0 0 1 828046
-0.002398 0.000266 0.120570 0.363802 -0.243118 -0.521284 -0.057134 1 0 0 0 0 0 1 829142
-0.002398 0.000266 0.120570 0.364005 -0.243240 -0.521577 -0.057164 1 0 0 0 0 0 1 830126
-0.002398 0.000266 0.120570 0.364207 -0.243382 -0.521854 -0.057195 1 0 0 0 0 0 1 831116
-0.002398 0.000266 0.120570 0.364393 -0.243513 -0.522131 -0.057227 1 0 0 0 0 0 1 832112
-0.002398 0.000266 0.120570 0.364595 -0.243648 -0.522440 -0.057258 1 0 0 0 0 0 1 833131
-0.002398 0.000266 0.120570 0.364804 -0.243783 -0.522712 -0.057289 1 0 0 0 0 0 1 834123
-0.002398 0.000266 0.120570 0.364991 -0.243913 -0.522989 -0.057321 1 0 0 0 0 0 1 835122
-0.002398 0.000266 0.120570 0.365202 -0.244049 -0.523280 -0.057352 1 0 0 0 0 0 1 836124
-0.002398 0.000266 0.120570 0.365403 -0.244183 -0.523567 -0.057383 1 0 0 0 0 0 1 837127
-0.002398 0.000266 0.120570 0.365598 -0.244304 -0.523858 -0.057414 1 0 0 0 0 0 1 838123
-0.002398 0.000266 0.120570 0.365787 -0.244444 -0.524130 -0.057446 1 0 0 0 0 0 1 839122
-0.002398 0.000266 0.120570 0.366001 -0.244583 -0.524425 -0.057477 1 0 0 0 0 0 1 840139
-0.002398 0.000266 0.120570 0.366202 -0.244717 -0.524712 -0.057509 1 0 0 0 0 0 1 841143
-0.002398 0.000266 0.120570 0.366383 -0.244833 -0.524993 -0.057540 1 0 0 0 0 0 1 842128
-0.002398 0.000266 0.120570 0.366595 -0.244979 -0.525277 -0.057571 1 0 0 0 0 0 1 843126
-0.002398 0.000266 0.120570 0.366795 -0.245113 -0.525562 -0.057602 1 0 0 0 0 0 1 844125
-0.002398 0.000266 0.120570 0.366982 -0.245243 -0.525841 -0.057633 1 0 0 0 0 0 1 845124
-0.002398 0.000266 0.120570 0.367188 -0.245366 -0.526137 -0.057664 1 0 0 0 0 0 1 846120
-0.002398 0.000266 0.120570 0.367389 -0.245509 -0.526415 -0.057695 1 0 0 0 0 0 1 847113
-0.002398 0.000266 0.120570 0.367588 -0.245642 -0.526697 -0.057726 1 0 0 0 0 0 1 848106
-0.002398 0.000266 0.120570 0.367775 -0.245773 -0.526976 -0.057758 1 0 0 0 0 0 1 849106
-0.002398 0.000266 0.120570 0.367981 -0.245896 -0.527273 -0.057789 1 0 0 0 0 0 1 850104
-0.002398 0.000266 0.120570 0.368185 -0.246041 -0.527555 -0.057820 1 0 0 0 0 0 1 851112
-0.002398 0.000266 0.120570 0.368597 -0.246322 -0.528154 -0.057887 1 0 0 0 0 0 1 853239
-0.002398 0.000266 0.120570 0.368776 -0.246451 -0.528419 -0.057914 1 0 0 0 0 0 1 854124
-0.002398 0.000266 0.120570 0.368976 -0.246563 -0.528700 -0.057945 1 0 0 0 0 0 1 855105
-0.002398 0.000266 0.120570 0.369169 -0.246704 -0.528977 -0.057977 1 0 0 0 0 0 1 856119
-0.002398 0.000266 0.120570 0.369378 -0.246840 -0.529265 -0.058008 1 0 0 0 0 0 1 857115
-0.002398 0.000266 0.120570 0.369577 -0.246972 -0.529548 -0.058039 1 0 0 0 0 0 1 858104
-0.002398 0.000266 0.120570 0.369773 -0.247094 -0.529840 -0.058070 1 0 0 0 0 0 1 859105
-0.002398 0.000266 0.120570 0.369962 -0.247234 -0.530113 -0.058101 1 0 0 0 0 0 1 860104
-0.002398 0.000266 0.120570 0.370173 -0.247370 -0.530403 -0.058132 1 0 0 0 0 0 1 861104
-0.002398 0.000266 0.120570 0.370376 -0.247506 -0.530693 -0.058164 1 0 0 0 0 0 1 862121
-0.002398 0.000266 0.120570 0.370729 -0.247747 -0.531209 -0.058222 1 0 0 0 0 0 1 863952
-0.002398 0.000266 0.120570 0.370966 -0.247892 -0.531551 -0.058258 1 0 0 0 0 0 1 865110
-0.002398 0.000266 0.120570 0.371172 -0.248037 -0.531834 -0.058289 1 0 0 0 0 0 1 866121
-0.002398 0.000266 0.120570 0.371368 -0.248169 -0.532114 -0.058320 1 0 0 0 0 0 1 867104
-0.002398 0.000266 0.120570 0.371554 -0.248298 -0.532391 -0.058351 1 0 0 0 0 0 1 868098
-0.002398 0.000266 0.120570 0.371750 -0.248415 -0.532674 -0.058381 1 0 0 0 0 0 1 869047
-0.002398 0.000266 0.120570 0.371954 -0.248559 -0.532954 -0.058412 1 0 0 0 0 0 1 870048
-0.002398 0.000266 0.120570 0.372141 -0.248690 -0.533232 -0.058443 1 0 0 0 0 0 1 871047
-0.002398 0.000266 0.120570 0.372347 -0.248814 -0.533529 -0.058474 1 0 0 0 0 0 1 872046
-0.002398 0.000266 0.120570 0.372550 -0.248957 -0.533809 -0.058506 1 0 0 0 0 0 1 873047
-0.002398 0.000266 0.120570 0.372806 -0.249134 -0.534186 -0.058548 1 0 0 0 0 0 1 874392
-0.002398 0.000266 0.120570 0.372937 -0.249232 -0.534382 -0.058568 1 0 0 0 0 0 1 875038
-0.002398 0.000266 0.120570 0.373146 -0.249359 -0.534665 -0.058599 1 0 0 0 0 0 1 876047
-0.002398 0.000266 0.120570 0.373341 -0.249479 -0.534954 -0.058630 1 0 0 0 0 0 1 877038
-0.002398 0.000266 0.120570 0.373530 -0.249618 -0.535225 -0.058662 1 0 0 0 0 0 1 878033
-0.002398 0.000266 0.120570 0.373743 -0.249757 -0.535519 -0.058693 1 0 0 0 0 0 1 879047
-0.002398 0.000266 0.120570 0.373947 -0.249892 -0.535809 -0.058725 1 0 0 0 0 0 1 880063
-0.002398 0.000266 0.120570 0.374128 -0.250009 -0.536092 -0.058756 1 0 0 0 0 0 1 881052
-0.002398 0.000266 0.120570 0.374340 -0.250155 -0.536376 -0.058787 1 0 0 0 0 0 1 882050
-0.002398 0.000266 0.120570 0.374586 -0.250319 -0.536726 -0.058825 1 0 0 0 0 0 1 883278
-0.002398 0.000266 0.120570 0.374753 -0.250436 -0.536975 -0.058853 1 0 0 0 0 0 1 884176
-0.002398 0.000266 0.120570 0.374935 -0.250544 -0.537239 -0.058881 1 0 0 0 0 0 1 885056
-0.002398 0.000266 0.120570 0.375167 -0.250707 -0.537560 -0.058917 1 0 0 0 0 0 1 886200
-0.002398 0.000266 0.120570 0.375338 -0.250822 -0.537803 -0.058943 1 0 0 0 0 0 1 887056
-0.002398 0.000266 0.120570 0.375526 -0.250952 -0.538082 -0.058975 1 0 0 0 0 0 1 888058
-0.002398 0.000266 0.120570 0.375732 -0.251076 -0.538379 -0.059006 1 0 0 0 0 0 1 889057
-0.002398 0.000266 0.120570 0.375932 -0.251217 -0.538654 -0.059037 1 0 0 0 0 0 1 890040
-0.002398 0.000266 0.120570 0.376122 -0.251351 -0.538937 -0.059069 1 0 0 0 0 0 1 891057
-0.002398 0.000266 0.120570 0.376331 -0.251486 -0.539226 -0.059100 1 0 0 0 0 0 1 892052
-0.002398 0.000266 0.120570 0.376528 -0.251608 -0.539520 -0.059131 1 0 0 0 0 0 1 893054
-0.002398 0.000266 0.120570 0.376731 -0.251751 -0.539799 -0.059162 1 0 0 0 0 0 1 894055
-0.002398 0.000266 0.120570 0.376918 -0.251882 -0.540077 -0.059193 1 0 0 0 0 0 1 895053
-0.002398 0.000266 0.120570 0.377115 -0.252024 -0.540368 -0.059224 1 0 0 0 0 0 1 896031
-0.002398 0.000266 0.120570 0.377328 -0.252153 -0.540656 -0.059256 1 0 0 0 0 0 1 897059
-0.002398 0.000266 0.120570 0.377512 -0.252271 -0.540941 -0.059287 1 0 0 0 0 0 1 898061
-0.002398 0.000266 0.120570 0.377719 -0.252413 -0.541217 -0.059318 1 0 0 0 0 0 1 899028
-0.002398 0.000266 0.120570 0.377925 -0.252551 -0.541509 -0.059350 1 0 0 0 0 0 1 900055
-0.002398 0.000266 0.120570 0.378106 -0.252677 -0.541780 -0.059380 1 0 0 0 0 0 1 901027
-0.002398 0.000266 0.120570 0.378318 -0.252804 -0.542085 -0.059412 1 0 0 0 0 0 1 902053
-0.002398 0.000266 0.120570 0.378519 -0.252947 -0.542362 -0.059443 1 0 0 0 0 0 1 903043
-0.002398 0.000266 0.120570 0.378720 -0.253082 -0.542649 -0.059475 1 0 0 0 0 0 1 904051
-0.002398 0.000266 0.120570 0.378908 -0.253213 -0.542928 -0.059506 1 0 0 0 0 0 1 905054
-0.002398 0.000266 0.120570 0.379113 -0.253336 -0.543225 -0.059537 1 0 0 0 0 0 1 906051
-0.002398 0.000266 0.120570 0.379317 -0.253480 -0.543506 -0.059568 1 0 0 0 0 0 1 907054
-0.002398 0.000266 0.120570 0.379504 -0.253611 -0.543783 -0.059600 1 0 0 0 0 0 1 908053
-0.002398 0.000266 0.120570 0.379709 -0.253734 -0.544078 -0.059631 1 0 0 0 0 0 1 909043
-0.002398 0.000266 0.120570 0.379912 -0.253877 -0.544358 -0.059662 1 0 0 0 0 0 1 910044
-0.002398 0.000266 0.120570 0.380103 -0.254011 -0.544641 -0.059694 1 0 0 0 0 0 1 911062
-0.002398 0.000266 0.120570 0.380311 -0.254145 -0.544929 -0.059725 1 0 0 0 0 0 1 912053
-0.002398 0.000266 0.120570 0.380508 -0.254277 -0.545210 -0.059755 1 0 0 0 0 0 1 913037
-0.002398 0.000266 0.120570 0.380700 -0.254410 -0.545516 -0.059787 1 0 0 0 0 0 1 914059
-0.002398 0.000266 0.120570 0.380896 -0.254542 -0.545781 -0.059818 1 0 0 0 0 0 1 915053
-0.002398 0.000266 0.120570 0.381107 -0.254678 -0.546071 -0.059850 1 0 0 0 0 0 1 916055
-0.002398 0.000266 0.120570 0.381307 -0.254811 -0.546356 -0.059881 1 0 0 0 0 0 1 917053
-0.002398 0.000266 0.120570 0.381488 -0.254928 -0.546638 -0.059912 1 0 0 0 0 0 1 918041
-0.002398 0.000266 0.120570 0.381703 -0.255075 -0.546926 -0.059943 1 0 0 0 0 0 1 919052
-0.002398 0.000266 0.120570 0.381904 -0.255209 -0.547211 -0.059975 1 0 0 0 0 0 1 920051
-0.002398 0.000266 0.120570 0.382109 -0.255352 -0.547515 -0.060009 1 0 0 0 0 0 1 921141
-0.002398 0.000266 0.120570 0.382309 -0.255472 -0.547804 -0.060039 1 0 0 0 0 0 1 922111
-0.002398 0.000266 0.120570 0.382515 -0.255617 -0.548087 -0.060071 1 0 0 0 0 0 1 923123
-0.002398 0.000266 0.120570 0.382711 -0.255749 -0.548367 -0.060101 1 0 0 0 0 0 1 924106
-0.002398 0.000266 0.120570 0.382936 -0.255904 -0.548700 -0.060139 1 0 0 0 0 0 1 925297
-0.002398 0.000266 0.120570 0.383242 -0.256095 -0.549141 -0.060186 1 0 0 0 0 0 1 926801
-0.002398 0.000266 0.120570 0.383311 -0.256148 -0.549228 -0.060196 1 0 0 0 0 0 1 927122
-0.002398 0.000266 0.120570 0.383503 -0.256283 -0.549513 -0.060228 1 0 0 0 0 0 1 928147
-0.002398 0.000266 0.120570 0.383727 -0.256428 -0.549824 -0.060261 1 0 0 0 0 0 1 929219
-0.002398 0.000266 0.120570 0.383908 -0.256539 -0.550093 -0.060290 1 0 0 0 0 0 1 930137
-0.002398 0.000266 0.120570 0.384109 -0.256681 -0.550371 -0.060321 1 0 0 0 0 0 1 931131
-0.002398 0.000266 0.120570 0.384294 -0.256811 -0.550646 -0.060352 1 0 0 0 0 0 1 932122
-0.002403 0.000284 0.120560 0.458283 -0.510473 -0.402384 -0.060383 1 0 0 0 0 0 1 933135
-0.002406 0.000293 0.120556 0.434896 -0.425025 -0.475308 -0.060414 1 0 0 0 0 0 1 934100
-0.002407 0.000298 0.120555 0.416491 -0.361140 -0.513356 -0.060445 1 0 0 0 0 0 1 935110
-0.002408 0.000300 0.120554 0.406426 -0.327138 -0.528061 -0.060477 1 0 0 0 0 0 1 936119
-0.002408 0.000301 0.120554 0.401992 -0.310501 -0.534428 -0.060615 1 0 0 0 0 0 1 940529
-0.002409 0.000302 0.120554 0.399416 -0.301931 -0.536426 -0.060636 1 0 0 0 0 0 1 941201
-0.002409 0.000302 0.120554 0.398221 -0.297731 -0.537309 -0.060663 1 0 0 0 0 0 1 942087
-0.002409 0.000302 0.120554 0.397724 -0.295702 -0.537798 -0.060695 1 0 0 0 0 0 1 943092
-0.002409 0.000302 0.120554 0.397594 -0.294770 -0.538155 -0.060726 1 0 0 0 0 0 1 944084
-0.002409 0.000302 0.120554 0.397621 -0.294373 -0.538461 -0.060757 1 0 0 0 0 0 1 945090
-0.002409 0.000302 0.120554 0.397745 -0.294267 -0.538766 -0.060790 1 0 0 0 0 0 1 946147
-0.002409 0.000302 0.120554 0.397891 -0.294282 -0.539039 -0.060821 1 0 0 0 0 0 1 947122
-0.002409 0.000302 0.120554 0.398069 -0.294365 -0.539306 -0.060851 1 0 0 0 0 0 1 948103
-0.002409 0.000302 0.120554 0.398277 -0.294483 -0.539593 -0.060883 1 0 0 0 0 0 1 949119
-0.002409 0.000302 0.120554 0.398478 -0.294621 -0.539857 -0.060914 1 0 0 0 0 0 1 950117
-0.002409 0.000302 0.120554 0.398676 -0.294758 -0.540135 -0.060945 1 0 0 0 0 0 1 951103
-0.002409 0.000302 0.120554 0.398877 -0.294896 -0.540419 -0.060976 1 0 0 0 0 0 1 952101
-0.002409 0.000302 0.120554 0.399070 -0.295037 -0.540681 -0.061006 1 0 0 0 0 0 1 953045
-0.002409 0.000302 0.120554 0.399265 -0.295197 -0.540945 -0.061037 1 0 0 0 0 0 1 954045
-0.002390 0.000298 0.120544 0.133654 -0.232544 -0.403993 -0.061068 1 0 0 0 0 0 1 955044
-0.002380 0.000296 0.120541 0.224761 -0.253983 -0.471281 -0.061100 1 0 0 0 0 0 1 956055
-0.002376 0.000294 0.120539 0.292002 -0.269951 -0.506413 -0.061130 1 0 0 0 0 0 1 957039
-0.002373 0.000294 0.120539 0.327612 -0.278525 -0.519993 -0.061162 1 0 0 0 0 0 1 958045
-0.002372 0.000294 0.120539 0.345609 -0.282920 -0.525014 -0.061193 1 0 0 0 0 0 1 959047
-0.002372 0.000293 0.120539 0.354666 -0.285196 -0.526946 -0.061224 1 0 0 0 0 0 1 960036
-0.002371 0.000293 0.120539 0.359287 -0.286398 -0.527803 -0.061255 1 0 0 0 0 0 1 961029
-0.002371 0.000293 0.120539 0.362046 -0.287369 -0.528795 -0.061348 1 0 0 0 0 0 1 963996
-0.002371 0.000293 0.120539 0.363346 -0.287799 -0.529164 -0.061381 1 0 0 0 0 0 1 965049
-0.002371 0.000293 0.120539 0.364079 -0.288066 -0.529446 -0.061412 1 0 0 0 0 0 1 966051
-0.002371 0.000293 0.120539 0.364588 -0.288328 -0.529809 -0.061452 1 0 0 0 0 0 1 967328
-0.002371 0.000293 0.120539 0.364865 -0.288460 -0.530004 -0.061475 1 0 0 0 0 0 1 968058
-0.002371 0.000293 0.120539 0.365129 -0.288623 -0.530269 -0.061506 1 0 0 0 0 0 1 969051
-0.002371 0.000293 0.120539 0.365332 -0.288774 -0.530545 -0.061537 1 0 0 0 0 0 1 970052
-0.002371 0.000293 0.120539 0.365528 -0.288930 -0.530807 -0.061567 1 0 0 0 0 0 1 971023
-0.002371 0.000293 0.120539 0.365734 -0.289072 -0.531075 -0.061599 1 0 0 0 0 0 1 972023
-0.002371 0.000293 0.120539 0.365925 -0.289221 -0.531349 -0.061630 1 0 0 0 0 0 1 973039
-0.002371 0.000293 0.120539 0.366112 -0.289369 -0.531622 -0.061662 1 0 0 0 0 0 1 974051
-0.002371 0.000293 0.120539 0.366301 -0.289527 -0.531884 -0.061693 1 0 0 0 0 0 1 975050
-0.002371 0.000293 0.120539 0.366484 -0.289663 -0.532160 -0.061725 1 0 0 0 0 0 1 976050
-0.002371 0.000293 0.120539 0.366669 -0.289809 -0.532430 -0.061756 1 0 0 0 0 0 1 977052
-0.002371 0.000293 0.120539 0.366855 -0.289965 -0.532689 -0.061787 1 0 0 0 0 0 1 978039
-0.002371 0.000293 0.120539 0.367036 -0.290100 -0.532962 -0.061818 1 0 0 0 0 0 1 979029
-0.002371 0.000293 0.120539 0.367226 -0.290249 -0.533239 -0.061850 1 0 0 0 0 0 1 980054
-0.002371 0.000293 0.120539 0.367441 -0.290421 -0.533528 -0.061883 1 0 0 0 0 0 1 981128
-0.002371 0.000293 0.120539 0.367646 -0.290581 -0.533845 -0.061920 1 0 0 0 0 0 1 982305
-0.002371 0.000293 0.120539 0.367796 -0.290699 -0.534066 -0.061946 1 0 0 0 0 0 1 983122
-0.002371 0.000293 0.120539 0.367985 -0.290857 -0.534329 -0.061977 1 0 0 0 0 0 1 984126
-0.002371 0.000293 0.120539 0.368167 -0.290994 -0.534604 -0.062008 1 0 0 0 0 0 1 985124
-0.002371 0.000293 0.120539 0.368350 -0.291137 -0.534871 -0.062039 1 0 0 0 0 0 1 986111
-0.002371 0.000293 0.120539 0.368543 -0.291299 -0.535140 -0.062071 1 0 0 0 0 0 1 987135
-0.002371 0.000293 0.120539 0.368726 -0.291444 -0.535423 -0.062102 1 0 0 0 0 0 1 988114
-0.002371 0.000293 0.120539 0.368903 -0.291576 -0.535675 -0.062132 1 0 0 0 0 0 1 989091
-0.002371 0.000293 0.120539 0.369098 -0.291738 -0.535946 -0.062164 1 0 0 0 0 0 1 990125
-0.002371 0.000293 0.120539 0.369282 -0.291875 -0.536223 -0.062196 1 0 0 0 0 0 1 991133
-0.002371 0.000293 0.120539 0.369464 -0.292018 -0.536489 -0.062227 1 0 0 0 0 0 1 992116
-0.002371 0.000293 0.120539 0.369656 -0.292179 -0.536757 -0.062258 1 0 0 0 0 0 1 993135
-0.002371 0.000293 0.120539 0.369836 -0.292313 -0.537028 -0.062289 1 0 0 0 0 0 1 994120
-0.002371 0.000293 0.120539 0.370016 -0.292455 -0.537291 -0.062320 1 0 0 0 0 0 1 995095
-0.002352 0.000289 0.120529 0.104129 -0.229758 -0.399974 -0.062351 1 0 0 0 0 0 1 996105
-0.002348 0.000305 0.120515 0.268907 -0.505083 -0.318327 -0.062383 1 0 0 0 0 0 1 997108
-0.002346 0.000313 0.120510 0.312504 -0.435805 -0.426038 -0.062414 1 0 0 0 0 0 1 998104
-0.002345 0.000317 0.120508 0.329464 -0.380508 -0.477356 -0.062445 1 0 0 0 0 0 1 999105
-0.002345 0.000319 0.120508 0.337170 -0.350845 -0.496764 -0.062477 1 0 0 0 0 0 2 116
-0.002344 0.000320 0.120508 0.340852 -0.335848 -0.503761 -0.062500 1 0 0 0 0 0 2 1126
-0.002344 0.000320 0.120507 0.342557 -0.328261 -0.506144 -0.062500 1 0 0 0 0 0 2 2119
-0.002344 0.000320 0.120507 0.343403 -0.324455 -0.506978 -0.062500 1 0 0 0 0 0 2 3135
-0.002344 0.000321 0.120507 0.343808 -0.322552 -0.507274 -0.062500 1 0 0 0 0 0 2 4134
-0.002344 0.000321 0.120507 0.344009 -0.321590 -0.507363 -0.062500 1 0 0 0 0 0 2 5117
-0.002344 0.000321 0.120507 0.344104 -0.321128 -0.507402 -0.062500 1 0 0 0 0 0 2 6093
-0.002344 0.000321 0.120507 0.344162 -0.320880 -0.507424 -0.062500 1 0 0 0 0 0 2 7094
-0.002344 0.000321 0.120507 0.344190 -0.320764 -0.507426 -0.062500 1 0 0 0 0 0 2 8115
-0.002344 0.000321 0.120507 0.344198 -0.320706 -0.507413 -0.062500 1 0 0 0 0 0 2 9120
-0.002344 0.000321 0.120507 0.344203 -0.320683 -0.507431 -0.062500 1 0 0 0 0 0 2 10118
-0.002344 0.000321 0.120507 0.344207 -0.320661 -0.507413 -0.062500 1 0 0 0 0 0 2 11129
-0.002344 0.000321 0.120507 0.344217 -0.320651 -0.507424 -0.062500 1 0 0 0 0 0 2 12126
-0.002344 0.000321 0.120507 0.344218 -0.320650 -0.507425 -0.062500 1 0 0 0 0 0 2 13144
-0.002344 0.000321 0.120507 0.344206 -0.320647 -0.507419 -0.062500 1 0 0 0 0 0 2 14254
-0.002344 0.000321 0.120507 0.344209 -0.320659 -0.507432 -0.062500 1 0 0 0 0 0 2 15126
-0.002344 0.000321 0.120507 0.344205 -0.320649 -0.507420 -0.062500 1 0 0 0 0 0 2 16132
-0.002344 0.000321 0.120507 0.344216 -0.320650 -0.507425 -0.062500 1 0 0 0 0 0 2 17120
-0.002344 0.000321 0.120507 0.344205 -0.320648 -0.507419 -0.062500 1 0 0 0 0 0 2 18121
-0.002344 0.000321 0.120507 0.344216 -0.320650 -0.507425 -0.062500 1 0 0 0 0 0 2 19119
-0.002344 0.000321 0.120507 0.344205 -0.320648 -0.507419 -0.062500 1 0 0 0 0 0 2 20118
-0.002344 0.000321 0.120507 0.344216 -0.320650 -0.507425 -0.062500 1 0 0 0 0 0 2 21117
-0.002344 0.000321 0.120507 0.344218 -0.320651 -0.507425 -0.062500 1 0 0 0 0 0 2 22116
-0.002344 0.000321 0.120507 0.344206 -0.320648 -0.507419 -0.062500 1 0 0 0 0 0 2 23125
-0.002344 0.000321 0.120507 0.344217 -0.320651 -0.507425 -0.062500 1 0 0 0 0 0 2 24123
-0.002344 0.000321 0.120507 0.344206 -0.320648 -0.507419 -0.062500 1 0 0 0 0 0 2 25119
-0.002344 0.000321 0.120507 0.344217 -0.320651 -0.507424 -0.062500 1 0 0 0 0 0 2 26384
-0.002344 0.000321 0.120507 0.344206 -0.320648 -0.507419 -0.062500 1 0 0 0 0 0 2 27130
-0.002344 0.000321 0.120507 0.344213 -0.320639 -0.507431 -0.062500 1 0 0 0 0 0 2 28134
-0.002344 0.000321 0.120507 0.344205 -0.320646 -0.507420 -0.062500 1 0 0 0 0 0 2 29128
-0.002344 0.000321 0.120507 0.344217 -0.320650 -0.507425 -0.062500 1 0 0 0 0 0 2 30256
-0.002344 0.000321 0.120507 0.344218 -0.320650 -0.507425 -0.062500 1 0 0 0 0 0 2 31245
-0.002344 0.000321 0.120507 0.344206 -0.320648 -0.507419 -0.062500 1 0 0 0 0 0 2 32105
-0.002344 0.000321 0.120507 0.344209 -0.320659 -0.507432 -0.062500 1 0 0 0 0 0 2 33115
-0.002344 0.000321 0.120507 0.344205 -0.320649 -0.507420 -0.062500 1 0 0 0 0 0 2 34167
-0.002344 0.000321 0.120507 0.344216 -0.320651 -0.507425 -0.062500 1 0 0 0 0 0 2 35120
-0.002344 0.000321 0.120507 0.344206 -0.320648 -0.507419 -0.062500 1 0 0 0 0 0 2 36126
-0.002344 0.000321 0.120507 0.344217 -0.320651 -0.507425 -0.062500 1 0 0 0 0 0 2 37262
-0.002344 0.000321 0.120507 0.344206 -0.320648 -0.507419 -0.062500 1 0 0 0 0 0 2 38134
-0.002344 0.000321 0.120507 0.344213 -0.320639 -0.507431 -0.062500 1 0 0 0 0 0 2 39103
-0.002344 0.000321 0.120507 0.344205 -0.320647 -0.507420 -0.062500 1 0 0 0 0 0 2 40510
-0.002344 0.000321 0.120507 0.344216 -0.320650 -0.507425 -0.062500 1 0 0 0 0 0 2 41260
-0.002344 0.000321 0.120507 0.344218 -0.320651 -0.507425 -0.062500 1 0 0 0 0 0 2 42250
-0.002344 0.000321 0.120507 0.344206 -0.320648 -0.507419 -0.062500 1 0 0 0 0 0 2 43251
-0.002344 0.000321 0.120507 0.344217 -0.320651 -0.507425 -0.062500 1 0 0 0 0 0 2 44247
-0.002344 0.000321 0.120507 0.344206 -0.320648 -0.507419 -0.062500 1 0 0 0 0 0 2 46644
-0.002344 0.000321 0.120507 0.344217 -0.320651 -0.507425 -0.062500 1 0 0 0 0 0 2 47247
-0.002344 0.000321 0.120507 0.344206 -0.320648 -0.507419 -0.062500 1 0 0 0 0 0 2 48242
-0.002344 0.000321 0.120507 0.344217 -0.320651 -0.507424 -0.062500 1 0 0 0 0 0 2 49034
-0.002344 0.000321 0.120507 0.344218 -0.320651 -0.507425 -0.062500 1 0 0 0 0 0 2 50167
-0.002344 0.000321 0.120507 0.344203 -0.320636 -0.507426 -0.062500 1 0 0 0 0 0 2 51032
-0.002344 0.000321 0.120507 0.344217 -0.320649 -0.507425 -0.062500 1 0 0 0 0 0 2 52165
-0.002344 0.000321 0.120507 0.344206 -0.320647 -0.507419 -0.062500 1 0 0 0 0 0 2 53032
-0.002344 0.000321 0.120507 0.344209 -0.320659 -0.507432 -0.062500 1 0 0 0 0 0 2 54159
-0.002344 0.000321 0.120507 0.344205 -0.320649 -0.507420 -0.062500 1 0 0 0 0 0 2 55043
-0.002344 0.000321 0.120507 0.344216 -0.320651 -0.507425 -0.062500 1 0 0 0 0 0 2 56157
-0.002344 0.000321 0.120507 0.344206 -0.320648 -0.507419 -0.062500 1 0 0 0 0 0 2 57041
-0.002344 0.000321 0.120507 0.344217 -0.320651 -0.507425 -0.062500 1 0 0 0 0 0 2 58157
-0.002344 0.000321 0.120507 0.344206 -0.320648 -0.507419 -0.062500 1 0 0 0 0 0 2 59041
-0.002344 0.000321 0.120507 0.344217 -0.320651 -0.507425 -0.062500 1 0 0 0 0 0 2 60158
-0.002344 0.000321 0.120507 0.344218 -0.320651 -0.507425 -0.062500 1 0 0 0 0 0 2 61043
-0.002344 0.000321 0.120507 0.344206 -0.320648 -0.507419 -0.062500 1 0 0 0 0 0 2 63937
-0.002344 0.000321 0.120507 0.344214 -0.320639 -0.507432 -0.062500 1 0 0 0 0 0 2 65151
-0.002344 0.000321 0.120507 0.344206 -0.320647 -0.507420 -0.062500 1 0 0 0 0 0 2 66154
-0.002344 0.000321 0.120507 0.344217 -0.320650 -0.507425 -0.062500 1 0 0 0 0 0 2 67175
-0.002344 0.000321 0.120507 0.344206 -0.320648 -0.507419 -0.062500 1 0 0 0 0 0 2 68168
-0.002344 0.000321 0.120507 0.344217 -0.320650 -0.507425 -0.062500 1 0 0 0 0 0 2 69184
-0.002344 0.000321 0.120507 0.344206 -0.320648 -0.507419 -0.062500 1 0 0 0 0 0 2 70052
-0.002344 0.000321 0.120507 0.344217 -0.320650 -0.507424 -0.062500 1 0 0 0 0 0 2 71174
-0.002344 0.000321 0.120507 0.344206 -0.320648 -0.507419 -0.062500 1 0 0 0 0 0 2 72160
-0.002344 0.000321 0.120507 0.344208 -0.320660 -0.507431 -0.062500 1 0 0 0 0 0 2 73148
-0.002344 0.000321 0.120507 0.344205 -0.320649 -0.507420 -0.062500 1 0 0 0 0 0 2 74171
-0.002344 0.000321 0.120507 0.344216 -0.320651 -0.507425 -0.062500 1 0 0 0 0 0 2 75048
-0.002344 0.000321 0.120507 0.344214 -0.320640 -0.507432 -0.062500 1 0 0 0 0 0 2 76175
-0.002344 0.000321 0.120507 0.344205 -0.320647 -0.507420 -0.062500 1 0 0 0 0 0 2 77175
-0.002344 0.000321 0.120507 0.344216 -0.320650 -0.507425 -0.062500 1 0 0 0 0 0 2 78169
-0.002344 0.000321 0.120507 0.344206 -0.320648 -0.507419 -0.062500 1 0 0 0 0 0 2 79171
-0.002344 0.000321 0.120507 0.344217 -0.320651 -0.507425 -0.062500 1 0 0 0 0 0 2 80178
-0.002344 0.000321 0.120507 0.344206 -0.320648 -0.507419 -0.062500 1 0 0 0 0 0 2 81048
-0.002344 0.000321 0.120507 0.344217 -0.320651 -0.507425 -0.062500 1 0 0 0 0 0 2 82177
-0.002344 0.000321 0.120507 0.344206 -0.320648 -0.507419 -0.062500 1 0 0 0 0 0 2 83161
-0.002344 0.000321 0.120507 0.344217 -0.320651 -0.507425 -0.062500 1 0 0 0 0 0 2 84173
-0.002344 0.000321 0.120507 0.344218 -0.320651 -0.507425 -0.062500 1 0 0 0 0 0 2 85060
-0.002344 0.000321 0.120507 0.344206 -0.320648 -0.507419 -0.062500 1 0 0 0 0 0 2 86184
-0.002344 0.000321 0.120507 0.344214 -0.320639 -0.507431 -0.062500 1 0 0 0 0 0 2 87184
-0.002344 0.000321 0.120507 0.344206 -0.320646 -0.507420 -0.062500 1 0 0 0 0 0 2 88180
-0.002344 0.000321 0.120507 0.344217 -0.320650 -0.507425 -0.062500 1 0 0 0 0 0 2 89184
-0.002344 0.000321 0.120507 0.344206 -0.320648 -0.507419 -0.062500 1 0 0 0 0 0 2 90172
-0.002344 0.000321 0.120507 0.344217 -0.320650 -0.507425 -0.062500 1 0 0 0 0 0 2 91179
-0.002344 0.000321 0.120507 0.344206 -0.320648 -0.507419 -0.062500 1 0 0 0 0 0 2 92181
-0.002344 0.000321 0.120507 0.344208 -0.320659 -0.507431 -0.062500 1 0 0 0 0 0 2 93181
-0.002344 0.000321 0.120507 0.344205 -0.320649 -0.507420 -0.062500 1 0 0 0 0 0 2 94180
-0.002344 0.000321 0.120507 0.344216 -0.320651 -0.507425 -0.062500 1 0 0 0 0 0 2 95199
-0.002344 0.000321 0.120507 0.344218 -0.320651 -0.507425 -0.062500 1 0 0 0 0 0 2 96194
-0.002344 0.000321 0.120507 0.344206 -0.320649 -0.507419 -0.062500 1 0 0 0 0 0 2 97190
-0.002344 0.000321 0.120507 0.344213 -0.320639 -0.507432 -0.062500 1 0 0 0 0 0 2 98188
-0.002344 0.000321 0.120507 0.344205 -0.320647 -0.507420 -0.062500 1 0 0 0 0 0 2 99184
-0.002344 0.000321 0.120507 0.344216 -0.320650 -0.507425 -0.062500 1 0 0 0 0 0 2 100183
-0.002344 0.000321 0.120507 0.344206 -0.320648 -0.507419 -0.062500 1 0 0 0 0 0 2 101183
-0.002344 0.000321 0.120507 0.344217 -0.320651 -0.507425 -0.062500 1 0 0 0 0 0 2 102182
-0.002344 0.000321 0.120507 0.344206 -0.320648 -0.507419 -0.062500 1 0 0 0 0 0 2 103181
-0.002344 0.000321 0.120507 0.344217 -0.320651 -0.507425 -0.062500 1 0 0 0 0 0 2 104057
-0.002344 0.000321 0.120507 0.344218 -0.320651 -0.507425 -0.062500 1 0 0 0 0 0 2 105185
-0.002344 0.000321 0.120507 0.344206 -0.320648 -0.507419 -0.062500 1 0 0 0 0 0 2 106186
-0.002344 0.000321 0.120507 0.344217 -0.320651 -0.507425 -0.062500 1 0 0 0 0 0 2 107184
-0.002344 0.000321 0.120507 0.344206 -0.320648 -0.507419 -0.062500 1 0 0 0 0 0 2 108186
-0.002344 0.000321 0.120507 0.344214 -0.320639 -0.507431 -0.062500 1 0 0 0 0 0 2 109183
-0.002344 0.000321 0.120507 0.344206 -0.320646 -0.507420 -0.062500 1 0 0 0 0 0 2 110183
-0.002344 0.000321 0.120507 0.344217 -0.320650 -0.507425 -0.062500 1 0 0 0 0 0 2 111162
-0.002344 0.000321 0.120507 0.344206 -0.320647 -0.507419 -0.062500 1 0 0 0 0 0 2 112181
-0.002344 0.000321 0.120507 0.344217 -0.320650 -0.507425 -0.062500 1 0 0 0 0 0 2 113186
-0.002344 0.000321 0.120507 0.344210 -0.320660 -0.507432 -0.062500 1 0 0 0 0 0 2 114195
-0.002344 0.000321 0.120507 0.344205 -0.320649 -0.507420 -0.062500 1 0 0 0 0 0 2 115161
-0.002344 0.000321 0.120507 0.344217 -0.320651 -0.507425 -0.062500 1 0 0 0 0 0 2 116190
-0.002344 0.000321 0.120507 0.344206 -0.320648 -0.507419 -0.062500 1 0 0 0 0 0 2 117181
-0.002344 0.000321 0.120507 0.344217 -0.320651 -0.507425 -0.062500 1 0 0 0 0 0 2 118186
-0.002344 0.000321 0.120507 0.344206 -0.320648 -0.507419 -0.062500 1 0 0 0 0 0 2 119169
-0.002344 0.000321 0.120507 0.344213 -0.320639 -0.507432 -0.062500 1 0 0 0 0 0 2 120179
-0.002344 0.000321 0.120507 0.344205 -0.320647 -0.507420 -0.062500 1 0 0 0 0 0 2 121167
-0.002344 0.000321 0.120507 0.344216 -0.320650 -0.507425 -0.062500 1 0 0 0 0 0 2 122155
-0.002344 0.000321 0.120507 0.344206 -0.320648 -0.507419 -0.062500 1 0 0 0 0 0 2 123150
-0.002344 0.000321 0.120507 0.344217 -0.320650 -0.507425 -0.062500 1 0 0 0 0 0 2 124163
-0.002344 0.000321 0.120507 0.344218 -0.320651 -0.507425 -0.062500 1 0 0 0 0 0 2 125165
-0.002344 0.000321 0.120507 0.344206 -0.320648 -0.507419 -0.062500 1 0 0 0 0 0 2 126164
-0.002344 0.000321 0.120507 0.344217 -0.320651 -0.507425 -0.062500 1 0 0 0 0 0 2 127163
-0.002344 0.000321 0.120507 0.344206 -0.320648 -0.507419 -0.062500 1 0 0 0 0 0 2 128178
-0.002344 0.000321 0.120507 0.344217 -0.320651 -0.507424 -0.062500 1 0 0 0 0 0 2 129841
-0.002344 0.000321 0.120507 0.344206 -0.320648 -0.507419 -0.062500 1 0 0 0 0 0 2 131166
-0.002344 0.000321 0.120507 0.344214 -0.320639 -0.507431 -0.062500 1 0 0 0 0 0 2 132164
-0.002344 0.000321 0.120507 0.344205 -0.320646 -0.507420 -0.062500 1 0 0 0 0 0 2 133156
-0.002344 0.000321 0.120507 0.344217 -0.320650 -0.507425 -0.062500 1 0 0 0 0 0 2 134163
-0.002344 0.000321 0.120507 0.344210 -0.320659 -0.507432 -0.062500 1 0 0 0 0 0 2 135155
-0.002344 0.000321 0.120507 0.344205 -0.320649 -0.507420 -0.062500 1 0 0 0 0 0 2 136155
-0.002344 0.000321 0.120507 0.344217 -0.320651 -0.507425 -0.062500 1 0 0 0 0 0 2 137157
-0.002344 0.000321 0.120507 0.344206 -0.320648 -0.507419 -0.062500 1 0 0 0 0 0 2 138170
-0.002344 0.000321 0.120507 0.344217 -0.320651 -0.507425 -0.062500 1 0 0 0 0 0 2 139151
-0.002344 0.000321 0.120507 0.344206 -0.320648 -0.507419 -0.062500 1 0 0 0 0 0 2 140181
-0.002344 0.000321 0.120507 0.344217 -0.320651 -0.507425 -0.062500 1 0 0 0 0 0 2 141176
-0.002344 0.000321 0.120507 0.344206 -0.320648 -0.507419 -0.062500 1 0 0 0 0 0 2 142177
-0.002344 0.000321 0.120507 0.344217 -0.320651 -0.507425 -0.062500 1 0 0 0 0 0 2 143147
-0.002344 0.000321 0.120507 0.344202 -0.320637 -0.507426 -0.062500 1 0 0 0 0 0 2 144181
-0.002344 0.000321 0.120507 0.344216 -0.320649 -0.507425 -0.062500 1 0 0 0 0 0 2 145144
-0.002344 0.000321 0.120507 0.344218 -0.320650 -0.507426 -0.062500 1 0 0 0 0 0 2 146177
-0.002344 0.000321 0.120507 0.344206 -0.320648 -0.507419 -0.062500 1 0 0 0 0 0 2 147158
-0.002344 0.000321 0.120507 0.344217 -0.320650 -0.507425 -0.062500 1 0 0 0 0 0 2 148177
-0.002344 0.000321 0.120507 0.344206 -0.320648 -0.507419 -0.062500 1 0 0 0 0 0 2 149172
-0.002344 0.000321 0.120507 0.344217 -0.320650 -0.507425 -0.062500 1 0 0 0 0 0 2 150169
-0.002344 0.000321 0.120507 0.344206 -0.320648 -0.507419 -0.062500 1 0 0 0 0 0 2 151171
-0.002344 0.000321 0.120507 0.344217 -0.320651 -0.507424 -0.062500 1 0 0 0 0 0 2 152171
-0.002344 0.000321 0.120507 0.344198 -0.320657 -0.507426 -0.062500 1 0 0 0 0 0 2 153173
-0.002344 0.000321 0.120507 0.344216 -0.320652 -0.507425 -0.062500 1 0 0 0 0 0 2 154171
-0.002344 0.000321 0.120507 0.344205 -0.320649 -0.507419 -0.062500 1 0 0 0 0 0 2 155171
-0.002344 0.000321 0.120507 0.344213 -0.320639 -0.507432 -0.062500 1 0 0 0 0 0 2 156171
-0.002344 0.000321 0.120507 0.344205 -0.320647 -0.507420 -0.062500 1 0 0 0 0 0 2 157161
-0.002344 0.000321 0.120507 0.344216 -0.320650 -0.507425 -0.062500 1 0 0 0 0 0 2 158171
-0.002344 0.000321 0.120507 0.344218 -0.320651 -0.507426 -0.062500 1 0 0 0 0 0 2 159140
-0.002344 0.000321 0.120507 0.344206 -0.320648 -0.507419 -0.062500 1 0 0 0 0 0 2 160177
-0.002344 0.000321 0.120507 0.344217 -0.320651 -0.507425 -0.062500 1 0 0 0 0 0 2 161176
-0.002344 0.000321 0.120507 0.344206 -0.320648 -0.507419 -0.062500 1 0 0 0 0 0 2 162157
-0.002344 0.000321 0.120507 0.344217 -0.320651 -0.507425 -0.062500 1 0 0 0 0 0 2 163172
-0.002344 0.000321 0.120507 0.344206 -0.320648 -0.507419 -0.062500 1 0 0 0 0 0 2 164172
-0.002344 0.000321 0.120507 0.344217 -0.320651 -0.507424 -0.062500 1 0 0 0 0 0 2 165172
-0.002344 0.000321 0.120507 0.344215 -0.320639 -0.507432 -0.062500 1 0 0 0 0 0 2 166171
-0.002344 0.000321 0.120507 0.344206 -0.320646 -0.507420 -0.062500 1 0 0 0 0 0 2 167172
-0.002344 0.000321 0.120507 0.344217 -0.320650 -0.507425 -0.062500 1 0 0 0 0 0 2 168172
-0.002344 0.000321 0.120507 0.344206 -0.320648 -0.507419 -0.062500 1 0 0 0 0 0 2 169172
-0.002344 0.000321 0.120507 0.344217 -0.320650 -0.507425 -0.062500 1 0 0 0 0 0 2 170170
-0.002344 0.000321 0.120507 0.344206 -0.320648 -0.507419 -0.062500 1 0 0 0 0 0 2 171171
-0.002344 0.000321 0.120507 0.344217 -0.320650 -0.507425 -0.062500 1 0 0 0 0 0 2 172171
-0.002344 0.000321 0.120507 0.344206 -0.320648 -0.507419 -0.062500 1 0 0 0 0 0 2 173178
-0.002344 0.000321 0.120507 0.344209 -0.320659 -0.507431 -0.062500 1 0 0 0 0 0 2 174142
-0.002344 0.000321 0.120507 0.344205 -0.320649 -0.507420 -0.062500 1 0 0 0 0 0 2 175175
-0.002344 0.000321 0.120507 0.344216 -0.320651 -0.507425 -0.062500 1 0 0 0 0 0 2 176170
-0.002344 0.000321 0.120507 0.344218 -0.320651 -0.507425 -0.062500 1 0 0 0 0 0 2 177142
-0.002344 0.000321 0.120507 0.344203 -0.320637 -0.507426 -0.062500 1 0 0 0 0 0 2 178152
-0.002344 0.000321 0.120507 0.344216 -0.320649 -0.507426 -0.062500 1 0 0 0 0 0 2 179161
-0.002344 0.000321 0.120507 0.344206 -0.320648 -0.507419 -0.062500 1 0 0 0 0 0 2 180168
-0.002344 0.000321 0.120507 0.344217 -0.320651 -0.507425 -0.062500 1 0 0 0 0 0 2 181189
-0.002344 0.000321 0.120507 0.344206 -0.320648 -0.507419 -0.062500 1 0 0 0 0 0 2 182182
-0.002344 0.000321 0.120507 0.344217 -0.320651 -0.507425 -0.062500 1 0 0 0 0 0 2 183180
-0.002344 0.000321 0.120507 0.344206 -0.320648 -0.507419 -0.062500 1 0 0 0 0 0 2 184180
-0.002344 0.000321 0.120507 0.344217 -0.320651 -0.507425 -0.062500 1 0 0 0 0 0 2 185181
-0.002344 0.000321 0.120507 0.344218 -0.320651 -0.507425 -0.062500 1 0 0 0 0 0 2 186188
-0.002344 0.000321 0.120507 0.344206 -0.320648 -0.507419 -0.062500 1 0 0 0 0 0 2 187185
-0.002344 0.000321 0.120507 0.344214 -0.320639 -0.507431 -0.062500 1 0 0 0 0 0 2 188183
-0.002344 0.000321 0.120507 0.344206 -0.320646 -0.507420 -0.062500 1 0 0 0 0 0 2 189161
-0.002344 0.000321 0.120507 0.344217 -0.320650 -0.507425 -0.062500 1 0 0 0 0 0 2 190154
-0.002344 0.000321 0.120507 0.344206 -0.320647 -0.507419 -0.062500 1 0 0 0 0 0 2 191175
-0.002344 0.000321 0.120507 0.344217 -0.320650 -0.507425 -0.062500 1 0 0 0 0 0 2 192168
-0.002344 0.000321 0.120507 0.344206 -0.320648 -0.507419 -0.062500 1 0 0 0 0 0 2 193222
-0.002344 0.000321 0.120507 0.344209 -0.320659 -0.507431 -0.062500 1 0 0 0 0 0 2 194220
-0.002344 0.000321 0.120507 0.344205 -0.320649 -0.507420 -0.062500 1 0 0 0 0 0 2 195219
-0.002344 0.000321 0.120507 0.344216 -0.320651 -0.507425 -0.062500 1 0 0 0 0 0 2 196248
-0.002344 0.000321 0.120507 0.344218 -0.320651 -0.507425 -0.062500 1 0 0 0 0 0 2 197910
-0.002344 0.000321 0.120507 0.344206 -0.320649 -0.507419 -0.062500 1 0 0 0 0 0 2 199225
-0.002325 0.000316 0.120498 0.078218 -0.257787 -0.369743 -0.062500 1 0 0 0 0 0 2 200234
-0.002316 0.000314 0.120494 0.168791 -0.279015 -0.436802 -0.062500 1 0 0 0 0 0 2 201242
-0.002311 0.000313 0.120493 0.235684 -0.294807 -0.471691 -0.062500 1 0 0 0 0 0 2 202243
-0.002309 0.000312 0.120493 0.271021 -0.303202 -0.485007 -0.062500 1 0 0 0 0 0 2 203220
-0.002308 0.000312 0.120492 0.288795 -0.307451 -0.489761 -0.062500 1 0 0 0 0 0 2 204252
-0.002307 0.000312 0.120492 0.297670 -0.309572 -0.491432 -0.062500 1 0 0 0 0 0 2 205163
-0.002307 0.000312 0.120492 0.302084 -0.310644 -0.492020 -0.062500 1 0 0 0 0 0 2 206163
-0.002307 0.000312 0.120492 0.304283 -0.311169 -0.492221 -0.062500 1 0 0 0 0 0 2 207161
-0.002307 0.000312 0.120492 0.305389 -0.311422 -0.492287 -0.062500 1 0 0 0 0 0 2 208161
-0.002307 0.000312 0.120492 0.305941 -0.311563 -0.492304 -0.062500 1 0 0 0 0 0 2 209233
-0.002307 0.000312 0.120492 0.306211 -0.311628 -0.492331 -0.062500 1 0 0 0 0 0 2 210154
-0.002306 0.000312 0.120492 0.306356 -0.311663 -0.492323 -0.062500 1 0 0 0 0 0 2 211161
-0.002306 0.000312 0.120492 0.306412 -0.311676 -0.492327 -0.062500 1 0 0 0 0 0 2 212152
-0.002306 0.000312 0.120492 0.306449 -0.311685 -0.492327 -0.062500 1 0 0 0 0 0 2 213153
-0.002306 0.000312 0.120492 0.306475 -0.311691 -0.492319 -0.062500 1 0 0 0 0 0 2 214373
-0.002306 0.000312 0.120492 0.306490 -0.311695 -0.492324 -0.062500 1 0 0 0 0 0 2 215161
-0.002306 0.000312 0.120492 0.306491 -0.311695 -0.492325 -0.062500 1 0 0 0 0 0 2 216302
-0.002306 0.000312 0.120492 0.306491 -0.311695 -0.492325 -0.062500 1 0 0 0 0 0 2 217164
-0.002306 0.000312 0.120492 0.306491 -0.311695 -0.492325 -0.062500 1 0 0 0 0 0 2 218158
-0.002306 0.000312 0.120492 0.306488 -0.311683 -0.492332 -0.062500 1 0 0 0 0 0 2 219143
-0.002306 0.000312 0.120492 0.306491 -0.311693 -0.492326 -0.062500 1 0 0 0 0 0 2 220141
-0.002306 0.000312 0.120492 0.306491 -0.311694 -0.492325 -0.062500 1 0 0 0 0 0 2 221570
-0.002306 0.000312 0.120492 0.306491 -0.311694 -0.492325 -0.062500 1 0 0 0 0 0 2 222168
-0.002306 0.000312 0.120492 0.306491 -0.311695 -0.492325 -0.062500 1 0 0 0 0 0 2 223161
-0.002306 0.000312 0.120492 0.306492 -0.311695 -0.492325 -0.062500 1 0 0 0 0 0 2 224171
-0.002306 0.000312 0.120492 0.306492 -0.311695 -0.492325 -0.062500 1 0 0 0 0 0 2 225174
-0.002306 0.000312 0.120492 0.306492 -0.311695 -0.492325 -0.062500 1 0 0 0 0 0 2 226169
-0.002306 0.000312 0.120492 0.306492 -0.311695 -0.492325 -0.062500 1 0 0 0 0 0 2 227169
-0.002306 0.000312 0.120492 0.306492 -0.311695 -0.492325 -0.062500 1 0 0 0 0 0 2 228157
-0.002306 0.000312 0.120492 0.306492 -0.311695 -0.492325 -0.062500 1 0 0 0 0 0 2 229162
-0.002306 0.000312 0.120492 0.306480 -0.311692 -0.492339 -0.062500 1 0 0 0 0 0 2 230168
-0.002306 0.000312 0.120492 0.306490 -0.311694 -0.492327 -0.062500 1 0 0 0 0 0 2 231169
-0.002306 0.000312 0.120492 0.306491 -0.311695 -0.492326 -0.062500 1 0 0 0 0 0 2 232173
-0.002306 0.000312 0.120492 0.306491 -0.311695 -0.492325 -0.062500 1 0 0 0 0 0 2 233189
-0.002306 0.000312 0.120492 0.306491 -0.311695 -0.492325 -0.062500 1 0 0 0 0 0 2 234186
-0.002306 0.000312 0.120492 0.306492 -0.311695 -0.492325 -0.062500 1 0 0 0 0 0 2 235182
-0.002306 0.000312 0.120492 0.306492 -0.311695 -0.492325 -0.062500 1 0 0 0 0 0 2 236184
-0.002306 0.000312 0.120492 0.306492 -0.311695 -0.492325 -0.062500 1 0 0 0 0 0 2 237181
-0.002306 0.000312 0.120492 0.306492 -0.311695 -0.492325 -0.062500 1 0 0 0 0 0 2 238179
-0.002306 0.000312 0.120492 0.306492 -0.311695 -0.492325 -0.062500 1 0 0 0 0 0 2 239178
-0.002306 0.000312 0.120492 0.306492 -0.311695 -0.492325 -0.062500 1 0 0 0 0 0 2 240178
-0.002306 0.000312 0.120492 0.306492 -0.311695 -0.492325 -0.062500 1 0 0 0 0 0 2 241178
-0.002306 0.000312 0.120492 0.306489 -0.311683 -0.492332 -0.062500 1 0 0 0 0 0 2 242176
-0.002306 0.000312 0.120492 0.306492 -0.311693 -0.492326 -0.062500 1 0 0 0 0 0 2 243175
-0.002306 0.000312 0.120492 0.306492 -0.311694 -0.492325 -0.062500 1 0 0 0 0 0 2 244178
-0.002306 0.000312 0.120492 0.306480 -0.311692 -0.492319 -0.062500 1 0 0 0 0 0 2 245184
-0.002288 0.000307 0.120482 0.040627 -0.248862 -0.354502 -0.062500 1 0 0 0 0 0 2 246187
-0.002278 0.000305 0.120479 0.131141 -0.270065 -0.421637 -0.062500 1 0 0 0 0 0 2 247182
-0.002273 0.000304 0.120478 0.197994 -0.285868 -0.456565 -0.062500 1 0 0 0 0 0 2 248186
-0.002271 0.000303 0.120477 0.233326 -0.294265 -0.469888 -0.062500 1 0 0 0 0 0 2 249227
-0.002270 0.000303 0.120477 0.251094 -0.298513 -0.474651 -0.062500 1 0 0 0 0 0 2 250263
-0.002269 0.000303 0.120477 0.259962 -0.300622 -0.476314 -0.062500 1 0 0 0 0 0 2 251239
-0.002269 0.000303 0.120477 0.264370 -0.301681 -0.476909 -0.062500 1 0 0 0 0 0 2 252237
-0.002269 0.000303 0.120477 0.266591 -0.302209 -0.477104 -0.062500 1 0 0 0 0 0 2 253233
-0.002269 0.000303 0.120477 0.267683 -0.302480 -0.477184 -0.062500 1 0 0 0 0 0 2 254229
-0.002269 0.000303 0.120477 0.268243 -0.302614 -0.477196 -0.062500 1 0 0 0 0 0 2 255245
-0.002269 0.000303 0.120477 0.268513 -0.302679 -0.477203 -0.062500 1 0 0 0 0 0 2 256274
-0.002269 0.000303 0.120477 0.268635 -0.302708 -0.477220 -0.062500 1 0 0 0 0 0 2 257261
-0.002269 0.000303 0.120477 0.268720 -0.302717 -0.477213 -0.062500 1 0 0 0 0 0 2 258249
-0.002269 0.000303 0.120477 0.268753 -0.302734 -0.477218 -0.062500 1 0 0 0 0 0 2 259223
-0.002269 0.000303 0.120477 0.268758 -0.302747 -0.477212 -0.062500 1 0 0 0 0 0 2 260252
-0.002269 0.000303 0.120477 0.268778 -0.302743 -0.477210 -0.062500 1 0 0 0 0 0 2 261247
-0.002269 0.000303 0.120477 0.268779 -0.302742 -0.477210 -0.062500 1 0 0 0 0 0 2 262256
-0.002269 0.000303 0.120477 0.268779 -0.302742 -0.477210 -0.062500 1 0 0 0 0 0 2 263238
-0.002269 0.000303 0.120477 0.268791 -0.302745 -0.477216 -0.062500 1 0 0 0 0 0 2 264237
-0.002269 0.000303 0.120477 0.268781 -0.302743 -0.477210 -0.062500 1 0 0 0 0 0 2 265238
-0.002269 0.000303 0.120477 0.268788 -0.302734 -0.477223 -0.062500 1 0 0 0 0 0 2 266263
-0.002269 0.000303 0.120477 0.268780 -0.302741 -0.477211 -0.062500 1 0 0 0 0 0 2 267263
-0.002269 0.000303 0.120477 0.268779 -0.302742 -0.477210 -0.062500 1 0 0 0 0 0 2 268251
-0.002269 0.000303 0.120477 0.268791 -0.302745 -0.477216 -0.062500 1 0 0 0 0 0 2 269262
-0.002269 0.000303 0.120477 0.268781 -0.302742 -0.477210 -0.062500 1 0 0 0 0 0 2 270245
-0.002269 0.000303 0.120477 0.268792 -0.302745 -0.477216 -0.062500 1 0 0 0 0 0 2 271212
-0.002269 0.000303 0.120477 0.268781 -0.302742 -0.477210 -0.062500 1 0 0 0 0 0 2 272236
-0.002269 0.000303 0.120477 0.268780 -0.302742 -0.477210 -0.062500 1 0 0 0 0 0 2 273237
-0.002269 0.000303 0.120477 0.268792 -0.302745 -0.477216 -0.062500 1 0 0 0 0 0 2 274233
-0.002269 0.000303 0.120477 0.268781 -0.302742 -0.477210 -0.062500 1 0 0 0 0 0 2 275265
-0.002269 0.000303 0.120477 0.268784 -0.302754 -0.477223 -0.062500 1 0 0 0 0 0 2 276235
-0.002269 0.000303 0.120477 0.268780 -0.302744 -0.477211 -0.062500 1 0 0 0 0 0 2 277236
-0.002269 0.000303 0.120477 0.268776 -0.302731 -0.477217 -0.062500 1 0 0 0 0 0 2 278234
-0.002269 0.000303 0.120477 0.268791 -0.302744 -0.477217 -0.062500 1 0 0 0 0 0 2 285786
-0.002269 0.000303 0.120477 0.268780 -0.302742 -0.477211 -0.062500 1 0 0 0 0 0 2 286456
-0.002269 0.000303 0.120477 0.268792 -0.302745 -0.477216 -0.062500 1 0 0 0 0 0 2 287238
-0.002269 0.000303 0.120477 0.268781 -0.302743 -0.477211 -0.062500 1 0 0 0 0 0 2 288439
-0.002269 0.000303 0.120477 0.268779 -0.302742 -0.477210 -0.062500 1 0 0 0 0 0 2 289155
-0.002269 0.000303 0.120477 0.268791 -0.302745 -0.477216 -0.062500 1 0 0 0 0 0 2 290445
-0.002269 0.000303 0.120477 0.268781 -0.302743 -0.477210 -0.062500 1 0 0 0 0 0 2 291165
-0.002269 0.000303 0.120477 0.268792 -0.302745 -0.477216 -0.062500 1 0 0 0 0 0 2 292150
-0.002269 0.000303 0.120477 0.268781 -0.302743 -0.477210 -0.062500 1 0 0 0 0 0 2 293160
-0.002269 0.000303 0.120477 0.268780 -0.302742 -0.477210 -0.062500 1 0 0 0 0 0 2 294150
-0.002269 0.000303 0.120477 0.268788 -0.302733 -0.477223 -0.062500 1 0 0 0 0 0 2 295133
-0.002269 0.000303 0.120477 0.268780 -0.302741 -0.477211 -0.062500 1 0 0 0 0 0 2 296150
-0.002269 0.000303 0.120477 0.268792 -0.302745 -0.477216 -0.062500 1 0 0 0 0 0 2 297150
-0.002269 0.000303 0.120477 0.268781 -0.302742 -0.477211 -0.062500 1 0 0 0 0 0 2 298149
-0.002269 0.000303 0.120477 0.268780 -0.302742 -0.477210 -0.062500 1 0 0 0 0 0 2 299149
-0.002269 0.000303 0.120477 0.268792 -0.302745 -0.477216 -0.062500 1 0 0 0 0 0 2 300155
-0.002269 0.000303 0.120477 0.268781 -0.302742 -0.477210 -0.062500 1 0 0 0 0 0 2 301412
-0.002269 0.000303 0.120477 0.268792 -0.302745 -0.477216 -0.062500 1 0 0 0 0 0 2 302163
-0.002269 0.000303 0.120477 0.268773 -0.302751 -0.477217 -0.062500 1 0 0 0 0 0 2 303144
-0.002269 0.000303 0.120477 0.268779 -0.302744 -0.477211 -0.062500 1 0 0 0 0 0 2 304165
-0.002269 0.000303 0.120477 0.268791 -0.302746 -0.477216 -0.062500 1 0 0 0 0 0 2 305159
-0.002269 0.000303 0.120477 0.268781 -0.302743 -0.477210 -0.062500 1 0 0 0 0 0 2 306154
-0.002269 0.000303 0.120477 0.268788 -0.302734 -0.477223 -0.062500 1 0 0 0 0 0 2 307157
-0.002269 0.000303 0.120477 0.268780 -0.302741 -0.477211 -0.062500 1 0 0 0 0 0 2 308166
-0.002269 0.000303 0.120477 0.268779 -0.302742 -0.477210 -0.062500 1 0 0 0 0 0 2 309159
-0.002269 0.000303 0.120477 0.268792 -0.302745 -0.477216 -0.062500 1 0 0 0 0 0 2 310155
-0.002269 0.000303 0.120477 0.268781 -0.302742 -0.477211 -0.062500 1 0 0 0 0 0 2 311164
-0.002269 0.000303 0.120477 0.268779 -0.302742 -0.477210 -0.062500 1 0 0 0 0 0 2 312164
-0.002269 0.000303 0.120477 0.268792 -0.302745 -0.477216 -0.062500 1 0 0 0 0 0 2 313158
-0.002269 0.000303 0.120477 0.268781 -0.302743 -0.477210 -0.062500 1 0 0 0 0 0 2 314154
-0.002269 0.000303 0.120477 0.268792 -0.302745 -0.477216 -0.062500 1 0 0 0 0 0 2 315177
-0.002256 0.000316 0.120488 0.089590 -0.495139 -0.627467 -0.062500 1 0 0 0 0 0 2 316172
-0.002249 0.000323 0.120492 0.148403 -0.430475 -0.554178 -0.062500 1 0 0 0 0 0 2 317183
-0.002246 0.000327 0.120493 0.193452 -0.382087 -0.516123 -0.062500 1 0 0 0 0 0 2 318179
-0.002245 0.000328 0.120493 0.217805 -0.356315 -0.501628 -0.062500 1 0 0 0 0 0 2 319172
-0.002244 0.000329 0.120494 0.230263 -0.343278 -0.496459 -0.062500 1 0 0 0 0 0 2 320177
-0.002243 0.000330 0.120494 0.236558 -0.336730 -0.494645 -0.062500 1 0 0 0 0 0 2 321176
-0.002243 0.000330 0.120494 0.239725 -0.333477 -0.494006 -0.062500 1 0 0 0 0 0 2 322175
-0.002243 0.000330 0.120494 0.241299 -0.331844 -0.493794 -0.062500 1 0 0 0 0 0 2 323172
-0.002243 0.000330 0.120494 0.242099 -0.331036 -0.493720 -0.062500 1 0 0 0 0 0 2 324181
-0.002243 0.000330 0.120494 0.242489 -0.330614 -0.493693 -0.062500 1 0 0 0 0 0 2 325177
-0.002243 0.000330 0.120494 0.242696 -0.330409 -0.493673 -0.062500 1 0 0 0 0 0 2 326174
-0.002243 0.000330 0.120494 0.242792 -0.330311 -0.493682 -0.062500 1 0 0 0 0 0 2 327175
-0.002243 0.000330 0.120494 0.242838 -0.330262 -0.493669 -0.062500 1 0 0 0 0 0 2 328174
-0.002243 0.000330 0.120494 0.242878 -0.330236 -0.493673 -0.062500 1 0 0 0 0 0 2 329174
-0.002243 0.000330 0.120494 0.242877 -0.330223 -0.493680 -0.062500 1 0 0 0 0 0 2 330171
-0.002243 0.000330 0.120494 0.242885 -0.330213 -0.493674 -0.062500 1 0 0 0 0 0 2 331177
-0.002243 0.000330 0.120494 0.242885 -0.330213 -0.493674 -0.062500 1 0 0 0 0 0 2 332172
-0.002243 0.000330 0.120494 0.242884 -0.330213 -0.493674 -0.062500 1 0 0 0 0 0 2 333175
-0.002243 0.000330 0.120494 0.242905 -0.330207 -0.493673 -0.062500 1 0 0 0 0 0 2 334173
-0.002243 0.000330 0.120494 0.242887 -0.330212 -0.493673 -0.062500 1 0 0 0 0 0 2 335279
-0.002243 0.000330 0.120494 0.242897 -0.330216 -0.493680 -0.062500 1 0 0 0 0 0 2 336177
-0.002243 0.000330 0.120494 0.242894 -0.330205 -0.493667 -0.062500 1 0 0 0 0 0 2 337180
-0.002243 0.000330 0.120494 0.242886 -0.330212 -0.493673 -0.062500 1 0 0 0 0 0 2 338174
-0.002243 0.000330 0.120494 0.242897 -0.330216 -0.493680 -0.062500 1 0 0 0 0 0 2 339176
-0.002243 0.000330 0.120494 0.242894 -0.330205 -0.493667 -0.062500 1 0 0 0 0 0 2 340173
-0.002243 0.000330 0.120494 0.242898 -0.330216 -0.493679 -0.062500 1 0 0 0 0 0 2 341176
-0.002243 0.000330 0.120494 0.242895 -0.330205 -0.493667 -0.062500 1 0 0 0 0 0 2 342172
-0.002243 0.000330 0.120494 0.242886 -0.330213 -0.493672 -0.062500 1 0 0 0 0 0 2 343173
-0.002243 0.000330 0.120494 0.242897 -0.330217 -0.493679 -0.062500 1 0 0 0 0 0 2 344171
-0.002243 0.000330 0.120494 0.242894 -0.330205 -0.493667 -0.062500 1 0 0 0 0 0 2 345238
-0.002243 0.000330 0.120494 0.242895 -0.330204 -0.493686 -0.062500 1 0 0 0 0 0 2 348605
-0.002243 0.000330 0.120494 0.242894 -0.330203 -0.493668 -0.062500 1 0 0 0 0 0 2 349151
-0.002243 0.000330 0.120494 0.242886 -0.330212 -0.493673 -0.062500 1 0 0 0 0 0 2 350168
-0.002243 0.000330 0.120494 0.242897 -0.330216 -0.493680 -0.062500 1 0 0 0 0 0 2 351172
-0.002243 0.000330 0.120494 0.242894 -0.330205 -0.493667 -0.062500 1 0 0 0 0 0 2 352164
-0.002243 0.000330 0.120494 0.242898 -0.330215 -0.493679 -0.062500 1 0 0 0 0 0 2 353167
-0.002243 0.000330 0.120494 0.242886 -0.330214 -0.493674 -0.062500 1 0 0 0 0 0 2 354165
-0.002243 0.000330 0.120494 0.242893 -0.330205 -0.493666 -0.062500 1 0 0 0 0 0 2 355165
-0.002243 0.000330 0.120494 0.242898 -0.330216 -0.493679 -0.062500 1 0 0 0 0 0 2 356163
-0.002243 0.000330 0.120494 0.242886 -0.330214 -0.493674 -0.062500 1 0 0 0 0 0 2 357166
-0.002243 0.000330 0.120494 0.242905 -0.330208 -0.493673 -0.062500 1 0 0 0 0 0 2 358164
-0.002243 0.000330 0.120494 0.242884 -0.330201 -0.493680 -0.062500 1 0 0 0 0 0 2 359151
-0.002243 0.000330 0.120494 0.242893 -0.330203 -0.493667 -0.062500 1 0 0 0 0 0 2 360154
-0.002243 0.000330 0.120494 0.242898 -0.330215 -0.493679 -0.062500 1 0 0 0 0 0 2 361248
-0.002243 0.000330 0.120494 0.242886 -0.330213 -0.493674 -0.062500 1 0 0 0 0 0 2 362263
-0.002243 0.000330 0.120494 0.242905 -0.330207 -0.493673 -0.062500 1 0 0 0 0 0 2 363250
-0.002243 0.000330 0.120494 0.242887 -0.330213 -0.493673 -0.062500 1 0 0 0 0 0 2 364242
-0.002243 0.000330 0.120494 0.242885 -0.330214 -0.493673 -0.062500 1 0 0 0 0 0 2 365244
-0.002243 0.000330 0.120494 0.242905 -0.330208 -0.493673 -0.062500 1 0 0 0 0 0 2 366608
-0.002243 0.000330 0.120494 0.242887 -0.330213 -0.493673 -0.062500 1 0 0 0 0 0 2 367234
-0.002243 0.000330 0.120494 0.242906 -0.330208 -0.493673 -0.062500 1 0 0 0 0 0 2 368215
-0.002243 0.000330 0.120494 0.242887 -0.330213 -0.493673 -0.062500 1 0 0 0 0 0 2 369788
-0.002243 0.000330 0.120494 0.242882 -0.330202 -0.493680 -0.062500 1 0 0 0 0 0 2 370237
-0.002243 0.000330 0.120494 0.242905 -0.330206 -0.493674 -0.062500 1 0 0 0 0 0 2 371235
-0.002243 0.000330 0.120494 0.242887 -0.330212 -0.493673 -0.062500 1 0 0 0 0 0 2 372215
-0.002243 0.000330 0.120494 0.242885 -0.330213 -0.493673 -0.062500 1 0 0 0 0 0 2 373148
-0.002243 0.000330 0.120494 0.242905 -0.330207 -0.493673 -0.062500 1 0 0 0 0 0 2 374148
-0.002243 0.000330 0.120494 0.242887 -0.330213 -0.493673 -0.062500 1 0 0 0 0 0 2 375142
-0.002243 0.000330 0.120494 0.242905 -0.330207 -0.493673 -0.062500 1 0 0 0 0 0 2 376156
-0.002243 0.000330 0.120494 0.242887 -0.330213 -0.493673 -0.062500 1 0 0 0 0 0 2 377156
-0.002243 0.000330 0.120494 0.242897 -0.330216 -0.493680 -0.062500 1 0 0 0 0 0 2 378152
-0.002243 0.000330 0.120494 0.242895 -0.330205 -0.493667 -0.062500 1 0 0 0 0 0 2 379156
-0.002243 0.000330 0.120494 0.242886 -0.330213 -0.493672 -0.062500 1 0 0 0 0 0 2 381743
-0.002243 0.000330 0.120494 0.242894 -0.330205 -0.493686 -0.062500 1 0 0 0 0 0 2 382158
-0.002243 0.000330 0.120494 0.242894 -0.330204 -0.493668 -0.062500 1 0 0 0 0 0 2 383157
-0.002243 0.000330 0.120494 0.242886 -0.330212 -0.493673 -0.062500 1 0 0 0 0 0 2 384147
-0.002243 0.000330 0.120494 0.242905 -0.330207 -0.493673 -0.062500 1 0 0 0 0 0 2 385147
-0.002243 0.000330 0.120494 0.242887 -0.330212 -0.493673 -0.062500 1 0 0 0 0 0 2 386148
-0.002243 0.000330 0.120494 0.242897 -0.330216 -0.493680 -0.062500 1 0 0 0 0 0 2 387152
-0.002243 0.000330 0.120494 0.242894 -0.330205 -0.493667 -0.062500 1 0 0 0 0 0 2 388159
-0.002243 0.000330 0.120494 0.242886 -0.330213 -0.493672 -0.062500 1 0 0 0 0 0 2 389161
-0.002243 0.000330 0.120494 0.242897 -0.330216 -0.493679 -0.062500 1 0 0 0 0 0 2 390165
-0.002243 0.000330 0.120494 0.242894 -0.330205 -0.493667 -0.062500 1 0 0 0 0 0 2 391169
-0.002243 0.000330 0.120494 0.242898 -0.330216 -0.493679 -0.062500 1 0 0 0 0 0 2 392168
-0.002243 0.000330 0.120494 0.242886 -0.330214 -0.493674 -0.062500 1 0 0 0 0 0 2 393169
-0.002243 0.000330 0.120494 0.242890 -0.330193 -0.493673 -0.062500 1 0 0 0 0 0 2 394167
-0.002243 0.000330 0.120494 0.242897 -0.330214 -0.493680 -0.062500 1 0 0 0 0 0 2 395163
-0.002243 0.000330 0.120494 0.242894 -0.330204 -0.493667 -0.062500 1 0 0 0 0 0 2 396157
-0.002243 0.000330 0.120494 0.242898 -0.330215 -0.493679 -0.062500 1 0 0 0 0 0 2 397164
-0.002243 0.000330 0.120494 0.242886 -0.330214 -0.493674 -0.062500 1 0 0 0 0 0 2 398163
-0.002243 0.000330 0.120494 0.242893 -0.330205 -0.493667 -0.062500 1 0 0 0 0 0 2 399162
-0.002243 0.000330 0.120494 0.242898 -0.330215 -0.493679 -0.062500 1 0 0 0 0 0 2 400165
-0.002243 0.000330 0.120494 0.242886 -0.330214 -0.493674 -0.062500 1 0 0 0 0 0 2 401165
-0.002243 0.000330 0.120494 0.242905 -0.330208 -0.493673 -0.062500 1 0 0 0 0 0 2 402163
-0.002243 0.000330 0.120494 0.242887 -0.330213 -0.493673 -0.062500 1 0 0 0 0 0 2 403168
-0.002243 0.000330 0.120494 0.242893 -0.330205 -0.493666 -0.062500 1 0 0 0 0 0 2 404134
-0.002243 0.000330 0.120494 0.242895 -0.330204 -0.493685 -0.062500 1 0 0 0 0 0 2 405165
-0.002243 0.000330 0.120494 0.242886 -0.330212 -0.493675 -0.062500 1 0 0 0 0 0 2 406155
-0.002243 0.000330 0.120494 0.242893 -0.330204 -0.493667 -0.062500 1 0 0 0 0 0 2 407158
-0.002243 0.000330 0.120494 0.242898 -0.330215 -0.493679 -0.062500 1 0 0 0 0 0 2 408161
-0.002243 0.000330 0.120494 0.242886 -0.330214 -0.493674 -0.062500 1 0 0 0 0 0 2 409165
-0.002243 0.000330 0.120494 0.242905 -0.330208 -0.493673 -0.062500 1 0 0 0 0 0 2 410160
-0.002243 0.000330 0.120494 0.242887 -0.330213 -0.493673 -0.062500 1 0 0 0 0 0 2 411161
-0.002243 0.000330 0.120494 0.242906 -0.330208 -0.493673 -0.062500 1 0 0 0 0 0 2 412150
-0.002243 0.000330 0.120494 0.242887 -0.330213 -0.493673 -0.062500 1 0 0 0 0 0 2 413153
-0.002243 0.000330 0.120494 0.242885 -0.330214 -0.493673 -0.062500 1 0 0 0 0 0 2 414157
-0.002243 0.000330 0.120494 0.242905 -0.330208 -0.493673 -0.062500 1 0 0 0 0 0 2 415170
-0.002243 0.000330 0.120494 0.242884 -0.330201 -0.493680 -0.062500 1 0 0 0 0 0 2 416155
-0.002243 0.000330 0.120494 0.242884 -0.330212 -0.493674 -0.062500 1 0 0 0 0 0 2 417155
-0.002243 0.000330 0.120494 0.242905 -0.330207 -0.493673 -0.062500 1 0 0 0 0 0 2 418164
-0.002243 0.000330 0.120494 0.242887 -0.330213 -0.493673 -0.062500 1 0 0 0 0 0 2 419162
-0.002243 0.000330 0.120494 0.242905 -0.330207 -0.493673 -0.062500 1 0 0 0 0 0 2 420161
-0.002243 0.000330 0.120494 0.242887 -0.330213 -0.493673 -0.062500 1 0 0 0 0 0 2 421163
-0.002243 0.000330 0.120494 0.242885 -0.330213 -0.493673 -0.062500 1 0 0 0 0 0 2 422161
-0.002243 0.000330 0.120494 0.242905 -0.330208 -0.493673 -0.062500 1 0 0 0 0 0 2 423153
-0.002243 0.000330 0.120494 0.242887 -0.330213 -0.493673 -0.062500 1 0 0 0 0 0 2 424163
-0.002243 0.000330 0.120494 0.242897 -0.330217 -0.493680 -0.062500 1 0 0 0 0 0 2 425166
-0.002243 0.000330 0.120494 0.242894 -0.330205 -0.493667 -0.062500 1 0 0 0 0 0 2 426165
-0.002248 0.000348 0.120483 0.316914 -0.584065 -0.344689 -0.062500 1 0 0 0 0 0 2 427161
-0.002251 0.000357 0.120479 0.293332 -0.498921 -0.417255 -0.062500 1 0 0 0 0 0 2 428158
-0.002252 0.000362 0.120478 0.274735 -0.435108 -0.455015 -0.062500 1 0 0 0 0 0 2 429151
-0.002253 0.000364 0.120478 0.264502 -0.401045 -0.469424 -0.062500 1 0 0 0 0 0 2 430155
-0.002253 0.000365 0.120477 0.259200 -0.383808 -0.474568 -0.062500 1 0 0 0 0 0 2 431162
-0.002254 0.000366 0.120477 0.256506 -0.375155 -0.476374 -0.062500 1 0 0 0 0 0 2 432162
-0.002254 0.000366 0.120477 0.255123 -0.370828 -0.477005 -0.062500 1 0 0 0 0 0 2 433148
-0.002254 0.000366 0.120477 0.254434 -0.368656 -0.477222 -0.062500 1 0 0 0 0 0 2 434161
-0.002254 0.000366 0.120477 0.254091 -0.367574 -0.477299 -0.062500 1 0 0 0 0 0 2 435164
-0.002254 0.000366 0.120477 0.253928 -0.367041 -0.477325 -0.062500 1 0 0 0 0 0 2 436154
-0.002254 0.000366 0.120477 0.253833 -0.366767 -0.477324 -0.062500 1 0 0 0 0 0 2 437162
-0.002254 0.000366 0.120477 0.253789 -0.366625 -0.477338 -0.062500 1 0 0 0 0 0 2 438162
-0.002254 0.000366 0.120477 0.253760 -0.366568 -0.477341 -0.062500 1 0 0 0 0 0 2 439132
-0.002254 0.000366 0.120477 0.253755 -0.366521 -0.477334 -0.062500 1 0 0 0 0 0 2 440156
-0.002254 0.000366 0.120477 0.253755 -0.366518 -0.477334 -0.062500 1 0 0 0 0 0 2 441147
-0.002254 0.000366 0.120477 0.253753 -0.366508 -0.477340 -0.062500 1 0 0 0 0 0 2 442146
-0.002254 0.000366 0.120477 0.253749 -0.366495 -0.477348 -0.062500 1 0 0 0 0 0 2 443145
-0.002254 0.000366 0.120477 0.253740 -0.366503 -0.477336 -0.062500 1 0 0 0 0 0 2 444139
-0.002254 0.000366 0.120477 0.253760 -0.366498 -0.477334 -0.062500 1 0 0 0 0 0 2 445154
-0.002254 0.000366 0.120477 0.253738 -0.366492 -0.477341 -0.062500 1 0 0 0 0 0 2 447017
-0.002254 0.000366 0.120477 0.253739 -0.366503 -0.477335 -0.062500 1 0 0 0 0 0 2 447134
-0.002254 0.000366 0.120477 0.253756 -0.366487 -0.477341 -0.062500 1 0 0 0 0 0 2 448466
-0.002254 0.000366 0.120477 0.253737 -0.366491 -0.477342 -0.062500 1 0 0 0 0 0 2 449145
-0.002254 0.000366 0.120477 0.253759 -0.366497 -0.477335 -0.062500 1 0 0 0 0 0 2 450153
-0.002254 0.000366 0.120477 0.253738 -0.366491 -0.477341 -0.062500 1 0 0 0 0 0 2 451154
-0.002254 0.000366 0.120477 0.253739 -0.366503 -0.477335 -0.062500 1 0 0 0 0 0 2 452154
-0.002254 0.000366 0.120477 0.253756 -0.366486 -0.477341 -0.062500 1 0 0 0 0 0 2 453151
-0.002254 0.000366 0.120477 0.253741 -0.366502 -0.477335 -0.062500 1 0 0 0 0 0 2 454141
-0.002254 0.000366 0.120477 0.253748 -0.366495 -0.477348 -0.062500 1 0 0 0 0 0 2 455159
-0.002254 0.000366 0.120477 0.253748 -0.366494 -0.477329 -0.062500 1 0 0 0 0 0 2 456154
-0.002254 0.000366 0.120477 0.253737 -0.366491 -0.477341 -0.062500 1 0 0 0 0 0 2 457159
-0.002254 0.000366 0.120477 0.253759 -0.366497 -0.477334 -0.062500 1 0 0 0 0 0 2 458146
-0.002254 0.000366 0.120477 0.253738 -0.366492 -0.477341 -0.062500 1 0 0 0 0 0 2 459150
-0.002254 0.000366 0.120477 0.253751 -0.366506 -0.477341 -0.062500 1 0 0 0 0 0 2 460147
-0.002254 0.000366 0.120477 0.253745 -0.366484 -0.477335 -0.062500 1 0 0 0 0 0 2 461158
-0.002254 0.000366 0.120477 0.253740 -0.366502 -0.477334 -0.062500 1 0 0 0 0 0 2 462153
-0.002254 0.000366 0.120477 0.253748 -0.366495 -0.477348 -0.062500 1 0 0 0 0 0 2 463157
-0.002254 0.000366 0.120477 0.253748 -0.366494 -0.477329 -0.062500 1 0 0 0 0 0 2 464167
-0.002254 0.000366 0.120477 0.253749 -0.366494 -0.477347 -0.062500 1 0 0 0 0 0 2 465151
-0.002254 0.000366 0.120477 0.253749 -0.366494 -0.477329 -0.062500 1 0 0 0 0 0 2 466155
-0.002254 0.000366 0.120477 0.253737 -0.366491 -0.477340 -0.062500 1 0 0 0 0 0 2 467161
-0.002254 0.000366 0.120477 0.253751 -0.366506 -0.477341 -0.062500 1 0 0 0 0 0 2 468171
-0.002254 0.000366 0.120477 0.253745 -0.366484 -0.477335 -0.062500 1 0 0 0 0 0 2 469162
-0.002254 0.000366 0.120477 0.253752 -0.366505 -0.477341 -0.062500 1 0 0 0 0 0 2 470167
-0.002254 0.000366 0.120477 0.253737 -0.366493 -0.477342 -0.062500 1 0 0 0 0 0 2 471162
-0.002254 0.000366 0.120477 0.253747 -0.366494 -0.477328 -0.062500 1 0 0 0 0 0 2 472161
-0.002254 0.000366 0.120477 0.253749 -0.366494 -0.477347 -0.062500 1 0 0 0 0 0 2 473162
-0.002254 0.000366 0.120477 0.253748 -0.366494 -0.477329 -0.062500 1 0 0 0 0 0 2 474159
-0.002254 0.000366 0.120477 0.253749 -0.366494 -0.477347 -0.062500 1 0 0 0 0 0 2 475160
-0.002254 0.000366 0.120477 0.253740 -0.366503 -0.477336 -0.062500 1 0 0 0 0 0 2 476151
-0.002254 0.000366 0.120477 0.253744 -0.366484 -0.477334 -0.062500 1 0 0 0 0 0 2 477157
-0.002254 0.000366 0.120477 0.253752 -0.366505 -0.477341 -0.062500 1 0 0 0 0 0 2 478159
-0.002254 0.000366 0.120477 0.253737 -0.366493 -0.477342 -0.062500 1 0 0 0 0 0 2 479163
-0.002254 0.000366 0.120477 0.253747 -0.366494 -0.477328 -0.062500 1 0 0 0 0 0 2 480158
-0.002254 0.000366 0.120477 0.253749 -0.366494 -0.477347 -0.062500 1 0 0 0 0 0 2 481170
-0.002254 0.000366 0.120477 0.253748 -0.366494 -0.477329 -0.062500 1 0 0 0 0 0 2 482162
-0.002254 0.000366 0.120477 0.253749 -0.366494 -0.477347 -0.062500 1 0 0 0 0 0 2 483166
-0.002254 0.000366 0.120477 0.253740 -0.366503 -0.477336 -0.062500 1 0 0 0 0 0 2 484162
-0.002254 0.000366 0.120477 0.253744 -0.366484 -0.477334 -0.062500 1 0 0 0 0 0 2 485159
-0.002254 0.000366 0.120477 0.253748 -0.366493 -0.477347 -0.062500 1 0 0 0 0 0 2 486150
-0.002254 0.000366 0.120477 0.253740 -0.366503 -0.477336 -0.062500 1 0 0 0 0 0 2 487160
-0.002254 0.000366 0.120477 0.253760 -0.366498 -0.477334 -0.062500 1 0 0 0 0 0 2 488160
-0.002254 0.000366 0.120477 0.253738 -0.366492 -0.477341 -0.062500 1 0 0 0 0 0 2 489159
-0.002254 0.000366 0.120477 0.253735 -0.366491 -0.477342 -0.062500 1 0 0 0 0 0 2 490165
-0.002254 0.000366 0.120477 0.253759 -0.366497 -0.477335 -0.062500 1 0 0 0 0 0 2 491162
-0.002254 0.000366 0.120477 0.253738 -0.366492 -0.477341 -0.062500 1 0 0 0 0 0 2 492153
-0.002254 0.000366 0.120477 0.253759 -0.366497 -0.477335 -0.062500 1 0 0 0 0 0 2 493156
-0.002254 0.000366 0.120477 0.253738 -0.366492 -0.477341 -0.062500 1 0 0 0 0 0 2 494161
-0.002254 0.000366 0.120477 0.253739 -0.366503 -0.477335 -0.062500 1 0 0 0 0 0 2 495159
-0.002254 0.000366 0.120477 0.253756 -0.366486 -0.477341 -0.062500 1 0 0 0 0 0 2 496154
-0.002254 0.000366 0.120477 0.253741 -0.366502 -0.477335 -0.062500 1 0 0 0 0 0 2 497161
-0.002254 0.000366 0.120477 0.253748 -0.366495 -0.477348 -0.062500 1 0 0 0 0 0 2 498131
-0.002254 0.000366 0.120477 0.253748 -0.366494 -0.477329 -0.062500 1 0 0 0 0 0 2 499159
-0.002254 0.000366 0.120477 0.253737 -0.366491 -0.477341 -0.062500 1 0 0 0 0 0 2 500161
-0.002254 0.000366 0.120477 0.253759 -0.366497 -0.477334 -0.062500 1 0 0 0 0 0 2 501279
-0.002254 0.000366 0.120477 0.253738 -0.366492 -0.477341 -0.062500 1 0 0 0 0 0 2 502236
-0.002254 0.000366 0.120477 0.253751 -0.366506 -0.477341 -0.062500 1 0 0 0 0 0 2 503231
-0.002254 0.000366 0.120477 0.253745 -0.366484 -0.477335 -0.062500 1 0 0 0 0 0 2 504241
-0.002254 0.000366 0.120477 0.253740 -0.366502 -0.477334 -0.062500 1 0 0 0 0 0 2 505154
-0.002254 0.000366 0.120477 0.253748 -0.366495 -0.477348 -0.062500 1 0 0 0 0 0 2 506152
-0.002254 0.000366 0.120477 0.253748 -0.366494 -0.477329 -0.062500 1 0 0 0 0 0 2 507147
-0.002254 0.000366 0.120477 0.253749 -0.366494 -0.477347 -0.062500 1 0 0 0 0 0 2 508152
-0.002254 0.000366 0.120477 0.253749 -0.366494 -0.477329 -0.062500 1 0 0 0 0 0 2 509152
-0.002254 0.000366 0.120477 0.253737 -0.366491 -0.477340 -0.062500 1 0 0 0 0 0 2 510156
-0.002254 0.000366 0.120477 0.253751 -0.366506 -0.477341 -0.062500 1 0 0 0 0 0 2 511156
-0.002254 0.000366 0.120477 0.253745 -0.366484 -0.477335 -0.062500 1 0 0 0 0 0 2 512168
-0.002254 0.000366 0.120477 0.253752 -0.366505 -0.477341 -0.062500 1 0 0 0 0 0 2 513165
-0.002254 0.000366 0.120477 0.253737 -0.366493 -0.477342 -0.062500 1 0 0 0 0 0 2 514134
-0.002254 0.000366 0.120477 0.253747 -0.366494 -0.477328 -0.062500 1 0 0 0 0 0 2 515148
-0.002254 0.000366 0.120477 0.253749 -0.366494 -0.477347 -0.062500 1 0 0 0 0 0 2 516153
-0.002254 0.000366 0.120477 0.253748 -0.366494 -0.477329 -0.062500 1 0 0 0 0 0 2 517144
-0.002254 0.000366 0.120477 0.253749 -0.366494 -0.477347 -0.062500 1 0 0 0 0 0 2 518151
-0.002254 0.000366 0.120477 0.253740 -0.366503 -0.477336 -0.062500 1 0 0 0 0 0 2 519142
-0.002254 0.000366 0.120477 0.253744 -0.366484 -0.477334 -0.062500 1 0 0 0 0 0 2 520150
-0.002254 0.000366 0.120477 0.253752 -0.366505 -0.477341 -0.062500 1 0 0 0 0 0 2 521142
-0.002254 0.000366 0.120477 0.253737 -0.366493 -0.477342 -0.062500 1 0 0 0 0 0 2 522150
-0.002254 0.000366 0.120477 0.253747 -0.366494 -0.477328 -0.062500 1 0 0 0 0 0 2 523142
-0.002254 0.000366 0.120477 0.253749 -0.366494 -0.477347 -0.062500 1 0 0 0 0 0 2 524898
-0.002254 0.000366 0.120477 0.253748 -0.366494 -0.477329 -0.062500 1 0 0 0 0 0 2 525211
-0.002254 0.000366 0.120477 0.253749 -0.366494 -0.477347 -0.062500 1 0 0 0 0 0 2 527990
-0.002254 0.000366 0.120477 0.253740 -0.366503 -0.477336 -0.062500 1 0 0 0 0 0 2 529143
-0.002254 0.000366 0.120477 0.253744 -0.366484 -0.477334 -0.062500 1 0 0 0 0 0 2 530154
-0.002254 0.000366 0.120477 0.253748 -0.366493 -0.477347 -0.062500 1 0 0 0 0 0 2 531152
-0.002254 0.000366 0.120477 0.253740 -0.366503 -0.477336 -0.062500 1 0 0 0 0 0 2 532151
-0.002254 0.000366 0.120477 0.253760 -0.366498 -0.477334 -0.062500 1 0 0 0 0 0 2 533142
-0.002254 0.000366 0.120477 0.253738 -0.366492 -0.477341 -0.062500 1 0 0 0 0 0 2 534141
-0.002254 0.000366 0.120477 0.253735 -0.366491 -0.477342 -0.062500 1 0 0 0 0 0 2 535148
-0.002254 0.000366 0.120477 0.253759 -0.366497 -0.477335 -0.062500 1 0 0 0 0 0 2 536133
-0.002254 0.000366 0.120477 0.253738 -0.366492 -0.477341 -0.062500 1 0 0 0 0 0 2 537169
-0.002254 0.000366 0.120477 0.253759 -0.366497 -0.477335 -0.062500 1 0 0 0 0 0 2 538162
-0.002254 0.000366 0.120477 0.253738 -0.366492 -0.477341 -0.062500 1 0 0 0 0 0 2 539157
-0.002254 0.000366 0.120477 0.253739 -0.366503 -0.477335 -0.062500 1 0 0 0 0 0 2 540146
-0.002254 0.000366 0.120477 0.253756 -0.366486 -0.477341 -0.062500 1 0 0 0 0 0 2 541162
-0.002254 0.000366 0.120477 0.253741 -0.366502 -0.477335 -0.062500 1 0 0 0 0 0 2 542161
-0.002254 0.000366 0.120477 0.253748 -0.366495 -0.477348 -0.062500 1 0 0 0 0 0 2 543162
-0.002254 0.000366 0.120477 0.253748 -0.366494 -0.477329 -0.062500 1 0 0 0 0 0 2 544157
-0.002254 0.000366 0.120477 0.253737 -0.366491 -0.477341 -0.062500 1 0 0 0 0 0 2 545158
-0.002254 0.000366 0.120477 0.253759 -0.366497 -0.477334 -0.062500 1 0 0 0 0 0 2 546152
-0.002254 0.000366 0.120477 0.253738 -0.366492 -0.477341 -0.062500 1 0 0 0 0 0 2 547162
-0.002254 0.000366 0.120477 0.253751 -0.366506 -0.477341 -0.062500 1 0 0 0 0 0 2 548158
-0.002254 0.000366 0.120477 0.253745 -0.366484 -0.477335 -0.062500 1 0 0 0 0 0 2 549150
-0.002254 0.000366 0.120477 0.253740 -0.366502 -0.477334 -0.062500 1 0 0 0 0 0 2 550128
-0.002254 0.000366 0.120477 0.253748 -0.366495 -0.477348 -0.062500 1 0 0 0 0 0 2 551157
-0.002254 0.000366 0.120477 0.253748 -0.366494 -0.477329 -0.062500 1 0 0 0 0 0 2 552156
-0.002254 0.000366 0.120477 0.253749 -0.366494 -0.477347 -0.062500 1 0 0 0 0 0 2 553157
-0.002254 0.000366 0.120477 0.253749 -0.366494 -0.477329 -0.062500 1 0 0 0 0 0 2 554157
-0.002254 0.000366 0.120477 0.253737 -0.366491 -0.477340 -0.062500 1 0 0 0 0 0 2 555161
-0.002254 0.000366 0.120477 0.253751 -0.366506 -0.477341 -0.062500 1 0 0 0 0 0 2 556149
-0.002254 0.000366 0.120477 0.253745 -0.366484 -0.477335 -0.062500 1 0 0 0 0 0 2 557162
-0.002254 0.000366 0.120477 0.253752 -0.366505 -0.477341 -0.062500 1 0 0 0 0 0 2 558161
-0.002254 0.000366 0.120477 0.253737 -0.366493 -0.477342 -0.062500 1 0 0 0 0 0 2 559148
-0.002254 0.000366 0.120477 0.253747 -0.366494 -0.477328 -0.062500 1 0 0 0 0 0 2 560164
-0.002254 0.000366 0.120477 0.253749 -0.366494 -0.477347 -0.062500 1 0 0 0 0 0 2 561158
-0.002254 0.000366 0.120477 0.253748 -0.366494 -0.477329 -0.062500 1 0 0 0 0 0 2 562155
-0.002254 0.000366 0.120477 0.253749 -0.366494 -0.477347 -0.062500 1 0 0 0 0 0 2 563150
-0.002254 0.000366 0.120477 0.253740 -0.366503 -0.477336 -0.062500 1 0 0 0 0 0 2 564156
-0.002254 0.000366 0.120477 0.253744 -0.366484 -0.477334 -0.062500 1 0 0 0 0 0 2 565143
-0.002254 0.000366 0.120477 0.253752 -0.366505 -0.477341 -0.062500 1 0 0 0 0 0 2 566149
-0.002254 0.000366 0.120477 0.253737 -0.366493 -0.477342 -0.062500 1 0 0 0 0 0 2 567157
-0.002254 0.000366 0.120477 0.253747 -0.366494 -0.477328 -0.062500 1 0 0 0 0 0 2 568155
-0.002254 0.000366 0.120477 0.253749 -0.366494 -0.477347 -0.062500 1 0 0 0 0 0 2 569159
-0.002254 0.000366 0.120477 0.253748 -0.366494 -0.477329 -0.062500 1 0 0 0 0 0 2 570160
-0.002254 0.000366 0.120477 0.253749 -0.366494 -0.477347 -0.062500 1 0 0 0 0 0 2 571161
-0.002254 0.000366 0.120477 0.253740 -0.366503 -0.477336 -0.062500 1 0 0 0 0 0 2 572160
-0.002254 0.000366 0.120477 0.253744 -0.366484 -0.477334 -0.062500 1 0 0 0 0 0 2 573159
-0.002254 0.000366 0.120477 0.253748 -0.366493 -0.477347 -0.062500 1 0 0 0 0 0 2 574157
-0.002254 0.000366 0.120477 0.253740 -0.366503 -0.477336 -0.062500 1 0 0 0 0 0 2 575157
-0.002254 0.000366 0.120477 0.253756 -0.366486 -0.477341 -0.062500 1 0 0 0 0 0 2 576156
-0.002254 0.000366 0.120477 0.253741 -0.366502 -0.477335 -0.062500 1 0 0 0 0 0 2 577154
-0.002254 0.000366 0.120477 0.253736 -0.366492 -0.477341 -0.062500 1 0 0 0 0 0 2 578143
-0.002254 0.000366 0.120477 0.253759 -0.366497 -0.477335 -0.062500 1 0 0 0 0 0 2 579156
-0.002254 0.000366 0.120477 0.253738 -0.366492 -0.477341 -0.062500 1 0 0 0 0 0 2 580151
-0.002254 0.000366 0.120477 0.253759 -0.366497 -0.477335 -0.062500 1 0 0 0 0 0 2 581159
-0.002254 0.000366 0.120477 0.253738 -0.366492 -0.477341 -0.062500 1 0 0 0 0 0 2 582157
-0.002254 0.000366 0.120477 0.253739 -0.366503 -0.477335 -0.062500 1 0 0 0 0 0 2 583146
-0.002254 0.000366 0.120477 0.253756 -0.366486 -0.477341 -0.062500 1 0 0 0 0 0 2 584156
-0.002254 0.000366 0.120477 0.253741 -0.366502 -0.477335 -0.062500 1 0 0 0 0 0 2 585149
-0.002254 0.000366 0.120477 0.253748 -0.366495 -0.477348 -0.062500 1 0 0 0 0 0 2 586157
-0.002254 0.000366 0.120477 0.253748 -0.366494 -0.477329 -0.062500 1 0 0 0 0 0 2 587155
-0.002254 0.000366 0.120477 0.253737 -0.366491 -0.477341 -0.062500 1 0 0 0 0 0 2 588147
-0.002254 0.000366 0.120477 0.253759 -0.366497 -0.477334 -0.062500 1 0 0 0 0 0 2 589143
-0.002254 0.000366 0.120477 0.253738 -0.366492 -0.477341 -0.062500 1 0 0 0 0 0 2 590141
-0.002254 0.000366 0.120477 0.253751 -0.366506 -0.477341 -0.062500 1 0 0 0 0 0 2 591572
-0.002254 0.000366 0.120477 0.253745 -0.366484 -0.477335 -0.062500 1 0 0 0 0 0 2 592152
-0.002254 0.000366 0.120477 0.253740 -0.366502 -0.477334 -0.062500 1 0 0 0 0 0 2 593524
-0.002254 0.000366 0.120477 0.253748 -0.366495 -0.477347 -0.062500 1 0 0 0 0 0 2 594140
-0.002254 0.000366 0.120477 0.253748 -0.366495 -0.477329 -0.062500 1 0 0 0 0 0 2 595148
-0.002254 0.000366 0.120477 0.253749 -0.366494 -0.477347 -0.062500 1 0 0 0 0 0 2 596149
-0.002254 0.000366 0.120477 0.253749 -0.366494 -0.477329 -0.062500 1 0 0 0 0 0 2 597136
-0.002254 0.000366 0.120477 0.253737 -0.366491 -0.477340 -0.062500 1 0 0 0 0 0 2 598149
-0.002254 0.000366 0.120477 0.253751 -0.366506 -0.477341 -0.062500 1 0 0 0 0 0 2 599147
-0.002254 0.000366 0.120477 0.253745 -0.366484 -0.477335 -0.062500 1 0 0 0 0 0 2 600142
-0.002254 0.000366 0.120477 0.253752 -0.366505 -0.477341 -0.062500 1 0 0 0 0 0 2 601143
-0.002254 0.000366 0.120477 0.253737 -0.366493 -0.477342 -0.062500 1 0 0 0 0 0 2 602138
-0.002254 0.000366 0.120477 0.253747 -0.366494 -0.477328 -0.062500 1 0 0 0 0 0 2 603149
-0.002254 0.000366 0.120477 0.253749 -0.366494 -0.477347 -0.062500 1 0 0 0 0 0 2 604140
-0.002254 0.000366 0.120477 0.253748 -0.366494 -0.477329 -0.062500 1 0 0 0 0 0 2 605148
-0.002254 0.000366 0.120477 0.253749 -0.366494 -0.477347 -0.062500 1 0 0 0 0 0 2 606139
-0.002254 0.000366 0.120477 0.253740 -0.366503 -0.477336 -0.062500 1 0 0 0 0 0 2 607145
-0.002254 0.000366 0.120477 0.253744 -0.366484 -0.477334 -0.062500 1 0 0 0 0 0 2 608132
-0.002254 0.000366 0.120477 0.253748 -0.366493 -0.477347 -0.062500 1 0 0 0 0 0 2 609157
-0.002254 0.000366 0.120477 0.253740 -0.366503 -0.477336 -0.062500 1 0 0 0 0 0 2 610149
-0.002254 0.000366 0.120477 0.253747 -0.366495 -0.477328 -0.062500 1 0 0 0 0 0 2 611154
-0.002254 0.000366 0.120477 0.253749 -0.366495 -0.477347 -0.062500 1 0 0 0 0 0 2 612138
-0.002254 0.000366 0.120477 0.253748 -0.366494 -0.477329 -0.062500 1 0 0 0 0 0 2 613160
-0.002254 0.000366 0.120477 0.253749 -0.366494 -0.477347 -0.062500 1 0 0 0 0 0 2 614161
-0.002254 0.000366 0.120477 0.253737 -0.366491 -0.477343 -0.062500 1 0 0 0 0 0 2 615159
-0.002254 0.000366 0.120477 0.253747 -0.366494 -0.477328 -0.062500 1 0 0 0 0 0 2 616157
-0.002254 0.000366 0.120477 0.253749 -0.366494 -0.477347 -0.062500 1 0 0 0 0 0 2 617156
-0.002254 0.000366 0.120477 0.253740 -0.366503 -0.477336 -0.062500 1 0 0 0 0 0 2 618154
-0.002254 0.000366 0.120477 0.253756 -0.366486 -0.477341 -0.062500 1 0 0 0 0 0 2 619144
-0.002254 0.000366 0.120477 0.253741 -0.366502 -0.477335 -0.062500 1 0 0 0 0 0 2 620156
-0.002254 0.000366 0.120477 0.253736 -0.366492 -0.477341 -0.062500 1 0 0 0 0 0 2 621152
-0.002254 0.000366 0.120477 0.253759 -0.366497 -0.477335 -0.062500 1 0 0 0 0 0 2 622155
-0.002254 0.000366 0.120477 0.253738 -0.366492 -0.477341 -0.062500 1 0 0 0 0 0 2 623155
-0.002254 0.000366 0.120477 0.253759 -0.366497 -0.477335 -0.062500 1 0 0 0 0 0 2 624143
-0.002254 0.000366 0.120477 0.253738 -0.366492 -0.477341 -0.062500 1 0 0 0 0 0 2 625163
-0.002254 0.000366 0.120477 0.253739 -0.366503 -0.477335 -0.062500 1 0 0 0 0 0 2 626153
-0.002254 0.000366 0.120477 0.253756 -0.366486 -0.477341 -0.062500 1 0 0 0 0 0 2 627141
-0.002254 0.000366 0.120477 0.253741 -0.366502 -0.477335 -0.062500 1 0 0 0 0 0 2 628158
-0.002254 0.000366 0.120477 0.253748 -0.366495 -0.477348 -0.062500 1 0 0 0 0 0 2 629161
-0.002254 0.000366 0.120477 0.253748 -0.366494 -0.477329 -0.062500 1 0 0 0 0 0 2 630139
-0.002254 0.000366 0.120477 0.253737 -0.366492 -0.477341 -0.062500 1 0 0 0 0 0 2 631159
-0.002254 0.000366 0.120477 0.253759 -0.366497 -0.477334 -0.062500 1 0 0 0 0 0 2 632155
-0.002254 0.000366 0.120477 0.253738 -0.366492 -0.477341 -0.062500 1 0 0 0 0 0 2 633156
-0.002254 0.000366 0.120477 0.253751 -0.366506 -0.477341 -0.062500 1 0 0 0 0 0 2 634153
-0.002254 0.000366 0.120477 0.253745 -0.366484 -0.477335 -0.062500 1 0 0 0 0 0 2 635144
-0.002254 0.000366 0.120477 0.253740 -0.366502 -0.477334 -0.062500 1 0 0 0 0 0 2 636150
-0.002254 0.000366 0.120477 0.253748 -0.366495 -0.477347 -0.062500 1 0 0 0 0 0 2 637157
-0.002254 0.000366 0.120477 0.253748 -0.366495 -0.477329 -0.062500 1 0 0 0 0 0 2 638154
-0.002254 0.000366 0.120477 0.253749 -0.366494 -0.477347 -0.062500 1 0 0 0 0 0 2 639125
-0.002254 0.000366 0.120477 0.253749 -0.366494 -0.477329 -0.062500 1 0 0 0 0 0 2 640143
-0.002254 0.000366 0.120477 0.253737 -0.366491 -0.477340 -0.062500 1 0 0 0 0 0 2 641154
-0.002254 0.000366 0.120477 0.253751 -0.366506 -0.477341 -0.062500 1 0 0 0 0 0 2 642161
-0.002254 0.000366 0.120477 0.253745 -0.366484 -0.477335 -0.062500 1 0 0 0 0 0 2 643159
-0.002254 0.000366 0.120477 0.253752 -0.366505 -0.477341 -0.062500 1 0 0 0 0 0 2 644155
-0.002254 0.000366 0.120477 0.253737 -0.366493 -0.477342 -0.062500 1 0 0 0 0 0 2 645148
-0.002254 0.000366 0.120477 0.253747 -0.366494 -0.477328 -0.062500 1 0 0 0 0 0 2 646153
-0.002254 0.000366 0.120477 0.253749 -0.366494 -0.477347 -0.062500 1 0 0 0 0 0 2 647160
-0.002254 0.000366 0.120477 0.253748 -0.366494 -0.477329 -0.062500 1 0 0 0 0 0 2 648155
-0.002254 0.000366 0.120477 0.253749 -0.366494 -0.477347 -0.062500 1 0 0 0 0 0 2 649143
-0.002254 0.000366 0.120477 0.253740 -0.366503 -0.477336 -0.062500 1 0 0 0 0 0 2 650151
-0.002254 0.000366 0.120477 0.253744 -0.366484 -0.477334 -0.062500 1 0 0 0 0 0 2 651152
-0.002254 0.000366 0.120477 0.253748 -0.366493 -0.477347 -0.062500 1 0 0 0 0 0 2 652154
-0.002254 0.000366 0.120477 0.253740 -0.366503 -0.477336 -0.062500 1 0 0 0 0 0 2 653283
-0.002254 0.000366 0.120477 0.253747 -0.366495 -0.477328 -0.062500 1 0 0 0 0 0 2 654279
-0.002254 0.000366 0.120477 0.253749 -0.366495 -0.477347 -0.062500 1 0 0 0 0 0 2 655280
-0.002254 0.000366 0.120477 0.253745 -0.366483 -0.477336 -0.062500 1 0 0 0 0 0 2 656266
-0.002254 0.000366 0.120477 0.253752 -0.366504 -0.477341 -0.062500 1 0 0 0 0 0 2 657277
-0.002254 0.000366 0.120477 0.253737 -0.366492 -0.477342 -0.062500 1 0 0 0 0 0 2 658275
-0.002254 0.000366 0.120477 0.253747 -0.366494 -0.477328 -0.062500 1 0 0 0 0 0 2 659282
-0.002254 0.000366 0.120477 0.253749 -0.366494 -0.477347 -0.062500 1 0 0 0 0 0 2 660147
-0.002254 0.000366 0.120477 0.253740 -0.366503 -0.477336 -0.062500 1 0 0 0 0 0 2 661270
-0.002254 0.000366 0.120477 0.253756 -0.366486 -0.477341 -0.062500 1 0 0 0 0 0 2 662140
-0.002254 0.000366 0.120477 0.253741 -0.366502 -0.477335 -0.062500 1 0 0 0 0 0 2 663140
-0.002254 0.000366 0.120477 0.253736 -0.366492 -0.477341 -0.062500 1 0 0 0 0 0 2 664272
-0.002254 0.000366 0.120477 0.253759 -0.366497 -0.477335 -0.062500 1 0 0 0 0 0 2 665264
-0.002254 0.000366 0.120477 0.253738 -0.366492 -0.477341 -0.062500 1 0 0 0 0 0 2 666132
-0.002254 0.000366 0.120477 0.253759 -0.366497 -0.477335 -0.062500 1 0 0 0 0 0 2 667257
-0.002254 0.000366 0.120477 0.253738 -0.366492 -0.477341 -0.062500 1 0 0 0 0 0 2 668272
-0.002254 0.000366 0.120477 0.253739 -0.366503 -0.477335 -0.062500 1 0 0 0 0 0 2 669231
-0.002254 0.000366 0.120477 0.253756 -0.366486 -0.477341 -0.062500 1 0 0 0 0 0 2 670330
-0.002254 0.000366 0.120477 0.253741 -0.366502 -0.477335 -0.062500 1 0 0 0 0 0 2 671345
-0.002254 0.000366 0.120477 0.253748 -0.366495 -0.477348 -0.062500 1 0 0 0 0 0 2 672330
-0.002254 0.000366 0.120477 0.253748 -0.366495 -0.477329 -0.062500 1 0 0 0 0 0 2 673139
-0.002254 0.000366 0.120477 0.253737 -0.366492 -0.477341 -0.062500 1 0 0 0 0 0 2 674265
-0.002254 0.000366 0.120477 0.253759 -0.366497 -0.477334 -0.062500 1 0 0 0 0 0 2 675258
-0.002254 0.000366 0.120477 0.253738 -0.366492 -0.477341 -0.062500 1 0 0 0 0 0 2 676148
-0.002254 0.000366 0.120477 0.253751 -0.366506 -0.477341 -0.062500 1 0 0 0 0 0 2 677271
-0.002254 0.000366 0.120477 0.253745 -0.366484 -0.477335 -0.062500 1 0 0 0 0 0 2 678145
-0.002254 0.000366 0.120477 0.253740 -0.366502 -0.477334 -0.062500 1 0 0 0 0 0 2 679262
-0.002254 0.000366 0.120477 0.253748 -0.366495 -0.477347 -0.062500 1 0 0 0 0 0 2 680341
-0.002254 0.000366 0.120477 0.253748 -0.366495 -0.477329 -0.062500 1 0 0 0 0 0 2 681139
-0.002254 0.000366 0.120477 0.253749 -0.366495 -0.477347 -0.062500 1 0 0 0 0 0 2 682273
-0.002254 0.000366 0.120477 0.253749 -0.366494 -0.477329 -0.062500 1 0 0 0 0 0 2 683268
-0.002254 0.000366 0.120477 0.253737 -0.366491 -0.477340 -0.062500 1 0 0 0 0 0 2 684152
-0.002254 0.000366 0.120477 0.253751 -0.366506 -0.477341 -0.062500 1 0 0 0 0 0 2 685284
-0.002254 0.000366 0.120477 0.253745 -0.366484 -0.477335 -0.062500 1 0 0 0 0 0 2 686130
-0.002254 0.000366 0.120477 0.253752 -0.366505 -0.477341 -0.062500 1 0 0 0 0 0 2 687277
-0.002254 0.000366 0.120477 0.253737 -0.366493 -0.477342 -0.062500 1 0 0 0 0 0 2 688139
-0.002254 0.000366 0.120477 0.253747 -0.366494 -0.477328 -0.062500 1 0 0 0 0 0 2 689150
-0.002254 0.000366 0.120477 0.253749 -0.366495 -0.477347 -0.062500 1 0 0 0 0 0 2 690142
-0.002254 0.000366 0.120477 0.253748 -0.366494 -0.477329 -0.062500 1 0 0 0 0 0 2 691492
-0.002254 0.000366 0.120477 0.253749 -0.366494 -0.477347 -0.062500 1 0 0 0 0 0 2 692269
-0.002254 0.000366 0.120477 0.253740 -0.366503 -0.477336 -0.062500 1 0 0 0 0 0 2 693146
-0.002254 0.000366 0.120477 0.253744 -0.366484 -0.477334 -0.062500 1 0 0 0 0 0 2 694143
-0.002254 0.000366 0.120477 0.253748 -0.366493 -0.477347 -0.062500 1 0 0 0 0 0 2 695269
-0.002254 0.000366 0.120477 0.253740 -0.366503 -0.477336 -0.062500 1 0 0 0 0 0 2 696269
-0.002254 0.000366 0.120477 0.253744 -0.366483 -0.477335 -0.062500 1 0 0 0 0 0 2 697266
-0.002254 0.000366 0.120477 0.253752 -0.366505 -0.477341 -0.062500 1 0 0 0 0 0 2 698266
-0.002254 0.000366 0.120477 0.253745 -0.366484 -0.477335 -0.062500 1 0 0 0 0 0 2 699268
-0.002254 0.000366 0.120477 0.253752 -0.366505 -0.477341 -0.062500 1 0 0 0 0 0 2 700267
-0.002254 0.000366 0.120477 0.253737 -0.366492 -0.477342 -0.062500 1 0 0 0 0 0 2 701266
-0.002254 0.000366 0.120477 0.253747 -0.366494 -0.477328 -0.062500 1 0 0 0 0 0 2 702150
-0.002254 0.000366 0.120477 0.253749 -0.366494 -0.477347 -0.062500 1 0 0 0 0 0 2 703278
-0.002254 0.000366 0.120477 0.253740 -0.366503 -0.477336 -0.062500 1 0 0 0 0 0 2 704271
-0.002254 0.000366 0.120477 0.253756 -0.366486 -0.477341 -0.062500 1 0 0 0 0 0 2 705273
-0.002254 0.000366 0.120477 0.253741 -0.366502 -0.477335 -0.062500 1 0 0 0 0 0 2 706266
-0.002254 0.000366 0.120477 0.253736 -0.366492 -0.477341 -0.062500 1 0 0 0 0 0 2 707267
-0.002254 0.000366 0.120477 0.253759 -0.366497 -0.477335 -0.062500 1 0 0 0 0 0 2 708266
-0.002254 0.000366 0.120477 0.253738 -0.366492 -0.477341 -0.062500 1 0 0 0 0 0 2 709266
-0.002254 0.000366 0.120477 0.253759 -0.366497 -0.477335 -0.062500 1 0 0 0 0 0 2 710264
-0.002254 0.000366 0.120477 0.253738 -0.366492 -0.477341 -0.062500 1 0 0 0 0 0 2 711264
-0.002254 0.000366 0.120477 0.253739 -0.366503 -0.477335 -0.062500 1 0 0 0 0 0 2 712266
-0.002254 0.000366 0.120477 0.253756 -0.366486 -0.477341 -0.062500 1 0 0 0 0 0 2 713267
-0.002254 0.000366 0.120477 0.253741 -0.366502 -0.477335 -0.062500 1 0 0 0 0 0 2 714267
-0.002254 0.000366 0.120477 0.253748 -0.366495 -0.477348 -0.062500 1 0 0 0 0 0 2 715255
-0.002254 0.000366 0.120477 0.253748 -0.366495 -0.477329 -0.062500 1 0 0 0 0 0 2 716272
-0.002254 0.000366 0.120477 0.253737 -0.366492 -0.477341 -0.062500 1 0 0 0 0 0 2 717268
-0.002254 0.000366 0.120477 0.253759 -0.366497 -0.477334 -0.062500 1 0 0 0 0 0 2 718271
-0.002254 0.000366 0.120477 0.253738 -0.366492 -0.477341 -0.062500 1 0 0 0 0 0 2 719266
-0.002254 0.000366 0.120477 0.253751 -0.366506 -0.477341 -0.062500 1 0 0 0 0 0 2 720249
-0.002254 0.000366 0.120477 0.253745 -0.366484 -0.477335 -0.062500 1 0 0 0 0 0 2 721249
-0.002254 0.000366 0.120477 0.253740 -0.366502 -0.477334 -0.062500 1 0 0 0 0 0 2 722141
-0.002254 0.000366 0.120477 0.253748 -0.366495 -0.477347 -0.062500 1 0 0 0 0 0 2 723249
-0.002254 0.000366 0.120477 0.253748 -0.366495 -0.477329 -0.062500 1 0 0 0 0 0 2 724268
-0.002254 0.000366 0.120477 0.253749 -0.366495 -0.477347 -0.062500 1 0 0 0 0 0 2 726340
-0.002254 0.000366 0.120477 0.253749 -0.366494 -0.477329 -0.062500 1 0 0 0 0 0 2 727347
-0.002254 0.000366 0.120477 0.253737 -0.366491 -0.477340 -0.062500 1 0 0 0 0 0 2 728386
-0.002254 0.000366 0.120477 0.253751 -0.366506 -0.477341 -0.062500 1 0 0 0 0 0 2 729350
-0.002254 0.000366 0.120477 0.253745 -0.366484 -0.477335 -0.062500 1 0 0 0 0 0 2 730381
-0.002254 0.000366 0.120477 0.253752 -0.366505 -0.477341 -0.062500 1 0 0 0 0 0 2 731448
-0.002254 0.000366 0.120477 0.253737 -0.366493 -0.477342 -0.062500 1 0 0 0 0 0 2 732408
-0.002254 0.000366 0.120477 0.253747 -0.366494 -0.477328 -0.062500 1 0 0 0 0 0 2 733349
-0.002254 0.000366 0.120477 0.253749 -0.366495 -0.477347 -0.062500 1 0 0 0 0 0 2 734327
-0.002254 0.000366 0.120477 0.253749 -0.366494 -0.477329 -0.062500 1 0 0 0 0 0 2 735347
-0.002254 0.000366 0.120477 0.253749 -0.366494 -0.477347 -0.062500 1 0 0 0 0 0 2 736398
-0.002254 0.000366 0.120477 0.253740 -0.366503 -0.477336 -0.062500 1 0 0 0 0 0 2 737381
-0.002254 0.000366 0.120477 0.253744 -0.366484 -0.477334 -0.062500 1 0 0 0 0 0 2 738351
-0.002254 0.000366 0.120477 0.253748 -0.366493 -0.477347 -0.062500 1 0 0 0 0 0 2 739345
-0.002254 0.000366 0.120477 0.253740 -0.366503 -0.477336 -0.062500 1 0 0 0 0 0 2 740328
-0.002254 0.000366 0.120477 0.253744 -0.366484 -0.477335 -0.062500 1 0 0 0 0 0 2 741344
-0.002254 0.000366 0.120477 0.253752 -0.366505 -0.477341 -0.062500 1 0 0 0 0 0 2 742328
-0.002254 0.000366 0.120477 0.253745 -0.366484 -0.477335 -0.062500 1 0 0 0 0 0 2 743342
-0.002254 0.000366 0.120477 0.253752 -0.366505 -0.477341 -0.062500 1 0 0 0 0 0 2 744428
-0.002254 0.000366 0.120477 0.253737 -0.366493 -0.477342 -0.062500 1 0 0 0 0 0 2 745355
-0.002254 0.000366 0.120477 0.253747 -0.366494 -0.477328 -0.062500 1 0 0 0 0 0 2 746353
-0.002254 0.000366 0.120477 0.253749 -0.366494 -0.477347 -0.062500 1 0 0 0 0 0 2 747498
-0.002254 0.000366 0.120477 0.253740 -0.366503 -0.477336 -0.062500 1 0 0 0 0 0 2 748350
-0.002254 0.000366 0.120477 0.253756 -0.366487 -0.477341 -0.062500 1 0 0 0 0 0 2 749327
-0.002254 0.000366 0.120477 0.253741 -0.366502 -0.477335 -0.062500 1 0 0 0 0 0 2 750476
-0.002254 0.000366 0.120477 0.253736 -0.366492 -0.477341 -0.062500 1 0 0 0 0 0 2 751339
-0.002254 0.000366 0.120477 0.253759 -0.366497 -0.477335 -0.062500 1 0 0 0 0 0 2 752339
-0.002254 0.000366 0.120477 0.253738 -0.366492 -0.477341 -0.062500 1 0 0 0 0 0 2 753343
-0.002254 0.000366 0.120477 0.253759 -0.366497 -0.477335 -0.062500 1 0 0 0 0 0 2 754339
-0.002254 0.000366 0.120477 0.253738 -0.366492 -0.477341 -0.062500 1 0 0 0 0 0 2 755325
-0.002254 0.000366 0.120477 0.253739 -0.366503 -0.477335 -0.062500 1 0 0 0 0 0 2 756325
-0.002254 0.000366 0.120477 0.253756 -0.366487 -0.477341 -0.062500 1 0 0 0 0 0 2 757266
-0.002254 0.000366 0.120477 0.253741 -0.366502 -0.477335 -0.062500 1 0 0 0 0 0 2 758269
-0.002254 0.000366 0.120477 0.253748 -0.366495 -0.477348 -0.062500 1 0 0 0 0 0 2 759271
-0.002254 0.000366 0.120477 0.253748 -0.366495 -0.477329 -0.062500 1 0 0 0 0 0 2 761104
-0.002254 0.000366 0.120477 0.253737 -0.366492 -0.477341 -0.062500 1 0 0 0 0 0 2 762270
-0.002254 0.000366 0.120477 0.253759 -0.366497 -0.477334 -0.062500 1 0 0 0 0 0 2 763269
-0.002254 0.000366 0.120477 0.253738 -0.366492 -0.477341 -0.062500 1 0 0 0 0 0 2 764254
-0.002259 0.000385 0.120467 0.327724 -0.620229 -0.328217 -0.062500 1 0 0 0 0 0 2 765268
-0.002262 0.000394 0.120463 0.304160 -0.535133 -0.400871 -0.062500 1 0 0 0 0 0 2 766268
-0.002263 0.000398 0.120462 0.285574 -0.471354 -0.438650 -0.062500 1 0 0 0 0 0 2 767268
-0.002264 0.000400 0.120461 0.275351 -0.437319 -0.453068 -0.062500 1 0 0 0 0 0 2 768274
-0.002264 0.000402 0.120461 0.270044 -0.420068 -0.458214 -0.062500 1 0 0 0 0 0 2 769262
-0.002264 0.000402 0.120461 0.267354 -0.411426 -0.460018 -0.062500 1 0 0 0 0 0 2 770268
-0.002265 0.000402 0.120461 0.265972 -0.407103 -0.460650 -0.062500 1 0 0 0 0 0 2 771264
-0.002265 0.000403 0.120461 0.265296 -0.404934 -0.460874 -0.062500 1 0 0 0 0 0 2 772273
-0.002265 0.000403 0.120461 0.264939 -0.403839 -0.460953 -0.062500 1 0 0 0 0 0 2 773264
-0.002265 0.000403 0.120461 0.264762 -0.403302 -0.460973 -0.062500 1 0 0 0 0 0 2 774281
-0.002265 0.000403 0.120461 0.264690 -0.403032 -0.460984 -0.062500 1 0 0 0 0 0 2 775273
-0.002265 0.000403 0.120461 0.264639 -0.402899 -0.460987 -0.062500 1 0 0 0 0 0 2 776261
-0.002265 0.000403 0.120461 0.264618 -0.402834 -0.460981 -0.062500 1 0 0 0 0 0 2 777272
-0.002265 0.000403 0.120461 0.264598 -0.402805 -0.460988 -0.062500 1 0 0 0 0 0 2 778278
-0.002265 0.000403 0.120461 0.264601 -0.402784 -0.460988 -0.062500 1 0 0 0 0 0 2 779274
-0.002265 0.000403 0.120461 0.264599 -0.402771 -0.460996 -0.062500 1 0 0 0 0 0 2 780274
-0.002265 0.000403 0.120461 0.264586 -0.402767 -0.460990 -0.062500 1 0 0 0 0 0 2 781281
-0.002265 0.000403 0.120461 0.264597 -0.402769 -0.460996 -0.062500 1 0 0 0 0 0 2 782278
-0.002265 0.000403 0.120461 0.264598 -0.402770 -0.460977 -0.062500 1 0 0 0 0 0 2 783268
-0.002265 0.000403 0.120461 0.264599 -0.402770 -0.460994 -0.062500 1 0 0 0 0 0 2 784275
-0.002265 0.000403 0.120461 0.264595 -0.402759 -0.460983 -0.062500 1 0 0 0 0 0 2 785275
-0.002265 0.000403 0.120461 0.264586 -0.402766 -0.460989 -0.062500 1 0 0 0 0 0 2 786283
-0.002265 0.000403 0.120461 0.264597 -0.402770 -0.460996 -0.062500 1 0 0 0 0 0 2 787266
-0.002265 0.000403 0.120461 0.264586 -0.402767 -0.460990 -0.062500 1 0 0 0 0 0 2 788279
-0.002265 0.000403 0.120461 0.264593 -0.402758 -0.460983 -0.062500 1 0 0 0 0 0 2 789253
-0.002265 0.000403 0.120461 0.264598 -0.402769 -0.460995 -0.062500 1 0 0 0 0 0 2 790276
-0.002265 0.000403 0.120461 0.264586 -0.402767 -0.460990 -0.062500 1 0 0 0 0 0 2 791274
-0.002265 0.000403 0.120461 0.264605 -0.402761 -0.460989 -0.062500 1 0 0 0 0 0 2 792263
-0.002265 0.000403 0.120461 0.264587 -0.402766 -0.460990 -0.062500 1 0 0 0 0 0 2 793290
-0.002265 0.000403 0.120461 0.264593 -0.402758 -0.460983 -0.062500 1 0 0 0 0 0 2 794291
-0.002265 0.000403 0.120461 0.264598 -0.402768 -0.460995 -0.062500 1 0 0 0 0 0 2 795287
-0.002265 0.000403 0.120461 0.264586 -0.402767 -0.460990 -0.062500 1 0 0 0 0 0 2 796267
-0.002265 0.000403 0.120461 0.264605 -0.402761 -0.460989 -0.062500 1 0 0 0 0 0 2 797283
-0.002265 0.000403 0.120461 0.264587 -0.402766 -0.460990 -0.062500 1 0 0 0 0 0 2 798291
-0.002246 0.000398 0.120451 -0.001145 -0.339898 -0.323085 -0.062500 1 0 0 0 0 0 2 799289
-0.002236 0.000396 0.120448 0.089330 -0.361158 -0.390266 -0.062500 1 0 0 0 0 0 2 800284
-0.002232 0.000395 0.120447 0.156137 -0.376961 -0.425216 -0.062500 1 0 0 0 0 0 2 801287
-0.002229 0.000394 0.120446 0.191452 -0.385359 -0.438549 -0.062500 1 0 0 0 0 0 2 802294
-0.002228 0.000394 0.120446 0.209217 -0.389585 -0.443298 -0.062500 1 0 0 0 0 0 2 803288
-0.002227 0.000394 0.120446 0.218078 -0.391711 -0.444982 -0.062500 1 0 0 0 0 0 2 804290
-0.002227 0.000394 0.120446 0.222505 -0.392764 -0.445560 -0.062500 1 0 0 0 0 0 2 805284
-0.002227 0.000394 0.120446 0.224704 -0.393287 -0.445761 -0.062500 1 0 0 0 0 0 2 806283
-0.002227 0.000394 0.120446 0.225805 -0.393559 -0.445828 -0.062500 1 0 0 0 0 0 2 807282
-0.002227 0.000394 0.120446 0.226350 -0.393679 -0.445859 -0.062500 1 0 0 0 0 0 2 808283
-0.002227 0.000394 0.120446 0.226633 -0.393756 -0.445867 -0.062500 1 0 0 0 0 0 2 809283
-0.002227 0.000394 0.120446 0.226768 -0.393789 -0.445871 -0.062500 1 0 0 0 0 0 2 810292
-0.002227 0.000394 0.120446 0.226832 -0.393794 -0.445870 -0.062500 1 0 0 0 0 0 2 811284
-0.002227 0.000394 0.120446 0.226862 -0.393810 -0.445876 -0.062500 1 0 0 0 0 0 2 812287
-0.002227 0.000394 0.120446 0.226887 -0.393818 -0.445869 -0.062500 1 0 0 0 0 0 2 813354
-0.002227 0.000394 0.120446 0.226889 -0.393818 -0.445868 -0.062500 1 0 0 0 0 0 2 814336
-0.002227 0.000394 0.120446 0.226909 -0.393812 -0.445867 -0.062500 1 0 0 0 0 0 2 815369
-0.002227 0.000394 0.120446 0.226903 -0.393820 -0.445874 -0.062500 1 0 0 0 0 0 2 816355
-0.002227 0.000394 0.120446 0.226898 -0.393809 -0.445862 -0.062500 1 0 0 0 0 0 2 817345
-0.002227 0.000394 0.120446 0.226901 -0.393820 -0.445873 -0.062500 1 0 0 0 0 0 2 818345
-0.002227 0.000394 0.120446 0.226902 -0.393821 -0.445875 -0.062500 1 0 0 0 0 0 2 819349
-0.002227 0.000394 0.120446 0.226910 -0.393812 -0.445868 -0.062500 1 0 0 0 0 0 2 820342
-0.002227 0.000394 0.120446 0.226903 -0.393820 -0.445874 -0.062500 1 0 0 0 0 0 2 821359
-0.002227 0.000394 0.120446 0.226902 -0.393821 -0.445875 -0.062500 1 0 0 0 0 0 2 822329
-0.002227 0.000394 0.120446 0.226898 -0.393809 -0.445862 -0.062500 1 0 0 0 0 0 2 823344
-0.002227 0.000394 0.120446 0.226901 -0.393819 -0.445874 -0.062500 1 0 0 0 0 0 2 824345
-0.002227 0.000394 0.120446 0.226910 -0.393812 -0.445868 -0.062500 1 0 0 0 0 0 2 825321
-0.002227 0.000394 0.120446 0.226903 -0.393820 -0.445874 -0.062500 1 0 0 0 0 0 2 826759
-0.002227 0.000394 0.120446 0.226902 -0.393821 -0.445875 -0.062500 1 0 0 0 0 0 2 827349
-0.002227 0.000394 0.120446 0.226901 -0.393821 -0.445855 -0.062500 1 0 0 0 0 0 2 829851
-0.002227 0.000394 0.120446 0.226902 -0.393821 -0.445873 -0.062500 1 0 0 0 0 0 2 830346
-0.002227 0.000394 0.120446 0.226902 -0.393821 -0.445875 -0.062500 1 0 0 0 0 0 2 831342
-0.002227 0.000394 0.120446 0.226910 -0.393812 -0.445868 -0.062500 1 0 0 0 0 0 2 832326
-0.002227 0.000394 0.120446 0.226903 -0.393820 -0.445874 -0.062500 1 0 0 0 0 0 2 833341
-0.002227 0.000394 0.120446 0.226902 -0.393821 -0.445875 -0.062500 1 0 0 0 0 0 2 834358
-0.002227 0.000394 0.120446 0.226898 -0.393810 -0.445862 -0.062500 1 0 0 0 0 0 2 835354
-0.002227 0.000394 0.120446 0.226901 -0.393820 -0.445874 -0.062500 1 0 0 0 0 0 2 836349
-0.002227 0.000394 0.120446 0.226910 -0.393812 -0.445868 -0.062500 1 0 0 0 0 0 2 837366
-0.002227 0.000394 0.120446 0.226903 -0.393820 -0.445874 -0.062500 1 0 0 0 0 0 2 838347
-0.002227 0.000394 0.120446 0.226902 -0.393821 -0.445875 -0.062500 1 0 0 0 0 0 2 839338
-0.002227 0.000394 0.120446 0.226898 -0.393809 -0.445862 -0.062500 1 0 0 0 0 0 2 840337
-0.002227 0.000394 0.120446 0.226901 -0.393819 -0.445874 -0.062500 1 0 0 0 0 0 2 841266
-0.002227 0.000394 0.120446 0.226901 -0.393821 -0.445875 -0.062500 1 0 0 0 0 0 2 842324
-0.002227 0.000394 0.120446 0.226910 -0.393812 -0.445868 -0.062500 1 0 0 0 0 0 2 843257
-0.002227 0.000394 0.120446 0.226903 -0.393820 -0.445875 -0.062500 1 0 0 0 0 0 2 844266
-0.002227 0.000394 0.120446 0.226914 -0.393824 -0.445861 -0.062500 1 0 0 0 0 0 2 845258
-0.002227 0.000394 0.120446 0.226891 -0.393819 -0.445867 -0.062500 1 0 0 0 0 0 2 846266
-0.002227 0.000394 0.120446 0.226901 -0.393821 -0.445874 -0.062500 1 0 0 0 0 0 2 847256
-0.002227 0.000394 0.120446 0.226910 -0.393812 -0.445868 -0.062500 1 0 0 0 0 0 2 848258
-0.002227 0.000394 0.120446 0.226903 -0.393820 -0.445874 -0.062500 1 0 0 0 0 0 2 849266
-0.002227 0.000394 0.120446 0.226902 -0.393821 -0.445875 -0.062500 1 0 0 0 0 0 2 850256
-0.002227 0.000394 0.120446 0.226898 -0.393809 -0.445862 -0.062500 1 0 0 0 0 0 2 851265
-0.002227 0.000394 0.120446 0.226901 -0.393820 -0.445873 -0.062500 1 0 0 0 0 0 2 852256
-0.002227 0.000394 0.120446 0.226910 -0.393812 -0.445868 -0.062500 1 0 0 0 0 0 2 853265
-0.002227 0.000394 0.120446 0.226903 -0.393820 -0.445874 -0.062500 1 0 0 0 0 0 2 854256
-0.002227 0.000394 0.120446 0.226902 -0.393821 -0.445875 -0.062500 1 0 0 0 0 0 2 855251
-0.002227 0.000394 0.120446 0.226910 -0.393812 -0.445868 -0.062500 1 0 0 0 0 0 2 856278
-0.002227 0.000394 0.120446 0.226891 -0.393817 -0.445868 -0.062500 1 0 0 0 0 0 2 857258
-0.002227 0.000394 0.120446 0.226900 -0.393820 -0.445874 -0.062500 1 0 0 0 0 0 2 858266
-0.002227 0.000394 0.120446 0.226910 -0.393812 -0.445868 -0.062500 1 0 0 0 0 0 2 859268
-0.002227 0.000394 0.120446 0.226906 -0.393832 -0.445868 -0.062500 1 0 0 0 0 0 2 860245
-0.002227 0.000394 0.120446 0.226902 -0.393823 -0.445874 -0.062500 1 0 0 0 0 0 2 861269
-0.002227 0.000394 0.120446 0.226898 -0.393810 -0.445862 -0.062500 1 0 0 0 0 0 2 862272
-0.002227 0.000394 0.120446 0.226901 -0.393820 -0.445873 -0.062500 1 0 0 0 0 0 2 863272
-0.002227 0.000394 0.120446 0.226910 -0.393812 -0.445868 -0.062500 1 0 0 0 0 0 2 864270
-0.002227 0.000394 0.120446 0.226903 -0.393820 -0.445874 -0.062500 1 0 0 0 0 0 2 865272
-0.002227 0.000394 0.120446 0.226902 -0.393821 -0.445875 -0.062500 1 0 0 0 0 0 2 866272
-0.002227 0.000394 0.120446 0.226910 -0.393812 -0.445868 -0.062500 1 0 0 0 0 0 2 867272
-0.002227 0.000394 0.120446 0.226891 -0.393817 -0.445868 -0.062500 1 0 0 0 0 0 2 868260
-0.002227 0.000394 0.120446 0.226900 -0.393821 -0.445874 -0.062500 1 0 0 0 0 0 2 869274
-0.002227 0.000394 0.120446 0.226910 -0.393812 -0.445868 -0.062500 1 0 0 0 0 0 2 870270
-0.002227 0.000394 0.120446 0.226903 -0.393820 -0.445874 -0.062500 1 0 0 0 0 0 2 871271
-0.002227 0.000394 0.120446 0.226910 -0.393812 -0.445868 -0.062500 1 0 0 0 0 0 2 872271
-0.002227 0.000394 0.120446 0.226903 -0.393820 -0.445875 -0.062500 1 0 0 0 0 0 2 873262
-0.002227 0.000394 0.120446 0.226890 -0.393818 -0.445869 -0.062500 1 0 0 0 0 0 2 874273
-0.002227 0.000394 0.120446 0.226912 -0.393823 -0.445861 -0.062500 1 0 0 0 0 0 2 875250
-0.002227 0.000394 0.120446 0.226903 -0.393821 -0.445873 -0.062500 1 0 0 0 0 0 2 876274
-0.002227 0.000394 0.120446 0.226902 -0.393821 -0.445875 -0.062500 1 0 0 0 0 0 2 877269
-0.002227 0.000394 0.120446 0.226910 -0.393813 -0.445868 -0.062500 1 0 0 0 0 0 2 878272
-0.002227 0.000394 0.120446 0.226891 -0.393817 -0.445868 -0.062500 1 0 0 0 0 0 2 879271
-0.002227 0.000394 0.120446 0.226909 -0.393812 -0.445867 -0.062500 1 0 0 0 0 0 2 880271
-0.002227 0.000394 0.120446 0.226903 -0.393820 -0.445874 -0.062500 1 0 0 0 0 0 2 881365
-0.002227 0.000394 0.120446 0.226902 -0.393821 -0.445875 -0.062500 1 0 0 0 0 0 2 882359
-0.002227 0.000394 0.120446 0.226910 -0.393812 -0.445868 -0.062500 1 0 0 0 0 0 2 883342
-0.002227 0.000394 0.120446 0.226903 -0.393820 -0.445874 -0.062500 1 0 0 0 0 0 2 884342
-0.002227 0.000394 0.120446 0.226898 -0.393809 -0.445862 -0.062500 1 0 0 0 0 0 2 885319
-0.002227 0.000394 0.120446 0.226901 -0.393819 -0.445873 -0.062500 1 0 0 0 0 0 2 886358
-0.002227 0.000394 0.120446 0.226902 -0.393821 -0.445875 -0.062500 1 0 0 0 0 0 2 887329
-0.002227 0.000394 0.120446 0.226910 -0.393812 -0.445868 -0.062500 1 0 0 0 0 0 2 888319
-0.002227 0.000394 0.120446 0.226903 -0.393820 -0.445875 -0.062500 1 0 0 0 0 0 2 889341
-0.002227 0.000394 0.120446 0.226890 -0.393818 -0.445869 -0.062500 1 0 0 0 0 0 2 890317
-0.002227 0.000394 0.120446 0.226912 -0.393823 -0.445861 -0.062500 1 0 0 0 0 0 2 891354
-0.002227 0.000394 0.120446 0.226903 -0.393821 -0.445873 -0.062500 1 0 0 0 0 0 2 892350
-0.002227 0.000394 0.120446 0.226902 -0.393821 -0.445875 -0.062500 1 0 0 0 0 0 2 893369
-0.002227 0.000394 0.120446 0.226910 -0.393813 -0.445868 -0.062500 1 0 0 0 0 0 2 894358
-0.002227 0.000394 0.120446 0.226903 -0.393820 -0.445874 -0.062500 1 0 0 0 0 0 2 895360
-0.002227 0.000394 0.120446 0.226898 -0.393809 -0.445862 -0.062500 1 0 0 0 0 0 2 896384
-0.002227 0.000394 0.120446 0.226901 -0.393820 -0.445873 -0.062500 1 0 0 0 0 0 2 897351
-0.002227 0.000394 0.120446 0.226902 -0.393821 -0.445875 -0.062500 1 0 0 0 0 0 2 898795
-0.002227 0.000394 0.120446 0.226910 -0.393812 -0.445868 -0.062500 1 0 0 0 0 0 2 899350
-0.002227 0.000394 0.120446 0.226903 -0.393820 -0.445874 -0.062500 1 0 0 0 0 0 2 900347
-0.002227 0.000394 0.120446 0.226890 -0.393818 -0.445869 -0.062500 1 0 0 0 0 0 2 901341
-0.002227 0.000394 0.120446 0.226908 -0.393812 -0.445868 -0.062500 1 0 0 0 0 0 2 902338
-0.002227 0.000394 0.120446 0.226902 -0.393820 -0.445874 -0.062500 1 0 0 0 0 0 2 903338
-0.002227 0.000394 0.120446 0.226910 -0.393812 -0.445868 -0.062500 1 0 0 0 0 0 2 904337
-0.002227 0.000394 0.120446 0.226903 -0.393820 -0.445874 -0.062500 1 0 0 0 0 0 2 905352
-0.002227 0.000394 0.120446 0.226893 -0.393829 -0.445862 -0.062500 1 0 0 0 0 0 2 906341
-0.002227 0.000394 0.120446 0.226909 -0.393813 -0.445866 -0.062500 1 0 0 0 0 0 2 907358
-0.002227 0.000394 0.120446 0.226903 -0.393820 -0.445874 -0.062500 1 0 0 0 0 0 2 908487
-0.002227 0.000394 0.120446 0.226902 -0.393821 -0.445875 -0.062500 1 0 0 0 0 0 2 909379
-0.002227 0.000394 0.120446 0.226910 -0.393812 -0.445868 -0.062500 1 0 0 0 0 0 2 910361
-0.002227 0.000394 0.120446 0.226903 -0.393820 -0.445874 -0.062500 1 0 0 0 0 0 2 911355
-0.002227 0.000394 0.120446 0.226898 -0.393809 -0.445862 -0.062500 1 0 0 0 0 0 2 912323
-0.002227 0.000394 0.120446 0.226901 -0.393820 -0.445873 -0.062500 1 0 0 0 0 0 2 913342
-0.002227 0.000394 0.120446 0.226902 -0.393821 -0.445875 -0.062500 1 0 0 0 0 0 2 914328
-0.002227 0.000394 0.120446 0.226910 -0.393812 -0.445868 -0.062500 1 0 0 0 0 0 2 915342
-0.002227 0.000394 0.120446 0.226903 -0.393820 -0.445874 -0.062500 1 0 0 0 0 0 2 916322
-0.002227 0.000394 0.120446 0.226890 -0.393818 -0.445869 -0.062500 1 0 0 0 0 0 2 917341
-0.002227 0.000394 0.120446 0.226908 -0.393812 -0.445868 -0.062500 1 0 0 0 0 0 2 918321
-0.002227 0.000394 0.120446 0.226902 -0.393820 -0.445874 -0.062500 1 0 0 0 0 0 2 919507
-0.002227 0.000394 0.120446 0.226910 -0.393812 -0.445868 -0.062500 1 0 0 0 0 0 2 920340
-0.002227 0.000394 0.120446 0.226903 -0.393819 -0.445874 -0.062500 1 0 0 0 0 0 2 921324
-0.002227 0.000394 0.120446 0.226906 -0.393832 -0.445868 -0.062500 1 0 0 0 0 0 2 922338
-0.002227 0.000394 0.120446 0.226898 -0.393811 -0.445861 -0.062500 1 0 0 0 0 0 2 923320
-0.002227 0.000394 0.120446 0.226901 -0.393820 -0.445873 -0.062500 1 0 0 0 0 0 2 924336
-0.002227 0.000394 0.120446 0.226902 -0.393821 -0.445875 -0.062500 1 0 0 0 0 0 2 925263
-0.002227 0.000394 0.120446 0.226910 -0.393812 -0.445868 -0.062500 1 0 0 0 0 0 2 926263
-0.002227 0.000394 0.120446 0.226903 -0.393820 -0.445874 -0.062500 1 0 0 0 0 0 2 927262
-0.002227 0.000394 0.120446 0.226902 -0.393821 -0.445875 -0.062500 1 0 0 0 0 0 2 928244
-0.002227 0.000394 0.120446 0.226898 -0.393809 -0.445862 -0.062500 1 0 0 0 0 0 2 929248
-0.002227 0.000394 0.120446 0.226901 -0.393820 -0.445874 -0.062500 1 0 0 0 0 0 2 930263
-0.002227 0.000394 0.120446 0.226910 -0.393812 -0.445868 -0.062500 1 0 0 0 0 0 2 931259
-0.002227 0.000394 0.120446 0.226903 -0.393820 -0.445874 -0.062500 1 0 0 0 0 0 2 932264
-0.002227 0.000394 0.120446 0.226902 -0.393821 -0.445875 -0.062500 1 0 0 0 0 0 2 933255
-0.002227 0.000394 0.120446 0.226898 -0.393809 -0.445862 -0.062500 1 0 0 0 0 0 2 934263
-0.002227 0.000394 0.120446 0.226901 -0.393819 -0.445874 -0.062500 1 0 0 0 0 0 2 935264
-0.002227 0.000394 0.120446 0.226901 -0.393821 -0.445875 -0.062500 1 0 0 0 0 0 2 936265
-0.002227 0.000394 0.120446 0.226913 -0.393824 -0.445861 -0.062500 1 0 0 0 0 0 2 937264
-0.002227 0.000394 0.120446 0.226903 -0.393822 -0.445874 -0.062500 1 0 0 0 0 0 2 938264
-0.002227 0.000394 0.120446 0.226911 -0.393813 -0.445868 -0.062500 1 0 0 0 0 0 2 939276
-0.002227 0.000394 0.120446 0.226891 -0.393817 -0.445868 -0.062500 1 0 0 0 0 0 2 940264
-0.002227 0.000394 0.120446 0.226901 -0.393821 -0.445874 -0.062500 1 0 0 0 0 0 2 941260
-0.002227 0.000394 0.120446 0.226910 -0.393812 -0.445868 -0.062500 1 0 0 0 0 0 2 942262
-0.002227 0.000394 0.120446 0.226903 -0.393820 -0.445874 -0.062500 1 0 0 0 0 0 2 943264
-0.002227 0.000394 0.120446 0.226902 -0.393821 -0.445875 -0.062500 1 0 0 0 0 0 2 944260
-0.002227 0.000394 0.120446 0.226898 -0.393809 -0.445862 -0.062500 1 0 0 0 0 0 2 945268
-0.002227 0.000394 0.120446 0.226901 -0.393820 -0.445874 -0.062500 1 0 0 0 0 0 2 946271
-0.002227 0.000394 0.120446 0.226910 -0.393812 -0.445868 -0.062500 1 0 0 0 0 0 2 947265
-0.002227 0.000394 0.120446 0.226903 -0.393820 -0.445874 -0.062500 1 0 0 0 0 0 2 948253
-0.002227 0.000394 0.120446 0.226902 -0.393821 -0.445875 -0.062500 1 0 0 0 0 0 2 949271
-0.002227 0.000394 0.120446 0.226898 -0.393809 -0.445862 -0.062500 1 0 0 0 0 0 2 950264
-0.002227 0.000394 0.120446 0.226901 -0.393819 -0.445874 -0.062500 1 0 0 0 0 0 2 951270
-0.002227 0.000394 0.120446 0.226901 -0.393820 -0.445875 -0.062500 1 0 0 0 0 0 2 952273
-0.002227 0.000394 0.120446 0.226913 -0.393824 -0.445861 -0.062500 1 0 0 0 0 0 2 953273
-0.002227 0.000394 0.120446 0.226903 -0.393822 -0.445873 -0.062500 1 0 0 0 0 0 2 954274
-0.002227 0.000394 0.120446 0.226902 -0.393822 -0.445875 -0.062500 1 0 0 0 0 0 2 955273
-0.002227 0.000394 0.120446 0.226898 -0.393810 -0.445862 -0.062500 1 0 0 0 0 0 2 956269
-0.002227 0.000394 0.120446 0.226901 -0.393820 -0.445873 -0.062500 1 0 0 0 0 0 2 957267
-0.002227 0.000394 0.120446 0.226910 -0.393812 -0.445868 -0.062500 1 0 0 0 0 0 2 958260
-0.002227 0.000394 0.120446 0.226903 -0.393820 -0.445874 -0.062500 1 0 0 0 0 0 2 959259
-0.002227 0.000394 0.120446 0.226902 -0.393821 -0.445875 -0.062500 1 0 0 0 0 0 2 960262
-0.002227 0.000394 0.120446 0.226898 -0.393809 -0.445862 -0.062500 1 0 0 0 0 0 2 961267
-0.002227 0.000394 0.120446 0.226901 -0.393820 -0.445873 -0.062500 1 0 0 0 0 0 2 962268
-0.002227 0.000394 0.120446 0.226901 -0.393821 -0.445875 -0.062500 1 0 0 0 0 0 2 963266
-0.002227 0.000394 0.120446 0.226910 -0.393812 -0.445868 -0.062500 1 0 0 0 0 0 2 964271
-0.002227 0.000394 0.120446 0.226903 -0.393820 -0.445875 -0.062500 1 0 0 0 0 0 2 965270
-0.002227 0.000394 0.120446 0.226910 -0.393812 -0.445868 -0.062500 1 0 0 0 0 0 2 966265
-0.002227 0.000394 0.120446 0.226891 -0.393817 -0.445868 -0.062500 1 0 0 0 0 0 2 967269
-0.002227 0.000394 0.120446 0.226900 -0.393820 -0.445874 -0.062500 1 0 0 0 0 0 2 968268
-0.002227 0.000394 0.120446 0.226913 -0.393824 -0.445861 -0.062500 1 0 0 0 0 0 2 969343
-0.002227 0.000394 0.120446 0.226903 -0.393821 -0.445873 -0.062500 1 0 0 0 0 0 2 970353
-0.002227 0.000394 0.120446 0.226902 -0.393821 -0.445875 -0.062500 1 0 0 0 0 0 2 971344
-0.002227 0.000394 0.120446 0.226898 -0.393810 -0.445862 -0.062500 1 0 0 0 0 0 2 972339
-0.002227 0.000394 0.120446 0.226901 -0.393820 -0.445873 -0.062500 1 0 0 0 0 0 2 973338
-0.002227 0.000394 0.120446 0.226910 -0.393812 -0.445868 -0.062500 1 0 0 0 0 0 2 974379
-0.002227 0.000394 0.120446 0.226903 -0.393820 -0.445874 -0.062500 1 0 0 0 0 0 2 975339
-0.002227 0.000394 0.120446 0.226902 -0.393821 -0.445875 -0.062500 1 0 0 0 0 0 2 976345
-0.002227 0.000394 0.120446 0.226910 -0.393812 -0.445868 -0.062500 1 0 0 0 0 0 2 977314
-0.002227 0.000394 0.120446 0.226891 -0.393817 -0.445868 -0.062500 1 0 0 0 0 0 2 978316
-0.002227 0.000394 0.120446 0.226900 -0.393820 -0.445874 -0.062500 1 0 0 0 0 0 2 979334
-0.002227 0.000394 0.120446 0.226910 -0.393812 -0.445868 -0.062500 1 0 0 0 0 0 2 980310
-0.002227 0.000394 0.120446 0.226903 -0.393820 -0.445874 -0.062500 1 0 0 0 0 0 2 981350
-0.002227 0.000394 0.120446 0.226910 -0.393812 -0.445868 -0.062500 1 0 0 0 0 0 2 982341
-0.002227 0.000394 0.120446 0.226903 -0.393820 -0.445875 -0.062500 1 0 0 0 0 0 2 983342
-0.002227 0.000394 0.120446 0.226893 -0.393830 -0.445862 -0.062500 1 0 0 0 0 0 2 984342
-0.002227 0.000394 0.120446 0.226909 -0.393813 -0.445867 -0.062500 1 0 0 0 0 0 2 985364
-0.002227 0.000394 0.120446 0.226903 -0.393820 -0.445874 -0.062500 1 0 0 0 0 0 2 986353
-0.002227 0.000394 0.120446 0.226902 -0.393821 -0.445875 -0.062500 1 0 0 0 0 0 2 987322
-0.002227 0.000394 0.120446 0.226910 -0.393813 -0.445868 -0.062500 1 0 0 0 0 0 2 988314
-0.002227 0.000394 0.120446 0.226891 -0.393817 -0.445868 -0.062500 1 0 0 0 0 0 2 989339
-0.002227 0.000394 0.120446 0.226909 -0.393812 -0.445867 -0.062500 1 0 0 0 0 0 2 990336
-0.002227 0.000394 0.120446 0.226903 -0.393820 -0.445874 -0.062500 1 0 0 0 0 0 2 991357
-0.002227 0.000394 0.120446 0.226902 -0.393821 -0.445875 -0.062500 1 0 0 0 0 0 2 992334
-0.002227 0.000394 0.120446 0.226910 -0.393812 -0.445868 -0.062500 1 0 0 0 0 0 2 993335
-0.002227 0.000394 0.120446 0.226903 -0.393820 -0.445874 -0.062500 1 0 0 0 0 0 2 994334
-0.002227 0.000394 0.120446 0.226890 -0.393818 -0.445869 -0.062500 1 0 0 0 0 0 2 995341
-0.002227 0.000394 0.120446 0.226908 -0.393812 -0.445868 -0.062500 1 0 0 0 0 0 2 996545
-0.002227 0.000394 0.120446 0.226902 -0.393820 -0.445874 -0.062500 1 0 0 0 0 0 2 997337
-0.002227 0.000394 0.120446 0.226910 -0.393812 -0.445868 -0.062500 1 0 0 0 0 0 2 998334
-0.002227 0.000394 0.120446 0.226903 -0.393820 -0.445874 -0.062500 1 0 0 0 0 0 2 999320
-0.002227 0.000394 0.120446 0.226893 -0.393829 -0.445862 -0.062500 1 0 0 0 0 0 3 332
-0.002227 0.000394 0.120446 0.226909 -0.393813 -0.445867 -0.062500 1 0 0 0 0 0 3 1332
-0.002227 0.000394 0.120446 0.226903 -0.393820 -0.445874 -0.062500 1 0 0 0 0 0 3 2341
-0.002227 0.000394 0.120446 0.226902 -0.393821 -0.445875 -0.062500 1 0 0 0 0 0 3 3342
-0.002227 0.000394 0.120446 0.226910 -0.393812 -0.445868 -0.062500 1 0 0 0 0 0 3 4319
-0.002227 0.000394 0.120446 0.226903 -0.393820 -0.445874 -0.062500 1 0 0 0 0 0 3 5319
-0.002227 0.000394 0.120446 0.226898 -0.393809 -0.445862 -0.062500 1 0 0 0 0 0 3 6317
-0.002227 0.000394 0.120446 0.226901 -0.393820 -0.445873 -0.062500 1 0 0 0 0 0 3 7804
-0.002227 0.000394 0.120446 0.226902 -0.393821 -0.445875 -0.062500 1 0 0 0 0 0 3 8340
-0.002227 0.000394 0.120446 0.226910 -0.393812 -0.445868 -0.062500 1 0 0 0 0 0 3 9247
-0.002227 0.000394 0.120446 0.226903 -0.393820 -0.445874 -0.062500 1 0 0 0 0 0 3 10263
-0.002227 0.000394 0.120446 0.226890 -0.393818 -0.445869 -0.062500 1 0 0 0 0 0 3 11251
-0.002227 0.000394 0.120446 0.226908 -0.393812 -0.445868 -0.062500 1 0 0 0 0 0 3 12260
-0.002227 0.000394 0.120446 0.226902 -0.393820 -0.445874 -0.062500 1 0 0 0 0 0 3 13262
-0.002227 0.000394 0.120446 0.226910 -0.393812 -0.445868 -0.062500 1 0 0 0 0 0 3 14260
-0.002227 0.000394 0.120446 0.226903 -0.393819 -0.445874 -0.062500 1 0 0 0 0 0 3 15252
-0.002227 0.000394 0.120446 0.226906 -0.393832 -0.445868 -0.062500 1 0 0 0 0 0 3 16251
-0.002227 0.000394 0.120446 0.226898 -0.393811 -0.445861 -0.062500 1 0 0 0 0 0 3 17246
-0.002227 0.000394 0.120446 0.226902 -0.393820 -0.445873 -0.062500 1 0 0 0 0 0 3 18260
-0.002227 0.000394 0.120446 0.226902 -0.393821 -0.445875 -0.062500 1 0 0 0 0 0 3 19263
-0.002227 0.000394 0.120446 0.226910 -0.393812 -0.445868 -0.062500 1 0 0 0 0 0 3 20251
-0.002227 0.000394 0.120446 0.226903 -0.393820 -0.445874 -0.062500 1 0 0 0 0 0 3 21260
-0.002227 0.000394 0.120446 0.226890 -0.393818 -0.445869 -0.062500 1 0 0 0 0 0 3 22251
-0.002227 0.000394 0.120446 0.226908 -0.393812 -0.445867 -0.062500 1 0 0 0 0 0 3 23260
-0.002227 0.000394 0.120446 0.226902 -0.393820 -0.445874 -0.062500 1 0 0 0 0 0 3 24265
-0.002227 0.000394 0.120446 0.226910 -0.393812 -0.445868 -0.062500 1 0 0 0 0 0 3 25267
-0.002227 0.000394 0.120446 0.226903 -0.393820 -0.445874 -0.062500 1 0 0 0 0 0 3 26245
-0.002227 0.000394 0.120446 0.226902 -0.393821 -0.445875 -0.062500 1 0 0 0 0 0 3 27244
-0.002227 0.000394 0.120446 0.226898 -0.393809 -0.445862 -0.062500 1 0 0 0 0 0 3 28276
-0.002227 0.000394 0.120446 0.226901 -0.393819 -0.445874 -0.062500 1 0 0 0 0 0 3 29247
-0.002227 0.000394 0.120446 0.226901 -0.393821 -0.445875 -0.062500 1 0 0 0 0 0 3 30242
-0.002227 0.000394 0.120446 0.226913 -0.393824 -0.445862 -0.062500 1 0 0 0 0 0 3 31263
-0.002227 0.000394 0.120446 0.226903 -0.393822 -0.445874 -0.062500 1 0 0 0 0 0 3 32238
-0.002227 0.000394 0.120446 0.226898 -0.393810 -0.445862 -0.062500 1 0 0 0 0 0 3 33258
-0.002227 0.000394 0.120446 0.226901 -0.393820 -0.445873 -0.062500 1 0 0 0 0 0 3 34265
-0.002227 0.000394 0.120446 0.226902 -0.393821 -0.445875 -0.062500 1 0 0 0 0 0 3 35270
-0.002227 0.000394 0.120446 0.226910 -0.393812 -0.445868 -0.062500 1 0 0 0 0 0 3 36258
-0.002232 0.000412 0.120435 0.300863 -0.647412 -0.296681 -0.062500 1 0 0 0 0 0 3 37288
-0.002235 0.000421 0.120432 0.277301 -0.562390 -0.369367 -0.062500 1 0 0 0 0 0 3 38281
-0.002224 0.000439 0.120441 0.079424 -0.691206 -0.557070 -0.062500 1 0 0 0 0 0 3 39277
-0.002218 0.000448 0.120444 0.128061 -0.592401 -0.498350 -0.062500 1 0 0 0 0 0 3 40276
-0.002215 0.000453 0.120445 0.167834 -0.526730 -0.465534 -0.062500 1 0 0 0 0 0 3 41277
-0.002213 0.000455 0.120446 0.189499 -0.492301 -0.452891 -0.062500 1 0 0 0 0 0 3 42277
-0.002213 0.000456 0.120446 0.200592 -0.474939 -0.448369 -0.062500 1 0 0 0 0 0 3 43278
-0.002212 0.000457 0.120446 0.206198 -0.466239 -0.446787 -0.062500 1 0 0 0 0 0 3 44280
-0.002212 0.000457 0.120446 0.209019 -0.461895 -0.446219 -0.062500 1 0 0 0 0 0 3 45338
-0.002212 0.000457 0.120446 0.210429 -0.459729 -0.446036 -0.062500 1 0 0 0 0 0 3 46339
-0.002212 0.000457 0.120446 0.211131 -0.458634 -0.445970 -0.062500 1 0 0 0 0 0 3 47333
-0.002212 0.000458 0.120446 0.211483 -0.458092 -0.445945 -0.062500 1 0 0 0 0 0 3 48344
-0.002212 0.000458 0.120446 0.211672 -0.457824 -0.445940 -0.062500 1 0 0 0 0 0 3 49339
-0.002212 0.000458 0.120446 0.211755 -0.457688 -0.445932 -0.062500 1 0 0 0 0 0 3 50335
-0.002212 0.000458 0.120446 0.211806 -0.457616 -0.445937 -0.062500 1 0 0 0 0 0 3 51327
-0.002212 0.000458 0.120446 0.211823 -0.457583 -0.445931 -0.062500 1 0 0 0 0 0 3 52344
-0.002212 0.000458 0.120446 0.211828 -0.457561 -0.445930 -0.062500 1 0 0 0 0 0 3 53345
-0.002212 0.000458 0.120446 0.211840 -0.457562 -0.445936 -0.062500 1 0 0 0 0 0 3 54336
-0.002212 0.000458 0.120446 0.211849 -0.457554 -0.445930 -0.062500 1 0 0 0 0 0 3 55350
-0.002212 0.000458 0.120446 0.211851 -0.457553 -0.445929 -0.062500 1 0 0 0 0 0 3 56337
-0.002212 0.000458 0.120446 0.211851 -0.457553 -0.445929 -0.062500 1 0 0 0 0 0 3 57339
-0.002212 0.000458 0.120446 0.211831 -0.457560 -0.445929 -0.062500 1 0 0 0 0 0 3 58338
-0.002212 0.000458 0.120446 0.211845 -0.457543 -0.445936 -0.062500 1 0 0 0 0 0 3 59334
-0.002212 0.000458 0.120446 0.211850 -0.457553 -0.445930 -0.062500 1 0 0 0 0 0 3 60335
-0.002212 0.000458 0.120446 0.211847 -0.457542 -0.445936 -0.062500 1 0 0 0 0 0 3 61358
-0.002212 0.000458 0.120446 0.211851 -0.457552 -0.445930 -0.062500 1 0 0 0 0 0 3 62333
-0.002212 0.000458 0.120446 0.211830 -0.457559 -0.445929 -0.062500 1 0 0 0 0 0 3 63332
-0.002212 0.000458 0.120446 0.211845 -0.457543 -0.445936 -0.062500 1 0 0 0 0 0 3 64380
-0.002212 0.000458 0.120446 0.211850 -0.457552 -0.445930 -0.062500 1 0 0 0 0 0 3 65341
-0.002212 0.000458 0.120446 0.211851 -0.457554 -0.445929 -0.062500 1 0 0 0 0 0 3 66344
-0.002212 0.000458 0.120446 0.211839 -0.457551 -0.445943 -0.062500 1 0 0 0 0 0 3 67340
-0.002212 0.000458 0.120446 0.211837 -0.457551 -0.445924 -0.062500 1 0 0 0 0 0 3 68339
-0.002212 0.000458 0.120446 0.211849 -0.457554 -0.445928 -0.062500 1 0 0 0 0 0 3 69347
-0.002212 0.000458 0.120446 0.211847 -0.457542 -0.445935 -0.062500 1 0 0 0 0 0 3 70312
-0.002212 0.000458 0.120446 0.211850 -0.457552 -0.445929 -0.062500 1 0 0 0 0 0 3 71334
-0.002212 0.000458 0.120446 0.211839 -0.457551 -0.445943 -0.062500 1 0 0 0 0 0 3 72334
-0.002212 0.000458 0.120446 0.211837 -0.457550 -0.445924 -0.062500 1 0 0 0 0 0 3 73333
-0.002212 0.000458 0.120446 0.211849 -0.457553 -0.445928 -0.062500 1 0 0 0 0 0 3 74332
-0.002212 0.000458 0.120446 0.211847 -0.457542 -0.445935 -0.062500 1 0 0 0 0 0 3 75332
-0.002212 0.000458 0.120446 0.211850 -0.457552 -0.445929 -0.062500 1 0 0 0 0 0 3 76349
-0.002212 0.000458 0.120446 0.211842 -0.457562 -0.445936 -0.062500 1 0 0 0 0 0 3 77346
-0.002212 0.000458 0.120446 0.211846 -0.457543 -0.445937 -0.062500 1 0 0 0 0 0 3 78312
-0.002212 0.000458 0.120446 0.211838 -0.457550 -0.445923 -0.062500 1 0 0 0 0 0 3 79338
-0.002212 0.000458 0.120446 0.211849 -0.457553 -0.445928 -0.062500 1 0 0 0 0 0 3 80344
-0.002212 0.000458 0.120446 0.211839 -0.457551 -0.445942 -0.062500 1 0 0 0 0 0 3 81339
-0.002212 0.000458 0.120446 0.211849 -0.457554 -0.445930 -0.062500 1 0 0 0 0 0 3 82333
-0.002212 0.000458 0.120446 0.211850 -0.457554 -0.445929 -0.062500 1 0 0 0 0 0 3 83333
-0.002212 0.000458 0.120446 0.211847 -0.457542 -0.445936 -0.062500 1 0 0 0 0 0 3 84332
-0.002212 0.000458 0.120446 0.211838 -0.457550 -0.445923 -0.062500 1 0 0 0 0 0 3 85330
-0.002212 0.000458 0.120446 0.211837 -0.457550 -0.445942 -0.062500 1 0 0 0 0 0 3 86870
-0.002212 0.000458 0.120446 0.211849 -0.457553 -0.445930 -0.062500 1 0 0 0 0 0 3 87318
-0.002212 0.000458 0.120446 0.211850 -0.457554 -0.445929 -0.062500 1 0 0 0 0 0 3 88333
-0.002212 0.000458 0.120446 0.211847 -0.457542 -0.445936 -0.062500 1 0 0 0 0 0 3 89317
-0.002212 0.000458 0.120446 0.211838 -0.457549 -0.445923 -0.062500 1 0 0 0 0 0 3 90331
-0.002212 0.000458 0.120446 0.211841 -0.457562 -0.445935 -0.062500 1 0 0 0 0 0 3 91441
-0.002212 0.000458 0.120446 0.211846 -0.457543 -0.445936 -0.062500 1 0 0 0 0 0 3 92316
-0.002212 0.000458 0.120446 0.211850 -0.457553 -0.445930 -0.062500 1 0 0 0 0 0 3 93249
-0.002212 0.000458 0.120446 0.211851 -0.457554 -0.445929 -0.062500 1 0 0 0 0 0 3 94249
-0.002212 0.000458 0.120446 0.211848 -0.457542 -0.445936 -0.062500 1 0 0 0 0 0 3 95248
-0.002212 0.000458 0.120446 0.211838 -0.457549 -0.445923 -0.062500 1 0 0 0 0 0 3 96254
-0.002212 0.000458 0.120446 0.211838 -0.457550 -0.445942 -0.062500 1 0 0 0 0 0 3 97395
-0.002212 0.000458 0.120446 0.211849 -0.457553 -0.445930 -0.062500 1 0 0 0 0 0 3 98264
-0.002212 0.000458 0.120446 0.211850 -0.457554 -0.445929 -0.062500 1 0 0 0 0 0 3 99251
-0.002212 0.000458 0.120446 0.211847 -0.457542 -0.445936 -0.062500 1 0 0 0 0 0 3 100257
-0.002212 0.000458 0.120446 0.211838 -0.457549 -0.445923 -0.062500 1 0 0 0 0 0 3 101232
-0.002212 0.000458 0.120446 0.211841 -0.457562 -0.445935 -0.062500 1 0 0 0 0 0 3 102249
-0.002212 0.000458 0.120446 0.211846 -0.457543 -0.445936 -0.062500 1 0 0 0 0 0 3 103249
-0.002212 0.000458 0.120446 0.211850 -0.457552 -0.445930 -0.062500 1 0 0 0 0 0 3 104243
-0.002212 0.000458 0.120446 0.211851 -0.457554 -0.445929 -0.062500 1 0 0 0 0 0 3 105258
-0.002212 0.000458 0.120446 0.211839 -0.457551 -0.445943 -0.062500 1 0 0 0 0 0 3 106257
-0.002212 0.000458 0.120446 0.211837 -0.457551 -0.445924 -0.062500 1 0 0 0 0 0 3 107258
-0.002212 0.000458 0.120446 0.211849 -0.457554 -0.445928 -0.062500 1 0 0 0 0 0 3 108250
-0.002212 0.000458 0.120446 0.211847 -0.457542 -0.445935 -0.062500 1 0 0 0 0 0 3 109251
-0.002212 0.000458 0.120446 0.211850 -0.457552 -0.445929 -0.062500 1 0 0 0 0 0 3 110243
-0.002212 0.000458 0.120446 0.211839 -0.457551 -0.445943 -0.062500 1 0 0 0 0 0 3 111261
-0.002212 0.000458 0.120446 0.211837 -0.457550 -0.445924 -0.062500 1 0 0 0 0 0 3 112245
-0.002212 0.000458 0.120446 0.211849 -0.457553 -0.445928 -0.062500 1 0 0 0 0 0 3 113259
-0.002212 0.000458 0.120446 0.211847 -0.457542 -0.445936 -0.062500 1 0 0 0 0 0 3 114265
-0.002212 0.000458 0.120446 0.211850 -0.457552 -0.445930 -0.062500 1 0 0 0 0 0 3 115258
-0.002212 0.000458 0.120446 0.211843 -0.457562 -0.445936 -0.062500 1 0 0 0 0 0 3 116267
-0.002212 0.000458 0.120446 0.211846 -0.457543 -0.445937 -0.062500 1 0 0 0 0 0 3 117274
-0.002212 0.000458 0.120446 0.211838 -0.457550 -0.445924 -0.062500 1 0 0 0 0 0 3 118272
-0.002212 0.000458 0.120446 0.211849 -0.457553 -0.445928 -0.062500 1 0 0 0 0 0 3 119276
-0.002212 0.000458 0.120446 0.211847 -0.457542 -0.445935 -0.062500 1 0 0 0 0 0 3 120281
-0.002212 0.000458 0.120446 0.211842 -0.457561 -0.445936 -0.062500 1 0 0 0 0 0 3 121277
-0.002212 0.000458 0.120446 0.211850 -0.457555 -0.445930 -0.062500 1 0 0 0 0 0 3 122276
-0.002212 0.000458 0.120446 0.211847 -0.457542 -0.445936 -0.062500 1 0 0 0 0 0 3 123272
-0.002212 0.000458 0.120446 0.211838 -0.457550 -0.445923 -0.062500 1 0 0 0 0 0 3 124274
-0.002212 0.000458 0.120446 0.211846 -0.457541 -0.445935 -0.062500 1 0 0 0 0 0 3 125266
-0.002212 0.000458 0.120446 0.211842 -0.457561 -0.445936 -0.062500 1 0 0 0 0 0 3 126276
-0.002212 0.000458 0.120446 0.211850 -0.457555 -0.445930 -0.062500 1 0 0 0 0 0 3 127277
-0.002212 0.000458 0.120446 0.211847 -0.457542 -0.445936 -0.062500 1 0 0 0 0 0 3 128271
-0.002212 0.000458 0.120446 0.211838 -0.457549 -0.445923 -0.062500 1 0 0 0 0 0 3 129336
-0.002212 0.000458 0.120446 0.211849 -0.457553 -0.445928 -0.062500 1 0 0 0 0 0 3 130332
-0.002212 0.000458 0.120446 0.211839 -0.457551 -0.445942 -0.062500 1 0 0 0 0 0 3 131344
-0.002212 0.000458 0.120446 0.211849 -0.457553 -0.445930 -0.062500 1 0 0 0 0 0 3 132321
-0.002212 0.000458 0.120446 0.211851 -0.457554 -0.445929 -0.062500 1 0 0 0 0 0 3 133335
-0.002212 0.000458 0.120446 0.211848 -0.457542 -0.445936 -0.062500 1 0 0 0 0 0 3 134310
-0.002212 0.000458 0.120446 0.211838 -0.457549 -0.445923 -0.062500 1 0 0 0 0 0 3 135308
-0.002212 0.000458 0.120446 0.211838 -0.457550 -0.445942 -0.062500 1 0 0 0 0 0 3 136329
-0.002212 0.000458 0.120446 0.211849 -0.457553 -0.445930 -0.062500 1 0 0 0 0 0 3 137330
-0.002212 0.000458 0.120446 0.211851 -0.457554 -0.445929 -0.062500 1 0 0 0 0 0 3 138310
-0.002212 0.000458 0.120446 0.211848 -0.457542 -0.445936 -0.062500 1 0 0 0 0 0 3 139313
-0.002212 0.000458 0.120446 0.211838 -0.457549 -0.445923 -0.062500 1 0 0 0 0 0 3 140334
-0.002212 0.000458 0.120446 0.211841 -0.457562 -0.445935 -0.062500 1 0 0 0 0 0 3 141334
-0.002212 0.000458 0.120446 0.211846 -0.457543 -0.445936 -0.062500 1 0 0 0 0 0 3 142341
-0.002212 0.000458 0.120446 0.211850 -0.457552 -0.445930 -0.062500 1 0 0 0 0 0 3 143330
-0.002212 0.000458 0.120446 0.211851 -0.457554 -0.445929 -0.062500 1 0 0 0 0 0 3 144345
-0.002212 0.000458 0.120446 0.211839 -0.457551 -0.445943 -0.062500 1 0 0 0 0 0 3 145335
-0.002212 0.000458 0.120446 0.211837 -0.457551 -0.445924 -0.062500 1 0 0 0 0 0 3 146311
-0.002212 0.000458 0.120446 0.211849 -0.457554 -0.445928 -0.062500 1 0 0 0 0 0 3 147334
-0.002212 0.000458 0.120446 0.211847 -0.457542 -0.445936 -0.062500 1 0 0 0 0 0 3 148333
-0.002212 0.000458 0.120446 0.211850 -0.457552 -0.445930 -0.062500 1 0 0 0 0 0 3 149330
-0.002212 0.000458 0.120446 0.211843 -0.457563 -0.445936 -0.062500 1 0 0 0 0 0 3 150340
-0.002212 0.000458 0.120446 0.211834 -0.457541 -0.445930 -0.062500 1 0 0 0 0 0 3 151356
-0.002212 0.000458 0.120446 0.211849 -0.457552 -0.445929 -0.062500 1 0 0 0 0 0 3 152335
-0.002212 0.000458 0.120446 0.211847 -0.457542 -0.445936 -0.062500 1 0 0 0 0 0 3 153344
-0.002212 0.000458 0.120446 0.211850 -0.457552 -0.445930 -0.062500 1 0 0 0 0 0 3 154326
-0.002212 0.000458 0.120446 0.211843 -0.457562 -0.445936 -0.062500 1 0 0 0 0 0 3 155307
-0.002212 0.000458 0.120446 0.211834 -0.457540 -0.445930 -0.062500 1 0 0 0 0 0 3 156309
-0.002212 0.000458 0.120446 0.211848 -0.457552 -0.445929 -0.062500 1 0 0 0 0 0 3 157351
-0.002212 0.000458 0.120446 0.211850 -0.457554 -0.445929 -0.062500 1 0 0 0 0 0 3 158330
-0.002212 0.000458 0.120446 0.211847 -0.457542 -0.445935 -0.062500 1 0 0 0 0 0 3 159330
-0.002212 0.000458 0.120446 0.211842 -0.457561 -0.445936 -0.062500 1 0 0 0 0 0 3 160330
-0.002212 0.000458 0.120446 0.211850 -0.457555 -0.445930 -0.062500 1 0 0 0 0 0 3 161331
-0.002212 0.000458 0.120446 0.211835 -0.457540 -0.445929 -0.062500 1 0 0 0 0 0 3 162325
-0.002212 0.000458 0.120446 0.211849 -0.457552 -0.445929 -0.062500 1 0 0 0 0 0 3 163339
-0.002212 0.000458 0.120446 0.211847 -0.457542 -0.445936 -0.062500 1 0 0 0 0 0 3 164355
-0.002212 0.000458 0.120446 0.211842 -0.457561 -0.445936 -0.062500 1 0 0 0 0 0 3 165335
-0.002212 0.000458 0.120446 0.211850 -0.457555 -0.445930 -0.062500 1 0 0 0 0 0 3 166330
-0.002212 0.000458 0.120446 0.211847 -0.457542 -0.445936 -0.062500 1 0 0 0 0 0 3 167312
-0.002212 0.000458 0.120446 0.211838 -0.457549 -0.445923 -0.062500 1 0 0 0 0 0 3 168344
-0.002212 0.000458 0.120446 0.211849 -0.457553 -0.445928 -0.062500 1 0 0 0 0 0 3 169315
-0.002212 0.000458 0.120446 0.211839 -0.457551 -0.445942 -0.062500 1 0 0 0 0 0 3 170313
-0.002212 0.000458 0.120446 0.211849 -0.457553 -0.445930 -0.062500 1 0 0 0 0 0 3 171312
-0.002212 0.000458 0.120446 0.211851 -0.457554 -0.445929 -0.062500 1 0 0 0 0 0 3 172313
-0.002212 0.000458 0.120446 0.211835 -0.457539 -0.445929 -0.062500 1 0 0 0 0 0 3 173337
-0.002212 0.000458 0.120446 0.211849 -0.457552 -0.445929 -0.062500 1 0 0 0 0 0 3 174792
-0.002212 0.000458 0.120446 0.211839 -0.457550 -0.445942 -0.062500 1 0 0 0 0 0 3 175314
-0.002212 0.000458 0.120446 0.211849 -0.457553 -0.445931 -0.062500 1 0 0 0 0 0 3 176328
-0.002212 0.000458 0.120446 0.211851 -0.457554 -0.445929 -0.062500 1 0 0 0 0 0 3 177248
-0.002212 0.000458 0.120446 0.211851 -0.457554 -0.445929 -0.062500 1 0 0 0 0 0 3 178255
-0.002212 0.000458 0.120446 0.211827 -0.457548 -0.445936 -0.062500 1 0 0 0 0 0 3 179247
-0.002212 0.000458 0.120446 0.211848 -0.457553 -0.445930 -0.062500 1 0 0 0 0 0 3 180255
-0.002212 0.000458 0.120446 0.211847 -0.457542 -0.445936 -0.062500 1 0 0 0 0 0 3 181246
-0.002212 0.000458 0.120446 0.211850 -0.457552 -0.445930 -0.062500 1 0 0 0 0 0 3 182247
-0.002212 0.000458 0.120446 0.211851 -0.457554 -0.445929 -0.062500 1 0 0 0 0 0 3 183254
-0.002212 0.000458 0.120446 0.211827 -0.457548 -0.445936 -0.062500 1 0 0 0 0 0 3 184246
-0.002212 0.000458 0.120446 0.211848 -0.457553 -0.445930 -0.062500 1 0 0 0 0 0 3 185255
-0.002212 0.000458 0.120446 0.211850 -0.457554 -0.445929 -0.062500 1 0 0 0 0 0 3 186246
-0.002212 0.000458 0.120446 0.211847 -0.457542 -0.445936 -0.062500 1 0 0 0 0 0 3 187254
-0.002212 0.000458 0.120446 0.211850 -0.457552 -0.445930 -0.062500 1 0 0 0 0 0 3 188258
-0.002212 0.000458 0.120446 0.211843 -0.457563 -0.445936 -0.062500 1 0 0 0 0 0 3 189255
-0.002212 0.000458 0.120446 0.211834 -0.457541 -0.445930 -0.062500 1 0 0 0 0 0 3 190245
-0.002212 0.000458 0.120446 0.211849 -0.457552 -0.445929 -0.062500 1 0 0 0 0 0 3 191249
-0.002212 0.000458 0.120446 0.211847 -0.457542 -0.445936 -0.062500 1 0 0 0 0 0 3 192260
-0.002212 0.000458 0.120446 0.211850 -0.457552 -0.445930 -0.062500 1 0 0 0 0 0 3 193253
-0.002212 0.000458 0.120446 0.211843 -0.457562 -0.445936 -0.062500 1 0 0 0 0 0 3 194250
-0.002212 0.000458 0.120446 0.211834 -0.457540 -0.445930 -0.062500 1 0 0 0 0 0 3 195268
-0.002212 0.000458 0.120446 0.211849 -0.457552 -0.445929 -0.062500 1 0 0 0 0 0 3 196266
-0.002212 0.000458 0.120446 0.211850 -0.457554 -0.445929 -0.062500 1 0 0 0 0 0 3 197248
-0.002212 0.000458 0.120446 0.211847 -0.457542 -0.445936 -0.062500 1 0 0 0 0 0 3 198267
-0.002212 0.000458 0.120446 0.211842 -0.457561 -0.445936 -0.062500 1 0 0 0 0 0 3 199232
-0.002212 0.000458 0.120446 0.211837 -0.457552 -0.445923 -0.062500 1 0 0 0 0 0 3 200262
-0.002212 0.000458 0.120446 0.211846 -0.457542 -0.445935 -0.062500 1 0 0 0 0 0 3 201257
-0.002212 0.000458 0.120446 0.211850 -0.457552 -0.445929 -0.062500 1 0 0 0 0 0 3 202263
-0.002212 0.000458 0.120446 0.211847 -0.457542 -0.445936 -0.062500 1 0 0 0 0 0 3 203260
-0.002212 0.000458 0.120446 0.211842 -0.457561 -0.445937 -0.062500 1 0 0 0 0 0 3 204266
-0.002212 0.000458 0.120446 0.211850 -0.457555 -0.445930 -0.062500 1 0 0 0 0 0 3 205252
-0.002212 0.000458 0.120446 0.211835 -0.457539 -0.445930 -0.062500 1 0 0 0 0 0 3 206266
-0.002212 0.000458 0.120446 0.211849 -0.457552 -0.445929 -0.062500 1 0 0 0 0 0 3 207258
-0.002212 0.000458 0.120446 0.211850 -0.457553 -0.445929 -0.062500 1 0 0 0 0 0 3 208263
-0.002212 0.000458 0.120446 0.211839 -0.457551 -0.445942 -0.062500 1 0 0 0 0 0 3 209261
-0.002212 0.000458 0.120446 0.211849 -0.457553 -0.445931 -0.062500 1 0 0 0 0 0 3 210261
-0.002212 0.000458 0.120446 0.211851 -0.457554 -0.445929 -0.062500 1 0 0 0 0 0 3 211262
-0.002212 0.000458 0.120446 0.211835 -0.457539 -0.445929 -0.062500 1 0 0 0 0 0 3 212257
-0.002212 0.000458 0.120446 0.211849 -0.457552 -0.445929 -0.062500 1 0 0 0 0 0 3 213260
-0.002212 0.000458 0.120446 0.211842 -0.457562 -0.445935 -0.062500 1 0 0 0 0 0 3 214262
-0.002212 0.000458 0.120446 0.211846 -0.457543 -0.445936 -0.062500 1 0 0 0 0 0 3 215256
-0.002212 0.000458 0.120446 0.211850 -0.457553 -0.445930 -0.062500 1 0 0 0 0 0 3 216255
-0.002212 0.000458 0.120446 0.211839 -0.457551 -0.445922 -0.062500 1 0 0 0 0 0 3 217349
-0.002212 0.000458 0.120446 0.211838 -0.457551 -0.445942 -0.062500 1 0 0 0 0 0 3 218330
-0.002212 0.000458 0.120446 0.211849 -0.457554 -0.445930 -0.062500 1 0 0 0 0 0 3 219303
-0.002212 0.000458 0.120446 0.211847 -0.457542 -0.445936 -0.062500 1 0 0 0 0 0 3 220327
-0.002212 0.000458 0.120446 0.211850 -0.457552 -0.445930 -0.062500 1 0 0 0 0 0 3 221351
-0.002212 0.000458 0.120446 0.211851 -0.457554 -0.445929 -0.062500 1 0 0 0 0 0 3 222336
-0.002212 0.000458 0.120446 0.211827 -0.457548 -0.445936 -0.062500 1 0 0 0 0 0 3 223326
-0.002212 0.000458 0.120446 0.211848 -0.457553 -0.445930 -0.062500 1 0 0 0 0 0 3 224325
-0.002212 0.000458 0.120446 0.211850 -0.457554 -0.445929 -0.062500 1 0 0 0 0 0 3 225326
-0.002212 0.000458 0.120446 0.211847 -0.457542 -0.445936 -0.062500 1 0 0 0 0 0 3 226302
-0.002212 0.000458 0.120446 0.211851 -0.457552 -0.445930 -0.062500 1 0 0 0 0 0 3 227328
-0.002212 0.000458 0.120446 0.211830 -0.457560 -0.445929 -0.062500 1 0 0 0 0 0 3 228354
-0.002212 0.000458 0.120446 0.211845 -0.457543 -0.445936 -0.062500 1 0 0 0 0 0 3 229338
-0.002212 0.000458 0.120446 0.211850 -0.457553 -0.445930 -0.062500 1 0 0 0 0 0 3 230331
-0.002212 0.000458 0.120446 0.211847 -0.457542 -0.445936 -0.062500 1 0 0 0 0 0 3 231345
-0.002212 0.000458 0.120446 0.211850 -0.457552 -0.445930 -0.062500 1 0 0 0 0 0 3 232343
-0.002212 0.000458 0.120446 0.211843 -0.457562 -0.445936 -0.062500 1 0 0 0 0 0 3 233339
-0.002212 0.000458 0.120446 0.211834 -0.457540 -0.445930 -0.062500 1 0 0 0 0 0 3 234334
-0.002212 0.000458 0.120446 0.211849 -0.457552 -0.445929 -0.062500 1 0 0 0 0 0 3 235327
-0.002212 0.000458 0.120446 0.211850 -0.457554 -0.445929 -0.062500 1 0 0 0 0 0 3 236424
-0.002212 0.000458 0.120446 0.211847 -0.457542 -0.445936 -0.062500 1 0 0 0 0 0 3 237343
-0.002212 0.000458 0.120446 0.211842 -0.457561 -0.445937 -0.062500 1 0 0 0 0 0 3 238335
-0.002212 0.000458 0.120446 0.211838 -0.457552 -0.445923 -0.062500 1 0 0 0 0 0 3 239335
-0.002212 0.000458 0.120446 0.211846 -0.457542 -0.445935 -0.062500 1 0 0 0 0 0 3 240351
-0.002212 0.000458 0.120446 0.211850 -0.457552 -0.445929 -0.062500 1 0 0 0 0 0 3 241346
-0.002212 0.000458 0.120446 0.211851 -0.457554 -0.445929 -0.062500 1 0 0 0 0 0 3 242307
-0.002212 0.000458 0.120446 0.211839 -0.457551 -0.445942 -0.062500 1 0 0 0 0 0 3 243309
-0.002212 0.000458 0.120446 0.211837 -0.457551 -0.445924 -0.062500 1 0 0 0 0 0 3 244332
-0.002212 0.000458 0.120446 0.211845 -0.457542 -0.445935 -0.062500 1 0 0 0 0 0 3 245307
-0.002212 0.000458 0.120446 0.211850 -0.457552 -0.445929 -0.062500 1 0 0 0 0 0 3 246301
-0.002212 0.000458 0.120446 0.211851 -0.457553 -0.445929 -0.062500 1 0 0 0 0 0 3 247304
-0.002212 0.000458 0.120446 0.211839 -0.457551 -0.445942 -0.062500 1 0 0 0 0 0 3 248304
-0.002212 0.000458 0.120446 0.211849 -0.457553 -0.445931 -0.062500 1 0 0 0 0 0 3 249338
-0.002212 0.000458 0.120446 0.211838 -0.457551 -0.445923 -0.062500 1 0 0 0 0 0 3 250329
-0.002212 0.000458 0.120446 0.211846 -0.457542 -0.445935 -0.062500 1 0 0 0 0 0 3 251312
-0.002212 0.000458 0.120446 0.211850 -0.457552 -0.445929 -0.062500 1 0 0 0 0 0 3 252327
-0.002212 0.000458 0.120446 0.211842 -0.457562 -0.445936 -0.062500 1 0 0 0 0 0 3 253312
-0.002212 0.000458 0.120446 0.211846 -0.457543 -0.445936 -0.062500 1 0 0 0 0 0 3 254339
-0.002212 0.000458 0.120446 0.211850 -0.457553 -0.445930 -0.062500 1 0 0 0 0 0 3 255310
-0.002212 0.000458 0.120446 0.211839 -0.457551 -0.445923 -0.062500 1 0 0 0 0 0 3 256310
-0.002212 0.000458 0.120446 0.211838 -0.457551 -0.445942 -0.062500 1 0 0 0 0 0 3 257312
-0.002212 0.000458 0.120446 0.211849 -0.457554 -0.445930 -0.062500 1 0 0 0 0 0 3 258325
-0.002212 0.000458 0.120446 0.211847 -0.457542 -0.445936 -0.062500 1 0 0 0 0 0 3 259325
-0.002212 0.000458 0.120446 0.211850 -0.457552 -0.445930 -0.062500 1 0 0 0 0 0 3 260325
-0.002212 0.000458 0.120446 0.211839 -0.457551 -0.445923 -0.062500 1 0 0 0 0 0 3 261259
-0.002212 0.000458 0.120446 0.211837 -0.457551 -0.445942 -0.062500 1 0 0 0 0 0 3 262243
-0.002212 0.000458 0.120446 0.211849 -0.457553 -0.445930 -0.062500 1 0 0 0 0 0 3 263254
-0.002212 0.000458 0.120446 0.211850 -0.457554 -0.445929 -0.062500 1 0 0 0 0 0 3 264243
-0.002212 0.000458 0.120446 0.211847 -0.457542 -0.445936 -0.062500 1 0 0 0 0 0 3 265258
-0.002212 0.000458 0.120446 0.211851 -0.457552 -0.445930 -0.062500 1 0 0 0 0 0 3 266252
-0.002212 0.000458 0.120446 0.211830 -0.457560 -0.445929 -0.062500 1 0 0 0 0 0 3 267252
-0.002212 0.000458 0.120446 0.211845 -0.457543 -0.445936 -0.062500 1 0 0 0 0 0 3 268253
-0.002212 0.000458 0.120446 0.211850 -0.457553 -0.445930 -0.062500 1 0 0 0 0 0 3 269243
-0.002212 0.000458 0.120446 0.211851 -0.457554 -0.445929 -0.062500 1 0 0 0 0 0 3 270225
-0.002212 0.000458 0.120446 0.211848 -0.457542 -0.445936 -0.062500 1 0 0 0 0 0 3 271232
-0.002212 0.000458 0.120446 0.211830 -0.457558 -0.445930 -0.062500 1 0 0 0 0 0 3 272249
-0.002212 0.000458 0.120446 0.211845 -0.457543 -0.445936 -0.062500 1 0 0 0 0 0 3 273253
-0.002212 0.000458 0.120446 0.211850 -0.457552 -0.445930 -0.062500 1 0 0 0 0 0 3 274243
-0.002212 0.000458 0.120446 0.211851 -0.457554 -0.445929 -0.062500 1 0 0 0 0 0 3 275248
-0.002212 0.000458 0.120446 0.211847 -0.457542 -0.445936 -0.062500 1 0 0 0 0 0 3 276252
-0.002212 0.000458 0.120446 0.211842 -0.457561 -0.445937 -0.062500 1 0 0 0 0 0 3 277251
-0.002212 0.000458 0.120446 0.211838 -0.457552 -0.445923 -0.062500 1 0 0 0 0 0 3 278242
-0.002212 0.000458 0.120446 0.211846 -0.457542 -0.445935 -0.062500 1 0 0 0 0 0 3 279387
-0.002212 0.000458 0.120446 0.211850 -0.457552 -0.445929 -0.062500 1 0 0 0 0 0 3 280259
-0.002212 0.000458 0.120446 0.211851 -0.457554 -0.445929 -0.062500 1 0 0 0 0 0 3 281257
-0.002212 0.000458 0.120446 0.211839 -0.457551 -0.445942 -0.062500 1 0 0 0 0 0 3 282234
-0.002212 0.000458 0.120446 0.211837 -0.457551 -0.445924 -0.062500 1 0 0 0 0 0 3 283255
-0.002212 0.000458 0.120446 0.211845 -0.457542 -0.445935 -0.062500 1 0 0 0 0 0 3 284265
-0.002212 0.000458 0.120446 0.211850 -0.457552 -0.445930 -0.062500 1 0 0 0 0 0 3 285279
-0.002212 0.000458 0.120446 0.211851 -0.457553 -0.445929 -0.062500 1 0 0 0 0 0 3 286266
-0.002212 0.000458 0.120446 0.211839 -0.457551 -0.445943 -0.062500 1 0 0 0 0 0 3 287268
-0.002212 0.000458 0.120446 0.211837 -0.457550 -0.445924 -0.062500 1 0 0 0 0 0 3 288250
-0.002212 0.000458 0.120446 0.211849 -0.457553 -0.445928 -0.062500 1 0 0 0 0 0 3 289268
-0.002212 0.000458 0.120446 0.211847 -0.457542 -0.445935 -0.062500 1 0 0 0 0 0 3 290267
-0.002212 0.000458 0.120446 0.211850 -0.457552 -0.445929 -0.062500 1 0 0 0 0 0 3 291266
-0.002212 0.000458 0.120446 0.211843 -0.457562 -0.445936 -0.062500 1 0 0 0 0 0 3 292274
-0.002212 0.000458 0.120446 0.211846 -0.457543 -0.445937 -0.062500 1 0 0 0 0 0 3 293270
-0.002212 0.000458 0.120446 0.211838 -0.457550 -0.445923 -0.062500 1 0 0 0 0 0 3 294275
-0.002212 0.000458 0.120446 0.211846 -0.457541 -0.445935 -0.062500 1 0 0 0 0 0 3 295275
-0.002212 0.000458 0.120446 0.211850 -0.457552 -0.445929 -0.062500 1 0 0 0 0 0 3 296269
-0.002212 0.000458 0.120446 0.211842 -0.457562 -0.445936 -0.062500 1 0 0 0 0 0 3 297332
-0.002212 0.000458 0.120446 0.211850 -0.457555 -0.445930 -0.062500 1 0 0 0 0 0 3 298328
-0.002212 0.000458 0.120446 0.211847 -0.457543 -0.445936 -0.062500 1 0 0 0 0 0 3 299352
-0.002212 0.000458 0.120446 0.211838 -0.457550 -0.445923 -0.062500 1 0 0 0 0 0 3 300326
-0.002212 0.000458 0.120446 0.211838 -0.457550 -0.445942 -0.062500 1 0 0 0 0 0 3 301328
-0.002212 0.000458 0.120446 0.211849 -0.457553 -0.445930 -0.062500 1 0 0 0 0 0 3 302325
-0.002212 0.000458 0.120446 0.211850 -0.457554 -0.445929 -0.062500 1 0 0 0 0 0 3 303325
-0.002212 0.000458 0.120446 0.211847 -0.457542 -0.445936 -0.062500 1 0 0 0 0 0 3 304326
-0.002212 0.000458 0.120446 0.211838 -0.457549 -0.445923 -0.062500 1 0 0 0 0 0 3 305352
-0.002212 0.000458 0.120446 0.211841 -0.457562 -0.445935 -0.062500 1 0 0 0 0 0 3 306340
-0.002212 0.000458 0.120446 0.211846 -0.457543 -0.445936 -0.062500 1 0 0 0 0 0 3 307334
-0.002212 0.000458 0.120446 0.211850 -0.457553 -0.445930 -0.062500 1 0 0 0 0 0 3 308303
-0.002212 0.000458 0.120446 0.211851 -0.457554 -0.445929 -0.062500 1 0 0 0 0 0 3 309305
-0.002212 0.000458 0.120446 0.211848 -0.457542 -0.445936 -0.062500 1 0 0 0 0 0 3 310325
-0.002212 0.000458 0.120446 0.211838 -0.457549 -0.445923 -0.062500 1 0 0 0 0 0 3 311350
-0.002212 0.000458 0.120446 0.211838 -0.457550 -0.445942 -0.062500 1 0 0 0 0 0 3 312328
-0.002212 0.000458 0.120446 0.211849 -0.457553 -0.445930 -0.062500 1 0 0 0 0 0 3 313327
-0.002212 0.000458 0.120446 0.211850 -0.457554 -0.445929 -0.062500 1 0 0 0 0 0 3 314326
-0.002212 0.000458 0.120446 0.211848 -0.457542 -0.445936 -0.062500 1 0 0 0 0 0 3 315342
-0.002212 0.000458 0.120446 0.211838 -0.457549 -0.445923 -0.062500 1 0 0 0 0 0 3 316311
-0.002212 0.000458 0.120446 0.211841 -0.457562 -0.445935 -0.062500 1 0 0 0 0 0 3 317336
-0.002212 0.000458 0.120446 0.211846 -0.457543 -0.445936 -0.062500 1 0 0 0 0 0 3 318353
-0.002212 0.000458 0.120446 0.211850 -0.457552 -0.445930 -0.062500 1 0 0 0 0 0 3 319334
-0.002212 0.000458 0.120446 0.211851 -0.457554 -0.445929 -0.062500 1 0 0 0 0 0 3 320333
-0.002212 0.000458 0.120446 0.211839 -0.457551 -0.445943 -0.062500 1 0 0 0 0 0 3 321329
-0.002212 0.000458 0.120446 0.211837 -0.457551 -0.445924 -0.062500 1 0 0 0 0 0 3 322334
-0.002212 0.000458 0.120446 0.211846 -0.457542 -0.445935 -0.062500 1 0 0 0 0 0 3 323342
-0.002212 0.000458 0.120446 0.211850 -0.457552 -0.445930 -0.062500 1 0 0 0 0 0 3 324326
-0.002212 0.000458 0.120446 0.211851 -0.457553 -0.445929 -0.062500 1 0 0 0 0 0 3 325324
-0.002212 0.000458 0.120446 0.211839 -0.457551 -0.445943 -0.062500 1 0 0 0 0 0 3 326323
-0.002212 0.000458 0.120446 0.211837 -0.457550 -0.445924 -0.062500 1 0 0 0 0 0 3 327323
-0.002212 0.000458 0.120446 0.211849 -0.457553 -0.445928 -0.062500 1 0 0 0 0 0 3 328345
-0.002212 0.000458 0.120446 0.211847 -0.457542 -0.445935 -0.062500 1 0 0 0 0 0 3 329327
-0.002212 0.000458 0.120446 0.211850 -0.457552 -0.445929 -0.062500 1 0 0 0 0 0 3 330329
-0.002212 0.000458 0.120446 0.211843 -0.457562 -0.445936 -0.062500 1 0 0 0 0 0 3 331301
-0.002212 0.000458 0.120446 0.211847 -0.457543 -0.445937 -0.062500 1 0 0 0 0 0 3 332328
-0.002212 0.000458 0.120446 0.211838 -0.457550 -0.445923 -0.062500 1 0 0 0 0 0 3 333329
-0.002212 0.000458 0.120446 0.211849 -0.457553 -0.445928 -0.062500 1 0 0 0 0 0 3 334342
-0.002212 0.000458 0.120446 0.211839 -0.457551 -0.445942 -0.062500 1 0 0 0 0 0 3 335323
-0.002212 0.000458 0.120446 0.211849 -0.457554 -0.445930 -0.062500 1 0 0 0 0 0 3 336325
-0.002212 0.000458 0.120446 0.211851 -0.457554 -0.445929 -0.062500 1 0 0 0 0 0 3 337327
-0.002212 0.000458 0.120446 0.211848 -0.457542 -0.445936 -0.062500 1 0 0 0 0 0 3 338319
-0.002212 0.000458 0.120446 0.211838 -0.457550 -0.445923 -0.062500 1 0 0 0 0 0 3 339411
-0.002212 0.000458 0.120446 0.211838 -0.457550 -0.445942 -0.062500 1 0 0 0 0 0 3 340325
-0.002212 0.000458 0.120446 0.211849 -0.457553 -0.445930 -0.062500 1 0 0 0 0 0 3 341328
-0.002212 0.000458 0.120446 0.211850 -0.457554 -0.445929 -0.062500 1 0 0 0 0 0 3 342322
-0.002212 0.000458 0.120446 0.211847 -0.457542 -0.445936 -0.062500 1 0 0 0 0 0 3 343321
-0.002212 0.000458 0.120446 0.211838 -0.457549 -0.445923 -0.062500 1 0 0 0 0 0 3 344322
-0.002212 0.000458 0.120446 0.211841 -0.457562 -0.445935 -0.062500 1 0 0 0 0 0 3 345250
-0.002212 0.000458 0.120446 0.211846 -0.457543 -0.445936 -0.062500 1 0 0 0 0 0 3 346248
-0.002212 0.000458 0.120446 0.211850 -0.457553 -0.445930 -0.062500 1 0 0 0 0 0 3 347246
-0.002212 0.000458 0.120446 0.211851 -0.457554 -0.445929 -0.062500 1 0 0 0 0 0 3 348240
-0.002212 0.000458 0.120446 0.211848 -0.457542 -0.445936 -0.062500 1 0 0 0 0 0 3 349255
-0.002212 0.000458 0.120446 0.211839 -0.457549 -0.445923 -0.062500 1 0 0 0 0 0 3 350241
-0.002212 0.000458 0.120446 0.211838 -0.457550 -0.445942 -0.062500 1 0 0 0 0 0 3 351249
-0.002212 0.000458 0.120446 0.211849 -0.457553 -0.445930 -0.062500 1 0 0 0 0 0 3 352240
-0.002212 0.000458 0.120446 0.211851 -0.457554 -0.445929 -0.062500 1 0 0 0 0 0 3 353249
-0.002212 0.000458 0.120446 0.211848 -0.457542 -0.445936 -0.062500 1 0 0 0 0 0 3 354243
-0.002212 0.000458 0.120446 0.211838 -0.457549 -0.445923 -0.062500 1 0 0 0 0 0 3 355240
-0.002212 0.000458 0.120446 0.211841 -0.457562 -0.445935 -0.062500 1 0 0 0 0 0 3 356240
-0.002212 0.000458 0.120446 0.211846 -0.457543 -0.445936 -0.062500 1 0 0 0 0 0 3 357237
-0.002212 0.000458 0.120446 0.211850 -0.457552 -0.445930 -0.062500 1 0 0 0 0 0 3 358248
-0.002212 0.000458 0.120446 0.211851 -0.457554 -0.445929 -0.062500 1 0 0 0 0 0 3 359248
-0.002212 0.000458 0.120446 0.211839 -0.457551 -0.445943 -0.062500 1 0 0 0 0 0 3 360247
-0.002212 0.000458 0.120446 0.211837 -0.457551 -0.445924 -0.062500 1 0 0 0 0 0 3 361250
-0.002212 0.000458 0.120446 0.211849 -0.457554 -0.445928 -0.062500 1 0 0 0 0 0 3 362248
-0.002212 0.000458 0.120446 0.211847 -0.457542 -0.445935 -0.062500 1 0 0 0 0 0 3 363248
-0.002212 0.000458 0.120446 0.211850 -0.457552 -0.445929 -0.062500 1 0 0 0 0 0 3 364255
-0.002212 0.000458 0.120446 0.211839 -0.457551 -0.445943 -0.062500 1 0 0 0 0 0 3 365254
-0.002212 0.000458 0.120446 0.211837 -0.457550 -0.445924 -0.062500 1 0 0 0 0 0 3 366256
-0.002212 0.000458 0.120446 0.211849 -0.457553 -0.445928 -0.062500 1 0 0 0 0 0 3 367257
-0.002212 0.000458 0.120446 0.211847 -0.457542 -0.445936 -0.062500 1 0 0 0 0 0 3 368246
-0.002212 0.000458 0.120446 0.211850 -0.457552 -0.445930 -0.062500 1 0 0 0 0 0 3 369228
-0.002212 0.000458 0.120446 0.211843 -0.457562 -0.445936 -0.062500 1 0 0 0 0 0 3 370242
-0.002212 0.000458 0.120446 0.211834 -0.457540 -0.445930 -0.062500 1 0 0 0 0 0 3 371255
-0.002212 0.000458 0.120446 0.211849 -0.457552 -0.445929 -0.062500 1 0 0 0 0 0 3 372257
-0.002212 0.000458 0.120446 0.211850 -0.457554 -0.445929 -0.062500 1 0 0 0 0 0 3 373262
-0.002212 0.000458 0.120446 0.211847 -0.457542 -0.445935 -0.062500 1 0 0 0 0 0 3 374254
-0.002212 0.000458 0.120446 0.211842 -0.457561 -0.445936 -0.062500 1 0 0 0 0 0 3 375257
-0.002212 0.000458 0.120446 0.211850 -0.457555 -0.445930 -0.062500 1 0 0 0 0 0 3 376254
-0.002212 0.000458 0.120446 0.211835 -0.457540 -0.445929 -0.062500 1 0 0 0 0 0 3 377245
-0.002212 0.000458 0.120446 0.211849 -0.457552 -0.445929 -0.062500 1 0 0 0 0 0 3 378255
-0.002212 0.000458 0.120446 0.211847 -0.457542 -0.445935 -0.062500 1 0 0 0 0 0 3 379256
-0.002212 0.000458 0.120446 0.211842 -0.457561 -0.445936 -0.062500 1 0 0 0 0 0 3 380256
-0.002212 0.000458 0.120446 0.211850 -0.457555 -0.445930 -0.062500 1 0 0 0 0 0 3 381329
-0.002212 0.000458 0.120446 0.211847 -0.457542 -0.445936 -0.062500 1 0 0 0 0 0 3 382332
-0.002212 0.000458 0.120446 0.211838 -0.457549 -0.445923 -0.062500 1 0 0 0 0 0 3 383324
-0.002212 0.000458 0.120446 0.211841 -0.457562 -0.445935 -0.062500 1 0 0 0 0 0 3 384339
-0.002212 0.000458 0.120446 0.211846 -0.457543 -0.445936 -0.062500 1 0 0 0 0 0 3 385328
-0.002212 0.000458 0.120446 0.211850 -0.457553 -0.445930 -0.062500 1 0 0 0 0 0 3 386324
-0.002212 0.000458 0.120446 0.211851 -0.457554 -0.445929 -0.062500 1 0 0 0 0 0 3 387322
-0.002212 0.000458 0.120446 0.211835 -0.457539 -0.445929 -0.062500 1 0 0 0 0 0 3 388298
-0.002212 0.000458 0.120446 0.211841 -0.457561 -0.445936 -0.062500 1 0 0 0 0 0 3 389325
-0.002212 0.000458 0.120446 0.211849 -0.457555 -0.445930 -0.062500 1 0 0 0 0 0 3 390328
-0.002212 0.000458 0.120446 0.211847 -0.457543 -0.445936 -0.062500 1 0 0 0 0 0 3 391321
-0.002212 0.000458 0.120446 0.211850 -0.457553 -0.445930 -0.062500 1 0 0 0 0 0 3 392321
-0.002212 0.000458 0.120446 0.211848 -0.457542 -0.445936 -0.062500 1 0 0 0 0 0 3 393323
-0.002212 0.000458 0.120446 0.211838 -0.457549 -0.445923 -0.062500 1 0 0 0 0 0 3 394340
-0.002212 0.000458 0.120446 0.211841 -0.457562 -0.445935 -0.062500 1 0 0 0 0 0 3 395325
-0.002212 0.000458 0.120446 0.211846 -0.457543 -0.445936 -0.062500 1 0 0 0 0 0 3 396301
-0.002212 0.000458 0.120446 0.211850 -0.457552 -0.445930 -0.062500 1 0 0 0 0 0 3 397298
-0.002212 0.000458 0.120446 0.211851 -0.457554 -0.445929 -0.062500 1 0 0 0 0 0 3 398321
-0.002212 0.000458 0.120446 0.211827 -0.457548 -0.445936 -0.062500 1 0 0 0 0 0 3 399340
-0.002212 0.000458 0.120446 0.211848 -0.457553 -0.445930 -0.062500 1 0 0 0 0 0 3 400336
-0.002212 0.000458 0.120446 0.211850 -0.457554 -0.445929 -0.062500 1 0 0 0 0 0 3 401335
-0.002212 0.000458 0.120446 0.211847 -0.457542 -0.445936 -0.062500 1 0 0 0 0 0 3 402330
-0.002212 0.000458 0.120446 0.211851 -0.457552 -0.445930 -0.062500 1 0 0 0 0 0 3 403331
-0.002212 0.000458 0.120446 0.211839 -0.457551 -0.445943 -0.062500 1 0 0 0 0 0 3 404332
-0.002212 0.000458 0.120446 0.211837 -0.457551 -0.445924 -0.062500 1 0 0 0 0 0 3 405339
-0.002212 0.000458 0.120446 0.211849 -0.457553 -0.445928 -0.062500 1 0 0 0 0 0 3 406298
-0.002212 0.000458 0.120446 0.211847 -0.457542 -0.445936 -0.062500 1 0 0 0 0 0 3 407300
-0.002212 0.000458 0.120446 0.211850 -0.457552 -0.445930 -0.062500 1 0 0 0 0 0 3 408298
-0.002212 0.000458 0.120446 0.211843 -0.457562 -0.445936 -0.062500 1 0 0 0 0 0 3 409298
-0.002212 0.000458 0.120446 0.211834 -0.457540 -0.445930 -0.062500 1 0 0 0 0 0 3 410322
-0.002212 0.000458 0.120446 0.211849 -0.457552 -0.445929 -0.062500 1 0 0 0 0 0 3 411320
-0.002212 0.000458 0.120446 0.211850 -0.457554 -0.445929 -0.062500 1 0 0 0 0 0 3 412323
-0.002212 0.000458 0.120446 0.211847 -0.457542 -0.445935 -0.062500 1 0 0 0 0 0 3 413322
-0.002212 0.000458 0.120446 0.211842 -0.457561 -0.445936 -0.062500 1 0 0 0 0 0 3 414328
-0.002212 0.000458 0.120446 0.211838 -0.457552 -0.445923 -0.062500 1 0 0 0 0 0 3 415701
-0.002212 0.000458 0.120446 0.211846 -0.457542 -0.445935 -0.062500 1 0 0 0 0 0 3 416325
-0.002212 0.000458 0.120446 0.211850 -0.457552 -0.445929 -0.062500 1 0 0 0 0 0 3 417333
-0.002212 0.000458 0.120446 0.211847 -0.457542 -0.445936 -0.062500 1 0 0 0 0 0 3 418320
-0.002212 0.000458 0.120446 0.211842 -0.457561 -0.445936 -0.062500 1 0 0 0 0 0 3 419306
-0.002212 0.000458 0.120446 0.211850 -0.457555 -0.445930 -0.062500 1 0 0 0 0 0 3 420295
-0.002212 0.000458 0.120446 0.211835 -0.457539 -0.445930 -0.062500 1 0 0 0 0 0 3 421322
-0.002212 0.000458 0.120446 0.211849 -0.457552 -0.445929 -0.062500 1 0 0 0 0 0 3 422321
-0.002212 0.000458 0.120446 0.211850 -0.457553 -0.445929 -0.062500 1 0 0 0 0 0 3 423318
-0.002212 0.000458 0.120446 0.211839 -0.457551 -0.445942 -0.062500 1 0 0 0 0 0 3 424318
-0.002212 0.000458 0.120446 0.211849 -0.457553 -0.445930 -0.062500 1 0 0 0 0 0 3 425317
-0.002212 0.000458 0.120446 0.211851 -0.457554 -0.445929 -0.062500 1 0 0 0 0 0 3 426633
-0.002212 0.000458 0.120446 0.211835 -0.457539 -0.445929 -0.062500 1 0 0 0 0 0 3 427306
-0.002212 0.000458 0.120446 0.211849 -0.457552 -0.445929 -0.062500 1 0 0 0 0 0 3 428321
-0.002212 0.000458 0.120446 0.211839 -0.457551 -0.445942 -0.062500 1 0 0 0 0 0 3 429239
-0.002212 0.000458 0.120446 0.211849 -0.457553 -0.445931 -0.062500 1 0 0 0 0 0 3 430248
-0.002212 0.000458 0.120446 0.211851 -0.457554 -0.445929 -0.062500 1 0 0 0 0 0 3 431249
-0.002212 0.000458 0.120446 0.211835 -0.457539 -0.445929 -0.062500 1 0 0 0 0 0 3 432246
-0.002212 0.000458 0.120446 0.211849 -0.457552 -0.445929 -0.062500 1 0 0 0 0 0 3 433238
-0.002212 0.000458 0.120446 0.211842 -0.457562 -0.445935 -0.062500 1 0 0 0 0 0 3 434238
-0.002212 0.000458 0.120446 0.211846 -0.457543 -0.445936 -0.062500 1 0 0 0 0 0 3 435237
-0.002212 0.000458 0.120446 0.211850 -0.457553 -0.445930 -0.062500 1 0 0 0 0 0 3 436232
-0.002212 0.000458 0.120446 0.211851 -0.457554 -0.445929 -0.062500 1 0 0 0 0 0 3 437246
-0.002212 0.000458 0.120446 0.211827 -0.457548 -0.445936 -0.062500 1 0 0 0 0 0 3 438250
-0.002212 0.000458 0.120446 0.211848 -0.457553 -0.445930 -0.062500 1 0 0 0 0 0 3 439237
-0.002212 0.000458 0.120446 0.211850 -0.457554 -0.445929 -0.062500 1 0 0 0 0 0 3 440227
-0.002212 0.000458 0.120446 0.211847 -0.457542 -0.445936 -0.062500 1 0 0 0 0 0 3 441247
-0.002212 0.000458 0.120446 0.211851 -0.457552 -0.445930 -0.062500 1 0 0 0 0 0 3 442237
-0.002212 0.000458 0.120446 0.211827 -0.457548 -0.445936 -0.062500 1 0 0 0 0 0 3 443253
-0.002212 0.000458 0.120446 0.211848 -0.457553 -0.445930 -0.062500 1 0 0 0 0 0 3 444253
-0.002212 0.000458 0.120446 0.211850 -0.457554 -0.445929 -0.062500 1 0 0 0 0 0 3 445250
-0.002212 0.000458 0.120446 0.211847 -0.457542 -0.445936 -0.062500 1 0 0 0 0 0 3 446246
-0.002212 0.000458 0.120446 0.211850 -0.457552 -0.445930 -0.062500 1 0 0 0 0 0 3 447230
-0.002212 0.000458 0.120446 0.211843 -0.457562 -0.445936 -0.062500 1 0 0 0 0 0 3 448254
-0.002212 0.000458 0.120446 0.211834 -0.457540 -0.445930 -0.062500 1 0 0 0 0 0 3 449259
-0.002212 0.000458 0.120446 0.211849 -0.457552 -0.445929 -0.062500 1 0 0 0 0 0 3 450254
-0.002212 0.000458 0.120446 0.211850 -0.457554 -0.445929 -0.062500 1 0 0 0 0 0 3 451225
-0.002212 0.000458 0.120446 0.211847 -0.457542 -0.445936 -0.062500 1 0 0 0 0 0 3 452254
-0.002212 0.000458 0.120446 0.211842 -0.457561 -0.445936 -0.062500 1 0 0 0 0 0 3 453256
-0.002212 0.000458 0.120446 0.211838 -0.457552 -0.445923 -0.062500 1 0 0 0 0 0 3 454230
-0.002212 0.000458 0.120446 0.211846 -0.457542 -0.445935 -0.062500 1 0 0 0 0 0 3 455254
-0.002212 0.000458 0.120446 0.211850 -0.457552 -0.445929 -0.062500 1 0 0 0 0 0 3 456253
-0.002212 0.000458 0.120446 0.211847 -0.457542 -0.445936 -0.062500 1 0 0 0 0 0 3 457251
-0.002212 0.000458 0.120446 0.211842 -0.457561 -0.445937 -0.062500 1 0 0 0 0 0 3 458253
-0.002212 0.000458 0.120446 0.211837 -0.457552 -0.445923 -0.062500 1 0 0 0 0 0 3 459240
-0.002212 0.000458 0.120446 0.211845 -0.457542 -0.445935 -0.062500 1 0 0 0 0 0 3 460250
-0.002212 0.000458 0.120446 0.211850 -0.457552 -0.445929 -0.062500 1 0 0 0 0 0 3 461255
-0.002212 0.000458 0.120446 0.211851 -0.457553 -0.445929 -0.062500 1 0 0 0 0 0 3 462253
-0.002212 0.000458 0.120446 0.211839 -0.457551 -0.445942 -0.062500 1 0 0 0 0 0 3 463260
-0.002212 0.000458 0.120446 0.211849 -0.457553 -0.445931 -0.062500 1 0 0 0 0 0 3 464256
-0.002212 0.000458 0.120446 0.211838 -0.457551 -0.445923 -0.062500 1 0 0 0 0 0 3 465254
-0.002212 0.000458 0.120446 0.211846 -0.457542 -0.445935 -0.062500 1 0 0 0 0 0 3 466254
-0.002212 0.000458 0.120446 0.211850 -0.457552 -0.445929 -0.062500 1 0 0 0 0 0 3 467252
-0.002212 0.000458 0.120446 0.211839 -0.457551 -0.445943 -0.062500 1 0 0 0 0 0 3 468255
-0.002212 0.000458 0.120446 0.211849 -0.457553 -0.445931 -0.062500 1 0 0 0 0 0 3 469317
-0.002212 0.000458 0.120446 0.211851 -0.457554 -0.445929 -0.062500 1 0 0 0 0 0 3 470330
-0.002212 0.000458 0.120446 0.211835 -0.457539 -0.445929 -0.062500 1 0 0 0 0 0 3 471320
-0.002212 0.000458 0.120446 0.211849 -0.457552 -0.445929 -0.062500 1 0 0 0 0 0 3 472338
-0.002212 0.000458 0.120446 0.211842 -0.457562 -0.445936 -0.062500 1 0 0 0 0 0 3 473321
-0.002212 0.000458 0.120446 0.211846 -0.457543 -0.445936 -0.062500 1 0 0 0 0 0 3 474296
-0.002212 0.000458 0.120446 0.211850 -0.457553 -0.445930 -0.062500 1 0 0 0 0 0 3 475318
-0.002212 0.000458 0.120446 0.211839 -0.457551 -0.445923 -0.062500 1 0 0 0 0 0 3 476335
-0.002212 0.000458 0.120446 0.211838 -0.457551 -0.445942 -0.062500 1 0 0 0 0 0 3 477322
-0.002212 0.000458 0.120446 0.211849 -0.457553 -0.445930 -0.062500 1 0 0 0 0 0 3 478319
-0.002212 0.000458 0.120446 0.211850 -0.457554 -0.445929 -0.062500 1 0 0 0 0 0 3 479318
-0.002212 0.000458 0.120446 0.211847 -0.457542 -0.445936 -0.062500 1 0 0 0 0 0 3 480319
-0.002212 0.000458 0.120446 0.211851 -0.457552 -0.445930 -0.062500 1 0 0 0 0 0 3 481319
-0.002212 0.000458 0.120446 0.211830 -0.457560 -0.445929 -0.062500 1 0 0 0 0 0 3 482351
-0.002212 0.000458 0.120446 0.211845 -0.457543 -0.445936 -0.062500 1 0 0 0 0 0 3 483336
-0.002212 0.000458 0.120446 0.211850 -0.457553 -0.445930 -0.062500 1 0 0 0 0 0 3 484333
-0.002212 0.000458 0.120446 0.211847 -0.457542 -0.445936 -0.062500 1 0 0 0 0 0 3 485326
-0.002212 0.000458 0.120446 0.211851 -0.457552 -0.445930 -0.062500 1 0 0 0 0 0 3 486326
-0.002212 0.000458 0.120446 0.211830 -0.457560 -0.445929 -0.062500 1 0 0 0 0 0 3 487326
-0.002212 0.000458 0.120446 0.211845 -0.457543 -0.445936 -0.062500 1 0 0 0 0 0 3 488339
-0.002212 0.000458 0.120446 0.211850 -0.457552 -0.445930 -0.062500 1 0 0 0 0 0 3 489318
-0.002212 0.000458 0.120446 0.211851 -0.457554 -0.445929 -0.062500 1 0 0 0 0 0 3 490319
-0.002212 0.000458 0.120446 0.211848 -0.457542 -0.445936 -0.062500 1 0 0 0 0 0 3 491317
-0.002212 0.000458 0.120446 0.211842 -0.457561 -0.445937 -0.062500 1 0 0 0 0 0 3 492335
-0.002212 0.000458 0.120446 0.211838 -0.457552 -0.445923 -0.062500 1 0 0 0 0 0 3 493307
-0.002212 0.000458 0.120446 0.211846 -0.457542 -0.445935 -0.062500 1 0 0 0 0 0 3 494334
-0.002212 0.000458 0.120446 0.211850 -0.457552 -0.445929 -0.062500 1 0 0 0 0 0 3 495301
-0.002212 0.000458 0.120446 0.211847 -0.457542 -0.445936 -0.062500 1 0 0 0 0 0 3 496295
-0.002212 0.000458 0.120446 0.211842 -0.457561 -0.445937 -0.062500 1 0 0 0 0 0 3 497321
-0.002212 0.000458 0.120446 0.211837 -0.457552 -0.445923 -0.062500 1 0 0 0 0 0 3 498300
-0.002212 0.000458 0.120446 0.211846 -0.457542 -0.445935 -0.062500 1 0 0 0 0 0 3 499317
-0.002212 0.000458 0.120446 0.211850 -0.457552 -0.445929 -0.062500 1 0 0 0 0 0 3 500303
-0.002212 0.000458 0.120446 0.211851 -0.457553 -0.445929 -0.062500 1 0 0 0 0 0 3 501325
-0.002212 0.000458 0.120446 0.211839 -0.457551 -0.445943 -0.062500 1 0 0 0 0 0 3 502303
-0.002212 0.000458 0.120446 0.211837 -0.457551 -0.445924 -0.062500 1 0 0 0 0 0 3 503302
-0.002212 0.000458 0.120446 0.211849 -0.457553 -0.445928 -0.062500 1 0 0 0 0 0 3 504644
-0.002212 0.000458 0.120446 0.211847 -0.457542 -0.445935 -0.062500 1 0 0 0 0 0 3 505324
-0.002212 0.000458 0.120446 0.211850 -0.457552 -0.445929 -0.062500 1 0 0 0 0 0 3 506304
-0.002212 0.000458 0.120446 0.211839 -0.457551 -0.445943 -0.062500 1 0 0 0 0 0 3 507318
-0.002212 0.000458 0.120446 0.211849 -0.457553 -0.445931 -0.062500 1 0 0 0 0 0 3 508302
-0.002212 0.000458 0.120446 0.211838 -0.457551 -0.445923 -0.062500 1 0 0 0 0 0 3 509316
-0.002212 0.000458 0.120446 0.211846 -0.457542 -0.445935 -0.062500 1 0 0 0 0 0 3 510301
-0.002212 0.000458 0.120446 0.211850 -0.457552 -0.445929 -0.062500 1 0 0 0 0 0 3 511315
-0.002212 0.000458 0.120446 0.211842 -0.457562 -0.445936 -0.062500 1 0 0 0 0 0 3 512301
-0.002212 0.000458 0.120446 0.211846 -0.457543 -0.445937 -0.062500 1 0 0 0 0 0 3 513244
-0.002212 0.000458 0.120446 0.211850 -0.457553 -0.445930 -0.062500 1 0 0 0 0 0 3 514235
-0.002212 0.000458 0.120446 0.211839 -0.457551 -0.445923 -0.062500 1 0 0 0 0 0 3 515244
-0.002212 0.000458 0.120446 0.211838 -0.457551 -0.445942 -0.062500 1 0 0 0 0 0 3 516244
-0.002212 0.000458 0.120446 0.211849 -0.457553 -0.445930 -0.062500 1 0 0 0 0 0 3 517235
-0.002212 0.000458 0.120446 0.211850 -0.457554 -0.445929 -0.062500 1 0 0 0 0 0 3 518238
-0.002212 0.000458 0.120446 0.211847 -0.457542 -0.445936 -0.062500 1 0 0 0 0 0 3 519235
-0.002212 0.000458 0.120446 0.211838 -0.457549 -0.445923 -0.062500 1 0 0 0 0 0 3 520230
-0.002212 0.000458 0.120446 0.211837 -0.457550 -0.445942 -0.062500 1 0 0 0 0 0 3 521244
-0.002212 0.000458 0.120446 0.211849 -0.457553 -0.445930 -0.062500 1 0 0 0 0 0 3 522244
-0.002212 0.000458 0.120446 0.211850 -0.457554 -0.445929 -0.062500 1 0 0 0 0 0 3 523245
-0.002212 0.000458 0.120446 0.211847 -0.457542 -0.445936 -0.062500 1 0 0 0 0 0 3 524245
-0.002212 0.000458 0.120446 0.211851 -0.457552 -0.445930 -0.062500 1 0 0 0 0 0 3 525249
-0.002212 0.000458 0.120446 0.211830 -0.457560 -0.445929 -0.062500 1 0 0 0 0 0 3 526235
-0.002212 0.000458 0.120446 0.211845 -0.457543 -0.445936 -0.062500 1 0 0 0 0 0 3 527250
-0.002212 0.000458 0.120446 0.211850 -0.457553 -0.445930 -0.062500 1 0 0 0 0 0 3 528243
-0.002212 0.000458 0.120446 0.211851 -0.457554 -0.445929 -0.062500 1 0 0 0 0 0 3 529254
-0.002212 0.000458 0.120446 0.211848 -0.457542 -0.445936 -0.062500 1 0 0 0 0 0 3 530242
-0.002212 0.000458 0.120446 0.211830 -0.457558 -0.445930 -0.062500 1 0 0 0 0 0 3 531249
-0.002212 0.000458 0.120446 0.211848 -0.457554 -0.445929 -0.062500 1 0 0 0 0 0 3 532224
-0.002212 0.000458 0.120446 0.211847 -0.457542 -0.445936 -0.062500 1 0 0 0 0 0 3 533258
-0.002212 0.000458 0.120446 0.211850 -0.457552 -0.445930 -0.062500 1 0 0 0 0 0 3 534251
-0.002212 0.000458 0.120446 0.211847 -0.457542 -0.445936 -0.062500 1 0 0 0 0 0 3 535252
-0.002212 0.000458 0.120446 0.211842 -0.457561 -0.445937 -0.062500 1 0 0 0 0 0 3 536251
-0.002212 0.000458 0.120446 0.211838 -0.457552 -0.445924 -0.062500 1 0 0 0 0 0 3 537247
-0.002212 0.000458 0.120446 0.211846 -0.457542 -0.445935 -0.062500 1 0 0 0 0 0 3 538250
-0.002212 0.000458 0.120446 0.211850 -0.457552 -0.445930 -0.062500 1 0 0 0 0 0 3 539246
-0.002212 0.000458 0.120446 0.211851 -0.457553 -0.445929 -0.062500 1 0 0 0 0 0 3 540249
-0.002212 0.000458 0.120446 0.211839 -0.457551 -0.445943 -0.062500 1 0 0 0 0 0 3 541248
-0.002212 0.000458 0.120446 0.211837 -0.457551 -0.445924 -0.062500 1 0 0 0 0 0 3 542240
-0.002212 0.000458 0.120446 0.211849 -0.457553 -0.445928 -0.062500 1 0 0 0 0 0 3 543253
-0.002212 0.000458 0.120446 0.211847 -0.457542 -0.445935 -0.062500 1 0 0 0 0 0 3 544251
-0.002212 0.000458 0.120446 0.211850 -0.457552 -0.445929 -0.062500 1 0 0 0 0 0 3 545270
-0.002212 0.000458 0.120446 0.211843 -0.457562 -0.445936 -0.062500 1 0 0 0 0 0 3 546260
-0.002212 0.000458 0.120446 0.211847 -0.457543 -0.445937 -0.062500 1 0 0 0 0 0 3 547262
-0.002212 0.000458 0.120446 0.211838 -0.457550 -0.445923 -0.062500 1 0 0 0 0 0 3 548245
-0.002212 0.000458 0.120446 0.211846 -0.457542 -0.445935 -0.062500 1 0 0 0 0 0 3 549265
-0.002212 0.000458 0.120446 0.211850 -0.457552 -0.445929 -0.062500 1 0 0 0 0 0 3 550258
-0.002212 0.000458 0.120446 0.211842 -0.457562 -0.445936 -0.062500 1 0 0 0 0 0 3 551263
-0.002212 0.000458 0.120446 0.211846 -0.457543 -0.445937 -0.062500 1 0 0 0 0 0 3 552258
-0.002212 0.000458 0.120446 0.211838 -0.457550 -0.445923 -0.062500 1 0 0 0 0 0 3 553322
-0.002212 0.000458 0.120446 0.211849 -0.457553 -0.445928 -0.062500 1 0 0 0 0 0 3 554318
-0.002212 0.000458 0.120446 0.211839 -0.457551 -0.445942 -0.062500 1 0 0 0 0 0 3 555295
-0.002212 0.000458 0.120446 0.211849 -0.457554 -0.445930 -0.062500 1 0 0 0 0 0 3 556315
-0.002212 0.000458 0.120446 0.211850 -0.457554 -0.445929 -0.062500 1 0 0 0 0 0 3 557320
-0.002212 0.000458 0.120446 0.211847 -0.457542 -0.445936 -0.062500 1 0 0 0 0 0 3 558318
-0.002212 0.000458 0.120446 0.211838 -0.457550 -0.445923 -0.062500 1 0 0 0 0 0 3 559318
-0.002212 0.000458 0.120446 0.211838 -0.457550 -0.445942 -0.062500 1 0 0 0 0 0 3 560291
-0.002212 0.000458 0.120446 0.211849 -0.457553 -0.445930 -0.062500 1 0 0 0 0 0 3 561327
-0.002212 0.000458 0.120446 0.211850 -0.457554 -0.445929 -0.062500 1 0 0 0 0 0 3 562294
-0.002212 0.000458 0.120446 0.211847 -0.457542 -0.445936 -0.062500 1 0 0 0 0 0 3 563319
-0.002212 0.000458 0.120446 0.211838 -0.457549 -0.445923 -0.062500 1 0 0 0 0 0 3 564293
-0.002212 0.000458 0.120446 0.211841 -0.457562 -0.445935 -0.062500 1 0 0 0 0 0 3 565294
-0.002212 0.000458 0.120446 0.211846 -0.457543 -0.445936 -0.062500 1 0 0 0 0 0 3 566315
-0.002212 0.000458 0.120446 0.211850 -0.457553 -0.445930 -0.062500 1 0 0 0 0 0 3 567291
-0.002212 0.000458 0.120446 0.211851 -0.457554 -0.445929 -0.062500 1 0 0 0 0 0 3 568327
-0.002212 0.000458 0.120446 0.211848 -0.457542 -0.445936 -0.062500 1 0 0 0 0 0 3 569324
-0.002212 0.000458 0.120446 0.211830 -0.457558 -0.445930 -0.062500 1 0 0 0 0 0 3 570324
-0.002212 0.000458 0.120446 0.211848 -0.457554 -0.445929 -0.062500 1 0 0 0 0 0 3 571318
-0.002212 0.000458 0.120446 0.211847 -0.457542 -0.445936 -0.062500 1 0 0 0 0 0 3 572324
-0.002212 0.000458 0.120446 0.211850 -0.457552 -0.445930 -0.062500 1 0 0 0 0 0 3 573320
-0.002212 0.000458 0.120446 0.211851 -0.457554 -0.445929 -0.062500 1 0 0 0 0 0 3 574293
-0.002212 0.000458 0.120446 0.211839 -0.457551 -0.445943 -0.062500 1 0 0 0 0 0 3 575320
-0.002212 0.000458 0.120446 0.211837 -0.457551 -0.445924 -0.062500 1 0 0 0 0 0 3 576327
-0.002212 0.000458 0.120446 0.211846 -0.457542 -0.445935 -0.062500 1 0 0 0 0 0 3 577319
-0.002212 0.000458 0.120446 0.211850 -0.457552 -0.445930 -0.062500 1 0 0 0 0 0 3 578295
-0.002212 0.000458 0.120446 0.211851 -0.457553 -0.445929 -0.062500 1 0 0 0 0 0 3 579293
-0.002212 0.000458 0.120446 0.211839 -0.457551 -0.445943 -0.062500 1 0 0 0 0 0 3 580294
-0.002212 0.000458 0.120446 0.211837 -0.457551 -0.445924 -0.062500 1 0 0 0 0 0 3 581335
-0.002212 0.000458 0.120446 0.211849 -0.457553 -0.445928 -0.062500 1 0 0 0 0 0 3 582322
-0.002212 0.000458 0.120446 0.211847 -0.457542 -0.445935 -0.062500 1 0 0 0 0 0 3 583302
-0.002212 0.000458 0.120446 0.211850 -0.457552 -0.445929 -0.062500 1 0 0 0 0 0 3 584317
-0.002212 0.000458 0.120446 0.211843 -0.457562 -0.445936 -0.062500 1 0 0 0 0 0 3 585323
-0.002212 0.000458 0.120446 0.211834 -0.457540 -0.445930 -0.062500 1 0 0 0 0 0 3 586316
-0.002212 0.000458 0.120446 0.211849 -0.457552 -0.445929 -0.062500 1 0 0 0 0 0 3 587298
-0.002212 0.000458 0.120446 0.211847 -0.457542 -0.445936 -0.062500 1 0 0 0 0 0 3 588315
-0.002212 0.000458 0.120446 0.211850 -0.457552 -0.445930 -0.062500 1 0 0 0 0 0 3 589331
-0.002212 0.000458 0.120446 0.211843 -0.457562 -0.445936 -0.062500 1 0 0 0 0 0 3 590315
-0.002212 0.000458 0.120446 0.211847 -0.457543 -0.445937 -0.062500 1 0 0 0 0 0 3 591299
-0.002212 0.000458 0.120446 0.211838 -0.457550 -0.445924 -0.062500 1 0 0 0 0 0 3 592315
-0.002212 0.000458 0.120446 0.211849 -0.457553 -0.445928 -0.062500 1 0 0 0 0 0 3 593319
-0.002212 0.000458 0.120446 0.211839 -0.457551 -0.445942 -0.062500 1 0 0 0 0 0 3 594315
-0.002212 0.000458 0.120446 0.211849 -0.457554 -0.445931 -0.062500 1 0 0 0 0 0 3 595298
-0.002212 0.000458 0.120446 0.211851 -0.457554 -0.445929 -0.062500 1 0 0 0 0 0 3 596313
-0.002212 0.000458 0.120446 0.211835 -0.457539 -0.445929 -0.062500 1 0 0 0 0 0 3 597233
-0.002212 0.000458 0.120446 0.211849 -0.457552 -0.445929 -0.062500 1 0 0 0 0 0 3 598240
-0.002212 0.000458 0.120446 0.211839 -0.457551 -0.445943 -0.062500 1 0 0 0 0 0 3 599233
-0.002212 0.000458 0.120446 0.211849 -0.457553 -0.445931 -0.062500 1 0 0 0 0 0 3 600233
-0.002212 0.000458 0.120446 0.211850 -0.457554 -0.445929 -0.062500 1 0 0 0 0 0 3 601241
-0.002212 0.000458 0.120446 0.211851 -0.457554 -0.445929 -0.062500 1 0 0 0 0 0 3 602232
-0.002212 0.000458 0.120446 0.211835 -0.457539 -0.445929 -0.062500 1 0 0 0 0 0 3 603235
-0.002212 0.000458 0.120446 0.211841 -0.457561 -0.445936 -0.062500 1 0 0 0 0 0 3 604242
-0.002212 0.000458 0.120446 0.211846 -0.457543 -0.445936 -0.062500 1 0 0 0 0 0 3 605233
-0.002212 0.000458 0.120446 0.211850 -0.457553 -0.445930 -0.062500 1 0 0 0 0 0 3 606240
-0.002212 0.000458 0.120446 0.211851 -0.457554 -0.445929 -0.062500 1 0 0 0 0 0 3 607231
-0.002212 0.000458 0.120446 0.211848 -0.457542 -0.445936 -0.062500 1 0 0 0 0 0 3 608240
-0.002212 0.000458 0.120446 0.211838 -0.457549 -0.445923 -0.062500 1 0 0 0 0 0 3 609232
-0.002212 0.000458 0.120446 0.211841 -0.457562 -0.445935 -0.062500 1 0 0 0 0 0 3 610253
-0.002212 0.000458 0.120446 0.211846 -0.457543 -0.445936 -0.062500 1 0 0 0 0 0 3 611241
-0.002217 0.000476 0.120435 0.285787 -0.710981 -0.296546 -0.062500 1 0 0 0 0 0 3 612252
-0.002220 0.000485 0.120432 0.262215 -0.626050 -0.369329 -0.062500 1 0 0 0 0 0 3 613243
-0.002221 0.000489 0.120430 0.243645 -0.562343 -0.407193 -0.062500 1 0 0 0 0 0 3 614376
-0.002222 0.000492 0.120430 0.233413 -0.528328 -0.421631 -0.062500 1 0 0 0 0 0 3 615252
-0.002222 0.000493 0.120430 0.228120 -0.511093 -0.426780 -0.062500 1 0 0 0 0 0 3 616244
-0.002223 0.000493 0.120430 0.225442 -0.502450 -0.428585 -0.062500 1 0 0 0 0 0 3 617249
-0.002223 0.000494 0.120430 0.224063 -0.498129 -0.429221 -0.062500 1 0 0 0 0 0 3 618248
-0.002223 0.000494 0.120430 0.223376 -0.495959 -0.429441 -0.062500 1 0 0 0 0 0 3 619251
-0.002223 0.000494 0.120430 0.223042 -0.494870 -0.429513 -0.062500 1 0 0 0 0 0 3 620236
-0.002223 0.000494 0.120430 0.222856 -0.494331 -0.429547 -0.062500 1 0 0 0 0 0 3 621242
-0.002223 0.000494 0.120430 0.222771 -0.494059 -0.429553 -0.062500 1 0 0 0 0 0 3 622244
-0.002223 0.000494 0.120430 0.222727 -0.493916 -0.429549 -0.062500 1 0 0 0 0 0 3 623246
-0.002223 0.000494 0.120430 0.222698 -0.493859 -0.429549 -0.062500 1 0 0 0 0 0 3 624247
-0.002223 0.000494 0.120430 0.222698 -0.493825 -0.429556 -0.062500 1 0 0 0 0 0 3 625256
-0.002223 0.000494 0.120430 0.222683 -0.493808 -0.429557 -0.062500 1 0 0 0 0 0 3 626246
-0.002223 0.000494 0.120430 0.222689 -0.493799 -0.429550 -0.062500 1 0 0 0 0 0 3 627251
-0.002223 0.000494 0.120430 0.222687 -0.493786 -0.429556 -0.062500 1 0 0 0 0 0 3 628247
-0.002223 0.000494 0.120430 0.222679 -0.493794 -0.429564 -0.062500 1 0 0 0 0 0 3 629249
-0.002223 0.000494 0.120430 0.222686 -0.493786 -0.429558 -0.062500 1 0 0 0 0 0 3 630250
-0.002223 0.000494 0.120430 0.222690 -0.493797 -0.429551 -0.062500 1 0 0 0 0 0 3 631246
-0.002223 0.000494 0.120430 0.222688 -0.493787 -0.429556 -0.062500 1 0 0 0 0 0 3 632248
-0.002223 0.000494 0.120430 0.222688 -0.493785 -0.429557 -0.062500 1 0 0 0 0 0 3 633250
-0.002223 0.000494 0.120430 0.222679 -0.493794 -0.429564 -0.062500 1 0 0 0 0 0 3 634247
-0.002223 0.000494 0.120430 0.222678 -0.493795 -0.429545 -0.062500 1 0 0 0 0 0 3 635247
-0.002223 0.000494 0.120430 0.222686 -0.493787 -0.429556 -0.062500 1 0 0 0 0 0 3 636249
-0.002223 0.000494 0.120430 0.222687 -0.493786 -0.429557 -0.062500 1 0 0 0 0 0 3 637328
-0.002223 0.000494 0.120430 0.222687 -0.493785 -0.429557 -0.062500 1 0 0 0 0 0 3 638317
-0.002204 0.000489 0.120420 -0.042923 -0.430866 -0.291591 -0.062500 1 0 0 0 0 0 3 639317
-0.002194 0.000487 0.120416 0.047475 -0.452203 -0.358794 -0.062500 1 0 0 0 0 0 3 640324
-0.002190 0.000486 0.120415 0.114257 -0.468028 -0.393770 -0.062500 1 0 0 0 0 0 3 641318
-0.002187 0.000485 0.120415 0.149563 -0.476408 -0.407115 -0.062500 1 0 0 0 0 0 3 642322
-0.002186 0.000485 0.120415 0.167329 -0.480622 -0.411863 -0.062500 1 0 0 0 0 0 3 643293
-0.002186 0.000485 0.120414 0.176185 -0.482733 -0.413535 -0.062500 1 0 0 0 0 0 3 644292
-0.002185 0.000485 0.120414 0.180601 -0.483793 -0.414119 -0.062500 1 0 0 0 0 0 3 645317
-0.002185 0.000485 0.120414 0.182814 -0.484330 -0.414321 -0.062500 1 0 0 0 0 0 3 646323
-0.002185 0.000485 0.120414 0.183900 -0.484590 -0.414389 -0.062500 1 0 0 0 0 0 3 647290
-0.002185 0.000485 0.120414 0.184456 -0.484712 -0.414427 -0.062500 1 0 0 0 0 0 3 648292
-0.002185 0.000485 0.120414 0.184736 -0.484777 -0.414423 -0.062500 1 0 0 0 0 0 3 649315
-0.002185 0.000485 0.120414 0.184871 -0.484808 -0.414425 -0.062500 1 0 0 0 0 0 3 650317
-0.002185 0.000485 0.120414 0.184942 -0.484836 -0.414430 -0.062500 1 0 0 0 0 0 3 651325
-0.002185 0.000485 0.120414 0.184966 -0.484832 -0.414430 -0.062500 1 0 0 0 0 0 3 652320
-0.002185 0.000485 0.120414 0.184994 -0.484849 -0.414436 -0.062500 1 0 0 0 0 0 3 653325
-0.002185 0.000485 0.120414 0.185005 -0.484841 -0.414430 -0.062500 1 0 0 0 0 0 3 654319
-0.002185 0.000485 0.120414 0.185006 -0.484840 -0.414429 -0.062500 1 0 0 0 0 0 3 655325
-0.002185 0.000485 0.120414 0.184997 -0.484849 -0.414436 -0.062500 1 0 0 0 0 0 3 656314
-0.002185 0.000485 0.120414 0.185004 -0.484841 -0.414430 -0.062500 1 0 0 0 0 0 3 657294
-0.002185 0.000485 0.120414 0.185008 -0.484852 -0.414422 -0.062500 1 0 0 0 0 0 3 658298
-0.002185 0.000485 0.120414 0.185005 -0.484841 -0.414428 -0.062500 1 0 0 0 0 0 3 659315
-0.002185 0.000485 0.120414 0.185005 -0.484840 -0.414428 -0.062500 1 0 0 0 0 0 3 660313
-0.002185 0.000485 0.120414 0.185009 -0.484852 -0.414442 -0.062500 1 0 0 0 0 0 3 661311
-0.002185 0.000485 0.120414 0.185005 -0.484841 -0.414430 -0.062500 1 0 0 0 0 0 3 662311
-0.002185 0.000485 0.120414 0.185008 -0.484852 -0.414422 -0.062500 1 0 0 0 0 0 3 663324
-0.002185 0.000485 0.120414 0.185005 -0.484841 -0.414428 -0.062500 1 0 0 0 0 0 3 664293
-0.002185 0.000485 0.120414 0.185017 -0.484843 -0.414435 -0.062500 1 0 0 0 0 0 3 665284
-0.002185 0.000485 0.120414 0.184998 -0.484849 -0.414436 -0.062500 1 0 0 0 0 0 3 666323
-0.002185 0.000485 0.120414 0.185004 -0.484841 -0.414430 -0.062500 1 0 0 0 0 0 3 667314
-0.002185 0.000485 0.120414 0.185008 -0.484851 -0.414422 -0.062500 1 0 0 0 0 0 3 668311
-0.002185 0.000485 0.120414 0.185017 -0.484844 -0.414434 -0.062500 1 0 0 0 0 0 3 669312
-0.002185 0.000485 0.120414 0.185006 -0.484840 -0.414429 -0.062500 1 0 0 0 0 0 3 670298
-0.002185 0.000485 0.120414 0.184997 -0.484849 -0.414436 -0.062500 1 0 0 0 0 0 3 671296
-0.002185 0.000485 0.120414 0.185007 -0.484852 -0.414423 -0.062500 1 0 0 0 0 0 3 672312
-0.002185 0.000485 0.120414 0.185017 -0.484844 -0.414434 -0.062500 1 0 0 0 0 0 3 673323
-0.002185 0.000485 0.120414 0.185006 -0.484840 -0.414429 -0.062500 1 0 0 0 0 0 3 674298
-0.002185 0.000485 0.120414 0.185005 -0.484840 -0.414429 -0.062500 1 0 0 0 0 0 3 675311
-0.002185 0.000485 0.120414 0.184996 -0.484848 -0.414436 -0.062500 1 0 0 0 0 0 3 676296
-0.002185 0.000485 0.120414 0.185007 -0.484852 -0.414423 -0.062500 1 0 0 0 0 0 3 677312
-0.002185 0.000485 0.120414 0.185017 -0.484844 -0.414434 -0.062500 1 0 0 0 0 0 3 678296
-0.002185 0.000485 0.120414 0.185006 -0.484840 -0.414429 -0.062500 1 0 0 0 0 0 3 679310
-0.002185 0.000485 0.120414 0.184996 -0.484849 -0.414436 -0.062500 1 0 0 0 0 0 3 680308
-0.002185 0.000485 0.120414 0.185007 -0.484853 -0.414423 -0.062500 1 0 0 0 0 0 3 681240
-0.002185 0.000485 0.120414 0.185017 -0.484844 -0.414434 -0.062500 1 0 0 0 0 0 3 682238
-0.002185 0.000485 0.120414 0.185006 -0.484841 -0.414429 -0.062500 1 0 0 0 0 0 3 683224
-0.002185 0.000485 0.120414 0.185005 -0.484840 -0.414429 -0.062500 1 0 0 0 0 0 3 684240
-0.002185 0.000485 0.120414 0.184996 -0.484848 -0.414436 -0.062500 1 0 0 0 0 0 3 685240
-0.002185 0.000485 0.120414 0.185019 -0.484855 -0.414429 -0.062500 1 0 0 0 0 0 3 686239
-0.002185 0.000485 0.120414 0.185006 -0.484842 -0.414429 -0.062500 1 0 0 0 0 0 3 687229
-0.002185 0.000485 0.120414 0.185005 -0.484840 -0.414429 -0.062500 1 0 0 0 0 0 3 688238
-0.002185 0.000485 0.120414 0.185005 -0.484840 -0.414429 -0.062500 1 0 0 0 0 0 3 689238
-0.002185 0.000485 0.120414 0.185008 -0.484851 -0.414442 -0.062500 1 0 0 0 0 0 3 690233
-0.002185 0.000485 0.120414 0.185008 -0.484853 -0.414424 -0.062500 1 0 0 0 0 0 3 691229
-0.002185 0.000485 0.120414 0.185005 -0.484841 -0.414428 -0.062500 1 0 0 0 0 0 3 692234
-0.002185 0.000485 0.120414 0.185004 -0.484840 -0.414429 -0.062500 1 0 0 0 0 0 3 693240
-0.002185 0.000485 0.120414 0.185017 -0.484843 -0.414435 -0.062500 1 0 0 0 0 0 3 694240
-0.002185 0.000485 0.120414 0.185001 -0.484861 -0.414430 -0.062500 1 0 0 0 0 0 3 695236
-0.002185 0.000485 0.120414 0.185004 -0.484842 -0.414429 -0.062500 1 0 0 0 0 0 3 696245
-0.002185 0.000485 0.120414 0.185004 -0.484840 -0.414429 -0.062500 1 0 0 0 0 0 3 697230
-0.002185 0.000485 0.120414 0.185017 -0.484843 -0.414435 -0.062500 1 0 0 0 0 0 3 698251
-0.002185 0.000485 0.120414 0.185006 -0.484840 -0.414430 -0.062500 1 0 0 0 0 0 3 699245
-0.002185 0.000485 0.120414 0.185000 -0.484860 -0.414429 -0.062500 1 0 0 0 0 0 3 700279
-0.002185 0.000485 0.120414 0.185004 -0.484842 -0.414429 -0.062500 1 0 0 0 0 0 3 701249
-0.002185 0.000485 0.120414 0.185017 -0.484843 -0.414435 -0.062500 1 0 0 0 0 0 3 702247
-0.002185 0.000485 0.120414 0.185006 -0.484840 -0.414430 -0.062500 1 0 0 0 0 0 3 703246
-0.002185 0.000485 0.120414 0.185005 -0.484840 -0.414429 -0.062500 1 0 0 0 0 0 3 704244
-0.002185 0.000485 0.120414 0.185000 -0.484860 -0.414429 -0.062500 1 0 0 0 0 0 3 705257
-0.002185 0.000485 0.120414 0.185016 -0.484845 -0.414435 -0.062500 1 0 0 0 0 0 3 706255
-0.002185 0.000485 0.120414 0.185006 -0.484841 -0.414430 -0.062500 1 0 0 0 0 0 3 707256
-0.002185 0.000485 0.120414 0.185005 -0.484840 -0.414429 -0.062500 1 0 0 0 0 0 3 708255
-0.002185 0.000485 0.120414 0.185008 -0.484851 -0.414422 -0.062500 1 0 0 0 0 0 3 709264
-0.002185 0.000485 0.120414 0.185009 -0.484853 -0.414441 -0.062500 1 0 0 0 0 0 3 710259
-0.002185 0.000485 0.120414 0.185005 -0.484842 -0.414430 -0.062500 1 0 0 0 0 0 3 711257
-0.002185 0.000485 0.120414 0.185005 -0.484840 -0.414429 -0.062500 1 0 0 0 0 0 3 712257
-0.002185 0.000485 0.120414 0.185005 -0.484840 -0.414429 -0.062500 1 0 0 0 0 0 3 713255
-0.002185 0.000485 0.120414 0.185008 -0.484851 -0.414422 -0.062500 1 0 0 0 0 0 3 714253
-0.002185 0.000485 0.120414 0.185009 -0.484853 -0.414441 -0.062500 1 0 0 0 0 0 3 715256
-0.002185 0.000485 0.120414 0.185005 -0.484841 -0.414430 -0.062500 1 0 0 0 0 0 3 716253
-0.002185 0.000485 0.120414 0.185005 -0.484840 -0.414429 -0.062500 1 0 0 0 0 0 3 717326
-0.002185 0.000485 0.120414 0.185008 -0.484851 -0.414422 -0.062500 1 0 0 0 0 0 3 718319
-0.002185 0.000485 0.120414 0.185009 -0.484853 -0.414441 -0.062500 1 0 0 0 0 0 3 719290
-0.002185 0.000485 0.120414 0.185005 -0.484842 -0.414430 -0.062500 1 0 0 0 0 0 3 720291
-0.002185 0.000485 0.120414 0.185005 -0.484840 -0.414429 -0.062500 1 0 0 0 0 0 3 721313
-0.002185 0.000485 0.120414 0.185004 -0.484840 -0.414429 -0.062500 1 0 0 0 0 0 3 722312
-0.002185 0.000485 0.120414 0.185020 -0.484854 -0.414428 -0.062500 1 0 0 0 0 0 3 723311
-0.002185 0.000485 0.120414 0.184998 -0.484850 -0.414436 -0.062500 1 0 0 0 0 0 3 724328
-0.002185 0.000485 0.120414 0.185004 -0.484841 -0.414430 -0.062500 1 0 0 0 0 0 3 725325
-0.002185 0.000485 0.120414 0.185004 -0.484840 -0.414429 -0.062500 1 0 0 0 0 0 3 726321
-0.002185 0.000485 0.120414 0.185020 -0.484854 -0.414428 -0.062500 1 0 0 0 0 0 3 727313
-0.002185 0.000485 0.120414 0.185007 -0.484842 -0.414429 -0.062500 1 0 0 0 0 0 3 728318
-0.002185 0.000485 0.120414 0.184997 -0.484849 -0.414436 -0.062500 1 0 0 0 0 0 3 729315
-0.002185 0.000485 0.120414 0.185003 -0.484841 -0.414430 -0.062500 1 0 0 0 0 0 3 730290
-0.002185 0.000485 0.120414 0.185016 -0.484843 -0.414435 -0.062500 1 0 0 0 0 0 3 731287
-0.002185 0.000485 0.120414 0.185009 -0.484852 -0.414423 -0.062500 1 0 0 0 0 0 3 732308
-0.002185 0.000485 0.120414 0.185005 -0.484841 -0.414428 -0.062500 1 0 0 0 0 0 3 733287
-0.002185 0.000485 0.120414 0.184996 -0.484849 -0.414435 -0.062500 1 0 0 0 0 0 3 734291
-0.002185 0.000485 0.120414 0.185003 -0.484841 -0.414430 -0.062500 1 0 0 0 0 0 3 735342
-0.002185 0.000485 0.120414 0.185016 -0.484843 -0.414435 -0.062500 1 0 0 0 0 0 3 736316
-0.002185 0.000485 0.120414 0.185009 -0.484852 -0.414423 -0.062500 1 0 0 0 0 0 3 737316
-0.002185 0.000485 0.120414 0.185005 -0.484841 -0.414428 -0.062500 1 0 0 0 0 0 3 738325
-0.002185 0.000485 0.120414 0.185009 -0.484852 -0.414442 -0.062500 1 0 0 0 0 0 3 739318
-0.002185 0.000485 0.120414 0.185005 -0.484841 -0.414431 -0.062500 1 0 0 0 0 0 3 740296
-0.002185 0.000485 0.120414 0.185008 -0.484852 -0.414422 -0.062500 1 0 0 0 0 0 3 741292
-0.002185 0.000485 0.120414 0.185005 -0.484841 -0.414428 -0.062500 1 0 0 0 0 0 3 742286
-0.002185 0.000485 0.120414 0.185017 -0.484843 -0.414435 -0.062500 1 0 0 0 0 0 3 743308
-0.002185 0.000485 0.120414 0.184998 -0.484849 -0.414436 -0.062500 1 0 0 0 0 0 3 744305
-0.002185 0.000485 0.120414 0.185007 -0.484853 -0.414423 -0.062500 1 0 0 0 0 0 3 745316
-0.002185 0.000485 0.120414 0.185005 -0.484842 -0.414428 -0.062500 1 0 0 0 0 0 3 746313
-0.002185 0.000485 0.120414 0.185005 -0.484840 -0.414428 -0.062500 1 0 0 0 0 0 3 747311
-0.002185 0.000485 0.120414 0.185017 -0.484843 -0.414435 -0.062500 1 0 0 0 0 0 3 748310
-0.002185 0.000485 0.120414 0.184998 -0.484849 -0.414436 -0.062500 1 0 0 0 0 0 3 749313
-0.002185 0.000485 0.120414 0.185007 -0.484853 -0.414423 -0.062500 1 0 0 0 0 0 3 750297
-0.002185 0.000485 0.120414 0.185005 -0.484841 -0.414428 -0.062500 1 0 0 0 0 0 3 751310
-0.002185 0.000485 0.120414 0.185017 -0.484843 -0.414435 -0.062500 1 0 0 0 0 0 3 752294
-0.002185 0.000485 0.120414 0.185006 -0.484840 -0.414429 -0.062500 1 0 0 0 0 0 3 753311
-0.002185 0.000485 0.120414 0.184997 -0.484848 -0.414436 -0.062500 1 0 0 0 0 0 3 754294
-0.002185 0.000485 0.120414 0.185007 -0.484852 -0.414423 -0.062500 1 0 0 0 0 0 3 755294
-0.002185 0.000485 0.120414 0.185017 -0.484844 -0.414434 -0.062500 1 0 0 0 0 0 3 756312
-0.002185 0.000485 0.120414 0.185006 -0.484840 -0.414429 -0.062500 1 0 0 0 0 0 3 757295
-0.002185 0.000485 0.120414 0.185005 -0.484840 -0.414429 -0.062500 1 0 0 0 0 0 3 758309
-0.002185 0.000485 0.120414 0.184996 -0.484848 -0.414436 -0.062500 1 0 0 0 0 0 3 759293
-0.002185 0.000485 0.120414 0.185007 -0.484852 -0.414423 -0.062500 1 0 0 0 0 0 3 760308
-0.002185 0.000485 0.120414 0.185017 -0.484844 -0.414434 -0.062500 1 0 0 0 0 0 3 761295
-0.002185 0.000485 0.120414 0.185006 -0.484840 -0.414429 -0.062500 1 0 0 0 0 0 3 762292
-0.002185 0.000485 0.120414 0.185005 -0.484840 -0.414429 -0.062500 1 0 0 0 0 0 3 763362
-0.002185 0.000485 0.120414 0.185012 -0.484863 -0.414435 -0.062500 1 0 0 0 0 0 3 764294
-0.002185 0.000485 0.120414 0.185006 -0.484843 -0.414430 -0.062500 1 0 0 0 0 0 3 765228
-0.002185 0.000485 0.120414 0.185005 -0.484840 -0.414429 -0.062500 1 0 0 0 0 0 3 766226
-0.002185 0.000485 0.120414 0.185005 -0.484840 -0.414429 -0.062500 1 0 0 0 0 0 3 767236
-0.002185 0.000485 0.120414 0.185009 -0.484851 -0.414442 -0.062500 1 0 0 0 0 0 3 768231
-0.002185 0.000485 0.120414 0.185008 -0.484853 -0.414424 -0.062500 1 0 0 0 0 0 3 778726
-0.002185 0.000485 0.120414 0.185005 -0.484842 -0.414428 -0.062500 1 0 0 0 0 0 3 780316
-0.002185 0.000485 0.120414 0.185005 -0.484840 -0.414429 -0.062500 1 0 0 0 0 0 3 781480
-0.002185 0.000485 0.120414 0.185004 -0.484840 -0.414429 -0.062500 1 0 0 0 0 0 3 782425
-0.002185 0.000485 0.120414 0.185008 -0.484851 -0.414442 -0.062500 1 0 0 0 0 0 3 783536
-0.002185 0.000485 0.120414 0.185008 -0.484853 -0.414424 -0.062500 1 0 0 0 0 0 3 784287
-0.002185 0.000485 0.120414 0.185005 -0.484841 -0.414428 -0.062500 1 0 0 0 0 0 3 785676
-0.002185 0.000485 0.120414 0.185004 -0.484840 -0.414429 -0.062500 1 0 0 0 0 0 3 786284
-0.002185 0.000485 0.120414 0.185017 -0.484842 -0.414435 -0.062500 1 0 0 0 0 0 3 787282
-0.002185 0.000485 0.120414 0.185010 -0.484851 -0.414423 -0.062500 1 0 0 0 0 0 3 788281
-0.002185 0.000485 0.120414 0.184997 -0.484850 -0.414435 -0.062500 1 0 0 0 0 0 3 789286
-0.002185 0.000485 0.120414 0.185004 -0.484841 -0.414429 -0.062500 1 0 0 0 0 0 3 790282
-0.002185 0.000485 0.120414 0.185017 -0.484843 -0.414435 -0.062500 1 0 0 0 0 0 3 791280
-0.002185 0.000485 0.120414 0.185010 -0.484852 -0.414423 -0.062500 1 0 0 0 0 0 3 792258
-0.002185 0.000485 0.120414 0.184997 -0.484850 -0.414435 -0.062500 1 0 0 0 0 0 3 793236
-0.002185 0.000485 0.120414 0.185004 -0.484841 -0.414429 -0.062500 1 0 0 0 0 0 3 794254
-0.002185 0.000485 0.120414 0.185017 -0.484843 -0.414435 -0.062500 1 0 0 0 0 0 3 795235
-0.002185 0.000485 0.120414 0.185006 -0.484840 -0.414430 -0.062500 1 0 0 0 0 0 3 796282
-0.002185 0.000485 0.120414 0.185008 -0.484851 -0.414422 -0.062500 1 0 0 0 0 0 3 797261
-0.002185 0.000485 0.120414 0.184997 -0.484850 -0.414435 -0.062500 1 0 0 0 0 0 3 798251
-0.002185 0.000485 0.120414 0.185016 -0.484844 -0.414436 -0.062500 1 0 0 0 0 0 3 799281
-0.002185 0.000485 0.120414 0.185006 -0.484840 -0.414430 -0.062500 1 0 0 0 0 0 3 800242
-0.002185 0.000485 0.120414 0.185008 -0.484852 -0.414422 -0.062500 1 0 0 0 0 0 3 801259
-0.002185 0.000485 0.120414 0.184997 -0.484850 -0.414435 -0.062500 1 0 0 0 0 0 3 802258
-0.002185 0.000485 0.120414 0.185016 -0.484844 -0.414436 -0.062500 1 0 0 0 0 0 3 803405
-0.002185 0.000485 0.120414 0.185006 -0.484841 -0.414430 -0.062500 1 0 0 0 0 0 3 804288
-0.002185 0.000485 0.120414 0.185005 -0.484840 -0.414429 -0.062500 1 0 0 0 0 0 3 805260
-0.002185 0.000485 0.120414 0.185008 -0.484851 -0.414422 -0.062500 1 0 0 0 0 0 3 806287
-0.002185 0.000485 0.120414 0.185009 -0.484853 -0.414441 -0.062500 1 0 0 0 0 0 3 807259
-0.002185 0.000485 0.120414 0.185005 -0.484842 -0.414430 -0.062500 1 0 0 0 0 0 3 808288
-0.002185 0.000485 0.120414 0.185005 -0.484840 -0.414429 -0.062500 1 0 0 0 0 0 3 809289
-0.002185 0.000485 0.120414 0.185004 -0.484840 -0.414429 -0.062500 1 0 0 0 0 0 3 810259
-0.002185 0.000485 0.120414 0.185008 -0.484851 -0.414422 -0.062500 1 0 0 0 0 0 3 811287
-0.002185 0.000485 0.120414 0.185009 -0.484853 -0.414441 -0.062500 1 0 0 0 0 0 3 812255
-0.002185 0.000485 0.120414 0.185005 -0.484842 -0.414430 -0.062500 1 0 0 0 0 0 3 813344
-0.002185 0.000485 0.120414 0.185004 -0.484840 -0.414429 -0.062500 1 0 0 0 0 0 3 814340
-0.002185 0.000485 0.120414 0.185008 -0.484851 -0.414422 -0.062500 1 0 0 0 0 0 3 815341
-0.002185 0.000485 0.120414 0.185017 -0.484844 -0.414434 -0.062500 1 0 0 0 0 0 3 816339
-0.002185 0.000485 0.120414 0.184998 -0.484849 -0.414436 -0.062500 1 0 0 0 0 0 3 817359
-0.002185 0.000485 0.120414 0.185004 -0.484841 -0.414430 -0.062500 1 0 0 0 0 0 3 818345
-0.002185 0.000485 0.120414 0.185004 -0.484840 -0.414429 -0.062500 1 0 0 0 0 0 3 823376
-0.002185 0.000485 0.120414 0.185020 -0.484854 -0.414428 -0.062500 1 0 0 0 0 0 3 824293
-0.002185 0.000485 0.120414 0.185007 -0.484841 -0.414429 -0.062500 1 0 0 0 0 0 3 825340
-0.002185 0.000485 0.120414 0.184997 -0.484849 -0.414436 -0.062500 1 0 0 0 0 0 3 826343
-0.002185 0.000485 0.120414 0.185003 -0.484841 -0.414430 -0.062500 1 0 0 0 0 0 3 827342
-0.002185 0.000485 0.120414 0.185020 -0.484855 -0.414428 -0.062500 1 0 0 0 0 0 3 828341
-0.002185 0.000485 0.120414 0.185006 -0.484842 -0.414429 -0.062500 1 0 0 0 0 0 3 829339
-0.002185 0.000485 0.120414 0.185005 -0.484840 -0.414429 -0.062500 1 0 0 0 0 0 3 830853
-0.002185 0.000485 0.120414 0.184996 -0.484849 -0.414436 -0.062500 1 0 0 0 0 0 3 831342
-0.002185 0.000485 0.120414 0.185016 -0.484844 -0.414436 -0.062500 1 0 0 0 0 0 3 836501
-0.002185 0.000485 0.120414 0.185009 -0.484852 -0.414423 -0.062500 1 0 0 0 0 0 3 837225
-0.002185 0.000485 0.120414 0.185005 -0.484841 -0.414428 -0.062500 1 0 0 0 0 0 3 838236
-0.002185 0.000485 0.120414 0.185005 -0.484840 -0.414428 -0.062500 1 0 0 0 0 0 3 839234
-0.002185 0.000485 0.120414 0.185009 -0.484851 -0.414442 -0.062500 1 0 0 0 0 0 3 840233
-0.002185 0.000485 0.120414 0.185008 -0.484853 -0.414424 -0.062500 1 0 0 0 0 0 3 841234
-0.002185 0.000485 0.120414 0.185005 -0.484842 -0.414428 -0.062500 1 0 0 0 0 0 3 842248
-0.002185 0.000485 0.120414 0.185005 -0.484840 -0.414429 -0.062500 1 0 0 0 0 0 3 843237
-0.002185 0.000485 0.120414 0.185017 -0.484843 -0.414435 -0.062500 1 0 0 0 0 0 3 844236
-0.002185 0.000485 0.120414 0.184998 -0.484849 -0.414436 -0.062500 1 0 0 0 0 0 3 845241
-0.002185 0.000485 0.120414 0.185007 -0.484853 -0.414423 -0.062500 1 0 0 0 0 0 3 846225
-0.002185 0.000485 0.120414 0.185005 -0.484841 -0.414428 -0.062500 1 0 0 0 0 0 3 847232
-0.002185 0.000485 0.120414 0.185017 -0.484843 -0.414435 -0.062500 1 0 0 0 0 0 3 848224
-0.002185 0.000485 0.120414 0.185006 -0.484840 -0.414429 -0.062500 1 0 0 0 0 0 3 849233
-0.002185 0.000485 0.120414 0.184997 -0.484848 -0.414436 -0.062500 1 0 0 0 0 0 3 850233
-0.002185 0.000485 0.120414 0.185007 -0.484852 -0.414423 -0.062500 1 0 0 0 0 0 3 851226
-0.002185 0.000485 0.120414 0.185005 -0.484841 -0.414428 -0.062500 1 0 0 0 0 0 3 852220
-0.002185 0.000485 0.120414 0.185017 -0.484843 -0.414435 -0.062500 1 0 0 0 0 0 3 853238
-0.002185 0.000485 0.120414 0.185006 -0.484840 -0.414429 -0.062500 1 0 0 0 0 0 3 854248
-0.002185 0.000485 0.120414 0.185000 -0.484860 -0.414429 -0.062500 1 0 0 0 0 0 3 855219
-0.002185 0.000485 0.120414 0.185004 -0.484842 -0.414429 -0.062500 1 0 0 0 0 0 3 856229
-0.002185 0.000485 0.120414 0.185017 -0.484843 -0.414435 -0.062500 1 0 0 0 0 0 3 857241
-0.002185 0.000485 0.120414 0.185006 -0.484840 -0.414429 -0.062500 1 0 0 0 0 0 3 858231
-0.002185 0.000485 0.120414 0.185005 -0.484840 -0.414429 -0.062500 1 0 0 0 0 0 3 859246
-0.002185 0.000485 0.120414 0.185000 -0.484860 -0.414429 -0.062500 1 0 0 0 0 0 3 860242
-0.002185 0.000485 0.120414 0.185016 -0.484845 -0.414435 -0.062500 1 0 0 0 0 0 3 861242
-0.002185 0.000485 0.120414 0.185006 -0.484841 -0.414430 -0.062500 1 0 0 0 0 0 3 862247
-0.002185 0.000485 0.120414 0.185005 -0.484840 -0.414429 -0.062500 1 0 0 0 0 0 3 863240
-0.002185 0.000485 0.120414 0.185005 -0.484839 -0.414429 -0.062500 1 0 0 0 0 0 3 864240
-0.002185 0.000485 0.120414 0.185012 -0.484863 -0.414435 -0.062500 1 0 0 0 0 0 3 865242
-0.002185 0.000485 0.120414 0.185006 -0.484843 -0.414430 -0.062500 1 0 0 0 0 0 3 866239
-0.002185 0.000485 0.120414 0.185005 -0.484840 -0.414429 -0.062500 1 0 0 0 0 0 3 867239
-0.002185 0.000485 0.120414 0.185005 -0.484840 -0.414429 -0.062500 1 0 0 0 0 0 3 868241
-0.002185 0.000485 0.120414 0.185020 -0.484854 -0.414428 -0.062500 1 0 0 0 0 0 3 869239
-0.002185 0.000485 0.120414 0.184998 -0.484850 -0.414435 -0.062500 1 0 0 0 0 0 3 870240
-0.002185 0.000485 0.120414 0.185004 -0.484841 -0.414430 -0.062500 1 0 0 0 0 0 3 871240
-0.002185 0.000485 0.120414 0.185004 -0.484840 -0.414429 -0.062500 1 0 0 0 0 0 3 872242
-0.002185 0.000485 0.120414 0.185017 -0.484842 -0.414435 -0.062500 1 0 0 0 0 0 3 873240
-0.002185 0.000485 0.120414 0.185010 -0.484851 -0.414423 -0.062500 1 0 0 0 0 0 3 874227
-0.002185 0.000485 0.120414 0.184997 -0.484850 -0.414435 -0.062500 1 0 0 0 0 0 3 875219
-0.002185 0.000485 0.120414 0.185004 -0.484841 -0.414429 -0.062500 1 0 0 0 0 0 3 876239
-0.002185 0.000485 0.120414 0.185004 -0.484840 -0.414429 -0.062500 1 0 0 0 0 0 3 877239
-0.002185 0.000485 0.120414 0.185020 -0.484854 -0.414428 -0.062500 1 0 0 0 0 0 3 878241
-0.002185 0.000485 0.120414 0.184998 -0.484850 -0.414435 -0.062500 1 0 0 0 0 0 3 879240
-0.002185 0.000485 0.120414 0.185004 -0.484841 -0.414430 -0.062500 1 0 0 0 0 0 3 880239
-0.002185 0.000485 0.120414 0.185004 -0.484840 -0.414429 -0.062500 1 0 0 0 0 0 3 881240
-0.002185 0.000485 0.120414 0.185017 -0.484843 -0.414435 -0.062500 1 0 0 0 0 0 3 882238
-0.002185 0.000485 0.120414 0.185009 -0.484852 -0.414423 -0.062500 1 0 0 0 0 0 3 883239
-0.002185 0.000485 0.120414 0.184997 -0.484850 -0.414435 -0.062500 1 0 0 0 0 0 3 884242
-0.002185 0.000485 0.120414 0.185003 -0.484841 -0.414429 -0.062500 1 0 0 0 0 0 3 885232
-0.002185 0.000485 0.120414 0.185016 -0.484843 -0.414435 -0.062500 1 0 0 0 0 0 3 886241
-0.002185 0.000485 0.120414 0.185009 -0.484852 -0.414423 -0.062500 1 0 0 0 0 0 3 887237
-0.002185 0.000485 0.120414 0.185005 -0.484841 -0.414428 -0.062500 1 0 0 0 0 0 3 888245
-0.002185 0.000485 0.120414 0.184996 -0.484849 -0.414435 -0.062500 1 0 0 0 0 0 3 889242
-0.002185 0.000485 0.120414 0.185016 -0.484844 -0.414436 -0.062500 1 0 0 0 0 0 3 890240
-0.002185 0.000485 0.120414 0.185006 -0.484840 -0.414430 -0.062500 1 0 0 0 0 0 3 891240
-0.002185 0.000485 0.120414 0.185008 -0.484851 -0.414422 -0.062500 1 0 0 0 0 0 3 892229
-0.002185 0.000485 0.120414 0.185005 -0.484841 -0.414428 -0.062500 1 0 0 0 0 0 3 893208
-0.002185 0.000485 0.120414 0.185009 -0.484852 -0.414442 -0.062500 1 0 0 0 0 0 3 894235
-0.002185 0.000485 0.120414 0.185005 -0.484841 -0.414430 -0.062500 1 0 0 0 0 0 3 895243
-0.002185 0.000485 0.120414 0.185008 -0.484852 -0.414422 -0.062500 1 0 0 0 0 0 3 896210
-0.002185 0.000485 0.120414 0.185005 -0.484841 -0.414428 -0.062500 1 0 0 0 0 0 3 897239
-0.002185 0.000485 0.120414 0.185009 -0.484852 -0.414442 -0.062500 1 0 0 0 0 0 3 898238
-0.002185 0.000485 0.120414 0.185005 -0.484841 -0.414430 -0.062500 1 0 0 0 0 0 3 899232
-0.002185 0.000485 0.120414 0.185005 -0.484840 -0.414429 -0.062500 1 0 0 0 0 0 3 900244
-0.002185 0.000485 0.120414 0.185008 -0.484851 -0.414422 -0.062500 1 0 0 0 0 0 3 901239
-0.002185 0.000485 0.120414 0.185017 -0.484844 -0.414434 -0.062500 1 0 0 0 0 0 3 902238
-0.002185 0.000485 0.120414 0.185006 -0.484840 -0.414429 -0.062500 1 0 0 0 0 0 3 903239
-0.002185 0.000485 0.120414 0.184997 -0.484849 -0.414436 -0.062500 1 0 0 0 0 0 3 904239
-0.002185 0.000485 0.120414 0.185004 -0.484841 -0.414430 -0.062500 1 0 0 0 0 0 3 905226
-0.002185 0.000485 0.120414 0.185008 -0.484851 -0.414422 -0.062500 1 0 0 0 0 0 3 906232
-0.002185 0.000485 0.120414 0.185017 -0.484844 -0.414434 -0.062500 1 0 0 0 0 0 3 907223
-0.002185 0.000485 0.120414 0.185006 -0.484840 -0.414429 -0.062500 1 0 0 0 0 0 3 908231
-0.002185 0.000485 0.120414 0.184997 -0.484848 -0.414436 -0.062500 1 0 0 0 0 0 3 909222
-0.002185 0.000485 0.120414 0.185007 -0.484852 -0.414423 -0.062500 1 0 0 0 0 0 3 910231
-0.002185 0.000485 0.120414 0.185017 -0.484844 -0.414434 -0.062500 1 0 0 0 0 0 3 911222
-0.002185 0.000485 0.120414 0.185006 -0.484840 -0.414429 -0.062500 1 0 0 0 0 0 3 912231
-0.002185 0.000485 0.120414 0.184997 -0.484849 -0.414436 -0.062500 1 0 0 0 0 0 3 913269
-0.002185 0.000485 0.120414 0.185003 -0.484841 -0.414430 -0.062500 1 0 0 0 0 0 3 914223
-0.002185 0.000485 0.120414 0.185020 -0.484854 -0.414428 -0.062500 1 0 0 0 0 0 3 915217
-0.002185 0.000485 0.120414 0.185006 -0.484842 -0.414429 -0.062500 1 0 0 0 0 0 3 916231
-0.002185 0.000485 0.120414 0.185005 -0.484840 -0.414429 -0.062500 1 0 0 0 0 0 3 917222
-0.002185 0.000485 0.120414 0.184996 -0.484849 -0.414436 -0.062500 1 0 0 0 0 0 3 918222
-0.002185 0.000485 0.120414 0.185019 -0.484855 -0.414429 -0.062500 1 0 0 0 0 0 3 919222
-0.002185 0.000485 0.120414 0.185006 -0.484842 -0.414429 -0.062500 1 0 0 0 0 0 3 920233
-0.002185 0.000485 0.120414 0.185005 -0.484840 -0.414429 -0.062500 1 0 0 0 0 0 3 921232
-0.002185 0.000485 0.120414 0.185005 -0.484840 -0.414429 -0.062500 1 0 0 0 0 0 3 922222
-0.002185 0.000485 0.120414 0.185008 -0.484851 -0.414442 -0.062500 1 0 0 0 0 0 3 923245
-0.002185 0.000485 0.120414 0.185008 -0.484853 -0.414424 -0.062500 1 0 0 0 0 0 3 924226
-0.002185 0.000485 0.120414 0.185005 -0.484842 -0.414428 -0.062500 1 0 0 0 0 0 3 925232
-0.002185 0.000485 0.120414 0.185005 -0.484840 -0.414429 -0.062500 1 0 0 0 0 0 3 926226
-0.002185 0.000485 0.120414 0.185017 -0.484843 -0.414435 -0.062500 1 0 0 0 0 0 3 927239
-0.002185 0.000485 0.120414 0.184998 -0.484849 -0.414437 -0.062500 1 0 0 0 0 0 3 928238
-0.002185 0.000485 0.120414 0.185007 -0.484852 -0.414423 -0.062500 1 0 0 0 0 0 3 929236
-0.002185 0.000485 0.120414 0.185005 -0.484841 -0.414428 -0.062500 1 0 0 0 0 0 3 930239
-0.002185 0.000485 0.120414 0.185017 -0.484843 -0.414435 -0.062500 1 0 0 0 0 0 3 931232
-0.002185 0.000485 0.120414 0.185006 -0.484840 -0.414430 -0.062500 1 0 0 0 0 0 3 932239
-0.002185 0.000485 0.120414 0.185000 -0.484860 -0.414429 -0.062500 1 0 0 0 0 0 3 933233
-0.002185 0.000485 0.120414 0.185004 -0.484842 -0.414429 -0.062500 1 0 0 0 0 0 3 934237
-0.002185 0.000485 0.120414 0.185017 -0.484843 -0.414435 -0.062500 1 0 0 0 0 0 3 935238
-0.002185 0.000485 0.120414 0.185006 -0.484840 -0.414430 -0.062500 1 0 0 0 0 0 3 936238
-0.002185 0.000485 0.120414 0.185005 -0.484840 -0.414429 -0.062500 1 0 0 0 0 0 3 937236
-0.002185 0.000485 0.120414 0.185000 -0.484860 -0.414429 -0.062500 1 0 0 0 0 0 3 938226
-0.002185 0.000485 0.120414 0.185004 -0.484842 -0.414429 -0.062500 1 0 0 0 0 0 3 939237
-0.002185 0.000485 0.120414 0.185016 -0.484843 -0.414435 -0.062500 1 0 0 0 0 0 3 940234
-0.002185 0.000485 0.120414 0.185006 -0.484840 -0.414430 -0.062500 1 0 0 0 0 0 3 941237
-0.002185 0.000485 0.120414 0.185008 -0.484851 -0.414422 -0.062500 1 0 0 0 0 0 3 942247
-0.002185 0.000485 0.120414 0.185009 -0.484853 -0.414441 -0.062500 1 0 0 0 0 0 3 943233
-0.002185 0.000485 0.120414 0.185005 -0.484842 -0.414430 -0.062500 1 0 0 0 0 0 3 944239
-0.002185 0.000485 0.120414 0.185005 -0.484840 -0.414429 -0.062500 1 0 0 0 0 0 3 945329
-0.002185 0.000485 0.120414 0.185005 -0.484840 -0.414429 -0.062500 1 0 0 0 0 0 3 946307
-0.002185 0.000485 0.120414 0.185008 -0.484851 -0.414422 -0.062500 1 0 0 0 0 0 3 947304
-0.002185 0.000485 0.120414 0.185009 -0.484853 -0.414441 -0.062500 1 0 0 0 0 0 3 948301
-0.002185 0.000485 0.120414 0.185005 -0.484841 -0.414430 -0.062500 1 0 0 0 0 0 3 949305
-0.002185 0.000485 0.120414 0.185005 -0.484840 -0.414429 -0.062500 1 0 0 0 0 0 3 950306
-0.002185 0.000485 0.120414 0.185004 -0.484839 -0.414429 -0.062500 1 0 0 0 0 0 3 951317
-0.002185 0.000485 0.120414 0.185020 -0.484854 -0.414428 -0.062500 1 0 0 0 0 0 3 952303
-0.002185 0.000485 0.120414 0.184998 -0.484850 -0.414436 -0.062500 1 0 0 0 0 0 3 953332
-0.002185 0.000485 0.120414 0.185004 -0.484841 -0.414430 -0.062500 1 0 0 0 0 0 3 954312
-0.002185 0.000485 0.120414 0.185004 -0.484840 -0.414429 -0.062500 1 0 0 0 0 0 3 955306
-0.002185 0.000485 0.120414 0.185020 -0.484854 -0.414428 -0.062500 1 0 0 0 0 0 3 956284
-0.002185 0.000485 0.120414 0.184998 -0.484850 -0.414436 -0.062500 1 0 0 0 0 0 3 957281
-0.002185 0.000485 0.120414 0.185004 -0.484841 -0.414430 -0.062500 1 0 0 0 0 0 3 958302
-0.002185 0.000485 0.120414 0.185004 -0.484840 -0.414429 -0.062500 1 0 0 0 0 0 3 959302
-0.002185 0.000485 0.120414 0.185017 -0.484843 -0.414435 -0.062500 1 0 0 0 0 0 3 960318
-0.002185 0.000485 0.120414 0.185010 -0.484852 -0.414423 -0.062500 1 0 0 0 0 0 3 961314
-0.002185 0.000485 0.120414 0.184997 -0.484850 -0.414435 -0.062500 1 0 0 0 0 0 3 962307
-0.002185 0.000485 0.120414 0.185004 -0.484841 -0.414430 -0.062500 1 0 0 0 0 0 3 963324
-0.002185 0.000485 0.120414 0.185004 -0.484840 -0.414429 -0.062500 1 0 0 0 0 0 3 964503
-0.002185 0.000485 0.120414 0.185020 -0.484854 -0.414428 -0.062500 1 0 0 0 0 0 3 965318
-0.002185 0.000485 0.120414 0.185006 -0.484842 -0.414429 -0.062500 1 0 0 0 0 0 3 966310
-0.002185 0.000485 0.120414 0.184997 -0.484849 -0.414435 -0.062500 1 0 0 0 0 0 3 967317
-0.002185 0.000485 0.120414 0.185003 -0.484841 -0.414430 -0.062500 1 0 0 0 0 0 3 968314
-0.002185 0.000485 0.120414 0.185016 -0.484843 -0.414435 -0.062500 1 0 0 0 0 0 3 969305
-0.002185 0.000485 0.120414 0.185009 -0.484852 -0.414423 -0.062500 1 0 0 0 0 0 3 970303
-0.002185 0.000485 0.120414 0.185005 -0.484841 -0.414428 -0.062500 1 0 0 0 0 0 3 971303
-0.002185 0.000485 0.120414 0.185009 -0.484852 -0.414442 -0.062500 1 0 0 0 0 0 3 972301
-0.002185 0.000485 0.120414 0.185005 -0.484841 -0.414431 -0.062500 1 0 0 0 0 0 3 973329
-0.002185 0.000485 0.120414 0.185008 -0.484852 -0.414422 -0.062500 1 0 0 0 0 0 3 974329
-0.002185 0.000485 0.120414 0.185005 -0.484841 -0.414428 -0.062500 1 0 0 0 0 0 3 975303
-0.002185 0.000485 0.120414 0.185005 -0.484840 -0.414428 -0.062500 1 0 0 0 0 0 3 976301
-0.002185 0.000485 0.120414 0.185009 -0.484851 -0.414442 -0.062500 1 0 0 0 0 0 3 977330
-0.002185 0.000485 0.120414 0.185005 -0.484841 -0.414430 -0.062500 1 0 0 0 0 0 3 978311
-0.002185 0.000485 0.120414 0.185008 -0.484852 -0.414422 -0.062500 1 0 0 0 0 0 3 979310
-0.002185 0.000485 0.120414 0.185005 -0.484841 -0.414428 -0.062500 1 0 0 0 0 0 3 980302
-0.002185 0.000485 0.120414 0.185017 -0.484843 -0.414435 -0.062500 1 0 0 0 0 0 3 981304
-0.002185 0.000485 0.120414 0.184998 -0.484849 -0.414436 -0.062500 1 0 0 0 0 0 3 982302
-0.002185 0.000485 0.120414 0.185007 -0.484853 -0.414423 -0.062500 1 0 0 0 0 0 3 983298
-0.002185 0.000485 0.120414 0.185005 -0.484842 -0.414428 -0.062500 1 0 0 0 0 0 3 984302
-0.002185 0.000485 0.120414 0.185017 -0.484843 -0.414435 -0.062500 1 0 0 0 0 0 3 985303
-0.002185 0.000485 0.120414 0.185006 -0.484840 -0.414429 -0.062500 1 0 0 0 0 0 3 986303
-0.002185 0.000485 0.120414 0.184997 -0.484848 -0.414436 -0.062500 1 0 0 0 0 0 3 987441
-0.002185 0.000485 0.120414 0.185007 -0.484852 -0.414423 -0.062500 1 0 0 0 0 0 3 988308
-0.002185 0.000485 0.120414 0.185017 -0.484844 -0.414434 -0.062500 1 0 0 0 0 0 3 989302
-0.002185 0.000485 0.120414 0.185006 -0.484840 -0.414429 -0.062500 1 0 0 0 0 0 3 990286
-0.002185 0.000485 0.120414 0.185005 -0.484840 -0.414429 -0.062500 1 0 0 0 0 0 3 991298
-0.002185 0.000485 0.120414 0.184996 -0.484848 -0.414436 -0.062500 1 0 0 0 0 0 3 992298
-0.002185 0.000485 0.120414 0.185007 -0.484852 -0.414423 -0.062500 1 0 0 0 0 0 3 993231
-0.002185 0.000485 0.120414 0.185017 -0.484844 -0.414434 -0.062500 1 0 0 0 0 0 3 994229
-0.002185 0.000485 0.120414 0.185006 -0.484840 -0.414429 -0.062500 1 0 0 0 0 0 3 995228
-0.002185 0.000485 0.120414 0.184996 -0.484849 -0.414436 -0.062500 1 0 0 0 0 0 3 996228
-0.002185 0.000485 0.120414 0.185007 -0.484853 -0.414423 -0.062500 1 0 0 0 0 0 3 997201
-0.002185 0.000485 0.120414 0.185017 -0.484844 -0.414434 -0.062500 1 0 0 0 0 0 3 998232
-0.002185 0.000485 0.120414 0.185006 -0.484841 -0.414429 -0.062500 1 0 0 0 0 0 3 999220
-0.002185 0.000485 0.120414 0.185005 -0.484840 -0.414429 -0.062500 1 0 0 0 0 0 4 228
-0.002185 0.000485 0.120414 0.184996 -0.484848 -0.414436 -0.062500 1 0 0 0 0 0 4 1229
-0.002185 0.000485 0.120414 0.185019 -0.484855 -0.414429 -0.062500 1 0 0 0 0 0 4 2228
-0.002185 0.000485 0.120414 0.185006 -0.484842 -0.414429 -0.062500 1 0 0 0 0 0 4 3219
-0.002185 0.000485 0.120414 0.185005 -0.484840 -0.414429 -0.062500 1 0 0 0 0 0 4 4220
-0.002185 0.000485 0.120414 0.185005 -0.484840 -0.414429 -0.062500 1 0 0 0 0 0 4 5220
-0.002185 0.000485 0.120414 0.185008 -0.484851 -0.414442 -0.062500 1 0 0 0 0 0 4 6219
-0.002185 0.000485 0.120414 0.185008 -0.484853 -0.414424 -0.062500 1 0 0 0 0 0 4 7228
-0.002185 0.000485 0.120414 0.185005 -0.484841 -0.414428 -0.062500 1 0 0 0 0 0 4 8255
-0.002185 0.000485 0.120414 0.185004 -0.484840 -0.414429 -0.062500 1 0 0 0 0 0 4 9225
-0.002185 0.000485 0.120414 0.185017 -0.484842 -0.414435 -0.062500 1 0 0 0 0 0 4 10220
-0.002185 0.000485 0.120414 0.185001 -0.484860 -0.414430 -0.062500 1 0 0 0 0 0 4 11238
-0.002185 0.000485 0.120414 0.185004 -0.484842 -0.414429 -0.062500 1 0 0 0 0 0 4 12456
-0.002185 0.000485 0.120414 0.185004 -0.484840 -0.414429 -0.062500 1 0 0 0 0 0 4 13243
-0.002185 0.000485 0.120414 0.185017 -0.484843 -0.414435 -0.062500 1 0 0 0 0 0 4 14224
-0.002185 0.000485 0.120414 0.185010 -0.484852 -0.414423 -0.062500 1 0 0 0 0 0 4 15206
-0.002185 0.000485 0.120414 0.184997 -0.484850 -0.414435 -0.062500 1 0 0 0 0 0 4 16235
-0.002185 0.000485 0.120414 0.185004 -0.484841 -0.414429 -0.062500 1 0 0 0 0 0 4 17239
-0.002185 0.000485 0.120414 0.185017 -0.484843 -0.414435 -0.062500 1 0 0 0 0 0 4 18235
-0.002185 0.000485 0.120414 0.185006 -0.484840 -0.414430 -0.062500 1 0 0 0 0 0 4 19228
-0.002185 0.000485 0.120414 0.185008 -0.484851 -0.414422 -0.062500 1 0 0 0 0 0 4 20237
-0.002185 0.000485 0.120414 0.184997 -0.484850 -0.414435 -0.062500 1 0 0 0 0 0 4 21229
-0.002185 0.000485 0.120414 0.185016 -0.484844 -0.414436 -0.062500 1 0 0 0 0 0 4 22236
-0.002185 0.000485 0.120414 0.185006 -0.484840 -0.414430 -0.062500 1 0 0 0 0 0 4 23218
-0.002185 0.000485 0.120414 0.185005 -0.484840 -0.414429 -0.062500 1 0 0 0 0 0 4 24244
-0.002185 0.000485 0.120414 0.185008 -0.484851 -0.414422 -0.062500 1 0 0 0 0 0 4 25226
-0.002185 0.000485 0.120414 0.185009 -0.484853 -0.414441 -0.062500 1 0 0 0 0 0 4 26239
-0.002185 0.000485 0.120414 0.185005 -0.484841 -0.414430 -0.062500 1 0 0 0 0 0 4 27233
-0.002185 0.000485 0.120414 0.185005 -0.484840 -0.414429 -0.062500 1 0 0 0 0 0 4 28236
-0.002185 0.000485 0.120414 0.185008 -0.484851 -0.414422 -0.062500 1 0 0 0 0 0 4 29233
-0.002185 0.000485 0.120414 0.185009 -0.484853 -0.414441 -0.062500 1 0 0 0 0 0 4 30235
-0.002185 0.000485 0.120414 0.185005 -0.484842 -0.414430 -0.062500 1 0 0 0 0 0 4 31237
-0.002185 0.000485 0.120414 0.185005 -0.484840 -0.414429 -0.062500 1 0 0 0 0 0 4 32235
-0.002185 0.000485 0.120414 0.185005 -0.484840 -0.414429 -0.062500 1 0 0 0 0 0 4 33237
-0.002185 0.000485 0.120414 0.185008 -0.484851 -0.414422 -0.062500 1 0 0 0 0 0 4 34237
-0.002185 0.000485 0.120414 0.185009 -0.484853 -0.414441 -0.062500 1 0 0 0 0 0 4 35235
-0.002185 0.000485 0.120414 0.185005 -0.484842 -0.414430 -0.062500 1 0 0 0 0 0 4 36224
-0.002185 0.000485 0.120414 0.185005 -0.484840 -0.414429 -0.062500 1 0 0 0 0 0 4 37234
-0.002185 0.000485 0.120414 0.185008 -0.484851 -0.414422 -0.062500 1 0 0 0 0 0 4 38234
-0.002185 0.000485 0.120414 0.185017 -0.484844 -0.414434 -0.062500 1 0 0 0 0 0 4 39227
-0.002185 0.000485 0.120414 0.184998 -0.484849 -0.414436 -0.062500 1 0 0 0 0 0 4 40232
-0.002185 0.000485 0.120414 0.185004 -0.484841 -0.414430 -0.062500 1 0 0 0 0 0 4 41233
-0.002185 0.000485 0.120414 0.185004 -0.484840 -0.414429 -0.062500 1 0 0 0 0 0 4 42237
-0.002185 0.000485 0.120414 0.185020 -0.484854 -0.414428 -0.062500 1 0 0 0 0 0 4 43234
-0.002185 0.000485 0.120414 0.185007 -0.484842 -0.414429 -0.062500 1 0 0 0 0 0 4 44235
-0.002185 0.000485 0.120414 0.184997 -0.484849 -0.414436 -0.062500 1 0 0 0 0 0 4 45235
-0.002185 0.000485 0.120414 0.185003 -0.484841 -0.414430 -0.062500 1 0 0 0 0 0 4 46232
-0.002185 0.000485 0.120414 0.185016 -0.484843 -0.414435 -0.062500 1 0 0 0 0 0 4 47222
-0.002190 0.000503 0.120404 0.258934 -0.738148 -0.264972 -0.062500 1 0 0 0 0 0 4 48230
-0.002193 0.000512 0.120400 0.235349 -0.653279 -0.337805 -0.062500 1 0 0 0 0 0 4 49232
-0.002194 0.000517 0.120399 0.216789 -0.589598 -0.375683 -0.062500 1 0 0 0 0 0 4 50227
-0.002195 0.000519 0.120398 0.206573 -0.555601 -0.390116 -0.062500 1 0 0 0 0 0 4 51237
-0.002195 0.000520 0.120398 0.201281 -0.538362 -0.395276 -0.062500 1 0 0 0 0 0 4 52228
-0.002196 0.000521 0.120398 0.198584 -0.529727 -0.397084 -0.062500 1 0 0 0 0 0 4 53239
-0.002196 0.000521 0.120398 0.197214 -0.525410 -0.397708 -0.062500 1 0 0 0 0 0 4 54233
-0.002196 0.000521 0.120398 0.196537 -0.523233 -0.397940 -0.062500 1 0 0 0 0 0 4 55206
-0.002196 0.000521 0.120398 0.196187 -0.522161 -0.398008 -0.062500 1 0 0 0 0 0 4 56232
-0.002196 0.000521 0.120398 0.196016 -0.521607 -0.398027 -0.062500 1 0 0 0 0 0 4 57233
-0.002196 0.000521 0.120398 0.195936 -0.521345 -0.398045 -0.062500 1 0 0 0 0 0 4 58222
-0.002196 0.000521 0.120398 0.195885 -0.521213 -0.398049 -0.062500 1 0 0 0 0 0 4 59233
-0.002196 0.000521 0.120398 0.195861 -0.521137 -0.398050 -0.062500 1 0 0 0 0 0 4 60220
-0.002196 0.000521 0.120398 0.195849 -0.521097 -0.398051 -0.062500 1 0 0 0 0 0 4 61219
-0.002196 0.000521 0.120398 0.195856 -0.521086 -0.398044 -0.062500 1 0 0 0 0 0 4 62217
-0.002196 0.000521 0.120398 0.195834 -0.521080 -0.398051 -0.062500 1 0 0 0 0 0 4 63431
-0.002196 0.000521 0.120398 0.195839 -0.521071 -0.398045 -0.062500 1 0 0 0 0 0 4 64228
-0.002196 0.000521 0.120398 0.195840 -0.521070 -0.398044 -0.062500 1 0 0 0 0 0 4 65218
-0.002196 0.000521 0.120398 0.195852 -0.521073 -0.398050 -0.062500 1 0 0 0 0 0 4 66226
-0.002196 0.000521 0.120398 0.195833 -0.521079 -0.398051 -0.062500 1 0 0 0 0 0 4 67218
-0.002196 0.000521 0.120398 0.195839 -0.521071 -0.398044 -0.062500 1 0 0 0 0 0 4 68222
-0.002196 0.000521 0.120398 0.195837 -0.521059 -0.398050 -0.062500 1 0 0 0 0 0 4 69217
-0.002196 0.000521 0.120398 0.195852 -0.521072 -0.398051 -0.062500 1 0 0 0 0 0 4 70216
-0.002196 0.000521 0.120398 0.195842 -0.521070 -0.398044 -0.062500 1 0 0 0 0 0 4 71217
-0.002196 0.000521 0.120398 0.195832 -0.521079 -0.398051 -0.062500 1 0 0 0 0 0 4 72217
-0.002196 0.000521 0.120398 0.195839 -0.521071 -0.398044 -0.062500 1 0 0 0 0 0 4 73212
-0.002196 0.000521 0.120398 0.195849 -0.521062 -0.398057 -0.062500 1 0 0 0 0 0 4 74508
-0.002196 0.000521 0.120398 0.195841 -0.521069 -0.398045 -0.062500 1 0 0 0 0 0 4 75352
-0.002196 0.000521 0.120398 0.195841 -0.521070 -0.398044 -0.062500 1 0 0 0 0 0 4 76342
-0.002196 0.000521 0.120398 0.195832 -0.521079 -0.398050 -0.062500 1 0 0 0 0 0 4 77350
-0.002196 0.000521 0.120398 0.195851 -0.521074 -0.398051 -0.062500 1 0 0 0 0 0 4 78344
-0.002196 0.000521 0.120398 0.195838 -0.521059 -0.398051 -0.062500 1 0 0 0 0 0 4 79223
-0.002196 0.000521 0.120398 0.195840 -0.521069 -0.398045 -0.062500 1 0 0 0 0 0 4 80356
-0.002196 0.000521 0.120398 0.195840 -0.521070 -0.398044 -0.062500 1 0 0 0 0 0 4 81353
-0.002196 0.000521 0.120398 0.195844 -0.521082 -0.398057 -0.062500 1 0 0 0 0 0 4 82359
-0.002196 0.000521 0.120398 0.195841 -0.521072 -0.398045 -0.062500 1 0 0 0 0 0 4 83362
-0.002196 0.000521 0.120398 0.195837 -0.521059 -0.398051 -0.062500 1 0 0 0 0 0 4 84368
-0.002196 0.000521 0.120398 0.195840 -0.521069 -0.398044 -0.062500 1 0 0 0 0 0 4 85356
-0.002196 0.000521 0.120398 0.195844 -0.521082 -0.398057 -0.062500 1 0 0 0 0 0 4 86360
-0.002196 0.000521 0.120398 0.195841 -0.521072 -0.398045 -0.062500 1 0 0 0 0 0 4 87331
-0.002196 0.000521 0.120398 0.195840 -0.521071 -0.398044 -0.062500 1 0 0 0 0 0 4 88380
-0.002196 0.000521 0.120398 0.195837 -0.521059 -0.398050 -0.062500 1 0 0 0 0 0 4 89370
-0.002196 0.000521 0.120398 0.195840 -0.521069 -0.398044 -0.062500 1 0 0 0 0 0 4 90368
-0.002196 0.000521 0.120398 0.195844 -0.521082 -0.398057 -0.062500 1 0 0 0 0 0 4 91367
-0.002196 0.000521 0.120398 0.195841 -0.521072 -0.398045 -0.062500 1 0 0 0 0 0 4 92373
-0.002196 0.000521 0.120398 0.195837 -0.521059 -0.398051 -0.062500 1 0 0 0 0 0 4 93368
-0.002196 0.000521 0.120398 0.195840 -0.521069 -0.398044 -0.062500 1 0 0 0 0 0 4 94368
-0.002196 0.000521 0.120398 0.195852 -0.521073 -0.398050 -0.062500 1 0 0 0 0 0 4 95367
-0.002196 0.000521 0.120398 0.195833 -0.521079 -0.398051 -0.062500 1 0 0 0 0 0 4 96377
-0.002196 0.000521 0.120398 0.195839 -0.521071 -0.398045 -0.062500 1 0 0 0 0 0 4 97366
-0.002196 0.000521 0.120398 0.195836 -0.521059 -0.398051 -0.062500 1 0 0 0 0 0 4 98375
-0.002196 0.000521 0.120398 0.195852 -0.521072 -0.398051 -0.062500 1 0 0 0 0 0 4 99373
-0.002196 0.000521 0.120398 0.195842 -0.521070 -0.398044 -0.062500 1 0 0 0 0 0 4 100391
-0.002196 0.000521 0.120398 0.195832 -0.521079 -0.398051 -0.062500 1 0 0 0 0 0 4 101371
-0.002196 0.000521 0.120398 0.195839 -0.521071 -0.398044 -0.062500 1 0 0 0 0 0 4 102367
-0.002196 0.000521 0.120398 0.195849 -0.521062 -0.398057 -0.062500 1 0 0 0 0 0 4 103367
-0.002196 0.000521 0.120398 0.195841 -0.521069 -0.398045 -0.062500 1 0 0 0 0 0 4 104377
-0.002196 0.000521 0.120398 0.195840 -0.521070 -0.398044 -0.062500 1 0 0 0 0 0 4 105366
-0.002196 0.000521 0.120398 0.195832 -0.521079 -0.398050 -0.062500 1 0 0 0 0 0 4 106367
-0.002196 0.000521 0.120398 0.195851 -0.521074 -0.398051 -0.062500 1 0 0 0 0 0 4 107376
-0.002196 0.000521 0.120398 0.195838 -0.521059 -0.398051 -0.062500 1 0 0 0 0 0 4 108376
-0.002196 0.000521 0.120398 0.195840 -0.521069 -0.398045 -0.062500 1 0 0 0 0 0 4 109368
-0.002196 0.000521 0.120398 0.195840 -0.521070 -0.398044 -0.062500 1 0 0 0 0 0 4 110370
-0.002196 0.000521 0.120398 0.195844 -0.521082 -0.398057 -0.062500 1 0 0 0 0 0 4 111348
-0.002196 0.000521 0.120398 0.195841 -0.521072 -0.398045 -0.062500 1 0 0 0 0 0 4 112408
-0.002196 0.000521 0.120398 0.195837 -0.521059 -0.398051 -0.062500 1 0 0 0 0 0 4 113426
-0.002196 0.000521 0.120398 0.195840 -0.521069 -0.398044 -0.062500 1 0 0 0 0 0 4 114434
-0.002196 0.000521 0.120398 0.195840 -0.521070 -0.398044 -0.062500 1 0 0 0 0 0 4 115404
-0.002196 0.000521 0.120398 0.195844 -0.521082 -0.398057 -0.062500 1 0 0 0 0 0 4 116421
-0.002196 0.000521 0.120398 0.195841 -0.521072 -0.398045 -0.062500 1 0 0 0 0 0 4 117402
-0.002196 0.000521 0.120398 0.195837 -0.521059 -0.398051 -0.062500 1 0 0 0 0 0 4 118424
-0.002196 0.000521 0.120398 0.195840 -0.521069 -0.398044 -0.062500 1 0 0 0 0 0 4 119428
-0.002196 0.000521 0.120398 0.195852 -0.521073 -0.398050 -0.062500 1 0 0 0 0 0 4 120462
-0.002196 0.000521 0.120398 0.195833 -0.521079 -0.398051 -0.062500 1 0 0 0 0 0 4 121431
-0.002196 0.000521 0.120398 0.195839 -0.521071 -0.398044 -0.062500 1 0 0 0 0 0 4 122435
-0.002196 0.000521 0.120398 0.195837 -0.521059 -0.398050 -0.062500 1 0 0 0 0 0 4 123426
-0.002196 0.000521 0.120398 0.195852 -0.521072 -0.398051 -0.062500 1 0 0 0 0 0 4 124472
-0.002196 0.000521 0.120398 0.195842 -0.521070 -0.398044 -0.062500 1 0 0 0 0 0 4 125422
-0.002196 0.000521 0.120398 0.195832 -0.521079 -0.398050 -0.062500 1 0 0 0 0 0 4 126402
-0.002196 0.000521 0.120398 0.195839 -0.521071 -0.398044 -0.062500 1 0 0 0 0 0 4 127400
-0.002196 0.000521 0.120398 0.195849 -0.521062 -0.398057 -0.062500 1 0 0 0 0 0 4 128416
-0.002196 0.000521 0.120398 0.195841 -0.521069 -0.398045 -0.062500 1 0 0 0 0 0 4 129398
-0.002196 0.000521 0.120398 0.195841 -0.521070 -0.398044 -0.062500 1 0 0 0 0 0 4 130427
-0.002196 0.000521 0.120398 0.195832 -0.521079 -0.398050 -0.062500 1 0 0 0 0 0 4 131398
-0.002196 0.000521 0.120398 0.195848 -0.521062 -0.398058 -0.062500 1 0 0 0 0 0 4 132437
-0.002196 0.000521 0.120398 0.195841 -0.521069 -0.398045 -0.062500 1 0 0 0 0 0 4 133422
-0.002196 0.000521 0.120398 0.195840 -0.521070 -0.398044 -0.062500 1 0 0 0 0 0 4 134431
-0.002196 0.000521 0.120398 0.195832 -0.521079 -0.398050 -0.062500 1 0 0 0 0 0 4 135424
-0.002196 0.000521 0.120398 0.195851 -0.521074 -0.398051 -0.062500 1 0 0 0 0 0 4 136467
-0.002196 0.000521 0.120398 0.195838 -0.521059 -0.398051 -0.062500 1 0 0 0 0 0 4 137421
-0.002196 0.000521 0.120398 0.195840 -0.521069 -0.398045 -0.062500 1 0 0 0 0 0 4 138407
-0.002196 0.000521 0.120398 0.195840 -0.521070 -0.398044 -0.062500 1 0 0 0 0 0 4 139421
-0.002196 0.000521 0.120398 0.195844 -0.521082 -0.398057 -0.062500 1 0 0 0 0 0 4 140439
-0.002196 0.000521 0.120398 0.195841 -0.521072 -0.398045 -0.062500 1 0 0 0 0 0 4 141421
-0.002196 0.000521 0.120398 0.195837 -0.521059 -0.398051 -0.062500 1 0 0 0 0 0 4 142405
-0.002196 0.000521 0.120398 0.195840 -0.521069 -0.398044 -0.062500 1 0 0 0 0 0 4 143433
-0.002196 0.000521 0.120398 0.195840 -0.521070 -0.398044 -0.062500 1 0 0 0 0 0 4 144442
-0.002196 0.000521 0.120398 0.195844 -0.521082 -0.398057 -0.062500 1 0 0 0 0 0 4 145420
-0.002196 0.000521 0.120398 0.195841 -0.521072 -0.398045 -0.062500 1 0 0 0 0 0 4 146351
-0.002196 0.000521 0.120398 0.195837 -0.521059 -0.398051 -0.062500 1 0 0 0 0 0 4 147424
-0.002196 0.000521 0.120398 0.195840 -0.521069 -0.398044 -0.062500 1 0 0 0 0 0 4 148550
-0.002196 0.000521 0.120398 0.195852 -0.521073 -0.398050 -0.062500 1 0 0 0 0 0 4 149349
-0.002196 0.000521 0.120398 0.195833 -0.521079 -0.398051 -0.062500 1 0 0 0 0 0 4 150338
-0.002196 0.000521 0.120398 0.195839 -0.521071 -0.398044 -0.062500 1 0 0 0 0 0 4 151340
-0.002196 0.000521 0.120398 0.195836 -0.521059 -0.398050 -0.062500 1 0 0 0 0 0 4 152348
-0.002196 0.000521 0.120398 0.195852 -0.521072 -0.398051 -0.062500 1 0 0 0 0 0 4 153339
-0.002196 0.000521 0.120398 0.195842 -0.521070 -0.398044 -0.062500 1 0 0 0 0 0 4 154348
-0.002196 0.000521 0.120398 0.195832 -0.521079 -0.398050 -0.062500 1 0 0 0 0 0 4 155339
-0.002196 0.000521 0.120398 0.195839 -0.521071 -0.398044 -0.062500 1 0 0 0 0 0 4 156347
-0.002196 0.000521 0.120398 0.195849 -0.521062 -0.398057 -0.062500 1 0 0 0 0 0 4 157338
-0.002196 0.000521 0.120398 0.195841 -0.521069 -0.398045 -0.062500 1 0 0 0 0 0 4 158347
-0.002196 0.000521 0.120398 0.195840 -0.521070 -0.398044 -0.062500 1 0 0 0 0 0 4 159339
-0.002196 0.000521 0.120398 0.195832 -0.521079 -0.398050 -0.062500 1 0 0 0 0 0 4 160348
-0.002196 0.000521 0.120398 0.195851 -0.521074 -0.398051 -0.062500 1 0 0 0 0 0 4 161339
-0.002196 0.000521 0.120398 0.195838 -0.521059 -0.398051 -0.062500 1 0 0 0 0 0 4 162349
-0.002196 0.000521 0.120398 0.195840 -0.521069 -0.398045 -0.062500 1 0 0 0 0 0 4 163348
-0.002196 0.000521 0.120398 0.195840 -0.521070 -0.398044 -0.062500 1 0 0 0 0 0 4 164386
-0.002196 0.000521 0.120398 0.195844 -0.521082 -0.398057 -0.062500 1 0 0 0 0 0 4 165345
-0.002196 0.000521 0.120398 0.195841 -0.521072 -0.398045 -0.062500 1 0 0 0 0 0 4 166356
-0.002196 0.000521 0.120398 0.195837 -0.521059 -0.398051 -0.062500 1 0 0 0 0 0 4 167330
-0.002196 0.000521 0.120398 0.195840 -0.521069 -0.398044 -0.062500 1 0 0 0 0 0 4 168348
-0.002196 0.000521 0.120398 0.195844 -0.521082 -0.398057 -0.062500 1 0 0 0 0 0 4 169354
-0.002196 0.000521 0.120398 0.195841 -0.521072 -0.398045 -0.062500 1 0 0 0 0 0 4 170359
-0.002196 0.000521 0.120398 0.195840 -0.521071 -0.398044 -0.062500 1 0 0 0 0 0 4 171354
-0.002196 0.000521 0.120398 0.195837 -0.521059 -0.398050 -0.062500 1 0 0 0 0 0 4 172356
-0.002196 0.000521 0.120398 0.195840 -0.521069 -0.398044 -0.062500 1 0 0 0 0 0 4 173368
-0.002196 0.000521 0.120398 0.195844 -0.521082 -0.398057 -0.062500 1 0 0 0 0 0 4 174346
-0.002196 0.000521 0.120398 0.195841 -0.521072 -0.398045 -0.062500 1 0 0 0 0 0 4 175364
-0.002196 0.000521 0.120398 0.195837 -0.521059 -0.398051 -0.062500 1 0 0 0 0 0 4 176386
-0.002196 0.000521 0.120398 0.195839 -0.521069 -0.398044 -0.062500 1 0 0 0 0 0 4 177367
-0.002196 0.000521 0.120398 0.195852 -0.521073 -0.398050 -0.062500 1 0 0 0 0 0 4 178370
-0.002196 0.000521 0.120398 0.195833 -0.521079 -0.398051 -0.062500 1 0 0 0 0 0 4 179349
-0.002196 0.000521 0.120398 0.195839 -0.521071 -0.398044 -0.062500 1 0 0 0 0 0 4 180375
-0.002196 0.000521 0.120398 0.195836 -0.521059 -0.398051 -0.062500 1 0 0 0 0 0 4 181367
-0.002196 0.000521 0.120398 0.195852 -0.521072 -0.398051 -0.062500 1 0 0 0 0 0 4 182365
-0.002196 0.000521 0.120398 0.195842 -0.521070 -0.398044 -0.062500 1 0 0 0 0 0 4 183365
-0.002196 0.000521 0.120398 0.195832 -0.521079 -0.398051 -0.062500 1 0 0 0 0 0 4 184346
-0.002196 0.000521 0.120398 0.195839 -0.521071 -0.398044 -0.062500 1 0 0 0 0 0 4 185438
-0.002196 0.000521 0.120398 0.195849 -0.521062 -0.398057 -0.062500 1 0 0 0 0 0 4 186426
-0.002196 0.000521 0.120398 0.195841 -0.521069 -0.398045 -0.062500 1 0 0 0 0 0 4 187401
-0.002196 0.000521 0.120398 0.195840 -0.521070 -0.398044 -0.062500 1 0 0 0 0 0 4 188416
-0.002196 0.000521 0.120398 0.195832 -0.521079 -0.398050 -0.062500 1 0 0 0 0 0 4 189399
-0.002196 0.000521 0.120398 0.195851 -0.521074 -0.398051 -0.062500 1 0 0 0 0 0 4 190398
-0.002196 0.000521 0.120398 0.195838 -0.521059 -0.398051 -0.062500 1 0 0 0 0 0 4 191437
-0.002196 0.000521 0.120398 0.195840 -0.521069 -0.398045 -0.062500 1 0 0 0 0 0 4 192439
-0.002196 0.000521 0.120398 0.195840 -0.521070 -0.398044 -0.062500 1 0 0 0 0 0 4 193398
-0.002196 0.000521 0.120398 0.195844 -0.521082 -0.398057 -0.062500 1 0 0 0 0 0 4 194427
-0.002196 0.000521 0.120398 0.195841 -0.521072 -0.398045 -0.062500 1 0 0 0 0 0 4 195400
-0.002196 0.000521 0.120398 0.195837 -0.521059 -0.398051 -0.062500 1 0 0 0 0 0 4 196433
-0.002196 0.000521 0.120398 0.195840 -0.521069 -0.398044 -0.062500 1 0 0 0 0 0 4 197424
-0.002196 0.000521 0.120398 0.195852 -0.521073 -0.398050 -0.062500 1 0 0 0 0 0 4 198399
-0.002196 0.000521 0.120398 0.195834 -0.521079 -0.398051 -0.062500 1 0 0 0 0 0 4 199397
-0.002196 0.000521 0.120398 0.195840 -0.521071 -0.398044 -0.062500 1 0 0 0 0 0 4 200416
-0.002196 0.000521 0.120398 0.195837 -0.521059 -0.398051 -0.062500 1 0 0 0 0 0 4 201419
-0.002196 0.000521 0.120398 0.195840 -0.521069 -0.398044 -0.062500 1 0 0 0 0 0 4 202397
-0.002196 0.000521 0.120398 0.195852 -0.521073 -0.398050 -0.062500 1 0 0 0 0 0 4 203397
-0.002196 0.000521 0.120398 0.195833 -0.521079 -0.398051 -0.062500 1 0 0 0 0 0 4 204455
-0.002196 0.000521 0.120398 0.195839 -0.521071 -0.398044 -0.062500 1 0 0 0 0 0 4 205437
-0.002196 0.000521 0.120398 0.195836 -0.521059 -0.398050 -0.062500 1 0 0 0 0 0 4 206429
-0.002196 0.000521 0.120398 0.195852 -0.521072 -0.398051 -0.062500 1 0 0 0 0 0 4 207426
-0.002196 0.000521 0.120398 0.195842 -0.521070 -0.398044 -0.062500 1 0 0 0 0 0 4 208468
-0.002196 0.000521 0.120398 0.195832 -0.521079 -0.398050 -0.062500 1 0 0 0 0 0 4 209421
-0.002196 0.000521 0.120398 0.195839 -0.521071 -0.398044 -0.062500 1 0 0 0 0 0 4 210398
-0.002196 0.000521 0.120398 0.195849 -0.521062 -0.398057 -0.062500 1 0 0 0 0 0 4 211399
-0.002196 0.000521 0.120398 0.195841 -0.521069 -0.398045 -0.062500 1 0 0 0 0 0 4 212418
-0.002196 0.000521 0.120398 0.195840 -0.521070 -0.398044 -0.062500 1 0 0 0 0 0 4 213421
-0.002196 0.000521 0.120398 0.195832 -0.521079 -0.398050 -0.062500 1 0 0 0 0 0 4 214398
-0.002196 0.000521 0.120398 0.195848 -0.521062 -0.398058 -0.062500 1 0 0 0 0 0 4 215397
-0.002196 0.000521 0.120398 0.195841 -0.521069 -0.398045 -0.062500 1 0 0 0 0 0 4 216414
-0.002196 0.000521 0.120398 0.195840 -0.521070 -0.398044 -0.062500 1 0 0 0 0 0 4 217395
-0.002196 0.000521 0.120398 0.195832 -0.521079 -0.398050 -0.062500 1 0 0 0 0 0 4 218420
-0.002196 0.000521 0.120398 0.195851 -0.521074 -0.398051 -0.062500 1 0 0 0 0 0 4 219428
-0.002196 0.000521 0.120398 0.195842 -0.521071 -0.398044 -0.062500 1 0 0 0 0 0 4 220465
-0.002196 0.000521 0.120398 0.195837 -0.521059 -0.398050 -0.062500 1 0 0 0 0 0 4 221421
-0.002196 0.000521 0.120398 0.195840 -0.521069 -0.398044 -0.062500 1 0 0 0 0 0 4 222404
-0.002196 0.000521 0.120398 0.195844 -0.521082 -0.398057 -0.062500 1 0 0 0 0 0 4 223419
-0.002196 0.000521 0.120398 0.195841 -0.521072 -0.398045 -0.062500 1 0 0 0 0 0 4 224443
-0.002196 0.000521 0.120398 0.195837 -0.521059 -0.398051 -0.062500 1 0 0 0 0 0 4 225418
-0.002196 0.000521 0.120398 0.195840 -0.521069 -0.398044 -0.062500 1 0 0 0 0 0 4 226402
-0.002196 0.000521 0.120398 0.195852 -0.521073 -0.398050 -0.062500 1 0 0 0 0 0 4 227417
-0.002196 0.000521 0.120398 0.195834 -0.521079 -0.398051 -0.062500 1 0 0 0 0 0 4 228437
-0.002196 0.000521 0.120398 0.195839 -0.521071 -0.398045 -0.062500 1 0 0 0 0 0 4 229419
-0.002196 0.000521 0.120398 0.195837 -0.521059 -0.398051 -0.062500 1 0 0 0 0 0 4 230402
-0.002196 0.000521 0.120398 0.195839 -0.521069 -0.398044 -0.062500 1 0 0 0 0 0 4 231431
-0.002196 0.000521 0.120398 0.195852 -0.521073 -0.398050 -0.062500 1 0 0 0 0 0 4 232455
-0.002196 0.000521 0.120398 0.195833 -0.521079 -0.398051 -0.062500 1 0 0 0 0 0 4 233342
-0.002196 0.000521 0.120398 0.195839 -0.521071 -0.398044 -0.062500 1 0 0 0 0 0 4 234346
-0.002196 0.000521 0.120398 0.195836 -0.521059 -0.398050 -0.062500 1 0 0 0 0 0 4 235346
-0.002196 0.000521 0.120398 0.195852 -0.521072 -0.398051 -0.062500 1 0 0 0 0 0 4 236336
-0.002196 0.000521 0.120398 0.195842 -0.521070 -0.398044 -0.062500 1 0 0 0 0 0 4 237344
-0.002196 0.000521 0.120398 0.195832 -0.521079 -0.398050 -0.062500 1 0 0 0 0 0 4 238335
-0.002196 0.000521 0.120398 0.195839 -0.521071 -0.398044 -0.062500 1 0 0 0 0 0 4 239344
-0.002196 0.000521 0.120398 0.195849 -0.521062 -0.398057 -0.062500 1 0 0 0 0 0 4 240335
-0.002196 0.000521 0.120398 0.195841 -0.521069 -0.398045 -0.062500 1 0 0 0 0 0 4 241347
-0.002196 0.000521 0.120398 0.195840 -0.521070 -0.398044 -0.062500 1 0 0 0 0 0 4 242336
-0.002196 0.000521 0.120398 0.195832 -0.521079 -0.398050 -0.062500 1 0 0 0 0 0 4 243344
-0.002196 0.000521 0.120398 0.195851 -0.521074 -0.398051 -0.062500 1 0 0 0 0 0 4 244336
-0.002196 0.000521 0.120398 0.195838 -0.521059 -0.398051 -0.062500 1 0 0 0 0 0 4 245343
-0.002196 0.000521 0.120398 0.195840 -0.521069 -0.398045 -0.062500 1 0 0 0 0 0 4 246353
-0.002196 0.000521 0.120398 0.195840 -0.521070 -0.398044 -0.062500 1 0 0 0 0 0 4 247352
-0.002196 0.000521 0.120398 0.195844 -0.521082 -0.398057 -0.062500 1 0 0 0 0 0 4 248342
-0.002196 0.000521 0.120398 0.195841 -0.521072 -0.398045 -0.062500 1 0 0 0 0 0 4 249337
-0.002196 0.000521 0.120398 0.195837 -0.521059 -0.398051 -0.062500 1 0 0 0 0 0 4 250351
-0.002196 0.000521 0.120398 0.195840 -0.521069 -0.398044 -0.062500 1 0 0 0 0 0 4 251348
-0.002196 0.000521 0.120398 0.195852 -0.521073 -0.398050 -0.062500 1 0 0 0 0 0 4 252337
-0.002196 0.000521 0.120398 0.195834 -0.521079 -0.398051 -0.062500 1 0 0 0 0 0 4 253358
-0.002196 0.000521 0.120398 0.195840 -0.521071 -0.398044 -0.062500 1 0 0 0 0 0 4 254353
-0.002196 0.000521 0.120398 0.195837 -0.521059 -0.398050 -0.062500 1 0 0 0 0 0 4 255353
-0.002196 0.000521 0.120398 0.195852 -0.521072 -0.398051 -0.062500 1 0 0 0 0 0 4 256378
-0.002196 0.000521 0.120398 0.195842 -0.521070 -0.398044 -0.062500 1 0 0 0 0 0 4 257352
-0.002196 0.000521 0.120398 0.195832 -0.521079 -0.398050 -0.062500 1 0 0 0 0 0 4 258353
-0.002196 0.000521 0.120398 0.195836 -0.521060 -0.398051 -0.062500 1 0 0 0 0 0 4 259347
-0.002196 0.000521 0.120398 0.195839 -0.521069 -0.398044 -0.062500 1 0 0 0 0 0 4 260353
-0.002196 0.000521 0.120398 0.195852 -0.521073 -0.398050 -0.062500 1 0 0 0 0 0 4 261354
-0.002196 0.000521 0.120398 0.195833 -0.521079 -0.398051 -0.062500 1 0 0 0 0 0 4 262353
-0.002196 0.000521 0.120398 0.195839 -0.521071 -0.398044 -0.062500 1 0 0 0 0 0 4 263326
-0.002196 0.000521 0.120398 0.195836 -0.521059 -0.398051 -0.062500 1 0 0 0 0 0 4 264352
-0.002196 0.000521 0.120398 0.195852 -0.521071 -0.398051 -0.062500 1 0 0 0 0 0 4 265351
-0.002196 0.000521 0.120398 0.195842 -0.521070 -0.398044 -0.062500 1 0 0 0 0 0 4 266352
-0.002196 0.000521 0.120398 0.195832 -0.521079 -0.398051 -0.062500 1 0 0 0 0 0 4 267351
-0.002196 0.000521 0.120398 0.195839 -0.521071 -0.398044 -0.062500 1 0 0 0 0 0 4 268355
-0.002196 0.000521 0.120398 0.195849 -0.521062 -0.398057 -0.062500 1 0 0 0 0 0 4 269350
-0.002196 0.000521 0.120398 0.195841 -0.521069 -0.398045 -0.062500 1 0 0 0 0 0 4 270350
-0.002196 0.000521 0.120398 0.195840 -0.521070 -0.398044 -0.062500 1 0 0 0 0 0 4 271323
-0.002196 0.000521 0.120398 0.195832 -0.521079 -0.398050 -0.062500 1 0 0 0 0 0 4 272352
-0.002196 0.000521 0.120398 0.195851 -0.521074 -0.398051 -0.062500 1 0 0 0 0 0 4 273351
-0.002196 0.000521 0.120398 0.195838 -0.521059 -0.398051 -0.062500 1 0 0 0 0 0 4 274350
-0.002196 0.000521 0.120398 0.195840 -0.521069 -0.398045 -0.062500 1 0 0 0 0 0 4 275350
-0.002196 0.000521 0.120398 0.195840 -0.521070 -0.398044 -0.062500 1 0 0 0 0 0 4 276350
-0.002196 0.000521 0.120398 0.195844 -0.521082 -0.398057 -0.062500 1 0 0 0 0 0 4 277353
-0.002196 0.000521 0.120398 0.195841 -0.521072 -0.398045 -0.062500 1 0 0 0 0 0 4 278351
-0.002196 0.000521 0.120398 0.195837 -0.521059 -0.398051 -0.062500 1 0 0 0 0 0 4 279351
-0.002196 0.000521 0.120398 0.195840 -0.521069 -0.398044 -0.062500 1 0 0 0 0 0 4 280353
-0.002196 0.000521 0.120398 0.195852 -0.521073 -0.398050 -0.062500 1 0 0 0 0 0 4 281352
-0.002196 0.000521 0.120398 0.195834 -0.521079 -0.398051 -0.062500 1 0 0 0 0 0 4 282351
-0.002196 0.000521 0.120398 0.195839 -0.521071 -0.398044 -0.062500 1 0 0 0 0 0 4 283351
-0.002196 0.000521 0.120398 0.195837 -0.521059 -0.398051 -0.062500 1 0 0 0 0 0 4 284351
-0.002196 0.000521 0.120398 0.195852 -0.521072 -0.398051 -0.062500 1 0 0 0 0 0 4 285349
-0.002196 0.000521 0.120398 0.195842 -0.521070 -0.398044 -0.062500 1 0 0 0 0 0 4 286350
-0.002196 0.000521 0.120398 0.195832 -0.521079 -0.398051 -0.062500 1 0 0 0 0 0 4 287338
-0.002196 0.000521 0.120398 0.195839 -0.521071 -0.398044 -0.062500 1 0 0 0 0 0 4 288347
-0.002196 0.000521 0.120398 0.195849 -0.521062 -0.398057 -0.062500 1 0 0 0 0 0 4 289419
-0.002196 0.000521 0.120398 0.195841 -0.521069 -0.398045 -0.062500 1 0 0 0 0 0 4 290433
-0.002196 0.000521 0.120398 0.195841 -0.521070 -0.398044 -0.062500 1 0 0 0 0 0 4 291395
-0.002196 0.000521 0.120398 0.195832 -0.521079 -0.398050 -0.062500 1 0 0 0 0 0 4 292433
-0.002196 0.000521 0.120398 0.195839 -0.521071 -0.398044 -0.062500 1 0 0 0 0 0 4 293432
-0.002196 0.000521 0.120398 0.195849 -0.521062 -0.398057 -0.062500 1 0 0 0 0 0 4 294396
-0.002196 0.000521 0.120398 0.195841 -0.521069 -0.398045 -0.062500 1 0 0 0 0 0 4 295395
-0.002196 0.000521 0.120398 0.195840 -0.521070 -0.398044 -0.062500 1 0 0 0 0 0 4 296412
-0.002196 0.000521 0.120398 0.195844 -0.521082 -0.398057 -0.062500 1 0 0 0 0 0 4 297395
-0.002196 0.000521 0.120398 0.195841 -0.521072 -0.398045 -0.062500 1 0 0 0 0 0 4 298395
-0.002196 0.000521 0.120398 0.195837 -0.521059 -0.398051 -0.062500 1 0 0 0 0 0 4 299388
-0.002196 0.000521 0.120398 0.195840 -0.521069 -0.398044 -0.062500 1 0 0 0 0 0 4 300457
-0.002196 0.000521 0.120398 0.195832 -0.521079 -0.398050 -0.062500 1 0 0 0 0 0 4 301436
-0.002196 0.000521 0.120398 0.195851 -0.521074 -0.398051 -0.062500 1 0 0 0 0 0 4 302418
-0.002196 0.000521 0.120398 0.195841 -0.521071 -0.398044 -0.062500 1 0 0 0 0 0 4 303430
-0.002196 0.000521 0.120398 0.195837 -0.521059 -0.398050 -0.062500 1 0 0 0 0 0 4 304454
-0.002196 0.000521 0.120398 0.195840 -0.521069 -0.398044 -0.062500 1 0 0 0 0 0 4 305401
-0.002196 0.000521 0.120398 0.195844 -0.521082 -0.398057 -0.062500 1 0 0 0 0 0 4 306418
-0.002196 0.000521 0.120398 0.195841 -0.521072 -0.398045 -0.062500 1 0 0 0 0 0 4 307402
-0.002196 0.000521 0.120398 0.195837 -0.521059 -0.398051 -0.062500 1 0 0 0 0 0 4 308433
-0.002196 0.000521 0.120398 0.195840 -0.521069 -0.398044 -0.062500 1 0 0 0 0 0 4 309401
-0.002196 0.000521 0.120398 0.195852 -0.521073 -0.398050 -0.062500 1 0 0 0 0 0 4 310416
-0.002196 0.000521 0.120398 0.195833 -0.521079 -0.398051 -0.062500 1 0 0 0 0 0 4 311400
-0.002196 0.000521 0.120398 0.195839 -0.521071 -0.398045 -0.062500 1 0 0 0 0 0 4 312435
-0.002196 0.000521 0.120398 0.195837 -0.521059 -0.398051 -0.062500 1 0 0 0 0 0 4 313401
-0.002196 0.000521 0.120398 0.195852 -0.521072 -0.398051 -0.062500 1 0 0 0 0 0 4 314399
-0.002196 0.000521 0.120398 0.195842 -0.521070 -0.398044 -0.062500 1 0 0 0 0 0 4 315398
-0.002196 0.000521 0.120398 0.195832 -0.521079 -0.398051 -0.062500 1 0 0 0 0 0 4 316450
-0.002196 0.000521 0.120398 0.195839 -0.521071 -0.398044 -0.062500 1 0 0 0 0 0 4 317342
-0.002196 0.000521 0.120398 0.195849 -0.521062 -0.398057 -0.062500 1 0 0 0 0 0 4 318344
-0.002196 0.000521 0.120398 0.195841 -0.521069 -0.398045 -0.062500 1 0 0 0 0 0 4 319342
-0.002196 0.000521 0.120398 0.195841 -0.521070 -0.398044 -0.062500 1 0 0 0 0 0 4 320345
-0.002196 0.000521 0.120398 0.195832 -0.521079 -0.398050 -0.062500 1 0 0 0 0 0 4 321333
-0.002196 0.000521 0.120398 0.195839 -0.521071 -0.398044 -0.062500 1 0 0 0 0 0 4 322342
-0.002196 0.000521 0.120398 0.195849 -0.521062 -0.398057 -0.062500 1 0 0 0 0 0 4 323333
-0.002196 0.000521 0.120398 0.195841 -0.521069 -0.398045 -0.062500 1 0 0 0 0 0 4 324343
-0.002196 0.000521 0.120398 0.195840 -0.521070 -0.398044 -0.062500 1 0 0 0 0 0 4 325333
-0.002196 0.000521 0.120398 0.195844 -0.521082 -0.398057 -0.062500 1 0 0 0 0 0 4 326342
-0.002196 0.000521 0.120398 0.195841 -0.521072 -0.398045 -0.062500 1 0 0 0 0 0 4 327333
-0.002196 0.000521 0.120398 0.195837 -0.521059 -0.398051 -0.062500 1 0 0 0 0 0 4 328341
-0.002196 0.000521 0.120398 0.195840 -0.521069 -0.398044 -0.062500 1 0 0 0 0 0 4 329333
-0.002196 0.000521 0.120398 0.195840 -0.521070 -0.398044 -0.062500 1 0 0 0 0 0 4 330355
-0.002196 0.000521 0.120398 0.195844 -0.521082 -0.398057 -0.062500 1 0 0 0 0 0 4 331346
-0.002196 0.000521 0.120398 0.195841 -0.521072 -0.398045 -0.062500 1 0 0 0 0 0 4 332348
-0.002196 0.000521 0.120398 0.195837 -0.521059 -0.398051 -0.062500 1 0 0 0 0 0 4 333327
-0.002196 0.000521 0.120398 0.195840 -0.521069 -0.398044 -0.062500 1 0 0 0 0 0 4 334348
-0.002196 0.000521 0.120398 0.195852 -0.521073 -0.398050 -0.062500 1 0 0 0 0 0 4 335612
-0.002196 0.000521 0.120398 0.195834 -0.521079 -0.398051 -0.062500 1 0 0 0 0 0 4 336349
-0.002196 0.000521 0.120398 0.195839 -0.521071 -0.398044 -0.062500 1 0 0 0 0 0 4 337351
-0.002196 0.000521 0.120398 0.195837 -0.521059 -0.398050 -0.062500 1 0 0 0 0 0 4 338342
-0.002196 0.000521 0.120398 0.195852 -0.521072 -0.398051 -0.062500 1 0 0 0 0 0 4 339337
-0.002196 0.000521 0.120398 0.195842 -0.521070 -0.398044 -0.062500 1 0 0 0 0 0 4 340350
-0.002196 0.000521 0.120398 0.195832 -0.521079 -0.398050 -0.062500 1 0 0 0 0 0 4 341353
-0.002196 0.000521 0.120398 0.195836 -0.521059 -0.398051 -0.062500 1 0 0 0 0 0 4 342352
-0.002196 0.000521 0.120398 0.195852 -0.521072 -0.398051 -0.062500 1 0 0 0 0 0 4 343323
-0.002196 0.000521 0.120398 0.195842 -0.521070 -0.398045 -0.062500 1 0 0 0 0 0 4 344351
-0.002196 0.000521 0.120398 0.195832 -0.521079 -0.398051 -0.062500 1 0 0 0 0 0 4 345350
-0.002196 0.000521 0.120398 0.195839 -0.521071 -0.398044 -0.062500 1 0 0 0 0 0 4 346349
-0.002196 0.000521 0.120398 0.195849 -0.521062 -0.398057 -0.062500 1 0 0 0 0 0 4 347320
-0.002196 0.000521 0.120398 0.195841 -0.521069 -0.398045 -0.062500 1 0 0 0 0 0 4 348320
-0.002196 0.000521 0.120398 0.195840 -0.521070 -0.398044 -0.062500 1 0 0 0 0 0 4 349348
-0.002196 0.000521 0.120398 0.195832 -0.521079 -0.398050 -0.062500 1 0 0 0 0 0 4 350346
-0.002196 0.000521 0.120398 0.195839 -0.521071 -0.398044 -0.062500 1 0 0 0 0 0 4 351350
-0.002196 0.000521 0.120398 0.195849 -0.521062 -0.398057 -0.062500 1 0 0 0 0 0 4 352350
-0.002196 0.000521 0.120398 0.195841 -0.521069 -0.398045 -0.062500 1 0 0 0 0 0 4 353347
-0.002196 0.000521 0.120398 0.195840 -0.521070 -0.398044 -0.062500 1 0 0 0 0 0 4 354347
-0.002196 0.000521 0.120398 0.195844 -0.521082 -0.398057 -0.062500 1 0 0 0 0 0 4 355321
-0.002196 0.000521 0.120398 0.195841 -0.521072 -0.398045 -0.062500 1 0 0 0 0 0 4 356350
-0.002196 0.000521 0.120398 0.195837 -0.521059 -0.398051 -0.062500 1 0 0 0 0 0 4 357416
-0.002196 0.000521 0.120398 0.195840 -0.521069 -0.398044 -0.062500 1 0 0 0 0 0 4 358422
-0.002196 0.000521 0.120398 0.195840 -0.521070 -0.398044 -0.062500 1 0 0 0 0 0 4 359417
-0.002196 0.000521 0.120398 0.195844 -0.521082 -0.398057 -0.062500 1 0 0 0 0 0 4 360438
-0.002196 0.000521 0.120398 0.195841 -0.521072 -0.398045 -0.062500 1 0 0 0 0 0 4 361421
-0.002196 0.000521 0.120398 0.195837 -0.521059 -0.398051 -0.062500 1 0 0 0 0 0 4 362393
-0.002196 0.000521 0.120398 0.195840 -0.521069 -0.398044 -0.062500 1 0 0 0 0 0 4 363393
-0.002196 0.000521 0.120398 0.195852 -0.521073 -0.398050 -0.062500 1 0 0 0 0 0 4 364428
-0.002196 0.000521 0.120398 0.195833 -0.521079 -0.398051 -0.062500 1 0 0 0 0 0 4 365419
-0.002196 0.000521 0.120398 0.195839 -0.521071 -0.398044 -0.062500 1 0 0 0 0 0 4 366417
-0.002196 0.000521 0.120398 0.195837 -0.521059 -0.398050 -0.062500 1 0 0 0 0 0 4 367418
-0.002196 0.000521 0.120398 0.195852 -0.521072 -0.398051 -0.062500 1 0 0 0 0 0 4 368438
-0.002196 0.000521 0.120398 0.195842 -0.521070 -0.398044 -0.062500 1 0 0 0 0 0 4 369422
-0.002196 0.000521 0.120398 0.195832 -0.521079 -0.398050 -0.062500 1 0 0 0 0 0 4 370422
-0.002196 0.000521 0.120398 0.195839 -0.521071 -0.398044 -0.062500 1 0 0 0 0 0 4 371435
-0.002196 0.000521 0.120398 0.195849 -0.521062 -0.398057 -0.062500 1 0 0 0 0 0 4 372445
-0.002196 0.000521 0.120398 0.195841 -0.521069 -0.398045 -0.062500 1 0 0 0 0 0 4 373424
-0.002196 0.000521 0.120398 0.195841 -0.521070 -0.398044 -0.062500 1 0 0 0 0 0 4 374428
-0.002196 0.000521 0.120398 0.195832 -0.521079 -0.398050 -0.062500 1 0 0 0 0 0 4 375395
-0.002196 0.000521 0.120398 0.195851 -0.521074 -0.398051 -0.062500 1 0 0 0 0 0 4 376430
-0.002196 0.000521 0.120398 0.195838 -0.521059 -0.398051 -0.062500 1 0 0 0 0 0 4 377419
-0.002196 0.000521 0.120398 0.195840 -0.521069 -0.398045 -0.062500 1 0 0 0 0 0 4 378394
-0.002196 0.000521 0.120398 0.195840 -0.521070 -0.398044 -0.062500 1 0 0 0 0 0 4 379392
-0.002196 0.000521 0.120398 0.195844 -0.521082 -0.398057 -0.062500 1 0 0 0 0 0 4 380408
-0.002196 0.000521 0.120398 0.195841 -0.521072 -0.398045 -0.062500 1 0 0 0 0 0 4 381418
-0.002196 0.000521 0.120398 0.195837 -0.521059 -0.398051 -0.062500 1 0 0 0 0 0 4 382392
-0.002196 0.000521 0.120398 0.195840 -0.521069 -0.398044 -0.062500 1 0 0 0 0 0 4 383392
-0.002196 0.000521 0.120398 0.195844 -0.521082 -0.398057 -0.062500 1 0 0 0 0 0 4 384457
-0.002196 0.000521 0.120398 0.195841 -0.521072 -0.398045 -0.062500 1 0 0 0 0 0 4 385549
-0.002196 0.000521 0.120398 0.195840 -0.521071 -0.398044 -0.062500 1 0 0 0 0 0 4 386398
-0.002196 0.000521 0.120398 0.195837 -0.521059 -0.398050 -0.062500 1 0 0 0 0 0 4 387435
-0.002196 0.000521 0.120398 0.195840 -0.521069 -0.398044 -0.062500 1 0 0 0 0 0 4 388460
-0.002196 0.000521 0.120398 0.195844 -0.521082 -0.398057 -0.062500 1 0 0 0 0 0 4 389414
-0.002196 0.000521 0.120398 0.195841 -0.521072 -0.398045 -0.062500 1 0 0 0 0 0 4 390415
-0.002196 0.000521 0.120398 0.195837 -0.521059 -0.398051 -0.062500 1 0 0 0 0 0 4 391413
-0.002196 0.000521 0.120398 0.195840 -0.521069 -0.398044 -0.062500 1 0 0 0 0 0 4 392439
-0.002196 0.000521 0.120398 0.195852 -0.521073 -0.398050 -0.062500 1 0 0 0 0 0 4 393401
-0.002196 0.000521 0.120398 0.195833 -0.521079 -0.398051 -0.062500 1 0 0 0 0 0 4 394414
-0.002196 0.000521 0.120398 0.195839 -0.521071 -0.398044 -0.062500 1 0 0 0 0 0 4 395397
-0.002196 0.000521 0.120398 0.195836 -0.521059 -0.398051 -0.062500 1 0 0 0 0 0 4 396428
-0.002196 0.000521 0.120398 0.195852 -0.521072 -0.398051 -0.062500 1 0 0 0 0 0 4 397398
-0.002196 0.000521 0.120398 0.195842 -0.521070 -0.398044 -0.062500 1 0 0 0 0 0 4 398412
-0.002196 0.000521 0.120398 0.195832 -0.521079 -0.398051 -0.062500 1 0 0 0 0 0 4 399398
-0.002196 0.000521 0.120398 0.195839 -0.521071 -0.398044 -0.062500 1 0 0 0 0 0 4 400444
-0.002196 0.000521 0.120398 0.195849 -0.521062 -0.398057 -0.062500 1 0 0 0 0 0 4 401331
-0.002196 0.000521 0.120398 0.195841 -0.521069 -0.398045 -0.062500 1 0 0 0 0 0 4 402332
-0.002196 0.000521 0.120398 0.195840 -0.521070 -0.398044 -0.062500 1 0 0 0 0 0 4 403340
-0.002196 0.000521 0.120398 0.195832 -0.521079 -0.398050 -0.062500 1 0 0 0 0 0 4 404331
-0.002196 0.000521 0.120398 0.195851 -0.521074 -0.398051 -0.062500 1 0 0 0 0 0 4 405340
-0.002196 0.000521 0.120398 0.195838 -0.521059 -0.398051 -0.062500 1 0 0 0 0 0 4 406337
-0.002196 0.000521 0.120398 0.195840 -0.521069 -0.398045 -0.062500 1 0 0 0 0 0 4 407331
-0.002196 0.000521 0.120398 0.195840 -0.521070 -0.398044 -0.062500 1 0 0 0 0 0 4 408339
-0.002196 0.000521 0.120398 0.195844 -0.521082 -0.398057 -0.062500 1 0 0 0 0 0 4 409330
-0.002196 0.000521 0.120398 0.195841 -0.521072 -0.398045 -0.062500 1 0 0 0 0 0 4 410340
-0.002196 0.000521 0.120398 0.195837 -0.521059 -0.398051 -0.062500 1 0 0 0 0 0 4 411330
-0.002196 0.000521 0.120398 0.195840 -0.521069 -0.398044 -0.062500 1 0 0 0 0 0 4 412339
-0.002196 0.000521 0.120398 0.195852 -0.521073 -0.398050 -0.062500 1 0 0 0 0 0 4 413331
-0.002196 0.000521 0.120398 0.195834 -0.521079 -0.398051 -0.062500 1 0 0 0 0 0 4 414345
-0.002196 0.000521 0.120398 0.195840 -0.521071 -0.398044 -0.062500 1 0 0 0 0 0 4 415334
-0.002196 0.000521 0.120398 0.195837 -0.521059 -0.398051 -0.062500 1 0 0 0 0 0 4 416344
-0.002196 0.000521 0.120398 0.195840 -0.521069 -0.398044 -0.062500 1 0 0 0 0 0 4 417335
-0.002196 0.000521 0.120398 0.195852 -0.521073 -0.398050 -0.062500 1 0 0 0 0 0 4 418346
-0.002196 0.000521 0.120398 0.195833 -0.521079 -0.398051 -0.062500 1 0 0 0 0 0 4 419337
-0.002196 0.000521 0.120398 0.195839 -0.521071 -0.398044 -0.062500 1 0 0 0 0 0 4 420351
-0.002196 0.000521 0.120398 0.195837 -0.521059 -0.398050 -0.062500 1 0 0 0 0 0 4 421346
-0.002196 0.000521 0.120398 0.195852 -0.521072 -0.398051 -0.062500 1 0 0 0 0 0 4 422346
-0.002196 0.000521 0.120398 0.195842 -0.521070 -0.398044 -0.062500 1 0 0 0 0 0 4 423346
-0.002196 0.000521 0.120398 0.195832 -0.521079 -0.398050 -0.062500 1 0 0 0 0 0 4 424346
-0.002196 0.000521 0.120398 0.195836 -0.521059 -0.398051 -0.062500 1 0 0 0 0 0 4 425357
-0.002196 0.000521 0.120398 0.195852 -0.521072 -0.398051 -0.062500 1 0 0 0 0 0 4 426357
-0.002196 0.000521 0.120398 0.195842 -0.521070 -0.398045 -0.062500 1 0 0 0 0 0 4 427353
-0.002196 0.000521 0.120398 0.195832 -0.521079 -0.398051 -0.062500 1 0 0 0 0 0 4 428346
-0.002196 0.000521 0.120398 0.195839 -0.521071 -0.398044 -0.062500 1 0 0 0 0 0 4 429358
-0.002196 0.000521 0.120398 0.195849 -0.521062 -0.398057 -0.062500 1 0 0 0 0 0 4 430359
-0.002196 0.000521 0.120398 0.195841 -0.521069 -0.398045 -0.062500 1 0 0 0 0 0 4 431351
-0.002196 0.000521 0.120398 0.195840 -0.521070 -0.398044 -0.062500 1 0 0 0 0 0 4 432356
-0.002196 0.000521 0.120398 0.195832 -0.521079 -0.398050 -0.062500 1 0 0 0 0 0 4 433364
-0.002196 0.000521 0.120398 0.195851 -0.521074 -0.398051 -0.062500 1 0 0 0 0 0 4 434357
-0.002196 0.000521 0.120398 0.195838 -0.521059 -0.398051 -0.062500 1 0 0 0 0 0 4 435354
-0.002196 0.000521 0.120398 0.195840 -0.521069 -0.398045 -0.062500 1 0 0 0 0 0 4 436387
-0.002196 0.000521 0.120398 0.195840 -0.521070 -0.398044 -0.062500 1 0 0 0 0 0 4 437359
-0.002196 0.000521 0.120398 0.195844 -0.521082 -0.398057 -0.062500 1 0 0 0 0 0 4 438358
-0.002196 0.000521 0.120398 0.195841 -0.521072 -0.398045 -0.062500 1 0 0 0 0 0 4 439357
-0.002196 0.000521 0.120398 0.195837 -0.521059 -0.398051 -0.062500 1 0 0 0 0 0 4 440357
-0.002196 0.000521 0.120398 0.195840 -0.521069 -0.398044 -0.062500 1 0 0 0 0 0 4 441416
-0.002196 0.000521 0.120398 0.195840 -0.521070 -0.398044 -0.062500 1 0 0 0 0 0 4 442392
-0.002196 0.000521 0.120398 0.195844 -0.521082 -0.398057 -0.062500 1 0 0 0 0 0 4 443389
-0.002196 0.000521 0.120398 0.195841 -0.521072 -0.398045 -0.062500 1 0 0 0 0 0 4 444444
-0.002196 0.000521 0.120398 0.195837 -0.521059 -0.398051 -0.062500 1 0 0 0 0 0 4 445435
-0.002196 0.000521 0.120398 0.195840 -0.521069 -0.398044 -0.062500 1 0 0 0 0 0 4 446396
-0.002196 0.000521 0.120398 0.195852 -0.521073 -0.398050 -0.062500 1 0 0 0 0 0 4 447397
-0.002196 0.000521 0.120398 0.195833 -0.521079 -0.398051 -0.062500 1 0 0 0 0 0 4 448462
-0.002196 0.000521 0.120398 0.195839 -0.521071 -0.398044 -0.062500 1 0 0 0 0 0 4 449435
-0.002196 0.000521 0.120398 0.195836 -0.521059 -0.398050 -0.062500 1 0 0 0 0 0 4 450413
-0.002196 0.000521 0.120398 0.195852 -0.521072 -0.398051 -0.062500 1 0 0 0 0 0 4 451432
-0.002196 0.000521 0.120398 0.195842 -0.521070 -0.398044 -0.062500 1 0 0 0 0 0 4 452444
-0.002196 0.000521 0.120398 0.195832 -0.521079 -0.398050 -0.062500 1 0 0 0 0 0 4 453412
-0.002196 0.000521 0.120398 0.195839 -0.521071 -0.398044 -0.062500 1 0 0 0 0 0 4 454552
-0.002196 0.000521 0.120398 0.195849 -0.521062 -0.398057 -0.062500 1 0 0 0 0 0 4 455422
-0.002196 0.000521 0.120398 0.195841 -0.521069 -0.398045 -0.062500 1 0 0 0 0 0 4 456442
-0.002196 0.000521 0.120398 0.195840 -0.521070 -0.398044 -0.062500 1 0 0 0 0 0 4 457421
-0.002196 0.000521 0.120398 0.195832 -0.521079 -0.398050 -0.062500 1 0 0 0 0 0 4 458415
-0.002196 0.000521 0.120398 0.195851 -0.521074 -0.398051 -0.062500 1 0 0 0 0 0 4 459425
-0.002196 0.000521 0.120398 0.195838 -0.521059 -0.398051 -0.062500 1 0 0 0 0 0 4 460462
-0.002196 0.000521 0.120398 0.195840 -0.521069 -0.398045 -0.062500 1 0 0 0 0 0 4 461418
-0.002196 0.000521 0.120398 0.195840 -0.521070 -0.398044 -0.062500 1 0 0 0 0 0 4 462391
-0.002196 0.000521 0.120398 0.195844 -0.521082 -0.398057 -0.062500 1 0 0 0 0 0 4 463388
-0.002196 0.000521 0.120398 0.195841 -0.521072 -0.398045 -0.062500 1 0 0 0 0 0 4 464431
-0.002196 0.000521 0.120398 0.195837 -0.521059 -0.398051 -0.062500 1 0 0 0 0 0 4 465416
-0.002196 0.000521 0.120398 0.195840 -0.521069 -0.398044 -0.062500 1 0 0 0 0 0 4 466390
-0.002183 0.000535 0.120409 0.016440 -0.713818 -0.547629 -0.062500 1 0 0 0 0 0 4 467389
-0.002177 0.000542 0.120412 0.075357 -0.648906 -0.474638 -0.062500 1 0 0 0 0 0 4 468423
-0.002173 0.000545 0.120414 0.120467 -0.600433 -0.436760 -0.062500 1 0 0 0 0 0 4 469427
-0.002172 0.000547 0.120414 0.144836 -0.574636 -0.422329 -0.062500 1 0 0 0 0 0 4 470396
-0.002171 0.000548 0.120414 0.157296 -0.561597 -0.417193 -0.062500 1 0 0 0 0 0 4 471396
-0.002170 0.000548 0.120414 0.163594 -0.555077 -0.415397 -0.062500 1 0 0 0 0 0 4 472449
-0.002170 0.000548 0.120414 0.166751 -0.551823 -0.414763 -0.062500 1 0 0 0 0 0 4 473432
-0.002170 0.000548 0.120414 0.168336 -0.550193 -0.414544 -0.062500 1 0 0 0 0 0 4 474415
-0.002170 0.000549 0.120414 0.169134 -0.549374 -0.414478 -0.062500 1 0 0 0 0 0 4 475413
-0.002170 0.000549 0.120414 0.169527 -0.548962 -0.414446 -0.062500 1 0 0 0 0 0 4 476440
-0.002170 0.000549 0.120414 0.169727 -0.548767 -0.414433 -0.062500 1 0 0 0 0 0 4 477414
-0.002170 0.000549 0.120414 0.169830 -0.548661 -0.414437 -0.062500 1 0 0 0 0 0 4 478395
-0.002170 0.000549 0.120414 0.169877 -0.548612 -0.414424 -0.062500 1 0 0 0 0 0 4 479409
-0.002170 0.000549 0.120414 0.169905 -0.548583 -0.414421 -0.062500 1 0 0 0 0 0 4 480427
-0.002170 0.000549 0.120414 0.169915 -0.548573 -0.414434 -0.062500 1 0 0 0 0 0 4 481409
-0.002170 0.000549 0.120414 0.169924 -0.548563 -0.414429 -0.062500 1 0 0 0 0 0 4 482394
-0.002170 0.000549 0.120414 0.169924 -0.548563 -0.414428 -0.062500 1 0 0 0 0 0 4 483409
-0.002170 0.000549 0.120414 0.169924 -0.548563 -0.414428 -0.062500 1 0 0 0 0 0 4 484450
-0.002170 0.000549 0.120414 0.169933 -0.548554 -0.414441 -0.062500 1 0 0 0 0 0 4 485324
-0.002170 0.000549 0.120414 0.169925 -0.548562 -0.414430 -0.062500 1 0 0 0 0 0 4 486337
-0.002170 0.000549 0.120414 0.169924 -0.548563 -0.414428 -0.062500 1 0 0 0 0 0 4 487328
-0.002170 0.000549 0.120414 0.169923 -0.548563 -0.414428 -0.062500 1 0 0 0 0 0 4 488335
-0.002170 0.000549 0.120414 0.169932 -0.548554 -0.414421 -0.062500 1 0 0 0 0 0 4 489329
-0.002170 0.000549 0.120414 0.169933 -0.548553 -0.414440 -0.062500 1 0 0 0 0 0 4 490331
-0.002170 0.000549 0.120414 0.169925 -0.548562 -0.414430 -0.062500 1 0 0 0 0 0 4 491336
-0.002170 0.000549 0.120414 0.169924 -0.548563 -0.414428 -0.062500 1 0 0 0 0 0 4 492328
-0.002170 0.000549 0.120414 0.169932 -0.548554 -0.414421 -0.062500 1 0 0 0 0 0 4 493341
-0.002170 0.000549 0.120414 0.169937 -0.548565 -0.414433 -0.062500 1 0 0 0 0 0 4 494328
-0.002170 0.000549 0.120414 0.169922 -0.548552 -0.414435 -0.062500 1 0 0 0 0 0 4 495336
-0.002170 0.000549 0.120414 0.169923 -0.548562 -0.414429 -0.062500 1 0 0 0 0 0 4 496328
-0.002170 0.000549 0.120414 0.169923 -0.548563 -0.414428 -0.062500 1 0 0 0 0 0 4 497337
-0.002170 0.000549 0.120414 0.169944 -0.548557 -0.414428 -0.062500 1 0 0 0 0 0 4 498334
-0.002170 0.000549 0.120414 0.169926 -0.548562 -0.414428 -0.062500 1 0 0 0 0 0 4 499336
-0.002170 0.000549 0.120414 0.169921 -0.548551 -0.414435 -0.062500 1 0 0 0 0 0 4 500339
-0.002170 0.000549 0.120414 0.169923 -0.548562 -0.414429 -0.062500 1 0 0 0 0 0 4 501329
-0.002170 0.000549 0.120414 0.169935 -0.548566 -0.414435 -0.062500 1 0 0 0 0 0 4 502343
-0.002170 0.000549 0.120414 0.169933 -0.548555 -0.414422 -0.062500 1 0 0 0 0 0 4 503327
-0.002170 0.000549 0.120414 0.169925 -0.548562 -0.414427 -0.062500 1 0 0 0 0 0 4 504346
-0.002170 0.000549 0.120414 0.169920 -0.548551 -0.414435 -0.062500 1 0 0 0 0 0 4 505347
-0.002170 0.000549 0.120414 0.169935 -0.548565 -0.414435 -0.062500 1 0 0 0 0 0 4 506344
-0.002170 0.000549 0.120414 0.169933 -0.548554 -0.414422 -0.062500 1 0 0 0 0 0 4 507346
-0.002170 0.000549 0.120414 0.169925 -0.548562 -0.414427 -0.062500 1 0 0 0 0 0 4 508346
-0.002170 0.000549 0.120414 0.169924 -0.548563 -0.414428 -0.062500 1 0 0 0 0 0 4 509314
-0.002170 0.000549 0.120414 0.169932 -0.548554 -0.414441 -0.062500 1 0 0 0 0 0 4 510344
-0.002170 0.000549 0.120414 0.169933 -0.548553 -0.414423 -0.062500 1 0 0 0 0 0 4 511342
-0.002170 0.000549 0.120414 0.169925 -0.548562 -0.414427 -0.062500 1 0 0 0 0 0 4 512346
-0.002170 0.000549 0.120414 0.169924 -0.548563 -0.414428 -0.062500 1 0 0 0 0 0 4 513363
-0.002170 0.000549 0.120414 0.169936 -0.548566 -0.414434 -0.062500 1 0 0 0 0 0 4 514355
-0.002170 0.000549 0.120414 0.169922 -0.548552 -0.414436 -0.062500 1 0 0 0 0 0 4 515355
-0.002170 0.000549 0.120414 0.169932 -0.548553 -0.414422 -0.062500 1 0 0 0 0 0 4 516354
-0.002170 0.000549 0.120414 0.169925 -0.548562 -0.414427 -0.062500 1 0 0 0 0 0 4 517353
-0.002170 0.000549 0.120414 0.169924 -0.548563 -0.414428 -0.062500 1 0 0 0 0 0 4 518353
-0.002170 0.000549 0.120414 0.169936 -0.548566 -0.414434 -0.062500 1 0 0 0 0 0 4 519356
-0.002170 0.000549 0.120414 0.169921 -0.548552 -0.414436 -0.062500 1 0 0 0 0 0 4 520354
-0.002170 0.000549 0.120414 0.169931 -0.548553 -0.414422 -0.062500 1 0 0 0 0 0 4 521352
-0.002170 0.000549 0.120414 0.169924 -0.548562 -0.414427 -0.062500 1 0 0 0 0 0 4 522352
-0.002170 0.000549 0.120414 0.169936 -0.548566 -0.414434 -0.062500 1 0 0 0 0 0 4 523336
-0.002170 0.000549 0.120414 0.169925 -0.548564 -0.414429 -0.062500 1 0 0 0 0 0 4 524351
-0.002170 0.000549 0.120414 0.169920 -0.548552 -0.414435 -0.062500 1 0 0 0 0 0 4 525354
-0.002170 0.000549 0.120414 0.169931 -0.548553 -0.414422 -0.062500 1 0 0 0 0 0 4 526353
-0.002170 0.000549 0.120414 0.169937 -0.548565 -0.414434 -0.062500 1 0 0 0 0 0 4 527354
-0.002175 0.000567 0.120404 0.243826 -0.801696 -0.264787 -0.062500 1 0 0 0 0 0 4 528354
-0.002178 0.000576 0.120400 0.220258 -0.716901 -0.337713 -0.062500 1 0 0 0 0 0 4 529355
-0.002179 0.000580 0.120399 0.201700 -0.653282 -0.375623 -0.062500 1 0 0 0 0 0 4 530352
-0.002180 0.000582 0.120398 0.191484 -0.619295 -0.390088 -0.062500 1 0 0 0 0 0 4 531353
-0.002180 0.000584 0.120398 0.186185 -0.602072 -0.395249 -0.062500 1 0 0 0 0 0 4 532351
-0.002181 0.000584 0.120398 0.183501 -0.593412 -0.397056 -0.062500 1 0 0 0 0 0 4 533352
-0.002181 0.000584 0.120398 0.182137 -0.589105 -0.397696 -0.062500 1 0 0 0 0 0 4 534352
-0.002181 0.000585 0.120398 0.181461 -0.586929 -0.397912 -0.062500 1 0 0 0 0 0 4 535353
-0.002181 0.000585 0.120398 0.181100 -0.585855 -0.397992 -0.062500 1 0 0 0 0 0 4 536350
-0.002181 0.000585 0.120398 0.180931 -0.585312 -0.398006 -0.062500 1 0 0 0 0 0 4 537352
-0.002181 0.000585 0.120398 0.180856 -0.585031 -0.398024 -0.062500 1 0 0 0 0 0 4 538356
-0.002181 0.000585 0.120398 0.180806 -0.584896 -0.398027 -0.062500 1 0 0 0 0 0 4 539352
-0.002181 0.000585 0.120398 0.180777 -0.584840 -0.398029 -0.062500 1 0 0 0 0 0 4 540343
-0.002181 0.000585 0.120398 0.180764 -0.584803 -0.398030 -0.062500 1 0 0 0 0 0 4 541423
-0.002181 0.000585 0.120398 0.180759 -0.584789 -0.398016 -0.062500 1 0 0 0 0 0 4 542411
-0.002181 0.000585 0.120398 0.180768 -0.584780 -0.398028 -0.062500 1 0 0 0 0 0 4 543423
-0.002181 0.000585 0.120398 0.180753 -0.584765 -0.398030 -0.062500 1 0 0 0 0 0 4 544455
-0.002181 0.000585 0.120398 0.180755 -0.584776 -0.398023 -0.062500 1 0 0 0 0 0 4 545417
-0.002181 0.000585 0.120398 0.180751 -0.584765 -0.398029 -0.062500 1 0 0 0 0 0 4 546386
-0.002181 0.000585 0.120398 0.180763 -0.584767 -0.398036 -0.062500 1 0 0 0 0 0 4 547389
-0.002181 0.000585 0.120398 0.180756 -0.584776 -0.398024 -0.062500 1 0 0 0 0 0 4 548428
-0.002181 0.000585 0.120398 0.180760 -0.584757 -0.398023 -0.062500 1 0 0 0 0 0 4 549412
-0.002181 0.000585 0.120398 0.180752 -0.584763 -0.398029 -0.062500 1 0 0 0 0 0 4 550386
-0.002181 0.000585 0.120398 0.180766 -0.584778 -0.398030 -0.062500 1 0 0 0 0 0 4 551389
-0.002181 0.000585 0.120398 0.180753 -0.584766 -0.398030 -0.062500 1 0 0 0 0 0 4 552450
-0.002181 0.000585 0.120398 0.180754 -0.584776 -0.398023 -0.062500 1 0 0 0 0 0 4 553411
-0.002181 0.000585 0.120398 0.180759 -0.584757 -0.398023 -0.062500 1 0 0 0 0 0 4 554394
-0.002181 0.000585 0.120398 0.180764 -0.584766 -0.398036 -0.062500 1 0 0 0 0 0 4 555410
-0.002181 0.000585 0.120398 0.180756 -0.584776 -0.398024 -0.062500 1 0 0 0 0 0 4 556458
-0.002181 0.000585 0.120398 0.180751 -0.584765 -0.398030 -0.062500 1 0 0 0 0 0 4 557410
-0.002181 0.000585 0.120398 0.180762 -0.584767 -0.398016 -0.062500 1 0 0 0 0 0 4 558405
-0.002181 0.000585 0.120398 0.180764 -0.584767 -0.398035 -0.062500 1 0 0 0 0 0 4 559393
-0.002181 0.000585 0.120398 0.180753 -0.584764 -0.398031 -0.062500 1 0 0 0 0 0 4 560426
-0.002181 0.000585 0.120398 0.180755 -0.584776 -0.398023 -0.062500 1 0 0 0 0 0 4 561394
-0.002181 0.000585 0.120398 0.180751 -0.584766 -0.398029 -0.062500 1 0 0 0 0 0 4 562391
-0.002181 0.000585 0.120398 0.180759 -0.584755 -0.398023 -0.062500 1 0 0 0 0 0 4 563415
-0.002181 0.000585 0.120398 0.180767 -0.584777 -0.398029 -0.062500 1 0 0 0 0 0 4 564427
-0.002181 0.000585 0.120398 0.180753 -0.584766 -0.398030 -0.062500 1 0 0 0 0 0 4 565413
-0.002181 0.000585 0.120398 0.180751 -0.584764 -0.398030 -0.062500 1 0 0 0 0 0 4 566409
-0.002181 0.000585 0.120398 0.180762 -0.584767 -0.398016 -0.062500 1 0 0 0 0 0 4 567394
-0.002181 0.000585 0.120398 0.180764 -0.584767 -0.398035 -0.062500 1 0 0 0 0 0 4 568442
-0.002181 0.000585 0.120398 0.180756 -0.584776 -0.398024 -0.062500 1 0 0 0 0 0 4 569337
-0.002181 0.000585 0.120398 0.180751 -0.584765 -0.398029 -0.062500 1 0 0 0 0 0 4 570326
-0.002181 0.000585 0.120398 0.180751 -0.584764 -0.398030 -0.062500 1 0 0 0 0 0 4 571335
-0.002181 0.000585 0.120398 0.180774 -0.584770 -0.398023 -0.062500 1 0 0 0 0 0 4 572325
-0.002181 0.000585 0.120398 0.180754 -0.584765 -0.398029 -0.062500 1 0 0 0 0 0 4 573334
-0.002181 0.000585 0.120398 0.180751 -0.584764 -0.398030 -0.062500 1 0 0 0 0 0 4 574325
-0.002181 0.000585 0.120398 0.180754 -0.584776 -0.398023 -0.062500 1 0 0 0 0 0 4 575334
-0.002181 0.000585 0.120398 0.180763 -0.584768 -0.398036 -0.062500 1 0 0 0 0 0 4 576325
-0.002181 0.000585 0.120398 0.180764 -0.584767 -0.398017 -0.062500 1 0 0 0 0 0 4 577385
-0.002181 0.000585 0.120398 0.180752 -0.584765 -0.398029 -0.062500 1 0 0 0 0 0 4 578325
-0.002181 0.000585 0.120398 0.180751 -0.584764 -0.398030 -0.062500 1 0 0 0 0 0 4 579334
-0.002181 0.000585 0.120398 0.180766 -0.584779 -0.398030 -0.062500 1 0 0 0 0 0 4 580325
-0.002181 0.000585 0.120398 0.180761 -0.584757 -0.398023 -0.062500 1 0 0 0 0 0 4 581336
-0.002181 0.000585 0.120398 0.180752 -0.584763 -0.398029 -0.062500 1 0 0 0 0 0 4 582332
-0.002181 0.000585 0.120398 0.180754 -0.584775 -0.398023 -0.062500 1 0 0 0 0 0 4 583324
-0.002181 0.000585 0.120398 0.180763 -0.584768 -0.398036 -0.062500 1 0 0 0 0 0 4 584338
-0.002181 0.000585 0.120398 0.180756 -0.584776 -0.398024 -0.062500 1 0 0 0 0 0 4 585325
-0.002181 0.000585 0.120398 0.180760 -0.584757 -0.398023 -0.062500 1 0 0 0 0 0 4 586340
-0.002181 0.000585 0.120398 0.180752 -0.584763 -0.398029 -0.062500 1 0 0 0 0 0 4 587336
-0.002181 0.000585 0.120398 0.180767 -0.584778 -0.398029 -0.062500 1 0 0 0 0 0 4 588349
-0.002181 0.000585 0.120398 0.180753 -0.584766 -0.398030 -0.062500 1 0 0 0 0 0 4 589335
-0.002181 0.000585 0.120398 0.180759 -0.584755 -0.398023 -0.062500 1 0 0 0 0 0 4 590340
-0.002181 0.000585 0.120398 0.180755 -0.584774 -0.398022 -0.062500 1 0 0 0 0 0 4 591342
-0.002181 0.000585 0.120398 0.180764 -0.584768 -0.398036 -0.062500 1 0 0 0 0 0 4 592313
-0.002181 0.000585 0.120398 0.180756 -0.584776 -0.398024 -0.062500 1 0 0 0 0 0 4 593340
-0.002181 0.000585 0.120398 0.180751 -0.584766 -0.398030 -0.062500 1 0 0 0 0 0 4 594340
-0.002181 0.000585 0.120398 0.180759 -0.584755 -0.398023 -0.062500 1 0 0 0 0 0 4 595331
[truncated: 23,995,335 more chars]
