# Supplementary material for: Increasing Patient Engagement in Rehabilitation Exercises Using Computer-Based Citizen Science
Source: PLoS One. 2015 Mar 20;10(3):e0117013. doi: 10.1371/journal.pone.0117013 (PMC4368773; doi:10.1371/journal.pone.0117013)
Supplement: S4 Dataset — (ZIP) [file pone.0117013.s004.zip › Dataset_S4/P5/P5_without.dat]

0.023420 0.007634 0.170274 0.669961 0.822074 -5.894699 -0.000000 1 0 0 0 0 0 0 968
0.023413 0.007584 0.170491 0.149597 0.729441 -3.430127 -0.000030 1 0 0 0 0 0 0 1943
0.023375 0.007555 0.170626 0.474905 0.433365 -2.145225 -0.000062 1 0 0 0 0 0 0 2939
0.023317 0.007455 0.170886 0.777759 1.331362 -3.666936 -0.000094 1 0 0 0 0 0 0 3966
0.023274 0.007394 0.171017 0.582916 0.918590 -2.164571 -0.000124 1 0 0 0 0 0 0 4944
0.023214 0.007301 0.171223 0.788438 1.279272 -3.004293 -0.000156 1 0 0 0 0 0 0 5964
0.023177 0.007220 0.171335 0.481831 1.166646 -1.903736 -0.000187 1 0 0 0 0 0 0 6944
0.023132 0.007134 0.171450 0.557604 1.207799 -1.849033 -0.000218 1 0 0 0 0 0 0 7941
0.023084 0.007045 0.171552 0.580917 1.249181 -1.696643 -0.000249 1 0 0 0 0 0 0 8939
0.023054 0.006975 0.171634 0.350365 1.015222 -1.441856 -0.000280 1 0 0 0 0 0 0 9925
0.023004 0.006875 0.171705 0.578081 1.364684 -1.309233 -0.000312 1 0 0 0 0 0 0 10942
0.022958 0.006802 0.171753 0.528257 1.048299 -1.013156 -0.000343 1 0 0 0 0 0 0 11953
0.022915 0.006745 0.171790 0.468736 0.821553 -0.859565 -0.000374 1 0 0 0 0 0 0 12939
0.022878 0.006694 0.171807 0.385694 0.700636 -0.617406 -0.000405 1 0 0 0 0 0 0 13940
0.022858 0.006689 0.171797 0.137482 0.095772 -0.255824 -0.000437 1 0 0 0 0 0 0 14936
0.022846 0.006708 0.171787 0.011456 -0.292595 -0.248740 -0.000468 1 0 0 0 0 0 0 15942
0.022821 0.006742 0.171758 0.139508 -0.516555 -0.027225 -0.000499 1 0 0 0 0 0 0 16931
0.022824 0.006801 0.171726 -0.217049 -0.872094 0.020296 -0.000530 1 0 0 0 0 0 0 17939
0.022808 0.006856 0.171686 -0.018647 -0.853950 0.096516 -0.000561 1 0 0 0 0 0 0 18929
0.022798 0.006928 0.171643 -0.081308 -1.086832 0.124555 -0.000593 1 0 0 0 0 0 0 19940
0.022773 0.006991 0.171612 0.093273 -0.987106 -0.050915 -0.000624 1 0 0 0 0 0 0 20929
0.022743 0.007048 0.171573 0.165878 -0.899343 0.014365 -0.000655 1 0 0 0 0 0 0 21940
0.022693 0.007082 0.171544 0.421123 -0.614821 -0.128266 -0.000687 1 0 0 0 0 0 0 22943
0.022633 0.007106 0.171519 0.571650 -0.442995 -0.225705 -0.000718 1 0 0 0 0 0 0 23932
0.022567 0.007124 0.171497 0.647216 -0.352559 -0.287386 -0.000749 1 0 0 0 0 0 0 24944
0.022483 0.007119 0.171475 0.875834 -0.052530 -0.326130 -0.000780 1 0 0 0 0 0 0 25929
0.022409 0.007101 0.171459 0.750869 0.146358 -0.460680 -0.000853 1 0 0 0 0 0 0 28280
0.022287 0.007060 0.171434 1.349036 0.452806 -0.376814 -0.000874 1 0 0 0 0 0 0 28942
0.022209 0.007043 0.171417 0.838337 0.168737 -0.484300 -0.000905 1 0 0 0 0 0 0 29922
0.022137 0.007019 0.171403 0.693904 0.241043 -0.559769 -0.000936 1 0 0 0 0 0 0 30933
0.022064 0.007012 0.171385 0.669022 0.013425 -0.558422 -0.000986 1 0 0 0 0 0 0 32512
0.022013 0.007011 0.171357 0.393290 -0.088326 -0.429149 -0.000999 1 0 0 0 0 0 0 32942
0.021984 0.007034 0.171338 0.051913 -0.412049 -0.563488 -0.001030 1 0 0 0 0 0 0 33930
0.021952 0.007049 0.171323 0.055112 -0.341968 -0.654737 -0.001062 1 0 0 0 0 0 0 34940
0.021914 0.007081 0.171306 0.118482 -0.566886 -0.645865 -0.001093 1 0 0 0 0 0 0 35929
0.021877 0.007101 0.171292 0.103044 -0.425183 -0.714971 -0.001124 1 0 0 0 0 0 0 36939
0.021856 0.007133 0.171280 -0.107870 -0.582277 -0.772099 -0.001155 1 0 0 0 0 0 0 37929
0.021827 0.007152 0.171268 -0.042400 -0.429786 -0.809004 -0.001187 1 0 0 0 0 0 0 38937
0.021773 0.007168 0.171266 0.276979 -0.371612 -0.951987 -0.001218 1 0 0 0 0 0 0 39933
0.021728 0.007178 0.171259 0.191639 -0.300005 -0.932475 -0.001249 1 0 0 0 0 0 0 40943
0.021686 0.007186 0.171251 0.117585 -0.264746 -0.925587 -0.001280 1 0 0 0 0 0 0 41932
0.021630 0.007174 0.171255 0.297921 -0.005778 -1.114744 -0.001312 1 0 0 0 0 0 0 42938
0.021587 0.007148 0.171256 0.137646 0.195464 -1.124009 -0.001343 1 0 0 0 0 0 0 43938
0.021561 0.007157 0.171251 -0.122475 -0.238539 -1.070712 -0.001374 1 0 0 0 0 0 0 44949
0.021512 0.007145 0.171257 0.144176 -0.016410 -1.225092 -0.001405 1 0 0 0 0 0 0 45938
0.021473 0.007120 0.171260 0.043789 0.184560 -1.216807 -0.001437 1 0 0 0 0 0 0 46937
0.021438 0.007087 0.171261 -0.036755 0.290312 -1.216655 -0.001468 1 0 0 0 0 0 0 47945
0.021405 0.007052 0.171260 -0.085760 0.341364 -1.228659 -0.001499 1 0 0 0 0 0 0 48944
0.021364 0.007059 0.171264 0.009616 -0.214203 -1.298677 -0.001531 1 0 0 0 0 0 0 49949
0.021328 0.007043 0.171265 -0.059561 0.029320 -1.299621 -0.001562 1 0 0 0 0 0 0 50949
0.021295 0.007015 0.171265 -0.111858 0.200502 -1.308420 -0.001593 1 0 0 0 0 0 0 51939
0.021239 0.007007 0.171268 0.177815 -0.036353 -1.370275 -0.001624 1 0 0 0 0 0 0 52950
0.021195 0.006983 0.171269 0.028660 0.138663 -1.372546 -0.001655 1 0 0 0 0 0 0 53941
0.021173 0.006971 0.171269 -0.278158 -0.000872 -1.390015 -0.001687 1 0 0 0 0 0 0 54943
0.021123 0.006971 0.171272 0.060393 -0.166865 -1.448935 -0.001717 1 0 0 0 0 0 0 55923
0.021093 0.006992 0.171268 -0.195587 -0.472774 -1.390156 -0.001749 1 0 0 0 0 0 0 56940
0.021043 0.006987 0.171274 0.048308 -0.156533 -1.536918 -0.001780 1 0 0 0 0 0 0 57941
0.020998 0.006986 0.171272 -0.017496 -0.190623 -1.457639 -0.001812 1 0 0 0 0 0 0 58946
0.020961 0.006966 0.171270 -0.127028 0.050588 -1.483395 -0.001842 1 0 0 0 0 0 0 59922
0.020917 0.006982 0.171272 -0.067021 -0.382821 -1.566259 -0.001874 1 0 0 0 0 0 0 60942
0.020880 0.006970 0.171273 -0.154743 -0.075015 -1.573246 -0.001905 1 0 0 0 0 0 0 61940
0.020837 0.006989 0.171276 -0.088689 -0.450263 -1.636730 -0.001937 1 0 0 0 0 0 0 62942
0.020800 0.006979 0.171277 -0.174820 -0.111813 -1.633711 -0.001968 1 0 0 0 0 0 0 63939
0.020762 0.006976 0.171272 -0.185776 -0.177812 -1.572685 -0.001998 1 0 0 0 0 0 0 64920
0.020744 0.006975 0.171270 -0.443271 -0.208411 -1.625981 -0.002031 1 0 0 0 0 0 0 65946
0.020694 0.006980 0.171271 -0.078918 -0.296177 -1.708351 -0.002064 1 0 0 0 0 0 0 67012
0.020670 0.006983 0.171272 -0.371393 -0.273520 -1.729151 -0.002095 1 0 0 0 0 0 0 68008
0.020638 0.006986 0.171266 -0.322854 -0.289545 -1.672780 -0.002125 1 0 0 0 0 0 0 68981
0.020623 0.006989 0.171264 -0.534368 -0.273991 -1.727328 -0.002156 1 0 0 0 0 0 0 69975
0.020596 0.006992 0.171256 -0.419542 -0.295681 -1.697461 -0.002188 1 0 0 0 0 0 0 70975
0.020583 0.006994 0.171253 -0.594610 -0.281951 -1.765677 -0.002219 1 0 0 0 0 0 0 71976
0.020536 0.007001 0.171254 -0.184904 -0.344896 -1.852917 -0.002250 1 0 0 0 0 0 0 72972
0.020513 0.007005 0.171255 -0.455897 -0.309215 -1.878404 -0.002282 1 0 0 0 0 0 0 74000
0.020501 0.007006 0.171255 -0.643974 -0.286385 -1.900161 -0.002313 1 0 0 0 0 0 0 74976
0.020476 0.007010 0.171249 -0.500150 -0.308638 -1.847182 -0.002344 1 0 0 0 0 0 0 75974
0.020464 0.007012 0.171246 -0.660152 -0.296326 -1.904037 -0.002375 1 0 0 0 0 0 0 76974
0.020454 0.007035 0.171240 -0.716447 -0.572703 -1.883258 -0.002406 1 0 0 0 0 0 0 77973
0.020450 0.007046 0.171236 -0.799629 -0.458714 -1.948616 -0.002438 1 0 0 0 0 0 0 78974
0.020428 0.007055 0.171229 -0.601186 -0.408210 -1.922431 -0.002469 1 0 0 0 0 0 0 79972
0.020418 0.007060 0.171226 -0.733454 -0.355820 -1.993536 -0.002501 1 0 0 0 0 0 0 80995
0.020392 0.007065 0.171232 -0.549929 -0.366955 -2.158355 -0.002532 1 0 0 0 0 0 0 81999
0.020374 0.007090 0.171230 -0.657627 -0.615688 -2.083560 -0.002564 1 0 0 0 0 0 0 83008
0.020366 0.007102 0.171229 -0.791332 -0.487021 -2.112637 -0.002595 1 0 0 0 0 0 0 84007
0.020362 0.007108 0.171229 -0.870680 -0.398340 -2.144989 -0.002626 1 0 0 0 0 0 0 85001
0.020360 0.007111 0.171229 -0.916461 -0.352864 -2.174517 -0.002657 1 0 0 0 0 0 0 86005
0.020355 0.007135 0.171223 -0.893964 -0.616816 -2.133258 -0.002689 1 0 0 0 0 0 0 87000
0.020352 0.007147 0.171221 -0.936274 -0.497749 -2.188164 -0.002719 1 0 0 0 0 0 0 87986
0.020351 0.007153 0.171220 -0.966394 -0.413014 -2.233826 -0.002750 1 0 0 0 0 0 0 88975
0.020351 0.007156 0.171219 -0.986836 -0.368872 -2.269788 -0.002781 1 0 0 0 0 0 0 89975
0.020351 0.007158 0.171219 -1.002279 -0.347816 -2.300476 -0.002813 1 0 0 0 0 0 0 90977
0.020350 0.007158 0.171219 -1.015396 -0.338790 -2.328403 -0.002844 1 0 0 0 0 0 0 91974
0.020347 0.007181 0.171213 -0.976612 -0.621338 -2.286308 -0.002875 1 0 0 0 0 0 0 92973
0.020345 0.007192 0.171211 -1.010897 -0.511823 -2.341227 -0.002906 1 0 0 0 0 0 0 93972
0.020344 0.007198 0.171209 -1.037434 -0.431937 -2.387703 -0.002938 1 0 0 0 0 0 0 94997
0.020344 0.007201 0.171209 -1.055485 -0.390056 -2.422935 -0.002969 1 0 0 0 0 0 0 95971
0.020340 0.007224 0.171203 -1.019086 -0.655621 -2.384577 -0.003000 1 0 0 0 0 0 0 96972
0.020338 0.007236 0.171201 -1.055062 -0.537657 -2.442840 -0.003033 1 0 0 0 0 0 0 98028
0.020337 0.007242 0.171199 -1.081425 -0.453170 -2.488792 -0.003063 1 0 0 0 0 0 0 98998
0.020333 0.007267 0.171193 -1.049152 -0.694563 -2.456109 -0.003095 1 0 0 0 0 0 0 100001
0.020331 0.007280 0.171191 -1.086444 -0.563843 -2.515663 -0.003126 1 0 0 0 0 0 0 100997
0.020330 0.007287 0.171189 -1.113929 -0.472979 -2.563797 -0.003157 1 0 0 0 0 0 0 101997
0.020326 0.007312 0.171183 -1.081188 -0.710809 -2.529808 -0.003186 1 0 0 0 0 0 0 102930
0.020324 0.007325 0.171180 -1.118794 -0.578593 -2.590034 -0.003218 1 0 0 0 0 0 0 103938
0.020323 0.007331 0.171179 -1.146238 -0.486938 -2.638036 -0.003249 1 0 0 0 0 0 0 104926
0.020319 0.007357 0.171173 -1.114330 -0.724589 -2.606000 -0.003280 1 0 0 0 0 0 0 105937
0.020317 0.007369 0.171170 -1.151764 -0.592066 -2.665935 -0.003311 1 0 0 0 0 0 0 106929
0.020316 0.007376 0.171169 -1.179485 -0.500491 -2.714475 -0.003343 1 0 0 0 0 0 0 107937
0.020312 0.007401 0.171163 -1.147449 -0.738078 -2.682062 -0.003374 1 0 0 0 0 0 0 108938
0.020310 0.007414 0.171160 -1.184848 -0.605650 -2.741968 -0.003405 1 0 0 0 0 0 0 109927
0.020309 0.007421 0.171159 -1.212575 -0.513979 -2.790622 -0.003437 1 0 0 0 0 0 0 110937
0.020305 0.007446 0.171153 -1.180335 -0.751604 -2.757833 -0.003467 1 0 0 0 0 0 0 111928
0.020303 0.007459 0.171150 -1.218055 -0.619301 -2.818304 -0.003499 1 0 0 0 0 0 0 112937
0.020302 0.007466 0.171148 -1.245524 -0.527606 -2.866472 -0.003530 1 0 0 0 0 0 0 113927
0.020319 0.007488 0.171134 -1.490240 -0.724619 -2.723390 -0.003562 1 0 0 0 0 0 0 114937
0.020328 0.007499 0.171127 -1.423687 -0.614477 -2.832901 -0.003596 1 0 0 0 0 0 0 116052
0.020332 0.007506 0.171124 -1.370829 -0.534634 -2.910502 -0.003624 1 0 0 0 0 0 0 116939
0.020331 0.007531 0.171117 -1.295333 -0.777180 -2.893643 -0.003655 1 0 0 0 0 0 0 117927
0.020331 0.007544 0.171113 -1.310434 -0.646576 -2.962133 -0.003687 1 0 0 0 0 0 0 118936
0.020327 0.007572 0.171107 -1.275301 -0.840806 -2.944054 -0.003717 1 0 0 0 0 0 0 119927
0.020346 0.007584 0.171095 -1.588160 -0.643135 -2.901730 -0.003749 1 0 0 0 0 0 0 120937
0.020356 0.007590 0.171089 -1.509285 -0.560221 -3.000051 -0.003780 1 0 0 0 0 0 0 121926
0.020358 0.007615 0.171081 -1.398670 -0.803955 -3.004023 -0.003815 1 0 0 0 0 0 0 123052
0.020359 0.007628 0.171077 -1.391251 -0.672750 -3.078727 -0.003843 1 0 0 0 0 0 0 123936
0.020355 0.007657 0.171070 -1.346270 -0.866940 -3.068139 -0.003878 1 0 0 0 0 0 0 125051
0.020375 0.007668 0.171058 -1.652044 -0.668410 -3.024802 -0.003905 1 0 0 0 0 0 0 125936
0.020386 0.007675 0.171052 -1.571605 -0.585753 -3.127483 -0.003940 1 0 0 0 0 0 0 127050
0.020387 0.007700 0.171044 -1.458227 -0.828895 -3.128754 -0.003972 1 0 0 0 0 0 0 128061
0.020388 0.007713 0.171040 -1.451194 -0.697986 -3.206534 -0.004003 1 0 0 0 0 0 0 129050
0.020410 0.007717 0.171030 -1.732646 -0.565710 -3.152639 -0.004034 1 0 0 0 0 0 0 130054
0.020418 0.007741 0.171019 -1.583507 -0.824838 -3.169972 -0.004066 1 0 0 0 0 0 0 131072
0.020443 0.007751 0.171006 -1.812545 -0.663925 -3.152936 -0.004096 1 0 0 0 0 0 0 132051
0.020456 0.007756 0.170999 -1.688734 -0.598804 -3.265693 -0.004128 1 0 0 0 0 0 0 133068
0.020459 0.007781 0.170991 -1.553219 -0.850220 -3.272285 -0.004159 1 0 0 0 0 0 0 134058
0.020482 0.007791 0.170978 -1.810738 -0.682298 -3.239053 -0.004187 1 0 0 0 0 0 0 134941
0.020490 0.007818 0.170967 -1.654795 -0.900295 -3.276326 -0.004222 1 0 0 0 0 0 0 136072
0.020495 0.007832 0.170961 -1.601093 -0.755468 -3.376379 -0.004249 1 0 0 0 0 0 0 136928
0.020514 0.007859 0.170945 -1.807223 -0.901208 -3.267618 -0.004284 1 0 0 0 0 0 0 138068
0.020525 0.007873 0.170937 -1.718615 -0.761206 -3.391510 -0.004316 1 0 0 0 0 0 0 139073
0.020526 0.007902 0.170928 -1.604686 -0.951389 -3.408900 -0.004347 1 0 0 0 0 0 0 140062
0.020549 0.007914 0.170915 -1.874387 -0.750432 -3.384383 -0.004378 1 0 0 0 0 0 0 141061
0.020557 0.007942 0.170903 -1.722231 -0.950725 -3.421001 -0.004409 1 0 0 0 0 0 0 142061
0.020561 0.007957 0.170897 -1.672505 -0.797661 -3.526003 -0.004440 1 0 0 0 0 0 0 143046
0.020560 0.007987 0.170889 -1.601306 -0.979074 -3.525591 -0.004471 1 0 0 0 0 0 0 144046
0.020580 0.007999 0.170877 -1.895572 -0.774546 -3.492043 -0.004503 1 0 0 0 0 0 0 145063
0.020587 0.008027 0.170865 -1.756211 -0.973521 -3.524083 -0.004534 1 0 0 0 0 0 0 146070
0.020587 0.008064 0.170854 -1.662178 -1.105563 -3.555532 -0.004566 1 0 0 0 0 0 0 147068
0.020605 0.008102 0.170835 -1.894444 -1.137436 -3.471592 -0.004597 1 0 0 0 0 0 0 148066
0.020615 0.008122 0.170826 -1.823127 -0.913759 -3.616463 -0.004628 1 0 0 0 0 0 0 149067
0.020616 0.008154 0.170816 -1.717321 -1.058421 -3.643596 -0.004659 1 0 0 0 0 0 0 150045
0.020613 0.008192 0.170805 -1.662960 -1.160356 -3.664575 -0.004691 1 0 0 0 0 0 0 151066
0.020633 0.008209 0.170792 -1.967420 -0.891391 -3.643518 -0.004718 1 0 0 0 0 0 0 151938
0.020640 0.008240 0.170780 -1.834754 -1.055500 -3.685959 -0.004752 1 0 0 0 0 0 0 153043
0.020640 0.008278 0.170769 -1.743523 -1.169637 -3.721678 -0.004784 1 0 0 0 0 0 0 154062
0.020662 0.008295 0.170755 -2.028194 -0.906902 -3.711993 -0.004815 1 0 0 0 0 0 0 155063
0.020669 0.008325 0.170742 -1.883226 -1.073090 -3.755454 -0.004847 1 0 0 0 0 0 0 156060
0.020669 0.008363 0.170731 -1.785759 -1.188073 -3.792068 -0.004877 1 0 0 0 0 0 0 157043
0.020670 0.008383 0.170725 -1.790214 -0.966220 -3.895796 -0.004909 1 0 0 0 0 0 0 158044
0.020667 0.008415 0.170717 -1.748649 -1.110647 -3.893006 -0.004940 1 0 0 0 0 0 0 159046
0.020683 0.008450 0.170699 -2.005836 -1.173009 -3.782534 -0.004968 1 0 0 0 0 0 0 159937
0.020687 0.008490 0.170685 -1.898710 -1.254612 -3.846603 -0.005003 1 0 0 0 0 0 0 161062
0.020690 0.008511 0.170678 -1.874601 -1.015473 -3.971757 -0.005034 1 0 0 0 0 0 0 162061
0.020688 0.008544 0.170669 -1.815716 -1.150141 -3.979913 -0.005066 1 0 0 0 0 0 0 163066
0.020684 0.008582 0.170659 -1.787325 -1.247912 -3.989765 -0.005097 1 0 0 0 0 0 0 164061
0.020682 0.008602 0.170654 -1.829916 -1.018659 -4.080193 -0.005128 1 0 0 0 0 0 0 165063
0.020698 0.008631 0.170638 -2.085573 -1.119835 -3.957622 -0.005159 1 0 0 0 0 0 0 166062
0.020707 0.008647 0.170630 -2.023289 -0.958557 -4.079501 -0.005191 1 0 0 0 0 0 0 167064
0.020708 0.008677 0.170620 -1.922191 -1.137987 -4.093395 -0.005221 1 0 0 0 0 0 0 168043
0.020709 0.008692 0.170616 -1.921916 -0.973081 -4.181674 -0.005253 1 0 0 0 0 0 0 169061
0.020731 0.008697 0.170605 -2.206771 -0.823535 -4.131003 -0.005284 1 0 0 0 0 0 0 170060
0.020738 0.008722 0.170594 -2.058949 -1.073832 -4.147368 -0.005315 1 0 0 0 0 0 0 171064
0.020742 0.008735 0.170589 -2.012127 -0.949777 -4.244478 -0.005346 1 0 0 0 0 0 0 172054
0.020741 0.008763 0.170581 -1.942412 -1.146216 -4.237865 -0.005378 1 0 0 0 0 0 0 173060
0.020740 0.008778 0.170577 -1.960492 -0.990710 -4.315031 -0.005409 1 0 0 0 0 0 0 174064
0.020757 0.008805 0.170561 -2.204170 -1.131862 -4.184541 -0.005441 1 0 0 0 0 0 0 175064
0.020767 0.008819 0.170553 -2.136212 -0.991385 -4.303303 -0.005472 1 0 0 0 0 0 0 176066
0.020772 0.008826 0.170549 -2.083792 -0.895991 -4.390108 -0.005503 1 0 0 0 0 0 0 177061
0.020770 0.008852 0.170542 -2.007281 -1.130264 -4.371589 -0.005534 1 0 0 0 0 0 0 178044
0.020754 0.008846 0.170538 -1.818952 -0.742205 -4.438634 -0.005565 1 0 0 0 0 0 0 179063
0.020768 0.008840 0.170527 -2.192778 -0.710043 -4.381516 -0.005597 1 0 0 0 0 0 0 180061
0.020771 0.008859 0.170517 -2.107895 -1.042109 -4.394776 -0.005628 1 0 0 0 0 0 0 181060
0.020773 0.008869 0.170512 -2.094644 -0.961578 -4.491326 -0.005659 1 0 0 0 0 0 0 182064
0.020774 0.008875 0.170509 -2.093001 -0.894540 -4.558407 -0.005690 1 0 0 0 0 0 0 183063
0.020771 0.008900 0.170502 -2.044967 -1.143985 -4.529601 -0.005722 1 0 0 0 0 0 0 184061
0.020791 0.008909 0.170490 -2.352571 -0.978418 -4.482415 -0.005753 1 0 0 0 0 0 0 185050
0.020802 0.008915 0.170484 -2.271580 -0.912226 -4.581216 -0.005784 1 0 0 0 0 0 0 186061
0.020803 0.008940 0.170476 -2.157825 -1.163771 -4.577152 -0.005815 1 0 0 0 0 0 0 187051
0.020789 0.008933 0.170472 -1.947575 -0.783631 -4.652171 -0.005847 1 0 0 0 0 0 0 188059
0.020803 0.008927 0.170461 -2.310304 -0.755101 -4.598462 -0.005878 1 0 0 0 0 0 0 189049
0.020807 0.008946 0.170450 -2.219742 -1.089015 -4.613515 -0.005909 1 0 0 0 0 0 0 190059
0.020809 0.008957 0.170445 -2.203438 -1.009260 -4.710837 -0.005940 1 0 0 0 0 0 0 191050
0.020806 0.008984 0.170436 -2.147621 -1.227706 -4.700324 -0.005968 1 0 0 0 0 0 0 191934
0.020805 0.008998 0.170433 -2.173543 -1.083588 -4.777478 -0.005999 1 0 0 0 0 0 0 192924
0.020785 0.009007 0.170425 -1.940458 -1.016442 -4.758099 -0.006034 1 0 0 0 0 0 0 194058
0.020776 0.009013 0.170421 -2.059658 -0.957494 -4.832055 -0.006065 1 0 0 0 0 0 0 195050
0.020771 0.009016 0.170419 -2.145945 -0.924574 -4.888161 -0.006097 1 0 0 0 0 0 0 196058
0.020765 0.009039 0.170412 -2.144037 -1.193911 -4.853100 -0.006127 1 0 0 0 0 0 0 197048
0.020783 0.009048 0.170400 -2.475799 -1.039029 -4.803815 -0.006159 1 0 0 0 0 0 0 198059
0.020774 0.009055 0.170389 -2.150649 -1.008891 -4.821279 -0.006190 1 0 0 0 0 0 0 199059
0.020769 0.009060 0.170383 -2.198297 -0.970192 -4.924753 -0.006221 1 0 0 0 0 0 0 200048
0.020763 0.009084 0.170374 -2.193492 -1.231832 -4.920439 -0.006253 1 0 0 0 0 0 0 201059
0.020757 0.009118 0.170365 -2.194394 -1.396702 -4.923646 -0.006284 1 0 0 0 0 0 0 202047
0.020738 0.009117 0.170360 -2.047800 -0.947129 -5.008796 -0.006315 1 0 0 0 0 0 0 203059
0.020725 0.009138 0.170351 -2.113645 -1.206577 -4.997827 -0.006346 1 0 0 0 0 0 0 204048
0.020719 0.009149 0.170347 -2.218951 -1.105460 -5.074979 -0.006378 1 0 0 0 0 0 0 205058
0.020697 0.009157 0.170339 -2.024742 -1.061403 -5.051121 -0.006409 1 0 0 0 0 0 0 206048
0.020686 0.009162 0.170336 -2.165344 -1.014765 -5.125669 -0.006440 1 0 0 0 0 0 0 207057
0.020676 0.009186 0.170328 -2.210205 -1.273611 -5.105276 -0.006471 1 0 0 0 0 0 0 208047
0.020652 0.009201 0.170318 -2.031968 -1.183204 -5.097014 -0.006503 1 0 0 0 0 0 0 209059
0.020641 0.009209 0.170313 -2.184033 -1.089310 -5.184640 -0.006534 1 0 0 0 0 0 0 210048
0.020631 0.009235 0.170305 -2.234749 -1.321485 -5.171716 -0.006565 1 0 0 0 0 0 0 211059
0.020632 0.009226 0.170292 -2.389123 -0.891314 -5.129164 -0.006596 1 0 0 0 0 0 0 212048
0.020630 0.009244 0.170280 -2.362566 -1.205964 -5.158259 -0.006628 1 0 0 0 0 0 0 213066
0.020609 0.009256 0.170268 -2.137534 -1.164798 -5.183512 -0.006659 1 0 0 0 0 0 0 214067
0.020599 0.009263 0.170263 -2.264684 -1.096161 -5.289024 -0.006691 1 0 0 0 0 0 0 215070
0.020575 0.009269 0.170254 -2.095993 -1.085235 -5.279328 -0.006722 1 0 0 0 0 0 0 216065
0.020559 0.009294 0.170244 -2.198773 -1.341794 -5.284135 -0.006753 1 0 0 0 0 0 0 217055
0.020536 0.009288 0.170238 -2.121012 -0.960742 -5.370957 -0.006784 1 0 0 0 0 0 0 218060
0.020520 0.009307 0.170230 -2.223297 -1.256710 -5.360417 -0.006815 1 0 0 0 0 0 0 219060
0.020493 0.009319 0.170220 -2.088994 -1.204842 -5.356508 -0.006847 1 0 0 0 0 0 0 220056
0.020461 0.009328 0.170209 -2.007272 -1.162711 -5.365982 -0.006878 1 0 0 0 0 0 0 221064
0.020445 0.009333 0.170203 -2.227196 -1.112430 -5.464479 -0.006909 1 0 0 0 0 0 0 222066
0.020417 0.009338 0.170194 -2.106294 -1.112991 -5.450793 -0.006940 1 0 0 0 0 0 0 223063
0.020384 0.009344 0.170184 -2.027261 -1.120693 -5.448631 -0.006971 1 0 0 0 0 0 0 224041
0.020364 0.009369 0.170173 -2.196302 -1.384008 -5.464779 -0.007003 1 0 0 0 0 0 0 225060
0.020338 0.009363 0.170167 -2.152865 -1.005332 -5.556968 -0.007034 1 0 0 0 0 0 0 226042
0.020306 0.009362 0.170158 -2.064462 -1.046777 -5.540906 -0.007061 1 0 0 0 0 0 0 226917
0.020292 0.009362 0.170139 -2.299607 -1.055699 -5.429687 -0.007096 1 0 0 0 0 0 0 228041
0.020266 0.009365 0.170124 -2.176021 -1.108715 -5.488395 -0.007128 1 0 0 0 0 0 0 229069
0.020249 0.009389 0.170110 -2.297486 -1.394780 -5.543512 -0.007159 1 0 0 0 0 0 0 230062
0.020222 0.009404 0.170098 -2.173206 -1.311713 -5.578530 -0.007191 1 0 0 0 0 0 0 231066
0.020188 0.009415 0.170085 -2.094822 -1.249594 -5.606798 -0.007222 1 0 0 0 0 0 0 232058
0.020152 0.009423 0.170073 -2.056623 -1.218750 -5.632680 -0.007253 1 0 0 0 0 0 0 233064
0.020115 0.009431 0.170061 -2.040308 -1.205713 -5.656998 -0.007284 1 0 0 0 0 0 0 234061
0.020077 0.009437 0.170048 -2.035022 -1.201900 -5.680811 -0.007315 1 0 0 0 0 0 0 235062
0.020023 0.009424 0.170036 -1.827930 -0.947821 -5.698479 -0.007347 1 0 0 0 0 0 0 236060
0.019976 0.009421 0.170023 -1.912328 -1.051292 -5.723886 -0.007378 1 0 0 0 0 0 0 237058
0.019933 0.009422 0.170011 -1.975805 -1.128271 -5.748306 -0.007409 1 0 0 0 0 0 0 238041
0.019914 0.009423 0.169990 -2.292407 -1.130780 -5.659756 -0.007440 1 0 0 0 0 0 0 239061
0.019885 0.009427 0.169973 -2.208806 -1.177535 -5.730272 -0.007472 1 0 0 0 0 0 0 240058
0.019851 0.009432 0.169959 -2.143060 -1.204775 -5.786222 -0.007503 1 0 0 0 0 0 0 241060
0.019815 0.009437 0.169945 -2.109198 -1.219753 -5.825938 -0.007534 1 0 0 0 0 0 0 242058
0.019778 0.009443 0.169917 -2.111421 -1.219435 -5.658929 -0.007566 1 0 0 0 0 0 0 243070
0.019741 0.009449 0.169897 -2.107409 -1.240844 -5.767594 -0.007597 1 0 0 0 0 0 0 244058
0.019703 0.009456 0.169881 -2.103252 -1.250691 -5.849416 -0.007628 1 0 0 0 0 0 0 245059
0.019661 0.009484 0.169861 -2.046414 -1.541647 -5.823211 -0.007659 1 0 0 0 0 0 0 246059
0.019604 0.009483 0.169844 -1.862808 -1.182366 -5.886390 -0.007690 1 0 0 0 0 0 0 247061
0.019552 0.009507 0.169824 -1.907605 -1.491663 -5.862178 -0.007722 1 0 0 0 0 0 0 248058
0.019528 0.009519 0.169799 -2.283451 -1.374740 -5.821665 -0.007753 1 0 0 0 0 0 0 249057
0.019481 0.009510 0.169779 -2.024452 -1.081053 -5.915256 -0.007784 1 0 0 0 0 0 0 250057
0.019434 0.009531 0.169758 -2.000846 -1.448241 -5.908855 -0.007815 1 0 0 0 0 0 0 251041
0.019391 0.009544 0.169740 -2.058916 -1.403787 -5.991133 -0.007847 1 0 0 0 0 0 0 252060
0.019334 0.009535 0.169725 -1.885001 -1.103303 -6.041811 -0.007878 1 0 0 0 0 0 0 253060
0.019282 0.009556 0.169705 -1.930708 -1.465619 -6.005025 -0.007909 1 0 0 0 0 0 0 254053
0.019241 0.009547 0.169679 -2.098363 -1.123334 -5.951060 -0.007940 1 0 0 0 0 0 0 255063
0.019202 0.009546 0.169660 -2.131377 -1.199933 -6.052103 -0.007972 1 0 0 0 0 0 0 256065
0.019142 0.009552 0.169638 -1.874830 -1.292966 -6.034925 -0.008003 1 0 0 0 0 0 0 257058
0.019114 0.009555 0.169612 -2.268653 -1.276336 -6.005799 -0.008034 1 0 0 0 0 0 0 258058
0.019065 0.009541 0.169592 -2.033036 -1.053637 -6.104142 -0.008065 1 0 0 0 0 0 0 259060
0.019016 0.009559 0.169569 -2.022371 -1.458349 -6.100363 -0.008097 1 0 0 0 0 0 0 260059
0.018957 0.009552 0.169551 -1.876950 -1.177920 -6.175456 -0.008128 1 0 0 0 0 0 0 261064
0.018903 0.009574 0.169530 -1.941279 -1.528218 -6.156534 -0.008158 1 0 0 0 0 0 0 262039
0.018861 0.009566 0.169503 -2.118798 -1.176149 -6.112067 -0.008190 1 0 0 0 0 0 0 263060
0.018817 0.009588 0.169477 -2.099142 -1.534286 -6.137258 -0.008222 1 0 0 0 0 0 0 264059
0.018759 0.009583 0.169458 -1.925749 -1.230049 -6.235568 -0.008253 1 0 0 0 0 0 0 265059
0.018690 0.009587 0.169434 -1.761663 -1.312982 -6.219623 -0.008284 1 0 0 0 0 0 0 266057
0.018657 0.009589 0.169408 -2.224165 -1.308138 -6.193663 -0.008315 1 0 0 0 0 0 0 267048
0.018601 0.009596 0.169381 -1.964879 -1.380482 -6.210811 -0.008347 1 0 0 0 0 0 0 268058
0.018537 0.009584 0.169361 -1.843148 -1.140202 -6.312458 -0.008377 1 0 0 0 0 0 0 269048
0.018485 0.009582 0.169344 -1.991940 -1.243204 -6.390851 -0.008409 1 0 0 0 0 0 0 270056
0.018418 0.009586 0.169322 -1.816558 -1.349699 -6.349111 -0.008440 1 0 0 0 0 0 0 271048
0.018366 0.009591 0.169289 -1.987872 -1.371889 -6.218508 -0.008472 1 0 0 0 0 0 0 272056
0.018305 0.009579 0.169265 -1.883146 -1.145498 -6.348059 -0.008502 1 0 0 0 0 0 0 273045
0.018233 0.009579 0.169240 -1.747647 -1.290033 -6.356864 -0.008534 1 0 0 0 0 0 0 274057
0.018183 0.009560 0.169211 -2.013105 -1.061543 -6.334728 -0.008565 1 0 0 0 0 0 0 275047
0.018118 0.009557 0.169183 -1.841221 -1.249741 -6.361006 -0.008597 1 0 0 0 0 0 0 276058
0.018071 0.009536 0.169153 -2.065493 -1.045688 -6.356273 -0.008627 1 0 0 0 0 0 0 277046
0.018007 0.009533 0.169125 -1.869596 -1.245810 -6.391435 -0.008659 1 0 0 0 0 0 0 278057
0.017944 0.009493 0.169093 -1.868310 -0.792813 -6.379100 -0.008690 1 0 0 0 0 0 0 279047
0.017894 0.009476 0.169055 -2.032191 -1.051644 -6.308430 -0.008721 1 0 0 0 0 0 0 280055
0.017828 0.009474 0.169023 -1.851968 -1.280075 -6.388721 -0.008752 1 0 0 0 0 0 0 281046
0.017781 0.009455 0.168991 -2.075563 -1.072418 -6.418527 -0.008784 1 0 0 0 0 0 0 282055
0.017701 0.009433 0.168960 -1.663012 -1.013196 -6.456607 -0.008815 1 0 0 0 0 0 0 283056
0.017641 0.009425 0.168922 -1.896926 -1.198054 -6.386153 -0.008846 1 0 0 0 0 0 0 284048
0.017577 0.009405 0.168879 -1.848810 -1.064295 -6.338983 -0.008878 1 0 0 0 0 0 0 285056
0.017525 0.009398 0.168836 -2.023603 -1.231635 -6.336110 -0.008909 1 0 0 0 0 0 0 286046
0.017443 0.009383 0.168800 -1.634618 -1.132329 -6.443216 -0.008940 1 0 0 0 0 0 0 287055
0.017383 0.009379 0.168759 -1.883271 -1.270401 -6.414627 -0.008971 1 0 0 0 0 0 0 288046
0.017317 0.009361 0.168715 -1.840739 -1.108841 -6.387119 -0.009003 1 0 0 0 0 0 0 289056
0.017249 0.009337 0.168669 -1.802975 -1.006799 -6.379456 -0.009034 1 0 0 0 0 0 0 290046
0.017196 0.009328 0.168624 -1.997389 -1.208868 -6.399233 -0.009065 1 0 0 0 0 0 0 291056
0.017134 0.009308 0.168578 -1.901585 -1.083028 -6.403061 -0.009096 1 0 0 0 0 0 0 292046
0.017068 0.009283 0.168531 -1.833725 -0.998077 -6.411735 -0.009128 1 0 0 0 0 0 0 293056
0.016999 0.009255 0.168484 -1.796623 -0.953550 -6.423169 -0.009159 1 0 0 0 0 0 0 294046
0.016951 0.009222 0.168428 -2.061737 -0.885621 -6.325337 -0.009191 1 0 0 0 0 0 0 295090
0.016892 0.009190 0.168376 -1.943484 -0.896872 -6.386020 -0.009222 1 0 0 0 0 0 0 296065
0.016826 0.009159 0.168326 -1.855934 -0.904531 -6.432638 -0.009253 1 0 0 0 0 0 0 297066
0.016758 0.009128 0.168277 -1.806876 -0.907334 -6.462989 -0.009284 1 0 0 0 0 0 0 298054
0.016705 0.009115 0.168214 -2.000962 -1.150507 -6.287481 -0.009315 1 0 0 0 0 0 0 299057
0.016644 0.009094 0.168158 -1.906571 -1.064268 -6.388859 -0.009347 1 0 0 0 0 0 0 300060
0.016561 0.009049 0.168105 -1.618251 -0.741245 -6.443400 -0.009378 1 0 0 0 0 0 0 301064
0.016500 0.009029 0.168039 -1.882107 -1.044560 -6.295299 -0.009409 1 0 0 0 0 0 0 302053
0.016418 0.008985 0.167980 -1.623933 -0.755053 -6.393226 -0.009441 1 0 0 0 0 0 0 303064
0.016358 0.008967 0.167911 -1.885531 -1.056020 -6.281883 -0.009472 1 0 0 0 0 0 0 304060
0.016271 0.008945 0.167845 -1.557708 -1.051509 -6.311569 -0.009503 1 0 0 0 0 0 0 305059
0.016214 0.008916 0.167779 -1.910231 -0.950402 -6.332100 -0.009534 1 0 0 0 0 0 0 306060
0.016149 0.008886 0.167704 -1.855851 -0.923572 -6.240492 -0.009565 1 0 0 0 0 0 0 307042
0.016060 0.008859 0.167635 -1.521377 -0.964470 -6.304094 -0.009597 1 0 0 0 0 0 0 308057
0.015980 0.008830 0.167559 -1.601489 -0.940160 -6.235568 -0.009628 1 0 0 0 0 0 0 309057
0.015904 0.008799 0.167479 -1.666919 -0.926323 -6.196990 -0.009659 1 0 0 0 0 0 0 310057
0.015848 0.008788 0.167400 -1.919789 -1.174938 -6.203570 -0.009690 1 0 0 0 0 0 0 311051
0.015784 0.008767 0.167319 -1.850025 -1.072184 -6.191187 -0.009722 1 0 0 0 0 0 0 312057
0.015721 0.008718 0.167226 -1.861177 -0.695020 -6.050636 -0.009753 1 0 0 0 0 0 0 313061
0.015649 0.008701 0.167132 -1.739700 -1.069527 -6.020183 -0.009784 1 0 0 0 0 0 0 314057
0.015578 0.008677 0.167044 -1.731617 -1.026643 -6.101110 -0.009817 1 0 0 0 0 0 0 315118
0.015528 0.008647 0.166949 -2.014316 -0.928982 -6.037105 -0.009849 1 0 0 0 0 0 0 316129
0.015446 0.008619 0.166851 -1.612904 -0.959533 -5.998322 -0.009879 1 0 0 0 0 0 0 317101
0.015391 0.008586 0.166752 -1.927855 -0.898513 -5.979535 -0.009910 1 0 0 0 0 0 0 318091
0.015311 0.008536 0.166658 -1.631742 -0.654827 -6.061147 -0.009941 1 0 0 0 0 0 0 319094
0.015252 0.008514 0.166553 -1.868353 -1.000999 -5.931267 -0.009973 1 0 0 0 0 0 0 320090
0.015170 0.008469 0.166457 -1.591395 -0.732532 -6.032116 -0.010004 1 0 0 0 0 0 0 321091
0.015092 0.008430 0.166348 -1.622098 -0.787608 -5.892158 -0.010036 1 0 0 0 0 0 0 322118
0.015039 0.008392 0.166243 -1.946668 -0.802105 -5.924227 -0.010067 1 0 0 0 0 0 0 323120
0.014955 0.008361 0.166139 -1.560843 -0.892417 -5.945962 -0.010098 1 0 0 0 0 0 0 324090
0.014876 0.008329 0.166026 -1.593096 -0.894280 -5.841593 -0.010129 1 0 0 0 0 0 0 325090
0.014817 0.008317 0.165911 -1.853564 -1.148740 -5.809314 -0.010161 1 0 0 0 0 0 0 326117
0.014734 0.008276 0.165791 -1.565211 -0.794103 -5.736944 -0.010192 1 0 0 0 0 0 0 327114
0.014657 0.008240 0.165670 -1.597077 -0.822567 -5.723625 -0.010224 1 0 0 0 0 0 0 328120
0.014581 0.008206 0.165548 -1.627287 -0.856482 -5.717381 -0.010255 1 0 0 0 0 0 0 329117
0.014524 0.008193 0.165428 -1.862647 -1.129240 -5.743135 -0.010286 1 0 0 0 0 0 0 330117
0.014458 0.008171 0.165307 -1.778478 -1.037118 -5.725634 -0.010316 1 0 0 0 0 0 0 331095
0.014388 0.008144 0.165184 -1.713495 -0.968076 -5.712296 -0.010348 1 0 0 0 0 0 0 332092
0.014322 0.008092 0.165050 -1.741032 -0.623055 -5.555334 -0.010379 1 0 0 0 0 0 0 333112
0.014251 0.008050 0.164920 -1.697378 -0.727850 -5.610301 -0.010410 1 0 0 0 0 0 0 334091
0.014179 0.008014 0.164793 -1.664086 -0.804538 -5.646185 -0.010441 1 0 0 0 0 0 0 335093
0.014133 0.007953 0.164666 -2.003114 -0.497260 -5.638589 -0.010473 1 0 0 0 0 0 0 336118
0.014051 0.007910 0.164529 -1.551683 -0.687783 -5.524462 -0.010505 1 0 0 0 0 0 0 337125
0.013994 0.007869 0.164389 -1.844373 -0.729181 -5.466281 -0.010536 1 0 0 0 0 0 0 338120
0.013911 0.007814 0.164253 -1.532387 -0.543304 -5.517086 -0.010567 1 0 0 0 0 0 0 339123
0.013855 0.007767 0.164113 -1.833863 -0.624155 -5.461049 -0.010598 1 0 0 0 0 0 0 340118
0.013766 0.007731 0.163969 -1.445698 -0.774520 -5.409615 -0.010630 1 0 0 0 0 0 0 341122
0.013706 0.007693 0.163825 -1.777407 -0.768409 -5.390219 -0.010660 1 0 0 0 0 0 0 342091
0.013616 0.007662 0.163679 -1.409456 -0.849118 -5.363658 -0.010693 1 0 0 0 0 0 0 343138
0.013532 0.007629 0.163522 -1.452729 -0.842852 -5.223322 -0.010724 1 0 0 0 0 0 0 344124
0.013431 0.007601 0.163370 -1.208089 -0.893222 -5.256127 -0.010754 1 0 0 0 0 0 0 345091
0.013364 0.007567 0.163220 -1.637990 -0.827302 -5.291128 -0.010785 1 0 0 0 0 0 0 346092
0.013292 0.007534 0.163061 -1.606535 -0.820533 -5.167364 -0.010816 1 0 0 0 0 0 0 347091
0.013195 0.007505 0.162906 -1.276738 -0.878300 -5.207285 -0.010848 1 0 0 0 0 0 0 348090
0.013108 0.007474 0.162744 -1.359133 -0.854938 -5.107992 -0.010879 1 0 0 0 0 0 0 349088
0.012989 0.007431 0.162503 -0.946510 -0.697278 -4.054127 -0.010913 1 0 0 0 0 0 0 350174
0.012929 0.007407 0.162376 -1.669785 -0.917124 -5.432262 -0.010942 1 0 0 0 0 0 0 351121
0.012859 0.007377 0.162226 -1.603568 -0.868663 -5.255654 -0.010973 1 0 0 0 0 0 0 352114
0.012784 0.007345 0.162064 -1.532302 -0.836626 -5.086095 -0.011005 1 0 0 0 0 0 0 353117
0.012708 0.007312 0.161896 -1.492413 -0.822720 -4.990563 -0.011036 1 0 0 0 0 0 0 354115
0.012629 0.007262 0.161636 -1.460038 -0.585005 -3.750318 -0.011066 1 0 0 0 0 0 0 355068
0.012554 0.007241 0.161514 -1.491875 -0.937693 -5.416920 -0.011096 1 0 0 0 0 0 0 356045
0.012497 0.007208 0.161354 -1.734945 -0.819987 -5.088703 -0.011128 1 0 0 0 0 0 0 357056
0.012391 0.007196 0.161100 -1.103591 -1.089128 -3.803690 -0.011159 1 0 0 0 0 0 0 358066
0.012315 0.007158 0.160964 -1.433556 -0.759532 -5.218283 -0.011190 1 0 0 0 0 0 0 359054
0.012237 0.007121 0.160806 -1.419601 -0.746433 -5.061864 -0.011221 1 0 0 0 0 0 0 360044
0.012157 0.007085 0.160638 -1.398487 -0.761969 -4.902215 -0.011253 1 0 0 0 0 0 0 361054
0.012016 0.007010 0.160382 -0.587225 -0.236405 -3.719599 -0.011284 1 0 0 0 0 0 0 362065
0.011952 0.006980 0.160248 -1.491378 -0.769338 -5.187616 -0.011315 1 0 0 0 0 0 0 363045
0.011872 0.006969 0.160081 -1.378251 -1.078501 -4.900384 -0.011346 1 0 0 0 0 0 0 364053
0.011731 0.006913 0.159824 -0.548979 -0.500619 -3.675699 -0.011378 1 0 0 0 0 0 0 365065
0.011683 0.006905 0.159693 -1.679647 -1.080012 -5.180151 -0.011409 1 0 0 0 0 0 0 366044
0.011616 0.006881 0.159513 -1.539151 -0.938745 -4.685592 -0.011440 1 0 0 0 0 0 0 367055
0.011542 0.006853 0.159332 -1.427860 -0.858937 -4.612197 -0.011471 1 0 0 0 0 0 0 368043
0.011463 0.006805 0.159056 -1.355973 -0.593162 -3.344286 -0.011503 1 0 0 0 0 0 0 369074
0.011403 0.006802 0.158909 -1.571390 -1.146837 -4.879112 -0.011534 1 0 0 0 0 0 0 370054
0.011331 0.006783 0.158741 -1.439455 -0.994841 -4.759506 -0.011565 1 0 0 0 0 0 0 371043
0.011218 0.006746 0.158455 -0.888178 -0.748022 -3.174195 -0.011597 1 0 0 0 0 0 0 372075
0.011158 0.006723 0.158313 -1.505568 -0.894394 -4.884006 -0.011627 1 0 0 0 0 0 0 373044
0.011062 0.006696 0.158134 -1.099612 -0.871533 -4.563991 -0.011659 1 0 0 0 0 0 0 374052
0.010973 0.006666 0.157951 -1.136471 -0.820471 -4.462255 -0.011690 1 0 0 0 0 0 0 375043
0.010888 0.006635 0.157766 -1.175452 -0.790927 -4.408858 -0.011722 1 0 0 0 0 0 0 376056
0.010765 0.006589 0.157465 -0.685503 -0.603902 -2.872147 -0.011753 1 0 0 0 0 0 0 377065
0.010703 0.006565 0.157319 -1.414072 -0.851397 -4.720143 -0.011784 1 0 0 0 0 0 0 378055
0.010612 0.006516 0.157144 -1.108824 -0.557004 -4.518201 -0.011815 1 0 0 0 0 0 0 379044
0.010478 0.006492 0.156869 -0.488384 -0.849733 -3.160596 -0.011847 1 0 0 0 0 0 0 380075
0.010435 0.006465 0.156716 -1.616585 -0.848324 -4.599485 -0.011877 1 0 0 0 0 0 0 381042
0.010348 0.006438 0.156528 -1.145081 -0.832182 -4.282673 -0.011909 1 0 0 0 0 0 0 382054
0.010263 0.006407 0.156338 -1.116363 -0.790123 -4.203356 -0.011940 1 0 0 0 0 0 0 383042
0.010107 0.006370 0.156044 -0.173436 -0.686440 -2.815412 -0.011973 1 0 0 0 0 0 0 384092
0.010061 0.006341 0.155887 -1.497559 -0.795236 -4.434518 -0.012003 1 0 0 0 0 0 0 385060
0.009989 0.006332 0.155700 -1.291169 -1.051906 -4.203059 -0.012034 1 0 0 0 0 0 0 386050
0.009911 0.006310 0.155509 -1.187576 -0.921218 -4.104438 -0.012065 1 0 0 0 0 0 0 387053
0.009770 0.006246 0.155225 -0.330820 -0.342538 -2.852140 -0.012097 1 0 0 0 0 0 0 388084
0.009697 0.006240 0.155069 -1.132265 -1.042320 -4.369721 -0.012128 1 0 0 0 0 0 0 389055
0.009623 0.006196 0.154875 -1.184672 -0.616788 -4.019339 -0.012159 1 0 0 0 0 0 0 390062
0.009501 0.006175 0.154582 -0.543352 -0.883784 -2.669488 -0.012191 1 0 0 0 0 0 0 391079
0.009438 0.006155 0.154432 -1.246343 -0.900747 -4.368901 -0.012222 1 0 0 0 0 0 0 392058
0.009363 0.006127 0.154254 -1.161650 -0.807029 -4.168561 -0.012253 1 0 0 0 0 0 0 393057
0.009277 0.006118 0.154056 -0.995314 -1.045313 -3.858321 -0.012283 1 0 0 0 0 0 0 394036
0.009193 0.006097 0.153857 -0.983876 -0.912262 -3.800066 -0.012315 1 0 0 0 0 0 0 395057
0.009037 0.006066 0.153552 -0.032356 -0.771311 -2.375229 -0.012347 1 0 0 0 0 0 0 396075
0.008968 0.006044 0.153397 -1.065761 -0.863141 -4.186310 -0.012378 1 0 0 0 0 0 0 397054
0.008874 0.005996 0.153211 -0.825337 -0.544786 -3.926489 -0.012409 1 0 0 0 0 0 0 398061
0.008779 0.005978 0.153007 -0.771067 -0.885782 -3.648078 -0.012440 1 0 0 0 0 0 0 399059
0.008713 0.005949 0.152818 -1.141085 -0.780675 -3.800257 -0.012472 1 0 0 0 0 0 0 400060
0.008631 0.005940 0.152612 -0.967674 -1.025762 -3.572349 -0.012503 1 0 0 0 0 0 0 401060
0.008487 0.005885 0.152313 -0.113684 -0.455717 -2.294354 -0.012535 1 0 0 0 0 0 0 402075
0.008420 0.005859 0.152157 -1.028108 -0.762752 -4.025134 -0.012565 1 0 0 0 0 0 0 403054
0.008344 0.005828 0.151973 -0.987295 -0.736143 -3.809546 -0.012597 1 0 0 0 0 0 0 404059
0.008264 0.005796 0.151777 -0.920003 -0.711152 -3.605202 -0.012627 1 0 0 0 0 0 0 405035
0.008177 0.005787 0.151591 -0.816106 -1.004758 -3.696072 -0.012659 1 0 0 0 0 0 0 406053
0.008091 0.005766 0.151393 -0.811876 -0.876045 -3.531676 -0.012690 1 0 0 0 0 0 0 407056
0.008007 0.005738 0.151190 -0.812387 -0.785936 -3.423877 -0.012721 1 0 0 0 0 0 0 408052
0.007923 0.005709 0.150984 -0.809032 -0.738238 -3.356510 -0.012753 1 0 0 0 0 0 0 409054
0.007834 0.005700 0.150793 -0.737953 -1.017604 -3.516272 -0.012784 1 0 0 0 0 0 0 410052
0.007748 0.005680 0.150592 -0.749321 -0.881371 -3.378773 -0.012815 1 0 0 0 0 0 0 411056
0.007680 0.005671 0.150392 -0.978305 -1.026172 -3.361037 -0.012846 1 0 0 0 0 0 0 412035
0.007588 0.005634 0.150206 -0.689586 -0.661428 -3.513753 -0.012878 1 0 0 0 0 0 0 413052
0.007496 0.005622 0.150022 -0.629813 -0.951422 -3.536852 -0.012908 1 0 0 0 0 0 0 414035
0.007424 0.005617 0.149829 -0.886836 -1.080002 -3.397208 -0.012940 1 0 0 0 0 0 0 415053
0.007331 0.005581 0.149644 -0.621956 -0.688667 -3.478524 -0.012971 1 0 0 0 0 0 0 416047
0.007238 0.005570 0.149460 -0.575865 -0.963273 -3.470224 -0.013003 1 0 0 0 0 0 0 417052
0.007172 0.005544 0.149276 -0.924770 -0.800752 -3.438999 -0.013033 1 0 0 0 0 0 0 418036
0.007092 0.005537 0.149091 -0.764589 -1.035528 -3.416095 -0.013065 1 0 0 0 0 0 0 419037
0.007012 0.005519 0.148916 -0.729358 -0.903401 -3.513209 -0.013096 1 0 0 0 0 0 0 420034
0.006931 0.005494 0.148744 -0.708624 -0.808992 -3.550741 -0.013128 1 0 0 0 0 0 0 421053
0.006865 0.005483 0.148554 -0.891574 -0.974023 -3.296681 -0.013159 1 0 0 0 0 0 0 422052
0.006792 0.005462 0.148376 -0.803904 -0.865964 -3.402335 -0.013190 1 0 0 0 0 0 0 423055
0.006691 0.005440 0.148187 -0.429744 -0.834932 -3.242607 -0.013221 1 0 0 0 0 0 0 424047
0.006618 0.005432 0.148015 -0.726370 -1.013376 -3.434396 -0.013253 1 0 0 0 0 0 0 425053
0.006540 0.005413 0.147844 -0.696695 -0.883360 -3.441027 -0.013284 1 0 0 0 0 0 0 426050
0.006461 0.005388 0.147673 -0.658515 -0.795123 -3.421993 -0.013315 1 0 0 0 0 0 0 427055
0.006352 0.005386 0.147502 -0.262205 -1.093579 -3.402549 -0.013346 1 0 0 0 0 0 0 428034
0.006274 0.005388 0.147337 -0.603404 -1.168109 -3.460854 -0.013378 1 0 0 0 0 0 0 429052
0.006195 0.005373 0.147168 -0.605180 -0.963472 -3.390598 -0.013409 1 0 0 0 0 0 0 430053
0.006114 0.005350 0.146997 -0.584682 -0.836901 -3.337374 -0.013440 1 0 0 0 0 0 0 431059
0.006050 0.005341 0.146831 -0.784726 -1.003719 -3.386842 -0.013471 1 0 0 0 0 0 0 432035
0.005994 0.005339 0.146668 -0.901427 -1.109831 -3.401730 -0.013503 1 0 0 0 0 0 0 433051
0.005925 0.005322 0.146499 -0.740650 -0.932841 -3.303818 -0.013534 1 0 0 0 0 0 0 434050
0.005867 0.005317 0.146334 -0.851344 -1.054287 -3.328205 -0.013565 1 0 0 0 0 0 0 435046
0.005797 0.005298 0.146164 -0.704915 -0.903688 -3.240314 -0.013596 1 0 0 0 0 0 0 436044
0.005745 0.005270 0.146008 -0.908605 -0.760712 -3.398611 -0.013628 1 0 0 0 0 0 0 437052
0.005694 0.005258 0.145848 -0.948413 -0.955381 -3.342326 -0.013659 1 0 0 0 0 0 0 438041
0.005645 0.005254 0.145686 -0.960078 -1.081333 -3.293751 -0.013690 1 0 0 0 0 0 0 439051
0.005596 0.005255 0.145524 -0.962452 -1.148761 -3.257240 -0.013721 1 0 0 0 0 0 0 440040
0.005533 0.005241 0.145381 -0.762138 -0.972324 -3.488241 -0.013753 1 0 0 0 0 0 0 441052
0.005477 0.005236 0.145225 -0.830643 -1.069447 -3.334410 -0.013783 1 0 0 0 0 0 0 442039
0.005431 0.005214 0.145075 -0.965766 -0.863161 -3.363093 -0.013815 1 0 0 0 0 0 0 443051
0.005363 0.005210 0.144926 -0.673397 -1.074168 -3.373659 -0.013846 1 0 0 0 0 0 0 444041
0.005311 0.005189 0.144778 -0.851150 -0.870128 -3.363202 -0.013878 1 0 0 0 0 0 0 445050
0.005277 0.005198 0.144628 -1.100983 -1.241535 -3.309172 -0.013908 1 0 0 0 0 0 0 446040
0.005221 0.005188 0.144489 -0.829279 -1.038502 -3.438151 -0.013940 1 0 0 0 0 0 0 447051
0.005184 0.005202 0.144342 -1.058571 -1.334456 -3.326094 -0.013971 1 0 0 0 0 0 0 448040
0.005127 0.005195 0.144204 -0.798601 -1.088370 -3.420044 -0.014003 1 0 0 0 0 0 0 449050
0.005091 0.005210 0.144057 -1.035943 -1.361922 -3.292578 -0.014034 1 0 0 0 0 0 0 450051
0.005054 0.005199 0.143909 -1.062543 -1.039796 -3.247232 -0.014065 1 0 0 0 0 0 0 451042
0.004997 0.005179 0.143771 -0.783413 -0.897078 -3.349373 -0.014096 1 0 0 0 0 0 0 452050
0.004961 0.005188 0.143623 -1.018495 -1.261832 -3.222878 -0.014127 1 0 0 0 0 0 0 453040
0.004920 0.005195 0.143492 -0.977494 -1.284749 -3.407227 -0.014159 1 0 0 0 0 0 0 454050
0.004881 0.005180 0.143351 -1.002717 -0.984146 -3.265228 -0.014190 1 0 0 0 0 0 0 455040
0.004839 0.005175 0.143222 -0.952409 -1.096951 -3.403817 -0.014221 1 0 0 0 0 0 0 456050
0.004816 0.005171 0.143088 -1.196566 -1.112135 -3.336278 -0.014252 1 0 0 0 0 0 0 457039
0.004759 0.005175 0.142944 -0.769346 -1.229662 -3.187736 -0.014284 1 0 0 0 0 0 0 458049
0.004708 0.005180 0.142815 -0.792611 -1.257416 -3.333308 -0.014315 1 0 0 0 0 0 0 459040
0.004681 0.005180 0.142680 -1.103017 -1.200750 -3.269374 -0.014346 1 0 0 0 0 0 0 460050
0.004644 0.005183 0.142554 -1.009076 -1.232965 -3.352931 -0.014377 1 0 0 0 0 0 0 461040
0.004624 0.005182 0.142421 -1.213235 -1.188933 -3.254219 -0.014409 1 0 0 0 0 0 0 462050
0.004591 0.005185 0.142295 -1.062151 -1.229009 -3.322784 -0.014440 1 0 0 0 0 0 0 463040
0.004551 0.005189 0.142172 -0.957140 -1.255273 -3.350969 -0.014471 1 0 0 0 0 0 0 464053
0.004546 0.005205 0.142047 -1.390291 -1.430205 -3.318453 -0.014503 1 0 0 0 0 0 0 465068
0.004520 0.005216 0.141925 -1.167405 -1.377547 -3.324230 -0.014534 1 0 0 0 0 0 0 466051
0.004484 0.005224 0.141803 -1.008919 -1.338534 -3.318297 -0.014565 1 0 0 0 0 0 0 467062
0.004449 0.005210 0.141691 -1.005225 -1.047534 -3.439543 -0.014596 1 0 0 0 0 0 0 468048
0.004430 0.005201 0.141563 -1.203305 -1.076004 -3.223205 -0.014628 1 0 0 0 0 0 0 469056
0.004397 0.005199 0.141439 -1.047179 -1.178272 -3.234098 -0.014665 1 0 0 0 0 0 0 470238
0.004358 0.005200 0.141316 -0.939046 -1.238166 -3.234577 -0.014690 1 0 0 0 0 0 0 471061
0.004338 0.005200 0.141212 -1.173375 -1.224622 -3.461251 -0.014721 1 0 0 0 0 0 0 472049
0.004320 0.005219 0.141105 -1.233895 -1.480910 -3.431335 -0.014753 1 0 0 0 0 0 0 473055
0.004295 0.005211 0.140998 -1.131177 -1.145309 -3.433289 -0.014784 1 0 0 0 0 0 0 474052
0.004280 0.005204 0.140873 -1.259929 -1.133092 -3.156888 -0.014815 1 0 0 0 0 0 0 475056
0.004266 0.005220 0.140756 -1.278523 -1.438037 -3.242713 -0.014846 1 0 0 0 0 0 0 476053
0.004258 0.005227 0.140655 -1.364575 -1.353962 -3.423391 -0.014878 1 0 0 0 0 0 0 477053
0.004237 0.005212 0.140551 -1.203583 -1.061847 -3.400498 -0.014909 1 0 0 0 0 0 0 478051
0.004219 0.005224 0.140443 -1.228439 -1.382735 -3.338637 -0.014940 1 0 0 0 0 0 0 479054
0.004193 0.005211 0.140337 -1.124585 -1.101833 -3.334341 -0.014971 1 0 0 0 0 0 0 480050
0.004194 0.005219 0.140218 -1.463822 -1.341822 -3.156821 -0.015003 1 0 0 0 0 0 0 481054
0.004194 0.005222 0.140115 -1.483530 -1.303150 -3.329487 -0.015034 1 0 0 0 0 0 0 482054
0.004177 0.005205 0.140010 -1.267208 -1.041813 -3.311702 -0.015065 1 0 0 0 0 0 0 483055
0.004161 0.005216 0.139902 -1.261666 -1.377140 -3.252429 -0.015096 1 0 0 0 0 0 0 484051
0.004137 0.005203 0.139796 -1.142759 -1.104895 -3.248788 -0.015127 1 0 0 0 0 0 0 485040
0.004124 0.005196 0.139697 -1.278925 -1.145386 -3.343202 -0.015158 1 0 0 0 0 0 0 486035
0.004110 0.005211 0.139592 -1.283505 -1.450357 -3.244884 -0.015190 1 0 0 0 0 0 0 487052
0.004102 0.005217 0.139494 -1.363039 -1.369510 -3.320881 -0.015221 1 0 0 0 0 0 0 488052
0.004097 0.005219 0.139398 -1.410370 -1.304986 -3.354541 -0.015253 1 0 0 0 0 0 0 489050
0.004093 0.005218 0.139304 -1.435347 -1.270512 -3.360569 -0.015284 1 0 0 0 0 0 0 490052
0.004074 0.005199 0.139203 -1.240004 -1.031135 -3.250790 -0.015315 1 0 0 0 0 0 0 491052
0.004058 0.005209 0.139096 -1.246985 -1.378264 -3.152633 -0.015346 1 0 0 0 0 0 0 492051
0.004049 0.005212 0.138997 -1.344094 -1.337136 -3.237194 -0.015378 1 0 0 0 0 0 0 493051
0.004027 0.005196 0.138894 -1.193178 -1.072040 -3.170459 -0.015409 1 0 0 0 0 0 0 494052
0.004015 0.005186 0.138796 -1.304859 -1.135683 -3.228977 -0.015440 1 0 0 0 0 0 0 495051
0.004009 0.005180 0.138701 -1.379397 -1.186428 -3.252378 -0.015471 1 0 0 0 0 0 0 496050
0.004004 0.005175 0.138607 -1.419185 -1.213895 -3.253618 -0.015503 1 0 0 0 0 0 0 497052
0.004001 0.005171 0.138513 -1.440173 -1.228371 -3.245270 -0.015534 1 0 0 0 0 0 0 498050
0.003982 0.005151 0.138412 -1.243920 -1.014956 -3.128134 -0.015565 1 0 0 0 0 0 0 499053
0.003966 0.005160 0.138304 -1.249837 -1.372911 -3.026965 -0.015596 1 0 0 0 0 0 0 500051
0.003941 0.005146 0.138197 -1.138413 -1.117169 -3.005491 -0.015628 1 0 0 0 0 0 0 501052
0.003927 0.005138 0.138099 -1.276600 -1.164375 -3.094052 -0.015659 1 0 0 0 0 0 0 502049
0.003920 0.005132 0.138003 -1.364707 -1.204334 -3.129901 -0.015690 1 0 0 0 0 0 0 503053
0.003894 0.005133 0.137918 -1.136716 -1.291877 -3.271609 -0.015721 1 0 0 0 0 0 0 504049
0.003864 0.005115 0.137820 -1.057708 -1.055120 -3.091077 -0.015753 1 0 0 0 0 0 0 505051
0.003842 0.005125 0.137714 -1.146677 -1.394919 -2.953461 -0.015784 1 0 0 0 0 0 0 506056
0.003815 0.005111 0.137607 -1.080180 -1.131980 -2.916568 -0.015817 1 0 0 0 0 0 0 507118
0.003800 0.005104 0.137508 -1.240281 -1.174997 -2.999394 -0.015848 1 0 0 0 0 0 0 508114
0.003812 0.005093 0.137402 -1.613166 -1.146970 -2.896356 -0.015880 1 0 0 0 0 0 0 509119
0.003802 0.005070 0.137295 -1.354916 -0.975297 -2.861195 -0.015910 1 0 0 0 0 0 0 510087
0.003796 0.005057 0.137196 -1.385801 -1.090984 -2.944215 -0.015941 1 0 0 0 0 0 0 511088
0.003776 0.005033 0.137092 -1.210843 -0.948343 -2.869979 -0.015972 1 0 0 0 0 0 0 512085
0.003765 0.005019 0.136994 -1.309125 -1.074936 -2.927197 -0.016005 1 0 0 0 0 0 0 513118
0.003716 0.005019 0.136890 -0.816210 -1.267713 -2.837537 -0.016036 1 0 0 0 0 0 0 514109
0.003691 0.005018 0.136792 -1.068936 -1.270361 -2.891652 -0.016066 1 0 0 0 0 0 0 515089
0.003662 0.004999 0.136688 -1.039497 -1.042837 -2.804650 -0.016097 1 0 0 0 0 0 0 516085
0.003631 0.004972 0.136582 -1.007934 -0.905082 -2.749235 -0.016129 1 0 0 0 0 0 0 517111
0.003614 0.004957 0.136483 -1.193674 -1.050078 -2.822473 -0.016161 1 0 0 0 0 0 0 518109
0.003590 0.004932 0.136378 -1.101377 -0.924574 -2.742491 -0.016192 1 0 0 0 0 0 0 519114
0.003576 0.004918 0.136280 -1.240127 -1.058674 -2.798012 -0.016223 1 0 0 0 0 0 0 520108
0.003553 0.004893 0.136176 -1.123137 -0.926593 -2.709672 -0.016254 1 0 0 0 0 0 0 521091
0.003541 0.004879 0.136078 -1.249300 -1.057162 -2.762359 -0.016286 1 0 0 0 0 0 0 522106
0.003518 0.004854 0.135973 -1.126163 -0.923496 -2.671952 -0.016315 1 0 0 0 0 0 0 523039
0.003506 0.004840 0.135875 -1.249025 -1.052998 -2.724205 -0.016346 1 0 0 0 0 0 0 524049
0.003483 0.004816 0.135771 -1.124681 -0.919256 -2.633558 -0.016377 1 0 0 0 0 0 0 525038
0.003471 0.004802 0.135672 -1.246570 -1.048357 -2.685781 -0.016409 1 0 0 0 0 0 0 526047
0.003449 0.004777 0.135568 -1.121995 -0.914688 -2.594663 -0.016440 1 0 0 0 0 0 0 527038
0.003416 0.004769 0.135480 -0.972451 -1.109091 -2.784257 -0.016471 1 0 0 0 0 0 0 528048
0.003383 0.004746 0.135379 -0.950469 -0.948232 -2.623787 -0.016502 1 0 0 0 0 0 0 529038
0.003351 0.004717 0.135274 -0.944183 -0.842022 -2.527153 -0.016534 1 0 0 0 0 0 0 530047
0.003334 0.004702 0.135175 -1.142887 -1.000810 -2.585244 -0.016565 1 0 0 0 0 0 0 531038
0.003309 0.004676 0.135070 -1.059269 -0.884421 -2.496024 -0.016596 1 0 0 0 0 0 0 532048
0.003275 0.004667 0.134982 -0.930065 -1.086528 -2.687090 -0.016627 1 0 0 0 0 0 0 533048
0.003236 0.004664 0.134870 -0.837602 -1.191496 -2.383834 -0.016658 1 0 0 0 0 0 0 534037
0.003221 0.004642 0.134780 -1.152087 -0.944531 -2.611363 -0.016690 1 0 0 0 0 0 0 535048
0.003198 0.004613 0.134678 -1.061470 -0.828392 -2.470554 -0.016721 1 0 0 0 0 0 0 536037
0.003197 0.004558 0.134602 -1.354115 -0.464619 -2.777761 -0.016753 1 0 0 0 0 0 0 537048
0.003160 0.004517 0.134516 -0.901152 -0.609867 -2.666128 -0.016783 1 0 0 0 0 0 0 538037
0.003141 0.004495 0.134424 -1.080788 -0.864980 -2.565713 -0.016815 1 0 0 0 0 0 0 539047
0.003115 0.004467 0.134322 -1.010913 -0.797552 -2.398756 -0.016846 1 0 0 0 0 0 0 540037
0.003086 0.004435 0.134216 -0.959052 -0.743726 -2.309709 -0.016877 1 0 0 0 0 0 0 541047
0.003050 0.004423 0.134127 -0.861533 -0.992320 -2.511137 -0.016908 1 0 0 0 0 0 0 542037
0.003016 0.004399 0.134025 -0.867647 -0.862722 -2.351755 -0.016940 1 0 0 0 0 0 0 543047
0.002998 0.004386 0.133928 -1.076146 -0.986085 -2.368273 -0.016971 1 0 0 0 0 0 0 544036
0.002953 0.004366 0.133833 -0.731488 -0.917785 -2.395564 -0.017002 1 0 0 0 0 0 0 545046
0.002930 0.004355 0.133738 -0.976287 -1.016558 -2.373191 -0.017033 1 0 0 0 0 0 0 546037
0.002902 0.004332 0.133634 -0.940663 -0.866381 -2.236669 -0.017065 1 0 0 0 0 0 0 547046
0.002858 0.004289 0.133548 -0.717312 -0.576146 -2.438854 -0.017096 1 0 0 0 0 0 0 548037
0.002835 0.004266 0.133457 -0.965656 -0.806923 -2.366523 -0.017127 1 0 0 0 0 0 0 549047
0.002808 0.004237 0.133354 -0.927137 -0.748419 -2.198697 -0.017159 1 0 0 0 0 0 0 550048
0.002773 0.004226 0.133266 -0.821958 -0.978761 -2.360650 -0.017190 1 0 0 0 0 0 0 551048
0.002740 0.004203 0.133165 -0.823646 -0.840899 -2.182474 -0.017221 1 0 0 0 0 0 0 552054
0.002728 0.004170 0.133078 -1.108285 -0.699922 -2.335761 -0.017253 1 0 0 0 0 0 0 553049
0.002686 0.004142 0.132987 -0.732289 -0.727026 -2.286324 -0.017284 1 0 0 0 0 0 0 554053
0.002649 0.004110 0.132885 -0.753662 -0.684138 -2.107863 -0.017315 1 0 0 0 0 0 0 555058
0.002630 0.004093 0.132787 -0.983206 -0.868350 -2.128287 -0.017352 1 0 0 0 0 0 0 556238
0.002605 0.004067 0.132681 -0.920569 -0.768350 -2.015289 -0.017378 1 0 0 0 0 0 0 557058
0.002571 0.004058 0.132593 -0.801252 -0.974122 -2.201698 -0.017409 1 0 0 0 0 0 0 558060
0.002540 0.004037 0.132521 -0.806651 -0.842977 -2.428004 -0.017440 1 0 0 0 0 0 0 559054
0.002508 0.004009 0.132425 -0.800747 -0.729910 -2.124402 -0.017471 1 0 0 0 0 0 0 560048
0.002491 0.003994 0.132330 -0.994856 -0.880863 -2.074919 -0.017503 1 0 0 0 0 0 0 561050
0.002447 0.003974 0.132235 -0.647406 -0.831567 -2.071442 -0.017533 1 0 0 0 0 0 0 562030
0.002430 0.003943 0.132151 -0.965950 -0.680556 -2.182503 -0.017565 1 0 0 0 0 0 0 563049
0.002386 0.003916 0.132061 -0.631610 -0.698356 -2.103061 -0.017596 1 0 0 0 0 0 0 564032
0.002363 0.003900 0.131968 -0.872449 -0.860997 -2.029606 -0.017628 1 0 0 0 0 0 0 565049
0.002322 0.003861 0.131885 -0.650217 -0.556425 -2.148508 -0.017659 1 0 0 0 0 0 0 566058
0.002300 0.003840 0.131794 -0.881947 -0.759162 -2.035590 -0.017690 1 0 0 0 0 0 0 567059
0.002254 0.003817 0.131701 -0.570306 -0.752933 -1.984932 -0.017721 1 0 0 0 0 0 0 568051
0.002236 0.003785 0.131618 -0.906591 -0.625270 -2.077017 -0.017753 1 0 0 0 0 0 0 569048
0.002206 0.003772 0.131537 -0.779720 -0.864591 -2.107561 -0.017783 1 0 0 0 0 0 0 570032
0.002191 0.003765 0.131446 -0.948498 -0.950911 -1.971359 -0.017815 1 0 0 0 0 0 0 571052
0.002162 0.003764 0.131363 -0.791625 -1.057328 -2.031123 -0.017846 1 0 0 0 0 0 0 572030
0.002138 0.003728 0.131274 -0.833231 -0.587671 -1.940766 -0.017878 1 0 0 0 0 0 0 573048
0.002105 0.003713 0.131190 -0.716500 -0.823394 -1.997546 -0.017909 1 0 0 0 0 0 0 574047
0.002074 0.003689 0.131120 -0.718559 -0.732607 -2.161067 -0.017940 1 0 0 0 0 0 0 575051
0.002058 0.003676 0.131034 -0.908320 -0.852392 -1.947868 -0.017971 1 0 0 0 0 0 0 576053
0.002014 0.003657 0.130943 -0.563307 -0.788393 -1.846233 -0.018002 1 0 0 0 0 0 0 577032
0.001978 0.003632 0.130870 -0.613814 -0.695108 -2.057225 -0.018034 1 0 0 0 0 0 0 578049
0.001959 0.003618 0.130783 -0.843403 -0.827283 -1.871996 -0.018065 1 0 0 0 0 0 0 579049
0.001929 0.003615 0.130700 -0.715282 -0.978430 -1.901964 -0.018096 1 0 0 0 0 0 0 580049
0.001899 0.003597 0.130630 -0.700921 -0.807909 -2.056050 -0.018127 1 0 0 0 0 0 0 581041
0.001883 0.003587 0.130544 -0.881278 -0.883675 -1.838896 -0.018159 1 0 0 0 0 0 0 582049
0.001861 0.003566 0.130473 -0.805735 -0.750097 -1.999242 -0.018189 1 0 0 0 0 0 0 583031
0.001829 0.003559 0.130396 -0.669031 -0.915644 -1.931514 -0.018221 1 0 0 0 0 0 0 584048
0.001818 0.003534 0.130318 -0.930003 -0.704758 -1.889416 -0.018252 1 0 0 0 0 0 0 585047
0.001792 0.003526 0.130239 -0.752607 -0.885063 -1.855806 -0.018284 1 0 0 0 0 0 0 586050
0.001764 0.003505 0.130171 -0.707309 -0.750801 -1.974618 -0.018314 1 0 0 0 0 0 0 587032
0.001730 0.003499 0.130095 -0.607170 -0.911024 -1.880219 -0.018346 1 0 0 0 0 0 0 588049
0.001698 0.003480 0.130028 -0.623733 -0.762113 -1.964625 -0.018377 1 0 0 0 0 0 0 589047
0.001681 0.003468 0.129942 -0.821262 -0.850333 -1.718668 -0.018409 1 0 0 0 0 0 0 590048
0.001658 0.003447 0.129871 -0.754887 -0.724149 -1.868625 -0.018442 1 0 0 0 0 0 0 591120
0.001626 0.003440 0.129795 -0.623187 -0.892589 -1.795888 -0.018473 1 0 0 0 0 0 0 592111
0.001595 0.003420 0.129727 -0.621530 -0.748369 -1.889285 -0.018504 1 0 0 0 0 0 0 593090
0.001574 0.003430 0.129661 -0.738497 -1.108286 -1.906729 -0.018536 1 0 0 0 0 0 0 594109
0.001549 0.003418 0.129597 -0.692834 -0.877177 -1.923937 -0.018565 1 0 0 0 0 0 0 595054
0.001536 0.003411 0.129513 -0.842462 -0.906518 -1.641962 -0.018596 1 0 0 0 0 0 0 596030
0.001514 0.003392 0.129442 -0.750607 -0.749988 -1.777377 -0.018628 1 0 0 0 0 0 0 597048
0.001504 0.003382 0.129386 -0.876591 -0.854330 -1.966090 -0.018659 1 0 0 0 0 0 0 598053
0.001492 0.003395 0.129324 -0.878717 -1.176234 -1.899623 -0.018690 1 0 0 0 0 0 0 599048
0.001472 0.003386 0.129261 -0.758790 -0.912404 -1.873874 -0.018721 1 0 0 0 0 0 0 600048
0.001447 0.003366 0.129199 -0.683862 -0.735034 -1.856035 -0.018753 1 0 0 0 0 0 0 601048
0.001414 0.003359 0.129125 -0.564359 -0.891493 -1.695969 -0.018783 1 0 0 0 0 0 0 602030
0.001383 0.003340 0.129059 -0.570247 -0.744705 -1.755052 -0.018815 1 0 0 0 0 0 0 603049
0.001353 0.003314 0.128994 -0.576282 -0.644553 -1.779987 -0.018846 1 0 0 0 0 0 0 604046
0.001352 0.003316 0.128919 -0.953518 -0.980848 -1.623721 -0.018877 1 0 0 0 0 0 0 605047
0.001337 0.003301 0.128852 -0.807294 -0.800780 -1.695854 -0.018908 1 0 0 0 0 0 0 606036
0.001315 0.003277 0.128787 -0.697509 -0.671683 -1.726974 -0.018942 1 0 0 0 0 0 0 607105
0.001284 0.003269 0.128713 -0.558421 -0.851753 -1.585628 -0.018973 1 0 0 0 0 0 0 608090
0.001253 0.003249 0.128646 -0.553852 -0.717083 -1.651611 -0.019004 1 0 0 0 0 0 0 609104
0.001224 0.003224 0.128582 -0.554557 -0.622916 -1.678716 -0.019035 1 0 0 0 0 0 0 610088
0.001203 0.003230 0.128517 -0.665572 -1.024817 -1.660865 -0.019067 1 0 0 0 0 0 0 611104
0.001178 0.003217 0.128453 -0.617678 -0.820790 -1.662011 -0.019097 1 0 0 0 0 0 0 612087
0.001171 0.003190 0.128380 -0.842715 -0.611056 -1.517474 -0.019129 1 0 0 0 0 0 0 613103
0.001148 0.003180 0.128302 -0.643260 -0.807920 -1.431088 -0.019160 1 0 0 0 0 0 0 614085
0.001121 0.003159 0.128234 -0.585143 -0.687040 -1.529064 -0.019192 1 0 0 0 0 0 0 615104
0.001108 0.003149 0.128178 -0.746679 -0.802585 -1.694261 -0.019222 1 0 0 0 0 0 0 616086
0.001087 0.003128 0.128118 -0.656509 -0.674001 -1.635681 -0.019254 1 0 0 0 0 0 0 617087
0.001056 0.003121 0.128045 -0.514668 -0.839807 -1.448938 -0.019286 1 0 0 0 0 0 0 618104
0.001027 0.003101 0.127979 -0.506808 -0.697701 -1.496689 -0.019315 1 0 0 0 0 0 0 619035
0.001012 0.003092 0.127924 -0.695320 -0.802125 -1.642832 -0.019346 1 0 0 0 0 0 0 620044
0.000990 0.003071 0.127864 -0.619331 -0.668557 -1.576390 -0.019377 1 0 0 0 0 0 0 621034
0.000959 0.003064 0.127791 -0.484823 -0.831600 -1.386522 -0.019409 1 0 0 0 0 0 0 622044
0.000943 0.003060 0.127734 -0.669570 -0.890286 -1.559848 -0.019440 1 0 0 0 0 0 0 623036
0.000921 0.003043 0.127673 -0.597946 -0.713961 -1.514198 -0.019471 1 0 0 0 0 0 0 624044
0.000930 0.003029 0.127610 -0.993077 -0.740303 -1.467317 -0.019502 1 0 0 0 0 0 0 625034
0.000920 0.003006 0.127547 -0.789348 -0.626602 -1.448090 -0.019534 1 0 0 0 0 0 0 626045
0.000900 0.002979 0.127484 -0.644334 -0.553639 -1.431514 -0.019565 1 0 0 0 0 0 0 627035
0.000885 0.002984 0.127419 -0.676574 -0.963739 -1.397552 -0.019596 1 0 0 0 0 0 0 628045
0.000863 0.002971 0.127356 -0.590099 -0.767525 -1.390452 -0.019627 1 0 0 0 0 0 0 629035
0.000837 0.002950 0.127292 -0.533518 -0.625887 -1.378979 -0.019659 1 0 0 0 0 0 0 630044
0.000825 0.002938 0.127239 -0.688803 -0.747978 -1.491708 -0.019690 1 0 0 0 0 0 0 631035
0.000804 0.002917 0.127179 -0.596895 -0.626732 -1.410267 -0.019721 1 0 0 0 0 0 0 632044
0.000794 0.002906 0.127127 -0.718958 -0.745773 -1.486460 -0.019752 1 0 0 0 0 0 0 633035
0.000749 0.002908 0.127067 -0.272377 -0.935557 -1.382413 -0.019783 1 0 0 0 0 0 0 634035
0.000727 0.002909 0.127015 -0.513030 -0.934434 -1.457352 -0.019815 1 0 0 0 0 0 0 635044
0.000701 0.002894 0.126955 -0.492277 -0.723492 -1.361137 -0.019846 1 0 0 0 0 0 0 636033
0.000688 0.002886 0.126903 -0.652306 -0.794634 -1.432388 -0.019877 1 0 0 0 0 0 0 637045
0.000668 0.002867 0.126844 -0.562169 -0.647270 -1.333787 -0.019908 1 0 0 0 0 0 0 638033
0.000657 0.002856 0.126792 -0.684381 -0.752685 -1.404196 -0.019940 1 0 0 0 0 0 0 639045
0.000638 0.002836 0.126732 -0.575284 -0.622930 -1.305014 -0.019971 1 0 0 0 0 0 0 640034
0.000628 0.002825 0.126680 -0.687788 -0.736933 -1.375353 -0.020003 1 0 0 0 0 0 0 641057
0.000623 0.002819 0.126631 -0.760999 -0.811260 -1.404450 -0.020034 1 0 0 0 0 0 0 642060
0.000607 0.002801 0.126572 -0.612874 -0.650732 -1.279679 -0.020065 1 0 0 0 0 0 0 643045
0.000598 0.002791 0.126521 -0.704097 -0.747735 -1.339894 -0.020096 1 0 0 0 0 0 0 644053
0.000594 0.002786 0.126471 -0.766554 -0.813475 -1.365095 -0.020127 1 0 0 0 0 0 0 645048
0.000592 0.002783 0.126422 -0.799913 -0.848173 -1.367411 -0.020158 1 0 0 0 0 0 0 646035
0.000557 0.002771 0.126375 -0.371145 -0.730156 -1.368360 -0.020190 1 0 0 0 0 0 0 647055
0.000540 0.002764 0.126327 -0.549566 -0.791086 -1.353677 -0.020221 1 0 0 0 0 0 0 648052
0.000531 0.002760 0.126279 -0.678482 -0.833961 -1.339853 -0.020253 1 0 0 0 0 0 0 649057
0.000532 0.002739 0.126241 -0.822971 -0.608415 -1.471774 -0.020283 1 0 0 0 0 0 0 650033
0.000513 0.002733 0.126207 -0.570058 -0.776486 -1.520533 -0.020315 1 0 0 0 0 0 0 651046
0.000504 0.002729 0.126164 -0.665534 -0.826788 -1.397261 -0.020346 1 0 0 0 0 0 0 652048
0.000485 0.002711 0.126108 -0.550156 -0.651569 -1.202240 -0.020377 1 0 0 0 0 0 0 653047
0.000481 0.002684 0.126068 -0.734484 -0.492049 -1.381147 -0.020409 1 0 0 0 0 0 0 654046
0.000459 0.002674 0.126033 -0.517818 -0.709553 -1.457820 -0.020440 1 0 0 0 0 0 0 655048
0.000449 0.002668 0.125990 -0.632772 -0.786077 -1.345630 -0.020471 1 0 0 0 0 0 0 656045
0.000449 0.002646 0.125954 -0.788611 -0.574260 -1.429009 -0.020503 1 0 0 0 0 0 0 657053
0.000463 0.002650 0.125920 -0.988503 -0.883875 -1.451854 -0.020534 1 0 0 0 0 0 0 658049
0.000436 0.002641 0.125878 -0.474961 -0.751352 -1.331880 -0.020565 1 0 0 0 0 0 0 659032
0.000442 0.002632 0.125852 -0.853402 -0.740017 -1.536586 -0.020596 1 0 0 0 0 0 0 660047
0.000445 0.002626 0.125812 -0.851127 -0.787097 -1.358647 -0.020627 1 0 0 0 0 0 0 661047
0.000433 0.002609 0.125788 -0.648045 -0.632955 -1.543804 -0.020659 1 0 0 0 0 0 0 662048
0.000427 0.002600 0.125749 -0.706189 -0.717692 -1.352155 -0.020690 1 0 0 0 0 0 0 663047
0.000410 0.002581 0.125725 -0.568445 -0.593359 -1.531681 -0.020721 1 0 0 0 0 0 0 664045
0.000401 0.002571 0.125685 -0.662670 -0.694091 -1.337838 -0.020752 1 0 0 0 0 0 0 665025
0.000403 0.002547 0.125651 -0.802081 -0.515045 -1.379866 -0.020783 1 0 0 0 0 0 0 666026
0.000384 0.002539 0.125618 -0.549277 -0.707838 -1.393703 -0.020817 1 0 0 0 0 0 0 667121
0.000380 0.002515 0.125586 -0.719260 -0.523165 -1.401938 -0.020848 1 0 0 0 0 0 0 668105
0.000392 0.002518 0.125554 -0.945687 -0.842916 -1.386442 -0.020880 1 0 0 0 0 0 0 669114
0.000384 0.002505 0.125532 -0.709370 -0.666179 -1.525323 -0.020910 1 0 0 0 0 0 0 670081
0.000380 0.002497 0.125494 -0.735963 -0.724265 -1.306568 -0.020941 1 0 0 0 0 0 0 671093
0.000364 0.002479 0.125470 -0.581238 -0.585308 -1.475238 -0.020973 1 0 0 0 0 0 0 672105
0.000370 0.002484 0.125441 -0.851218 -0.875749 -1.407874 -0.021003 1 0 0 0 0 0 0 673079
0.000359 0.002472 0.125420 -0.657716 -0.680138 -1.517146 -0.021035 1 0 0 0 0 0 0 674080
0.000353 0.002466 0.125382 -0.707672 -0.728486 -1.286519 -0.021066 1 0 0 0 0 0 0 675082
0.000337 0.002448 0.125358 -0.564901 -0.584726 -1.450757 -0.021097 1 0 0 0 0 0 0 676077
0.000348 0.002434 0.125340 -0.915671 -0.624831 -1.526747 -0.021128 1 0 0 0 0 0 0 677078
0.000334 0.002432 0.125312 -0.621762 -0.768129 -1.415234 -0.021160 1 0 0 0 0 0 0 678080
0.000333 0.002411 0.125283 -0.755984 -0.544487 -1.364625 -0.021191 1 0 0 0 0 0 0 679079
0.000326 0.002420 0.125261 -0.704552 -0.905389 -1.463867 -0.021222 1 0 0 0 0 0 0 680077
0.000329 0.002405 0.125233 -0.814556 -0.631198 -1.386211 -0.021253 1 0 0 0 0 0 0 681078
0.000316 0.002383 0.125213 -0.627390 -0.506853 -1.479360 -0.021286 1 0 0 0 0 0 0 682114
0.000304 0.002390 0.125196 -0.615059 -0.885427 -1.509532 -0.021317 1 0 0 0 0 0 0 683109
0.000304 0.002375 0.125169 -0.764642 -0.617879 -1.394922 -0.021348 1 0 0 0 0 0 0 684107
0.000284 0.002371 0.125139 -0.524299 -0.744323 -1.328788 -0.021379 1 0 0 0 0 0 0 685110
0.000294 0.002365 0.125118 -0.884345 -0.722146 -1.436922 -0.021410 1 0 0 0 0 0 0 686103
0.000285 0.002347 0.125101 -0.676669 -0.566747 -1.492583 -0.021442 1 0 0 0 0 0 0 687115
0.000294 0.002353 0.125073 -0.897283 -0.851640 -1.362287 -0.021472 1 0 0 0 0 0 0 688084
0.000285 0.002341 0.125054 -0.677944 -0.654928 -1.445951 -0.021505 1 0 0 0 0 0 0 689113
0.000280 0.002335 0.125047 -0.715502 -0.714260 -1.618539 -0.021535 1 0 0 0 0 0 0 690077
0.000278 0.002331 0.125013 -0.748359 -0.747392 -1.282907 -0.021566 1 0 0 0 0 0 0 691083
0.000277 0.002330 0.125001 -0.767930 -0.778994 -1.528226 -0.021597 1 0 0 0 0 0 0 692076
0.000262 0.002314 0.124987 -0.594533 -0.598208 -1.522257 -0.021629 1 0 0 0 0 0 0 693080
0.000269 0.002320 0.124961 -0.852454 -0.865559 -1.359071 -0.021660 1 0 0 0 0 0 0 694078
0.000258 0.002309 0.124942 -0.654081 -0.660048 -1.429570 -0.021691 1 0 0 0 0 0 0 695081
0.000253 0.002304 0.124935 -0.702144 -0.714864 -1.597525 -0.021722 1 0 0 0 0 0 0 696072
0.000256 0.002282 0.124912 -0.815268 -0.498569 -1.404658 -0.021754 1 0 0 0 0 0 0 697087
0.000252 0.002289 0.124893 -0.734242 -0.868326 -1.429571 -0.021785 1 0 0 0 0 0 0 698101
0.000250 0.002293 0.124887 -0.753570 -0.859473 -1.590519 -0.021816 1 0 0 0 0 0 0 699087
0.000254 0.002276 0.124864 -0.843628 -0.576391 -1.395955 -0.021848 1 0 0 0 0 0 0 700118
0.000251 0.002286 0.124845 -0.750175 -0.909059 -1.420331 -0.021879 1 0 0 0 0 0 0 701102
0.000236 0.002276 0.124829 -0.579625 -0.685402 -1.449276 -0.021910 1 0 0 0 0 0 0 702086
0.000228 0.002272 0.124823 -0.661697 -0.726313 -1.591605 -0.021940 1 0 0 0 0 0 0 703045
0.000230 0.002250 0.124801 -0.793890 -0.502958 -1.388163 -0.021971 1 0 0 0 0 0 0 704033
0.000225 0.002258 0.124782 -0.722608 -0.868857 -1.409392 -0.022002 1 0 0 0 0 0 0 705043
0.000209 0.002248 0.124765 -0.563307 -0.662323 -1.436963 -0.022033 1 0 0 0 0 0 0 706032
0.000201 0.002242 0.124759 -0.650908 -0.711763 -1.579038 -0.022065 1 0 0 0 0 0 0 707043
0.000211 0.002254 0.124736 -0.894535 -0.935850 -1.362694 -0.022096 1 0 0 0 0 0 0 708033
0.000215 0.002260 0.124728 -0.858507 -0.889814 -1.535150 -0.022127 1 0 0 0 0 0 0 709042
0.000204 0.002248 0.124715 -0.641779 -0.654141 -1.490874 -0.022158 1 0 0 0 0 0 0 710032
0.000193 0.002261 0.124700 -0.618342 -0.954419 -1.450054 -0.022190 1 0 0 0 0 0 0 711041
0.000193 0.002248 0.124674 -0.762698 -0.647643 -1.306591 -0.022221 1 0 0 0 0 0 0 712033
0.000193 0.002242 0.124665 -0.778664 -0.702364 -1.506546 -0.022252 1 0 0 0 0 0 0 713042
0.000187 0.002257 0.124651 -0.706692 -0.996321 -1.459457 -0.022283 1 0 0 0 0 0 0 714031
0.000171 0.002250 0.124636 -0.552932 -0.734148 -1.441324 -0.022315 1 0 0 0 0 0 0 715043
0.000162 0.002247 0.124630 -0.643610 -0.753835 -1.565029 -0.022346 1 0 0 0 0 0 0 716032
0.000164 0.002226 0.124608 -0.780362 -0.520174 -1.354367 -0.022377 1 0 0 0 0 0 0 717034
0.000159 0.002234 0.124590 -0.711275 -0.880231 -1.372999 -0.022409 1 0 0 0 0 0 0 718041
0.000156 0.002239 0.124583 -0.736354 -0.866986 -1.531652 -0.022439 1 0 0 0 0 0 0 719031
0.000142 0.002226 0.124571 -0.572185 -0.644743 -1.472374 -0.022471 1 0 0 0 0 0 0 720042
0.000148 0.002234 0.124545 -0.834340 -0.888611 -1.288389 -0.022502 1 0 0 0 0 0 0 721032
0.000137 0.002223 0.124526 -0.638932 -0.672342 -1.350422 -0.022534 1 0 0 0 0 0 0 722041
0.000132 0.002218 0.124520 -0.687745 -0.721086 -1.515725 -0.022565 1 0 0 0 0 0 0 723033
0.000143 0.002229 0.124496 -0.909911 -0.944881 -1.308535 -0.022596 1 0 0 0 0 0 0 724041
0.000135 0.002221 0.124478 -0.679978 -0.703471 -1.351826 -0.022627 1 0 0 0 0 0 0 725031
0.000131 0.002216 0.124471 -0.710002 -0.738242 -1.509507 -0.022659 1 0 0 0 0 0 0 726042
0.000109 0.002218 0.124448 -0.482378 -0.821828 -1.303728 -0.022690 1 0 0 0 0 0 0 727033
0.000118 0.002215 0.124430 -0.853388 -0.759996 -1.339362 -0.022721 1 0 0 0 0 0 0 728042
0.000122 0.002213 0.124423 -0.836764 -0.779629 -1.497725 -0.022752 1 0 0 0 0 0 0 729035
0.000105 0.002216 0.124400 -0.551281 -0.845200 -1.292444 -0.022784 1 0 0 0 0 0 0 730046
0.000097 0.002218 0.124392 -0.632508 -0.835675 -1.465171 -0.022815 1 0 0 0 0 0 0 731041
0.000079 0.002204 0.124379 -0.513112 -0.630367 -1.419854 -0.022846 1 0 0 0 0 0 0 732047
0.000083 0.002211 0.124353 -0.798902 -0.883523 -1.241885 -0.022877 1 0 0 0 0 0 0 733038
0.000072 0.002200 0.124334 -0.615827 -0.672504 -1.305833 -0.022909 1 0 0 0 0 0 0 734055
0.000061 0.002213 0.124317 -0.595931 -0.970200 -1.327001 -0.022940 1 0 0 0 0 0 0 735053
0.000041 0.002205 0.124301 -0.483573 -0.723974 -1.344242 -0.022972 1 0 0 0 0 0 0 736063
0.000051 0.002197 0.124285 -0.852966 -0.689799 -1.345320 -0.023003 1 0 0 0 0 0 0 737049
0.000050 0.002211 0.124268 -0.755305 -0.989457 -1.334807 -0.023034 1 0 0 0 0 0 0 738047
0.000036 0.002204 0.124252 -0.568757 -0.735971 -1.339765 -0.023065 1 0 0 0 0 0 0 739044
0.000048 0.002196 0.124236 -0.897392 -0.697339 -1.336449 -0.023096 1 0 0 0 0 0 0 740044
0.000035 0.002196 0.124210 -0.596537 -0.799597 -1.191358 -0.023127 1 0 0 0 0 0 0 741045
0.000029 0.002196 0.124200 -0.650722 -0.814346 -1.397675 -0.023159 1 0 0 0 0 0 0 742044
0.000012 0.002181 0.124187 -0.516238 -0.621875 -1.365030 -0.023190 1 0 0 0 0 0 0 743047
-0.000002 0.002193 0.124172 -0.536834 -0.943158 -1.328594 -0.023221 1 0 0 0 0 0 0 744043
-0.000023 0.002184 0.124156 -0.446452 -0.711048 -1.322746 -0.023252 1 0 0 0 0 0 0 745045
-0.000014 0.002175 0.124140 -0.826596 -0.684032 -1.315700 -0.023284 1 0 0 0 0 0 0 746048
-0.000015 0.002189 0.124124 -0.734519 -0.987067 -1.302001 -0.023314 1 0 0 0 0 0 0 747030
-0.000029 0.002182 0.124108 -0.550922 -0.735785 -1.305563 -0.023346 1 0 0 0 0 0 0 748047
-0.000036 0.002178 0.124103 -0.623564 -0.760337 -1.438642 -0.023377 1 0 0 0 0 0 0 749042
-0.000059 0.002180 0.124080 -0.420229 -0.838583 -1.221872 -0.023409 1 0 0 0 0 0 0 750042
-0.000051 0.002177 0.124061 -0.802160 -0.774090 -1.254478 -0.023440 1 0 0 0 0 0 0 751049
-0.000047 0.002175 0.124055 -0.791226 -0.792289 -1.411354 -0.023471 1 0 0 0 0 0 0 752043
-0.000065 0.002178 0.124032 -0.509648 -0.857236 -1.204219 -0.023502 1 0 0 0 0 0 0 753025
-0.000073 0.002180 0.124024 -0.591599 -0.847330 -1.377003 -0.023533 1 0 0 0 0 0 0 754024
-0.000091 0.002167 0.124011 -0.473220 -0.642483 -1.330840 -0.023565 1 0 0 0 0 0 0 755044
-0.000106 0.002178 0.123995 -0.501788 -0.956999 -1.289538 -0.023596 1 0 0 0 0 0 0 756043
-0.000094 0.002180 0.123980 -0.854631 -0.854441 -1.278658 -0.023627 1 0 0 0 0 0 0 757042
-0.000101 0.002166 0.123964 -0.632673 -0.643892 -1.275890 -0.023659 1 0 0 0 0 0 0 758044
-0.000105 0.002159 0.123959 -0.659752 -0.712881 -1.406219 -0.023690 1 0 0 0 0 0 0 759042
-0.000126 0.002160 0.123936 -0.431420 -0.815836 -1.187941 -0.023721 1 0 0 0 0 0 0 760043
-0.000137 0.002160 0.123928 -0.542996 -0.826173 -1.356838 -0.023752 1 0 0 0 0 0 0 761042
-0.000156 0.002146 0.123915 -0.439943 -0.631793 -1.308948 -0.023784 1 0 0 0 0 0 0 762046
-0.000165 0.002139 0.123910 -0.550159 -0.705131 -1.412432 -0.023814 1 0 0 0 0 0 0 763024
-0.000151 0.002131 0.123898 -0.879011 -0.696246 -1.326054 -0.023846 1 0 0 0 0 0 0 764042
-0.000163 0.002130 0.123873 -0.564624 -0.800834 -1.138019 -0.023877 1 0 0 0 0 0 0 765042
-0.000169 0.002131 0.123864 -0.609250 -0.815516 -1.328609 -0.023908 1 0 0 0 0 0 0 766040
-0.000172 0.002131 0.123861 -0.652315 -0.817970 -1.423061 -0.023940 1 0 0 0 0 0 0 767034
-0.000187 0.002116 0.123850 -0.494654 -0.624309 -1.326548 -0.023971 1 0 0 0 0 0 0 768043
-0.000194 0.002109 0.123846 -0.575276 -0.698632 -1.410767 -0.024002 1 0 0 0 0 0 0 769041
-0.000212 0.002091 0.123835 -0.450311 -0.558375 -1.319653 -0.024033 1 0 0 0 0 0 0 770036
-0.000226 0.002101 0.123820 -0.474616 -0.907175 -1.261669 -0.024067 1 0 0 0 0 0 0 771106
-0.000233 0.002105 0.123815 -0.567857 -0.884486 -1.381148 -0.024098 1 0 0 0 0 0 0 772108
-0.000250 0.002093 0.123803 -0.441508 -0.658810 -1.304533 -0.024129 1 0 0 0 0 0 0 773101
-0.000259 0.002087 0.123799 -0.538234 -0.714894 -1.397174 -0.024161 1 0 0 0 0 0 0 774109
-0.000244 0.002080 0.123787 -0.860207 -0.697228 -1.306846 -0.024191 1 0 0 0 0 0 0 775079
-0.000250 0.002062 0.123773 -0.616785 -0.551580 -1.262092 -0.024222 1 0 0 0 0 0 0 776083
-0.000253 0.002053 0.123768 -0.631868 -0.654924 -1.376790 -0.024254 1 0 0 0 0 0 0 777110
-0.000254 0.002048 0.123766 -0.653568 -0.723706 -1.431552 -0.024285 1 0 0 0 0 0 0 778078
-0.000261 0.002064 0.123754 -0.592250 -1.006085 -1.308259 -0.024316 1 0 0 0 0 0 0 779078
-0.000277 0.002058 0.123740 -0.445231 -0.739739 -1.258475 -0.024347 1 0 0 0 0 0 0 780076
-0.000286 0.002055 0.123735 -0.537167 -0.755605 -1.372090 -0.024378 1 0 0 0 0 0 0 781077
-0.000290 0.002053 0.123734 -0.600168 -0.778013 -1.426601 -0.024410 1 0 0 0 0 0 0 782074
-0.000306 0.002038 0.123723 -0.452399 -0.596803 -1.313990 -0.024441 1 0 0 0 0 0 0 783069
-0.000313 0.002031 0.123719 -0.537492 -0.677271 -1.392878 -0.024473 1 0 0 0 0 0 0 784100
-0.000317 0.002027 0.123718 -0.596394 -0.734348 -1.433785 -0.024504 1 0 0 0 0 0 0 785085
-0.000319 0.002025 0.123717 -0.627903 -0.764819 -1.450697 -0.024535 1 0 0 0 0 0 0 786100
-0.000334 0.002010 0.123707 -0.462868 -0.586598 -1.323289 -0.024564 1 0 0 0 0 0 0 787031
-0.000341 0.002002 0.123703 -0.539049 -0.668443 -1.396937 -0.024596 1 0 0 0 0 0 0 788042
-0.000345 0.001998 0.123702 -0.593462 -0.726230 -1.435991 -0.024627 1 0 0 0 0 0 0 789030
-0.000360 0.001982 0.123692 -0.441473 -0.563207 -1.317500 -0.024658 1 0 0 0 0 0 0 790040
-0.000368 0.001974 0.123688 -0.524196 -0.652565 -1.394445 -0.024689 1 0 0 0 0 0 0 791030
-0.000372 0.001970 0.123687 -0.581922 -0.714121 -1.434731 -0.024721 1 0 0 0 0 0 0 792039
-0.000374 0.001968 0.123686 -0.612807 -0.746800 -1.451354 -0.024752 1 0 0 0 0 0 0 793030
-0.000375 0.001967 0.123686 -0.628860 -0.763700 -1.458591 -0.024783 1 0 0 0 0 0 0 794038
-0.000375 0.001966 0.123686 -0.637297 -0.772621 -1.462342 -0.024814 1 0 0 0 0 0 0 795032
-0.000394 0.001970 0.123665 -0.386768 -0.830016 -1.184731 -0.024846 1 0 0 0 0 0 0 796041
-0.000404 0.001972 0.123658 -0.484301 -0.815338 -1.332142 -0.024877 1 0 0 0 0 0 0 797029
-0.000409 0.001973 0.123655 -0.555952 -0.802922 -1.410070 -0.024908 1 0 0 0 0 0 0 798040
-0.000411 0.001974 0.123654 -0.594528 -0.796193 -1.441277 -0.024939 1 0 0 0 0 0 0 799030
-0.000426 0.001959 0.123644 -0.433361 -0.599329 -1.318770 -0.024971 1 0 0 0 0 0 0 800039
-0.000433 0.001952 0.123640 -0.511130 -0.671466 -1.394411 -0.025002 1 0 0 0 0 0 0 801039
-0.000437 0.001949 0.123639 -0.566327 -0.724387 -1.434185 -0.025033 1 0 0 0 0 0 0 802028
-0.000439 0.001947 0.123638 -0.595978 -0.752752 -1.450662 -0.025065 1 0 0 0 0 0 0 803041
-0.000440 0.001946 0.123638 -0.611363 -0.767474 -1.457767 -0.025096 1 0 0 0 0 0 0 804031
-0.000454 0.001931 0.123628 -0.438413 -0.581624 -1.326316 -0.025127 1 0 0 0 0 0 0 805037
-0.000461 0.001924 0.123624 -0.510169 -0.659229 -1.398886 -0.025159 1 0 0 0 0 0 0 806040
-0.000464 0.001920 0.123623 -0.562338 -0.714885 -1.437581 -0.025189 1 0 0 0 0 0 0 807030
-0.000466 0.001919 0.123622 -0.590465 -0.744635 -1.453657 -0.025221 1 0 0 0 0 0 0 808037
-0.000481 0.001903 0.123612 -0.424078 -0.566418 -1.325301 -0.025252 1 0 0 0 0 0 0 809028
-0.000488 0.001896 0.123609 -0.499041 -0.647749 -1.399105 -0.025283 1 0 0 0 0 0 0 810037
-0.000491 0.001892 0.123607 -0.552814 -0.705265 -1.438252 -0.025315 1 0 0 0 0 0 0 811040
-0.000493 0.001890 0.123607 -0.581715 -0.735904 -1.454450 -0.025346 1 0 0 0 0 0 0 812028
-0.000494 0.001889 0.123607 -0.596744 -0.751782 -1.461502 -0.025377 1 0 0 0 0 0 0 813038
-0.000508 0.001874 0.123596 -0.423726 -0.566597 -1.329658 -0.025408 1 0 0 0 0 0 0 814028
-0.000515 0.001867 0.123593 -0.495231 -0.644339 -1.402367 -0.025440 1 0 0 0 0 0 0 815042
-0.000519 0.001863 0.123592 -0.547275 -0.700068 -1.441122 -0.025471 1 0 0 0 0 0 0 816047
-0.000534 0.001847 0.123581 -0.394443 -0.536311 -1.321543 -0.025502 1 0 0 0 0 0 0 817037
-0.000541 0.001839 0.123577 -0.476143 -0.624775 -1.398797 -0.025534 1 0 0 0 0 0 0 818048
-0.000545 0.001835 0.123576 -0.533277 -0.685815 -1.439174 -0.025565 1 0 0 0 0 0 0 819036
-0.000547 0.001833 0.123575 -0.563890 -0.718231 -1.455846 -0.025596 1 0 0 0 0 0 0 820048
-0.000554 0.001850 0.123565 -0.505846 -0.981464 -1.317839 -0.025627 1 0 0 0 0 0 0 821032
-0.000570 0.001844 0.123550 -0.360578 -0.705943 -1.261036 -0.025659 1 0 0 0 0 0 0 822058
-0.000579 0.001842 0.123546 -0.452330 -0.716338 -1.373129 -0.025690 1 0 0 0 0 0 0 823043
-0.000583 0.001840 0.123544 -0.515205 -0.735985 -1.427118 -0.025721 1 0 0 0 0 0 0 824045
-0.000599 0.001825 0.123533 -0.368038 -0.554000 -1.312800 -0.025752 1 0 0 0 0 0 0 825043
-0.000606 0.001818 0.123529 -0.452347 -0.633090 -1.392056 -0.025783 1 0 0 0 0 0 0 826023
-0.000610 0.001814 0.123528 -0.510817 -0.689457 -1.433206 -0.025815 1 0 0 0 0 0 0 827042
-0.000612 0.001812 0.123527 -0.542037 -0.719483 -1.450056 -0.025845 1 0 0 0 0 0 0 828021
-0.000613 0.001811 0.123527 -0.558206 -0.735026 -1.457292 -0.025877 1 0 0 0 0 0 0 829021
-0.000627 0.001797 0.123517 -0.386017 -0.549944 -1.324997 -0.025909 1 0 0 0 0 0 0 830044
-0.000640 0.001808 0.123503 -0.383700 -0.873890 -1.252737 -0.025940 1 0 0 0 0 0 0 831052
-0.000646 0.001813 0.123497 -0.462799 -0.838556 -1.366771 -0.025971 1 0 0 0 0 0 0 832043
-0.000663 0.001802 0.123485 -0.330384 -0.607566 -1.285993 -0.026002 1 0 0 0 0 0 0 833046
-0.000671 0.001796 0.123481 -0.422592 -0.659652 -1.378604 -0.026034 1 0 0 0 0 0 0 834044
-0.000675 0.001793 0.123480 -0.485069 -0.702187 -1.424554 -0.026065 1 0 0 0 0 0 0 835044
-0.000677 0.001792 0.123479 -0.518331 -0.725267 -1.443136 -0.026096 1 0 0 0 0 0 0 836040
-0.000678 0.001791 0.123479 -0.535502 -0.737326 -1.450965 -0.026127 1 0 0 0 0 0 0 837039
-0.000692 0.001776 0.123469 -0.363934 -0.550564 -1.318565 -0.026159 1 0 0 0 0 0 0 838040
-0.000699 0.001769 0.123465 -0.435510 -0.626974 -1.391638 -0.026190 1 0 0 0 0 0 0 839041
-0.000708 0.001784 0.123453 -0.413801 -0.928550 -1.285296 -0.026221 1 0 0 0 0 0 0 840039
-0.000726 0.001777 0.123439 -0.288388 -0.673987 -1.240159 -0.026252 1 0 0 0 0 0 0 841039
-0.000735 0.001773 0.123434 -0.389766 -0.694560 -1.356962 -0.026283 1 0 0 0 0 0 0 842021
-0.000740 0.001772 0.123432 -0.457467 -0.719279 -1.412658 -0.026315 1 0 0 0 0 0 0 843042
-0.000742 0.001771 0.123431 -0.493408 -0.733192 -1.434768 -0.026346 1 0 0 0 0 0 0 844039
-0.000743 0.001770 0.123431 -0.511923 -0.740594 -1.443843 -0.026377 1 0 0 0 0 0 0 845040
-0.000744 0.001770 0.123431 -0.521525 -0.744705 -1.448150 -0.026408 1 0 0 0 0 0 0 846030
-0.000758 0.001756 0.123421 -0.346311 -0.554108 -1.314245 -0.026440 1 0 0 0 0 0 0 847041
-0.000764 0.001749 0.123417 -0.415806 -0.628439 -1.386957 -0.026471 1 0 0 0 0 0 0 848039
-0.000773 0.001763 0.123405 -0.393087 -0.928934 -1.280405 -0.026502 1 0 0 0 0 0 0 849021
-0.000778 0.001771 0.123401 -0.447499 -0.867052 -1.371612 -0.026533 1 0 0 0 0 0 0 850020
-0.000780 0.001775 0.123399 -0.481863 -0.814719 -1.417812 -0.026565 1 0 0 0 0 0 0 851041
-0.000795 0.001762 0.123388 -0.319850 -0.593533 -1.299856 -0.026596 1 0 0 0 0 0 0 852038
-0.000802 0.001756 0.123385 -0.395971 -0.652194 -1.378421 -0.026627 1 0 0 0 0 0 0 853039
-0.000806 0.001753 0.123383 -0.450249 -0.698238 -1.419222 -0.026658 1 0 0 0 0 0 0 854020
-0.000808 0.001751 0.123383 -0.479388 -0.723146 -1.435981 -0.026690 1 0 0 0 0 0 0 855034
-0.000808 0.001751 0.123383 -0.494467 -0.736116 -1.443131 -0.026721 1 0 0 0 0 0 0 856044
-0.000822 0.001736 0.123372 -0.322090 -0.550005 -1.309911 -0.026752 1 0 0 0 0 0 0 857031
-0.000829 0.001729 0.123369 -0.392836 -0.626427 -1.383078 -0.026783 1 0 0 0 0 0 0 858039
-0.000833 0.001725 0.123367 -0.444403 -0.681401 -1.421993 -0.026815 1 0 0 0 0 0 0 859042
-0.000840 0.001741 0.123356 -0.398535 -0.957366 -1.292696 -0.026846 1 0 0 0 0 0 0 860040
-0.000844 0.001750 0.123352 -0.439762 -0.881872 -1.374771 -0.026877 1 0 0 0 0 0 0 861039
-0.000859 0.001740 0.123341 -0.287181 -0.629671 -1.280594 -0.026908 1 0 0 0 0 0 0 862020
-0.000867 0.001735 0.123336 -0.368472 -0.670608 -1.368973 -0.026940 1 0 0 0 0 0 0 863046
-0.000870 0.001732 0.123335 -0.425421 -0.707527 -1.413345 -0.026971 1 0 0 0 0 0 0 864038
-0.000872 0.001731 0.123334 -0.455892 -0.727820 -1.431337 -0.027002 1 0 0 0 0 0 0 865039
-0.000873 0.001730 0.123334 -0.471620 -0.738466 -1.438902 -0.027034 1 0 0 0 0 0 0 866040
-0.000874 0.001730 0.123334 -0.479812 -0.744189 -1.442662 -0.027065 1 0 0 0 0 0 0 867040
-0.000874 0.001730 0.123334 -0.484176 -0.747459 -1.445056 -0.027096 1 0 0 0 0 0 0 868030
-0.000888 0.001715 0.123324 -0.306548 -0.556631 -1.309899 -0.027127 1 0 0 0 0 0 0 869037
-0.000894 0.001708 0.123320 -0.374417 -0.630516 -1.382516 -0.027158 1 0 0 0 0 0 0 870027
-0.000898 0.001705 0.123319 -0.424568 -0.684274 -1.421354 -0.027192 1 0 0 0 0 0 0 871097
-0.000900 0.001703 0.123319 -0.451588 -0.712998 -1.437336 -0.027223 1 0 0 0 0 0 0 872102
-0.000900 0.001702 0.123318 -0.465589 -0.727861 -1.444168 -0.027254 1 0 0 0 0 0 0 873096
-0.000906 0.001720 0.123308 -0.399303 -0.982361 -1.302212 -0.027285 1 0 0 0 0 0 0 874078
-0.000923 0.001715 0.123294 -0.249961 -0.703224 -1.242493 -0.027316 1 0 0 0 0 0 0 875095
-0.000931 0.001712 0.123289 -0.338510 -0.710971 -1.354563 -0.027347 1 0 0 0 0 0 0 876079
-0.000935 0.001711 0.123287 -0.399745 -0.729247 -1.408516 -0.027379 1 0 0 0 0 0 0 877095
-0.000937 0.001710 0.123286 -0.432448 -0.739937 -1.429951 -0.027410 1 0 0 0 0 0 0 878079
-0.000938 0.001710 0.123286 -0.449302 -0.745759 -1.438757 -0.027441 1 0 0 0 0 0 0 879094
-0.000939 0.001710 0.123286 -0.458032 -0.749056 -1.442914 -0.027472 1 0 0 0 0 0 0 880079
-0.000952 0.001695 0.123276 -0.282684 -0.558304 -1.308108 -0.027504 1 0 0 0 0 0 0 881094
-0.000959 0.001688 0.123272 -0.351475 -0.632037 -1.381015 -0.027535 1 0 0 0 0 0 0 882080
-0.000963 0.001685 0.123271 -0.402005 -0.685632 -1.419769 -0.027565 1 0 0 0 0 0 0 883037
-0.000964 0.001683 0.123270 -0.429250 -0.714314 -1.435762 -0.027596 1 0 0 0 0 0 0 884037
-0.000965 0.001682 0.123270 -0.443336 -0.729144 -1.442581 -0.027627 1 0 0 0 0 0 0 885027
-0.000979 0.001667 0.123260 -0.270741 -0.544213 -1.308551 -0.027658 1 0 0 0 0 0 0 886037
-0.000986 0.001660 0.123256 -0.340805 -0.620758 -1.381857 -0.027689 1 0 0 0 0 0 0 887028
-0.000990 0.001656 0.123255 -0.392006 -0.675786 -1.420846 -0.027721 1 0 0 0 0 0 0 888037
-0.000991 0.001654 0.123254 -0.419555 -0.705146 -1.436862 -0.027752 1 0 0 0 0 0 0 889027
-0.000992 0.001653 0.123254 -0.433796 -0.720340 -1.443721 -0.027783 1 0 0 0 0 0 0 890038
-0.000993 0.001653 0.123254 -0.441209 -0.728319 -1.447185 -0.027814 1 0 0 0 0 0 0 891027
-0.000993 0.001653 0.123254 -0.445168 -0.732714 -1.449490 -0.027846 1 0 0 0 0 0 0 892035
-0.001006 0.001638 0.123244 -0.267537 -0.542610 -1.313638 -0.027877 1 0 0 0 0 0 0 893026
-0.001013 0.001631 0.123240 -0.334966 -0.616489 -1.386457 -0.027908 1 0 0 0 0 0 0 894036
-0.001016 0.001628 0.123239 -0.384825 -0.670156 -1.425223 -0.027939 1 0 0 0 0 0 0 895028
-0.001024 0.001644 0.123228 -0.338186 -0.945687 -1.295757 -0.027971 1 0 0 0 0 0 0 896036
-0.001041 0.001638 0.123214 -0.198912 -0.677324 -1.239851 -0.028002 1 0 0 0 0 0 0 897026
-0.001049 0.001635 0.123208 -0.292132 -0.690102 -1.353716 -0.028033 1 0 0 0 0 0 0 898036
-0.001054 0.001634 0.123207 -0.355682 -0.710864 -1.408246 -0.028064 1 0 0 0 0 0 0 899025
-0.001056 0.001633 0.123206 -0.389541 -0.722796 -1.429897 -0.028096 1 0 0 0 0 0 0 900035
-0.001057 0.001633 0.123206 -0.406936 -0.729201 -1.438730 -0.028127 1 0 0 0 0 0 0 901036
-0.001057 0.001633 0.123206 -0.415927 -0.732785 -1.442879 -0.028158 1 0 0 0 0 0 0 902025
-0.001071 0.001618 0.123196 -0.240931 -0.542359 -1.307444 -0.028190 1 0 0 0 0 0 0 903036
-0.001078 0.001611 0.123192 -0.309455 -0.615900 -1.380562 -0.028221 1 0 0 0 0 0 0 904032
-0.001081 0.001608 0.123191 -0.359857 -0.669386 -1.419478 -0.028252 1 0 0 0 0 0 0 905042
-0.001083 0.001606 0.123190 -0.386997 -0.697997 -1.435461 -0.028283 1 0 0 0 0 0 0 906036
-0.001084 0.001605 0.123190 -0.401011 -0.712780 -1.442265 -0.028315 1 0 0 0 0 0 0 907042
-0.001098 0.001590 0.123180 -0.228603 -0.528015 -1.307600 -0.028346 1 0 0 0 0 0 0 908044
-0.001105 0.001583 0.123176 -0.298329 -0.604279 -1.381124 -0.028377 1 0 0 0 0 0 0 909046
-0.001108 0.001579 0.123175 -0.349314 -0.659099 -1.420142 -0.028408 1 0 0 0 0 0 0 910037
-0.001110 0.001577 0.123174 -0.376759 -0.688381 -1.436186 -0.028440 1 0 0 0 0 0 0 911045
-0.001111 0.001577 0.123174 -0.390924 -0.703498 -1.442993 -0.028471 1 0 0 0 0 0 0 912041
-0.001111 0.001576 0.123174 -0.398257 -0.711433 -1.446432 -0.028502 1 0 0 0 0 0 0 913038
-0.001125 0.001562 0.123164 -0.222534 -0.523281 -1.310394 -0.028533 1 0 0 0 0 0 0 914036
-0.001131 0.001554 0.123160 -0.290486 -0.597746 -1.383550 -0.028565 1 0 0 0 0 0 0 915038
-0.001135 0.001551 0.123159 -0.340572 -0.651684 -1.422433 -0.028595 1 0 0 0 0 0 0 916020
-0.001137 0.001549 0.123158 -0.367567 -0.680517 -1.438445 -0.028627 1 0 0 0 0 0 0 917037
-0.001137 0.001548 0.123158 -0.381493 -0.695387 -1.445229 -0.028658 1 0 0 0 0 0 0 918036
-0.001151 0.001533 0.123148 -0.209160 -0.510783 -1.310231 -0.028690 1 0 0 0 0 0 0 919042
-0.001158 0.001526 0.123144 -0.278695 -0.586902 -1.383857 -0.028721 1 0 0 0 0 0 0 920041
-0.001162 0.001522 0.123143 -0.329583 -0.641659 -1.422941 -0.028752 1 0 0 0 0 0 0 921041
-0.001163 0.001521 0.123142 -0.356950 -0.670875 -1.438979 -0.028784 1 0 0 0 0 0 0 922040
-0.001164 0.001520 0.123142 -0.371081 -0.685960 -1.445782 -0.028815 1 0 0 0 0 0 0 923040
-0.001170 0.001538 0.123131 -0.304934 -0.940966 -1.303789 -0.028846 1 0 0 0 0 0 0 924040
-0.001187 0.001532 0.123117 -0.155765 -0.662403 -1.242390 -0.028877 1 0 0 0 0 0 0 925019
-0.001195 0.001530 0.123112 -0.243488 -0.669657 -1.354834 -0.028908 1 0 0 0 0 0 0 926036
-0.001199 0.001528 0.123111 -0.304269 -0.687644 -1.408884 -0.028940 1 0 0 0 0 0 0 927039
-0.001201 0.001528 0.123110 -0.336717 -0.698180 -1.430306 -0.028971 1 0 0 0 0 0 0 928037
-0.001202 0.001528 0.123110 -0.353400 -0.703862 -1.439018 -0.029002 1 0 0 0 0 0 0 929037
-0.001203 0.001527 0.123110 -0.361972 -0.707070 -1.443113 -0.029033 1 0 0 0 0 0 0 930036
-0.001216 0.001513 0.123099 -0.187052 -0.516693 -1.306857 -0.029065 1 0 0 0 0 0 0 931038
-0.001223 0.001506 0.123096 -0.255074 -0.589768 -1.380212 -0.029096 1 0 0 0 0 0 0 932037
-0.001226 0.001502 0.123094 -0.305186 -0.643001 -1.419208 -0.029127 1 0 0 0 0 0 0 933038
-0.001228 0.001501 0.123094 -0.332155 -0.671449 -1.435194 -0.029158 1 0 0 0 0 0 0 934040
-0.001229 0.001500 0.123094 -0.346063 -0.686144 -1.441974 -0.029190 1 0 0 0 0 0 0 935045
-0.001229 0.001499 0.123094 -0.353241 -0.693849 -1.445373 -0.029221 1 0 0 0 0 0 0 936040
-0.001230 0.001499 0.123094 -0.357032 -0.698060 -1.447572 -0.029252 1 0 0 0 0 0 0 937038
-0.001243 0.001485 0.123083 -0.179749 -0.508247 -1.310468 -0.029283 1 0 0 0 0 0 0 938038
-0.001250 0.001478 0.123080 -0.246476 -0.581498 -1.383653 -0.029315 1 0 0 0 0 0 0 939039
-0.001253 0.001474 0.123078 -0.295928 -0.634812 -1.422569 -0.029346 1 0 0 0 0 0 0 940036
-0.001255 0.001472 0.123078 -0.322575 -0.663302 -1.438533 -0.029377 1 0 0 0 0 0 0 941035
-0.001256 0.001471 0.123078 -0.336309 -0.677996 -1.445283 -0.029408 1 0 0 0 0 0 0 942035
-0.001256 0.001471 0.123078 -0.343402 -0.685704 -1.448681 -0.029440 1 0 0 0 0 0 0 943038
-0.001256 0.001471 0.123078 -0.347143 -0.689913 -1.450870 -0.029471 1 0 0 0 0 0 0 944030
-0.001270 0.001456 0.123067 -0.169877 -0.500137 -1.313607 -0.029502 1 0 0 0 0 0 0 945041
-0.001282 0.001468 0.123053 -0.163117 -0.820585 -1.241370 -0.029534 1 0 0 0 0 0 0 946041
-0.001288 0.001473 0.123048 -0.238824 -0.783435 -1.355265 -0.029565 1 0 0 0 0 0 0 947038
-0.001291 0.001476 0.123046 -0.285346 -0.744887 -1.410320 -0.029596 1 0 0 0 0 0 0 948036
-0.001293 0.001478 0.123045 -0.309816 -0.723739 -1.432133 -0.029627 1 0 0 0 0 0 0 949036
-0.001294 0.001478 0.123045 -0.322415 -0.713237 -1.440965 -0.029658 1 0 0 0 0 0 0 950037
-0.001294 0.001479 0.123045 -0.328946 -0.708293 -1.445079 -0.029690 1 0 0 0 0 0 0 951040
-0.001294 0.001479 0.123045 -0.332393 -0.706183 -1.447519 -0.029721 1 0 0 0 0 0 0 952037
-0.001294 0.001479 0.123045 -0.334294 -0.705486 -1.449361 -0.029752 1 0 0 0 0 0 0 953036
-0.001308 0.001465 0.123035 -0.156155 -0.513260 -1.311832 -0.029783 1 0 0 0 0 0 0 954037
-0.001314 0.001458 0.123031 -0.222210 -0.585161 -1.385037 -0.029815 1 0 0 0 0 0 0 955037
-0.001318 0.001454 0.123030 -0.271316 -0.637761 -1.423978 -0.029846 1 0 0 0 0 0 0 956035
-0.001320 0.001452 0.123029 -0.297772 -0.665891 -1.439896 -0.029877 1 0 0 0 0 0 0 957025
-0.001320 0.001451 0.123029 -0.311405 -0.680412 -1.446620 -0.029908 1 0 0 0 0 0 0 958025
-0.001321 0.001451 0.123029 -0.318441 -0.688034 -1.450011 -0.029940 1 0 0 0 0 0 0 959035
-0.001334 0.001437 0.123019 -0.142897 -0.499991 -1.312835 -0.029971 1 0 0 0 0 0 0 960026
-0.001341 0.001429 0.123015 -0.210174 -0.573889 -1.386291 -0.030002 1 0 0 0 0 0 0 961034
-0.001345 0.001426 0.123014 -0.259875 -0.627487 -1.425308 -0.030033 1 0 0 0 0 0 0 962024
-0.001352 0.001442 0.123003 -0.213293 -0.903471 -1.295749 -0.030065 1 0 0 0 0 0 0 963036
-0.001355 0.001451 0.122999 -0.253286 -0.827908 -1.377360 -0.030095 1 0 0 0 0 0 0 964022
-0.001357 0.001455 0.122997 -0.280229 -0.768687 -1.419822 -0.030127 1 0 0 0 0 0 0 965024
-0.001358 0.001457 0.122997 -0.294712 -0.737107 -1.437053 -0.030158 1 0 0 0 0 0 0 966033
-0.001359 0.001458 0.122996 -0.302264 -0.721380 -1.444218 -0.030189 1 0 0 0 0 0 0 967024
-0.001359 0.001459 0.122996 -0.306236 -0.713840 -1.447743 -0.030221 1 0 0 0 0 0 0 968025
-0.001372 0.001445 0.122986 -0.129223 -0.518237 -1.310503 -0.030252 1 0 0 0 0 0 0 969034
-0.001379 0.001438 0.122982 -0.195620 -0.588278 -1.383980 -0.030283 1 0 0 0 0 0 0 970023
-0.001382 0.001434 0.122981 -0.244882 -0.639964 -1.423023 -0.030315 1 0 0 0 0 0 0 971034
-0.001384 0.001433 0.122981 -0.271414 -0.667617 -1.438978 -0.030346 1 0 0 0 0 0 0 972033
-0.001385 0.001432 0.122980 -0.285074 -0.681881 -1.445682 -0.030377 1 0 0 0 0 0 0 973022
-0.001366 0.001427 0.122970 -0.551864 -0.627132 -1.314701 -0.030408 1 0 0 0 0 0 0 974033
-0.001370 0.001410 0.122957 -0.280172 -0.462638 -1.246331 -0.030439 1 0 0 0 0 0 0 975022
-0.001377 0.001420 0.122941 -0.203710 -0.800582 -1.210328 -0.030471 1 0 0 0 0 0 0 976034
-0.001381 0.001425 0.122935 -0.242330 -0.772615 -1.338169 -0.030502 1 0 0 0 0 0 0 977031
-0.001383 0.001428 0.122933 -0.270144 -0.738660 -1.398203 -0.030533 1 0 0 0 0 0 0 978033
-0.001384 0.001429 0.122933 -0.285279 -0.719788 -1.421732 -0.030565 1 0 0 0 0 0 0 979034
-0.001385 0.001430 0.122932 -0.293194 -0.710400 -1.431114 -0.030595 1 0 0 0 0 0 0 980023
-0.001385 0.001430 0.122932 -0.297373 -0.706008 -1.435399 -0.030627 1 0 0 0 0 0 0 981033
-0.001398 0.001416 0.122922 -0.120515 -0.512055 -1.298184 -0.030658 1 0 0 0 0 0 0 982022
-0.001405 0.001409 0.122918 -0.186845 -0.582751 -1.371812 -0.030690 1 0 0 0 0 0 0 983032
-0.001409 0.001405 0.122917 -0.236060 -0.634711 -1.410849 -0.030720 1 0 0 0 0 0 0 984022
-0.001410 0.001404 0.122917 -0.262550 -0.662528 -1.426805 -0.030752 1 0 0 0 0 0 0 985023
-0.001411 0.001403 0.122916 -0.276182 -0.676880 -1.433512 -0.030783 1 0 0 0 0 0 0 986034
-0.001430 0.001406 0.122895 -0.030876 -0.739760 -1.151319 -0.030815 1 0 0 0 0 0 0 987042
-0.001440 0.001408 0.122888 -0.125627 -0.724917 -1.300213 -0.030846 1 0 0 0 0 0 0 988031
-0.001445 0.001409 0.122885 -0.195797 -0.712349 -1.378478 -0.030877 1 0 0 0 0 0 0 989037
-0.001447 0.001410 0.122884 -0.233615 -0.705555 -1.409513 -0.030909 1 0 0 0 0 0 0 990041
-0.001448 0.001410 0.122884 -0.253036 -0.702324 -1.421624 -0.030940 1 0 0 0 0 0 0 991033
-0.001430 0.001406 0.122874 -0.522872 -0.638740 -1.292593 -0.030971 1 0 0 0 0 0 0 992035
-0.001421 0.001403 0.122870 -0.431832 -0.661924 -1.364372 -0.031002 1 0 0 0 0 0 0 993043
-0.001416 0.001402 0.122869 -0.364367 -0.678924 -1.402300 -0.031034 1 0 0 0 0 0 0 994045
-0.001427 0.001388 0.122858 -0.149736 -0.496096 -1.277870 -0.031065 1 0 0 0 0 0 0 995038
-0.001432 0.001380 0.122854 -0.196850 -0.572170 -1.356265 -0.031096 1 0 0 0 0 0 0 996037
-0.001435 0.001377 0.122853 -0.236438 -0.626793 -1.396955 -0.031127 1 0 0 0 0 0 0 997017
-0.001442 0.001393 0.122842 -0.184870 -0.903380 -1.267795 -0.031158 1 0 0 0 0 0 0 998036
-0.001459 0.001387 0.122827 -0.043232 -0.636320 -1.209533 -0.031190 1 0 0 0 0 0 0 999036
-0.001467 0.001384 0.122822 -0.133666 -0.648438 -1.323882 -0.031221 1 0 0 0 0 0 1 34
-0.001471 0.001383 0.122820 -0.195773 -0.668790 -1.378526 -0.031252 1 0 0 0 0 0 1 1033
-0.001474 0.001382 0.122820 -0.228860 -0.680498 -1.400091 -0.031284 1 0 0 0 0 0 1 2046
-0.001455 0.001377 0.122810 -0.505716 -0.624510 -1.274440 -0.031315 1 0 0 0 0 0 1 3040
-0.001446 0.001375 0.122806 -0.418296 -0.651416 -1.347382 -0.031346 1 0 0 0 0 0 1 4040
-0.001442 0.001374 0.122805 -0.352647 -0.670274 -1.385671 -0.031377 1 0 0 0 0 0 1 5034
-0.001440 0.001373 0.122804 -0.317945 -0.680392 -1.401253 -0.031408 1 0 0 0 0 0 1 6036
-0.001452 0.001359 0.122794 -0.121659 -0.493841 -1.267656 -0.031439 1 0 0 0 0 0 1 7017
-0.001458 0.001351 0.122790 -0.177932 -0.567899 -1.342851 -0.031471 1 0 0 0 0 0 1 8033
-0.001466 0.001366 0.122778 -0.148847 -0.868959 -1.236690 -0.031502 1 0 0 0 0 0 1 9034
-0.001471 0.001374 0.122774 -0.198833 -0.807558 -1.327614 -0.031533 1 0 0 0 0 0 1 10034
-0.001486 0.001363 0.122762 -0.052116 -0.563657 -1.233152 -0.031565 1 0 0 0 0 0 1 11036
-0.001494 0.001358 0.122758 -0.133937 -0.606653 -1.323431 -0.031596 1 0 0 0 0 0 1 12034
-0.001479 0.001351 0.122746 -0.450942 -0.582221 -1.234130 -0.031627 1 0 0 0 0 0 1 13016
-0.001471 0.001347 0.122742 -0.385381 -0.626321 -1.321083 -0.031658 1 0 0 0 0 0 1 14015
-0.001467 0.001345 0.122741 -0.330921 -0.653846 -1.364433 -0.031690 1 0 0 0 0 0 1 15035
-0.001465 0.001345 0.122740 -0.301840 -0.668300 -1.381762 -0.031721 1 0 0 0 0 0 1 16026
-0.001470 0.001362 0.122729 -0.214057 -0.923277 -1.243096 -0.031751 1 0 0 0 0 0 1 17016
-0.001472 0.001371 0.122725 -0.232941 -0.837422 -1.321372 -0.031783 1 0 0 0 0 0 1 18038
-0.001473 0.001376 0.122724 -0.249260 -0.773081 -1.362478 -0.031815 1 0 0 0 0 0 1 19038
-0.001487 0.001364 0.122713 -0.079603 -0.547062 -1.238872 -0.031846 1 0 0 0 0 0 1 20034
-0.001494 0.001358 0.122709 -0.149150 -0.600979 -1.317742 -0.031877 1 0 0 0 0 0 1 21035
-0.001498 0.001355 0.122708 -0.199938 -0.644489 -1.358590 -0.031908 1 0 0 0 0 0 1 22032
-0.001499 0.001354 0.122708 -0.227232 -0.668022 -1.375094 -0.031940 1 0 0 0 0 0 1 23036
-0.001500 0.001353 0.122707 -0.241256 -0.680236 -1.381896 -0.031971 1 0 0 0 0 0 1 24034
-0.001501 0.001353 0.122707 -0.248437 -0.686670 -1.385196 -0.032002 1 0 0 0 0 0 1 25033
-0.001495 0.001334 0.122687 -0.333329 -0.436175 -1.112479 -0.032033 1 0 0 0 0 0 1 26040
-0.001492 0.001324 0.122680 -0.304004 -0.532527 -1.255090 -0.032064 1 0 0 0 0 0 1 27029
-0.001491 0.001320 0.122677 -0.283290 -0.602348 -1.330040 -0.032096 1 0 0 0 0 0 1 28037
-0.001490 0.001317 0.122676 -0.272776 -0.639429 -1.359718 -0.032127 1 0 0 0 0 0 1 29041
-0.001490 0.001316 0.122676 -0.267750 -0.658388 -1.371262 -0.032158 1 0 0 0 0 0 1 30032
-0.001490 0.001316 0.122676 -0.265424 -0.668162 -1.376224 -0.032190 1 0 0 0 0 0 1 31036
-0.001495 0.001334 0.122665 -0.191176 -0.920872 -1.233038 -0.032221 1 0 0 0 0 0 1 32034
-0.001498 0.001343 0.122661 -0.216741 -0.833925 -1.309642 -0.032252 1 0 0 0 0 0 1 33038
-0.001512 0.001333 0.122650 -0.057665 -0.577259 -1.209649 -0.032283 1 0 0 0 0 0 1 34032
-0.001520 0.001328 0.122645 -0.133044 -0.613651 -1.298119 -0.032315 1 0 0 0 0 0 1 35035
-0.001523 0.001326 0.122644 -0.186855 -0.648131 -1.342442 -0.032346 1 0 0 0 0 0 1 36031
-0.001525 0.001325 0.122644 -0.215685 -0.667123 -1.360129 -0.032377 1 0 0 0 0 0 1 37016
-0.001526 0.001324 0.122643 -0.230467 -0.677069 -1.367378 -0.032408 1 0 0 0 0 0 1 38032
-0.001527 0.001324 0.122643 -0.238024 -0.682343 -1.370780 -0.032440 1 0 0 0 0 0 1 39032
-0.001527 0.001324 0.122643 -0.241935 -0.685308 -1.372833 -0.032470 1 0 0 0 0 0 1 40022
-0.001540 0.001309 0.122633 -0.065320 -0.495370 -1.233795 -0.032502 1 0 0 0 0 0 1 41031
-0.001547 0.001302 0.122629 -0.130955 -0.567321 -1.307313 -0.032533 1 0 0 0 0 0 1 42022
-0.001550 0.001299 0.122628 -0.179753 -0.619859 -1.346266 -0.032564 1 0 0 0 0 0 1 43032
-0.001552 0.001297 0.122627 -0.206033 -0.647931 -1.362048 -0.032595 1 0 0 0 0 0 1 44021
-0.001534 0.001292 0.122617 -0.479575 -0.600190 -1.234249 -0.032627 1 0 0 0 0 0 1 45031
-0.001525 0.001289 0.122614 -0.390638 -0.631060 -1.306272 -0.032658 1 0 0 0 0 0 1 46020
-0.001520 0.001288 0.122613 -0.324252 -0.651879 -1.344169 -0.032689 1 0 0 0 0 0 1 47030
-0.001518 0.001287 0.122612 -0.289165 -0.662984 -1.359508 -0.032720 1 0 0 0 0 0 1 48020
-0.001517 0.001287 0.122612 -0.271616 -0.668854 -1.365912 -0.032752 1 0 0 0 0 0 1 49031
-0.001529 0.001272 0.122601 -0.084277 -0.480371 -1.228248 -0.032783 1 0 0 0 0 0 1 50020
-0.001536 0.001265 0.122598 -0.144513 -0.552955 -1.302333 -0.032814 1 0 0 0 0 0 1 51032
-0.001539 0.001262 0.122596 -0.190601 -0.605785 -1.341479 -0.032846 1 0 0 0 0 0 1 52031
-0.001541 0.001260 0.122596 -0.215526 -0.633995 -1.357299 -0.032877 1 0 0 0 0 0 1 53019
-0.001547 0.001277 0.122585 -0.155135 -0.896178 -1.218060 -0.032908 1 0 0 0 0 0 1 54031
-0.001563 0.001272 0.122571 -0.008948 -0.622299 -1.155064 -0.032939 1 0 0 0 0 0 1 55021
-0.001571 0.001269 0.122566 -0.096406 -0.630386 -1.268187 -0.032971 1 0 0 0 0 0 1 56031
-0.001576 0.001268 0.122564 -0.156961 -0.648662 -1.322313 -0.033002 1 0 0 0 0 0 1 57020
-0.001578 0.001267 0.122563 -0.189274 -0.659341 -1.343552 -0.033033 1 0 0 0 0 0 1 58029
-0.001579 0.001267 0.122563 -0.205800 -0.665052 -1.352010 -0.033064 1 0 0 0 0 0 1 59032
-0.001579 0.001267 0.122563 -0.214237 -0.668197 -1.355806 -0.033095 1 0 0 0 0 0 1 60020
-0.001580 0.001267 0.122563 -0.218574 -0.670081 -1.358008 -0.033127 1 0 0 0 0 0 1 61030
-0.001580 0.001267 0.122563 -0.220862 -0.671335 -1.359587 -0.033158 1 0 0 0 0 0 1 62021
-0.001580 0.001267 0.122563 -0.222098 -0.672292 -1.360993 -0.033189 1 0 0 0 0 0 1 63031
-0.001593 0.001252 0.122553 -0.044244 -0.481427 -1.221274 -0.033220 1 0 0 0 0 0 1 64020
-0.001600 0.001245 0.122549 -0.109013 -0.552663 -1.294817 -0.033252 1 0 0 0 0 0 1 65031
-0.001603 0.001242 0.122548 -0.157327 -0.604805 -1.333740 -0.033283 1 0 0 0 0 0 1 66019
-0.001605 0.001240 0.122547 -0.183364 -0.632673 -1.349505 -0.033314 1 0 0 0 0 0 1 67031
-0.001606 0.001239 0.122547 -0.196713 -0.647029 -1.356023 -0.033346 1 0 0 0 0 0 1 68037
-0.001600 0.001220 0.122527 -0.285235 -0.400740 -1.083614 -0.033377 1 0 0 0 0 0 1 69044
-0.001597 0.001211 0.122519 -0.257258 -0.498469 -1.226668 -0.033409 1 0 0 0 0 0 1 70041
-0.001596 0.001206 0.122517 -0.237201 -0.568931 -1.301687 -0.033439 1 0 0 0 0 0 1 71028
-0.001595 0.001204 0.122516 -0.227024 -0.606352 -1.331320 -0.033471 1 0 0 0 0 0 1 72037
-0.001600 0.001221 0.122505 -0.148969 -0.873228 -1.196981 -0.033502 1 0 0 0 0 0 1 73025
-0.001603 0.001229 0.122501 -0.172465 -0.793353 -1.276542 -0.033533 1 0 0 0 0 0 1 74037
-0.001604 0.001234 0.122500 -0.191115 -0.732002 -1.317978 -0.033565 1 0 0 0 0 0 1 75039
-0.001618 0.001222 0.122489 -0.022922 -0.507824 -1.193417 -0.033596 1 0 0 0 0 0 1 76043
-0.001625 0.001216 0.122485 -0.092484 -0.561905 -1.272522 -0.033627 1 0 0 0 0 0 1 77034
-0.001629 0.001213 0.122484 -0.143240 -0.605441 -1.313407 -0.033658 1 0 0 0 0 0 1 78034
-0.001631 0.001211 0.122483 -0.170511 -0.628997 -1.329839 -0.033690 1 0 0 0 0 0 1 79037
-0.001631 0.001210 0.122483 -0.184473 -0.641154 -1.336551 -0.033721 1 0 0 0 0 0 1 80031
-0.001632 0.001210 0.122483 -0.191600 -0.647550 -1.339730 -0.033752 1 0 0 0 0 0 1 81032
-0.001645 0.001196 0.122472 -0.016837 -0.459538 -1.200264 -0.033783 1 0 0 0 0 0 1 82031
-0.001652 0.001189 0.122469 -0.082859 -0.531908 -1.274106 -0.033815 1 0 0 0 0 0 1 83034
-0.001655 0.001185 0.122467 -0.131802 -0.584613 -1.313136 -0.033846 1 0 0 0 0 0 1 84034
-0.001657 0.001183 0.122467 -0.158146 -0.612745 -1.328905 -0.033877 1 0 0 0 0 0 1 85036
-0.001658 0.001182 0.122467 -0.171627 -0.627217 -1.335383 -0.033908 1 0 0 0 0 0 1 86035
-0.001658 0.001182 0.122467 -0.178508 -0.634737 -1.338467 -0.033940 1 0 0 0 0 0 1 87036
-0.001664 0.001200 0.122456 -0.108920 -0.886630 -1.194463 -0.033971 1 0 0 0 0 0 1 88031
-0.001648 0.001205 0.122442 -0.396794 -0.737112 -1.136233 -0.034002 1 0 0 0 0 0 1 89031
-0.001653 0.001193 0.122427 -0.143434 -0.503807 -1.103702 -0.034033 1 0 0 0 0 0 1 90031
-0.001655 0.001187 0.122422 -0.148923 -0.556240 -1.228110 -0.034064 1 0 0 0 0 0 1 91013
-0.001657 0.001184 0.122420 -0.165759 -0.599100 -1.286224 -0.034096 1 0 0 0 0 0 1 92030
-0.001657 0.001183 0.122419 -0.175932 -0.622260 -1.308809 -0.034127 1 0 0 0 0 0 1 93031
-0.001658 0.001182 0.122419 -0.181378 -0.634226 -1.317665 -0.034158 1 0 0 0 0 0 1 94029
-0.001658 0.001181 0.122419 -0.184251 -0.640475 -1.321590 -0.034190 1 0 0 0 0 0 1 95033
-0.001658 0.001181 0.122419 -0.185786 -0.643901 -1.323748 -0.034221 1 0 0 0 0 0 1 96032
-0.001671 0.001167 0.122408 -0.008302 -0.454461 -1.183684 -0.034252 1 0 0 0 0 0 1 97031
-0.001678 0.001160 0.122404 -0.072770 -0.525949 -1.257427 -0.034283 1 0 0 0 0 0 1 98030
-0.001681 0.001157 0.122403 -0.120942 -0.578231 -1.296484 -0.034316 1 0 0 0 0 0 1 99088
-0.001683 0.001155 0.122403 -0.146887 -0.606164 -1.312232 -0.034348 1 0 0 0 0 0 1 100113
-0.001684 0.001154 0.122403 -0.160169 -0.620494 -1.318649 -0.034379 1 0 0 0 0 0 1 101090
-0.001684 0.001153 0.122403 -0.166952 -0.627950 -1.321713 -0.034410 1 0 0 0 0 0 1 102099
-0.001684 0.001153 0.122402 -0.170425 -0.631963 -1.323571 -0.034442 1 0 0 0 0 0 1 103100
-0.001685 0.001153 0.122402 -0.172251 -0.634238 -1.324994 -0.034473 1 0 0 0 0 0 1 104093
-0.001685 0.001153 0.122402 -0.173263 -0.635731 -1.326390 -0.034507 1 0 0 0 0 0 1 105191
-0.001685 0.001153 0.122402 -0.173839 -0.636754 -1.327650 -0.034539 1 0 0 0 0 0 1 106216
-0.001685 0.001153 0.122402 -0.174168 -0.637465 -1.328684 -0.034566 1 0 0 0 0 0 1 107069
-0.001685 0.001153 0.122402 -0.174434 -0.638139 -1.329879 -0.034597 1 0 0 0 0 0 1 108063
-0.001671 0.001167 0.122382 -0.361974 -0.824604 -1.050866 -0.034632 1 0 0 0 0 0 1 109184
-0.001664 0.001174 0.122375 -0.292279 -0.758835 -1.195439 -0.034664 1 0 0 0 0 0 1 110222
-0.001674 0.001163 0.122361 -0.063958 -0.518216 -1.129557 -0.034695 1 0 0 0 0 0 1 111219
-0.001679 0.001158 0.122357 -0.101797 -0.562153 -1.231882 -0.034727 1 0 0 0 0 0 1 112221
-0.001681 0.001155 0.122355 -0.136674 -0.600339 -1.281130 -0.034758 1 0 0 0 0 0 1 113213
-0.001683 0.001154 0.122355 -0.156024 -0.621162 -1.300471 -0.034789 1 0 0 0 0 0 1 114223
-0.001683 0.001153 0.122355 -0.166008 -0.631861 -1.307979 -0.034816 1 0 0 0 0 0 1 115067
-0.001684 0.001153 0.122354 -0.171181 -0.637608 -1.311597 -0.034851 1 0 0 0 0 0 1 116191
-0.001684 0.001153 0.122354 -0.173832 -0.640658 -1.313480 -0.034879 1 0 0 0 0 0 1 117092
-0.001684 0.001153 0.122354 -0.175273 -0.642581 -1.315090 -0.034914 1 0 0 0 0 0 1 118215
-0.001684 0.001153 0.122354 -0.176057 -0.643799 -1.316373 -0.034946 1 0 0 0 0 0 1 119225
-0.001684 0.001153 0.122354 -0.176510 -0.644590 -1.317403 -0.034972 1 0 0 0 0 0 1 120069
-0.001684 0.001153 0.122354 -0.176845 -0.645399 -1.318734 -0.035007 1 0 0 0 0 0 1 121191
-0.001684 0.001153 0.122354 -0.177081 -0.646081 -1.319944 -0.035039 1 0 0 0 0 0 1 122212
-0.001684 0.001153 0.122354 -0.177262 -0.646593 -1.320950 -0.035066 1 0 0 0 0 0 1 123066
-0.001697 0.001138 0.122344 0.000898 -0.455848 -1.180425 -0.035102 1 0 0 0 0 0 1 124219
-0.001685 0.001127 0.122330 -0.323533 -0.464185 -1.119420 -0.035129 1 0 0 0 0 0 1 125088
-0.001678 0.001121 0.122326 -0.276048 -0.539123 -1.227160 -0.035163 1 0 0 0 0 0 1 126197
-0.001675 0.001118 0.122324 -0.232156 -0.583360 -1.278488 -0.035191 1 0 0 0 0 0 1 127088
-0.001674 0.001117 0.122323 -0.208532 -0.606277 -1.298606 -0.035222 1 0 0 0 0 0 1 128073
-0.001673 0.001116 0.122323 -0.196733 -0.618030 -1.306595 -0.035254 1 0 0 0 0 0 1 129087
-0.001673 0.001116 0.122323 -0.190957 -0.624228 -1.310282 -0.035288 1 0 0 0 0 0 1 130194
-0.001672 0.001116 0.122323 -0.188119 -0.627498 -1.312165 -0.035316 1 0 0 0 0 0 1 131085
-0.001672 0.001115 0.122323 -0.186814 -0.629426 -1.313603 -0.035347 1 0 0 0 0 0 1 132071
-0.001672 0.001115 0.122323 -0.186235 -0.630693 -1.314896 -0.035379 1 0 0 0 0 0 1 133085
-0.001672 0.001115 0.122323 -0.186049 -0.631663 -1.316217 -0.035413 1 0 0 0 0 0 1 134195
-0.001672 0.001115 0.122323 -0.186016 -0.632295 -1.317198 -0.035439 1 0 0 0 0 0 1 135030
-0.001678 0.001134 0.122312 -0.112894 -0.881075 -1.172359 -0.035470 1 0 0 0 0 0 1 136018
-0.001680 0.001143 0.122308 -0.138592 -0.792285 -1.248043 -0.035502 1 0 0 0 0 0 1 137027
-0.001663 0.001143 0.122297 -0.418817 -0.664388 -1.153539 -0.035537 1 0 0 0 0 0 1 138143
-0.001654 0.001143 0.122293 -0.334334 -0.652517 -1.238188 -0.035564 1 0 0 0 0 0 1 139029
-0.001649 0.001143 0.122292 -0.270376 -0.651721 -1.280484 -0.035595 1 0 0 0 0 0 1 140018
-0.001660 0.001129 0.122281 -0.058090 -0.460506 -1.155350 -0.035627 1 0 0 0 0 0 1 141027
-0.001666 0.001122 0.122277 -0.104893 -0.530899 -1.234699 -0.035662 1 0 0 0 0 0 1 142154
-0.001669 0.001118 0.122276 -0.144177 -0.582434 -1.275394 -0.035689 1 0 0 0 0 0 1 143019
-0.001670 0.001117 0.122275 -0.165719 -0.610103 -1.291885 -0.035724 1 0 0 0 0 0 1 144152
-0.001671 0.001116 0.122275 -0.176783 -0.624200 -1.298341 -0.035752 1 0 0 0 0 0 1 145018
-0.001671 0.001115 0.122275 -0.182492 -0.631630 -1.301559 -0.035787 1 0 0 0 0 0 1 146153
-0.001671 0.001115 0.122275 -0.185404 -0.635514 -1.303237 -0.035814 1 0 0 0 0 0 1 147019
-0.001672 0.001115 0.122275 -0.186954 -0.637766 -1.304620 -0.035846 1 0 0 0 0 0 1 148028
-0.001672 0.001115 0.122275 -0.187826 -0.639173 -1.305838 -0.035877 1 0 0 0 0 0 1 149027
-0.001652 0.001110 0.122265 -0.448837 -0.578029 -1.172411 -0.035912 1 0 0 0 0 0 1 150143
-0.001643 0.001108 0.122262 -0.353996 -0.601749 -1.242138 -0.035939 1 0 0 0 0 0 1 151028
-0.001638 0.001107 0.122260 -0.284681 -0.619016 -1.279069 -0.035971 1 0 0 0 0 0 1 152027
-0.001636 0.001106 0.122260 -0.248125 -0.628327 -1.293941 -0.036001 1 0 0 0 0 0 1 153016
-0.001635 0.001106 0.122260 -0.229822 -0.633331 -1.300171 -0.036037 1 0 0 0 0 0 1 154152
-0.001634 0.001106 0.122260 -0.220757 -0.636051 -1.303055 -0.036068 1 0 0 0 0 0 1 155142
-0.001647 0.001092 0.122249 -0.037842 -0.446130 -1.162579 -0.036095 1 0 0 0 0 0 1 156018
-0.001653 0.001085 0.122245 -0.099423 -0.517125 -1.236513 -0.036131 1 0 0 0 0 0 1 157152
-0.001657 0.001081 0.122244 -0.146106 -0.569038 -1.275437 -0.036162 1 0 0 0 0 0 1 158142
-0.001658 0.001080 0.122244 -0.171295 -0.596780 -1.291115 -0.036194 1 0 0 0 0 0 1 159165
-0.001659 0.001079 0.122244 -0.184227 -0.611016 -1.297430 -0.036224 1 0 0 0 0 0 1 160136
-0.001665 0.001097 0.122233 -0.117585 -0.866714 -1.154409 -0.036256 1 0 0 0 0 0 1 161155
-0.001668 0.001106 0.122229 -0.146551 -0.781408 -1.230619 -0.036287 1 0 0 0 0 0 1 162160
-0.001650 0.001105 0.122218 -0.428378 -0.655192 -1.135898 -0.036318 1 0 0 0 0 0 1 163150
-0.001641 0.001105 0.122214 -0.344949 -0.644198 -1.220728 -0.036350 1 0 0 0 0 0 1 164163
-0.001637 0.001105 0.122212 -0.281496 -0.643797 -1.263027 -0.036381 1 0 0 0 0 0 1 165169
-0.001635 0.001105 0.122212 -0.247910 -0.644233 -1.279770 -0.036412 1 0 0 0 0 0 1 166158
-0.001634 0.001105 0.122212 -0.231091 -0.644700 -1.286479 -0.036443 1 0 0 0 0 0 1 167140
-0.001633 0.001105 0.122212 -0.222777 -0.645210 -1.289591 -0.036474 1 0 0 0 0 0 1 168150
-0.001633 0.001105 0.122212 -0.218729 -0.645736 -1.291400 -0.036506 1 0 0 0 0 0 1 169157
-0.001633 0.001105 0.122212 -0.216813 -0.646279 -1.292751 -0.036537 1 0 0 0 0 0 1 170156
-0.001633 0.001105 0.122212 -0.215938 -0.646809 -1.293925 -0.036568 1 0 0 0 0 0 1 171138
-0.001633 0.001105 0.122212 -0.215583 -0.647372 -1.295073 -0.036600 1 0 0 0 0 0 1 172154
-0.001633 0.001105 0.122212 -0.215509 -0.647912 -1.296189 -0.036631 1 0 0 0 0 0 1 173154
-0.001633 0.001105 0.122212 -0.215566 -0.648456 -1.297300 -0.036662 1 0 0 0 0 0 1 174154
-0.001633 0.001105 0.122212 -0.215682 -0.649024 -1.298422 -0.036693 1 0 0 0 0 0 1 175158
-0.001633 0.001105 0.122212 -0.215829 -0.649577 -1.299520 -0.036725 1 0 0 0 0 0 1 176162
-0.001614 0.001101 0.122202 -0.476519 -0.587930 -1.165621 -0.036756 1 0 0 0 0 0 1 177163
-0.001604 0.001099 0.122198 -0.381740 -0.611439 -1.235466 -0.036787 1 0 0 0 0 0 1 178155
-0.001599 0.001098 0.122197 -0.312507 -0.628573 -1.272381 -0.036818 1 0 0 0 0 0 1 179155
-0.001597 0.001097 0.122196 -0.275981 -0.637810 -1.287248 -0.036850 1 0 0 0 0 0 1 180155
-0.001596 0.001097 0.122196 -0.257674 -0.642696 -1.293299 -0.036881 1 0 0 0 0 0 1 181153
-0.001595 0.001097 0.122196 -0.248636 -0.645402 -1.296143 -0.036912 1 0 0 0 0 0 1 182154
-0.001595 0.001097 0.122196 -0.244223 -0.647026 -1.297863 -0.036943 1 0 0 0 0 0 1 183154
-0.001595 0.001096 0.122196 -0.242136 -0.648112 -1.299179 -0.036975 1 0 0 0 0 0 1 184154
-0.001595 0.001096 0.122196 -0.241185 -0.648934 -1.300349 -0.037006 1 0 0 0 0 0 1 185157
-0.001595 0.001096 0.122196 -0.240819 -0.649603 -1.301477 -0.037037 1 0 0 0 0 0 1 186154
-0.001575 0.001092 0.122186 -0.501211 -0.588034 -1.167388 -0.037068 1 0 0 0 0 0 1 187155
-0.001566 0.001090 0.122183 -0.406429 -0.611549 -1.237303 -0.037100 1 0 0 0 0 0 1 188153
-0.001561 0.001088 0.122182 -0.337198 -0.628673 -1.274232 -0.037131 1 0 0 0 0 0 1 189154
-0.001559 0.001088 0.122181 -0.300687 -0.637917 -1.289095 -0.037162 1 0 0 0 0 0 1 190155
-0.001558 0.001088 0.122181 -0.282406 -0.642787 -1.295128 -0.037193 1 0 0 0 0 0 1 191136
-0.001557 0.001088 0.122181 -0.273382 -0.645511 -1.297987 -0.037225 1 0 0 0 0 0 1 192154
-0.001562 0.001106 0.122170 -0.195625 -0.895611 -1.153559 -0.037256 1 0 0 0 0 0 1 193154
-0.001565 0.001115 0.122166 -0.219112 -0.807601 -1.229230 -0.037287 1 0 0 0 0 0 1 194152
-0.001566 0.001119 0.122165 -0.237720 -0.742253 -1.269126 -0.037318 1 0 0 0 0 0 1 195155
-0.001567 0.001122 0.122165 -0.248004 -0.707602 -1.285110 -0.037350 1 0 0 0 0 0 1 196153
-0.001567 0.001123 0.122164 -0.253400 -0.690274 -1.291535 -0.037380 1 0 0 0 0 0 1 197135
-0.001567 0.001123 0.122164 -0.256240 -0.681855 -1.294511 -0.037411 1 0 0 0 0 0 1 198134
-0.001567 0.001124 0.122164 -0.257791 -0.677914 -1.296259 -0.037443 1 0 0 0 0 0 1 199139
-0.001567 0.001124 0.122164 -0.258676 -0.676250 -1.297609 -0.037475 1 0 0 0 0 0 1 200159
-0.001567 0.001124 0.122164 -0.259223 -0.675665 -1.298750 -0.037506 1 0 0 0 0 0 1 201146
-0.001567 0.001124 0.122164 -0.259614 -0.675667 -1.299882 -0.037537 1 0 0 0 0 0 1 202159
-0.001548 0.001119 0.122154 -0.520438 -0.613720 -1.165620 -0.037568 1 0 0 0 0 0 1 203155
-0.001552 0.001103 0.122140 -0.247202 -0.445332 -1.093389 -0.037600 1 0 0 0 0 0 1 204153
-0.001554 0.001095 0.122136 -0.241699 -0.532005 -1.202627 -0.037631 1 0 0 0 0 0 1 205153
-0.001555 0.001091 0.122134 -0.252848 -0.592204 -1.255112 -0.037662 1 0 0 0 0 0 1 206154
-0.001555 0.001089 0.122133 -0.260138 -0.624070 -1.275590 -0.037693 1 0 0 0 0 0 1 207155
-0.001556 0.001088 0.122133 -0.264163 -0.640364 -1.283612 -0.037725 1 0 0 0 0 0 1 208154
-0.001556 0.001087 0.122133 -0.266326 -0.648788 -1.287132 -0.037756 1 0 0 0 0 0 1 209153
-0.001556 0.001087 0.122133 -0.267542 -0.653255 -1.289064 -0.037787 1 0 0 0 0 0 1 210154
-0.001556 0.001087 0.122133 -0.268258 -0.655764 -1.290431 -0.037818 1 0 0 0 0 0 1 211153
-0.001556 0.001087 0.122133 -0.268732 -0.657265 -1.291577 -0.037849 1 0 0 0 0 0 1 212130
-0.001556 0.001087 0.122133 -0.269088 -0.658309 -1.292695 -0.037880 1 0 0 0 0 0 1 213142
-0.001556 0.001087 0.122133 -0.269359 -0.659100 -1.293780 -0.037912 1 0 0 0 0 0 1 214152
-0.001556 0.001087 0.122133 -0.269618 -0.659755 -1.294850 -0.037943 1 0 0 0 0 0 1 215144
-0.001556 0.001087 0.122133 -0.269859 -0.660371 -1.295926 -0.037974 1 0 0 0 0 0 1 216152
-0.001556 0.001087 0.122133 -0.270084 -0.660934 -1.296980 -0.038005 1 0 0 0 0 0 1 217140
-0.001556 0.001087 0.122133 -0.270314 -0.661505 -1.298058 -0.038037 1 0 0 0 0 0 1 218151
-0.001556 0.001087 0.122133 -0.270548 -0.662047 -1.299117 -0.038068 1 0 0 0 0 0 1 219150
-0.001556 0.001087 0.122133 -0.270763 -0.662609 -1.300179 -0.038099 1 0 0 0 0 0 1 220141
-0.001569 0.001073 0.122122 -0.092172 -0.471370 -1.158937 -0.038131 1 0 0 0 0 0 1 221151
-0.001581 0.001084 0.122108 -0.082466 -0.790083 -1.086018 -0.038162 1 0 0 0 0 0 1 222140
-0.001587 0.001090 0.122103 -0.155724 -0.752663 -1.199087 -0.038193 1 0 0 0 0 0 1 223151
-0.001590 0.001093 0.122101 -0.200958 -0.714112 -1.253296 -0.038224 1 0 0 0 0 0 1 224140
-0.001592 0.001094 0.122101 -0.224781 -0.692957 -1.274405 -0.038256 1 0 0 0 0 0 1 225150
-0.001592 0.001095 0.122100 -0.236990 -0.682377 -1.282635 -0.038287 1 0 0 0 0 0 1 226141
-0.001593 0.001095 0.122100 -0.243254 -0.677317 -1.286229 -0.038318 1 0 0 0 0 0 1 227150
-0.001593 0.001095 0.122100 -0.246500 -0.675048 -1.288162 -0.038349 1 0 0 0 0 0 1 228139
-0.001593 0.001095 0.122100 -0.248236 -0.674194 -1.289547 -0.038381 1 0 0 0 0 0 1 229150
-0.001593 0.001096 0.122100 -0.249193 -0.674035 -1.290695 -0.038412 1 0 0 0 0 0 1 230140
-0.001593 0.001096 0.122100 -0.249782 -0.674215 -1.291791 -0.038443 1 0 0 0 0 0 1 231151
-0.001593 0.001096 0.122100 -0.250185 -0.674591 -1.292837 -0.038474 1 0 0 0 0 0 1 232140
-0.001606 0.001081 0.122090 -0.071699 -0.483261 -1.151450 -0.038506 1 0 0 0 0 0 1 233151
-0.001613 0.001074 0.122086 -0.135321 -0.553225 -1.224816 -0.038537 1 0 0 0 0 0 1 234140
-0.001616 0.001071 0.122085 -0.183013 -0.604655 -1.263543 -0.038568 1 0 0 0 0 0 1 235143
-0.001618 0.001069 0.122084 -0.208719 -0.632154 -1.279054 -0.038599 1 0 0 0 0 0 1 236150
-0.001619 0.001068 0.122084 -0.221903 -0.646260 -1.285290 -0.038630 1 0 0 0 0 0 1 237140
-0.001600 0.001063 0.122074 -0.489421 -0.591331 -1.152755 -0.038662 1 0 0 0 0 0 1 238150
-0.001609 0.001065 0.122049 -0.146237 -0.675103 -0.934213 -0.038693 1 0 0 0 0 0 1 239140
-0.001614 0.001066 0.122041 -0.167655 -0.674412 -1.118056 -0.038724 1 0 0 0 0 0 1 240149
-0.001617 0.001067 0.122038 -0.198998 -0.669311 -1.209265 -0.038755 1 0 0 0 0 0 1 241143
-0.001618 0.001067 0.122037 -0.217249 -0.666289 -1.244568 -0.038787 1 0 0 0 0 0 1 242160
-0.001618 0.001067 0.122036 -0.226878 -0.664863 -1.257885 -0.038819 1 0 0 0 0 0 1 243161
-0.001619 0.001067 0.122036 -0.231893 -0.664368 -1.263206 -0.038849 1 0 0 0 0 0 1 244134
-0.001619 0.001067 0.122036 -0.234520 -0.664374 -1.265779 -0.038881 1 0 0 0 0 0 1 245159
-0.001619 0.001067 0.122036 -0.235936 -0.664641 -1.267324 -0.038912 1 0 0 0 0 0 1 246149
-0.001619 0.001067 0.122036 -0.236736 -0.665040 -1.268535 -0.038943 1 0 0 0 0 0 1 247159
-0.001632 0.001053 0.122026 -0.058527 -0.473778 -1.126935 -0.038974 1 0 0 0 0 0 1 248151
-0.001639 0.001046 0.122022 -0.122127 -0.543605 -1.200378 -0.039006 1 0 0 0 0 0 1 249157
-0.001642 0.001043 0.122021 -0.169791 -0.594964 -1.239092 -0.039037 1 0 0 0 0 0 1 250156
-0.001644 0.001041 0.122020 -0.195467 -0.622395 -1.254578 -0.039068 1 0 0 0 0 0 1 251154
-0.001650 0.001058 0.122009 -0.135303 -0.885247 -1.114360 -0.039100 1 0 0 0 0 0 1 252153
-0.001634 0.001062 0.121995 -0.428235 -0.741561 -1.056067 -0.039131 1 0 0 0 0 0 1 253152
-0.001639 0.001050 0.121980 -0.178045 -0.510658 -1.022359 -0.039162 1 0 0 0 0 0 1 254153
-0.001642 0.001045 0.121975 -0.184511 -0.563406 -1.146633 -0.039193 1 0 0 0 0 0 1 255152
-0.001643 0.001042 0.121973 -0.201790 -0.606358 -1.204461 -0.039224 1 0 0 0 0 0 1 256151
-0.001644 0.001040 0.121972 -0.212175 -0.629565 -1.226758 -0.039256 1 0 0 0 0 0 1 257158
-0.001644 0.001039 0.121972 -0.217721 -0.641503 -1.235353 -0.039287 1 0 0 0 0 0 1 258155
-0.001645 0.001039 0.121972 -0.220640 -0.647716 -1.239012 -0.039318 1 0 0 0 0 0 1 259135
-0.001645 0.001039 0.121972 -0.222215 -0.651098 -1.240945 -0.039349 1 0 0 0 0 0 1 260136
-0.001658 0.001025 0.121961 -0.044465 -0.461407 -1.099385 -0.039381 1 0 0 0 0 0 1 261149
-0.001670 0.001036 0.121947 -0.034809 -0.780595 -1.026490 -0.039412 1 0 0 0 0 0 1 262155
-0.001676 0.001042 0.121942 -0.107828 -0.743555 -1.139505 -0.039443 1 0 0 0 0 0 1 263134
-0.001679 0.001044 0.121940 -0.152955 -0.705225 -1.193636 -0.039474 1 0 0 0 0 0 1 264151
-0.001681 0.001046 0.121939 -0.176709 -0.684187 -1.214645 -0.039506 1 0 0 0 0 0 1 265151
-0.001695 0.001032 0.121929 -0.010323 -0.482070 -1.079804 -0.039537 1 0 0 0 0 0 1 266150
-0.001702 0.001026 0.121925 -0.079606 -0.546198 -1.155794 -0.039568 1 0 0 0 0 0 1 267153
-0.001705 0.001023 0.121924 -0.130104 -0.594654 -1.195381 -0.039599 1 0 0 0 0 0 1 268151
-0.001707 0.001021 0.121923 -0.157194 -0.620639 -1.211139 -0.039631 1 0 0 0 0 0 1 269154
-0.001708 0.001020 0.121923 -0.171067 -0.633987 -1.217410 -0.039662 1 0 0 0 0 0 1 270150
-0.001708 0.001020 0.121923 -0.178117 -0.640911 -1.220234 -0.039693 1 0 0 0 0 0 1 271134
-0.001689 0.001015 0.121913 -0.442675 -0.582401 -1.086494 -0.039724 1 0 0 0 0 0 1 272151
-0.001680 0.001013 0.121910 -0.350205 -0.607262 -1.156301 -0.039756 1 0 0 0 0 0 1 273149
-0.001688 0.000997 0.121898 -0.103622 -0.433504 -1.049943 -0.039787 1 0 0 0 0 0 1 274150
-0.001693 0.000990 0.121894 -0.130691 -0.512156 -1.137172 -0.039818 1 0 0 0 0 0 1 275152
-0.001695 0.000986 0.121892 -0.159944 -0.567865 -1.180804 -0.039849 1 0 0 0 0 0 1 276151
-0.001696 0.000984 0.121892 -0.176411 -0.597473 -1.197978 -0.039881 1 0 0 0 0 0 1 277151
-0.001696 0.000983 0.121892 -0.184980 -0.612642 -1.204731 -0.039912 1 0 0 0 0 0 1 278150
-0.001715 0.000987 0.121870 0.062395 -0.677817 -0.918004 -0.039943 1 0 0 0 0 0 1 279131
-0.001725 0.000989 0.121863 -0.028140 -0.662386 -1.066499 -0.039974 1 0 0 0 0 0 1 280131
-0.001729 0.000990 0.121860 -0.095999 -0.649533 -1.144101 -0.040006 1 0 0 0 0 0 1 281150
-0.001732 0.000990 0.121859 -0.132646 -0.642593 -1.174420 -0.040037 1 0 0 0 0 0 1 282144
-0.001733 0.000991 0.121859 -0.151445 -0.639269 -1.185960 -0.040070 1 0 0 0 0 0 1 283215
-0.001747 0.000977 0.121848 0.017398 -0.446345 -1.047277 -0.040102 1 0 0 0 0 0 1 284218
-0.001754 0.000970 0.121845 -0.050348 -0.514819 -1.122100 -0.040132 1 0 0 0 0 0 1 285186
-0.001757 0.000966 0.121843 -0.100047 -0.565443 -1.161286 -0.040163 1 0 0 0 0 0 1 286193
-0.001759 0.000965 0.121843 -0.126734 -0.592494 -1.176852 -0.040194 1 0 0 0 0 0 1 287188
-0.001760 0.000964 0.121843 -0.140392 -0.606376 -1.183040 -0.040226 1 0 0 0 0 0 1 288187
-0.001773 0.000949 0.121832 0.031001 -0.422177 -1.042322 -0.040257 1 0 0 0 0 0 1 289182
-0.001780 0.000942 0.121828 -0.035353 -0.494921 -1.116600 -0.040289 1 0 0 0 0 0 1 290211
-0.001784 0.000939 0.121827 -0.084324 -0.547664 -1.155532 -0.040319 1 0 0 0 0 0 1 291185
-0.001785 0.000937 0.121827 -0.110659 -0.575782 -1.171041 -0.040351 1 0 0 0 0 0 1 292186
-0.001786 0.000936 0.121826 -0.124133 -0.590182 -1.177191 -0.040382 1 0 0 0 0 0 1 293186
-0.001787 0.000935 0.121826 -0.130981 -0.597627 -1.179959 -0.040413 1 0 0 0 0 0 1 294187
-0.001800 0.000921 0.121816 0.043818 -0.410257 -1.037859 -0.040444 1 0 0 0 0 0 1 295187
-0.001807 0.000914 0.121812 -0.020722 -0.481292 -1.111719 -0.040475 1 0 0 0 0 0 1 296181
-0.001810 0.000911 0.121811 -0.068790 -0.533192 -1.150581 -0.040507 1 0 0 0 0 0 1 297192
-0.001812 0.000909 0.121810 -0.094664 -0.560898 -1.166047 -0.040539 1 0 0 0 0 0 1 298209
-0.001826 0.000894 0.121800 0.070305 -0.383827 -1.028366 -0.040570 1 0 0 0 0 0 1 299212
-0.001833 0.000887 0.121796 0.000921 -0.459930 -1.103900 -0.040601 1 0 0 0 0 0 1 300207
-0.001836 0.000883 0.121795 -0.049586 -0.514326 -1.143313 -0.040632 1 0 0 0 0 0 1 301191
-0.001838 0.000881 0.121794 -0.076668 -0.543263 -1.158971 -0.040663 1 0 0 0 0 0 1 302191
-0.001839 0.000880 0.121794 -0.090497 -0.558054 -1.165128 -0.040693 1 0 0 0 0 0 1 303152
-0.001852 0.000866 0.121783 0.080632 -0.374489 -1.023923 -0.040724 1 0 0 0 0 0 1 304138
-0.001859 0.000858 0.121780 0.014443 -0.447220 -1.098342 -0.040756 1 0 0 0 0 0 1 305146
-0.001863 0.000855 0.121778 -0.034422 -0.499946 -1.137358 -0.040787 1 0 0 0 0 0 1 306137
-0.001864 0.000853 0.121778 -0.060676 -0.528033 -1.152872 -0.040818 1 0 0 0 0 0 1 307140
-0.001878 0.000838 0.121767 0.103967 -0.351310 -1.014913 -0.040849 1 0 0 0 0 0 1 308149
-0.001885 0.000831 0.121763 0.034626 -0.427341 -1.090554 -0.040880 1 0 0 0 0 0 1 309138
-0.001889 0.000827 0.121762 -0.015848 -0.481726 -1.130048 -0.040912 1 0 0 0 0 0 1 310148
-0.001890 0.000825 0.121762 -0.042900 -0.510628 -1.145680 -0.040943 1 0 0 0 0 0 1 311138
-0.001891 0.000824 0.121762 -0.056706 -0.525430 -1.151890 -0.040974 1 0 0 0 0 0 1 312151
-0.001905 0.000810 0.121751 0.114291 -0.341964 -1.010362 -0.041005 1 0 0 0 0 0 1 313137
-0.001912 0.000803 0.121747 0.048285 -0.414535 -1.084886 -0.041037 1 0 0 0 0 0 1 314148
-0.001915 0.000799 0.121746 -0.000499 -0.467167 -1.123956 -0.041068 1 0 0 0 0 0 1 315138
-0.001917 0.000797 0.121745 -0.026713 -0.495213 -1.139470 -0.041099 1 0 0 0 0 0 1 316147
-0.001931 0.000782 0.121735 0.137848 -0.318561 -1.001177 -0.041130 1 0 0 0 0 0 1 317137
-0.001938 0.000775 0.121731 0.068647 -0.394455 -1.076950 -0.041162 1 0 0 0 0 0 1 318147
-0.001941 0.000771 0.121730 0.018275 -0.448715 -1.116473 -0.041193 1 0 0 0 0 0 1 319147
-0.001948 0.000788 0.121718 0.064461 -0.726908 -0.985848 -0.041224 1 0 0 0 0 0 1 320138
-0.001952 0.000796 0.121714 0.025682 -0.653092 -1.066008 -0.041256 1 0 0 0 0 0 1 321147
-0.001967 0.000786 0.121703 0.177263 -0.403952 -0.962691 -0.041287 1 0 0 0 0 0 1 322137
-0.001974 0.000781 0.121698 0.100843 -0.441282 -1.052050 -0.041318 1 0 0 0 0 0 1 323147
-0.001978 0.000779 0.121697 0.046707 -0.476023 -1.096438 -0.041349 1 0 0 0 0 0 1 324137
-0.001980 0.000778 0.121696 0.017788 -0.495080 -1.113819 -0.041381 1 0 0 0 0 0 1 325145
-0.001994 0.000763 0.121686 0.180813 -0.314060 -0.975915 -0.041412 1 0 0 0 0 0 1 326137
-0.002001 0.000756 0.121682 0.111113 -0.387577 -1.051985 -0.041443 1 0 0 0 0 0 1 327147
-0.002005 0.000752 0.121680 0.060483 -0.440659 -1.091605 -0.041474 1 0 0 0 0 0 1 328137
-0.002007 0.000750 0.121680 0.033363 -0.468912 -1.107304 -0.041506 1 0 0 0 0 0 1 329158
-0.002007 0.000749 0.121680 0.019539 -0.483364 -1.113464 -0.041537 1 0 0 0 0 0 1 330159
-0.002008 0.000749 0.121680 0.012583 -0.490764 -1.116175 -0.041568 1 0 0 0 0 0 1 331145
-0.002008 0.000749 0.121680 0.009087 -0.494651 -1.117684 -0.041600 1 0 0 0 0 0 1 332153
-0.002008 0.000749 0.121680 0.007333 -0.496785 -1.118759 -0.041631 1 0 0 0 0 0 1 333157
-0.002008 0.000749 0.121680 0.006466 -0.498035 -1.119675 -0.041662 1 0 0 0 0 0 1 334156
-0.002021 0.000735 0.121669 0.183746 -0.308023 -0.975707 -0.041693 1 0 0 0 0 0 1 335159
-0.002028 0.000728 0.121665 0.121342 -0.376938 -1.049735 -0.041724 1 0 0 0 0 0 1 336149
-0.002031 0.000724 0.121664 0.074402 -0.427698 -1.088653 -0.041756 1 0 0 0 0 0 1 337156
-0.002033 0.000722 0.121664 0.049125 -0.454800 -1.104068 -0.041787 1 0 0 0 0 0 1 338152
-0.002034 0.000721 0.121664 0.036235 -0.468664 -1.110158 -0.041818 1 0 0 0 0 0 1 339153
-0.002034 0.000721 0.121663 0.029737 -0.475767 -1.112823 -0.041849 1 0 0 0 0 0 1 340151
-0.002034 0.000721 0.121663 0.026482 -0.479501 -1.114308 -0.041881 1 0 0 0 0 0 1 341149
-0.002035 0.000721 0.121663 0.024863 -0.481559 -1.115370 -0.041912 1 0 0 0 0 0 1 342148
-0.002035 0.000721 0.121663 0.024061 -0.482749 -1.116287 -0.041943 1 0 0 0 0 0 1 343150
-0.002035 0.000721 0.121663 0.023663 -0.483540 -1.117135 -0.041974 1 0 0 0 0 0 1 344146
-0.002048 0.000707 0.121653 0.201165 -0.293308 -0.972956 -0.042006 1 0 0 0 0 0 1 345149
-0.002054 0.000700 0.121649 0.138976 -0.362004 -1.047023 -0.042037 1 0 0 0 0 0 1 346150
-0.002058 0.000696 0.121648 0.092137 -0.412666 -1.085950 -0.042068 1 0 0 0 0 0 1 347136
-0.002059 0.000695 0.121647 0.066930 -0.439704 -1.101383 -0.042099 1 0 0 0 0 0 1 348151
-0.002060 0.000694 0.121647 0.054070 -0.453519 -1.107451 -0.042131 1 0 0 0 0 0 1 349150
-0.002060 0.000693 0.121647 0.047614 -0.460609 -1.110124 -0.042162 1 0 0 0 0 0 1 350150
-0.002061 0.000693 0.121647 0.044365 -0.464325 -1.111602 -0.042193 1 0 0 0 0 0 1 351151
-0.002061 0.000693 0.121647 0.042768 -0.466360 -1.112651 -0.042225 1 0 0 0 0 0 1 352153
-0.002061 0.000693 0.121647 0.041975 -0.467553 -1.113556 -0.042256 1 0 0 0 0 0 1 353150
-0.002061 0.000693 0.121647 0.041591 -0.468296 -1.114392 -0.042286 1 0 0 0 0 0 1 354132
-0.002066 0.000711 0.121636 0.114561 -0.718489 -0.968893 -0.042318 1 0 0 0 0 0 1 355150
-0.002069 0.000720 0.121633 0.089628 -0.630501 -1.043579 -0.042349 1 0 0 0 0 0 1 356147
-0.002070 0.000725 0.121631 0.070359 -0.565207 -1.082818 -0.042381 1 0 0 0 0 0 1 357148
-0.002071 0.000727 0.121631 0.059819 -0.530539 -1.098370 -0.042412 1 0 0 0 0 0 1 358147
-0.002071 0.000728 0.121631 0.054379 -0.513133 -1.104470 -0.042443 1 0 0 0 0 0 1 359150
-0.002072 0.000729 0.121631 0.051643 -0.504597 -1.107156 -0.042474 1 0 0 0 0 0 1 360148
-0.002072 0.000729 0.121631 0.050262 -0.500485 -1.108618 -0.042505 1 0 0 0 0 0 1 361139
-0.002072 0.000729 0.121631 0.049594 -0.498626 -1.109663 -0.042537 1 0 0 0 0 0 1 362149
-0.002072 0.000729 0.121631 0.049274 -0.497867 -1.110567 -0.042568 1 0 0 0 0 0 1 363150
-0.002072 0.000729 0.121631 0.049129 -0.497678 -1.111404 -0.042599 1 0 0 0 0 0 1 364148
-0.002053 0.000725 0.121621 -0.212868 -0.435530 -0.977318 -0.042631 1 0 0 0 0 0 1 365146
-0.002043 0.000723 0.121617 -0.118757 -0.458177 -1.046179 -0.042662 1 0 0 0 0 0 1 366148
-0.002038 0.000721 0.121616 -0.049864 -0.474839 -1.082397 -0.042693 1 0 0 0 0 0 1 367149
-0.002036 0.000721 0.121616 -0.013463 -0.483788 -1.096773 -0.042724 1 0 0 0 0 0 1 368129
-0.002035 0.000721 0.121616 0.004872 -0.488473 -1.102465 -0.042756 1 0 0 0 0 0 1 369146
-0.002034 0.000720 0.121615 0.014035 -0.490989 -1.104985 -0.042787 1 0 0 0 0 0 1 370152
-0.002034 0.000720 0.121615 0.018591 -0.492423 -1.106406 -0.042818 1 0 0 0 0 0 1 371151
-0.002034 0.000720 0.121615 0.020893 -0.493315 -1.107424 -0.042850 1 0 0 0 0 0 1 372154
-0.002034 0.000720 0.121615 0.022031 -0.493937 -1.108296 -0.042881 1 0 0 0 0 0 1 373147
-0.002034 0.000720 0.121615 0.022624 -0.494434 -1.109137 -0.042912 1 0 0 0 0 0 1 374149
-0.002034 0.000720 0.121615 0.022919 -0.494860 -1.109954 -0.042943 1 0 0 0 0 0 1 375149
-0.002034 0.000720 0.121615 0.023085 -0.495255 -1.110772 -0.042974 1 0 0 0 0 0 1 376149
-0.002034 0.000720 0.121615 0.023172 -0.495633 -1.111576 -0.043006 1 0 0 0 0 0 1 377153
-0.002034 0.000720 0.121615 0.023230 -0.496002 -1.112380 -0.043037 1 0 0 0 0 0 1 378151
-0.002034 0.000720 0.121615 0.023249 -0.496363 -1.113187 -0.043068 1 0 0 0 0 0 1 379150
-0.002034 0.000720 0.121615 0.023281 -0.496737 -1.113992 -0.043099 1 0 0 0 0 0 1 380148
-0.002034 0.000720 0.121615 0.023304 -0.497078 -1.114800 -0.043131 1 0 0 0 0 0 1 381148
-0.002034 0.000720 0.121615 0.023325 -0.497445 -1.115614 -0.043162 1 0 0 0 0 0 1 382140
-0.002034 0.000720 0.121615 0.023342 -0.497808 -1.116409 -0.043193 1 0 0 0 0 0 1 383147
-0.002034 0.000720 0.121615 0.023363 -0.498176 -1.117219 -0.043224 1 0 0 0 0 0 1 384136
-0.002034 0.000720 0.121615 0.023373 -0.498518 -1.118030 -0.043256 1 0 0 0 0 0 1 385146
-0.002034 0.000720 0.121615 0.023396 -0.498899 -1.118842 -0.043287 1 0 0 0 0 0 1 386145
-0.002034 0.000720 0.121615 0.023406 -0.499235 -1.119638 -0.043318 1 0 0 0 0 0 1 387137
-0.002034 0.000720 0.121615 0.023430 -0.499619 -1.120458 -0.043349 1 0 0 0 0 0 1 388145
-0.002034 0.000720 0.121615 0.023440 -0.499955 -1.121252 -0.043380 1 0 0 0 0 0 1 389135
-0.002034 0.000720 0.121615 0.023464 -0.500339 -1.122073 -0.043412 1 0 0 0 0 0 1 390145
-0.002015 0.000716 0.121606 -0.238596 -0.438423 -0.987683 -0.043443 1 0 0 0 0 0 1 391136
-0.002005 0.000714 0.121602 -0.144629 -0.461174 -1.056575 -0.043474 1 0 0 0 0 0 1 392144
-0.002000 0.000712 0.121601 -0.075830 -0.477873 -1.092806 -0.043505 1 0 0 0 0 0 1 393134
-0.001998 0.000712 0.121600 -0.039474 -0.486848 -1.107187 -0.043537 1 0 0 0 0 0 1 394144
-0.001997 0.000712 0.121600 -0.021197 -0.491533 -1.112849 -0.043568 1 0 0 0 0 0 1 395134
-0.001996 0.000711 0.121600 -0.012065 -0.494045 -1.115389 -0.043599 1 0 0 0 0 0 1 396146
-0.001996 0.000711 0.121600 -0.007498 -0.495477 -1.116778 -0.043630 1 0 0 0 0 0 1 397134
-0.001996 0.000711 0.121600 -0.005235 -0.496373 -1.117794 -0.043662 1 0 0 0 0 0 1 398144
-0.001996 0.000711 0.121600 -0.004106 -0.496993 -1.118664 -0.043693 1 0 0 0 0 0 1 399136
-0.001996 0.000711 0.121600 -0.003544 -0.497485 -1.119496 -0.043724 1 0 0 0 0 0 1 400144
-0.001996 0.000711 0.121600 -0.003258 -0.497905 -1.120303 -0.043755 1 0 0 0 0 0 1 401134
-0.001996 0.000711 0.121600 -0.003121 -0.498294 -1.121109 -0.043786 1 0 0 0 0 0 1 402134
-0.001996 0.000711 0.121600 -0.003055 -0.498669 -1.121910 -0.043818 1 0 0 0 0 0 1 403145
-0.001996 0.000711 0.121600 -0.003017 -0.499031 -1.122699 -0.043849 1 0 0 0 0 0 1 404134
-0.001996 0.000711 0.121600 -0.003004 -0.499394 -1.123514 -0.043881 1 0 0 0 0 0 1 405145
-0.001996 0.000711 0.121600 -0.002993 -0.499749 -1.124312 -0.043911 1 0 0 0 0 0 1 406134
-0.001996 0.000711 0.121600 -0.002991 -0.500120 -1.125115 -0.043943 1 0 0 0 0 0 1 407144
-0.001996 0.000711 0.121600 -0.002984 -0.500464 -1.125899 -0.043974 1 0 0 0 0 0 1 408133
-0.001996 0.000711 0.121600 -0.002997 -0.500820 -1.126719 -0.044005 1 0 0 0 0 0 1 409143
-0.001996 0.000711 0.121600 -0.002989 -0.501174 -1.127499 -0.044036 1 0 0 0 0 0 1 410133
-0.001996 0.000711 0.121600 -0.003001 -0.501533 -1.128323 -0.044068 1 0 0 0 0 0 1 411147
-0.001996 0.000711 0.121600 -0.002993 -0.501896 -1.129122 -0.044100 1 0 0 0 0 0 1 412161
-0.001996 0.000711 0.121600 -0.003005 -0.502249 -1.129934 -0.044131 1 0 0 0 0 0 1 413161
-0.001996 0.000711 0.121600 -0.003009 -0.502598 -1.130702 -0.044162 1 0 0 0 0 0 1 414143
-0.001996 0.000711 0.121600 -0.003011 -0.502953 -1.131519 -0.044193 1 0 0 0 0 0 1 415143
-0.001996 0.000711 0.121600 -0.003002 -0.503314 -1.132314 -0.044224 1 0 0 0 0 0 1 416151
-0.001996 0.000711 0.121600 -0.003014 -0.503669 -1.133130 -0.044256 1 0 0 0 0 0 1 417155
-0.001996 0.000711 0.121600 -0.003006 -0.504050 -1.133969 -0.044289 1 0 0 0 0 0 1 418219
-0.001996 0.000711 0.121600 -0.003019 -0.504379 -1.134726 -0.044318 1 0 0 0 0 0 1 419150
-0.001996 0.000711 0.121600 -0.003010 -0.504735 -1.135511 -0.044349 1 0 0 0 0 0 1 420146
-0.001996 0.000711 0.121600 -0.003023 -0.505088 -1.136322 -0.044381 1 0 0 0 0 0 1 421144
-0.001977 0.000707 0.121590 -0.265247 -0.443155 -1.001635 -0.044412 1 0 0 0 0 0 1 422147
-0.001967 0.000705 0.121587 -0.171528 -0.465830 -1.070531 -0.044443 1 0 0 0 0 0 1 423131
-0.001962 0.000703 0.121586 -0.102860 -0.482507 -1.106777 -0.044474 1 0 0 0 0 0 1 424146
-0.001965 0.000721 0.121575 0.006812 -0.741614 -0.974484 -0.044506 1 0 0 0 0 0 1 425146
-0.001967 0.000730 0.121571 0.000231 -0.658212 -1.053880 -0.044537 1 0 0 0 0 0 1 426145
-0.001968 0.000734 0.121569 -0.009891 -0.595230 -1.094746 -0.044568 1 0 0 0 0 0 1 427139
-0.001968 0.000737 0.121569 -0.015874 -0.561690 -1.110831 -0.044599 1 0 0 0 0 0 1 428132
-0.001968 0.000738 0.121569 -0.019052 -0.544874 -1.117093 -0.044630 1 0 0 0 0 0 1 429130
-0.001969 0.000738 0.121569 -0.020706 -0.536620 -1.119831 -0.044662 1 0 0 0 0 0 1 430151
-0.001969 0.000739 0.121569 -0.021547 -0.532663 -1.121303 -0.044693 1 0 0 0 0 0 1 431147
-0.001969 0.000739 0.121569 -0.021987 -0.530877 -1.122318 -0.044724 1 0 0 0 0 0 1 432147
-0.001969 0.000739 0.121569 -0.022207 -0.530154 -1.123166 -0.044755 1 0 0 0 0 0 1 433128
-0.001969 0.000739 0.121569 -0.022337 -0.529982 -1.124003 -0.044787 1 0 0 0 0 0 1 434144
-0.001969 0.000739 0.121569 -0.022399 -0.530081 -1.124796 -0.044818 1 0 0 0 0 0 1 435146
-0.001969 0.000739 0.121569 -0.022441 -0.530321 -1.125578 -0.044849 1 0 0 0 0 0 1 436149
-0.001969 0.000739 0.121569 -0.022476 -0.530623 -1.126374 -0.044881 1 0 0 0 0 0 1 437147
-0.001969 0.000739 0.121569 -0.022492 -0.530957 -1.127148 -0.044912 1 0 0 0 0 0 1 438148
-0.001969 0.000739 0.121569 -0.022523 -0.531309 -1.127930 -0.044943 1 0 0 0 0 0 1 439147
-0.001969 0.000739 0.121569 -0.022528 -0.531680 -1.128721 -0.044974 1 0 0 0 0 0 1 440147
-0.001974 0.000757 0.121558 0.050830 -0.782190 -0.982617 -0.045006 1 0 0 0 0 0 1 441145
-0.001958 0.000762 0.121544 -0.236270 -0.632279 -0.921552 -0.045037 1 0 0 0 0 0 1 442145
-0.001950 0.000764 0.121539 -0.161901 -0.589549 -1.028831 -0.045068 1 0 0 0 0 0 1 443148
-0.001946 0.000765 0.121538 -0.103833 -0.571315 -1.079747 -0.045099 1 0 0 0 0 0 1 444145
-0.001944 0.000766 0.121537 -0.073023 -0.562572 -1.099369 -0.045131 1 0 0 0 0 0 1 445145
-0.001943 0.000766 0.121537 -0.057558 -0.558391 -1.106872 -0.045162 1 0 0 0 0 0 1 446146
-0.001942 0.000766 0.121537 -0.049874 -0.556465 -1.110015 -0.045193 1 0 0 0 0 0 1 447147
-0.001942 0.000766 0.121537 -0.046047 -0.555695 -1.111609 -0.045224 1 0 0 0 0 0 1 448146
-0.001942 0.000766 0.121537 -0.044167 -0.555502 -1.112667 -0.045256 1 0 0 0 0 0 1 449144
-0.001942 0.000766 0.121537 -0.043251 -0.555591 -1.113542 -0.045287 1 0 0 0 0 0 1 450145
-0.001942 0.000766 0.121537 -0.042804 -0.555827 -1.114344 -0.045318 1 0 0 0 0 0 1 451146
-0.001942 0.000766 0.121537 -0.042590 -0.556130 -1.115118 -0.045349 1 0 0 0 0 0 1 452138
-0.001942 0.000766 0.121537 -0.042498 -0.556489 -1.115897 -0.045380 1 0 0 0 0 0 1 453137
-0.001942 0.000766 0.121537 -0.042471 -0.556855 -1.116668 -0.045412 1 0 0 0 0 0 1 454148
-0.001942 0.000766 0.121537 -0.042476 -0.557231 -1.117436 -0.045443 1 0 0 0 0 0 1 455149
-0.001942 0.000766 0.121537 -0.042484 -0.557606 -1.118200 -0.045474 1 0 0 0 0 0 1 456144
-0.001947 0.000785 0.121526 0.030910 -0.808172 -0.971939 -0.045506 1 0 0 0 0 0 1 457144
-0.001950 0.000794 0.121522 0.006104 -0.720737 -1.046479 -0.045537 1 0 0 0 0 0 1 458145
-0.001951 0.000798 0.121521 -0.013103 -0.655775 -1.085640 -0.045568 1 0 0 0 0 0 1 459146
-0.001952 0.000801 0.121521 -0.023622 -0.621273 -1.101110 -0.045599 1 0 0 0 0 0 1 460148
-0.001952 0.000802 0.121520 -0.029065 -0.603957 -1.107127 -0.045630 1 0 0 0 0 0 1 461125
-0.001952 0.000802 0.121520 -0.031851 -0.595482 -1.109769 -0.045662 1 0 0 0 0 0 1 462144
-0.001952 0.000803 0.121520 -0.033274 -0.591430 -1.111172 -0.045693 1 0 0 0 0 0 1 463146
-0.001933 0.000798 0.121510 -0.296396 -0.527205 -0.976396 -0.045724 1 0 0 0 0 0 1 464144
-0.001924 0.000796 0.121507 -0.203335 -0.548831 -1.045318 -0.045756 1 0 0 0 0 0 1 465144
-0.001919 0.000795 0.121506 -0.135014 -0.564951 -1.081541 -0.045786 1 0 0 0 0 0 1 466134
-0.001917 0.000794 0.121505 -0.098925 -0.573669 -1.095883 -0.045818 1 0 0 0 0 0 1 467144
-0.001916 0.000794 0.121505 -0.080786 -0.578237 -1.101511 -0.045849 1 0 0 0 0 0 1 468135
-0.001915 0.000794 0.121505 -0.071747 -0.580712 -1.103975 -0.045880 1 0 0 0 0 0 1 469135
-0.001928 0.000780 0.121495 0.111279 -0.390493 -0.960069 -0.045912 1 0 0 0 0 0 1 470143
-0.001934 0.000773 0.121491 0.051726 -0.459228 -1.033869 -0.045943 1 0 0 0 0 0 1 471135
-0.001938 0.000770 0.121490 0.006213 -0.509913 -1.072593 -0.045974 1 0 0 0 0 0 1 472143
-0.001939 0.000768 0.121489 -0.018354 -0.536965 -1.087882 -0.046005 1 0 0 0 0 0 1 473133
-0.001940 0.000767 0.121489 -0.030909 -0.550823 -1.093854 -0.046037 1 0 0 0 0 0 1 474143
-0.001940 0.000766 0.121489 -0.037250 -0.557927 -1.096426 -0.046068 1 0 0 0 0 0 1 475133
-0.001941 0.000766 0.121489 -0.040467 -0.561674 -1.097827 -0.046099 1 0 0 0 0 0 1 476143
-0.001941 0.000766 0.121489 -0.042084 -0.563751 -1.098789 -0.046130 1 0 0 0 0 0 1 477132
-0.001941 0.000766 0.121489 -0.042905 -0.564956 -1.099623 -0.046162 1 0 0 0 0 0 1 478142
-0.001941 0.000766 0.121489 -0.043346 -0.565765 -1.100379 -0.046193 1 0 0 0 0 0 1 479133
-0.001941 0.000766 0.121489 -0.043571 -0.566355 -1.101148 -0.046224 1 0 0 0 0 0 1 480143
-0.001941 0.000766 0.121489 -0.043693 -0.566846 -1.101887 -0.046255 1 0 0 0 0 0 1 481132
-0.001941 0.000766 0.121489 -0.043778 -0.567294 -1.102639 -0.046287 1 0 0 0 0 0 1 482142
-0.001941 0.000766 0.121489 -0.043832 -0.567684 -1.103378 -0.046318 1 0 0 0 0 0 1 483134
-0.001941 0.000766 0.121489 -0.043880 -0.568087 -1.104122 -0.046349 1 0 0 0 0 0 1 484142
-0.001941 0.000766 0.121489 -0.043907 -0.568480 -1.104872 -0.046380 1 0 0 0 0 0 1 485132
-0.001941 0.000766 0.121489 -0.043940 -0.568853 -1.105605 -0.046411 1 0 0 0 0 0 1 486133
-0.001941 0.000766 0.121489 -0.043979 -0.569247 -1.106363 -0.046443 1 0 0 0 0 0 1 487143
-0.001941 0.000766 0.121489 -0.044009 -0.569627 -1.107100 -0.046474 1 0 0 0 0 0 1 488133
-0.001941 0.000766 0.121489 -0.044027 -0.570016 -1.107858 -0.046505 1 0 0 0 0 0 1 489142
-0.001941 0.000766 0.121489 -0.044063 -0.570405 -1.108583 -0.046536 1 0 0 0 0 0 1 490133
-0.001941 0.000766 0.121489 -0.044098 -0.570781 -1.109340 -0.046568 1 0 0 0 0 0 1 491142
-0.001941 0.000766 0.121489 -0.044127 -0.571159 -1.110078 -0.046599 1 0 0 0 0 0 1 492133
-0.001941 0.000766 0.121489 -0.044154 -0.571557 -1.110822 -0.046630 1 0 0 0 0 0 1 493142
-0.001941 0.000766 0.121489 -0.044175 -0.571943 -1.111600 -0.046663 1 0 0 0 0 0 1 494170
-0.001941 0.000766 0.121489 -0.044215 -0.572316 -1.112327 -0.046693 1 0 0 0 0 0 1 495153
-0.001941 0.000766 0.121489 -0.044246 -0.572695 -1.113063 -0.046724 1 0 0 0 0 0 1 496142
-0.001941 0.000766 0.121489 -0.044273 -0.573093 -1.113807 -0.046756 1 0 0 0 0 0 1 497151
-0.001946 0.000784 0.121478 0.029179 -0.823912 -0.967286 -0.046787 1 0 0 0 0 0 1 498139
-0.001949 0.000793 0.121474 0.004455 -0.736714 -1.041751 -0.046818 1 0 0 0 0 0 1 499142
-0.001950 0.000798 0.121473 -0.014717 -0.671861 -1.080850 -0.046849 1 0 0 0 0 0 1 500141
-0.001951 0.000800 0.121473 -0.025229 -0.637423 -1.096294 -0.046881 1 0 0 0 0 0 1 501161
-0.001964 0.000787 0.121462 0.147979 -0.428365 -0.956781 -0.046912 1 0 0 0 0 0 1 502150
-0.001971 0.000781 0.121458 0.083591 -0.487583 -1.032205 -0.046943 1 0 0 0 0 0 1 503146
-0.001975 0.000778 0.121457 0.035652 -0.533506 -1.071494 -0.046974 1 0 0 0 0 0 1 504152
-0.001976 0.000776 0.121456 0.009878 -0.558170 -1.086953 -0.047006 1 0 0 0 0 0 1 505144
-0.001977 0.000776 0.121456 -0.003271 -0.570813 -1.092969 -0.047037 1 0 0 0 0 0 1 506143
-0.001978 0.000775 0.121456 -0.009910 -0.577334 -1.095545 -0.047067 1 0 0 0 0 0 1 507127
-0.001978 0.000775 0.121456 -0.013259 -0.580789 -1.096950 -0.047099 1 0 0 0 0 0 1 508144
-0.001978 0.000775 0.121456 -0.014932 -0.582708 -1.097895 -0.047130 1 0 0 0 0 0 1 509143
-0.001978 0.000775 0.121456 -0.015781 -0.583874 -1.098726 -0.047162 1 0 0 0 0 0 1 510154
-0.001978 0.000775 0.121456 -0.016212 -0.584631 -1.099471 -0.047193 1 0 0 0 0 0 1 511147
-0.001978 0.000775 0.121456 -0.016421 -0.585206 -1.100204 -0.047224 1 0 0 0 0 0 1 512148
-0.001978 0.000775 0.121456 -0.016548 -0.585698 -1.100938 -0.047256 1 0 0 0 0 0 1 513145
-0.001978 0.000775 0.121456 -0.016613 -0.586124 -1.101667 -0.047287 1 0 0 0 0 0 1 514144
-0.001978 0.000775 0.121456 -0.016653 -0.586542 -1.102399 -0.047318 1 0 0 0 0 0 1 515149
-0.001978 0.000775 0.121456 -0.016662 -0.586933 -1.103102 -0.047349 1 0 0 0 0 0 1 516124
-0.001978 0.000775 0.121456 -0.016693 -0.587336 -1.103845 -0.047380 1 0 0 0 0 0 1 517144
-0.001978 0.000775 0.121456 -0.016709 -0.587711 -1.104578 -0.047412 1 0 0 0 0 0 1 518142
-0.001978 0.000775 0.121456 -0.016717 -0.588110 -1.105302 -0.047443 1 0 0 0 0 0 1 519145
-0.001978 0.000775 0.121456 -0.016724 -0.588509 -1.106040 -0.047474 1 0 0 0 0 0 1 520142
-0.001978 0.000775 0.121456 -0.016738 -0.588879 -1.106744 -0.047505 1 0 0 0 0 0 1 521125
-0.001978 0.000775 0.121456 -0.016750 -0.589272 -1.107482 -0.047537 1 0 0 0 0 0 1 522141
-0.001978 0.000775 0.121456 -0.016772 -0.589657 -1.108226 -0.047568 1 0 0 0 0 0 1 523144
-0.001978 0.000775 0.121456 -0.016773 -0.590046 -1.108940 -0.047599 1 0 0 0 0 0 1 524141
-0.001978 0.000775 0.121456 -0.016771 -0.590437 -1.109674 -0.047630 1 0 0 0 0 0 1 525143
-0.001991 0.000761 0.121446 0.161891 -0.398961 -0.964634 -0.047662 1 0 0 0 0 0 1 526142
-0.001998 0.000754 0.121442 0.100404 -0.466915 -1.038214 -0.047693 1 0 0 0 0 0 1 527148
-0.002001 0.000750 0.121440 0.053946 -0.517178 -1.076845 -0.047724 1 0 0 0 0 0 1 528142
-0.002003 0.000749 0.121440 0.028911 -0.544029 -1.092094 -0.047755 1 0 0 0 0 0 1 529143
-0.002003 0.000748 0.121440 0.016131 -0.557751 -1.098001 -0.047786 1 0 0 0 0 0 1 530123
-0.002004 0.000747 0.121440 0.009682 -0.564824 -1.100584 -0.047818 1 0 0 0 0 0 1 531145
-0.002004 0.000747 0.121440 0.006455 -0.568527 -1.101943 -0.047849 1 0 0 0 0 0 1 532142
-0.002004 0.000747 0.121440 0.004844 -0.570575 -1.102883 -0.047880 1 0 0 0 0 0 1 533142
-0.002004 0.000747 0.121440 0.004026 -0.571778 -1.103692 -0.047912 1 0 0 0 0 0 1 534141
-0.002004 0.000747 0.121440 0.003615 -0.572597 -1.104463 -0.047944 1 0 0 0 0 0 1 535184
-0.002004 0.000747 0.121440 0.003411 -0.573182 -1.105214 -0.047976 1 0 0 0 0 0 1 536213
-0.002004 0.000747 0.121440 0.003325 -0.573645 -1.105932 -0.048007 1 0 0 0 0 0 1 537207
-0.002004 0.000747 0.121440 0.003272 -0.574076 -1.106653 -0.048039 1 0 0 0 0 0 1 538207
-0.002004 0.000747 0.121440 0.003245 -0.574478 -1.107370 -0.048070 1 0 0 0 0 0 1 539203
-0.002004 0.000747 0.121440 0.003240 -0.574877 -1.108097 -0.048101 1 0 0 0 0 0 1 540213
-0.002017 0.000733 0.121429 0.181908 -0.383360 -0.962820 -0.048131 1 0 0 0 0 0 1 541175
-0.002024 0.000726 0.121425 0.120540 -0.451217 -1.036426 -0.048163 1 0 0 0 0 0 1 542177
-0.002027 0.000723 0.121424 0.074134 -0.501415 -1.075107 -0.048195 1 0 0 0 0 0 1 543213
-0.002029 0.000721 0.121424 0.049147 -0.528224 -1.090342 -0.048226 1 0 0 0 0 0 1 544202
-0.002030 0.000720 0.121424 0.036388 -0.541939 -1.096244 -0.048257 1 0 0 0 0 0 1 545178
-0.002030 0.000720 0.121424 0.029954 -0.548975 -1.098795 -0.048288 1 0 0 0 0 0 1 546178
-0.002030 0.000719 0.121423 0.026742 -0.552662 -1.100150 -0.048319 1 0 0 0 0 0 1 547180
-0.002043 0.000705 0.121413 0.203773 -0.362880 -0.954944 -0.048350 1 0 0 0 0 0 1 548174
-0.002050 0.000698 0.121409 0.141671 -0.431464 -1.028678 -0.048381 1 0 0 0 0 0 1 549169
-0.002053 0.000695 0.121408 0.094903 -0.482030 -1.067388 -0.048413 1 0 0 0 0 0 1 550185
-0.002055 0.000693 0.121407 0.069730 -0.509013 -1.082655 -0.048445 1 0 0 0 0 0 1 551200
-0.002069 0.000678 0.121397 0.235464 -0.331068 -0.942281 -0.048476 1 0 0 0 0 0 1 552184
-0.002076 0.000671 0.121393 0.167762 -0.405471 -1.017824 -0.048507 1 0 0 0 0 0 1 553184
-0.002079 0.000667 0.121392 0.118196 -0.458934 -1.057162 -0.048538 1 0 0 0 0 0 1 554199
-0.002081 0.000665 0.121391 0.091612 -0.487354 -1.072605 -0.048568 1 0 0 0 0 0 1 555142
-0.002082 0.000665 0.121391 0.078084 -0.501863 -1.078595 -0.048599 1 0 0 0 0 0 1 556130
-0.002082 0.000664 0.121391 0.071281 -0.509287 -1.081160 -0.048630 1 0 0 0 0 0 1 557141
-0.002083 0.000664 0.121391 0.067890 -0.513158 -1.082505 -0.048661 1 0 0 0 0 0 1 558130
-0.002096 0.000650 0.121380 0.244699 -0.323574 -0.936977 -0.048693 1 0 0 0 0 0 1 559140
-0.002102 0.000643 0.121376 0.182702 -0.392045 -1.010810 -0.048724 1 0 0 0 0 0 1 560130
-0.002106 0.000639 0.121375 0.136028 -0.442542 -1.049559 -0.048755 1 0 0 0 0 0 1 561140
-0.002107 0.000638 0.121375 0.110897 -0.469474 -1.064801 -0.048786 1 0 0 0 0 0 1 562129
-0.002108 0.000637 0.121375 0.098092 -0.483234 -1.070730 -0.048818 1 0 0 0 0 0 1 563140
-0.002121 0.000622 0.121364 0.270095 -0.298652 -0.926649 -0.048849 1 0 0 0 0 0 1 564130
-0.002128 0.000615 0.121360 0.205786 -0.369519 -1.001090 -0.048880 1 0 0 0 0 0 1 565139
-0.002132 0.000612 0.121359 0.157942 -0.421206 -1.040054 -0.048911 1 0 0 0 0 0 1 566129
-0.002133 0.000610 0.121358 0.132250 -0.448748 -1.055393 -0.048943 1 0 0 0 0 0 1 567140
-0.002134 0.000609 0.121358 0.119156 -0.462790 -1.061320 -0.048974 1 0 0 0 0 0 1 568130
-0.002135 0.000609 0.121358 0.112579 -0.469975 -1.063855 -0.049005 1 0 0 0 0 0 1 569139
-0.002135 0.000608 0.121358 0.109336 -0.473724 -1.065179 -0.049037 1 0 0 0 0 0 1 570140
-0.002135 0.000608 0.121358 0.107725 -0.475741 -1.066078 -0.049068 1 0 0 0 0 0 1 571129
-0.002148 0.000594 0.121347 0.285343 -0.285313 -0.920067 -0.049099 1 0 0 0 0 0 1 572139
-0.002155 0.000587 0.121344 0.223951 -0.353154 -0.993939 -0.049130 1 0 0 0 0 0 1 573130
-0.002158 0.000584 0.121342 0.177591 -0.403323 -1.032702 -0.049162 1 0 0 0 0 0 1 574139
-0.002160 0.000582 0.121342 0.152630 -0.430094 -1.047958 -0.049193 1 0 0 0 0 0 1 575130
-0.002160 0.000581 0.121342 0.139924 -0.443750 -1.053867 -0.049224 1 0 0 0 0 0 1 576139
-0.002161 0.000581 0.121342 0.133546 -0.450764 -1.056423 -0.049257 1 0 0 0 0 0 1 577205
-0.002161 0.000581 0.121342 0.130384 -0.454374 -1.057695 -0.049287 1 0 0 0 0 0 1 578140
-0.002161 0.000581 0.121342 0.128847 -0.456341 -1.058594 -0.049318 1 0 0 0 0 0 1 579131
-0.002161 0.000580 0.121342 0.128113 -0.457472 -1.059337 -0.049349 1 0 0 0 0 0 1 580139
-0.002161 0.000580 0.121342 0.127775 -0.458168 -1.060037 -0.049380 1 0 0 0 0 0 1 581134
-0.002161 0.000580 0.121342 0.127655 -0.458670 -1.060723 -0.049412 1 0 0 0 0 0 1 582147
-0.002161 0.000580 0.121342 0.127639 -0.459062 -1.061404 -0.049443 1 0 0 0 0 0 1 583150
-0.002161 0.000580 0.121342 0.127663 -0.459408 -1.062070 -0.049474 1 0 0 0 0 0 1 584140
-0.002161 0.000580 0.121342 0.127723 -0.459719 -1.062733 -0.049505 1 0 0 0 0 0 1 585137
-0.002161 0.000580 0.121342 0.127790 -0.460043 -1.063418 -0.049537 1 0 0 0 0 0 1 586149
-0.002161 0.000580 0.121342 0.127858 -0.460333 -1.064083 -0.049568 1 0 0 0 0 0 1 587149
-0.002161 0.000580 0.121342 0.127945 -0.460609 -1.064753 -0.049599 1 0 0 0 0 0 1 588130
-0.002161 0.000580 0.121342 0.128019 -0.460911 -1.065424 -0.049631 1 0 0 0 0 0 1 589147
-0.002161 0.000580 0.121342 0.128099 -0.461202 -1.066093 -0.049662 1 0 0 0 0 0 1 590146
-0.002161 0.000580 0.121342 0.128171 -0.461500 -1.066767 -0.049693 1 0 0 0 0 0 1 591142
-0.002161 0.000580 0.121342 0.128271 -0.461785 -1.067439 -0.049724 1 0 0 0 0 0 1 592142
-0.002142 0.000576 0.121332 -0.135305 -0.399561 -0.932178 -0.049755 1 0 0 0 0 0 1 593142
-0.002133 0.000574 0.121328 -0.042305 -0.421858 -1.000526 -0.049787 1 0 0 0 0 0 1 594140
-0.002128 0.000573 0.121327 0.026000 -0.438312 -1.036420 -0.049818 1 0 0 0 0 0 1 595144
-0.002126 0.000572 0.121327 0.062102 -0.447161 -1.050572 -0.049849 1 0 0 0 0 0 1 596140
-0.002130 0.000590 0.121316 0.153850 -0.703188 -0.908685 -0.049880 1 0 0 0 0 0 1 597133
-0.002132 0.000599 0.121312 0.138572 -0.618362 -0.984426 -0.049912 1 0 0 0 0 0 1 598146
-0.002133 0.000603 0.121311 0.124116 -0.554687 -1.023873 -0.049943 1 0 0 0 0 0 1 599146
-0.002134 0.000606 0.121310 0.115996 -0.520812 -1.039347 -0.049974 1 0 0 0 0 0 1 600143
-0.002134 0.000607 0.121310 0.111781 -0.503796 -1.045314 -0.050005 1 0 0 0 0 0 1 601140
-0.002134 0.000607 0.121310 0.109658 -0.495399 -1.047841 -0.050037 1 0 0 0 0 0 1 602138
-0.002134 0.000608 0.121310 0.108611 -0.491353 -1.049154 -0.050068 1 0 0 0 0 0 1 603144
-0.002134 0.000608 0.121310 0.108126 -0.489476 -1.050040 -0.050099 1 0 0 0 0 0 1 604140
-0.002134 0.000608 0.121310 0.107914 -0.488694 -1.050769 -0.050130 1 0 0 0 0 0 1 605141
-0.002134 0.000608 0.121310 0.107831 -0.488459 -1.051458 -0.050162 1 0 0 0 0 0 1 606142
-0.002134 0.000608 0.121310 0.107833 -0.488475 -1.052107 -0.050192 1 0 0 0 0 0 1 607124
-0.002134 0.000608 0.121310 0.107850 -0.488647 -1.052775 -0.050224 1 0 0 0 0 0 1 608140
-0.002134 0.000608 0.121310 0.107907 -0.488887 -1.053431 -0.050255 1 0 0 0 0 0 1 609140
-0.002134 0.000608 0.121310 0.107975 -0.489155 -1.054093 -0.050287 1 0 0 0 0 0 1 610140
-0.002134 0.000608 0.121310 0.108027 -0.489441 -1.054746 -0.050318 1 0 0 0 0 0 1 611135
-0.002134 0.000608 0.121310 0.108093 -0.489745 -1.055404 -0.050349 1 0 0 0 0 0 1 612140
-0.002134 0.000608 0.121310 0.108153 -0.490027 -1.056055 -0.050380 1 0 0 0 0 0 1 613143
-0.002134 0.000608 0.121310 0.108225 -0.490345 -1.056701 -0.050411 1 0 0 0 0 0 1 614121
-0.002134 0.000608 0.121310 0.108299 -0.490637 -1.057370 -0.050443 1 0 0 0 0 0 1 615141
-0.002134 0.000608 0.121310 0.108358 -0.490948 -1.058012 -0.050474 1 0 0 0 0 0 1 616140
-0.002134 0.000608 0.121310 0.108424 -0.491252 -1.058684 -0.050505 1 0 0 0 0 0 1 617138
-0.002134 0.000608 0.121310 0.108500 -0.491549 -1.059339 -0.050537 1 0 0 0 0 0 1 618145
-0.002134 0.000608 0.121310 0.108558 -0.491854 -1.059966 -0.050567 1 0 0 0 0 0 1 619123
-0.002134 0.000608 0.121310 0.108626 -0.492164 -1.060650 -0.050599 1 0 0 0 0 0 1 620139
-0.002134 0.000608 0.121310 0.108692 -0.492468 -1.061288 -0.050630 1 0 0 0 0 0 1 621140
-0.002134 0.000608 0.121310 0.108768 -0.492764 -1.061956 -0.050662 1 0 0 0 0 0 1 622143
-0.002134 0.000608 0.121310 0.108827 -0.493073 -1.062612 -0.050693 1 0 0 0 0 0 1 623133
-0.002140 0.000626 0.121299 0.182479 -0.744925 -0.915611 -0.050724 1 0 0 0 0 0 1 624140
-0.002142 0.000635 0.121296 0.158202 -0.658154 -0.989650 -0.050755 1 0 0 0 0 0 1 625141
-0.002144 0.000640 0.121294 0.139283 -0.593518 -1.028503 -0.050787 1 0 0 0 0 0 1 626141
-0.002125 0.000638 0.121284 -0.134935 -0.496562 -0.907652 -0.050818 1 0 0 0 0 0 1 627142
-0.002116 0.000636 0.121280 -0.047545 -0.501318 -0.981177 -0.050849 1 0 0 0 0 0 1 628121
-0.002112 0.000636 0.121279 0.017889 -0.508986 -1.018885 -0.050880 1 0 0 0 0 0 1 629144
-0.002109 0.000636 0.121279 0.052539 -0.513408 -1.033628 -0.050911 1 0 0 0 0 0 1 630121
-0.002108 0.000636 0.121279 0.070003 -0.515834 -1.039344 -0.050943 1 0 0 0 0 0 1 631141
-0.002108 0.000635 0.121279 0.078745 -0.517194 -1.041765 -0.050974 1 0 0 0 0 0 1 632141
-0.002107 0.000635 0.121279 0.083136 -0.518015 -1.043028 -0.051005 1 0 0 0 0 0 1 633139
-0.002107 0.000635 0.121279 0.085350 -0.518598 -1.043895 -0.051037 1 0 0 0 0 0 1 634144
-0.002107 0.000635 0.121278 0.086486 -0.519068 -1.044638 -0.051070 1 0 0 0 0 0 1 635204
-0.002107 0.000635 0.121278 0.087065 -0.519439 -1.045288 -0.051100 1 0 0 0 0 0 1 636171
-0.002112 0.000654 0.121268 0.161007 -0.771318 -0.898172 -0.051132 1 0 0 0 0 0 1 637197
-0.002115 0.000663 0.121264 0.136849 -0.684703 -0.972193 -0.051163 1 0 0 0 0 0 1 638181
-0.002117 0.000667 0.121263 0.117980 -0.620144 -1.011019 -0.051193 1 0 0 0 0 0 1 639139
-0.002130 0.000656 0.121252 0.286434 -0.393822 -0.879288 -0.051224 1 0 0 0 0 0 1 640129
-0.002137 0.000650 0.121248 0.220320 -0.443485 -0.958154 -0.051255 1 0 0 0 0 0 1 641138
-0.002141 0.000647 0.121246 0.171547 -0.484520 -0.998608 -0.051286 1 0 0 0 0 0 1 642127
-0.002142 0.000646 0.121246 0.145373 -0.506734 -1.014434 -0.051318 1 0 0 0 0 0 1 643138
-0.002143 0.000645 0.121246 0.132037 -0.518140 -1.020495 -0.051349 1 0 0 0 0 0 1 644128
-0.002144 0.000644 0.121246 0.125359 -0.524006 -1.023023 -0.051380 1 0 0 0 0 0 1 645136
-0.002144 0.000644 0.121246 0.122035 -0.527098 -1.024315 -0.051411 1 0 0 0 0 0 1 646127
-0.002144 0.000644 0.121246 0.120404 -0.528797 -1.025176 -0.051443 1 0 0 0 0 0 1 647137
-0.002144 0.000644 0.121246 0.119616 -0.529801 -1.025864 -0.051473 1 0 0 0 0 0 1 648112
-0.002144 0.000644 0.121246 0.119259 -0.530489 -1.026530 -0.051505 1 0 0 0 0 0 1 649126
-0.002144 0.000644 0.121246 0.119115 -0.530975 -1.027172 -0.051537 1 0 0 0 0 0 1 650136
-0.002144 0.000644 0.121246 0.119085 -0.531380 -1.027787 -0.051567 1 0 0 0 0 0 1 651128
-0.002144 0.000644 0.121246 0.119107 -0.531741 -1.028414 -0.051599 1 0 0 0 0 0 1 652135
-0.002144 0.000644 0.121246 0.119151 -0.532092 -1.029038 -0.051630 1 0 0 0 0 0 1 653136
-0.002144 0.000644 0.121246 0.119212 -0.532421 -1.029662 -0.051661 1 0 0 0 0 0 1 654126
-0.002144 0.000644 0.121246 0.119276 -0.532756 -1.030278 -0.051693 1 0 0 0 0 0 1 655136
-0.002144 0.000644 0.121246 0.119335 -0.533073 -1.030906 -0.051724 1 0 0 0 0 0 1 656125
-0.002144 0.000644 0.121246 0.119418 -0.533400 -1.031523 -0.051755 1 0 0 0 0 0 1 657135
-0.002144 0.000644 0.121246 0.119482 -0.533729 -1.032146 -0.051786 1 0 0 0 0 0 1 658126
-0.002144 0.000644 0.121246 0.119551 -0.534043 -1.032781 -0.051818 1 0 0 0 0 0 1 659135
-0.002144 0.000644 0.121246 0.119625 -0.534373 -1.033393 -0.051849 1 0 0 0 0 0 1 660126
-0.002144 0.000644 0.121246 0.119695 -0.534688 -1.034028 -0.051880 1 0 0 0 0 0 1 661136
-0.002144 0.000644 0.121246 0.119777 -0.535008 -1.034632 -0.051911 1 0 0 0 0 0 1 662127
-0.002144 0.000644 0.121246 0.119852 -0.535334 -1.035279 -0.051943 1 0 0 0 0 0 1 663136
-0.002144 0.000644 0.121246 0.119915 -0.535661 -1.035885 -0.051974 1 0 0 0 0 0 1 664125
-0.002144 0.000644 0.121246 0.119996 -0.535978 -1.036505 -0.052005 1 0 0 0 0 0 1 665134
-0.002144 0.000644 0.121246 0.120059 -0.536304 -1.037155 -0.052037 1 0 0 0 0 0 1 666157
-0.002144 0.000644 0.121246 0.120132 -0.536634 -1.037766 -0.052068 1 0 0 0 0 0 1 667147
-0.002144 0.000644 0.121246 0.120203 -0.536955 -1.038412 -0.052100 1 0 0 0 0 0 1 668175
-0.002144 0.000644 0.121246 0.120284 -0.537269 -1.039004 -0.052131 1 0 0 0 0 0 1 669145
-0.002144 0.000644 0.121246 0.120346 -0.537588 -1.039639 -0.052162 1 0 0 0 0 0 1 670145
-0.002144 0.000644 0.121246 0.120433 -0.537979 -1.040368 -0.052199 1 0 0 0 0 0 1 671325
-0.002144 0.000644 0.121246 0.120529 -0.538408 -1.041193 -0.052240 1 0 0 0 0 0 1 672651
-0.002144 0.000644 0.121246 0.120588 -0.538630 -1.041661 -0.052264 1 0 0 0 0 0 1 673402
-0.002144 0.000644 0.121246 0.120639 -0.538896 -1.042142 -0.052288 1 0 0 0 0 0 1 674174
-0.002144 0.000644 0.121246 0.120737 -0.539343 -1.043031 -0.052332 1 0 0 0 0 0 1 675590
-0.002144 0.000644 0.121246 0.120790 -0.539576 -1.043454 -0.052354 1 0 0 0 0 0 1 676280
-0.002157 0.000630 0.121235 0.299765 -0.347656 -0.896705 -0.052381 1 0 0 0 0 0 1 677157
-0.002164 0.000623 0.121231 0.239313 -0.415089 -0.971053 -0.052450 1 0 0 0 0 0 1 679363
-0.002167 0.000620 0.121230 0.193308 -0.464549 -1.009115 -0.052453 1 0 0 0 0 0 1 679461
-0.002169 0.000618 0.121230 0.168535 -0.491038 -1.024107 -0.052475 1 0 0 0 0 0 1 680176
-0.002169 0.000617 0.121229 0.155932 -0.504595 -1.029908 -0.052506 1 0 0 0 0 0 1 681146
-0.002170 0.000617 0.121229 0.149619 -0.511549 -1.032366 -0.052538 1 0 0 0 0 0 1 682172
-0.002170 0.000617 0.121229 0.146490 -0.515162 -1.033620 -0.052568 1 0 0 0 0 0 1 683145
-0.002170 0.000617 0.121229 0.144964 -0.517138 -1.034472 -0.052600 1 0 0 0 0 0 1 684172
-0.002170 0.000616 0.121229 0.144243 -0.518264 -1.035148 -0.052631 1 0 0 0 0 0 1 685145
-0.002170 0.000616 0.121229 0.143919 -0.518996 -1.035808 -0.052663 1 0 0 0 0 0 1 686175
-0.002170 0.000616 0.121229 0.143803 -0.519512 -1.036426 -0.052694 1 0 0 0 0 0 1 687171
-0.002170 0.000616 0.121229 0.143789 -0.519911 -1.037029 -0.052724 1 0 0 0 0 0 1 688138
-0.002170 0.000616 0.121229 0.143820 -0.520282 -1.037653 -0.052756 1 0 0 0 0 0 1 689151
-0.002183 0.000603 0.121219 0.322773 -0.328435 -0.890759 -0.052786 1 0 0 0 0 0 1 690134
-0.002190 0.000596 0.121215 0.262307 -0.395392 -0.964420 -0.052819 1 0 0 0 0 0 1 691173
-0.002193 0.000592 0.121214 0.216424 -0.445069 -1.003047 -0.052849 1 0 0 0 0 0 1 692146
-0.002195 0.000590 0.121213 0.191715 -0.471629 -1.018212 -0.052881 1 0 0 0 0 0 1 693172
-0.002196 0.000590 0.121213 0.179144 -0.485153 -1.024025 -0.052912 1 0 0 0 0 0 1 694144
-0.002196 0.000589 0.121213 0.172847 -0.492109 -1.026483 -0.052944 1 0 0 0 0 0 1 695174
-0.002196 0.000589 0.121213 0.169729 -0.495695 -1.027716 -0.052974 1 0 0 0 0 0 1 696144
-0.002196 0.000589 0.121213 0.168218 -0.497655 -1.028560 -0.053006 1 0 0 0 0 0 1 697172
-0.002196 0.000589 0.121213 0.167505 -0.498783 -1.029252 -0.053038 1 0 0 0 0 0 1 698172
-0.002196 0.000589 0.121213 0.167188 -0.499486 -1.029870 -0.053068 1 0 0 0 0 0 1 699146
-0.002196 0.000589 0.121213 0.167095 -0.499989 -1.030492 -0.053100 1 0 0 0 0 0 1 700172
-0.002196 0.000589 0.121213 0.167088 -0.500383 -1.031097 -0.053131 1 0 0 0 0 0 1 701145
-0.002209 0.000575 0.121202 0.346007 -0.308584 -0.884031 -0.053163 1 0 0 0 0 0 1 702173
-0.002216 0.000568 0.121199 0.285632 -0.375433 -0.957705 -0.053194 1 0 0 0 0 0 1 703177
-0.002219 0.000565 0.121197 0.239810 -0.425059 -0.996342 -0.053224 1 0 0 0 0 0 1 704144
-0.002221 0.000563 0.121197 0.215123 -0.451569 -1.011516 -0.053256 1 0 0 0 0 0 1 705172
-0.002222 0.000562 0.121197 0.202561 -0.465097 -1.017317 -0.053287 1 0 0 0 0 0 1 706144
-0.002222 0.000561 0.121197 0.196285 -0.472015 -1.019768 -0.053319 1 0 0 0 0 0 1 707172
-0.002222 0.000561 0.121197 0.193400 -0.476168 -1.022166 -0.053411 1 0 0 0 0 0 1 710110
-0.002235 0.000547 0.121186 0.370724 -0.285993 -0.875153 -0.053443 1 0 0 0 0 0 1 711144
-0.002242 0.000540 0.121182 0.309673 -0.353558 -0.948965 -0.053475 1 0 0 0 0 0 1 712171
-0.002245 0.000537 0.121181 0.263494 -0.403532 -0.987643 -0.053505 1 0 0 0 0 0 1 713144
-0.002247 0.000535 0.121180 0.238658 -0.430210 -1.002828 -0.053538 1 0 0 0 0 0 1 714172
-0.002248 0.000534 0.121180 0.226021 -0.443802 -1.008626 -0.053568 1 0 0 0 0 0 1 715144
-0.002248 0.000534 0.121180 0.219707 -0.450759 -1.011074 -0.053600 1 0 0 0 0 0 1 716172
-0.002248 0.000534 0.121180 0.216586 -0.454362 -1.012296 -0.053630 1 0 0 0 0 0 1 717143
-0.002261 0.000520 0.121169 0.393873 -0.264247 -0.865095 -0.053663 1 0 0 0 0 0 1 718172
-0.002268 0.000513 0.121166 0.332882 -0.331733 -0.938970 -0.053695 1 0 0 0 0 0 1 719222
-0.002271 0.000509 0.121164 0.288201 -0.384334 -0.983782 -0.054054 1 0 0 0 0 0 1 730701
-0.002278 0.000526 0.121153 0.336989 -0.663235 -0.850590 -0.054068 1 0 0 0 0 0 1 731154
-0.002282 0.000534 0.121149 0.300315 -0.590219 -0.929528 -0.054099 1 0 0 0 0 0 1 732147
-0.002297 0.000524 0.121137 0.453903 -0.340403 -0.821838 -0.054130 1 0 0 0 0 0 1 733136
-0.002304 0.000519 0.121133 0.380227 -0.375773 -0.910817 -0.054161 1 0 0 0 0 0 1 734124
-0.002308 0.000517 0.121132 0.327596 -0.409423 -0.954944 -0.054193 1 0 0 0 0 0 1 735135
-0.002310 0.000516 0.121131 0.299475 -0.427911 -0.972002 -0.054224 1 0 0 0 0 0 1 736135
-0.002311 0.000515 0.121131 0.285182 -0.437403 -0.978456 -0.054255 1 0 0 0 0 0 1 737134
-0.002311 0.000515 0.121131 0.278054 -0.442286 -0.981096 -0.054286 1 0 0 0 0 0 1 738123
-0.002311 0.000515 0.121131 0.274550 -0.444869 -0.982397 -0.054318 1 0 0 0 0 0 1 739135
-0.002312 0.000515 0.121131 0.272866 -0.446274 -0.983202 -0.054349 1 0 0 0 0 0 1 740124
-0.002312 0.000515 0.121131 0.272105 -0.447098 -0.983866 -0.054380 1 0 0 0 0 0 1 741133
-0.002312 0.000515 0.121131 0.271789 -0.447652 -0.984457 -0.054411 1 0 0 0 0 0 1 742123
-0.002317 0.000533 0.121120 0.345355 -0.700472 -0.836861 -0.054442 1 0 0 0 0 0 1 743124
-0.002320 0.000542 0.121116 0.321414 -0.614290 -0.910582 -0.054474 1 0 0 0 0 0 1 744134
-0.002334 0.000533 0.121104 0.481380 -0.357870 -0.800909 -0.054505 1 0 0 0 0 0 1 745124
-0.002341 0.000528 0.121100 0.411055 -0.389911 -0.889265 -0.054536 1 0 0 0 0 0 1 746135
-0.002345 0.000526 0.121099 0.360085 -0.421886 -0.933157 -0.054567 1 0 0 0 0 0 1 747125
-0.002347 0.000524 0.121098 0.332805 -0.439533 -0.950119 -0.054599 1 0 0 0 0 0 1 748134
-0.002348 0.000524 0.121098 0.318951 -0.448605 -0.956528 -0.054630 1 0 0 0 0 0 1 749123
-0.002348 0.000524 0.121098 0.312036 -0.453280 -0.959147 -0.054661 1 0 0 0 0 0 1 750122
-0.002361 0.000510 0.121087 0.487318 -0.263709 -0.811951 -0.054693 1 0 0 0 0 0 1 751133
-0.002368 0.000503 0.121084 0.425688 -0.331247 -0.886006 -0.054724 1 0 0 0 0 0 1 752122
-0.002371 0.000499 0.121082 0.379265 -0.381198 -0.924790 -0.054755 1 0 0 0 0 0 1 753123
-0.002373 0.000497 0.121082 0.354320 -0.407834 -0.939961 -0.054786 1 0 0 0 0 0 1 754133
-0.002374 0.000497 0.121082 0.341645 -0.421427 -0.945749 -0.054818 1 0 0 0 0 0 1 755146
-0.002374 0.000496 0.121082 0.335344 -0.428346 -0.948111 -0.054849 1 0 0 0 0 0 1 756132
-0.002374 0.000496 0.121082 0.332271 -0.431932 -0.949298 -0.054880 1 0 0 0 0 0 1 757118
-0.002375 0.000496 0.121082 0.330835 -0.433855 -0.950067 -0.054911 1 0 0 0 0 0 1 758132
-0.002375 0.000496 0.121082 0.330182 -0.434938 -0.950690 -0.054943 1 0 0 0 0 0 1 759133
-0.002375 0.000496 0.121082 0.329968 -0.435604 -0.951267 -0.054974 1 0 0 0 0 0 1 760136
-0.002388 0.000482 0.121071 0.508560 -0.244055 -0.803171 -0.055005 1 0 0 0 0 0 1 761141
-0.002394 0.000475 0.121067 0.448726 -0.310476 -0.877023 -0.055037 1 0 0 0 0 0 1 762142
-0.002397 0.000472 0.121066 0.403201 -0.359871 -0.915738 -0.055068 1 0 0 0 0 0 1 763147
-0.002399 0.000470 0.121065 0.378688 -0.386228 -0.930853 -0.055098 1 0 0 0 0 0 1 764119
-0.002400 0.000469 0.121065 0.366269 -0.399673 -0.936621 -0.055130 1 0 0 0 0 0 1 765136
-0.002400 0.000469 0.121065 0.360086 -0.406521 -0.938992 -0.055161 1 0 0 0 0 0 1 766117
-0.002400 0.000468 0.121065 0.357086 -0.410065 -0.940173 -0.055193 1 0 0 0 0 0 1 767138
-0.002413 0.000454 0.121054 0.534229 -0.219995 -0.792118 -0.055224 1 0 0 0 0 0 1 768134
-0.002420 0.000447 0.121051 0.473773 -0.287070 -0.866099 -0.055255 1 0 0 0 0 0 1 769137
-0.002423 0.000444 0.121049 0.427939 -0.336755 -0.904848 -0.055286 1 0 0 0 0 0 1 770135
-0.002425 0.000442 0.121049 0.403307 -0.363279 -0.919994 -0.055318 1 0 0 0 0 0 1 771140
-0.002426 0.000441 0.121049 0.390787 -0.376780 -0.925756 -0.055349 1 0 0 0 0 0 1 772141
-0.002426 0.000441 0.121049 0.384594 -0.383656 -0.928126 -0.055380 1 0 0 0 0 0 1 773136
-0.002427 0.000441 0.121049 0.381566 -0.387204 -0.929283 -0.055411 1 0 0 0 0 0 1 774135
-0.002427 0.000441 0.121049 0.380159 -0.389106 -0.930040 -0.055443 1 0 0 0 0 0 1 775135
-0.002427 0.000441 0.121049 0.379556 -0.390143 -0.930632 -0.055473 1 0 0 0 0 0 1 776117
-0.002427 0.000441 0.121049 0.379383 -0.390774 -0.931193 -0.055505 1 0 0 0 0 0 1 777134
-0.002427 0.000441 0.121049 0.379379 -0.391208 -0.931727 -0.055537 1 0 0 0 0 0 1 778138
-0.002427 0.000440 0.121049 0.379496 -0.391529 -0.932262 -0.055568 1 0 0 0 0 0 1 779141
-0.002427 0.000440 0.121049 0.379649 -0.391803 -0.932776 -0.055598 1 0 0 0 0 0 1 780117
-0.002427 0.000440 0.121049 0.379846 -0.392048 -0.933304 -0.055630 1 0 0 0 0 0 1 781135
-0.002427 0.000440 0.121049 0.380037 -0.392275 -0.933827 -0.055661 1 0 0 0 0 0 1 782134
-0.002427 0.000440 0.121049 0.380241 -0.392504 -0.934360 -0.055693 1 0 0 0 0 0 1 783136
-0.002427 0.000440 0.121049 0.380465 -0.392728 -0.934870 -0.055724 1 0 0 0 0 0 1 784135
-0.002427 0.000440 0.121049 0.380685 -0.392961 -0.935410 -0.055755 1 0 0 0 0 0 1 785142
-0.002427 0.000440 0.121049 0.380882 -0.393167 -0.935932 -0.055786 1 0 0 0 0 0 1 786135
-0.002440 0.000427 0.121038 0.559679 -0.201419 -0.787419 -0.055818 1 0 0 0 0 0 1 787142
-0.002446 0.000420 0.121034 0.500141 -0.267525 -0.861325 -0.055848 1 0 0 0 0 0 1 788117
-0.002449 0.000416 0.121033 0.454808 -0.316741 -0.900070 -0.055880 1 0 0 0 0 0 1 789135
-0.002451 0.000415 0.121032 0.430394 -0.343009 -0.915199 -0.055911 1 0 0 0 0 0 1 790134
-0.002452 0.000414 0.121032 0.418015 -0.356377 -0.920951 -0.055943 1 0 0 0 0 0 1 791137
-0.002452 0.000413 0.121032 0.411882 -0.363192 -0.923310 -0.055974 1 0 0 0 0 0 1 792135
-0.002453 0.000413 0.121032 0.408906 -0.366686 -0.924473 -0.056005 1 0 0 0 0 0 1 793134
-0.002453 0.000413 0.121032 0.407512 -0.368557 -0.925211 -0.056036 1 0 0 0 0 0 1 794133
-0.002453 0.000413 0.121032 0.406939 -0.369586 -0.925811 -0.056068 1 0 0 0 0 0 1 795136
-0.002453 0.000413 0.121032 0.406762 -0.370194 -0.926345 -0.056099 1 0 0 0 0 0 1 796127
-0.002453 0.000413 0.121032 0.406792 -0.370610 -0.926873 -0.056130 1 0 0 0 0 0 1 797139
-0.002453 0.000413 0.121032 0.406915 -0.370925 -0.927406 -0.056162 1 0 0 0 0 0 1 798141
-0.002453 0.000413 0.121032 0.407093 -0.371181 -0.927916 -0.056193 1 0 0 0 0 0 1 799136
-0.002453 0.000413 0.121032 0.407299 -0.371407 -0.928424 -0.056224 1 0 0 0 0 0 1 800133
-0.002453 0.000413 0.121032 0.407508 -0.371632 -0.928953 -0.056255 1 0 0 0 0 0 1 801133
-0.002453 0.000413 0.121032 0.407725 -0.371849 -0.929458 -0.056286 1 0 0 0 0 0 1 802134
-0.002453 0.000413 0.121032 0.407970 -0.372074 -0.930017 -0.056320 1 0 0 0 0 0 1 803221
-0.002453 0.000413 0.121032 0.408187 -0.372263 -0.930525 -0.056351 1 0 0 0 0 0 1 804193
-0.002453 0.000413 0.121032 0.408409 -0.372490 -0.931046 -0.056382 1 0 0 0 0 0 1 805200
-0.002453 0.000413 0.121032 0.408643 -0.372689 -0.931554 -0.056413 1 0 0 0 0 0 1 806198
-0.002453 0.000413 0.121032 0.408866 -0.372883 -0.932074 -0.056445 1 0 0 0 0 0 1 807195
-0.002453 0.000413 0.121032 0.409080 -0.373102 -0.932575 -0.056475 1 0 0 0 0 0 1 808164
-0.002453 0.000413 0.121032 0.409322 -0.373308 -0.933101 -0.056507 1 0 0 0 0 0 1 809196
-0.002453 0.000413 0.121032 0.409540 -0.373523 -0.933622 -0.056538 1 0 0 0 0 0 1 810195
-0.002453 0.000413 0.121032 0.409771 -0.373710 -0.934139 -0.056570 1 0 0 0 0 0 1 811195
-0.002453 0.000413 0.121032 0.410000 -0.373925 -0.934647 -0.056601 1 0 0 0 0 0 1 812192
-0.002453 0.000413 0.121032 0.410220 -0.374142 -0.935171 -0.056632 1 0 0 0 0 0 1 813196
-0.002453 0.000413 0.121032 0.410449 -0.374328 -0.935685 -0.056663 1 0 0 0 0 0 1 814191
-0.002453 0.000413 0.121032 0.410680 -0.374545 -0.936197 -0.056695 1 0 0 0 0 0 1 815196
-0.002453 0.000413 0.121032 0.410898 -0.374760 -0.936717 -0.056726 1 0 0 0 0 0 1 816192
-0.002453 0.000413 0.121032 0.411132 -0.374960 -0.937228 -0.056757 1 0 0 0 0 0 1 817195
-0.002453 0.000413 0.121032 0.411359 -0.375164 -0.937761 -0.056788 1 0 0 0 0 0 1 818190
-0.002453 0.000413 0.121032 0.411570 -0.375357 -0.938226 -0.056817 1 0 0 0 0 0 1 819124
-0.002453 0.000413 0.121032 0.411796 -0.375563 -0.938739 -0.056849 1 0 0 0 0 0 1 820123
-0.002453 0.000413 0.121032 0.412013 -0.375769 -0.939273 -0.056880 1 0 0 0 0 0 1 821132
-0.002453 0.000413 0.121032 0.412248 -0.375976 -0.939772 -0.056911 1 0 0 0 0 0 1 822123
-0.002453 0.000413 0.121032 0.412469 -0.376193 -0.940299 -0.056943 1 0 0 0 0 0 1 823133
-0.002453 0.000413 0.121032 0.412701 -0.376390 -0.940804 -0.056974 1 0 0 0 0 0 1 824123
-0.002453 0.000413 0.121032 0.412918 -0.376595 -0.941337 -0.057005 1 0 0 0 0 0 1 825132
-0.002453 0.000413 0.121032 0.413153 -0.376802 -0.941836 -0.057036 1 0 0 0 0 0 1 826122
-0.002453 0.000413 0.121032 0.413383 -0.377010 -0.942356 -0.057068 1 0 0 0 0 0 1 827133
-0.002453 0.000413 0.121032 0.413595 -0.377212 -0.942880 -0.057099 1 0 0 0 0 0 1 828121
-0.002453 0.000413 0.121032 0.413834 -0.377423 -0.943390 -0.057130 1 0 0 0 0 0 1 829133
-0.002453 0.000413 0.121032 0.414059 -0.377627 -0.943899 -0.057161 1 0 0 0 0 0 1 830122
-0.002453 0.000413 0.121032 0.414280 -0.377845 -0.944426 -0.057193 1 0 0 0 0 0 1 831132
-0.002453 0.000413 0.121032 0.414507 -0.378029 -0.944937 -0.057223 1 0 0 0 0 0 1 832120
-0.002453 0.000413 0.121032 0.414732 -0.378256 -0.945459 -0.057255 1 0 0 0 0 0 1 833131
-0.002453 0.000413 0.121032 0.414961 -0.378452 -0.945957 -0.057286 1 0 0 0 0 0 1 834110
-0.002453 0.000413 0.121032 0.415176 -0.378654 -0.946485 -0.057317 1 0 0 0 0 0 1 835107
-0.002453 0.000413 0.121032 0.415418 -0.378868 -0.947002 -0.057349 1 0 0 0 0 0 1 836132
-0.002466 0.000399 0.121021 0.594446 -0.186852 -0.798086 -0.057380 1 0 0 0 0 0 1 837132
-0.002477 0.000410 0.121007 0.608858 -0.505998 -0.723510 -0.057411 1 0 0 0 0 0 1 838120
-0.002483 0.000416 0.121002 0.539908 -0.468945 -0.835138 -0.057443 1 0 0 0 0 0 1 839130
-0.002487 0.000419 0.121000 0.496843 -0.430755 -0.888216 -0.057473 1 0 0 0 0 0 1 840119
-0.002488 0.000420 0.120999 0.474169 -0.409757 -0.908473 -0.057505 1 0 0 0 0 0 1 841131
-0.002489 0.000421 0.120999 0.462676 -0.399131 -0.916003 -0.057536 1 0 0 0 0 0 1 842120
-0.002489 0.000421 0.120999 0.457002 -0.393912 -0.918987 -0.057568 1 0 0 0 0 0 1 843142
-0.002489 0.000422 0.120999 0.454246 -0.391400 -0.920349 -0.057599 1 0 0 0 0 0 1 844129
-0.002490 0.000422 0.120999 0.452986 -0.390235 -0.921147 -0.057630 1 0 0 0 0 0 1 845129
-0.002490 0.000422 0.120999 0.452476 -0.389767 -0.921758 -0.057661 1 0 0 0 0 0 1 846136
-0.002490 0.000422 0.120999 0.452344 -0.389645 -0.922286 -0.057693 1 0 0 0 0 0 1 847139
-0.002490 0.000422 0.120999 0.452401 -0.389690 -0.922809 -0.057724 1 0 0 0 0 0 1 848142
-0.002490 0.000422 0.120999 0.452550 -0.389804 -0.923311 -0.057755 1 0 0 0 0 0 1 849124
-0.002490 0.000422 0.120999 0.452737 -0.389978 -0.923807 -0.057787 1 0 0 0 0 0 1 850137
-0.002490 0.000422 0.120999 0.452977 -0.390177 -0.924317 -0.057818 1 0 0 0 0 0 1 851146
-0.002490 0.000422 0.120999 0.453204 -0.390371 -0.924812 -0.057849 1 0 0 0 0 0 1 852134
-0.002490 0.000422 0.120999 0.453442 -0.390567 -0.925295 -0.057880 1 0 0 0 0 0 1 853127
-0.002490 0.000422 0.120999 0.453672 -0.390772 -0.925800 -0.057911 1 0 0 0 0 0 1 854114
-0.002490 0.000422 0.120999 0.453920 -0.390986 -0.926311 -0.057943 1 0 0 0 0 0 1 855135
-0.002490 0.000422 0.120999 0.454164 -0.391196 -0.926810 -0.057974 1 0 0 0 0 0 1 856132
-0.002490 0.000422 0.120999 0.454412 -0.391419 -0.927303 -0.058005 1 0 0 0 0 0 1 857133
-0.002490 0.000422 0.120999 0.454650 -0.391616 -0.927800 -0.058036 1 0 0 0 0 0 1 858115
-0.002490 0.000422 0.120999 0.454926 -0.391837 -0.928341 -0.058070 1 0 0 0 0 0 1 859211
-0.002490 0.000422 0.120999 0.455164 -0.392065 -0.928834 -0.058101 1 0 0 0 0 0 1 860200
-0.002490 0.000422 0.120999 0.455399 -0.392261 -0.929327 -0.058131 1 0 0 0 0 0 1 861174
-0.002490 0.000422 0.120999 0.455649 -0.392476 -0.929841 -0.058164 1 0 0 0 0 0 1 862200
-0.002490 0.000422 0.120999 0.455903 -0.392695 -0.930360 -0.058196 1 0 0 0 0 0 1 863239
-0.002490 0.000422 0.120999 0.456148 -0.392898 -0.930821 -0.058226 1 0 0 0 0 0 1 864189
-0.002490 0.000422 0.120999 0.456384 -0.393108 -0.931335 -0.058257 1 0 0 0 0 0 1 865195
-0.002490 0.000422 0.120999 0.456620 -0.393312 -0.931822 -0.058287 1 0 0 0 0 0 1 866167
-0.002490 0.000422 0.120999 0.456869 -0.393535 -0.932316 -0.058319 1 0 0 0 0 0 1 867168
-0.002490 0.000422 0.120999 0.457127 -0.393743 -0.932837 -0.058351 1 0 0 0 0 0 1 868187
-0.002490 0.000422 0.120999 0.457356 -0.393946 -0.933322 -0.058381 1 0 0 0 0 0 1 869167
-0.002490 0.000422 0.120999 0.457613 -0.394160 -0.933809 -0.058413 1 0 0 0 0 0 1 870170
-0.002490 0.000422 0.120999 0.457855 -0.394375 -0.934338 -0.058445 1 0 0 0 0 0 1 871204
-0.002490 0.000422 0.120999 0.458095 -0.394582 -0.934831 -0.058476 1 0 0 0 0 0 1 872189
-0.002490 0.000422 0.120999 0.458335 -0.394789 -0.935321 -0.058506 1 0 0 0 0 0 1 873169
-0.002490 0.000422 0.120999 0.458594 -0.395021 -0.935836 -0.058539 1 0 0 0 0 0 1 874214
-0.002490 0.000422 0.120999 0.458833 -0.395219 -0.936336 -0.058570 1 0 0 0 0 0 1 875202
-0.002490 0.000422 0.120999 0.459077 -0.395412 -0.936811 -0.058600 1 0 0 0 0 0 1 876166
-0.002490 0.000422 0.120999 0.459318 -0.395643 -0.937311 -0.058631 1 0 0 0 0 0 1 877167
-0.002490 0.000422 0.120999 0.459559 -0.395844 -0.937816 -0.058662 1 0 0 0 0 0 1 878166
-0.002502 0.000408 0.120988 0.638759 -0.203615 -0.788597 -0.058694 1 0 0 0 0 0 1 879167
-0.002509 0.000401 0.120985 0.579682 -0.269331 -0.862410 -0.058725 1 0 0 0 0 0 1 880168
-0.002512 0.000398 0.120983 0.534567 -0.318335 -0.901114 -0.058756 1 0 0 0 0 0 1 881165
-0.002514 0.000396 0.120983 0.510293 -0.344483 -0.916218 -0.058787 1 0 0 0 0 0 1 882163
-0.002515 0.000395 0.120983 0.497983 -0.357819 -0.921941 -0.058819 1 0 0 0 0 0 1 883169
-0.002515 0.000395 0.120983 0.491906 -0.364587 -0.924289 -0.058851 1 0 0 0 0 0 1 884202
-0.002521 0.000413 0.120972 0.562742 -0.621679 -0.776671 -0.058882 1 0 0 0 0 0 1 885199
-0.002524 0.000422 0.120968 0.537793 -0.537613 -0.850210 -0.058913 1 0 0 0 0 0 1 886196
-0.002525 0.000426 0.120967 0.518575 -0.474377 -0.888724 -0.058945 1 0 0 0 0 0 1 887199
-0.002526 0.000428 0.120966 0.508113 -0.440705 -0.903744 -0.058976 1 0 0 0 0 0 1 888193
-0.002526 0.000429 0.120966 0.502808 -0.423753 -0.909434 -0.059007 1 0 0 0 0 0 1 889196
-0.002526 0.000430 0.120966 0.500238 -0.415341 -0.911732 -0.059037 1 0 0 0 0 0 1 890165
-0.002526 0.000430 0.120966 0.499058 -0.411263 -0.912871 -0.059070 1 0 0 0 0 0 1 891195
-0.002526 0.000430 0.120966 0.498598 -0.409321 -0.913577 -0.059101 1 0 0 0 0 0 1 892197
-0.002526 0.000431 0.120966 0.498485 -0.408448 -0.914125 -0.059131 1 0 0 0 0 0 1 893165
-0.002526 0.000431 0.120966 0.498581 -0.408127 -0.914635 -0.059162 1 0 0 0 0 0 1 894165
-0.002526 0.000431 0.120966 0.498737 -0.408063 -0.915132 -0.059194 1 0 0 0 0 0 1 895165
-0.002527 0.000431 0.120966 0.498970 -0.408149 -0.915612 -0.059225 1 0 0 0 0 0 1 896167
-0.002527 0.000431 0.120966 0.499202 -0.408295 -0.916100 -0.059256 1 0 0 0 0 0 1 897163
-0.002527 0.000431 0.120966 0.499454 -0.408482 -0.916575 -0.059287 1 0 0 0 0 0 1 898156
-0.002527 0.000431 0.120966 0.499711 -0.408690 -0.917076 -0.059320 1 0 0 0 0 0 1 899194
-0.002527 0.000431 0.120966 0.499976 -0.408883 -0.917556 -0.059351 1 0 0 0 0 0 1 900189
-0.002527 0.000431 0.120966 0.500248 -0.409095 -0.918038 -0.059381 1 0 0 0 0 0 1 901173
-0.002527 0.000431 0.120966 0.500505 -0.409311 -0.918523 -0.059413 1 0 0 0 0 0 1 902188
-0.002527 0.000431 0.120966 0.500741 -0.409521 -0.918979 -0.059442 1 0 0 0 0 0 1 903120
-0.002527 0.000431 0.120966 0.501011 -0.409728 -0.919456 -0.059473 1 0 0 0 0 0 1 904120
-0.002527 0.000431 0.120966 0.501278 -0.409945 -0.919944 -0.059505 1 0 0 0 0 0 1 905130
-0.002527 0.000431 0.120966 0.501538 -0.410158 -0.920421 -0.059536 1 0 0 0 0 0 1 906119
-0.002539 0.000417 0.120956 0.680816 -0.217826 -0.770981 -0.059568 1 0 0 0 0 0 1 907129
-0.002546 0.000410 0.120952 0.621903 -0.283408 -0.844767 -0.059599 1 0 0 0 0 0 1 908129
-0.002549 0.000406 0.120950 0.576884 -0.332357 -0.883445 -0.059630 1 0 0 0 0 0 1 909118
-0.002551 0.000405 0.120950 0.552669 -0.358479 -0.898542 -0.059661 1 0 0 0 0 0 1 910128
-0.002533 0.000399 0.120940 0.273678 -0.308737 -0.767854 -0.059692 1 0 0 0 0 0 1 911118
-0.002523 0.000397 0.120937 0.359240 -0.336995 -0.836834 -0.059724 1 0 0 0 0 0 1 912128
-0.002519 0.000395 0.120935 0.423793 -0.356429 -0.872692 -0.059755 1 0 0 0 0 0 1 913118
-0.002517 0.000395 0.120935 0.458097 -0.366739 -0.886669 -0.059786 1 0 0 0 0 0 1 914128
-0.002516 0.000394 0.120935 0.475456 -0.372020 -0.891980 -0.059818 1 0 0 0 0 0 1 915129
-0.002515 0.000394 0.120935 0.484249 -0.374761 -0.894141 -0.059848 1 0 0 0 0 0 1 916118
-0.002496 0.000390 0.120925 0.222120 -0.313204 -0.758662 -0.059880 1 0 0 0 0 0 1 917128
-0.002486 0.000387 0.120922 0.316032 -0.335495 -0.826050 -0.059911 1 0 0 0 0 0 1 918120
-0.002481 0.000386 0.120920 0.384766 -0.351947 -0.861366 -0.059942 1 0 0 0 0 0 1 919128
-0.002479 0.000386 0.120920 0.421144 -0.360763 -0.875137 -0.059973 1 0 0 0 0 0 1 920118
-0.002478 0.000385 0.120920 0.439542 -0.365310 -0.880379 -0.060005 1 0 0 0 0 0 1 921118
-0.002458 0.000381 0.120910 0.182295 -0.304658 -0.745808 -0.060036 1 0 0 0 0 0 1 922119
-0.002448 0.000378 0.120906 0.278482 -0.327392 -0.813627 -0.060068 1 0 0 0 0 0 1 923129
-0.002444 0.000377 0.120905 0.348370 -0.344047 -0.849096 -0.060098 1 0 0 0 0 0 1 924117
-0.002441 0.000377 0.120905 0.385299 -0.352960 -0.862936 -0.060130 1 0 0 0 0 0 1 925127
-0.002440 0.000376 0.120905 0.403970 -0.357558 -0.868172 -0.060161 1 0 0 0 0 0 1 926118
-0.002420 0.000372 0.120895 0.146937 -0.296957 -0.733444 -0.060192 1 0 0 0 0 0 1 927127
-0.002411 0.000369 0.120891 0.243085 -0.319669 -0.801330 -0.060223 1 0 0 0 0 0 1 928118
-0.002406 0.000368 0.120890 0.312935 -0.336316 -0.836809 -0.060255 1 0 0 0 0 0 1 929117
-0.002384 0.000363 0.120880 0.083493 -0.282261 -0.713649 -0.060286 1 0 0 0 0 0 1 930136
-0.002374 0.000361 0.120876 0.193435 -0.308267 -0.785793 -0.060318 1 0 0 0 0 0 1 931137
-0.002368 0.000359 0.120875 0.270130 -0.326562 -0.822783 -0.060349 1 0 0 0 0 0 1 932143
-0.002366 0.000359 0.120875 0.310470 -0.336288 -0.837148 -0.060381 1 0 0 0 0 0 1 933146
-0.002364 0.000358 0.120875 0.330809 -0.341269 -0.842557 -0.060411 1 0 0 0 0 0 1 934128
-0.002345 0.000354 0.120865 0.074788 -0.280918 -0.707551 -0.060443 1 0 0 0 0 0 1 935134
-0.002335 0.000351 0.120861 0.171164 -0.303676 -0.775584 -0.060474 1 0 0 0 0 0 1 936138
-0.002330 0.000350 0.120860 0.241090 -0.320349 -0.811129 -0.060505 1 0 0 0 0 0 1 937127
-0.002328 0.000350 0.120860 0.278050 -0.329271 -0.824979 -0.060537 1 0 0 0 0 0 1 938136
-0.002339 0.000336 0.120849 0.476056 -0.141222 -0.680331 -0.060568 1 0 0 0 0 0 1 939136
-0.002345 0.000329 0.120845 0.426216 -0.208795 -0.755623 -0.060599 1 0 0 0 0 0 1 940130
-0.002348 0.000325 0.120844 0.385717 -0.258690 -0.794757 -0.060630 1 0 0 0 0 0 1 941131
-0.002350 0.000323 0.120843 0.363720 -0.285305 -0.809950 -0.060661 1 0 0 0 0 0 1 942129
-0.002331 0.000318 0.120833 0.086301 -0.235913 -0.678338 -0.060692 1 0 0 0 0 0 1 943112
-0.002322 0.000315 0.120830 0.171823 -0.264119 -0.747644 -0.060724 1 0 0 0 0 0 1 944130
-0.002318 0.000314 0.120828 0.236316 -0.283511 -0.783624 -0.060755 1 0 0 0 0 0 1 945130
-0.002316 0.000313 0.120828 0.270536 -0.293779 -0.797611 -0.060786 1 0 0 0 0 0 1 946131
-0.002314 0.000313 0.120828 0.287825 -0.299025 -0.802885 -0.060818 1 0 0 0 0 0 1 947137
-0.002314 0.000313 0.120828 0.296519 -0.301727 -0.804990 -0.060849 1 0 0 0 0 0 1 948133
-0.002314 0.000313 0.120828 0.300934 -0.303160 -0.806017 -0.060880 1 0 0 0 0 0 1 949135
-0.002313 0.000313 0.120828 0.303212 -0.303964 -0.806626 -0.060911 1 0 0 0 0 0 1 950128
-0.002313 0.000313 0.120828 0.304434 -0.304426 -0.807120 -0.060943 1 0 0 0 0 0 1 951129
-0.002313 0.000313 0.120828 0.305119 -0.304753 -0.807553 -0.060974 1 0 0 0 0 0 1 952130
-0.002313 0.000313 0.120828 0.305556 -0.304979 -0.807980 -0.061005 1 0 0 0 0 0 1 953128
-0.002313 0.000313 0.120828 0.305829 -0.305174 -0.808400 -0.061036 1 0 0 0 0 0 1 954132
-0.002313 0.000313 0.120828 0.306063 -0.305349 -0.808813 -0.061068 1 0 0 0 0 0 1 955133
-0.002313 0.000313 0.120828 0.306240 -0.305520 -0.809225 -0.061099 1 0 0 0 0 0 1 956130
-0.002319 0.000331 0.120817 0.380511 -0.559914 -0.660919 -0.061130 1 0 0 0 0 0 1 957130
-0.002321 0.000340 0.120813 0.357010 -0.474467 -0.733875 -0.061161 1 0 0 0 0 0 1 958128
-0.002323 0.000344 0.120812 0.338504 -0.410516 -0.772067 -0.061193 1 0 0 0 0 0 1 959131
-0.002304 0.000342 0.120802 0.062135 -0.313568 -0.649438 -0.061224 1 0 0 0 0 0 1 960128
-0.002295 0.000341 0.120798 0.147923 -0.317753 -0.722056 -0.061255 1 0 0 0 0 0 1 961127
-0.002291 0.000340 0.120797 0.212490 -0.325095 -0.759184 -0.061286 1 0 0 0 0 0 1 962128
-0.002289 0.000340 0.120797 0.246741 -0.329368 -0.773563 -0.061318 1 0 0 0 0 0 1 963132
-0.002287 0.000340 0.120796 0.264034 -0.331612 -0.778962 -0.061349 1 0 0 0 0 0 1 964129
-0.002287 0.000340 0.120796 0.272734 -0.332833 -0.781119 -0.061380 1 0 0 0 0 0 1 965128
-0.002287 0.000340 0.120796 0.277137 -0.333497 -0.782118 -0.061411 1 0 0 0 0 0 1 966110
-0.002287 0.000340 0.120796 0.279413 -0.333942 -0.782735 -0.061443 1 0 0 0 0 0 1 967129
-0.002286 0.000340 0.120796 0.280608 -0.334243 -0.783209 -0.061474 1 0 0 0 0 0 1 968128
-0.002286 0.000340 0.120796 0.281289 -0.334470 -0.783639 -0.061505 1 0 0 0 0 0 1 969129
-0.002286 0.000340 0.120796 0.281694 -0.334676 -0.784039 -0.061536 1 0 0 0 0 0 1 970127
-0.002286 0.000340 0.120796 0.281968 -0.334866 -0.784449 -0.061568 1 0 0 0 0 0 1 971132
-0.002299 0.000326 0.120786 0.461703 -0.142253 -0.634844 -0.061599 1 0 0 0 0 0 1 972133
-0.002306 0.000319 0.120782 0.402741 -0.207467 -0.708349 -0.061630 1 0 0 0 0 0 1 973136
-0.002309 0.000316 0.120781 0.357708 -0.256200 -0.746817 -0.061661 1 0 0 0 0 0 1 974127
-0.002311 0.000314 0.120780 0.333443 -0.282208 -0.761767 -0.061693 1 0 0 0 0 0 1 975130
-0.002311 0.000313 0.120780 0.321110 -0.295433 -0.767352 -0.061724 1 0 0 0 0 0 1 976128
-0.002312 0.000313 0.120780 0.314961 -0.302147 -0.769577 -0.061755 1 0 0 0 0 0 1 977129
-0.002312 0.000313 0.120780 0.311946 -0.305578 -0.770606 -0.061786 1 0 0 0 0 0 1 978132
-0.002312 0.000313 0.120780 0.310524 -0.307373 -0.771209 -0.061818 1 0 0 0 0 0 1 979133
-0.002312 0.000312 0.120780 0.309869 -0.308349 -0.771678 -0.061849 1 0 0 0 0 0 1 980127
-0.002312 0.000312 0.120780 0.309638 -0.308909 -0.772097 -0.061880 1 0 0 0 0 0 1 981129
-0.002312 0.000312 0.120780 0.309574 -0.309265 -0.772499 -0.061911 1 0 0 0 0 0 1 982125
-0.002312 0.000312 0.120780 0.309645 -0.309522 -0.772886 -0.061942 1 0 0 0 0 0 1 983127
-0.002293 0.000308 0.120770 0.043380 -0.246791 -0.635607 -0.061973 1 0 0 0 0 0 1 984116
-0.002284 0.000306 0.120767 0.134320 -0.268250 -0.703052 -0.062005 1 0 0 0 0 0 1 985127
-0.002279 0.000305 0.120765 0.201508 -0.284261 -0.738364 -0.062036 1 0 0 0 0 0 1 986116
-0.002277 0.000304 0.120765 0.237069 -0.292820 -0.752084 -0.062067 1 0 0 0 0 0 1 987118
-0.002289 0.000290 0.120754 0.434596 -0.104456 -0.607082 -0.062099 1 0 0 0 0 0 1 988125
-0.002294 0.000283 0.120750 0.384547 -0.171664 -0.682275 -0.062130 1 0 0 0 0 0 1 989115
-0.002297 0.000279 0.120749 0.343967 -0.221375 -0.721309 -0.062161 1 0 0 0 0 0 1 990125
-0.002299 0.000278 0.120748 0.321916 -0.247881 -0.736444 -0.062192 1 0 0 0 0 0 1 991115
-0.002300 0.000277 0.120748 0.310691 -0.261341 -0.742094 -0.062224 1 0 0 0 0 0 1 992124
-0.002300 0.000276 0.120748 0.305099 -0.268152 -0.744318 -0.062255 1 0 0 0 0 0 1 993115
-0.002300 0.000276 0.120748 0.302356 -0.271637 -0.745336 -0.062286 1 0 0 0 0 0 1 994126
-0.002313 0.000262 0.120738 0.480554 -0.080717 -0.595622 -0.062317 1 0 0 0 0 0 1 995115
-0.002320 0.000255 0.120734 0.420987 -0.146535 -0.669252 -0.062349 1 0 0 0 0 0 1 996125
-0.002323 0.000252 0.120732 0.375649 -0.195552 -0.707751 -0.062380 1 0 0 0 0 0 1 997113
-0.002325 0.000250 0.120732 0.351250 -0.221704 -0.722688 -0.062411 1 0 0 0 0 0 1 998123
-0.002326 0.000249 0.120732 0.338846 -0.234996 -0.728266 -0.062442 1 0 0 0 0 0 1 999115
-0.002326 0.000249 0.120732 0.332665 -0.241710 -0.730459 -0.062474 1 0 0 0 0 0 2 125
-0.002326 0.000249 0.120732 0.329607 -0.245112 -0.731407 -0.062500 1 0 0 0 0 0 2 1114
-0.002326 0.000249 0.120732 0.328018 -0.246747 -0.731635 -0.062500 1 0 0 0 0 0 2 2124
-0.002326 0.000248 0.120732 0.327212 -0.247575 -0.731712 -0.062500 1 0 0 0 0 0 2 3115
-0.002326 0.000248 0.120732 0.326809 -0.247997 -0.731734 -0.062500 1 0 0 0 0 0 2 4115
-0.002339 0.000235 0.120721 0.506049 -0.055544 -0.581267 -0.062500 1 0 0 0 0 0 2 5124
-0.002346 0.000228 0.120717 0.447021 -0.120432 -0.654508 -0.062500 1 0 0 0 0 0 2 6113
-0.002349 0.000224 0.120716 0.401867 -0.168916 -0.692658 -0.062500 1 0 0 0 0 0 2 7121
-0.002351 0.000223 0.120715 0.377462 -0.194742 -0.707225 -0.062500 1 0 0 0 0 0 2 8125
-0.002351 0.000222 0.120715 0.364985 -0.207815 -0.712427 -0.062500 1 0 0 0 0 0 2 9115
-0.002352 0.000221 0.120715 0.358688 -0.214351 -0.714257 -0.062500 1 0 0 0 0 0 2 10124
-0.002352 0.000221 0.120715 0.355518 -0.217638 -0.714899 -0.062500 1 0 0 0 0 0 2 11115
-0.002352 0.000221 0.120715 0.353919 -0.219270 -0.715122 -0.062500 1 0 0 0 0 0 2 12126
-0.002352 0.000221 0.120715 0.353131 -0.220094 -0.715198 -0.062500 1 0 0 0 0 0 2 13176
-0.002333 0.000216 0.120705 0.086297 -0.157598 -0.577531 -0.062500 1 0 0 0 0 0 2 14132
-0.002324 0.000214 0.120702 0.176824 -0.179000 -0.644549 -0.062500 1 0 0 0 0 0 2 15122
-0.002319 0.000213 0.120701 0.243718 -0.194911 -0.679456 -0.062500 1 0 0 0 0 0 2 16127
-0.002317 0.000212 0.120700 0.279077 -0.203368 -0.692796 -0.062500 1 0 0 0 0 0 2 17124
-0.002316 0.000212 0.120700 0.296855 -0.207653 -0.697555 -0.062500 1 0 0 0 0 0 2 18134
-0.002315 0.000212 0.120700 0.305715 -0.209795 -0.699234 -0.062500 1 0 0 0 0 0 2 19130
-0.002315 0.000212 0.120700 0.310133 -0.210870 -0.699823 -0.062500 1 0 0 0 0 0 2 20124
-0.002315 0.000212 0.120700 0.312348 -0.211399 -0.700030 -0.062500 1 0 0 0 0 0 2 21137
-0.002315 0.000212 0.120700 0.313452 -0.211672 -0.700098 -0.062500 1 0 0 0 0 0 2 22107
-0.002315 0.000212 0.120700 0.313991 -0.211801 -0.700115 -0.062500 1 0 0 0 0 0 2 23128
-0.002315 0.000212 0.120700 0.314270 -0.211868 -0.700129 -0.062500 1 0 0 0 0 0 2 24109
-0.002315 0.000212 0.120700 0.314417 -0.211903 -0.700139 -0.062500 1 0 0 0 0 0 2 25126
-0.002320 0.000230 0.120690 0.388664 -0.466523 -0.551482 -0.062500 1 0 0 0 0 0 2 26128
-0.002323 0.000239 0.120686 0.365081 -0.381061 -0.623831 -0.062500 1 0 0 0 0 0 2 27129
-0.002324 0.000244 0.120685 0.346472 -0.317061 -0.661522 -0.062500 1 0 0 0 0 0 2 28127
-0.002325 0.000246 0.120684 0.336215 -0.282937 -0.675896 -0.062500 1 0 0 0 0 0 2 29129
-0.002325 0.000247 0.120684 0.330899 -0.265659 -0.681056 -0.062500 1 0 0 0 0 0 2 30132
-0.002325 0.000248 0.120684 0.328189 -0.256994 -0.682862 -0.062500 1 0 0 0 0 0 2 31114
-0.002325 0.000248 0.120684 0.326810 -0.252650 -0.683481 -0.062500 1 0 0 0 0 0 2 32108
-0.002325 0.000248 0.120684 0.326123 -0.250483 -0.683707 -0.062500 1 0 0 0 0 0 2 33128
-0.002325 0.000248 0.120684 0.325776 -0.249389 -0.683790 -0.062500 1 0 0 0 0 0 2 34108
-0.002325 0.000248 0.120684 0.325600 -0.248850 -0.683810 -0.062500 1 0 0 0 0 0 2 35127
-0.002325 0.000248 0.120684 0.325519 -0.248589 -0.683828 -0.062500 1 0 0 0 0 0 2 36127
-0.002325 0.000248 0.120684 0.325476 -0.248448 -0.683825 -0.062500 1 0 0 0 0 0 2 37126
-0.002325 0.000248 0.120684 0.325456 -0.248382 -0.683818 -0.062500 1 0 0 0 0 0 2 38126
-0.002325 0.000248 0.120684 0.325436 -0.248353 -0.683824 -0.062500 1 0 0 0 0 0 2 39131
-0.002325 0.000248 0.120684 0.325439 -0.248331 -0.683825 -0.062500 1 0 0 0 0 0 2 40127
-0.002325 0.000248 0.120684 0.325424 -0.248315 -0.683825 -0.062500 1 0 0 0 0 0 2 41126
-0.002325 0.000248 0.120684 0.325435 -0.248317 -0.683832 -0.062500 1 0 0 0 0 0 2 42125
-0.002325 0.000248 0.120684 0.325424 -0.248314 -0.683827 -0.062500 1 0 0 0 0 0 2 43118
-0.002325 0.000248 0.120684 0.325422 -0.248314 -0.683826 -0.062500 1 0 0 0 0 0 2 44124
-0.002325 0.000248 0.120684 0.325430 -0.248305 -0.683819 -0.062500 1 0 0 0 0 0 2 45125
-0.002325 0.000248 0.120684 0.325435 -0.248315 -0.683831 -0.062500 1 0 0 0 0 0 2 46128
-0.002325 0.000248 0.120684 0.325424 -0.248314 -0.683826 -0.062500 1 0 0 0 0 0 2 47127
-0.002325 0.000248 0.120684 0.325422 -0.248314 -0.683826 -0.062500 1 0 0 0 0 0 2 48124
-0.002325 0.000248 0.120684 0.325422 -0.248314 -0.683826 -0.062500 1 0 0 0 0 0 2 49124
-0.002325 0.000248 0.120684 0.325442 -0.248308 -0.683825 -0.062500 1 0 0 0 0 0 2 50124
-0.002325 0.000248 0.120684 0.325424 -0.248313 -0.683826 -0.062500 1 0 0 0 0 0 2 51191
-0.002325 0.000248 0.120684 0.325422 -0.248313 -0.683826 -0.062500 1 0 0 0 0 0 2 52185
-0.002325 0.000248 0.120684 0.325434 -0.248316 -0.683832 -0.062500 1 0 0 0 0 0 2 53160
-0.002325 0.000248 0.120684 0.325432 -0.248305 -0.683820 -0.062500 1 0 0 0 0 0 2 54191
-0.002325 0.000248 0.120684 0.325423 -0.248312 -0.683825 -0.062500 1 0 0 0 0 0 2 55195
-0.002325 0.000248 0.120684 0.325422 -0.248313 -0.683826 -0.062500 1 0 0 0 0 0 2 56188
-0.002325 0.000248 0.120684 0.325434 -0.248316 -0.683832 -0.062500 1 0 0 0 0 0 2 57189
-0.002325 0.000248 0.120684 0.325427 -0.248326 -0.683820 -0.062500 1 0 0 0 0 0 2 58196
-0.002325 0.000248 0.120684 0.325431 -0.248307 -0.683818 -0.062500 1 0 0 0 0 0 2 59187
-0.002325 0.000248 0.120684 0.325436 -0.248316 -0.683831 -0.062500 1 0 0 0 0 0 2 60163
-0.002325 0.000248 0.120684 0.325424 -0.248314 -0.683826 -0.062500 1 0 0 0 0 0 2 61193
-0.002325 0.000248 0.120684 0.325423 -0.248314 -0.683826 -0.062500 1 0 0 0 0 0 2 62184
-0.002325 0.000248 0.120684 0.325422 -0.248314 -0.683826 -0.062500 1 0 0 0 0 0 2 63161
-0.002325 0.000248 0.120684 0.325443 -0.248308 -0.683825 -0.062500 1 0 0 0 0 0 2 64161
-0.002325 0.000248 0.120684 0.325425 -0.248313 -0.683825 -0.062500 1 0 0 0 0 0 2 65160
-0.002325 0.000248 0.120684 0.325423 -0.248314 -0.683826 -0.062500 1 0 0 0 0 0 2 66159
-0.002325 0.000248 0.120684 0.325434 -0.248317 -0.683832 -0.062500 1 0 0 0 0 0 2 67162
-0.002325 0.000248 0.120684 0.325432 -0.248306 -0.683820 -0.062500 1 0 0 0 0 0 2 68188
-0.002325 0.000248 0.120684 0.325424 -0.248313 -0.683825 -0.062500 1 0 0 0 0 0 2 69183
-0.002325 0.000248 0.120684 0.325422 -0.248314 -0.683825 -0.062500 1 0 0 0 0 0 2 70166
-0.002325 0.000248 0.120684 0.325434 -0.248317 -0.683832 -0.062500 1 0 0 0 0 0 2 71188
-0.002325 0.000248 0.120684 0.325424 -0.248314 -0.683827 -0.062500 1 0 0 0 0 0 2 72167
-0.002325 0.000248 0.120684 0.325431 -0.248305 -0.683819 -0.062500 1 0 0 0 0 0 2 73182
-0.002331 0.000266 0.120673 0.399567 -0.502783 -0.535052 -0.062500 1 0 0 0 0 0 2 74164
-0.002333 0.000276 0.120669 0.375981 -0.417384 -0.607468 -0.062500 1 0 0 0 0 0 2 75182
-0.002335 0.000280 0.120668 0.357367 -0.353405 -0.645176 -0.062500 1 0 0 0 0 0 2 76165
-0.002336 0.000282 0.120668 0.347105 -0.319294 -0.659580 -0.062500 1 0 0 0 0 0 2 77180
-0.002336 0.000284 0.120668 0.341774 -0.302008 -0.664732 -0.062500 1 0 0 0 0 0 2 78164
-0.002336 0.000284 0.120668 0.339075 -0.293347 -0.666527 -0.062500 1 0 0 0 0 0 2 79167
-0.002336 0.000284 0.120668 0.337690 -0.289013 -0.667173 -0.062500 1 0 0 0 0 0 2 80181
-0.002336 0.000285 0.120668 0.337003 -0.286849 -0.667383 -0.062500 1 0 0 0 0 0 2 81164
-0.002336 0.000285 0.120668 0.336656 -0.285755 -0.667466 -0.062500 1 0 0 0 0 0 2 82180
-0.002336 0.000285 0.120668 0.336479 -0.285217 -0.667485 -0.062500 1 0 0 0 0 0 2 83113
-0.002336 0.000285 0.120668 0.336399 -0.284957 -0.667503 -0.062500 1 0 0 0 0 0 2 84122
-0.002336 0.000285 0.120668 0.336352 -0.284804 -0.667506 -0.062500 1 0 0 0 0 0 2 85113
-0.002336 0.000285 0.120668 0.336332 -0.284736 -0.667501 -0.062500 1 0 0 0 0 0 2 86113
-0.002336 0.000285 0.120668 0.336312 -0.284707 -0.667508 -0.062500 1 0 0 0 0 0 2 87124
-0.002336 0.000285 0.120668 0.336306 -0.284694 -0.667495 -0.062500 1 0 0 0 0 0 2 88123
-0.002336 0.000285 0.120668 0.336314 -0.284684 -0.667506 -0.062500 1 0 0 0 0 0 2 89112
-0.002336 0.000285 0.120668 0.336303 -0.284681 -0.667501 -0.062500 1 0 0 0 0 0 2 90121
-0.002336 0.000285 0.120668 0.336302 -0.284681 -0.667501 -0.062500 1 0 0 0 0 0 2 91113
-0.002336 0.000285 0.120668 0.336310 -0.284673 -0.667514 -0.062500 1 0 0 0 0 0 2 92122
-0.002336 0.000285 0.120668 0.336311 -0.284671 -0.667495 -0.062500 1 0 0 0 0 0 2 93123
-0.002336 0.000285 0.120668 0.336299 -0.284668 -0.667507 -0.062500 1 0 0 0 0 0 2 94112
-0.002336 0.000285 0.120668 0.336314 -0.284682 -0.667508 -0.062500 1 0 0 0 0 0 2 95121
-0.002336 0.000285 0.120668 0.336303 -0.284681 -0.667502 -0.062500 1 0 0 0 0 0 2 96111
-0.002336 0.000285 0.120668 0.336298 -0.284670 -0.667508 -0.062500 1 0 0 0 0 0 2 97122
-0.002336 0.000285 0.120668 0.336309 -0.284671 -0.667495 -0.062500 1 0 0 0 0 0 2 98112
-0.002336 0.000285 0.120668 0.336311 -0.284671 -0.667513 -0.062500 1 0 0 0 0 0 2 99122
-0.002336 0.000285 0.120668 0.336303 -0.284680 -0.667502 -0.062500 1 0 0 0 0 0 2 100122
-0.002336 0.000285 0.120668 0.336302 -0.284681 -0.667501 -0.062500 1 0 0 0 0 0 2 101112
-0.002336 0.000285 0.120668 0.336298 -0.284670 -0.667508 -0.062500 1 0 0 0 0 0 2 102122
-0.002336 0.000285 0.120668 0.336321 -0.284674 -0.667501 -0.062500 1 0 0 0 0 0 2 103111
-0.002336 0.000285 0.120668 0.336304 -0.284681 -0.667501 -0.062500 1 0 0 0 0 0 2 104113
-0.002336 0.000285 0.120668 0.336299 -0.284670 -0.667507 -0.062500 1 0 0 0 0 0 2 105131
-0.002336 0.000285 0.120668 0.336313 -0.284683 -0.667508 -0.062500 1 0 0 0 0 0 2 106138
-0.002336 0.000285 0.120668 0.336308 -0.284661 -0.667502 -0.062500 1 0 0 0 0 0 2 107121
-0.002336 0.000285 0.120668 0.336303 -0.284679 -0.667501 -0.062500 1 0 0 0 0 0 2 108129
-0.002336 0.000285 0.120668 0.336302 -0.284681 -0.667501 -0.062500 1 0 0 0 0 0 2 109117
-0.002336 0.000285 0.120668 0.336310 -0.284673 -0.667514 -0.062500 1 0 0 0 0 0 2 110122
-0.002336 0.000285 0.120668 0.336303 -0.284681 -0.667502 -0.062500 1 0 0 0 0 0 2 111127
-0.002336 0.000285 0.120668 0.336307 -0.284661 -0.667501 -0.062500 1 0 0 0 0 0 2 112133
-0.002336 0.000285 0.120668 0.336315 -0.284682 -0.667507 -0.062500 1 0 0 0 0 0 2 113134
-0.002336 0.000285 0.120668 0.336303 -0.284681 -0.667501 -0.062500 1 0 0 0 0 0 2 114126
-0.002336 0.000285 0.120668 0.336299 -0.284670 -0.667508 -0.062500 1 0 0 0 0 0 2 115126
-0.002336 0.000285 0.120668 0.336309 -0.284671 -0.667495 -0.062500 1 0 0 0 0 0 2 116107
-0.002336 0.000285 0.120668 0.336311 -0.284671 -0.667513 -0.062500 1 0 0 0 0 0 2 117125
-0.002336 0.000285 0.120668 0.336303 -0.284680 -0.667502 -0.062500 1 0 0 0 0 0 2 118124
-0.002336 0.000285 0.120668 0.336302 -0.284681 -0.667501 -0.062500 1 0 0 0 0 0 2 119125
-0.002336 0.000285 0.120668 0.336310 -0.284673 -0.667514 -0.062500 1 0 0 0 0 0 2 120124
-0.002336 0.000285 0.120668 0.336311 -0.284672 -0.667495 -0.062500 1 0 0 0 0 0 2 121134
-0.002336 0.000285 0.120668 0.336300 -0.284668 -0.667507 -0.062500 1 0 0 0 0 0 2 122126
-0.002336 0.000285 0.120668 0.336301 -0.284680 -0.667501 -0.062500 1 0 0 0 0 0 2 123129
-0.002336 0.000285 0.120668 0.336314 -0.284684 -0.667507 -0.062500 1 0 0 0 0 0 2 124124
-0.002336 0.000285 0.120668 0.336300 -0.284670 -0.667508 -0.062500 1 0 0 0 0 0 2 125132
-0.002336 0.000285 0.120668 0.336310 -0.284671 -0.667495 -0.062500 1 0 0 0 0 0 2 126125
-0.002336 0.000285 0.120668 0.336312 -0.284671 -0.667513 -0.062500 1 0 0 0 0 0 2 127126
-0.002336 0.000285 0.120668 0.336303 -0.284680 -0.667502 -0.062500 1 0 0 0 0 0 2 128124
-0.002336 0.000285 0.120668 0.336302 -0.284681 -0.667501 -0.062500 1 0 0 0 0 0 2 129124
-0.002336 0.000285 0.120668 0.336306 -0.284661 -0.667501 -0.062500 1 0 0 0 0 0 2 130125
-0.002336 0.000285 0.120668 0.336315 -0.284682 -0.667507 -0.062500 1 0 0 0 0 0 2 131126
-0.002336 0.000285 0.120668 0.336300 -0.284670 -0.667508 -0.062500 1 0 0 0 0 0 2 132122
-0.002336 0.000285 0.120668 0.336301 -0.284680 -0.667502 -0.062500 1 0 0 0 0 0 2 133123
-0.002336 0.000285 0.120668 0.336301 -0.284681 -0.667501 -0.062500 1 0 0 0 0 0 2 134123
-0.002336 0.000285 0.120668 0.336319 -0.284664 -0.667507 -0.062500 1 0 0 0 0 0 2 135123
-0.002336 0.000285 0.120668 0.336304 -0.284679 -0.667501 -0.062500 1 0 0 0 0 0 2 136122
-0.002336 0.000285 0.120668 0.336298 -0.284669 -0.667508 -0.062500 1 0 0 0 0 0 2 137128
-0.002342 0.000303 0.120657 0.410398 -0.539012 -0.518600 -0.062500 1 0 0 0 0 0 2 138128
-0.002344 0.000312 0.120653 0.386833 -0.453670 -0.591079 -0.062500 1 0 0 0 0 0 2 139127
-0.002346 0.000316 0.120652 0.368223 -0.389736 -0.628829 -0.062500 1 0 0 0 0 0 2 140123
-0.002346 0.000319 0.120651 0.357973 -0.355633 -0.643246 -0.062500 1 0 0 0 0 0 2 141129
-0.002347 0.000320 0.120651 0.352645 -0.338355 -0.648387 -0.062500 1 0 0 0 0 0 2 142122
-0.002347 0.000320 0.120651 0.349944 -0.329685 -0.650190 -0.062500 1 0 0 0 0 0 2 143125
-0.002347 0.000321 0.120651 0.348583 -0.325357 -0.650832 -0.062500 1 0 0 0 0 0 2 144123
-0.002347 0.000321 0.120651 0.347876 -0.323187 -0.651050 -0.062500 1 0 0 0 0 0 2 145123
-0.002347 0.000321 0.120651 0.347530 -0.322105 -0.651127 -0.062500 1 0 0 0 0 0 2 146126
-0.002347 0.000321 0.120651 0.347350 -0.321557 -0.651153 -0.062500 1 0 0 0 0 0 2 147193
-0.002347 0.000321 0.120651 0.347269 -0.321295 -0.651172 -0.062500 1 0 0 0 0 0 2 148184
-0.002347 0.000321 0.120651 0.347226 -0.321153 -0.651169 -0.062500 1 0 0 0 0 0 2 149190
-0.002347 0.000321 0.120651 0.347198 -0.321096 -0.651169 -0.062500 1 0 0 0 0 0 2 150157
-0.002347 0.000321 0.120651 0.347185 -0.321059 -0.651170 -0.062500 1 0 0 0 0 0 2 151185
-0.002347 0.000321 0.120651 0.347189 -0.321037 -0.651170 -0.062500 1 0 0 0 0 0 2 152181
-0.002347 0.000321 0.120651 0.347177 -0.321033 -0.651164 -0.062500 1 0 0 0 0 0 2 153157
-0.002347 0.000321 0.120651 0.347185 -0.321024 -0.651176 -0.062500 1 0 0 0 0 0 2 154202
-0.002347 0.000321 0.120651 0.347174 -0.321020 -0.651171 -0.062500 1 0 0 0 0 0 2 155183
-0.002347 0.000321 0.120651 0.347172 -0.321020 -0.651171 -0.062500 1 0 0 0 0 0 2 156158
-0.002347 0.000321 0.120651 0.347184 -0.321023 -0.651157 -0.062500 1 0 0 0 0 0 2 157157
-0.002347 0.000321 0.120651 0.347186 -0.321023 -0.651175 -0.062500 1 0 0 0 0 0 2 158156
-0.002347 0.000321 0.120651 0.347174 -0.321020 -0.651171 -0.062500 1 0 0 0 0 0 2 159185
-0.002347 0.000321 0.120651 0.347172 -0.321020 -0.651171 -0.062500 1 0 0 0 0 0 2 160179
-0.002347 0.000321 0.120651 0.347172 -0.321020 -0.651171 -0.062500 1 0 0 0 0 0 2 161162
-0.002347 0.000321 0.120651 0.347196 -0.321026 -0.651163 -0.062500 1 0 0 0 0 0 2 162177
-0.002347 0.000321 0.120651 0.347175 -0.321021 -0.651169 -0.062500 1 0 0 0 0 0 2 163163
-0.002347 0.000321 0.120651 0.347172 -0.321020 -0.651170 -0.062500 1 0 0 0 0 0 2 164178
-0.002347 0.000321 0.120651 0.347184 -0.321023 -0.651177 -0.062500 1 0 0 0 0 0 2 165164
-0.002347 0.000321 0.120651 0.347182 -0.321011 -0.651164 -0.062500 1 0 0 0 0 0 2 166178
-0.002347 0.000321 0.120651 0.347173 -0.321019 -0.651170 -0.062500 1 0 0 0 0 0 2 167110
-0.002347 0.000321 0.120651 0.347176 -0.321031 -0.651163 -0.062500 1 0 0 0 0 0 2 168245
-0.002347 0.000321 0.120651 0.347185 -0.321024 -0.651176 -0.062500 1 0 0 0 0 0 2 169234
-0.002347 0.000321 0.120651 0.347173 -0.321021 -0.651171 -0.062500 1 0 0 0 0 0 2 170246
-0.002347 0.000321 0.120651 0.347180 -0.321011 -0.651164 -0.062500 1 0 0 0 0 0 2 171245
-0.002347 0.000321 0.120651 0.347185 -0.321022 -0.651176 -0.062500 1 0 0 0 0 0 2 172234
-0.002347 0.000321 0.120651 0.347177 -0.321032 -0.651164 -0.062500 1 0 0 0 0 0 2 173245
-0.002347 0.000321 0.120651 0.347173 -0.321022 -0.651170 -0.062500 1 0 0 0 0 0 2 174235
-0.002347 0.000321 0.120651 0.347172 -0.321021 -0.651170 -0.062500 1 0 0 0 0 0 2 175244
-0.002347 0.000321 0.120651 0.347192 -0.321014 -0.651170 -0.062500 1 0 0 0 0 0 2 176235
-0.002347 0.000321 0.120651 0.347174 -0.321019 -0.651170 -0.062500 1 0 0 0 0 0 2 177244
-0.002347 0.000321 0.120651 0.347172 -0.321020 -0.651171 -0.062500 1 0 0 0 0 0 2 178117
-0.002347 0.000321 0.120651 0.347188 -0.321035 -0.651170 -0.062500 1 0 0 0 0 0 2 179120
-0.002347 0.000321 0.120651 0.347182 -0.321013 -0.651164 -0.062500 1 0 0 0 0 0 2 180234
-0.002347 0.000321 0.120651 0.347174 -0.321019 -0.651170 -0.062500 1 0 0 0 0 0 2 181245
-0.002347 0.000321 0.120651 0.347172 -0.321020 -0.651170 -0.062500 1 0 0 0 0 0 2 182234
-0.002347 0.000321 0.120651 0.347184 -0.321023 -0.651177 -0.062500 1 0 0 0 0 0 2 183244
-0.002347 0.000321 0.120651 0.347177 -0.321032 -0.651165 -0.062500 1 0 0 0 0 0 2 184234
-0.002347 0.000321 0.120651 0.347181 -0.321013 -0.651163 -0.062500 1 0 0 0 0 0 2 185244
-0.002347 0.000321 0.120651 0.347186 -0.321022 -0.651176 -0.062500 1 0 0 0 0 0 2 186233
-0.002347 0.000321 0.120651 0.347174 -0.321020 -0.651171 -0.062500 1 0 0 0 0 0 2 187244
-0.002347 0.000321 0.120651 0.347172 -0.321020 -0.651171 -0.062500 1 0 0 0 0 0 2 188244
-0.002347 0.000321 0.120651 0.347180 -0.321011 -0.651164 -0.062500 1 0 0 0 0 0 2 189234
-0.002347 0.000321 0.120651 0.347189 -0.321033 -0.651169 -0.062500 1 0 0 0 0 0 2 190243
-0.002347 0.000321 0.120651 0.347174 -0.321022 -0.651170 -0.062500 1 0 0 0 0 0 2 191235
-0.002347 0.000321 0.120651 0.347172 -0.321020 -0.651170 -0.062500 1 0 0 0 0 0 2 192246
-0.002347 0.000321 0.120651 0.347172 -0.321020 -0.651170 -0.062500 1 0 0 0 0 0 2 193244
-0.002347 0.000321 0.120651 0.347192 -0.321014 -0.651170 -0.062500 1 0 0 0 0 0 2 194233
-0.002347 0.000321 0.120651 0.347174 -0.321019 -0.651170 -0.062500 1 0 0 0 0 0 2 195252
-0.002347 0.000321 0.120651 0.347176 -0.321031 -0.651164 -0.062500 1 0 0 0 0 0 2 196240
-0.002347 0.000321 0.120651 0.347185 -0.321024 -0.651176 -0.062500 1 0 0 0 0 0 2 197244
-0.002347 0.000321 0.120651 0.347174 -0.321021 -0.651171 -0.062500 1 0 0 0 0 0 2 198254
-0.002347 0.000321 0.120651 0.347180 -0.321011 -0.651164 -0.062500 1 0 0 0 0 0 2 199120
-0.002347 0.000321 0.120651 0.347173 -0.321019 -0.651170 -0.062500 1 0 0 0 0 0 2 200252
-0.002347 0.000321 0.120651 0.347188 -0.321034 -0.651170 -0.062500 1 0 0 0 0 0 2 201256
-0.002347 0.000321 0.120651 0.347174 -0.321022 -0.651170 -0.062500 1 0 0 0 0 0 2 202245
-0.002347 0.000321 0.120651 0.347181 -0.321012 -0.651163 -0.062500 1 0 0 0 0 0 2 203249
-0.002347 0.000321 0.120651 0.347185 -0.321022 -0.651176 -0.062500 1 0 0 0 0 0 2 204247
-0.002347 0.000321 0.120651 0.347174 -0.321020 -0.651171 -0.062500 1 0 0 0 0 0 2 205246
-0.002347 0.000321 0.120651 0.347172 -0.321020 -0.651171 -0.062500 1 0 0 0 0 0 2 206247
-0.002347 0.000321 0.120651 0.347175 -0.321032 -0.651164 -0.062500 1 0 0 0 0 0 2 207248
-0.002347 0.000321 0.120651 0.347193 -0.321016 -0.651169 -0.062500 1 0 0 0 0 0 2 208250
-0.002347 0.000321 0.120651 0.347175 -0.321020 -0.651170 -0.062500 1 0 0 0 0 0 2 209250
-0.002347 0.000321 0.120651 0.347172 -0.321020 -0.651170 -0.062500 1 0 0 0 0 0 2 210249
-0.002347 0.000321 0.120651 0.347172 -0.321020 -0.651171 -0.062500 1 0 0 0 0 0 2 211232
-0.002347 0.000321 0.120651 0.347196 -0.321026 -0.651163 -0.062500 1 0 0 0 0 0 2 212227
-0.002347 0.000321 0.120651 0.347175 -0.321021 -0.651169 -0.062500 1 0 0 0 0 0 2 213247
-0.002347 0.000321 0.120651 0.347172 -0.321020 -0.651170 -0.062500 1 0 0 0 0 0 2 214227
-0.002347 0.000321 0.120651 0.347184 -0.321023 -0.651177 -0.062500 1 0 0 0 0 0 2 215248
-0.002347 0.000321 0.120651 0.347173 -0.321020 -0.651171 -0.062500 1 0 0 0 0 0 2 216246
-0.002347 0.000321 0.120651 0.347184 -0.321023 -0.651157 -0.062500 1 0 0 0 0 0 2 217245
-0.002347 0.000321 0.120651 0.347186 -0.321023 -0.651175 -0.062500 1 0 0 0 0 0 2 218246
-0.002347 0.000321 0.120651 0.347174 -0.321021 -0.651171 -0.062500 1 0 0 0 0 0 2 219248
-0.002347 0.000321 0.120651 0.347172 -0.321020 -0.651171 -0.062500 1 0 0 0 0 0 2 220245
-0.002347 0.000321 0.120651 0.347172 -0.321020 -0.651171 -0.062500 1 0 0 0 0 0 2 221249
-0.002347 0.000321 0.120651 0.347192 -0.321014 -0.651170 -0.062500 1 0 0 0 0 0 2 222245
-0.002347 0.000321 0.120651 0.347178 -0.321031 -0.651164 -0.062500 1 0 0 0 0 0 2 223246
-0.002347 0.000321 0.120651 0.347173 -0.321021 -0.651170 -0.062500 1 0 0 0 0 0 2 224245
-0.002347 0.000321 0.120651 0.347172 -0.321020 -0.651170 -0.062500 1 0 0 0 0 0 2 225244
-0.002347 0.000321 0.120651 0.347192 -0.321014 -0.651170 -0.062500 1 0 0 0 0 0 2 226245
-0.002347 0.000321 0.120651 0.347175 -0.321019 -0.651170 -0.062500 1 0 0 0 0 0 2 227247
-0.002347 0.000321 0.120651 0.347172 -0.321020 -0.651171 -0.062500 1 0 0 0 0 0 2 228244
-0.002347 0.000321 0.120651 0.347188 -0.321034 -0.651170 -0.062500 1 0 0 0 0 0 2 229244
-0.002347 0.000321 0.120651 0.347174 -0.321022 -0.651171 -0.062500 1 0 0 0 0 0 2 230245
-0.002347 0.000321 0.120651 0.347181 -0.321012 -0.651164 -0.062500 1 0 0 0 0 0 2 231245
-0.002347 0.000321 0.120651 0.347173 -0.321019 -0.651170 -0.062500 1 0 0 0 0 0 2 232244
-0.002347 0.000321 0.120651 0.347184 -0.321023 -0.651177 -0.062500 1 0 0 0 0 0 2 233247
-0.002347 0.000321 0.120651 0.347177 -0.321032 -0.651164 -0.062500 1 0 0 0 0 0 2 234237
-0.002347 0.000321 0.120651 0.347173 -0.321022 -0.651170 -0.062500 1 0 0 0 0 0 2 235306
-0.002347 0.000321 0.120651 0.347180 -0.321012 -0.651163 -0.062500 1 0 0 0 0 0 2 236312
-0.002347 0.000321 0.120651 0.347185 -0.321022 -0.651176 -0.062500 1 0 0 0 0 0 2 237267
-0.002347 0.000321 0.120651 0.347174 -0.321020 -0.651171 -0.062500 1 0 0 0 0 0 2 238309
-0.002347 0.000321 0.120651 0.347172 -0.321020 -0.651171 -0.062500 1 0 0 0 0 0 2 239284
-0.002347 0.000321 0.120651 0.347196 -0.321026 -0.651163 -0.062500 1 0 0 0 0 0 2 240280
-0.002347 0.000321 0.120651 0.347175 -0.321021 -0.651170 -0.062500 1 0 0 0 0 0 2 241278
-0.002347 0.000321 0.120651 0.347173 -0.321020 -0.651170 -0.062500 1 0 0 0 0 0 2 242280
-0.002347 0.000321 0.120651 0.347172 -0.321020 -0.651170 -0.062500 1 0 0 0 0 0 2 243279
-0.002347 0.000321 0.120651 0.347192 -0.321014 -0.651170 -0.062500 1 0 0 0 0 0 2 244278
-0.002347 0.000321 0.120651 0.347174 -0.321019 -0.651170 -0.062500 1 0 0 0 0 0 2 245278
-0.002347 0.000321 0.120651 0.347176 -0.321031 -0.651164 -0.062500 1 0 0 0 0 0 2 246305
-0.002347 0.000321 0.120651 0.347185 -0.321024 -0.651176 -0.062500 1 0 0 0 0 0 2 247306
-0.002347 0.000321 0.120651 0.347174 -0.321021 -0.651171 -0.062500 1 0 0 0 0 0 2 248302
-0.002347 0.000321 0.120651 0.347181 -0.321011 -0.651164 -0.062500 1 0 0 0 0 0 2 249285
-0.002347 0.000321 0.120651 0.347173 -0.321019 -0.651170 -0.062500 1 0 0 0 0 0 2 250301
-0.002347 0.000321 0.120651 0.347188 -0.321034 -0.651170 -0.062500 1 0 0 0 0 0 2 251235
-0.002347 0.000321 0.120651 0.347174 -0.321022 -0.651170 -0.062500 1 0 0 0 0 0 2 252233
-0.002347 0.000321 0.120651 0.347172 -0.321021 -0.651170 -0.062500 1 0 0 0 0 0 2 253244
-0.002360 0.000307 0.120640 0.526536 -0.128367 -0.500809 -0.062500 1 0 0 0 0 0 2 254232
-0.002366 0.000300 0.120637 0.467634 -0.193196 -0.574008 -0.062500 1 0 0 0 0 0 2 255233
-0.002370 0.000297 0.120635 0.422564 -0.241633 -0.612120 -0.062500 1 0 0 0 0 0 2 256242
-0.002371 0.000295 0.120635 0.398188 -0.267421 -0.626662 -0.062500 1 0 0 0 0 0 2 257232
-0.002372 0.000294 0.120635 0.385721 -0.280466 -0.631874 -0.062500 1 0 0 0 0 0 2 258242
-0.002373 0.000294 0.120635 0.379438 -0.287000 -0.633688 -0.062500 1 0 0 0 0 0 2 259244
-0.002373 0.000294 0.120635 0.376279 -0.290277 -0.634339 -0.062500 1 0 0 0 0 0 2 260231
-0.002373 0.000294 0.120635 0.374690 -0.291900 -0.634556 -0.062500 1 0 0 0 0 0 2 261241
-0.002373 0.000294 0.120635 0.373888 -0.292707 -0.634632 -0.062500 1 0 0 0 0 0 2 262231
-0.002373 0.000294 0.120635 0.373494 -0.293117 -0.634667 -0.062500 1 0 0 0 0 0 2 263242
-0.002373 0.000294 0.120635 0.373286 -0.293320 -0.634669 -0.062500 1 0 0 0 0 0 2 264230
-0.002373 0.000294 0.120635 0.373186 -0.293439 -0.634677 -0.062500 1 0 0 0 0 0 2 265242
-0.002373 0.000294 0.120635 0.373138 -0.293490 -0.634673 -0.062500 1 0 0 0 0 0 2 266242
-0.002373 0.000294 0.120635 0.373115 -0.293499 -0.634673 -0.062500 1 0 0 0 0 0 2 267233
-0.002373 0.000294 0.120635 0.373109 -0.293519 -0.634673 -0.062500 1 0 0 0 0 0 2 268241
-0.002373 0.000294 0.120635 0.373102 -0.293529 -0.634679 -0.062500 1 0 0 0 0 0 2 269231
-0.002373 0.000294 0.120635 0.373089 -0.293527 -0.634674 -0.062500 1 0 0 0 0 0 2 270242
-0.002373 0.000294 0.120635 0.373088 -0.293527 -0.634673 -0.062500 1 0 0 0 0 0 2 271243
-0.002373 0.000294 0.120635 0.373087 -0.293526 -0.634673 -0.062500 1 0 0 0 0 0 2 272231
-0.002373 0.000294 0.120635 0.373100 -0.293529 -0.634679 -0.062500 1 0 0 0 0 0 2 273231
-0.002373 0.000294 0.120635 0.373089 -0.293526 -0.634674 -0.062500 1 0 0 0 0 0 2 274241
-0.002373 0.000294 0.120635 0.373079 -0.293534 -0.634680 -0.062500 1 0 0 0 0 0 2 275232
-0.002373 0.000294 0.120635 0.373086 -0.293527 -0.634674 -0.062500 1 0 0 0 0 0 2 276241
-0.002373 0.000294 0.120635 0.373103 -0.293540 -0.634673 -0.062500 1 0 0 0 0 0 2 277231
-0.002373 0.000294 0.120635 0.373089 -0.293527 -0.634673 -0.062500 1 0 0 0 0 0 2 278251
-0.002373 0.000294 0.120635 0.373088 -0.293526 -0.634673 -0.062500 1 0 0 0 0 0 2 279250
-0.002373 0.000294 0.120635 0.373092 -0.293537 -0.634686 -0.062500 1 0 0 0 0 0 2 280243
-0.002373 0.000294 0.120635 0.373088 -0.293527 -0.634675 -0.062500 1 0 0 0 0 0 2 281249
-0.002373 0.000294 0.120635 0.373091 -0.293538 -0.634667 -0.062500 1 0 0 0 0 0 2 282239
-0.002373 0.000294 0.120635 0.373100 -0.293530 -0.634679 -0.062500 1 0 0 0 0 0 2 283257
-0.002373 0.000294 0.120635 0.373089 -0.293526 -0.634674 -0.062500 1 0 0 0 0 0 2 284252
-0.002373 0.000294 0.120635 0.373080 -0.293535 -0.634680 -0.062500 1 0 0 0 0 0 2 285249
-0.002373 0.000294 0.120635 0.373086 -0.293527 -0.634674 -0.062500 1 0 0 0 0 0 2 286253
-0.002373 0.000294 0.120635 0.373099 -0.293529 -0.634680 -0.062500 1 0 0 0 0 0 2 287247
-0.002373 0.000294 0.120635 0.373092 -0.293538 -0.634667 -0.062500 1 0 0 0 0 0 2 288246
-0.002373 0.000294 0.120635 0.373080 -0.293536 -0.634679 -0.062500 1 0 0 0 0 0 2 289244
-0.002373 0.000294 0.120635 0.373086 -0.293527 -0.634674 -0.062500 1 0 0 0 0 0 2 290243
-0.002373 0.000294 0.120635 0.373099 -0.293529 -0.634680 -0.062500 1 0 0 0 0 0 2 291246
-0.002373 0.000294 0.120635 0.373089 -0.293526 -0.634674 -0.062500 1 0 0 0 0 0 2 292244
-0.002373 0.000294 0.120635 0.373091 -0.293537 -0.634666 -0.062500 1 0 0 0 0 0 2 293226
-0.002373 0.000294 0.120635 0.373092 -0.293539 -0.634686 -0.062500 1 0 0 0 0 0 2 294244
-0.002373 0.000294 0.120635 0.373088 -0.293528 -0.634675 -0.062500 1 0 0 0 0 0 2 295249
-0.002373 0.000294 0.120635 0.373088 -0.293526 -0.634674 -0.062500 1 0 0 0 0 0 2 296246
-0.002373 0.000294 0.120635 0.373087 -0.293526 -0.634673 -0.062500 1 0 0 0 0 0 2 297241
-0.002373 0.000294 0.120635 0.373100 -0.293528 -0.634680 -0.062500 1 0 0 0 0 0 2 298232
-0.002373 0.000294 0.120635 0.373092 -0.293537 -0.634667 -0.062500 1 0 0 0 0 0 2 299308
-0.002373 0.000294 0.120635 0.373080 -0.293536 -0.634679 -0.062500 1 0 0 0 0 0 2 300303
-0.002373 0.000294 0.120635 0.373099 -0.293530 -0.634680 -0.062500 1 0 0 0 0 0 2 301278
-0.002373 0.000294 0.120635 0.373089 -0.293526 -0.634674 -0.062500 1 0 0 0 0 0 2 302276
-0.002373 0.000294 0.120635 0.373088 -0.293526 -0.634673 -0.062500 1 0 0 0 0 0 2 303278
-0.002373 0.000294 0.120635 0.373079 -0.293534 -0.634680 -0.062500 1 0 0 0 0 0 2 304274
-0.002373 0.000294 0.120635 0.373102 -0.293541 -0.634674 -0.062500 1 0 0 0 0 0 2 305310
-0.002373 0.000294 0.120635 0.373089 -0.293528 -0.634673 -0.062500 1 0 0 0 0 0 2 306307
-0.002373 0.000294 0.120635 0.373088 -0.293526 -0.634673 -0.062500 1 0 0 0 0 0 2 307306
-0.002373 0.000294 0.120635 0.373100 -0.293528 -0.634680 -0.062500 1 0 0 0 0 0 2 308288
-0.002373 0.000294 0.120635 0.373081 -0.293535 -0.634681 -0.062500 1 0 0 0 0 0 2 309303
-0.002373 0.000294 0.120635 0.373090 -0.293538 -0.634668 -0.062500 1 0 0 0 0 0 2 310277
-0.002373 0.000294 0.120635 0.373088 -0.293527 -0.634673 -0.062500 1 0 0 0 0 0 2 311280
-0.002373 0.000294 0.120635 0.373100 -0.293529 -0.634679 -0.062500 1 0 0 0 0 0 2 312276
-0.002373 0.000294 0.120635 0.373089 -0.293526 -0.634674 -0.062500 1 0 0 0 0 0 2 313276
-0.002373 0.000294 0.120635 0.373080 -0.293534 -0.634680 -0.062500 1 0 0 0 0 0 2 314276
-0.002373 0.000294 0.120635 0.373090 -0.293538 -0.634667 -0.062500 1 0 0 0 0 0 2 315279
-0.002373 0.000294 0.120635 0.373100 -0.293530 -0.634679 -0.062500 1 0 0 0 0 0 2 316276
-0.002373 0.000294 0.120635 0.373089 -0.293526 -0.634674 -0.062500 1 0 0 0 0 0 2 317277
-0.002373 0.000294 0.120635 0.373088 -0.293526 -0.634673 -0.062500 1 0 0 0 0 0 2 318274
-0.002373 0.000294 0.120635 0.373092 -0.293537 -0.634686 -0.062500 1 0 0 0 0 0 2 319312
-0.002373 0.000294 0.120635 0.373088 -0.293527 -0.634675 -0.062500 1 0 0 0 0 0 2 320305
-0.002373 0.000294 0.120635 0.373091 -0.293538 -0.634667 -0.062500 1 0 0 0 0 0 2 321315
-0.002373 0.000294 0.120635 0.373088 -0.293527 -0.634672 -0.062500 1 0 0 0 0 0 2 322308
-0.002373 0.000294 0.120635 0.373091 -0.293538 -0.634686 -0.062500 1 0 0 0 0 0 2 323242
-0.002373 0.000294 0.120635 0.373088 -0.293527 -0.634675 -0.062500 1 0 0 0 0 0 2 324243
-0.002373 0.000294 0.120635 0.373087 -0.293526 -0.634674 -0.062500 1 0 0 0 0 0 2 325245
-0.002373 0.000294 0.120635 0.373087 -0.293526 -0.634673 -0.062500 1 0 0 0 0 0 2 326223
-0.002373 0.000294 0.120635 0.373103 -0.293540 -0.634673 -0.062500 1 0 0 0 0 0 2 327243
-0.002373 0.000294 0.120635 0.373081 -0.293536 -0.634680 -0.062500 1 0 0 0 0 0 2 328241
-0.002373 0.000294 0.120635 0.373087 -0.293527 -0.634674 -0.062500 1 0 0 0 0 0 2 329241
-0.002373 0.000294 0.120635 0.373099 -0.293529 -0.634680 -0.062500 1 0 0 0 0 0 2 330241
-0.002373 0.000294 0.120635 0.373089 -0.293526 -0.634674 -0.062500 1 0 0 0 0 0 2 331242
-0.002373 0.000294 0.120635 0.373091 -0.293537 -0.634667 -0.062500 1 0 0 0 0 0 2 332241
-0.002373 0.000294 0.120635 0.373092 -0.293539 -0.634686 -0.062500 1 0 0 0 0 0 2 333242
-0.002373 0.000294 0.120635 0.373088 -0.293528 -0.634675 -0.062500 1 0 0 0 0 0 2 334231
-0.002373 0.000294 0.120635 0.373088 -0.293526 -0.634674 -0.062500 1 0 0 0 0 0 2 335299
-0.002373 0.000294 0.120635 0.373087 -0.293526 -0.634673 -0.062500 1 0 0 0 0 0 2 336283
-0.002373 0.000294 0.120635 0.373100 -0.293528 -0.634680 -0.062500 1 0 0 0 0 0 2 337299
-0.002373 0.000294 0.120635 0.373093 -0.293537 -0.634667 -0.062500 1 0 0 0 0 0 2 338298
-0.002373 0.000294 0.120635 0.373080 -0.293536 -0.634679 -0.062500 1 0 0 0 0 0 2 339303
-0.002373 0.000294 0.120635 0.373086 -0.293527 -0.634674 -0.062500 1 0 0 0 0 0 2 340298
-0.002373 0.000294 0.120635 0.373099 -0.293529 -0.634680 -0.062500 1 0 0 0 0 0 2 341282
-0.002373 0.000294 0.120635 0.373089 -0.293526 -0.634674 -0.062500 1 0 0 0 0 0 2 342298
-0.002373 0.000294 0.120635 0.373083 -0.293546 -0.634673 -0.062500 1 0 0 0 0 0 2 343282
-0.002373 0.000294 0.120635 0.373099 -0.293531 -0.634680 -0.062500 1 0 0 0 0 0 2 344296
-0.002373 0.000294 0.120635 0.373089 -0.293527 -0.634674 -0.062500 1 0 0 0 0 0 2 345280
-0.002373 0.000294 0.120635 0.373088 -0.293526 -0.634673 -0.062500 1 0 0 0 0 0 2 346296
-0.002373 0.000294 0.120635 0.373087 -0.293526 -0.634673 -0.062500 1 0 0 0 0 0 2 347229
-0.002373 0.000294 0.120635 0.373091 -0.293537 -0.634687 -0.062500 1 0 0 0 0 0 2 348241
-0.002373 0.000294 0.120635 0.373091 -0.293539 -0.634668 -0.062500 1 0 0 0 0 0 2 349229
-0.002373 0.000294 0.120635 0.373088 -0.293527 -0.634673 -0.062500 1 0 0 0 0 0 2 350240
-0.002373 0.000294 0.120635 0.373100 -0.293529 -0.634679 -0.062500 1 0 0 0 0 0 2 351230
-0.002373 0.000294 0.120635 0.373089 -0.293526 -0.634674 -0.062500 1 0 0 0 0 0 2 352239
-0.002373 0.000294 0.120635 0.373080 -0.293534 -0.634680 -0.062500 1 0 0 0 0 0 2 353230
-0.002373 0.000294 0.120635 0.373090 -0.293538 -0.634667 -0.062500 1 0 0 0 0 0 2 354238
-0.002373 0.000294 0.120635 0.373100 -0.293530 -0.634679 -0.062500 1 0 0 0 0 0 2 355239
-0.002373 0.000294 0.120635 0.373089 -0.293526 -0.634674 -0.062500 1 0 0 0 0 0 2 356229
-0.002373 0.000294 0.120635 0.373088 -0.293526 -0.634673 -0.062500 1 0 0 0 0 0 2 357238
-0.002373 0.000294 0.120635 0.373092 -0.293537 -0.634687 -0.062500 1 0 0 0 0 0 2 358229
-0.002373 0.000294 0.120635 0.373092 -0.293539 -0.634668 -0.062500 1 0 0 0 0 0 2 359239
-0.002373 0.000294 0.120635 0.373088 -0.293528 -0.634673 -0.062500 1 0 0 0 0 0 2 360228
-0.002373 0.000294 0.120635 0.373088 -0.293526 -0.634673 -0.062500 1 0 0 0 0 0 2 361237
-0.002373 0.000294 0.120635 0.373100 -0.293529 -0.634679 -0.062500 1 0 0 0 0 0 2 362229
-0.002373 0.000294 0.120635 0.373081 -0.293535 -0.634681 -0.062500 1 0 0 0 0 0 2 363239
-0.002373 0.000294 0.120635 0.373087 -0.293527 -0.634674 -0.062500 1 0 0 0 0 0 2 364214
-0.002373 0.000294 0.120635 0.373091 -0.293538 -0.634667 -0.062500 1 0 0 0 0 0 2 365228
-0.002373 0.000294 0.120635 0.373100 -0.293530 -0.634679 -0.062500 1 0 0 0 0 0 2 366238
-0.002373 0.000294 0.120635 0.373089 -0.293526 -0.634674 -0.062500 1 0 0 0 0 0 2 367229
-0.002373 0.000294 0.120635 0.373080 -0.293535 -0.634680 -0.062500 1 0 0 0 0 0 2 368238
-0.002373 0.000294 0.120635 0.373099 -0.293530 -0.634680 -0.062500 1 0 0 0 0 0 2 369255
-0.002373 0.000294 0.120635 0.373089 -0.293526 -0.634674 -0.062500 1 0 0 0 0 0 2 370248
-0.002373 0.000294 0.120635 0.373091 -0.293537 -0.634667 -0.062500 1 0 0 0 0 0 2 371236
-0.002373 0.000294 0.120635 0.373080 -0.293536 -0.634679 -0.062500 1 0 0 0 0 0 2 372237
-0.002373 0.000294 0.120635 0.373099 -0.293530 -0.634680 -0.062500 1 0 0 0 0 0 2 373236
-0.002373 0.000294 0.120635 0.373089 -0.293526 -0.634674 -0.062500 1 0 0 0 0 0 2 374247
-0.002373 0.000294 0.120635 0.373088 -0.293526 -0.634673 -0.062500 1 0 0 0 0 0 2 375241
-0.002373 0.000294 0.120635 0.373100 -0.293528 -0.634680 -0.062500 1 0 0 0 0 0 2 376238
-0.002373 0.000294 0.120635 0.373093 -0.293537 -0.634667 -0.062500 1 0 0 0 0 0 2 377238
-0.002373 0.000294 0.120635 0.373080 -0.293536 -0.634679 -0.062500 1 0 0 0 0 0 2 378242
-0.002373 0.000294 0.120635 0.373087 -0.293527 -0.634674 -0.062500 1 0 0 0 0 0 2 379241
-0.002373 0.000294 0.120635 0.373100 -0.293529 -0.634680 -0.062500 1 0 0 0 0 0 2 380243
-0.002373 0.000294 0.120635 0.373089 -0.293526 -0.634674 -0.062500 1 0 0 0 0 0 2 381241
-0.002373 0.000294 0.120635 0.373091 -0.293537 -0.634666 -0.062500 1 0 0 0 0 0 2 382241
-0.002373 0.000294 0.120635 0.373092 -0.293539 -0.634686 -0.062500 1 0 0 0 0 0 2 383241
-0.002373 0.000294 0.120635 0.373088 -0.293527 -0.634675 -0.062500 1 0 0 0 0 0 2 384250
-0.002373 0.000294 0.120635 0.373088 -0.293526 -0.634674 -0.062500 1 0 0 0 0 0 2 385224
-0.002373 0.000294 0.120635 0.373088 -0.293526 -0.634673 -0.062500 1 0 0 0 0 0 2 386225
-0.002373 0.000294 0.120635 0.373091 -0.293537 -0.634687 -0.062500 1 0 0 0 0 0 2 387246
-0.002373 0.000294 0.120635 0.373091 -0.293539 -0.634668 -0.062500 1 0 0 0 0 0 2 388223
-0.002373 0.000294 0.120635 0.373088 -0.293527 -0.634673 -0.062500 1 0 0 0 0 0 2 389242
-0.002373 0.000294 0.120635 0.373087 -0.293526 -0.634673 -0.062500 1 0 0 0 0 0 2 390241
-0.002373 0.000294 0.120635 0.373100 -0.293528 -0.634679 -0.062500 1 0 0 0 0 0 2 391241
-0.002373 0.000294 0.120635 0.373081 -0.293535 -0.634681 -0.062500 1 0 0 0 0 0 2 392239
-0.002373 0.000294 0.120635 0.373090 -0.293538 -0.634667 -0.062500 1 0 0 0 0 0 2 393240
-0.002373 0.000294 0.120635 0.373100 -0.293530 -0.634679 -0.062500 1 0 0 0 0 0 2 394240
-0.002373 0.000294 0.120635 0.373089 -0.293526 -0.634674 -0.062500 1 0 0 0 0 0 2 395241
-0.002373 0.000294 0.120635 0.373088 -0.293526 -0.634673 -0.062500 1 0 0 0 0 0 2 396240
-0.002373 0.000294 0.120635 0.373079 -0.293534 -0.634680 -0.062500 1 0 0 0 0 0 2 397239
-0.002373 0.000294 0.120635 0.373099 -0.293529 -0.634681 -0.062500 1 0 0 0 0 0 2 398240
-0.002373 0.000294 0.120635 0.373092 -0.293538 -0.634667 -0.062500 1 0 0 0 0 0 2 399241
-0.002373 0.000294 0.120635 0.373088 -0.293527 -0.634673 -0.062500 1 0 0 0 0 0 2 400220
-0.002373 0.000294 0.120635 0.373100 -0.293529 -0.634679 -0.062500 1 0 0 0 0 0 2 401225
-0.002373 0.000294 0.120635 0.373081 -0.293535 -0.634681 -0.062500 1 0 0 0 0 0 2 402238
-0.002373 0.000294 0.120635 0.373087 -0.293527 -0.634674 -0.062500 1 0 0 0 0 0 2 403242
-0.002373 0.000294 0.120635 0.373091 -0.293538 -0.634667 -0.062500 1 0 0 0 0 0 2 404239
-0.002373 0.000294 0.120635 0.373100 -0.293530 -0.634679 -0.062500 1 0 0 0 0 0 2 405238
-0.002373 0.000294 0.120635 0.373089 -0.293526 -0.634674 -0.062500 1 0 0 0 0 0 2 406240
-0.002373 0.000294 0.120635 0.373080 -0.293535 -0.634680 -0.062500 1 0 0 0 0 0 2 407240
-0.002373 0.000294 0.120635 0.373086 -0.293527 -0.634674 -0.062500 1 0 0 0 0 0 2 408242
-0.002373 0.000294 0.120635 0.373099 -0.293529 -0.634680 -0.062500 1 0 0 0 0 0 2 409243
-0.002373 0.000294 0.120635 0.373092 -0.293538 -0.634667 -0.062500 1 0 0 0 0 0 2 410244
-0.002373 0.000294 0.120635 0.373080 -0.293536 -0.634679 -0.062500 1 0 0 0 0 0 2 411231
-0.002373 0.000294 0.120635 0.373099 -0.293530 -0.634680 -0.062500 1 0 0 0 0 0 2 412238
-0.002373 0.000294 0.120635 0.373089 -0.293526 -0.634674 -0.062500 1 0 0 0 0 0 2 413241
-0.002373 0.000294 0.120635 0.373088 -0.293526 -0.634674 -0.062500 1 0 0 0 0 0 2 414239
-0.002373 0.000294 0.120635 0.373087 -0.293525 -0.634673 -0.062500 1 0 0 0 0 0 2 415242
-0.002373 0.000294 0.120635 0.373103 -0.293540 -0.634673 -0.062500 1 0 0 0 0 0 2 416220
-0.002373 0.000294 0.120635 0.373081 -0.293536 -0.634680 -0.062500 1 0 0 0 0 0 2 417244
-0.002373 0.000294 0.120635 0.373087 -0.293527 -0.634674 -0.062500 1 0 0 0 0 0 2 418220
-0.002373 0.000294 0.120635 0.373100 -0.293529 -0.634680 -0.062500 1 0 0 0 0 0 2 419241
-0.002373 0.000294 0.120635 0.373089 -0.293526 -0.634674 -0.062500 1 0 0 0 0 0 2 420238
-0.002373 0.000294 0.120635 0.373091 -0.293537 -0.634666 -0.062500 1 0 0 0 0 0 2 421238
-0.002373 0.000294 0.120635 0.373080 -0.293536 -0.634679 -0.062500 1 0 0 0 0 0 2 422232
-0.002373 0.000294 0.120635 0.373099 -0.293530 -0.634680 -0.062500 1 0 0 0 0 0 2 423238
-0.002373 0.000294 0.120635 0.373089 -0.293526 -0.634674 -0.062500 1 0 0 0 0 0 2 424228
-0.002373 0.000294 0.120635 0.373088 -0.293526 -0.634673 -0.062500 1 0 0 0 0 0 2 425237
-0.002373 0.000294 0.120635 0.373091 -0.293537 -0.634687 -0.062500 1 0 0 0 0 0 2 426226
-0.002373 0.000294 0.120635 0.373091 -0.293539 -0.634668 -0.062500 1 0 0 0 0 0 2 427237
-0.002373 0.000294 0.120635 0.373088 -0.293527 -0.634673 -0.062500 1 0 0 0 0 0 2 428226
-0.002373 0.000294 0.120635 0.373087 -0.293526 -0.634673 -0.062500 1 0 0 0 0 0 2 429236
-0.002373 0.000294 0.120635 0.373100 -0.293528 -0.634679 -0.062500 1 0 0 0 0 0 2 430227
-0.002373 0.000294 0.120635 0.373081 -0.293535 -0.634681 -0.062500 1 0 0 0 0 0 2 431236
-0.002373 0.000294 0.120635 0.373090 -0.293538 -0.634667 -0.062500 1 0 0 0 0 0 2 432227
-0.002373 0.000294 0.120635 0.373088 -0.293527 -0.634673 -0.062500 1 0 0 0 0 0 2 433236
-0.002373 0.000294 0.120635 0.373100 -0.293529 -0.634679 -0.062500 1 0 0 0 0 0 2 434226
-0.002373 0.000294 0.120635 0.373089 -0.293526 -0.634674 -0.062500 1 0 0 0 0 0 2 435237
-0.002373 0.000294 0.120635 0.373079 -0.293534 -0.634680 -0.062500 1 0 0 0 0 0 2 436225
-0.002373 0.000294 0.120635 0.373099 -0.293529 -0.634681 -0.062500 1 0 0 0 0 0 2 437235
-0.002373 0.000294 0.120635 0.373092 -0.293538 -0.634667 -0.062500 1 0 0 0 0 0 2 438226
-0.002373 0.000294 0.120635 0.373088 -0.293527 -0.634673 -0.062500 1 0 0 0 0 0 2 439226
-0.002373 0.000294 0.120635 0.373088 -0.293526 -0.634673 -0.062500 1 0 0 0 0 0 2 440236
-0.002373 0.000294 0.120635 0.373091 -0.293537 -0.634686 -0.062500 1 0 0 0 0 0 2 441225
-0.002373 0.000294 0.120635 0.373088 -0.293527 -0.634675 -0.062500 1 0 0 0 0 0 2 442235
-0.002373 0.000294 0.120635 0.373091 -0.293538 -0.634667 -0.062500 1 0 0 0 0 0 2 443226
-0.002373 0.000294 0.120635 0.373100 -0.293530 -0.634679 -0.062500 1 0 0 0 0 0 2 444236
-0.002373 0.000294 0.120635 0.373089 -0.293526 -0.634674 -0.062500 1 0 0 0 0 0 2 445226
-0.002373 0.000294 0.120635 0.373080 -0.293535 -0.634680 -0.062500 1 0 0 0 0 0 2 446235
-0.002373 0.000294 0.120635 0.373086 -0.293527 -0.634674 -0.062500 1 0 0 0 0 0 2 447225
-0.002373 0.000294 0.120635 0.373099 -0.293529 -0.634680 -0.062500 1 0 0 0 0 0 2 448235
-0.002373 0.000294 0.120635 0.373092 -0.293538 -0.634667 -0.062500 1 0 0 0 0 0 2 449225
-0.002373 0.000294 0.120635 0.373080 -0.293536 -0.634679 -0.062500 1 0 0 0 0 0 2 450235
-0.002373 0.000294 0.120635 0.373086 -0.293527 -0.634674 -0.062500 1 0 0 0 0 0 2 451252
-0.002373 0.000294 0.120635 0.373099 -0.293529 -0.634680 -0.062500 1 0 0 0 0 0 2 452235
-0.002373 0.000294 0.120635 0.373089 -0.293526 -0.634674 -0.062500 1 0 0 0 0 0 2 453238
-0.002373 0.000294 0.120635 0.373091 -0.293537 -0.634666 -0.062500 1 0 0 0 0 0 2 454242
-0.002373 0.000294 0.120635 0.373092 -0.293539 -0.634686 -0.062500 1 0 0 0 0 0 2 455241
-0.002373 0.000294 0.120635 0.373088 -0.293528 -0.634675 -0.062500 1 0 0 0 0 0 2 456240
-0.002373 0.000294 0.120635 0.373087 -0.293526 -0.634674 -0.062500 1 0 0 0 0 0 2 457243
-0.002373 0.000294 0.120635 0.373087 -0.293526 -0.634673 -0.062500 1 0 0 0 0 0 2 458234
-0.002373 0.000294 0.120635 0.373100 -0.293528 -0.634680 -0.062500 1 0 0 0 0 0 2 459242
-0.002373 0.000294 0.120635 0.373092 -0.293537 -0.634667 -0.062500 1 0 0 0 0 0 2 460243
-0.002373 0.000294 0.120635 0.373080 -0.293536 -0.634679 -0.062500 1 0 0 0 0 0 2 461239
-0.002373 0.000294 0.120635 0.373099 -0.293530 -0.634680 -0.062500 1 0 0 0 0 0 2 462241
-0.002373 0.000294 0.120635 0.373089 -0.293526 -0.634674 -0.062500 1 0 0 0 0 0 2 463239
-0.002373 0.000294 0.120635 0.373088 -0.293526 -0.634673 -0.062500 1 0 0 0 0 0 2 464238
-0.002373 0.000294 0.120635 0.373079 -0.293534 -0.634680 -0.062500 1 0 0 0 0 0 2 465219
-0.002373 0.000294 0.120635 0.373102 -0.293541 -0.634674 -0.062500 1 0 0 0 0 0 2 466219
-0.002373 0.000294 0.120635 0.373089 -0.293528 -0.634673 -0.062500 1 0 0 0 0 0 2 467245
-0.002373 0.000294 0.120635 0.373088 -0.293526 -0.634673 -0.062500 1 0 0 0 0 0 2 468242
-0.002373 0.000294 0.120635 0.373100 -0.293528 -0.634680 -0.062500 1 0 0 0 0 0 2 469241
-0.002373 0.000294 0.120635 0.373081 -0.293535 -0.634681 -0.062500 1 0 0 0 0 0 2 470243
-0.002373 0.000294 0.120635 0.373090 -0.293538 -0.634668 -0.062500 1 0 0 0 0 0 2 471239
-0.002373 0.000294 0.120635 0.373088 -0.293527 -0.634673 -0.062500 1 0 0 0 0 0 2 472242
-0.002373 0.000294 0.120635 0.373100 -0.293529 -0.634679 -0.062500 1 0 0 0 0 0 2 473238
-0.002373 0.000294 0.120635 0.373089 -0.293526 -0.634674 -0.062500 1 0 0 0 0 0 2 474237
-0.002373 0.000294 0.120635 0.373079 -0.293534 -0.634680 -0.062500 1 0 0 0 0 0 2 475239
-0.002373 0.000294 0.120635 0.373090 -0.293538 -0.634667 -0.062500 1 0 0 0 0 0 2 476237
-0.002373 0.000294 0.120635 0.373100 -0.293530 -0.634679 -0.062500 1 0 0 0 0 0 2 477236
-0.002373 0.000294 0.120635 0.373089 -0.293526 -0.634674 -0.062500 1 0 0 0 0 0 2 478235
-0.002373 0.000294 0.120635 0.373088 -0.293526 -0.634673 -0.062500 1 0 0 0 0 0 2 479220
-0.002373 0.000294 0.120635 0.373091 -0.293537 -0.634686 -0.062500 1 0 0 0 0 0 2 480219
-0.002373 0.000294 0.120635 0.373088 -0.293527 -0.634675 -0.062500 1 0 0 0 0 0 2 481239
-0.002373 0.000294 0.120635 0.373091 -0.293538 -0.634667 -0.062500 1 0 0 0 0 0 2 482238
-0.002373 0.000294 0.120635 0.373100 -0.293530 -0.634679 -0.062500 1 0 0 0 0 0 2 483240
-0.002373 0.000294 0.120635 0.373089 -0.293526 -0.634674 -0.062500 1 0 0 0 0 0 2 484237
-0.002373 0.000294 0.120635 0.373080 -0.293535 -0.634680 -0.062500 1 0 0 0 0 0 2 485236
-0.002373 0.000294 0.120635 0.373086 -0.293527 -0.634674 -0.062500 1 0 0 0 0 0 2 486237
-0.002373 0.000294 0.120635 0.373099 -0.293529 -0.634680 -0.062500 1 0 0 0 0 0 2 487238
-0.002373 0.000294 0.120635 0.373092 -0.293538 -0.634667 -0.062500 1 0 0 0 0 0 2 488236
-0.002373 0.000294 0.120635 0.373088 -0.293527 -0.634672 -0.062500 1 0 0 0 0 0 2 489236
-0.002373 0.000294 0.120635 0.373092 -0.293538 -0.634686 -0.062500 1 0 0 0 0 0 2 490237
-0.002373 0.000294 0.120635 0.373088 -0.293527 -0.634675 -0.062500 1 0 0 0 0 0 2 491218
-0.002373 0.000294 0.120635 0.373088 -0.293526 -0.634674 -0.062500 1 0 0 0 0 0 2 492238
-0.002373 0.000294 0.120635 0.373091 -0.293537 -0.634666 -0.062500 1 0 0 0 0 0 2 493227
-0.002373 0.000294 0.120635 0.373092 -0.293539 -0.634686 -0.062500 1 0 0 0 0 0 2 494234
-0.002373 0.000294 0.120635 0.373088 -0.293528 -0.634675 -0.062500 1 0 0 0 0 0 2 495241
-0.002373 0.000294 0.120635 0.373088 -0.293526 -0.634674 -0.062500 1 0 0 0 0 0 2 496236
-0.002373 0.000294 0.120635 0.373087 -0.293526 -0.634673 -0.062500 1 0 0 0 0 0 2 497238
-0.002373 0.000294 0.120635 0.373100 -0.293528 -0.634680 -0.062500 1 0 0 0 0 0 2 498235
-0.002373 0.000294 0.120635 0.373092 -0.293537 -0.634667 -0.062500 1 0 0 0 0 0 2 499238
-0.002373 0.000294 0.120635 0.373080 -0.293536 -0.634679 -0.062500 1 0 0 0 0 0 2 500236
-0.002373 0.000294 0.120635 0.373086 -0.293527 -0.634674 -0.062500 1 0 0 0 0 0 2 501236
-0.002373 0.000294 0.120635 0.373099 -0.293529 -0.634680 -0.062500 1 0 0 0 0 0 2 502235
-0.002373 0.000294 0.120635 0.373089 -0.293526 -0.634674 -0.062500 1 0 0 0 0 0 2 503238
-0.002373 0.000294 0.120635 0.373091 -0.293537 -0.634666 -0.062500 1 0 0 0 0 0 2 504228
-0.002373 0.000294 0.120635 0.373092 -0.293539 -0.634685 -0.062500 1 0 0 0 0 0 2 505225
-0.002373 0.000294 0.120635 0.373088 -0.293527 -0.634675 -0.062500 1 0 0 0 0 0 2 506235
-0.002373 0.000294 0.120635 0.373088 -0.293526 -0.634673 -0.062500 1 0 0 0 0 0 2 507227
-0.002373 0.000294 0.120635 0.373087 -0.293526 -0.634673 -0.062500 1 0 0 0 0 0 2 508234
-0.002373 0.000294 0.120635 0.373091 -0.293537 -0.634687 -0.062500 1 0 0 0 0 0 2 509224
-0.002373 0.000294 0.120635 0.373091 -0.293539 -0.634668 -0.062500 1 0 0 0 0 0 2 510234
-0.002373 0.000294 0.120635 0.373088 -0.293527 -0.634673 -0.062500 1 0 0 0 0 0 2 511224
-0.002373 0.000294 0.120635 0.373100 -0.293529 -0.634679 -0.062500 1 0 0 0 0 0 2 512233
-0.002373 0.000294 0.120635 0.373089 -0.293526 -0.634674 -0.062500 1 0 0 0 0 0 2 513223
-0.002373 0.000294 0.120635 0.373079 -0.293534 -0.634680 -0.062500 1 0 0 0 0 0 2 514233
-0.002373 0.000294 0.120635 0.373090 -0.293538 -0.634667 -0.062500 1 0 0 0 0 0 2 515225
-0.002373 0.000294 0.120635 0.373100 -0.293530 -0.634679 -0.062500 1 0 0 0 0 0 2 516233
-0.002373 0.000294 0.120635 0.373089 -0.293526 -0.634674 -0.062500 1 0 0 0 0 0 2 517222
-0.002373 0.000294 0.120635 0.373088 -0.293526 -0.634673 -0.062500 1 0 0 0 0 0 2 518233
-0.002373 0.000294 0.120635 0.373092 -0.293537 -0.634687 -0.062500 1 0 0 0 0 0 2 519223
-0.002373 0.000294 0.120635 0.373091 -0.293539 -0.634668 -0.062500 1 0 0 0 0 0 2 520234
-0.002373 0.000294 0.120635 0.373088 -0.293528 -0.634673 -0.062500 1 0 0 0 0 0 2 521223
-0.002373 0.000294 0.120635 0.373088 -0.293526 -0.634673 -0.062500 1 0 0 0 0 0 2 522224
-0.002373 0.000294 0.120635 0.373100 -0.293529 -0.634679 -0.062500 1 0 0 0 0 0 2 523233
-0.002373 0.000294 0.120635 0.373081 -0.293535 -0.634681 -0.062500 1 0 0 0 0 0 2 524223
-0.002373 0.000294 0.120635 0.373087 -0.293527 -0.634674 -0.062500 1 0 0 0 0 0 2 525234
-0.002373 0.000294 0.120635 0.373090 -0.293538 -0.634667 -0.062500 1 0 0 0 0 0 2 526223
-0.002373 0.000294 0.120635 0.373100 -0.293530 -0.634679 -0.062500 1 0 0 0 0 0 2 527234
-0.002373 0.000294 0.120635 0.373089 -0.293526 -0.634674 -0.062500 1 0 0 0 0 0 2 528222
-0.002373 0.000294 0.120635 0.373079 -0.293535 -0.634680 -0.062500 1 0 0 0 0 0 2 529233
-0.002373 0.000294 0.120635 0.373099 -0.293530 -0.634680 -0.062500 1 0 0 0 0 0 2 530222
-0.002373 0.000294 0.120635 0.373089 -0.293526 -0.634674 -0.062500 1 0 0 0 0 0 2 531234
-0.002373 0.000294 0.120635 0.373091 -0.293537 -0.634667 -0.062500 1 0 0 0 0 0 2 532222
-0.002373 0.000294 0.120635 0.373092 -0.293539 -0.634686 -0.062500 1 0 0 0 0 0 2 533232
-0.002373 0.000294 0.120635 0.373088 -0.293528 -0.634675 -0.062500 1 0 0 0 0 0 2 534240
-0.002373 0.000294 0.120635 0.373088 -0.293526 -0.634674 -0.062500 1 0 0 0 0 0 2 535497
-0.002373 0.000294 0.120635 0.373087 -0.293526 -0.634673 -0.062500 1 0 0 0 0 0 2 536230
-0.002373 0.000294 0.120635 0.373100 -0.293528 -0.634680 -0.062500 1 0 0 0 0 0 2 537244
-0.002373 0.000294 0.120635 0.373093 -0.293537 -0.634667 -0.062500 1 0 0 0 0 0 2 538244
-0.002373 0.000294 0.120635 0.373080 -0.293536 -0.634679 -0.062500 1 0 0 0 0 0 2 539244
-0.002373 0.000294 0.120635 0.373086 -0.293527 -0.634674 -0.062500 1 0 0 0 0 0 2 540242
-0.002373 0.000294 0.120635 0.373099 -0.293529 -0.634680 -0.062500 1 0 0 0 0 0 2 541249
-0.002373 0.000294 0.120635 0.373089 -0.293526 -0.634674 -0.062500 1 0 0 0 0 0 2 542242
-0.002373 0.000294 0.120635 0.373091 -0.293537 -0.634666 -0.062500 1 0 0 0 0 0 2 543238
-0.002373 0.000294 0.120635 0.373092 -0.293539 -0.634686 -0.062500 1 0 0 0 0 0 2 544233
-0.002373 0.000294 0.120635 0.373088 -0.293527 -0.634675 -0.062500 1 0 0 0 0 0 2 545235
-0.002373 0.000294 0.120635 0.373088 -0.293526 -0.634673 -0.062500 1 0 0 0 0 0 2 546216
-0.002373 0.000294 0.120635 0.373087 -0.293526 -0.634673 -0.062500 1 0 0 0 0 0 2 547217
-0.002373 0.000294 0.120635 0.373091 -0.293537 -0.634687 -0.062500 1 0 0 0 0 0 2 548236
-0.002373 0.000294 0.120635 0.373091 -0.293539 -0.634668 -0.062500 1 0 0 0 0 0 2 549234
-0.002373 0.000294 0.120635 0.373088 -0.293527 -0.634673 -0.062500 1 0 0 0 0 0 2 550238
-0.002373 0.000294 0.120635 0.373100 -0.293529 -0.634680 -0.062500 1 0 0 0 0 0 2 551241
-0.002373 0.000294 0.120635 0.373089 -0.293526 -0.634674 -0.062500 1 0 0 0 0 0 2 552239
-0.002373 0.000294 0.120635 0.373080 -0.293534 -0.634680 -0.062500 1 0 0 0 0 0 2 553235
-0.002373 0.000294 0.120635 0.373090 -0.293538 -0.634667 -0.062500 1 0 0 0 0 0 2 554236
-0.002373 0.000294 0.120635 0.373100 -0.293530 -0.634679 -0.062500 1 0 0 0 0 0 2 555217
-0.002373 0.000294 0.120635 0.373089 -0.293526 -0.634674 -0.062500 1 0 0 0 0 0 2 556236
-0.002373 0.000294 0.120635 0.373088 -0.293526 -0.634673 -0.062500 1 0 0 0 0 0 2 557235
-0.002373 0.000294 0.120635 0.373092 -0.293537 -0.634687 -0.062500 1 0 0 0 0 0 2 558234
-0.002373 0.000294 0.120635 0.373091 -0.293539 -0.634668 -0.062500 1 0 0 0 0 0 2 559237
-0.002373 0.000294 0.120635 0.373088 -0.293528 -0.634673 -0.062500 1 0 0 0 0 0 2 560233
-0.002373 0.000294 0.120635 0.373088 -0.293526 -0.634673 -0.062500 1 0 0 0 0 0 2 561232
-0.002373 0.000294 0.120635 0.373100 -0.293529 -0.634679 -0.062500 1 0 0 0 0 0 2 562235
-0.002373 0.000294 0.120635 0.373081 -0.293535 -0.634681 -0.062500 1 0 0 0 0 0 2 563235
-0.002373 0.000294 0.120635 0.373087 -0.293527 -0.634674 -0.062500 1 0 0 0 0 0 2 564234
-0.002373 0.000294 0.120635 0.373091 -0.293538 -0.634667 -0.062500 1 0 0 0 0 0 2 565215
-0.002373 0.000294 0.120635 0.373100 -0.293530 -0.634679 -0.062500 1 0 0 0 0 0 2 566234
-0.002373 0.000294 0.120635 0.373089 -0.293526 -0.634674 -0.062500 1 0 0 0 0 0 2 567236
-0.002373 0.000294 0.120635 0.373079 -0.293535 -0.634680 -0.062500 1 0 0 0 0 0 2 568234
-0.002373 0.000294 0.120635 0.373099 -0.293530 -0.634680 -0.062500 1 0 0 0 0 0 2 569235
-0.002373 0.000294 0.120635 0.373089 -0.293526 -0.634674 -0.062500 1 0 0 0 0 0 2 570231
-0.002373 0.000294 0.120635 0.373091 -0.293537 -0.634667 -0.062500 1 0 0 0 0 0 2 571234
-0.002373 0.000294 0.120635 0.373088 -0.293527 -0.634672 -0.062500 1 0 0 0 0 0 2 572233
-0.002373 0.000294 0.120635 0.373092 -0.293538 -0.634686 -0.062500 1 0 0 0 0 0 2 573234
-0.002373 0.000294 0.120635 0.373088 -0.293527 -0.634675 -0.062500 1 0 0 0 0 0 2 574226
-0.002373 0.000294 0.120635 0.373087 -0.293526 -0.634674 -0.062500 1 0 0 0 0 0 2 575239
-0.002373 0.000294 0.120635 0.373087 -0.293525 -0.634673 -0.062500 1 0 0 0 0 0 2 576226
-0.002373 0.000294 0.120635 0.373103 -0.293540 -0.634673 -0.062500 1 0 0 0 0 0 2 577232
-0.002373 0.000294 0.120635 0.373081 -0.293536 -0.634680 -0.062500 1 0 0 0 0 0 2 578252
-0.002373 0.000294 0.120635 0.373087 -0.293527 -0.634674 -0.062500 1 0 0 0 0 0 2 579242
-0.002373 0.000294 0.120635 0.373100 -0.293529 -0.634680 -0.062500 1 0 0 0 0 0 2 580234
-0.002373 0.000294 0.120635 0.373089 -0.293526 -0.634674 -0.062500 1 0 0 0 0 0 2 581233
-0.002373 0.000294 0.120635 0.373091 -0.293537 -0.634666 -0.062500 1 0 0 0 0 0 2 582235
-0.002373 0.000294 0.120635 0.373092 -0.293539 -0.634686 -0.062500 1 0 0 0 0 0 2 583236
-0.002373 0.000294 0.120635 0.373088 -0.293527 -0.634675 -0.062500 1 0 0 0 0 0 2 584234
-0.002373 0.000294 0.120635 0.373088 -0.293526 -0.634674 -0.062500 1 0 0 0 0 0 2 585233
-0.002373 0.000294 0.120635 0.373087 -0.293526 -0.634673 -0.062500 1 0 0 0 0 0 2 586234
-0.002373 0.000294 0.120635 0.373100 -0.293528 -0.634680 -0.062500 1 0 0 0 0 0 2 587233
-0.002373 0.000294 0.120635 0.373084 -0.293546 -0.634674 -0.062500 1 0 0 0 0 0 2 588222
-0.002373 0.000294 0.120635 0.373087 -0.293528 -0.634673 -0.062500 1 0 0 0 0 0 2 589222
-0.002373 0.000294 0.120635 0.373087 -0.293526 -0.634673 -0.062500 1 0 0 0 0 0 2 590234
-0.002373 0.000294 0.120635 0.373100 -0.293529 -0.634679 -0.062500 1 0 0 0 0 0 2 591222
-0.002373 0.000294 0.120635 0.373089 -0.293526 -0.634674 -0.062500 1 0 0 0 0 0 2 592230
-0.002373 0.000294 0.120635 0.373083 -0.293546 -0.634673 -0.062500 1 0 0 0 0 0 2 593221
-0.002373 0.000294 0.120635 0.373099 -0.293531 -0.634680 -0.062500 1 0 0 0 0 0 2 594231
-0.002373 0.000294 0.120635 0.373089 -0.293527 -0.634674 -0.062500 1 0 0 0 0 0 2 595221
-0.002373 0.000294 0.120635 0.373088 -0.293526 -0.634673 -0.062500 1 0 0 0 0 0 2 596230
-0.002373 0.000294 0.120635 0.373079 -0.293534 -0.634680 -0.062500 1 0 0 0 0 0 2 597220
-0.002373 0.000294 0.120635 0.373099 -0.293529 -0.634681 -0.062500 1 0 0 0 0 0 2 598231
-0.002373 0.000294 0.120635 0.373092 -0.293538 -0.634667 -0.062500 1 0 0 0 0 0 2 599222
-0.002373 0.000294 0.120635 0.373088 -0.293527 -0.634673 -0.062500 1 0 0 0 0 0 2 600230
-0.002373 0.000294 0.120635 0.373100 -0.293529 -0.634679 -0.062500 1 0 0 0 0 0 2 601221
-0.002373 0.000294 0.120635 0.373081 -0.293535 -0.634681 -0.062500 1 0 0 0 0 0 2 602229
-0.002373 0.000294 0.120635 0.373087 -0.293527 -0.634674 -0.062500 1 0 0 0 0 0 2 603208
-0.002373 0.000294 0.120635 0.373091 -0.293538 -0.634667 -0.062500 1 0 0 0 0 0 2 604221
-0.002373 0.000294 0.120635 0.373100 -0.293530 -0.634679 -0.062500 1 0 0 0 0 0 2 605230
-0.002373 0.000294 0.120635 0.373089 -0.293526 -0.634674 -0.062500 1 0 0 0 0 0 2 606216
-0.002373 0.000294 0.120635 0.373080 -0.293535 -0.634680 -0.062500 1 0 0 0 0 0 2 607231
-0.002373 0.000294 0.120635 0.373086 -0.293527 -0.634674 -0.062500 1 0 0 0 0 0 2 608220
-0.002373 0.000294 0.120635 0.373099 -0.293529 -0.634680 -0.062500 1 0 0 0 0 0 2 609229
-0.002373 0.000294 0.120635 0.373092 -0.293538 -0.634667 -0.062500 1 0 0 0 0 0 2 610221
-0.002373 0.000294 0.120635 0.373088 -0.293527 -0.634672 -0.062500 1 0 0 0 0 0 2 611231
-0.002373 0.000294 0.120635 0.373092 -0.293538 -0.634686 -0.062500 1 0 0 0 0 0 2 612221
-0.002373 0.000294 0.120635 0.373088 -0.293527 -0.634675 -0.062500 1 0 0 0 0 0 2 613231
-0.002373 0.000294 0.120635 0.373088 -0.293526 -0.634674 -0.062500 1 0 0 0 0 0 2 614221
-0.002373 0.000294 0.120635 0.373091 -0.293537 -0.634666 -0.062500 1 0 0 0 0 0 2 615231
-0.002373 0.000294 0.120635 0.373092 -0.293539 -0.634686 -0.062500 1 0 0 0 0 0 2 616258
-0.002373 0.000294 0.120635 0.373088 -0.293528 -0.634675 -0.062500 1 0 0 0 0 0 2 617239
-0.002373 0.000294 0.120635 0.373087 -0.293526 -0.634674 -0.062500 1 0 0 0 0 0 2 618229
-0.002373 0.000294 0.120635 0.373100 -0.293529 -0.634680 -0.062500 1 0 0 0 0 0 2 619236
-0.002373 0.000294 0.120635 0.373089 -0.293526 -0.634674 -0.062500 1 0 0 0 0 0 2 620237
-0.002373 0.000294 0.120635 0.373091 -0.293537 -0.634667 -0.062500 1 0 0 0 0 0 2 621227
-0.002373 0.000294 0.120635 0.373080 -0.293536 -0.634679 -0.062500 1 0 0 0 0 0 2 622242
-0.002373 0.000294 0.120635 0.373099 -0.293530 -0.634680 -0.062500 1 0 0 0 0 0 2 623239
-0.002373 0.000294 0.120635 0.373089 -0.293526 -0.634674 -0.062500 1 0 0 0 0 0 2 624242
-0.002373 0.000294 0.120635 0.373088 -0.293526 -0.634673 -0.062500 1 0 0 0 0 0 2 625235
-0.002373 0.000294 0.120635 0.373100 -0.293528 -0.634680 -0.062500 1 0 0 0 0 0 2 626233
-0.002373 0.000294 0.120635 0.373084 -0.293546 -0.634674 -0.062500 1 0 0 0 0 0 2 627233
-0.002373 0.000294 0.120635 0.373087 -0.293528 -0.634673 -0.062500 1 0 0 0 0 0 2 628234
-0.002373 0.000294 0.120635 0.373087 -0.293526 -0.634673 -0.062500 1 0 0 0 0 0 2 629231
-0.002373 0.000294 0.120635 0.373100 -0.293529 -0.634680 -0.062500 1 0 0 0 0 0 2 630232
-0.002373 0.000294 0.120635 0.373089 -0.293526 -0.634674 -0.062500 1 0 0 0 0 0 2 631233
-0.002373 0.000294 0.120635 0.373083 -0.293546 -0.634673 -0.062500 1 0 0 0 0 0 2 632240
-0.002373 0.000294 0.120635 0.373087 -0.293528 -0.634673 -0.062500 1 0 0 0 0 0 2 633236
-0.002373 0.000294 0.120635 0.373100 -0.293529 -0.634679 -0.062500 1 0 0 0 0 0 2 634234
-0.002373 0.000294 0.120635 0.373089 -0.293526 -0.634674 -0.062500 1 0 0 0 0 0 2 635239
-0.002373 0.000294 0.120635 0.373079 -0.293534 -0.634680 -0.062500 1 0 0 0 0 0 2 636232
-0.002373 0.000294 0.120635 0.373102 -0.293541 -0.634674 -0.062500 1 0 0 0 0 0 2 637230
-0.002373 0.000294 0.120635 0.373089 -0.293528 -0.634673 -0.062500 1 0 0 0 0 0 2 638232
-0.002373 0.000294 0.120635 0.373088 -0.293526 -0.634673 -0.062500 1 0 0 0 0 0 2 639236
-0.002373 0.000294 0.120635 0.373088 -0.293526 -0.634673 -0.062500 1 0 0 0 0 0 2 640232
-0.002373 0.000294 0.120635 0.373091 -0.293537 -0.634686 -0.062500 1 0 0 0 0 0 2 641231
-0.002373 0.000294 0.120635 0.373088 -0.293527 -0.634675 -0.062500 1 0 0 0 0 0 2 642231
-0.002373 0.000294 0.120635 0.373091 -0.293538 -0.634667 -0.062500 1 0 0 0 0 0 2 643234
-0.002373 0.000294 0.120635 0.373100 -0.293530 -0.634679 -0.062500 1 0 0 0 0 0 2 644214
-0.002373 0.000294 0.120635 0.373089 -0.293526 -0.634674 -0.062500 1 0 0 0 0 0 2 645213
-0.002373 0.000294 0.120635 0.373080 -0.293535 -0.634680 -0.062500 1 0 0 0 0 0 2 646231
-0.002373 0.000294 0.120635 0.373086 -0.293527 -0.634674 -0.062500 1 0 0 0 0 0 2 647233
-0.002373 0.000294 0.120635 0.373099 -0.293529 -0.634680 -0.062500 1 0 0 0 0 0 2 648234
-0.002373 0.000294 0.120635 0.373092 -0.293538 -0.634667 -0.062500 1 0 0 0 0 0 2 649232
-0.002373 0.000294 0.120635 0.373088 -0.293527 -0.634672 -0.062500 1 0 0 0 0 0 2 650230
-0.002373 0.000294 0.120635 0.373092 -0.293538 -0.634686 -0.062500 1 0 0 0 0 0 2 651229
-0.002373 0.000294 0.120635 0.373088 -0.293527 -0.634675 -0.062500 1 0 0 0 0 0 2 652232
-0.002373 0.000294 0.120635 0.373088 -0.293526 -0.634674 -0.062500 1 0 0 0 0 0 2 653232
-0.002373 0.000294 0.120635 0.373091 -0.293537 -0.634666 -0.062500 1 0 0 0 0 0 2 654231
-0.002373 0.000294 0.120635 0.373092 -0.293539 -0.634686 -0.062500 1 0 0 0 0 0 2 655232
-0.002373 0.000294 0.120635 0.373088 -0.293528 -0.634675 -0.062500 1 0 0 0 0 0 2 656228
-0.002373 0.000294 0.120635 0.373087 -0.293526 -0.634674 -0.062500 1 0 0 0 0 0 2 657233
-0.002373 0.000294 0.120635 0.373087 -0.293526 -0.634673 -0.062500 1 0 0 0 0 0 2 658234
-0.002373 0.000294 0.120635 0.373100 -0.293528 -0.634680 -0.062500 1 0 0 0 0 0 2 659222
-0.002373 0.000294 0.120635 0.373092 -0.293537 -0.634667 -0.062500 1 0 0 0 0 0 2 660229
-0.002373 0.000294 0.120635 0.373080 -0.293536 -0.634679 -0.062500 1 0 0 0 0 0 2 661231
-0.002373 0.000294 0.120635 0.373099 -0.293530 -0.634680 -0.062500 1 0 0 0 0 0 2 662230
-0.002373 0.000294 0.120635 0.373089 -0.293526 -0.634674 -0.062500 1 0 0 0 0 0 2 663229
-0.002373 0.000294 0.120635 0.373088 -0.293526 -0.634673 -0.062500 1 0 0 0 0 0 2 664230
-0.002373 0.000294 0.120635 0.373091 -0.293537 -0.634666 -0.062500 1 0 0 0 0 0 2 665214
-0.002373 0.000294 0.120635 0.373092 -0.293539 -0.634685 -0.062500 1 0 0 0 0 0 2 666230
-0.002373 0.000294 0.120635 0.373088 -0.293527 -0.634675 -0.062500 1 0 0 0 0 0 2 667229
-0.002373 0.000294 0.120635 0.373088 -0.293526 -0.634673 -0.062500 1 0 0 0 0 0 2 668230
-0.002373 0.000294 0.120635 0.373100 -0.293529 -0.634680 -0.062500 1 0 0 0 0 0 2 669230
-0.002386 0.000280 0.120624 0.552331 -0.100981 -0.484186 -0.062500 1 0 0 0 0 0 2 670222
-0.002392 0.000273 0.120620 0.493479 -0.165772 -0.557454 -0.062500 1 0 0 0 0 0 2 671230
-0.002396 0.000269 0.120619 0.448443 -0.214174 -0.595595 -0.062500 1 0 0 0 0 0 2 672219
-0.002397 0.000268 0.120618 0.424093 -0.239952 -0.610161 -0.062500 1 0 0 0 0 0 2 673218
-0.002398 0.000267 0.120618 0.411634 -0.252992 -0.615363 -0.062500 1 0 0 0 0 0 2 674227
-0.002399 0.000266 0.120618 0.405330 -0.259518 -0.617188 -0.062500 1 0 0 0 0 0 2 675288
-0.002399 0.000266 0.120618 0.402169 -0.262793 -0.617823 -0.062500 1 0 0 0 0 0 2 676270
-0.002399 0.000266 0.120618 0.400592 -0.264417 -0.618044 -0.062500 1 0 0 0 0 0 2 677285
-0.002399 0.000266 0.120618 0.399783 -0.265233 -0.618128 -0.062500 1 0 0 0 0 0 2 678270
-0.002399 0.000266 0.120618 0.399388 -0.265645 -0.618164 -0.062500 1 0 0 0 0 0 2 679287
-0.002399 0.000266 0.120618 0.399183 -0.265860 -0.618159 -0.062500 1 0 0 0 0 0 2 680269
-0.002399 0.000266 0.120618 0.399096 -0.265951 -0.618160 -0.062500 1 0 0 0 0 0 2 681285
-0.002399 0.000266 0.120618 0.399039 -0.265996 -0.618168 -0.062500 1 0 0 0 0 0 2 682269
-0.002399 0.000266 0.120618 0.399023 -0.266027 -0.618176 -0.062500 1 0 0 0 0 0 2 683229
-0.002399 0.000266 0.120618 0.399006 -0.266046 -0.618171 -0.062500 1 0 0 0 0 0 2 684217
-0.002399 0.000266 0.120618 0.398992 -0.266045 -0.618164 -0.062500 1 0 0 0 0 0 2 685228
-0.002399 0.000266 0.120618 0.398983 -0.266053 -0.618170 -0.062500 1 0 0 0 0 0 2 686217
-0.002399 0.000266 0.120618 0.399002 -0.266048 -0.618170 -0.062500 1 0 0 0 0 0 2 687228
-0.002399 0.000266 0.120618 0.398984 -0.266053 -0.618171 -0.062500 1 0 0 0 0 0 2 688217
-0.002399 0.000266 0.120618 0.398990 -0.266045 -0.618164 -0.062500 1 0 0 0 0 0 2 689218
-0.002399 0.000266 0.120618 0.398995 -0.266055 -0.618177 -0.062500 1 0 0 0 0 0 2 690228
-0.002399 0.000266 0.120618 0.398983 -0.266054 -0.618172 -0.062500 1 0 0 0 0 0 2 691218
-0.002399 0.000266 0.120618 0.398993 -0.266057 -0.618158 -0.062500 1 0 0 0 0 0 2 692227
-0.002399 0.000266 0.120618 0.398983 -0.266054 -0.618170 -0.062500 1 0 0 0 0 0 2 693216
-0.002399 0.000266 0.120618 0.399002 -0.266048 -0.618170 -0.062500 1 0 0 0 0 0 2 694228
-0.002399 0.000266 0.120618 0.398984 -0.266053 -0.618171 -0.062500 1 0 0 0 0 0 2 695218
-0.002399 0.000266 0.120618 0.398982 -0.266053 -0.618171 -0.062500 1 0 0 0 0 0 2 696226
-0.002399 0.000266 0.120618 0.398993 -0.266056 -0.618157 -0.062500 1 0 0 0 0 0 2 697217
-0.002399 0.000266 0.120618 0.398995 -0.266057 -0.618176 -0.062500 1 0 0 0 0 0 2 698227
-0.002399 0.000266 0.120618 0.398983 -0.266054 -0.618172 -0.062500 1 0 0 0 0 0 2 699217
-0.002399 0.000266 0.120618 0.398990 -0.266045 -0.618164 -0.062500 1 0 0 0 0 0 2 700227
-0.002399 0.000266 0.120618 0.398995 -0.266056 -0.618177 -0.062500 1 0 0 0 0 0 2 701216
-0.002399 0.000266 0.120618 0.398992 -0.266045 -0.618165 -0.062500 1 0 0 0 0 0 2 702227
-0.002399 0.000266 0.120618 0.398986 -0.266064 -0.618164 -0.062500 1 0 0 0 0 0 2 703243
-0.002399 0.000266 0.120618 0.398995 -0.266058 -0.618177 -0.062500 1 0 0 0 0 0 2 704227
-0.002399 0.000266 0.120618 0.398992 -0.266045 -0.618165 -0.062500 1 0 0 0 0 0 2 705245
-0.002399 0.000266 0.120618 0.398983 -0.266053 -0.618171 -0.062500 1 0 0 0 0 0 2 706246
-0.002399 0.000266 0.120618 0.398982 -0.266053 -0.618171 -0.062500 1 0 0 0 0 0 2 707235
-0.002399 0.000266 0.120618 0.399005 -0.266059 -0.618164 -0.062500 1 0 0 0 0 0 2 708224
-0.002399 0.000266 0.120618 0.398985 -0.266055 -0.618170 -0.062500 1 0 0 0 0 0 2 709232
-0.002399 0.000266 0.120618 0.398982 -0.266054 -0.618171 -0.062500 1 0 0 0 0 0 2 710235
-0.002399 0.000266 0.120618 0.398990 -0.266045 -0.618164 -0.062500 1 0 0 0 0 0 2 711240
-0.002399 0.000266 0.120618 0.398995 -0.266056 -0.618177 -0.062500 1 0 0 0 0 0 2 712230
-0.002399 0.000266 0.120618 0.398991 -0.266045 -0.618165 -0.062500 1 0 0 0 0 0 2 713212
-0.002399 0.000266 0.120618 0.398986 -0.266064 -0.618164 -0.062500 1 0 0 0 0 0 2 714231
-0.002399 0.000266 0.120618 0.398994 -0.266058 -0.618177 -0.062500 1 0 0 0 0 0 2 715231
-0.002399 0.000266 0.120618 0.398992 -0.266046 -0.618165 -0.062500 1 0 0 0 0 0 2 716230
-0.002399 0.000266 0.120618 0.398983 -0.266053 -0.618171 -0.062500 1 0 0 0 0 0 2 717229
-0.002399 0.000266 0.120618 0.398982 -0.266054 -0.618171 -0.062500 1 0 0 0 0 0 2 718229
-0.002399 0.000266 0.120618 0.399002 -0.266048 -0.618171 -0.062500 1 0 0 0 0 0 2 719236
-0.002399 0.000266 0.120618 0.398987 -0.266065 -0.618165 -0.062500 1 0 0 0 0 0 2 720234
-0.002399 0.000266 0.120618 0.398991 -0.266046 -0.618163 -0.062500 1 0 0 0 0 0 2 721233
-0.002399 0.000266 0.120618 0.398995 -0.266056 -0.618177 -0.062500 1 0 0 0 0 0 2 722234
-0.002399 0.000266 0.120618 0.398983 -0.266054 -0.618172 -0.062500 1 0 0 0 0 0 2 723235
-0.002399 0.000266 0.120618 0.398990 -0.266045 -0.618165 -0.062500 1 0 0 0 0 0 2 724229
-0.002399 0.000266 0.120618 0.398986 -0.266064 -0.618164 -0.062500 1 0 0 0 0 0 2 725230
-0.002399 0.000266 0.120618 0.398994 -0.266058 -0.618177 -0.062500 1 0 0 0 0 0 2 726228
-0.002399 0.000266 0.120618 0.398991 -0.266046 -0.618165 -0.062500 1 0 0 0 0 0 2 727213
-0.002399 0.000266 0.120618 0.398983 -0.266053 -0.618171 -0.062500 1 0 0 0 0 0 2 728229
-0.002399 0.000266 0.120618 0.398990 -0.266045 -0.618164 -0.062500 1 0 0 0 0 0 2 729228
-0.002399 0.000266 0.120618 0.398995 -0.266055 -0.618177 -0.062500 1 0 0 0 0 0 2 730228
-0.002399 0.000266 0.120618 0.398987 -0.266065 -0.618165 -0.062500 1 0 0 0 0 0 2 731230
-0.002399 0.000266 0.120618 0.398990 -0.266046 -0.618164 -0.062500 1 0 0 0 0 0 2 732228
-0.002399 0.000266 0.120618 0.398995 -0.266056 -0.618177 -0.062500 1 0 0 0 0 0 2 733211
-0.002399 0.000266 0.120618 0.398983 -0.266054 -0.618172 -0.062500 1 0 0 0 0 0 2 734230
-0.002399 0.000266 0.120618 0.398990 -0.266045 -0.618165 -0.062500 1 0 0 0 0 0 2 735230
-0.002399 0.000266 0.120618 0.398986 -0.266064 -0.618164 -0.062500 1 0 0 0 0 0 2 736229
-0.002399 0.000266 0.120618 0.398994 -0.266058 -0.618177 -0.062500 1 0 0 0 0 0 2 737229
-0.002399 0.000266 0.120618 0.398991 -0.266046 -0.618165 -0.062500 1 0 0 0 0 0 2 738212
-0.002399 0.000266 0.120618 0.398983 -0.266053 -0.618171 -0.062500 1 0 0 0 0 0 2 739227
-0.002399 0.000266 0.120618 0.399002 -0.266048 -0.618171 -0.062500 1 0 0 0 0 0 2 740226
-0.002399 0.000266 0.120618 0.398984 -0.266053 -0.618171 -0.062500 1 0 0 0 0 0 2 741226
-0.002399 0.000266 0.120618 0.398985 -0.266065 -0.618165 -0.062500 1 0 0 0 0 0 2 742209
-0.002399 0.000266 0.120618 0.398990 -0.266046 -0.618163 -0.062500 1 0 0 0 0 0 2 743230
-0.002399 0.000266 0.120618 0.398995 -0.266056 -0.618177 -0.062500 1 0 0 0 0 0 2 744222
-0.002399 0.000266 0.120618 0.398992 -0.266045 -0.618165 -0.062500 1 0 0 0 0 0 2 745231
-0.002399 0.000266 0.120618 0.398983 -0.266052 -0.618170 -0.062500 1 0 0 0 0 0 2 746232
-0.002399 0.000266 0.120618 0.398982 -0.266053 -0.618171 -0.062500 1 0 0 0 0 0 2 747231
-0.002399 0.000266 0.120618 0.399005 -0.266059 -0.618164 -0.062500 1 0 0 0 0 0 2 748228
-0.002399 0.000266 0.120618 0.398984 -0.266054 -0.618170 -0.062500 1 0 0 0 0 0 2 749229
-0.002399 0.000266 0.120618 0.398982 -0.266054 -0.618171 -0.062500 1 0 0 0 0 0 2 750227
-0.002399 0.000266 0.120618 0.399002 -0.266048 -0.618171 -0.062500 1 0 0 0 0 0 2 751229
-0.002399 0.000266 0.120618 0.398984 -0.266053 -0.618171 -0.062500 1 0 0 0 0 0 2 752228
-0.002399 0.000266 0.120618 0.398994 -0.266056 -0.618158 -0.062500 1 0 0 0 0 0 2 753227
-0.002399 0.000266 0.120618 0.398996 -0.266057 -0.618176 -0.062500 1 0 0 0 0 0 2 754228
-0.002399 0.000266 0.120618 0.398984 -0.266054 -0.618172 -0.062500 1 0 0 0 0 0 2 755229
-0.002399 0.000266 0.120618 0.398990 -0.266045 -0.618164 -0.062500 1 0 0 0 0 0 2 756218
-0.002399 0.000266 0.120618 0.398983 -0.266052 -0.618170 -0.062500 1 0 0 0 0 0 2 757227
-0.002399 0.000266 0.120618 0.398994 -0.266056 -0.618178 -0.062500 1 0 0 0 0 0 2 758218
-0.002399 0.000266 0.120618 0.398995 -0.266057 -0.618158 -0.062500 1 0 0 0 0 0 2 759228
-0.002399 0.000266 0.120618 0.398983 -0.266054 -0.618170 -0.062500 1 0 0 0 0 0 2 760216
-0.002399 0.000266 0.120618 0.398982 -0.266054 -0.618171 -0.062500 1 0 0 0 0 0 2 761216
-0.002399 0.000266 0.120618 0.399002 -0.266048 -0.618171 -0.062500 1 0 0 0 0 0 2 762226
-0.002399 0.000266 0.120618 0.398984 -0.266053 -0.618171 -0.062500 1 0 0 0 0 0 2 763216
-0.002399 0.000266 0.120618 0.398994 -0.266056 -0.618158 -0.062500 1 0 0 0 0 0 2 764226
-0.002399 0.000266 0.120618 0.398995 -0.266057 -0.618176 -0.062500 1 0 0 0 0 0 2 765216
-0.002399 0.000266 0.120618 0.398983 -0.266054 -0.618172 -0.062500 1 0 0 0 0 0 2 766226
-0.002399 0.000266 0.120618 0.398990 -0.266045 -0.618164 -0.062500 1 0 0 0 0 0 2 767216
-0.002399 0.000266 0.120618 0.398983 -0.266053 -0.618170 -0.062500 1 0 0 0 0 0 2 768216
-0.002399 0.000266 0.120618 0.398994 -0.266056 -0.618178 -0.062500 1 0 0 0 0 0 2 769224
-0.002399 0.000266 0.120618 0.398995 -0.266057 -0.618158 -0.062500 1 0 0 0 0 0 2 770216
-0.002399 0.000266 0.120618 0.398983 -0.266054 -0.618170 -0.062500 1 0 0 0 0 0 2 771226
-0.002399 0.000266 0.120618 0.398990 -0.266045 -0.618164 -0.062500 1 0 0 0 0 0 2 772215
-0.002399 0.000266 0.120618 0.398995 -0.266055 -0.618177 -0.062500 1 0 0 0 0 0 2 773216
-0.002399 0.000266 0.120618 0.398983 -0.266054 -0.618172 -0.062500 1 0 0 0 0 0 2 774225
-0.002399 0.000266 0.120618 0.398993 -0.266056 -0.618158 -0.062500 1 0 0 0 0 0 2 775217
-0.002399 0.000266 0.120618 0.398995 -0.266057 -0.618176 -0.062500 1 0 0 0 0 0 2 776226
-0.002399 0.000266 0.120618 0.398983 -0.266054 -0.618172 -0.062500 1 0 0 0 0 0 2 777215
-0.002399 0.000266 0.120618 0.398990 -0.266045 -0.618164 -0.062500 1 0 0 0 0 0 2 778225
-0.002399 0.000266 0.120618 0.398982 -0.266053 -0.618170 -0.062500 1 0 0 0 0 0 2 779220
-0.002399 0.000266 0.120618 0.399002 -0.266047 -0.618171 -0.062500 1 0 0 0 0 0 2 780225
-0.002399 0.000266 0.120618 0.398988 -0.266064 -0.618164 -0.062500 1 0 0 0 0 0 2 781215
-0.002399 0.000266 0.120618 0.398982 -0.266055 -0.618170 -0.062500 1 0 0 0 0 0 2 782215
-0.002399 0.000266 0.120618 0.399002 -0.266048 -0.618170 -0.062500 1 0 0 0 0 0 2 783226
-0.002399 0.000266 0.120618 0.398984 -0.266053 -0.618171 -0.062500 1 0 0 0 0 0 2 784215
-0.002399 0.000266 0.120618 0.398982 -0.266054 -0.618171 -0.062500 1 0 0 0 0 0 2 785225
-0.002399 0.000266 0.120618 0.398993 -0.266056 -0.618158 -0.062500 1 0 0 0 0 0 2 786224
-0.002399 0.000266 0.120618 0.398995 -0.266057 -0.618176 -0.062500 1 0 0 0 0 0 2 787236
-0.002399 0.000266 0.120618 0.398992 -0.266045 -0.618165 -0.062500 1 0 0 0 0 0 2 788233
-0.002399 0.000266 0.120618 0.398983 -0.266053 -0.618170 -0.062500 1 0 0 0 0 0 2 789234
-0.002399 0.000266 0.120618 0.398994 -0.266056 -0.618177 -0.062500 1 0 0 0 0 0 2 790235
-0.002399 0.000266 0.120618 0.398995 -0.266057 -0.618158 -0.062500 1 0 0 0 0 0 2 791234
-0.002399 0.000266 0.120618 0.398983 -0.266054 -0.618170 -0.062500 1 0 0 0 0 0 2 792220
-0.002399 0.000266 0.120618 0.398982 -0.266054 -0.618171 -0.062500 1 0 0 0 0 0 2 793229
-0.002399 0.000266 0.120618 0.399002 -0.266048 -0.618171 -0.062500 1 0 0 0 0 0 2 794226
-0.002399 0.000266 0.120618 0.398984 -0.266053 -0.618171 -0.062500 1 0 0 0 0 0 2 795208
-0.002399 0.000266 0.120618 0.398990 -0.266045 -0.618164 -0.062500 1 0 0 0 0 0 2 796226
-0.002399 0.000266 0.120618 0.398995 -0.266055 -0.618177 -0.062500 1 0 0 0 0 0 2 797210
-0.002399 0.000266 0.120618 0.398987 -0.266065 -0.618165 -0.062500 1 0 0 0 0 0 2 798228
-0.002399 0.000266 0.120618 0.398991 -0.266046 -0.618164 -0.062500 1 0 0 0 0 0 2 799230
-0.002399 0.000266 0.120618 0.398983 -0.266053 -0.618170 -0.062500 1 0 0 0 0 0 2 800226
-0.002399 0.000266 0.120618 0.398994 -0.266056 -0.618177 -0.062500 1 0 0 0 0 0 2 801226
-0.002399 0.000266 0.120618 0.398991 -0.266045 -0.618165 -0.062500 1 0 0 0 0 0 2 802235
-0.002399 0.000266 0.120618 0.398986 -0.266064 -0.618164 -0.062500 1 0 0 0 0 0 2 803233
-0.002399 0.000266 0.120618 0.398982 -0.266055 -0.618170 -0.062500 1 0 0 0 0 0 2 804229
-0.002399 0.000266 0.120618 0.399002 -0.266048 -0.618170 -0.062500 1 0 0 0 0 0 2 805208
-0.002399 0.000266 0.120618 0.398984 -0.266053 -0.618171 -0.062500 1 0 0 0 0 0 2 806230
-0.002399 0.000266 0.120618 0.398990 -0.266045 -0.618164 -0.062500 1 0 0 0 0 0 2 807229
-0.002399 0.000266 0.120618 0.398995 -0.266055 -0.618177 -0.062500 1 0 0 0 0 0 2 808225
-0.002399 0.000266 0.120618 0.398987 -0.266065 -0.618165 -0.062500 1 0 0 0 0 0 2 809226
-0.002399 0.000266 0.120618 0.398991 -0.266046 -0.618164 -0.062500 1 0 0 0 0 0 2 810208
-0.002399 0.000266 0.120618 0.398983 -0.266053 -0.618170 -0.062500 1 0 0 0 0 0 2 811227
-0.002399 0.000266 0.120618 0.398994 -0.266056 -0.618177 -0.062500 1 0 0 0 0 0 2 812223
-0.002399 0.000266 0.120618 0.398991 -0.266045 -0.618165 -0.062500 1 0 0 0 0 0 2 813224
-0.002399 0.000266 0.120618 0.398986 -0.266064 -0.618164 -0.062500 1 0 0 0 0 0 2 814208
-0.002399 0.000266 0.120618 0.399003 -0.266049 -0.618170 -0.062500 1 0 0 0 0 0 2 815227
-0.002399 0.000266 0.120618 0.398984 -0.266053 -0.618171 -0.062500 1 0 0 0 0 0 2 816228
-0.002399 0.000266 0.120618 0.398982 -0.266054 -0.618171 -0.062500 1 0 0 0 0 0 2 817230
-0.002399 0.000266 0.120618 0.398990 -0.266045 -0.618164 -0.062500 1 0 0 0 0 0 2 818225
-0.002399 0.000266 0.120618 0.398995 -0.266055 -0.618177 -0.062500 1 0 0 0 0 0 2 819227
-0.002399 0.000266 0.120618 0.398995 -0.266056 -0.618158 -0.062500 1 0 0 0 0 0 2 820225
-0.002399 0.000266 0.120618 0.398983 -0.266054 -0.618170 -0.062500 1 0 0 0 0 0 2 821226
-0.002399 0.000266 0.120618 0.398994 -0.266057 -0.618177 -0.062500 1 0 0 0 0 0 2 822225
-0.002399 0.000266 0.120618 0.398992 -0.266045 -0.618165 -0.062500 1 0 0 0 0 0 2 823224
-0.002399 0.000266 0.120618 0.398983 -0.266052 -0.618171 -0.062500 1 0 0 0 0 0 2 824223
-0.002399 0.000266 0.120618 0.398985 -0.266065 -0.618164 -0.062500 1 0 0 0 0 0 2 825207
-0.002399 0.000266 0.120618 0.399003 -0.266049 -0.618170 -0.062500 1 0 0 0 0 0 2 826228
-0.002399 0.000266 0.120618 0.398984 -0.266053 -0.618171 -0.062500 1 0 0 0 0 0 2 827294
-0.002399 0.000266 0.120618 0.398982 -0.266054 -0.618171 -0.062500 1 0 0 0 0 0 2 828288
-0.002399 0.000266 0.120618 0.398990 -0.266045 -0.618164 -0.062500 1 0 0 0 0 0 2 829290
-0.002399 0.000266 0.120618 0.398995 -0.266055 -0.618177 -0.062500 1 0 0 0 0 0 2 830282
-0.002399 0.000266 0.120618 0.398995 -0.266057 -0.618158 -0.062500 1 0 0 0 0 0 2 831294
-0.002399 0.000266 0.120618 0.398983 -0.266054 -0.618170 -0.062500 1 0 0 0 0 0 2 832258
-0.002399 0.000266 0.120618 0.398994 -0.266057 -0.618177 -0.062500 1 0 0 0 0 0 2 833263
-0.002399 0.000266 0.120618 0.398991 -0.266045 -0.618165 -0.062500 1 0 0 0 0 0 2 834292
-0.002380 0.000262 0.120608 0.132624 -0.203157 -0.480653 -0.062500 1 0 0 0 0 0 2 835262
-0.002371 0.000259 0.120605 0.223368 -0.224369 -0.547591 -0.062500 1 0 0 0 0 0 2 836260
-0.002366 0.000258 0.120604 0.290337 -0.240173 -0.582449 -0.062500 1 0 0 0 0 0 2 837259
-0.002364 0.000258 0.120603 0.325719 -0.248576 -0.595763 -0.062500 1 0 0 0 0 0 2 838259
-0.002362 0.000257 0.120603 0.343518 -0.252842 -0.600521 -0.062500 1 0 0 0 0 0 2 839261
-0.002362 0.000257 0.120603 0.352385 -0.254973 -0.602189 -0.062500 1 0 0 0 0 0 2 840283
-0.002362 0.000257 0.120603 0.356814 -0.256018 -0.602766 -0.062500 1 0 0 0 0 0 2 841283
-0.002361 0.000257 0.120603 0.359020 -0.256552 -0.602978 -0.062500 1 0 0 0 0 0 2 842287
-0.002361 0.000257 0.120603 0.360124 -0.256827 -0.603044 -0.062500 1 0 0 0 0 0 2 843283
-0.002361 0.000257 0.120603 0.360673 -0.256959 -0.603068 -0.062500 1 0 0 0 0 0 2 844268
-0.002361 0.000257 0.120603 0.360951 -0.257014 -0.603089 -0.062500 1 0 0 0 0 0 2 845282
-0.002361 0.000257 0.120603 0.361089 -0.257057 -0.603087 -0.062500 1 0 0 0 0 0 2 846266
-0.002361 0.000257 0.120603 0.361156 -0.257074 -0.603079 -0.062500 1 0 0 0 0 0 2 847282
-0.002361 0.000257 0.120603 0.361192 -0.257072 -0.603083 -0.062500 1 0 0 0 0 0 2 848265
-0.002361 0.000257 0.120603 0.361210 -0.257085 -0.603083 -0.062500 1 0 0 0 0 0 2 849279
-0.002361 0.000257 0.120603 0.361211 -0.257086 -0.603083 -0.062500 1 0 0 0 0 0 2 850263
-0.002361 0.000257 0.120603 0.361210 -0.257087 -0.603083 -0.062500 1 0 0 0 0 0 2 851235
-0.002374 0.000243 0.120592 0.540400 -0.064654 -0.452535 -0.062500 1 0 0 0 0 0 2 852224
-0.002381 0.000236 0.120589 0.481569 -0.129366 -0.525834 -0.062500 1 0 0 0 0 0 2 853213
-0.002384 0.000233 0.120587 0.436545 -0.177757 -0.563994 -0.062500 1 0 0 0 0 0 2 854225
-0.002385 0.000231 0.120587 0.412200 -0.203513 -0.578557 -0.062500 1 0 0 0 0 0 2 855213
-0.002386 0.000230 0.120587 0.399740 -0.216566 -0.583763 -0.062500 1 0 0 0 0 0 2 856214
-0.002387 0.000230 0.120587 0.393459 -0.223086 -0.585589 -0.062500 1 0 0 0 0 0 2 857223
-0.002387 0.000230 0.120587 0.390289 -0.226356 -0.586238 -0.062500 1 0 0 0 0 0 2 858224
-0.002387 0.000230 0.120587 0.388703 -0.227988 -0.586449 -0.062500 1 0 0 0 0 0 2 859213
-0.002387 0.000230 0.120587 0.387914 -0.228799 -0.586531 -0.062500 1 0 0 0 0 0 2 860222
-0.002387 0.000230 0.120587 0.387513 -0.229218 -0.586555 -0.062500 1 0 0 0 0 0 2 861212
-0.002387 0.000230 0.120587 0.387313 -0.229414 -0.586568 -0.062500 1 0 0 0 0 0 2 862224
-0.002387 0.000230 0.120587 0.387210 -0.229520 -0.586565 -0.062500 1 0 0 0 0 0 2 863219
-0.002387 0.000230 0.120587 0.387163 -0.229570 -0.586579 -0.062500 1 0 0 0 0 0 2 864223
-0.002387 0.000230 0.120587 0.387143 -0.229590 -0.586574 -0.062500 1 0 0 0 0 0 2 865223
-0.002368 0.000225 0.120577 0.120888 -0.166766 -0.448974 -0.062500 1 0 0 0 0 0 2 866213
-0.002359 0.000223 0.120573 0.211564 -0.187946 -0.515965 -0.062500 1 0 0 0 0 0 2 867223
-0.002354 0.000222 0.120572 0.278504 -0.203746 -0.550839 -0.062500 1 0 0 0 0 0 2 868212
-0.002352 0.000221 0.120572 0.313870 -0.212145 -0.564164 -0.062500 1 0 0 0 0 0 2 869222
-0.002351 0.000221 0.120572 0.331658 -0.216397 -0.568915 -0.062500 1 0 0 0 0 0 2 870213
-0.002350 0.000221 0.120572 0.340533 -0.218529 -0.570590 -0.062500 1 0 0 0 0 0 2 871222
-0.002350 0.000221 0.120571 0.344957 -0.219593 -0.571169 -0.062500 1 0 0 0 0 0 2 872223
-0.002350 0.000221 0.120571 0.347162 -0.220130 -0.571362 -0.062500 1 0 0 0 0 0 2 873223
-0.002349 0.000221 0.120571 0.348253 -0.220402 -0.571440 -0.062500 1 0 0 0 0 0 2 874211
-0.002349 0.000221 0.120571 0.348818 -0.220516 -0.571471 -0.062500 1 0 0 0 0 0 2 875259
-0.002349 0.000221 0.120571 0.349092 -0.220590 -0.571473 -0.062500 1 0 0 0 0 0 2 876221
-0.002349 0.000221 0.120571 0.349226 -0.220623 -0.571476 -0.062500 1 0 0 0 0 0 2 877229
-0.002349 0.000221 0.120571 0.349297 -0.220650 -0.571481 -0.062500 1 0 0 0 0 0 2 878221
-0.002349 0.000221 0.120571 0.349321 -0.220647 -0.571481 -0.062500 1 0 0 0 0 0 2 879219
-0.002349 0.000221 0.120571 0.349337 -0.220660 -0.571481 -0.062500 1 0 0 0 0 0 2 880220
-0.002349 0.000221 0.120571 0.349358 -0.220656 -0.571480 -0.062500 1 0 0 0 0 0 2 881223
-0.002349 0.000221 0.120571 0.349360 -0.220655 -0.571480 -0.062500 1 0 0 0 0 0 2 882229
-0.002349 0.000221 0.120571 0.349360 -0.220655 -0.571480 -0.062500 1 0 0 0 0 0 2 883234
-0.002349 0.000221 0.120571 0.349360 -0.220655 -0.571480 -0.062500 1 0 0 0 0 0 2 884225
-0.002349 0.000221 0.120571 0.349359 -0.220655 -0.571480 -0.062500 1 0 0 0 0 0 2 885225
-0.002349 0.000221 0.120571 0.349359 -0.220654 -0.571480 -0.062500 1 0 0 0 0 0 2 886227
-0.002349 0.000221 0.120571 0.349359 -0.220654 -0.571480 -0.062500 1 0 0 0 0 0 2 887206
-0.002362 0.000207 0.120561 0.528478 -0.028340 -0.420851 -0.062500 1 0 0 0 0 0 2 888225
-0.002369 0.000200 0.120557 0.469653 -0.093003 -0.494207 -0.062500 1 0 0 0 0 0 2 889223
-0.002372 0.000197 0.120556 0.424647 -0.141346 -0.532388 -0.062500 1 0 0 0 0 0 2 890222
-0.002374 0.000195 0.120555 0.400318 -0.167110 -0.546948 -0.062500 1 0 0 0 0 0 2 891228
-0.002374 0.000194 0.120555 0.387869 -0.180140 -0.552156 -0.062500 1 0 0 0 0 0 2 892229
-0.002375 0.000194 0.120555 0.381574 -0.186673 -0.553979 -0.062500 1 0 0 0 0 0 2 893230
-0.002375 0.000193 0.120555 0.378413 -0.189935 -0.554622 -0.062500 1 0 0 0 0 0 2 894226
-0.002375 0.000193 0.120555 0.376840 -0.191568 -0.554838 -0.062500 1 0 0 0 0 0 2 895226
-0.002375 0.000193 0.120555 0.376033 -0.192385 -0.554922 -0.062500 1 0 0 0 0 0 2 896225
-0.002375 0.000193 0.120555 0.375647 -0.192787 -0.554952 -0.062500 1 0 0 0 0 0 2 897206
-0.002375 0.000193 0.120555 0.375431 -0.192998 -0.554960 -0.062500 1 0 0 0 0 0 2 898204
-0.002375 0.000193 0.120555 0.375347 -0.193100 -0.554956 -0.062500 1 0 0 0 0 0 2 899224
-0.002375 0.000193 0.120555 0.375290 -0.193146 -0.554964 -0.062500 1 0 0 0 0 0 2 900224
-0.002375 0.000193 0.120555 0.375264 -0.193186 -0.554958 -0.062500 1 0 0 0 0 0 2 901223
-0.002375 0.000193 0.120555 0.375255 -0.193198 -0.554965 -0.062500 1 0 0 0 0 0 2 902224
-0.002375 0.000193 0.120555 0.375242 -0.193196 -0.554959 -0.062500 1 0 0 0 0 0 2 903224
-0.002375 0.000193 0.120555 0.375241 -0.193196 -0.554958 -0.062500 1 0 0 0 0 0 2 904223
-0.002375 0.000193 0.120555 0.375241 -0.193195 -0.554958 -0.062500 1 0 0 0 0 0 2 905223
-0.002375 0.000193 0.120555 0.375233 -0.193204 -0.554965 -0.062500 1 0 0 0 0 0 2 906221
-0.002375 0.000193 0.120555 0.375240 -0.193196 -0.554959 -0.062500 1 0 0 0 0 0 2 907230
-0.002375 0.000193 0.120555 0.375233 -0.193204 -0.554965 -0.062500 1 0 0 0 0 0 2 908205
-0.002375 0.000193 0.120555 0.375240 -0.193196 -0.554959 -0.062500 1 0 0 0 0 0 2 909224
-0.002375 0.000193 0.120555 0.375232 -0.193203 -0.554965 -0.062500 1 0 0 0 0 0 2 910223
-0.002375 0.000193 0.120555 0.375239 -0.193195 -0.554959 -0.062500 1 0 0 0 0 0 2 911225
-0.002375 0.000193 0.120555 0.375248 -0.193218 -0.554965 -0.062500 1 0 0 0 0 0 2 912222
-0.002356 0.000189 0.120545 0.109124 -0.130410 -0.417289 -0.062500 1 0 0 0 0 0 2 913224
-0.002347 0.000186 0.120542 0.199754 -0.151546 -0.484335 -0.062500 1 0 0 0 0 0 2 914222
-0.002342 0.000185 0.120541 0.266675 -0.167333 -0.519219 -0.062500 1 0 0 0 0 0 2 915224
-0.002353 0.000171 0.120529 0.481084 0.016485 -0.381842 -0.062500 1 0 0 0 0 0 2 916217
-0.002358 0.000164 0.120525 0.440064 -0.052380 -0.460004 -0.062500 1 0 0 0 0 0 2 917226
-0.002361 0.000160 0.120524 0.403926 -0.102830 -0.499865 -0.062500 1 0 0 0 0 0 2 918213
-0.002362 0.000159 0.120524 0.384026 -0.129647 -0.515013 -0.062500 1 0 0 0 0 0 2 919224
-0.002363 0.000158 0.120523 0.373797 -0.143211 -0.520426 -0.062500 1 0 0 0 0 0 2 920224
-0.002363 0.000157 0.120523 0.368614 -0.149996 -0.522316 -0.062500 1 0 0 0 0 0 2 921222
-0.002363 0.000157 0.120523 0.365995 -0.153395 -0.522991 -0.062500 1 0 0 0 0 0 2 922222
-0.002363 0.000157 0.120523 0.364691 -0.155092 -0.523217 -0.062500 1 0 0 0 0 0 2 923227
-0.002363 0.000157 0.120523 0.364020 -0.155952 -0.523298 -0.062500 1 0 0 0 0 0 2 924204
-0.002363 0.000157 0.120523 0.363700 -0.156372 -0.523319 -0.062500 1 0 0 0 0 0 2 925223
-0.002363 0.000157 0.120523 0.363536 -0.156595 -0.523331 -0.062500 1 0 0 0 0 0 2 926221
-0.002363 0.000157 0.120523 0.363464 -0.156690 -0.523341 -0.062500 1 0 0 0 0 0 2 927225
-0.002363 0.000157 0.120523 0.363411 -0.156746 -0.523343 -0.062500 1 0 0 0 0 0 2 928222
-0.002363 0.000157 0.120523 0.363391 -0.156767 -0.523337 -0.062500 1 0 0 0 0 0 2 929213
-0.002363 0.000157 0.120523 0.363385 -0.156788 -0.523337 -0.062500 1 0 0 0 0 0 2 930221
-0.002363 0.000157 0.120523 0.363385 -0.156790 -0.523337 -0.062500 1 0 0 0 0 0 2 931211
-0.002363 0.000157 0.120523 0.363365 -0.156795 -0.523337 -0.062500 1 0 0 0 0 0 2 932221
-0.002363 0.000157 0.120523 0.363375 -0.156799 -0.523343 -0.062500 1 0 0 0 0 0 2 933210
-0.002363 0.000157 0.120523 0.363364 -0.156796 -0.523338 -0.062500 1 0 0 0 0 0 2 934220
-0.002363 0.000157 0.120523 0.363375 -0.156799 -0.523344 -0.062500 1 0 0 0 0 0 2 935211
-0.002363 0.000157 0.120523 0.363367 -0.156808 -0.523331 -0.062500 1 0 0 0 0 0 2 936219
-0.002363 0.000157 0.120523 0.363375 -0.156800 -0.523343 -0.062500 1 0 0 0 0 0 2 937209
-0.002363 0.000157 0.120523 0.363376 -0.156800 -0.523344 -0.062500 1 0 0 0 0 0 2 938220
-0.002363 0.000157 0.120523 0.363364 -0.156797 -0.523338 -0.062500 1 0 0 0 0 0 2 939210
-0.002363 0.000157 0.120523 0.363383 -0.156790 -0.523337 -0.062500 1 0 0 0 0 0 2 940211
-0.002363 0.000157 0.120523 0.363365 -0.156795 -0.523337 -0.062500 1 0 0 0 0 0 2 941220
-0.002363 0.000157 0.120523 0.363378 -0.156810 -0.523337 -0.062500 1 0 0 0 0 0 2 942210
-0.002363 0.000157 0.120523 0.363364 -0.156797 -0.523337 -0.062500 1 0 0 0 0 0 2 943220
-0.002363 0.000157 0.120523 0.363375 -0.156799 -0.523343 -0.062500 1 0 0 0 0 0 2 944211
-0.002363 0.000157 0.120523 0.363364 -0.156796 -0.523338 -0.062500 1 0 0 0 0 0 2 945220
-0.002363 0.000157 0.120523 0.363375 -0.156799 -0.523344 -0.062500 1 0 0 0 0 0 2 946209
-0.002363 0.000157 0.120523 0.363367 -0.156808 -0.523331 -0.062500 1 0 0 0 0 0 2 947219
-0.002363 0.000157 0.120523 0.363375 -0.156800 -0.523343 -0.062500 1 0 0 0 0 0 2 948209
-0.002363 0.000157 0.120523 0.363376 -0.156800 -0.523344 -0.062500 1 0 0 0 0 0 2 949219
-0.002363 0.000157 0.120523 0.363372 -0.156788 -0.523331 -0.062500 1 0 0 0 0 0 2 950209
-0.002363 0.000157 0.120523 0.363376 -0.156798 -0.523343 -0.062500 1 0 0 0 0 0 2 951221
-0.002363 0.000157 0.120523 0.363364 -0.156796 -0.523338 -0.062500 1 0 0 0 0 0 2 952209
-0.002363 0.000157 0.120523 0.363378 -0.156810 -0.523337 -0.062500 1 0 0 0 0 0 2 953219
-0.002363 0.000157 0.120523 0.363364 -0.156798 -0.523337 -0.062500 1 0 0 0 0 0 2 954209
-0.002363 0.000157 0.120523 0.363375 -0.156799 -0.523343 -0.062500 1 0 0 0 0 0 2 955219
-0.002363 0.000157 0.120523 0.363364 -0.156796 -0.523338 -0.062500 1 0 0 0 0 0 2 956209
-0.002363 0.000157 0.120523 0.363374 -0.156799 -0.523344 -0.062500 1 0 0 0 0 0 2 957209
-0.002363 0.000157 0.120523 0.363379 -0.156811 -0.523338 -0.062500 1 0 0 0 0 0 2 958228
-0.002363 0.000157 0.120523 0.363364 -0.156798 -0.523337 -0.062500 1 0 0 0 0 0 2 959229
-0.002363 0.000157 0.120523 0.363383 -0.156790 -0.523337 -0.062500 1 0 0 0 0 0 2 960214
-0.002363 0.000157 0.120523 0.363365 -0.156795 -0.523337 -0.062500 1 0 0 0 0 0 2 961386
-0.002363 0.000157 0.120523 0.363375 -0.156798 -0.523344 -0.062500 1 0 0 0 0 0 2 962226
-0.002363 0.000157 0.120523 0.363364 -0.156796 -0.523338 -0.062500 1 0 0 0 0 0 2 963216
-0.002363 0.000157 0.120523 0.363378 -0.156810 -0.523337 -0.062500 1 0 0 0 0 0 2 964223
-0.002363 0.000157 0.120523 0.363364 -0.156798 -0.523337 -0.062500 1 0 0 0 0 0 2 965227
-0.002363 0.000157 0.120523 0.363375 -0.156799 -0.523343 -0.062500 1 0 0 0 0 0 2 966232
-0.002363 0.000157 0.120523 0.363363 -0.156796 -0.523338 -0.062500 1 0 0 0 0 0 2 967225
-0.002363 0.000157 0.120523 0.363374 -0.156799 -0.523344 -0.062500 1 0 0 0 0 0 2 968205
-0.002363 0.000157 0.120523 0.363388 -0.156802 -0.523331 -0.062500 1 0 0 0 0 0 2 969224
-0.002363 0.000157 0.120523 0.363366 -0.156797 -0.523336 -0.062500 1 0 0 0 0 0 2 970222
-0.002363 0.000157 0.120523 0.363375 -0.156799 -0.523343 -0.062500 1 0 0 0 0 0 2 971223
-0.002363 0.000157 0.120523 0.363364 -0.156796 -0.523338 -0.062500 1 0 0 0 0 0 2 972221
-0.002363 0.000157 0.120523 0.363375 -0.156799 -0.523344 -0.062500 1 0 0 0 0 0 2 973220
-0.002363 0.000157 0.120523 0.363364 -0.156796 -0.523338 -0.062500 1 0 0 0 0 0 2 974224
-0.002363 0.000157 0.120523 0.363378 -0.156810 -0.523337 -0.062500 1 0 0 0 0 0 2 975229
-0.002363 0.000157 0.120523 0.363364 -0.156798 -0.523337 -0.062500 1 0 0 0 0 0 2 976225
-0.002363 0.000157 0.120523 0.363375 -0.156799 -0.523344 -0.062500 1 0 0 0 0 0 2 977227
-0.002363 0.000157 0.120523 0.363376 -0.156799 -0.523344 -0.062500 1 0 0 0 0 0 2 978220
-0.002363 0.000157 0.120523 0.363372 -0.156787 -0.523331 -0.062500 1 0 0 0 0 0 2 979223
-0.002363 0.000157 0.120523 0.363376 -0.156797 -0.523343 -0.062500 1 0 0 0 0 0 2 980223
-0.002363 0.000157 0.120523 0.363368 -0.156807 -0.523331 -0.062500 1 0 0 0 0 0 2 981222
-0.002363 0.000157 0.120523 0.363375 -0.156800 -0.523343 -0.062500 1 0 0 0 0 0 2 982219
-0.002363 0.000157 0.120523 0.363364 -0.156796 -0.523338 -0.062500 1 0 0 0 0 0 2 983223
-0.002363 0.000157 0.120523 0.363375 -0.156799 -0.523344 -0.062500 1 0 0 0 0 0 2 984220
-0.002363 0.000157 0.120523 0.363364 -0.156796 -0.523338 -0.062500 1 0 0 0 0 0 2 985221
-0.002363 0.000157 0.120523 0.363374 -0.156799 -0.523344 -0.062500 1 0 0 0 0 0 2 986220
-0.002363 0.000157 0.120523 0.363367 -0.156808 -0.523331 -0.062500 1 0 0 0 0 0 2 987221
-0.002363 0.000157 0.120523 0.363375 -0.156800 -0.523343 -0.062500 1 0 0 0 0 0 2 988220
-0.002363 0.000157 0.120523 0.363384 -0.156791 -0.523337 -0.062500 1 0 0 0 0 0 2 989221
-0.002363 0.000157 0.120523 0.363365 -0.156795 -0.523337 -0.062500 1 0 0 0 0 0 2 990226
-0.002363 0.000157 0.120523 0.363375 -0.156798 -0.523344 -0.062500 1 0 0 0 0 0 2 991224
-0.002363 0.000157 0.120523 0.363367 -0.156808 -0.523331 -0.062500 1 0 0 0 0 0 2 992220
-0.002363 0.000157 0.120523 0.363375 -0.156800 -0.523343 -0.062500 1 0 0 0 0 0 2 993220
-0.002363 0.000157 0.120523 0.363364 -0.156796 -0.523338 -0.062500 1 0 0 0 0 0 2 994220
-0.002363 0.000157 0.120523 0.363375 -0.156799 -0.523344 -0.062500 1 0 0 0 0 0 2 995220
-0.002363 0.000157 0.120523 0.363364 -0.156796 -0.523338 -0.062500 1 0 0 0 0 0 2 996220
-0.002363 0.000157 0.120523 0.363374 -0.156799 -0.523344 -0.062500 1 0 0 0 0 0 2 997220
-0.002363 0.000157 0.120523 0.363375 -0.156799 -0.523324 -0.062500 1 0 0 0 0 0 2 998221
-0.002363 0.000157 0.120523 0.363376 -0.156799 -0.523342 -0.062500 1 0 0 0 0 0 2 999224
-0.002363 0.000157 0.120523 0.363376 -0.156799 -0.523344 -0.062500 1 0 0 0 0 0 3 213
-0.002363 0.000157 0.120523 0.363364 -0.156796 -0.523338 -0.062500 1 0 0 0 0 0 3 1220
-0.002363 0.000157 0.120523 0.363375 -0.156798 -0.523344 -0.062500 1 0 0 0 0 0 3 2221
-0.002363 0.000157 0.120523 0.363367 -0.156808 -0.523331 -0.062500 1 0 0 0 0 0 3 3222
-0.002363 0.000157 0.120523 0.363375 -0.156800 -0.523343 -0.062500 1 0 0 0 0 0 3 4220
-0.002363 0.000157 0.120523 0.363364 -0.156797 -0.523338 -0.062500 1 0 0 0 0 0 3 5220
-0.002363 0.000157 0.120523 0.363375 -0.156799 -0.523344 -0.062500 1 0 0 0 0 0 3 6220
-0.002363 0.000157 0.120523 0.363363 -0.156796 -0.523338 -0.062500 1 0 0 0 0 0 3 7221
-0.002363 0.000157 0.120523 0.363383 -0.156790 -0.523337 -0.062500 1 0 0 0 0 0 3 8219
-0.002363 0.000157 0.120523 0.363380 -0.156809 -0.523337 -0.062500 1 0 0 0 0 0 3 9220
-0.002363 0.000157 0.120523 0.363365 -0.156797 -0.523337 -0.062500 1 0 0 0 0 0 3 10220
-0.002363 0.000157 0.120523 0.363375 -0.156799 -0.523343 -0.062500 1 0 0 0 0 0 3 11220
-0.002363 0.000157 0.120523 0.363364 -0.156796 -0.523338 -0.062500 1 0 0 0 0 0 3 12211
-0.002363 0.000157 0.120523 0.363375 -0.156799 -0.523344 -0.062500 1 0 0 0 0 0 3 13218
-0.002363 0.000157 0.120523 0.363367 -0.156808 -0.523331 -0.062500 1 0 0 0 0 0 3 14207
-0.002363 0.000157 0.120523 0.363375 -0.156800 -0.523343 -0.062500 1 0 0 0 0 0 3 15275
-0.002363 0.000157 0.120523 0.363364 -0.156797 -0.523338 -0.062500 1 0 0 0 0 0 3 16261
-0.002363 0.000157 0.120523 0.363374 -0.156799 -0.523344 -0.062500 1 0 0 0 0 0 3 17273
-0.002363 0.000157 0.120523 0.363372 -0.156787 -0.523331 -0.062500 1 0 0 0 0 0 3 18259
-0.002363 0.000157 0.120523 0.363375 -0.156797 -0.523343 -0.062500 1 0 0 0 0 0 3 19218
-0.002363 0.000157 0.120523 0.363380 -0.156810 -0.523337 -0.062500 1 0 0 0 0 0 3 20207
-0.002363 0.000157 0.120523 0.363365 -0.156797 -0.523337 -0.062500 1 0 0 0 0 0 3 21217
-0.002363 0.000157 0.120523 0.363375 -0.156799 -0.523344 -0.062500 1 0 0 0 0 0 3 22207
-0.002363 0.000157 0.120523 0.363364 -0.156796 -0.523338 -0.062500 1 0 0 0 0 0 3 23218
-0.002363 0.000157 0.120523 0.363375 -0.156799 -0.523344 -0.062500 1 0 0 0 0 0 3 24218
-0.002363 0.000157 0.120523 0.363367 -0.156808 -0.523331 -0.062500 1 0 0 0 0 0 3 25207
-0.002363 0.000157 0.120523 0.363375 -0.156800 -0.523343 -0.062500 1 0 0 0 0 0 3 26216
-0.002363 0.000157 0.120523 0.363364 -0.156797 -0.523338 -0.062500 1 0 0 0 0 0 3 27206
-0.002363 0.000157 0.120523 0.363383 -0.156790 -0.523337 -0.062500 1 0 0 0 0 0 3 28217
-0.002363 0.000157 0.120523 0.363377 -0.156798 -0.523344 -0.062500 1 0 0 0 0 0 3 29206
-0.002363 0.000157 0.120523 0.363364 -0.156796 -0.523338 -0.062500 1 0 0 0 0 0 3 30216
-0.002363 0.000157 0.120523 0.363378 -0.156810 -0.523337 -0.062500 1 0 0 0 0 0 3 31207
-0.002363 0.000157 0.120523 0.363364 -0.156798 -0.523337 -0.062500 1 0 0 0 0 0 3 32218
-0.002363 0.000157 0.120523 0.363375 -0.156799 -0.523344 -0.062500 1 0 0 0 0 0 3 33206
-0.002363 0.000157 0.120523 0.363364 -0.156796 -0.523338 -0.062500 1 0 0 0 0 0 3 34216
-0.002363 0.000157 0.120523 0.363375 -0.156799 -0.523344 -0.062500 1 0 0 0 0 0 3 35208
-0.002363 0.000157 0.120523 0.363367 -0.156808 -0.523331 -0.062500 1 0 0 0 0 0 3 36216
-0.002363 0.000157 0.120523 0.363375 -0.156800 -0.523343 -0.062500 1 0 0 0 0 0 3 37208
-0.002363 0.000157 0.120523 0.363372 -0.156788 -0.523331 -0.062500 1 0 0 0 0 0 3 38218
-0.002363 0.000157 0.120523 0.363376 -0.156798 -0.523343 -0.062500 1 0 0 0 0 0 3 39206
-0.002363 0.000157 0.120523 0.363376 -0.156799 -0.523344 -0.062500 1 0 0 0 0 0 3 40208
-0.002363 0.000157 0.120523 0.363364 -0.156796 -0.523338 -0.062500 1 0 0 0 0 0 3 41214
-0.002363 0.000157 0.120523 0.363378 -0.156810 -0.523337 -0.062500 1 0 0 0 0 0 3 42205
-0.002363 0.000157 0.120523 0.363364 -0.156798 -0.523337 -0.062500 1 0 0 0 0 0 3 43218
-0.002363 0.000157 0.120523 0.363375 -0.156799 -0.523344 -0.062500 1 0 0 0 0 0 3 44213
-0.002363 0.000157 0.120523 0.363364 -0.156796 -0.523338 -0.062500 1 0 0 0 0 0 3 45226
-0.002363 0.000157 0.120523 0.363374 -0.156799 -0.523344 -0.062500 1 0 0 0 0 0 3 46216
-0.002363 0.000157 0.120523 0.363375 -0.156799 -0.523324 -0.062500 1 0 0 0 0 0 3 47222
-0.002363 0.000157 0.120523 0.363376 -0.156799 -0.523342 -0.062500 1 0 0 0 0 0 3 48227
-0.002363 0.000157 0.120523 0.363376 -0.156799 -0.523344 -0.062500 1 0 0 0 0 0 3 49226
-0.002363 0.000157 0.120523 0.363364 -0.156796 -0.523338 -0.062500 1 0 0 0 0 0 3 50218
-0.002363 0.000157 0.120523 0.363375 -0.156799 -0.523344 -0.062500 1 0 0 0 0 0 3 51224
-0.002363 0.000157 0.120523 0.363364 -0.156796 -0.523338 -0.062500 1 0 0 0 0 0 3 52223
-0.002363 0.000157 0.120523 0.363378 -0.156810 -0.523337 -0.062500 1 0 0 0 0 0 3 53221
-0.002363 0.000157 0.120523 0.363364 -0.156798 -0.523337 -0.062500 1 0 0 0 0 0 3 54222
-0.002363 0.000157 0.120523 0.363375 -0.156799 -0.523344 -0.062500 1 0 0 0 0 0 3 55203
-0.002363 0.000157 0.120523 0.363364 -0.156796 -0.523338 -0.062500 1 0 0 0 0 0 3 56219
-0.002363 0.000157 0.120523 0.363383 -0.156790 -0.523337 -0.062500 1 0 0 0 0 0 3 57217
-0.002363 0.000157 0.120523 0.363377 -0.156798 -0.523344 -0.062500 1 0 0 0 0 0 3 58219
-0.002363 0.000157 0.120523 0.363368 -0.156807 -0.523331 -0.062500 1 0 0 0 0 0 3 59221
-0.002363 0.000157 0.120523 0.363376 -0.156800 -0.523343 -0.062500 1 0 0 0 0 0 3 60222
-0.002363 0.000157 0.120523 0.363364 -0.156796 -0.523338 -0.062500 1 0 0 0 0 0 3 61204
-0.002363 0.000157 0.120523 0.363375 -0.156799 -0.523344 -0.062500 1 0 0 0 0 0 3 62219
-0.002363 0.000157 0.120523 0.363364 -0.156796 -0.523338 -0.062500 1 0 0 0 0 0 3 63227
-0.002363 0.000157 0.120523 0.363378 -0.156810 -0.523337 -0.062500 1 0 0 0 0 0 3 64219
-0.002363 0.000157 0.120523 0.363364 -0.156798 -0.523337 -0.062500 1 0 0 0 0 0 3 65219
-0.002363 0.000157 0.120523 0.363375 -0.156799 -0.523344 -0.062500 1 0 0 0 0 0 3 66217
-0.002363 0.000157 0.120523 0.363372 -0.156788 -0.523331 -0.062500 1 0 0 0 0 0 3 67220
-0.002363 0.000157 0.120523 0.363376 -0.156798 -0.523343 -0.062500 1 0 0 0 0 0 3 68217
-0.002363 0.000157 0.120523 0.363376 -0.156799 -0.523344 -0.062500 1 0 0 0 0 0 3 69219
-0.002363 0.000157 0.120523 0.363368 -0.156808 -0.523331 -0.062500 1 0 0 0 0 0 3 70217
-0.002363 0.000157 0.120523 0.363375 -0.156800 -0.523343 -0.062500 1 0 0 0 0 0 3 71219
-0.002363 0.000157 0.120523 0.363364 -0.156796 -0.523338 -0.062500 1 0 0 0 0 0 3 72217
-0.002363 0.000157 0.120523 0.363375 -0.156799 -0.523344 -0.062500 1 0 0 0 0 0 3 73218
-0.002363 0.000157 0.120523 0.363364 -0.156796 -0.523338 -0.062500 1 0 0 0 0 0 3 74221
-0.002363 0.000157 0.120523 0.363378 -0.156811 -0.523337 -0.062500 1 0 0 0 0 0 3 75221
-0.002363 0.000157 0.120523 0.363364 -0.156798 -0.523337 -0.062500 1 0 0 0 0 0 3 76218
-0.002363 0.000157 0.120523 0.363383 -0.156790 -0.523337 -0.062500 1 0 0 0 0 0 3 77219
-0.002363 0.000157 0.120523 0.363377 -0.156798 -0.523343 -0.062500 1 0 0 0 0 0 3 78217
-0.002363 0.000157 0.120523 0.363364 -0.156796 -0.523338 -0.062500 1 0 0 0 0 0 3 79219
-0.002363 0.000157 0.120523 0.363375 -0.156798 -0.523344 -0.062500 1 0 0 0 0 0 3 80217
-0.002363 0.000157 0.120523 0.363367 -0.156808 -0.523331 -0.062500 1 0 0 0 0 0 3 81218
-0.002363 0.000157 0.120523 0.363375 -0.156800 -0.523343 -0.062500 1 0 0 0 0 0 3 82217
-0.002363 0.000157 0.120523 0.363364 -0.156797 -0.523338 -0.062500 1 0 0 0 0 0 3 83218
-0.002363 0.000157 0.120523 0.363375 -0.156799 -0.523344 -0.062500 1 0 0 0 0 0 3 84212
-0.002363 0.000157 0.120523 0.363364 -0.156796 -0.523338 -0.062500 1 0 0 0 0 0 3 85220
-0.002363 0.000157 0.120523 0.363386 -0.156802 -0.523330 -0.062500 1 0 0 0 0 0 3 86222
-0.002363 0.000157 0.120523 0.363378 -0.156799 -0.523343 -0.062500 1 0 0 0 0 0 3 87220
-0.002363 0.000157 0.120523 0.363365 -0.156796 -0.523338 -0.062500 1 0 0 0 0 0 3 88218
-0.002363 0.000157 0.120523 0.363375 -0.156799 -0.523344 -0.062500 1 0 0 0 0 0 3 89218
-0.002363 0.000157 0.120523 0.363364 -0.156796 -0.523338 -0.062500 1 0 0 0 0 0 3 90216
-0.002363 0.000157 0.120523 0.363375 -0.156799 -0.523344 -0.062500 1 0 0 0 0 0 3 91221
-0.002363 0.000157 0.120523 0.363367 -0.156808 -0.523331 -0.062500 1 0 0 0 0 0 3 92215
-0.002363 0.000157 0.120523 0.363375 -0.156800 -0.523343 -0.062500 1 0 0 0 0 0 3 93219
-0.002363 0.000157 0.120523 0.363364 -0.156797 -0.523338 -0.062500 1 0 0 0 0 0 3 94215
-0.002363 0.000157 0.120523 0.363375 -0.156799 -0.523344 -0.062500 1 0 0 0 0 0 3 95219
-0.002363 0.000157 0.120523 0.363372 -0.156787 -0.523331 -0.062500 1 0 0 0 0 0 3 96216
-0.002363 0.000157 0.120523 0.363376 -0.156797 -0.523343 -0.062500 1 0 0 0 0 0 3 97206
-0.002363 0.000157 0.120523 0.363367 -0.156807 -0.523331 -0.062500 1 0 0 0 0 0 3 98216
-0.002363 0.000157 0.120523 0.363375 -0.156800 -0.523343 -0.062500 1 0 0 0 0 0 3 99207
-0.002369 0.000175 0.120513 0.437400 -0.411137 -0.374802 -0.062500 1 0 0 0 0 0 3 100215
-0.002371 0.000184 0.120509 0.413865 -0.325734 -0.447140 -0.062500 1 0 0 0 0 0 3 101205
-0.002373 0.000189 0.120508 0.395279 -0.261784 -0.484788 -0.062500 1 0 0 0 0 0 3 102214
-0.002392 0.000195 0.120486 0.637951 -0.289784 -0.199737 -0.062500 1 0 0 0 0 0 3 103205
-0.002401 0.000199 0.120478 0.550364 -0.251736 -0.350760 -0.062500 1 0 0 0 0 0 3 104215
-0.002406 0.000200 0.120476 0.484117 -0.227497 -0.428422 -0.062500 1 0 0 0 0 0 3 105205
-0.002414 0.000219 0.120464 0.522112 -0.468921 -0.309262 -0.062500 1 0 0 0 0 0 3 106214
-0.002418 0.000229 0.120460 0.480187 -0.377219 -0.392265 -0.062500 1 0 0 0 0 0 3 107217
-0.002420 0.000234 0.120459 0.452283 -0.310134 -0.433656 -0.062500 1 0 0 0 0 0 3 108204
-0.002426 0.000254 0.120448 0.511209 -0.528433 -0.300475 -0.062500 1 0 0 0 0 0 3 109213
-0.002429 0.000264 0.120444 0.480095 -0.425145 -0.378563 -0.062500 1 0 0 0 0 0 3 110204
-0.002431 0.000269 0.120442 0.457644 -0.352247 -0.418248 -0.062500 1 0 0 0 0 0 3 111215
-0.002432 0.000272 0.120442 0.445440 -0.313668 -0.433321 -0.062500 1 0 0 0 0 0 3 112204
-0.002438 0.000291 0.120431 0.512953 -0.547983 -0.289721 -0.062500 1 0 0 0 0 0 3 113215
-0.002440 0.000301 0.120427 0.486332 -0.453034 -0.364184 -0.062500 1 0 0 0 0 0 3 114204
-0.002447 0.000324 0.120415 0.539951 -0.638051 -0.253508 -0.062500 1 0 0 0 0 0 3 115215
-0.002451 0.000336 0.120411 0.505501 -0.516433 -0.340745 -0.062500 1 0 0 0 0 0 3 116204
-0.002453 0.000341 0.120410 0.481246 -0.434186 -0.383759 -0.062500 1 0 0 0 0 0 3 117213
-0.002459 0.000362 0.120399 0.541828 -0.644466 -0.250780 -0.062500 1 0 0 0 0 0 3 118204
-0.002462 0.000373 0.120395 0.511679 -0.537553 -0.329264 -0.062500 1 0 0 0 0 0 3 119214
-0.002464 0.000378 0.120393 0.489708 -0.462858 -0.369112 -0.062500 1 0 0 0 0 0 3 120204
-0.002470 0.000399 0.120382 0.551425 -0.676798 -0.234892 -0.062500 1 0 0 0 0 0 3 121213
-0.002473 0.000409 0.120378 0.521882 -0.571836 -0.313059 -0.062500 1 0 0 0 0 0 3 122204
-0.002474 0.000414 0.120377 0.500232 -0.498119 -0.352799 -0.062500 1 0 0 0 0 0 3 123215
-0.002493 0.000421 0.120355 0.740780 -0.520167 -0.067957 -0.062500 1 0 0 0 0 0 3 124214
-0.002503 0.000425 0.120347 0.652743 -0.480260 -0.219543 -0.062500 1 0 0 0 0 0 3 125209
-0.002513 0.000445 0.120334 0.659801 -0.708196 -0.147873 -0.062500 1 0 0 0 0 0 3 126225
-0.002518 0.000455 0.120329 0.600424 -0.610104 -0.250374 -0.062500 1 0 0 0 0 0 3 127218
-0.002521 0.000460 0.120328 0.563408 -0.539778 -0.298837 -0.062500 1 0 0 0 0 0 3 128223
-0.002527 0.000480 0.120317 0.617306 -0.755475 -0.167317 -0.062500 1 0 0 0 0 0 3 129211
-0.002531 0.000490 0.120313 0.584023 -0.651765 -0.246699 -0.062500 1 0 0 0 0 0 3 130215
-0.002538 0.000514 0.120301 0.633952 -0.831597 -0.137103 -0.062500 1 0 0 0 0 0 3 131223
-0.002541 0.000525 0.120296 0.597954 -0.708137 -0.225339 -0.062500 1 0 0 0 0 0 3 132233
-0.002548 0.000549 0.120284 0.646328 -0.877765 -0.118824 -0.062500 1 0 0 0 0 0 3 133228
-0.002552 0.000561 0.120280 0.609561 -0.749315 -0.208242 -0.062500 1 0 0 0 0 0 3 134218
-0.002559 0.000585 0.120268 0.657498 -0.916296 -0.102027 -0.062500 1 0 0 0 0 0 3 135220
-0.002563 0.000597 0.120263 0.620543 -0.786646 -0.191668 -0.062500 1 0 0 0 0 0 3 136219
-0.002565 0.000603 0.120262 0.595031 -0.700393 -0.235572 -0.062500 1 0 0 0 0 0 3 137198
-0.002571 0.000624 0.120251 0.654542 -0.907573 -0.101962 -0.062500 1 0 0 0 0 0 3 138215
-0.002574 0.000635 0.120247 0.624247 -0.800119 -0.181046 -0.062500 1 0 0 0 0 0 3 139217
-0.002576 0.000640 0.120245 0.602219 -0.725181 -0.221163 -0.062500 1 0 0 0 0 0 3 140216
-0.002582 0.000661 0.120234 0.663456 -0.937878 -0.086094 -0.062500 1 0 0 0 0 0 3 141207
-0.002585 0.000671 0.120230 0.634117 -0.833338 -0.164780 -0.062500 1 0 0 0 0 0 3 142220
-0.002587 0.000676 0.120229 0.612547 -0.759843 -0.204765 -0.062500 1 0 0 0 0 0 3 143222
-0.002593 0.000697 0.120218 0.673971 -0.973133 -0.069505 -0.062500 1 0 0 0 0 0 3 144218
-0.002609 0.000693 0.120203 0.823282 -0.676628 0.001789 -0.062500 1 0 0 0 0 0 3 145215
-0.002622 0.000710 0.120187 0.816504 -0.920392 0.039112 -0.062500 1 0 0 0 0 0 3 146215
-0.002629 0.000718 0.120182 0.061243 -0.155533 -0.087470 -0.062500 0 0 0 0 0 0 3 147219
-0.002632 0.000722 0.120180 0.009006 -0.094113 -0.145497 -0.062500 0 0 0 0 0 0 3 148215
-0.002634 0.000724 0.120179 -0.018471 -0.061319 -0.167093 -0.062500 0 0 0 0 0 0 3 149217
-0.002635 0.000725 0.120179 -0.032511 -0.044681 -0.174740 -0.062500 0 0 0 0 0 0 3 150213
-0.002641 0.000744 0.120168 0.028273 -0.270277 -0.026787 -0.062500 0 0 0 0 0 0 3 151217
-0.002643 0.000753 0.120164 -0.001048 -0.172761 -0.101165 -0.062500 0 0 0 0 0 0 3 152215
-0.002650 0.000776 0.120152 0.045229 -0.336682 0.011083 -0.062500 0 0 0 0 0 0 3 153214
-0.002659 0.000805 0.120137 0.075549 -0.440011 0.073765 -0.062500 0 0 0 0 0 0 3 154216
-0.002682 0.000824 0.120142 0.271170 -0.318832 -0.179397 -0.062500 0 0 0 0 0 0 3 155217
-0.002712 0.000838 0.120122 0.370661 -0.236676 0.133502 -0.062500 0 0 0 0 0 0 3 156219
-0.002732 0.000863 0.120104 0.258817 -0.370571 0.151921 -0.062500 0 0 0 0 0 0 3 157219
-0.002748 0.000893 0.120087 0.186012 -0.456108 0.159093 -0.062500 0 0 0 0 0 0 3 158216
-0.002756 0.000909 0.120081 0.080226 -0.267190 0.020246 -0.062500 0 0 0 0 0 0 3 159199
-0.002765 0.000934 0.120068 0.086491 -0.382537 0.109047 -0.062500 0 0 0 0 0 0 3 160215
-0.002775 0.000965 0.120053 0.090872 -0.464594 0.163521 -0.062500 0 0 0 0 0 0 3 161214
-0.002780 0.000980 0.120048 0.029331 -0.272997 0.043168 -0.062500 0 0 0 0 0 0 3 162215
-0.002788 0.001006 0.120035 0.058031 -0.386813 0.138888 -0.062500 0 0 0 0 0 0 3 163216
-0.002797 0.001037 0.120020 0.079310 -0.464840 0.195809 -0.062500 0 0 0 0 0 0 3 164216
-0.002802 0.001052 0.120015 0.023550 -0.273153 0.076091 -0.062500 0 0 0 0 0 0 3 165214
-0.002810 0.001078 0.120002 0.056596 -0.384456 0.172262 -0.062500 0 0 0 0 0 0 3 166216
-0.002831 0.001095 0.119976 0.244681 -0.283558 0.378968 -0.062500 0 0 0 0 0 0 3 167208
-0.002843 0.001103 0.119967 0.125041 -0.164081 0.186042 -0.062500 0 0 0 0 0 0 3 168216
-0.002853 0.001126 0.119953 0.108805 -0.329241 0.244448 -0.062500 0 0 0 0 0 0 3 169217
-0.002859 0.001137 0.119948 0.038462 -0.201990 0.135088 -0.062500 0 0 0 0 0 0 3 170338
-0.002867 0.001160 0.119935 0.063020 -0.349393 0.236215 -0.062500 0 0 0 0 0 0 3 171400
-0.002871 0.001172 0.119931 0.015135 -0.212147 0.142962 -0.062500 0 0 0 0 0 0 3 172397
-0.002879 0.001196 0.119919 0.051196 -0.354326 0.249938 -0.062500 0 0 0 0 0 0 3 173240
-0.002882 0.001208 0.119914 0.009184 -0.214604 0.158614 -0.062500 0 0 0 0 0 0 3 174407
-0.002908 0.001236 0.119912 0.295641 -0.414471 0.131209 -0.062500 0 0 0 0 0 0 3 175399
-0.002922 0.001250 0.119911 0.154786 -0.250107 0.106173 -0.062500 0 0 0 0 0 0 3 176397
-0.002928 0.001257 0.119910 0.055668 -0.141444 0.095782 -0.062500 0 0 0 0 0 0 3 177395
-0.002931 0.001261 0.119910 0.003150 -0.084438 0.091974 -0.062500 0 0 0 0 0 0 3 178399
-0.002933 0.001263 0.119910 -0.023452 -0.055672 0.090627 -0.062500 0 0 0 0 0 0 3 179285
-0.002934 0.001264 0.119910 -0.036784 -0.041252 0.090142 -0.062500 0 0 0 0 0 0 3 180397
-0.002934 0.001264 0.119910 -0.043459 -0.034026 0.089977 -0.062500 0 0 0 0 0 0 3 181379
-0.002935 0.001264 0.119910 -0.046810 -0.030424 0.089930 -0.062500 0 0 0 0 0 0 3 182395
-0.002940 0.001282 0.119899 0.020840 -0.260498 0.242525 -0.062500 0 0 0 0 0 0 3 183380
-0.002943 0.001291 0.119895 -0.005200 -0.167384 0.168055 -0.062500 0 0 0 0 0 0 3 184393
-0.002944 0.001296 0.119894 -0.025141 -0.099652 0.129392 -0.062500 0 0 0 0 0 0 3 185253
-0.002945 0.001298 0.119894 -0.036184 -0.063529 0.114670 -0.062500 0 0 0 0 0 0 3 186395
-0.002945 0.001299 0.119893 -0.041931 -0.045215 0.109429 -0.062500 0 0 0 0 0 0 3 187328
-0.002964 0.001304 0.119903 0.202737 -0.095124 -0.027310 -0.062500 0 0 0 0 0 0 3 188336
-0.002974 0.001307 0.119906 0.100793 -0.066327 0.037969 -0.062500 0 0 0 0 0 0 3 189326
-0.002979 0.001308 0.119908 0.028283 -0.046891 0.071885 -0.062500 0 0 0 0 0 0 3 190336
-0.002981 0.001309 0.119908 -0.017073 -0.040297 0.084786 -0.062500 0 0 0 0 0 0 3 191336
-0.002982 0.001309 0.119908 -0.036186 -0.035253 0.089390 -0.062500 0 0 0 0 0 0 3 192325
-0.002983 0.001309 0.119908 -0.045712 -0.032744 0.090979 -0.062500 0 0 0 0 0 0 3 193336
-0.002983 0.001309 0.119908 -0.050458 -0.031506 0.091551 -0.062500 0 0 0 0 0 0 3 194326
-0.002983 0.001309 0.119908 -0.052825 -0.030874 0.091746 -0.062500 0 0 0 0 0 0 3 195337
-0.002983 0.001309 0.119908 -0.054004 -0.030568 0.091814 -0.062500 0 0 0 0 0 0 3 196326
-0.002983 0.001309 0.119908 -0.054585 -0.030408 0.091832 -0.062500 0 0 0 0 0 0 3 197336
-0.002983 0.001309 0.119908 -0.054882 -0.030336 0.091842 -0.062500 0 0 0 0 0 0 3 198326
-0.003002 0.001314 0.119918 0.192708 -0.089452 -0.042892 -0.062500 0 0 0 0 0 0 3 199211
-0.003012 0.001316 0.119921 0.092118 -0.065238 0.022927 -0.062500 0 0 0 0 0 0 3 200326
-0.003016 0.001317 0.119922 0.020297 -0.048088 0.057045 -0.062500 0 0 0 0 0 0 3 201335
-0.003019 0.001318 0.119923 -0.017445 -0.039142 0.070000 -0.062500 0 0 0 0 0 0 3 202325
-0.003020 0.001318 0.119923 -0.036366 -0.034677 0.074620 -0.062500 0 0 0 0 0 0 3 203335
-0.003020 0.001318 0.119923 -0.045795 -0.032458 0.076247 -0.062500 0 0 0 0 0 0 3 204326
-0.003021 0.001318 0.119923 -0.050500 -0.031347 0.076804 -0.062500 0 0 0 0 0 0 3 205336
-0.003021 0.001318 0.119923 -0.052849 -0.030813 0.076999 -0.062500 0 0 0 0 0 0 3 206326
-0.003040 0.001323 0.119933 0.193858 -0.089711 -0.057536 -0.062500 0 0 0 0 0 0 3 207326
-0.003049 0.001325 0.119936 0.092687 -0.065361 0.008246 -0.062500 0 0 0 0 0 0 3 208335
-0.003054 0.001326 0.119937 0.020569 -0.048161 0.042319 -0.062500 0 0 0 0 0 0 3 209331
-0.003056 0.001327 0.119937 -0.017288 -0.039180 0.055283 -0.062500 0 0 0 0 0 0 3 210335
-0.003058 0.001327 0.119938 -0.036295 -0.034694 0.059893 -0.062500 0 0 0 0 0 0 3 211325
-0.003058 0.001327 0.119938 -0.045769 -0.032464 0.061513 -0.062500 0 0 0 0 0 0 3 212341
-0.003058 0.001327 0.119938 -0.050492 -0.031349 0.062073 -0.062500 0 0 0 0 0 0 3 213345
-0.003059 0.001327 0.119938 -0.052835 -0.030806 0.062274 -0.062500 0 0 0 0 0 0 3 214343
-0.003059 0.001327 0.119938 -0.054005 -0.030531 0.062335 -0.062500 0 0 0 0 0 0 3 215335
-0.003059 0.001327 0.119938 -0.054601 -0.030390 0.062358 -0.062500 0 0 0 0 0 0 3 216340
-0.003059 0.001327 0.119938 -0.054886 -0.030333 0.062370 -0.062500 0 0 0 0 0 0 3 217334
-0.003059 0.001327 0.119938 -0.055031 -0.030290 0.062365 -0.062500 0 0 0 0 0 0 3 218348
-0.003078 0.001332 0.119947 0.192892 -0.089481 -0.072084 -0.062500 0 0 0 0 0 0 3 219335
-0.003087 0.001334 0.119951 0.092186 -0.065252 -0.006412 -0.062500 0 0 0 0 0 0 3 220219
-0.003092 0.001335 0.119952 0.020327 -0.048095 0.027629 -0.062500 0 0 0 0 0 0 3 221342
-0.003094 0.001336 0.119952 -0.017422 -0.039147 0.040571 -0.062500 0 0 0 0 0 0 3 222338
-0.003114 0.001340 0.119962 0.211747 -0.093912 -0.089146 -0.062500 0 0 0 0 0 0 3 223339
-0.003124 0.001343 0.119965 0.101600 -0.067453 -0.021911 -0.062500 0 0 0 0 0 0 3 224337
-0.003129 0.001344 0.119966 0.025011 -0.049198 0.012638 -0.062500 0 0 0 0 0 0 3 225341
-0.003151 0.001349 0.119976 0.233131 -0.098956 -0.108421 -0.062500 0 0 0 0 0 0 3 226338
-0.003162 0.001352 0.119980 0.112257 -0.069961 -0.038192 -0.062500 0 0 0 0 0 0 3 227337
-0.003167 0.001353 0.119981 0.030326 -0.050443 -0.002594 -0.062500 0 0 0 0 0 0 3 228347
-0.003189 0.001358 0.119991 0.235914 -0.099600 -0.123157 -0.062500 0 0 0 0 0 0 3 229343
-0.003199 0.001361 0.119995 0.102308 -0.073610 -0.052881 -0.062500 0 0 0 0 0 0 3 230341
-0.003205 0.001362 0.119996 0.019685 -0.053920 -0.017268 -0.062500 0 0 0 0 0 0 3 231340
-0.003239 0.001353 0.119995 0.389970 0.075866 0.012071 -0.062500 0 0 0 0 0 0 3 232336
-0.003256 0.001349 0.119995 0.203200 0.033033 0.009313 -0.062500 0 0 0 0 0 0 3 233340
-0.003284 0.001351 0.120004 0.321125 -0.058436 -0.126809 -0.062500 0 0 0 0 0 0 3 234339
-0.003298 0.001353 0.120008 0.151084 -0.051288 -0.062461 -0.062500 0 0 0 0 0 0 3 235397
-0.003324 0.001358 0.120018 0.292855 -0.102116 -0.162571 -0.062500 0 0 0 0 0 0 3 236397
-0.003337 0.001360 0.120022 0.136503 -0.073204 -0.084590 -0.062500 0 0 0 0 0 0 3 237395
-0.003362 0.001366 0.120033 0.285555 -0.113093 -0.179680 -0.062500 0 0 0 0 0 0 3 238394
-0.003375 0.001369 0.120036 0.132806 -0.078678 -0.100049 -0.062500 0 0 0 0 0 0 3 239397
-0.003381 0.001370 0.120038 0.034852 -0.056446 -0.061142 -0.062500 0 0 0 0 0 0 3 240394
-0.003403 0.001376 0.120048 0.233110 -0.104373 -0.179777 -0.062500 0 0 0 0 0 0 3 241392
-0.003414 0.001378 0.120051 0.091498 -0.076451 -0.109496 -0.062500 0 0 0 0 0 0 3 242399
-0.003420 0.001380 0.120052 0.006714 -0.056398 -0.073942 -0.062500 0 0 0 0 0 0 3 243399
-0.003442 0.001385 0.120062 0.211668 -0.105449 -0.193593 -0.062500 0 0 0 0 0 0 3 244371
-0.003453 0.001387 0.120066 0.088304 -0.075928 -0.123802 -0.062500 0 0 0 0 0 0 3 245396
-0.003458 0.001389 0.120067 0.005111 -0.056144 -0.088430 -0.062500 0 0 0 0 0 0 3 246398
-0.003480 0.001394 0.120077 0.210985 -0.105329 -0.208001 -0.062500 0 0 0 0 0 0 3 247396
-0.003491 0.001396 0.120080 0.087956 -0.075880 -0.138306 -0.062500 0 0 0 0 0 0 3 248394
-0.003496 0.001398 0.120082 0.004929 -0.056115 -0.102967 -0.062500 0 0 0 0 0 0 3 249394
-0.003518 0.001403 0.120091 0.211012 -0.105355 -0.222411 -0.062500 0 0 0 0 0 0 3 250395
-0.003529 0.001405 0.120095 0.087966 -0.075884 -0.152797 -0.062500 0 0 0 0 0 0 3 251396
-0.003534 0.001407 0.120096 0.004927 -0.056115 -0.117495 -0.062500 0 0 0 0 0 0 3 252392
-0.003561 0.001430 0.120095 0.277636 -0.337135 -0.083263 -0.062500 0 0 0 0 0 0 3 253385
-0.003574 0.001441 0.120095 0.129864 -0.215560 -0.088481 -0.062500 0 0 0 0 0 0 3 254396
-0.003581 0.001447 0.120095 0.027428 -0.128554 -0.092138 -0.062500 0 0 0 0 0 0 3 255388
-0.003604 0.001454 0.120104 0.222899 -0.141996 -0.226122 -0.062500 0 0 0 0 0 0 3 256396
-0.003615 0.001458 0.120107 0.094016 -0.094243 -0.162005 -0.062500 0 0 0 0 0 0 3 257399
-0.003626 0.001478 0.120097 0.056611 -0.297870 0.025124 -0.062500 0 0 0 0 0 0 3 258398
-0.003650 0.001492 0.120103 0.242087 -0.249548 -0.169376 -0.062500 0 0 0 0 0 0 3 259395
-0.003662 0.001499 0.120105 0.098711 -0.150517 -0.139240 -0.062500 0 0 0 0 0 0 3 260396
-0.003674 0.001521 0.120095 0.070662 -0.325189 0.034917 -0.062500 0 0 0 0 0 0 3 261394
-0.003699 0.001536 0.120101 0.246817 -0.263847 -0.164158 -0.062500 0 0 0 0 0 0 3 262395
-0.003711 0.001544 0.120103 0.101129 -0.157667 -0.135805 -0.062500 0 0 0 0 0 0 3 263392
-0.003717 0.001548 0.120104 0.005564 -0.097284 -0.116252 -0.062500 0 0 0 0 0 0 3 264394
-0.003745 0.001572 0.120102 0.271983 -0.357477 -0.086280 -0.062500 0 0 0 0 0 0 3 265390
-0.003758 0.001584 0.120102 0.120796 -0.225678 -0.094135 -0.062500 0 0 0 0 0 0 3 266393
-0.003784 0.001595 0.120111 0.266685 -0.193306 -0.230561 -0.062500 0 0 0 0 0 0 3 267398
-0.003802 0.001618 0.120103 0.175998 -0.351303 -0.013794 -0.062500 0 0 0 0 0 0 3 268392
-0.003812 0.001629 0.120101 0.051364 -0.217595 -0.056238 -0.062500 0 0 0 0 0 0 3 269376
-0.003835 0.001640 0.120109 0.211962 -0.190994 -0.214421 -0.062500 0 0 0 0 0 0 3 270391
-0.003847 0.001645 0.120112 0.073247 -0.119944 -0.160745 -0.062500 0 0 0 0 0 0 3 271381
-0.003858 0.001665 0.120102 0.048124 -0.310202 0.023319 -0.062500 0 0 0 0 0 0 3 272390
-0.003883 0.001680 0.120108 0.226847 -0.257528 -0.171905 -0.062500 0 0 0 0 0 0 3 273374
-0.003895 0.001687 0.120110 0.081901 -0.155492 -0.142920 -0.062500 0 0 0 0 0 0 3 274376
-0.003907 0.001709 0.120100 0.058468 -0.328220 0.031510 -0.062500 0 0 0 0 0 0 3 275389
-0.003932 0.001724 0.120105 0.235160 -0.266676 -0.167108 -0.062500 0 0 0 0 0 0 3 276374
-0.003944 0.001732 0.120107 0.088994 -0.160133 -0.139531 -0.062500 0 0 0 0 0 0 3 277389
-0.003955 0.001753 0.120097 0.059031 -0.330348 0.034568 -0.062500 0 0 0 0 0 0 3 278373
-0.003980 0.001769 0.120103 0.235597 -0.267818 -0.164095 -0.062500 0 0 0 0 0 0 3 279389
-0.003993 0.001777 0.120105 0.089225 -0.160689 -0.136726 -0.062500 0 0 0 0 0 0 3 280376
-0.004004 0.001798 0.120094 0.059071 -0.330486 0.037457 -0.062500 0 0 0 0 0 0 3 281390
-0.004029 0.001814 0.120100 0.235770 -0.267941 -0.161117 -0.062500 0 0 0 0 0 0 3 282376
-0.004042 0.001821 0.120102 0.089307 -0.160750 -0.133918 -0.062500 0 0 0 0 0 0 3 283334
-0.004048 0.001825 0.120103 -0.025513 -0.103028 -0.114870 -0.062500 0 0 0 0 0 0 3 284323
-0.004056 0.001845 0.120092 -0.009829 -0.302473 0.047952 -0.062500 0 0 0 0 0 0 3 285333
-0.004079 0.001859 0.120097 0.191953 -0.255562 -0.155358 -0.062500 0 0 0 0 0 0 3 286322
-0.004091 0.001867 0.120099 0.058008 -0.156156 -0.130105 -0.062500 0 0 0 0 0 0 3 287333
-0.004097 0.001870 0.120100 -0.031738 -0.099145 -0.111770 -0.062500 0 0 0 0 0 0 3 288323
-0.004105 0.001890 0.120089 -0.013017 -0.300389 0.051004 -0.062500 0 0 0 0 0 0 3 289332
-0.004128 0.001904 0.120095 0.190530 -0.254578 -0.152265 -0.062500 0 0 0 0 0 0 3 290321
-0.004140 0.001911 0.120097 0.057290 -0.155663 -0.127207 -0.062500 0 0 0 0 0 0 3 291334
-0.004151 0.001933 0.120086 0.039567 -0.329177 0.046666 -0.062500 0 0 0 0 0 0 3 292324
-0.004156 0.001943 0.120082 -0.031033 -0.208932 -0.021754 -0.062500 0 0 0 0 0 0 3 293332
-0.004179 0.001953 0.120090 0.177547 -0.187733 -0.188589 -0.062500 0 0 0 0 0 0 3 294322
-0.004190 0.001958 0.120093 0.052614 -0.119913 -0.139328 -0.062500 0 0 0 0 0 0 3 295333
-0.004200 0.001978 0.120083 0.033766 -0.310843 0.044321 -0.062500 0 0 0 0 0 0 3 296321
-0.004205 0.001989 0.120080 -0.034004 -0.199721 -0.020725 -0.062500 0 0 0 0 0 0 3 297332
-0.004208 0.001994 0.120078 -0.075133 -0.122969 -0.056342 -0.062500 0 0 0 0 0 0 3 298323
-0.004229 0.002001 0.120087 0.154393 -0.142493 -0.199877 -0.062500 0 0 0 0 0 0 3 299333
-0.004239 0.002004 0.120090 0.040730 -0.096980 -0.141524 -0.062500 0 0 0 0 0 0 3 300322
-0.004244 0.002006 0.120091 -0.037744 -0.069182 -0.110382 -0.062500 0 0 0 0 0 0 3 301332
-0.004252 0.002025 0.120081 -0.013341 -0.284954 0.057516 -0.062500 0 0 0 0 0 0 3 302323
-0.004256 0.002034 0.120077 -0.076493 -0.191059 -0.014116 -0.062500 0 0 0 0 0 0 3 303333
-0.004258 0.002039 0.120075 -0.105772 -0.120798 -0.052158 -0.062500 0 0 0 0 0 0 3 304322
-0.004259 0.002041 0.120075 -0.121663 -0.083351 -0.066730 -0.062500 0 0 0 0 0 0 3 305344
-0.004279 0.002047 0.120084 0.121523 -0.124584 -0.201535 -0.062500 0 0 0 0 0 0 3 306348
-0.004288 0.002050 0.120087 0.014752 -0.090097 -0.140208 -0.062500 0 0 0 0 0 0 3 307343
-0.004298 0.002069 0.120077 0.005070 -0.297705 0.048111 -0.062500 0 0 0 0 0 0 3 308330
-0.004303 0.002078 0.120074 -0.057810 -0.195270 -0.015570 -0.062500 0 0 0 0 0 0 3 309334
-0.004306 0.002083 0.120072 -0.096480 -0.122892 -0.050758 -0.062500 0 0 0 0 0 0 3 310342
-0.004307 0.002086 0.120072 -0.117032 -0.084396 -0.064339 -0.062500 0 0 0 0 0 0 3 311337
-0.004308 0.002087 0.120072 -0.127603 -0.064839 -0.069214 -0.062500 0 0 0 0 0 0 3 312319
-0.004308 0.002087 0.120072 -0.132986 -0.055019 -0.070928 -0.062500 0 0 0 0 0 0 3 313326
-0.004328 0.002092 0.120081 0.115859 -0.110390 -0.200879 -0.062500 0 0 0 0 0 0 3 314334
-0.004337 0.002095 0.120084 0.011868 -0.082962 -0.138039 -0.062500 0 0 0 0 0 0 3 315333
-0.004342 0.002096 0.120085 -0.061685 -0.064274 -0.105352 -0.062500 0 0 0 0 0 0 3 316333
-0.004345 0.002097 0.120086 -0.100163 -0.054631 -0.092882 -0.062500 0 0 0 0 0 0 3 317336
-0.004346 0.002097 0.120086 -0.119402 -0.049831 -0.088427 -0.062500 0 0 0 0 0 0 3 318318
-0.004346 0.002097 0.120086 -0.128972 -0.047465 -0.086854 -0.062500 0 0 0 0 0 0 3 319319
-0.004347 0.002097 0.120086 -0.133730 -0.046293 -0.086314 -0.062500 0 0 0 0 0 0 3 320337
-0.004366 0.002102 0.120095 0.115595 -0.106052 -0.215338 -0.062500 0 0 0 0 0 0 3 321343
-0.004376 0.002104 0.120098 0.011720 -0.080799 -0.152306 -0.062500 0 0 0 0 0 0 3 322338
-0.004380 0.002105 0.120100 -0.061762 -0.063193 -0.119557 -0.062500 0 0 0 0 0 0 3 323338
-0.004383 0.002106 0.120100 -0.100198 -0.054081 -0.107058 -0.062500 0 0 0 0 0 0 3 324337
-0.004384 0.002106 0.120100 -0.119433 -0.049557 -0.102596 -0.062500 0 0 0 0 0 0 3 325335
-0.004385 0.002106 0.120100 -0.128990 -0.047333 -0.101036 -0.062500 0 0 0 0 0 0 3 326337
-0.004404 0.002111 0.120109 0.118085 -0.106587 -0.229549 -0.062500 0 0 0 0 0 0 3 327335
-0.004414 0.002113 0.120113 0.012953 -0.081063 -0.166468 -0.062500 0 0 0 0 0 0 3 328336
-0.004419 0.002114 0.120114 -0.061153 -0.063323 -0.133701 -0.062500 0 0 0 0 0 0 3 329333
-0.004421 0.002115 0.120114 -0.099891 -0.054152 -0.121211 -0.062500 0 0 0 0 0 0 3 330335
-0.004442 0.002120 0.120123 0.132649 -0.109984 -0.245671 -0.062500 0 0 0 0 0 0 3 331336
-0.004452 0.002122 0.120127 0.020213 -0.082748 -0.181292 -0.062500 0 0 0 0 0 0 3 332334
-0.004457 0.002123 0.120128 -0.057553 -0.064157 -0.148085 -0.062500 0 0 0 0 0 0 3 333317
-0.004459 0.002124 0.120128 -0.098102 -0.054561 -0.135427 -0.062500 0 0 0 0 0 0 3 334316
-0.004480 0.002129 0.120138 0.121665 -0.116533 -0.259693 -0.062500 0 0 0 0 0 0 3 335334
-0.004490 0.002131 0.120141 0.008716 -0.089188 -0.195371 -0.062500 0 0 0 0 0 0 3 336338
-0.004495 0.002132 0.120142 -0.069301 -0.070550 -0.162190 -0.062500 0 0 0 0 0 0 3 337332
-0.004498 0.002133 0.120142 -0.109984 -0.060914 -0.149552 -0.062500 0 0 0 0 0 0 3 338335
-0.004518 0.002138 0.120152 0.121844 -0.116573 -0.273658 -0.062500 0 0 0 0 0 0 3 339334
-0.004528 0.002140 0.120155 0.008794 -0.089206 -0.209413 -0.062500 0 0 0 0 0 0 3 340335
-0.004533 0.002141 0.120156 -0.069266 -0.070548 -0.176283 -0.062500 0 0 0 0 0 0 3 341333
-0.004555 0.002147 0.120166 0.142321 -0.121385 -0.292138 -0.062500 0 0 0 0 0 0 3 342334
-0.004566 0.002149 0.120169 0.018985 -0.091578 -0.225034 -0.062500 0 0 0 0 0 0 3 343316
-0.004571 0.002150 0.120170 -0.064215 -0.071734 -0.190899 -0.062500 0 0 0 0 0 0 3 344334
-0.004593 0.002156 0.120180 0.144958 -0.121993 -0.306273 -0.062500 0 0 0 0 0 0 3 345326
-0.004604 0.002158 0.120183 0.020293 -0.091883 -0.239118 -0.062500 0 0 0 0 0 0 3 346335
-0.004629 0.002164 0.120193 0.188960 -0.132386 -0.333194 -0.062500 0 0 0 0 0 0 3 347381
-0.004641 0.002167 0.120197 0.042282 -0.097042 -0.257759 -0.062500 0 0 0 0 0 0 3 348390
-0.004667 0.002173 0.120207 0.200014 -0.134968 -0.348724 -0.062500 0 0 0 0 0 0 3 349405
-0.004679 0.002176 0.120211 0.047779 -0.098313 -0.272307 -0.062500 0 0 0 0 0 0 3 350366
-0.004705 0.002182 0.120221 0.185294 -0.144214 -0.362799 -0.062500 0 0 0 0 0 0 3 351392
-0.004718 0.002185 0.120225 0.031616 -0.107231 -0.286346 -0.062500 0 0 0 0 0 0 3 352397
-0.004736 0.002173 0.120216 0.096547 0.095542 -0.097981 -0.062500 0 0 0 0 0 0 3 353389
-0.004765 0.002171 0.120221 0.235893 -0.025855 -0.284902 -0.062500 0 0 0 0 0 0 3 354395
-0.004780 0.002171 0.120223 0.059733 -0.046778 -0.255921 -0.062500 0 0 0 0 0 0 3 355391
-0.004787 0.002170 0.120224 -0.052047 -0.053613 -0.236446 -0.062500 0 0 0 0 0 0 3 356392
-0.004810 0.002175 0.120233 0.143019 -0.117390 -0.356264 -0.062500 0 0 0 0 0 0 3 357393
-0.004821 0.002177 0.120237 0.010562 -0.093907 -0.291377 -0.062500 0 0 0 0 0 0 3 358378
-0.004827 0.002178 0.120238 -0.077223 -0.077198 -0.258102 -0.062500 0 0 0 0 0 0 3 359388
-0.004849 0.002183 0.120247 0.130404 -0.129163 -0.372796 -0.062500 0 0 0 0 0 0 3 360373
-0.004860 0.002186 0.120251 0.004188 -0.099775 -0.306252 -0.062500 0 0 0 0 0 0 3 361387
-0.004866 0.002187 0.120252 -0.080438 -0.080119 -0.272378 -0.062500 0 0 0 0 0 0 3 362372
-0.004888 0.002192 0.120261 0.128910 -0.130647 -0.386739 -0.062500 0 0 0 0 0 0 3 363388
-0.004911 0.002181 0.120254 0.149848 0.068304 -0.168931 -0.062500 0 0 0 0 0 0 3 364374
-0.004923 0.002175 0.120251 0.003018 0.015583 -0.208545 -0.062500 0 0 0 0 0 0 3 365388
-0.004949 0.002177 0.120259 0.165253 -0.086708 -0.361066 -0.062500 0 0 0 0 0 0 3 366373
-0.004961 0.002178 0.120262 0.013887 -0.083775 -0.309308 -0.062500 0 0 0 0 0 0 3 367331
-0.004967 0.002179 0.120263 -0.083745 -0.077395 -0.280771 -0.062500 0 0 0 0 0 0 3 368320
-0.004990 0.002184 0.120273 0.119219 -0.134578 -0.396642 -0.062500 0 0 0 0 0 0 3 369329
-0.005001 0.002186 0.120276 -0.009734 -0.107725 -0.330949 -0.062500 0 0 0 0 0 0 3 370318
-0.005007 0.002187 0.120277 -0.095744 -0.089322 -0.297413 -0.062500 0 0 0 0 0 0 3 371331
-0.005041 0.002179 0.120276 0.276164 0.038664 -0.259840 -0.062500 0 0 0 0 0 0 3 372319
-0.005059 0.002174 0.120275 0.087731 -0.004222 -0.267160 -0.062500 0 0 0 0 0 0 3 373330
-0.005068 0.002172 0.120275 -0.044167 -0.036245 -0.271882 -0.062500 0 0 0 0 0 0 3 374331
-0.005077 0.002189 0.120264 -0.049430 -0.282934 -0.116692 -0.062500 0 0 0 0 0 0 3 375320
-0.005082 0.002197 0.120260 -0.107663 -0.200678 -0.193683 -0.062500 0 0 0 0 0 0 3 376330
-0.005104 0.002206 0.120267 0.109572 -0.199084 -0.360220 -0.062500 0 0 0 0 0 0 3 377318
-0.005127 0.002197 0.120259 0.133373 0.026194 -0.162347 -0.062500 0 0 0 0 0 0 3 378329
-0.005139 0.002192 0.120256 -0.012629 -0.011865 -0.209464 -0.062500 0 0 0 0 0 0 3 379340
-0.005145 0.002190 0.120255 -0.103554 -0.046067 -0.237626 -0.062500 0 0 0 0 0 0 3 380321
-0.005168 0.002193 0.120264 0.102637 -0.125252 -0.374881 -0.062500 0 0 0 0 0 0 3 381330
-0.005179 0.002195 0.120267 -0.025522 -0.109404 -0.317450 -0.062500 0 0 0 0 0 0 3 382320
-0.005184 0.002196 0.120268 -0.111277 -0.096465 -0.286872 -0.062500 0 0 0 0 0 0 3 383330
-0.005204 0.002200 0.120246 0.071102 -0.140138 0.033980 -0.062500 0 0 0 0 0 0 3 384320
-0.005215 0.002202 0.120239 -0.036137 -0.118645 -0.111971 -0.062500 0 0 0 0 0 0 3 385330
-0.005240 0.002208 0.120245 0.140779 -0.163038 -0.314849 -0.062500 0 0 0 0 0 0 3 386319
-0.005252 0.002211 0.120247 -0.005412 -0.128652 -0.283035 -0.062500 0 0 0 0 0 0 3 387331
-0.005271 0.002199 0.120237 0.061492 0.072800 -0.109732 -0.062500 0 0 0 0 0 0 3 388319
-0.005285 0.002210 0.120222 0.014038 -0.217662 -0.017719 -0.062500 0 0 0 0 0 0 3 389330
-0.005312 0.002221 0.120226 0.173430 -0.233753 -0.255329 -0.062500 0 0 0 0 0 0 3 390319
-0.005326 0.002226 0.120228 -0.000995 -0.182063 -0.247729 -0.062500 0 0 0 0 0 0 3 391321
-0.005333 0.002229 0.120228 -0.104989 -0.141056 -0.236078 -0.062500 0 0 0 0 0 0 3 392338
-0.005341 0.002248 0.120217 -0.094951 -0.349229 -0.073659 -0.062500 0 0 0 0 0 0 3 393346
-0.005358 0.002244 0.120202 0.017469 -0.068961 0.003768 -0.062500 0 0 0 0 0 0 3 394329
-0.005386 0.002246 0.120206 0.177493 -0.130618 -0.234792 -0.062500 0 0 0 0 0 0 3 395339
-0.005405 0.002265 0.120196 0.072648 -0.348195 -0.069846 -0.062500 0 0 0 0 0 0 3 396325
-0.005415 0.002275 0.120193 -0.058594 -0.247711 -0.134732 -0.062500 0 0 0 0 0 0 3 397340
-0.005452 0.002270 0.120189 0.282652 -0.057954 -0.142774 -0.062500 0 0 0 0 0 0 3 398342
-0.005470 0.002268 0.120188 0.077360 -0.067147 -0.169205 -0.062500 0 0 0 0 0 0 3 399330
-0.005484 0.002285 0.120177 0.000501 -0.311016 -0.023249 -0.062500 0 0 0 0 0 0 3 400337
-0.005492 0.002293 0.120173 -0.096365 -0.228748 -0.104200 -0.062500 0 0 0 0 0 0 3 401337
-0.005515 0.002302 0.120180 0.101845 -0.227419 -0.270641 -0.062500 0 0 0 0 0 0 3 402318
-0.005527 0.002307 0.120183 -0.032167 -0.168705 -0.225770 -0.062500 0 0 0 0 0 0 3 403334
-0.005550 0.002313 0.120161 0.094766 -0.204423 0.110338 -0.062500 0 0 0 0 0 0 3 404313
-0.005581 0.002320 0.120163 0.219146 -0.229764 -0.154827 -0.062500 0 0 0 0 0 0 3 405330
-0.005597 0.002324 0.120163 0.025927 -0.181039 -0.169180 -0.062500 0 0 0 0 0 0 3 406332
-0.005610 0.002344 0.120152 -0.016547 -0.389007 -0.008508 -0.062500 0 0 0 0 0 0 3 407332
-0.005636 0.002359 0.120157 0.152594 -0.343743 -0.207875 -0.062500 0 0 0 0 0 0 3 408343
-0.005661 0.002352 0.120148 0.159302 -0.065324 -0.034327 -0.062500 0 0 0 0 0 0 3 409336
-0.005694 0.002354 0.120154 0.252120 -0.141786 -0.216106 -0.062500 0 0 0 0 0 0 3 410336
-0.005715 0.002372 0.120145 0.111950 -0.367826 -0.029583 -0.062500 0 0 0 0 0 0 3 411317
-0.005726 0.002381 0.120141 -0.036126 -0.272314 -0.087261 -0.062500 0 0 0 0 0 0 3 412331
-0.005751 0.002390 0.120149 0.133778 -0.290152 -0.243767 -0.062500 0 0 0 0 0 0 3 413334
-0.005763 0.002395 0.120152 -0.014163 -0.227900 -0.196129 -0.062500 0 0 0 0 0 0 3 414333
-0.005769 0.002397 0.120153 -0.110080 -0.191470 -0.169274 -0.062500 0 0 0 0 0 0 3 415313
-0.005797 0.002421 0.120150 0.158999 -0.462551 -0.124359 -0.062500 0 0 0 0 0 0 3 416313
-0.005823 0.002419 0.120139 0.168890 -0.158895 0.015375 -0.062500 0 0 0 0 0 0 3 417333
-0.005837 0.002418 0.120135 0.002685 -0.142934 -0.066143 -0.062500 0 0 0 0 0 0 3 418331
-0.005863 0.002422 0.120142 0.155611 -0.208854 -0.231309 -0.062500 0 0 0 0 0 0 3 419333
-0.005876 0.002424 0.120145 -0.003038 -0.186916 -0.187153 -0.062500 0 0 0 0 0 0 3 420330
-0.005902 0.002430 0.120154 0.150985 -0.232077 -0.284925 -0.062500 0 0 0 0 0 0 3 421332
-0.005920 0.002450 0.120146 0.057112 -0.426876 -0.056494 -0.062500 0 0 0 0 0 0 3 422314
-0.005941 0.002447 0.120133 0.096229 -0.136100 0.054239 -0.062500 0 0 0 0 0 0 3 423332
-0.005972 0.002450 0.120137 0.225314 -0.221350 -0.169976 -0.062500 0 0 0 0 0 0 3 424329
-0.005987 0.002451 0.120138 0.037039 -0.206675 -0.159544 -0.062500 0 0 0 0 0 0 3 425318
-0.006000 0.002470 0.120127 -0.018170 -0.423660 0.011530 -0.062500 0 0 0 0 0 0 3 426331
-0.006026 0.002483 0.120132 0.154346 -0.388670 -0.183051 -0.062500 0 0 0 0 0 0 3 427335
-0.006051 0.002477 0.120123 0.161162 -0.115357 -0.008744 -0.062500 0 0 0 0 0 0 3 428331
-0.006064 0.002473 0.120120 -0.000153 -0.133298 -0.066511 -0.062500 0 0 0 0 0 0 3 429333
-0.006090 0.002476 0.120128 0.156766 -0.218289 -0.221333 -0.062500 0 0 0 0 0 0 3 430330
-0.006116 0.002464 0.120119 0.160752 -0.027456 -0.021158 -0.062500 0 0 0 0 0 0 3 431334
-0.006153 0.002480 0.120114 0.318232 -0.378446 -0.032488 -0.062500 0 0 0 0 0 0 3 432329
-0.006172 0.002488 0.120112 0.104394 -0.338778 -0.078444 -0.062500 0 0 0 0 0 0 3 433333
-0.006201 0.002497 0.120120 0.216172 -0.340340 -0.221114 -0.062500 0 0 0 0 0 0 3 434324
-0.006228 0.002488 0.120112 0.196053 -0.103930 -0.016101 -0.062500 0 0 0 0 0 0 3 435386
-0.006241 0.002483 0.120109 0.022706 -0.142266 -0.062143 -0.062500 0 0 0 0 0 0 3 436401
-0.006273 0.002503 0.120105 0.237173 -0.465892 -0.053216 -0.062500 0 0 0 0 0 0 3 437389
-0.006288 0.002513 0.120104 0.055684 -0.368799 -0.081965 -0.062500 0 0 0 0 0 0 3 438391
-0.006309 0.002505 0.120093 0.095843 -0.115690 0.058000 -0.062500 0 0 0 0 0 0 3 439391
-0.006319 0.002500 0.120089 -0.028316 -0.148247 -0.021415 -0.062500 0 0 0 0 0 0 3 440390
-0.006344 0.002503 0.120096 0.149193 -0.240935 -0.183812 -0.062500 0 0 0 0 0 0 3 441388
-0.006357 0.002504 0.120098 0.001950 -0.232405 -0.140275 -0.062500 0 0 0 0 0 0 3 442390
-0.006380 0.002509 0.120077 0.129368 -0.272783 0.197528 -0.062500 0 0 0 0 0 0 3 443389
-0.006392 0.002511 0.120069 0.015911 -0.279374 0.055798 -0.062500 0 0 0 0 0 0 3 444388
-0.006418 0.002517 0.120075 0.182590 -0.323764 -0.141354 -0.062500 0 0 0 0 0 0 3 445378
-0.006443 0.002506 0.120067 0.188606 -0.110447 0.042078 -0.062500 0 0 0 0 0 0 3 446384
-0.006456 0.002501 0.120063 0.028394 -0.160159 -0.012093 -0.062500 0 0 0 0 0 0 3 447373
-0.006482 0.002503 0.120071 0.186734 -0.261356 -0.164184 -0.062500 0 0 0 0 0 0 3 448384
-0.006500 0.002521 0.120062 0.092254 -0.485015 0.041760 -0.062500 0 0 0 0 0 0 3 449370
-0.006509 0.002531 0.120059 -0.029606 -0.387914 -0.008987 -0.062500 0 0 0 0 0 0 3 450384
-0.006526 0.002522 0.120047 0.060215 -0.139674 0.114632 -0.062500 0 0 0 0 0 0 3 451321
-0.006554 0.002522 0.120052 0.219836 -0.236209 -0.092641 -0.062500 0 0 0 0 0 0 3 452329
-0.006569 0.002522 0.120053 0.048954 -0.243373 -0.077196 -0.062500 0 0 0 0 0 0 3 453317
-0.006576 0.002522 0.120054 -0.060618 -0.243149 -0.063025 -0.062500 0 0 0 0 0 0 3 454327
-0.006591 0.002509 0.120043 0.042442 -0.064593 0.096703 -0.062500 0 0 0 0 0 0 3 455318
-0.006600 0.002502 0.120039 -0.022927 -0.163038 0.024228 -0.062500 0 0 0 0 0 0 3 456326
-0.006604 0.002498 0.120038 -0.083714 -0.214552 -0.014081 -0.062500 0 0 0 0 0 0 3 457319
-0.006626 0.002502 0.120046 0.140319 -0.302985 -0.149439 -0.062500 0 0 0 0 0 0 3 458318
-0.006636 0.002503 0.120049 0.017747 -0.291061 -0.096167 -0.062500 0 0 0 0 0 0 3 459328
-0.006654 0.002490 0.120039 0.094536 -0.101979 0.086627 -0.062500 0 0 0 0 0 0 3 460317
-0.006663 0.002484 0.120035 -0.008740 -0.168596 0.023025 -0.062500 0 0 0 0 0 0 3 461327
-0.006668 0.002480 0.120034 -0.076707 -0.217287 -0.012101 -0.062500 0 0 0 0 0 0 3 462318
-0.006690 0.002484 0.120042 0.143907 -0.304352 -0.146127 -0.062500 0 0 0 0 0 0 3 463328
-0.006701 0.002485 0.120045 0.019519 -0.291751 -0.092581 -0.062500 0 0 0 0 0 0 3 464317
-0.006718 0.002472 0.120035 0.095272 -0.102421 0.090478 -0.062500 0 0 0 0 0 0 3 465325
-0.006727 0.002466 0.120031 -0.008361 -0.168802 0.026826 -0.062500 0 0 0 0 0 0 3 466317
-0.006732 0.002463 0.120030 -0.076503 -0.217397 -0.008329 -0.062500 0 0 0 0 0 0 3 467326
-0.006734 0.002461 0.120030 -0.112989 -0.242990 -0.021958 -0.062500 0 0 0 0 0 0 3 468317
-0.006736 0.002460 0.120030 -0.131744 -0.255834 -0.026868 -0.062500 0 0 0 0 0 0 3 469326
-0.006756 0.002464 0.120038 0.115857 -0.323637 -0.148790 -0.062500 0 0 0 0 0 0 3 470317
-0.006766 0.002467 0.120041 0.005276 -0.301375 -0.091075 -0.062500 0 0 0 0 0 0 3 471327
-0.006783 0.002454 0.120031 0.087930 -0.107301 0.093622 -0.062500 0 0 0 0 0 0 3 472316
-0.006792 0.002448 0.120028 -0.012027 -0.171244 0.030402 -0.062500 0 0 0 0 0 0 3 473327
-0.006796 0.002445 0.120026 -0.078331 -0.218604 -0.004605 -0.062500 0 0 0 0 0 0 3 474316
-0.006799 0.002443 0.120026 -0.113898 -0.243600 -0.018208 -0.062500 0 0 0 0 0 0 3 475317
-0.006800 0.002442 0.120026 -0.132201 -0.256132 -0.023102 -0.062500 0 0 0 0 0 0 3 476327
-0.006800 0.002442 0.120026 -0.141511 -0.262371 -0.024819 -0.062500 0 0 0 0 0 0 3 477317
-0.006801 0.002442 0.120026 -0.146210 -0.265496 -0.025432 -0.062500 0 0 0 0 0 0 3 478335
-0.006801 0.002442 0.120026 -0.148570 -0.267041 -0.025644 -0.062500 0 0 0 0 0 0 3 479335
-0.006801 0.002442 0.120026 -0.149759 -0.267805 -0.025733 -0.062500 0 0 0 0 0 0 3 480328
-0.006813 0.002428 0.120015 0.035500 -0.111955 0.128817 -0.062500 0 0 0 0 0 0 3 481335
-0.006820 0.002421 0.120011 -0.024758 -0.184443 0.053909 -0.062500 0 0 0 0 0 0 3 482324
-0.006823 0.002418 0.120009 -0.071301 -0.236040 0.014687 -0.062500 0 0 0 0 0 0 3 483337
-0.006825 0.002416 0.120009 -0.097085 -0.263103 -0.000383 -0.062500 0 0 0 0 0 0 3 484306
-0.006826 0.002415 0.120009 -0.110543 -0.276690 -0.005798 -0.062500 0 0 0 0 0 0 3 485323
-0.006826 0.002415 0.120009 -0.117423 -0.283442 -0.007725 -0.062500 0 0 0 0 0 0 3 486329
-0.006826 0.002415 0.120009 -0.120927 -0.286800 -0.008386 -0.062500 0 0 0 0 0 0 3 487328
-0.006826 0.002415 0.120009 -0.122701 -0.288479 -0.008624 -0.062500 0 0 0 0 0 0 3 488333
-0.006826 0.002414 0.120009 -0.123597 -0.289321 -0.008699 -0.062500 0 0 0 0 0 0 3 489330
-0.006826 0.002414 0.120009 -0.124034 -0.289745 -0.008739 -0.062500 0 0 0 0 0 0 3 490331
-0.006826 0.002414 0.120009 -0.124262 -0.289945 -0.008754 -0.062500 0 0 0 0 0 0 3 491328
-0.006826 0.002414 0.120009 -0.124366 -0.290047 -0.008747 -0.062500 0 0 0 0 0 0 3 492313
-0.006826 0.002414 0.120009 -0.124427 -0.290095 -0.008756 -0.062500 0 0 0 0 0 0 3 493330
-0.006826 0.002414 0.120009 -0.124462 -0.290113 -0.008746 -0.062500 0 0 0 0 0 0 3 494337
-0.006826 0.002414 0.120009 -0.124478 -0.290142 -0.008751 -0.062500 0 0 0 0 0 0 3 495337
-0.006826 0.002414 0.120009 -0.124479 -0.290145 -0.008752 -0.062500 0 0 0 0 0 0 3 496333
-0.006839 0.002401 0.119998 0.034821 -0.112443 0.145940 -0.062500 0 0 0 0 0 0 3 497330
-0.006845 0.002394 0.119994 -0.025095 -0.184675 0.070976 -0.062500 0 0 0 0 0 0 3 498330
-0.006848 0.002391 0.119992 -0.071488 -0.236145 0.031726 -0.062500 0 0 0 0 0 0 3 499330
-0.006850 0.002389 0.119992 -0.097161 -0.263156 0.016653 -0.062500 0 0 0 0 0 0 3 500328
-0.006851 0.002388 0.119992 -0.110591 -0.276706 0.011238 -0.062500 0 0 0 0 0 0 3 501329
-0.006851 0.002388 0.119992 -0.117463 -0.283463 0.009315 -0.062500 0 0 0 0 0 0 3 502328
-0.006852 0.002388 0.119992 -0.120936 -0.286808 0.008641 -0.062500 0 0 0 0 0 0 3 503330
-0.006852 0.002387 0.119992 -0.122707 -0.288485 0.008401 -0.062500 0 0 0 0 0 0 3 504327
-0.006852 0.002387 0.119992 -0.123605 -0.289316 0.008317 -0.062500 0 0 0 0 0 0 3 505330
-0.006852 0.002387 0.119992 -0.124032 -0.289741 0.008291 -0.062500 0 0 0 0 0 0 3 506328
-0.006852 0.002387 0.119992 -0.124258 -0.289942 0.008277 -0.062500 0 0 0 0 0 0 3 507331
-0.006852 0.002387 0.119992 -0.124370 -0.290051 0.008277 -0.062500 0 0 0 0 0 0 3 508333
-0.006852 0.002387 0.119992 -0.124432 -0.290100 0.008267 -0.062500 0 0 0 0 0 0 3 509330
-0.006852 0.002387 0.119992 -0.124464 -0.290129 0.008284 -0.062500 0 0 0 0 0 0 3 510328
-0.006852 0.002387 0.119992 -0.124475 -0.290140 0.008280 -0.062500 0 0 0 0 0 0 3 511329
-0.006872 0.002392 0.120000 0.132801 -0.351542 -0.111555 -0.062500 0 0 0 0 0 0 3 512327
-0.006881 0.002394 0.120003 0.026927 -0.326129 -0.053393 -0.062500 0 0 0 0 0 0 3 513330
-0.006886 0.002396 0.120004 -0.047541 -0.308370 -0.023012 -0.062500 0 0 0 0 0 0 3 514325
-0.006888 0.002396 0.120005 -0.086280 -0.299188 -0.011357 -0.062500 0 0 0 0 0 0 3 515329
-0.006890 0.002396 0.120005 -0.105517 -0.294627 -0.007188 -0.062500 0 0 0 0 0 0 3 516310
-0.006890 0.002396 0.120005 -0.115062 -0.292377 -0.005699 -0.062500 0 0 0 0 0 0 3 517327
-0.006891 0.002397 0.120005 -0.119796 -0.291258 -0.005181 -0.062500 0 0 0 0 0 0 3 518320
-0.006891 0.002397 0.120005 -0.122160 -0.290699 -0.005007 -0.062500 0 0 0 0 0 0 3 519333
-0.006891 0.002397 0.120005 -0.123341 -0.290420 -0.004927 -0.062500 0 0 0 0 0 0 3 520319
-0.006891 0.002397 0.120005 -0.123901 -0.290288 -0.004910 -0.062500 0 0 0 0 0 0 3 521328
-0.006891 0.002397 0.120005 -0.124212 -0.290215 -0.004908 -0.062500 0 0 0 0 0 0 3 522330
-0.006891 0.002397 0.120005 -0.124336 -0.290186 -0.004904 -0.062500 0 0 0 0 0 0 3 523330
-0.006891 0.002397 0.120005 -0.124418 -0.290166 -0.004910 -0.062500 0 0 0 0 0 0 3 524328
-0.006891 0.002397 0.120005 -0.124450 -0.290159 -0.004900 -0.062500 0 0 0 0 0 0 3 525328
-0.006891 0.002397 0.120005 -0.124477 -0.290152 -0.004888 -0.062500 0 0 0 0 0 0 3 526330
-0.006891 0.002397 0.120005 -0.124466 -0.290155 -0.004912 -0.062500 0 0 0 0 0 0 3 527312
-0.006911 0.002401 0.120013 0.132915 -0.351578 -0.124568 -0.062500 0 0 0 0 0 0 3 528327
-0.006920 0.002404 0.120016 0.026988 -0.326154 -0.066498 -0.062500 0 0 0 0 0 0 3 529328
-0.006925 0.002405 0.120017 -0.047538 -0.308381 -0.036151 -0.062500 0 0 0 0 0 0 3 530328
-0.006927 0.002405 0.120018 -0.086263 -0.299193 -0.024521 -0.062500 0 0 0 0 0 0 3 531385
-0.006929 0.002406 0.120018 -0.105518 -0.294627 -0.020337 -0.062500 0 0 0 0 0 0 3 532373
-0.006929 0.002406 0.120018 -0.115070 -0.292365 -0.018858 -0.062500 0 0 0 0 0 0 3 533383
-0.006929 0.002406 0.120018 -0.119811 -0.291264 -0.018343 -0.062500 0 0 0 0 0 0 3 534368
-0.006930 0.002406 0.120018 -0.122136 -0.290696 -0.018168 -0.062500 0 0 0 0 0 0 3 535325
-0.006949 0.002411 0.120027 0.134197 -0.351868 -0.137612 -0.062500 0 0 0 0 0 0 3 536316
-0.006959 0.002413 0.120030 0.027614 -0.326300 -0.079594 -0.062500 0 0 0 0 0 0 3 537323
-0.006964 0.002414 0.120031 -0.047202 -0.308461 -0.049294 -0.062500 0 0 0 0 0 0 3 538315
-0.006966 0.002415 0.120031 -0.086101 -0.299221 -0.037654 -0.062500 0 0 0 0 0 0 3 539317
-0.006980 0.002401 0.120020 0.053616 -0.117005 0.121466 -0.062500 0 0 0 0 0 0 3 540316
-0.006987 0.002395 0.120016 -0.015677 -0.186954 0.047887 -0.062500 0 0 0 0 0 0 3 541326
-0.006990 0.002391 0.120015 -0.066763 -0.237277 0.009089 -0.062500 0 0 0 0 0 0 3 542324
-0.006992 0.002390 0.120014 -0.094809 -0.263730 -0.005843 -0.062500 0 0 0 0 0 0 3 543315
-0.006993 0.002389 0.120014 -0.109395 -0.276991 -0.011219 -0.062500 0 0 0 0 0 0 3 544324
-0.006994 0.002388 0.120014 -0.116856 -0.283585 -0.013105 -0.062500 0 0 0 0 0 0 3 545314
-0.006994 0.002388 0.120014 -0.120656 -0.286879 -0.013785 -0.062500 0 0 0 0 0 0 3 546325
-0.007014 0.002393 0.120023 0.135097 -0.349975 -0.133311 -0.062500 0 0 0 0 0 0 3 547325
-0.007023 0.002395 0.120026 0.054602 -0.341645 -0.075516 -0.062500 0 0 0 0 0 0 3 548315
-0.007028 0.002396 0.120027 -0.020458 -0.324261 -0.045304 -0.062500 0 0 0 0 0 0 3 549324
-0.007031 0.002397 0.120027 -0.059454 -0.315271 -0.033709 -0.062500 0 0 0 0 0 0 3 550315
-0.007032 0.002397 0.120027 -0.078862 -0.310795 -0.029545 -0.062500 0 0 0 0 0 0 3 551325
-0.007032 0.002397 0.120027 -0.088464 -0.308584 -0.028060 -0.062500 0 0 0 0 0 0 3 552315
-0.007033 0.002397 0.120027 -0.093240 -0.307500 -0.027539 -0.062500 0 0 0 0 0 0 3 553324
-0.007033 0.002397 0.120027 -0.095606 -0.306956 -0.027360 -0.062500 0 0 0 0 0 0 3 554326
-0.007033 0.002397 0.120027 -0.096782 -0.306689 -0.027314 -0.062500 0 0 0 0 0 0 3 555315
-0.007038 0.002415 0.120016 -0.035362 -0.534460 0.131889 -0.062500 0 0 0 0 0 0 3 556324
-0.007040 0.002424 0.120012 -0.056392 -0.444315 0.054808 -0.062500 0 0 0 0 0 0 3 557314
-0.007062 0.002433 0.120019 0.183038 -0.439642 -0.104673 -0.062500 0 0 0 0 0 0 3 558314
-0.007072 0.002437 0.120021 0.066056 -0.378753 -0.062412 -0.062500 0 0 0 0 0 0 3 559325
-0.007077 0.002440 0.120022 -0.014503 -0.342903 -0.037799 -0.062500 0 0 0 0 0 0 3 560314
-0.007080 0.002441 0.120023 -0.056390 -0.324610 -0.028191 -0.062500 0 0 0 0 0 0 3 561314
-0.007093 0.002428 0.120012 0.081572 -0.137891 0.130394 -0.062500 0 0 0 0 0 0 3 562326
-0.007100 0.002421 0.120008 0.011605 -0.205554 0.056493 -0.062500 0 0 0 0 0 0 3 563343
-0.007104 0.002418 0.120006 -0.039773 -0.254727 0.017557 -0.062500 0 0 0 0 0 0 3 564335
-0.007106 0.002416 0.120006 -0.068062 -0.280581 0.002578 -0.062500 0 0 0 0 0 0 3 565323
-0.007107 0.002416 0.120006 -0.082750 -0.293556 -0.002816 -0.062500 0 0 0 0 0 0 3 566327
-0.007107 0.002415 0.120006 -0.090266 -0.300007 -0.004719 -0.062500 0 0 0 0 0 0 3 567333
-0.007108 0.002415 0.120006 -0.094081 -0.303223 -0.005394 -0.062500 0 0 0 0 0 0 3 568334
-0.007108 0.002415 0.120006 -0.095999 -0.304839 -0.005624 -0.062500 0 0 0 0 0 0 3 569332
-0.007108 0.002415 0.120006 -0.096969 -0.305620 -0.005709 -0.062500 0 0 0 0 0 0 3 570338
-0.007108 0.002415 0.120006 -0.097465 -0.306015 -0.005736 -0.062500 0 0 0 0 0 0 3 571330
-0.007120 0.002401 0.119995 0.061063 -0.128744 0.149488 -0.062500 0 0 0 0 0 0 3 572328
-0.007126 0.002394 0.119991 0.001422 -0.200978 0.074301 -0.062500 0 0 0 0 0 0 3 573328
-0.007130 0.002391 0.119989 -0.044871 -0.252440 0.034900 -0.062500 0 0 0 0 0 0 3 574328
-0.007131 0.002389 0.119989 -0.070576 -0.279433 0.019767 -0.062500 0 0 0 0 0 0 3 575325
-0.007132 0.002389 0.119989 -0.083999 -0.292986 0.014309 -0.062500 0 0 0 0 0 0 3 576327
-0.007133 0.002388 0.119989 -0.090905 -0.299716 0.012390 -0.062500 0 0 0 0 0 0 3 577326
-0.007133 0.002388 0.119989 -0.094392 -0.303082 0.011701 -0.062500 0 0 0 0 0 0 3 578336
-0.007133 0.002388 0.119989 -0.096153 -0.304762 0.011468 -0.062500 0 0 0 0 0 0 3 579310
-0.007133 0.002388 0.119989 -0.097043 -0.305584 0.011390 -0.062500 0 0 0 0 0 0 3 580334
-0.007145 0.002374 0.119978 0.061152 -0.128612 0.166707 -0.062500 0 0 0 0 0 0 3 581332
-0.007152 0.002367 0.119974 0.001471 -0.200919 0.091470 -0.062500 0 0 0 0 0 0 3 582327
-0.007155 0.002364 0.119972 -0.044845 -0.252397 0.052035 -0.062500 0 0 0 0 0 0 3 583328
-0.007157 0.002362 0.119972 -0.070561 -0.279417 0.036871 -0.062500 0 0 0 0 0 0 3 584306
-0.007158 0.002362 0.119972 -0.083994 -0.292965 0.031427 -0.062500 0 0 0 0 0 0 3 585326
-0.007158 0.002361 0.119972 -0.090879 -0.299718 0.029496 -0.062500 0 0 0 0 0 0 3 586327
-0.007158 0.002361 0.119972 -0.094388 -0.303080 0.028814 -0.062500 0 0 0 0 0 0 3 587326
-0.007158 0.002361 0.119972 -0.096153 -0.304748 0.028574 -0.062500 0 0 0 0 0 0 3 588325
-0.007158 0.002361 0.119972 -0.097048 -0.305588 0.028494 -0.062500 0 0 0 0 0 0 3 589326
-0.007171 0.002347 0.119960 0.061053 -0.128700 0.183936 -0.062500 0 0 0 0 0 0 3 590327
-0.007177 0.002340 0.119957 0.001431 -0.200955 0.108628 -0.062500 0 0 0 0 0 0 3 591384
-0.007180 0.002337 0.119955 -0.073419 -0.260369 0.069165 -0.062500 0 0 0 0 0 0 3 592397
-0.007182 0.002335 0.119955 -0.099135 -0.287375 0.054010 -0.062500 0 0 0 0 0 0 3 593386
-0.007183 0.002335 0.119955 -0.112571 -0.300926 0.048553 -0.062500 0 0 0 0 0 0 3 594387
-0.007183 0.002334 0.119954 -0.119454 -0.307677 0.046617 -0.062500 0 0 0 0 0 0 3 595387
-0.007184 0.002334 0.119954 -0.122954 -0.311030 0.045940 -0.062500 0 0 0 0 0 0 3 596389
-0.007184 0.002334 0.119954 -0.124725 -0.312705 0.045693 -0.062500 0 0 0 0 0 0 3 597387
-0.007184 0.002334 0.119954 -0.125620 -0.313545 0.045612 -0.062500 0 0 0 0 0 0 3 598384
-0.007184 0.002334 0.119954 -0.126074 -0.313954 0.045588 -0.062500 0 0 0 0 0 0 3 599385
-0.007184 0.002334 0.119954 -0.126299 -0.314163 0.045581 -0.062500 0 0 0 0 0 0 3 600385
-0.007184 0.002334 0.119954 -0.126389 -0.314269 0.045563 -0.062500 0 0 0 0 0 0 3 601385
-0.007184 0.002334 0.119954 -0.126471 -0.314322 0.045569 -0.062500 0 0 0 0 0 0 3 602384
-0.007184 0.002334 0.119954 -0.126483 -0.314347 0.045570 -0.062500 0 0 0 0 0 0 3 603378
-0.007184 0.002334 0.119954 -0.126516 -0.314352 0.045574 -0.062500 0 0 0 0 0 0 3 604388
-0.007184 0.002334 0.119954 -0.126500 -0.314377 0.045563 -0.062500 0 0 0 0 0 0 3 605373
-0.007184 0.002334 0.119954 -0.126522 -0.314374 0.045573 -0.062500 0 0 0 0 0 0 3 606389
-0.007184 0.002334 0.119954 -0.126525 -0.314373 0.045574 -0.062500 0 0 0 0 0 0 3 607393
-0.007184 0.002334 0.119954 -0.126525 -0.314373 0.045575 -0.062500 0 0 0 0 0 0 3 608390
-0.007184 0.002334 0.119954 -0.126504 -0.314368 0.045556 -0.062500 0 0 0 0 0 0 3 609383
-0.007184 0.002334 0.119954 -0.126523 -0.314373 0.045572 -0.062500 0 0 0 0 0 0 3 610392
-0.007184 0.002334 0.119954 -0.126525 -0.314373 0.045574 -0.062500 0 0 0 0 0 0 3 611386
-0.007184 0.002334 0.119954 -0.126525 -0.314373 0.045575 -0.062500 0 0 0 0 0 0 3 612384
-0.007184 0.002334 0.119954 -0.126525 -0.314373 0.045575 -0.062500 0 0 0 0 0 0 3 613385
-0.007184 0.002334 0.119954 -0.126504 -0.314368 0.045557 -0.062500 0 0 0 0 0 0 3 614383
-0.007184 0.002334 0.119954 -0.126523 -0.314373 0.045573 -0.062500 0 0 0 0 0 0 3 615385
-0.007184 0.002334 0.119954 -0.126532 -0.314381 0.045567 -0.062500 0 0 0 0 0 0 3 616360
-0.007184 0.002334 0.119954 -0.126526 -0.314374 0.045574 -0.062500 0 0 0 0 0 0 3 617370
-0.007184 0.002334 0.119954 -0.126525 -0.314373 0.045575 -0.062500 0 0 0 0 0 0 3 618371
-0.007184 0.002334 0.119954 -0.126501 -0.314379 0.045564 -0.062500 0 0 0 0 0 0 3 619383
-0.007184 0.002334 0.119954 -0.126522 -0.314374 0.045574 -0.062500 0 0 0 0 0 0 3 620366
-0.007184 0.002334 0.119954 -0.126527 -0.314363 0.045567 -0.062500 0 0 0 0 0 0 3 621382
-0.007184 0.002334 0.119954 -0.126525 -0.314372 0.045574 -0.062500 0 0 0 0 0 0 3 622365
-0.007184 0.002334 0.119954 -0.126508 -0.314387 0.045557 -0.062500 0 0 0 0 0 0 3 623381
-0.007184 0.002334 0.119954 -0.126523 -0.314375 0.045572 -0.062500 0 0 0 0 0 0 3 624365
-0.007184 0.002334 0.119954 -0.126525 -0.314373 0.045574 -0.062500 0 0 0 0 0 0 3 625365
-0.007184 0.002334 0.119954 -0.126525 -0.314373 0.045575 -0.062500 0 0 0 0 0 0 3 626378
-0.007184 0.002334 0.119954 -0.126528 -0.314363 0.045568 -0.062500 0 0 0 0 0 0 3 627365
-0.007184 0.002334 0.119954 -0.126501 -0.314378 0.045563 -0.062500 0 0 0 0 0 0 3 628377
-0.007184 0.002334 0.119954 -0.126522 -0.314374 0.045573 -0.062500 0 0 0 0 0 0 3 629363
-0.007184 0.002334 0.119954 -0.126525 -0.314373 0.045575 -0.062500 0 0 0 0 0 0 3 630379
-0.007184 0.002334 0.119954 -0.126532 -0.314381 0.045568 -0.062500 0 0 0 0 0 0 3 631312
-0.007184 0.002334 0.119954 -0.126501 -0.314380 0.045563 -0.062500 0 0 0 0 0 0 3 632322
-0.007184 0.002334 0.119954 -0.126525 -0.314363 0.045566 -0.062500 0 0 0 0 0 0 3 633311
-0.007184 0.002334 0.119954 -0.126525 -0.314372 0.045573 -0.062500 0 0 0 0 0 0 3 634322
-0.007184 0.002334 0.119954 -0.126525 -0.314373 0.045574 -0.062500 0 0 0 0 0 0 3 635312
-0.007184 0.002334 0.119954 -0.126525 -0.314373 0.045575 -0.062500 0 0 0 0 0 0 3 636323
-0.007184 0.002334 0.119954 -0.126501 -0.314379 0.045564 -0.062500 0 0 0 0 0 0 3 637312
-0.007184 0.002334 0.119954 -0.126533 -0.314371 0.045559 -0.062500 0 0 0 0 0 0 3 638322
-0.007184 0.002334 0.119954 -0.126526 -0.314373 0.045573 -0.062500 0 0 0 0 0 0 3 639311
-0.007184 0.002334 0.119954 -0.126525 -0.314373 0.045574 -0.062500 0 0 0 0 0 0 3 640322
-0.007184 0.002334 0.119954 -0.126525 -0.314373 0.045575 -0.062500 0 0 0 0 0 0 3 641310
-0.007184 0.002334 0.119954 -0.126501 -0.314379 0.045564 -0.062500 0 0 0 0 0 0 3 642312
-0.007184 0.002334 0.119954 -0.126522 -0.314374 0.045573 -0.062500 0 0 0 0 0 0 3 643324
-0.007184 0.002334 0.119954 -0.126527 -0.314363 0.045567 -0.062500 0 0 0 0 0 0 3 644312
-0.007184 0.002334 0.119954 -0.126525 -0.314372 0.045574 -0.062500 0 0 0 0 0 0 3 645322
-0.007184 0.002334 0.119954 -0.126501 -0.314379 0.045564 -0.062500 0 0 0 0 0 0 3 646310
-0.007184 0.002334 0.119954 -0.126530 -0.314382 0.045566 -0.062500 0 0 0 0 0 0 3 647322
-0.007184 0.002334 0.119954 -0.126525 -0.314374 0.045574 -0.062500 0 0 0 0 0 0 3 648312
-0.007184 0.002334 0.119954 -0.126525 -0.314373 0.045575 -0.062500 0 0 0 0 0 0 3 649321
-0.007184 0.002334 0.119954 -0.126528 -0.314363 0.045568 -0.062500 0 0 0 0 0 0 3 650312
-0.007184 0.002334 0.119954 -0.126501 -0.314378 0.045563 -0.062500 0 0 0 0 0 0 3 651322
-0.007184 0.002334 0.119954 -0.126522 -0.314374 0.045573 -0.062500 0 0 0 0 0 0 3 652312
-0.007184 0.002334 0.119954 -0.126525 -0.314373 0.045575 -0.062500 0 0 0 0 0 0 3 653322
-0.007184 0.002334 0.119954 -0.126532 -0.314381 0.045568 -0.062500 0 0 0 0 0 0 3 654334
-0.007184 0.002334 0.119954 -0.126526 -0.314374 0.045574 -0.062500 0 0 0 0 0 0 3 655331
-0.007184 0.002334 0.119954 -0.126504 -0.314368 0.045556 -0.062500 0 0 0 0 0 0 3 656321
-0.007184 0.002334 0.119954 -0.126523 -0.314373 0.045572 -0.062500 0 0 0 0 0 0 3 657328
-0.007184 0.002334 0.119954 -0.126525 -0.314373 0.045574 -0.062500 0 0 0 0 0 0 3 658329
-0.007184 0.002334 0.119954 -0.126525 -0.314373 0.045575 -0.062500 0 0 0 0 0 0 3 659480
-0.007184 0.002334 0.119954 -0.126501 -0.314379 0.045564 -0.062500 0 0 0 0 0 0 3 660329
-0.007184 0.002334 0.119954 -0.126530 -0.314382 0.045566 -0.062500 0 0 0 0 0 0 3 661322
-0.007184 0.002334 0.119954 -0.126525 -0.314374 0.045574 -0.062500 0 0 0 0 0 0 3 662325
-0.007184 0.002334 0.119954 -0.126528 -0.314363 0.045567 -0.062500 0 0 0 0 0 0 3 663310
-0.007184 0.002334 0.119954 -0.126525 -0.314372 0.045574 -0.062500 0 0 0 0 0 0 3 664326
-0.007184 0.002334 0.119954 -0.126501 -0.314379 0.045564 -0.062500 0 0 0 0 0 0 3 665306
-0.007184 0.002334 0.119954 -0.126522 -0.314374 0.045573 -0.062500 0 0 0 0 0 0 3 666326
-0.007184 0.002334 0.119954 -0.126525 -0.314373 0.045575 -0.062500 0 0 0 0 0 0 3 667327
-0.007184 0.002334 0.119954 -0.126528 -0.314363 0.045568 -0.062500 0 0 0 0 0 0 3 668324
-0.007184 0.002334 0.119954 -0.126501 -0.314378 0.045563 -0.062500 0 0 0 0 0 0 3 669323
-0.007184 0.002334 0.119954 -0.126530 -0.314382 0.045566 -0.062500 0 0 0 0 0 0 3 670333
-0.007184 0.002334 0.119954 -0.126525 -0.314374 0.045573 -0.062500 0 0 0 0 0 0 3 671394
-0.007184 0.002334 0.119954 -0.126525 -0.314373 0.045574 -0.062500 0 0 0 0 0 0 3 672392
-0.007184 0.002334 0.119954 -0.126525 -0.314373 0.045575 -0.062500 0 0 0 0 0 0 3 673390
-0.007184 0.002334 0.119954 -0.126504 -0.314368 0.045557 -0.062500 0 0 0 0 0 0 3 674374
-0.007184 0.002334 0.119954 -0.126523 -0.314373 0.045572 -0.062500 0 0 0 0 0 0 3 675389
-0.007184 0.002334 0.119954 -0.126525 -0.314373 0.045574 -0.062500 0 0 0 0 0 0 3 676382
-0.007184 0.002334 0.119954 -0.126532 -0.314381 0.045568 -0.062500 0 0 0 0 0 0 3 677384
-0.007184 0.002334 0.119954 -0.126526 -0.314374 0.045574 -0.062500 0 0 0 0 0 0 3 678384
-0.007184 0.002334 0.119954 -0.126501 -0.314379 0.045564 -0.062500 0 0 0 0 0 0 3 679381
-0.007184 0.002334 0.119954 -0.126525 -0.314363 0.045566 -0.062500 0 0 0 0 0 0 3 680384
-0.007184 0.002334 0.119954 -0.126525 -0.314372 0.045574 -0.062500 0 0 0 0 0 0 3 681381
-0.007184 0.002334 0.119954 -0.126525 -0.314373 0.045575 -0.062500 0 0 0 0 0 0 3 682381
-0.007184 0.002334 0.119954 -0.126501 -0.314379 0.045564 -0.062500 0 0 0 0 0 0 3 683381
-0.007184 0.002334 0.119954 -0.126522 -0.314374 0.045573 -0.062500 0 0 0 0 0 0 3 684380
-0.007184 0.002334 0.119954 -0.126532 -0.314382 0.045567 -0.062500 0 0 0 0 0 0 3 685382
-0.007184 0.002334 0.119954 -0.126528 -0.314363 0.045566 -0.062500 0 0 0 0 0 0 3 686385
-0.007184 0.002334 0.119954 -0.126525 -0.314372 0.045574 -0.062500 0 0 0 0 0 0 3 687381
-0.007184 0.002334 0.119954 -0.126501 -0.314379 0.045564 -0.062500 0 0 0 0 0 0 3 688383
-0.007184 0.002334 0.119954 -0.126522 -0.314374 0.045573 -0.062500 0 0 0 0 0 0 3 689381
-0.007184 0.002334 0.119954 -0.126525 -0.314373 0.045575 -0.062500 0 0 0 0 0 0 3 690382
-0.007184 0.002334 0.119954 -0.126525 -0.314373 0.045575 -0.062500 0 0 0 0 0 0 3 691382
-0.007184 0.002334 0.119954 -0.126511 -0.314377 0.045549 -0.062500 0 0 0 0 0 0 3 692381
-0.007184 0.002334 0.119954 -0.126523 -0.314374 0.045571 -0.062500 0 0 0 0 0 0 3 693380
-0.007184 0.002334 0.119954 -0.126525 -0.314373 0.045574 -0.062500 0 0 0 0 0 0 3 694382
-0.007184 0.002334 0.119954 -0.126525 -0.314373 0.045574 -0.062500 0 0 0 0 0 0 3 695389
-0.007184 0.002334 0.119954 -0.126525 -0.314373 0.045575 -0.062500 0 0 0 0 0 0 3 696367
-0.007184 0.002334 0.119954 -0.126501 -0.314379 0.045564 -0.062500 0 0 0 0 0 0 3 697383
-0.007184 0.002334 0.119954 -0.126525 -0.314363 0.045566 -0.062500 0 0 0 0 0 0 3 698367
-0.007184 0.002334 0.119954 -0.126525 -0.314372 0.045574 -0.062500 0 0 0 0 0 0 3 699378
-0.007184 0.002334 0.119954 -0.126525 -0.314373 0.045575 -0.062500 0 0 0 0 0 0 3 700385
-0.007184 0.002334 0.119954 -0.126532 -0.314381 0.045568 -0.062500 0 0 0 0 0 0 3 701380
-0.007184 0.002334 0.119954 -0.126501 -0.314380 0.045563 -0.062500 0 0 0 0 0 0 3 702383
-0.007184 0.002334 0.119954 -0.126522 -0.314374 0.045573 -0.062500 0 0 0 0 0 0 3 703390
-0.007184 0.002334 0.119954 -0.126527 -0.314363 0.045567 -0.062500 0 0 0 0 0 0 3 704382
-0.007184 0.002334 0.119954 -0.126525 -0.314372 0.045574 -0.062500 0 0 0 0 0 0 3 705380
-0.007184 0.002334 0.119954 -0.126525 -0.314373 0.045575 -0.062500 0 0 0 0 0 0 3 706381
-0.007184 0.002334 0.119954 -0.126501 -0.314379 0.045564 -0.062500 0 0 0 0 0 0 3 707382
-0.007184 0.002334 0.119954 -0.126530 -0.314382 0.045566 -0.062500 0 0 0 0 0 0 3 708380
-0.007184 0.002334 0.119954 -0.126525 -0.314374 0.045574 -0.062500 0 0 0 0 0 0 3 709380
-0.007184 0.002334 0.119954 -0.126528 -0.314363 0.045567 -0.062500 0 0 0 0 0 0 3 710381
-0.007184 0.002334 0.119954 -0.126501 -0.314378 0.045563 -0.062500 0 0 0 0 0 0 3 711363
-0.007184 0.002334 0.119954 -0.126522 -0.314374 0.045573 -0.062500 0 0 0 0 0 0 3 712377
-0.007184 0.002334 0.119954 -0.126525 -0.314373 0.045574 -0.062500 0 0 0 0 0 0 3 713363
-0.007184 0.002334 0.119954 -0.126525 -0.314373 0.045575 -0.062500 0 0 0 0 0 0 3 714377
-0.007184 0.002334 0.119954 -0.126525 -0.314373 0.045575 -0.062500 0 0 0 0 0 0 3 715365
-0.007184 0.002334 0.119954 -0.126511 -0.314377 0.045550 -0.062500 0 0 0 0 0 0 3 716375
-0.007184 0.002334 0.119954 -0.126523 -0.314374 0.045572 -0.062500 0 0 0 0 0 0 3 717361
-0.007184 0.002334 0.119954 -0.126525 -0.314373 0.045574 -0.062500 0 0 0 0 0 0 3 718375
-0.007164 0.002329 0.119946 -0.384431 -0.252908 0.164221 -0.062500 0 0 0 0 0 0 3 719362
-0.007154 0.002327 0.119943 -0.278112 -0.278329 0.106776 -0.062500 0 0 0 0 0 0 3 720375
-0.007150 0.002326 0.119942 -0.203488 -0.296111 0.076658 -0.062500 0 0 0 0 0 0 3 721359
-0.007147 0.002325 0.119942 -0.164717 -0.305319 0.065073 -0.062500 0 0 0 0 0 0 3 722374
-0.007146 0.002325 0.119941 -0.145470 -0.309886 0.060909 -0.062500 0 0 0 0 0 0 3 723360
-0.007145 0.002325 0.119941 -0.135926 -0.312148 0.059438 -0.062500 0 0 0 0 0 0 3 724374
-0.007145 0.002325 0.119941 -0.131209 -0.313275 0.058913 -0.062500 0 0 0 0 0 0 3 725373
-0.007145 0.002325 0.119941 -0.128849 -0.313825 0.058737 -0.062500 0 0 0 0 0 0 3 726360
-0.007145 0.002325 0.119941 -0.127692 -0.314097 0.058670 -0.062500 0 0 0 0 0 0 3 727319
-0.007145 0.002325 0.119941 -0.127111 -0.314235 0.058646 -0.062500 0 0 0 0 0 0 3 728309
-0.007145 0.002325 0.119941 -0.126797 -0.314309 0.058643 -0.062500 0 0 0 0 0 0 3 729318
-0.007145 0.002325 0.119941 -0.126673 -0.314338 0.058639 -0.062500 0 0 0 0 0 0 3 730309
-0.007145 0.002325 0.119941 -0.126594 -0.314347 0.058639 -0.062500 0 0 0 0 0 0 3 731318
-0.007145 0.002325 0.119941 -0.126559 -0.314364 0.058635 -0.062500 0 0 0 0 0 0 3 732309
-0.007145 0.002325 0.119941 -0.126545 -0.314368 0.058649 -0.062500 0 0 0 0 0 0 3 733318
-0.007145 0.002325 0.119941 -0.126527 -0.314383 0.058633 -0.062500 0 0 0 0 0 0 3 734308
-0.007145 0.002325 0.119941 -0.126518 -0.314376 0.058639 -0.062500 0 0 0 0 0 0 3 735318
-0.007145 0.002325 0.119941 -0.126517 -0.314375 0.058639 -0.062500 0 0 0 0 0 0 3 736310
-0.007145 0.002325 0.119941 -0.126517 -0.314375 0.058639 -0.062500 0 0 0 0 0 0 3 737319
-0.007145 0.002325 0.119941 -0.126520 -0.314364 0.058632 -0.062500 0 0 0 0 0 0 3 738308
-0.007145 0.002325 0.119941 -0.126517 -0.314374 0.058638 -0.062500 0 0 0 0 0 0 3 739318
-0.007145 0.002325 0.119941 -0.126517 -0.314375 0.058639 -0.062500 0 0 0 0 0 0 3 740307
-0.007145 0.002325 0.119941 -0.126517 -0.314375 0.058639 -0.062500 0 0 0 0 0 0 3 741318
-0.007145 0.002325 0.119941 -0.126524 -0.314383 0.058632 -0.062500 0 0 0 0 0 0 3 742319
-0.007145 0.002325 0.119941 -0.126518 -0.314376 0.058638 -0.062500 0 0 0 0 0 0 3 743308
-0.007145 0.002325 0.119941 -0.126520 -0.314364 0.058631 -0.062500 0 0 0 0 0 0 3 744317
-0.007145 0.002325 0.119941 -0.126542 -0.314368 0.058649 -0.062500 0 0 0 0 0 0 3 745308
-0.007145 0.002325 0.119941 -0.126520 -0.314374 0.058640 -0.062500 0 0 0 0 0 0 3 746318
-0.007145 0.002325 0.119941 -0.126517 -0.314375 0.058640 -0.062500 0 0 0 0 0 0 3 747309
-0.007145 0.002325 0.119941 -0.126517 -0.314375 0.058640 -0.062500 0 0 0 0 0 0 3 748326
-0.007145 0.002325 0.119941 -0.126527 -0.314373 0.058625 -0.062500 0 0 0 0 0 0 3 749333
-0.007145 0.002325 0.119941 -0.126518 -0.314375 0.058637 -0.062500 0 0 0 0 0 0 3 750303
-0.007145 0.002325 0.119941 -0.126517 -0.314375 0.058639 -0.062500 0 0 0 0 0 0 3 751332
-0.007145 0.002325 0.119941 -0.126517 -0.314375 0.058639 -0.062500 0 0 0 0 0 0 3 752317
-0.007145 0.002325 0.119941 -0.126517 -0.314375 0.058639 -0.062500 0 0 0 0 0 0 3 753328
-0.007150 0.002342 0.119930 -0.036095 -0.534288 0.217672 -0.062500 0 0 0 0 0 0 3 754308
-0.007152 0.002351 0.119926 -0.056717 -0.444191 0.140641 -0.062500 0 0 0 0 0 0 3 755326
-0.007154 0.002355 0.119925 -0.074853 -0.378069 0.100269 -0.062500 0 0 0 0 0 0 3 756327
-0.007155 0.002358 0.119924 -0.085640 -0.342658 0.084771 -0.062500 0 0 0 0 0 0 3 757321
-0.007155 0.002359 0.119924 -0.091544 -0.324625 0.079190 -0.062500 0 0 0 0 0 0 3 758322
-0.007155 0.002359 0.119924 -0.094659 -0.315556 0.077215 -0.062500 0 0 0 0 0 0 3 759322
-0.007155 0.002360 0.119924 -0.096276 -0.311005 0.076520 -0.062500 0 0 0 0 0 0 3 760322
-0.007155 0.002360 0.119924 -0.097101 -0.308700 0.076283 -0.062500 0 0 0 0 0 0 3 761317
-0.007155 0.002360 0.119924 -0.097526 -0.307567 0.076191 -0.062500 0 0 0 0 0 0 3 762321
-0.007155 0.002360 0.119924 -0.097738 -0.306993 0.076166 -0.062500 0 0 0 0 0 0 3 763368
-0.007155 0.002360 0.119924 -0.097852 -0.306713 0.076148 -0.062500 0 0 0 0 0 0 3 764388
-0.007155 0.002360 0.119924 -0.097895 -0.306557 0.076152 -0.062500 0 0 0 0 0 0 3 765387
-0.007155 0.002360 0.119924 -0.097925 -0.306495 0.076149 -0.062500 0 0 0 0 0 0 3 766389
-0.007155 0.002360 0.119924 -0.097950 -0.306454 0.076153 -0.062500 0 0 0 0 0 0 3 767386
-0.007155 0.002360 0.119924 -0.097956 -0.306439 0.076146 -0.062500 0 0 0 0 0 0 3 768391
-0.007155 0.002360 0.119924 -0.097949 -0.306429 0.076152 -0.062500 0 0 0 0 0 0 3 769380
-0.007155 0.002360 0.119924 -0.097948 -0.306428 0.076153 -0.062500 0 0 0 0 0 0 3 770379
-0.007155 0.002360 0.119924 -0.097951 -0.306417 0.076146 -0.062500 0 0 0 0 0 0 3 771380
-0.007155 0.002360 0.119924 -0.097949 -0.306427 0.076153 -0.062500 0 0 0 0 0 0 3 772377
-0.007155 0.002360 0.119924 -0.097959 -0.306426 0.076139 -0.062500 0 0 0 0 0 0 3 773376
-0.007155 0.002360 0.119924 -0.097949 -0.306428 0.076151 -0.062500 0 0 0 0 0 0 3 774377
-0.007155 0.002360 0.119924 -0.097951 -0.306417 0.076146 -0.062500 0 0 0 0 0 0 3 775396
-0.007160 0.002377 0.119912 -0.036149 -0.534152 0.235292 -0.062500 0 0 0 0 0 0 3 776377
-0.007163 0.002386 0.119908 -0.056730 -0.444130 0.158205 -0.062500 0 0 0 0 0 0 3 777380
-0.007164 0.002391 0.119907 -0.074846 -0.378057 0.117808 -0.062500 0 0 0 0 0 0 3 778381
-0.007165 0.002393 0.119907 -0.085650 -0.342659 0.102306 -0.062500 0 0 0 0 0 0 3 779377
-0.007165 0.002394 0.119906 -0.091546 -0.324625 0.096725 -0.062500 0 0 0 0 0 0 3 780388
-0.007166 0.002395 0.119906 -0.094661 -0.315548 0.094739 -0.062500 0 0 0 0 0 0 3 781356
-0.007166 0.002395 0.119906 -0.096278 -0.310997 0.094041 -0.062500 0 0 0 0 0 0 3 782378
-0.007166 0.002395 0.119906 -0.097108 -0.308712 0.093803 -0.062500 0 0 0 0 0 0 3 783379
-0.007146 0.002390 0.119898 -0.355323 -0.246097 0.212384 -0.062500 0 0 0 0 0 0 3 784375
-0.007136 0.002388 0.119895 -0.249270 -0.270967 0.154900 -0.062500 0 0 0 0 0 0 3 785375
-0.007132 0.002387 0.119894 -0.174784 -0.288464 0.124764 -0.062500 0 0 0 0 0 0 3 786375
-0.007129 0.002386 0.119893 -0.136102 -0.297516 0.113186 -0.062500 0 0 0 0 0 0 3 787378
-0.007128 0.002386 0.119893 -0.116864 -0.302017 0.109014 -0.062500 0 0 0 0 0 0 3 788350
-0.007108 0.002381 0.119885 -0.365008 -0.242792 0.226353 -0.062500 0 0 0 0 0 0 3 789364
-0.007098 0.002379 0.119882 -0.254116 -0.269329 0.168303 -0.062500 0 0 0 0 0 0 3 790384
-0.007093 0.002378 0.119881 -0.177197 -0.287634 0.137961 -0.062500 0 0 0 0 0 0 3 791368
-0.007090 0.002377 0.119880 -0.137290 -0.297110 0.126300 -0.062500 0 0 0 0 0 0 3 792367
-0.007089 0.002377 0.119880 -0.117473 -0.301821 0.122107 -0.062500 0 0 0 0 0 0 3 793378
-0.007089 0.002377 0.119880 -0.107650 -0.304139 0.120631 -0.062500 0 0 0 0 0 0 3 794381
-0.007088 0.002377 0.119880 -0.102774 -0.305282 0.120103 -0.062500 0 0 0 0 0 0 3 795385
-0.007068 0.002372 0.119872 -0.357936 -0.244436 0.238908 -0.062500 0 0 0 0 0 0 3 796378
-0.007059 0.002370 0.119869 -0.250567 -0.270145 0.181209 -0.062500 0 0 0 0 0 0 3 797379
-0.007054 0.002368 0.119868 -0.175438 -0.288048 0.150992 -0.062500 0 0 0 0 0 0 3 798379
-0.007052 0.002368 0.119867 -0.136422 -0.297315 0.139371 -0.062500 0 0 0 0 0 0 3 799379
-0.007050 0.002368 0.119867 -0.117029 -0.301916 0.135198 -0.062500 0 0 0 0 0 0 3 800376
-0.007050 0.002368 0.119867 -0.107437 -0.304178 0.133728 -0.062500 0 0 0 0 0 0 3 801379
-0.007049 0.002367 0.119867 -0.102676 -0.305304 0.133209 -0.062500 0 0 0 0 0 0 3 802355
-0.007049 0.002367 0.119867 -0.100295 -0.305877 0.133021 -0.062500 0 0 0 0 0 0 3 803378
-0.007049 0.002367 0.119867 -0.099129 -0.306144 0.132959 -0.062500 0 0 0 0 0 0 3 804359
-0.007029 0.002363 0.119859 -0.355985 -0.244885 0.252084 -0.062500 0 0 0 0 0 0 3 805373
-0.007020 0.002360 0.119856 -0.276144 -0.254090 0.194358 -0.062500 0 0 0 0 0 0 3 806359
-0.007015 0.002359 0.119855 -0.201495 -0.271901 0.164107 -0.062500 0 0 0 0 0 0 3 807375
-0.007013 0.002359 0.119854 -0.162738 -0.281108 0.152498 -0.062500 0 0 0 0 0 0 3 808358
-0.007011 0.002358 0.119854 -0.143441 -0.285667 0.148310 -0.062500 0 0 0 0 0 0 3 809360
-0.007011 0.002358 0.119854 -0.133917 -0.287921 0.146849 -0.062500 0 0 0 0 0 0 3 810374
-0.007011 0.002358 0.119854 -0.129172 -0.289054 0.146322 -0.062500 0 0 0 0 0 0 3 811361
-0.007010 0.002358 0.119854 -0.126812 -0.289603 0.146142 -0.062500 0 0 0 0 0 0 3 812372
-0.006991 0.002353 0.119845 -0.382995 -0.228513 0.265357 -0.062500 0 0 0 0 0 0 3 813357
-0.006981 0.002351 0.119842 -0.276385 -0.254044 0.207559 -0.062500 0 0 0 0 0 0 3 814370
-0.006976 0.002350 0.119841 -0.201620 -0.271862 0.177271 -0.062500 0 0 0 0 0 0 3 815359
-0.006974 0.002349 0.119841 -0.162794 -0.281084 0.165627 -0.062500 0 0 0 0 0 0 3 816371
-0.006973 0.002349 0.119841 -0.143479 -0.285667 0.161457 -0.062500 0 0 0 0 0 0 3 817356
-0.006972 0.002349 0.119841 -0.133922 -0.287921 0.159969 -0.062500 0 0 0 0 0 0 3 818371
-0.006952 0.002344 0.119832 -0.386407 -0.227694 0.278900 -0.062500 0 0 0 0 0 0 3 819358
-0.006942 0.002342 0.119829 -0.278077 -0.253632 0.220847 -0.062500 0 0 0 0 0 0 3 820371
-0.006937 0.002341 0.119828 -0.202471 -0.271680 0.190459 -0.062500 0 0 0 0 0 0 3 821357
-0.006915 0.002335 0.119819 -0.451326 -0.222598 0.298380 -0.062500 0 0 0 0 0 0 3 822371
-0.006904 0.002333 0.119816 -0.325876 -0.252600 0.236254 -0.062500 0 0 0 0 0 0 3 823307
-0.006899 0.002332 0.119815 -0.241800 -0.272615 0.204416 -0.062500 0 0 0 0 0 0 3 824315
-0.006896 0.002331 0.119815 -0.198361 -0.282938 0.192234 -0.062500 0 0 0 0 0 0 3 825305
-0.006875 0.002326 0.119806 -0.433745 -0.226758 0.307612 -0.062500 0 0 0 0 0 0 3 826306
-0.006865 0.002324 0.119803 -0.317185 -0.254658 0.248040 -0.062500 0 0 0 0 0 0 3 827315
-0.006860 0.002322 0.119802 -0.237505 -0.273641 0.217110 -0.062500 0 0 0 0 0 0 3 828305
-0.006838 0.002317 0.119793 -0.453102 -0.222164 0.325138 -0.062500 0 0 0 0 0 0 3 829317
-0.006827 0.002314 0.119790 -0.326763 -0.252378 0.262767 -0.062500 0 0 0 0 0 0 3 830305
-0.006821 0.002313 0.119789 -0.242249 -0.272518 0.230847 -0.062500 0 0 0 0 0 0 3 831315
-0.006799 0.002308 0.119780 -0.482353 -0.194936 0.338672 -0.062500 0 0 0 0 0 0 3 832304
-0.006788 0.002305 0.119777 -0.354883 -0.225411 0.276108 -0.062500 0 0 0 0 0 0 3 833315
-0.006783 0.002304 0.119776 -0.269835 -0.245666 0.244089 -0.062500 0 0 0 0 0 0 3 834305
-0.006760 0.002299 0.119767 -0.482512 -0.194887 0.352059 -0.062500 0 0 0 0 0 0 3 835316
-0.006749 0.002296 0.119763 -0.354972 -0.225388 0.289393 -0.062500 0 0 0 0 0 0 3 836305
-0.006744 0.002295 0.119762 -0.269880 -0.245655 0.257331 -0.062500 0 0 0 0 0 0 3 837315
-0.006722 0.002289 0.119753 -0.482425 -0.194906 0.365440 -0.062500 0 0 0 0 0 0 3 838305
-0.006711 0.002287 0.119750 -0.354930 -0.225408 0.302689 -0.062500 0 0 0 0 0 0 3 839315
-0.006705 0.002286 0.119749 -0.269854 -0.245662 0.270599 -0.062500 0 0 0 0 0 0 3 840305
-0.006683 0.002280 0.119740 -0.482298 -0.194934 0.378841 -0.062500 0 0 0 0 0 0 3 841314
-0.006672 0.002278 0.119737 -0.354868 -0.225412 0.316016 -0.062500 0 0 0 0 0 0 3 842316
-0.006666 0.002276 0.119736 -0.269826 -0.245668 0.283866 -0.062500 0 0 0 0 0 0 3 843330
-0.006644 0.002271 0.119727 -0.482181 -0.194960 0.392262 -0.062500 0 0 0 0 0 0 3 844327
-0.006633 0.002268 0.119724 -0.354803 -0.225427 0.329346 -0.062500 0 0 0 0 0 0 3 845313
-0.006596 0.002276 0.119725 -0.685046 -0.361765 0.263277 -0.062500 0 0 0 0 0 0 3 846319
-0.006577 0.002280 0.119725 -0.497805 -0.295064 0.267635 -0.062500 0 0 0 0 0 0 3 847322
-0.006548 0.002277 0.119717 -0.611551 -0.205482 0.392766 -0.062500 0 0 0 0 0 0 3 848326
-0.006534 0.002276 0.119714 -0.431121 -0.215516 0.335794 -0.062500 0 0 0 0 0 0 3 849322
-0.006507 0.002270 0.119704 -0.575031 -0.164395 0.426838 -0.062500 0 0 0 0 0 0 3 850324
-0.006494 0.002268 0.119701 -0.412153 -0.194945 0.356513 -0.062500 0 0 0 0 0 0 3 851321
-0.006468 0.002262 0.119691 -0.565230 -0.154162 0.442916 -0.062500 0 0 0 0 0 0 3 852319
-0.006455 0.002259 0.119688 -0.407184 -0.189845 0.370821 -0.062500 0 0 0 0 0 0 3 853320
-0.006429 0.002253 0.119678 -0.562601 -0.151645 0.456757 -0.062500 0 0 0 0 0 0 3 854300
-0.006416 0.002250 0.119674 -0.405861 -0.188589 0.384345 -0.062500 0 0 0 0 0 0 3 855319
-0.006390 0.002244 0.119664 -0.561840 -0.151045 0.470318 -0.062500 0 0 0 0 0 0 3 856317
-0.006377 0.002241 0.119661 -0.420788 -0.156116 0.397790 -0.062500 0 0 0 0 0 0 3 857317
-0.006352 0.002234 0.119651 -0.576814 -0.118740 0.483868 -0.062500 0 0 0 0 0 0 3 858329
-0.006339 0.002231 0.119647 -0.420630 -0.156052 0.411246 -0.062500 0 0 0 0 0 0 3 859385
-0.006313 0.002225 0.119637 -0.576634 -0.118730 0.497439 -0.062500 0 0 0 0 0 0 3 860383
-0.006300 0.002222 0.119634 -0.420535 -0.156050 0.424717 -0.062500 0 0 0 0 0 0 3 861389
-0.006274 0.002216 0.119624 -0.576480 -0.118762 0.511012 -0.062500 0 0 0 0 0 0 3 862383
-0.006262 0.002213 0.119621 -0.420468 -0.156065 0.438192 -0.062500 0 0 0 0 0 0 3 863380
-0.006255 0.002212 0.119619 -0.321200 -0.179686 0.402368 -0.062500 0 0 0 0 0 0 3 864374
-0.006220 0.002220 0.119621 -0.684839 -0.308145 0.356981 -0.062500 0 0 0 0 0 0 3 865376
-0.006203 0.002224 0.119622 -0.494311 -0.267427 0.367769 -0.062500 0 0 0 0 0 0 3 866373
-0.006174 0.002221 0.119613 -0.616425 -0.175771 0.496517 -0.062500 0 0 0 0 0 0 3 867375
-0.006160 0.002220 0.119610 -0.449054 -0.153228 0.439520 -0.062500 0 0 0 0 0 0 3 868373
-0.006153 0.002219 0.119609 -0.339665 -0.162559 0.409318 -0.062500 0 0 0 0 0 0 3 869373
-0.006130 0.002214 0.119600 -0.538266 -0.106680 0.520343 -0.062500 0 0 0 0 0 0 3 870374
-0.006119 0.002212 0.119597 -0.405444 -0.134292 0.456624 -0.062500 0 0 0 0 0 0 3 871376
-0.006094 0.002206 0.119587 -0.572496 -0.092271 0.546818 -0.062500 0 0 0 0 0 0 3 872373
-0.006082 0.002203 0.119584 -0.422453 -0.127138 0.474771 -0.062500 0 0 0 0 0 0 3 873371
-0.006076 0.002202 0.119582 -0.326141 -0.149560 0.439186 -0.062500 0 0 0 0 0 0 3 874375
-0.006053 0.002197 0.119573 -0.531211 -0.100236 0.548626 -0.062500 0 0 0 0 0 0 3 875378
-0.006042 0.002194 0.119570 -0.401894 -0.131086 0.484085 -0.062500 0 0 0 0 0 0 3 876380
-0.006036 0.002193 0.119569 -0.315966 -0.151505 0.451204 -0.062500 0 0 0 0 0 0 3 877379
-0.006014 0.002187 0.119560 -0.526027 -0.101223 0.561772 -0.062500 0 0 0 0 0 0 3 878376
-0.006003 0.002185 0.119556 -0.399317 -0.131580 0.497481 -0.062500 0 0 0 0 0 0 3 879377
-0.005978 0.002179 0.119547 -0.569076 -0.090982 0.587895 -0.062500 0 0 0 0 0 0 3 880372
-0.005966 0.002176 0.119543 -0.420763 -0.126513 0.515534 -0.062500 0 0 0 0 0 0 3 881374
-0.005940 0.002170 0.119533 -0.580486 -0.059760 0.603168 -0.062500 0 0 0 0 0 0 3 882373
-0.005928 0.002167 0.119530 -0.426864 -0.096532 0.529703 -0.062500 0 0 0 0 0 0 3 883379
-0.005909 0.002179 0.119539 -0.488769 -0.297165 0.340042 -0.062500 0 0 0 0 0 0 3 884362
-0.005880 0.002180 0.119534 -0.631855 -0.176521 0.524725 -0.062500 0 0 0 0 0 0 3 885376
-0.005866 0.002181 0.119532 -0.455769 -0.156190 0.498694 -0.062500 0 0 0 0 0 0 3 886359
-0.005839 0.002177 0.119522 -0.598121 -0.088995 0.604205 -0.062500 0 0 0 0 0 0 3 887375
-0.005826 0.002175 0.119519 -0.435949 -0.111114 0.536792 -0.062500 0 0 0 0 0 0 3 888378
-0.005800 0.002169 0.119509 -0.587357 -0.066473 0.626663 -0.062500 0 0 0 0 0 0 3 889376
-0.005787 0.002166 0.119506 -0.430362 -0.099896 0.553496 -0.062500 0 0 0 0 0 0 3 890382
-0.005781 0.002165 0.119504 -0.330582 -0.121549 0.517456 -0.062500 0 0 0 0 0 0 3 891378
-0.005758 0.002160 0.119495 -0.533030 -0.072032 0.627872 -0.062500 0 0 0 0 0 0 3 892375
-0.005747 0.002157 0.119492 -0.403281 -0.102637 0.562673 -0.062500 0 0 0 0 0 0 3 893370
-0.005710 0.002165 0.119493 -0.725830 -0.215026 0.500505 -0.062500 0 0 0 0 0 0 3 894376
-0.005691 0.002168 0.119493 -0.516319 -0.178615 0.502191 -0.062500 0 0 0 0 0 0 3 895374
-0.005682 0.002170 0.119493 -0.374044 -0.149945 0.504978 -0.062500 0 0 0 0 0 0 3 896374
-0.005658 0.002167 0.119484 -0.552623 -0.073972 0.630557 -0.062500 0 0 0 0 0 0 3 897373
-0.005646 0.002165 0.119481 -0.410684 -0.091242 0.570472 -0.062500 0 0 0 0 0 0 3 898360
-0.005621 0.002159 0.119471 -0.571746 -0.044298 0.663614 -0.062500 0 0 0 0 0 0 3 899373
-0.005608 0.002157 0.119468 -0.420006 -0.076496 0.591037 -0.062500 0 0 0 0 0 0 3 900357
-0.005602 0.002155 0.119467 -0.322861 -0.097552 0.555158 -0.062500 0 0 0 0 0 0 3 901369
-0.005567 0.002164 0.119468 -0.686563 -0.225260 0.513400 -0.062500 0 0 0 0 0 0 3 902355
-0.005550 0.002168 0.119469 -0.496691 -0.183699 0.522441 -0.062500 0 0 0 0 0 0 3 903369
-0.005521 0.002165 0.119460 -0.607675 -0.071642 0.652749 -0.062500 0 0 0 0 0 0 3 904357
-0.005507 0.002164 0.119457 -0.433731 -0.080068 0.594081 -0.062500 0 0 0 0 0 0 3 905369
-0.005501 0.002163 0.119456 -0.325020 -0.089167 0.563133 -0.062500 0 0 0 0 0 0 3 906354
-0.005478 0.002159 0.119447 -0.522105 -0.033493 0.676380 -0.062500 0 0 0 0 0 0 3 907314
-0.005454 0.002170 0.119454 -0.551011 -0.238457 0.458636 -0.062500 0 0 0 0 0 0 3 908302
-0.005442 0.002175 0.119457 -0.402737 -0.185148 0.499859 -0.062500 0 0 0 0 0 0 3 909303
-0.005417 0.002173 0.119449 -0.563801 -0.082827 0.651174 -0.062500 0 0 0 0 0 0 3 910312
-0.005404 0.002173 0.119446 -0.411892 -0.085615 0.600438 -0.062500 0 0 0 0 0 0 3 911302
-0.005378 0.002168 0.119436 -0.567001 -0.031435 0.697772 -0.062500 0 0 0 0 0 0 3 912312
-0.005353 0.002179 0.119443 -0.573643 -0.237557 0.473487 -0.062500 0 0 0 0 0 0 3 913302
-0.005341 0.002184 0.119446 -0.413968 -0.184707 0.512140 -0.062500 0 0 0 0 0 0 3 914313
-0.005315 0.002182 0.119438 -0.555803 -0.066984 0.662881 -0.062500 0 0 0 0 0 0 3 915302
-0.005302 0.002181 0.119435 -0.401216 -0.069868 0.611612 -0.062500 0 0 0 0 0 0 3 916313
-0.005284 0.002195 0.119445 -0.463190 -0.253892 0.431082 -0.062500 0 0 0 0 0 0 3 917303
-0.005274 0.002201 0.119448 -0.350642 -0.185300 0.494404 -0.062500 0 0 0 0 0 0 3 918313
-0.005250 0.002200 0.119441 -0.530749 -0.075056 0.654934 -0.062500 0 0 0 0 0 0 3 919303
-0.005238 0.002199 0.119438 -0.388800 -0.073894 0.606969 -0.062500 0 0 0 0 0 0 3 920314
-0.005232 0.002199 0.119437 -0.296045 -0.078199 0.579821 -0.062500 0 0 0 0 0 0 3 921302
-0.005216 0.002212 0.119448 -0.409105 -0.258451 0.417267 -0.062500 0 0 0 0 0 0 3 922314
-0.005209 0.002219 0.119451 -0.323584 -0.187546 0.487646 -0.062500 0 0 0 0 0 0 3 923302
-0.005185 0.002218 0.119443 -0.517133 -0.076173 0.650936 -0.062500 0 0 0 0 0 0 3 924312
-0.005174 0.002217 0.119441 -0.382031 -0.074437 0.603743 -0.062500 0 0 0 0 0 0 3 925303
-0.005168 0.002217 0.119440 -0.292678 -0.078465 0.576855 -0.062500 0 0 0 0 0 0 3 926302
-0.005153 0.002230 0.119450 -0.407569 -0.258676 0.414577 -0.062500 0 0 0 0 0 0 3 927312
-0.005125 0.002233 0.119445 -0.575069 -0.127219 0.611196 -0.062500 0 0 0 0 0 0 3 928301
-0.005112 0.002234 0.119443 -0.413247 -0.101292 0.586877 -0.062500 0 0 0 0 0 0 3 929312
-0.005105 0.002234 0.119442 -0.293333 -0.079437 0.569038 -0.062500 0 0 0 0 0 0 3 930302
-0.005102 0.002234 0.119442 -0.239049 -0.075017 0.561890 -0.062500 0 0 0 0 0 0 3 931313
-0.005100 0.002235 0.119442 -0.211811 -0.072783 0.559292 -0.062500 0 0 0 0 0 0 3 932328
-0.005099 0.002235 0.119442 -0.198230 -0.071649 0.558369 -0.062500 0 0 0 0 0 0 3 933316
-0.005086 0.002248 0.119453 -0.352878 -0.249035 0.406386 -0.062500 0 0 0 0 0 0 3 934305
-0.005080 0.002255 0.119457 -0.287797 -0.176541 0.480262 -0.062500 0 0 0 0 0 0 3 935323
-0.005057 0.002254 0.119449 -0.491286 -0.064398 0.645165 -0.062500 0 0 0 0 0 0 3 936310
-0.005046 0.002253 0.119446 -0.361433 -0.062309 0.598171 -0.062500 0 0 0 0 0 0 3 937324
-0.005040 0.002253 0.119445 -0.274699 -0.066158 0.571314 -0.062500 0 0 0 0 0 0 3 938316
-0.005037 0.002253 0.119445 -0.229616 -0.068399 0.560904 -0.062500 0 0 0 0 0 0 3 939316
-0.005024 0.002267 0.119456 -0.368617 -0.247520 0.405666 -0.062500 0 0 0 0 0 0 3 940317
-0.005017 0.002273 0.119459 -0.295620 -0.175808 0.478266 -0.062500 0 0 0 0 0 0 3 941314
-0.004993 0.002272 0.119452 -0.495029 -0.064045 0.642923 -0.062500 0 0 0 0 0 0 3 942315
-0.004982 0.002271 0.119449 -0.363296 -0.062136 0.595650 -0.062500 0 0 0 0 0 0 3 943305
-0.004977 0.002271 0.119448 -0.275642 -0.066073 0.568675 -0.062500 0 0 0 0 0 0 3 944316
-0.004961 0.002285 0.119459 -0.391780 -0.246484 0.406901 -0.062500 0 0 0 0 0 0 3 945314
-0.004953 0.002291 0.119462 -0.307120 -0.175305 0.476993 -0.062500 0 0 0 0 0 0 3 946314
-0.004949 0.002295 0.119463 -0.248734 -0.124226 0.513980 -0.062500 0 0 0 0 0 0 3 947315
-0.004947 0.002296 0.119464 -0.217330 -0.097364 0.528126 -0.062500 0 0 0 0 0 0 3 948318
-0.004915 0.002306 0.119466 -0.614849 -0.201689 0.508943 -0.062500 0 0 0 0 0 0 3 949318
-0.004898 0.002311 0.119466 -0.441636 -0.147722 0.522680 -0.062500 0 0 0 0 0 0 3 950320
-0.004890 0.002314 0.119467 -0.300852 -0.099762 0.529387 -0.062500 0 0 0 0 0 0 3 951314
-0.004886 0.002315 0.119467 -0.234939 -0.080001 0.531901 -0.062500 0 0 0 0 0 0 3 952315
-0.004871 0.002329 0.119478 -0.363475 -0.248331 0.381762 -0.062500 0 0 0 0 0 0 3 953296
-0.004864 0.002336 0.119481 -0.284729 -0.170957 0.455751 -0.062500 0 0 0 0 0 0 3 954315
-0.004860 0.002340 0.119483 -0.229226 -0.116812 0.494098 -0.062500 0 0 0 0 0 0 3 955315
-0.004839 0.002337 0.119474 -0.450983 -0.027995 0.635956 -0.062500 0 0 0 0 0 0 3 956313
-0.004816 0.002349 0.119482 -0.486833 -0.219107 0.428308 -0.062500 0 0 0 0 0 0 3 957314
-0.004804 0.002355 0.119484 -0.344060 -0.157074 0.471516 -0.062500 0 0 0 0 0 0 3 958314
-0.004798 0.002358 0.119485 -0.254901 -0.110878 0.498054 -0.062500 0 0 0 0 0 0 3 959310
-0.004783 0.002374 0.119496 -0.370255 -0.264906 0.357688 -0.062500 0 0 0 0 0 0 3 960313
-0.004775 0.002381 0.119500 -0.284342 -0.180154 0.434954 -0.062500 0 0 0 0 0 0 3 961316
-0.004771 0.002385 0.119502 -0.225194 -0.122296 0.474433 -0.062500 0 0 0 0 0 0 3 962317
-0.004737 0.002396 0.119504 -0.607207 -0.210214 0.466345 -0.062500 0 0 0 0 0 0 3 963385
-0.004720 0.002401 0.119504 -0.425729 -0.147694 0.483104 -0.062500 0 0 0 0 0 0 3 964369
-0.004712 0.002404 0.119505 -0.297389 -0.105895 0.490787 -0.062500 0 0 0 0 0 0 3 965375
-0.004695 0.002419 0.119516 -0.391732 -0.262633 0.343172 -0.062500 0 0 0 0 0 0 3 966372
-0.004686 0.002427 0.119519 -0.294986 -0.179041 0.417573 -0.062500 0 0 0 0 0 0 3 967373
-0.004650 0.002439 0.119522 -0.627647 -0.230083 0.433484 -0.062500 0 0 0 0 0 0 3 968370
-0.004632 0.002446 0.119523 -0.427994 -0.152706 0.459288 -0.062500 0 0 0 0 0 0 3 969373
-0.004623 0.002449 0.119524 -0.290255 -0.103397 0.470169 -0.062500 0 0 0 0 0 0 3 970372
-0.004606 0.002464 0.119534 -0.380060 -0.256574 0.323967 -0.062500 0 0 0 0 0 0 3 971375
-0.004578 0.002467 0.119529 -0.532084 -0.110561 0.526673 -0.062500 0 0 0 0 0 0 3 972361
-0.004551 0.002482 0.119538 -0.526252 -0.256389 0.352827 -0.062500 0 0 0 0 0 0 3 973374
-0.004538 0.002490 0.119541 -0.355890 -0.170769 0.408234 -0.062500 0 0 0 0 0 0 3 974359
-0.004512 0.002489 0.119533 -0.503744 -0.052237 0.567300 -0.062500 0 0 0 0 0 0 3 975375
-0.004486 0.002503 0.119541 -0.509962 -0.226090 0.366898 -0.062500 0 0 0 0 0 0 3 976374
-0.004473 0.002509 0.119543 -0.347275 -0.155578 0.411756 -0.062500 0 0 0 0 0 0 3 977380
-0.004454 0.002526 0.119555 -0.393308 -0.276937 0.289084 -0.062500 0 0 0 0 0 0 3 978369
-0.004445 0.002535 0.119559 -0.278866 -0.177603 0.372662 -0.062500 0 0 0 0 0 0 3 979374
-0.004420 0.002534 0.119551 -0.456232 -0.051904 0.542888 -0.062500 0 0 0 0 0 0 3 980383
-0.004396 0.002548 0.119559 -0.477666 -0.222426 0.346517 -0.062500 0 0 0 0 0 0 3 981373
-0.004384 0.002555 0.119562 -0.315193 -0.151082 0.392519 -0.062500 0 0 0 0 0 0 3 982372
-0.004358 0.002553 0.119554 -0.470546 -0.039257 0.548656 -0.062500 0 0 0 0 0 0 3 983373
-0.004333 0.002567 0.119562 -0.481307 -0.216761 0.347282 -0.062500 0 0 0 0 0 0 3 984370
-0.004320 0.002573 0.119564 -0.320486 -0.147782 0.391364 -0.062500 0 0 0 0 0 0 3 985371
-0.004294 0.002572 0.119556 -0.473034 -0.037627 0.547012 -0.062500 0 0 0 0 0 0 3 986370
-0.004269 0.002585 0.119564 -0.482698 -0.216049 0.345473 -0.062500 0 0 0 0 0 0 3 987361
-0.004237 0.002587 0.119557 -0.553740 -0.083008 0.518476 -0.062500 0 0 0 0 0 0 3 988368
-0.004221 0.002588 0.119555 -0.352791 -0.058714 0.482189 -0.062500 0 0 0 0 0 0 3 989353
-0.004213 0.002588 0.119554 -0.228754 -0.050098 0.459816 -0.062500 0 0 0 0 0 0 3 990369
-0.004197 0.002602 0.119565 -0.328263 -0.225407 0.302106 -0.062500 0 0 0 0 0 0 3 991355
-0.004169 0.002605 0.119559 -0.483604 -0.089894 0.501037 -0.062500 0 0 0 0 0 0 3 992367
-0.004155 0.002606 0.119557 -0.317773 -0.062086 0.474606 -0.062500 0 0 0 0 0 0 3 993369
-0.004148 0.002606 0.119556 -0.211329 -0.051731 0.455778 -0.062500 0 0 0 0 0 0 3 994352
-0.004113 0.002616 0.119557 -0.570103 -0.165877 0.429055 -0.062500 0 0 0 0 0 0 3 995367
-0.004095 0.002621 0.119558 -0.377015 -0.115606 0.435863 -0.062500 0 0 0 0 0 0 3 996352
-0.004087 0.002623 0.119558 -0.243076 -0.079773 0.439726 -0.062500 0 0 0 0 0 0 3 997364
-0.004050 0.002633 0.119559 -0.586353 -0.180034 0.422389 -0.062500 0 0 0 0 0 0 3 998352
-0.004032 0.002638 0.119560 -0.368062 -0.119710 0.432261 -0.062500 0 0 0 0 0 0 3 999366
-0.004023 0.002641 0.119560 -0.230017 -0.080346 0.437149 -0.062500 0 0 0 0 0 0 4 350
-0.003999 0.002638 0.119551 -0.407315 0.000769 0.568925 -0.062500 0 0 0 0 0 0 4 1365
-0.003988 0.002636 0.119548 -0.268456 -0.014055 0.506241 -0.062500 0 0 0 0 0 0 4 2351
-0.003969 0.002649 0.119557 -0.341559 -0.205972 0.325206 -0.062500 0 0 0 0 0 0 4 3310
-0.003960 0.002656 0.119560 -0.231073 -0.139216 0.385151 -0.062500 0 0 0 0 0 0 4 4299
-0.003936 0.002654 0.119552 -0.409769 -0.029872 0.548419 -0.062500 0 0 0 0 0 0 4 5309
-0.003924 0.002654 0.119549 -0.270144 -0.029372 0.497698 -0.062500 0 0 0 0 0 0 4 6300
-0.003918 0.002653 0.119548 -0.178552 -0.033898 0.469251 -0.062500 0 0 0 0 0 0 4 7309
-0.003915 0.002653 0.119548 -0.130970 -0.036414 0.458275 -0.062500 0 0 0 0 0 0 4 8299
-0.003882 0.002662 0.119549 -0.521111 -0.157031 0.436560 -0.062500 0 0 0 0 0 0 4 9311
-0.003865 0.002667 0.119550 -0.343902 -0.109722 0.444007 -0.062500 0 0 0 0 0 0 4 10309
-0.003857 0.002669 0.119550 -0.217909 -0.075359 0.447996 -0.062500 0 0 0 0 0 0 4 11301
-0.003853 0.002670 0.119550 -0.151128 -0.057149 0.449492 -0.062500 0 0 0 0 0 0 4 12309
-0.003831 0.002666 0.119540 -0.367056 0.012433 0.580560 -0.062500 0 0 0 0 0 0 4 13299
-0.003821 0.002664 0.119537 -0.233588 -0.004822 0.517104 -0.062500 0 0 0 0 0 0 4 14310
-0.003803 0.002677 0.119547 -0.317088 -0.199832 0.336206 -0.062500 0 0 0 0 0 0 4 15301
-0.003794 0.002683 0.119550 -0.211424 -0.134445 0.395850 -0.062500 0 0 0 0 0 0 4 16310
-0.003770 0.002682 0.119542 -0.392157 -0.025803 0.559535 -0.062500 0 0 0 0 0 0 4 17299
-0.003758 0.002681 0.119539 -0.253968 -0.025651 0.508469 -0.062500 0 0 0 0 0 0 4 18310
-0.003753 0.002681 0.119538 -0.163125 -0.030332 0.479868 -0.062500 0 0 0 0 0 0 4 19300
-0.003750 0.002681 0.119537 -0.115908 -0.032924 0.468824 -0.062500 0 0 0 0 0 0 4 20309
-0.003748 0.002681 0.119537 -0.092242 -0.034155 0.464868 -0.062500 0 0 0 0 0 0 4 21299
-0.003748 0.002681 0.119537 -0.080446 -0.034750 0.463475 -0.062500 0 0 0 0 0 0 4 22310
-0.003735 0.002694 0.119548 -0.239011 -0.214988 0.315316 -0.062500 0 0 0 0 0 0 4 23300
-0.003709 0.002697 0.119542 -0.421846 -0.081551 0.518207 -0.062500 0 0 0 0 0 0 4 24311
-0.003696 0.002698 0.119540 -0.270936 -0.054775 0.491717 -0.062500 0 0 0 0 0 0 4 25320
-0.003689 0.002698 0.119539 -0.171995 -0.044913 0.472736 -0.062500 0 0 0 0 0 0 4 26323
-0.003686 0.002699 0.119539 -0.120447 -0.040172 0.465154 -0.062500 0 0 0 0 0 0 4 27307
-0.003685 0.002699 0.119539 -0.094536 -0.037769 0.462409 -0.062500 0 0 0 0 0 0 4 28314
-0.003665 0.002694 0.119530 -0.330917 0.023778 0.592554 -0.062500 0 0 0 0 0 0 4 29315
-0.003655 0.002692 0.119526 -0.222900 -0.000886 0.528291 -0.062500 0 0 0 0 0 0 4 30322
-0.003655 0.002709 0.119514 -0.082301 -0.245273 0.652580 -0.062500 0 0 0 0 0 0 4 31310
-0.003643 0.002731 0.119520 -0.231412 -0.344528 0.415559 -0.062500 0 0 0 0 0 0 4 32316
-0.003636 0.002742 0.119522 -0.166881 -0.209592 0.443130 -0.062500 0 0 0 0 0 0 4 33308
-0.003633 0.002747 0.119523 -0.119886 -0.124154 0.463660 -0.062500 0 0 0 0 0 0 4 34308
-0.003612 0.002745 0.119514 -0.332734 -0.014939 0.603135 -0.062500 0 0 0 0 0 0 4 35317
-0.003602 0.002744 0.119511 -0.218355 -0.017973 0.542076 -0.062500 0 0 0 0 0 0 4 36311
-0.003597 0.002744 0.119510 -0.139705 -0.024294 0.509863 -0.062500 0 0 0 0 0 0 4 37313
-0.003582 0.002758 0.119520 -0.263349 -0.207803 0.350353 -0.062500 0 0 0 0 0 0 4 38310
-0.003555 0.002760 0.119514 -0.427955 -0.075753 0.549306 -0.062500 0 0 0 0 0 0 4 39313
-0.003542 0.002761 0.119512 -0.268385 -0.049666 0.520951 -0.062500 0 0 0 0 0 0 4 40312
-0.003535 0.002761 0.119511 -0.165176 -0.040114 0.501292 -0.062500 0 0 0 0 0 0 4 41315
-0.003532 0.002762 0.119511 -0.111477 -0.035536 0.493448 -0.062500 0 0 0 0 0 0 4 42314
-0.003530 0.002762 0.119511 -0.084502 -0.033190 0.490625 -0.062500 0 0 0 0 0 0 4 43317
-0.003529 0.002762 0.119511 -0.071041 -0.031990 0.489625 -0.062500 0 0 0 0 0 0 4 44311
-0.003497 0.002771 0.119512 -0.475866 -0.148892 0.473895 -0.062500 0 0 0 0 0 0 4 45310
-0.003481 0.002776 0.119512 -0.307191 -0.100503 0.481433 -0.062500 0 0 0 0 0 0 4 46310
-0.003473 0.002778 0.119513 -0.185513 -0.065582 0.485255 -0.062500 0 0 0 0 0 0 4 47313
-0.003469 0.002779 0.119513 -0.120890 -0.047067 0.486679 -0.062500 0 0 0 0 0 0 4 48293
-0.003454 0.002794 0.119523 -0.253175 -0.218030 0.340344 -0.062500 0 0 0 0 0 0 4 49312
-0.003427 0.002796 0.119517 -0.421509 -0.079613 0.544094 -0.062500 0 0 0 0 0 0 4 50309
-0.003414 0.002798 0.119515 -0.264088 -0.050379 0.517048 -0.062500 0 0 0 0 0 0 4 51313
-0.003407 0.002798 0.119515 -0.161925 -0.039257 0.497781 -0.062500 0 0 0 0 0 0 4 52310
-0.003404 0.002799 0.119514 -0.103137 -0.028686 0.490088 -0.062500 0 0 0 0 0 0 4 53313
-0.003402 0.002799 0.119514 -0.076411 -0.025956 0.487313 -0.062500 0 0 0 0 0 0 4 54312
-0.003370 0.002808 0.119515 -0.476847 -0.144675 0.471725 -0.062500 0 0 0 0 0 0 4 55310
-0.003354 0.002813 0.119516 -0.304852 -0.095834 0.478681 -0.062500 0 0 0 0 0 0 4 56308
-0.003345 0.002815 0.119516 -0.181523 -0.060644 0.482216 -0.062500 0 0 0 0 0 0 4 57311
-0.003329 0.002830 0.119526 -0.281345 -0.222491 0.337068 -0.062500 0 0 0 0 0 0 4 58312
-0.003301 0.002833 0.119520 -0.432514 -0.079251 0.541361 -0.062500 0 0 0 0 0 0 4 59310
-0.003287 0.002834 0.119518 -0.266786 -0.047608 0.514104 -0.062500 0 0 0 0 0 0 4 60311
-0.003280 0.002835 0.119518 -0.160485 -0.035287 0.494743 -0.062500 0 0 0 0 0 0 4 61434
-0.003264 0.002849 0.119528 -0.270608 -0.209880 0.340734 -0.062500 0 0 0 0 0 0 4 62436
-0.003237 0.002852 0.119522 -0.426911 -0.072988 0.541881 -0.062500 0 0 0 0 0 0 4 63310
-0.003223 0.002853 0.119520 -0.263951 -0.044501 0.513325 -0.062500 0 0 0 0 0 0 4 64417
-0.003216 0.002854 0.119519 -0.159053 -0.033739 0.493502 -0.062500 0 0 0 0 0 0 4 65305
-0.003200 0.002868 0.119529 -0.270033 -0.209194 0.339509 -0.062500 0 0 0 0 0 0 4 66432
-0.003192 0.002875 0.119533 -0.178217 -0.132950 0.408056 -0.062500 0 0 0 0 0 0 4 67525
-0.003169 0.002874 0.119525 -0.363355 -0.013144 0.576730 -0.062500 0 0 0 0 0 0 4 68506
-0.003157 0.002873 0.119522 -0.229551 -0.010418 0.525709 -0.062500 0 0 0 0 0 0 4 69469
-0.003139 0.002887 0.119531 -0.306549 -0.194521 0.351058 -0.062500 0 0 0 0 0 0 4 70496
-0.003130 0.002894 0.119534 -0.195863 -0.122789 0.411276 -0.062500 0 0 0 0 0 0 4 71492
-0.003106 0.002892 0.119526 -0.372647 -0.011007 0.577124 -0.062500 0 0 0 0 0 0 4 72378
-0.003094 0.002892 0.119523 -0.234182 -0.009382 0.524951 -0.062500 0 0 0 0 0 0 4 73470
-0.003088 0.002892 0.119522 -0.143198 -0.013264 0.495793 -0.062500 0 0 0 0 0 0 4 74515
-0.003059 0.002918 0.119511 -0.443944 -0.362937 0.629657 -0.062500 0 0 0 0 0 0 4 75493
-0.003044 0.002932 0.119508 -0.279260 -0.226303 0.554992 -0.062500 0 0 0 0 0 0 4 76489
-0.003036 0.002938 0.119506 -0.166564 -0.125938 0.516780 -0.062500 0 0 0 0 0 0 4 77469
-0.003033 0.002942 0.119506 -0.107579 -0.072217 0.502252 -0.062500 0 0 0 0 0 0 4 78462
-0.003031 0.002943 0.119506 -0.077968 -0.044895 0.497056 -0.062500 0 0 0 0 0 0 4 79496
-0.002998 0.002954 0.119507 -0.476933 -0.151793 0.482997 -0.062500 0 0 0 0 0 0 4 80492
-0.002982 0.002959 0.119507 -0.304197 -0.096552 0.488497 -0.062500 0 0 0 0 0 0 4 81476
-0.002974 0.002961 0.119507 -0.183371 -0.050189 0.491349 -0.062500 0 0 0 0 0 0 4 82491
-0.002951 0.002958 0.119497 -0.365461 0.030398 0.625787 -0.062500 0 0 0 0 0 0 4 83476
-0.002926 0.002970 0.119505 -0.397724 -0.165816 0.415837 -0.062500 0 0 0 0 0 0 4 84491
-0.002914 0.002976 0.119507 -0.244575 -0.104312 0.453188 -0.062500 0 0 0 0 0 0 4 85475
-0.002908 0.002979 0.119508 -0.152013 -0.054953 0.477123 -0.062500 0 0 0 0 0 0 4 86490
-0.002886 0.002976 0.119499 -0.348755 0.026465 0.620111 -0.062500 0 0 0 0 0 0 4 87477
-0.002875 0.002975 0.119495 -0.223348 0.013278 0.558287 -0.062500 0 0 0 0 0 0 4 88490
-0.002870 0.002974 0.119494 -0.139168 0.001962 0.525621 -0.062500 0 0 0 0 0 0 4 89473
-0.002867 0.002974 0.119494 -0.095251 -0.003869 0.513149 -0.062500 0 0 0 0 0 0 4 90488
-0.002853 0.002987 0.119504 -0.241102 -0.184574 0.363684 -0.062500 0 0 0 0 0 0 4 91474
-0.002826 0.002990 0.119498 -0.412658 -0.051830 0.566792 -0.062500 0 0 0 0 0 0 4 92491
-0.002813 0.002991 0.119496 -0.258439 -0.025491 0.537690 -0.062500 0 0 0 0 0 0 4 93487
-0.002807 0.002991 0.119495 -0.157949 -0.015777 0.517567 -0.062500 0 0 0 0 0 0 4 94475
-0.002804 0.002992 0.119495 -0.105580 -0.011065 0.509537 -0.062500 0 0 0 0 0 0 4 95490
-0.002789 0.003006 0.119505 -0.245607 -0.189862 0.361825 -0.062500 0 0 0 0 0 0 4 96474
-0.002782 0.003013 0.119509 -0.167464 -0.114746 0.431615 -0.062500 0 0 0 0 0 0 4 97488
-0.002759 0.003011 0.119501 -0.365755 0.012565 0.601924 -0.062500 0 0 0 0 0 0 4 98474
-0.002748 0.003011 0.119498 -0.236002 0.014897 0.550330 -0.062500 0 0 0 0 0 0 4 99432
-0.002742 0.003011 0.119497 -0.149375 0.011396 0.521306 -0.062500 0 0 0 0 0 0 4 100422
-0.002740 0.003011 0.119496 -0.104163 0.009449 0.510100 -0.062500 0 0 0 0 0 0 4 101431
-0.002706 0.003020 0.119497 -0.495100 -0.112488 0.495601 -0.062500 0 0 0 0 0 0 4 102422
-0.002690 0.003024 0.119497 -0.318439 -0.064408 0.499483 -0.062500 0 0 0 0 0 0 4 103432
-0.002681 0.003027 0.119497 -0.192816 -0.029504 0.501609 -0.062500 0 0 0 0 0 0 4 104420
-0.002677 0.003028 0.119497 -0.126278 -0.010984 0.502394 -0.062500 0 0 0 0 0 0 4 105431
-0.002662 0.003042 0.119508 -0.259217 -0.182992 0.358215 -0.062500 0 0 0 0 0 0 4 106422
-0.002636 0.003045 0.119501 -0.424227 -0.044057 0.563329 -0.062500 0 0 0 0 0 0 4 107432
-0.002623 0.003046 0.119499 -0.267173 -0.014671 0.534350 -0.062500 0 0 0 0 0 0 4 108421
-0.002616 0.003047 0.119499 -0.165289 -0.003396 0.514208 -0.062500 0 0 0 0 0 0 4 109432
-0.002613 0.003047 0.119498 -0.112199 0.002082 0.506182 -0.062500 0 0 0 0 0 0 4 110433
-0.002611 0.003047 0.119498 -0.085515 0.004876 0.503285 -0.062500 0 0 0 0 0 0 4 111423
-0.002578 0.003057 0.119499 -0.485788 -0.114896 0.492585 -0.062500 0 0 0 0 0 0 4 112431
-0.002562 0.003062 0.119499 -0.313771 -0.065628 0.497120 -0.062500 0 0 0 0 0 0 4 113422
-0.002554 0.003064 0.119499 -0.190493 -0.030121 0.499413 -0.062500 0 0 0 0 0 0 4 114431
-0.002537 0.003079 0.119510 -0.295878 -0.171705 0.356161 -0.062500 0 0 0 0 0 0 4 115421
-0.002510 0.003082 0.119504 -0.444232 -0.027886 0.561708 -0.062500 0 0 0 0 0 0 4 116432
-0.002496 0.003083 0.119501 -0.279135 0.003968 0.532510 -0.062500 0 0 0 0 0 0 4 117421
-0.002476 0.003098 0.119511 -0.340218 -0.165160 0.368337 -0.062500 0 0 0 0 0 0 4 118440
-0.002466 0.003105 0.119514 -0.219732 -0.084971 0.430642 -0.062500 0 0 0 0 0 0 4 119441
-0.002442 0.003104 0.119506 -0.390123 0.031011 0.599172 -0.062500 0 0 0 0 0 0 4 120442
-0.002417 0.003118 0.119513 -0.417261 -0.147096 0.402363 -0.062500 0 0 0 0 0 0 4 121429
-0.002405 0.003125 0.119516 -0.260096 -0.075796 0.443019 -0.062500 0 0 0 0 0 0 4 122437
-0.002399 0.003128 0.119517 -0.163778 -0.024771 0.467968 -0.062500 0 0 0 0 0 0 4 123621
-0.002377 0.003125 0.119507 -0.360080 0.062307 0.612922 -0.062500 0 0 0 0 0 0 4 124440
-0.002353 0.003138 0.119514 -0.402087 -0.131557 0.406874 -0.062500 0 0 0 0 0 0 4 125431
-0.002341 0.003144 0.119517 -0.252427 -0.068068 0.444029 -0.062500 0 0 0 0 0 0 4 126444
-0.002335 0.003147 0.119517 -0.156031 0.007278 0.467740 -0.062500 0 0 0 0 0 0 4 127434
-0.002319 0.003162 0.119528 -0.275145 -0.149714 0.333653 -0.062500 0 0 0 0 0 0 4 128432
-0.002292 0.003165 0.119522 -0.431456 -0.002731 0.542572 -0.062500 0 0 0 0 0 0 4 129431
-0.002279 0.003167 0.119520 -0.270829 0.030617 0.513913 -0.062500 0 0 0 0 0 0 4 130416
-0.002272 0.003168 0.119519 -0.167168 0.043887 0.493779 -0.062500 0 0 0 0 0 0 4 131435
-0.002256 0.003182 0.119529 -0.280648 -0.131598 0.342577 -0.062500 0 0 0 0 0 0 4 132435
-0.002229 0.003185 0.119523 -0.433959 0.006247 0.545363 -0.062500 0 0 0 0 0 0 4 133433
-0.002215 0.003186 0.119521 -0.272051 0.035062 0.514395 -0.062500 0 0 0 0 0 0 4 134436
-0.002195 0.003201 0.119530 -0.334162 -0.128073 0.350407 -0.062500 0 0 0 0 0 0 4 135507
-0.002185 0.003208 0.119533 -0.214105 -0.048384 0.412043 -0.062500 0 0 0 0 0 0 4 136500
-0.002180 0.003211 0.119535 -0.138119 0.007100 0.445236 -0.062500 0 0 0 0 0 0 4 137474
-0.002178 0.003213 0.119535 -0.098266 0.036081 0.457921 -0.062500 0 0 0 0 0 0 4 138499
-0.002158 0.003209 0.119525 -0.324072 0.110866 0.598373 -0.062500 0 0 0 0 0 0 4 139497
-0.002135 0.003222 0.119532 -0.382047 -0.089651 0.390772 -0.062500 0 0 0 0 0 0 4 140468
-0.002123 0.003228 0.119535 -0.218474 0.002482 0.426752 -0.062500 0 0 0 0 0 0 4 141467
-0.002118 0.003231 0.119535 -0.129698 0.048195 0.449980 -0.062500 0 0 0 0 0 0 4 142466
-0.002115 0.003232 0.119536 -0.083352 0.072373 0.459105 -0.062500 0 0 0 0 0 0 4 143499
-0.002113 0.003233 0.119536 -0.059918 0.084510 0.462377 -0.062500 0 0 0 0 0 0 4 144499
-0.002100 0.003247 0.119546 -0.215988 -0.091687 0.320859 -0.062500 0 0 0 0 0 0 4 145467
-0.002093 0.003254 0.119550 -0.144157 -0.014273 0.391008 -0.062500 0 0 0 0 0 0 4 146467
-0.002070 0.003253 0.119541 -0.338313 0.100295 0.563419 -0.062500 0 0 0 0 0 0 4 147490
-0.002059 0.003253 0.119538 -0.211140 0.103026 0.510732 -0.062500 0 0 0 0 0 0 4 148467
-0.002054 0.003253 0.119537 -0.125796 0.099799 0.481128 -0.062500 0 0 0 0 0 0 4 149469
-0.002038 0.003267 0.119547 -0.249119 -0.084299 0.327231 -0.062500 0 0 0 0 0 0 4 150499
-0.002030 0.003273 0.119550 -0.160678 -0.010650 0.392813 -0.062500 0 0 0 0 0 0 4 151492
-0.002026 0.003277 0.119552 -0.100690 0.041788 0.427454 -0.062500 0 0 0 0 0 0 4 152467
-0.002024 0.003278 0.119552 -0.068876 0.069231 0.440640 -0.062500 0 0 0 0 0 0 4 153467
-0.002023 0.003279 0.119552 -0.052698 0.082963 0.445331 -0.062500 0 0 0 0 0 0 4 154467
-0.002023 0.003280 0.119552 -0.044545 0.089789 0.446981 -0.062500 0 0 0 0 0 0 4 155466
-0.002022 0.003280 0.119552 -0.040470 0.093179 0.447562 -0.062500 0 0 0 0 0 0 4 156492
-0.002009 0.003294 0.119562 -0.206475 -0.087548 0.305407 -0.062500 0 0 0 0 0 0 4 157469
-0.002003 0.003301 0.119566 -0.139367 -0.012203 0.375070 -0.062500 0 0 0 0 0 0 4 158467
-0.001999 0.003304 0.119567 -0.090044 0.041055 0.411120 -0.062500 0 0 0 0 0 0 4 159505
-0.001998 0.003306 0.119567 -0.063565 0.068879 0.424812 -0.062500 0 0 0 0 0 0 4 160498
-0.001997 0.003307 0.119568 -0.050040 0.082787 0.429680 -0.062500 0 0 0 0 0 0 4 161496
-0.001996 0.003307 0.119568 -0.043219 0.089705 0.431381 -0.062500 0 0 0 0 0 0 4 162498
-0.001996 0.003308 0.119568 -0.039803 0.093134 0.431975 -0.062500 0 0 0 0 0 0 4 163493
-0.001996 0.003308 0.119568 -0.038084 0.094851 0.432178 -0.062500 0 0 0 0 0 0 4 164501
-0.001996 0.003308 0.119568 -0.037231 0.095700 0.432255 -0.062500 0 0 0 0 0 0 4 165467
-0.001996 0.003308 0.119568 -0.036789 0.096140 0.432275 -0.062500 0 0 0 0 0 0 4 166459
-0.001996 0.003308 0.119568 -0.036569 0.096337 0.432288 -0.062500 0 0 0 0 0 0 4 167502
-0.001996 0.003308 0.119568 -0.036470 0.096451 0.432287 -0.062500 0 0 0 0 0 0 4 168469
-0.001996 0.003308 0.119568 -0.036417 0.096493 0.432286 -0.062500 0 0 0 0 0 0 4 169466
-0.001996 0.003308 0.119568 -0.036399 0.096525 0.432292 -0.062500 0 0 0 0 0 0 4 170467
-0.001996 0.003308 0.119568 -0.036373 0.096553 0.432292 -0.062500 0 0 0 0 0 0 4 171492
-0.001983 0.003322 0.119578 -0.204515 -0.085955 0.290087 -0.062500 0 0 0 0 0 0 4 172466
-0.001976 0.003329 0.119581 -0.138387 -0.011403 0.359602 -0.062500 0 0 0 0 0 0 4 173458
-0.001973 0.003332 0.119583 -0.089549 0.041445 0.395593 -0.062500 0 0 0 0 0 0 4 174475
-0.001971 0.003334 0.119583 -0.063307 0.069089 0.409265 -0.062500 0 0 0 0 0 0 4 175493
-0.001971 0.003335 0.119583 -0.049910 0.082887 0.414131 -0.062500 0 0 0 0 0 0 4 176494
-0.001970 0.003335 0.119583 -0.043163 0.089760 0.415828 -0.062500 0 0 0 0 0 0 4 177472
-0.001970 0.003335 0.119583 -0.039777 0.093160 0.416420 -0.062500 0 0 0 0 0 0 4 178490
-0.001970 0.003335 0.119583 -0.038058 0.094863 0.416629 -0.062500 0 0 0 0 0 0 4 179474
-0.001970 0.003335 0.119583 -0.037213 0.095703 0.416700 -0.062500 0 0 0 0 0 0 4 180502
-0.001970 0.003336 0.119583 -0.036791 0.096137 0.416719 -0.062500 0 0 0 0 0 0 4 181474
-0.001970 0.003336 0.119583 -0.036585 0.096336 0.416738 -0.062500 0 0 0 0 0 0 4 182489
-0.001970 0.003336 0.119583 -0.036475 0.096447 0.416731 -0.062500 0 0 0 0 0 0 4 183494
-0.001970 0.003336 0.119583 -0.036413 0.096497 0.416737 -0.062500 0 0 0 0 0 0 4 184489
-0.001970 0.003336 0.119583 -0.036382 0.096527 0.416737 -0.062500 0 0 0 0 0 0 4 185473
-0.001970 0.003336 0.119583 -0.036375 0.096549 0.416736 -0.062500 0 0 0 0 0 0 4 186487
-0.001970 0.003336 0.119583 -0.036362 0.096549 0.416730 -0.062500 0 0 0 0 0 0 4 187473
-0.001970 0.003336 0.119583 -0.036369 0.096541 0.416742 -0.062500 0 0 0 0 0 0 4 188488
-0.001970 0.003336 0.119583 -0.036362 0.096548 0.416730 -0.062500 0 0 0 0 0 0 4 189470
-0.001970 0.003336 0.119583 -0.036365 0.096560 0.416742 -0.062500 0 0 0 0 0 0 4 190487
-0.001970 0.003336 0.119583 -0.036361 0.096550 0.416730 -0.062500 0 0 0 0 0 0 4 191473
-0.001970 0.003336 0.119583 -0.036353 0.096557 0.416735 -0.062500 0 0 0 0 0 0 4 192472
-0.001970 0.003336 0.119583 -0.036372 0.096552 0.416735 -0.062500 0 0 0 0 0 0 4 193472
-0.001970 0.003336 0.119583 -0.036354 0.096558 0.416736 -0.062500 0 0 0 0 0 0 4 194489
-0.001989 0.003340 0.119593 0.209303 0.036215 0.280233 -0.062500 0 0 0 0 0 0 4 195421
-0.001998 0.003342 0.119596 0.110052 0.061877 0.346953 -0.062500 0 0 0 0 0 0 4 196429
-0.002003 0.003343 0.119598 0.038839 0.079293 0.381505 -0.062500 0 0 0 0 0 0 4 197420
-0.002005 0.003344 0.119598 0.001319 0.088118 0.394626 -0.062500 0 0 0 0 0 0 4 198430
-0.002006 0.003344 0.119598 -0.017562 0.092413 0.399300 -0.062500 0 0 0 0 0 0 4 199432
-0.002007 0.003344 0.119598 -0.026987 0.094518 0.400929 -0.062500 0 0 0 0 0 0 4 200419
-0.002007 0.003344 0.119598 -0.031676 0.095556 0.401507 -0.062500 0 0 0 0 0 0 4 201430
-0.002007 0.003344 0.119598 -0.034021 0.096051 0.401700 -0.062500 0 0 0 0 0 0 4 202419
-0.002007 0.003344 0.119598 -0.035193 0.096296 0.401767 -0.062500 0 0 0 0 0 0 4 203431
-0.002007 0.003344 0.119598 -0.035777 0.096427 0.401789 -0.062500 0 0 0 0 0 0 4 204418
-0.002007 0.003344 0.119598 -0.036074 0.096495 0.401802 -0.062500 0 0 0 0 0 0 4 205429
-0.002007 0.003344 0.119598 -0.036206 0.096525 0.401799 -0.062500 0 0 0 0 0 0 4 206429
-0.002007 0.003344 0.119598 -0.036276 0.096541 0.401810 -0.062500 0 0 0 0 0 0 4 207420
-0.002007 0.003344 0.119598 -0.036325 0.096542 0.401803 -0.062500 0 0 0 0 0 0 4 208428
-0.002007 0.003344 0.119598 -0.036345 0.096555 0.401801 -0.062500 0 0 0 0 0 0 4 209418
-0.002007 0.003344 0.119598 -0.036358 0.096559 0.401807 -0.062500 0 0 0 0 0 0 4 210419
-0.002007 0.003344 0.119598 -0.036364 0.096541 0.401809 -0.062500 0 0 0 0 0 0 4 211429
-0.002007 0.003344 0.119598 -0.036349 0.096555 0.401802 -0.062500 0 0 0 0 0 0 4 212418
-0.002007 0.003344 0.119598 -0.036366 0.096551 0.401801 -0.062500 0 0 0 0 0 0 4 213423
-0.002007 0.003344 0.119598 -0.036360 0.096559 0.401807 -0.062500 0 0 0 0 0 0 4 214439
-0.002007 0.003344 0.119598 -0.036368 0.096551 0.401802 -0.062500 0 0 0 0 0 0 4 215445
-0.002007 0.003344 0.119598 -0.036360 0.096559 0.401808 -0.062500 0 0 0 0 0 0 4 216439
-0.002007 0.003344 0.119598 -0.036356 0.096548 0.401795 -0.062500 0 0 0 0 0 0 4 217427
-0.002007 0.003344 0.119598 -0.036356 0.096548 0.401814 -0.062500 0 0 0 0 0 0 4 218442
-0.002007 0.003344 0.119598 -0.036367 0.096550 0.401802 -0.062500 0 0 0 0 0 0 4 219439
-0.002007 0.003344 0.119598 -0.036360 0.096559 0.401808 -0.062500 0 0 0 0 0 0 4 220443
-0.002007 0.003344 0.119598 -0.036356 0.096548 0.401795 -0.062500 0 0 0 0 0 0 4 221436
-0.002007 0.003344 0.119598 -0.036359 0.096559 0.401807 -0.062500 0 0 0 0 0 0 4 222435
-0.002007 0.003344 0.119598 -0.036360 0.096560 0.401808 -0.062500 0 0 0 0 0 0 4 223433
-0.002007 0.003344 0.119598 -0.036367 0.096551 0.401802 -0.062500 0 0 0 0 0 0 4 224432
-0.002007 0.003344 0.119598 -0.036357 0.096548 0.401815 -0.062500 0 0 0 0 0 0 4 225412
-0.002007 0.003344 0.119598 -0.036356 0.096547 0.401796 -0.062500 0 0 0 0 0 0 4 226429
-0.002007 0.003344 0.119598 -0.036359 0.096559 0.401807 -0.062500 0 0 0 0 0 0 4 227427
-0.002007 0.003344 0.119598 -0.036367 0.096551 0.401802 -0.062500 0 0 0 0 0 0 4 228427
-0.002007 0.003344 0.119598 -0.036360 0.096559 0.401808 -0.062500 0 0 0 0 0 0 4 229412
-0.002007 0.003344 0.119598 -0.036368 0.096551 0.401802 -0.062500 0 0 0 0 0 0 4 230438
-0.002007 0.003344 0.119598 -0.036349 0.096556 0.401801 -0.062500 0 0 0 0 0 0 4 231437
-0.002007 0.003344 0.119598 -0.036366 0.096551 0.401801 -0.062500 0 0 0 0 0 0 4 232433
-0.002007 0.003344 0.119598 -0.036357 0.096548 0.401814 -0.062500 0 0 0 0 0 0 4 233431
-0.002007 0.003344 0.119598 -0.036367 0.096550 0.401802 -0.062500 0 0 0 0 0 0 4 234430
-0.002007 0.003344 0.119598 -0.036360 0.096559 0.401808 -0.062500 0 0 0 0 0 0 4 235432
-0.002007 0.003344 0.119598 -0.036356 0.096548 0.401795 -0.062500 0 0 0 0 0 0 4 236430
-0.002007 0.003344 0.119598 -0.036359 0.096559 0.401807 -0.062500 0 0 0 0 0 0 4 237429
-0.002007 0.003344 0.119598 -0.036367 0.096551 0.401801 -0.062500 0 0 0 0 0 0 4 238430
-0.002007 0.003344 0.119598 -0.036357 0.096548 0.401815 -0.062500 0 0 0 0 0 0 4 239431
-0.002007 0.003344 0.119598 -0.036367 0.096550 0.401803 -0.062500 0 0 0 0 0 0 4 240430
-0.002007 0.003344 0.119598 -0.036349 0.096556 0.401801 -0.062500 0 0 0 0 0 0 4 241429
-0.002007 0.003344 0.119598 -0.036366 0.096551 0.401801 -0.062500 0 0 0 0 0 0 4 242431
-0.002007 0.003344 0.119598 -0.036360 0.096559 0.401807 -0.062500 0 0 0 0 0 0 4 243419
-0.002007 0.003344 0.119598 -0.036360 0.096560 0.401808 -0.062500 0 0 0 0 0 0 4 244432
-0.002007 0.003344 0.119598 -0.036367 0.096551 0.401802 -0.062500 0 0 0 0 0 0 4 245412
-0.002007 0.003344 0.119598 -0.036349 0.096556 0.401801 -0.062500 0 0 0 0 0 0 4 246431
-0.002007 0.003344 0.119598 -0.036363 0.096540 0.401808 -0.062500 0 0 0 0 0 0 4 247432
-0.002007 0.003344 0.119598 -0.036360 0.096558 0.401808 -0.062500 0 0 0 0 0 0 4 248430
-0.002007 0.003344 0.119598 -0.036367 0.096551 0.401802 -0.062500 0 0 0 0 0 0 4 249430
-0.002007 0.003344 0.119598 -0.036360 0.096559 0.401808 -0.062500 0 0 0 0 0 0 4 250429
-0.002007 0.003344 0.119598 -0.036356 0.096548 0.401795 -0.062500 0 0 0 0 0 0 4 251430
-0.002007 0.003344 0.119598 -0.036359 0.096559 0.401807 -0.062500 0 0 0 0 0 0 4 252429
-0.002007 0.003344 0.119598 -0.036367 0.096551 0.401801 -0.062500 0 0 0 0 0 0 4 253428
-0.002007 0.003344 0.119598 -0.036357 0.096548 0.401815 -0.062500 0 0 0 0 0 0 4 254423
-0.002007 0.003344 0.119598 -0.036356 0.096547 0.401796 -0.062500 0 0 0 0 0 0 4 255492
-0.002007 0.003344 0.119598 -0.036359 0.096559 0.401807 -0.062500 0 0 0 0 0 0 4 256496
-0.002026 0.003349 0.119608 0.209423 0.036193 0.265424 -0.062500 0 0 0 0 0 0 4 257493
-0.002036 0.003351 0.119611 0.110104 0.061857 0.332087 -0.062500 0 0 0 0 0 0 4 258500
-0.002040 0.003352 0.119612 0.038858 0.079298 0.366601 -0.062500 0 0 0 0 0 0 4 259517
-0.002043 0.003353 0.119613 0.001336 0.088115 0.379722 -0.062500 0 0 0 0 0 0 4 260488
-0.002044 0.003353 0.119613 -0.017553 0.092421 0.384382 -0.062500 0 0 0 0 0 0 4 261498
-0.002044 0.003353 0.119613 -0.026979 0.094518 0.386012 -0.062500 0 0 0 0 0 0 4 262463
-0.002045 0.003353 0.119613 -0.031677 0.095546 0.386582 -0.062500 0 0 0 0 0 0 4 263466
-0.002045 0.003353 0.119613 -0.034028 0.096052 0.386785 -0.062500 0 0 0 0 0 0 4 264465
-0.002045 0.003353 0.119613 -0.035181 0.096303 0.386854 -0.062500 0 0 0 0 0 0 4 265465
-0.002045 0.003353 0.119613 -0.035782 0.096429 0.386875 -0.062500 0 0 0 0 0 0 4 266468
-0.002045 0.003353 0.119613 -0.036070 0.096494 0.386882 -0.062500 0 0 0 0 0 0 4 267488
-0.002045 0.003353 0.119613 -0.036212 0.096526 0.386885 -0.062500 0 0 0 0 0 0 4 268456
-0.002045 0.003353 0.119613 -0.036291 0.096534 0.386890 -0.062500 0 0 0 0 0 0 4 269472
-0.002045 0.003353 0.119613 -0.036322 0.096540 0.386883 -0.062500 0 0 0 0 0 0 4 270487
-0.002064 0.003358 0.119623 0.209569 0.036164 0.250657 -0.062500 0 0 0 0 0 0 4 271472
-0.002073 0.003360 0.119626 0.110175 0.061853 0.317231 -0.062500 0 0 0 0 0 0 4 272488
-0.002078 0.003361 0.119627 0.038894 0.079291 0.351712 -0.062500 0 0 0 0 0 0 4 273471
-0.002080 0.003362 0.119628 0.001325 0.088108 0.364820 -0.062500 0 0 0 0 0 0 4 274487
-0.002081 0.003362 0.119628 -0.017544 0.092418 0.369484 -0.062500 0 0 0 0 0 0 4 275471
-0.002082 0.003362 0.119628 -0.026971 0.094516 0.371111 -0.062500 0 0 0 0 0 0 4 276485
-0.002082 0.003362 0.119628 -0.031682 0.095547 0.371685 -0.062500 0 0 0 0 0 0 4 277485
-0.002082 0.003362 0.119628 -0.034023 0.096051 0.371881 -0.062500 0 0 0 0 0 0 4 278469
-0.002082 0.003362 0.119628 -0.035195 0.096296 0.371949 -0.062500 0 0 0 0 0 0 4 279425
-0.002082 0.003362 0.119628 -0.035778 0.096427 0.371970 -0.062500 0 0 0 0 0 0 4 280416
-0.002082 0.003362 0.119628 -0.036064 0.096492 0.371976 -0.062500 0 0 0 0 0 0 4 281425
-0.002083 0.003362 0.119628 -0.036218 0.096528 0.371985 -0.062500 0 0 0 0 0 0 4 282414
-0.002083 0.003362 0.119628 -0.036287 0.096533 0.371984 -0.062500 0 0 0 0 0 0 4 283428
-0.002083 0.003362 0.119628 -0.036328 0.096541 0.371983 -0.062500 0 0 0 0 0 0 4 284416
-0.002083 0.003362 0.119628 -0.036347 0.096556 0.371982 -0.062500 0 0 0 0 0 0 4 285426
-0.002083 0.003362 0.119628 -0.036349 0.096557 0.371981 -0.062500 0 0 0 0 0 0 4 286415
-0.002083 0.003362 0.119628 -0.036349 0.096557 0.371981 -0.062500 0 0 0 0 0 0 4 287417
-0.002083 0.003362 0.119628 -0.036353 0.096538 0.371982 -0.062500 0 0 0 0 0 0 4 288426
-0.002083 0.003362 0.119628 -0.036361 0.096558 0.371987 -0.062500 0 0 0 0 0 0 4 289415
-0.002083 0.003362 0.119628 -0.036369 0.096552 0.371982 -0.062500 0 0 0 0 0 0 4 290426
-0.002083 0.003362 0.119628 -0.036351 0.096557 0.371981 -0.062500 0 0 0 0 0 0 4 291417
-0.002083 0.003362 0.119628 -0.036368 0.096551 0.371981 -0.062500 0 0 0 0 0 0 4 292425
-0.002083 0.003362 0.119628 -0.036362 0.096560 0.371987 -0.062500 0 0 0 0 0 0 4 293424
-0.002083 0.003362 0.119628 -0.036350 0.096557 0.371982 -0.062500 0 0 0 0 0 0 4 294427
-0.002083 0.003362 0.119628 -0.036365 0.096541 0.371988 -0.062500 0 0 0 0 0 0 4 295416
-0.002083 0.003362 0.119628 -0.036362 0.096558 0.371988 -0.062500 0 0 0 0 0 0 4 296426
-0.002083 0.003362 0.119628 -0.036358 0.096549 0.371976 -0.062500 0 0 0 0 0 0 4 297416
-0.002083 0.003362 0.119628 -0.036361 0.096559 0.371987 -0.062500 0 0 0 0 0 0 4 298427
-0.002083 0.003362 0.119628 -0.036358 0.096549 0.371975 -0.062500 0 0 0 0 0 0 4 299416
-0.002083 0.003362 0.119628 -0.036361 0.096559 0.371987 -0.062500 0 0 0 0 0 0 4 300426
-0.002083 0.003362 0.119628 -0.036369 0.096552 0.371981 -0.062500 0 0 0 0 0 0 4 301426
-0.002083 0.003362 0.119628 -0.036359 0.096549 0.371995 -0.062500 0 0 0 0 0 0 4 302416
-0.002083 0.003362 0.119628 -0.036358 0.096548 0.371976 -0.062500 0 0 0 0 0 0 4 303433
-0.002083 0.003362 0.119628 -0.036361 0.096559 0.371987 -0.062500 0 0 0 0 0 0 4 304434
-0.002083 0.003362 0.119628 -0.036358 0.096549 0.371975 -0.062500 0 0 0 0 0 0 4 305410
-0.002083 0.003362 0.119628 -0.036361 0.096559 0.371987 -0.062500 0 0 0 0 0 0 4 306426
-0.002083 0.003362 0.119628 -0.036369 0.096552 0.371981 -0.062500 0 0 0 0 0 0 4 307433
-0.002083 0.003362 0.119628 -0.036351 0.096557 0.371981 -0.062500 0 0 0 0 0 0 4 308432
-0.002083 0.003362 0.119628 -0.036365 0.096541 0.371988 -0.062500 0 0 0 0 0 0 4 309437
-0.002083 0.003362 0.119628 -0.036362 0.096558 0.371988 -0.062500 0 0 0 0 0 0 4 310434
-0.002083 0.003362 0.119628 -0.036358 0.096549 0.371976 -0.062500 0 0 0 0 0 0 4 311437
-0.002083 0.003362 0.119628 -0.036361 0.096559 0.371987 -0.062500 0 0 0 0 0 0 4 312429
-0.002083 0.003362 0.119628 -0.036362 0.096560 0.371988 -0.062500 0 0 0 0 0 0 4 313428
-0.002083 0.003362 0.119628 -0.036358 0.096549 0.371976 -0.062500 0 0 0 0 0 0 4 314428
-0.002083 0.003362 0.119628 -0.036361 0.096559 0.371987 -0.062500 0 0 0 0 0 0 4 315426
-0.002083 0.003362 0.119628 -0.036358 0.096549 0.371975 -0.062500 0 0 0 0 0 0 4 316426
-0.002083 0.003362 0.119628 -0.036358 0.096549 0.371994 -0.062500 0 0 0 0 0 0 4 317408
-0.002083 0.003362 0.119628 -0.036369 0.096551 0.371982 -0.062500 0 0 0 0 0 0 4 318427
-0.002083 0.003362 0.119628 -0.036351 0.096557 0.371981 -0.062500 0 0 0 0 0 0 4 319429
-0.002083 0.003362 0.119628 -0.036368 0.096551 0.371981 -0.062500 0 0 0 0 0 0 4 320429
-0.002083 0.003362 0.119628 -0.036362 0.096560 0.371987 -0.062500 0 0 0 0 0 0 4 321413
-0.002083 0.003362 0.119628 -0.036358 0.096549 0.371975 -0.062500 0 0 0 0 0 0 4 322413
-0.002083 0.003362 0.119628 -0.036358 0.096549 0.371994 -0.062500 0 0 0 0 0 0 4 323427
-0.002083 0.003362 0.119628 -0.036369 0.096551 0.371982 -0.062500 0 0 0 0 0 0 4 324428
-0.002083 0.003362 0.119628 -0.036351 0.096557 0.371981 -0.062500 0 0 0 0 0 0 4 325407
-0.002083 0.003362 0.119628 -0.036368 0.096551 0.371981 -0.062500 0 0 0 0 0 0 4 326426
-0.002083 0.003362 0.119628 -0.036362 0.096560 0.371987 -0.062500 0 0 0 0 0 0 4 327429
-0.002083 0.003362 0.119628 -0.036358 0.096549 0.371975 -0.062500 0 0 0 0 0 0 4 328426
-0.002101 0.003367 0.119638 0.209683 0.036154 0.235888 -0.062500 0 0 0 0 0 0 4 329409
-0.002111 0.003369 0.119641 0.110226 0.061834 0.302395 -0.062500 0 0 0 0 0 0 4 330426
-0.002115 0.003370 0.119642 0.038909 0.079277 0.336837 -0.062500 0 0 0 0 0 0 4 331429
-0.002118 0.003371 0.119643 0.001339 0.088114 0.349938 -0.062500 0 0 0 0 0 0 4 332426
-0.002119 0.003371 0.119643 -0.017545 0.092419 0.354607 -0.062500 0 0 0 0 0 0 4 333427
-0.002120 0.003371 0.119643 -0.026983 0.094508 0.356224 -0.062500 0 0 0 0 0 0 4 334427
-0.002120 0.003371 0.119643 -0.031677 0.095545 0.356796 -0.062500 0 0 0 0 0 0 4 335431
-0.002120 0.003371 0.119643 -0.034017 0.096049 0.356991 -0.062500 0 0 0 0 0 0 4 336408
-0.002139 0.003376 0.119653 0.189632 0.004301 0.221098 -0.062500 0 0 0 0 0 0 4 337427
-0.002148 0.003378 0.119656 0.089513 0.030118 0.287555 -0.062500 0 0 0 0 0 0 4 338425
-0.002153 0.003379 0.119657 0.017864 0.047624 0.321977 -0.062500 0 0 0 0 0 0 4 339429
-0.002155 0.003380 0.119658 -0.019863 0.056485 0.335070 -0.062500 0 0 0 0 0 0 4 340426
-0.002157 0.003380 0.119658 -0.038824 0.060806 0.339721 -0.062500 0 0 0 0 0 0 4 341427
-0.002157 0.003380 0.119658 -0.048283 0.062931 0.341350 -0.062500 0 0 0 0 0 0 4 342409
-0.002176 0.003385 0.119667 0.193287 0.003505 0.206093 -0.062500 0 0 0 0 0 0 4 343427
-0.002186 0.003387 0.119671 0.091321 0.029729 0.272653 -0.062500 0 0 0 0 0 0 4 344430
-0.002191 0.003388 0.119672 0.018776 0.047428 0.307111 -0.062500 0 0 0 0 0 0 4 345421
-0.002193 0.003389 0.119672 -0.019406 0.056392 0.320203 -0.062500 0 0 0 0 0 0 4 346428
-0.002194 0.003389 0.119673 -0.038601 0.060767 0.324865 -0.062500 0 0 0 0 0 0 4 347428
-0.002214 0.003394 0.119682 0.198238 0.002423 0.190799 -0.062500 0 0 0 0 0 0 4 348427
-0.002223 0.003396 0.119686 0.093793 0.029198 0.257664 -0.062500 0 0 0 0 0 0 4 349408
-0.002228 0.003397 0.119687 0.020003 0.047171 0.292209 -0.062500 0 0 0 0 0 0 4 350407
-0.002231 0.003398 0.119687 -0.018792 0.056264 0.305339 -0.062500 0 0 0 0 0 0 4 351426
-0.002232 0.003398 0.119687 -0.038302 0.060699 0.309999 -0.062500 0 0 0 0 0 0 4 352423
-0.002251 0.003403 0.119697 0.198527 0.002364 0.176103 -0.062500 0 0 0 0 0 0 4 353425
-0.002261 0.003405 0.119701 0.091765 0.034022 0.242885 -0.062500 0 0 0 0 0 0 4 354408
-0.002266 0.003406 0.119702 0.017898 0.052001 0.277394 -0.062500 0 0 0 0 0 0 4 355429
-0.002268 0.003406 0.119702 -0.020933 0.061111 0.290502 -0.062500 0 0 0 0 0 0 4 356428
-0.002288 0.003411 0.119712 0.206225 0.005037 0.159772 -0.062500 0 0 0 0 0 0 4 357419
-0.002298 0.003414 0.119715 0.096681 0.032937 0.227556 -0.062500 0 0 0 0 0 0 4 358426
-0.002303 0.003415 0.119717 0.020349 0.051472 0.262392 -0.062500 0 0 0 0 0 0 4 359488
-0.002306 0.003415 0.119717 -0.019717 0.060846 0.275637 -0.062500 0 0 0 0 0 0 4 360469
-0.002307 0.003416 0.119717 -0.039845 0.065422 0.280330 -0.062500 0 0 0 0 0 0 4 361485
-0.002327 0.003420 0.119727 0.196918 0.007112 0.146726 -0.062500 0 0 0 0 0 0 4 362466
-0.002336 0.003423 0.119730 0.092047 0.033952 0.213368 -0.062500 0 0 0 0 0 0 4 363425
-0.002341 0.003424 0.119731 0.010380 0.019739 0.247807 -0.062500 0 0 0 0 0 0 4 364414
-0.002344 0.003424 0.119732 -0.028516 0.028864 0.260888 -0.062500 0 0 0 0 0 0 4 365424
-0.002345 0.003425 0.119732 -0.048066 0.033310 0.265564 -0.062500 0 0 0 0 0 0 4 366415
-0.002345 0.003425 0.119732 -0.057807 0.035478 0.267187 -0.062500 0 0 0 0 0 0 4 367424
-0.002346 0.003425 0.119732 -0.062664 0.036553 0.267755 -0.062500 0 0 0 0 0 0 4 368413
-0.002365 0.003430 0.119742 0.181827 -0.023500 0.132836 -0.062500 0 0 0 0 0 0 4 369423
-0.002374 0.003432 0.119745 0.080677 0.002528 0.198905 -0.062500 0 0 0 0 0 0 4 370412
-0.002379 0.003433 0.119746 0.008515 0.020142 0.233120 -0.062500 0 0 0 0 0 0 4 371424
-0.002381 0.003433 0.119747 -0.029447 0.029065 0.246143 -0.062500 0 0 0 0 0 0 4 372413
-0.002383 0.003434 0.119747 -0.048525 0.033414 0.250789 -0.062500 0 0 0 0 0 0 4 373423
-0.002383 0.003434 0.119747 -0.058047 0.035522 0.252400 -0.062500 0 0 0 0 0 0 4 374413
-0.002383 0.003434 0.119747 -0.062793 0.036571 0.252975 -0.062500 0 0 0 0 0 0 4 375423
-0.002384 0.003434 0.119747 -0.065153 0.037080 0.253170 -0.062500 0 0 0 0 0 0 4 376412
-0.002384 0.003434 0.119747 -0.066344 0.037340 0.253232 -0.062500 0 0 0 0 0 0 4 377414
-0.002384 0.003434 0.119747 -0.066928 0.037462 0.253257 -0.062500 0 0 0 0 0 0 4 378423
-0.002384 0.003434 0.119747 -0.067226 0.037529 0.253269 -0.062500 0 0 0 0 0 0 4 379413
-0.002384 0.003434 0.119747 -0.067370 0.037562 0.253272 -0.062500 0 0 0 0 0 0 4 380592
-0.002384 0.003434 0.119747 -0.067438 0.037567 0.253270 -0.062500 0 0 0 0 0 0 4 381414
-0.002384 0.003434 0.119747 -0.067471 0.037584 0.253275 -0.062500 0 0 0 0 0 0 4 382423
-0.002384 0.003434 0.119747 -0.067493 0.037580 0.253276 -0.062500 0 0 0 0 0 0 4 383413
-0.002384 0.003434 0.119747 -0.067518 0.037584 0.253268 -0.062500 0 0 0 0 0 0 4 384423
-0.002384 0.003434 0.119747 -0.067513 0.037593 0.253274 -0.062500 0 0 0 0 0 0 4 385412
-0.002384 0.003434 0.119747 -0.067512 0.037594 0.253274 -0.062500 0 0 0 0 0 0 4 386423
-0.002384 0.003434 0.119747 -0.067520 0.037586 0.253268 -0.062500 0 0 0 0 0 0 4 387414
-0.002384 0.003434 0.119747 -0.067510 0.037583 0.253281 -0.062500 0 0 0 0 0 0 4 388426
-0.002384 0.003434 0.119747 -0.067520 0.037584 0.253269 -0.062500 0 0 0 0 0 0 4 389423
-0.002384 0.003434 0.119747 -0.067513 0.037593 0.253274 -0.062500 0 0 0 0 0 0 4 390430
-0.002384 0.003434 0.119747 -0.067520 0.037586 0.253268 -0.062500 0 0 0 0 0 0 4 391429
-0.002384 0.003434 0.119747 -0.067513 0.037593 0.253274 -0.062500 0 0 0 0 0 0 4 392432
-0.002384 0.003434 0.119747 -0.067520 0.037586 0.253268 -0.062500 0 0 0 0 0 0 4 393421
-0.002384 0.003434 0.119747 -0.067513 0.037593 0.253274 -0.062500 0 0 0 0 0 0 4 394432
-0.002384 0.003434 0.119747 -0.067517 0.037575 0.253275 -0.062500 0 0 0 0 0 0 4 395422
-0.002384 0.003434 0.119747 -0.067513 0.037592 0.253275 -0.062500 0 0 0 0 0 0 4 396432
-0.002384 0.003434 0.119747 -0.067520 0.037585 0.253268 -0.062500 0 0 0 0 0 0 4 397429
-0.002384 0.003434 0.119747 -0.067513 0.037593 0.253274 -0.062500 0 0 0 0 0 0 4 398427
-0.002384 0.003434 0.119747 -0.067520 0.037586 0.253268 -0.062500 0 0 0 0 0 0 4 399428
-0.002384 0.003434 0.119747 -0.067513 0.037593 0.253274 -0.062500 0 0 0 0 0 0 4 400409
-0.002384 0.003434 0.119747 -0.067520 0.037586 0.253268 -0.062500 0 0 0 0 0 0 4 401426
-0.002384 0.003434 0.119747 -0.067510 0.037583 0.253281 -0.062500 0 0 0 0 0 0 4 402424
-0.002384 0.003434 0.119747 -0.067520 0.037584 0.253269 -0.062500 0 0 0 0 0 0 4 403427
-0.002384 0.003434 0.119747 -0.067513 0.037593 0.253274 -0.062500 0 0 0 0 0 0 4 404434
-0.002384 0.003434 0.119747 -0.067512 0.037594 0.253274 -0.062500 0 0 0 0 0 0 4 405409
-0.002384 0.003434 0.119747 -0.067520 0.037586 0.253268 -0.062500 0 0 0 0 0 0 4 406429
-0.002389 0.003451 0.119735 -0.001187 -0.188710 0.412082 -0.062500 0 0 0 0 0 0 4 407431
-0.002392 0.003460 0.119731 -0.026282 -0.099969 0.334632 -0.062500 0 0 0 0 0 0 4 408424
-0.002393 0.003465 0.119730 -0.045590 -0.034264 0.294406 -0.062500 0 0 0 0 0 0 4 409427
-0.002394 0.003467 0.119730 -0.056255 0.001143 0.279072 -0.062500 0 0 0 0 0 0 4 410415
-0.002394 0.003468 0.119729 -0.061795 0.019232 0.273611 -0.062500 0 0 0 0 0 0 4 411408
-0.002394 0.003469 0.119729 -0.064624 0.028371 0.271688 -0.062500 0 0 0 0 0 0 4 412424
-0.002394 0.003469 0.119729 -0.066062 0.032956 0.271020 -0.062500 0 0 0 0 0 0 4 413425
-0.002394 0.003469 0.119729 -0.066792 0.035275 0.270794 -0.062500 0 0 0 0 0 0 4 414424
-0.002394 0.003469 0.119729 -0.067146 0.036431 0.270717 -0.062500 0 0 0 0 0 0 4 415425
-0.002394 0.003469 0.119729 -0.067320 0.037003 0.270686 -0.062500 0 0 0 0 0 0 4 416425
-0.002394 0.003469 0.119729 -0.067422 0.037302 0.270669 -0.062500 0 0 0 0 0 0 4 417425
-0.002394 0.003469 0.119729 -0.067465 0.037441 0.270674 -0.062500 0 0 0 0 0 0 4 418425
-0.002394 0.003469 0.119729 -0.067497 0.037511 0.270665 -0.062500 0 0 0 0 0 0 4 419424
-0.002394 0.003469 0.119729 -0.067500 0.037549 0.270676 -0.062500 0 0 0 0 0 0 4 420406
-0.002394 0.003469 0.119729 -0.067518 0.037577 0.270669 -0.062500 0 0 0 0 0 0 4 421425
-0.002394 0.003469 0.119729 -0.067519 0.037579 0.270668 -0.062500 0 0 0 0 0 0 4 422427
-0.002394 0.003469 0.119729 -0.067512 0.037588 0.270674 -0.062500 0 0 0 0 0 0 4 423425
-0.002399 0.003487 0.119718 -0.001236 -0.188592 0.429592 -0.062500 0 0 0 0 0 0 4 424424
-0.002402 0.003495 0.119714 -0.026311 -0.099915 0.352083 -0.062500 0 0 0 0 0 0 4 425423
-0.002403 0.003500 0.119713 -0.045598 -0.034239 0.311832 -0.062500 0 0 0 0 0 0 4 426424
-0.002404 0.003502 0.119712 -0.056255 0.001141 0.296488 -0.062500 0 0 0 0 0 0 4 427422
-0.002404 0.003503 0.119712 -0.061787 0.019241 0.291018 -0.062500 0 0 0 0 0 0 4 428424
-0.002405 0.003504 0.119712 -0.064623 0.028370 0.289105 -0.062500 0 0 0 0 0 0 4 429417
-0.002405 0.003504 0.119712 -0.066056 0.032972 0.288434 -0.062500 0 0 0 0 0 0 4 430427
-0.002405 0.003504 0.119712 -0.066778 0.035270 0.288202 -0.062500 0 0 0 0 0 0 4 431431
-0.002405 0.003504 0.119712 -0.067154 0.036428 0.288117 -0.062500 0 0 0 0 0 0 4 432424
-0.002410 0.003522 0.119701 -0.001094 -0.189030 0.447134 -0.062500 0 0 0 0 0 0 4 433424
-0.002413 0.003531 0.119697 -0.026221 -0.100142 0.369555 -0.062500 0 0 0 0 0 0 4 434422
-0.002414 0.003535 0.119695 -0.045559 -0.034362 0.329270 -0.062500 0 0 0 0 0 0 4 435425
-0.002415 0.003537 0.119695 -0.056225 0.001078 0.313919 -0.062500 0 0 0 0 0 0 4 436422
-0.002415 0.003538 0.119695 -0.061785 0.019205 0.308440 -0.062500 0 0 0 0 0 0 4 437428
-0.002415 0.003539 0.119695 -0.064618 0.028353 0.306520 -0.062500 0 0 0 0 0 0 4 438423
-0.002415 0.003539 0.119695 -0.066059 0.032948 0.305861 -0.062500 0 0 0 0 0 0 4 439425
-0.002415 0.003539 0.119695 -0.066778 0.035264 0.305628 -0.062500 0 0 0 0 0 0 4 440422
-0.002415 0.003539 0.119694 -0.067145 0.036432 0.305549 -0.062500 0 0 0 0 0 0 4 441415
-0.002415 0.003540 0.119694 -0.067340 0.036999 0.305517 -0.062500 0 0 0 0 0 0 4 442422
-0.002439 0.003562 0.119693 0.245846 -0.249272 0.329875 -0.062500 0 0 0 0 0 0 4 443412
-0.002452 0.003573 0.119692 0.120731 -0.134761 0.318128 -0.062500 0 0 0 0 0 0 4 444411
-0.002458 0.003578 0.119692 0.029862 -0.051569 0.311924 -0.062500 0 0 0 0 0 0 4 445421
-0.002461 0.003581 0.119692 -0.018472 -0.007320 0.309521 -0.062500 0 0 0 0 0 0 4 446410
-0.002462 0.003582 0.119692 -0.042952 0.015089 0.308655 -0.062500 0 0 0 0 0 0 4 447421
-0.002463 0.003583 0.119692 -0.055217 0.026329 0.308357 -0.062500 0 0 0 0 0 0 4 448410
-0.002463 0.003583 0.119692 -0.061372 0.031963 0.308254 -0.062500 0 0 0 0 0 0 4 449420
-0.002463 0.003584 0.119692 -0.064441 0.034764 0.308204 -0.062500 0 0 0 0 0 0 4 450410
-0.002464 0.003584 0.119692 -0.065985 0.036176 0.308204 -0.062500 0 0 0 0 0 0 4 451422
-0.002464 0.003584 0.119692 -0.066745 0.036880 0.308191 -0.062500 0 0 0 0 0 0 4 452410
-0.002464 0.003584 0.119692 -0.067130 0.037233 0.308186 -0.062500 0 0 0 0 0 0 4 453420
-0.002469 0.003601 0.119680 -0.001213 -0.188356 0.467518 -0.062500 0 0 0 0 0 0 4 454410
-0.002471 0.003610 0.119676 -0.026260 -0.099823 0.389824 -0.062500 0 0 0 0 0 0 4 455421
-0.002473 0.003614 0.119675 -0.045558 -0.034225 0.349453 -0.062500 0 0 0 0 0 0 4 456409
-0.002473 0.003617 0.119675 -0.056223 0.001143 0.334072 -0.062500 0 0 0 0 0 0 4 457420
-0.002474 0.003618 0.119674 -0.066182 0.020097 0.328592 -0.062500 0 0 0 0 0 0 4 458410
-0.002493 0.003623 0.119684 0.178181 -0.031514 0.192165 -0.062500 0 0 0 0 0 0 4 459420
-0.002502 0.003625 0.119687 0.076620 -0.001005 0.257189 -0.062500 0 0 0 0 0 0 4 460409
-0.002507 0.003627 0.119688 0.004267 0.018837 0.291006 -0.062500 0 0 0 0 0 0 4 461411
-0.002510 0.003627 0.119689 -0.033802 0.028852 0.303875 -0.062500 0 0 0 0 0 0 4 462420
-0.002511 0.003628 0.119689 -0.052914 0.033739 0.308458 -0.062500 0 0 0 0 0 0 4 463411
-0.002511 0.003628 0.119689 -0.062449 0.036125 0.310069 -0.062500 0 0 0 0 0 0 4 464420
-0.002512 0.003628 0.119689 -0.067197 0.037301 0.310624 -0.062500 0 0 0 0 0 0 4 465410
-0.002512 0.003628 0.119689 -0.069575 0.037877 0.310815 -0.062500 0 0 0 0 0 0 4 466420
-0.002512 0.003628 0.119689 -0.070752 0.038160 0.310888 -0.062500 0 0 0 0 0 0 4 467410
-0.002512 0.003628 0.119689 -0.071330 0.038303 0.310913 -0.062500 0 0 0 0 0 0 4 468418
-0.002531 0.003632 0.119699 0.175706 -0.022376 0.176555 -0.062500 0 0 0 0 0 0 4 469410
-0.002540 0.003635 0.119702 0.075367 0.003572 0.242180 -0.062500 0 0 0 0 0 0 4 470419
-0.002545 0.003636 0.119703 0.003620 0.021131 0.276177 -0.062500 0 0 0 0 0 0 4 471438
-0.002547 0.003636 0.119704 -0.034118 0.029988 0.289131 -0.062500 0 0 0 0 0 0 4 472433
-0.002548 0.003637 0.119704 -0.053079 0.034318 0.293739 -0.062500 0 0 0 0 0 0 4 473416
-0.002549 0.003637 0.119704 -0.062528 0.036409 0.295348 -0.062500 0 0 0 0 0 0 4 474419
-0.002549 0.003637 0.119704 -0.067233 0.037437 0.295921 -0.062500 0 0 0 0 0 0 4 475419
-0.002550 0.003637 0.119704 -0.069590 0.037943 0.296110 -0.062500 0 0 0 0 0 0 4 476428
-0.002569 0.003641 0.119713 0.181113 -0.048140 0.161962 -0.062500 0 0 0 0 0 0 4 477414
-0.002578 0.003644 0.119717 0.080281 -0.022076 0.227520 -0.062500 0 0 0 0 0 0 4 478436
-0.002583 0.003645 0.119718 0.008290 -0.004482 0.261505 -0.062500 0 0 0 0 0 0 4 479407
-0.002585 0.003645 0.119718 -0.029580 0.004413 0.274444 -0.062500 0 0 0 0 0 0 4 480423
-0.002586 0.003646 0.119718 -0.048591 0.008745 0.279048 -0.062500 0 0 0 0 0 0 4 481420
-0.002587 0.003646 0.119718 -0.058082 0.010844 0.280650 -0.062500 0 0 0 0 0 0 4 482421
-0.002587 0.003646 0.119718 -0.062803 0.011876 0.281227 -0.062500 0 0 0 0 0 0 4 483423
-0.002587 0.003646 0.119718 -0.065163 0.012383 0.281415 -0.062500 0 0 0 0 0 0 4 484422
-0.002587 0.003646 0.119718 -0.066344 0.012640 0.281487 -0.062500 0 0 0 0 0 0 4 485422
-0.002587 0.003646 0.119718 -0.066927 0.012762 0.281512 -0.062500 0 0 0 0 0 0 4 486426
-0.002606 0.003650 0.119728 0.180375 -0.047978 0.147438 -0.062500 0 0 0 0 0 0 4 487431
-0.002616 0.003653 0.119731 0.079905 -0.021999 0.212903 -0.062500 0 0 0 0 0 0 4 488424
-0.002621 0.003654 0.119733 0.008087 -0.004436 0.246847 -0.062500 0 0 0 0 0 0 4 489427
-0.002623 0.003654 0.119733 -0.029676 0.004435 0.259769 -0.062500 0 0 0 0 0 0 4 490421
-0.002624 0.003654 0.119733 -0.048659 0.008760 0.264371 -0.062500 0 0 0 0 0 0 4 491421
-0.002625 0.003655 0.119733 -0.058105 0.010850 0.265985 -0.062500 0 0 0 0 0 0 4 492421
-0.002625 0.003655 0.119733 -0.062822 0.011880 0.266542 -0.062500 0 0 0 0 0 0 4 493403
-0.002625 0.003655 0.119733 -0.065171 0.012385 0.266740 -0.062500 0 0 0 0 0 0 4 494426
-0.002625 0.003655 0.119733 -0.066340 0.012639 0.266807 -0.062500 0 0 0 0 0 0 4 495425
-0.002625 0.003655 0.119733 -0.066921 0.012761 0.266831 -0.062500 0 0 0 0 0 0 4 496422
-0.002625 0.003655 0.119733 -0.067219 0.012828 0.266842 -0.062500 0 0 0 0 0 0 4 497420
-0.002625 0.003655 0.119733 -0.067363 0.012861 0.266845 -0.062500 0 0 0 0 0 0 4 498422
-0.002625 0.003655 0.119733 -0.067446 0.012879 0.266842 -0.062500 0 0 0 0 0 0 4 499423
-0.002644 0.003659 0.119743 0.180241 -0.047952 0.132904 -0.062500 0 0 0 0 0 0 4 500422
-0.002654 0.003662 0.119746 0.079828 -0.021991 0.198288 -0.062500 0 0 0 0 0 0 4 501425
-0.002658 0.003663 0.119747 0.008051 -0.004428 0.232208 -0.062500 0 0 0 0 0 0 4 502425
-0.002661 0.003663 0.119748 -0.029709 0.004442 0.245106 -0.062500 0 0 0 0 0 0 4 503424
-0.002662 0.003663 0.119748 -0.048660 0.008750 0.249706 -0.062500 0 0 0 0 0 0 4 504422
-0.002662 0.003664 0.119748 -0.058120 0.010852 0.251315 -0.062500 0 0 0 0 0 0 4 505421
-0.002663 0.003664 0.119748 -0.062810 0.011888 0.251882 -0.062500 0 0 0 0 0 0 4 506420
-0.002663 0.003664 0.119748 -0.065164 0.012385 0.252075 -0.062500 0 0 0 0 0 0 4 507422
-0.002663 0.003664 0.119748 -0.066345 0.012641 0.252147 -0.062500 0 0 0 0 0 0 4 508421
-0.002663 0.003664 0.119748 -0.066932 0.012773 0.252164 -0.062500 0 0 0 0 0 0 4 509421
-0.002663 0.003664 0.119748 -0.067215 0.012828 0.252175 -0.062500 0 0 0 0 0 0 4 510420
-0.002663 0.003664 0.119748 -0.067366 0.012851 0.252170 -0.062500 0 0 0 0 0 0 4 511415
-0.002663 0.003664 0.119748 -0.067438 0.012867 0.252180 -0.062500 0 0 0 0 0 0 4 512425
-0.002663 0.003664 0.119748 -0.067480 0.012876 0.252180 -0.062500 0 0 0 0 0 0 4 513412
-0.002663 0.003664 0.119748 -0.067498 0.012890 0.252179 -0.062500 0 0 0 0 0 0 4 514420
-0.002663 0.003664 0.119748 -0.067500 0.012892 0.252179 -0.062500 0 0 0 0 0 0 4 515422
-0.002663 0.003664 0.119748 -0.067500 0.012892 0.252178 -0.062500 0 0 0 0 0 0 4 516420
-0.002663 0.003664 0.119748 -0.067512 0.012895 0.252185 -0.062500 0 0 0 0 0 0 4 517419
-0.002663 0.003664 0.119748 -0.067502 0.012892 0.252179 -0.062500 0 0 0 0 0 0 4 518421
-0.002663 0.003664 0.119748 -0.067520 0.012886 0.252178 -0.062500 0 0 0 0 0 0 4 519422
-0.002663 0.003664 0.119748 -0.067514 0.012894 0.252185 -0.062500 0 0 0 0 0 0 4 520420
-0.002663 0.003664 0.119748 -0.067510 0.012883 0.252173 -0.062500 0 0 0 0 0 0 4 521419
-0.002663 0.003664 0.119748 -0.067513 0.012894 0.252184 -0.062500 0 0 0 0 0 0 4 522421
-0.002663 0.003664 0.119748 -0.067510 0.012883 0.252173 -0.062500 0 0 0 0 0 0 4 523422
-0.002663 0.003664 0.119748 -0.067513 0.012894 0.252184 -0.062500 0 0 0 0 0 0 4 524419
-0.002663 0.003664 0.119748 -0.067510 0.012883 0.252173 -0.062500 0 0 0 0 0 0 4 525410
-0.002663 0.003664 0.119748 -0.067513 0.012894 0.252184 -0.062500 0 0 0 0 0 0 4 526419
-0.002663 0.003664 0.119748 -0.067521 0.012886 0.252179 -0.062500 0 0 0 0 0 0 4 527426
-0.002663 0.003664 0.119748 -0.067503 0.012891 0.252179 -0.062500 0 0 0 0 0 0 4 528408
-0.002663 0.003664 0.119748 -0.067520 0.012886 0.252178 -0.062500 0 0 0 0 0 0 4 529417
-0.002663 0.003664 0.119748 -0.067502 0.012891 0.252179 -0.062500 0 0 0 0 0 0 4 530407
-0.002663 0.003664 0.119748 -0.067512 0.012895 0.252185 -0.062500 0 0 0 0 0 0 4 531420
-0.002663 0.003664 0.119748 -0.067510 0.012883 0.252173 -0.062500 0 0 0 0 0 0 4 532408
-0.002663 0.003664 0.119748 -0.067513 0.012894 0.252184 -0.062500 0 0 0 0 0 0 4 533419
-0.002663 0.003664 0.119748 -0.067521 0.012886 0.252179 -0.062500 0 0 0 0 0 0 4 534408
-0.002663 0.003664 0.119748 -0.067510 0.012883 0.252172 -0.062500 0 0 0 0 0 0 4 535417
-0.002663 0.003664 0.119748 -0.067513 0.012894 0.252184 -0.062500 0 0 0 0 0 0 4 536407
-0.002663 0.003664 0.119748 -0.067510 0.012883 0.252173 -0.062500 0 0 0 0 0 0 4 537418
-0.002663 0.003664 0.119748 -0.067510 0.012883 0.252191 -0.062500 0 0 0 0 0 0 4 538407
-0.002663 0.003664 0.119748 -0.067501 0.012891 0.252180 -0.062500 0 0 0 0 0 0 4 539418
-0.002663 0.003664 0.119748 -0.067520 0.012886 0.252179 -0.062500 0 0 0 0 0 0 4 540407
-0.002663 0.003664 0.119748 -0.067502 0.012891 0.252179 -0.062500 0 0 0 0 0 0 4 541417
-0.002663 0.003664 0.119748 -0.067520 0.012886 0.252179 -0.062500 0 0 0 0 0 0 4 542406
-0.002663 0.003664 0.119748 -0.067514 0.012894 0.252185 -0.062500 0 0 0 0 0 0 4 543417
-0.002663 0.003664 0.119748 -0.067510 0.012883 0.252173 -0.062500 0 0 0 0 0 0 4 544417
-0.002663 0.003664 0.119748 -0.067513 0.012894 0.252184 -0.062500 0 0 0 0 0 0 4 545407
-0.002663 0.003664 0.119748 -0.067510 0.012883 0.252173 -0.062500 0 0 0 0 0 0 4 546417
-0.002663 0.003664 0.119748 -0.067513 0.012894 0.252184 -0.062500 0 0 0 0 0 0 4 547408
-0.002663 0.003664 0.119748 -0.067510 0.012883 0.252173 -0.062500 0 0 0 0 0 0 4 548417
-0.002663 0.003664 0.119748 -0.067513 0.012894 0.252184 -0.062500 0 0 0 0 0 0 4 549406
-0.002663 0.003664 0.119748 -0.067521 0.012886 0.252179 -0.062500 0 0 0 0 0 0 4 550417
-0.002663 0.003664 0.119748 -0.067503 0.012891 0.252179 -0.062500 0 0 0 0 0 0 4 551407
-0.002663 0.003664 0.119748 -0.067512 0.012895 0.252185 -0.062500 0 0 0 0 0 0 4 552416
-0.002663 0.003664 0.119748 -0.067510 0.012883 0.252173 -0.062500 0 0 0 0 0 0 4 553438
-0.002663 0.003664 0.119748 -0.067513 0.012894 0.252184 -0.062500 0 0 0 0 0 0 4 554427
-0.002663 0.003664 0.119748 -0.067510 0.012883 0.252173 -0.062500 0 0 0 0 0 0 4 555425
-0.002663 0.003664 0.119748 -0.067513 0.012894 0.252184 -0.062500 0 0 0 0 0 0 4 556415
-0.002663 0.003664 0.119748 -0.067521 0.012886 0.252179 -0.062500 0 0 0 0 0 0 4 557422
-0.002663 0.003664 0.119748 -0.067503 0.012891 0.252179 -0.062500 0 0 0 0 0 0 4 558400
-0.002663 0.003664 0.119748 -0.067520 0.012886 0.252179 -0.062500 0 0 0 0 0 0 4 559423
-0.002663 0.003664 0.119748 -0.067502 0.012891 0.252179 -0.062500 0 0 0 0 0 0 4 560424
-0.002663 0.003664 0.119748 -0.067520 0.012886 0.252178 -0.062500 0 0 0 0 0 0 4 561428
-0.002668 0.003681 0.119736 -0.001611 -0.212722 0.411905 -0.062500 0 0 0 0 0 0 4 562423
[truncated: 5,419,736 more chars]
