# Supplementary material for: Increasing Patient Engagement in Rehabilitation Exercises Using Computer-Based Citizen Science
Source: PLoS One. 2015 Mar 20;10(3):e0117013. doi: 10.1371/journal.pone.0117013 (PMC4368773; doi:10.1371/journal.pone.0117013)
Supplement: S4 Dataset — (ZIP) [file pone.0117013.s004.zip › Dataset_S4/P6/P6_with.dat]

0.000075 0.010510 0.170177 0.065320 0.126402 -3.047741 -0.000000 1 0 0 0 0 0 0 964
0.000083 0.010541 0.170291 -0.103855 -0.388960 -1.810999 -0.000031 1 0 0 0 0 0 0 1966
0.000087 0.010551 0.170406 -0.055516 -0.187291 -1.733254 -0.000063 1 0 0 0 0 0 0 2978
0.000064 0.010556 0.170527 0.287137 -0.088683 -1.819374 -0.000094 1 0 0 0 0 0 0 3987
0.000052 0.010553 0.170646 0.184255 0.008394 -1.815602 -0.000126 1 0 0 0 0 0 0 4982
0.000061 0.010563 0.170766 -0.113234 -0.159210 -1.864952 -0.000156 1 0 0 0 0 0 0 5968
0.000042 0.010568 0.170873 0.233475 -0.101446 -1.715029 -0.000188 1 0 0 0 0 0 0 6971
0.000072 0.010578 0.170983 -0.368646 -0.179596 -1.762766 -0.000219 1 0 0 0 0 0 0 7972
0.000079 0.010599 0.171088 -0.140908 -0.331884 -1.728509 -0.000250 1 0 0 0 0 0 0 8979
0.000082 0.010605 0.171198 -0.058176 -0.147238 -1.810521 -0.000282 1 0 0 0 0 0 0 9992
0.000076 0.010623 0.171302 0.063332 -0.302438 -1.773809 -0.000313 1 0 0 0 0 0 0 10977
0.000089 0.010644 0.171399 -0.172188 -0.361430 -1.699012 -0.000345 1 0 0 0 0 0 0 12000
0.000071 0.010654 0.171494 0.200953 -0.220271 -1.685446 -0.000376 1 0 0 0 0 0 0 12989
0.000078 0.010671 0.171587 -0.084290 -0.306302 -1.675661 -0.000407 1 0 0 0 0 0 0 14003
0.000074 0.010695 0.171683 0.029187 -0.411697 -1.741064 -0.000438 1 0 0 0 0 0 0 14989
0.000048 0.010706 0.171776 0.327468 -0.254104 -1.744998 -0.000470 1 0 0 0 0 0 0 15992
0.000051 0.010723 0.171868 -0.018856 -0.327504 -1.737269 -0.000500 1 0 0 0 0 0 0 16962
0.000029 0.010730 0.171959 0.276942 -0.210100 -1.761136 -0.000532 1 0 0 0 0 0 0 17989
0.000033 0.010746 0.172049 -0.047109 -0.308486 -1.768516 -0.000563 1 0 0 0 0 0 0 18990
0.000034 0.010749 0.172134 -0.040741 -0.159931 -1.739861 -0.000595 1 0 0 0 0 0 0 19992
0.000028 0.010765 0.172226 0.065616 -0.327034 -1.835555 -0.000626 1 0 0 0 0 0 0 20994
0.000023 0.010768 0.172312 0.042104 -0.175994 -1.800706 -0.000658 1 0 0 0 0 0 0 22008
0.000037 0.010781 0.172399 -0.192634 -0.294143 -1.829062 -0.000688 1 0 0 0 0 0 0 22991
0.000043 0.010783 0.172482 -0.117553 -0.159776 -1.816097 -0.000720 1 0 0 0 0 0 0 23989
0.000039 0.010799 0.172557 0.021674 -0.347257 -1.730109 -0.000751 1 0 0 0 0 0 0 25002
0.000036 0.010802 0.172635 0.018290 -0.198327 -1.781769 -0.000781 1 0 0 0 0 0 0 25969
-0.000013 0.010806 0.172709 0.606272 -0.201377 -1.755283 -0.000814 1 0 0 0 0 0 0 26996
-0.000054 0.010787 0.172783 0.575263 0.100153 -1.780184 -0.000845 1 0 0 0 0 0 0 27990
-0.000098 0.010777 0.172850 0.609476 0.008251 -1.718398 -0.000875 1 0 0 0 0 0 0 28966
-0.000144 0.010771 0.172914 0.631112 -0.065593 -1.695472 -0.000907 1 0 0 0 0 0 0 29995
-0.000167 0.010764 0.172972 0.342055 -0.065860 -1.640785 -0.000938 1 0 0 0 0 0 0 30990
-0.000219 0.010744 0.173028 0.680204 0.103900 -1.639070 -0.000970 1 0 0 0 0 0 0 31989
-0.000252 0.010751 0.173075 0.467414 -0.236826 -1.549957 -0.001001 1 0 0 0 0 0 0 32989
-0.000285 0.010735 0.173122 0.452635 0.027711 -1.559452 -0.001032 1 0 0 0 0 0 0 33988
-0.000302 0.010725 0.173158 0.237660 -0.027504 -1.438819 -0.001063 1 0 0 0 0 0 0 34965
-0.000327 0.010700 0.173200 0.325472 0.149611 -1.526199 -0.001095 1 0 0 0 0 0 0 36001
-0.000356 0.010669 0.173230 0.384663 0.239750 -1.411871 -0.001126 1 0 0 0 0 0 0 37010
-0.000371 0.010652 0.173258 0.203518 0.069868 -1.395869 -0.001158 1 0 0 0 0 0 0 38008
-0.000395 0.010625 0.173282 0.303736 0.171012 -1.364515 -0.001188 1 0 0 0 0 0 0 38989
-0.000430 0.010615 0.173297 0.455975 -0.032975 -1.274098 -0.001219 1 0 0 0 0 0 0 39988
-0.000447 0.010609 0.173305 0.243799 -0.123216 -1.182998 -0.001251 1 0 0 0 0 0 0 40988
-0.000456 0.010607 0.173308 0.108733 -0.171345 -1.148875 -0.001282 1 0 0 0 0 0 0 42004
-0.000483 0.010608 0.173314 0.336870 -0.240338 -1.199895 -0.001313 1 0 0 0 0 0 0 42987
-0.000497 0.010609 0.173316 0.181747 -0.239869 -1.190061 -0.001345 1 0 0 0 0 0 0 44008
-0.000503 0.010609 0.173318 0.076964 -0.239091 -1.194506 -0.001376 1 0 0 0 0 0 0 45005
-0.000507 0.010609 0.173318 0.021604 -0.241322 -1.210112 -0.001407 1 0 0 0 0 0 0 45996
-0.000509 0.010609 0.173318 -0.006632 -0.245124 -1.231006 -0.001438 1 0 0 0 0 0 0 46971
-0.000509 0.010610 0.173318 -0.021242 -0.249803 -1.255055 -0.001469 1 0 0 0 0 0 0 47963
-0.000510 0.010610 0.173319 -0.028905 -0.255431 -1.283587 -0.001503 1 0 0 0 0 0 0 49075
-0.000510 0.010610 0.173319 -0.033138 -0.260571 -1.309637 -0.001535 1 0 0 0 0 0 0 50072
-0.000510 0.010610 0.173319 -0.035592 -0.265656 -1.335093 -0.001565 1 0 0 0 0 0 0 51036
-0.000510 0.010610 0.173319 -0.037161 -0.270887 -1.361552 -0.001596 1 0 0 0 0 0 0 52032
-0.000510 0.010610 0.173319 -0.038382 -0.276474 -1.389359 -0.001629 1 0 0 0 0 0 0 53078
-0.000510 0.010610 0.173319 -0.039310 -0.281559 -1.415028 -0.001659 1 0 0 0 0 0 0 54041
-0.000533 0.010613 0.173323 0.258783 -0.328388 -1.495637 -0.001690 1 0 0 0 0 0 0 55045
-0.000545 0.010614 0.173325 0.138829 -0.316552 -1.500299 -0.001723 1 0 0 0 0 0 0 56092
-0.000550 0.010615 0.173326 0.051782 -0.309596 -1.510395 -0.001753 1 0 0 0 0 0 0 57058
-0.000553 0.010615 0.173326 0.005159 -0.308777 -1.528921 -0.001784 1 0 0 0 0 0 0 58046
-0.000555 0.010616 0.173326 -0.018736 -0.311239 -1.552682 -0.001816 1 0 0 0 0 0 0 59075
-0.000555 0.010616 0.173326 -0.031068 -0.314824 -1.576441 -0.001846 1 0 0 0 0 0 0 60031
-0.000556 0.010616 0.173326 -0.037600 -0.319517 -1.602569 -0.001877 1 0 0 0 0 0 0 61042
-0.000556 0.010616 0.173326 -0.041228 -0.324621 -1.629397 -0.001909 1 0 0 0 0 0 0 62062
-0.000556 0.010616 0.173326 -0.043360 -0.329784 -1.656130 -0.001941 1 0 0 0 0 0 0 63071
-0.000556 0.010616 0.173326 -0.044826 -0.335073 -1.682931 -0.001972 1 0 0 0 0 0 0 64079
-0.000556 0.010616 0.173326 -0.045889 -0.340251 -1.709110 -0.002003 1 0 0 0 0 0 0 65063
-0.000579 0.010619 0.173330 0.252314 -0.386957 -1.788997 -0.002034 1 0 0 0 0 0 0 66044
-0.000591 0.010620 0.173332 0.132398 -0.374985 -1.793008 -0.002066 1 0 0 0 0 0 0 67064
-0.000596 0.010621 0.173333 0.045338 -0.368376 -1.804401 -0.002097 1 0 0 0 0 0 0 68077
-0.000599 0.010621 0.173334 -0.001242 -0.367422 -1.822927 -0.002128 1 0 0 0 0 0 0 69063
-0.000601 0.010622 0.173334 -0.025068 -0.369586 -1.845206 -0.002159 1 0 0 0 0 0 0 70037
-0.000601 0.010622 0.173334 -0.037393 -0.373481 -1.870296 -0.002190 1 0 0 0 0 0 0 71042
-0.000602 0.010622 0.173334 -0.043942 -0.378242 -1.896547 -0.002222 1 0 0 0 0 0 0 72057
-0.000602 0.010622 0.173334 -0.047427 -0.382693 -1.920254 -0.002250 1 0 0 0 0 0 0 72960
-0.000602 0.010622 0.173334 -0.049599 -0.387927 -1.947381 -0.002282 1 0 0 0 0 0 0 73984
-0.000602 0.010622 0.173334 -0.051034 -0.393128 -1.973732 -0.002313 1 0 0 0 0 0 0 74975
-0.000602 0.010622 0.173334 -0.052024 -0.398349 -2.000084 -0.002344 1 0 0 0 0 0 0 75965
-0.000618 0.010606 0.173331 0.159330 -0.193738 -1.986173 -0.002375 1 0 0 0 0 0 0 76960
-0.000626 0.010598 0.173330 0.074249 -0.283238 -2.030756 -0.002407 1 0 0 0 0 0 0 77983
-0.000630 0.010594 0.173329 0.012311 -0.349118 -2.069227 -0.002438 1 0 0 0 0 0 0 78985
-0.000633 0.010592 0.173329 -0.020919 -0.386322 -2.101496 -0.002469 1 0 0 0 0 0 0 79975
-0.000634 0.010591 0.173328 -0.038043 -0.407637 -2.130704 -0.002500 1 0 0 0 0 0 0 80965
-0.000634 0.010590 0.173328 -0.047038 -0.421003 -2.158899 -0.002532 1 0 0 0 0 0 0 81974
-0.000634 0.010590 0.173328 -0.051875 -0.430307 -2.186397 -0.002563 1 0 0 0 0 0 0 82982
-0.000634 0.010590 0.173328 -0.054598 -0.437620 -2.213420 -0.002594 1 0 0 0 0 0 0 83984
-0.000634 0.010590 0.173328 -0.056316 -0.443765 -2.239522 -0.002625 1 0 0 0 0 0 0 84959
-0.000635 0.010590 0.173328 -0.057504 -0.449582 -2.266432 -0.002656 1 0 0 0 0 0 0 85965
-0.000635 0.010590 0.173328 -0.058442 -0.455178 -2.293376 -0.002688 1 0 0 0 0 0 0 86975
-0.000635 0.010590 0.173328 -0.059262 -0.460567 -2.319824 -0.002719 1 0 0 0 0 0 0 87966
-0.000635 0.010590 0.173328 -0.060061 -0.465960 -2.346755 -0.002750 1 0 0 0 0 0 0 88976
-0.000635 0.010590 0.173328 -0.060694 -0.471225 -2.373216 -0.002781 1 0 0 0 0 0 0 89968
-0.000635 0.010590 0.173328 -0.061465 -0.476532 -2.399772 -0.002813 1 0 0 0 0 0 0 90964
-0.000635 0.010590 0.173328 -0.062185 -0.482052 -2.427556 -0.002845 1 0 0 0 0 0 0 92006
-0.000635 0.010590 0.173328 -0.062811 -0.487165 -2.453492 -0.002875 1 0 0 0 0 0 0 92979
-0.000635 0.010590 0.173328 -0.063494 -0.492662 -2.480973 -0.002908 1 0 0 0 0 0 0 94009
-0.000635 0.010590 0.173328 -0.064198 -0.497704 -2.506376 -0.002937 1 0 0 0 0 0 0 94962
-0.000635 0.010590 0.173328 -0.064847 -0.503134 -2.533689 -0.002969 1 0 0 0 0 0 0 95986
-0.000635 0.010590 0.173328 -0.065592 -0.508506 -2.560771 -0.003001 1 0 0 0 0 0 0 97002
-0.000635 0.010590 0.173328 -0.066198 -0.513785 -2.587054 -0.003032 1 0 0 0 0 0 0 97988
-0.000651 0.010574 0.173325 0.145476 -0.308972 -2.573069 -0.003063 1 0 0 0 0 0 0 98987
-0.000659 0.010566 0.173324 0.060682 -0.398224 -2.617093 -0.003094 1 0 0 0 0 0 0 99987
-0.000663 0.010562 0.173323 -0.001135 -0.463985 -2.655544 -0.003126 1 0 0 0 0 0 0 100986
-0.000665 0.010560 0.173323 -0.034363 -0.501391 -2.688597 -0.003158 1 0 0 0 0 0 0 102005
-0.000666 0.010559 0.173323 -0.051484 -0.522699 -2.718088 -0.003189 1 0 0 0 0 0 0 103006
-0.000667 0.010558 0.173322 -0.060378 -0.536026 -2.745963 -0.003220 1 0 0 0 0 0 0 104002
-0.000667 0.010558 0.173322 -0.065229 -0.545182 -2.772814 -0.003251 1 0 0 0 0 0 0 104986
-0.000667 0.010558 0.173322 -0.067909 -0.552513 -2.800200 -0.003282 1 0 0 0 0 0 0 106002
-0.000667 0.010558 0.173322 -0.069605 -0.558806 -2.826930 -0.003314 1 0 0 0 0 0 0 107000
-0.000667 0.010558 0.173322 -0.070843 -0.564524 -2.853651 -0.003345 1 0 0 0 0 0 0 108000
-0.000667 0.010558 0.173322 -0.071708 -0.570048 -2.880306 -0.003376 1 0 0 0 0 0 0 108999
-0.000667 0.010558 0.173322 -0.072505 -0.575406 -2.906672 -0.003407 1 0 0 0 0 0 0 109987
-0.000667 0.010558 0.173322 -0.073291 -0.580809 -2.933734 -0.003439 1 0 0 0 0 0 0 111002
-0.000667 0.010558 0.173322 -0.073997 -0.586048 -2.959976 -0.003469 1 0 0 0 0 0 0 111986
-0.000667 0.010558 0.173322 -0.074614 -0.591354 -2.986728 -0.003501 1 0 0 0 0 0 0 112989
-0.000667 0.010558 0.173322 -0.075339 -0.596685 -3.013673 -0.003532 1 0 0 0 0 0 0 114000
-0.000667 0.010558 0.173322 -0.075946 -0.601907 -3.040024 -0.003563 1 0 0 0 0 0 0 114988
-0.000667 0.010558 0.173322 -0.076663 -0.607174 -3.066649 -0.003594 1 0 0 0 0 0 0 115987
-0.000667 0.010558 0.173322 -0.077334 -0.612447 -3.093283 -0.003626 1 0 0 0 0 0 0 116986
-0.000667 0.010558 0.173322 -0.077953 -0.617802 -3.120301 -0.003657 1 0 0 0 0 0 0 117999
-0.000667 0.010558 0.173322 -0.078661 -0.623000 -3.146579 -0.003688 1 0 0 0 0 0 0 118985
-0.000667 0.010558 0.173322 -0.079373 -0.628322 -3.173274 -0.003719 1 0 0 0 0 0 0 119986
-0.000667 0.010558 0.173322 -0.079948 -0.633568 -3.199912 -0.003751 1 0 0 0 0 0 0 120985
-0.000667 0.010558 0.173322 -0.080645 -0.638887 -3.226547 -0.003782 1 0 0 0 0 0 0 121985
-0.000667 0.010558 0.173322 -0.081340 -0.644199 -3.253622 -0.003814 1 0 0 0 0 0 0 123000
-0.000667 0.010558 0.173322 -0.081983 -0.649446 -3.279929 -0.003844 1 0 0 0 0 0 0 123986
-0.000667 0.010558 0.173322 -0.082674 -0.654762 -3.306974 -0.003876 1 0 0 0 0 0 0 125001
-0.000683 0.010542 0.173319 0.129302 -0.449687 -3.292440 -0.003907 1 0 0 0 0 0 0 125987
-0.000692 0.010534 0.173318 0.044650 -0.538945 -3.336892 -0.003939 1 0 0 0 0 0 0 127001
-0.000696 0.010530 0.173317 -0.017133 -0.604520 -3.374779 -0.003969 1 0 0 0 0 0 0 127978
-0.000698 0.010528 0.173317 -0.050264 -0.641697 -3.407092 -0.004000 1 0 0 0 0 0 0 128969
-0.000699 0.010527 0.173317 -0.067344 -0.663099 -3.437006 -0.004032 1 0 0 0 0 0 0 129985
-0.000699 0.010526 0.173317 -0.076304 -0.676328 -3.465007 -0.004063 1 0 0 0 0 0 0 130986
-0.000699 0.010526 0.173317 -0.081037 -0.685684 -3.492687 -0.004095 1 0 0 0 0 0 0 132001
-0.000700 0.010526 0.173317 -0.083810 -0.692982 -3.519562 -0.004126 1 0 0 0 0 0 0 132999
-0.000700 0.010526 0.173317 -0.085439 -0.699145 -3.546375 -0.004157 1 0 0 0 0 0 0 133999
-0.000700 0.010526 0.173317 -0.086638 -0.704878 -3.573055 -0.004189 1 0 0 0 0 0 0 134998
-0.000700 0.010526 0.173317 -0.087527 -0.710445 -3.599793 -0.004220 1 0 0 0 0 0 0 136000
-0.000716 0.010510 0.173313 0.124411 -0.505399 -3.585063 -0.004251 1 0 0 0 0 0 0 136984
-0.000724 0.010502 0.173312 0.039735 -0.594567 -3.629626 -0.004282 1 0 0 0 0 0 0 138000
-0.000728 0.010498 0.173311 -0.022053 -0.660292 -3.668048 -0.004314 1 0 0 0 0 0 0 138996
-0.000730 0.010496 0.173311 -0.055101 -0.697273 -3.699712 -0.004344 1 0 0 0 0 0 0 139961
-0.000708 0.010492 0.173307 -0.372318 -0.676587 -3.675785 -0.004375 1 0 0 0 0 0 0 140966
-0.000697 0.010489 0.173305 -0.262483 -0.707368 -3.726818 -0.004407 1 0 0 0 0 0 0 141974
-0.000708 0.010472 0.173301 0.031668 -0.518127 -3.728174 -0.004437 1 0 0 0 0 0 0 142963
-0.000714 0.010464 0.173299 -0.009320 -0.615461 -3.780654 -0.004469 1 0 0 0 0 0 0 143973
-0.000716 0.010460 0.173298 -0.048923 -0.685095 -3.822776 -0.004500 1 0 0 0 0 0 0 144964
-0.000718 0.010458 0.173297 -0.070949 -0.724275 -3.857641 -0.004532 1 0 0 0 0 0 0 145982
-0.000695 0.010453 0.173293 -0.382634 -0.704225 -3.833618 -0.004562 1 0 0 0 0 0 0 146956
-0.000684 0.010451 0.173291 -0.270143 -0.735466 -3.885007 -0.004594 1 0 0 0 0 0 0 147962
-0.000695 0.010434 0.173287 0.025413 -0.546439 -3.887053 -0.004625 1 0 0 0 0 0 0 148973
-0.000700 0.010426 0.173285 -0.014828 -0.643707 -3.939136 -0.004656 1 0 0 0 0 0 0 149963
-0.000680 0.010418 0.173280 -0.354329 -0.671275 -3.928051 -0.004688 1 0 0 0 0 0 0 150972
-0.000670 0.010415 0.173278 -0.257534 -0.727885 -3.985176 -0.004719 1 0 0 0 0 0 0 151965
-0.000681 0.010397 0.173273 0.029943 -0.551427 -3.989530 -0.004750 1 0 0 0 0 0 0 152957
-0.000664 0.010385 0.173267 -0.314616 -0.612894 -3.989566 -0.004781 1 0 0 0 0 0 0 153963
-0.000655 0.010379 0.173264 -0.237306 -0.703434 -4.055828 -0.004813 1 0 0 0 0 0 0 154972
-0.000651 0.010376 0.173263 -0.174081 -0.756330 -4.105887 -0.004844 1 0 0 0 0 0 0 155963
-0.000632 0.010392 0.173252 -0.356433 -1.014540 -4.003477 -0.004875 1 0 0 0 0 0 0 156958
-0.000639 0.010384 0.173243 -0.041252 -0.732533 -4.054291 -0.004906 1 0 0 0 0 0 0 157964
-0.000620 0.010377 0.173235 -0.355489 -0.719542 -4.087505 -0.004937 1 0 0 0 0 0 0 158957
-0.000610 0.010373 0.173231 -0.261387 -0.770374 -4.171097 -0.004969 1 0 0 0 0 0 0 159975
-0.000621 0.010356 0.173226 0.023223 -0.591786 -4.188153 -0.005000 1 0 0 0 0 0 0 160978
-0.000604 0.010343 0.173220 -0.323086 -0.652063 -4.193298 -0.005031 1 0 0 0 0 0 0 161967
-0.000596 0.010337 0.173217 -0.246720 -0.742239 -4.262918 -0.005063 1 0 0 0 0 0 0 162991
-0.000568 0.010331 0.173211 -0.484351 -0.752228 -4.259666 -0.005094 1 0 0 0 0 0 0 163969
-0.000571 0.010312 0.173206 -0.119330 -0.587629 -4.280848 -0.005126 1 0 0 0 0 0 0 164995
-0.000549 0.010299 0.173199 -0.400981 -0.658059 -4.291225 -0.005156 1 0 0 0 0 0 0 165959
-0.000516 0.010290 0.173191 -0.590256 -0.711113 -4.309730 -0.005188 1 0 0 0 0 0 0 166986
-0.000515 0.010269 0.173185 -0.178330 -0.572577 -4.345057 -0.005220 1 0 0 0 0 0 0 168000
-0.000498 0.010276 0.173171 -0.350130 -0.928375 -4.276657 -0.005251 1 0 0 0 0 0 0 168988
-0.000490 0.010280 0.173164 -0.258950 -0.924949 -4.389376 -0.005282 1 0 0 0 0 0 0 169984
-0.000479 0.010263 0.173154 -0.283674 -0.651356 -4.373372 -0.005314 1 0 0 0 0 0 0 170999
-0.000474 0.010254 0.173149 -0.216312 -0.743350 -4.466897 -0.005344 1 0 0 0 0 0 0 171983
-0.000454 0.010267 0.173136 -0.391618 -1.042854 -4.392762 -0.005376 1 0 0 0 0 0 0 173002
-0.000461 0.010258 0.173127 -0.072038 -0.782029 -4.457369 -0.005407 1 0 0 0 0 0 0 173989
-0.000441 0.010250 0.173118 -0.384479 -0.779953 -4.496813 -0.005438 1 0 0 0 0 0 0 174988
-0.000409 0.010243 0.173110 -0.590108 -0.793619 -4.528474 -0.005470 1 0 0 0 0 0 0 175988
-0.000392 0.010241 0.173092 -0.402741 -0.863768 -4.428398 -0.005501 1 0 0 0 0 0 0 176985
-0.000384 0.010240 0.173084 -0.276895 -0.892656 -4.565343 -0.005532 1 0 0 0 0 0 0 177984
-0.000373 0.010221 0.173072 -0.298849 -0.651487 -4.563806 -0.005564 1 0 0 0 0 0 0 178998
-0.000345 0.010208 0.173063 -0.532437 -0.718942 -4.610034 -0.005595 1 0 0 0 0 0 0 179999
-0.000307 0.010198 0.173054 -0.673803 -0.773073 -4.648180 -0.005626 1 0 0 0 0 0 0 180984
-0.000282 0.010174 0.173043 -0.535778 -0.591327 -4.638350 -0.005657 1 0 0 0 0 0 0 181984
-0.000253 0.010179 0.173026 -0.576274 -0.966012 -4.598022 -0.005688 1 0 0 0 0 0 0 182984
-0.000215 0.010179 0.173014 -0.693267 -0.932247 -4.673988 -0.005719 1 0 0 0 0 0 0 183984
-0.000213 0.010163 0.173006 -0.249373 -0.724512 -4.745929 -0.005751 1 0 0 0 0 0 0 184998
-0.000189 0.010152 0.172997 -0.490710 -0.771587 -4.780704 -0.005782 1 0 0 0 0 0 0 185984
-0.000160 0.010164 0.172982 -0.576196 -1.084977 -4.723165 -0.005814 1 0 0 0 0 0 0 186999
-0.000139 0.010150 0.172968 -0.487593 -0.789655 -4.744960 -0.005844 1 0 0 0 0 0 0 187986
-0.000106 0.010140 0.172957 -0.644689 -0.810560 -4.813910 -0.005876 1 0 0 0 0 0 0 188985
-0.000089 0.010137 0.172938 -0.448412 -0.898621 -4.735928 -0.005907 1 0 0 0 0 0 0 189997
-0.000057 0.010132 0.172924 -0.620654 -0.895131 -4.828314 -0.005939 1 0 0 0 0 0 0 191000
-0.000018 0.010127 0.172914 -0.736298 -0.889289 -4.896088 -0.005969 1 0 0 0 0 0 0 191984
0.000008 0.010105 0.172901 -0.585901 -0.673584 -4.901282 -0.006001 1 0 0 0 0 0 0 193000
0.000037 0.010111 0.172884 -0.620906 -1.032321 -4.867179 -0.006032 1 0 0 0 0 0 0 193984
0.000059 0.010095 0.172869 -0.521296 -0.775867 -4.904591 -0.006063 1 0 0 0 0 0 0 194984
0.000093 0.010084 0.172857 -0.674699 -0.818431 -4.981393 -0.006095 1 0 0 0 0 0 0 195998
0.000126 0.010096 0.172841 -0.690593 -1.131296 -4.948213 -0.006126 1 0 0 0 0 0 0 196998
0.000149 0.010083 0.172826 -0.564290 -0.834050 -4.982568 -0.006157 1 0 0 0 0 0 0 197998
0.000184 0.010073 0.172814 -0.702655 -0.854427 -5.056194 -0.006187 1 0 0 0 0 0 0 198959
0.000208 0.010049 0.172801 -0.580614 -0.668114 -5.067481 -0.006219 1 0 0 0 0 0 0 199966
0.000260 0.010051 0.172779 -0.933505 -1.001070 -4.981594 -0.006253 1 0 0 0 0 0 0 201068
0.000309 0.010049 0.172765 -0.937592 -0.985378 -5.085873 -0.006284 1 0 0 0 0 0 0 202036
0.000340 0.010028 0.172751 -0.711115 -0.744968 -5.121270 -0.006316 1 0 0 0 0 0 0 203081
0.000395 0.010033 0.172728 -1.008040 -1.046639 -5.042643 -0.006346 1 0 0 0 0 0 0 204039
0.000429 0.010015 0.172710 -0.769932 -0.799889 -5.112529 -0.006378 1 0 0 0 0 0 0 205064
0.000469 0.010004 0.172697 -0.827417 -0.851336 -5.208549 -0.006409 1 0 0 0 0 0 0 206049
0.000506 0.010016 0.172680 -0.793246 -1.169573 -5.184687 -0.006440 1 0 0 0 0 0 0 207036
0.000554 0.009999 0.172660 -0.942645 -0.828989 -5.164477 -0.006471 1 0 0 0 0 0 0 208034
0.000601 0.009987 0.172646 -0.950054 -0.869055 -5.266233 -0.006502 1 0 0 0 0 0 0 209038
0.000625 0.009983 0.172625 -0.652458 -0.968981 -5.207994 -0.006533 1 0 0 0 0 0 0 210029
0.000683 0.009974 0.172606 -1.073244 -0.928499 -5.250618 -0.006565 1 0 0 0 0 0 0 211032
0.000719 0.009950 0.172589 -0.829565 -0.728000 -5.306830 -0.006596 1 0 0 0 0 0 0 212027
0.000737 0.009940 0.172567 -0.580744 -0.883947 -5.261758 -0.006627 1 0 0 0 0 0 0 213037
0.000792 0.009928 0.172548 -1.043354 -0.888920 -5.313636 -0.006659 1 0 0 0 0 0 0 214059
0.000820 0.009924 0.172524 -0.739432 -0.987164 -5.286997 -0.006690 1 0 0 0 0 0 0 215034
0.000880 0.009915 0.172504 -1.133812 -0.947030 -5.349841 -0.006722 1 0 0 0 0 0 0 216057
0.000917 0.009891 0.172486 -0.874444 -0.745578 -5.414643 -0.006751 1 0 0 0 0 0 0 216981
0.000958 0.009877 0.172459 -0.919284 -0.856758 -5.312906 -0.006781 1 0 0 0 0 0 0 217971
0.001002 0.009867 0.172442 -0.958113 -0.924521 -5.452300 -0.006812 1 0 0 0 0 0 0 218961
0.001025 0.009863 0.172419 -0.684606 -1.016987 -5.419606 -0.006844 1 0 0 0 0 0 0 219970
0.001082 0.009855 0.172399 -1.118580 -0.970498 -5.472563 -0.006875 1 0 0 0 0 0 0 220961
0.001134 0.009849 0.172371 -1.100499 -0.996267 -5.386585 -0.006906 1 0 0 0 0 0 0 221970
0.001167 0.009826 0.172350 -0.852267 -0.786941 -5.494595 -0.006937 1 0 0 0 0 0 0 222961
0.001206 0.009813 0.172320 -0.924561 -0.889197 -5.422303 -0.006969 1 0 0 0 0 0 0 223970
0.001272 0.009800 0.172297 -1.281184 -0.907474 -5.515061 -0.007000 1 0 0 0 0 0 0 224961
0.001306 0.009795 0.172272 -0.897605 -1.015443 -5.515963 -0.007031 1 0 0 0 0 0 0 225971
0.001352 0.009769 0.172247 -1.034906 -0.761308 -5.547426 -0.007062 1 0 0 0 0 0 0 226960
0.001399 0.009754 0.172216 -1.057797 -0.878530 -5.488821 -0.007094 1 0 0 0 0 0 0 227969
0.001452 0.009723 0.172189 -1.150497 -0.688761 -5.551338 -0.007125 1 0 0 0 0 0 0 228961
0.001502 0.009706 0.172157 -1.126486 -0.843789 -5.513234 -0.007157 1 0 0 0 0 0 0 229980
0.001550 0.009695 0.172122 -1.110934 -0.949189 -5.498194 -0.007188 1 0 0 0 0 0 0 230969
0.001581 0.009670 0.172098 -0.886539 -0.775925 -5.652981 -0.007219 1 0 0 0 0 0 0 231960
0.001620 0.009656 0.172067 -0.973484 -0.895265 -5.601497 -0.007250 1 0 0 0 0 0 0 232970
0.001663 0.009646 0.172033 -1.040633 -0.978929 -5.575082 -0.007282 1 0 0 0 0 0 0 233975
0.001714 0.009618 0.172004 -1.162197 -0.748891 -5.660203 -0.007313 1 0 0 0 0 0 0 234982
0.001764 0.009602 0.171971 -1.153405 -0.881551 -5.631841 -0.007344 1 0 0 0 0 0 0 235963
0.001795 0.009575 0.171932 -0.930306 -0.754561 -5.580221 -0.007375 1 0 0 0 0 0 0 236965
0.001835 0.009560 0.171894 -1.014282 -0.893670 -5.604266 -0.007407 1 0 0 0 0 0 0 237989
0.001861 0.009533 0.171854 -0.863684 -0.763674 -5.587003 -0.007437 1 0 0 0 0 0 0 238961
0.001898 0.009518 0.171815 -0.986585 -0.900562 -5.628760 -0.007470 1 0 0 0 0 0 0 239990
0.001947 0.009488 0.171768 -1.157765 -0.722721 -5.554093 -0.007501 1 0 0 0 0 0 0 240981
0.001978 0.009454 0.171724 -0.956682 -0.655900 -5.584528 -0.007532 1 0 0 0 0 0 0 241985
0.002018 0.009435 0.171683 -1.044953 -0.845982 -5.656863 -0.007563 1 0 0 0 0 0 0 242984
0.002067 0.009403 0.171635 -1.197831 -0.695545 -5.597316 -0.007595 1 0 0 0 0 0 0 244001
0.002093 0.009389 0.171583 -0.905290 -0.920710 -5.546824 -0.007626 1 0 0 0 0 0 0 244997
0.002136 0.009359 0.171530 -1.107894 -0.741602 -5.550180 -0.007657 1 0 0 0 0 0 0 245983
0.002188 0.009322 0.171477 -1.248620 -0.621825 -5.562764 -0.007688 1 0 0 0 0 0 0 246992
0.002215 0.009306 0.171421 -0.942562 -0.883190 -5.557224 -0.007720 1 0 0 0 0 0 0 248001
0.002259 0.009275 0.171367 -1.137829 -0.722850 -5.581773 -0.007751 1 0 0 0 0 0 0 248987
0.002288 0.009241 0.171303 -0.976035 -0.667104 -5.472092 -0.007782 1 0 0 0 0 0 0 249984
0.002333 0.009201 0.171244 -1.170316 -0.588014 -5.547387 -0.007813 1 0 0 0 0 0 0 250985
0.002363 0.009163 0.171177 -1.000232 -0.595546 -5.470531 -0.007844 1 0 0 0 0 0 0 251983
0.002408 0.009121 0.171117 -1.189684 -0.550032 -5.562474 -0.007876 1 0 0 0 0 0 0 252983
0.002438 0.009082 0.171049 -1.016934 -0.574167 -5.492954 -0.007907 1 0 0 0 0 0 0 253983
0.002477 0.009060 0.170982 -1.123051 -0.816737 -5.499667 -0.007938 1 0 0 0 0 0 0 254983
0.002505 0.009031 0.170910 -0.982106 -0.737280 -5.469344 -0.007969 1 0 0 0 0 0 0 255982
0.002549 0.008994 0.170832 -1.197431 -0.628738 -5.387367 -0.008001 1 0 0 0 0 0 0 256981
0.002578 0.008957 0.170756 -1.035502 -0.615896 -5.418102 -0.008032 1 0 0 0 0 0 0 257984
0.002595 0.008941 0.170673 -0.847010 -0.892629 -5.355658 -0.008063 1 0 0 0 0 0 0 258983
0.002633 0.008910 0.170589 -1.129180 -0.733061 -5.342177 -0.008094 1 0 0 0 0 0 0 259983
0.002683 0.008873 0.170505 -1.312724 -0.621780 -5.342230 -0.008126 1 0 0 0 0 0 0 260995
0.002693 0.008839 0.170414 -0.809512 -0.664355 -5.282850 -0.008156 1 0 0 0 0 0 0 261954
0.002729 0.008800 0.170326 -1.101897 -0.592834 -5.317979 -0.008188 1 0 0 0 0 0 0 262984
0.002754 0.008762 0.170229 -1.006416 -0.599028 -5.208148 -0.008219 1 0 0 0 0 0 0 263987
0.002792 0.008741 0.170130 -1.155175 -0.834684 -5.192338 -0.008250 1 0 0 0 0 0 0 264954
0.002824 0.008691 0.170034 -1.117447 -0.467278 -5.237311 -0.008282 1 0 0 0 0 0 0 265981
0.002865 0.008665 0.169935 -1.225712 -0.740037 -5.222306 -0.008314 1 0 0 0 0 0 0 266998
0.002893 0.008633 0.169832 -1.078001 -0.694981 -5.167360 -0.008344 1 0 0 0 0 0 0 267980
0.002915 0.008598 0.169726 -0.986139 -0.653800 -5.139799 -0.008376 1 0 0 0 0 0 0 268994
0.002951 0.008579 0.169606 -1.161939 -0.861945 -4.961370 -0.008407 1 0 0 0 0 0 0 269980
0.002977 0.008551 0.169492 -1.055481 -0.760885 -5.029204 -0.008438 1 0 0 0 0 0 0 270980
0.002997 0.008518 0.169381 -0.984023 -0.686832 -5.077563 -0.008469 1 0 0 0 0 0 0 271982
0.003032 0.008500 0.169257 -1.169874 -0.876891 -4.934810 -0.008501 1 0 0 0 0 0 0 272994
0.003074 0.008490 0.169128 -1.289832 -0.997649 -4.850157 -0.008531 1 0 0 0 0 0 0 273956
0.003103 0.008466 0.169009 -1.135105 -0.830919 -4.979024 -0.008562 1 0 0 0 0 0 0 274963
0.003143 0.008453 0.168881 -1.259283 -0.952565 -4.886662 -0.008595 1 0 0 0 0 0 0 275999
0.003170 0.008427 0.168745 -1.126048 -0.805036 -4.777499 -0.008626 1 0 0 0 0 0 0 276996
0.003185 0.008416 0.168615 -0.957403 -0.993990 -4.846005 -0.008657 1 0 0 0 0 0 0 277980
0.003224 0.008388 0.168488 -1.251702 -0.777843 -4.904536 -0.008687 1 0 0 0 0 0 0 278963
0.003251 0.008354 0.168352 -1.137383 -0.687675 -4.790060 -0.008720 1 0 0 0 0 0 0 279997
0.003272 0.008317 0.168211 -1.056888 -0.644504 -4.721512 -0.008753 1 0 0 0 0 0 0 281065
0.003285 0.008301 0.168060 -0.932996 -0.906715 -4.589862 -0.008785 1 0 0 0 0 0 0 282080
0.003315 0.008292 0.167915 -1.168815 -1.017317 -4.661116 -0.008816 1 0 0 0 0 0 0 283063
0.003338 0.008267 0.167769 -1.098542 -0.836195 -4.652844 -0.008846 1 0 0 0 0 0 0 284027
0.003358 0.008235 0.167622 -1.046459 -0.720095 -4.642228 -0.008877 1 0 0 0 0 0 0 285031
0.003369 0.008221 0.167467 -0.937023 -0.942942 -4.537424 -0.008909 1 0 0 0 0 0 0 286057
0.003399 0.008212 0.167319 -1.180801 -1.033375 -4.623091 -0.008940 1 0 0 0 0 0 0 287034
0.003399 0.008184 0.167086 -0.821439 -0.797109 -3.511239 -0.008974 1 0 0 0 0 0 0 288142
0.003430 0.008155 0.166964 -1.186623 -0.754131 -4.858914 -0.009002 1 0 0 0 0 0 0 289035
0.003446 0.008141 0.166819 -1.040165 -0.955757 -4.690700 -0.009034 1 0 0 0 0 0 0 290054
0.003456 0.008135 0.166663 -0.937072 -1.085210 -4.529476 -0.009065 1 0 0 0 0 0 0 291038
0.003440 0.008110 0.166422 -0.606338 -0.836864 -3.397591 -0.009099 1 0 0 0 0 0 0 292121
0.003462 0.008102 0.166290 -1.059938 -1.048619 -4.709003 -0.009127 1 0 0 0 0 0 0 293033
0.003463 0.008059 0.166142 -0.840871 -0.611126 -4.631417 -0.009159 1 0 0 0 0 0 0 294055
0.003464 0.008039 0.165982 -0.826541 -0.858941 -4.477905 -0.009190 1 0 0 0 0 0 0 295031
0.003443 0.008001 0.165737 -0.525581 -0.662179 -3.329350 -0.009223 1 0 0 0 0 0 0 296112
0.003446 0.007973 0.165598 -0.823231 -0.764330 -4.606249 -0.009253 1 0 0 0 0 0 0 297055
0.003425 0.007963 0.165430 -0.534847 -1.015584 -4.347086 -0.009284 1 0 0 0 0 0 0 298053
0.003422 0.007928 0.165167 -0.735861 -0.699111 -3.073972 -0.009317 1 0 0 0 0 0 0 299098
0.003422 0.007922 0.165035 -0.803902 -1.062758 -4.659725 -0.009347 1 0 0 0 0 0 0 300053
0.003424 0.007920 0.164784 -0.838509 -1.154488 -3.243471 -0.009376 1 0 0 0 0 0 0 300981
0.003408 0.007902 0.164649 -0.605274 -0.948349 -4.614481 -0.009406 1 0 0 0 0 0 0 301958
0.003397 0.007891 0.164394 -0.659914 -1.020819 -3.175921 -0.009438 1 0 0 0 0 0 0 302982
0.003402 0.007866 0.164250 -0.867151 -0.856722 -4.484503 -0.009469 1 0 0 0 0 0 0 303957
0.003382 0.007858 0.164076 -0.554723 -1.049864 -4.215847 -0.009500 1 0 0 0 0 0 0 304968
0.003343 0.007828 0.163787 -0.284103 -0.790038 -2.667002 -0.009531 1 0 0 0 0 0 0 305971
0.003343 0.007800 0.163637 -0.766931 -0.794730 -4.326368 -0.009563 1 0 0 0 0 0 0 306967
0.003345 0.007782 0.163368 -0.838344 -0.913435 -2.933281 -0.009594 1 0 0 0 0 0 0 307971
0.003328 0.007759 0.163208 -0.604233 -0.876822 -4.190453 -0.009625 1 0 0 0 0 0 0 308967
0.003292 0.007718 0.162924 -0.321802 -0.621648 -2.694569 -0.009656 1 0 0 0 0 0 0 309970
0.003285 0.007710 0.162764 -0.689989 -1.031767 -4.162063 -0.009688 1 0 0 0 0 0 0 310967
0.003257 0.007678 0.162480 -0.431342 -0.771338 -2.660300 -0.009719 1 0 0 0 0 0 0 311971
0.003211 0.007658 0.162321 -0.185418 -0.890207 -4.147773 -0.009750 1 0 0 0 0 0 0 312958
0.003188 0.007611 0.162025 -0.447378 -0.546219 -2.485760 -0.009782 1 0 0 0 0 0 0 313982
0.003167 0.007584 0.161857 -0.499959 -0.768723 -3.972886 -0.009813 1 0 0 0 0 0 0 314964
0.003127 0.007538 0.161564 -0.254631 -0.546756 -2.471661 -0.009844 1 0 0 0 0 0 0 315986
0.003103 0.007510 0.161394 -0.438345 -0.765015 -3.931680 -0.009876 1 0 0 0 0 0 0 316987
0.003051 0.007497 0.161086 -0.085919 -0.971846 -2.251618 -0.009906 1 0 0 0 0 0 0 317971
0.003042 0.007492 0.160919 -0.612704 -1.116064 -3.905037 -0.009938 1 0 0 0 0 0 0 318980
0.003020 0.007430 0.160605 -0.496384 -0.359527 -2.134323 -0.009969 1 0 0 0 0 0 0 319977
0.002992 0.007421 0.160422 -0.409086 -0.991531 -3.653163 -0.010001 1 0 0 0 0 0 0 321000
0.002982 0.007382 0.160104 -0.626891 -0.655812 -2.019358 -0.010033 1 0 0 0 0 0 0 322019
0.002963 0.007355 0.159927 -0.531336 -0.783509 -3.692407 -0.010063 1 0 0 0 0 0 0 322980
0.002914 0.007341 0.159610 -0.131449 -0.970409 -2.001653 -0.010095 1 0 0 0 0 0 0 324001
0.002876 0.007310 0.159324 -0.234667 -0.751491 -2.208691 -0.010127 1 0 0 0 0 0 0 325015
0.002852 0.007284 0.159150 -0.420654 -0.801126 -3.681527 -0.010157 1 0 0 0 0 0 0 325980
0.002799 0.007270 0.158831 -0.061141 -0.971426 -1.926844 -0.010189 1 0 0 0 0 0 0 327018
0.002779 0.007225 0.158639 -0.446195 -0.566355 -3.370148 -0.010220 1 0 0 0 0 0 0 327997
0.002729 0.007197 0.158307 -0.096472 -0.758183 -1.678747 -0.010252 1 0 0 0 0 0 0 329023
0.002691 0.007161 0.158013 -0.209858 -0.672195 -1.972752 -0.010283 1 0 0 0 0 0 0 330009
0.002667 0.007134 0.157835 -0.399719 -0.774193 -3.495844 -0.010313 1 0 0 0 0 0 0 330987
0.002589 0.007092 0.157502 0.295688 -0.593363 -1.601571 -0.010345 1 0 0 0 0 0 0 332002
0.002581 0.007060 0.157309 -0.556323 -0.689556 -3.229185 -0.010375 1 0 0 0 0 0 0 332979
0.002516 0.007014 0.156965 0.123872 -0.529218 -1.391147 -0.010407 1 0 0 0 0 0 0 333999
0.002463 0.006990 0.156763 0.019360 -0.781902 -3.032529 -0.010438 1 0 0 0 0 0 0 334979
0.002424 0.006970 0.156409 -0.158141 -0.871958 -1.185126 -0.010470 1 0 0 0 0 0 0 336016
0.002377 0.006949 0.156204 -0.058284 -0.870976 -2.924339 -0.010500 1 0 0 0 0 0 0 336977
0.002351 0.006900 0.155859 -0.328247 -0.490929 -1.250327 -0.010533 1 0 0 0 0 0 0 338014
0.002305 0.006874 0.155654 -0.096408 -0.760759 -2.878541 -0.010563 1 0 0 0 0 0 0 338992
0.002271 0.006853 0.155295 -0.216834 -0.849435 -1.001710 -0.010595 1 0 0 0 0 0 0 340000
0.002225 0.006832 0.155087 -0.059918 -0.857874 -2.756280 -0.010625 1 0 0 0 0 0 0 340979
0.002189 0.006815 0.154724 -0.191252 -0.903359 -0.887900 -0.010657 1 0 0 0 0 0 0 342000
0.002159 0.006812 0.154520 -0.268301 -1.103586 -2.748151 -0.010688 1 0 0 0 0 0 0 342977
0.002077 0.006788 0.154161 0.417012 -0.851029 -0.880909 -0.010720 1 0 0 0 0 0 0 344002
0.002046 0.006763 0.153966 -0.176646 -0.801827 -2.804788 -0.010751 1 0 0 0 0 0 0 344993
0.002022 0.006741 0.153609 -0.330471 -0.842823 -0.849003 -0.010783 1 0 0 0 0 0 0 346012
0.001977 0.006720 0.153396 -0.068037 -0.850836 -2.523502 -0.010813 1 0 0 0 0 0 0 346981
0.001918 0.006676 0.153053 0.144358 -0.560919 -0.939629 -0.010845 1 0 0 0 0 0 0 348002
0.001867 0.006651 0.152841 0.067105 -0.768319 -2.480732 -0.010875 1 0 0 0 0 0 0 348977
0.001805 0.006604 0.152496 0.227308 -0.508691 -0.865293 -0.010908 1 0 0 0 0 0 0 350016
0.001793 0.006591 0.152281 -0.423057 -0.917037 -2.376080 -0.010938 1 0 0 0 0 0 0 350990
0.001759 0.006553 0.151933 -0.196340 -0.637983 -0.757543 -0.010970 1 0 0 0 0 0 0 352014
0.001713 0.006529 0.151718 -0.005448 -0.779693 -2.304970 -0.011000 1 0 0 0 0 0 0 352978
0.001678 0.006509 0.151379 -0.132569 -0.853985 -0.802538 -0.011033 1 0 0 0 0 0 0 354015
0.001632 0.006487 0.151164 0.011577 -0.836631 -2.247869 -0.011063 1 0 0 0 0 0 0 354977
0.001597 0.006469 0.150824 -0.119918 -0.883837 -0.722274 -0.011094 1 0 0 0 0 0 0 355984
0.001551 0.006449 0.150633 0.017569 -0.859722 -2.494258 -0.011127 1 0 0 0 0 0 0 357039
0.001482 0.006437 0.150282 0.342264 -0.965910 -0.552053 -0.011161 1 0 0 0 0 0 0 358108
0.001453 0.006413 0.150080 -0.146855 -0.816125 -2.275801 -0.011190 1 0 0 0 0 0 0 359054
0.001406 0.006367 0.149736 0.040995 -0.504888 -0.553746 -0.011225 1 0 0 0 0 0 0 360163
0.001398 0.006354 0.149541 -0.434710 -0.916677 -2.305599 -0.011252 1 0 0 0 0 0 0 361035
0.001332 0.006323 0.149212 0.266316 -0.718016 -0.695424 -0.011286 1 0 0 0 0 0 0 362101
0.001304 0.006296 0.149011 -0.145727 -0.738884 -2.179169 -0.011315 1 0 0 0 0 0 0 363052
0.001283 0.006272 0.148675 -0.272403 -0.794252 -0.536874 -0.011348 1 0 0 0 0 0 0 364096
0.001256 0.006268 0.148488 -0.209983 -1.055128 -2.288942 -0.011378 1 0 0 0 0 0 0 365056
0.001203 0.006249 0.148257 0.144202 -0.881968 -1.862296 -0.011409 1 0 0 0 0 0 0 366055
0.001163 0.006233 0.147903 0.012311 -0.901994 -0.172727 -0.011441 1 0 0 0 0 0 0 367078
0.001123 0.006192 0.147715 0.002945 -0.579732 -2.153340 -0.011471 1 0 0 0 0 0 0 368032
0.001080 0.006171 0.147490 0.049851 -0.814247 -1.835973 -0.011502 1 0 0 0 0 0 0 369028
0.001014 0.006161 0.147150 0.363600 -0.971981 -0.273633 -0.011535 1 0 0 0 0 0 0 370084
0.001009 0.006133 0.146962 -0.396327 -0.755544 -2.067901 -0.011565 1 0 0 0 0 0 0 371051
0.000967 0.006102 0.146728 0.010414 -0.688072 -1.622876 -0.011597 1 0 0 0 0 0 0 372053
0.000902 0.006084 0.146382 0.361676 -0.851546 -0.082012 -0.011629 1 0 0 0 0 0 0 373096
0.000858 0.006042 0.146193 0.123127 -0.562767 -1.948042 -0.011659 1 0 0 0 0 0 0 374058
0.000814 0.006022 0.145965 0.118875 -0.800136 -1.599606 -0.011690 1 0 0 0 0 0 0 375052
0.000775 0.005991 0.145732 0.046175 -0.692458 -1.459796 -0.011722 1 0 0 0 0 0 0 376053
0.000713 0.005973 0.145385 0.357993 -0.847114 0.068127 -0.011754 1 0 0 0 0 0 0 377095
0.000686 0.005949 0.145202 -0.071824 -0.780958 -1.893390 -0.011784 1 0 0 0 0 0 0 378053
0.000656 0.005916 0.144986 -0.072559 -0.654007 -1.625023 -0.011815 1 0 0 0 0 0 0 379050
0.000619 0.005900 0.144745 0.032508 -0.859140 -1.252803 -0.011846 1 0 0 0 0 0 0 380048
0.000600 0.005888 0.144513 -0.196509 -0.946131 -1.292993 -0.011877 1 0 0 0 0 0 0 381030
0.000559 0.005847 0.144295 0.081194 -0.558188 -1.459442 -0.011909 1 0 0 0 0 0 0 382050
0.000515 0.005826 0.144053 0.136399 -0.790387 -1.131543 -0.011940 1 0 0 0 0 0 0 383051
0.000494 0.005813 0.143819 -0.135071 -0.906679 -1.178977 -0.011972 1 0 0 0 0 0 0 384053
0.000445 0.005791 0.143590 0.200919 -0.807343 -1.209112 -0.012004 1 0 0 0 0 0 0 385076
0.000398 0.005780 0.143342 0.211670 -0.943178 -0.944402 -0.012032 1 0 0 0 0 0 0 385974
0.000343 0.005740 0.143117 0.329630 -0.561523 -1.183197 -0.012066 1 0 0 0 0 0 0 387091
0.000272 0.005724 0.142880 0.568584 -0.856980 -1.016828 -0.012098 1 0 0 0 0 0 0 388087
0.000227 0.005676 0.142650 0.256487 -0.451036 -1.060121 -0.012128 1 0 0 0 0 0 0 389075
0.000182 0.005654 0.142429 0.222954 -0.744137 -1.154280 -0.012156 1 0 0 0 0 0 0 389955
0.000144 0.005624 0.142222 0.139167 -0.670493 -1.322231 -0.012191 1 0 0 0 0 0 0 391089
0.000110 0.005588 0.141992 0.092448 -0.587411 -1.017152 -0.012223 1 0 0 0 0 0 0 392087
0.000055 0.005555 0.141763 0.359690 -0.611240 -0.954708 -0.012253 1 0 0 0 0 0 0 393074
0.000012 0.005520 0.141552 0.238285 -0.580250 -1.162528 -0.012281 1 0 0 0 0 0 0 393956
-0.000025 0.005484 0.141348 0.154030 -0.555157 -1.252967 -0.012316 1 0 0 0 0 0 0 395089
-0.000059 0.005445 0.141119 0.110737 -0.518787 -0.901104 -0.012348 1 0 0 0 0 0 0 396094
-0.000097 0.005427 0.140898 0.173254 -0.787694 -0.930119 -0.012379 1 0 0 0 0 0 0 397080
-0.000110 0.005394 0.140680 -0.153638 -0.615958 -0.959589 -0.012410 1 0 0 0 0 0 0 398090
-0.000154 0.005363 0.140454 0.220440 -0.610916 -0.819554 -0.012437 1 0 0 0 0 0 0 398962
-0.000169 0.005325 0.140263 -0.106715 -0.521621 -1.235227 -0.012474 1 0 0 0 0 0 0 400116
-0.000214 0.005290 0.140048 0.248663 -0.553913 -0.922384 -0.012500 1 0 0 0 0 0 0 400968
-0.000251 0.005254 0.139841 0.197520 -0.533829 -0.984058 -0.012531 1 0 0 0 0 0 0 401959
-0.000285 0.005217 0.139638 0.150819 -0.516700 -1.009927 -0.012567 1 0 0 0 0 0 0 403123
-0.000339 0.005183 0.139417 0.411782 -0.552172 -0.744041 -0.012594 1 0 0 0 0 0 0 403961
-0.000365 0.005164 0.139216 0.088055 -0.745807 -0.961482 -0.012630 1 0 0 0 0 0 0 405110
-0.000409 0.005119 0.139007 0.286879 -0.423049 -0.832556 -0.012661 1 0 0 0 0 0 0 406107
-0.000446 0.005078 0.138802 0.223371 -0.433983 -0.854291 -0.012692 1 0 0 0 0 0 0 407108
-0.000479 0.005039 0.138599 0.177274 -0.453579 -0.851137 -0.012724 1 0 0 0 0 0 0 408125
-0.000510 0.005000 0.138397 0.154750 -0.462252 -0.829232 -0.012754 1 0 0 0 0 0 0 409101
-0.000541 0.004962 0.138194 0.145420 -0.464374 -0.799460 -0.012786 1 0 0 0 0 0 0 410102
-0.000571 0.004924 0.137992 0.142823 -0.463111 -0.766255 -0.012817 1 0 0 0 0 0 0 411100
-0.000601 0.004886 0.137789 0.143596 -0.460273 -0.731716 -0.012848 1 0 0 0 0 0 0 412110
-0.000631 0.004849 0.137587 0.146079 -0.456541 -0.696356 -0.012879 1 0 0 0 0 0 0 413103
-0.000660 0.004811 0.137384 0.149442 -0.452406 -0.660467 -0.012910 1 0 0 0 0 0 0 414083
-0.000689 0.004774 0.137181 0.153157 -0.448146 -0.624655 -0.012942 1 0 0 0 0 0 0 415104
-0.000719 0.004737 0.136977 0.157103 -0.443810 -0.588745 -0.012974 1 0 0 0 0 0 0 416139
-0.000748 0.004699 0.136774 0.161213 -0.439250 -0.552022 -0.013004 1 0 0 0 0 0 0 417101
-0.000771 0.004642 0.136581 0.086126 -0.173491 -0.658811 -0.013035 1 0 0 0 0 0 0 418095
-0.000797 0.004595 0.136382 0.120715 -0.268196 -0.548996 -0.013063 1 0 0 0 0 0 0 418993
-0.000825 0.004555 0.136209 0.151090 -0.355522 -0.858701 -0.013099 1 0 0 0 0 0 0 420118
-0.000853 0.004515 0.136016 0.164596 -0.378195 -0.611009 -0.013130 1 0 0 0 0 0 0 421118
-0.000881 0.004477 0.135817 0.173795 -0.388782 -0.458484 -0.013160 1 0 0 0 0 0 0 422094
-0.000910 0.004439 0.135614 0.180817 -0.393267 -0.373511 -0.013192 1 0 0 0 0 0 0 423101
-0.000959 0.004407 0.135419 0.466570 -0.460491 -0.441170 -0.013225 1 0 0 0 0 0 0 424180
-0.000992 0.004353 0.135229 0.283856 -0.171850 -0.477884 -0.013257 1 0 0 0 0 0 0 425178
-0.001008 0.004324 0.135039 0.043062 -0.458780 -0.451009 -0.013287 1 0 0 0 0 0 0 426148
-0.001030 0.004290 0.134840 0.103885 -0.435313 -0.295868 -0.013318 1 0 0 0 0 0 0 427154
-0.001070 0.004241 0.134657 0.355345 -0.214172 -0.468798 -0.013350 1 0 0 0 0 0 0 428165
-0.001089 0.004213 0.134470 0.110225 -0.476961 -0.394155 -0.013381 1 0 0 0 0 0 0 429164
-0.001107 0.004162 0.134282 0.068218 -0.179197 -0.354061 -0.013413 1 0 0 0 0 0 0 430175
-0.001124 0.004098 0.134094 0.056191 0.017446 -0.317461 -0.013444 1 0 0 0 0 0 0 431165
-0.001152 0.004069 0.133914 0.212932 -0.406489 -0.384877 -0.013476 1 0 0 0 0 0 0 432190
-0.001175 0.004016 0.133728 0.149163 -0.138189 -0.296767 -0.013506 1 0 0 0 0 0 0 433157
-0.001185 0.003987 0.133540 -0.011857 -0.416855 -0.211628 -0.013538 1 0 0 0 0 0 0 434178
-0.001219 0.003940 0.133360 0.287628 -0.199321 -0.298786 -0.013568 1 0 0 0 0 0 0 435150
-0.001229 0.003895 0.133185 0.008962 -0.190300 -0.325149 -0.013600 1 0 0 0 0 0 0 436161
-0.001268 0.003859 0.132999 0.372067 -0.307792 -0.171091 -0.013631 1 0 0 0 0 0 0 437152
-0.001281 0.003819 0.132821 0.063577 -0.263060 -0.221173 -0.013662 1 0 0 0 0 0 0 438145
-0.001316 0.003767 0.132646 0.326899 -0.085917 -0.231621 -0.013693 1 0 0 0 0 0 0 439146
-0.001333 0.003738 0.132460 0.113802 -0.373087 -0.072033 -0.013726 1 0 0 0 0 0 0 440202
-0.001369 0.003691 0.132282 0.363196 -0.159978 -0.118585 -0.013756 1 0 0 0 0 0 0 441160
-0.001380 0.003646 0.132106 0.061005 -0.152091 -0.128918 -0.013788 1 0 0 0 0 0 0 442186
-0.001420 0.003610 0.131921 0.408252 -0.270195 0.033526 -0.013818 1 0 0 0 0 0 0 443155
-0.001448 0.003557 0.131763 0.293359 -0.036353 -0.284800 -0.013850 1 0 0 0 0 0 0 444162
-0.001461 0.003527 0.131583 0.085727 -0.324519 -0.011011 -0.013882 1 0 0 0 0 0 0 445178
-0.001481 0.003496 0.131417 0.165508 -0.322904 -0.118886 -0.013912 1 0 0 0 0 0 0 446156
-0.001498 0.003443 0.131236 0.141380 -0.034651 0.090672 -0.013945 1 0 0 0 0 0 0 447194
-0.001492 0.003430 0.131088 -0.170451 -0.533892 -0.294743 -0.013976 1 0 0 0 0 0 0 448182
-0.001502 0.003407 0.130932 0.017482 -0.438890 -0.214401 -0.014006 1 0 0 0 0 0 0 449152
-0.001500 0.003374 0.130765 -0.124088 -0.290759 -0.018666 -0.014037 1 0 0 0 0 0 0 450152
-0.001527 0.003325 0.130593 0.241962 -0.068034 0.093128 -0.014068 1 0 0 0 0 0 0 451151
-0.001554 0.003284 0.130429 0.284294 -0.140469 0.029623 -0.014101 1 0 0 0 0 0 0 452191
-0.001581 0.003247 0.130267 0.293009 -0.191442 0.013697 -0.014132 1 0 0 0 0 0 0 453181
-0.001608 0.003212 0.130107 0.298073 -0.215615 0.026760 -0.014162 1 0 0 0 0 0 0 454153
-0.001629 0.003158 0.129958 0.227270 0.027239 -0.093647 -0.014194 1 0 0 0 0 0 0 455156
-0.001646 0.003095 0.129783 0.176924 0.194882 0.267442 -0.014225 1 0 0 0 0 0 0 456156
-0.001668 0.003047 0.129618 0.236631 0.019569 0.207089 -0.014257 1 0 0 0 0 0 0 457175
-0.001692 0.003006 0.129456 0.276293 -0.089981 0.183981 -0.014287 1 0 0 0 0 0 0 458151
-0.001712 0.002951 0.129306 0.223819 0.107553 0.048626 -0.014319 1 0 0 0 0 0 0 459174
-0.001735 0.002906 0.129150 0.265620 -0.012703 0.148103 -0.014350 1 0 0 0 0 0 0 460153
-0.001745 0.002883 0.129001 0.110310 -0.292600 0.086609 -0.014382 1 0 0 0 0 0 0 461177
-0.001764 0.002855 0.128845 0.199860 -0.254046 0.202460 -0.014412 1 0 0 0 0 0 0 462151
-0.001780 0.002805 0.128698 0.189191 0.035159 0.132601 -0.014443 1 0 0 0 0 0 0 463155
-0.001801 0.002764 0.128542 0.253415 -0.037435 0.257794 -0.014476 1 0 0 0 0 0 0 464191
-0.001825 0.002727 0.128384 0.295229 -0.093890 0.338014 -0.014506 1 0 0 0 0 0 0 465150
-0.001830 0.002689 0.128245 0.060778 -0.069980 0.112284 -0.014537 1 0 0 0 0 0 0 466155
-0.001845 0.002653 0.128093 0.173787 -0.099259 0.296960 -0.014568 1 0 0 0 0 0 0 467150
-0.001866 0.002619 0.127935 0.256473 -0.117323 0.410333 -0.014601 1 0 0 0 0 0 0 468180
-0.001870 0.002582 0.127797 0.045289 -0.072445 0.197979 -0.014629 1 0 0 0 0 0 0 469097
-0.001884 0.002547 0.127645 0.169177 -0.091550 0.388548 -0.014660 1 0 0 0 0 0 0 470088
-0.001898 0.002495 0.127498 0.183195 0.144757 0.359450 -0.014691 1 0 0 0 0 0 0 471078
-0.001899 0.002448 0.127364 0.003355 0.097267 0.222960 -0.014723 1 0 0 0 0 0 0 472103
-0.001912 0.002409 0.127213 0.148977 0.009356 0.455439 -0.014750 1 0 0 0 0 0 0 472952
-0.001912 0.002370 0.127077 -0.007186 0.012154 0.308219 -0.014785 1 0 0 0 0 0 0 474087
-0.001924 0.002334 0.126926 0.145078 -0.029505 0.526552 -0.014816 1 0 0 0 0 0 0 475078
-0.001924 0.002296 0.126790 -0.007675 -0.000936 0.373639 -0.014847 1 0 0 0 0 0 0 476079
-0.001922 0.002276 0.126648 -0.035836 -0.224889 0.455441 -0.014879 1 0 0 0 0 0 0 477077
-0.001948 0.002236 0.126515 0.327184 0.018387 0.378661 -0.014910 1 0 0 0 0 0 0 478089
-0.001960 0.002214 0.126375 0.178305 -0.198017 0.494336 -0.014941 1 0 0 0 0 0 0 479078
-0.001959 0.002184 0.126243 -0.001781 -0.093050 0.423632 -0.014973 1 0 0 0 0 0 0 480099
-0.001972 0.002153 0.126123 0.159326 -0.078319 0.274788 -0.015004 1 0 0 0 0 0 0 481086
-0.001977 0.002137 0.125988 0.075778 -0.255115 0.495585 -0.015035 1 0 0 0 0 0 0 482078
-0.001986 0.002094 0.125847 0.125926 0.077296 0.611801 -0.015066 1 0 0 0 0 0 0 483089
-0.001971 0.002068 0.125725 -0.197801 -0.096261 0.404463 -0.015099 1 0 0 0 0 0 0 484117
-0.001989 0.002025 0.125599 0.221927 0.109421 0.462257 -0.015129 1 0 0 0 0 0 0 485077
-0.001992 0.001983 0.125472 0.052955 0.115821 0.505382 -0.015161 1 0 0 0 0 0 0 486107
-0.001992 0.001961 0.125334 0.002472 -0.133526 0.683978 -0.015192 1 0 0 0 0 0 0 487106
-0.001991 0.001950 0.125222 -0.008358 -0.293374 0.373495 -0.015224 1 0 0 0 0 0 0 488134
-0.001984 0.001925 0.125101 -0.097952 -0.119527 0.501992 -0.015255 1 0 0 0 0 0 0 489118
-0.001974 0.001892 0.124975 -0.151353 -0.004869 0.588758 -0.015285 1 0 0 0 0 0 0 490099
-0.001981 0.001861 0.124858 0.081093 -0.004259 0.511729 -0.015317 1 0 0 0 0 0 0 491100
-0.001965 0.001840 0.124745 -0.214373 -0.135519 0.480251 -0.015348 1 0 0 0 0 0 0 492086
-0.001970 0.001815 0.124632 0.031247 -0.084026 0.490765 -0.015379 1 0 0 0 0 0 0 493104
-0.001965 0.001782 0.124510 -0.064820 0.018321 0.640660 -0.015410 1 0 0 0 0 0 0 494098
-0.001962 0.001765 0.124404 -0.052670 -0.173531 0.459541 -0.015442 1 0 0 0 0 0 0 495098
-0.001954 0.001737 0.124284 -0.124754 -0.039293 0.650342 -0.015473 1 0 0 0 0 0 0 496105
-0.001949 0.001723 0.124180 -0.086262 -0.199726 0.494468 -0.015505 1 0 0 0 0 0 0 497110
-0.001940 0.001696 0.124060 -0.143463 -0.048913 0.695959 -0.015535 1 0 0 0 0 0 0 498095
-0.001948 0.001668 0.123946 0.079369 -0.010225 0.681139 -0.015567 1 0 0 0 0 0 0 499103
-0.001931 0.001648 0.123833 -0.217780 -0.119753 0.674524 -0.015598 1 0 0 0 0 0 0 500108
-0.001903 0.001633 0.123721 -0.411025 -0.186306 0.687126 -0.015629 1 0 0 0 0 0 0 501097
-0.001902 0.001611 0.123609 -0.081495 -0.091996 0.716014 -0.015660 1 0 0 0 0 0 0 502097
-0.001876 0.001577 0.123508 -0.378123 0.086288 0.592300 -0.015692 1 0 0 0 0 0 0 503120
-0.001875 0.001544 0.123400 -0.072906 0.077944 0.699618 -0.015725 1 0 0 0 0 0 0 504157
-0.001855 0.001523 0.123289 -0.305535 -0.061405 0.760524 -0.015757 1 0 0 0 0 0 0 505172
-0.001844 0.001512 0.123188 -0.206767 -0.205309 0.669555 -0.015787 1 0 0 0 0 0 0 506149
-0.001832 0.001488 0.123101 -0.208862 -0.041002 0.495434 -0.015818 1 0 0 0 0 0 0 507149
-0.001820 0.001456 0.122988 -0.227257 0.076354 0.842690 -0.015850 1 0 0 0 0 0 0 508162
-0.001813 0.001440 0.122885 -0.156042 -0.109556 0.755887 -0.015881 1 0 0 0 0 0 0 509148
-0.001803 0.001413 0.122798 -0.185323 0.016539 0.573844 -0.015913 1 0 0 0 0 0 0 510176
-0.001778 0.001394 0.122695 -0.393574 -0.075265 0.779825 -0.015943 1 0 0 0 0 0 0 511146
-0.001760 0.001366 0.122607 -0.335335 0.044469 0.621072 -0.015975 1 0 0 0 0 0 0 512160
-0.001763 0.001337 0.122504 -0.046646 0.070947 0.834768 -0.016006 1 0 0 0 0 0 0 513164
-0.001764 0.001322 0.122405 -0.047385 -0.105091 0.814719 -0.016038 1 0 0 0 0 0 0 514180
-0.001758 0.001296 0.122319 -0.134217 0.030409 0.668353 -0.016069 1 0 0 0 0 0 0 515181
-0.001755 0.001282 0.122226 -0.117374 -0.117077 0.757499 -0.016101 1 0 0 0 0 0 0 516185
-0.001747 0.001257 0.122142 -0.173894 0.029103 0.673398 -0.016132 1 0 0 0 0 0 0 517179
-0.001742 0.001244 0.122050 -0.139500 -0.113386 0.786948 -0.016162 1 0 0 0 0 0 0 518153
-0.001733 0.001218 0.121966 -0.186815 0.034926 0.711813 -0.016193 1 0 0 0 0 0 0 519155
-0.001723 0.001187 0.121885 -0.219010 0.135154 0.685441 -0.016226 1 0 0 0 0 0 0 520185
-0.001698 0.001166 0.121784 -0.420261 0.011101 0.962352 -0.016256 1 0 0 0 0 0 0 521155
-0.001666 0.001151 0.121708 -0.532711 -0.074172 0.691230 -0.016287 1 0 0 0 0 0 0 522142
-0.001644 0.001125 0.121630 -0.423079 0.069249 0.707311 -0.016319 1 0 0 0 0 0 0 523182
-0.001633 0.001111 0.121540 -0.282000 -0.077847 0.878665 -0.016350 1 0 0 0 0 0 0 524161
-0.001608 0.001100 0.121467 -0.446503 -0.118892 0.687651 -0.016382 1 0 0 0 0 0 0 525181
-0.001608 0.001080 0.121400 -0.132083 -0.008969 0.611902 -0.016412 1 0 0 0 0 0 0 526142
-0.001607 0.001070 0.121314 -0.114777 -0.118323 0.868695 -0.016443 1 0 0 0 0 0 0 527155
-0.001601 0.001046 0.121232 -0.189766 0.050183 0.858515 -0.016476 1 0 0 0 0 0 0 528196
-0.001592 0.001015 0.121152 -0.237330 0.160727 0.856981 -0.016506 1 0 0 0 0 0 0 529154
-0.001605 0.001004 0.121072 0.059125 -0.078053 0.879057 -0.016537 1 0 0 0 0 0 0 530150
-0.001593 0.000994 0.121002 -0.252090 -0.112448 0.751505 -0.016568 1 0 0 0 0 0 0 531149
-0.001599 0.000975 0.120937 -0.034558 0.005108 0.709903 -0.016600 1 0 0 0 0 0 0 532178
-0.001602 0.000965 0.120851 -0.066969 -0.099692 0.980255 -0.016631 1 0 0 0 0 0 0 533152
-0.001584 0.000955 0.120780 -0.338790 -0.114074 0.835896 -0.016662 1 0 0 0 0 0 0 534149
-0.001588 0.000936 0.120714 -0.082364 0.008653 0.778323 -0.016693 1 0 0 0 0 0 0 535146
-0.001571 0.000922 0.120649 -0.335745 -0.038469 0.760332 -0.016726 1 0 0 0 0 0 0 536184
-0.001556 0.000897 0.120575 -0.333048 0.112491 0.903526 -0.016756 1 0 0 0 0 0 0 537152
-0.001548 0.000884 0.120518 -0.240629 -0.035147 0.708729 -0.016788 1 0 0 0 0 0 0 538174
-0.001538 0.000859 0.120446 -0.265745 0.113319 0.895850 -0.016818 1 0 0 0 0 0 0 539150
-0.001546 0.000833 0.120380 -0.035451 0.153318 0.866331 -0.016851 1 0 0 0 0 0 0 540187
-0.001536 0.000833 0.120304 -0.244976 -0.190424 0.991886 -0.016881 1 0 0 0 0 0 0 541151
-0.001525 0.000815 0.120226 -0.283637 0.020972 1.059105 -0.016913 1 0 0 0 0 0 0 542175
-0.001520 0.000805 0.120168 -0.219051 -0.074405 0.824942 -0.016943 1 0 0 0 0 0 0 543149
-0.001511 0.000782 0.120096 -0.258662 0.101467 0.997813 -0.016976 1 0 0 0 0 0 0 544183
-0.001506 0.000771 0.120040 -0.207630 -0.027624 0.823406 -0.017006 1 0 0 0 0 0 0 545169
-0.001485 0.000760 0.119979 -0.425846 -0.053853 0.879869 -0.017038 1 0 0 0 0 0 0 546171
-0.001487 0.000741 0.119916 -0.143194 0.061351 0.928157 -0.017068 1 0 0 0 0 0 0 547136
-0.001469 0.000727 0.119853 -0.379871 0.011021 0.951327 -0.017100 1 0 0 0 0 0 0 548170
-0.001459 0.000720 0.119800 -0.291410 -0.083267 0.837115 -0.017131 1 0 0 0 0 0 0 549171
-0.001449 0.000698 0.119730 -0.305632 0.105038 1.066023 -0.017163 1 0 0 0 0 0 0 550168
-0.001448 0.000705 0.119663 -0.170569 -0.254257 1.053929 -0.017193 1 0 0 0 0 0 0 551152
-0.001429 0.000704 0.119599 -0.406808 -0.185619 1.042407 -0.017225 1 0 0 0 0 0 0 552160
-0.001432 0.000689 0.119535 -0.141114 -0.002219 1.054618 -0.017254 1 0 0 0 0 0 0 553084
-0.001415 0.000678 0.119471 -0.385753 -0.015911 1.064431 -0.017285 1 0 0 0 0 0 0 554075
-0.001406 0.000672 0.119418 -0.302279 -0.091404 0.945442 -0.017316 1 0 0 0 0 0 0 555085
-0.001383 0.000664 0.119358 -0.488815 -0.076717 1.033397 -0.017348 1 0 0 0 0 0 0 556091
-0.001384 0.000647 0.119296 -0.191132 0.059723 1.093710 -0.017379 1 0 0 0 0 0 0 557085
-0.001365 0.000633 0.119233 -0.417925 0.020742 1.121859 -0.017410 1 0 0 0 0 0 0 558074
-0.001356 0.000627 0.119180 -0.325944 -0.067404 1.009296 -0.017441 1 0 0 0 0 0 0 559084
-0.001332 0.000619 0.119120 -0.507604 -0.059215 1.099889 -0.017472 1 0 0 0 0 0 0 560080
-0.001338 0.000619 0.119047 -0.138389 -0.163767 1.302619 -0.017503 1 0 0 0 0 0 0 561069
-0.001323 0.000614 0.118980 -0.389605 -0.113768 1.255494 -0.017535 1 0 0 0 0 0 0 562075
-0.001315 0.000612 0.118926 -0.316928 -0.136245 1.104406 -0.017566 1 0 0 0 0 0 0 563085
-0.001292 0.000606 0.118866 -0.508484 -0.093230 1.180835 -0.017598 1 0 0 0 0 0 0 564097
-0.001280 0.000603 0.118814 -0.384763 -0.124231 1.096992 -0.017628 1 0 0 0 0 0 0 565073
-0.001274 0.000602 0.118734 -0.308786 -0.141850 1.480736 -0.017660 1 0 0 0 0 0 0 566087
-0.001270 0.000601 0.118674 -0.260945 -0.154686 1.255111 -0.017691 1 0 0 0 0 0 0 567077
-0.001250 0.000596 0.118613 -0.483644 -0.102435 1.283910 -0.017723 1 0 0 0 0 0 0 568104
-0.001240 0.000593 0.118560 -0.378225 -0.128154 1.181353 -0.017754 1 0 0 0 0 0 0 569081
-0.001228 0.000574 0.118490 -0.381253 0.093418 1.417251 -0.017786 1 0 0 0 0 0 0 570103
-0.001223 0.000564 0.118435 -0.312414 -0.008034 1.265255 -0.017817 1 0 0 0 0 0 0 571103
-0.001220 0.000559 0.118384 -0.272202 -0.079564 1.198002 -0.017849 1 0 0 0 0 0 0 572118
-0.001199 0.000552 0.118326 -0.497271 -0.058912 1.316120 -0.017878 1 0 0 0 0 0 0 573072
-0.001202 0.000535 0.118264 -0.224484 0.079943 1.387697 -0.017910 1 0 0 0 0 0 0 574098
-0.001203 0.000526 0.118211 -0.215485 -0.015164 1.286712 -0.017942 1 0 0 0 0 0 0 575098
-0.001190 0.000535 0.118141 -0.399724 -0.256595 1.523696 -0.017973 1 0 0 0 0 0 0 576090
-0.001196 0.000526 0.118075 -0.169258 -0.042518 1.510575 -0.018005 1 0 0 0 0 0 0 577111
-0.001199 0.000521 0.118021 -0.187838 -0.078981 1.367966 -0.018035 1 0 0 0 0 0 0 578095
-0.001200 0.000519 0.117971 -0.211466 -0.111324 1.313820 -0.018067 1 0 0 0 0 0 0 579110
-0.001182 0.000513 0.117913 -0.469457 -0.070694 1.437898 -0.018099 1 0 0 0 0 0 0 580119
-0.001173 0.000510 0.117861 -0.382991 -0.102073 1.371719 -0.018130 1 0 0 0 0 0 0 581115
-0.001180 0.000495 0.117802 -0.150815 0.056944 1.486832 -0.018161 1 0 0 0 0 0 0 582101
-0.001184 0.000487 0.117750 -0.180718 -0.022800 1.411708 -0.018192 1 0 0 0 0 0 0 583114
-0.001186 0.000483 0.117701 -0.210925 -0.078390 1.383258 -0.018223 1 0 0 0 0 0 0 584106
-0.001186 0.000481 0.117653 -0.227949 -0.107743 1.382070 -0.018254 1 0 0 0 0 0 0 585095
-0.001186 0.000480 0.117605 -0.236949 -0.122636 1.391424 -0.018285 1 0 0 0 0 0 0 586095
-0.001199 0.000466 0.117547 -0.074003 0.049149 1.544670 -0.018317 1 0 0 0 0 0 0 587108
-0.001174 0.000468 0.117496 -0.551054 -0.144568 1.478210 -0.018348 1 0 0 0 0 0 0 588111
-0.001168 0.000438 0.117448 -0.344272 0.263594 1.457031 -0.018379 1 0 0 0 0 0 0 589094
-0.001165 0.000423 0.117400 -0.293487 0.112145 1.459984 -0.018410 1 0 0 0 0 0 0 590097
-0.001164 0.000415 0.117352 -0.273674 0.000927 1.470981 -0.018442 1 0 0 0 0 0 0 591108
-0.001181 0.000415 0.117314 -0.021734 -0.116033 1.350047 -0.018474 1 0 0 0 0 0 0 592119
-0.001189 0.000416 0.117270 -0.110659 -0.123825 1.437355 -0.018505 1 0 0 0 0 0 0 593110
-0.001193 0.000416 0.117224 -0.176425 -0.122822 1.489180 -0.018535 1 0 0 0 0 0 0 594095
-0.001189 0.000398 0.117187 -0.280524 0.112331 1.377232 -0.018567 1 0 0 0 0 0 0 595095
-0.001187 0.000389 0.117144 -0.272917 0.023711 1.473512 -0.018600 1 0 0 0 0 0 0 596177
-0.001204 0.000389 0.117107 -0.020435 -0.099026 1.394293 -0.018631 1 0 0 0 0 0 0 597160
-0.001212 0.000388 0.117064 -0.107898 -0.111596 1.497278 -0.018663 1 0 0 0 0 0 0 598178
-0.001211 0.000371 0.117028 -0.241630 0.120839 1.413725 -0.018694 1 0 0 0 0 0 0 599173
-0.001210 0.000362 0.116985 -0.250692 0.031527 1.520764 -0.018725 1 0 0 0 0 0 0 600178
-0.001222 0.000344 0.116959 -0.075816 0.142532 1.304547 -0.018756 1 0 0 0 0 0 0 601142
-0.001228 0.000335 0.116919 -0.141841 0.040948 1.484806 -0.018787 1 0 0 0 0 0 0 602145
-0.001249 0.000335 0.116885 0.052605 -0.083350 1.446471 -0.018818 1 0 0 0 0 0 0 603146
-0.001241 0.000330 0.116863 -0.300649 -0.040506 1.283212 -0.018850 1 0 0 0 0 0 0 604162
-0.001237 0.000328 0.116824 -0.292741 -0.063237 1.497584 -0.018881 1 0 0 0 0 0 0 605145
-0.001253 0.000331 0.116789 -0.027551 -0.136782 1.472614 -0.018912 1 0 0 0 0 0 0 606159
-0.001255 0.000315 0.116757 -0.175281 0.110241 1.454743 -0.018943 1 0 0 0 0 0 0 607142
-0.001274 0.000311 0.116725 0.031672 -0.024393 1.460623 -0.018975 1 0 0 0 0 0 0 608159
-0.001278 0.000292 0.116693 -0.142778 0.172309 1.464370 -0.019007 1 0 0 0 0 0 0 609179
-0.001280 0.000282 0.116682 -0.183740 0.066736 1.197086 -0.019037 1 0 0 0 0 0 0 610155
-0.001299 0.000281 0.116657 0.033627 -0.062205 1.361683 -0.019069 1 0 0 0 0 0 0 611179
-0.001303 0.000263 0.116628 -0.138779 0.155232 1.444000 -0.019101 1 0 0 0 0 0 0 612181
-0.001322 0.000258 0.116597 0.055904 0.005863 1.487613 -0.019131 1 0 0 0 0 0 0 613149
-0.001314 0.000252 0.116576 -0.290174 0.017651 1.363797 -0.019165 1 0 0 0 0 0 0 614235
-0.001328 0.000253 0.116548 -0.037043 -0.080038 1.458609 -0.019194 1 0 0 0 0 0 0 615182
-0.001329 0.000236 0.116518 -0.172954 0.150182 1.505288 -0.019225 1 0 0 0 0 0 0 616166
-0.001335 0.000245 0.116497 -0.124303 -0.169968 1.394563 -0.019256 1 0 0 0 0 0 0 617146
-0.001351 0.000236 0.116479 0.009567 0.032196 1.348556 -0.019287 1 0 0 0 0 0 0 618160
-0.001371 0.000218 0.116462 0.090514 0.173046 1.336087 -0.019318 1 0 0 0 0 0 0 619144
-0.001368 0.000223 0.116436 -0.203194 -0.101993 1.470124 -0.019350 1 0 0 0 0 0 0 620163
-0.001379 0.000211 0.116416 -0.047657 0.075217 1.402508 -0.019381 1 0 0 0 0 0 0 621146
-0.001385 0.000206 0.116410 -0.102396 0.021976 1.230974 -0.019412 1 0 0 0 0 0 0 622144
-0.001387 0.000203 0.116376 -0.151660 -0.017818 1.575031 -0.019443 1 0 0 0 0 0 0 623148
-0.001389 0.000202 0.116365 -0.169174 -0.040183 1.326080 -0.019476 1 0 0 0 0 0 0 624191
-0.001402 0.000188 0.116350 -0.013465 0.125336 1.346982 -0.019506 1 0 0 0 0 0 0 625148
-0.001414 0.000198 0.116335 -0.012700 -0.180572 1.368148 -0.019538 1 0 0 0 0 0 0 626170
-0.001414 0.000186 0.116309 -0.163023 0.089838 1.515772 -0.019568 1 0 0 0 0 0 0 627147
-0.001414 0.000180 0.116300 -0.178071 0.038143 1.311438 -0.019601 1 0 0 0 0 0 0 628192
-0.001414 0.000177 0.116297 -0.180944 -0.006268 1.217406 -0.019631 1 0 0 0 0 0 0 629168
-0.001427 0.000162 0.116285 -0.017170 0.146350 1.325538 -0.019663 1 0 0 0 0 0 0 630170
-0.001438 0.000172 0.116271 -0.011775 -0.165987 1.379654 -0.019694 1 0 0 0 0 0 0 631170
-0.001444 0.000177 0.116266 -0.083412 -0.132881 1.263277 -0.019725 1 0 0 0 0 0 0 632163
-0.001459 0.000166 0.116254 0.037731 0.079214 1.352833 -0.019756 1 0 0 0 0 0 0 633168
-0.001449 0.000157 0.116239 -0.288674 0.089034 1.392982 -0.019787 1 0 0 0 0 0 0 634146
-0.001444 0.000152 0.116234 -0.254193 0.028328 1.277486 -0.019819 1 0 0 0 0 0 0 635169
-0.001441 0.000150 0.116233 -0.218052 -0.008534 1.226351 -0.019850 1 0 0 0 0 0 0 636180
-0.001440 0.000148 0.116232 -0.198431 -0.027637 1.208690 -0.019879 1 0 0 0 0 0 0 637081
-0.001452 0.000134 0.116221 -0.023515 0.139254 1.345462 -0.019910 1 0 0 0 0 0 0 638072
-0.001458 0.000128 0.116218 -0.080527 0.067509 1.268893 -0.019941 1 0 0 0 0 0 0 639081
-0.001461 0.000124 0.116216 -0.124093 0.016145 1.231608 -0.019972 1 0 0 0 0 0 0 640079
-0.001462 0.000122 0.116216 -0.147692 -0.011099 1.218922 -0.020004 1 0 0 0 0 0 0 641083
-0.001476 0.000108 0.116205 0.005264 0.151589 1.357449 -0.020035 1 0 0 0 0 0 0 642072
-0.001482 0.000101 0.116202 -0.062665 0.077812 1.281406 -0.020066 1 0 0 0 0 0 0 643082
-0.001486 0.000098 0.116200 -0.111678 0.025440 1.244277 -0.020097 1 0 0 0 0 0 0 644078
-0.001487 0.000096 0.116200 -0.137978 -0.002292 1.231658 -0.020129 1 0 0 0 0 0 0 645081
-0.001488 0.000095 0.116200 -0.151498 -0.016341 1.228491 -0.020160 1 0 0 0 0 0 0 646089
-0.001488 0.000095 0.116200 -0.158423 -0.023391 1.228615 -0.020191 1 0 0 0 0 0 0 647066
-0.001489 0.000094 0.116200 -0.162024 -0.026953 1.229979 -0.020223 1 0 0 0 0 0 0 648096
-0.001489 0.000094 0.116200 -0.163957 -0.028744 1.231630 -0.020253 1 0 0 0 0 0 0 649072
-0.001489 0.000094 0.116200 -0.165052 -0.029669 1.233489 -0.020285 1 0 0 0 0 0 0 650084
-0.001489 0.000094 0.116200 -0.165728 -0.030160 1.235346 -0.020316 1 0 0 0 0 0 0 651078
-0.001489 0.000094 0.116200 -0.166205 -0.030434 1.237290 -0.020348 1 0 0 0 0 0 0 652101
-0.001489 0.000094 0.116200 -0.166551 -0.030582 1.239141 -0.020379 1 0 0 0 0 0 0 653079
-0.001489 0.000094 0.116200 -0.166860 -0.030686 1.241024 -0.020410 1 0 0 0 0 0 0 654071
-0.001489 0.000094 0.116200 -0.167149 -0.030764 1.242965 -0.020442 1 0 0 0 0 0 0 655093
-0.001489 0.000094 0.116200 -0.167424 -0.030818 1.244850 -0.020473 1 0 0 0 0 0 0 656085
-0.001489 0.000094 0.116200 -0.167681 -0.030877 1.246774 -0.020504 1 0 0 0 0 0 0 657094
-0.001489 0.000094 0.116200 -0.167940 -0.030915 1.248674 -0.020535 1 0 0 0 0 0 0 658097
-0.001489 0.000094 0.116200 -0.168192 -0.030971 1.250574 -0.020567 1 0 0 0 0 0 0 659094
-0.001489 0.000094 0.116200 -0.168462 -0.031029 1.252526 -0.020599 1 0 0 0 0 0 0 660124
-0.001489 0.000094 0.116200 -0.168710 -0.031075 1.254362 -0.020629 1 0 0 0 0 0 0 661091
-0.001489 0.000094 0.116200 -0.168960 -0.031103 1.256255 -0.020660 1 0 0 0 0 0 0 662087
-0.001489 0.000094 0.116200 -0.169221 -0.031168 1.258166 -0.020692 1 0 0 0 0 0 0 663093
-0.001489 0.000094 0.116200 -0.169472 -0.031209 1.260092 -0.020723 1 0 0 0 0 0 0 664103
-0.001489 0.000094 0.116200 -0.169737 -0.031264 1.262002 -0.020755 1 0 0 0 0 0 0 665111
-0.001489 0.000094 0.116200 -0.169990 -0.031311 1.263877 -0.020785 1 0 0 0 0 0 0 666098
-0.001489 0.000094 0.116200 -0.170241 -0.031339 1.265777 -0.020817 1 0 0 0 0 0 0 667098
-0.001489 0.000094 0.116200 -0.170502 -0.031404 1.267686 -0.020848 1 0 0 0 0 0 0 668103
-0.001489 0.000094 0.116200 -0.170748 -0.031444 1.269574 -0.020879 1 0 0 0 0 0 0 669093
-0.001489 0.000094 0.116200 -0.171010 -0.031498 1.271467 -0.020910 1 0 0 0 0 0 0 670092
-0.001489 0.000094 0.116200 -0.171258 -0.031538 1.273373 -0.020941 1 0 0 0 0 0 0 671092
-0.001489 0.000094 0.116200 -0.171548 -0.031586 1.275439 -0.020976 1 0 0 0 0 0 0 672186
-0.001489 0.000094 0.116200 -0.171792 -0.031642 1.277272 -0.021006 1 0 0 0 0 0 0 673148
-0.001489 0.000094 0.116200 -0.172045 -0.031683 1.279221 -0.021038 1 0 0 0 0 0 0 674170
-0.001489 0.000094 0.116200 -0.172301 -0.031736 1.281066 -0.021068 1 0 0 0 0 0 0 675144
-0.001489 0.000094 0.116200 -0.172562 -0.031767 1.283036 -0.021101 1 0 0 0 0 0 0 676181
-0.001489 0.000094 0.116200 -0.172813 -0.031829 1.284874 -0.021131 1 0 0 0 0 0 0 677148
-0.001489 0.000094 0.116200 -0.173074 -0.031879 1.286812 -0.021163 1 0 0 0 0 0 0 678168
-0.001489 0.000094 0.116200 -0.173326 -0.031919 1.288743 -0.021194 1 0 0 0 0 0 0 679181
-0.001489 0.000094 0.116200 -0.173588 -0.031973 1.290637 -0.021226 1 0 0 0 0 0 0 680181
-0.001489 0.000094 0.116200 -0.173836 -0.032001 1.292509 -0.021256 1 0 0 0 0 0 0 681166
-0.001489 0.000094 0.116200 -0.174094 -0.032065 1.294399 -0.021287 1 0 0 0 0 0 0 682161
-0.001489 0.000094 0.116200 -0.174338 -0.032105 1.296268 -0.021318 1 0 0 0 0 0 0 683141
-0.001489 0.000094 0.116200 -0.174611 -0.032161 1.298242 -0.021351 1 0 0 0 0 0 0 684183
-0.001489 0.000094 0.116200 -0.174858 -0.032208 1.300075 -0.021381 1 0 0 0 0 0 0 685148
-0.001489 0.000094 0.116200 -0.175117 -0.032237 1.302034 -0.021413 1 0 0 0 0 0 0 686179
-0.001489 0.000094 0.116200 -0.175375 -0.032301 1.303917 -0.021444 1 0 0 0 0 0 0 687170
-0.001507 0.000098 0.116210 0.066224 -0.089546 1.171410 -0.021475 1 0 0 0 0 0 0 688157
-0.001516 0.000101 0.116213 -0.025912 -0.068043 1.245421 -0.021506 1 0 0 0 0 0 0 689143
-0.001520 0.000102 0.116214 -0.092895 -0.052295 1.283620 -0.021537 1 0 0 0 0 0 0 690142
-0.001523 0.000102 0.116215 -0.128415 -0.043947 1.299031 -0.021568 1 0 0 0 0 0 0 691143
-0.001524 0.000102 0.116215 -0.146456 -0.039750 1.305727 -0.021601 1 0 0 0 0 0 0 692188
-0.001524 0.000103 0.116215 -0.155563 -0.037676 1.309202 -0.021632 1 0 0 0 0 0 0 693173
-0.001525 0.000103 0.116215 -0.160230 -0.036658 1.311588 -0.021662 1 0 0 0 0 0 0 694137
-0.001525 0.000103 0.116215 -0.162684 -0.036171 1.313691 -0.021693 1 0 0 0 0 0 0 695151
-0.001525 0.000103 0.116215 -0.164039 -0.035970 1.315725 -0.021726 1 0 0 0 0 0 0 696196
-0.001525 0.000103 0.116215 -0.164820 -0.035890 1.317599 -0.021756 1 0 0 0 0 0 0 697171
-0.001525 0.000103 0.116215 -0.165321 -0.035876 1.319463 -0.021787 1 0 0 0 0 0 0 698150
-0.001525 0.000103 0.116215 -0.165700 -0.035886 1.321390 -0.021819 1 0 0 0 0 0 0 699169
-0.001543 0.000107 0.116225 0.076069 -0.093179 1.188929 -0.021850 1 0 0 0 0 0 0 700157
-0.001552 0.000109 0.116228 -0.016088 -0.071661 1.262859 -0.021881 1 0 0 0 0 0 0 701147
-0.001557 0.000110 0.116230 -0.083085 -0.055920 1.301029 -0.021912 1 0 0 0 0 0 0 702157
-0.001559 0.000111 0.116230 -0.118597 -0.047584 1.316395 -0.021943 1 0 0 0 0 0 0 703142
-0.001560 0.000111 0.116230 -0.136606 -0.043382 1.323024 -0.021975 1 0 0 0 0 0 0 704157
-0.001560 0.000111 0.116230 -0.145706 -0.041309 1.326494 -0.022006 1 0 0 0 0 0 0 705142
-0.001579 0.000116 0.116240 0.091905 -0.097606 1.194750 -0.022038 1 0 0 0 0 0 0 706173
-0.001588 0.000118 0.116244 -0.002442 -0.075564 1.268742 -0.022068 1 0 0 0 0 0 0 707146
-0.001593 0.000119 0.116245 -0.070544 -0.059563 1.306986 -0.022101 1 0 0 0 0 0 0 708187
-0.001595 0.000119 0.116245 -0.106586 -0.051077 1.322301 -0.022131 1 0 0 0 0 0 0 709144
-0.001614 0.000124 0.116255 0.117578 -0.104166 1.194800 -0.022163 1 0 0 0 0 0 0 710167
-0.001624 0.000126 0.116259 0.016392 -0.080487 1.270153 -0.022193 1 0 0 0 0 0 0 711142
-0.001629 0.000127 0.116260 -0.055104 -0.063667 1.308852 -0.022226 1 0 0 0 0 0 0 712186
-0.001631 0.000128 0.116260 -0.092826 -0.054790 1.324321 -0.022256 1 0 0 0 0 0 0 713144
-0.001650 0.000132 0.116271 0.130664 -0.107719 1.196944 -0.022287 1 0 0 0 0 0 0 714164
-0.001660 0.000135 0.116274 0.029017 -0.083922 1.272279 -0.022319 1 0 0 0 0 0 0 715162
-0.001665 0.000136 0.116275 -0.042687 -0.067049 1.310903 -0.022351 1 0 0 0 0 0 0 716182
-0.001685 0.000141 0.116286 0.162218 -0.115563 1.192404 -0.022381 1 0 0 0 0 0 0 717144
-0.001695 0.000143 0.116289 0.051034 -0.089494 1.270843 -0.022413 1 0 0 0 0 0 0 718166
-0.001700 0.000144 0.116290 -0.025451 -0.071479 1.310411 -0.022443 1 0 0 0 0 0 0 719142
-0.001721 0.000149 0.116301 0.177245 -0.119464 1.192522 -0.022476 1 0 0 0 0 0 0 720183
-0.001731 0.000152 0.116304 0.064852 -0.093113 1.270748 -0.022503 1 0 0 0 0 0 0 721070
-0.001737 0.000153 0.116306 -0.012230 -0.074931 1.310404 -0.022535 1 0 0 0 0 0 0 722089
-0.001757 0.000158 0.116316 0.190333 -0.122884 1.192491 -0.022566 1 0 0 0 0 0 0 723064
-0.001768 0.000160 0.116320 0.077739 -0.096489 1.270865 -0.022597 1 0 0 0 0 0 0 724076
-0.001791 0.000166 0.116331 0.243758 -0.135838 1.176800 -0.022629 1 0 0 0 0 0 0 725080
-0.001803 0.000169 0.116335 0.111034 -0.104654 1.264201 -0.022659 1 0 0 0 0 0 0 726068
-0.001808 0.000170 0.116336 0.023673 -0.084039 1.306973 -0.022691 1 0 0 0 0 0 0 727078
-0.001829 0.000175 0.116346 0.221414 -0.130828 1.190379 -0.022722 1 0 0 0 0 0 0 728076
-0.001840 0.000178 0.116350 0.106188 -0.103804 1.268938 -0.022754 1 0 0 0 0 0 0 729079
-0.001845 0.000179 0.116351 0.027726 -0.085299 1.308546 -0.022784 1 0 0 0 0 0 0 730068
-0.001866 0.000184 0.116361 0.230085 -0.133209 1.191024 -0.022816 1 0 0 0 0 0 0 731087
-0.001876 0.000186 0.116365 0.117040 -0.106696 1.269145 -0.022848 1 0 0 0 0 0 0 732092
-0.001900 0.000192 0.116376 0.283314 -0.146101 1.175244 -0.022878 1 0 0 0 0 0 0 733069
-0.001911 0.000194 0.116380 0.150358 -0.114865 1.262399 -0.022910 1 0 0 0 0 0 0 734078
-0.001935 0.000200 0.116391 0.306691 -0.151901 1.171805 -0.022941 1 0 0 0 0 0 0 735078
-0.001947 0.000203 0.116395 0.168667 -0.119448 1.259969 -0.022973 1 0 0 0 0 0 0 736086
-0.001953 0.000204 0.116396 0.078701 -0.098199 1.302883 -0.023003 1 0 0 0 0 0 0 737073
-0.001974 0.000209 0.116407 0.275806 -0.144845 1.186799 -0.023035 1 0 0 0 0 0 0 738074
-0.001985 0.000212 0.116410 0.159772 -0.117622 1.265088 -0.023067 1 0 0 0 0 0 0 739099
-0.001990 0.000213 0.116411 0.080940 -0.099039 1.304552 -0.023098 1 0 0 0 0 0 0 740090
-0.002011 0.000218 0.116422 0.283791 -0.147055 1.187383 -0.023129 1 0 0 0 0 0 0 741107
-0.002021 0.000221 0.116425 0.170494 -0.120480 1.265138 -0.023160 1 0 0 0 0 0 0 742095
-0.002045 0.000226 0.116436 0.337272 -0.160007 1.171552 -0.023192 1 0 0 0 0 0 0 743092
-0.002056 0.000229 0.116440 0.204117 -0.128725 1.258353 -0.023224 1 0 0 0 0 0 0 744117
-0.002080 0.000235 0.116452 0.360993 -0.165889 1.168014 -0.023255 1 0 0 0 0 0 0 745108
-0.002092 0.000238 0.116455 0.222761 -0.133397 1.255779 -0.023286 1 0 0 0 0 0 0 746105
-0.002098 0.000239 0.116457 0.132738 -0.112135 1.298512 -0.023316 1 0 0 0 0 0 0 747091
-0.002107 0.000257 0.116478 0.165423 -0.336149 1.039391 -0.023348 1 0 0 0 0 0 0 748101
-0.002111 0.000266 0.116485 0.109856 -0.242428 1.193866 -0.023380 1 0 0 0 0 0 0 749110
-0.002132 0.000275 0.116497 0.321069 -0.233005 1.139205 -0.023410 1 0 0 0 0 0 0 750093
-0.002137 0.000262 0.116512 0.143654 0.058456 1.097975 -0.023442 1 0 0 0 0 0 0 751093
-0.002139 0.000256 0.116517 0.092468 0.004722 1.221305 -0.023474 1 0 0 0 0 0 0 752128
-0.002159 0.000257 0.116529 0.316576 -0.100188 1.145499 -0.023504 1 0 0 0 0 0 0 753089
-0.002168 0.000257 0.116533 0.214272 -0.104010 1.238116 -0.023535 1 0 0 0 0 0 0 754084
-0.002191 0.000262 0.116544 0.387510 -0.159111 1.150123 -0.023566 1 0 0 0 0 0 0 755091
-0.002203 0.000264 0.116548 0.257050 -0.135523 1.238365 -0.023599 1 0 0 0 0 0 0 756134
-0.002227 0.000270 0.116559 0.416059 -0.176702 1.148823 -0.023629 1 0 0 0 0 0 0 757091
-0.002239 0.000272 0.116563 0.278337 -0.146087 1.236402 -0.023660 1 0 0 0 0 0 0 758092
-0.002263 0.000278 0.116574 0.433861 -0.183800 1.146824 -0.023691 1 0 0 0 0 0 0 759091
-0.002270 0.000263 0.116588 0.226456 0.082840 1.091935 -0.023724 1 0 0 0 0 0 0 760120
-0.002292 0.000260 0.116603 0.405302 -0.041573 1.078230 -0.023754 1 0 0 0 0 0 0 761091
-0.002302 0.000259 0.116608 0.283883 -0.073099 1.203873 -0.023785 1 0 0 0 0 0 0 762090
-0.002308 0.000258 0.116610 0.203231 -0.085934 1.260745 -0.023817 1 0 0 0 0 0 0 763103
-0.002329 0.000262 0.116620 0.406954 -0.150201 1.150516 -0.023848 1 0 0 0 0 0 0 764100
-0.002339 0.000264 0.116624 0.293002 -0.131554 1.229633 -0.023880 1 0 0 0 0 0 0 765108
-0.002363 0.000269 0.116635 0.460994 -0.175349 1.137290 -0.023910 1 0 0 0 0 0 0 766084
-0.002357 0.000268 0.116660 0.094530 -0.089010 0.937003 -0.023941 1 0 0 0 0 0 0 767090
-0.002372 0.000271 0.116679 0.337058 -0.148548 0.999878 -0.023973 1 0 0 0 0 0 0 768109
-0.002380 0.000273 0.116685 0.262319 -0.132100 1.163907 -0.024004 1 0 0 0 0 0 0 769091
-0.002383 0.000274 0.116687 0.206834 -0.119397 1.235114 -0.024035 1 0 0 0 0 0 0 770089
-0.002404 0.000279 0.116698 0.423908 -0.170858 1.130128 -0.024066 1 0 0 0 0 0 0 771090
-0.002409 0.000264 0.116712 0.248546 0.088867 1.068239 -0.024098 1 0 0 0 0 0 0 772099
-0.002429 0.000260 0.116727 0.444177 -0.039364 1.052532 -0.024129 1 0 0 0 0 0 0 773091
-0.002439 0.000259 0.116732 0.330633 -0.072727 1.177024 -0.024160 1 0 0 0 0 0 0 774090
-0.002463 0.000262 0.116743 0.500255 -0.144667 1.101786 -0.024191 1 0 0 0 0 0 0 775086
-0.002475 0.000264 0.116747 0.367153 -0.129516 1.193700 -0.024225 1 0 0 0 0 0 0 776172
-0.002499 0.000269 0.116758 0.526236 -0.175152 1.106160 -0.024257 1 0 0 0 0 0 0 777176
-0.002511 0.000272 0.116762 0.387536 -0.146586 1.193458 -0.024287 1 0 0 0 0 0 0 778144
-0.002512 0.000256 0.116774 0.229631 0.107475 1.093322 -0.024319 1 0 0 0 0 0 0 779180
-0.002518 0.000265 0.116799 0.288391 -0.205974 0.910076 -0.024350 1 0 0 0 0 0 0 780167
-0.002521 0.000270 0.116807 0.250461 -0.177068 1.102114 -0.024381 1 0 0 0 0 0 0 781144
-0.002522 0.000272 0.116810 0.226966 -0.144208 1.194171 -0.024413 1 0 0 0 0 0 0 782169
-0.002541 0.000278 0.116821 0.462337 -0.184335 1.097762 -0.024444 1 0 0 0 0 0 0 783166
-0.002551 0.000280 0.116825 0.363587 -0.153300 1.181091 -0.024477 1 0 0 0 0 0 0 784230
-0.002574 0.000286 0.116836 0.540423 -0.191114 1.090584 -0.024506 1 0 0 0 0 0 0 785146
-0.002580 0.000272 0.116850 0.342549 0.076374 1.033929 -0.024538 1 0 0 0 0 0 0 786167
-0.002583 0.000264 0.116855 0.280486 0.010053 1.151843 -0.024568 1 0 0 0 0 0 0 787138
-0.002603 0.000265 0.116867 0.501570 -0.101654 1.075575 -0.024600 1 0 0 0 0 0 0 788171
-0.002613 0.000265 0.116871 0.396077 -0.108571 1.166551 -0.024631 1 0 0 0 0 0 0 789144
-0.002618 0.000265 0.116872 0.322842 -0.107241 1.210286 -0.024663 1 0 0 0 0 0 0 790168
-0.002639 0.000270 0.116882 0.531833 -0.164553 1.096218 -0.024693 1 0 0 0 0 0 0 791144
-0.002637 0.000285 0.116896 0.254220 -0.320018 1.028302 -0.024726 1 0 0 0 0 0 0 792183
-0.002636 0.000293 0.116901 0.237239 -0.237363 1.143767 -0.024753 1 0 0 0 0 0 0 793069
-0.002635 0.000297 0.116903 0.242383 -0.180121 1.198090 -0.024785 1 0 0 0 0 0 0 794078
-0.002648 0.000286 0.116924 0.426512 0.026664 0.945017 -0.024816 1 0 0 0 0 0 0 795067
-0.002655 0.000280 0.116931 0.359375 -0.023921 1.098997 -0.024848 1 0 0 0 0 0 0 796086
-0.002658 0.000277 0.116934 0.311846 -0.064821 1.176542 -0.024878 1 0 0 0 0 0 0 797068
-0.002678 0.000280 0.116944 0.535000 -0.145401 1.075439 -0.024910 1 0 0 0 0 0 0 798085
-0.002688 0.000282 0.116948 0.429424 -0.134818 1.156554 -0.024941 1 0 0 0 0 0 0 799076
-0.002693 0.000282 0.116949 0.355979 -0.124552 1.196745 -0.024972 1 0 0 0 0 0 0 800074
-0.002695 0.000283 0.116950 0.317684 -0.119004 1.212624 -0.025004 1 0 0 0 0 0 0 801076
-0.002684 0.000296 0.116960 0.133540 -0.294219 1.074285 -0.025034 1 0 0 0 0 0 0 802067
-0.002697 0.000307 0.116974 0.431910 -0.284989 1.023549 -0.025066 1 0 0 0 0 0 0 803076
-0.002698 0.000295 0.116989 0.311227 0.021519 0.991130 -0.025097 1 0 0 0 0 0 0 804082
-0.002698 0.000289 0.116995 0.289608 -0.023956 1.118589 -0.025129 1 0 0 0 0 0 0 805078
-0.002699 0.000286 0.116996 0.284225 -0.066759 1.176980 -0.025161 1 0 0 0 0 0 0 806122
-0.002686 0.000298 0.117008 0.117492 -0.268358 1.054302 -0.025191 1 0 0 0 0 0 0 807061
-0.002698 0.000308 0.117021 0.425012 -0.272476 1.009040 -0.025222 1 0 0 0 0 0 0 808075
-0.002704 0.000313 0.117026 0.376617 -0.207934 1.121528 -0.025254 1 0 0 0 0 0 0 809077
-0.002707 0.000316 0.117028 0.333565 -0.169153 1.173658 -0.025285 1 0 0 0 0 0 0 810072
-0.002709 0.000317 0.117028 0.310736 -0.149192 1.193740 -0.025316 1 0 0 0 0 0 0 811082
-0.002728 0.000322 0.117038 0.547486 -0.197848 1.070786 -0.025347 1 0 0 0 0 0 0 812078
-0.002725 0.000338 0.117052 0.283023 -0.349247 0.999088 -0.025378 1 0 0 0 0 0 0 813067
-0.002724 0.000346 0.117057 0.272715 -0.264348 1.113437 -0.025410 1 0 0 0 0 0 0 814087
-0.002723 0.000350 0.117059 0.281212 -0.205976 1.167261 -0.025441 1 0 0 0 0 0 0 815067
-0.002722 0.000352 0.117060 0.287451 -0.175309 1.188026 -0.025472 1 0 0 0 0 0 0 816074
-0.002728 0.000370 0.117080 0.373873 -0.396944 0.920561 -0.025504 1 0 0 0 0 0 0 817105
-0.002726 0.000362 0.117098 0.274371 -0.065350 0.927242 -0.025535 1 0 0 0 0 0 0 818089
-0.002725 0.000358 0.117104 0.276750 -0.084340 1.079604 -0.025567 1 0 0 0 0 0 0 819102
-0.002724 0.000356 0.117106 0.284933 -0.112560 1.147592 -0.025598 1 0 0 0 0 0 0 820089
-0.002711 0.000368 0.117118 0.124993 -0.307156 1.028439 -0.025629 1 0 0 0 0 0 0 821095
-0.002705 0.000374 0.117122 0.188272 -0.248940 1.115167 -0.025660 1 0 0 0 0 0 0 822088
-0.002701 0.000377 0.117123 0.235482 -0.204429 1.158455 -0.025692 1 0 0 0 0 0 0 823102
-0.002718 0.000383 0.117133 0.509477 -0.239490 1.044545 -0.025724 1 0 0 0 0 0 0 824121
-0.002714 0.000400 0.117148 0.263415 -0.384201 0.976019 -0.025754 1 0 0 0 0 0 0 825094
-0.002712 0.000408 0.117152 0.262530 -0.295692 1.091299 -0.025786 1 0 0 0 0 0 0 826112
-0.002711 0.000412 0.117154 0.275772 -0.235531 1.145413 -0.025816 1 0 0 0 0 0 0 827089
-0.002710 0.000414 0.117155 0.284413 -0.204019 1.166393 -0.025851 1 0 0 0 0 0 0 828184
-0.002698 0.000428 0.117166 0.123567 -0.366924 1.029875 -0.025883 1 0 0 0 0 0 0 829210
-0.002710 0.000440 0.117179 0.434765 -0.351279 0.979353 -0.025913 1 0 0 0 0 0 0 830167
-0.002716 0.000445 0.117184 0.387808 -0.276620 1.089845 -0.025944 1 0 0 0 0 0 0 831178
-0.002714 0.000431 0.117196 0.277553 0.002818 0.997598 -0.025975 1 0 0 0 0 0 0 832176
-0.002700 0.000437 0.117211 0.112960 -0.241081 0.948732 -0.026006 1 0 0 0 0 0 0 833167
-0.002693 0.000440 0.117216 0.180538 -0.227660 1.071767 -0.026037 1 0 0 0 0 0 0 834136
-0.002690 0.000441 0.117218 0.230877 -0.207638 1.128693 -0.026068 1 0 0 0 0 0 0 835138
-0.002688 0.000442 0.117219 0.258342 -0.196467 1.150564 -0.026101 1 0 0 0 0 0 0 836194
-0.002687 0.000442 0.117219 0.272588 -0.190855 1.159016 -0.026131 1 0 0 0 0 0 0 837144
-0.002674 0.000456 0.117230 0.114089 -0.367122 1.018141 -0.026162 1 0 0 0 0 0 0 838135
-0.002686 0.000467 0.117243 0.426752 -0.358070 0.965970 -0.026193 1 0 0 0 0 0 0 839139
-0.002692 0.000472 0.117248 0.380456 -0.286662 1.075937 -0.026226 1 0 0 0 0 0 0 840184
-0.002695 0.000475 0.117249 0.338349 -0.244474 1.127095 -0.026256 1 0 0 0 0 0 0 841142
-0.002684 0.000490 0.117261 0.149997 -0.402012 1.002185 -0.026288 1 0 0 0 0 0 0 842183
-0.002678 0.000497 0.117265 0.199094 -0.324551 1.086543 -0.026319 1 0 0 0 0 0 0 843165
-0.002675 0.000501 0.117266 0.239162 -0.270425 1.128918 -0.026350 1 0 0 0 0 0 0 844156
-0.002692 0.000507 0.117276 0.510090 -0.300929 1.014528 -0.026380 1 0 0 0 0 0 0 845139
-0.002696 0.000493 0.117290 0.359836 -0.028788 0.946728 -0.026412 1 0 0 0 0 0 0 846134
-0.002697 0.000485 0.117295 0.321662 -0.093076 1.061246 -0.026443 1 0 0 0 0 0 0 847140
-0.002686 0.000495 0.117308 0.141612 -0.324800 0.970380 -0.026475 1 0 0 0 0 0 0 848161
-0.002680 0.000500 0.117312 0.195872 -0.286486 1.067599 -0.026506 1 0 0 0 0 0 0 849148
-0.002677 0.000502 0.117313 0.238737 -0.252146 1.114498 -0.026536 1 0 0 0 0 0 0 850131
-0.002675 0.000504 0.117314 0.262300 -0.233642 1.132770 -0.026569 1 0 0 0 0 0 0 851170
-0.002674 0.000504 0.117314 0.274583 -0.224382 1.140067 -0.026601 1 0 0 0 0 0 0 852197
-0.002674 0.000505 0.117314 0.280945 -0.219872 1.143423 -0.026632 1 0 0 0 0 0 0 853175
-0.002680 0.000522 0.117335 0.367112 -0.456079 0.869708 -0.026662 1 0 0 0 0 0 0 854146
-0.002683 0.000531 0.117342 0.335321 -0.366281 1.017103 -0.026693 1 0 0 0 0 0 0 855150
-0.002684 0.000536 0.117344 0.313924 -0.300921 1.092496 -0.026725 1 0 0 0 0 0 0 856165
-0.002685 0.000538 0.117345 0.303449 -0.266391 1.121557 -0.026755 1 0 0 0 0 0 0 857137
-0.002685 0.000539 0.117345 0.298618 -0.249098 1.132642 -0.026787 1 0 0 0 0 0 0 858138
-0.002685 0.000540 0.117345 0.296459 -0.240571 1.137329 -0.026818 1 0 0 0 0 0 0 859137
-0.002704 0.000544 0.117355 0.544784 -0.295530 1.008775 -0.026850 1 0 0 0 0 0 0 860157
-0.002713 0.000547 0.117358 0.450691 -0.271483 1.079776 -0.026881 1 0 0 0 0 0 0 861140
-0.002705 0.000561 0.117370 0.216512 -0.434076 0.971730 -0.026912 1 0 0 0 0 0 0 862132
-0.002701 0.000568 0.117374 0.241083 -0.358467 1.062729 -0.026943 1 0 0 0 0 0 0 863137
-0.002699 0.000572 0.117376 0.268816 -0.305248 1.107507 -0.026975 1 0 0 0 0 0 0 864168
-0.002698 0.000574 0.117376 0.284747 -0.277279 1.124959 -0.027006 1 0 0 0 0 0 0 865163
-0.002698 0.000575 0.117376 0.293209 -0.263297 1.131901 -0.027037 1 0 0 0 0 0 0 866141
-0.002697 0.000575 0.117377 0.297692 -0.256453 1.135196 -0.027069 1 0 0 0 0 0 0 867165
-0.002685 0.000589 0.117387 0.133693 -0.432834 0.992621 -0.027100 1 0 0 0 0 0 0 868180
-0.002678 0.000596 0.117391 0.195213 -0.364479 1.070488 -0.027130 1 0 0 0 0 0 0 869127
-0.002689 0.000586 0.117413 0.422815 -0.138022 0.835274 -0.027162 1 0 0 0 0 0 0 870141
-0.002694 0.000581 0.117420 0.377871 -0.176954 0.996592 -0.027194 1 0 0 0 0 0 0 871162
-0.002696 0.000578 0.117423 0.341608 -0.212135 1.076840 -0.027225 1 0 0 0 0 0 0 872179
-0.002697 0.000577 0.117424 0.322914 -0.231525 1.107536 -0.027255 1 0 0 0 0 0 0 873139
-0.002698 0.000577 0.117424 0.313900 -0.241584 1.119196 -0.027287 1 0 0 0 0 0 0 874161
-0.002698 0.000576 0.117424 0.309660 -0.246788 1.124033 -0.027318 1 0 0 0 0 0 0 875138
-0.002686 0.000589 0.117435 0.141198 -0.429349 0.981960 -0.027350 1 0 0 0 0 0 0 876176
-0.002698 0.000600 0.117448 0.450116 -0.423163 0.928795 -0.027378 1 0 0 0 0 0 0 877065
-0.002704 0.000606 0.117453 0.401480 -0.352953 1.038195 -0.027410 1 0 0 0 0 0 0 878075
-0.002707 0.000609 0.117454 0.358189 -0.311451 1.089184 -0.027441 1 0 0 0 0 0 0 879074
-0.002708 0.000610 0.117455 0.335227 -0.290268 1.108767 -0.027472 1 0 0 0 0 0 0 880071
-0.002709 0.000611 0.117455 0.323903 -0.279791 1.116450 -0.027504 1 0 0 0 0 0 0 881082
-0.002697 0.000624 0.117466 0.151812 -0.454658 0.975319 -0.027535 1 0 0 0 0 0 0 882074
-0.002691 0.000631 0.117470 0.209437 -0.385385 1.053657 -0.027566 1 0 0 0 0 0 0 883065
-0.002706 0.000639 0.117481 0.503528 -0.394618 0.962834 -0.027597 1 0 0 0 0 0 0 884058
-0.002714 0.000643 0.117485 0.433893 -0.346079 1.047893 -0.027628 1 0 0 0 0 0 0 885064
-0.002718 0.000645 0.117486 0.378546 -0.316802 1.089426 -0.027660 1 0 0 0 0 0 0 886083
-0.002720 0.000646 0.117486 0.349293 -0.301862 1.105615 -0.027691 1 0 0 0 0 0 0 887073
-0.002708 0.000660 0.117497 0.168045 -0.474634 0.967536 -0.027722 1 0 0 0 0 0 0 888077
-0.002702 0.000667 0.117501 0.221155 -0.404196 1.046875 -0.027753 1 0 0 0 0 0 0 889074
-0.002718 0.000675 0.117512 0.513173 -0.412951 0.956414 -0.027784 1 0 0 0 0 0 0 890066
-0.002726 0.000678 0.117516 0.442407 -0.364103 1.041520 -0.027816 1 0 0 0 0 0 0 891076
-0.002717 0.000694 0.117528 0.219632 -0.514913 0.938524 -0.027848 1 0 0 0 0 0 0 892087
-0.002713 0.000701 0.117532 0.250272 -0.432952 1.030950 -0.027879 1 0 0 0 0 0 0 893095
-0.002710 0.000705 0.117533 0.281076 -0.376594 1.076085 -0.027909 1 0 0 0 0 0 0 894065
-0.002728 0.000712 0.117544 0.548631 -0.406489 0.962655 -0.027941 1 0 0 0 0 0 0 895075
-0.002737 0.000715 0.117547 0.463988 -0.369558 1.038729 -0.027973 1 0 0 0 0 0 0 896099
-0.002741 0.000716 0.117548 0.400871 -0.346214 1.076968 -0.028003 1 0 0 0 0 0 0 897068
-0.002730 0.000731 0.117559 0.200776 -0.514666 0.947545 -0.028035 1 0 0 0 0 0 0 898092
-0.002744 0.000742 0.117573 0.494695 -0.501304 0.898818 -0.028065 1 0 0 0 0 0 0 899058
-0.002750 0.000748 0.117578 0.438208 -0.427270 1.009484 -0.028099 1 0 0 0 0 0 0 900121
-0.002754 0.000751 0.117579 0.390982 -0.383910 1.060765 -0.028128 1 0 0 0 0 0 0 901061
-0.002750 0.000734 0.117591 0.297951 -0.125575 0.935479 -0.028160 1 0 0 0 0 0 0 902090
-0.002754 0.000744 0.117615 0.392606 -0.441683 0.744121 -0.028191 1 0 0 0 0 0 0 903083
-0.002756 0.000749 0.117623 0.371473 -0.411395 0.931425 -0.028223 1 0 0 0 0 0 0 904113
-0.002757 0.000751 0.117626 0.356444 -0.378014 1.021639 -0.028254 1 0 0 0 0 0 0 905084
-0.002758 0.000753 0.117627 0.349435 -0.359829 1.055941 -0.028286 1 0 0 0 0 0 0 906105
-0.002758 0.000753 0.117627 0.346420 -0.350831 1.068733 -0.028317 1 0 0 0 0 0 0 907102
-0.002764 0.000771 0.117648 0.428631 -0.586672 0.798542 -0.028348 1 0 0 0 0 0 0 908113
-0.002767 0.000780 0.117655 0.394417 -0.495341 0.946073 -0.028379 1 0 0 0 0 0 0 909085
-0.002768 0.000785 0.117658 0.371853 -0.429302 1.021405 -0.028410 1 0 0 0 0 0 0 910084
-0.002769 0.000787 0.117658 0.360846 -0.394551 1.050429 -0.028441 1 0 0 0 0 0 0 911085
-0.002769 0.000788 0.117659 0.355781 -0.377250 1.061430 -0.028473 1 0 0 0 0 0 0 912112
-0.002788 0.000793 0.117668 0.604234 -0.428387 0.935108 -0.028504 1 0 0 0 0 0 0 913083
-0.002785 0.000809 0.117683 0.342102 -0.582789 0.861842 -0.028536 1 0 0 0 0 0 0 914108
-0.002783 0.000817 0.117687 0.333927 -0.497685 0.974417 -0.028566 1 0 0 0 0 0 0 915089
-0.002782 0.000821 0.117689 0.343645 -0.439366 1.027543 -0.028598 1 0 0 0 0 0 0 916112
-0.002801 0.000827 0.117699 0.601365 -0.468557 0.917082 -0.028629 1 0 0 0 0 0 0 917080
-0.002809 0.000830 0.117703 0.511277 -0.431065 0.993793 -0.028660 1 0 0 0 0 0 0 918084
-0.002814 0.000832 0.117704 0.445458 -0.407506 1.032250 -0.028691 1 0 0 0 0 0 0 919084
-0.002804 0.000846 0.117715 0.243702 -0.576458 0.902878 -0.028724 1 0 0 0 0 0 0 920140
-0.002817 0.000858 0.117729 0.537734 -0.563215 0.854227 -0.028755 1 0 0 0 0 0 0 921139
-0.002824 0.000864 0.117733 0.480804 -0.489017 0.964474 -0.028787 1 0 0 0 0 0 0 922155
-0.002827 0.000866 0.117735 0.433360 -0.445653 1.015640 -0.028818 1 0 0 0 0 0 0 923135
-0.002828 0.000868 0.117736 0.408399 -0.423667 1.035265 -0.028850 1 0 0 0 0 0 0 924172
-0.002836 0.000886 0.117756 0.479874 -0.653676 0.767702 -0.028880 1 0 0 0 0 0 0 925140
-0.002839 0.000896 0.117763 0.440006 -0.558914 0.915715 -0.028912 1 0 0 0 0 0 0 926163
-0.002840 0.000900 0.117766 0.414620 -0.491173 0.991138 -0.028943 1 0 0 0 0 0 0 927132
-0.002841 0.000903 0.117767 0.402247 -0.455663 1.020196 -0.028974 1 0 0 0 0 0 0 928145
-0.002860 0.000908 0.117777 0.647838 -0.497817 0.900529 -0.029005 1 0 0 0 0 0 0 929135
-0.002870 0.000911 0.117780 0.551127 -0.466781 0.973693 -0.029037 1 0 0 0 0 0 0 930133
-0.002862 0.000926 0.117792 0.314486 -0.627695 0.866377 -0.029068 1 0 0 0 0 0 0 931134
-0.002876 0.000938 0.117806 0.589900 -0.610014 0.826491 -0.029101 1 0 0 0 0 0 0 932184
-0.002884 0.000943 0.117810 0.523245 -0.533431 0.939485 -0.029130 1 0 0 0 0 0 0 933129
-0.002887 0.000946 0.117812 0.470987 -0.488916 0.991641 -0.029162 1 0 0 0 0 0 0 934141
-0.002876 0.000961 0.117823 0.276087 -0.647726 0.867091 -0.029194 1 0 0 0 0 0 0 935175
-0.002885 0.000956 0.117848 0.506215 -0.392795 0.674286 -0.029225 1 0 0 0 0 0 0 936178
-0.002888 0.000953 0.117856 0.474441 -0.402535 0.861329 -0.029256 1 0 0 0 0 0 0 937149
-0.002890 0.000951 0.117859 0.446414 -0.422029 0.951563 -0.029287 1 0 0 0 0 0 0 938144
-0.002891 0.000950 0.117860 0.432192 -0.433674 0.985811 -0.029318 1 0 0 0 0 0 0 939136
-0.002891 0.000950 0.117860 0.425550 -0.439993 0.998570 -0.029350 1 0 0 0 0 0 0 940174
-0.002898 0.000968 0.117881 0.506704 -0.684843 0.728703 -0.029381 1 0 0 0 0 0 0 941143
-0.002901 0.000977 0.117888 0.471313 -0.597024 0.875483 -0.029412 1 0 0 0 0 0 0 942141
-0.002902 0.000981 0.117890 0.448197 -0.532816 0.950480 -0.029443 1 0 0 0 0 0 0 943139
-0.002903 0.000983 0.117891 0.437000 -0.499094 0.979342 -0.029475 1 0 0 0 0 0 0 944151
-0.002910 0.001002 0.117912 0.516080 -0.723950 0.715316 -0.029505 1 0 0 0 0 0 0 945134
-0.002913 0.001012 0.117919 0.479659 -0.625999 0.864026 -0.029538 1 0 0 0 0 0 0 946167
-0.002914 0.001016 0.117921 0.456071 -0.556719 0.939663 -0.029569 1 0 0 0 0 0 0 947164
-0.002915 0.001019 0.117922 0.444616 -0.520479 0.968731 -0.029600 1 0 0 0 0 0 0 948163
-0.002903 0.001033 0.117933 0.271560 -0.684216 0.835202 -0.029631 1 0 0 0 0 0 0 949161
-0.002896 0.001041 0.117937 0.329356 -0.608094 0.915416 -0.029662 1 0 0 0 0 0 0 950136
-0.002912 0.001049 0.117948 0.626127 -0.614889 0.825850 -0.029694 1 0 0 0 0 0 0 951164
-0.002920 0.001053 0.117952 0.556297 -0.564476 0.910199 -0.029725 1 0 0 0 0 0 0 952179
-0.002923 0.001055 0.117953 0.500782 -0.534405 0.951251 -0.029755 1 0 0 0 0 0 0 953124
-0.002913 0.001069 0.117964 0.303646 -0.701104 0.822796 -0.029787 1 0 0 0 0 0 0 954137
-0.002907 0.001076 0.117968 0.349319 -0.626380 0.904822 -0.029819 1 0 0 0 0 0 0 955160
-0.002905 0.001080 0.117969 0.387908 -0.573745 0.946206 -0.029850 1 0 0 0 0 0 0 956153
-0.002903 0.001082 0.117970 0.409344 -0.546260 0.962354 -0.029881 1 0 0 0 0 0 0 957159
-0.002903 0.001083 0.117970 0.420601 -0.532672 0.968670 -0.029912 1 0 0 0 0 0 0 958135
-0.002902 0.001083 0.117970 0.426557 -0.526168 0.971565 -0.029944 1 0 0 0 0 0 0 959159
-0.002890 0.001097 0.117981 0.261733 -0.705199 0.828881 -0.029975 1 0 0 0 0 0 0 960160
-0.002902 0.001108 0.117994 0.575968 -0.696674 0.775283 -0.030003 1 0 0 0 0 0 0 961071
-0.002908 0.001114 0.117999 0.528377 -0.624447 0.883224 -0.030034 1 0 0 0 0 0 0 962061
-0.002911 0.001117 0.118000 0.485570 -0.582190 0.933570 -0.030066 1 0 0 0 0 0 0 963072
-0.002907 0.001100 0.118012 0.394721 -0.324076 0.806221 -0.030097 1 0 0 0 0 0 0 964073
-0.002905 0.001092 0.118016 0.406995 -0.400179 0.890418 -0.030129 1 0 0 0 0 0 0 965081
-0.002904 0.001088 0.118017 0.420230 -0.459367 0.932748 -0.030160 1 0 0 0 0 0 0 966070
-0.002891 0.001100 0.118028 0.259977 -0.673587 0.804850 -0.030191 1 0 0 0 0 0 0 967061
-0.002885 0.001105 0.118032 0.324543 -0.622694 0.886941 -0.030222 1 0 0 0 0 0 0 968078
-0.002881 0.001108 0.118033 0.372588 -0.582016 0.928319 -0.030253 1 0 0 0 0 0 0 969060
-0.002880 0.001110 0.118034 0.398771 -0.560542 0.944464 -0.030285 1 0 0 0 0 0 0 970071
-0.002879 0.001110 0.118034 0.412409 -0.549962 0.950770 -0.030316 1 0 0 0 0 0 0 971061
-0.002878 0.001111 0.118034 0.419521 -0.544948 0.953630 -0.030348 1 0 0 0 0 0 0 972085
-0.002878 0.001111 0.118034 0.423309 -0.542732 0.955224 -0.030378 1 0 0 0 0 0 0 973058
-0.002878 0.001111 0.118034 0.425446 -0.541899 0.956422 -0.030409 1 0 0 0 0 0 0 974062
-0.002878 0.001111 0.118034 0.426717 -0.541764 0.957481 -0.030441 1 0 0 0 0 0 0 975063
-0.002878 0.001111 0.118034 0.427597 -0.541995 0.958513 -0.030472 1 0 0 0 0 0 0 976083
-0.002878 0.001111 0.118034 0.428246 -0.542354 0.959487 -0.030503 1 0 0 0 0 0 0 977066
-0.002865 0.001124 0.118045 0.260449 -0.725124 0.816170 -0.030534 1 0 0 0 0 0 0 978061
-0.002859 0.001131 0.118048 0.321103 -0.658168 0.892720 -0.030566 1 0 0 0 0 0 0 979082
-0.002856 0.001135 0.118050 0.367113 -0.609418 0.932185 -0.030597 1 0 0 0 0 0 0 980078
-0.002854 0.001136 0.118050 0.392254 -0.583894 0.947653 -0.030629 1 0 0 0 0 0 0 981087
-0.002848 0.001119 0.118061 0.337003 -0.334303 0.807040 -0.030660 1 0 0 0 0 0 0 982082
-0.002845 0.001111 0.118065 0.367257 -0.414731 0.886564 -0.030692 1 0 0 0 0 0 0 983097
-0.002844 0.001107 0.118066 0.389428 -0.476120 0.927293 -0.030724 1 0 0 0 0 0 0 984124
-0.002843 0.001105 0.118067 0.401753 -0.509264 0.943152 -0.030754 1 0 0 0 0 0 0 985079
-0.002842 0.001104 0.118067 0.408360 -0.526394 0.949380 -0.030785 1 0 0 0 0 0 0 986085
-0.002842 0.001103 0.118067 0.411949 -0.535273 0.952168 -0.030816 1 0 0 0 0 0 0 987081
-0.002842 0.001103 0.118067 0.413972 -0.540013 0.953783 -0.030848 1 0 0 0 0 0 0 988094
-0.002842 0.001103 0.118067 0.415200 -0.542644 0.954953 -0.030879 1 0 0 0 0 0 0 989085
-0.002842 0.001103 0.118067 0.416021 -0.544247 0.955991 -0.030910 1 0 0 0 0 0 0 990086
-0.002842 0.001103 0.118067 0.416647 -0.545309 0.956980 -0.030941 1 0 0 0 0 0 0 991084
-0.002842 0.001103 0.118067 0.417183 -0.546137 0.957975 -0.030973 1 0 0 0 0 0 0 992104
-0.002842 0.001103 0.118067 0.417657 -0.546802 0.958932 -0.031004 1 0 0 0 0 0 0 993083
-0.002830 0.001116 0.118078 0.249562 -0.729915 0.815576 -0.031036 1 0 0 0 0 0 0 994106
-0.002823 0.001123 0.118081 0.310140 -0.663034 0.892011 -0.031066 1 0 0 0 0 0 0 995078
-0.002820 0.001126 0.118083 0.356157 -0.614376 0.931508 -0.031100 1 0 0 0 0 0 0 996152
-0.002818 0.001128 0.118083 0.381254 -0.588858 0.946933 -0.031130 1 0 0 0 0 0 0 997139
-0.002818 0.001129 0.118083 0.394346 -0.576300 0.953037 -0.031163 1 0 0 0 0 0 0 998186
-0.002817 0.001129 0.118083 0.401121 -0.570265 0.955717 -0.031193 1 0 0 0 0 0 0 999139
-0.002812 0.001112 0.118094 0.336314 -0.330291 0.810586 -0.031225 1 0 0 0 0 0 1 171
-0.002809 0.001103 0.118098 0.361771 -0.415608 0.888451 -0.031256 1 0 0 0 0 0 1 1160
-0.002808 0.001099 0.118099 0.381505 -0.479406 0.928531 -0.031286 1 0 0 0 0 0 1 2129
-0.002807 0.001096 0.118100 0.392609 -0.513815 0.944224 -0.031318 1 0 0 0 0 0 1 3132
-0.002807 0.001095 0.118100 0.398595 -0.531546 0.950400 -0.031350 1 0 0 0 0 0 1 4150
-0.002806 0.001095 0.118100 0.401846 -0.540724 0.953122 -0.031380 1 0 0 0 0 0 1 5134
-0.002825 0.001099 0.118109 0.656509 -0.605943 0.823831 -0.031413 1 0 0 0 0 0 1 6169
-0.002834 0.001101 0.118113 0.563573 -0.586075 0.893405 -0.031444 1 0 0 0 0 0 1 7164
-0.002839 0.001102 0.118114 0.496172 -0.571434 0.929284 -0.031475 1 0 0 0 0 0 1 8167
-0.002841 0.001103 0.118114 0.460845 -0.563980 0.943342 -0.031505 1 0 0 0 0 0 1 9136
-0.002842 0.001103 0.118114 0.443328 -0.560523 0.948917 -0.031536 1 0 0 0 0 0 1 10129
-0.002843 0.001103 0.118115 0.434815 -0.559090 0.951470 -0.031568 1 0 0 0 0 0 1 11135
-0.002843 0.001103 0.118115 0.430806 -0.558680 0.952997 -0.031600 1 0 0 0 0 0 1 12171
-0.002838 0.001085 0.118125 0.360482 -0.321211 0.807349 -0.031630 1 0 0 0 0 0 1 13138
-0.002835 0.001077 0.118129 0.383221 -0.407914 0.885025 -0.031662 1 0 0 0 0 0 1 14158
-0.002834 0.001072 0.118130 0.401589 -0.472412 0.925035 -0.031693 1 0 0 0 0 0 1 15133
-0.002833 0.001070 0.118131 0.412058 -0.507170 0.940745 -0.031726 1 0 0 0 0 0 1 16189
-0.002833 0.001069 0.118131 0.417677 -0.525031 0.946815 -0.031755 1 0 0 0 0 0 1 17140
-0.002820 0.001082 0.118142 0.252023 -0.716996 0.805051 -0.031788 1 0 0 0 0 0 1 18169
-0.002814 0.001088 0.118145 0.313909 -0.654541 0.882061 -0.031819 1 0 0 0 0 0 1 19164
-0.002811 0.001091 0.118147 0.360574 -0.608016 0.921682 -0.031850 1 0 0 0 0 0 1 20178
-0.002809 0.001093 0.118147 0.385983 -0.583552 0.937125 -0.031881 1 0 0 0 0 0 1 21143
-0.002803 0.001076 0.118158 0.330630 -0.333813 0.796472 -0.031913 1 0 0 0 0 0 1 22166
-0.002800 0.001068 0.118162 0.360955 -0.414458 0.875770 -0.031944 1 0 0 0 0 0 1 23160
-0.002817 0.001068 0.118173 0.636224 -0.536310 0.785312 -0.031975 1 0 0 0 0 0 1 24149
-0.002826 0.001068 0.118177 0.554538 -0.546978 0.869510 -0.032005 1 0 0 0 0 0 1 25133
-0.002830 0.001068 0.118178 0.492953 -0.547845 0.910542 -0.032036 1 0 0 0 0 0 1 26131
-0.002832 0.001068 0.118179 0.460632 -0.548197 0.926403 -0.032068 1 0 0 0 0 0 1 27132
-0.002833 0.001068 0.118179 0.444629 -0.548663 0.932596 -0.032100 1 0 0 0 0 0 1 28148
-0.002833 0.001068 0.118179 0.436871 -0.549147 0.935315 -0.032130 1 0 0 0 0 0 1 29136
-0.002829 0.001051 0.118190 0.364600 -0.311787 0.790152 -0.032162 1 0 0 0 0 0 1 30155
-0.002826 0.001042 0.118193 0.386411 -0.398726 0.867786 -0.032193 1 0 0 0 0 0 1 31134
-0.002812 0.001051 0.118205 0.235387 -0.646230 0.763182 -0.032225 1 0 0 0 0 0 1 32175
-0.002805 0.001055 0.118209 0.305695 -0.613659 0.854208 -0.032255 1 0 0 0 0 0 1 33121
-0.002802 0.001058 0.118211 0.356778 -0.582338 0.898776 -0.032287 1 0 0 0 0 0 1 34133
-0.002800 0.001059 0.118211 0.384498 -0.565531 0.915992 -0.032319 1 0 0 0 0 0 1 35157
-0.002799 0.001059 0.118212 0.398884 -0.557304 0.922637 -0.032350 1 0 0 0 0 0 1 36171
-0.002799 0.001060 0.118212 0.406332 -0.553414 0.925471 -0.032380 1 0 0 0 0 0 1 37121
-0.002798 0.001060 0.118212 0.410307 -0.551788 0.927072 -0.032412 1 0 0 0 0 0 1 38152
-0.002798 0.001060 0.118212 0.412490 -0.551214 0.928210 -0.032443 1 0 0 0 0 0 1 39150
-0.002812 0.001047 0.118232 0.598408 -0.373541 0.651348 -0.032475 1 0 0 0 0 0 1 40167
-0.002818 0.001040 0.118239 0.528735 -0.437678 0.797063 -0.032506 1 0 0 0 0 0 1 41155
-0.002822 0.001037 0.118242 0.479723 -0.485934 0.871839 -0.032537 1 0 0 0 0 0 1 42158
-0.002811 0.001049 0.118253 0.285521 -0.695094 0.755819 -0.032567 1 0 0 0 0 0 1 43121
-0.002805 0.001054 0.118257 0.333477 -0.641408 0.841959 -0.032600 1 0 0 0 0 0 1 44166
-0.002802 0.001057 0.118259 0.373192 -0.599234 0.884621 -0.032628 1 0 0 0 0 0 1 45069
-0.002801 0.001059 0.118259 0.395209 -0.576988 0.901183 -0.032660 1 0 0 0 0 0 1 46075
-0.002795 0.001042 0.118270 0.337964 -0.327763 0.760773 -0.032690 1 0 0 0 0 0 1 47052
-0.002792 0.001033 0.118274 0.367471 -0.409001 0.840062 -0.032723 1 0 0 0 0 0 1 48093
-0.002790 0.001029 0.118275 0.389249 -0.470771 0.880563 -0.032753 1 0 0 0 0 0 1 49059
-0.002790 0.001027 0.118276 0.401376 -0.504125 0.896339 -0.032784 1 0 0 0 0 0 1 50052
-0.002777 0.001039 0.118286 0.238606 -0.704436 0.757775 -0.032815 1 0 0 0 0 0 1 51057
-0.002770 0.001046 0.118290 0.302253 -0.646026 0.835821 -0.032847 1 0 0 0 0 0 1 52053
-0.002767 0.001049 0.118291 0.349785 -0.601495 0.875782 -0.032879 1 0 0 0 0 0 1 53077
-0.002765 0.001050 0.118292 0.375641 -0.578029 0.891318 -0.032909 1 0 0 0 0 0 1 54052
-0.002759 0.001033 0.118303 0.320222 -0.328025 0.750613 -0.032940 1 0 0 0 0 0 1 55059
-0.002756 0.001025 0.118307 0.350706 -0.408951 0.829694 -0.032972 1 0 0 0 0 0 1 56081
-0.002754 0.001021 0.118308 0.372945 -0.470576 0.870134 -0.033003 1 0 0 0 0 0 1 57059
-0.002754 0.001019 0.118308 0.385315 -0.503866 0.885901 -0.033035 1 0 0 0 0 0 1 58069
-0.002753 0.001018 0.118309 0.391895 -0.521012 0.891997 -0.033066 1 0 0 0 0 0 1 59063
-0.002741 0.001031 0.118319 0.226011 -0.713138 0.749975 -0.033097 1 0 0 0 0 0 1 60079
-0.002734 0.001037 0.118323 0.288154 -0.650532 0.826751 -0.033128 1 0 0 0 0 0 1 61059
-0.002731 0.001040 0.118324 0.334928 -0.603890 0.866253 -0.033159 1 0 0 0 0 0 1 62061
-0.002729 0.001042 0.118325 0.360402 -0.579369 0.881654 -0.033191 1 0 0 0 0 0 1 63080
-0.002723 0.001025 0.118336 0.304653 -0.328648 0.740877 -0.033222 1 0 0 0 0 0 1 64074
-0.002739 0.001021 0.118349 0.588673 -0.469756 0.688334 -0.033253 1 0 0 0 0 0 1 65060
-0.002747 0.001019 0.118354 0.517042 -0.508794 0.797189 -0.033285 1 0 0 0 0 0 1 66085
-0.002750 0.001018 0.118356 0.461211 -0.525774 0.847841 -0.033317 1 0 0 0 0 0 1 67095
-0.002752 0.001017 0.118356 0.431905 -0.534385 0.867103 -0.033349 1 0 0 0 0 0 1 68120
-0.002741 0.001031 0.118367 0.247827 -0.722330 0.729628 -0.033379 1 0 0 0 0 0 1 69085
-0.002735 0.001037 0.118371 0.301010 -0.657606 0.807967 -0.033410 1 0 0 0 0 0 1 70081
-0.002732 0.001041 0.118372 0.343300 -0.609893 0.848001 -0.033441 1 0 0 0 0 0 1 71081
-0.002730 0.001042 0.118372 0.366539 -0.584851 0.863578 -0.033473 1 0 0 0 0 0 1 72103
-0.002729 0.001043 0.118373 0.378653 -0.572473 0.869589 -0.033504 1 0 0 0 0 0 1 73100
-0.002729 0.001043 0.118373 0.384941 -0.566531 0.872191 -0.033535 1 0 0 0 0 0 1 74076
-0.002729 0.001044 0.118373 0.388299 -0.563840 0.873635 -0.033566 1 0 0 0 0 0 1 75082
-0.002729 0.001044 0.118373 0.390175 -0.562767 0.874674 -0.033598 1 0 0 0 0 0 1 76089
-0.002729 0.001044 0.118373 0.391298 -0.562472 0.875545 -0.033629 1 0 0 0 0 0 1 77079
-0.002729 0.001044 0.118373 0.392035 -0.562605 0.876392 -0.033660 1 0 0 0 0 0 1 78080
-0.002724 0.001026 0.118384 0.323551 -0.324080 0.730388 -0.033692 1 0 0 0 0 0 1 79095
-0.002708 0.001031 0.118398 0.177799 -0.594441 0.662813 -0.033723 1 0 0 0 0 0 1 80103
-0.002701 0.001033 0.118403 0.256963 -0.591742 0.777757 -0.033753 1 0 0 0 0 0 1 81075
-0.002697 0.001034 0.118405 0.313270 -0.577261 0.831664 -0.033785 1 0 0 0 0 0 1 82084
-0.002695 0.001035 0.118405 0.343685 -0.569071 0.852135 -0.033817 1 0 0 0 0 0 1 83095
-0.002694 0.001035 0.118405 0.359438 -0.565158 0.859839 -0.033847 1 0 0 0 0 0 1 84084
-0.002712 0.001040 0.118415 0.621476 -0.624030 0.731335 -0.033879 1 0 0 0 0 0 1 85080
-0.002721 0.001042 0.118419 0.531984 -0.600968 0.801393 -0.033910 1 0 0 0 0 0 1 86081
-0.002725 0.001043 0.118420 0.466193 -0.584705 0.837396 -0.033941 1 0 0 0 0 0 1 87078
-0.002728 0.001044 0.118420 0.431674 -0.576447 0.851493 -0.033974 1 0 0 0 0 0 1 88122
-0.002729 0.001044 0.118420 0.414515 -0.572579 0.856971 -0.034005 1 0 0 0 0 0 1 89135
-0.002729 0.001044 0.118420 0.406144 -0.570920 0.859409 -0.034037 1 0 0 0 0 0 1 90161
-0.002730 0.001044 0.118420 0.402146 -0.570336 0.860736 -0.034068 1 0 0 0 0 0 1 91133
-0.002730 0.001044 0.118420 0.400361 -0.570328 0.861740 -0.034100 1 0 0 0 0 0 1 92166
-0.002730 0.001044 0.118420 0.399644 -0.570576 0.862602 -0.034131 1 0 0 0 0 0 1 93156
-0.002717 0.001058 0.118431 0.229541 -0.754663 0.718615 -0.034161 1 0 0 0 0 0 1 94126
-0.002730 0.001069 0.118444 0.543954 -0.748471 0.662963 -0.034193 1 0 0 0 0 0 1 95154
-0.002731 0.001057 0.118460 0.426885 -0.438111 0.623455 -0.034225 1 0 0 0 0 0 1 96149
-0.002731 0.001051 0.118465 0.407270 -0.482633 0.749900 -0.034256 1 0 0 0 0 0 1 97154
-0.002731 0.001048 0.118467 0.402922 -0.525609 0.807911 -0.034286 1 0 0 0 0 0 1 98132
-0.002731 0.001046 0.118468 0.401931 -0.549552 0.829810 -0.034318 1 0 0 0 0 0 1 99131
-0.002731 0.001046 0.118468 0.401926 -0.562111 0.838037 -0.034351 1 0 0 0 0 0 1 100182
-0.002731 0.001045 0.118468 0.402166 -0.568650 0.841367 -0.034381 1 0 0 0 0 0 1 101158
-0.002731 0.001045 0.118468 0.402483 -0.572187 0.842993 -0.034411 1 0 0 0 0 0 1 102126
-0.002731 0.001045 0.118468 0.402855 -0.574232 0.844073 -0.034443 1 0 0 0 0 0 1 103137
-0.002731 0.001045 0.118468 0.403239 -0.575549 0.844988 -0.034476 1 0 0 0 0 0 1 104199
-0.002731 0.001045 0.118468 0.403586 -0.576428 0.845754 -0.034505 1 0 0 0 0 0 1 105139
-0.002731 0.001045 0.118468 0.403943 -0.577128 0.846512 -0.034536 1 0 0 0 0 0 1 106129
-0.002731 0.001045 0.118468 0.404311 -0.577746 0.847284 -0.034568 1 0 0 0 0 0 1 107128
-0.002731 0.001045 0.118468 0.404706 -0.578343 0.848091 -0.034600 1 0 0 0 0 0 1 108171
-0.002731 0.001045 0.118468 0.405064 -0.578882 0.848848 -0.034631 1 0 0 0 0 0 1 109157
-0.002750 0.001049 0.118478 0.659785 -0.640059 0.717906 -0.034661 1 0 0 0 0 0 1 110127
-0.002759 0.001051 0.118481 0.566400 -0.618117 0.786981 -0.034693 1 0 0 0 0 0 1 111128
-0.002751 0.001066 0.118493 0.328589 -0.786333 0.677729 -0.034724 1 0 0 0 0 0 1 112145
-0.002747 0.001073 0.118497 0.353205 -0.711068 0.766761 -0.034755 1 0 0 0 0 0 1 113131
-0.002745 0.001077 0.118498 0.381137 -0.658076 0.810543 -0.034786 1 0 0 0 0 0 1 114119
-0.002744 0.001079 0.118499 0.397224 -0.630409 0.827406 -0.034818 1 0 0 0 0 0 1 115139
-0.002743 0.001080 0.118499 0.405792 -0.616752 0.833849 -0.034850 1 0 0 0 0 0 1 116169
-0.002743 0.001080 0.118499 0.410304 -0.610168 0.836539 -0.034880 1 0 0 0 0 0 1 117130
-0.002738 0.001063 0.118510 0.343606 -0.367810 0.690819 -0.034912 1 0 0 0 0 0 1 118153
-0.002735 0.001054 0.118514 0.368503 -0.452844 0.768064 -0.034943 1 0 0 0 0 0 1 119133
-0.002734 0.001050 0.118515 0.387981 -0.516625 0.807903 -0.034975 1 0 0 0 0 0 1 120173
-0.002733 0.001047 0.118516 0.398912 -0.550951 0.823339 -0.035005 1 0 0 0 0 0 1 121130
-0.002733 0.001046 0.118516 0.404789 -0.568648 0.829302 -0.035037 1 0 0 0 0 0 1 122154
-0.002732 0.001046 0.118516 0.407958 -0.577808 0.831848 -0.035068 1 0 0 0 0 0 1 123147
-0.002732 0.001045 0.118516 0.409764 -0.582659 0.833230 -0.035100 1 0 0 0 0 0 1 124166
-0.002732 0.001045 0.118516 0.410850 -0.585325 0.834159 -0.035130 1 0 0 0 0 0 1 125130
-0.002732 0.001045 0.118516 0.411575 -0.586946 0.834985 -0.035162 1 0 0 0 0 0 1 126152
-0.002732 0.001045 0.118516 0.412138 -0.588025 0.835783 -0.035194 1 0 0 0 0 0 1 127177
-0.002720 0.001059 0.118526 0.242319 -0.772917 0.691572 -0.035225 1 0 0 0 0 0 1 128170
-0.002713 0.001066 0.118530 0.302828 -0.706311 0.767332 -0.035253 1 0 0 0 0 0 1 129075
-0.002710 0.001069 0.118531 0.348784 -0.657648 0.806426 -0.035284 1 0 0 0 0 0 1 130066
-0.002708 0.001071 0.118532 0.373839 -0.632121 0.821631 -0.035315 1 0 0 0 0 0 1 131056
-0.002708 0.001071 0.118532 0.386853 -0.619542 0.827500 -0.035348 1 0 0 0 0 0 1 132089
-0.002707 0.001072 0.118532 0.393601 -0.613487 0.829999 -0.035378 1 0 0 0 0 0 1 133066
-0.002707 0.001072 0.118532 0.397184 -0.610758 0.831354 -0.035410 1 0 0 0 0 0 1 134074
-0.002702 0.001054 0.118543 0.329838 -0.370014 0.685072 -0.035440 1 0 0 0 0 0 1 135050
-0.002699 0.001046 0.118547 0.354513 -0.455987 0.762094 -0.035472 1 0 0 0 0 0 1 136055
-0.002698 0.001041 0.118548 0.373831 -0.520206 0.801802 -0.035503 1 0 0 0 0 0 1 137067
-0.002697 0.001039 0.118548 0.384680 -0.554777 0.817227 -0.035534 1 0 0 0 0 0 1 138055
-0.002697 0.001038 0.118549 0.390498 -0.572594 0.823158 -0.035566 1 0 0 0 0 0 1 139065
-0.002696 0.001037 0.118549 0.393656 -0.581792 0.825684 -0.035597 1 0 0 0 0 0 1 140056
-0.002696 0.001037 0.118549 0.395409 -0.586669 0.827033 -0.035628 1 0 0 0 0 0 1 141064
-0.002696 0.001037 0.118549 0.396476 -0.589356 0.827978 -0.035659 1 0 0 0 0 0 1 142056
-0.002696 0.001037 0.118549 0.397185 -0.590966 0.828768 -0.035690 1 0 0 0 0 0 1 143058
-0.002696 0.001037 0.118549 0.397726 -0.592052 0.829546 -0.035723 1 0 0 0 0 0 1 144089
-0.002696 0.001037 0.118549 0.398160 -0.592827 0.830273 -0.035753 1 0 0 0 0 0 1 145070
-0.002696 0.001037 0.118549 0.398553 -0.593488 0.830996 -0.035785 1 0 0 0 0 0 1 146070
-0.002696 0.001037 0.118549 0.398931 -0.594086 0.831735 -0.035817 1 0 0 0 0 0 1 147095
-0.002696 0.001037 0.118549 0.399292 -0.594624 0.832454 -0.035847 1 0 0 0 0 0 1 148076
-0.002696 0.001037 0.118549 0.399645 -0.595176 0.833197 -0.035879 1 0 0 0 0 0 1 149099
-0.002696 0.001037 0.118549 0.399998 -0.595689 0.833902 -0.035910 1 0 0 0 0 0 1 150079
-0.002696 0.001037 0.118549 0.400335 -0.596205 0.834634 -0.035941 1 0 0 0 0 0 1 151080
-0.002696 0.001037 0.118549 0.400705 -0.596748 0.835376 -0.035973 1 0 0 0 0 0 1 152101
-0.002696 0.001037 0.118549 0.401044 -0.597245 0.836079 -0.036004 1 0 0 0 0 0 1 153079
-0.002696 0.001037 0.118549 0.401375 -0.597779 0.836809 -0.036035 1 0 0 0 0 0 1 154078
-0.002691 0.001019 0.118559 0.332339 -0.358349 0.690338 -0.036066 1 0 0 0 0 0 1 155077
-0.002688 0.001010 0.118563 0.356194 -0.445090 0.767184 -0.036098 1 0 0 0 0 0 1 156086
-0.002687 0.001006 0.118564 0.375111 -0.509690 0.806805 -0.036129 1 0 0 0 0 0 1 157080
-0.002686 0.001004 0.118565 0.385737 -0.544446 0.822196 -0.036160 1 0 0 0 0 0 1 158080
-0.002705 0.001007 0.118575 0.646369 -0.623105 0.696029 -0.036192 1 0 0 0 0 0 1 159094
-0.002701 0.001022 0.118589 0.385343 -0.794312 0.621675 -0.036223 1 0 0 0 0 0 1 160089
-0.002699 0.001030 0.118594 0.379148 -0.715857 0.732904 -0.036254 1 0 0 0 0 0 1 161077
-0.002698 0.001033 0.118595 0.389900 -0.660825 0.785365 -0.036285 1 0 0 0 0 0 1 162075
-0.002698 0.001035 0.118596 0.397280 -0.632104 0.805274 -0.036316 1 0 0 0 0 0 1 163080
-0.002698 0.001036 0.118596 0.401457 -0.617892 0.812720 -0.036346 1 0 0 0 0 0 1 164051
-0.002697 0.001037 0.118596 0.403838 -0.611079 0.815825 -0.036380 1 0 0 0 0 0 1 165131
-0.002697 0.001037 0.118596 0.405222 -0.607945 0.817366 -0.036412 1 0 0 0 0 0 1 166161
-0.002697 0.001037 0.118596 0.406098 -0.606652 0.818356 -0.036444 1 0 0 0 0 0 1 167178
-0.002697 0.001037 0.118596 0.406701 -0.606238 0.819125 -0.036475 1 0 0 0 0 0 1 168149
-0.002697 0.001037 0.118596 0.407198 -0.606303 0.819878 -0.036506 1 0 0 0 0 0 1 169166
-0.002692 0.001020 0.118607 0.338119 -0.366394 0.673278 -0.036536 1 0 0 0 0 0 1 170132
-0.002690 0.001011 0.118611 0.362003 -0.453001 0.750066 -0.036568 1 0 0 0 0 0 1 171133
-0.002688 0.001006 0.118612 0.380932 -0.517538 0.789674 -0.036599 1 0 0 0 0 0 1 172148
-0.002687 0.001004 0.118613 0.391587 -0.552275 0.805049 -0.036631 1 0 0 0 0 0 1 173153
-0.002687 0.001003 0.118613 0.397307 -0.570145 0.810942 -0.036662 1 0 0 0 0 0 1 174157
-0.002687 0.001002 0.118613 0.400404 -0.579372 0.813429 -0.036693 1 0 0 0 0 0 1 175155
-0.002687 0.001002 0.118613 0.402132 -0.584252 0.814753 -0.036725 1 0 0 0 0 0 1 176169
-0.002687 0.001002 0.118613 0.403166 -0.586923 0.815649 -0.036755 1 0 0 0 0 0 1 177129
-0.002706 0.001006 0.118623 0.659069 -0.649341 0.684221 -0.036786 1 0 0 0 0 0 1 178123
-0.002715 0.001008 0.118626 0.566114 -0.628002 0.753193 -0.036818 1 0 0 0 0 0 1 179128
-0.002719 0.001010 0.118627 0.498540 -0.612581 0.788793 -0.036849 1 0 0 0 0 0 1 180141
-0.002722 0.001010 0.118627 0.463091 -0.604697 0.802641 -0.036880 1 0 0 0 0 0 1 181128
-0.002723 0.001010 0.118628 0.445481 -0.601004 0.807995 -0.036912 1 0 0 0 0 0 1 182148
-0.002718 0.000993 0.118639 0.367352 -0.358991 0.662987 -0.036942 1 0 0 0 0 0 1 183123
-0.002716 0.000984 0.118642 0.386734 -0.444694 0.740281 -0.036975 1 0 0 0 0 0 1 184175
-0.002715 0.000980 0.118644 0.403412 -0.508733 0.779998 -0.037005 1 0 0 0 0 0 1 185120
-0.002714 0.000977 0.118644 0.412965 -0.543225 0.795419 -0.037037 1 0 0 0 0 0 1 186134
-0.002714 0.000976 0.118644 0.418127 -0.560971 0.801321 -0.037068 1 0 0 0 0 0 1 187142
-0.002714 0.000976 0.118644 0.420966 -0.570138 0.803830 -0.037101 1 0 0 0 0 0 1 188180
-0.002714 0.000975 0.118644 0.422578 -0.574949 0.805115 -0.037131 1 0 0 0 0 0 1 189157
-0.002701 0.000989 0.118655 0.252729 -0.762250 0.660602 -0.037162 1 0 0 0 0 0 1 190157
-0.002694 0.000996 0.118659 0.313397 -0.696798 0.736342 -0.037193 1 0 0 0 0 0 1 191128
-0.002691 0.000999 0.118660 0.359455 -0.648689 0.775442 -0.037225 1 0 0 0 0 0 1 192172
-0.002708 0.001005 0.118670 0.640000 -0.684264 0.658344 -0.037256 1 0 0 0 0 0 1 193152
-0.002717 0.001008 0.118674 0.559541 -0.649373 0.732315 -0.037286 1 0 0 0 0 0 1 194122
-0.002716 0.000992 0.118686 0.428701 -0.386517 0.622315 -0.037318 1 0 0 0 0 0 1 195128
-0.002715 0.000984 0.118690 0.419926 -0.461459 0.712710 -0.037349 1 0 0 0 0 0 1 196142
-0.002715 0.000980 0.118691 0.422460 -0.520147 0.757096 -0.037380 1 0 0 0 0 0 1 197118
-0.002715 0.000978 0.118692 0.424940 -0.551971 0.774120 -0.037411 1 0 0 0 0 0 1 198119
-0.002715 0.000977 0.118692 0.426625 -0.568398 0.780571 -0.037443 1 0 0 0 0 0 1 199152
-0.002715 0.000976 0.118692 0.427703 -0.576885 0.783247 -0.037475 1 0 0 0 0 0 1 200170
-0.002715 0.000976 0.118692 0.428431 -0.581386 0.784584 -0.037506 1 0 0 0 0 0 1 201149
-0.002715 0.000976 0.118692 0.428994 -0.583877 0.785472 -0.037537 1 0 0 0 0 0 1 202151
-0.002715 0.000976 0.118692 0.429448 -0.585369 0.786213 -0.037568 1 0 0 0 0 0 1 203152
-0.002715 0.000976 0.118692 0.429858 -0.586363 0.786885 -0.037599 1 0 0 0 0 0 1 204146
-0.002715 0.000976 0.118692 0.430240 -0.587092 0.787561 -0.037631 1 0 0 0 0 0 1 205152
-0.002715 0.000976 0.118692 0.430610 -0.587703 0.788218 -0.037662 1 0 0 0 0 0 1 206152
-0.002715 0.000976 0.118692 0.430967 -0.588263 0.788869 -0.037694 1 0 0 0 0 0 1 207156
-0.002709 0.000958 0.118703 0.361685 -0.347905 0.642229 -0.037725 1 0 0 0 0 0 1 208171
-0.002726 0.000953 0.118716 0.641234 -0.495498 0.586459 -0.037755 1 0 0 0 0 0 1 209129
-0.002734 0.000951 0.118721 0.566735 -0.537758 0.694076 -0.037787 1 0 0 0 0 0 1 210151
-0.002737 0.000950 0.118722 0.509365 -0.556268 0.744237 -0.037818 1 0 0 0 0 0 1 211127
-0.002739 0.000949 0.118723 0.479280 -0.565651 0.763264 -0.037850 1 0 0 0 0 0 1 212169
-0.002740 0.000949 0.118723 0.464353 -0.570525 0.770281 -0.037878 1 0 0 0 0 0 1 213054
-0.002741 0.000949 0.118723 0.457146 -0.573245 0.773166 -0.037909 1 0 0 0 0 0 1 214048
-0.002741 0.000949 0.118723 0.453746 -0.574858 0.774597 -0.037941 1 0 0 0 0 0 1 215072
-0.002741 0.000949 0.118723 0.452239 -0.575886 0.775491 -0.037972 1 0 0 0 0 0 1 216053
-0.002741 0.000949 0.118723 0.451669 -0.576654 0.776215 -0.038003 1 0 0 0 0 0 1 217047
-0.002741 0.000949 0.118723 0.451591 -0.577269 0.776886 -0.038034 1 0 0 0 0 0 1 218053
-0.002741 0.000949 0.118723 0.451728 -0.577824 0.777541 -0.038066 1 0 0 0 0 0 1 219064
-0.002741 0.000949 0.118723 0.451970 -0.578336 0.778182 -0.038096 1 0 0 0 0 0 1 220052
-0.002741 0.000949 0.118723 0.452276 -0.578809 0.778817 -0.038128 1 0 0 0 0 0 1 221048
-0.002736 0.000931 0.118734 0.382925 -0.338176 0.632150 -0.038160 1 0 0 0 0 0 1 222071
-0.002734 0.000922 0.118738 0.406737 -0.424836 0.708584 -0.038190 1 0 0 0 0 0 1 223048
-0.002720 0.000931 0.118750 0.254523 -0.674314 0.602279 -0.038222 1 0 0 0 0 0 1 224053
-0.002712 0.000936 0.118754 0.325094 -0.642144 0.692566 -0.038253 1 0 0 0 0 0 1 225063
-0.002709 0.000938 0.118755 0.376332 -0.610861 0.736775 -0.038285 1 0 0 0 0 0 1 226078
-0.002707 0.000939 0.118756 0.404065 -0.594013 0.753692 -0.038316 1 0 0 0 0 0 1 227062
-0.002706 0.000940 0.118756 0.418449 -0.585714 0.760082 -0.038347 1 0 0 0 0 0 1 228079
-0.002706 0.000940 0.118756 0.425871 -0.581796 0.762688 -0.038378 1 0 0 0 0 0 1 229052
-0.002705 0.000940 0.118756 0.429781 -0.580092 0.764006 -0.038409 1 0 0 0 0 0 1 230061
-0.002705 0.000940 0.118756 0.431949 -0.579478 0.764880 -0.038441 1 0 0 0 0 0 1 231090
-0.002705 0.000940 0.118756 0.433189 -0.579406 0.765590 -0.038473 1 0 0 0 0 0 1 232092
-0.002705 0.000940 0.118756 0.433989 -0.579599 0.766226 -0.038503 1 0 0 0 0 0 1 233074
-0.002705 0.000940 0.118756 0.434572 -0.579923 0.766859 -0.038535 1 0 0 0 0 0 1 234079
-0.002705 0.000940 0.118756 0.435030 -0.580328 0.767487 -0.038566 1 0 0 0 0 0 1 235074
-0.002705 0.000940 0.118756 0.435463 -0.580787 0.768134 -0.038599 1 0 0 0 0 0 1 236120
-0.002705 0.000940 0.118756 0.435832 -0.581219 0.768734 -0.038628 1 0 0 0 0 0 1 237074
-0.002705 0.000940 0.118756 0.436185 -0.581678 0.769352 -0.038660 1 0 0 0 0 0 1 238077
-0.002705 0.000940 0.118756 0.436555 -0.582140 0.769972 -0.038691 1 0 0 0 0 0 1 239074
-0.002705 0.000940 0.118756 0.436902 -0.582599 0.770580 -0.038722 1 0 0 0 0 0 1 240052
-0.002705 0.000940 0.118756 0.437264 -0.583082 0.771218 -0.038754 1 0 0 0 0 0 1 241079
-0.002700 0.000923 0.118767 0.367789 -0.342142 0.624468 -0.038785 1 0 0 0 0 0 1 242077
-0.002697 0.000914 0.118771 0.391604 -0.428762 0.700825 -0.038816 1 0 0 0 0 0 1 243078
-0.002696 0.000909 0.118772 0.410520 -0.493306 0.740235 -0.038848 1 0 0 0 0 0 1 244085
-0.002695 0.000907 0.118772 0.421163 -0.527999 0.755494 -0.038878 1 0 0 0 0 0 1 245074
-0.002695 0.000906 0.118773 0.426876 -0.545825 0.761293 -0.038910 1 0 0 0 0 0 1 246075
-0.002695 0.000905 0.118773 0.429966 -0.555001 0.763698 -0.038941 1 0 0 0 0 0 1 247078
-0.002695 0.000905 0.118773 0.431737 -0.559870 0.764999 -0.038975 1 0 0 0 0 0 1 248174
-0.002695 0.000905 0.118773 0.432769 -0.562479 0.765806 -0.039005 1 0 0 0 0 0 1 249127
-0.002695 0.000905 0.118773 0.433467 -0.564031 0.766494 -0.039036 1 0 0 0 0 0 1 250129
-0.002695 0.000905 0.118773 0.434008 -0.565059 0.767142 -0.039069 1 0 0 0 0 0 1 251156
-0.002695 0.000905 0.118773 0.434445 -0.565772 0.767761 -0.039099 1 0 0 0 0 0 1 252142
-0.002695 0.000905 0.118773 0.434827 -0.566348 0.768374 -0.039130 1 0 0 0 0 0 1 253125
-0.002695 0.000905 0.118773 0.435185 -0.566871 0.768973 -0.039161 1 0 0 0 0 0 1 254118
-0.002682 0.000918 0.118783 0.264129 -0.752531 0.623722 -0.039193 1 0 0 0 0 0 1 255129
-0.002676 0.000925 0.118787 0.324372 -0.686240 0.699275 -0.039225 1 0 0 0 0 0 1 256179
-0.002672 0.000929 0.118788 0.370184 -0.637601 0.738228 -0.039256 1 0 0 0 0 0 1 257149
-0.002671 0.000930 0.118789 0.395148 -0.612040 0.753328 -0.039287 1 0 0 0 0 0 1 258154
-0.002670 0.000931 0.118789 0.408090 -0.599353 0.759047 -0.039317 1 0 0 0 0 0 1 259121
-0.002669 0.000931 0.118789 0.414815 -0.593267 0.761451 -0.039350 1 0 0 0 0 0 1 260160
-0.002669 0.000932 0.118789 0.418349 -0.590451 0.762667 -0.039381 1 0 0 0 0 0 1 261151
-0.002669 0.000932 0.118789 0.420281 -0.589271 0.763463 -0.039411 1 0 0 0 0 0 1 262122
-0.002669 0.000932 0.118789 0.421436 -0.588918 0.764152 -0.039443 1 0 0 0 0 0 1 263128
-0.002669 0.000932 0.118789 0.422165 -0.588982 0.764791 -0.039474 1 0 0 0 0 0 1 264138
-0.002669 0.000932 0.118789 0.422725 -0.589254 0.765418 -0.039506 1 0 0 0 0 0 1 265152
-0.002669 0.000932 0.118789 0.423145 -0.589616 0.766018 -0.039537 1 0 0 0 0 0 1 266148
-0.002669 0.000932 0.118789 0.423537 -0.590030 0.766631 -0.039569 1 0 0 0 0 0 1 267160
-0.002669 0.000932 0.118789 0.423909 -0.590485 0.767254 -0.039600 1 0 0 0 0 0 1 268177
-0.002669 0.000932 0.118789 0.424248 -0.590933 0.767836 -0.039631 1 0 0 0 0 0 1 269158
-0.002669 0.000932 0.118789 0.424583 -0.591378 0.768432 -0.039662 1 0 0 0 0 0 1 270133
-0.002688 0.000936 0.118799 0.681318 -0.652888 0.636312 -0.039693 1 0 0 0 0 0 1 271136
-0.002697 0.000939 0.118802 0.588515 -0.631131 0.705042 -0.039726 1 0 0 0 0 0 1 272188
-0.002702 0.000940 0.118803 0.520958 -0.615416 0.740498 -0.039756 1 0 0 0 0 0 1 273154
-0.002704 0.000940 0.118804 0.485518 -0.607354 0.754252 -0.039786 1 0 0 0 0 0 1 274120
-0.002705 0.000940 0.118804 0.467895 -0.603566 0.759508 -0.039818 1 0 0 0 0 0 1 275125
-0.002706 0.000941 0.118804 0.459280 -0.601927 0.761736 -0.039849 1 0 0 0 0 0 1 276142
-0.002706 0.000941 0.118804 0.455174 -0.601346 0.762888 -0.039880 1 0 0 0 0 0 1 277127
-0.002706 0.000941 0.118804 0.453310 -0.601293 0.763703 -0.039912 1 0 0 0 0 0 1 278155
-0.002706 0.000941 0.118804 0.452545 -0.601489 0.764356 -0.039943 1 0 0 0 0 0 1 279134
-0.002706 0.000941 0.118804 0.452342 -0.601819 0.764972 -0.039974 1 0 0 0 0 0 1 280140
-0.002706 0.000941 0.118804 0.452411 -0.602234 0.765563 -0.040005 1 0 0 0 0 0 1 281119
-0.002706 0.000941 0.118804 0.452632 -0.602679 0.766169 -0.040036 1 0 0 0 0 0 1 282128
-0.002706 0.000941 0.118804 0.452921 -0.603131 0.766782 -0.040068 1 0 0 0 0 0 1 283147
-0.002706 0.000941 0.118804 0.453244 -0.603605 0.767397 -0.040100 1 0 0 0 0 0 1 284177
-0.002701 0.000923 0.118815 0.383608 -0.362155 0.620366 -0.040131 1 0 0 0 0 0 1 285147
-0.002699 0.000914 0.118818 0.407378 -0.448618 0.696617 -0.040162 1 0 0 0 0 0 1 286148
-0.002697 0.000910 0.118820 0.426252 -0.513096 0.735969 -0.040193 1 0 0 0 0 0 1 287146
-0.002696 0.000907 0.118820 0.436890 -0.547756 0.751224 -0.040225 1 0 0 0 0 0 1 288163
-0.002696 0.000906 0.118820 0.442598 -0.565579 0.756980 -0.040256 1 0 0 0 0 0 1 289144
-0.002696 0.000906 0.118820 0.445682 -0.574737 0.759373 -0.040287 1 0 0 0 0 0 1 290147
-0.002696 0.000905 0.118820 0.447427 -0.579568 0.760585 -0.040319 1 0 0 0 0 0 1 291169
-0.002696 0.000905 0.118820 0.448464 -0.582188 0.761375 -0.040349 1 0 0 0 0 0 1 292125
-0.002696 0.000905 0.118820 0.449165 -0.583738 0.762044 -0.040381 1 0 0 0 0 0 1 293145
-0.002696 0.000905 0.118820 0.449694 -0.584741 0.762664 -0.040412 1 0 0 0 0 0 1 294146
-0.002696 0.000905 0.118820 0.450135 -0.585458 0.763268 -0.040443 1 0 0 0 0 0 1 295145
-0.002696 0.000905 0.118820 0.450541 -0.586070 0.763878 -0.040476 1 0 0 0 0 0 1 296183
-0.002696 0.000905 0.118820 0.450867 -0.586541 0.764392 -0.040503 1 0 0 0 0 0 1 297052
-0.002696 0.000905 0.118820 0.451221 -0.587019 0.764971 -0.040534 1 0 0 0 0 0 1 298045
-0.002696 0.000905 0.118820 0.451573 -0.587484 0.765566 -0.040565 1 0 0 0 0 0 1 299044
-0.002683 0.000919 0.118831 0.280134 -0.773516 0.620044 -0.040596 1 0 0 0 0 0 1 300051
-0.002677 0.000926 0.118835 0.340245 -0.707303 0.695455 -0.040628 1 0 0 0 0 0 1 301045
-0.002674 0.000929 0.118836 0.386014 -0.658722 0.734370 -0.040659 1 0 0 0 0 0 1 302050
-0.002672 0.000931 0.118837 0.410948 -0.633182 0.749428 -0.040690 1 0 0 0 0 0 1 303044
-0.002671 0.000931 0.118837 0.423891 -0.620528 0.755143 -0.040721 1 0 0 0 0 0 1 304051
-0.002671 0.000932 0.118837 0.430591 -0.614442 0.757517 -0.040753 1 0 0 0 0 0 1 305060
-0.002670 0.000932 0.118837 0.434141 -0.611624 0.758709 -0.040784 1 0 0 0 0 0 1 306049
-0.002670 0.000932 0.118837 0.436087 -0.610464 0.759506 -0.040815 1 0 0 0 0 0 1 307059
-0.002670 0.000932 0.118837 0.437217 -0.610110 0.760161 -0.040846 1 0 0 0 0 0 1 308049
-0.002670 0.000932 0.118837 0.437961 -0.610160 0.760770 -0.040878 1 0 0 0 0 0 1 309060
-0.002670 0.000932 0.118837 0.438508 -0.610427 0.761352 -0.040909 1 0 0 0 0 0 1 310051
-0.002670 0.000932 0.118837 0.438931 -0.610797 0.761934 -0.040940 1 0 0 0 0 0 1 311059
-0.002670 0.000932 0.118837 0.439324 -0.611216 0.762522 -0.040972 1 0 0 0 0 0 1 312059
-0.002670 0.000932 0.118837 0.439673 -0.611648 0.763107 -0.041003 1 0 0 0 0 0 1 313052
-0.002670 0.000932 0.118837 0.440038 -0.612119 0.763707 -0.041035 1 0 0 0 0 0 1 314080
-0.002670 0.000932 0.118837 0.440382 -0.612568 0.764293 -0.041066 1 0 0 0 0 0 1 315087
-0.002670 0.000932 0.118837 0.440736 -0.613044 0.764879 -0.041098 1 0 0 0 0 0 1 316106
-0.002670 0.000932 0.118837 0.441033 -0.613490 0.765426 -0.041128 1 0 0 0 0 0 1 317049
-0.002670 0.000932 0.118837 0.441394 -0.613962 0.766022 -0.041160 1 0 0 0 0 0 1 318073
-0.002670 0.000932 0.118837 0.441732 -0.614428 0.766605 -0.041191 1 0 0 0 0 0 1 319075
-0.002670 0.000932 0.118837 0.442064 -0.614904 0.767208 -0.041223 1 0 0 0 0 0 1 320101
-0.002670 0.000932 0.118837 0.442401 -0.615359 0.767768 -0.041253 1 0 0 0 0 0 1 321073
-0.002670 0.000932 0.118837 0.442730 -0.615829 0.768363 -0.041285 1 0 0 0 0 0 1 322087
-0.002665 0.000915 0.118848 0.372924 -0.373956 0.621173 -0.041316 1 0 0 0 0 0 1 323087
-0.002662 0.000906 0.118851 0.396700 -0.460296 0.697324 -0.041348 1 0 0 0 0 0 1 324112
-0.002661 0.000901 0.118853 0.415546 -0.524704 0.736607 -0.041379 1 0 0 0 0 0 1 325089
-0.002660 0.000899 0.118853 0.426139 -0.559325 0.751800 -0.041410 1 0 0 0 0 0 1 326070
-0.002660 0.000898 0.118853 0.431837 -0.577122 0.757566 -0.041441 1 0 0 0 0 0 1 327076
-0.002660 0.000897 0.118853 0.434894 -0.586276 0.759935 -0.041472 1 0 0 0 0 0 1 328081
-0.002660 0.000897 0.118853 0.436619 -0.591088 0.761124 -0.041503 1 0 0 0 0 0 1 329072
-0.002660 0.000897 0.118853 0.437642 -0.593720 0.761911 -0.041535 1 0 0 0 0 0 1 330072
-0.002660 0.000897 0.118853 0.438333 -0.595265 0.762573 -0.041566 1 0 0 0 0 0 1 331088
-0.002660 0.000897 0.118853 0.438832 -0.596259 0.763162 -0.041598 1 0 0 0 0 0 1 332086
-0.002660 0.000897 0.118853 0.439254 -0.596980 0.763750 -0.041628 1 0 0 0 0 0 1 333076
-0.002660 0.000897 0.118853 0.439631 -0.597568 0.764325 -0.041660 1 0 0 0 0 0 1 334093
-0.002660 0.000897 0.118853 0.439984 -0.598072 0.764890 -0.041691 1 0 0 0 0 0 1 335066
-0.002660 0.000897 0.118853 0.440332 -0.598566 0.765474 -0.041722 1 0 0 0 0 0 1 336083
-0.002660 0.000897 0.118853 0.440655 -0.599032 0.766041 -0.041753 1 0 0 0 0 0 1 337071
-0.002654 0.000879 0.118864 0.370756 -0.356864 0.618892 -0.041785 1 0 0 0 0 0 1 338071
-0.002652 0.000870 0.118868 0.394515 -0.443186 0.694915 -0.041816 1 0 0 0 0 0 1 339073
-0.002650 0.000866 0.118869 0.413401 -0.507628 0.734215 -0.041850 1 0 0 0 0 0 1 340154
-0.002650 0.000863 0.118870 0.423997 -0.542221 0.749385 -0.041880 1 0 0 0 0 0 1 341130
-0.002637 0.000876 0.118880 0.257509 -0.745900 0.608791 -0.041912 1 0 0 0 0 0 1 342149
-0.002630 0.000882 0.118884 0.320252 -0.688496 0.685867 -0.041942 1 0 0 0 0 0 1 343121
-0.002627 0.000885 0.118885 0.367354 -0.644343 0.725387 -0.041975 1 0 0 0 0 0 1 344163
-0.002625 0.000887 0.118886 0.392942 -0.620978 0.740629 -0.042006 1 0 0 0 0 0 1 345148
-0.002624 0.000887 0.118886 0.406188 -0.609394 0.746368 -0.042036 1 0 0 0 0 0 1 346118
-0.002624 0.000888 0.118886 0.413034 -0.603830 0.748736 -0.042067 1 0 0 0 0 0 1 347122
-0.002624 0.000888 0.118886 0.416651 -0.601298 0.749933 -0.042100 1 0 0 0 0 0 1 348164
-0.002624 0.000888 0.118886 0.418606 -0.600217 0.750697 -0.042131 1 0 0 0 0 0 1 349145
-0.002624 0.000888 0.118886 0.419753 -0.599905 0.751324 -0.042161 1 0 0 0 0 0 1 350125
-0.002623 0.000888 0.118886 0.420481 -0.600003 0.751934 -0.042194 1 0 0 0 0 0 1 351169
-0.002618 0.000870 0.118897 0.350659 -0.357408 0.604743 -0.042225 1 0 0 0 0 0 1 352155
-0.002616 0.000862 0.118901 0.374534 -0.443583 0.680685 -0.042255 1 0 0 0 0 0 1 353132
-0.002614 0.000857 0.118902 0.393434 -0.507950 0.719917 -0.042287 1 0 0 0 0 0 1 354154
-0.002614 0.000855 0.118902 0.404032 -0.542516 0.735051 -0.042318 1 0 0 0 0 0 1 355125
-0.002613 0.000854 0.118903 0.409723 -0.560299 0.740800 -0.042351 1 0 0 0 0 0 1 356188
-0.002613 0.000853 0.118903 0.412745 -0.569404 0.743132 -0.042380 1 0 0 0 0 0 1 357127
-0.002613 0.000853 0.118903 0.414446 -0.574186 0.744293 -0.042411 1 0 0 0 0 0 1 358124
-0.002613 0.000853 0.118903 0.415452 -0.576784 0.745059 -0.042442 1 0 0 0 0 0 1 359121
-0.002613 0.000853 0.118903 0.416110 -0.578303 0.745683 -0.042474 1 0 0 0 0 0 1 360139
-0.002613 0.000853 0.118903 0.416583 -0.579280 0.746244 -0.042505 1 0 0 0 0 0 1 361122
-0.002613 0.000853 0.118903 0.417006 -0.580000 0.746823 -0.042537 1 0 0 0 0 0 1 362152
-0.002613 0.000853 0.118903 0.417341 -0.580533 0.747357 -0.042567 1 0 0 0 0 0 1 363118
-0.002613 0.000853 0.118903 0.417677 -0.581043 0.747918 -0.042599 1 0 0 0 0 0 1 364138
-0.002613 0.000853 0.118903 0.417983 -0.581505 0.748473 -0.042630 1 0 0 0 0 0 1 365136
-0.002613 0.000853 0.118903 0.418304 -0.581940 0.749021 -0.042662 1 0 0 0 0 0 1 366145
-0.002613 0.000853 0.118903 0.418616 -0.582380 0.749579 -0.042693 1 0 0 0 0 0 1 367151
-0.002613 0.000853 0.118903 0.418934 -0.582828 0.750128 -0.042725 1 0 0 0 0 0 1 368173
-0.002613 0.000853 0.118903 0.419211 -0.583227 0.750649 -0.042755 1 0 0 0 0 0 1 369114
-0.002613 0.000853 0.118903 0.419530 -0.583660 0.751197 -0.042786 1 0 0 0 0 0 1 370123
-0.002613 0.000853 0.118903 0.419841 -0.584085 0.751771 -0.042818 1 0 0 0 0 0 1 371147
-0.002613 0.000853 0.118903 0.420161 -0.584541 0.752326 -0.042850 1 0 0 0 0 0 1 372167
-0.002608 0.000835 0.118913 0.350001 -0.341760 0.605108 -0.042880 1 0 0 0 0 0 1 373111
-0.002605 0.000826 0.118917 0.373782 -0.428033 0.680971 -0.042912 1 0 0 0 0 0 1 374146
-0.002604 0.000821 0.118918 0.392626 -0.492395 0.720122 -0.042943 1 0 0 0 0 0 1 375147
-0.002603 0.000819 0.118919 0.403193 -0.526961 0.735247 -0.042974 1 0 0 0 0 0 1 376140
-0.002603 0.000818 0.118919 0.408837 -0.544704 0.740967 -0.043006 1 0 0 0 0 0 1 377146
-0.002602 0.000818 0.118919 0.411867 -0.553816 0.743295 -0.043036 1 0 0 0 0 0 1 378122
-0.002602 0.000817 0.118919 0.413558 -0.558587 0.744464 -0.043068 1 0 0 0 0 0 1 379144
-0.002602 0.000817 0.118919 0.414563 -0.561175 0.745231 -0.043100 1 0 0 0 0 0 1 380160
-0.002602 0.000817 0.118919 0.415195 -0.562640 0.745782 -0.043128 1 0 0 0 0 0 1 381058
-0.002602 0.000817 0.118919 0.415668 -0.563600 0.746361 -0.043159 1 0 0 0 0 0 1 382066
-0.002602 0.000817 0.118919 0.416048 -0.564275 0.746901 -0.043190 1 0 0 0 0 0 1 383049
-0.002602 0.000817 0.118919 0.416404 -0.564821 0.747449 -0.043222 1 0 0 0 0 0 1 384057
-0.002602 0.000817 0.118919 0.416723 -0.565291 0.747979 -0.043253 1 0 0 0 0 0 1 385047
-0.002602 0.000817 0.118919 0.417039 -0.565742 0.748525 -0.043284 1 0 0 0 0 0 1 386057
-0.002602 0.000817 0.118919 0.417379 -0.566211 0.749135 -0.043319 1 0 0 0 0 0 1 387173
-0.002597 0.000799 0.118930 0.347114 -0.323137 0.601903 -0.043346 1 0 0 0 0 0 1 388043
-0.002594 0.000790 0.118934 0.370888 -0.409379 0.677660 -0.043378 1 0 0 0 0 0 1 389065
-0.002593 0.000786 0.118935 0.389724 -0.473727 0.716753 -0.043409 1 0 0 0 0 0 1 390042
-0.002592 0.000784 0.118935 0.400287 -0.508297 0.731879 -0.043441 1 0 0 0 0 0 1 391065
-0.002592 0.000782 0.118936 0.405924 -0.526003 0.737553 -0.043471 1 0 0 0 0 0 1 392042
-0.002592 0.000782 0.118936 0.408991 -0.535145 0.739962 -0.043506 1 0 0 0 0 0 1 393172
-0.002592 0.000782 0.118936 0.410635 -0.539849 0.741048 -0.043534 1 0 0 0 0 0 1 394044
-0.002592 0.000781 0.118936 0.411642 -0.542407 0.741789 -0.043565 1 0 0 0 0 0 1 395052
-0.002592 0.000781 0.118936 0.412286 -0.543910 0.742416 -0.043597 1 0 0 0 0 0 1 396076
-0.002592 0.000781 0.118936 0.412794 -0.544888 0.743037 -0.043632 1 0 0 0 0 0 1 397197
-0.002592 0.000781 0.118936 0.413144 -0.545499 0.743494 -0.043659 1 0 0 0 0 0 1 398055
-0.002586 0.000764 0.118946 0.342923 -0.302396 0.596462 -0.043694 1 0 0 0 0 0 1 399175
-0.002584 0.000755 0.118950 0.366671 -0.388657 0.672048 -0.043721 1 0 0 0 0 0 1 400051
-0.002582 0.000750 0.118951 0.385560 -0.453079 0.711185 -0.043757 1 0 0 0 0 0 1 401195
-0.002582 0.000748 0.118952 0.396129 -0.487643 0.726274 -0.043789 1 0 0 0 0 0 1 402200
-0.002581 0.000747 0.118952 0.401764 -0.505361 0.731961 -0.043820 1 0 0 0 0 0 1 403199
-0.002581 0.000746 0.118952 0.404784 -0.514425 0.734283 -0.043851 1 0 0 0 0 0 1 404198
-0.002581 0.000746 0.118952 0.406458 -0.519158 0.735423 -0.043882 1 0 0 0 0 0 1 405193
-0.002568 0.000759 0.118963 0.234714 -0.708023 0.589335 -0.043913 1 0 0 0 0 0 1 406194
-0.002562 0.000766 0.118967 0.294941 -0.643254 0.664603 -0.043945 1 0 0 0 0 0 1 407212
-0.002559 0.000769 0.118968 0.340726 -0.595302 0.703442 -0.043975 1 0 0 0 0 0 1 408173
-0.002552 0.000753 0.118979 0.294951 -0.326149 0.570843 -0.044008 1 0 0 0 0 0 1 409212
-0.002548 0.000745 0.118983 0.331332 -0.399433 0.651536 -0.044039 1 0 0 0 0 0 1 410197
-0.002547 0.000741 0.118984 0.356521 -0.457280 0.692349 -0.044070 1 0 0 0 0 0 1 411194
-0.002546 0.000739 0.118985 0.370265 -0.488575 0.708027 -0.044101 1 0 0 0 0 0 1 412195
-0.002545 0.000738 0.118985 0.377503 -0.504657 0.713902 -0.044132 1 0 0 0 0 0 1 413194
-0.002545 0.000738 0.118985 0.381296 -0.512921 0.716282 -0.044163 1 0 0 0 0 0 1 414189
-0.002545 0.000737 0.118985 0.383363 -0.517245 0.717438 -0.044195 1 0 0 0 0 0 1 415193
-0.002545 0.000737 0.118985 0.384536 -0.519584 0.718172 -0.044226 1 0 0 0 0 0 1 416202
-0.002540 0.000719 0.118996 0.314517 -0.276870 0.571207 -0.044258 1 0 0 0 0 0 1 417209
-0.002537 0.000710 0.118999 0.338528 -0.363608 0.646714 -0.044288 1 0 0 0 0 0 1 418195
-0.002535 0.000706 0.119001 0.357464 -0.428187 0.685706 -0.044320 1 0 0 0 0 0 1 419209
-0.002535 0.000704 0.119001 0.368068 -0.462842 0.700753 -0.044351 1 0 0 0 0 0 1 420195
-0.002534 0.000703 0.119001 0.373696 -0.480583 0.706404 -0.044382 1 0 0 0 0 0 1 421194
-0.002534 0.000702 0.119001 0.376704 -0.489663 0.708694 -0.044413 1 0 0 0 0 0 1 422193
-0.002534 0.000702 0.119001 0.378373 -0.494388 0.709830 -0.044445 1 0 0 0 0 0 1 423210
-0.002534 0.000702 0.119001 0.379305 -0.496891 0.710488 -0.044473 1 0 0 0 0 0 1 424094
-0.002534 0.000701 0.119001 0.379947 -0.498368 0.711106 -0.044508 1 0 0 0 0 0 1 425207
-0.002534 0.000701 0.119001 0.380403 -0.499261 0.711642 -0.044539 1 0 0 0 0 0 1 426211
-0.002534 0.000701 0.119001 0.380762 -0.499905 0.712141 -0.044570 1 0 0 0 0 0 1 427207
-0.002529 0.000684 0.119012 0.310233 -0.256066 0.565142 -0.044601 1 0 0 0 0 0 1 428195
-0.002526 0.000675 0.119016 0.334048 -0.342390 0.640555 -0.044633 1 0 0 0 0 0 1 429207
-0.002525 0.000670 0.119017 0.352895 -0.406742 0.679478 -0.044663 1 0 0 0 0 0 1 430192
-0.002524 0.000668 0.119018 0.363435 -0.441280 0.694514 -0.044695 1 0 0 0 0 0 1 431208
-0.002524 0.000667 0.119018 0.369033 -0.458937 0.700146 -0.044726 1 0 0 0 0 0 1 432194
-0.002524 0.000666 0.119018 0.372029 -0.467975 0.702436 -0.044758 1 0 0 0 0 0 1 433204
-0.002523 0.000666 0.119018 0.373674 -0.472667 0.703534 -0.044788 1 0 0 0 0 0 1 434191
-0.002523 0.000666 0.119018 0.374626 -0.475181 0.704229 -0.044819 1 0 0 0 0 0 1 435186
-0.002523 0.000666 0.119018 0.375237 -0.476587 0.704803 -0.044850 1 0 0 0 0 0 1 436176
-0.002523 0.000666 0.119018 0.375677 -0.477484 0.705328 -0.044882 1 0 0 0 0 0 1 437198
-0.002523 0.000666 0.119018 0.376030 -0.478081 0.705830 -0.044913 1 0 0 0 0 0 1 438193
-0.002518 0.000648 0.119029 0.305430 -0.234013 0.558883 -0.044944 1 0 0 0 0 0 1 439187
-0.002516 0.000639 0.119032 0.329253 -0.320320 0.634188 -0.044976 1 0 0 0 0 0 1 440194
-0.002514 0.000634 0.119034 0.348088 -0.384686 0.673074 -0.045007 1 0 0 0 0 0 1 441194
-0.002513 0.000632 0.119034 0.358620 -0.419190 0.688067 -0.045038 1 0 0 0 0 0 1 442166
-0.002513 0.000631 0.119034 0.364239 -0.436850 0.693722 -0.045070 1 0 0 0 0 0 1 443208
-0.002513 0.000631 0.119034 0.367206 -0.445863 0.695988 -0.045101 1 0 0 0 0 0 1 444209
-0.002513 0.000630 0.119034 0.368854 -0.450531 0.697087 -0.045133 1 0 0 0 0 0 1 445207
-0.002513 0.000630 0.119034 0.369810 -0.453026 0.697783 -0.045163 1 0 0 0 0 0 1 446193
-0.002513 0.000630 0.119034 0.370403 -0.454434 0.698340 -0.045195 1 0 0 0 0 0 1 447190
-0.002513 0.000630 0.119034 0.370830 -0.455281 0.698833 -0.045225 1 0 0 0 0 0 1 448167
-0.002513 0.000630 0.119034 0.371182 -0.455865 0.699337 -0.045257 1 0 0 0 0 0 1 449183
-0.002508 0.000612 0.119045 0.300499 -0.211542 0.552437 -0.045288 1 0 0 0 0 0 1 450165
-0.002505 0.000603 0.119049 0.324330 -0.297862 0.627645 -0.045319 1 0 0 0 0 0 1 451171
-0.002503 0.000599 0.119050 0.343172 -0.362207 0.666504 -0.045351 1 0 0 0 0 0 1 452181
-0.002503 0.000596 0.119050 0.353693 -0.396698 0.681486 -0.045381 1 0 0 0 0 0 1 453171
-0.002502 0.000595 0.119051 0.359290 -0.414339 0.687101 -0.045413 1 0 0 0 0 0 1 454180
-0.002502 0.000595 0.119051 0.362271 -0.423337 0.689356 -0.045444 1 0 0 0 0 0 1 455171
-0.002502 0.000594 0.119051 0.363910 -0.427993 0.690462 -0.045476 1 0 0 0 0 0 1 456191
-0.002502 0.000594 0.119051 0.364850 -0.430468 0.691137 -0.045507 1 0 0 0 0 0 1 457180
-0.002502 0.000594 0.119051 0.365443 -0.431848 0.691687 -0.045538 1 0 0 0 0 0 1 458171
-0.002502 0.000594 0.119051 0.365880 -0.432676 0.692194 -0.045569 1 0 0 0 0 0 1 459179
-0.002502 0.000594 0.119051 0.366221 -0.433265 0.692665 -0.045600 1 0 0 0 0 0 1 460170
-0.002502 0.000594 0.119051 0.366516 -0.433699 0.693153 -0.045632 1 0 0 0 0 0 1 461179
-0.002502 0.000594 0.119051 0.366793 -0.434050 0.693625 -0.045663 1 0 0 0 0 0 1 462170
-0.002497 0.000576 0.119061 0.295985 -0.189357 0.546787 -0.045694 1 0 0 0 0 0 1 463170
-0.002494 0.000567 0.119065 0.319801 -0.275626 0.621883 -0.045725 1 0 0 0 0 0 1 464164
-0.002493 0.000563 0.119066 0.338629 -0.339923 0.660687 -0.045756 1 0 0 0 0 0 1 465171
-0.002492 0.000561 0.119067 0.349145 -0.374389 0.675661 -0.045788 1 0 0 0 0 0 1 466177
-0.002492 0.000560 0.119067 0.354730 -0.391995 0.681245 -0.045819 1 0 0 0 0 0 1 467172
-0.002492 0.000559 0.119067 0.357705 -0.400967 0.683506 -0.045850 1 0 0 0 0 0 1 468177
-0.002491 0.000559 0.119067 0.359325 -0.405606 0.684586 -0.045882 1 0 0 0 0 0 1 469177
-0.002491 0.000559 0.119067 0.360284 -0.408065 0.685283 -0.045913 1 0 0 0 0 0 1 470193
-0.002491 0.000559 0.119067 0.360866 -0.409436 0.685821 -0.045944 1 0 0 0 0 0 1 471185
-0.002491 0.000558 0.119067 0.361290 -0.410256 0.686313 -0.045976 1 0 0 0 0 0 1 472194
-0.002491 0.000558 0.119067 0.361640 -0.410803 0.686786 -0.046007 1 0 0 0 0 0 1 473195
-0.002491 0.000558 0.119067 0.361920 -0.411221 0.687255 -0.046038 1 0 0 0 0 0 1 474194
-0.002491 0.000558 0.119067 0.362188 -0.411577 0.687722 -0.046070 1 0 0 0 0 0 1 475193
-0.002491 0.000558 0.119067 0.362439 -0.411874 0.688196 -0.046101 1 0 0 0 0 0 1 476195
-0.002491 0.000558 0.119067 0.362690 -0.412174 0.688654 -0.046132 1 0 0 0 0 0 1 477189
-0.002486 0.000541 0.119078 0.291800 -0.167179 0.541857 -0.046164 1 0 0 0 0 0 1 478208
-0.002484 0.000532 0.119081 0.315605 -0.253397 0.616861 -0.046195 1 0 0 0 0 0 1 479204
-0.002482 0.000527 0.119083 0.334434 -0.317696 0.655604 -0.046226 1 0 0 0 0 0 1 480202
-0.002481 0.000525 0.119083 0.344938 -0.352123 0.670553 -0.046258 1 0 0 0 0 0 1 481207
-0.002481 0.000524 0.119083 0.350514 -0.369707 0.676136 -0.046289 1 0 0 0 0 0 1 482196
-0.002481 0.000523 0.119083 0.353492 -0.378650 0.678369 -0.046320 1 0 0 0 0 0 1 483194
-0.002481 0.000523 0.119083 0.355103 -0.383282 0.679458 -0.046351 1 0 0 0 0 0 1 484211
-0.002481 0.000523 0.119083 0.356037 -0.385697 0.680113 -0.046381 1 0 0 0 0 0 1 485166
-0.002481 0.000523 0.119083 0.356637 -0.387064 0.680657 -0.046414 1 0 0 0 0 0 1 486206
-0.002481 0.000523 0.119083 0.357043 -0.387861 0.681142 -0.046445 1 0 0 0 0 0 1 487207
-0.002481 0.000523 0.119083 0.357375 -0.388394 0.681614 -0.046476 1 0 0 0 0 0 1 488194
-0.002481 0.000523 0.119083 0.357656 -0.388786 0.682061 -0.046507 1 0 0 0 0 0 1 489190
-0.002481 0.000523 0.119083 0.357920 -0.389124 0.682520 -0.046538 1 0 0 0 0 0 1 490191
-0.002476 0.000505 0.119094 0.286948 -0.143873 0.535772 -0.046570 1 0 0 0 0 0 1 491206
-0.002473 0.000496 0.119098 0.310761 -0.230090 0.610652 -0.046600 1 0 0 0 0 0 1 492165
-0.002471 0.000491 0.119099 0.329576 -0.294393 0.649375 -0.046632 1 0 0 0 0 0 1 493191
-0.002471 0.000489 0.119100 0.340089 -0.328810 0.664295 -0.046664 1 0 0 0 0 0 1 494208
-0.002470 0.000488 0.119100 0.345667 -0.346366 0.669863 -0.046695 1 0 0 0 0 0 1 495189
-0.002470 0.000487 0.119100 0.348624 -0.355301 0.672113 -0.046726 1 0 0 0 0 0 1 496208
-0.002470 0.000487 0.119100 0.350234 -0.359895 0.673147 -0.046756 1 0 0 0 0 0 1 497165
-0.002470 0.000487 0.119100 0.351156 -0.362308 0.673810 -0.046788 1 0 0 0 0 0 1 498165
-0.002470 0.000487 0.119100 0.351752 -0.363637 0.674365 -0.046820 1 0 0 0 0 0 1 499206
-0.002470 0.000487 0.119100 0.352157 -0.364433 0.674831 -0.046851 1 0 0 0 0 0 1 500192
-0.002470 0.000487 0.119100 0.352496 -0.364945 0.675287 -0.046882 1 0 0 0 0 0 1 501192
-0.002470 0.000487 0.119100 0.352765 -0.365328 0.675739 -0.046913 1 0 0 0 0 0 1 502191
-0.002465 0.000469 0.119110 0.281725 -0.119867 0.529027 -0.046945 1 0 0 0 0 0 1 503205
-0.002462 0.000460 0.119114 0.305540 -0.206093 0.603847 -0.046976 1 0 0 0 0 0 1 504209
-0.002461 0.000456 0.119115 0.324362 -0.270370 0.642500 -0.047007 1 0 0 0 0 0 1 505191
-0.002460 0.000453 0.119116 0.334862 -0.304786 0.657382 -0.047038 1 0 0 0 0 0 1 506184
-0.002460 0.000452 0.119116 0.340425 -0.322326 0.662941 -0.047069 1 0 0 0 0 0 1 507173
-0.002460 0.000452 0.119116 0.343392 -0.331249 0.665180 -0.047101 1 0 0 0 0 0 1 508211
-0.002459 0.000451 0.119116 0.344995 -0.335808 0.666238 -0.047132 1 0 0 0 0 0 1 509190
-0.002459 0.000451 0.119116 0.345918 -0.338224 0.666889 -0.047163 1 0 0 0 0 0 1 510190
-0.002459 0.000451 0.119116 0.346504 -0.339539 0.667403 -0.047195 1 0 0 0 0 0 1 511190
-0.002459 0.000451 0.119116 0.346910 -0.340293 0.667883 -0.047226 1 0 0 0 0 0 1 512199
-0.002447 0.000465 0.119127 0.173578 -0.527688 0.520509 -0.047258 1 0 0 0 0 0 1 513208
-0.002435 0.000454 0.119141 0.161868 -0.216371 0.448438 -0.047288 1 0 0 0 0 0 1 514164
-0.002429 0.000448 0.119146 0.230924 -0.254000 0.561527 -0.047320 1 0 0 0 0 0 1 515190
-0.002426 0.000445 0.119148 0.274199 -0.292429 0.614660 -0.047351 1 0 0 0 0 0 1 516206
-0.002425 0.000444 0.119149 0.297216 -0.313768 0.634676 -0.047383 1 0 0 0 0 0 1 517208
-0.002424 0.000443 0.119149 0.309079 -0.324763 0.642002 -0.047413 1 0 0 0 0 0 1 518180
-0.002423 0.000443 0.119149 0.315181 -0.330397 0.644824 -0.047444 1 0 0 0 0 0 1 519170
-0.002423 0.000443 0.119149 0.318366 -0.333334 0.646092 -0.047475 1 0 0 0 0 0 1 520180
-0.002423 0.000442 0.119149 0.320078 -0.334913 0.646796 -0.047506 1 0 0 0 0 0 1 521168
-0.002423 0.000442 0.119149 0.321048 -0.335823 0.647320 -0.047538 1 0 0 0 0 0 1 522178
-0.002423 0.000442 0.119149 0.321632 -0.336374 0.647787 -0.047569 1 0 0 0 0 0 1 523167
-0.002418 0.000425 0.119160 0.250563 -0.090547 0.501121 -0.047600 1 0 0 0 0 0 1 524179
-0.002415 0.000416 0.119163 0.274477 -0.176830 0.575784 -0.047631 1 0 0 0 0 0 1 525168
-0.002414 0.000411 0.119165 0.293344 -0.241134 0.614349 -0.047663 1 0 0 0 0 0 1 526177
-0.002413 0.000409 0.119165 0.303837 -0.275527 0.629198 -0.047694 1 0 0 0 0 0 1 527168
-0.002413 0.000408 0.119165 0.309385 -0.293062 0.634735 -0.047725 1 0 0 0 0 0 1 528177
-0.002413 0.000407 0.119165 0.312321 -0.301966 0.636928 -0.047756 1 0 0 0 0 0 1 529167
-0.002412 0.000407 0.119165 0.313908 -0.306511 0.637973 -0.047788 1 0 0 0 0 0 1 530177
-0.002412 0.000407 0.119165 0.314810 -0.308883 0.638594 -0.047819 1 0 0 0 0 0 1 531168
-0.002407 0.000389 0.119176 0.243832 -0.063772 0.492066 -0.047850 1 0 0 0 0 0 1 532178
-0.002404 0.000380 0.119180 0.267839 -0.150518 0.566659 -0.047881 1 0 0 0 0 0 1 533162
-0.002403 0.000375 0.119181 0.286752 -0.215049 0.605191 -0.047913 1 0 0 0 0 0 1 534168
-0.002402 0.000373 0.119181 0.297261 -0.249558 0.620022 -0.047944 1 0 0 0 0 0 1 535177
-0.002402 0.000372 0.119181 0.302809 -0.267105 0.625547 -0.047975 1 0 0 0 0 0 1 536168
-0.002402 0.000371 0.119181 0.305755 -0.276031 0.627738 -0.048007 1 0 0 0 0 0 1 537179
-0.002402 0.000371 0.119182 0.307331 -0.280570 0.628768 -0.048038 1 0 0 0 0 0 1 538195
-0.002402 0.000371 0.119182 0.308235 -0.282949 0.629395 -0.048070 1 0 0 0 0 0 1 539192
-0.002402 0.000371 0.119182 0.308768 -0.284225 0.629866 -0.048100 1 0 0 0 0 0 1 540169
-0.002396 0.000353 0.119192 0.237563 -0.038310 0.483360 -0.048132 1 0 0 0 0 0 1 541196
-0.002394 0.000344 0.119196 0.261487 -0.124808 0.557841 -0.048163 1 0 0 0 0 0 1 542170
-0.002392 0.000339 0.119197 0.280340 -0.189205 0.596333 -0.048195 1 0 0 0 0 0 1 543194
-0.002392 0.000337 0.119198 0.290826 -0.223615 0.611137 -0.048226 1 0 0 0 0 0 1 544190
-0.002391 0.000336 0.119198 0.296373 -0.241145 0.616653 -0.048257 1 0 0 0 0 0 1 545202
-0.002391 0.000335 0.119198 0.299295 -0.250004 0.618833 -0.048288 1 0 0 0 0 0 1 546188
-0.002391 0.000335 0.119198 0.300868 -0.254533 0.619841 -0.048320 1 0 0 0 0 0 1 547205
-0.002391 0.000335 0.119198 0.301761 -0.256873 0.620465 -0.048351 1 0 0 0 0 0 1 548206
-0.002391 0.000335 0.119198 0.302302 -0.258134 0.620925 -0.048382 1 0 0 0 0 0 1 549191
-0.002391 0.000335 0.119198 0.302673 -0.258839 0.621364 -0.048413 1 0 0 0 0 0 1 550189
-0.002391 0.000335 0.119198 0.302954 -0.259280 0.621774 -0.048445 1 0 0 0 0 0 1 551194
-0.002391 0.000335 0.119198 0.303201 -0.259581 0.622177 -0.048476 1 0 0 0 0 0 1 552193
-0.002386 0.000317 0.119208 0.231732 -0.012940 0.475681 -0.048506 1 0 0 0 0 0 1 553166
-0.002383 0.000308 0.119212 0.255591 -0.099200 0.550064 -0.048538 1 0 0 0 0 0 1 554189
-0.002382 0.000303 0.119213 0.274400 -0.163458 0.588511 -0.048570 1 0 0 0 0 0 1 555204
-0.002381 0.000301 0.119214 0.284878 -0.197802 0.603295 -0.048601 1 0 0 0 0 0 1 556204
-0.002381 0.000300 0.119214 0.290392 -0.215261 0.608787 -0.048632 1 0 0 0 0 0 1 557202
-0.002380 0.000300 0.119214 0.293309 -0.224100 0.610959 -0.048664 1 0 0 0 0 0 1 558201
-0.002380 0.000299 0.119214 0.294862 -0.228592 0.611948 -0.048694 1 0 0 0 0 0 1 559165
-0.002380 0.000299 0.119214 0.295757 -0.230919 0.612579 -0.048726 1 0 0 0 0 0 1 560205
-0.002380 0.000299 0.119214 0.296293 -0.232162 0.613031 -0.048757 1 0 0 0 0 0 1 561190
-0.002380 0.000299 0.119214 0.296656 -0.232839 0.613455 -0.048788 1 0 0 0 0 0 1 562189
-0.002380 0.000299 0.119214 0.296930 -0.233259 0.613855 -0.048820 1 0 0 0 0 0 1 563190
-0.002380 0.000299 0.119214 0.297168 -0.233563 0.614251 -0.048851 1 0 0 0 0 0 1 564192
-0.002380 0.000299 0.119214 0.297386 -0.233771 0.614644 -0.048882 1 0 0 0 0 0 1 565191
-0.002380 0.000299 0.119214 0.297589 -0.233958 0.615037 -0.048913 1 0 0 0 0 0 1 566189
-0.002380 0.000299 0.119214 0.297781 -0.234110 0.615432 -0.048945 1 0 0 0 0 0 1 567194
-0.002380 0.000299 0.119214 0.297966 -0.234279 0.615824 -0.048976 1 0 0 0 0 0 1 568192
-0.002380 0.000299 0.119214 0.298167 -0.234432 0.616209 -0.049007 1 0 0 0 0 0 1 569189
-0.002380 0.000299 0.119214 0.298352 -0.234593 0.616620 -0.049039 1 0 0 0 0 0 1 570203
-0.002380 0.000299 0.119214 0.298547 -0.234733 0.616995 -0.049070 1 0 0 0 0 0 1 571188
-0.002380 0.000299 0.119214 0.298732 -0.234892 0.617406 -0.049101 1 0 0 0 0 0 1 572204
-0.002380 0.000299 0.119214 0.298927 -0.235032 0.617782 -0.049132 1 0 0 0 0 0 1 573189
-0.002380 0.000299 0.119214 0.299118 -0.235180 0.618193 -0.049163 1 0 0 0 0 0 1 574189
-0.002380 0.000299 0.119214 0.299311 -0.235332 0.618574 -0.049195 1 0 0 0 0 0 1 575204
-0.002380 0.000299 0.119214 0.299490 -0.235488 0.618973 -0.049226 1 0 0 0 0 0 1 576191
-0.002380 0.000299 0.119214 0.299688 -0.235629 0.619353 -0.049257 1 0 0 0 0 0 1 577188
-0.002375 0.000281 0.119225 0.228070 0.011456 0.472851 -0.049288 1 0 0 0 0 0 1 578164
-0.002372 0.000272 0.119228 0.251919 -0.074687 0.547123 -0.049320 1 0 0 0 0 0 1 579201
-0.002371 0.000268 0.119230 0.270710 -0.138911 0.585501 -0.049351 1 0 0 0 0 0 1 580208
-0.002370 0.000265 0.119230 0.281167 -0.173201 0.600251 -0.049382 1 0 0 0 0 0 1 581187
-0.002370 0.000264 0.119230 0.286680 -0.190647 0.605738 -0.049414 1 0 0 0 0 0 1 582204
-0.002370 0.000264 0.119230 0.289587 -0.199455 0.607911 -0.049445 1 0 0 0 0 0 1 583204
-0.002370 0.000263 0.119230 0.291138 -0.203920 0.608899 -0.049476 1 0 0 0 0 0 1 584206
-0.002370 0.000263 0.119230 0.292028 -0.206221 0.609491 -0.049507 1 0 0 0 0 0 1 585188
-0.002370 0.000263 0.119230 0.292554 -0.207447 0.609952 -0.049539 1 0 0 0 0 0 1 586205
-0.002370 0.000263 0.119230 0.292911 -0.208115 0.610369 -0.049569 1 0 0 0 0 0 1 587188
-0.002370 0.000263 0.119230 0.293183 -0.208521 0.610767 -0.049601 1 0 0 0 0 0 1 588206
-0.002370 0.000263 0.119230 0.293404 -0.208790 0.611131 -0.049631 1 0 0 0 0 0 1 589163
-0.002370 0.000263 0.119230 0.293621 -0.208991 0.611525 -0.049663 1 0 0 0 0 0 1 590168
-0.002370 0.000263 0.119230 0.293818 -0.209151 0.611908 -0.049694 1 0 0 0 0 0 1 591177
-0.002370 0.000263 0.119230 0.294004 -0.209294 0.612294 -0.049725 1 0 0 0 0 0 1 592166
-0.002370 0.000263 0.119230 0.294183 -0.209435 0.612676 -0.049757 1 0 0 0 0 0 1 593174
-0.002370 0.000263 0.119230 0.294368 -0.209578 0.613064 -0.049788 1 0 0 0 0 0 1 594166
-0.002370 0.000263 0.119230 0.294567 -0.209715 0.613447 -0.049819 1 0 0 0 0 0 1 595176
-0.002364 0.000245 0.119241 0.222850 0.037693 0.466963 -0.049850 1 0 0 0 0 0 1 596166
-0.002362 0.000236 0.119245 0.246692 -0.048427 0.541114 -0.049882 1 0 0 0 0 0 1 597176
-0.002360 0.000232 0.119246 0.265471 -0.112616 0.579443 -0.049913 1 0 0 0 0 0 1 598166
-0.002360 0.000229 0.119246 0.275936 -0.146879 0.594182 -0.049944 1 0 0 0 0 0 1 599176
-0.002359 0.000228 0.119247 0.281426 -0.164296 0.599646 -0.049975 1 0 0 0 0 0 1 600162
-0.002359 0.000228 0.119247 0.284319 -0.173093 0.601801 -0.050006 1 0 0 0 0 0 1 601165
-0.002378 0.000232 0.119257 0.545259 -0.238793 0.466871 -0.050038 1 0 0 0 0 0 1 602176
-0.002387 0.000234 0.119260 0.454741 -0.219727 0.535703 -0.050069 1 0 0 0 0 0 1 603166
-0.002392 0.000235 0.119261 0.388187 -0.205083 0.571256 -0.050100 1 0 0 0 0 0 1 604177
-0.002394 0.000236 0.119262 0.353125 -0.197316 0.584933 -0.050131 1 0 0 0 0 0 1 605166
-0.002395 0.000236 0.119262 0.335586 -0.193455 0.590036 -0.050163 1 0 0 0 0 0 1 606174
-0.002396 0.000236 0.119262 0.326943 -0.191558 0.592038 -0.050194 1 0 0 0 0 0 1 607164
-0.002396 0.000236 0.119262 0.322728 -0.190694 0.592982 -0.050225 1 0 0 0 0 0 1 608172
-0.002391 0.000218 0.119272 0.248803 0.057476 0.446675 -0.050256 1 0 0 0 0 0 1 609170
-0.002388 0.000209 0.119276 0.271514 -0.028389 0.520810 -0.050288 1 0 0 0 0 0 1 610171
-0.002387 0.000205 0.119277 0.289768 -0.092435 0.559122 -0.050319 1 0 0 0 0 0 1 611164
-0.002386 0.000202 0.119278 0.299961 -0.126629 0.573847 -0.050351 1 0 0 0 0 0 1 612193
-0.002386 0.000201 0.119278 0.305338 -0.144003 0.579303 -0.050381 1 0 0 0 0 0 1 613170
-0.002386 0.000201 0.119278 0.308178 -0.152761 0.581452 -0.050413 1 0 0 0 0 0 1 614188
-0.002386 0.000200 0.119278 0.309720 -0.157190 0.582419 -0.050445 1 0 0 0 0 0 1 615190
-0.002385 0.000200 0.119278 0.310586 -0.159452 0.582992 -0.050476 1 0 0 0 0 0 1 616190
-0.002385 0.000200 0.119278 0.311113 -0.160643 0.583420 -0.050507 1 0 0 0 0 0 1 617187
-0.002385 0.000200 0.119278 0.311483 -0.161283 0.583825 -0.050539 1 0 0 0 0 0 1 618202
-0.002385 0.000200 0.119278 0.311758 -0.161654 0.584187 -0.050570 1 0 0 0 0 0 1 619188
-0.002385 0.000200 0.119278 0.311985 -0.161895 0.584554 -0.050601 1 0 0 0 0 0 1 620201
-0.002385 0.000200 0.119278 0.312214 -0.162054 0.584905 -0.050632 1 0 0 0 0 0 1 621186
-0.002385 0.000200 0.119278 0.312410 -0.162189 0.585274 -0.050663 1 0 0 0 0 0 1 622193
-0.002380 0.000182 0.119289 0.240604 0.085736 0.438816 -0.050695 1 0 0 0 0 0 1 623208
-0.002377 0.000173 0.119292 0.264408 -0.000366 0.512775 -0.050726 1 0 0 0 0 0 1 624192
-0.002376 0.000169 0.119294 0.283203 -0.064539 0.551030 -0.050757 1 0 0 0 0 0 1 625203
-0.002375 0.000166 0.119294 0.293662 -0.098779 0.565716 -0.050788 1 0 0 0 0 0 1 626186
-0.002375 0.000165 0.119294 0.299185 -0.116164 0.571153 -0.050820 1 0 0 0 0 0 1 627202
-0.002375 0.000165 0.119294 0.302078 -0.124904 0.573277 -0.050851 1 0 0 0 0 0 1 628189
-0.002375 0.000164 0.119294 0.303647 -0.129332 0.574253 -0.050883 1 0 0 0 0 0 1 629207
-0.002375 0.000164 0.119294 0.304520 -0.131580 0.574810 -0.050914 1 0 0 0 0 0 1 630202
-0.002375 0.000164 0.119294 0.305056 -0.132735 0.575239 -0.050944 1 0 0 0 0 0 1 631187
-0.002375 0.000164 0.119294 0.305416 -0.133373 0.575612 -0.050976 1 0 0 0 0 0 1 632189
-0.002375 0.000164 0.119294 0.305695 -0.133721 0.575975 -0.051007 1 0 0 0 0 0 1 633186
-0.002375 0.000164 0.119294 0.305938 -0.133937 0.576336 -0.051039 1 0 0 0 0 0 1 634202
-0.002375 0.000164 0.119294 0.306138 -0.134093 0.576695 -0.051070 1 0 0 0 0 0 1 635200
-0.002375 0.000164 0.119294 0.306337 -0.134214 0.577051 -0.051101 1 0 0 0 0 0 1 636205
-0.002375 0.000164 0.119294 0.306526 -0.134309 0.577385 -0.051132 1 0 0 0 0 0 1 637187
-0.002375 0.000164 0.119294 0.306716 -0.134403 0.577743 -0.051163 1 0 0 0 0 0 1 638186
-0.002369 0.000146 0.119305 0.234802 0.113833 0.431314 -0.051195 1 0 0 0 0 0 1 639201
-0.002367 0.000137 0.119309 0.258622 0.027759 0.505182 -0.051226 1 0 0 0 0 0 1 640189
-0.002365 0.000133 0.119310 0.277409 -0.036373 0.543370 -0.051257 1 0 0 0 0 0 1 641200
-0.002365 0.000130 0.119310 0.287863 -0.070592 0.558047 -0.051288 1 0 0 0 0 0 1 642188
-0.002364 0.000129 0.119310 0.293355 -0.087949 0.563478 -0.051320 1 0 0 0 0 0 1 643199
-0.002364 0.000129 0.119310 0.296260 -0.096696 0.565580 -0.051351 1 0 0 0 0 0 1 644192
-0.002364 0.000129 0.119310 0.297817 -0.101084 0.566547 -0.051382 1 0 0 0 0 0 1 645201
-0.002364 0.000128 0.119310 0.298685 -0.103324 0.567100 -0.051413 1 0 0 0 0 0 1 646189
-0.002364 0.000128 0.119310 0.299221 -0.104463 0.567530 -0.051445 1 0 0 0 0 0 1 647200
-0.002364 0.000128 0.119310 0.299572 -0.105072 0.567887 -0.051476 1 0 0 0 0 0 1 648200
-0.002364 0.000128 0.119310 0.299842 -0.105410 0.568236 -0.051506 1 0 0 0 0 0 1 649164
-0.002364 0.000128 0.119310 0.300077 -0.105608 0.568583 -0.051537 1 0 0 0 0 0 1 650161
-0.002364 0.000128 0.119310 0.300273 -0.105736 0.568937 -0.051569 1 0 0 0 0 0 1 651185
-0.002364 0.000128 0.119310 0.300467 -0.105838 0.569285 -0.051601 1 0 0 0 0 0 1 652191
-0.002364 0.000128 0.119310 0.300652 -0.105916 0.569614 -0.051632 1 0 0 0 0 0 1 653186
-0.002364 0.000128 0.119310 0.300840 -0.105993 0.569969 -0.051664 1 0 0 0 0 0 1 654200
-0.002364 0.000128 0.119310 0.301026 -0.106070 0.570321 -0.051695 1 0 0 0 0 0 1 655200
-0.002364 0.000128 0.119310 0.301205 -0.106124 0.570661 -0.051726 1 0 0 0 0 0 1 656204
-0.002364 0.000128 0.119310 0.301387 -0.106197 0.571006 -0.051757 1 0 0 0 0 0 1 657186
-0.002364 0.000128 0.119310 0.301566 -0.106251 0.571344 -0.051788 1 0 0 0 0 0 1 658186
-0.002364 0.000128 0.119310 0.301750 -0.106325 0.571694 -0.051819 1 0 0 0 0 0 1 659184
-0.002364 0.000128 0.119310 0.301941 -0.106382 0.572048 -0.051851 1 0 0 0 0 0 1 660188
-0.002364 0.000128 0.119310 0.302112 -0.106442 0.572379 -0.051882 1 0 0 0 0 0 1 661183
-0.002364 0.000128 0.119310 0.302295 -0.106517 0.572727 -0.051913 1 0 0 0 0 0 1 662176
-0.002364 0.000128 0.119310 0.302475 -0.106571 0.573068 -0.051944 1 0 0 0 0 0 1 663184
-0.002364 0.000128 0.119310 0.302670 -0.106648 0.573409 -0.051975 1 0 0 0 0 0 1 664174
-0.002364 0.000128 0.119310 0.302840 -0.106710 0.573756 -0.052006 1 0 0 0 0 0 1 665164
-0.002364 0.000128 0.119310 0.303019 -0.106763 0.574098 -0.052038 1 0 0 0 0 0 1 666174
-0.002364 0.000128 0.119310 0.303201 -0.106836 0.574444 -0.052069 1 0 0 0 0 0 1 667158
-0.002364 0.000128 0.119310 0.303381 -0.106891 0.574784 -0.052100 1 0 0 0 0 0 1 668164
-0.002364 0.000128 0.119310 0.303568 -0.106966 0.575139 -0.052132 1 0 0 0 0 0 1 669174
-0.002364 0.000128 0.119310 0.303756 -0.107022 0.575488 -0.052162 1 0 0 0 0 0 1 670164
-0.002364 0.000128 0.119310 0.303942 -0.107085 0.575816 -0.052194 1 0 0 0 0 0 1 671172
-0.002364 0.000128 0.119310 0.304114 -0.107157 0.576169 -0.052225 1 0 0 0 0 0 1 672164
-0.002364 0.000128 0.119310 0.304293 -0.107211 0.576511 -0.052256 1 0 0 0 0 0 1 673172
-0.002364 0.000128 0.119310 0.304476 -0.107285 0.576859 -0.052287 1 0 0 0 0 0 1 674163
-0.002364 0.000128 0.119310 0.304660 -0.107351 0.577208 -0.052319 1 0 0 0 0 0 1 675173
-0.002364 0.000128 0.119310 0.304837 -0.107404 0.577542 -0.052350 1 0 0 0 0 0 1 676163
-0.002364 0.000128 0.119310 0.305023 -0.107478 0.577896 -0.052382 1 0 0 0 0 0 1 677172
-0.002364 0.000128 0.119310 0.305201 -0.107532 0.578232 -0.052412 1 0 0 0 0 0 1 678164
-0.002364 0.000128 0.119310 0.305387 -0.107607 0.578586 -0.052444 1 0 0 0 0 0 1 679173
-0.002364 0.000128 0.119310 0.305592 -0.107667 0.578937 -0.052476 1 0 0 0 0 0 1 680188
-0.002364 0.000128 0.119310 0.305749 -0.107723 0.579267 -0.052506 1 0 0 0 0 0 1 681164
-0.002364 0.000128 0.119310 0.305932 -0.107798 0.579617 -0.052537 1 0 0 0 0 0 1 682162
-0.002359 0.000110 0.119321 0.233846 0.140999 0.433061 -0.052569 1 0 0 0 0 0 1 683167
-0.002356 0.000101 0.119325 0.257632 0.055071 0.506799 -0.052601 1 0 0 0 0 0 1 684202
-0.002355 0.000097 0.119326 0.276404 -0.008993 0.544902 -0.052631 1 0 0 0 0 0 1 685168
-0.002354 0.000095 0.119326 0.286817 -0.043156 0.559557 -0.052664 1 0 0 0 0 0 1 686201
-0.002354 0.000093 0.119327 0.292331 -0.060465 0.564960 -0.052695 1 0 0 0 0 0 1 687189
-0.002353 0.000093 0.119327 0.295197 -0.069175 0.567069 -0.052726 1 0 0 0 0 0 1 688188
-0.002353 0.000093 0.119327 0.296756 -0.073554 0.568023 -0.052757 1 0 0 0 0 0 1 689183
-0.002353 0.000092 0.119327 0.297622 -0.075764 0.568570 -0.052789 1 0 0 0 0 0 1 690202
-0.002353 0.000092 0.119327 0.298150 -0.076894 0.568968 -0.052819 1 0 0 0 0 0 1 691185
-0.002353 0.000092 0.119327 0.298507 -0.077477 0.569348 -0.052851 1 0 0 0 0 0 1 692202
-0.002353 0.000092 0.119327 0.298765 -0.077794 0.569684 -0.052882 1 0 0 0 0 0 1 693184
-0.002353 0.000092 0.119327 0.298989 -0.077983 0.570023 -0.052914 1 0 0 0 0 0 1 694204
-0.002353 0.000092 0.119327 0.299178 -0.078094 0.570358 -0.052944 1 0 0 0 0 0 1 695161
-0.002353 0.000092 0.119327 0.299371 -0.078169 0.570705 -0.052976 1 0 0 0 0 0 1 696206
-0.002353 0.000092 0.119327 0.299559 -0.078229 0.571034 -0.053007 1 0 0 0 0 0 1 697185
-0.002353 0.000092 0.119327 0.299733 -0.078296 0.571371 -0.053038 1 0 0 0 0 0 1 698185
-0.002353 0.000092 0.119327 0.299909 -0.078344 0.571707 -0.053069 1 0 0 0 0 0 1 699184
-0.002353 0.000092 0.119327 0.300091 -0.078392 0.572055 -0.053102 1 0 0 0 0 0 1 700217
-0.002353 0.000092 0.119327 0.300262 -0.078437 0.572381 -0.053132 1 0 0 0 0 0 1 701185
-0.002353 0.000092 0.119327 0.300441 -0.078484 0.572723 -0.053164 1 0 0 0 0 0 1 702200
-0.002353 0.000092 0.119327 0.300617 -0.078530 0.573058 -0.053195 1 0 0 0 0 0 1 703198
-0.002353 0.000092 0.119327 0.300791 -0.078576 0.573391 -0.053226 1 0 0 0 0 0 1 704187
-0.002353 0.000092 0.119327 0.300967 -0.078622 0.573727 -0.053257 1 0 0 0 0 0 1 705184
-0.002353 0.000092 0.119327 0.301144 -0.078668 0.574064 -0.053288 1 0 0 0 0 0 1 706184
-0.002353 0.000092 0.119327 0.301333 -0.078717 0.574394 -0.053319 1 0 0 0 0 0 1 707185
-0.002353 0.000092 0.119327 0.301510 -0.078752 0.574749 -0.053351 1 0 0 0 0 0 1 708202
-0.002353 0.000092 0.119327 0.301676 -0.078805 0.575075 -0.053382 1 0 0 0 0 0 1 709186
-0.002353 0.000092 0.119327 0.301852 -0.078852 0.575412 -0.053413 1 0 0 0 0 0 1 710189
-0.002353 0.000092 0.119327 0.302023 -0.078897 0.575738 -0.053444 1 0 0 0 0 0 1 711158
-0.002353 0.000092 0.119327 0.302204 -0.078944 0.576084 -0.053476 1 0 0 0 0 0 1 712186
-0.002353 0.000092 0.119327 0.302383 -0.078991 0.576425 -0.053507 1 0 0 0 0 0 1 713199
-0.002353 0.000092 0.119327 0.302556 -0.079037 0.576757 -0.053538 1 0 0 0 0 0 1 714183
-0.002353 0.000092 0.119327 0.302748 -0.079086 0.577092 -0.053570 1 0 0 0 0 0 1 715197
-0.002353 0.000092 0.119327 0.302915 -0.079130 0.577435 -0.053601 1 0 0 0 0 0 1 716202
-0.002353 0.000092 0.119327 0.303089 -0.079176 0.577771 -0.053632 1 0 0 0 0 0 1 717198
-0.002353 0.000092 0.119327 0.303266 -0.079222 0.578108 -0.053664 1 0 0 0 0 0 1 718199
-0.002353 0.000092 0.119327 0.303448 -0.079259 0.578446 -0.053694 1 0 0 0 0 0 1 719183
-0.002353 0.000092 0.119327 0.303617 -0.079312 0.578777 -0.053726 1 0 0 0 0 0 1 720184
-0.002353 0.000092 0.119327 0.303789 -0.079358 0.579106 -0.053756 1 0 0 0 0 0 1 721161
-0.002348 0.000074 0.119337 0.231558 0.169931 0.432476 -0.053789 1 0 0 0 0 0 1 722197
-0.002345 0.000065 0.119341 0.255302 0.084129 0.506042 -0.053819 1 0 0 0 0 0 1 723184
-0.002344 0.000061 0.119342 0.274056 0.020155 0.544099 -0.053851 1 0 0 0 0 0 1 724200
-0.002343 0.000059 0.119343 0.284460 -0.013961 0.558722 -0.053882 1 0 0 0 0 0 1 725200
-0.002343 0.000057 0.119343 0.289950 -0.031255 0.564115 -0.053914 1 0 0 0 0 0 1 726196
-0.002343 0.000057 0.119343 0.292825 -0.039936 0.566208 -0.053944 1 0 0 0 0 0 1 727185
-0.002343 0.000057 0.119343 0.294367 -0.044278 0.567157 -0.053976 1 0 0 0 0 0 1 728198
-0.002343 0.000056 0.119343 0.295220 -0.046466 0.567684 -0.054007 1 0 0 0 0 0 1 729184
-0.002342 0.000056 0.119343 0.295751 -0.047589 0.568090 -0.054038 1 0 0 0 0 0 1 730196
-0.002342 0.000056 0.119343 0.296096 -0.048143 0.568449 -0.054070 1 0 0 0 0 0 1 731196
-0.002342 0.000056 0.119343 0.296349 -0.048441 0.568777 -0.054101 1 0 0 0 0 0 1 732181
-0.002342 0.000056 0.119343 0.296563 -0.048622 0.569100 -0.054131 1 0 0 0 0 0 1 733157
-0.002342 0.000056 0.119343 0.296754 -0.048706 0.569441 -0.054163 1 0 0 0 0 0 1 734173
-0.002342 0.000056 0.119343 0.296935 -0.048771 0.569767 -0.054194 1 0 0 0 0 0 1 735161
-0.002342 0.000056 0.119343 0.297120 -0.048805 0.570093 -0.054225 1 0 0 0 0 0 1 736172
-0.002342 0.000056 0.119343 0.297286 -0.048852 0.570416 -0.054256 1 0 0 0 0 0 1 737160
-0.002342 0.000056 0.119343 0.297459 -0.048882 0.570748 -0.054288 1 0 0 0 0 0 1 738171
-0.002342 0.000056 0.119343 0.297631 -0.048922 0.571080 -0.054319 1 0 0 0 0 0 1 739161
-0.002342 0.000056 0.119343 0.297801 -0.048940 0.571406 -0.054350 1 0 0 0 0 0 1 740171
-0.002342 0.000056 0.119343 0.297973 -0.048978 0.571737 -0.054381 1 0 0 0 0 0 1 741161
-0.002342 0.000056 0.119343 0.298143 -0.048996 0.572063 -0.054413 1 0 0 0 0 0 1 742170
-0.002342 0.000056 0.119343 0.298316 -0.049035 0.572394 -0.054444 1 0 0 0 0 0 1 743161
-0.002342 0.000056 0.119343 0.298485 -0.049053 0.572720 -0.054475 1 0 0 0 0 0 1 744170
-0.002342 0.000056 0.119343 0.298666 -0.049071 0.573058 -0.054507 1 0 0 0 0 0 1 745179
-0.002342 0.000056 0.119343 0.298829 -0.049117 0.573379 -0.054537 1 0 0 0 0 0 1 746155
-0.002342 0.000056 0.119343 0.298997 -0.049136 0.573702 -0.054569 1 0 0 0 0 0 1 747159
-0.002342 0.000056 0.119343 0.299185 -0.049178 0.574034 -0.054600 1 0 0 0 0 0 1 748171
-0.002342 0.000056 0.119343 0.299345 -0.049194 0.574366 -0.054632 1 0 0 0 0 0 1 749181
-0.002342 0.000056 0.119343 0.299515 -0.049231 0.574696 -0.054663 1 0 0 0 0 0 1 750165
-0.002342 0.000056 0.119343 0.299683 -0.049249 0.575017 -0.054694 1 0 0 0 0 0 1 751161
-0.002342 0.000056 0.119343 0.299857 -0.049288 0.575352 -0.054725 1 0 0 0 0 0 1 752163
-0.002342 0.000056 0.119343 0.300026 -0.049306 0.575676 -0.054756 1 0 0 0 0 0 1 753168
-0.002342 0.000056 0.119343 0.300204 -0.049324 0.576008 -0.054787 1 0 0 0 0 0 1 754160
-0.002342 0.000056 0.119343 0.300376 -0.049371 0.576348 -0.054820 1 0 0 0 0 0 1 755190
-0.002342 0.000056 0.119343 0.300552 -0.049392 0.576656 -0.054850 1 0 0 0 0 0 1 756167
-0.002342 0.000056 0.119343 0.300719 -0.049429 0.577003 -0.054882 1 0 0 0 0 0 1 757189
-0.002342 0.000056 0.119343 0.300885 -0.049447 0.577324 -0.054913 1 0 0 0 0 0 1 758183
-0.002342 0.000056 0.119343 0.301062 -0.049485 0.577663 -0.054945 1 0 0 0 0 0 1 759197
-0.002342 0.000056 0.119343 0.301231 -0.049503 0.577988 -0.054976 1 0 0 0 0 0 1 760203
-0.002342 0.000056 0.119343 0.301401 -0.049541 0.578316 -0.055007 1 0 0 0 0 0 1 761183
-0.002342 0.000056 0.119343 0.301572 -0.049560 0.578642 -0.055039 1 0 0 0 0 0 1 762196
-0.002342 0.000056 0.119343 0.301742 -0.049587 0.578970 -0.055070 1 0 0 0 0 0 1 763196
-0.002342 0.000056 0.119343 0.301926 -0.049617 0.579314 -0.055101 1 0 0 0 0 0 1 764201
-0.002342 0.000056 0.119343 0.302099 -0.049646 0.579625 -0.055132 1 0 0 0 0 0 1 765202
-0.002342 0.000056 0.119343 0.302260 -0.049682 0.579959 -0.055163 1 0 0 0 0 0 1 766186
-0.002342 0.000056 0.119343 0.302427 -0.049700 0.580282 -0.055195 1 0 0 0 0 0 1 767188
-0.002342 0.000056 0.119343 0.302603 -0.049739 0.580621 -0.055226 1 0 0 0 0 0 1 768200
-0.002342 0.000056 0.119343 0.302771 -0.049756 0.580943 -0.055257 1 0 0 0 0 0 1 769197
-0.002342 0.000056 0.119343 0.302942 -0.049795 0.581272 -0.055288 1 0 0 0 0 0 1 770182
-0.002342 0.000056 0.119343 0.303110 -0.049813 0.581595 -0.055319 1 0 0 0 0 0 1 771182
-0.002342 0.000056 0.119343 0.303296 -0.049843 0.581922 -0.055351 1 0 0 0 0 0 1 772199
-0.002342 0.000056 0.119343 0.303466 -0.049870 0.582264 -0.055382 1 0 0 0 0 0 1 773182
-0.002342 0.000056 0.119343 0.303625 -0.049896 0.582580 -0.055413 1 0 0 0 0 0 1 774180
-0.002342 0.000056 0.119343 0.303802 -0.049935 0.582920 -0.055445 1 0 0 0 0 0 1 775198
-0.002342 0.000056 0.119343 0.303967 -0.049953 0.583238 -0.055476 1 0 0 0 0 0 1 776184
-0.002342 0.000056 0.119343 0.304141 -0.049991 0.583572 -0.055507 1 0 0 0 0 0 1 777182
-0.002342 0.000056 0.119343 0.304309 -0.050009 0.583895 -0.055538 1 0 0 0 0 0 1 778182
-0.002342 0.000056 0.119343 0.304486 -0.050048 0.584235 -0.055570 1 0 0 0 0 0 1 779198
-0.002342 0.000056 0.119343 0.304664 -0.050069 0.584546 -0.055601 1 0 0 0 0 0 1 780184
-0.002342 0.000056 0.119343 0.304830 -0.050105 0.584891 -0.055632 1 0 0 0 0 0 1 781200
-0.002342 0.000056 0.119343 0.304997 -0.050123 0.585214 -0.055664 1 0 0 0 0 0 1 782198
-0.002342 0.000056 0.119343 0.305173 -0.050140 0.585543 -0.055694 1 0 0 0 0 0 1 783182
-0.002342 0.000056 0.119343 0.305340 -0.050187 0.585872 -0.055725 1 0 0 0 0 0 1 784179
-0.002342 0.000056 0.119343 0.305508 -0.050206 0.586195 -0.055757 1 0 0 0 0 0 1 785183
-0.002342 0.000056 0.119343 0.305685 -0.050245 0.586535 -0.055789 1 0 0 0 0 0 1 786199
-0.002342 0.000056 0.119343 0.305862 -0.050265 0.586845 -0.055819 1 0 0 0 0 0 1 787182
-0.002342 0.000056 0.119343 0.306027 -0.050301 0.587186 -0.055851 1 0 0 0 0 0 1 788184
-0.002342 0.000056 0.119343 0.306196 -0.050319 0.587513 -0.055882 1 0 0 0 0 0 1 789196
-0.002342 0.000056 0.119343 0.306367 -0.050358 0.587843 -0.055913 1 0 0 0 0 0 1 790181
-0.002342 0.000056 0.119343 0.306538 -0.050376 0.588170 -0.055945 1 0 0 0 0 0 1 791196
-0.002342 0.000056 0.119343 0.306706 -0.050402 0.588493 -0.055976 1 0 0 0 0 0 1 792182
-0.002342 0.000056 0.119343 0.306884 -0.050432 0.588827 -0.056006 1 0 0 0 0 0 1 793157
-0.002342 0.000056 0.119343 0.307052 -0.050459 0.589156 -0.056038 1 0 0 0 0 0 1 794195
-0.002342 0.000056 0.119343 0.307236 -0.050501 0.589480 -0.056069 1 0 0 0 0 0 1 795183
-0.002342 0.000056 0.119343 0.307394 -0.050516 0.589809 -0.056101 1 0 0 0 0 0 1 796186
-0.002342 0.000056 0.119343 0.307561 -0.050553 0.590133 -0.056131 1 0 0 0 0 0 1 797151
-0.002342 0.000056 0.119343 0.307737 -0.050573 0.590470 -0.056164 1 0 0 0 0 0 1 798197
-0.002342 0.000056 0.119343 0.307908 -0.050611 0.590800 -0.056194 1 0 0 0 0 0 1 799181
-0.002342 0.000056 0.119343 0.308077 -0.050629 0.591123 -0.056226 1 0 0 0 0 0 1 800184
-0.002342 0.000056 0.119343 0.308252 -0.050668 0.591461 -0.056257 1 0 0 0 0 0 1 801194
-0.002342 0.000056 0.119343 0.308421 -0.050685 0.591784 -0.056288 1 0 0 0 0 0 1 802194
-0.002342 0.000056 0.119343 0.308600 -0.050703 0.592119 -0.056320 1 0 0 0 0 0 1 803197
-0.002342 0.000056 0.119343 0.308773 -0.050752 0.592429 -0.056350 1 0 0 0 0 0 1 804156
-0.002342 0.000056 0.119343 0.308930 -0.050768 0.592757 -0.056381 1 0 0 0 0 0 1 805160
-0.002342 0.000056 0.119343 0.309105 -0.050807 0.593097 -0.056413 1 0 0 0 0 0 1 806172
-0.002342 0.000056 0.119343 0.309294 -0.050828 0.593458 -0.056448 1 0 0 0 0 0 1 807291
-0.002342 0.000056 0.119343 0.309445 -0.050863 0.593748 -0.056475 1 0 0 0 0 0 1 808155
-0.002342 0.000056 0.119343 0.309613 -0.050881 0.594072 -0.056506 1 0 0 0 0 0 1 809158
-0.002342 0.000056 0.119343 0.309789 -0.050920 0.594410 -0.056538 1 0 0 0 0 0 1 810169
-0.002342 0.000056 0.119343 0.309968 -0.050940 0.594722 -0.056569 1 0 0 0 0 0 1 811158
-0.002342 0.000056 0.119343 0.310142 -0.050968 0.595073 -0.056600 1 0 0 0 0 0 1 812170
-0.002337 0.000038 0.119354 0.237603 0.199298 0.448054 -0.056631 1 0 0 0 0 0 1 813168
-0.002335 0.000029 0.119357 0.261239 0.113867 0.521382 -0.056662 1 0 0 0 0 0 1 814158
-0.002333 0.000025 0.119358 0.279933 0.050049 0.559342 -0.056694 1 0 0 0 0 0 1 815168
-0.002332 0.000023 0.119359 0.290308 0.016054 0.573916 -0.056725 1 0 0 0 0 0 1 816158
-0.002332 0.000021 0.119359 0.295779 -0.001166 0.579306 -0.056757 1 0 0 0 0 0 1 817178
-0.002332 0.000021 0.119359 0.298642 -0.009805 0.581386 -0.056788 1 0 0 0 0 0 1 818168
-0.002332 0.000021 0.119359 0.300175 -0.014129 0.582303 -0.056819 1 0 0 0 0 0 1 819159
-0.002332 0.000020 0.119359 0.301023 -0.016294 0.582843 -0.056850 1 0 0 0 0 0 1 820159
-0.002332 0.000020 0.119359 0.301542 -0.017385 0.583229 -0.056881 1 0 0 0 0 0 1 821153
-0.002351 0.000025 0.119369 0.563413 -0.079520 0.446335 -0.056912 1 0 0 0 0 0 1 822158
-0.002360 0.000027 0.119372 0.473283 -0.058858 0.514630 -0.056944 1 0 0 0 0 0 1 823157
-0.002364 0.000028 0.119374 0.406911 -0.043316 0.550002 -0.056975 1 0 0 0 0 0 1 824173
-0.002367 0.000029 0.119374 0.371901 -0.035017 0.563580 -0.057006 1 0 0 0 0 0 1 825158
-0.002368 0.000029 0.119374 0.354395 -0.030823 0.568602 -0.057037 1 0 0 0 0 0 1 826159
-0.002368 0.000029 0.119374 0.345764 -0.028739 0.570559 -0.057069 1 0 0 0 0 0 1 827187
-0.002369 0.000029 0.119374 0.341554 -0.027697 0.571436 -0.057100 1 0 0 0 0 0 1 828154
-0.002369 0.000029 0.119374 0.339544 -0.027175 0.571963 -0.057132 1 0 0 0 0 0 1 829198
-0.002369 0.000029 0.119374 0.338619 -0.026924 0.572331 -0.057163 1 0 0 0 0 0 1 830184
-0.002369 0.000029 0.119374 0.338279 -0.026813 0.572674 -0.057194 1 0 0 0 0 0 1 831181
-0.002369 0.000029 0.119374 0.338176 -0.026759 0.572989 -0.057226 1 0 0 0 0 0 1 832183
-0.002369 0.000029 0.119374 0.338221 -0.026730 0.573318 -0.057257 1 0 0 0 0 0 1 833183
-0.002369 0.000029 0.119374 0.338326 -0.026735 0.573608 -0.057287 1 0 0 0 0 0 1 834154
-0.002369 0.000029 0.119374 0.338498 -0.026747 0.573935 -0.057319 1 0 0 0 0 0 1 835182
-0.002369 0.000029 0.119374 0.338667 -0.026747 0.574246 -0.057350 1 0 0 0 0 0 1 836178
-0.002369 0.000029 0.119374 0.338835 -0.026767 0.574565 -0.057382 1 0 0 0 0 0 1 837198
-0.002369 0.000029 0.119374 0.339018 -0.026782 0.574878 -0.057414 1 0 0 0 0 0 1 838200
-0.002369 0.000029 0.119374 0.339199 -0.026796 0.575186 -0.057444 1 0 0 0 0 0 1 839184
-0.002369 0.000029 0.119374 0.339374 -0.026808 0.575509 -0.057476 1 0 0 0 0 0 1 840197
-0.002369 0.000029 0.119374 0.339566 -0.026825 0.575811 -0.057507 1 0 0 0 0 0 1 841180
-0.002369 0.000029 0.119374 0.339752 -0.026840 0.576123 -0.057538 1 0 0 0 0 0 1 842179
-0.002369 0.000029 0.119374 0.339927 -0.026853 0.576447 -0.057570 1 0 0 0 0 0 1 843194
-0.002369 0.000029 0.119374 0.340131 -0.026861 0.576762 -0.057601 1 0 0 0 0 0 1 844197
-0.002369 0.000029 0.119374 0.340309 -0.026883 0.577068 -0.057632 1 0 0 0 0 0 1 845195
-0.002369 0.000029 0.119374 0.340491 -0.026899 0.577376 -0.057663 1 0 0 0 0 0 1 846182
-0.002369 0.000029 0.119374 0.340666 -0.026911 0.577699 -0.057695 1 0 0 0 0 0 1 847194
-0.002369 0.000029 0.119374 0.340859 -0.026928 0.578003 -0.057726 1 0 0 0 0 0 1 848182
-0.002369 0.000029 0.119374 0.341047 -0.026943 0.578319 -0.057757 1 0 0 0 0 0 1 849195
-0.002369 0.000029 0.119374 0.341228 -0.026946 0.578625 -0.057788 1 0 0 0 0 0 1 850195
-0.002369 0.000029 0.119374 0.341402 -0.026968 0.578946 -0.057819 1 0 0 0 0 0 1 851184
-0.002369 0.000029 0.119374 0.341599 -0.026986 0.579258 -0.057851 1 0 0 0 0 0 1 852195
-0.002364 0.000011 0.119385 0.268950 0.223784 0.432082 -0.057881 1 0 0 0 0 0 1 853154
-0.002361 0.000002 0.119388 0.292561 0.138491 0.505285 -0.057913 1 0 0 0 0 0 1 854182
-0.002360 -0.000002 0.119390 0.311235 0.074766 0.543186 -0.057944 1 0 0 0 0 0 1 855178
-0.002359 -0.000005 0.119390 0.321614 0.040784 0.557737 -0.057976 1 0 0 0 0 0 1 856182
-0.002359 -0.000006 0.119390 0.327086 0.023601 0.563090 -0.058007 1 0 0 0 0 0 1 857179
-0.002358 -0.000006 0.119390 0.329971 0.014993 0.565164 -0.058038 1 0 0 0 0 0 1 858192
-0.002358 -0.000007 0.119390 0.331511 0.010679 0.566081 -0.058070 1 0 0 0 0 0 1 859193
-0.002358 -0.000007 0.119390 0.332383 0.008525 0.566602 -0.058101 1 0 0 0 0 0 1 860197
-0.002358 -0.000007 0.119390 0.332910 0.007472 0.566980 -0.058132 1 0 0 0 0 0 1 861198
-0.002358 -0.000007 0.119390 0.333247 0.006926 0.567307 -0.058163 1 0 0 0 0 0 1 862192
-0.002358 -0.000007 0.119390 0.333526 0.006663 0.567612 -0.058194 1 0 0 0 0 0 1 863178
-0.002358 -0.000007 0.119390 0.333742 0.006517 0.567925 -0.058225 1 0 0 0 0 0 1 864179
-0.002358 -0.000007 0.119390 0.333945 0.006462 0.568223 -0.058256 1 0 0 0 0 0 1 865154
-0.002358 -0.000007 0.119390 0.334140 0.006440 0.568534 -0.058288 1 0 0 0 0 0 1 866194
-0.002358 -0.000007 0.119390 0.334325 0.006419 0.568849 -0.058319 1 0 0 0 0 0 1 867185
-0.002358 -0.000007 0.119390 0.334498 0.006412 0.569152 -0.058351 1 0 0 0 0 0 1 868196
-0.002358 -0.000007 0.119390 0.334685 0.006412 0.569445 -0.058382 1 0 0 0 0 0 1 869179
-0.002358 -0.000007 0.119390 0.334869 0.006415 0.569753 -0.058413 1 0 0 0 0 0 1 870195
-0.002358 -0.000007 0.119390 0.335033 0.006422 0.570059 -0.058444 1 0 0 0 0 0 1 871178
-0.002358 -0.000007 0.119390 0.335225 0.006423 0.570363 -0.058476 1 0 0 0 0 0 1 872194
-0.002358 -0.000007 0.119390 0.335414 0.006435 0.570674 -0.058507 1 0 0 0 0 0 1 873193
-0.002353 -0.000025 0.119401 0.262658 0.257529 0.423514 -0.058538 1 0 0 0 0 0 1 874178
-0.002350 -0.000034 0.119405 0.286241 0.172281 0.496592 -0.058569 1 0 0 0 0 0 1 875179
-0.002349 -0.000038 0.119406 0.304907 0.108585 0.534436 -0.058600 1 0 0 0 0 0 1 876177
-0.002348 -0.000041 0.119406 0.315289 0.074645 0.548962 -0.058631 1 0 0 0 0 0 1 877152
-0.002348 -0.000042 0.119406 0.320753 0.057478 0.554319 -0.058663 1 0 0 0 0 0 1 878176
-0.002348 -0.000042 0.119407 0.323615 0.048893 0.556360 -0.058694 1 0 0 0 0 0 1 879167
-0.002348 -0.000043 0.119407 0.325171 0.044609 0.557299 -0.058728 1 0 0 0 0 0 1 880258
-0.002348 -0.000043 0.119407 0.326032 0.042474 0.557798 -0.058758 1 0 0 0 0 0 1 881221
-0.002348 -0.000043 0.119407 0.326554 0.041419 0.558178 -0.058790 1 0 0 0 0 0 1 882255
-0.002348 -0.000043 0.119407 0.326909 0.040904 0.558495 -0.058821 1 0 0 0 0 0 1 883221
-0.002348 -0.000043 0.119407 0.327165 0.040666 0.558790 -0.058852 1 0 0 0 0 0 1 884224
-0.002342 -0.000061 0.119417 0.254374 0.291879 0.411680 -0.058882 1 0 0 0 0 0 1 885176
-0.002340 -0.000070 0.119421 0.277988 0.206574 0.484672 -0.058913 1 0 0 0 0 0 1 886166
-0.002338 -0.000074 0.119422 0.296656 0.142840 0.522477 -0.058943 1 0 0 0 0 0 1 887156
-0.002337 -0.000077 0.119422 0.307032 0.108902 0.536979 -0.058975 1 0 0 0 0 0 1 888166
-0.002337 -0.000078 0.119423 0.312495 0.091748 0.542320 -0.059006 1 0 0 0 0 0 1 889156
-0.002337 -0.000078 0.119423 0.315357 0.083181 0.544356 -0.059038 1 0 0 0 0 0 1 890168
-0.002337 -0.000079 0.119423 0.316902 0.078910 0.545248 -0.059069 1 0 0 0 0 0 1 891157
-0.002337 -0.000079 0.119423 0.317755 0.076797 0.545757 -0.059100 1 0 0 0 0 0 1 892166
-0.002337 -0.000079 0.119423 0.318274 0.075757 0.546129 -0.059131 1 0 0 0 0 0 1 893156
-0.002337 -0.000079 0.119423 0.318613 0.075255 0.546432 -0.059163 1 0 0 0 0 0 1 894165
-0.002332 -0.000097 0.119433 0.245795 0.326601 0.399407 -0.059193 1 0 0 0 0 0 1 895156
-0.002329 -0.000106 0.119437 0.269444 0.241207 0.472310 -0.059225 1 0 0 0 0 0 1 896166
-0.002327 -0.000110 0.119438 0.288118 0.177459 0.510072 -0.059256 1 0 0 0 0 0 1 897156
-0.002327 -0.000113 0.119439 0.298506 0.143520 0.524546 -0.059288 1 0 0 0 0 0 1 898166
-0.002326 -0.000114 0.119439 0.303959 0.126374 0.529863 -0.059319 1 0 0 0 0 0 1 899161
-0.002326 -0.000114 0.119439 0.306816 0.117811 0.531909 -0.059350 1 0 0 0 0 0 1 900163
-0.002326 -0.000115 0.119439 0.308345 0.113560 0.532802 -0.059381 1 0 0 0 0 0 1 901160
-0.002326 -0.000115 0.119439 0.309202 0.111475 0.533295 -0.059413 1 0 0 0 0 0 1 902187
-0.002326 -0.000115 0.119439 0.309706 0.110444 0.533644 -0.059444 1 0 0 0 0 0 1 903157
-0.002321 -0.000133 0.119449 0.236922 0.361762 0.386709 -0.059476 1 0 0 0 0 0 1 904184
-0.002318 -0.000142 0.119453 0.260598 0.276223 0.459534 -0.059507 1 0 0 0 0 0 1 905182
-0.002317 -0.000147 0.119454 0.279303 0.212410 0.497238 -0.059538 1 0 0 0 0 0 1 906178
-0.002316 -0.000149 0.119455 0.289689 0.178448 0.511710 -0.059570 1 0 0 0 0 0 1 907194
-0.002316 -0.000150 0.119455 0.295150 0.161300 0.517010 -0.059600 1 0 0 0 0 0 1 908180
-0.002315 -0.000151 0.119455 0.298010 0.152775 0.519047 -0.059632 1 0 0 0 0 0 1 909194
-0.002315 -0.000151 0.119455 0.299543 0.148521 0.519923 -0.059663 1 0 0 0 0 0 1 910192
-0.002310 -0.000169 0.119466 0.227181 0.398424 0.373249 -0.059694 1 0 0 0 0 0 1 911177
-0.002307 -0.000178 0.119469 0.251129 0.312082 0.446048 -0.059726 1 0 0 0 0 0 1 912188
-0.002306 -0.000183 0.119470 0.269976 0.247854 0.483740 -0.059757 1 0 0 0 0 0 1 913194
-0.002305 -0.000185 0.119471 0.280420 0.213692 0.498188 -0.059788 1 0 0 0 0 0 1 914182
-0.002305 -0.000186 0.119471 0.285900 0.196491 0.503488 -0.059819 1 0 0 0 0 0 1 915180
-0.002323 -0.000182 0.119481 0.551260 0.126238 0.367550 -0.059850 1 0 0 0 0 0 1 916179
-0.002333 -0.000180 0.119484 0.462852 0.142691 0.436318 -0.059882 1 0 0 0 0 0 1 917178
-0.002332 -0.000197 0.119496 0.324058 0.408390 0.324723 -0.059913 1 0 0 0 0 0 1 918179
-0.002332 -0.000206 0.119500 0.312912 0.330364 0.410724 -0.059944 1 0 0 0 0 0 1 919179
-0.002331 -0.000210 0.119502 0.314105 0.270377 0.453113 -0.059976 1 0 0 0 0 0 1 920193
-0.002331 -0.000212 0.119502 0.315760 0.238375 0.469182 -0.060007 1 0 0 0 0 0 1 921193
-0.002331 -0.000213 0.119502 0.316866 0.222233 0.475029 -0.060038 1 0 0 0 0 0 1 922178
-0.002331 -0.000214 0.119502 0.317568 0.214198 0.477228 -0.060069 1 0 0 0 0 0 1 923177
-0.002331 -0.000214 0.119502 0.318009 0.210235 0.478158 -0.060100 1 0 0 0 0 0 1 924179
-0.002331 -0.000214 0.119502 0.318317 0.208295 0.478640 -0.060132 1 0 0 0 0 0 1 925177
-0.002331 -0.000214 0.119502 0.318566 0.207397 0.478974 -0.060163 1 0 0 0 0 0 1 926177
-0.002326 -0.000232 0.119513 0.245460 0.459382 0.332205 -0.060195 1 0 0 0 0 0 1 927192
-0.002323 -0.000241 0.119517 0.269088 0.373843 0.404772 -0.060226 1 0 0 0 0 0 1 928196
-0.002322 -0.000246 0.119518 0.287778 0.310032 0.442365 -0.060257 1 0 0 0 0 0 1 929177
-0.002321 -0.000248 0.119518 0.298165 0.276108 0.456766 -0.060288 1 0 0 0 0 0 1 930177
-0.002321 -0.000249 0.119518 0.303608 0.259019 0.462021 -0.060319 1 0 0 0 0 0 1 931177
-0.002320 -0.000250 0.119518 0.306462 0.250521 0.464030 -0.060350 1 0 0 0 0 0 1 932178
-0.002320 -0.000250 0.119518 0.307992 0.246338 0.464880 -0.060382 1 0 0 0 0 0 1 933190
-0.002320 -0.000250 0.119518 0.308846 0.244308 0.465329 -0.060413 1 0 0 0 0 0 1 934192
-0.002320 -0.000250 0.119518 0.309347 0.243355 0.465635 -0.060444 1 0 0 0 0 0 1 935176
-0.002320 -0.000250 0.119518 0.309686 0.242935 0.465898 -0.060475 1 0 0 0 0 0 1 936179
-0.002320 -0.000250 0.119518 0.309931 0.242789 0.466162 -0.060507 1 0 0 0 0 0 1 937182
-0.002320 -0.000251 0.119518 0.310128 0.242781 0.466387 -0.060537 1 0 0 0 0 0 1 938159
-0.002320 -0.000251 0.119518 0.310306 0.242840 0.466639 -0.060568 1 0 0 0 0 0 1 939152
-0.002320 -0.000251 0.119518 0.310491 0.242940 0.466875 -0.060601 1 0 0 0 0 0 1 940181
-0.002320 -0.000251 0.119518 0.310659 0.243041 0.467127 -0.060632 1 0 0 0 0 0 1 941178
-0.002320 -0.000251 0.119518 0.310812 0.243155 0.467362 -0.060663 1 0 0 0 0 0 1 942178
-0.002320 -0.000251 0.119518 0.310973 0.243281 0.467605 -0.060695 1 0 0 0 0 0 1 943190
-0.002320 -0.000251 0.119518 0.311133 0.243407 0.467847 -0.060726 1 0 0 0 0 0 1 944194
-0.002320 -0.000251 0.119518 0.311293 0.243532 0.468087 -0.060757 1 0 0 0 0 0 1 945192
-0.002320 -0.000251 0.119518 0.311450 0.243656 0.468324 -0.060788 1 0 0 0 0 0 1 946176
-0.002320 -0.000251 0.119518 0.311622 0.243779 0.468559 -0.060819 1 0 0 0 0 0 1 947178
-0.002320 -0.000251 0.119518 0.311772 0.243907 0.468805 -0.060850 1 0 0 0 0 0 1 948179
-0.002320 -0.000251 0.119518 0.311934 0.244020 0.469053 -0.060882 1 0 0 0 0 0 1 949176
-0.002320 -0.000251 0.119518 0.312091 0.244156 0.469288 -0.060913 1 0 0 0 0 0 1 950179
-0.002320 -0.000251 0.119518 0.312267 0.244285 0.469523 -0.060943 1 0 0 0 0 0 1 951155
-0.002320 -0.000251 0.119518 0.312425 0.244418 0.469787 -0.060978 1 0 0 0 0 0 1 952253
-0.002320 -0.000251 0.119518 0.312583 0.244528 0.470029 -0.061008 1 0 0 0 0 0 1 953230
-0.002320 -0.000251 0.119518 0.312755 0.244663 0.470262 -0.061040 1 0 0 0 0 0 1 954250
-0.002320 -0.000251 0.119518 0.312901 0.244789 0.470503 -0.061071 1 0 0 0 0 0 1 955228
-0.002320 -0.000251 0.119518 0.313067 0.244906 0.470756 -0.061103 1 0 0 0 0 0 1 956251
-0.002320 -0.000251 0.119518 0.313211 0.245032 0.470972 -0.061132 1 0 0 0 0 0 1 957173
-0.002320 -0.000251 0.119518 0.313381 0.245154 0.471204 -0.061163 1 0 0 0 0 0 1 958164
-0.002320 -0.000251 0.119518 0.313529 0.245281 0.471448 -0.061193 1 0 0 0 0 0 1 959154
-0.002320 -0.000251 0.119518 0.313701 0.245405 0.471705 -0.061225 1 0 0 0 0 0 1 960164
-0.002320 -0.000251 0.119518 0.313862 0.245529 0.471925 -0.061256 1 0 0 0 0 0 1 961154
-0.002320 -0.000251 0.119518 0.314012 0.245658 0.472172 -0.061287 1 0 0 0 0 0 1 962163
-0.002320 -0.000251 0.119518 0.314169 0.245783 0.472411 -0.061318 1 0 0 0 0 0 1 963154
-0.002320 -0.000251 0.119518 0.314333 0.245897 0.472661 -0.061350 1 0 0 0 0 0 1 964163
-0.002320 -0.000251 0.119518 0.314501 0.246029 0.472887 -0.061381 1 0 0 0 0 0 1 965153
-0.002320 -0.000251 0.119518 0.314652 0.246159 0.473136 -0.061412 1 0 0 0 0 0 1 966164
-0.002320 -0.000251 0.119518 0.314809 0.246283 0.473374 -0.061443 1 0 0 0 0 0 1 967153
-0.002320 -0.000251 0.119518 0.314975 0.246400 0.473627 -0.061475 1 0 0 0 0 0 1 968173
-0.002320 -0.000251 0.119518 0.315142 0.246531 0.473852 -0.061506 1 0 0 0 0 0 1 969162
-0.002320 -0.000251 0.119518 0.315299 0.246667 0.474103 -0.061537 1 0 0 0 0 0 1 970154
-0.002320 -0.000251 0.119518 0.315452 0.246787 0.474340 -0.061569 1 0 0 0 0 0 1 971163
-0.002320 -0.000251 0.119518 0.315626 0.246897 0.474581 -0.061600 1 0 0 0 0 0 1 972162
-0.002320 -0.000251 0.119518 0.315773 0.247035 0.474822 -0.061631 1 0 0 0 0 0 1 973165
-0.002320 -0.000251 0.119518 0.315931 0.247161 0.475062 -0.061662 1 0 0 0 0 0 1 974163
-0.002320 -0.000251 0.119518 0.316089 0.247286 0.475300 -0.061693 1 0 0 0 0 0 1 975153
-0.002320 -0.000251 0.119518 0.316270 0.247400 0.475549 -0.061726 1 0 0 0 0 0 1 976185
-0.002320 -0.000251 0.119518 0.316412 0.247535 0.475783 -0.061756 1 0 0 0 0 0 1 977159
-0.002320 -0.000251 0.119518 0.316577 0.247666 0.476032 -0.061788 1 0 0 0 0 0 1 978194
-0.002320 -0.000251 0.119518 0.316746 0.247787 0.476263 -0.061819 1 0 0 0 0 0 1 979178
-0.002320 -0.000251 0.119518 0.316907 0.247912 0.476523 -0.061850 1 0 0 0 0 0 1 980179
-0.002320 -0.000251 0.119518 0.317056 0.248040 0.476752 -0.061882 1 0 0 0 0 0 1 981176
-0.002308 -0.000237 0.119529 0.140323 0.058610 0.325279 -0.061913 1 0 0 0 0 0 1 982176
-0.002301 -0.000230 0.119533 0.198593 0.122229 0.399866 -0.061944 1 0 0 0 0 0 1 983173
-0.002298 -0.000227 0.119534 0.243261 0.170054 0.438523 -0.061975 1 0 0 0 0 0 1 984176
-0.002296 -0.000225 0.119535 0.267495 0.195688 0.453324 -0.062006 1 0 0 0 0 0 1 985153
-0.002295 -0.000224 0.119535 0.279974 0.208734 0.458730 -0.062038 1 0 0 0 0 0 1 986195
-0.002295 -0.000224 0.119535 0.286335 0.215329 0.460766 -0.062069 1 0 0 0 0 0 1 987182
-0.002295 -0.000224 0.119535 0.289608 0.218686 0.461629 -0.062101 1 0 0 0 0 0 1 988194
-0.002295 -0.000223 0.119535 0.291340 0.220418 0.462074 -0.062132 1 0 0 0 0 0 1 989178
-0.002295 -0.000223 0.119535 0.292268 0.221346 0.462389 -0.062163 1 0 0 0 0 0 1 990190
-0.002295 -0.000223 0.119535 0.292802 0.221864 0.462636 -0.062194 1 0 0 0 0 0 1 991174
-0.002295 -0.000223 0.119535 0.293154 0.222191 0.462886 -0.062226 1 0 0 0 0 0 1 992191
-0.002295 -0.000223 0.119535 0.293407 0.222398 0.463123 -0.062257 1 0 0 0 0 0 1 993190
-0.002282 -0.000210 0.119546 0.116516 0.032815 0.311692 -0.062287 1 0 0 0 0 0 1 994148
-0.002276 -0.000203 0.119550 0.174808 0.096456 0.386198 -0.062319 1 0 0 0 0 0 1 995188
-0.002272 -0.000200 0.119551 0.219483 0.144304 0.424789 -0.062350 1 0 0 0 0 0 1 996179
-0.002271 -0.000198 0.119551 0.243720 0.169910 0.439580 -0.062382 1 0 0 0 0 0 1 997188
-0.002270 -0.000197 0.119552 0.256174 0.182945 0.444969 -0.062413 1 0 0 0 0 0 1 998175
-0.002269 -0.000197 0.119552 0.262534 0.189539 0.447006 -0.062445 1 0 0 0 0 0 1 999188
-0.002269 -0.000196 0.119552 0.265791 0.192881 0.447855 -0.062475 1 0 0 0 0 0 2 176
-0.002269 -0.000196 0.119552 0.267461 0.194586 0.448240 -0.062500 1 0 0 0 0 0 2 1178
-0.002269 -0.000196 0.119552 0.268249 0.195400 0.448311 -0.062500 1 0 0 0 0 0 2 2190
-0.002269 -0.000196 0.119552 0.268650 0.195805 0.448342 -0.062500 1 0 0 0 0 0 2 3190
-0.002269 -0.000196 0.119552 0.268849 0.195997 0.448357 -0.062500 1 0 0 0 0 0 2 4150
-0.002269 -0.000196 0.119552 0.268951 0.196102 0.448354 -0.062500 1 0 0 0 0 0 2 5187
-0.002269 -0.000196 0.119552 0.269006 0.196160 0.448355 -0.062500 1 0 0 0 0 0 2 6174
-0.002269 -0.000196 0.119552 0.269015 0.196184 0.448356 -0.062500 1 0 0 0 0 0 2 7190
-0.002269 -0.000196 0.119552 0.269034 0.196191 0.448356 -0.062500 1 0 0 0 0 0 2 8193
-0.002269 -0.000196 0.119552 0.269032 0.196202 0.448350 -0.062500 1 0 0 0 0 0 2 9175
-0.002269 -0.000196 0.119552 0.269040 0.196212 0.448356 -0.062500 1 0 0 0 0 0 2 10187
-0.002269 -0.000196 0.119552 0.269043 0.196201 0.448363 -0.062500 1 0 0 0 0 0 2 11174
-0.002269 -0.000196 0.119552 0.269053 0.196209 0.448351 -0.062500 1 0 0 0 0 0 2 12190
-0.002269 -0.000196 0.119552 0.269042 0.196212 0.448356 -0.062500 1 0 0 0 0 0 2 13150
-0.002269 -0.000196 0.119552 0.269041 0.196213 0.448356 -0.062500 1 0 0 0 0 0 2 14157
-0.002269 -0.000196 0.119552 0.269044 0.196202 0.448363 -0.062500 1 0 0 0 0 0 2 15193
-0.002269 -0.000196 0.119552 0.269053 0.196209 0.448351 -0.062500 1 0 0 0 0 0 2 16166
-0.002269 -0.000196 0.119552 0.269042 0.196213 0.448356 -0.062500 1 0 0 0 0 0 2 17179
-0.002269 -0.000196 0.119552 0.269041 0.196213 0.448356 -0.062500 1 0 0 0 0 0 2 18191
-0.002269 -0.000196 0.119552 0.269056 0.196199 0.448357 -0.062500 1 0 0 0 0 0 2 19191
-0.002269 -0.000196 0.119552 0.269042 0.196211 0.448357 -0.062500 1 0 0 0 0 0 2 20190
-0.002269 -0.000196 0.119552 0.269041 0.196213 0.448357 -0.062500 1 0 0 0 0 0 2 21174
-0.002269 -0.000196 0.119552 0.269040 0.196213 0.448357 -0.062500 1 0 0 0 0 0 2 22188
-0.002269 -0.000196 0.119552 0.269048 0.196190 0.448350 -0.062500 1 0 0 0 0 0 2 23190
-0.002269 -0.000196 0.119552 0.269041 0.196210 0.448356 -0.062500 1 0 0 0 0 0 2 24177
-0.002269 -0.000196 0.119552 0.269040 0.196213 0.448356 -0.062500 1 0 0 0 0 0 2 25149
-0.002269 -0.000196 0.119552 0.269040 0.196213 0.448356 -0.062500 1 0 0 0 0 0 2 26154
-0.002269 -0.000196 0.119552 0.269055 0.196199 0.448357 -0.062500 1 0 0 0 0 0 2 27163
-0.002269 -0.000196 0.119552 0.269042 0.196211 0.448356 -0.062500 1 0 0 0 0 0 2 28226
-0.002269 -0.000196 0.119552 0.269040 0.196213 0.448356 -0.062500 1 0 0 0 0 0 2 29214
-0.002269 -0.000196 0.119552 0.269052 0.196210 0.448350 -0.062500 1 0 0 0 0 0 2 30244
-0.002269 -0.000196 0.119552 0.269045 0.196201 0.448362 -0.062500 1 0 0 0 0 0 2 31247
-0.002264 -0.000214 0.119562 0.195453 0.449360 0.300921 -0.062500 1 0 0 0 0 0 2 32247
-0.002261 -0.000223 0.119566 0.218868 0.364253 0.373097 -0.062500 1 0 0 0 0 0 2 33249
-0.002260 -0.000228 0.119567 0.237371 0.300594 0.410392 -0.062500 1 0 0 0 0 0 2 34247
-0.002259 -0.000230 0.119568 0.247544 0.266673 0.424540 -0.062500 1 0 0 0 0 0 2 35246
-0.002259 -0.000231 0.119568 0.252817 0.249516 0.429568 -0.062500 1 0 0 0 0 0 2 36249
-0.002258 -0.000232 0.119568 0.255511 0.240929 0.431317 -0.062500 1 0 0 0 0 0 2 37245
-0.002258 -0.000232 0.119568 0.256885 0.236637 0.431927 -0.062500 1 0 0 0 0 0 2 38247
-0.002258 -0.000232 0.119568 0.257563 0.234500 0.432135 -0.062500 1 0 0 0 0 0 2 39246
-0.002258 -0.000232 0.119568 0.257907 0.233416 0.432210 -0.062500 1 0 0 0 0 0 2 40250
-0.002258 -0.000232 0.119568 0.258070 0.232885 0.432233 -0.062500 1 0 0 0 0 0 2 41171
-0.002258 -0.000232 0.119568 0.258156 0.232603 0.432242 -0.062500 1 0 0 0 0 0 2 42161
-0.002258 -0.000232 0.119568 0.258216 0.232478 0.432251 -0.062500 1 0 0 0 0 0 2 43151
-0.002258 -0.000232 0.119568 0.258230 0.232405 0.432239 -0.062500 1 0 0 0 0 0 2 44162
-0.002258 -0.000232 0.119568 0.258237 0.232378 0.432251 -0.062500 1 0 0 0 0 0 2 45151
-0.002258 -0.000232 0.119568 0.258245 0.232354 0.432245 -0.062500 1 0 0 0 0 0 2 46161
-0.002258 -0.000232 0.119568 0.258245 0.232352 0.432245 -0.062500 1 0 0 0 0 0 2 47151
-0.002258 -0.000232 0.119568 0.258245 0.232352 0.432245 -0.062500 1 0 0 0 0 0 2 48160
-0.002258 -0.000232 0.119568 0.258248 0.232341 0.432251 -0.062500 1 0 0 0 0 0 2 49151
-0.002258 -0.000232 0.119568 0.258248 0.232340 0.432252 -0.062500 1 0 0 0 0 0 2 50161
-0.002258 -0.000232 0.119568 0.258257 0.232348 0.432239 -0.062500 1 0 0 0 0 0 2 51145
-0.002258 -0.000232 0.119568 0.258249 0.232341 0.432251 -0.062500 1 0 0 0 0 0 2 52178
-0.002258 -0.000232 0.119568 0.258248 0.232340 0.432252 -0.062500 1 0 0 0 0 0 2 53155
-0.002258 -0.000232 0.119568 0.258245 0.232351 0.432246 -0.062500 1 0 0 0 0 0 2 54177
-0.002258 -0.000232 0.119568 0.258260 0.232338 0.432245 -0.062500 1 0 0 0 0 0 2 55151
-0.002258 -0.000232 0.119568 0.258250 0.232340 0.432252 -0.062500 1 0 0 0 0 0 2 56166
-0.002258 -0.000232 0.119568 0.258245 0.232351 0.432246 -0.062500 1 0 0 0 0 0 2 57173
-0.002258 -0.000232 0.119568 0.258248 0.232341 0.432252 -0.062500 1 0 0 0 0 0 2 58179
-0.002258 -0.000232 0.119568 0.258260 0.232337 0.432246 -0.062500 1 0 0 0 0 0 2 59188
-0.002258 -0.000232 0.119568 0.258246 0.232351 0.432245 -0.062500 1 0 0 0 0 0 2 60191
-0.002258 -0.000232 0.119568 0.258248 0.232341 0.432252 -0.062500 1 0 0 0 0 0 2 61172
-0.002258 -0.000232 0.119568 0.258260 0.232337 0.432246 -0.062500 1 0 0 0 0 0 2 62185
-0.002258 -0.000232 0.119568 0.258246 0.232351 0.432245 -0.062500 1 0 0 0 0 0 2 63189
-0.002258 -0.000232 0.119568 0.258248 0.232342 0.432252 -0.062500 1 0 0 0 0 0 2 64175
-0.002258 -0.000232 0.119568 0.258248 0.232340 0.432253 -0.062500 1 0 0 0 0 0 2 65172
-0.002258 -0.000232 0.119568 0.258257 0.232349 0.432240 -0.062500 1 0 0 0 0 0 2 66169
-0.002258 -0.000232 0.119568 0.258249 0.232341 0.432251 -0.062500 1 0 0 0 0 0 2 67176
-0.002258 -0.000232 0.119568 0.258248 0.232340 0.432253 -0.062500 1 0 0 0 0 0 2 68191
-0.002258 -0.000232 0.119568 0.258257 0.232349 0.432240 -0.062500 1 0 0 0 0 0 2 69177
-0.002258 -0.000232 0.119568 0.258250 0.232342 0.432251 -0.062500 1 0 0 0 0 0 2 70174
-0.002258 -0.000232 0.119568 0.258249 0.232341 0.432252 -0.062500 1 0 0 0 0 0 2 71174
-0.002258 -0.000232 0.119568 0.258257 0.232349 0.432240 -0.062500 1 0 0 0 0 0 2 72177
-0.002258 -0.000232 0.119568 0.258250 0.232342 0.432251 -0.062500 1 0 0 0 0 0 2 73145
-0.002258 -0.000232 0.119568 0.258249 0.232341 0.432252 -0.062500 1 0 0 0 0 0 2 74172
-0.002258 -0.000232 0.119568 0.258240 0.232332 0.432246 -0.062500 1 0 0 0 0 0 2 75186
-0.002258 -0.000232 0.119568 0.258256 0.232348 0.432239 -0.062500 1 0 0 0 0 0 2 76173
-0.002258 -0.000232 0.119568 0.258249 0.232341 0.432251 -0.062500 1 0 0 0 0 0 2 77185
-0.002258 -0.000232 0.119568 0.258248 0.232340 0.432252 -0.062500 1 0 0 0 0 0 2 78145
-0.002258 -0.000232 0.119568 0.258245 0.232352 0.432246 -0.062500 1 0 0 0 0 0 2 79190
-0.002258 -0.000232 0.119568 0.258260 0.232339 0.432245 -0.062500 1 0 0 0 0 0 2 80190
-0.002258 -0.000232 0.119568 0.258250 0.232340 0.432252 -0.062500 1 0 0 0 0 0 2 81173
-0.002258 -0.000232 0.119568 0.258245 0.232352 0.432246 -0.062500 1 0 0 0 0 0 2 82172
-0.002258 -0.000232 0.119568 0.258260 0.232339 0.432245 -0.062500 1 0 0 0 0 0 2 83170
-0.002258 -0.000232 0.119568 0.258250 0.232340 0.432252 -0.062500 1 0 0 0 0 0 2 84189
-0.002258 -0.000232 0.119568 0.258245 0.232352 0.432246 -0.062500 1 0 0 0 0 0 2 85183
-0.002258 -0.000232 0.119568 0.258248 0.232342 0.432252 -0.062500 1 0 0 0 0 0 2 86184
-0.002258 -0.000232 0.119568 0.258260 0.232338 0.432246 -0.062500 1 0 0 0 0 0 2 87189
-0.002258 -0.000232 0.119568 0.258247 0.232352 0.432245 -0.062500 1 0 0 0 0 0 2 88174
-0.002258 -0.000232 0.119568 0.258248 0.232342 0.432252 -0.062500 1 0 0 0 0 0 2 89173
-0.002258 -0.000232 0.119568 0.258261 0.232338 0.432246 -0.062500 1 0 0 0 0 0 2 90171
-0.002258 -0.000232 0.119568 0.258247 0.232352 0.432245 -0.062500 1 0 0 0 0 0 2 91186
-0.002258 -0.000232 0.119568 0.258248 0.232342 0.432252 -0.062500 1 0 0 0 0 0 2 92190
-0.002258 -0.000232 0.119568 0.258249 0.232341 0.432253 -0.062500 1 0 0 0 0 0 2 93149
-0.002258 -0.000232 0.119568 0.258249 0.232340 0.432233 -0.062500 1 0 0 0 0 0 2 94154
-0.002258 -0.000232 0.119568 0.258248 0.232340 0.432250 -0.062500 1 0 0 0 0 0 2 95191
-0.002258 -0.000232 0.119568 0.258248 0.232340 0.432252 -0.062500 1 0 0 0 0 0 2 96174
-0.002258 -0.000232 0.119568 0.258248 0.232340 0.432253 -0.062500 1 0 0 0 0 0 2 97172
-0.002258 -0.000232 0.119568 0.258257 0.232349 0.432240 -0.062500 1 0 0 0 0 0 2 98172
-0.002258 -0.000232 0.119568 0.258249 0.232341 0.432251 -0.062500 1 0 0 0 0 0 2 99173
-0.002258 -0.000232 0.119568 0.258248 0.232340 0.432252 -0.062500 1 0 0 0 0 0 2 100189
-0.002258 -0.000232 0.119568 0.258257 0.232349 0.432239 -0.062500 1 0 0 0 0 0 2 101173
-0.002258 -0.000232 0.119568 0.258249 0.232341 0.432251 -0.062500 1 0 0 0 0 0 2 102171
-0.002258 -0.000232 0.119568 0.258249 0.232340 0.432252 -0.062500 1 0 0 0 0 0 2 103172
-0.002258 -0.000232 0.119568 0.258245 0.232352 0.432246 -0.062500 1 0 0 0 0 0 2 104174
-0.002258 -0.000232 0.119568 0.258260 0.232339 0.432246 -0.062500 1 0 0 0 0 0 2 105161
-0.002258 -0.000232 0.119568 0.258250 0.232340 0.432252 -0.062500 1 0 0 0 0 0 2 106151
-0.002258 -0.000232 0.119568 0.258245 0.232352 0.432246 -0.062500 1 0 0 0 0 0 2 107161
-0.002258 -0.000232 0.119568 0.258260 0.232339 0.432246 -0.062500 1 0 0 0 0 0 2 108151
-0.002258 -0.000232 0.119568 0.258250 0.232340 0.432252 -0.062500 1 0 0 0 0 0 2 109160
-0.002258 -0.000232 0.119568 0.258245 0.232352 0.432246 -0.062500 1 0 0 0 0 0 2 110149
-0.002258 -0.000232 0.119568 0.258248 0.232342 0.432252 -0.062500 1 0 0 0 0 0 2 111158
-0.002258 -0.000232 0.119568 0.258261 0.232338 0.432246 -0.062500 1 0 0 0 0 0 2 112150
-0.002258 -0.000232 0.119568 0.258247 0.232352 0.432245 -0.062500 1 0 0 0 0 0 2 113160
-0.002258 -0.000232 0.119568 0.258248 0.232342 0.432252 -0.062500 1 0 0 0 0 0 2 114149
-0.002258 -0.000232 0.119568 0.258253 0.232329 0.432239 -0.062500 1 0 0 0 0 0 2 115159
-0.002258 -0.000232 0.119568 0.258249 0.232339 0.432251 -0.062500 1 0 0 0 0 0 2 116149
-0.002258 -0.000232 0.119568 0.258245 0.232351 0.432246 -0.062500 1 0 0 0 0 0 2 117160
-0.002258 -0.000232 0.119568 0.258248 0.232341 0.432252 -0.062500 1 0 0 0 0 0 2 118142
-0.002258 -0.000232 0.119568 0.258257 0.232349 0.432239 -0.062500 1 0 0 0 0 0 2 119148
-0.002258 -0.000232 0.119568 0.258249 0.232341 0.432251 -0.062500 1 0 0 0 0 0 2 120159
-0.002258 -0.000232 0.119568 0.258248 0.232340 0.432252 -0.062500 1 0 0 0 0 0 2 121148
-0.002258 -0.000232 0.119568 0.258248 0.232340 0.432253 -0.062500 1 0 0 0 0 0 2 122157
-0.002258 -0.000232 0.119568 0.258257 0.232349 0.432240 -0.062500 1 0 0 0 0 0 2 123149
-0.002258 -0.000232 0.119568 0.258249 0.232341 0.432251 -0.062500 1 0 0 0 0 0 2 124148
-0.002258 -0.000232 0.119568 0.258249 0.232340 0.432253 -0.062500 1 0 0 0 0 0 2 125151
-0.002258 -0.000232 0.119568 0.258257 0.232349 0.432240 -0.062500 1 0 0 0 0 0 2 126153
-0.002258 -0.000232 0.119568 0.258250 0.232341 0.432251 -0.062500 1 0 0 0 0 0 2 127159
-0.002258 -0.000232 0.119568 0.258249 0.232340 0.432253 -0.062500 1 0 0 0 0 0 2 128171
-0.002258 -0.000232 0.119568 0.258257 0.232349 0.432240 -0.062500 1 0 0 0 0 0 2 129151
-0.002258 -0.000232 0.119568 0.258250 0.232341 0.432251 -0.062500 1 0 0 0 0 0 2 130170
-0.002258 -0.000232 0.119568 0.258249 0.232340 0.432253 -0.062500 1 0 0 0 0 0 2 131174
-0.002258 -0.000232 0.119568 0.258245 0.232352 0.432246 -0.062500 1 0 0 0 0 0 2 132173
-0.002258 -0.000232 0.119568 0.258260 0.232339 0.432246 -0.062500 1 0 0 0 0 0 2 133177
-0.002258 -0.000232 0.119568 0.258242 0.232331 0.432245 -0.062500 1 0 0 0 0 0 2 134169
-0.002258 -0.000232 0.119568 0.258244 0.232351 0.432245 -0.062500 1 0 0 0 0 0 2 135184
-0.002258 -0.000232 0.119568 0.258248 0.232341 0.432252 -0.062500 1 0 0 0 0 0 2 136187
-0.002258 -0.000232 0.119568 0.258260 0.232337 0.432246 -0.062500 1 0 0 0 0 0 2 137146
-0.002258 -0.000232 0.119568 0.258246 0.232351 0.432245 -0.062500 1 0 0 0 0 0 2 138193
-0.002258 -0.000232 0.119568 0.258248 0.232341 0.432252 -0.062500 1 0 0 0 0 0 2 139173
-0.002258 -0.000232 0.119568 0.258260 0.232337 0.432246 -0.062500 1 0 0 0 0 0 2 140175
-0.002258 -0.000232 0.119568 0.258247 0.232351 0.432245 -0.062500 1 0 0 0 0 0 2 141170
-0.002258 -0.000232 0.119568 0.258248 0.232342 0.432252 -0.062500 1 0 0 0 0 0 2 142170
-0.002258 -0.000232 0.119568 0.258248 0.232340 0.432253 -0.062500 1 0 0 0 0 0 2 143169
-0.002258 -0.000232 0.119568 0.258257 0.232349 0.432240 -0.062500 1 0 0 0 0 0 2 144171
-0.002258 -0.000232 0.119568 0.258249 0.232341 0.432251 -0.062500 1 0 0 0 0 0 2 145172
-0.002258 -0.000232 0.119568 0.258249 0.232340 0.432252 -0.062500 1 0 0 0 0 0 2 146170
-0.002258 -0.000232 0.119568 0.258257 0.232349 0.432239 -0.062500 1 0 0 0 0 0 2 147170
-0.002258 -0.000232 0.119568 0.258250 0.232342 0.432251 -0.062500 1 0 0 0 0 0 2 148173
-0.002258 -0.000232 0.119568 0.258249 0.232341 0.432252 -0.062500 1 0 0 0 0 0 2 149184
-0.002258 -0.000232 0.119568 0.258249 0.232340 0.432253 -0.062500 1 0 0 0 0 0 2 150172
-0.002258 -0.000232 0.119568 0.258249 0.232340 0.432233 -0.062500 1 0 0 0 0 0 2 151185
-0.002258 -0.000232 0.119568 0.258248 0.232340 0.432250 -0.062500 1 0 0 0 0 0 2 152190
-0.002258 -0.000232 0.119568 0.258248 0.232340 0.432252 -0.062500 1 0 0 0 0 0 2 153184
-0.002258 -0.000232 0.119568 0.258245 0.232351 0.432246 -0.062500 1 0 0 0 0 0 2 154183
-0.002258 -0.000232 0.119568 0.258260 0.232338 0.432245 -0.062500 1 0 0 0 0 0 2 155183
-0.002258 -0.000232 0.119568 0.258250 0.232340 0.432252 -0.062500 1 0 0 0 0 0 2 156187
-0.002258 -0.000232 0.119568 0.258245 0.232352 0.432246 -0.062500 1 0 0 0 0 0 2 157170
-0.002258 -0.000232 0.119568 0.258260 0.232339 0.432245 -0.062500 1 0 0 0 0 0 2 158169
-0.002258 -0.000232 0.119568 0.258250 0.232340 0.432252 -0.062500 1 0 0 0 0 0 2 159182
-0.002258 -0.000232 0.119568 0.258245 0.232352 0.432246 -0.062500 1 0 0 0 0 0 2 160171
-0.002258 -0.000232 0.119568 0.258248 0.232342 0.432252 -0.062500 1 0 0 0 0 0 2 161170
-0.002258 -0.000232 0.119568 0.258260 0.232338 0.432246 -0.062500 1 0 0 0 0 0 2 162185
-0.002258 -0.000232 0.119568 0.258246 0.232352 0.432245 -0.062500 1 0 0 0 0 0 2 163169
-0.002258 -0.000232 0.119568 0.258248 0.232342 0.432252 -0.062500 1 0 0 0 0 0 2 164152
-0.002258 -0.000232 0.119568 0.258261 0.232338 0.432246 -0.062500 1 0 0 0 0 0 2 165162
-0.002258 -0.000232 0.119568 0.258247 0.232352 0.432245 -0.062500 1 0 0 0 0 0 2 166181
-0.002258 -0.000232 0.119568 0.258248 0.232342 0.432252 -0.062500 1 0 0 0 0 0 2 167171
-0.002258 -0.000232 0.119568 0.258248 0.232341 0.432253 -0.062500 1 0 0 0 0 0 2 168182
-0.002258 -0.000232 0.119568 0.258257 0.232349 0.432240 -0.062500 1 0 0 0 0 0 2 169171
-0.002258 -0.000232 0.119568 0.258250 0.232342 0.432251 -0.062500 1 0 0 0 0 0 2 170170
-0.002258 -0.000232 0.119568 0.258249 0.232341 0.432253 -0.062500 1 0 0 0 0 0 2 171171
-0.002258 -0.000232 0.119568 0.258249 0.232340 0.432233 -0.062500 1 0 0 0 0 0 2 172172
-0.002258 -0.000232 0.119568 0.258248 0.232340 0.432250 -0.062500 1 0 0 0 0 0 2 173169
-0.002258 -0.000232 0.119568 0.258248 0.232340 0.432252 -0.062500 1 0 0 0 0 0 2 174185
-0.002258 -0.000232 0.119568 0.258248 0.232340 0.432253 -0.062500 1 0 0 0 0 0 2 175185
-0.002258 -0.000232 0.119568 0.258257 0.232349 0.432239 -0.062500 1 0 0 0 0 0 2 176144
-0.002258 -0.000232 0.119568 0.258249 0.232341 0.432251 -0.062500 1 0 0 0 0 0 2 177148
-0.002258 -0.000232 0.119568 0.258248 0.232340 0.432252 -0.062500 1 0 0 0 0 0 2 178160
-0.002258 -0.000232 0.119568 0.258257 0.232349 0.432239 -0.062500 1 0 0 0 0 0 2 179147
-0.002258 -0.000232 0.119568 0.258250 0.232341 0.432251 -0.062500 1 0 0 0 0 0 2 180156
-0.002258 -0.000232 0.119568 0.258249 0.232340 0.432252 -0.062500 1 0 0 0 0 0 2 181147
-0.002258 -0.000232 0.119568 0.258245 0.232352 0.432246 -0.062500 1 0 0 0 0 0 2 182157
-0.002258 -0.000232 0.119568 0.258260 0.232339 0.432246 -0.062500 1 0 0 0 0 0 2 183147
-0.002258 -0.000232 0.119568 0.258250 0.232340 0.432252 -0.062500 1 0 0 0 0 0 2 184156
-0.002258 -0.000232 0.119568 0.258245 0.232352 0.432246 -0.062500 1 0 0 0 0 0 2 185141
-0.002258 -0.000232 0.119568 0.258248 0.232342 0.432252 -0.062500 1 0 0 0 0 0 2 186147
-0.002258 -0.000232 0.119568 0.258260 0.232338 0.432246 -0.062500 1 0 0 0 0 0 2 187156
-0.002258 -0.000232 0.119568 0.258247 0.232352 0.432245 -0.062500 1 0 0 0 0 0 2 188147
-0.002258 -0.000232 0.119568 0.258248 0.232342 0.432252 -0.062500 1 0 0 0 0 0 2 189156
-0.002258 -0.000232 0.119568 0.258261 0.232338 0.432246 -0.062500 1 0 0 0 0 0 2 190146
-0.002258 -0.000232 0.119568 0.258239 0.232343 0.432238 -0.062500 1 0 0 0 0 0 2 191156
-0.002258 -0.000232 0.119568 0.258247 0.232340 0.432251 -0.062500 1 0 0 0 0 0 2 192147
-0.002258 -0.000232 0.119568 0.258248 0.232340 0.432252 -0.062500 1 0 0 0 0 0 2 193156
-0.002258 -0.000232 0.119568 0.258257 0.232349 0.432239 -0.062500 1 0 0 0 0 0 2 194166
-0.002258 -0.000232 0.119568 0.258249 0.232341 0.432251 -0.062500 1 0 0 0 0 0 2 195147
-0.002258 -0.000232 0.119568 0.258248 0.232340 0.432252 -0.062500 1 0 0 0 0 0 2 196160
-0.002258 -0.000232 0.119568 0.258257 0.232349 0.432239 -0.062500 1 0 0 0 0 0 2 197155
-0.002258 -0.000232 0.119568 0.258249 0.232341 0.432251 -0.062500 1 0 0 0 0 0 2 198168
-0.002258 -0.000232 0.119568 0.258249 0.232340 0.432252 -0.062500 1 0 0 0 0 0 2 199144
-0.002258 -0.000232 0.119568 0.258248 0.232340 0.432253 -0.062500 1 0 0 0 0 0 2 200178
-0.002258 -0.000232 0.119568 0.258257 0.232349 0.432240 -0.062500 1 0 0 0 0 0 2 201173
-0.002258 -0.000232 0.119568 0.258250 0.232341 0.432251 -0.062500 1 0 0 0 0 0 2 202168
-0.002258 -0.000232 0.119568 0.258249 0.232340 0.432253 -0.062500 1 0 0 0 0 0 2 203168
-0.002258 -0.000232 0.119568 0.258257 0.232349 0.432240 -0.062500 1 0 0 0 0 0 2 204186
-0.002258 -0.000232 0.119568 0.258250 0.232341 0.432251 -0.062500 1 0 0 0 0 0 2 205168
-0.002258 -0.000232 0.119568 0.258249 0.232340 0.432253 -0.062500 1 0 0 0 0 0 2 206181
-0.002258 -0.000232 0.119568 0.258245 0.232352 0.432246 -0.062500 1 0 0 0 0 0 2 207168
-0.002258 -0.000232 0.119568 0.258260 0.232339 0.432246 -0.062500 1 0 0 0 0 0 2 208170
-0.002258 -0.000232 0.119568 0.258250 0.232340 0.432252 -0.062500 1 0 0 0 0 0 2 209175
-0.002258 -0.000232 0.119568 0.258237 0.232343 0.432239 -0.062500 1 0 0 0 0 0 2 210184
-0.002258 -0.000232 0.119568 0.258247 0.232340 0.432251 -0.062500 1 0 0 0 0 0 2 211185
-0.002258 -0.000232 0.119568 0.258260 0.232337 0.432246 -0.062500 1 0 0 0 0 0 2 212185
-0.002258 -0.000232 0.119568 0.258246 0.232351 0.432245 -0.062500 1 0 0 0 0 0 2 213169
-0.002258 -0.000232 0.119568 0.258248 0.232341 0.432252 -0.062500 1 0 0 0 0 0 2 214167
-0.002258 -0.000232 0.119568 0.258260 0.232337 0.432246 -0.062500 1 0 0 0 0 0 2 215175
-0.002258 -0.000232 0.119568 0.258246 0.232351 0.432245 -0.062500 1 0 0 0 0 0 2 216170
-0.002258 -0.000232 0.119568 0.258248 0.232341 0.432252 -0.062500 1 0 0 0 0 0 2 217168
-0.002258 -0.000232 0.119568 0.258248 0.232340 0.432252 -0.062500 1 0 0 0 0 0 2 218177
-0.002258 -0.000232 0.119568 0.258257 0.232349 0.432239 -0.062500 1 0 0 0 0 0 2 219167
-0.002258 -0.000232 0.119568 0.258249 0.232341 0.432251 -0.062500 1 0 0 0 0 0 2 220171
-0.002258 -0.000232 0.119568 0.258248 0.232340 0.432252 -0.062500 1 0 0 0 0 0 2 221183
-0.002253 -0.000250 0.119578 0.184622 0.485634 0.284932 -0.062500 1 0 0 0 0 0 2 222181
-0.002250 -0.000259 0.119582 0.208054 0.400449 0.357042 -0.062500 1 0 0 0 0 0 2 223183
-0.002249 -0.000264 0.119583 0.226554 0.336768 0.394321 -0.062500 1 0 0 0 0 0 2 224170
-0.002248 -0.000266 0.119584 0.236750 0.302838 0.408453 -0.062500 1 0 0 0 0 0 2 225191
-0.002248 -0.000267 0.119584 0.242028 0.285675 0.413472 -0.062500 1 0 0 0 0 0 2 226168
-0.002248 -0.000268 0.119584 0.244711 0.277088 0.415222 -0.062500 1 0 0 0 0 0 2 227168
-0.002248 -0.000268 0.119584 0.246076 0.272786 0.415824 -0.062500 1 0 0 0 0 0 2 228169
-0.002247 -0.000268 0.119584 0.246765 0.270645 0.416043 -0.062500 1 0 0 0 0 0 2 229167
-0.002247 -0.000268 0.119584 0.247110 0.269559 0.416120 -0.062500 1 0 0 0 0 0 2 230167
-0.002247 -0.000268 0.119584 0.247274 0.269028 0.416142 -0.062500 1 0 0 0 0 0 2 231181
-0.002247 -0.000268 0.119584 0.247356 0.268757 0.416145 -0.062500 1 0 0 0 0 0 2 232184
-0.002247 -0.000268 0.119584 0.247407 0.268624 0.416146 -0.062500 1 0 0 0 0 0 2 233167
-0.002247 -0.000268 0.119584 0.247428 0.268560 0.416160 -0.062500 1 0 0 0 0 0 2 234182
-0.002247 -0.000268 0.119584 0.247448 0.268531 0.416148 -0.062500 1 0 0 0 0 0 2 235180
-0.002247 -0.000268 0.119584 0.247445 0.268509 0.416147 -0.062500 1 0 0 0 0 0 2 236160
-0.002247 -0.000268 0.119584 0.247448 0.268496 0.416153 -0.062500 1 0 0 0 0 0 2 237169
-0.002247 -0.000268 0.119584 0.247448 0.268495 0.416154 -0.062500 1 0 0 0 0 0 2 238173
-0.002247 -0.000268 0.119584 0.247448 0.268495 0.416154 -0.062500 1 0 0 0 0 0 2 239179
-0.002247 -0.000268 0.119584 0.247448 0.268495 0.416154 -0.062500 1 0 0 0 0 0 2 240183
-0.002247 -0.000268 0.119584 0.247448 0.268495 0.416154 -0.062500 1 0 0 0 0 0 2 241181
-0.002247 -0.000268 0.119584 0.247460 0.268493 0.416148 -0.062500 1 0 0 0 0 0 2 242167
-0.002247 -0.000268 0.119584 0.247449 0.268495 0.416153 -0.062500 1 0 0 0 0 0 2 243167
-0.002247 -0.000268 0.119584 0.247448 0.268496 0.416154 -0.062500 1 0 0 0 0 0 2 244169
-0.002247 -0.000268 0.119584 0.247447 0.268496 0.416154 -0.062500 1 0 0 0 0 0 2 245166
-0.002247 -0.000268 0.119584 0.247460 0.268493 0.416148 -0.062500 1 0 0 0 0 0 2 246166
-0.002247 -0.000268 0.119584 0.247449 0.268496 0.416153 -0.062500 1 0 0 0 0 0 2 247166
-0.002247 -0.000268 0.119584 0.247448 0.268496 0.416154 -0.062500 1 0 0 0 0 0 2 248142
-0.002247 -0.000268 0.119584 0.247460 0.268493 0.416148 -0.062500 1 0 0 0 0 0 2 249164
-0.002247 -0.000268 0.119584 0.247449 0.268496 0.416153 -0.062500 1 0 0 0 0 0 2 250155
-0.002247 -0.000268 0.119584 0.247448 0.268496 0.416154 -0.062500 1 0 0 0 0 0 2 251144
-0.002247 -0.000268 0.119584 0.247448 0.268497 0.416154 -0.062500 1 0 0 0 0 0 2 252164
-0.002247 -0.000268 0.119584 0.247463 0.268482 0.416154 -0.062500 1 0 0 0 0 0 2 253154
-0.002247 -0.000268 0.119584 0.247450 0.268495 0.416154 -0.062500 1 0 0 0 0 0 2 254144
-0.002247 -0.000268 0.119584 0.247448 0.268496 0.416154 -0.062500 1 0 0 0 0 0 2 255153
-0.002247 -0.000268 0.119584 0.247460 0.268493 0.416148 -0.062500 1 0 0 0 0 0 2 256144
-0.002247 -0.000268 0.119584 0.247449 0.268496 0.416153 -0.062500 1 0 0 0 0 0 2 257138
-0.002247 -0.000268 0.119584 0.247448 0.268496 0.416154 -0.062500 1 0 0 0 0 0 2 258146
-0.002247 -0.000268 0.119584 0.247448 0.268497 0.416154 -0.062500 1 0 0 0 0 0 2 259155
-0.002247 -0.000268 0.119584 0.247460 0.268494 0.416148 -0.062500 1 0 0 0 0 0 2 260145
-0.002247 -0.000268 0.119584 0.247449 0.268496 0.416153 -0.062500 1 0 0 0 0 0 2 261153
-0.002247 -0.000268 0.119584 0.247448 0.268497 0.416154 -0.062500 1 0 0 0 0 0 2 262144
-0.002247 -0.000268 0.119584 0.247464 0.268482 0.416155 -0.062500 1 0 0 0 0 0 2 263138
-0.002247 -0.000268 0.119584 0.247450 0.268495 0.416154 -0.062500 1 0 0 0 0 0 2 264163
-0.002247 -0.000268 0.119584 0.247449 0.268496 0.416154 -0.062500 1 0 0 0 0 0 2 265154
-0.002247 -0.000268 0.119584 0.247448 0.268497 0.416155 -0.062500 1 0 0 0 0 0 2 266147
-0.002247 -0.000268 0.119584 0.247452 0.268485 0.416141 -0.062500 1 0 0 0 0 0 2 267158
-0.002247 -0.000268 0.119584 0.247448 0.268495 0.416153 -0.062500 1 0 0 0 0 0 2 268174
-0.002247 -0.000268 0.119584 0.247448 0.268496 0.416154 -0.062500 1 0 0 0 0 0 2 269148
-0.002247 -0.000268 0.119584 0.247447 0.268496 0.416154 -0.062500 1 0 0 0 0 0 2 270171
-0.002247 -0.000268 0.119584 0.247460 0.268494 0.416148 -0.062500 1 0 0 0 0 0 2 271165
-0.002247 -0.000268 0.119584 0.247452 0.268484 0.416160 -0.062500 1 0 0 0 0 0 2 272148
-0.002247 -0.000268 0.119584 0.247448 0.268495 0.416155 -0.062500 1 0 0 0 0 0 2 273165
-0.002247 -0.000268 0.119584 0.247460 0.268493 0.416148 -0.062500 1 0 0 0 0 0 2 274169
-0.002247 -0.000268 0.119584 0.247449 0.268496 0.416154 -0.062500 1 0 0 0 0 0 2 275166
-0.002247 -0.000268 0.119584 0.247448 0.268496 0.416154 -0.062500 1 0 0 0 0 0 2 276158
-0.002247 -0.000268 0.119584 0.247448 0.268496 0.416154 -0.062500 1 0 0 0 0 0 2 277140
-0.002247 -0.000268 0.119584 0.247460 0.268494 0.416148 -0.062500 1 0 0 0 0 0 2 278169
-0.002247 -0.000268 0.119584 0.247449 0.268496 0.416153 -0.062500 1 0 0 0 0 0 2 279168
-0.002247 -0.000268 0.119584 0.247448 0.268497 0.416154 -0.062500 1 0 0 0 0 0 2 280142
-0.002247 -0.000268 0.119584 0.247460 0.268494 0.416148 -0.062500 1 0 0 0 0 0 2 281183
-0.002247 -0.000268 0.119584 0.247453 0.268485 0.416160 -0.062500 1 0 0 0 0 0 2 282167
-0.002247 -0.000268 0.119584 0.247449 0.268495 0.416155 -0.062500 1 0 0 0 0 0 2 283169
-0.002247 -0.000268 0.119584 0.247460 0.268493 0.416148 -0.062500 1 0 0 0 0 0 2 284169
-0.002247 -0.000268 0.119584 0.247450 0.268496 0.416154 -0.062500 1 0 0 0 0 0 2 285174
-0.002247 -0.000268 0.119584 0.247449 0.268497 0.416154 -0.062500 1 0 0 0 0 0 2 286182
-0.002247 -0.000268 0.119584 0.247440 0.268488 0.416147 -0.062500 1 0 0 0 0 0 2 287170
-0.002247 -0.000268 0.119584 0.247459 0.268493 0.416147 -0.062500 1 0 0 0 0 0 2 288139
-0.002247 -0.000268 0.119584 0.247449 0.268496 0.416153 -0.062500 1 0 0 0 0 0 2 289165
-0.002247 -0.000268 0.119584 0.247448 0.268496 0.416154 -0.062500 1 0 0 0 0 0 2 290166
-0.002247 -0.000268 0.119584 0.247448 0.268497 0.416154 -0.062500 1 0 0 0 0 0 2 291139
-0.002247 -0.000268 0.119584 0.247463 0.268482 0.416154 -0.062500 1 0 0 0 0 0 2 292169
-0.002247 -0.000268 0.119584 0.247450 0.268495 0.416154 -0.062500 1 0 0 0 0 0 2 293166
-0.002247 -0.000268 0.119584 0.247448 0.268496 0.416154 -0.062500 1 0 0 0 0 0 2 294165
-0.002247 -0.000268 0.119584 0.247460 0.268493 0.416148 -0.062500 1 0 0 0 0 0 2 295165
-0.002247 -0.000268 0.119584 0.247450 0.268496 0.416153 -0.062500 1 0 0 0 0 0 2 296167
-0.002247 -0.000268 0.119584 0.247448 0.268496 0.416154 -0.062500 1 0 0 0 0 0 2 297173
-0.002247 -0.000268 0.119584 0.247448 0.268497 0.416154 -0.062500 1 0 0 0 0 0 2 298181
-0.002247 -0.000268 0.119584 0.247460 0.268494 0.416148 -0.062500 1 0 0 0 0 0 2 299179
-0.002247 -0.000268 0.119584 0.247449 0.268496 0.416153 -0.062500 1 0 0 0 0 0 2 300167
-0.002247 -0.000268 0.119584 0.247448 0.268497 0.416154 -0.062500 1 0 0 0 0 0 2 301165
-0.002247 -0.000268 0.119584 0.247464 0.268482 0.416155 -0.062500 1 0 0 0 0 0 2 302178
-0.002247 -0.000268 0.119584 0.247450 0.268495 0.416154 -0.062500 1 0 0 0 0 0 2 303178
-0.002247 -0.000268 0.119584 0.247449 0.268496 0.416154 -0.062500 1 0 0 0 0 0 2 304168
-0.002247 -0.000268 0.119584 0.247448 0.268497 0.416155 -0.062500 1 0 0 0 0 0 2 305181
-0.002247 -0.000268 0.119584 0.247452 0.268485 0.416141 -0.062500 1 0 0 0 0 0 2 306181
-0.002247 -0.000268 0.119584 0.247448 0.268495 0.416153 -0.062500 1 0 0 0 0 0 2 307140
-0.002247 -0.000268 0.119584 0.247448 0.268496 0.416154 -0.062500 1 0 0 0 0 0 2 308147
-0.002247 -0.000268 0.119584 0.247448 0.268496 0.416154 -0.062500 1 0 0 0 0 0 2 309183
-0.002247 -0.000268 0.119584 0.247460 0.268494 0.416148 -0.062500 1 0 0 0 0 0 2 310165
-0.002247 -0.000268 0.119584 0.247453 0.268484 0.416160 -0.062500 1 0 0 0 0 0 2 311165
-0.002247 -0.000268 0.119584 0.247448 0.268495 0.416155 -0.062500 1 0 0 0 0 0 2 312166
-0.002247 -0.000268 0.119584 0.247460 0.268493 0.416148 -0.062500 1 0 0 0 0 0 2 313164
-0.002247 -0.000268 0.119584 0.247449 0.268496 0.416153 -0.062500 1 0 0 0 0 0 2 314178
-0.002247 -0.000268 0.119584 0.247448 0.268496 0.416154 -0.062500 1 0 0 0 0 0 2 315180
-0.002247 -0.000268 0.119584 0.247448 0.268496 0.416154 -0.062500 1 0 0 0 0 0 2 316181
-0.002247 -0.000268 0.119584 0.247460 0.268494 0.416148 -0.062500 1 0 0 0 0 0 2 317307
-0.002247 -0.000268 0.119584 0.247449 0.268496 0.416153 -0.062500 1 0 0 0 0 0 2 318179
-0.002247 -0.000268 0.119584 0.247448 0.268497 0.416154 -0.062500 1 0 0 0 0 0 2 319263
-0.002247 -0.000268 0.119584 0.247460 0.268494 0.416148 -0.062500 1 0 0 0 0 0 2 320270
-0.002247 -0.000268 0.119584 0.247453 0.268485 0.416160 -0.062500 1 0 0 0 0 0 2 321263
-0.002247 -0.000268 0.119584 0.247449 0.268495 0.416155 -0.062500 1 0 0 0 0 0 2 322160
-0.002247 -0.000268 0.119584 0.247448 0.268496 0.416155 -0.062500 1 0 0 0 0 0 2 323277
-0.002247 -0.000268 0.119584 0.247460 0.268494 0.416148 -0.062500 1 0 0 0 0 0 2 324269
-0.002247 -0.000268 0.119584 0.247450 0.268496 0.416154 -0.062500 1 0 0 0 0 0 2 325262
-0.002247 -0.000268 0.119584 0.247440 0.268488 0.416147 -0.062500 1 0 0 0 0 0 2 326267
-0.002247 -0.000268 0.119584 0.247447 0.268495 0.416153 -0.062500 1 0 0 0 0 0 2 327276
-0.002247 -0.000268 0.119584 0.247459 0.268493 0.416148 -0.062500 1 0 0 0 0 0 2 328266
-0.002247 -0.000268 0.119584 0.247449 0.268496 0.416153 -0.062500 1 0 0 0 0 0 2 329276
-0.002247 -0.000268 0.119584 0.247448 0.268497 0.416154 -0.062500 1 0 0 0 0 0 2 330267
-0.002247 -0.000268 0.119584 0.247463 0.268482 0.416154 -0.062500 1 0 0 0 0 0 2 331276
-0.002247 -0.000268 0.119584 0.247450 0.268495 0.416154 -0.062500 1 0 0 0 0 0 2 332267
-0.002247 -0.000268 0.119584 0.247448 0.268496 0.416154 -0.062500 1 0 0 0 0 0 2 333276
-0.002247 -0.000268 0.119584 0.247448 0.268496 0.416154 -0.062500 1 0 0 0 0 0 2 334266
-0.002247 -0.000268 0.119584 0.247460 0.268494 0.416148 -0.062500 1 0 0 0 0 0 2 335286
-0.002247 -0.000268 0.119584 0.247449 0.268496 0.416154 -0.062500 1 0 0 0 0 0 2 336277
-0.002247 -0.000268 0.119584 0.247448 0.268497 0.416154 -0.062500 1 0 0 0 0 0 2 337268
-0.002247 -0.000268 0.119584 0.247460 0.268494 0.416148 -0.062500 1 0 0 0 0 0 2 338282
-0.002247 -0.000268 0.119584 0.247449 0.268496 0.416153 -0.062500 1 0 0 0 0 0 2 339281
-0.002247 -0.000268 0.119584 0.247448 0.268497 0.416154 -0.062500 1 0 0 0 0 0 2 340168
-0.002247 -0.000268 0.119584 0.247451 0.268485 0.416161 -0.062500 1 0 0 0 0 0 2 341275
-0.002247 -0.000268 0.119584 0.247461 0.268492 0.416149 -0.062500 1 0 0 0 0 0 2 342297
-0.002247 -0.000268 0.119584 0.247450 0.268496 0.416154 -0.062500 1 0 0 0 0 0 2 343148
-0.002247 -0.000268 0.119584 0.247448 0.268497 0.416154 -0.062500 1 0 0 0 0 0 2 344294
-0.002247 -0.000268 0.119584 0.247452 0.268485 0.416141 -0.062500 1 0 0 0 0 0 2 345268
-0.002247 -0.000268 0.119584 0.247448 0.268495 0.416152 -0.062500 1 0 0 0 0 0 2 346179
-0.002247 -0.000268 0.119584 0.247448 0.268496 0.416154 -0.062500 1 0 0 0 0 0 2 347294
-0.002247 -0.000268 0.119584 0.247448 0.268496 0.416154 -0.062500 1 0 0 0 0 0 2 348305
-0.002247 -0.000268 0.119584 0.247460 0.268494 0.416148 -0.062500 1 0 0 0 0 0 2 349177
-0.002247 -0.000268 0.119584 0.247453 0.268484 0.416160 -0.062500 1 0 0 0 0 0 2 350262
-0.002247 -0.000268 0.119584 0.247448 0.268495 0.416155 -0.062500 1 0 0 0 0 0 2 351314
-0.002247 -0.000268 0.119584 0.247460 0.268493 0.416148 -0.062500 1 0 0 0 0 0 2 352188
-0.002247 -0.000268 0.119584 0.247450 0.268496 0.416153 -0.062500 1 0 0 0 0 0 2 353266
-0.002247 -0.000268 0.119584 0.247448 0.268496 0.416154 -0.062500 1 0 0 0 0 0 2 354306
-0.002247 -0.000268 0.119584 0.247448 0.268496 0.416154 -0.062500 1 0 0 0 0 0 2 355288
-0.002247 -0.000268 0.119584 0.247460 0.268494 0.416148 -0.062500 1 0 0 0 0 0 2 356304
-0.002247 -0.000268 0.119584 0.247449 0.268496 0.416153 -0.062500 1 0 0 0 0 0 2 357137
-0.002247 -0.000268 0.119584 0.247448 0.268497 0.416154 -0.062500 1 0 0 0 0 0 2 358299
-0.002247 -0.000268 0.119584 0.247448 0.268497 0.416154 -0.062500 1 0 0 0 0 0 2 359290
-0.002247 -0.000268 0.119584 0.247460 0.268494 0.416148 -0.062500 1 0 0 0 0 0 2 360290
-0.002247 -0.000268 0.119584 0.247453 0.268485 0.416160 -0.062500 1 0 0 0 0 0 2 361288
-0.002247 -0.000268 0.119584 0.247449 0.268495 0.416155 -0.062500 1 0 0 0 0 0 2 362305
-0.002247 -0.000268 0.119584 0.247460 0.268494 0.416148 -0.062500 1 0 0 0 0 0 2 363301
-0.002247 -0.000268 0.119584 0.247450 0.268496 0.416154 -0.062500 1 0 0 0 0 0 2 364305
-0.002247 -0.000268 0.119584 0.247440 0.268488 0.416147 -0.062500 1 0 0 0 0 0 2 365288
-0.002247 -0.000268 0.119584 0.247447 0.268495 0.416153 -0.062500 1 0 0 0 0 0 2 366288
-0.002247 -0.000268 0.119584 0.247460 0.268493 0.416148 -0.062500 1 0 0 0 0 0 2 367302
-0.002247 -0.000268 0.119584 0.247449 0.268496 0.416153 -0.062500 1 0 0 0 0 0 2 368304
-0.002247 -0.000268 0.119584 0.247451 0.268485 0.416161 -0.062500 1 0 0 0 0 0 2 369304
-0.002247 -0.000268 0.119584 0.247460 0.268492 0.416149 -0.062500 1 0 0 0 0 0 2 370301
-0.002247 -0.000268 0.119584 0.247449 0.268496 0.416154 -0.062500 1 0 0 0 0 0 2 371302
-0.002247 -0.000268 0.119584 0.247448 0.268496 0.416154 -0.062500 1 0 0 0 0 0 2 372290
-0.002247 -0.000268 0.119584 0.247448 0.268496 0.416154 -0.062500 1 0 0 0 0 0 2 373301
-0.002247 -0.000268 0.119584 0.247460 0.268494 0.416148 -0.062500 1 0 0 0 0 0 2 374288
-0.002247 -0.000268 0.119584 0.247449 0.268496 0.416153 -0.062500 1 0 0 0 0 0 2 375302
-0.002247 -0.000268 0.119584 0.247448 0.268497 0.416154 -0.062500 1 0 0 0 0 0 2 376164
-0.002247 -0.000268 0.119584 0.247460 0.268494 0.416148 -0.062500 1 0 0 0 0 0 2 377269
-0.002247 -0.000268 0.119584 0.247450 0.268496 0.416153 -0.062500 1 0 0 0 0 0 2 378280
-0.002247 -0.000268 0.119584 0.247448 0.268497 0.416154 -0.062500 1 0 0 0 0 0 2 379270
-0.002247 -0.000268 0.119584 0.247451 0.268485 0.416161 -0.062500 1 0 0 0 0 0 2 380307
-0.002247 -0.000268 0.119584 0.247461 0.268492 0.416149 -0.062500 1 0 0 0 0 0 2 381287
-0.002247 -0.000268 0.119584 0.247450 0.268496 0.416154 -0.062500 1 0 0 0 0 0 2 382287
-0.002247 -0.000268 0.119584 0.247448 0.268497 0.416154 -0.062500 1 0 0 0 0 0 2 383286
-0.002247 -0.000268 0.119584 0.247452 0.268485 0.416141 -0.062500 1 0 0 0 0 0 2 384304
-0.002247 -0.000268 0.119584 0.247448 0.268495 0.416152 -0.062500 1 0 0 0 0 0 2 385286
-0.002247 -0.000268 0.119584 0.247448 0.268496 0.416154 -0.062500 1 0 0 0 0 0 2 386302
-0.002247 -0.000268 0.119584 0.247448 0.268496 0.416154 -0.062500 1 0 0 0 0 0 2 387303
-0.002247 -0.000268 0.119584 0.247460 0.268494 0.416148 -0.062500 1 0 0 0 0 0 2 388290
-0.002247 -0.000268 0.119584 0.247453 0.268484 0.416160 -0.062500 1 0 0 0 0 0 2 389286
-0.002247 -0.000268 0.119584 0.247448 0.268495 0.416155 -0.062500 1 0 0 0 0 0 2 390160
-0.002247 -0.000268 0.119584 0.247448 0.268496 0.416154 -0.062500 1 0 0 0 0 0 2 391277
-0.002247 -0.000268 0.119584 0.247460 0.268493 0.416148 -0.062500 1 0 0 0 0 0 2 392285
-0.002247 -0.000268 0.119584 0.247449 0.268496 0.416154 -0.062500 1 0 0 0 0 0 2 393265
-0.002247 -0.000268 0.119584 0.247448 0.268496 0.416154 -0.062500 1 0 0 0 0 0 2 394275
-0.002247 -0.000268 0.119584 0.247460 0.268494 0.416148 -0.062500 1 0 0 0 0 0 2 395265
-0.002247 -0.000268 0.119584 0.247449 0.268496 0.416153 -0.062500 1 0 0 0 0 0 2 396275
-0.002247 -0.000268 0.119584 0.247448 0.268497 0.416154 -0.062500 1 0 0 0 0 0 2 397265
-0.002247 -0.000268 0.119584 0.247448 0.268497 0.416154 -0.062500 1 0 0 0 0 0 2 398274
-0.002247 -0.000268 0.119584 0.247460 0.268494 0.416148 -0.062500 1 0 0 0 0 0 2 399266
-0.002247 -0.000268 0.119584 0.247453 0.268485 0.416160 -0.062500 1 0 0 0 0 0 2 400259
-0.002247 -0.000268 0.119584 0.247449 0.268495 0.416155 -0.062500 1 0 0 0 0 0 2 401265
-0.002247 -0.000268 0.119584 0.247452 0.268485 0.416141 -0.062500 1 0 0 0 0 0 2 402284
-0.002247 -0.000268 0.119584 0.247448 0.268495 0.416153 -0.062500 1 0 0 0 0 0 2 403274
-0.002247 -0.000268 0.119584 0.247448 0.268496 0.416154 -0.062500 1 0 0 0 0 0 2 404265
-0.002247 -0.000268 0.119584 0.247448 0.268496 0.416154 -0.062500 1 0 0 0 0 0 2 405274
-0.002247 -0.000268 0.119584 0.247460 0.268494 0.416148 -0.062500 1 0 0 0 0 0 2 406264
-0.002247 -0.000268 0.119584 0.247449 0.268496 0.416153 -0.062500 1 0 0 0 0 0 2 407273
-0.002247 -0.000268 0.119584 0.247451 0.268485 0.416161 -0.062500 1 0 0 0 0 0 2 408277
-0.002247 -0.000268 0.119584 0.247460 0.268492 0.416149 -0.062500 1 0 0 0 0 0 2 409272
-0.002247 -0.000268 0.119584 0.247450 0.268496 0.416154 -0.062500 1 0 0 0 0 0 2 410268
-0.002247 -0.000268 0.119584 0.247448 0.268496 0.416154 -0.062500 1 0 0 0 0 0 2 411269
-0.002247 -0.000268 0.119584 0.247448 0.268496 0.416154 -0.062500 1 0 0 0 0 0 2 412275
-0.002247 -0.000268 0.119584 0.247460 0.268494 0.416148 -0.062500 1 0 0 0 0 0 2 413306
-0.002247 -0.000268 0.119584 0.247449 0.268496 0.416153 -0.062500 1 0 0 0 0 0 2 414274
-0.002247 -0.000268 0.119584 0.247448 0.268497 0.416154 -0.062500 1 0 0 0 0 0 2 415291
-0.002247 -0.000268 0.119584 0.247448 0.268497 0.416154 -0.062500 1 0 0 0 0 0 2 416288
-0.002247 -0.000268 0.119584 0.247460 0.268494 0.416148 -0.062500 1 0 0 0 0 0 2 417287
-0.002247 -0.000268 0.119584 0.247453 0.268485 0.416160 -0.062500 1 0 0 0 0 0 2 418287
-0.002247 -0.000268 0.119584 0.247449 0.268495 0.416155 -0.062500 1 0 0 0 0 0 2 419284
-0.002247 -0.000268 0.119584 0.247460 0.268493 0.416148 -0.062500 1 0 0 0 0 0 2 420290
-0.002247 -0.000268 0.119584 0.247450 0.268496 0.416154 -0.062500 1 0 0 0 0 0 2 421288
-0.002247 -0.000268 0.119584 0.247440 0.268488 0.416147 -0.062500 1 0 0 0 0 0 2 422295
-0.002247 -0.000268 0.119584 0.247447 0.268495 0.416153 -0.062500 1 0 0 0 0 0 2 423306
-0.002247 -0.000268 0.119584 0.247460 0.268493 0.416148 -0.062500 1 0 0 0 0 0 2 424306
-0.002247 -0.000268 0.119584 0.247449 0.268496 0.416153 -0.062500 1 0 0 0 0 0 2 425289
-0.002247 -0.000268 0.119584 0.247448 0.268496 0.416154 -0.062500 1 0 0 0 0 0 2 426287
-0.002247 -0.000268 0.119584 0.247460 0.268494 0.416148 -0.062500 1 0 0 0 0 0 2 427301
-0.002247 -0.000268 0.119584 0.247453 0.268484 0.416160 -0.062500 1 0 0 0 0 0 2 428288
-0.002247 -0.000268 0.119584 0.247449 0.268495 0.416155 -0.062500 1 0 0 0 0 0 2 429287
-0.002247 -0.000268 0.119584 0.247448 0.268496 0.416154 -0.062500 1 0 0 0 0 0 2 430302
-0.002247 -0.000268 0.119584 0.247460 0.268493 0.416148 -0.062500 1 0 0 0 0 0 2 431299
-0.002247 -0.000268 0.119584 0.247449 0.268496 0.416154 -0.062500 1 0 0 0 0 0 2 432301
-0.002247 -0.000268 0.119584 0.247448 0.268496 0.416154 -0.062500 1 0 0 0 0 0 2 433300
-0.002247 -0.000268 0.119584 0.247460 0.268494 0.416148 -0.062500 1 0 0 0 0 0 2 434287
-0.002247 -0.000268 0.119584 0.247450 0.268496 0.416153 -0.062500 1 0 0 0 0 0 2 435286
-0.002247 -0.000268 0.119584 0.247448 0.268497 0.416154 -0.062500 1 0 0 0 0 0 2 436303
-0.002247 -0.000268 0.119584 0.247448 0.268497 0.416154 -0.062500 1 0 0 0 0 0 2 437300
-0.002247 -0.000268 0.119584 0.247463 0.268482 0.416155 -0.062500 1 0 0 0 0 0 2 438286
-0.002247 -0.000268 0.119584 0.247450 0.268495 0.416154 -0.062500 1 0 0 0 0 0 2 439299
-0.002247 -0.000268 0.119584 0.247448 0.268496 0.416155 -0.062500 1 0 0 0 0 0 2 440286
-0.002247 -0.000268 0.119584 0.247452 0.268485 0.416141 -0.062500 1 0 0 0 0 0 2 441284
-0.002247 -0.000268 0.119584 0.247448 0.268495 0.416153 -0.062500 1 0 0 0 0 0 2 442285
-0.002247 -0.000268 0.119584 0.247448 0.268496 0.416154 -0.062500 1 0 0 0 0 0 2 443285
-0.002247 -0.000268 0.119584 0.247448 0.268496 0.416154 -0.062500 1 0 0 0 0 0 2 444302
-0.002247 -0.000268 0.119584 0.247460 0.268494 0.416148 -0.062500 1 0 0 0 0 0 2 445285
-0.002247 -0.000268 0.119584 0.247449 0.268496 0.416153 -0.062500 1 0 0 0 0 0 2 446301
-0.002247 -0.000268 0.119584 0.247451 0.268485 0.416161 -0.062500 1 0 0 0 0 0 2 447300
-0.002247 -0.000268 0.119584 0.247448 0.268495 0.416155 -0.062500 1 0 0 0 0 0 2 448302
-0.002247 -0.000268 0.119584 0.247460 0.268493 0.416148 -0.062500 1 0 0 0 0 0 2 449284
-0.002247 -0.000268 0.119584 0.247449 0.268496 0.416154 -0.062500 1 0 0 0 0 0 2 450267
-0.002247 -0.000268 0.119584 0.247448 0.268496 0.416154 -0.062500 1 0 0 0 0 0 2 451278
-0.002247 -0.000268 0.119584 0.247460 0.268494 0.416148 -0.062500 1 0 0 0 0 0 2 452298
-0.002247 -0.000268 0.119584 0.247449 0.268496 0.416153 -0.062500 1 0 0 0 0 0 2 453300
-0.002247 -0.000268 0.119584 0.247448 0.268497 0.416154 -0.062500 1 0 0 0 0 0 2 454285
-0.002247 -0.000268 0.119584 0.247448 0.268497 0.416154 -0.062500 1 0 0 0 0 0 2 455299
-0.002247 -0.000268 0.119584 0.247460 0.268494 0.416148 -0.062500 1 0 0 0 0 0 2 456300
-0.002247 -0.000268 0.119584 0.247453 0.268485 0.416160 -0.062500 1 0 0 0 0 0 2 457299
-0.002247 -0.000268 0.119584 0.247449 0.268495 0.416155 -0.062500 1 0 0 0 0 0 2 458300
-0.002247 -0.000268 0.119584 0.247460 0.268493 0.416148 -0.062500 1 0 0 0 0 0 2 459284
-0.002247 -0.000268 0.119584 0.247450 0.268496 0.416154 -0.062500 1 0 0 0 0 0 2 460287
-0.002247 -0.000268 0.119584 0.247440 0.268488 0.416147 -0.062500 1 0 0 0 0 0 2 461284
-0.002247 -0.000268 0.119584 0.247447 0.268495 0.416153 -0.062500 1 0 0 0 0 0 2 462259
-0.002247 -0.000268 0.119584 0.247460 0.268493 0.416148 -0.062500 1 0 0 0 0 0 2 463264
-0.002247 -0.000268 0.119584 0.247449 0.268496 0.416153 -0.062500 1 0 0 0 0 0 2 464274
-0.002247 -0.000268 0.119584 0.247448 0.268496 0.416154 -0.062500 1 0 0 0 0 0 2 465263
-0.002247 -0.000268 0.119584 0.247448 0.268497 0.416154 -0.062500 1 0 0 0 0 0 2 466272
-0.002247 -0.000268 0.119584 0.247463 0.268482 0.416155 -0.062500 1 0 0 0 0 0 2 467263
-0.002247 -0.000268 0.119584 0.247450 0.268495 0.416154 -0.062500 1 0 0 0 0 0 2 468272
-0.002247 -0.000268 0.119584 0.247448 0.268496 0.416154 -0.062500 1 0 0 0 0 0 2 469257
-0.002247 -0.000268 0.119584 0.247460 0.268493 0.416148 -0.062500 1 0 0 0 0 0 2 470263
-0.002247 -0.000268 0.119584 0.247449 0.268496 0.416153 -0.062500 1 0 0 0 0 0 2 471272
-0.002247 -0.000268 0.119584 0.247448 0.268496 0.416154 -0.062500 1 0 0 0 0 0 2 472263
-0.002247 -0.000268 0.119584 0.247448 0.268497 0.416154 -0.062500 1 0 0 0 0 0 2 473273
-0.002247 -0.000268 0.119584 0.247460 0.268494 0.416148 -0.062500 1 0 0 0 0 0 2 474262
-0.002247 -0.000268 0.119584 0.247449 0.268497 0.416153 -0.062500 1 0 0 0 0 0 2 475271
-0.002247 -0.000268 0.119584 0.247448 0.268497 0.416154 -0.062500 1 0 0 0 0 0 2 476261
-0.002247 -0.000268 0.119584 0.247464 0.268482 0.416155 -0.062500 1 0 0 0 0 0 2 477257
-0.002247 -0.000268 0.119584 0.247450 0.268495 0.416154 -0.062500 1 0 0 0 0 0 2 478263
-0.002247 -0.000268 0.119584 0.247449 0.268496 0.416155 -0.062500 1 0 0 0 0 0 2 479271
-0.002247 -0.000268 0.119584 0.247452 0.268485 0.416141 -0.062500 1 0 0 0 0 0 2 480265
-0.002247 -0.000268 0.119584 0.247449 0.268495 0.416152 -0.062500 1 0 0 0 0 0 2 481272
-0.002247 -0.000268 0.119584 0.247448 0.268496 0.416154 -0.062500 1 0 0 0 0 0 2 482266
-0.002247 -0.000268 0.119584 0.247448 0.268496 0.416154 -0.062500 1 0 0 0 0 0 2 483267
-0.002247 -0.000268 0.119584 0.247460 0.268494 0.416148 -0.062500 1 0 0 0 0 0 2 484284
-0.002247 -0.000268 0.119584 0.247449 0.268496 0.416153 -0.062500 1 0 0 0 0 0 2 485293
-0.002247 -0.000268 0.119584 0.247451 0.268485 0.416161 -0.062500 1 0 0 0 0 0 2 486265
-0.002247 -0.000268 0.119584 0.247448 0.268495 0.416155 -0.062500 1 0 0 0 0 0 2 487284
-0.002247 -0.000268 0.119584 0.247460 0.268493 0.416148 -0.062500 1 0 0 0 0 0 2 488289
-0.002247 -0.000268 0.119584 0.247449 0.268496 0.416154 -0.062500 1 0 0 0 0 0 2 489285
-0.002247 -0.000268 0.119584 0.247448 0.268496 0.416154 -0.062500 1 0 0 0 0 0 2 490308
-0.002247 -0.000268 0.119584 0.247460 0.268494 0.416148 -0.062500 1 0 0 0 0 0 2 491283
-0.002247 -0.000268 0.119584 0.247450 0.268496 0.416153 -0.062500 1 0 0 0 0 0 2 492287
-0.002247 -0.000268 0.119584 0.247448 0.268497 0.416154 -0.062500 1 0 0 0 0 0 2 493299
-0.002247 -0.000268 0.119584 0.247448 0.268497 0.416154 -0.062500 1 0 0 0 0 0 2 494260
-0.002247 -0.000268 0.119584 0.247460 0.268494 0.416148 -0.062500 1 0 0 0 0 0 2 495305
-0.002247 -0.000268 0.119584 0.247453 0.268485 0.416160 -0.062500 1 0 0 0 0 0 2 496289
-0.002247 -0.000268 0.119584 0.247449 0.268495 0.416155 -0.062500 1 0 0 0 0 0 2 497288
-0.002247 -0.000268 0.119584 0.247460 0.268493 0.416148 -0.062500 1 0 0 0 0 0 2 498299
-0.002247 -0.000268 0.119584 0.247450 0.268496 0.416154 -0.062500 1 0 0 0 0 0 2 499299
-0.002247 -0.000268 0.119584 0.247440 0.268488 0.416147 -0.062500 1 0 0 0 0 0 2 500298
-0.002247 -0.000268 0.119584 0.247447 0.268495 0.416153 -0.062500 1 0 0 0 0 0 2 501299
-0.002247 -0.000268 0.119584 0.247460 0.268493 0.416148 -0.062500 1 0 0 0 0 0 2 502298
-0.002247 -0.000268 0.119584 0.247449 0.268496 0.416153 -0.062500 1 0 0 0 0 0 2 503303
-0.002247 -0.000268 0.119584 0.247448 0.268496 0.416154 -0.062500 1 0 0 0 0 0 2 504285
-0.002247 -0.000268 0.119584 0.247448 0.268497 0.416154 -0.062500 1 0 0 0 0 0 2 505283
-0.002247 -0.000268 0.119584 0.247463 0.268482 0.416154 -0.062500 1 0 0 0 0 0 2 506283
-0.002247 -0.000268 0.119584 0.247450 0.268495 0.416154 -0.062500 1 0 0 0 0 0 2 507283
-0.002247 -0.000268 0.119584 0.247448 0.268496 0.416154 -0.062500 1 0 0 0 0 0 2 508286
-0.002247 -0.000268 0.119584 0.247460 0.268493 0.416148 -0.062500 1 0 0 0 0 0 2 509284
-0.002247 -0.000268 0.119584 0.247449 0.268496 0.416153 -0.062500 1 0 0 0 0 0 2 510282
-0.002247 -0.000268 0.119584 0.247448 0.268496 0.416154 -0.062500 1 0 0 0 0 0 2 511298
-0.002247 -0.000268 0.119584 0.247448 0.268497 0.416154 -0.062500 1 0 0 0 0 0 2 512259
-0.002247 -0.000268 0.119584 0.247460 0.268494 0.416148 -0.062500 1 0 0 0 0 0 2 513285
-0.002247 -0.000268 0.119584 0.247449 0.268497 0.416153 -0.062500 1 0 0 0 0 0 2 514300
-0.002247 -0.000268 0.119584 0.247448 0.268497 0.416154 -0.062500 1 0 0 0 0 0 2 515281
-0.002247 -0.000268 0.119584 0.247464 0.268482 0.416155 -0.062500 1 0 0 0 0 0 2 516301
-0.002247 -0.000268 0.119584 0.247450 0.268495 0.416154 -0.062500 1 0 0 0 0 0 2 517297
-0.002247 -0.000268 0.119584 0.247449 0.268496 0.416154 -0.062500 1 0 0 0 0 0 2 518296
-0.002247 -0.000268 0.119584 0.247440 0.268488 0.416147 -0.062500 1 0 0 0 0 0 2 519278
-0.002247 -0.000268 0.119584 0.247459 0.268492 0.416147 -0.062500 1 0 0 0 0 0 2 520285
-0.002247 -0.000268 0.119584 0.247449 0.268496 0.416153 -0.062500 1 0 0 0 0 0 2 521275
-0.002247 -0.000268 0.119584 0.247448 0.268496 0.416154 -0.062500 1 0 0 0 0 0 2 522265
-0.002247 -0.000268 0.119584 0.247448 0.268496 0.416154 -0.062500 1 0 0 0 0 0 2 523302
-0.002247 -0.000268 0.119584 0.247460 0.268494 0.416148 -0.062500 1 0 0 0 0 0 2 524286
-0.002247 -0.000268 0.119584 0.247452 0.268484 0.416160 -0.062500 1 0 0 0 0 0 2 525282
-0.002247 -0.000268 0.119584 0.247448 0.268495 0.416155 -0.062500 1 0 0 0 0 0 2 526282
-0.002247 -0.000268 0.119584 0.247460 0.268493 0.416148 -0.062500 1 0 0 0 0 0 2 527297
-0.002266 -0.000264 0.119594 0.510802 0.206699 0.277527 -0.062500 1 0 0 0 0 0 2 528301
-0.002276 -0.000262 0.119597 0.421264 0.227231 0.345390 -0.062500 1 0 0 0 0 0 2 529296
-0.002280 -0.000261 0.119598 0.355013 0.242766 0.380458 -0.062500 1 0 0 0 0 0 2 530283
-0.002283 -0.000260 0.119599 0.319992 0.251113 0.393752 -0.062500 1 0 0 0 0 0 2 531295
-0.002284 -0.000260 0.119599 0.302362 0.255354 0.398481 -0.062500 1 0 0 0 0 0 2 532297
-0.002284 -0.000260 0.119599 0.293571 0.257483 0.400130 -0.062500 1 0 0 0 0 0 2 533258
-0.002285 -0.000260 0.119599 0.289198 0.258550 0.400705 -0.062500 1 0 0 0 0 0 2 534263
-0.002285 -0.000260 0.119599 0.286996 0.259078 0.400902 -0.062500 1 0 0 0 0 0 2 535271
-0.002285 -0.000260 0.119599 0.285914 0.259348 0.400964 -0.062500 1 0 0 0 0 0 2 536275
-0.002285 -0.000260 0.119599 0.285367 0.259490 0.401002 -0.062500 1 0 0 0 0 0 2 537279
-0.002285 -0.000260 0.119599 0.285089 0.259558 0.400998 -0.062500 1 0 0 0 0 0 2 538284
-0.002285 -0.000260 0.119599 0.284956 0.259590 0.401001 -0.062500 1 0 0 0 0 0 2 539279
-0.002285 -0.000260 0.119599 0.284889 0.259606 0.401013 -0.062500 1 0 0 0 0 0 2 540274
-0.002285 -0.000260 0.119599 0.284862 0.259613 0.401007 -0.062500 1 0 0 0 0 0 2 541280
-0.002285 -0.000260 0.119599 0.284841 0.259607 0.401005 -0.062500 1 0 0 0 0 0 2 542284
-0.002285 -0.000260 0.119599 0.284825 0.259621 0.401005 -0.062500 1 0 0 0 0 0 2 543280
-0.002285 -0.000260 0.119599 0.284823 0.259622 0.401005 -0.062500 1 0 0 0 0 0 2 544288
-0.002285 -0.000260 0.119599 0.284823 0.259622 0.401005 -0.062500 1 0 0 0 0 0 2 545261
-0.002285 -0.000260 0.119599 0.284823 0.259622 0.401005 -0.062500 1 0 0 0 0 0 2 546270
-0.002285 -0.000260 0.119599 0.284823 0.259622 0.401004 -0.062500 1 0 0 0 0 0 2 547260
-0.002285 -0.000260 0.119599 0.284824 0.259622 0.401004 -0.062500 1 0 0 0 0 0 2 548270
-0.002285 -0.000260 0.119599 0.284827 0.259611 0.401011 -0.062500 1 0 0 0 0 0 2 549259
-0.002285 -0.000260 0.119599 0.284824 0.259621 0.401005 -0.062500 1 0 0 0 0 0 2 550257
-0.002285 -0.000260 0.119599 0.284824 0.259622 0.401005 -0.062500 1 0 0 0 0 0 2 551259
-0.002285 -0.000260 0.119599 0.284824 0.259622 0.401004 -0.062500 1 0 0 0 0 0 2 552262
-0.002285 -0.000260 0.119599 0.284824 0.259622 0.401004 -0.062500 1 0 0 0 0 0 2 553261
-0.002285 -0.000260 0.119599 0.284812 0.259625 0.401011 -0.062500 1 0 0 0 0 0 2 554255
-0.002285 -0.000260 0.119599 0.284823 0.259623 0.401005 -0.062500 1 0 0 0 0 0 2 555286
-0.002285 -0.000260 0.119599 0.284824 0.259623 0.401005 -0.062500 1 0 0 0 0 0 2 556297
-0.002285 -0.000260 0.119599 0.284824 0.259623 0.401005 -0.062500 1 0 0 0 0 0 2 557254
-0.002285 -0.000260 0.119599 0.284824 0.259623 0.401004 -0.062500 1 0 0 0 0 0 2 558267
-0.002285 -0.000260 0.119599 0.284828 0.259611 0.401011 -0.062500 1 0 0 0 0 0 2 559300
-0.002285 -0.000260 0.119599 0.284825 0.259621 0.401005 -0.062500 1 0 0 0 0 0 2 560290
-0.002285 -0.000260 0.119599 0.284825 0.259622 0.401005 -0.062500 1 0 0 0 0 0 2 561305
-0.002285 -0.000260 0.119599 0.284813 0.259625 0.401011 -0.062500 1 0 0 0 0 0 2 562283
-0.002285 -0.000260 0.119599 0.284815 0.259614 0.400998 -0.062500 1 0 0 0 0 0 2 563283
-0.002285 -0.000260 0.119599 0.284823 0.259621 0.401004 -0.062500 1 0 0 0 0 0 2 564285
-0.002285 -0.000260 0.119599 0.284824 0.259622 0.401004 -0.062500 1 0 0 0 0 0 2 565297
-0.002285 -0.000260 0.119599 0.284824 0.259622 0.401004 -0.062500 1 0 0 0 0 0 2 566297
-0.002285 -0.000260 0.119599 0.284824 0.259622 0.401004 -0.062500 1 0 0 0 0 0 2 567295
-0.002285 -0.000260 0.119599 0.284815 0.259613 0.401017 -0.062500 1 0 0 0 0 0 2 568284
-0.002285 -0.000260 0.119599 0.284823 0.259621 0.401006 -0.062500 1 0 0 0 0 0 2 569300
-0.002285 -0.000260 0.119599 0.284824 0.259622 0.401005 -0.062500 1 0 0 0 0 0 2 570286
-0.002285 -0.000260 0.119599 0.284824 0.259622 0.401005 -0.062500 1 0 0 0 0 0 2 571284
-0.002285 -0.000260 0.119599 0.284824 0.259622 0.401005 -0.062500 1 0 0 0 0 0 2 572259
-0.002285 -0.000260 0.119599 0.284824 0.259622 0.401004 -0.062500 1 0 0 0 0 0 2 573297
-0.002285 -0.000260 0.119599 0.284824 0.259622 0.401004 -0.062500 1 0 0 0 0 0 2 574281
-0.002285 -0.000260 0.119599 0.284812 0.259625 0.401011 -0.062500 1 0 0 0 0 0 2 575297
-0.002285 -0.000260 0.119599 0.284823 0.259623 0.401005 -0.062500 1 0 0 0 0 0 2 576284
-0.002285 -0.000260 0.119599 0.284824 0.259623 0.401005 -0.062500 1 0 0 0 0 0 2 577281
-0.002285 -0.000260 0.119599 0.284828 0.259611 0.401011 -0.062500 1 0 0 0 0 0 2 578296
-0.002285 -0.000260 0.119599 0.284825 0.259621 0.401006 -0.062500 1 0 0 0 0 0 2 579281
-0.002285 -0.000260 0.119599 0.284825 0.259622 0.401005 -0.062500 1 0 0 0 0 0 2 580298
-0.002285 -0.000260 0.119599 0.284825 0.259622 0.401005 -0.062500 1 0 0 0 0 0 2 581283
-0.002285 -0.000260 0.119599 0.284817 0.259613 0.400997 -0.062500 1 0 0 0 0 0 2 582295
-0.002285 -0.000260 0.119599 0.284811 0.259624 0.401010 -0.062500 1 0 0 0 0 0 2 583294
-0.002285 -0.000260 0.119599 0.284822 0.259622 0.401005 -0.062500 1 0 0 0 0 0 2 584283
-0.002285 -0.000260 0.119599 0.284824 0.259622 0.401004 -0.062500 1 0 0 0 0 0 2 585295
-0.002285 -0.000260 0.119599 0.284824 0.259622 0.401004 -0.062500 1 0 0 0 0 0 2 586285
-0.002285 -0.000260 0.119599 0.284827 0.259610 0.401011 -0.062500 1 0 0 0 0 0 2 587281
-0.002285 -0.000260 0.119599 0.284825 0.259620 0.401005 -0.062500 1 0 0 0 0 0 2 588285
-0.002285 -0.000260 0.119599 0.284812 0.259624 0.401011 -0.062500 1 0 0 0 0 0 2 589280
-0.002285 -0.000260 0.119599 0.284823 0.259622 0.401005 -0.062500 1 0 0 0 0 0 2 590282
-0.002285 -0.000260 0.119599 0.284824 0.259622 0.401005 -0.062500 1 0 0 0 0 0 2 591293
-0.002285 -0.000260 0.119599 0.284824 0.259622 0.401005 -0.062500 1 0 0 0 0 0 2 592257
-0.002285 -0.000260 0.119599 0.284824 0.259622 0.401005 -0.062500 1 0 0 0 0 0 2 593296
-0.002285 -0.000260 0.119599 0.284824 0.259622 0.401004 -0.062500 1 0 0 0 0 0 2 594293
-0.002285 -0.000260 0.119599 0.284824 0.259622 0.401004 -0.062500 1 0 0 0 0 0 2 595257
-0.002285 -0.000260 0.119599 0.284812 0.259625 0.401011 -0.062500 1 0 0 0 0 0 2 596342
-0.002285 -0.000260 0.119599 0.284823 0.259623 0.401005 -0.062500 1 0 0 0 0 0 2 597367
-0.002285 -0.000260 0.119599 0.284827 0.259611 0.401011 -0.062500 1 0 0 0 0 0 2 598356
-0.002285 -0.000260 0.119599 0.284825 0.259621 0.401006 -0.062500 1 0 0 0 0 0 2 599398
-0.002285 -0.000260 0.119599 0.284824 0.259622 0.401005 -0.062500 1 0 0 0 0 0 2 600347
-0.002285 -0.000260 0.119599 0.284816 0.259613 0.400998 -0.062500 1 0 0 0 0 0 2 601362
-0.002285 -0.000260 0.119599 0.284823 0.259621 0.401003 -0.062500 1 0 0 0 0 0 2 602332
-0.002285 -0.000260 0.119599 0.284812 0.259625 0.401010 -0.062500 1 0 0 0 0 0 2 603356
-0.002285 -0.000260 0.119599 0.284822 0.259622 0.401005 -0.062500 1 0 0 0 0 0 2 604360
-0.002285 -0.000260 0.119599 0.284824 0.259622 0.401004 -0.062500 1 0 0 0 0 0 2 605326
-0.002285 -0.000260 0.119599 0.284824 0.259622 0.401004 -0.062500 1 0 0 0 0 0 2 606354
-0.002285 -0.000260 0.119599 0.284827 0.259611 0.401011 -0.062500 1 0 0 0 0 0 2 607331
-0.002285 -0.000260 0.119599 0.284825 0.259621 0.401005 -0.062500 1 0 0 0 0 0 2 608367
-0.002285 -0.000260 0.119599 0.284824 0.259622 0.401005 -0.062500 1 0 0 0 0 0 2 609323
-0.002285 -0.000260 0.119599 0.284825 0.259622 0.401004 -0.062500 1 0 0 0 0 0 2 610356
-0.002285 -0.000260 0.119599 0.284812 0.259625 0.401011 -0.062500 1 0 0 0 0 0 2 611356
-0.002285 -0.000260 0.119599 0.284823 0.259623 0.401005 -0.062500 1 0 0 0 0 0 2 612341
-0.002285 -0.000260 0.119599 0.284824 0.259622 0.401005 -0.062500 1 0 0 0 0 0 2 613354
-0.002285 -0.000260 0.119599 0.284824 0.259622 0.401004 -0.062500 1 0 0 0 0 0 2 614358
-0.002285 -0.000260 0.119599 0.284824 0.259623 0.401004 -0.062500 1 0 0 0 0 0 2 615334
-0.002285 -0.000260 0.119599 0.284824 0.259623 0.401004 -0.062500 1 0 0 0 0 0 2 616327
-0.002285 -0.000260 0.119599 0.284816 0.259614 0.401018 -0.062500 1 0 0 0 0 0 2 617333
-0.002285 -0.000260 0.119599 0.284823 0.259621 0.401006 -0.062500 1 0 0 0 0 0 2 618356
-0.002285 -0.000260 0.119599 0.284816 0.259613 0.400998 -0.062500 1 0 0 0 0 0 2 619372
-0.002285 -0.000260 0.119599 0.284823 0.259621 0.401004 -0.062500 1 0 0 0 0 0 2 620357
-0.002285 -0.000260 0.119599 0.284824 0.259622 0.401004 -0.062500 1 0 0 0 0 0 2 621352
-0.002285 -0.000260 0.119599 0.284824 0.259622 0.401004 -0.062500 1 0 0 0 0 0 2 622354
-0.002285 -0.000260 0.119599 0.284824 0.259622 0.401004 -0.062500 1 0 0 0 0 0 2 623352
-0.002285 -0.000260 0.119599 0.284812 0.259625 0.401011 -0.062500 1 0 0 0 0 0 2 624357
-0.002285 -0.000260 0.119599 0.284822 0.259623 0.401005 -0.062500 1 0 0 0 0 0 2 625352
-0.002285 -0.000260 0.119599 0.284824 0.259622 0.401004 -0.062500 1 0 0 0 0 0 2 626353
-0.002285 -0.000260 0.119599 0.284827 0.259611 0.401011 -0.062500 1 0 0 0 0 0 2 627353
-0.002285 -0.000260 0.119599 0.284824 0.259621 0.401005 -0.062500 1 0 0 0 0 0 2 628277
-0.002285 -0.000260 0.119599 0.284824 0.259622 0.401005 -0.062500 1 0 0 0 0 0 2 629268
-0.002285 -0.000260 0.119599 0.284824 0.259622 0.401004 -0.062500 1 0 0 0 0 0 2 630258
-0.002285 -0.000260 0.119599 0.284825 0.259622 0.401004 -0.062500 1 0 0 0 0 0 2 631267
-0.002285 -0.000260 0.119599 0.284812 0.259625 0.401011 -0.062500 1 0 0 0 0 0 2 632257
-0.002285 -0.000260 0.119599 0.284823 0.259623 0.401005 -0.062500 1 0 0 0 0 0 2 633267
-0.002285 -0.000260 0.119599 0.284824 0.259623 0.401005 -0.062500 1 0 0 0 0 0 2 634267
-0.002285 -0.000260 0.119599 0.284824 0.259623 0.401004 -0.062500 1 0 0 0 0 0 2 635259
-0.002285 -0.000260 0.119599 0.284828 0.259611 0.401011 -0.062500 1 0 0 0 0 0 2 636277
-0.002285 -0.000260 0.119599 0.284825 0.259621 0.401005 -0.062500 1 0 0 0 0 0 2 637267
-0.002285 -0.000260 0.119599 0.284825 0.259622 0.401005 -0.062500 1 0 0 0 0 0 2 638257
-0.002285 -0.000260 0.119599 0.284813 0.259625 0.401011 -0.062500 1 0 0 0 0 0 2 639267
-0.002285 -0.000260 0.119599 0.284815 0.259614 0.400998 -0.062500 1 0 0 0 0 0 2 640257
-0.002285 -0.000260 0.119599 0.284823 0.259621 0.401004 -0.062500 1 0 0 0 0 0 2 641419
-0.002285 -0.000260 0.119599 0.284824 0.259622 0.401004 -0.062500 1 0 0 0 0 0 2 642271
-0.002285 -0.000260 0.119599 0.284824 0.259622 0.401004 -0.062500 1 0 0 0 0 0 2 643279
-0.002285 -0.000260 0.119599 0.284824 0.259622 0.401004 -0.062500 1 0 0 0 0 0 2 644262
-0.002285 -0.000260 0.119599 0.284815 0.259613 0.401017 -0.062500 1 0 0 0 0 0 2 645286
-0.002285 -0.000260 0.119599 0.284823 0.259621 0.401006 -0.062500 1 0 0 0 0 0 2 646263
-0.002285 -0.000260 0.119599 0.284824 0.259622 0.401005 -0.062500 1 0 0 0 0 0 2 647299
-0.002285 -0.000260 0.119599 0.284824 0.259622 0.401005 -0.062500 1 0 0 0 0 0 2 648283
-0.002285 -0.000260 0.119599 0.284824 0.259622 0.401005 -0.062500 1 0 0 0 0 0 2 649280
-0.002285 -0.000260 0.119599 0.284824 0.259622 0.401004 -0.062500 1 0 0 0 0 0 2 650280
-0.002285 -0.000260 0.119599 0.284824 0.259622 0.401004 -0.062500 1 0 0 0 0 0 2 651293
-0.002285 -0.000260 0.119599 0.284825 0.259622 0.401004 -0.062500 1 0 0 0 0 0 2 652282
-0.002285 -0.000260 0.119599 0.284812 0.259625 0.401011 -0.062500 1 0 0 0 0 0 2 653279
-0.002285 -0.000260 0.119599 0.284823 0.259623 0.401005 -0.062500 1 0 0 0 0 0 2 654277
-0.002285 -0.000260 0.119599 0.284824 0.259623 0.401005 -0.062500 1 0 0 0 0 0 2 655302
-0.002285 -0.000260 0.119599 0.284828 0.259611 0.401011 -0.062500 1 0 0 0 0 0 2 656286
-0.002285 -0.000260 0.119599 0.284825 0.259621 0.401005 -0.062500 1 0 0 0 0 0 2 657282
-0.002285 -0.000260 0.119599 0.284825 0.259622 0.401005 -0.062500 1 0 0 0 0 0 2 658278
-0.002285 -0.000260 0.119599 0.284817 0.259613 0.400998 -0.062500 1 0 0 0 0 0 2 659278
-0.002285 -0.000260 0.119599 0.284811 0.259624 0.401010 -0.062500 1 0 0 0 0 0 2 660294
-0.002285 -0.000260 0.119599 0.284822 0.259622 0.401005 -0.062500 1 0 0 0 0 0 2 661277
-0.002285 -0.000260 0.119599 0.284824 0.259622 0.401004 -0.062500 1 0 0 0 0 0 2 662292
-0.002285 -0.000260 0.119599 0.284824 0.259622 0.401004 -0.062500 1 0 0 0 0 0 2 663292
-0.002285 -0.000260 0.119599 0.284824 0.259622 0.401004 -0.062500 1 0 0 0 0 0 2 664281
-0.002285 -0.000260 0.119599 0.284828 0.259610 0.401011 -0.062500 1 0 0 0 0 0 2 665278
-0.002285 -0.000260 0.119599 0.284825 0.259621 0.401005 -0.062500 1 0 0 0 0 0 2 666278
-0.002285 -0.000260 0.119599 0.284812 0.259624 0.401011 -0.062500 1 0 0 0 0 0 2 667277
-0.002285 -0.000260 0.119599 0.284823 0.259622 0.401005 -0.062500 1 0 0 0 0 0 2 668296
-0.002285 -0.000260 0.119599 0.284824 0.259622 0.401005 -0.062500 1 0 0 0 0 0 2 669292
-0.002285 -0.000260 0.119599 0.284824 0.259622 0.401005 -0.062500 1 0 0 0 0 0 2 670294
-0.002285 -0.000260 0.119599 0.284824 0.259622 0.401004 -0.062500 1 0 0 0 0 0 2 671293
-0.002285 -0.000260 0.119599 0.284824 0.259622 0.401004 -0.062500 1 0 0 0 0 0 2 672293
-0.002285 -0.000260 0.119599 0.284825 0.259622 0.401004 -0.062500 1 0 0 0 0 0 2 673291
-0.002285 -0.000260 0.119599 0.284812 0.259625 0.401011 -0.062500 1 0 0 0 0 0 2 674294
-0.002285 -0.000260 0.119599 0.284823 0.259623 0.401005 -0.062500 1 0 0 0 0 0 2 675279
-0.002285 -0.000260 0.119599 0.284827 0.259611 0.401011 -0.062500 1 0 0 0 0 0 2 676279
-0.002285 -0.000260 0.119599 0.284825 0.259621 0.401006 -0.062500 1 0 0 0 0 0 2 677278
-0.002285 -0.000260 0.119599 0.284816 0.259613 0.400998 -0.062500 1 0 0 0 0 0 2 678277
-0.002285 -0.000260 0.119599 0.284823 0.259621 0.401004 -0.062500 1 0 0 0 0 0 2 679278
-0.002285 -0.000260 0.119599 0.284812 0.259625 0.401011 -0.062500 1 0 0 0 0 0 2 680281
-0.002285 -0.000260 0.119599 0.284822 0.259622 0.401005 -0.062500 1 0 0 0 0 0 2 681291
-0.002285 -0.000260 0.119599 0.284823 0.259622 0.401004 -0.062500 1 0 0 0 0 0 2 682259
-0.002285 -0.000260 0.119599 0.284824 0.259622 0.401004 -0.062500 1 0 0 0 0 0 2 683271
-0.002285 -0.000260 0.119599 0.284824 0.259622 0.401004 -0.062500 1 0 0 0 0 0 2 684280
-0.002285 -0.000260 0.119599 0.284827 0.259611 0.401011 -0.062500 1 0 0 0 0 0 2 685280
-0.002285 -0.000260 0.119599 0.284825 0.259621 0.401005 -0.062500 1 0 0 0 0 0 2 686294
-0.002285 -0.000260 0.119599 0.284825 0.259622 0.401004 -0.062500 1 0 0 0 0 0 2 687278
-0.002285 -0.000260 0.119599 0.284812 0.259625 0.401011 -0.062500 1 0 0 0 0 0 2 688292
-0.002285 -0.000260 0.119599 0.284823 0.259622 0.401005 -0.062500 1 0 0 0 0 0 2 689292
-0.002285 -0.000260 0.119599 0.284824 0.259622 0.401005 -0.062500 1 0 0 0 0 0 2 690293
-0.002285 -0.000260 0.119599 0.284824 0.259622 0.401005 -0.062500 1 0 0 0 0 0 2 691277
-0.002285 -0.000260 0.119599 0.284824 0.259622 0.401004 -0.062500 1 0 0 0 0 0 2 692293
-0.002285 -0.000260 0.119599 0.284824 0.259623 0.401004 -0.062500 1 0 0 0 0 0 2 693290
-0.002285 -0.000260 0.119599 0.284825 0.259623 0.401004 -0.062500 1 0 0 0 0 0 2 694275
-0.002285 -0.000260 0.119599 0.284816 0.259614 0.401018 -0.062500 1 0 0 0 0 0 2 695250
-0.002285 -0.000260 0.119599 0.284823 0.259621 0.401006 -0.062500 1 0 0 0 0 0 2 696330
-0.002285 -0.000260 0.119599 0.284816 0.259613 0.400998 -0.062500 1 0 0 0 0 0 2 697357
-0.002285 -0.000260 0.119599 0.284823 0.259621 0.401004 -0.062500 1 0 0 0 0 0 2 698348
-0.002285 -0.000260 0.119599 0.284824 0.259622 0.401004 -0.062500 1 0 0 0 0 0 2 699351
-0.002285 -0.000260 0.119599 0.284824 0.259622 0.401004 -0.062500 1 0 0 0 0 0 2 700347
-0.002285 -0.000260 0.119599 0.284812 0.259625 0.401011 -0.062500 1 0 0 0 0 0 2 701265
-0.002285 -0.000260 0.119599 0.284822 0.259623 0.401005 -0.062500 1 0 0 0 0 0 2 702254
-0.002285 -0.000260 0.119599 0.284824 0.259622 0.401004 -0.062500 1 0 0 0 0 0 2 703274
-0.002285 -0.000260 0.119599 0.284827 0.259611 0.401011 -0.062500 1 0 0 0 0 0 2 704265
-0.002285 -0.000260 0.119599 0.284824 0.259621 0.401005 -0.062500 1 0 0 0 0 0 2 705254
-0.002285 -0.000260 0.119599 0.284824 0.259622 0.401005 -0.062500 1 0 0 0 0 0 2 706264
-0.002285 -0.000260 0.119599 0.284824 0.259622 0.401004 -0.062500 1 0 0 0 0 0 2 707255
-0.002285 -0.000260 0.119599 0.284825 0.259622 0.401004 -0.062500 1 0 0 0 0 0 2 708264
-0.002285 -0.000260 0.119599 0.284812 0.259625 0.401011 -0.062500 1 0 0 0 0 0 2 709255
-0.002285 -0.000260 0.119599 0.284823 0.259623 0.401005 -0.062500 1 0 0 0 0 0 2 710265
-0.002285 -0.000260 0.119599 0.284824 0.259622 0.401005 -0.062500 1 0 0 0 0 0 2 711255
-0.002285 -0.000260 0.119599 0.284824 0.259623 0.401004 -0.062500 1 0 0 0 0 0 2 712265
-0.002285 -0.000260 0.119599 0.284824 0.259623 0.401004 -0.062500 1 0 0 0 0 0 2 713254
-0.002285 -0.000260 0.119599 0.284828 0.259611 0.401011 -0.062500 1 0 0 0 0 0 2 714264
-0.002285 -0.000260 0.119599 0.284825 0.259621 0.401005 -0.062500 1 0 0 0 0 0 2 715257
-0.002285 -0.000260 0.119599 0.284813 0.259625 0.401011 -0.062500 1 0 0 0 0 0 2 716256
-0.002285 -0.000260 0.119599 0.284815 0.259614 0.400998 -0.062500 1 0 0 0 0 0 2 717287
-0.002285 -0.000260 0.119599 0.284823 0.259621 0.401004 -0.062500 1 0 0 0 0 0 2 718254
-0.002285 -0.000260 0.119599 0.284824 0.259622 0.401004 -0.062500 1 0 0 0 0 0 2 719261
-0.002285 -0.000260 0.119599 0.284824 0.259622 0.401004 -0.062500 1 0 0 0 0 0 2 720284
-0.002285 -0.000260 0.119599 0.284824 0.259622 0.401004 -0.062500 1 0 0 0 0 0 2 721256
-0.002285 -0.000260 0.119599 0.284812 0.259625 0.401011 -0.062500 1 0 0 0 0 0 2 722281
-0.002285 -0.000260 0.119599 0.284822 0.259623 0.401005 -0.062500 1 0 0 0 0 0 2 723275
-0.002285 -0.000260 0.119599 0.284827 0.259611 0.401011 -0.062500 1 0 0 0 0 0 2 724281
-0.002285 -0.000260 0.119599 0.284824 0.259621 0.401005 -0.062500 1 0 0 0 0 0 2 725277
-0.002285 -0.000260 0.119599 0.284824 0.259622 0.401005 -0.062500 1 0 0 0 0 0 2 726291
-0.002285 -0.000260 0.119599 0.284824 0.259622 0.401005 -0.062500 1 0 0 0 0 0 2 727292
-0.002285 -0.000260 0.119599 0.284824 0.259622 0.401004 -0.062500 1 0 0 0 0 0 2 728279
-0.002285 -0.000260 0.119599 0.284825 0.259622 0.401004 -0.062500 1 0 0 0 0 0 2 729282
-0.002285 -0.000260 0.119599 0.284812 0.259625 0.401011 -0.062500 1 0 0 0 0 0 2 730298
-0.002285 -0.000260 0.119599 0.284823 0.259623 0.401005 -0.062500 1 0 0 0 0 0 2 731295
-0.002285 -0.000260 0.119599 0.284824 0.259623 0.401005 -0.062500 1 0 0 0 0 0 2 732298
-0.002285 -0.000260 0.119599 0.284824 0.259623 0.401004 -0.062500 1 0 0 0 0 0 2 733276
-0.002285 -0.000260 0.119599 0.284828 0.259611 0.401011 -0.062500 1 0 0 0 0 0 2 734277
-0.002285 -0.000260 0.119599 0.284825 0.259621 0.401005 -0.062500 1 0 0 0 0 0 2 735276
-0.002285 -0.000260 0.119599 0.284825 0.259622 0.401005 -0.062500 1 0 0 0 0 0 2 736294
-0.002285 -0.000260 0.119599 0.284804 0.259616 0.401004 -0.062500 1 0 0 0 0 0 2 737289
-0.002285 -0.000260 0.119599 0.284822 0.259621 0.401004 -0.062500 1 0 0 0 0 0 2 738290
-0.002285 -0.000260 0.119599 0.284824 0.259622 0.401004 -0.062500 1 0 0 0 0 0 2 739294
-0.002285 -0.000260 0.119599 0.284824 0.259622 0.401004 -0.062500 1 0 0 0 0 0 2 740291
-0.002285 -0.000260 0.119599 0.284824 0.259622 0.401004 -0.062500 1 0 0 0 0 0 2 741276
-0.002285 -0.000260 0.119599 0.284824 0.259622 0.401004 -0.062500 1 0 0 0 0 0 2 742288
-0.002285 -0.000260 0.119599 0.284815 0.259613 0.401017 -0.062500 1 0 0 0 0 0 2 743276
-0.002285 -0.000260 0.119599 0.284823 0.259621 0.401006 -0.062500 1 0 0 0 0 0 2 744291
-0.002285 -0.000260 0.119599 0.284824 0.259622 0.401005 -0.062500 1 0 0 0 0 0 2 745289
-0.002285 -0.000260 0.119599 0.284824 0.259622 0.401005 -0.062500 1 0 0 0 0 0 2 746292
-0.002285 -0.000260 0.119599 0.284824 0.259622 0.401005 -0.062500 1 0 0 0 0 0 2 747250
-0.002285 -0.000260 0.119599 0.284824 0.259622 0.401004 -0.062500 1 0 0 0 0 0 2 748277
-0.002285 -0.000260 0.119599 0.284824 0.259622 0.401004 -0.062500 1 0 0 0 0 0 2 749293
-0.002285 -0.000260 0.119599 0.284825 0.259622 0.401004 -0.062500 1 0 0 0 0 0 2 750274
-0.002285 -0.000260 0.119599 0.284812 0.259625 0.401011 -0.062500 1 0 0 0 0 0 2 751292
-0.002285 -0.000260 0.119599 0.284823 0.259623 0.401005 -0.062500 1 0 0 0 0 0 2 752291
-0.002285 -0.000260 0.119599 0.284827 0.259611 0.401011 -0.062500 1 0 0 0 0 0 2 753290
-0.002285 -0.000260 0.119599 0.284825 0.259621 0.401006 -0.062500 1 0 0 0 0 0 2 754287
-0.002285 -0.000260 0.119599 0.284825 0.259622 0.401005 -0.062500 1 0 0 0 0 0 2 755275
-0.002285 -0.000260 0.119599 0.284816 0.259613 0.400998 -0.062500 1 0 0 0 0 0 2 756276
-0.002285 -0.000260 0.119599 0.284811 0.259624 0.401010 -0.062500 1 0 0 0 0 0 2 757252
-0.002285 -0.000260 0.119599 0.284822 0.259622 0.401005 -0.062500 1 0 0 0 0 0 2 758288
-0.002285 -0.000260 0.119599 0.284823 0.259622 0.401004 -0.062500 1 0 0 0 0 0 2 759276
-0.002285 -0.000260 0.119599 0.284824 0.259622 0.401004 -0.062500 1 0 0 0 0 0 2 760291
-0.002285 -0.000260 0.119599 0.284824 0.259622 0.401004 -0.062500 1 0 0 0 0 0 2 761249
-0.002285 -0.000260 0.119599 0.284827 0.259611 0.401011 -0.062500 1 0 0 0 0 0 2 762290
-0.002285 -0.000260 0.119599 0.284825 0.259621 0.401005 -0.062500 1 0 0 0 0 0 2 763291
-0.002285 -0.000260 0.119599 0.284825 0.259622 0.401005 -0.062500 1 0 0 0 0 0 2 764278
-0.002285 -0.000260 0.119599 0.284812 0.259625 0.401011 -0.062500 1 0 0 0 0 0 2 765275
-0.002285 -0.000260 0.119599 0.284823 0.259622 0.401005 -0.062500 1 0 0 0 0 0 2 766275
-0.002285 -0.000260 0.119599 0.284824 0.259622 0.401005 -0.062500 1 0 0 0 0 0 2 767275
-0.002285 -0.000260 0.119599 0.284824 0.259622 0.401005 -0.062500 1 0 0 0 0 0 2 768273
-0.002285 -0.000260 0.119599 0.284824 0.259622 0.401004 -0.062500 1 0 0 0 0 0 2 769248
-0.002285 -0.000260 0.119599 0.284824 0.259622 0.401004 -0.062500 1 0 0 0 0 0 2 770249
-0.002285 -0.000260 0.119599 0.284825 0.259623 0.401004 -0.062500 1 0 0 0 0 0 2 771254
-0.002285 -0.000260 0.119599 0.284816 0.259614 0.401018 -0.062500 1 0 0 0 0 0 2 772263
-0.002285 -0.000260 0.119599 0.284823 0.259621 0.401006 -0.062500 1 0 0 0 0 0 2 773252
-0.002285 -0.000260 0.119599 0.284816 0.259613 0.400998 -0.062500 1 0 0 0 0 0 2 774262
-0.002285 -0.000260 0.119599 0.284823 0.259621 0.401004 -0.062500 1 0 0 0 0 0 2 775252
-0.002285 -0.000260 0.119599 0.284824 0.259622 0.401004 -0.062500 1 0 0 0 0 0 2 776247
-0.002285 -0.000260 0.119599 0.284824 0.259622 0.401004 -0.062500 1 0 0 0 0 0 2 777253
-0.002285 -0.000260 0.119599 0.284824 0.259622 0.401004 -0.062500 1 0 0 0 0 0 2 778262
-0.002285 -0.000260 0.119599 0.284812 0.259625 0.401010 -0.062500 1 0 0 0 0 0 2 779252
-0.002285 -0.000260 0.119599 0.284822 0.259623 0.401005 -0.062500 1 0 0 0 0 0 2 780263
-0.002285 -0.000260 0.119599 0.284824 0.259622 0.401004 -0.062500 1 0 0 0 0 0 2 781251
-0.002285 -0.000260 0.119599 0.284827 0.259611 0.401011 -0.062500 1 0 0 0 0 0 2 782262
-0.002285 -0.000260 0.119599 0.284825 0.259621 0.401005 -0.062500 1 0 0 0 0 0 2 783250
-0.002285 -0.000260 0.119599 0.284824 0.259622 0.401005 -0.062500 1 0 0 0 0 0 2 784255
-0.002285 -0.000260 0.119599 0.284825 0.259622 0.401004 -0.062500 1 0 0 0 0 0 2 785261
-0.002285 -0.000260 0.119599 0.284812 0.259625 0.401011 -0.062500 1 0 0 0 0 0 2 786274
-0.002285 -0.000260 0.119599 0.284823 0.259623 0.401005 -0.062500 1 0 0 0 0 0 2 787259
-0.002304 -0.000255 0.119609 0.548312 0.197793 0.262515 -0.062500 1 0 0 0 0 0 2 788285
-0.002313 -0.000253 0.119612 0.458696 0.218343 0.330302 -0.062500 1 0 0 0 0 0 2 789253
-0.002318 -0.000252 0.119613 0.392419 0.233885 0.365345 -0.062500 1 0 0 0 0 0 2 790256
-0.002320 -0.000251 0.119614 0.357382 0.242236 0.378641 -0.062500 1 0 0 0 0 0 2 791283
-0.002321 -0.000251 0.119614 0.339749 0.246466 0.383350 -0.062500 1 0 0 0 0 0 2 792254
-0.002322 -0.000251 0.119614 0.330963 0.248603 0.385000 -0.062500 1 0 0 0 0 0 2 793297
-0.002341 -0.000246 0.119624 0.590200 0.187812 0.247204 -0.062500 1 0 0 0 0 0 2 794250
-0.002350 -0.000244 0.119627 0.498343 0.208922 0.315134 -0.062500 1 0 0 0 0 0 2 795277
-0.002355 -0.000243 0.119629 0.430935 0.224727 0.350207 -0.062500 1 0 0 0 0 0 2 796292
-0.002357 -0.000242 0.119629 0.395337 0.233210 0.363509 -0.062500 1 0 0 0 0 0 2 797286
-0.002358 -0.000242 0.119629 0.377435 0.237526 0.368236 -0.062500 1 0 0 0 0 0 2 798289
-0.002359 -0.000242 0.119629 0.368507 0.239689 0.369880 -0.062500 1 0 0 0 0 0 2 799289
-0.002359 -0.000242 0.119629 0.364041 0.240779 0.370455 -0.062500 1 0 0 0 0 0 2 800275
-0.002359 -0.000242 0.119629 0.361828 0.241321 0.370643 -0.062500 1 0 0 0 0 0 2 801290
-0.002360 -0.000242 0.119629 0.360702 0.241592 0.370715 -0.062500 1 0 0 0 0 0 2 802289
-0.002360 -0.000242 0.119629 0.360163 0.241732 0.370746 -0.062500 1 0 0 0 0 0 2 803279
-0.002360 -0.000242 0.119629 0.359877 0.241790 0.370755 -0.062500 1 0 0 0 0 0 2 804295
-0.002360 -0.000242 0.119629 0.359740 0.241833 0.370752 -0.062500 1 0 0 0 0 0 2 805274
-0.002360 -0.000242 0.119629 0.359685 0.241847 0.370757 -0.062500 1 0 0 0 0 0 2 806274
-0.002360 -0.000242 0.119629 0.359639 0.241847 0.370750 -0.062500 1 0 0 0 0 0 2 807275
-0.002378 -0.000237 0.119639 0.623387 0.179974 0.232540 -0.062500 1 0 0 0 0 0 2 808406
-0.002388 -0.000235 0.119643 0.533629 0.200551 0.300178 -0.062500 1 0 0 0 0 0 2 809274
-0.002392 -0.000234 0.119644 0.467292 0.216107 0.335157 -0.062500 1 0 0 0 0 0 2 810274
-0.002395 -0.000234 0.119644 0.432212 0.224468 0.348421 -0.062500 1 0 0 0 0 0 2 811274
-0.002396 -0.000233 0.119644 0.414583 0.228708 0.353131 -0.062500 1 0 0 0 0 0 2 812276
-0.002396 -0.000233 0.119644 0.405776 0.230830 0.354780 -0.062500 1 0 0 0 0 0 2 813273
-0.002397 -0.000233 0.119644 0.401395 0.231909 0.355342 -0.062500 1 0 0 0 0 0 2 814256
-0.002397 -0.000233 0.119644 0.399210 0.232445 0.355555 -0.062500 1 0 0 0 0 0 2 815288
-0.002397 -0.000233 0.119644 0.398109 0.232709 0.355616 -0.062500 1 0 0 0 0 0 2 816287
-0.002397 -0.000233 0.119644 0.397563 0.232840 0.355640 -0.062500 1 0 0 0 0 0 2 817274
-0.002397 -0.000233 0.119644 0.397293 0.232915 0.355641 -0.062500 1 0 0 0 0 0 2 818275
-0.002397 -0.000233 0.119644 0.397160 0.232948 0.355644 -0.062500 1 0 0 0 0 0 2 819289
-0.002397 -0.000233 0.119644 0.397094 0.232964 0.355656 -0.062500 1 0 0 0 0 0 2 820288
-0.002397 -0.000233 0.119644 0.397068 0.232971 0.355650 -0.062500 1 0 0 0 0 0 2 821289
-0.002397 -0.000233 0.119644 0.397031 0.232980 0.355648 -0.062500 1 0 0 0 0 0 2 822285
-0.002397 -0.000233 0.119644 0.397031 0.232969 0.355655 -0.062500 1 0 0 0 0 0 2 823289
-0.002397 -0.000233 0.119644 0.397028 0.232979 0.355649 -0.062500 1 0 0 0 0 0 2 824289
-0.002397 -0.000233 0.119644 0.397028 0.232980 0.355648 -0.062500 1 0 0 0 0 0 2 825273
-0.002397 -0.000233 0.119644 0.397016 0.232983 0.355654 -0.062500 1 0 0 0 0 0 2 826273
-0.002397 -0.000233 0.119644 0.397027 0.232980 0.355648 -0.062500 1 0 0 0 0 0 2 827272
-0.002397 -0.000233 0.119644 0.397029 0.232980 0.355648 -0.062500 1 0 0 0 0 0 2 828250
-0.002397 -0.000233 0.119644 0.397017 0.232983 0.355654 -0.062500 1 0 0 0 0 0 2 829274
-0.002397 -0.000233 0.119644 0.397027 0.232981 0.355648 -0.062500 1 0 0 0 0 0 2 830273
-0.002397 -0.000233 0.119644 0.397020 0.232972 0.355661 -0.062500 1 0 0 0 0 0 2 831285
-0.002397 -0.000233 0.119644 0.397028 0.232979 0.355649 -0.062500 1 0 0 0 0 0 2 832274
-0.002397 -0.000233 0.119644 0.397029 0.232980 0.355648 -0.062500 1 0 0 0 0 0 2 833288
-0.002397 -0.000233 0.119644 0.397017 0.232983 0.355654 -0.062500 1 0 0 0 0 0 2 834273
-0.002397 -0.000233 0.119644 0.397028 0.232980 0.355649 -0.062500 1 0 0 0 0 0 2 835273
-0.002397 -0.000233 0.119644 0.397017 0.232983 0.355654 -0.062500 1 0 0 0 0 0 2 836276
-0.002397 -0.000233 0.119644 0.397027 0.232981 0.355649 -0.062500 1 0 0 0 0 0 2 837288
-0.002397 -0.000233 0.119644 0.397029 0.232980 0.355648 -0.062500 1 0 0 0 0 0 2 838287
-0.002397 -0.000233 0.119644 0.397017 0.232983 0.355654 -0.062500 1 0 0 0 0 0 2 839242
-0.002397 -0.000233 0.119644 0.397028 0.232981 0.355648 -0.062500 1 0 0 0 0 0 2 840247
-0.002397 -0.000233 0.119644 0.397017 0.232984 0.355654 -0.062500 1 0 0 0 0 0 2 841271
-0.002416 -0.000229 0.119654 0.660925 0.171040 0.217578 -0.062500 1 0 0 0 0 0 2 842246
-0.002425 -0.000226 0.119658 0.571107 0.191650 0.285134 -0.062500 1 0 0 0 0 0 2 843250
-0.002430 -0.000225 0.119659 0.504742 0.207225 0.320079 -0.062500 1 0 0 0 0 0 2 844262
-0.002432 -0.000225 0.119659 0.469653 0.215568 0.333339 -0.062500 1 0 0 0 0 0 2 845250
-0.002433 -0.000224 0.119659 0.452006 0.219810 0.338046 -0.062500 1 0 0 0 0 0 2 846259
-0.002434 -0.000224 0.119659 0.443210 0.221950 0.339684 -0.062500 1 0 0 0 0 0 2 847250
-0.002434 -0.000224 0.119659 0.438820 0.223023 0.340256 -0.062500 1 0 0 0 0 0 2 848259
-0.002434 -0.000224 0.119659 0.436646 0.223556 0.340463 -0.062500 1 0 0 0 0 0 2 849250
-0.002434 -0.000224 0.119659 0.435546 0.223820 0.340524 -0.062500 1 0 0 0 0 0 2 850259
-0.002434 -0.000224 0.119659 0.435000 0.223950 0.340547 -0.062500 1 0 0 0 0 0 2 851251
-0.002434 -0.000224 0.119659 0.434719 0.224028 0.340555 -0.062500 1 0 0 0 0 0 2 852261
-0.002434 -0.000224 0.119659 0.434584 0.224062 0.340558 -0.062500 1 0 0 0 0 0 2 853251
-0.002434 -0.000224 0.119659 0.434529 0.224075 0.340564 -0.062500 1 0 0 0 0 0 2 854250
-0.002434 -0.000224 0.119659 0.434492 0.224084 0.340563 -0.062500 1 0 0 0 0 0 2 855259
-0.002434 -0.000224 0.119659 0.434466 0.224090 0.340556 -0.062500 1 0 0 0 0 0 2 856251
-0.002434 -0.000224 0.119659 0.434468 0.224079 0.340562 -0.062500 1 0 0 0 0 0 2 857260
-0.002434 -0.000224 0.119659 0.434453 0.224092 0.340562 -0.062500 1 0 0 0 0 0 2 858283
-0.002434 -0.000224 0.119659 0.434452 0.224093 0.340562 -0.062500 1 0 0 0 0 0 2 859251
-0.002434 -0.000224 0.119659 0.434451 0.224094 0.340562 -0.062500 1 0 0 0 0 0 2 860275
-0.002434 -0.000224 0.119659 0.434463 0.224091 0.340555 -0.062500 1 0 0 0 0 0 2 861257
-0.002434 -0.000224 0.119659 0.434453 0.224094 0.340561 -0.062500 1 0 0 0 0 0 2 862280
-0.002434 -0.000224 0.119659 0.434452 0.224094 0.340562 -0.062500 1 0 0 0 0 0 2 863251
-0.002434 -0.000224 0.119659 0.434452 0.224094 0.340562 -0.062500 1 0 0 0 0 0 2 864280
-0.002434 -0.000224 0.119659 0.434451 0.224094 0.340562 -0.062500 1 0 0 0 0 0 2 865276
-0.002434 -0.000224 0.119659 0.434451 0.224094 0.340562 -0.062500 1 0 0 0 0 0 2 866272
-0.002434 -0.000224 0.119659 0.434467 0.224080 0.340562 -0.062500 1 0 0 0 0 0 2 867272
-0.002434 -0.000224 0.119659 0.434454 0.224092 0.340562 -0.062500 1 0 0 0 0 0 2 868275
-0.002434 -0.000224 0.119659 0.434452 0.224094 0.340562 -0.062500 1 0 0 0 0 0 2 869286
-0.002434 -0.000224 0.119659 0.434452 0.224094 0.340562 -0.062500 1 0 0 0 0 0 2 870288
-0.002434 -0.000224 0.119659 0.434452 0.224094 0.340562 -0.062500 1 0 0 0 0 0 2 871245
-0.002434 -0.000224 0.119659 0.434452 0.224094 0.340562 -0.062500 1 0 0 0 0 0 2 872281
-0.002434 -0.000224 0.119659 0.434464 0.224092 0.340556 -0.062500 1 0 0 0 0 0 2 873287
-0.002434 -0.000224 0.119659 0.434453 0.224094 0.340561 -0.062500 1 0 0 0 0 0 2 874275
-0.002434 -0.000224 0.119659 0.434452 0.224095 0.340562 -0.062500 1 0 0 0 0 0 2 875275
-0.002434 -0.000224 0.119659 0.434452 0.224095 0.340562 -0.062500 1 0 0 0 0 0 2 876275
-0.002434 -0.000224 0.119659 0.434455 0.224083 0.340569 -0.062500 1 0 0 0 0 0 2 877271
-0.002434 -0.000224 0.119659 0.434452 0.224093 0.340563 -0.062500 1 0 0 0 0 0 2 878287
-0.002434 -0.000224 0.119659 0.434464 0.224091 0.340556 -0.062500 1 0 0 0 0 0 2 879286
-0.002453 -0.000220 0.119669 0.698482 0.162132 0.202622 -0.062500 1 0 0 0 0 0 2 880288
-0.002463 -0.000217 0.119673 0.608610 0.182745 0.270117 -0.062500 1 0 0 0 0 0 2 881287
-0.002467 -0.000216 0.119674 0.542202 0.198319 0.305018 -0.062500 1 0 0 0 0 0 2 882271
-0.002470 -0.000216 0.119674 0.507104 0.206674 0.318264 -0.062500 1 0 0 0 0 0 2 883271
-0.002471 -0.000215 0.119674 0.489458 0.210927 0.322969 -0.062500 1 0 0 0 0 0 2 884273
-0.002471 -0.000215 0.119674 0.480664 0.213058 0.324610 -0.062500 1 0 0 0 0 0 2 885272
-0.002472 -0.000215 0.119675 0.476274 0.214130 0.325180 -0.062500 1 0 0 0 0 0 2 886271
-0.002472 -0.000215 0.119675 0.474078 0.214656 0.325385 -0.062500 1 0 0 0 0 0 2 887274
-0.002472 -0.000215 0.119675 0.472996 0.214926 0.325445 -0.062500 1 0 0 0 0 0 2 888289
-0.002472 -0.000215 0.119675 0.472448 0.215068 0.325482 -0.062500 1 0 0 0 0 0 2 889273
-0.002472 -0.000215 0.119675 0.472170 0.215137 0.325477 -0.062500 1 0 0 0 0 0 2 890270
-0.002472 -0.000215 0.119675 0.472036 0.215169 0.325480 -0.062500 1 0 0 0 0 0 2 891271
-0.002472 -0.000215 0.119675 0.471970 0.215185 0.325491 -0.062500 1 0 0 0 0 0 2 892288
-0.002472 -0.000215 0.119675 0.471935 0.215183 0.325478 -0.062500 1 0 0 0 0 0 2 893270
-0.002472 -0.000215 0.119675 0.471926 0.215205 0.325483 -0.062500 1 0 0 0 0 0 2 894286
-0.002472 -0.000215 0.119675 0.471909 0.215190 0.325490 -0.062500 1 0 0 0 0 0 2 895271
-0.002472 -0.000215 0.119675 0.471905 0.215199 0.325484 -0.062500 1 0 0 0 0 0 2 896271
-0.002472 -0.000215 0.119675 0.471904 0.215201 0.325483 -0.062500 1 0 0 0 0 0 2 897285
-0.002472 -0.000215 0.119675 0.471892 0.215204 0.325489 -0.062500 1 0 0 0 0 0 2 898285
-0.002472 -0.000215 0.119675 0.471903 0.215201 0.325484 -0.062500 1 0 0 0 0 0 2 899270
-0.002472 -0.000215 0.119675 0.471904 0.215201 0.325483 -0.062500 1 0 0 0 0 0 2 900264
-0.002472 -0.000215 0.119675 0.471892 0.215204 0.325489 -0.062500 1 0 0 0 0 0 2 901284
-0.002472 -0.000215 0.119675 0.471902 0.215202 0.325484 -0.062500 1 0 0 0 0 0 2 902272
-0.002472 -0.000215 0.119675 0.471904 0.215201 0.325483 -0.062500 1 0 0 0 0 0 2 903294
-0.002472 -0.000215 0.119675 0.471904 0.215202 0.325483 -0.062500 1 0 0 0 0 0 2 904272
-0.002472 -0.000215 0.119675 0.471895 0.215193 0.325496 -0.062500 1 0 0 0 0 0 2 905284
-0.002472 -0.000215 0.119675 0.471903 0.215200 0.325485 -0.062500 1 0 0 0 0 0 2 906243
-0.002472 -0.000215 0.119675 0.471904 0.215201 0.325483 -0.062500 1 0 0 0 0 0 2 907270
-0.002472 -0.000215 0.119675 0.471904 0.215201 0.325483 -0.062500 1 0 0 0 0 0 2 908289
-0.002472 -0.000215 0.119675 0.471892 0.215204 0.325490 -0.062500 1 0 0 0 0 0 2 909283
-0.002472 -0.000215 0.119675 0.471903 0.215202 0.325484 -0.062500 1 0 0 0 0 0 2 910269
-0.002472 -0.000215 0.119675 0.471904 0.215202 0.325483 -0.062500 1 0 0 0 0 0 2 911285
-0.002472 -0.000215 0.119675 0.471904 0.215202 0.325483 -0.062500 1 0 0 0 0 0 2 912259
-0.002472 -0.000215 0.119675 0.471892 0.215205 0.325489 -0.062500 1 0 0 0 0 0 2 913268
-0.002472 -0.000215 0.119675 0.471903 0.215202 0.325484 -0.062500 1 0 0 0 0 0 2 914259
-0.002472 -0.000215 0.119675 0.471904 0.215202 0.325483 -0.062500 1 0 0 0 0 0 2 915247
-0.002472 -0.000215 0.119675 0.471908 0.215190 0.325490 -0.062500 1 0 0 0 0 0 2 916259
-0.002472 -0.000215 0.119675 0.471885 0.215194 0.325483 -0.062500 1 0 0 0 0 0 2 917249
-0.002472 -0.000215 0.119675 0.471902 0.215200 0.325483 -0.062500 1 0 0 0 0 0 2 918258
-0.002472 -0.000215 0.119675 0.471904 0.215201 0.325483 -0.062500 1 0 0 0 0 0 2 919248
-0.002472 -0.000215 0.119675 0.471904 0.215201 0.325483 -0.062500 1 0 0 0 0 0 2 920267
-0.002472 -0.000215 0.119675 0.471892 0.215204 0.325489 -0.062500 1 0 0 0 0 0 2 921242
-0.002472 -0.000215 0.119675 0.471903 0.215202 0.325484 -0.062500 1 0 0 0 0 0 2 922248
-0.002472 -0.000215 0.119675 0.471904 0.215202 0.325483 -0.062500 1 0 0 0 0 0 2 923257
-0.002472 -0.000215 0.119675 0.471895 0.215193 0.325496 -0.062500 1 0 0 0 0 0 2 924248
-0.002472 -0.000215 0.119675 0.471903 0.215200 0.325485 -0.062500 1 0 0 0 0 0 2 925256
-0.002472 -0.000215 0.119675 0.471904 0.215201 0.325484 -0.062500 1 0 0 0 0 0 2 926248
-0.002472 -0.000215 0.119675 0.471904 0.215201 0.325483 -0.062500 1 0 0 0 0 0 2 927258
-0.002472 -0.000215 0.119675 0.471905 0.215201 0.325483 -0.062500 1 0 0 0 0 0 2 928249
-0.002472 -0.000215 0.119675 0.471892 0.215204 0.325489 -0.062500 1 0 0 0 0 0 2 929258
-0.002472 -0.000215 0.119675 0.471903 0.215202 0.325484 -0.062500 1 0 0 0 0 0 2 930255
-0.002472 -0.000215 0.119675 0.471904 0.215202 0.325483 -0.062500 1 0 0 0 0 0 2 931273
-0.002472 -0.000215 0.119675 0.471892 0.215205 0.325489 -0.062500 1 0 0 0 0 0 2 932253
-0.002472 -0.000215 0.119675 0.471903 0.215202 0.325484 -0.062500 1 0 0 0 0 0 2 933271
-0.002472 -0.000215 0.119675 0.471904 0.215202 0.325483 -0.062500 1 0 0 0 0 0 2 934277
-0.002472 -0.000215 0.119675 0.471908 0.215190 0.325490 -0.062500 1 0 0 0 0 0 2 935247
-0.002472 -0.000215 0.119675 0.471885 0.215194 0.325483 -0.062500 1 0 0 0 0 0 2 936276
-0.002472 -0.000215 0.119675 0.471902 0.215200 0.325483 -0.062500 1 0 0 0 0 0 2 937285
-0.002472 -0.000215 0.119675 0.471904 0.215201 0.325483 -0.062500 1 0 0 0 0 0 2 938288
-0.002472 -0.000215 0.119675 0.471904 0.215201 0.325483 -0.062500 1 0 0 0 0 0 2 939270
-0.002472 -0.000215 0.119675 0.471892 0.215204 0.325489 -0.062500 1 0 0 0 0 0 2 940284
-0.002472 -0.000215 0.119675 0.471903 0.215202 0.325484 -0.062500 1 0 0 0 0 0 2 941282
-0.002472 -0.000215 0.119675 0.471904 0.215201 0.325483 -0.062500 1 0 0 0 0 0 2 942285
-0.002472 -0.000215 0.119675 0.471904 0.215202 0.325483 -0.062500 1 0 0 0 0 0 2 943283
-0.002472 -0.000215 0.119675 0.471895 0.215193 0.325496 -0.062500 1 0 0 0 0 0 2 944274
-0.002472 -0.000215 0.119675 0.471903 0.215200 0.325485 -0.062500 1 0 0 0 0 0 2 945274
-0.002472 -0.000215 0.119675 0.471904 0.215201 0.325483 -0.062500 1 0 0 0 0 0 2 946272
-0.002472 -0.000215 0.119675 0.471904 0.215201 0.325483 -0.062500 1 0 0 0 0 0 2 947273
-0.002472 -0.000215 0.119675 0.471892 0.215204 0.325490 -0.062500 1 0 0 0 0 0 2 948271
-0.002472 -0.000215 0.119675 0.471903 0.215202 0.325484 -0.062500 1 0 0 0 0 0 2 949269
-0.002472 -0.000215 0.119675 0.471904 0.215202 0.325483 -0.062500 1 0 0 0 0 0 2 950281
-0.002472 -0.000215 0.119675 0.471904 0.215202 0.325483 -0.062500 1 0 0 0 0 0 2 951281
-0.002472 -0.000215 0.119675 0.471892 0.215205 0.325489 -0.062500 1 0 0 0 0 0 2 952271
-0.002472 -0.000215 0.119675 0.471903 0.215202 0.325484 -0.062500 1 0 0 0 0 0 2 953268
-0.002472 -0.000215 0.119675 0.471908 0.215190 0.325490 -0.062500 1 0 0 0 0 0 2 954272
-0.002472 -0.000215 0.119675 0.471897 0.215191 0.325477 -0.062500 1 0 0 0 0 0 2 955281
-0.002472 -0.000215 0.119675 0.471904 0.215200 0.325482 -0.062500 1 0 0 0 0 0 2 956288
-0.002472 -0.000215 0.119675 0.471892 0.215204 0.325489 -0.062500 1 0 0 0 0 0 2 957269
-0.002472 -0.000215 0.119675 0.471903 0.215201 0.325484 -0.062500 1 0 0 0 0 0 2 958268
-0.002472 -0.000215 0.119675 0.471892 0.215204 0.325489 -0.062500 1 0 0 0 0 0 2 959268
-0.002472 -0.000215 0.119675 0.471902 0.215202 0.325484 -0.062500 1 0 0 0 0 0 2 960273
-0.002472 -0.000215 0.119675 0.471904 0.215201 0.325483 -0.062500 1 0 0 0 0 0 2 961268
-0.002472 -0.000215 0.119675 0.471904 0.215201 0.325483 -0.062500 1 0 0 0 0 0 2 962269
-0.002472 -0.000215 0.119675 0.471895 0.215193 0.325496 -0.062500 1 0 0 0 0 0 2 963281
-0.002472 -0.000215 0.119675 0.471903 0.215200 0.325485 -0.062500 1 0 0 0 0 0 2 964283
-0.002472 -0.000215 0.119675 0.471904 0.215201 0.325484 -0.062500 1 0 0 0 0 0 2 965283
-0.002472 -0.000215 0.119675 0.471904 0.215201 0.325483 -0.062500 1 0 0 0 0 0 2 966268
-0.002472 -0.000215 0.119675 0.471892 0.215204 0.325490 -0.062500 1 0 0 0 0 0 2 967268
-0.002472 -0.000215 0.119675 0.471903 0.215202 0.325484 -0.062500 1 0 0 0 0 0 2 968270
-0.002472 -0.000215 0.119675 0.471904 0.215202 0.325483 -0.062500 1 0 0 0 0 0 2 969283
-0.002472 -0.000215 0.119675 0.471904 0.215202 0.325483 -0.062500 1 0 0 0 0 0 2 970272
-0.002472 -0.000215 0.119675 0.471892 0.215205 0.325489 -0.062500 1 0 0 0 0 0 2 971273
-0.002472 -0.000215 0.119675 0.471903 0.215202 0.325484 -0.062500 1 0 0 0 0 0 2 972259
-0.002472 -0.000215 0.119675 0.471904 0.215202 0.325483 -0.062500 1 0 0 0 0 0 2 973266
-0.002472 -0.000215 0.119675 0.471908 0.215190 0.325490 -0.062500 1 0 0 0 0 0 2 974281
-0.002472 -0.000215 0.119675 0.471885 0.215194 0.325483 -0.062500 1 0 0 0 0 0 2 975268
-0.002472 -0.000215 0.119675 0.471902 0.215200 0.325483 -0.062500 1 0 0 0 0 0 2 976284
-0.002472 -0.000215 0.119675 0.471904 0.215201 0.325483 -0.062500 1 0 0 0 0 0 2 977286
-0.002472 -0.000215 0.119675 0.471904 0.215201 0.325483 -0.062500 1 0 0 0 0 0 2 978269
-0.002472 -0.000215 0.119675 0.471892 0.215204 0.325489 -0.062500 1 0 0 0 0 0 2 979268
-0.002472 -0.000215 0.119675 0.471903 0.215202 0.325484 -0.062500 1 0 0 0 0 0 2 980270
-0.002472 -0.000215 0.119675 0.471904 0.215201 0.325483 -0.062500 1 0 0 0 0 0 2 981267
-0.002472 -0.000215 0.119675 0.471892 0.215204 0.325489 -0.062500 1 0 0 0 0 0 2 982269
-0.002472 -0.000215 0.119675 0.471906 0.215190 0.325491 -0.062500 1 0 0 0 0 0 2 983258
-0.002472 -0.000215 0.119675 0.471904 0.215200 0.325484 -0.062500 1 0 0 0 0 0 2 984265
-0.002472 -0.000215 0.119675 0.471904 0.215201 0.325483 -0.062500 1 0 0 0 0 0 2 985256
-0.002472 -0.000215 0.119675 0.471904 0.215201 0.325483 -0.062500 1 0 0 0 0 0 2 986265
-0.002472 -0.000215 0.119675 0.471892 0.215204 0.325489 -0.062500 1 0 0 0 0 0 2 987246
-0.002472 -0.000215 0.119675 0.471903 0.215202 0.325484 -0.062500 1 0 0 0 0 0 2 988256
-0.002472 -0.000215 0.119675 0.471904 0.215202 0.325483 -0.062500 1 0 0 0 0 0 2 989245
-0.002472 -0.000215 0.119675 0.471892 0.215205 0.325490 -0.062500 1 0 0 0 0 0 2 990255
-0.002472 -0.000215 0.119675 0.471903 0.215202 0.325484 -0.062500 1 0 0 0 0 0 2 991245
-0.002472 -0.000215 0.119675 0.471904 0.215202 0.325483 -0.062500 1 0 0 0 0 0 2 992240
-0.002472 -0.000215 0.119675 0.471908 0.215190 0.325490 -0.062500 1 0 0 0 0 0 2 993245
-0.002472 -0.000215 0.119675 0.471897 0.215191 0.325477 -0.062500 1 0 0 0 0 0 2 994255
-0.002472 -0.000215 0.119675 0.471904 0.215200 0.325482 -0.062500 1 0 0 0 0 0 2 995245
-0.002472 -0.000215 0.119675 0.471892 0.215204 0.325489 -0.062500 1 0 0 0 0 0 2 996255
-0.002472 -0.000215 0.119675 0.471903 0.215201 0.325484 -0.062500 1 0 0 0 0 0 2 997246
-0.002472 -0.000215 0.119675 0.471892 0.215204 0.325489 -0.062500 1 0 0 0 0 0 2 998254
-0.002472 -0.000215 0.119675 0.471902 0.215202 0.325484 -0.062500 1 0 0 0 0 0 2 999245
-0.002472 -0.000215 0.119675 0.471904 0.215201 0.325483 -0.062500 1 0 0 0 0 0 3 240
-0.002472 -0.000215 0.119675 0.471904 0.215201 0.325483 -0.062500 1 0 0 0 0 0 3 1252
-0.002472 -0.000215 0.119675 0.471895 0.215193 0.325496 -0.062500 1 0 0 0 0 0 3 2253
-0.002472 -0.000215 0.119675 0.471903 0.215200 0.325485 -0.062500 1 0 0 0 0 0 3 3255
-0.002472 -0.000215 0.119675 0.471904 0.215201 0.325483 -0.062500 1 0 0 0 0 0 3 4247
-0.002472 -0.000215 0.119675 0.471904 0.215201 0.325483 -0.062500 1 0 0 0 0 0 3 5274
-0.002472 -0.000215 0.119675 0.471892 0.215204 0.325490 -0.062500 1 0 0 0 0 0 3 6241
-0.002472 -0.000215 0.119675 0.471903 0.215202 0.325484 -0.062500 1 0 0 0 0 0 3 7274
-0.002472 -0.000215 0.119675 0.471904 0.215202 0.325483 -0.062500 1 0 0 0 0 0 3 8272
-0.002472 -0.000215 0.119675 0.471904 0.215202 0.325483 -0.062500 1 0 0 0 0 0 3 9270
-0.002472 -0.000215 0.119675 0.471892 0.215205 0.325489 -0.062500 1 0 0 0 0 0 3 10284
-0.002472 -0.000215 0.119675 0.471903 0.215202 0.325484 -0.062500 1 0 0 0 0 0 3 11266
-0.002472 -0.000215 0.119675 0.471904 0.215202 0.325483 -0.062500 1 0 0 0 0 0 3 12269
-0.002472 -0.000215 0.119675 0.471900 0.215181 0.325483 -0.062500 1 0 0 0 0 0 3 13281
-0.002472 -0.000215 0.119675 0.471904 0.215199 0.325483 -0.062500 1 0 0 0 0 0 3 14266
-0.002472 -0.000215 0.119675 0.471892 0.215203 0.325489 -0.062500 1 0 0 0 0 0 3 15275
-0.002472 -0.000215 0.119675 0.471903 0.215201 0.325484 -0.062500 1 0 0 0 0 0 3 16285
-0.002472 -0.000215 0.119675 0.471892 0.215204 0.325489 -0.062500 1 0 0 0 0 0 3 17271
-0.002472 -0.000215 0.119675 0.471902 0.215202 0.325484 -0.062500 1 0 0 0 0 0 3 18267
-0.002472 -0.000215 0.119675 0.471904 0.215201 0.325483 -0.062500 1 0 0 0 0 0 3 19266
-0.002472 -0.000215 0.119675 0.471904 0.215201 0.325483 -0.062500 1 0 0 0 0 0 3 20268
-0.002472 -0.000215 0.119675 0.471892 0.215204 0.325489 -0.062500 1 0 0 0 0 0 3 21285
-0.002472 -0.000215 0.119675 0.471906 0.215190 0.325491 -0.062500 1 0 0 0 0 0 3 22240
-0.002472 -0.000215 0.119675 0.471904 0.215200 0.325484 -0.062500 1 0 0 0 0 0 3 23266
-0.002472 -0.000215 0.119675 0.471904 0.215201 0.325483 -0.062500 1 0 0 0 0 0 3 24270
-0.002472 -0.000215 0.119675 0.471892 0.215204 0.325490 -0.062500 1 0 0 0 0 0 3 25239
-0.002472 -0.000215 0.119675 0.471903 0.215202 0.325484 -0.062500 1 0 0 0 0 0 3 26266
-0.002472 -0.000215 0.119675 0.471904 0.215202 0.325483 -0.062500 1 0 0 0 0 0 3 27280
-0.002472 -0.000215 0.119675 0.471904 0.215202 0.325483 -0.062500 1 0 0 0 0 0 3 28283
-0.002472 -0.000215 0.119675 0.471892 0.215205 0.325489 -0.062500 1 0 0 0 0 0 3 29266
-0.002472 -0.000215 0.119675 0.471903 0.215202 0.325484 -0.062500 1 0 0 0 0 0 3 30266
-0.002472 -0.000215 0.119675 0.471904 0.215202 0.325483 -0.062500 1 0 0 0 0 0 3 31268
-0.002472 -0.000215 0.119675 0.471908 0.215190 0.325490 -0.062500 1 0 0 0 0 0 3 32268
-0.002472 -0.000215 0.119675 0.471885 0.215194 0.325483 -0.062500 1 0 0 0 0 0 3 33266
-0.002472 -0.000215 0.119675 0.471902 0.215200 0.325483 -0.062500 1 0 0 0 0 0 3 34281
-0.002472 -0.000215 0.119675 0.471904 0.215201 0.325483 -0.062500 1 0 0 0 0 0 3 35267
-0.002472 -0.000215 0.119675 0.471904 0.215201 0.325483 -0.062500 1 0 0 0 0 0 3 36283
-0.002472 -0.000215 0.119675 0.471892 0.215204 0.325489 -0.062500 1 0 0 0 0 0 3 37276
-0.002472 -0.000215 0.119675 0.471903 0.215202 0.325484 -0.062500 1 0 0 0 0 0 3 38281
-0.002472 -0.000215 0.119675 0.471904 0.215201 0.325483 -0.062500 1 0 0 0 0 0 3 39279
-0.002472 -0.000215 0.119675 0.471904 0.215201 0.325483 -0.062500 1 0 0 0 0 0 3 40282
-0.002472 -0.000215 0.119675 0.471895 0.215193 0.325496 -0.062500 1 0 0 0 0 0 3 41288
-0.002472 -0.000215 0.119675 0.471903 0.215200 0.325485 -0.062500 1 0 0 0 0 0 3 42260
-0.002472 -0.000215 0.119675 0.471904 0.215201 0.325483 -0.062500 1 0 0 0 0 0 3 43267
-0.002472 -0.000215 0.119675 0.471904 0.215201 0.325483 -0.062500 1 0 0 0 0 0 3 44284
-0.002472 -0.000215 0.119675 0.471892 0.215204 0.325490 -0.062500 1 0 0 0 0 0 3 45266
-0.002472 -0.000215 0.119675 0.471903 0.215202 0.325484 -0.062500 1 0 0 0 0 0 3 46264
-0.002472 -0.000215 0.119675 0.471904 0.215202 0.325483 -0.062500 1 0 0 0 0 0 3 47279
-0.002472 -0.000215 0.119675 0.471905 0.215202 0.325483 -0.062500 1 0 0 0 0 0 3 48331
-0.002472 -0.000215 0.119675 0.471892 0.215205 0.325489 -0.062500 1 0 0 0 0 0 3 49365
-0.002472 -0.000215 0.119675 0.471903 0.215202 0.325484 -0.062500 1 0 0 0 0 0 3 50320
-0.002472 -0.000215 0.119675 0.471904 0.215202 0.325483 -0.062500 1 0 0 0 0 0 3 51315
-0.002472 -0.000215 0.119675 0.471887 0.215184 0.325489 -0.062500 1 0 0 0 0 0 3 52321
-0.002472 -0.000215 0.119675 0.471902 0.215199 0.325484 -0.062500 1 0 0 0 0 0 3 53314
-0.002472 -0.000215 0.119675 0.471904 0.215201 0.325483 -0.062500 1 0 0 0 0 0 3 54350
-0.002472 -0.000215 0.119675 0.471904 0.215201 0.325483 -0.062500 1 0 0 0 0 0 3 55307
-0.002472 -0.000215 0.119675 0.471892 0.215204 0.325489 -0.062500 1 0 0 0 0 0 3 56342
-0.002472 -0.000215 0.119675 0.471902 0.215202 0.325484 -0.062500 1 0 0 0 0 0 3 57341
-0.002472 -0.000215 0.119675 0.471904 0.215201 0.325483 -0.062500 1 0 0 0 0 0 3 58319
-0.002472 -0.000215 0.119675 0.471904 0.215201 0.325483 -0.062500 1 0 0 0 0 0 3 59343
-0.002472 -0.000215 0.119675 0.471892 0.215204 0.325489 -0.062500 1 0 0 0 0 0 3 60342
-0.002472 -0.000215 0.119675 0.471906 0.215190 0.325491 -0.062500 1 0 0 0 0 0 3 61343
-0.002472 -0.000215 0.119675 0.471904 0.215200 0.325484 -0.062500 1 0 0 0 0 0 3 62338
-0.002472 -0.000215 0.119675 0.471904 0.215201 0.325483 -0.062500 1 0 0 0 0 0 3 63340
-0.002472 -0.000215 0.119675 0.471892 0.215204 0.325490 -0.062500 1 0 0 0 0 0 3 64338
-0.002472 -0.000215 0.119675 0.471903 0.215202 0.325484 -0.062500 1 0 0 0 0 0 3 65340
-0.002472 -0.000215 0.119675 0.471904 0.215202 0.325483 -0.062500 1 0 0 0 0 0 3 66338
-0.002472 -0.000215 0.119675 0.471904 0.215202 0.325483 -0.062500 1 0 0 0 0 0 3 67339
-0.002472 -0.000215 0.119675 0.471892 0.215205 0.325489 -0.062500 1 0 0 0 0 0 3 68318
-0.002472 -0.000215 0.119675 0.471903 0.215202 0.325484 -0.062500 1 0 0 0 0 0 3 69342
-0.002472 -0.000215 0.119675 0.471904 0.215202 0.325483 -0.062500 1 0 0 0 0 0 3 70340
-0.002472 -0.000215 0.119675 0.471900 0.215181 0.325483 -0.062500 1 0 0 0 0 0 3 71339
-0.002472 -0.000215 0.119675 0.471904 0.215199 0.325483 -0.062500 1 0 0 0 0 0 3 72270
-0.002472 -0.000215 0.119675 0.471892 0.215203 0.325489 -0.062500 1 0 0 0 0 0 3 73252
-0.002472 -0.000215 0.119675 0.471903 0.215201 0.325484 -0.062500 1 0 0 0 0 0 3 74243
-0.002472 -0.000215 0.119675 0.471904 0.215201 0.325483 -0.062500 1 0 0 0 0 0 3 75252
-0.002472 -0.000215 0.119675 0.471892 0.215204 0.325489 -0.062500 1 0 0 0 0 0 3 76243
-0.002472 -0.000215 0.119675 0.471903 0.215202 0.325484 -0.062500 1 0 0 0 0 0 3 77252
-0.002472 -0.000215 0.119675 0.471904 0.215201 0.325483 -0.062500 1 0 0 0 0 0 3 78242
-0.002472 -0.000215 0.119675 0.471892 0.215204 0.325489 -0.062500 1 0 0 0 0 0 3 79253
-0.002472 -0.000215 0.119675 0.471902 0.215202 0.325484 -0.062500 1 0 0 0 0 0 3 80243
-0.002472 -0.000215 0.119675 0.471907 0.215190 0.325490 -0.062500 1 0 0 0 0 0 3 81251
-0.002472 -0.000215 0.119675 0.471905 0.215200 0.325484 -0.062500 1 0 0 0 0 0 3 82241
-0.002472 -0.000215 0.119675 0.471905 0.215201 0.325483 -0.062500 1 0 0 0 0 0 3 83252
-0.002472 -0.000215 0.119675 0.471892 0.215204 0.325489 -0.062500 1 0 0 0 0 0 3 84243
-0.002472 -0.000215 0.119675 0.471903 0.215202 0.325484 -0.062500 1 0 0 0 0 0 3 85254
-0.002472 -0.000215 0.119675 0.471904 0.215202 0.325483 -0.062500 1 0 0 0 0 0 3 86253
-0.002472 -0.000215 0.119675 0.471892 0.215205 0.325490 -0.062500 1 0 0 0 0 0 3 87263
-0.002472 -0.000215 0.119675 0.471903 0.215202 0.325484 -0.062500 1 0 0 0 0 0 3 88243
-0.002453 -0.000220 0.119665 0.207740 0.277197 0.463285 -0.062500 1 0 0 0 0 0 3 89270
-0.002444 -0.000222 0.119661 0.297757 0.256538 0.395962 -0.062500 1 0 0 0 0 0 3 90277
-0.002439 -0.000223 0.119660 0.364183 0.240947 0.361070 -0.062500 1 0 0 0 0 0 3 91287
-0.002437 -0.000224 0.119660 0.399272 0.232614 0.347809 -0.062500 1 0 0 0 0 0 3 92240
-0.002436 -0.000224 0.119660 0.416902 0.228366 0.343085 -0.062500 1 0 0 0 0 0 3 93264
-0.002435 -0.000224 0.119659 0.425708 0.226222 0.341440 -0.062500 1 0 0 0 0 0 3 94264
-0.002435 -0.000224 0.119659 0.430084 0.225163 0.340867 -0.062500 1 0 0 0 0 0 3 95268
-0.002435 -0.000224 0.119659 0.432282 0.224626 0.340668 -0.062500 1 0 0 0 0 0 3 96270
-0.002435 -0.000224 0.119659 0.433365 0.224355 0.340588 -0.062500 1 0 0 0 0 0 3 97263
-0.002434 -0.000224 0.119659 0.433908 0.224224 0.340582 -0.062500 1 0 0 0 0 0 3 98265
-0.002434 -0.000224 0.119659 0.434183 0.224169 0.340563 -0.062500 1 0 0 0 0 0 3 99273
-0.002434 -0.000224 0.119659 0.434320 0.224127 0.340565 -0.062500 1 0 0 0 0 0 3 100283
-0.002434 -0.000224 0.119659 0.434387 0.224110 0.340554 -0.062500 1 0 0 0 0 0 3 101269
-0.002434 -0.000224 0.119659 0.434417 0.224092 0.340567 -0.062500 1 0 0 0 0 0 3 102243
-0.002434 -0.000224 0.119659 0.434438 0.224096 0.340569 -0.062500 1 0 0 0 0 0 3 103276
-0.002434 -0.000224 0.119659 0.434444 0.224085 0.340556 -0.062500 1 0 0 0 0 0 3 104269
-0.002434 -0.000224 0.119659 0.434452 0.224092 0.340562 -0.062500 1 0 0 0 0 0 3 105266
-0.002434 -0.000224 0.119659 0.434452 0.224093 0.340562 -0.062500 1 0 0 0 0 0 3 106276
-0.002434 -0.000224 0.119659 0.434452 0.224094 0.340562 -0.062500 1 0 0 0 0 0 3 107265
-0.002434 -0.000224 0.119659 0.434452 0.224094 0.340562 -0.062500 1 0 0 0 0 0 3 108267
-0.002434 -0.000224 0.119659 0.434452 0.224094 0.340562 -0.062500 1 0 0 0 0 0 3 109264
-0.002434 -0.000224 0.119659 0.434452 0.224094 0.340562 -0.062500 1 0 0 0 0 0 3 110263
-0.002434 -0.000224 0.119659 0.434464 0.224091 0.340556 -0.062500 1 0 0 0 0 0 3 111264
-0.002434 -0.000224 0.119659 0.434454 0.224094 0.340561 -0.062500 1 0 0 0 0 0 3 112266
-0.002434 -0.000224 0.119659 0.434452 0.224094 0.340562 -0.062500 1 0 0 0 0 0 3 113264
-0.002434 -0.000224 0.119659 0.434452 0.224094 0.340562 -0.062500 1 0 0 0 0 0 3 114263
-0.002434 -0.000224 0.119659 0.434452 0.224095 0.340562 -0.062500 1 0 0 0 0 0 3 115277
-0.002434 -0.000224 0.119659 0.434452 0.224095 0.340562 -0.062500 1 0 0 0 0 0 3 116265
-0.002434 -0.000224 0.119659 0.434452 0.224095 0.340562 -0.062500 1 0 0 0 0 0 3 117264
-0.002434 -0.000224 0.119659 0.434456 0.224083 0.340549 -0.062500 1 0 0 0 0 0 3 118264
-0.002434 -0.000224 0.119659 0.434456 0.224081 0.340567 -0.062500 1 0 0 0 0 0 3 119263
-0.002434 -0.000224 0.119659 0.434452 0.224092 0.340562 -0.062500 1 0 0 0 0 0 3 120265
-0.002434 -0.000224 0.119659 0.434452 0.224094 0.340562 -0.062500 1 0 0 0 0 0 3 121276
-0.002434 -0.000224 0.119659 0.434452 0.224094 0.340562 -0.062500 1 0 0 0 0 0 3 122276
-0.002434 -0.000224 0.119659 0.434452 0.224094 0.340562 -0.062500 1 0 0 0 0 0 3 123279
-0.002434 -0.000224 0.119659 0.434464 0.224091 0.340556 -0.062500 1 0 0 0 0 0 3 124265
-0.002434 -0.000224 0.119659 0.434453 0.224094 0.340561 -0.062500 1 0 0 0 0 0 3 125263
-0.002434 -0.000224 0.119659 0.434452 0.224094 0.340562 -0.062500 1 0 0 0 0 0 3 126285
-0.002434 -0.000224 0.119659 0.434452 0.224095 0.340562 -0.062500 1 0 0 0 0 0 3 127244
-0.002434 -0.000224 0.119659 0.434452 0.224095 0.340562 -0.062500 1 0 0 0 0 0 3 128247
-0.002434 -0.000224 0.119659 0.434452 0.224095 0.340562 -0.062500 1 0 0 0 0 0 3 129278
-0.002434 -0.000224 0.119659 0.434467 0.224080 0.340562 -0.062500 1 0 0 0 0 0 3 130264
-0.002434 -0.000224 0.119659 0.434454 0.224093 0.340562 -0.062500 1 0 0 0 0 0 3 131263
-0.002416 -0.000229 0.119650 0.170424 0.286056 0.478502 -0.062500 1 0 0 0 0 0 3 132257
-0.002406 -0.000231 0.119646 0.260397 0.265407 0.411104 -0.062500 1 0 0 0 0 0 3 133262
-0.002402 -0.000232 0.119645 0.326775 0.249839 0.376173 -0.062500 1 0 0 0 0 0 3 134264
-0.002399 -0.000232 0.119645 0.361850 0.241501 0.362899 -0.062500 1 0 0 0 0 0 3 135263
-0.002398 -0.000233 0.119644 0.379485 0.237251 0.358179 -0.062500 1 0 0 0 0 0 3 136266
-0.002398 -0.000233 0.119644 0.388265 0.235113 0.356523 -0.062500 1 0 0 0 0 0 3 137263
-0.002397 -0.000233 0.119644 0.392648 0.234052 0.355961 -0.062500 1 0 0 0 0 0 3 138276
-0.002397 -0.000233 0.119644 0.394845 0.233516 0.355762 -0.062500 1 0 0 0 0 0 3 139238
-0.002397 -0.000233 0.119644 0.395937 0.233254 0.355688 -0.062500 1 0 0 0 0 0 3 140337
-0.002397 -0.000233 0.119644 0.396473 0.233115 0.355656 -0.062500 1 0 0 0 0 0 3 141339
-0.002397 -0.000233 0.119644 0.396749 0.233048 0.355661 -0.062500 1 0 0 0 0 0 3 142334
-0.002397 -0.000233 0.119644 0.396895 0.233013 0.355652 -0.062500 1 0 0 0 0 0 3 143338
-0.002397 -0.000233 0.119644 0.396954 0.232987 0.355653 -0.062500 1 0 0 0 0 0 3 144335
-0.002397 -0.000233 0.119644 0.396989 0.232988 0.355647 -0.062500 1 0 0 0 0 0 3 145250
-0.002397 -0.000233 0.119644 0.397015 0.232983 0.355654 -0.062500 1 0 0 0 0 0 3 146259
-0.002397 -0.000233 0.119644 0.397017 0.232983 0.355655 -0.062500 1 0 0 0 0 0 3 147251
-0.002397 -0.000233 0.119644 0.397017 0.232983 0.355655 -0.062500 1 0 0 0 0 0 3 148242
-0.002397 -0.000233 0.119644 0.397020 0.232972 0.355642 -0.062500 1 0 0 0 0 0 3 149251
-0.002397 -0.000233 0.119644 0.397016 0.232982 0.355654 -0.062500 1 0 0 0 0 0 3 150240
-0.002397 -0.000233 0.119644 0.397028 0.232980 0.355649 -0.062500 1 0 0 0 0 0 3 151250
-0.002397 -0.000233 0.119644 0.397017 0.232983 0.355654 -0.062500 1 0 0 0 0 0 3 152240
-0.002397 -0.000233 0.119644 0.397028 0.232980 0.355649 -0.062500 1 0 0 0 0 0 3 153250
-0.002397 -0.000233 0.119644 0.397017 0.232983 0.355654 -0.062500 1 0 0 0 0 0 3 154236
-0.002397 -0.000233 0.119644 0.397028 0.232981 0.355649 -0.062500 1 0 0 0 0 0 3 155241
-0.002397 -0.000233 0.119644 0.397029 0.232980 0.355648 -0.062500 1 0 0 0 0 0 3 156250
-0.002397 -0.000233 0.119644 0.397017 0.232983 0.355654 -0.062500 1 0 0 0 0 0 3 157241
-0.002378 -0.000237 0.119634 0.133134 0.294910 0.493726 -0.062500 1 0 0 0 0 0 3 158250
-0.002369 -0.000240 0.119631 0.223030 0.274280 0.426252 -0.062500 1 0 0 0 0 0 3 159239
-0.002364 -0.000241 0.119630 0.289383 0.258718 0.391295 -0.062500 1 0 0 0 0 0 3 160240
-0.002362 -0.000241 0.119629 0.324434 0.250374 0.378017 -0.062500 1 0 0 0 0 0 3 161242
-0.002361 -0.000242 0.119629 0.342060 0.246125 0.373288 -0.062500 1 0 0 0 0 0 3 162258
-0.002360 -0.000242 0.119629 0.350865 0.244002 0.371636 -0.062500 1 0 0 0 0 0 3 163246
-0.002360 -0.000242 0.119629 0.355242 0.242935 0.371065 -0.062500 1 0 0 0 0 0 3 164434
-0.002360 -0.000242 0.119629 0.357427 0.242400 0.370850 -0.062500 1 0 0 0 0 0 3 165283
-0.002360 -0.000242 0.119629 0.358516 0.242139 0.370794 -0.062500 1 0 0 0 0 0 3 166271
-0.002360 -0.000242 0.119629 0.359063 0.241997 0.370777 -0.062500 1 0 0 0 0 0 3 167266
-0.002360 -0.000242 0.119629 0.359330 0.241932 0.370750 -0.062500 1 0 0 0 0 0 3 168265
-0.002360 -0.000242 0.119629 0.359474 0.241898 0.370758 -0.062500 1 0 0 0 0 0 3 169263
-0.002360 -0.000242 0.119629 0.359532 0.241873 0.370760 -0.062500 1 0 0 0 0 0 3 170261
-0.002360 -0.000242 0.119629 0.359567 0.241874 0.370755 -0.062500 1 0 0 0 0 0 3 171261
-0.002360 -0.000242 0.119629 0.359592 0.241869 0.370762 -0.062500 1 0 0 0 0 0 3 172265
-0.002360 -0.000242 0.119629 0.359606 0.241866 0.370756 -0.062500 1 0 0 0 0 0 3 173262
-0.002360 -0.000242 0.119629 0.359608 0.241865 0.370756 -0.062500 1 0 0 0 0 0 3 174270
-0.002360 -0.000242 0.119629 0.359608 0.241865 0.370756 -0.062500 1 0 0 0 0 0 3 175281
-0.002360 -0.000242 0.119629 0.359608 0.241866 0.370756 -0.062500 1 0 0 0 0 0 3 176282
-0.002360 -0.000242 0.119629 0.359608 0.241866 0.370756 -0.062500 1 0 0 0 0 0 3 177266
-0.002360 -0.000242 0.119629 0.359608 0.241866 0.370756 -0.062500 1 0 0 0 0 0 3 178261
-0.002360 -0.000242 0.119629 0.359608 0.241866 0.370755 -0.062500 1 0 0 0 0 0 3 179261
-0.002360 -0.000242 0.119629 0.359608 0.241866 0.370755 -0.062500 1 0 0 0 0 0 3 180275
-0.002360 -0.000242 0.119629 0.359608 0.241866 0.370755 -0.062500 1 0 0 0 0 0 3 181277
-0.002360 -0.000242 0.119629 0.359608 0.241866 0.370755 -0.062500 1 0 0 0 0 0 3 182277
-0.002360 -0.000242 0.119629 0.359608 0.241866 0.370755 -0.062500 1 0 0 0 0 0 3 183261
-0.002360 -0.000242 0.119629 0.359608 0.241867 0.370755 -0.062500 1 0 0 0 0 0 3 184264
-0.002360 -0.000242 0.119629 0.359608 0.241867 0.370755 -0.062500 1 0 0 0 0 0 3 185262
-0.002360 -0.000242 0.119629 0.359608 0.241867 0.370755 -0.062500 1 0 0 0 0 0 3 186261
-0.002360 -0.000242 0.119629 0.359608 0.241867 0.370755 -0.062500 1 0 0 0 0 0 3 187263
-0.002360 -0.000242 0.119629 0.359599 0.241858 0.370748 -0.062500 1 0 0 0 0 0 3 188280
-0.002360 -0.000242 0.119629 0.359610 0.241854 0.370761 -0.062500 1 0 0 0 0 0 3 189261
-0.002360 -0.000242 0.119629 0.359608 0.241865 0.370756 -0.062500 1 0 0 0 0 0 3 190274
-0.002360 -0.000242 0.119629 0.359607 0.241866 0.370755 -0.062500 1 0 0 0 0 0 3 191264
-0.002360 -0.000242 0.119629 0.359607 0.241866 0.370755 -0.062500 1 0 0 0 0 0 3 192237
-0.002360 -0.000242 0.119629 0.359607 0.241866 0.370755 -0.062500 1 0 0 0 0 0 3 193277
-0.002360 -0.000242 0.119629 0.359607 0.241866 0.370755 -0.062500 1 0 0 0 0 0 3 194278
-0.002360 -0.000242 0.119629 0.359607 0.241866 0.370755 -0.062500 1 0 0 0 0 0 3 195275
-0.002360 -0.000242 0.119629 0.359607 0.241866 0.370755 -0.062500 1 0 0 0 0 0 3 196264
-0.002360 -0.000242 0.119629 0.359607 0.241867 0.370755 -0.062500 1 0 0 0 0 0 3 197277
-0.002360 -0.000242 0.119629 0.359611 0.241855 0.370762 -0.062500 1 0 0 0 0 0 3 198274
-0.002360 -0.000242 0.119629 0.359608 0.241865 0.370756 -0.062500 1 0 0 0 0 0 3 199262
-0.002360 -0.000242 0.119629 0.359608 0.241866 0.370756 -0.062500 1 0 0 0 0 0 3 200263
-0.002360 -0.000242 0.119629 0.359608 0.241866 0.370756 -0.062500 1 0 0 0 0 0 3 201254
-0.002360 -0.000242 0.119629 0.359608 0.241866 0.370756 -0.062500 1 0 0 0 0 0 3 202236
-0.002360 -0.000242 0.119629 0.359608 0.241866 0.370756 -0.062500 1 0 0 0 0 0 3 203260
-0.002360 -0.000242 0.119629 0.359608 0.241867 0.370755 -0.062500 1 0 0 0 0 0 3 204269
-0.002360 -0.000242 0.119629 0.359608 0.241867 0.370755 -0.062500 1 0 0 0 0 0 3 205275
-0.002360 -0.000242 0.119629 0.359608 0.241867 0.370755 -0.062500 1 0 0 0 0 0 3 206261
-0.002360 -0.000242 0.119629 0.359599 0.241858 0.370748 -0.062500 1 0 0 0 0 0 3 207260
-0.002360 -0.000242 0.119629 0.359610 0.241854 0.370761 -0.062500 1 0 0 0 0 0 3 208263
-0.002360 -0.000242 0.119629 0.359607 0.241865 0.370756 -0.062500 1 0 0 0 0 0 3 209265
-0.002360 -0.000242 0.119629 0.359607 0.241866 0.370755 -0.062500 1 0 0 0 0 0 3 210261
-0.002360 -0.000242 0.119629 0.359607 0.241866 0.370755 -0.062500 1 0 0 0 0 0 3 211279
-0.002360 -0.000242 0.119629 0.359607 0.241866 0.370755 -0.062500 1 0 0 0 0 0 3 212278
-0.002360 -0.000242 0.119629 0.359607 0.241866 0.370755 -0.062500 1 0 0 0 0 0 3 213235
-0.002360 -0.000242 0.119629 0.359607 0.241866 0.370755 -0.062500 1 0 0 0 0 0 3 214239
-0.002360 -0.000242 0.119629 0.359607 0.241866 0.370755 -0.062500 1 0 0 0 0 0 3 215249
-0.002360 -0.000242 0.119629 0.359607 0.241867 0.370755 -0.062500 1 0 0 0 0 0 3 216239
-0.002360 -0.000242 0.119629 0.359607 0.241867 0.370755 -0.062500 1 0 0 0 0 0 3 217248
-0.002360 -0.000242 0.119629 0.359611 0.241855 0.370762 -0.062500 1 0 0 0 0 0 3 218248
-0.002360 -0.000242 0.119629 0.359608 0.241865 0.370756 -0.062500 1 0 0 0 0 0 3 219238
-0.002360 -0.000242 0.119629 0.359607 0.241866 0.370756 -0.062500 1 0 0 0 0 0 3 220248
-0.002360 -0.000242 0.119629 0.359607 0.241866 0.370756 -0.062500 1 0 0 0 0 0 3 221232
-0.002360 -0.000242 0.119629 0.359607 0.241866 0.370756 -0.062500 1 0 0 0 0 0 3 222238
-0.002360 -0.000242 0.119629 0.359607 0.241867 0.370756 -0.062500 1 0 0 0 0 0 3 223248
-0.002360 -0.000242 0.119629 0.359607 0.241867 0.370756 -0.062500 1 0 0 0 0 0 3 224238
-0.002360 -0.000242 0.119629 0.359607 0.241867 0.370756 -0.062500 1 0 0 0 0 0 3 225238
-0.002360 -0.000242 0.119629 0.359599 0.241858 0.370748 -0.062500 1 0 0 0 0 0 3 226232
-0.002360 -0.000242 0.119629 0.359609 0.241854 0.370761 -0.062500 1 0 0 0 0 0 3 227237
-0.002360 -0.000242 0.119629 0.359607 0.241865 0.370756 -0.062500 1 0 0 0 0 0 3 228248
-0.002360 -0.000242 0.119629 0.359607 0.241866 0.370756 -0.062500 1 0 0 0 0 0 3 229237
-0.002360 -0.000242 0.119629 0.359607 0.241866 0.370755 -0.062500 1 0 0 0 0 0 3 230247
-0.002360 -0.000242 0.119629 0.359607 0.241866 0.370755 -0.062500 1 0 0 0 0 0 3 231238
-0.002360 -0.000242 0.119629 0.359607 0.241866 0.370755 -0.062500 1 0 0 0 0 0 3 232370
-0.002360 -0.000242 0.119629 0.359607 0.241866 0.370755 -0.062500 1 0 0 0 0 0 3 233393
-0.002360 -0.000242 0.119629 0.359607 0.241866 0.370755 -0.062500 1 0 0 0 0 0 3 234259
-0.002360 -0.000242 0.119629 0.359607 0.241867 0.370755 -0.062500 1 0 0 0 0 0 3 235383
-0.002360 -0.000242 0.119629 0.359607 0.241867 0.370755 -0.062500 1 0 0 0 0 0 3 236270
-0.002360 -0.000242 0.119629 0.359610 0.241855 0.370762 -0.062500 1 0 0 0 0 0 3 237245
-0.002360 -0.000242 0.119629 0.359607 0.241865 0.370756 -0.062500 1 0 0 0 0 0 3 238264
-0.002360 -0.000242 0.119629 0.359607 0.241866 0.370756 -0.062500 1 0 0 0 0 0 3 239276
-0.002360 -0.000242 0.119629 0.359607 0.241866 0.370756 -0.062500 1 0 0 0 0 0 3 240278
-0.002360 -0.000242 0.119629 0.359607 0.241866 0.370756 -0.062500 1 0 0 0 0 0 3 241277
-0.002360 -0.000242 0.119629 0.359607 0.241867 0.370756 -0.062500 1 0 0 0 0 0 3 242261
-0.002360 -0.000242 0.119629 0.359607 0.241867 0.370756 -0.062500 1 0 0 0 0 0 3 243385
-0.002360 -0.000242 0.119629 0.359607 0.241867 0.370756 -0.062500 1 0 0 0 0 0 3 244401
-0.002360 -0.000242 0.119629 0.359599 0.241858 0.370749 -0.062500 1 0 0 0 0 0 3 245398
-0.002360 -0.000242 0.119629 0.359606 0.241866 0.370754 -0.062500 1 0 0 0 0 0 3 246261
-0.002360 -0.000242 0.119629 0.359610 0.241855 0.370762 -0.062500 1 0 0 0 0 0 3 247387
-0.002360 -0.000242 0.119629 0.359607 0.241865 0.370756 -0.062500 1 0 0 0 0 0 3 248393
-0.002360 -0.000242 0.119629 0.359607 0.241866 0.370756 -0.062500 1 0 0 0 0 0 3 249358
-0.002360 -0.000242 0.119629 0.359607 0.241866 0.370756 -0.062500 1 0 0 0 0 0 3 250259
-0.002360 -0.000242 0.119629 0.359607 0.241866 0.370756 -0.062500 1 0 0 0 0 0 3 251399
-0.002360 -0.000242 0.119629 0.359607 0.241866 0.370755 -0.062500 1 0 0 0 0 0 3 252403
-0.002360 -0.000242 0.119629 0.359607 0.241866 0.370755 -0.062500 1 0 0 0 0 0 3 253383
-0.002360 -0.000242 0.119629 0.359607 0.241867 0.370755 -0.062500 1 0 0 0 0 0 3 254260
-0.002360 -0.000242 0.119629 0.359607 0.241867 0.370755 -0.062500 1 0 0 0 0 0 3 255409
-0.002360 -0.000242 0.119629 0.359607 0.241867 0.370755 -0.062500 1 0 0 0 0 0 3 256387
-0.002360 -0.000242 0.119629 0.359610 0.241855 0.370762 -0.062500 1 0 0 0 0 0 3 257400
-0.002360 -0.000242 0.119629 0.359620 0.241862 0.370750 -0.062500 1 0 0 0 0 0 3 258400
-0.002360 -0.000242 0.119629 0.359609 0.241866 0.370755 -0.062500 1 0 0 0 0 0 3 259384
-0.002360 -0.000242 0.119629 0.359608 0.241866 0.370755 -0.062500 1 0 0 0 0 0 3 260387
-0.002360 -0.000242 0.119629 0.359608 0.241866 0.370755 -0.062500 1 0 0 0 0 0 3 261399
-0.002360 -0.000242 0.119629 0.359608 0.241867 0.370755 -0.062500 1 0 0 0 0 0 3 262399
-0.002360 -0.000242 0.119629 0.359608 0.241867 0.370755 -0.062500 1 0 0 0 0 0 3 263384
-0.002360 -0.000242 0.119629 0.359608 0.241867 0.370755 -0.062500 1 0 0 0 0 0 3 264386
-0.002360 -0.000242 0.119629 0.359608 0.241867 0.370755 -0.062500 1 0 0 0 0 0 3 265384
-0.002360 -0.000242 0.119629 0.359600 0.241858 0.370748 -0.062500 1 0 0 0 0 0 3 266399
-0.002360 -0.000242 0.119629 0.359610 0.241854 0.370761 -0.062500 1 0 0 0 0 0 3 267384
-0.002360 -0.000242 0.119629 0.359608 0.241865 0.370756 -0.062500 1 0 0 0 0 0 3 268385
-0.002360 -0.000242 0.119629 0.359607 0.241866 0.370755 -0.062500 1 0 0 0 0 0 3 269383
-0.002360 -0.000242 0.119629 0.359607 0.241866 0.370755 -0.062500 1 0 0 0 0 0 3 270383
-0.002360 -0.000242 0.119629 0.359607 0.241866 0.370755 -0.062500 1 0 0 0 0 0 3 271265
-0.002360 -0.000242 0.119629 0.359607 0.241866 0.370755 -0.062500 1 0 0 0 0 0 3 272338
-0.002360 -0.000242 0.119629 0.359607 0.241866 0.370755 -0.062500 1 0 0 0 0 0 3 273450
-0.002360 -0.000242 0.119629 0.359607 0.241866 0.370755 -0.062500 1 0 0 0 0 0 3 274319
-0.002360 -0.000242 0.119629 0.359607 0.241867 0.370755 -0.062500 1 0 0 0 0 0 3 275441
-0.002360 -0.000242 0.119629 0.359611 0.241855 0.370762 -0.062500 1 0 0 0 0 0 3 276444
-0.002360 -0.000242 0.119629 0.359608 0.241865 0.370756 -0.062500 1 0 0 0 0 0 3 277486
-0.002360 -0.000242 0.119629 0.359608 0.241866 0.370756 -0.062500 1 0 0 0 0 0 3 278439
-0.002360 -0.000242 0.119629 0.359608 0.241866 0.370755 -0.062500 1 0 0 0 0 0 3 279443
-0.002360 -0.000242 0.119629 0.359608 0.241866 0.370755 -0.062500 1 0 0 0 0 0 3 280453
-0.002360 -0.000242 0.119629 0.359608 0.241867 0.370755 -0.062500 1 0 0 0 0 0 3 281432
-0.002360 -0.000242 0.119629 0.359608 0.241867 0.370755 -0.062500 1 0 0 0 0 0 3 282437
-0.002360 -0.000242 0.119629 0.359608 0.241867 0.370755 -0.062500 1 0 0 0 0 0 3 283460
-0.002360 -0.000242 0.119629 0.359608 0.241867 0.370755 -0.062500 1 0 0 0 0 0 3 284431
-0.002360 -0.000242 0.119629 0.359599 0.241858 0.370748 -0.062500 1 0 0 0 0 0 3 285470
-0.002360 -0.000242 0.119629 0.359610 0.241854 0.370761 -0.062500 1 0 0 0 0 0 3 286337
-0.002360 -0.000242 0.119629 0.359608 0.241865 0.370756 -0.062500 1 0 0 0 0 0 3 287458
-0.002360 -0.000242 0.119629 0.359607 0.241866 0.370755 -0.062500 1 0 0 0 0 0 3 288436
-0.002360 -0.000242 0.119629 0.359607 0.241866 0.370755 -0.062500 1 0 0 0 0 0 3 289423
-0.002360 -0.000242 0.119629 0.359607 0.241866 0.370755 -0.062500 1 0 0 0 0 0 3 290311
-0.002360 -0.000242 0.119629 0.359607 0.241866 0.370755 -0.062500 1 0 0 0 0 0 3 291443
-0.002360 -0.000242 0.119629 0.359607 0.241866 0.370755 -0.062500 1 0 0 0 0 0 3 292437
-0.002360 -0.000242 0.119629 0.359607 0.241866 0.370755 -0.062500 1 0 0 0 0 0 3 293439
-0.002360 -0.000242 0.119629 0.359607 0.241867 0.370755 -0.062500 1 0 0 0 0 0 3 294433
-0.002360 -0.000242 0.119629 0.359611 0.241855 0.370762 -0.062500 1 0 0 0 0 0 3 295424
-0.002360 -0.000242 0.119629 0.359608 0.241865 0.370756 -0.062500 1 0 0 0 0 0 3 296435
-0.002360 -0.000242 0.119629 0.359608 0.241866 0.370756 -0.062500 1 0 0 0 0 0 3 297439
-0.002360 -0.000242 0.119629 0.359607 0.241866 0.370756 -0.062500 1 0 0 0 0 0 3 298309
-0.002360 -0.000242 0.119629 0.359607 0.241866 0.370756 -0.062500 1 0 0 0 0 0 3 299439
-0.002360 -0.000242 0.119629 0.359607 0.241866 0.370756 -0.062500 1 0 0 0 0 0 3 300393
-0.002360 -0.000242 0.119629 0.359607 0.241867 0.370756 -0.062500 1 0 0 0 0 0 3 301360
-0.002360 -0.000242 0.119629 0.359607 0.241867 0.370756 -0.062500 1 0 0 0 0 0 3 302370
-0.002360 -0.000242 0.119629 0.359607 0.241867 0.370756 -0.062500 1 0 0 0 0 0 3 303361
-0.002360 -0.000242 0.119629 0.359599 0.241858 0.370748 -0.062500 1 0 0 0 0 0 3 304371
-0.002360 -0.000242 0.119629 0.359610 0.241854 0.370761 -0.062500 1 0 0 0 0 0 3 305380
-0.002360 -0.000242 0.119629 0.359607 0.241865 0.370756 -0.062500 1 0 0 0 0 0 3 306371
-0.002360 -0.000242 0.119629 0.359607 0.241866 0.370755 -0.062500 1 0 0 0 0 0 3 307360
-0.002360 -0.000242 0.119629 0.359607 0.241866 0.370755 -0.062500 1 0 0 0 0 0 3 308361
-0.002360 -0.000242 0.119629 0.359607 0.241866 0.370755 -0.062500 1 0 0 0 0 0 3 309355
-0.002360 -0.000242 0.119629 0.359607 0.241866 0.370755 -0.062500 1 0 0 0 0 0 3 310360
-0.002360 -0.000242 0.119629 0.359607 0.241866 0.370755 -0.062500 1 0 0 0 0 0 3 311370
-0.002360 -0.000242 0.119629 0.359607 0.241866 0.370755 -0.062500 1 0 0 0 0 0 3 312236
-0.002360 -0.000242 0.119629 0.359607 0.241867 0.370755 -0.062500 1 0 0 0 0 0 3 313369
-0.002360 -0.000242 0.119629 0.359607 0.241867 0.370755 -0.062500 1 0 0 0 0 0 3 314362
-0.002360 -0.000242 0.119629 0.359610 0.241855 0.370762 -0.062500 1 0 0 0 0 0 3 315368
-0.002360 -0.000242 0.119629 0.359608 0.241865 0.370756 -0.062500 1 0 0 0 0 0 3 316377
-0.002360 -0.000242 0.119629 0.359607 0.241866 0.370756 -0.062500 1 0 0 0 0 0 3 317359
-0.002360 -0.000242 0.119629 0.359607 0.241866 0.370756 -0.062500 1 0 0 0 0 0 3 318362
-0.002360 -0.000242 0.119629 0.359607 0.241866 0.370756 -0.062500 1 0 0 0 0 0 3 319398
-0.002360 -0.000242 0.119629 0.359607 0.241867 0.370756 -0.062500 1 0 0 0 0 0 3 320392
-0.002360 -0.000242 0.119629 0.359607 0.241867 0.370756 -0.062500 1 0 0 0 0 0 3 321395
-0.002360 -0.000242 0.119629 0.359607 0.241867 0.370756 -0.062500 1 0 0 0 0 0 3 322382
-0.002360 -0.000242 0.119629 0.359599 0.241858 0.370748 -0.062500 1 0 0 0 0 0 3 323382
-0.002360 -0.000242 0.119629 0.359609 0.241854 0.370761 -0.062500 1 0 0 0 0 0 3 324387
-0.002360 -0.000242 0.119629 0.359607 0.241865 0.370756 -0.062500 1 0 0 0 0 0 3 325386
-0.002360 -0.000242 0.119629 0.359607 0.241866 0.370756 -0.062500 1 0 0 0 0 0 3 326382
-0.002360 -0.000242 0.119629 0.359607 0.241866 0.370756 -0.062500 1 0 0 0 0 0 3 327383
-0.002360 -0.000242 0.119629 0.359607 0.241866 0.370755 -0.062500 1 0 0 0 0 0 3 328362
-0.002360 -0.000242 0.119629 0.359607 0.241866 0.370755 -0.062500 1 0 0 0 0 0 3 329399
-0.002360 -0.000242 0.119629 0.359607 0.241866 0.370755 -0.062500 1 0 0 0 0 0 3 330401
-0.002360 -0.000242 0.119629 0.359607 0.241866 0.370755 -0.062500 1 0 0 0 0 0 3 331385
-0.002360 -0.000242 0.119629 0.359607 0.241867 0.370755 -0.062500 1 0 0 0 0 0 3 332384
-0.002360 -0.000242 0.119629 0.359607 0.241867 0.370755 -0.062500 1 0 0 0 0 0 3 333382
-0.002360 -0.000242 0.119629 0.359607 0.241867 0.370755 -0.062500 1 0 0 0 0 0 3 334381
-0.002360 -0.000242 0.119629 0.359610 0.241855 0.370762 -0.062500 1 0 0 0 0 0 3 335394
-0.002360 -0.000242 0.119629 0.359607 0.241865 0.370756 -0.062500 1 0 0 0 0 0 3 336382
-0.002360 -0.000242 0.119629 0.359607 0.241866 0.370756 -0.062500 1 0 0 0 0 0 3 337382
-0.002360 -0.000242 0.119629 0.359607 0.241866 0.370756 -0.062500 1 0 0 0 0 0 3 338385
-0.002360 -0.000242 0.119629 0.359607 0.241867 0.370756 -0.062500 1 0 0 0 0 0 3 339397
-0.002360 -0.000242 0.119629 0.359607 0.241867 0.370756 -0.062500 1 0 0 0 0 0 3 340399
-0.002360 -0.000242 0.119629 0.359607 0.241867 0.370756 -0.062500 1 0 0 0 0 0 3 341394
-0.002360 -0.000242 0.119629 0.359599 0.241858 0.370749 -0.062500 1 0 0 0 0 0 3 342385
-0.002360 -0.000242 0.119629 0.359606 0.241866 0.370755 -0.062500 1 0 0 0 0 0 3 343354
-0.002360 -0.000242 0.119629 0.359610 0.241855 0.370762 -0.062500 1 0 0 0 0 0 3 344383
-0.002360 -0.000242 0.119629 0.359607 0.241865 0.370756 -0.062500 1 0 0 0 0 0 3 345383
-0.002360 -0.000242 0.119629 0.359607 0.241866 0.370756 -0.062500 1 0 0 0 0 0 3 346382
-0.002360 -0.000242 0.119629 0.359607 0.241866 0.370756 -0.062500 1 0 0 0 0 0 3 347380
-0.002378 -0.000237 0.119639 0.623377 0.179967 0.232534 -0.062500 1 0 0 0 0 0 3 348356
-0.002388 -0.000235 0.119643 0.533630 0.200550 0.300177 -0.062500 1 0 0 0 0 0 3 349395
-0.002392 -0.000234 0.119644 0.467277 0.216121 0.335156 -0.062500 1 0 0 0 0 0 3 350394
-0.002395 -0.000234 0.119644 0.432214 0.224458 0.348428 -0.062500 1 0 0 0 0 0 3 351393
-0.002396 -0.000233 0.119644 0.414576 0.228698 0.353125 -0.062500 1 0 0 0 0 0 3 352382
-0.002396 -0.000233 0.119644 0.405780 0.230849 0.354779 -0.062500 1 0 0 0 0 0 3 353382
-0.002397 -0.000233 0.119644 0.401399 0.231900 0.355348 -0.062500 1 0 0 0 0 0 3 354380
-0.002397 -0.000233 0.119644 0.399199 0.232447 0.355542 -0.062500 1 0 0 0 0 0 3 355393
-0.002397 -0.000233 0.119644 0.398107 0.232710 0.355615 -0.062500 1 0 0 0 0 0 3 356381
-0.002397 -0.000233 0.119644 0.397562 0.232840 0.355639 -0.062500 1 0 0 0 0 0 3 357384
-0.002397 -0.000233 0.119644 0.397305 0.232912 0.355655 -0.062500 1 0 0 0 0 0 3 358398
-0.002397 -0.000233 0.119644 0.397162 0.232948 0.355646 -0.062500 1 0 0 0 0 0 3 359379
-0.002397 -0.000233 0.119644 0.397095 0.232964 0.355656 -0.062500 1 0 0 0 0 0 3 360382
-0.002397 -0.000233 0.119644 0.397060 0.232962 0.355643 -0.062500 1 0 0 0 0 0 3 361395
-0.002397 -0.000233 0.119644 0.397030 0.232978 0.355647 -0.062500 1 0 0 0 0 0 3 362383
-0.002397 -0.000233 0.119644 0.397028 0.232980 0.355648 -0.062500 1 0 0 0 0 0 3 363379
-0.002397 -0.000233 0.119644 0.397036 0.232989 0.355654 -0.062500 1 0 0 0 0 0 3 364398
-0.002397 -0.000233 0.119644 0.397029 0.232982 0.355648 -0.062500 1 0 0 0 0 0 3 365382
-0.002397 -0.000233 0.119644 0.397020 0.232972 0.355661 -0.062500 1 0 0 0 0 0 3 366381
-0.002397 -0.000233 0.119644 0.397028 0.232979 0.355649 -0.062500 1 0 0 0 0 0 3 367380
-0.002397 -0.000233 0.119644 0.397029 0.232980 0.355648 -0.062500 1 0 0 0 0 0 3 368371
-0.002397 -0.000233 0.119644 0.397017 0.232983 0.355654 -0.062500 1 0 0 0 0 0 3 369361
-0.002416 -0.000229 0.119654 0.660921 0.171052 0.217571 -0.062500 1 0 0 0 0 0 3 370371
-0.002425 -0.000226 0.119658 0.571110 0.191639 0.285140 -0.062500 1 0 0 0 0 0 3 371377
-0.002430 -0.000225 0.119659 0.504742 0.207223 0.320080 -0.062500 1 0 0 0 0 0 3 372368
-0.002432 -0.000225 0.119659 0.469653 0.215567 0.333339 -0.062500 1 0 0 0 0 0 3 373359
-0.002433 -0.000224 0.119659 0.452002 0.219821 0.338040 -0.062500 1 0 0 0 0 0 3 374367
-0.002434 -0.000224 0.119659 0.443210 0.221952 0.339684 -0.062500 1 0 0 0 0 0 3 375357
-0.002434 -0.000224 0.119659 0.438824 0.223011 0.340263 -0.062500 1 0 0 0 0 0 3 376363
-0.002434 -0.000224 0.119659 0.436643 0.223566 0.340457 -0.062500 1 0 0 0 0 0 3 377367
-0.002434 -0.000224 0.119659 0.435545 0.223821 0.340523 -0.062500 1 0 0 0 0 0 3 378368
-0.002434 -0.000224 0.119659 0.435000 0.223951 0.340547 -0.062500 1 0 0 0 0 0 3 379358
-0.002434 -0.000224 0.119659 0.434718 0.224029 0.340554 -0.062500 1 0 0 0 0 0 3 380368
-0.002434 -0.000224 0.119659 0.434584 0.224062 0.340558 -0.062500 1 0 0 0 0 0 3 381357
-0.002434 -0.000224 0.119659 0.434529 0.224075 0.340563 -0.062500 1 0 0 0 0 0 3 382367
-0.002434 -0.000224 0.119659 0.434492 0.224084 0.340563 -0.062500 1 0 0 0 0 0 3 383357
-0.002434 -0.000224 0.119659 0.434470 0.224079 0.340562 -0.062500 1 0 0 0 0 0 3 384368
-0.002434 -0.000224 0.119659 0.434465 0.224089 0.340556 -0.062500 1 0 0 0 0 0 3 385367
-0.002434 -0.000224 0.119659 0.434453 0.224093 0.340561 -0.062500 1 0 0 0 0 0 3 386363
-0.002434 -0.000224 0.119659 0.434451 0.224094 0.340562 -0.062500 1 0 0 0 0 0 3 387364
-0.002434 -0.000224 0.119659 0.434451 0.224094 0.340562 -0.062500 1 0 0 0 0 0 3 388369
-0.002434 -0.000224 0.119659 0.434451 0.224094 0.340562 -0.062500 1 0 0 0 0 0 3 389359
-0.002434 -0.000224 0.119659 0.434463 0.224091 0.340555 -0.062500 1 0 0 0 0 0 3 390360
-0.002434 -0.000224 0.119659 0.434456 0.224082 0.340568 -0.062500 1 0 0 0 0 0 3 391379
-0.002453 -0.000220 0.119669 0.698481 0.162130 0.202623 -0.062500 1 0 0 0 0 0 3 392356
-0.002463 -0.000217 0.119673 0.608609 0.182744 0.270117 -0.062500 1 0 0 0 0 0 3 393379
-0.002467 -0.000216 0.119674 0.542210 0.198327 0.305025 -0.062500 1 0 0 0 0 0 3 394384
-0.002470 -0.000216 0.119674 0.507105 0.206674 0.318265 -0.062500 1 0 0 0 0 0 3 395380
-0.002471 -0.000215 0.119674 0.489458 0.210927 0.322970 -0.062500 1 0 0 0 0 0 3 396374
-0.002471 -0.000215 0.119674 0.480664 0.213058 0.324610 -0.062500 1 0 0 0 0 0 3 397394
-0.002472 -0.000215 0.119675 0.476274 0.214130 0.325180 -0.062500 1 0 0 0 0 0 3 398380
-0.002472 -0.000215 0.119675 0.474075 0.214668 0.325379 -0.062500 1 0 0 0 0 0 3 399394
-0.002472 -0.000215 0.119675 0.472995 0.214928 0.325445 -0.062500 1 0 0 0 0 0 3 400402
-0.002472 -0.000215 0.119675 0.472448 0.215069 0.325481 -0.062500 1 0 0 0 0 0 3 401390
-0.002472 -0.000215 0.119675 0.472173 0.215125 0.325484 -0.062500 1 0 0 0 0 0 3 402384
-0.002472 -0.000215 0.119675 0.472037 0.215168 0.325481 -0.062500 1 0 0 0 0 0 3 403383
-0.002472 -0.000215 0.119675 0.471961 0.215176 0.325485 -0.062500 1 0 0 0 0 0 3 404394
-0.002472 -0.000215 0.119675 0.471942 0.215190 0.325484 -0.062500 1 0 0 0 0 0 3 405393
-0.002472 -0.000215 0.119675 0.471926 0.215206 0.325484 -0.062500 1 0 0 0 0 0 3 406381
-0.002472 -0.000215 0.119675 0.471906 0.215202 0.325483 -0.062500 1 0 0 0 0 0 3 407385
-0.002472 -0.000215 0.119675 0.471904 0.215201 0.325483 -0.062500 1 0 0 0 0 0 3 408394
-0.002472 -0.000215 0.119675 0.471904 0.215201 0.325483 -0.062500 1 0 0 0 0 0 3 409395
-0.002472 -0.000215 0.119675 0.471895 0.215192 0.325496 -0.062500 1 0 0 0 0 0 3 410396
-0.002472 -0.000215 0.119675 0.471903 0.215200 0.325485 -0.062500 1 0 0 0 0 0 3 411378
-0.002472 -0.000215 0.119675 0.471904 0.215201 0.325483 -0.062500 1 0 0 0 0 0 3 412379
-0.002472 -0.000215 0.119675 0.471904 0.215201 0.325483 -0.062500 1 0 0 0 0 0 3 413355
-0.002472 -0.000215 0.119675 0.471892 0.215204 0.325489 -0.062500 1 0 0 0 0 0 3 414391
-0.002472 -0.000215 0.119675 0.471903 0.215202 0.325484 -0.062500 1 0 0 0 0 0 3 415394
-0.002472 -0.000215 0.119675 0.471904 0.215201 0.325483 -0.062500 1 0 0 0 0 0 3 416380
-0.002472 -0.000215 0.119675 0.471904 0.215201 0.325483 -0.062500 1 0 0 0 0 0 3 417377
-0.002472 -0.000215 0.119675 0.471892 0.215204 0.325489 -0.062500 1 0 0 0 0 0 3 418380
-0.002472 -0.000215 0.119675 0.471903 0.215202 0.325484 -0.062500 1 0 0 0 0 0 3 419378
-0.002472 -0.000215 0.119675 0.471907 0.215190 0.325490 -0.062500 1 0 0 0 0 0 3 420353
-0.002472 -0.000215 0.119675 0.471905 0.215200 0.325484 -0.062500 1 0 0 0 0 0 3 421391
-0.002472 -0.000215 0.119675 0.471892 0.215204 0.325490 -0.062500 1 0 0 0 0 0 3 422377
-0.002472 -0.000215 0.119675 0.471903 0.215202 0.325484 -0.062500 1 0 0 0 0 0 3 423391
-0.002472 -0.000215 0.119675 0.471904 0.215202 0.325483 -0.062500 1 0 0 0 0 0 3 424393
-0.002472 -0.000215 0.119675 0.471896 0.215193 0.325476 -0.062500 1 0 0 0 0 0 3 425391
-0.002472 -0.000215 0.119675 0.471891 0.215203 0.325488 -0.062500 1 0 0 0 0 0 3 426379
-0.002472 -0.000215 0.119675 0.471902 0.215201 0.325483 -0.062500 1 0 0 0 0 0 3 427372
-0.002472 -0.000215 0.119675 0.471904 0.215201 0.325483 -0.062500 1 0 0 0 0 0 3 428424
-0.002472 -0.000215 0.119675 0.471907 0.215190 0.325490 -0.062500 1 0 0 0 0 0 3 429434
-0.002472 -0.000215 0.119675 0.471905 0.215200 0.325484 -0.062500 1 0 0 0 0 0 3 430462
-0.002472 -0.000215 0.119675 0.471892 0.215204 0.325489 -0.062500 1 0 0 0 0 0 3 431426
-0.002472 -0.000215 0.119675 0.471903 0.215201 0.325484 -0.062500 1 0 0 0 0 0 3 432436
-0.002472 -0.000215 0.119675 0.471904 0.215201 0.325483 -0.062500 1 0 0 0 0 0 3 433440
-0.002472 -0.000215 0.119675 0.471892 0.215204 0.325489 -0.062500 1 0 0 0 0 0 3 434467
-0.002472 -0.000215 0.119675 0.471903 0.215202 0.325484 -0.062500 1 0 0 0 0 0 3 435436
-0.002472 -0.000215 0.119675 0.471904 0.215201 0.325483 -0.062500 1 0 0 0 0 0 3 436461
-0.002472 -0.000215 0.119675 0.471904 0.215202 0.325483 -0.062500 1 0 0 0 0 0 3 437425
-0.002472 -0.000215 0.119675 0.471892 0.215204 0.325489 -0.062500 1 0 0 0 0 0 3 438453
-0.002472 -0.000215 0.119675 0.471903 0.215202 0.325484 -0.062500 1 0 0 0 0 0 3 439441
-0.002472 -0.000215 0.119675 0.471907 0.215190 0.325490 -0.062500 1 0 0 0 0 0 3 440426
-0.002472 -0.000215 0.119675 0.471905 0.215200 0.325484 -0.062500 1 0 0 0 0 0 3 441430
-0.002472 -0.000215 0.119675 0.471893 0.215204 0.325490 -0.062500 1 0 0 0 0 0 3 442435
-0.002472 -0.000215 0.119675 0.471903 0.215202 0.325484 -0.062500 1 0 0 0 0 0 3 443430
-0.002472 -0.000215 0.119675 0.471896 0.215193 0.325476 -0.062500 1 0 0 0 0 0 3 444385
-0.002472 -0.000215 0.119675 0.471891 0.215203 0.325488 -0.062500 1 0 0 0 0 0 3 445356
-0.002472 -0.000215 0.119675 0.471902 0.215201 0.325484 -0.062500 1 0 0 0 0 0 3 446353
-0.002472 -0.000215 0.119675 0.471904 0.215201 0.325483 -0.062500 1 0 0 0 0 0 3 447356
-0.002472 -0.000215 0.119675 0.471904 0.215201 0.325483 -0.062500 1 0 0 0 0 0 3 448366
-0.002472 -0.000215 0.119675 0.471895 0.215192 0.325496 -0.062500 1 0 0 0 0 0 3 449356
-0.002472 -0.000215 0.119675 0.471903 0.215200 0.325485 -0.062500 1 0 0 0 0 0 3 450365
-0.002472 -0.000215 0.119675 0.471904 0.215201 0.325483 -0.062500 1 0 0 0 0 0 3 451356
-0.002472 -0.000215 0.119675 0.471904 0.215201 0.325483 -0.062500 1 0 0 0 0 0 3 452366
-0.002472 -0.000215 0.119675 0.471892 0.215204 0.325489 -0.062500 1 0 0 0 0 0 3 453355
-0.002472 -0.000215 0.119675 0.471903 0.215202 0.325484 -0.062500 1 0 0 0 0 0 3 454365
-0.002472 -0.000215 0.119675 0.471904 0.215201 0.325483 -0.062500 1 0 0 0 0 0 3 455366
-0.002459 -0.000202 0.119685 0.294898 0.025330 0.173434 -0.062500 1 0 0 0 0 0 3 456355
-0.002453 -0.000195 0.119689 0.352846 0.088837 0.247816 -0.062500 1 0 0 0 0 0 3 457365
-0.002450 -0.000191 0.119690 0.397341 0.136583 0.286300 -0.062500 1 0 0 0 0 0 3 458356
-0.002448 -0.000190 0.119691 0.421441 0.162103 0.300904 -0.062500 1 0 0 0 0 0 3 459365
-0.002447 -0.000189 0.119691 0.433777 0.175043 0.306092 -0.062500 1 0 0 0 0 0 3 460356
-0.002447 -0.000188 0.119691 0.440008 0.181528 0.307902 -0.062500 1 0 0 0 0 0 3 461368
-0.002447 -0.000188 0.119691 0.443144 0.184781 0.308521 -0.062500 1 0 0 0 0 0 3 462365
-0.002446 -0.000188 0.119691 0.444713 0.186399 0.308758 -0.062500 1 0 0 0 0 0 3 463357
-0.002434 -0.000175 0.119702 0.268403 -0.002755 0.156895 -0.062500 1 0 0 0 0 0 3 464361
-0.002427 -0.000168 0.119706 0.326792 0.061213 0.231240 -0.062500 1 0 0 0 0 0 3 465377
-0.002424 -0.000164 0.119707 0.371509 0.109191 0.269696 -0.062500 1 0 0 0 0 0 3 466378
-0.002422 -0.000163 0.119708 0.395718 0.134811 0.284300 -0.062500 1 0 0 0 0 0 3 467368
-0.002422 -0.000162 0.119708 0.408117 0.147800 0.289489 -0.062500 1 0 0 0 0 0 3 468378
-0.002421 -0.000161 0.119708 0.414364 0.154330 0.291295 -0.062500 1 0 0 0 0 0 3 469381
-0.002421 -0.000161 0.119708 0.417512 0.157586 0.291926 -0.062500 1 0 0 0 0 0 3 470377
-0.002421 -0.000161 0.119708 0.419104 0.159209 0.292144 -0.062500 1 0 0 0 0 0 3 471391
-0.002408 -0.000147 0.119719 0.242671 -0.030043 0.140414 -0.062500 1 0 0 0 0 0 3 472379
-0.002402 -0.000140 0.119722 0.301119 0.033975 0.214699 -0.062500 1 0 0 0 0 0 3 473377
-0.002398 -0.000137 0.119724 0.345876 0.081977 0.253115 -0.062500 1 0 0 0 0 0 3 474376
-0.002397 -0.000135 0.119724 0.370087 0.107612 0.267706 -0.062500 1 0 0 0 0 0 3 475392
-0.002396 -0.000135 0.119724 0.382479 0.120610 0.272892 -0.062500 1 0 0 0 0 0 3 476396
-0.002395 -0.000134 0.119724 0.388730 0.127132 0.274701 -0.062500 1 0 0 0 0 0 3 477379
-0.002395 -0.000134 0.119724 0.391879 0.130387 0.275330 -0.062500 1 0 0 0 0 0 3 478380
-0.002382 -0.000120 0.119735 0.216160 -0.058173 0.123866 -0.062500 1 0 0 0 0 0 3 479377
-0.002376 -0.000113 0.119739 0.275056 0.006323 0.198140 -0.062500 1 0 0 0 0 0 3 480379
-0.002373 -0.000110 0.119740 0.320015 0.054553 0.236551 -0.062500 1 0 0 0 0 0 3 481375
-0.002371 -0.000108 0.119741 0.344337 0.080307 0.251123 -0.062500 1 0 0 0 0 0 3 482390
-0.002370 -0.000107 0.119741 0.356793 0.093357 0.256307 -0.062500 1 0 0 0 0 0 3 483377
-0.002370 -0.000107 0.119741 0.363070 0.099890 0.258113 -0.062500 1 0 0 0 0 0 3 484380
-0.002370 -0.000107 0.119741 0.366235 0.103174 0.258747 -0.062500 1 0 0 0 0 0 3 485376
-0.002357 -0.000093 0.119752 0.190404 -0.085483 0.107411 -0.062500 1 0 0 0 0 0 3 486377
-0.002350 -0.000086 0.119755 0.249353 -0.020947 0.181618 -0.062500 1 0 0 0 0 0 3 487390
-0.002347 -0.000083 0.119757 0.294346 0.027319 0.220001 -0.062500 1 0 0 0 0 0 3 488384
-0.002345 -0.000081 0.119757 0.318693 0.053082 0.234569 -0.062500 1 0 0 0 0 0 3 489394
-0.002345 -0.000080 0.119757 0.331136 0.066132 0.239746 -0.062500 1 0 0 0 0 0 3 490392
-0.002331 -0.000066 0.119768 0.159907 -0.117703 0.090110 -0.062500 1 0 0 0 0 0 3 491389
-0.002325 -0.000059 0.119772 0.221267 -0.050670 0.164815 -0.062500 1 0 0 0 0 0 3 492394
-0.002321 -0.000056 0.119773 0.267478 -0.001158 0.203347 -0.062500 1 0 0 0 0 0 3 493377
-0.002320 -0.000054 0.119774 0.292430 0.025239 0.217975 -0.062500 1 0 0 0 0 0 3 494377
-0.002319 -0.000053 0.119774 0.305179 0.038595 0.223176 -0.062500 1 0 0 0 0 0 3 495376
-0.002319 -0.000052 0.119774 0.311604 0.045298 0.224999 -0.062500 1 0 0 0 0 0 3 496379
-0.002306 -0.000039 0.119785 0.137238 -0.141854 0.074309 -0.062500 1 0 0 0 0 0 3 497376
-0.002318 -0.000027 0.119798 0.461178 -0.138490 0.010321 -0.062500 1 0 0 0 0 0 3 498377
-0.002324 -0.000022 0.119803 0.416818 -0.068973 0.116259 -0.062500 1 0 0 0 0 0 3 499376
-0.002327 -0.000019 0.119805 0.374950 -0.027355 0.165813 -0.062500 1 0 0 0 0 0 3 500394
-0.002328 -0.000017 0.119805 0.352407 -0.005832 0.184279 -0.062500 1 0 0 0 0 0 3 501390
-0.002329 -0.000017 0.119806 0.341075 0.005003 0.190809 -0.062500 1 0 0 0 0 0 3 502368
-0.002330 -0.000016 0.119806 0.335465 0.010429 0.193089 -0.062500 1 0 0 0 0 0 3 503358
-0.002317 -0.000002 0.119816 0.154993 -0.177458 0.042633 -0.062500 1 0 0 0 0 0 3 504383
-0.002311 0.000004 0.119820 0.211868 -0.112210 0.116866 -0.062500 1 0 0 0 0 0 3 505375
-0.002307 0.000008 0.119822 0.255831 -0.063604 0.155245 -0.062500 1 0 0 0 0 0 3 506377
-0.002306 0.000010 0.119822 0.279649 -0.037691 0.169820 -0.062500 1 0 0 0 0 0 3 507375
-0.002305 0.000011 0.119822 0.291847 -0.024554 0.174991 -0.062500 1 0 0 0 0 0 3 508393
-0.002305 0.000011 0.119822 0.297996 -0.017968 0.176798 -0.062500 1 0 0 0 0 0 3 509390
-0.002304 0.000011 0.119822 0.301103 -0.014673 0.177423 -0.062500 1 0 0 0 0 0 3 510374
-0.002304 0.000011 0.119822 0.302651 -0.013045 0.177647 -0.062500 1 0 0 0 0 0 3 511378
-0.002304 0.000011 0.119822 0.303434 -0.012208 0.177726 -0.062500 1 0 0 0 0 0 3 512378
-0.002292 0.000025 0.119833 0.126033 -0.202505 0.026628 -0.062500 1 0 0 0 0 0 3 513376
-0.002285 0.000032 0.119837 0.184551 -0.138362 0.100533 -0.062500 1 0 0 0 0 0 3 514350
-0.002282 0.000035 0.119838 0.229339 -0.090314 0.138784 -0.062500 1 0 0 0 0 0 3 515355
-0.002280 0.000037 0.119839 0.253563 -0.064664 0.153316 -0.062500 1 0 0 0 0 0 3 516437
-0.002279 0.000038 0.119839 0.265951 -0.051670 0.158468 -0.062500 1 0 0 0 0 0 3 517428
-0.002279 0.000038 0.119839 0.272200 -0.045165 0.160285 -0.062500 1 0 0 0 0 0 3 518415
-0.002279 0.000038 0.119839 0.275356 -0.041906 0.160905 -0.062500 1 0 0 0 0 0 3 519426
-0.002279 0.000039 0.119839 0.276940 -0.040275 0.161122 -0.062500 1 0 0 0 0 0 3 520434
-0.002279 0.000039 0.119839 0.277721 -0.039457 0.161199 -0.062500 1 0 0 0 0 0 3 521426
-0.002279 0.000039 0.119839 0.278122 -0.039050 0.161229 -0.062500 1 0 0 0 0 0 3 522448
-0.002279 0.000039 0.119839 0.278310 -0.038855 0.161229 -0.062500 1 0 0 0 0 0 3 523432
-0.002266 0.000052 0.119850 0.100541 -0.229566 0.010242 -0.062500 1 0 0 0 0 0 3 524427
-0.002259 0.000059 0.119853 0.158940 -0.165522 0.084073 -0.062500 1 0 0 0 0 0 3 525430
-0.002256 0.000063 0.119855 0.203699 -0.117518 0.122294 -0.062500 1 0 0 0 0 0 3 526428
-0.002254 0.000064 0.119855 0.227879 -0.091899 0.136800 -0.062500 1 0 0 0 0 0 3 527430
-0.002254 0.000065 0.119855 0.240266 -0.078934 0.141968 -0.062500 1 0 0 0 0 0 3 528354
-0.002253 0.000065 0.119855 0.246507 -0.072426 0.143770 -0.062500 1 0 0 0 0 0 3 529362
-0.002253 0.000066 0.119855 0.249656 -0.069174 0.144400 -0.062500 1 0 0 0 0 0 3 530354
-0.002253 0.000066 0.119855 0.251231 -0.067552 0.144609 -0.062500 1 0 0 0 0 0 3 531362
-0.002253 0.000066 0.119855 0.252011 -0.066735 0.144685 -0.062500 1 0 0 0 0 0 3 532353
-0.002253 0.000066 0.119855 0.252412 -0.066329 0.144715 -0.062500 1 0 0 0 0 0 3 533362
-0.002253 0.000066 0.119855 0.252608 -0.066124 0.144722 -0.062500 1 0 0 0 0 0 3 534352
-0.002253 0.000066 0.119855 0.252710 -0.066017 0.144718 -0.062500 1 0 0 0 0 0 3 535362
-0.002253 0.000066 0.119855 0.252756 -0.065968 0.144732 -0.062500 1 0 0 0 0 0 3 536354
-0.002253 0.000066 0.119855 0.252796 -0.065942 0.144728 -0.062500 1 0 0 0 0 0 3 537363
-0.002253 0.000066 0.119855 0.252796 -0.065928 0.144721 -0.062500 1 0 0 0 0 0 3 538353
-0.002253 0.000066 0.119855 0.252807 -0.065931 0.144733 -0.062500 1 0 0 0 0 0 3 539352
-0.002253 0.000066 0.119855 0.252804 -0.065920 0.144728 -0.062500 1 0 0 0 0 0 3 540365
-0.002240 0.000080 0.119866 0.074820 -0.256837 -0.006144 -0.062500 1 0 0 0 0 0 3 541367
-0.002234 0.000086 0.119870 0.133246 -0.192795 0.067624 -0.062500 1 0 0 0 0 0 3 542358
-0.002230 0.000090 0.119871 0.177986 -0.144798 0.105808 -0.062500 1 0 0 0 0 0 3 543358
-0.002229 0.000091 0.119872 0.202167 -0.119178 0.120309 -0.062500 1 0 0 0 0 0 3 544353
-0.002228 0.000092 0.119872 0.214547 -0.106206 0.125476 -0.062500 1 0 0 0 0 0 3 545381
-0.002228 0.000093 0.119872 0.220805 -0.099709 0.127274 -0.062500 1 0 0 0 0 0 3 546393
-0.002227 0.000093 0.119872 0.223933 -0.096451 0.127894 -0.062500 1 0 0 0 0 0 3 547382
-0.002227 0.000093 0.119872 0.225517 -0.094831 0.128115 -0.062500 1 0 0 0 0 0 3 548390
-0.002227 0.000093 0.119872 0.226299 -0.094013 0.128192 -0.062500 1 0 0 0 0 0 3 549375
-0.002227 0.000093 0.119872 0.226692 -0.093615 0.128215 -0.062500 1 0 0 0 0 0 3 550373
-0.002227 0.000093 0.119872 0.226887 -0.093412 0.128221 -0.062500 1 0 0 0 0 0 3 551378
-0.002227 0.000093 0.119872 0.227001 -0.093308 0.128231 -0.062500 1 0 0 0 0 0 3 552390
-0.002227 0.000093 0.119872 0.227049 -0.093259 0.128226 -0.062500 1 0 0 0 0 0 3 553374
-0.002227 0.000093 0.119872 0.227065 -0.093228 0.128233 -0.062500 1 0 0 0 0 0 3 554375
-0.002227 0.000093 0.119872 0.227082 -0.093208 0.128227 -0.062500 1 0 0 0 0 0 3 555382
-0.002227 0.000093 0.119872 0.227083 -0.093206 0.128226 -0.062500 1 0 0 0 0 0 3 556380
-0.002227 0.000093 0.119872 0.227086 -0.093218 0.128233 -0.062500 1 0 0 0 0 0 3 557378
-0.002227 0.000093 0.119872 0.227091 -0.093199 0.128234 -0.062500 1 0 0 0 0 0 3 558378
-0.002227 0.000093 0.119872 0.227095 -0.093209 0.128221 -0.062500 1 0 0 0 0 0 3 559375
-0.002227 0.000093 0.119872 0.227092 -0.093199 0.128233 -0.062500 1 0 0 0 0 0 3 560377
-0.002227 0.000093 0.119872 0.227083 -0.093206 0.128227 -0.062500 1 0 0 0 0 0 3 561389
-0.002227 0.000093 0.119872 0.227103 -0.093201 0.128227 -0.062500 1 0 0 0 0 0 3 562374
-0.002227 0.000093 0.119872 0.227093 -0.093197 0.128233 -0.062500 1 0 0 0 0 0 3 563374
-0.002227 0.000093 0.119872 0.227083 -0.093206 0.128227 -0.062500 1 0 0 0 0 0 3 564377
-0.002227 0.000093 0.119872 0.227103 -0.093201 0.128227 -0.062500 1 0 0 0 0 0 3 565376
-0.002227 0.000093 0.119872 0.227096 -0.093209 0.128240 -0.062500 1 0 0 0 0 0 3 566389
-0.002227 0.000093 0.119872 0.227084 -0.093207 0.128228 -0.062500 1 0 0 0 0 0 3 567388
-0.002227 0.000093 0.119872 0.227103 -0.093201 0.128227 -0.062500 1 0 0 0 0 0 3 568376
-0.002227 0.000093 0.119872 0.227085 -0.093206 0.128226 -0.062500 1 0 0 0 0 0 3 569373
-0.002227 0.000093 0.119872 0.227091 -0.093198 0.128233 -0.062500 1 0 0 0 0 0 3 570373
-0.002227 0.000093 0.119872 0.227083 -0.093206 0.128227 -0.062500 1 0 0 0 0 0 3 571361
-0.002227 0.000093 0.119872 0.227102 -0.093201 0.128227 -0.062500 1 0 0 0 0 0 3 572378
-0.002227 0.000093 0.119872 0.227093 -0.093197 0.128233 -0.062500 1 0 0 0 0 0 3 573374
-0.002227 0.000093 0.119872 0.227083 -0.093206 0.128227 -0.062500 1 0 0 0 0 0 3 574374
-0.002227 0.000093 0.119872 0.227102 -0.093201 0.128227 -0.062500 1 0 0 0 0 0 3 575350
-0.002227 0.000093 0.119872 0.227096 -0.093209 0.128240 -0.062500 1 0 0 0 0 0 3 576388
-0.002227 0.000093 0.119872 0.227084 -0.093207 0.128228 -0.062500 1 0 0 0 0 0 3 577389
-0.002227 0.000093 0.119872 0.227103 -0.093201 0.128227 -0.062500 1 0 0 0 0 0 3 578373
-0.002227 0.000093 0.119872 0.227085 -0.093206 0.128226 -0.062500 1 0 0 0 0 0 3 579374
-0.002227 0.000093 0.119872 0.227091 -0.093198 0.128233 -0.062500 1 0 0 0 0 0 3 580376
-0.002227 0.000093 0.119872 0.227095 -0.093209 0.128221 -0.062500 1 0 0 0 0 0 3 581374
-0.002227 0.000093 0.119872 0.227092 -0.093198 0.128232 -0.062500 1 0 0 0 0 0 3 582349
-0.002227 0.000093 0.119872 0.227091 -0.093197 0.128234 -0.062500 1 0 0 0 0 0 3 583357
-0.002214 0.000107 0.119883 0.049011 -0.284230 -0.022527 -0.062500 1 0 0 0 0 0 3 584366
-0.002208 0.000114 0.119886 0.107475 -0.220135 0.051191 -0.062500 1 0 0 0 0 0 3 585372
-0.002205 0.000117 0.119888 0.152241 -0.172111 0.089342 -0.062500 1 0 0 0 0 0 3 586374
-0.002203 0.000119 0.119888 0.176446 -0.146482 0.103839 -0.062500 1 0 0 0 0 0 3 587375
-0.002202 0.000120 0.119888 0.188821 -0.133501 0.108984 -0.062500 1 0 0 0 0 0 3 588379
-0.002202 0.000120 0.119888 0.195073 -0.127010 0.110790 -0.062500 1 0 0 0 0 0 3 589468
-0.002202 0.000120 0.119888 0.198200 -0.123752 0.111408 -0.062500 1 0 0 0 0 0 3 590427
-0.002201 0.000120 0.119888 0.199785 -0.122132 0.111628 -0.062500 1 0 0 0 0 0 3 591429
-0.002201 0.000120 0.119888 0.200567 -0.121314 0.111704 -0.062500 1 0 0 0 0 0 3 592453
-0.002201 0.000120 0.119888 0.200968 -0.120907 0.111733 -0.062500 1 0 0 0 0 0 3 593418
-0.002201 0.000120 0.119888 0.201164 -0.120703 0.111740 -0.062500 1 0 0 0 0 0 3 594425
-0.002201 0.000120 0.119888 0.201266 -0.120596 0.111737 -0.062500 1 0 0 0 0 0 3 595447
-0.002201 0.000120 0.119888 0.201326 -0.120549 0.111744 -0.062500 1 0 0 0 0 0 3 596433
-0.002201 0.000120 0.119888 0.201334 -0.120526 0.111745 -0.062500 1 0 0 0 0 0 3 597422
-0.002225 0.000143 0.119888 0.539205 -0.435907 0.121673 -0.062500 1 0 0 0 0 0 3 598428
-0.002238 0.000154 0.119887 0.425900 -0.329986 0.116964 -0.062500 1 0 0 0 0 0 3 599425
-0.002244 0.000160 0.119887 0.340954 -0.250679 0.114422 -0.062500 1 0 0 0 0 0 3 600382
-0.002247 0.000163 0.119887 0.295640 -0.208409 0.113423 -0.062500 1 0 0 0 0 0 3 601349
-0.002248 0.000164 0.119887 0.272683 -0.187011 0.113053 -0.062500 1 0 0 0 0 0 3 602350
-0.002249 0.000165 0.119887 0.261166 -0.176278 0.112917 -0.062500 1 0 0 0 0 0 3 603360
-0.002249 0.000165 0.119887 0.255404 -0.170914 0.112875 -0.062500 1 0 0 0 0 0 3 604351
-0.002237 0.000179 0.119898 0.074399 -0.359391 -0.037753 -0.062500 1 0 0 0 0 0 3 605369
-0.002230 0.000186 0.119902 0.131429 -0.293888 0.035869 -0.062500 1 0 0 0 0 0 3 606360
-0.002227 0.000189 0.119903 0.175478 -0.245140 0.073995 -0.062500 1 0 0 0 0 0 3 607351
-0.002226 0.000191 0.119903 0.199351 -0.219162 0.088472 -0.062500 1 0 0 0 0 0 3 608361
-0.002225 0.000192 0.119904 0.211543 -0.206031 0.093629 -0.062500 1 0 0 0 0 0 3 609350
-0.002224 0.000192 0.119904 0.217702 -0.199437 0.095416 -0.062500 1 0 0 0 0 0 3 610350
-0.002224 0.000193 0.119904 0.220794 -0.196142 0.096049 -0.062500 1 0 0 0 0 0 3 611360
-0.002224 0.000193 0.119904 0.222363 -0.194505 0.096270 -0.062500 1 0 0 0 0 0 3 612351
-0.002211 0.000206 0.119914 0.044899 -0.384949 -0.054164 -0.062500 1 0 0 0 0 0 3 613359
-0.002205 0.000213 0.119918 0.103808 -0.320313 0.019443 -0.062500 1 0 0 0 0 0 3 614350
-0.002201 0.000217 0.119919 0.148804 -0.272007 0.057543 -0.062500 1 0 0 0 0 0 3 615359
-0.002200 0.000218 0.119920 0.173125 -0.246262 0.072020 -0.062500 1 0 0 0 0 0 3 616360
-0.002199 0.000219 0.119920 0.185561 -0.233235 0.077169 -0.062500 1 0 0 0 0 0 3 617356
-0.002199 0.000220 0.119920 0.191841 -0.226700 0.078962 -0.062500 1 0 0 0 0 0 3 618352
-0.002198 0.000220 0.119920 0.194984 -0.223440 0.079589 -0.062500 1 0 0 0 0 0 3 619357
-0.002217 0.000225 0.119930 0.460818 -0.284206 -0.058552 -0.062500 1 0 0 0 0 0 3 620350
-0.002226 0.000227 0.119933 0.371786 -0.262401 0.009169 -0.062500 1 0 0 0 0 0 3 621379
-0.002236 0.000246 0.119924 0.379385 -0.499190 0.192927 -0.062500 1 0 0 0 0 0 3 622359
-0.002241 0.000256 0.119921 0.320957 -0.405762 0.133644 -0.062500 1 0 0 0 0 0 3 623395
-0.002244 0.000260 0.119920 0.284863 -0.337851 0.100718 -0.062500 1 0 0 0 0 0 3 624382
-0.002245 0.000263 0.119919 0.265902 -0.301776 0.088030 -0.062500 1 0 0 0 0 0 3 625384
-0.002246 0.000264 0.119919 0.256251 -0.283514 0.083506 -0.062500 1 0 0 0 0 0 3 626373
-0.002246 0.000265 0.119919 0.251383 -0.274372 0.081914 -0.062500 1 0 0 0 0 0 3 627371
-0.002246 0.000265 0.119919 0.248935 -0.269798 0.081364 -0.062500 1 0 0 0 0 0 3 628389
-0.002246 0.000265 0.119919 0.247706 -0.267506 0.081175 -0.062500 1 0 0 0 0 0 3 629373
-0.002246 0.000265 0.119919 0.247082 -0.266351 0.081108 -0.062500 1 0 0 0 0 0 3 630372
-0.002246 0.000265 0.119919 0.246782 -0.265776 0.081079 -0.062500 1 0 0 0 0 0 3 631392
-0.002246 0.000265 0.119919 0.246624 -0.265496 0.081079 -0.062500 1 0 0 0 0 0 3 632375
-0.002246 0.000265 0.119919 0.246545 -0.265358 0.081070 -0.062500 1 0 0 0 0 0 3 633375
-0.002246 0.000265 0.119919 0.246507 -0.265279 0.081074 -0.062500 1 0 0 0 0 0 3 634390
-0.002246 0.000265 0.119919 0.246486 -0.265248 0.081068 -0.062500 1 0 0 0 0 0 3 635372
-0.002234 0.000279 0.119930 0.068189 -0.456649 -0.069294 -0.062500 1 0 0 0 0 0 3 636374
-0.002227 0.000286 0.119933 0.126704 -0.392308 0.004208 -0.062500 1 0 0 0 0 0 3 637371
-0.002224 0.000289 0.119935 0.171518 -0.344178 0.042271 -0.062500 1 0 0 0 0 0 3 638385
-0.002222 0.000291 0.119935 0.195758 -0.318529 0.056728 -0.062500 1 0 0 0 0 0 3 639388
-0.002222 0.000292 0.119935 0.208144 -0.305554 0.061866 -0.062500 1 0 0 0 0 0 3 640373
-0.002221 0.000292 0.119935 0.214398 -0.299048 0.063673 -0.062500 1 0 0 0 0 0 3 641372
-0.002221 0.000292 0.119935 0.217553 -0.295791 0.064293 -0.062500 1 0 0 0 0 0 3 642387
-0.002221 0.000292 0.119935 0.219119 -0.294164 0.064503 -0.062500 1 0 0 0 0 0 3 643371
-0.002221 0.000292 0.119935 0.219911 -0.293348 0.064591 -0.062500 1 0 0 0 0 0 3 644374
-0.002221 0.000293 0.119935 0.220306 -0.292949 0.064613 -0.062500 1 0 0 0 0 0 3 645371
-0.002240 0.000297 0.119945 0.484887 -0.355241 -0.073609 -0.062500 1 0 0 0 0 0 3 646371
-0.002249 0.000299 0.119949 0.395093 -0.334073 -0.006016 -0.062500 1 0 0 0 0 0 3 647387
-0.002254 0.000300 0.119950 0.328645 -0.318302 0.028963 -0.062500 1 0 0 0 0 0 3 648385
-0.002256 0.000301 0.119950 0.293508 -0.309914 0.042248 -0.062500 1 0 0 0 0 0 3 649371
-0.002257 0.000301 0.119950 0.275820 -0.305692 0.046972 -0.062500 1 0 0 0 0 0 3 650371
-0.002258 0.000301 0.119950 0.267006 -0.303566 0.048621 -0.062500 1 0 0 0 0 0 3 651371
-0.002258 0.000301 0.119950 0.262609 -0.302507 0.049203 -0.062500 1 0 0 0 0 0 3 652374
-0.002258 0.000301 0.119950 0.260420 -0.301985 0.049405 -0.062500 1 0 0 0 0 0 3 653371
-0.002258 0.000301 0.119950 0.259325 -0.301714 0.049473 -0.062500 1 0 0 0 0 0 3 654371
-0.002258 0.000301 0.119950 0.258758 -0.301589 0.049496 -0.062500 1 0 0 0 0 0 3 655387
-0.002258 0.000301 0.119950 0.258493 -0.301506 0.049505 -0.062500 1 0 0 0 0 0 3 656373
-0.002258 0.000301 0.119950 0.258356 -0.301492 0.049508 -0.062500 1 0 0 0 0 0 3 657372
-0.002258 0.000301 0.119950 0.258297 -0.301470 0.049507 -0.062500 1 0 0 0 0 0 3 658388
-0.002258 0.000301 0.119950 0.258259 -0.301460 0.049506 -0.062500 1 0 0 0 0 0 3 659349
-0.002258 0.000301 0.119950 0.258242 -0.301445 0.049505 -0.062500 1 0 0 0 0 0 3 660433
-0.002258 0.000301 0.119950 0.258224 -0.301461 0.049511 -0.062500 1 0 0 0 0 0 3 661439
-0.002258 0.000301 0.119950 0.258227 -0.301442 0.049512 -0.062500 1 0 0 0 0 0 3 662429
-0.002258 0.000301 0.119950 0.258232 -0.301452 0.049499 -0.062500 1 0 0 0 0 0 3 663433
-0.002258 0.000301 0.119950 0.258232 -0.301453 0.049518 -0.062500 1 0 0 0 0 0 3 664449
-0.002258 0.000301 0.119950 0.258221 -0.301450 0.049506 -0.062500 1 0 0 0 0 0 3 665425
-0.002258 0.000301 0.119950 0.258219 -0.301450 0.049505 -0.062500 1 0 0 0 0 0 3 666455
-0.002258 0.000301 0.119950 0.258227 -0.301441 0.049511 -0.062500 1 0 0 0 0 0 3 667425
-0.002258 0.000301 0.119950 0.258224 -0.301460 0.049512 -0.062500 1 0 0 0 0 0 3 668432
-0.002258 0.000301 0.119950 0.258220 -0.301451 0.049505 -0.062500 1 0 0 0 0 0 3 669416
-0.002258 0.000301 0.119950 0.258219 -0.301450 0.049505 -0.062500 1 0 0 0 0 0 3 670425
-0.002258 0.000301 0.119950 0.258227 -0.301441 0.049511 -0.062500 1 0 0 0 0 0 3 671425
-0.002245 0.000315 0.119961 0.079876 -0.492975 -0.100789 -0.062500 1 0 0 0 0 0 3 672426
-0.002239 0.000322 0.119965 0.138409 -0.428588 -0.027331 -0.062500 1 0 0 0 0 0 3 673428
-0.002236 0.000325 0.119966 0.183243 -0.380441 0.010718 -0.062500 1 0 0 0 0 0 3 674423
-0.002239 0.000345 0.119956 0.281114 -0.607482 0.174208 -0.062500 1 0 0 0 0 0 3 675428
-0.002241 0.000355 0.119953 0.270056 -0.509734 0.106605 -0.062500 1 0 0 0 0 0 3 676430
-0.002242 0.000360 0.119951 0.257826 -0.439705 0.070647 -0.062500 1 0 0 0 0 0 3 677422
-0.002243 0.000362 0.119951 0.250786 -0.402558 0.056915 -0.062500 1 0 0 0 0 0 3 678426
-0.002243 0.000364 0.119951 0.247092 -0.383757 0.052018 -0.062500 1 0 0 0 0 0 3 679419
-0.002243 0.000364 0.119951 0.245201 -0.374345 0.050301 -0.062500 1 0 0 0 0 0 3 680426
-0.002243 0.000365 0.119951 0.244228 -0.369633 0.049699 -0.062500 1 0 0 0 0 0 3 681445
-0.002243 0.000365 0.119951 0.243743 -0.367278 0.049495 -0.062500 1 0 0 0 0 0 3 682407
-0.002243 0.000365 0.119951 0.243501 -0.366085 0.049428 -0.062500 1 0 0 0 0 0 3 683426
-0.002243 0.000365 0.119951 0.243373 -0.365501 0.049404 -0.062500 1 0 0 0 0 0 3 684348
-0.002243 0.000365 0.119951 0.243305 -0.365198 0.049386 -0.062500 1 0 0 0 0 0 3 685358
-0.002243 0.000365 0.119951 0.243273 -0.365058 0.049383 -0.062500 1 0 0 0 0 0 3 686348
-0.002243 0.000365 0.119951 0.243274 -0.364987 0.049389 -0.062500 1 0 0 0 0 0 3 687358
-0.002243 0.000365 0.119951 0.243265 -0.364949 0.049390 -0.062500 1 0 0 0 0 0 3 688348
-0.002243 0.000365 0.119951 0.243249 -0.364932 0.049389 -0.062500 1 0 0 0 0 0 3 689366
-0.002243 0.000365 0.119951 0.243256 -0.364923 0.049376 -0.062500 1 0 0 0 0 0 3 690366
-0.002243 0.000365 0.119951 0.243253 -0.364911 0.049388 -0.062500 1 0 0 0 0 0 3 691357
-0.002243 0.000365 0.119951 0.243245 -0.364919 0.049382 -0.062500 1 0 0 0 0 0 3 692348
-0.002243 0.000365 0.119951 0.243252 -0.364911 0.049388 -0.062500 1 0 0 0 0 0 3 693358
-0.002243 0.000365 0.119951 0.243253 -0.364910 0.049389 -0.062500 1 0 0 0 0 0 3 694348
-0.002243 0.000365 0.119951 0.243244 -0.364919 0.049382 -0.062500 1 0 0 0 0 0 3 695357
-0.002243 0.000365 0.119951 0.243248 -0.364900 0.049381 -0.062500 1 0 0 0 0 0 3 696348
-0.002243 0.000365 0.119951 0.243252 -0.364909 0.049388 -0.062500 1 0 0 0 0 0 3 697366
-0.002231 0.000379 0.119961 0.064818 -0.556557 -0.100724 -0.062500 1 0 0 0 0 0 3 698357
-0.002224 0.000385 0.119965 0.123376 -0.492114 -0.027357 -0.062500 1 0 0 0 0 0 3 699356
-0.002221 0.000389 0.119966 0.168236 -0.443913 0.010641 -0.062500 1 0 0 0 0 0 3 700354
-0.002219 0.000391 0.119967 0.192488 -0.418244 0.025075 -0.062500 1 0 0 0 0 0 3 701355
-0.002218 0.000391 0.119967 0.204894 -0.405262 0.030210 -0.062500 1 0 0 0 0 0 3 702357
-0.002218 0.000392 0.119967 0.211171 -0.398765 0.032009 -0.062500 1 0 0 0 0 0 3 703376
-0.002218 0.000392 0.119967 0.214306 -0.395502 0.032638 -0.062500 1 0 0 0 0 0 3 704349
-0.002218 0.000392 0.119967 0.215887 -0.393888 0.032847 -0.062500 1 0 0 0 0 0 3 705390
-0.002218 0.000392 0.119967 0.216673 -0.393082 0.032927 -0.062500 1 0 0 0 0 0 3 706369
-0.002217 0.000392 0.119967 0.217072 -0.392664 0.032948 -0.062500 1 0 0 0 0 0 3 707373
-0.002217 0.000392 0.119967 0.217272 -0.392470 0.032960 -0.062500 1 0 0 0 0 0 3 708372
-0.002217 0.000392 0.119967 0.217362 -0.392361 0.032963 -0.062500 1 0 0 0 0 0 3 709385
-0.002217 0.000392 0.119967 0.217420 -0.392314 0.032972 -0.062500 1 0 0 0 0 0 3 710369
-0.002217 0.000392 0.119967 0.217440 -0.392295 0.032966 -0.062500 1 0 0 0 0 0 3 711345
-0.002217 0.000392 0.119967 0.217458 -0.392277 0.032959 -0.062500 1 0 0 0 0 0 3 712387
-0.002217 0.000392 0.119967 0.217467 -0.392267 0.032965 -0.062500 1 0 0 0 0 0 3 713371
-0.002217 0.000392 0.119967 0.217468 -0.392266 0.032966 -0.062500 1 0 0 0 0 0 3 714374
-0.002217 0.000392 0.119967 0.217468 -0.392266 0.032966 -0.062500 1 0 0 0 0 0 3 715372
-0.002217 0.000392 0.119967 0.217468 -0.392266 0.032966 -0.062500 1 0 0 0 0 0 3 716372
-0.002217 0.000392 0.119967 0.217468 -0.392266 0.032966 -0.062500 1 0 0 0 0 0 3 717370
-0.002217 0.000392 0.119967 0.217468 -0.392267 0.032966 -0.062500 1 0 0 0 0 0 3 718385
-0.002217 0.000392 0.119967 0.217464 -0.392255 0.032959 -0.062500 1 0 0 0 0 0 3 719383
-0.002217 0.000392 0.119967 0.217475 -0.392256 0.032972 -0.062500 1 0 0 0 0 0 3 720370
-0.002217 0.000392 0.119967 0.217468 -0.392265 0.032967 -0.062500 1 0 0 0 0 0 3 721371
-0.002217 0.000392 0.119967 0.217468 -0.392266 0.032966 -0.062500 1 0 0 0 0 0 3 722434
-0.002217 0.000392 0.119967 0.217468 -0.392266 0.032966 -0.062500 1 0 0 0 0 0 3 723369
-0.002217 0.000392 0.119967 0.217467 -0.392266 0.032966 -0.062500 1 0 0 0 0 0 3 724384
-0.002217 0.000392 0.119967 0.217464 -0.392255 0.032959 -0.062500 1 0 0 0 0 0 3 725384
-0.002217 0.000392 0.119967 0.217467 -0.392265 0.032965 -0.062500 1 0 0 0 0 0 3 726384
-0.002217 0.000392 0.119967 0.217467 -0.392266 0.032966 -0.062500 1 0 0 0 0 0 3 727383
-0.002217 0.000392 0.119967 0.217475 -0.392257 0.032973 -0.062500 1 0 0 0 0 0 3 728371
-0.002217 0.000392 0.119967 0.217468 -0.392265 0.032967 -0.062500 1 0 0 0 0 0 3 729369
-0.002217 0.000392 0.119967 0.217467 -0.392266 0.032967 -0.062500 1 0 0 0 0 0 3 730368
-0.002217 0.000392 0.119967 0.217464 -0.392255 0.032960 -0.062500 1 0 0 0 0 0 3 731383
-0.002217 0.000392 0.119967 0.217467 -0.392265 0.032965 -0.062500 1 0 0 0 0 0 3 732370
-0.002217 0.000392 0.119967 0.217467 -0.392266 0.032966 -0.062500 1 0 0 0 0 0 3 733368
-0.002217 0.000392 0.119967 0.217467 -0.392266 0.032966 -0.062500 1 0 0 0 0 0 3 734367
-0.002217 0.000392 0.119967 0.217487 -0.392260 0.032967 -0.062500 1 0 0 0 0 0 3 735368
-0.002217 0.000392 0.119967 0.217470 -0.392266 0.032966 -0.062500 1 0 0 0 0 0 3 736384
-0.002217 0.000392 0.119967 0.217465 -0.392255 0.032959 -0.062500 1 0 0 0 0 0 3 737369
-0.002217 0.000392 0.119967 0.217467 -0.392265 0.032965 -0.062500 1 0 0 0 0 0 3 738341
-0.002217 0.000392 0.119967 0.217467 -0.392266 0.032966 -0.062500 1 0 0 0 0 0 3 739345
-0.002217 0.000392 0.119967 0.217467 -0.392266 0.032966 -0.062500 1 0 0 0 0 0 3 740429
-0.002217 0.000392 0.119967 0.217467 -0.392267 0.032966 -0.062500 1 0 0 0 0 0 3 741413
-0.002217 0.000392 0.119967 0.217476 -0.392258 0.032973 -0.062500 1 0 0 0 0 0 3 742421
-0.002217 0.000392 0.119967 0.217465 -0.392254 0.032960 -0.062500 1 0 0 0 0 0 3 743427
-0.002217 0.000392 0.119967 0.217467 -0.392265 0.032965 -0.062500 1 0 0 0 0 0 3 744449
-0.002217 0.000392 0.119967 0.217467 -0.392266 0.032966 -0.062500 1 0 0 0 0 0 3 745420
-0.002217 0.000392 0.119967 0.217467 -0.392266 0.032966 -0.062500 1 0 0 0 0 0 3 746423
-0.002217 0.000392 0.119967 0.217467 -0.392266 0.032966 -0.062500 1 0 0 0 0 0 3 747445
-0.002217 0.000392 0.119967 0.217467 -0.392267 0.032966 -0.062500 1 0 0 0 0 0 3 748417
-0.002217 0.000392 0.119967 0.217472 -0.392246 0.032966 -0.062500 1 0 0 0 0 0 3 749422
-0.002217 0.000392 0.119967 0.217468 -0.392264 0.032966 -0.062500 1 0 0 0 0 0 3 750445
-0.002217 0.000392 0.119967 0.217467 -0.392266 0.032966 -0.062500 1 0 0 0 0 0 3 751414
-0.002217 0.000392 0.119967 0.217467 -0.392266 0.032966 -0.062500 1 0 0 0 0 0 3 752444
-0.002217 0.000392 0.119967 0.217467 -0.392266 0.032966 -0.062500 1 0 0 0 0 0 3 753413
-0.002217 0.000392 0.119967 0.217479 -0.392269 0.032960 -0.062500 1 0 0 0 0 0 3 754418
-0.002217 0.000392 0.119967 0.217465 -0.392255 0.032958 -0.062500 1 0 0 0 0 0 3 755426
-0.002217 0.000392 0.119967 0.217476 -0.392256 0.032972 -0.062500 1 0 0 0 0 0 3 756379
-0.002217 0.000392 0.119967 0.217469 -0.392265 0.032967 -0.062500 1 0 0 0 0 0 3 757347
-0.002217 0.000392 0.119967 0.217468 -0.392266 0.032966 -0.062500 1 0 0 0 0 0 3 758345
-0.002217 0.000392 0.119967 0.217468 -0.392266 0.032966 -0.062500 1 0 0 0 0 0 3 759356
-0.002217 0.000392 0.119967 0.217468 -0.392267 0.032966 -0.062500 1 0 0 0 0 0 3 760346
-0.002217 0.000392 0.119967 0.217464 -0.392255 0.032959 -0.062500 1 0 0 0 0 0 3 761355
-0.002217 0.000392 0.119967 0.217467 -0.392265 0.032965 -0.062500 1 0 0 0 0 0 3 762346
-0.002217 0.000392 0.119967 0.217475 -0.392257 0.032973 -0.062500 1 0 0 0 0 0 3 763355
-0.002217 0.000392 0.119967 0.217468 -0.392265 0.032967 -0.062500 1 0 0 0 0 0 3 764345
-0.002217 0.000392 0.119967 0.217468 -0.392266 0.032966 -0.062500 1 0 0 0 0 0 3 765365
-0.002217 0.000392 0.119967 0.217467 -0.392266 0.032966 -0.062500 1 0 0 0 0 0 3 766355
-0.002217 0.000392 0.119967 0.217464 -0.392255 0.032959 -0.062500 1 0 0 0 0 0 3 767346
-0.002217 0.000392 0.119967 0.217467 -0.392265 0.032965 -0.062500 1 0 0 0 0 0 3 768354
-0.002217 0.000392 0.119967 0.217467 -0.392266 0.032966 -0.062500 1 0 0 0 0 0 3 769345
-0.002217 0.000392 0.119967 0.217475 -0.392257 0.032973 -0.062500 1 0 0 0 0 0 3 770354
-0.002217 0.000392 0.119967 0.217468 -0.392265 0.032967 -0.062500 1 0 0 0 0 0 3 771345
-0.002217 0.000392 0.119967 0.217467 -0.392266 0.032967 -0.062500 1 0 0 0 0 0 3 772365
-0.002217 0.000392 0.119967 0.217476 -0.392258 0.032953 -0.062500 1 0 0 0 0 0 3 773346
-0.002217 0.000392 0.119967 0.217469 -0.392265 0.032964 -0.062500 1 0 0 0 0 0 3 774355
-0.002217 0.000392 0.119967 0.217468 -0.392266 0.032966 -0.062500 1 0 0 0 0 0 3 775352
-0.002217 0.000392 0.119967 0.217468 -0.392266 0.032966 -0.062500 1 0 0 0 0 0 3 776351
-0.002217 0.000392 0.119967 0.217476 -0.392258 0.032973 -0.062500 1 0 0 0 0 0 3 777354
-0.002217 0.000392 0.119967 0.217469 -0.392265 0.032967 -0.062500 1 0 0 0 0 0 3 778376
-0.002217 0.000392 0.119967 0.217465 -0.392255 0.032959 -0.062500 1 0 0 0 0 0 3 779358
-0.002217 0.000392 0.119967 0.217467 -0.392265 0.032965 -0.062500 1 0 0 0 0 0 3 780372
-0.002217 0.000392 0.119967 0.217467 -0.392266 0.032966 -0.062500 1 0 0 0 0 0 3 781368
-0.002217 0.000392 0.119967 0.217467 -0.392266 0.032966 -0.062500 1 0 0 0 0 0 3 782365
-0.002217 0.000392 0.119967 0.217467 -0.392266 0.032966 -0.062500 1 0 0 0 0 0 3 783366
-0.002217 0.000392 0.119967 0.217467 -0.392267 0.032966 -0.062500 1 0 0 0 0 0 3 784382
-0.002217 0.000392 0.119967 0.217472 -0.392246 0.032966 -0.062500 1 0 0 0 0 0 3 785365
-0.002217 0.000392 0.119967 0.217468 -0.392264 0.032966 -0.062500 1 0 0 0 0 0 3 786366
-0.002217 0.000392 0.119967 0.217467 -0.392266 0.032966 -0.062500 1 0 0 0 0 0 3 787340
-0.002217 0.000392 0.119967 0.217467 -0.392266 0.032966 -0.062500 1 0 0 0 0 0 3 788370
-0.002217 0.000392 0.119967 0.217467 -0.392266 0.032966 -0.062500 1 0 0 0 0 0 3 789364
-0.002217 0.000392 0.119967 0.217467 -0.392267 0.032966 -0.062500 1 0 0 0 0 0 3 790384
-0.002217 0.000392 0.119967 0.217464 -0.392255 0.032959 -0.062500 1 0 0 0 0 0 3 791370
-0.002217 0.000392 0.119967 0.217475 -0.392256 0.032972 -0.062500 1 0 0 0 0 0 3 792367
-0.002217 0.000392 0.119967 0.217468 -0.392265 0.032967 -0.062500 1 0 0 0 0 0 3 793381
-0.002217 0.000392 0.119967 0.217480 -0.392269 0.032960 -0.062500 1 0 0 0 0 0 3 794380
-0.002223 0.000410 0.119956 0.291070 -0.644799 0.182204 -0.062500 1 0 0 0 0 0 3 795382
-0.002225 0.000419 0.119953 0.267618 -0.560130 0.109357 -0.062500 1 0 0 0 0 0 3 796368
-0.002227 0.000424 0.119951 0.249141 -0.496635 0.071560 -0.062500 1 0 0 0 0 0 3 797368
-0.002228 0.000426 0.119951 0.238961 -0.462765 0.057178 -0.062500 1 0 0 0 0 0 3 798367
-0.002228 0.000427 0.119951 0.233680 -0.445593 0.052049 -0.062500 1 0 0 0 0 0 3 799366
-0.002228 0.000428 0.119951 0.231000 -0.436980 0.050257 -0.062500 1 0 0 0 0 0 3 800368
-0.002228 0.000428 0.119951 0.229636 -0.432677 0.049639 -0.062500 1 0 0 0 0 0 3 801366
-0.002228 0.000428 0.119951 0.228944 -0.430524 0.049415 -0.062500 1 0 0 0 0 0 3 802368
-0.002228 0.000428 0.119951 0.228611 -0.429441 0.049343 -0.062500 1 0 0 0 0 0 3 803379
-0.002228 0.000428 0.119951 0.228428 -0.428915 0.049317 -0.062500 1 0 0 0 0 0 3 804368
-0.002228 0.000428 0.119951 0.228353 -0.428637 0.049298 -0.062500 1 0 0 0 0 0 3 805367
-0.002228 0.000428 0.119951 0.228301 -0.428504 0.049314 -0.062500 1 0 0 0 0 0 3 806363
-0.002228 0.000428 0.119951 0.228281 -0.428440 0.049302 -0.062500 1 0 0 0 0 0 3 807381
-0.002228 0.000428 0.119951 0.228277 -0.428393 0.049307 -0.062500 1 0 0 0 0 0 3 808369
-0.002228 0.000428 0.119951 0.228274 -0.428378 0.049301 -0.062500 1 0 0 0 0 0 3 809363
-0.002228 0.000428 0.119951 0.228263 -0.428374 0.049307 -0.062500 1 0 0 0 0 0 3 810369
-0.002228 0.000428 0.119951 0.228261 -0.428374 0.049307 -0.062500 1 0 0 0 0 0 3 811366
-0.002228 0.000428 0.119951 0.228258 -0.428363 0.049301 -0.062500 1 0 0 0 0 0 3 812367
-0.002228 0.000428 0.119951 0.228257 -0.428362 0.049300 -0.062500 1 0 0 0 0 0 3 813382
-0.002228 0.000428 0.119951 0.228261 -0.428373 0.049306 -0.062500 1 0 0 0 0 0 3 814382
-0.002228 0.000428 0.119951 0.228257 -0.428363 0.049300 -0.062500 1 0 0 0 0 0 3 815368
-0.002228 0.000428 0.119951 0.228260 -0.428374 0.049306 -0.062500 1 0 0 0 0 0 3 816351
-0.002228 0.000428 0.119951 0.228257 -0.428363 0.049300 -0.062500 1 0 0 0 0 0 3 817384
-0.002228 0.000428 0.119951 0.228260 -0.428374 0.049306 -0.062500 1 0 0 0 0 0 3 818380
-0.002228 0.000428 0.119951 0.228257 -0.428364 0.049300 -0.062500 1 0 0 0 0 0 3 819369
-0.002228 0.000428 0.119951 0.228256 -0.428362 0.049299 -0.062500 1 0 0 0 0 0 3 820343
-0.002228 0.000428 0.119951 0.228268 -0.428365 0.049313 -0.062500 1 0 0 0 0 0 3 821380
-0.002228 0.000428 0.119951 0.228270 -0.428365 0.049295 -0.062500 1 0 0 0 0 0 3 822377
-0.002228 0.000428 0.119951 0.228262 -0.428374 0.049306 -0.062500 1 0 0 0 0 0 3 823382
-0.002228 0.000428 0.119951 0.228258 -0.428364 0.049300 -0.062500 1 0 0 0 0 0 3 824367
-0.002228 0.000428 0.119951 0.228257 -0.428362 0.049299 -0.062500 1 0 0 0 0 0 3 825379
-0.002228 0.000428 0.119951 0.228261 -0.428374 0.049306 -0.062500 1 0 0 0 0 0 3 826366
-0.002228 0.000428 0.119951 0.228257 -0.428364 0.049300 -0.062500 1 0 0 0 0 0 3 827335
-0.002228 0.000428 0.119951 0.228269 -0.428365 0.049313 -0.062500 1 0 0 0 0 0 3 828365
-0.002228 0.000428 0.119951 0.228259 -0.428362 0.049301 -0.062500 1 0 0 0 0 0 3 829356
-0.002228 0.000428 0.119951 0.228257 -0.428362 0.049300 -0.062500 1 0 0 0 0 0 3 830344
-0.002228 0.000428 0.119951 0.228260 -0.428373 0.049306 -0.062500 1 0 0 0 0 0 3 831354
-0.002234 0.000446 0.119940 0.301812 -0.680759 0.198665 -0.062500 1 0 0 0 0 0 3 832344
-0.002236 0.000455 0.119936 0.278396 -0.596159 0.125754 -0.062500 1 0 0 0 0 0 3 833352
-0.002238 0.000460 0.119935 0.259916 -0.532719 0.087929 -0.062500 1 0 0 0 0 0 3 834343
-0.002238 0.000462 0.119935 0.249745 -0.498847 0.073529 -0.062500 1 0 0 0 0 0 3 835343
-0.002239 0.000463 0.119934 0.244479 -0.481684 0.068404 -0.062500 1 0 0 0 0 0 3 836338
-0.002239 0.000464 0.119934 0.241781 -0.473081 0.066608 -0.062500 1 0 0 0 0 0 3 837342
-0.002239 0.000464 0.119934 0.240420 -0.468760 0.065988 -0.062500 1 0 0 0 0 0 3 838353
-0.002239 0.000464 0.119934 0.239740 -0.466609 0.065776 -0.062500 1 0 0 0 0 0 3 839338
-0.002239 0.000464 0.119934 0.239389 -0.465531 0.065685 -0.062500 1 0 0 0 0 0 3 840343
-0.002239 0.000464 0.119934 0.239221 -0.464989 0.065670 -0.062500 1 0 0 0 0 0 3 841354
-0.002239 0.000464 0.119934 0.239129 -0.464726 0.065658 -0.062500 1 0 0 0 0 0 3 842354
-0.002239 0.000464 0.119934 0.239097 -0.464588 0.065656 -0.062500 1 0 0 0 0 0 3 843343
-0.002239 0.000464 0.119934 0.239070 -0.464532 0.065655 -0.062500 1 0 0 0 0 0 3 844353
-0.002239 0.000464 0.119934 0.239058 -0.464496 0.065654 -0.062500 1 0 0 0 0 0 3 845344
-0.002239 0.000464 0.119934 0.239062 -0.464474 0.065654 -0.062500 1 0 0 0 0 0 3 846354
-0.002239 0.000464 0.119934 0.239048 -0.464458 0.065654 -0.062500 1 0 0 0 0 0 3 847347
-0.002239 0.000464 0.119934 0.239046 -0.464456 0.065653 -0.062500 1 0 0 0 0 0 3 848348
-0.002239 0.000464 0.119934 0.239046 -0.464456 0.065653 -0.062500 1 0 0 0 0 0 3 849346
-0.002239 0.000464 0.119934 0.239046 -0.464456 0.065653 -0.062500 1 0 0 0 0 0 3 850365
-0.002239 0.000464 0.119934 0.239045 -0.464456 0.065653 -0.062500 1 0 0 0 0 0 3 851373
-0.002239 0.000464 0.119934 0.239045 -0.464456 0.065653 -0.062500 1 0 0 0 0 0 3 852369
-0.002239 0.000464 0.119934 0.239045 -0.464456 0.065653 -0.062500 1 0 0 0 0 0 3 853367
-0.002239 0.000464 0.119934 0.239045 -0.464456 0.065653 -0.062500 1 0 0 0 0 0 3 854365
-0.002239 0.000464 0.119934 0.239053 -0.464448 0.065660 -0.062500 1 0 0 0 0 0 3 855364
-0.002239 0.000464 0.119934 0.239046 -0.464455 0.065654 -0.062500 1 0 0 0 0 0 3 856344
-0.002239 0.000464 0.119934 0.239045 -0.464456 0.065654 -0.062500 1 0 0 0 0 0 3 857363
-0.002239 0.000464 0.119934 0.239045 -0.464456 0.065654 -0.062500 1 0 0 0 0 0 3 858380
-0.002239 0.000464 0.119934 0.239045 -0.464456 0.065653 -0.062500 1 0 0 0 0 0 3 859358
-0.002239 0.000464 0.119934 0.239057 -0.464459 0.065647 -0.062500 1 0 0 0 0 0 3 860385
-0.002239 0.000464 0.119934 0.239055 -0.464448 0.065659 -0.062500 1 0 0 0 0 0 3 861381
-0.002239 0.000464 0.119934 0.239047 -0.464455 0.065654 -0.062500 1 0 0 0 0 0 3 862365
-0.002239 0.000464 0.119934 0.239046 -0.464456 0.065653 -0.062500 1 0 0 0 0 0 3 863364
-0.002239 0.000464 0.119934 0.239046 -0.464456 0.065653 -0.062500 1 0 0 0 0 0 3 864366
-0.002239 0.000464 0.119934 0.239046 -0.464456 0.065653 -0.062500 1 0 0 0 0 0 3 865364
-0.002239 0.000464 0.119934 0.239054 -0.464447 0.065660 -0.062500 1 0 0 0 0 0 3 866373
-0.002239 0.000464 0.119934 0.239047 -0.464455 0.065654 -0.062500 1 0 0 0 0 0 3 867362
-0.002239 0.000464 0.119934 0.239046 -0.464456 0.065654 -0.062500 1 0 0 0 0 0 3 868367
-0.002239 0.000464 0.119934 0.239046 -0.464456 0.065654 -0.062500 1 0 0 0 0 0 3 869376
-0.002239 0.000464 0.119934 0.239046 -0.464456 0.065654 -0.062500 1 0 0 0 0 0 3 870363
-0.002239 0.000464 0.119934 0.239046 -0.464456 0.065654 -0.062500 1 0 0 0 0 0 3 871364
-0.002239 0.000464 0.119934 0.239045 -0.464456 0.065653 -0.062500 1 0 0 0 0 0 3 872365
-0.002239 0.000464 0.119934 0.239045 -0.464456 0.065653 -0.062500 1 0 0 0 0 0 3 873367
-0.002239 0.000464 0.119934 0.239045 -0.464457 0.065653 -0.062500 1 0 0 0 0 0 3 874377
-0.002239 0.000464 0.119934 0.239045 -0.464457 0.065653 -0.062500 1 0 0 0 0 0 3 875365
-0.002239 0.000464 0.119934 0.239045 -0.464457 0.065653 -0.062500 1 0 0 0 0 0 3 876367
-0.002239 0.000464 0.119934 0.239053 -0.464448 0.065660 -0.062500 1 0 0 0 0 0 3 877337
-0.002239 0.000464 0.119934 0.239046 -0.464455 0.065654 -0.062500 1 0 0 0 0 0 3 878363
-0.002239 0.000464 0.119934 0.239058 -0.464459 0.065647 -0.062500 1 0 0 0 0 0 3 879377
-0.002239 0.000464 0.119934 0.239055 -0.464448 0.065660 -0.062500 1 0 0 0 0 0 3 880378
-0.002239 0.000464 0.119934 0.239047 -0.464455 0.065654 -0.062500 1 0 0 0 0 0 3 881364
-0.002239 0.000464 0.119934 0.239046 -0.464456 0.065654 -0.062500 1 0 0 0 0 0 3 882362
-0.002239 0.000464 0.119934 0.239046 -0.464456 0.065654 -0.062500 1 0 0 0 0 0 3 883363
-0.002239 0.000464 0.119934 0.239046 -0.464456 0.065654 -0.062500 1 0 0 0 0 0 3 884366
-0.002239 0.000464 0.119934 0.239046 -0.464456 0.065653 -0.062500 1 0 0 0 0 0 3 885363
-0.002239 0.000464 0.119934 0.239046 -0.464457 0.065653 -0.062500 1 0 0 0 0 0 3 886362
-0.002239 0.000464 0.119934 0.239054 -0.464448 0.065660 -0.062500 1 0 0 0 0 0 3 887346
-0.002239 0.000464 0.119934 0.239047 -0.464455 0.065655 -0.062500 1 0 0 0 0 0 3 888357
-0.002239 0.000464 0.119934 0.239046 -0.464456 0.065654 -0.062500 1 0 0 0 0 0 3 889369
-0.002239 0.000464 0.119934 0.239046 -0.464456 0.065654 -0.062500 1 0 0 0 0 0 3 890362
-0.002239 0.000464 0.119934 0.239046 -0.464456 0.065654 -0.062500 1 0 0 0 0 0 3 891363
-0.002239 0.000464 0.119934 0.239046 -0.464456 0.065654 -0.062500 1 0 0 0 0 0 3 892365
-0.002239 0.000464 0.119934 0.239046 -0.464457 0.065654 -0.062500 1 0 0 0 0 0 3 893379
-0.002239 0.000464 0.119934 0.239045 -0.464457 0.065654 -0.062500 1 0 0 0 0 0 3 894377
-0.002239 0.000464 0.119934 0.239054 -0.464448 0.065661 -0.062500 1 0 0 0 0 0 3 895363
-0.002239 0.000464 0.119934 0.239047 -0.464455 0.065655 -0.062500 1 0 0 0 0 0 3 896365
-0.002239 0.000464 0.119934 0.239046 -0.464456 0.065654 -0.062500 1 0 0 0 0 0 3 897375
-0.002239 0.000464 0.119934 0.239058 -0.464459 0.065647 -0.062500 1 0 0 0 0 0 3 898379
-0.002239 0.000464 0.119934 0.239047 -0.464457 0.065653 -0.062500 1 0 0 0 0 0 3 899343
-0.002239 0.000464 0.119934 0.239046 -0.464457 0.065653 -0.062500 1 0 0 0 0 0 3 900353
-0.002239 0.000464 0.119934 0.239054 -0.464448 0.065660 -0.062500 1 0 0 0 0 0 3 901341
-0.002239 0.000464 0.119934 0.239047 -0.464455 0.065654 -0.062500 1 0 0 0 0 0 3 902351
-0.002239 0.000464 0.119934 0.239046 -0.464456 0.065654 -0.062500 1 0 0 0 0 0 3 903341
-0.002239 0.000464 0.119934 0.239046 -0.464456 0.065654 -0.062500 1 0 0 0 0 0 3 904351
-0.002239 0.000464 0.119934 0.239046 -0.464457 0.065654 -0.062500 1 0 0 0 0 0 3 905341
-0.002239 0.000464 0.119934 0.239046 -0.464457 0.065654 -0.062500 1 0 0 0 0 0 3 906360
-0.002239 0.000464 0.119934 0.239046 -0.464457 0.065654 -0.062500 1 0 0 0 0 0 3 907336
-0.002239 0.000464 0.119934 0.239046 -0.464457 0.065654 -0.062500 1 0 0 0 0 0 3 908341
-0.002239 0.000464 0.119934 0.239054 -0.464448 0.065661 -0.062500 1 0 0 0 0 0 3 909350
-0.002239 0.000464 0.119934 0.239047 -0.464456 0.065655 -0.062500 1 0 0 0 0 0 3 910341
-0.002239 0.000464 0.119934 0.239046 -0.464456 0.065654 -0.062500 1 0 0 0 0 0 3 911350
-0.002239 0.000464 0.119934 0.239046 -0.464457 0.065654 -0.062500 1 0 0 0 0 0 3 912341
-0.002239 0.000464 0.119934 0.239046 -0.464457 0.065654 -0.062500 1 0 0 0 0 0 3 913350
-0.002239 0.000464 0.119934 0.239046 -0.464457 0.065654 -0.062500 1 0 0 0 0 0 3 914340
-0.002239 0.000464 0.119934 0.239045 -0.464457 0.065654 -0.062500 1 0 0 0 0 0 3 915349
-0.002239 0.000464 0.119934 0.239054 -0.464448 0.065661 -0.062500 1 0 0 0 0 0 3 916339
-0.002239 0.000464 0.119934 0.239059 -0.464458 0.065648 -0.062500 1 0 0 0 0 0 3 917355
-0.002239 0.000464 0.119934 0.239048 -0.464457 0.065653 -0.062500 1 0 0 0 0 0 3 918349
-0.002239 0.000464 0.119934 0.239047 -0.464457 0.065654 -0.062500 1 0 0 0 0 0 3 919348
-0.002239 0.000464 0.119934 0.239046 -0.464457 0.065654 -0.062500 1 0 0 0 0 0 3 920345
-0.002239 0.000464 0.119934 0.239046 -0.464457 0.065654 -0.062500 1 0 0 0 0 0 3 921352
-0.002239 0.000464 0.119934 0.239046 -0.464457 0.065654 -0.062500 1 0 0 0 0 0 3 922361
-0.002239 0.000464 0.119934 0.239054 -0.464448 0.065661 -0.062500 1 0 0 0 0 0 3 923372
-0.002239 0.000464 0.119934 0.239047 -0.464456 0.065655 -0.062500 1 0 0 0 0 0 3 924366
-0.002239 0.000464 0.119934 0.239046 -0.464457 0.065654 -0.062500 1 0 0 0 0 0 3 925338
-0.002239 0.000464 0.119934 0.239046 -0.464457 0.065654 -0.062500 1 0 0 0 0 0 3 926339
-0.002239 0.000464 0.119934 0.239046 -0.464457 0.065654 -0.062500 1 0 0 0 0 0 3 927362
-0.002239 0.000464 0.119934 0.239046 -0.464457 0.065654 -0.062500 1 0 0 0 0 0 3 928365
-0.002239 0.000464 0.119934 0.239046 -0.464457 0.065654 -0.062500 1 0 0 0 0 0 3 929380
-0.002239 0.000464 0.119934 0.239054 -0.464448 0.065661 -0.062500 1 0 0 0 0 0 3 930362
-0.002239 0.000464 0.119934 0.239047 -0.464456 0.065655 -0.062500 1 0 0 0 0 0 3 931349
-0.002239 0.000464 0.119934 0.239046 -0.464457 0.065654 -0.062500 1 0 0 0 0 0 3 932370
-0.002239 0.000464 0.119934 0.239046 -0.464457 0.065654 -0.062500 1 0 0 0 0 0 3 933380
-0.002239 0.000464 0.119934 0.239046 -0.464457 0.065654 -0.062500 1 0 0 0 0 0 3 934364
-0.002239 0.000464 0.119934 0.239046 -0.464457 0.065654 -0.062500 1 0 0 0 0 0 3 935362
-0.002239 0.000464 0.119934 0.239045 -0.464457 0.065654 -0.062500 1 0 0 0 0 0 3 936363
-0.002239 0.000464 0.119934 0.239045 -0.464457 0.065654 -0.062500 1 0 0 0 0 0 3 937384
-0.002239 0.000464 0.119934 0.239054 -0.464448 0.065661 -0.062500 1 0 0 0 0 0 3 938362
-0.002239 0.000464 0.119934 0.239055 -0.464447 0.065642 -0.062500 1 0 0 0 0 0 3 939377
-0.002239 0.000464 0.119934 0.239047 -0.464455 0.065652 -0.062500 1 0 0 0 0 0 3 940381
-0.002239 0.000464 0.119934 0.239046 -0.464456 0.065653 -0.062500 1 0 0 0 0 0 3 941365
-0.002239 0.000464 0.119934 0.239046 -0.464456 0.065653 -0.062500 1 0 0 0 0 0 3 942362
-0.002239 0.000464 0.119934 0.239046 -0.464456 0.065653 -0.062500 1 0 0 0 0 0 3 943361
-0.002239 0.000464 0.119934 0.239054 -0.464447 0.065660 -0.062500 1 0 0 0 0 0 3 944364
-0.002239 0.000464 0.119934 0.239047 -0.464455 0.065654 -0.062500 1 0 0 0 0 0 3 945362
-0.002239 0.000464 0.119934 0.239046 -0.464456 0.065654 -0.062500 1 0 0 0 0 0 3 946334
-0.002239 0.000464 0.119934 0.239046 -0.464456 0.065654 -0.062500 1 0 0 0 0 0 3 947377
-0.002239 0.000464 0.119934 0.239046 -0.464456 0.065653 -0.062500 1 0 0 0 0 0 3 948363
-0.002239 0.000464 0.119934 0.239046 -0.464456 0.065653 -0.062500 1 0 0 0 0 0 3 949363
-0.002239 0.000464 0.119934 0.239046 -0.464456 0.065653 -0.062500 1 0 0 0 0 0 3 950361
-0.002239 0.000464 0.119934 0.239054 -0.464447 0.065660 -0.062500 1 0 0 0 0 0 3 951361
-0.002239 0.000464 0.119934 0.239047 -0.464455 0.065654 -0.062500 1 0 0 0 0 0 3 952363
-0.002239 0.000464 0.119934 0.239046 -0.464456 0.065654 -0.062500 1 0 0 0 0 0 3 953361
-0.002239 0.000464 0.119934 0.239046 -0.464456 0.065654 -0.062500 1 0 0 0 0 0 3 954379
-0.002239 0.000464 0.119934 0.239046 -0.464456 0.065654 -0.062500 1 0 0 0 0 0 3 955375
-0.002239 0.000464 0.119934 0.239045 -0.464456 0.065654 -0.062500 1 0 0 0 0 0 3 956374
-0.002239 0.000464 0.119934 0.239045 -0.464456 0.065654 -0.062500 1 0 0 0 0 0 3 957359
-0.002239 0.000464 0.119934 0.239045 -0.464456 0.065654 -0.062500 1 0 0 0 0 0 3 958343
-0.002239 0.000464 0.119934 0.239045 -0.464457 0.065654 -0.062500 1 0 0 0 0 0 3 959354
-0.002239 0.000464 0.119934 0.239045 -0.464457 0.065653 -0.062500 1 0 0 0 0 0 3 960406
-0.002239 0.000464 0.119934 0.239057 -0.464460 0.065647 -0.062500 1 0 0 0 0 0 3 961379
-0.002239 0.000464 0.119934 0.239055 -0.464448 0.065659 -0.062500 1 0 0 0 0 0 3 962342
-0.002239 0.000464 0.119934 0.239047 -0.464456 0.065654 -0.062500 1 0 0 0 0 0 3 963379
-0.002239 0.000464 0.119934 0.239046 -0.464457 0.065653 -0.062500 1 0 0 0 0 0 3 964405
-0.002239 0.000464 0.119934 0.239054 -0.464448 0.065660 -0.062500 1 0 0 0 0 0 3 965373
-0.002239 0.000464 0.119934 0.239047 -0.464455 0.065654 -0.062500 1 0 0 0 0 0 3 966403
-0.002239 0.000464 0.119934 0.239046 -0.464456 0.065654 -0.062500 1 0 0 0 0 0 3 967342
-0.002239 0.000464 0.119934 0.239046 -0.464456 0.065654 -0.062500 1 0 0 0 0 0 3 968379
-0.002239 0.000464 0.119934 0.239046 -0.464456 0.065654 -0.062500 1 0 0 0 0 0 3 969341
-0.002239 0.000464 0.119934 0.239046 -0.464456 0.065654 -0.062500 1 0 0 0 0 0 3 972214
-0.002239 0.000464 0.119934 0.239046 -0.464457 0.065654 -0.062500 1 0 0 0 0 0 3 980282
-0.002239 0.000464 0.119934 0.239054 -0.464448 0.065661 -0.062500 1 0 0 0 0 0 3 981403
-0.002239 0.000464 0.119934 0.239047 -0.464455 0.065655 -0.062500 1 0 0 0 0 0 3 982396
-0.002239 0.000464 0.119934 0.239046 -0.464456 0.065654 -0.062500 1 0 0 0 0 0 3 983396
-0.002239 0.000464 0.119934 0.239046 -0.464456 0.065654 -0.062500 1 0 0 0 0 0 3 984332
-0.002239 0.000464 0.119934 0.239046 -0.464456 0.065654 -0.062500 1 0 0 0 0 0 3 985331
-0.002239 0.000464 0.119934 0.239045 -0.464456 0.065654 -0.062500 1 0 0 0 0 0 3 986330
-0.002244 0.000482 0.119924 0.312554 -0.716715 0.215146 -0.062500 1 0 0 0 0 0 3 987332
-0.002247 0.000491 0.119920 0.289162 -0.632185 0.142159 -0.062500 1 0 0 0 0 0 3 988331
-0.002248 0.000496 0.119919 0.270703 -0.568772 0.104303 -0.062500 1 0 0 0 0 0 3 989332
-0.002249 0.000498 0.119918 0.260523 -0.534902 0.089905 -0.062500 1 0 0 0 0 0 3 990356
-0.002249 0.000499 0.119918 0.255249 -0.517753 0.084766 -0.062500 1 0 0 0 0 0 3 991357
-0.002250 0.000500 0.119918 0.252567 -0.509136 0.082979 -0.062500 1 0 0 0 0 0 3 992354
-0.002250 0.000500 0.119918 0.251208 -0.504846 0.082344 -0.062500 1 0 0 0 0 0 3 993356
-0.002250 0.000500 0.119918 0.250521 -0.502676 0.082136 -0.062500 1 0 0 0 0 0 3 994357
-0.002250 0.000500 0.119918 0.250172 -0.501608 0.082051 -0.062500 1 0 0 0 0 0 3 995357
-0.002250 0.000500 0.119918 0.250004 -0.501067 0.082037 -0.062500 1 0 0 0 0 0 3 996354
-0.002250 0.000501 0.119918 0.249913 -0.500805 0.082026 -0.062500 1 0 0 0 0 0 3 997356
-0.002250 0.000501 0.119918 0.249878 -0.500656 0.082017 -0.062500 1 0 0 0 0 0 3 998357
-0.002250 0.000501 0.119918 0.249850 -0.500598 0.082014 -0.062500 1 0 0 0 0 0 3 999526
-0.002255 0.000519 0.119907 0.323311 -0.752685 0.231645 -0.062500 1 0 0 0 0 0 4 552
-0.002258 0.000528 0.119904 0.299917 -0.668204 0.158591 -0.062500 1 0 0 0 0 0 4 1360
-0.002259 0.000532 0.119902 0.281472 -0.604806 0.120699 -0.062500 1 0 0 0 0 0 4 2381
-0.002260 0.000534 0.119902 0.271305 -0.570974 0.106276 -0.062500 1 0 0 0 0 0 4 3359
-0.002260 0.000535 0.119902 0.266026 -0.553812 0.101154 -0.062500 1 0 0 0 0 0 4 4383
-0.002260 0.000536 0.119902 0.263349 -0.545208 0.099351 -0.062500 1 0 0 0 0 0 4 5974
-0.002261 0.000536 0.119902 0.261980 -0.540887 0.098732 -0.062500 1 0 0 0 0 0 4 6404
-0.002261 0.000536 0.119902 0.261303 -0.538749 0.098506 -0.062500 1 0 0 0 0 0 4 7378
-0.002261 0.000537 0.119902 0.260952 -0.537673 0.098431 -0.062500 1 0 0 0 0 0 4 8379
-0.002261 0.000537 0.119902 0.260781 -0.537120 0.098411 -0.062500 1 0 0 0 0 0 4 9464
-0.002261 0.000537 0.119902 0.260697 -0.536848 0.098406 -0.062500 1 0 0 0 0 0 4 10380
-0.002266 0.000555 0.119891 0.334065 -0.788710 0.248134 -0.062500 1 0 0 0 0 0 4 11376
-0.002269 0.000564 0.119887 0.310696 -0.704241 0.175033 -0.062500 1 0 0 0 0 0 4 12379
-0.002270 0.000568 0.119886 0.292249 -0.640863 0.137108 -0.062500 1 0 0 0 0 0 4 13372
-0.002271 0.000570 0.119885 0.282064 -0.607009 0.122673 -0.062500 1 0 0 0 0 0 4 14357
-0.002271 0.000571 0.119885 0.276801 -0.589865 0.117542 -0.062500 1 0 0 0 0 0 4 15356
-0.002271 0.000572 0.119885 0.274118 -0.581243 0.115741 -0.062500 1 0 0 0 0 0 4 16358
-0.002271 0.000572 0.119885 0.272765 -0.576935 0.115121 -0.062500 1 0 0 0 0 0 4 17376
-0.002271 0.000572 0.119885 0.272066 -0.574793 0.114906 -0.062500 1 0 0 0 0 0 4 18339
-0.002271 0.000573 0.119885 0.271729 -0.573700 0.114827 -0.062500 1 0 0 0 0 0 4 19346
-0.002271 0.000573 0.119885 0.271547 -0.573174 0.114799 -0.062500 1 0 0 0 0 0 4 20376
-0.002271 0.000573 0.119885 0.271474 -0.572908 0.114786 -0.062500 1 0 0 0 0 0 4 21376
-0.002271 0.000573 0.119885 0.271432 -0.572768 0.114789 -0.062500 1 0 0 0 0 0 4 22374
-0.002271 0.000573 0.119885 0.271409 -0.572691 0.114789 -0.062500 1 0 0 0 0 0 4 23379
-0.002271 0.000573 0.119885 0.271390 -0.572660 0.114781 -0.062500 1 0 0 0 0 0 4 24359
-0.002271 0.000573 0.119885 0.271384 -0.572647 0.114794 -0.062500 1 0 0 0 0 0 4 25357
-0.002271 0.000573 0.119885 0.271380 -0.572635 0.114789 -0.062500 1 0 0 0 0 0 4 26362
-0.002271 0.000573 0.119885 0.271380 -0.572634 0.114788 -0.062500 1 0 0 0 0 0 4 27360
-0.002271 0.000573 0.119885 0.271380 -0.572634 0.114788 -0.062500 1 0 0 0 0 0 4 28361
-0.002271 0.000573 0.119885 0.271376 -0.572623 0.114781 -0.062500 1 0 0 0 0 0 4 29382
-0.002271 0.000573 0.119885 0.271379 -0.572633 0.114787 -0.062500 1 0 0 0 0 0 4 30358
-0.002271 0.000573 0.119885 0.271379 -0.572634 0.114788 -0.062500 1 0 0 0 0 0 4 31359
-0.002271 0.000573 0.119885 0.271392 -0.572637 0.114782 -0.062500 1 0 0 0 0 0 4 32377
-0.002271 0.000573 0.119885 0.271378 -0.572623 0.114780 -0.062500 1 0 0 0 0 0 4 33358
-0.002271 0.000573 0.119885 0.271379 -0.572633 0.114787 -0.062500 1 0 0 0 0 0 4 34374
-0.002271 0.000573 0.119885 0.271380 -0.572635 0.114787 -0.062500 1 0 0 0 0 0 4 35371
-0.002271 0.000573 0.119885 0.271380 -0.572635 0.114787 -0.062500 1 0 0 0 0 0 4 36376
-0.002271 0.000573 0.119885 0.271376 -0.572624 0.114780 -0.062500 1 0 0 0 0 0 4 37358
-0.002271 0.000573 0.119885 0.271379 -0.572634 0.114786 -0.062500 1 0 0 0 0 0 4 38372
-0.002271 0.000573 0.119885 0.271387 -0.572626 0.114794 -0.062500 1 0 0 0 0 0 4 39378
-0.002271 0.000573 0.119885 0.271377 -0.572622 0.114781 -0.062500 1 0 0 0 0 0 4 40342
-0.002271 0.000573 0.119885 0.271379 -0.572633 0.114787 -0.062500 1 0 0 0 0 0 4 41352
-0.002271 0.000573 0.119885 0.271379 -0.572635 0.114787 -0.062500 1 0 0 0 0 0 4 42371
-0.002271 0.000573 0.119885 0.271379 -0.572635 0.114788 -0.062500 1 0 0 0 0 0 4 43359
-0.002271 0.000573 0.119885 0.271376 -0.572624 0.114781 -0.062500 1 0 0 0 0 0 4 44360
-0.002271 0.000573 0.119885 0.271379 -0.572634 0.114787 -0.062500 1 0 0 0 0 0 4 45379
-0.002271 0.000573 0.119885 0.271387 -0.572626 0.114794 -0.062500 1 0 0 0 0 0 4 46373
-0.002271 0.000573 0.119885 0.271377 -0.572622 0.114782 -0.062500 1 0 0 0 0 0 4 47373
-0.002271 0.000573 0.119885 0.271379 -0.572633 0.114787 -0.062500 1 0 0 0 0 0 4 48359
-0.002271 0.000573 0.119885 0.271379 -0.572634 0.114788 -0.062500 1 0 0 0 0 0 4 49369
-0.002271 0.000573 0.119885 0.271379 -0.572635 0.114788 -0.062500 1 0 0 0 0 0 4 50371
-0.002271 0.000573 0.119885 0.271375 -0.572623 0.114781 -0.062500 1 0 0 0 0 0 4 51357
-0.002271 0.000573 0.119885 0.271378 -0.572634 0.114787 -0.062500 1 0 0 0 0 0 4 52332
-0.002271 0.000573 0.119885 0.271387 -0.572626 0.114794 -0.062500 1 0 0 0 0 0 4 53337
-0.002271 0.000573 0.119885 0.271389 -0.572625 0.114775 -0.062500 1 0 0 0 0 0 4 54347
-0.002271 0.000573 0.119885 0.271381 -0.572633 0.114786 -0.062500 1 0 0 0 0 0 4 55336
-0.002271 0.000573 0.119885 0.271380 -0.572635 0.114787 -0.062500 1 0 0 0 0 0 4 56333
-0.002271 0.000573 0.119885 0.271380 -0.572635 0.114787 -0.062500 1 0 0 0 0 0 4 57346
-0.002271 0.000573 0.119885 0.271376 -0.572624 0.114780 -0.062500 1 0 0 0 0 0 4 58337
-0.002271 0.000573 0.119885 0.271379 -0.572634 0.114786 -0.062500 1 0 0 0 0 0 4 59346
-0.002271 0.000573 0.119885 0.271387 -0.572626 0.114794 -0.062500 1 0 0 0 0 0 4 60336
-0.002271 0.000573 0.119885 0.271377 -0.572622 0.114781 -0.062500 1 0 0 0 0 0 4 61345
-0.002271 0.000573 0.119885 0.271379 -0.572633 0.114787 -0.062500 1 0 0 0 0 0 4 62335
-0.002271 0.000573 0.119885 0.271379 -0.572634 0.114787 -0.062500 1 0 0 0 0 0 4 63346
-0.002271 0.000573 0.119885 0.271379 -0.572635 0.114788 -0.062500 1 0 0 0 0 0 4 64336
-0.002271 0.000573 0.119885 0.271376 -0.572623 0.114781 -0.062500 1 0 0 0 0 0 4 65346
-0.002271 0.000573 0.119885 0.271379 -0.572634 0.114787 -0.062500 1 0 0 0 0 0 4 66336
-0.002271 0.000573 0.119885 0.271387 -0.572626 0.114794 -0.062500 1 0 0 0 0 0 4 67345
-0.002271 0.000573 0.119885 0.271377 -0.572622 0.114782 -0.062500 1 0 0 0 0 0 4 68339
-0.002271 0.000573 0.119885 0.271379 -0.572633 0.114787 -0.062500 1 0 0 0 0 0 4 69329
-0.002271 0.000573 0.119885 0.271379 -0.572634 0.114788 -0.062500 1 0 0 0 0 0 4 70350
-0.002271 0.000573 0.119885 0.271379 -0.572635 0.114788 -0.062500 1 0 0 0 0 0 4 71342
-0.002271 0.000573 0.119885 0.271375 -0.572623 0.114781 -0.062500 1 0 0 0 0 0 4 72368
-0.002271 0.000573 0.119885 0.271378 -0.572633 0.114787 -0.062500 1 0 0 0 0 0 4 73336
-0.002271 0.000573 0.119885 0.271378 -0.572635 0.114787 -0.062500 1 0 0 0 0 0 4 74346
-0.002271 0.000573 0.119885 0.271399 -0.572629 0.114788 -0.062500 1 0 0 0 0 0 4 75356
-0.002271 0.000573 0.119885 0.271378 -0.572623 0.114781 -0.062500 1 0 0 0 0 0 4 76339
-0.002271 0.000573 0.119885 0.271379 -0.572633 0.114787 -0.062500 1 0 0 0 0 0 4 77378
-0.002252 0.000568 0.119875 0.006842 -0.509890 0.252615 -0.062500 1 0 0 0 0 0 4 78373
-0.002243 0.000566 0.119872 0.096918 -0.531201 0.185330 -0.062500 1 0 0 0 0 0 4 79360
-0.002238 0.000565 0.119871 0.163435 -0.546982 0.150413 -0.062500 1 0 0 0 0 0 4 80369
-0.002236 0.000564 0.119870 0.198582 -0.555330 0.137135 -0.062500 1 0 0 0 0 0 4 81358
-0.002235 0.000564 0.119870 0.216260 -0.559526 0.132408 -0.062500 1 0 0 0 0 0 4 82358
-0.002234 0.000564 0.119870 0.225088 -0.561631 0.130756 -0.062500 1 0 0 0 0 0 4 83357
-0.002234 0.000564 0.119870 0.229470 -0.562672 0.130176 -0.062500 1 0 0 0 0 0 4 84359
-0.002234 0.000564 0.119870 0.231680 -0.563196 0.129982 -0.062500 1 0 0 0 0 0 4 85377
-0.002234 0.000564 0.119870 0.232775 -0.563455 0.129910 -0.062500 1 0 0 0 0 0 4 86376
-0.002234 0.000564 0.119870 0.233321 -0.563585 0.129885 -0.062500 1 0 0 0 0 0 4 87374
-0.002234 0.000564 0.119870 0.233583 -0.563668 0.129877 -0.062500 1 0 0 0 0 0 4 88358
-0.002234 0.000564 0.119870 0.233719 -0.563682 0.129873 -0.062500 1 0 0 0 0 0 4 89354
-0.002234 0.000564 0.119870 0.233798 -0.563698 0.129875 -0.062500 1 0 0 0 0 0 4 90360
-0.002234 0.000564 0.119870 0.233830 -0.563716 0.129869 -0.062500 1 0 0 0 0 0 4 91355
-0.002234 0.000564 0.119870 0.233852 -0.563712 0.129869 -0.062500 1 0 0 0 0 0 4 92359
-0.002234 0.000564 0.119870 0.233857 -0.563723 0.129876 -0.062500 1 0 0 0 0 0 4 93356
-0.002234 0.000564 0.119870 0.233857 -0.563724 0.129877 -0.062500 1 0 0 0 0 0 4 94356
-0.002239 0.000582 0.119859 0.307260 -0.815576 0.279688 -0.062500 1 0 0 0 0 0 4 95372
-0.002242 0.000591 0.119856 0.283913 -0.731235 0.206526 -0.062500 1 0 0 0 0 0 4 96373
-0.002243 0.000595 0.119854 0.265469 -0.667926 0.168585 -0.062500 1 0 0 0 0 0 4 97356
-0.002244 0.000597 0.119854 0.255300 -0.634105 0.154161 -0.062500 1 0 0 0 0 0 4 98354
-0.002244 0.000599 0.119854 0.250049 -0.616961 0.149014 -0.062500 1 0 0 0 0 0 4 99356
-0.002244 0.000599 0.119854 0.247364 -0.608361 0.147230 -0.062500 1 0 0 0 0 0 4 100357
-0.002245 0.000599 0.119854 0.246011 -0.604057 0.146611 -0.062500 1 0 0 0 0 0 4 101359
-0.002245 0.000600 0.119854 0.245321 -0.601907 0.146383 -0.062500 1 0 0 0 0 0 4 102357
-0.002245 0.000600 0.119854 0.244977 -0.600822 0.146315 -0.062500 1 0 0 0 0 0 4 103355
-0.002245 0.000600 0.119854 0.244802 -0.600289 0.146275 -0.062500 1 0 0 0 0 0 4 104359
-0.002245 0.000600 0.119854 0.244719 -0.600019 0.146267 -0.062500 1 0 0 0 0 0 4 105360
-0.002245 0.000600 0.119854 0.244679 -0.599889 0.146277 -0.062500 1 0 0 0 0 0 4 106372
-0.002245 0.000600 0.119854 0.244647 -0.599822 0.146271 -0.062500 1 0 0 0 0 0 4 107372
-0.002245 0.000600 0.119854 0.244643 -0.599775 0.146277 -0.062500 1 0 0 0 0 0 4 108373
-0.002245 0.000600 0.119854 0.244639 -0.599760 0.146271 -0.062500 1 0 0 0 0 0 4 109354
-0.002245 0.000600 0.119854 0.244636 -0.599748 0.146263 -0.062500 1 0 0 0 0 0 4 110370
-0.002245 0.000600 0.119854 0.244640 -0.599758 0.146269 -0.062500 1 0 0 0 0 0 4 111457
-0.002245 0.000600 0.119854 0.244625 -0.599745 0.146269 -0.062500 1 0 0 0 0 0 4 112412
-0.002245 0.000600 0.119854 0.244635 -0.599747 0.146263 -0.062500 1 0 0 0 0 0 4 113398
-0.002245 0.000600 0.119854 0.244627 -0.599756 0.146275 -0.062500 1 0 0 0 0 0 4 114601
-0.002245 0.000600 0.119854 0.244635 -0.599748 0.146263 -0.062500 1 0 0 0 0 0 4 115439
-0.002245 0.000600 0.119854 0.244624 -0.599745 0.146268 -0.062500 1 0 0 0 0 0 4 116532
-0.002245 0.000600 0.119854 0.244626 -0.599756 0.146276 -0.062500 1 0 0 0 0 0 4 117422
-0.002245 0.000600 0.119854 0.244634 -0.599748 0.146263 -0.062500 1 0 0 0 0 0 4 118532
-0.002245 0.000600 0.119854 0.244623 -0.599745 0.146268 -0.062500 1 0 0 0 0 0 4 119558
-0.002245 0.000600 0.119854 0.244637 -0.599759 0.146269 -0.062500 1 0 0 0 0 0 4 120560
-0.002245 0.000600 0.119854 0.244644 -0.599740 0.146269 -0.062500 1 0 0 0 0 0 4 121402
-0.002245 0.000600 0.119854 0.244625 -0.599744 0.146269 -0.062500 1 0 0 0 0 0 4 122526
-0.002245 0.000600 0.119854 0.244623 -0.599744 0.146269 -0.062500 1 0 0 0 0 0 4 123550
-0.002245 0.000600 0.119854 0.244638 -0.599758 0.146269 -0.062500 1 0 0 0 0 0 4 124410
-0.002245 0.000600 0.119854 0.244624 -0.599746 0.146269 -0.062500 1 0 0 0 0 0 4 125555
-0.002245 0.000600 0.119854 0.244634 -0.599747 0.146262 -0.062500 1 0 0 0 0 0 4 126532
-0.002245 0.000600 0.119854 0.244627 -0.599756 0.146275 -0.062500 1 0 0 0 0 0 4 127554
-0.002245 0.000600 0.119854 0.244635 -0.599749 0.146263 -0.062500 1 0 0 0 0 0 4 128335
-0.002245 0.000600 0.119854 0.244632 -0.599736 0.146275 -0.062500 1 0 0 0 0 0 4 129470
-0.002245 0.000600 0.119854 0.244635 -0.599746 0.146263 -0.062500 1 0 0 0 0 0 4 130459
-0.002245 0.000600 0.119854 0.244627 -0.599756 0.146275 -0.062500 1 0 0 0 0 0 4 131328
-0.002245 0.000600 0.119854 0.244635 -0.599748 0.146263 -0.062500 1 0 0 0 0 0 4 132459
-0.002245 0.000600 0.119854 0.244624 -0.599745 0.146268 -0.062500 1 0 0 0 0 0 4 133468
-0.002245 0.000600 0.119854 0.244625 -0.599756 0.146275 -0.062500 1 0 0 0 0 0 4 134351
-0.002245 0.000600 0.119854 0.244634 -0.599749 0.146263 -0.062500 1 0 0 0 0 0 4 135468
-0.002245 0.000600 0.119854 0.244631 -0.599736 0.146275 -0.062500 1 0 0 0 0 0 4 136458
-0.002245 0.000600 0.119854 0.244635 -0.599746 0.146263 -0.062500 1 0 0 0 0 0 4 137327
-0.002245 0.000600 0.119854 0.244627 -0.599756 0.146275 -0.062500 1 0 0 0 0 0 4 138458
-0.002245 0.000600 0.119854 0.244635 -0.599748 0.146263 -0.062500 1 0 0 0 0 0 4 139467
-0.002245 0.000600 0.119854 0.244623 -0.599745 0.146268 -0.062500 1 0 0 0 0 0 4 140454
-0.002245 0.000600 0.119854 0.244637 -0.599759 0.146269 -0.062500 1 0 0 0 0 0 4 141458
-0.002245 0.000600 0.119854 0.244632 -0.599737 0.146276 -0.062500 1 0 0 0 0 0 4 142468
-0.002245 0.000600 0.119854 0.244635 -0.599746 0.146263 -0.062500 1 0 0 0 0 0 4 143458
-0.002245 0.000600 0.119854 0.244627 -0.599756 0.146275 -0.062500 1 0 0 0 0 0 4 144467
-0.002245 0.000600 0.119854 0.244635 -0.599748 0.146263 -0.062500 1 0 0 0 0 0 4 145459
-0.002245 0.000600 0.119854 0.244624 -0.599745 0.146268 -0.062500 1 0 0 0 0 0 4 146334
-0.002245 0.000600 0.119854 0.244634 -0.599747 0.146262 -0.062500 1 0 0 0 0 0 4 147486
-0.002245 0.000600 0.119854 0.244627 -0.599756 0.146275 -0.062500 1 0 0 0 0 0 4 148343
-0.002245 0.000600 0.119854 0.244635 -0.599749 0.146263 -0.062500 1 0 0 0 0 0 4 149332
-0.002245 0.000600 0.119854 0.244632 -0.599736 0.146275 -0.062500 1 0 0 0 0 0 4 150495
-0.002245 0.000600 0.119854 0.244639 -0.599758 0.146270 -0.062500 1 0 0 0 0 0 4 151465
-0.002245 0.000600 0.119854 0.244624 -0.599746 0.146269 -0.062500 1 0 0 0 0 0 4 152490
-0.002245 0.000600 0.119854 0.244622 -0.599744 0.146269 -0.062500 1 0 0 0 0 0 4 153478
-0.002245 0.000600 0.119854 0.244637 -0.599759 0.146269 -0.062500 1 0 0 0 0 0 4 154480
-0.002245 0.000600 0.119854 0.244624 -0.599746 0.146269 -0.062500 1 0 0 0 0 0 4 155488
-0.002245 0.000600 0.119854 0.244634 -0.599748 0.146262 -0.062500 1 0 0 0 0 0 4 156480
-0.002245 0.000600 0.119854 0.244631 -0.599736 0.146275 -0.062500 1 0 0 0 0 0 4 157492
-0.002245 0.000600 0.119854 0.244639 -0.599758 0.146270 -0.062500 1 0 0 0 0 0 4 158492
-0.002245 0.000600 0.119854 0.244624 -0.599746 0.146269 -0.062500 1 0 0 0 0 0 4 159328
-0.002245 0.000600 0.119854 0.244634 -0.599747 0.146262 -0.062500 1 0 0 0 0 0 4 160484
-0.002245 0.000600 0.119854 0.244627 -0.599756 0.146275 -0.062500 1 0 0 0 0 0 4 161497
-0.002245 0.000600 0.119854 0.244635 -0.599749 0.146263 -0.062500 1 0 0 0 0 0 4 162498
-0.002245 0.000600 0.119854 0.244623 -0.599745 0.146268 -0.062500 1 0 0 0 0 0 4 163493
-0.002245 0.000600 0.119854 0.244646 -0.599750 0.146276 -0.062500 1 0 0 0 0 0 4 164485
-0.002245 0.000600 0.119854 0.244625 -0.599745 0.146270 -0.062500 1 0 0 0 0 0 4 165366
-0.002245 0.000600 0.119854 0.244635 -0.599747 0.146263 -0.062500 1 0 0 0 0 0 4 166480
-0.002245 0.000600 0.119854 0.244624 -0.599744 0.146268 -0.062500 1 0 0 0 0 0 4 167481
-0.002245 0.000600 0.119854 0.244638 -0.599759 0.146269 -0.062500 1 0 0 0 0 0 4 168480
-0.002245 0.000600 0.119854 0.244624 -0.599746 0.146269 -0.062500 1 0 0 0 0 0 4 169479
-0.002245 0.000600 0.119854 0.244622 -0.599745 0.146269 -0.062500 1 0 0 0 0 0 4 170494
-0.002245 0.000600 0.119854 0.244645 -0.599750 0.146276 -0.062500 1 0 0 0 0 0 4 171480
-0.002245 0.000600 0.119854 0.244637 -0.599748 0.146263 -0.062500 1 0 0 0 0 0 4 172495
-0.002245 0.000600 0.119854 0.244624 -0.599745 0.146268 -0.062500 1 0 0 0 0 0 4 173479
-0.002245 0.000600 0.119854 0.244622 -0.599744 0.146269 -0.062500 1 0 0 0 0 0 4 174494
-0.002245 0.000600 0.119854 0.244637 -0.599759 0.146269 -0.062500 1 0 0 0 0 0 4 175481
-0.002245 0.000600 0.119854 0.244624 -0.599746 0.146269 -0.062500 1 0 0 0 0 0 4 176480
-0.002245 0.000600 0.119854 0.244634 -0.599747 0.146262 -0.062500 1 0 0 0 0 0 4 177496
-0.002245 0.000600 0.119854 0.244635 -0.599747 0.146282 -0.062500 1 0 0 0 0 0 4 178493
-0.002245 0.000600 0.119854 0.244636 -0.599747 0.146264 -0.062500 1 0 0 0 0 0 4 179479
-0.002245 0.000600 0.119854 0.244624 -0.599745 0.146268 -0.062500 1 0 0 0 0 0 4 180480
-0.002245 0.000600 0.119854 0.244634 -0.599747 0.146262 -0.062500 1 0 0 0 0 0 4 181478
-0.002245 0.000600 0.119854 0.244627 -0.599756 0.146275 -0.062500 1 0 0 0 0 0 4 182479
-0.002245 0.000600 0.119854 0.244635 -0.599749 0.146263 -0.062500 1 0 0 0 0 0 4 183478
-0.002245 0.000600 0.119854 0.244623 -0.599745 0.146268 -0.062500 1 0 0 0 0 0 4 184453
-0.002245 0.000600 0.119854 0.244646 -0.599750 0.146276 -0.062500 1 0 0 0 0 0 4 185492
-0.002245 0.000600 0.119854 0.244625 -0.599745 0.146270 -0.062500 1 0 0 0 0 0 4 186472
-0.002245 0.000600 0.119854 0.244635 -0.599747 0.146263 -0.062500 1 0 0 0 0 0 4 187454
-0.002245 0.000600 0.119854 0.244627 -0.599756 0.146275 -0.062500 1 0 0 0 0 0 4 188480
-0.002245 0.000600 0.119854 0.244635 -0.599749 0.146263 -0.062500 1 0 0 0 0 0 4 189480
-0.002245 0.000600 0.119854 0.244624 -0.599745 0.146268 -0.062500 1 0 0 0 0 0 4 190478
-0.002245 0.000600 0.119854 0.244625 -0.599756 0.146275 -0.062500 1 0 0 0 0 0 4 191452
-0.002245 0.000600 0.119854 0.244634 -0.599749 0.146263 -0.062500 1 0 0 0 0 0 4 192494
-0.002245 0.000600 0.119854 0.244644 -0.599739 0.146269 -0.062500 1 0 0 0 0 0 4 193494
-0.002245 0.000600 0.119854 0.244625 -0.599744 0.146269 -0.062500 1 0 0 0 0 0 4 194491
-0.002245 0.000600 0.119854 0.244626 -0.599756 0.146276 -0.062500 1 0 0 0 0 0 4 195478
-0.002245 0.000600 0.119854 0.244635 -0.599749 0.146263 -0.062500 1 0 0 0 0 0 4 196480
-0.002245 0.000600 0.119854 0.244623 -0.599745 0.146268 -0.062500 1 0 0 0 0 0 4 197478
-0.002245 0.000600 0.119854 0.244638 -0.599759 0.146269 -0.062500 1 0 0 0 0 0 4 198448
-0.002245 0.000600 0.119854 0.244632 -0.599737 0.146276 -0.062500 1 0 0 0 0 0 4 199454
-0.002245 0.000600 0.119854 0.244635 -0.599746 0.146263 -0.062500 1 0 0 0 0 0 4 200477
-0.002245 0.000600 0.119854 0.244624 -0.599744 0.146268 -0.062500 1 0 0 0 0 0 4 201466
-0.002245 0.000600 0.119854 0.244638 -0.599759 0.146269 -0.062500 1 0 0 0 0 0 4 202456
-0.002245 0.000600 0.119854 0.244624 -0.599746 0.146269 -0.062500 1 0 0 0 0 0 4 203466
-0.002245 0.000600 0.119854 0.244634 -0.599747 0.146262 -0.062500 1 0 0 0 0 0 4 204457
-0.002245 0.000600 0.119854 0.244627 -0.599756 0.146275 -0.062500 1 0 0 0 0 0 4 205475
-0.002245 0.000600 0.119854 0.244643 -0.599740 0.146270 -0.062500 1 0 0 0 0 0 4 206466
-0.002245 0.000600 0.119854 0.244625 -0.599744 0.146269 -0.062500 1 0 0 0 0 0 4 207466
-0.002245 0.000600 0.119854 0.244622 -0.599744 0.146269 -0.062500 1 0 0 0 0 0 4 208455
-0.002245 0.000600 0.119854 0.244637 -0.599758 0.146269 -0.062500 1 0 0 0 0 0 4 209467
-0.002245 0.000600 0.119854 0.244624 -0.599746 0.146269 -0.062500 1 0 0 0 0 0 4 210459
-0.002245 0.000600 0.119854 0.244634 -0.599747 0.146262 -0.062500 1 0 0 0 0 0 4 211465
-0.002245 0.000600 0.119854 0.244627 -0.599756 0.146275 -0.062500 1 0 0 0 0 0 4 212467
-0.002245 0.000600 0.119854 0.244634 -0.599749 0.146263 -0.062500 1 0 0 0 0 0 4 213456
-0.002245 0.000600 0.119854 0.244631 -0.599736 0.146275 -0.062500 1 0 0 0 0 0 4 214465
-0.002245 0.000600 0.119854 0.244635 -0.599746 0.146263 -0.062500 1 0 0 0 0 0 4 215455
-0.002245 0.000600 0.119854 0.244627 -0.599756 0.146275 -0.062500 1 0 0 0 0 0 4 216468
-0.002245 0.000600 0.119854 0.244635 -0.599748 0.146263 -0.062500 1 0 0 0 0 0 4 217462
-0.002245 0.000600 0.119854 0.244623 -0.599745 0.146268 -0.062500 1 0 0 0 0 0 4 218476
-0.002245 0.000600 0.119854 0.244638 -0.599759 0.146269 -0.062500 1 0 0 0 0 0 4 219454
-0.002245 0.000600 0.119854 0.244632 -0.599737 0.146276 -0.062500 1 0 0 0 0 0 4 220459
-0.002245 0.000600 0.119854 0.244636 -0.599746 0.146263 -0.062500 1 0 0 0 0 0 4 221476
-0.002245 0.000600 0.119854 0.244627 -0.599756 0.146275 -0.062500 1 0 0 0 0 0 4 222487
-0.002245 0.000600 0.119854 0.244635 -0.599749 0.146263 -0.062500 1 0 0 0 0 0 4 223482
-0.002245 0.000600 0.119854 0.244624 -0.599745 0.146268 -0.062500 1 0 0 0 0 0 4 224482
-0.002245 0.000600 0.119854 0.244625 -0.599756 0.146276 -0.062500 1 0 0 0 0 0 4 225493
-0.002245 0.000600 0.119854 0.244634 -0.599749 0.146263 -0.062500 1 0 0 0 0 0 4 226492
-0.002245 0.000600 0.119854 0.244631 -0.599736 0.146275 -0.062500 1 0 0 0 0 0 4 227493
-0.002245 0.000600 0.119854 0.244635 -0.599746 0.146263 -0.062500 1 0 0 0 0 0 4 228453
-0.002245 0.000600 0.119854 0.244627 -0.599756 0.146275 -0.062500 1 0 0 0 0 0 4 229478
-0.002245 0.000600 0.119854 0.244635 -0.599748 0.146263 -0.062500 1 0 0 0 0 0 4 230473
-0.002245 0.000600 0.119854 0.244623 -0.599745 0.146268 -0.062500 1 0 0 0 0 0 4 231494
-0.002245 0.000600 0.119854 0.244638 -0.599759 0.146269 -0.062500 1 0 0 0 0 0 4 232482
-0.002245 0.000600 0.119854 0.244624 -0.599746 0.146269 -0.062500 1 0 0 0 0 0 4 233480
-0.002245 0.000600 0.119854 0.244634 -0.599748 0.146262 -0.062500 1 0 0 0 0 0 4 234478
-0.002245 0.000600 0.119854 0.244635 -0.599748 0.146282 -0.062500 1 0 0 0 0 0 4 235477
-0.002245 0.000600 0.119854 0.244636 -0.599748 0.146264 -0.062500 1 0 0 0 0 0 4 236479
-0.002245 0.000600 0.119854 0.244624 -0.599745 0.146268 -0.062500 1 0 0 0 0 0 4 237493
-0.002245 0.000600 0.119854 0.244634 -0.599747 0.146262 -0.062500 1 0 0 0 0 0 4 238492
-0.002245 0.000600 0.119854 0.244627 -0.599756 0.146275 -0.062500 1 0 0 0 0 0 4 239477
-0.002245 0.000600 0.119854 0.244635 -0.599749 0.146263 -0.062500 1 0 0 0 0 0 4 240507
-0.002245 0.000600 0.119854 0.244632 -0.599736 0.146275 -0.062500 1 0 0 0 0 0 4 241477
-0.002245 0.000600 0.119854 0.244636 -0.599746 0.146263 -0.062500 1 0 0 0 0 0 4 242478
-0.002245 0.000600 0.119854 0.244627 -0.599756 0.146275 -0.062500 1 0 0 0 0 0 4 243489
-0.002245 0.000600 0.119854 0.244635 -0.599748 0.146263 -0.062500 1 0 0 0 0 0 4 244478
-0.002245 0.000600 0.119854 0.244624 -0.599745 0.146268 -0.062500 1 0 0 0 0 0 4 245492
-0.002245 0.000600 0.119854 0.244626 -0.599756 0.146275 -0.062500 1 0 0 0 0 0 4 246450
-0.002245 0.000600 0.119854 0.244634 -0.599749 0.146263 -0.062500 1 0 0 0 0 0 4 247493
-0.002245 0.000600 0.119854 0.244623 -0.599745 0.146268 -0.062500 1 0 0 0 0 0 4 248483
-0.002245 0.000600 0.119854 0.244646 -0.599750 0.146276 -0.062500 1 0 0 0 0 0 4 249450
-0.002245 0.000600 0.119854 0.244625 -0.599745 0.146270 -0.062500 1 0 0 0 0 0 4 250476
-0.002245 0.000600 0.119854 0.244635 -0.599747 0.146263 -0.062500 1 0 0 0 0 0 4 251476
-0.002245 0.000600 0.119854 0.244623 -0.599744 0.146268 -0.062500 1 0 0 0 0 0 4 252492
-0.002245 0.000600 0.119854 0.244638 -0.599759 0.146269 -0.062500 1 0 0 0 0 0 4 253476
-0.002245 0.000600 0.119854 0.244624 -0.599746 0.146269 -0.062500 1 0 0 0 0 0 4 254477
-0.002245 0.000600 0.119854 0.244634 -0.599747 0.146262 -0.062500 1 0 0 0 0 0 4 255476
-0.002245 0.000600 0.119854 0.244635 -0.599747 0.146282 -0.062500 1 0 0 0 0 0 4 256490
-0.002245 0.000600 0.119854 0.244636 -0.599748 0.146264 -0.062500 1 0 0 0 0 0 4 257492
-0.002245 0.000600 0.119854 0.244624 -0.599745 0.146268 -0.062500 1 0 0 0 0 0 4 258469
-0.002245 0.000600 0.119854 0.244638 -0.599759 0.146269 -0.062500 1 0 0 0 0 0 4 259478
-0.002245 0.000600 0.119854 0.244624 -0.599746 0.146269 -0.062500 1 0 0 0 0 0 4 260498
-0.002245 0.000600 0.119854 0.244635 -0.599748 0.146262 -0.062500 1 0 0 0 0 0 4 261476
-0.002245 0.000600 0.119854 0.244632 -0.599736 0.146275 -0.062500 1 0 0 0 0 0 4 262476
-0.002245 0.000600 0.119854 0.244627 -0.599755 0.146276 -0.062500 1 0 0 0 0 0 4 263490
-0.002245 0.000600 0.119854 0.244635 -0.599748 0.146264 -0.062500 1 0 0 0 0 0 4 264479
-0.002245 0.000600 0.119854 0.244623 -0.599744 0.146268 -0.062500 1 0 0 0 0 0 4 265490
-0.002245 0.000600 0.119854 0.244638 -0.599759 0.146269 -0.062500 1 0 0 0 0 0 4 266493
-0.002245 0.000600 0.119854 0.244624 -0.599746 0.146269 -0.062500 1 0 0 0 0 0 4 267488
-0.002245 0.000600 0.119854 0.244634 -0.599747 0.146262 -0.062500 1 0 0 0 0 0 4 268493
-0.002245 0.000600 0.119854 0.244627 -0.599756 0.146275 -0.062500 1 0 0 0 0 0 4 269489
-0.002245 0.000600 0.119854 0.244643 -0.599740 0.146270 -0.062500 1 0 0 0 0 0 4 270473
-0.002245 0.000600 0.119854 0.244625 -0.599744 0.146269 -0.062500 1 0 0 0 0 0 4 271447
-0.002245 0.000600 0.119854 0.244635 -0.599747 0.146262 -0.062500 1 0 0 0 0 0 4 272451
-0.002245 0.000600 0.119854 0.244627 -0.599756 0.146275 -0.062500 1 0 0 0 0 0 4 273473
-0.002245 0.000600 0.119854 0.244635 -0.599749 0.146263 -0.062500 1 0 0 0 0 0 4 274473
-0.002245 0.000600 0.119854 0.244623 -0.599745 0.146268 -0.062500 1 0 0 0 0 0 4 275464
-0.002245 0.000600 0.119854 0.244638 -0.599759 0.146269 -0.062500 1 0 0 0 0 0 4 276454
-0.002245 0.000600 0.119854 0.244632 -0.599737 0.146276 -0.062500 1 0 0 0 0 0 4 277463
-0.002245 0.000600 0.119854 0.244636 -0.599746 0.146263 -0.062500 1 0 0 0 0 0 4 278454
-0.002245 0.000600 0.119854 0.244624 -0.599744 0.146268 -0.062500 1 0 0 0 0 0 4 279464
-0.002245 0.000600 0.119854 0.244626 -0.599756 0.146276 -0.062500 1 0 0 0 0 0 4 280453
-0.002245 0.000600 0.119854 0.244634 -0.599748 0.146263 -0.062500 1 0 0 0 0 0 4 281463
-0.002245 0.000600 0.119854 0.244623 -0.599745 0.146268 -0.062500 1 0 0 0 0 0 4 282453
-0.002245 0.000600 0.119854 0.244637 -0.599759 0.146269 -0.062500 1 0 0 0 0 0 4 283463
-0.002245 0.000600 0.119854 0.244644 -0.599740 0.146269 -0.062500 1 0 0 0 0 0 4 284453
-0.002245 0.000600 0.119854 0.244625 -0.599744 0.146269 -0.062500 1 0 0 0 0 0 4 285464
-0.002245 0.000600 0.119854 0.244623 -0.599744 0.146269 -0.062500 1 0 0 0 0 0 4 286454
-0.002245 0.000600 0.119854 0.244638 -0.599758 0.146269 -0.062500 1 0 0 0 0 0 4 287463
-0.002245 0.000600 0.119854 0.244624 -0.599746 0.146269 -0.062500 1 0 0 0 0 0 4 288468
-0.002245 0.000600 0.119854 0.244634 -0.599747 0.146262 -0.062500 1 0 0 0 0 0 4 289691
-0.002245 0.000600 0.119854 0.244627 -0.599756 0.146275 -0.062500 1 0 0 0 0 0 4 290445
-0.002245 0.000600 0.119854 0.244643 -0.599740 0.146270 -0.062500 1 0 0 0 0 0 4 291459
-0.002245 0.000600 0.119854 0.244625 -0.599744 0.146269 -0.062500 1 0 0 0 0 0 4 292456
-0.002245 0.000600 0.119854 0.244638 -0.599758 0.146269 -0.062500 1 0 0 0 0 0 4 293476
-0.002245 0.000600 0.119854 0.244624 -0.599746 0.146269 -0.062500 1 0 0 0 0 0 4 294486
-0.002245 0.000600 0.119854 0.244635 -0.599747 0.146262 -0.062500 1 0 0 0 0 0 4 295452
-0.002245 0.000600 0.119854 0.244623 -0.599745 0.146268 -0.062500 1 0 0 0 0 0 4 296478
-0.002245 0.000600 0.119854 0.244625 -0.599756 0.146275 -0.062500 1 0 0 0 0 0 4 297491
-0.002245 0.000600 0.119854 0.244634 -0.599749 0.146263 -0.062500 1 0 0 0 0 0 4 298491
-0.002245 0.000600 0.119854 0.244631 -0.599736 0.146275 -0.062500 1 0 0 0 0 0 4 299491
-0.002245 0.000600 0.119854 0.244638 -0.599758 0.146270 -0.062500 1 0 0 0 0 0 4 300450
-0.002245 0.000600 0.119854 0.244624 -0.599746 0.146269 -0.062500 1 0 0 0 0 0 4 301475
-0.002245 0.000600 0.119854 0.244634 -0.599747 0.146263 -0.062500 1 0 0 0 0 0 4 302464
-0.002245 0.000600 0.119854 0.244627 -0.599756 0.146275 -0.062500 1 0 0 0 0 0 4 303481
-0.002245 0.000600 0.119854 0.244635 -0.599749 0.146263 -0.062500 1 0 0 0 0 0 4 304480
-0.002245 0.000600 0.119854 0.244632 -0.599736 0.146275 -0.062500 1 0 0 0 0 0 4 305480
-0.002245 0.000600 0.119854 0.244635 -0.599746 0.146263 -0.062500 1 0 0 0 0 0 4 306491
-0.002245 0.000600 0.119854 0.244627 -0.599756 0.146275 -0.062500 1 0 0 0 0 0 4 307470
-0.002245 0.000600 0.119854 0.244635 -0.599748 0.146263 -0.062500 1 0 0 0 0 0 4 308491
-0.002245 0.000600 0.119854 0.244624 -0.599745 0.146268 -0.062500 1 0 0 0 0 0 4 309467
-0.002245 0.000600 0.119854 0.244638 -0.599759 0.146269 -0.062500 1 0 0 0 0 0 4 310448
-0.002245 0.000600 0.119854 0.244624 -0.599746 0.146269 -0.062500 1 0 0 0 0 0 4 311475
-0.002250 0.000618 0.119843 0.317991 -0.851462 0.296198 -0.062500 1 0 0 0 0 0 4 312491
-0.002253 0.000627 0.119839 0.294656 -0.767186 0.222986 -0.062500 1 0 0 0 0 0 4 313489
-0.002254 0.000631 0.119838 0.276235 -0.703916 0.185026 -0.062500 1 0 0 0 0 0 4 314474
-0.002255 0.000634 0.119838 0.266075 -0.670111 0.170566 -0.062500 1 0 0 0 0 0 4 315474
-0.002255 0.000635 0.119837 0.260802 -0.652969 0.165440 -0.062500 1 0 0 0 0 0 4 316478
-0.002255 0.000635 0.119837 0.258128 -0.644375 0.163628 -0.062500 1 0 0 0 0 0 4 317474
-0.002255 0.000635 0.119837 0.256763 -0.640070 0.163009 -0.062500 1 0 0 0 0 0 4 318486
-0.002255 0.000636 0.119837 0.256093 -0.637915 0.162801 -0.062500 1 0 0 0 0 0 4 319499
-0.002255 0.000636 0.119837 0.255734 -0.636847 0.162721 -0.062500 1 0 0 0 0 0 4 320476
-0.002255 0.000636 0.119837 0.255574 -0.636299 0.162693 -0.062500 1 0 0 0 0 0 4 321475
-0.002255 0.000636 0.119837 0.255484 -0.636036 0.162680 -0.062500 1 0 0 0 0 0 4 322474
-0.002255 0.000636 0.119837 0.255441 -0.635896 0.162684 -0.062500 1 0 0 0 0 0 4 323474
-0.002255 0.000636 0.119837 0.255409 -0.635827 0.162676 -0.062500 1 0 0 0 0 0 4 324489
-0.002255 0.000636 0.119837 0.255395 -0.635789 0.162674 -0.062500 1 0 0 0 0 0 4 325487
-0.002255 0.000636 0.119837 0.255403 -0.635778 0.162681 -0.062500 1 0 0 0 0 0 4 326490
-0.002255 0.000636 0.119837 0.255400 -0.635766 0.162675 -0.062500 1 0 0 0 0 0 4 327474
-0.002255 0.000636 0.119837 0.255401 -0.635765 0.162674 -0.062500 1 0 0 0 0 0 4 328477
-0.002255 0.000636 0.119837 0.255389 -0.635762 0.162680 -0.062500 1 0 0 0 0 0 4 329488
-0.002255 0.000636 0.119837 0.255399 -0.635765 0.162675 -0.062500 1 0 0 0 0 0 4 330450
-0.002255 0.000636 0.119837 0.255388 -0.635763 0.162680 -0.062500 1 0 0 0 0 0 4 331458
-0.002255 0.000636 0.119837 0.255408 -0.635756 0.162682 -0.062500 1 0 0 0 0 0 4 332494
-0.002255 0.000636 0.119837 0.255390 -0.635762 0.162681 -0.062500 1 0 0 0 0 0 4 333490
-0.002255 0.000636 0.119837 0.255400 -0.635765 0.162675 -0.062500 1 0 0 0 0 0 4 334481
-0.002255 0.000636 0.119837 0.255389 -0.635763 0.162681 -0.062500 1 0 0 0 0 0 4 335474
-0.002255 0.000636 0.119837 0.255400 -0.635766 0.162675 -0.062500 1 0 0 0 0 0 4 336476
-0.002255 0.000636 0.119837 0.255389 -0.635763 0.162681 -0.062500 1 0 0 0 0 0 4 337473
-0.002255 0.000636 0.119837 0.255400 -0.635766 0.162675 -0.062500 1 0 0 0 0 0 4 338474
-0.002255 0.000636 0.119837 0.255397 -0.635755 0.162688 -0.062500 1 0 0 0 0 0 4 339475
-0.002255 0.000636 0.119837 0.255398 -0.635753 0.162669 -0.062500 1 0 0 0 0 0 4 340476
-0.002255 0.000636 0.119837 0.255389 -0.635761 0.162680 -0.062500 1 0 0 0 0 0 4 341490
-0.002255 0.000636 0.119837 0.255387 -0.635762 0.162681 -0.062500 1 0 0 0 0 0 4 342465
-0.002255 0.000636 0.119837 0.255399 -0.635765 0.162675 -0.062500 1 0 0 0 0 0 4 343453
-0.002255 0.000636 0.119837 0.255388 -0.635763 0.162681 -0.062500 1 0 0 0 0 0 4 344465
-0.002255 0.000636 0.119837 0.255399 -0.635766 0.162675 -0.062500 1 0 0 0 0 0 4 345452
-0.002255 0.000636 0.119837 0.255388 -0.635763 0.162681 -0.062500 1 0 0 0 0 0 4 346462
-0.002255 0.000636 0.119837 0.255408 -0.635757 0.162682 -0.062500 1 0 0 0 0 0 4 347451
-0.002255 0.000636 0.119837 0.255386 -0.635751 0.162675 -0.062500 1 0 0 0 0 0 4 348462
-0.002255 0.000636 0.119837 0.255399 -0.635764 0.162674 -0.062500 1 0 0 0 0 0 4 349451
-0.002255 0.000636 0.119837 0.255389 -0.635763 0.162681 -0.062500 1 0 0 0 0 0 4 350461
-0.002255 0.000636 0.119837 0.255400 -0.635766 0.162675 -0.062500 1 0 0 0 0 0 4 351463
-0.002255 0.000636 0.119837 0.255389 -0.635763 0.162681 -0.062500 1 0 0 0 0 0 4 352452
-0.002255 0.000636 0.119837 0.255399 -0.635766 0.162675 -0.062500 1 0 0 0 0 0 4 353461
-0.002255 0.000636 0.119837 0.255397 -0.635755 0.162688 -0.062500 1 0 0 0 0 0 4 354451
-0.002255 0.000636 0.119837 0.255397 -0.635753 0.162669 -0.062500 1 0 0 0 0 0 4 355462
-0.002255 0.000636 0.119837 0.255389 -0.635761 0.162680 -0.062500 1 0 0 0 0 0 4 356453
-0.002255 0.000636 0.119837 0.255400 -0.635765 0.162675 -0.062500 1 0 0 0 0 0 4 357469
-0.002255 0.000636 0.119837 0.255389 -0.635763 0.162680 -0.062500 1 0 0 0 0 0 4 358462
-0.002261 0.000654 0.119827 0.328697 -0.887339 0.312743 -0.062500 1 0 0 0 0 0 4 359451
-0.002263 0.000663 0.119823 0.305405 -0.803126 0.239456 -0.062500 1 0 0 0 0 0 4 360462
-0.002265 0.000667 0.119822 0.286975 -0.739886 0.201453 -0.062500 1 0 0 0 0 0 4 361466
-0.002265 0.000669 0.119821 0.276829 -0.706100 0.187007 -0.062500 1 0 0 0 0 0 4 362470
-0.002266 0.000671 0.119821 0.271572 -0.688968 0.181849 -0.062500 1 0 0 0 0 0 4 363459
-0.002266 0.000671 0.119821 0.268888 -0.680375 0.180055 -0.062500 1 0 0 0 0 0 4 364454
-0.002266 0.000671 0.119821 0.267524 -0.676072 0.179437 -0.062500 1 0 0 0 0 0 4 365471
-0.002266 0.000672 0.119821 0.266841 -0.673915 0.179214 -0.062500 1 0 0 0 0 0 4 366479
-0.002266 0.000672 0.119821 0.266497 -0.672829 0.179146 -0.062500 1 0 0 0 0 0 4 367450
-0.002266 0.000672 0.119821 0.266335 -0.672299 0.179119 -0.062500 1 0 0 0 0 0 4 368490
-0.002266 0.000672 0.119821 0.266241 -0.672026 0.179099 -0.062500 1 0 0 0 0 0 4 369475
-0.002266 0.000672 0.119821 0.266197 -0.671885 0.179101 -0.062500 1 0 0 0 0 0 4 370465
-0.002266 0.000672 0.119821 0.266168 -0.671828 0.179101 -0.062500 1 0 0 0 0 0 4 371446
-0.002266 0.000672 0.119821 0.266168 -0.671794 0.179093 -0.062500 1 0 0 0 0 0 4 372475
-0.002266 0.000672 0.119821 0.266165 -0.671781 0.179106 -0.062500 1 0 0 0 0 0 4 373488
-0.002266 0.000672 0.119821 0.266149 -0.671766 0.179107 -0.062500 1 0 0 0 0 0 4 374467
-0.002266 0.000672 0.119821 0.266160 -0.671768 0.179101 -0.062500 1 0 0 0 0 0 4 375452
-0.002266 0.000672 0.119821 0.266146 -0.671754 0.179100 -0.062500 1 0 0 0 0 0 4 376490
-0.002266 0.000672 0.119821 0.266156 -0.671755 0.179093 -0.062500 1 0 0 0 0 0 4 377490
-0.002266 0.000672 0.119821 0.266148 -0.671764 0.179105 -0.062500 1 0 0 0 0 0 4 378485
-0.002266 0.000672 0.119821 0.266156 -0.671756 0.179093 -0.062500 1 0 0 0 0 0 4 379473
-0.002266 0.000672 0.119821 0.266157 -0.671755 0.179112 -0.062500 1 0 0 0 0 0 4 380477
-0.002266 0.000672 0.119821 0.266157 -0.671755 0.179094 -0.062500 1 0 0 0 0 0 4 381471
-0.002266 0.000672 0.119821 0.266149 -0.671764 0.179106 -0.062500 1 0 0 0 0 0 4 382473
-0.002266 0.000672 0.119821 0.266157 -0.671756 0.179094 -0.062500 1 0 0 0 0 0 4 383472
-0.002266 0.000672 0.119821 0.266149 -0.671764 0.179106 -0.062500 1 0 0 0 0 0 4 384474
-0.002266 0.000672 0.119821 0.266156 -0.671757 0.179094 -0.062500 1 0 0 0 0 0 4 385472
-0.002266 0.000672 0.119821 0.266149 -0.671764 0.179105 -0.062500 1 0 0 0 0 0 4 386472
-0.002266 0.000672 0.119821 0.266165 -0.671748 0.179100 -0.062500 1 0 0 0 0 0 4 387489
-0.002266 0.000672 0.119821 0.266146 -0.671751 0.179099 -0.062500 1 0 0 0 0 0 4 388489
-0.002266 0.000672 0.119821 0.266147 -0.671763 0.179106 -0.062500 1 0 0 0 0 0 4 389485
-0.002266 0.000672 0.119821 0.266156 -0.671756 0.179094 -0.062500 1 0 0 0 0 0 4 390487
-0.002266 0.000672 0.119821 0.266148 -0.671764 0.179106 -0.062500 1 0 0 0 0 0 4 391476
-0.002266 0.000672 0.119821 0.266156 -0.671756 0.179094 -0.062500 1 0 0 0 0 0 4 392476
-0.002266 0.000672 0.119821 0.266148 -0.671764 0.179106 -0.062500 1 0 0 0 0 0 4 393474
-0.002253 0.000685 0.119832 0.087701 -0.863724 0.029675 -0.062500 1 0 0 0 0 0 4 394473
-0.002247 0.000692 0.119835 0.146253 -0.799013 0.102742 -0.062500 1 0 0 0 0 0 4 395486
-0.002244 0.000696 0.119837 0.191107 -0.750713 0.140562 -0.062500 1 0 0 0 0 0 4 396472
-0.002242 0.000697 0.119837 0.215373 -0.725051 0.154920 -0.062500 1 0 0 0 0 0 4 397473
-0.002241 0.000698 0.119837 0.227780 -0.712086 0.160027 -0.062500 1 0 0 0 0 0 4 398476
-0.002241 0.000699 0.119837 0.234049 -0.705599 0.161816 -0.062500 1 0 0 0 0 0 4 399446
-0.002241 0.000699 0.119837 0.237191 -0.702362 0.162427 -0.062500 1 0 0 0 0 0 4 400491
-0.002240 0.000699 0.119837 0.238777 -0.700731 0.162650 -0.062500 1 0 0 0 0 0 4 401465
-0.002240 0.000699 0.119837 0.239576 -0.699926 0.162722 -0.062500 1 0 0 0 0 0 4 402472
-0.002240 0.000699 0.119837 0.239960 -0.699526 0.162748 -0.062500 1 0 0 0 0 0 4 403489
-0.002240 0.000699 0.119837 0.240167 -0.699325 0.162747 -0.062500 1 0 0 0 0 0 4 404475
-0.002240 0.000699 0.119837 0.240270 -0.699218 0.162761 -0.062500 1 0 0 0 0 0 4 405472
-0.002240 0.000699 0.119837 0.240318 -0.699169 0.162757 -0.062500 1 0 0 0 0 0 4 406487
-0.002240 0.000699 0.119837 0.240337 -0.699149 0.162770 -0.062500 1 0 0 0 0 0 4 407484
-0.002240 0.000699 0.119837 0.240354 -0.699131 0.162765 -0.062500 1 0 0 0 0 0 4 408490
-0.002240 0.000699 0.119837 0.240355 -0.699130 0.162765 -0.062500 1 0 0 0 0 0 4 409471
-0.002240 0.000699 0.119837 0.240364 -0.699122 0.162752 -0.062500 1 0 0 0 0 0 4 410485
-0.002240 0.000699 0.119837 0.240364 -0.699121 0.162770 -0.062500 1 0 0 0 0 0 4 411476
-0.002240 0.000699 0.119837 0.240365 -0.699121 0.162752 -0.062500 1 0 0 0 0 0 4 412447
-0.002240 0.000699 0.119837 0.240364 -0.699121 0.162770 -0.062500 1 0 0 0 0 0 4 413462
-0.002240 0.000699 0.119837 0.240365 -0.699121 0.162752 -0.062500 1 0 0 0 0 0 4 414450
-0.002240 0.000699 0.119837 0.240364 -0.699121 0.162770 -0.062500 1 0 0 0 0 0 4 415461
-0.002240 0.000699 0.119837 0.240373 -0.699112 0.162759 -0.062500 1 0 0 0 0 0 4 416449
-0.002240 0.000699 0.119837 0.240354 -0.699117 0.162757 -0.062500 1 0 0 0 0 0 4 417459
-0.002240 0.000699 0.119837 0.240363 -0.699120 0.162771 -0.062500 1 0 0 0 0 0 4 418449
-0.002240 0.000699 0.119837 0.240364 -0.699120 0.162752 -0.062500 1 0 0 0 0 0 4 419459
-0.002240 0.000699 0.119837 0.240364 -0.699120 0.162770 -0.062500 1 0 0 0 0 0 4 420450
-0.002240 0.000699 0.119837 0.240365 -0.699121 0.162752 -0.062500 1 0 0 0 0 0 4 421452
-0.002240 0.000699 0.119837 0.240364 -0.699121 0.162770 -0.062500 1 0 0 0 0 0 4 422459
-0.002240 0.000699 0.119837 0.240373 -0.699112 0.162759 -0.062500 1 0 0 0 0 0 4 423449
-0.002240 0.000699 0.119837 0.240354 -0.699117 0.162757 -0.062500 1 0 0 0 0 0 4 424469
-0.002240 0.000699 0.119837 0.240375 -0.699123 0.162764 -0.062500 1 0 0 0 0 0 4 425459
-0.002240 0.000699 0.119837 0.240354 -0.699118 0.162758 -0.062500 1 0 0 0 0 0 4 426449
-0.002240 0.000699 0.119837 0.240375 -0.699123 0.162764 -0.062500 1 0 0 0 0 0 4 427459
-0.002240 0.000699 0.119837 0.240354 -0.699118 0.162758 -0.062500 1 0 0 0 0 0 4 428448
-0.002240 0.000699 0.119837 0.240375 -0.699123 0.162764 -0.062500 1 0 0 0 0 0 4 429458
-0.002240 0.000699 0.119837 0.240362 -0.699109 0.162765 -0.062500 1 0 0 0 0 0 4 430449
-0.002240 0.000699 0.119837 0.240368 -0.699131 0.162759 -0.062500 1 0 0 0 0 0 4 431461
-0.002240 0.000699 0.119837 0.240361 -0.699110 0.162764 -0.062500 1 0 0 0 0 0 4 432473
-0.002240 0.000699 0.119837 0.240365 -0.699119 0.162751 -0.062500 1 0 0 0 0 0 4 433468
-0.002240 0.000699 0.119837 0.240364 -0.699120 0.162770 -0.062500 1 0 0 0 0 0 4 434457
-0.002240 0.000699 0.119837 0.240353 -0.699118 0.162758 -0.062500 1 0 0 0 0 0 4 435478
-0.002240 0.000699 0.119837 0.240375 -0.699123 0.162765 -0.062500 1 0 0 0 0 0 4 436441
-0.002240 0.000699 0.119837 0.240354 -0.699118 0.162758 -0.062500 1 0 0 0 0 0 4 437482
-0.002240 0.000699 0.119837 0.240375 -0.699123 0.162764 -0.062500 1 0 0 0 0 0 4 438470
-0.002240 0.000699 0.119837 0.240362 -0.699109 0.162765 -0.062500 1 0 0 0 0 0 4 439474
-0.002240 0.000699 0.119837 0.240368 -0.699131 0.162759 -0.062500 1 0 0 0 0 0 4 440473
-0.002240 0.000699 0.119837 0.240361 -0.699110 0.162764 -0.062500 1 0 0 0 0 0 4 441483
-0.002240 0.000699 0.119837 0.240368 -0.699131 0.162758 -0.062500 1 0 0 0 0 0 4 442486
-0.002240 0.000699 0.119837 0.240361 -0.699110 0.162764 -0.062500 1 0 0 0 0 0 4 443471
-0.002240 0.000699 0.119837 0.240364 -0.699119 0.162751 -0.062500 1 0 0 0 0 0 4 444488
-0.002240 0.000699 0.119837 0.240364 -0.699120 0.162770 -0.062500 1 0 0 0 0 0 4 445472
-0.002240 0.000699 0.119837 0.240373 -0.699112 0.162759 -0.062500 1 0 0 0 0 0 4 446475
-0.002240 0.000699 0.119837 0.240357 -0.699128 0.162764 -0.062500 1 0 0 0 0 0 4 447473
-0.002240 0.000699 0.119837 0.240372 -0.699113 0.162758 -0.062500 1 0 0 0 0 0 4 448476
-0.002240 0.000699 0.119837 0.240357 -0.699128 0.162764 -0.062500 1 0 0 0 0 0 4 449470
-0.002240 0.000699 0.119837 0.240372 -0.699113 0.162758 -0.062500 1 0 0 0 0 0 4 450470
-0.002240 0.000699 0.119837 0.240357 -0.699129 0.162764 -0.062500 1 0 0 0 0 0 4 451470
-0.002240 0.000699 0.119837 0.240360 -0.699110 0.162765 -0.062500 1 0 0 0 0 0 4 452485
-0.002240 0.000699 0.119837 0.240364 -0.699119 0.162752 -0.062500 1 0 0 0 0 0 4 453485
-0.002240 0.000699 0.119837 0.240364 -0.699120 0.162770 -0.062500 1 0 0 0 0 0 4 454470
-0.002240 0.000699 0.119837 0.240373 -0.699112 0.162759 -0.062500 1 0 0 0 0 0 4 455469
-0.002240 0.000699 0.119837 0.240357 -0.699128 0.162764 -0.062500 1 0 0 0 0 0 4 456471
-0.002240 0.000699 0.119837 0.240372 -0.699113 0.162758 -0.062500 1 0 0 0 0 0 4 457470
-0.002240 0.000699 0.119837 0.240357 -0.699128 0.162764 -0.062500 1 0 0 0 0 0 4 458473
-0.002240 0.000699 0.119837 0.240372 -0.699113 0.162758 -0.062500 1 0 0 0 0 0 4 459488
-0.002240 0.000699 0.119837 0.240357 -0.699128 0.162764 -0.062500 1 0 0 0 0 0 4 460447
-0.002240 0.000699 0.119837 0.240372 -0.699113 0.162758 -0.062500 1 0 0 0 0 0 4 461472
-0.002240 0.000699 0.119837 0.240365 -0.699120 0.162771 -0.062500 1 0 0 0 0 0 4 462487
-0.002240 0.000699 0.119837 0.240365 -0.699121 0.162752 -0.062500 1 0 0 0 0 0 4 463443
-0.002240 0.000699 0.119837 0.240361 -0.699109 0.162763 -0.062500 1 0 0 0 0 0 4 464472
-0.002240 0.000699 0.119837 0.240368 -0.699131 0.162758 -0.062500 1 0 0 0 0 0 4 465485
-0.002240 0.000699 0.119837 0.240361 -0.699110 0.162764 -0.062500 1 0 0 0 0 0 4 466483
-0.002240 0.000699 0.119837 0.240368 -0.699131 0.162758 -0.062500 1 0 0 0 0 0 4 467471
-0.002240 0.000699 0.119837 0.240361 -0.699110 0.162764 -0.062500 1 0 0 0 0 0 4 468471
-0.002240 0.000699 0.119837 0.240376 -0.699122 0.162765 -0.062500 1 0 0 0 0 0 4 469447
-0.002240 0.000699 0.119837 0.240354 -0.699118 0.162758 -0.062500 1 0 0 0 0 0 4 470485
-0.002240 0.000699 0.119837 0.240363 -0.699120 0.162771 -0.062500 1 0 0 0 0 0 4 471483
-0.002240 0.000699 0.119837 0.240365 -0.699121 0.162752 -0.062500 1 0 0 0 0 0 4 472440
-0.002240 0.000699 0.119837 0.240364 -0.699121 0.162770 -0.062500 1 0 0 0 0 0 4 473444
-0.002240 0.000699 0.119837 0.240365 -0.699121 0.162752 -0.062500 1 0 0 0 0 0 4 474445
-0.002240 0.000699 0.119837 0.240361 -0.699109 0.162763 -0.062500 1 0 0 0 0 0 4 475483
-0.002240 0.000699 0.119837 0.240376 -0.699122 0.162765 -0.062500 1 0 0 0 0 0 4 476483
-0.002240 0.000699 0.119837 0.240354 -0.699118 0.162758 -0.062500 1 0 0 0 0 0 4 477486
-0.002240 0.000699 0.119837 0.240375 -0.699123 0.162765 -0.062500 1 0 0 0 0 0 4 478484
-0.002240 0.000699 0.119837 0.240354 -0.699118 0.162758 -0.062500 1 0 0 0 0 0 4 479469
-0.002240 0.000699 0.119837 0.240375 -0.699123 0.162765 -0.062500 1 0 0 0 0 0 4 480471
-0.002240 0.000699 0.119837 0.240354 -0.699118 0.162758 -0.062500 1 0 0 0 0 0 4 481484
-0.002240 0.000699 0.119837 0.240375 -0.699123 0.162765 -0.062500 1 0 0 0 0 0 4 482483
-0.002240 0.000699 0.119837 0.240354 -0.699118 0.162758 -0.062500 1 0 0 0 0 0 4 483472
-0.002240 0.000699 0.119837 0.240372 -0.699112 0.162757 -0.062500 1 0 0 0 0 0 4 484444
-0.002240 0.000699 0.119837 0.240365 -0.699119 0.162771 -0.062500 1 0 0 0 0 0 4 485450
-0.002240 0.000699 0.119837 0.240365 -0.699120 0.162752 -0.062500 1 0 0 0 0 0 4 486459
-0.002240 0.000699 0.119837 0.240364 -0.699120 0.162770 -0.062500 1 0 0 0 0 0 4 487447
-0.002240 0.000699 0.119837 0.240365 -0.699121 0.162752 -0.062500 1 0 0 0 0 0 4 488457
-0.002240 0.000699 0.119837 0.240364 -0.699121 0.162770 -0.062500 1 0 0 0 0 0 4 489445
-0.002240 0.000699 0.119837 0.240365 -0.699121 0.162752 -0.062500 1 0 0 0 0 0 4 490449
-0.002240 0.000699 0.119837 0.240364 -0.699121 0.162770 -0.062500 1 0 0 0 0 0 4 491465
-0.002240 0.000699 0.119837 0.240353 -0.699118 0.162758 -0.062500 1 0 0 0 0 0 4 492467
-0.002240 0.000699 0.119837 0.240371 -0.699112 0.162758 -0.062500 1 0 0 0 0 0 4 493441
-0.002240 0.000699 0.119837 0.240365 -0.699119 0.162771 -0.062500 1 0 0 0 0 0 4 494445
-0.002240 0.000699 0.119837 0.240365 -0.699120 0.162752 -0.062500 1 0 0 0 0 0 4 495456
-0.002240 0.000699 0.119837 0.240364 -0.699120 0.162770 -0.062500 1 0 0 0 0 0 4 496446
-0.002240 0.000699 0.119837 0.240365 -0.699121 0.162752 -0.062500 1 0 0 0 0 0 4 497447
-0.002240 0.000699 0.119837 0.240364 -0.699121 0.162770 -0.062500 1 0 0 0 0 0 4 498440
-0.002240 0.000699 0.119837 0.240365 -0.699121 0.162752 -0.062500 1 0 0 0 0 0 4 499446
-0.002240 0.000699 0.119837 0.240364 -0.699121 0.162770 -0.062500 1 0 0 0 0 0 4 500441
-0.002240 0.000699 0.119837 0.240373 -0.699112 0.162759 -0.062500 1 0 0 0 0 0 4 501446
-0.002240 0.000699 0.119837 0.240354 -0.699117 0.162757 -0.062500 1 0 0 0 0 0 4 502456
-0.002240 0.000699 0.119837 0.240375 -0.699123 0.162764 -0.062500 1 0 0 0 0 0 4 503459
-0.002240 0.000699 0.119837 0.240354 -0.699118 0.162758 -0.062500 1 0 0 0 0 0 4 504453
-0.002240 0.000699 0.119837 0.240363 -0.699120 0.162771 -0.062500 1 0 0 0 0 0 4 505451
-0.002240 0.000699 0.119837 0.240364 -0.699120 0.162752 -0.062500 1 0 0 0 0 0 4 506453
-0.002240 0.000699 0.119837 0.240364 -0.699120 0.162770 -0.062500 1 0 0 0 0 0 4 507477
-0.002240 0.000699 0.119837 0.240364 -0.699121 0.162752 -0.062500 1 0 0 0 0 0 4 508480
-0.002240 0.000699 0.119837 0.240364 -0.699121 0.162770 -0.062500 1 0 0 0 0 0 4 509474
-0.002240 0.000699 0.119837 0.240373 -0.699112 0.162759 -0.062500 1 0 0 0 0 0 4 510473
-0.002240 0.000699 0.119837 0.240357 -0.699128 0.162764 -0.062500 1 0 0 0 0 0 4 511469
-0.002240 0.000699 0.119837 0.240372 -0.699113 0.162759 -0.062500 1 0 0 0 0 0 4 512471
-0.002240 0.000699 0.119837 0.240353 -0.699117 0.162757 -0.062500 1 0 0 0 0 0 4 513468
-0.002240 0.000699 0.119837 0.240375 -0.699123 0.162764 -0.062500 1 0 0 0 0 0 4 514484
-0.002240 0.000699 0.119837 0.240354 -0.699118 0.162758 -0.062500 1 0 0 0 0 0 4 515484
-0.002240 0.000699 0.119837 0.240375 -0.699123 0.162764 -0.062500 1 0 0 0 0 0 4 516470
-0.002240 0.000699 0.119837 0.240362 -0.699109 0.162765 -0.062500 1 0 0 0 0 0 4 517488
-0.002240 0.000699 0.119837 0.240368 -0.699131 0.162759 -0.062500 1 0 0 0 0 0 4 518488
-0.002240 0.000699 0.119837 0.240361 -0.699110 0.162764 -0.062500 1 0 0 0 0 0 4 519471
-0.002240 0.000699 0.119837 0.240368 -0.699131 0.162758 -0.062500 1 0 0 0 0 0 4 520472
-0.002240 0.000699 0.119837 0.240361 -0.699110 0.162764 -0.062500 1 0 0 0 0 0 4 521468
-0.002240 0.000699 0.119837 0.240364 -0.699119 0.162751 -0.062500 1 0 0 0 0 0 4 522467
-0.002240 0.000699 0.119837 0.240364 -0.699120 0.162770 -0.062500 1 0 0 0 0 0 4 523468
-0.002240 0.000699 0.119837 0.240373 -0.699112 0.162759 -0.062500 1 0 0 0 0 0 4 524488
-0.002240 0.000699 0.119837 0.240357 -0.699128 0.162764 -0.062500 1 0 0 0 0 0 4 525468
-0.002240 0.000699 0.119837 0.240360 -0.699110 0.162765 -0.062500 1 0 0 0 0 0 4 526471
-0.002240 0.000699 0.119837 0.240367 -0.699131 0.162759 -0.062500 1 0 0 0 0 0 4 527481
-0.002240 0.000699 0.119837 0.240361 -0.699110 0.162764 -0.062500 1 0 0 0 0 0 4 528470
-0.002240 0.000699 0.119837 0.240368 -0.699131 0.162758 -0.062500 1 0 0 0 0 0 4 529481
-0.002240 0.000699 0.119837 0.240361 -0.699110 0.162764 -0.062500 1 0 0 0 0 0 4 530442
-0.002240 0.000699 0.119837 0.240373 -0.699110 0.162758 -0.062500 1 0 0 0 0 0 4 531468
-0.002240 0.000699 0.119837 0.240357 -0.699128 0.162764 -0.062500 1 0 0 0 0 0 4 532485
-0.002240 0.000699 0.119837 0.240372 -0.699112 0.162758 -0.062500 1 0 0 0 0 0 4 533464
-0.002240 0.000699 0.119837 0.240357 -0.699128 0.162764 -0.062500 1 0 0 0 0 0 4 534468
-0.002240 0.000699 0.119837 0.240372 -0.699113 0.162758 -0.062500 1 0 0 0 0 0 4 535466
-0.002240 0.000699 0.119837 0.240357 -0.699128 0.162764 -0.062500 1 0 0 0 0 0 4 536470
-0.002240 0.000699 0.119837 0.240372 -0.699113 0.162758 -0.062500 1 0 0 0 0 0 4 537440
-0.002240 0.000699 0.119837 0.240365 -0.699120 0.162771 -0.062500 1 0 0 0 0 0 4 538468
-0.002240 0.000699 0.119837 0.240365 -0.699120 0.162752 -0.062500 1 0 0 0 0 0 4 539466
-0.002240 0.000699 0.119837 0.240365 -0.699120 0.162770 -0.062500 1 0 0 0 0 0 4 540470
-0.002240 0.000699 0.119837 0.240365 -0.699121 0.162752 -0.062500 1 0 0 0 0 0 4 541469
-0.002240 0.000699 0.119837 0.240361 -0.699109 0.162763 -0.062500 1 0 0 0 0 0 4 542479
-0.002240 0.000699 0.119837 0.240356 -0.699128 0.162765 -0.062500 1 0 0 0 0 0 4 543483
-0.002240 0.000699 0.119837 0.240372 -0.699112 0.162758 -0.062500 1 0 0 0 0 0 4 544484
-0.002240 0.000699 0.119837 0.240357 -0.699128 0.162764 -0.062500 1 0 0 0 0 0 4 545470
-0.002240 0.000699 0.119837 0.240372 -0.699113 0.162758 -0.062500 1 0 0 0 0 0 4 546459
-0.002240 0.000699 0.119837 0.240365 -0.699119 0.162771 -0.062500 1 0 0 0 0 0 4 547467
-0.002240 0.000699 0.119837 0.240365 -0.699120 0.162752 -0.062500 1 0 0 0 0 0 4 548470
-0.002240 0.000699 0.119837 0.240364 -0.699120 0.162770 -0.062500 1 0 0 0 0 0 4 549468
-0.002240 0.000699 0.119837 0.240365 -0.699121 0.162752 -0.062500 1 0 0 0 0 0 4 550471
-0.002240 0.000699 0.119837 0.240364 -0.699121 0.162770 -0.062500 1 0 0 0 0 0 4 551468
-0.002240 0.000699 0.119837 0.240365 -0.699121 0.162752 -0.062500 1 0 0 0 0 0 4 552483
-0.002240 0.000699 0.119837 0.240361 -0.699109 0.162763 -0.062500 1 0 0 0 0 0 4 553467
-0.002240 0.000699 0.119837 0.240376 -0.699122 0.162765 -0.062500 1 0 0 0 0 0 4 554482
-0.002240 0.000699 0.119837 0.240354 -0.699118 0.162758 -0.062500 1 0 0 0 0 0 4 555467
-0.002240 0.000699 0.119837 0.240375 -0.699123 0.162765 -0.062500 1 0 0 0 0 0 4 556483
-0.002240 0.000699 0.119837 0.240354 -0.699118 0.162758 -0.062500 1 0 0 0 0 0 4 557464
-0.002240 0.000699 0.119837 0.240375 -0.699123 0.162765 -0.062500 1 0 0 0 0 0 4 558465
-0.002240 0.000699 0.119837 0.240354 -0.699118 0.162758 -0.062500 1 0 0 0 0 0 4 559455
-0.002240 0.000699 0.119837 0.240363 -0.699120 0.162771 -0.062500 1 0 0 0 0 0 4 560517
-0.002240 0.000699 0.119837 0.240364 -0.699121 0.162752 -0.062500 1 0 0 0 0 0 4 561540
-0.002240 0.000699 0.119837 0.240361 -0.699109 0.162763 -0.062500 1 0 0 0 0 0 4 562537
-0.002240 0.000699 0.119837 0.240376 -0.699122 0.162765 -0.062500 1 0 0 0 0 0 4 563522
-0.002240 0.000699 0.119837 0.240354 -0.699118 0.162758 -0.062500 1 0 0 0 0 0 4 564537
-0.002240 0.000699 0.119837 0.240375 -0.699123 0.162765 -0.062500 1 0 0 0 0 0 4 565539
-0.002240 0.000699 0.119837 0.240354 -0.699118 0.162758 -0.062500 1 0 0 0 0 0 4 566537
-0.002240 0.000699 0.119837 0.240375 -0.699123 0.162765 -0.062500 1 0 0 0 0 0 4 567540
-0.002240 0.000699 0.119837 0.240354 -0.699118 0.162758 -0.062500 1 0 0 0 0 0 4 568538
-0.002240 0.000699 0.119837 0.240375 -0.699123 0.162765 -0.062500 1 0 0 0 0 0 4 569539
-0.002240 0.000699 0.119837 0.240354 -0.699118 0.162758 -0.062500 1 0 0 0 0 0 4 570519
-0.002240 0.000699 0.119837 0.240372 -0.699112 0.162757 -0.062500 1 0 0 0 0 0 4 571521
-0.002240 0.000699 0.119837 0.240365 -0.699119 0.162771 -0.062500 1 0 0 0 0 0 4 572462
-0.002240 0.000699 0.119837 0.240365 -0.699120 0.162752 -0.062500 1 0 0 0 0 0 4 573454
-0.002240 0.000699 0.119837 0.240364 -0.699120 0.162770 -0.062500 1 0 0 0 0 0 4 574444
-0.002240 0.000699 0.119837 0.240365 -0.699121 0.162752 -0.062500 1 0 0 0 0 0 4 575462
-0.002240 0.000699 0.119837 0.240364 -0.699121 0.162770 -0.062500 1 0 0 0 0 0 4 576456
-0.002240 0.000699 0.119837 0.240365 -0.699121 0.162752 -0.062500 1 0 0 0 0 0 4 577444
-0.002240 0.000699 0.119837 0.240364 -0.699121 0.162770 -0.062500 1 0 0 0 0 0 4 578464
-0.002240 0.000699 0.119837 0.240373 -0.699112 0.162759 -0.062500 1 0 0 0 0 0 4 579437
-0.002240 0.000699 0.119837 0.240354 -0.699117 0.162757 -0.062500 1 0 0 0 0 0 4 580444
-0.002240 0.000699 0.119837 0.240363 -0.699120 0.162771 -0.062500 1 0 0 0 0 0 4 581454
-0.002240 0.000699 0.119837 0.240364 -0.699120 0.162752 -0.062500 1 0 0 0 0 0 4 582444
-0.002240 0.000699 0.119837 0.240364 -0.699120 0.162770 -0.062500 1 0 0 0 0 0 4 583452
-0.002240 0.000699 0.119837 0.240365 -0.699121 0.162752 -0.062500 1 0 0 0 0 0 4 584449
-0.002240 0.000699 0.119837 0.240364 -0.699120 0.162770 -0.062500 1 0 0 0 0 0 4 585455
-0.002240 0.000699 0.119837 0.240365 -0.699121 0.162752 -0.062500 1 0 0 0 0 0 4 586476
-0.002240 0.000699 0.119837 0.240364 -0.699121 0.162770 -0.062500 1 0 0 0 0 0 4 587444
-0.002240 0.000699 0.119837 0.240373 -0.699112 0.162759 -0.062500 1 0 0 0 0 0 4 588486
-0.002240 0.000699 0.119837 0.240357 -0.699128 0.162764 -0.062500 1 0 0 0 0 0 4 589448
-0.002240 0.000699 0.119837 0.240372 -0.699113 0.162758 -0.062500 1 0 0 0 0 0 4 590474
-0.002240 0.000699 0.119837 0.240353 -0.699117 0.162757 -0.062500 1 0 0 0 0 0 4 591481
-0.002240 0.000699 0.119837 0.240375 -0.699123 0.162764 -0.062500 1 0 0 0 0 0 4 592482
-0.002240 0.000699 0.119837 0.240362 -0.699109 0.162765 -0.062500 1 0 0 0 0 0 4 593468
-0.002240 0.000699 0.119837 0.240356 -0.699128 0.162765 -0.062500 1 0 0 0 0 0 4 594481
-0.002240 0.000699 0.119837 0.240372 -0.699112 0.162759 -0.062500 1 0 0 0 0 0 4 595482
-0.002240 0.000699 0.119837 0.240369 -0.699131 0.162758 -0.062500 1 0 0 0 0 0 4 596469
-0.002240 0.000699 0.119837 0.240362 -0.699110 0.162764 -0.062500 1 0 0 0 0 0 4 597466
-0.002240 0.000699 0.119837 0.240368 -0.699131 0.162758 -0.062500 1 0 0 0 0 0 4 598482
-0.002240 0.000699 0.119837 0.240361 -0.699110 0.162764 -0.062500 1 0 0 0 0 0 4 599482
-0.002240 0.000699 0.119837 0.240352 -0.699117 0.162758 -0.062500 1 0 0 0 0 0 4 600489
-0.002240 0.000699 0.119837 0.240375 -0.699123 0.162764 -0.062500 1 0 0 0 0 0 4 601469
-0.002240 0.000699 0.119837 0.240362 -0.699109 0.162765 -0.062500 1 0 0 0 0 0 4 602465
-0.002240 0.000699 0.119837 0.240368 -0.699131 0.162759 -0.062500 1 0 0 0 0 0 4 603465
-0.002240 0.000699 0.119837 0.240361 -0.699110 0.162764 -0.062500 1 0 0 0 0 0 4 604479
-0.002240 0.000699 0.119837 0.240368 -0.699131 0.162758 -0.062500 1 0 0 0 0 0 4 605463
[truncated: 40,115,988 more chars]
