# Supplementary material for: Increasing Patient Engagement in Rehabilitation Exercises Using Computer-Based Citizen Science
Source: PLoS One. 2015 Mar 20;10(3):e0117013. doi: 10.1371/journal.pone.0117013 (PMC4368773; doi:10.1371/journal.pone.0117013)
Supplement: S4 Dataset — (ZIP) [file pone.0117013.s004.zip › Dataset_S4/P6/P6_without.dat]

0.013067 0.007793 0.170774 -4.025780 1.880971 -10.213900 -0.000000 1 0 0 0 0 0 0 951
0.013227 0.007731 0.171158 -2.498975 0.982302 -6.046530 -0.000032 1 0 0 0 0 0 0 1966
0.013355 0.007679 0.171548 -1.925358 0.771443 -5.716718 -0.000063 1 0 0 0 0 0 0 2952
0.013504 0.007623 0.171922 -2.144063 0.800760 -5.515224 -0.000093 1 0 0 0 0 0 0 3940
0.013623 0.007569 0.172278 -1.796683 0.758022 -5.276979 -0.000125 1 0 0 0 0 0 0 4954
0.013725 0.007549 0.172618 -1.544719 0.327838 -5.063154 -0.000156 1 0 0 0 0 0 0 5953
0.013797 0.007508 0.172948 -1.131591 0.544550 -4.938132 -0.000188 1 0 0 0 0 0 0 6953
0.013822 0.007498 0.173254 -0.489502 0.155985 -4.642334 -0.000219 1 0 0 0 0 0 0 7963
0.013811 0.007468 0.173549 0.038147 0.374044 -4.501774 -0.000250 1 0 0 0 0 0 0 8955
0.013793 0.007434 0.173820 0.180841 0.456162 -4.187505 -0.000281 1 0 0 0 0 0 0 9950
0.013726 0.007344 0.174078 0.807635 1.173273 -4.027425 -0.000313 1 0 0 0 0 0 0 10955
0.013603 0.007188 0.174328 1.604553 2.109743 -3.922259 -0.000344 1 0 0 0 0 0 0 11948
0.013495 0.007045 0.174538 1.475809 2.033273 -3.415380 -0.000375 1 0 0 0 0 0 0 12961
0.013402 0.006922 0.174658 1.264926 1.770775 -2.227014 -0.000406 1 0 0 0 0 0 0 13941
0.013227 0.006645 0.174859 2.308121 3.737070 -3.182066 -0.000438 1 0 0 0 0 0 0 14956
0.013124 0.006522 0.174946 1.465578 1.926229 -1.826594 -0.000467 1 0 0 0 0 0 0 15901
0.013028 0.006362 0.175030 1.285271 2.229012 -1.670386 -0.000499 1 0 0 0 0 0 0 16929
0.012923 0.006246 0.175098 1.382255 1.680334 -1.472682 -0.000531 1 0 0 0 0 0 0 17943
0.012873 0.006165 0.175134 0.663989 1.167162 -1.072112 -0.000562 1 0 0 0 0 0 0 18940
0.012848 0.006124 0.175152 0.272782 0.602449 -0.806356 -0.000593 1 0 0 0 0 0 0 19931
0.012868 0.006138 0.175138 -0.376682 -0.187964 -0.402822 -0.000624 1 0 0 0 0 0 0 20905
0.012926 0.006221 0.175095 -0.924321 -1.153822 0.004412 -0.000656 1 0 0 0 0 0 0 21929
0.013023 0.006336 0.175030 -1.512273 -1.672277 0.293615 -0.000687 1 0 0 0 0 0 0 22933
0.013142 0.006468 0.174955 -1.850197 -1.948114 0.433989 -0.000718 1 0 0 0 0 0 0 23927
0.013267 0.006630 0.174870 -1.976771 -2.368976 0.554366 -0.000749 1 0 0 0 0 0 0 24929
0.013407 0.006766 0.174777 -2.193026 -2.082149 0.650929 -0.000780 1 0 0 0 0 0 0 25919
0.013529 0.006913 0.174681 -1.990106 -2.205699 0.670493 -0.000812 1 0 0 0 0 0 0 26934
0.013668 0.007043 0.174581 -2.198352 -1.990568 0.692650 -0.000843 1 0 0 0 0 0 0 27941
0.013799 0.007145 0.174491 -2.117114 -1.623258 0.549135 -0.000874 1 0 0 0 0 0 0 28934
0.013889 0.007219 0.174411 -1.590647 -1.219801 0.384879 -0.000905 1 0 0 0 0 0 0 29906
0.013999 0.007272 0.174335 -1.803730 -0.911818 0.292322 -0.000936 1 0 0 0 0 0 0 30908
0.014083 0.007300 0.174266 -1.491814 -0.554038 0.164351 -0.000968 1 0 0 0 0 0 0 31921
0.014153 0.007315 0.174201 -1.294826 -0.352194 0.083382 -0.000999 1 0 0 0 0 0 0 32927
0.014199 0.007305 0.174149 -0.970655 -0.009887 -0.120806 -0.001031 1 0 0 0 0 0 0 33932
0.014233 0.007281 0.174103 -0.784400 0.191154 -0.246328 -0.001061 1 0 0 0 0 0 0 34904
0.014260 0.007251 0.174060 -0.690609 0.296848 -0.322386 -0.001093 1 0 0 0 0 0 0 35942
0.014299 0.007235 0.174020 -0.837496 0.119693 -0.386553 -0.001124 1 0 0 0 0 0 0 36935
0.014347 0.007205 0.173986 -0.989689 0.283375 -0.496772 -0.001156 1 0 0 0 0 0 0 37930
0.014397 0.007189 0.173950 -1.019641 0.116748 -0.504563 -0.001187 1 0 0 0 0 0 0 38931
0.014429 0.007161 0.173925 -0.811092 0.244743 -0.670311 -0.001219 1 0 0 0 0 0 0 39947
0.014484 0.007164 0.173894 -1.100323 -0.137360 -0.638431 -0.001249 1 0 0 0 0 0 0 40929
0.014552 0.007181 0.173860 -1.291148 -0.377873 -0.624433 -0.001281 1 0 0 0 0 0 0 41940
0.014625 0.007207 0.173826 -1.396393 -0.506501 -0.628228 -0.001311 1 0 0 0 0 0 0 42902
0.014680 0.007239 0.173797 -1.175600 -0.612158 -0.733628 -0.001342 1 0 0 0 0 0 0 43906
0.014747 0.007272 0.173764 -1.320617 -0.631187 -0.718534 -0.001377 1 0 0 0 0 0 0 45003
0.014820 0.007305 0.173730 -1.424183 -0.641229 -0.714086 -0.001407 1 0 0 0 0 0 0 45977
0.014875 0.007341 0.173701 -1.205019 -0.687110 -0.815852 -0.001439 1 0 0 0 0 0 0 46999
0.014941 0.007376 0.173669 -1.350071 -0.675831 -0.794783 -0.001469 1 0 0 0 0 0 0 47974
0.014997 0.007392 0.173646 -1.230449 -0.431709 -0.947714 -0.001502 1 0 0 0 0 0 0 49003
0.015065 0.007416 0.173616 -1.376265 -0.522097 -0.891196 -0.001533 1 0 0 0 0 0 0 49995
0.015117 0.007448 0.173590 -1.197273 -0.631728 -0.954355 -0.001563 1 0 0 0 0 0 0 50980
0.015186 0.007459 0.173563 -1.421280 -0.378971 -0.980369 -0.001595 1 0 0 0 0 0 0 51995
0.015243 0.007462 0.173543 -1.289365 -0.260953 -1.095642 -0.001626 1 0 0 0 0 0 0 52978
0.015311 0.007480 0.173514 -1.425906 -0.441007 -1.015562 -0.001658 1 0 0 0 0 0 0 54005
0.015389 0.007485 0.173486 -1.577854 -0.284156 -1.040974 -0.001689 1 0 0 0 0 0 0 54999
0.015446 0.007507 0.173460 -1.331734 -0.497246 -1.097803 -0.001720 1 0 0 0 0 0 0 55998
0.015518 0.007513 0.173434 -1.515514 -0.319186 -1.115545 -0.001752 1 0 0 0 0 0 0 57026
0.015594 0.007532 0.173402 -1.587258 -0.480874 -1.064435 -0.001780 1 0 0 0 0 0 0 57903
0.015650 0.007562 0.173374 -1.349262 -0.629918 -1.141329 -0.001811 1 0 0 0 0 0 0 58914
0.015722 0.007572 0.173346 -1.540321 -0.395766 -1.172479 -0.001842 1 0 0 0 0 0 0 59904
0.015776 0.007597 0.173321 -1.337505 -0.565047 -1.226101 -0.001874 1 0 0 0 0 0 0 60913
0.015842 0.007626 0.173289 -1.489899 -0.642149 -1.172884 -0.001905 1 0 0 0 0 0 0 61904
0.015894 0.007660 0.173261 -1.319484 -0.723120 -1.245753 -0.001936 1 0 0 0 0 0 0 62913
0.015960 0.007694 0.173228 -1.493567 -0.731093 -1.210513 -0.001971 1 0 0 0 0 0 0 64029
0.016006 0.007752 0.173195 -1.277859 -1.052117 -1.220271 -0.001998 1 0 0 0 0 0 0 64898
0.016070 0.007798 0.173159 -1.479862 -0.932297 -1.213527 -0.002030 1 0 0 0 0 0 0 65903
0.016120 0.007841 0.173130 -1.338189 -0.885606 -1.315769 -0.002061 1 0 0 0 0 0 0 66912
0.016163 0.007882 0.173103 -1.245228 -0.862685 -1.386724 -0.002092 1 0 0 0 0 0 0 67903
0.016224 0.007919 0.173070 -1.480245 -0.814999 -1.339307 -0.002124 1 0 0 0 0 0 0 68913
0.016278 0.007937 0.173047 -1.408012 -0.551947 -1.483756 -0.002155 1 0 0 0 0 0 0 69920
0.016322 0.007965 0.173024 -1.299435 -0.671679 -1.513288 -0.002186 1 0 0 0 0 0 0 70914
0.016384 0.007995 0.172992 -1.523170 -0.722228 -1.438905 -0.002218 1 0 0 0 0 0 0 71911
0.016438 0.008009 0.172970 -1.446557 -0.512251 -1.573738 -0.002252 1 0 0 0 0 0 0 73030
0.016482 0.008036 0.172947 -1.334859 -0.658744 -1.593730 -0.002280 1 0 0 0 0 0 0 73904
0.016527 0.008047 0.172928 -1.332689 -0.482060 -1.684551 -0.002315 1 0 0 0 0 0 0 75027
0.016589 0.008069 0.172899 -1.564267 -0.608824 -1.577129 -0.002342 1 0 0 0 0 0 0 75905
0.016642 0.008079 0.172878 -1.489343 -0.461214 -1.694193 -0.002379 1 0 0 0 0 0 0 77071
0.016687 0.008103 0.172855 -1.378478 -0.641987 -1.703756 -0.002406 1 0 0 0 0 0 0 77927
0.016732 0.008113 0.172836 -1.376840 -0.482958 -1.789310 -0.002440 1 0 0 0 0 0 0 79025
0.016750 0.008140 0.172822 -1.050299 -0.694009 -1.877712 -0.002471 1 0 0 0 0 0 0 80034
0.016778 0.008173 0.172802 -1.136991 -0.791718 -1.839516 -0.002503 1 0 0 0 0 0 0 81053
0.016813 0.008188 0.172786 -1.266078 -0.566026 -1.893678 -0.002534 1 0 0 0 0 0 0 82050
0.016849 0.008214 0.172765 -1.289538 -0.705362 -1.869617 -0.002566 1 0 0 0 0 0 0 83048
0.016889 0.008226 0.172747 -1.357629 -0.525934 -1.934727 -0.002598 1 0 0 0 0 0 0 84071
0.016931 0.008229 0.172731 -1.400701 -0.411024 -1.984738 -0.002628 1 0 0 0 0 0 0 85056
0.016953 0.008232 0.172724 -1.147471 -0.389234 -2.121209 -0.002660 1 0 0 0 0 0 0 86055
0.016981 0.008252 0.172707 -1.220792 -0.621306 -2.042109 -0.002691 1 0 0 0 0 0 0 87053
0.017018 0.008260 0.172692 -1.338498 -0.489321 -2.067643 -0.002718 1 0 0 0 0 0 0 87924
0.017058 0.008262 0.172677 -1.412299 -0.400618 -2.103995 -0.002754 1 0 0 0 0 0 0 89073
0.017100 0.008260 0.172662 -1.454507 -0.354956 -2.132760 -0.002784 1 0 0 0 0 0 0 90053
0.017143 0.008257 0.172647 -1.481518 -0.333796 -2.160375 -0.002816 1 0 0 0 0 0 0 91066
0.017186 0.008254 0.172633 -1.500586 -0.324947 -2.186193 -0.002847 1 0 0 0 0 0 0 92049
0.017230 0.008250 0.172618 -1.514884 -0.322082 -2.209029 -0.002875 1 0 0 0 0 0 0 92937
0.017274 0.008246 0.172603 -1.528324 -0.322815 -2.234598 -0.002906 1 0 0 0 0 0 0 93938
0.017317 0.008241 0.172589 -1.542178 -0.325633 -2.263383 -0.002941 1 0 0 0 0 0 0 95066
0.017361 0.008237 0.172574 -1.554357 -0.328727 -2.288660 -0.002972 1 0 0 0 0 0 0 96064
0.017384 0.008235 0.172567 -1.286492 -0.369718 -2.413937 -0.003004 1 0 0 0 0 0 0 97066
0.017417 0.008232 0.172556 -1.405807 -0.353980 -2.397104 -0.003034 1 0 0 0 0 0 0 98048
0.017455 0.008228 0.172543 -1.498051 -0.346718 -2.393491 -0.003066 1 0 0 0 0 0 0 99048
0.017477 0.008227 0.172523 -1.303740 -0.384088 -2.325356 -0.003098 1 0 0 0 0 0 0 100073
0.017510 0.008224 0.172506 -1.440051 -0.374656 -2.376597 -0.003129 1 0 0 0 0 0 0 101067
0.017548 0.008221 0.172490 -1.535665 -0.367297 -2.420923 -0.003159 1 0 0 0 0 0 0 102049
0.017590 0.008217 0.172475 -1.591153 -0.364370 -2.456173 -0.003191 1 0 0 0 0 0 0 103049
0.017617 0.008194 0.172459 -1.427326 -0.121515 -2.476651 -0.003222 1 0 0 0 0 0 0 104048
0.017653 0.008180 0.172444 -1.528591 -0.219736 -2.508247 -0.003253 1 0 0 0 0 0 0 105050
0.017677 0.008153 0.172428 -1.405425 -0.049246 -2.528087 -0.003285 1 0 0 0 0 0 0 106064
0.017712 0.008137 0.172413 -1.528723 -0.185983 -2.558843 -0.003316 1 0 0 0 0 0 0 107050
0.017757 0.008105 0.172389 -1.696208 0.003168 -2.476810 -0.003347 1 0 0 0 0 0 0 108048
0.017787 0.008069 0.172369 -1.520517 0.080537 -2.540703 -0.003379 1 0 0 0 0 0 0 109064
0.017830 0.008027 0.172343 -1.689231 0.157320 -2.491473 -0.003410 1 0 0 0 0 0 0 110063
0.017880 0.007983 0.172315 -1.807416 0.196104 -2.470304 -0.003440 1 0 0 0 0 0 0 111040
0.017909 0.007962 0.172287 -1.544989 -0.106046 -2.504433 -0.003472 1 0 0 0 0 0 0 112051
0.017951 0.007928 0.172257 -1.717834 0.029292 -2.504013 -0.003503 1 0 0 0 0 0 0 113054
0.017980 0.007891 0.172235 -1.561698 0.086165 -2.614460 -0.003533 1 0 0 0 0 0 0 114021
0.018003 0.007851 0.172201 -1.490140 0.118559 -2.509271 -0.003566 1 0 0 0 0 0 0 115047
0.018023 0.007811 0.172177 -1.435801 0.127172 -2.635404 -0.003597 1 0 0 0 0 0 0 116049
0.018020 0.007773 0.172150 -1.156831 0.098565 -2.645790 -0.003629 1 0 0 0 0 0 0 117064
0.018007 0.007736 0.172123 -0.994983 0.079872 -2.652915 -0.003655 1 0 0 0 0 0 0 117924
0.017992 0.007679 0.172100 -0.970951 0.350698 -2.742711 -0.003691 1 0 0 0 0 0 0 119063
0.017972 0.007632 0.172074 -0.912108 0.235891 -2.733303 -0.003722 1 0 0 0 0 0 0 120047
0.017956 0.007569 0.172038 -0.963672 0.436528 -2.620969 -0.003753 1 0 0 0 0 0 0 121051
0.017932 0.007541 0.172001 -0.871307 -0.010118 -2.611489 -0.003785 1 0 0 0 0 0 0 122060
0.017893 0.007491 0.171967 -0.671374 0.238251 -2.679642 -0.003815 1 0 0 0 0 0 0 123045
0.017861 0.007448 0.171936 -0.755647 0.166248 -2.741390 -0.003846 1 0 0 0 0 0 0 124037
0.017835 0.007409 0.171892 -0.845224 0.114880 -2.601690 -0.003880 1 0 0 0 0 0 0 125101
0.017791 0.007375 0.171849 -0.623503 0.040231 -2.630662 -0.003912 1 0 0 0 0 0 0 126124
0.017759 0.007340 0.171799 -0.765860 0.039081 -2.559864 -0.003943 1 0 0 0 0 0 0 127119
0.017732 0.007305 0.171746 -0.868348 0.038269 -2.527112 -0.003974 1 0 0 0 0 0 0 128121
0.017710 0.007270 0.171691 -0.926213 0.036302 -2.518863 -0.004003 1 0 0 0 0 0 0 129044
0.017667 0.007239 0.171643 -0.678828 -0.006507 -2.626787 -0.004030 1 0 0 0 0 0 0 129911
0.017651 0.007224 0.171591 -1.008196 -0.235836 -2.613887 -0.004065 1 0 0 0 0 0 0 131044
0.017634 0.007199 0.171523 -1.045375 -0.121497 -2.406530 -0.004096 1 0 0 0 0 0 0 132020
0.017627 0.007211 0.171455 -1.183015 -0.588007 -2.427693 -0.004127 1 0 0 0 0 0 0 133026
0.017599 0.007180 0.171392 -0.919916 -0.094407 -2.501459 -0.004159 1 0 0 0 0 0 0 134034
0.017570 0.007170 0.171326 -0.899901 -0.304506 -2.494561 -0.004190 1 0 0 0 0 0 0 135025
0.017520 0.007172 0.171267 -0.624155 -0.500635 -2.601173 -0.004221 1 0 0 0 0 0 0 136036
0.017484 0.007156 0.171209 -0.794026 -0.278338 -2.637412 -0.004252 1 0 0 0 0 0 0 137025
0.017451 0.007152 0.171145 -0.855537 -0.420180 -2.591256 -0.004284 1 0 0 0 0 0 0 138026
0.017405 0.007136 0.171078 -0.685035 -0.271692 -2.555808 -0.004315 1 0 0 0 0 0 0 139018
0.017367 0.007132 0.171009 -0.784976 -0.426811 -2.561198 -0.004346 1 0 0 0 0 0 0 140035
0.017311 0.007138 0.170948 -0.575131 -0.572427 -2.679681 -0.004377 1 0 0 0 0 0 0 141026
0.017273 0.007124 0.170889 -0.780141 -0.320551 -2.723163 -0.004409 1 0 0 0 0 0 0 142034
0.017238 0.007121 0.170824 -0.857745 -0.447710 -2.678842 -0.004440 1 0 0 0 0 0 0 143026
0.017221 0.007143 0.170757 -1.102759 -0.790627 -2.676476 -0.004471 1 0 0 0 0 0 0 144038
0.017197 0.007158 0.170689 -1.045409 -0.743787 -2.669290 -0.004503 1 0 0 0 0 0 0 145047
0.017170 0.007170 0.170620 -1.001374 -0.701089 -2.673116 -0.004534 1 0 0 0 0 0 0 146045
0.017140 0.007181 0.170550 -0.979951 -0.679816 -2.683141 -0.004565 1 0 0 0 0 0 0 147023
0.017104 0.007213 0.170489 -0.896139 -0.965755 -2.821113 -0.004596 1 0 0 0 0 0 0 148028
0.017075 0.007211 0.170429 -0.979922 -0.555151 -2.859146 -0.004628 1 0 0 0 0 0 0 149049
0.017060 0.007234 0.170364 -1.183093 -0.831915 -2.825760 -0.004659 1 0 0 0 0 0 0 150029
0.017015 0.007252 0.170304 -0.818702 -0.817837 -2.903516 -0.004690 1 0 0 0 0 0 0 151047
0.016976 0.007266 0.170238 -0.869083 -0.750441 -2.850554 -0.004722 1 0 0 0 0 0 0 152047
0.016919 0.007280 0.170177 -0.640495 -0.760280 -2.931958 -0.004753 1 0 0 0 0 0 0 153055
0.016873 0.007292 0.170126 -0.766492 -0.732196 -3.082696 -0.004784 1 0 0 0 0 0 0 154054
0.016834 0.007301 0.170064 -0.865444 -0.703487 -2.973664 -0.004816 1 0 0 0 0 0 0 155047
0.016780 0.007292 0.170010 -0.704025 -0.452123 -3.095283 -0.004847 1 0 0 0 0 0 0 156049
0.016737 0.007290 0.169947 -0.820181 -0.541357 -2.995514 -0.004878 1 0 0 0 0 0 0 157048
0.016697 0.007294 0.169894 -0.891645 -0.622763 -3.143673 -0.004910 1 0 0 0 0 0 0 158062
0.016644 0.007281 0.169830 -0.730004 -0.403505 -3.019808 -0.004941 1 0 0 0 0 0 0 159050
0.016595 0.007301 0.169770 -0.769898 -0.822708 -3.095959 -0.004972 1 0 0 0 0 0 0 160051
0.016559 0.007292 0.169709 -0.936493 -0.500181 -3.103139 -0.005003 1 0 0 0 0 0 0 161050
0.016502 0.007296 0.169650 -0.693029 -0.620849 -3.143274 -0.005034 1 0 0 0 0 0 0 162046
0.016456 0.007301 0.169584 -0.820306 -0.664669 -3.066045 -0.005066 1 0 0 0 0 0 0 163060
0.016394 0.007311 0.169521 -0.630970 -0.736504 -3.135387 -0.005097 1 0 0 0 0 0 0 164047
0.016346 0.007320 0.169453 -0.791735 -0.731087 -3.078810 -0.005129 1 0 0 0 0 0 0 165063
0.016304 0.007329 0.169382 -0.901739 -0.728644 -3.050106 -0.005159 1 0 0 0 0 0 0 166047
0.016261 0.007360 0.169319 -0.890422 -1.029166 -3.173761 -0.005191 1 0 0 0 0 0 0 167047
0.016222 0.007379 0.169250 -0.948307 -0.910471 -3.124206 -0.005222 1 0 0 0 0 0 0 168048
0.016185 0.007393 0.169178 -0.987898 -0.828950 -3.097726 -0.005253 1 0 0 0 0 0 0 169061
0.016144 0.007426 0.169098 -0.947729 -1.078233 -3.013038 -0.005285 1 0 0 0 0 0 0 170061
0.016106 0.007447 0.169021 -0.989466 -0.949783 -3.051317 -0.005316 1 0 0 0 0 0 0 171060
0.016069 0.007462 0.168944 -1.017258 -0.860806 -3.084353 -0.005347 1 0 0 0 0 0 0 172062
0.016033 0.007473 0.168869 -1.032859 -0.815023 -3.108099 -0.005378 1 0 0 0 0 0 0 173048
0.015998 0.007483 0.168793 -1.042380 -0.793519 -3.127689 -0.005410 1 0 0 0 0 0 0 174062
0.015962 0.007492 0.168717 -1.048772 -0.784555 -3.144403 -0.005441 1 0 0 0 0 0 0 175059
0.015884 0.007507 0.168641 -0.491946 -0.867196 -3.166024 -0.005472 1 0 0 0 0 0 0 176046
0.015826 0.007519 0.168565 -0.716196 -0.834463 -3.177463 -0.005503 1 0 0 0 0 0 0 177048
0.015779 0.007529 0.168489 -0.880630 -0.812556 -3.190442 -0.005535 1 0 0 0 0 0 0 178061
0.015721 0.007518 0.168410 -0.756096 -0.550537 -3.180413 -0.005566 1 0 0 0 0 0 0 179063
0.015674 0.007517 0.168332 -0.887472 -0.647889 -3.203864 -0.005597 1 0 0 0 0 0 0 180059
0.015632 0.007521 0.168255 -0.973633 -0.720738 -3.224380 -0.005628 1 0 0 0 0 0 0 181048
0.015572 0.007530 0.168169 -0.739454 -0.798622 -3.135065 -0.005659 1 0 0 0 0 0 0 182045
0.015545 0.007535 0.168079 -1.162197 -0.761381 -3.084877 -0.005690 1 0 0 0 0 0 0 183045
0.015497 0.007522 0.167993 -0.933659 -0.534465 -3.152585 -0.005722 1 0 0 0 0 0 0 184058
0.015449 0.007542 0.167905 -0.920977 -0.941174 -3.140860 -0.005753 1 0 0 0 0 0 0 185046
0.015412 0.007534 0.167812 -1.062845 -0.608957 -3.083288 -0.005784 1 0 0 0 0 0 0 186038
0.015375 0.007534 0.167726 -1.083437 -0.693572 -3.193730 -0.005816 1 0 0 0 0 0 0 187058
0.015317 0.007541 0.167636 -0.803244 -0.796660 -3.154978 -0.005847 1 0 0 0 0 0 0 188047
0.015290 0.007545 0.167543 -1.203281 -0.771248 -3.131336 -0.005878 1 0 0 0 0 0 0 189039
0.015242 0.007532 0.167455 -0.960986 -0.549999 -3.211086 -0.005910 1 0 0 0 0 0 0 190061
0.015199 0.007529 0.167354 -1.009337 -0.656952 -3.065414 -0.005940 1 0 0 0 0 0 0 191045
0.015137 0.007534 0.167256 -0.771082 -0.789629 -3.094480 -0.005971 1 0 0 0 0 0 0 192019
0.015071 0.007522 0.167165 -0.692263 -0.574242 -3.208489 -0.006003 1 0 0 0 0 0 0 193060
0.015024 0.007498 0.167069 -0.938414 -0.384433 -3.164016 -0.006035 1 0 0 0 0 0 0 194061
0.014943 0.007473 0.166971 -0.522023 -0.371729 -3.136337 -0.006066 1 0 0 0 0 0 0 195058
0.014884 0.007464 0.166864 -0.760241 -0.577707 -3.041574 -0.006097 1 0 0 0 0 0 0 196046
0.014818 0.007445 0.166768 -0.711809 -0.466475 -3.191933 -0.006128 1 0 0 0 0 0 0 197036
0.014772 0.007416 0.166669 -0.951160 -0.333220 -3.173222 -0.006159 1 0 0 0 0 0 0 198025
0.014729 0.007405 0.166562 -1.030236 -0.550976 -3.073579 -0.006190 1 0 0 0 0 0 0 199035
0.014671 0.007384 0.166448 -0.851354 -0.440319 -2.990876 -0.006221 1 0 0 0 0 0 0 200035
0.014629 0.007355 0.166340 -1.029935 -0.327147 -3.068480 -0.006252 1 0 0 0 0 0 0 201023
0.014588 0.007344 0.166228 -1.074590 -0.553222 -3.032882 -0.006284 1 0 0 0 0 0 0 202033
0.014548 0.007342 0.166114 -1.094461 -0.697709 -3.011819 -0.006315 1 0 0 0 0 0 0 203023
0.014509 0.007345 0.165998 -1.105549 -0.775429 -3.004738 -0.006346 1 0 0 0 0 0 0 204033
0.014491 0.007345 0.165873 -1.397950 -0.764238 -2.889753 -0.006377 1 0 0 0 0 0 0 205023
0.014452 0.007308 0.165757 -1.145444 -0.265723 -2.998364 -0.006409 1 0 0 0 0 0 0 206034
0.014412 0.007293 0.165640 -1.123283 -0.506754 -3.010513 -0.006440 1 0 0 0 0 0 0 207033
0.014373 0.007289 0.165522 -1.123111 -0.677922 -3.014768 -0.006471 1 0 0 0 0 0 0 208024
0.014322 0.007249 0.165408 -0.976956 -0.224558 -3.075474 -0.006503 1 0 0 0 0 0 0 209033
0.014276 0.007232 0.165292 -1.034886 -0.485784 -3.055058 -0.006533 1 0 0 0 0 0 0 210023
0.014216 0.007208 0.165171 -0.858289 -0.414200 -3.009346 -0.006565 1 0 0 0 0 0 0 211033
0.014193 0.007173 0.165049 -1.328600 -0.267024 -2.994604 -0.006596 1 0 0 0 0 0 0 212023
0.014145 0.007139 0.164926 -1.044178 -0.274038 -2.981437 -0.006628 1 0 0 0 0 0 0 213033
0.014100 0.007126 0.164804 -1.069598 -0.539614 -3.010742 -0.006659 1 0 0 0 0 0 0 214023
0.014085 0.007097 0.164681 -1.458291 -0.352445 -3.004979 -0.006690 1 0 0 0 0 0 0 215036
0.014040 0.007066 0.164556 -1.113424 -0.319126 -2.991149 -0.006721 1 0 0 0 0 0 0 216031
0.014003 0.007032 0.164440 -1.180849 -0.269895 -3.112560 -0.006752 1 0 0 0 0 0 0 217027
0.013968 0.006994 0.164309 -1.227544 -0.222169 -2.937615 -0.006784 1 0 0 0 0 0 0 218025
0.013936 0.006956 0.164190 -1.267714 -0.216407 -3.081079 -0.006815 1 0 0 0 0 0 0 219025
0.013926 0.006914 0.164067 -1.572295 -0.154817 -3.054474 -0.006847 1 0 0 0 0 0 0 220045
0.013883 0.006877 0.163941 -1.175822 -0.212579 -3.021816 -0.006878 1 0 0 0 0 0 0 221057
0.013869 0.006835 0.163814 -1.504444 -0.156340 -3.017910 -0.006909 1 0 0 0 0 0 0 222049
0.013840 0.006817 0.163689 -1.364001 -0.466902 -3.044168 -0.006940 1 0 0 0 0 0 0 223037
0.013793 0.006770 0.163569 -1.116279 -0.110019 -3.114669 -0.006972 1 0 0 0 0 0 0 224061
0.013776 0.006723 0.163444 -1.479897 -0.073892 -3.073771 -0.007003 1 0 0 0 0 0 0 225048
0.013746 0.006702 0.163320 -1.354227 -0.419317 -3.075325 -0.007035 1 0 0 0 0 0 0 226060
0.013721 0.006649 0.163190 -1.399788 -0.026398 -3.011683 -0.007065 1 0 0 0 0 0 0 227018
0.013692 0.006603 0.163069 -1.373556 -0.082086 -3.137917 -0.007097 1 0 0 0 0 0 0 228045
0.013656 0.006583 0.162946 -1.277099 -0.424204 -3.118714 -0.007128 1 0 0 0 0 0 0 229062
0.013627 0.006530 0.162816 -1.361259 -0.025311 -3.035367 -0.007160 1 0 0 0 0 0 0 230065
0.013597 0.006484 0.162695 -1.357136 -0.078237 -3.152259 -0.007191 1 0 0 0 0 0 0 231062
0.013581 0.006460 0.162561 -1.557332 -0.362369 -3.006755 -0.007222 1 0 0 0 0 0 0 232048
0.013580 0.006424 0.162429 -1.761129 -0.241573 -3.015735 -0.007253 1 0 0 0 0 0 0 233047
0.013563 0.006387 0.162307 -1.590395 -0.209749 -3.148978 -0.007284 1 0 0 0 0 0 0 234044
0.013560 0.006344 0.162179 -1.760575 -0.134987 -3.101988 -0.007315 1 0 0 0 0 0 0 235044
0.013542 0.006303 0.162059 -1.591011 -0.149221 -3.192512 -0.007347 1 0 0 0 0 0 0 236057
0.013516 0.006262 0.161921 -1.464991 -0.141177 -2.983006 -0.007378 1 0 0 0 0 0 0 237047
0.013508 0.006218 0.161786 -1.704585 -0.100018 -3.002108 -0.007409 1 0 0 0 0 0 0 238044
0.013488 0.006176 0.161661 -1.571602 -0.130667 -3.145061 -0.007440 1 0 0 0 0 0 0 239044
0.013484 0.006131 0.161532 -1.761817 -0.088441 -3.100970 -0.007472 1 0 0 0 0 0 0 240046
0.013481 0.006107 0.161393 -1.810352 -0.355814 -2.973931 -0.007503 1 0 0 0 0 0 0 241060
0.013463 0.006075 0.161266 -1.628593 -0.286188 -3.125051 -0.007535 1 0 0 0 0 0 0 242060
0.013459 0.006036 0.161135 -1.798020 -0.167488 -3.090321 -0.007565 1 0 0 0 0 0 0 243044
0.013479 0.006011 0.161005 -2.136354 -0.352684 -3.111319 -0.007597 1 0 0 0 0 0 0 244044
0.013494 0.005974 0.160873 -2.112393 -0.215966 -3.077838 -0.007628 1 0 0 0 0 0 0 245058
0.013501 0.005954 0.160731 -2.007488 -0.418503 -2.960109 -0.007659 1 0 0 0 0 0 0 246053
0.013515 0.005898 0.160600 -2.107562 0.038347 -3.090329 -0.007690 1 0 0 0 0 0 0 247043
0.013500 0.005872 0.160468 -1.732500 -0.317403 -3.097298 -0.007722 1 0 0 0 0 0 0 248045
0.013497 0.005835 0.160334 -1.865231 -0.201898 -3.067030 -0.007753 1 0 0 0 0 0 0 249058
0.013478 0.005797 0.160208 -1.683781 -0.172828 -3.175033 -0.007784 1 0 0 0 0 0 0 250043
0.013474 0.005754 0.160076 -1.849888 -0.098234 -3.109637 -0.007816 1 0 0 0 0 0 0 251057
0.013476 0.005707 0.159941 -1.963952 -0.055078 -3.067550 -0.007847 1 0 0 0 0 0 0 252044
0.013476 0.005683 0.159797 -1.949942 -0.326691 -2.948128 -0.007878 1 0 0 0 0 0 0 253059
0.013480 0.005646 0.159656 -2.020156 -0.200651 -2.980780 -0.007909 1 0 0 0 0 0 0 254043
0.013487 0.005604 0.159516 -2.065023 -0.108568 -3.002903 -0.007941 1 0 0 0 0 0 0 255056
0.013495 0.005558 0.159377 -2.090991 -0.057287 -3.011844 -0.007972 1 0 0 0 0 0 0 256057
0.013521 0.005530 0.159242 -2.330290 -0.281980 -3.065215 -0.008003 1 0 0 0 0 0 0 257044
0.013532 0.005514 0.159097 -2.173761 -0.459841 -2.942296 -0.008034 1 0 0 0 0 0 0 258035
0.013542 0.005482 0.158954 -2.153491 -0.264483 -2.970011 -0.008065 1 0 0 0 0 0 0 259042
0.013545 0.005464 0.158806 -2.071897 -0.430336 -2.888741 -0.008097 1 0 0 0 0 0 0 260043
0.013551 0.005431 0.158662 -2.108299 -0.247599 -2.940648 -0.008128 1 0 0 0 0 0 0 261059
0.013574 0.005408 0.158502 -2.337712 -0.360753 -2.738932 -0.008158 1 0 0 0 0 0 0 262016
0.013607 0.005392 0.158356 -2.505584 -0.461223 -2.907276 -0.008190 1 0 0 0 0 0 0 263043
0.013605 0.005363 0.158201 -2.068051 -0.300253 -2.799235 -0.008222 1 0 0 0 0 0 0 264057
0.013608 0.005324 0.158054 -2.104476 -0.158634 -2.882853 -0.008253 1 0 0 0 0 0 0 265060
0.013608 0.005303 0.157901 -2.068549 -0.371951 -2.829184 -0.008284 1 0 0 0 0 0 0 266043
0.013629 0.005287 0.157759 -2.352524 -0.467019 -2.948542 -0.008315 1 0 0 0 0 0 0 267043
0.013637 0.005277 0.157608 -2.222594 -0.552230 -2.858169 -0.008347 1 0 0 0 0 0 0 268043
0.013622 0.005251 0.157450 -1.912750 -0.349194 -2.745426 -0.008378 1 0 0 0 0 0 0 269041
0.013613 0.005236 0.157292 -1.960147 -0.476768 -2.737778 -0.008408 1 0 0 0 0 0 0 270016
0.013606 0.005227 0.157134 -2.006439 -0.563805 -2.735390 -0.008440 1 0 0 0 0 0 0 271040
0.013601 0.005221 0.156976 -2.033838 -0.609975 -2.729934 -0.008471 1 0 0 0 0 0 0 272031
0.013596 0.005216 0.156818 -2.050300 -0.633945 -2.722823 -0.008502 1 0 0 0 0 0 0 273021
0.013612 0.005207 0.156649 -2.340990 -0.585566 -2.580851 -0.008533 1 0 0 0 0 0 0 274021
0.013619 0.005200 0.156486 -2.243801 -0.619697 -2.633239 -0.008565 1 0 0 0 0 0 0 275030
0.013620 0.005195 0.156324 -2.171070 -0.641453 -2.662872 -0.008596 1 0 0 0 0 0 0 276020
0.013618 0.005191 0.156164 -2.133838 -0.652664 -2.672188 -0.008628 1 0 0 0 0 0 0 277031
0.013612 0.005185 0.155981 -2.091896 -0.639225 -2.374031 -0.008658 1 0 0 0 0 0 0 278022
0.013608 0.005181 0.155811 -2.105139 -0.657531 -2.502280 -0.008690 1 0 0 0 0 0 0 279031
0.013597 0.005200 0.155637 -2.031288 -0.958992 -2.474371 -0.008721 1 0 0 0 0 0 0 280021
0.013573 0.005188 0.155466 -1.846583 -0.598281 -2.494523 -0.008752 1 0 0 0 0 0 0 281031
0.013552 0.005203 0.155293 -1.881068 -0.909053 -2.452912 -0.008783 1 0 0 0 0 0 0 282021
0.013516 0.005211 0.155113 -1.690174 -0.866165 -2.364405 -0.008815 1 0 0 0 0 0 0 283017
0.013496 0.005214 0.154943 -1.880451 -0.786150 -2.475993 -0.008846 1 0 0 0 0 0 0 284022
0.013460 0.005217 0.154764 -1.697531 -0.779607 -2.368613 -0.008877 1 0 0 0 0 0 0 285031
0.013437 0.005215 0.154571 -1.858717 -0.721580 -2.160000 -0.008908 1 0 0 0 0 0 0 286020
0.013401 0.005216 0.154382 -1.694910 -0.753902 -2.181590 -0.008940 1 0 0 0 0 0 0 287034
0.013378 0.005213 0.154184 -1.863497 -0.714006 -2.055455 -0.008972 1 0 0 0 0 0 0 288047
0.013342 0.005213 0.153992 -1.701049 -0.753579 -2.115377 -0.009003 1 0 0 0 0 0 0 289039
0.013313 0.005233 0.153783 -1.786887 -1.007674 -1.897027 -0.009034 1 0 0 0 0 0 0 290035
0.013273 0.005244 0.153586 -1.660318 -0.936866 -2.016139 -0.009070 1 0 0 0 0 0 0 291179
0.013232 0.005285 0.153251 -1.625515 -1.313659 -0.190795 -0.009098 1 0 0 0 0 0 0 292077
0.013201 0.005294 0.153123 -1.759836 -0.950721 -2.714160 -0.009127 1 0 0 0 0 0 0 293023
0.013179 0.005294 0.152950 -1.887885 -0.792028 -2.359998 -0.009159 1 0 0 0 0 0 0 294025
0.013156 0.005312 0.152748 -1.897064 -1.019926 -1.943064 -0.009191 1 0 0 0 0 0 0 295057
0.013119 0.005323 0.152552 -1.715241 -0.948423 -1.975059 -0.009222 1 0 0 0 0 0 0 296044
0.013089 0.005347 0.152340 -1.795348 -1.120341 -1.748663 -0.009253 1 0 0 0 0 0 0 297045
0.013049 0.005361 0.152140 -1.667326 -1.007984 -1.866976 -0.009285 1 0 0 0 0 0 0 298056
0.012984 0.005376 0.151827 -1.327870 -1.021835 -0.379511 -0.009316 1 0 0 0 0 0 0 299069
0.012963 0.005398 0.151681 -1.874232 -1.114950 -2.411276 -0.009347 1 0 0 0 0 0 0 300056
0.012922 0.005407 0.151484 -1.673743 -0.963876 -1.931971 -0.009378 1 0 0 0 0 0 0 301042
0.012890 0.005431 0.151270 -1.769693 -1.132600 -1.643478 -0.009410 1 0 0 0 0 0 0 302063
0.012842 0.005466 0.151059 -1.570691 -1.311914 -1.639852 -0.009440 1 0 0 0 0 0 0 303039
0.012813 0.005480 0.150847 -1.800476 -1.062984 -1.609774 -0.009472 1 0 0 0 0 0 0 304046
0.012766 0.005510 0.150636 -1.593324 -1.255823 -1.610226 -0.009503 1 0 0 0 0 0 0 305044
0.012696 0.005538 0.150313 -1.264385 -1.247153 -0.128771 -0.009535 1 0 0 0 0 0 0 306067
0.012651 0.005565 0.150151 -1.554580 -1.239950 -2.055902 -0.009565 1 0 0 0 0 0 0 307045
0.012615 0.005595 0.149950 -1.708262 -1.293638 -1.724287 -0.009598 1 0 0 0 0 0 0 308090
0.012568 0.005609 0.149726 -1.580213 -1.095684 -1.385760 -0.009628 1 0 0 0 0 0 0 309045
0.012535 0.005637 0.149523 -1.758831 -1.250028 -1.603476 -0.009659 1 0 0 0 0 0 0 310036
0.012490 0.005650 0.149298 -1.609448 -1.081239 -1.323907 -0.009690 1 0 0 0 0 0 0 311043
0.012446 0.005692 0.148973 -1.615545 -1.459677 0.044822 -0.009722 1 0 0 0 0 0 0 312069
0.012405 0.005721 0.148808 -1.647766 -1.324601 -1.902745 -0.009753 1 0 0 0 0 0 0 313059
0.012360 0.005712 0.148608 -1.604916 -0.819203 -1.611152 -0.009784 1 0 0 0 0 0 0 314036
0.012305 0.005730 0.148399 -1.459466 -1.123805 -1.458595 -0.009815 1 0 0 0 0 0 0 315041
0.012227 0.005747 0.148074 -1.150260 -1.156413 0.096009 -0.009848 1 0 0 0 0 0 0 316077
0.012200 0.005767 0.147898 -1.789199 -1.190516 -1.661289 -0.009878 1 0 0 0 0 0 0 317043
0.012136 0.005780 0.147693 -1.360328 -1.110836 -1.450769 -0.009910 1 0 0 0 0 0 0 318060
0.012091 0.005803 0.147470 -1.571088 -1.250329 -1.177543 -0.009940 1 0 0 0 0 0 0 319041
0.012036 0.005838 0.147250 -1.456358 -1.409706 -1.174897 -0.009972 1 0 0 0 0 0 0 320042
0.011959 0.005868 0.146918 -1.151480 -1.376572 0.331396 -0.010003 1 0 0 0 0 0 0 321059
0.011932 0.005889 0.146739 -1.781375 -1.265673 -1.499892 -0.010034 1 0 0 0 0 0 0 322036
0.011888 0.005898 0.146520 -1.620198 -1.093537 -1.147430 -0.010065 1 0 0 0 0 0 0 323040
0.011827 0.005945 0.146292 -1.374898 -1.593920 -0.968591 -0.010097 1 0 0 0 0 0 0 324055
0.011745 0.005985 0.145953 -1.079673 -1.553252 0.526564 -0.010129 1 0 0 0 0 0 0 325080
0.011718 0.006008 0.145772 -1.756448 -1.329192 -1.360725 -0.010159 1 0 0 0 0 0 0 326035
0.011653 0.006022 0.145562 -1.335321 -1.198249 -1.158044 -0.010190 1 0 0 0 0 0 0 327041
0.011591 0.006027 0.145329 -1.325481 -1.077547 -0.811514 -0.010222 1 0 0 0 0 0 0 328051
0.011547 0.006047 0.145092 -1.568777 -1.259179 -0.699043 -0.010255 1 0 0 0 0 0 0 329105
0.011479 0.006066 0.144746 -1.268266 -1.276826 0.758923 -0.010288 1 0 0 0 0 0 0 330173
0.011437 0.006067 0.144557 -1.575113 -1.039794 -1.110957 -0.010317 1 0 0 0 0 0 0 331096
0.011365 0.006070 0.144342 -1.213434 -1.048386 -0.946605 -0.010349 1 0 0 0 0 0 0 332126
0.011299 0.006070 0.144106 -1.254496 -1.010548 -0.619360 -0.010380 1 0 0 0 0 0 0 333105
0.011230 0.006133 0.143754 -1.204958 -1.835839 0.949315 -0.010412 1 0 0 0 0 0 0 334146
0.011167 0.006145 0.143574 -1.285770 -1.273284 -1.108942 -0.010442 1 0 0 0 0 0 0 335093
0.011105 0.006149 0.143351 -1.295273 -1.102161 -0.726843 -0.010473 1 0 0 0 0 0 0 336089
0.011061 0.006167 0.143116 -1.531391 -1.278524 -0.507206 -0.010504 1 0 0 0 0 0 0 337094
0.010992 0.006184 0.142770 -1.224678 -1.292562 1.000257 -0.010537 1 0 0 0 0 0 0 338134
0.010929 0.006189 0.142589 -1.274964 -1.135871 -0.989079 -0.010568 1 0 0 0 0 0 0 339117
0.010860 0.006210 0.142355 -1.196720 -1.325726 -0.458354 -0.010599 1 0 0 0 0 0 0 340113
0.010773 0.006228 0.142008 -0.934693 -1.331031 1.095077 -0.010631 1 0 0 0 0 0 0 341153
0.010707 0.006233 0.141826 -1.189993 -1.155973 -0.880529 -0.010662 1 0 0 0 0 0 0 342121
0.010643 0.006233 0.141600 -1.235704 -1.069102 -0.472631 -0.010693 1 0 0 0 0 0 0 343116
0.010582 0.006231 0.141356 -1.266628 -1.040697 -0.166375 -0.010724 1 0 0 0 0 0 0 344116
0.010518 0.006251 0.141122 -1.240635 -1.332107 -0.237738 -0.010753 1 0 0 0 0 0 0 345038
0.010434 0.006269 0.140774 -0.964198 -1.343983 1.271656 -0.010784 1 0 0 0 0 0 0 346043
0.010406 0.006286 0.140586 -1.656747 -1.340648 -0.631980 -0.010815 1 0 0 0 0 0 0 347019
0.010341 0.006297 0.140368 -1.246194 -1.254250 -0.399230 -0.010846 1 0 0 0 0 0 0 348029
0.010278 0.006300 0.140125 -1.236000 -1.149148 -0.035922 -0.010877 1 0 0 0 0 0 0 349019
0.010214 0.006322 0.139891 -1.211165 -1.394925 -0.075196 -0.010909 1 0 0 0 0 0 0 350029
0.010076 0.006322 0.139549 -0.218604 -1.141327 1.357598 -0.010940 1 0 0 0 0 0 0 351032
0.010038 0.006336 0.139360 -1.431815 -1.298222 -0.468501 -0.010971 1 0 0 0 0 0 0 352028
0.009968 0.006345 0.139140 -1.134981 -1.247059 -0.214248 -0.011002 1 0 0 0 0 0 0 353018
0.009900 0.006369 0.138914 -1.118889 -1.449808 -0.079324 -0.011034 1 0 0 0 0 0 0 354028
0.009823 0.006363 0.138688 -0.993482 -1.083979 -0.052227 -0.011065 1 0 0 0 0 0 0 355018
0.009755 0.006358 0.138442 -1.092611 -1.054338 0.260722 -0.011096 1 0 0 0 0 0 0 356027
0.009689 0.006375 0.138204 -1.117471 -1.355609 0.201113 -0.011127 1 0 0 0 0 0 0 357028
0.009626 0.006381 0.137952 -1.168203 -1.244423 0.416139 -0.011158 1 0 0 0 0 0 0 358018
0.009569 0.006385 0.137722 -1.237269 -1.197166 0.174084 -0.011190 1 0 0 0 0 0 0 359027
0.009491 0.006389 0.137484 -0.970119 -1.204177 0.288303 -0.011221 1 0 0 0 0 0 0 360017
0.009426 0.006391 0.137260 -1.100894 -1.179065 0.151319 -0.011252 1 0 0 0 0 0 0 361028
0.009364 0.006389 0.137012 -1.149420 -1.131156 0.473674 -0.011283 1 0 0 0 0 0 0 362020
0.009301 0.006407 0.136774 -1.131859 -1.402886 0.422256 -0.011315 1 0 0 0 0 0 0 363028
0.009227 0.006399 0.136542 -0.984741 -1.080991 0.355997 -0.011347 1 0 0 0 0 0 0 364049
0.009141 0.006398 0.136302 -0.808211 -1.132824 0.484698 -0.011377 1 0 0 0 0 0 0 365017
0.009092 0.006391 0.136065 -1.259805 -1.083463 0.495204 -0.011409 1 0 0 0 0 0 0 366026
0.009041 0.006388 0.135840 -1.281216 -1.115550 0.364633 -0.011441 1 0 0 0 0 0 0 367054
0.008982 0.006405 0.135610 -1.182386 -1.393773 0.458540 -0.011472 1 0 0 0 0 0 0 368050
0.008911 0.006396 0.135380 -0.994400 -1.080503 0.482902 -0.011502 1 0 0 0 0 0 0 369016
0.008849 0.006391 0.135158 -1.092488 -1.101781 0.420843 -0.011534 1 0 0 0 0 0 0 370042
0.008785 0.006407 0.134928 -1.073604 -1.386922 0.548731 -0.011566 1 0 0 0 0 0 0 371056
0.008726 0.006414 0.134706 -1.139946 -1.304233 0.495131 -0.011597 1 0 0 0 0 0 0 372057
0.008655 0.006400 0.134479 -0.967396 -1.016836 0.576369 -0.011628 1 0 0 0 0 0 0 373041
0.008608 0.006409 0.134265 -1.275439 -1.293575 0.454087 -0.011659 1 0 0 0 0 0 0 374052
0.008543 0.006395 0.134041 -1.047923 -1.028959 0.595811 -0.011691 1 0 0 0 0 0 0 375053
0.008480 0.006409 0.133839 -1.056722 -1.366354 0.353668 -0.011722 1 0 0 0 0 0 0 376051
0.008428 0.006395 0.133637 -1.192155 -1.036668 0.351086 -0.011753 1 0 0 0 0 0 0 377044
0.008375 0.006386 0.133425 -1.189704 -1.076185 0.519005 -0.011784 1 0 0 0 0 0 0 378044
0.008322 0.006381 0.133209 -1.183363 -1.120515 0.620835 -0.011815 1 0 0 0 0 0 0 379042
0.008249 0.006382 0.133002 -0.925524 -1.212044 0.533347 -0.011847 1 0 0 0 0 0 0 380039
0.008186 0.006381 0.132787 -1.017127 -1.198458 0.657473 -0.011878 1 0 0 0 0 0 0 381041
0.008116 0.006364 0.132592 -0.914035 -1.000313 0.448211 -0.011909 1 0 0 0 0 0 0 382039
0.008053 0.006354 0.132382 -1.008877 -1.064127 0.653633 -0.011940 1 0 0 0 0 0 0 383041
0.007996 0.006348 0.132166 -1.074107 -1.117746 0.781337 -0.011972 1 0 0 0 0 0 0 384054
0.007921 0.006348 0.131959 -0.855885 -1.213921 0.705373 -0.012003 1 0 0 0 0 0 0 385040
0.007864 0.006328 0.131755 -1.047967 -0.951086 0.691544 -0.012034 1 0 0 0 0 0 0 386052
0.007790 0.006321 0.131552 -0.838532 -1.102760 0.699722 -0.012066 1 0 0 0 0 0 0 387054
0.007726 0.006316 0.131338 -0.950140 -1.143034 0.875119 -0.012097 1 0 0 0 0 0 0 388039
0.007655 0.006298 0.131143 -0.858624 -0.977733 0.685896 -0.012128 1 0 0 0 0 0 0 389041
0.007593 0.006287 0.130932 -0.958793 -1.056141 0.901713 -0.012159 1 0 0 0 0 0 0 390038
0.007523 0.006265 0.130737 -0.856310 -0.931534 0.739083 -0.012190 1 0 0 0 0 0 0 391038
0.007462 0.006253 0.130526 -0.950794 -1.032199 0.966711 -0.012222 1 0 0 0 0 0 0 392041
0.007407 0.006248 0.130339 -1.048441 -1.134838 0.709061 -0.012253 1 0 0 0 0 0 0 393055
0.007353 0.006243 0.130131 -1.059972 -1.154539 0.989347 -0.012284 1 0 0 0 0 0 0 394039
0.007288 0.006225 0.129937 -0.897421 -0.984706 0.859489 -0.012316 1 0 0 0 0 0 0 395055
0.007229 0.006214 0.129726 -0.960427 -1.060372 1.101688 -0.012347 1 0 0 0 0 0 0 396053
0.007160 0.006193 0.129531 -0.840474 -0.936980 0.948650 -0.012378 1 0 0 0 0 0 0 397058
0.007087 0.006166 0.129342 -0.756590 -0.853598 0.886397 -0.012409 1 0 0 0 0 0 0 398052
0.007030 0.006133 0.129144 -0.955574 -0.742792 1.032242 -0.012441 1 0 0 0 0 0 0 399053
0.006979 0.006116 0.128961 -1.032048 -0.958420 0.872534 -0.012472 1 0 0 0 0 0 0 400052
0.006913 0.006092 0.128776 -0.861200 -0.877049 0.910986 -0.012503 1 0 0 0 0 0 0 401055
0.006842 0.006064 0.128591 -0.751767 -0.817269 0.954873 -0.012534 1 0 0 0 0 0 0 402052
0.006767 0.006034 0.128405 -0.691012 -0.784763 0.994001 -0.012565 1 0 0 0 0 0 0 403037
0.006706 0.006019 0.128227 -0.855058 -0.978396 0.927640 -0.012596 1 0 0 0 0 0 0 404016
0.006637 0.005996 0.128044 -0.753799 -0.884189 1.015577 -0.012630 1 0 0 0 0 0 0 405118
0.006582 0.005963 0.127847 -0.929599 -0.754503 1.229637 -0.012662 1 0 0 0 0 0 0 406120
0.006532 0.005948 0.127665 -0.993419 -0.957682 1.094742 -0.012693 1 0 0 0 0 0 0 407120
0.006468 0.005924 0.127480 -0.818912 -0.872767 1.146129 -0.012723 1 0 0 0 0 0 0 408096
0.006397 0.005896 0.127294 -0.708219 -0.811762 1.195584 -0.012755 1 0 0 0 0 0 0 409120
0.006324 0.005867 0.127108 -0.646715 -0.778633 1.237583 -0.012786 1 0 0 0 0 0 0 410092
0.006251 0.005839 0.126951 -0.640808 -0.790473 0.874606 -0.012817 1 0 0 0 0 0 0 411087
0.006191 0.005824 0.126784 -0.794722 -0.968088 1.014303 -0.012848 1 0 0 0 0 0 0 412089
0.006122 0.005801 0.126604 -0.692316 -0.870292 1.217430 -0.012879 1 0 0 0 0 0 0 413090
0.006050 0.005774 0.126420 -0.622666 -0.805463 1.328106 -0.012911 1 0 0 0 0 0 0 414089
0.005990 0.005760 0.126242 -0.778509 -0.978891 1.286612 -0.012942 1 0 0 0 0 0 0 415087
0.005929 0.005720 0.126069 -0.754637 -0.637031 1.242234 -0.012973 1 0 0 0 0 0 0 416090
0.005856 0.005704 0.125907 -0.599418 -0.929319 1.133038 -0.013004 1 0 0 0 0 0 0 417085
0.005781 0.005680 0.125728 -0.550222 -0.850572 1.358007 -0.013036 1 0 0 0 0 0 0 418092
0.005727 0.005650 0.125564 -0.800585 -0.757844 1.232806 -0.013068 1 0 0 0 0 0 0 419116
0.005676 0.005635 0.125393 -0.870008 -0.940421 1.330998 -0.013098 1 0 0 0 0 0 0 420092
0.005615 0.005614 0.125242 -0.732304 -0.880887 1.104583 -0.013130 1 0 0 0 0 0 0 421115
0.005547 0.005587 0.125068 -0.610031 -0.800727 1.416965 -0.013161 1 0 0 0 0 0 0 422091
0.005489 0.005574 0.124894 -0.738478 -0.965751 1.482412 -0.013193 1 0 0 0 0 0 0 423118
0.005411 0.005539 0.124733 -0.460670 -0.689932 1.334687 -0.013224 1 0 0 0 0 0 0 424115
0.005354 0.005503 0.124575 -0.713458 -0.650191 1.321264 -0.013255 1 0 0 0 0 0 0 425114
0.005270 0.005474 0.124409 -0.364745 -0.735605 1.447526 -0.013286 1 0 0 0 0 0 0 426114
0.005211 0.005441 0.124249 -0.649274 -0.692494 1.417203 -0.013317 1 0 0 0 0 0 0 427090
0.005146 0.005411 0.124102 -0.591567 -0.722080 1.268547 -0.013349 1 0 0 0 0 0 0 428112
0.005075 0.005381 0.123928 -0.509995 -0.709061 1.624436 -0.013378 1 0 0 0 0 0 0 429036
0.005005 0.005352 0.123777 -0.490838 -0.733732 1.409295 -0.013409 1 0 0 0 0 0 0 430026
0.004953 0.005319 0.123621 -0.716059 -0.679350 1.461934 -0.013440 1 0 0 0 0 0 0 431016
0.004892 0.005290 0.123476 -0.609309 -0.707442 1.364686 -0.013471 1 0 0 0 0 0 0 432026
0.004844 0.005257 0.123323 -0.769301 -0.660466 1.482562 -0.013502 1 0 0 0 0 0 0 433027
0.004771 0.005211 0.123170 -0.439958 -0.493151 1.523916 -0.013533 1 0 0 0 0 0 0 434016
0.004699 0.005175 0.123025 -0.417224 -0.592487 1.445405 -0.013565 1 0 0 0 0 0 0 435026
0.004646 0.005139 0.122872 -0.654880 -0.594277 1.572108 -0.013596 1 0 0 0 0 0 0 436022
0.004570 0.005093 0.122719 -0.369423 -0.453492 1.618129 -0.013627 1 0 0 0 0 0 0 437025
0.004497 0.005056 0.122574 -0.367995 -0.565253 1.540718 -0.013658 1 0 0 0 0 0 0 438015
0.004444 0.005020 0.122422 -0.615803 -0.573399 1.667711 -0.013690 1 0 0 0 0 0 0 439024
0.004383 0.004989 0.122277 -0.523825 -0.635088 1.600832 -0.013721 1 0 0 0 0 0 0 440016
0.004303 0.004945 0.122126 -0.263333 -0.470142 1.698174 -0.013752 1 0 0 0 0 0 0 441016
0.004229 0.004909 0.121983 -0.293058 -0.564449 1.650066 -0.013784 1 0 0 0 0 0 0 442024
0.004175 0.004874 0.121830 -0.557979 -0.564073 1.788528 -0.013814 1 0 0 0 0 0 0 443014
0.004114 0.004843 0.121685 -0.475388 -0.621404 1.726474 -0.013846 1 0 0 0 0 0 0 444017
0.004048 0.004815 0.121543 -0.406564 -0.652602 1.711328 -0.013877 1 0 0 0 0 0 0 445026
0.003987 0.004770 0.121414 -0.439062 -0.433483 1.576929 -0.013909 1 0 0 0 0 0 0 446029
0.003921 0.004734 0.121277 -0.381184 -0.526372 1.680338 -0.013940 1 0 0 0 0 0 0 447024
0.003872 0.004698 0.121127 -0.581054 -0.531671 1.895704 -0.013972 1 0 0 0 0 0 0 448045
0.003814 0.004667 0.120983 -0.465357 -0.593159 1.864011 -0.014002 1 0 0 0 0 0 0 449016
0.003756 0.004621 0.120853 -0.454799 -0.394931 1.712749 -0.014035 1 0 0 0 0 0 0 450056
0.003692 0.004585 0.120716 -0.373680 -0.497603 1.809578 -0.014065 1 0 0 0 0 0 0 451041
0.003626 0.004554 0.120577 -0.322156 -0.569335 1.877131 -0.014096 1 0 0 0 0 0 0 452038
0.003565 0.004508 0.120448 -0.365046 -0.374951 1.775191 -0.014128 1 0 0 0 0 0 0 453041
0.003500 0.004472 0.120311 -0.313782 -0.479601 1.891047 -0.014159 1 0 0 0 0 0 0 454038
0.003434 0.004441 0.120172 -0.277557 -0.552532 1.965573 -0.014191 1 0 0 0 0 0 0 455050
0.003367 0.004412 0.120032 -0.254107 -0.590336 2.013922 -0.014222 1 0 0 0 0 0 0 456051
0.003305 0.004368 0.119903 -0.310769 -0.377672 1.904412 -0.014253 1 0 0 0 0 0 0 457055
0.003222 0.004338 0.119777 -0.028976 -0.533278 1.873558 -0.014285 1 0 0 0 0 0 0 458057
0.003147 0.004309 0.119642 -0.086379 -0.574719 2.025173 -0.014315 1 0 0 0 0 0 0 459042
0.003082 0.004265 0.119514 -0.204682 -0.362695 1.965870 -0.014347 1 0 0 0 0 0 0 460041
0.003015 0.004230 0.119378 -0.194587 -0.457404 2.098573 -0.014378 1 0 0 0 0 0 0 461039
0.002954 0.004183 0.119250 -0.251940 -0.295687 2.031958 -0.014409 1 0 0 0 0 0 0 462036
0.002890 0.004146 0.119114 -0.208943 -0.417382 2.162237 -0.014441 1 0 0 0 0 0 0 463052
0.002830 0.004098 0.118986 -0.249301 -0.269622 2.094951 -0.014472 1 0 0 0 0 0 0 464050
0.002781 0.004076 0.118858 -0.377030 -0.588336 2.103562 -0.014503 1 0 0 0 0 0 0 465050
0.002728 0.004035 0.118734 -0.342262 -0.368353 2.101278 -0.014534 1 0 0 0 0 0 0 466048
0.002670 0.004003 0.118630 -0.252680 -0.466313 1.852630 -0.014566 1 0 0 0 0 0 0 467053
0.002607 0.003975 0.118501 -0.178932 -0.508540 2.167381 -0.014596 1 0 0 0 0 0 0 468037
0.002548 0.003931 0.118376 -0.209667 -0.304516 2.189297 -0.014628 1 0 0 0 0 0 0 469039
0.002487 0.003898 0.118272 -0.168714 -0.424619 1.940692 -0.014659 1 0 0 0 0 0 0 470052
0.002423 0.003868 0.118144 -0.121763 -0.479817 2.255178 -0.014690 1 0 0 0 0 0 0 471036
0.002364 0.003824 0.118019 -0.165534 -0.282859 2.277017 -0.014721 1 0 0 0 0 0 0 472036
0.002302 0.003791 0.117915 -0.130436 -0.405415 2.028285 -0.014753 1 0 0 0 0 0 0 473039
0.002244 0.003745 0.117797 -0.158898 -0.235055 2.196288 -0.014784 1 0 0 0 0 0 0 474041
0.002183 0.003711 0.117696 -0.115596 -0.372581 2.032022 -0.014816 1 0 0 0 0 0 0 475052
0.002120 0.003681 0.117569 -0.069754 -0.438747 2.379936 -0.014847 1 0 0 0 0 0 0 476050
0.002075 0.003651 0.117453 -0.288954 -0.435375 2.289427 -0.014878 1 0 0 0 0 0 0 477039
0.002007 0.003611 0.117343 -0.008838 -0.298820 2.236215 -0.014909 1 0 0 0 0 0 0 478036
0.001959 0.003576 0.117233 -0.232237 -0.339098 2.248984 -0.014940 1 0 0 0 0 0 0 479037
0.001891 0.003533 0.117125 0.031624 -0.241324 2.256303 -0.014972 1 0 0 0 0 0 0 480051
0.001843 0.003497 0.117016 -0.200872 -0.302936 2.291758 -0.015003 1 0 0 0 0 0 0 481053
0.001774 0.003454 0.116907 0.057491 -0.216637 2.307894 -0.015034 1 0 0 0 0 0 0 482052
0.001726 0.003417 0.116798 -0.177096 -0.283696 2.345852 -0.015066 1 0 0 0 0 0 0 483051
0.001657 0.003374 0.116690 0.079520 -0.200525 2.363638 -0.015096 1 0 0 0 0 0 0 484038
0.001615 0.003320 0.116592 -0.225372 -0.043194 2.255166 -0.015128 1 0 0 0 0 0 0 485036
0.001562 0.003282 0.116497 -0.114359 -0.230251 2.226696 -0.015158 1 0 0 0 0 0 0 486011
0.001491 0.003239 0.116394 0.145550 -0.164183 2.359219 -0.015190 1 0 0 0 0 0 0 487036
0.001443 0.003202 0.116286 -0.104008 -0.237639 2.449225 -0.015221 1 0 0 0 0 0 0 488037
0.001379 0.003142 0.116190 0.071647 0.066181 2.342076 -0.015253 1 0 0 0 0 0 0 489052
0.001334 0.003097 0.116084 -0.139382 -0.088240 2.465479 -0.015284 1 0 0 0 0 0 0 490039
0.001281 0.003064 0.115987 -0.039217 -0.253983 2.400429 -0.015316 1 0 0 0 0 0 0 491049
0.001210 0.003023 0.115883 0.208543 -0.160101 2.510362 -0.015346 1 0 0 0 0 0 0 492038
0.001166 0.002970 0.115786 -0.114838 0.008070 2.444123 -0.015377 1 0 0 0 0 0 0 493010
0.001114 0.002934 0.115691 -0.016546 -0.172106 2.432356 -0.015409 1 0 0 0 0 0 0 494036
0.001061 0.002887 0.115577 0.000804 -0.046052 2.712304 -0.015441 1 0 0 0 0 0 0 495050
0.000991 0.002839 0.115467 0.242849 -0.018559 2.716620 -0.015471 1 0 0 0 0 0 0 496034
0.000949 0.002784 0.115368 -0.077085 0.097443 2.591233 -0.015503 1 0 0 0 0 0 0 497034
0.000897 0.002746 0.115273 0.022966 -0.109168 2.557408 -0.015534 1 0 0 0 0 0 0 498026
0.000845 0.002699 0.115190 0.035941 -0.012840 2.416743 -0.015564 1 0 0 0 0 0 0 499014
0.000806 0.002661 0.115090 -0.120694 -0.103521 2.653034 -0.015596 1 0 0 0 0 0 0 500023
0.000743 0.002619 0.114984 0.187577 -0.041002 2.770636 -0.015629 1 0 0 0 0 0 0 501090
0.000704 0.002566 0.114887 -0.081973 0.105951 2.695526 -0.015660 1 0 0 0 0 0 0 502078
0.000654 0.002529 0.114792 0.043606 -0.083538 2.680680 -0.015692 1 0 0 0 0 0 0 503109
0.000622 0.002479 0.114699 -0.162894 0.078805 2.685453 -0.015724 1 0 0 0 0 0 0 504109
0.000575 0.002444 0.114605 0.008820 -0.089560 2.710310 -0.015755 1 0 0 0 0 0 0 505107
0.000544 0.002395 0.114512 -0.172876 0.083925 2.729975 -0.015786 1 0 0 0 0 0 0 506110
0.000498 0.002361 0.114419 0.010931 -0.078582 2.760169 -0.015818 1 0 0 0 0 0 0 507125
0.000457 0.002347 0.114335 -0.031090 -0.361435 2.657140 -0.015849 1 0 0 0 0 0 0 508105
0.000429 0.002308 0.114246 -0.195123 -0.064030 2.748961 -0.015880 1 0 0 0 0 0 0 509110
0.000390 0.002262 0.114164 -0.058536 0.075780 2.670966 -0.015911 1 0 0 0 0 0 0 510107
0.000341 0.002229 0.114075 0.103914 -0.071685 2.791723 -0.015942 1 0 0 0 0 0 0 511079
0.000303 0.002198 0.113973 -0.031900 -0.109115 3.000533 -0.015973 1 0 0 0 0 0 0 512100
0.000272 0.002169 0.113897 -0.120935 -0.135521 2.692303 -0.016002 1 0 0 0 0 0 0 513024
0.000244 0.002140 0.113799 -0.163546 -0.131638 2.975189 -0.016033 1 0 0 0 0 0 0 514013
0.000205 0.002099 0.113715 -0.018814 0.036523 2.846617 -0.016065 1 0 0 0 0 0 0 515023
0.000168 0.002082 0.113635 -0.022975 -0.254640 2.806319 -0.016096 1 0 0 0 0 0 0 516012
0.000154 0.002055 0.113556 -0.327603 -0.159125 2.799758 -0.016127 1 0 0 0 0 0 0 517022
0.000118 0.002032 0.113468 -0.048660 -0.186449 2.951562 -0.016158 1 0 0 0 0 0 0 518014
0.000082 0.002024 0.113386 -0.025130 -0.383093 2.901653 -0.016189 1 0 0 0 0 0 0 519010
0.000057 0.001989 0.113297 -0.155019 -0.045730 3.014539 -0.016221 1 0 0 0 0 0 0 520013
0.000027 0.001975 0.113215 -0.099639 -0.282351 2.955921 -0.016252 1 0 0 0 0 0 0 521023
-0.000013 0.001941 0.113137 0.040553 -0.044761 2.930152 -0.016283 1 0 0 0 0 0 0 522013
-0.000032 0.001923 0.113048 -0.201018 -0.224430 3.081739 -0.016315 1 0 0 0 0 0 0 523023
-0.000055 0.001901 0.112977 -0.189259 -0.181029 2.885213 -0.016346 1 0 0 0 0 0 0 524012
-0.000095 0.001880 0.112891 0.061756 -0.187702 3.083169 -0.016377 1 0 0 0 0 0 0 525014
-0.000128 0.001856 0.112821 -0.011983 -0.147791 2.916004 -0.016408 1 0 0 0 0 0 0 526023
-0.000139 0.001827 0.112746 -0.296472 -0.062692 2.984324 -0.016439 1 0 0 0 0 0 0 527014
-0.000162 0.001815 0.112669 -0.168613 -0.287759 3.041180 -0.016472 1 0 0 0 0 0 0 528042
-0.000185 0.001796 0.112602 -0.140549 -0.207862 2.934789 -0.016502 1 0 0 0 0 0 0 529029
-0.000214 0.001790 0.112528 -0.061881 -0.365457 3.041823 -0.016535 1 0 0 0 0 0 0 530058
-0.000241 0.001774 0.112462 -0.078663 -0.245608 2.963242 -0.016565 1 0 0 0 0 0 0 531036
-0.000267 0.001752 0.112399 -0.090403 -0.162593 2.937558 -0.016596 1 0 0 0 0 0 0 532010
-0.000291 0.001728 0.112336 -0.094384 -0.116023 2.941354 -0.016628 1 0 0 0 0 0 0 533050
-0.000321 0.001719 0.112264 -0.028046 -0.309331 3.098797 -0.016659 1 0 0 0 0 0 0 534051
-0.000348 0.001701 0.112198 -0.050265 -0.209958 3.038822 -0.016691 1 0 0 0 0 0 0 535048
-0.000373 0.001679 0.112135 -0.064658 -0.137513 3.019782 -0.016722 1 0 0 0 0 0 0 536049
-0.000398 0.001655 0.112073 -0.069862 -0.096214 3.025758 -0.016753 1 0 0 0 0 0 0 537037
-0.000405 0.001625 0.112001 -0.299025 -0.016263 3.176449 -0.016785 1 0 0 0 0 0 0 538061
-0.000421 0.001597 0.111935 -0.208456 -0.023845 3.121181 -0.016816 1 0 0 0 0 0 0 539053
-0.000441 0.001570 0.111872 -0.140598 -0.029120 3.104598 -0.016847 1 0 0 0 0 0 0 540055
-0.000463 0.001543 0.111810 -0.102142 -0.029048 3.111675 -0.016878 1 0 0 0 0 0 0 541052
-0.000474 0.001530 0.111758 -0.240551 -0.197898 2.992884 -0.016909 1 0 0 0 0 0 0 542049
-0.000491 0.001510 0.111700 -0.165701 -0.126650 3.085974 -0.016941 1 0 0 0 0 0 0 543049
-0.000512 0.001486 0.111639 -0.111400 -0.073414 3.142802 -0.016972 1 0 0 0 0 0 0 544050
-0.000539 0.001479 0.111598 -0.011829 -0.269855 2.907118 -0.017003 1 0 0 0 0 0 0 545050
-0.000565 0.001462 0.111543 -0.020038 -0.162709 3.080640 -0.017034 1 0 0 0 0 0 0 546048
-0.000589 0.001440 0.111484 -0.027177 -0.087096 3.176166 -0.017065 1 0 0 0 0 0 0 547035
-0.000601 0.001429 0.111433 -0.188094 -0.215888 3.089129 -0.017096 1 0 0 0 0 0 0 548033
-0.000615 0.001394 0.111386 -0.190316 0.093049 3.052039 -0.017130 1 0 0 0 0 0 0 549116
-0.000633 0.001363 0.111329 -0.117505 0.073128 3.191012 -0.017161 1 0 0 0 0 0 0 550111
-0.000642 0.001347 0.111279 -0.230200 -0.122924 3.129462 -0.017191 1 0 0 0 0 0 0 551079
-0.000653 0.001310 0.111231 -0.207695 0.149821 3.102239 -0.017223 1 0 0 0 0 0 0 552084
-0.000659 0.001291 0.111185 -0.281591 -0.058744 3.109133 -0.017255 1 0 0 0 0 0 0 553114
-0.000674 0.001268 0.111128 -0.168433 -0.027271 3.258690 -0.017286 1 0 0 0 0 0 0 554091
-0.000676 0.001240 0.111089 -0.317603 0.052191 3.058748 -0.017317 1 0 0 0 0 0 0 555082
-0.000677 0.001226 0.111045 -0.350105 -0.114934 3.116686 -0.017348 1 0 0 0 0 0 0 556088
-0.000689 0.001206 0.110989 -0.203704 -0.049736 3.294472 -0.017379 1 0 0 0 0 0 0 557085
-0.000707 0.001183 0.110960 -0.107298 -0.007199 2.970947 -0.017411 1 0 0 0 0 0 0 558090
-0.000728 0.001159 0.110909 -0.059444 0.026435 3.242357 -0.017443 1 0 0 0 0 0 0 559126
-0.000738 0.001146 0.110862 -0.190489 -0.123722 3.247125 -0.017474 1 0 0 0 0 0 0 560110
-0.000738 0.001123 0.110825 -0.336351 0.002653 3.109347 -0.017504 1 0 0 0 0 0 0 561083
-0.000750 0.001099 0.110772 -0.196706 0.041818 3.334963 -0.017535 1 0 0 0 0 0 0 562084
-0.000751 0.001070 0.110734 -0.324931 0.109469 3.172842 -0.017567 1 0 0 0 0 0 0 563082
-0.000768 0.001060 0.110701 -0.119641 -0.119970 3.110394 -0.017599 1 0 0 0 0 0 0 564110
-0.000772 0.001038 0.110669 -0.277695 0.011010 3.090004 -0.017630 1 0 0 0 0 0 0 565118
-0.000773 0.001026 0.110628 -0.319906 -0.112831 3.231971 -0.017661 1 0 0 0 0 0 0 566092
-0.000769 0.001004 0.110594 -0.401617 0.023437 3.163862 -0.017693 1 0 0 0 0 0 0 567115
-0.000778 0.000980 0.110541 -0.228404 0.066549 3.414861 -0.017723 1 0 0 0 0 0 0 568094
-0.000795 0.000955 0.110514 -0.112539 0.081784 3.127722 -0.017755 1 0 0 0 0 0 0 569112
-0.000803 0.000943 0.110474 -0.212137 -0.069866 3.275573 -0.017785 1 0 0 0 0 0 0 570086
-0.000802 0.000920 0.110440 -0.341732 0.055301 3.219122 -0.017817 1 0 0 0 0 0 0 571107
-0.000801 0.000908 0.110398 -0.351998 -0.075452 3.338489 -0.017849 1 0 0 0 0 0 0 572116
-0.000813 0.000890 0.110374 -0.189686 0.002322 3.128053 -0.017879 1 0 0 0 0 0 0 573085
-0.000819 0.000880 0.110335 -0.251863 -0.103674 3.313497 -0.017911 1 0 0 0 0 0 0 574108
-0.000816 0.000859 0.110302 -0.361106 0.045597 3.270686 -0.017942 1 0 0 0 0 0 0 575084
-0.000832 0.000852 0.110270 -0.135129 -0.127442 3.260719 -0.017973 1 0 0 0 0 0 0 576080
-0.000835 0.000832 0.110239 -0.280418 0.032283 3.259833 -0.018004 1 0 0 0 0 0 0 577083
-0.000836 0.000822 0.110198 -0.316271 -0.076746 3.408170 -0.018035 1 0 0 0 0 0 0 578081
-0.000848 0.000804 0.110174 -0.168659 0.012282 3.209086 -0.018067 1 0 0 0 0 0 0 579094
-0.000854 0.000795 0.110135 -0.238114 -0.088113 3.398150 -0.018099 1 0 0 0 0 0 0 580114
-0.000869 0.000778 0.110112 -0.125097 0.009446 3.223076 -0.018129 1 0 0 0 0 0 0 581089
-0.000871 0.000753 0.110084 -0.277534 0.131028 3.281187 -0.018161 1 0 0 0 0 0 0 582110
-0.000884 0.000728 0.110064 -0.150291 0.148634 3.186451 -0.018192 1 0 0 0 0 0 0 583089
-0.000879 0.000728 0.110037 -0.381924 -0.173831 3.286108 -0.018224 1 0 0 0 0 0 0 584109
-0.000888 0.000715 0.110018 -0.212247 -0.041382 3.203474 -0.018252 1 0 0 0 0 0 0 585012
-0.000887 0.000692 0.109991 -0.322075 0.111760 3.304390 -0.018283 1 0 0 0 0 0 0 586021
-0.000904 0.000685 0.109961 -0.108165 -0.070778 3.364881 -0.018314 1 0 0 0 0 0 0 587011
-0.000924 0.000669 0.109941 -0.034199 0.028138 3.256474 -0.018346 1 0 0 0 0 0 0 588021
-0.000929 0.000644 0.109914 -0.223592 0.154193 3.347295 -0.018377 1 0 0 0 0 0 0 589011
-0.000943 0.000619 0.109895 -0.116724 0.174604 3.264864 -0.018408 1 0 0 0 0 0 0 590021
-0.000955 0.000623 0.109878 -0.132729 -0.200118 3.234296 -0.018440 1 0 0 0 0 0 0 591020
-0.000956 0.000609 0.109852 -0.280118 0.007918 3.361140 -0.018471 1 0 0 0 0 0 0 592011
-0.000968 0.000589 0.109833 -0.143486 0.101189 3.291698 -0.018502 1 0 0 0 0 0 0 593020
-0.000986 0.000566 0.109817 -0.051723 0.150096 3.263526 -0.018533 1 0 0 0 0 0 0 594010
-0.001007 0.000543 0.109801 -0.000797 0.177999 3.259719 -0.018565 1 0 0 0 0 0 0 595019
-0.001000 0.000527 0.109786 -0.352886 0.083073 3.260599 -0.018596 1 0 0 0 0 0 0 596010
-0.001013 0.000523 0.109760 -0.126682 -0.079231 3.410450 -0.018627 1 0 0 0 0 0 0 597021
-0.001032 0.000508 0.109741 -0.032463 0.044027 3.344174 -0.018658 1 0 0 0 0 0 0 598010
-0.001053 0.000489 0.109724 0.015238 0.129414 3.316818 -0.018690 1 0 0 0 0 0 0 599019
-0.001063 0.000479 0.109719 -0.113408 0.011578 3.175235 -0.018721 1 0 0 0 0 0 0 600010
-0.001080 0.000462 0.109707 -0.038476 0.102962 3.256380 -0.018752 1 0 0 0 0 0 0 601020
-0.001101 0.000440 0.109692 0.016189 0.166695 3.301921 -0.018783 1 0 0 0 0 0 0 602018
-0.001115 0.000446 0.109677 -0.043223 -0.179851 3.325799 -0.018815 1 0 0 0 0 0 0 603020
-0.001135 0.000437 0.109662 0.011088 -0.012060 3.339464 -0.018846 1 0 0 0 0 0 0 604010
-0.001156 0.000419 0.109646 0.049573 0.109092 3.350623 -0.018877 1 0 0 0 0 0 0 605015
-0.001178 0.000398 0.109631 0.072877 0.176589 3.361151 -0.018909 1 0 0 0 0 0 0 606039
-0.001190 0.000388 0.109625 -0.066992 0.048523 3.232777 -0.018939 1 0 0 0 0 0 0 607011
-0.001207 0.000370 0.109613 0.001992 0.134212 3.318980 -0.018972 1 0 0 0 0 0 0 608040
-0.001216 0.000361 0.109609 -0.101028 0.029478 3.227845 -0.019003 1 0 0 0 0 0 0 609056
-0.001232 0.000345 0.109598 -0.012174 0.128120 3.327415 -0.019034 1 0 0 0 0 0 0 610047
-0.001251 0.000324 0.109583 0.049761 0.195609 3.379342 -0.019066 1 0 0 0 0 0 0 611049
-0.001266 0.000330 0.109568 -0.005557 -0.148540 3.404611 -0.019097 1 0 0 0 0 0 0 612046
-0.001285 0.000320 0.109553 0.050580 0.020030 3.419605 -0.019128 1 0 0 0 0 0 0 613048
-0.001295 0.000316 0.109548 -0.064473 -0.023784 3.292443 -0.019159 1 0 0 0 0 0 0 614033
-0.001311 0.000301 0.109536 0.017353 0.107011 3.379273 -0.019190 1 0 0 0 0 0 0 615031
-0.001319 0.000293 0.109532 -0.078763 0.025518 3.288165 -0.019222 1 0 0 0 0 0 0 616054
-0.001335 0.000277 0.109520 0.013216 0.135476 3.388146 -0.019253 1 0 0 0 0 0 0 617054
-0.001355 0.000257 0.109505 0.076794 0.208721 3.440191 -0.019284 1 0 0 0 0 0 0 618037
-0.001365 0.000247 0.109501 -0.040745 0.085272 3.326379 -0.019315 1 0 0 0 0 0 0 619033
-0.001381 0.000229 0.109489 0.039030 0.172810 3.417996 -0.019346 1 0 0 0 0 0 0 620032
-0.001389 0.000220 0.109485 -0.057852 0.069656 3.328165 -0.019378 1 0 0 0 0 0 0 621039
-0.001394 0.000216 0.109483 -0.120669 0.003476 3.289729 -0.019410 1 0 0 0 0 0 0 622055
-0.001407 0.000201 0.109473 0.000319 0.133954 3.418556 -0.019441 1 0 0 0 0 0 0 623054
-0.001414 0.000194 0.109469 -0.074258 0.053831 3.341919 -0.019471 1 0 0 0 0 0 0 624026
-0.001429 0.000178 0.109457 0.028367 0.164247 3.447357 -0.019503 1 0 0 0 0 0 0 625034
-0.001437 0.000170 0.109453 -0.056658 0.072879 3.361961 -0.019534 1 0 0 0 0 0 0 626033
-0.001441 0.000166 0.109452 -0.113513 0.012604 3.325000 -0.019565 1 0 0 0 0 0 0 627046
-0.001459 0.000168 0.109431 0.073549 -0.071760 3.593073 -0.019596 1 0 0 0 0 0 0 628032
-0.001468 0.000169 0.109424 -0.022535 -0.067887 3.440530 -0.019628 1 0 0 0 0 0 0 629033
-0.001484 0.000157 0.109411 0.063201 0.103537 3.508857 -0.019659 1 0 0 0 0 0 0 630031
-0.001476 0.000147 0.109397 -0.256630 0.098298 3.542181 -0.019690 1 0 0 0 0 0 0 631031
-0.001471 0.000142 0.109392 -0.231729 0.034177 3.427962 -0.019721 1 0 0 0 0 0 0 632031
-0.001469 0.000140 0.109391 -0.201741 -0.003999 3.381000 -0.019752 1 0 0 0 0 0 0 633029
-0.001480 0.000126 0.109380 -0.031506 0.141037 3.507389 -0.019784 1 0 0 0 0 0 0 634031
-0.001485 0.000119 0.109376 -0.080778 0.068647 3.429839 -0.019815 1 0 0 0 0 0 0 635030
-0.001488 0.000116 0.109375 -0.119546 0.018003 3.395565 -0.019846 1 0 0 0 0 0 0 636031
-0.001501 0.000102 0.109364 0.013126 0.155895 3.526887 -0.019881 1 0 0 0 0 0 0 637143
-0.001507 0.000095 0.109360 -0.055121 0.079942 3.450416 -0.019910 1 0 0 0 0 0 0 638086
-0.001510 0.000091 0.109359 -0.103386 0.027518 3.416847 -0.019943 1 0 0 0 0 0 0 639136
-0.001512 0.000090 0.109359 -0.129243 -0.000152 3.408061 -0.019975 1 0 0 0 0 0 0 640142
-0.001524 0.000076 0.109348 0.011238 0.150461 3.548105 -0.020004 1 0 0 0 0 0 0 641086
-0.001535 0.000086 0.109334 0.010253 -0.136629 3.613815 -0.020037 1 0 0 0 0 0 0 642140
-0.001541 0.000091 0.109330 -0.059716 -0.103514 3.524409 -0.020182 1 0 0 0 0 0 0 646760
-0.001544 0.000093 0.109328 -0.101872 -0.069211 3.475744 -0.020195 1 0 0 0 0 0 0 647191
-0.001540 0.000078 0.109307 -0.196320 0.167705 3.734373 -0.020223 1 0 0 0 0 0 0 648075
-0.001521 0.000067 0.109291 -0.404454 0.148229 3.716816 -0.020256 1 0 0 0 0 0 0 649129
-0.001512 0.000061 0.109285 -0.304120 0.072430 3.574638 -0.020287 1 0 0 0 0 0 0 650139
-0.001507 0.000058 0.109283 -0.234671 0.027971 3.517335 -0.020318 1 0 0 0 0 0 0 651135
-0.001499 0.000040 0.109262 -0.270467 0.222947 3.772877 -0.020350 1 0 0 0 0 0 0 652139
-0.001496 0.000031 0.109255 -0.223412 0.129014 3.621520 -0.020381 1 0 0 0 0 0 0 653142
-0.001494 0.000027 0.109253 -0.194703 0.062959 3.551354 -0.020412 1 0 0 0 0 0 0 654140
-0.001493 0.000025 0.109252 -0.180340 0.028021 3.529435 -0.020443 1 0 0 0 0 0 0 655137
-0.001487 0.000007 0.109232 -0.245363 0.228095 3.797926 -0.020475 1 0 0 0 0 0 0 656141
-0.001484 -0.000002 0.109225 -0.214017 0.136957 3.669838 -0.020616 1 0 0 0 0 0 0 660662
-0.001461 -0.000026 0.109192 -0.492102 0.343345 4.044434 -0.020870 1 0 0 0 0 0 0 668777
-0.001427 -0.000059 0.109151 -0.663702 0.477642 4.207489 -0.020908 1 0 0 0 0 0 0 670003
-0.001393 -0.000079 0.109127 -0.686764 0.336412 4.005917 -0.020939 1 0 0 0 0 0 0 671001
-0.001377 -0.000089 0.109120 -0.473571 0.193091 3.787658 -0.020970 1 0 0 0 0 0 0 672001
-0.001368 -0.000094 0.109117 -0.346082 0.114155 3.703802 -0.021002 1 0 0 0 0 0 0 673002
-0.001364 -0.000097 0.109116 -0.280823 0.073960 3.678251 -0.021033 1 0 0 0 0 0 0 674003
-0.001362 -0.000098 0.109116 -0.248327 0.053789 3.673450 -0.021065 1 0 0 0 0 0 0 675026
-0.001356 -0.000115 0.109096 -0.303644 0.260969 3.948334 -0.021096 1 0 0 0 0 0 0 676025
-0.001353 -0.000124 0.109089 -0.267264 0.174132 3.803098 -0.021127 1 0 0 0 0 0 0 677025
-0.001351 -0.000128 0.109087 -0.243876 0.111654 3.735016 -0.021159 1 0 0 0 0 0 0 678025
-0.001351 -0.000130 0.109086 -0.232147 0.078499 3.713880 -0.021190 1 0 0 0 0 0 0 679025
-0.001350 -0.000131 0.109086 -0.226550 0.061750 3.710354 -0.021221 1 0 0 0 0 0 0 680027
-0.001350 -0.000132 0.109085 -0.223953 0.053378 3.712840 -0.021252 1 0 0 0 0 0 0 681028
-0.001361 -0.000144 0.109075 -0.069176 0.213266 3.857324 -0.021284 1 0 0 0 0 0 0 682024
-0.001367 -0.000150 0.109071 -0.125937 0.149461 3.785768 -0.021315 1 0 0 0 0 0 0 683027
-0.001370 -0.000154 0.109070 -0.168354 0.103174 3.753569 -0.021346 1 0 0 0 0 0 0 684024
-0.001355 -0.000159 0.109060 -0.416302 0.131656 3.878355 -0.021377 1 0 0 0 0 0 0 685025
-0.001347 -0.000162 0.109057 -0.342602 0.099393 3.807982 -0.021418 1 0 0 0 0 0 0 686312
-0.001343 -0.000163 0.109055 -0.286553 0.078546 3.774753 -0.021440 1 0 0 0 0 0 0 687030
-0.001341 -0.000164 0.109055 -0.256992 0.067680 3.766837 -0.021471 1 0 0 0 0 0 0 688032
-0.001352 -0.000177 0.109044 -0.088657 0.226224 3.908285 -0.021505 1 0 0 0 0 0 0 689103
-0.001357 -0.000183 0.109041 -0.138543 0.161849 3.835177 -0.021534 1 0 0 0 0 0 0 690039
-0.001360 -0.000186 0.109040 -0.177555 0.115267 3.802519 -0.021565 1 0 0 0 0 0 0 691020
-0.001361 -0.000188 0.109039 -0.199009 0.090645 3.798323 -0.021619 1 0 0 0 0 0 0 692763
-0.001362 -0.000189 0.109039 -0.210074 0.078210 3.800539 -0.021658 1 0 0 0 0 0 0 694016
-0.001362 -0.000189 0.109039 -0.215769 0.072014 3.804674 -0.021691 1 0 0 0 0 0 0 695051
-0.001363 -0.000189 0.109039 -0.218788 0.068953 3.809616 -0.021722 1 0 0 0 0 0 0 696047
-0.001363 -0.000189 0.109039 -0.220455 0.067467 3.814760 -0.021752 1 0 0 0 0 0 0 697014
-0.001363 -0.000189 0.109039 -0.221456 0.066778 3.820358 -0.021784 1 0 0 0 0 0 0 698046
-0.001363 -0.000189 0.109039 -0.222114 0.066481 3.825792 -0.021815 1 0 0 0 0 0 0 699042
-0.001363 -0.000189 0.109039 -0.222594 0.066378 3.831296 -0.021847 1 0 0 0 0 0 0 700046
-0.001363 -0.000189 0.109039 -0.222989 0.066376 3.836598 -0.021877 1 0 0 0 0 0 0 701015
-0.001363 -0.000189 0.109039 -0.223366 0.066420 3.842209 -0.021909 1 0 0 0 0 0 0 702039
-0.001363 -0.000189 0.109039 -0.223698 0.066484 3.847663 -0.021940 1 0 0 0 0 0 0 703032
-0.001363 -0.000189 0.109039 -0.224025 0.066568 3.853138 -0.021971 1 0 0 0 0 0 0 704032
-0.001363 -0.000189 0.109039 -0.224351 0.066654 3.858606 -0.022002 1 0 0 0 0 0 0 705031
-0.001363 -0.000189 0.109039 -0.224670 0.066748 3.864080 -0.022034 1 0 0 0 0 0 0 706030
-0.001363 -0.000189 0.109039 -0.224980 0.066840 3.869401 -0.022064 1 0 0 0 0 0 0 707001
-0.001363 -0.000189 0.109039 -0.225318 0.066940 3.875052 -0.022096 1 0 0 0 0 0 0 708031
-0.001363 -0.000189 0.109039 -0.225628 0.067032 3.880527 -0.022127 1 0 0 0 0 0 0 709031
-0.001363 -0.000189 0.109039 -0.225956 0.067129 3.886013 -0.022159 1 0 0 0 0 0 0 710031
-0.001363 -0.000189 0.109039 -0.226264 0.067222 3.891471 -0.022190 1 0 0 0 0 0 0 711028
-0.001363 -0.000189 0.109039 -0.226591 0.067318 3.896935 -0.022221 1 0 0 0 0 0 0 712024
-0.001363 -0.000189 0.109039 -0.226907 0.067413 3.902525 -0.022253 1 0 0 0 0 0 0 713045
-0.001363 -0.000189 0.109039 -0.227227 0.067498 3.907930 -0.022284 1 0 0 0 0 0 0 714029
-0.001363 -0.000189 0.109039 -0.227539 0.067599 3.913404 -0.022315 1 0 0 0 0 0 0 715030
-0.001363 -0.000189 0.109039 -0.227861 0.067696 3.918955 -0.022347 1 0 0 0 0 0 0 716043
-0.001363 -0.000189 0.109039 -0.228187 0.067792 3.924381 -0.022378 1 0 0 0 0 0 0 717032
-0.001363 -0.000189 0.109039 -0.228505 0.067887 3.929840 -0.022409 1 0 0 0 0 0 0 718028
-0.001363 -0.000189 0.109039 -0.228814 0.067979 3.935314 -0.022440 1 0 0 0 0 0 0 719028
-0.001363 -0.000189 0.109039 -0.229143 0.068067 3.940889 -0.022472 1 0 0 0 0 0 0 720043
-0.001363 -0.000189 0.109039 -0.229456 0.068169 3.946374 -0.022503 1 0 0 0 0 0 0 721046
-0.001363 -0.000189 0.109039 -0.229769 0.068263 3.951760 -0.022534 1 0 0 0 0 0 0 722029
-0.001363 -0.000189 0.109039 -0.230098 0.068360 3.957247 -0.022565 1 0 0 0 0 0 0 723029
-0.001363 -0.000189 0.109039 -0.230407 0.068452 3.962716 -0.022596 1 0 0 0 0 0 0 724028
-0.001363 -0.000189 0.109039 -0.230740 0.068551 3.968284 -0.022628 1 0 0 0 0 0 0 725043
-0.001363 -0.000189 0.109039 -0.231045 0.068633 3.973760 -0.022659 1 0 0 0 0 0 0 726042
-0.001363 -0.000189 0.109039 -0.231354 0.068733 3.979026 -0.022689 1 0 0 0 0 0 0 727004
-0.001363 -0.000189 0.109039 -0.231685 0.068831 3.984550 -0.022721 1 0 0 0 0 0 0 728011
-0.001363 -0.000189 0.109039 -0.232002 0.068926 3.990156 -0.022753 1 0 0 0 0 0 0 729035
-0.001363 -0.000189 0.109039 -0.232333 0.069024 3.995691 -0.022784 1 0 0 0 0 0 0 730044
-0.001363 -0.000189 0.109039 -0.232638 0.069115 4.001089 -0.022815 1 0 0 0 0 0 0 731030
-0.001363 -0.000189 0.109039 -0.232963 0.069202 4.006576 -0.022846 1 0 0 0 0 0 0 732029
-0.001363 -0.000189 0.109039 -0.233275 0.069303 4.012051 -0.022877 1 0 0 0 0 0 0 733030
-0.001363 -0.000189 0.109039 -0.233607 0.069402 4.017602 -0.022909 1 0 0 0 0 0 0 734042
-0.001363 -0.000189 0.109039 -0.233911 0.069493 4.022989 -0.022940 1 0 0 0 0 0 0 735026
-0.001363 -0.000189 0.109039 -0.234245 0.069592 4.028568 -0.022972 1 0 0 0 0 0 0 736043
-0.001363 -0.000189 0.109039 -0.234554 0.069685 4.034048 -0.023003 1 0 0 0 0 0 0 737044
-0.001363 -0.000189 0.109039 -0.234864 0.069767 4.039447 -0.023034 1 0 0 0 0 0 0 738028
-0.001363 -0.000189 0.109039 -0.235194 0.069873 4.044911 -0.023065 1 0 0 0 0 0 0 739025
-0.001363 -0.000189 0.109039 -0.235496 0.069964 4.050254 -0.023095 1 0 0 0 0 0 0 740001
-0.001363 -0.000189 0.109039 -0.235826 0.070062 4.055773 -0.023127 1 0 0 0 0 0 0 741007
-0.001363 -0.000189 0.109039 -0.236141 0.070156 4.061340 -0.023159 1 0 0 0 0 0 0 742024
-0.001363 -0.000189 0.109039 -0.236464 0.070242 4.066789 -0.023190 1 0 0 0 0 0 0 743016
-0.001363 -0.000189 0.109039 -0.236775 0.070343 4.072258 -0.023221 1 0 0 0 0 0 0 744016
-0.001363 -0.000189 0.109039 -0.237101 0.070440 4.077694 -0.023252 1 0 0 0 0 0 0 745007
-0.001363 -0.000189 0.109039 -0.237413 0.070534 4.083213 -0.023283 1 0 0 0 0 0 0 746015
-0.001363 -0.000189 0.109039 -0.237727 0.070627 4.088637 -0.023314 1 0 0 0 0 0 0 747005
-0.001363 -0.000189 0.109039 -0.238059 0.070725 4.094179 -0.023346 1 0 0 0 0 0 0 748015
-0.001363 -0.000189 0.109039 -0.238363 0.070807 4.099611 -0.023377 1 0 0 0 0 0 0 749006
-0.001363 -0.000189 0.109039 -0.238696 0.070914 4.105135 -0.023408 1 0 0 0 0 0 0 750014
-0.001346 -0.000193 0.109060 -0.456398 0.125405 3.832200 -0.023440 1 0 0 0 0 0 0 751015
-0.001338 -0.000195 0.109067 -0.376947 0.104835 3.989611 -0.023470 1 0 0 0 0 0 0 752006
-0.001334 -0.000196 0.109069 -0.317433 0.089994 4.069471 -0.023502 1 0 0 0 0 0 0 753015
-0.001332 -0.000197 0.109070 -0.285505 0.082213 4.101753 -0.023533 1 0 0 0 0 0 0 754005
-0.001331 -0.000197 0.109070 -0.269354 0.078361 4.116348 -0.023564 1 0 0 0 0 0 0 755014
-0.001330 -0.000197 0.109070 -0.261379 0.076493 4.124770 -0.023595 1 0 0 0 0 0 0 756005
-0.001330 -0.000197 0.109070 -0.257545 0.075606 4.131303 -0.023627 1 0 0 0 0 0 0 757018
-0.001347 -0.000193 0.109080 -0.030290 0.022091 4.003693 -0.023659 1 0 0 0 0 0 0 758027
-0.001355 -0.000191 0.109084 -0.114724 0.041687 4.082016 -0.023689 1 0 0 0 0 0 0 759011
-0.001359 -0.000190 0.109085 -0.176447 0.056263 4.123089 -0.023720 1 0 0 0 0 0 0 760005
-0.001361 -0.000190 0.109085 -0.209250 0.064096 4.141503 -0.023752 1 0 0 0 0 0 0 761020
-0.001362 -0.000190 0.109085 -0.225936 0.068128 4.151398 -0.023784 1 0 0 0 0 0 0 762034
-0.001363 -0.000190 0.109085 -0.234431 0.070197 4.158273 -0.023815 1 0 0 0 0 0 0 763030
-0.001363 -0.000189 0.109085 -0.238814 0.071284 4.164060 -0.023845 1 0 0 0 0 0 0 764002
-0.001363 -0.000189 0.109085 -0.241187 0.071874 4.169825 -0.023877 1 0 0 0 0 0 0 765031
-0.001380 -0.000185 0.109095 -0.016839 0.019049 4.042018 -0.023909 1 0 0 0 0 0 0 766044
-0.001389 -0.000183 0.109098 -0.102842 0.039012 4.120080 -0.023939 1 0 0 0 0 0 0 767011
-0.001381 -0.000170 0.109110 -0.319401 -0.110693 4.020533 -0.023971 1 0 0 0 0 0 0 768030
-0.001378 -0.000164 0.109114 -0.295791 -0.041413 4.115549 -0.024002 1 0 0 0 0 0 0 769028
-0.001376 -0.000160 0.109115 -0.270335 0.007819 4.162857 -0.024034 1 0 0 0 0 0 0 770026
-0.001387 -0.000171 0.109136 -0.093889 0.199646 3.911839 -0.024065 1 0 0 0 0 0 0 771032
-0.001392 -0.000176 0.109143 -0.149012 0.150733 4.070421 -0.024097 1 0 0 0 0 0 0 772048
-0.001395 -0.000179 0.109145 -0.190018 0.111961 4.149860 -0.024128 1 0 0 0 0 0 0 773031
-0.001385 -0.000168 0.109156 -0.365829 -0.073359 4.041365 -0.024159 1 0 0 0 0 0 0 774044
-0.001380 -0.000162 0.109160 -0.320003 -0.022416 4.132456 -0.024190 1 0 0 0 0 0 0 775029
-0.001377 -0.000160 0.109161 -0.283255 0.017566 4.178387 -0.024221 1 0 0 0 0 0 0 776026
-0.001388 -0.000171 0.109182 -0.101033 0.204893 3.926892 -0.024253 1 0 0 0 0 0 0 777049
-0.001393 -0.000176 0.109188 -0.153333 0.153653 4.084944 -0.024283 1 0 0 0 0 0 0 778000
-0.001396 -0.000179 0.109191 -0.192961 0.113706 4.164537 -0.024315 1 0 0 0 0 0 0 779027
-0.001386 -0.000168 0.109202 -0.368180 -0.072306 4.055983 -0.024347 1 0 0 0 0 0 0 780043
-0.001397 -0.000159 0.109216 -0.095830 -0.074945 4.013590 -0.024377 1 0 0 0 0 0 0 781028
-0.001398 -0.000170 0.109230 -0.207806 0.203921 3.994033 -0.024409 1 0 0 0 0 0 0 782040
-0.001399 -0.000176 0.109235 -0.226933 0.157981 4.124852 -0.024440 1 0 0 0 0 0 0 783038
-0.001416 -0.000175 0.109247 -0.005885 0.063283 4.051372 -0.024471 1 0 0 0 0 0 0 784027
-0.001413 -0.000162 0.109261 -0.247650 -0.104217 4.008223 -0.024504 1 0 0 0 0 0 0 785094
-0.001411 -0.000156 0.109266 -0.253920 -0.039537 4.132333 -0.024535 1 0 0 0 0 0 0 786087
-0.001405 -0.000169 0.109278 -0.308622 0.227217 4.052061 -0.024567 1 0 0 0 0 0 0 787109
-0.001420 -0.000171 0.109292 -0.053421 0.117087 4.017802 -0.024598 1 0 0 0 0 0 0 788082
-0.001415 -0.000160 0.109307 -0.272749 -0.075350 3.998283 -0.024631 1 0 0 0 0 0 0 789134
-0.001408 -0.000171 0.109322 -0.330751 0.194749 3.992694 -0.024660 1 0 0 0 0 0 0 790082
-0.001421 -0.000173 0.109337 -0.066213 0.099473 3.995686 -0.024693 1 0 0 0 0 0 0 791120
-0.001428 -0.000173 0.109342 -0.125188 0.080750 4.130006 -0.024723 1 0 0 0 0 0 0 792081
-0.001415 -0.000178 0.109365 -0.391467 0.129059 3.911537 -0.024754 1 0 0 0 0 0 0 793088
-0.001425 -0.000176 0.109382 -0.110732 0.052248 3.954876 -0.024785 1 0 0 0 0 0 0 794078
-0.001430 -0.000175 0.109388 -0.149318 0.055790 4.113830 -0.024816 1 0 0 0 0 0 0 795077
-0.001433 -0.000175 0.109420 -0.177320 0.063167 3.770905 -0.024848 1 0 0 0 0 0 0 796073
-0.001434 -0.000174 0.109431 -0.202762 0.065922 4.023591 -0.024880 1 0 0 0 0 0 0 797099
-0.001452 -0.000170 0.109445 0.011952 0.014052 4.012930 -0.024910 1 0 0 0 0 0 0 798075
-0.001444 -0.000172 0.109470 -0.297648 0.089492 3.853673 -0.024942 1 0 0 0 0 0 0 799085
-0.001457 -0.000169 0.109488 -0.055665 0.030538 3.927480 -0.024974 1 0 0 0 0 0 0 800113
-0.001459 -0.000184 0.109505 -0.179297 0.263604 3.958804 -0.025004 1 0 0 0 0 0 0 801087
-0.001448 -0.000179 0.109521 -0.358354 0.027045 3.966634 -0.025036 1 0 0 0 0 0 0 802089
-0.001459 -0.000173 0.109536 -0.081877 -0.019222 3.975931 -0.025066 1 0 0 0 0 0 0 803076
-0.001460 -0.000186 0.109551 -0.192035 0.237160 3.974254 -0.025098 1 0 0 0 0 0 0 804080
-0.001466 -0.000176 0.109577 -0.137537 -0.039802 3.836381 -0.025129 1 0 0 0 0 0 0 805081
-0.001464 -0.000188 0.109595 -0.234726 0.214346 3.909083 -0.025160 1 0 0 0 0 0 0 806078
-0.001468 -0.000177 0.109622 -0.160733 -0.052533 3.807971 -0.025191 1 0 0 0 0 0 0 807075
-0.001482 -0.000184 0.109651 -0.019165 0.154435 3.760626 -0.025223 1 0 0 0 0 0 0 808098
-0.001478 -0.000175 0.109671 -0.252519 -0.035854 3.869964 -0.025254 1 0 0 0 0 0 0 809081
-0.001488 -0.000183 0.109698 -0.084515 0.167709 3.786953 -0.025285 1 0 0 0 0 0 0 810072
-0.001492 -0.000187 0.109707 -0.132068 0.137039 4.015706 -0.025317 1 0 0 0 0 0 0 811098
-0.001495 -0.000189 0.109741 -0.158905 0.109985 3.706031 -0.025347 1 0 0 0 0 0 0 812070
-0.001492 -0.000207 0.109762 -0.247406 0.314477 3.832233 -0.025379 1 0 0 0 0 0 0 813084
-0.001495 -0.000199 0.109790 -0.163303 0.004612 3.759672 -0.025411 1 0 0 0 0 0 0 814102
-0.001509 -0.000208 0.109820 -0.015812 0.188960 3.722621 -0.025442 1 0 0 0 0 0 0 815099
-0.001504 -0.000200 0.109840 -0.246658 -0.013379 3.835358 -0.025473 1 0 0 0 0 0 0 816100
-0.001514 -0.000208 0.109867 -0.076815 0.184753 3.753446 -0.025504 1 0 0 0 0 0 0 817081
-0.001507 -0.000200 0.109886 -0.279107 -0.014958 3.840850 -0.025536 1 0 0 0 0 0 0 818100
-0.001516 -0.000208 0.109913 -0.093180 0.184224 3.749570 -0.025567 1 0 0 0 0 0 0 819102
-0.001521 -0.000213 0.109953 -0.123061 0.152338 3.561233 -0.025598 1 0 0 0 0 0 0 820096
-0.001511 -0.000202 0.109976 -0.315790 -0.044457 3.747134 -0.025630 1 0 0 0 0 0 0 821101
-0.001518 -0.000210 0.110005 -0.113135 0.168400 3.701627 -0.025660 1 0 0 0 0 0 0 822076
-0.001527 -0.000197 0.110034 -0.069193 -0.077013 3.668619 -0.025692 1 0 0 0 0 0 0 823105
-0.001527 -0.000207 0.110055 -0.188540 0.200525 3.787752 -0.025723 1 0 0 0 0 0 0 824098
-0.001527 -0.000212 0.110092 -0.190359 0.165594 3.563403 -0.025752 1 0 0 0 0 0 0 825013
-0.001544 -0.000211 0.110115 0.033122 0.075290 3.735139 -0.025783 1 0 0 0 0 0 0 826004
-0.001536 -0.000214 0.110143 -0.274166 0.130781 3.668730 -0.025814 1 0 0 0 0 0 0 827014
-0.001533 -0.000216 0.110183 -0.247589 0.116207 3.495832 -0.025845 1 0 0 0 0 0 0 828003
-0.001548 -0.000212 0.110206 0.003002 0.049198 3.695819 -0.025877 1 0 0 0 0 0 0 829014
-0.001539 -0.000215 0.110235 -0.289704 0.117808 3.639628 -0.025908 1 0 0 0 0 0 0 830003
-0.001535 -0.000216 0.110275 -0.255476 0.109914 3.470235 -0.025939 1 0 0 0 0 0 0 831012
-0.001538 -0.000200 0.110309 -0.156854 -0.120572 3.529255 -0.025970 1 0 0 0 0 0 0 831997
-0.001534 -0.000209 0.110331 -0.234730 0.178397 3.692291 -0.026002 1 0 0 0 0 0 0 833002
-0.001538 -0.000197 0.110359 -0.149499 -0.067287 3.622858 -0.026033 1 0 0 0 0 0 0 834013
-0.001540 -0.000191 0.110399 -0.157467 -0.013723 3.443580 -0.026064 1 0 0 0 0 0 0 835003
-0.001541 -0.000188 0.110412 -0.176529 0.029269 3.774781 -0.026096 1 0 0 0 0 0 0 836012
-0.001542 -0.000186 0.110447 -0.176425 0.054126 3.511295 -0.026127 1 0 0 0 0 0 0 837003
-0.001543 -0.000186 0.110490 -0.177215 0.066662 3.377967 -0.026158 1 0 0 0 0 0 0 838012
-0.001549 -0.000169 0.110525 -0.113689 -0.149790 3.459488 -0.026189 1 0 0 0 0 0 0 839012
-0.001547 -0.000177 0.110546 -0.211120 0.157635 3.630839 -0.026221 1 0 0 0 0 0 0 840021
-0.001546 -0.000181 0.110585 -0.200074 0.138068 3.424882 -0.026252 1 0 0 0 0 0 0 841009
-0.001551 -0.000167 0.110618 -0.125266 -0.112103 3.460687 -0.026283 1 0 0 0 0 0 0 842003
-0.001554 -0.000159 0.110660 -0.143177 -0.044694 3.338671 -0.026314 1 0 0 0 0 0 0 843002
-0.001539 -0.000160 0.110695 -0.388945 0.062520 3.409817 -0.026346 1 0 0 0 0 0 0 844033
-0.001548 -0.000156 0.110716 -0.089370 0.015469 3.586859 -0.026377 1 0 0 0 0 0 0 845022
-0.001553 -0.000154 0.110754 -0.111246 0.035944 3.378427 -0.026409 1 0 0 0 0 0 0 846048
-0.001556 -0.000153 0.110798 -0.140672 0.050430 3.273357 -0.026440 1 0 0 0 0 0 0 847024
-0.001546 -0.000140 0.110823 -0.323825 -0.110900 3.499261 -0.026471 1 0 0 0 0 0 0 848025
-0.001541 -0.000134 0.110862 -0.269279 -0.044109 3.325532 -0.026502 1 0 0 0 0 0 0 849028
-0.001539 -0.000131 0.110906 -0.228545 0.003918 3.233858 -0.026534 1 0 0 0 0 0 0 850037
-0.001538 -0.000129 0.110952 -0.207174 0.029403 3.190822 -0.026565 1 0 0 0 0 0 0 851037
-0.001538 -0.000128 0.110967 -0.205460 0.041382 3.581915 -0.026597 1 0 0 0 0 0 0 852040
-0.001538 -0.000128 0.111003 -0.194077 0.048599 3.338953 -0.026627 1 0 0 0 0 0 0 853027
-0.001539 -0.000128 0.111046 -0.189023 0.052151 3.211872 -0.026659 1 0 0 0 0 0 0 854041
-0.001539 -0.000128 0.111091 -0.187106 0.053889 3.155695 -0.026690 1 0 0 0 0 0 0 855041
-0.001523 -0.000132 0.111127 -0.418029 0.109386 3.260420 -0.026722 1 0 0 0 0 0 0 856044
-0.001520 -0.000117 0.111160 -0.265943 -0.134428 3.307565 -0.026752 1 0 0 0 0 0 0 857026
-0.001519 -0.000110 0.111201 -0.225912 -0.065903 3.179403 -0.026784 1 0 0 0 0 0 0 858024
-0.001530 -0.000119 0.111236 -0.052295 0.156168 3.255329 -0.026815 1 0 0 0 0 0 0 859033
-0.001537 -0.000123 0.111278 -0.102660 0.122353 3.144837 -0.026847 1 0 0 0 0 0 0 860042
-0.001540 -0.000126 0.111323 -0.142193 0.090909 3.084963 -0.026877 1 0 0 0 0 0 0 861026
-0.001525 -0.000131 0.111359 -0.395846 0.128483 3.187474 -0.026909 1 0 0 0 0 0 0 862024
-0.001523 -0.000117 0.111392 -0.254669 -0.125155 3.233794 -0.026940 1 0 0 0 0 0 0 863023
-0.001522 -0.000110 0.111434 -0.220191 -0.061076 3.105141 -0.026972 1 0 0 0 0 0 0 864039
-0.001522 -0.000106 0.111479 -0.207282 -0.010007 3.038274 -0.027002 1 0 0 0 0 0 0 865026
-0.001523 -0.000105 0.111525 -0.201484 0.017471 3.004072 -0.027034 1 0 0 0 0 0 0 866039
-0.001506 -0.000108 0.111561 -0.431431 0.086321 3.116122 -0.027065 1 0 0 0 0 0 0 867023
-0.001510 -0.000122 0.111593 -0.184470 0.242628 3.168122 -0.027096 1 0 0 0 0 0 0 868023
-0.001517 -0.000113 0.111625 -0.112761 -0.056677 3.178964 -0.027128 1 0 0 0 0 0 0 869039
-0.001521 -0.000108 0.111666 -0.145420 -0.025477 3.036302 -0.027159 1 0 0 0 0 0 0 870040
-0.001523 -0.000106 0.111711 -0.169388 0.008152 2.964251 -0.027189 1 0 0 0 0 0 0 870997
-0.001508 -0.000109 0.111747 -0.415614 0.081771 3.062719 -0.027221 1 0 0 0 0 0 0 872038
-0.001500 -0.000110 0.111790 -0.335163 0.071060 2.967392 -0.027253 1 0 0 0 0 0 0 873039
-0.001502 -0.000094 0.111825 -0.209467 -0.164880 3.053078 -0.027284 1 0 0 0 0 0 0 874039
-0.001503 -0.000086 0.111868 -0.200991 -0.086818 2.947546 -0.027315 1 0 0 0 0 0 0 875037
-0.001486 -0.000086 0.111903 -0.436334 0.026898 3.023658 -0.027346 1 0 0 0 0 0 0 876039
-0.001479 -0.000086 0.111946 -0.350807 0.037904 2.919595 -0.027377 1 0 0 0 0 0 0 877026
-0.001475 -0.000086 0.111991 -0.288283 0.038790 2.862016 -0.027408 1 0 0 0 0 0 0 878023
-0.001490 -0.000082 0.112016 -0.029924 -0.017078 3.113328 -0.027440 1 0 0 0 0 0 0 879024
-0.001481 -0.000084 0.112046 -0.328692 0.058919 3.074486 -0.027471 1 0 0 0 0 0 0 880024
-0.001477 -0.000085 0.112087 -0.294319 0.053792 2.908454 -0.027502 1 0 0 0 0 0 0 881000
-0.001475 -0.000086 0.112131 -0.259664 0.046851 2.827904 -0.027534 1 0 0 0 0 0 0 882036
-0.001475 -0.000086 0.112177 -0.240850 0.042938 2.788344 -0.027565 1 0 0 0 0 0 0 883024
-0.001475 -0.000086 0.112224 -0.231363 0.040955 2.763823 -0.027596 1 0 0 0 0 0 0 884036
-0.001458 -0.000091 0.112260 -0.461032 0.095291 2.879131 -0.027627 1 0 0 0 0 0 0 885025
-0.001455 -0.000076 0.112293 -0.305171 -0.152446 2.929458 -0.027659 1 0 0 0 0 0 0 886040
-0.001465 -0.000081 0.112325 -0.103762 0.087249 2.943677 -0.027690 1 0 0 0 0 0 0 887036
-0.001471 -0.000084 0.112366 -0.145701 0.077739 2.799556 -0.027721 1 0 0 0 0 0 0 888023
-0.001457 -0.000090 0.112401 -0.416488 0.115394 2.861220 -0.027752 1 0 0 0 0 0 0 889024
-0.001450 -0.000092 0.112444 -0.348730 0.084837 2.751675 -0.027783 1 0 0 0 0 0 0 890022
-0.001447 -0.000094 0.112489 -0.295123 0.064592 2.691780 -0.027815 1 0 0 0 0 0 0 891022
-0.001451 -0.000078 0.112525 -0.200234 -0.173555 2.799443 -0.027845 1 0 0 0 0 0 0 891997
-0.001454 -0.000069 0.112568 -0.209412 -0.094806 2.701784 -0.027877 1 0 0 0 0 0 0 893020
-0.001438 -0.000070 0.112604 -0.455447 0.019879 2.780334 -0.027908 1 0 0 0 0 0 0 894011
-0.001442 -0.000082 0.112636 -0.213334 0.202637 2.819068 -0.027939 1 0 0 0 0 0 0 895000
-0.001444 -0.000089 0.112678 -0.211142 0.140308 2.684489 -0.027971 1 0 0 0 0 0 0 896010
-0.001446 -0.000092 0.112723 -0.222664 0.093720 2.614212 -0.028002 1 0 0 0 0 0 0 897000
-0.001447 -0.000094 0.112769 -0.229922 0.068860 2.577747 -0.028033 1 0 0 0 0 0 0 898010
-0.001431 -0.000099 0.112806 -0.469491 0.111913 2.688821 -0.028064 1 0 0 0 0 0 0 899001
-0.001423 -0.000101 0.112849 -0.383677 0.085198 2.596817 -0.028096 1 0 0 0 0 0 0 900010
-0.001419 -0.000103 0.112895 -0.320686 0.066976 2.542469 -0.028127 1 0 0 0 0 0 0 901001
-0.001430 -0.000116 0.112931 -0.126131 0.229513 2.654248 -0.028158 1 0 0 0 0 0 0 902010
-0.001435 -0.000123 0.112974 -0.167939 0.161303 2.555490 -0.028189 1 0 0 0 0 0 0 903000
-0.001444 -0.000109 0.113009 -0.136625 -0.116598 2.638747 -0.028221 1 0 0 0 0 0 0 904011
-0.001430 -0.000107 0.113042 -0.416008 -0.002416 2.666537 -0.028252 1 0 0 0 0 0 0 905001
-0.001424 -0.000105 0.113084 -0.356057 0.026059 2.534053 -0.028283 1 0 0 0 0 0 0 906012
-0.001422 -0.000105 0.113129 -0.306812 0.037403 2.464693 -0.028314 1 0 0 0 0 0 0 907000
-0.001421 -0.000105 0.113175 -0.280463 0.042789 2.428256 -0.028346 1 0 0 0 0 0 0 908010
-0.001420 -0.000104 0.113222 -0.267172 0.045481 2.403914 -0.028377 1 0 0 0 0 0 0 909011
-0.001420 -0.000104 0.113238 -0.268663 0.046081 2.802819 -0.028408 1 0 0 0 0 0 0 910000
-0.001420 -0.000104 0.113274 -0.259898 0.047377 2.560166 -0.028439 1 0 0 0 0 0 0 911001
-0.001421 -0.000104 0.113317 -0.256133 0.047989 2.430471 -0.028472 1 0 0 0 0 0 0 912047
-0.001422 -0.000104 0.113363 -0.254791 0.048267 2.371063 -0.028502 1 0 0 0 0 0 0 913008
-0.001422 -0.000104 0.113410 -0.254361 0.048409 2.338679 -0.028533 1 0 0 0 0 0 0 914005
-0.001405 -0.000109 0.113446 -0.491501 0.104488 2.451223 -0.028565 1 0 0 0 0 0 0 915044
-0.001409 -0.000124 0.113479 -0.241020 0.257198 2.502023 -0.028595 1 0 0 0 0 0 0 916006
-0.001412 -0.000131 0.113521 -0.235626 0.178394 2.370832 -0.028627 1 0 0 0 0 0 0 917031
-0.001418 -0.000118 0.113556 -0.178432 -0.106784 2.441583 -0.028659 1 0 0 0 0 0 0 918026
-0.001422 -0.000111 0.113599 -0.208842 -0.050937 2.329444 -0.028690 1 0 0 0 0 0 0 919024
-0.001424 -0.000108 0.113645 -0.230530 -0.003189 2.267142 -0.028721 1 0 0 0 0 0 0 920037
-0.001438 -0.000119 0.113681 -0.079706 0.196212 2.375840 -0.028753 1 0 0 0 0 0 0 921038
-0.001445 -0.000125 0.113724 -0.144738 0.145593 2.275461 -0.028784 1 0 0 0 0 0 0 922041
-0.001436 -0.000115 0.113749 -0.362683 -0.069316 2.493172 -0.028815 1 0 0 0 0 0 0 923022
-0.001432 -0.000110 0.113789 -0.323353 -0.026526 2.312556 -0.028846 1 0 0 0 0 0 0 924022
-0.001430 -0.000107 0.113833 -0.289934 0.009777 2.215274 -0.028878 1 0 0 0 0 0 0 925033
-0.001442 -0.000119 0.113869 -0.109324 0.203315 2.310957 -0.028909 1 0 0 0 0 0 0 926027
-0.001453 -0.000108 0.113901 -0.092187 -0.081611 2.346749 -0.028939 1 0 0 0 0 0 0 926998
-0.001459 -0.000102 0.113943 -0.155908 -0.038532 2.211500 -0.028971 1 0 0 0 0 0 0 928036
-0.001475 -0.000112 0.113978 -0.032713 0.175589 2.283292 -0.029003 1 0 0 0 0 0 0 929038
-0.001470 -0.000105 0.114001 -0.284206 -0.041434 2.445465 -0.029034 1 0 0 0 0 0 0 930035
-0.001469 -0.000101 0.114039 -0.274293 -0.012837 2.234560 -0.029065 1 0 0 0 0 0 0 931022
-0.001468 -0.000099 0.114083 -0.257021 0.015059 2.125723 -0.029096 1 0 0 0 0 0 0 932039
-0.001468 -0.000098 0.114130 -0.247524 0.030351 2.073851 -0.029128 1 0 0 0 0 0 0 933036
-0.001486 -0.000093 0.114155 -0.011923 -0.019025 2.327966 -0.029158 1 0 0 0 0 0 0 934023
-0.001477 -0.000095 0.114185 -0.332186 0.062609 2.289166 -0.029190 1 0 0 0 0 0 0 935021
-0.001473 -0.000096 0.114226 -0.304731 0.059416 2.120906 -0.029221 1 0 0 0 0 0 0 936022
-0.001472 -0.000097 0.114271 -0.273109 0.053353 2.037196 -0.029252 1 0 0 0 0 0 0 937024
-0.001489 -0.000093 0.114297 -0.024508 -0.007374 2.279432 -0.029283 1 0 0 0 0 0 0 938023
-0.001497 -0.000091 0.114336 -0.099116 0.012114 2.100869 -0.029315 1 0 0 0 0 0 0 939022
-0.001502 -0.000090 0.114381 -0.157376 0.026742 2.003102 -0.029346 1 0 0 0 0 0 0 940036
-0.001510 -0.000072 0.114417 -0.121250 -0.197646 2.095963 -0.029377 1 0 0 0 0 0 0 941025
-0.001509 -0.000080 0.114439 -0.237715 0.123403 2.270614 -0.029409 1 0 0 0 0 0 0 942025
-0.001508 -0.000085 0.114478 -0.234448 0.103277 2.061866 -0.029440 1 0 0 0 0 0 0 943023
-0.001509 -0.000087 0.114522 -0.227904 0.075054 1.953001 -0.029471 1 0 0 0 0 0 0 944023
-0.001514 -0.000071 0.114558 -0.156711 -0.173424 2.042016 -0.029502 1 0 0 0 0 0 0 945023
-0.001518 -0.000062 0.114601 -0.179182 -0.096025 1.936112 -0.029533 1 0 0 0 0 0 0 946022
-0.001519 -0.000058 0.114616 -0.205362 -0.037734 2.295627 -0.029565 1 0 0 0 0 0 0 947036
-0.001520 -0.000056 0.114652 -0.209227 -0.005835 2.037422 -0.029596 1 0 0 0 0 0 0 948021
-0.001521 -0.000055 0.114695 -0.211907 0.010281 1.900557 -0.029628 1 0 0 0 0 0 0 949036
-0.001534 -0.000068 0.114731 -0.049562 0.193857 1.981218 -0.029659 1 0 0 0 0 0 0 950036
-0.001528 -0.000061 0.114753 -0.283189 -0.042699 2.147199 -0.029690 1 0 0 0 0 0 0 951036
-0.001526 -0.000058 0.114792 -0.263030 -0.023286 1.937033 -0.029721 1 0 0 0 0 0 0 952021
-0.001530 -0.000039 0.114826 -0.172491 -0.233051 1.969009 -0.029752 1 0 0 0 0 0 0 953014
-0.001545 -0.000042 0.114858 -0.019951 0.041510 1.984998 -0.029783 1 0 0 0 0 0 0 954019
-0.001535 -0.000049 0.114890 -0.333146 0.103693 1.975340 -0.029815 1 0 0 0 0 0 0 955023
-0.001535 -0.000034 0.114921 -0.227151 -0.161164 1.968968 -0.029846 1 0 0 0 0 0 0 956020
-0.001548 -0.000040 0.114953 -0.048922 0.078544 1.961285 -0.029878 1 0 0 0 0 0 0 957037
-0.001542 -0.000030 0.114974 -0.279887 -0.111060 2.084120 -0.029909 1 0 0 0 0 0 0 958036
-0.001540 -0.000025 0.115012 -0.258698 -0.066050 1.857890 -0.029940 1 0 0 0 0 0 0 959036
-0.001556 -0.000018 0.115035 -0.002747 -0.087059 2.027982 -0.029971 1 0 0 0 0 0 0 960036
-0.001547 -0.000019 0.115064 -0.316030 0.010811 1.957368 -0.030003 1 0 0 0 0 0 0 961035
-0.001543 -0.000020 0.115105 -0.283335 0.015345 1.777371 -0.030034 1 0 0 0 0 0 0 962033
-0.001546 -0.000002 0.115140 -0.180736 -0.220689 1.830448 -0.030065 1 0 0 0 0 0 0 963032
-0.001561 -0.000007 0.115172 -0.021067 0.040062 1.854270 -0.030096 1 0 0 0 0 0 0 964018
-0.001550 -0.000013 0.115204 -0.331903 0.094900 1.847077 -0.030127 1 0 0 0 0 0 0 965000
-0.001563 -0.000012 0.115225 -0.058678 0.002007 1.985419 -0.030158 1 0 0 0 0 0 0 966009
-0.001552 -0.000016 0.115254 -0.346221 0.056354 1.893236 -0.030189 1 0 0 0 0 0 0 966998
-0.001552 -0.000001 0.115284 -0.230259 -0.195904 1.846551 -0.030221 1 0 0 0 0 0 0 968008
-0.001564 -0.000006 0.115315 -0.047113 0.053181 1.823615 -0.030253 1 0 0 0 0 0 0 969032
-0.001558 0.000004 0.115336 -0.276963 -0.132655 1.940974 -0.030283 1 0 0 0 0 0 0 969994
-0.001556 0.000009 0.115374 -0.254736 -0.085401 1.712556 -0.030314 1 0 0 0 0 0 0 970999
-0.001554 0.000012 0.115387 -0.240001 -0.047999 2.017367 -0.030346 1 0 0 0 0 0 0 972008
-0.001554 0.000013 0.115423 -0.221569 -0.027655 1.738839 -0.030376 1 0 0 0 0 0 0 972998
-0.001554 0.000014 0.115435 -0.221736 -0.017535 2.015331 -0.030408 1 0 0 0 0 0 0 974008
-0.001554 0.000014 0.115470 -0.212251 -0.012273 1.726018 -0.030439 1 0 0 0 0 0 0 974998
-0.001560 0.000032 0.115503 -0.139850 -0.244345 1.719197 -0.030470 1 0 0 0 0 0 0 975997
-0.001557 0.000023 0.115525 -0.240042 0.077620 1.855744 -0.030502 1 0 0 0 0 0 0 977008
-0.001562 0.000036 0.115553 -0.159542 -0.179139 1.775101 -0.030533 1 0 0 0 0 0 0 977998
-0.001559 0.000026 0.115573 -0.250191 0.112389 1.864715 -0.030564 1 0 0 0 0 0 0 979008
-0.001563 0.000038 0.115600 -0.164515 -0.161651 1.765984 -0.030595 1 0 0 0 0 0 0 979998
-0.001560 0.000026 0.115620 -0.252713 0.121240 1.849188 -0.030627 1 0 0 0 0 0 0 981008
-0.001564 0.000038 0.115648 -0.165768 -0.157356 1.748244 -0.030658 1 0 0 0 0 0 0 981998
-0.001548 0.000039 0.115678 -0.419438 -0.054030 1.686756 -0.030689 1 0 0 0 0 0 0 983002
-0.001540 0.000040 0.115688 -0.349584 -0.033707 1.941075 -0.030721 1 0 0 0 0 0 0 984008
-0.001549 0.000027 0.115713 -0.118580 0.150964 1.778313 -0.030752 1 0 0 0 0 0 0 984999
-0.001541 0.000034 0.115731 -0.319937 -0.088630 1.824262 -0.030783 1 0 0 0 0 0 0 986003
-0.001537 0.000038 0.115769 -0.282757 -0.069895 1.568686 -0.030815 1 0 0 0 0 0 0 987026
-0.001535 0.000039 0.115782 -0.260441 -0.046737 1.863814 -0.030845 1 0 0 0 0 0 0 988000
-0.001552 0.000045 0.115796 -0.003304 -0.091304 1.867793 -0.030877 1 0 0 0 0 0 0 989028
-0.001543 0.000043 0.115822 -0.321141 -0.005956 1.705941 -0.030909 1 0 0 0 0 0 0 990024
-0.001545 0.000059 0.115852 -0.221132 -0.243732 1.632853 -0.030940 1 0 0 0 0 0 0 991020
-0.001545 0.000068 0.115862 -0.220538 -0.163033 1.877891 -0.030971 1 0 0 0 0 0 0 992036
-0.001558 0.000059 0.115886 -0.048584 0.075224 1.711284 -0.031002 1 0 0 0 0 0 0 993021
-0.001552 0.000067 0.115905 -0.282540 -0.135839 1.755829 -0.031034 1 0 0 0 0 0 0 994035
-0.001544 0.000054 0.115922 -0.339189 0.133314 1.779138 -0.031065 1 0 0 0 0 0 0 995036
-0.001545 0.000065 0.115948 -0.217399 -0.158223 1.646931 -0.031096 1 0 0 0 0 0 0 996020
-0.001546 0.000071 0.115957 -0.217338 -0.118736 1.859639 -0.031128 1 0 0 0 0 0 0 997043
-0.001529 0.000069 0.115981 -0.457711 -0.022871 1.672628 -0.031159 1 0 0 0 0 0 0 998040
-0.001538 0.000073 0.116000 -0.131411 -0.080719 1.725226 -0.031190 1 0 0 0 0 0 0 999040
-0.001525 0.000070 0.116027 -0.395007 -0.006856 1.600940 -0.031221 1 0 0 0 0 0 1 37
-0.001519 0.000069 0.116037 -0.342628 -0.015283 1.822318 -0.031252 1 0 0 0 0 0 1 1023
-0.001521 0.000086 0.116060 -0.219165 -0.260247 1.645340 -0.031283 1 0 0 0 0 0 1 2020
-0.001517 0.000077 0.116079 -0.292914 0.057421 1.689174 -0.031315 1 0 0 0 0 0 1 3020
-0.001515 0.000072 0.116085 -0.276420 0.032247 1.853258 -0.031346 1 0 0 0 0 0 1 4034
-0.001519 0.000087 0.116108 -0.184449 -0.235135 1.645329 -0.031378 1 0 0 0 0 0 1 5037
-0.001516 0.000078 0.116127 -0.275525 0.070179 1.677402 -0.031408 1 0 0 0 0 0 1 6021
-0.001521 0.000090 0.116154 -0.190312 -0.197866 1.557544 -0.031440 1 0 0 0 0 0 1 7020
-0.001517 0.000079 0.116173 -0.279492 0.090710 1.632821 -0.031471 1 0 0 0 0 0 1 8020
-0.001503 0.000087 0.116191 -0.437283 -0.129683 1.664896 -0.031502 1 0 0 0 0 0 1 9026
-0.001496 0.000090 0.116197 -0.365963 -0.103761 1.816666 -0.031533 1 0 0 0 0 0 1 10023
-0.001506 0.000079 0.116219 -0.138844 0.101328 1.605069 -0.031565 1 0 0 0 0 0 1 11019
-0.001498 0.000087 0.116238 -0.344568 -0.128186 1.633007 -0.031596 1 0 0 0 0 0 1 12020
-0.001494 0.000090 0.116244 -0.317605 -0.103467 1.792691 -0.031628 1 0 0 0 0 0 1 13034
-0.001505 0.000079 0.116267 -0.114596 0.101463 1.584657 -0.031658 1 0 0 0 0 0 1 14021
-0.001498 0.000087 0.116285 -0.332688 -0.128269 1.613817 -0.031689 1 0 0 0 0 0 1 14992
-0.001494 0.000090 0.116291 -0.311887 -0.103594 1.773967 -0.031721 1 0 0 0 0 0 1 16019
-0.001505 0.000079 0.116314 -0.111852 0.101413 1.566064 -0.031752 1 0 0 0 0 0 1 17020
-0.001498 0.000087 0.116332 -0.331611 -0.128437 1.595259 -0.031783 1 0 0 0 0 0 1 18016
-0.001495 0.000090 0.116339 -0.311559 -0.103765 1.755342 -0.031815 1 0 0 0 0 0 1 19017
-0.001475 0.000088 0.116362 -0.524550 -0.019763 1.539538 -0.031846 1 0 0 0 0 0 1 20019
-0.001484 0.000091 0.116380 -0.180934 -0.084326 1.580702 -0.031878 1 0 0 0 0 0 1 21035
-0.001488 0.000093 0.116386 -0.200608 -0.071285 1.738700 -0.031909 1 0 0 0 0 0 1 22032
-0.001477 0.000107 0.116399 -0.396511 -0.239463 1.664031 -0.031940 1 0 0 0 0 0 1 23018
-0.001490 0.000118 0.116413 -0.106488 -0.226006 1.629757 -0.031971 1 0 0 0 0 0 1 24017
-0.001491 0.000106 0.116429 -0.229179 0.083470 1.607112 -0.032002 1 0 0 0 0 0 1 25011
-0.001492 0.000100 0.116434 -0.250607 0.039671 1.737127 -0.032034 1 0 0 0 0 0 1 26036
-0.001480 0.000111 0.116446 -0.424432 -0.181480 1.652256 -0.032065 1 0 0 0 0 0 1 27017
-0.001492 0.000120 0.116461 -0.120909 -0.196905 1.614390 -0.032096 1 0 0 0 0 0 1 28019
-0.001498 0.000125 0.116466 -0.167386 -0.139037 1.733134 -0.032128 1 0 0 0 0 0 1 29033
-0.001506 0.000145 0.116488 -0.132127 -0.341128 1.507712 -0.032157 1 0 0 0 0 0 1 29991
-0.001505 0.000137 0.116506 -0.254627 0.001176 1.533133 -0.032190 1 0 0 0 0 0 1 31018
-0.001505 0.000133 0.116512 -0.262754 -0.012227 1.690806 -0.032221 1 0 0 0 0 0 1 32020
-0.001523 0.000136 0.116525 -0.014970 -0.095630 1.624429 -0.032253 1 0 0 0 0 0 1 33034
-0.001519 0.000150 0.116539 -0.271651 -0.268424 1.578248 -0.032283 1 0 0 0 0 0 1 34017
-0.001517 0.000157 0.116544 -0.276337 -0.194620 1.700132 -0.032314 1 0 0 0 0 0 1 34991
-0.001534 0.000165 0.116556 -0.019771 -0.199927 1.620450 -0.032345 1 0 0 0 0 0 1 35993
-0.001543 0.000169 0.116560 -0.103609 -0.150622 1.713552 -0.032376 1 0 0 0 0 0 1 36997
-0.001547 0.000171 0.116562 -0.166285 -0.120835 1.758314 -0.032408 1 0 0 0 0 0 1 38008
-0.001555 0.000190 0.116583 -0.121579 -0.343430 1.495980 -0.032439 1 0 0 0 0 0 1 38996
-0.001559 0.000199 0.116590 -0.168661 -0.248754 1.650065 -0.032470 1 0 0 0 0 0 1 40005
-0.001561 0.000204 0.116592 -0.198163 -0.180870 1.727909 -0.032501 1 0 0 0 0 0 1 40996
-0.001575 0.000193 0.116614 -0.036472 0.033978 1.479110 -0.032533 1 0 0 0 0 0 1 42014
-0.001582 0.000187 0.116621 -0.110279 -0.013106 1.636965 -0.032564 1 0 0 0 0 0 1 43005
-0.001585 0.000185 0.116624 -0.161653 -0.052252 1.716049 -0.032595 1 0 0 0 0 0 1 43995
-0.001592 0.000201 0.116645 -0.110260 -0.311642 1.466649 -0.032626 1 0 0 0 0 0 1 44997
-0.001596 0.000209 0.116653 -0.154069 -0.235415 1.625152 -0.032658 1 0 0 0 0 0 1 46007
-0.001598 0.000213 0.116655 -0.181888 -0.176790 1.704505 -0.032689 1 0 0 0 0 0 1 46996
-0.001599 0.000215 0.116656 -0.196101 -0.145502 1.735114 -0.032720 1 0 0 0 0 0 1 48006
-0.001599 0.000216 0.116656 -0.203182 -0.129717 1.746861 -0.032751 1 0 0 0 0 0 1 48996
-0.001605 0.000234 0.116677 -0.128447 -0.360225 1.472197 -0.032783 1 0 0 0 0 0 1 50005
-0.001603 0.000226 0.116695 -0.230081 -0.031841 1.478468 -0.032814 1 0 0 0 0 0 1 50995
-0.001602 0.000222 0.116701 -0.227748 -0.052357 1.629776 -0.032845 1 0 0 0 0 0 1 52005
-0.001601 0.000219 0.116703 -0.220384 -0.081240 1.697254 -0.032876 1 0 0 0 0 0 1 52995
-0.001601 0.000218 0.116703 -0.215845 -0.097646 1.722866 -0.032908 1 0 0 0 0 0 1 54004
-0.001619 0.000222 0.116714 0.033193 -0.164518 1.597009 -0.032939 1 0 0 0 0 0 1 55003
-0.001628 0.000224 0.116717 -0.056493 -0.147447 1.672688 -0.032971 1 0 0 0 0 0 1 56008
-0.001632 0.000225 0.116718 -0.122329 -0.133953 1.711500 -0.033005 1 0 0 0 0 0 1 57121
-0.001622 0.000239 0.116730 -0.325479 -0.306877 1.582585 -0.033033 1 0 0 0 0 0 1 58001
-0.001630 0.000232 0.116754 -0.105376 -0.058454 1.385535 -0.033065 1 0 0 0 0 0 1 59026
-0.001634 0.000229 0.116762 -0.135486 -0.073415 1.573069 -0.033095 1 0 0 0 0 0 1 60002
-0.001635 0.000228 0.116765 -0.163346 -0.095004 1.663584 -0.033128 1 0 0 0 0 0 1 61042
-0.001636 0.000227 0.116766 -0.178173 -0.107312 1.698006 -0.033158 1 0 0 0 0 0 1 62021
-0.001637 0.000226 0.116766 -0.185613 -0.113681 1.711088 -0.033190 1 0 0 0 0 0 1 63019
-0.001637 0.000226 0.116767 -0.189355 -0.116954 1.716635 -0.033221 1 0 0 0 0 0 1 64020
-0.001655 0.000230 0.116777 0.055667 -0.177153 1.584073 -0.033256 1 0 0 0 0 0 1 65146
-0.001659 0.000215 0.116791 -0.105740 0.081088 1.513892 -0.033288 1 0 0 0 0 0 1 66160
-0.001661 0.000207 0.116795 -0.148341 0.009768 1.626623 -0.033319 1 0 0 0 0 0 1 67144
-0.001662 0.000203 0.116797 -0.165113 -0.046095 1.679647 -0.033349 1 0 0 0 0 0 1 68117
-0.001663 0.000201 0.116798 -0.172880 -0.076121 1.700288 -0.033382 1 0 0 0 0 0 1 69182
-0.001663 0.000200 0.116798 -0.176646 -0.091376 1.708235 -0.033409 1 0 0 0 0 0 1 70034
-0.001681 0.000204 0.116808 0.068568 -0.157614 1.576583 -0.033444 1 0 0 0 0 0 1 71147
-0.001678 0.000219 0.116822 -0.191751 -0.320420 1.505412 -0.033471 1 0 0 0 0 0 1 72025
-0.001676 0.000227 0.116827 -0.198374 -0.240997 1.618906 -0.033506 1 0 0 0 0 0 1 73139
-0.001670 0.000213 0.116839 -0.258111 0.052656 1.528885 -0.033537 1 0 0 0 0 0 1 74145
-0.001667 0.000206 0.116843 -0.227361 -0.004506 1.624547 -0.033569 1 0 0 0 0 0 1 75174
-0.001665 0.000203 0.116845 -0.205282 -0.053612 1.670698 -0.033600 1 0 0 0 0 0 1 76146
-0.001665 0.000201 0.116845 -0.193437 -0.080289 1.688779 -0.033631 1 0 0 0 0 0 1 77159
-0.001664 0.000200 0.116845 -0.187413 -0.093904 1.696080 -0.033662 1 0 0 0 0 0 1 78143
-0.001664 0.000200 0.116845 -0.184453 -0.100777 1.699636 -0.033694 1 0 0 0 0 0 1 79144
-0.001677 0.000186 0.116866 -0.005235 0.075278 1.422810 -0.033725 1 0 0 0 0 0 1 80142
-0.001683 0.000180 0.116873 -0.071141 0.008294 1.570507 -0.033756 1 0 0 0 0 0 1 81145
-0.001687 0.000176 0.116875 -0.118604 -0.040857 1.646056 -0.033787 1 0 0 0 0 0 1 82144
-0.001676 0.000188 0.116887 -0.312000 -0.247492 1.530781 -0.033818 1 0 0 0 0 0 1 83142
-0.001670 0.000194 0.116891 -0.264140 -0.195114 1.617554 -0.033850 1 0 0 0 0 0 1 84142
-0.001667 0.000197 0.116892 -0.225151 -0.153414 1.660701 -0.033881 1 0 0 0 0 0 1 85143
-0.001666 0.000198 0.116893 -0.203995 -0.131072 1.677711 -0.033912 1 0 0 0 0 0 1 86140
-0.001665 0.000199 0.116893 -0.193260 -0.119808 1.684657 -0.033943 1 0 0 0 0 0 1 87142
-0.001665 0.000199 0.116893 -0.187922 -0.114201 1.688065 -0.033975 1 0 0 0 0 0 1 88141
-0.001683 0.000204 0.116903 0.062222 -0.170053 1.554471 -0.034006 1 0 0 0 0 0 1 89143
-0.001692 0.000206 0.116906 -0.027460 -0.147349 1.627196 -0.034037 1 0 0 0 0 0 1 90141
-0.001696 0.000207 0.116907 -0.093331 -0.131019 1.664779 -0.034069 1 0 0 0 0 0 1 91155
-0.001699 0.000208 0.116908 -0.128231 -0.122408 1.679687 -0.034098 1 0 0 0 0 0 1 92090
-0.001700 0.000208 0.116908 -0.145887 -0.118103 1.685843 -0.034127 1 0 0 0 0 0 1 93018
-0.001700 0.000208 0.116908 -0.154778 -0.116007 1.688984 -0.034158 1 0 0 0 0 0 1 94011
-0.001701 0.000208 0.116908 -0.159302 -0.115028 1.691293 -0.034193 1 0 0 0 0 0 1 95141
-0.001701 0.000208 0.116908 -0.161635 -0.114578 1.693044 -0.034225 1 0 0 0 0 0 1 96150
-0.001714 0.000195 0.116929 0.015265 0.065300 1.415522 -0.034257 1 0 0 0 0 0 1 97189
-0.001720 0.000188 0.116936 -0.052029 0.000188 1.562684 -0.034285 1 0 0 0 0 0 1 98076
-0.001724 0.000185 0.116938 -0.100197 -0.048052 1.638321 -0.034321 1 0 0 0 0 0 1 99223
-0.001725 0.000183 0.116939 -0.125378 -0.073801 1.667481 -0.034352 1 0 0 0 0 0 1 100219
-0.001726 0.000183 0.116939 -0.138013 -0.086908 1.678793 -0.034385 1 0 0 0 0 0 1 101280
-0.001714 0.000195 0.116950 -0.313025 -0.274121 1.538862 -0.034414 1 0 0 0 0 0 1 102205
-0.001708 0.000202 0.116954 -0.255957 -0.211826 1.617038 -0.034445 1 0 0 0 0 0 1 103195
-0.001705 0.000205 0.116955 -0.212389 -0.165142 1.657221 -0.034476 1 0 0 0 0 0 1 104197
-0.001721 0.000211 0.116965 0.058996 -0.198973 1.537307 -0.034505 1 0 0 0 0 0 1 105097
-0.001730 0.000214 0.116969 -0.020057 -0.165078 1.614677 -0.034535 1 0 0 0 0 0 1 106064
-0.001734 0.000215 0.116970 -0.080581 -0.143130 1.654027 -0.034570 1 0 0 0 0 0 1 107192
-0.001736 0.000216 0.116971 -0.112766 -0.131722 1.669419 -0.034598 1 0 0 0 0 0 1 108094
-0.001737 0.000217 0.116971 -0.129072 -0.126026 1.675998 -0.034633 1 0 0 0 0 0 1 109200
-0.001737 0.000217 0.116971 -0.137254 -0.123224 1.678994 -0.034660 1 0 0 0 0 0 1 110059
-0.001738 0.000217 0.116971 -0.141423 -0.121899 1.681287 -0.034695 1 0 0 0 0 0 1 111194
-0.001738 0.000217 0.116971 -0.143567 -0.121275 1.682979 -0.034726 1 0 0 0 0 0 1 112183
-0.001733 0.000199 0.116981 -0.214350 0.117572 1.540958 -0.034758 1 0 0 0 0 0 1 113198
-0.001748 0.000195 0.116995 0.057462 -0.027568 1.481496 -0.034785 1 0 0 0 0 0 1 114057
-0.001756 0.000193 0.117000 -0.015223 -0.070117 1.591958 -0.034820 1 0 0 0 0 0 1 115195
-0.001760 0.000192 0.117001 -0.071693 -0.088477 1.643330 -0.034847 1 0 0 0 0 0 1 116056
-0.001762 0.000191 0.117002 -0.101771 -0.097445 1.663434 -0.034883 1 0 0 0 0 0 1 117192
-0.001763 0.000191 0.117002 -0.116916 -0.101943 1.671166 -0.034910 1 0 0 0 0 0 1 118069
-0.001763 0.000191 0.117002 -0.124541 -0.104252 1.675066 -0.034945 1 0 0 0 0 0 1 119197
-0.001782 0.000195 0.117012 0.119941 -0.164185 1.541483 -0.034972 1 0 0 0 0 0 1 120068
-0.001779 0.000210 0.117026 -0.141876 -0.324332 1.469283 -0.035008 1 0 0 0 0 0 1 121197
-0.001777 0.000218 0.117031 -0.149161 -0.243321 1.582010 -0.035035 1 0 0 0 0 0 1 122070
-0.001776 0.000222 0.117033 -0.139666 -0.186808 1.635418 -0.035070 1 0 0 0 0 0 1 123197
-0.001776 0.000224 0.117033 -0.133370 -0.157014 1.655937 -0.035101 1 0 0 0 0 0 1 124192
-0.001775 0.000225 0.117033 -0.129996 -0.142000 1.663950 -0.035130 1 0 0 0 0 0 1 125114
-0.001770 0.000208 0.117044 -0.197997 0.104266 1.523980 -0.035162 1 0 0 0 0 0 1 126128
-0.001786 0.000203 0.117058 0.075556 -0.037351 1.465495 -0.035193 1 0 0 0 0 0 1 127118
-0.001794 0.000201 0.117062 0.003556 -0.078099 1.575891 -0.035224 1 0 0 0 0 0 1 128128
-0.001797 0.000200 0.117064 -0.052585 -0.095542 1.627491 -0.035255 1 0 0 0 0 0 1 129118
-0.001799 0.000200 0.117065 -0.082449 -0.104060 1.647403 -0.035287 1 0 0 0 0 0 1 130129
-0.001800 0.000199 0.117065 -0.097503 -0.108327 1.655106 -0.035314 1 0 0 0 0 0 1 130994
-0.001801 0.000199 0.117065 -0.105068 -0.110541 1.658979 -0.035349 1 0 0 0 0 0 1 132128
-0.001819 0.000204 0.117075 0.139816 -0.170514 1.525612 -0.035380 1 0 0 0 0 0 1 133119
-0.001828 0.000206 0.117078 0.046813 -0.149770 1.597933 -0.035411 1 0 0 0 0 0 1 134112
-0.001833 0.000207 0.117079 -0.020698 -0.134391 1.635306 -0.035443 1 0 0 0 0 0 1 135119
-0.001835 0.000207 0.117080 -0.056398 -0.126268 1.650215 -0.035474 1 0 0 0 0 0 1 136128
-0.001836 0.000208 0.117080 -0.074392 -0.122203 1.656363 -0.035505 1 0 0 0 0 0 1 137118
-0.001832 0.000190 0.117091 -0.153112 0.118820 1.515641 -0.035537 1 0 0 0 0 0 1 138128
-0.001848 0.000186 0.117104 0.115390 -0.025590 1.457009 -0.035568 1 0 0 0 0 0 1 139124
-0.001856 0.000183 0.117109 0.040653 -0.067719 1.567170 -0.035600 1 0 0 0 0 0 1 140140
-0.001860 0.000182 0.117110 -0.016842 -0.085856 1.618689 -0.035631 1 0 0 0 0 0 1 141140
-0.001862 0.000182 0.117111 -0.047359 -0.094688 1.638521 -0.035662 1 0 0 0 0 0 1 142129
-0.001863 0.000181 0.117111 -0.062735 -0.099134 1.646436 -0.035694 1 0 0 0 0 0 1 143164
-0.001881 0.000186 0.117121 0.178623 -0.160297 1.514577 -0.035724 1 0 0 0 0 0 1 144118
-0.001878 0.000201 0.117135 -0.085313 -0.321201 1.442082 -0.035757 1 0 0 0 0 0 1 145161
-0.001877 0.000209 0.117140 -0.093747 -0.240510 1.555056 -0.035787 1 0 0 0 0 0 1 146148
-0.001876 0.000213 0.117142 -0.084742 -0.184122 1.608325 -0.035819 1 0 0 0 0 0 1 147157
-0.001875 0.000215 0.117142 -0.078633 -0.154397 1.628806 -0.035850 1 0 0 0 0 0 1 148139
-0.001893 0.000220 0.117153 0.173840 -0.198378 1.501503 -0.035881 1 0 0 0 0 0 1 149143
-0.001897 0.000205 0.117167 0.014681 0.069714 1.431709 -0.035913 1 0 0 0 0 0 1 150157
-0.001899 0.000197 0.117171 -0.026918 0.002670 1.544474 -0.035943 1 0 0 0 0 0 1 151141
-0.001900 0.000194 0.117173 -0.043053 -0.051091 1.597531 -0.035975 1 0 0 0 0 0 1 152140
-0.001900 0.000192 0.117174 -0.050354 -0.080074 1.617964 -0.036006 1 0 0 0 0 0 1 153140
-0.001901 0.000191 0.117174 -0.053860 -0.094815 1.626066 -0.036038 1 0 0 0 0 0 1 154170
-0.001919 0.000195 0.117184 0.193801 -0.161240 1.494364 -0.036069 1 0 0 0 0 0 1 155145
-0.001928 0.000197 0.117187 0.101754 -0.143641 1.566933 -0.036100 1 0 0 0 0 0 1 156140
-0.001928 0.000180 0.117199 -0.034991 0.109630 1.460355 -0.036131 1 0 0 0 0 0 1 157142
-0.001915 0.000185 0.117214 -0.215366 -0.150750 1.404608 -0.036162 1 0 0 0 0 0 1 158139
-0.001908 0.000188 0.117219 -0.154571 -0.145459 1.524274 -0.036194 1 0 0 0 0 0 1 159144
-0.001905 0.000189 0.117221 -0.108129 -0.129321 1.579897 -0.036225 1 0 0 0 0 0 1 160140
-0.001922 0.000194 0.117231 0.166568 -0.178979 1.465837 -0.036256 1 0 0 0 0 0 1 161141
-0.001930 0.000196 0.117235 0.088214 -0.152845 1.544516 -0.036287 1 0 0 0 0 0 1 162139
-0.001934 0.000197 0.117236 0.028089 -0.134752 1.584010 -0.036318 1 0 0 0 0 0 1 163139
-0.001931 0.000180 0.117247 -0.073625 0.114354 1.455565 -0.036350 1 0 0 0 0 0 1 164139
-0.001948 0.000176 0.117261 0.184099 -0.026423 1.401414 -0.036381 1 0 0 0 0 0 1 165141
-0.001956 0.000174 0.117265 0.103460 -0.066659 1.512761 -0.036412 1 0 0 0 0 0 1 166139
-0.001960 0.000173 0.117267 0.043031 -0.083865 1.564661 -0.036444 1 0 0 0 0 0 1 167157
-0.001962 0.000173 0.117268 0.011101 -0.092215 1.584573 -0.036475 1 0 0 0 0 0 1 168143
-0.001963 0.000172 0.117268 -0.004951 -0.096400 1.592417 -0.036506 1 0 0 0 0 0 1 169134
-0.001970 0.000190 0.117289 0.067760 -0.339000 1.315179 -0.036537 1 0 0 0 0 0 1 170138
-0.001968 0.000181 0.117306 -0.037349 -0.013430 1.319017 -0.036568 1 0 0 0 0 0 1 171139
-0.001966 0.000177 0.117312 -0.036762 -0.036404 1.469439 -0.036600 1 0 0 0 0 0 1 172139
-0.001966 0.000174 0.117314 -0.029987 -0.066582 1.536628 -0.036631 1 0 0 0 0 0 1 173141
-0.001965 0.000173 0.117315 -0.025567 -0.083605 1.562000 -0.036662 1 0 0 0 0 0 1 174138
-0.001965 0.000173 0.117315 -0.023141 -0.092355 1.571701 -0.036693 1 0 0 0 0 0 1 175134
-0.001984 0.000177 0.117325 0.228201 -0.155898 1.440672 -0.036725 1 0 0 0 0 0 1 176151
-0.001993 0.000179 0.117329 0.137570 -0.136792 1.513217 -0.036756 1 0 0 0 0 0 1 177153
-0.001980 0.000176 0.117351 -0.167840 -0.063786 1.260754 -0.036787 1 0 0 0 0 0 1 178133
-0.001973 0.000174 0.117359 -0.118904 -0.077018 1.425834 -0.036818 1 0 0 0 0 0 1 179135
-0.001969 0.000173 0.117362 -0.072752 -0.088723 1.508297 -0.036850 1 0 0 0 0 0 1 180141
-0.001986 0.000177 0.117372 0.203207 -0.154284 1.404638 -0.036882 1 0 0 0 0 0 1 181161
-0.001994 0.000179 0.117376 0.125205 -0.136232 1.486706 -0.036912 1 0 0 0 0 0 1 182133
-0.001999 0.000180 0.117377 0.065294 -0.122170 1.527340 -0.036943 1 0 0 0 0 0 1 183138
-0.001995 0.000163 0.117389 -0.036389 0.125424 1.399148 -0.036975 1 0 0 0 0 0 1 184139
-0.001994 0.000154 0.117392 -0.028327 0.042633 1.480324 -0.037006 1 0 0 0 0 0 1 185147
-0.002011 0.000154 0.117404 0.232701 -0.078686 1.386147 -0.037038 1 0 0 0 0 0 1 186154
-0.002020 0.000154 0.117407 0.147602 -0.090521 1.472394 -0.037068 1 0 0 0 0 0 1 187140
-0.002024 0.000154 0.117409 0.084212 -0.091613 1.514525 -0.037100 1 0 0 0 0 0 1 188139
-0.002021 0.000137 0.117420 -0.019209 0.148575 1.386886 -0.037131 1 0 0 0 0 0 1 189140
-0.002007 0.000141 0.117434 -0.181418 -0.119713 1.322260 -0.037162 1 0 0 0 0 0 1 190138
-0.002000 0.000143 0.117439 -0.111291 -0.118267 1.438935 -0.037193 1 0 0 0 0 0 1 191133
-0.001997 0.000144 0.117441 -0.060109 -0.104033 1.493531 -0.037225 1 0 0 0 0 0 1 192136
-0.002013 0.000149 0.117451 0.217995 -0.154794 1.379178 -0.037256 1 0 0 0 0 0 1 193136
-0.002021 0.000152 0.117455 0.140721 -0.129121 1.457422 -0.037287 1 0 0 0 0 0 1 194142
-0.002020 0.000135 0.117467 0.011194 0.129229 1.352575 -0.037319 1 0 0 0 0 0 1 195150
-0.002020 0.000127 0.117471 0.003574 0.052058 1.442648 -0.037349 1 0 0 0 0 0 1 196128
-0.002019 0.000123 0.117472 0.006297 -0.007254 1.486859 -0.037381 1 0 0 0 0 0 1 197137
-0.002019 0.000121 0.117473 0.008605 -0.039019 1.504072 -0.037412 1 0 0 0 0 0 1 198127
-0.002038 0.000124 0.117483 0.260651 -0.114354 1.375661 -0.037443 1 0 0 0 0 0 1 199116
-0.002034 0.000139 0.117497 0.000472 -0.282932 1.302883 -0.037474 1 0 0 0 0 0 1 200126
-0.002032 0.000147 0.117502 -0.005976 -0.205772 1.416000 -0.037505 1 0 0 0 0 0 1 201116
-0.002026 0.000133 0.117514 -0.065853 0.089560 1.325149 -0.037537 1 0 0 0 0 0 1 202125
-0.002023 0.000126 0.117518 -0.035098 0.031877 1.420212 -0.037568 1 0 0 0 0 0 1 203116
-0.002022 0.000122 0.117520 -0.012788 -0.017568 1.466142 -0.037599 1 0 0 0 0 0 1 204125
-0.002039 0.000125 0.117530 0.250229 -0.103651 1.348671 -0.037630 1 0 0 0 0 0 1 205116
-0.002048 0.000126 0.117534 0.165109 -0.095962 1.425723 -0.037662 1 0 0 0 0 0 1 206125
-0.002052 0.000127 0.117535 0.101555 -0.087077 1.464565 -0.037693 1 0 0 0 0 0 1 207116
-0.002042 0.000141 0.117546 -0.101702 -0.264099 1.333761 -0.037724 1 0 0 0 0 0 1 208125
-0.002037 0.000148 0.117550 -0.058740 -0.196131 1.415504 -0.037755 1 0 0 0 0 0 1 209111
-0.002047 0.000138 0.117572 0.158992 0.034966 1.177462 -0.037786 1 0 0 0 0 0 1 210115
-0.002053 0.000133 0.117579 0.111802 -0.003924 1.338242 -0.037818 1 0 0 0 0 0 1 211126
-0.002055 0.000130 0.117582 0.074043 -0.038933 1.418283 -0.037849 1 0 0 0 0 0 1 212125
-0.002056 0.000129 0.117583 0.054261 -0.058031 1.448945 -0.037881 1 0 0 0 0 0 1 213141
-0.002063 0.000146 0.117604 0.125933 -0.309144 1.179130 -0.037912 1 0 0 0 0 0 1 214122
-0.002066 0.000155 0.117611 0.089559 -0.227223 1.329378 -0.037943 1 0 0 0 0 0 1 215120
-0.002062 0.000141 0.117624 -0.004501 0.075420 1.261594 -0.037975 1 0 0 0 0 0 1 216148
-0.002060 0.000135 0.117629 0.007437 0.021696 1.365553 -0.038005 1 0 0 0 0 0 1 217115
-0.002059 0.000131 0.117630 0.020234 -0.025764 1.414675 -0.038037 1 0 0 0 0 0 1 218145
-0.002059 0.000129 0.117631 0.027631 -0.051601 1.433540 -0.038068 1 0 0 0 0 0 1 219141
-0.002065 0.000146 0.117652 0.113063 -0.306293 1.159503 -0.038100 1 0 0 0 0 0 1 220138
-0.002067 0.000155 0.117659 0.083521 -0.226074 1.308260 -0.038131 1 0 0 0 0 0 1 221141
-0.002069 0.000159 0.117661 0.062923 -0.165227 1.384210 -0.038162 1 0 0 0 0 0 1 222141
-0.002064 0.000143 0.117673 -0.017564 0.108365 1.269055 -0.038192 1 0 0 0 0 0 1 223111
-0.002062 0.000136 0.117677 0.001451 0.038131 1.354701 -0.038225 1 0 0 0 0 0 1 224137
-0.002067 0.000149 0.117699 0.099262 -0.259466 1.115824 -0.038256 1 0 0 0 0 0 1 225140
-0.002069 0.000156 0.117706 0.076742 -0.202653 1.277747 -0.038286 1 0 0 0 0 0 1 226113
-0.002070 0.000160 0.117709 0.059857 -0.153707 1.358377 -0.038318 1 0 0 0 0 0 1 227141
-0.002070 0.000162 0.117710 0.051356 -0.127224 1.389218 -0.038350 1 0 0 0 0 0 1 228155
-0.002089 0.000167 0.117720 0.299001 -0.173279 1.265583 -0.038381 1 0 0 0 0 0 1 229144
-0.002093 0.000152 0.117734 0.135416 0.096068 1.195755 -0.038413 1 0 0 0 0 0 1 230151
-0.002083 0.000158 0.117749 -0.078374 -0.153900 1.162000 -0.038444 1 0 0 0 0 0 1 231152
-0.002077 0.000160 0.117755 -0.035583 -0.142415 1.290368 -0.038475 1 0 0 0 0 0 1 232138
-0.002074 0.000162 0.117757 0.001887 -0.123091 1.349038 -0.038505 1 0 0 0 0 0 1 233111
-0.002092 0.000167 0.117767 0.274482 -0.171605 1.236160 -0.038538 1 0 0 0 0 0 1 234152
-0.002088 0.000183 0.117782 0.023521 -0.327172 1.168221 -0.038568 1 0 0 0 0 0 1 235136
-0.002080 0.000173 0.117797 -0.048210 -0.001616 1.138401 -0.038600 1 0 0 0 0 0 1 236136
-0.002076 0.000168 0.117802 -0.011540 -0.030023 1.266755 -0.038631 1 0 0 0 0 0 1 237140
-0.002075 0.000166 0.117804 0.015164 -0.063451 1.325301 -0.038662 1 0 0 0 0 0 1 238137
-0.002092 0.000169 0.117815 0.281730 -0.141678 1.212282 -0.038694 1 0 0 0 0 0 1 239150
-0.002088 0.000184 0.117829 0.027483 -0.312527 1.144269 -0.038725 1 0 0 0 0 0 1 240137
-0.002081 0.000174 0.117845 -0.045890 0.005572 1.114368 -0.038756 1 0 0 0 0 0 1 241139
-0.002077 0.000169 0.117850 -0.010001 -0.026634 1.242668 -0.038787 1 0 0 0 0 0 1 242138
-0.002075 0.000166 0.117852 0.016286 -0.061979 1.301203 -0.038818 1 0 0 0 0 0 1 243140
-0.002074 0.000165 0.117853 0.030669 -0.081639 1.323374 -0.038850 1 0 0 0 0 0 1 244139
-0.002080 0.000182 0.117873 0.119903 -0.334038 1.050310 -0.038881 1 0 0 0 0 0 1 245139
-0.002077 0.000173 0.117891 0.021784 -0.010427 1.054552 -0.038913 1 0 0 0 0 0 1 246151
-0.002076 0.000168 0.117897 0.026087 -0.035359 1.204967 -0.038943 1 0 0 0 0 0 1 247136
-0.002075 0.000166 0.117899 0.034831 -0.066619 1.272155 -0.038975 1 0 0 0 0 0 1 248150
-0.002075 0.000165 0.117900 0.040301 -0.084174 1.297380 -0.039006 1 0 0 0 0 0 1 249140
-0.002081 0.000182 0.117921 0.125128 -0.335686 1.025330 -0.039037 1 0 0 0 0 0 1 250150
-0.002078 0.000173 0.117939 0.024738 -0.011373 1.029806 -0.039068 1 0 0 0 0 0 1 251136
-0.002077 0.000168 0.117945 0.027946 -0.036052 1.180306 -0.039099 1 0 0 0 0 0 1 252112
-0.002076 0.000166 0.117947 0.036131 -0.067182 1.247587 -0.039133 1 0 0 0 0 0 1 253197
-0.002063 0.000178 0.117959 -0.129257 -0.267688 1.126514 -0.039164 1 0 0 0 0 0 1 254201
-0.002057 0.000184 0.117962 -0.066457 -0.211057 1.211394 -0.039195 1 0 0 0 0 0 1 255195
-0.002072 0.000192 0.117974 0.232793 -0.226758 1.118427 -0.039227 1 0 0 0 0 0 1 256205
-0.002074 0.000178 0.117988 0.096020 0.060198 1.060014 -0.039258 1 0 0 0 0 0 1 257216
-0.002075 0.000171 0.117993 0.066053 0.001210 1.176523 -0.039290 1 0 0 0 0 0 1 258223
-0.002076 0.000167 0.117995 0.055916 -0.048652 1.230755 -0.039321 1 0 0 0 0 0 1 259216
-0.002063 0.000179 0.118006 -0.119025 -0.258791 1.105029 -0.039351 1 0 0 0 0 0 1 260189
-0.002057 0.000185 0.118010 -0.060959 -0.206927 1.188301 -0.039383 1 0 0 0 0 0 1 261196
-0.002049 0.000170 0.118022 -0.087048 0.076849 1.085510 -0.039414 1 0 0 0 0 0 1 262215
-0.002063 0.000167 0.118036 0.213688 -0.047211 1.040792 -0.039445 1 0 0 0 0 0 1 263184
-0.002070 0.000165 0.118041 0.153106 -0.078721 1.154839 -0.039476 1 0 0 0 0 0 1 264190
-0.002061 0.000178 0.118053 -0.068171 -0.274720 1.061189 -0.039508 1 0 0 0 0 0 1 265202
-0.002057 0.000184 0.118058 -0.035106 -0.215204 1.156534 -0.039539 1 0 0 0 0 0 1 266184
-0.002049 0.000170 0.118070 -0.073845 0.072585 1.057972 -0.039570 1 0 0 0 0 0 1 267190
-0.002045 0.000162 0.118074 -0.032059 0.010143 1.150150 -0.039601 1 0 0 0 0 0 1 268179
-0.002043 0.000159 0.118075 -0.004205 -0.041824 1.194992 -0.039632 1 0 0 0 0 0 1 269188
-0.002061 0.000161 0.118086 0.263538 -0.129647 1.076809 -0.039664 1 0 0 0 0 0 1 270197
-0.002069 0.000163 0.118089 0.179629 -0.122531 1.153214 -0.039695 1 0 0 0 0 0 1 271190
-0.002061 0.000177 0.118101 -0.054353 -0.297300 1.045316 -0.039726 1 0 0 0 0 0 1 272194
-0.002057 0.000184 0.118105 -0.027753 -0.226882 1.135655 -0.039757 1 0 0 0 0 0 1 273189
-0.002050 0.000169 0.118117 -0.069828 0.066558 1.035294 -0.039789 1 0 0 0 0 0 1 274193
-0.002046 0.000162 0.118121 -0.029684 0.006841 1.126826 -0.039820 1 0 0 0 0 0 1 275185
-0.002063 0.000163 0.118133 0.250327 -0.103525 1.035960 -0.039852 1 0 0 0 0 0 1 276206
-0.002058 0.000177 0.118147 0.002191 -0.293001 0.976398 -0.039883 1 0 0 0 0 0 1 277192
-0.002056 0.000184 0.118152 0.002695 -0.225487 1.093870 -0.039914 1 0 0 0 0 0 1 278185
-0.002055 0.000187 0.118154 0.016426 -0.175560 1.148604 -0.039945 1 0 0 0 0 0 1 279191
-0.002049 0.000171 0.118165 -0.045649 0.093627 1.024658 -0.039976 1 0 0 0 0 0 1 280184
-0.002046 0.000163 0.118169 -0.016980 0.020308 1.106900 -0.040005 1 0 0 0 0 0 1 281125
-0.002045 0.000159 0.118171 0.004092 -0.037259 1.148195 -0.040036 1 0 0 0 0 0 1 282113
-0.002044 0.000157 0.118171 0.015584 -0.068179 1.164238 -0.040068 1 0 0 0 0 0 1 283123
-0.002062 0.000161 0.118181 0.274686 -0.143695 1.034915 -0.040099 1 0 0 0 0 0 1 284113
-0.002066 0.000144 0.118195 0.115463 0.112613 0.962683 -0.040130 1 0 0 0 0 0 1 285123
-0.002055 0.000150 0.118211 -0.097055 -0.145904 0.927603 -0.040161 1 0 0 0 0 0 1 286113
-0.002050 0.000153 0.118216 -0.052935 -0.138127 1.055324 -0.040193 1 0 0 0 0 0 1 287123
-0.002047 0.000154 0.118218 -0.014742 -0.120589 1.113740 -0.040224 1 0 0 0 0 0 1 288113
-0.002045 0.000155 0.118219 0.006341 -0.110484 1.135814 -0.040255 1 0 0 0 0 0 1 289123
-0.002045 0.000155 0.118219 0.017219 -0.105330 1.144124 -0.040286 1 0 0 0 0 0 1 290113
-0.002039 0.000137 0.118230 -0.048002 0.140182 1.002912 -0.040318 1 0 0 0 0 0 1 291123
-0.002055 0.000133 0.118243 0.232251 -0.005161 0.943390 -0.040349 1 0 0 0 0 0 1 292113
-0.002063 0.000131 0.118248 0.160810 -0.047445 1.052167 -0.040381 1 0 0 0 0 0 1 293132
-0.002066 0.000130 0.118249 0.104833 -0.065588 1.102996 -0.040412 1 0 0 0 0 0 1 294123
-0.002056 0.000142 0.118261 -0.096181 -0.258116 0.975740 -0.040443 1 0 0 0 0 0 1 295122
-0.002050 0.000149 0.118265 -0.051082 -0.196914 1.058358 -0.040474 1 0 0 0 0 0 1 296126
-0.002042 0.000134 0.118277 -0.083966 0.092566 0.955232 -0.040505 1 0 0 0 0 0 1 297119
-0.002038 0.000127 0.118281 -0.039077 0.030493 1.045620 -0.040536 1 0 0 0 0 0 1 298112
-0.002036 0.000123 0.118282 -0.009690 -0.021305 1.089812 -0.040568 1 0 0 0 0 0 1 299142
-0.002035 0.000122 0.118283 0.005973 -0.049329 1.106799 -0.040599 1 0 0 0 0 0 1 300118
-0.002035 0.000121 0.118283 0.014017 -0.063575 1.113366 -0.040631 1 0 0 0 0 0 1 301144
-0.002048 0.000107 0.118303 0.200784 0.112711 0.835881 -0.040662 1 0 0 0 0 0 1 302139
-0.002054 0.000100 0.118310 0.135429 0.043661 0.981232 -0.040693 1 0 0 0 0 0 1 303137
-0.002057 0.000096 0.118313 0.088232 -0.006672 1.055801 -0.040725 1 0 0 0 0 0 1 304136
-0.002059 0.000095 0.118314 0.063664 -0.033429 1.084406 -0.040756 1 0 0 0 0 0 1 305138
-0.002047 0.000107 0.118325 -0.120012 -0.230851 0.948322 -0.040787 1 0 0 0 0 0 1 306149
-0.002036 0.000096 0.118339 -0.136943 0.071401 0.883227 -0.040819 1 0 0 0 0 0 1 307151
-0.002030 0.000090 0.118344 -0.070470 0.029681 0.997846 -0.040850 1 0 0 0 0 0 1 308148
-0.002027 0.000087 0.118346 -0.028760 -0.010522 1.051478 -0.040881 1 0 0 0 0 0 1 309151
-0.002021 0.000068 0.118357 -0.077655 0.211037 0.927283 -0.040912 1 0 0 0 0 0 1 310141
-0.002036 0.000062 0.118371 0.211479 0.053057 0.873286 -0.040943 1 0 0 0 0 0 1 311138
-0.002043 0.000060 0.118375 0.144373 0.004401 0.983988 -0.040975 1 0 0 0 0 0 1 312138
-0.002047 0.000058 0.118377 0.090540 -0.016903 1.035473 -0.041006 1 0 0 0 0 0 1 313150
-0.002049 0.000058 0.118378 0.061924 -0.027269 1.055021 -0.041037 1 0 0 0 0 0 1 314149
-0.002050 0.000057 0.118378 0.047565 -0.032424 1.062395 -0.041068 1 0 0 0 0 0 1 315134
-0.002038 0.000071 0.118389 -0.131193 -0.218966 0.918632 -0.041100 1 0 0 0 0 0 1 316148
-0.002026 0.000060 0.118403 -0.145740 0.089069 0.850976 -0.041131 1 0 0 0 0 0 1 317151
-0.002021 0.000054 0.118408 -0.078018 0.050063 0.964580 -0.041162 1 0 0 0 0 0 1 318148
-0.002018 0.000051 0.118410 -0.035692 0.011218 1.017822 -0.041193 1 0 0 0 0 0 1 319135
-0.002035 0.000054 0.118420 0.240575 -0.070036 0.902165 -0.041225 1 0 0 0 0 0 1 320147
-0.002043 0.000056 0.118424 0.160431 -0.059601 0.979416 -0.041256 1 0 0 0 0 0 1 321151
-0.002042 0.000039 0.118436 0.028184 0.194692 0.873619 -0.041287 1 0 0 0 0 0 1 322134
-0.002042 0.000030 0.118440 0.019845 0.113426 0.962668 -0.041318 1 0 0 0 0 0 1 323134
-0.002041 0.000026 0.118441 0.022278 0.051937 1.006318 -0.041349 1 0 0 0 0 0 1 324134
-0.002041 0.000024 0.118441 0.024424 0.019089 1.023116 -0.041381 1 0 0 0 0 0 1 325148
-0.002041 0.000023 0.118442 0.025700 0.002458 1.029498 -0.041411 1 0 0 0 0 0 1 326114
-0.002036 0.000004 0.118452 -0.044701 0.238258 0.887804 -0.041443 1 0 0 0 0 0 1 327137
-0.002033 -0.000005 0.118456 -0.020159 0.147119 0.963253 -0.041475 1 0 0 0 0 0 1 328152
-0.002032 -0.000010 0.118457 -0.001186 0.080619 1.002076 -0.041506 1 0 0 0 0 0 1 329150
-0.002031 -0.000012 0.118458 0.009210 0.045292 1.017166 -0.041537 1 0 0 0 0 0 1 330136
-0.002031 -0.000013 0.118458 0.014597 0.027418 1.023002 -0.041569 1 0 0 0 0 0 1 331146
-0.002018 -0.000000 0.118469 -0.154488 -0.165608 0.878463 -0.041600 1 0 0 0 0 0 1 332149
-0.002011 0.000006 0.118472 -0.093079 -0.104625 0.955133 -0.041631 1 0 0 0 0 0 1 333148
-0.002003 -0.000008 0.118484 -0.118228 0.186008 0.850194 -0.041662 1 0 0 0 0 0 1 334134
-0.001999 -0.000016 0.118488 -0.069236 0.123759 0.939457 -0.041694 1 0 0 0 0 0 1 335147
-0.002015 -0.000015 0.118500 0.216366 0.011998 0.847059 -0.041724 1 0 0 0 0 0 1 336108
-0.002023 -0.000015 0.118504 0.141544 0.005247 0.933478 -0.041755 1 0 0 0 0 0 1 337115
-0.002027 -0.000014 0.118505 0.083095 0.006841 0.975523 -0.041788 1 0 0 0 0 0 1 338154
-0.002029 -0.000014 0.118505 0.052028 0.008148 0.991632 -0.041818 1 0 0 0 0 0 1 339134
-0.002030 -0.000014 0.118505 0.036392 0.008861 0.997797 -0.041849 1 0 0 0 0 0 1 340133
-0.002031 -0.000014 0.118506 0.028614 0.009219 1.000426 -0.041881 1 0 0 0 0 0 1 341137
-0.002031 -0.000014 0.118506 0.024732 0.009415 1.001797 -0.041911 1 0 0 0 0 0 1 342106
-0.002031 -0.000014 0.118506 0.022810 0.009520 1.002796 -0.041943 1 0 0 0 0 0 1 343135
-0.002031 -0.000014 0.118506 0.021861 0.009556 1.003605 -0.041974 1 0 0 0 0 0 1 344133
-0.002031 -0.000014 0.118506 0.021394 0.009591 1.004388 -0.042006 1 0 0 0 0 0 1 345135
-0.002031 -0.000014 0.118506 0.021168 0.009619 1.005138 -0.042037 1 0 0 0 0 0 1 346133
-0.002026 -0.000032 0.118516 -0.050161 0.254195 0.861480 -0.042068 1 0 0 0 0 0 1 347133
-0.002023 -0.000041 0.118520 -0.026023 0.167209 0.936069 -0.042099 1 0 0 0 0 0 1 348127
-0.002022 -0.000046 0.118521 -0.007273 0.102803 0.974604 -0.042131 1 0 0 0 0 0 1 349132
-0.002021 -0.000048 0.118521 0.003022 0.068537 0.989576 -0.042162 1 0 0 0 0 0 1 350122
-0.002021 -0.000049 0.118522 0.008347 0.051201 0.995333 -0.042193 1 0 0 0 0 0 1 351111
-0.002021 -0.000050 0.118522 0.011061 0.042525 0.997807 -0.042224 1 0 0 0 0 0 1 352105
-0.002021 -0.000050 0.118522 0.012437 0.038203 0.999164 -0.042256 1 0 0 0 0 0 1 353130
-0.002008 -0.000036 0.118532 -0.158926 -0.148225 0.852873 -0.042287 1 0 0 0 0 0 1 354121
-0.002002 -0.000030 0.118536 -0.098594 -0.083898 0.928930 -0.042317 1 0 0 0 0 0 1 355110
-0.001998 -0.000026 0.118537 -0.053104 -0.035912 0.968202 -0.042349 1 0 0 0 0 0 1 356120
-0.001997 -0.000025 0.118538 -0.028579 -0.010308 0.983454 -0.042380 1 0 0 0 0 0 1 357111
-0.001996 -0.000024 0.118538 -0.016071 0.002676 0.989315 -0.042412 1 0 0 0 0 0 1 358120
-0.001995 -0.000024 0.118538 -0.009751 0.009186 0.991833 -0.042443 1 0 0 0 0 0 1 359128
-0.001995 -0.000023 0.118538 -0.006574 0.012446 0.993165 -0.042474 1 0 0 0 0 0 1 360111
-0.001990 -0.000041 0.118549 -0.076311 0.258889 0.849675 -0.042505 1 0 0 0 0 0 1 361121
-0.001987 -0.000050 0.118552 -0.051320 0.172741 0.924278 -0.042536 1 0 0 0 0 0 1 362111
-0.001986 -0.000054 0.118554 -0.032135 0.108744 0.962786 -0.042568 1 0 0 0 0 0 1 363121
-0.001985 -0.000057 0.118554 -0.021652 0.074677 0.977741 -0.042599 1 0 0 0 0 0 1 364110
-0.001985 -0.000058 0.118554 -0.016231 0.057449 0.983501 -0.042630 1 0 0 0 0 0 1 365120
-0.001985 -0.000058 0.118554 -0.013490 0.048839 0.985960 -0.042661 1 0 0 0 0 0 1 366108
-0.001984 -0.000059 0.118554 -0.012105 0.044551 0.987286 -0.042693 1 0 0 0 0 0 1 367113
-0.001984 -0.000059 0.118554 -0.011406 0.042416 0.988230 -0.042724 1 0 0 0 0 0 1 368118
-0.001984 -0.000059 0.118554 -0.011072 0.041370 0.989012 -0.042755 1 0 0 0 0 0 1 369110
-0.001984 -0.000059 0.118554 -0.010900 0.040850 0.989754 -0.042786 1 0 0 0 0 0 1 370105
-0.001984 -0.000059 0.118554 -0.010816 0.040615 0.990513 -0.042818 1 0 0 0 0 0 1 371141
-0.001984 -0.000059 0.118554 -0.010790 0.040504 0.991221 -0.042849 1 0 0 0 0 0 1 372118
-0.001984 -0.000059 0.118554 -0.010772 0.040477 0.991971 -0.042881 1 0 0 0 0 0 1 373154
-0.001984 -0.000059 0.118554 -0.010767 0.040469 0.992689 -0.042912 1 0 0 0 0 0 1 374147
-0.001979 -0.000077 0.118565 -0.082176 0.285539 0.849020 -0.042943 1 0 0 0 0 0 1 375133
-0.001976 -0.000086 0.118568 -0.057973 0.198576 0.923449 -0.042975 1 0 0 0 0 0 1 376135
-0.001975 -0.000090 0.118570 -0.039198 0.134192 0.961880 -0.043006 1 0 0 0 0 0 1 377134
-0.001974 -0.000092 0.118570 -0.028910 0.099946 0.976825 -0.043037 1 0 0 0 0 0 1 378148
-0.001974 -0.000094 0.118570 -0.023596 0.082629 0.982553 -0.043068 1 0 0 0 0 0 1 379132
-0.001974 -0.000094 0.118570 -0.020919 0.073990 0.984985 -0.043099 1 0 0 0 0 0 1 380111
-0.001974 -0.000094 0.118570 -0.019566 0.069682 0.986319 -0.043131 1 0 0 0 0 0 1 381134
-0.001974 -0.000095 0.118570 -0.018894 0.067555 0.987250 -0.043162 1 0 0 0 0 0 1 382135
-0.001974 -0.000095 0.118570 -0.018548 0.066533 0.988041 -0.043194 1 0 0 0 0 0 1 383150
-0.001974 -0.000095 0.118570 -0.018399 0.066027 0.988776 -0.043225 1 0 0 0 0 0 1 384149
-0.001974 -0.000095 0.118570 -0.018318 0.065796 0.989509 -0.043256 1 0 0 0 0 0 1 385150
-0.001974 -0.000095 0.118570 -0.018293 0.065721 0.990194 -0.043286 1 0 0 0 0 0 1 386106
-0.001974 -0.000095 0.118570 -0.018283 0.065695 0.990929 -0.043318 1 0 0 0 0 0 1 387132
-0.001974 -0.000095 0.118570 -0.018284 0.065703 0.991644 -0.043349 1 0 0 0 0 0 1 388133
-0.001974 -0.000095 0.118570 -0.018285 0.065745 0.992354 -0.043381 1 0 0 0 0 0 1 389135
-0.001974 -0.000095 0.118570 -0.018313 0.065775 0.993072 -0.043412 1 0 0 0 0 0 1 390131
-0.001974 -0.000095 0.118570 -0.018316 0.065818 0.993782 -0.043443 1 0 0 0 0 0 1 391132
-0.001992 -0.000090 0.118580 0.236429 0.005897 0.858007 -0.043474 1 0 0 0 0 0 1 392131
-0.002001 -0.000088 0.118584 0.145180 0.027076 0.928333 -0.043506 1 0 0 0 0 0 1 393136
-0.002006 -0.000087 0.118585 0.078297 0.042872 0.964678 -0.043537 1 0 0 0 0 0 1 394150
-0.002008 -0.000086 0.118585 0.042937 0.051319 0.978803 -0.043569 1 0 0 0 0 0 1 395146
-0.002009 -0.000086 0.118585 0.025140 0.055642 0.984253 -0.043599 1 0 0 0 0 0 1 396134
-0.002010 -0.000086 0.118585 0.016264 0.057825 0.986608 -0.043631 1 0 0 0 0 0 1 397142
-0.002010 -0.000086 0.118585 0.011847 0.058935 0.987880 -0.043662 1 0 0 0 0 0 1 398143
-0.002010 -0.000086 0.118585 0.009637 0.059516 0.988751 -0.043692 1 0 0 0 0 0 1 399105
-0.002011 -0.000086 0.118585 0.008542 0.059824 0.989555 -0.043724 1 0 0 0 0 0 1 400133
-0.002011 -0.000086 0.118585 0.007996 0.060010 0.990293 -0.043756 1 0 0 0 0 0 1 401147
-0.002011 -0.000086 0.118585 0.007724 0.060110 0.991001 -0.043787 1 0 0 0 0 0 1 402145
-0.002011 -0.000086 0.118585 0.007591 0.060195 0.991716 -0.043818 1 0 0 0 0 0 1 403131
-0.002011 -0.000086 0.118585 0.007529 0.060255 0.992416 -0.043849 1 0 0 0 0 0 1 404130
-0.002011 -0.000086 0.118585 0.007496 0.060307 0.993124 -0.043881 1 0 0 0 0 0 1 405133
-0.002011 -0.000086 0.118585 0.007490 0.060342 0.993822 -0.043912 1 0 0 0 0 0 1 406130
-0.002029 -0.000082 0.118595 0.262518 0.000374 0.858103 -0.043943 1 0 0 0 0 0 1 407130
-0.002038 -0.000079 0.118599 0.171272 0.021533 0.928319 -0.043974 1 0 0 0 0 0 1 408130
-0.002043 -0.000078 0.118600 0.104400 0.037336 0.964627 -0.044007 1 0 0 0 0 0 1 409180
-0.002045 -0.000078 0.118600 0.069079 0.045786 0.978740 -0.044038 1 0 0 0 0 0 1 410174
-0.002046 -0.000077 0.118601 0.051299 0.050087 0.984195 -0.044070 1 0 0 0 0 0 1 411192
-0.002047 -0.000077 0.118601 0.042451 0.052271 0.986538 -0.044101 1 0 0 0 0 0 1 412191
-0.002047 -0.000077 0.118601 0.038054 0.053377 0.987801 -0.044133 1 0 0 0 0 0 1 413194
-0.002054 -0.000059 0.118621 0.118589 -0.190864 0.704667 -0.044163 1 0 0 0 0 0 1 414183
-0.002056 -0.000050 0.118629 0.086038 -0.104237 0.850004 -0.044195 1 0 0 0 0 0 1 415187
-0.002058 -0.000046 0.118631 0.063846 -0.039889 0.924786 -0.044227 1 0 0 0 0 0 1 416209
-0.002059 -0.000044 0.118632 0.052629 -0.005548 0.953401 -0.044257 1 0 0 0 0 0 1 417180
-0.002059 -0.000042 0.118632 0.047186 0.011860 0.963954 -0.044289 1 0 0 0 0 0 1 418186
-0.002059 -0.000042 0.118632 0.044560 0.020600 0.968094 -0.044321 1 0 0 0 0 0 1 419224
-0.002059 -0.000042 0.118632 0.043292 0.024968 0.969934 -0.044351 1 0 0 0 0 0 1 420185
-0.002078 -0.000037 0.118642 0.298080 -0.032981 0.834744 -0.044383 1 0 0 0 0 0 1 421213
-0.002087 -0.000035 0.118646 0.206515 -0.010691 0.904923 -0.044414 1 0 0 0 0 0 1 422196
-0.002092 -0.000034 0.118647 0.139473 0.005631 0.941159 -0.044445 1 0 0 0 0 0 1 423183
-0.002094 -0.000033 0.118647 0.104073 0.014348 0.955259 -0.044476 1 0 0 0 0 0 1 424187
-0.002095 -0.000033 0.118647 0.086289 0.018765 0.960656 -0.044507 1 0 0 0 0 0 1 425182
-0.002096 -0.000033 0.118647 0.077435 0.020985 0.962989 -0.044539 1 0 0 0 0 0 1 426187
-0.002096 -0.000033 0.118647 0.073044 0.022117 0.964227 -0.044569 1 0 0 0 0 0 1 427170
-0.002115 -0.000028 0.118657 0.326485 -0.037521 0.828893 -0.044601 1 0 0 0 0 0 1 428181
-0.002124 -0.000026 0.118661 0.234120 -0.016051 0.898931 -0.044632 1 0 0 0 0 0 1 429189
-0.002129 -0.000025 0.118662 0.166680 -0.000130 0.935098 -0.044663 1 0 0 0 0 0 1 430180
-0.002131 -0.000024 0.118662 0.131097 0.008367 0.949154 -0.044695 1 0 0 0 0 0 1 431190
-0.002132 -0.000024 0.118663 0.113233 0.012681 0.954560 -0.044726 1 0 0 0 0 0 1 432182
-0.002120 -0.000010 0.118673 -0.068257 -0.170145 0.809024 -0.044757 1 0 0 0 0 0 1 433173
-0.002114 -0.000004 0.118677 -0.012977 -0.103865 0.885440 -0.044789 1 0 0 0 0 0 1 434203
-0.002111 -0.000000 0.118678 0.030043 -0.054876 0.924783 -0.044819 1 0 0 0 0 0 1 435167
-0.002128 0.000006 0.118689 0.309204 -0.089050 0.803878 -0.044851 1 0 0 0 0 0 1 436178
-0.002136 0.000009 0.118692 0.229819 -0.054636 0.878875 -0.044880 1 0 0 0 0 0 1 437119
-0.002141 0.000011 0.118694 0.168947 -0.032250 0.916761 -0.044911 1 0 0 0 0 0 1 438109
-0.002143 0.000011 0.118694 0.136671 -0.020522 0.931432 -0.044943 1 0 0 0 0 0 1 439118
-0.002144 0.000012 0.118694 0.120453 -0.014604 0.937021 -0.044974 1 0 0 0 0 0 1 440108
-0.002144 0.000012 0.118694 0.112399 -0.011640 0.939387 -0.045005 1 0 0 0 0 0 1 441109
-0.002145 0.000012 0.118694 0.108435 -0.010155 0.940619 -0.045036 1 0 0 0 0 0 1 442102
-0.002145 0.000012 0.118694 0.106480 -0.009422 0.941478 -0.045067 1 0 0 0 0 0 1 443103
-0.002145 0.000012 0.118694 0.105542 -0.009054 0.942213 -0.045099 1 0 0 0 0 0 1 444107
-0.002145 0.000012 0.118694 0.105112 -0.008879 0.942894 -0.045130 1 0 0 0 0 0 1 445118
-0.002145 0.000012 0.118694 0.104943 -0.008792 0.943550 -0.045161 1 0 0 0 0 0 1 446107
-0.002145 0.000012 0.118694 0.104881 -0.008753 0.944207 -0.045193 1 0 0 0 0 0 1 447118
-0.002145 0.000012 0.118694 0.104894 -0.008734 0.944858 -0.045224 1 0 0 0 0 0 1 448117
-0.002164 0.000016 0.118704 0.360991 -0.069053 0.809402 -0.045255 1 0 0 0 0 0 1 449108
-0.002173 0.000019 0.118708 0.269712 -0.047851 0.879198 -0.045286 1 0 0 0 0 0 1 450118
-0.002177 0.000020 0.118709 0.202828 -0.032083 0.915256 -0.045318 1 0 0 0 0 0 1 451115
-0.002180 0.000020 0.118709 0.167541 -0.023673 0.929276 -0.045349 1 0 0 0 0 0 1 452121
-0.002181 0.000021 0.118709 0.149822 -0.019410 0.934626 -0.045380 1 0 0 0 0 0 1 453109
-0.002181 0.000021 0.118709 0.141051 -0.017287 0.936914 -0.045411 1 0 0 0 0 0 1 454108
-0.002182 0.000021 0.118709 0.136700 -0.016226 0.938152 -0.045444 1 0 0 0 0 0 1 455148
-0.002182 0.000021 0.118709 0.134580 -0.015698 0.938970 -0.045474 1 0 0 0 0 0 1 456108
-0.002182 0.000021 0.118709 0.133584 -0.015437 0.939706 -0.045506 1 0 0 0 0 0 1 457150
-0.002182 0.000021 0.118709 0.133126 -0.015315 0.940365 -0.045537 1 0 0 0 0 0 1 458133
-0.002182 0.000021 0.118709 0.132929 -0.015266 0.941018 -0.045568 1 0 0 0 0 0 1 459131
-0.002182 0.000021 0.118709 0.132885 -0.015246 0.941676 -0.045600 1 0 0 0 0 0 1 460145
-0.002182 0.000021 0.118709 0.132904 -0.015229 0.942318 -0.045631 1 0 0 0 0 0 1 461131
-0.002182 0.000021 0.118709 0.132969 -0.015232 0.942966 -0.045662 1 0 0 0 0 0 1 462146
-0.002182 0.000021 0.118709 0.133037 -0.015247 0.943598 -0.045693 1 0 0 0 0 0 1 463128
-0.002182 0.000021 0.118709 0.133111 -0.015244 0.944243 -0.045724 1 0 0 0 0 0 1 464128
-0.002182 0.000021 0.118709 0.133206 -0.015265 0.944907 -0.045756 1 0 0 0 0 0 1 465147
-0.002182 0.000021 0.118709 0.133292 -0.015265 0.945538 -0.045787 1 0 0 0 0 0 1 466133
-0.002182 0.000021 0.118709 0.133386 -0.015286 0.946188 -0.045818 1 0 0 0 0 0 1 467132
-0.002177 0.000003 0.118720 0.061970 0.230658 0.801536 -0.045850 1 0 0 0 0 0 1 468137
-0.002174 -0.000006 0.118724 0.085979 0.144109 0.875867 -0.045880 1 0 0 0 0 0 1 469104
-0.002173 -0.000010 0.118725 0.104746 0.079882 0.914292 -0.045912 1 0 0 0 0 0 1 470129
-0.002172 -0.000013 0.118725 0.115109 0.045673 0.929198 -0.045943 1 0 0 0 0 0 1 471141
-0.002172 -0.000014 0.118725 0.120510 0.028359 0.934867 -0.045975 1 0 0 0 0 0 1 472145
-0.002171 -0.000014 0.118725 0.123309 0.019705 0.937254 -0.046006 1 0 0 0 0 0 1 473131
-0.002171 -0.000015 0.118725 0.124763 0.015366 0.938481 -0.046037 1 0 0 0 0 0 1 474129
-0.002171 -0.000015 0.118725 0.125534 0.013204 0.939336 -0.046068 1 0 0 0 0 0 1 475128
-0.002159 -0.000001 0.118736 -0.046939 -0.173243 0.791912 -0.046099 1 0 0 0 0 0 1 476128
-0.002152 0.000005 0.118740 0.012855 -0.108703 0.867684 -0.046131 1 0 0 0 0 0 1 477149
-0.002149 0.000009 0.118741 0.058157 -0.060577 0.906811 -0.046162 1 0 0 0 0 0 1 478128
-0.002147 0.000010 0.118742 0.082640 -0.034924 0.921969 -0.046193 1 0 0 0 0 0 1 479131
-0.002147 0.000011 0.118742 0.095192 -0.021932 0.927741 -0.046224 1 0 0 0 0 0 1 480128
-0.002146 0.000012 0.118742 0.101566 -0.015431 0.930148 -0.046256 1 0 0 0 0 0 1 481132
-0.002146 0.000012 0.118742 0.104803 -0.012173 0.931398 -0.046287 1 0 0 0 0 0 1 482130
-0.002146 0.000012 0.118742 0.106461 -0.010546 0.932236 -0.046318 1 0 0 0 0 0 1 483130
-0.002146 0.000012 0.118742 0.107334 -0.009743 0.932941 -0.046349 1 0 0 0 0 0 1 484129
-0.002146 0.000012 0.118742 0.107793 -0.009346 0.933600 -0.046381 1 0 0 0 0 0 1 485131
-0.002146 0.000012 0.118742 0.108074 -0.009150 0.934239 -0.046412 1 0 0 0 0 0 1 486144
-0.002146 0.000012 0.118742 0.108247 -0.009038 0.934875 -0.046443 1 0 0 0 0 0 1 487142
-0.002146 0.000012 0.118742 0.108367 -0.008993 0.935502 -0.046475 1 0 0 0 0 0 1 488145
-0.002146 0.000012 0.118742 0.108471 -0.008981 0.936136 -0.046506 1 0 0 0 0 0 1 489142
-0.002146 0.000012 0.118742 0.108539 -0.008974 0.936733 -0.046536 1 0 0 0 0 0 1 490101
-0.002141 -0.000006 0.118752 0.036999 0.237285 0.792023 -0.046568 1 0 0 0 0 0 1 491128
-0.002157 -0.000010 0.118766 0.317567 0.090363 0.729919 -0.046599 1 0 0 0 0 0 1 492109
-0.002164 -0.000013 0.118771 0.245171 0.047325 0.837335 -0.046631 1 0 0 0 0 0 1 493130
-0.002168 -0.000014 0.118772 0.188621 0.028886 0.887597 -0.046662 1 0 0 0 0 0 1 494132
-0.002170 -0.000014 0.118773 0.158679 0.020009 0.906629 -0.046693 1 0 0 0 0 0 1 495141
-0.002171 -0.000015 0.118773 0.143685 0.015597 0.913713 -0.046724 1 0 0 0 0 0 1 496129
-0.002172 -0.000015 0.118773 0.136278 0.013411 0.916570 -0.046756 1 0 0 0 0 0 1 497130
-0.002172 -0.000015 0.118773 0.132620 0.012321 0.917972 -0.046787 1 0 0 0 0 0 1 498145
-0.002172 -0.000015 0.118773 0.130836 0.011773 0.918841 -0.046818 1 0 0 0 0 0 1 499130
-0.002172 -0.000015 0.118773 0.129998 0.011506 0.919545 -0.046849 1 0 0 0 0 0 1 500127
-0.002172 -0.000015 0.118773 0.129629 0.011380 0.920198 -0.046881 1 0 0 0 0 0 1 501131
-0.002172 -0.000015 0.118773 0.129479 0.011313 0.920820 -0.046912 1 0 0 0 0 0 1 502128
-0.002172 -0.000015 0.118773 0.129451 0.011287 0.921431 -0.046943 1 0 0 0 0 0 1 503128
-0.002172 -0.000015 0.118773 0.129476 0.011283 0.922034 -0.046974 1 0 0 0 0 0 1 504103
-0.002172 -0.000015 0.118773 0.129539 0.011284 0.922650 -0.047005 1 0 0 0 0 0 1 505107
-0.002172 -0.000015 0.118773 0.129605 0.011286 0.923268 -0.047036 1 0 0 0 0 0 1 506116
-0.002172 -0.000015 0.118773 0.129688 0.011293 0.923876 -0.047067 1 0 0 0 0 0 1 507106
-0.002160 -0.000001 0.118784 -0.043403 -0.174366 0.776188 -0.047099 1 0 0 0 0 0 1 508116
-0.002153 0.000005 0.118788 0.016107 -0.109371 0.851826 -0.047130 1 0 0 0 0 0 1 509105
-0.002150 0.000009 0.118789 0.061304 -0.061009 0.890922 -0.047162 1 0 0 0 0 0 1 510125
-0.002148 0.000010 0.118789 0.085743 -0.035244 0.906047 -0.047193 1 0 0 0 0 0 1 511116
-0.002148 0.000011 0.118790 0.098257 -0.022192 0.911781 -0.047224 1 0 0 0 0 0 1 512106
-0.002142 -0.000006 0.118800 0.032885 0.230917 0.768702 -0.047255 1 0 0 0 0 0 1 513104
-0.002139 -0.000015 0.118804 0.060025 0.147771 0.843488 -0.047286 1 0 0 0 0 0 1 514106
-0.002138 -0.000019 0.118805 0.080363 0.085223 0.882026 -0.047317 1 0 0 0 0 0 1 515101
-0.002137 -0.000022 0.118806 0.091483 0.051853 0.896957 -0.047349 1 0 0 0 0 0 1 516106
-0.002136 -0.000023 0.118806 0.097279 0.034991 0.902619 -0.047380 1 0 0 0 0 0 1 517115
-0.002136 -0.000023 0.118806 0.100247 0.026527 0.904978 -0.047412 1 0 0 0 0 0 1 518125
-0.002136 -0.000024 0.118806 0.101771 0.022303 0.906181 -0.047443 1 0 0 0 0 0 1 519116
-0.002136 -0.000024 0.118806 0.102577 0.020205 0.906973 -0.047474 1 0 0 0 0 0 1 520106
-0.002136 -0.000024 0.118806 0.103028 0.019161 0.907661 -0.047505 1 0 0 0 0 0 1 521116
-0.002136 -0.000024 0.118806 0.103275 0.018637 0.908271 -0.047536 1 0 0 0 0 0 1 522106
-0.002136 -0.000024 0.118806 0.103435 0.018385 0.908879 -0.047567 1 0 0 0 0 0 1 523107
-0.002136 -0.000024 0.118806 0.103552 0.018275 0.909472 -0.047599 1 0 0 0 0 0 1 524108
-0.002136 -0.000024 0.118806 0.103653 0.018220 0.910078 -0.047630 1 0 0 0 0 0 1 525113
-0.002136 -0.000024 0.118806 0.103733 0.018194 0.910672 -0.047661 1 0 0 0 0 0 1 526106
-0.002136 -0.000024 0.118806 0.103800 0.018184 0.911287 -0.047693 1 0 0 0 0 0 1 527136
-0.002136 -0.000024 0.118806 0.103866 0.018193 0.911874 -0.047724 1 0 0 0 0 0 1 528119
-0.002136 -0.000024 0.118806 0.103938 0.018194 0.912487 -0.047756 1 0 0 0 0 0 1 529135
-0.002136 -0.000024 0.118806 0.104001 0.018216 0.913060 -0.047786 1 0 0 0 0 0 1 530103
-0.002136 -0.000024 0.118806 0.104086 0.018216 0.913681 -0.047819 1 0 0 0 0 0 1 531144
-0.002136 -0.000024 0.118806 0.104144 0.018229 0.914283 -0.047850 1 0 0 0 0 0 1 532142
-0.002136 -0.000024 0.118806 0.104219 0.018249 0.914861 -0.047881 1 0 0 0 0 0 1 533130
-0.002131 -0.000042 0.118816 0.032450 0.265137 0.769993 -0.047911 1 0 0 0 0 0 1 534100
-0.002128 -0.000051 0.118820 0.056424 0.178758 0.844057 -0.047943 1 0 0 0 0 0 1 535128
-0.002127 -0.000055 0.118821 0.075179 0.114615 0.882340 -0.047974 1 0 0 0 0 0 1 536129
-0.002126 -0.000057 0.118822 0.085506 0.080447 0.897146 -0.048005 1 0 0 0 0 0 1 537102
-0.002126 -0.000059 0.118822 0.090872 0.063193 0.902788 -0.048037 1 0 0 0 0 0 1 538129
-0.002126 -0.000059 0.118822 0.093639 0.054563 0.905123 -0.048068 1 0 0 0 0 0 1 539128
-0.002125 -0.000059 0.118822 0.095072 0.050270 0.906319 -0.048099 1 0 0 0 0 0 1 540129
-0.002125 -0.000060 0.118822 0.095824 0.048124 0.907121 -0.048131 1 0 0 0 0 0 1 541143
-0.002125 -0.000060 0.118822 0.096233 0.047059 0.907787 -0.048162 1 0 0 0 0 0 1 542141
-0.002125 -0.000060 0.118822 0.096471 0.046550 0.908387 -0.048193 1 0 0 0 0 0 1 543131
-0.002125 -0.000060 0.118822 0.096615 0.046319 0.908999 -0.048225 1 0 0 0 0 0 1 544143
-0.002125 -0.000060 0.118822 0.096721 0.046207 0.909584 -0.048256 1 0 0 0 0 0 1 545143
-0.002125 -0.000060 0.118822 0.096804 0.046171 0.910165 -0.048287 1 0 0 0 0 0 1 546140
-0.002125 -0.000060 0.118822 0.096890 0.046160 0.910768 -0.048319 1 0 0 0 0 0 1 547143
-0.002125 -0.000060 0.118822 0.096946 0.046178 0.911343 -0.048349 1 0 0 0 0 0 1 548128
-0.002120 -0.000078 0.118832 0.025100 0.293348 0.766524 -0.048381 1 0 0 0 0 0 1 549129
-0.002117 -0.000087 0.118836 0.049079 0.206994 0.840485 -0.048412 1 0 0 0 0 0 1 550127
-0.002116 -0.000091 0.118837 0.067824 0.142858 0.878709 -0.048443 1 0 0 0 0 0 1 551126
-0.002115 -0.000093 0.118838 0.078139 0.108732 0.893508 -0.048474 1 0 0 0 0 0 1 552127
-0.002115 -0.000094 0.118838 0.083504 0.091476 0.899112 -0.048506 1 0 0 0 0 0 1 553130
-0.002115 -0.000095 0.118838 0.086276 0.082858 0.901429 -0.048536 1 0 0 0 0 0 1 554100
-0.002115 -0.000095 0.118838 0.087686 0.078578 0.902630 -0.048568 1 0 0 0 0 0 1 555127
-0.002115 -0.000095 0.118838 0.088435 0.076470 0.903423 -0.048600 1 0 0 0 0 0 1 556140
-0.002115 -0.000095 0.118838 0.088839 0.075424 0.904074 -0.048631 1 0 0 0 0 0 1 557128
-0.002115 -0.000096 0.118838 0.089073 0.074935 0.904679 -0.048662 1 0 0 0 0 0 1 558142
-0.002115 -0.000096 0.118838 0.089206 0.074701 0.905275 -0.048693 1 0 0 0 0 0 1 559140
-0.002115 -0.000096 0.118838 0.089311 0.074625 0.905851 -0.048725 1 0 0 0 0 0 1 560138
-0.002115 -0.000096 0.118838 0.089400 0.074607 0.906440 -0.048756 1 0 0 0 0 0 1 561141
-0.002115 -0.000096 0.118838 0.089458 0.074618 0.907018 -0.048787 1 0 0 0 0 0 1 562123
-0.002109 -0.000113 0.118849 0.017529 0.322054 0.762235 -0.048818 1 0 0 0 0 0 1 563135
-0.002107 -0.000122 0.118852 0.041516 0.235719 0.836089 -0.048849 1 0 0 0 0 0 1 564127
-0.002105 -0.000127 0.118853 0.060248 0.171586 0.874322 -0.048884 1 0 0 0 0 0 1 565225
-0.002105 -0.000129 0.118854 0.070567 0.137472 0.889097 -0.048914 1 0 0 0 0 0 1 566211
-0.002092 -0.000117 0.118865 -0.097789 -0.065797 0.745920 -0.048944 1 0 0 0 0 0 1 567175
-0.002085 -0.000111 0.118869 -0.035682 -0.009659 0.823203 -0.048976 1 0 0 0 0 0 1 568181
-0.002082 -0.000108 0.118870 0.010797 0.034315 0.862865 -0.049008 1 0 0 0 0 0 1 569220
-0.002080 -0.000106 0.118870 0.035824 0.057952 0.878152 -0.049038 1 0 0 0 0 0 1 570183
-0.002079 -0.000105 0.118871 0.048650 0.069957 0.883934 -0.049070 1 0 0 0 0 0 1 571182
-0.002079 -0.000105 0.118871 0.055127 0.076020 0.886326 -0.049102 1 0 0 0 0 0 1 572207
-0.002079 -0.000105 0.118871 0.058402 0.079074 0.887515 -0.049133 1 0 0 0 0 0 1 573211
-0.002079 -0.000105 0.118871 0.060062 0.080626 0.888294 -0.049164 1 0 0 0 0 0 1 574205
-0.002073 -0.000122 0.118881 -0.011177 0.329062 0.743543 -0.049195 1 0 0 0 0 0 1 575183
-0.002071 -0.000131 0.118885 0.013230 0.243106 0.817353 -0.049226 1 0 0 0 0 0 1 576175
-0.002069 -0.000136 0.118886 0.032146 0.179171 0.855513 -0.049257 1 0 0 0 0 0 1 577170
-0.002068 -0.000138 0.118886 0.042545 0.145160 0.870263 -0.049288 1 0 0 0 0 0 1 578176
-0.002068 -0.000139 0.118887 0.047940 0.127995 0.875843 -0.049320 1 0 0 0 0 0 1 579182
-0.002068 -0.000140 0.118887 0.050697 0.119426 0.878145 -0.049351 1 0 0 0 0 0 1 580178
-0.002068 -0.000140 0.118887 0.052108 0.115179 0.879275 -0.049380 1 0 0 0 0 0 1 581115
-0.002068 -0.000140 0.118887 0.052838 0.113082 0.880035 -0.049411 1 0 0 0 0 0 1 582104
-0.002068 -0.000140 0.118887 0.053213 0.112082 0.880661 -0.049443 1 0 0 0 0 0 1 583114
-0.002068 -0.000140 0.118887 0.053421 0.111615 0.881246 -0.049474 1 0 0 0 0 0 1 584103
-0.002068 -0.000140 0.118887 0.053551 0.111412 0.881807 -0.049505 1 0 0 0 0 0 1 585114
-0.002068 -0.000140 0.118887 0.053621 0.111330 0.882365 -0.049536 1 0 0 0 0 0 1 586104
-0.002068 -0.000140 0.118887 0.053683 0.111342 0.882928 -0.049568 1 0 0 0 0 0 1 587113
-0.002068 -0.000140 0.118887 0.053717 0.111376 0.883486 -0.049599 1 0 0 0 0 0 1 588104
-0.002068 -0.000140 0.118887 0.053763 0.111442 0.884042 -0.049630 1 0 0 0 0 0 1 589113
-0.002068 -0.000140 0.118887 0.053801 0.111501 0.884599 -0.049661 1 0 0 0 0 0 1 590103
-0.002068 -0.000140 0.118887 0.053839 0.111560 0.885149 -0.049693 1 0 0 0 0 0 1 591113
-0.002068 -0.000140 0.118887 0.053861 0.111631 0.885705 -0.049723 1 0 0 0 0 0 1 592103
-0.002068 -0.000140 0.118887 0.053902 0.111711 0.886275 -0.049755 1 0 0 0 0 0 1 593113
-0.002068 -0.000140 0.118887 0.053940 0.111771 0.886819 -0.049786 1 0 0 0 0 0 1 594113
-0.002068 -0.000140 0.118887 0.053966 0.111830 0.887382 -0.049817 1 0 0 0 0 0 1 595103
-0.002068 -0.000140 0.118887 0.054007 0.111908 0.887931 -0.049849 1 0 0 0 0 0 1 596112
-0.002068 -0.000140 0.118887 0.054041 0.111979 0.888501 -0.049880 1 0 0 0 0 0 1 597102
-0.002068 -0.000140 0.118887 0.054076 0.112050 0.889047 -0.049911 1 0 0 0 0 0 1 598115
-0.002068 -0.000140 0.118887 0.054098 0.112122 0.889601 -0.049942 1 0 0 0 0 0 1 599102
-0.002068 -0.000140 0.118887 0.054154 0.112187 0.890170 -0.049974 1 0 0 0 0 0 1 600110
-0.002068 -0.000140 0.118887 0.054167 0.112262 0.890717 -0.050005 1 0 0 0 0 0 1 601104
-0.002068 -0.000140 0.118887 0.054211 0.112332 0.891281 -0.050037 1 0 0 0 0 0 1 602131
-0.002068 -0.000140 0.118887 0.054246 0.112402 0.891862 -0.050068 1 0 0 0 0 0 1 603139
-0.002068 -0.000140 0.118887 0.054280 0.112472 0.892399 -0.050100 1 0 0 0 0 0 1 604136
-0.002068 -0.000140 0.118887 0.054301 0.112543 0.892940 -0.050130 1 0 0 0 0 0 1 605101
-0.002068 -0.000140 0.118887 0.054350 0.112601 0.893512 -0.050162 1 0 0 0 0 0 1 606127
-0.002068 -0.000140 0.118887 0.054378 0.112693 0.894084 -0.050193 1 0 0 0 0 0 1 607142
-0.002068 -0.000140 0.118887 0.054415 0.112754 0.894626 -0.050225 1 0 0 0 0 0 1 608138
-0.002068 -0.000140 0.118887 0.054440 0.112812 0.895174 -0.050255 1 0 0 0 0 0 1 609102
-0.002068 -0.000140 0.118887 0.054479 0.112904 0.895753 -0.050287 1 0 0 0 0 0 1 610140
-0.002068 -0.000140 0.118887 0.054516 0.112964 0.896289 -0.050318 1 0 0 0 0 0 1 611125
-0.002068 -0.000140 0.118887 0.054542 0.113024 0.896856 -0.050349 1 0 0 0 0 0 1 612124
-0.002068 -0.000140 0.118887 0.054583 0.113102 0.897405 -0.050381 1 0 0 0 0 0 1 613130
-0.002068 -0.000140 0.118887 0.054614 0.113184 0.897972 -0.050412 1 0 0 0 0 0 1 614129
-0.002068 -0.000140 0.118887 0.054652 0.113245 0.898517 -0.050443 1 0 0 0 0 0 1 615128
-0.002068 -0.000140 0.118887 0.054677 0.113305 0.899083 -0.050474 1 0 0 0 0 0 1 616124
-0.002068 -0.000140 0.118887 0.054727 0.113391 0.899636 -0.050506 1 0 0 0 0 0 1 617127
-0.002068 -0.000140 0.118887 0.054746 0.113447 0.900204 -0.050537 1 0 0 0 0 0 1 618137
-0.002068 -0.000140 0.118887 0.054787 0.113524 0.900748 -0.050568 1 0 0 0 0 0 1 619137
-0.002068 -0.000140 0.118887 0.054818 0.113605 0.901310 -0.050599 1 0 0 0 0 0 1 620125
-0.002068 -0.000140 0.118887 0.054855 0.113666 0.901862 -0.050631 1 0 0 0 0 0 1 621137
-0.002068 -0.000140 0.118887 0.054881 0.113727 0.902430 -0.050662 1 0 0 0 0 0 1 622138
-0.002068 -0.000140 0.118887 0.054922 0.113803 0.902968 -0.050693 1 0 0 0 0 0 1 623125
-0.002068 -0.000140 0.118887 0.054956 0.113874 0.903543 -0.050724 1 0 0 0 0 0 1 624125
-0.002068 -0.000140 0.118887 0.054991 0.113945 0.904084 -0.050756 1 0 0 0 0 0 1 625128
-0.002068 -0.000140 0.118887 0.055013 0.114018 0.904650 -0.050787 1 0 0 0 0 0 1 626138
-0.002068 -0.000140 0.118887 0.055057 0.114085 0.905216 -0.050818 1 0 0 0 0 0 1 627128
-0.002068 -0.000140 0.118887 0.055092 0.114155 0.905750 -0.050849 1 0 0 0 0 0 1 628120
-0.002068 -0.000140 0.118887 0.055114 0.114228 0.906315 -0.050881 1 0 0 0 0 0 1 629128
-0.002068 -0.000140 0.118887 0.055162 0.114284 0.906870 -0.050912 1 0 0 0 0 0 1 630124
-0.002068 -0.000140 0.118887 0.055190 0.114376 0.907433 -0.050943 1 0 0 0 0 0 1 631124
-0.002068 -0.000140 0.118887 0.055227 0.114437 0.907978 -0.050974 1 0 0 0 0 0 1 632124
-0.002068 -0.000140 0.118887 0.055253 0.114498 0.908554 -0.051006 1 0 0 0 0 0 1 633139
-0.002068 -0.000140 0.118887 0.055302 0.114584 0.909099 -0.051037 1 0 0 0 0 0 1 634126
-0.002068 -0.000140 0.118887 0.055319 0.114651 0.909660 -0.051068 1 0 0 0 0 0 1 635137
-0.002068 -0.000140 0.118887 0.055365 0.114705 0.910210 -0.051099 1 0 0 0 0 0 1 636124
-0.002068 -0.000140 0.118887 0.055386 0.114789 0.910775 -0.051131 1 0 0 0 0 0 1 637140
-0.002068 -0.000140 0.118887 0.055438 0.114866 0.911328 -0.051162 1 0 0 0 0 0 1 638132
-0.002068 -0.000140 0.118887 0.055456 0.114917 0.911872 -0.051192 1 0 0 0 0 0 1 639099
-0.002068 -0.000140 0.118887 0.055497 0.114995 0.912420 -0.051224 1 0 0 0 0 0 1 640105
-0.002068 -0.000140 0.118887 0.055529 0.115079 0.913001 -0.051256 1 0 0 0 0 0 1 641127
-0.002086 -0.000136 0.118897 0.313582 0.054460 0.776114 -0.051287 1 0 0 0 0 0 1 642124
-0.002096 -0.000134 0.118900 0.223160 0.075415 0.845627 -0.051318 1 0 0 0 0 0 1 643119
-0.002100 -0.000133 0.118901 0.156662 0.091145 0.881579 -0.051350 1 0 0 0 0 0 1 644138
-0.002121 -0.000128 0.118912 0.379671 0.038868 0.758169 -0.051380 1 0 0 0 0 0 1 645126
-0.002132 -0.000125 0.118915 0.271532 0.064075 0.832337 -0.051412 1 0 0 0 0 0 1 646125
-0.002137 -0.000124 0.118916 0.196185 0.081931 0.869883 -0.051442 1 0 0 0 0 0 1 647097
-0.002158 -0.000119 0.118927 0.414972 0.030689 0.747158 -0.051475 1 0 0 0 0 0 1 648138
-0.002169 -0.000116 0.118930 0.304589 0.056443 0.821433 -0.051506 1 0 0 0 0 0 1 649140
-0.002174 -0.000115 0.118932 0.228132 0.074578 0.859005 -0.051537 1 0 0 0 0 0 1 650125
-0.002171 -0.000132 0.118943 0.115804 0.332655 0.727665 -0.051568 1 0 0 0 0 0 1 651113
-0.002189 -0.000137 0.118956 0.377984 0.190694 0.669076 -0.051599 1 0 0 0 0 0 1 652121
-0.002197 -0.000139 0.118961 0.296036 0.150068 0.777615 -0.051632 1 0 0 0 0 0 1 653183
-0.002201 -0.000140 0.118963 0.234727 0.132928 0.828226 -0.051663 1 0 0 0 0 0 1 654176
-0.002203 -0.000140 0.118963 0.202386 0.124738 0.847317 -0.051694 1 0 0 0 0 0 1 655162
-0.002223 -0.000136 0.118973 0.444881 0.059911 0.717349 -0.051726 1 0 0 0 0 0 1 656173
-0.002233 -0.000134 0.118977 0.346261 0.078866 0.788800 -0.051757 1 0 0 0 0 0 1 657167
-0.002238 -0.000133 0.118978 0.275680 0.093587 0.825390 -0.051789 1 0 0 0 0 0 1 658199
-0.002240 -0.000133 0.118978 0.238574 0.101528 0.839493 -0.051820 1 0 0 0 0 0 1 659181
-0.002260 -0.000128 0.118988 0.478796 0.044758 0.707893 -0.051851 1 0 0 0 0 0 1 660178
-0.002270 -0.000126 0.118992 0.378902 0.067742 0.778675 -0.051882 1 0 0 0 0 0 1 661175
-0.002275 -0.000124 0.118993 0.307700 0.084494 0.814989 -0.051913 1 0 0 0 0 0 1 662179
-0.002277 -0.000124 0.118993 0.270262 0.093445 0.829010 -0.051944 1 0 0 0 0 0 1 663172
-0.002273 -0.000142 0.119004 0.179310 0.346685 0.688363 -0.051976 1 0 0 0 0 0 1 664177
-0.002271 -0.000150 0.119008 0.193692 0.262930 0.763552 -0.052005 1 0 0 0 0 0 1 665101
-0.002289 -0.000150 0.119019 0.466761 0.139214 0.665343 -0.052036 1 0 0 0 0 0 1 666110
-0.002298 -0.000150 0.119023 0.384086 0.126670 0.748730 -0.052068 1 0 0 0 0 0 1 667112
-0.002302 -0.000150 0.119024 0.321662 0.125451 0.789536 -0.052098 1 0 0 0 0 0 1 668101
-0.002304 -0.000150 0.119025 0.288694 0.125422 0.805126 -0.052130 1 0 0 0 0 0 1 669110
-0.002305 -0.000150 0.119025 0.272192 0.125497 0.810932 -0.052161 1 0 0 0 0 0 1 670100
-0.002306 -0.000150 0.119025 0.264041 0.125587 0.813281 -0.052192 1 0 0 0 0 0 1 671109
-0.002306 -0.000150 0.119025 0.260058 0.125674 0.814408 -0.052223 1 0 0 0 0 0 1 672100
-0.002306 -0.000150 0.119025 0.258153 0.125761 0.815113 -0.052255 1 0 0 0 0 0 1 673110
-0.002306 -0.000150 0.119025 0.257278 0.125842 0.815678 -0.052286 1 0 0 0 0 0 1 674111
-0.002325 -0.000146 0.119035 0.516154 0.064992 0.679403 -0.052317 1 0 0 0 0 0 1 675100
-0.002334 -0.000144 0.119038 0.425328 0.085961 0.748338 -0.052349 1 0 0 0 0 0 1 676110
-0.002339 -0.000143 0.119039 0.358655 0.101724 0.784012 -0.052380 1 0 0 0 0 0 1 677110
-0.002341 -0.000142 0.119040 0.323504 0.110179 0.797790 -0.052411 1 0 0 0 0 0 1 678102
-0.002342 -0.000142 0.119040 0.305915 0.114510 0.802988 -0.052443 1 0 0 0 0 0 1 679112
-0.002338 -0.000160 0.119051 0.224990 0.365667 0.659075 -0.052474 1 0 0 0 0 0 1 680106
-0.002335 -0.000169 0.119054 0.244360 0.280744 0.733148 -0.052505 1 0 0 0 0 0 1 681108
-0.002334 -0.000173 0.119055 0.260915 0.217330 0.771390 -0.052537 1 0 0 0 0 0 1 682137
-0.002333 -0.000175 0.119056 0.270223 0.183580 0.786104 -0.052567 1 0 0 0 0 0 1 683109
-0.002333 -0.000176 0.119056 0.275159 0.166563 0.791649 -0.052600 1 0 0 0 0 0 1 684141
-0.002333 -0.000177 0.119056 0.277756 0.158074 0.793878 -0.052630 1 0 0 0 0 0 1 685125
-0.002333 -0.000177 0.119056 0.279150 0.153873 0.794950 -0.052662 1 0 0 0 0 0 1 686122
-0.002320 -0.000164 0.119067 0.105630 -0.035085 0.645647 -0.052693 1 0 0 0 0 0 1 687122
-0.002314 -0.000157 0.119071 0.164884 0.028248 0.721145 -0.052724 1 0 0 0 0 0 1 688110
-0.002311 -0.000154 0.119072 0.210023 0.075851 0.760204 -0.052755 1 0 0 0 0 0 1 689124
-0.002309 -0.000152 0.119072 0.234492 0.101317 0.775274 -0.052787 1 0 0 0 0 0 1 690123
-0.002308 -0.000151 0.119073 0.247086 0.114252 0.780886 -0.052818 1 0 0 0 0 0 1 691114
-0.002308 -0.000151 0.119073 0.253523 0.120793 0.783162 -0.052849 1 0 0 0 0 0 1 692125
-0.002308 -0.000151 0.119073 0.256824 0.124085 0.784249 -0.052881 1 0 0 0 0 0 1 693128
-0.002307 -0.000151 0.119073 0.258562 0.125791 0.784935 -0.052912 1 0 0 0 0 0 1 694129
-0.002302 -0.000169 0.119083 0.187170 0.375862 0.639422 -0.052943 1 0 0 0 0 0 1 695137
-0.002299 -0.000178 0.119087 0.211362 0.290298 0.712875 -0.052975 1 0 0 0 0 0 1 696138
-0.002298 -0.000182 0.119088 0.230306 0.226554 0.750860 -0.053005 1 0 0 0 0 0 1 697125
-0.002285 -0.000171 0.119099 0.066292 0.005595 0.615517 -0.053036 1 0 0 0 0 0 1 698112
-0.002278 -0.000165 0.119103 0.130604 0.052796 0.695929 -0.053068 1 0 0 0 0 0 1 699137
-0.002275 -0.000162 0.119105 0.178312 0.092319 0.736661 -0.053099 1 0 0 0 0 0 1 700122
-0.002273 -0.000161 0.119105 0.204079 0.113759 0.752291 -0.053131 1 0 0 0 0 0 1 701139
-0.002272 -0.000160 0.119105 0.217298 0.124683 0.758123 -0.053162 1 0 0 0 0 0 1 702137
-0.002271 -0.000160 0.119105 0.224031 0.130210 0.760416 -0.053192 1 0 0 0 0 0 1 703094
-0.002271 -0.000160 0.119105 0.227504 0.133018 0.761519 -0.053225 1 0 0 0 0 0 1 704137
-0.002253 -0.000164 0.119127 -0.017787 0.196655 0.466243 -0.053255 1 0 0 0 0 0 1 705123
-0.002244 -0.000166 0.119134 0.065683 0.175705 0.614462 -0.053287 1 0 0 0 0 0 1 706122
-0.002240 -0.000167 0.119137 0.129698 0.160148 0.690958 -0.053318 1 0 0 0 0 0 1 707136
-0.002237 -0.000168 0.119138 0.164505 0.151969 0.720158 -0.053349 1 0 0 0 0 0 1 708128
-0.002236 -0.000168 0.119138 0.182423 0.147894 0.730789 -0.053380 1 0 0 0 0 0 1 709123
-0.002235 -0.000168 0.119138 0.191553 0.145907 0.734767 -0.053412 1 0 0 0 0 0 1 710123
-0.002235 -0.000168 0.119138 0.196215 0.144960 0.736439 -0.053443 1 0 0 0 0 0 1 711136
-0.002235 -0.000168 0.119138 0.198612 0.144529 0.737295 -0.053475 1 0 0 0 0 0 1 712138
-0.002235 -0.000168 0.119138 0.199864 0.144349 0.737859 -0.053505 1 0 0 0 0 0 1 713117
-0.002222 -0.000155 0.119149 0.025757 -0.043014 0.588449 -0.053537 1 0 0 0 0 0 1 714139
-0.002216 -0.000148 0.119153 0.085032 0.021307 0.663674 -0.053568 1 0 0 0 0 0 1 715122
-0.002213 -0.000145 0.119154 0.130139 0.069422 0.702597 -0.053599 1 0 0 0 0 0 1 716124
-0.002211 -0.000143 0.119154 0.154559 0.095150 0.717571 -0.053630 1 0 0 0 0 0 1 717124
-0.002210 -0.000142 0.119154 0.167095 0.108222 0.723161 -0.053662 1 0 0 0 0 0 1 718135
-0.002210 -0.000142 0.119155 0.173466 0.114800 0.725368 -0.053692 1 0 0 0 0 0 1 719097
-0.002209 -0.000141 0.119155 0.176736 0.118140 0.726421 -0.053724 1 0 0 0 0 0 1 720110
-0.002204 -0.000159 0.119165 0.105842 0.369468 0.580941 -0.053755 1 0 0 0 0 0 1 721127
-0.002201 -0.000168 0.119169 0.130462 0.284372 0.654296 -0.053786 1 0 0 0 0 0 1 722095
-0.002200 -0.000173 0.119170 0.149577 0.220834 0.692241 -0.053818 1 0 0 0 0 0 1 723117
-0.002187 -0.000161 0.119181 -0.014889 -0.000451 0.556964 -0.053849 1 0 0 0 0 0 1 724120
-0.002180 -0.000156 0.119185 0.049522 0.046793 0.637132 -0.053880 1 0 0 0 0 0 1 725123
-0.002176 -0.000153 0.119186 0.097235 0.086367 0.677751 -0.053912 1 0 0 0 0 0 1 726120
-0.002175 -0.000152 0.119187 0.122963 0.107828 0.693327 -0.053943 1 0 0 0 0 0 1 727130
-0.002174 -0.000151 0.119187 0.136151 0.118751 0.699097 -0.053974 1 0 0 0 0 0 1 728134
-0.002173 -0.000151 0.119187 0.142844 0.124279 0.701378 -0.054006 1 0 0 0 0 0 1 729137
-0.002173 -0.000150 0.119187 0.146257 0.127090 0.702424 -0.054037 1 0 0 0 0 0 1 730120
-0.002173 -0.000150 0.119187 0.147993 0.128523 0.703049 -0.054068 1 0 0 0 0 0 1 731112
-0.002173 -0.000150 0.119187 0.148911 0.129284 0.703531 -0.054098 1 0 0 0 0 0 1 732100
-0.002173 -0.000150 0.119187 0.149427 0.129708 0.703994 -0.054132 1 0 0 0 0 0 1 733180
-0.002173 -0.000150 0.119187 0.149721 0.129950 0.704405 -0.054163 1 0 0 0 0 0 1 734174
-0.002173 -0.000150 0.119187 0.149917 0.130107 0.704823 -0.054195 1 0 0 0 0 0 1 735177
-0.002173 -0.000150 0.119187 0.150052 0.130230 0.705223 -0.054226 1 0 0 0 0 0 1 736174
-0.002173 -0.000150 0.119187 0.150162 0.130316 0.705604 -0.054254 1 0 0 0 0 0 1 737093
-0.002173 -0.000150 0.119187 0.150268 0.130410 0.706008 -0.054286 1 0 0 0 0 0 1 738100
-0.002173 -0.000150 0.119187 0.150357 0.130487 0.706417 -0.054317 1 0 0 0 0 0 1 739108
-0.002173 -0.000150 0.119187 0.150442 0.130561 0.706819 -0.054348 1 0 0 0 0 0 1 740098
-0.002173 -0.000150 0.119187 0.150529 0.130637 0.707230 -0.054380 1 0 0 0 0 0 1 741109
-0.002173 -0.000150 0.119187 0.150615 0.130711 0.707632 -0.054411 1 0 0 0 0 0 1 742098
-0.002173 -0.000150 0.119187 0.150709 0.130794 0.708045 -0.054442 1 0 0 0 0 0 1 743098
-0.002173 -0.000150 0.119187 0.150789 0.130862 0.708446 -0.054473 1 0 0 0 0 0 1 744099
-0.002173 -0.000150 0.119187 0.150882 0.130944 0.708856 -0.054504 1 0 0 0 0 0 1 745093
-0.002173 -0.000150 0.119187 0.150961 0.131012 0.709259 -0.054536 1 0 0 0 0 0 1 746098
-0.002173 -0.000150 0.119187 0.151044 0.131098 0.709662 -0.054567 1 0 0 0 0 0 1 747108
-0.002173 -0.000150 0.119187 0.151141 0.131171 0.710077 -0.054598 1 0 0 0 0 0 1 748099
-0.002173 -0.000150 0.119187 0.151221 0.131238 0.710482 -0.054630 1 0 0 0 0 0 1 749109
-0.002173 -0.000150 0.119187 0.151315 0.131321 0.710894 -0.054661 1 0 0 0 0 0 1 750108
-0.002160 -0.000137 0.119198 -0.023868 -0.056368 0.561369 -0.054692 1 0 0 0 0 0 1 751101
-0.002154 -0.000130 0.119202 0.035089 0.007970 0.636397 -0.054724 1 0 0 0 0 0 1 752124
-0.002151 -0.000126 0.119203 0.080027 0.056091 0.675210 -0.054755 1 0 0 0 0 0 1 753099
-0.002149 -0.000125 0.119203 0.104326 0.081812 0.690138 -0.054786 1 0 0 0 0 0 1 754105
-0.002148 -0.000124 0.119204 0.116796 0.094875 0.695693 -0.054817 1 0 0 0 0 0 1 755099
-0.002148 -0.000123 0.119204 0.123110 0.101463 0.697895 -0.054849 1 0 0 0 0 0 1 756109
-0.002148 -0.000123 0.119204 0.126330 0.104777 0.698913 -0.054881 1 0 0 0 0 0 1 757137
-0.002148 -0.000123 0.119204 0.127977 0.106475 0.699535 -0.054912 1 0 0 0 0 0 1 758142
-0.002148 -0.000123 0.119204 0.128842 0.107353 0.700000 -0.054943 1 0 0 0 0 0 1 759128
-0.002147 -0.000123 0.119204 0.129319 0.107822 0.700426 -0.054974 1 0 0 0 0 0 1 760122
-0.002147 -0.000123 0.119204 0.129590 0.108089 0.700837 -0.055006 1 0 0 0 0 0 1 761136
-0.002147 -0.000123 0.119204 0.129754 0.108260 0.701238 -0.055037 1 0 0 0 0 0 1 762136
-0.002147 -0.000123 0.119204 0.129874 0.108358 0.701621 -0.055067 1 0 0 0 0 0 1 763094
-0.002147 -0.000123 0.119204 0.129987 0.108444 0.702014 -0.055098 1 0 0 0 0 0 1 764094
-0.002147 -0.000123 0.119204 0.130072 0.108529 0.702428 -0.055131 1 0 0 0 0 0 1 765137
-0.002147 -0.000123 0.119204 0.130154 0.108601 0.702830 -0.055162 1 0 0 0 0 0 1 766129
-0.002147 -0.000123 0.119204 0.130228 0.108663 0.703227 -0.055193 1 0 0 0 0 0 1 767124
-0.002147 -0.000123 0.119204 0.130294 0.108716 0.703619 -0.055224 1 0 0 0 0 0 1 768126
-0.002147 -0.000123 0.119204 0.130374 0.108785 0.704023 -0.055255 1 0 0 0 0 0 1 769125
-0.002147 -0.000123 0.119204 0.130449 0.108847 0.704420 -0.055287 1 0 0 0 0 0 1 770121
-0.002147 -0.000123 0.119204 0.130522 0.108909 0.704818 -0.055318 1 0 0 0 0 0 1 771120
-0.002147 -0.000123 0.119204 0.130597 0.108971 0.705222 -0.055349 1 0 0 0 0 0 1 772133
-0.002147 -0.000123 0.119204 0.130663 0.109024 0.705616 -0.055381 1 0 0 0 0 0 1 773139
-0.002147 -0.000123 0.119204 0.130743 0.109092 0.706013 -0.055412 1 0 0 0 0 0 1 774121
-0.002147 -0.000123 0.119204 0.130814 0.109166 0.706405 -0.055443 1 0 0 0 0 0 1 775122
-0.002147 -0.000123 0.119204 0.130890 0.109217 0.706809 -0.055474 1 0 0 0 0 0 1 776120
-0.002147 -0.000123 0.119204 0.130965 0.109279 0.707214 -0.055506 1 0 0 0 0 0 1 777136
-0.002147 -0.000123 0.119204 0.131039 0.109340 0.707612 -0.055537 1 0 0 0 0 0 1 778136
-0.002147 -0.000123 0.119204 0.131105 0.109393 0.708004 -0.055568 1 0 0 0 0 0 1 779137
-0.002147 -0.000123 0.119204 0.131185 0.109462 0.708407 -0.055599 1 0 0 0 0 0 1 780135
-0.002147 -0.000123 0.119204 0.131260 0.109524 0.708806 -0.055631 1 0 0 0 0 0 1 781135
-0.002147 -0.000123 0.119204 0.131330 0.109598 0.709198 -0.055662 1 0 0 0 0 0 1 782136
-0.002147 -0.000123 0.119204 0.131407 0.109649 0.709603 -0.055693 1 0 0 0 0 0 1 783137
-0.002147 -0.000123 0.119204 0.131478 0.109707 0.709985 -0.055723 1 0 0 0 0 0 1 784095
-0.002147 -0.000123 0.119204 0.131558 0.109759 0.710380 -0.055755 1 0 0 0 0 0 1 785120
-0.002147 -0.000123 0.119204 0.131629 0.109831 0.710796 -0.055787 1 0 0 0 0 0 1 786137
-0.002147 -0.000123 0.119204 0.131703 0.109894 0.711195 -0.055818 1 0 0 0 0 0 1 787134
-0.002147 -0.000123 0.119204 0.131775 0.109954 0.711588 -0.055849 1 0 0 0 0 0 1 788121
-0.002147 -0.000123 0.119204 0.131850 0.110017 0.711991 -0.055881 1 0 0 0 0 0 1 789133
-0.002147 -0.000123 0.119204 0.131921 0.110090 0.712382 -0.055912 1 0 0 0 0 0 1 790133
-0.002147 -0.000123 0.119204 0.131988 0.110132 0.712774 -0.055943 1 0 0 0 0 0 1 791120
-0.002147 -0.000123 0.119204 0.132070 0.110201 0.713184 -0.055974 1 0 0 0 0 0 1 792133
-0.002147 -0.000123 0.119204 0.132142 0.110261 0.713568 -0.056004 1 0 0 0 0 0 1 793095
-0.002147 -0.000123 0.119204 0.132216 0.110322 0.713967 -0.056036 1 0 0 0 0 0 1 794095
-0.002147 -0.000123 0.119204 0.132291 0.110385 0.714374 -0.056068 1 0 0 0 0 0 1 795118
-0.002147 -0.000123 0.119204 0.132365 0.110447 0.714774 -0.056099 1 0 0 0 0 0 1 796121
-0.002147 -0.000123 0.119204 0.132439 0.110508 0.715152 -0.056130 1 0 0 0 0 0 1 797121
-0.002147 -0.000123 0.119204 0.132513 0.110570 0.715567 -0.056162 1 0 0 0 0 0 1 798122
-0.002147 -0.000123 0.119204 0.132588 0.110633 0.715974 -0.056193 1 0 0 0 0 0 1 799138
-0.002147 -0.000123 0.119204 0.132661 0.110694 0.716370 -0.056224 1 0 0 0 0 0 1 800132
-0.002147 -0.000123 0.119204 0.132734 0.110755 0.716764 -0.056255 1 0 0 0 0 0 1 801122
-0.002147 -0.000123 0.119204 0.132808 0.110816 0.717162 -0.056287 1 0 0 0 0 0 1 802120
-0.002147 -0.000123 0.119204 0.132873 0.110869 0.717553 -0.056318 1 0 0 0 0 0 1 803119
-0.002147 -0.000123 0.119204 0.132955 0.110939 0.717963 -0.056349 1 0 0 0 0 0 1 804134
-0.002147 -0.000123 0.119204 0.133025 0.111012 0.718348 -0.056380 1 0 0 0 0 0 1 805117
-0.002147 -0.000123 0.119204 0.133101 0.111063 0.718749 -0.056411 1 0 0 0 0 0 1 806108
-0.002147 -0.000123 0.119204 0.133175 0.111124 0.719151 -0.056443 1 0 0 0 0 0 1 807115
-0.002147 -0.000123 0.119204 0.133261 0.111182 0.719539 -0.056474 1 0 0 0 0 0 1 808107
-0.002147 -0.000123 0.119204 0.133315 0.111236 0.719933 -0.056505 1 0 0 0 0 0 1 809098
-0.002147 -0.000123 0.119204 0.133396 0.111306 0.720341 -0.056536 1 0 0 0 0 0 1 810107
-0.002147 -0.000123 0.119204 0.133469 0.111368 0.720734 -0.056567 1 0 0 0 0 0 1 811092
-0.002147 -0.000123 0.119204 0.133543 0.111429 0.721134 -0.056598 1 0 0 0 0 0 1 812097
-0.002147 -0.000123 0.119204 0.133614 0.111503 0.721530 -0.056630 1 0 0 0 0 0 1 813107
-0.002147 -0.000123 0.119204 0.133690 0.111554 0.721930 -0.056661 1 0 0 0 0 0 1 814097
-0.002147 -0.000123 0.119204 0.133757 0.111607 0.722325 -0.056692 1 0 0 0 0 0 1 815106
-0.002147 -0.000123 0.119204 0.133837 0.111675 0.722726 -0.056723 1 0 0 0 0 0 1 816096
-0.002147 -0.000123 0.119204 0.133912 0.111738 0.723129 -0.056755 1 0 0 0 0 0 1 817106
-0.002147 -0.000123 0.119204 0.133985 0.111799 0.723523 -0.056786 1 0 0 0 0 0 1 818096
-0.002147 -0.000123 0.119204 0.134060 0.111861 0.723925 -0.056817 1 0 0 0 0 0 1 819106
-0.002147 -0.000123 0.119204 0.134133 0.111922 0.724299 -0.056848 1 0 0 0 0 0 1 820095
-0.002147 -0.000123 0.119204 0.134208 0.111985 0.724723 -0.056880 1 0 0 0 0 0 1 821116
-0.002147 -0.000123 0.119204 0.134281 0.112046 0.725119 -0.056911 1 0 0 0 0 0 1 822107
-0.002147 -0.000123 0.119204 0.134354 0.112107 0.725514 -0.056942 1 0 0 0 0 0 1 823097
-0.002147 -0.000123 0.119204 0.134428 0.112168 0.725912 -0.056973 1 0 0 0 0 0 1 824097
-0.002147 -0.000123 0.119204 0.134503 0.112230 0.726316 -0.057005 1 0 0 0 0 0 1 825111
-0.002147 -0.000123 0.119204 0.134576 0.112292 0.726711 -0.057036 1 0 0 0 0 0 1 826103
-0.002147 -0.000123 0.119204 0.134641 0.112344 0.727100 -0.057067 1 0 0 0 0 0 1 827098
-0.002142 -0.000141 0.119214 0.061776 0.363083 0.580839 -0.057100 1 0 0 0 0 0 1 828139
-0.002140 -0.000150 0.119218 0.085490 0.277630 0.653886 -0.057131 1 0 0 0 0 0 1 829140
-0.002138 -0.000155 0.119219 0.104118 0.213892 0.691710 -0.057162 1 0 0 0 0 0 1 830126
-0.002137 -0.000157 0.119220 0.114408 0.179983 0.706272 -0.057193 1 0 0 0 0 0 1 831134
-0.002137 -0.000158 0.119220 0.119754 0.162860 0.711678 -0.057224 1 0 0 0 0 0 1 832119
-0.002137 -0.000158 0.119220 0.122502 0.154329 0.713830 -0.057256 1 0 0 0 0 0 1 833136
-0.002137 -0.000159 0.119220 0.123935 0.150096 0.714820 -0.057286 1 0 0 0 0 0 1 834117
-0.002137 -0.000159 0.119220 0.124693 0.148030 0.715412 -0.057318 1 0 0 0 0 0 1 835117
-0.002137 -0.000159 0.119220 0.125103 0.147034 0.715872 -0.057349 1 0 0 0 0 0 1 836118
-0.002137 -0.000159 0.119220 0.125338 0.146571 0.716290 -0.057380 1 0 0 0 0 0 1 837117
-0.002137 -0.000159 0.119220 0.125493 0.146367 0.716691 -0.057411 1 0 0 0 0 0 1 838117
-0.002137 -0.000159 0.119220 0.125611 0.146325 0.717083 -0.057443 1 0 0 0 0 0 1 839135
-0.002137 -0.000159 0.119220 0.125700 0.146341 0.717487 -0.057475 1 0 0 0 0 0 1 840138
-0.002137 -0.000159 0.119220 0.125776 0.146394 0.717871 -0.057506 1 0 0 0 0 0 1 841133
-0.002137 -0.000159 0.119220 0.125855 0.146437 0.718254 -0.057536 1 0 0 0 0 0 1 842117
-0.002137 -0.000159 0.119220 0.125924 0.146513 0.718644 -0.057568 1 0 0 0 0 0 1 843117
-0.002137 -0.000159 0.119220 0.125993 0.146593 0.719035 -0.057599 1 0 0 0 0 0 1 844120
-0.002137 -0.000159 0.119220 0.126062 0.146675 0.719433 -0.057631 1 0 0 0 0 0 1 845139
-0.002137 -0.000159 0.119220 0.126129 0.146753 0.719816 -0.057662 1 0 0 0 0 0 1 846120
-0.002137 -0.000159 0.119220 0.126197 0.146833 0.720205 -0.057693 1 0 0 0 0 0 1 847119
-0.002137 -0.000159 0.119220 0.126269 0.146901 0.720602 -0.057724 1 0 0 0 0 0 1 848118
-0.002137 -0.000159 0.119220 0.126326 0.146982 0.720980 -0.057755 1 0 0 0 0 0 1 849120
-0.002137 -0.000159 0.119220 0.126402 0.147071 0.721380 -0.057787 1 0 0 0 0 0 1 850132
-0.002137 -0.000159 0.119220 0.126470 0.147151 0.721765 -0.057818 1 0 0 0 0 0 1 851118
-0.002137 -0.000159 0.119220 0.126543 0.147220 0.722168 -0.057849 1 0 0 0 0 0 1 852132
-0.002137 -0.000159 0.119220 0.126608 0.147310 0.722552 -0.057881 1 0 0 0 0 0 1 853132
-0.002137 -0.000159 0.119220 0.126668 0.147381 0.722933 -0.057912 1 0 0 0 0 0 1 854128
-0.002137 -0.000159 0.119220 0.126746 0.147456 0.723331 -0.057943 1 0 0 0 0 0 1 855116
-0.002137 -0.000159 0.119220 0.126812 0.147547 0.723717 -0.057974 1 0 0 0 0 0 1 856118
-0.002137 -0.000159 0.119220 0.126880 0.147628 0.724107 -0.058005 1 0 0 0 0 0 1 857119
-0.002137 -0.000159 0.119220 0.126948 0.147708 0.724496 -0.058036 1 0 0 0 0 0 1 858117
-0.002137 -0.000159 0.119220 0.127020 0.147776 0.724893 -0.058068 1 0 0 0 0 0 1 859117
-0.002137 -0.000159 0.119220 0.127090 0.147855 0.725269 -0.058099 1 0 0 0 0 0 1 860130
-0.002137 -0.000159 0.119220 0.127155 0.147946 0.725670 -0.058131 1 0 0 0 0 0 1 861131
-0.002137 -0.000159 0.119220 0.127227 0.148015 0.726069 -0.058162 1 0 0 0 0 0 1 862134
-0.002137 -0.000159 0.119220 0.127292 0.148105 0.726453 -0.058193 1 0 0 0 0 0 1 863132
-0.002137 -0.000159 0.119220 0.127359 0.148184 0.726836 -0.058224 1 0 0 0 0 0 1 864115
-0.002137 -0.000159 0.119220 0.127434 0.148257 0.727253 -0.058257 1 0 0 0 0 0 1 865167
-0.002137 -0.000159 0.119220 0.127493 0.148340 0.727642 -0.058289 1 0 0 0 0 0 1 866198
-0.002137 -0.000159 0.119220 0.127567 0.148427 0.728032 -0.058320 1 0 0 0 0 0 1 867183
-0.002137 -0.000159 0.119220 0.127635 0.148507 0.728418 -0.058351 1 0 0 0 0 0 1 868172
-0.002137 -0.000159 0.119220 0.127708 0.148576 0.728819 -0.058382 1 0 0 0 0 0 1 869181
-0.002131 -0.000177 0.119230 0.054669 0.399849 0.582433 -0.058414 1 0 0 0 0 0 1 870198
-0.002129 -0.000186 0.119234 0.078353 0.314530 0.655316 -0.058444 1 0 0 0 0 0 1 871162
-0.002127 -0.000191 0.119235 0.096954 0.250861 0.693093 -0.058476 1 0 0 0 0 0 1 872172
-0.002127 -0.000193 0.119236 0.107228 0.217016 0.707631 -0.058509 1 0 0 0 0 0 1 873224
-0.002126 -0.000194 0.119236 0.112557 0.199935 0.713015 -0.058538 1 0 0 0 0 0 1 874173
-0.002126 -0.000195 0.119236 0.115299 0.191419 0.715133 -0.058569 1 0 0 0 0 0 1 875169
-0.002126 -0.000195 0.119236 0.116724 0.187223 0.716139 -0.058601 1 0 0 0 0 0 1 876189
-0.002126 -0.000195 0.119236 0.117469 0.185156 0.716714 -0.058632 1 0 0 0 0 0 1 877166
-0.002126 -0.000195 0.119236 0.117882 0.184186 0.717178 -0.058664 1 0 0 0 0 0 1 878184
-0.002126 -0.000195 0.119236 0.118111 0.183740 0.717581 -0.058694 1 0 0 0 0 0 1 879161
-0.002126 -0.000195 0.119236 0.118266 0.183575 0.717976 -0.058725 1 0 0 0 0 0 1 880167
-0.002126 -0.000195 0.119236 0.118358 0.183548 0.718357 -0.058757 1 0 0 0 0 0 1 881177
-0.002126 -0.000195 0.119236 0.118454 0.183566 0.718728 -0.058788 1 0 0 0 0 0 1 882166
-0.002126 -0.000195 0.119236 0.118527 0.183636 0.719124 -0.058819 1 0 0 0 0 0 1 883170
-0.002126 -0.000195 0.119236 0.118585 0.183712 0.719505 -0.058850 1 0 0 0 0 0 1 884166
-0.002126 -0.000195 0.119236 0.118659 0.183806 0.719885 -0.058882 1 0 0 0 0 0 1 885176
-0.002126 -0.000195 0.119236 0.118726 0.183891 0.720271 -0.058913 1 0 0 0 0 0 1 886169
-0.002126 -0.000195 0.119236 0.118790 0.183988 0.720655 -0.058944 1 0 0 0 0 0 1 887173
-0.002126 -0.000195 0.119236 0.118849 0.184096 0.721028 -0.058975 1 0 0 0 0 0 1 888166
-0.002126 -0.000195 0.119236 0.118916 0.184185 0.721419 -0.059007 1 0 0 0 0 0 1 889175
-0.002126 -0.000195 0.119236 0.118979 0.184281 0.721799 -0.059038 1 0 0 0 0 0 1 890167
-0.002126 -0.000195 0.119236 0.119039 0.184390 0.722177 -0.059069 1 0 0 0 0 0 1 891172
-0.002126 -0.000195 0.119236 0.119105 0.184478 0.722564 -0.059101 1 0 0 0 0 0 1 892171
-0.002126 -0.000195 0.119236 0.119155 0.184559 0.722915 -0.059130 1 0 0 0 0 0 1 893105
-0.002126 -0.000195 0.119236 0.119237 0.184659 0.723292 -0.059161 1 0 0 0 0 0 1 894093
-0.002126 -0.000195 0.119236 0.119287 0.184772 0.723674 -0.059192 1 0 0 0 0 0 1 895094
-0.002126 -0.000195 0.119236 0.119353 0.184861 0.724066 -0.059223 1 0 0 0 0 0 1 896103
-0.002126 -0.000195 0.119236 0.119415 0.184956 0.724446 -0.059254 1 0 0 0 0 0 1 897094
-0.002126 -0.000195 0.119236 0.119476 0.185066 0.724825 -0.059286 1 0 0 0 0 0 1 898104
-0.002126 -0.000195 0.119236 0.119533 0.185144 0.725202 -0.059317 1 0 0 0 0 0 1 899094
-0.002121 -0.000213 0.119246 0.046373 0.436836 0.578786 -0.059349 1 0 0 0 0 0 1 900103
-0.002118 -0.000222 0.119250 0.070041 0.351628 0.651602 -0.059383 1 0 0 0 0 0 1 901217
-0.002117 -0.000227 0.119251 0.088637 0.288020 0.689305 -0.059415 1 0 0 0 0 0 1 902231
-0.002116 -0.000229 0.119252 0.098880 0.254188 0.703810 -0.059446 1 0 0 0 0 0 1 903219
-0.002116 -0.000230 0.119252 0.104205 0.237133 0.709140 -0.059473 1 0 0 0 0 0 1 904102
-0.002115 -0.000231 0.119252 0.106955 0.228663 0.711315 -0.059508 1 0 0 0 0 0 1 905219
-0.002115 -0.000231 0.119252 0.108346 0.224465 0.712236 -0.059536 1 0 0 0 0 0 1 906088
-0.002115 -0.000231 0.119252 0.109109 0.222453 0.712875 -0.059571 1 0 0 0 0 0 1 907227
-0.002115 -0.000231 0.119252 0.109510 0.221495 0.713321 -0.059603 1 0 0 0 0 0 1 908235
-0.002115 -0.000231 0.119252 0.109733 0.221068 0.713719 -0.059634 1 0 0 0 0 0 1 909225
-0.002115 -0.000231 0.119252 0.109873 0.220911 0.714094 -0.059665 1 0 0 0 0 0 1 910217
-0.002115 -0.000231 0.119252 0.109972 0.220900 0.714487 -0.059697 1 0 0 0 0 0 1 911249
-0.002115 -0.000231 0.119252 0.110071 0.220942 0.714851 -0.059727 1 0 0 0 0 0 1 912218
-0.002115 -0.000231 0.119252 0.110131 0.221022 0.715233 -0.059758 1 0 0 0 0 0 1 913220
-0.002115 -0.000231 0.119252 0.110194 0.221127 0.715603 -0.059790 1 0 0 0 0 0 1 914243
-0.002115 -0.000231 0.119252 0.110253 0.221227 0.715971 -0.059821 1 0 0 0 0 0 1 915213
-0.002115 -0.000231 0.119252 0.110314 0.221346 0.716362 -0.059853 1 0 0 0 0 0 1 916257
-0.002115 -0.000231 0.119252 0.110364 0.221448 0.716690 -0.059881 1 0 0 0 0 0 1 917133
-0.002115 -0.000231 0.119252 0.110430 0.221579 0.717115 -0.059916 1 0 0 0 0 0 1 918270
-0.002115 -0.000231 0.119252 0.110487 0.221695 0.717488 -0.059947 1 0 0 0 0 0 1 919266
-0.002115 -0.000231 0.119252 0.110535 0.221800 0.717848 -0.059978 1 0 0 0 0 0 1 920248
-0.002115 -0.000231 0.119252 0.110600 0.221923 0.718228 -0.060009 1 0 0 0 0 0 1 921247
-0.002115 -0.000231 0.119252 0.110658 0.222039 0.718600 -0.060040 1 0 0 0 0 0 1 922241
-0.002115 -0.000231 0.119252 0.110715 0.222154 0.718974 -0.060072 1 0 0 0 0 0 1 923241
-0.002115 -0.000231 0.119252 0.110773 0.222270 0.719348 -0.060103 1 0 0 0 0 0 1 924240
-0.002115 -0.000231 0.119252 0.110831 0.222386 0.719723 -0.060134 1 0 0 0 0 0 1 925242
-0.002115 -0.000231 0.119252 0.110880 0.222493 0.720090 -0.060165 1 0 0 0 0 0 1 926242
-0.002115 -0.000231 0.119252 0.110948 0.222604 0.720476 -0.060197 1 0 0 0 0 0 1 927240
-0.002115 -0.000231 0.119252 0.111003 0.222731 0.720846 -0.060228 1 0 0 0 0 0 1 928243
-0.002115 -0.000231 0.119252 0.111061 0.222848 0.721220 -0.060259 1 0 0 0 0 0 1 929244
-0.002115 -0.000231 0.119252 0.111119 0.222965 0.721598 -0.060291 1 0 0 0 0 0 1 930255
-0.002115 -0.000231 0.119252 0.111168 0.223065 0.721920 -0.060318 1 0 0 0 0 0 1 931115
-0.002115 -0.000231 0.119252 0.111223 0.223183 0.722324 -0.060352 1 0 0 0 0 0 1 932214
-0.002115 -0.000231 0.119252 0.111290 0.223310 0.722715 -0.060384 1 0 0 0 0 0 1 933245
-0.002115 -0.000231 0.119252 0.111349 0.223428 0.723094 -0.060416 1 0 0 0 0 0 1 934255
-0.002110 -0.000249 0.119262 0.038053 0.475568 0.576602 -0.060447 1 0 0 0 0 0 1 935254
-0.002107 -0.000258 0.119266 0.061662 0.390458 0.649233 -0.060478 1 0 0 0 0 0 1 936239
-0.002106 -0.000263 0.119267 0.080245 0.326918 0.686872 -0.060509 1 0 0 0 0 0 1 937240
-0.002105 -0.000265 0.119268 0.090485 0.293138 0.701355 -0.060540 1 0 0 0 0 0 1 938239
-0.002105 -0.000266 0.119268 0.095794 0.276105 0.706683 -0.060568 1 0 0 0 0 0 1 939130
-0.002105 -0.000267 0.119268 0.098524 0.267662 0.708829 -0.060603 1 0 0 0 0 0 1 940239
-0.002105 -0.000267 0.119268 0.099936 0.263509 0.709793 -0.060635 1 0 0 0 0 0 1 941255
-0.002104 -0.000267 0.119268 0.100678 0.261492 0.710381 -0.060666 1 0 0 0 0 0 1 942251
-0.002104 -0.000267 0.119268 0.101069 0.260563 0.710810 -0.060697 1 0 0 0 0 0 1 943251
-0.002104 -0.000267 0.119268 0.101290 0.260145 0.711211 -0.060728 1 0 0 0 0 0 1 944254
-0.002104 -0.000267 0.119268 0.101421 0.260016 0.711570 -0.060759 1 0 0 0 0 0 1 945240
-0.002104 -0.000267 0.119268 0.101516 0.260011 0.711954 -0.060791 1 0 0 0 0 0 1 946253
-0.002104 -0.000267 0.119268 0.101596 0.260086 0.712316 -0.060821 1 0 0 0 0 0 1 947238
-0.002104 -0.000267 0.119268 0.101664 0.260171 0.712670 -0.060853 1 0 0 0 0 0 1 948239
-0.002104 -0.000267 0.119268 0.101715 0.260272 0.712993 -0.060880 1 0 0 0 0 0 1 949109
-0.002104 -0.000267 0.119268 0.101766 0.260402 0.713353 -0.060911 1 0 0 0 0 0 1 950092
-0.002104 -0.000267 0.119268 0.101826 0.260556 0.713773 -0.060947 1 0 0 0 0 0 1 951240
-0.002104 -0.000267 0.119268 0.101879 0.260692 0.714145 -0.060978 1 0 0 0 0 0 1 952257
-0.002104 -0.000267 0.119268 0.101934 0.260812 0.714512 -0.061009 1 0 0 0 0 0 1 953241
-0.002104 -0.000267 0.119268 0.101984 0.260958 0.714876 -0.061041 1 0 0 0 0 0 1 954252
-0.002104 -0.000267 0.119268 0.102039 0.261082 0.715249 -0.061072 1 0 0 0 0 0 1 955254
-0.002104 -0.000267 0.119268 0.102091 0.261212 0.715611 -0.061103 1 0 0 0 0 0 1 956240
-0.002104 -0.000267 0.119268 0.102140 0.261357 0.715971 -0.061134 1 0 0 0 0 0 1 957242
-0.002104 -0.000267 0.119268 0.102195 0.261480 0.716342 -0.061165 1 0 0 0 0 0 1 958239
-0.002104 -0.000267 0.119268 0.102237 0.261618 0.716701 -0.061197 1 0 0 0 0 0 1 959254
-0.002104 -0.000267 0.119268 0.102299 0.261748 0.717078 -0.061228 1 0 0 0 0 0 1 960253
-0.002104 -0.000267 0.119268 0.102347 0.261889 0.717427 -0.061258 1 0 0 0 0 0 1 961220
-0.002104 -0.000267 0.119268 0.102403 0.262013 0.717802 -0.061290 1 0 0 0 0 0 1 962228
-0.002104 -0.000267 0.119268 0.102451 0.262156 0.718158 -0.061321 1 0 0 0 0 0 1 963218
-0.002104 -0.000267 0.119268 0.102507 0.262281 0.718534 -0.061352 1 0 0 0 0 0 1 964228
-0.002104 -0.000267 0.119268 0.102555 0.262413 0.718918 -0.061386 1 0 0 0 0 0 1 965293
-0.002104 -0.000267 0.119268 0.102610 0.262564 0.719279 -0.061417 1 0 0 0 0 0 1 966282
-0.002104 -0.000267 0.119268 0.102668 0.262692 0.719663 -0.061449 1 0 0 0 0 0 1 967312
-0.002104 -0.000267 0.119268 0.102717 0.262837 0.720023 -0.061480 1 0 0 0 0 0 1 968313
-0.002104 -0.000267 0.119268 0.102772 0.262960 0.720395 -0.061511 1 0 0 0 0 0 1 969311
-0.002104 -0.000267 0.119268 0.102834 0.263101 0.720749 -0.061543 1 0 0 0 0 0 1 970313
-0.002104 -0.000267 0.119268 0.102870 0.263218 0.721118 -0.061574 1 0 0 0 0 0 1 971310
-0.002104 -0.000267 0.119268 0.102929 0.263359 0.721493 -0.061605 1 0 0 0 0 0 1 972315
-0.002104 -0.000267 0.119268 0.102977 0.263501 0.721845 -0.061636 1 0 0 0 0 0 1 973292
-0.002104 -0.000267 0.119268 0.103034 0.263628 0.722226 -0.061668 1 0 0 0 0 0 1 974316
-0.002104 -0.000267 0.119268 0.103083 0.263772 0.722584 -0.061699 1 0 0 0 0 0 1 975311
-0.002104 -0.000267 0.119268 0.103138 0.263895 0.722957 -0.061730 1 0 0 0 0 0 1 976313
-0.002104 -0.000267 0.119268 0.103174 0.264018 0.723275 -0.061758 1 0 0 0 0 0 1 977216
-0.002104 -0.000267 0.119268 0.103237 0.264151 0.723660 -0.061790 1 0 0 0 0 0 1 978235
-0.002104 -0.000267 0.119268 0.103287 0.264295 0.724017 -0.061821 1 0 0 0 0 0 1 979225
-0.002104 -0.000267 0.119268 0.103341 0.264417 0.724386 -0.061852 1 0 0 0 0 0 1 980216
-0.002104 -0.000267 0.119268 0.103407 0.264547 0.724749 -0.061884 1 0 0 0 0 0 1 981225
-0.002104 -0.000267 0.119268 0.103445 0.264694 0.725110 -0.061914 1 0 0 0 0 0 1 982215
-0.002104 -0.000267 0.119268 0.103491 0.264810 0.725480 -0.061946 1 0 0 0 0 0 1 983226
-0.002099 -0.000285 0.119279 0.030003 0.517577 0.578846 -0.061977 1 0 0 0 0 0 1 984216
-0.002096 -0.000294 0.119282 0.053590 0.432628 0.651325 -0.062009 1 0 0 0 0 0 1 985224
-0.002095 -0.000299 0.119283 0.072137 0.369180 0.688894 -0.062040 1 0 0 0 0 0 1 986217
-0.002094 -0.000301 0.119284 0.082348 0.335461 0.703350 -0.062071 1 0 0 0 0 0 1 987224
-0.002094 -0.000302 0.119284 0.087661 0.318478 0.708690 -0.062102 1 0 0 0 0 0 1 988221
-0.002094 -0.000303 0.119284 0.090385 0.310057 0.710786 -0.062133 1 0 0 0 0 0 1 989218
-0.002094 -0.000303 0.119284 0.091769 0.305921 0.711754 -0.062165 1 0 0 0 0 0 1 990218
-0.002094 -0.000303 0.119284 0.092513 0.303935 0.712330 -0.062196 1 0 0 0 0 0 1 991235
-0.002094 -0.000303 0.119284 0.092902 0.303016 0.712759 -0.062228 1 0 0 0 0 0 1 992244
-0.002094 -0.000303 0.119284 0.093116 0.302629 0.713148 -0.062259 1 0 0 0 0 0 1 993253
-0.002094 -0.000303 0.119284 0.093245 0.302508 0.713507 -0.062290 1 0 0 0 0 0 1 994246
-0.002094 -0.000303 0.119284 0.093343 0.302528 0.713867 -0.062322 1 0 0 0 0 0 1 995251
-0.002094 -0.000303 0.119284 0.093411 0.302615 0.714240 -0.062353 1 0 0 0 0 0 1 996255
-0.002094 -0.000303 0.119284 0.093458 0.302732 0.714586 -0.062385 1 0 0 0 0 0 1 997255
-0.002094 -0.000303 0.119284 0.093519 0.302867 0.714942 -0.062416 1 0 0 0 0 0 1 998253
-0.002094 -0.000303 0.119284 0.093570 0.303006 0.715306 -0.062447 1 0 0 0 0 0 1 999252
-0.002094 -0.000303 0.119284 0.093617 0.303154 0.715660 -0.062478 1 0 0 0 0 0 2 238
-0.002094 -0.000303 0.119284 0.093647 0.303274 0.715909 -0.062500 1 0 0 0 0 0 2 1241
-0.002094 -0.000303 0.119284 0.093650 0.303264 0.715914 -0.062500 1 0 0 0 0 0 2 2238
-0.002094 -0.000303 0.119284 0.093650 0.303263 0.715915 -0.062500 1 0 0 0 0 0 2 3241
-0.002094 -0.000303 0.119284 0.093650 0.303263 0.715915 -0.062500 1 0 0 0 0 0 2 4256
-0.002094 -0.000303 0.119284 0.093650 0.303263 0.715916 -0.062500 1 0 0 0 0 0 2 5260
-0.002094 -0.000303 0.119284 0.093650 0.303264 0.715916 -0.062500 1 0 0 0 0 0 2 6238
-0.002094 -0.000303 0.119284 0.093650 0.303264 0.715916 -0.062500 1 0 0 0 0 0 2 7238
-0.002094 -0.000303 0.119284 0.093650 0.303264 0.715916 -0.062500 1 0 0 0 0 0 2 8241
-0.002094 -0.000303 0.119284 0.093650 0.303264 0.715916 -0.062500 1 0 0 0 0 0 2 9212
-0.002094 -0.000303 0.119284 0.093642 0.303255 0.715909 -0.062500 1 0 0 0 0 0 2 10237
-0.002094 -0.000303 0.119284 0.093649 0.303263 0.715915 -0.062500 1 0 0 0 0 0 2 11236
-0.002088 -0.000321 0.119295 0.020016 0.556168 0.568959 -0.062500 1 0 0 0 0 0 2 12256
-0.002086 -0.000330 0.119298 0.043543 0.471079 0.640976 -0.062500 1 0 0 0 0 0 2 13252
-0.002084 -0.000335 0.119299 0.062062 0.407488 0.678144 -0.062500 1 0 0 0 0 0 2 14237
-0.002084 -0.000337 0.119300 0.072229 0.373618 0.692217 -0.062500 1 0 0 0 0 0 2 15236
-0.002083 -0.000338 0.119300 0.077480 0.356499 0.697209 -0.062500 1 0 0 0 0 0 2 16236
-0.002083 -0.000339 0.119300 0.080143 0.347932 0.698951 -0.062500 1 0 0 0 0 0 2 17238
-0.002083 -0.000339 0.119300 0.081507 0.343627 0.699554 -0.062500 1 0 0 0 0 0 2 18230
-0.002083 -0.000339 0.119300 0.082182 0.341492 0.699756 -0.062500 1 0 0 0 0 0 2 19237
-0.002083 -0.000339 0.119300 0.082533 0.340417 0.699837 -0.062500 1 0 0 0 0 0 2 20237
-0.002083 -0.000339 0.119300 0.082697 0.339887 0.699858 -0.062500 1 0 0 0 0 0 2 21239
-0.002083 -0.000339 0.119300 0.082787 0.339627 0.699868 -0.062500 1 0 0 0 0 0 2 22236
-0.002083 -0.000339 0.119300 0.082831 0.339487 0.699862 -0.062500 1 0 0 0 0 0 2 23238
-0.002083 -0.000339 0.119300 0.082843 0.339413 0.699868 -0.062500 1 0 0 0 0 0 2 24251
-0.002083 -0.000339 0.119300 0.082862 0.339383 0.699876 -0.062500 1 0 0 0 0 0 2 25251
-0.002083 -0.000339 0.119300 0.082870 0.339358 0.699870 -0.062500 1 0 0 0 0 0 2 26253
-0.002083 -0.000339 0.119300 0.082871 0.339356 0.699870 -0.062500 1 0 0 0 0 0 2 27251
-0.002083 -0.000339 0.119300 0.082871 0.339356 0.699870 -0.062500 1 0 0 0 0 0 2 28232
-0.002083 -0.000339 0.119300 0.082871 0.339357 0.699869 -0.062500 1 0 0 0 0 0 2 29239
-0.002083 -0.000339 0.119300 0.082871 0.339357 0.699869 -0.062500 1 0 0 0 0 0 2 30228
-0.002083 -0.000339 0.119300 0.082874 0.339346 0.699876 -0.062500 1 0 0 0 0 0 2 31249
-0.002083 -0.000339 0.119300 0.082871 0.339356 0.699870 -0.062500 1 0 0 0 0 0 2 32240
-0.002083 -0.000339 0.119300 0.082874 0.339346 0.699877 -0.062500 1 0 0 0 0 0 2 33238
-0.002083 -0.000339 0.119300 0.082871 0.339356 0.699871 -0.062500 1 0 0 0 0 0 2 34238
-0.002083 -0.000339 0.119300 0.082871 0.339358 0.699870 -0.062500 1 0 0 0 0 0 2 35210
-0.002083 -0.000339 0.119300 0.082874 0.339346 0.699877 -0.062500 1 0 0 0 0 0 2 36238
-0.002083 -0.000339 0.119300 0.082863 0.339348 0.699864 -0.062500 1 0 0 0 0 0 2 37254
-0.002083 -0.000339 0.119300 0.082873 0.339345 0.699876 -0.062500 1 0 0 0 0 0 2 38210
-0.002083 -0.000339 0.119300 0.082883 0.339353 0.699864 -0.062500 1 0 0 0 0 0 2 39238
-0.002083 -0.000339 0.119300 0.082876 0.339345 0.699876 -0.062500 1 0 0 0 0 0 2 40251
-0.002083 -0.000339 0.119300 0.082872 0.339356 0.699871 -0.062500 1 0 0 0 0 0 2 41293
-0.002083 -0.000339 0.119300 0.082872 0.339358 0.699870 -0.062500 1 0 0 0 0 0 2 42316
-0.002083 -0.000339 0.119300 0.082867 0.339337 0.699870 -0.062500 1 0 0 0 0 0 2 43309
-0.002083 -0.000339 0.119300 0.082871 0.339355 0.699870 -0.062500 1 0 0 0 0 0 2 44319
-0.002083 -0.000339 0.119300 0.082874 0.339346 0.699877 -0.062500 1 0 0 0 0 0 2 45315
-0.002083 -0.000339 0.119300 0.082871 0.339356 0.699871 -0.062500 1 0 0 0 0 0 2 46313
-0.002083 -0.000339 0.119300 0.082871 0.339358 0.699870 -0.062500 1 0 0 0 0 0 2 47312
-0.002083 -0.000339 0.119300 0.082874 0.339346 0.699877 -0.062500 1 0 0 0 0 0 2 48312
-0.002083 -0.000339 0.119300 0.082875 0.339345 0.699857 -0.062500 1 0 0 0 0 0 2 49223
-0.002083 -0.000339 0.119300 0.082875 0.339344 0.699875 -0.062500 1 0 0 0 0 0 2 50215
-0.002083 -0.000339 0.119300 0.082872 0.339356 0.699870 -0.062500 1 0 0 0 0 0 2 51224
-0.002083 -0.000339 0.119300 0.082871 0.339357 0.699870 -0.062500 1 0 0 0 0 0 2 52213
-0.002083 -0.000339 0.119300 0.082875 0.339346 0.699876 -0.062500 1 0 0 0 0 0 2 53224
-0.002083 -0.000339 0.119300 0.082872 0.339356 0.699871 -0.062500 1 0 0 0 0 0 2 54213
-0.002083 -0.000339 0.119300 0.082867 0.339337 0.699870 -0.062500 1 0 0 0 0 0 2 55223
-0.002083 -0.000339 0.119300 0.082871 0.339355 0.699870 -0.062500 1 0 0 0 0 0 2 56214
-0.002083 -0.000339 0.119300 0.082871 0.339357 0.699870 -0.062500 1 0 0 0 0 0 2 57225
-0.002083 -0.000339 0.119300 0.082874 0.339346 0.699877 -0.062500 1 0 0 0 0 0 2 58214
-0.002083 -0.000339 0.119300 0.082871 0.339357 0.699871 -0.062500 1 0 0 0 0 0 2 59225
-0.002083 -0.000339 0.119300 0.082874 0.339346 0.699877 -0.062500 1 0 0 0 0 0 2 60214
-0.002083 -0.000339 0.119300 0.082875 0.339345 0.699857 -0.062500 1 0 0 0 0 0 2 61224
-0.002083 -0.000339 0.119300 0.082875 0.339344 0.699875 -0.062500 1 0 0 0 0 0 2 62208
-0.002083 -0.000339 0.119300 0.082872 0.339356 0.699870 -0.062500 1 0 0 0 0 0 2 63213
-0.002083 -0.000339 0.119300 0.082871 0.339357 0.699870 -0.062500 1 0 0 0 0 0 2 64223
-0.002083 -0.000339 0.119300 0.082875 0.339346 0.699877 -0.062500 1 0 0 0 0 0 2 65220
-0.002083 -0.000339 0.119300 0.082872 0.339356 0.699871 -0.062500 1 0 0 0 0 0 2 66241
-0.002083 -0.000339 0.119300 0.082867 0.339337 0.699870 -0.062500 1 0 0 0 0 0 2 67215
-0.002083 -0.000339 0.119300 0.082870 0.339355 0.699870 -0.062500 1 0 0 0 0 0 2 68477
-0.002083 -0.000339 0.119300 0.082871 0.339357 0.699870 -0.062500 1 0 0 0 0 0 2 69245
-0.002083 -0.000339 0.119300 0.082874 0.339346 0.699877 -0.062500 1 0 0 0 0 0 2 70214
-0.002083 -0.000339 0.119300 0.082871 0.339356 0.699871 -0.062500 1 0 0 0 0 0 2 71257
-0.002083 -0.000339 0.119300 0.082874 0.339346 0.699877 -0.062500 1 0 0 0 0 0 2 72253
-0.002083 -0.000339 0.119300 0.082875 0.339345 0.699858 -0.062500 1 0 0 0 0 0 2 73253
-0.002083 -0.000339 0.119300 0.082875 0.339344 0.699875 -0.062500 1 0 0 0 0 0 2 74253
-0.002083 -0.000339 0.119300 0.082872 0.339356 0.699870 -0.062500 1 0 0 0 0 0 2 75236
-0.002083 -0.000339 0.119300 0.082871 0.339357 0.699870 -0.062500 1 0 0 0 0 0 2 76251
-0.002083 -0.000339 0.119300 0.082875 0.339346 0.699877 -0.062500 1 0 0 0 0 0 2 77252
-0.002083 -0.000339 0.119300 0.082863 0.339348 0.699864 -0.062500 1 0 0 0 0 0 2 78245
-0.002083 -0.000339 0.119300 0.082873 0.339345 0.699876 -0.062500 1 0 0 0 0 0 2 79255
-0.002083 -0.000339 0.119300 0.082871 0.339356 0.699871 -0.062500 1 0 0 0 0 0 2 80241
-0.002083 -0.000339 0.119300 0.082871 0.339357 0.699870 -0.062500 1 0 0 0 0 0 2 81257
-0.002083 -0.000339 0.119300 0.082874 0.339346 0.699877 -0.062500 1 0 0 0 0 0 2 82257
-0.002083 -0.000339 0.119300 0.082871 0.339356 0.699871 -0.062500 1 0 0 0 0 0 2 83236
-0.002083 -0.000339 0.119300 0.082883 0.339355 0.699864 -0.062500 1 0 0 0 0 0 2 84235
-0.002083 -0.000339 0.119300 0.082868 0.339337 0.699869 -0.062500 1 0 0 0 0 0 2 85239
-0.002083 -0.000339 0.119300 0.082871 0.339355 0.699869 -0.062500 1 0 0 0 0 0 2 86252
-0.002083 -0.000339 0.119300 0.082875 0.339346 0.699876 -0.062500 1 0 0 0 0 0 2 87238
-0.002083 -0.000339 0.119300 0.082872 0.339356 0.699871 -0.062500 1 0 0 0 0 0 2 88234
-0.002083 -0.000339 0.119300 0.082875 0.339346 0.699877 -0.062500 1 0 0 0 0 0 2 89238
-0.002083 -0.000339 0.119300 0.082863 0.339347 0.699864 -0.062500 1 0 0 0 0 0 2 90235
-0.002083 -0.000339 0.119300 0.082870 0.339356 0.699869 -0.062500 1 0 0 0 0 0 2 91250
-0.002083 -0.000339 0.119300 0.082874 0.339346 0.699876 -0.062500 1 0 0 0 0 0 2 92250
-0.002083 -0.000339 0.119300 0.082871 0.339356 0.699871 -0.062500 1 0 0 0 0 0 2 93252
-0.002083 -0.000339 0.119300 0.082874 0.339346 0.699877 -0.062500 1 0 0 0 0 0 2 94234
-0.002083 -0.000339 0.119300 0.082883 0.339353 0.699864 -0.062500 1 0 0 0 0 0 2 95238
-0.002083 -0.000339 0.119300 0.082876 0.339345 0.699876 -0.062500 1 0 0 0 0 0 2 96251
-0.002083 -0.000339 0.119300 0.082864 0.339347 0.699864 -0.062500 1 0 0 0 0 0 2 97252
-0.002083 -0.000339 0.119300 0.082870 0.339356 0.699869 -0.062500 1 0 0 0 0 0 2 98235
-0.002083 -0.000339 0.119300 0.082874 0.339346 0.699876 -0.062500 1 0 0 0 0 0 2 99235
-0.002083 -0.000339 0.119300 0.082872 0.339356 0.699871 -0.062500 1 0 0 0 0 0 2 100234
-0.002083 -0.000339 0.119300 0.082875 0.339346 0.699877 -0.062500 1 0 0 0 0 0 2 101238
-0.002083 -0.000339 0.119300 0.082863 0.339347 0.699864 -0.062500 1 0 0 0 0 0 2 102236
-0.002083 -0.000339 0.119300 0.082870 0.339356 0.699869 -0.062500 1 0 0 0 0 0 2 103252
-0.002083 -0.000339 0.119300 0.082874 0.339346 0.699876 -0.062500 1 0 0 0 0 0 2 104250
-0.002083 -0.000339 0.119300 0.082871 0.339356 0.699871 -0.062500 1 0 0 0 0 0 2 105238
-0.002083 -0.000339 0.119300 0.082874 0.339346 0.699877 -0.062500 1 0 0 0 0 0 2 106209
-0.002083 -0.000339 0.119300 0.082883 0.339353 0.699864 -0.062500 1 0 0 0 0 0 2 107216
-0.002083 -0.000339 0.119300 0.082873 0.339357 0.699869 -0.062500 1 0 0 0 0 0 2 108253
-0.002083 -0.000339 0.119300 0.082867 0.339337 0.699869 -0.062500 1 0 0 0 0 0 2 109236
-0.002083 -0.000339 0.119300 0.082871 0.339355 0.699870 -0.062500 1 0 0 0 0 0 2 110235
-0.002083 -0.000339 0.119300 0.082874 0.339346 0.699876 -0.062500 1 0 0 0 0 0 2 111250
-0.002083 -0.000339 0.119300 0.082872 0.339356 0.699871 -0.062500 1 0 0 0 0 0 2 112247
-0.002083 -0.000339 0.119300 0.082871 0.339358 0.699870 -0.062500 1 0 0 0 0 0 2 113257
-0.002083 -0.000339 0.119300 0.082875 0.339346 0.699877 -0.062500 1 0 0 0 0 0 2 114233
-0.002083 -0.000339 0.119300 0.082863 0.339348 0.699864 -0.062500 1 0 0 0 0 0 2 115237
-0.002083 -0.000339 0.119300 0.082873 0.339345 0.699876 -0.062500 1 0 0 0 0 0 2 116250
-0.002083 -0.000339 0.119300 0.082871 0.339356 0.699871 -0.062500 1 0 0 0 0 0 2 117237
-0.002083 -0.000339 0.119300 0.082883 0.339355 0.699864 -0.062500 1 0 0 0 0 0 2 118231
-0.002083 -0.000339 0.119300 0.082876 0.339346 0.699876 -0.062500 1 0 0 0 0 0 2 119207
-0.002083 -0.000339 0.119300 0.082872 0.339357 0.699870 -0.062500 1 0 0 0 0 0 2 120211
-0.002083 -0.000339 0.119300 0.082867 0.339337 0.699870 -0.062500 1 0 0 0 0 0 2 121307
-0.002083 -0.000339 0.119300 0.082871 0.339355 0.699870 -0.062500 1 0 0 0 0 0 2 122312
-0.002083 -0.000339 0.119300 0.082874 0.339346 0.699877 -0.062500 1 0 0 0 0 0 2 123306
-0.002083 -0.000339 0.119300 0.082871 0.339356 0.699871 -0.062500 1 0 0 0 0 0 2 124307
-0.002083 -0.000339 0.119300 0.082871 0.339358 0.699870 -0.062500 1 0 0 0 0 0 2 125307
-0.002083 -0.000339 0.119300 0.082874 0.339346 0.699877 -0.062500 1 0 0 0 0 0 2 126309
-0.002083 -0.000339 0.119300 0.082863 0.339348 0.699864 -0.062500 1 0 0 0 0 0 2 127305
-0.002083 -0.000339 0.119300 0.082873 0.339345 0.699876 -0.062500 1 0 0 0 0 0 2 128307
-0.002083 -0.000339 0.119300 0.082883 0.339353 0.699864 -0.062500 1 0 0 0 0 0 2 129313
-0.002083 -0.000339 0.119300 0.082873 0.339357 0.699869 -0.062500 1 0 0 0 0 0 2 130309
-0.002078 -0.000357 0.119311 0.009195 0.592386 0.553047 -0.062500 1 0 0 0 0 0 2 131309
-0.002075 -0.000366 0.119314 0.032751 0.507249 0.624989 -0.062500 1 0 0 0 0 0 2 132305
-0.002074 -0.000371 0.119315 0.051254 0.443610 0.662132 -0.062500 1 0 0 0 0 0 2 133221
-0.002073 -0.000373 0.119316 0.061430 0.409730 0.676194 -0.062500 1 0 0 0 0 0 2 134211
-0.002072 -0.000374 0.119316 0.066695 0.392602 0.681191 -0.062500 1 0 0 0 0 0 2 135221
-0.002072 -0.000375 0.119316 0.069373 0.384028 0.682925 -0.062500 1 0 0 0 0 0 2 136209
-0.002072 -0.000375 0.119316 0.070724 0.379736 0.683524 -0.062500 1 0 0 0 0 0 2 137221
-0.002072 -0.000375 0.119316 0.071414 0.377586 0.683726 -0.062500 1 0 0 0 0 0 2 138210
-0.002072 -0.000375 0.119316 0.071751 0.376524 0.683805 -0.062500 1 0 0 0 0 0 2 139222
-0.002072 -0.000375 0.119316 0.071913 0.375996 0.683826 -0.062500 1 0 0 0 0 0 2 140211
-0.002072 -0.000375 0.119316 0.071999 0.375715 0.683835 -0.062500 1 0 0 0 0 0 2 141220
-0.002072 -0.000375 0.119316 0.072051 0.375581 0.683837 -0.062500 1 0 0 0 0 0 2 142210
-0.002072 -0.000375 0.119316 0.072068 0.375528 0.683843 -0.062500 1 0 0 0 0 0 2 143220
-0.002072 -0.000375 0.119316 0.072071 0.375483 0.683837 -0.062500 1 0 0 0 0 0 2 144210
-0.002072 -0.000375 0.119316 0.072086 0.375466 0.683837 -0.062500 1 0 0 0 0 0 2 145253
-0.002072 -0.000375 0.119316 0.072090 0.375453 0.683843 -0.062500 1 0 0 0 0 0 2 146218
-0.002072 -0.000375 0.119316 0.072088 0.375463 0.683837 -0.062500 1 0 0 0 0 0 2 147217
-0.002072 -0.000375 0.119316 0.072091 0.375453 0.683843 -0.062500 1 0 0 0 0 0 2 148217
-0.002072 -0.000375 0.119316 0.072091 0.375452 0.683844 -0.062500 1 0 0 0 0 0 2 149213
-0.002072 -0.000375 0.119316 0.072091 0.375452 0.683844 -0.062500 1 0 0 0 0 0 2 150232
-0.002072 -0.000375 0.119316 0.072091 0.375452 0.683845 -0.062500 1 0 0 0 0 0 2 151245
-0.002072 -0.000375 0.119316 0.072088 0.375464 0.683838 -0.062500 1 0 0 0 0 0 2 152235
-0.002072 -0.000375 0.119316 0.072091 0.375454 0.683844 -0.062500 1 0 0 0 0 0 2 153235
-0.002072 -0.000375 0.119316 0.072091 0.375453 0.683845 -0.062500 1 0 0 0 0 0 2 154238
-0.002072 -0.000375 0.119316 0.072091 0.375453 0.683845 -0.062500 1 0 0 0 0 0 2 155235
-0.002072 -0.000375 0.119316 0.072091 0.375453 0.683845 -0.062500 1 0 0 0 0 0 2 156236
-0.002072 -0.000375 0.119316 0.072079 0.375456 0.683831 -0.062500 1 0 0 0 0 0 2 157236
-0.002072 -0.000375 0.119316 0.072089 0.375453 0.683843 -0.062500 1 0 0 0 0 0 2 158234
-0.002072 -0.000375 0.119316 0.072090 0.375453 0.683845 -0.062500 1 0 0 0 0 0 2 159250
-0.002072 -0.000375 0.119316 0.072091 0.375453 0.683845 -0.062500 1 0 0 0 0 0 2 160239
-0.002072 -0.000375 0.119316 0.072091 0.375453 0.683845 -0.062500 1 0 0 0 0 0 2 161243
-0.002072 -0.000375 0.119316 0.072082 0.375444 0.683838 -0.062500 1 0 0 0 0 0 2 162239
-0.002072 -0.000375 0.119316 0.072086 0.375463 0.683837 -0.062500 1 0 0 0 0 0 2 163248
-0.002072 -0.000375 0.119316 0.072090 0.375454 0.683844 -0.062500 1 0 0 0 0 0 2 164250
-0.002072 -0.000375 0.119316 0.072102 0.375450 0.683838 -0.062500 1 0 0 0 0 0 2 165246
-0.002072 -0.000375 0.119316 0.072092 0.375453 0.683844 -0.062500 1 0 0 0 0 0 2 166248
-0.002072 -0.000375 0.119316 0.072091 0.375453 0.683845 -0.062500 1 0 0 0 0 0 2 167234
-0.002072 -0.000375 0.119316 0.072091 0.375453 0.683845 -0.062500 1 0 0 0 0 0 2 168232
-0.002072 -0.000375 0.119316 0.072079 0.375456 0.683831 -0.062500 1 0 0 0 0 0 2 169235
-0.002072 -0.000375 0.119316 0.072089 0.375453 0.683843 -0.062500 1 0 0 0 0 0 2 170232
-0.002072 -0.000375 0.119316 0.072090 0.375453 0.683845 -0.062500 1 0 0 0 0 0 2 171232
-0.002072 -0.000375 0.119316 0.072090 0.375453 0.683845 -0.062500 1 0 0 0 0 0 2 172233
-0.002072 -0.000375 0.119316 0.072091 0.375453 0.683845 -0.062500 1 0 0 0 0 0 2 173234
-0.002072 -0.000375 0.119316 0.072082 0.375444 0.683838 -0.062500 1 0 0 0 0 0 2 174232
-0.002072 -0.000375 0.119316 0.072086 0.375463 0.683837 -0.062500 1 0 0 0 0 0 2 175229
-0.002072 -0.000375 0.119316 0.072102 0.375451 0.683838 -0.062500 1 0 0 0 0 0 2 176233
-0.002072 -0.000375 0.119316 0.072092 0.375453 0.683844 -0.062500 1 0 0 0 0 0 2 177235
-0.002072 -0.000375 0.119316 0.072091 0.375453 0.683845 -0.062500 1 0 0 0 0 0 2 178248
-0.002072 -0.000375 0.119316 0.072091 0.375453 0.683845 -0.062500 1 0 0 0 0 0 2 179232
-0.002072 -0.000375 0.119316 0.072083 0.375444 0.683838 -0.062500 1 0 0 0 0 0 2 180232
-0.002072 -0.000375 0.119316 0.072090 0.375451 0.683844 -0.062500 1 0 0 0 0 0 2 181207
-0.002072 -0.000375 0.119316 0.072087 0.375464 0.683838 -0.062500 1 0 0 0 0 0 2 182247
-0.002072 -0.000375 0.119316 0.072090 0.375454 0.683844 -0.062500 1 0 0 0 0 0 2 183247
-0.002072 -0.000375 0.119316 0.072090 0.375453 0.683845 -0.062500 1 0 0 0 0 0 2 184247
-0.002072 -0.000375 0.119316 0.072090 0.375453 0.683845 -0.062500 1 0 0 0 0 0 2 185254
-0.002072 -0.000375 0.119316 0.072095 0.375441 0.683832 -0.062500 1 0 0 0 0 0 2 186232
-0.002072 -0.000375 0.119316 0.072091 0.375451 0.683843 -0.062500 1 0 0 0 0 0 2 187223
-0.002072 -0.000375 0.119316 0.072088 0.375464 0.683838 -0.062500 1 0 0 0 0 0 2 188231
-0.002072 -0.000375 0.119316 0.072090 0.375454 0.683844 -0.062500 1 0 0 0 0 0 2 189236
-0.002072 -0.000375 0.119316 0.072091 0.375453 0.683845 -0.062500 1 0 0 0 0 0 2 190231
-0.002072 -0.000375 0.119316 0.072091 0.375453 0.683845 -0.062500 1 0 0 0 0 0 2 191245
-0.002072 -0.000375 0.119316 0.072083 0.375444 0.683838 -0.062500 1 0 0 0 0 0 2 192247
-0.002072 -0.000375 0.119316 0.072090 0.375451 0.683844 -0.062500 1 0 0 0 0 0 2 193235
-0.002072 -0.000375 0.119316 0.072087 0.375464 0.683838 -0.062500 1 0 0 0 0 0 2 194232
-0.002072 -0.000375 0.119316 0.072090 0.375454 0.683844 -0.062500 1 0 0 0 0 0 2 195239
-0.002072 -0.000375 0.119316 0.072090 0.375453 0.683845 -0.062500 1 0 0 0 0 0 2 196245
-0.002072 -0.000375 0.119316 0.072090 0.375453 0.683845 -0.062500 1 0 0 0 0 0 2 197250
-0.002072 -0.000375 0.119316 0.072094 0.375441 0.683832 -0.062500 1 0 0 0 0 0 2 198222
-0.002072 -0.000375 0.119316 0.072091 0.375451 0.683843 -0.062500 1 0 0 0 0 0 2 199211
-0.002072 -0.000375 0.119316 0.072087 0.375464 0.683838 -0.062500 1 0 0 0 0 0 2 200221
-0.002072 -0.000375 0.119316 0.072090 0.375454 0.683844 -0.062500 1 0 0 0 0 0 2 201210
-0.002072 -0.000375 0.119316 0.072091 0.375453 0.683845 -0.062500 1 0 0 0 0 0 2 202219
-0.002072 -0.000375 0.119316 0.072091 0.375453 0.683845 -0.062500 1 0 0 0 0 0 2 203209
-0.002072 -0.000375 0.119316 0.072083 0.375444 0.683838 -0.062500 1 0 0 0 0 0 2 204218
-0.002072 -0.000375 0.119316 0.072090 0.375451 0.683844 -0.062500 1 0 0 0 0 0 2 205209
-0.002072 -0.000375 0.119316 0.072087 0.375464 0.683838 -0.062500 1 0 0 0 0 0 2 206204
-0.002072 -0.000375 0.119316 0.072090 0.375454 0.683844 -0.062500 1 0 0 0 0 0 2 207209
-0.002072 -0.000375 0.119316 0.072090 0.375453 0.683845 -0.062500 1 0 0 0 0 0 2 208219
-0.002067 -0.000394 0.119327 -0.001623 0.628626 0.537137 -0.062500 1 0 0 0 0 0 2 209208
-0.002064 -0.000403 0.119330 0.021936 0.543416 0.609019 -0.062500 1 0 0 0 0 0 2 210218
-0.002063 -0.000407 0.119332 0.040470 0.479746 0.646128 -0.062500 1 0 0 0 0 0 2 211207
-0.002062 -0.000409 0.119332 0.050650 0.445862 0.660185 -0.062500 1 0 0 0 0 0 2 212208
-0.002062 -0.000410 0.119332 0.055910 0.428719 0.665167 -0.062500 1 0 0 0 0 0 2 213218
-0.002061 -0.000411 0.119332 0.058585 0.420153 0.666908 -0.062500 1 0 0 0 0 0 2 214207
-0.002061 -0.000411 0.119332 0.059935 0.415861 0.667506 -0.062500 1 0 0 0 0 0 2 215218
-0.002061 -0.000411 0.119332 0.060613 0.413714 0.667713 -0.062500 1 0 0 0 0 0 2 216209
-0.002061 -0.000412 0.119332 0.060964 0.412637 0.667793 -0.062500 1 0 0 0 0 0 2 217220
-0.002061 -0.000412 0.119332 0.061128 0.412107 0.667815 -0.062500 1 0 0 0 0 0 2 218215
-0.002061 -0.000412 0.119332 0.061210 0.411838 0.667817 -0.062500 1 0 0 0 0 0 2 219219
-0.002061 -0.000412 0.119332 0.061261 0.411705 0.667817 -0.062500 1 0 0 0 0 0 2 220225
-0.002061 -0.000412 0.119332 0.061282 0.411641 0.667831 -0.062500 1 0 0 0 0 0 2 221237
-0.002061 -0.000412 0.119332 0.061294 0.411603 0.667833 -0.062500 1 0 0 0 0 0 2 222207
-0.002061 -0.000412 0.119332 0.061298 0.411589 0.667820 -0.062500 1 0 0 0 0 0 2 223232
-0.002061 -0.000412 0.119332 0.061302 0.411577 0.667825 -0.062500 1 0 0 0 0 0 2 224234
-0.002061 -0.000412 0.119332 0.061302 0.411576 0.667825 -0.062500 1 0 0 0 0 0 2 225234
-0.002061 -0.000412 0.119332 0.061302 0.411576 0.667825 -0.062500 1 0 0 0 0 0 2 226226
-0.002061 -0.000412 0.119332 0.061302 0.411577 0.667825 -0.062500 1 0 0 0 0 0 2 227245
-0.002061 -0.000412 0.119332 0.061302 0.411577 0.667825 -0.062500 1 0 0 0 0 0 2 228231
-0.002061 -0.000412 0.119332 0.061294 0.411568 0.667818 -0.062500 1 0 0 0 0 0 2 229247
-0.002061 -0.000412 0.119332 0.061304 0.411564 0.667831 -0.062500 1 0 0 0 0 0 2 230247
-0.002061 -0.000412 0.119332 0.061302 0.411575 0.667826 -0.062500 1 0 0 0 0 0 2 231251
-0.002061 -0.000412 0.119332 0.061302 0.411577 0.667825 -0.062500 1 0 0 0 0 0 2 232252
-0.002061 -0.000412 0.119332 0.061302 0.411577 0.667825 -0.062500 1 0 0 0 0 0 2 233237
-0.002061 -0.000412 0.119332 0.061305 0.411566 0.667832 -0.062500 1 0 0 0 0 0 2 234231
-0.002061 -0.000412 0.119332 0.061306 0.411564 0.667813 -0.062500 1 0 0 0 0 0 2 235229
-0.002061 -0.000412 0.119332 0.061302 0.411575 0.667824 -0.062500 1 0 0 0 0 0 2 236251
-0.002061 -0.000412 0.119332 0.061306 0.411565 0.667832 -0.062500 1 0 0 0 0 0 2 237231
-0.002061 -0.000412 0.119332 0.061303 0.411575 0.667826 -0.062500 1 0 0 0 0 0 2 238230
-0.002061 -0.000412 0.119332 0.061302 0.411576 0.667825 -0.062500 1 0 0 0 0 0 2 239230
-0.002056 -0.000430 0.119343 -0.012470 0.664889 0.521252 -0.062500 1 0 0 0 0 0 2 240230
-0.002053 -0.000439 0.119346 0.011135 0.579606 0.593065 -0.062500 1 0 0 0 0 0 2 241230
-0.002052 -0.000443 0.119348 0.029672 0.515902 0.630144 -0.062500 1 0 0 0 0 0 2 242243
-0.002051 -0.000445 0.119348 0.039860 0.481991 0.644190 -0.062500 1 0 0 0 0 0 2 243243
-0.002051 -0.000447 0.119348 0.045115 0.464862 0.649170 -0.062500 1 0 0 0 0 0 2 244245
-0.002051 -0.000447 0.119348 0.047786 0.456275 0.650907 -0.062500 1 0 0 0 0 0 2 245233
-0.002051 -0.000447 0.119348 0.049140 0.451999 0.651503 -0.062500 1 0 0 0 0 0 2 246241
-0.002051 -0.000448 0.119348 0.049822 0.449841 0.651716 -0.062500 1 0 0 0 0 0 2 247246
-0.002051 -0.000448 0.119348 0.050170 0.448775 0.651789 -0.062500 1 0 0 0 0 0 2 248228
-0.002051 -0.000448 0.119348 0.050346 0.448243 0.651803 -0.062500 1 0 0 0 0 0 2 249246
-0.002051 -0.000448 0.119348 0.050421 0.447964 0.651817 -0.062500 1 0 0 0 0 0 2 250228
-0.002051 -0.000448 0.119348 0.050469 0.447842 0.651812 -0.062500 1 0 0 0 0 0 2 251243
-0.002051 -0.000448 0.119348 0.050489 0.447779 0.651825 -0.062500 1 0 0 0 0 0 2 252228
-0.002051 -0.000448 0.119348 0.050500 0.447742 0.651826 -0.062500 1 0 0 0 0 0 2 253245
-0.002051 -0.000448 0.119348 0.050508 0.447717 0.651820 -0.062500 1 0 0 0 0 0 2 254243
-0.002051 -0.000448 0.119348 0.050509 0.447715 0.651819 -0.062500 1 0 0 0 0 0 2 255244
-0.002051 -0.000448 0.119348 0.050512 0.447703 0.651826 -0.062500 1 0 0 0 0 0 2 256229
-0.002051 -0.000448 0.119348 0.050509 0.447714 0.651820 -0.062500 1 0 0 0 0 0 2 257205
-0.002051 -0.000448 0.119348 0.050512 0.447704 0.651826 -0.062500 1 0 0 0 0 0 2 258212
-0.002051 -0.000448 0.119348 0.050513 0.447703 0.651827 -0.062500 1 0 0 0 0 0 2 259247
-0.002051 -0.000448 0.119348 0.050510 0.447714 0.651820 -0.062500 1 0 0 0 0 0 2 260227
-0.002051 -0.000448 0.119348 0.050513 0.447704 0.651826 -0.062500 1 0 0 0 0 0 2 261232
-0.002051 -0.000448 0.119348 0.050505 0.447694 0.651820 -0.062500 1 0 0 0 0 0 2 262245
-0.002051 -0.000448 0.119348 0.050508 0.447713 0.651819 -0.062500 1 0 0 0 0 0 2 263244
-0.002051 -0.000448 0.119348 0.050512 0.447704 0.651826 -0.062500 1 0 0 0 0 0 2 264229
-0.002051 -0.000448 0.119348 0.050512 0.447703 0.651827 -0.062500 1 0 0 0 0 0 2 265231
-0.002051 -0.000448 0.119348 0.050509 0.447714 0.651820 -0.062500 1 0 0 0 0 0 2 266244
-0.002051 -0.000448 0.119348 0.050512 0.447704 0.651826 -0.062500 1 0 0 0 0 0 2 267242
-0.002051 -0.000448 0.119348 0.050504 0.447694 0.651820 -0.062500 1 0 0 0 0 0 2 268244
-0.002051 -0.000448 0.119348 0.050523 0.447699 0.651820 -0.062500 1 0 0 0 0 0 2 269208
-0.002051 -0.000448 0.119348 0.050511 0.447713 0.651819 -0.062500 1 0 0 0 0 0 2 270220
-0.002051 -0.000448 0.119348 0.050513 0.447704 0.651826 -0.062500 1 0 0 0 0 0 2 271228
-0.002051 -0.000448 0.119348 0.050513 0.447703 0.651827 -0.062500 1 0 0 0 0 0 2 272217
-0.002051 -0.000448 0.119348 0.050501 0.447705 0.651813 -0.062500 1 0 0 0 0 0 2 273206
-0.002051 -0.000448 0.119348 0.050511 0.447703 0.651825 -0.062500 1 0 0 0 0 0 2 274216
-0.002051 -0.000448 0.119348 0.050512 0.447702 0.651827 -0.062500 1 0 0 0 0 0 2 275206
-0.002051 -0.000448 0.119348 0.050509 0.447714 0.651820 -0.062500 1 0 0 0 0 0 2 276216
-0.002051 -0.000448 0.119348 0.050512 0.447704 0.651826 -0.062500 1 0 0 0 0 0 2 277207
-0.002051 -0.000448 0.119348 0.050512 0.447703 0.651827 -0.062500 1 0 0 0 0 0 2 278216
-0.002051 -0.000448 0.119348 0.050501 0.447706 0.651813 -0.062500 1 0 0 0 0 0 2 279216
-0.002051 -0.000448 0.119348 0.050511 0.447703 0.651825 -0.062500 1 0 0 0 0 0 2 280227
-0.002051 -0.000448 0.119348 0.050524 0.447700 0.651820 -0.062500 1 0 0 0 0 0 2 281215
-0.002051 -0.000448 0.119348 0.050511 0.447714 0.651819 -0.062500 1 0 0 0 0 0 2 282205
-0.002051 -0.000448 0.119348 0.050512 0.447704 0.651826 -0.062500 1 0 0 0 0 0 2 283216
-0.002051 -0.000448 0.119348 0.050513 0.447703 0.651827 -0.062500 1 0 0 0 0 0 2 284204
-0.002051 -0.000448 0.119348 0.050501 0.447705 0.651813 -0.062500 1 0 0 0 0 0 2 285226
-0.002051 -0.000448 0.119348 0.050511 0.447703 0.651825 -0.062500 1 0 0 0 0 0 2 286215
-0.002051 -0.000448 0.119348 0.050512 0.447702 0.651827 -0.062500 1 0 0 0 0 0 2 287207
-0.002051 -0.000448 0.119348 0.050509 0.447714 0.651820 -0.062500 1 0 0 0 0 0 2 288214
-0.002051 -0.000448 0.119348 0.050512 0.447704 0.651826 -0.062500 1 0 0 0 0 0 2 289215
-0.002051 -0.000448 0.119348 0.050512 0.447703 0.651827 -0.062500 1 0 0 0 0 0 2 290211
-0.002051 -0.000448 0.119348 0.050513 0.447703 0.651807 -0.062500 1 0 0 0 0 0 2 291216
-0.002051 -0.000448 0.119348 0.050513 0.447703 0.651824 -0.062500 1 0 0 0 0 0 2 292235
-0.002051 -0.000448 0.119348 0.050513 0.447702 0.651826 -0.062500 1 0 0 0 0 0 2 293226
-0.002051 -0.000448 0.119348 0.050513 0.447702 0.651827 -0.062500 1 0 0 0 0 0 2 294229
-0.002051 -0.000448 0.119348 0.050509 0.447714 0.651820 -0.062500 1 0 0 0 0 0 2 295205
-0.002051 -0.000448 0.119348 0.050512 0.447704 0.651826 -0.062500 1 0 0 0 0 0 2 296240
-0.002051 -0.000448 0.119348 0.050504 0.447694 0.651820 -0.062500 1 0 0 0 0 0 2 297228
-0.002051 -0.000448 0.119348 0.050508 0.447713 0.651819 -0.062500 1 0 0 0 0 0 2 298231
-0.002051 -0.000448 0.119348 0.050512 0.447704 0.651826 -0.062500 1 0 0 0 0 0 2 299205
-0.002051 -0.000448 0.119348 0.050512 0.447702 0.651827 -0.062500 1 0 0 0 0 0 2 300229
-0.002051 -0.000448 0.119348 0.050509 0.447714 0.651820 -0.062500 1 0 0 0 0 0 2 301233
-0.002051 -0.000448 0.119348 0.050512 0.447704 0.651826 -0.062500 1 0 0 0 0 0 2 302254
-0.002051 -0.000448 0.119348 0.050516 0.447691 0.651814 -0.062500 1 0 0 0 0 0 2 303244
-0.002051 -0.000448 0.119348 0.050510 0.447713 0.651819 -0.062500 1 0 0 0 0 0 2 304245
-0.002051 -0.000448 0.119348 0.050512 0.447703 0.651826 -0.062500 1 0 0 0 0 0 2 305204
-0.002051 -0.000448 0.119348 0.050513 0.447702 0.651827 -0.062500 1 0 0 0 0 0 2 306228
-0.002051 -0.000448 0.119348 0.050509 0.447714 0.651820 -0.062500 1 0 0 0 0 0 2 307243
-0.002051 -0.000448 0.119348 0.050512 0.447704 0.651826 -0.062500 1 0 0 0 0 0 2 308205
-0.002051 -0.000448 0.119348 0.050513 0.447703 0.651827 -0.062500 1 0 0 0 0 0 2 309231
-0.002051 -0.000448 0.119348 0.050501 0.447706 0.651813 -0.062500 1 0 0 0 0 0 2 310244
-0.002051 -0.000448 0.119348 0.050511 0.447703 0.651825 -0.062500 1 0 0 0 0 0 2 311203
-0.002051 -0.000448 0.119348 0.050512 0.447703 0.651827 -0.062500 1 0 0 0 0 0 2 312231
-0.002051 -0.000448 0.119348 0.050509 0.447714 0.651820 -0.062500 1 0 0 0 0 0 2 313228
-0.002051 -0.000448 0.119348 0.050524 0.447701 0.651820 -0.062500 1 0 0 0 0 0 2 314229
-0.002051 -0.000448 0.119348 0.050514 0.447703 0.651826 -0.062500 1 0 0 0 0 0 2 315242
-0.002051 -0.000448 0.119348 0.050502 0.447706 0.651813 -0.062500 1 0 0 0 0 0 2 316229
-0.002051 -0.000448 0.119348 0.050511 0.447703 0.651825 -0.062500 1 0 0 0 0 0 2 317232
-0.002051 -0.000448 0.119348 0.050512 0.447703 0.651827 -0.062500 1 0 0 0 0 0 2 318245
-0.002051 -0.000448 0.119348 0.050513 0.447702 0.651827 -0.062500 1 0 0 0 0 0 2 319228
-0.002051 -0.000448 0.119348 0.050509 0.447714 0.651820 -0.062500 1 0 0 0 0 0 2 320228
-0.002051 -0.000448 0.119348 0.050512 0.447704 0.651826 -0.062500 1 0 0 0 0 0 2 321230
-0.002051 -0.000448 0.119348 0.050501 0.447706 0.651813 -0.062500 1 0 0 0 0 0 2 322229
-0.002051 -0.000448 0.119348 0.050511 0.447703 0.651825 -0.062500 1 0 0 0 0 0 2 323229
-0.002051 -0.000448 0.119348 0.050512 0.447703 0.651827 -0.062500 1 0 0 0 0 0 2 324230
-0.002051 -0.000448 0.119348 0.050524 0.447700 0.651821 -0.062500 1 0 0 0 0 0 2 325229
-0.002051 -0.000448 0.119348 0.050511 0.447714 0.651820 -0.062500 1 0 0 0 0 0 2 326227
-0.002051 -0.000448 0.119348 0.050513 0.447704 0.651826 -0.062500 1 0 0 0 0 0 2 327243
-0.002051 -0.000448 0.119348 0.050505 0.447694 0.651820 -0.062500 1 0 0 0 0 0 2 328241
-0.002051 -0.000448 0.119348 0.050508 0.447713 0.651819 -0.062500 1 0 0 0 0 0 2 329210
-0.002051 -0.000448 0.119348 0.050512 0.447704 0.651826 -0.062500 1 0 0 0 0 0 2 330215
-0.002051 -0.000448 0.119348 0.050513 0.447703 0.651827 -0.062500 1 0 0 0 0 0 2 331228
-0.002051 -0.000448 0.119348 0.050509 0.447714 0.651820 -0.062500 1 0 0 0 0 0 2 332229
-0.002051 -0.000448 0.119348 0.050512 0.447704 0.651826 -0.062500 1 0 0 0 0 0 2 333230
-0.002051 -0.000448 0.119348 0.050504 0.447694 0.651820 -0.062500 1 0 0 0 0 0 2 334241
-0.002051 -0.000448 0.119348 0.050508 0.447713 0.651820 -0.062500 1 0 0 0 0 0 2 335202
-0.002051 -0.000448 0.119348 0.050512 0.447704 0.651826 -0.062500 1 0 0 0 0 0 2 336227
-0.002051 -0.000448 0.119348 0.050524 0.447700 0.651821 -0.062500 1 0 0 0 0 0 2 337243
-0.002051 -0.000448 0.119348 0.050511 0.447714 0.651820 -0.062500 1 0 0 0 0 0 2 338202
-0.002051 -0.000448 0.119348 0.050513 0.447704 0.651826 -0.062500 1 0 0 0 0 0 2 339227
-0.002051 -0.000448 0.119348 0.050505 0.447694 0.651820 -0.062500 1 0 0 0 0 0 2 340228
-0.002051 -0.000448 0.119348 0.050512 0.447701 0.651826 -0.062500 1 0 0 0 0 0 2 341212
-0.002051 -0.000448 0.119348 0.050509 0.447714 0.651820 -0.062500 1 0 0 0 0 0 2 342207
-0.002051 -0.000448 0.119348 0.050512 0.447704 0.651826 -0.062500 1 0 0 0 0 0 2 343211
-0.002051 -0.000448 0.119348 0.050509 0.447714 0.651820 -0.062500 1 0 0 0 0 0 2 344205
-0.002051 -0.000448 0.119348 0.050512 0.447704 0.651826 -0.062500 1 0 0 0 0 0 2 345215
-0.002051 -0.000448 0.119348 0.050504 0.447694 0.651820 -0.062500 1 0 0 0 0 0 2 346216
-0.002051 -0.000448 0.119348 0.050511 0.447701 0.651826 -0.062500 1 0 0 0 0 0 2 347204
-0.002051 -0.000448 0.119348 0.050521 0.447711 0.651814 -0.062500 1 0 0 0 0 0 2 348214
-0.002051 -0.000448 0.119348 0.050514 0.447703 0.651825 -0.062500 1 0 0 0 0 0 2 349204
-0.002051 -0.000448 0.119348 0.050513 0.447703 0.651827 -0.062500 1 0 0 0 0 0 2 350213
-0.002051 -0.000448 0.119348 0.050501 0.447705 0.651813 -0.062500 1 0 0 0 0 0 2 351204
-0.002051 -0.000448 0.119348 0.050511 0.447703 0.651825 -0.062500 1 0 0 0 0 0 2 352215
-0.002051 -0.000448 0.119348 0.050512 0.447702 0.651827 -0.062500 1 0 0 0 0 0 2 353204
-0.002051 -0.000448 0.119348 0.050509 0.447714 0.651820 -0.062500 1 0 0 0 0 0 2 354213
-0.002051 -0.000448 0.119348 0.050512 0.447704 0.651826 -0.062500 1 0 0 0 0 0 2 355204
-0.002051 -0.000448 0.119348 0.050512 0.447703 0.651827 -0.062500 1 0 0 0 0 0 2 356214
-0.002051 -0.000448 0.119348 0.050501 0.447706 0.651813 -0.062500 1 0 0 0 0 0 2 357204
-0.002051 -0.000448 0.119348 0.050511 0.447703 0.651825 -0.062500 1 0 0 0 0 0 2 358214
-0.002051 -0.000448 0.119348 0.050512 0.447702 0.651827 -0.062500 1 0 0 0 0 0 2 359219
-0.002051 -0.000448 0.119348 0.050521 0.447711 0.651814 -0.062500 1 0 0 0 0 0 2 360210
-0.002051 -0.000448 0.119348 0.050514 0.447704 0.651825 -0.062500 1 0 0 0 0 0 2 361210
-0.002051 -0.000448 0.119348 0.050513 0.447703 0.651827 -0.062500 1 0 0 0 0 0 2 362210
-0.002051 -0.000448 0.119348 0.050501 0.447705 0.651813 -0.062500 1 0 0 0 0 0 2 363228
-0.002051 -0.000448 0.119348 0.050511 0.447703 0.651825 -0.062500 1 0 0 0 0 0 2 364205
-0.002051 -0.000448 0.119348 0.050512 0.447702 0.651827 -0.062500 1 0 0 0 0 0 2 365249
-0.002051 -0.000448 0.119348 0.050509 0.447714 0.651820 -0.062500 1 0 0 0 0 0 2 366244
-0.002051 -0.000448 0.119348 0.050512 0.447704 0.651826 -0.062500 1 0 0 0 0 0 2 367226
-0.002051 -0.000448 0.119348 0.050512 0.447703 0.651827 -0.062500 1 0 0 0 0 0 2 368228
-0.002051 -0.000448 0.119348 0.050501 0.447706 0.651813 -0.062500 1 0 0 0 0 0 2 369227
-0.002051 -0.000448 0.119348 0.050511 0.447703 0.651825 -0.062500 1 0 0 0 0 0 2 370229
-0.002051 -0.000448 0.119348 0.050524 0.447700 0.651820 -0.062500 1 0 0 0 0 0 2 371225
-0.002051 -0.000448 0.119348 0.050514 0.447702 0.651826 -0.062500 1 0 0 0 0 0 2 372226
-0.002051 -0.000448 0.119348 0.050510 0.447714 0.651820 -0.062500 1 0 0 0 0 0 2 373218
-0.002051 -0.000448 0.119348 0.050512 0.447704 0.651826 -0.062500 1 0 0 0 0 0 2 374245
-0.002051 -0.000448 0.119348 0.050505 0.447694 0.651820 -0.062500 1 0 0 0 0 0 2 375246
-0.002051 -0.000448 0.119348 0.050508 0.447713 0.651819 -0.062500 1 0 0 0 0 0 2 376229
-0.002051 -0.000448 0.119348 0.050512 0.447704 0.651826 -0.062500 1 0 0 0 0 0 2 377228
-0.002051 -0.000448 0.119348 0.050512 0.447703 0.651827 -0.062500 1 0 0 0 0 0 2 378226
-0.002051 -0.000448 0.119348 0.050509 0.447714 0.651820 -0.062500 1 0 0 0 0 0 2 379230
-0.002051 -0.000448 0.119348 0.050512 0.447704 0.651826 -0.062500 1 0 0 0 0 0 2 380239
-0.002051 -0.000448 0.119348 0.050504 0.447694 0.651820 -0.062500 1 0 0 0 0 0 2 381229
-0.002051 -0.000448 0.119348 0.050520 0.447710 0.651813 -0.062500 1 0 0 0 0 0 2 382225
-0.002051 -0.000448 0.119348 0.050513 0.447703 0.651825 -0.062500 1 0 0 0 0 0 2 383225
-0.002051 -0.000448 0.119348 0.050513 0.447702 0.651827 -0.062500 1 0 0 0 0 0 2 384226
-0.002051 -0.000448 0.119348 0.050509 0.447714 0.651820 -0.062500 1 0 0 0 0 0 2 385242
-0.002051 -0.000448 0.119348 0.050512 0.447704 0.651826 -0.062500 1 0 0 0 0 0 2 386240
-0.002051 -0.000448 0.119348 0.050504 0.447694 0.651820 -0.062500 1 0 0 0 0 0 2 387226
-0.002051 -0.000448 0.119348 0.050508 0.447713 0.651819 -0.062500 1 0 0 0 0 0 2 388240
-0.002051 -0.000448 0.119348 0.050512 0.447704 0.651826 -0.062500 1 0 0 0 0 0 2 389229
-0.002051 -0.000448 0.119348 0.050512 0.447703 0.651827 -0.062500 1 0 0 0 0 0 2 390240
-0.002045 -0.000466 0.119359 -0.023310 0.701162 0.505375 -0.062500 1 0 0 0 0 0 2 391241
-0.002043 -0.000475 0.119362 0.000319 0.615813 0.577131 -0.062500 1 0 0 0 0 0 2 392239
-0.002041 -0.000479 0.119364 0.018880 0.552071 0.614168 -0.062500 1 0 0 0 0 0 2 393227
-0.002040 -0.000482 0.119364 0.029051 0.518149 0.628208 -0.062500 1 0 0 0 0 0 2 394239
-0.002040 -0.000483 0.119364 0.034318 0.501010 0.633173 -0.062500 1 0 0 0 0 0 2 395224
-0.002040 -0.000483 0.119364 0.036998 0.492428 0.634911 -0.062500 1 0 0 0 0 0 2 396239
-0.002040 -0.000484 0.119364 0.038346 0.488142 0.635518 -0.062500 1 0 0 0 0 0 2 397242
-0.002040 -0.000484 0.119364 0.039024 0.485995 0.635725 -0.062500 1 0 0 0 0 0 2 398239
-0.002040 -0.000484 0.119364 0.039372 0.484929 0.635797 -0.062500 1 0 0 0 0 0 2 399224
-0.002040 -0.000484 0.119364 0.039551 0.484386 0.635817 -0.062500 1 0 0 0 0 0 2 400247
-0.002040 -0.000484 0.119364 0.039624 0.484118 0.635825 -0.062500 1 0 0 0 0 0 2 401199
-0.002040 -0.000484 0.119364 0.039662 0.483988 0.635833 -0.062500 1 0 0 0 0 0 2 402208
-0.002040 -0.000484 0.119364 0.039705 0.483918 0.635834 -0.062500 1 0 0 0 0 0 2 403228
-0.002040 -0.000484 0.119364 0.039704 0.483894 0.635834 -0.062500 1 0 0 0 0 0 2 404239
-0.002040 -0.000484 0.119364 0.039711 0.483870 0.635827 -0.062500 1 0 0 0 0 0 2 405195
-0.002040 -0.000484 0.119364 0.039715 0.483857 0.635833 -0.062500 1 0 0 0 0 0 2 406239
-0.002040 -0.000484 0.119364 0.039715 0.483856 0.635834 -0.062500 1 0 0 0 0 0 2 407224
-0.002040 -0.000484 0.119364 0.039715 0.483856 0.635834 -0.062500 1 0 0 0 0 0 2 408226
-0.002040 -0.000484 0.119364 0.039715 0.483856 0.635834 -0.062500 1 0 0 0 0 0 2 409228
-0.002040 -0.000484 0.119364 0.039715 0.483856 0.635834 -0.062500 1 0 0 0 0 0 2 410225
-0.002040 -0.000484 0.119364 0.039715 0.483857 0.635834 -0.062500 1 0 0 0 0 0 2 411241
-0.002040 -0.000484 0.119364 0.039707 0.483848 0.635827 -0.062500 1 0 0 0 0 0 2 412200
-0.002040 -0.000484 0.119364 0.039714 0.483856 0.635833 -0.062500 1 0 0 0 0 0 2 413209
-0.002040 -0.000484 0.119364 0.039714 0.483856 0.635834 -0.062500 1 0 0 0 0 0 2 414204
-0.002040 -0.000484 0.119364 0.039714 0.483857 0.635834 -0.062500 1 0 0 0 0 0 2 415197
-0.002040 -0.000484 0.119364 0.039714 0.483857 0.635834 -0.062500 1 0 0 0 0 0 2 416202
-0.002040 -0.000484 0.119364 0.039714 0.483857 0.635834 -0.062500 1 0 0 0 0 0 2 417208
-0.002040 -0.000484 0.119364 0.039706 0.483849 0.635827 -0.062500 1 0 0 0 0 0 2 418203
-0.002040 -0.000484 0.119364 0.039713 0.483856 0.635833 -0.062500 1 0 0 0 0 0 2 419207
-0.002040 -0.000484 0.119364 0.039714 0.483857 0.635834 -0.062500 1 0 0 0 0 0 2 420203
-0.002040 -0.000484 0.119364 0.039717 0.483846 0.635841 -0.062500 1 0 0 0 0 0 2 421200
-0.002040 -0.000484 0.119364 0.039714 0.483856 0.635835 -0.062500 1 0 0 0 0 0 2 422203
-0.002040 -0.000484 0.119364 0.039718 0.483845 0.635821 -0.062500 1 0 0 0 0 0 2 423196
-0.002040 -0.000484 0.119364 0.039715 0.483855 0.635832 -0.062500 1 0 0 0 0 0 2 424202
-0.002040 -0.000484 0.119364 0.039714 0.483856 0.635834 -0.062500 1 0 0 0 0 0 2 425212
-0.002040 -0.000484 0.119364 0.039714 0.483857 0.635834 -0.062500 1 0 0 0 0 0 2 426202
-0.002040 -0.000484 0.119364 0.039714 0.483857 0.635834 -0.062500 1 0 0 0 0 0 2 427211
-0.002040 -0.000484 0.119364 0.039714 0.483857 0.635834 -0.062500 1 0 0 0 0 0 2 428202
-0.002040 -0.000484 0.119364 0.039714 0.483857 0.635834 -0.062500 1 0 0 0 0 0 2 429221
-0.002040 -0.000484 0.119364 0.039706 0.483849 0.635827 -0.062500 1 0 0 0 0 0 2 430211
-0.002040 -0.000484 0.119364 0.039716 0.483845 0.635840 -0.062500 1 0 0 0 0 0 2 431228
-0.002040 -0.000484 0.119364 0.039714 0.483855 0.635835 -0.062500 1 0 0 0 0 0 2 432209
-0.002040 -0.000484 0.119364 0.039714 0.483857 0.635834 -0.062500 1 0 0 0 0 0 2 433241
-0.002040 -0.000484 0.119364 0.039726 0.483854 0.635828 -0.062500 1 0 0 0 0 0 2 434230
-0.002040 -0.000484 0.119364 0.039716 0.483857 0.635833 -0.062500 1 0 0 0 0 0 2 435386
-0.002040 -0.000484 0.119364 0.039707 0.483848 0.635827 -0.062500 1 0 0 0 0 0 2 436232
-0.002040 -0.000484 0.119364 0.039713 0.483856 0.635833 -0.062500 1 0 0 0 0 0 2 437220
-0.002040 -0.000484 0.119364 0.039714 0.483857 0.635834 -0.062500 1 0 0 0 0 0 2 438370
-0.002040 -0.000484 0.119364 0.039714 0.483857 0.635834 -0.062500 1 0 0 0 0 0 2 439224
-0.002040 -0.000484 0.119364 0.039718 0.483846 0.635841 -0.062500 1 0 0 0 0 0 2 440226
-0.002040 -0.000484 0.119364 0.039706 0.483847 0.635828 -0.062500 1 0 0 0 0 0 2 441371
-0.002040 -0.000484 0.119364 0.039713 0.483855 0.635833 -0.062500 1 0 0 0 0 0 2 442224
-0.002040 -0.000484 0.119364 0.039714 0.483856 0.635834 -0.062500 1 0 0 0 0 0 2 443349
-0.002040 -0.000484 0.119364 0.039714 0.483857 0.635834 -0.062500 1 0 0 0 0 0 2 444350
-0.002040 -0.000484 0.119364 0.039714 0.483857 0.635834 -0.062500 1 0 0 0 0 0 2 445345
-0.002040 -0.000484 0.119364 0.039726 0.483854 0.635828 -0.062500 1 0 0 0 0 0 2 446370
-0.002040 -0.000484 0.119364 0.039716 0.483857 0.635833 -0.062500 1 0 0 0 0 0 2 447353
-0.002040 -0.000484 0.119364 0.039706 0.483849 0.635827 -0.062500 1 0 0 0 0 0 2 448353
-0.002040 -0.000484 0.119364 0.039717 0.483844 0.635840 -0.062500 1 0 0 0 0 0 2 449351
-0.002040 -0.000484 0.119364 0.039715 0.483855 0.635835 -0.062500 1 0 0 0 0 0 2 450349
-0.002040 -0.000484 0.119364 0.039714 0.483856 0.635834 -0.062500 1 0 0 0 0 0 2 451359
-0.002040 -0.000484 0.119364 0.039714 0.483857 0.635834 -0.062500 1 0 0 0 0 0 2 452240
-0.002040 -0.000484 0.119364 0.039706 0.483848 0.635827 -0.062500 1 0 0 0 0 0 2 453322
-0.002040 -0.000484 0.119364 0.039713 0.483856 0.635833 -0.062500 1 0 0 0 0 0 2 454240
-0.002040 -0.000484 0.119364 0.039714 0.483857 0.635834 -0.062500 1 0 0 0 0 0 2 455240
-0.002040 -0.000484 0.119364 0.039714 0.483857 0.635834 -0.062500 1 0 0 0 0 0 2 456362
-0.002040 -0.000484 0.119364 0.039726 0.483854 0.635828 -0.062500 1 0 0 0 0 0 2 457363
-0.002040 -0.000484 0.119364 0.039716 0.483857 0.635833 -0.062500 1 0 0 0 0 0 2 458366
-0.002040 -0.000484 0.119364 0.039715 0.483857 0.635834 -0.062500 1 0 0 0 0 0 2 459363
-0.002040 -0.000484 0.119364 0.039710 0.483837 0.635834 -0.062500 1 0 0 0 0 0 2 460349
-0.002040 -0.000484 0.119364 0.039714 0.483854 0.635834 -0.062500 1 0 0 0 0 0 2 461370
-0.002040 -0.000484 0.119364 0.039714 0.483856 0.635834 -0.062500 1 0 0 0 0 0 2 462361
-0.002040 -0.000484 0.119364 0.039714 0.483857 0.635834 -0.062500 1 0 0 0 0 0 2 463365
-0.002040 -0.000484 0.119364 0.039714 0.483857 0.635834 -0.062500 1 0 0 0 0 0 2 464349
-0.002040 -0.000484 0.119364 0.039714 0.483857 0.635834 -0.062500 1 0 0 0 0 0 2 465197
-0.002040 -0.000484 0.119364 0.039706 0.483849 0.635827 -0.062500 1 0 0 0 0 0 2 466345
-0.002040 -0.000484 0.119364 0.039713 0.483856 0.635833 -0.062500 1 0 0 0 0 0 2 467348
-0.002040 -0.000484 0.119364 0.039714 0.483857 0.635834 -0.062500 1 0 0 0 0 0 2 468361
-0.002040 -0.000484 0.119364 0.039726 0.483855 0.635827 -0.062500 1 0 0 0 0 0 2 469348
-0.002040 -0.000484 0.119364 0.039719 0.483845 0.635840 -0.062500 1 0 0 0 0 0 2 470349
-0.002040 -0.000484 0.119364 0.039707 0.483847 0.635828 -0.062500 1 0 0 0 0 0 2 471363
-0.002040 -0.000484 0.119364 0.039713 0.483855 0.635833 -0.062500 1 0 0 0 0 0 2 472348
-0.002040 -0.000484 0.119364 0.039714 0.483856 0.635834 -0.062500 1 0 0 0 0 0 2 473334
-0.002040 -0.000484 0.119364 0.039714 0.483857 0.635834 -0.062500 1 0 0 0 0 0 2 474347
-0.002040 -0.000484 0.119364 0.039714 0.483857 0.635834 -0.062500 1 0 0 0 0 0 2 475350
-0.002040 -0.000484 0.119364 0.039714 0.483857 0.635834 -0.062500 1 0 0 0 0 0 2 476349
-0.002040 -0.000484 0.119364 0.039714 0.483857 0.635834 -0.062500 1 0 0 0 0 0 2 477351
-0.002040 -0.000484 0.119364 0.039706 0.483849 0.635827 -0.062500 1 0 0 0 0 0 2 478363
-0.002040 -0.000484 0.119364 0.039716 0.483845 0.635840 -0.062500 1 0 0 0 0 0 2 479233
-0.002040 -0.000484 0.119364 0.039726 0.483853 0.635828 -0.062500 1 0 0 0 0 0 2 480223
-0.002040 -0.000484 0.119364 0.039716 0.483856 0.635833 -0.062500 1 0 0 0 0 0 2 481351
-0.002040 -0.000484 0.119364 0.039715 0.483857 0.635834 -0.062500 1 0 0 0 0 0 2 482362
-0.002040 -0.000484 0.119364 0.039715 0.483857 0.635834 -0.062500 1 0 0 0 0 0 2 483362
-0.002040 -0.000484 0.119364 0.039706 0.483848 0.635827 -0.062500 1 0 0 0 0 0 2 484328
-0.002040 -0.000484 0.119364 0.039713 0.483856 0.635833 -0.062500 1 0 0 0 0 0 2 485333
-0.002040 -0.000484 0.119364 0.039714 0.483857 0.635834 -0.062500 1 0 0 0 0 0 2 486201
-0.002040 -0.000484 0.119364 0.039714 0.483857 0.635834 -0.062500 1 0 0 0 0 0 2 487204
-0.002040 -0.000484 0.119364 0.039714 0.483857 0.635834 -0.062500 1 0 0 0 0 0 2 488200
-0.002040 -0.000484 0.119364 0.039717 0.483846 0.635841 -0.062500 1 0 0 0 0 0 2 489329
-0.002040 -0.000484 0.119364 0.039719 0.483844 0.635822 -0.062500 1 0 0 0 0 0 2 490199
-0.002040 -0.000484 0.119364 0.039715 0.483855 0.635833 -0.062500 1 0 0 0 0 0 2 491204
-0.002040 -0.000484 0.119364 0.039715 0.483856 0.635834 -0.062500 1 0 0 0 0 0 2 492200
-0.002040 -0.000484 0.119364 0.039714 0.483857 0.635834 -0.062500 1 0 0 0 0 0 2 493335
-0.002040 -0.000484 0.119364 0.039714 0.483857 0.635834 -0.062500 1 0 0 0 0 0 2 494199
-0.002040 -0.000484 0.119364 0.039714 0.483857 0.635834 -0.062500 1 0 0 0 0 0 2 495334
-0.002040 -0.000484 0.119364 0.039706 0.483849 0.635827 -0.062500 1 0 0 0 0 0 2 496334
-0.002040 -0.000484 0.119364 0.039713 0.483856 0.635833 -0.062500 1 0 0 0 0 0 2 497325
-0.002040 -0.000484 0.119364 0.039717 0.483845 0.635841 -0.062500 1 0 0 0 0 0 2 498334
-0.002040 -0.000484 0.119364 0.039714 0.483855 0.635835 -0.062500 1 0 0 0 0 0 2 499200
-0.002040 -0.000484 0.119364 0.039714 0.483857 0.635834 -0.062500 1 0 0 0 0 0 2 500334
-0.002040 -0.000484 0.119364 0.039706 0.483848 0.635827 -0.062500 1 0 0 0 0 0 2 501200
-0.002040 -0.000484 0.119364 0.039713 0.483856 0.635833 -0.062500 1 0 0 0 0 0 2 502338
-0.002040 -0.000484 0.119364 0.039726 0.483854 0.635828 -0.062500 1 0 0 0 0 0 2 503332
-0.002040 -0.000484 0.119364 0.039716 0.483857 0.635833 -0.062500 1 0 0 0 0 0 2 504339
-0.002040 -0.000484 0.119364 0.039714 0.483857 0.635834 -0.062500 1 0 0 0 0 0 2 505326
-0.002040 -0.000484 0.119364 0.039714 0.483857 0.635834 -0.062500 1 0 0 0 0 0 2 506326
-0.002040 -0.000484 0.119364 0.039714 0.483857 0.635834 -0.062500 1 0 0 0 0 0 2 507354
-0.002040 -0.000484 0.119364 0.039706 0.483849 0.635827 -0.062500 1 0 0 0 0 0 2 508371
-0.002040 -0.000484 0.119364 0.039716 0.483845 0.635840 -0.062500 1 0 0 0 0 0 2 509351
-0.002040 -0.000484 0.119364 0.039714 0.483855 0.635835 -0.062500 1 0 0 0 0 0 2 510351
-0.002040 -0.000484 0.119364 0.039714 0.483857 0.635834 -0.062500 1 0 0 0 0 0 2 511348
-0.002040 -0.000484 0.119364 0.039714 0.483857 0.635834 -0.062500 1 0 0 0 0 0 2 512349
-0.002040 -0.000484 0.119364 0.039718 0.483845 0.635821 -0.062500 1 0 0 0 0 0 2 513350
-0.002040 -0.000484 0.119364 0.039715 0.483856 0.635832 -0.062500 1 0 0 0 0 0 2 514365
-0.002040 -0.000484 0.119364 0.039714 0.483857 0.635833 -0.062500 1 0 0 0 0 0 2 515364
-0.002034 -0.000502 0.119375 -0.034150 0.737440 0.489517 -0.062500 1 0 0 0 0 0 2 516350
-0.002032 -0.000511 0.119378 -0.010490 0.652032 0.561203 -0.062500 1 0 0 0 0 0 2 517349
-0.002030 -0.000516 0.119379 0.008061 0.588260 0.598217 -0.062500 1 0 0 0 0 0 2 518347
-0.002030 -0.000518 0.119380 0.018247 0.554319 0.612234 -0.062500 1 0 0 0 0 0 2 519346
-0.002029 -0.000519 0.119380 0.023513 0.537185 0.617202 -0.062500 1 0 0 0 0 0 2 520365
-0.002029 -0.000519 0.119380 0.026198 0.528589 0.618944 -0.062500 1 0 0 0 0 0 2 521346
-0.002029 -0.000520 0.119380 0.027547 0.524300 0.619529 -0.062500 1 0 0 0 0 0 2 522346
-0.002029 -0.000520 0.119380 0.028221 0.522163 0.619745 -0.062500 1 0 0 0 0 0 2 523345
-0.002029 -0.000520 0.119380 0.028572 0.521087 0.619824 -0.062500 1 0 0 0 0 0 2 524362
-0.002029 -0.000520 0.119380 0.028749 0.520554 0.619838 -0.062500 1 0 0 0 0 0 2 525348
-0.002029 -0.000520 0.119380 0.028824 0.520275 0.619852 -0.062500 1 0 0 0 0 0 2 526345
-0.002029 -0.000520 0.119380 0.028859 0.520156 0.619854 -0.062500 1 0 0 0 0 0 2 527360
-0.002029 -0.000520 0.119380 0.028890 0.520090 0.619861 -0.062500 1 0 0 0 0 0 2 528358
-0.002029 -0.000520 0.119380 0.028915 0.520049 0.619856 -0.062500 1 0 0 0 0 0 2 529357
-0.002029 -0.000520 0.119380 0.028912 0.520026 0.619855 -0.062500 1 0 0 0 0 0 2 530359
-0.002029 -0.000520 0.119380 0.028912 0.520025 0.619854 -0.062500 1 0 0 0 0 0 2 531360
-0.002029 -0.000520 0.119380 0.028912 0.520025 0.619854 -0.062500 1 0 0 0 0 0 2 532360
-0.002029 -0.000520 0.119380 0.028915 0.520013 0.619861 -0.062500 1 0 0 0 0 0 2 533461
-0.002029 -0.000520 0.119380 0.028912 0.520024 0.619855 -0.062500 1 0 0 0 0 0 2 534412
-0.002029 -0.000520 0.119380 0.028915 0.520014 0.619861 -0.062500 1 0 0 0 0 0 2 535399
-0.002029 -0.000520 0.119380 0.028912 0.520024 0.619855 -0.062500 1 0 0 0 0 0 2 536398
-0.002029 -0.000520 0.119380 0.028916 0.520014 0.619862 -0.062500 1 0 0 0 0 0 2 537423
-0.002029 -0.000520 0.119380 0.028904 0.520016 0.619849 -0.062500 1 0 0 0 0 0 2 538397
-0.002029 -0.000520 0.119380 0.028914 0.520013 0.619861 -0.062500 1 0 0 0 0 0 2 539424
-0.002029 -0.000520 0.119380 0.028912 0.520024 0.619855 -0.062500 1 0 0 0 0 0 2 540397
-0.002029 -0.000520 0.119380 0.028915 0.520014 0.619861 -0.062500 1 0 0 0 0 0 2 541393
-0.002029 -0.000520 0.119380 0.028912 0.520025 0.619856 -0.062500 1 0 0 0 0 0 2 542397
-0.002029 -0.000520 0.119380 0.028915 0.520014 0.619862 -0.062500 1 0 0 0 0 0 2 543396
-0.002029 -0.000520 0.119380 0.028904 0.520016 0.619849 -0.062500 1 0 0 0 0 0 2 544432
-0.002029 -0.000520 0.119380 0.028914 0.520013 0.619861 -0.062500 1 0 0 0 0 0 2 545620
-0.002029 -0.000520 0.119380 0.028911 0.520024 0.619855 -0.062500 1 0 0 0 0 0 2 546414
-0.002029 -0.000520 0.119380 0.028914 0.520014 0.619862 -0.062500 1 0 0 0 0 0 2 547431
-0.002029 -0.000520 0.119380 0.028911 0.520025 0.619856 -0.062500 1 0 0 0 0 0 2 548404
-0.002029 -0.000520 0.119380 0.028918 0.520003 0.619848 -0.062500 1 0 0 0 0 0 2 549427
-0.002029 -0.000520 0.119380 0.028912 0.520023 0.619854 -0.062500 1 0 0 0 0 0 2 550398
-0.002029 -0.000520 0.119380 0.028915 0.520014 0.619861 -0.062500 1 0 0 0 0 0 2 551398
-0.002029 -0.000520 0.119380 0.028915 0.520013 0.619862 -0.062500 1 0 0 0 0 0 2 552423
-0.002029 -0.000520 0.119380 0.028912 0.520024 0.619856 -0.062500 1 0 0 0 0 0 2 553395
-0.002029 -0.000520 0.119380 0.028915 0.520014 0.619862 -0.062500 1 0 0 0 0 0 2 554399
-0.002029 -0.000520 0.119380 0.028904 0.520016 0.619849 -0.062500 1 0 0 0 0 0 2 555396
-0.002029 -0.000520 0.119380 0.028914 0.520013 0.619861 -0.062500 1 0 0 0 0 0 2 556395
-0.002029 -0.000520 0.119380 0.028911 0.520024 0.619855 -0.062500 1 0 0 0 0 0 2 557395
-0.002029 -0.000520 0.119380 0.028914 0.520014 0.619862 -0.062500 1 0 0 0 0 0 2 558389
-0.002029 -0.000520 0.119380 0.028911 0.520024 0.619856 -0.062500 1 0 0 0 0 0 2 559388
-0.002029 -0.000520 0.119380 0.028927 0.520011 0.619855 -0.062500 1 0 0 0 0 0 2 560396
-0.002029 -0.000520 0.119380 0.028905 0.520015 0.619848 -0.062500 1 0 0 0 0 0 2 561425
-0.002029 -0.000520 0.119380 0.028914 0.520013 0.619860 -0.062500 1 0 0 0 0 0 2 562426
-0.002029 -0.000520 0.119380 0.028912 0.520024 0.619855 -0.062500 1 0 0 0 0 0 2 563421
-0.002029 -0.000520 0.119380 0.028915 0.520014 0.619861 -0.062500 1 0 0 0 0 0 2 564400
-0.002029 -0.000520 0.119380 0.028912 0.520025 0.619855 -0.062500 1 0 0 0 0 0 2 565320
-0.002029 -0.000520 0.119380 0.028915 0.520014 0.619862 -0.062500 1 0 0 0 0 0 2 566321
-0.002029 -0.000520 0.119380 0.028904 0.520016 0.619849 -0.062500 1 0 0 0 0 0 2 567332
-0.002029 -0.000520 0.119380 0.028914 0.520013 0.619861 -0.062500 1 0 0 0 0 0 2 568322
-0.002029 -0.000520 0.119380 0.028911 0.520024 0.619855 -0.062500 1 0 0 0 0 0 2 569332
-0.002029 -0.000520 0.119380 0.028914 0.520014 0.619862 -0.062500 1 0 0 0 0 0 2 570322
-0.002029 -0.000520 0.119380 0.028924 0.520022 0.619849 -0.062500 1 0 0 0 0 0 2 571331
-0.002029 -0.000520 0.119380 0.028916 0.520014 0.619861 -0.062500 1 0 0 0 0 0 2 572332
-0.002029 -0.000520 0.119380 0.028907 0.520004 0.619855 -0.062500 1 0 0 0 0 0 2 573322
-0.002029 -0.000520 0.119380 0.028911 0.520023 0.619855 -0.062500 1 0 0 0 0 0 2 574331
-0.002029 -0.000520 0.119380 0.028915 0.520014 0.619861 -0.062500 1 0 0 0 0 0 2 575322
-0.002029 -0.000520 0.119380 0.028912 0.520024 0.619855 -0.062500 1 0 0 0 0 0 2 576331
-0.002029 -0.000520 0.119380 0.028915 0.520014 0.619862 -0.062500 1 0 0 0 0 0 2 577322
-0.002029 -0.000520 0.119380 0.028912 0.520025 0.619856 -0.062500 1 0 0 0 0 0 2 578331
-0.002029 -0.000520 0.119380 0.028907 0.520005 0.619855 -0.062500 1 0 0 0 0 0 2 579331
-0.002029 -0.000520 0.119380 0.028910 0.520023 0.619855 -0.062500 1 0 0 0 0 0 2 580316
-0.002029 -0.000520 0.119380 0.028914 0.520014 0.619861 -0.062500 1 0 0 0 0 0 2 581329
-0.002029 -0.000520 0.119380 0.028911 0.520024 0.619856 -0.062500 1 0 0 0 0 0 2 582323
-0.002029 -0.000520 0.119380 0.028927 0.520011 0.619855 -0.062500 1 0 0 0 0 0 2 583328
-0.002029 -0.000520 0.119380 0.028913 0.520024 0.619855 -0.062500 1 0 0 0 0 0 2 584321
-0.002029 -0.000520 0.119380 0.028915 0.520014 0.619861 -0.062500 1 0 0 0 0 0 2 585352
-0.002029 -0.000520 0.119380 0.028904 0.520016 0.619849 -0.062500 1 0 0 0 0 0 2 586352
-0.002029 -0.000520 0.119380 0.028914 0.520013 0.619861 -0.062500 1 0 0 0 0 0 2 587367
-0.002029 -0.000520 0.119380 0.028912 0.520024 0.619855 -0.062500 1 0 0 0 0 0 2 588346
-0.002029 -0.000520 0.119380 0.028915 0.520014 0.619861 -0.062500 1 0 0 0 0 0 2 589349
-0.002029 -0.000520 0.119380 0.028912 0.520025 0.619856 -0.062500 1 0 0 0 0 0 2 590345
-0.002029 -0.000520 0.119380 0.028906 0.520006 0.619855 -0.062500 1 0 0 0 0 0 2 591344
-0.002029 -0.000520 0.119380 0.028914 0.520012 0.619861 -0.062500 1 0 0 0 0 0 2 592358
-0.002029 -0.000520 0.119380 0.028911 0.520024 0.619856 -0.062500 1 0 0 0 0 0 2 593347
-0.002029 -0.000520 0.119380 0.028927 0.520011 0.619855 -0.062500 1 0 0 0 0 0 2 594343
-0.002029 -0.000520 0.119380 0.028913 0.520024 0.619855 -0.062500 1 0 0 0 0 0 2 595364
-0.002029 -0.000520 0.119380 0.028915 0.520014 0.619861 -0.062500 1 0 0 0 0 0 2 596326
-0.002029 -0.000520 0.119380 0.028904 0.520016 0.619849 -0.062500 1 0 0 0 0 0 2 597363
-0.002029 -0.000520 0.119380 0.028914 0.520013 0.619861 -0.062500 1 0 0 0 0 0 2 598361
-0.002029 -0.000520 0.119380 0.028912 0.520024 0.619855 -0.062500 1 0 0 0 0 0 2 599362
-0.002029 -0.000520 0.119380 0.028915 0.520014 0.619861 -0.062500 1 0 0 0 0 0 2 600357
-0.002029 -0.000520 0.119380 0.028912 0.520025 0.619856 -0.062500 1 0 0 0 0 0 2 601346
-0.002029 -0.000520 0.119380 0.028915 0.520014 0.619862 -0.062500 1 0 0 0 0 0 2 602357
-0.002029 -0.000520 0.119380 0.028903 0.520016 0.619849 -0.062500 1 0 0 0 0 0 2 603360
-0.002029 -0.000520 0.119380 0.028913 0.520013 0.619861 -0.062500 1 0 0 0 0 0 2 604357
-0.002029 -0.000520 0.119380 0.028911 0.520024 0.619855 -0.062500 1 0 0 0 0 0 2 605360
-0.002029 -0.000520 0.119380 0.028926 0.520011 0.619855 -0.062500 1 0 0 0 0 0 2 606343
-0.002029 -0.000520 0.119380 0.028913 0.520024 0.619855 -0.062500 1 0 0 0 0 0 2 607343
-0.002029 -0.000520 0.119380 0.028915 0.520014 0.619861 -0.062500 1 0 0 0 0 0 2 608344
-0.002029 -0.000520 0.119380 0.028904 0.520016 0.619848 -0.062500 1 0 0 0 0 0 2 609357
-0.002029 -0.000520 0.119380 0.028914 0.520013 0.619860 -0.062500 1 0 0 0 0 0 2 610356
-0.002029 -0.000520 0.119380 0.028915 0.520013 0.619862 -0.062500 1 0 0 0 0 0 2 611314
-0.002029 -0.000520 0.119380 0.028912 0.520024 0.619856 -0.062500 1 0 0 0 0 0 2 612342
-0.002029 -0.000520 0.119380 0.028915 0.520014 0.619862 -0.062500 1 0 0 0 0 0 2 613359
-0.002029 -0.000520 0.119380 0.028912 0.520025 0.619856 -0.062500 1 0 0 0 0 0 2 614358
-0.002029 -0.000520 0.119380 0.028906 0.520005 0.619855 -0.062500 1 0 0 0 0 0 2 615343
-0.002029 -0.000520 0.119380 0.028910 0.520023 0.619855 -0.062500 1 0 0 0 0 0 2 616344
-0.002029 -0.000520 0.119380 0.028926 0.520011 0.619855 -0.062500 1 0 0 0 0 0 2 617343
-0.002029 -0.000520 0.119380 0.028913 0.520024 0.619855 -0.062500 1 0 0 0 0 0 2 618343
-0.002029 -0.000520 0.119380 0.028915 0.520014 0.619861 -0.062500 1 0 0 0 0 0 2 619356
-0.002029 -0.000520 0.119380 0.028912 0.520025 0.619856 -0.062500 1 0 0 0 0 0 2 620340
-0.002029 -0.000520 0.119380 0.028907 0.520005 0.619855 -0.062500 1 0 0 0 0 0 2 621357
-0.002029 -0.000520 0.119380 0.028911 0.520023 0.619855 -0.062500 1 0 0 0 0 0 2 622318
-0.002029 -0.000520 0.119380 0.028914 0.520014 0.619861 -0.062500 1 0 0 0 0 0 2 623325
-0.002029 -0.000520 0.119380 0.028911 0.520024 0.619855 -0.062500 1 0 0 0 0 0 2 624334
-0.002029 -0.000520 0.119380 0.028915 0.520014 0.619862 -0.062500 1 0 0 0 0 0 2 625345
-0.002029 -0.000520 0.119380 0.028912 0.520025 0.619856 -0.062500 1 0 0 0 0 0 2 626343
-0.002029 -0.000520 0.119380 0.028906 0.520006 0.619855 -0.062500 1 0 0 0 0 0 2 627342
-0.002029 -0.000520 0.119380 0.028910 0.520024 0.619855 -0.062500 1 0 0 0 0 0 2 628357
-0.002029 -0.000520 0.119380 0.028926 0.520011 0.619855 -0.062500 1 0 0 0 0 0 2 629340
-0.002029 -0.000520 0.119380 0.028916 0.520012 0.619861 -0.062500 1 0 0 0 0 0 2 630359
-0.002029 -0.000520 0.119380 0.028912 0.520024 0.619856 -0.062500 1 0 0 0 0 0 2 631343
-0.002029 -0.000520 0.119380 0.028915 0.520014 0.619862 -0.062500 1 0 0 0 0 0 2 632342
-0.002029 -0.000520 0.119380 0.028904 0.520016 0.619849 -0.062500 1 0 0 0 0 0 2 633345
-0.002029 -0.000520 0.119380 0.028914 0.520013 0.619861 -0.062500 1 0 0 0 0 0 2 634358
-0.002029 -0.000520 0.119380 0.028911 0.520024 0.619855 -0.062500 1 0 0 0 0 0 2 635333
-0.002029 -0.000520 0.119380 0.028915 0.520014 0.619862 -0.062500 1 0 0 0 0 0 2 636340
-0.002029 -0.000520 0.119380 0.028912 0.520025 0.619856 -0.062500 1 0 0 0 0 0 2 637422
-0.002029 -0.000520 0.119380 0.028915 0.520014 0.619862 -0.062500 1 0 0 0 0 0 2 638394
-0.002029 -0.000520 0.119380 0.028916 0.520013 0.619842 -0.062500 1 0 0 0 0 0 2 639416
-0.002029 -0.000520 0.119380 0.028915 0.520013 0.619860 -0.062500 1 0 0 0 0 0 2 640414
-0.002029 -0.000520 0.119380 0.028912 0.520024 0.619855 -0.062500 1 0 0 0 0 0 2 641420
-0.002029 -0.000520 0.119380 0.028915 0.520014 0.619861 -0.062500 1 0 0 0 0 0 2 642416
-0.002029 -0.000520 0.119380 0.028912 0.520025 0.619855 -0.062500 1 0 0 0 0 0 2 643416
-0.002029 -0.000520 0.119380 0.028915 0.520014 0.619862 -0.062500 1 0 0 0 0 0 2 644416
-0.002029 -0.000520 0.119380 0.028904 0.520016 0.619849 -0.062500 1 0 0 0 0 0 2 645419
-0.002029 -0.000520 0.119380 0.028914 0.520013 0.619861 -0.062500 1 0 0 0 0 0 2 646394
-0.002029 -0.000520 0.119380 0.028911 0.520024 0.619855 -0.062500 1 0 0 0 0 0 2 647416
-0.002029 -0.000520 0.119380 0.028914 0.520014 0.619862 -0.062500 1 0 0 0 0 0 2 648418
-0.002029 -0.000520 0.119380 0.028911 0.520025 0.619856 -0.062500 1 0 0 0 0 0 2 649339
-0.002029 -0.000520 0.119380 0.028914 0.520014 0.619862 -0.062500 1 0 0 0 0 0 2 650330
-0.002029 -0.000520 0.119380 0.028915 0.520013 0.619842 -0.062500 1 0 0 0 0 0 2 651319
-0.002029 -0.000520 0.119380 0.028915 0.520013 0.619860 -0.062500 1 0 0 0 0 0 2 652330
-0.002029 -0.000520 0.119380 0.028915 0.520013 0.619862 -0.062500 1 0 0 0 0 0 2 653321
-0.002029 -0.000520 0.119380 0.028912 0.520024 0.619855 -0.062500 1 0 0 0 0 0 2 654328
-0.002029 -0.000520 0.119380 0.028915 0.520014 0.619862 -0.062500 1 0 0 0 0 0 2 655318
-0.002029 -0.000520 0.119380 0.028912 0.520025 0.619856 -0.062500 1 0 0 0 0 0 2 656339
-0.002029 -0.000520 0.119380 0.028907 0.520005 0.619855 -0.062500 1 0 0 0 0 0 2 657313
-0.002029 -0.000520 0.119380 0.028911 0.520023 0.619855 -0.062500 1 0 0 0 0 0 2 658320
-0.002029 -0.000520 0.119380 0.028914 0.520014 0.619861 -0.062500 1 0 0 0 0 0 2 659329
-0.002029 -0.000520 0.119380 0.028911 0.520024 0.619856 -0.062500 1 0 0 0 0 0 2 660320
-0.002029 -0.000520 0.119380 0.028914 0.520014 0.619862 -0.062500 1 0 0 0 0 0 2 661331
-0.002029 -0.000520 0.119380 0.028924 0.520022 0.619849 -0.062500 1 0 0 0 0 0 2 662326
-0.002029 -0.000520 0.119380 0.028908 0.520005 0.619854 -0.062500 1 0 0 0 0 0 2 663336
-0.002029 -0.000520 0.119380 0.028911 0.520023 0.619854 -0.062500 1 0 0 0 0 0 2 664324
-0.002029 -0.000520 0.119380 0.028915 0.520014 0.619861 -0.062500 1 0 0 0 0 0 2 665340
-0.002029 -0.000520 0.119380 0.028912 0.520025 0.619855 -0.062500 1 0 0 0 0 0 2 666350
-0.002029 -0.000520 0.119380 0.028915 0.520014 0.619861 -0.062500 1 0 0 0 0 0 2 667331
-0.002029 -0.000520 0.119380 0.028912 0.520025 0.619856 -0.062500 1 0 0 0 0 0 2 668358
-0.002029 -0.000520 0.119380 0.028907 0.520006 0.619855 -0.062500 1 0 0 0 0 0 2 669346
-0.002029 -0.000520 0.119380 0.028914 0.520012 0.619861 -0.062500 1 0 0 0 0 0 2 670344
-0.002029 -0.000520 0.119380 0.028911 0.520024 0.619856 -0.062500 1 0 0 0 0 0 2 671343
-0.002029 -0.000520 0.119380 0.028914 0.520014 0.619862 -0.062500 1 0 0 0 0 0 2 672357
-0.002029 -0.000520 0.119380 0.028924 0.520022 0.619849 -0.062500 1 0 0 0 0 0 2 673343
-0.002029 -0.000520 0.119380 0.028916 0.520014 0.619861 -0.062500 1 0 0 0 0 0 2 674340
-0.002029 -0.000520 0.119380 0.028904 0.520016 0.619848 -0.062500 1 0 0 0 0 0 2 675356
-0.002029 -0.000520 0.119380 0.028914 0.520013 0.619861 -0.062500 1 0 0 0 0 0 2 676360
-0.002029 -0.000520 0.119380 0.028912 0.520024 0.619855 -0.062500 1 0 0 0 0 0 2 677346
-0.002029 -0.000520 0.119380 0.028915 0.520014 0.619861 -0.062500 1 0 0 0 0 0 2 678361
-0.002029 -0.000520 0.119380 0.028912 0.520025 0.619856 -0.062500 1 0 0 0 0 0 2 679341
-0.002029 -0.000520 0.119380 0.028915 0.520014 0.619862 -0.062500 1 0 0 0 0 0 2 680344
-0.002029 -0.000520 0.119380 0.028903 0.520016 0.619849 -0.062500 1 0 0 0 0 0 2 681358
-0.002029 -0.000520 0.119380 0.028913 0.520013 0.619861 -0.062500 1 0 0 0 0 0 2 682355
-0.002029 -0.000520 0.119380 0.028911 0.520024 0.619855 -0.062500 1 0 0 0 0 0 2 683341
-0.002029 -0.000520 0.119380 0.028914 0.520014 0.619862 -0.062500 1 0 0 0 0 0 2 684354
-0.002029 -0.000520 0.119380 0.028924 0.520022 0.619849 -0.062500 1 0 0 0 0 0 2 685339
-0.002029 -0.000520 0.119380 0.028916 0.520014 0.619861 -0.062500 1 0 0 0 0 0 2 686341
-0.002024 -0.000538 0.119391 -0.045007 0.773735 0.473660 -0.062500 1 0 0 0 0 0 2 687356
-0.002021 -0.000547 0.119394 -0.021325 0.688259 0.545287 -0.062500 1 0 0 0 0 0 2 688340
-0.002020 -0.000552 0.119395 -0.002742 0.624456 0.582267 -0.062500 1 0 0 0 0 0 2 689357
-0.002019 -0.000554 0.119396 0.007448 0.590512 0.596278 -0.062500 1 0 0 0 0 0 2 690339
-0.002018 -0.000555 0.119396 0.012721 0.573360 0.601245 -0.062500 1 0 0 0 0 0 2 691352
-0.002018 -0.000556 0.119396 0.015380 0.564777 0.602969 -0.062500 1 0 0 0 0 0 2 692356
-0.002018 -0.000556 0.119396 0.016738 0.560486 0.603584 -0.062500 1 0 0 0 0 0 2 693340
-0.002018 -0.000556 0.119396 0.017429 0.558334 0.603783 -0.062500 1 0 0 0 0 0 2 694343
-0.002018 -0.000556 0.119396 0.017759 0.557261 0.603852 -0.062500 1 0 0 0 0 0 2 695339
-0.002018 -0.000556 0.119396 0.017928 0.556740 0.603878 -0.062500 1 0 0 0 0 0 2 696339
-0.002018 -0.000556 0.119396 0.018023 0.556468 0.603894 -0.062500 1 0 0 0 0 0 2 697356
-0.002018 -0.000556 0.119396 0.018068 0.556327 0.603889 -0.062500 1 0 0 0 0 0 2 698354
-0.002018 -0.000556 0.119396 0.018076 0.556264 0.603888 -0.062500 1 0 0 0 0 0 2 699353
-0.002018 -0.000556 0.119396 0.018094 0.556235 0.603895 -0.062500 1 0 0 0 0 0 2 700340
-0.002018 -0.000556 0.119396 0.018103 0.556211 0.603889 -0.062500 1 0 0 0 0 0 2 701354
-0.002018 -0.000556 0.119396 0.018107 0.556198 0.603895 -0.062500 1 0 0 0 0 0 2 702334
-0.002018 -0.000556 0.119396 0.018107 0.556196 0.603896 -0.062500 1 0 0 0 0 0 2 703323
-0.002018 -0.000556 0.119396 0.018108 0.556196 0.603896 -0.062500 1 0 0 0 0 0 2 704359
-0.002018 -0.000556 0.119396 0.018108 0.556196 0.603896 -0.062500 1 0 0 0 0 0 2 705344
-0.002018 -0.000556 0.119396 0.018108 0.556196 0.603896 -0.062500 1 0 0 0 0 0 2 706341
-0.002018 -0.000556 0.119396 0.018108 0.556196 0.603896 -0.062500 1 0 0 0 0 0 2 707356
-0.002018 -0.000556 0.119396 0.018108 0.556197 0.603896 -0.062500 1 0 0 0 0 0 2 708355
-0.002018 -0.000556 0.119396 0.018108 0.556197 0.603897 -0.062500 1 0 0 0 0 0 2 709342
-0.002018 -0.000556 0.119396 0.018108 0.556197 0.603897 -0.062500 1 0 0 0 0 0 2 710341
-0.002018 -0.000556 0.119396 0.018099 0.556188 0.603890 -0.062500 1 0 0 0 0 0 2 711341
-0.002018 -0.000556 0.119396 0.018106 0.556195 0.603896 -0.062500 1 0 0 0 0 0 2 712340
-0.002018 -0.000556 0.119396 0.018107 0.556196 0.603897 -0.062500 1 0 0 0 0 0 2 713347
-0.002018 -0.000556 0.119396 0.018120 0.556194 0.603890 -0.062500 1 0 0 0 0 0 2 714338
-0.002018 -0.000556 0.119396 0.018109 0.556196 0.603896 -0.062500 1 0 0 0 0 0 2 715320
-0.002018 -0.000556 0.119396 0.018105 0.556208 0.603890 -0.062500 1 0 0 0 0 0 2 716313
-0.002018 -0.000556 0.119396 0.018099 0.556190 0.603889 -0.062500 1 0 0 0 0 0 2 717318
-0.002018 -0.000556 0.119396 0.018107 0.556196 0.603895 -0.062500 1 0 0 0 0 0 2 718328
-0.002018 -0.000556 0.119396 0.018107 0.556197 0.603896 -0.062500 1 0 0 0 0 0 2 719314
-0.002018 -0.000556 0.119396 0.018108 0.556197 0.603896 -0.062500 1 0 0 0 0 0 2 720318
-0.002018 -0.000556 0.119396 0.018108 0.556197 0.603896 -0.062500 1 0 0 0 0 0 2 721319
-0.002018 -0.000556 0.119396 0.018108 0.556197 0.603897 -0.062500 1 0 0 0 0 0 2 722328
-0.002018 -0.000556 0.119396 0.018099 0.556188 0.603890 -0.062500 1 0 0 0 0 0 2 723317
-0.002018 -0.000556 0.119396 0.018106 0.556196 0.603896 -0.062500 1 0 0 0 0 0 2 724327
-0.002018 -0.000556 0.119396 0.018107 0.556197 0.603896 -0.062500 1 0 0 0 0 0 2 725317
-0.002018 -0.000556 0.119396 0.018119 0.556194 0.603890 -0.062500 1 0 0 0 0 0 2 726325
-0.002018 -0.000556 0.119396 0.018109 0.556196 0.603896 -0.062500 1 0 0 0 0 0 2 727317
-0.002018 -0.000556 0.119396 0.018108 0.556197 0.603896 -0.062500 1 0 0 0 0 0 2 728336
-0.002018 -0.000556 0.119396 0.018100 0.556188 0.603889 -0.062500 1 0 0 0 0 0 2 729327
-0.002018 -0.000556 0.119396 0.018107 0.556195 0.603896 -0.062500 1 0 0 0 0 0 2 730328
-0.002018 -0.000556 0.119396 0.018108 0.556196 0.603896 -0.062500 1 0 0 0 0 0 2 731317
-0.002018 -0.000556 0.119396 0.018108 0.556196 0.603897 -0.062500 1 0 0 0 0 0 2 732329
-0.002018 -0.000556 0.119396 0.018108 0.556196 0.603897 -0.062500 1 0 0 0 0 0 2 733346
-0.002018 -0.000556 0.119396 0.018096 0.556200 0.603883 -0.062500 1 0 0 0 0 0 2 734319
-0.002018 -0.000556 0.119396 0.018106 0.556197 0.603895 -0.062500 1 0 0 0 0 0 2 735321
-0.002018 -0.000556 0.119396 0.018107 0.556197 0.603896 -0.062500 1 0 0 0 0 0 2 736331
-0.002018 -0.000556 0.119396 0.018119 0.556194 0.603890 -0.062500 1 0 0 0 0 0 2 737340
-0.002018 -0.000556 0.119396 0.018109 0.556197 0.603895 -0.062500 1 0 0 0 0 0 2 738480
-0.002018 -0.000556 0.119396 0.018108 0.556197 0.603896 -0.062500 1 0 0 0 0 0 2 739344
-0.002018 -0.000556 0.119396 0.018108 0.556197 0.603896 -0.062500 1 0 0 0 0 0 2 740315
-0.002018 -0.000556 0.119396 0.018100 0.556188 0.603889 -0.062500 1 0 0 0 0 0 2 741343
-0.002018 -0.000556 0.119396 0.018107 0.556196 0.603895 -0.062500 1 0 0 0 0 0 2 742313
-0.002018 -0.000556 0.119396 0.018107 0.556197 0.603896 -0.062500 1 0 0 0 0 0 2 743355
-0.002018 -0.000556 0.119396 0.018107 0.556197 0.603896 -0.062500 1 0 0 0 0 0 2 744337
-0.002018 -0.000556 0.119396 0.018108 0.556197 0.603897 -0.062500 1 0 0 0 0 0 2 745342
-0.002018 -0.000556 0.119396 0.018108 0.556197 0.603897 -0.062500 1 0 0 0 0 0 2 746352
-0.002018 -0.000556 0.119396 0.018112 0.556185 0.603883 -0.062500 1 0 0 0 0 0 2 747342
-0.002018 -0.000556 0.119396 0.018108 0.556195 0.603895 -0.062500 1 0 0 0 0 0 2 748343
-0.002018 -0.000556 0.119396 0.018108 0.556196 0.603896 -0.062500 1 0 0 0 0 0 2 749359
-0.002018 -0.000556 0.119396 0.018108 0.556196 0.603896 -0.062500 1 0 0 0 0 0 2 750353
-0.002018 -0.000556 0.119396 0.018108 0.556196 0.603896 -0.062500 1 0 0 0 0 0 2 751355
-0.002018 -0.000556 0.119396 0.018108 0.556197 0.603897 -0.062500 1 0 0 0 0 0 2 752354
-0.002018 -0.000556 0.119396 0.018100 0.556188 0.603890 -0.062500 1 0 0 0 0 0 2 753355
-0.002018 -0.000556 0.119396 0.018107 0.556195 0.603896 -0.062500 1 0 0 0 0 0 2 754338
-0.002018 -0.000556 0.119396 0.018104 0.556208 0.603890 -0.062500 1 0 0 0 0 0 2 755338
-0.002018 -0.000556 0.119396 0.018107 0.556198 0.603896 -0.062500 1 0 0 0 0 0 2 756353
-0.002018 -0.000556 0.119396 0.018107 0.556197 0.603896 -0.062500 1 0 0 0 0 0 2 757339
-0.002018 -0.000556 0.119396 0.018107 0.556197 0.603897 -0.062500 1 0 0 0 0 0 2 758339
-0.002018 -0.000556 0.119396 0.018111 0.556186 0.603883 -0.062500 1 0 0 0 0 0 2 759353
-0.002018 -0.000556 0.119396 0.018108 0.556195 0.603895 -0.062500 1 0 0 0 0 0 2 760339
-0.002018 -0.000556 0.119396 0.018108 0.556197 0.603896 -0.062500 1 0 0 0 0 0 2 761356
-0.002018 -0.000556 0.119396 0.018108 0.556197 0.603896 -0.062500 1 0 0 0 0 0 2 762338
-0.002018 -0.000556 0.119396 0.018108 0.556197 0.603896 -0.062500 1 0 0 0 0 0 2 763336
-0.002018 -0.000556 0.119396 0.018108 0.556197 0.603896 -0.062500 1 0 0 0 0 0 2 764355
-0.002018 -0.000556 0.119396 0.018100 0.556188 0.603889 -0.062500 1 0 0 0 0 0 2 765340
-0.002018 -0.000556 0.119396 0.018107 0.556196 0.603896 -0.062500 1 0 0 0 0 0 2 766351
-0.002018 -0.000556 0.119396 0.018107 0.556196 0.603896 -0.062500 1 0 0 0 0 0 2 767338
-0.002018 -0.000556 0.119396 0.018107 0.556197 0.603897 -0.062500 1 0 0 0 0 0 2 768353
-0.002018 -0.000556 0.119396 0.018107 0.556197 0.603897 -0.062500 1 0 0 0 0 0 2 769355
-0.002018 -0.000556 0.119396 0.018111 0.556185 0.603883 -0.062500 1 0 0 0 0 0 2 770349
-0.002018 -0.000556 0.119396 0.018108 0.556195 0.603895 -0.062500 1 0 0 0 0 0 2 771337
-0.002018 -0.000556 0.119396 0.018108 0.556196 0.603896 -0.062500 1 0 0 0 0 0 2 772352
-0.002018 -0.000556 0.119396 0.018108 0.556196 0.603896 -0.062500 1 0 0 0 0 0 2 773339
-0.002018 -0.000556 0.119396 0.018108 0.556196 0.603896 -0.062500 1 0 0 0 0 0 2 774339
-0.002018 -0.000556 0.119396 0.018104 0.556208 0.603890 -0.062500 1 0 0 0 0 0 2 775329
-0.002018 -0.000556 0.119396 0.018107 0.556198 0.603896 -0.062500 1 0 0 0 0 0 2 776337
-0.002018 -0.000556 0.119396 0.018099 0.556189 0.603889 -0.062500 1 0 0 0 0 0 2 777354
-0.002018 -0.000556 0.119396 0.018106 0.556196 0.603895 -0.062500 1 0 0 0 0 0 2 778336
-0.002018 -0.000556 0.119396 0.018107 0.556197 0.603896 -0.062500 1 0 0 0 0 0 2 779351
-0.002018 -0.000556 0.119396 0.018107 0.556197 0.603896 -0.062500 1 0 0 0 0 0 2 780351
-0.002018 -0.000556 0.119396 0.018107 0.556197 0.603897 -0.062500 1 0 0 0 0 0 2 781351
-0.002018 -0.000556 0.119396 0.018111 0.556185 0.603883 -0.062500 1 0 0 0 0 0 2 782349
-0.002018 -0.000556 0.119396 0.018108 0.556195 0.603895 -0.062500 1 0 0 0 0 0 2 783354
-0.002018 -0.000556 0.119396 0.018108 0.556196 0.603896 -0.062500 1 0 0 0 0 0 2 784339
-0.002018 -0.000556 0.119396 0.018108 0.556197 0.603896 -0.062500 1 0 0 0 0 0 2 785340
-0.002018 -0.000556 0.119396 0.018108 0.556197 0.603896 -0.062500 1 0 0 0 0 0 2 786334
-0.002018 -0.000556 0.119396 0.018108 0.556197 0.603896 -0.062500 1 0 0 0 0 0 2 787311
-0.002018 -0.000556 0.119396 0.018100 0.556188 0.603890 -0.062500 1 0 0 0 0 0 2 788337
-0.002018 -0.000556 0.119396 0.018107 0.556195 0.603896 -0.062500 1 0 0 0 0 0 2 789418
-0.002018 -0.000556 0.119396 0.018107 0.556196 0.603896 -0.062500 1 0 0 0 0 0 2 790413
-0.002018 -0.000556 0.119396 0.018107 0.556196 0.603897 -0.062500 1 0 0 0 0 0 2 791415
-0.002018 -0.000556 0.119396 0.018107 0.556196 0.603897 -0.062500 1 0 0 0 0 0 2 792391
-0.002018 -0.000556 0.119396 0.018116 0.556206 0.603883 -0.062500 1 0 0 0 0 0 2 793325
-0.002018 -0.000556 0.119396 0.018109 0.556198 0.603895 -0.062500 1 0 0 0 0 0 2 794316
-0.002018 -0.000556 0.119396 0.018100 0.556189 0.603889 -0.062500 1 0 0 0 0 0 2 795325
-0.002018 -0.000556 0.119396 0.018107 0.556196 0.603895 -0.062500 1 0 0 0 0 0 2 796315
-0.002018 -0.000556 0.119396 0.018108 0.556197 0.603896 -0.062500 1 0 0 0 0 0 2 797333
-0.002018 -0.000556 0.119396 0.018108 0.556197 0.603896 -0.062500 1 0 0 0 0 0 2 798326
-0.002018 -0.000556 0.119396 0.018108 0.556197 0.603896 -0.062500 1 0 0 0 0 0 2 799315
-0.002018 -0.000556 0.119396 0.018108 0.556197 0.603896 -0.062500 1 0 0 0 0 0 2 800325
-0.002018 -0.000556 0.119396 0.018099 0.556188 0.603890 -0.062500 1 0 0 0 0 0 2 801315
-0.002018 -0.000556 0.119396 0.018106 0.556196 0.603896 -0.062500 1 0 0 0 0 0 2 802325
-0.002018 -0.000556 0.119396 0.018107 0.556197 0.603896 -0.062500 1 0 0 0 0 0 2 803314
-0.002018 -0.000556 0.119396 0.018107 0.556197 0.603897 -0.062500 1 0 0 0 0 0 2 804324
-0.002018 -0.000556 0.119396 0.018120 0.556194 0.603890 -0.062500 1 0 0 0 0 0 2 805314
-0.002018 -0.000556 0.119396 0.018109 0.556196 0.603896 -0.062500 1 0 0 0 0 0 2 806324
-0.002018 -0.000556 0.119396 0.018100 0.556188 0.603889 -0.062500 1 0 0 0 0 0 2 807341
-0.002018 -0.000556 0.119396 0.018107 0.556195 0.603896 -0.062500 1 0 0 0 0 0 2 808324
-0.002018 -0.000556 0.119396 0.018108 0.556196 0.603896 -0.062500 1 0 0 0 0 0 2 809339
-0.002018 -0.000556 0.119396 0.018108 0.556196 0.603896 -0.062500 1 0 0 0 0 0 2 810321
-0.002018 -0.000556 0.119396 0.018108 0.556197 0.603897 -0.062500 1 0 0 0 0 0 2 811323
-0.002018 -0.000556 0.119396 0.018099 0.556188 0.603890 -0.062500 1 0 0 0 0 0 2 812339
-0.002018 -0.000556 0.119396 0.018106 0.556195 0.603896 -0.062500 1 0 0 0 0 0 2 813360
-0.002018 -0.000556 0.119396 0.018104 0.556208 0.603890 -0.062500 1 0 0 0 0 0 2 814315
-0.002018 -0.000556 0.119396 0.018107 0.556198 0.603896 -0.062500 1 0 0 0 0 0 2 815350
-0.002018 -0.000556 0.119396 0.018119 0.556194 0.603890 -0.062500 1 0 0 0 0 0 2 816338
-0.002018 -0.000556 0.119396 0.018109 0.556197 0.603895 -0.062500 1 0 0 0 0 0 2 817340
-0.002018 -0.000556 0.119396 0.018108 0.556197 0.603896 -0.062500 1 0 0 0 0 0 2 818320
-0.002018 -0.000556 0.119396 0.018100 0.556188 0.603889 -0.062500 1 0 0 0 0 0 2 819337
-0.002018 -0.000556 0.119396 0.018107 0.556196 0.603895 -0.062500 1 0 0 0 0 0 2 820338
-0.002018 -0.000556 0.119396 0.018107 0.556197 0.603896 -0.062500 1 0 0 0 0 0 2 821352
-0.002018 -0.000556 0.119396 0.018108 0.556197 0.603896 -0.062500 1 0 0 0 0 0 2 822356
-0.002018 -0.000556 0.119396 0.018108 0.556197 0.603896 -0.062500 1 0 0 0 0 0 2 823341
-0.002018 -0.000556 0.119396 0.018099 0.556188 0.603890 -0.062500 1 0 0 0 0 0 2 824340
-0.002018 -0.000556 0.119396 0.018106 0.556196 0.603896 -0.062500 1 0 0 0 0 0 2 825352
-0.002018 -0.000556 0.119396 0.018107 0.556196 0.603896 -0.062500 1 0 0 0 0 0 2 826351
-0.002018 -0.000556 0.119396 0.018119 0.556194 0.603890 -0.062500 1 0 0 0 0 0 2 827349
-0.002018 -0.000556 0.119396 0.018109 0.556196 0.603896 -0.062500 1 0 0 0 0 0 2 828351
-0.002018 -0.000556 0.119396 0.018108 0.556196 0.603896 -0.062500 1 0 0 0 0 0 2 829340
-0.002018 -0.000556 0.119396 0.018100 0.556188 0.603889 -0.062500 1 0 0 0 0 0 2 830334
-0.002018 -0.000556 0.119396 0.018107 0.556195 0.603896 -0.062500 1 0 0 0 0 0 2 831353
-0.002018 -0.000556 0.119396 0.018108 0.556196 0.603896 -0.062500 1 0 0 0 0 0 2 832336
-0.002018 -0.000556 0.119396 0.018108 0.556196 0.603897 -0.062500 1 0 0 0 0 0 2 833338
-0.002018 -0.000556 0.119396 0.018104 0.556208 0.603890 -0.062500 1 0 0 0 0 0 2 834350
-0.002018 -0.000556 0.119396 0.018107 0.556198 0.603896 -0.062500 1 0 0 0 0 0 2 835353
-0.002018 -0.000556 0.119396 0.018107 0.556197 0.603896 -0.062500 1 0 0 0 0 0 2 836350
-0.002018 -0.000556 0.119396 0.018099 0.556189 0.603890 -0.062500 1 0 0 0 0 0 2 837335
-0.002018 -0.000556 0.119396 0.018106 0.556196 0.603896 -0.062500 1 0 0 0 0 0 2 838341
-0.002018 -0.000556 0.119396 0.018119 0.556194 0.603890 -0.062500 1 0 0 0 0 0 2 839334
-0.002018 -0.000556 0.119396 0.018109 0.556197 0.603895 -0.062500 1 0 0 0 0 0 2 840338
-0.002018 -0.000556 0.119396 0.018108 0.556197 0.603896 -0.062500 1 0 0 0 0 0 2 841338
-0.002018 -0.000556 0.119396 0.018108 0.556197 0.603896 -0.062500 1 0 0 0 0 0 2 842336
-0.002018 -0.000556 0.119396 0.018100 0.556188 0.603889 -0.062500 1 0 0 0 0 0 2 843351
-0.002018 -0.000556 0.119396 0.018107 0.556196 0.603896 -0.062500 1 0 0 0 0 0 2 844335
-0.002018 -0.000556 0.119396 0.018107 0.556196 0.603896 -0.062500 1 0 0 0 0 0 2 845350
-0.002018 -0.000556 0.119396 0.018108 0.556197 0.603897 -0.062500 1 0 0 0 0 0 2 846349
-0.002018 -0.000556 0.119396 0.018108 0.556197 0.603897 -0.062500 1 0 0 0 0 0 2 847348
-0.002018 -0.000556 0.119396 0.018099 0.556188 0.603890 -0.062500 1 0 0 0 0 0 2 848349
-0.002018 -0.000556 0.119396 0.018106 0.556195 0.603896 -0.062500 1 0 0 0 0 0 2 849311
-0.002018 -0.000556 0.119396 0.018119 0.556193 0.603890 -0.062500 1 0 0 0 0 0 2 850317
-0.002018 -0.000556 0.119396 0.018109 0.556196 0.603896 -0.062500 1 0 0 0 0 0 2 851342
-0.002018 -0.000556 0.119396 0.018108 0.556196 0.603896 -0.062500 1 0 0 0 0 0 2 852333
-0.002018 -0.000556 0.119396 0.018105 0.556208 0.603890 -0.062500 1 0 0 0 0 0 2 853339
-0.002018 -0.000556 0.119396 0.018108 0.556198 0.603896 -0.062500 1 0 0 0 0 0 2 854351
-0.002018 -0.000556 0.119396 0.018100 0.556189 0.603889 -0.062500 1 0 0 0 0 0 2 855335
-0.002018 -0.000556 0.119396 0.018107 0.556196 0.603895 -0.062500 1 0 0 0 0 0 2 856349
-0.002018 -0.000556 0.119396 0.018107 0.556197 0.603896 -0.062500 1 0 0 0 0 0 2 857337
-0.002018 -0.000556 0.119396 0.018107 0.556197 0.603896 -0.062500 1 0 0 0 0 0 2 858335
-0.002018 -0.000556 0.119396 0.018107 0.556197 0.603897 -0.062500 1 0 0 0 0 0 2 859350
-0.002018 -0.000556 0.119396 0.018099 0.556188 0.603890 -0.062500 1 0 0 0 0 0 2 860308
-0.002018 -0.000556 0.119396 0.018106 0.556196 0.603896 -0.062500 1 0 0 0 0 0 2 861326
-0.002018 -0.000556 0.119396 0.018119 0.556194 0.603890 -0.062500 1 0 0 0 0 0 2 862314
-0.002018 -0.000556 0.119396 0.018109 0.556196 0.603896 -0.062500 1 0 0 0 0 0 2 863324
-0.002018 -0.000556 0.119396 0.018108 0.556197 0.603896 -0.062500 1 0 0 0 0 0 2 864323
-0.002018 -0.000556 0.119396 0.018108 0.556197 0.603896 -0.062500 1 0 0 0 0 0 2 865314
-0.002018 -0.000556 0.119396 0.018100 0.556188 0.603889 -0.062500 1 0 0 0 0 0 2 866314
-0.002018 -0.000556 0.119396 0.018107 0.556195 0.603896 -0.062500 1 0 0 0 0 0 2 867307
-0.002018 -0.000556 0.119396 0.018107 0.556196 0.603896 -0.062500 1 0 0 0 0 0 2 868313
-0.002018 -0.000556 0.119396 0.018107 0.556196 0.603897 -0.062500 1 0 0 0 0 0 2 869323
-0.002018 -0.000556 0.119396 0.018107 0.556196 0.603897 -0.062500 1 0 0 0 0 0 2 870313
-0.002018 -0.000556 0.119396 0.018108 0.556197 0.603897 -0.062500 1 0 0 0 0 0 2 871322
-0.002018 -0.000556 0.119396 0.018108 0.556197 0.603876 -0.062500 1 0 0 0 0 0 2 872311
-0.002018 -0.000556 0.119396 0.018108 0.556197 0.603894 -0.062500 1 0 0 0 0 0 2 873312
-0.002018 -0.000556 0.119396 0.018108 0.556197 0.603896 -0.062500 1 0 0 0 0 0 2 874306
-0.002018 -0.000556 0.119396 0.018108 0.556197 0.603896 -0.062500 1 0 0 0 0 0 2 875312
-0.002018 -0.000556 0.119396 0.018108 0.556197 0.603896 -0.062500 1 0 0 0 0 0 2 876322
-0.002018 -0.000556 0.119396 0.018108 0.556197 0.603896 -0.062500 1 0 0 0 0 0 2 877312
-0.002018 -0.000556 0.119396 0.018099 0.556188 0.603889 -0.062500 1 0 0 0 0 0 2 878321
-0.002018 -0.000556 0.119396 0.018106 0.556196 0.603895 -0.062500 1 0 0 0 0 0 2 879314
-0.002018 -0.000556 0.119396 0.018107 0.556197 0.603896 -0.062500 1 0 0 0 0 0 2 880324
-0.002018 -0.000556 0.119396 0.018107 0.556197 0.603896 -0.062500 1 0 0 0 0 0 2 881358
-0.002018 -0.000556 0.119396 0.018107 0.556197 0.603897 -0.062500 1 0 0 0 0 0 2 882312
-0.002018 -0.000556 0.119396 0.018120 0.556194 0.603890 -0.062500 1 0 0 0 0 0 2 883317
-0.002018 -0.000556 0.119396 0.018101 0.556188 0.603889 -0.062500 1 0 0 0 0 0 2 884355
-0.002018 -0.000556 0.119396 0.018107 0.556195 0.603895 -0.062500 1 0 0 0 0 0 2 885326
-0.002018 -0.000556 0.119396 0.018108 0.556196 0.603896 -0.062500 1 0 0 0 0 0 2 886334
-0.002018 -0.000556 0.119396 0.018108 0.556196 0.603896 -0.062500 1 0 0 0 0 0 2 887350
-0.002018 -0.000556 0.119396 0.018108 0.556196 0.603896 -0.062500 1 0 0 0 0 0 2 888335
-0.002018 -0.000556 0.119396 0.018108 0.556197 0.603897 -0.062500 1 0 0 0 0 0 2 889337
-0.002018 -0.000556 0.119396 0.018100 0.556188 0.603890 -0.062500 1 0 0 0 0 0 2 890348
-0.002018 -0.000556 0.119396 0.018107 0.556195 0.603896 -0.062500 1 0 0 0 0 0 2 891334
-0.002018 -0.000556 0.119396 0.018107 0.556196 0.603896 -0.062500 1 0 0 0 0 0 2 892348
-0.002018 -0.000556 0.119396 0.018104 0.556208 0.603890 -0.062500 1 0 0 0 0 0 2 893338
-0.002018 -0.000556 0.119396 0.018107 0.556198 0.603896 -0.062500 1 0 0 0 0 0 2 894339
-0.002018 -0.000556 0.119396 0.018119 0.556194 0.603890 -0.062500 1 0 0 0 0 0 2 895338
-0.002018 -0.000556 0.119396 0.018109 0.556197 0.603896 -0.062500 1 0 0 0 0 0 2 896350
-0.002018 -0.000556 0.119396 0.018100 0.556188 0.603889 -0.062500 1 0 0 0 0 0 2 897337
-0.002018 -0.000556 0.119396 0.018107 0.556196 0.603895 -0.062500 1 0 0 0 0 0 2 898348
-0.002018 -0.000556 0.119396 0.018108 0.556197 0.603896 -0.062500 1 0 0 0 0 0 2 899350
-0.002018 -0.000556 0.119396 0.018108 0.556197 0.603896 -0.062500 1 0 0 0 0 0 2 900334
-0.002018 -0.000556 0.119396 0.018108 0.556197 0.603896 -0.062500 1 0 0 0 0 0 2 901337
-0.002018 -0.000556 0.119396 0.018099 0.556188 0.603889 -0.062500 1 0 0 0 0 0 2 902334
-0.002018 -0.000556 0.119396 0.018106 0.556196 0.603896 -0.062500 1 0 0 0 0 0 2 903334
-0.002018 -0.000556 0.119396 0.018107 0.556196 0.603896 -0.062500 1 0 0 0 0 0 2 904347
-0.002018 -0.000556 0.119396 0.018107 0.556197 0.603897 -0.062500 1 0 0 0 0 0 2 905334
-0.002018 -0.000556 0.119396 0.018120 0.556194 0.603890 -0.062500 1 0 0 0 0 0 2 906334
-0.002018 -0.000556 0.119396 0.018109 0.556196 0.603896 -0.062500 1 0 0 0 0 0 2 907348
-0.002018 -0.000556 0.119396 0.018100 0.556188 0.603889 -0.062500 1 0 0 0 0 0 2 908349
-0.002018 -0.000556 0.119396 0.018107 0.556195 0.603896 -0.062500 1 0 0 0 0 0 2 909338
-0.002018 -0.000556 0.119396 0.018108 0.556196 0.603896 -0.062500 1 0 0 0 0 0 2 910336
-0.002018 -0.000556 0.119396 0.018108 0.556196 0.603896 -0.062500 1 0 0 0 0 0 2 911307
-0.002018 -0.000556 0.119396 0.018104 0.556208 0.603890 -0.062500 1 0 0 0 0 0 2 912335
-0.002018 -0.000556 0.119396 0.018107 0.556198 0.603896 -0.062500 1 0 0 0 0 0 2 913337
-0.002018 -0.000556 0.119396 0.018099 0.556189 0.603889 -0.062500 1 0 0 0 0 0 2 914350
-0.002018 -0.000556 0.119396 0.018106 0.556196 0.603895 -0.062500 1 0 0 0 0 0 2 915307
-0.002018 -0.000556 0.119396 0.018107 0.556197 0.603896 -0.062500 1 0 0 0 0 0 2 916333
-0.002018 -0.000556 0.119396 0.018107 0.556197 0.603896 -0.062500 1 0 0 0 0 0 2 917349
-0.002018 -0.000556 0.119396 0.018119 0.556194 0.603890 -0.062500 1 0 0 0 0 0 2 918345
-0.002018 -0.000556 0.119396 0.018109 0.556197 0.603896 -0.062500 1 0 0 0 0 0 2 919333
-0.002018 -0.000556 0.119396 0.018100 0.556188 0.603889 -0.062500 1 0 0 0 0 0 2 920324
-0.002018 -0.000556 0.119396 0.018107 0.556196 0.603895 -0.062500 1 0 0 0 0 0 2 921409
-0.002018 -0.000556 0.119396 0.018107 0.556196 0.603896 -0.062500 1 0 0 0 0 0 2 922394
-0.002018 -0.000556 0.119396 0.018108 0.556197 0.603896 -0.062500 1 0 0 0 0 0 2 923420
-0.002018 -0.000556 0.119396 0.018108 0.556197 0.603896 -0.062500 1 0 0 0 0 0 2 924412
-0.002018 -0.000556 0.119396 0.018108 0.556197 0.603897 -0.062500 1 0 0 0 0 0 2 925390
-0.002018 -0.000556 0.119396 0.018099 0.556188 0.603890 -0.062500 1 0 0 0 0 0 2 926437
-0.002018 -0.000556 0.119396 0.018106 0.556195 0.603896 -0.062500 1 0 0 0 0 0 2 927394
-0.002018 -0.000556 0.119396 0.018107 0.556196 0.603897 -0.062500 1 0 0 0 0 0 2 928386
-0.002018 -0.000556 0.119396 0.018119 0.556194 0.603890 -0.062500 1 0 0 0 0 0 2 929412
-0.002018 -0.000556 0.119396 0.018109 0.556196 0.603896 -0.062500 1 0 0 0 0 0 2 930384
-0.002018 -0.000556 0.119396 0.018108 0.556196 0.603896 -0.062500 1 0 0 0 0 0 2 931390
-0.002018 -0.000556 0.119396 0.018096 0.556199 0.603883 -0.062500 1 0 0 0 0 0 2 932411
-0.002018 -0.000556 0.119396 0.018106 0.556197 0.603895 -0.062500 1 0 0 0 0 0 2 933409
-0.002018 -0.000556 0.119396 0.018107 0.556197 0.603896 -0.062500 1 0 0 0 0 0 2 934416
-0.002018 -0.000556 0.119396 0.018107 0.556197 0.603896 -0.062500 1 0 0 0 0 0 2 935388
-0.002018 -0.000556 0.119396 0.018107 0.556197 0.603896 -0.062500 1 0 0 0 0 0 2 936410
-0.002018 -0.000556 0.119396 0.018108 0.556197 0.603896 -0.062500 1 0 0 0 0 0 2 937390
-0.002018 -0.000556 0.119396 0.018099 0.556188 0.603889 -0.062500 1 0 0 0 0 0 2 938412
-0.002018 -0.000556 0.119396 0.018106 0.556196 0.603896 -0.062500 1 0 0 0 0 0 2 939413
-0.002018 -0.000556 0.119396 0.018107 0.556197 0.603896 -0.062500 1 0 0 0 0 0 2 940390
-0.002018 -0.000556 0.119396 0.018119 0.556194 0.603890 -0.062500 1 0 0 0 0 0 2 941409
-0.002018 -0.000556 0.119396 0.018109 0.556196 0.603896 -0.062500 1 0 0 0 0 0 2 942385
-0.002018 -0.000556 0.119396 0.018108 0.556197 0.603896 -0.062500 1 0 0 0 0 0 2 943408
-0.002018 -0.000556 0.119396 0.018100 0.556188 0.603889 -0.062500 1 0 0 0 0 0 2 944387
-0.002018 -0.000556 0.119396 0.018107 0.556195 0.603896 -0.062500 1 0 0 0 0 0 2 945410
-0.002018 -0.000556 0.119396 0.018107 0.556196 0.603896 -0.062500 1 0 0 0 0 0 2 946387
-0.002018 -0.000556 0.119396 0.018108 0.556196 0.603896 -0.062500 1 0 0 0 0 0 2 947405
-0.002018 -0.000556 0.119396 0.018108 0.556196 0.603897 -0.062500 1 0 0 0 0 0 2 948409
-0.002018 -0.000556 0.119396 0.018108 0.556197 0.603897 -0.062500 1 0 0 0 0 0 2 949330
-0.002018 -0.000556 0.119396 0.018096 0.556200 0.603883 -0.062500 1 0 0 0 0 0 2 950320
-0.002018 -0.000556 0.119396 0.018106 0.556197 0.603895 -0.062500 1 0 0 0 0 0 2 951309
-0.002018 -0.000556 0.119396 0.018119 0.556194 0.603890 -0.062500 1 0 0 0 0 0 2 952318
-0.002018 -0.000556 0.119396 0.018109 0.556197 0.603895 -0.062500 1 0 0 0 0 0 2 953311
-0.002018 -0.000556 0.119396 0.018108 0.556197 0.603896 -0.062500 1 0 0 0 0 0 2 954319
-0.002018 -0.000556 0.119396 0.018108 0.556197 0.603896 -0.062500 1 0 0 0 0 0 2 955320
-0.002018 -0.000556 0.119396 0.018100 0.556188 0.603889 -0.062500 1 0 0 0 0 0 2 956309
-0.002018 -0.000556 0.119396 0.018107 0.556196 0.603895 -0.062500 1 0 0 0 0 0 2 957320
-0.002018 -0.000556 0.119396 0.018107 0.556197 0.603896 -0.062500 1 0 0 0 0 0 2 958309
-0.002018 -0.000556 0.119396 0.018107 0.556197 0.603896 -0.062500 1 0 0 0 0 0 2 959319
-0.002018 -0.000556 0.119396 0.018107 0.556197 0.603896 -0.062500 1 0 0 0 0 0 2 960309
-0.002018 -0.000556 0.119396 0.018107 0.556197 0.603897 -0.062500 1 0 0 0 0 0 2 961320
-0.002018 -0.000556 0.119396 0.018111 0.556185 0.603883 -0.062500 1 0 0 0 0 0 2 962321
-0.002013 -0.000574 0.119407 -0.055849 0.810050 0.457835 -0.062500 1 0 0 0 0 0 2 963329
-0.002010 -0.000583 0.119410 -0.032145 0.724519 0.529381 -0.062500 1 0 0 0 0 0 2 964326
-0.002009 -0.000588 0.119411 -0.013559 0.660674 0.566336 -0.062500 1 0 0 0 0 0 2 965325
-0.002008 -0.000590 0.119412 -0.003364 0.626712 0.580329 -0.062500 1 0 0 0 0 0 2 966345
-0.002008 -0.000591 0.119412 0.001887 0.609558 0.585300 -0.062500 1 0 0 0 0 0 2 967339
-0.002007 -0.000592 0.119412 0.004580 0.600964 0.587021 -0.062500 1 0 0 0 0 0 2 968331
-0.002007 -0.000592 0.119412 0.005918 0.596676 0.587627 -0.062500 1 0 0 0 0 0 2 969353
-0.002007 -0.000592 0.119412 0.006615 0.594532 0.587830 -0.062500 1 0 0 0 0 0 2 970331
-0.002007 -0.000592 0.119412 0.006954 0.593469 0.587907 -0.062500 1 0 0 0 0 0 2 971333
-0.002007 -0.000592 0.119412 0.007120 0.592929 0.587933 -0.062500 1 0 0 0 0 0 2 972333
-0.002007 -0.000592 0.119412 0.007203 0.592658 0.587935 -0.062500 1 0 0 0 0 0 2 973344
-0.002007 -0.000592 0.119412 0.007257 0.592514 0.587942 -0.062500 1 0 0 0 0 0 2 974344
-0.002007 -0.000592 0.119412 0.007275 0.592459 0.587950 -0.062500 1 0 0 0 0 0 2 975330
-0.002007 -0.000592 0.119412 0.007287 0.592422 0.587951 -0.062500 1 0 0 0 0 0 2 976339
-0.002007 -0.000592 0.119412 0.007291 0.592409 0.587938 -0.062500 1 0 0 0 0 0 2 977335
-0.002007 -0.000592 0.119412 0.007295 0.592396 0.587943 -0.062500 1 0 0 0 0 0 2 978337
-0.002007 -0.000592 0.119412 0.007295 0.592396 0.587943 -0.062500 1 0 0 0 0 0 2 979336
-0.002007 -0.000592 0.119412 0.007295 0.592396 0.587943 -0.062500 1 0 0 0 0 0 2 980331
-0.002007 -0.000592 0.119412 0.007298 0.592384 0.587950 -0.062500 1 0 0 0 0 0 2 981336
-0.002007 -0.000592 0.119412 0.007296 0.592395 0.587944 -0.062500 1 0 0 0 0 0 2 982347
-0.002007 -0.000592 0.119412 0.007295 0.592396 0.587944 -0.062500 1 0 0 0 0 0 2 983307
-0.002007 -0.000592 0.119412 0.007290 0.592376 0.587943 -0.062500 1 0 0 0 0 0 2 984335
-0.002007 -0.000592 0.119412 0.007294 0.592394 0.587943 -0.062500 1 0 0 0 0 0 2 985331
-0.002007 -0.000592 0.119412 0.007295 0.592396 0.587943 -0.062500 1 0 0 0 0 0 2 986346
-0.002007 -0.000592 0.119412 0.007298 0.592385 0.587950 -0.062500 1 0 0 0 0 0 2 987344
-0.002007 -0.000592 0.119412 0.007295 0.592395 0.587944 -0.062500 1 0 0 0 0 0 2 988345
-0.002007 -0.000592 0.119412 0.007295 0.592397 0.587944 -0.062500 1 0 0 0 0 0 2 989345
-0.002007 -0.000592 0.119412 0.007290 0.592376 0.587943 -0.062500 1 0 0 0 0 0 2 990346
-0.002007 -0.000592 0.119412 0.007294 0.592394 0.587944 -0.062500 1 0 0 0 0 0 2 991331
-0.002007 -0.000592 0.119412 0.007297 0.592384 0.587950 -0.062500 1 0 0 0 0 0 2 992347
-0.002007 -0.000592 0.119412 0.007307 0.592392 0.587938 -0.062500 1 0 0 0 0 0 2 993344
-0.002007 -0.000592 0.119412 0.007296 0.592396 0.587943 -0.062500 1 0 0 0 0 0 2 994330
-0.002007 -0.000592 0.119412 0.007299 0.592385 0.587950 -0.062500 1 0 0 0 0 0 2 995331
-0.002007 -0.000592 0.119412 0.007287 0.592386 0.587937 -0.062500 1 0 0 0 0 0 2 996345
-0.002007 -0.000592 0.119412 0.007297 0.592383 0.587949 -0.062500 1 0 0 0 0 0 2 997345
-0.002007 -0.000592 0.119412 0.007295 0.592395 0.587944 -0.062500 1 0 0 0 0 0 2 998345
-0.002007 -0.000592 0.119412 0.007295 0.592396 0.587944 -0.062500 1 0 0 0 0 0 2 999347
-0.002007 -0.000592 0.119412 0.007298 0.592385 0.587950 -0.062500 1 0 0 0 0 0 3 330
-0.002007 -0.000592 0.119412 0.007287 0.592386 0.587937 -0.062500 1 0 0 0 0 0 3 1332
-0.002007 -0.000592 0.119412 0.007293 0.592395 0.587943 -0.062500 1 0 0 0 0 0 3 2330
-0.002007 -0.000592 0.119412 0.007297 0.592385 0.587950 -0.062500 1 0 0 0 0 0 3 3343
-0.002007 -0.000592 0.119412 0.007307 0.592392 0.587938 -0.062500 1 0 0 0 0 0 3 4322
-0.002007 -0.000592 0.119412 0.007296 0.592396 0.587943 -0.062500 1 0 0 0 0 0 3 5313
-0.002007 -0.000592 0.119412 0.007298 0.592385 0.587950 -0.062500 1 0 0 0 0 0 3 6349
-0.002007 -0.000592 0.119412 0.007295 0.592395 0.587944 -0.062500 1 0 0 0 0 0 3 7331
-0.002007 -0.000592 0.119412 0.007290 0.592376 0.587943 -0.062500 1 0 0 0 0 0 3 8343
-0.002007 -0.000592 0.119412 0.007294 0.592394 0.587943 -0.062500 1 0 0 0 0 0 3 9350
-0.002007 -0.000592 0.119412 0.007294 0.592396 0.587943 -0.062500 1 0 0 0 0 0 3 10344
-0.002007 -0.000592 0.119412 0.007298 0.592385 0.587950 -0.062500 1 0 0 0 0 0 3 11329
-0.002007 -0.000592 0.119412 0.007295 0.592395 0.587944 -0.062500 1 0 0 0 0 0 3 12330
-0.002007 -0.000592 0.119412 0.007295 0.592397 0.587944 -0.062500 1 0 0 0 0 0 3 13332
-0.002007 -0.000592 0.119412 0.007290 0.592376 0.587943 -0.062500 1 0 0 0 0 0 3 14343
-0.002007 -0.000592 0.119412 0.007306 0.592391 0.587937 -0.062500 1 0 0 0 0 0 3 15329
-0.002007 -0.000592 0.119412 0.007299 0.592384 0.587949 -0.062500 1 0 0 0 0 0 3 16310
-0.002007 -0.000592 0.119412 0.007295 0.592395 0.587944 -0.062500 1 0 0 0 0 0 3 17304
-0.002007 -0.000592 0.119412 0.007295 0.592396 0.587944 -0.062500 1 0 0 0 0 0 3 18310
-0.002007 -0.000592 0.119412 0.007298 0.592385 0.587950 -0.062500 1 0 0 0 0 0 3 19317
-0.002007 -0.000592 0.119412 0.007287 0.592386 0.587937 -0.062500 1 0 0 0 0 0 3 20308
-0.002007 -0.000592 0.119412 0.007294 0.592395 0.587943 -0.062500 1 0 0 0 0 0 3 21318
-0.002007 -0.000592 0.119412 0.007298 0.592385 0.587950 -0.062500 1 0 0 0 0 0 3 22308
-0.002007 -0.000592 0.119412 0.007295 0.592395 0.587944 -0.062500 1 0 0 0 0 0 3 23309
-0.002007 -0.000592 0.119412 0.007294 0.592397 0.587944 -0.062500 1 0 0 0 0 0 3 24302
-0.002007 -0.000592 0.119412 0.007298 0.592385 0.587950 -0.062500 1 0 0 0 0 0 3 25307
-0.002007 -0.000592 0.119412 0.007299 0.592384 0.587931 -0.062500 1 0 0 0 0 0 3 26301
-0.002007 -0.000592 0.119412 0.007299 0.592383 0.587949 -0.062500 1 0 0 0 0 0 3 27306
-0.002007 -0.000592 0.119412 0.007295 0.592395 0.587944 -0.062500 1 0 0 0 0 0 3 28301
-0.002007 -0.000592 0.119412 0.007295 0.592396 0.587943 -0.062500 1 0 0 0 0 0 3 29302
-0.002007 -0.000592 0.119412 0.007298 0.592385 0.587950 -0.062500 1 0 0 0 0 0 3 30307
-0.002007 -0.000592 0.119412 0.007295 0.592395 0.587944 -0.062500 1 0 0 0 0 0 3 31307
-0.002007 -0.000592 0.119412 0.007287 0.592388 0.587937 -0.062500 1 0 0 0 0 0 3 32300
-0.002007 -0.000592 0.119412 0.007297 0.592384 0.587949 -0.062500 1 0 0 0 0 0 3 33311
-0.002007 -0.000592 0.119412 0.007295 0.592395 0.587944 -0.062500 1 0 0 0 0 0 3 34301
-0.002007 -0.000592 0.119412 0.007298 0.592385 0.587950 -0.062500 1 0 0 0 0 0 3 35315
-0.002007 -0.000592 0.119412 0.007295 0.592395 0.587945 -0.062500 1 0 0 0 0 0 3 36330
-0.002007 -0.000592 0.119412 0.007307 0.592394 0.587937 -0.062500 1 0 0 0 0 0 3 37305
-0.002007 -0.000592 0.119412 0.007292 0.592376 0.587942 -0.062500 1 0 0 0 0 0 3 38307
-0.002007 -0.000592 0.119412 0.007294 0.592394 0.587943 -0.062500 1 0 0 0 0 0 3 39334
-0.002007 -0.000592 0.119412 0.007298 0.592384 0.587950 -0.062500 1 0 0 0 0 0 3 40310
-0.002007 -0.000592 0.119412 0.007295 0.592395 0.587944 -0.062500 1 0 0 0 0 0 3 41333
-0.002007 -0.000592 0.119412 0.007295 0.592396 0.587944 -0.062500 1 0 0 0 0 0 3 42333
-0.002007 -0.000592 0.119412 0.007298 0.592385 0.587950 -0.062500 1 0 0 0 0 0 3 43330
-0.002007 -0.000592 0.119412 0.007287 0.592386 0.587937 -0.062500 1 0 0 0 0 0 3 44330
-0.002007 -0.000592 0.119412 0.007294 0.592395 0.587943 -0.062500 1 0 0 0 0 0 3 45305
-0.002007 -0.000592 0.119412 0.007298 0.592385 0.587950 -0.062500 1 0 0 0 0 0 3 46330
-0.002007 -0.000592 0.119412 0.007295 0.592395 0.587944 -0.062500 1 0 0 0 0 0 3 47345
-0.002007 -0.000592 0.119412 0.007294 0.592397 0.587944 -0.062500 1 0 0 0 0 0 3 48327
-0.002007 -0.000592 0.119412 0.007310 0.592382 0.587944 -0.062500 1 0 0 0 0 0 3 49332
-0.002007 -0.000592 0.119412 0.007288 0.592386 0.587937 -0.062500 1 0 0 0 0 0 3 50335
-0.002007 -0.000592 0.119412 0.007297 0.592383 0.587949 -0.062500 1 0 0 0 0 0 3 51335
-0.002007 -0.000592 0.119412 0.007295 0.592395 0.587944 -0.062500 1 0 0 0 0 0 3 52329
-0.002007 -0.000592 0.119412 0.007295 0.592396 0.587944 -0.062500 1 0 0 0 0 0 3 53331
-0.002007 -0.000592 0.119412 0.007298 0.592385 0.587950 -0.062500 1 0 0 0 0 0 3 54330
-0.002007 -0.000592 0.119412 0.007287 0.592386 0.587937 -0.062500 1 0 0 0 0 0 3 55343
-0.002007 -0.000592 0.119412 0.007293 0.592395 0.587943 -0.062500 1 0 0 0 0 0 3 56330
-0.002007 -0.000592 0.119412 0.007298 0.592385 0.587950 -0.062500 1 0 0 0 0 0 3 57332
-0.002007 -0.000592 0.119412 0.007295 0.592395 0.587944 -0.062500 1 0 0 0 0 0 3 58329
-0.002007 -0.000592 0.119412 0.007298 0.592385 0.587950 -0.062500 1 0 0 0 0 0 3 59330
-0.002007 -0.000592 0.119412 0.007307 0.592392 0.587938 -0.062500 1 0 0 0 0 0 3 60328
-0.002007 -0.000592 0.119412 0.007296 0.592396 0.587943 -0.062500 1 0 0 0 0 0 3 61332
-0.002007 -0.000592 0.119412 0.007290 0.592376 0.587943 -0.062500 1 0 0 0 0 0 3 62331
-0.002007 -0.000592 0.119412 0.007294 0.592394 0.587943 -0.062500 1 0 0 0 0 0 3 63330
-0.002007 -0.000592 0.119412 0.007295 0.592396 0.587943 -0.062500 1 0 0 0 0 0 3 64323
-0.002007 -0.000592 0.119412 0.007298 0.592385 0.587950 -0.062500 1 0 0 0 0 0 3 65332
-0.002007 -0.000592 0.119412 0.007295 0.592395 0.587944 -0.062500 1 0 0 0 0 0 3 66329
-0.002007 -0.000592 0.119412 0.007295 0.592397 0.587944 -0.062500 1 0 0 0 0 0 3 67345
-0.002007 -0.000592 0.119412 0.007290 0.592376 0.587943 -0.062500 1 0 0 0 0 0 3 68328
-0.002007 -0.000592 0.119412 0.007294 0.592394 0.587943 -0.062500 1 0 0 0 0 0 3 69330
-0.002007 -0.000592 0.119412 0.007298 0.592384 0.587950 -0.062500 1 0 0 0 0 0 3 70327
-0.002007 -0.000592 0.119412 0.007307 0.592392 0.587938 -0.062500 1 0 0 0 0 0 3 71343
-0.002007 -0.000592 0.119412 0.007296 0.592396 0.587943 -0.062500 1 0 0 0 0 0 3 72329
-0.002007 -0.000592 0.119412 0.007299 0.592385 0.587950 -0.062500 1 0 0 0 0 0 3 73330
-0.002007 -0.000592 0.119412 0.007287 0.592386 0.587937 -0.062500 1 0 0 0 0 0 3 74328
-0.002007 -0.000592 0.119412 0.007297 0.592383 0.587949 -0.062500 1 0 0 0 0 0 3 75327
-0.002007 -0.000592 0.119412 0.007295 0.592395 0.587944 -0.062500 1 0 0 0 0 0 3 76320
-0.002007 -0.000592 0.119412 0.007295 0.592396 0.587944 -0.062500 1 0 0 0 0 0 3 77341
-0.002007 -0.000592 0.119412 0.007298 0.592385 0.587950 -0.062500 1 0 0 0 0 0 3 78329
-0.002007 -0.000592 0.119412 0.007287 0.592386 0.587937 -0.062500 1 0 0 0 0 0 3 79342
-0.002007 -0.000592 0.119412 0.007293 0.592395 0.587943 -0.062500 1 0 0 0 0 0 3 80335
-0.002007 -0.000592 0.119412 0.007297 0.592385 0.587950 -0.062500 1 0 0 0 0 0 3 81428
-0.002007 -0.000592 0.119412 0.007295 0.592395 0.587944 -0.062500 1 0 0 0 0 0 3 82355
-0.002007 -0.000592 0.119412 0.007306 0.592394 0.587937 -0.062500 1 0 0 0 0 0 3 83322
-0.002007 -0.000592 0.119412 0.007300 0.592385 0.587949 -0.062500 1 0 0 0 0 0 3 84321
-0.002007 -0.000592 0.119412 0.007296 0.592395 0.587944 -0.062500 1 0 0 0 0 0 3 85330
-0.002007 -0.000592 0.119412 0.007290 0.592376 0.587943 -0.062500 1 0 0 0 0 0 3 86327
-0.002007 -0.000592 0.119412 0.007294 0.592394 0.587943 -0.062500 1 0 0 0 0 0 3 87341
-0.002007 -0.000592 0.119412 0.007295 0.592396 0.587943 -0.062500 1 0 0 0 0 0 3 88320
-0.002007 -0.000592 0.119412 0.007298 0.592385 0.587950 -0.062500 1 0 0 0 0 0 3 89327
-0.002007 -0.000592 0.119412 0.007295 0.592395 0.587944 -0.062500 1 0 0 0 0 0 3 90333
-0.002007 -0.000592 0.119412 0.007295 0.592397 0.587944 -0.062500 1 0 0 0 0 0 3 91325
-0.002007 -0.000592 0.119412 0.007290 0.592376 0.587943 -0.062500 1 0 0 0 0 0 3 92328
-0.002007 -0.000592 0.119412 0.007294 0.592394 0.587944 -0.062500 1 0 0 0 0 0 3 93306
-0.002007 -0.000592 0.119412 0.007310 0.592382 0.587944 -0.062500 1 0 0 0 0 0 3 94314
-0.002007 -0.000592 0.119412 0.007297 0.592395 0.587944 -0.062500 1 0 0 0 0 0 3 95305
-0.002007 -0.000592 0.119412 0.007295 0.592396 0.587943 -0.062500 1 0 0 0 0 0 3 96315
-0.002007 -0.000592 0.119412 0.007298 0.592385 0.587950 -0.062500 1 0 0 0 0 0 3 97305
-0.002007 -0.000592 0.119412 0.007287 0.592386 0.587937 -0.062500 1 0 0 0 0 0 3 98323
-0.002007 -0.000592 0.119412 0.007294 0.592395 0.587943 -0.062500 1 0 0 0 0 0 3 99314
-0.002007 -0.000592 0.119412 0.007298 0.592385 0.587950 -0.062500 1 0 0 0 0 0 3 100303
-0.002007 -0.000592 0.119412 0.007295 0.592395 0.587944 -0.062500 1 0 0 0 0 0 3 101305
-0.002007 -0.000592 0.119412 0.007298 0.592385 0.587950 -0.062500 1 0 0 0 0 0 3 102299
-0.002007 -0.000592 0.119412 0.007287 0.592386 0.587938 -0.062500 1 0 0 0 0 0 3 103305
-0.002007 -0.000592 0.119412 0.007293 0.592395 0.587943 -0.062500 1 0 0 0 0 0 3 104315
-0.002007 -0.000592 0.119412 0.007297 0.592385 0.587950 -0.062500 1 0 0 0 0 0 3 105305
-0.002007 -0.000592 0.119412 0.007307 0.592392 0.587938 -0.062500 1 0 0 0 0 0 3 106313
-0.002007 -0.000592 0.119412 0.007296 0.592396 0.587943 -0.062500 1 0 0 0 0 0 3 107305
-0.002007 -0.000592 0.119412 0.007298 0.592385 0.587950 -0.062500 1 0 0 0 0 0 3 108317
-0.002007 -0.000592 0.119412 0.007287 0.592386 0.587937 -0.062500 1 0 0 0 0 0 3 109323
-0.002007 -0.000592 0.119412 0.007297 0.592383 0.587949 -0.062500 1 0 0 0 0 0 3 110306
-0.002007 -0.000592 0.119412 0.007295 0.592395 0.587944 -0.062500 1 0 0 0 0 0 3 111306
-0.002007 -0.000592 0.119412 0.007295 0.592396 0.587944 -0.062500 1 0 0 0 0 0 3 112333
-0.002007 -0.000592 0.119412 0.007298 0.592385 0.587950 -0.062500 1 0 0 0 0 0 3 113324
-0.002007 -0.000592 0.119412 0.007295 0.592395 0.587945 -0.062500 1 0 0 0 0 0 3 114337
-0.002007 -0.000592 0.119412 0.007286 0.592388 0.587937 -0.062500 1 0 0 0 0 0 3 115301
-0.002007 -0.000592 0.119412 0.007297 0.592384 0.587949 -0.062500 1 0 0 0 0 0 3 116328
-0.002007 -0.000592 0.119412 0.007307 0.592392 0.587938 -0.062500 1 0 0 0 0 0 3 117344
-0.002007 -0.000592 0.119412 0.007299 0.592384 0.587949 -0.062500 1 0 0 0 0 0 3 118329
-0.002007 -0.000592 0.119412 0.007295 0.592395 0.587944 -0.062500 1 0 0 0 0 0 3 119306
-0.002007 -0.000592 0.119412 0.007295 0.592396 0.587944 -0.062500 1 0 0 0 0 0 3 120325
-0.002007 -0.000592 0.119412 0.007298 0.592385 0.587950 -0.062500 1 0 0 0 0 0 3 121301
-0.002007 -0.000592 0.119412 0.007287 0.592386 0.587937 -0.062500 1 0 0 0 0 0 3 122350
-0.002007 -0.000592 0.119412 0.007294 0.592395 0.587943 -0.062500 1 0 0 0 0 0 3 123331
-0.002007 -0.000592 0.119412 0.007298 0.592385 0.587950 -0.062500 1 0 0 0 0 0 3 124333
-0.002007 -0.000592 0.119412 0.007295 0.592395 0.587944 -0.062500 1 0 0 0 0 0 3 125349
-0.002007 -0.000592 0.119412 0.007294 0.592397 0.587944 -0.062500 1 0 0 0 0 0 3 126327
-0.002007 -0.000592 0.119412 0.007298 0.592385 0.587950 -0.062500 1 0 0 0 0 0 3 127341
-0.002007 -0.000592 0.119412 0.007299 0.592384 0.587931 -0.062500 1 0 0 0 0 0 3 128342
-0.002007 -0.000592 0.119412 0.007299 0.592383 0.587949 -0.062500 1 0 0 0 0 0 3 129329
-0.002007 -0.000592 0.119412 0.007295 0.592395 0.587944 -0.062500 1 0 0 0 0 0 3 130340
-0.002007 -0.000592 0.119412 0.007295 0.592396 0.587943 -0.062500 1 0 0 0 0 0 3 131329
-0.002007 -0.000592 0.119412 0.007298 0.592385 0.587950 -0.062500 1 0 0 0 0 0 3 132341
-0.002007 -0.000592 0.119412 0.007287 0.592386 0.587937 -0.062500 1 0 0 0 0 0 3 133345
-0.002007 -0.000592 0.119412 0.007294 0.592395 0.587943 -0.062500 1 0 0 0 0 0 3 134327
-0.002007 -0.000592 0.119412 0.007298 0.592385 0.587950 -0.062500 1 0 0 0 0 0 3 135327
-0.002007 -0.000592 0.119412 0.007295 0.592395 0.587944 -0.062500 1 0 0 0 0 0 3 136327
-0.002007 -0.000592 0.119412 0.007298 0.592385 0.587950 -0.062500 1 0 0 0 0 0 3 137329
-0.002007 -0.000592 0.119412 0.007295 0.592395 0.587945 -0.062500 1 0 0 0 0 0 3 138330
-0.002007 -0.000592 0.119412 0.007298 0.592385 0.587930 -0.062500 1 0 0 0 0 0 3 139323
-0.002007 -0.000592 0.119412 0.007298 0.592383 0.587948 -0.062500 1 0 0 0 0 0 3 140343
-0.002007 -0.000592 0.119412 0.007295 0.592395 0.587944 -0.062500 1 0 0 0 0 0 3 141328
-0.002007 -0.000592 0.119412 0.007295 0.592396 0.587943 -0.062500 1 0 0 0 0 0 3 142326
-0.002007 -0.000592 0.119412 0.007298 0.592385 0.587950 -0.062500 1 0 0 0 0 0 3 143340
-0.002007 -0.000592 0.119412 0.007295 0.592395 0.587944 -0.062500 1 0 0 0 0 0 3 144326
-0.002007 -0.000592 0.119412 0.007298 0.592385 0.587950 -0.062500 1 0 0 0 0 0 3 145342
-0.002007 -0.000592 0.119412 0.007287 0.592386 0.587938 -0.062500 1 0 0 0 0 0 3 146341
-0.002007 -0.000592 0.119412 0.007294 0.592395 0.587943 -0.062500 1 0 0 0 0 0 3 147338
-0.002007 -0.000592 0.119412 0.007298 0.592385 0.587950 -0.062500 1 0 0 0 0 0 3 148340
-0.002007 -0.000592 0.119412 0.007295 0.592395 0.587944 -0.062500 1 0 0 0 0 0 3 149319
-0.002007 -0.000592 0.119412 0.007307 0.592394 0.587937 -0.062500 1 0 0 0 0 0 3 150303
-0.002007 -0.000592 0.119412 0.007300 0.592385 0.587949 -0.062500 1 0 0 0 0 0 3 151325
-0.002007 -0.000592 0.119412 0.007287 0.592386 0.587937 -0.062500 1 0 0 0 0 0 3 152328
-0.002007 -0.000592 0.119412 0.007297 0.592383 0.587949 -0.062500 1 0 0 0 0 0 3 153340
-0.002007 -0.000592 0.119412 0.007295 0.592395 0.587944 -0.062500 1 0 0 0 0 0 3 154332
-0.002007 -0.000592 0.119412 0.007295 0.592396 0.587944 -0.062500 1 0 0 0 0 0 3 155324
-0.002007 -0.000592 0.119412 0.007298 0.592385 0.587950 -0.062500 1 0 0 0 0 0 3 156327
-0.002007 -0.000592 0.119412 0.007287 0.592386 0.587937 -0.062500 1 0 0 0 0 0 3 157327
-0.002007 -0.000592 0.119412 0.007293 0.592395 0.587943 -0.062500 1 0 0 0 0 0 3 158326
-0.002007 -0.000592 0.119412 0.007298 0.592385 0.587950 -0.062500 1 0 0 0 0 0 3 159325
-0.002007 -0.000592 0.119412 0.007295 0.592395 0.587944 -0.062500 1 0 0 0 0 0 3 160325
-0.002007 -0.000592 0.119412 0.007294 0.592396 0.587944 -0.062500 1 0 0 0 0 0 3 161300
-0.002007 -0.000592 0.119412 0.007310 0.592382 0.587944 -0.062500 1 0 0 0 0 0 3 162305
-0.002007 -0.000592 0.119412 0.007288 0.592386 0.587936 -0.062500 1 0 0 0 0 0 3 163316
-0.002007 -0.000592 0.119412 0.007297 0.592383 0.587949 -0.062500 1 0 0 0 0 0 3 164303
-0.002007 -0.000592 0.119412 0.007295 0.592395 0.587944 -0.062500 1 0 0 0 0 0 3 165324
-0.002007 -0.000592 0.119412 0.007295 0.592396 0.587943 -0.062500 1 0 0 0 0 0 3 166330
-0.002007 -0.000592 0.119412 0.007298 0.592385 0.587950 -0.062500 1 0 0 0 0 0 3 167338
-0.002007 -0.000592 0.119412 0.007295 0.592395 0.587944 -0.062500 1 0 0 0 0 0 3 168316
-0.002007 -0.000592 0.119412 0.007286 0.592388 0.587937 -0.062500 1 0 0 0 0 0 3 169323
-0.002007 -0.000592 0.119412 0.007297 0.592384 0.587949 -0.062500 1 0 0 0 0 0 3 170329
-0.002007 -0.000592 0.119412 0.007294 0.592395 0.587944 -0.062500 1 0 0 0 0 0 3 171323
-0.002007 -0.000592 0.119412 0.007298 0.592385 0.587950 -0.062500 1 0 0 0 0 0 3 172327
-0.002007 -0.000592 0.119412 0.007307 0.592392 0.587938 -0.062500 1 0 0 0 0 0 3 173321
-0.002007 -0.000592 0.119412 0.007296 0.592396 0.587943 -0.062500 1 0 0 0 0 0 3 174327
-0.002007 -0.000592 0.119412 0.007299 0.592385 0.587950 -0.062500 1 0 0 0 0 0 3 175323
-0.002007 -0.000592 0.119412 0.007287 0.592386 0.587937 -0.062500 1 0 0 0 0 0 3 176329
-0.002007 -0.000592 0.119412 0.007294 0.592395 0.587943 -0.062500 1 0 0 0 0 0 3 177303
-0.002007 -0.000592 0.119412 0.007298 0.592385 0.587950 -0.062500 1 0 0 0 0 0 3 178313
-0.002007 -0.000592 0.119412 0.007295 0.592395 0.587944 -0.062500 1 0 0 0 0 0 3 179303
-0.002007 -0.000592 0.119412 0.007298 0.592385 0.587950 -0.062500 1 0 0 0 0 0 3 180312
-0.002007 -0.000592 0.119412 0.007287 0.592386 0.587938 -0.062500 1 0 0 0 0 0 3 181297
-0.002007 -0.000592 0.119412 0.007293 0.592395 0.587943 -0.062500 1 0 0 0 0 0 3 182302
-0.002007 -0.000592 0.119412 0.007297 0.592385 0.587950 -0.062500 1 0 0 0 0 0 3 183313
-0.002007 -0.000592 0.119412 0.007307 0.592392 0.587938 -0.062500 1 0 0 0 0 0 3 184303
-0.002007 -0.000592 0.119412 0.007296 0.592396 0.587943 -0.062500 1 0 0 0 0 0 3 185318
-0.002007 -0.000592 0.119412 0.007299 0.592385 0.587950 -0.062500 1 0 0 0 0 0 3 186328
-0.002007 -0.000592 0.119412 0.007287 0.592386 0.587937 -0.062500 1 0 0 0 0 0 3 187308
-0.002007 -0.000592 0.119412 0.007297 0.592383 0.587949 -0.062500 1 0 0 0 0 0 3 188305
-0.002007 -0.000592 0.119412 0.007295 0.592395 0.587944 -0.062500 1 0 0 0 0 0 3 189326
-0.002007 -0.000592 0.119412 0.007295 0.592396 0.587944 -0.062500 1 0 0 0 0 0 3 190312
-0.002007 -0.000592 0.119412 0.007298 0.592385 0.587950 -0.062500 1 0 0 0 0 0 3 191339
-0.002007 -0.000592 0.119412 0.007295 0.592395 0.587944 -0.062500 1 0 0 0 0 0 3 192325
-0.002007 -0.000592 0.119412 0.007286 0.592388 0.587937 -0.062500 1 0 0 0 0 0 3 193337
-0.002007 -0.000592 0.119412 0.007297 0.592384 0.587949 -0.062500 1 0 0 0 0 0 3 194326
-0.002007 -0.000592 0.119412 0.007294 0.592395 0.587944 -0.062500 1 0 0 0 0 0 3 195342
-0.002007 -0.000592 0.119412 0.007306 0.592394 0.587937 -0.062500 1 0 0 0 0 0 3 196338
-0.002007 -0.000592 0.119412 0.007299 0.592385 0.587949 -0.062500 1 0 0 0 0 0 3 197325
-0.002007 -0.000592 0.119412 0.007295 0.592395 0.587944 -0.062500 1 0 0 0 0 0 3 198320
-0.002007 -0.000592 0.119412 0.007298 0.592385 0.587950 -0.062500 1 0 0 0 0 0 3 199333
-0.002007 -0.000592 0.119412 0.007287 0.592386 0.587937 -0.062500 1 0 0 0 0 0 3 200341
-0.002007 -0.000592 0.119412 0.007294 0.592395 0.587943 -0.062500 1 0 0 0 0 0 3 201327
-0.002007 -0.000592 0.119412 0.007298 0.592385 0.587950 -0.062500 1 0 0 0 0 0 3 202324
-0.002007 -0.000592 0.119412 0.007295 0.592395 0.587944 -0.062500 1 0 0 0 0 0 3 203325
-0.002007 -0.000592 0.119412 0.007295 0.592397 0.587944 -0.062500 1 0 0 0 0 0 3 204324
-0.002007 -0.000592 0.119412 0.007290 0.592376 0.587943 -0.062500 1 0 0 0 0 0 3 205339
-0.002007 -0.000592 0.119412 0.007294 0.592394 0.587943 -0.062500 1 0 0 0 0 0 3 206297
-0.002007 -0.000592 0.119412 0.007297 0.592384 0.587950 -0.062500 1 0 0 0 0 0 3 207324
-0.002007 -0.000592 0.119412 0.007307 0.592392 0.587938 -0.062500 1 0 0 0 0 0 3 208338
-0.002007 -0.000592 0.119412 0.007296 0.592396 0.587943 -0.062500 1 0 0 0 0 0 3 209325
-0.002007 -0.000592 0.119412 0.007298 0.592385 0.587950 -0.062500 1 0 0 0 0 0 3 210323
-0.002007 -0.000592 0.119412 0.007287 0.592386 0.587937 -0.062500 1 0 0 0 0 0 3 211324
-0.002007 -0.000592 0.119412 0.007297 0.592383 0.587949 -0.062500 1 0 0 0 0 0 3 212324
-0.002007 -0.000592 0.119412 0.007295 0.592395 0.587944 -0.062500 1 0 0 0 0 0 3 213342
-0.002007 -0.000592 0.119412 0.007295 0.592396 0.587944 -0.062500 1 0 0 0 0 0 3 214339
-0.002007 -0.000592 0.119412 0.007298 0.592385 0.587950 -0.062500 1 0 0 0 0 0 3 215336
-0.002007 -0.000592 0.119412 0.007295 0.592395 0.587945 -0.062500 1 0 0 0 0 0 3 216338
-0.002007 -0.000592 0.119412 0.007286 0.592388 0.587937 -0.062500 1 0 0 0 0 0 3 217327
-0.002007 -0.000592 0.119412 0.007297 0.592384 0.587950 -0.062500 1 0 0 0 0 0 3 218339
-0.002007 -0.000592 0.119412 0.007307 0.592392 0.587938 -0.062500 1 0 0 0 0 0 3 219325
-0.002007 -0.000592 0.119412 0.007296 0.592396 0.587943 -0.062500 1 0 0 0 0 0 3 220337
-0.002007 -0.000592 0.119412 0.007298 0.592385 0.587950 -0.062500 1 0 0 0 0 0 3 221325
-0.002007 -0.000592 0.119412 0.007295 0.592395 0.587944 -0.062500 1 0 0 0 0 0 3 222339
-0.002007 -0.000592 0.119412 0.007290 0.592376 0.587943 -0.062500 1 0 0 0 0 0 3 223339
-0.002007 -0.000592 0.119412 0.007294 0.592394 0.587943 -0.062500 1 0 0 0 0 0 3 224326
-0.002007 -0.000592 0.119412 0.007294 0.592396 0.587943 -0.062500 1 0 0 0 0 0 3 225341
-0.002007 -0.000592 0.119412 0.007298 0.592385 0.587950 -0.062500 1 0 0 0 0 0 3 226318
-0.002007 -0.000592 0.119412 0.007295 0.592395 0.587944 -0.062500 1 0 0 0 0 0 3 227326
-0.002007 -0.000592 0.119412 0.007294 0.592397 0.587944 -0.062500 1 0 0 0 0 0 3 228340
-0.002007 -0.000592 0.119412 0.007302 0.592373 0.587937 -0.062500 1 0 0 0 0 0 3 229298
-0.002007 -0.000592 0.119412 0.007296 0.592394 0.587943 -0.062500 1 0 0 0 0 0 3 230324
-0.002007 -0.000592 0.119412 0.007298 0.592384 0.587950 -0.062500 1 0 0 0 0 0 3 231337
-0.002007 -0.000592 0.119412 0.007295 0.592395 0.587944 -0.062500 1 0 0 0 0 0 3 232339
-0.002007 -0.000592 0.119412 0.007295 0.592396 0.587944 -0.062500 1 0 0 0 0 0 3 233326
-0.002007 -0.000592 0.119412 0.007298 0.592385 0.587950 -0.062500 1 0 0 0 0 0 3 234323
-0.002007 -0.000592 0.119412 0.007287 0.592386 0.587937 -0.062500 1 0 0 0 0 0 3 235337
-0.002007 -0.000592 0.119412 0.007294 0.592395 0.587943 -0.062500 1 0 0 0 0 0 3 236324
-0.002007 -0.000592 0.119412 0.007298 0.592385 0.587950 -0.062500 1 0 0 0 0 0 3 237338
-0.002007 -0.000592 0.119412 0.007295 0.592395 0.587944 -0.062500 1 0 0 0 0 0 3 238314
-0.002007 -0.000592 0.119412 0.007294 0.592397 0.587944 -0.062500 1 0 0 0 0 0 3 239302
-0.002007 -0.000592 0.119412 0.007298 0.592385 0.587950 -0.062500 1 0 0 0 0 0 3 240312
-0.002007 -0.000592 0.119412 0.007299 0.592384 0.587931 -0.062500 1 0 0 0 0 0 3 241299
-0.002007 -0.000592 0.119412 0.007299 0.592383 0.587949 -0.062500 1 0 0 0 0 0 3 242309
-0.002007 -0.000592 0.119412 0.007295 0.592395 0.587944 -0.062500 1 0 0 0 0 0 3 243300
-0.002007 -0.000592 0.119412 0.007295 0.592396 0.587943 -0.062500 1 0 0 0 0 0 3 244310
-0.002007 -0.000592 0.119412 0.007298 0.592385 0.587950 -0.062500 1 0 0 0 0 0 3 245301
-0.002007 -0.000592 0.119412 0.007295 0.592395 0.587944 -0.062500 1 0 0 0 0 0 3 246311
-0.002007 -0.000592 0.119412 0.007287 0.592388 0.587937 -0.062500 1 0 0 0 0 0 3 247299
-0.002007 -0.000592 0.119412 0.007297 0.592384 0.587949 -0.062500 1 0 0 0 0 0 3 248319
-0.002007 -0.000592 0.119412 0.007295 0.592395 0.587944 -0.062500 1 0 0 0 0 0 3 249310
-0.002007 -0.000592 0.119412 0.007298 0.592385 0.587950 -0.062500 1 0 0 0 0 0 3 250300
-0.002007 -0.000592 0.119412 0.007295 0.592395 0.587945 -0.062500 1 0 0 0 0 0 3 251310
-0.002007 -0.000592 0.119412 0.007307 0.592394 0.587937 -0.062500 1 0 0 0 0 0 3 252298
-0.002007 -0.000592 0.119412 0.007300 0.592385 0.587950 -0.062500 1 0 0 0 0 0 3 253311
-0.002007 -0.000592 0.119412 0.007287 0.592386 0.587937 -0.062500 1 0 0 0 0 0 3 254299
-0.002007 -0.000592 0.119412 0.007297 0.592383 0.587949 -0.062500 1 0 0 0 0 0 3 255310
-0.002007 -0.000592 0.119412 0.007295 0.592395 0.587944 -0.062500 1 0 0 0 0 0 3 256316
-0.002007 -0.000592 0.119412 0.007295 0.592396 0.587944 -0.062500 1 0 0 0 0 0 3 257323
-0.002007 -0.000592 0.119412 0.007298 0.592385 0.587950 -0.062500 1 0 0 0 0 0 3 258315
-0.002007 -0.000592 0.119412 0.007287 0.592386 0.587937 -0.062500 1 0 0 0 0 0 3 259311
-0.002007 -0.000592 0.119412 0.007293 0.592395 0.587943 -0.062500 1 0 0 0 0 0 3 260311
-0.002007 -0.000592 0.119412 0.007298 0.592385 0.587950 -0.062500 1 0 0 0 0 0 3 261325
-0.002007 -0.000592 0.119412 0.007295 0.592395 0.587944 -0.062500 1 0 0 0 0 0 3 262303
-0.002007 -0.000592 0.119412 0.007307 0.592394 0.587937 -0.062500 1 0 0 0 0 0 3 263322
-0.002007 -0.000592 0.119412 0.007300 0.592385 0.587949 -0.062500 1 0 0 0 0 0 3 264326
-0.002007 -0.000592 0.119412 0.007287 0.592386 0.587937 -0.062500 1 0 0 0 0 0 3 265337
-0.002007 -0.000592 0.119412 0.007297 0.592383 0.587949 -0.062500 1 0 0 0 0 0 3 266339
-0.002007 -0.000592 0.119412 0.007295 0.592395 0.587944 -0.062500 1 0 0 0 0 0 3 267341
-0.002007 -0.000592 0.119412 0.007295 0.592396 0.587943 -0.062500 1 0 0 0 0 0 3 268335
-0.002007 -0.000592 0.119412 0.007298 0.592385 0.587950 -0.062500 1 0 0 0 0 0 3 269302
-0.002007 -0.000592 0.119412 0.007295 0.592395 0.587944 -0.062500 1 0 0 0 0 0 3 270338
-0.002007 -0.000592 0.119412 0.007286 0.592388 0.587937 -0.062500 1 0 0 0 0 0 3 271350
-0.002007 -0.000592 0.119412 0.007297 0.592384 0.587949 -0.062500 1 0 0 0 0 0 3 272326
-0.002007 -0.000592 0.119412 0.007294 0.592395 0.587944 -0.062500 1 0 0 0 0 0 3 273326
-0.002007 -0.000592 0.119412 0.007298 0.592385 0.587950 -0.062500 1 0 0 0 0 0 3 274321
-0.002007 -0.000592 0.119412 0.007307 0.592392 0.587938 -0.062500 1 0 0 0 0 0 3 275319
-0.002007 -0.000592 0.119412 0.007296 0.592396 0.587943 -0.062500 1 0 0 0 0 0 3 276334
-0.002007 -0.000592 0.119412 0.007290 0.592376 0.587943 -0.062500 1 0 0 0 0 0 3 277338
-0.002007 -0.000592 0.119412 0.007294 0.592394 0.587943 -0.062500 1 0 0 0 0 0 3 278324
-0.002007 -0.000592 0.119412 0.007295 0.592396 0.587943 -0.062500 1 0 0 0 0 0 3 279321
-0.002007 -0.000592 0.119412 0.007298 0.592385 0.587950 -0.062500 1 0 0 0 0 0 3 280322
-0.002007 -0.000592 0.119412 0.007295 0.592395 0.587944 -0.062500 1 0 0 0 0 0 3 281323
-0.002007 -0.000592 0.119412 0.007295 0.592397 0.587944 -0.062500 1 0 0 0 0 0 3 282326
-0.002007 -0.000592 0.119412 0.007290 0.592376 0.587943 -0.062500 1 0 0 0 0 0 3 283323
-0.002007 -0.000592 0.119412 0.007294 0.592394 0.587943 -0.062500 1 0 0 0 0 0 3 284321
-0.002007 -0.000592 0.119412 0.007297 0.592384 0.587950 -0.062500 1 0 0 0 0 0 3 285324
-0.002007 -0.000592 0.119412 0.007307 0.592392 0.587938 -0.062500 1 0 0 0 0 0 3 286320
-0.002007 -0.000592 0.119412 0.007296 0.592396 0.587943 -0.062500 1 0 0 0 0 0 3 287325
-0.002007 -0.000592 0.119412 0.007299 0.592385 0.587950 -0.062500 1 0 0 0 0 0 3 288336
-0.002007 -0.000592 0.119412 0.007287 0.592386 0.587937 -0.062500 1 0 0 0 0 0 3 289297
-0.002007 -0.000592 0.119412 0.007297 0.592383 0.587949 -0.062500 1 0 0 0 0 0 3 290321
-0.002007 -0.000592 0.119412 0.007295 0.592395 0.587944 -0.062500 1 0 0 0 0 0 3 291335
-0.002007 -0.000592 0.119412 0.007295 0.592396 0.587944 -0.062500 1 0 0 0 0 0 3 292295
-0.002007 -0.000592 0.119412 0.007298 0.592385 0.587950 -0.062500 1 0 0 0 0 0 3 293323
-0.002007 -0.000592 0.119412 0.007295 0.592395 0.587945 -0.062500 1 0 0 0 0 0 3 294336
-0.002007 -0.000592 0.119412 0.007286 0.592388 0.587937 -0.062500 1 0 0 0 0 0 3 295295
-0.002007 -0.000592 0.119412 0.007297 0.592384 0.587949 -0.062500 1 0 0 0 0 0 3 296336
-0.002007 -0.000592 0.119412 0.007307 0.592392 0.587938 -0.062500 1 0 0 0 0 0 3 297302
-0.002007 -0.000592 0.119412 0.007300 0.592384 0.587949 -0.062500 1 0 0 0 0 0 3 298319
-0.002007 -0.000592 0.119412 0.007296 0.592395 0.587944 -0.062500 1 0 0 0 0 0 3 299328
-0.002007 -0.000592 0.119412 0.007295 0.592396 0.587944 -0.062500 1 0 0 0 0 0 3 300320
-0.002007 -0.000592 0.119412 0.007290 0.592376 0.587943 -0.062500 1 0 0 0 0 0 3 301323
-0.002007 -0.000592 0.119412 0.007294 0.592394 0.587943 -0.062500 1 0 0 0 0 0 3 302320
-0.002007 -0.000592 0.119412 0.007294 0.592396 0.587943 -0.062500 1 0 0 0 0 0 3 303339
-0.002007 -0.000592 0.119412 0.007298 0.592385 0.587950 -0.062500 1 0 0 0 0 0 3 304294
-0.002007 -0.000592 0.119412 0.007295 0.592395 0.587944 -0.062500 1 0 0 0 0 0 3 305323
-0.002007 -0.000592 0.119412 0.007295 0.592397 0.587944 -0.062500 1 0 0 0 0 0 3 306335
-0.002007 -0.000592 0.119412 0.007290 0.592376 0.587943 -0.062500 1 0 0 0 0 0 3 307298
-0.002007 -0.000592 0.119412 0.007294 0.592394 0.587944 -0.062500 1 0 0 0 0 0 3 308321
-0.002007 -0.000592 0.119412 0.007310 0.592382 0.587944 -0.062500 1 0 0 0 0 0 3 309304
-0.002007 -0.000592 0.119412 0.007296 0.592395 0.587944 -0.062500 1 0 0 0 0 0 3 310315
-0.002007 -0.000592 0.119412 0.007295 0.592396 0.587943 -0.062500 1 0 0 0 0 0 3 311303
-0.002007 -0.000592 0.119412 0.007298 0.592385 0.587950 -0.062500 1 0 0 0 0 0 3 312297
-0.002007 -0.000592 0.119412 0.007287 0.592386 0.587937 -0.062500 1 0 0 0 0 0 3 313400
-0.002007 -0.000592 0.119412 0.007294 0.592395 0.587943 -0.062500 1 0 0 0 0 0 3 314602
-0.002007 -0.000592 0.119412 0.007298 0.592385 0.587950 -0.062500 1 0 0 0 0 0 3 315379
-0.002007 -0.000592 0.119412 0.007295 0.592395 0.587944 -0.062500 1 0 0 0 0 0 3 316369
-0.002007 -0.000592 0.119412 0.007298 0.592385 0.587950 -0.062500 1 0 0 0 0 0 3 317381
-0.002007 -0.000592 0.119412 0.007295 0.592395 0.587945 -0.062500 1 0 0 0 0 0 3 318399
-0.002007 -0.000592 0.119412 0.007299 0.592385 0.587930 -0.062500 1 0 0 0 0 0 3 319371
-0.002007 -0.000592 0.119412 0.007299 0.592383 0.587948 -0.062500 1 0 0 0 0 0 3 320395
-0.002007 -0.000592 0.119412 0.007295 0.592395 0.587944 -0.062500 1 0 0 0 0 0 3 321317
-0.002007 -0.000592 0.119412 0.007295 0.592396 0.587943 -0.062500 1 0 0 0 0 0 3 322308
-0.002007 -0.000592 0.119412 0.007298 0.592385 0.587950 -0.062500 1 0 0 0 0 0 3 323298
-0.002007 -0.000592 0.119412 0.007295 0.592395 0.587944 -0.062500 1 0 0 0 0 0 3 324299
-0.002007 -0.000592 0.119412 0.007287 0.592388 0.587937 -0.062500 1 0 0 0 0 0 3 325291
-0.002007 -0.000592 0.119412 0.007297 0.592384 0.587949 -0.062500 1 0 0 0 0 0 3 326298
-0.002007 -0.000592 0.119412 0.007295 0.592395 0.587944 -0.062500 1 0 0 0 0 0 3 327307
-0.002007 -0.000592 0.119412 0.007298 0.592385 0.587950 -0.062500 1 0 0 0 0 0 3 328296
-0.002007 -0.000592 0.119412 0.007295 0.592395 0.587944 -0.062500 1 0 0 0 0 0 3 329307
-0.002007 -0.000592 0.119412 0.007294 0.592397 0.587944 -0.062500 1 0 0 0 0 0 3 330296
-0.002007 -0.000592 0.119412 0.007302 0.592373 0.587937 -0.062500 1 0 0 0 0 0 3 331298
-0.002007 -0.000592 0.119412 0.007296 0.592394 0.587943 -0.062500 1 0 0 0 0 0 3 332297
-0.002007 -0.000592 0.119412 0.007298 0.592384 0.587950 -0.062500 1 0 0 0 0 0 3 333309
-0.002007 -0.000592 0.119412 0.007295 0.592395 0.587944 -0.062500 1 0 0 0 0 0 3 334318
-0.002007 -0.000592 0.119412 0.007295 0.592396 0.587944 -0.062500 1 0 0 0 0 0 3 335303
-0.002007 -0.000592 0.119412 0.007298 0.592385 0.587950 -0.062500 1 0 0 0 0 0 3 336297
-0.002007 -0.000592 0.119412 0.007287 0.592386 0.587937 -0.062500 1 0 0 0 0 0 3 337326
-0.002007 -0.000592 0.119412 0.007294 0.592395 0.587943 -0.062500 1 0 0 0 0 0 3 338335
-0.002007 -0.000592 0.119412 0.007298 0.592385 0.587950 -0.062500 1 0 0 0 0 0 3 339328
-0.002007 -0.000592 0.119412 0.007295 0.592395 0.587944 -0.062500 1 0 0 0 0 0 3 340324
-0.002007 -0.000592 0.119412 0.007294 0.592397 0.587944 -0.062500 1 0 0 0 0 0 3 341323
-0.002007 -0.000592 0.119412 0.007298 0.592385 0.587950 -0.062500 1 0 0 0 0 0 3 342320
-0.002007 -0.000592 0.119412 0.007299 0.592384 0.587931 -0.062500 1 0 0 0 0 0 3 343320
-0.002007 -0.000592 0.119412 0.007299 0.592383 0.587949 -0.062500 1 0 0 0 0 0 3 344335
-0.002007 -0.000592 0.119412 0.007295 0.592395 0.587944 -0.062500 1 0 0 0 0 0 3 345336
-0.002007 -0.000592 0.119412 0.007295 0.592396 0.587943 -0.062500 1 0 0 0 0 0 3 346319
-0.002007 -0.000592 0.119412 0.007298 0.592385 0.587950 -0.062500 1 0 0 0 0 0 3 347339
-0.002007 -0.000592 0.119412 0.007295 0.592395 0.587944 -0.062500 1 0 0 0 0 0 3 348300
-0.002007 -0.000592 0.119412 0.007287 0.592388 0.587937 -0.062500 1 0 0 0 0 0 3 349339
-0.002007 -0.000592 0.119412 0.007297 0.592384 0.587949 -0.062500 1 0 0 0 0 0 3 350340
-0.002007 -0.000592 0.119412 0.007295 0.592395 0.587944 -0.062500 1 0 0 0 0 0 3 351319
-0.002007 -0.000592 0.119412 0.007298 0.592385 0.587950 -0.062500 1 0 0 0 0 0 3 352320
-0.002007 -0.000592 0.119412 0.007307 0.592392 0.587938 -0.062500 1 0 0 0 0 0 3 353321
-0.002007 -0.000592 0.119412 0.007296 0.592396 0.587943 -0.062500 1 0 0 0 0 0 3 354324
-0.002007 -0.000592 0.119412 0.007290 0.592376 0.587943 -0.062500 1 0 0 0 0 0 3 355319
-0.002007 -0.000592 0.119412 0.007294 0.592394 0.587943 -0.062500 1 0 0 0 0 0 3 356320
-0.002007 -0.000592 0.119412 0.007295 0.592396 0.587943 -0.062500 1 0 0 0 0 0 3 357322
-0.002007 -0.000592 0.119412 0.007298 0.592385 0.587950 -0.062500 1 0 0 0 0 0 3 358334
-0.002007 -0.000592 0.119412 0.007295 0.592395 0.587944 -0.062500 1 0 0 0 0 0 3 359319
-0.002007 -0.000592 0.119412 0.007298 0.592385 0.587950 -0.062500 1 0 0 0 0 0 3 360334
-0.002007 -0.000592 0.119412 0.007287 0.592386 0.587938 -0.062500 1 0 0 0 0 0 3 361320
-0.002007 -0.000592 0.119412 0.007294 0.592395 0.587943 -0.062500 1 0 0 0 0 0 3 362333
-0.002007 -0.000592 0.119412 0.007298 0.592385 0.587950 -0.062500 1 0 0 0 0 0 3 363339
-0.002007 -0.000592 0.119412 0.007295 0.592395 0.587944 -0.062500 1 0 0 0 0 0 3 364337
-0.002007 -0.000592 0.119412 0.007307 0.592394 0.587937 -0.062500 1 0 0 0 0 0 3 365332
-0.002007 -0.000592 0.119412 0.007300 0.592385 0.587949 -0.062500 1 0 0 0 0 0 3 366335
-0.002007 -0.000592 0.119412 0.007287 0.592386 0.587937 -0.062500 1 0 0 0 0 0 3 367320
-0.002007 -0.000592 0.119412 0.007297 0.592383 0.587949 -0.062500 1 0 0 0 0 0 3 368320
-0.002007 -0.000592 0.119412 0.007295 0.592395 0.587944 -0.062500 1 0 0 0 0 0 3 369325
-0.002007 -0.000592 0.119412 0.007295 0.592396 0.587944 -0.062500 1 0 0 0 0 0 3 370333
-0.002007 -0.000592 0.119412 0.007298 0.592385 0.587950 -0.062500 1 0 0 0 0 0 3 371319
-0.002007 -0.000592 0.119412 0.007295 0.592395 0.587944 -0.062500 1 0 0 0 0 0 3 372319
-0.002007 -0.000592 0.119412 0.007286 0.592388 0.587937 -0.062500 1 0 0 0 0 0 3 373335
-0.002007 -0.000592 0.119412 0.007297 0.592384 0.587949 -0.062500 1 0 0 0 0 0 3 374318
-0.002007 -0.000592 0.119412 0.007294 0.592395 0.587944 -0.062500 1 0 0 0 0 0 3 375300
-0.002007 -0.000592 0.119412 0.007294 0.592396 0.587944 -0.062500 1 0 0 0 0 0 3 376293
-0.002007 -0.000592 0.119412 0.007310 0.592382 0.587944 -0.062500 1 0 0 0 0 0 3 377318
-0.002007 -0.000592 0.119412 0.007297 0.592395 0.587944 -0.062500 1 0 0 0 0 0 3 378319
-0.002007 -0.000592 0.119412 0.007290 0.592376 0.587943 -0.062500 1 0 0 0 0 0 3 379319
-0.002007 -0.000592 0.119412 0.007294 0.592394 0.587943 -0.062500 1 0 0 0 0 0 3 380318
-0.002007 -0.000592 0.119412 0.007295 0.592396 0.587943 -0.062500 1 0 0 0 0 0 3 381336
-0.002007 -0.000592 0.119412 0.007298 0.592385 0.587950 -0.062500 1 0 0 0 0 0 3 382333
-0.002007 -0.000592 0.119412 0.007295 0.592395 0.587944 -0.062500 1 0 0 0 0 0 3 383334
-0.002007 -0.000592 0.119412 0.007295 0.592397 0.587944 -0.062500 1 0 0 0 0 0 3 384332
-0.002007 -0.000592 0.119412 0.007290 0.592376 0.587943 -0.062500 1 0 0 0 0 0 3 385334
-0.002007 -0.000592 0.119412 0.007294 0.592394 0.587944 -0.062500 1 0 0 0 0 0 3 386330
-0.002007 -0.000592 0.119412 0.007298 0.592384 0.587950 -0.062500 1 0 0 0 0 0 3 387299
-0.002007 -0.000592 0.119412 0.007307 0.592392 0.587938 -0.062500 1 0 0 0 0 0 3 388306
-0.002007 -0.000592 0.119412 0.007296 0.592396 0.587943 -0.062500 1 0 0 0 0 0 3 389370
-0.002007 -0.000592 0.119412 0.007299 0.592385 0.587950 -0.062500 1 0 0 0 0 0 3 390358
-0.002007 -0.000592 0.119412 0.007287 0.592386 0.587937 -0.062500 1 0 0 0 0 0 3 391390
-0.002007 -0.000592 0.119412 0.007297 0.592383 0.587949 -0.062500 1 0 0 0 0 0 3 392359
-0.002007 -0.000592 0.119412 0.007295 0.592395 0.587944 -0.062500 1 0 0 0 0 0 3 393315
-0.002007 -0.000592 0.119412 0.007295 0.592396 0.587944 -0.062500 1 0 0 0 0 0 3 394306
-0.002007 -0.000592 0.119412 0.007298 0.592385 0.587950 -0.062500 1 0 0 0 0 0 3 395295
-0.002007 -0.000592 0.119412 0.007287 0.592386 0.587937 -0.062500 1 0 0 0 0 0 3 396304
-0.002007 -0.000592 0.119412 0.007293 0.592395 0.587943 -0.062500 1 0 0 0 0 0 3 397295
-0.002007 -0.000592 0.119412 0.007297 0.592385 0.587950 -0.062500 1 0 0 0 0 0 3 398305
-0.002007 -0.000592 0.119412 0.007307 0.592392 0.587938 -0.062500 1 0 0 0 0 0 3 399290
-0.002007 -0.000592 0.119412 0.007296 0.592396 0.587943 -0.062500 1 0 0 0 0 0 3 400295
-0.002007 -0.000592 0.119412 0.007298 0.592385 0.587950 -0.062500 1 0 0 0 0 0 3 401292
-0.002007 -0.000592 0.119412 0.007295 0.592395 0.587944 -0.062500 1 0 0 0 0 0 3 402296
-0.002007 -0.000592 0.119412 0.007290 0.592376 0.587943 -0.062500 1 0 0 0 0 0 3 403306
-0.002007 -0.000592 0.119412 0.007294 0.592394 0.587943 -0.062500 1 0 0 0 0 0 3 404296
-0.002007 -0.000592 0.119412 0.007294 0.592396 0.587943 -0.062500 1 0 0 0 0 0 3 405305
-0.002007 -0.000592 0.119412 0.007298 0.592385 0.587950 -0.062500 1 0 0 0 0 0 3 406294
-0.002007 -0.000592 0.119412 0.007295 0.592395 0.587944 -0.062500 1 0 0 0 0 0 3 407289
-0.002007 -0.000592 0.119412 0.007295 0.592397 0.587944 -0.062500 1 0 0 0 0 0 3 408300
-0.002007 -0.000592 0.119412 0.007290 0.592376 0.587943 -0.062500 1 0 0 0 0 0 3 409298
-0.002007 -0.000592 0.119412 0.007294 0.592394 0.587944 -0.062500 1 0 0 0 0 0 3 410301
-0.002007 -0.000592 0.119412 0.007310 0.592382 0.587944 -0.062500 1 0 0 0 0 0 3 411295
-0.002007 -0.000592 0.119412 0.007297 0.592395 0.587944 -0.062500 1 0 0 0 0 0 3 412324
-0.002007 -0.000592 0.119412 0.007295 0.592396 0.587943 -0.062500 1 0 0 0 0 0 3 413317
-0.002007 -0.000592 0.119412 0.007298 0.592385 0.587950 -0.062500 1 0 0 0 0 0 3 414325
-0.002007 -0.000592 0.119412 0.007287 0.592386 0.587937 -0.062500 1 0 0 0 0 0 3 415320
-0.002007 -0.000592 0.119412 0.007294 0.592395 0.587943 -0.062500 1 0 0 0 0 0 3 416331
-0.002007 -0.000592 0.119412 0.007298 0.592385 0.587950 -0.062500 1 0 0 0 0 0 3 417320
-0.002007 -0.000592 0.119412 0.007295 0.592395 0.587944 -0.062500 1 0 0 0 0 0 3 418318
-0.002007 -0.000592 0.119412 0.007294 0.592397 0.587944 -0.062500 1 0 0 0 0 0 3 419333
-0.002007 -0.000592 0.119412 0.007298 0.592385 0.587950 -0.062500 1 0 0 0 0 0 3 420332
-0.002007 -0.000592 0.119412 0.007299 0.592384 0.587931 -0.062500 1 0 0 0 0 0 3 421319
-0.002007 -0.000592 0.119412 0.007299 0.592383 0.587949 -0.062500 1 0 0 0 0 0 3 422339
-0.002007 -0.000592 0.119412 0.007295 0.592395 0.587944 -0.062500 1 0 0 0 0 0 3 423337
-0.002007 -0.000592 0.119412 0.007295 0.592396 0.587943 -0.062500 1 0 0 0 0 0 3 424321
-0.002007 -0.000592 0.119412 0.007298 0.592385 0.587950 -0.062500 1 0 0 0 0 0 3 425323
-0.002007 -0.000592 0.119412 0.007295 0.592395 0.587944 -0.062500 1 0 0 0 0 0 3 426317
-0.002007 -0.000592 0.119412 0.007287 0.592388 0.587937 -0.062500 1 0 0 0 0 0 3 427317
-0.002007 -0.000592 0.119412 0.007297 0.592384 0.587949 -0.062500 1 0 0 0 0 0 3 428316
-0.002007 -0.000592 0.119412 0.007295 0.592395 0.587944 -0.062500 1 0 0 0 0 0 3 429333
-0.002007 -0.000592 0.119412 0.007298 0.592385 0.587950 -0.062500 1 0 0 0 0 0 3 430332
-0.002007 -0.000592 0.119412 0.007295 0.592395 0.587945 -0.062500 1 0 0 0 0 0 3 431317
-0.002007 -0.000592 0.119412 0.007298 0.592385 0.587930 -0.062500 1 0 0 0 0 0 3 432319
-0.002007 -0.000592 0.119412 0.007299 0.592383 0.587948 -0.062500 1 0 0 0 0 0 3 433332
-0.002007 -0.000592 0.119412 0.007295 0.592395 0.587944 -0.062500 1 0 0 0 0 0 3 434335
-0.002007 -0.000592 0.119412 0.007298 0.592384 0.587950 -0.062500 1 0 0 0 0 0 3 435317
-0.002007 -0.000592 0.119412 0.007295 0.592395 0.587944 -0.062500 1 0 0 0 0 0 3 436316
-0.002007 -0.000592 0.119412 0.007295 0.592396 0.587944 -0.062500 1 0 0 0 0 0 3 437320
-0.002007 -0.000592 0.119412 0.007298 0.592385 0.587950 -0.062500 1 0 0 0 0 0 3 438330
-0.002007 -0.000592 0.119412 0.007287 0.592386 0.587937 -0.062500 1 0 0 0 0 0 3 439331
-0.002007 -0.000592 0.119412 0.007294 0.592395 0.587943 -0.062500 1 0 0 0 0 0 3 440332
-0.002007 -0.000592 0.119412 0.007298 0.592385 0.587950 -0.062500 1 0 0 0 0 0 3 441331
-0.002007 -0.000592 0.119412 0.007295 0.592395 0.587944 -0.062500 1 0 0 0 0 0 3 442316
-0.002007 -0.000592 0.119412 0.007294 0.592397 0.587944 -0.062500 1 0 0 0 0 0 3 443316
-0.002007 -0.000592 0.119412 0.007310 0.592382 0.587944 -0.062500 1 0 0 0 0 0 3 444314
-0.002007 -0.000592 0.119412 0.007289 0.592386 0.587937 -0.062500 1 0 0 0 0 0 3 445319
-0.002007 -0.000592 0.119412 0.007298 0.592383 0.587949 -0.062500 1 0 0 0 0 0 3 446317
-0.002007 -0.000592 0.119412 0.007295 0.592395 0.587944 -0.062500 1 0 0 0 0 0 3 447332
-0.002007 -0.000592 0.119412 0.007295 0.592396 0.587943 -0.062500 1 0 0 0 0 0 3 448331
-0.002007 -0.000592 0.119412 0.007298 0.592385 0.587950 -0.062500 1 0 0 0 0 0 3 449317
-0.002007 -0.000592 0.119412 0.007287 0.592386 0.587937 -0.062500 1 0 0 0 0 0 3 450308
-0.002007 -0.000592 0.119412 0.007294 0.592395 0.587943 -0.062500 1 0 0 0 0 0 3 451315
-0.002007 -0.000592 0.119412 0.007298 0.592385 0.587950 -0.062500 1 0 0 0 0 0 3 452318
-0.002007 -0.000592 0.119412 0.007295 0.592395 0.587944 -0.062500 1 0 0 0 0 0 3 453319
-0.002007 -0.000592 0.119412 0.007298 0.592385 0.587950 -0.062500 1 0 0 0 0 0 3 454330
-0.002007 -0.000592 0.119412 0.007307 0.592392 0.587938 -0.062500 1 0 0 0 0 0 3 455315
-0.002007 -0.000592 0.119412 0.007296 0.592396 0.587943 -0.062500 1 0 0 0 0 0 3 456315
-0.002007 -0.000592 0.119412 0.007290 0.592376 0.587943 -0.062500 1 0 0 0 0 0 3 457318
-0.002007 -0.000592 0.119412 0.007294 0.592394 0.587943 -0.062500 1 0 0 0 0 0 3 458331
-0.002007 -0.000592 0.119412 0.007295 0.592396 0.587943 -0.062500 1 0 0 0 0 0 3 459332
-0.002007 -0.000592 0.119412 0.007298 0.592385 0.587950 -0.062500 1 0 0 0 0 0 3 460329
-0.002007 -0.000592 0.119412 0.007295 0.592395 0.587944 -0.062500 1 0 0 0 0 0 3 461314
-0.002007 -0.000592 0.119412 0.007295 0.592397 0.587944 -0.062500 1 0 0 0 0 0 3 462304
-0.002007 -0.000592 0.119412 0.007290 0.592376 0.587943 -0.062500 1 0 0 0 0 0 3 463296
-0.002007 -0.000592 0.119412 0.007294 0.592394 0.587943 -0.062500 1 0 0 0 0 0 3 464304
-0.002007 -0.000592 0.119412 0.007298 0.592384 0.587950 -0.062500 1 0 0 0 0 0 3 465359
-0.002007 -0.000592 0.119412 0.007307 0.592392 0.587938 -0.062500 1 0 0 0 0 0 3 466366
-0.002007 -0.000592 0.119412 0.007296 0.592396 0.587943 -0.062500 1 0 0 0 0 0 3 467389
-0.002007 -0.000592 0.119412 0.007299 0.592385 0.587950 -0.062500 1 0 0 0 0 0 3 468390
-0.002007 -0.000592 0.119412 0.007287 0.592386 0.587937 -0.062500 1 0 0 0 0 0 3 469370
-0.002007 -0.000592 0.119412 0.007297 0.592383 0.587949 -0.062500 1 0 0 0 0 0 3 470390
-0.002007 -0.000592 0.119412 0.007295 0.592395 0.587944 -0.062500 1 0 0 0 0 0 3 471370
-0.002007 -0.000592 0.119412 0.007295 0.592396 0.587944 -0.062500 1 0 0 0 0 0 3 472390
-0.002007 -0.000592 0.119412 0.007298 0.592385 0.587950 -0.062500 1 0 0 0 0 0 3 473367
-0.002007 -0.000592 0.119412 0.007287 0.592386 0.587937 -0.062500 1 0 0 0 0 0 3 474391
-0.002007 -0.000592 0.119412 0.007293 0.592395 0.587943 -0.062500 1 0 0 0 0 0 3 475390
-0.002007 -0.000592 0.119412 0.007297 0.592385 0.587950 -0.062500 1 0 0 0 0 0 3 476387
-0.002007 -0.000592 0.119412 0.007295 0.592395 0.587944 -0.062500 1 0 0 0 0 0 3 477304
-0.002007 -0.000592 0.119412 0.007307 0.592394 0.587937 -0.062500 1 0 0 0 0 0 3 478292
-0.002007 -0.000592 0.119412 0.007300 0.592385 0.587949 -0.062500 1 0 0 0 0 0 3 479303
-0.002007 -0.000592 0.119412 0.007296 0.592395 0.587944 -0.062500 1 0 0 0 0 0 3 480293
-0.002007 -0.000592 0.119412 0.007290 0.592376 0.587943 -0.062500 1 0 0 0 0 0 3 481303
-0.002007 -0.000592 0.119412 0.007294 0.592394 0.587943 -0.062500 1 0 0 0 0 0 3 482312
-0.002007 -0.000592 0.119412 0.007295 0.592396 0.587943 -0.062500 1 0 0 0 0 0 3 483302
-0.002007 -0.000592 0.119412 0.007298 0.592385 0.587950 -0.062500 1 0 0 0 0 0 3 484293
-0.002007 -0.000592 0.119412 0.007295 0.592395 0.587944 -0.062500 1 0 0 0 0 0 3 485302
-0.002007 -0.000592 0.119412 0.007286 0.592388 0.587937 -0.062500 1 0 0 0 0 0 3 486292
-0.002007 -0.000592 0.119412 0.007297 0.592384 0.587949 -0.062500 1 0 0 0 0 0 3 487302
-0.002007 -0.000592 0.119412 0.007294 0.592395 0.587944 -0.062500 1 0 0 0 0 0 3 488296
-0.002007 -0.000592 0.119412 0.007298 0.592385 0.587950 -0.062500 1 0 0 0 0 0 3 489300
-0.002007 -0.000592 0.119412 0.007307 0.592392 0.587938 -0.062500 1 0 0 0 0 0 3 490325
-0.002007 -0.000592 0.119412 0.007296 0.592396 0.587943 -0.062500 1 0 0 0 0 0 3 491299
-0.002007 -0.000592 0.119412 0.007299 0.592385 0.587950 -0.062500 1 0 0 0 0 0 3 492451
-0.002007 -0.000592 0.119412 0.007287 0.592386 0.587937 -0.062500 1 0 0 0 0 0 3 493322
-0.002007 -0.000592 0.119412 0.007294 0.592395 0.587943 -0.062500 1 0 0 0 0 0 3 494301
-0.002007 -0.000592 0.119412 0.007298 0.592385 0.587950 -0.062500 1 0 0 0 0 0 3 495337
-0.002007 -0.000592 0.119412 0.007295 0.592395 0.587944 -0.062500 1 0 0 0 0 0 3 496316
-0.002007 -0.000592 0.119412 0.007298 0.592385 0.587950 -0.062500 1 0 0 0 0 0 3 497319
-0.002007 -0.000592 0.119412 0.007287 0.592386 0.587938 -0.062500 1 0 0 0 0 0 3 498329
-0.002007 -0.000592 0.119412 0.007293 0.592395 0.587943 -0.062500 1 0 0 0 0 0 3 499331
-0.002007 -0.000592 0.119412 0.007297 0.592385 0.587950 -0.062500 1 0 0 0 0 0 3 500317
-0.002007 -0.000592 0.119412 0.007307 0.592392 0.587938 -0.062500 1 0 0 0 0 0 3 501316
-0.002007 -0.000592 0.119412 0.007296 0.592396 0.587943 -0.062500 1 0 0 0 0 0 3 502320
-0.002007 -0.000592 0.119412 0.007298 0.592385 0.587950 -0.062500 1 0 0 0 0 0 3 503336
-0.002007 -0.000592 0.119412 0.007287 0.592386 0.587937 -0.062500 1 0 0 0 0 0 3 504331
-0.002007 -0.000592 0.119412 0.007297 0.592383 0.587949 -0.062500 1 0 0 0 0 0 3 505390
-0.002007 -0.000592 0.119412 0.007295 0.592395 0.587944 -0.062500 1 0 0 0 0 0 3 506400
-0.002007 -0.000592 0.119412 0.007295 0.592396 0.587944 -0.062500 1 0 0 0 0 0 3 507365
-0.002007 -0.000592 0.119412 0.007298 0.592385 0.587950 -0.062500 1 0 0 0 0 0 3 508377
-0.002007 -0.000592 0.119412 0.007295 0.592395 0.587945 -0.062500 1 0 0 0 0 0 3 509396
-0.002007 -0.000592 0.119412 0.007286 0.592388 0.587937 -0.062500 1 0 0 0 0 0 3 510365
-0.002007 -0.000592 0.119412 0.007297 0.592384 0.587949 -0.062500 1 0 0 0 0 0 3 511366
-0.002007 -0.000592 0.119412 0.007307 0.592392 0.587938 -0.062500 1 0 0 0 0 0 3 512362
-0.002007 -0.000592 0.119412 0.007300 0.592384 0.587949 -0.062500 1 0 0 0 0 0 3 513366
-0.002007 -0.000592 0.119412 0.007296 0.592395 0.587944 -0.062500 1 0 0 0 0 0 3 514365
-0.002007 -0.000592 0.119412 0.007295 0.592396 0.587944 -0.062500 1 0 0 0 0 0 3 515412
-0.002007 -0.000592 0.119412 0.007298 0.592385 0.587950 -0.062500 1 0 0 0 0 0 3 516369
-0.002007 -0.000592 0.119412 0.007287 0.592386 0.587937 -0.062500 1 0 0 0 0 0 3 517379
-0.002007 -0.000592 0.119412 0.007294 0.592395 0.587943 -0.062500 1 0 0 0 0 0 3 518405
-0.002007 -0.000592 0.119412 0.007298 0.592385 0.587950 -0.062500 1 0 0 0 0 0 3 519395
-0.002007 -0.000592 0.119412 0.007295 0.592395 0.587944 -0.062500 1 0 0 0 0 0 3 520360
-0.002007 -0.000592 0.119412 0.007295 0.592397 0.587944 -0.062500 1 0 0 0 0 0 3 521415
-0.002007 -0.000592 0.119412 0.007298 0.592385 0.587950 -0.062500 1 0 0 0 0 0 3 522368
-0.002007 -0.000592 0.119412 0.007299 0.592384 0.587931 -0.062500 1 0 0 0 0 0 3 523363
-0.002007 -0.000592 0.119412 0.007299 0.592383 0.587949 -0.062500 1 0 0 0 0 0 3 524362
-0.002007 -0.000592 0.119412 0.007295 0.592395 0.587944 -0.062500 1 0 0 0 0 0 3 525389
-0.002007 -0.000592 0.119412 0.007295 0.592396 0.587943 -0.062500 1 0 0 0 0 0 3 526391
-0.002007 -0.000592 0.119412 0.007298 0.592385 0.587950 -0.062500 1 0 0 0 0 0 3 527359
-0.002007 -0.000592 0.119412 0.007287 0.592386 0.587937 -0.062500 1 0 0 0 0 0 3 528365
-0.002007 -0.000592 0.119412 0.007297 0.592383 0.587949 -0.062500 1 0 0 0 0 0 3 529365
-0.002007 -0.000592 0.119412 0.007295 0.592395 0.587944 -0.062500 1 0 0 0 0 0 3 530373
-0.002007 -0.000592 0.119412 0.007294 0.592396 0.587944 -0.062500 1 0 0 0 0 0 3 531397
-0.002007 -0.000592 0.119412 0.007298 0.592385 0.587950 -0.062500 1 0 0 0 0 0 3 532365
-0.002007 -0.000592 0.119412 0.007295 0.592395 0.587945 -0.062500 1 0 0 0 0 0 3 533372
-0.002007 -0.000592 0.119412 0.007299 0.592385 0.587930 -0.062500 1 0 0 0 0 0 3 534418
-0.002007 -0.000592 0.119412 0.007299 0.592383 0.587948 -0.062500 1 0 0 0 0 0 3 535372
-0.002007 -0.000592 0.119412 0.007295 0.592395 0.587944 -0.062500 1 0 0 0 0 0 3 536362
-0.002007 -0.000592 0.119412 0.007295 0.592396 0.587943 -0.062500 1 0 0 0 0 0 3 537369
-0.002007 -0.000592 0.119412 0.007298 0.592385 0.587950 -0.062500 1 0 0 0 0 0 3 538360
-0.002007 -0.000592 0.119412 0.007295 0.592395 0.587944 -0.062500 1 0 0 0 0 0 3 539364
-0.002007 -0.000592 0.119412 0.007290 0.592376 0.587943 -0.062500 1 0 0 0 0 0 3 540363
-0.002007 -0.000592 0.119412 0.007294 0.592394 0.587943 -0.062500 1 0 0 0 0 0 3 541392
-0.002007 -0.000592 0.119412 0.007294 0.592396 0.587943 -0.062500 1 0 0 0 0 0 3 542380
-0.002007 -0.000592 0.119412 0.007298 0.592385 0.587950 -0.062500 1 0 0 0 0 0 3 543356
-0.002007 -0.000592 0.119412 0.007295 0.592395 0.587944 -0.062500 1 0 0 0 0 0 3 544357
-0.002007 -0.000592 0.119412 0.007294 0.592397 0.587944 -0.062500 1 0 0 0 0 0 3 545369
-0.002007 -0.000592 0.119412 0.007302 0.592373 0.587937 -0.062500 1 0 0 0 0 0 3 546390
-0.002007 -0.000592 0.119412 0.007295 0.592394 0.587943 -0.062500 1 0 0 0 0 0 3 547366
-0.002007 -0.000592 0.119412 0.007298 0.592384 0.587950 -0.062500 1 0 0 0 0 0 3 548390
-0.002007 -0.000592 0.119412 0.007295 0.592395 0.587944 -0.062500 1 0 0 0 0 0 3 549395
-0.002007 -0.000592 0.119412 0.007295 0.592396 0.587944 -0.062500 1 0 0 0 0 0 3 550368
-0.002007 -0.000592 0.119412 0.007298 0.592385 0.587950 -0.062500 1 0 0 0 0 0 3 551391
-0.002007 -0.000592 0.119412 0.007287 0.592386 0.587937 -0.062500 1 0 0 0 0 0 3 552392
-0.002007 -0.000592 0.119412 0.007294 0.592395 0.587943 -0.062500 1 0 0 0 0 0 3 553357
-0.002007 -0.000592 0.119412 0.007298 0.592385 0.587950 -0.062500 1 0 0 0 0 0 3 554364
-0.002007 -0.000592 0.119412 0.007295 0.592395 0.587944 -0.062500 1 0 0 0 0 0 3 555387
-0.002007 -0.000592 0.119412 0.007294 0.592397 0.587944 -0.062500 1 0 0 0 0 0 3 556390
-0.002007 -0.000592 0.119412 0.007310 0.592382 0.587944 -0.062500 1 0 0 0 0 0 3 557366
-0.002007 -0.000592 0.119412 0.007288 0.592386 0.587936 -0.062500 1 0 0 0 0 0 3 558391
-0.002007 -0.000592 0.119412 0.007297 0.592383 0.587949 -0.062500 1 0 0 0 0 0 3 559369
-0.002007 -0.000592 0.119412 0.007295 0.592395 0.587944 -0.062500 1 0 0 0 0 0 3 560390
-0.002007 -0.000592 0.119412 0.007295 0.592396 0.587943 -0.062500 1 0 0 0 0 0 3 561290
-0.002007 -0.000592 0.119412 0.007298 0.592385 0.587950 -0.062500 1 0 0 0 0 0 3 562285
-0.002007 -0.000592 0.119412 0.007295 0.592395 0.587944 -0.062500 1 0 0 0 0 0 3 563290
-0.002007 -0.000592 0.119412 0.007286 0.592388 0.587937 -0.062500 1 0 0 0 0 0 3 564300
-0.002007 -0.000592 0.119412 0.007297 0.592384 0.587949 -0.062500 1 0 0 0 0 0 3 565291
-0.002007 -0.000592 0.119412 0.007295 0.592395 0.587944 -0.062500 1 0 0 0 0 0 3 566309
-0.002007 -0.000592 0.119412 0.007298 0.592385 0.587950 -0.062500 1 0 0 0 0 0 3 567300
-0.002007 -0.000592 0.119412 0.007307 0.592392 0.587938 -0.062500 1 0 0 0 0 0 3 568289
-0.002007 -0.000592 0.119412 0.007296 0.592396 0.587943 -0.062500 1 0 0 0 0 0 3 569309
-0.002007 -0.000592 0.119412 0.007299 0.592385 0.587950 -0.062500 1 0 0 0 0 0 3 570300
-0.002007 -0.000592 0.119412 0.007287 0.592386 0.587937 -0.062500 1 0 0 0 0 0 3 571290
-0.002007 -0.000592 0.119412 0.007297 0.592383 0.587949 -0.062500 1 0 0 0 0 0 3 572299
-0.002007 -0.000592 0.119412 0.007295 0.592395 0.587944 -0.062500 1 0 0 0 0 0 3 573289
-0.002007 -0.000592 0.119412 0.007295 0.592396 0.587944 -0.062500 1 0 0 0 0 0 3 574302
-0.002007 -0.000592 0.119412 0.007298 0.592385 0.587950 -0.062500 1 0 0 0 0 0 3 575300
-0.002007 -0.000592 0.119412 0.007287 0.592386 0.587937 -0.062500 1 0 0 0 0 0 3 576297
-0.002007 -0.000592 0.119412 0.007293 0.592395 0.587943 -0.062500 1 0 0 0 0 0 3 577296
-0.002007 -0.000592 0.119412 0.007297 0.592385 0.587950 -0.062500 1 0 0 0 0 0 3 578321
-0.002007 -0.000592 0.119412 0.007295 0.592395 0.587944 -0.062500 1 0 0 0 0 0 3 579291
-0.002007 -0.000592 0.119412 0.007307 0.592394 0.587937 -0.062500 1 0 0 0 0 0 3 580329
-0.002007 -0.000592 0.119412 0.007300 0.592385 0.587949 -0.062500 1 0 0 0 0 0 3 581317
-0.002007 -0.000592 0.119412 0.007287 0.592386 0.587937 -0.062500 1 0 0 0 0 0 3 582327
-0.002007 -0.000592 0.119412 0.007297 0.592383 0.587949 -0.062500 1 0 0 0 0 0 3 583328
-0.002007 -0.000592 0.119412 0.007295 0.592395 0.587944 -0.062500 1 0 0 0 0 0 3 584311
-0.002007 -0.000592 0.119412 0.007295 0.592396 0.587944 -0.062500 1 0 0 0 0 0 3 585326
-0.002007 -0.000592 0.119412 0.007298 0.592385 0.587950 -0.062500 1 0 0 0 0 0 3 586326
-0.002007 -0.000592 0.119412 0.007295 0.592395 0.587944 -0.062500 1 0 0 0 0 0 3 587312
-0.002007 -0.000592 0.119412 0.007286 0.592388 0.587937 -0.062500 1 0 0 0 0 0 3 588315
-0.002007 -0.000592 0.119412 0.007297 0.592384 0.587949 -0.062500 1 0 0 0 0 0 3 589316
-0.002007 -0.000592 0.119412 0.007294 0.592395 0.587944 -0.062500 1 0 0 0 0 0 3 590317
-0.002007 -0.000592 0.119412 0.007306 0.592394 0.587937 -0.062500 1 0 0 0 0 0 3 591310
-0.002007 -0.000592 0.119412 0.007300 0.592385 0.587949 -0.062500 1 0 0 0 0 0 3 592312
-0.002007 -0.000592 0.119412 0.007296 0.592395 0.587944 -0.062500 1 0 0 0 0 0 3 593313
-0.002007 -0.000592 0.119412 0.007290 0.592376 0.587943 -0.062500 1 0 0 0 0 0 3 594311
-0.002007 -0.000592 0.119412 0.007294 0.592394 0.587943 -0.062500 1 0 0 0 0 0 3 595326
-0.002007 -0.000592 0.119412 0.007294 0.592396 0.587943 -0.062500 1 0 0 0 0 0 3 596327
-0.002007 -0.000592 0.119412 0.007298 0.592385 0.587950 -0.062500 1 0 0 0 0 0 3 597329
-0.002007 -0.000592 0.119412 0.007295 0.592395 0.587944 -0.062500 1 0 0 0 0 0 3 598312
-0.002007 -0.000592 0.119412 0.007295 0.592397 0.587944 -0.062500 1 0 0 0 0 0 3 599316
-0.002007 -0.000592 0.119412 0.007290 0.592376 0.587943 -0.062500 1 0 0 0 0 0 3 600314
-0.002007 -0.000592 0.119412 0.007294 0.592394 0.587943 -0.062500 1 0 0 0 0 0 3 601314
-0.002007 -0.000592 0.119412 0.007297 0.592384 0.587950 -0.062500 1 0 0 0 0 0 3 602311
-0.002007 -0.000592 0.119412 0.007307 0.592392 0.587938 -0.062500 1 0 0 0 0 0 3 603313
-0.002007 -0.000592 0.119412 0.007296 0.592396 0.587943 -0.062500 1 0 0 0 0 0 3 604306
-0.002007 -0.000592 0.119412 0.007299 0.592385 0.587950 -0.062500 1 0 0 0 0 0 3 605327
-0.002007 -0.000592 0.119412 0.007287 0.592386 0.587937 -0.062500 1 0 0 0 0 0 3 606311
-0.002007 -0.000592 0.119412 0.007297 0.592383 0.587949 -0.062500 1 0 0 0 0 0 3 607311
-0.002007 -0.000592 0.119412 0.007295 0.592395 0.587944 -0.062500 1 0 0 0 0 0 3 608312
-0.002007 -0.000592 0.119412 0.007295 0.592396 0.587944 -0.062500 1 0 0 0 0 0 3 609313
-0.002007 -0.000592 0.119412 0.007298 0.592385 0.587950 -0.062500 1 0 0 0 0 0 3 610310
-0.002007 -0.000592 0.119412 0.007295 0.592395 0.587945 -0.062500 1 0 0 0 0 0 3 611311
-0.002007 -0.000592 0.119412 0.007286 0.592388 0.587937 -0.062500 1 0 0 0 0 0 3 612309
-0.002007 -0.000592 0.119412 0.007297 0.592384 0.587949 -0.062500 1 0 0 0 0 0 3 613325
-0.002007 -0.000592 0.119412 0.007307 0.592392 0.587938 -0.062500 1 0 0 0 0 0 3 614283
-0.002007 -0.000592 0.119412 0.007300 0.592384 0.587950 -0.062500 1 0 0 0 0 0 3 615294
-0.002007 -0.000592 0.119412 0.007296 0.592395 0.587944 -0.062500 1 0 0 0 0 0 3 616292
-0.002007 -0.000592 0.119412 0.007295 0.592396 0.587944 -0.062500 1 0 0 0 0 0 3 617330
-0.002007 -0.000592 0.119412 0.007290 0.592376 0.587943 -0.062500 1 0 0 0 0 0 3 618309
-0.002007 -0.000592 0.119412 0.007294 0.592394 0.587943 -0.062500 1 0 0 0 0 0 3 619310
-0.002007 -0.000592 0.119412 0.007294 0.592396 0.587943 -0.062500 1 0 0 0 0 0 3 620312
-0.002007 -0.000592 0.119412 0.007298 0.592385 0.587950 -0.062500 1 0 0 0 0 0 3 621326
-0.002007 -0.000592 0.119412 0.007295 0.592395 0.587944 -0.062500 1 0 0 0 0 0 3 622311
-0.002007 -0.000592 0.119412 0.007295 0.592397 0.587944 -0.062500 1 0 0 0 0 0 3 623326
-0.002007 -0.000592 0.119412 0.007290 0.592376 0.587943 -0.062500 1 0 0 0 0 0 3 624325
-0.002007 -0.000592 0.119412 0.007306 0.592391 0.587937 -0.062500 1 0 0 0 0 0 3 625313
-0.002007 -0.000592 0.119412 0.007299 0.592384 0.587949 -0.062500 1 0 0 0 0 0 3 626310
-0.002007 -0.000592 0.119412 0.007295 0.592395 0.587944 -0.062500 1 0 0 0 0 0 3 627308
-0.002007 -0.000592 0.119412 0.007295 0.592396 0.587944 -0.062500 1 0 0 0 0 0 3 628283
-0.002007 -0.000592 0.119412 0.007298 0.592385 0.587950 -0.062500 1 0 0 0 0 0 3 629289
-0.002007 -0.000592 0.119412 0.007287 0.592386 0.587937 -0.062500 1 0 0 0 0 0 3 630299
-0.002007 -0.000592 0.119412 0.007294 0.592395 0.587943 -0.062500 1 0 0 0 0 0 3 631288
-0.002007 -0.000592 0.119412 0.007298 0.592385 0.587950 -0.062500 1 0 0 0 0 0 3 632297
-0.002007 -0.000592 0.119412 0.007295 0.592395 0.587944 -0.062500 1 0 0 0 0 0 3 633299
-0.002007 -0.000592 0.119412 0.007298 0.592385 0.587950 -0.062500 1 0 0 0 0 0 3 634288
-0.002007 -0.000592 0.119412 0.007307 0.592392 0.587938 -0.062500 1 0 0 0 0 0 3 635297
-0.002007 -0.000592 0.119412 0.007288 0.592387 0.587936 -0.062500 1 0 0 0 0 0 3 636290
-0.002007 -0.000592 0.119412 0.007298 0.592384 0.587949 -0.062500 1 0 0 0 0 0 3 637298
-0.002007 -0.000592 0.119412 0.007295 0.592395 0.587944 -0.062500 1 0 0 0 0 0 3 638288
-0.002007 -0.000592 0.119412 0.007295 0.592396 0.587943 -0.062500 1 0 0 0 0 0 3 639298
-0.002007 -0.000592 0.119412 0.007298 0.592385 0.587950 -0.062500 1 0 0 0 0 0 3 640287
-0.002007 -0.000592 0.119412 0.007295 0.592395 0.587944 -0.062500 1 0 0 0 0 0 3 641297
-0.002007 -0.000592 0.119412 0.007287 0.592388 0.587937 -0.062500 1 0 0 0 0 0 3 642287
-0.002007 -0.000592 0.119412 0.007297 0.592384 0.587949 -0.062500 1 0 0 0 0 0 3 643296
-0.002007 -0.000592 0.119412 0.007295 0.592395 0.587944 -0.062500 1 0 0 0 0 0 3 644287
-0.002007 -0.000592 0.119412 0.007298 0.592385 0.587950 -0.062500 1 0 0 0 0 0 3 645296
-0.002007 -0.000592 0.119412 0.007295 0.592395 0.587945 -0.062500 1 0 0 0 0 0 3 646296
-0.002007 -0.000592 0.119412 0.007307 0.592394 0.587937 -0.062500 1 0 0 0 0 0 3 647300
-0.002007 -0.000592 0.119412 0.007292 0.592376 0.587942 -0.062500 1 0 0 0 0 0 3 648287
-0.002007 -0.000592 0.119412 0.007294 0.592394 0.587943 -0.062500 1 0 0 0 0 0 3 649294
-0.002007 -0.000592 0.119412 0.007298 0.592384 0.587950 -0.062500 1 0 0 0 0 0 3 650331
-0.002007 -0.000592 0.119412 0.007295 0.592395 0.587944 -0.062500 1 0 0 0 0 0 3 651296
-0.002007 -0.000592 0.119412 0.007295 0.592396 0.587944 -0.062500 1 0 0 0 0 0 3 652317
-0.002007 -0.000592 0.119412 0.007298 0.592385 0.587950 -0.062500 1 0 0 0 0 0 3 653316
-0.002007 -0.000592 0.119412 0.007287 0.592386 0.587937 -0.062500 1 0 0 0 0 0 3 654310
-0.002007 -0.000592 0.119412 0.007294 0.592395 0.587943 -0.062500 1 0 0 0 0 0 3 655310
-0.002007 -0.000592 0.119412 0.007298 0.592385 0.587950 -0.062500 1 0 0 0 0 0 3 656323
-0.002007 -0.000592 0.119412 0.007295 0.592395 0.587944 -0.062500 1 0 0 0 0 0 3 657327
-0.002007 -0.000592 0.119412 0.007294 0.592397 0.587944 -0.062500 1 0 0 0 0 0 3 658325
-0.002007 -0.000592 0.119412 0.007310 0.592382 0.587944 -0.062500 1 0 0 0 0 0 3 659308
-0.002007 -0.000592 0.119412 0.007288 0.592386 0.587937 -0.062500 1 0 0 0 0 0 3 660314
-0.002007 -0.000592 0.119412 0.007297 0.592383 0.587949 -0.062500 1 0 0 0 0 0 3 661329
-0.002007 -0.000592 0.119412 0.007295 0.592395 0.587944 -0.062500 1 0 0 0 0 0 3 662330
-0.002007 -0.000592 0.119412 0.007295 0.592396 0.587943 -0.062500 1 0 0 0 0 0 3 663309
-0.002007 -0.000592 0.119412 0.007298 0.592385 0.587950 -0.062500 1 0 0 0 0 0 3 664310
-0.002007 -0.000592 0.119412 0.007295 0.592395 0.587944 -0.062500 1 0 0 0 0 0 3 665311
-0.002007 -0.000592 0.119412 0.007286 0.592388 0.587937 -0.062500 1 0 0 0 0 0 3 666313
-0.002007 -0.000592 0.119412 0.007297 0.592384 0.587949 -0.062500 1 0 0 0 0 0 3 667310
-0.002007 -0.000592 0.119412 0.007295 0.592395 0.587944 -0.062500 1 0 0 0 0 0 3 668310
-0.002007 -0.000592 0.119412 0.007298 0.592385 0.587950 -0.062500 1 0 0 0 0 0 3 669325
-0.002007 -0.000592 0.119412 0.007307 0.592392 0.587938 -0.062500 1 0 0 0 0 0 3 670323
-0.002007 -0.000592 0.119412 0.007296 0.592396 0.587943 -0.062500 1 0 0 0 0 0 3 671322
-0.002007 -0.000592 0.119412 0.007290 0.592376 0.587943 -0.062500 1 0 0 0 0 0 3 672309
-0.002007 -0.000592 0.119412 0.007294 0.592394 0.587943 -0.062500 1 0 0 0 0 0 3 673325
-0.002007 -0.000592 0.119412 0.007295 0.592396 0.587943 -0.062500 1 0 0 0 0 0 3 674309
-0.002007 -0.000592 0.119412 0.007298 0.592385 0.587950 -0.062500 1 0 0 0 0 0 3 675323
-0.002007 -0.000592 0.119412 0.007295 0.592395 0.587944 -0.062500 1 0 0 0 0 0 3 676311
-0.002007 -0.000592 0.119412 0.007298 0.592385 0.587950 -0.062500 1 0 0 0 0 0 3 677326
-0.002007 -0.000592 0.119412 0.007287 0.592386 0.587938 -0.062500 1 0 0 0 0 0 3 678310
-0.002007 -0.000592 0.119412 0.007293 0.592395 0.587943 -0.062500 1 0 0 0 0 0 3 679321
-0.002007 -0.000592 0.119412 0.007298 0.592385 0.587950 -0.062500 1 0 0 0 0 0 3 680310
-0.002007 -0.000592 0.119412 0.007307 0.592392 0.587938 -0.062500 1 0 0 0 0 0 3 681310
-0.002007 -0.000592 0.119412 0.007296 0.592396 0.587943 -0.062500 1 0 0 0 0 0 3 682310
-0.002007 -0.000592 0.119412 0.007299 0.592385 0.587950 -0.062500 1 0 0 0 0 0 3 683325
-0.002007 -0.000592 0.119412 0.007287 0.592386 0.587937 -0.062500 1 0 0 0 0 0 3 684309
-0.002007 -0.000592 0.119412 0.007297 0.592383 0.587949 -0.062500 1 0 0 0 0 0 3 685327
-0.002007 -0.000592 0.119412 0.007295 0.592395 0.587944 -0.062500 1 0 0 0 0 0 3 686409
-0.002007 -0.000592 0.119412 0.007295 0.592396 0.587944 -0.062500 1 0 0 0 0 0 3 687292
-0.002007 -0.000592 0.119412 0.007298 0.592385 0.587950 -0.062500 1 0 0 0 0 0 3 688330
-0.002007 -0.000592 0.119412 0.007295 0.592395 0.587945 -0.062500 1 0 0 0 0 0 3 689408
-0.002007 -0.000592 0.119412 0.007286 0.592388 0.587937 -0.062500 1 0 0 0 0 0 3 690448
-0.002007 -0.000592 0.119412 0.007297 0.592384 0.587949 -0.062500 1 0 0 0 0 0 3 691452
-0.002007 -0.000592 0.119412 0.007294 0.592395 0.587944 -0.062500 1 0 0 0 0 0 3 692313
-0.002007 -0.000592 0.119412 0.007306 0.592394 0.587937 -0.062500 1 0 0 0 0 0 3 693432
-0.002007 -0.000592 0.119412 0.007300 0.592385 0.587949 -0.062500 1 0 0 0 0 0 3 694437
-0.002007 -0.000592 0.119412 0.007296 0.592395 0.587944 -0.062500 1 0 0 0 0 0 3 695447
-0.002007 -0.000592 0.119412 0.007290 0.592376 0.587943 -0.062500 1 0 0 0 0 0 3 696433
-0.002007 -0.000592 0.119412 0.007294 0.592394 0.587943 -0.062500 1 0 0 0 0 0 3 697449
-0.002007 -0.000592 0.119412 0.007295 0.592396 0.587943 -0.062500 1 0 0 0 0 0 3 698283
-0.002007 -0.000592 0.119412 0.007298 0.592385 0.587950 -0.062500 1 0 0 0 0 0 3 699405
-0.002007 -0.000592 0.119412 0.007295 0.592395 0.587944 -0.062500 1 0 0 0 0 0 3 700415
-0.002007 -0.000592 0.119412 0.007295 0.592397 0.587944 -0.062500 1 0 0 0 0 0 3 701481
-0.002007 -0.000592 0.119412 0.007290 0.592376 0.587943 -0.062500 1 0 0 0 0 0 3 702508
-0.002007 -0.000592 0.119412 0.007294 0.592394 0.587944 -0.062500 1 0 0 0 0 0 3 703511
-0.002007 -0.000592 0.119412 0.007310 0.592382 0.587944 -0.062500 1 0 0 0 0 0 3 704502
-0.002007 -0.000592 0.119412 0.007297 0.592395 0.587943 -0.062500 1 0 0 0 0 0 3 705421
-0.002007 -0.000592 0.119412 0.007295 0.592396 0.587943 -0.062500 1 0 0 0 0 0 3 706429
-0.002007 -0.000592 0.119412 0.007298 0.592385 0.587950 -0.062500 1 0 0 0 0 0 3 707420
-0.002007 -0.000592 0.119412 0.007287 0.592386 0.587937 -0.062500 1 0 0 0 0 0 3 708410
-0.002007 -0.000592 0.119412 0.007294 0.592395 0.587943 -0.062500 1 0 0 0 0 0 3 709421
-0.002007 -0.000592 0.119412 0.007298 0.592385 0.587950 -0.062500 1 0 0 0 0 0 3 710410
-0.002007 -0.000592 0.119412 0.007295 0.592395 0.587944 -0.062500 1 0 0 0 0 0 3 711420
-0.002007 -0.000592 0.119412 0.007298 0.592385 0.587950 -0.062500 1 0 0 0 0 0 3 712410
-0.002007 -0.000592 0.119412 0.007287 0.592386 0.587938 -0.062500 1 0 0 0 0 0 3 713420
-0.002007 -0.000592 0.119412 0.007293 0.592395 0.587943 -0.062500 1 0 0 0 0 0 3 714409
-0.002007 -0.000592 0.119412 0.007297 0.592385 0.587950 -0.062500 1 0 0 0 0 0 3 715408
-0.002007 -0.000592 0.119412 0.007307 0.592392 0.587938 -0.062500 1 0 0 0 0 0 3 716420
-0.002007 -0.000592 0.119412 0.007296 0.592396 0.587943 -0.062500 1 0 0 0 0 0 3 717411
-0.002007 -0.000592 0.119412 0.007298 0.592385 0.587950 -0.062500 1 0 0 0 0 0 3 718420
-0.002007 -0.000592 0.119412 0.007295 0.592395 0.587944 -0.062500 1 0 0 0 0 0 3 719410
-0.002007 -0.000592 0.119412 0.007290 0.592376 0.587943 -0.062500 1 0 0 0 0 0 3 720420
-0.002007 -0.000592 0.119412 0.007294 0.592394 0.587944 -0.062500 1 0 0 0 0 0 3 721429
-0.002007 -0.000592 0.119412 0.007294 0.592396 0.587943 -0.062500 1 0 0 0 0 0 3 722412
-0.002007 -0.000592 0.119412 0.007298 0.592385 0.587950 -0.062500 1 0 0 0 0 0 3 723426
-0.002007 -0.000592 0.119412 0.007295 0.592395 0.587944 -0.062500 1 0 0 0 0 0 3 724433
-0.002007 -0.000592 0.119412 0.007295 0.592397 0.587944 -0.062500 1 0 0 0 0 0 3 725447
-0.002007 -0.000592 0.119412 0.007302 0.592373 0.587937 -0.062500 1 0 0 0 0 0 3 726434
-0.002007 -0.000592 0.119412 0.007296 0.592394 0.587943 -0.062500 1 0 0 0 0 0 3 727432
-0.002007 -0.000592 0.119412 0.007298 0.592384 0.587950 -0.062500 1 0 0 0 0 0 3 728433
-0.002007 -0.000592 0.119412 0.007295 0.592395 0.587944 -0.062500 1 0 0 0 0 0 3 729433
-0.002007 -0.000592 0.119412 0.007295 0.592396 0.587944 -0.062500 1 0 0 0 0 0 3 730419
-0.002007 -0.000592 0.119412 0.007298 0.592385 0.587950 -0.062500 1 0 0 0 0 0 3 731407
-0.002007 -0.000592 0.119412 0.007287 0.592386 0.587937 -0.062500 1 0 0 0 0 0 3 732432
-0.002007 -0.000592 0.119412 0.007294 0.592395 0.587943 -0.062500 1 0 0 0 0 0 3 733431
-0.002007 -0.000592 0.119412 0.007298 0.592385 0.587950 -0.062500 1 0 0 0 0 0 3 734454
-0.002007 -0.000592 0.119412 0.007295 0.592395 0.587944 -0.062500 1 0 0 0 0 0 3 735439
-0.002007 -0.000592 0.119412 0.007294 0.592397 0.587944 -0.062500 1 0 0 0 0 0 3 736449
-0.002007 -0.000592 0.119412 0.007298 0.592385 0.587950 -0.062500 1 0 0 0 0 0 3 737433
-0.002007 -0.000592 0.119412 0.007299 0.592384 0.587931 -0.062500 1 0 0 0 0 0 3 738430
-0.002007 -0.000592 0.119412 0.007299 0.592383 0.587949 -0.062500 1 0 0 0 0 0 3 739431
-0.002007 -0.000592 0.119412 0.007295 0.592395 0.587944 -0.062500 1 0 0 0 0 0 3 740445
-0.002007 -0.000592 0.119412 0.007295 0.592396 0.587943 -0.062500 1 0 0 0 0 0 3 741514
-0.002007 -0.000592 0.119412 0.007298 0.592385 0.587950 -0.062500 1 0 0 0 0 0 3 742518
-0.002007 -0.000592 0.119412 0.007295 0.592395 0.587944 -0.062500 1 0 0 0 0 0 3 743485
-0.002007 -0.000592 0.119412 0.007287 0.592388 0.587937 -0.062500 1 0 0 0 0 0 3 744483
-0.002007 -0.000592 0.119412 0.007297 0.592384 0.587949 -0.062500 1 0 0 0 0 0 3 745487
-0.002007 -0.000592 0.119412 0.007295 0.592395 0.587944 -0.062500 1 0 0 0 0 0 3 746482
-0.002007 -0.000592 0.119412 0.007298 0.592385 0.587950 -0.062500 1 0 0 0 0 0 3 747482
-0.002007 -0.000592 0.119412 0.007295 0.592395 0.587945 -0.062500 1 0 0 0 0 0 3 748481
-0.002007 -0.000592 0.119412 0.007307 0.592394 0.587937 -0.062500 1 0 0 0 0 0 3 749497
-0.002007 -0.000592 0.119412 0.007292 0.592376 0.587942 -0.062500 1 0 0 0 0 0 3 750542
-0.002007 -0.000592 0.119412 0.007294 0.592394 0.587943 -0.062500 1 0 0 0 0 0 3 751488
-0.002007 -0.000592 0.119412 0.007295 0.592396 0.587943 -0.062500 1 0 0 0 0 0 3 752494
-0.002007 -0.000592 0.119412 0.007298 0.592385 0.587950 -0.062500 1 0 0 0 0 0 3 753494
-0.002007 -0.000592 0.119412 0.007295 0.592395 0.587944 -0.062500 1 0 0 0 0 0 3 754478
-0.002007 -0.000592 0.119412 0.007298 0.592385 0.587950 -0.062500 1 0 0 0 0 0 3 755482
-0.002007 -0.000592 0.119412 0.007287 0.592386 0.587938 -0.062500 1 0 0 0 0 0 3 756483
-0.002007 -0.000592 0.119412 0.007294 0.592395 0.587943 -0.062500 1 0 0 0 0 0 3 757485
-0.002007 -0.000592 0.119412 0.007298 0.592385 0.587950 -0.062500 1 0 0 0 0 0 3 758477
-0.002007 -0.000592 0.119412 0.007295 0.592395 0.587944 -0.062500 1 0 0 0 0 0 3 759482
-0.002007 -0.000592 0.119412 0.007307 0.592394 0.587937 -0.062500 1 0 0 0 0 0 3 760492
-0.002007 -0.000592 0.119412 0.007300 0.592385 0.587949 -0.062500 1 0 0 0 0 0 3 761479
-0.002007 -0.000592 0.119412 0.007287 0.592386 0.587937 -0.062500 1 0 0 0 0 0 3 762494
-0.002007 -0.000592 0.119412 0.007297 0.592383 0.587949 -0.062500 1 0 0 0 0 0 3 763518
-0.002007 -0.000592 0.119412 0.007295 0.592395 0.587944 -0.062500 1 0 0 0 0 0 3 764492
-0.002007 -0.000592 0.119412 0.007295 0.592396 0.587944 -0.062500 1 0 0 0 0 0 3 765513
-0.002007 -0.000592 0.119412 0.007298 0.592385 0.587950 -0.062500 1 0 0 0 0 0 3 766514
-0.002007 -0.000592 0.119412 0.007287 0.592386 0.587937 -0.062500 1 0 0 0 0 0 3 767481
-0.002007 -0.000592 0.119412 0.007293 0.592395 0.587943 -0.062500 1 0 0 0 0 0 3 768484
-0.002007 -0.000592 0.119412 0.007298 0.592385 0.587950 -0.062500 1 0 0 0 0 0 3 769507
-0.002007 -0.000592 0.119412 0.007295 0.592395 0.587944 -0.062500 1 0 0 0 0 0 3 770475
-0.002007 -0.000592 0.119412 0.007294 0.592396 0.587944 -0.062500 1 0 0 0 0 0 3 771484
-0.002007 -0.000592 0.119412 0.007310 0.592382 0.587944 -0.062500 1 0 0 0 0 0 3 772475
-0.002007 -0.000592 0.119412 0.007297 0.592395 0.587944 -0.062500 1 0 0 0 0 0 3 773492
-0.002007 -0.000592 0.119412 0.007290 0.592376 0.587943 -0.062500 1 0 0 0 0 0 3 774477
-0.002007 -0.000592 0.119412 0.007294 0.592394 0.587943 -0.062500 1 0 0 0 0 0 3 775510
-0.002007 -0.000592 0.119412 0.007295 0.592396 0.587943 -0.062500 1 0 0 0 0 0 3 776487
-0.002007 -0.000592 0.119412 0.007298 0.592385 0.587950 -0.062500 1 0 0 0 0 0 3 777510
-0.002007 -0.000592 0.119412 0.007295 0.592395 0.587944 -0.062500 1 0 0 0 0 0 3 778486
-0.002007 -0.000592 0.119412 0.007295 0.592397 0.587944 -0.062500 1 0 0 0 0 0 3 779507
-0.002007 -0.000592 0.119412 0.007290 0.592376 0.587943 -0.062500 1 0 0 0 0 0 3 780483
-0.002007 -0.000592 0.119412 0.007294 0.592394 0.587943 -0.062500 1 0 0 0 0 0 3 781507
-0.002007 -0.000592 0.119412 0.007298 0.592384 0.587950 -0.062500 1 0 0 0 0 0 3 782484
-0.002007 -0.000592 0.119412 0.007307 0.592392 0.587938 -0.062500 1 0 0 0 0 0 3 783500
-0.002007 -0.000592 0.119412 0.007296 0.592396 0.587943 -0.062500 1 0 0 0 0 0 3 784504
-0.002007 -0.000592 0.119412 0.007299 0.592385 0.587950 -0.062500 1 0 0 0 0 0 3 785483
-0.002007 -0.000592 0.119412 0.007287 0.592386 0.587937 -0.062500 1 0 0 0 0 0 3 786505
-0.002007 -0.000592 0.119412 0.007297 0.592383 0.587949 -0.062500 1 0 0 0 0 0 3 787503
-0.002007 -0.000592 0.119412 0.007295 0.592395 0.587944 -0.062500 1 0 0 0 0 0 3 788511
-0.002007 -0.000592 0.119412 0.007295 0.592396 0.587944 -0.062500 1 0 0 0 0 0 3 789427
-0.002007 -0.000592 0.119412 0.007298 0.592385 0.587950 -0.062500 1 0 0 0 0 0 3 790416
-0.002007 -0.000592 0.119412 0.007287 0.592386 0.587937 -0.062500 1 0 0 0 0 0 3 791409
-0.002007 -0.000592 0.119412 0.007293 0.592395 0.587943 -0.062500 1 0 0 0 0 0 3 792418
-0.002007 -0.000592 0.119412 0.007297 0.592385 0.587950 -0.062500 1 0 0 0 0 0 3 793407
-0.002007 -0.000592 0.119412 0.007307 0.592392 0.587938 -0.062500 1 0 0 0 0 0 3 794401
-0.002007 -0.000592 0.119412 0.007296 0.592396 0.587943 -0.062500 1 0 0 0 0 0 3 795407
-0.002007 -0.000592 0.119412 0.007299 0.592385 0.587950 -0.062500 1 0 0 0 0 0 3 796418
-0.002007 -0.000592 0.119412 0.007295 0.592395 0.587944 -0.062500 1 0 0 0 0 0 3 797407
-0.002007 -0.000592 0.119412 0.007290 0.592376 0.587943 -0.062500 1 0 0 0 0 0 3 798417
-0.002007 -0.000592 0.119412 0.007294 0.592394 0.587943 -0.062500 1 0 0 0 0 0 3 799407
-0.002007 -0.000592 0.119412 0.007295 0.592396 0.587943 -0.062500 1 0 0 0 0 0 3 800407
-0.002007 -0.000592 0.119412 0.007298 0.592385 0.587950 -0.062500 1 0 0 0 0 0 3 801402
-0.002007 -0.000592 0.119412 0.007295 0.592395 0.587944 -0.062500 1 0 0 0 0 0 3 802407
-0.002007 -0.000592 0.119412 0.007295 0.592397 0.587944 -0.062500 1 0 0 0 0 0 3 803409
-0.002007 -0.000592 0.119412 0.007290 0.592376 0.587943 -0.062500 1 0 0 0 0 0 3 804411
-0.002007 -0.000592 0.119412 0.007294 0.592394 0.587944 -0.062500 1 0 0 0 0 0 3 805425
-0.002007 -0.000592 0.119412 0.007310 0.592382 0.587944 -0.062500 1 0 0 0 0 0 3 806412
-0.002007 -0.000592 0.119412 0.007297 0.592395 0.587944 -0.062500 1 0 0 0 0 0 3 807439
-0.002007 -0.000592 0.119412 0.007295 0.592396 0.587943 -0.062500 1 0 0 0 0 0 3 808408
-0.002007 -0.000592 0.119412 0.007298 0.592385 0.587950 -0.062500 1 0 0 0 0 0 3 809437
-0.002007 -0.000592 0.119412 0.007287 0.592386 0.587937 -0.062500 1 0 0 0 0 0 3 810434
-0.002007 -0.000592 0.119412 0.007294 0.592395 0.587943 -0.062500 1 0 0 0 0 0 3 811431
-0.002007 -0.000592 0.119412 0.007298 0.592385 0.587950 -0.062500 1 0 0 0 0 0 3 812431
-0.002007 -0.000592 0.119412 0.007295 0.592395 0.587944 -0.062500 1 0 0 0 0 0 3 813431
-0.002007 -0.000592 0.119412 0.007295 0.592397 0.587944 -0.062500 1 0 0 0 0 0 3 814445
-0.002007 -0.000592 0.119412 0.007298 0.592385 0.587950 -0.062500 1 0 0 0 0 0 3 815445
-0.002007 -0.000592 0.119412 0.007299 0.592384 0.587931 -0.062500 1 0 0 0 0 0 3 816430
-0.002007 -0.000592 0.119412 0.007299 0.592383 0.587949 -0.062500 1 0 0 0 0 0 3 817450
-0.002007 -0.000592 0.119412 0.007295 0.592395 0.587944 -0.062500 1 0 0 0 0 0 3 818428
-0.002007 -0.000592 0.119412 0.007295 0.592396 0.587943 -0.062500 1 0 0 0 0 0 3 819433
-0.002007 -0.000592 0.119412 0.007298 0.592385 0.587950 -0.062500 1 0 0 0 0 0 3 820433
-0.002007 -0.000592 0.119412 0.007287 0.592386 0.587937 -0.062500 1 0 0 0 0 0 3 821442
-0.002007 -0.000592 0.119412 0.007297 0.592383 0.587949 -0.062500 1 0 0 0 0 0 3 822429
-0.002007 -0.000592 0.119412 0.007295 0.592395 0.587944 -0.062500 1 0 0 0 0 0 3 823429
-0.002007 -0.000592 0.119412 0.007295 0.592396 0.587944 -0.062500 1 0 0 0 0 0 3 824442
-0.002007 -0.000592 0.119412 0.007298 0.592385 0.587950 -0.062500 1 0 0 0 0 0 3 825430
-0.002007 -0.000592 0.119412 0.007295 0.592395 0.587945 -0.062500 1 0 0 0 0 0 3 826430
-0.002007 -0.000592 0.119412 0.007286 0.592388 0.587937 -0.062500 1 0 0 0 0 0 3 827429
-0.002007 -0.000592 0.119412 0.007297 0.592384 0.587949 -0.062500 1 0 0 0 0 0 3 828429
-0.002007 -0.000592 0.119412 0.007307 0.592392 0.587938 -0.062500 1 0 0 0 0 0 3 829428
-0.002007 -0.000592 0.119412 0.007299 0.592384 0.587949 -0.062500 1 0 0 0 0 0 3 830429
-0.002007 -0.000592 0.119412 0.007295 0.592395 0.587944 -0.062500 1 0 0 0 0 0 3 831430
-0.002007 -0.000592 0.119412 0.007295 0.592396 0.587944 -0.062500 1 0 0 0 0 0 3 832428
-0.002007 -0.000592 0.119412 0.007298 0.592385 0.587950 -0.062500 1 0 0 0 0 0 3 833434
-0.002007 -0.000592 0.119412 0.007287 0.592386 0.587937 -0.062500 1 0 0 0 0 0 3 834442
-0.002007 -0.000592 0.119412 0.007294 0.592395 0.587943 -0.062500 1 0 0 0 0 0 3 835462
-0.002007 -0.000592 0.119412 0.007298 0.592385 0.587950 -0.062500 1 0 0 0 0 0 3 836424
-0.002007 -0.000592 0.119412 0.007295 0.592395 0.587944 -0.062500 1 0 0 0 0 0 3 837429
-0.002007 -0.000592 0.119412 0.007294 0.592397 0.587944 -0.062500 1 0 0 0 0 0 3 838430
-0.002007 -0.000592 0.119412 0.007310 0.592382 0.587944 -0.062500 1 0 0 0 0 0 3 839428
-0.002007 -0.000592 0.119412 0.007289 0.592386 0.587937 -0.062500 1 0 0 0 0 0 3 840428
-0.002007 -0.000592 0.119412 0.007298 0.592383 0.587949 -0.062500 1 0 0 0 0 0 3 841442
-0.002007 -0.000592 0.119412 0.007295 0.592395 0.587944 -0.062500 1 0 0 0 0 0 3 842443
-0.002007 -0.000592 0.119412 0.007295 0.592396 0.587943 -0.062500 1 0 0 0 0 0 3 843421
-0.002007 -0.000592 0.119412 0.007298 0.592385 0.587950 -0.062500 1 0 0 0 0 0 3 844424
-0.002007 -0.000592 0.119412 0.007287 0.592386 0.587937 -0.062500 1 0 0 0 0 0 3 845489
-0.002007 -0.000592 0.119412 0.007294 0.592395 0.587943 -0.062500 1 0 0 0 0 0 3 846475
-0.002007 -0.000592 0.119412 0.007298 0.592385 0.587950 -0.062500 1 0 0 0 0 0 3 847486
-0.002007 -0.000592 0.119412 0.007295 0.592395 0.587944 -0.062500 1 0 0 0 0 0 3 848498
-0.002007 -0.000592 0.119412 0.007298 0.592385 0.587950 -0.062500 1 0 0 0 0 0 3 849488
-0.002007 -0.000592 0.119412 0.007307 0.592392 0.587938 -0.062500 1 0 0 0 0 0 3 850482
-0.002007 -0.000592 0.119412 0.007296 0.592396 0.587943 -0.062500 1 0 0 0 0 0 3 851509
-0.002007 -0.000592 0.119412 0.007291 0.592376 0.587943 -0.062500 1 0 0 0 0 0 3 852508
-0.002007 -0.000592 0.119412 0.007294 0.592394 0.587943 -0.062500 1 0 0 0 0 0 3 853479
-0.002007 -0.000592 0.119412 0.007295 0.592396 0.587943 -0.062500 1 0 0 0 0 0 3 854476
-0.002007 -0.000592 0.119412 0.007298 0.592385 0.587950 -0.062500 1 0 0 0 0 0 3 855482
-0.002007 -0.000592 0.119412 0.007295 0.592395 0.587944 -0.062500 1 0 0 0 0 0 3 856476
-0.002007 -0.000592 0.119412 0.007287 0.592388 0.587937 -0.062500 1 0 0 0 0 0 3 857480
-0.002007 -0.000592 0.119412 0.007297 0.592384 0.587949 -0.062500 1 0 0 0 0 0 3 858508
-0.002007 -0.000592 0.119412 0.007295 0.592395 0.587944 -0.062500 1 0 0 0 0 0 3 859482
-0.002007 -0.000592 0.119412 0.007298 0.592385 0.587950 -0.062500 1 0 0 0 0 0 3 860504
-0.002007 -0.000592 0.119412 0.007295 0.592395 0.587945 -0.062500 1 0 0 0 0 0 3 861502
-0.002007 -0.000592 0.119412 0.007307 0.592394 0.587937 -0.062500 1 0 0 0 0 0 3 862503
-0.002007 -0.000592 0.119412 0.007300 0.592385 0.587950 -0.062500 1 0 0 0 0 0 3 863481
-0.002007 -0.000592 0.119412 0.007287 0.592386 0.587937 -0.062500 1 0 0 0 0 0 3 864505
-0.002007 -0.000592 0.119412 0.007297 0.592383 0.587949 -0.062500 1 0 0 0 0 0 3 865482
-0.002007 -0.000592 0.119412 0.007295 0.592395 0.587944 -0.062500 1 0 0 0 0 0 3 866500
-0.002007 -0.000592 0.119412 0.007295 0.592396 0.587944 -0.062500 1 0 0 0 0 0 3 867471
-0.002007 -0.000592 0.119412 0.007298 0.592385 0.587950 -0.062500 1 0 0 0 0 0 3 868481
-0.002007 -0.000592 0.119412 0.007287 0.592386 0.587937 -0.062500 1 0 0 0 0 0 3 869505
-0.002007 -0.000592 0.119412 0.007293 0.592395 0.587943 -0.062500 1 0 0 0 0 0 3 870480
-0.002007 -0.000592 0.119412 0.007298 0.592385 0.587950 -0.062500 1 0 0 0 0 0 3 871503
-0.002007 -0.000592 0.119412 0.007295 0.592395 0.587944 -0.062500 1 0 0 0 0 0 3 872482
-0.002007 -0.000592 0.119412 0.007307 0.592394 0.587937 -0.062500 1 0 0 0 0 0 3 873415
-0.002007 -0.000592 0.119412 0.007300 0.592385 0.587949 -0.062500 1 0 0 0 0 0 3 874405
-0.002007 -0.000592 0.119412 0.007287 0.592386 0.587937 -0.062500 1 0 0 0 0 0 3 875413
-0.002007 -0.000592 0.119412 0.007297 0.592383 0.587949 -0.062500 1 0 0 0 0 0 3 876405
-0.002007 -0.000592 0.119412 0.007295 0.592395 0.587944 -0.062500 1 0 0 0 0 0 3 877416
-0.002007 -0.000592 0.119412 0.007295 0.592396 0.587943 -0.062500 1 0 0 0 0 0 3 878405
-0.002007 -0.000592 0.119412 0.007298 0.592385 0.587950 -0.062500 1 0 0 0 0 0 3 879415
-0.002007 -0.000592 0.119412 0.007295 0.592395 0.587944 -0.062500 1 0 0 0 0 0 3 880405
-0.002007 -0.000592 0.119412 0.007286 0.592388 0.587937 -0.062500 1 0 0 0 0 0 3 881415
-0.002007 -0.000592 0.119412 0.007297 0.592384 0.587949 -0.062500 1 0 0 0 0 0 3 882424
-0.002007 -0.000592 0.119412 0.007294 0.592395 0.587944 -0.062500 1 0 0 0 0 0 3 883405
-0.002007 -0.000592 0.119412 0.007298 0.592385 0.587950 -0.062500 1 0 0 0 0 0 3 884415
-0.002007 -0.000592 0.119412 0.007307 0.592392 0.587938 -0.062500 1 0 0 0 0 0 3 885403
-0.002007 -0.000592 0.119412 0.007296 0.592396 0.587943 -0.062500 1 0 0 0 0 0 3 886414
-0.002007 -0.000592 0.119412 0.007299 0.592385 0.587950 -0.062500 1 0 0 0 0 0 3 887410
-0.002007 -0.000592 0.119412 0.007287 0.592386 0.587937 -0.062500 1 0 0 0 0 0 3 888426
-0.002007 -0.000592 0.119412 0.007294 0.592395 0.587943 -0.062500 1 0 0 0 0 0 3 889405
-0.002007 -0.000592 0.119412 0.007298 0.592385 0.587950 -0.062500 1 0 0 0 0 0 3 890407
-0.002007 -0.000592 0.119412 0.007295 0.592395 0.587944 -0.062500 1 0 0 0 0 0 3 891428
-0.002007 -0.000592 0.119412 0.007298 0.592385 0.587950 -0.062500 1 0 0 0 0 0 3 892411
-0.002007 -0.000592 0.119412 0.007287 0.592386 0.587938 -0.062500 1 0 0 0 0 0 3 893449
-0.002007 -0.000592 0.119412 0.007293 0.592395 0.587943 -0.062500 1 0 0 0 0 0 3 894401
-0.002007 -0.000592 0.119412 0.007297 0.592385 0.587950 -0.062500 1 0 0 0 0 0 3 895425
-0.002007 -0.000592 0.119412 0.007307 0.592392 0.587938 -0.062500 1 0 0 0 0 0 3 896426
-0.002007 -0.000592 0.119412 0.007296 0.592396 0.587943 -0.062500 1 0 0 0 0 0 3 897427
-0.002007 -0.000592 0.119412 0.007299 0.592385 0.587950 -0.062500 1 0 0 0 0 0 3 898442
-0.002007 -0.000592 0.119412 0.007287 0.592386 0.587937 -0.062500 1 0 0 0 0 0 3 899425
-0.002007 -0.000592 0.119412 0.007297 0.592383 0.587949 -0.062500 1 0 0 0 0 0 3 900466
-0.002007 -0.000592 0.119412 0.007295 0.592395 0.587944 -0.062500 1 0 0 0 0 0 3 901449
-0.002007 -0.000592 0.119412 0.007295 0.592396 0.587944 -0.062500 1 0 0 0 0 0 3 902426
-0.002007 -0.000592 0.119412 0.007298 0.592385 0.587950 -0.062500 1 0 0 0 0 0 3 903445
-0.002007 -0.000592 0.119412 0.007295 0.592395 0.587944 -0.062500 1 0 0 0 0 0 3 904440
-0.002007 -0.000592 0.119412 0.007286 0.592388 0.587937 -0.062500 1 0 0 0 0 0 3 905426
-0.002007 -0.000592 0.119412 0.007297 0.592384 0.587949 -0.062500 1 0 0 0 0 0 3 906427
-0.002007 -0.000592 0.119412 0.007294 0.592395 0.587944 -0.062500 1 0 0 0 0 0 3 907426
-0.002007 -0.000592 0.119412 0.007306 0.592394 0.587937 -0.062500 1 0 0 0 0 0 3 908440
-0.002007 -0.000592 0.119412 0.007299 0.592385 0.587949 -0.062500 1 0 0 0 0 0 3 909426
-0.002007 -0.000592 0.119412 0.007295 0.592395 0.587944 -0.062500 1 0 0 0 0 0 3 910425
-0.002007 -0.000592 0.119412 0.007290 0.592376 0.587943 -0.062500 1 0 0 0 0 0 3 911422
-0.002007 -0.000592 0.119412 0.007294 0.592394 0.587943 -0.062500 1 0 0 0 0 0 3 912421
-0.002007 -0.000592 0.119412 0.007294 0.592396 0.587943 -0.062500 1 0 0 0 0 0 3 913426
-0.002007 -0.000592 0.119412 0.007298 0.592385 0.587950 -0.062500 1 0 0 0 0 0 3 914426
-0.002007 -0.000592 0.119412 0.007295 0.592395 0.587944 -0.062500 1 0 0 0 0 0 3 915442
-0.002007 -0.000592 0.119412 0.007295 0.592397 0.587944 -0.062500 1 0 0 0 0 0 3 916420
-0.002007 -0.000592 0.119412 0.007290 0.592376 0.587943 -0.062500 1 0 0 0 0 0 3 917479
-0.002007 -0.000592 0.119412 0.007294 0.592394 0.587944 -0.062500 1 0 0 0 0 0 3 918510
-0.002007 -0.000592 0.119412 0.007310 0.592382 0.587944 -0.062500 1 0 0 0 0 0 3 919502
-0.002007 -0.000592 0.119412 0.007296 0.592395 0.587943 -0.062500 1 0 0 0 0 0 3 920479
-0.002007 -0.000592 0.119412 0.007295 0.592396 0.587943 -0.062500 1 0 0 0 0 0 3 921478
-0.002007 -0.000592 0.119412 0.007298 0.592385 0.587950 -0.062500 1 0 0 0 0 0 3 922507
-0.002007 -0.000592 0.119412 0.007287 0.592386 0.587937 -0.062500 1 0 0 0 0 0 3 923504
-0.002007 -0.000592 0.119412 0.007297 0.592383 0.587949 -0.062500 1 0 0 0 0 0 3 924474
-0.002007 -0.000592 0.119412 0.007295 0.592395 0.587944 -0.062500 1 0 0 0 0 0 3 925503
-0.002007 -0.000592 0.119412 0.007295 0.592396 0.587944 -0.062500 1 0 0 0 0 0 3 926474
-0.002007 -0.000592 0.119412 0.007298 0.592385 0.587950 -0.062500 1 0 0 0 0 0 3 927477
-0.002007 -0.000592 0.119412 0.007295 0.592395 0.587945 -0.062500 1 0 0 0 0 0 3 928512
-0.002007 -0.000592 0.119412 0.007299 0.592385 0.587930 -0.062500 1 0 0 0 0 0 3 929513
-0.002007 -0.000592 0.119412 0.007299 0.592383 0.587948 -0.062500 1 0 0 0 0 0 3 930486
-0.002007 -0.000592 0.119412 0.007295 0.592395 0.587944 -0.062500 1 0 0 0 0 0 3 931511
-0.002007 -0.000592 0.119412 0.007295 0.592396 0.587943 -0.062500 1 0 0 0 0 0 3 932482
-0.002007 -0.000592 0.119412 0.007298 0.592385 0.587950 -0.062500 1 0 0 0 0 0 3 933547
-0.002007 -0.000592 0.119412 0.007295 0.592395 0.587944 -0.062500 1 0 0 0 0 0 3 934492
-0.002007 -0.000592 0.119412 0.007290 0.592376 0.587943 -0.062500 1 0 0 0 0 0 3 935479
-0.002007 -0.000592 0.119412 0.007294 0.592394 0.587943 -0.062500 1 0 0 0 0 0 3 936477
-0.002007 -0.000592 0.119412 0.007294 0.592396 0.587943 -0.062500 1 0 0 0 0 0 3 937503
-0.002007 -0.000592 0.119412 0.007298 0.592385 0.587950 -0.062500 1 0 0 0 0 0 3 938474
-0.002007 -0.000592 0.119412 0.007295 0.592395 0.587944 -0.062500 1 0 0 0 0 0 3 939501
-0.002007 -0.000592 0.119412 0.007294 0.592397 0.587944 -0.062500 1 0 0 0 0 0 3 940484
-0.002007 -0.000592 0.119412 0.007302 0.592373 0.587937 -0.062500 1 0 0 0 0 0 3 941471
-0.002007 -0.000592 0.119412 0.007296 0.592394 0.587943 -0.062500 1 0 0 0 0 0 3 942480
-0.002007 -0.000592 0.119412 0.007298 0.592384 0.587950 -0.062500 1 0 0 0 0 0 3 943506
-0.002007 -0.000592 0.119412 0.007295 0.592395 0.587944 -0.062500 1 0 0 0 0 0 3 944478
-0.002007 -0.000592 0.119412 0.007295 0.592396 0.587944 -0.062500 1 0 0 0 0 0 3 945504
-0.002007 -0.000592 0.119412 0.007298 0.592385 0.587950 -0.062500 1 0 0 0 0 0 3 946480
-0.002007 -0.000592 0.119412 0.007287 0.592386 0.587937 -0.062500 1 0 0 0 0 0 3 947504
-0.002007 -0.000592 0.119412 0.007294 0.592395 0.587943 -0.062500 1 0 0 0 0 0 3 948481
-0.002007 -0.000592 0.119412 0.007298 0.592385 0.587950 -0.062500 1 0 0 0 0 0 3 949504
-0.002007 -0.000592 0.119412 0.007295 0.592395 0.587944 -0.062500 1 0 0 0 0 0 3 950504
-0.002007 -0.000592 0.119412 0.007294 0.592397 0.587944 -0.062500 1 0 0 0 0 0 3 951478
-0.002007 -0.000592 0.119412 0.007298 0.592385 0.587950 -0.062500 1 0 0 0 0 0 3 952502
-0.002007 -0.000592 0.119412 0.007299 0.592384 0.587931 -0.062500 1 0 0 0 0 0 3 953478
-0.002007 -0.000592 0.119412 0.007299 0.592383 0.587949 -0.062500 1 0 0 0 0 0 3 954501
-0.002007 -0.000592 0.119412 0.007295 0.592395 0.587944 -0.062500 1 0 0 0 0 0 3 955497
-0.002007 -0.000592 0.119412 0.007295 0.592396 0.587943 -0.062500 1 0 0 0 0 0 3 956501
-0.002007 -0.000592 0.119412 0.007298 0.592385 0.587950 -0.062500 1 0 0 0 0 0 3 957403
-0.002007 -0.000592 0.119412 0.007295 0.592395 0.587944 -0.062500 1 0 0 0 0 0 3 958412
-0.002007 -0.000592 0.119412 0.007287 0.592388 0.587937 -0.062500 1 0 0 0 0 0 3 959402
-0.002007 -0.000592 0.119412 0.007297 0.592384 0.587949 -0.062500 1 0 0 0 0 0 3 960411
-0.002007 -0.000592 0.119412 0.007295 0.592395 0.587944 -0.062500 1 0 0 0 0 0 3 961421
-0.002007 -0.000592 0.119412 0.007298 0.592385 0.587950 -0.062500 1 0 0 0 0 0 3 962413
-0.002007 -0.000592 0.119412 0.007307 0.592392 0.587938 -0.062500 1 0 0 0 0 0 3 963401
-0.002007 -0.000592 0.119412 0.007296 0.592396 0.587943 -0.062500 1 0 0 0 0 0 3 964411
-0.002007 -0.000592 0.119412 0.007290 0.592376 0.587943 -0.062500 1 0 0 0 0 0 3 965402
-0.002007 -0.000592 0.119412 0.007294 0.592394 0.587943 -0.062500 1 0 0 0 0 0 3 966412
-0.002007 -0.000592 0.119412 0.007298 0.592384 0.587950 -0.062500 1 0 0 0 0 0 3 967412
-0.002007 -0.000592 0.119412 0.007295 0.592395 0.587944 -0.062500 1 0 0 0 0 0 3 968402
-0.002007 -0.000592 0.119412 0.007295 0.592396 0.587944 -0.062500 1 0 0 0 0 0 3 969396
-0.002007 -0.000592 0.119412 0.007298 0.592385 0.587950 -0.062500 1 0 0 0 0 0 3 970402
-0.002007 -0.000592 0.119412 0.007287 0.592386 0.587937 -0.062500 1 0 0 0 0 0 3 971404
-0.002007 -0.000592 0.119412 0.007293 0.592395 0.587943 -0.062500 1 0 0 0 0 0 3 972418
-0.002007 -0.000592 0.119412 0.007298 0.592385 0.587950 -0.062500 1 0 0 0 0 0 3 973405
-0.002007 -0.000592 0.119412 0.007295 0.592395 0.587944 -0.062500 1 0 0 0 0 0 3 974408
-0.002007 -0.000592 0.119412 0.007307 0.592394 0.587937 -0.062500 1 0 0 0 0 0 3 975431
-0.002007 -0.000592 0.119412 0.007300 0.592385 0.587949 -0.062500 1 0 0 0 0 0 3 976404
-0.002007 -0.000592 0.119412 0.007287 0.592386 0.587937 -0.062500 1 0 0 0 0 0 3 977423
-0.002007 -0.000592 0.119412 0.007297 0.592383 0.587949 -0.062500 1 0 0 0 0 0 3 978429
-0.002007 -0.000592 0.119412 0.007295 0.592395 0.587944 -0.062500 1 0 0 0 0 0 3 979423
-0.002007 -0.000592 0.119412 0.007295 0.592396 0.587944 -0.062500 1 0 0 0 0 0 3 980425
-0.002007 -0.000592 0.119412 0.007298 0.592385 0.587950 -0.062500 1 0 0 0 0 0 3 981439
-0.002007 -0.000592 0.119412 0.007295 0.592395 0.587944 -0.062500 1 0 0 0 0 0 3 982439
-0.002007 -0.000592 0.119412 0.007286 0.592388 0.587937 -0.062500 1 0 0 0 0 0 3 983438
-0.002007 -0.000592 0.119412 0.007297 0.592384 0.587949 -0.062500 1 0 0 0 0 0 3 984440
-0.002007 -0.000592 0.119412 0.007294 0.592395 0.587944 -0.062500 1 0 0 0 0 0 3 985440
-0.002007 -0.000592 0.119412 0.007298 0.592385 0.587950 -0.062500 1 0 0 0 0 0 3 986440
-0.002007 -0.000592 0.119412 0.007307 0.592392 0.587938 -0.062500 1 0 0 0 0 0 3 987421
-0.002007 -0.000592 0.119412 0.007296 0.592396 0.587943 -0.062500 1 0 0 0 0 0 3 988423
-0.002007 -0.000592 0.119412 0.007290 0.592376 0.587943 -0.062500 1 0 0 0 0 0 3 989424
-0.002007 -0.000592 0.119412 0.007294 0.592394 0.587943 -0.062500 1 0 0 0 0 0 3 990422
-0.002007 -0.000592 0.119412 0.007295 0.592396 0.587943 -0.062500 1 0 0 0 0 0 3 991437
-0.002007 -0.000592 0.119412 0.007298 0.592385 0.587950 -0.062500 1 0 0 0 0 0 3 992439
-0.002007 -0.000592 0.119412 0.007295 0.592395 0.587944 -0.062500 1 0 0 0 0 0 3 993486
-0.002007 -0.000592 0.119412 0.007295 0.592397 0.587944 -0.062500 1 0 0 0 0 0 3 994504
-0.002007 -0.000592 0.119412 0.007290 0.592376 0.587943 -0.062500 1 0 0 0 0 0 3 995474
-0.002007 -0.000592 0.119412 0.007294 0.592394 0.587943 -0.062500 1 0 0 0 0 0 3 996478
-0.002007 -0.000592 0.119412 0.007297 0.592384 0.587950 -0.062500 1 0 0 0 0 0 3 997503
-0.002007 -0.000592 0.119412 0.007307 0.592392 0.587938 -0.062500 1 0 0 0 0 0 3 998470
-0.002007 -0.000592 0.119412 0.007296 0.592396 0.587943 -0.062500 1 0 0 0 0 0 3 999474
-0.002007 -0.000592 0.119412 0.007299 0.592385 0.587950 -0.062500 1 0 0 0 0 0 4 489
-0.002007 -0.000592 0.119412 0.007287 0.592386 0.587937 -0.062500 1 0 0 0 0 0 4 1485
-0.002007 -0.000592 0.119412 0.007297 0.592383 0.587949 -0.062500 1 0 0 0 0 0 4 2508
-0.002007 -0.000592 0.119412 0.007295 0.592395 0.587944 -0.062500 1 0 0 0 0 0 4 3474
-0.002007 -0.000592 0.119412 0.007295 0.592396 0.587944 -0.062500 1 0 0 0 0 0 4 4475
-0.002007 -0.000592 0.119412 0.007298 0.592385 0.587950 -0.062500 1 0 0 0 0 0 4 5502
-0.002007 -0.000592 0.119412 0.007295 0.592395 0.587945 -0.062500 1 0 0 0 0 0 4 6470
-0.002007 -0.000592 0.119412 0.007286 0.592388 0.587937 -0.062500 1 0 0 0 0 0 4 7476
-0.002007 -0.000592 0.119412 0.007297 0.592384 0.587949 -0.062500 1 0 0 0 0 0 4 8474
-0.002007 -0.000592 0.119412 0.007307 0.592392 0.587938 -0.062500 1 0 0 0 0 0 4 9472
-0.002007 -0.000592 0.119412 0.007300 0.592384 0.587949 -0.062500 1 0 0 0 0 0 4 10474
-0.002007 -0.000592 0.119412 0.007296 0.592395 0.587944 -0.062500 1 0 0 0 0 0 4 11510
-0.002007 -0.000592 0.119412 0.007295 0.592396 0.587944 -0.062500 1 0 0 0 0 0 4 12486
-0.002007 -0.000592 0.119412 0.007290 0.592376 0.587943 -0.062500 1 0 0 0 0 0 4 13473
-0.002007 -0.000592 0.119412 0.007294 0.592394 0.587943 -0.062500 1 0 0 0 0 0 4 14484
-0.002007 -0.000592 0.119412 0.007294 0.592396 0.587943 -0.062500 1 0 0 0 0 0 4 15505
-0.002007 -0.000592 0.119412 0.007298 0.592385 0.587950 -0.062500 1 0 0 0 0 0 4 16508
-0.002007 -0.000592 0.119412 0.007295 0.592395 0.587944 -0.062500 1 0 0 0 0 0 4 17482
-0.002007 -0.000592 0.119412 0.007295 0.592397 0.587944 -0.062500 1 0 0 0 0 0 4 18505
-0.002007 -0.000592 0.119412 0.007290 0.592376 0.587943 -0.062500 1 0 0 0 0 0 4 19479
-0.002007 -0.000592 0.119412 0.007294 0.592394 0.587944 -0.062500 1 0 0 0 0 0 4 20500
-0.002007 -0.000592 0.119412 0.007310 0.592382 0.587944 -0.062500 1 0 0 0 0 0 4 21480
-0.002007 -0.000592 0.119412 0.007296 0.592395 0.587944 -0.062500 1 0 0 0 0 0 4 22478
-0.002007 -0.000592 0.119412 0.007295 0.592396 0.587943 -0.062500 1 0 0 0 0 0 4 23503
-0.002007 -0.000592 0.119412 0.007298 0.592385 0.587950 -0.062500 1 0 0 0 0 0 4 24478
-0.002007 -0.000592 0.119412 0.007287 0.592386 0.587937 -0.062500 1 0 0 0 0 0 4 25470
-0.002007 -0.000592 0.119412 0.007294 0.592395 0.587943 -0.062500 1 0 0 0 0 0 4 26505
-0.002007 -0.000592 0.119412 0.007298 0.592385 0.587950 -0.062500 1 0 0 0 0 0 4 27477
-0.002007 -0.000592 0.119412 0.007295 0.592395 0.587944 -0.062500 1 0 0 0 0 0 4 28500
-0.002007 -0.000592 0.119412 0.007298 0.592385 0.587950 -0.062500 1 0 0 0 0 0 4 29479
-0.002007 -0.000592 0.119412 0.007287 0.592386 0.587938 -0.062500 1 0 0 0 0 0 4 30501
-0.002007 -0.000592 0.119412 0.007293 0.592395 0.587943 -0.062500 1 0 0 0 0 0 4 31479
-0.002007 -0.000592 0.119412 0.007310 0.592382 0.587944 -0.062500 1 0 0 0 0 0 4 32496
-0.002007 -0.000592 0.119412 0.007296 0.592395 0.587943 -0.062500 1 0 0 0 0 0 4 33494
-0.002007 -0.000592 0.119412 0.007295 0.592396 0.587943 -0.062500 1 0 0 0 0 0 4 34474
-0.002007 -0.000592 0.119412 0.007298 0.592385 0.587950 -0.062500 1 0 0 0 0 0 4 35498
-0.002007 -0.000592 0.119412 0.007295 0.592395 0.587944 -0.062500 1 0 0 0 0 0 4 36475
-0.002007 -0.000592 0.119412 0.007287 0.592388 0.587937 -0.062500 1 0 0 0 0 0 4 37499
-0.002007 -0.000592 0.119412 0.007297 0.592384 0.587949 -0.062500 1 0 0 0 0 0 4 38496
-0.002007 -0.000592 0.119412 0.007295 0.592395 0.587944 -0.062500 1 0 0 0 0 0 4 39498
-0.002007 -0.000592 0.119412 0.007298 0.592385 0.587950 -0.062500 1 0 0 0 0 0 4 40494
-0.002007 -0.000592 0.119412 0.007295 0.592395 0.587945 -0.062500 1 0 0 0 0 0 4 41395
-0.002007 -0.000592 0.119412 0.007294 0.592397 0.587944 -0.062500 1 0 0 0 0 0 4 42399
-0.002007 -0.000592 0.119412 0.007302 0.592373 0.587937 -0.062500 1 0 0 0 0 0 4 43408
-0.002007 -0.000592 0.119412 0.007296 0.592394 0.587943 -0.062500 1 0 0 0 0 0 4 44399
-0.002007 -0.000592 0.119412 0.007298 0.592384 0.587950 -0.062500 1 0 0 0 0 0 4 45409
-0.002007 -0.000592 0.119412 0.007295 0.592395 0.587944 -0.062500 1 0 0 0 0 0 4 46401
-0.002007 -0.000592 0.119412 0.007295 0.592396 0.587944 -0.062500 1 0 0 0 0 0 4 47409
-0.002007 -0.000592 0.119412 0.007298 0.592385 0.587950 -0.062500 1 0 0 0 0 0 4 48399
-0.002007 -0.000592 0.119412 0.007287 0.592386 0.587937 -0.062500 1 0 0 0 0 0 4 49410
-0.002007 -0.000592 0.119412 0.007294 0.592395 0.587943 -0.062500 1 0 0 0 0 0 4 50394
-0.002007 -0.000592 0.119412 0.007298 0.592385 0.587950 -0.062500 1 0 0 0 0 0 4 51399
-0.002007 -0.000592 0.119412 0.007295 0.592395 0.587944 -0.062500 1 0 0 0 0 0 4 52409
-0.002007 -0.000592 0.119412 0.007294 0.592397 0.587944 -0.062500 1 0 0 0 0 0 4 53399
-0.002007 -0.000592 0.119412 0.007310 0.592382 0.587944 -0.062500 1 0 0 0 0 0 4 54411
-0.002007 -0.000592 0.119412 0.007288 0.592386 0.587936 -0.062500 1 0 0 0 0 0 4 55409
-0.002007 -0.000592 0.119412 0.007298 0.592383 0.587949 -0.062500 1 0 0 0 0 0 4 56424
-0.002007 -0.000592 0.119412 0.007295 0.592395 0.587944 -0.062500 1 0 0 0 0 0 4 57398
-0.002007 -0.000592 0.119412 0.007295 0.592396 0.587943 -0.062500 1 0 0 0 0 0 4 58419
-0.002007 -0.000592 0.119412 0.007298 0.592385 0.587950 -0.062500 1 0 0 0 0 0 4 59429
-0.002007 -0.000592 0.119412 0.007295 0.592395 0.587944 -0.062500 1 0 0 0 0 0 4 60441
-0.002007 -0.000592 0.119412 0.007287 0.592388 0.587937 -0.062500 1 0 0 0 0 0 4 61423
-0.002007 -0.000592 0.119412 0.007297 0.592384 0.587949 -0.062500 1 0 0 0 0 0 4 62426
-0.002007 -0.000592 0.119412 0.007295 0.592395 0.587944 -0.062500 1 0 0 0 0 0 4 63422
-0.002007 -0.000592 0.119412 0.007298 0.592385 0.587950 -0.062500 1 0 0 0 0 0 4 64422
-0.002007 -0.000592 0.119412 0.007307 0.592392 0.587938 -0.062500 1 0 0 0 0 0 4 65414
-0.002007 -0.000592 0.119412 0.007296 0.592396 0.587943 -0.062500 1 0 0 0 0 0 4 66419
-0.002007 -0.000592 0.119412 0.007290 0.592376 0.587943 -0.062500 1 0 0 0 0 0 4 67451
-0.002007 -0.000592 0.119412 0.007294 0.592394 0.587943 -0.062500 1 0 0 0 0 0 4 68417
-0.002007 -0.000592 0.119412 0.007295 0.592396 0.587943 -0.062500 1 0 0 0 0 0 4 69445
-0.002007 -0.000592 0.119412 0.007298 0.592385 0.587950 -0.062500 1 0 0 0 0 0 4 70425
-0.002007 -0.000592 0.119412 0.007295 0.592395 0.587944 -0.062500 1 0 0 0 0 0 4 71437
-0.002007 -0.000592 0.119412 0.007298 0.592385 0.587950 -0.062500 1 0 0 0 0 0 4 72435
-0.002007 -0.000592 0.119412 0.007287 0.592386 0.587938 -0.062500 1 0 0 0 0 0 4 73422
-0.002007 -0.000592 0.119412 0.007293 0.592395 0.587943 -0.062500 1 0 0 0 0 0 4 74421
-0.002007 -0.000592 0.119412 0.007298 0.592385 0.587950 -0.062500 1 0 0 0 0 0 4 75420
-0.002007 -0.000592 0.119412 0.007295 0.592395 0.587944 -0.062500 1 0 0 0 0 0 4 76419
-0.002007 -0.000592 0.119412 0.007307 0.592394 0.587937 -0.062500 1 0 0 0 0 0 4 77480
-0.002007 -0.000592 0.119412 0.007300 0.592385 0.587949 -0.062500 1 0 0 0 0 0 4 78489
-0.002007 -0.000592 0.119412 0.007287 0.592386 0.587937 -0.062500 1 0 0 0 0 0 4 79470
-0.002007 -0.000592 0.119412 0.007297 0.592383 0.587949 -0.062500 1 0 0 0 0 0 4 80478
-0.002007 -0.000592 0.119412 0.007295 0.592395 0.587944 -0.062500 1 0 0 0 0 0 4 81500
-0.002007 -0.000592 0.119412 0.007295 0.592396 0.587944 -0.062500 1 0 0 0 0 0 4 82471
-0.002007 -0.000592 0.119412 0.007298 0.592385 0.587950 -0.062500 1 0 0 0 0 0 4 83472
-0.002007 -0.000592 0.119412 0.007287 0.592386 0.587937 -0.062500 1 0 0 0 0 0 4 84500
-0.002007 -0.000592 0.119412 0.007293 0.592395 0.587943 -0.062500 1 0 0 0 0 0 4 85489
-0.002007 -0.000592 0.119412 0.007297 0.592385 0.587950 -0.062500 1 0 0 0 0 0 4 86486
-0.002007 -0.000592 0.119412 0.007295 0.592395 0.587944 -0.062500 1 0 0 0 0 0 4 87473
-0.002007 -0.000592 0.119412 0.007306 0.592394 0.587937 -0.062500 1 0 0 0 0 0 4 88496
-0.002007 -0.000592 0.119412 0.007300 0.592385 0.587949 -0.062500 1 0 0 0 0 0 4 89481
-0.002007 -0.000592 0.119412 0.007296 0.592395 0.587944 -0.062500 1 0 0 0 0 0 4 90468
-0.002007 -0.000592 0.119412 0.007290 0.592376 0.587943 -0.062500 1 0 0 0 0 0 4 91475
-0.002007 -0.000592 0.119412 0.007294 0.592394 0.587943 -0.062500 1 0 0 0 0 0 4 92465
-0.002007 -0.000592 0.119412 0.007295 0.592396 0.587943 -0.062500 1 0 0 0 0 0 4 93475
-0.002007 -0.000592 0.119412 0.007298 0.592385 0.587950 -0.062500 1 0 0 0 0 0 4 94468
-0.002007 -0.000592 0.119412 0.007295 0.592395 0.587944 -0.062500 1 0 0 0 0 0 4 95473
-0.002007 -0.000592 0.119412 0.007295 0.592397 0.587944 -0.062500 1 0 0 0 0 0 4 96471
-0.002007 -0.000592 0.119412 0.007290 0.592376 0.587943 -0.062500 1 0 0 0 0 0 4 97484
-0.002007 -0.000592 0.119412 0.007294 0.592394 0.587944 -0.062500 1 0 0 0 0 0 4 98510
-0.002007 -0.000592 0.119412 0.007297 0.592384 0.587950 -0.062500 1 0 0 0 0 0 4 99481
-0.002007 -0.000592 0.119412 0.007307 0.592392 0.587938 -0.062500 1 0 0 0 0 0 4 100504
-0.002007 -0.000592 0.119412 0.007296 0.592396 0.587943 -0.062500 1 0 0 0 0 0 4 101487
-0.002007 -0.000592 0.119412 0.007299 0.592385 0.587950 -0.062500 1 0 0 0 0 0 4 102467
-0.002007 -0.000592 0.119412 0.007287 0.592386 0.587937 -0.062500 1 0 0 0 0 0 4 103475
-0.002007 -0.000592 0.119412 0.007294 0.592395 0.587943 -0.062500 1 0 0 0 0 0 4 104467
-0.002007 -0.000592 0.119412 0.007298 0.592385 0.587950 -0.062500 1 0 0 0 0 0 4 105473
-0.002007 -0.000592 0.119412 0.007295 0.592395 0.587944 -0.062500 1 0 0 0 0 0 4 106466
-0.002007 -0.000592 0.119412 0.007298 0.592385 0.587950 -0.062500 1 0 0 0 0 0 4 107475
-0.002007 -0.000592 0.119412 0.007287 0.592386 0.587937 -0.062500 1 0 0 0 0 0 4 108485
-0.002007 -0.000592 0.119412 0.007293 0.592395 0.587943 -0.062500 1 0 0 0 0 0 4 109469
-0.002007 -0.000592 0.119412 0.007297 0.592385 0.587950 -0.062500 1 0 0 0 0 0 4 110467
-0.002007 -0.000592 0.119412 0.007307 0.592392 0.587938 -0.062500 1 0 0 0 0 0 4 111471
-0.002007 -0.000592 0.119412 0.007296 0.592396 0.587943 -0.062500 1 0 0 0 0 0 4 112498
-0.002007 -0.000592 0.119412 0.007298 0.592385 0.587950 -0.062500 1 0 0 0 0 0 4 113476
-0.002007 -0.000592 0.119412 0.007295 0.592395 0.587944 -0.062500 1 0 0 0 0 0 4 114498
-0.002007 -0.000592 0.119412 0.007290 0.592376 0.587943 -0.062500 1 0 0 0 0 0 4 115652
-0.002007 -0.000592 0.119412 0.007294 0.592394 0.587943 -0.062500 1 0 0 0 0 0 4 116499
-0.002007 -0.000592 0.119412 0.007294 0.592396 0.587943 -0.062500 1 0 0 0 0 0 4 117466
-0.002007 -0.000592 0.119412 0.007298 0.592385 0.587950 -0.062500 1 0 0 0 0 0 4 118500
-0.002007 -0.000592 0.119412 0.007295 0.592395 0.587944 -0.062500 1 0 0 0 0 0 4 119462
-0.002007 -0.000592 0.119412 0.007295 0.592397 0.587944 -0.062500 1 0 0 0 0 0 4 120473
-0.002007 -0.000592 0.119412 0.007290 0.592376 0.587943 -0.062500 1 0 0 0 0 0 4 121496
-0.002007 -0.000592 0.119412 0.007306 0.592391 0.587937 -0.062500 1 0 0 0 0 0 4 122470
-0.002007 -0.000592 0.119412 0.007299 0.592384 0.587949 -0.062500 1 0 0 0 0 0 4 123468
-0.002007 -0.000592 0.119412 0.007295 0.592395 0.587944 -0.062500 1 0 0 0 0 0 4 124473
-0.002007 -0.000592 0.119412 0.007295 0.592396 0.587944 -0.062500 1 0 0 0 0 0 4 125393
-0.002007 -0.000592 0.119412 0.007298 0.592385 0.587950 -0.062500 1 0 0 0 0 0 4 126397
-0.002007 -0.000592 0.119412 0.007287 0.592386 0.587937 -0.062500 1 0 0 0 0 0 4 127407
-0.002007 -0.000592 0.119412 0.007294 0.592395 0.587943 -0.062500 1 0 0 0 0 0 4 128397
-0.002007 -0.000592 0.119412 0.007298 0.592385 0.587950 -0.062500 1 0 0 0 0 0 4 129407
-0.002007 -0.000592 0.119412 0.007295 0.592395 0.587944 -0.062500 1 0 0 0 0 0 4 130396
-0.002007 -0.000592 0.119412 0.007294 0.592397 0.587944 -0.062500 1 0 0 0 0 0 4 131406
-0.002007 -0.000592 0.119412 0.007298 0.592385 0.587950 -0.062500 1 0 0 0 0 0 4 132397
-0.002007 -0.000592 0.119412 0.007299 0.592384 0.587931 -0.062500 1 0 0 0 0 0 4 133405
-0.002007 -0.000592 0.119412 0.007299 0.592383 0.587949 -0.062500 1 0 0 0 0 0 4 134407
-0.002007 -0.000592 0.119412 0.007295 0.592395 0.587944 -0.062500 1 0 0 0 0 0 4 135397
-0.002007 -0.000592 0.119412 0.007295 0.592396 0.587943 -0.062500 1 0 0 0 0 0 4 136406
-0.002007 -0.000592 0.119412 0.007298 0.592385 0.587950 -0.062500 1 0 0 0 0 0 4 137398
-0.002007 -0.000592 0.119412 0.007287 0.592386 0.587937 -0.062500 1 0 0 0 0 0 4 138406
-0.002007 -0.000592 0.119412 0.007297 0.592383 0.587949 -0.062500 1 0 0 0 0 0 4 139404
-0.002007 -0.000592 0.119412 0.007295 0.592395 0.587944 -0.062500 1 0 0 0 0 0 4 140405
-0.002007 -0.000592 0.119412 0.007294 0.592396 0.587944 -0.062500 1 0 0 0 0 0 4 141401
-0.002007 -0.000592 0.119412 0.007298 0.592385 0.587950 -0.062500 1 0 0 0 0 0 4 142539
-0.002007 -0.000592 0.119412 0.007295 0.592395 0.587945 -0.062500 1 0 0 0 0 0 4 143437
-0.002007 -0.000592 0.119412 0.007298 0.592385 0.587930 -0.062500 1 0 0 0 0 0 4 144415
-0.002007 -0.000592 0.119412 0.007299 0.592383 0.587948 -0.062500 1 0 0 0 0 0 4 145423
-0.002007 -0.000592 0.119412 0.007295 0.592395 0.587944 -0.062500 1 0 0 0 0 0 4 146421
-0.002007 -0.000592 0.119412 0.007298 0.592384 0.587950 -0.062500 1 0 0 0 0 0 4 147420
-0.002007 -0.000592 0.119412 0.007295 0.592395 0.587944 -0.062500 1 0 0 0 0 0 4 148418
-0.002007 -0.000592 0.119412 0.007295 0.592396 0.587944 -0.062500 1 0 0 0 0 0 4 149421
-0.002007 -0.000592 0.119412 0.007298 0.592385 0.587950 -0.062500 1 0 0 0 0 0 4 150392
-0.002007 -0.000592 0.119412 0.007287 0.592386 0.587937 -0.062500 1 0 0 0 0 0 4 151418
-0.002007 -0.000592 0.119412 0.007294 0.592395 0.587943 -0.062500 1 0 0 0 0 0 4 152418
-0.002007 -0.000592 0.119412 0.007298 0.592385 0.587950 -0.062500 1 0 0 0 0 0 4 153440
-0.002007 -0.000592 0.119412 0.007295 0.592395 0.587944 -0.062500 1 0 0 0 0 0 4 154435
-0.002007 -0.000592 0.119412 0.007294 0.592397 0.587944 -0.062500 1 0 0 0 0 0 4 155435
-0.002007 -0.000592 0.119412 0.007310 0.592382 0.587944 -0.062500 1 0 0 0 0 0 4 156430
-0.002007 -0.000592 0.119412 0.007289 0.592386 0.587937 -0.062500 1 0 0 0 0 0 4 157417
-0.002007 -0.000592 0.119412 0.007298 0.592383 0.587949 -0.062500 1 0 0 0 0 0 4 158417
-0.002007 -0.000592 0.119412 0.007295 0.592395 0.587944 -0.062500 1 0 0 0 0 0 4 159420
-0.002007 -0.000592 0.119412 0.007295 0.592396 0.587944 -0.062500 1 0 0 0 0 0 4 160434
-0.002007 -0.000592 0.119412 0.007298 0.592385 0.587950 -0.062500 1 0 0 0 0 0 4 161433
-0.002007 -0.000592 0.119412 0.007287 0.592386 0.587937 -0.062500 1 0 0 0 0 0 4 162418
-0.002007 -0.000592 0.119412 0.007293 0.592395 0.587943 -0.062500 1 0 0 0 0 0 4 163438
-0.002007 -0.000592 0.119412 0.007298 0.592385 0.587950 -0.062500 1 0 0 0 0 0 4 164431
-0.002007 -0.000592 0.119412 0.007295 0.592395 0.587944 -0.062500 1 0 0 0 0 0 4 165476
-0.002007 -0.000592 0.119412 0.007294 0.592397 0.587944 -0.062500 1 0 0 0 0 0 4 166498
-0.002007 -0.000592 0.119412 0.007310 0.592382 0.587944 -0.062500 1 0 0 0 0 0 4 167522
-0.002007 -0.000592 0.119412 0.007297 0.592395 0.587944 -0.062500 1 0 0 0 0 0 4 168475
-0.002007 -0.000592 0.119412 0.007290 0.592376 0.587943 -0.062500 1 0 0 0 0 0 4 169516
-0.002007 -0.000592 0.119412 0.007294 0.592394 0.587943 -0.062500 1 0 0 0 0 0 4 170479
-0.002007 -0.000592 0.119412 0.007295 0.592396 0.587943 -0.062500 1 0 0 0 0 0 4 171495
-0.002007 -0.000592 0.119412 0.007298 0.592385 0.587950 -0.062500 1 0 0 0 0 0 4 172467
-0.002007 -0.000592 0.119412 0.007295 0.592395 0.587944 -0.062500 1 0 0 0 0 0 4 173472
-0.002007 -0.000592 0.119412 0.007295 0.592397 0.587944 -0.062500 1 0 0 0 0 0 4 174469
-0.002007 -0.000592 0.119412 0.007290 0.592376 0.587943 -0.062500 1 0 0 0 0 0 4 175472
-0.002007 -0.000592 0.119412 0.007294 0.592394 0.587943 -0.062500 1 0 0 0 0 0 4 176481
-0.002007 -0.000592 0.119412 0.007298 0.592384 0.587950 -0.062500 1 0 0 0 0 0 4 177479
-0.002007 -0.000592 0.119412 0.007307 0.592392 0.587938 -0.062500 1 0 0 0 0 0 4 178495
-0.002007 -0.000592 0.119412 0.007296 0.592396 0.587943 -0.062500 1 0 0 0 0 0 4 179464
-0.002007 -0.000592 0.119412 0.007299 0.592385 0.587950 -0.062500 1 0 0 0 0 0 4 180505
-0.002007 -0.000592 0.119412 0.007287 0.592386 0.587937 -0.062500 1 0 0 0 0 0 4 181479
-0.002007 -0.000592 0.119412 0.007297 0.592383 0.587949 -0.062500 1 0 0 0 0 0 4 182505
-0.002007 -0.000592 0.119412 0.007295 0.592395 0.587944 -0.062500 1 0 0 0 0 0 4 183511
-0.002007 -0.000592 0.119412 0.007295 0.592396 0.587944 -0.062500 1 0 0 0 0 0 4 184498
-0.002007 -0.000592 0.119412 0.007298 0.592385 0.587950 -0.062500 1 0 0 0 0 0 4 185499
-0.002007 -0.000592 0.119412 0.007287 0.592386 0.587937 -0.062500 1 0 0 0 0 0 4 186467
-0.002007 -0.000592 0.119412 0.007293 0.592395 0.587943 -0.062500 1 0 0 0 0 0 4 187471
-0.002007 -0.000592 0.119412 0.007297 0.592385 0.587950 -0.062500 1 0 0 0 0 0 4 188470
-0.002007 -0.000592 0.119412 0.007295 0.592395 0.587944 -0.062500 1 0 0 0 0 0 4 189470
-0.002007 -0.000592 0.119412 0.007306 0.592394 0.587937 -0.062500 1 0 0 0 0 0 4 190464
-0.002007 -0.000592 0.119412 0.007300 0.592385 0.587949 -0.062500 1 0 0 0 0 0 4 191469
-0.002007 -0.000592 0.119412 0.007287 0.592386 0.587937 -0.062500 1 0 0 0 0 0 4 192468
-0.002007 -0.000592 0.119412 0.007297 0.592383 0.587949 -0.062500 1 0 0 0 0 0 4 193470
-0.002007 -0.000592 0.119412 0.007295 0.592395 0.587944 -0.062500 1 0 0 0 0 0 4 194502
-0.002007 -0.000592 0.119412 0.007295 0.592396 0.587943 -0.062500 1 0 0 0 0 0 4 195474
-0.002007 -0.000592 0.119412 0.007298 0.592385 0.587950 -0.062500 1 0 0 0 0 0 4 196496
-0.002007 -0.000592 0.119412 0.007295 0.592395 0.587944 -0.062500 1 0 0 0 0 0 4 197492
-0.002007 -0.000592 0.119412 0.007286 0.592388 0.587937 -0.062500 1 0 0 0 0 0 4 198496
-0.002007 -0.000592 0.119412 0.007297 0.592384 0.587949 -0.062500 1 0 0 0 0 0 4 199470
-0.002007 -0.000592 0.119412 0.007294 0.592395 0.587944 -0.062500 1 0 0 0 0 0 4 200494
-0.002007 -0.000592 0.119412 0.007310 0.592382 0.587944 -0.062500 1 0 0 0 0 0 4 201459
-0.002007 -0.000592 0.119412 0.007297 0.592395 0.587944 -0.062500 1 0 0 0 0 0 4 202471
-0.002007 -0.000592 0.119412 0.007295 0.592396 0.587943 -0.062500 1 0 0 0 0 0 4 203462
-0.002007 -0.000592 0.119412 0.007298 0.592385 0.587950 -0.062500 1 0 0 0 0 0 4 204471
-0.002007 -0.000592 0.119412 0.007287 0.592386 0.587937 -0.062500 1 0 0 0 0 0 4 205495
-0.002007 -0.000592 0.119412 0.007294 0.592395 0.587943 -0.062500 1 0 0 0 0 0 4 206471
-0.002007 -0.000592 0.119412 0.007298 0.592385 0.587950 -0.062500 1 0 0 0 0 0 4 207494
-0.002007 -0.000592 0.119412 0.007295 0.592395 0.587944 -0.062500 1 0 0 0 0 0 4 208468
-0.002007 -0.000592 0.119412 0.007295 0.592397 0.587944 -0.062500 1 0 0 0 0 0 4 209404
-0.002007 -0.000592 0.119412 0.007298 0.592385 0.587950 -0.062500 1 0 0 0 0 0 4 210395
-0.002007 -0.000592 0.119412 0.007287 0.592387 0.587937 -0.062500 1 0 0 0 0 0 4 211403
-0.002007 -0.000592 0.119412 0.007297 0.592384 0.587950 -0.062500 1 0 0 0 0 0 4 212395
-0.002007 -0.000592 0.119412 0.007307 0.592392 0.587938 -0.062500 1 0 0 0 0 0 4 213413
-0.002007 -0.000592 0.119412 0.007296 0.592396 0.587943 -0.062500 1 0 0 0 0 0 4 214390
-0.002007 -0.000592 0.119412 0.007298 0.592385 0.587950 -0.062500 1 0 0 0 0 0 4 215393
-0.002007 -0.000592 0.119412 0.007287 0.592386 0.587937 -0.062500 1 0 0 0 0 0 4 216403
-0.002007 -0.000592 0.119412 0.007297 0.592383 0.587949 -0.062500 1 0 0 0 0 0 4 217388
-0.002007 -0.000592 0.119412 0.007295 0.592395 0.587944 -0.062500 1 0 0 0 0 0 4 218393
-0.002007 -0.000592 0.119412 0.007295 0.592396 0.587944 -0.062500 1 0 0 0 0 0 4 219404
-0.002007 -0.000592 0.119412 0.007298 0.592385 0.587950 -0.062500 1 0 0 0 0 0 4 220412
-0.002007 -0.000592 0.119412 0.007295 0.592395 0.587945 -0.062500 1 0 0 0 0 0 4 221405
-0.002007 -0.000592 0.119412 0.007286 0.592388 0.587937 -0.062500 1 0 0 0 0 0 4 222394
-0.002007 -0.000592 0.119412 0.007297 0.592384 0.587949 -0.062500 1 0 0 0 0 0 4 223396
-0.002007 -0.000592 0.119412 0.007307 0.592392 0.587938 -0.062500 1 0 0 0 0 0 4 224412
-0.002007 -0.000592 0.119412 0.007300 0.592384 0.587949 -0.062500 1 0 0 0 0 0 4 225395
-0.002007 -0.000592 0.119412 0.007295 0.592395 0.587944 -0.062500 1 0 0 0 0 0 4 226405
-0.002007 -0.000592 0.119412 0.007295 0.592396 0.587944 -0.062500 1 0 0 0 0 0 4 227416
-0.002007 -0.000592 0.119412 0.007298 0.592385 0.587950 -0.062500 1 0 0 0 0 0 4 228447
-0.002007 -0.000592 0.119412 0.007287 0.592386 0.587937 -0.062500 1 0 0 0 0 0 4 229420
-0.002007 -0.000592 0.119412 0.007294 0.592395 0.587943 -0.062500 1 0 0 0 0 0 4 230417
-0.002007 -0.000592 0.119412 0.007298 0.592385 0.587950 -0.062500 1 0 0 0 0 0 4 231417
-0.002007 -0.000592 0.119412 0.007295 0.592395 0.587944 -0.062500 1 0 0 0 0 0 4 232415
-0.002007 -0.000592 0.119412 0.007294 0.592397 0.587944 -0.062500 1 0 0 0 0 0 4 233417
-0.002007 -0.000592 0.119412 0.007290 0.592376 0.587943 -0.062500 1 0 0 0 0 0 4 234416
-0.002007 -0.000592 0.119412 0.007306 0.592391 0.587937 -0.062500 1 0 0 0 0 0 4 235414
-0.002007 -0.000592 0.119412 0.007299 0.592384 0.587949 -0.062500 1 0 0 0 0 0 4 236415
-0.002007 -0.000592 0.119412 0.007295 0.592395 0.587944 -0.062500 1 0 0 0 0 0 4 237437
-0.002007 -0.000592 0.119412 0.007295 0.592396 0.587943 -0.062500 1 0 0 0 0 0 4 238419
-0.002007 -0.000592 0.119412 0.007298 0.592385 0.587950 -0.062500 1 0 0 0 0 0 4 239450
-0.002007 -0.000592 0.119412 0.007287 0.592386 0.587937 -0.062500 1 0 0 0 0 0 4 240410
-0.002007 -0.000592 0.119412 0.007294 0.592395 0.587943 -0.062500 1 0 0 0 0 0 4 241415
-0.002007 -0.000592 0.119412 0.007298 0.592385 0.587950 -0.062500 1 0 0 0 0 0 4 242416
-0.002007 -0.000592 0.119412 0.007295 0.592395 0.587944 -0.062500 1 0 0 0 0 0 4 243414
-0.002007 -0.000592 0.119412 0.007298 0.592385 0.587950 -0.062500 1 0 0 0 0 0 4 244431
-0.002007 -0.000592 0.119412 0.007295 0.592395 0.587945 -0.062500 1 0 0 0 0 0 4 245477
-0.002007 -0.000592 0.119412 0.007298 0.592385 0.587930 -0.062500 1 0 0 0 0 0 4 246491
-0.002007 -0.000592 0.119412 0.007299 0.592383 0.587948 -0.062500 1 0 0 0 0 0 4 247469
-0.002007 -0.000592 0.119412 0.007295 0.592395 0.587944 -0.062500 1 0 0 0 0 0 4 248467
-0.002007 -0.000592 0.119412 0.007295 0.592396 0.587943 -0.062500 1 0 0 0 0 0 4 249494
-0.002007 -0.000592 0.119412 0.007298 0.592385 0.587950 -0.062500 1 0 0 0 0 0 4 250481
-0.002007 -0.000592 0.119412 0.007295 0.592395 0.587944 -0.062500 1 0 0 0 0 0 4 251483
-0.002007 -0.000592 0.119412 0.007287 0.592388 0.587937 -0.062500 1 0 0 0 0 0 4 252482
-0.002007 -0.000592 0.119412 0.007297 0.592384 0.587949 -0.062500 1 0 0 0 0 0 4 253473
-0.002007 -0.000592 0.119412 0.007295 0.592395 0.587944 -0.062500 1 0 0 0 0 0 4 254472
-0.002007 -0.000592 0.119412 0.007298 0.592385 0.587950 -0.062500 1 0 0 0 0 0 4 255504
-0.002007 -0.000592 0.119412 0.007295 0.592395 0.587944 -0.062500 1 0 0 0 0 0 4 256493
-0.002007 -0.000592 0.119412 0.007307 0.592394 0.587937 -0.062500 1 0 0 0 0 0 4 257491
-0.002007 -0.000592 0.119412 0.007300 0.592385 0.587950 -0.062500 1 0 0 0 0 0 4 258462
-0.002007 -0.000592 0.119412 0.007287 0.592386 0.587937 -0.062500 1 0 0 0 0 0 4 259466
-0.002007 -0.000592 0.119412 0.007297 0.592383 0.587949 -0.062500 1 0 0 0 0 0 4 260470
-0.002007 -0.000592 0.119412 0.007295 0.592395 0.587944 -0.062500 1 0 0 0 0 0 4 261498
-0.002007 -0.000592 0.119412 0.007295 0.592396 0.587944 -0.062500 1 0 0 0 0 0 4 262462
-0.002007 -0.000592 0.119412 0.007298 0.592385 0.587950 -0.062500 1 0 0 0 0 0 4 263471
-0.002007 -0.000592 0.119412 0.007287 0.592386 0.587937 -0.062500 1 0 0 0 0 0 4 264504
-0.002007 -0.000592 0.119412 0.007293 0.592395 0.587943 -0.062500 1 0 0 0 0 0 4 265476
-0.002007 -0.000592 0.119412 0.007298 0.592385 0.587950 -0.062500 1 0 0 0 0 0 4 266465
-0.002007 -0.000592 0.119412 0.007295 0.592395 0.587944 -0.062500 1 0 0 0 0 0 4 267500
-0.002007 -0.000592 0.119412 0.007294 0.592397 0.587944 -0.062500 1 0 0 0 0 0 4 268496
-0.002007 -0.000592 0.119412 0.007310 0.592382 0.587944 -0.062500 1 0 0 0 0 0 4 269470
-0.002007 -0.000592 0.119412 0.007288 0.592386 0.587936 -0.062500 1 0 0 0 0 0 4 270494
-0.002007 -0.000592 0.119412 0.007297 0.592383 0.587949 -0.062500 1 0 0 0 0 0 4 271467
-0.002007 -0.000592 0.119412 0.007295 0.592395 0.587944 -0.062500 1 0 0 0 0 0 4 272467
-0.002007 -0.000592 0.119412 0.007295 0.592396 0.587943 -0.062500 1 0 0 0 0 0 4 273495
-0.002007 -0.000592 0.119412 0.007298 0.592385 0.587950 -0.062500 1 0 0 0 0 0 4 274495
-0.002007 -0.000592 0.119412 0.007295 0.592395 0.587944 -0.062500 1 0 0 0 0 0 4 275462
-0.002007 -0.000592 0.119412 0.007286 0.592388 0.587937 -0.062500 1 0 0 0 0 0 4 276466
-0.002007 -0.000592 0.119412 0.007297 0.592384 0.587949 -0.062500 1 0 0 0 0 0 4 277469
-0.002007 -0.000592 0.119412 0.007294 0.592395 0.587944 -0.062500 1 0 0 0 0 0 4 278457
-0.002007 -0.000592 0.119412 0.007298 0.592385 0.587950 -0.062500 1 0 0 0 0 0 4 279458
-0.002007 -0.000592 0.119412 0.007307 0.592392 0.587938 -0.062500 1 0 0 0 0 0 4 280487
-0.002007 -0.000592 0.119412 0.007296 0.592396 0.587943 -0.062500 1 0 0 0 0 0 4 281458
-0.002007 -0.000592 0.119412 0.007299 0.592385 0.587950 -0.062500 1 0 0 0 0 0 4 282490
-0.002007 -0.000592 0.119412 0.007287 0.592386 0.587937 -0.062500 1 0 0 0 0 0 4 283490
-0.002007 -0.000592 0.119412 0.007294 0.592395 0.587943 -0.062500 1 0 0 0 0 0 4 284490
-0.002007 -0.000592 0.119412 0.007298 0.592385 0.587950 -0.062500 1 0 0 0 0 0 4 285470
-0.002007 -0.000592 0.119412 0.007295 0.592395 0.587944 -0.062500 1 0 0 0 0 0 4 286490
-0.002007 -0.000592 0.119412 0.007298 0.592385 0.587950 -0.062500 1 0 0 0 0 0 4 287487
-0.002007 -0.000592 0.119412 0.007287 0.592386 0.587938 -0.062500 1 0 0 0 0 0 4 288455
-0.002007 -0.000592 0.119412 0.007293 0.592395 0.587943 -0.062500 1 0 0 0 0 0 4 289468
-0.002007 -0.000592 0.119412 0.007297 0.592385 0.587950 -0.062500 1 0 0 0 0 0 4 290489
-0.002007 -0.000592 0.119412 0.007307 0.592392 0.587938 -0.062500 1 0 0 0 0 0 4 291463
-0.002007 -0.000592 0.119412 0.007296 0.592396 0.587943 -0.062500 1 0 0 0 0 0 4 292489
-0.002007 -0.000592 0.119412 0.007299 0.592385 0.587950 -0.062500 1 0 0 0 0 0 4 293392
-0.002007 -0.000592 0.119412 0.007287 0.592386 0.587937 -0.062500 1 0 0 0 0 0 4 294384
-0.002007 -0.000592 0.119412 0.007297 0.592383 0.587949 -0.062500 1 0 0 0 0 0 4 295390
-0.002007 -0.000592 0.119412 0.007295 0.592395 0.587944 -0.062500 1 0 0 0 0 0 4 296401
-0.002007 -0.000592 0.119412 0.007295 0.592396 0.587944 -0.062500 1 0 0 0 0 0 4 297393
-0.002007 -0.000592 0.119412 0.007298 0.592385 0.587950 -0.062500 1 0 0 0 0 0 4 298401
-0.002007 -0.000592 0.119412 0.007295 0.592395 0.587944 -0.062500 1 0 0 0 0 0 4 299391
-0.002007 -0.000592 0.119412 0.007286 0.592388 0.587937 -0.062500 1 0 0 0 0 0 4 300401
-0.002007 -0.000592 0.119412 0.007297 0.592384 0.587949 -0.062500 1 0 0 0 0 0 4 301385
-0.002007 -0.000592 0.119412 0.007294 0.592395 0.587944 -0.062500 1 0 0 0 0 0 4 302391
-0.002007 -0.000592 0.119412 0.007306 0.592394 0.587937 -0.062500 1 0 0 0 0 0 4 303400
-0.002007 -0.000592 0.119412 0.007300 0.592385 0.587949 -0.062500 1 0 0 0 0 0 4 304391
-0.002007 -0.000592 0.119412 0.007296 0.592395 0.587944 -0.062500 1 0 0 0 0 0 4 305401
-0.002007 -0.000592 0.119412 0.007290 0.592376 0.587943 -0.062500 1 0 0 0 0 0 4 306390
-0.002007 -0.000592 0.119412 0.007294 0.592394 0.587943 -0.062500 1 0 0 0 0 0 4 307393
-0.002007 -0.000592 0.119412 0.007294 0.592396 0.587943 -0.062500 1 0 0 0 0 0 4 308408
-0.002007 -0.000592 0.119412 0.007298 0.592385 0.587950 -0.062500 1 0 0 0 0 0 4 309391
-0.002007 -0.000592 0.119412 0.007295 0.592395 0.587944 -0.062500 1 0 0 0 0 0 4 310397
-0.002007 -0.000592 0.119412 0.007295 0.592397 0.587944 -0.062500 1 0 0 0 0 0 4 311435
-0.002007 -0.000592 0.119412 0.007290 0.592376 0.587943 -0.062500 1 0 0 0 0 0 4 312402
-0.002007 -0.000592 0.119412 0.007294 0.592394 0.587944 -0.062500 1 0 0 0 0 0 4 313435
-0.002007 -0.000592 0.119412 0.007297 0.592384 0.587950 -0.062500 1 0 0 0 0 0 4 314387
-0.002007 -0.000592 0.119412 0.007307 0.592392 0.587938 -0.062500 1 0 0 0 0 0 4 315411
-0.002007 -0.000592 0.119412 0.007296 0.592396 0.587943 -0.062500 1 0 0 0 0 0 4 316431
-0.002007 -0.000592 0.119412 0.007298 0.592385 0.587950 -0.062500 1 0 0 0 0 0 4 317416
-0.002007 -0.000592 0.119412 0.007287 0.592386 0.587937 -0.062500 1 0 0 0 0 0 4 318427
-0.002007 -0.000592 0.119412 0.007297 0.592383 0.587949 -0.062500 1 0 0 0 0 0 4 319427
-0.002007 -0.000592 0.119412 0.007295 0.592395 0.587944 -0.062500 1 0 0 0 0 0 4 320428
-0.002007 -0.000592 0.119412 0.007295 0.592396 0.587944 -0.062500 1 0 0 0 0 0 4 321418
-0.002007 -0.000592 0.119412 0.007298 0.592385 0.587950 -0.062500 1 0 0 0 0 0 4 322428
-0.002007 -0.000592 0.119412 0.007295 0.592395 0.587945 -0.062500 1 0 0 0 0 0 4 323426
-0.002007 -0.000592 0.119412 0.007286 0.592388 0.587937 -0.062500 1 0 0 0 0 0 4 324408
-0.002007 -0.000592 0.119412 0.007297 0.592384 0.587950 -0.062500 1 0 0 0 0 0 4 325415
-0.002007 -0.000592 0.119412 0.007307 0.592392 0.587938 -0.062500 1 0 0 0 0 0 4 326414
-0.002007 -0.000592 0.119412 0.007296 0.592396 0.587943 -0.062500 1 0 0 0 0 0 4 327438
-0.002007 -0.000592 0.119412 0.007298 0.592385 0.587950 -0.062500 1 0 0 0 0 0 4 328408
-0.002007 -0.000592 0.119412 0.007295 0.592395 0.587944 -0.062500 1 0 0 0 0 0 4 329471
-0.002007 -0.000592 0.119412 0.007290 0.592376 0.587943 -0.062500 1 0 0 0 0 0 4 330492
-0.002007 -0.000592 0.119412 0.007294 0.592394 0.587943 -0.062500 1 0 0 0 0 0 4 331461
-0.002007 -0.000592 0.119412 0.007294 0.592396 0.587943 -0.062500 1 0 0 0 0 0 4 332468
-0.002007 -0.000592 0.119412 0.007298 0.592385 0.587950 -0.062500 1 0 0 0 0 0 4 333489
-0.002007 -0.000592 0.119412 0.007295 0.592395 0.587944 -0.062500 1 0 0 0 0 0 4 334466
-0.002007 -0.000592 0.119412 0.007295 0.592397 0.587944 -0.062500 1 0 0 0 0 0 4 335478
-0.002007 -0.000592 0.119412 0.007302 0.592373 0.587937 -0.062500 1 0 0 0 0 0 4 336464
-0.002007 -0.000592 0.119412 0.007296 0.592394 0.587943 -0.062500 1 0 0 0 0 0 4 337472
-0.002007 -0.000592 0.119412 0.007298 0.592384 0.587950 -0.062500 1 0 0 0 0 0 4 338493
-0.002007 -0.000592 0.119412 0.007295 0.592395 0.587944 -0.062500 1 0 0 0 0 0 4 339492
-0.002007 -0.000592 0.119412 0.007295 0.592396 0.587944 -0.062500 1 0 0 0 0 0 4 340463
-0.002007 -0.000592 0.119412 0.007298 0.592385 0.587950 -0.062500 1 0 0 0 0 0 4 341461
-0.002007 -0.000592 0.119412 0.007287 0.592386 0.587937 -0.062500 1 0 0 0 0 0 4 342463
-0.002007 -0.000592 0.119412 0.007294 0.592395 0.587943 -0.062500 1 0 0 0 0 0 4 343466
-0.002007 -0.000592 0.119412 0.007298 0.592385 0.587950 -0.062500 1 0 0 0 0 0 4 344493
-0.002007 -0.000592 0.119412 0.007295 0.592395 0.587944 -0.062500 1 0 0 0 0 0 4 345460
-0.002007 -0.000592 0.119412 0.007294 0.592397 0.587944 -0.062500 1 0 0 0 0 0 4 346463
-0.002007 -0.000592 0.119412 0.007298 0.592385 0.587950 -0.062500 1 0 0 0 0 0 4 347500
-0.002007 -0.000592 0.119412 0.007299 0.592384 0.587931 -0.062500 1 0 0 0 0 0 4 348469
-0.002007 -0.000592 0.119412 0.007299 0.592383 0.587949 -0.062500 1 0 0 0 0 0 4 349497
-0.002007 -0.000592 0.119412 0.007295 0.592395 0.587944 -0.062500 1 0 0 0 0 0 4 350490
-0.002007 -0.000592 0.119412 0.007295 0.592396 0.587943 -0.062500 1 0 0 0 0 0 4 351470
-0.002007 -0.000592 0.119412 0.007298 0.592385 0.587950 -0.062500 1 0 0 0 0 0 4 352500
-0.002007 -0.000592 0.119412 0.007295 0.592395 0.587944 -0.062500 1 0 0 0 0 0 4 353476
-0.002007 -0.000592 0.119412 0.007287 0.592388 0.587937 -0.062500 1 0 0 0 0 0 4 354493
-0.002007 -0.000592 0.119412 0.007297 0.592384 0.587949 -0.062500 1 0 0 0 0 0 4 355472
-0.002007 -0.000592 0.119412 0.007295 0.592395 0.587944 -0.062500 1 0 0 0 0 0 4 356467
-0.002007 -0.000592 0.119412 0.007298 0.592385 0.587950 -0.062500 1 0 0 0 0 0 4 357468
-0.002007 -0.000592 0.119412 0.007295 0.592395 0.587945 -0.062500 1 0 0 0 0 0 4 358491
-0.002007 -0.000592 0.119412 0.007307 0.592394 0.587937 -0.062500 1 0 0 0 0 0 4 359458
-0.002007 -0.000592 0.119412 0.007292 0.592376 0.587942 -0.062500 1 0 0 0 0 0 4 360464
-0.002007 -0.000592 0.119412 0.007294 0.592394 0.587943 -0.062500 1 0 0 0 0 0 4 361467
-0.002007 -0.000592 0.119412 0.007298 0.592384 0.587950 -0.062500 1 0 0 0 0 0 4 362493
-0.002007 -0.000592 0.119412 0.007295 0.592395 0.587944 -0.062500 1 0 0 0 0 0 4 363466
-0.002007 -0.000592 0.119412 0.007295 0.592396 0.587944 -0.062500 1 0 0 0 0 0 4 364489
-0.002007 -0.000592 0.119412 0.007298 0.592385 0.587950 -0.062500 1 0 0 0 0 0 4 365468
-0.002007 -0.000592 0.119412 0.007287 0.592386 0.587937 -0.062500 1 0 0 0 0 0 4 366490
-0.002007 -0.000592 0.119412 0.007294 0.592395 0.587943 -0.062500 1 0 0 0 0 0 4 367467
-0.002007 -0.000592 0.119412 0.007298 0.592385 0.587950 -0.062500 1 0 0 0 0 0 4 368486
-0.002007 -0.000592 0.119412 0.007295 0.592395 0.587944 -0.062500 1 0 0 0 0 0 4 369457
-0.002007 -0.000592 0.119412 0.007307 0.592394 0.587937 -0.062500 1 0 0 0 0 0 4 370482
-0.002007 -0.000592 0.119412 0.007300 0.592385 0.587949 -0.062500 1 0 0 0 0 0 4 371484
-0.002007 -0.000592 0.119412 0.007287 0.592386 0.587937 -0.062500 1 0 0 0 0 0 4 372485
-0.002007 -0.000592 0.119412 0.007297 0.592383 0.587949 -0.062500 1 0 0 0 0 0 4 373454
-0.002007 -0.000592 0.119412 0.007295 0.592395 0.587944 -0.062500 1 0 0 0 0 0 4 374464
-0.002007 -0.000592 0.119412 0.007295 0.592396 0.587943 -0.062500 1 0 0 0 0 0 4 375487
-0.002007 -0.000592 0.119412 0.007298 0.592385 0.587950 -0.062500 1 0 0 0 0 0 4 376465
-0.002007 -0.000592 0.119412 0.007295 0.592395 0.587944 -0.062500 1 0 0 0 0 0 4 377384
-0.002007 -0.000592 0.119412 0.007286 0.592388 0.587937 -0.062500 1 0 0 0 0 0 4 378389
-0.002007 -0.000592 0.119412 0.007297 0.592384 0.587949 -0.062500 1 0 0 0 0 0 4 379383
-0.002007 -0.000592 0.119412 0.007295 0.592395 0.587944 -0.062500 1 0 0 0 0 0 4 380388
-0.002007 -0.000592 0.119412 0.007298 0.592385 0.587950 -0.062500 1 0 0 0 0 0 4 381398
-0.002007 -0.000592 0.119412 0.007307 0.592392 0.587938 -0.062500 1 0 0 0 0 0 4 382406
-0.002007 -0.000592 0.119412 0.007296 0.592396 0.587943 -0.062500 1 0 0 0 0 0 4 383399
-0.002007 -0.000592 0.119412 0.007290 0.592376 0.587943 -0.062500 1 0 0 0 0 0 4 384388
-0.002007 -0.000592 0.119412 0.007294 0.592394 0.587943 -0.062500 1 0 0 0 0 0 4 385388
-0.002007 -0.000592 0.119412 0.007295 0.592396 0.587943 -0.062500 1 0 0 0 0 0 4 386399
-0.002007 -0.000592 0.119412 0.007298 0.592385 0.587950 -0.062500 1 0 0 0 0 0 4 387388
-0.002007 -0.000592 0.119412 0.007295 0.592395 0.587944 -0.062500 1 0 0 0 0 0 4 388398
-0.002007 -0.000592 0.119412 0.007295 0.592397 0.587944 -0.062500 1 0 0 0 0 0 4 389388
-0.002007 -0.000592 0.119412 0.007290 0.592376 0.587943 -0.062500 1 0 0 0 0 0 4 390401
-0.002007 -0.000592 0.119412 0.007294 0.592394 0.587943 -0.062500 1 0 0 0 0 0 4 391395
-0.002007 -0.000592 0.119412 0.007298 0.592384 0.587950 -0.062500 1 0 0 0 0 0 4 392409
-0.002007 -0.000592 0.119412 0.007307 0.592392 0.587938 -0.062500 1 0 0 0 0 0 4 393387
-0.002007 -0.000592 0.119412 0.007296 0.592396 0.587943 -0.062500 1 0 0 0 0 0 4 394391
-0.002007 -0.000592 0.119412 0.007299 0.592385 0.587950 -0.062500 1 0 0 0 0 0 4 395426
-0.002007 -0.000592 0.119412 0.007287 0.592386 0.587937 -0.062500 1 0 0 0 0 0 4 396422
-0.002007 -0.000592 0.119412 0.007297 0.592383 0.587949 -0.062500 1 0 0 0 0 0 4 397413
-0.002007 -0.000592 0.119412 0.007295 0.592395 0.587944 -0.062500 1 0 0 0 0 0 4 398412
-0.002007 -0.000592 0.119412 0.007295 0.592396 0.587944 -0.062500 1 0 0 0 0 0 4 399412
-0.002007 -0.000592 0.119412 0.007298 0.592385 0.587950 -0.062500 1 0 0 0 0 0 4 400411
-0.002007 -0.000592 0.119412 0.007295 0.592395 0.587945 -0.062500 1 0 0 0 0 0 4 401427
-0.002007 -0.000592 0.119412 0.007286 0.592388 0.587937 -0.062500 1 0 0 0 0 0 4 402406
-0.002007 -0.000592 0.119412 0.007297 0.592384 0.587949 -0.062500 1 0 0 0 0 0 4 403410
-0.002007 -0.000592 0.119412 0.007307 0.592392 0.587938 -0.062500 1 0 0 0 0 0 4 404411
-0.002007 -0.000592 0.119412 0.007300 0.592384 0.587949 -0.062500 1 0 0 0 0 0 4 405415
-0.002007 -0.000592 0.119412 0.007296 0.592395 0.587944 -0.062500 1 0 0 0 0 0 4 406427
-0.002007 -0.000592 0.119412 0.007295 0.592396 0.587944 -0.062500 1 0 0 0 0 0 4 407414
-0.002007 -0.000592 0.119412 0.007290 0.592376 0.587943 -0.062500 1 0 0 0 0 0 4 408410
-0.002007 -0.000592 0.119412 0.007294 0.592394 0.587943 -0.062500 1 0 0 0 0 0 4 409410
-0.002007 -0.000592 0.119412 0.007294 0.592396 0.587943 -0.062500 1 0 0 0 0 0 4 410409
-0.002007 -0.000592 0.119412 0.007298 0.592385 0.587950 -0.062500 1 0 0 0 0 0 4 411422
-0.002007 -0.000592 0.119412 0.007295 0.592395 0.587944 -0.062500 1 0 0 0 0 0 4 412424
-0.002007 -0.000592 0.119412 0.007295 0.592397 0.587944 -0.062500 1 0 0 0 0 0 4 413468
-0.002007 -0.000592 0.119412 0.007290 0.592376 0.587943 -0.062500 1 0 0 0 0 0 4 414489
-0.002007 -0.000592 0.119412 0.007294 0.592394 0.587944 -0.062500 1 0 0 0 0 0 4 415457
-0.002007 -0.000592 0.119412 0.007310 0.592382 0.587944 -0.062500 1 0 0 0 0 0 4 416462
-0.002007 -0.000592 0.119412 0.007297 0.592395 0.587944 -0.062500 1 0 0 0 0 0 4 417486
-0.002007 -0.000592 0.119412 0.007295 0.592396 0.587943 -0.062500 1 0 0 0 0 0 4 418473
-0.002007 -0.000592 0.119412 0.007298 0.592385 0.587950 -0.062500 1 0 0 0 0 0 4 419473
-0.002007 -0.000592 0.119412 0.007287 0.592386 0.587937 -0.062500 1 0 0 0 0 0 4 420461
-0.002007 -0.000592 0.119412 0.007294 0.592395 0.587943 -0.062500 1 0 0 0 0 0 4 421509
-0.002007 -0.000592 0.119412 0.007298 0.592385 0.587950 -0.062500 1 0 0 0 0 0 4 422467
-0.002007 -0.000592 0.119412 0.007295 0.592395 0.587944 -0.062500 1 0 0 0 0 0 4 423497
-0.002007 -0.000592 0.119412 0.007298 0.592385 0.587950 -0.062500 1 0 0 0 0 0 4 424488
-0.002007 -0.000592 0.119412 0.007287 0.592386 0.587938 -0.062500 1 0 0 0 0 0 4 425487
-0.002007 -0.000592 0.119412 0.007293 0.592395 0.587943 -0.062500 1 0 0 0 0 0 4 426457
-0.002007 -0.000592 0.119412 0.007297 0.592385 0.587950 -0.062500 1 0 0 0 0 0 4 427460
-0.002007 -0.000592 0.119412 0.007307 0.592392 0.587938 -0.062500 1 0 0 0 0 0 4 428485
-0.002007 -0.000592 0.119412 0.007296 0.592396 0.587943 -0.062500 1 0 0 0 0 0 4 429486
-0.002007 -0.000592 0.119412 0.007298 0.592385 0.587950 -0.062500 1 0 0 0 0 0 4 430458
-0.002007 -0.000592 0.119412 0.007295 0.592395 0.587944 -0.062500 1 0 0 0 0 0 4 431468
-0.002007 -0.000592 0.119412 0.007287 0.592388 0.587937 -0.062500 1 0 0 0 0 0 4 432498
-0.002007 -0.000592 0.119412 0.007297 0.592384 0.587949 -0.062500 1 0 0 0 0 0 4 433470
-0.002007 -0.000592 0.119412 0.007295 0.592395 0.587944 -0.062500 1 0 0 0 0 0 4 434461
-0.002007 -0.000592 0.119412 0.007298 0.592385 0.587950 -0.062500 1 0 0 0 0 0 4 435490
-0.002007 -0.000592 0.119412 0.007295 0.592395 0.587945 -0.062500 1 0 0 0 0 0 4 436465
-0.002007 -0.000592 0.119412 0.007295 0.592397 0.587944 -0.062500 1 0 0 0 0 0 4 437498
-0.002007 -0.000592 0.119412 0.007302 0.592373 0.587937 -0.062500 1 0 0 0 0 0 4 438473
-0.002007 -0.000592 0.119412 0.007296 0.592394 0.587943 -0.062500 1 0 0 0 0 0 4 439459
-0.002007 -0.000592 0.119412 0.007298 0.592384 0.587950 -0.062500 1 0 0 0 0 0 4 440460
-0.002007 -0.000592 0.119412 0.007295 0.592395 0.587944 -0.062500 1 0 0 0 0 0 4 441466
-0.002007 -0.000592 0.119412 0.007295 0.592396 0.587944 -0.062500 1 0 0 0 0 0 4 442458
-0.002007 -0.000592 0.119412 0.007298 0.592385 0.587950 -0.062500 1 0 0 0 0 0 4 443462
-0.002007 -0.000592 0.119412 0.007287 0.592386 0.587937 -0.062500 1 0 0 0 0 0 4 444460
-0.002007 -0.000592 0.119412 0.007294 0.592395 0.587943 -0.062500 1 0 0 0 0 0 4 445458
-0.002007 -0.000592 0.119412 0.007298 0.592385 0.587950 -0.062500 1 0 0 0 0 0 4 446461
-0.002007 -0.000592 0.119412 0.007295 0.592395 0.587944 -0.062500 1 0 0 0 0 0 4 447465
-0.002007 -0.000592 0.119412 0.007294 0.592397 0.587944 -0.062500 1 0 0 0 0 0 4 448490
-0.002007 -0.000592 0.119412 0.007298 0.592385 0.587950 -0.062500 1 0 0 0 0 0 4 449455
-0.002007 -0.000592 0.119412 0.007299 0.592384 0.587931 -0.062500 1 0 0 0 0 0 4 450460
-0.002007 -0.000592 0.119412 0.007299 0.592383 0.587949 -0.062500 1 0 0 0 0 0 4 451486
-0.002007 -0.000592 0.119412 0.007295 0.592395 0.587944 -0.062500 1 0 0 0 0 0 4 452488
-0.002007 -0.000592 0.119412 0.007295 0.592396 0.587943 -0.062500 1 0 0 0 0 0 4 453464
-0.002007 -0.000592 0.119412 0.007298 0.592385 0.587950 -0.062500 1 0 0 0 0 0 4 454487
-0.002007 -0.000592 0.119412 0.007295 0.592395 0.587944 -0.062500 1 0 0 0 0 0 4 455461
-0.002007 -0.000592 0.119412 0.007287 0.592388 0.587937 -0.062500 1 0 0 0 0 0 4 456485
-0.002007 -0.000592 0.119412 0.007297 0.592384 0.587949 -0.062500 1 0 0 0 0 0 4 457461
-0.002007 -0.000592 0.119412 0.007295 0.592395 0.587944 -0.062500 1 0 0 0 0 0 4 458486
-0.002007 -0.000592 0.119412 0.007298 0.592385 0.587950 -0.062500 1 0 0 0 0 0 4 459461
-0.002007 -0.000592 0.119412 0.007307 0.592392 0.587938 -0.062500 1 0 0 0 0 0 4 460482
-0.002007 -0.000592 0.119412 0.007296 0.592396 0.587943 -0.062500 1 0 0 0 0 0 4 461387
-0.002007 -0.000592 0.119412 0.007290 0.592376 0.587943 -0.062500 1 0 0 0 0 0 4 462380
-0.002007 -0.000592 0.119412 0.007294 0.592394 0.587943 -0.062500 1 0 0 0 0 0 4 463386
-0.002007 -0.000592 0.119412 0.007295 0.592396 0.587943 -0.062500 1 0 0 0 0 0 4 464396
-0.002007 -0.000592 0.119412 0.007298 0.592385 0.587950 -0.062500 1 0 0 0 0 0 4 465386
-0.002007 -0.000592 0.119412 0.007295 0.592395 0.587944 -0.062500 1 0 0 0 0 0 4 466396
-0.002007 -0.000592 0.119412 0.007298 0.592385 0.587950 -0.062500 1 0 0 0 0 0 4 467386
-0.002007 -0.000592 0.119412 0.007287 0.592386 0.587938 -0.062500 1 0 0 0 0 0 4 468405
-0.002007 -0.000592 0.119412 0.007294 0.592395 0.587943 -0.062500 1 0 0 0 0 0 4 469396
-0.002007 -0.000592 0.119412 0.007298 0.592385 0.587950 -0.062500 1 0 0 0 0 0 4 470386
-0.002007 -0.000592 0.119412 0.007295 0.592395 0.587944 -0.062500 1 0 0 0 0 0 4 471395
-0.002007 -0.000592 0.119412 0.007307 0.592394 0.587937 -0.062500 1 0 0 0 0 0 4 472385
-0.002007 -0.000592 0.119412 0.007300 0.592385 0.587949 -0.062500 1 0 0 0 0 0 4 473395
-0.002007 -0.000592 0.119412 0.007287 0.592386 0.587937 -0.062500 1 0 0 0 0 0 4 474385
-0.002007 -0.000592 0.119412 0.007297 0.592383 0.587949 -0.062500 1 0 0 0 0 0 4 475388
-0.002007 -0.000592 0.119412 0.007295 0.592395 0.587944 -0.062500 1 0 0 0 0 0 4 476402
-0.002007 -0.000592 0.119412 0.007295 0.592396 0.587944 -0.062500 1 0 0 0 0 0 4 477392
-0.002007 -0.000592 0.119412 0.007298 0.592385 0.587950 -0.062500 1 0 0 0 0 0 4 478385
-0.002007 -0.000592 0.119412 0.007287 0.592386 0.587937 -0.062500 1 0 0 0 0 0 4 479414
-0.002007 -0.000592 0.119412 0.007293 0.592395 0.587943 -0.062500 1 0 0 0 0 0 4 480392
-0.002007 -0.000592 0.119412 0.007297 0.592385 0.587950 -0.062500 1 0 0 0 0 0 4 481414
-0.002007 -0.000592 0.119412 0.007295 0.592395 0.587944 -0.062500 1 0 0 0 0 0 4 482410
-0.002007 -0.000592 0.119412 0.007294 0.592396 0.587944 -0.062500 1 0 0 0 0 0 4 483409
-0.002007 -0.000592 0.119412 0.007310 0.592382 0.587944 -0.062500 1 0 0 0 0 0 4 484407
-0.002007 -0.000592 0.119412 0.007297 0.592395 0.587944 -0.062500 1 0 0 0 0 0 4 485408
-0.002007 -0.000592 0.119412 0.007290 0.592376 0.587943 -0.062500 1 0 0 0 0 0 4 486409
-0.002007 -0.000592 0.119412 0.007294 0.592394 0.587943 -0.062500 1 0 0 0 0 0 4 487407
-0.002007 -0.000592 0.119412 0.007295 0.592396 0.587943 -0.062500 1 0 0 0 0 0 4 488408
-0.002007 -0.000592 0.119412 0.007298 0.592385 0.587950 -0.062500 1 0 0 0 0 0 4 489429
-0.002007 -0.000592 0.119412 0.007295 0.592395 0.587944 -0.062500 1 0 0 0 0 0 4 490403
-0.002007 -0.000592 0.119412 0.007295 0.592397 0.587944 -0.062500 1 0 0 0 0 0 4 491411
-0.002007 -0.000592 0.119412 0.007290 0.592376 0.587943 -0.062500 1 0 0 0 0 0 4 492407
-0.002007 -0.000592 0.119412 0.007294 0.592394 0.587944 -0.062500 1 0 0 0 0 0 4 493408
-0.002007 -0.000592 0.119412 0.007298 0.592384 0.587950 -0.062500 1 0 0 0 0 0 4 494408
-0.002007 -0.000592 0.119412 0.007307 0.592392 0.587938 -0.062500 1 0 0 0 0 0 4 495428
-0.002007 -0.000592 0.119412 0.007296 0.592396 0.587943 -0.062500 1 0 0 0 0 0 4 496410
-0.002007 -0.000592 0.119412 0.007299 0.592385 0.587950 -0.062500 1 0 0 0 0 0 4 497468
-0.002007 -0.000592 0.119412 0.007287 0.592386 0.587937 -0.062500 1 0 0 0 0 0 4 498488
-0.002007 -0.000592 0.119412 0.007297 0.592383 0.587949 -0.062500 1 0 0 0 0 0 4 499460
-0.002007 -0.000592 0.119412 0.007295 0.592395 0.587944 -0.062500 1 0 0 0 0 0 4 500457
-0.002007 -0.000592 0.119412 0.007295 0.592396 0.587944 -0.062500 1 0 0 0 0 0 4 501504
-0.002007 -0.000592 0.119412 0.007298 0.592385 0.587950 -0.062500 1 0 0 0 0 0 4 502482
-0.002007 -0.000592 0.119412 0.007287 0.592386 0.587937 -0.062500 1 0 0 0 0 0 4 503472
-0.002007 -0.000592 0.119412 0.007293 0.592395 0.587943 -0.062500 1 0 0 0 0 0 4 504460
-0.002007 -0.000592 0.119412 0.007297 0.592385 0.587950 -0.062500 1 0 0 0 0 0 4 505454
-0.002007 -0.000592 0.119412 0.007307 0.592392 0.587938 -0.062500 1 0 0 0 0 0 4 506457
-0.002007 -0.000592 0.119412 0.007296 0.592396 0.587943 -0.062500 1 0 0 0 0 0 4 507459
-0.002007 -0.000592 0.119412 0.007299 0.592385 0.587950 -0.062500 1 0 0 0 0 0 4 508458
-0.002007 -0.000592 0.119412 0.007295 0.592395 0.587944 -0.062500 1 0 0 0 0 0 4 509488
-0.002007 -0.000592 0.119412 0.007290 0.592376 0.587943 -0.062500 1 0 0 0 0 0 4 510486
-0.002007 -0.000592 0.119412 0.007294 0.592394 0.587943 -0.062500 1 0 0 0 0 0 4 511454
-0.002007 -0.000592 0.119412 0.007294 0.592396 0.587943 -0.062500 1 0 0 0 0 0 4 512458
-0.002007 -0.000592 0.119412 0.007298 0.592385 0.587950 -0.062500 1 0 0 0 0 0 4 513460
-0.002007 -0.000592 0.119412 0.007295 0.592395 0.587944 -0.062500 1 0 0 0 0 0 4 514453
-0.002007 -0.000592 0.119412 0.007286 0.592388 0.587937 -0.062500 1 0 0 0 0 0 4 515455
-0.002007 -0.000592 0.119412 0.007297 0.592384 0.587949 -0.062500 1 0 0 0 0 0 4 516505
-0.002007 -0.000592 0.119412 0.007294 0.592395 0.587944 -0.062500 1 0 0 0 0 0 4 517455
-0.002007 -0.000592 0.119412 0.007310 0.592382 0.587944 -0.062500 1 0 0 0 0 0 4 518491
-0.002007 -0.000592 0.119412 0.007297 0.592395 0.587944 -0.062500 1 0 0 0 0 0 4 519469
-0.002007 -0.000592 0.119412 0.007295 0.592396 0.587943 -0.062500 1 0 0 0 0 0 4 520494
-0.002007 -0.000592 0.119412 0.007298 0.592385 0.587950 -0.062500 1 0 0 0 0 0 4 521486
-0.002007 -0.000592 0.119412 0.007287 0.592386 0.587937 -0.062500 1 0 0 0 0 0 4 522455
-0.002007 -0.000592 0.119412 0.007294 0.592395 0.587943 -0.062500 1 0 0 0 0 0 4 523461
-0.002007 -0.000592 0.119412 0.007298 0.592385 0.587950 -0.062500 1 0 0 0 0 0 4 524490
-0.002007 -0.000592 0.119412 0.007295 0.592395 0.587944 -0.062500 1 0 0 0 0 0 4 525485
-0.002007 -0.000592 0.119412 0.007295 0.592397 0.587944 -0.062500 1 0 0 0 0 0 4 526455
-0.002007 -0.000592 0.119412 0.007298 0.592385 0.587950 -0.062500 1 0 0 0 0 0 4 527459
-0.002007 -0.000592 0.119412 0.007299 0.592384 0.587931 -0.062500 1 0 0 0 0 0 4 528455
-0.002007 -0.000592 0.119412 0.007299 0.592383 0.587949 -0.062500 1 0 0 0 0 0 4 529460
-0.002007 -0.000592 0.119412 0.007295 0.592395 0.587944 -0.062500 1 0 0 0 0 0 4 530484
-0.002007 -0.000592 0.119412 0.007295 0.592396 0.587943 -0.062500 1 0 0 0 0 0 4 531452
-0.002007 -0.000592 0.119412 0.007298 0.592385 0.587950 -0.062500 1 0 0 0 0 0 4 532465
-0.002007 -0.000592 0.119412 0.007287 0.592386 0.587937 -0.062500 1 0 0 0 0 0 4 533487
-0.002007 -0.000592 0.119412 0.007297 0.592383 0.587949 -0.062500 1 0 0 0 0 0 4 534463
-0.002007 -0.000592 0.119412 0.007295 0.592395 0.587944 -0.062500 1 0 0 0 0 0 4 535481
-0.002007 -0.000592 0.119412 0.007294 0.592396 0.587944 -0.062500 1 0 0 0 0 0 4 536449
-0.002007 -0.000592 0.119412 0.007298 0.592385 0.587950 -0.062500 1 0 0 0 0 0 4 537461
-0.002007 -0.000592 0.119412 0.007295 0.592395 0.587945 -0.062500 1 0 0 0 0 0 4 538483
-0.002007 -0.000592 0.119412 0.007299 0.592385 0.587930 -0.062500 1 0 0 0 0 0 4 539456
-0.002007 -0.000592 0.119412 0.007299 0.592383 0.587948 -0.062500 1 0 0 0 0 0 4 540482
-0.002007 -0.000592 0.119412 0.007295 0.592395 0.587944 -0.062500 1 0 0 0 0 0 4 541477
-0.002007 -0.000592 0.119412 0.007298 0.592384 0.587950 -0.062500 1 0 0 0 0 0 4 542485
-0.002007 -0.000592 0.119412 0.007295 0.592395 0.587944 -0.062500 1 0 0 0 0 0 4 543480
-0.002007 -0.000592 0.119412 0.007295 0.592396 0.587944 -0.062500 1 0 0 0 0 0 4 544481
-0.002007 -0.000592 0.119412 0.007298 0.592385 0.587950 -0.062500 1 0 0 0 0 0 4 545403
-0.002007 -0.000592 0.119412 0.007287 0.592386 0.587937 -0.062500 1 0 0 0 0 0 4 546394
-0.002007 -0.000592 0.119412 0.007294 0.592395 0.587943 -0.062500 1 0 0 0 0 0 4 547382
-0.002007 -0.000592 0.119412 0.007298 0.592385 0.587950 -0.062500 1 0 0 0 0 0 4 548393
-0.002007 -0.000592 0.119412 0.007295 0.592395 0.587944 -0.062500 1 0 0 0 0 0 4 549383
-0.002007 -0.000592 0.119412 0.007294 0.592397 0.587944 -0.062500 1 0 0 0 0 0 4 550391
-0.002007 -0.000592 0.119412 0.007310 0.592382 0.587944 -0.062500 1 0 0 0 0 0 4 551382
-0.002007 -0.000592 0.119412 0.007289 0.592386 0.587937 -0.062500 1 0 0 0 0 0 4 552383
-0.002007 -0.000592 0.119412 0.007298 0.592383 0.587949 -0.062500 1 0 0 0 0 0 4 553377
-0.002007 -0.000592 0.119412 0.007295 0.592395 0.587944 -0.062500 1 0 0 0 0 0 4 554382
-0.002007 -0.000592 0.119412 0.007295 0.592396 0.587944 -0.062500 1 0 0 0 0 0 4 555391
-0.002007 -0.000592 0.119412 0.007298 0.592385 0.587950 -0.062500 1 0 0 0 0 0 4 556381
-0.002007 -0.000592 0.119412 0.007287 0.592386 0.587937 -0.062500 1 0 0 0 0 0 4 557391
-0.002007 -0.000592 0.119412 0.007294 0.592395 0.587943 -0.062500 1 0 0 0 0 0 4 558401
-0.002007 -0.000592 0.119412 0.007298 0.592385 0.587950 -0.062500 1 0 0 0 0 0 4 559385
-0.002007 -0.000592 0.119412 0.007295 0.592395 0.587944 -0.062500 1 0 0 0 0 0 4 560395
-0.002007 -0.000592 0.119412 0.007298 0.592385 0.587950 -0.062500 1 0 0 0 0 0 4 561384
-0.002007 -0.000592 0.119412 0.007307 0.592392 0.587938 -0.062500 1 0 0 0 0 0 4 562487
-0.002007 -0.000592 0.119412 0.007296 0.592396 0.587943 -0.062500 1 0 0 0 0 0 4 563413
-0.002007 -0.000592 0.119412 0.007290 0.592376 0.587943 -0.062500 1 0 0 0 0 0 4 564389
-0.002007 -0.000592 0.119412 0.007294 0.592394 0.587943 -0.062500 1 0 0 0 0 0 4 565429
-0.002007 -0.000592 0.119412 0.007295 0.592396 0.587943 -0.062500 1 0 0 0 0 0 4 566406
-0.002007 -0.000592 0.119412 0.007298 0.592385 0.587950 -0.062500 1 0 0 0 0 0 4 567407
-0.002007 -0.000592 0.119412 0.007295 0.592395 0.587944 -0.062500 1 0 0 0 0 0 4 568419
-0.002007 -0.000592 0.119412 0.007286 0.592388 0.587937 -0.062500 1 0 0 0 0 0 4 569408
-0.002007 -0.000592 0.119412 0.007297 0.592384 0.587949 -0.062500 1 0 0 0 0 0 4 570405
-0.002007 -0.000592 0.119412 0.007295 0.592395 0.587944 -0.062500 1 0 0 0 0 0 4 571406
-0.002007 -0.000592 0.119412 0.007298 0.592385 0.587950 -0.062500 1 0 0 0 0 0 4 572406
-0.002007 -0.000592 0.119412 0.007295 0.592395 0.587945 -0.062500 1 0 0 0 0 0 4 573416
-0.002007 -0.000592 0.119412 0.007307 0.592394 0.587937 -0.062500 1 0 0 0 0 0 4 574380
-0.002007 -0.000592 0.119412 0.007300 0.592385 0.587950 -0.062500 1 0 0 0 0 0 4 575408
-0.002007 -0.000592 0.119412 0.007287 0.592386 0.587937 -0.062500 1 0 0 0 0 0 4 576403
-0.002007 -0.000592 0.119412 0.007297 0.592383 0.587949 -0.062500 1 0 0 0 0 0 4 577420
-0.002007 -0.000592 0.119412 0.007295 0.592395 0.587944 -0.062500 1 0 0 0 0 0 4 578404
-0.002007 -0.000592 0.119412 0.007295 0.592396 0.587944 -0.062500 1 0 0 0 0 0 4 579409
-0.002007 -0.000592 0.119412 0.007298 0.592385 0.587950 -0.062500 1 0 0 0 0 0 4 580426
-0.002007 -0.000592 0.119412 0.007287 0.592386 0.587937 -0.062500 1 0 0 0 0 0 4 581464
-0.002007 -0.000592 0.119412 0.007293 0.592395 0.587943 -0.062500 1 0 0 0 0 0 4 582483
-0.002007 -0.000592 0.119412 0.007298 0.592385 0.587950 -0.062500 1 0 0 0 0 0 4 583457
-0.002007 -0.000592 0.119412 0.007295 0.592395 0.587944 -0.062500 1 0 0 0 0 0 4 584458
-0.002007 -0.000592 0.119412 0.007307 0.592394 0.587937 -0.062500 1 0 0 0 0 0 4 585467
-0.002007 -0.000592 0.119412 0.007300 0.592385 0.587949 -0.062500 1 0 0 0 0 0 4 586488
-0.002007 -0.000592 0.119412 0.007287 0.592386 0.587937 -0.062500 1 0 0 0 0 0 4 587466
-0.002007 -0.000592 0.119412 0.007297 0.592383 0.587949 -0.062500 1 0 0 0 0 0 4 588457
-0.002007 -0.000592 0.119412 0.007295 0.592395 0.587944 -0.062500 1 0 0 0 0 0 4 589458
-0.002007 -0.000592 0.119412 0.007295 0.592396 0.587943 -0.062500 1 0 0 0 0 0 4 590484
-0.002007 -0.000592 0.119412 0.007298 0.592385 0.587950 -0.062500 1 0 0 0 0 0 4 591454
-0.002007 -0.000592 0.119412 0.007295 0.592395 0.587944 -0.062500 1 0 0 0 0 0 4 592460
-0.002007 -0.000592 0.119412 0.007286 0.592388 0.587937 -0.062500 1 0 0 0 0 0 4 593471
-0.002007 -0.000592 0.119412 0.007297 0.592384 0.587949 -0.062500 1 0 0 0 0 0 4 594454
-0.002007 -0.000592 0.119412 0.007294 0.592395 0.587944 -0.062500 1 0 0 0 0 0 4 595461
-0.002007 -0.000592 0.119412 0.007298 0.592385 0.587950 -0.062500 1 0 0 0 0 0 4 596452
-0.002007 -0.000592 0.119412 0.007307 0.592392 0.587938 -0.062500 1 0 0 0 0 0 4 597456
-0.002007 -0.000592 0.119412 0.007296 0.592396 0.587943 -0.062500 1 0 0 0 0 0 4 598452
-0.002007 -0.000592 0.119412 0.007299 0.592385 0.587950 -0.062500 1 0 0 0 0 0 4 599459
-0.002007 -0.000592 0.119412 0.007287 0.592386 0.587937 -0.062500 1 0 0 0 0 0 4 600490
-0.002007 -0.000592 0.119412 0.007294 0.592395 0.587943 -0.062500 1 0 0 0 0 0 4 601465
-0.002007 -0.000592 0.119412 0.007298 0.592385 0.587950 -0.062500 1 0 0 0 0 0 4 602486
-0.002007 -0.000592 0.119412 0.007295 0.592395 0.587944 -0.062500 1 0 0 0 0 0 4 603449
-0.002007 -0.000592 0.119412 0.007298 0.592385 0.587950 -0.062500 1 0 0 0 0 0 4 604459
-0.002007 -0.000592 0.119412 0.007287 0.592386 0.587938 -0.062500 1 0 0 0 0 0 4 605503
-0.002007 -0.000592 0.119412 0.007293 0.592395 0.587943 -0.062500 1 0 0 0 0 0 4 606486
-0.002007 -0.000592 0.119412 0.007297 0.592385 0.587950 -0.062500 1 0 0 0 0 0 4 607452
-0.002007 -0.000592 0.119412 0.007307 0.592392 0.587938 -0.062500 1 0 0 0 0 0 4 608454
[truncated: 44,046,131 more chars]
